# Supplementary material for: Methylobacterium Species Promoting Rice and Barley Growth and Interaction Specificity Revealed with Whole-Cell Matrix-Assisted Laser Desorption / Ionization-Time-of-Flight Mass Spectrometry (MALDI-TOF/MS) Analysis
Source: PLoS One. 2015 Jun 8;10(6):e0129509. doi: 10.1371/journal.pone.0129509 (PMC4460032; doi:10.1371/journal.pone.0129509)
Supplement: S2 Data — (ZIP) [file pone.0129509.s002.zip › Supplementary data 2 (ms from inoculated rice)/92a-3.txt]

780.23 0
780.30 0
780.36 0
780.42 0
780.49 0
780.55 0
780.62 0
780.68 0
780.74 0
780.81 0
780.87 0
780.94 0
781.00 0
781.06 0
781.13 0
781.19 0
781.26 0
781.32 0
781.38 0
781.45 0
781.51 0
781.58 0
781.64 0
781.70 0
781.77 0
781.83 0
781.90 0
781.96 0
782.02 0
782.09 0
782.15 0
782.22 0
782.28 0
782.34 0
782.41 0
782.47 0
782.54 0
782.60 0
782.66 0
782.73 0
782.79 0
782.86 0
782.92 0
782.99 0
783.05 0
783.11 0
783.18 0
783.24 0
783.31 0
783.37 0
783.43 0
783.50 0
783.56 0
783.63 0
783.69 0
783.75 0
783.82 0
783.88 0
783.95 0
784.01 0
784.08 0
784.14 0
784.20 0
784.27 0
784.33 0
784.40 0
784.46 0
784.52 0
784.59 0
784.65 0
784.72 0
784.78 0
784.85 0
784.91 0
784.97 0
785.04 0
785.10 0
785.17 0
785.23 0
785.29 0
785.36 0
785.42 0
785.49 0
785.55 0
785.62 0
785.68 0
785.74 0
785.81 0
785.87 0
785.94 0
786.00 0
786.07 0
786.13 0
786.19 0
786.26 0
786.32 0
786.39 0
786.45 0
786.52 0
786.58 0
786.64 0
786.71 0
786.77 0
786.84 0
786.90 0
786.97 0
787.03 0
787.09 0
787.16 0
787.22 0
787.29 0
787.35 0
787.41 0
787.48 0
787.54 0
787.61 0
787.67 0
787.74 0
787.80 0
787.87 0
787.93 0
787.99 0
788.06 0
788.12 0
788.19 0
788.25 0
788.32 0
788.38 0
788.44 0
788.51 0
788.57 0
788.64 0
788.70 0
788.77 0
788.83 0
788.89 0
788.96 0
789.02 0
789.09 0
789.15 0
789.22 0
789.28 0
789.34 0
789.41 0
789.47 0
789.54 0
789.60 0
789.67 0
789.73 0
789.80 0
789.86 0
789.92 0
789.99 0
790.05 0
790.12 0
790.18 0
790.25 0
790.31 0
790.38 0
790.44 0
790.50 0
790.57 0
790.63 0
790.70 0
790.76 0
790.83 0
790.89 0
790.95 0
791.02 0
791.08 0
791.15 0
791.21 0
791.28 0
791.34 0
791.41 0
791.47 0
791.53 0
791.60 0
791.66 0
791.73 0
791.79 0
791.86 0
791.92 0
791.99 0
792.05 0
792.12 0
792.18 0
792.24 0
792.31 0
792.37 0
792.44 0
792.50 0
792.57 0
792.63 0
792.70 0
792.76 0
792.82 0
792.89 0
792.95 0
793.02 0
793.08 0
793.15 0
793.21 0
793.28 0
793.34 0
793.41 0
793.47 0
793.53 0
793.60 0
793.66 0
793.73 0
793.79 0
793.86 0
793.92 0
793.99 0
794.05 0
794.12 0
794.18 0
794.24 0
794.31 0
794.37 0
794.44 0
794.50 0
794.57 0
794.63 0
794.70 0
794.76 0
794.83 0
794.89 0
794.95 0
795.02 0
795.08 0
795.15 0
795.21 0
795.28 0
795.34 0
795.41 0
795.47 0
795.54 0
795.60 0
795.67 0
795.73 0
795.79 0
795.86 0
795.92 0
795.99 0
796.05 0
796.12 0
796.18 0
796.25 0
796.31 0
796.38 0
796.44 0
796.51 0
796.57 0
796.64 0
796.70 0
796.76 0
796.83 0
796.89 0
796.96 0
797.02 0
797.09 0
797.15 0
797.22 0
797.28 0
797.35 0
797.41 0
797.48 0
797.54 0
797.61 0
797.67 0
797.73 0
797.80 0
797.86 0
797.93 0
797.99 0
798.06 0
798.12 0
798.19 0
798.25 0
798.32 0
798.38 0
798.45 0
798.51 0
798.58 0
798.64 0
798.71 0
798.77 0
798.84 0
798.90 0
798.96 0
799.03 0
799.09 0
799.16 0
799.22 0
799.29 0
799.35 0
799.42 0
799.48 0
799.55 0
799.61 0
799.68 0
799.74 0
799.81 0
799.87 0
799.94 0
800.00 0
800.07 0
800.13 0
800.20 0
800.26 0
800.33 0
800.39 0
800.45 0
800.52 0
800.58 0
800.65 0
800.71 0
800.78 0
800.84 0
800.91 0
800.97 0
801.04 0
801.10 0
801.17 0
801.23 0
801.30 0
801.36 0
801.43 0
801.49 0
801.56 0
801.62 0
801.69 0
801.75 0
801.82 0
801.88 0
801.95 0
802.01 0
802.08 0
802.14 0
802.21 0
802.27 0
802.34 0
802.40 0
802.47 0
802.53 0
802.60 0
802.66 0
802.73 0
802.79 0
802.85 0
802.92 0
802.98 0
803.05 0
803.11 0
803.18 0
803.24 0
803.31 0
803.37 0
803.44 0
803.50 0
803.57 0
803.63 0
803.70 0
803.76 0
803.83 0
803.89 0
803.96 0
804.02 0
804.09 0
804.15 0
804.22 0
804.28 0
804.35 0
804.41 0
804.48 0
804.54 0
804.61 0
804.67 0
804.74 0
804.80 0
804.87 0
804.93 0
805.00 0
805.06 0
805.13 0
805.19 0
805.26 0
805.32 0
805.39 0
805.45 0
805.52 0
805.58 0
805.65 0
805.71 0
805.78 0
805.84 0
805.91 0
805.97 0
806.04 0
806.10 0
806.17 0
806.23 0
806.30 0
806.36 0
806.43 0
806.49 0
806.56 0
806.62 0
806.69 0
806.75 1
806.82 2
806.88 2
806.95 3
807.01 3
807.08 3
807.15 2
807.21 2
807.28 1
807.34 1
807.41 0
807.47 0
807.54 0
807.60 0
807.67 0
807.73 0
807.80 0
807.86 0
807.93 1
807.99 1
808.06 1
808.12 1
808.19 1
808.25 0
808.32 0
808.38 0
808.45 0
808.51 0
808.58 0
808.64 1
808.71 3
808.77 4
808.84 5
808.90 5
808.97 6
809.03 5
809.10 4
809.16 3
809.23 2
809.29 1
809.36 0
809.42 0
809.49 0
809.56 0
809.62 0
809.69 1
809.75 1
809.82 1
809.88 1
809.95 1
810.01 1
810.08 1
810.14 1
810.21 1
810.27 1
810.34 0
810.40 0
810.47 0
810.53 0
810.60 0
810.66 0
810.73 0
810.79 0
810.86 0
810.92 0
810.99 0
811.06 0
811.12 0
811.19 0
811.25 1
811.32 1
811.38 1
811.45 1
811.51 1
811.58 1
811.64 1
811.71 1
811.77 1
811.84 1
811.90 0
811.97 0
812.03 0
812.10 0
812.16 0
812.23 1
812.30 1
812.36 1
812.43 1
812.49 1
812.56 1
812.62 0
812.69 0
812.75 0
812.82 0
812.88 0
812.95 0
813.01 0
813.08 0
813.14 0
813.21 0
813.28 0
813.34 0
813.41 1
813.47 1
813.54 1
813.60 1
813.67 1
813.73 1
813.80 1
813.86 1
813.93 1
813.99 1
814.06 1
814.12 2
814.19 2
814.26 2
814.32 1
814.39 1
814.45 1
814.52 1
814.58 0
814.65 0
814.71 0
814.78 0
814.84 0
814.91 0
814.97 0
815.04 0
815.11 0
815.17 0
815.24 0
815.30 0
815.37 0
815.43 0
815.50 0
815.56 0
815.63 0
815.69 0
815.76 0
815.83 0
815.89 1
815.96 1
816.02 1
816.09 1
816.15 1
816.22 1
816.28 1
816.35 0
816.41 0
816.48 0
816.55 0
816.61 0
816.68 0
816.74 1
816.81 1
816.87 1
816.94 1
817.00 1
817.07 1
817.13 1
817.20 1
817.27 0
817.33 0
817.40 0
817.46 0
817.53 0
817.59 0
817.66 0
817.72 0
817.79 0
817.85 0
817.92 0
817.99 0
818.05 0
818.12 1
818.18 1
818.25 1
818.31 1
818.38 1
818.44 1
818.51 1
818.58 1
818.64 1
818.71 1
818.77 1
818.84 1
818.90 1
818.97 1
819.03 1
819.10 1
819.17 1
819.23 0
819.30 0
819.36 0
819.43 0
819.49 0
819.56 0
819.62 0
819.69 0
819.76 0
819.82 0
819.89 0
819.95 0
820.02 0
820.08 0
820.15 0
820.22 0
820.28 0
820.35 0
820.41 0
820.48 0
820.54 0
820.61 0
820.67 0
820.74 0
820.81 0
820.87 1
820.94 0
821.00 0
821.07 0
821.13 0
821.20 0
821.27 0
821.33 0
821.40 0
821.46 0
821.53 0
821.59 1
821.66 1
821.73 1
821.79 1
821.86 1
821.92 1
821.99 1
822.05 0
822.12 0
822.19 0
822.25 0
822.32 0
822.38 0
822.45 0
822.51 0
822.58 0
822.64 0
822.71 0
822.78 0
822.84 0
822.91 0
822.97 0
823.04 0
823.10 0
823.17 0
823.24 0
823.30 0
823.37 0
823.43 0
823.50 0
823.57 0
823.63 1
823.70 1
823.76 1
823.83 1
823.89 1
823.96 1
824.03 1
824.09 1
824.16 1
824.22 1
824.29 1
824.35 0
824.42 0
824.49 0
824.55 0
824.62 0
824.68 0
824.75 0
824.81 0
824.88 0
824.95 0
825.01 0
825.08 0
825.14 0
825.21 0
825.28 0
825.34 0
825.41 0
825.47 0
825.54 0
825.60 0
825.67 0
825.74 0
825.80 0
825.87 0
825.93 0
826.00 0
826.07 0
826.13 0
826.20 0
826.26 0
826.33 0
826.39 0
826.46 0
826.53 0
826.59 1
826.66 1
826.72 0
826.79 0
826.86 0
826.92 0
826.99 0
827.05 0
827.12 0
827.19 0
827.25 0
827.32 0
827.38 0
827.45 0
827.51 0
827.58 0
827.65 0
827.71 0
827.78 0
827.84 0
827.91 0
827.98 0
828.04 0
828.11 0
828.17 0
828.24 0
828.31 0
828.37 0
828.44 0
828.50 0
828.57 0
828.64 0
828.70 0
828.77 0
828.83 0
828.90 0
828.97 0
829.03 0
829.10 0
829.16 0
829.23 0
829.30 0
829.36 0
829.43 0
829.49 0
829.56 0
829.63 0
829.69 0
829.76 0
829.82 0
829.89 0
829.96 0
830.02 0
830.09 0
830.15 0
830.22 0
830.29 0
830.35 0
830.42 0
830.48 0
830.55 0
830.62 0
830.68 0
830.75 0
830.81 0
830.88 0
830.95 0
831.01 0
831.08 0
831.14 0
831.21 0
831.28 0
831.34 0
831.41 0
831.47 0
831.54 0
831.61 0
831.67 0
831.74 0
831.80 0
831.87 0
831.94 0
832.00 0
832.07 0
832.13 0
832.20 0
832.27 1
832.33 1
832.40 1
832.47 1
832.53 1
832.60 1
832.66 0
832.73 0
832.80 0
832.86 0
832.93 0
832.99 0
833.06 0
833.13 0
833.19 0
833.26 0
833.32 0
833.39 0
833.46 0
833.52 0
833.59 0
833.66 0
833.72 0
833.79 0
833.85 0
833.92 0
833.99 0
834.05 0
834.12 0
834.18 0
834.25 0
834.32 0
834.38 0
834.45 0
834.52 1
834.58 1
834.65 1
834.71 1
834.78 1
834.85 1
834.91 1
834.98 0
835.05 0
835.11 0
835.18 0
835.24 0
835.31 0
835.38 1
835.44 1
835.51 1
835.57 1
835.64 1
835.71 1
835.77 1
835.84 1
835.91 1
835.97 0
836.04 0
836.10 0
836.17 0
836.24 0
836.30 0
836.37 0
836.44 0
836.50 0
836.57 0
836.63 0
836.70 0
836.77 0
836.83 0
836.90 0
836.97 0
837.03 0
837.10 0
837.16 0
837.23 0
837.30 0
837.36 0
837.43 0
837.50 0
837.56 0
837.63 0
837.70 0
837.76 0
837.83 0
837.89 0
837.96 0
838.03 0
838.09 0
838.16 0
838.23 0
838.29 1
838.36 1
838.42 1
838.49 1
838.56 1
838.62 1
838.69 1
838.76 1
838.82 1
838.89 1
838.96 1
839.02 1
839.09 1
839.15 1
839.22 0
839.29 0
839.35 0
839.42 0
839.49 0
839.55 0
839.62 0
839.69 0
839.75 0
839.82 0
839.89 1
839.95 1
840.02 1
840.08 1
840.15 1
840.22 0
840.28 0
840.35 0
840.42 1
840.48 1
840.55 1
840.62 1
840.68 1
840.75 1
840.81 1
840.88 1
840.95 1
841.01 1
841.08 0
841.15 0
841.21 0
841.28 0
841.35 0
841.41 1
841.48 1
841.55 1
841.61 1
841.68 1
841.75 1
841.81 1
841.88 1
841.94 1
842.01 1
842.08 1
842.14 1
842.21 1
842.28 0
842.34 0
842.41 0
842.48 0
842.54 0
842.61 0
842.68 0
842.74 0
842.81 0
842.88 1
842.94 1
843.01 1
843.08 1
843.14 1
843.21 1
843.27 1
843.34 1
843.41 1
843.47 1
843.54 1
843.61 1
843.67 1
843.74 1
843.81 1
843.87 1
843.94 1
844.01 1
844.07 1
844.14 1
844.21 1
844.27 1
844.34 1
844.41 1
844.47 1
844.54 1
844.61 1
844.67 1
844.74 1
844.81 1
844.87 1
844.94 0
845.01 0
845.07 0
845.14 0
845.21 0
845.27 0
845.34 1
845.41 1
845.47 1
845.54 1
845.60 1
845.67 1
845.74 1
845.80 1
845.87 1
845.94 1
846.00 0
846.07 1
846.14 1
846.20 1
846.27 1
846.34 1
846.40 1
846.47 1
846.54 1
846.60 1
846.67 1
846.74 1
846.80 1
846.87 0
846.94 0
847.00 0
847.07 0
847.14 0
847.20 0
847.27 0
847.34 0
847.40 0
847.47 0
847.54 1
847.60 1
847.67 1
847.74 1
847.80 1
847.87 1
847.94 1
848.01 1
848.07 1
848.14 1
848.21 1
848.27 1
848.34 1
848.41 1
848.47 1
848.54 1
848.61 1
848.67 1
848.74 0
848.81 0
848.87 0
848.94 0
849.01 0
849.07 0
849.14 0
849.21 1
849.27 1
849.34 1
849.41 1
849.47 1
849.54 1
849.61 1
849.67 1
849.74 1
849.81 1
849.87 1
849.94 1
850.01 1
850.07 1
850.14 0
850.21 0
850.27 0
850.34 1
850.41 1
850.48 1
850.54 1
850.61 1
850.68 0
850.74 0
850.81 0
850.88 0
850.94 0
851.01 0
851.08 0
851.14 0
851.21 0
851.28 0
851.34 1
851.41 1
851.48 1
851.54 1
851.61 1
851.68 1
851.75 1
851.81 0
851.88 0
851.95 0
852.01 0
852.08 0
852.15 0
852.21 0
852.28 0
852.35 0
852.41 0
852.48 0
852.55 0
852.61 0
852.68 0
852.75 0
852.82 0
852.88 0
852.95 0
853.02 0
853.08 0
853.15 0
853.22 0
853.28 0
853.35 0
853.42 0
853.48 0
853.55 0
853.62 0
853.69 0
853.75 0
853.82 0
853.89 0
853.95 0
854.02 0
854.09 0
854.15 0
854.22 0
854.29 0
854.35 0
854.42 0
854.49 0
854.56 0
854.62 0
854.69 0
854.76 0
854.82 0
854.89 0
854.96 0
855.02 0
855.09 0
855.16 0
855.23 0
855.29 0
855.36 0
855.43 0
855.49 0
855.56 0
855.63 0
855.69 0
855.76 0
855.83 0
855.90 0
855.96 0
856.03 0
856.10 0
856.16 0
856.23 0
856.30 0
856.37 0
856.43 0
856.50 0
856.57 0
856.63 0
856.70 0
856.77 0
856.83 0
856.90 0
856.97 0
857.04 0
857.10 0
857.17 0
857.24 0
857.30 0
857.37 0
857.44 0
857.51 0
857.57 0
857.64 0
857.71 0
857.77 0
857.84 0
857.91 0
857.98 0
858.04 0
858.11 0
858.18 0
858.24 0
858.31 1
858.38 1
858.44 1
858.51 1
858.58 0
858.65 0
858.71 0
858.78 0
858.85 0
858.91 0
858.98 0
859.05 0
859.12 0
859.18 0
859.25 0
859.32 0
859.38 0
859.45 0
859.52 0
859.59 0
859.65 0
859.72 0
859.79 0
859.86 0
859.92 0
859.99 0
860.06 0
860.12 0
860.19 0
860.26 0
860.33 0
860.39 0
860.46 0
860.53 0
860.59 1
860.66 1
860.73 0
860.80 0
860.86 0
860.93 0
861.00 0
861.06 0
861.13 0
861.20 0
861.27 0
861.33 0
861.40 0
861.47 0
861.54 0
861.60 0
861.67 0
861.74 0
861.80 0
861.87 0
861.94 0
862.01 0
862.07 0
862.14 0
862.21 0
862.28 0
862.34 0
862.41 1
862.48 1
862.54 1
862.61 1
862.68 0
862.75 0
862.81 0
862.88 0
862.95 0
863.02 0
863.08 0
863.15 0
863.22 0
863.28 0
863.35 0
863.42 0
863.49 0
863.55 0
863.62 0
863.69 0
863.76 1
863.82 1
863.89 1
863.96 1
864.03 0
864.09 0
864.16 0
864.23 0
864.29 0
864.36 0
864.43 0
864.50 0
864.56 1
864.63 1
864.70 1
864.77 1
864.83 1
864.90 1
864.97 1
865.04 1
865.10 0
865.17 0
865.24 0
865.31 0
865.37 0
865.44 0
865.51 0
865.58 0
865.64 0
865.71 0
865.78 0
865.84 0
865.91 0
865.98 0
866.05 0
866.11 0
866.18 0
866.25 0
866.32 0
866.38 0
866.45 0
866.52 0
866.59 0
866.65 0
866.72 0
866.79 0
866.86 0
866.92 0
866.99 0
867.06 0
867.13 0
867.19 0
867.26 0
867.33 0
867.40 0
867.46 0
867.53 0
867.60 0
867.67 0
867.73 0
867.80 0
867.87 0
867.94 0
868.00 0
868.07 0
868.14 0
868.21 0
868.27 0
868.34 0
868.41 0
868.48 0
868.54 0
868.61 0
868.68 0
868.75 0
868.81 0
868.88 0
868.95 0
869.02 0
869.08 0
869.15 0
869.22 0
869.29 0
869.35 0
869.42 0
869.49 0
869.56 0
869.62 0
869.69 0
869.76 0
869.83 0
869.89 0
869.96 0
870.03 0
870.10 0
870.16 0
870.23 0
870.30 0
870.37 0
870.44 0
870.50 0
870.57 0
870.64 1
870.71 1
870.77 1
870.84 1
870.91 1
870.98 0
871.04 0
871.11 0
871.18 0
871.25 0
871.31 0
871.38 0
871.45 0
871.52 0
871.58 0
871.65 1
871.72 1
871.79 1
871.86 0
871.92 0
871.99 0
872.06 0
872.13 0
872.19 0
872.26 1
872.33 1
872.40 1
872.46 1
872.53 1
872.60 1
872.67 1
872.73 1
872.80 1
872.87 1
872.94 1
873.01 1
873.07 1
873.14 1
873.21 1
873.28 1
873.34 1
873.41 1
873.48 0
873.55 0
873.61 0
873.68 0
873.75 0
873.82 0
873.89 0
873.95 0
874.02 0
874.09 1
874.16 1
874.22 1
874.29 1
874.36 0
874.43 0
874.50 0
874.56 0
874.63 0
874.70 1
874.77 1
874.83 1
874.90 1
874.97 1
875.04 1
875.11 1
875.17 1
875.24 1
875.31 1
875.38 1
875.44 1
875.51 1
875.58 1
875.65 1
875.72 1
875.78 1
875.85 0
875.92 0
875.99 0
876.05 0
876.12 0
876.19 0
876.26 0
876.33 0
876.39 0
876.46 0
876.53 0
876.60 0
876.66 0
876.73 0
876.80 0
876.87 0
876.94 1
877.00 1
877.07 1
877.14 1
877.21 1
877.28 1
877.34 0
877.41 0
877.48 0
877.55 0
877.61 0
877.68 0
877.75 0
877.82 0
877.89 0
877.95 0
878.02 0
878.09 0
878.16 0
878.23 0
878.29 0
878.36 0
878.43 0
878.50 0
878.57 0
878.63 0
878.70 0
878.77 0
878.84 0
878.90 0
878.97 0
879.04 0
879.11 0
879.18 1
879.24 1
879.31 1
879.38 1
879.45 1
879.52 1
879.58 1
879.65 1
879.72 1
879.79 1
879.86 1
879.92 1
879.99 1
880.06 1
880.13 1
880.20 1
880.26 1
880.33 0
880.40 0
880.47 0
880.54 0
880.60 0
880.67 0
880.74 1
880.81 1
880.88 1
880.94 1
881.01 0
881.08 0
881.15 0
881.22 0
881.28 0
881.35 0
881.42 0
881.49 0
881.56 0
881.62 0
881.69 0
881.76 0
881.83 0
881.90 0
881.96 0
882.03 0
882.10 0
882.17 0
882.24 0
882.30 0
882.37 0
882.44 0
882.51 0
882.58 0
882.64 0
882.71 0
882.78 0
882.85 0
882.92 0
882.98 0
883.05 0
883.12 0
883.19 0
883.26 0
883.33 0
883.39 0
883.46 0
883.53 0
883.60 0
883.67 0
883.73 0
883.80 0
883.87 0
883.94 0
884.01 0
884.07 0
884.14 0
884.21 0
884.28 0
884.35 0
884.42 0
884.48 0
884.55 0
884.62 0
884.69 0
884.76 0
884.82 0
884.89 0
884.96 0
885.03 0
885.10 0
885.16 0
885.23 0
885.30 0
885.37 0
885.44 0
885.51 0
885.57 0
885.64 0
885.71 0
885.78 0
885.85 1
885.91 1
885.98 1
886.05 1
886.12 1
886.19 1
886.26 1
886.32 1
886.39 1
886.46 1
886.53 0
886.60 0
886.67 0
886.73 0
886.80 0
886.87 0
886.94 1
887.01 1
887.07 1
887.14 1
887.21 1
887.28 0
887.35 0
887.42 0
887.48 0
887.55 0
887.62 0
887.69 0
887.76 1
887.83 1
887.89 1
887.96 0
888.03 0
888.10 0
888.17 0
888.23 0
888.30 0
888.37 0
888.44 0
888.51 0
888.58 0
888.64 0
888.71 0
888.78 0
888.85 0
888.92 0
888.99 0
889.05 0
889.12 0
889.19 1
889.26 1
889.33 1
889.40 1
889.46 1
889.53 1
889.60 0
889.67 0
889.74 0
889.81 0
889.87 0
889.94 0
890.01 0
890.08 0
890.15 0
890.22 0
890.28 0
890.35 0
890.42 1
890.49 1
890.56 1
890.63 1
890.69 1
890.76 1
890.83 0
890.90 0
890.97 0
891.04 0
891.10 0
891.17 0
891.24 0
891.31 0
891.38 0
891.45 0
891.52 0
891.58 1
891.65 1
891.72 1
891.79 1
891.86 1
891.93 1
891.99 0
892.06 0
892.13 0
892.20 0
892.27 0
892.34 0
892.40 0
892.47 1
892.54 1
892.61 1
892.68 1
892.75 1
892.82 1
892.88 1
892.95 1
893.02 0
893.09 0
893.16 0
893.23 0
893.29 0
893.36 0
893.43 0
893.50 0
893.57 0
893.64 0
893.71 0
893.77 0
893.84 1
893.91 1
893.98 1
894.05 1
894.12 1
894.19 0
894.25 0
894.32 0
894.39 0
894.46 0
894.53 0
894.60 0
894.66 0
894.73 0
894.80 0
894.87 0
894.94 0
895.01 0
895.08 0
895.14 0
895.21 0
895.28 0
895.35 0
895.42 0
895.49 0
895.56 1
895.62 1
895.69 1
895.76 1
895.83 0
895.90 0
895.97 0
896.04 0
896.10 0
896.17 0
896.24 0
896.31 0
896.38 0
896.45 0
896.52 0
896.58 0
896.65 0
896.72 0
896.79 0
896.86 0
896.93 1
897.00 1
897.07 1
897.13 1
897.20 1
897.27 1
897.34 1
897.41 1
897.48 1
897.55 1
897.61 1
897.68 1
897.75 1
897.82 1
897.89 1
897.96 1
898.03 0
898.09 0
898.16 0
898.23 0
898.30 0
898.37 0
898.44 0
898.51 0
898.58 1
898.64 1
898.71 1
898.78 1
898.85 0
898.92 0
898.99 0
899.06 1
899.12 1
899.19 1
899.26 1
899.33 1
899.40 1
899.47 1
899.54 0
899.61 0
899.67 0
899.74 0
899.81 0
899.88 1
899.95 1
900.02 1
900.09 1
900.16 1
900.22 0
900.29 0
900.36 0
900.43 0
900.50 0
900.57 0
900.64 0
900.71 0
900.77 0
900.84 0
900.91 0
900.98 0
901.05 0
901.12 0
901.19 0
901.26 0
901.32 0
901.39 0
901.46 0
901.53 0
901.60 0
901.67 0
901.74 1
901.81 1
901.87 1
901.94 1
902.01 1
902.08 1
902.15 1
902.22 1
902.29 0
902.36 0
902.43 0
902.49 0
902.56 0
902.63 0
902.70 0
902.77 0
902.84 0
902.91 0
902.98 0
903.05 0
903.11 0
903.18 0
903.25 0
903.32 0
903.39 0
903.46 0
903.53 0
903.60 0
903.66 0
903.73 0
903.80 0
903.87 0
903.94 0
904.01 0
904.08 0
904.15 0
904.22 1
904.28 1
904.35 1
904.42 1
904.49 0
904.56 0
904.63 0
904.70 0
904.77 0
904.84 0
904.90 0
904.97 0
905.04 0
905.11 0
905.18 0
905.25 0
905.32 0
905.39 0
905.46 0
905.53 0
905.59 0
905.66 0
905.73 0
905.80 0
905.87 0
905.94 0
906.01 0
906.08 0
906.15 0
906.21 0
906.28 0
906.35 0
906.42 0
906.49 0
906.56 0
906.63 0
906.70 0
906.77 0
906.84 0
906.90 0
906.97 0
907.04 0
907.11 0
907.18 0
907.25 0
907.32 0
907.39 0
907.46 0
907.53 0
907.59 0
907.66 0
907.73 0
907.80 0
907.87 0
907.94 0
908.01 0
908.08 0
908.15 0
908.22 0
908.29 0
908.35 0
908.42 0
908.49 0
908.56 0
908.63 0
908.70 0
908.77 0
908.84 0
908.91 0
908.98 0
909.04 0
909.11 0
909.18 0
909.25 0
909.32 0
909.39 0
909.46 0
909.53 0
909.60 1
909.67 1
909.74 1
909.80 1
909.87 1
909.94 1
910.01 0
910.08 0
910.15 0
910.22 0
910.29 0
910.36 0
910.43 0
910.50 0
910.57 1
910.63 1
910.70 1
910.77 1
910.84 0
910.91 0
910.98 0
911.05 0
911.12 0
911.19 0
911.26 0
911.33 0
911.40 0
911.46 0
911.53 0
911.60 0
911.67 0
911.74 0
911.81 0
911.88 0
911.95 0
912.02 0
912.09 0
912.16 0
912.23 0
912.29 0
912.36 0
912.43 0
912.50 0
912.57 0
912.64 0
912.71 0
912.78 0
912.85 0
912.92 0
912.99 0
913.06 0
913.13 0
913.19 0
913.26 0
913.33 0
913.40 0
913.47 0
913.54 0
913.61 0
913.68 0
913.75 0
913.82 0
913.89 0
913.96 0
914.03 0
914.09 0
914.16 0
914.23 0
914.30 0
914.37 0
914.44 0
914.51 0
914.58 0
914.65 0
914.72 0
914.79 0
914.86 0
914.93 0
915.00 0
915.06 0
915.13 0
915.20 0
915.27 0
915.34 1
915.41 1
915.48 1
915.55 1
915.62 1
915.69 1
915.76 1
915.83 0
915.90 0
915.97 0
916.04 0
916.10 0
916.17 0
916.24 0
916.31 1
916.38 1
916.45 1
916.52 1
916.59 1
916.66 1
916.73 0
916.80 0
916.87 0
916.94 0
917.01 0
917.08 0
917.14 0
917.21 0
917.28 0
917.35 0
917.42 0
917.49 0
917.56 0
917.63 0
917.70 0
917.77 0
917.84 0
917.91 0
917.98 0
918.05 0
918.12 0
918.19 0
918.26 0
918.32 0
918.39 0
918.46 0
918.53 0
918.60 0
918.67 0
918.74 0
918.81 0
918.88 0
918.95 0
919.02 0
919.09 0
919.16 0
919.23 0
919.30 0
919.37 0
919.44 0
919.51 0
919.58 0
919.64 0
919.71 0
919.78 0
919.85 0
919.92 0
919.99 0
920.06 0
920.13 0
920.20 0
920.27 0
920.34 0
920.41 0
920.48 0
920.55 0
920.62 0
920.69 0
920.76 0
920.83 0
920.90 0
920.97 0
921.03 0
921.10 0
921.17 0
921.24 0
921.31 0
921.38 0
921.45 0
921.52 0
921.59 0
921.66 0
921.73 0
921.80 0
921.87 0
921.94 0
922.01 0
922.08 0
922.15 0
922.22 1
922.29 1
922.36 1
922.43 0
922.50 0
922.57 0
922.63 0
922.70 0
922.77 0
922.84 0
922.91 0
922.98 0
923.05 0
923.12 0
923.19 0
923.26 0
923.33 0
923.40 0
923.47 0
923.54 0
923.61 0
923.68 0
923.75 0
923.82 0
923.89 0
923.96 1
924.03 1
924.10 1
924.17 1
924.24 1
924.31 1
924.38 1
924.44 1
924.51 1
924.58 0
924.65 0
924.72 0
924.79 0
924.86 0
924.93 1
925.00 1
925.07 1
925.14 1
925.21 1
925.28 1
925.35 1
925.42 1
925.49 0
925.56 0
925.63 1
925.70 1
925.77 1
925.84 1
925.91 1
925.98 1
926.05 0
926.12 0
926.19 0
926.26 0
926.33 0
926.40 0
926.47 0
926.54 1
926.61 1
926.68 1
926.75 1
926.81 1
926.88 1
926.95 1
927.02 1
927.09 0
927.16 0
927.23 0
927.30 0
927.37 0
927.44 0
927.51 0
927.58 1
927.65 1
927.72 1
927.79 1
927.86 1
927.93 1
928.00 1
928.07 1
928.14 1
928.21 0
928.28 0
928.35 0
928.42 0
928.49 0
928.56 0
928.63 0
928.70 1
928.77 1
928.84 1
928.91 1
928.98 1
929.05 1
929.12 1
929.19 1
929.26 0
929.33 0
929.40 0
929.47 0
929.54 0
929.61 0
929.68 1
929.75 1
929.82 1
929.89 1
929.96 1
930.03 1
930.10 1
930.17 1
930.24 0
930.31 0
930.38 0
930.45 0
930.52 0
930.59 0
930.66 0
930.73 0
930.79 0
930.86 0
930.93 0
931.00 0
931.07 0
931.14 0
931.21 0
931.28 1
931.35 1
931.42 1
931.49 1
931.56 0
931.63 0
931.70 0
931.77 0
931.84 0
931.91 0
931.98 0
932.05 0
932.12 0
932.19 0
932.26 0
932.33 0
932.40 0
932.47 0
932.54 0
932.61 0
932.68 0
932.75 0
932.82 0
932.89 0
932.96 0
933.03 0
933.10 0
933.17 0
933.24 0
933.31 0
933.38 0
933.45 0
933.52 0
933.59 0
933.66 0
933.73 0
933.80 0
933.87 0
933.94 0
934.01 0
934.08 0
934.15 0
934.22 0
934.29 0
934.36 0
934.43 0
934.50 0
934.57 0
934.64 1
934.71 1
934.78 1
934.85 1
934.92 0
934.99 0
935.06 0
935.13 0
935.20 0
935.27 0
935.34 0
935.41 0
935.48 0
935.55 0
935.62 0
935.69 0
935.76 0
935.83 0
935.90 0
935.97 0
936.04 0
936.11 0
936.18 0
936.26 0
936.33 0
936.40 0
936.47 0
936.54 0
936.61 0
936.68 0
936.75 0
936.82 0
936.89 0
936.96 0
937.03 0
937.10 0
937.17 0
937.24 0
937.31 0
937.38 0
937.45 0
937.52 0
937.59 0
937.66 0
937.73 0
937.80 0
937.87 0
937.94 0
938.01 0
938.08 0
938.15 0
938.22 0
938.29 0
938.36 0
938.43 0
938.50 0
938.57 0
938.64 0
938.71 0
938.78 0
938.85 0
938.92 0
938.99 0
939.06 0
939.13 0
939.20 0
939.27 0
939.34 0
939.41 0
939.48 0
939.55 0
939.62 0
939.69 0
939.76 0
939.83 0
939.90 0
939.97 0
940.04 0
940.11 0
940.19 0
940.26 0
940.33 0
940.40 0
940.47 0
940.54 0
940.61 0
940.68 0
940.75 0
940.82 0
940.89 0
940.96 0
941.03 0
941.10 0
941.17 0
941.24 0
941.31 0
941.38 0
941.45 0
941.52 0
941.59 1
941.66 1
941.73 1
941.80 1
941.87 1
941.94 1
942.01 0
942.08 0
942.15 0
942.22 0
942.29 0
942.36 0
942.43 0
942.50 0
942.58 0
942.65 0
942.72 0
942.79 0
942.86 0
942.93 0
943.00 0
943.07 0
943.14 0
943.21 0
943.28 0
943.35 0
943.42 0
943.49 0
943.56 0
943.63 0
943.70 0
943.77 0
943.84 0
943.91 0
943.98 0
944.05 0
944.12 0
944.19 0
944.26 1
944.33 1
944.40 1
944.48 1
944.55 1
944.62 1
944.69 1
944.76 0
944.83 0
944.90 0
944.97 0
945.04 0
945.11 0
945.18 0
945.25 0
945.32 0
945.39 0
945.46 0
945.53 0
945.60 0
945.67 0
945.74 0
945.81 0
945.88 0
945.95 0
946.03 0
946.10 0
946.17 0
946.24 0
946.31 0
946.38 0
946.45 0
946.52 0
946.59 0
946.66 0
946.73 0
946.80 0
946.87 0
946.94 0
947.01 0
947.08 0
947.15 0
947.22 0
947.29 0
947.36 0
947.43 1
947.51 1
947.58 1
947.65 1
947.72 0
947.79 0
947.86 0
947.93 0
948.00 0
948.07 0
948.14 0
948.21 0
948.28 0
948.35 0
948.42 0
948.49 0
948.56 0
948.63 0
948.70 0
948.78 0
948.85 0
948.92 0
948.99 0
949.06 0
949.13 0
949.20 0
949.27 0
949.34 0
949.41 0
949.48 0
949.55 0
949.62 0
949.69 1
949.76 1
949.83 1
949.90 1
949.98 0
950.05 0
950.12 0
950.19 0
950.26 0
950.33 0
950.40 0
950.47 0
950.54 0
950.61 0
950.68 0
950.75 0
950.82 0
950.89 1
950.96 1
951.03 1
951.11 1
951.18 1
951.25 1
951.32 1
951.39 1
951.46 1
951.53 1
951.60 1
951.67 1
951.74 1
951.81 1
951.88 1
951.95 1
952.02 1
952.10 0
952.17 0
952.24 0
952.31 0
952.38 0
952.45 0
952.52 0
952.59 0
952.66 0
952.73 0
952.80 0
952.87 0
952.94 0
953.01 0
953.09 0
953.16 0
953.23 0
953.30 0
953.37 0
953.44 0
953.51 0
953.58 0
953.65 0
953.72 0
953.79 0
953.86 0
953.93 0
954.00 0
954.08 0
954.15 0
954.22 0
954.29 0
954.36 0
954.43 0
954.50 0
954.57 0
954.64 0
954.71 0
954.78 0
954.85 0
954.93 0
955.00 0
955.07 0
955.14 0
955.21 0
955.28 0
955.35 0
955.42 0
955.49 0
955.56 0
955.63 0
955.70 0
955.77 0
955.85 0
955.92 0
955.99 0
956.06 0
956.13 0
956.20 0
956.27 0
956.34 0
956.41 1
956.48 0
956.55 0
956.63 0
956.70 0
956.77 0
956.84 0
956.91 0
956.98 0
957.05 0
957.12 0
957.19 0
957.26 0
957.33 0
957.40 0
957.48 0
957.55 0
957.62 0
957.69 0
957.76 0
957.83 0
957.90 0
957.97 0
958.04 0
958.11 0
958.18 0
958.26 0
958.33 0
958.40 0
958.47 0
958.54 0
958.61 0
958.68 0
958.75 0
958.82 0
958.89 0
958.96 0
959.04 0
959.11 0
959.18 0
959.25 0
959.32 0
959.39 0
959.46 0
959.53 0
959.60 0
959.67 0
959.75 0
959.82 0
959.89 0
959.96 0
960.03 0
960.10 0
960.17 0
960.24 0
960.31 0
960.38 0
960.46 0
960.53 0
960.60 0
960.67 0
960.74 0
960.81 0
960.88 0
960.95 0
961.02 0
961.09 0
961.17 0
961.24 0
961.31 0
961.38 0
961.45 0
961.52 0
961.59 0
961.66 0
961.73 0
961.81 0
961.88 0
961.95 0
962.02 0
962.09 0
962.16 0
962.23 0
962.30 0
962.37 1
962.44 1
962.52 1
962.59 1
962.66 0
962.73 0
962.80 0
962.87 0
962.94 0
963.01 0
963.08 0
963.16 0
963.23 0
963.30 1
963.37 1
963.44 1
963.51 1
963.58 0
963.65 0
963.72 0
963.80 0
963.87 0
963.94 0
964.01 0
964.08 0
964.15 0
964.22 0
964.29 1
964.36 1
964.44 1
964.51 1
964.58 0
964.65 0
964.72 0
964.79 0
964.86 0
964.93 0
965.01 0
965.08 0
965.15 0
965.22 0
965.29 0
965.36 0
965.43 0
965.50 0
965.57 0
965.65 0
965.72 0
965.79 0
965.86 0
965.93 0
966.00 1
966.07 1
966.14 1
966.22 1
966.29 1
966.36 0
966.43 0
966.50 0
966.57 0
966.64 0
966.71 0
966.79 0
966.86 0
966.93 0
967.00 0
967.07 0
967.14 0
967.21 0
967.28 0
967.36 0
967.43 0
967.50 0
967.57 0
967.64 1
967.71 1
967.78 1
967.85 1
967.93 0
968.00 0
968.07 0
968.14 0
968.21 0
968.28 0
968.35 0
968.42 1
968.50 1
968.57 1
968.64 1
968.71 1
968.78 0
968.85 0
968.92 0
969.00 0
969.07 0
969.14 0
969.21 0
969.28 1
969.35 1
969.42 1
969.49 1
969.57 1
969.64 1
969.71 0
969.78 0
969.85 0
969.92 0
969.99 0
970.07 0
970.14 0
970.21 0
970.28 0
970.35 0
970.42 0
970.49 0
970.56 0
970.64 1
970.71 1
970.78 1
970.85 1
970.92 1
970.99 0
971.06 0
971.14 0
971.21 0
971.28 0
971.35 0
971.42 0
971.49 0
971.56 0
971.64 0
971.71 0
971.78 0
971.85 0
971.92 0
971.99 0
972.06 0
972.14 1
972.21 1
972.28 1
972.35 1
972.42 1
972.49 1
972.56 1
972.64 1
972.71 1
972.78 0
972.85 0
972.92 0
972.99 0
973.06 0
973.14 0
973.21 0
973.28 0
973.35 0
973.42 0
973.49 0
973.56 0
973.64 0
973.71 0
973.78 0
973.85 0
973.92 0
973.99 1
974.07 1
974.14 1
974.21 1
974.28 1
974.35 1
974.42 1
974.49 1
974.57 1
974.64 1
974.71 0
974.78 0
974.85 0
974.92 0
975.00 0
975.07 0
975.14 0
975.21 0
975.28 0
975.35 1
975.42 1
975.50 1
975.57 1
975.64 1
975.71 0
975.78 0
975.85 0
975.93 0
976.00 0
976.07 0
976.14 1
976.21 1
976.28 1
976.36 1
976.43 1
976.50 0
976.57 0
976.64 0
976.71 0
976.78 0
976.86 0
976.93 0
977.00 0
977.07 0
977.14 0
977.21 0
977.29 0
977.36 0
977.43 0
977.50 0
977.57 0
977.64 0
977.72 0
977.79 0
977.86 0
977.93 0
978.00 1
978.07 1
978.15 1
978.22 1
978.29 1
978.36 1
978.43 1
978.50 1
978.58 1
978.65 1
978.72 1
978.79 0
978.86 0
978.93 0
979.01 0
979.08 0
979.15 0
979.22 0
979.29 0
979.36 0
979.44 0
979.51 0
979.58 1
979.65 1
979.72 1
979.79 1
979.87 1
979.94 1
980.01 1
980.08 1
980.15 1
980.22 1
980.30 1
980.37 1
980.44 1
980.51 0
980.58 0
980.66 0
980.73 0
980.80 1
980.87 1
980.94 1
981.01 1
981.09 1
981.16 1
981.23 1
981.30 1
981.37 1
981.44 1
981.52 1
981.59 1
981.66 1
981.73 1
981.80 0
981.88 0
981.95 0
982.02 0
982.09 0
982.16 1
982.23 1
982.31 1
982.38 1
982.45 1
982.52 1
982.59 1
982.67 1
982.74 1
982.81 1
982.88 1
982.95 1
983.02 1
983.10 1
983.17 1
983.24 1
983.31 0
983.38 0
983.46 0
983.53 0
983.60 0
983.67 0
983.74 0
983.81 0
983.89 0
983.96 0
984.03 0
984.10 0
984.17 0
984.25 0
984.32 0
984.39 0
984.46 0
984.53 0
984.61 0
984.68 0
984.75 0
984.82 0
984.89 0
984.96 0
985.04 0
985.11 0
985.18 0
985.25 0
985.32 0
985.40 1
985.47 1
985.54 1
985.61 1
985.68 2
985.76 2
985.83 1
985.90 1
985.97 1
986.04 1
986.12 1
986.19 1
986.26 1
986.33 0
986.40 0
986.48 0
986.55 1
986.62 1
986.69 1
986.76 1
986.84 1
986.91 1
986.98 1
987.05 1
987.12 1
987.20 1
987.27 1
987.34 1
987.41 1
987.48 1
987.56 1
987.63 1
987.70 1
987.77 1
987.84 1
987.92 1
987.99 1
988.06 0
988.13 0
988.20 1
988.28 1
988.35 1
988.42 1
988.49 1
988.56 0
988.64 0
988.71 0
988.78 0
988.85 0
988.92 0
989.00 0
989.07 0
989.14 0
989.21 0
989.28 0
989.36 1
989.43 1
989.50 1
989.57 0
989.64 0
989.72 0
989.79 0
989.86 0
989.93 0
990.00 0
990.08 0
990.15 0
990.22 0
990.29 1
990.37 1
990.44 1
990.51 1
990.58 1
990.65 1
990.73 1
990.80 1
990.87 1
990.94 1
991.01 1
991.09 1
991.16 1
991.23 1
991.30 1
991.37 1
991.45 1
991.52 1
991.59 1
991.66 1
991.74 1
991.81 1
991.88 1
991.95 1
992.02 1
992.10 1
992.17 1
992.24 1
992.31 1
992.39 1
992.46 1
992.53 1
992.60 0
992.67 0
992.75 0
992.82 1
992.89 1
992.96 1
993.03 1
993.11 1
993.18 1
993.25 1
993.32 1
993.40 1
993.47 1
993.54 1
993.61 1
993.68 1
993.76 1
993.83 1
993.90 1
993.97 1
994.05 1
994.12 1
994.19 1
994.26 1
994.33 1
994.41 1
994.48 2
994.55 2
994.62 2
994.70 2
994.77 2
994.84 2
994.91 2
994.99 2
995.06 2
995.13 2
995.20 2
995.27 2
995.35 2
995.42 2
995.49 2
995.56 2
995.64 1
995.71 1
995.78 1
995.85 1
995.92 1
996.00 1
996.07 1
996.14 1
996.21 2
996.29 2
996.36 2
996.43 2
996.50 1
996.58 1
996.65 1
996.72 1
996.79 1
996.87 2
996.94 2
997.01 2
997.08 2
997.15 2
997.23 2
997.30 2
997.37 2
997.44 2
997.52 2
997.59 2
997.66 2
997.73 2
997.81 2
997.88 1
997.95 1
998.02 1
998.10 0
998.17 0
998.24 0
998.31 0
998.38 0
998.46 0
998.53 0
998.60 0
998.67 0
998.75 0
998.82 0
998.89 0
998.96 0
999.04 0
999.11 0
999.18 0
999.25 0
999.33 1
999.40 1
999.47 1
999.54 1
999.62 1
999.69 1
999.76 1
999.83 1
999.91 1
999.98 0
1000.05 0
1000.12 0
1000.20 0
1000.27 1
1000.34 1
1000.41 1
1000.49 1
1000.56 1
1000.63 2
1000.70 1
1000.78 1
1000.85 1
1000.92 1
1000.99 1
1001.07 1
1001.14 1
1001.21 0
1001.28 0
1001.36 0
1001.43 1
1001.50 1
1001.57 1
1001.65 1
1001.72 1
1001.79 2
1001.86 2
1001.94 2
1002.01 2
1002.08 1
1002.15 1
1002.23 1
1002.30 1
1002.37 1
1002.44 0
1002.52 0
1002.59 0
1002.66 0
1002.73 0
1002.81 1
1002.88 1
1002.95 1
1003.02 2
1003.10 2
1003.17 2
1003.24 2
1003.31 2
1003.39 2
1003.46 2
1003.53 2
1003.60 2
1003.68 2
1003.75 2
1003.82 2
1003.89 2
1003.97 2
1004.04 2
1004.11 3
1004.18 3
1004.26 3
1004.33 3
1004.40 3
1004.48 3
1004.55 3
1004.62 3
1004.69 2
1004.77 2
1004.84 2
1004.91 2
1004.98 2
1005.06 2
1005.13 2
1005.20 2
1005.27 3
1005.35 3
1005.42 3
1005.49 3
1005.56 3
1005.64 3
1005.71 3
1005.78 3
1005.86 3
1005.93 3
1006.00 2
1006.07 2
1006.15 2
1006.22 2
1006.29 2
1006.36 2
1006.44 2
1006.51 2
1006.58 3
1006.65 3
1006.73 3
1006.80 3
1006.87 2
1006.95 2
1007.02 2
1007.09 2
1007.16 2
1007.24 2
1007.31 3
1007.38 3
1007.45 3
1007.53 3
1007.60 3
1007.67 3
1007.75 3
1007.82 3
1007.89 2
1007.96 2
1008.04 3
1008.11 3
1008.18 4
1008.25 5
1008.33 5
1008.40 5
1008.47 5
1008.55 5
1008.62 4
1008.69 4
1008.76 3
1008.84 3
1008.91 3
1008.98 3
1009.06 3
1009.13 3
1009.20 2
1009.27 2
1009.35 2
1009.42 1
1009.49 1
1009.56 1
1009.64 1
1009.71 2
1009.78 2
1009.86 3
1009.93 3
1010.00 3
1010.07 3
1010.15 3
1010.22 3
1010.29 2
1010.37 2
1010.44 2
1010.51 1
1010.58 1
1010.66 1
1010.73 1
1010.80 1
1010.88 1
1010.95 1
1011.02 1
1011.09 1
1011.17 1
1011.24 1
1011.31 1
1011.39 1
1011.46 2
1011.53 2
1011.60 2
1011.68 2
1011.75 2
1011.82 1
1011.90 1
1011.97 1
1012.04 1
1012.11 0
1012.19 1
1012.26 1
1012.33 1
1012.41 2
1012.48 2
1012.55 2
1012.62 3
1012.70 3
1012.77 3
1012.84 3
1012.92 2
1012.99 2
1013.06 1
1013.14 1
1013.21 1
1013.28 1
1013.35 1
1013.43 2
1013.50 2
1013.57 2
1013.65 2
1013.72 1
1013.79 1
1013.86 0
1013.94 0
1014.01 0
1014.08 0
1014.16 0
1014.23 0
1014.30 0
1014.38 0
1014.45 0
1014.52 0
1014.59 1
1014.67 1
1014.74 1
1014.81 1
1014.89 1
1014.96 1
1015.03 1
1015.11 1
1015.18 1
1015.25 1
1015.32 2
1015.40 2
1015.47 2
1015.54 2
1015.62 2
1015.69 1
1015.76 1
1015.84 1
1015.91 0
1015.98 0
1016.05 0
1016.13 0
1016.20 0
1016.27 0
1016.35 1
1016.42 1
1016.49 1
1016.57 2
1016.64 2
1016.71 3
1016.78 3
1016.86 3
1016.93 3
1017.00 3
1017.08 3
1017.15 2
1017.22 2
1017.30 1
1017.37 1
1017.44 1
1017.52 1
1017.59 1
1017.66 1
1017.73 1
1017.81 1
1017.88 1
1017.95 1
1018.03 1
1018.10 1
1018.17 1
1018.25 1
1018.32 1
1018.39 1
1018.47 2
1018.54 2
1018.61 2
1018.69 2
1018.76 2
1018.83 2
1018.90 3
1018.98 3
1019.05 3
1019.12 3
1019.20 3
1019.27 3
1019.34 2
1019.42 2
1019.49 2
1019.56 2
1019.64 2
1019.71 2
1019.78 2
1019.86 2
1019.93 2
1020.00 2
1020.08 2
1020.15 1
1020.22 1
1020.29 1
1020.37 1
1020.44 0
1020.51 0
1020.59 0
1020.66 0
1020.73 0
1020.81 1
1020.88 1
1020.95 1
1021.03 2
1021.10 2
1021.17 2
1021.25 2
1021.32 2
1021.39 2
1021.47 2
1021.54 1
1021.61 1
1021.69 1
1021.76 2
1021.83 2
1021.91 2
1021.98 3
1022.05 3
1022.13 4
1022.20 4
1022.27 4
1022.34 4
1022.42 4
1022.49 4
1022.56 4
1022.64 4
1022.71 4
1022.78 4
1022.86 4
1022.93 5
1023.00 5
1023.08 5
1023.15 4
1023.22 4
1023.30 4
1023.37 3
1023.44 3
1023.52 2
1023.59 2
1023.66 2
1023.74 2
1023.81 2
1023.88 2
1023.96 2
1024.03 2
1024.10 2
1024.18 2
1024.25 2
1024.32 1
1024.40 1
1024.47 0
1024.54 0
1024.62 0
1024.69 0
1024.76 0
1024.84 0
1024.91 0
1024.98 0
1025.06 0
1025.13 0
1025.20 0
1025.28 0
1025.35 0
1025.42 1
1025.50 1
1025.57 1
1025.64 1
1025.72 1
1025.79 1
1025.86 1
1025.94 1
1026.01 1
1026.08 1
1026.16 2
1026.23 2
1026.30 2
1026.38 2
1026.45 1
1026.52 1
1026.60 1
1026.67 1
1026.75 1
1026.82 1
1026.89 2
1026.97 2
1027.04 3
1027.11 3
1027.19 3
1027.26 3
1027.33 3
1027.41 2
1027.48 2
1027.55 1
1027.63 1
1027.70 1
1027.77 1
1027.85 2
1027.92 2
1027.99 2
1028.07 3
1028.14 3
1028.21 3
1028.29 3
1028.36 3
1028.43 3
1028.51 2
1028.58 2
1028.65 2
1028.73 1
1028.80 1
1028.88 0
1028.95 0
1029.02 0
1029.10 0
1029.17 0
1029.24 0
1029.32 0
1029.39 0
1029.46 0
1029.54 1
1029.61 1
1029.68 1
1029.76 1
1029.83 0
1029.90 0
1029.98 0
1030.05 0
1030.13 0
1030.20 1
1030.27 1
1030.35 1
1030.42 1
1030.49 1
1030.57 1
1030.64 1
1030.71 1
1030.79 1
1030.86 1
1030.93 1
1031.01 1
1031.08 1
1031.15 1
1031.23 2
1031.30 2
1031.38 3
1031.45 3
1031.52 4
1031.60 4
1031.67 4
1031.74 4
1031.82 4
1031.89 4
1031.96 4
1032.04 3
1032.11 2
1032.19 2
1032.26 1
1032.33 1
1032.41 1
1032.48 1
1032.55 1
1032.63 1
1032.70 2
1032.77 2
1032.85 2
1032.92 3
1032.99 3
1033.07 3
1033.14 3
1033.22 2
1033.29 2
1033.36 2
1033.44 2
1033.51 2
1033.58 2
1033.66 2
1033.73 3
1033.81 3
1033.88 3
1033.95 3
1034.03 3
1034.10 2
1034.17 2
1034.25 2
1034.32 2
1034.39 2
1034.47 2
1034.54 2
1034.62 1
1034.69 1
1034.76 0
1034.84 0
1034.91 0
1034.98 0
1035.06 0
1035.13 1
1035.21 2
1035.28 3
1035.35 3
1035.43 4
1035.50 4
1035.57 4
1035.65 4
1035.72 4
1035.80 4
1035.87 4
1035.94 4
1036.02 4
1036.09 3
1036.16 3
1036.24 3
1036.31 3
1036.39 2
1036.46 2
1036.53 1
1036.61 1
1036.68 1
1036.75 0
1036.83 0
1036.90 0
1036.98 0
1037.05 0
1037.12 0
1037.20 0
1037.27 0
1037.34 0
1037.42 0
1037.49 0
1037.57 1
1037.64 1
1037.71 1
1037.79 1
1037.86 1
1037.93 0
1038.01 0
1038.08 0
1038.16 0
1038.23 1
1038.30 1
1038.38 1
1038.45 2
1038.53 2
1038.60 2
1038.67 3
1038.75 3
1038.82 4
1038.89 4
1038.97 4
1039.04 4
1039.12 4
1039.19 3
1039.26 3
1039.34 3
1039.41 3
1039.49 3
1039.56 3
1039.63 4
1039.71 5
1039.78 6
1039.85 7
1039.93 7
1040.00 7
1040.08 7
1040.15 7
1040.22 6
1040.30 5
1040.37 5
1040.45 4
1040.52 3
1040.59 2
1040.67 1
1040.74 1
1040.82 1
1040.89 1
1040.96 1
1041.04 2
1041.11 3
1041.19 3
1041.26 3
1041.33 3
1041.41 4
1041.48 4
1041.55 4
1041.63 3
1041.70 3
1041.78 3
1041.85 3
1041.92 3
1042.00 3
1042.07 2
1042.15 2
1042.22 1
1042.29 1
1042.37 1
1042.44 1
1042.52 1
1042.59 2
1042.66 2
1042.74 3
1042.81 5
1042.89 6
1042.96 7
1043.03 8
1043.11 8
1043.18 8
1043.26 8
1043.33 7
1043.40 7
1043.48 6
1043.55 6
1043.63 5
1043.70 5
1043.77 5
1043.85 5
1043.92 4
1044.00 4
1044.07 3
1044.14 3
1044.22 3
1044.29 2
1044.37 3
1044.44 3
1044.51 3
1044.59 4
1044.66 5
1044.74 6
1044.81 7
1044.88 8
1044.96 8
1045.03 8
1045.11 8
1045.18 8
1045.26 7
1045.33 7
1045.40 6
1045.48 6
1045.55 6
1045.63 6
1045.70 6
1045.77 6
1045.85 6
1045.92 5
1046.00 5
1046.07 5
1046.14 5
1046.22 6
1046.29 7
1046.37 7
1046.44 8
1046.51 8
1046.59 9
1046.66 9
1046.74 9
1046.81 8
1046.89 8
1046.96 7
1047.03 7
1047.11 6
1047.18 6
1047.26 7
1047.33 7
1047.40 8
1047.48 9
1047.55 9
1047.63 9
1047.70 8
1047.78 7
1047.85 6
1047.92 5
1048.00 4
1048.07 3
1048.15 2
1048.22 2
1048.29 2
1048.37 2
1048.44 3
1048.52 3
1048.59 3
1048.67 4
1048.74 4
1048.81 5
1048.89 5
1048.96 5
1049.04 4
1049.11 4
1049.19 3
1049.26 3
1049.33 2
1049.41 2
1049.48 2
1049.56 2
1049.63 2
1049.70 2
1049.78 2
1049.85 1
1049.93 1
1050.00 0
1050.08 0
1050.15 0
1050.22 0
1050.30 0
1050.37 1
1050.45 1
1050.52 2
1050.60 3
1050.67 4
1050.74 4
1050.82 4
1050.89 3
1050.97 3
1051.04 2
1051.12 1
1051.19 0
1051.26 0
1051.34 0
1051.41 0
1051.49 0
1051.56 0
1051.64 0
1051.71 0
1051.78 0
1051.86 0
1051.93 0
1052.01 0
1052.08 1
1052.16 1
1052.23 2
1052.30 3
1052.38 4
1052.45 5
1052.53 5
1052.60 6
1052.68 6
1052.75 7
1052.82 6
1052.90 6
1052.97 5
1053.05 5
1053.12 4
1053.20 3
1053.27 2
1053.35 1
1053.42 1
1053.49 0
1053.57 0
1053.64 1
1053.72 1
1053.79 2
1053.87 3
1053.94 3
1054.01 4
1054.09 4
1054.16 4
1054.24 4
1054.31 3
1054.39 2
1054.46 2
1054.54 1
1054.61 1
1054.68 0
1054.76 0
1054.83 0
1054.91 1
1054.98 1
1055.06 1
1055.13 1
1055.21 1
1055.28 1
1055.35 1
1055.43 1
1055.50 1
1055.58 2
1055.65 2
1055.73 3
1055.80 4
1055.87 4
1055.95 4
1056.02 4
1056.10 3
1056.17 2
1056.25 1
1056.32 0
1056.40 0
1056.47 0
1056.55 0
1056.62 0
1056.69 0
1056.77 0
1056.84 0
1056.92 0
1056.99 0
1057.07 0
1057.14 1
1057.22 2
1057.29 4
1057.36 5
1057.44 7
1057.51 8
1057.59 9
1057.66 10
1057.74 10
1057.81 10
1057.89 9
1057.96 8
1058.04 7
1058.11 6
1058.18 5
1058.26 4
1058.33 4
1058.41 3
1058.48 3
1058.56 3
1058.63 3
1058.71 3
1058.78 3
1058.86 3
1058.93 3
1059.00 3
1059.08 4
1059.15 4
1059.23 3
1059.30 3
1059.38 3
1059.45 3
1059.53 3
1059.60 3
1059.68 3
1059.75 4
1059.82 4
1059.90 4
1059.97 5
1060.05 5
1060.12 5
1060.20 5
1060.27 5
1060.35 5
1060.42 5
1060.50 5
1060.57 5
1060.65 5
1060.72 5
1060.79 5
1060.87 6
1060.94 6
1061.02 7
1061.09 7
1061.17 8
1061.24 8
1061.32 8
1061.39 9
1061.47 9
1061.54 10
1061.62 11
1061.69 12
1061.76 13
1061.84 14
1061.91 14
1061.99 15
1062.06 15
1062.14 14
1062.21 13
1062.29 12
1062.36 11
1062.44 11
1062.51 10
1062.59 9
1062.66 9
1062.74 8
1062.81 7
1062.88 6
1062.96 5
1063.03 4
1063.11 4
1063.18 3
1063.26 3
1063.33 3
1063.41 2
1063.48 2
1063.56 1
1063.63 1
1063.71 1
1063.78 1
1063.86 2
1063.93 3
1064.01 4
1064.08 5
1064.16 6
1064.23 6
1064.30 7
1064.38 7
1064.45 7
1064.53 7
1064.60 8
1064.68 8
1064.75 8
1064.83 8
1064.90 7
1064.98 8
1065.05 8
1065.13 8
1065.20 9
1065.28 9
1065.35 9
1065.43 9
1065.50 8
1065.58 7
1065.65 6
1065.73 5
1065.80 5
1065.88 5
1065.95 6
1066.02 7
1066.10 8
1066.17 8
1066.25 7
1066.32 7
1066.40 5
1066.47 5
1066.55 4
1066.62 4
1066.70 4
1066.77 5
1066.85 6
1066.92 7
1067.00 8
1067.07 9
1067.15 9
1067.22 9
1067.30 10
1067.37 10
1067.45 10
1067.52 10
1067.60 10
1067.67 10
1067.75 10
1067.82 9
1067.90 8
1067.97 8
1068.05 6
1068.12 5
1068.20 4
1068.27 3
1068.34 3
1068.42 2
1068.49 2
1068.57 2
1068.64 3
1068.72 4
1068.79 4
1068.87 5
1068.94 6
1069.02 7
1069.09 8
1069.17 8
1069.24 9
1069.32 8
1069.39 8
1069.47 8
1069.54 8
1069.62 7
1069.69 8
1069.77 8
1069.84 8
1069.92 8
1069.99 7
1070.07 7
1070.14 7
1070.22 6
1070.29 6
1070.37 6
1070.44 5
1070.52 5
1070.59 5
1070.67 4
1070.74 4
1070.82 3
1070.89 3
1070.97 2
1071.04 2
1071.12 1
1071.19 1
1071.27 0
1071.34 0
1071.42 0
1071.49 0
1071.57 0
1071.64 0
1071.72 0
1071.79 0
1071.87 0
1071.94 1
1072.02 1
1072.09 1
1072.17 1
1072.24 0
1072.32 0
1072.39 0
1072.47 0
1072.54 0
1072.62 0
1072.69 0
1072.77 0
1072.84 0
1072.92 0
1072.99 0
1073.07 0
1073.14 0
1073.22 0
1073.29 0
1073.37 0
1073.44 1
1073.52 2
1073.59 3
1073.67 3
1073.74 4
1073.82 4
1073.89 4
1073.97 4
1074.04 5
1074.12 5
1074.19 5
1074.27 6
1074.34 6
1074.42 7
1074.49 7
1074.57 7
1074.64 7
1074.72 7
1074.80 7
1074.87 6
1074.95 6
1075.02 5
1075.10 5
1075.17 6
1075.25 6
1075.32 7
1075.40 9
1075.47 10
1075.55 11
1075.62 11
1075.70 10
1075.77 9
1075.85 8
1075.92 6
1076.00 5
1076.07 5
1076.15 4
1076.22 4
1076.30 4
1076.37 4
1076.45 4
1076.52 3
1076.60 3
1076.67 3
1076.75 3
1076.82 3
1076.90 3
1076.97 4
1077.05 4
1077.13 3
1077.20 3
1077.28 3
1077.35 2
1077.43 2
1077.50 2
1077.58 1
1077.65 1
1077.73 1
1077.80 1
1077.88 0
1077.95 0
1078.03 0
1078.10 0
1078.18 0
1078.25 0
1078.33 1
1078.40 2
1078.48 3
1078.55 5
1078.63 7
1078.70 8
1078.78 9
1078.86 10
1078.93 10
1079.01 10
1079.08 9
1079.16 8
1079.23 7
1079.31 7
1079.38 6
1079.46 7
1079.53 7
1079.61 8
1079.68 9
1079.76 9
1079.83 10
1079.91 10
1079.98 10
1080.06 10
1080.14 9
1080.21 9
1080.29 8
1080.36 8
1080.44 8
1080.51 8
1080.59 8
1080.66 9
1080.74 10
1080.81 11
1080.89 12
1080.96 14
1081.04 16
1081.11 17
1081.19 19
1081.26 20
1081.34 20
1081.42 19
1081.49 18
1081.57 17
1081.64 15
1081.72 14
1081.79 12
1081.87 12
1081.94 11
1082.02 11
1082.09 10
1082.17 9
1082.24 8
1082.32 7
1082.40 6
1082.47 5
1082.55 5
1082.62 4
1082.70 4
1082.77 4
1082.85 4
1082.92 4
1083.00 4
1083.07 5
1083.15 5
1083.22 5
1083.30 5
1083.38 5
1083.45 4
1083.53 4
1083.60 4
1083.68 4
1083.75 4
1083.83 4
1083.90 4
1083.98 5
1084.05 6
1084.13 6
1084.21 7
1084.28 7
1084.36 7
1084.43 7
1084.51 7
1084.58 6
1084.66 5
1084.73 4
1084.81 3
1084.88 2
1084.96 1
1085.04 0
1085.11 0
1085.19 0
1085.26 0
1085.34 0
1085.41 0
1085.49 1
1085.56 2
1085.64 3
1085.71 4
1085.79 6
1085.87 7
1085.94 7
1086.02 8
1086.09 9
1086.17 9
1086.24 9
1086.32 9
1086.39 8
1086.47 7
1086.55 6
1086.62 4
1086.70 3
1086.77 3
1086.85 2
1086.92 2
1087.00 2
1087.07 3
1087.15 3
1087.23 3
1087.30 4
1087.38 5
1087.45 7
1087.53 8
1087.60 9
1087.68 9
1087.75 9
1087.83 8
1087.91 8
1087.98 6
1088.06 6
1088.13 5
1088.21 5
1088.28 5
1088.36 6
1088.43 7
1088.51 9
1088.59 10
1088.66 11
1088.74 11
1088.81 11
1088.89 10
1088.96 9
1089.04 8
1089.11 6
1089.19 6
1089.27 6
1089.34 7
1089.42 8
1089.49 9
1089.57 10
1089.64 10
1089.72 9
1089.80 8
1089.87 7
1089.95 6
1090.02 5
1090.10 4
1090.17 5
1090.25 5
1090.32 6
1090.40 7
1090.48 8
1090.55 8
1090.63 9
1090.70 10
1090.78 10
1090.85 10
1090.93 11
1091.01 11
1091.08 11
1091.16 11
1091.23 11
1091.31 11
1091.38 10
1091.46 9
1091.54 8
1091.61 8
1091.69 7
1091.76 8
1091.84 8
1091.91 8
1091.99 9
1092.07 9
1092.14 9
1092.22 9
1092.29 9
1092.37 9
1092.44 9
1092.52 10
1092.60 11
1092.67 12
1092.75 13
1092.82 13
1092.90 14
1092.97 15
1093.05 15
1093.13 15
1093.20 15
1093.28 15
1093.35 15
1093.43 15
1093.50 15
1093.58 15
1093.66 15
1093.73 15
1093.81 15
1093.88 15
1093.96 15
1094.04 15
1094.11 14
1094.19 14
1094.26 13
1094.34 12
1094.41 11
1094.49 11
1094.57 10
1094.64 10
1094.72 10
1094.79 11
1094.87 11
1094.94 12
1095.02 12
1095.10 11
1095.17 10
1095.25 9
1095.32 8
1095.40 6
1095.48 6
1095.55 6
1095.63 6
1095.70 7
1095.78 9
1095.85 10
1095.93 11
1096.01 12
1096.08 12
1096.16 11
1096.23 10
1096.31 9
1096.39 8
1096.46 6
1096.54 4
1096.61 2
1096.69 1
1096.77 0
1096.84 0
1096.92 0
1096.99 0
1097.07 0
1097.14 0
1097.22 0
1097.30 1
1097.37 1
1097.45 1
1097.52 1
1097.60 1
1097.68 1
1097.75 1
1097.83 1
1097.90 1
1097.98 1
1098.06 1
1098.13 0
1098.21 0
1098.28 0
1098.36 0
1098.44 0
1098.51 1
1098.59 2
1098.66 3
1098.74 4
1098.81 5
1098.89 5
1098.97 5
1099.04 5
1099.12 5
1099.19 5
1099.27 6
1099.35 7
1099.42 8
1099.50 9
1099.57 10
1099.65 9
1099.73 8
1099.80 7
1099.88 5
1099.95 3
1100.03 2
1100.11 1
1100.18 1
1100.26 1
1100.33 2
1100.41 2
1100.49 3
1100.56 4
1100.64 5
1100.71 6
1100.79 6
1100.87 7
1100.94 7
1101.02 7
1101.09 7
1101.17 6
1101.25 6
1101.32 6
1101.40 5
1101.47 5
1101.55 4
1101.63 4
1101.70 3
1101.78 3
1101.85 4
1101.93 4
1102.01 5
1102.08 6
1102.16 8
1102.24 9
1102.31 10
1102.39 10
1102.46 10
1102.54 10
1102.62 10
1102.69 10
1102.77 10
1102.84 9
1102.92 8
1103.00 7
1103.07 6
1103.15 5
1103.22 4
1103.30 3
1103.38 2
1103.45 2
1103.53 2
1103.60 2
1103.68 3
1103.76 4
1103.83 5
1103.91 6
1103.99 7
1104.06 7
1104.14 8
1104.21 8
1104.29 8
1104.37 8
1104.44 8
1104.52 8
1104.59 8
1104.67 8
1104.75 8
1104.82 8
1104.90 9
1104.98 9
1105.05 9
1105.13 9
1105.20 10
1105.28 10
1105.36 10
1105.43 10
1105.51 11
1105.58 12
1105.66 13
1105.74 14
1105.81 16
1105.89 17
1105.97 18
1106.04 19
1106.12 20
1106.19 20
1106.27 20
1106.35 20
1106.42 19
1106.50 18
1106.58 17
1106.65 17
1106.73 18
1106.80 18
1106.88 19
1106.96 20
1107.03 22
1107.11 22
1107.19 23
1107.26 23
1107.34 23
1107.41 22
1107.49 21
1107.57 21
1107.64 20
1107.72 21
1107.80 21
1107.87 22
1107.95 23
1108.02 24
1108.10 25
1108.18 25
1108.25 25
1108.33 25
1108.41 24
1108.48 23
1108.56 23
1108.63 22
1108.71 22
1108.79 23
1108.86 24
1108.94 26
1109.02 28
1109.09 29
1109.17 31
1109.24 31
1109.32 32
1109.40 32
1109.47 31
1109.55 30
1109.63 29
1109.70 29
1109.78 29
1109.86 30
1109.93 32
1110.01 33
1110.08 35
1110.16 35
1110.24 34
1110.31 32
1110.39 30
1110.47 26
1110.54 23
1110.62 20
1110.70 18
1110.77 16
1110.85 16
1110.92 15
1111.00 16
1111.08 16
1111.15 17
1111.23 17
1111.31 18
1111.38 19
1111.46 19
1111.54 18
1111.61 17
1111.69 15
1111.76 14
1111.84 12
1111.92 11
1111.99 10
1112.07 9
1112.15 9
1112.22 9
1112.30 9
1112.38 9
1112.45 9
1112.53 9
1112.60 9
1112.68 9
1112.76 10
1112.83 12
1112.91 14
1112.99 17
1113.06 20
1113.14 23
1113.22 26
1113.29 27
1113.37 28
1113.45 27
1113.52 26
1113.60 23
1113.68 21
1113.75 19
1113.83 18
1113.90 17
1113.98 18
1114.06 19
1114.13 19
1114.21 20
1114.29 20
1114.36 19
1114.44 17
1114.52 16
1114.59 14
1114.67 13
1114.75 12
1114.82 12
1114.90 12
1114.98 12
1115.05 12
1115.13 13
1115.20 13
1115.28 13
1115.36 12
1115.43 11
1115.51 10
1115.59 9
1115.66 8
1115.74 7
1115.82 6
1115.89 7
1115.97 8
1116.05 9
1116.12 11
1116.20 13
1116.28 15
1116.35 16
1116.43 17
1116.51 18
1116.58 18
1116.66 18
1116.74 18
1116.81 18
1116.89 19
1116.97 20
1117.04 21
1117.12 21
1117.20 22
1117.27 21
1117.35 21
1117.42 20
1117.50 18
1117.58 17
1117.65 16
1117.73 15
1117.81 14
1117.88 14
1117.96 14
1118.04 15
1118.11 15
1118.19 15
1118.27 15
1118.34 14
1118.42 12
1118.50 10
1118.57 8
1118.65 7
1118.73 6
1118.80 7
1118.88 9
1118.96 13
1119.03 17
1119.11 21
1119.19 24
1119.26 26
1119.34 27
1119.42 26
1119.49 25
1119.57 24
1119.65 23
1119.72 22
1119.80 22
1119.88 22
1119.95 23
1120.03 24
1120.11 24
1120.18 25
1120.26 24
1120.34 24
1120.41 23
1120.49 22
1120.57 21
1120.64 20
1120.72 20
1120.80 20
1120.87 21
1120.95 22
1121.03 22
1121.10 23
1121.18 24
1121.26 24
1121.33 24
1121.41 23
1121.49 22
1121.56 21
1121.64 20
1121.72 19
1121.79 19
1121.87 20
1121.95 20
1122.03 21
1122.10 22
1122.18 23
1122.26 24
1122.33 25
1122.41 27
1122.49 28
1122.56 30
1122.64 32
1122.72 33
1122.79 34
1122.87 35
1122.95 35
1123.02 34
1123.10 33
1123.18 30
1123.25 27
1123.33 24
1123.41 21
1123.48 18
1123.56 15
1123.64 13
1123.71 12
1123.79 11
1123.87 10
1123.94 10
1124.02 10
1124.10 9
1124.18 9
1124.25 9
1124.33 9
1124.41 9
1124.48 9
1124.56 10
1124.64 10
1124.71 12
1124.79 13
1124.87 14
1124.94 16
1125.02 18
1125.10 19
1125.17 21
1125.25 22
1125.33 23
1125.40 23
1125.48 23
1125.56 23
1125.64 23
1125.71 22
1125.79 20
1125.87 18
1125.94 16
1126.02 14
1126.10 13
1126.17 11
1126.25 10
1126.33 9
1126.40 8
1126.48 7
1126.56 6
1126.63 5
1126.71 5
1126.79 6
1126.87 7
1126.94 9
1127.02 11
1127.10 13
1127.17 15
1127.25 16
1127.33 16
1127.40 16
1127.48 16
1127.56 15
1127.63 14
1127.71 12
1127.79 10
1127.87 8
1127.94 6
1128.02 4
1128.10 4
1128.17 4
1128.25 5
1128.33 6
1128.40 7
1128.48 8
1128.56 7
1128.64 6
1128.71 4
1128.79 2
1128.87 0
1128.94 0
1129.02 0
1129.10 0
1129.17 0
1129.25 0
1129.33 0
1129.41 0
1129.48 0
1129.56 1
1129.64 4
1129.71 6
1129.79 8
1129.87 9
1129.94 10
1130.02 11
1130.10 12
1130.18 12
1130.25 12
1130.33 12
1130.41 13
1130.48 13
1130.56 13
1130.64 13
1130.71 13
1130.79 12
1130.87 10
1130.95 9
1131.02 8
1131.10 7
1131.18 6
1131.25 6
1131.33 6
1131.41 6
1131.49 5
1131.56 5
1131.64 4
1131.72 3
1131.79 3
1131.87 3
1131.95 4
1132.02 5
1132.10 6
1132.18 7
1132.26 8
1132.33 8
1132.41 7
1132.49 6
1132.56 5
1132.64 3
1132.72 2
1132.80 1
1132.87 0
1132.95 0
1133.03 0
1133.10 1
1133.18 2
1133.26 4
1133.34 7
1133.41 10
1133.49 13
1133.57 16
1133.64 19
1133.72 22
1133.80 25
1133.88 28
1133.95 29
1134.03 31
1134.11 31
1134.18 30
1134.26 29
1134.34 28
1134.42 27
1134.49 25
1134.57 24
1134.65 24
1134.72 23
1134.80 22
1134.88 22
1134.96 21
1135.03 21
1135.11 22
1135.19 23
1135.26 24
1135.34 25
1135.42 27
1135.50 28
1135.57 28
1135.65 28
1135.73 28
1135.81 28
1135.88 28
1135.96 28
1136.04 28
1136.11 29
1136.19 31
1136.27 33
1136.35 35
1136.42 37
1136.50 39
1136.58 40
1136.65 41
1136.73 40
1136.81 39
1136.89 37
1136.96 35
1137.04 33
1137.12 31
1137.20 31
1137.27 30
1137.35 31
1137.43 31
1137.50 32
1137.58 33
1137.66 34
1137.74 35
1137.81 35
1137.89 35
1137.97 35
1138.05 34
1138.12 33
1138.20 31
1138.28 30
1138.36 29
1138.43 29
1138.51 30
1138.59 31
1138.66 32
1138.74 34
1138.82 35
1138.90 35
1138.97 35
1139.05 35
1139.13 34
1139.21 33
1139.28 32
1139.36 31
1139.44 29
1139.51 27
1139.59 25
1139.67 23
1139.75 22
1139.82 21
1139.90 21
1139.98 22
1140.06 23
1140.13 25
1140.21 26
1140.29 27
1140.37 28
1140.44 27
1140.52 25
1140.60 23
1140.68 20
1140.75 16
1140.83 14
1140.91 11
1140.98 10
1141.06 10
1141.14 10
1141.22 11
1141.29 13
1141.37 15
1141.45 17
1141.53 18
1141.60 19
1141.68 19
1141.76 19
1141.84 17
1141.91 15
1141.99 13
1142.07 11
1142.15 9
1142.22 8
1142.30 8
1142.38 9
1142.46 11
1142.53 13
1142.61 14
1142.69 16
1142.77 16
1142.84 17
1142.92 17
1143.00 17
1143.08 17
1143.15 17
1143.23 18
1143.31 18
1143.39 19
1143.46 19
1143.54 18
1143.62 17
1143.70 15
1143.77 13
1143.85 11
1143.93 8
1144.01 7
1144.08 6
1144.16 5
1144.24 5
1144.32 4
1144.39 3
1144.47 1
1144.55 0
1144.63 0
1144.70 0
1144.78 0
1144.86 0
1144.94 0
1145.01 0
1145.09 1
1145.17 2
1145.25 2
1145.32 2
1145.40 2
1145.48 2
1145.56 3
1145.63 4
1145.71 6
1145.79 7
1145.87 9
1145.94 10
1146.02 11
1146.10 11
1146.18 11
1146.25 10
1146.33 10
1146.41 10
1146.49 10
1146.56 10
1146.64 11
1146.72 11
1146.80 12
1146.87 11
1146.95 11
1147.03 11
1147.11 11
1147.18 11
1147.26 12
1147.34 13
1147.42 14
1147.50 15
1147.57 15
1147.65 15
1147.73 15
1147.81 14
1147.88 14
1147.96 14
1148.04 15
1148.12 16
1148.19 18
1148.27 20
1148.35 22
1148.43 23
1148.50 24
1148.58 25
1148.66 26
1148.74 26
1148.82 26
1148.89 25
1148.97 25
1149.05 24
1149.13 24
1149.20 24
1149.28 24
1149.36 25
1149.44 26
1149.51 27
1149.59 28
1149.67 29
1149.75 29
1149.83 30
1149.90 31
1149.98 31
1150.06 31
1150.14 31
1150.21 31
1150.29 30
1150.37 29
1150.45 29
1150.52 29
1150.60 30
1150.68 32
1150.76 34
1150.84 37
1150.91 40
1150.99 42
1151.07 43
1151.15 43
1151.22 42
1151.30 41
1151.38 39
1151.46 39
1151.54 39
1151.61 41
1151.69 43
1151.77 45
1151.85 47
1151.92 48
1152.00 48
1152.08 47
1152.16 46
1152.23 45
1152.31 44
1152.39 45
1152.47 46
1152.55 47
1152.62 49
1152.70 50
1152.78 51
1152.86 51
1152.93 51
1153.01 50
1153.09 49
1153.17 48
1153.25 47
1153.32 48
1153.40 49
1153.48 50
1153.56 52
1153.64 53
1153.71 54
1153.79 54
1153.87 54
1153.95 52
1154.02 50
1154.10 47
1154.18 45
1154.26 42
1154.34 39
1154.41 36
1154.49 34
1154.57 32
1154.65 30
1154.73 28
1154.80 26
1154.88 25
1154.96 24
1155.04 24
1155.11 25
1155.19 26
1155.27 27
1155.35 27
1155.43 27
1155.50 27
1155.58 27
1155.66 26
1155.74 27
1155.82 27
1155.89 28
1155.97 29
1156.05 29
1156.13 28
1156.20 26
1156.28 24
1156.36 21
1156.44 19
1156.52 17
1156.59 16
1156.67 16
1156.75 17
1156.83 18
1156.91 20
1156.98 21
1157.06 22
1157.14 22
1157.22 23
1157.30 23
1157.37 23
1157.45 24
1157.53 25
1157.61 27
1157.69 29
1157.76 30
1157.84 31
1157.92 31
1158.00 30
1158.08 28
1158.15 25
1158.23 22
1158.31 19
1158.39 16
1158.47 13
1158.54 11
1158.62 8
1158.70 5
1158.78 2
1158.86 0
1158.93 0
1159.01 0
1159.09 0
1159.17 0
1159.25 0
1159.32 0
1159.40 0
1159.48 2
1159.56 3
1159.64 4
1159.71 4
1159.79 6
1159.87 7
1159.95 10
1160.03 12
1160.10 15
1160.18 18
1160.26 20
1160.34 21
1160.42 21
1160.49 20
1160.57 18
1160.65 16
1160.73 15
1160.81 15
1160.88 15
1160.96 15
1161.04 15
1161.12 15
1161.20 14
1161.27 12
1161.35 10
1161.43 7
1161.51 4
1161.59 3
1161.67 2
1161.74 3
1161.82 5
1161.90 7
1161.98 9
1162.06 9
1162.13 9
1162.21 9
1162.29 8
1162.37 8
1162.45 8
1162.52 9
1162.60 10
1162.68 11
1162.76 11
1162.84 11
1162.91 10
1162.99 10
1163.07 9
1163.15 9
1163.23 10
1163.31 10
1163.38 11
1163.46 11
1163.54 10
1163.62 9
1163.70 8
1163.77 6
1163.85 4
1163.93 3
1164.01 2
1164.09 3
1164.17 3
1164.24 4
1164.32 5
1164.40 5
1164.48 5
1164.56 3
1164.63 2
1164.71 1
1164.79 0
1164.87 0
1164.95 1
1165.03 2
1165.10 4
1165.18 5
1165.26 7
1165.34 9
1165.42 10
1165.49 12
1165.57 14
1165.65 16
1165.73 18
1165.81 20
1165.89 20
1165.96 20
1166.04 19
1166.12 18
1166.20 16
1166.28 13
1166.36 11
1166.43 8
1166.51 5
1166.59 4
1166.67 2
1166.75 2
1166.82 3
1166.90 4
1166.98 5
1167.06 6
1167.14 6
1167.22 5
1167.29 3
1167.37 1
1167.45 0
1167.53 0
1167.61 0
1167.69 0
1167.76 0
1167.84 0
1167.92 0
1168.00 0
1168.08 3
1168.16 8
1168.23 14
1168.31 18
1168.39 21
1168.47 22
1168.55 22
1168.63 20
1168.70 18
1168.78 15
1168.86 14
1168.94 13
1169.02 13
1169.10 13
1169.17 15
1169.25 17
1169.33 21
1169.41 25
1169.49 30
1169.57 35
1169.64 39
1169.72 41
1169.80 42
1169.88 40
1169.96 38
1170.04 34
1170.11 30
1170.19 26
1170.27 24
1170.35 22
1170.43 21
1170.51 21
1170.58 21
1170.66 21
1170.74 21
1170.82 21
1170.90 20
1170.98 18
1171.06 16
1171.13 13
1171.21 10
1171.29 7
1171.37 4
1171.45 2
1171.53 0
1171.60 0
1171.68 0
1171.76 0
1171.84 0
1171.92 0
1172.00 2
1172.07 4
1172.15 6
1172.23 8
1172.31 10
1172.39 12
1172.47 14
1172.55 16
1172.62 19
1172.70 21
1172.78 23
1172.86 24
1172.94 25
1173.02 25
1173.09 24
1173.17 24
1173.25 24
1173.33 25
1173.41 27
1173.49 28
1173.57 29
1173.64 29
1173.72 28
1173.80 25
1173.88 22
1173.96 18
1174.04 15
1174.12 13
1174.19 13
1174.27 15
1174.35 16
1174.43 18
1174.51 19
1174.59 19
1174.66 17
1174.74 15
1174.82 14
1174.90 13
1174.98 13
1175.06 14
1175.14 17
1175.21 20
1175.29 23
1175.37 27
1175.45 30
1175.53 32
1175.61 34
1175.69 36
1175.76 38
1175.84 39
1175.92 40
1176.00 41
1176.08 41
1176.16 41
1176.24 41
1176.31 40
1176.39 39
1176.47 38
1176.55 38
1176.63 37
1176.71 38
1176.79 38
1176.86 39
1176.94 40
1177.02 40
1177.10 41
1177.18 41
1177.26 41
1177.34 41
1177.42 41
1177.49 42
1177.57 43
1177.65 45
1177.73 47
1177.81 49
1177.89 52
1177.97 53
1178.04 55
1178.12 55
1178.20 55
1178.28 54
1178.36 52
1178.44 50
1178.52 47
1178.59 44
1178.67 42
1178.75 41
1178.83 41
1178.91 43
1178.99 46
1179.07 50
1179.15 54
1179.22 58
1179.30 61
1179.38 64
1179.46 65
1179.54 65
1179.62 64
1179.70 62
1179.77 59
1179.85 56
1179.93 53
1180.01 50
1180.09 48
1180.17 47
1180.25 47
1180.33 48
1180.40 51
1180.48 53
1180.56 56
1180.64 57
1180.72 58
1180.80 57
1180.88 54
1180.96 51
1181.03 47
1181.11 42
1181.19 38
1181.27 34
1181.35 30
1181.43 26
1181.51 23
1181.59 21
1181.66 20
1181.74 19
1181.82 20
1181.90 22
1181.98 24
1182.06 28
1182.14 31
1182.22 34
1182.29 35
1182.37 36
1182.45 35
1182.53 35
1182.61 34
1182.69 34
1182.77 36
1182.85 39
1182.92 42
1183.00 46
1183.08 48
1183.16 50
1183.24 50
1183.32 48
1183.40 46
1183.48 44
1183.56 42
1183.63 41
1183.71 41
1183.79 42
1183.87 43
1183.95 45
1184.03 47
1184.11 49
1184.19 51
1184.27 52
1184.34 53
1184.42 53
1184.50 53
1184.58 51
1184.66 50
1184.74 48
1184.82 46
1184.90 46
1184.97 46
1185.05 49
1185.13 52
1185.21 57
1185.29 62
1185.37 67
1185.45 72
1185.53 77
1185.61 81
1185.68 85
1185.76 88
1185.84 91
1185.92 94
1186.00 97
1186.08 100
1186.16 102
1186.24 105
1186.32 107
1186.39 109
1186.47 111
1186.55 112
1186.63 112
1186.71 112
1186.79 111
1186.87 108
1186.95 105
1187.03 101
1187.11 97
1187.18 93
1187.26 89
1187.34 86
1187.42 83
1187.50 79
1187.58 76
1187.66 72
1187.74 69
1187.82 65
1187.89 62
1187.97 60
1188.05 58
1188.13 57
1188.21 58
1188.29 60
1188.37 62
1188.45 65
1188.53 68
1188.61 71
1188.68 72
1188.76 73
1188.84 73
1188.92 72
1189.00 70
1189.08 68
1189.16 66
1189.24 62
1189.32 59
1189.40 55
1189.47 51
1189.55 47
1189.63 44
1189.71 42
1189.79 41
1189.87 41
1189.95 41
1190.03 41
1190.11 41
1190.19 41
1190.27 40
1190.34 40
1190.42 40
1190.50 41
1190.58 42
1190.66 44
1190.74 45
1190.82 47
1190.90 49
1190.98 51
1191.06 52
1191.14 53
1191.21 53
1191.29 52
1191.37 50
1191.45 47
1191.53 45
1191.61 41
1191.69 38
1191.77 35
1191.85 32
1191.93 30
1192.01 29
1192.08 28
1192.16 28
1192.24 30
1192.32 31
1192.40 32
1192.48 34
1192.56 34
1192.64 33
1192.72 32
1192.80 30
1192.88 27
1192.95 24
1193.03 21
1193.11 18
1193.19 16
1193.27 15
1193.35 15
1193.43 17
1193.51 19
1193.59 22
1193.67 25
1193.75 28
1193.83 29
1193.90 30
1193.98 29
1194.06 28
1194.14 26
1194.22 24
1194.30 23
1194.38 22
1194.46 22
1194.54 22
1194.62 22
1194.70 21
1194.78 21
1194.85 20
1194.93 20
1195.01 21
1195.09 23
1195.17 26
1195.25 30
1195.33 35
1195.41 40
1195.49 45
1195.57 49
1195.65 52
1195.73 53
1195.81 54
1195.88 54
1195.96 54
1196.04 56
1196.12 57
1196.20 59
1196.28 61
1196.36 63
1196.44 63
1196.52 62
1196.60 60
1196.68 58
1196.76 56
1196.84 54
1196.91 53
1196.99 52
1197.07 51
1197.15 49
1197.23 46
1197.31 42
1197.39 37
1197.47 32
1197.55 28
1197.63 24
1197.71 22
1197.79 21
1197.87 22
1197.95 23
1198.02 25
1198.10 27
1198.18 28
1198.26 29
1198.34 29
1198.42 28
1198.50 26
1198.58 24
1198.66 22
1198.74 19
1198.82 17
1198.90 15
1198.98 13
1199.06 11
1199.14 10
1199.21 9
1199.29 9
1199.37 9
1199.45 8
1199.53 8
1199.61 7
1199.69 6
1199.77 5
1199.85 4
1199.93 4
1200.01 4
1200.09 5
1200.17 5
1200.25 7
1200.33 7
1200.41 8
1200.48 7
1200.56 6
1200.64 5
1200.72 3
1200.80 2
1200.88 1
1200.96 0
1201.04 0
1201.12 0
1201.20 0
1201.28 0
1201.36 0
1201.44 0
1201.52 0
1201.60 0
1201.68 0
1201.76 1
1201.83 3
1201.91 6
1201.99 9
1202.07 12
1202.15 15
1202.23 18
1202.31 21
1202.39 23
1202.47 26
1202.55 27
1202.63 29
1202.71 30
1202.79 30
1202.87 31
1202.95 31
1203.03 32
1203.11 32
1203.19 32
1203.26 31
1203.34 29
1203.42 27
1203.50 23
1203.58 20
1203.66 16
1203.74 13
1203.82 11
1203.90 10
1203.98 10
1204.06 11
1204.14 12
1204.22 14
1204.30 17
1204.38 21
1204.46 26
1204.54 31
1204.62 37
1204.70 44
1204.78 49
1204.85 54
1204.93 58
1205.01 60
1205.09 62
1205.17 61
1205.25 60
1205.33 57
1205.41 54
1205.49 50
1205.57 46
1205.65 44
1205.73 42
1205.81 43
1205.89 45
1205.97 47
1206.05 50
1206.13 53
1206.21 55
1206.29 57
1206.37 58
1206.45 58
1206.53 58
1206.61 58
1206.68 57
1206.76 56
1206.84 54
1206.92 52
1207.00 49
1207.08 47
1207.16 45
1207.24 43
1207.32 42
1207.40 41
1207.48 40
1207.56 40
1207.64 39
1207.72 39
1207.80 38
1207.88 38
1207.96 37
1208.04 37
1208.12 37
1208.20 37
1208.28 38
1208.36 40
1208.44 43
1208.52 45
1208.60 48
1208.68 50
1208.76 50
1208.83 50
1208.91 48
1208.99 46
1209.07 44
1209.15 42
1209.23 42
1209.31 41
1209.39 42
1209.47 41
1209.55 41
1209.63 39
1209.71 36
1209.79 33
1209.87 29
1209.95 25
1210.03 22
1210.11 19
1210.19 16
1210.27 15
1210.35 13
1210.43 13
1210.51 12
1210.59 12
1210.67 11
1210.75 10
1210.83 10
1210.91 10
1210.99 10
1211.07 12
1211.15 15
1211.23 18
1211.31 22
1211.39 26
1211.47 29
1211.55 31
1211.62 32
1211.70 33
1211.78 32
1211.86 30
1211.94 27
1212.02 24
1212.10 21
1212.18 18
1212.26 16
1212.34 16
1212.42 17
1212.50 18
1212.58 21
1212.66 24
1212.74 26
1212.82 28
1212.90 28
1212.98 28
1213.06 28
1213.14 27
1213.22 25
1213.30 23
1213.38 21
1213.46 18
1213.54 14
1213.62 10
1213.70 7
1213.78 3
1213.86 1
1213.94 0
1214.02 0
1214.10 0
1214.18 1
1214.26 4
1214.34 9
1214.42 15
1214.50 23
1214.58 30
1214.66 36
1214.74 41
1214.82 43
1214.90 43
1214.98 40
1215.06 37
1215.14 33
1215.22 29
1215.30 27
1215.38 25
1215.46 25
1215.54 27
1215.62 29
1215.70 32
1215.78 36
1215.86 40
1215.94 44
1216.02 48
1216.10 51
1216.18 54
1216.26 56
1216.34 56
1216.41 56
1216.49 55
1216.57 53
1216.65 51
1216.73 49
1216.81 47
1216.89 46
1216.97 45
1217.05 45
1217.13 46
1217.21 46
1217.29 46
1217.37 45
1217.45 44
1217.53 41
1217.61 39
1217.69 35
1217.77 32
1217.85 27
1217.93 23
1218.01 18
1218.09 14
1218.17 10
1218.25 7
1218.33 5
1218.41 3
1218.49 3
1218.57 2
1218.65 1
1218.73 0
1218.81 0
1218.89 0
1218.97 0
1219.05 0
1219.13 0
1219.21 0
1219.29 0
1219.37 2
1219.45 4
1219.53 6
1219.61 8
1219.69 10
1219.77 12
1219.85 13
1219.93 14
1220.01 14
1220.09 12
1220.17 9
1220.25 6
1220.33 3
1220.41 1
1220.49 0
1220.57 0
1220.65 2
1220.73 4
1220.81 7
1220.89 9
1220.97 10
1221.05 9
1221.13 8
1221.21 6
1221.29 5
1221.37 4
1221.45 5
1221.53 7
1221.61 10
1221.70 14
1221.78 19
1221.86 24
1221.94 28
1222.02 33
1222.10 36
1222.18 38
1222.26 39
1222.34 39
1222.42 38
1222.50 38
1222.58 37
1222.66 38
1222.74 39
1222.82 39
1222.90 40
1222.98 40
1223.06 39
1223.14 37
1223.22 36
1223.30 34
1223.38 33
1223.46 33
1223.54 34
1223.62 35
1223.70 37
1223.78 39
1223.86 41
1223.94 43
1224.02 44
1224.10 44
1224.18 44
1224.26 43
1224.34 42
1224.42 40
1224.50 39
1224.58 38
1224.66 37
1224.74 36
1224.82 35
1224.90 33
1224.98 30
1225.06 27
1225.14 24
1225.22 19
1225.30 16
1225.38 12
1225.46 11
1225.54 11
1225.62 12
1225.70 16
1225.78 21
1225.86 28
1225.94 35
1226.02 41
1226.10 46
1226.18 50
1226.26 51
1226.34 51
1226.42 49
1226.51 46
1226.59 43
1226.67 39
1226.75 36
1226.83 34
1226.91 33
1226.99 33
1227.07 34
1227.15 35
1227.23 36
1227.31 38
1227.39 39
1227.47 40
1227.55 40
1227.63 40
1227.71 40
1227.79 40
1227.87 39
1227.95 39
1228.03 39
1228.11 39
1228.19 39
1228.27 41
1228.35 44
1228.43 46
1228.51 49
1228.59 52
1228.67 53
1228.75 53
1228.83 52
1228.91 51
1228.99 48
1229.07 45
1229.15 43
1229.23 41
1229.32 41
1229.40 41
1229.48 43
1229.56 45
1229.64 48
1229.72 51
1229.80 54
1229.88 58
1229.96 61
1230.04 64
1230.12 66
1230.20 68
1230.28 68
1230.36 67
1230.44 66
1230.52 64
1230.60 62
1230.68 61
1230.76 60
1230.84 59
1230.92 58
1231.00 56
1231.08 53
1231.16 49
1231.24 45
1231.32 40
1231.40 35
1231.49 30
1231.57 26
1231.65 23
1231.73 20
1231.81 17
1231.89 15
1231.97 13
1232.05 12
1232.13 10
1232.21 9
1232.29 7
1232.37 6
1232.45 5
1232.53 4
1232.61 5
1232.69 7
1232.77 9
1232.85 12
1232.93 15
1233.01 17
1233.09 19
1233.17 19
1233.25 19
1233.34 18
1233.42 16
1233.50 14
1233.58 11
1233.66 8
1233.74 4
1233.82 0
1233.90 0
1233.98 0
1234.06 0
1234.14 0
1234.22 0
1234.30 6
1234.38 13
1234.46 22
1234.54 31
1234.62 40
1234.70 48
1234.78 54
1234.86 58
1234.95 61
1235.03 61
1235.11 60
1235.19 58
1235.27 54
1235.35 51
1235.43 47
1235.51 43
1235.59 40
1235.67 37
1235.75 34
1235.83 32
1235.91 31
1235.99 30
1236.07 30
1236.15 30
1236.23 30
1236.31 30
1236.40 28
1236.48 23
1236.56 17
1236.64 10
1236.72 2
1236.80 0
1236.88 0
1236.96 0
1237.04 0
1237.12 0
1237.20 0
1237.28 0
1237.36 0
1237.44 5
1237.52 10
1237.60 13
1237.68 15
1237.77 16
1237.85 15
1237.93 14
1238.01 14
1238.09 14
1238.17 15
1238.25 17
1238.33 20
1238.41 23
1238.49 26
1238.57 28
1238.65 30
1238.73 32
1238.81 34
1238.89 37
1238.97 39
1239.06 42
1239.14 45
1239.22 47
1239.30 49
1239.38 51
1239.46 52
1239.54 53
1239.62 54
1239.70 54
1239.78 53
1239.86 51
1239.94 48
1240.02 45
1240.10 42
1240.18 40
1240.27 38
1240.35 37
1240.43 37
1240.51 37
1240.59 37
1240.67 37
1240.75 36
1240.83 35
1240.91 33
1240.99 31
1241.07 31
1241.15 31
1241.23 33
1241.31 36
1241.40 40
1241.48 44
1241.56 48
1241.64 51
1241.72 53
1241.80 53
1241.88 52
1241.96 50
1242.04 47
1242.12 44
1242.20 41
1242.28 38
1242.36 35
1242.45 32
1242.53 30
1242.61 28
1242.69 27
1242.77 25
1242.85 24
1242.93 23
1243.01 22
1243.09 23
1243.17 24
1243.25 26
1243.33 28
1243.41 32
1243.50 37
1243.58 42
1243.66 47
1243.74 53
1243.82 59
1243.90 65
1243.98 70
1244.06 74
1244.14 75
1244.22 75
1244.30 72
1244.38 68
1244.47 64
1244.55 60
1244.63 56
1244.71 52
1244.79 50
1244.87 47
1244.95 44
1245.03 42
1245.11 40
1245.19 38
1245.27 37
1245.35 37
1245.44 37
1245.52 37
1245.60 37
1245.68 37
1245.76 36
1245.84 34
1245.92 32
1246.00 29
1246.08 26
1246.16 23
1246.24 21
1246.32 20
1246.41 19
1246.49 19
1246.57 20
1246.65 21
1246.73 24
1246.81 26
1246.89 29
1246.97 32
1247.05 35
1247.13 38
1247.21 40
1247.30 42
1247.38 43
1247.46 45
1247.54 48
1247.62 53
1247.70 59
1247.78 66
1247.86 75
1247.94 84
1248.02 92
1248.11 99
1248.19 103
1248.27 105
1248.35 105
1248.43 103
1248.51 99
1248.59 94
1248.67 88
1248.75 80
1248.83 71
1248.91 63
1249.00 57
1249.08 53
1249.16 52
1249.24 54
1249.32 59
1249.40 64
1249.48 69
1249.56 72
1249.64 73
1249.72 73
1249.81 71
1249.89 69
1249.97 67
1250.05 66
1250.13 66
1250.21 67
1250.29 69
1250.37 71
1250.45 73
1250.53 74
1250.62 75
1250.70 76
1250.78 76
1250.86 77
1250.94 77
1251.02 78
1251.10 78
1251.18 79
1251.26 79
1251.35 79
1251.43 78
1251.51 78
1251.59 77
1251.67 76
1251.75 76
1251.83 76
1251.91 76
1251.99 77
1252.07 77
1252.16 76
1252.24 75
1252.32 72
1252.40 68
1252.48 64
1252.56 59
1252.64 54
1252.72 51
1252.80 48
1252.89 47
1252.97 47
1253.05 48
1253.13 48
1253.21 47
1253.29 45
1253.37 43
1253.45 39
1253.53 35
1253.62 30
1253.70 26
1253.78 23
1253.86 22
1253.94 22
1254.02 23
1254.10 26
1254.18 30
1254.26 34
1254.35 37
1254.43 40
1254.51 41
1254.59 42
1254.67 42
1254.75 41
1254.83 42
1254.91 43
1255.00 44
1255.08 47
1255.16 50
1255.24 52
1255.32 55
1255.40 56
1255.48 57
1255.56 57
1255.64 57
1255.73 55
1255.81 53
1255.89 50
1255.97 46
1256.05 42
1256.13 37
1256.21 33
1256.29 28
1256.38 25
1256.46 23
1256.54 23
1256.62 23
1256.70 23
1256.78 22
1256.86 20
1256.94 17
1257.03 12
1257.11 7
1257.19 3
1257.27 0
1257.35 0
1257.43 0
1257.51 1
1257.59 5
1257.68 10
1257.76 16
1257.84 22
1257.92 28
1258.00 33
1258.08 38
1258.16 42
1258.24 44
1258.33 46
1258.41 46
1258.49 46
1258.57 46
1258.65 45
1258.73 45
1258.81 44
1258.89 43
1258.98 40
1259.06 37
1259.14 32
1259.22 27
1259.30 23
1259.38 20
1259.46 19
1259.55 19
1259.63 21
1259.71 23
1259.79 25
1259.87 26
1259.95 26
1260.03 25
1260.11 24
1260.20 23
1260.28 23
1260.36 24
1260.44 26
1260.52 29
1260.60 32
1260.68 34
1260.77 35
1260.85 35
1260.93 35
1261.01 35
1261.09 36
1261.17 38
1261.25 40
1261.33 41
1261.42 42
1261.50 41
1261.58 38
1261.66 34
1261.74 30
1261.82 26
1261.90 24
1261.99 23
1262.07 23
1262.15 24
1262.23 25
1262.31 26
1262.39 26
1262.47 25
1262.56 23
1262.64 20
1262.72 18
1262.80 15
1262.88 12
1262.96 9
1263.04 6
1263.13 3
1263.21 1
1263.29 0
1263.37 0
1263.45 0
1263.53 0
1263.61 0
1263.70 0
1263.78 0
1263.86 1
1263.94 1
1264.02 1
1264.10 2
1264.18 2
1264.27 3
1264.35 4
1264.43 6
1264.51 9
1264.59 12
1264.67 16
1264.75 21
1264.84 26
1264.92 31
1265.00 35
1265.08 38
1265.16 40
1265.24 41
1265.33 40
1265.41 39
1265.49 37
1265.57 36
1265.65 34
1265.73 33
1265.81 31
1265.90 27
1265.98 23
1266.06 19
1266.14 15
1266.22 13
1266.30 13
1266.39 15
1266.47 20
1266.55 26
1266.63 33
1266.71 40
1266.79 45
1266.87 49
1266.96 51
1267.04 51
1267.12 49
1267.20 47
1267.28 45
1267.36 43
1267.45 42
1267.53 43
1267.61 44
1267.69 46
1267.77 49
1267.85 53
1267.93 56
1268.02 59
1268.10 60
1268.18 59
1268.26 55
1268.34 50
1268.42 43
1268.51 35
1268.59 28
1268.67 22
1268.75 18
1268.83 17
1268.91 17
1269.00 20
1269.08 24
1269.16 28
1269.24 32
1269.32 36
1269.40 38
1269.49 39
1269.57 40
1269.65 40
1269.73 41
1269.81 42
1269.89 44
1269.98 47
1270.06 51
1270.14 55
1270.22 59
1270.30 63
1270.38 67
1270.47 70
1270.55 73
1270.63 76
1270.71 77
1270.79 77
1270.87 75
1270.96 72
1271.04 67
1271.12 62
1271.20 57
1271.28 52
1271.36 47
1271.45 45
1271.53 43
1271.61 43
1271.69 44
1271.77 45
1271.85 46
1271.94 46
1272.02 45
1272.10 43
1272.18 40
1272.26 37
1272.34 34
1272.43 33
1272.51 33
1272.59 35
1272.67 38
1272.75 42
1272.84 46
1272.92 48
1273.00 49
1273.08 49
1273.16 47
1273.24 45
1273.33 42
1273.41 39
1273.49 36
1273.57 32
1273.65 29
1273.73 26
1273.82 23
1273.90 20
1273.98 17
1274.06 14
1274.14 12
1274.23 10
1274.31 10
1274.39 9
1274.47 10
1274.55 11
1274.63 12
1274.72 14
1274.80 16
1274.88 18
1274.96 20
1275.04 22
1275.13 23
1275.21 25
1275.29 26
1275.37 26
1275.45 26
1275.53 25
1275.62 23
1275.70 20
1275.78 17
1275.86 14
1275.94 10
1276.03 5
1276.11 1
1276.19 0
1276.27 0
1276.35 0
1276.43 0
1276.52 0
1276.60 0
1276.68 0
1276.76 0
1276.84 2
1276.93 6
1277.01 10
1277.09 14
1277.17 16
1277.25 18
1277.34 19
1277.42 20
1277.50 21
1277.58 24
1277.66 27
1277.74 32
1277.83 37
1277.91 42
1277.99 46
1278.07 50
1278.15 52
1278.24 53
1278.32 54
1278.40 55
1278.48 56
1278.56 58
1278.65 59
1278.73 59
1278.81 57
1278.89 55
1278.97 51
1279.06 47
1279.14 42
1279.22 38
1279.30 35
1279.38 33
1279.47 31
1279.55 30
1279.63 30
1279.71 31
1279.79 32
1279.88 34
1279.96 36
1280.04 37
1280.12 37
1280.20 36
1280.28 34
1280.37 32
1280.45 30
1280.53 28
1280.61 28
1280.69 29
1280.78 31
1280.86 34
1280.94 37
1281.02 41
1281.10 44
1281.19 48
1281.27 50
1281.35 52
1281.43 52
1281.52 51
1281.60 49
1281.68 47
1281.76 45
1281.84 43
1281.93 43
1282.01 44
1282.09 44
1282.17 44
1282.25 43
1282.34 40
1282.42 37
1282.50 34
1282.58 33
1282.66 33
1282.75 35
1282.83 39
1282.91 43
1282.99 47
1283.07 50
1283.16 52
1283.24 52
1283.32 50
1283.40 48
1283.48 46
1283.57 44
1283.65 43
1283.73 42
1283.81 42
1283.89 42
1283.98 43
1284.06 43
1284.14 43
1284.22 43
1284.31 43
1284.39 44
1284.47 46
1284.55 48
1284.63 52
1284.72 57
1284.80 63
1284.88 70
1284.96 78
1285.04 85
1285.13 92
1285.21 97
1285.29 101
1285.37 103
1285.46 103
1285.54 102
1285.62 101
1285.70 101
1285.78 103
1285.87 105
1285.95 109
1286.03 114
1286.11 119
1286.19 123
1286.28 125
1286.36 126
1286.44 126
1286.52 124
1286.61 122
1286.69 118
1286.77 114
1286.85 109
1286.93 103
1287.02 95
1287.10 87
1287.18 78
1287.26 70
1287.35 64
1287.43 59
1287.51 57
1287.59 56
1287.67 58
1287.76 60
1287.84 63
1287.92 66
1288.00 69
1288.09 70
1288.17 69
1288.25 67
1288.33 64
1288.41 61
1288.50 58
1288.58 56
1288.66 56
1288.74 59
1288.83 63
1288.91 68
1288.99 74
1289.07 79
1289.15 83
1289.24 85
1289.32 86
1289.40 85
1289.48 84
1289.57 83
1289.65 82
1289.73 81
1289.81 81
1289.90 82
1289.98 84
1290.06 86
1290.14 87
1290.22 88
1290.31 88
1290.39 85
1290.47 81
1290.55 75
1290.64 69
1290.72 63
1290.80 58
1290.88 54
1290.97 52
1291.05 51
1291.13 52
1291.21 52
1291.29 53
1291.38 52
1291.46 51
1291.54 48
1291.62 46
1291.71 43
1291.79 40
1291.87 38
1291.95 38
1292.04 39
1292.12 40
1292.20 42
1292.28 44
1292.37 46
1292.45 47
1292.53 46
1292.61 45
1292.69 42
1292.78 40
1292.86 38
1292.94 37
1293.02 36
1293.11 37
1293.19 38
1293.27 40
1293.35 42
1293.44 44
1293.52 46
1293.60 48
1293.68 52
1293.77 56
1293.85 60
1293.93 65
1294.01 70
1294.10 74
1294.18 77
1294.26 78
1294.34 78
1294.43 76
1294.51 74
1294.59 72
1294.67 70
1294.76 68
1294.84 66
1294.92 64
1295.00 64
1295.09 64
1295.17 65
1295.25 66
1295.33 67
1295.42 68
1295.50 66
1295.58 62
1295.66 56
1295.74 47
1295.83 36
1295.91 24
1295.99 14
1296.07 5
1296.16 0
1296.24 0
1296.32 0
1296.40 0
1296.49 0
1296.57 1
1296.65 3
1296.73 5
1296.82 5
1296.90 4
1296.98 2
1297.06 1
1297.15 0
1297.23 0
1297.31 0
1297.40 0
1297.48 0
1297.56 0
1297.64 1
1297.73 1
1297.81 2
1297.89 3
1297.97 5
1298.06 7
1298.14 10
1298.22 14
1298.30 17
1298.39 21
1298.47 23
1298.55 25
1298.63 26
1298.72 26
1298.80 26
1298.88 25
1298.96 25
1299.05 25
1299.13 26
1299.21 28
1299.29 31
1299.38 34
1299.46 37
1299.54 40
1299.62 42
1299.71 43
1299.79 43
1299.87 42
1299.95 39
1300.04 36
1300.12 32
1300.20 29
1300.29 28
1300.37 27
1300.45 29
1300.53 32
1300.62 36
1300.70 40
1300.78 44
1300.86 48
1300.95 51
1301.03 53
1301.11 55
1301.19 57
1301.28 58
1301.36 58
1301.44 57
1301.53 55
1301.61 53
1301.69 49
1301.77 44
1301.86 38
1301.94 32
1302.02 26
1302.10 20
1302.19 16
1302.27 15
1302.35 16
1302.43 20
1302.52 27
1302.60 35
1302.68 43
1302.77 52
1302.85 59
1302.93 65
1303.01 68
1303.10 71
1303.18 71
1303.26 70
1303.34 68
1303.43 65
1303.51 62
1303.59 58
1303.68 55
1303.76 52
1303.84 49
1303.92 47
1304.01 45
1304.09 43
1304.17 42
1304.25 41
1304.34 40
1304.42 39
1304.50 39
1304.59 39
1304.67 40
1304.75 42
1304.83 44
1304.92 45
1305.00 47
1305.08 48
1305.16 48
1305.25 48
1305.33 48
1305.41 47
1305.50 47
1305.58 45
1305.66 43
1305.74 41
1305.83 37
1305.91 32
1305.99 27
1306.08 21
1306.16 16
1306.24 11
1306.32 7
1306.41 4
1306.49 2
1306.57 2
1306.66 4
1306.74 6
1306.82 9
1306.90 12
1306.99 14
1307.07 14
1307.15 14
1307.24 13
1307.32 12
1307.40 12
1307.48 13
1307.57 16
1307.65 22
1307.73 29
1307.82 36
1307.90 43
1307.98 48
1308.06 52
1308.15 54
1308.23 54
1308.31 55
1308.40 55
1308.48 55
1308.56 55
1308.64 56
1308.73 55
1308.81 54
1308.89 53
1308.98 51
1309.06 48
1309.14 46
1309.22 43
1309.31 40
1309.39 38
1309.47 35
1309.56 33
1309.64 31
1309.72 29
1309.80 28
1309.89 27
1309.97 26
1310.05 26
1310.14 27
1310.22 28
1310.30 30
1310.39 32
1310.47 34
1310.55 37
1310.63 39
1310.72 43
1310.80 46
1310.88 50
1310.97 53
1311.05 56
1311.13 58
1311.21 58
1311.30 56
1311.38 52
1311.46 47
1311.55 40
1311.63 33
1311.71 26
1311.80 19
1311.88 13
1311.96 8
1312.04 4
1312.13 4
1312.21 5
1312.29 9
1312.38 16
1312.46 24
1312.54 32
1312.63 39
1312.71 45
1312.79 48
1312.87 49
1312.96 48
1313.04 44
1313.12 40
1313.21 36
1313.29 32
1313.37 28
1313.46 27
1313.54 27
1313.62 29
1313.71 32
1313.79 35
1313.87 38
1313.95 41
1314.04 42
1314.12 41
1314.20 39
1314.29 36
1314.37 32
1314.45 27
1314.54 22
1314.62 17
1314.70 12
1314.78 8
1314.87 5
1314.95 3
1315.03 1
1315.12 1
1315.20 1
1315.28 0
1315.37 0
1315.45 0
1315.53 0
1315.62 0
1315.70 0
1315.78 0
1315.87 0
1315.95 3
1316.03 8
1316.11 13
1316.20 19
1316.28 23
1316.36 28
1316.45 31
1316.53 34
1316.61 35
1316.70 37
1316.78 38
1316.86 39
1316.95 39
1317.03 40
1317.11 39
1317.20 39
1317.28 38
1317.36 36
1317.45 34
1317.53 33
1317.61 32
1317.69 31
1317.78 31
1317.86 30
1317.94 30
1318.03 29
1318.11 27
1318.19 25
1318.28 23
1318.36 21
1318.44 20
1318.53 19
1318.61 18
1318.69 18
1318.78 18
1318.86 18
1318.94 18
1319.03 18
1319.11 19
1319.19 20
1319.28 20
1319.36 21
1319.44 21
1319.53 20
1319.61 19
1319.69 17
1319.77 16
1319.86 16
1319.94 16
1320.02 18
1320.11 20
1320.19 25
1320.27 30
1320.36 37
1320.44 44
1320.52 51
1320.61 57
1320.69 62
1320.77 65
1320.86 68
1320.94 70
1321.02 73
1321.11 77
1321.19 80
1321.27 84
1321.36 86
1321.44 86
1321.52 84
1321.61 80
1321.69 75
1321.77 69
1321.86 64
1321.94 60
1322.02 57
1322.11 55
1322.19 54
1322.27 55
1322.36 57
1322.44 60
1322.52 65
1322.61 71
1322.69 77
1322.77 84
1322.86 91
1322.94 98
1323.02 106
1323.11 115
1323.19 125
1323.27 138
1323.36 153
1323.44 171
1323.52 190
1323.61 210
1323.69 229
1323.77 249
1323.86 268
1323.94 286
1324.02 305
1324.11 325
1324.19 347
1324.27 372
1324.36 398
1324.44 426
1324.52 452
1324.61 476
1324.69 496
1324.77 510
1324.86 520
1324.94 526
1325.02 530
1325.11 533
1325.19 536
1325.27 540
1325.36 545
1325.44 551
1325.52 557
1325.61 560
1325.69 561
1325.78 559
1325.86 554
1325.94 547
1326.03 537
1326.11 528
1326.19 518
1326.28 509
1326.36 499
1326.44 488
1326.53 475
1326.61 459
1326.69 441
1326.78 420
1326.86 398
1326.94 375
1327.03 354
1327.11 334
1327.19 318
1327.28 306
1327.36 297
1327.44 291
1327.53 285
1327.61 280
1327.69 274
1327.78 265
1327.86 255
1327.95 243
1328.03 230
1328.11 218
1328.20 206
1328.28 195
1328.36 184
1328.45 175
1328.53 165
1328.61 157
1328.70 150
1328.78 144
1328.86 141
1328.95 139
1329.03 138
1329.11 136
1329.20 134
1329.28 130
1329.37 125
1329.45 118
1329.53 109
1329.62 100
1329.70 91
1329.78 82
1329.87 75
1329.95 69
1330.03 64
1330.12 61
1330.20 59
1330.28 57
1330.37 55
1330.45 54
1330.53 54
1330.62 56
1330.70 60
1330.79 67
1330.87 76
1330.95 87
1331.04 99
1331.12 110
1331.20 118
1331.29 123
1331.37 123
1331.45 119
1331.54 111
1331.62 101
1331.71 90
1331.79 80
1331.87 71
1331.96 65
1332.04 62
1332.12 61
1332.21 62
1332.29 65
1332.37 68
1332.46 71
1332.54 74
1332.63 76
1332.71 76
1332.79 74
1332.88 69
1332.96 63
1333.04 55
1333.13 47
1333.21 41
1333.29 37
1333.38 35
1333.46 36
1333.55 39
1333.63 41
1333.71 42
1333.80 42
1333.88 40
1333.96 37
1334.05 34
1334.13 33
1334.22 34
1334.30 37
1334.38 41
1334.47 45
1334.55 49
1334.63 52
1334.72 54
1334.80 56
1334.88 58
1334.97 60
1335.05 63
1335.14 66
1335.22 68
1335.30 68
1335.39 66
1335.47 64
1335.55 61
1335.64 57
1335.72 54
1335.81 51
1335.89 49
1335.97 46
1336.06 44
1336.14 40
1336.22 38
1336.31 36
1336.39 35
1336.48 35
1336.56 36
1336.64 39
1336.73 42
1336.81 47
1336.89 51
1336.98 56
1337.06 62
1337.15 67
1337.23 72
1337.31 77
1337.40 79
1337.48 79
1337.57 77
1337.65 73
1337.73 68
1337.82 62
1337.90 55
1337.98 50
1338.07 44
1338.15 38
1338.24 32
1338.32 25
1338.40 16
1338.49 7
1338.57 0
1338.65 0
1338.74 0
1338.82 0
1338.91 0
1338.99 0
1339.07 0
1339.16 0
1339.24 5
1339.33 13
1339.41 20
1339.49 24
1339.58 25
1339.66 23
1339.74 20
1339.83 17
1339.91 14
1340.00 14
1340.08 16
1340.16 20
1340.25 24
1340.33 29
1340.42 34
1340.50 37
1340.58 38
1340.67 39
1340.75 38
1340.84 36
1340.92 33
1341.00 29
1341.09 24
1341.17 20
1341.25 16
1341.34 12
1341.42 11
1341.51 10
1341.59 11
1341.67 14
1341.76 16
1341.84 17
1341.93 17
1342.01 15
1342.09 11
1342.18 7
1342.26 4
1342.35 2
1342.43 1
1342.51 3
1342.60 7
1342.68 12
1342.77 16
1342.85 19
1342.93 21
1343.02 21
1343.10 19
1343.19 16
1343.27 12
1343.35 8
1343.44 4
1343.52 2
1343.61 2
1343.69 4
1343.77 8
1343.86 15
1343.94 23
1344.03 31
1344.11 38
1344.19 42
1344.28 44
1344.36 45
1344.45 43
1344.53 42
1344.61 41
1344.70 41
1344.78 42
1344.87 43
1344.95 45
1345.03 47
1345.12 48
1345.20 48
1345.29 49
1345.37 51
1345.45 53
1345.54 56
1345.62 60
1345.71 63
1345.79 66
1345.87 68
1345.96 68
1346.04 66
1346.13 62
1346.21 57
1346.29 52
1346.38 46
1346.46 41
1346.55 36
1346.63 33
1346.72 32
1346.80 34
1346.88 39
1346.97 48
1347.05 60
1347.14 74
1347.22 89
1347.30 103
1347.39 115
1347.47 123
1347.56 128
1347.64 130
1347.72 129
1347.81 128
1347.89 128
1347.98 130
1348.06 133
1348.14 138
1348.23 145
1348.31 150
1348.40 154
1348.48 156
1348.57 154
1348.65 149
1348.73 141
1348.82 129
1348.90 116
1348.99 102
1349.07 88
1349.15 76
1349.24 67
1349.32 59
1349.41 54
1349.49 51
1349.58 50
1349.66 50
1349.74 51
1349.83 53
1349.91 56
1350.00 58
1350.08 60
1350.16 60
1350.25 61
1350.33 60
1350.42 60
1350.50 61
1350.59 62
1350.67 65
1350.75 69
1350.84 74
1350.92 80
1351.01 84
1351.09 87
1351.18 89
1351.26 89
1351.34 88
1351.43 85
1351.51 83
1351.60 81
1351.68 81
1351.77 81
1351.85 81
1351.93 82
1352.02 81
1352.10 79
1352.19 76
1352.27 72
1352.35 68
1352.44 63
1352.52 59
1352.61 54
1352.69 50
1352.78 45
1352.86 40
1352.94 35
1353.03 31
1353.11 26
1353.20 23
1353.28 19
1353.37 16
1353.45 14
1353.53 13
1353.62 13
1353.70 15
1353.79 19
1353.87 23
1353.96 27
1354.04 30
1354.13 31
1354.21 30
1354.29 28
1354.38 23
1354.46 19
1354.55 15
1354.63 12
1354.72 11
1354.80 12
1354.88 13
1354.97 16
1355.05 19
1355.14 22
1355.22 24
1355.31 27
1355.39 29
1355.47 30
1355.56 30
1355.64 30
1355.73 28
1355.81 25
1355.90 22
1355.98 19
1356.07 16
1356.15 15
1356.23 14
1356.32 15
1356.40 16
1356.49 18
1356.57 19
1356.66 21
1356.74 23
1356.82 25
1356.91 27
1356.99 28
1357.08 28
1357.16 26
1357.25 23
1357.33 19
1357.42 14
1357.50 10
1357.58 7
1357.67 7
1357.75 9
1357.84 13
1357.92 19
1358.01 25
1358.09 32
1358.18 39
1358.26 44
1358.34 46
1358.43 46
1358.51 44
1358.60 39
1358.68 33
1358.77 27
1358.85 21
1358.94 18
1359.02 17
1359.10 20
1359.19 24
1359.27 31
1359.36 38
1359.44 45
1359.53 51
1359.61 56
1359.70 60
1359.78 63
1359.86 65
1359.95 66
1360.03 65
1360.12 63
1360.20 60
1360.29 56
1360.37 51
1360.46 48
1360.54 46
1360.63 47
1360.71 50
1360.79 55
1360.88 60
1360.96 66
1361.05 71
1361.13 74
1361.22 74
1361.30 72
1361.39 67
1361.47 61
1361.56 55
1361.64 48
1361.72 43
1361.81 40
1361.89 39
1361.98 39
1362.06 40
1362.15 42
1362.23 43
1362.32 44
1362.40 44
1362.49 43
1362.57 43
1362.65 43
1362.74 45
1362.82 47
1362.91 50
1362.99 54
1363.08 58
1363.16 62
1363.25 65
1363.33 67
1363.42 69
1363.50 70
1363.59 71
1363.67 71
1363.75 71
1363.84 71
1363.92 69
1364.01 67
1364.09 64
1364.18 60
1364.26 55
1364.35 51
1364.43 47
1364.52 43
1364.60 41
1364.69 40
1364.77 41
1364.85 42
1364.94 45
1365.02 49
1365.11 53
1365.19 57
1365.28 60
1365.36 62
1365.45 62
1365.53 61
1365.62 59
1365.70 57
1365.79 56
1365.87 57
1365.96 60
1366.04 65
1366.12 72
1366.21 80
1366.29 88
1366.38 95
1366.46 101
1366.55 104
1366.63 105
1366.72 104
1366.80 101
1366.89 97
1366.97 91
1367.06 84
1367.14 76
1367.23 69
1367.31 62
1367.40 55
1367.48 49
1367.57 44
1367.65 42
1367.73 41
1367.82 42
1367.90 45
1367.99 49
1368.07 53
1368.16 56
1368.24 56
1368.33 53
1368.41 48
1368.50 41
1368.58 33
1368.67 26
1368.75 19
1368.84 14
1368.92 10
1369.01 8
1369.09 7
1369.18 7
1369.26 8
1369.35 9
1369.43 10
1369.51 12
1369.60 12
1369.68 12
1369.77 12
1369.85 10
1369.94 8
1370.02 6
1370.11 4
1370.19 3
1370.28 1
1370.36 0
1370.45 0
1370.53 0
1370.62 0
1370.70 0
1370.79 0
1370.87 0
1370.96 0
1371.04 2
1371.13 4
1371.21 5
1371.30 5
1371.38 6
1371.47 6
1371.55 6
1371.64 7
1371.72 10
1371.81 13
1371.89 16
1371.97 20
1372.06 23
1372.14 25
1372.23 27
1372.31 27
1372.40 28
1372.48 29
1372.57 30
1372.65 31
1372.74 32
1372.82 34
1372.91 36
1372.99 37
1373.08 39
1373.16 40
1373.25 41
1373.33 41
1373.42 41
1373.50 41
1373.59 40
1373.67 41
1373.76 42
1373.84 44
1373.93 47
1374.01 51
1374.10 54
1374.18 58
1374.27 62
1374.35 66
1374.44 71
1374.52 75
1374.61 79
1374.69 82
1374.78 84
1374.86 85
1374.95 86
1375.03 86
1375.12 85
1375.20 84
1375.29 84
1375.37 84
1375.46 84
1375.54 83
1375.63 83
1375.71 82
1375.80 80
1375.88 76
1375.97 72
1376.05 67
1376.14 64
1376.22 62
1376.31 62
1376.39 65
1376.48 71
1376.56 78
1376.65 85
1376.73 92
1376.82 99
1376.90 105
1376.99 111
1377.07 116
1377.16 120
1377.24 123
1377.33 124
1377.41 123
1377.50 120
1377.58 115
1377.67 109
1377.75 102
1377.84 95
1377.92 88
1378.01 83
1378.09 79
1378.18 75
1378.26 72
1378.35 70
1378.43 69
1378.52 69
1378.60 68
1378.69 69
1378.77 70
1378.86 72
1378.94 73
1379.03 75
1379.11 77
1379.20 80
1379.28 82
1379.37 85
1379.45 88
1379.54 91
1379.62 93
1379.71 94
1379.79 95
1379.88 94
1379.96 92
1380.05 90
1380.13 87
1380.22 84
1380.31 82
1380.39 81
1380.48 81
1380.56 82
1380.65 83
1380.73 83
1380.82 83
1380.90 81
1380.99 78
1381.07 74
1381.16 69
1381.24 64
1381.33 58
1381.41 54
1381.50 49
1381.58 45
1381.67 42
1381.75 39
1381.84 36
1381.92 34
1382.01 32
1382.09 30
1382.18 30
1382.26 30
1382.35 31
1382.43 33
1382.52 35
1382.60 37
1382.69 39
1382.78 41
1382.86 43
1382.95 45
1383.03 47
1383.12 50
1383.20 53
1383.29 54
1383.37 54
1383.46 53
1383.54 50
1383.63 48
1383.71 47
1383.80 48
1383.88 51
1383.97 56
1384.05 62
1384.14 68
1384.22 74
1384.31 78
1384.39 81
1384.48 83
1384.57 85
1384.65 86
1384.74 86
1384.82 85
1384.91 84
1384.99 82
1385.08 80
1385.16 78
1385.25 77
1385.33 78
1385.42 80
1385.50 84
1385.59 89
1385.67 95
1385.76 100
1385.84 103
1385.93 104
1386.01 102
1386.10 98
1386.19 92
1386.27 85
1386.36 76
1386.44 69
1386.53 62
1386.61 56
1386.70 51
1386.78 48
1386.87 47
1386.95 47
1387.04 47
1387.12 48
1387.21 49
1387.29 50
1387.38 50
1387.47 50
1387.55 50
1387.64 50
1387.72 50
1387.81 50
1387.89 50
1387.98 49
1388.06 47
1388.15 45
1388.23 44
1388.32 44
1388.40 46
1388.49 48
1388.58 52
1388.66 57
1388.75 61
1388.83 65
1388.92 68
1389.00 71
1389.09 73
1389.17 75
1389.26 77
1389.34 79
1389.43 80
1389.51 81
1389.60 81
1389.69 81
1389.77 81
1389.86 81
1389.94 81
1390.03 81
1390.11 80
1390.20 79
1390.28 78
1390.37 77
1390.45 77
1390.54 77
1390.63 79
1390.71 80
1390.80 82
1390.88 83
1390.97 82
1391.05 80
1391.14 77
1391.22 73
1391.31 68
1391.39 63
1391.48 58
1391.57 53
1391.65 49
1391.74 44
1391.82 41
1391.91 39
1391.99 39
1392.08 40
1392.16 42
1392.25 45
1392.33 48
1392.42 50
1392.51 52
1392.59 52
1392.68 52
1392.76 52
1392.85 54
1392.93 56
1393.02 59
1393.10 62
1393.19 64
1393.28 64
1393.36 61
1393.45 56
1393.53 50
1393.62 44
1393.70 38
1393.79 34
1393.87 32
1393.96 32
1394.05 32
1394.13 34
1394.22 35
1394.30 35
1394.39 33
1394.47 29
1394.56 23
1394.64 15
1394.73 6
1394.82 0
1394.90 0
1394.99 0
1395.07 0
1395.16 0
1395.24 0
1395.33 0
1395.41 2
1395.50 6
1395.59 9
1395.67 10
1395.76 12
1395.84 13
1395.93 15
1396.01 18
1396.10 21
1396.19 23
1396.27 26
1396.36 28
1396.44 30
1396.53 33
1396.61 36
1396.70 41
1396.78 45
1396.87 48
1396.96 50
1397.04 48
1397.13 45
1397.21 40
1397.30 35
1397.38 30
1397.47 26
1397.56 25
1397.64 25
1397.73 27
1397.81 30
1397.90 32
1397.98 34
1398.07 36
1398.16 37
1398.24 37
1398.33 37
1398.41 36
1398.50 35
1398.58 33
1398.67 32
1398.75 31
1398.84 31
1398.93 32
1399.01 33
1399.10 35
1399.18 37
1399.27 39
1399.35 42
1399.44 45
1399.53 48
1399.61 52
1399.70 54
1399.78 55
1399.87 54
1399.95 51
1400.04 47
1400.13 41
1400.21 36
1400.30 32
1400.38 30
1400.47 30
1400.56 33
1400.64 39
1400.73 47
1400.81 56
1400.90 65
1400.98 74
1401.07 82
1401.16 87
1401.24 90
1401.33 91
1401.41 89
1401.50 85
1401.58 80
1401.67 74
1401.76 67
1401.84 61
1401.93 57
1402.01 53
1402.10 51
1402.18 50
1402.27 50
1402.36 51
1402.44 52
1402.53 52
1402.61 52
1402.70 51
1402.79 49
1402.87 46
1402.96 42
1403.04 36
1403.13 30
1403.21 24
1403.30 18
1403.39 13
1403.47 9
1403.56 6
1403.64 4
1403.73 3
1403.82 3
1403.90 6
1403.99 9
1404.07 14
1404.16 20
1404.24 25
1404.33 29
1404.42 31
1404.50 31
1404.59 29
1404.67 26
1404.76 22
1404.85 19
1404.93 16
1405.02 15
1405.10 15
1405.19 16
1405.28 17
1405.36 18
1405.45 18
1405.53 17
1405.62 15
1405.71 12
1405.79 9
1405.88 6
1405.96 4
1406.05 3
1406.13 4
1406.22 6
1406.31 10
1406.39 15
1406.48 19
1406.56 22
1406.65 24
1406.74 24
1406.82 25
1406.91 25
1406.99 25
1407.08 26
1407.17 28
1407.25 28
1407.34 29
1407.42 29
1407.51 30
1407.60 32
1407.68 36
1407.77 41
1407.85 48
1407.94 53
1408.03 57
1408.11 58
1408.20 56
1408.28 53
1408.37 50
1408.46 48
1408.54 48
1408.63 51
1408.71 55
1408.80 60
1408.89 64
1408.97 67
1409.06 67
1409.14 65
1409.23 61
1409.32 56
1409.40 49
1409.49 43
1409.57 38
1409.66 33
1409.75 30
1409.83 28
1409.92 27
1410.00 26
1410.09 26
1410.18 25
1410.26 24
1410.35 23
1410.43 21
1410.52 18
1410.61 15
1410.69 11
1410.78 8
1410.86 5
1410.95 4
1411.04 4
1411.12 7
1411.21 11
1411.29 16
1411.38 21
1411.47 26
1411.55 29
1411.64 31
1411.73 30
1411.81 28
1411.90 23
1411.98 18
1412.07 13
1412.16 8
1412.24 4
1412.33 1
1412.41 0
1412.50 0
1412.59 0
1412.67 0
1412.76 0
1412.84 0
1412.93 0
1413.02 0
1413.10 0
1413.19 4
1413.28 11
1413.36 19
1413.45 25
1413.53 30
1413.62 33
1413.71 33
1413.79 32
1413.88 29
1413.96 25
1414.05 21
1414.14 18
1414.22 16
1414.31 16
1414.40 17
1414.48 20
1414.57 23
1414.65 25
1414.74 27
1414.83 26
1414.91 24
1415.00 20
1415.09 14
1415.17 7
1415.26 0
1415.34 0
1415.43 0
1415.52 0
1415.60 0
1415.69 0
1415.77 0
1415.86 1
1415.95 10
1416.03 18
1416.12 24
1416.21 27
1416.29 28
1416.38 26
1416.46 25
1416.55 24
1416.64 24
1416.72 25
1416.81 26
1416.90 27
1416.98 26
1417.07 24
1417.15 20
1417.24 16
1417.33 11
1417.41 8
1417.50 5
1417.59 4
1417.67 4
1417.76 5
1417.84 7
1417.93 8
1418.02 10
1418.10 11
1418.19 11
1418.28 12
1418.36 14
1418.45 17
1418.54 21
1418.62 27
1418.71 33
1418.79 39
1418.88 44
1418.97 47
1419.05 47
1419.14 46
1419.23 45
1419.31 43
1419.40 44
1419.48 47
1419.57 53
1419.66 60
1419.74 68
1419.83 75
1419.92 80
1420.00 84
1420.09 84
1420.18 82
1420.26 78
1420.35 72
1420.43 64
1420.52 57
1420.61 50
1420.69 46
1420.78 43
1420.87 44
1420.95 47
1421.04 52
1421.13 58
1421.21 63
1421.30 66
1421.38 67
1421.47 66
1421.56 64
1421.64 60
1421.73 56
1421.82 51
1421.90 46
1421.99 41
1422.08 35
1422.16 30
1422.25 25
1422.33 21
1422.42 18
1422.51 18
1422.59 19
1422.68 23
1422.77 28
1422.85 34
1422.94 40
1423.03 46
1423.11 51
1423.20 55
1423.29 57
1423.37 57
1423.46 55
1423.55 51
1423.63 47
1423.72 44
1423.80 41
1423.89 40
1423.98 41
1424.06 42
1424.15 43
1424.24 45
1424.32 46
1424.41 48
1424.50 49
1424.58 51
1424.67 53
1424.76 55
1424.84 56
1424.93 56
1425.02 55
1425.10 52
1425.19 49
1425.27 47
1425.36 46
1425.45 48
1425.53 52
1425.62 60
1425.71 70
1425.79 81
1425.88 93
1425.97 105
1426.05 114
1426.14 121
1426.23 125
1426.31 126
1426.40 123
1426.49 118
1426.57 112
1426.66 104
1426.75 95
1426.83 88
1426.92 81
1427.01 76
1427.09 72
1427.18 71
1427.27 71
1427.35 72
1427.44 73
1427.52 74
1427.61 74
1427.70 73
1427.78 70
1427.87 64
1427.96 58
1428.04 50
1428.13 43
1428.22 37
1428.30 33
1428.39 31
1428.48 32
1428.56 36
1428.65 42
1428.74 50
1428.82 58
1428.91 64
1429.00 69
1429.08 71
1429.17 70
1429.26 67
1429.34 64
1429.43 61
1429.52 58
1429.60 56
1429.69 54
1429.78 52
1429.86 49
1429.95 45
1430.04 41
1430.12 36
1430.21 33
1430.30 31
1430.38 32
1430.47 34
1430.56 36
1430.64 38
1430.73 37
1430.82 35
1430.90 30
1430.99 25
1431.08 20
1431.16 18
1431.25 20
1431.34 26
1431.42 36
1431.51 47
1431.60 58
1431.68 68
1431.77 75
1431.86 80
1431.94 83
1432.03 84
1432.12 85
1432.20 86
1432.29 86
1432.38 86
1432.46 85
1432.55 84
1432.64 82
1432.72 79
1432.81 76
1432.90 74
1432.98 73
1433.07 71
1433.16 70
1433.24 68
1433.33 64
1433.42 59
1433.50 52
1433.59 44
1433.68 37
1433.77 32
1433.85 30
1433.94 31
1434.03 36
1434.11 44
1434.20 53
1434.29 63
1434.37 72
1434.46 80
1434.55 86
1434.63 89
1434.72 91
1434.81 90
1434.89 89
1434.98 88
1435.07 88
1435.15 89
1435.24 91
1435.33 93
1435.41 96
1435.50 97
1435.59 98
1435.67 97
1435.76 95
1435.85 94
1435.94 92
1436.02 92
1436.11 92
1436.20 93
1436.28 94
1436.37 95
1436.46 96
1436.54 97
1436.63 98
1436.72 98
1436.80 99
1436.89 100
1436.98 100
1437.06 100
1437.15 99
1437.24 96
1437.32 90
1437.41 83
1437.50 73
1437.59 62
1437.67 51
1437.76 41
1437.85 34
1437.93 31
1438.02 30
1438.11 32
1438.19 35
1438.28 37
1438.37 38
1438.45 38
1438.54 36
1438.63 34
1438.71 34
1438.80 34
1438.89 37
1438.98 40
1439.06 44
1439.15 48
1439.24 50
1439.32 50
1439.41 49
1439.50 45
1439.58 40
1439.67 33
1439.76 25
1439.85 18
1439.93 11
1440.02 5
1440.11 1
1440.19 0
1440.28 1
1440.37 5
1440.45 12
1440.54 20
1440.63 29
1440.71 36
1440.80 42
1440.89 46
1440.98 47
1441.06 47
1441.15 46
1441.24 44
1441.32 41
1441.41 39
1441.50 37
1441.58 35
1441.67 33
1441.76 32
1441.85 30
1441.93 28
1442.02 27
1442.11 24
1442.19 22
1442.28 20
1442.37 18
1442.45 15
1442.54 13
1442.63 10
1442.72 7
1442.80 4
1442.89 0
1442.98 0
1443.06 0
1443.15 0
1443.24 0
1443.33 0
1443.41 0
1443.50 0
1443.59 0
1443.67 3
1443.76 8
1443.85 13
1443.93 18
1444.02 23
1444.11 28
1444.20 33
1444.28 38
1444.37 42
1444.46 46
1444.54 47
1444.63 48
1444.72 47
1444.81 45
1444.89 43
1444.98 40
1445.07 37
1445.15 36
1445.24 36
1445.33 38
1445.42 42
1445.50 47
1445.59 54
1445.68 61
1445.76 69
1445.85 76
1445.94 83
1446.03 88
1446.11 93
1446.20 97
1446.29 101
1446.37 105
1446.46 111
1446.55 116
1446.64 122
1446.72 127
1446.81 132
1446.90 136
1446.98 142
1447.07 149
1447.16 158
1447.25 170
1447.33 184
1447.42 197
1447.51 208
1447.59 216
1447.68 221
1447.77 221
1447.86 219
1447.94 218
1448.03 218
1448.12 223
1448.20 232
1448.29 245
1448.38 261
1448.47 277
1448.55 291
1448.64 302
1448.73 309
1448.81 315
1448.90 319
1448.99 324
1449.08 330
1449.16 337
1449.25 344
1449.34 351
1449.43 355
1449.51 358
1449.60 358
1449.69 357
1449.77 355
1449.86 352
1449.95 348
1450.04 341
1450.12 332
1450.21 319
1450.30 304
1450.39 286
1450.47 269
1450.56 253
1450.65 242
1450.73 234
1450.82 229
1450.91 226
1451.00 223
1451.08 219
1451.17 213
1451.26 206
1451.35 197
1451.43 187
1451.52 178
1451.61 168
1451.69 160
1451.78 151
1451.87 144
1451.96 137
1452.04 132
1452.13 129
1452.22 127
1452.31 126
1452.39 125
1452.48 125
1452.57 125
1452.65 124
1452.74 122
1452.83 119
1452.92 115
1453.00 110
1453.09 104
1453.18 96
1453.27 89
1453.35 82
1453.44 77
1453.53 73
1453.62 70
1453.70 69
1453.79 69
1453.88 70
1453.97 71
1454.05 73
1454.14 74
1454.23 75
1454.31 74
1454.40 72
1454.49 68
1454.58 63
1454.66 56
1454.75 50
1454.84 44
1454.93 39
1455.01 36
1455.10 34
1455.19 35
1455.28 38
1455.36 42
1455.45 48
1455.54 55
1455.63 63
1455.71 70
1455.80 76
1455.89 81
1455.98 85
1456.06 87
1456.15 89
1456.24 89
1456.33 88
1456.41 87
1456.50 84
1456.59 81
1456.68 77
1456.76 73
1456.85 68
1456.94 65
1457.03 64
1457.11 64
1457.20 66
1457.29 69
1457.37 72
1457.46 74
1457.55 74
1457.64 71
1457.72 65
1457.81 58
1457.90 50
1457.99 42
1458.07 35
1458.16 30
1458.25 25
1458.34 21
1458.42 17
1458.51 14
1458.60 10
1458.69 6
1458.77 2
1458.86 0
1458.95 0
1459.04 0
1459.13 0
1459.21 0
1459.30 0
1459.39 0
1459.48 0
1459.56 4
1459.65 11
1459.74 19
1459.83 25
1459.91 31
1460.00 35
1460.09 40
1460.18 44
1460.26 49
1460.35 54
1460.44 60
1460.53 65
1460.61 70
1460.70 73
1460.79 76
1460.88 76
1460.96 76
1461.05 75
1461.14 74
1461.23 72
1461.31 70
1461.40 67
1461.49 62
1461.58 57
1461.66 51
1461.75 46
1461.84 43
1461.93 42
1462.01 43
1462.10 45
1462.19 47
1462.28 49
1462.37 49
1462.45 48
1462.54 47
1462.63 46
1462.72 46
1462.80 46
1462.89 47
1462.98 48
1463.07 50
1463.15 51
1463.24 53
1463.33 55
1463.42 57
1463.50 60
1463.59 64
1463.68 69
1463.77 73
1463.86 78
1463.94 81
1464.03 84
1464.12 85
1464.21 84
1464.29 82
1464.38 79
1464.47 75
1464.56 70
1464.64 64
1464.73 58
1464.82 53
1464.91 49
1465.00 47
1465.08 48
1465.17 51
1465.26 55
1465.35 61
1465.43 67
1465.52 71
1465.61 75
1465.70 77
1465.78 79
1465.87 80
1465.96 83
1466.05 86
1466.14 89
1466.22 91
1466.31 92
1466.40 90
1466.49 87
1466.57 81
1466.66 75
1466.75 69
1466.84 64
1466.93 60
1467.01 57
1467.10 53
1467.19 50
1467.28 46
1467.36 43
1467.45 40
1467.54 39
1467.63 38
1467.72 39
1467.80 40
1467.89 40
1467.98 40
1468.07 40
1468.15 40
1468.24 40
1468.33 42
1468.42 44
1468.51 46
1468.59 48
1468.68 49
1468.77 48
1468.86 46
1468.94 43
1469.03 40
1469.12 36
1469.21 34
1469.30 33
1469.38 33
1469.47 35
1469.56 37
1469.65 39
1469.74 41
1469.82 43
1469.91 44
1470.00 44
1470.09 44
1470.17 46
1470.26 48
1470.35 52
1470.44 56
1470.53 62
1470.61 66
1470.70 70
1470.79 73
1470.88 73
1470.97 71
1471.05 68
1471.14 64
1471.23 58
1471.32 52
1471.40 45
1471.49 39
1471.58 34
1471.67 28
1471.76 24
1471.84 20
1471.93 16
1472.02 14
1472.11 13
1472.20 14
1472.28 17
1472.37 22
1472.46 27
1472.55 32
1472.64 34
1472.72 34
1472.81 32
1472.90 27
1472.99 21
1473.08 15
1473.16 11
1473.25 9
1473.34 9
1473.43 10
1473.52 12
1473.60 13
1473.69 15
1473.78 18
1473.87 22
1473.96 28
1474.04 36
1474.13 47
1474.22 59
1474.31 71
1474.39 80
1474.48 86
1474.57 88
1474.66 85
1474.75 77
1474.83 67
1474.92 55
1475.01 44
1475.10 33
1475.19 25
1475.27 19
1475.36 14
1475.45 10
1475.54 6
1475.63 2
1475.72 0
1475.80 0
1475.89 0
1475.98 0
1476.07 0
1476.16 0
1476.24 0
1476.33 0
1476.42 2
1476.51 6
1476.60 11
1476.68 17
1476.77 23
1476.86 31
1476.95 39
1477.04 48
1477.12 57
1477.21 64
1477.30 70
1477.39 75
1477.48 78
1477.56 80
1477.65 81
1477.74 82
1477.83 83
1477.92 82
1478.00 81
1478.09 78
1478.18 75
1478.27 72
1478.36 69
1478.45 68
1478.53 67
1478.62 68
1478.71 70
1478.80 71
1478.89 71
1478.97 70
1479.06 68
1479.15 64
1479.24 61
1479.33 58
1479.41 56
1479.50 57
1479.59 59
1479.68 63
1479.77 66
1479.86 67
1479.94 67
1480.03 65
1480.12 62
1480.21 60
1480.30 60
1480.38 62
1480.47 67
1480.56 72
1480.65 77
1480.74 79
1480.83 79
1480.91 76
1481.00 72
1481.09 68
1481.18 65
1481.27 65
1481.35 67
1481.44 71
1481.53 75
1481.62 80
1481.71 83
1481.80 85
1481.88 86
1481.97 86
1482.06 84
1482.15 81
1482.24 76
1482.32 70
1482.41 63
1482.50 56
1482.59 48
1482.68 40
1482.77 34
1482.85 29
1482.94 23
1483.03 18
1483.12 13
1483.21 9
1483.30 6
1483.38 4
1483.47 5
1483.56 8
1483.65 13
1483.74 20
1483.82 27
1483.91 32
1484.00 36
1484.09 38
1484.18 39
1484.27 40
1484.35 40
1484.44 42
1484.53 44
1484.62 48
1484.71 52
1484.80 56
1484.88 61
1484.97 65
1485.06 71
1485.15 76
1485.24 81
1485.33 86
1485.41 90
1485.50 92
1485.59 92
1485.68 90
1485.77 86
1485.86 82
1485.94 77
1486.03 73
1486.12 70
1486.21 69
1486.30 70
1486.39 73
1486.47 78
1486.56 85
1486.65 92
1486.74 101
1486.83 109
1486.92 116
1487.00 123
1487.09 128
1487.18 132
1487.27 135
1487.36 135
1487.45 135
1487.53 133
1487.62 132
1487.71 130
1487.80 129
1487.89 128
1487.98 128
1488.06 127
1488.15 125
1488.24 123
1488.33 122
1488.42 121
1488.51 122
1488.59 125
1488.68 130
1488.77 135
1488.86 141
1488.95 145
1489.04 146
1489.13 146
1489.21 143
1489.30 139
1489.39 134
1489.48 129
1489.57 125
1489.66 120
1489.74 115
1489.83 110
1489.92 105
1490.01 100
1490.10 94
1490.19 88
1490.28 83
1490.36 78
1490.45 74
1490.54 69
1490.63 65
1490.72 59
1490.81 53
1490.89 47
1490.98 41
1491.07 35
1491.16 30
1491.25 26
1491.34 23
1491.43 22
1491.51 21
1491.60 20
1491.69 20
1491.78 21
1491.87 21
1491.96 22
1492.04 23
1492.13 24
1492.22 25
1492.31 25
1492.40 25
1492.49 24
1492.58 22
1492.66 21
1492.75 20
1492.84 20
1492.93 20
1493.02 21
1493.11 22
1493.20 23
1493.28 22
1493.37 20
1493.46 17
1493.55 13
1493.64 9
1493.73 4
1493.82 0
1493.90 0
1493.99 0
1494.08 0
1494.17 0
1494.26 0
1494.35 0
1494.44 0
1494.52 0
1494.61 3
1494.70 8
1494.79 14
1494.88 18
1494.97 21
1495.06 21
1495.14 19
1495.23 16
1495.32 12
1495.41 8
1495.50 7
1495.59 8
1495.68 12
1495.76 18
1495.85 26
1495.94 35
1496.03 43
1496.12 50
1496.21 55
1496.30 58
1496.39 60
1496.47 60
1496.56 59
1496.65 57
1496.74 55
1496.83 53
1496.92 53
1497.01 54
1497.09 58
1497.18 63
1497.27 68
1497.36 73
1497.45 75
1497.54 75
1497.63 70
1497.72 61
1497.80 50
1497.89 38
1497.98 26
1498.07 16
1498.16 8
1498.25 3
1498.34 0
1498.42 1
1498.51 4
1498.60 10
1498.69 17
1498.78 26
1498.87 35
1498.96 44
1499.05 52
1499.13 57
1499.22 59
1499.31 57
1499.40 52
1499.49 45
1499.58 38
1499.67 32
1499.76 30
1499.84 30
1499.93 34
1500.02 39
1500.11 43
1500.20 45
1500.29 43
1500.38 36
1500.47 26
1500.55 15
1500.64 5
1500.73 0
1500.82 0
1500.91 0
1501.00 0
1501.09 6
1501.18 12
1501.26 18
1501.35 23
1501.44 26
1501.53 28
1501.62 30
1501.71 31
1501.80 32
1501.89 34
1501.97 36
1502.06 39
1502.15 42
1502.24 45
1502.33 48
1502.42 50
1502.51 54
1502.60 57
1502.69 61
1502.77 64
1502.86 67
1502.95 68
1503.04 68
1503.13 66
1503.22 62
1503.31 59
1503.40 55
1503.48 53
1503.57 52
1503.66 54
1503.75 58
1503.84 62
1503.93 67
1504.02 70
1504.11 72
1504.20 72
1504.28 71
1504.37 67
1504.46 63
1504.55 59
1504.64 54
1504.73 48
1504.82 41
1504.91 33
1505.00 25
1505.08 17
1505.17 9
1505.26 3
1505.35 0
1505.44 0
1505.53 0
1505.62 0
1505.71 0
1505.80 0
1505.88 0
1505.97 0
1506.06 0
1506.15 0
1506.24 4
1506.33 13
1506.42 24
1506.51 37
1506.60 50
1506.69 62
1506.77 71
1506.86 78
1506.95 80
1507.04 79
1507.13 75
1507.22 70
1507.31 64
1507.40 59
1507.49 55
1507.57 54
1507.66 54
1507.75 56
1507.84 60
1507.93 63
1508.02 67
1508.11 70
1508.20 72
1508.29 73
1508.38 72
1508.46 69
1508.55 66
1508.64 61
1508.73 57
1508.82 54
1508.91 52
1509.00 52
1509.09 51
1509.18 52
1509.27 52
1509.35 52
1509.44 51
1509.53 52
1509.62 53
1509.71 57
1509.80 62
1509.89 68
1509.98 74
1510.07 79
1510.16 83
1510.25 84
1510.33 85
1510.42 85
1510.51 84
1510.60 82
1510.69 79
1510.78 75
1510.87 69
1510.96 62
1511.05 56
1511.14 51
1511.22 51
1511.31 54
1511.40 62
1511.49 72
1511.58 83
1511.67 93
1511.76 101
1511.85 105
1511.94 106
1512.03 105
1512.12 103
1512.20 99
1512.29 95
1512.38 90
1512.47 84
1512.56 79
1512.65 74
1512.74 71
1512.83 70
1512.92 72
1513.01 76
1513.10 82
1513.19 88
1513.27 93
1513.36 96
1513.45 97
1513.54 95
1513.63 90
1513.72 84
1513.81 76
1513.90 68
1513.99 61
1514.08 56
1514.17 53
1514.26 52
1514.34 54
1514.43 57
1514.52 61
1514.61 65
1514.70 69
1514.79 73
1514.88 77
1514.97 82
1515.06 89
1515.15 97
1515.24 106
1515.33 115
1515.41 123
1515.50 129
1515.59 132
1515.68 132
1515.77 130
1515.86 126
1515.95 119
1516.04 112
1516.13 104
1516.22 96
1516.31 90
1516.40 85
1516.49 81
1516.57 80
1516.66 80
1516.75 83
1516.84 86
1516.93 91
1517.02 97
1517.11 103
1517.20 111
1517.29 118
1517.38 124
1517.47 130
1517.56 135
1517.65 139
1517.73 142
1517.82 144
1517.91 144
1518.00 143
1518.09 140
1518.18 136
1518.27 130
1518.36 123
1518.45 116
1518.54 109
1518.63 102
1518.72 95
1518.81 88
1518.90 82
1518.98 75
1519.07 68
1519.16 61
1519.25 55
1519.34 51
1519.43 48
1519.52 47
1519.61 47
1519.70 49
1519.79 50
1519.88 51
1519.97 51
1520.06 49
1520.15 46
1520.24 42
1520.32 37
1520.41 32
1520.50 28
1520.59 26
1520.68 25
1520.77 26
1520.86 29
1520.95 33
1521.04 40
1521.13 46
1521.22 54
1521.31 61
1521.40 66
1521.49 71
1521.58 73
1521.67 73
1521.75 72
1521.84 69
1521.93 65
1522.02 61
1522.11 58
1522.20 54
1522.29 51
1522.38 47
1522.47 44
1522.56 41
1522.65 39
1522.74 37
1522.83 37
1522.92 38
1523.01 40
1523.10 42
1523.19 45
1523.27 48
1523.36 49
1523.45 49
1523.54 46
1523.63 43
1523.72 38
1523.81 33
1523.90 28
1523.99 24
1524.08 21
1524.17 20
1524.26 19
1524.35 18
1524.44 19
1524.53 21
1524.62 25
1524.71 30
1524.80 36
1524.88 43
1524.97 49
1525.06 54
1525.15 57
1525.24 57
1525.33 56
1525.42 54
1525.51 51
1525.60 48
1525.69 46
1525.78 43
1525.87 40
1525.96 36
1526.05 31
1526.14 26
1526.23 22
1526.32 17
1526.41 14
1526.50 11
1526.59 8
1526.68 6
1526.76 3
1526.85 0
1526.94 0
1527.03 0
1527.12 0
1527.21 0
1527.30 0
1527.39 0
1527.48 0
1527.57 2
1527.66 10
1527.75 19
1527.84 29
1527.93 39
1528.02 50
1528.11 61
1528.20 73
1528.29 84
1528.38 93
1528.47 100
1528.56 105
1528.65 106
1528.74 103
1528.82 98
1528.91 91
1529.00 84
1529.09 77
1529.18 71
1529.27 66
1529.36 63
1529.45 60
1529.54 58
1529.63 57
1529.72 56
1529.81 56
1529.90 57
1529.99 58
1530.08 59
1530.17 59
1530.26 58
1530.35 56
1530.44 53
1530.53 50
1530.62 45
1530.71 40
1530.80 34
1530.89 28
1530.98 22
1531.07 18
1531.16 15
1531.24 15
1531.33 17
1531.42 21
1531.51 25
1531.60 27
1531.69 27
1531.78 25
1531.87 19
1531.96 12
1532.05 4
1532.14 0
1532.23 0
1532.32 0
1532.41 0
1532.50 4
1532.59 8
1532.68 11
1532.77 13
1532.86 13
1532.95 12
1533.04 12
1533.13 12
1533.22 11
1533.31 10
1533.40 7
1533.49 3
1533.58 0
1533.67 0
1533.76 0
1533.85 0
1533.94 0
1534.03 0
1534.12 0
1534.21 4
1534.29 12
1534.38 20
1534.47 26
1534.56 29
1534.65 30
1534.74 29
1534.83 28
1534.92 25
1535.01 22
1535.10 20
1535.19 20
1535.28 20
1535.37 22
1535.46 25
1535.55 29
1535.64 33
1535.73 38
1535.82 42
1535.91 46
1536.00 49
1536.09 52
1536.18 55
1536.27 58
1536.36 62
1536.45 68
1536.54 74
1536.63 80
1536.72 86
1536.81 89
1536.90 91
1536.99 91
1537.08 90
1537.17 89
1537.26 87
1537.35 86
1537.44 85
1537.53 83
1537.62 80
1537.71 78
1537.80 76
1537.89 76
1537.98 79
1538.07 84
1538.16 93
1538.25 103
1538.34 114
1538.43 124
1538.52 133
1538.61 139
1538.70 143
1538.79 145
1538.88 145
1538.97 144
1539.06 144
1539.15 145
1539.24 147
1539.33 151
1539.42 157
1539.51 166
1539.60 176
1539.69 188
1539.78 198
1539.86 207
1539.95 214
1540.04 216
1540.13 213
1540.22 206
1540.31 194
1540.40 180
1540.49 165
1540.58 151
1540.67 140
1540.76 135
1540.85 135
1540.94 139
1541.03 148
1541.12 160
1541.21 172
1541.30 184
1541.39 193
1541.48 199
1541.57 202
1541.66 202
1541.75 200
1541.84 196
1541.93 191
1542.02 185
1542.11 178
1542.20 170
1542.29 162
1542.38 153
1542.47 145
1542.56 138
1542.65 133
1542.74 132
1542.83 133
1542.92 137
1543.01 143
1543.10 148
1543.19 152
1543.28 155
1543.37 157
1543.46 159
1543.55 161
1543.64 166
1543.73 172
1543.82 180
1543.91 189
1544.00 198
1544.09 207
1544.18 214
1544.27 219
1544.36 221
1544.45 221
1544.54 218
1544.63 212
1544.72 204
1544.81 195
1544.90 184
1544.99 174
1545.08 164
1545.17 154
1545.26 145
1545.36 136
1545.45 127
1545.54 119
1545.63 112
1545.72 106
1545.81 102
1545.90 100
1545.99 98
1546.08 97
1546.17 96
1546.26 92
1546.35 87
1546.44 81
1546.53 75
1546.62 69
1546.71 65
1546.80 64
1546.89 65
1546.98 68
1547.07 73
1547.16 79
1547.25 86
1547.34 92
1547.43 98
1547.52 103
1547.61 108
1547.70 113
1547.79 117
1547.88 121
1547.97 124
1548.06 125
1548.15 126
1548.24 126
1548.33 125
1548.42 125
1548.51 125
1548.60 126
1548.69 128
1548.78 130
1548.87 132
1548.96 134
1549.05 133
1549.14 130
1549.23 125
1549.32 119
1549.41 113
1549.50 108
1549.59 106
1549.68 106
1549.77 110
1549.86 115
1549.95 120
1550.04 124
1550.13 126
1550.22 124
1550.31 120
1550.40 112
1550.49 103
1550.58 92
1550.67 81
1550.76 69
1550.85 58
1550.95 46
1551.04 36
1551.13 26
1551.22 17
1551.31 11
1551.40 5
1551.49 1
1551.58 0
1551.67 0
1551.76 0
1551.85 0
1551.94 0
1552.03 0
1552.12 0
1552.21 0
1552.30 0
1552.39 8
1552.48 20
1552.57 32
1552.66 45
1552.75 56
1552.84 65
1552.93 71
1553.02 74
1553.11 74
1553.20 70
1553.29 64
1553.38 56
1553.47 46
1553.56 37
1553.65 28
1553.74 21
1553.83 16
1553.92 14
1554.01 15
1554.11 17
1554.20 20
1554.29 23
1554.38 26
1554.47 27
1554.56 28
1554.65 29
1554.74 31
1554.83 34
1554.92 39
1555.01 44
1555.10 49
1555.19 53
1555.28 55
1555.37 54
1555.46 49
1555.55 42
1555.64 34
1555.73 26
1555.82 20
1555.91 16
1556.00 17
1556.09 19
1556.18 24
1556.27 28
1556.36 32
1556.45 34
1556.55 36
1556.64 38
1556.73 42
1556.82 48
1556.91 55
1557.00 63
1557.09 69
1557.18 73
1557.27 73
1557.36 70
1557.45 64
1557.54 56
1557.63 47
1557.72 38
1557.81 29
1557.90 21
1557.99 13
1558.08 4
1558.17 0
1558.26 0
1558.35 0
1558.44 0
1558.53 0
1558.63 0
1558.72 0
1558.81 2
1558.90 6
1558.99 10
1559.08 11
1559.17 12
1559.26 10
1559.35 8
1559.44 5
1559.53 1
1559.62 0
1559.71 0
1559.80 0
1559.89 0
1559.98 6
1560.07 13
1560.16 22
1560.25 31
1560.34 39
1560.44 47
1560.53 52
1560.62 57
1560.71 60
1560.80 64
1560.89 66
1560.98 68
1561.07 70
1561.16 70
1561.25 70
1561.34 69
1561.43 68
1561.52 69
1561.61 72
1561.70 78
1561.79 86
1561.88 96
1561.97 106
1562.06 115
1562.16 122
1562.25 126
1562.34 127
1562.43 127
1562.52 127
1562.61 126
1562.70 126
1562.79 125
1562.88 124
1562.97 123
1563.06 122
1563.15 122
1563.24 123
1563.33 128
1563.42 136
1563.51 147
1563.60 160
1563.70 175
1563.79 188
1563.88 200
1563.97 210
1564.06 216
1564.15 221
1564.24 226
1564.33 232
1564.42 241
1564.51 252
1564.60 266
1564.69 279
1564.78 292
1564.87 303
1564.96 311
1565.06 315
1565.15 316
1565.24 314
1565.33 312
1565.42 309
1565.51 307
1565.60 307
1565.69 309
1565.78 313
1565.87 319
1565.96 327
1566.05 337
1566.14 346
1566.23 356
1566.32 364
1566.42 371
1566.51 377
1566.60 383
1566.69 388
1566.78 395
1566.87 404
1566.96 416
1567.05 432
1567.14 450
1567.23 470
1567.32 491
1567.41 509
1567.50 526
1567.59 539
1567.69 551
1567.78 561
1567.87 571
1567.96 583
1568.05 597
1568.14 612
1568.23 629
1568.32 646
1568.41 663
1568.50 678
1568.59 692
1568.68 704
1568.77 713
1568.86 721
1568.96 725
1569.05 726
1569.14 722
1569.23 714
1569.32 702
1569.41 687
1569.50 671
1569.59 656
1569.68 644
1569.77 637
1569.86 633
1569.95 632
1570.05 632
1570.14 632
1570.23 630
1570.32 626
1570.41 620
1570.50 611
1570.59 602
1570.68 592
1570.77 581
1570.86 571
1570.95 560
1571.04 549
1571.13 538
1571.23 526
1571.32 513
1571.41 501
1571.50 488
1571.59 474
1571.68 461
1571.77 447
1571.86 433
1571.95 420
1572.04 408
1572.13 398
1572.22 390
1572.32 384
1572.41 379
1572.50 375
1572.59 370
1572.68 365
1572.77 359
1572.86 352
1572.95 346
1573.04 340
1573.13 335
1573.22 332
1573.32 330
1573.41 329
1573.50 329
1573.59 329
1573.68 330
1573.77 330
1573.86 329
1573.95 326
1574.04 319
1574.13 310
1574.22 297
1574.32 282
1574.41 267
1574.50 252
1574.59 241
1574.68 233
1574.77 230
1574.86 231
1574.95 235
1575.04 241
1575.13 248
1575.22 255
1575.32 260
1575.41 263
1575.50 264
1575.59 264
1575.68 264
1575.77 264
1575.86 265
1575.95 266
1576.04 266
1576.13 264
1576.23 261
1576.32 255
1576.41 248
1576.50 240
1576.59 234
1576.68 231
1576.77 231
1576.86 233
1576.95 237
1577.04 240
1577.14 240
1577.23 236
1577.32 227
1577.41 213
1577.50 197
1577.59 181
1577.68 166
1577.77 156
1577.86 150
1577.95 148
1578.05 150
1578.14 153
1578.23 156
1578.32 156
1578.41 155
1578.50 150
1578.59 143
1578.68 134
1578.77 124
1578.86 115
1578.96 106
1579.05 98
1579.14 91
1579.23 85
1579.32 82
1579.41 80
1579.50 81
1579.59 83
1579.68 89
1579.78 97
1579.87 107
1579.96 118
1580.05 128
1580.14 137
1580.23 144
1580.32 147
1580.41 147
1580.50 144
1580.60 140
1580.69 135
1580.78 130
1580.87 127
1580.96 124
1581.05 121
1581.14 119
1581.23 117
1581.32 116
1581.42 115
1581.51 114
1581.60 114
1581.69 115
1581.78 114
1581.87 114
1581.96 112
1582.05 110
1582.14 108
1582.24 107
1582.33 107
1582.42 107
1582.51 107
1582.60 106
1582.69 104
1582.78 101
1582.87 98
1582.96 95
1583.06 93
1583.15 91
1583.24 90
1583.33 90
1583.42 89
1583.51 88
1583.60 88
1583.69 88
1583.79 91
1583.88 95
1583.97 100
1584.06 105
1584.15 108
1584.24 110
1584.33 108
1584.42 104
1584.52 98
1584.61 92
1584.70 86
1584.79 82
1584.88 78
1584.97 76
1585.06 74
1585.15 73
1585.24 72
1585.34 72
1585.43 71
1585.52 71
1585.61 71
1585.70 72
1585.79 74
1585.88 78
1585.97 83
1586.07 88
1586.16 95
1586.25 100
1586.34 106
1586.43 110
1586.52 114
1586.61 117
1586.71 119
1586.80 121
1586.89 124
1586.98 126
1587.07 127
1587.16 128
1587.25 128
1587.34 127
1587.44 126
1587.53 125
1587.62 124
1587.71 126
1587.80 130
1587.89 136
1587.98 144
1588.07 153
1588.17 161
1588.26 169
1588.35 175
1588.44 180
1588.53 184
1588.62 186
1588.71 187
1588.81 187
1588.90 185
1588.99 182
1589.08 177
1589.17 171
1589.26 165
1589.35 159
1589.44 153
1589.54 146
1589.63 138
1589.72 132
1589.81 126
1589.90 121
1589.99 119
1590.08 119
1590.18 120
1590.27 121
1590.36 121
1590.45 119
1590.54 116
1590.63 110
1590.72 103
1590.82 95
1590.91 88
1591.00 81
1591.09 75
1591.18 72
1591.27 72
1591.36 74
1591.46 81
1591.55 90
1591.64 103
1591.73 116
1591.82 129
1591.91 139
1592.00 146
1592.10 150
1592.19 150
1592.28 148
1592.37 145
1592.46 142
1592.55 139
1592.64 135
1592.74 130
1592.83 124
1592.92 116
1593.01 107
1593.10 97
1593.19 87
1593.28 80
1593.38 76
1593.47 74
1593.56 74
1593.65 74
1593.74 75
1593.83 74
1593.92 72
1594.02 70
1594.11 69
1594.20 70
1594.29 72
1594.38 76
1594.47 80
1594.56 84
1594.66 86
1594.75 87
1594.84 85
1594.93 83
1595.02 80
1595.11 76
1595.21 73
1595.30 70
1595.39 66
1595.48 62
1595.57 58
1595.66 56
1595.75 56
1595.85 60
1595.94 66
1596.03 75
1596.12 85
1596.21 94
1596.30 101
1596.40 104
1596.49 104
1596.58 101
1596.67 97
1596.76 92
1596.85 88
1596.94 86
1597.04 85
1597.13 87
1597.22 89
1597.31 91
1597.40 92
1597.49 91
1597.59 87
1597.68 82
1597.77 74
1597.86 66
1597.95 57
1598.04 48
1598.14 42
1598.23 37
1598.32 34
1598.41 34
1598.50 36
1598.59 39
1598.69 43
1598.78 47
1598.87 50
1598.96 52
1599.05 52
1599.14 51
1599.24 47
1599.33 42
1599.42 36
1599.51 30
1599.60 24
1599.69 19
1599.78 16
1599.88 15
1599.97 16
1600.06 19
1600.15 21
1600.24 23
1600.33 23
1600.43 22
1600.52 18
1600.61 13
1600.70 8
1600.79 3
1600.88 0
1600.98 0
1601.07 0
1601.16 0
1601.25 0
1601.34 0
1601.44 0
1601.53 0
1601.62 5
1601.71 11
1601.80 16
1601.89 18
1601.99 16
1602.08 11
1602.17 4
1602.26 0
1602.35 0
1602.44 0
1602.54 0
1602.63 0
1602.72 8
1602.81 24
1602.90 41
1602.99 58
1603.09 71
1603.18 81
1603.27 86
1603.36 87
1603.45 85
1603.54 81
1603.64 76
1603.73 70
1603.82 65
1603.91 62
1604.00 62
1604.10 66
1604.19 75
1604.28 87
1604.37 101
1604.46 114
1604.55 125
1604.65 132
1604.74 134
1604.83 132
1604.92 128
1605.01 123
1605.11 120
1605.20 120
1605.29 123
1605.38 130
1605.47 139
1605.56 150
1605.66 160
1605.75 170
1605.84 178
1605.93 183
1606.02 184
1606.12 183
1606.21 179
1606.30 174
1606.39 169
1606.48 165
1606.57 161
1606.67 159
1606.76 157
1606.85 156
1606.94 155
1607.03 154
1607.13 153
1607.22 151
1607.31 149
1607.40 145
1607.49 142
1607.59 139
1607.68 138
1607.77 140
1607.86 145
1607.95 153
1608.04 164
1608.14 177
1608.23 190
1608.32 202
1608.41 212
1608.50 219
1608.60 223
1608.69 223
1608.78 221
1608.87 217
1608.96 212
1609.06 207
1609.15 202
1609.24 199
1609.33 197
1609.42 194
1609.52 192
1609.61 188
1609.70 183
1609.79 177
1609.88 169
1609.97 162
1610.07 154
1610.16 146
1610.25 139
1610.34 132
1610.43 127
1610.53 123
1610.62 122
1610.71 122
1610.80 124
1610.89 125
1610.99 124
1611.08 121
1611.17 115
1611.26 106
1611.35 96
1611.45 85
1611.54 76
1611.63 70
1611.72 67
1611.81 68
1611.91 70
1612.00 74
1612.09 77
1612.18 79
1612.27 81
1612.37 82
1612.46 82
1612.55 82
1612.64 83
1612.73 83
1612.83 83
1612.92 83
1613.01 81
1613.10 79
1613.19 75
1613.29 71
1613.38 66
1613.47 61
1613.56 56
1613.65 52
1613.75 50
1613.84 51
1613.93 54
1614.02 59
1614.11 66
1614.21 74
1614.30 81
1614.39 87
1614.48 90
1614.58 91
1614.67 89
1614.76 85
1614.85 79
1614.94 72
1615.04 64
1615.13 57
1615.22 51
1615.31 47
1615.40 44
1615.50 43
1615.59 45
1615.68 48
1615.77 53
1615.86 60
1615.96 67
1616.05 76
1616.14 85
1616.23 94
1616.33 103
1616.42 110
1616.51 115
1616.60 118
1616.69 119
1616.79 119
1616.88 117
1616.97 114
1617.06 111
1617.15 107
1617.25 102
1617.34 97
1617.43 93
1617.52 89
1617.62 88
1617.71 89
1617.80 91
1617.89 95
1617.98 99
1618.08 101
1618.17 100
1618.26 96
1618.35 89
1618.44 79
1618.54 69
1618.63 59
1618.72 51
1618.81 45
1618.91 42
1619.00 41
1619.09 41
1619.18 43
1619.27 47
1619.37 51
1619.46 57
1619.55 64
1619.64 71
1619.74 78
1619.83 83
1619.92 86
1620.01 86
1620.10 83
1620.20 78
1620.29 73
1620.38 68
1620.47 64
1620.57 63
1620.66 63
1620.75 63
1620.84 65
1620.93 67
1621.03 69
1621.12 72
1621.21 77
1621.30 82
1621.40 89
1621.49 96
1621.58 102
1621.67 107
1621.77 109
1621.86 109
1621.95 105
1622.04 100
1622.13 93
1622.23 86
1622.32 82
1622.41 79
1622.50 77
1622.60 77
1622.69 77
1622.78 76
1622.87 73
1622.97 68
1623.06 60
1623.15 52
1623.24 42
1623.33 34
1623.43 27
1623.52 23
1623.61 22
1623.70 25
1623.80 30
1623.89 36
1623.98 43
1624.07 48
1624.17 52
1624.26 53
1624.35 53
1624.44 52
1624.54 51
1624.63 50
1624.72 50
1624.81 52
1624.90 54
1625.00 58
1625.09 63
1625.18 69
1625.27 75
1625.37 81
1625.46 86
1625.55 90
1625.64 93
1625.74 95
1625.83 95
1625.92 94
1626.01 92
1626.11 88
1626.20 84
1626.29 79
1626.38 74
1626.48 69
1626.57 67
1626.66 66
1626.75 68
1626.84 71
1626.94 75
1627.03 79
1627.12 82
1627.21 84
1627.31 84
1627.40 83
1627.49 83
1627.58 82
1627.68 81
1627.77 81
1627.86 80
1627.95 78
1628.05 74
1628.14 71
1628.23 68
1628.32 65
1628.42 64
1628.51 64
1628.60 64
1628.69 64
1628.79 62
1628.88 58
1628.97 51
1629.06 41
1629.16 30
1629.25 18
1629.34 6
1629.43 0
1629.53 0
1629.62 0
1629.71 0
1629.80 0
1629.90 0
1629.99 0
1630.08 0
1630.17 6
1630.27 20
1630.36 33
1630.45 44
1630.54 53
1630.64 59
1630.73 64
1630.82 67
1630.91 69
1631.01 70
1631.10 68
1631.19 64
1631.28 58
1631.38 51
1631.47 44
1631.56 38
1631.65 34
1631.75 31
1631.84 31
1631.93 33
1632.02 35
1632.12 38
1632.21 41
1632.30 45
1632.40 48
1632.49 51
1632.58 54
1632.67 55
1632.77 55
1632.86 52
1632.95 46
1633.04 39
1633.14 31
1633.23 23
1633.32 16
1633.41 12
1633.51 10
1633.60 11
1633.69 15
1633.78 22
1633.88 30
1633.97 40
1634.06 50
1634.15 60
1634.25 69
1634.34 76
1634.43 81
1634.53 84
1634.62 84
1634.71 81
1634.80 76
1634.90 69
1634.99 62
1635.08 55
1635.17 49
1635.27 45
1635.36 43
1635.45 44
1635.54 46
1635.64 49
1635.73 52
1635.82 55
1635.92 57
1636.01 57
1636.10 56
1636.19 52
1636.29 47
1636.38 42
1636.47 37
1636.56 32
1636.66 28
1636.75 26
1636.84 26
1636.94 27
1637.03 29
1637.12 33
1637.21 37
1637.31 43
1637.40 48
1637.49 53
1637.58 57
1637.68 60
1637.77 61
1637.86 60
1637.96 57
1638.05 54
1638.14 51
1638.23 49
1638.33 48
1638.42 49
1638.51 51
1638.60 55
1638.70 58
1638.79 61
1638.88 63
1638.98 64
1639.07 63
1639.16 63
1639.25 63
1639.35 62
1639.44 63
1639.53 63
1639.62 65
1639.72 67
1639.81 69
1639.90 71
1640.00 73
1640.09 75
1640.18 76
1640.27 75
1640.37 73
1640.46 69
1640.55 64
1640.65 59
1640.74 54
1640.83 51
1640.92 48
1641.02 46
1641.11 44
1641.20 41
1641.30 38
1641.39 34
1641.48 30
1641.57 27
1641.67 25
1641.76 25
1641.85 26
1641.95 28
1642.04 30
1642.13 31
1642.22 32
1642.32 31
1642.41 29
1642.50 26
1642.60 22
1642.69 18
1642.78 14
1642.87 10
1642.97 7
1643.06 3
1643.15 0
1643.25 0
1643.34 0
1643.43 0
1643.52 0
1643.62 0
1643.71 0
1643.80 0
1643.90 6
1643.99 20
1644.08 35
1644.17 51
1644.27 66
1644.36 79
1644.45 88
1644.55 93
1644.64 95
1644.73 94
1644.83 91
1644.92 88
1645.01 83
1645.10 78
1645.20 72
1645.29 65
1645.38 56
1645.48 47
1645.57 37
1645.66 28
1645.75 22
1645.85 18
1645.94 18
1646.03 21
1646.13 27
1646.22 35
1646.31 44
1646.41 52
1646.50 59
1646.59 65
1646.68 69
1646.78 71
1646.87 72
1646.96 70
1647.06 67
1647.15 62
1647.24 56
1647.34 51
1647.43 46
1647.52 44
1647.61 45
1647.71 47
1647.80 50
1647.89 52
1647.99 53
1648.08 52
1648.17 47
1648.27 39
1648.36 30
1648.45 21
1648.54 13
1648.64 8
1648.73 6
1648.82 7
1648.92 12
1649.01 18
1649.10 25
1649.20 30
1649.29 34
1649.38 36
1649.48 35
1649.57 33
1649.66 30
1649.75 28
1649.85 26
1649.94 26
1650.03 28
1650.13 31
1650.22 34
1650.31 39
1650.41 43
1650.50 48
1650.59 52
1650.69 55
1650.78 56
1650.87 56
1650.96 54
1651.06 52
1651.15 49
1651.24 46
1651.34 44
1651.43 42
1651.52 41
1651.62 40
1651.71 39
1651.80 37
1651.90 35
1651.99 32
1652.08 29
1652.18 28
1652.27 29
1652.36 32
1652.45 39
1652.55 48
1652.64 59
1652.73 70
1652.83 81
1652.92 90
1653.01 97
1653.11 100
1653.20 102
1653.29 101
1653.39 97
1653.48 91
1653.57 83
1653.67 73
1653.76 63
1653.85 51
1653.95 41
1654.04 33
1654.13 28
1654.23 27
1654.32 29
1654.41 33
1654.50 39
1654.60 44
1654.69 48
1654.78 48
1654.88 46
1654.97 42
1655.06 36
1655.16 31
1655.25 27
1655.34 25
1655.44 26
1655.53 30
1655.62 37
1655.72 45
1655.81 54
1655.90 64
1656.00 72
1656.09 79
1656.18 84
1656.28 86
1656.37 86
1656.46 83
1656.56 79
1656.65 74
1656.74 69
1656.84 65
1656.93 63
1657.02 63
1657.12 66
1657.21 70
1657.30 77
1657.40 84
1657.49 91
1657.58 97
1657.68 102
1657.77 105
1657.86 106
1657.96 107
1658.05 106
1658.14 104
1658.24 101
1658.33 97
1658.42 93
1658.52 88
1658.61 83
1658.70 79
1658.80 76
1658.89 73
1658.98 72
1659.08 73
1659.17 75
1659.26 77
1659.36 81
1659.45 85
1659.54 88
1659.64 91
1659.73 94
1659.82 95
1659.92 96
1660.01 95
1660.10 93
1660.20 91
1660.29 88
1660.38 85
1660.48 83
1660.57 82
1660.66 83
1660.76 87
1660.85 95
1660.94 104
1661.04 116
1661.13 127
1661.22 137
1661.32 146
1661.41 153
1661.50 158
1661.60 162
1661.69 166
1661.78 171
1661.88 177
1661.97 184
1662.06 194
1662.16 204
1662.25 214
1662.34 224
1662.44 232
1662.53 237
1662.62 240
1662.72 239
1662.81 235
1662.90 230
1663.00 224
1663.09 218
1663.18 211
1663.28 205
1663.37 199
1663.47 192
1663.56 185
1663.65 178
1663.75 173
1663.84 169
1663.93 167
1664.03 166
1664.12 167
1664.21 168
1664.31 168
1664.40 166
1664.49 161
1664.59 155
1664.68 147
1664.77 139
1664.87 131
1664.96 125
1665.05 122
1665.15 122
1665.24 125
1665.33 130
1665.43 136
1665.52 142
1665.62 146
1665.71 147
1665.80 142
1665.90 133
1665.99 121
1666.08 106
1666.18 92
1666.27 80
1666.36 72
1666.46 68
1666.55 68
1666.64 70
1666.74 74
1666.83 76
1666.93 78
1667.02 79
1667.11 78
1667.21 76
1667.30 74
1667.39 71
1667.49 67
1667.58 64
1667.67 62
1667.77 62
1667.86 65
1667.95 72
1668.05 82
1668.14 95
1668.24 109
1668.33 122
1668.42 132
1668.52 138
1668.61 140
1668.70 139
1668.80 135
1668.89 130
1668.98 125
1669.08 122
1669.17 120
1669.26 119
1669.36 119
1669.45 119
1669.55 119
1669.64 119
1669.73 120
1669.83 120
1669.92 119
1670.01 118
1670.11 116
1670.20 113
1670.29 109
1670.39 104
1670.48 99
1670.58 96
1670.67 94
1670.76 92
1670.86 90
1670.95 86
1671.04 79
1671.14 67
1671.23 50
1671.33 30
1671.42 10
1671.51 0
1671.61 0
1671.70 0
1671.79 0
1671.89 0
1671.98 0
1672.07 0
1672.17 0
1672.26 7
1672.36 18
1672.45 30
1672.54 40
1672.64 50
1672.73 59
1672.82 67
1672.92 74
1673.01 81
1673.11 87
1673.20 93
1673.29 99
1673.39 103
1673.48 106
1673.57 106
1673.67 103
1673.76 98
1673.86 91
1673.95 83
1674.04 77
1674.14 72
1674.23 69
1674.32 69
1674.42 72
1674.51 77
1674.61 84
1674.70 93
1674.79 103
1674.89 113
1674.98 123
1675.07 131
1675.17 135
1675.26 137
1675.36 134
1675.45 129
1675.54 123
1675.64 117
1675.73 111
1675.83 107
1675.92 103
1676.01 101
1676.11 99
1676.20 97
1676.29 95
1676.39 95
1676.48 97
1676.58 102
1676.67 110
1676.76 119
1676.86 129
1676.95 139
1677.04 145
1677.14 148
1677.23 145
1677.33 138
1677.42 127
1677.51 113
1677.61 99
1677.70 84
1677.80 72
1677.89 63
1677.98 58
1678.08 59
1678.17 64
1678.27 74
1678.36 86
1678.45 97
1678.55 107
1678.64 112
1678.73 113
1678.83 110
1678.92 105
1679.02 99
1679.11 94
1679.20 90
1679.30 88
1679.39 86
1679.49 83
1679.58 79
1679.67 72
1679.77 63
1679.86 53
1679.96 44
1680.05 36
1680.14 30
1680.24 27
1680.33 25
1680.42 23
1680.52 22
1680.61 19
1680.71 16
1680.80 13
1680.89 10
1680.99 9
1681.08 11
1681.18 16
1681.27 24
1681.36 32
1681.46 39
1681.55 43
1681.65 44
1681.74 42
1681.83 37
1681.93 31
1682.02 27
1682.12 27
1682.21 31
1682.30 40
1682.40 52
1682.49 67
1682.59 81
1682.68 94
1682.77 105
1682.87 112
1682.96 117
1683.06 120
1683.15 120
1683.24 118
1683.34 114
1683.43 108
1683.53 100
1683.62 89
1683.71 77
1683.81 64
1683.90 52
1684.00 41
1684.09 32
1684.18 27
1684.28 25
1684.37 27
1684.47 31
1684.56 36
1684.65 41
1684.75 43
1684.84 43
1684.94 39
1685.03 31
1685.13 22
1685.22 11
1685.31 2
1685.41 0
1685.50 0
1685.60 0
1685.69 0
1685.78 3
1685.88 11
1685.97 19
1686.07 27
1686.16 34
1686.25 40
1686.35 47
1686.44 53
1686.54 60
1686.63 66
1686.72 72
1686.82 75
1686.91 76
1687.01 74
1687.10 69
1687.20 62
1687.29 55
1687.38 49
1687.48 46
1687.57 46
1687.67 48
1687.76 53
1687.85 57
1687.95 60
1688.04 60
1688.14 57
1688.23 53
1688.33 47
1688.42 41
1688.51 35
1688.61 30
1688.70 26
1688.80 22
1688.89 18
1688.98 16
1689.08 14
1689.17 14
1689.27 16
1689.36 19
1689.46 24
1689.55 30
1689.64 36
1689.74 41
1689.83 46
1689.93 48
1690.02 50
1690.11 50
1690.21 49
1690.30 47
1690.40 45
1690.49 44
1690.59 44
1690.68 47
1690.77 51
1690.87 58
1690.96 66
1691.06 75
1691.15 81
1691.25 85
1691.34 86
1691.43 86
1691.53 86
1691.62 87
1691.72 90
1691.81 96
1691.90 105
1692.00 115
1692.09 124
1692.19 132
1692.28 137
1692.38 139
1692.47 139
1692.56 137
1692.66 135
1692.75 134
1692.85 134
1692.94 135
1693.04 137
1693.13 138
1693.22 138
1693.32 135
1693.41 131
1693.51 124
1693.60 116
1693.70 108
1693.79 102
1693.88 98
1693.98 97
1694.07 97
1694.17 98
1694.26 99
1694.36 99
1694.45 98
1694.55 95
1694.64 91
1694.73 89
1694.83 89
1694.92 90
1695.02 92
1695.11 94
1695.21 94
1695.30 90
1695.39 83
1695.49 72
1695.58 59
1695.68 47
1695.77 37
1695.87 31
1695.96 28
1696.05 27
1696.15 26
1696.24 23
1696.34 19
1696.43 12
1696.53 4
1696.62 0
1696.72 0
1696.81 0
1696.90 0
1697.00 11
1697.09 28
1697.19 48
1697.28 71
1697.38 94
1697.47 116
1697.57 136
1697.66 152
1697.75 163
1697.85 169
1697.94 172
1698.04 170
1698.13 165
1698.23 158
1698.32 148
1698.42 138
1698.51 127
1698.60 118
1698.70 110
1698.79 104
1698.89 103
1698.98 104
1699.08 108
1699.17 113
1699.27 118
1699.36 121
1699.45 122
1699.55 121
1699.64 118
1699.74 113
1699.83 109
1699.93 104
1700.02 100
1700.12 98
1700.21 96
1700.30 95
1700.40 94
1700.49 93
1700.59 91
1700.68 89
1700.78 85
1700.87 79
1700.97 74
1701.06 69
1701.15 64
1701.25 60
1701.34 57
1701.44 55
1701.53 53
1701.63 51
1701.72 48
1701.82 44
1701.91 40
1702.01 36
1702.10 32
1702.19 30
1702.29 31
1702.38 35
1702.48 43
1702.57 56
1702.67 71
1702.76 89
1702.86 106
1702.95 119
1703.05 129
1703.14 132
1703.23 129
1703.33 122
1703.42 111
1703.52 99
1703.61 89
1703.71 80
1703.80 75
1703.90 75
1703.99 77
1704.09 83
1704.18 90
1704.28 98
1704.37 105
1704.46 111
1704.56 115
1704.65 116
1704.75 117
1704.84 116
1704.94 113
1705.03 108
1705.13 101
1705.22 92
1705.32 81
1705.41 67
1705.51 53
1705.60 39
1705.69 26
1705.79 15
1705.88 7
1705.98 3
1706.07 3
1706.17 7
1706.26 14
1706.36 24
1706.45 35
1706.55 46
1706.64 56
1706.74 63
1706.83 66
1706.93 66
1707.02 62
1707.11 54
1707.21 45
1707.30 35
1707.40 25
1707.49 15
1707.59 7
1707.68 1
1707.78 0
1707.87 0
1707.97 0
1708.06 0
1708.16 0
1708.25 0
1708.35 0
1708.44 0
1708.54 3
1708.63 12
1708.72 20
1708.82 28
1708.91 34
1709.01 38
1709.10 40
1709.20 40
1709.29 39
1709.39 36
1709.48 33
1709.58 30
1709.67 26
1709.77 23
1709.86 21
1709.96 21
1710.05 22
1710.15 25
1710.24 31
1710.34 37
1710.43 45
1710.52 52
1710.62 60
1710.71 68
1710.81 76
1710.90 84
1711.00 91
1711.09 97
1711.19 101
1711.28 102
1711.38 101
1711.47 98
1711.57 94
1711.66 92
1711.76 91
1711.85 95
1711.95 101
1712.04 109
1712.14 118
1712.23 126
1712.33 132
1712.42 136
1712.52 137
1712.61 135
1712.71 130
1712.80 123
1712.90 114
1712.99 105
1713.08 95
1713.18 87
1713.27 82
1713.37 79
1713.46 78
1713.56 79
1713.65 81
1713.75 81
1713.84 79
1713.94 76
1714.03 70
1714.13 64
1714.22 59
1714.32 56
1714.41 55
1714.51 57
1714.60 59
1714.70 62
1714.79 65
1714.89 68
1714.98 70
1715.08 71
1715.17 73
1715.27 74
1715.36 76
1715.46 78
1715.55 80
1715.65 81
1715.74 83
1715.84 84
1715.93 85
1716.03 87
1716.12 89
1716.22 92
1716.31 96
1716.41 101
1716.50 107
1716.60 112
1716.69 117
1716.79 119
1716.88 120
1716.98 119
1717.07 118
1717.17 116
1717.26 114
1717.36 112
1717.45 110
1717.55 109
1717.64 109
1717.74 110
1717.83 112
1717.93 115
1718.02 118
1718.12 120
1718.21 122
1718.31 123
1718.40 122
1718.50 120
1718.59 118
1718.69 116
1718.78 116
1718.88 117
1718.97 120
1719.07 124
1719.16 128
1719.26 129
1719.35 128
1719.45 123
1719.54 115
1719.64 103
1719.73 91
1719.83 79
1719.92 69
1720.02 62
1720.11 59
1720.21 59
1720.30 61
1720.40 65
1720.49 69
1720.59 72
1720.68 75
1720.78 77
1720.87 80
1720.97 83
1721.06 86
1721.16 89
1721.25 93
1721.35 96
1721.44 100
1721.54 102
1721.63 105
1721.73 106
1721.82 105
1721.92 103
1722.01 98
1722.11 91
1722.20 82
1722.30 74
1722.39 66
1722.49 60
1722.58 56
1722.68 57
1722.77 60
1722.87 66
1722.96 73
1723.06 79
1723.15 85
1723.25 89
1723.34 90
1723.44 90
1723.53 89
1723.63 88
1723.72 88
1723.82 89
1723.91 91
1724.01 92
1724.10 93
1724.20 92
1724.30 89
1724.39 86
1724.49 83
1724.58 82
1724.68 82
1724.77 84
1724.87 89
1724.96 95
1725.06 102
1725.15 109
1725.25 116
1725.34 122
1725.44 126
1725.53 129
1725.63 129
1725.72 126
1725.82 121
1725.91 114
1726.01 105
1726.10 96
1726.20 87
1726.29 79
1726.39 71
1726.48 63
1726.58 55
1726.67 48
1726.77 41
1726.87 33
1726.96 26
1727.06 19
1727.15 11
1727.25 4
1727.34 0
1727.44 0
1727.53 0
1727.63 0
1727.72 2
1727.82 9
1727.91 16
1728.01 22
1728.10 27
1728.20 30
1728.29 32
1728.39 35
1728.48 38
1728.58 45
1728.68 53
1728.77 64
1728.87 76
1728.96 89
1729.06 100
1729.15 110
1729.25 117
1729.34 121
1729.44 122
1729.53 119
1729.63 114
1729.72 107
1729.82 98
1729.91 89
1730.01 80
1730.10 73
1730.20 68
1730.30 66
1730.39 67
1730.49 71
1730.58 77
1730.68 84
1730.77 92
1730.87 99
1730.96 105
1731.06 108
1731.15 107
1731.25 103
1731.34 96
1731.44 85
1731.53 72
1731.63 58
1731.73 44
1731.82 30
1731.92 19
1732.01 8
1732.11 0
1732.20 0
1732.30 0
1732.39 0
1732.49 0
1732.58 0
1732.68 0
1732.77 0
1732.87 0
1732.97 4
1733.06 16
1733.16 30
1733.25 44
1733.35 58
1733.44 68
1733.54 75
1733.63 77
1733.73 74
1733.82 67
1733.92 58
1734.01 49
1734.11 41
1734.21 37
1734.30 35
1734.40 37
1734.49 40
1734.59 44
1734.68 48
1734.78 52
1734.87 55
1734.97 57
1735.06 59
1735.16 62
1735.26 65
1735.35 67
1735.45 69
1735.54 70
1735.64 69
1735.73 66
1735.83 63
1735.92 59
1736.02 56
1736.11 55
1736.21 57
1736.31 60
1736.40 64
1736.50 68
1736.59 72
1736.69 75
1736.78 77
1736.88 79
1736.97 81
1737.07 83
1737.17 87
1737.26 92
1737.36 97
1737.45 102
1737.55 105
1737.64 106
1737.74 103
1737.83 97
1737.93 88
1738.02 77
1738.12 64
1738.22 51
1738.31 39
1738.41 28
1738.50 20
1738.60 15
1738.69 13
1738.79 15
1738.88 20
1738.98 29
1739.08 39
1739.17 51
1739.27 62
1739.36 72
1739.46 80
1739.55 84
1739.65 85
1739.75 83
1739.84 77
1739.94 70
1740.03 62
1740.13 55
1740.22 50
1740.32 47
1740.41 48
1740.51 50
1740.61 55
1740.70 60
1740.80 65
1740.89 70
1740.99 72
1741.08 74
1741.18 74
1741.27 73
1741.37 70
1741.47 67
1741.56 64
1741.66 61
1741.75 57
1741.85 53
1741.94 47
1742.04 40
1742.14 34
1742.23 28
1742.33 26
1742.42 26
1742.52 32
1742.61 40
1742.71 52
1742.81 64
1742.90 75
1743.00 84
1743.09 91
1743.19 95
1743.28 98
1743.38 100
1743.47 102
1743.57 103
1743.67 103
1743.76 100
1743.86 94
1743.95 84
1744.05 73
1744.14 60
1744.24 49
1744.34 40
1744.43 36
1744.53 36
1744.62 40
1744.72 48
1744.81 58
1744.91 70
1745.01 81
1745.10 92
1745.20 101
1745.29 108
1745.39 113
1745.48 118
1745.58 121
1745.68 125
1745.77 130
1745.87 136
1745.96 143
1746.06 150
1746.16 157
1746.25 163
1746.35 167
1746.44 170
1746.54 170
1746.63 168
1746.73 165
1746.83 159
1746.92 152
1747.02 143
1747.11 134
1747.21 125
1747.30 118
1747.40 113
1747.50 111
1747.59 113
1747.69 117
1747.78 124
1747.88 131
1747.97 138
1748.07 145
1748.17 149
1748.26 151
1748.36 151
1748.45 150
1748.55 147
1748.65 144
1748.74 142
1748.84 142
1748.93 144
1749.03 149
1749.12 155
1749.22 161
1749.32 166
1749.41 166
1749.51 161
1749.60 152
1749.70 139
1749.80 125
1749.89 113
1749.99 105
1750.08 101
1750.18 101
1750.28 103
1750.37 106
1750.47 107
1750.56 106
1750.66 101
1750.75 93
1750.85 85
1750.95 76
1751.04 69
1751.14 66
1751.23 66
1751.33 70
1751.43 77
1751.52 85
1751.62 92
1751.71 98
1751.81 102
1751.91 104
1752.00 102
1752.10 99
1752.19 92
1752.29 84
1752.38 74
1752.48 63
1752.58 52
1752.67 44
1752.77 38
1752.86 37
1752.96 40
1753.06 47
1753.15 56
1753.25 67
1753.34 76
1753.44 86
1753.54 94
1753.63 102
1753.73 109
1753.82 117
1753.92 124
1754.02 131
1754.11 137
1754.21 142
1754.30 147
1754.40 150
1754.50 152
1754.59 154
1754.69 156
1754.78 156
1754.88 156
1754.98 154
1755.07 150
1755.17 144
1755.26 136
1755.36 127
1755.46 118
1755.55 110
1755.65 103
1755.74 98
1755.84 95
1755.94 94
1756.03 92
1756.13 90
1756.22 86
1756.32 79
1756.42 70
1756.51 60
1756.61 50
1756.70 42
1756.80 36
1756.90 33
1756.99 32
1757.09 31
1757.18 30
1757.28 27
1757.38 23
1757.47 18
1757.57 14
1757.67 11
1757.76 10
1757.86 11
1757.95 12
1758.05 14
1758.15 14
1758.24 12
1758.34 8
1758.43 3
1758.53 0
1758.63 0
1758.72 0
1758.82 0
1758.91 0
1759.01 0
1759.11 0
1759.20 0
1759.30 4
1759.39 12
1759.49 21
1759.59 30
1759.68 39
1759.78 47
1759.88 56
1759.97 66
1760.07 77
1760.16 89
1760.26 102
1760.36 116
1760.45 127
1760.55 136
1760.64 141
1760.74 142
1760.84 140
1760.93 136
1761.03 132
1761.13 131
1761.22 132
1761.32 135
1761.41 139
1761.51 144
1761.61 146
1761.70 144
1761.80 140
1761.89 134
1761.99 126
1762.09 120
1762.18 115
1762.28 112
1762.38 110
1762.47 110
1762.57 110
1762.66 109
1762.76 109
1762.86 109
1762.95 109
1763.05 111
1763.15 114
1763.24 117
1763.34 119
1763.43 120
1763.53 119
1763.63 117
1763.72 114
1763.82 112
1763.92 110
1764.01 109
1764.11 109
1764.20 109
1764.30 110
1764.40 111
1764.49 110
1764.59 109
1764.69 106
1764.78 104
1764.88 100
1764.97 96
1765.07 91
1765.17 87
1765.26 85
1765.36 85
1765.46 88
1765.55 93
1765.65 100
1765.74 107
1765.84 112
1765.94 114
1766.03 112
1766.13 105
1766.23 96
1766.32 86
1766.42 77
1766.51 70
1766.61 67
1766.71 68
1766.80 72
1766.90 78
1767.00 85
1767.09 92
1767.19 98
1767.29 104
1767.38 110
1767.48 117
1767.57 124
1767.67 131
1767.77 139
1767.86 146
1767.96 152
1768.06 156
1768.15 157
1768.25 156
1768.35 154
1768.44 151
1768.54 149
1768.63 148
1768.73 148
1768.83 149
1768.92 150
1769.02 150
1769.12 149
1769.21 147
1769.31 143
1769.41 139
1769.50 134
1769.60 129
1769.69 123
1769.79 117
1769.89 110
1769.98 103
1770.08 96
1770.18 90
1770.27 84
1770.37 81
1770.47 79
1770.56 81
1770.66 87
1770.76 96
1770.85 108
1770.95 121
1771.04 134
1771.14 145
1771.24 152
1771.33 156
1771.43 155
1771.53 153
1771.62 149
1771.72 144
1771.82 141
1771.91 138
1772.01 136
1772.11 133
1772.20 130
1772.30 127
1772.40 125
1772.49 123
1772.59 122
1772.68 123
1772.78 123
1772.88 123
1772.97 123
1773.07 121
1773.17 119
1773.26 116
1773.36 113
1773.46 109
1773.55 105
1773.65 101
1773.75 96
1773.84 92
1773.94 89
1774.04 89
1774.13 92
1774.23 98
1774.33 106
1774.42 114
1774.52 119
1774.61 122
1774.71 120
1774.81 114
1774.90 106
1775.00 98
1775.10 91
1775.19 87
1775.29 84
1775.39 83
1775.48 81
1775.58 77
1775.68 71
1775.77 63
1775.87 53
1775.97 44
1776.06 38
1776.16 34
1776.26 33
1776.35 34
1776.45 34
1776.55 33
1776.64 28
1776.74 20
1776.84 8
1776.93 0
1777.03 0
1777.13 0
1777.22 0
1777.32 0
1777.42 0
1777.51 0
1777.61 4
1777.71 17
1777.80 28
1777.90 35
1778.00 38
1778.09 38
1778.19 35
1778.29 30
1778.38 23
1778.48 17
1778.58 12
1778.67 9
1778.77 7
1778.86 7
1778.96 9
1779.06 11
1779.15 13
1779.25 15
1779.35 15
1779.44 14
1779.54 11
1779.64 7
1779.73 2
1779.83 0
1779.93 0
1780.02 0
1780.12 0
1780.22 0
1780.32 0
1780.41 0
1780.51 0
1780.61 3
1780.70 10
1780.80 16
1780.90 22
1780.99 26
1781.09 28
1781.19 28
1781.28 26
1781.38 22
1781.48 17
1781.57 12
1781.67 8
1781.77 6
1781.86 5
1781.96 4
1782.06 4
1782.15 3
1782.25 0
1782.35 0
1782.44 0
1782.54 0
1782.64 0
1782.73 0
1782.83 0
1782.93 8
1783.02 19
1783.12 30
1783.22 39
1783.31 45
1783.41 47
1783.51 46
1783.60 43
1783.70 38
1783.80 32
1783.89 26
1783.99 20
1784.09 15
1784.18 12
1784.28 10
1784.38 12
1784.48 16
1784.57 23
1784.67 32
1784.77 39
1784.86 43
1784.96 45
1785.06 43
1785.15 39
1785.25 35
1785.35 33
1785.44 35
1785.54 41
1785.64 52
1785.73 65
1785.83 80
1785.93 94
1786.02 106
1786.12 113
1786.22 118
1786.31 119
1786.41 118
1786.51 117
1786.61 117
1786.70 117
1786.80 117
1786.90 118
1786.99 117
1787.09 114
1787.19 108
1787.28 99
1787.38 88
1787.48 74
1787.57 59
1787.67 44
1787.77 30
1787.86 18
1787.96 9
1788.06 4
1788.16 2
1788.25 3
1788.35 8
1788.45 15
1788.54 23
1788.64 33
1788.74 41
1788.83 48
1788.93 53
1789.03 54
1789.12 54
1789.22 52
1789.32 49
1789.42 48
1789.51 49
1789.61 53
1789.71 59
1789.80 67
1789.90 76
1790.00 83
1790.09 89
1790.19 91
1790.29 90
1790.39 85
1790.48 75
1790.58 62
1790.68 47
1790.77 30
1790.87 14
1790.97 0
1791.06 0
1791.16 0
1791.26 0
1791.35 0
1791.45 0
1791.55 3
1791.65 17
1791.74 32
1791.84 46
1791.94 58
1792.03 67
1792.13 73
1792.23 76
1792.33 76
1792.42 74
1792.52 71
1792.62 67
1792.71 65
1792.81 65
1792.91 68
1793.00 72
1793.10 76
1793.20 80
1793.30 80
1793.39 78
1793.49 71
1793.59 61
1793.68 50
1793.78 38
1793.88 28
1793.97 21
1794.07 17
1794.17 17
1794.27 18
1794.36 21
1794.46 25
1794.56 27
1794.65 27
1794.75 26
1794.85 23
1794.95 18
1795.04 14
1795.14 10
1795.24 7
1795.33 7
1795.43 8
1795.53 10
1795.63 13
1795.72 15
1795.82 16
1795.92 16
1796.01 15
1796.11 13
1796.21 12
1796.30 12
1796.40 14
1796.50 17
1796.60 20
1796.69 22
1796.79 24
1796.89 25
1796.98 27
1797.08 30
1797.18 34
1797.28 40
1797.37 48
1797.47 55
1797.57 62
1797.66 68
1797.76 72
1797.86 74
1797.96 75
1798.05 75
1798.15 74
1798.25 71
1798.35 66
1798.44 61
1798.54 54
1798.64 48
1798.73 43
1798.83 39
1798.93 37
1799.03 36
1799.12 37
1799.22 37
1799.32 37
1799.41 38
1799.51 38
1799.61 37
1799.71 37
1799.80 36
1799.90 34
1800.00 31
1800.09 29
1800.19 27
1800.29 26
1800.39 27
1800.48 30
1800.58 33
1800.68 35
1800.78 37
1800.87 37
1800.97 35
1801.07 32
1801.16 28
1801.26 23
1801.36 19
1801.46 14
1801.55 7
1801.65 0
1801.75 0
1801.85 0
1801.94 0
1802.04 0
1802.14 0
1802.23 0
1802.33 0
1802.43 6
1802.53 9
1802.62 11
1802.72 11
1802.82 11
1802.92 11
1803.01 12
1803.11 14
1803.21 18
1803.30 23
1803.40 29
1803.50 35
1803.60 41
1803.69 47
1803.79 52
1803.89 56
1803.99 56
1804.08 54
1804.18 48
1804.28 39
1804.38 29
1804.47 17
1804.57 7
1804.67 0
1804.76 0
1804.86 0
1804.96 0
1805.06 0
1805.15 0
1805.25 0
1805.35 0
1805.45 0
1805.54 5
1805.64 11
1805.74 17
1805.84 24
1805.93 32
1806.03 39
1806.13 46
1806.23 51
1806.32 53
1806.42 53
1806.52 51
1806.62 47
1806.71 43
1806.81 39
1806.91 35
1807.00 30
1807.10 25
1807.20 20
1807.30 16
1807.39 12
1807.49 9
1807.59 7
1807.69 7
1807.78 7
1807.88 6
1807.98 6
1808.08 6
1808.17 6
1808.27 8
1808.37 11
1808.47 16
1808.56 21
1808.66 25
1808.76 29
1808.86 32
1808.95 34
1809.05 36
1809.15 38
1809.25 41
1809.34 45
1809.44 50
1809.54 55
1809.64 63
1809.73 71
1809.83 81
1809.93 90
1810.03 97
1810.12 101
1810.22 99
1810.32 93
1810.42 83
1810.51 71
1810.61 60
1810.71 53
1810.81 50
1810.90 51
1811.00 56
1811.10 62
1811.20 68
1811.29 72
1811.39 74
1811.49 76
1811.59 78
1811.68 82
1811.78 89
1811.88 97
1811.98 106
1812.07 117
1812.17 126
1812.27 135
1812.37 142
1812.46 150
1812.56 157
1812.66 164
1812.76 170
1812.85 176
1812.95 181
1813.05 183
1813.15 184
1813.24 182
1813.34 180
1813.44 177
1813.54 173
1813.63 169
1813.73 165
1813.83 161
1813.93 156
1814.03 152
1814.12 146
1814.22 138
1814.32 128
1814.42 116
1814.51 102
1814.61 86
1814.71 71
1814.81 59
1814.90 52
1815.00 51
1815.10 57
1815.20 70
1815.29 87
1815.39 106
1815.49 125
1815.59 143
1815.68 158
1815.78 169
1815.88 177
1815.98 182
1816.08 183
1816.17 182
1816.27 178
1816.37 173
1816.47 168
1816.56 163
1816.66 159
1816.76 156
1816.86 152
1816.95 149
1817.05 145
1817.15 141
1817.25 137
1817.35 133
1817.44 130
1817.54 128
1817.64 128
1817.74 129
1817.83 132
1817.93 137
1818.03 142
1818.13 149
1818.22 155
1818.32 160
1818.42 163
1818.52 163
1818.62 161
1818.71 157
1818.81 153
1818.91 150
1819.01 147
1819.10 147
1819.20 147
1819.30 148
1819.40 147
1819.50 146
1819.59 144
1819.69 142
1819.79 142
1819.89 141
1819.98 139
1820.08 136
1820.18 129
1820.28 119
1820.38 105
1820.47 90
1820.57 74
1820.67 60
1820.77 49
1820.86 40
1820.96 36
1821.06 34
1821.16 36
1821.26 39
1821.35 42
1821.45 44
1821.55 44
1821.65 42
1821.74 38
1821.84 36
1821.94 38
1822.04 43
1822.14 55
1822.23 70
1822.33 87
1822.43 104
1822.53 117
1822.62 126
1822.72 130
1822.82 130
1822.92 128
1823.02 127
1823.11 127
1823.21 129
1823.31 132
1823.41 135
1823.51 138
1823.60 141
1823.70 143
1823.80 145
1823.90 148
1823.99 151
1824.09 155
1824.19 158
1824.29 159
1824.39 157
1824.48 152
1824.58 145
1824.68 136
1824.78 126
1824.88 117
1824.97 109
1825.07 103
1825.17 100
1825.27 100
1825.37 101
1825.46 104
1825.56 109
1825.66 116
1825.76 123
1825.85 131
1825.95 139
1826.05 144
1826.15 147
1826.25 146
1826.34 143
1826.44 136
1826.54 128
1826.64 118
1826.74 109
1826.83 100
1826.93 93
1827.03 87
1827.13 84
1827.23 82
1827.32 81
1827.42 79
1827.52 76
1827.62 71
1827.72 62
1827.81 51
1827.91 40
1828.01 28
1828.11 20
1828.21 14
1828.30 11
1828.40 10
1828.50 10
1828.60 9
1828.70 7
1828.79 3
1828.89 0
1828.99 0
1829.09 0
1829.19 0
1829.28 0
1829.38 0
1829.48 0
1829.58 6
1829.68 16
1829.77 25
1829.87 33
1829.97 38
1830.07 41
1830.17 44
1830.26 48
1830.36 55
1830.46 65
1830.56 77
1830.66 90
1830.75 103
1830.85 113
1830.95 122
1831.05 128
1831.15 133
1831.24 138
1831.34 144
1831.44 150
1831.54 155
1831.64 159
1831.73 158
1831.83 154
1831.93 146
1832.03 135
1832.13 123
1832.23 112
1832.32 102
1832.42 94
1832.52 87
1832.62 80
1832.72 74
1832.81 68
1832.91 63
1833.01 60
1833.11 61
1833.21 66
1833.30 75
1833.40 88
1833.50 102
1833.60 116
1833.70 129
1833.79 138
1833.89 144
1833.99 145
1834.09 141
1834.19 135
1834.29 127
1834.38 118
1834.48 111
1834.58 105
1834.68 102
1834.78 102
1834.87 102
1834.97 103
1835.07 104
1835.17 103
1835.27 101
1835.37 99
1835.46 98
1835.56 99
1835.66 101
1835.76 104
1835.86 108
1835.95 111
1836.05 112
1836.15 112
1836.25 109
1836.35 105
1836.45 101
1836.54 99
1836.64 98
1836.74 98
1836.84 100
1836.94 101
1837.03 102
1837.13 101
1837.23 97
1837.33 91
1837.43 83
1837.53 74
1837.62 65
1837.72 56
1837.82 47
1837.92 40
1838.02 34
1838.12 31
1838.21 30
1838.31 31
1838.41 33
1838.51 35
1838.61 38
1838.70 39
1838.80 39
1838.90 40
1839.00 42
1839.10 46
1839.20 53
1839.29 62
1839.39 73
1839.49 84
1839.59 93
1839.69 100
1839.79 104
1839.88 104
1839.98 101
1840.08 95
1840.18 87
1840.28 77
1840.38 67
1840.47 56
1840.57 47
1840.67 41
1840.77 38
1840.87 39
1840.97 44
1841.06 52
1841.16 61
1841.26 71
1841.36 78
1841.46 83
1841.56 85
1841.65 84
1841.75 81
1841.85 77
1841.95 73
1842.05 70
1842.15 68
1842.24 66
1842.34 64
1842.44 62
1842.54 61
1842.64 60
1842.74 58
1842.83 57
1842.93 55
1843.03 53
1843.13 49
1843.23 44
1843.33 38
1843.42 31
1843.52 23
1843.62 16
1843.72 10
1843.82 7
1843.92 7
1844.02 9
1844.11 14
1844.21 20
1844.31 27
1844.41 35
1844.51 42
1844.61 49
1844.70 56
1844.80 63
1844.90 69
1845.00 74
1845.10 76
1845.20 75
1845.29 71
1845.39 64
1845.49 54
1845.59 43
1845.69 32
1845.79 23
1845.89 17
1845.98 15
1846.08 16
1846.18 22
1846.28 29
1846.38 38
1846.48 47
1846.57 54
1846.67 59
1846.77 63
1846.87 65
1846.97 67
1847.07 69
1847.17 74
1847.26 80
1847.36 87
1847.46 93
1847.56 97
1847.66 98
1847.76 96
1847.85 92
1847.95 88
1848.05 84
1848.15 83
1848.25 84
1848.35 87
1848.45 90
1848.54 94
1848.64 96
1848.74 97
1848.84 97
1848.94 97
1849.04 97
1849.14 98
1849.23 98
1849.33 97
1849.43 95
1849.53 91
1849.63 87
1849.73 83
1849.83 82
1849.92 85
1850.02 91
1850.12 99
1850.22 108
1850.32 116
1850.42 121
1850.52 123
1850.61 121
1850.71 116
1850.81 110
1850.91 105
1851.01 100
1851.11 96
1851.21 94
1851.30 91
1851.40 88
1851.50 84
1851.60 79
1851.70 74
1851.80 69
1851.90 67
1851.99 67
1852.09 71
1852.19 77
1852.29 84
1852.39 92
1852.49 99
1852.59 105
1852.69 108
1852.78 110
1852.88 110
1852.98 110
1853.08 111
1853.18 113
1853.28 115
1853.38 117
1853.47 118
1853.57 118
1853.67 117
1853.77 113
1853.87 107
1853.97 100
1854.07 91
1854.17 82
1854.26 73
1854.36 64
1854.46 57
1854.56 51
1854.66 46
1854.76 40
1854.86 34
1854.95 26
1855.05 18
1855.15 8
1855.25 0
1855.35 0
1855.45 0
1855.55 0
1855.65 0
1855.74 0
1855.84 0
1855.94 0
1856.04 3
1856.14 6
1856.24 9
1856.34 10
1856.44 13
1856.53 17
1856.63 24
1856.73 34
1856.83 47
1856.93 61
1857.03 76
1857.13 89
1857.23 99
1857.32 107
1857.42 112
1857.52 117
1857.62 121
1857.72 126
1857.82 132
1857.92 139
1858.02 146
1858.11 152
1858.21 156
1858.31 157
1858.41 154
1858.51 149
1858.61 140
1858.71 128
1858.81 114
1858.90 98
1859.00 83
1859.10 69
1859.20 57
1859.30 50
1859.40 46
1859.50 46
1859.60 49
1859.70 52
1859.79 54
1859.89 55
1859.99 56
1860.09 57
1860.19 60
1860.29 67
1860.39 77
1860.49 89
1860.58 101
1860.68 111
1860.78 116
1860.88 117
1860.98 114
1861.08 108
1861.18 102
1861.28 98
1861.38 94
1861.47 93
1861.57 92
1861.67 92
1861.77 91
1861.87 91
1861.97 90
1862.07 91
1862.17 92
1862.27 93
1862.36 93
1862.46 91
1862.56 88
1862.66 83
1862.76 76
1862.86 68
1862.96 61
1863.06 55
1863.16 50
1863.25 45
1863.35 41
1863.45 38
1863.55 36
1863.65 36
1863.75 37
1863.85 42
1863.95 49
1864.05 57
1864.14 65
1864.24 70
1864.34 71
1864.44 68
1864.54 60
1864.64 48
1864.74 34
1864.84 20
1864.94 8
1865.04 0
1865.13 0
1865.23 0
1865.33 0
1865.43 0
1865.53 0
1865.63 0
1865.73 0
1865.83 0
1865.93 0
1866.03 5
1866.12 15
1866.22 27
1866.32 41
1866.42 53
1866.52 63
1866.62 70
1866.72 73
1866.82 75
1866.92 75
1867.02 76
1867.11 78
1867.21 82
1867.31 87
1867.41 93
1867.51 99
1867.61 104
1867.71 107
1867.81 108
1867.91 108
1868.01 105
1868.10 101
1868.20 97
1868.30 93
1868.40 91
1868.50 90
1868.60 92
1868.70 96
1868.80 102
1868.90 108
1869.00 114
1869.10 119
1869.19 123
1869.29 127
1869.39 128
1869.49 129
1869.59 127
1869.69 123
1869.79 116
1869.89 106
1869.99 94
1870.09 81
1870.19 67
1870.28 55
1870.38 45
1870.48 37
1870.58 32
1870.68 29
1870.78 27
1870.88 25
1870.98 23
1871.08 21
1871.18 18
1871.28 17
1871.37 17
1871.47 19
1871.57 22
1871.67 27
1871.77 34
1871.87 42
1871.97 50
1872.07 59
1872.17 68
1872.27 75
1872.37 81
1872.47 85
1872.56 86
1872.66 85
1872.76 81
1872.86 78
1872.96 74
1873.06 72
1873.16 71
1873.26 71
1873.36 70
1873.46 69
1873.56 65
1873.66 60
1873.75 53
1873.85 46
1873.95 38
1874.05 32
1874.15 27
1874.25 22
1874.35 19
1874.45 18
1874.55 18
1874.65 19
1874.75 21
1874.85 24
1874.95 27
1875.04 29
1875.14 30
1875.24 29
1875.34 27
1875.44 24
1875.54 19
1875.64 14
1875.74 8
1875.84 2
1875.94 0
1876.04 0
1876.14 0
1876.24 0
1876.33 0
1876.43 0
1876.53 2
1876.63 10
1876.73 17
1876.83 22
1876.93 27
1877.03 30
1877.13 34
1877.23 39
1877.33 44
1877.43 50
1877.53 54
1877.63 55
1877.72 53
1877.82 48
1877.92 41
1878.02 33
1878.12 27
1878.22 24
1878.32 24
1878.42 29
1878.52 35
1878.62 44
1878.72 53
1878.82 61
1878.92 68
1879.02 73
1879.12 76
1879.21 77
1879.31 76
1879.41 72
1879.51 64
1879.61 55
1879.71 45
1879.81 35
1879.91 27
1880.01 24
1880.11 24
1880.21 28
1880.31 35
1880.41 42
1880.51 47
1880.61 50
1880.71 49
1880.80 46
1880.90 42
1881.00 39
1881.10 37
1881.20 39
1881.30 46
1881.40 56
1881.50 68
1881.60 80
1881.70 91
1881.80 97
1881.90 98
1882.00 93
1882.10 83
1882.20 70
1882.30 56
1882.40 43
1882.49 34
1882.59 29
1882.69 28
1882.79 30
1882.89 33
1882.99 36
1883.09 39
1883.19 40
1883.29 40
1883.39 39
1883.49 38
1883.59 37
1883.69 37
1883.79 36
1883.89 36
1883.99 35
1884.09 33
1884.19 30
1884.28 26
1884.38 22
1884.48 17
1884.58 13
1884.68 9
1884.78 6
1884.88 5
1884.98 5
1885.08 9
1885.18 17
1885.28 28
1885.38 44
1885.48 63
1885.58 83
1885.68 101
1885.78 116
1885.88 125
1885.98 130
1886.08 129
1886.18 125
1886.27 119
1886.37 112
1886.47 107
1886.57 103
1886.67 101
1886.77 100
1886.87 100
1886.97 99
1887.07 98
1887.17 97
1887.27 97
1887.37 98
1887.47 101
1887.57 106
1887.67 110
1887.77 114
1887.87 115
1887.97 112
1888.07 107
1888.17 99
1888.27 93
1888.37 88
1888.47 88
1888.56 91
1888.66 98
1888.76 107
1888.86 114
1888.96 119
1889.06 119
1889.16 115
1889.26 108
1889.36 97
1889.46 85
1889.56 73
1889.66 62
1889.76 53
1889.86 47
1889.96 42
1890.06 40
1890.16 42
1890.26 46
1890.36 54
1890.46 64
1890.56 75
1890.66 86
1890.76 94
1890.86 99
1890.96 99
1891.06 96
1891.15 91
1891.25 85
1891.35 79
1891.45 76
1891.55 74
1891.65 74
1891.75 75
1891.85 76
1891.95 78
1892.05 81
1892.15 85
1892.25 91
1892.35 97
1892.45 104
1892.55 111
1892.65 117
1892.75 122
1892.85 124
1892.95 124
1893.05 121
1893.15 115
1893.25 107
1893.35 96
1893.45 84
1893.55 72
1893.65 61
1893.75 52
1893.85 46
1893.95 44
1894.05 45
1894.15 51
1894.25 59
1894.35 70
1894.45 83
1894.54 95
1894.64 107
1894.74 115
1894.84 119
1894.94 119
1895.04 113
1895.14 103
1895.24 89
1895.34 72
1895.44 54
1895.54 37
1895.64 21
1895.74 8
1895.84 0
1895.94 0
1896.04 0
1896.14 0
1896.24 0
1896.34 5
1896.44 11
1896.54 16
1896.64 22
1896.74 27
1896.84 32
1896.94 37
1897.04 43
1897.14 48
1897.24 54
1897.34 60
1897.44 66
1897.54 72
1897.64 77
1897.74 81
1897.84 83
1897.94 82
1898.04 80
1898.14 76
1898.24 72
1898.34 68
1898.44 67
1898.54 67
1898.64 69
1898.74 72
1898.84 73
1898.94 72
1899.04 68
1899.14 60
1899.24 48
1899.34 33
1899.44 18
1899.54 4
1899.64 0
1899.74 0
1899.84 0
1899.94 0
1900.03 0
1900.13 0
1900.23 0
1900.33 4
1900.43 6
1900.53 7
1900.63 8
1900.73 11
1900.83 15
1900.93 21
1901.03 29
1901.13 37
1901.23 45
1901.33 50
1901.43 53
1901.53 52
1901.63 49
1901.73 44
1901.83 37
1901.93 30
1902.03 23
1902.13 17
1902.23 15
1902.33 17
1902.43 25
1902.53 37
1902.63 52
1902.73 69
1902.83 83
1902.93 94
1903.03 100
1903.13 101
1903.23 97
1903.33 91
1903.43 83
1903.53 75
1903.63 68
1903.73 62
1903.83 56
1903.93 51
1904.03 47
1904.13 43
1904.23 39
1904.33 35
1904.43 30
1904.53 26
1904.63 21
1904.73 17
1904.83 15
1904.93 16
1905.03 21
1905.13 31
1905.23 45
1905.33 62
1905.43 79
1905.53 94
1905.63 105
1905.73 110
1905.83 110
1905.93 105
1906.03 97
1906.13 86
1906.23 75
1906.33 64
1906.43 54
1906.53 46
1906.63 40
1906.73 37
1906.83 37
1906.93 40
1907.03 45
1907.13 50
1907.23 54
1907.33 57
1907.43 56
1907.53 53
1907.63 49
1907.73 44
1907.83 39
1907.93 36
1908.03 36
1908.13 37
1908.23 40
1908.34 45
1908.44 50
1908.54 56
1908.64 61
1908.74 66
1908.84 68
1908.94 69
1909.04 67
1909.14 62
1909.24 56
1909.34 48
1909.44 39
1909.54 29
1909.64 19
1909.74 10
1909.84 1
1909.94 0
1910.04 0
1910.14 0
1910.24 0
1910.34 0
1910.44 0
1910.54 0
1910.64 0
1910.74 5
1910.84 10
1910.94 14
1911.04 21
1911.14 30
1911.24 43
1911.34 59
1911.44 78
1911.54 96
1911.64 112
1911.74 124
1911.84 130
1911.94 131
1912.04 127
1912.14 122
1912.24 117
1912.34 113
1912.44 109
1912.54 106
1912.64 102
1912.74 97
1912.84 90
1912.94 82
1913.04 72
1913.14 62
1913.24 54
1913.34 49
1913.44 47
1913.54 48
1913.64 53
1913.74 61
1913.85 70
1913.95 80
1914.05 89
1914.15 97
1914.25 104
1914.35 112
1914.45 120
1914.55 130
1914.65 140
1914.75 150
1914.85 159
1914.95 166
1915.05 168
1915.15 167
1915.25 163
1915.35 157
1915.45 149
1915.55 140
1915.65 131
1915.75 123
1915.85 116
1915.95 110
1916.05 106
1916.15 105
1916.25 106
1916.35 109
1916.45 113
1916.55 116
1916.65 118
1916.75 116
1916.85 112
1916.95 105
1917.05 97
1917.16 89
1917.26 82
1917.36 77
1917.46 75
1917.56 76
1917.66 79
1917.76 83
1917.86 88
1917.96 92
1918.06 94
1918.16 95
1918.26 93
1918.36 90
1918.46 85
1918.56 78
1918.66 71
1918.76 63
1918.86 57
1918.96 52
1919.06 51
1919.16 53
1919.26 58
1919.36 65
1919.46 73
1919.56 80
1919.66 83
1919.76 82
1919.87 77
1919.97 69
1920.07 60
1920.17 53
1920.27 48
1920.37 47
1920.47 50
1920.57 54
1920.67 58
1920.77 61
1920.87 60
1920.97 57
1921.07 51
1921.17 45
1921.27 39
1921.37 35
1921.47 34
1921.57 36
1921.67 40
1921.77 45
1921.87 52
1921.97 57
1922.07 62
1922.18 65
1922.28 65
1922.38 64
1922.48 59
1922.58 53
1922.68 45
1922.78 37
1922.88 30
1922.98 25
1923.08 23
1923.18 24
1923.28 29
1923.38 36
1923.48 44
1923.58 52
1923.68 60
1923.78 66
1923.88 71
1923.98 75
1924.08 78
1924.19 82
1924.29 86
1924.39 89
1924.49 91
1924.59 91
1924.69 89
1924.79 85
1924.89 81
1924.99 77
1925.09 73
1925.19 72
1925.29 71
1925.39 70
1925.49 67
1925.59 63
1925.69 57
1925.79 49
1925.89 41
1926.00 32
1926.10 24
1926.20 17
1926.30 10
1926.40 4
1926.50 0
1926.60 0
1926.70 0
1926.80 0
1926.90 0
1927.00 0
1927.10 0
1927.20 0
1927.30 0
1927.40 11
1927.50 24
1927.60 37
1927.71 48
1927.81 57
1927.91 63
1928.01 65
1928.11 65
1928.21 63
1928.31 61
1928.41 61
1928.51 64
1928.61 69
1928.71 75
1928.81 83
1928.91 89
1929.01 95
1929.11 97
1929.21 98
1929.32 97
1929.42 95
1929.52 94
1929.62 95
1929.72 98
1929.82 103
1929.92 110
1930.02 120
1930.12 130
1930.22 141
1930.32 152
1930.42 163
1930.52 172
1930.62 180
1930.73 186
1930.83 189
1930.93 190
1931.03 188
1931.13 183
1931.23 176
1931.33 167
1931.43 159
1931.53 152
1931.63 147
1931.73 145
1931.83 145
1931.93 146
1932.03 145
1932.14 143
1932.24 137
1932.34 129
1932.44 120
1932.54 111
1932.64 104
1932.74 100
1932.84 100
1932.94 105
1933.04 113
1933.14 124
1933.24 136
1933.34 147
1933.44 156
1933.55 163
1933.65 166
1933.75 166
1933.85 165
1933.95 164
1934.05 163
1934.15 164
1934.25 168
1934.35 174
1934.45 181
1934.55 188
1934.65 193
1934.76 196
1934.86 195
1934.96 191
1935.06 183
1935.16 173
1935.26 163
1935.36 152
1935.46 141
1935.56 132
1935.66 124
1935.76 117
1935.86 112
1935.96 110
1936.07 111
1936.17 113
1936.27 115
1936.37 116
1936.47 113
1936.57 106
1936.67 96
1936.77 82
1936.87 68
1936.97 56
1937.07 47
1937.18 43
1937.28 43
1937.38 46
1937.48 51
1937.58 54
1937.68 56
1937.78 56
1937.88 55
1937.98 55
1938.08 55
1938.18 57
1938.28 61
1938.39 65
1938.49 69
1938.59 72
1938.69 76
1938.79 81
1938.89 89
1938.99 101
1939.09 116
1939.19 134
1939.29 153
1939.39 169
1939.50 181
1939.60 187
1939.70 185
1939.80 178
1939.90 167
1940.00 153
1940.10 140
1940.20 129
1940.30 121
1940.40 118
1940.51 118
1940.61 123
1940.71 129
1940.81 137
1940.91 144
1941.01 150
1941.11 153
1941.21 154
1941.31 153
1941.41 153
1941.51 154
1941.62 157
1941.72 163
1941.82 171
1941.92 179
1942.02 185
1942.12 190
1942.22 191
1942.32 190
1942.42 186
1942.52 181
1942.63 176
1942.73 173
1942.83 172
1942.93 172
1943.03 174
1943.13 177
1943.23 180
1943.33 182
1943.43 183
1943.53 185
1943.64 187
1943.74 192
1943.84 200
1943.94 213
1944.04 231
1944.14 252
1944.24 276
1944.34 300
1944.44 321
1944.55 338
1944.65 349
1944.75 354
1944.85 356
1944.95 354
1945.05 351
1945.15 347
1945.25 342
1945.35 335
1945.45 325
1945.56 311
1945.66 295
1945.76 278
1945.86 263
1945.96 252
1946.06 247
1946.16 248
1946.26 254
1946.36 263
1946.47 271
1946.57 277
1946.67 278
1946.77 275
1946.87 268
1946.97 259
1947.07 248
1947.17 238
1947.27 228
1947.38 221
1947.48 214
1947.58 209
1947.68 205
1947.78 201
1947.88 196
1947.98 193
1948.08 189
1948.19 187
1948.29 185
1948.39 184
1948.49 185
1948.59 185
1948.69 186
1948.79 187
1948.89 188
1948.99 188
1949.10 187
1949.20 186
1949.30 184
1949.40 181
1949.50 176
1949.60 170
1949.70 162
1949.80 153
1949.90 145
1950.01 137
1950.11 130
1950.21 126
1950.31 124
1950.41 126
1950.51 129
1950.61 134
1950.71 140
1950.82 145
1950.92 147
1951.02 147
1951.12 144
1951.22 139
1951.32 132
1951.42 126
1951.52 122
1951.63 120
1951.73 121
1951.83 124
1951.93 130
1952.03 135
1952.13 141
1952.23 144
1952.33 146
1952.44 146
1952.54 144
1952.64 139
1952.74 132
1952.84 123
1952.94 114
1953.04 104
1953.14 94
1953.25 84
1953.35 75
1953.45 66
1953.55 57
1953.65 49
1953.75 42
1953.85 37
1953.95 35
1954.06 37
1954.16 43
1954.26 53
1954.36 65
1954.46 77
1954.56 88
1954.66 97
1954.77 103
1954.87 105
1954.97 104
1955.07 102
1955.17 99
1955.27 96
1955.37 93
1955.47 90
1955.58 86
1955.68 81
1955.78 75
1955.88 69
1955.98 65
1956.08 64
1956.18 67
1956.29 74
1956.39 85
1956.49 99
1956.59 113
1956.69 127
1956.79 139
1956.89 147
1957.00 150
1957.10 148
1957.20 142
1957.30 133
1957.40 121
1957.50 108
1957.60 96
1957.70 85
1957.81 77
1957.91 71
1958.01 69
1958.11 69
1958.21 72
1958.31 77
1958.41 83
1958.52 89
1958.62 94
1958.72 98
1958.82 100
1958.92 99
1959.02 97
1959.12 93
1959.23 91
1959.33 89
1959.43 90
1959.53 92
1959.63 94
1959.73 95
1959.83 94
1959.94 89
1960.04 83
1960.14 76
1960.24 70
1960.34 67
1960.44 69
1960.55 74
1960.65 82
1960.75 90
1960.85 97
1960.95 102
1961.05 104
1961.15 102
1961.26 98
1961.36 91
1961.46 81
1961.56 68
1961.66 52
1961.76 36
1961.86 20
1961.97 8
1962.07 0
1962.17 0
1962.27 1
1962.37 7
1962.47 16
1962.58 24
1962.68 30
1962.78 35
1962.88 38
1962.98 41
1963.08 45
1963.18 51
1963.29 58
1963.39 67
1963.49 75
1963.59 82
1963.69 88
1963.79 94
1963.90 99
1964.00 105
1964.10 112
1964.20 121
1964.30 130
1964.40 138
1964.50 142
1964.61 142
1964.71 137
1964.81 128
1964.91 116
1965.01 102
1965.11 88
1965.22 76
1965.32 64
1965.42 55
1965.52 47
1965.62 40
1965.72 34
1965.83 30
1965.93 28
1966.03 29
1966.13 33
1966.23 39
1966.33 47
1966.43 55
1966.54 61
1966.64 65
1966.74 64
1966.84 60
1966.94 53
1967.04 44
1967.15 35
1967.25 27
1967.35 21
1967.45 15
1967.55 10
1967.65 5
1967.76 0
1967.86 0
1967.96 0
1968.06 0
1968.16 0
1968.26 0
1968.37 0
1968.47 0
1968.57 0
1968.67 5
1968.77 15
1968.87 27
1968.98 41
1969.08 58
1969.18 76
1969.28 91
1969.38 104
1969.48 112
1969.59 114
1969.69 111
1969.79 104
1969.89 93
1969.99 81
1970.10 69
1970.20 59
1970.30 51
1970.40 46
1970.50 43
1970.60 43
1970.71 45
1970.81 48
1970.91 53
1971.01 59
1971.11 65
1971.21 72
1971.32 78
1971.42 84
1971.52 89
1971.62 94
1971.72 97
1971.82 100
1971.93 103
1972.03 105
1972.13 109
1972.23 112
1972.33 114
1972.44 115
1972.54 113
1972.64 110
1972.74 105
1972.84 98
1972.94 90
1973.05 82
1973.15 74
1973.25 66
1973.35 59
1973.45 53
1973.55 49
1973.66 48
1973.76 50
1973.86 56
1973.96 64
1974.06 74
1974.17 85
1974.27 96
1974.37 104
1974.47 111
1974.57 114
1974.68 115
1974.78 113
1974.88 109
1974.98 103
1975.08 97
1975.18 91
1975.29 85
1975.39 80
1975.49 76
1975.59 73
1975.69 71
1975.80 68
1975.90 64
1976.00 58
1976.10 51
1976.20 42
1976.30 34
1976.41 26
1976.51 21
1976.61 21
1976.71 26
1976.81 38
1976.92 55
1977.02 75
1977.12 97
1977.22 118
1977.32 135
1977.43 149
1977.53 156
1977.63 156
1977.73 151
1977.83 139
1977.94 124
1978.04 106
1978.14 88
1978.24 73
1978.34 62
1978.44 57
1978.55 57
1978.65 61
1978.75 69
1978.85 77
1978.95 85
1979.06 91
1979.16 95
1979.26 96
1979.36 96
1979.46 94
1979.57 92
1979.67 90
1979.77 88
1979.87 87
1979.97 86
1980.08 84
1980.18 80
1980.28 74
1980.38 67
1980.48 58
1980.59 50
1980.69 43
1980.79 40
1980.89 40
1980.99 42
1981.10 46
1981.20 50
1981.30 52
1981.40 53
1981.50 52
1981.61 49
1981.71 46
1981.81 43
1981.91 39
1982.01 33
1982.12 24
1982.22 14
1982.32 3
1982.42 0
1982.52 0
1982.63 0
1982.73 0
1982.83 0
1982.93 0
1983.03 0
1983.14 0
1983.24 10
1983.34 24
1983.44 38
1983.54 52
1983.65 66
1983.75 78
1983.85 89
1983.95 97
1984.06 104
1984.16 109
1984.26 113
1984.36 116
1984.46 118
1984.57 120
1984.67 121
1984.77 123
1984.87 125
1984.97 126
1985.08 127
1985.18 128
1985.28 129
1985.38 129
1985.48 129
1985.59 128
1985.69 126
1985.79 123
1985.89 118
1986.00 113
1986.10 108
1986.20 105
1986.30 106
1986.40 111
1986.51 121
1986.61 134
1986.71 150
1986.81 166
1986.91 179
1987.02 188
1987.12 191
1987.22 189
1987.32 183
1987.43 173
1987.53 162
1987.63 151
1987.73 142
1987.83 134
1987.94 127
1988.04 123
1988.14 119
1988.24 117
1988.34 115
1988.45 115
1988.55 116
1988.65 119
1988.75 124
1988.86 131
1988.96 138
1989.06 147
1989.16 155
1989.26 161
1989.37 166
1989.47 167
1989.57 167
1989.67 164
1989.78 160
1989.88 156
1989.98 152
1990.08 150
1990.18 150
1990.29 151
1990.39 153
1990.49 155
1990.59 158
1990.70 162
1990.80 166
1990.90 170
1991.00 174
1991.10 179
1991.21 183
1991.31 186
1991.41 189
1991.51 191
1991.62 191
1991.72 189
1991.82 184
1991.92 177
1992.03 166
1992.13 153
1992.23 138
1992.33 123
1992.43 110
1992.54 100
1992.64 94
1992.74 94
1992.84 98
1992.95 105
1993.05 114
1993.15 124
1993.25 131
1993.36 137
1993.46 140
1993.56 141
1993.66 141
1993.76 141
1993.87 142
1993.97 144
1994.07 148
1994.17 152
1994.28 155
1994.38 157
1994.48 157
1994.58 153
1994.69 147
1994.79 137
1994.89 127
1994.99 116
1995.10 105
1995.20 96
1995.30 90
1995.40 85
1995.50 82
1995.61 81
1995.71 80
1995.81 80
1995.91 81
1996.02 82
1996.12 84
1996.22 87
1996.32 91
1996.43 95
1996.53 99
1996.63 102
1996.73 103
1996.84 100
1996.94 95
1997.04 87
1997.14 77
1997.25 66
1997.35 56
1997.45 47
1997.55 41
1997.65 37
1997.76 35
1997.86 35
1997.96 36
1998.06 38
1998.17 41
1998.27 45
1998.37 48
1998.47 53
1998.58 57
1998.68 62
1998.78 65
1998.88 68
1998.99 69
1999.09 69
1999.19 68
1999.29 67
1999.40 68
1999.50 71
1999.60 76
1999.70 84
1999.81 93
1999.91 102
2000.01 109
2000.11 113
2000.22 113
2000.32 109
2000.42 101
2000.52 89
2000.63 77
2000.73 66
2000.83 55
2000.93 47
2001.04 40
2001.14 36
2001.24 33
2001.34 31
2001.45 29
2001.55 28
2001.65 28
2001.75 29
2001.86 31
2001.96 34
2002.06 39
2002.16 46
2002.27 54
2002.37 62
2002.47 70
2002.57 75
2002.68 77
2002.78 76
2002.88 71
2002.98 63
2003.09 53
2003.19 42
2003.29 33
2003.40 27
2003.50 24
2003.60 25
2003.70 31
2003.81 40
2003.91 51
2004.01 63
2004.11 74
2004.22 84
2004.32 91
2004.42 95
2004.52 98
2004.63 100
2004.73 101
2004.83 103
2004.93 105
2005.04 107
2005.14 107
2005.24 106
2005.34 102
2005.45 97
2005.55 91
2005.65 83
2005.76 75
2005.86 68
2005.96 62
2006.06 57
2006.17 54
2006.27 52
2006.37 53
2006.47 55
2006.58 57
2006.68 59
2006.78 60
2006.88 60
2006.99 58
2007.09 56
2007.19 54
2007.29 53
2007.40 55
2007.50 59
2007.60 65
2007.71 71
2007.81 76
2007.91 78
2008.01 75
2008.12 67
2008.22 55
2008.32 40
2008.42 24
2008.53 10
2008.63 0
2008.73 0
2008.84 0
2008.94 0
2009.04 0
2009.14 0
2009.25 0
2009.35 3
2009.45 10
2009.55 14
2009.66 16
2009.76 15
2009.86 12
2009.97 8
2010.07 5
2010.17 4
2010.27 5
2010.38 10
2010.48 19
2010.58 29
2010.68 42
2010.79 56
2010.89 70
2010.99 84
2011.10 96
2011.20 107
2011.30 114
2011.40 117
2011.51 116
2011.61 111
2011.71 102
2011.82 90
2011.92 77
2012.02 63
2012.12 49
2012.23 38
2012.33 29
2012.43 22
2012.53 19
2012.64 19
2012.74 19
2012.84 19
2012.95 17
2013.05 12
2013.15 5
2013.25 0
2013.36 0
2013.46 0
2013.56 0
2013.67 0
2013.77 0
2013.87 0
2013.97 2
2014.08 14
2014.18 24
2014.28 31
2014.39 35
2014.49 35
2014.59 33
2014.69 28
2014.80 22
2014.90 17
2015.00 14
2015.11 13
2015.21 15
2015.31 20
2015.41 28
2015.52 37
2015.62 47
2015.72 57
2015.83 66
2015.93 73
2016.03 80
2016.13 84
2016.24 88
2016.34 89
2016.44 89
2016.55 87
2016.65 81
2016.75 73
2016.86 61
2016.96 48
2017.06 33
2017.16 19
2017.27 8
2017.37 0
2017.47 0
2017.58 0
2017.68 0
2017.78 0
2017.88 0
2017.99 4
2018.09 12
2018.19 22
2018.30 34
2018.40 45
2018.50 54
2018.61 62
2018.71 66
2018.81 67
2018.91 66
2019.02 63
2019.12 61
2019.22 60
2019.33 62
2019.43 66
2019.53 72
2019.63 78
2019.74 83
2019.84 85
2019.94 84
2020.05 79
2020.15 71
2020.25 61
2020.36 52
2020.46 43
2020.56 37
2020.66 32
2020.77 30
2020.87 29
2020.97 28
2021.08 27
2021.18 26
2021.28 24
2021.39 22
2021.49 19
2021.59 16
2021.70 13
2021.80 10
2021.90 6
2022.00 2
2022.11 0
2022.21 0
2022.31 0
2022.42 0
2022.52 0
2022.62 0
2022.73 0
2022.83 1
2022.93 9
2023.04 15
2023.14 19
2023.24 21
2023.34 22
2023.45 23
2023.55 24
2023.65 26
2023.76 28
2023.86 29
2023.96 30
2024.07 29
2024.17 26
2024.27 22
2024.38 17
2024.48 11
2024.58 6
2024.68 2
2024.79 0
2024.89 0
2024.99 0
2025.10 2
2025.20 5
2025.30 8
2025.41 10
2025.51 11
2025.61 11
2025.72 9
2025.82 6
2025.92 4
2026.03 2
2026.13 0
2026.23 0
2026.33 0
2026.44 0
2026.54 2
2026.64 6
2026.75 13
2026.85 22
2026.95 32
2027.06 42
2027.16 51
2027.26 56
2027.37 58
2027.47 55
2027.57 49
2027.68 39
2027.78 27
2027.88 13
2027.99 0
2028.09 0
2028.19 0
2028.30 0
2028.40 0
2028.50 0
2028.61 0
2028.71 0
2028.81 0
2028.91 12
2029.02 24
2029.12 34
2029.22 41
2029.33 44
2029.43 45
2029.53 42
2029.64 38
2029.74 32
2029.84 25
2029.95 18
2030.05 11
2030.15 5
2030.26 0
2030.36 0
2030.46 0
2030.57 0
2030.67 0
2030.77 0
2030.88 0
2030.98 0
2031.08 7
2031.19 15
2031.29 24
2031.39 32
2031.50 40
2031.60 46
2031.70 49
2031.81 50
2031.91 49
2032.01 46
2032.12 43
2032.22 40
2032.32 38
2032.43 38
2032.53 39
2032.63 41
2032.74 44
2032.84 48
2032.94 53
2033.05 59
2033.15 63
2033.25 67
2033.36 69
2033.46 69
2033.56 67
2033.67 62
2033.77 55
2033.87 48
2033.98 40
2034.08 33
2034.18 28
2034.29 24
2034.39 20
2034.49 18
2034.60 15
2034.70 12
2034.80 8
2034.91 4
2035.01 0
2035.11 0
2035.22 0
2035.32 0
2035.42 0
2035.53 0
2035.63 0
2035.73 0
2035.84 2
2035.94 10
2036.04 19
2036.15 27
2036.25 34
2036.35 38
2036.46 38
2036.56 35
2036.66 28
2036.77 21
2036.87 14
2036.97 10
2037.08 9
2037.18 10
2037.28 13
2037.39 16
2037.49 17
2037.60 15
2037.70 9
2037.80 1
2037.91 0
2038.01 0
2038.11 0
2038.22 0
2038.32 0
2038.42 0
2038.53 1
2038.63 13
2038.73 26
2038.84 39
2038.94 51
2039.04 61
2039.15 69
2039.25 75
2039.35 77
2039.46 75
2039.56 70
2039.66 62
2039.77 52
2039.87 43
2039.98 36
2040.08 33
2040.18 33
2040.29 37
2040.39 43
2040.49 49
2040.60 55
2040.70 57
2040.80 56
2040.91 53
2041.01 47
2041.11 42
2041.22 39
2041.32 39
2041.42 43
2041.53 49
2041.63 58
2041.74 67
2041.84 74
2041.94 79
2042.05 82
2042.15 81
2042.25 79
2042.36 76
2042.46 73
2042.56 69
2042.67 65
2042.77 62
2042.87 58
2042.98 54
2043.08 50
2043.19 48
2043.29 47
2043.39 48
2043.50 51
2043.60 55
2043.70 58
2043.81 60
2043.91 59
2044.01 56
2044.12 53
2044.22 50
2044.32 50
2044.43 53
2044.53 58
2044.64 63
2044.74 67
2044.84 69
2044.95 68
2045.05 65
2045.15 61
2045.26 58
2045.36 57
2045.46 58
2045.57 60
2045.67 60
2045.78 57
2045.88 52
2045.98 44
2046.09 36
2046.19 30
2046.29 27
2046.40 28
2046.50 33
2046.61 42
2046.71 53
2046.81 64
2046.92 75
2047.02 85
2047.12 93
2047.23 100
2047.33 105
2047.43 108
2047.54 109
2047.64 108
2047.75 105
2047.85 101
2047.95 97
2048.06 94
2048.16 92
2048.26 90
2048.37 90
2048.47 88
2048.58 85
2048.68 78
2048.78 67
2048.89 54
2048.99 39
2049.09 22
2049.20 7
2049.30 0
2049.41 0
2049.51 0
2049.61 0
2049.72 0
2049.82 0
2049.92 0
2050.03 7
2050.13 15
2050.24 22
2050.34 29
2050.44 37
2050.55 44
2050.65 49
2050.75 52
2050.86 52
2050.96 48
2051.07 41
2051.17 32
2051.27 21
2051.38 10
2051.48 0
2051.58 0
2051.69 0
2051.79 0
2051.90 0
2052.00 0
2052.10 10
2052.21 26
2052.31 45
2052.42 65
2052.52 85
2052.62 102
2052.73 115
2052.83 125
2052.93 129
2053.04 131
2053.14 129
2053.25 125
2053.35 120
2053.45 114
2053.56 109
2053.66 104
2053.77 100
2053.87 97
2053.97 97
2054.08 99
2054.18 103
2054.28 108
2054.39 113
2054.49 116
2054.60 116
2054.70 113
2054.80 107
2054.91 99
2055.01 89
2055.12 79
2055.22 70
2055.32 62
2055.43 55
2055.53 49
2055.63 44
2055.74 40
2055.84 37
2055.95 33
2056.05 30
2056.15 26
2056.26 22
2056.36 16
2056.47 10
2056.57 3
2056.67 0
2056.78 0
2056.88 0
2056.99 0
2057.09 1
2057.19 10
2057.30 20
2057.40 30
2057.51 39
2057.61 46
2057.71 52
2057.82 56
2057.92 60
2058.03 63
2058.13 65
2058.23 69
2058.34 72
2058.44 75
2058.55 78
2058.65 80
2058.75 81
2058.86 81
2058.96 80
2059.07 79
2059.17 77
2059.27 75
2059.38 73
2059.48 70
2059.59 67
2059.69 62
2059.79 55
2059.90 46
2060.00 37
2060.11 26
2060.21 16
2060.31 9
2060.42 5
2060.52 6
2060.63 12
2060.73 21
2060.83 33
2060.94 46
2061.04 56
2061.15 64
2061.25 68
2061.35 67
2061.46 64
2061.56 59
2061.67 53
2061.77 48
2061.87 43
2061.98 40
2062.08 39
2062.19 39
2062.29 40
2062.39 42
2062.50 45
2062.60 48
2062.71 52
2062.81 57
2062.91 64
2063.02 72
2063.12 81
2063.23 89
2063.33 96
2063.44 100
2063.54 101
2063.64 99
2063.75 95
2063.85 90
2063.96 84
2064.06 78
2064.16 72
2064.27 66
2064.37 59
2064.48 51
2064.58 43
2064.68 35
2064.79 28
2064.89 22
2065.00 19
2065.10 18
2065.21 18
2065.31 20
2065.41 22
2065.52 24
2065.62 24
2065.73 24
2065.83 24
2065.93 24
2066.04 24
2066.14 25
2066.25 27
2066.35 30
2066.46 33
2066.56 34
2066.66 35
2066.77 34
2066.87 33
2066.98 33
2067.08 32
2067.18 32
2067.29 32
2067.39 33
2067.50 32
2067.60 30
2067.71 27
2067.81 22
2067.91 18
2068.02 13
2068.12 8
2068.23 4
2068.33 0
2068.44 0
2068.54 0
2068.64 0
2068.75 0
2068.85 0
2068.96 0
2069.06 0
2069.16 0
2069.27 10
2069.37 22
2069.48 34
2069.58 43
2069.69 48
2069.79 50
2069.89 48
2070.00 46
2070.10 45
2070.21 47
2070.31 51
2070.42 58
2070.52 65
2070.62 71
2070.73 75
2070.83 77
2070.94 78
2071.04 78
2071.15 78
2071.25 80
2071.35 81
2071.46 83
2071.56 84
2071.67 84
2071.77 84
2071.88 84
2071.98 84
2072.08 85
2072.19 86
2072.29 86
2072.40 86
2072.50 84
2072.61 81
2072.71 76
2072.82 72
2072.92 67
2073.02 62
2073.13 55
2073.23 48
2073.34 40
2073.44 30
2073.55 21
2073.65 14
2073.75 10
2073.86 10
2073.96 14
2074.07 23
2074.17 34
2074.28 47
2074.38 59
2074.48 68
2074.59 75
2074.69 77
2074.80 77
2074.90 75
2075.01 73
2075.11 71
2075.22 71
2075.32 73
2075.42 76
2075.53 80
2075.63 83
2075.74 86
2075.84 88
2075.95 90
2076.05 91
2076.16 92
2076.26 93
2076.36 93
2076.47 92
2076.57 92
2076.68 91
2076.78 91
2076.89 91
2076.99 92
2077.10 92
2077.20 92
2077.30 92
2077.41 90
2077.51 87
2077.62 85
2077.72 82
2077.83 79
2077.93 77
2078.04 75
2078.14 73
2078.24 71
2078.35 70
2078.45 69
2078.56 68
2078.66 67
2078.77 66
2078.87 65
2078.98 65
2079.08 66
2079.18 69
2079.29 74
2079.39 81
2079.50 89
2079.60 98
2079.71 106
2079.81 113
2079.92 116
2080.02 117
2080.13 116
2080.23 113
2080.33 109
2080.44 107
2080.54 107
2080.65 109
2080.75 113
2080.86 119
2080.96 125
2081.07 129
2081.17 132
2081.28 132
2081.38 130
2081.48 127
2081.59 123
2081.69 119
2081.80 115
2081.90 111
2082.01 108
2082.11 104
2082.22 99
2082.32 93
2082.43 87
2082.53 79
2082.63 71
2082.74 62
2082.84 55
2082.95 48
2083.05 44
2083.16 42
2083.26 42
2083.37 43
2083.47 46
2083.58 49
2083.68 52
2083.79 55
2083.89 58
2083.99 61
2084.10 65
2084.20 68
2084.31 70
2084.41 71
2084.52 69
2084.62 66
2084.73 61
2084.83 55
2084.94 49
2085.04 45
2085.15 43
2085.25 44
2085.35 47
2085.46 51
2085.56 55
2085.67 56
2085.77 54
2085.88 48
2085.98 39
2086.09 30
2086.19 22
2086.30 18
2086.40 19
2086.51 24
2086.61 34
2086.72 47
2086.82 59
2086.92 70
2087.03 79
2087.13 86
2087.24 91
2087.34 96
2087.45 100
2087.55 104
2087.66 106
2087.76 105
2087.87 101
2087.97 94
2088.08 85
2088.18 77
2088.29 72
2088.39 71
2088.50 75
2088.60 82
2088.71 90
2088.81 97
2088.91 100
2089.02 100
2089.12 97
2089.23 92
2089.33 86
2089.44 81
2089.54 77
2089.65 72
2089.75 68
2089.86 63
2089.96 59
2090.07 55
2090.17 52
2090.28 52
2090.38 55
2090.49 60
2090.59 67
2090.70 73
2090.80 78
2090.91 80
2091.01 79
2091.11 77
2091.22 73
2091.32 68
2091.43 66
2091.53 65
2091.64 66
2091.74 68
2091.85 70
2091.95 71
2092.06 70
2092.16 68
2092.27 65
2092.37 63
2092.48 63
2092.58 66
2092.69 70
2092.79 76
2092.90 83
2093.00 88
2093.11 93
2093.21 95
2093.32 96
2093.42 96
2093.53 96
2093.63 97
2093.74 99
2093.84 103
2093.95 107
2094.05 113
2094.16 118
2094.26 121
2094.36 123
2094.47 123
2094.57 122
2094.68 120
2094.78 120
2094.89 120
2094.99 121
2095.10 123
2095.20 125
2095.31 127
2095.41 127
2095.52 126
2095.62 124
2095.73 122
2095.83 122
2095.94 123
2096.04 126
2096.15 131
2096.25 138
2096.36 146
2096.46 154
2096.57 160
2096.67 164
2096.78 165
2096.88 163
2096.99 159
2097.09 154
2097.20 149
2097.30 145
2097.41 143
2097.51 141
2097.62 140
2097.72 138
2097.83 136
2097.93 132
2098.04 128
2098.14 125
2098.25 123
2098.35 124
2098.46 129
2098.56 137
2098.67 148
2098.77 160
2098.88 172
2098.98 183
2099.09 190
2099.19 193
2099.30 192
2099.40 189
2099.51 185
2099.61 182
2099.72 181
2099.82 184
2099.93 189
2100.03 198
2100.14 207
2100.24 216
2100.35 222
2100.45 225
2100.56 224
2100.66 221
2100.77 216
2100.87 211
2100.98 207
2101.08 206
2101.19 207
2101.29 210
2101.40 213
2101.50 217
2101.61 220
2101.71 220
2101.82 219
2101.92 215
2102.03 212
2102.13 208
2102.24 205
2102.34 202
2102.45 199
2102.55 194
2102.66 186
2102.76 177
2102.87 165
2102.97 153
2103.08 142
2103.18 134
2103.29 130
2103.39 128
2103.50 131
2103.60 135
2103.71 142
2103.81 151
2103.92 160
2104.02 170
2104.13 182
2104.24 194
2104.34 205
2104.45 214
2104.55 219
2104.66 221
2104.76 219
2104.87 215
2104.97 211
2105.08 208
2105.18 205
2105.29 202
2105.39 197
2105.50 190
2105.60 180
2105.71 168
2105.81 158
2105.92 149
2106.02 146
2106.13 146
2106.23 150
2106.34 155
2106.44 158
2106.55 159
2106.65 156
2106.76 153
2106.86 149
2106.97 148
2107.07 150
2107.18 155
2107.29 162
2107.39 167
2107.50 169
2107.60 166
2107.71 157
2107.81 144
2107.92 127
2108.02 110
2108.13 93
2108.23 80
2108.34 72
2108.44 69
2108.55 71
2108.65 76
2108.76 83
2108.86 91
2108.97 97
2109.07 101
2109.18 101
2109.28 98
2109.39 92
2109.49 84
2109.60 75
2109.71 67
2109.81 59
2109.92 53
2110.02 49
2110.13 45
2110.23 42
2110.34 37
2110.44 32
2110.55 26
2110.65 20
2110.76 15
2110.86 10
2110.97 9
2111.07 10
2111.18 16
2111.28 24
2111.39 34
2111.50 45
2111.60 54
2111.71 61
2111.81 64
2111.92 62
2112.02 57
2112.13 49
2112.23 38
2112.34 27
2112.44 16
2112.55 6
2112.65 0
2112.76 0
2112.86 0
2112.97 0
2113.08 0
2113.18 0
2113.29 0
2113.39 0
2113.50 0
2113.60 10
2113.71 23
2113.81 38
2113.92 54
2114.02 70
2114.13 87
2114.23 103
2114.34 120
2114.44 137
2114.55 154
2114.66 171
2114.76 186
2114.87 199
2114.97 209
2115.08 215
2115.18 217
2115.29 214
2115.39 207
2115.50 197
2115.60 183
2115.71 167
2115.82 149
2115.92 130
2116.03 110
2116.13 90
2116.24 72
2116.34 57
2116.45 44
2116.55 36
2116.66 31
2116.76 30
2116.87 33
2116.97 37
2117.08 43
2117.19 49
2117.29 57
2117.40 64
2117.50 72
2117.61 81
2117.71 89
2117.82 97
2117.92 104
2118.03 109
2118.13 111
2118.24 111
2118.35 109
2118.45 105
2118.56 100
2118.66 95
2118.77 91
2118.87 90
2118.98 90
2119.08 93
2119.19 99
2119.30 106
2119.40 114
2119.51 122
2119.61 129
2119.72 136
2119.82 141
2119.93 144
2120.03 145
2120.14 145
2120.25 143
2120.35 140
2120.46 135
2120.56 130
2120.67 123
2120.77 116
2120.88 109
2120.98 103
2121.09 98
2121.19 95
2121.30 94
2121.41 94
2121.51 94
2121.62 94
2121.72 93
2121.83 90
2121.93 86
2122.04 81
2122.14 78
2122.25 77
2122.36 77
2122.46 78
2122.57 81
2122.67 85
2122.78 89
2122.88 94
2122.99 100
2123.10 106
2123.20 112
2123.31 114
2123.41 113
2123.52 108
2123.62 100
2123.73 90
2123.83 80
2123.94 71
2124.05 64
2124.15 61
2124.26 60
2124.36 61
2124.47 63
2124.57 64
2124.68 65
2124.79 65
2124.89 64
2125.00 62
2125.10 59
2125.21 56
2125.31 52
2125.42 49
2125.52 47
2125.63 47
2125.74 48
2125.84 51
2125.95 54
2126.05 57
2126.16 62
2126.26 67
2126.37 72
2126.48 77
2126.58 81
2126.69 84
2126.79 86
2126.90 85
2127.00 84
2127.11 84
2127.22 86
2127.32 91
2127.43 101
2127.53 114
2127.64 128
2127.74 141
2127.85 150
2127.96 153
2128.06 148
2128.17 138
2128.27 124
2128.38 109
2128.48 96
2128.59 86
2128.70 80
2128.80 79
2128.91 81
2129.01 87
2129.12 94
2129.22 101
2129.33 108
2129.44 115
2129.54 119
2129.65 123
2129.75 125
2129.86 127
2129.96 127
2130.07 127
2130.18 125
2130.28 122
2130.39 118
2130.49 111
2130.60 102
2130.71 93
2130.81 84
2130.92 76
2131.02 70
2131.13 66
2131.23 64
2131.34 65
2131.45 67
2131.55 71
2131.66 76
2131.76 82
2131.87 88
2131.97 93
2132.08 96
2132.19 98
2132.29 97
2132.40 95
2132.50 92
2132.61 88
2132.72 84
2132.82 81
2132.93 77
2133.03 72
2133.14 66
2133.24 59
2133.35 52
2133.46 46
2133.56 43
2133.67 43
2133.77 46
2133.88 54
2133.99 65
2134.09 77
2134.20 89
2134.30 98
2134.41 103
2134.52 103
2134.62 98
2134.73 91
2134.83 82
2134.94 74
2135.04 68
2135.15 65
2135.26 64
2135.36 66
2135.47 69
2135.57 73
2135.68 76
2135.79 80
2135.89 84
2136.00 88
2136.10 91
2136.21 93
2136.32 93
2136.42 92
2136.53 89
2136.63 83
2136.74 76
2136.85 67
2136.95 58
2137.06 48
2137.16 37
2137.27 26
2137.37 15
2137.48 4
2137.59 0
2137.69 0
2137.80 0
2137.90 0
2138.01 0
2138.12 0
2138.22 0
2138.33 0
2138.43 3
2138.54 8
2138.65 14
2138.75 21
2138.86 30
2138.96 42
2139.07 55
2139.18 69
2139.28 83
2139.39 96
2139.49 108
2139.60 118
2139.71 125
2139.81 131
2139.92 134
2140.02 134
2140.13 133
2140.24 131
2140.34 127
2140.45 123
2140.55 120
2140.66 118
2140.77 117
2140.87 117
2140.98 118
2141.08 121
2141.19 123
2141.30 125
2141.40 126
2141.51 127
2141.62 127
2141.72 127
2141.83 127
2141.93 127
2142.04 128
2142.15 128
2142.25 127
2142.36 126
2142.46 122
2142.57 117
2142.68 110
2142.78 101
2142.89 91
2142.99 80
2143.10 68
2143.21 57
2143.31 46
2143.42 36
2143.52 28
2143.63 23
2143.74 22
2143.84 25
2143.95 32
2144.06 42
2144.16 56
2144.27 72
2144.37 88
2144.48 104
2144.59 119
2144.69 131
2144.80 140
2144.90 145
2145.01 149
2145.12 150
2145.22 152
2145.33 154
2145.43 156
2145.54 160
2145.65 163
2145.75 166
2145.86 167
2145.97 166
2146.07 164
2146.18 161
2146.28 158
2146.39 157
2146.50 157
2146.60 160
2146.71 162
2146.82 165
2146.92 165
2147.03 163
2147.13 158
2147.24 150
2147.35 141
2147.45 131
2147.56 121
2147.66 111
2147.77 101
2147.88 91
2147.98 83
2148.09 76
2148.20 69
2148.30 64
2148.41 60
2148.51 55
2148.62 48
2148.73 40
2148.83 30
2148.94 21
2149.05 12
2149.15 7
2149.26 5
2149.36 9
2149.47 16
2149.58 26
2149.68 38
2149.79 50
2149.90 62
2150.00 74
2150.11 84
2150.21 93
2150.32 100
2150.43 107
2150.53 112
2150.64 116
2150.75 118
2150.85 119
2150.96 118
2151.06 116
2151.17 113
2151.28 109
2151.38 105
2151.49 101
2151.60 97
2151.70 94
2151.81 91
2151.92 89
2152.02 88
2152.13 88
2152.23 89
2152.34 90
2152.45 91
2152.55 93
2152.66 97
2152.77 103
2152.87 110
2152.98 119
2153.08 129
2153.19 137
2153.30 143
2153.40 145
2153.51 145
2153.62 143
2153.72 141
2153.83 139
2153.94 137
2154.04 136
2154.15 135
2154.25 133
2154.36 131
2154.47 128
2154.57 127
2154.68 128
2154.79 133
2154.89 141
2155.00 151
2155.11 163
2155.21 173
2155.32 181
2155.42 184
2155.53 182
2155.64 176
2155.74 166
2155.85 155
2155.96 144
2156.06 135
2156.17 128
2156.28 123
2156.38 121
2156.49 119
2156.60 118
2156.70 117
2156.81 115
2156.91 112
2157.02 110
2157.13 108
2157.23 107
2157.34 108
2157.45 109
2157.55 110
2157.66 110
2157.77 108
2157.87 104
2157.98 98
2158.09 90
2158.19 80
2158.30 70
2158.41 62
2158.51 55
2158.62 51
2158.72 50
2158.83 51
2158.94 56
2159.04 62
2159.15 70
2159.26 77
2159.36 83
2159.47 88
2159.58 90
2159.68 90
2159.79 89
2159.90 87
2160.00 83
2160.11 79
2160.22 74
2160.32 69
2160.43 63
2160.54 57
2160.64 52
2160.75 49
2160.85 48
2160.96 49
2161.07 51
2161.17 53
2161.28 56
2161.39 57
2161.49 58
2161.60 59
2161.71 62
2161.81 67
2161.92 75
2162.03 87
2162.13 101
2162.24 116
2162.35 131
2162.45 143
2162.56 151
2162.67 155
2162.77 155
2162.88 153
2162.99 149
2163.09 144
2163.20 139
2163.31 135
2163.41 132
2163.52 129
2163.63 127
2163.73 124
2163.84 120
2163.95 114
2164.05 106
2164.16 96
2164.27 86
2164.37 77
2164.48 71
2164.59 68
2164.69 70
2164.80 75
2164.90 84
2165.01 94
2165.12 103
2165.22 112
2165.33 118
2165.44 123
2165.54 125
2165.65 126
2165.76 125
2165.86 123
2165.97 119
2166.08 114
2166.18 107
2166.29 100
2166.40 92
2166.50 86
2166.61 81
2166.72 78
2166.82 77
2166.93 77
2167.04 77
2167.14 78
2167.25 78
2167.36 77
2167.46 75
2167.57 71
2167.68 66
2167.79 58
2167.89 48
2168.00 38
2168.11 28
2168.21 21
2168.32 18
2168.43 21
2168.53 29
2168.64 42
2168.75 58
2168.85 73
2168.96 86
2169.07 94
2169.17 95
2169.28 92
2169.39 85
2169.49 76
2169.60 68
2169.71 61
2169.81 56
2169.92 54
2170.03 55
2170.13 59
2170.24 65
2170.35 74
2170.45 85
2170.56 97
2170.67 109
2170.77 119
2170.88 127
2170.99 131
2171.09 132
2171.20 129
2171.31 125
2171.41 119
2171.52 113
2171.63 108
2171.73 105
2171.84 102
2171.95 101
2172.06 101
2172.16 101
2172.27 100
2172.38 100
2172.48 100
2172.59 101
2172.70 103
2172.80 106
2172.91 111
2173.02 116
2173.12 123
2173.23 129
2173.34 134
2173.44 138
2173.55 139
2173.66 138
2173.76 134
2173.87 130
2173.98 125
2174.09 121
2174.19 117
2174.30 117
2174.41 118
2174.51 121
2174.62 125
2174.73 130
2174.83 134
2174.94 137
2175.05 139
2175.15 140
2175.26 139
2175.37 138
2175.47 136
2175.58 132
2175.69 126
2175.80 117
2175.90 107
2176.01 96
2176.12 84
2176.22 74
2176.33 67
2176.44 64
2176.54 66
2176.65 73
2176.76 83
2176.86 96
2176.97 110
2177.08 122
2177.19 131
2177.29 136
2177.40 136
2177.51 132
2177.61 123
2177.72 111
2177.83 97
2177.93 83
2178.04 69
2178.15 58
2178.25 48
2178.36 40
2178.47 32
2178.58 26
2178.68 19
2178.79 11
2178.90 4
2179.00 0
2179.11 0
2179.22 0
2179.32 0
2179.43 0
2179.54 3
2179.65 6
2179.75 7
2179.86 6
2179.97 2
2180.07 0
2180.18 0
2180.29 0
2180.39 0
2180.50 9
2180.61 21
2180.72 36
2180.82 51
2180.93 65
2181.04 75
2181.14 82
2181.25 84
2181.36 83
2181.46 79
2181.57 75
2181.68 71
2181.79 70
2181.89 72
2182.00 78
2182.11 89
2182.21 102
2182.32 115
2182.43 126
2182.54 134
2182.64 136
2182.75 132
2182.86 125
2182.96 114
2183.07 103
2183.18 93
2183.28 84
2183.39 77
2183.50 70
2183.61 63
2183.71 55
2183.82 44
2183.93 30
2184.03 16
2184.14 2
2184.25 0
2184.36 0
2184.46 0
2184.57 0
2184.68 0
2184.78 4
2184.89 15
2185.00 27
2185.11 39
2185.21 50
2185.32 61
2185.43 73
2185.53 87
2185.64 101
2185.75 117
2185.86 133
2185.96 147
2186.07 160
2186.18 170
2186.28 177
2186.39 183
2186.50 187
2186.61 190
2186.71 194
2186.82 198
2186.93 205
2187.03 214
2187.14 225
2187.25 237
2187.36 248
2187.46 256
2187.57 260
2187.68 261
2187.78 260
2187.89 257
2188.00 256
2188.11 257
2188.21 263
2188.32 273
2188.43 286
2188.54 301
2188.64 314
2188.75 324
2188.86 331
2188.96 334
2189.07 333
2189.18 330
2189.29 326
2189.39 323
2189.50 320
2189.61 319
2189.71 321
2189.82 325
2189.93 331
2190.04 339
2190.14 348
2190.25 357
2190.36 364
2190.47 369
2190.57 371
2190.68 368
2190.79 363
2190.89 355
2191.00 346
2191.11 337
2191.22 329
2191.32 321
2191.43 315
2191.54 309
2191.65 303
2191.75 298
2191.86 292
2191.97 287
2192.07 281
2192.18 274
2192.29 267
2192.40 260
2192.50 252
2192.61 244
2192.72 234
2192.83 224
2192.93 213
2193.04 200
2193.15 187
2193.26 173
2193.36 159
2193.47 146
2193.58 133
2193.68 121
2193.79 109
2193.90 98
2194.01 85
2194.11 72
2194.22 58
2194.33 44
2194.44 31
2194.54 21
2194.65 14
2194.76 13
2194.87 17
2194.97 24
2195.08 34
2195.19 43
2195.29 51
2195.40 56
2195.51 58
2195.62 59
2195.72 58
2195.83 58
2195.94 60
2196.05 63
2196.15 67
2196.26 73
2196.37 80
2196.48 86
2196.58 93
2196.69 100
2196.80 106
2196.91 112
2197.01 118
2197.12 123
2197.23 128
2197.34 131
2197.44 134
2197.55 135
2197.66 136
2197.77 137
2197.87 140
2197.98 143
2198.09 149
2198.20 155
2198.30 161
2198.41 167
2198.52 171
2198.63 173
2198.73 173
2198.84 170
2198.95 167
2199.05 163
2199.16 158
2199.27 152
2199.38 145
2199.48 137
2199.59 129
2199.70 122
2199.81 116
2199.91 112
2200.02 110
2200.13 109
2200.24 107
2200.34 103
2200.45 97
2200.56 87
2200.67 74
2200.77 58
2200.88 42
2200.99 27
2201.10 13
2201.20 4
2201.31 0
2201.42 0
2201.53 0
2201.63 3
2201.74 9
2201.85 15
2201.96 21
2202.07 27
2202.17 33
2202.28 39
2202.39 45
2202.50 51
2202.60 55
2202.71 59
2202.82 61
2202.93 62
2203.03 62
2203.14 62
2203.25 61
2203.36 60
2203.46 59
2203.57 58
2203.68 56
2203.79 52
2203.89 47
2204.00 41
2204.11 33
2204.22 23
2204.32 14
2204.43 6
2204.54 1
2204.65 0
2204.75 0
2204.86 1
2204.97 6
2205.08 11
2205.19 16
2205.29 19
2205.40 21
2205.51 23
2205.62 24
2205.72 26
2205.83 28
2205.94 31
2206.05 34
2206.15 37
2206.26 39
2206.37 41
2206.48 41
2206.58 40
2206.69 39
2206.80 39
2206.91 40
2207.02 41
2207.12 43
2207.23 45
2207.34 46
2207.45 45
2207.55 43
2207.66 37
2207.77 30
2207.88 22
2207.98 12
2208.09 3
2208.20 0
2208.31 0
2208.41 0
2208.52 0
2208.63 0
2208.74 0
2208.85 0
2208.95 0
2209.06 7
2209.17 20
2209.28 32
2209.38 41
2209.49 45
2209.60 46
2209.71 42
2209.82 35
2209.92 27
2210.03 20
2210.14 16
2210.25 15
2210.35 18
2210.46 23
2210.57 30
2210.68 38
2210.78 44
2210.89 48
2211.00 50
2211.11 50
2211.22 49
2211.32 49
2211.43 51
2211.54 55
2211.65 62
2211.75 71
2211.86 79
2211.97 84
2212.08 87
2212.19 85
2212.29 80
2212.40 71
2212.51 61
2212.62 49
2212.73 37
2212.83 26
2212.94 15
2213.05 7
2213.16 1
2213.26 0
2213.37 3
2213.48 10
2213.59 23
2213.70 38
2213.80 56
2213.91 75
2214.02 93
2214.13 110
2214.23 123
2214.34 133
2214.45 139
2214.56 140
2214.67 138
2214.77 134
2214.88 130
2214.99 126
2215.10 123
2215.21 122
2215.31 122
2215.42 121
2215.53 120
2215.64 119
2215.74 117
2215.85 115
2215.96 114
2216.07 114
2216.18 116
2216.28 118
2216.39 120
2216.50 122
2216.61 121
2216.72 120
2216.82 116
2216.93 111
2217.04 105
2217.15 99
2217.26 92
2217.36 84
2217.47 76
2217.58 67
2217.69 57
2217.79 48
2217.90 40
2218.01 34
2218.12 30
2218.23 28
2218.33 28
2218.44 28
2218.55 28
2218.66 29
2218.77 30
2218.87 32
2218.98 35
2219.09 40
2219.20 46
2219.31 52
2219.41 60
2219.52 66
2219.63 71
2219.74 75
2219.85 76
2219.95 76
2220.06 74
2220.17 70
2220.28 65
2220.39 59
2220.49 53
2220.60 46
2220.71 40
2220.82 35
2220.93 32
2221.03 30
2221.14 30
2221.25 31
2221.36 31
2221.47 31
2221.57 29
2221.68 25
2221.79 20
2221.90 14
2222.01 9
2222.11 6
2222.22 4
2222.33 6
2222.44 11
2222.55 19
2222.65 29
2222.76 40
2222.87 51
2222.98 61
2223.09 70
2223.19 77
2223.30 83
2223.41 88
2223.52 92
2223.63 95
2223.73 98
2223.84 100
2223.95 103
2224.06 108
2224.17 114
2224.28 122
2224.38 131
2224.49 141
2224.60 149
2224.71 156
2224.82 161
2224.92 165
2225.03 168
2225.14 169
2225.25 169
2225.36 167
2225.46 161
2225.57 150
2225.68 135
2225.79 117
2225.90 97
2226.01 78
2226.11 64
2226.22 56
2226.33 55
2226.44 61
2226.55 71
2226.65 82
2226.76 93
2226.87 101
2226.98 105
2227.09 105
2227.19 103
2227.30 100
2227.41 97
2227.52 94
2227.63 92
2227.74 88
2227.84 83
2227.95 76
2228.06 68
2228.17 59
2228.28 50
2228.38 43
2228.49 38
2228.60 35
2228.71 34
2228.82 34
2228.93 34
2229.03 35
2229.14 35
2229.25 36
2229.36 36
2229.47 38
2229.57 40
2229.68 43
2229.79 46
2229.90 48
2230.01 50
2230.12 51
2230.22 50
2230.33 49
2230.44 47
2230.55 45
2230.66 42
2230.77 40
2230.87 37
2230.98 34
2231.09 33
2231.20 33
2231.31 35
2231.41 40
2231.52 47
2231.63 56
2231.74 64
2231.85 71
2231.96 75
2232.06 76
2232.17 74
2232.28 71
2232.39 67
2232.50 63
2232.61 60
2232.71 56
2232.82 53
2232.93 51
2233.04 49
2233.15 48
2233.26 49
2233.36 53
2233.47 60
2233.58 68
2233.69 76
2233.80 83
2233.91 86
2234.01 85
2234.12 80
2234.23 72
2234.34 64
2234.45 58
2234.56 54
2234.66 53
2234.77 54
2234.88 55
2234.99 53
2235.10 48
2235.21 40
2235.31 28
2235.42 15
2235.53 4
2235.64 0
2235.75 0
2235.86 0
2235.96 0
2236.07 0
2236.18 0
2236.29 0
2236.40 0
2236.51 2
2236.61 4
2236.72 6
2236.83 9
2236.94 14
2237.05 21
2237.16 30
2237.26 38
2237.37 44
2237.48 48
2237.59 49
2237.70 45
2237.81 39
2237.92 30
2238.02 21
2238.13 13
2238.24 6
2238.35 2
2238.46 1
2238.57 1
2238.67 4
2238.78 8
2238.89 13
2239.00 20
2239.11 28
2239.22 38
2239.32 50
2239.43 64
2239.54 79
2239.65 94
2239.76 107
2239.87 117
2239.98 123
2240.08 124
2240.19 121
2240.30 115
2240.41 106
2240.52 96
2240.63 87
2240.74 80
2240.84 76
2240.95 76
2241.06 81
2241.17 90
2241.28 100
2241.39 109
2241.49 117
2241.60 121
2241.71 121
2241.82 119
2241.93 115
2242.04 110
2242.15 105
2242.25 99
2242.36 94
2242.47 87
2242.58 81
2242.69 75
2242.80 70
2242.91 68
2243.01 68
2243.12 72
2243.23 76
2243.34 80
2243.45 83
2243.56 83
2243.67 82
2243.77 79
2243.88 75
2243.99 71
2244.10 68
2244.21 64
2244.32 59
2244.43 54
2244.53 48
2244.64 41
2244.75 35
2244.86 30
2244.97 26
2245.08 23
2245.19 20
2245.29 18
2245.40 16
2245.51 14
2245.62 14
2245.73 16
2245.84 20
2245.95 27
2246.05 33
2246.16 39
2246.27 42
2246.38 40
2246.49 35
2246.60 28
2246.71 19
2246.81 10
2246.92 3
2247.03 0
2247.14 0
2247.25 0
2247.36 0
2247.47 6
2247.57 15
2247.68 26
2247.79 35
2247.90 42
2248.01 45
2248.12 42
2248.23 35
2248.34 25
2248.44 17
2248.55 12
2248.66 14
2248.77 23
2248.88 39
2248.99 58
2249.10 78
2249.20 97
2249.31 113
2249.42 126
2249.53 135
2249.64 141
2249.75 145
2249.86 147
2249.97 147
2250.07 144
2250.18 140
2250.29 135
2250.40 130
2250.51 125
2250.62 120
2250.73 117
2250.84 114
2250.94 111
2251.05 109
2251.16 107
2251.27 107
2251.38 109
2251.49 113
2251.60 118
2251.71 124
2251.81 130
2251.92 134
2252.03 135
2252.14 132
2252.25 126
2252.36 117
2252.47 108
2252.58 99
2252.68 93
2252.79 89
2252.90 87
2253.01 86
2253.12 85
2253.23 82
2253.34 76
2253.45 67
2253.55 56
2253.66 44
2253.77 32
2253.88 21
2253.99 12
2254.10 5
2254.21 0
2254.32 0
2254.43 0
2254.53 0
2254.64 0
2254.75 2
2254.86 5
2254.97 8
2255.08 12
2255.19 16
2255.30 20
2255.40 24
2255.51 26
2255.62 29
2255.73 30
2255.84 32
2255.95 33
2256.06 33
2256.17 32
2256.28 30
2256.38 27
2256.49 22
2256.60 16
2256.71 8
2256.82 0
2256.93 0
2257.04 0
2257.15 0
2257.26 0
2257.36 0
2257.47 0
2257.58 0
2257.69 3
2257.80 17
2257.91 30
2258.02 42
2258.13 52
2258.24 59
2258.34 63
2258.45 65
2258.56 65
2258.67 64
2258.78 63
2258.89 60
2259.00 58
2259.11 55
2259.22 53
2259.32 54
2259.43 56
2259.54 61
2259.65 68
2259.76 75
2259.87 82
2259.98 85
2260.09 86
2260.20 82
2260.31 76
2260.41 70
2260.52 66
2260.63 64
2260.74 66
2260.85 71
2260.96 78
2261.07 85
2261.18 90
2261.29 94
2261.39 97
2261.50 100
2261.61 105
2261.72 111
2261.83 119
2261.94 128
2262.05 138
2262.16 146
2262.27 153
2262.38 157
2262.48 157
2262.59 154
2262.70 149
2262.81 142
2262.92 133
2263.03 124
2263.14 116
2263.25 108
2263.36 102
2263.47 97
2263.58 91
2263.68 86
2263.79 80
2263.90 74
2264.01 68
2264.12 62
2264.23 57
2264.34 54
2264.45 51
2264.56 48
2264.67 45
2264.77 42
2264.88 38
2264.99 33
2265.10 27
2265.21 22
2265.32 18
2265.43 14
2265.54 11
2265.65 9
2265.76 9
2265.87 11
2265.97 15
2266.08 21
2266.19 29
2266.30 39
2266.41 49
2266.52 59
2266.63 66
2266.74 70
2266.85 70
2266.96 66
2267.07 59
2267.17 51
2267.28 43
2267.39 38
2267.50 37
2267.61 40
2267.72 47
2267.83 57
2267.94 67
2268.05 77
2268.16 86
2268.27 92
2268.38 96
2268.48 99
2268.59 99
2268.70 97
2268.81 92
2268.92 85
2269.03 75
2269.14 65
2269.25 55
2269.36 48
2269.47 43
2269.58 43
2269.69 44
2269.79 48
2269.90 51
2270.01 55
2270.12 57
2270.23 60
2270.34 64
2270.45 69
2270.56 76
2270.67 81
2270.78 86
2270.89 87
2271.00 85
2271.11 80
2271.21 73
2271.32 66
2271.43 60
2271.54 56
2271.65 55
2271.76 57
2271.87 62
2271.98 72
2272.09 84
2272.20 101
2272.31 120
2272.42 141
2272.53 162
2272.63 180
2272.74 195
2272.85 205
2272.96 210
2273.07 209
2273.18 205
2273.29 198
2273.40 188
2273.51 177
2273.62 164
2273.73 150
2273.84 135
2273.95 118
2274.06 101
2274.16 86
2274.27 73
2274.38 66
2274.49 64
2274.60 68
2274.71 78
2274.82 94
2274.93 113
2275.04 132
2275.15 151
2275.26 166
2275.37 176
2275.48 181
2275.59 180
2275.69 175
2275.80 167
2275.91 156
2276.02 143
2276.13 131
2276.24 119
2276.35 107
2276.46 97
2276.57 87
2276.68 78
2276.79 70
2276.90 62
2277.01 54
2277.12 48
2277.23 44
2277.33 42
2277.44 43
2277.55 47
2277.66 51
2277.77 56
2277.88 59
2277.99 60
2278.10 59
2278.21 57
2278.32 56
2278.43 57
2278.54 60
2278.65 66
2278.76 72
2278.87 78
2278.98 82
2279.09 82
2279.19 78
2279.30 70
2279.41 60
2279.52 48
2279.63 37
2279.74 28
2279.85 22
2279.96 19
2280.07 18
2280.18 18
2280.29 20
2280.40 22
2280.51 25
2280.62 28
2280.73 33
2280.84 38
2280.95 42
2281.06 44
2281.16 43
2281.27 38
2281.38 30
2281.49 18
2281.60 7
2281.71 0
2281.82 0
2281.93 0
2282.04 0
2282.15 0
2282.26 0
2282.37 2
2282.48 3
2282.59 3
2282.70 2
2282.81 1
2282.92 3
2283.03 7
2283.14 12
2283.24 19
2283.35 25
2283.46 30
2283.57 32
2283.68 33
2283.79 32
2283.90 28
2284.01 24
2284.12 21
2284.23 18
2284.34 18
2284.45 20
2284.56 24
2284.67 30
2284.78 37
2284.89 44
2285.00 49
2285.11 52
2285.22 54
2285.33 56
2285.44 57
2285.55 59
2285.65 62
2285.76 65
2285.87 67
2285.98 68
2286.09 67
2286.20 66
2286.31 64
2286.42 61
2286.53 58
2286.64 54
2286.75 49
2286.86 44
2286.97 38
2287.08 33
2287.19 30
2287.30 30
2287.41 33
2287.52 39
2287.63 46
2287.74 54
2287.85 62
2287.96 70
2288.07 79
2288.18 87
2288.29 96
2288.39 104
2288.50 111
2288.61 115
2288.72 116
2288.83 114
2288.94 108
2289.05 101
2289.16 93
2289.27 86
2289.38 81
2289.49 78
2289.60 78
2289.71 79
2289.82 81
2289.93 83
2290.04 82
2290.15 79
2290.26 73
2290.37 66
2290.48 58
2290.59 51
2290.70 46
2290.81 45
2290.92 45
2291.03 48
2291.14 52
2291.25 57
2291.36 64
2291.47 71
2291.58 78
2291.69 86
2291.79 92
2291.90 97
2292.01 98
2292.12 97
2292.23 93
2292.34 89
2292.45 86
2292.56 86
2292.67 90
2292.78 96
2292.89 103
2293.00 108
2293.11 109
2293.22 105
2293.33 95
2293.44 81
2293.55 65
2293.66 49
2293.77 34
2293.88 23
2293.99 15
2294.10 10
2294.21 8
2294.32 10
2294.43 13
2294.54 19
2294.65 27
2294.76 36
2294.87 46
2294.98 55
2295.09 63
2295.20 70
2295.31 74
2295.42 76
2295.53 75
2295.64 73
2295.75 69
2295.86 64
2295.97 59
2296.08 54
2296.19 49
2296.30 43
2296.41 37
2296.52 29
2296.62 21
2296.73 11
2296.84 2
2296.95 0
2297.06 0
2297.17 0
2297.28 0
2297.39 1
2297.50 10
2297.61 21
2297.72 31
2297.83 40
2297.94 46
2298.05 50
2298.16 50
2298.27 47
2298.38 42
2298.49 38
2298.60 34
2298.71 33
2298.82 34
2298.93 37
2299.04 43
2299.15 50
2299.26 57
2299.37 64
2299.48 71
2299.59 77
2299.70 82
2299.81 86
2299.92 88
2300.03 90
2300.14 90
2300.25 91
2300.36 91
2300.47 93
2300.58 97
2300.69 103
2300.80 110
2300.91 118
2301.02 127
2301.13 136
2301.24 144
2301.35 149
2301.46 152
2301.57 151
2301.68 144
2301.79 133
2301.90 117
2302.01 97
2302.12 76
2302.23 56
2302.34 39
2302.45 28
2302.56 23
2302.67 24
2302.78 31
2302.89 41
2303.00 53
2303.11 65
2303.22 78
2303.33 90
2303.44 103
2303.55 117
2303.66 131
2303.77 145
2303.88 158
2303.99 170
2304.10 178
2304.21 182
2304.32 184
2304.43 183
2304.54 181
2304.65 176
2304.76 171
2304.87 164
2304.98 156
2305.09 147
2305.20 138
2305.31 130
2305.42 124
2305.53 121
2305.64 120
2305.75 122
2305.86 125
2305.97 128
2306.08 131
2306.19 132
2306.30 132
2306.41 132
2306.52 130
2306.63 129
2306.74 125
2306.85 120
2306.96 113
2307.07 104
2307.18 95
2307.29 87
2307.40 82
2307.51 83
2307.62 88
2307.73 98
2307.84 110
2307.95 121
2308.06 130
2308.17 135
2308.28 135
2308.39 131
2308.50 124
2308.61 115
2308.72 106
2308.83 98
2308.94 91
2309.05 85
2309.16 80
2309.27 75
2309.38 69
2309.49 63
2309.60 57
2309.71 51
2309.82 46
2309.93 43
2310.04 42
2310.15 44
2310.26 45
2310.37 45
2310.48 42
2310.59 37
2310.70 30
2310.82 21
2310.93 13
2311.04 7
2311.15 3
2311.26 3
2311.37 4
2311.48 7
2311.59 10
2311.70 12
2311.81 12
2311.92 11
2312.03 8
2312.14 4
2312.25 0
2312.36 0
2312.47 0
2312.58 0
2312.69 0
2312.80 0
2312.91 0
2313.02 4
2313.13 16
2313.24 29
2313.35 40
2313.46 49
2313.57 54
2313.68 56
2313.79 57
2313.90 58
2314.01 62
2314.12 69
2314.23 78
2314.34 90
2314.45 101
2314.56 111
2314.67 117
2314.78 118
2314.89 116
2315.00 110
2315.11 103
2315.22 95
2315.33 87
2315.44 80
2315.55 76
2315.67 74
2315.78 74
2315.89 76
2316.00 80
2316.11 86
2316.22 93
2316.33 101
2316.44 109
2316.55 116
2316.66 121
2316.77 126
2316.88 130
2316.99 133
2317.10 135
2317.21 137
2317.32 139
2317.43 141
2317.54 145
2317.65 151
2317.76 159
2317.87 171
2317.98 186
2318.09 204
2318.20 221
2318.31 238
2318.42 250
2318.53 256
2318.64 256
2318.75 251
2318.86 240
2318.98 226
2319.09 212
2319.20 198
2319.31 187
2319.42 177
2319.53 170
2319.64 166
2319.75 165
2319.86 166
2319.97 171
2320.08 179
2320.19 190
2320.30 203
2320.41 216
2320.52 227
2320.63 236
2320.74 240
2320.85 240
2320.96 237
2321.07 231
2321.18 225
2321.29 220
2321.40 217
2321.51 217
2321.62 219
2321.74 223
2321.85 229
2321.96 236
2322.07 243
2322.18 249
2322.29 254
2322.40 257
2322.51 257
2322.62 254
2322.73 250
2322.84 244
2322.95 237
2323.06 229
2323.17 220
2323.28 210
2323.39 198
2323.50 185
2323.61 174
2323.72 163
2323.83 155
2323.94 148
2324.05 142
2324.17 137
2324.28 130
2324.39 120
2324.50 108
2324.61 95
2324.72 83
2324.83 74
2324.94 71
2325.05 73
2325.16 80
2325.27 91
2325.38 103
2325.49 114
2325.60 122
2325.71 127
2325.82 128
2325.93 126
2326.04 122
2326.15 118
2326.26 112
2326.38 106
2326.49 100
2326.60 91
2326.71 80
2326.82 69
2326.93 58
2327.04 49
2327.15 45
2327.26 46
2327.37 53
2327.48 63
2327.59 75
2327.70 85
2327.81 91
2327.92 91
2328.03 84
2328.14 71
2328.26 54
2328.37 35
2328.48 18
2328.59 4
2328.70 0
2328.81 0
2328.92 0
2329.03 0
2329.14 2
2329.25 5
2329.36 6
2329.47 5
2329.58 3
2329.69 0
2329.80 0
2329.91 0
2330.02 0
2330.14 3
2330.25 9
2330.36 17
2330.47 26
2330.58 34
2330.69 41
2330.80 47
2330.91 51
2331.02 55
2331.13 58
2331.24 61
2331.35 67
2331.46 74
2331.57 81
2331.68 89
2331.80 96
2331.91 101
2332.02 103
2332.13 101
2332.24 97
2332.35 92
2332.46 85
2332.57 79
2332.68 72
2332.79 66
2332.90 59
2333.01 53
2333.12 47
2333.23 42
2333.34 38
2333.46 37
2333.57 38
2333.68 42
2333.79 48
2333.90 55
2334.01 62
2334.12 69
2334.23 75
2334.34 82
2334.45 88
2334.56 94
2334.67 100
2334.78 104
2334.90 107
2335.01 109
2335.12 109
2335.23 108
2335.34 107
2335.45 105
2335.56 102
2335.67 98
2335.78 92
2335.89 84
2336.00 75
2336.11 66
2336.22 58
2336.33 53
2336.45 52
2336.56 55
2336.67 62
2336.78 70
2336.89 79
2337.00 86
2337.11 90
2337.22 90
2337.33 86
2337.44 80
2337.55 72
2337.66 65
2337.78 61
2337.89 61
2338.00 64
2338.11 72
2338.22 83
2338.33 95
2338.44 107
2338.55 118
2338.66 124
2338.77 126
2338.88 122
2338.99 113
2339.11 99
2339.22 83
2339.33 67
2339.44 53
2339.55 42
2339.66 35
2339.77 33
2339.88 34
2339.99 39
2340.10 47
2340.21 56
2340.32 66
2340.44 78
2340.55 91
2340.66 104
2340.77 117
2340.88 128
2340.99 137
2341.10 141
2341.21 142
2341.32 138
2341.43 131
2341.54 122
2341.66 112
2341.77 103
2341.88 94
2341.99 88
2342.10 82
2342.21 76
2342.32 71
2342.43 65
2342.54 59
2342.65 53
2342.76 49
2342.88 48
2342.99 49
2343.10 53
2343.21 58
2343.32 65
2343.43 72
2343.54 77
2343.65 79
2343.76 80
2343.87 78
2343.98 75
2344.10 72
2344.21 69
2344.32 67
2344.43 66
2344.54 67
2344.65 69
2344.76 74
2344.87 81
2344.98 91
2345.09 103
2345.21 114
2345.32 122
2345.43 127
2345.54 126
2345.65 121
2345.76 111
2345.87 99
2345.98 87
2346.09 76
2346.20 67
2346.32 61
2346.43 56
2346.54 53
2346.65 51
2346.76 50
2346.87 50
2346.98 51
2347.09 53
2347.20 56
2347.31 58
2347.43 60
2347.54 60
2347.65 58
2347.76 52
2347.87 45
2347.98 36
2348.09 26
2348.20 18
2348.31 14
2348.43 14
2348.54 18
2348.65 26
2348.76 36
2348.87 45
2348.98 51
2349.09 54
2349.20 53
2349.31 50
2349.43 47
2349.54 46
2349.65 48
2349.76 53
2349.87 61
2349.98 69
2350.09 74
2350.20 76
2350.31 73
2350.43 65
2350.54 55
2350.65 44
2350.76 34
2350.87 28
2350.98 25
2351.09 25
2351.20 26
2351.31 26
2351.43 25
2351.54 22
2351.65 17
2351.76 10
2351.87 2
2351.98 0
2352.09 0
2352.20 0
2352.31 0
2352.43 0
2352.54 0
2352.65 0
2352.76 2
2352.87 6
2352.98 8
2353.09 10
2353.20 13
2353.31 17
2353.43 24
2353.54 35
2353.65 48
2353.76 65
2353.87 83
2353.98 101
2354.09 117
2354.20 131
2354.32 142
2354.43 149
2354.54 152
2354.65 152
2354.76 149
2354.87 142
2354.98 132
2355.09 121
2355.21 107
2355.32 94
2355.43 82
2355.54 73
2355.65 69
2355.76 69
2355.87 73
2355.98 79
2356.10 87
2356.21 95
2356.32 102
2356.43 107
2356.54 110
2356.65 112
2356.76 112
2356.87 111
2356.99 109
2357.10 106
2357.21 101
2357.32 97
2357.43 91
2357.54 86
2357.65 81
2357.76 76
2357.88 71
2357.99 67
2358.10 64
2358.21 61
2358.32 59
2358.43 57
2358.54 56
2358.65 56
2358.77 57
2358.88 59
2358.99 63
2359.10 67
2359.21 72
2359.32 75
2359.43 77
2359.55 77
2359.66 75
2359.77 73
2359.88 69
2359.99 66
2360.10 62
2360.21 58
2360.32 53
2360.44 48
2360.55 44
2360.66 40
2360.77 37
2360.88 37
2360.99 37
2361.10 38
2361.22 40
2361.33 41
2361.44 42
2361.55 44
2361.66 48
2361.77 53
2361.88 59
2362.00 66
2362.11 72
2362.22 78
2362.33 81
2362.44 83
2362.55 83
2362.66 85
2362.77 87
2362.89 92
2363.00 100
2363.11 109
2363.22 119
2363.33 130
2363.44 139
2363.55 147
2363.67 152
2363.78 156
2363.89 158
2364.00 158
2364.11 154
2364.22 148
2364.33 139
2364.45 125
2364.56 108
2364.67 89
2364.78 67
2364.89 47
2365.00 29
2365.11 15
2365.23 6
2365.34 2
2365.45 1
2365.56 3
2365.67 8
2365.78 13
2365.90 19
2366.01 25
2366.12 32
2366.23 39
2366.34 47
2366.45 56
2366.56 66
2366.68 77
2366.79 90
2366.90 105
2367.01 122
2367.12 141
2367.23 159
2367.34 176
2367.46 190
2367.57 199
2367.68 201
2367.79 196
2367.90 184
2368.01 165
2368.13 143
2368.24 120
2368.35 99
2368.46 82
2368.57 72
2368.68 66
2368.79 64
2368.91 63
2369.02 63
2369.13 62
2369.24 60
2369.35 60
2369.46 60
2369.58 63
2369.69 68
2369.80 75
2369.91 82
2370.02 88
2370.13 93
2370.24 96
2370.36 98
2370.47 98
2370.58 96
2370.69 93
2370.80 89
2370.91 83
2371.03 76
2371.14 68
2371.25 60
2371.36 54
2371.47 49
2371.58 45
2371.70 43
2371.81 42
2371.92 43
2372.03 44
2372.14 44
2372.25 45
2372.37 46
2372.48 47
2372.59 48
2372.70 50
2372.81 54
2372.92 57
2373.04 61
2373.15 64
2373.26 65
2373.37 64
2373.48 61
2373.59 58
2373.71 55
2373.82 53
2373.93 54
2374.04 56
2374.15 61
2374.26 67
2374.38 73
2374.49 78
2374.60 81
2374.71 83
2374.82 83
2374.93 82
2375.05 80
2375.16 79
2375.27 76
2375.38 75
2375.49 73
2375.60 73
2375.72 73
2375.83 76
2375.94 81
2376.05 87
2376.16 97
2376.27 107
2376.39 119
2376.50 129
2376.61 138
2376.72 144
2376.83 147
2376.94 147
2377.06 144
2377.17 137
2377.28 128
2377.39 118
2377.50 105
2377.61 91
2377.73 76
2377.84 61
2377.95 48
2378.06 36
2378.17 27
2378.29 22
2378.40 20
2378.51 22
2378.62 26
2378.73 30
2378.84 34
2378.96 38
2379.07 40
2379.18 41
2379.29 42
2379.40 44
2379.52 48
2379.63 54
2379.74 62
2379.85 73
2379.96 84
2380.07 96
2380.19 106
2380.30 114
2380.41 117
2380.52 117
2380.63 115
2380.75 111
2380.86 106
2380.97 102
2381.08 99
2381.19 97
2381.30 95
2381.42 93
2381.53 90
2381.64 86
2381.75 82
2381.86 78
2381.98 75
2382.09 74
2382.20 75
2382.31 78
2382.42 81
2382.53 85
2382.65 87
2382.76 85
2382.87 80
2382.98 70
2383.09 57
2383.21 43
2383.32 28
2383.43 15
2383.54 6
2383.65 2
2383.77 3
2383.88 9
2383.99 19
2384.10 30
2384.21 42
2384.32 54
2384.44 63
2384.55 69
2384.66 72
2384.77 74
2384.88 75
2385.00 77
2385.11 81
2385.22 87
2385.33 95
2385.44 104
2385.56 111
2385.67 116
2385.78 117
2385.89 114
2386.00 109
2386.12 101
2386.23 94
2386.34 89
2386.45 86
2386.56 87
2386.68 91
2386.79 96
2386.90 101
2387.01 104
2387.12 105
2387.24 103
2387.35 99
2387.46 93
2387.57 85
2387.68 78
2387.80 72
2387.91 68
2388.02 66
2388.13 66
2388.24 68
2388.36 70
2388.47 73
2388.58 76
2388.69 79
2388.80 81
2388.92 84
2389.03 86
2389.14 88
2389.25 88
2389.36 86
2389.48 80
2389.59 71
2389.70 59
2389.81 45
2389.92 31
2390.04 20
2390.15 10
2390.26 5
2390.37 2
2390.48 1
2390.60 2
2390.71 3
2390.82 3
2390.93 3
2391.04 1
2391.16 0
2391.27 0
2391.38 0
2391.49 0
2391.60 0
2391.72 0
2391.83 0
2391.94 4
2392.05 9
2392.17 15
2392.28 20
2392.39 26
2392.50 33
2392.61 43
2392.73 56
2392.84 72
2392.95 91
2393.06 109
2393.17 124
2393.29 134
2393.40 138
2393.51 137
2393.62 131
2393.73 124
2393.85 117
2393.96 113
2394.07 111
2394.18 113
2394.30 116
2394.41 119
2394.52 123
2394.63 127
2394.74 131
2394.86 134
2394.97 139
2395.08 143
2395.19 147
2395.30 151
2395.42 154
2395.53 156
2395.64 155
2395.75 153
2395.87 148
2395.98 141
2396.09 133
2396.20 124
2396.31 114
2396.43 104
2396.54 96
2396.65 91
2396.76 89
2396.88 90
2396.99 94
2397.10 103
2397.21 114
2397.32 127
2397.44 141
2397.55 154
2397.66 167
2397.77 177
2397.89 185
2398.00 189
2398.11 191
2398.22 191
2398.33 189
2398.45 188
2398.56 187
2398.67 187
2398.78 187
2398.90 188
2399.01 188
2399.12 188
2399.23 187
2399.34 186
2399.46 185
2399.57 185
2399.68 186
2399.79 189
2399.91 194
2400.02 201
2400.13 208
2400.24 214
2400.36 216
2400.47 214
2400.58 205
2400.69 191
2400.80 172
2400.92 151
2401.03 131
2401.14 114
2401.25 102
2401.37 96
2401.48 95
2401.59 96
2401.70 98
2401.82 99
2401.93 98
2402.04 94
2402.15 88
2402.26 80
2402.38 72
2402.49 63
2402.60 54
2402.71 44
2402.83 33
2402.94 22
2403.05 11
2403.16 1
2403.28 0
2403.39 0
2403.50 0
2403.61 0
2403.72 0
2403.84 0
2403.95 0
2404.06 0
2404.17 0
2404.29 7
2404.40 17
2404.51 30
2404.62 44
2404.74 57
2404.85 68
2404.96 76
2405.07 80
2405.19 80
2405.30 78
2405.41 74
2405.52 71
2405.64 70
2405.75 70
2405.86 72
2405.97 77
2406.09 83
2406.20 90
2406.31 96
2406.42 101
2406.53 103
2406.65 101
2406.76 95
2406.87 87
2406.98 77
2407.10 69
2407.21 65
2407.32 65
2407.43 70
2407.55 78
2407.66 88
2407.77 98
2407.88 106
2408.00 111
2408.11 114
2408.22 115
2408.33 114
2408.45 113
2408.56 109
2408.67 103
2408.78 94
2408.90 82
2409.01 67
2409.12 51
2409.23 36
2409.35 23
2409.46 15
2409.57 11
2409.68 13
2409.80 21
2409.91 32
2410.02 46
2410.13 60
2410.25 73
2410.36 84
2410.47 92
2410.58 96
2410.70 99
2410.81 102
2410.92 107
2411.03 115
2411.15 126
2411.26 140
2411.37 155
2411.48 170
2411.60 183
2411.71 192
2411.82 198
2411.93 201
2412.05 201
2412.16 202
2412.27 203
2412.39 207
2412.50 213
2412.61 221
2412.72 230
2412.84 238
2412.95 245
2413.06 249
2413.17 250
2413.29 247
2413.40 240
2413.51 229
2413.62 215
2413.74 200
2413.85 183
2413.96 168
2414.07 154
2414.19 142
2414.30 131
2414.41 120
2414.52 109
2414.64 98
2414.75 88
2414.86 80
2414.97 76
2415.09 77
2415.20 82
2415.31 90
2415.43 100
2415.54 107
2415.65 111
2415.76 112
2415.88 108
2415.99 102
2416.10 95
2416.21 88
2416.33 81
2416.44 76
2416.55 72
2416.66 68
2416.78 66
2416.89 66
2417.00 69
2417.12 74
2417.23 84
2417.34 96
2417.45 112
2417.57 129
2417.68 146
2417.79 162
2417.90 175
2418.02 184
2418.13 190
2418.24 193
2418.35 195
2418.47 195
2418.58 195
2418.69 194
2418.81 193
2418.92 190
2419.03 185
2419.14 179
2419.26 172
2419.37 165
2419.48 159
2419.59 155
2419.71 153
2419.82 153
2419.93 154
2420.05 155
2420.16 156
2420.27 156
2420.38 155
2420.50 151
2420.61 145
2420.72 138
2420.84 129
2420.95 120
2421.06 113
2421.17 108
2421.29 104
2421.40 102
2421.51 101
2421.62 98
2421.74 96
2421.85 93
2421.96 92
2422.08 93
2422.19 98
2422.30 107
2422.41 120
2422.53 135
2422.64 148
2422.75 159
2422.87 167
2422.98 170
2423.09 170
2423.20 167
2423.32 162
2423.43 157
2423.54 153
2423.66 148
2423.77 143
2423.88 139
2423.99 134
2424.11 128
2424.22 123
2424.33 118
2424.44 115
2424.56 113
2424.67 114
2424.78 116
2424.90 120
2425.01 125
2425.12 129
2425.23 132
2425.35 133
2425.46 131
2425.57 128
2425.69 123
2425.80 116
2425.91 108
2426.03 100
2426.14 93
2426.25 86
2426.36 82
2426.48 80
2426.59 81
2426.70 87
2426.82 96
2426.93 107
2427.04 121
2427.15 135
2427.27 147
2427.38 156
2427.49 161
2427.61 163
2427.72 161
2427.83 158
2427.94 156
2428.06 157
2428.17 160
2428.28 165
2428.40 172
2428.51 177
2428.62 180
2428.74 178
2428.85 172
2428.96 161
2429.07 146
2429.19 128
2429.30 108
2429.41 88
2429.53 70
2429.64 54
2429.75 42
2429.86 35
2429.98 30
2430.09 27
2430.20 24
2430.32 20
2430.43 15
2430.54 9
2430.66 4
2430.77 2
2430.88 2
2430.99 7
2431.11 14
2431.22 23
2431.33 32
2431.45 40
2431.56 45
2431.67 48
2431.79 51
2431.90 53
2432.01 56
2432.12 60
2432.24 65
2432.35 70
2432.46 76
2432.58 81
2432.69 87
2432.80 95
2432.92 104
2433.03 115
2433.14 129
2433.26 143
2433.37 157
2433.48 168
2433.59 176
2433.71 178
2433.82 173
2433.93 163
2434.05 147
2434.16 127
2434.27 105
2434.39 83
2434.50 61
2434.61 42
2434.73 26
2434.84 14
2434.95 6
2435.06 0
2435.18 0
2435.29 0
2435.40 0
2435.52 0
2435.63 1
2435.74 3
2435.86 5
2435.97 6
2436.08 6
2436.20 5
2436.31 2
2436.42 0
2436.54 0
2436.65 0
2436.76 0
2436.87 0
2436.99 0
2437.10 0
2437.21 6
2437.33 13
2437.44 20
2437.55 25
2437.67 29
2437.78 31
2437.89 33
2438.01 35
2438.12 38
2438.23 44
2438.35 52
2438.46 62
2438.57 74
2438.68 85
2438.80 95
2438.91 102
2439.02 108
2439.14 111
2439.25 112
2439.36 113
2439.48 114
2439.59 116
2439.70 120
2439.82 126
2439.93 134
2440.04 142
2440.16 150
2440.27 155
2440.38 158
2440.50 157
2440.61 153
2440.72 147
2440.84 140
2440.95 134
2441.06 130
2441.18 126
2441.29 124
2441.40 120
2441.52 114
2441.63 105
2441.74 93
2441.86 77
2441.97 59
2442.08 41
2442.19 24
2442.31 9
2442.42 0
2442.53 0
2442.65 0
2442.76 0
2442.87 0
2442.99 8
2443.10 16
2443.21 24
2443.33 30
2443.44 36
2443.55 39
2443.67 43
2443.78 47
2443.89 53
2444.01 60
2444.12 69
2444.23 80
2444.35 93
2444.46 105
2444.57 117
2444.69 128
2444.80 136
2444.91 140
2445.03 141
2445.14 137
2445.25 130
2445.37 122
2445.48 114
2445.59 107
2445.71 104
2445.82 105
2445.93 107
2446.05 111
2446.16 115
2446.27 116
2446.39 115
2446.50 114
2446.61 113
2446.73 113
2446.84 116
2446.95 122
2447.07 131
2447.18 139
2447.29 146
2447.41 152
2447.52 154
2447.63 154
2447.75 152
2447.86 149
2447.97 145
2448.09 141
2448.20 137
2448.31 133
2448.43 128
2448.54 124
2448.66 119
2448.77 114
2448.88 109
2449.00 105
2449.11 101
2449.22 97
2449.34 94
2449.45 92
2449.56 91
2449.68 91
2449.79 92
2449.90 95
2450.02 102
2450.13 113
2450.24 127
2450.36 144
2450.47 162
2450.58 179
2450.70 192
2450.81 198
2450.92 196
2451.04 187
2451.15 172
2451.26 152
2451.38 132
2451.49 113
2451.60 99
2451.72 91
2451.83 87
2451.95 87
2452.06 89
2452.17 91
2452.29 93
2452.40 93
2452.51 90
2452.63 87
2452.74 84
2452.85 82
2452.97 80
2453.08 80
2453.19 81
2453.31 81
2453.42 82
2453.53 82
2453.65 81
2453.76 79
2453.87 78
2453.99 76
2454.10 75
2454.22 73
2454.33 72
2454.44 71
2454.56 70
2454.67 70
2454.78 70
2454.90 73
2455.01 77
2455.12 84
2455.24 93
2455.35 104
2455.46 115
2455.58 126
2455.69 136
2455.81 145
2455.92 152
2456.03 158
2456.15 161
2456.26 163
2456.37 163
2456.49 160
2456.60 155
2456.71 147
2456.83 137
2456.94 125
2457.05 114
2457.17 103
2457.28 95
2457.40 90
2457.51 88
2457.62 87
2457.74 88
2457.85 88
2457.96 88
2458.08 88
2458.19 88
2458.30 88
2458.42 89
2458.53 92
2458.65 96
2458.76 100
2458.87 103
2458.99 103
2459.10 99
2459.21 93
2459.33 83
2459.44 73
2459.55 62
2459.67 53
2459.78 48
2459.90 46
2460.01 48
2460.12 54
2460.24 62
2460.35 72
2460.46 81
2460.58 89
2460.69 96
2460.81 99
2460.92 100
2461.03 98
2461.15 93
2461.26 87
2461.37 82
2461.49 77
2461.60 74
2461.72 73
2461.83 71
2461.94 70
2462.06 66
2462.17 61
2462.28 54
2462.40 48
2462.51 42
2462.62 39
2462.74 38
2462.85 39
2462.97 41
2463.08 41
2463.19 40
2463.31 35
2463.42 27
2463.53 15
2463.65 2
2463.76 0
2463.88 0
2463.99 0
2464.10 0
2464.22 0
2464.33 0
2464.44 0
2464.56 1
2464.67 21
2464.79 42
2464.90 62
2465.01 81
2465.13 98
2465.24 112
2465.36 123
2465.47 132
2465.58 138
2465.70 141
2465.81 142
2465.92 140
2466.04 136
2466.15 131
2466.27 126
2466.38 121
2466.49 116
2466.61 110
2466.72 104
2466.83 97
2466.95 90
2467.06 83
2467.18 76
2467.29 69
2467.40 62
2467.52 55
2467.63 47
2467.75 38
2467.86 28
2467.97 17
2468.09 7
2468.20 0
2468.31 0
2468.43 0
2468.54 0
2468.66 4
2468.77 10
2468.88 16
2469.00 19
2469.11 19
2469.23 17
2469.34 14
2469.45 10
2469.57 6
2469.68 5
2469.80 5
2469.91 7
2470.02 9
2470.14 11
2470.25 13
2470.37 12
2470.48 11
2470.59 8
2470.71 6
2470.82 4
2470.93 5
2471.05 9
2471.16 16
2471.28 25
2471.39 37
2471.50 49
2471.62 59
2471.73 67
2471.85 74
2471.96 78
2472.07 82
2472.19 86
2472.30 91
2472.42 98
2472.53 104
2472.64 110
2472.76 115
2472.87 117
2472.99 116
2473.10 114
2473.21 110
2473.33 105
2473.44 99
2473.56 93
2473.67 87
2473.78 82
2473.90 79
2474.01 78
2474.13 80
2474.24 85
2474.35 93
2474.47 102
2474.58 109
2474.70 113
2474.81 112
2474.92 105
2475.04 95
2475.15 82
2475.27 70
2475.38 62
2475.49 57
2475.61 57
2475.72 60
2475.84 66
2475.95 71
2476.06 75
2476.18 79
2476.29 82
2476.41 86
2476.52 92
2476.63 100
2476.75 109
2476.86 118
2476.98 126
2477.09 130
2477.20 130
2477.32 126
2477.43 118
2477.55 109
2477.66 101
2477.78 94
2477.89 91
2478.00 90
2478.12 92
2478.23 93
2478.35 93
2478.46 91
2478.57 87
2478.69 80
2478.80 73
2478.92 66
2479.03 60
2479.14 56
2479.26 55
2479.37 56
2479.49 59
2479.60 65
2479.71 72
2479.83 80
2479.94 88
2480.06 95
2480.17 99
2480.29 100
2480.40 97
2480.51 91
2480.63 83
2480.74 74
2480.86 66
2480.97 62
2481.08 63
2481.20 67
2481.31 74
2481.43 82
2481.54 89
2481.66 94
2481.77 97
2481.88 97
2482.00 95
2482.11 94
2482.23 94
2482.34 95
2482.45 98
2482.57 101
2482.68 103
2482.80 104
2482.91 104
2483.03 102
2483.14 99
2483.25 95
2483.37 91
2483.48 86
2483.60 81
2483.71 76
2483.83 71
2483.94 68
2484.05 68
2484.17 73
2484.28 82
2484.40 95
2484.51 109
2484.62 123
2484.74 135
2484.85 143
2484.97 146
2485.08 146
2485.20 143
2485.31 139
2485.42 136
2485.54 134
2485.65 134
2485.77 136
2485.88 139
2486.00 143
2486.11 147
2486.22 150
2486.34 154
2486.45 157
2486.57 161
2486.68 166
2486.80 172
2486.91 178
2487.02 184
2487.14 189
2487.25 193
2487.37 195
2487.48 196
2487.60 196
2487.71 194
2487.82 192
2487.94 187
2488.05 180
2488.17 171
2488.28 160
2488.40 147
2488.51 133
2488.63 121
2488.74 111
2488.85 104
2488.97 100
2489.08 99
2489.20 98
2489.31 96
2489.43 94
2489.54 89
2489.65 84
2489.77 78
2489.88 74
2490.00 73
2490.11 75
2490.23 81
2490.34 90
2490.45 101
2490.57 115
2490.68 130
2490.80 143
2490.91 155
2491.03 164
2491.14 168
2491.26 169
2491.37 166
2491.48 161
2491.60 154
2491.71 148
2491.83 143
2491.94 140
2492.06 137
2492.17 135
2492.29 133
2492.40 131
2492.51 129
2492.63 128
2492.74 128
2492.86 130
2492.97 132
2493.09 133
2493.20 133
2493.32 130
2493.43 125
2493.54 118
2493.66 110
2493.77 104
2493.89 100
2494.00 99
2494.12 100
2494.23 104
2494.35 108
2494.46 112
2494.57 114
2494.69 114
2494.80 111
2494.92 106
2495.03 99
2495.15 91
2495.26 83
2495.38 78
2495.49 74
2495.60 74
2495.72 77
2495.83 82
2495.95 87
2496.06 93
2496.18 96
2496.29 97
2496.41 96
2496.52 93
2496.64 89
2496.75 84
2496.86 81
2496.98 79
2497.09 80
2497.21 82
2497.32 87
2497.44 91
2497.55 95
2497.67 98
2497.78 99
2497.89 99
2498.01 97
2498.12 95
2498.24 93
2498.35 92
2498.47 93
2498.58 97
2498.70 103
2498.81 111
2498.93 121
2499.04 130
2499.16 137
2499.27 140
2499.38 140
2499.50 135
2499.61 127
2499.73 117
2499.84 109
2499.96 102
2500.07 99
2500.19 97
2500.30 97
2500.42 96
2500.53 92
2500.64 86
2500.76 77
2500.87 67
2500.99 59
2501.10 53
2501.22 51
2501.33 52
2501.45 56
2501.56 60
2501.68 64
2501.79 65
2501.91 63
2502.02 59
2502.13 53
2502.25 47
2502.36 43
2502.48 41
2502.59 41
2502.71 44
2502.82 48
2502.94 54
2503.05 61
2503.17 69
2503.28 78
2503.40 87
2503.51 96
2503.63 105
2503.74 112
2503.85 117
2503.97 118
2504.08 116
2504.20 111
2504.31 104
2504.43 95
2504.54 87
2504.66 80
2504.77 75
2504.89 72
2505.00 72
2505.12 74
2505.23 78
2505.35 82
2505.46 85
2505.58 88
2505.69 88
2505.81 85
2505.92 80
2506.03 74
2506.15 67
2506.26 61
2506.38 56
2506.49 53
2506.61 52
2506.72 53
2506.84 55
2506.95 57
2507.07 60
2507.18 64
2507.30 69
2507.41 75
2507.53 81
2507.64 86
2507.76 90
2507.87 93
2507.99 92
2508.10 89
2508.21 84
2508.33 78
2508.44 72
2508.56 66
2508.67 60
2508.79 55
2508.90 49
2509.02 42
2509.13 35
2509.25 28
2509.36 20
2509.48 13
2509.59 8
2509.71 5
2509.82 3
2509.94 3
2510.05 4
2510.17 6
2510.28 10
2510.40 16
2510.51 22
2510.63 30
2510.74 40
2510.86 50
2510.97 60
2511.09 70
2511.20 80
2511.32 89
2511.43 97
2511.54 105
2511.66 111
2511.77 117
2511.89 122
2512.00 126
2512.12 130
2512.23 131
2512.35 129
2512.46 124
2512.58 114
2512.69 100
2512.81 85
2512.92 71
2513.04 60
2513.15 55
2513.27 57
2513.38 64
2513.50 75
2513.61 87
2513.73 97
2513.84 103
2513.96 104
2514.07 102
2514.19 97
2514.30 92
2514.42 87
2514.53 83
2514.65 81
2514.76 80
2514.88 79
2514.99 80
2515.11 80
2515.22 80
2515.34 80
2515.45 78
2515.57 74
2515.68 69
2515.80 61
2515.91 51
2516.03 41
2516.14 30
2516.26 21
2516.37 15
2516.49 12
2516.60 12
2516.72 16
2516.83 22
2516.95 28
2517.06 33
2517.18 36
2517.29 37
2517.41 35
2517.52 33
2517.64 30
2517.75 28
2517.87 26
2517.98 24
2518.10 23
2518.21 21
2518.33 18
2518.44 14
2518.56 11
2518.67 7
2518.79 4
2518.90 2
2519.02 1
2519.13 2
2519.25 4
2519.36 8
2519.48 13
2519.59 17
2519.71 19
2519.82 17
2519.94 12
2520.05 4
2520.17 0
2520.28 0
2520.40 0
2520.51 0
2520.63 0
2520.74 0
2520.86 0
2520.97 3
2521.09 9
2521.20 13
2521.32 15
2521.43 17
2521.55 19
2521.66 22
2521.78 28
2521.89 38
2522.01 52
2522.12 67
2522.24 84
2522.35 99
2522.47 111
2522.58 118
2522.70 121
2522.81 119
2522.93 114
2523.04 108
2523.16 100
2523.27 91
2523.39 82
2523.50 74
2523.62 65
2523.73 56
2523.85 49
2523.97 44
2524.08 40
2524.20 39
2524.31 39
2524.43 41
2524.54 45
2524.66 48
2524.77 52
2524.89 56
2525.00 60
2525.12 63
2525.23 66
2525.35 68
2525.46 69
2525.58 69
2525.69 68
2525.81 66
2525.92 63
2526.04 59
2526.15 53
2526.27 48
2526.38 42
2526.50 37
2526.61 33
2526.73 31
2526.84 31
2526.96 33
2527.08 38
2527.19 44
2527.31 51
2527.42 58
2527.54 63
2527.65 66
2527.77 64
2527.88 58
2528.00 49
2528.11 40
2528.23 31
2528.34 26
2528.46 26
2528.57 29
2528.69 36
2528.80 45
2528.92 52
2529.03 57
2529.15 58
2529.26 56
2529.38 52
2529.50 48
2529.61 44
2529.73 42
2529.84 42
2529.96 44
2530.07 47
2530.19 51
2530.30 54
2530.42 55
2530.53 55
2530.65 53
2530.76 52
2530.88 50
2530.99 51
2531.11 53
2531.22 56
2531.34 59
2531.46 60
2531.57 60
2531.69 56
2531.80 51
2531.92 43
2532.03 36
2532.15 30
2532.26 27
2532.38 26
2532.49 27
2532.61 30
2532.72 33
2532.84 36
2532.95 40
2533.07 46
2533.19 53
2533.30 62
2533.42 72
2533.53 82
2533.65 91
2533.76 97
2533.88 100
2533.99 100
2534.11 97
2534.22 93
2534.34 90
2534.45 87
2534.57 85
2534.69 84
2534.80 84
2534.92 83
2535.03 82
2535.15 81
2535.26 79
2535.38 78
2535.49 76
2535.61 75
2535.72 75
2535.84 75
2535.95 75
2536.07 76
2536.19 77
2536.30 78
2536.42 80
2536.53 82
2536.65 85
2536.76 89
2536.88 93
2536.99 96
2537.11 97
2537.22 94
2537.34 87
2537.46 77
2537.57 64
2537.69 49
2537.80 36
2537.92 24
2538.03 16
2538.15 10
2538.26 7
2538.38 5
2538.49 5
2538.61 3
2538.73 1
2538.84 0
2538.96 0
2539.07 0
2539.19 0
2539.30 0
2539.42 0
2539.53 0
2539.65 3
2539.76 7
2539.88 10
2540.00 12
2540.11 15
2540.23 17
2540.34 20
2540.46 24
2540.57 28
2540.69 31
2540.80 34
2540.92 35
2541.04 36
2541.15 39
2541.27 44
2541.38 52
2541.50 63
2541.61 75
2541.73 88
2541.84 98
2541.96 106
2542.08 111
2542.19 114
2542.31 117
2542.42 121
2542.54 125
2542.65 131
2542.77 137
2542.88 143
2543.00 147
2543.12 149
2543.23 148
2543.35 145
2543.46 140
2543.58 132
2543.69 122
2543.81 111
2543.92 99
2544.04 87
2544.16 78
2544.27 72
2544.39 70
2544.50 71
2544.62 74
2544.73 77
2544.85 79
2544.97 79
2545.08 76
2545.20 72
2545.31 67
2545.43 62
2545.54 59
2545.66 58
2545.77 59
2545.89 62
2546.01 67
2546.12 74
2546.24 83
2546.35 92
2546.47 103
2546.58 116
2546.70 129
2546.82 142
2546.93 157
2547.05 172
2547.16 188
2547.28 203
2547.39 216
2547.51 227
2547.63 236
2547.74 242
2547.86 246
2547.97 247
2548.09 247
2548.20 245
2548.32 241
2548.44 234
2548.55 225
2548.67 214
2548.78 202
2548.90 188
2549.01 173
2549.13 159
2549.25 147
2549.36 138
2549.48 132
2549.59 128
2549.71 129
2549.82 132
2549.94 138
2550.06 144
2550.17 149
2550.29 152
2550.40 151
2550.52 146
2550.63 138
2550.75 128
2550.87 117
2550.98 107
2551.10 98
2551.21 90
2551.33 85
2551.44 80
2551.56 78
2551.68 76
2551.79 76
2551.91 78
2552.02 82
2552.14 87
2552.25 92
2552.37 98
2552.49 101
2552.60 102
2552.72 101
2552.83 99
2552.95 98
2553.07 98
2553.18 102
2553.30 107
2553.41 114
2553.53 120
2553.64 124
2553.76 125
2553.88 122
2553.99 118
2554.11 115
2554.22 113
2554.34 114
2554.46 119
2554.57 126
2554.69 135
2554.80 143
2554.92 148
2555.03 151
2555.15 151
2555.27 147
2555.38 142
2555.50 136
2555.61 130
2555.73 126
2555.85 124
2555.96 123
2556.08 125
2556.19 128
2556.31 131
2556.42 135
2556.54 139
2556.66 142
2556.77 144
2556.89 145
2557.00 144
2557.12 141
2557.24 135
2557.35 126
2557.47 114
2557.58 101
2557.70 86
2557.82 72
2557.93 59
2558.05 48
2558.16 41
2558.28 37
2558.40 35
2558.51 36
2558.63 39
2558.74 45
2558.86 52
2558.97 62
2559.09 73
2559.21 87
2559.32 101
2559.44 113
2559.55 123
2559.67 129
2559.79 131
2559.90 132
2560.02 131
2560.13 131
2560.25 132
2560.37 134
2560.48 137
2560.60 140
2560.71 140
2560.83 139
2560.95 136
2561.06 133
2561.18 131
2561.29 129
2561.41 130
2561.53 132
2561.64 135
2561.76 138
2561.87 143
2561.99 149
2562.11 156
2562.22 164
2562.34 174
2562.45 182
2562.57 189
2562.69 194
2562.80 196
2562.92 196
2563.03 194
2563.15 191
2563.27 187
2563.38 183
2563.50 179
2563.61 173
2563.73 166
2563.85 159
2563.96 153
2564.08 150
2564.19 150
2564.31 155
2564.43 165
2564.54 178
2564.66 195
2564.78 212
2564.89 228
2565.01 242
2565.12 253
2565.24 259
2565.36 259
2565.47 255
2565.59 246
2565.70 234
2565.82 220
2565.94 205
2566.05 192
2566.17 182
2566.28 176
2566.40 174
2566.52 174
2566.63 175
2566.75 177
2566.87 177
2566.98 176
2567.10 174
2567.21 171
2567.33 168
2567.45 167
2567.56 166
2567.68 167
2567.79 169
2567.91 173
2568.03 177
2568.14 182
2568.26 189
2568.37 196
2568.49 205
2568.61 214
2568.72 222
2568.84 229
2568.96 234
2569.07 237
2569.19 238
2569.30 236
2569.42 232
2569.54 227
2569.65 221
2569.77 214
2569.89 207
2570.00 198
2570.12 189
2570.23 180
2570.35 171
2570.47 164
2570.58 160
2570.70 158
2570.81 160
2570.93 165
2571.05 172
2571.16 180
2571.28 188
2571.40 195
2571.51 200
2571.63 202
2571.74 202
2571.86 201
2571.98 200
2572.09 199
2572.21 199
2572.33 201
2572.44 204
2572.56 208
2572.67 213
2572.79 216
2572.91 216
2573.02 214
2573.14 209
2573.26 202
2573.37 194
2573.49 185
2573.60 178
2573.72 173
2573.84 169
2573.95 165
2574.07 162
2574.19 158
2574.30 154
2574.42 149
2574.53 144
2574.65 138
2574.77 133
2574.88 128
2575.00 123
2575.12 117
2575.23 109
2575.35 100
2575.47 90
2575.58 81
2575.70 74
2575.81 70
2575.93 69
2576.05 72
2576.16 77
2576.28 84
2576.40 90
2576.51 96
2576.63 100
2576.74 105
2576.86 110
2576.98 116
2577.09 123
2577.21 132
2577.33 142
2577.44 150
2577.56 156
2577.68 158
2577.79 156
2577.91 150
2578.02 140
2578.14 129
2578.26 118
2578.37 109
2578.49 102
2578.61 98
2578.72 97
2578.84 98
2578.96 100
2579.07 103
2579.19 105
2579.31 106
2579.42 106
2579.54 105
2579.65 101
2579.77 97
2579.89 92
2580.00 88
2580.12 85
2580.24 83
2580.35 83
2580.47 85
2580.59 90
2580.70 98
2580.82 110
2580.93 127
2581.05 147
2581.17 168
2581.28 190
2581.40 208
2581.52 221
2581.63 226
2581.75 226
2581.87 220
2581.98 211
2582.10 201
2582.22 194
2582.33 189
2582.45 188
2582.57 189
2582.68 192
2582.80 196
2582.91 198
2583.03 200
2583.15 200
2583.26 199
2583.38 195
2583.50 190
2583.61 183
2583.73 174
2583.85 165
2583.96 156
2584.08 148
2584.20 142
2584.31 137
2584.43 134
2584.55 133
2584.66 132
2584.78 133
2584.90 135
2585.01 138
2585.13 142
2585.24 147
2585.36 151
2585.48 154
2585.59 154
2585.71 151
2585.83 146
2585.94 138
2586.06 128
2586.18 119
2586.29 111
2586.41 103
2586.53 96
2586.64 87
2586.76 76
2586.88 63
2586.99 49
2587.11 33
2587.23 17
2587.34 3
2587.46 0
2587.58 0
2587.69 0
2587.81 0
2587.93 0
2588.04 0
2588.16 0
2588.28 0
2588.39 5
2588.51 20
2588.63 35
2588.74 49
2588.86 61
2588.98 71
2589.09 77
2589.21 81
2589.33 82
2589.44 81
2589.56 79
2589.68 75
2589.79 70
2589.91 66
2590.03 63
2590.14 62
2590.26 63
2590.38 64
2590.49 66
2590.61 67
2590.73 68
2590.84 68
2590.96 67
2591.08 67
2591.19 68
2591.31 70
2591.43 73
2591.54 79
2591.66 85
2591.78 92
2591.89 100
2592.01 108
2592.13 116
2592.24 123
2592.36 129
2592.48 135
2592.59 141
2592.71 146
2592.83 150
2592.94 155
2593.06 159
2593.18 162
2593.29 165
2593.41 166
2593.53 168
2593.64 169
2593.76 171
2593.88 172
2593.99 173
2594.11 174
2594.23 174
2594.34 173
2594.46 170
2594.58 166
2594.69 160
2594.81 154
2594.93 147
2595.04 139
2595.16 131
2595.28 123
2595.39 116
2595.51 110
2595.63 106
2595.74 102
2595.86 100
2595.98 99
2596.09 98
2596.21 98
2596.33 98
2596.44 100
2596.56 104
2596.68 110
2596.79 116
2596.91 122
2597.03 126
2597.15 127
2597.26 126
2597.38 124
2597.50 120
2597.61 117
2597.73 114
2597.85 110
2597.96 107
2598.08 103
2598.20 99
2598.31 96
2598.43 96
2598.55 101
2598.66 110
2598.78 122
2598.90 137
2599.01 150
2599.13 161
2599.25 166
2599.37 166
2599.48 162
2599.60 155
2599.72 148
2599.83 142
2599.95 139
2600.07 140
2600.18 143
2600.30 147
2600.42 153
2600.53 158
2600.65 162
2600.77 166
2600.88 170
2601.00 174
2601.12 178
2601.24 183
2601.35 187
2601.47 190
2601.59 192
2601.70 195
2601.82 196
2601.94 198
2602.05 199
2602.17 201
2602.29 203
2602.40 205
2602.52 207
2602.64 211
2602.75 215
2602.87 220
2602.99 226
2603.11 231
2603.22 234
2603.34 234
2603.46 229
2603.57 220
2603.69 205
2603.81 186
2603.92 164
2604.04 142
2604.16 121
2604.28 104
2604.39 91
2604.51 84
2604.63 84
2604.74 89
2604.86 98
2604.98 108
2605.09 118
2605.21 125
2605.33 130
2605.45 132
2605.56 134
2605.68 136
2605.80 140
2605.91 146
2606.03 155
2606.15 165
2606.26 174
2606.38 180
2606.50 183
2606.62 183
2606.73 180
2606.85 177
2606.97 175
2607.08 177
2607.20 182
2607.32 192
2607.43 203
2607.55 214
2607.67 223
2607.79 228
2607.90 228
2608.02 224
2608.14 219
2608.25 214
2608.37 213
2608.49 215
2608.60 221
2608.72 229
2608.84 238
2608.96 246
2609.07 250
2609.19 252
2609.31 251
2609.42 249
2609.54 246
2609.66 243
2609.78 241
2609.89 238
2610.01 235
2610.13 230
2610.24 222
2610.36 213
2610.48 204
2610.60 195
2610.71 190
2610.83 188
2610.95 190
2611.06 194
2611.18 200
2611.30 207
2611.41 213
2611.53 218
2611.65 222
2611.77 225
2611.88 226
2612.00 228
2612.12 228
2612.23 228
2612.35 227
2612.47 226
2612.59 226
2612.70 226
2612.82 229
2612.94 232
2613.06 236
2613.17 239
2613.29 241
2613.41 241
2613.52 238
2613.64 233
2613.76 227
2613.88 220
2613.99 213
2614.11 206
2614.23 200
2614.34 196
2614.46 193
2614.58 193
2614.70 196
2614.81 203
2614.93 214
2615.05 228
2615.16 244
2615.28 260
2615.40 274
2615.52 285
2615.63 291
2615.75 292
2615.87 289
2615.98 282
2616.10 273
2616.22 265
2616.34 257
2616.45 251
2616.57 247
2616.69 244
2616.81 243
2616.92 243
2617.04 244
2617.16 247
2617.27 252
2617.39 259
2617.51 265
2617.63 271
2617.74 275
2617.86 277
2617.98 275
2618.10 271
2618.21 266
2618.33 261
2618.45 256
2618.56 251
2618.68 245
2618.80 237
2618.92 227
2619.03 214
2619.15 198
2619.27 181
2619.39 165
2619.50 151
2619.62 141
2619.74 137
2619.85 138
2619.97 144
2620.09 155
2620.21 167
2620.32 179
2620.44 190
2620.56 197
2620.68 201
2620.79 200
2620.91 197
2621.03 193
2621.15 188
2621.26 185
2621.38 185
2621.50 187
2621.61 191
2621.73 197
2621.85 201
2621.97 204
2622.08 203
2622.20 198
2622.32 189
2622.44 177
2622.55 163
2622.67 149
2622.79 136
2622.91 125
2623.02 115
2623.14 107
2623.26 100
2623.38 95
2623.49 91
2623.61 90
2623.73 91
2623.85 94
2623.96 98
2624.08 104
2624.20 109
2624.31 114
2624.43 118
2624.55 121
2624.67 124
2624.78 128
2624.90 132
2625.02 136
2625.14 142
2625.25 148
2625.37 154
2625.49 160
2625.61 165
2625.72 169
2625.84 171
2625.96 171
2626.08 168
2626.19 164
2626.31 157
2626.43 148
2626.55 138
2626.66 128
2626.78 119
2626.90 112
2627.02 107
2627.13 105
2627.25 105
2627.37 107
2627.49 110
2627.60 111
2627.72 108
2627.84 103
2627.96 94
2628.07 84
2628.19 73
2628.31 64
2628.43 57
2628.54 55
2628.66 57
2628.78 62
2628.90 72
2629.01 85
2629.13 102
2629.25 121
2629.37 142
2629.48 164
2629.60 186
2629.72 205
2629.84 220
2629.95 228
2630.07 229
2630.19 223
2630.31 211
2630.42 193
2630.54 173
2630.66 153
2630.78 133
2630.89 115
2631.01 102
2631.13 92
2631.25 86
2631.36 84
2631.48 85
2631.60 88
2631.72 93
2631.83 98
2631.95 104
2632.07 110
2632.19 118
2632.30 125
2632.42 133
2632.54 140
2632.66 145
2632.78 149
2632.89 150
2633.01 148
2633.13 145
2633.25 141
2633.36 135
2633.48 129
2633.60 121
2633.72 112
2633.83 102
2633.95 92
2634.07 82
2634.19 73
2634.30 66
2634.42 61
2634.54 57
2634.66 54
2634.77 52
2634.89 50
2635.01 47
2635.13 44
2635.25 41
2635.36 39
2635.48 39
2635.60 42
2635.72 47
2635.83 55
2635.95 65
2636.07 76
2636.19 85
2636.30 93
2636.42 97
2636.54 97
2636.66 93
2636.78 86
2636.89 76
2637.01 66
2637.13 55
2637.25 46
2637.36 37
2637.48 31
2637.60 27
2637.72 25
2637.83 26
2637.95 29
2638.07 34
2638.19 40
2638.31 46
2638.42 51
2638.54 55
2638.66 58
2638.78 60
2638.89 61
2639.01 64
2639.13 68
2639.25 74
2639.37 81
2639.48 88
2639.60 94
2639.72 98
2639.84 99
2639.95 98
2640.07 94
2640.19 90
2640.31 86
2640.43 83
2640.54 81
2640.66 80
2640.78 81
2640.90 83
2641.01 87
2641.13 91
2641.25 96
2641.37 102
2641.49 107
2641.60 111
2641.72 114
2641.84 115
2641.96 115
2642.07 113
2642.19 110
2642.31 106
2642.43 103
2642.55 102
2642.66 101
2642.78 102
2642.90 103
2643.02 104
2643.13 103
2643.25 99
2643.37 93
2643.49 86
2643.61 77
2643.72 70
2643.84 65
2643.96 62
2644.08 61
2644.20 60
2644.31 58
2644.43 55
2644.55 49
2644.67 42
2644.78 34
2644.90 27
2645.02 21
2645.14 18
2645.26 18
2645.37 20
2645.49 23
2645.61 26
2645.73 29
2645.85 30
2645.96 28
2646.08 25
2646.20 19
2646.32 13
2646.43 7
2646.55 2
2646.67 0
2646.79 0
2646.91 3
2647.02 8
2647.14 14
2647.26 19
2647.38 21
2647.50 18
2647.61 12
2647.73 2
2647.85 0
2647.97 0
2648.09 0
2648.20 0
2648.32 0
2648.44 0
2648.56 0
2648.68 7
2648.79 12
2648.91 14
2649.03 16
2649.15 17
2649.27 21
2649.38 26
2649.50 33
2649.62 40
2649.74 46
2649.86 49
2649.97 50
2650.09 49
2650.21 45
2650.33 41
2650.45 36
2650.56 32
2650.68 28
2650.80 26
2650.92 23
2651.04 21
2651.15 20
2651.27 20
2651.39 22
2651.51 26
2651.63 34
2651.74 45
2651.86 57
2651.98 70
2652.10 81
2652.22 89
2652.33 93
2652.45 93
2652.57 89
2652.69 84
2652.81 77
2652.92 71
2653.04 63
2653.16 56
2653.28 48
2653.40 40
2653.51 31
2653.63 24
2653.75 18
2653.87 14
2653.99 13
2654.10 12
2654.22 12
2654.34 12
2654.46 12
2654.58 12
2654.70 12
2654.81 12
2654.93 11
2655.05 10
2655.17 8
2655.29 5
2655.40 1
2655.52 0
2655.64 0
2655.76 0
2655.88 0
2655.99 0
2656.11 0
2656.23 0
2656.35 1
2656.47 8
2656.58 16
2656.70 25
2656.82 34
2656.94 42
2657.06 49
2657.18 54
2657.29 56
2657.41 55
2657.53 53
2657.65 49
2657.77 45
2657.88 41
2658.00 40
2658.12 40
2658.24 42
2658.36 44
2658.48 47
2658.59 49
2658.71 49
2658.83 49
2658.95 48
2659.07 46
2659.18 44
2659.30 44
2659.42 45
2659.54 47
2659.66 52
2659.78 58
2659.89 66
2660.01 76
2660.13 86
2660.25 95
2660.37 102
2660.48 105
2660.60 104
2660.72 99
2660.84 90
2660.96 81
2661.08 72
2661.19 66
2661.31 64
2661.43 66
2661.55 71
2661.67 78
2661.79 86
2661.90 92
2662.02 97
2662.14 102
2662.26 106
2662.38 109
2662.49 113
2662.61 116
2662.73 118
2662.85 117
2662.97 112
2663.09 104
2663.20 94
2663.32 83
2663.44 74
2663.56 69
2663.68 67
2663.80 69
2663.91 74
2664.03 80
2664.15 84
2664.27 85
2664.39 82
2664.51 76
2664.62 68
2664.74 58
2664.86 49
2664.98 41
2665.10 35
2665.22 31
2665.33 27
2665.45 25
2665.57 24
2665.69 23
2665.81 24
2665.93 26
2666.04 30
2666.16 36
2666.28 42
2666.40 49
2666.52 55
2666.64 60
2666.75 62
2666.87 64
2666.99 65
2667.11 65
2667.23 66
2667.35 66
2667.46 66
2667.58 65
2667.70 64
2667.82 62
2667.94 60
2668.06 59
2668.17 60
2668.29 61
2668.41 63
2668.53 65
2668.65 67
2668.77 67
2668.89 67
2669.00 65
2669.12 62
2669.24 59
2669.36 56
2669.48 52
2669.60 48
2669.71 43
2669.83 39
2669.95 34
2670.07 31
2670.19 30
2670.31 32
2670.42 37
2670.54 44
2670.66 54
2670.78 64
2670.90 73
2671.02 82
2671.14 89
2671.25 94
2671.37 99
2671.49 104
2671.61 109
2671.73 116
2671.85 124
2671.96 133
2672.08 145
2672.20 157
2672.32 171
2672.44 186
2672.56 202
2672.68 219
2672.79 236
2672.91 253
2673.03 272
2673.15 291
2673.27 311
2673.39 331
2673.50 351
2673.62 368
2673.74 383
2673.86 393
2673.98 399
2674.10 400
2674.22 398
2674.33 393
2674.45 386
2674.57 379
2674.69 373
2674.81 369
2674.93 368
2675.05 368
2675.16 369
2675.28 369
2675.40 367
2675.52 361
2675.64 352
2675.76 338
2675.88 321
2675.99 305
2676.11 289
2676.23 277
2676.35 266
2676.47 258
2676.59 250
2676.71 242
2676.82 233
2676.94 222
2677.06 212
2677.18 202
2677.30 194
2677.42 189
2677.54 184
2677.65 179
2677.77 174
2677.89 168
2678.01 162
2678.13 155
2678.25 149
2678.37 144
2678.48 143
2678.60 142
2678.72 142
2678.84 141
2678.96 139
2679.08 134
2679.20 128
2679.32 122
2679.43 118
2679.55 116
2679.67 117
2679.79 121
2679.91 127
2680.03 133
2680.15 138
2680.26 141
2680.38 141
2680.50 139
2680.62 136
2680.74 132
2680.86 128
2680.98 125
2681.10 122
2681.21 122
2681.33 122
2681.45 125
2681.57 129
2681.69 134
2681.81 139
2681.93 143
2682.04 144
2682.16 143
2682.28 139
2682.40 133
2682.52 128
2682.64 124
2682.76 125
2682.88 129
2682.99 137
2683.11 145
2683.23 153
2683.35 158
2683.47 160
2683.59 160
2683.71 157
2683.83 153
2683.94 149
2684.06 144
2684.18 139
2684.30 133
2684.42 125
2684.54 116
2684.66 107
2684.78 100
2684.89 95
2685.01 94
2685.13 97
2685.25 102
2685.37 110
2685.49 117
2685.61 124
2685.73 130
2685.84 135
2685.96 139
2686.08 144
2686.20 149
2686.32 153
2686.44 157
2686.56 158
2686.68 155
2686.79 150
2686.91 140
2687.03 128
2687.15 114
2687.27 99
2687.39 83
2687.51 69
2687.63 56
2687.75 47
2687.86 40
2687.98 35
2688.10 32
2688.22 31
2688.34 31
2688.46 31
2688.58 32
2688.70 35
2688.81 41
2688.93 50
2689.05 63
2689.17 78
2689.29 95
2689.41 111
2689.53 124
2689.65 134
2689.77 141
2689.88 143
2690.00 143
2690.12 142
2690.24 139
2690.36 137
2690.48 136
2690.60 136
2690.72 137
2690.84 138
2690.95 140
2691.07 141
2691.19 141
2691.31 139
2691.43 136
2691.55 132
2691.67 127
2691.79 122
2691.91 117
2692.02 114
2692.14 112
2692.26 110
2692.38 108
2692.50 104
2692.62 98
2692.74 91
2692.86 82
2692.98 73
2693.10 64
2693.21 59
2693.33 56
2693.45 56
2693.57 57
2693.69 58
2693.81 57
2693.93 53
2694.05 47
2694.17 39
2694.28 31
2694.40 26
2694.52 24
2694.64 24
2694.76 26
2694.88 29
2695.00 30
2695.12 28
2695.24 23
2695.36 15
2695.47 7
2695.59 0
2695.71 0
2695.83 0
2695.95 0
2696.07 0
2696.19 0
2696.31 0
2696.43 0
2696.55 0
2696.66 5
2696.78 11
2696.90 17
2697.02 24
2697.14 32
2697.26 40
2697.38 48
2697.50 55
2697.62 60
2697.74 63
2697.85 64
2697.97 63
2698.09 61
2698.21 58
2698.33 54
2698.45 49
2698.57 44
2698.69 38
2698.81 30
2698.93 21
2699.05 12
2699.16 3
2699.28 0
2699.40 0
2699.52 0
2699.64 0
2699.76 0
2699.88 8
2700.00 18
2700.12 27
2700.24 33
2700.36 35
2700.47 33
2700.59 28
2700.71 22
2700.83 15
2700.95 9
2701.07 5
2701.19 3
2701.31 3
2701.43 6
2701.55 9
2701.67 13
2701.78 17
2701.90 20
2702.02 23
2702.14 25
2702.26 26
2702.38 27
2702.50 27
2702.62 25
2702.74 22
2702.86 16
2702.98 10
2703.10 4
2703.21 0
2703.33 0
2703.45 0
2703.57 0
2703.69 1
2703.81 5
2703.93 9
2704.05 10
2704.17 9
2704.29 5
2704.41 1
2704.53 0
2704.64 0
2704.76 0
2704.88 0
2705.00 0
2705.12 1
2705.24 4
2705.36 6
2705.48 7
2705.60 8
2705.72 8
2705.84 11
2705.96 15
2706.08 20
2706.19 25
2706.31 30
2706.43 33
2706.55 35
2706.67 36
2706.79 37
2706.91 38
2707.03 41
2707.15 45
2707.27 50
2707.39 55
2707.51 60
2707.63 64
2707.75 67
2707.86 70
2707.98 72
2708.10 73
2708.22 75
2708.34 77
2708.46 81
2708.58 85
2708.70 90
2708.82 96
2708.94 103
2709.06 109
2709.18 114
2709.30 118
2709.42 121
2709.53 122
2709.65 122
2709.77 122
2709.89 123
2710.01 123
2710.13 123
2710.25 122
2710.37 120
2710.49 116
2710.61 112
2710.73 107
2710.85 103
2710.97 100
2711.09 100
2711.20 102
2711.32 107
2711.44 112
2711.56 119
2711.68 127
2711.80 135
2711.92 142
2712.04 149
2712.16 153
2712.28 155
2712.40 153
2712.52 148
2712.64 139
2712.76 126
2712.88 112
2713.00 97
2713.11 83
2713.23 73
2713.35 67
2713.47 67
2713.59 70
2713.71 76
2713.83 83
2713.95 88
2714.07 91
2714.19 89
2714.31 84
2714.43 76
2714.55 67
2714.67 57
2714.79 49
2714.91 43
2715.03 38
2715.14 35
2715.26 32
2715.38 30
2715.50 28
2715.62 27
2715.74 27
2715.86 29
2715.98 33
2716.10 38
2716.22 43
2716.34 47
2716.46 49
2716.58 49
2716.70 46
2716.82 43
2716.94 39
2717.06 37
2717.18 37
2717.29 39
2717.41 42
2717.53 47
2717.65 53
2717.77 58
2717.89 63
2718.01 67
2718.13 69
2718.25 71
2718.37 71
2718.49 71
2718.61 71
2718.73 72
2718.85 73
2718.97 74
2719.09 73
2719.21 72
2719.33 67
2719.45 60
2719.57 50
2719.68 39
2719.80 27
2719.92 16
2720.04 6
2720.16 0
2720.28 0
2720.40 0
2720.52 0
2720.64 0
2720.76 0
2720.88 0
2721.00 0
2721.12 0
2721.24 0
2721.36 0
2721.48 4
2721.60 10
2721.72 16
2721.84 23
2721.96 29
2722.08 34
2722.20 37
2722.32 38
2722.43 40
2722.55 43
2722.67 47
2722.79 52
2722.91 58
2723.03 65
2723.15 72
2723.27 77
2723.39 81
2723.51 84
2723.63 85
2723.75 86
2723.87 86
2723.99 86
2724.11 86
2724.23 87
2724.35 89
2724.47 92
2724.59 97
2724.71 102
2724.83 108
2724.95 115
2725.07 122
2725.19 129
2725.31 138
2725.43 147
2725.55 155
2725.66 162
2725.78 166
2725.90 167
2726.02 165
2726.14 160
2726.26 154
2726.38 149
2726.50 148
2726.62 152
2726.74 161
2726.86 175
2726.98 190
2727.10 205
2727.22 218
2727.34 227
2727.46 230
2727.58 230
2727.70 226
2727.82 221
2727.94 217
2728.06 214
2728.18 214
2728.30 216
2728.42 220
2728.54 227
2728.66 234
2728.78 243
2728.90 252
2729.02 262
2729.14 270
2729.26 276
2729.38 280
2729.50 280
2729.62 278
2729.73 275
2729.85 272
2729.97 271
2730.09 272
2730.21 275
2730.33 279
2730.45 281
2730.57 280
2730.69 273
2730.81 262
2730.93 247
2731.05 230
2731.17 213
2731.29 199
2731.41 188
2731.53 180
2731.65 174
2731.77 168
2731.89 161
2732.01 151
2732.13 139
2732.25 125
2732.37 109
2732.49 94
2732.61 80
2732.73 69
2732.85 61
2732.97 56
2733.09 52
2733.21 50
2733.33 48
2733.45 46
2733.57 45
2733.69 43
2733.81 41
2733.93 39
2734.05 36
2734.17 31
2734.29 26
2734.41 20
2734.53 16
2734.65 14
2734.77 16
2734.89 22
2735.01 30
2735.13 40
2735.25 51
2735.37 60
2735.49 67
2735.61 71
2735.73 74
2735.85 75
2735.97 78
2736.09 82
2736.21 87
2736.33 95
2736.45 105
2736.56 114
2736.68 121
2736.80 126
2736.92 128
2737.04 127
2737.16 124
2737.28 119
2737.40 113
2737.52 107
2737.64 102
2737.76 96
2737.88 91
2738.00 86
2738.12 80
2738.24 75
2738.36 70
2738.48 68
2738.60 69
2738.72 75
2738.84 86
2738.96 100
2739.08 115
2739.20 130
2739.32 144
2739.44 154
2739.56 163
2739.68 171
2739.80 180
2739.92 190
2740.04 202
2740.16 214
2740.28 224
2740.40 230
2740.52 232
2740.64 229
2740.76 221
2740.88 209
2741.00 196
2741.12 182
2741.24 170
2741.36 158
2741.48 150
2741.60 143
2741.72 139
2741.84 137
2741.96 136
2742.08 136
2742.20 137
2742.32 137
2742.44 138
2742.56 138
2742.68 137
2742.80 136
2742.92 134
2743.04 131
2743.16 127
2743.28 122
2743.40 117
2743.52 112
2743.64 109
2743.76 108
2743.88 109
2744.00 113
2744.12 118
2744.24 122
2744.36 124
2744.48 122
2744.60 117
2744.72 108
2744.84 99
2744.96 92
2745.08 88
2745.20 89
2745.32 93
2745.44 99
2745.56 103
2745.69 103
2745.81 99
2745.93 92
2746.05 84
2746.17 76
2746.29 71
2746.41 68
2746.53 68
2746.65 70
2746.77 70
2746.89 69
2747.01 66
2747.13 61
2747.25 56
2747.37 50
2747.49 46
2747.61 45
2747.73 46
2747.85 49
2747.97 54
2748.09 58
2748.21 61
2748.33 62
2748.45 60
2748.57 55
2748.69 48
2748.81 41
2748.93 33
2749.05 27
2749.17 22
2749.29 20
2749.41 19
2749.53 21
2749.65 22
2749.77 24
2749.89 26
2750.01 27
2750.13 27
2750.25 25
2750.37 23
2750.49 20
2750.61 18
2750.73 16
2750.85 15
2750.97 16
2751.09 19
2751.21 23
2751.33 27
2751.45 32
2751.57 36
2751.69 39
2751.81 42
2751.93 45
2752.05 48
2752.17 52
2752.29 57
2752.41 63
2752.54 69
2752.66 73
2752.78 76
2752.90 77
2753.02 77
2753.14 76
2753.26 74
2753.38 75
2753.50 77
2753.62 80
2753.74 84
2753.86 90
2753.98 95
2754.10 100
2754.22 104
2754.34 108
2754.46 113
2754.58 118
2754.70 125
2754.82 132
2754.94 139
2755.06 145
2755.18 149
2755.30 150
2755.42 145
2755.54 134
2755.66 118
2755.78 98
2755.90 76
2756.02 53
2756.14 33
2756.26 16
2756.38 4
2756.50 0
2756.63 0
2756.75 0
2756.87 0
2756.99 0
2757.11 1
2757.23 2
2757.35 2
2757.47 2
2757.59 2
2757.71 2
2757.83 2
2757.95 2
2758.07 3
2758.19 4
2758.31 5
2758.43 7
2758.55 10
2758.67 14
2758.79 18
2758.91 24
2759.03 29
2759.15 35
2759.27 40
2759.39 44
2759.51 46
2759.63 48
2759.75 50
2759.88 51
2760.00 52
2760.12 53
2760.24 54
2760.36 53
2760.48 52
2760.60 51
2760.72 49
2760.84 46
2760.96 45
2761.08 43
2761.20 43
2761.32 42
2761.44 42
2761.56 41
2761.68 41
2761.80 41
2761.92 41
2762.04 43
2762.16 45
2762.28 48
2762.40 52
2762.52 56
2762.65 59
2762.77 61
2762.89 61
2763.01 58
2763.13 52
2763.25 44
2763.37 34
2763.49 26
2763.61 18
2763.73 14
2763.85 11
2763.97 12
2764.09 14
2764.21 17
2764.33 20
2764.45 23
2764.57 26
2764.69 29
2764.81 31
2764.93 34
2765.06 37
2765.18 41
2765.30 44
2765.42 48
2765.54 53
2765.66 58
2765.78 64
2765.90 70
2766.02 78
2766.14 87
2766.26 95
2766.38 102
2766.50 106
2766.62 106
2766.74 102
2766.86 94
2766.98 83
2767.10 72
2767.23 62
2767.35 55
2767.47 53
2767.59 54
2767.71 59
2767.83 65
2767.95 70
2768.07 74
2768.19 75
2768.31 74
2768.43 73
2768.55 72
2768.67 72
2768.79 74
2768.91 78
2769.03 84
2769.15 90
2769.28 95
2769.40 97
2769.52 96
2769.64 93
2769.76 86
2769.88 79
2770.00 71
2770.12 64
2770.24 58
2770.36 52
2770.48 47
2770.60 41
2770.72 37
2770.84 33
2770.96 32
2771.08 33
2771.21 37
2771.33 43
2771.45 50
2771.57 57
2771.69 62
2771.81 66
2771.93 68
2772.05 68
2772.17 68
2772.29 68
2772.41 69
2772.53 70
2772.65 73
2772.77 78
2772.90 85
2773.02 95
2773.14 106
2773.26 120
2773.38 134
2773.50 147
2773.62 158
2773.74 167
2773.86 174
2773.98 179
2774.10 184
2774.22 188
2774.34 192
2774.46 195
2774.59 196
2774.71 195
2774.83 192
2774.95 185
2775.07 177
2775.19 169
2775.31 161
2775.43 155
2775.55 152
2775.67 152
2775.79 153
2775.91 157
2776.03 160
2776.15 162
2776.28 160
2776.40 156
2776.52 147
2776.64 137
2776.76 126
2776.88 116
2777.00 110
2777.12 109
2777.24 113
2777.36 121
2777.48 131
2777.60 143
2777.72 153
2777.85 162
2777.97 167
2778.09 169
2778.21 166
2778.33 160
2778.45 151
2778.57 140
2778.69 129
2778.81 119
2778.93 112
2779.05 109
2779.17 111
2779.30 115
2779.42 121
2779.54 127
2779.66 133
2779.78 137
2779.90 139
2780.02 142
2780.14 143
2780.26 144
2780.38 144
2780.50 141
2780.62 135
2780.75 127
2780.87 118
2780.99 110
2781.11 104
2781.23 102
2781.35 105
2781.47 110
2781.59 118
2781.71 125
2781.83 130
2781.95 134
2782.08 134
2782.20 132
2782.32 127
2782.44 122
2782.56 116
2782.68 110
2782.80 106
2782.92 105
2783.04 106
2783.16 110
2783.28 115
2783.41 121
2783.53 127
2783.65 132
2783.77 137
2783.89 141
2784.01 145
2784.13 148
2784.25 150
2784.37 150
2784.49 146
2784.61 138
2784.74 125
2784.86 108
2784.98 89
2785.10 68
2785.22 47
2785.34 29
2785.46 13
2785.58 0
2785.70 0
2785.82 0
2785.95 0
2786.07 0
2786.19 0
2786.31 0
2786.43 0
2786.55 0
2786.67 7
2786.79 17
2786.91 27
2787.03 36
2787.16 42
2787.28 47
2787.40 51
2787.52 55
2787.64 60
2787.76 64
2787.88 68
2788.00 71
2788.12 71
2788.24 68
2788.37 62
2788.49 54
2788.61 46
2788.73 40
2788.85 38
2788.97 39
2789.09 45
2789.21 53
2789.33 59
2789.46 64
2789.58 64
2789.70 60
2789.82 53
2789.94 46
2790.06 39
2790.18 37
2790.30 38
2790.42 44
2790.54 53
2790.67 63
2790.79 73
2790.91 82
2791.03 89
2791.15 95
2791.27 98
2791.39 100
2791.51 102
2791.63 103
2791.76 105
2791.88 107
2792.00 111
2792.12 116
2792.24 122
2792.36 128
2792.48 134
2792.60 138
2792.72 138
2792.85 134
2792.97 126
2793.09 114
2793.21 100
2793.33 87
2793.45 76
2793.57 69
2793.69 65
2793.81 66
2793.94 71
2794.06 78
2794.18 87
2794.30 98
2794.42 111
2794.54 126
2794.66 143
2794.78 161
2794.91 178
2795.03 194
2795.15 208
2795.27 219
2795.39 226
2795.51 232
2795.63 237
2795.75 243
2795.87 250
2796.00 259
2796.12 270
2796.24 283
2796.36 296
2796.48 309
2796.60 320
2796.72 329
2796.84 335
2796.97 339
2797.09 339
2797.21 337
2797.33 333
2797.45 329
2797.57 326
2797.69 325
2797.81 325
2797.94 329
2798.06 334
2798.18 339
2798.30 345
2798.42 350
2798.54 354
2798.66 356
2798.78 357
2798.91 356
2799.03 354
2799.15 350
2799.27 344
2799.39 336
2799.51 326
2799.63 315
2799.75 303
2799.88 292
2800.00 282
2800.12 273
2800.24 266
2800.36 261
2800.48 257
2800.60 253
2800.72 249
2800.85 243
2800.97 235
2801.09 223
2801.21 208
2801.33 190
2801.45 170
2801.57 150
2801.70 132
2801.82 116
2801.94 105
2802.06 97
2802.18 92
2802.30 90
2802.42 88
2802.54 85
2802.67 81
2802.79 77
2802.91 72
2803.03 68
2803.15 66
2803.27 67
2803.39 70
2803.52 76
2803.64 85
2803.76 95
2803.88 106
2804.00 118
2804.12 131
2804.24 142
2804.36 152
2804.49 160
2804.61 165
2804.73 166
2804.85 162
2804.97 152
2805.09 138
2805.21 120
2805.34 99
2805.46 78
2805.58 58
2805.70 42
2805.82 30
2805.94 22
2806.06 18
2806.19 17
2806.31 17
2806.43 17
2806.55 16
2806.67 15
2806.79 14
2806.91 15
2807.04 18
2807.16 23
2807.28 32
2807.40 42
2807.52 52
2807.64 63
2807.76 72
2807.89 79
2808.01 84
2808.13 86
2808.25 87
2808.37 85
2808.49 82
2808.61 77
2808.74 70
2808.86 63
2808.98 55
2809.10 48
2809.22 42
2809.34 37
2809.46 32
2809.59 29
2809.71 27
2809.83 26
2809.95 27
2810.07 30
2810.19 36
2810.32 44
2810.44 53
2810.56 61
2810.68 68
2810.80 72
2810.92 73
2811.04 72
2811.17 69
2811.29 67
2811.41 66
2811.53 68
2811.65 72
2811.77 79
2811.90 85
2812.02 90
2812.14 91
2812.26 87
2812.38 79
2812.50 70
2812.62 59
2812.75 49
2812.87 42
2812.99 37
2813.11 33
2813.23 30
2813.35 26
2813.48 20
2813.60 13
2813.72 5
2813.84 0
2813.96 0
2814.08 0
2814.21 0
2814.33 1
2814.45 10
2814.57 21
2814.69 32
2814.81 42
2814.93 50
2815.06 55
2815.18 56
2815.30 54
2815.42 50
2815.54 44
2815.66 38
2815.79 31
2815.91 25
2816.03 20
2816.15 16
2816.27 13
2816.39 12
2816.52 13
2816.64 16
2816.76 19
2816.88 22
2817.00 24
2817.12 26
2817.25 26
2817.37 26
2817.49 25
2817.61 25
2817.73 25
2817.85 24
2817.98 23
2818.10 21
2818.22 19
2818.34 15
2818.46 11
2818.58 9
2818.71 8
2818.83 10
2818.95 15
2819.07 22
2819.19 31
2819.31 40
2819.44 48
2819.56 55
2819.68 59
2819.80 63
2819.92 65
2820.04 68
2820.17 70
2820.29 72
2820.41 72
2820.53 71
2820.65 69
2820.77 65
2820.90 61
2821.02 57
2821.14 53
2821.26 51
2821.38 50
2821.51 48
2821.63 46
2821.75 44
2821.87 42
2821.99 40
2822.11 38
2822.24 36
2822.36 35
2822.48 33
2822.60 30
2822.72 27
2822.84 23
2822.97 20
2823.09 19
2823.21 19
2823.33 22
2823.45 25
2823.58 28
2823.70 29
2823.82 28
2823.94 24
2824.06 18
2824.18 10
2824.31 2
2824.43 0
2824.55 0
2824.67 0
2824.79 0
2824.92 0
2825.04 0
2825.16 0
2825.28 0
2825.40 2
2825.52 7
2825.65 14
2825.77 21
2825.89 30
2826.01 39
2826.13 48
2826.26 56
2826.38 61
2826.50 64
2826.62 64
2826.74 62
2826.86 59
2826.99 57
2827.11 55
2827.23 55
2827.35 57
2827.47 59
2827.60 63
2827.72 67
2827.84 72
2827.96 78
2828.08 82
2828.21 85
2828.33 85
2828.45 81
2828.57 74
2828.69 64
2828.82 52
2828.94 41
2829.06 32
2829.18 24
2829.30 19
2829.42 16
2829.55 14
2829.67 12
2829.79 10
2829.91 8
2830.03 5
2830.16 2
2830.28 0
2830.40 0
2830.52 0
2830.64 0
2830.77 0
2830.89 0
2831.01 0
2831.13 0
2831.25 1
2831.38 9
2831.50 20
2831.62 33
2831.74 46
2831.86 58
2831.99 68
2832.11 73
2832.23 74
2832.35 69
2832.47 59
2832.60 46
2832.72 30
2832.84 14
2832.96 0
2833.08 0
2833.21 0
2833.33 0
2833.45 0
2833.57 0
2833.69 0
2833.82 7
2833.94 16
2834.06 25
2834.18 33
2834.30 40
2834.43 45
2834.55 49
2834.67 50
2834.79 49
2834.91 45
2835.04 40
2835.16 35
2835.28 31
2835.40 29
2835.52 30
2835.65 33
2835.77 36
2835.89 39
2836.01 40
2836.13 38
2836.26 33
2836.38 28
2836.50 23
2836.62 20
2836.74 19
2836.87 21
2836.99 27
2837.11 34
2837.23 41
2837.36 48
2837.48 53
2837.60 55
2837.72 55
2837.84 51
2837.97 45
2838.09 38
2838.21 30
2838.33 24
2838.45 21
2838.58 22
2838.70 27
2838.82 35
2838.94 46
2839.06 57
2839.19 67
2839.31 75
2839.43 80
2839.55 82
2839.68 82
2839.80 81
2839.92 80
2840.04 79
2840.16 79
2840.29 81
2840.41 84
2840.53 89
2840.65 95
2840.77 103
2840.90 113
2841.02 122
2841.14 130
2841.26 134
2841.39 133
2841.51 126
2841.63 116
2841.75 103
2841.87 92
2842.00 83
2842.12 80
2842.24 81
2842.36 87
2842.49 94
2842.61 100
2842.73 103
2842.85 102
2842.97 98
2843.10 92
2843.22 85
2843.34 80
2843.46 78
2843.59 79
2843.71 84
2843.83 91
2843.95 101
2844.07 110
2844.20 118
2844.32 123
2844.44 127
2844.56 127
2844.69 126
2844.81 123
2844.93 117
2845.05 110
2845.17 102
2845.30 92
2845.42 81
2845.54 70
2845.66 61
2845.79 54
2845.91 52
2846.03 53
2846.15 59
2846.27 66
2846.40 75
2846.52 81
2846.64 85
2846.76 84
2846.89 79
2847.01 73
2847.13 67
2847.25 64
2847.38 65
2847.50 72
2847.62 83
2847.74 98
2847.86 114
2847.99 128
2848.11 137
2848.23 140
2848.35 137
2848.48 127
2848.60 112
2848.72 95
2848.84 78
2848.97 62
2849.09 50
2849.21 41
2849.33 37
2849.45 34
2849.58 32
2849.70 29
2849.82 25
2849.94 20
2850.07 15
2850.19 10
2850.31 6
2850.43 5
2850.56 7
2850.68 10
2850.80 12
2850.92 14
2851.05 13
2851.17 10
2851.29 4
2851.41 0
2851.54 0
2851.66 0
2851.78 0
2851.90 0
2852.02 0
2852.15 7
2852.27 25
2852.39 43
2852.51 60
2852.64 72
2852.76 80
2852.88 84
2853.00 85
2853.13 83
2853.25 81
2853.37 80
2853.49 80
2853.62 81
2853.74 83
2853.86 85
2853.98 86
2854.11 85
2854.23 83
2854.35 79
2854.47 73
2854.60 67
2854.72 62
2854.84 58
2854.96 55
2855.09 51
2855.21 48
2855.33 43
2855.45 36
2855.58 28
2855.70 19
2855.82 13
2855.94 9
2856.07 9
2856.19 13
2856.31 19
2856.43 27
2856.56 35
2856.68 43
2856.80 49
2856.92 54
2857.05 59
2857.17 64
2857.29 69
2857.41 73
2857.54 75
2857.66 77
2857.78 76
2857.90 74
2858.03 71
2858.15 68
2858.27 64
2858.39 60
2858.52 57
2858.64 54
2858.76 50
2858.88 46
2859.01 43
2859.13 41
2859.25 42
2859.37 46
2859.50 54
2859.62 66
2859.74 81
2859.86 99
2859.99 117
2860.11 134
2860.23 148
2860.35 158
2860.48 163
2860.60 163
2860.72 159
2860.85 152
2860.97 143
2861.09 134
2861.21 128
2861.34 124
2861.46 124
2861.58 126
2861.70 130
2861.83 134
2861.95 137
2862.07 137
2862.19 135
2862.32 129
2862.44 123
2862.56 116
2862.68 111
2862.81 108
2862.93 108
2863.05 112
2863.17 117
2863.30 124
2863.42 130
2863.54 136
2863.67 140
2863.79 142
2863.91 143
2864.03 143
2864.16 142
2864.28 140
2864.40 138
2864.52 134
2864.65 130
2864.77 126
2864.89 122
2865.01 120
2865.14 119
2865.26 123
2865.38 131
2865.51 144
2865.63 162
2865.75 182
2865.87 205
2866.00 229
2866.12 254
2866.24 279
2866.36 304
2866.49 330
2866.61 356
2866.73 382
2866.86 407
2866.98 432
2867.10 457
2867.22 482
2867.35 506
2867.47 529
2867.59 551
2867.71 571
2867.84 590
2867.96 605
2868.08 618
2868.21 629
2868.33 638
2868.45 647
2868.57 655
2868.70 664
2868.82 672
2868.94 679
2869.06 684
2869.19 685
2869.31 682
2869.43 676
2869.56 666
2869.68 655
2869.80 643
2869.92 632
2870.05 621
2870.17 610
2870.29 599
2870.42 585
2870.54 568
2870.66 548
2870.78 526
2870.91 504
2871.03 485
2871.15 470
2871.28 458
2871.40 448
2871.52 439
2871.64 428
2871.77 417
2871.89 403
2872.01 390
2872.14 378
2872.26 368
2872.38 361
2872.50 356
2872.63 350
2872.75 343
2872.87 333
2873.00 321
2873.12 305
2873.24 289
2873.36 273
2873.49 258
2873.61 247
2873.73 238
2873.86 233
2873.98 231
2874.10 233
2874.22 238
2874.35 248
2874.47 260
2874.59 274
2874.72 288
2874.84 298
2874.96 304
2875.08 303
2875.21 296
2875.33 283
2875.45 269
2875.58 253
2875.70 239
2875.82 227
2875.94 218
2876.07 213
2876.19 211
2876.31 210
2876.44 212
2876.56 216
2876.68 220
2876.80 224
2876.93 228
2877.05 232
2877.17 234
2877.30 234
2877.42 235
2877.54 235
2877.67 235
2877.79 237
2877.91 240
2878.03 244
2878.16 249
2878.28 256
2878.40 262
2878.53 267
2878.65 271
2878.77 273
2878.90 273
2879.02 271
2879.14 269
2879.26 265
2879.39 260
2879.51 254
2879.63 247
2879.76 241
2879.88 235
2880.00 230
2880.13 227
2880.25 227
2880.37 229
2880.49 233
2880.62 237
2880.74 241
2880.86 243
2880.99 242
2881.11 240
2881.23 235
2881.36 229
2881.48 223
2881.60 216
2881.72 208
2881.85 200
2881.97 190
2882.09 179
2882.22 167
2882.34 153
2882.46 138
2882.59 123
2882.71 111
2882.83 102
2882.96 95
2883.08 93
2883.20 94
2883.32 97
2883.45 102
2883.57 108
2883.69 114
2883.82 121
2883.94 127
2884.06 133
2884.19 139
2884.31 145
2884.43 150
2884.56 155
2884.68 160
2884.80 166
2884.92 171
2885.05 175
2885.17 177
2885.29 176
2885.42 170
2885.54 161
2885.66 149
2885.79 136
2885.91 122
2886.03 110
2886.16 100
2886.28 93
2886.40 88
2886.53 85
2886.65 83
2886.77 82
2886.89 81
2887.02 81
2887.14 81
2887.26 82
2887.39 84
2887.51 86
2887.63 90
2887.76 92
2887.88 93
2888.00 92
2888.13 89
2888.25 83
2888.37 76
2888.50 67
2888.62 59
2888.74 51
2888.87 43
2888.99 36
2889.11 28
2889.24 21
2889.36 15
2889.48 9
2889.60 4
2889.73 0
2889.85 0
2889.97 0
2890.10 0
2890.22 0
2890.34 0
2890.47 0
2890.59 0
2890.71 0
2890.84 6
2890.96 14
2891.08 19
2891.21 21
2891.33 19
2891.45 14
2891.58 7
2891.70 0
2891.82 0
2891.95 0
2892.07 0
2892.19 0
2892.32 0
2892.44 0
2892.56 0
2892.69 1
2892.81 4
2892.93 7
2893.06 11
2893.18 14
2893.30 15
2893.43 15
2893.55 13
2893.67 10
2893.80 5
2893.92 0
2894.04 0
2894.17 0
2894.29 0
2894.41 0
2894.54 0
2894.66 0
2894.78 0
2894.91 0
2895.03 6
2895.15 16
2895.28 27
2895.40 37
2895.52 47
2895.65 55
2895.77 61
2895.89 64
2896.02 66
2896.14 66
2896.26 65
2896.39 64
2896.51 62
2896.63 59
2896.76 54
2896.88 48
2897.00 40
2897.13 33
2897.25 28
2897.37 25
2897.50 28
2897.62 35
2897.74 49
2897.87 66
2897.99 86
2898.11 107
2898.24 126
2898.36 142
2898.48 154
2898.61 161
2898.73 163
2898.85 161
2898.98 155
2899.10 145
2899.22 133
2899.35 120
2899.47 106
2899.59 93
2899.72 81
2899.84 72
2899.96 65
2900.09 61
2900.21 59
2900.33 59
2900.46 60
2900.58 61
2900.70 62
2900.83 62
2900.95 60
2901.07 58
2901.20 56
2901.32 53
2901.45 52
2901.57 53
2901.69 58
2901.82 67
2901.94 81
2902.06 99
2902.19 119
2902.31 138
2902.43 155
2902.56 167
2902.68 173
2902.80 174
2902.93 169
2903.05 161
2903.17 153
2903.30 144
2903.42 138
2903.54 134
2903.67 133
2903.79 134
2903.91 137
2904.04 142
2904.16 148
2904.29 155
2904.41 162
2904.53 170
2904.66 177
2904.78 183
2904.90 188
2905.03 191
2905.15 192
2905.27 191
2905.40 188
2905.52 182
2905.64 175
2905.77 165
2905.89 153
2906.02 142
2906.14 132
2906.26 126
2906.39 124
2906.51 129
2906.63 139
2906.76 152
2906.88 168
2907.00 182
2907.13 192
2907.25 196
2907.37 192
2907.50 181
2907.62 165
2907.75 146
2907.87 127
2907.99 111
2908.12 99
2908.24 92
2908.36 89
2908.49 91
2908.61 96
2908.73 102
2908.86 109
2908.98 116
2909.10 121
2909.23 125
2909.35 127
2909.48 127
2909.60 126
2909.72 122
2909.85 119
2909.97 115
2910.09 112
2910.22 109
2910.34 106
2910.46 103
2910.59 99
2910.71 93
2910.84 86
2910.96 78
2911.08 70
2911.21 63
2911.33 57
2911.45 52
2911.58 50
2911.70 48
2911.83 49
2911.95 50
2912.07 52
2912.20 54
2912.32 57
2912.44 61
2912.57 65
2912.69 71
2912.81 77
2912.94 85
2913.06 94
2913.19 105
2913.31 115
2913.43 126
2913.56 135
2913.68 142
2913.80 148
2913.93 152
2914.05 155
2914.18 158
2914.30 161
2914.42 163
2914.55 165
2914.67 165
2914.79 163
2914.92 158
2915.04 151
2915.17 143
2915.29 134
2915.41 124
2915.54 114
2915.66 104
2915.78 93
2915.91 82
2916.03 69
2916.16 56
2916.28 43
2916.40 31
2916.53 21
2916.65 15
2916.77 11
2916.90 12
2917.02 18
2917.15 27
2917.27 39
2917.39 53
2917.52 67
2917.64 80
2917.77 89
2917.89 95
2918.01 97
2918.14 96
2918.26 94
2918.38 91
2918.51 89
2918.63 90
2918.76 94
2918.88 99
2919.00 105
2919.13 110
2919.25 114
2919.38 117
2919.50 119
2919.62 121
2919.75 123
2919.87 125
2919.99 127
2920.12 127
2920.24 126
2920.37 121
2920.49 114
2920.61 104
2920.74 93
2920.86 80
2920.99 67
2921.11 55
2921.23 44
2921.36 34
2921.48 26
2921.60 22
2921.73 20
2921.85 21
2921.98 24
2922.10 29
2922.22 33
2922.35 36
2922.47 38
2922.60 37
2922.72 36
2922.84 34
2922.97 32
2923.09 30
2923.22 30
2923.34 32
2923.46 35
2923.59 39
2923.71 43
2923.84 46
2923.96 48
2924.08 46
2924.21 43
2924.33 37
2924.45 30
2924.58 24
2924.70 19
2924.83 17
2924.95 18
2925.07 23
2925.20 30
2925.32 38
2925.45 47
2925.57 55
2925.69 61
2925.82 66
2925.94 69
2926.07 71
2926.19 72
2926.31 73
2926.44 74
2926.56 75
2926.69 75
2926.81 76
2926.93 78
2927.06 82
2927.18 87
2927.31 94
2927.43 102
2927.55 111
2927.68 121
2927.80 131
2927.93 140
2928.05 147
2928.17 151
2928.30 153
2928.42 151
2928.55 146
2928.67 137
2928.79 126
2928.92 114
2929.04 102
2929.17 92
2929.29 83
2929.42 77
2929.54 72
2929.66 67
2929.79 63
2929.91 57
2930.04 49
2930.16 40
2930.28 29
2930.41 18
2930.53 7
2930.66 0
2930.78 0
2930.90 0
2931.03 0
2931.15 0
2931.28 0
2931.40 0
2931.52 0
2931.65 0
2931.77 3
2931.90 16
2932.02 31
2932.15 48
2932.27 66
2932.39 80
2932.52 91
2932.64 96
2932.77 96
2932.89 91
2933.01 84
2933.14 76
2933.26 68
2933.39 63
2933.51 60
2933.63 58
2933.76 57
2933.88 55
2934.01 53
2934.13 50
2934.26 49
2934.38 51
2934.50 57
2934.63 69
2934.75 86
2934.88 106
2935.00 128
2935.12 148
2935.25 165
2935.37 178
2935.50 184
2935.62 185
2935.75 182
2935.87 174
2935.99 164
2936.12 152
2936.24 139
2936.37 125
2936.49 111
2936.61 97
2936.74 84
2936.86 72
2936.99 62
2937.11 54
2937.24 50
2937.36 50
2937.48 52
2937.61 58
2937.73 66
2937.86 74
2937.98 83
2938.11 91
2938.23 97
2938.35 100
2938.48 100
2938.60 97
2938.73 92
2938.85 86
2938.98 80
2939.10 75
2939.22 70
2939.35 66
2939.47 63
2939.60 59
2939.72 56
2939.85 54
2939.97 53
2940.09 53
2940.22 55
2940.34 59
2940.47 63
2940.59 65
2940.72 66
2940.84 66
2940.96 63
2941.09 59
2941.21 54
2941.34 50
2941.46 45
2941.59 41
2941.71 38
2941.83 35
2941.96 33
2942.08 31
2942.21 29
2942.33 27
2942.46 26
2942.58 26
2942.70 27
2942.83 29
2942.95 34
2943.08 39
2943.20 44
2943.33 49
2943.45 52
2943.57 53
2943.70 53
2943.82 53
2943.95 54
2944.07 58
2944.20 63
2944.32 71
2944.45 79
2944.57 87
2944.69 92
2944.82 95
2944.94 96
2945.07 95
2945.19 95
2945.32 95
2945.44 96
2945.56 97
2945.69 96
2945.81 93
2945.94 86
2946.06 77
2946.19 66
2946.31 56
2946.44 49
2946.56 46
2946.68 48
2946.81 55
2946.93 65
2947.06 76
2947.18 87
2947.31 95
2947.43 99
2947.56 101
2947.68 100
2947.80 98
2947.93 96
2948.05 95
2948.18 96
2948.30 99
2948.43 105
2948.55 113
2948.68 122
2948.80 131
2948.92 141
2949.05 149
2949.17 155
2949.30 159
2949.42 161
2949.55 160
2949.67 155
2949.80 146
2949.92 135
2950.05 122
2950.17 108
2950.29 94
2950.42 80
2950.54 68
2950.67 59
2950.79 51
2950.92 45
2951.04 41
2951.17 40
2951.29 41
2951.41 47
2951.54 58
2951.66 73
2951.79 91
2951.91 111
2952.04 130
2952.16 145
2952.29 156
2952.41 161
2952.54 160
2952.66 154
2952.78 145
2952.91 133
2953.03 120
2953.16 106
2953.28 94
2953.41 84
2953.53 78
2953.66 75
2953.78 77
2953.91 83
2954.03 91
2954.15 101
2954.28 110
2954.40 117
2954.53 123
2954.65 126
2954.78 127
2954.90 125
2955.03 121
2955.15 116
2955.28 110
2955.40 103
2955.53 95
2955.65 87
2955.77 81
2955.90 76
2956.02 73
2956.15 72
2956.27 71
2956.40 71
2956.52 71
2956.65 69
2956.77 66
2956.90 63
2957.02 58
2957.15 52
2957.27 46
2957.39 41
2957.52 36
2957.64 34
2957.77 33
2957.89 34
2958.02 36
2958.14 37
2958.27 37
2958.39 35
2958.52 32
2958.64 26
2958.77 21
2958.89 17
2959.02 15
2959.14 17
2959.26 21
2959.39 28
2959.51 36
2959.64 42
2959.76 47
2959.89 50
2960.01 50
2960.14 48
2960.26 45
2960.39 43
2960.51 41
2960.64 40
2960.76 40
2960.89 41
2961.01 44
2961.14 48
2961.26 54
2961.38 63
2961.51 74
2961.63 85
2961.76 97
2961.88 109
2962.01 119
2962.13 127
2962.26 135
2962.38 141
2962.51 147
2962.63 153
2962.76 159
2962.88 166
2963.01 172
2963.13 176
2963.26 179
2963.38 178
2963.51 175
2963.63 168
2963.76 159
2963.88 149
2964.00 138
2964.13 127
2964.25 116
2964.38 103
2964.50 90
2964.63 76
2964.75 63
2964.88 50
2965.00 41
2965.13 35
2965.25 32
2965.38 31
2965.50 31
2965.63 29
2965.75 26
2965.88 19
2966.00 11
2966.13 3
2966.25 0
2966.38 0
2966.50 0
2966.63 0
2966.75 0
2966.88 0
2967.00 0
2967.13 4
2967.25 8
2967.38 9
2967.50 10
2967.62 9
2967.75 6
2967.87 3
2968.00 0
2968.12 0
2968.25 0
2968.37 0
2968.50 0
2968.62 0
2968.75 0
2968.87 3
2969.00 11
2969.12 19
2969.25 27
2969.37 33
2969.50 37
2969.62 36
2969.75 34
2969.87 29
2970.00 23
2970.12 18
2970.25 15
2970.37 15
2970.50 16
2970.62 19
2970.75 23
2970.87 27
2971.00 32
2971.12 36
2971.25 39
2971.37 41
2971.50 42
2971.62 41
2971.75 38
2971.87 34
2972.00 29
2972.12 25
2972.25 23
2972.37 22
2972.50 23
2972.62 25
2972.75 26
2972.87 27
2973.00 27
2973.12 26
2973.25 25
2973.37 25
2973.50 25
2973.62 26
2973.75 28
2973.87 31
2974.00 32
2974.12 31
2974.25 27
2974.37 21
2974.50 12
2974.62 2
2974.75 0
2974.87 0
2975.00 0
2975.12 0
2975.25 0
2975.37 0
2975.50 4
2975.62 16
2975.75 27
2975.87 35
2976.00 40
2976.12 42
2976.25 41
2976.37 39
2976.50 37
2976.62 36
2976.75 36
2976.87 36
2977.00 36
2977.12 33
2977.25 27
2977.37 18
2977.50 7
2977.62 0
2977.75 0
2977.87 0
2978.00 0
2978.12 0
2978.25 0
2978.37 0
2978.50 3
2978.62 7
2978.75 10
2978.87 11
2979.00 13
2979.12 17
2979.25 23
2979.37 33
2979.50 46
2979.62 60
2979.75 75
2979.87 87
2980.00 95
2980.12 98
2980.25 96
2980.37 92
2980.50 85
2980.63 77
2980.75 70
2980.88 66
2981.00 64
2981.13 64
2981.25 68
2981.38 75
2981.50 82
2981.63 90
2981.75 97
2981.88 100
2982.00 98
2982.13 93
2982.25 83
2982.38 73
2982.50 63
2982.63 54
2982.75 48
2982.88 43
2983.00 38
2983.13 33
2983.25 27
2983.38 20
2983.50 12
2983.63 4
2983.75 0
2983.88 0
2984.00 0
2984.13 0
2984.26 0
2984.38 0
2984.51 8
2984.63 20
2984.76 34
2984.88 47
2985.01 59
2985.13 67
2985.26 72
2985.38 73
2985.51 70
2985.63 66
2985.76 61
2985.88 55
2986.01 50
2986.13 44
2986.26 40
2986.38 36
2986.51 32
2986.63 30
2986.76 28
2986.89 26
2987.01 25
2987.14 24
2987.26 23
2987.39 22
2987.51 20
2987.64 19
2987.76 17
2987.89 16
2988.01 18
2988.14 22
2988.26 28
2988.39 37
2988.51 48
2988.64 58
2988.76 66
2988.89 72
2989.02 75
2989.14 75
2989.27 74
2989.39 72
2989.52 71
2989.64 71
2989.77 72
2989.89 72
2990.02 73
2990.14 72
2990.27 69
2990.39 63
2990.52 56
2990.64 46
2990.77 36
2990.90 26
2991.02 19
2991.15 16
2991.27 18
2991.40 25
2991.52 36
2991.65 48
2991.77 59
2991.90 68
2992.02 74
2992.15 78
2992.27 79
2992.40 79
2992.53 80
2992.65 81
2992.78 83
2992.90 84
2993.03 86
2993.15 86
2993.28 87
2993.40 87
2993.53 88
2993.65 89
2993.78 91
2993.90 94
2994.03 98
2994.16 101
2994.28 103
2994.41 103
2994.53 100
2994.66 93
2994.78 84
2994.91 74
2995.03 63
2995.16 53
2995.28 46
2995.41 44
2995.54 46
2995.66 52
2995.79 62
2995.91 74
2996.04 86
2996.16 96
2996.29 103
2996.41 106
2996.54 105
2996.66 101
2996.79 94
2996.92 87
2997.04 81
2997.17 77
2997.29 75
2997.42 75
2997.54 77
2997.67 80
2997.79 85
2997.92 89
2998.04 91
2998.17 92
2998.30 90
2998.42 85
2998.55 78
2998.67 69
2998.80 61
2998.92 54
2999.05 50
2999.17 48
2999.30 49
2999.43 52
2999.55 55
2999.68 57
2999.80 58
2999.93 57
3000.05 55
3000.18 53
3000.30 50
3000.43 47
3000.56 44
3000.68 40
3000.81 36
3000.93 32
3001.06 26
3001.18 20
3001.31 14
3001.43 8
3001.56 3
3001.69 0
3001.81 0
3001.94 0
3002.06 0
3002.19 0
3002.31 0
3002.44 0
3002.56 0
3002.69 7
3002.82 22
3002.94 39
3003.07 55
3003.19 70
3003.32 83
3003.44 93
3003.57 102
3003.70 108
3003.82 112
3003.95 115
3004.07 116
3004.20 115
3004.32 113
3004.45 111
3004.57 108
3004.70 104
3004.83 102
3004.95 100
3005.08 99
3005.20 99
3005.33 100
3005.45 101
3005.58 100
3005.71 99
3005.83 95
3005.96 89
3006.08 82
3006.21 74
3006.33 68
3006.46 63
3006.59 61
3006.71 63
3006.84 66
3006.96 70
3007.09 74
3007.21 77
3007.34 77
3007.47 74
3007.59 68
3007.72 61
3007.84 52
3007.97 43
3008.09 34
3008.22 27
3008.35 21
3008.47 17
3008.60 14
3008.72 15
3008.85 17
3008.97 22
3009.10 28
3009.23 35
3009.35 41
3009.48 45
3009.60 48
3009.73 48
3009.85 47
3009.98 46
3010.11 47
3010.23 49
3010.36 52
3010.48 57
3010.61 62
3010.73 68
3010.86 72
3010.99 77
3011.11 82
3011.24 88
3011.36 97
3011.49 107
3011.61 118
3011.74 129
3011.87 138
3011.99 144
3012.12 147
3012.24 146
3012.37 144
3012.50 142
3012.62 140
3012.75 139
3012.87 140
3013.00 142
3013.12 145
3013.25 147
3013.38 151
3013.50 154
3013.63 159
3013.75 165
3013.88 171
3014.01 176
3014.13 180
3014.26 180
3014.38 178
3014.51 175
3014.63 169
3014.76 164
3014.89 158
3015.01 153
3015.14 148
3015.26 143
3015.39 138
3015.52 132
3015.64 126
3015.77 120
3015.89 113
3016.02 105
3016.14 97
3016.27 88
3016.40 79
3016.52 72
3016.65 66
3016.77 64
3016.90 64
3017.03 68
3017.15 73
3017.28 79
3017.40 84
3017.53 87
3017.66 88
3017.78 89
3017.91 90
3018.03 91
3018.16 95
3018.29 100
3018.41 105
3018.54 110
3018.66 113
3018.79 114
3018.91 113
3019.04 112
3019.17 112
3019.29 115
3019.42 121
3019.54 129
3019.67 139
3019.80 147
3019.92 154
3020.05 158
3020.17 158
3020.30 156
3020.43 153
3020.55 151
3020.68 150
3020.80 150
3020.93 151
3021.06 150
3021.18 149
3021.31 146
3021.43 142
3021.56 136
3021.69 130
3021.81 125
3021.94 120
3022.06 116
3022.19 112
3022.32 110
3022.44 109
3022.57 111
3022.69 115
3022.82 121
3022.95 129
3023.07 138
3023.20 147
3023.32 153
3023.45 158
3023.58 159
3023.70 159
3023.83 159
3023.95 158
3024.08 158
3024.21 160
3024.33 164
3024.46 168
3024.58 171
3024.71 174
3024.84 174
3024.96 173
3025.09 169
3025.22 163
3025.34 156
3025.47 148
3025.59 142
3025.72 138
3025.85 136
3025.97 136
3026.10 139
3026.22 143
3026.35 147
3026.48 152
3026.60 156
3026.73 159
3026.85 162
3026.98 164
3027.11 166
3027.23 167
3027.36 167
3027.49 165
3027.61 161
3027.74 153
3027.86 142
3027.99 130
3028.12 116
3028.24 102
3028.37 92
3028.49 85
3028.62 82
3028.75 83
3028.87 88
3029.00 93
3029.12 98
3029.25 101
3029.38 100
3029.50 95
3029.63 87
3029.76 77
3029.88 66
3030.01 55
3030.13 46
3030.26 40
3030.39 37
3030.51 37
3030.64 38
3030.77 41
3030.89 44
3031.02 46
3031.14 46
3031.27 44
3031.40 41
3031.52 36
3031.65 29
3031.77 22
3031.90 13
3032.03 5
3032.15 0
3032.28 0
3032.41 0
3032.53 0
3032.66 0
3032.78 0
3032.91 0
3033.04 0
3033.16 1
3033.29 16
3033.42 35
3033.54 54
3033.67 71
3033.79 86
3033.92 97
3034.05 103
3034.17 105
3034.30 104
3034.43 103
3034.55 101
3034.68 101
3034.80 101
3034.93 102
3035.06 102
3035.18 100
3035.31 96
3035.44 88
3035.56 79
3035.69 68
3035.81 56
3035.94 44
3036.07 35
3036.19 27
3036.32 22
3036.45 19
3036.57 17
3036.70 17
3036.83 17
3036.95 17
3037.08 15
3037.20 13
3037.33 8
3037.46 3
3037.58 0
3037.71 0
3037.84 0
3037.96 0
3038.09 0
3038.21 0
3038.34 0
3038.47 3
3038.59 17
3038.72 30
3038.85 43
3038.97 53
3039.10 61
3039.23 67
3039.35 71
3039.48 74
3039.60 77
3039.73 80
3039.86 85
3039.98 90
3040.11 95
3040.24 99
3040.36 101
3040.49 102
3040.62 102
3040.74 101
3040.87 99
3040.99 96
3041.12 92
3041.25 87
3041.37 82
3041.50 75
3041.63 68
3041.75 61
3041.88 55
3042.01 49
3042.13 45
3042.26 40
3042.39 36
3042.51 33
3042.64 30
3042.76 28
3042.89 29
3043.02 34
3043.14 41
3043.27 51
3043.40 63
3043.52 75
3043.65 87
3043.78 95
3043.90 101
3044.03 102
3044.16 99
3044.28 93
3044.41 84
3044.54 75
3044.66 67
3044.79 61
3044.91 58
3045.04 60
3045.17 65
3045.29 74
3045.42 85
3045.55 96
3045.67 106
3045.80 114
3045.93 119
3046.05 121
3046.18 119
3046.31 115
3046.43 109
3046.56 104
3046.69 99
3046.81 96
3046.94 95
3047.07 97
3047.19 100
3047.32 104
3047.44 108
3047.57 110
3047.70 110
3047.82 108
3047.95 106
3048.08 103
3048.20 100
3048.33 99
3048.46 99
3048.58 101
3048.71 103
3048.84 104
3048.96 103
3049.09 101
3049.22 95
3049.34 87
3049.47 76
3049.60 63
3049.72 50
3049.85 37
3049.98 28
3050.10 23
3050.23 23
3050.36 27
3050.48 35
3050.61 46
3050.74 57
3050.86 67
3050.99 74
3051.12 78
3051.24 78
3051.37 74
3051.50 66
3051.62 57
3051.75 46
3051.88 36
3052.00 28
3052.13 23
3052.26 22
3052.38 25
3052.51 31
3052.63 37
3052.76 42
3052.89 45
3053.01 45
3053.14 42
3053.27 37
3053.39 33
3053.52 30
3053.65 28
3053.77 29
3053.90 29
3054.03 29
3054.15 28
3054.28 25
3054.41 21
3054.53 16
3054.66 11
3054.79 5
3054.91 0
3055.04 0
3055.17 0
3055.30 0
3055.42 0
3055.55 0
3055.68 0
3055.80 0
3055.93 10
3056.06 24
3056.18 37
3056.31 46
3056.44 51
3056.56 52
3056.69 51
3056.82 49
3056.94 47
3057.07 46
3057.20 47
3057.32 50
3057.45 53
3057.58 57
3057.70 59
3057.83 61
3057.96 62
3058.08 63
3058.21 64
3058.34 66
3058.46 69
3058.59 72
3058.72 77
3058.84 83
3058.97 88
3059.10 93
3059.22 96
3059.35 98
3059.48 98
3059.60 96
3059.73 92
3059.86 87
3059.98 81
3060.11 74
3060.24 69
3060.37 64
3060.49 60
3060.62 58
3060.75 56
3060.87 55
3061.00 54
3061.13 53
3061.25 52
3061.38 52
3061.51 54
3061.63 58
3061.76 65
3061.89 72
3062.01 79
3062.14 85
3062.27 88
3062.39 89
3062.52 87
3062.65 83
3062.77 76
3062.90 68
3063.03 59
3063.16 51
3063.28 44
3063.41 38
3063.54 35
3063.66 33
3063.79 34
3063.92 37
3064.04 42
3064.17 49
3064.30 56
3064.42 64
3064.55 71
3064.68 77
3064.80 80
3064.93 80
3065.06 77
3065.19 73
3065.31 68
3065.44 64
3065.57 62
3065.69 64
3065.82 70
3065.95 80
3066.07 94
3066.20 109
3066.33 125
3066.45 140
3066.58 153
3066.71 163
3066.84 169
3066.96 174
3067.09 177
3067.22 179
3067.34 183
3067.47 188
3067.60 196
3067.72 206
3067.85 219
3067.98 234
3068.10 248
3068.23 261
3068.36 271
3068.49 277
3068.61 279
3068.74 277
3068.87 272
3068.99 265
3069.12 257
3069.25 249
3069.37 241
3069.50 233
3069.63 226
3069.76 220
3069.88 216
3070.01 213
3070.14 212
3070.26 212
3070.39 212
3070.52 212
3070.64 212
3070.77 212
3070.90 210
3071.03 208
3071.15 206
3071.28 202
3071.41 198
3071.53 193
3071.66 187
3071.79 181
3071.92 177
3072.04 176
3072.17 178
3072.30 184
3072.42 192
3072.55 202
3072.68 212
3072.80 221
3072.93 228
3073.06 232
3073.19 234
3073.31 235
3073.44 234
3073.57 233
3073.69 231
3073.82 229
3073.95 226
3074.08 220
3074.20 212
3074.33 200
3074.46 186
3074.58 170
3074.71 155
3074.84 142
3074.96 133
3075.09 130
3075.22 131
3075.35 135
3075.47 141
3075.60 147
3075.73 151
3075.85 153
3075.98 152
3076.11 150
3076.24 147
3076.36 144
3076.49 142
3076.62 140
3076.74 138
3076.87 136
3077.00 132
3077.13 127
3077.25 120
3077.38 113
3077.51 108
3077.63 103
3077.76 102
3077.89 103
3078.02 105
3078.14 109
3078.27 112
3078.40 113
3078.52 113
3078.65 112
3078.78 110
3078.91 109
3079.03 109
3079.16 111
3079.29 114
3079.42 118
3079.54 121
3079.67 123
3079.80 123
3079.92 121
3080.05 117
3080.18 112
3080.31 107
3080.43 103
3080.56 101
3080.69 103
3080.81 109
3080.94 120
3081.07 133
3081.20 149
3081.32 166
3081.45 183
3081.58 199
3081.71 213
3081.83 225
3081.96 234
3082.09 238
3082.21 238
3082.34 234
3082.47 225
3082.60 212
3082.72 199
3082.85 185
3082.98 172
3083.11 161
3083.23 150
3083.36 141
3083.49 132
3083.61 124
3083.74 116
3083.87 109
3084.00 104
3084.12 101
3084.25 100
3084.38 101
3084.51 102
3084.63 102
3084.76 100
3084.89 96
3085.01 89
3085.14 80
3085.27 71
3085.40 63
3085.52 57
3085.65 52
3085.78 49
3085.91 47
3086.03 45
3086.16 40
3086.29 33
3086.42 24
3086.54 14
3086.67 4
3086.80 0
3086.92 0
3087.05 0
3087.18 0
3087.31 0
3087.43 0
3087.56 0
3087.69 0
3087.82 0
3087.94 8
3088.07 22
3088.20 40
3088.33 60
3088.45 80
3088.58 98
3088.71 113
3088.84 123
3088.96 129
3089.09 132
3089.22 133
3089.34 134
3089.47 136
3089.60 140
3089.73 146
3089.85 152
3089.98 158
3090.11 162
3090.24 164
3090.36 163
3090.49 159
3090.62 152
3090.75 142
3090.87 130
3091.00 119
3091.13 110
3091.26 103
3091.38 100
3091.51 102
3091.64 106
3091.77 112
3091.89 117
3092.02 121
3092.15 121
3092.28 119
3092.40 115
3092.53 110
3092.66 107
3092.79 106
3092.91 108
3093.04 111
3093.17 115
3093.30 116
3093.42 113
3093.55 105
3093.68 91
3093.81 73
3093.93 53
3094.06 34
3094.19 19
3094.32 9
3094.44 4
3094.57 4
3094.70 8
3094.83 14
3094.95 19
3095.08 24
3095.21 28
3095.34 30
3095.46 33
3095.59 36
3095.72 39
3095.85 42
3095.97 45
3096.10 47
3096.23 48
3096.36 46
3096.48 43
3096.61 40
3096.74 37
3096.87 37
3096.99 40
3097.12 45
3097.25 52
3097.38 60
3097.50 67
3097.63 72
3097.76 75
3097.89 76
3098.01 76
3098.14 76
3098.27 78
3098.40 81
3098.52 86
3098.65 93
3098.78 101
3098.91 110
3099.03 120
3099.16 131
3099.29 141
3099.42 151
3099.55 159
3099.67 164
3099.80 165
3099.93 163
3100.06 157
3100.18 151
3100.31 145
3100.44 140
3100.57 140
3100.69 143
3100.82 149
3100.95 159
3101.08 172
3101.20 185
3101.33 197
3101.46 208
3101.59 215
3101.72 217
3101.84 214
3101.97 207
3102.10 195
3102.23 182
3102.35 169
3102.48 158
3102.61 149
3102.74 142
3102.86 138
3102.99 135
3103.12 133
3103.25 130
3103.37 126
3103.50 121
3103.63 116
3103.76 109
3103.89 103
3104.01 98
3104.14 96
3104.27 99
3104.40 107
3104.52 121
3104.65 141
3104.78 164
3104.91 188
3105.04 207
3105.16 221
3105.29 226
3105.42 222
3105.55 211
3105.67 196
3105.80 179
3105.93 165
3106.06 155
3106.18 150
3106.31 149
3106.44 151
3106.57 156
3106.70 162
3106.82 169
3106.95 178
3107.08 190
3107.21 206
3107.33 225
3107.46 246
3107.59 265
3107.72 282
3107.85 293
3107.97 296
3108.10 291
3108.23 280
3108.36 264
3108.48 246
3108.61 228
3108.74 211
3108.87 198
3109.00 186
3109.12 176
3109.25 166
3109.38 156
3109.51 144
3109.64 132
3109.76 119
3109.89 106
3110.02 94
3110.15 83
3110.27 74
3110.40 67
3110.53 63
3110.66 62
3110.79 65
3110.91 71
3111.04 80
3111.17 91
3111.30 101
3111.42 110
3111.55 117
3111.68 123
3111.81 128
3111.94 133
3112.06 140
3112.19 149
3112.32 160
3112.45 172
3112.58 184
3112.70 194
3112.83 201
3112.96 205
3113.09 206
3113.22 205
3113.34 205
3113.47 207
3113.60 213
3113.73 224
3113.85 240
3113.98 259
3114.11 278
3114.24 297
3114.37 313
3114.49 325
3114.62 335
3114.75 344
3114.88 353
3115.01 363
3115.13 375
3115.26 388
3115.39 403
3115.52 418
3115.65 432
3115.77 446
3115.90 459
3116.03 473
3116.16 487
3116.29 501
3116.41 515
3116.54 528
3116.67 537
3116.80 542
3116.93 543
3117.05 540
3117.18 532
3117.31 520
3117.44 506
3117.56 489
3117.69 473
3117.82 457
3117.95 442
3118.08 428
3118.20 416
3118.33 405
3118.46 394
3118.59 384
3118.72 374
3118.84 365
3118.97 358
3119.10 352
3119.23 348
3119.36 344
3119.49 341
3119.61 337
3119.74 331
3119.87 324
3120.00 315
3120.13 306
3120.25 297
3120.38 290
3120.51 283
3120.64 279
3120.77 275
3120.89 270
3121.02 265
3121.15 257
3121.28 247
3121.41 237
3121.53 227
3121.66 220
3121.79 217
3121.92 218
3122.05 224
3122.17 232
3122.30 241
3122.43 250
3122.56 258
3122.69 263
3122.81 266
3122.94 267
3123.07 265
3123.20 261
3123.33 256
3123.46 249
3123.58 243
3123.71 236
3123.84 231
3123.97 227
3124.10 224
3124.22 221
3124.35 218
3124.48 212
3124.61 204
3124.74 193
3124.86 180
3124.99 168
3125.12 157
3125.25 149
3125.38 145
3125.51 144
3125.63 146
3125.76 149
3125.89 152
3126.02 152
3126.15 150
3126.27 146
3126.40 140
3126.53 134
3126.66 128
3126.79 124
3126.91 122
3127.04 121
3127.17 122
3127.30 124
3127.43 126
3127.56 127
3127.68 129
3127.81 130
3127.94 131
3128.07 134
3128.20 137
3128.32 142
3128.45 148
3128.58 154
3128.71 160
3128.84 163
3128.97 165
3129.09 164
3129.22 162
3129.35 159
3129.48 155
3129.61 151
3129.74 148
3129.86 146
3129.99 144
3130.12 142
3130.25 141
3130.38 140
3130.50 139
3130.63 137
3130.76 135
3130.89 131
3131.02 126
3131.15 119
3131.27 110
3131.40 100
3131.53 91
3131.66 83
3131.79 76
3131.92 72
3132.04 70
3132.17 69
3132.30 71
3132.43 75
3132.56 80
3132.69 86
3132.81 93
3132.94 101
3133.07 109
3133.20 115
3133.33 120
3133.46 123
3133.58 125
3133.71 126
3133.84 127
3133.97 128
3134.10 130
3134.23 132
3134.35 132
3134.48 130
3134.61 126
3134.74 119
3134.87 109
3135.00 98
3135.12 85
3135.25 71
3135.38 57
3135.51 43
3135.64 29
3135.77 17
3135.89 8
3136.02 2
3136.15 0
3136.28 0
3136.41 0
3136.54 0
3136.66 0
3136.79 0
3136.92 0
3137.05 0
3137.18 0
3137.31 0
3137.43 8
3137.56 20
3137.69 33
3137.82 45
3137.95 55
3138.08 62
3138.20 65
3138.33 66
3138.46 64
3138.59 61
3138.72 60
3138.85 61
3138.98 64
3139.10 71
3139.23 79
3139.36 89
3139.49 98
3139.62 105
3139.75 109
3139.87 109
3140.00 107
3140.13 103
3140.26 96
3140.39 89
3140.52 81
3140.64 73
3140.77 66
3140.90 59
3141.03 56
3141.16 56
3141.29 60
3141.42 68
3141.54 79
3141.67 92
3141.80 104
3141.93 115
3142.06 122
3142.19 126
3142.31 126
3142.44 124
3142.57 120
3142.70 116
3142.83 112
3142.96 110
3143.09 109
3143.21 110
3143.34 113
3143.47 117
3143.60 121
3143.73 125
3143.86 129
3143.99 133
3144.11 135
3144.24 137
3144.37 139
3144.50 141
3144.63 143
3144.76 144
3144.89 145
3145.01 145
3145.14 145
3145.27 143
3145.40 141
3145.53 140
3145.66 140
3145.79 142
3145.91 146
3146.04 152
3146.17 158
3146.30 162
3146.43 164
3146.56 163
3146.69 158
3146.81 150
3146.94 142
3147.07 134
3147.20 128
3147.33 123
3147.46 119
3147.59 115
3147.71 109
3147.84 100
3147.97 87
3148.10 71
3148.23 53
3148.36 36
3148.49 20
3148.61 8
3148.74 1
3148.87 0
3149.00 0
3149.13 2
3149.26 8
3149.39 15
3149.51 24
3149.64 34
3149.77 45
3149.90 56
3150.03 67
3150.16 76
3150.29 83
3150.42 87
3150.54 90
3150.67 91
3150.80 92
3150.93 92
3151.06 92
3151.19 91
3151.32 87
3151.44 80
3151.57 70
3151.70 56
3151.83 41
3151.96 27
3152.09 14
3152.22 4
3152.35 0
3152.47 0
3152.60 0
3152.73 0
3152.86 0
3152.99 0
3153.12 0
3153.25 0
3153.37 0
3153.50 1
3153.63 3
3153.76 7
3153.89 11
3154.02 15
3154.15 18
3154.28 20
3154.40 20
3154.53 21
3154.66 22
3154.79 23
3154.92 26
3155.05 30
3155.18 34
3155.31 38
3155.43 42
3155.56 45
3155.69 48
3155.82 50
3155.95 53
3156.08 57
3156.21 62
3156.34 67
3156.46 73
3156.59 78
3156.72 80
3156.85 80
3156.98 78
3157.11 74
3157.24 70
3157.37 68
3157.50 68
3157.62 72
3157.75 79
3157.88 88
3158.01 97
3158.14 103
3158.27 106
3158.40 105
3158.53 99
3158.65 90
3158.78 80
3158.91 72
3159.04 66
3159.17 63
3159.30 62
3159.43 61
3159.56 59
3159.69 55
3159.81 49
3159.94 40
3160.07 32
3160.20 26
3160.33 25
3160.46 30
3160.59 42
3160.72 57
3160.85 74
3160.97 89
3161.10 99
3161.23 103
3161.36 100
3161.49 91
3161.62 79
3161.75 67
3161.88 56
3162.00 47
3162.13 42
3162.26 40
3162.39 41
3162.52 44
3162.65 51
3162.78 59
3162.91 69
3163.04 79
3163.17 89
3163.29 97
3163.42 102
3163.55 105
3163.68 103
3163.81 99
3163.94 94
3164.07 88
3164.20 83
3164.33 78
3164.45 76
3164.58 74
3164.71 73
3164.84 71
3164.97 71
3165.10 70
3165.23 70
3165.36 72
3165.49 75
3165.62 80
3165.74 85
3165.87 89
3166.00 92
3166.13 94
3166.26 95
3166.39 97
3166.52 98
3166.65 101
3166.78 104
3166.90 106
3167.03 107
3167.16 105
3167.29 101
3167.42 95
3167.55 87
3167.68 79
3167.81 73
3167.94 68
3168.07 65
3168.19 65
3168.32 66
3168.45 70
3168.58 74
3168.71 78
3168.84 80
3168.97 81
3169.10 78
3169.23 72
3169.36 63
3169.49 50
3169.61 37
3169.74 24
3169.87 13
3170.00 4
3170.13 0
3170.26 0
3170.39 0
3170.52 0
3170.65 3
3170.78 8
3170.90 13
3171.03 18
3171.16 21
3171.29 23
3171.42 24
3171.55 25
3171.68 26
3171.81 28
3171.94 29
3172.07 29
3172.20 27
3172.32 23
3172.45 17
3172.58 12
3172.71 8
3172.84 8
3172.97 11
3173.10 17
3173.23 24
3173.36 29
3173.49 33
3173.62 33
3173.75 31
3173.87 28
3174.00 24
3174.13 22
3174.26 22
3174.39 24
3174.52 29
3174.65 35
3174.78 43
3174.91 50
3175.04 55
3175.17 59
3175.30 60
3175.42 59
3175.55 56
3175.68 51
3175.81 45
3175.94 40
3176.07 37
3176.20 37
3176.33 40
3176.46 48
3176.59 59
3176.72 72
3176.85 87
3176.97 101
3177.10 113
3177.23 121
3177.36 125
3177.49 124
3177.62 120
3177.75 113
3177.88 105
3178.01 98
3178.14 93
3178.27 90
3178.40 91
3178.52 95
3178.65 100
3178.78 106
3178.91 112
3179.04 116
3179.17 119
3179.30 121
3179.43 121
3179.56 121
3179.69 120
3179.82 117
3179.95 112
3180.08 105
3180.21 95
3180.33 82
3180.46 68
3180.59 55
3180.72 43
3180.85 34
3180.98 28
3181.11 24
3181.24 22
3181.37 20
3181.50 17
3181.63 13
3181.76 9
3181.89 4
3182.02 2
3182.14 1
3182.27 3
3182.40 7
3182.53 10
3182.66 12
3182.79 13
3182.92 12
3183.05 10
3183.18 9
3183.31 9
3183.44 11
3183.57 17
3183.70 26
3183.83 38
3183.96 51
3184.08 66
3184.21 79
3184.34 90
3184.47 97
3184.60 100
3184.73 97
3184.86 90
3184.99 81
3185.12 72
3185.25 65
3185.38 60
3185.51 59
3185.64 63
3185.77 69
3185.90 76
3186.02 83
3186.15 89
3186.28 94
3186.41 99
3186.54 103
3186.67 108
3186.80 113
3186.93 117
3187.06 120
3187.19 122
3187.32 123
3187.45 124
3187.58 124
3187.71 127
3187.84 131
3187.97 137
3188.10 143
3188.22 150
3188.35 155
3188.48 158
3188.61 159
3188.74 158
3188.87 156
3189.00 154
3189.13 152
3189.26 151
3189.39 151
3189.52 151
3189.65 150
3189.78 148
3189.91 146
3190.04 144
3190.17 143
3190.30 145
3190.43 147
3190.55 151
3190.68 155
3190.81 159
3190.94 161
3191.07 162
3191.20 160
3191.33 157
3191.46 153
3191.59 147
3191.72 139
3191.85 130
3191.98 120
3192.11 108
3192.24 96
3192.37 86
3192.50 79
3192.63 75
3192.76 76
3192.89 81
3193.02 88
3193.14 95
3193.27 99
3193.40 98
3193.53 90
3193.66 78
3193.79 61
3193.92 43
3194.05 26
3194.18 14
3194.31 7
3194.44 7
3194.57 14
3194.70 24
3194.83 36
3194.96 48
3195.09 56
3195.22 60
3195.35 60
3195.48 54
3195.61 45
3195.74 34
3195.87 23
3196.00 12
3196.12 3
3196.25 0
3196.38 0
3196.51 0
3196.64 0
3196.77 2
3196.90 8
3197.03 15
3197.16 21
3197.29 26
3197.42 30
3197.55 34
3197.68 38
3197.81 43
3197.94 49
3198.07 56
3198.20 64
3198.33 71
3198.46 77
3198.59 82
3198.72 83
3198.85 82
3198.98 78
3199.11 71
3199.24 62
3199.37 51
3199.49 39
3199.62 27
3199.75 16
3199.88 7
3200.01 0
3200.14 0
3200.27 0
3200.40 0
3200.53 0
3200.66 0
3200.79 0
3200.92 0
3201.05 0
3201.18 4
3201.31 11
3201.44 19
3201.57 27
3201.70 34
3201.83 40
3201.96 43
3202.09 43
3202.22 41
3202.35 36
3202.48 30
3202.61 24
3202.74 21
3202.87 20
3203.00 23
3203.13 29
3203.26 37
3203.39 45
3203.52 52
3203.65 56
3203.78 57
3203.90 55
3204.03 51
3204.16 47
3204.29 42
3204.42 37
3204.55 34
3204.68 32
3204.81 30
3204.94 29
3205.07 28
3205.20 28
3205.33 28
3205.46 30
3205.59 34
3205.72 40
3205.85 46
3205.98 53
3206.11 58
3206.24 61
3206.37 60
3206.50 56
3206.63 49
3206.76 41
3206.89 34
3207.02 28
3207.15 24
3207.28 22
3207.41 21
3207.54 19
3207.67 16
3207.80 11
3207.93 3
3208.06 0
3208.19 0
3208.32 0
3208.45 0
3208.58 0
3208.71 0
3208.84 0
3208.97 5
3209.10 16
3209.23 25
3209.36 31
3209.49 34
3209.62 36
3209.75 36
3209.88 38
3210.01 40
3210.14 43
3210.27 47
3210.40 49
3210.53 50
3210.66 49
3210.79 47
3210.91 43
3211.04 39
3211.17 34
3211.30 29
3211.43 23
3211.56 18
3211.69 15
3211.82 15
3211.95 18
3212.08 24
3212.21 34
3212.34 47
3212.47 60
3212.60 72
3212.73 81
3212.86 87
3212.99 89
3213.12 88
3213.25 85
3213.38 81
3213.51 78
3213.64 76
3213.77 77
3213.90 80
3214.03 84
3214.16 89
3214.29 95
3214.42 99
3214.55 102
3214.68 102
3214.81 99
3214.94 94
3215.07 86
3215.20 76
3215.33 64
3215.46 51
3215.59 38
3215.72 25
3215.85 12
3215.98 0
3216.11 0
3216.24 0
3216.37 0
3216.50 0
3216.63 0
3216.76 0
3216.89 0
3217.02 8
3217.15 25
3217.28 40
3217.41 52
3217.54 60
3217.67 66
3217.80 69
3217.93 70
3218.06 71
3218.19 70
3218.32 69
3218.45 68
3218.58 66
3218.71 64
3218.84 63
3218.97 64
3219.10 66
3219.23 71
3219.36 79
3219.49 88
3219.62 98
3219.75 107
3219.88 116
3220.01 122
3220.14 125
3220.27 125
3220.40 122
3220.53 117
3220.66 111
3220.79 105
3220.92 99
3221.05 93
3221.18 88
3221.31 83
3221.44 77
3221.57 71
3221.70 63
3221.83 54
3221.96 45
3222.10 36
3222.23 27
3222.36 20
3222.49 15
3222.62 13
3222.75 13
3222.88 16
3223.01 21
3223.14 27
3223.27 34
3223.40 41
3223.53 49
3223.66 58
3223.79 66
3223.92 73
3224.05 79
3224.18 81
3224.31 81
3224.44 76
3224.57 68
3224.70 58
3224.83 48
3224.96 39
3225.09 32
3225.22 28
3225.35 26
3225.48 26
3225.61 26
3225.74 25
3225.87 22
3226.00 18
3226.13 12
3226.26 6
3226.39 0
3226.52 0
3226.65 0
3226.78 0
3226.91 0
3227.04 0
3227.17 1
3227.30 3
3227.43 4
3227.56 3
3227.69 2
3227.82 1
3227.95 1
3228.08 4
3228.21 11
3228.34 22
3228.47 36
3228.60 53
3228.73 73
3228.86 92
3228.99 111
3229.13 126
3229.26 136
3229.39 141
3229.52 140
3229.65 135
3229.78 127
3229.91 119
3230.04 113
3230.17 111
3230.30 113
3230.43 117
3230.56 123
3230.69 130
3230.82 135
3230.95 140
3231.08 143
3231.21 147
3231.34 151
3231.47 156
3231.60 162
3231.73 167
3231.86 169
3231.99 169
3232.12 165
3232.25 159
3232.38 150
3232.51 141
3232.64 133
3232.77 127
3232.90 123
3233.03 120
3233.16 116
3233.29 112
3233.42 106
3233.56 98
3233.69 90
3233.82 82
3233.95 77
3234.08 75
3234.21 78
3234.34 85
3234.47 96
3234.60 108
3234.73 120
3234.86 132
3234.99 142
3235.12 150
3235.25 156
3235.38 162
3235.51 166
3235.64 170
3235.77 173
3235.90 173
3236.03 173
3236.16 170
3236.29 167
3236.42 163
3236.55 159
3236.68 154
3236.81 148
3236.95 141
3237.08 132
3237.21 123
3237.34 113
3237.47 106
3237.60 100
3237.73 97
3237.86 96
3237.99 96
3238.12 95
3238.25 93
3238.38 89
3238.51 84
3238.64 78
3238.77 71
3238.90 64
3239.03 56
3239.16 47
3239.29 36
3239.42 25
3239.55 13
3239.68 3
3239.81 0
3239.95 0
3240.08 0
3240.21 0
3240.34 0
3240.47 0
3240.60 0
3240.73 0
3240.86 3
3240.99 5
3241.12 7
3241.25 10
3241.38 12
3241.51 14
3241.64 15
3241.77 18
3241.90 21
3242.03 27
3242.16 36
3242.29 49
3242.42 65
3242.56 82
3242.69 98
3242.82 112
3242.95 122
3243.08 128
3243.21 131
3243.34 130
3243.47 129
3243.60 126
3243.73 124
3243.86 121
3243.99 119
3244.12 118
3244.25 117
3244.38 118
3244.51 120
3244.64 122
3244.77 124
3244.91 124
3245.04 121
3245.17 115
3245.30 107
3245.43 99
3245.56 91
3245.69 86
3245.82 83
3245.95 84
3246.08 87
3246.21 90
3246.34 94
3246.47 98
3246.60 101
3246.73 104
3246.86 108
3246.99 111
3247.13 114
3247.26 116
3247.39 117
3247.52 114
3247.65 109
3247.78 101
3247.91 92
3248.04 82
3248.17 73
3248.30 66
3248.43 61
3248.56 59
3248.69 59
3248.82 62
3248.95 66
3249.09 70
3249.22 72
3249.35 73
3249.48 72
3249.61 68
3249.74 62
3249.87 55
3250.00 48
3250.13 41
3250.26 35
3250.39 30
3250.52 27
3250.65 25
3250.78 24
3250.91 24
3251.05 24
3251.18 24
3251.31 23
3251.44 22
3251.57 20
3251.70 17
3251.83 15
3251.96 14
3252.09 13
3252.22 15
3252.35 18
3252.48 22
3252.61 27
3252.74 32
3252.88 36
3253.01 37
3253.14 34
3253.27 27
3253.40 16
3253.53 3
3253.66 0
3253.79 0
3253.92 0
3254.05 0
3254.18 0
3254.31 1
3254.44 17
3254.58 33
3254.71 46
3254.84 52
3254.97 52
3255.10 46
3255.23 36
3255.36 24
3255.49 12
3255.62 3
3255.75 0
3255.88 0
3256.01 0
3256.14 0
3256.28 5
3256.41 13
3256.54 21
3256.67 30
3256.80 38
3256.93 45
3257.06 50
3257.19 53
3257.32 54
3257.45 54
3257.58 53
3257.71 52
3257.85 51
3257.98 51
3258.11 50
3258.24 50
3258.37 50
3258.50 49
3258.63 48
3258.76 47
3258.89 46
3259.02 44
3259.15 42
3259.28 40
3259.42 38
3259.55 36
3259.68 35
3259.81 34
3259.94 33
3260.07 32
3260.20 28
3260.33 22
3260.46 15
3260.59 6
3260.72 0
3260.86 0
3260.99 0
3261.12 0
3261.25 0
3261.38 0
3261.51 2
3261.64 9
3261.77 15
3261.90 20
3262.03 24
3262.16 28
3262.30 32
3262.43 37
3262.56 42
3262.69 49
3262.82 56
3262.95 63
3263.08 69
3263.21 75
3263.34 79
3263.47 83
3263.60 85
3263.74 87
3263.87 88
3264.00 87
3264.13 85
3264.26 81
3264.39 74
3264.52 65
3264.65 53
3264.78 39
3264.91 22
3265.05 6
3265.18 0
3265.31 0
3265.44 0
3265.57 0
3265.70 0
3265.83 0
3265.96 0
3266.09 5
3266.22 17
3266.35 26
3266.49 31
3266.62 33
3266.75 33
3266.88 31
3267.01 28
3267.14 26
3267.27 22
3267.40 18
3267.53 13
3267.67 6
3267.80 0
3267.93 0
3268.06 0
3268.19 0
3268.32 0
3268.45 0
3268.58 0
3268.71 0
3268.84 2
3268.98 7
3269.11 12
3269.24 19
3269.37 29
3269.50 40
3269.63 52
3269.76 64
3269.89 75
3270.02 83
3270.16 87
3270.29 88
3270.42 86
3270.55 83
3270.68 80
3270.81 79
3270.94 80
3271.07 84
3271.20 90
3271.34 98
3271.47 105
3271.60 111
3271.73 116
3271.86 121
3271.99 126
3272.12 131
3272.25 138
3272.38 145
3272.52 153
3272.65 161
3272.78 168
3272.91 175
3273.04 181
3273.17 187
3273.30 193
3273.43 199
3273.56 204
3273.70 209
3273.83 213
3273.96 215
3274.09 217
3274.22 220
3274.35 223
3274.48 228
3274.61 235
3274.74 243
3274.88 251
3275.01 260
3275.14 269
3275.27 277
3275.40 286
3275.53 294
3275.66 303
3275.79 310
3275.93 317
3276.06 322
3276.19 325
3276.32 326
3276.45 324
3276.58 319
3276.71 311
3276.84 300
3276.98 284
3277.11 265
3277.24 244
3277.37 224
3277.50 208
3277.63 197
3277.76 194
3277.89 196
3278.02 203
3278.16 212
3278.29 218
3278.42 220
3278.55 217
3278.68 210
3278.81 202
3278.94 194
3279.07 190
3279.21 189
3279.34 190
3279.47 192
3279.60 192
3279.73 190
3279.86 184
3279.99 177
3280.13 168
3280.26 160
3280.39 155
3280.52 152
3280.65 152
3280.78 154
3280.91 156
3281.04 159
3281.18 162
3281.31 164
3281.44 165
3281.57 164
3281.70 162
3281.83 159
3281.96 153
3282.09 145
3282.23 135
3282.36 122
3282.49 109
3282.62 96
3282.75 85
3282.88 78
3283.01 75
3283.15 79
3283.28 86
3283.41 97
3283.54 108
3283.67 117
3283.80 123
3283.93 123
3284.06 118
3284.20 110
3284.33 100
3284.46 90
3284.59 83
3284.72 78
3284.85 76
3284.98 76
3285.12 78
3285.25 81
3285.38 85
3285.51 89
3285.64 93
3285.77 96
3285.90 99
3286.04 100
3286.17 99
3286.30 97
3286.43 94
3286.56 90
3286.69 86
3286.82 82
3286.96 79
3287.09 77
3287.22 77
3287.35 79
3287.48 84
3287.61 91
3287.74 102
3287.88 114
3288.01 126
3288.14 137
3288.27 146
3288.40 152
3288.53 155
3288.66 156
3288.80 154
3288.93 150
3289.06 144
3289.19 138
3289.32 130
3289.45 123
3289.58 116
3289.72 110
3289.85 106
3289.98 101
3290.11 97
3290.24 92
3290.37 86
3290.50 79
3290.64 72
3290.77 65
3290.90 59
3291.03 55
3291.16 54
3291.29 54
3291.43 56
3291.56 58
3291.69 61
3291.82 62
3291.95 64
3292.08 66
3292.21 68
3292.35 70
3292.48 73
3292.61 75
3292.74 77
3292.87 77
3293.00 75
3293.13 71
3293.27 66
3293.40 59
3293.53 51
3293.66 44
3293.79 37
3293.92 31
3294.06 25
3294.19 20
3294.32 15
3294.45 10
3294.58 6
3294.71 1
3294.85 0
3294.98 0
3295.11 0
3295.24 0
3295.37 0
3295.50 0
3295.63 0
3295.77 0
3295.90 1
3296.03 4
3296.16 8
3296.29 12
3296.42 17
3296.56 21
3296.69 24
3296.82 25
3296.95 25
3297.08 22
3297.21 20
3297.35 18
3297.48 19
3297.61 21
3297.74 26
3297.87 32
3298.00 38
3298.14 42
3298.27 44
3298.40 44
3298.53 43
3298.66 42
3298.79 41
3298.93 41
3299.06 42
3299.19 44
3299.32 46
3299.45 47
3299.58 47
3299.72 44
3299.85 41
3299.98 37
3300.11 34
3300.24 34
3300.37 37
3300.51 45
3300.64 57
3300.77 72
3300.90 86
3301.03 98
3301.16 104
3301.30 104
3301.43 98
3301.56 87
3301.69 73
3301.82 60
3301.95 49
3302.09 42
3302.22 39
3302.35 39
3302.48 41
3302.61 43
3302.74 45
3302.88 44
3303.01 41
3303.14 36
3303.27 30
3303.40 25
3303.53 20
3303.67 16
3303.80 15
3303.93 17
3304.06 21
3304.19 26
3304.33 33
3304.46 40
3304.59 46
3304.72 52
3304.85 56
3304.98 58
3305.12 59
3305.25 59
3305.38 58
3305.51 58
3305.64 58
3305.78 60
3305.91 63
3306.04 67
3306.17 70
3306.30 73
3306.43 74
3306.57 74
3306.70 72
3306.83 68
3306.96 64
3307.09 59
3307.23 56
3307.36 55
3307.49 56
3307.62 61
3307.75 70
3307.88 81
3308.02 94
3308.15 104
3308.28 113
3308.41 117
3308.54 117
3308.68 114
3308.81 109
3308.94 102
3309.07 95
3309.20 88
3309.33 80
3309.47 72
3309.60 64
3309.73 57
3309.86 51
3309.99 48
3310.13 47
3310.26 49
3310.39 53
3310.52 58
3310.65 62
3310.79 65
3310.92 66
3311.05 65
3311.18 63
3311.31 60
3311.44 56
3311.58 52
3311.71 46
3311.84 39
3311.97 31
3312.10 20
3312.24 9
3312.37 0
3312.50 0
3312.63 0
3312.76 0
3312.90 0
3313.03 3
3313.16 13
3313.29 21
3313.42 26
3313.56 27
3313.69 24
3313.82 17
3313.95 9
3314.08 2
3314.22 0
3314.35 0
3314.48 0
3314.61 0
3314.74 0
3314.88 0
3315.01 0
3315.14 0
3315.27 0
3315.40 0
3315.54 0
3315.67 8
3315.80 17
3315.93 28
3316.06 38
3316.20 46
3316.33 51
3316.46 55
3316.59 57
3316.72 59
3316.86 62
3316.99 66
3317.12 71
3317.25 75
3317.38 78
3317.52 79
3317.65 78
3317.78 76
3317.91 73
3318.04 71
3318.18 68
3318.31 66
3318.44 64
3318.57 62
3318.70 60
3318.84 58
3318.97 56
3319.10 55
3319.23 55
3319.36 53
3319.50 51
3319.63 46
3319.76 38
3319.89 28
3320.02 17
3320.16 6
3320.29 0
3320.42 0
3320.55 0
3320.68 0
3320.82 0
3320.95 0
3321.08 0
3321.21 1
3321.35 3
3321.48 5
3321.61 7
3321.74 11
3321.87 19
3322.01 32
3322.14 50
3322.27 72
3322.40 97
3322.53 121
3322.67 142
3322.80 158
3322.93 170
3323.06 177
3323.19 180
3323.33 181
3323.46 181
3323.59 180
3323.72 178
3323.86 175
3323.99 170
3324.12 164
3324.25 156
3324.38 146
3324.52 135
3324.65 124
3324.78 112
3324.91 99
3325.05 86
3325.18 73
3325.31 61
3325.44 50
3325.57 41
3325.71 34
3325.84 30
3325.97 28
3326.10 29
3326.23 29
3326.37 29
3326.50 26
3326.63 20
3326.76 10
3326.90 0
3327.03 0
3327.16 0
3327.29 0
3327.42 0
3327.56 0
3327.69 0
3327.82 0
3327.95 13
3328.09 29
3328.22 42
3328.35 49
3328.48 50
3328.61 47
3328.75 39
3328.88 30
3329.01 21
3329.14 15
3329.28 11
3329.41 10
3329.54 13
3329.67 18
3329.81 25
3329.94 34
3330.07 44
3330.20 57
3330.33 70
3330.47 83
3330.60 94
3330.73 103
3330.86 108
3331.00 109
3331.13 106
3331.26 100
3331.39 91
3331.53 79
3331.66 65
3331.79 50
3331.92 36
3332.05 24
3332.19 18
3332.32 18
3332.45 25
3332.58 39
3332.72 56
3332.85 76
3332.98 95
3333.11 112
3333.25 125
3333.38 135
3333.51 142
3333.64 147
3333.77 150
3333.91 152
3334.04 153
3334.17 152
3334.30 151
3334.44 149
3334.57 145
3334.70 139
3334.83 131
3334.97 122
3335.10 111
3335.23 98
3335.36 84
3335.50 67
3335.63 50
3335.76 33
3335.89 16
3336.03 1
3336.16 0
3336.29 0
3336.42 0
3336.55 0
3336.69 0
3336.82 0
3336.95 0
3337.08 0
3337.22 6
3337.35 23
3337.48 41
3337.61 59
3337.75 74
3337.88 87
3338.01 96
3338.14 100
3338.28 102
3338.41 101
3338.54 100
3338.67 99
3338.81 99
3338.94 101
3339.07 104
3339.20 107
3339.34 111
3339.47 115
3339.60 118
3339.73 122
3339.87 125
3340.00 129
3340.13 134
3340.26 139
3340.40 146
3340.53 153
3340.66 160
3340.79 168
3340.93 176
3341.06 185
3341.19 194
3341.32 205
3341.46 216
3341.59 226
3341.72 235
3341.85 242
3341.99 247
3342.12 249
3342.25 249
3342.38 249
3342.52 249
3342.65 249
3342.78 248
3342.91 247
3343.05 245
3343.18 241
3343.31 236
3343.44 230
3343.58 224
3343.71 219
3343.84 215
3343.97 214
3344.11 213
3344.24 212
3344.37 210
3344.50 208
3344.64 204
3344.77 200
3344.90 196
3345.03 193
3345.17 190
3345.30 188
3345.43 184
3345.56 179
3345.70 171
3345.83 160
3345.96 146
3346.09 130
3346.23 115
3346.36 102
3346.49 92
3346.63 87
3346.76 85
3346.89 86
3347.02 90
3347.16 94
3347.29 98
3347.42 101
3347.55 102
3347.69 101
3347.82 97
3347.95 91
3348.08 84
3348.22 76
3348.35 68
3348.48 60
3348.61 54
3348.75 49
3348.88 45
3349.01 40
3349.15 34
3349.28 26
3349.41 18
3349.54 11
3349.68 6
3349.81 6
3349.94 10
3350.07 20
3350.21 33
3350.34 48
3350.47 63
3350.60 77
3350.74 89
3350.87 101
3351.00 113
3351.14 126
3351.27 139
3351.40 152
3351.53 163
3351.67 170
3351.80 172
3351.93 169
3352.06 161
3352.20 149
3352.33 135
3352.46 121
3352.60 110
3352.73 101
3352.86 96
3352.99 94
3353.13 95
3353.26 95
3353.39 94
3353.52 92
3353.66 87
3353.79 82
3353.92 76
3354.06 73
3354.19 72
3354.32 74
3354.45 79
3354.59 85
3354.72 91
3354.85 94
3354.98 95
3355.12 93
3355.25 88
3355.38 81
3355.52 72
3355.65 62
3355.78 53
3355.91 46
3356.05 40
3356.18 38
3356.31 39
3356.45 44
3356.58 52
3356.71 62
3356.84 73
3356.98 83
3357.11 93
3357.24 100
3357.38 106
3357.51 110
3357.64 112
3357.77 114
3357.91 116
3358.04 117
3358.17 119
3358.30 122
3358.44 125
3358.57 131
3358.70 138
3358.84 146
3358.97 155
3359.10 163
3359.23 171
3359.37 177
3359.50 180
3359.63 182
3359.77 182
3359.90 180
3360.03 176
3360.16 170
3360.30 162
3360.43 152
3360.56 140
3360.70 128
3360.83 115
3360.96 103
3361.10 92
3361.23 83
3361.36 75
3361.49 67
3361.63 60
3361.76 53
3361.89 45
3362.03 37
3362.16 28
3362.29 19
3362.42 11
3362.56 6
3362.69 6
3362.82 10
3362.96 18
3363.09 30
3363.22 43
3363.35 56
3363.49 68
3363.62 76
3363.75 81
3363.89 83
3364.02 84
3364.15 84
3364.29 84
3364.42 86
3364.55 89
3364.68 92
3364.82 94
3364.95 95
3365.08 95
3365.22 93
3365.35 91
3365.48 88
3365.62 85
3365.75 82
3365.88 77
3366.01 71
3366.15 63
3366.28 55
3366.41 49
3366.55 44
3366.68 42
3366.81 43
3366.95 46
3367.08 49
3367.21 53
3367.34 56
3367.48 59
3367.61 63
3367.74 67
3367.88 74
3368.01 81
3368.14 89
3368.28 94
3368.41 96
3368.54 93
3368.67 85
3368.81 73
3368.94 56
3369.07 39
3369.21 22
3369.34 8
3369.47 0
3369.61 0
3369.74 0
3369.87 0
3370.00 3
3370.14 11
3370.27 19
3370.40 28
3370.54 35
3370.67 40
3370.80 42
3370.94 41
3371.07 37
3371.20 32
3371.34 25
3371.47 19
3371.60 14
3371.74 10
3371.87 10
3372.00 12
3372.13 17
3372.27 24
3372.40 34
3372.53 44
3372.67 56
3372.80 67
3372.93 78
3373.07 88
3373.20 97
3373.33 106
3373.47 115
3373.60 125
3373.73 135
3373.87 147
3374.00 160
3374.13 173
3374.26 187
3374.40 200
3374.53 210
3374.66 219
3374.80 224
3374.93 225
3375.06 222
3375.20 216
3375.33 206
3375.46 194
3375.60 181
3375.73 168
3375.86 155
3376.00 145
3376.13 138
3376.26 133
3376.40 132
3376.53 132
3376.66 133
3376.80 134
3376.93 136
3377.06 137
3377.19 138
3377.33 141
3377.46 145
3377.59 152
3377.73 161
3377.86 172
3377.99 183
3378.13 192
3378.26 199
3378.39 201
3378.53 198
3378.66 191
3378.79 180
3378.93 168
3379.06 156
3379.19 146
3379.33 138
3379.46 131
3379.59 125
3379.73 118
3379.86 111
3379.99 103
3380.13 96
3380.26 89
3380.39 84
3380.53 81
3380.66 77
3380.79 73
3380.93 67
3381.06 59
3381.19 50
3381.33 40
3381.46 30
3381.59 23
3381.73 19
3381.86 18
3381.99 20
3382.13 24
3382.26 28
3382.39 32
3382.53 34
3382.66 33
3382.79 30
3382.93 26
3383.06 19
3383.19 12
3383.33 5
3383.46 0
3383.59 0
3383.73 0
3383.86 0
3383.99 0
3384.13 0
3384.26 0
3384.39 0
3384.53 1
3384.66 9
3384.79 15
3384.93 20
3385.06 23
3385.19 24
3385.33 27
3385.46 31
3385.59 39
3385.73 50
3385.86 64
3385.99 79
3386.13 93
3386.26 104
3386.39 110
3386.53 113
3386.66 113
3386.79 113
3386.93 114
3387.06 118
3387.19 126
3387.33 139
3387.46 154
3387.59 172
3387.73 191
3387.86 210
3387.99 228
3388.13 243
3388.26 255
3388.39 263
3388.53 267
3388.66 267
3388.79 263
3388.93 256
3389.06 246
3389.19 235
3389.33 224
3389.46 214
3389.59 204
3389.73 195
3389.86 186
3390.00 177
3390.13 167
3390.26 157
3390.40 146
3390.53 137
3390.66 130
3390.80 127
3390.93 128
3391.06 132
3391.20 139
3391.33 146
3391.46 153
3391.60 158
3391.73 161
3391.86 162
3392.00 162
3392.13 161
3392.26 160
3392.40 159
3392.53 158
3392.66 156
3392.80 154
3392.93 149
3393.07 143
3393.20 134
3393.33 124
3393.47 113
3393.60 102
3393.73 92
3393.87 83
3394.00 77
3394.13 72
3394.27 71
3394.40 71
3394.53 74
3394.67 78
3394.80 83
3394.94 87
3395.07 90
3395.20 92
3395.34 92
3395.47 90
3395.60 86
3395.74 79
3395.87 68
3396.00 56
3396.14 41
3396.27 26
3396.40 12
3396.54 0
3396.67 0
3396.81 0
3396.94 0
3397.07 0
3397.21 0
3397.34 0
3397.47 0
3397.61 0
3397.74 2
3397.87 7
3398.01 13
3398.14 20
3398.28 26
3398.41 32
3398.54 36
3398.68 40
3398.81 43
3398.94 46
3399.08 50
3399.21 55
3399.34 58
3399.48 61
3399.61 61
3399.75 60
3399.88 56
3400.01 54
3400.15 53
3400.28 57
3400.41 68
3400.55 84
3400.68 105
3400.81 128
3400.95 151
3401.08 171
3401.22 188
3401.35 200
3401.48 208
3401.62 213
3401.75 217
3401.88 221
3402.02 226
3402.15 233
3402.29 241
3402.42 251
3402.55 261
3402.69 272
3402.82 282
3402.95 293
3403.09 303
3403.22 314
3403.35 327
3403.49 342
3403.62 357
3403.76 372
3403.89 386
3404.02 397
3404.16 405
3404.29 409
3404.42 410
3404.56 408
3404.69 404
3404.83 397
3404.96 387
3405.09 375
3405.23 363
3405.36 351
3405.49 341
3405.63 334
3405.76 331
3405.90 332
3406.03 337
3406.16 343
3406.30 348
3406.43 351
3406.57 351
3406.70 345
3406.83 333
3406.97 316
3407.10 295
3407.23 271
3407.37 246
3407.50 223
3407.64 203
3407.77 187
3407.90 176
3408.04 170
3408.17 167
3408.30 168
3408.44 170
3408.57 173
3408.71 177
3408.84 180
3408.97 183
3409.11 186
3409.24 188
3409.38 190
3409.51 191
3409.64 192
3409.78 191
3409.91 191
3410.04 190
3410.18 189
3410.31 188
3410.45 187
3410.58 185
3410.71 183
3410.85 179
3410.98 175
3411.12 169
3411.25 162
3411.38 155
3411.52 148
3411.65 142
3411.78 136
3411.92 130
3412.05 126
3412.19 123
3412.32 122
3412.45 124
3412.59 128
3412.72 135
3412.86 143
3412.99 151
3413.12 160
3413.26 168
3413.39 175
3413.53 180
3413.66 182
3413.79 182
3413.93 178
3414.06 171
3414.20 161
3414.33 151
3414.46 142
3414.60 136
3414.73 133
3414.87 133
3415.00 136
3415.13 141
3415.27 146
3415.40 150
3415.53 152
3415.67 153
3415.80 153
3415.94 151
3416.07 147
3416.20 140
3416.34 131
3416.47 121
3416.61 109
3416.74 98
3416.87 90
3417.01 87
3417.14 89
3417.28 96
3417.41 107
3417.54 119
3417.68 129
3417.81 136
3417.95 138
3418.08 135
3418.21 129
3418.35 122
3418.48 115
3418.62 110
3418.75 108
3418.88 108
3419.02 109
3419.15 110
3419.29 112
3419.42 114
3419.56 116
3419.69 117
3419.82 118
3419.96 118
3420.09 116
3420.23 114
3420.36 110
3420.49 105
3420.63 100
3420.76 95
3420.90 91
3421.03 87
3421.16 85
3421.30 85
3421.43 87
3421.57 90
3421.70 95
3421.83 100
3421.97 105
3422.10 110
3422.24 114
3422.37 115
3422.50 113
3422.64 109
3422.77 102
3422.91 93
3423.04 84
3423.18 74
3423.31 66
3423.44 60
3423.58 58
3423.71 57
3423.85 58
3423.98 61
3424.11 66
3424.25 71
3424.38 78
3424.52 86
3424.65 95
3424.78 105
3424.92 113
3425.05 117
3425.19 117
3425.32 111
3425.46 101
3425.59 86
3425.72 69
3425.86 51
3425.99 35
3426.13 22
3426.26 11
3426.39 4
3426.53 1
3426.66 1
3426.80 3
3426.93 6
3427.07 10
3427.20 14
3427.33 18
3427.47 21
3427.60 25
3427.74 29
3427.87 34
3428.01 38
3428.14 41
3428.27 42
3428.41 39
3428.54 34
3428.68 26
3428.81 17
3428.94 10
3429.08 6
3429.21 7
3429.35 13
3429.48 22
3429.62 33
3429.75 43
3429.88 50
3430.02 53
3430.15 51
3430.29 47
3430.42 43
3430.56 41
3430.69 42
3430.82 46
3430.96 53
3431.09 61
3431.23 68
3431.36 72
3431.50 74
3431.63 75
3431.76 74
3431.90 73
3432.03 72
3432.17 72
3432.30 72
3432.44 72
3432.57 73
3432.70 74
3432.84 75
3432.97 77
3433.11 78
3433.24 80
3433.38 80
3433.51 79
3433.64 76
3433.78 71
3433.91 65
3434.05 58
3434.18 49
3434.32 41
3434.45 35
3434.58 30
3434.72 27
3434.85 27
3434.99 30
3435.12 36
3435.26 45
3435.39 56
3435.53 68
3435.66 80
3435.79 93
3435.93 104
3436.06 114
3436.20 123
3436.33 129
3436.47 132
3436.60 133
3436.73 131
3436.87 126
3437.00 118
3437.14 108
3437.27 98
3437.41 87
3437.54 76
3437.68 65
3437.81 54
3437.94 41
3438.08 27
3438.21 13
3438.35 0
3438.48 0
3438.62 0
3438.75 0
3438.89 0
3439.02 0
3439.15 0
3439.29 0
3439.42 5
3439.56 12
3439.69 17
3439.83 21
3439.96 25
3440.10 29
3440.23 34
3440.36 39
3440.50 45
3440.63 52
3440.77 59
3440.90 68
3441.04 78
3441.17 90
3441.31 104
3441.44 118
3441.57 133
3441.71 145
3441.84 154
3441.98 159
3442.11 160
3442.25 159
3442.38 158
3442.52 156
3442.65 156
3442.78 157
3442.92 159
3443.05 162
3443.19 164
3443.32 167
3443.46 169
3443.59 173
3443.73 178
3443.86 183
3444.00 188
3444.13 192
3444.26 195
3444.40 197
3444.53 197
3444.67 197
3444.80 198
3444.94 199
3445.07 201
3445.21 202
3445.34 202
3445.48 201
3445.61 197
3445.74 192
3445.88 186
3446.01 178
3446.15 170
3446.28 160
3446.42 148
3446.55 133
3446.69 116
3446.82 98
3446.96 79
3447.09 60
3447.22 44
3447.36 29
3447.49 18
3447.63 10
3447.76 3
3447.90 0
3448.03 0
3448.17 0
3448.30 0
3448.44 0
3448.57 0
3448.71 0
3448.84 0
3448.97 0
3449.11 9
3449.24 19
3449.38 29
3449.51 38
3449.65 45
3449.78 50
3449.92 54
3450.05 57
3450.19 61
3450.32 67
3450.46 74
3450.59 83
3450.72 94
3450.86 106
3450.99 119
3451.13 131
3451.26 143
3451.40 153
3451.53 161
3451.67 167
3451.80 172
3451.94 176
3452.07 180
3452.21 185
3452.34 191
3452.48 197
3452.61 202
3452.74 205
3452.88 205
3453.01 203
3453.15 197
3453.28 188
3453.42 178
3453.55 167
3453.69 156
3453.82 145
3453.96 134
3454.09 125
3454.23 118
3454.36 111
3454.50 106
3454.63 102
3454.77 98
3454.90 94
3455.04 89
3455.17 83
3455.30 77
3455.44 72
3455.57 68
3455.71 65
3455.84 63
3455.98 61
3456.11 58
3456.25 53
3456.38 46
3456.52 38
3456.65 27
3456.79 17
3456.92 7
3457.06 0
3457.19 0
3457.33 0
3457.46 0
3457.60 0
3457.73 0
3457.87 1
3458.00 15
3458.13 31
3458.27 49
3458.40 67
3458.54 81
3458.67 92
3458.81 97
3458.94 97
3459.08 94
3459.21 88
3459.35 80
3459.48 73
3459.62 67
3459.75 64
3459.89 65
3460.02 70
3460.16 78
3460.29 88
3460.43 99
3460.56 108
3460.70 116
3460.83 119
3460.97 119
3461.10 115
3461.24 110
3461.37 105
3461.51 100
3461.64 98
3461.78 98
3461.91 100
3462.05 103
3462.18 107
3462.31 109
3462.45 110
3462.58 108
3462.72 104
3462.85 98
3462.99 91
3463.12 85
3463.26 79
3463.39 75
3463.53 73
3463.66 74
3463.80 76
3463.93 79
3464.07 81
3464.20 84
3464.34 85
3464.47 86
3464.61 86
3464.74 86
3464.88 84
3465.01 81
3465.15 75
3465.28 68
3465.42 59
3465.55 48
3465.69 37
3465.82 28
3465.96 20
3466.09 14
3466.23 10
3466.36 7
3466.50 6
3466.63 6
3466.77 5
3466.90 3
3467.04 1
3467.17 0
3467.31 0
3467.44 0
3467.58 0
3467.71 0
3467.85 0
3467.98 1
3468.12 13
3468.25 27
3468.39 41
3468.52 53
3468.66 62
3468.79 69
3468.93 72
3469.06 75
3469.20 76
3469.33 78
3469.47 80
3469.60 80
3469.74 78
3469.87 74
3470.01 69
3470.14 64
3470.28 58
3470.41 54
3470.55 53
3470.68 54
3470.82 56
3470.95 58
3471.09 60
3471.22 62
3471.36 62
3471.49 60
3471.63 58
3471.76 55
3471.90 52
3472.03 50
3472.17 50
3472.30 53
3472.44 57
3472.57 63
3472.71 68
3472.84 72
3472.98 72
3473.11 69
3473.25 63
3473.38 55
3473.52 47
3473.65 41
3473.79 37
3473.92 36
3474.06 37
3474.19 39
3474.33 41
3474.46 43
3474.60 43
3474.74 44
3474.87 44
3475.01 44
3475.14 44
3475.28 45
3475.41 46
3475.55 46
3475.68 45
3475.82 43
3475.95 39
3476.09 33
3476.22 24
3476.36 15
3476.49 4
3476.63 0
3476.76 0
3476.90 0
3477.03 0
3477.17 0
3477.30 0
3477.44 0
3477.57 0
3477.71 4
3477.84 12
3477.98 19
3478.11 25
3478.25 30
3478.38 33
3478.52 34
3478.65 33
3478.79 30
3478.93 25
3479.06 20
3479.20 16
3479.33 13
3479.47 11
3479.60 10
3479.74 10
3479.87 9
3480.01 8
3480.14 5
3480.28 0
3480.41 0
3480.55 0
3480.68 0
3480.82 0
3480.95 0
3481.09 0
3481.22 3
3481.36 14
3481.49 27
3481.63 38
3481.77 48
3481.90 55
3482.04 59
3482.17 59
3482.31 56
3482.44 51
3482.58 46
3482.71 41
3482.85 36
3482.98 32
3483.12 30
3483.25 27
3483.39 26
3483.52 26
3483.66 28
3483.79 34
3483.93 44
3484.07 58
3484.20 76
3484.34 94
3484.47 109
3484.61 119
3484.74 124
3484.88 122
3485.01 116
3485.15 110
3485.28 106
3485.42 106
3485.55 111
3485.69 120
3485.82 131
3485.96 141
3486.09 148
3486.23 152
3486.37 152
3486.50 151
3486.64 148
3486.77 145
3486.91 142
3487.04 139
3487.18 134
3487.31 129
3487.45 123
3487.58 118
3487.72 115
3487.85 114
3487.99 115
3488.13 118
3488.26 122
3488.40 126
3488.53 128
3488.67 131
3488.80 134
3488.94 138
3489.07 143
3489.21 148
3489.34 152
3489.48 153
3489.61 151
3489.75 145
3489.89 137
3490.02 128
3490.16 121
3490.29 117
3490.43 116
3490.56 118
3490.70 123
3490.83 130
3490.97 138
3491.10 145
3491.24 153
3491.38 159
3491.51 163
3491.65 165
3491.78 164
3491.92 160
3492.05 154
3492.19 146
3492.32 139
3492.46 132
3492.59 125
3492.73 120
3492.87 114
3493.00 107
3493.14 99
3493.27 89
3493.41 76
3493.54 62
3493.68 47
3493.81 33
3493.95 21
3494.08 12
3494.22 6
3494.36 4
3494.49 6
3494.63 9
3494.76 14
3494.90 18
3495.03 22
3495.17 25
3495.30 28
3495.44 31
3495.58 35
3495.71 40
3495.85 46
3495.98 54
3496.12 61
3496.25 68
3496.39 73
3496.52 76
3496.66 77
3496.80 77
3496.93 74
3497.07 71
3497.20 68
3497.34 66
3497.47 65
3497.61 65
3497.74 65
3497.88 66
3498.02 66
3498.15 67
3498.29 69
3498.42 72
3498.56 78
3498.69 87
3498.83 99
3498.96 114
3499.10 130
3499.24 146
3499.37 160
3499.51 171
3499.64 179
3499.78 184
3499.91 186
3500.05 185
3500.19 183
3500.32 179
3500.46 174
3500.59 168
3500.73 163
3500.86 157
3501.00 153
3501.13 149
3501.27 148
3501.41 148
3501.54 150
3501.68 155
3501.81 162
3501.95 172
3502.08 184
3502.22 198
3502.36 213
3502.49 228
3502.63 240
3502.76 249
3502.90 254
3503.03 255
3503.17 253
3503.31 249
3503.44 244
3503.58 242
3503.71 241
3503.85 242
3503.98 244
3504.12 245
3504.25 244
3504.39 242
3504.53 238
3504.66 234
3504.80 231
3504.93 230
3505.07 232
3505.20 235
3505.34 239
3505.48 245
3505.61 251
3505.75 258
3505.88 264
3506.02 272
3506.15 280
3506.29 289
3506.43 298
3506.56 306
3506.70 312
3506.83 314
3506.97 312
3507.11 306
3507.24 296
3507.38 282
3507.51 267
3507.65 254
3507.78 243
3507.92 236
3508.06 233
3508.19 234
3508.33 238
3508.46 244
3508.60 253
3508.73 262
3508.87 273
3509.01 283
3509.14 293
3509.28 299
3509.41 302
3509.55 301
3509.68 298
3509.82 295
3509.96 292
3510.09 292
3510.23 296
3510.36 302
3510.50 309
3510.64 315
3510.77 318
3510.91 317
3511.04 311
3511.18 301
3511.31 287
3511.45 270
3511.59 252
3511.72 235
3511.86 220
3511.99 209
3512.13 202
3512.27 200
3512.40 202
3512.54 206
3512.67 211
3512.81 217
3512.94 221
3513.08 223
3513.22 222
3513.35 219
3513.49 215
3513.62 211
3513.76 208
3513.90 206
3514.03 206
3514.17 208
3514.30 210
3514.44 211
3514.58 209
3514.71 203
3514.85 193
3514.98 180
3515.12 166
3515.26 152
3515.39 141
3515.53 135
3515.66 135
3515.80 139
3515.93 148
3516.07 160
3516.21 173
3516.34 186
3516.48 198
3516.61 208
3516.75 215
3516.89 217
3517.02 216
3517.16 210
3517.29 202
3517.43 191
3517.57 179
3517.70 168
3517.84 156
3517.97 146
3518.11 136
3518.25 128
3518.38 121
3518.52 116
3518.65 114
3518.79 115
3518.93 117
3519.06 119
3519.20 119
3519.33 116
3519.47 108
3519.61 96
3519.74 81
3519.88 66
3520.01 53
3520.15 43
3520.29 38
3520.42 37
3520.56 38
3520.69 41
3520.83 45
3520.97 48
3521.10 51
3521.24 53
3521.37 55
3521.51 57
3521.65 59
3521.78 61
3521.92 63
3522.05 66
3522.19 69
3522.33 73
3522.46 79
3522.60 85
3522.73 91
3522.87 98
3523.01 104
3523.14 109
3523.28 112
3523.41 113
3523.55 111
3523.69 106
3523.82 98
3523.96 87
3524.09 74
3524.23 59
3524.37 43
3524.50 29
3524.64 17
3524.78 8
3524.91 1
3525.05 0
3525.18 0
3525.32 0
3525.46 0
3525.59 0
3525.73 0
3525.86 0
3526.00 0
3526.14 0
3526.27 0
3526.41 0
3526.54 7
3526.68 17
3526.82 30
3526.95 43
3527.09 57
3527.23 70
3527.36 82
3527.50 91
3527.63 97
3527.77 100
3527.91 99
3528.04 96
3528.18 91
3528.31 85
3528.45 80
3528.59 76
3528.72 74
3528.86 74
3529.00 75
3529.13 77
3529.27 79
3529.40 80
3529.54 81
3529.68 80
3529.81 78
3529.95 74
3530.08 69
3530.22 64
3530.36 60
3530.49 58
3530.63 60
3530.77 64
3530.90 71
3531.04 80
3531.17 90
3531.31 100
3531.45 109
3531.58 115
3531.72 120
3531.86 121
3531.99 120
3532.13 116
3532.26 112
3532.40 108
3532.54 106
3532.67 107
3532.81 113
3532.95 120
3533.08 130
3533.22 138
3533.35 143
3533.49 145
3533.63 143
3533.76 137
3533.90 129
3534.04 120
3534.17 110
3534.31 101
3534.44 92
3534.58 85
3534.72 78
3534.85 72
3534.99 66
3535.13 61
3535.26 57
3535.40 54
3535.54 51
3535.67 50
3535.81 51
3535.94 54
3536.08 58
3536.22 63
3536.35 69
3536.49 75
3536.63 81
3536.76 87
3536.90 92
3537.03 97
3537.17 101
3537.31 104
3537.44 105
3537.58 103
3537.72 97
3537.85 89
3537.99 80
3538.13 73
3538.26 67
3538.40 65
3538.53 66
3538.67 70
3538.81 75
3538.94 79
3539.08 84
3539.22 88
3539.35 94
3539.49 102
3539.63 113
3539.76 127
3539.90 144
3540.03 162
3540.17 178
3540.31 192
3540.44 200
3540.58 202
3540.72 199
3540.85 190
3540.99 177
3541.13 163
3541.26 149
3541.40 138
3541.53 131
3541.67 126
3541.81 124
3541.94 123
3542.08 121
3542.22 118
3542.35 112
3542.49 106
3542.63 101
3542.76 98
3542.90 98
3543.04 104
3543.17 115
3543.31 131
3543.45 151
3543.58 173
3543.72 196
3543.85 219
3543.99 239
3544.13 258
3544.26 274
3544.40 288
3544.54 299
3544.67 310
3544.81 319
3544.95 328
3545.08 337
3545.22 345
3545.36 354
3545.49 363
3545.63 371
3545.77 378
3545.90 383
3546.04 384
3546.17 383
3546.31 378
3546.45 370
3546.58 360
3546.72 348
3546.86 336
3546.99 326
3547.13 318
3547.27 314
3547.40 313
3547.54 315
3547.68 321
3547.81 328
3547.95 336
3548.09 344
3548.22 352
3548.36 357
3548.50 361
3548.63 360
3548.77 356
3548.91 347
3549.04 334
3549.18 318
3549.32 302
3549.45 288
3549.59 277
3549.72 270
3549.86 268
3550.00 268
3550.13 269
3550.27 268
3550.41 264
3550.54 257
3550.68 248
3550.82 239
3550.95 232
3551.09 230
3551.23 231
3551.36 236
3551.50 241
3551.64 246
3551.77 247
3551.91 244
3552.05 239
3552.18 231
3552.32 225
3552.46 220
3552.59 218
3552.73 218
3552.87 219
3553.00 220
3553.14 220
3553.28 218
3553.41 215
3553.55 211
3553.69 205
3553.82 200
3553.96 194
3554.10 187
3554.23 181
3554.37 174
3554.51 168
3554.64 164
3554.78 160
3554.92 158
3555.05 156
3555.19 154
3555.33 152
3555.46 148
3555.60 144
3555.74 138
3555.87 132
3556.01 127
3556.15 124
3556.28 123
3556.42 125
3556.56 129
3556.69 133
3556.83 138
3556.97 142
3557.10 143
3557.24 142
3557.38 139
3557.51 133
3557.65 125
3557.79 118
3557.92 111
3558.06 106
3558.20 104
3558.33 105
3558.47 109
3558.61 114
3558.74 121
3558.88 128
3559.02 135
3559.15 143
3559.29 150
3559.43 156
3559.57 161
3559.70 162
3559.84 160
3559.98 156
3560.11 148
3560.25 140
3560.39 132
3560.52 125
3560.66 120
3560.80 118
3560.93 117
3561.07 118
3561.21 119
3561.34 121
3561.48 121
3561.62 120
3561.75 117
3561.89 114
3562.03 111
3562.16 109
3562.30 108
3562.44 108
3562.57 109
3562.71 111
3562.85 113
3562.99 115
3563.12 117
3563.26 120
3563.40 122
3563.53 124
3563.67 125
3563.81 125
3563.94 125
3564.08 125
3564.22 124
3564.35 124
3564.49 123
3564.63 120
3564.76 117
3564.90 111
3565.04 103
3565.17 93
3565.31 81
3565.45 69
3565.59 57
3565.72 45
3565.86 34
3566.00 23
3566.13 14
3566.27 6
3566.41 0
3566.54 0
3566.68 0
3566.82 0
3566.95 0
3567.09 0
3567.23 0
3567.36 0
3567.50 0
3567.64 1
3567.78 4
3567.91 7
3568.05 10
3568.19 14
3568.32 17
3568.46 19
3568.60 20
3568.73 20
3568.87 21
3569.01 23
3569.15 29
3569.28 38
3569.42 50
3569.56 63
3569.69 76
3569.83 88
3569.97 97
3570.10 102
3570.24 105
3570.38 104
3570.51 101
3570.65 98
3570.79 93
3570.93 90
3571.06 86
3571.20 82
3571.34 77
3571.47 72
3571.61 67
3571.75 61
3571.88 56
3572.02 53
3572.16 53
3572.30 56
3572.43 61
3572.57 68
3572.71 75
3572.84 81
3572.98 87
3573.12 92
3573.25 95
3573.39 97
3573.53 99
3573.67 98
3573.80 95
3573.94 90
3574.08 83
3574.21 75
3574.35 68
3574.49 64
3574.63 62
3574.76 65
3574.90 69
3575.04 76
3575.17 82
3575.31 87
3575.45 89
3575.58 90
3575.72 88
3575.86 83
3576.00 77
3576.13 69
3576.27 59
3576.41 49
3576.54 39
3576.68 31
3576.82 26
3576.96 25
3577.09 30
3577.23 40
3577.37 54
3577.50 72
3577.64 90
3577.78 107
3577.92 121
3578.05 132
3578.19 141
3578.33 146
3578.46 151
3578.60 154
3578.74 157
3578.88 160
3579.01 162
3579.15 162
3579.29 161
3579.42 158
3579.56 152
3579.70 145
3579.84 137
3579.97 129
3580.11 120
3580.25 113
3580.38 106
3580.52 101
3580.66 98
3580.80 97
3580.93 97
3581.07 98
3581.21 99
3581.34 99
3581.48 100
3581.62 99
3581.76 98
3581.89 97
3582.03 96
3582.17 95
3582.30 96
3582.44 96
3582.58 96
3582.72 95
3582.85 94
3582.99 90
3583.13 85
3583.26 78
3583.40 70
3583.54 61
3583.68 52
3583.81 45
3583.95 41
3584.09 40
3584.23 42
3584.36 48
3584.50 55
3584.64 64
3584.77 72
3584.91 79
3585.05 84
3585.19 88
3585.32 92
3585.46 97
3585.60 102
3585.74 108
3585.87 115
3586.01 120
3586.15 124
3586.28 126
3586.42 125
3586.56 121
3586.70 114
3586.83 105
3586.97 94
3587.11 82
3587.25 72
3587.38 63
3587.52 56
3587.66 52
3587.79 51
3587.93 51
3588.07 51
3588.21 49
3588.34 44
3588.48 36
3588.62 25
3588.76 13
3588.89 5
3589.03 1
3589.17 4
3589.31 14
3589.44 28
3589.58 43
3589.72 57
3589.85 67
3589.99 71
3590.13 71
3590.27 67
3590.40 63
3590.54 62
3590.68 63
3590.82 68
3590.95 75
3591.09 83
3591.23 89
3591.37 92
3591.50 92
3591.64 89
3591.78 83
3591.92 75
3592.05 68
3592.19 61
3592.33 54
3592.46 48
3592.60 43
3592.74 39
3592.88 34
3593.01 30
3593.15 27
3593.29 24
3593.43 21
3593.56 19
3593.70 18
3593.84 18
3593.98 18
3594.11 18
3594.25 19
3594.39 19
3594.53 20
3594.66 20
3594.80 20
3594.94 21
3595.08 22
3595.21 23
3595.35 24
3595.49 26
3595.63 27
3595.76 27
3595.90 26
3596.04 23
3596.18 19
3596.31 14
3596.45 10
3596.59 6
3596.73 3
3596.86 2
3597.00 0
3597.14 0
3597.28 0
3597.41 0
3597.55 0
3597.69 0
3597.83 0
3597.96 0
3598.10 0
3598.24 1
3598.38 5
3598.51 10
3598.65 16
3598.79 24
3598.93 34
3599.06 46
3599.20 58
3599.34 71
3599.48 82
3599.61 92
3599.75 98
3599.89 101
3600.03 101
3600.16 96
3600.30 88
3600.44 77
3600.58 66
3600.71 55
3600.85 45
3600.99 39
3601.13 36
3601.26 37
3601.40 42
3601.54 48
3601.68 55
3601.81 62
3601.95 67
3602.09 71
3602.23 74
3602.36 75
3602.50 76
3602.64 75
3602.78 72
3602.91 67
3603.05 60
3603.19 52
3603.33 44
3603.46 38
3603.60 36
3603.74 37
3603.88 42
3604.02 50
3604.15 57
3604.29 63
3604.43 66
3604.57 65
3604.70 63
3604.84 60
3604.98 58
3605.12 57
3605.25 57
3605.39 58
3605.53 59
3605.67 57
3605.80 52
3605.94 46
3606.08 38
3606.22 31
3606.36 26
3606.49 23
3606.63 24
3606.77 29
3606.91 36
3607.04 44
3607.18 54
3607.32 63
3607.46 72
3607.59 80
3607.73 88
3607.87 94
3608.01 99
3608.15 100
3608.28 98
3608.42 92
3608.56 82
3608.70 68
3608.83 54
3608.97 41
3609.11 32
3609.25 27
3609.38 28
3609.52 33
3609.66 40
3609.80 47
3609.94 52
3610.07 55
3610.21 55
3610.35 53
3610.49 52
3610.62 53
3610.76 57
3610.90 65
3611.04 76
3611.17 89
3611.31 102
3611.45 116
3611.59 127
3611.73 136
3611.86 144
3612.00 150
3612.14 156
3612.28 162
3612.41 169
3612.55 178
3612.69 187
3612.83 196
3612.97 204
3613.10 210
3613.24 214
3613.38 216
3613.52 215
3613.65 212
3613.79 207
3613.93 201
3614.07 194
3614.21 185
3614.34 175
3614.48 165
3614.62 155
3614.76 147
3614.90 140
3615.03 137
3615.17 136
3615.31 136
3615.45 138
3615.58 140
3615.72 142
3615.86 145
3616.00 147
3616.14 150
3616.27 153
3616.41 155
3616.55 157
3616.69 158
3616.83 159
3616.96 160
3617.10 162
3617.24 166
3617.38 172
3617.51 179
3617.65 185
3617.79 189
3617.93 188
3618.07 181
3618.20 170
3618.34 154
3618.48 136
3618.62 119
3618.76 105
3618.89 95
3619.03 90
3619.17 89
3619.31 89
3619.45 91
3619.58 92
3619.72 93
3619.86 92
3620.00 90
3620.13 87
3620.27 84
3620.41 81
3620.55 79
3620.69 77
3620.82 77
3620.96 77
3621.10 77
3621.24 77
3621.38 76
3621.51 76
3621.65 74
3621.79 73
3621.93 70
3622.07 67
3622.20 63
3622.34 58
3622.48 50
3622.62 41
3622.76 30
3622.89 17
3623.03 4
3623.17 0
3623.31 0
3623.45 0
3623.58 0
3623.72 0
3623.86 0
3624.00 0
3624.14 0
3624.27 8
3624.41 15
3624.55 20
3624.69 25
3624.83 30
3624.96 36
3625.10 43
3625.24 52
3625.38 61
3625.52 68
3625.65 72
3625.79 72
3625.93 68
3626.07 61
3626.21 51
3626.34 42
3626.48 33
3626.62 27
3626.76 22
3626.90 19
3627.03 15
3627.17 11
3627.31 6
3627.45 0
3627.59 0
3627.72 0
3627.86 0
3628.00 0
3628.14 0
3628.28 0
3628.41 14
3628.55 31
3628.69 49
3628.83 65
3628.97 77
3629.11 85
3629.24 88
3629.38 89
3629.52 88
3629.66 89
3629.80 91
3629.93 97
3630.07 105
3630.21 115
3630.35 123
3630.49 129
3630.62 131
3630.76 131
3630.90 127
3631.04 123
3631.18 119
3631.32 118
3631.45 119
3631.59 121
3631.73 125
3631.87 128
3632.01 129
3632.14 128
3632.28 124
3632.42 117
3632.56 109
3632.70 100
3632.83 93
3632.97 88
3633.11 87
3633.25 89
3633.39 95
3633.53 103
3633.66 112
3633.80 120
3633.94 126
3634.08 130
3634.22 130
3634.35 128
3634.49 125
3634.63 119
3634.77 114
3634.91 108
3635.05 102
3635.18 98
3635.32 94
3635.46 89
3635.60 86
3635.74 82
3635.88 79
3636.01 77
3636.15 77
3636.29 79
3636.43 85
3636.57 93
3636.70 102
3636.84 114
3636.98 125
3637.12 137
3637.26 148
3637.40 156
3637.53 161
3637.67 162
3637.81 158
3637.95 149
3638.09 137
3638.23 123
3638.36 111
3638.50 101
3638.64 95
3638.78 94
3638.92 96
3639.06 99
3639.19 102
3639.33 102
3639.47 99
3639.61 93
3639.75 85
3639.88 76
3640.02 67
3640.16 61
3640.30 58
3640.44 58
3640.58 63
3640.71 71
3640.85 81
3640.99 91
3641.13 101
3641.27 109
3641.41 113
3641.54 114
3641.68 111
3641.82 106
3641.96 98
3642.10 88
3642.24 78
3642.37 67
3642.51 57
3642.65 47
3642.79 39
3642.93 32
3643.07 28
3643.20 26
3643.34 27
3643.48 29
3643.62 34
3643.76 39
3643.90 46
3644.04 52
3644.17 57
3644.31 60
3644.45 61
3644.59 60
3644.73 58
3644.87 54
3645.00 50
3645.14 47
3645.28 46
3645.42 46
3645.56 49
3645.70 53
3645.83 58
3645.97 63
3646.11 67
3646.25 71
3646.39 72
3646.53 73
3646.66 71
3646.80 69
3646.94 66
3647.08 63
3647.22 63
3647.36 65
3647.50 72
3647.63 83
3647.77 96
3647.91 110
3648.05 122
3648.19 130
3648.33 131
3648.46 126
3648.60 117
3648.74 104
3648.88 90
3649.02 76
3649.16 63
3649.30 52
3649.43 43
3649.57 35
3649.71 28
3649.85 24
3649.99 23
3650.13 25
3650.26 31
3650.40 39
3650.54 50
3650.68 64
3650.82 79
3650.96 95
3651.10 110
3651.23 124
3651.37 135
3651.51 143
3651.65 148
3651.79 149
3651.93 148
3652.07 147
3652.20 145
3652.34 142
3652.48 140
3652.62 138
3652.76 135
3652.90 132
3653.04 129
3653.17 126
3653.31 125
3653.45 126
3653.59 127
3653.73 128
3653.87 128
3654.01 125
3654.14 120
3654.28 113
3654.42 105
3654.56 96
3654.70 88
3654.84 82
3654.98 76
3655.11 72
3655.25 69
3655.39 67
3655.53 66
3655.67 65
3655.81 66
3655.95 67
3656.08 70
3656.22 74
3656.36 78
3656.50 82
3656.64 85
3656.78 88
3656.92 91
3657.05 94
3657.19 97
3657.33 101
3657.47 104
3657.61 107
3657.75 109
3657.89 110
3658.03 110
3658.16 110
3658.30 110
3658.44 111
3658.58 113
3658.72 116
3658.86 119
3659.00 122
3659.13 124
3659.27 127
3659.41 128
3659.55 129
3659.69 129
3659.83 128
3659.97 126
3660.11 123
3660.24 118
3660.38 111
3660.52 103
3660.66 93
3660.80 84
3660.94 76
3661.08 70
3661.21 66
3661.35 64
3661.49 63
3661.63 62
3661.77 59
3661.91 55
3662.05 49
3662.19 42
3662.32 36
3662.46 31
3662.60 29
3662.74 31
3662.88 35
3663.02 43
3663.16 52
3663.30 61
3663.43 68
3663.57 73
3663.71 75
3663.85 74
3663.99 71
3664.13 66
3664.27 60
3664.41 53
3664.54 45
3664.68 38
3664.82 31
3664.96 25
3665.10 21
3665.24 18
3665.38 16
3665.52 14
3665.65 13
3665.79 11
3665.93 8
3666.07 5
3666.21 3
3666.35 2
3666.49 3
3666.63 6
3666.76 11
3666.90 18
3667.04 27
3667.18 38
3667.32 48
3667.46 58
3667.60 66
3667.74 72
3667.88 75
3668.01 75
3668.15 73
3668.29 71
3668.43 70
3668.57 69
3668.71 68
3668.85 66
3668.99 63
3669.13 59
3669.26 53
3669.40 45
3669.54 39
3669.68 34
3669.82 30
3669.96 29
3670.10 28
3670.24 27
3670.37 24
3670.51 19
3670.65 12
3670.79 3
3670.93 0
3671.07 0
3671.21 0
3671.35 0
3671.49 0
3671.63 0
3671.76 0
3671.90 0
3672.04 3
3672.18 14
3672.32 27
3672.46 40
3672.60 53
3672.74 63
3672.88 70
3673.01 71
3673.15 69
3673.29 65
3673.43 62
3673.57 61
3673.71 64
3673.85 72
3673.99 83
3674.13 94
3674.26 105
3674.40 112
3674.54 115
3674.68 113
3674.82 109
3674.96 102
3675.10 94
3675.24 87
3675.38 82
3675.52 78
3675.65 77
3675.79 76
3675.93 77
3676.07 78
3676.21 79
3676.35 80
3676.49 80
3676.63 80
3676.77 80
3676.91 80
3677.04 81
3677.18 81
3677.32 81
3677.46 82
3677.60 82
3677.74 82
3677.88 81
3678.02 78
3678.16 74
3678.30 69
3678.43 62
3678.57 56
3678.71 49
3678.85 44
3678.99 40
3679.13 38
3679.27 39
3679.41 42
3679.55 48
3679.69 57
3679.82 69
3679.96 83
3680.10 98
3680.24 113
3680.38 125
3680.52 134
3680.66 139
3680.80 142
3680.94 142
3681.08 141
3681.22 140
3681.35 140
3681.49 140
3681.63 141
3681.77 140
3681.91 139
3682.05 136
3682.19 133
3682.33 129
3682.47 126
3682.61 122
3682.75 120
3682.88 118
3683.02 116
3683.16 116
3683.30 116
3683.44 116
3683.58 117
3683.72 117
3683.86 115
3684.00 112
3684.14 108
3684.28 104
3684.42 100
3684.55 99
3684.69 100
3684.83 104
3684.97 108
3685.11 112
3685.25 113
3685.39 110
3685.53 103
3685.67 94
3685.81 84
3685.95 77
3686.09 73
3686.22 74
3686.36 82
3686.50 93
3686.64 107
3686.78 120
3686.92 130
3687.06 135
3687.20 135
3687.34 129
3687.48 120
3687.62 109
3687.76 98
3687.89 90
3688.03 86
3688.17 87
3688.31 93
3688.45 104
3688.59 116
3688.73 129
3688.87 141
3689.01 148
3689.15 150
3689.29 147
3689.43 139
3689.57 128
3689.70 116
3689.84 104
3689.98 95
3690.12 90
3690.26 90
3690.40 94
3690.54 101
3690.68 111
3690.82 122
3690.96 131
3691.10 139
3691.24 142
3691.38 142
3691.52 138
3691.65 132
3691.79 124
3691.93 116
3692.07 108
3692.21 102
3692.35 97
3692.49 96
3692.63 97
3692.77 100
3692.91 105
3693.05 112
3693.19 119
3693.33 125
3693.47 131
3693.60 137
3693.74 142
3693.88 147
3694.02 153
3694.16 159
3694.30 165
3694.44 169
3694.58 170
3694.72 167
3694.86 160
3695.00 148
3695.14 133
3695.28 114
3695.42 95
3695.56 75
3695.69 57
3695.83 41
3695.97 27
3696.11 15
3696.25 7
3696.39 1
3696.53 0
3696.67 0
3696.81 0
3696.95 0
3697.09 0
3697.23 0
3697.37 0
3697.51 0
3697.65 0
3697.79 3
3697.92 11
3698.06 21
3698.20 33
3698.34 46
3698.48 60
3698.62 75
3698.76 90
3698.90 105
3699.04 117
3699.18 126
3699.32 131
3699.46 132
3699.60 130
3699.74 126
3699.88 119
3700.02 111
3700.16 103
3700.30 95
3700.43 88
3700.57 82
3700.71 77
3700.85 75
3700.99 75
3701.13 77
3701.27 80
3701.41 83
3701.55 84
3701.69 85
3701.83 85
3701.97 83
3702.11 82
3702.25 82
3702.39 85
3702.53 89
3702.67 96
3702.81 104
3702.95 112
3703.08 121
3703.22 130
3703.36 138
3703.50 145
3703.64 151
3703.78 156
3703.92 161
3704.06 165
3704.20 168
3704.34 171
3704.48 175
3704.62 180
3704.76 185
3704.90 189
3705.04 193
3705.18 194
3705.32 193
3705.46 189
3705.60 182
3705.74 173
3705.88 163
3706.01 152
3706.15 141
3706.29 130
3706.43 119
3706.57 109
3706.71 99
3706.85 92
3706.99 88
3707.13 87
3707.27 88
3707.41 92
3707.55 95
3707.69 98
3707.83 98
3707.97 96
3708.11 91
3708.25 85
3708.39 78
3708.53 70
3708.67 63
3708.81 56
3708.95 49
3709.09 43
3709.23 37
3709.36 32
3709.50 29
3709.64 29
3709.78 32
3709.92 38
3710.06 46
3710.20 54
3710.34 62
3710.48 68
3710.62 71
3710.76 71
3710.90 68
3711.04 62
3711.18 55
3711.32 48
3711.46 41
3711.60 36
3711.74 33
3711.88 32
3712.02 32
3712.16 33
3712.30 35
3712.44 38
3712.58 43
3712.72 49
3712.86 56
3713.00 65
3713.14 73
3713.28 81
3713.41 88
3713.55 93
3713.69 97
3713.83 100
3713.97 103
3714.11 104
3714.25 104
3714.39 101
3714.53 97
3714.67 91
3714.81 84
3714.95 80
3715.09 78
3715.23 81
3715.37 89
3715.51 100
3715.65 113
3715.79 125
3715.93 135
3716.07 142
3716.21 145
3716.35 145
3716.49 143
3716.63 141
3716.77 140
3716.91 138
3717.05 135
3717.19 130
3717.33 120
3717.47 108
3717.61 92
3717.75 76
3717.89 62
3718.03 52
3718.17 46
3718.31 45
3718.45 49
3718.59 55
3718.72 61
3718.86 65
3719.00 66
3719.14 63
3719.28 57
3719.42 46
3719.56 33
3719.70 18
3719.84 3
3719.98 0
3720.12 0
3720.26 0
3720.40 0
3720.54 0
3720.68 0
3720.82 0
3720.96 0
3721.10 6
3721.24 16
3721.38 26
3721.52 34
3721.66 42
3721.80 47
3721.94 50
3722.08 52
3722.22 54
3722.36 56
3722.50 59
3722.64 63
3722.78 67
3722.92 70
3723.06 70
3723.20 68
3723.34 64
3723.48 57
3723.62 50
3723.76 43
3723.90 37
3724.04 34
3724.18 33
3724.32 33
3724.46 36
3724.60 40
3724.74 44
3724.88 48
3725.02 52
3725.16 56
3725.30 58
3725.44 60
3725.58 62
3725.72 62
3725.86 62
3726.00 62
3726.14 63
3726.28 64
3726.42 66
3726.56 70
3726.70 74
3726.84 79
3726.98 84
3727.12 90
3727.26 96
3727.40 103
3727.54 110
3727.68 117
3727.82 124
3727.96 129
3728.10 131
3728.24 129
3728.38 124
3728.52 117
3728.66 107
3728.80 96
3728.94 86
3729.08 79
3729.22 75
3729.36 75
3729.50 77
3729.64 83
3729.78 91
3729.92 101
3730.06 111
3730.20 123
3730.34 134
3730.48 146
3730.62 156
3730.76 166
3730.90 173
3731.04 177
3731.18 179
3731.32 177
3731.46 172
3731.60 165
3731.74 157
3731.88 149
3732.02 141
3732.16 135
3732.30 129
3732.44 123
3732.58 117
3732.72 110
3732.86 103
3733.00 95
3733.14 87
3733.28 80
3733.42 74
3733.56 70
3733.70 66
3733.84 63
3733.98 62
3734.12 61
3734.26 61
3734.40 62
3734.54 62
3734.68 61
3734.82 60
3734.96 58
3735.10 55
3735.24 52
3735.38 50
3735.52 47
3735.66 46
3735.80 45
3735.94 43
3736.08 42
3736.22 41
3736.36 39
3736.50 36
3736.64 33
3736.78 30
3736.92 27
3737.06 23
3737.20 19
3737.34 16
3737.48 13
3737.62 10
3737.76 9
3737.90 8
3738.04 8
3738.18 7
3738.32 5
3738.46 2
3738.60 0
3738.74 0
3738.88 0
3739.02 0
3739.16 0
3739.30 0
3739.44 0
3739.58 4
3739.72 11
3739.86 17
3740.00 22
3740.14 26
3740.28 29
3740.42 30
3740.56 32
3740.70 33
3740.85 33
3740.99 34
3741.13 35
3741.27 37
3741.41 40
3741.55 43
3741.69 47
3741.83 49
3741.97 49
3742.11 47
3742.25 42
3742.39 37
3742.53 30
3742.67 25
3742.81 23
3742.95 22
3743.09 24
3743.23 27
3743.37 30
3743.51 34
3743.65 39
3743.79 44
3743.93 52
3744.07 62
3744.21 76
3744.35 91
3744.49 107
3744.63 123
3744.77 135
3744.91 145
3745.05 150
3745.19 153
3745.33 153
3745.47 153
3745.61 153
3745.75 154
3745.89 155
3746.03 157
3746.17 158
3746.32 159
3746.46 159
3746.60 157
3746.74 154
3746.88 148
3747.02 139
3747.16 128
3747.30 116
3747.44 104
3747.58 94
3747.72 87
3747.86 83
3748.00 81
3748.14 82
3748.28 83
3748.42 85
3748.56 86
3748.70 87
3748.84 89
3748.98 94
3749.12 99
3749.26 106
3749.40 112
3749.54 118
3749.68 120
3749.82 120
3749.96 116
3750.10 110
3750.25 101
3750.39 93
3750.53 84
3750.67 77
3750.81 72
3750.95 68
3751.09 66
3751.23 64
3751.37 63
3751.51 61
3751.65 61
3751.79 62
3751.93 65
3752.07 71
3752.21 80
3752.35 90
3752.49 102
3752.63 113
3752.77 123
3752.91 130
3753.05 134
3753.19 136
3753.33 136
3753.47 136
3753.62 136
3753.76 137
3753.90 138
3754.04 139
3754.18 139
3754.32 136
3754.46 130
3754.60 120
3754.74 108
3754.88 94
3755.02 82
3755.16 72
3755.30 66
3755.44 67
3755.58 72
3755.72 83
3755.86 98
3756.00 115
3756.14 133
3756.28 152
3756.42 170
3756.57 187
3756.71 203
3756.85 217
3756.99 228
3757.13 234
3757.27 235
3757.41 231
3757.55 220
3757.69 205
3757.83 188
3757.97 169
3758.11 153
3758.25 140
3758.39 130
3758.53 124
3758.67 122
3758.81 121
3758.95 122
3759.09 125
3759.24 128
3759.38 131
3759.52 134
3759.66 138
3759.80 140
3759.94 142
3760.08 145
3760.22 149
3760.36 154
3760.50 162
3760.64 173
3760.78 185
3760.92 197
3761.06 209
3761.20 219
3761.34 229
3761.48 237
3761.62 245
3761.77 253
3761.91 261
3762.05 268
3762.19 272
3762.33 272
3762.47 266
3762.61 255
3762.75 239
3762.89 218
3763.03 196
3763.17 175
3763.31 156
3763.45 140
3763.59 127
3763.73 116
3763.87 106
3764.02 95
3764.16 84
3764.30 71
3764.44 58
3764.58 45
3764.72 33
3764.86 24
3765.00 20
3765.14 19
3765.28 23
3765.42 32
3765.56 44
3765.70 58
3765.84 72
3765.98 85
3766.13 95
3766.27 99
3766.41 98
3766.55 91
3766.69 80
3766.83 65
3766.97 51
3767.11 39
3767.25 31
3767.39 29
3767.53 32
3767.67 39
3767.81 48
3767.95 56
3768.10 63
3768.24 65
3768.38 64
3768.52 59
3768.66 52
3768.80 45
3768.94 39
3769.08 35
3769.22 33
3769.36 33
3769.50 35
3769.64 36
3769.78 38
3769.92 38
3770.07 38
3770.21 36
3770.35 34
3770.49 31
3770.63 29
3770.77 27
3770.91 26
3771.05 26
3771.19 29
3771.33 33
3771.47 38
3771.61 44
3771.75 48
3771.90 49
3772.04 48
3772.18 42
3772.32 32
3772.46 19
3772.60 6
3772.74 0
3772.88 0
3773.02 0
3773.16 0
3773.30 0
3773.44 0
3773.59 0
3773.73 6
3773.87 10
3774.01 12
3774.15 12
3774.29 11
3774.43 10
3774.57 9
3774.71 9
3774.85 10
3774.99 11
3775.13 12
3775.28 12
3775.42 12
3775.56 10
3775.70 8
3775.84 6
3775.98 5
3776.12 4
3776.26 3
3776.40 3
3776.54 3
3776.68 2
3776.82 1
3776.97 1
3777.11 2
3777.25 5
3777.39 10
3777.53 16
3777.67 23
3777.81 29
3777.95 34
3778.09 36
3778.23 37
3778.37 37
3778.52 37
3778.66 39
3778.80 41
3778.94 45
3779.08 49
3779.22 52
3779.36 54
3779.50 54
3779.64 51
3779.78 46
3779.92 39
3780.07 31
3780.21 23
3780.35 16
3780.49 9
3780.63 4
3780.77 0
3780.91 0
3781.05 0
3781.19 0
3781.33 1
3781.48 4
3781.62 8
3781.76 12
3781.90 15
3782.04 18
3782.18 21
3782.32 23
3782.46 24
3782.60 24
3782.74 23
3782.89 21
3783.03 18
3783.17 16
3783.31 16
3783.45 17
3783.59 19
3783.73 22
3783.87 25
3784.01 25
3784.15 24
3784.30 19
3784.44 13
3784.58 5
3784.72 0
3784.86 0
3785.00 0
3785.14 0
3785.28 0
3785.42 0
3785.56 0
3785.71 0
3785.85 7
3785.99 13
3786.13 17
3786.27 18
3786.41 16
3786.55 13
3786.69 9
3786.83 6
3786.98 6
3787.12 7
3787.26 9
3787.40 11
3787.54 12
3787.68 10
3787.82 7
3787.96 3
3788.10 0
3788.24 0
3788.39 1
3788.53 5
3788.67 11
3788.81 17
3788.95 21
3789.09 24
3789.23 25
3789.37 23
3789.51 21
3789.66 18
3789.80 15
3789.94 11
3790.08 8
3790.22 3
3790.36 0
3790.50 0
3790.64 0
3790.79 0
3790.93 0
3791.07 0
3791.21 0
3791.35 0
3791.49 8
3791.63 19
3791.77 30
3791.91 39
3792.06 47
3792.20 53
3792.34 59
3792.48 64
3792.62 69
3792.76 75
3792.90 81
3793.04 86
3793.18 91
3793.33 93
3793.47 91
3793.61 86
3793.75 78
3793.89 67
3794.03 55
3794.17 43
3794.31 31
3794.46 22
3794.60 13
3794.74 6
3794.88 0
3795.02 0
3795.16 0
3795.30 0
3795.44 0
3795.59 0
3795.73 0
3795.87 0
3796.01 1
3796.15 2
3796.29 2
3796.43 3
3796.57 7
3796.72 13
3796.86 23
3797.00 35
3797.14 48
3797.28 60
3797.42 70
3797.56 76
3797.70 79
3797.85 78
3797.99 75
3798.13 71
3798.27 68
3798.41 66
3798.55 66
3798.69 69
3798.83 74
3798.98 80
3799.12 86
3799.26 91
3799.40 95
3799.54 99
3799.68 103
3799.82 109
3799.96 117
3800.11 127
3800.25 139
3800.39 151
3800.53 162
3800.67 169
3800.81 173
3800.95 170
3801.10 163
3801.24 150
3801.38 134
3801.52 116
3801.66 97
3801.80 78
3801.94 61
3802.08 47
3802.23 35
3802.37 26
3802.51 20
3802.65 17
3802.79 17
3802.93 19
3803.07 22
3803.22 24
3803.36 27
3803.50 27
3803.64 26
3803.78 24
3803.92 23
3804.06 23
3804.21 27
3804.35 34
3804.49 43
3804.63 55
3804.77 67
3804.91 79
3805.05 87
3805.20 93
3805.34 95
3805.48 93
3805.62 90
3805.76 86
3805.90 81
3806.04 77
3806.19 75
3806.33 74
3806.47 74
3806.61 73
3806.75 73
3806.89 72
3807.03 70
3807.18 69
3807.32 68
3807.46 68
3807.60 70
3807.74 72
3807.88 74
3808.02 75
3808.17 75
3808.31 72
3808.45 65
3808.59 56
3808.73 46
3808.87 34
3809.01 24
3809.16 17
3809.30 12
3809.44 11
3809.58 12
3809.72 14
3809.86 17
3810.00 20
3810.15 22
3810.29 24
3810.43 27
3810.57 32
3810.71 37
3810.85 43
3811.00 48
3811.14 53
3811.28 57
3811.42 59
3811.56 61
3811.70 61
3811.84 61
3811.99 61
3812.13 60
3812.27 57
3812.41 53
3812.55 48
3812.69 42
3812.84 35
3812.98 29
3813.12 25
3813.26 22
3813.40 21
3813.54 22
3813.68 26
3813.83 32
3813.97 39
3814.11 47
3814.25 56
3814.39 64
3814.53 71
3814.68 77
3814.82 82
3814.96 85
3815.10 87
3815.24 89
3815.38 89
3815.53 89
3815.67 89
3815.81 87
3815.95 84
3816.09 80
3816.23 75
3816.38 70
3816.52 65
3816.66 61
3816.80 59
3816.94 57
3817.08 55
3817.22 52
3817.37 48
3817.51 42
3817.65 35
3817.79 28
3817.93 23
3818.07 21
3818.22 22
3818.36 26
3818.50 32
3818.64 39
3818.78 45
3818.92 50
3819.07 52
3819.21 51
3819.35 48
3819.49 44
3819.63 37
3819.77 30
3819.92 24
3820.06 17
3820.20 12
3820.34 8
3820.48 6
3820.62 6
3820.77 7
3820.91 9
3821.05 10
3821.19 10
3821.33 8
3821.48 3
3821.62 0
3821.76 0
3821.90 0
3822.04 0
3822.18 0
3822.33 0
3822.47 8
3822.61 23
3822.75 38
3822.89 51
3823.03 62
3823.18 69
3823.32 73
3823.46 73
3823.60 72
3823.74 70
3823.88 69
3824.03 70
3824.17 72
3824.31 77
3824.45 83
3824.59 90
3824.74 94
3824.88 94
3825.02 91
3825.16 82
3825.30 70
3825.44 57
3825.59 43
3825.73 31
3825.87 22
3826.01 17
3826.15 14
3826.29 14
3826.44 15
3826.58 18
3826.72 22
3826.86 28
3827.00 36
3827.15 48
3827.29 61
3827.43 75
3827.57 87
3827.71 97
3827.85 104
3828.00 107
3828.14 107
3828.28 107
3828.42 107
3828.56 109
3828.71 112
3828.85 119
3828.99 127
3829.13 137
3829.27 147
3829.42 156
3829.56 164
3829.70 169
3829.84 170
3829.98 169
3830.12 166
3830.27 160
3830.41 155
3830.55 150
3830.69 147
3830.83 146
3830.98 146
3831.12 148
3831.26 152
3831.40 155
3831.54 159
3831.69 162
3831.83 163
3831.97 162
3832.11 157
3832.25 148
3832.39 136
3832.54 122
3832.68 107
3832.82 93
3832.96 83
3833.10 78
3833.25 77
3833.39 81
3833.53 88
3833.67 97
3833.81 105
3833.96 113
3834.10 118
3834.24 121
3834.38 124
3834.52 127
3834.67 130
3834.81 136
3834.95 143
3835.09 152
3835.23 161
3835.38 170
3835.52 176
3835.66 180
3835.80 180
3835.94 178
3836.09 172
3836.23 165
3836.37 158
3836.51 150
3836.65 144
3836.80 139
3836.94 136
3837.08 133
3837.22 131
3837.36 130
3837.51 129
3837.65 128
3837.79 128
3837.93 128
3838.07 127
3838.22 126
3838.36 123
3838.50 119
3838.64 112
3838.78 103
3838.93 93
3839.07 82
3839.21 72
3839.35 63
3839.49 57
3839.64 53
3839.78 52
3839.92 52
3840.06 52
3840.20 52
3840.35 51
3840.49 49
3840.63 47
3840.77 44
3840.91 42
3841.06 40
3841.20 38
3841.34 38
3841.48 38
3841.62 39
3841.77 42
3841.91 45
3842.05 48
3842.19 52
3842.34 55
3842.48 57
3842.62 59
3842.76 60
3842.90 61
3843.05 61
3843.19 60
3843.33 57
3843.47 53
3843.61 46
3843.76 37
3843.90 25
3844.04 13
3844.18 2
3844.33 0
3844.47 0
3844.61 0
3844.75 0
3844.89 1
3845.04 18
3845.18 39
3845.32 63
3845.46 87
3845.60 110
3845.75 129
3845.89 143
3846.03 149
3846.17 151
3846.32 147
3846.46 140
3846.60 132
3846.74 125
3846.88 118
3847.03 113
3847.17 110
3847.31 109
3847.45 108
3847.59 108
3847.74 108
3847.88 107
3848.02 106
3848.16 104
3848.31 101
3848.45 98
3848.59 95
3848.73 93
3848.87 91
3849.02 92
3849.16 95
3849.30 100
3849.44 108
3849.59 116
3849.73 123
3849.87 128
3850.01 129
3850.15 126
3850.30 120
3850.44 110
3850.58 100
3850.72 89
3850.87 79
3851.01 69
3851.15 59
3851.29 50
3851.44 41
3851.58 33
3851.72 28
3851.86 24
3852.00 24
3852.15 25
3852.29 29
3852.43 32
3852.57 35
3852.72 36
3852.86 35
3853.00 32
3853.14 26
3853.28 18
3853.43 9
3853.57 0
3853.71 0
3853.85 0
3854.00 0
3854.14 0
3854.28 0
3854.42 0
3854.57 0
3854.71 4
3854.85 15
3854.99 24
3855.14 31
3855.28 36
3855.42 38
3855.56 38
3855.70 36
3855.85 33
3855.99 30
3856.13 28
3856.27 27
3856.42 29
3856.56 31
3856.70 35
3856.84 39
3856.99 43
3857.13 46
3857.27 48
3857.41 49
3857.56 50
3857.70 52
3857.84 54
3857.98 56
3858.12 59
3858.27 62
3858.41 64
3858.55 64
3858.69 62
3858.84 59
3858.98 54
3859.12 48
3859.26 42
3859.41 37
3859.55 33
3859.69 30
3859.83 28
3859.98 27
3860.12 26
3860.26 25
3860.40 25
3860.55 25
3860.69 26
3860.83 28
3860.97 31
3861.12 34
3861.26 38
3861.40 41
3861.54 43
3861.69 43
3861.83 43
3861.97 41
3862.11 40
3862.26 40
3862.40 41
3862.54 44
3862.68 48
3862.83 54
3862.97 60
3863.11 67
3863.25 74
3863.40 79
3863.54 82
3863.68 81
3863.82 77
3863.97 69
3864.11 57
3864.25 44
3864.39 29
3864.54 16
3864.68 7
3864.82 1
3864.96 0
3865.11 4
3865.25 10
3865.39 19
3865.53 29
3865.68 38
3865.82 45
3865.96 50
3866.10 52
3866.25 52
3866.39 50
3866.53 45
3866.67 40
3866.82 35
3866.96 31
3867.10 28
3867.24 27
3867.39 28
3867.53 30
3867.67 34
3867.81 37
3867.96 39
3868.10 39
3868.24 38
3868.38 35
3868.53 31
3868.67 27
3868.81 23
3868.95 20
3869.10 18
3869.24 17
3869.38 16
3869.52 17
3869.67 20
3869.81 25
3869.95 33
3870.10 45
3870.24 58
3870.38 72
3870.52 84
3870.67 92
3870.81 95
3870.95 95
3871.09 90
3871.24 83
3871.38 75
3871.52 68
3871.66 63
3871.81 59
3871.95 58
3872.09 57
3872.23 57
3872.38 56
3872.52 55
3872.66 53
3872.81 51
3872.95 48
3873.09 46
3873.23 45
3873.38 45
3873.52 48
3873.66 51
3873.80 55
3873.95 59
3874.09 62
3874.23 63
3874.37 62
3874.52 60
3874.66 57
3874.80 52
3874.95 46
3875.09 38
3875.23 29
3875.37 20
3875.52 11
3875.66 3
3875.80 0
3875.94 0
3876.09 0
3876.23 3
3876.37 12
3876.52 24
3876.66 35
3876.80 44
3876.94 51
3877.09 54
3877.23 54
3877.37 51
3877.51 47
3877.66 42
3877.80 39
3877.94 37
3878.09 37
3878.23 38
3878.37 39
3878.51 40
3878.66 39
3878.80 37
3878.94 33
3879.08 29
3879.23 26
3879.37 25
3879.51 28
3879.66 33
3879.80 41
3879.94 48
3880.08 54
3880.23 57
3880.37 54
3880.51 46
3880.66 34
3880.80 20
3880.94 6
3881.08 0
3881.23 0
3881.37 0
3881.51 0
3881.66 0
3881.80 0
3881.94 0
3882.08 0
3882.23 2
3882.37 3
3882.51 5
3882.66 8
3882.80 14
3882.94 20
3883.08 27
3883.23 34
3883.37 40
3883.51 45
3883.66 49
3883.80 53
3883.94 54
3884.08 55
3884.23 54
3884.37 52
3884.51 49
3884.66 45
3884.80 42
3884.94 40
3885.08 40
3885.23 42
3885.37 46
3885.51 51
3885.66 58
3885.80 66
3885.94 74
3886.08 82
3886.23 91
3886.37 100
3886.51 110
3886.66 121
3886.80 133
3886.94 145
3887.08 157
3887.23 169
3887.37 181
3887.51 192
3887.66 202
3887.80 211
3887.94 220
3888.09 226
3888.23 231
3888.37 232
3888.51 232
3888.66 229
3888.80 226
3888.94 222
3889.09 220
3889.23 219
3889.37 221
3889.51 224
3889.66 227
3889.80 232
3889.94 235
3890.09 238
3890.23 239
3890.37 237
3890.52 233
3890.66 227
3890.80 219
3890.94 208
3891.09 197
3891.23 186
3891.37 175
3891.52 166
3891.66 158
3891.80 151
3891.95 146
3892.09 140
3892.23 136
3892.37 131
3892.52 127
3892.66 125
3892.80 124
3892.95 124
3893.09 127
3893.23 131
3893.38 137
3893.52 143
3893.66 148
3893.81 150
3893.95 149
3894.09 145
3894.23 136
3894.38 125
3894.52 113
3894.66 101
3894.81 92
3894.95 85
3895.09 81
3895.24 79
3895.38 78
3895.52 78
3895.66 78
3895.81 79
3895.95 80
3896.09 82
3896.24 85
3896.38 89
3896.52 92
3896.67 93
3896.81 93
3896.95 91
3897.10 87
3897.24 83
3897.38 81
3897.53 82
3897.67 85
3897.81 92
3897.95 102
3898.10 114
3898.24 125
3898.38 136
3898.53 145
3898.67 150
3898.81 152
3898.96 151
3899.10 147
3899.24 141
3899.39 135
3899.53 130
3899.67 127
3899.82 126
3899.96 128
3900.10 132
3900.24 137
3900.39 142
3900.53 145
3900.67 147
3900.82 146
3900.96 143
3901.10 138
3901.25 131
3901.39 124
3901.53 117
3901.68 111
3901.82 105
3901.96 100
3902.11 95
3902.25 90
3902.39 83
3902.54 76
3902.68 69
3902.82 62
3902.97 57
3903.11 54
3903.25 52
3903.40 53
3903.54 55
3903.68 58
3903.83 62
3903.97 66
3904.11 70
3904.25 74
3904.40 77
3904.54 80
3904.68 81
3904.83 82
3904.97 82
3905.11 83
3905.26 85
3905.40 89
3905.54 96
3905.69 105
3905.83 114
3905.97 123
3906.12 128
3906.26 130
3906.40 128
3906.55 121
3906.69 111
3906.83 98
3906.98 85
3907.12 73
3907.26 62
3907.41 54
3907.55 48
3907.69 43
3907.84 38
3907.98 33
3908.12 27
3908.27 20
3908.41 13
3908.55 7
3908.70 3
3908.84 1
3908.98 1
3909.13 1
3909.27 2
3909.41 2
3909.56 0
3909.70 0
3909.84 0
3909.99 0
3910.13 0
3910.27 0
3910.42 0
3910.56 0
3910.70 4
3910.85 6
3910.99 8
3911.13 9
3911.28 10
3911.42 12
3911.56 14
3911.71 18
3911.85 23
3911.99 28
3912.14 35
3912.28 42
3912.42 49
3912.57 56
3912.71 62
3912.85 66
3913.00 67
3913.14 67
3913.28 64
3913.43 60
3913.57 57
3913.71 54
3913.86 53
3914.00 54
3914.14 58
3914.29 63
3914.43 69
3914.57 76
3914.72 84
3914.86 92
3915.01 101
3915.15 110
3915.29 119
3915.44 126
3915.58 133
3915.72 138
3915.87 142
3916.01 145
3916.15 149
3916.30 154
3916.44 160
3916.58 167
3916.73 175
3916.87 183
3917.01 189
3917.16 193
3917.30 194
3917.44 192
3917.59 185
3917.73 175
3917.87 162
3918.02 147
3918.16 132
3918.31 118
3918.45 106
3918.59 95
3918.74 85
3918.88 75
3919.02 66
3919.17 56
3919.31 47
3919.45 40
3919.60 36
3919.74 36
3919.88 38
3920.03 42
3920.17 47
3920.31 50
3920.46 51
3920.60 49
3920.74 45
3920.89 40
3921.03 35
3921.18 32
3921.32 31
3921.46 33
3921.61 37
3921.75 43
3921.89 50
3922.04 57
3922.18 63
3922.32 68
3922.47 70
3922.61 71
3922.75 71
3922.90 70
3923.04 69
3923.19 68
3923.33 67
3923.47 65
3923.62 65
3923.76 64
3923.90 65
3924.05 66
3924.19 67
3924.33 69
3924.48 71
3924.62 75
3924.77 78
3924.91 81
3925.05 84
3925.20 87
3925.34 90
3925.48 95
3925.63 101
3925.77 111
3925.91 123
3926.06 139
3926.20 156
3926.35 171
3926.49 183
3926.63 191
3926.78 193
3926.92 190
3927.06 184
3927.21 177
3927.35 171
3927.49 168
3927.64 167
3927.78 167
3927.93 168
3928.07 167
3928.21 164
3928.36 160
3928.50 154
3928.64 148
3928.79 142
3928.93 138
3929.07 135
3929.22 134
3929.36 134
3929.51 133
3929.65 133
3929.79 131
3929.94 128
3930.08 123
3930.22 117
3930.37 111
3930.51 105
3930.66 100
3930.80 97
3930.94 97
3931.09 99
3931.23 105
3931.37 112
3931.52 120
3931.66 128
3931.81 133
3931.95 136
3932.09 135
3932.24 130
3932.38 120
3932.52 108
3932.67 93
3932.81 78
3932.96 63
3933.10 51
3933.24 40
3933.39 32
3933.53 25
3933.67 20
3933.82 17
3933.96 14
3934.11 13
3934.25 15
3934.39 18
3934.54 25
3934.68 34
3934.82 44
3934.97 55
3935.11 65
3935.26 74
3935.40 81
3935.54 87
3935.69 91
3935.83 95
3935.98 100
3936.12 106
3936.26 112
3936.41 118
3936.55 123
3936.69 126
3936.84 126
3936.98 122
3937.13 115
3937.27 107
3937.41 97
3937.56 88
3937.70 80
3937.85 73
3937.99 67
3938.13 62
3938.28 57
3938.42 51
3938.56 43
3938.71 34
3938.85 23
3939.00 12
3939.14 0
3939.28 0
3939.43 0
3939.57 0
3939.72 0
3939.86 0
3940.00 0
3940.15 0
3940.29 0
3940.44 12
3940.58 24
3940.72 34
3940.87 42
3941.01 46
3941.15 47
3941.30 47
3941.44 47
3941.59 48
3941.73 51
3941.87 56
3942.02 63
3942.16 70
3942.31 77
3942.45 83
3942.59 85
3942.74 84
3942.88 80
3943.03 74
3943.17 67
3943.31 60
3943.46 54
3943.60 50
3943.75 49
3943.89 49
3944.03 51
3944.18 54
3944.32 56
3944.47 56
3944.61 56
3944.75 55
3944.90 55
3945.04 55
3945.19 57
3945.33 59
3945.47 62
3945.62 63
3945.76 63
3945.91 60
3946.05 56
3946.19 49
3946.34 41
3946.48 35
3946.63 29
3946.77 25
3946.91 22
3947.06 22
3947.20 22
3947.35 22
3947.49 21
3947.63 20
3947.78 17
3947.92 13
3948.07 8
3948.21 3
3948.35 0
3948.50 0
3948.64 0
3948.79 0
3948.93 0
3949.07 0
3949.22 0
3949.36 0
3949.51 2
3949.65 10
3949.79 20
3949.94 30
3950.08 41
3950.23 52
3950.37 63
3950.52 72
3950.66 80
3950.80 85
3950.95 88
3951.09 87
3951.24 84
3951.38 78
3951.52 71
3951.67 64
3951.81 59
3951.96 55
3952.10 54
3952.24 55
3952.39 58
3952.53 61
3952.68 63
3952.82 64
3952.96 63
3953.11 61
3953.25 57
3953.40 55
3953.54 55
3953.69 59
3953.83 65
3953.97 75
3954.12 85
3954.26 93
3954.41 99
3954.55 99
3954.69 96
3954.84 89
3954.98 81
3955.13 73
3955.27 66
3955.42 62
3955.56 60
3955.70 61
3955.85 63
3955.99 68
3956.14 74
3956.28 81
3956.42 90
3956.57 99
3956.71 107
3956.86 113
3957.00 116
3957.15 115
3957.29 110
3957.43 102
3957.58 92
3957.72 82
3957.87 74
3958.01 68
3958.16 66
3958.30 68
3958.44 73
3958.59 81
3958.73 92
3958.88 105
3959.02 119
3959.17 133
3959.31 146
3959.45 156
3959.60 161
3959.74 162
3959.89 157
3960.03 149
3960.17 138
3960.32 126
3960.46 114
3960.61 102
3960.75 92
3960.90 83
3961.04 76
3961.18 71
3961.33 68
3961.47 68
3961.62 70
3961.76 73
3961.91 76
3962.05 77
3962.19 78
3962.34 76
3962.48 72
3962.63 68
3962.77 62
3962.92 58
3963.06 56
3963.21 56
3963.35 59
3963.49 65
3963.64 74
3963.78 85
3963.93 95
3964.07 103
3964.22 108
3964.36 109
3964.50 104
3964.65 94
3964.79 80
3964.94 63
3965.08 44
3965.23 26
3965.37 11
3965.51 1
3965.66 0
3965.80 0
3965.95 4
3966.09 13
3966.24 25
3966.38 36
3966.53 46
3966.67 55
3966.81 63
3966.96 70
3967.10 76
3967.25 80
3967.39 84
3967.54 85
3967.68 83
3967.82 80
3967.97 76
3968.11 72
3968.26 69
3968.40 69
3968.55 69
3968.69 70
3968.84 70
3968.98 69
3969.12 66
3969.27 63
3969.41 63
3969.56 68
3969.70 80
3969.85 99
3969.99 124
3970.14 154
3970.28 184
3970.42 212
3970.57 234
3970.71 251
3970.86 263
3971.00 272
3971.15 279
3971.29 288
3971.44 301
3971.58 318
3971.72 337
3971.87 357
3972.01 377
3972.16 394
3972.30 407
3972.45 416
3972.59 423
3972.74 427
3972.88 432
3973.03 437
3973.17 442
3973.31 448
3973.46 453
3973.60 457
3973.75 461
3973.89 465
3974.04 467
3974.18 469
3974.33 470
3974.47 470
3974.61 467
3974.76 462
3974.90 455
3975.05 446
3975.19 438
3975.34 431
3975.48 427
3975.63 428
3975.77 432
3975.92 438
3976.06 445
3976.20 449
3976.35 449
3976.49 443
3976.64 430
3976.78 412
3976.93 390
3977.07 366
3977.22 343
3977.36 322
3977.51 304
3977.65 289
3977.79 278
3977.94 269
3978.08 262
3978.23 257
3978.37 252
3978.52 249
3978.66 246
3978.81 243
3978.95 240
3979.10 237
3979.24 233
3979.39 229
3979.53 224
3979.67 220
3979.82 216
3979.96 214
3980.11 213
3980.25 213
3980.40 213
3980.54 212
3980.69 209
3980.83 204
3980.98 197
3981.12 188
3981.27 179
3981.41 172
3981.56 166
3981.70 162
3981.84 159
3981.99 157
3982.13 154
3982.28 150
3982.42 146
3982.57 141
3982.71 136
3982.86 133
3983.00 130
3983.15 130
3983.29 131
3983.44 136
3983.58 143
3983.73 151
3983.87 160
3984.01 169
3984.16 175
3984.30 178
3984.45 178
3984.59 174
3984.74 169
3984.88 163
3985.03 158
3985.17 153
3985.32 149
3985.46 144
3985.61 139
3985.75 133
3985.90 126
3986.04 121
3986.19 116
3986.33 114
3986.47 113
3986.62 113
3986.76 114
3986.91 116
3987.05 117
3987.20 118
3987.34 119
3987.49 120
3987.63 121
3987.78 123
3987.92 125
3988.07 130
3988.21 136
3988.36 145
3988.50 156
3988.65 170
3988.79 184
3988.94 198
3989.08 210
3989.23 217
3989.37 219
3989.52 217
3989.66 210
3989.80 199
3989.95 186
3990.09 174
3990.24 162
3990.38 153
3990.53 146
3990.67 143
3990.82 142
3990.96 143
3991.11 143
3991.25 142
3991.40 137
3991.54 129
3991.69 117
3991.83 103
3991.98 89
3992.12 77
3992.27 67
3992.41 62
3992.56 60
3992.70 61
3992.85 65
3992.99 69
3993.14 72
3993.28 74
3993.43 74
3993.57 71
3993.72 67
3993.86 62
3994.01 58
3994.15 56
3994.29 56
3994.44 58
3994.58 61
3994.73 63
3994.87 64
3995.02 62
3995.16 58
3995.31 53
3995.45 48
3995.60 45
3995.74 45
3995.89 48
3996.03 54
3996.18 61
3996.32 68
3996.47 73
3996.61 75
3996.76 74
3996.90 70
3997.05 66
3997.19 62
3997.34 62
3997.48 64
3997.63 71
3997.77 80
3997.92 90
3998.06 99
3998.21 106
3998.35 110
3998.50 109
3998.64 105
3998.79 98
3998.93 91
3999.08 83
3999.22 77
3999.37 74
3999.51 72
3999.66 73
3999.80 76
3999.95 81
4000.09 86
4000.24 92
4000.38 96
4000.53 100
4000.67 102
4000.82 103
4000.96 104
4001.11 106
4001.25 109
4001.40 112
4001.54 116
4001.69 118
4001.83 119
4001.98 118
4002.12 114
4002.27 109
4002.41 103
4002.56 98
4002.70 93
4002.85 90
4002.99 86
4003.14 81
4003.28 76
4003.43 70
4003.57 65
4003.72 61
4003.86 60
4004.01 62
4004.15 66
4004.30 72
4004.44 79
4004.59 86
4004.73 91
4004.88 96
4005.02 100
4005.17 103
4005.31 106
4005.46 108
4005.60 110
4005.75 110
4005.89 110
4006.04 108
4006.18 105
4006.33 100
4006.47 95
4006.62 88
4006.76 80
4006.91 70
4007.06 59
4007.20 46
4007.35 32
4007.49 17
4007.64 4
4007.78 0
4007.93 0
4008.07 0
4008.22 0
4008.36 0
4008.51 0
4008.65 0
4008.80 0
4008.94 5
4009.09 10
4009.23 16
4009.38 23
4009.52 32
4009.67 43
4009.81 55
4009.96 66
4010.10 76
4010.25 84
4010.39 89
4010.54 91
4010.68 91
4010.83 90
4010.97 89
4011.12 86
4011.26 83
4011.41 80
4011.55 77
4011.70 74
4011.85 70
4011.99 67
4012.14 63
4012.28 60
4012.43 57
4012.57 56
4012.72 56
4012.86 59
4013.01 66
4013.15 75
4013.30 86
4013.44 98
4013.59 108
4013.73 113
4013.88 114
4014.02 110
4014.17 102
4014.31 91
4014.46 79
4014.60 69
4014.75 61
4014.90 55
4015.04 51
4015.19 49
4015.33 48
4015.48 48
4015.62 49
4015.77 52
4015.91 57
4016.06 63
4016.20 70
4016.35 76
4016.49 80
4016.64 81
4016.78 78
4016.93 71
4017.07 61
4017.22 50
4017.37 39
4017.51 29
4017.66 20
4017.80 13
4017.95 7
4018.09 2
4018.24 0
4018.38 0
4018.53 0
4018.67 0
4018.82 2
4018.96 11
4019.11 22
4019.25 33
4019.40 43
4019.54 50
4019.69 55
4019.84 57
4019.98 57
4020.13 54
4020.27 50
4020.42 44
4020.56 36
4020.71 27
4020.85 18
4021.00 9
4021.14 3
4021.29 1
4021.43 3
4021.58 10
4021.73 21
4021.87 35
4022.02 50
4022.16 64
4022.31 75
4022.45 83
4022.60 88
4022.74 91
4022.89 91
4023.03 91
4023.18 89
4023.32 87
4023.47 83
4023.62 80
4023.76 76
4023.91 73
4024.05 69
4024.20 66
4024.34 63
4024.49 58
4024.63 53
4024.78 47
4024.92 40
4025.07 33
4025.22 27
4025.36 22
4025.51 19
4025.65 18
4025.80 18
4025.94 20
4026.09 24
4026.23 30
4026.38 39
4026.52 50
4026.67 63
4026.82 77
4026.96 91
4027.11 103
4027.25 111
4027.40 113
4027.54 109
4027.69 100
4027.83 86
4027.98 70
4028.12 54
4028.27 41
4028.42 31
4028.56 24
4028.71 21
4028.85 20
4029.00 20
4029.14 21
4029.29 22
4029.43 22
4029.58 22
4029.73 20
4029.87 18
4030.02 15
4030.16 11
4030.31 9
4030.45 8
4030.60 10
4030.74 14
4030.89 19
4031.04 25
4031.18 31
4031.33 34
4031.47 35
4031.62 32
4031.76 27
4031.91 20
4032.05 13
4032.20 6
4032.35 0
4032.49 0
4032.64 0
4032.78 0
4032.93 0
4033.07 0
4033.22 1
4033.36 3
4033.51 4
4033.66 4
4033.80 5
4033.95 7
4034.09 11
4034.24 18
4034.38 27
4034.53 37
4034.67 48
4034.82 58
4034.97 66
4035.11 71
4035.26 73
4035.40 72
4035.55 68
4035.69 62
4035.84 52
4035.99 41
4036.13 29
4036.28 18
4036.42 7
4036.57 0
4036.71 0
4036.86 0
4037.01 0
4037.15 0
4037.30 0
4037.44 0
4037.59 1
4037.73 7
4037.88 12
4038.02 16
4038.17 20
4038.32 21
4038.46 22
4038.61 22
4038.75 23
4038.90 23
4039.04 24
4039.19 24
4039.34 21
4039.48 17
4039.63 10
4039.77 2
4039.92 0
4040.06 0
4040.21 0
4040.36 0
4040.50 0
4040.65 0
4040.79 5
4040.94 12
4041.08 18
4041.23 23
4041.38 26
4041.52 26
4041.67 23
4041.81 17
4041.96 7
4042.10 0
4042.25 0
4042.40 0
4042.54 0
4042.69 0
4042.83 0
4042.98 0
4043.13 12
4043.27 34
4043.42 54
4043.56 70
4043.71 82
4043.85 89
4044.00 93
4044.15 95
4044.29 96
4044.44 96
4044.58 97
4044.73 98
4044.87 97
4045.02 93
4045.17 88
4045.31 80
4045.46 72
4045.60 63
4045.75 56
4045.90 51
4046.04 49
4046.19 50
4046.33 53
4046.48 59
4046.62 66
4046.77 76
4046.92 87
4047.06 97
4047.21 107
4047.35 114
4047.50 118
4047.65 120
4047.79 117
4047.94 112
4048.08 105
4048.23 96
4048.37 85
4048.52 75
4048.67 64
4048.81 54
4048.96 45
4049.10 37
4049.25 31
4049.40 26
4049.54 23
4049.69 20
4049.83 17
4049.98 14
4050.13 12
4050.27 9
4050.42 6
4050.56 2
4050.71 0
4050.85 0
4051.00 0
4051.15 0
4051.29 0
4051.44 0
4051.58 0
4051.73 0
4051.88 4
4052.02 9
4052.17 13
4052.31 16
4052.46 19
4052.61 22
4052.75 24
4052.90 26
4053.04 28
4053.19 29
4053.34 29
4053.48 28
4053.63 26
4053.77 23
4053.92 20
4054.07 16
4054.21 12
4054.36 6
4054.50 0
4054.65 0
4054.80 0
4054.94 0
4055.09 0
4055.23 0
4055.38 0
4055.53 11
4055.67 21
4055.82 31
4055.96 38
4056.11 42
4056.26 42
4056.40 40
4056.55 35
4056.69 32
4056.84 29
4056.99 29
4057.13 32
4057.28 37
4057.42 44
4057.57 51
4057.72 58
4057.86 62
4058.01 64
4058.15 63
4058.30 60
4058.45 55
4058.59 51
4058.74 48
4058.88 48
4059.03 50
4059.18 53
4059.32 58
4059.47 62
4059.61 66
4059.76 69
4059.91 71
4060.05 74
4060.20 77
4060.34 82
4060.49 87
4060.64 94
4060.78 99
4060.93 103
4061.07 104
4061.22 103
4061.37 100
4061.51 95
4061.66 88
4061.81 81
4061.95 74
4062.10 67
4062.24 60
4062.39 55
4062.54 50
4062.68 47
4062.83 46
4062.97 47
4063.12 49
4063.27 53
4063.41 59
4063.56 66
4063.70 73
4063.85 80
4064.00 86
4064.14 91
4064.29 95
4064.44 100
4064.58 105
4064.73 112
4064.87 120
4065.02 128
4065.17 136
4065.31 141
4065.46 144
4065.60 144
4065.75 143
4065.90 142
4066.04 141
4066.19 142
4066.34 145
4066.48 149
4066.63 153
4066.77 157
4066.92 159
4067.07 160
4067.21 160
4067.36 159
4067.51 157
4067.65 156
4067.80 155
4067.94 154
4068.09 154
4068.24 154
4068.38 156
4068.53 158
4068.68 159
4068.82 161
4068.97 162
4069.11 161
4069.26 159
4069.41 155
4069.55 149
4069.70 140
4069.85 130
4069.99 119
4070.14 109
4070.28 101
4070.43 96
4070.58 94
4070.72 95
4070.87 98
4071.02 101
4071.16 103
4071.31 103
4071.45 103
4071.60 103
4071.75 104
4071.89 107
4072.04 110
4072.19 114
4072.33 117
4072.48 117
4072.62 114
4072.77 109
4072.92 102
4073.06 95
4073.21 90
4073.36 87
4073.50 87
4073.65 88
4073.79 89
4073.94 89
4074.09 86
4074.23 82
4074.38 76
4074.53 70
4074.67 66
4074.82 66
4074.97 71
4075.11 79
4075.26 89
4075.40 99
4075.55 105
4075.70 105
4075.84 97
4075.99 84
4076.14 65
4076.28 44
4076.43 23
4076.58 5
4076.72 0
4076.87 0
4077.01 0
4077.16 0
4077.31 0
4077.45 0
4077.60 0
4077.75 0
4077.89 2
4078.04 16
4078.19 31
4078.33 44
4078.48 56
4078.63 66
4078.77 75
4078.92 84
4079.06 92
4079.21 101
4079.36 109
4079.50 117
4079.65 123
4079.80 126
4079.94 128
4080.09 128
4080.24 127
4080.38 127
4080.53 127
4080.68 128
4080.82 130
4080.97 132
4081.11 134
4081.26 136
4081.41 137
4081.55 139
4081.70 142
4081.85 145
4081.99 148
4082.14 150
4082.29 151
4082.43 150
4082.58 147
4082.73 142
4082.87 136
4083.02 129
4083.16 123
4083.31 117
4083.46 113
4083.60 111
4083.75 112
4083.90 115
4084.04 121
4084.19 130
4084.34 142
4084.48 154
4084.63 166
4084.78 176
4084.92 183
4085.07 187
4085.22 188
4085.36 187
4085.51 184
4085.66 182
4085.80 179
4085.95 176
4086.10 173
4086.24 170
4086.39 166
4086.53 162
4086.68 158
4086.83 155
4086.97 153
4087.12 152
4087.27 151
4087.41 149
4087.56 147
4087.71 144
4087.85 140
4088.00 135
4088.15 130
4088.29 126
4088.44 123
4088.59 122
4088.73 122
4088.88 123
4089.03 124
4089.17 126
4089.32 128
4089.47 128
4089.61 127
4089.76 124
4089.91 120
4090.05 115
4090.20 109
4090.35 103
4090.49 96
4090.64 90
4090.79 83
4090.93 78
4091.08 75
4091.23 73
4091.37 74
4091.52 77
4091.67 82
4091.81 87
4091.96 92
4092.11 96
4092.25 99
4092.40 99
4092.55 98
4092.69 95
4092.84 92
4092.99 90
4093.13 88
4093.28 88
4093.43 90
4093.57 93
4093.72 98
4093.87 104
4094.01 108
4094.16 113
4094.31 115
4094.45 117
4094.60 117
4094.75 118
4094.89 119
4095.04 121
4095.19 125
4095.33 131
4095.48 140
4095.63 152
4095.77 165
4095.92 181
4096.07 197
4096.21 213
4096.36 228
4096.51 241
4096.65 251
4096.80 258
4096.95 262
4097.09 263
4097.24 264
4097.39 264
4097.53 266
4097.68 269
4097.83 272
4097.97 275
4098.12 278
4098.27 278
4098.41 276
4098.56 271
4098.71 266
4098.85 261
4099.00 258
4099.15 256
4099.29 257
4099.44 259
4099.59 261
4099.74 261
4099.88 260
4100.03 256
4100.18 251
4100.32 245
4100.47 238
4100.62 233
4100.76 230
4100.91 228
4101.06 229
4101.20 231
4101.35 233
4101.50 235
4101.64 237
4101.79 237
4101.94 236
4102.08 232
4102.23 228
4102.38 222
4102.52 216
4102.67 210
4102.82 206
4102.97 202
4103.11 199
4103.26 196
4103.41 194
4103.55 193
4103.70 194
4103.85 196
4103.99 200
4104.14 205
4104.29 208
4104.43 209
4104.58 206
4104.73 199
4104.87 189
4105.02 178
4105.17 168
4105.32 158
4105.46 151
4105.61 146
4105.76 142
4105.90 138
4106.05 135
4106.20 130
4106.34 126
4106.49 122
4106.64 119
4106.78 117
4106.93 114
4107.08 111
4107.22 106
4107.37 99
4107.52 91
4107.67 82
4107.81 73
4107.96 67
4108.11 65
4108.25 68
4108.40 74
4108.55 84
4108.69 95
4108.84 106
4108.99 117
4109.14 127
4109.28 136
4109.43 144
4109.58 152
4109.72 159
4109.87 163
4110.02 165
4110.16 163
4110.31 156
4110.46 145
4110.60 131
4110.75 117
4110.90 105
4111.05 95
4111.19 89
4111.34 86
4111.49 86
4111.63 87
4111.78 88
4111.93 89
4112.07 90
4112.22 92
4112.37 95
4112.52 101
4112.66 111
4112.81 123
4112.96 139
4113.10 157
4113.25 175
4113.40 193
4113.55 207
4113.69 218
4113.84 224
4113.99 227
4114.13 225
4114.28 221
4114.43 216
4114.57 212
4114.72 208
4114.87 206
4115.02 204
4115.16 204
4115.31 206
4115.46 208
4115.60 211
4115.75 216
4115.90 222
4116.04 230
4116.19 238
4116.34 246
4116.49 252
4116.63 257
4116.78 261
4116.93 264
4117.07 267
4117.22 271
4117.37 275
4117.52 280
4117.66 284
4117.81 285
4117.96 284
4118.10 281
4118.25 275
4118.40 267
4118.55 259
4118.69 251
4118.84 244
4118.99 238
4119.13 235
4119.28 234
4119.43 236
4119.58 240
4119.72 248
4119.87 256
4120.02 264
4120.16 271
4120.31 276
4120.46 279
4120.61 280
4120.75 281
4120.90 281
4121.05 282
4121.19 284
4121.34 286
4121.49 287
4121.64 287
4121.78 284
4121.93 278
4122.08 269
4122.22 256
4122.37 240
4122.52 224
4122.67 208
4122.81 195
4122.96 186
4123.11 182
4123.26 182
4123.40 184
4123.55 186
4123.70 184
4123.84 178
4123.99 168
4124.14 156
4124.29 145
4124.43 137
4124.58 134
4124.73 136
4124.87 142
4125.02 149
4125.17 155
4125.32 159
4125.46 159
4125.61 155
4125.76 151
4125.91 146
4126.05 144
4126.20 144
4126.35 148
4126.49 155
4126.64 164
4126.79 173
4126.94 181
4127.08 186
4127.23 189
4127.38 190
4127.53 188
4127.67 185
4127.82 181
4127.97 177
4128.11 174
4128.26 173
4128.41 172
4128.56 173
4128.70 174
4128.85 178
4129.00 182
4129.15 186
4129.29 190
4129.44 195
4129.59 198
4129.73 201
4129.88 201
4130.03 199
4130.18 194
4130.32 186
4130.47 175
4130.62 161
4130.77 147
4130.91 132
4131.06 118
4131.21 104
4131.36 92
4131.50 81
4131.65 72
4131.80 65
4131.95 61
4132.09 60
4132.24 61
4132.39 64
4132.53 69
4132.68 73
4132.83 76
4132.98 77
4133.12 75
4133.27 71
4133.42 63
4133.57 54
4133.71 42
4133.86 31
4134.01 20
4134.16 12
4134.30 8
4134.45 8
4134.60 14
4134.75 23
4134.89 37
4135.04 52
4135.19 68
4135.34 83
4135.48 95
4135.63 105
4135.78 110
4135.92 111
4136.07 109
4136.22 103
4136.37 94
4136.51 84
4136.66 74
4136.81 64
4136.96 55
4137.10 47
4137.25 41
4137.40 36
4137.55 34
4137.69 32
4137.84 31
4137.99 31
4138.14 31
4138.28 30
4138.43 29
4138.58 27
4138.73 24
4138.87 21
4139.02 17
4139.17 12
4139.32 7
4139.46 2
4139.61 0
4139.76 0
4139.91 0
4140.05 0
4140.20 0
4140.35 0
4140.50 0
4140.64 1
4140.79 4
4140.94 6
4141.09 7
4141.23 7
4141.38 5
4141.53 3
4141.68 1
4141.82 0
4141.97 0
4142.12 0
4142.27 4
4142.41 11
4142.56 20
4142.71 29
4142.86 39
4143.00 47
4143.15 53
4143.30 55
4143.45 53
4143.60 48
4143.74 41
4143.89 32
4144.04 23
4144.19 15
4144.33 10
4144.48 9
4144.63 11
4144.78 15
4144.92 23
4145.07 31
4145.22 39
4145.37 47
4145.51 54
4145.66 60
4145.81 65
4145.96 68
4146.10 69
4146.25 68
4146.40 65
4146.55 59
4146.69 52
4146.84 44
4146.99 35
4147.14 27
4147.29 19
4147.43 11
4147.58 5
4147.73 0
4147.88 0
4148.02 0
4148.17 0
4148.32 0
4148.47 0
4148.61 0
4148.76 0
4148.91 0
4149.06 0
4149.20 2
4149.35 8
4149.50 17
4149.65 27
4149.80 37
4149.94 45
4150.09 49
4150.24 49
4150.39 44
4150.53 35
4150.68 26
4150.83 17
4150.98 10
4151.12 7
4151.27 7
4151.42 8
4151.57 10
4151.72 13
4151.86 17
4152.01 21
4152.16 26
4152.31 33
4152.45 41
4152.60 50
4152.75 60
4152.90 68
4153.05 74
4153.19 78
4153.34 79
4153.49 78
4153.64 74
4153.78 69
4153.93 64
4154.08 58
4154.23 53
4154.37 50
4154.52 49
4154.67 50
4154.82 53
4154.97 55
4155.11 55
4155.26 54
4155.41 49
4155.56 42
4155.70 33
4155.85 23
4156.00 15
4156.15 8
4156.30 5
4156.44 4
4156.59 7
4156.74 11
4156.89 16
4157.04 22
4157.18 27
4157.33 32
4157.48 36
4157.63 40
4157.77 43
4157.92 44
4158.07 45
4158.22 45
4158.37 45
4158.51 44
4158.66 44
4158.81 45
4158.96 47
4159.10 51
4159.25 56
4159.40 61
4159.55 67
4159.70 72
4159.84 76
4159.99 79
4160.14 82
4160.29 84
4160.44 86
4160.58 87
4160.73 88
4160.88 88
4161.03 88
4161.17 88
4161.32 88
4161.47 89
4161.62 91
4161.77 94
4161.91 98
4162.06 101
4162.21 103
4162.36 104
4162.51 101
4162.65 96
4162.80 88
4162.95 77
4163.10 64
4163.25 51
4163.39 39
4163.54 28
4163.69 19
4163.84 13
4163.99 8
4164.13 5
4164.28 2
4164.43 0
4164.58 0
4164.72 0
4164.87 0
4165.02 0
4165.17 0
4165.32 0
4165.46 0
4165.61 2
4165.76 10
4165.91 20
4166.06 30
4166.20 40
4166.35 49
4166.50 57
4166.65 62
4166.80 64
4166.94 63
4167.09 61
4167.24 59
4167.39 59
4167.54 62
4167.68 68
4167.83 77
4167.98 88
4168.13 97
4168.28 104
4168.42 106
4168.57 103
4168.72 96
4168.87 86
4169.02 74
4169.16 64
4169.31 58
4169.46 55
4169.61 56
4169.76 60
4169.90 67
4170.05 73
4170.20 77
4170.35 79
4170.50 79
4170.64 78
4170.79 77
4170.94 79
4171.09 85
4171.24 96
4171.39 111
4171.53 127
4171.68 144
4171.83 158
4171.98 167
4172.13 170
4172.27 168
4172.42 161
4172.57 153
4172.72 144
4172.87 137
4173.01 132
4173.16 131
4173.31 131
4173.46 133
4173.61 135
4173.75 136
4173.90 135
4174.05 134
4174.20 131
4174.35 130
4174.50 131
4174.64 137
4174.79 149
4174.94 165
4175.09 183
4175.24 203
4175.38 220
4175.53 233
4175.68 240
4175.83 243
4175.98 242
4176.12 242
4176.27 244
4176.42 250
4176.57 259
4176.72 271
4176.87 283
4177.01 295
4177.16 303
4177.31 309
4177.46 313
4177.61 316
4177.75 319
4177.90 321
4178.05 325
4178.20 328
4178.35 329
4178.50 329
4178.64 325
4178.79 318
4178.94 308
4179.09 294
4179.24 279
4179.38 263
4179.53 250
4179.68 239
4179.83 233
4179.98 231
4180.13 232
4180.27 233
4180.42 234
4180.57 232
4180.72 227
4180.87 221
4181.02 216
4181.16 213
4181.31 214
4181.46 219
4181.61 227
4181.76 237
4181.90 247
4182.05 256
4182.20 262
4182.35 267
4182.50 270
4182.65 273
4182.79 277
4182.94 283
4183.09 291
4183.24 301
4183.39 311
4183.54 322
4183.68 332
4183.83 340
4183.98 348
4184.13 355
4184.28 362
4184.43 370
4184.57 377
4184.72 385
4184.87 392
4185.02 399
4185.17 404
4185.32 408
4185.46 412
4185.61 416
4185.76 421
4185.91 428
4186.06 435
4186.21 443
4186.35 450
4186.50 454
4186.65 454
4186.80 453
4186.95 449
4187.10 446
4187.24 447
4187.39 451
4187.54 461
4187.69 476
4187.84 493
4187.99 511
4188.13 529
4188.28 546
4188.43 564
4188.58 583
4188.73 606
4188.88 634
4189.02 666
4189.17 703
4189.32 741
4189.47 777
4189.62 811
4189.77 841
4189.91 868
4190.06 892
4190.21 915
4190.36 939
4190.51 967
4190.66 997
4190.80 1031
4190.95 1067
4191.10 1104
4191.25 1142
4191.40 1180
4191.55 1218
4191.70 1258
4191.84 1302
4191.99 1350
4192.14 1404
4192.29 1462
4192.44 1523
4192.59 1584
4192.73 1643
4192.88 1695
4193.03 1738
4193.18 1773
4193.33 1798
4193.48 1816
4193.62 1826
4193.77 1830
4193.92 1828
4194.07 1821
4194.22 1808
4194.37 1789
4194.52 1765
4194.66 1737
4194.81 1705
4194.96 1672
4195.11 1636
4195.26 1599
4195.41 1559
4195.56 1517
4195.70 1474
4195.85 1429
4196.00 1384
4196.15 1340
4196.30 1299
4196.45 1262
4196.59 1228
4196.74 1199
4196.89 1173
4197.04 1149
4197.19 1126
4197.34 1103
4197.49 1081
4197.63 1060
4197.78 1038
4197.93 1017
4198.08 995
4198.23 973
4198.38 949
4198.53 923
4198.67 895
4198.82 866
4198.97 837
4199.12 809
4199.27 783
4199.42 759
4199.57 736
4199.71 714
4199.86 693
4200.01 673
4200.16 652
4200.31 632
4200.46 613
4200.61 596
4200.75 581
4200.90 569
4201.05 560
4201.20 554
4201.35 551
4201.50 550
4201.65 550
4201.79 550
4201.94 548
4202.09 543
4202.24 535
4202.39 524
4202.54 510
4202.69 495
4202.83 480
4202.98 465
4203.13 452
4203.28 442
4203.43 433
4203.58 427
4203.73 422
4203.87 418
4204.02 414
4204.17 409
4204.32 401
4204.47 391
4204.62 378
4204.77 364
4204.92 350
4205.06 337
4205.21 327
4205.36 321
4205.51 319
4205.66 319
4205.81 322
4205.96 325
4206.10 328
4206.25 330
4206.40 331
4206.55 332
4206.70 331
4206.85 330
4207.00 328
4207.15 324
4207.29 319
4207.44 312
4207.59 304
4207.74 296
4207.89 290
4208.04 287
4208.19 285
4208.34 285
4208.48 285
4208.63 284
4208.78 280
4208.93 273
4209.08 263
4209.23 253
4209.38 242
4209.53 234
4209.67 228
4209.82 224
4209.97 221
4210.12 221
4210.27 221
4210.42 222
4210.57 222
4210.72 223
4210.86 224
4211.01 224
4211.16 222
4211.31 218
4211.46 212
4211.61 203
4211.76 192
4211.91 180
4212.05 168
4212.20 158
4212.35 149
4212.50 142
4212.65 137
4212.80 134
4212.95 131
4213.10 130
4213.24 130
4213.39 130
4213.54 131
4213.69 133
4213.84 133
4213.99 134
4214.14 134
4214.29 134
4214.44 135
4214.58 139
4214.73 146
4214.88 156
4215.03 170
4215.18 186
4215.33 203
4215.48 220
4215.63 236
4215.77 248
4215.92 257
4216.07 261
4216.22 260
4216.37 256
4216.52 247
4216.67 236
4216.82 223
4216.97 210
4217.11 196
4217.26 183
4217.41 171
4217.56 161
4217.71 153
4217.86 146
4218.01 141
4218.16 139
4218.31 138
4218.45 140
4218.60 143
4218.75 146
4218.90 147
4219.05 146
4219.20 142
4219.35 136
4219.50 128
4219.65 120
4219.79 113
4219.94 107
4220.09 102
4220.24 98
4220.39 95
4220.54 92
4220.69 89
4220.84 87
4220.99 86
4221.14 86
4221.28 86
4221.43 86
4221.58 86
4221.73 86
4221.88 85
4222.03 83
4222.18 80
4222.33 76
4222.48 71
4222.62 65
4222.77 60
4222.92 55
4223.07 54
4223.22 56
4223.37 61
4223.52 69
4223.67 78
4223.82 87
4223.97 93
4224.11 95
4224.26 92
4224.41 86
4224.56 76
4224.71 65
4224.86 54
4225.01 44
4225.16 35
4225.31 29
4225.46 25
4225.60 23
4225.75 21
4225.90 20
4226.05 21
4226.20 22
4226.35 24
4226.50 26
4226.65 29
4226.80 31
4226.95 32
4227.10 30
4227.24 26
4227.39 20
4227.54 12
4227.69 3
4227.84 0
4227.99 0
4228.14 0
4228.29 0
4228.44 0
4228.59 0
4228.74 0
4228.88 0
4229.03 5
4229.18 13
4229.33 21
4229.48 29
4229.63 37
4229.78 44
4229.93 52
4230.08 59
4230.23 66
4230.38 72
4230.52 77
4230.67 80
4230.82 82
4230.97 83
4231.12 86
4231.27 89
4231.42 96
4231.57 106
4231.72 118
4231.87 133
4232.02 148
4232.16 162
4232.31 173
4232.46 181
4232.61 184
4232.76 184
4232.91 181
4233.06 178
4233.21 176
4233.36 176
4233.51 179
4233.66 185
4233.81 193
4233.95 200
4234.10 207
4234.25 211
4234.40 212
4234.55 210
4234.70 206
4234.85 201
4235.00 195
4235.15 191
4235.30 189
4235.45 189
4235.60 192
4235.74 198
4235.89 206
4236.04 214
4236.19 222
4236.34 227
4236.49 227
4236.64 222
4236.79 213
4236.94 200
4237.09 185
4237.24 170
4237.39 159
4237.54 152
4237.68 149
4237.83 152
4237.98 158
4238.13 166
4238.28 175
4238.43 182
4238.58 185
4238.73 185
4238.88 180
4239.03 170
4239.18 157
4239.33 142
4239.48 126
4239.63 110
4239.77 98
4239.92 88
4240.07 83
4240.22 80
4240.37 80
4240.52 81
4240.67 82
4240.82 83
4240.97 83
4241.12 82
4241.27 80
4241.42 80
4241.57 81
4241.72 83
4241.86 86
4242.01 91
4242.16 95
4242.31 100
4242.46 104
4242.61 106
4242.76 108
4242.91 109
4243.06 110
4243.21 110
4243.36 110
4243.51 109
4243.66 108
4243.81 105
4243.96 101
4244.10 97
4244.25 94
4244.40 92
4244.55 93
4244.70 97
4244.85 103
4245.00 111
4245.15 120
4245.30 128
4245.45 132
4245.60 133
4245.75 131
4245.90 126
4246.05 119
4246.20 111
4246.35 104
4246.49 96
4246.64 87
4246.79 78
4246.94 68
4247.09 57
4247.24 47
4247.39 38
4247.54 31
4247.69 28
4247.84 28
4247.99 30
4248.14 34
4248.29 37
4248.44 40
4248.59 39
4248.74 35
4248.89 30
4249.03 22
4249.18 15
4249.33 10
4249.48 8
4249.63 10
4249.78 15
4249.93 24
4250.08 34
4250.23 44
4250.38 54
4250.53 62
4250.68 67
4250.83 71
4250.98 71
4251.13 70
4251.28 67
4251.43 64
4251.58 60
4251.72 57
4251.87 55
4252.02 55
4252.17 55
4252.32 56
4252.47 55
4252.62 52
4252.77 48
4252.92 42
4253.07 36
4253.22 29
4253.37 24
4253.52 19
4253.67 14
4253.82 10
4253.97 5
4254.12 0
4254.27 0
4254.42 0
4254.57 0
4254.72 0
4254.86 0
4255.01 0
4255.16 0
4255.31 2
4255.46 11
4255.61 22
4255.76 33
4255.91 44
4256.06 54
4256.21 62
4256.36 66
4256.51 68
4256.66 67
4256.81 65
4256.96 61
4257.11 57
4257.26 53
4257.41 51
4257.56 50
4257.71 50
4257.86 51
4258.01 53
4258.16 55
4258.30 55
4258.45 55
4258.60 53
4258.75 50
4258.90 47
4259.05 44
4259.20 42
4259.35 39
4259.50 36
4259.65 33
4259.80 28
4259.95 21
4260.10 13
4260.25 5
4260.40 0
4260.55 0
4260.70 0
4260.85 0
4261.00 0
4261.15 0
4261.30 0
4261.45 0
4261.60 0
4261.75 3
4261.90 8
4262.05 13
4262.20 21
4262.35 29
4262.49 38
4262.64 47
4262.79 55
4262.94 61
4263.09 64
4263.24 64
4263.39 63
4263.54 59
4263.69 56
4263.84 54
4263.99 55
4264.14 58
4264.29 63
4264.44 69
4264.59 77
4264.74 85
4264.89 92
4265.04 98
4265.19 103
4265.34 104
4265.49 104
4265.64 100
4265.79 95
4265.94 90
4266.09 85
4266.24 82
4266.39 82
4266.54 83
4266.69 85
4266.84 87
4266.99 88
4267.14 86
4267.29 82
4267.44 76
4267.59 69
4267.74 63
4267.88 57
4268.03 54
4268.18 52
4268.33 52
4268.48 53
4268.63 56
4268.78 59
4268.93 63
4269.08 68
4269.23 73
4269.38 78
4269.53 83
4269.68 87
4269.83 91
4269.98 94
4270.13 97
4270.28 99
4270.43 101
4270.58 103
4270.73 104
4270.88 104
4271.03 102
4271.18 98
4271.33 90
4271.48 80
4271.63 67
4271.78 53
4271.93 39
4272.08 26
4272.23 17
4272.38 12
4272.53 12
4272.68 15
4272.83 21
4272.98 29
4273.13 36
4273.28 43
4273.43 49
4273.58 55
4273.73 60
4273.88 65
4274.03 70
4274.18 73
4274.33 74
4274.48 72
4274.63 67
4274.78 60
4274.93 51
4275.08 43
4275.23 38
4275.38 35
4275.53 37
4275.68 43
4275.83 52
4275.98 62
4276.13 71
4276.28 78
4276.43 82
4276.58 82
4276.73 78
4276.88 72
4277.03 64
4277.18 57
4277.33 53
4277.48 52
4277.63 55
4277.78 61
4277.93 70
4278.08 80
4278.23 91
4278.38 101
4278.53 110
4278.68 118
4278.83 123
4278.98 126
4279.13 124
4279.28 119
4279.43 111
4279.58 100
4279.73 90
4279.88 82
4280.03 78
4280.18 78
4280.33 82
4280.48 88
4280.63 94
4280.78 98
4280.93 99
4281.08 97
4281.23 93
4281.38 88
4281.53 84
4281.68 82
4281.83 81
4281.98 80
4282.13 81
4282.28 81
4282.43 81
4282.58 81
4282.73 81
4282.88 81
4283.03 81
4283.18 81
4283.33 82
4283.48 82
4283.63 84
4283.78 86
4283.93 88
4284.08 91
4284.23 94
4284.38 95
4284.53 94
4284.68 90
4284.83 85
4284.98 78
4285.13 72
4285.28 67
4285.43 65
4285.58 67
4285.73 74
4285.88 84
4286.03 98
4286.18 114
4286.33 130
4286.48 146
4286.63 160
4286.78 174
4286.93 186
4287.08 197
4287.23 206
4287.38 214
4287.53 218
4287.68 220
4287.83 219
4287.98 216
4288.13 211
4288.28 205
4288.43 199
4288.58 192
4288.73 184
4288.88 175
4289.03 162
4289.18 148
4289.33 132
4289.48 116
4289.63 102
4289.78 90
4289.93 80
4290.08 73
4290.23 67
4290.38 61
4290.53 54
4290.68 46
4290.83 38
4290.98 31
4291.13 26
4291.28 25
4291.43 26
4291.58 30
4291.73 36
4291.88 42
4292.03 49
4292.18 55
4292.33 61
4292.48 66
4292.63 72
4292.78 77
4292.93 83
4293.08 88
4293.23 93
4293.38 97
4293.53 100
4293.68 102
4293.83 104
4293.99 107
4294.14 111
4294.29 117
4294.44 126
4294.59 136
4294.74 148
4294.89 161
4295.04 173
4295.19 184
4295.34 193
4295.49 201
4295.64 206
4295.79 210
4295.94 214
4296.09 218
4296.24 223
4296.39 229
4296.54 236
4296.69 244
4296.84 253
4296.99 261
4297.14 268
4297.29 272
4297.44 275
4297.59 274
4297.74 269
4297.89 261
4298.04 251
4298.19 239
4298.34 226
4298.49 215
4298.64 206
4298.79 200
4298.94 196
4299.09 193
4299.24 189
4299.40 184
4299.55 176
4299.70 167
4299.85 158
4300.00 151
4300.15 147
4300.30 148
4300.45 155
4300.60 167
4300.75 181
4300.90 196
4301.05 211
4301.20 223
4301.35 231
4301.50 236
4301.65 237
4301.80 235
4301.95 231
4302.10 225
4302.25 218
4302.40 209
4302.55 200
4302.70 189
4302.85 178
4303.00 166
4303.15 156
4303.30 149
4303.45 147
4303.61 150
4303.76 158
4303.91 169
4304.06 181
4304.21 191
4304.36 198
4304.51 199
4304.66 196
4304.81 191
4304.96 186
4305.11 182
4305.26 182
4305.41 184
4305.56 186
4305.71 187
4305.86 186
4306.01 181
4306.16 173
4306.31 164
4306.46 156
4306.61 149
4306.76 144
4306.91 141
4307.07 139
4307.22 135
4307.37 128
4307.52 117
4307.67 101
4307.82 81
4307.97 60
4308.12 40
4308.27 24
4308.42 13
4308.57 7
4308.72 6
4308.87 8
4309.02 12
4309.17 15
4309.32 16
4309.47 16
4309.62 14
4309.77 11
4309.92 8
4310.07 6
4310.23 5
4310.38 5
4310.53 4
4310.68 3
4310.83 1
4310.98 0
4311.13 0
4311.28 0
4311.43 0
4311.58 4
4311.73 15
4311.88 28
4312.03 42
4312.18 53
4312.33 60
4312.48 61
4312.63 58
4312.78 52
4312.93 45
4313.09 41
4313.24 41
4313.39 45
4313.54 51
4313.69 57
4313.84 62
4313.99 64
4314.14 62
4314.29 56
4314.44 46
4314.59 34
4314.74 21
4314.89 10
4315.04 0
4315.19 0
4315.34 0
4315.49 0
4315.65 0
4315.80 0
4315.95 0
4316.10 1
4316.25 4
4316.40 6
4316.55 6
4316.70 6
4316.85 7
4317.00 8
4317.15 10
4317.30 13
4317.45 16
4317.60 20
4317.75 23
4317.90 24
4318.06 24
4318.21 23
4318.36 22
4318.51 22
4318.66 26
4318.81 33
4318.96 43
4319.11 56
4319.26 71
4319.41 87
4319.56 102
4319.71 116
4319.86 130
4320.01 143
4320.16 155
4320.32 167
4320.47 176
4320.62 184
4320.77 189
4320.92 192
4321.07 193
4321.22 193
4321.37 191
4321.52 189
4321.67 186
4321.82 182
4321.97 176
4322.12 169
4322.27 161
4322.43 151
4322.58 141
4322.73 132
4322.88 124
4323.03 118
4323.18 115
4323.33 113
4323.48 113
4323.63 112
4323.78 112
4323.93 111
4324.08 111
4324.23 110
4324.39 109
4324.54 108
4324.69 106
4324.84 102
4324.99 97
4325.14 89
4325.29 80
4325.44 70
4325.59 58
4325.74 47
4325.89 35
4326.04 24
4326.19 13
4326.35 4
4326.50 0
4326.65 0
4326.80 0
4326.95 0
4327.10 0
4327.25 0
4327.40 4
4327.55 15
4327.70 27
4327.85 41
4328.00 53
4328.16 63
4328.31 68
4328.46 67
4328.61 61
4328.76 52
4328.91 40
4329.06 30
4329.21 23
4329.36 20
4329.51 21
4329.66 23
4329.81 27
4329.97 30
4330.12 32
4330.27 33
4330.42 33
4330.57 34
4330.72 35
4330.87 38
4331.02 41
4331.17 46
4331.32 51
4331.47 56
4331.62 62
4331.78 67
4331.93 73
4332.08 78
4332.23 83
4332.38 88
4332.53 93
4332.68 97
4332.83 101
4332.98 106
4333.13 112
4333.28 118
4333.44 125
4333.59 131
4333.74 137
4333.89 143
4334.04 147
4334.19 150
4334.34 153
4334.49 156
4334.64 158
4334.79 162
4334.94 166
4335.10 170
4335.25 174
4335.40 179
4335.55 184
4335.70 189
4335.85 195
4336.00 200
4336.15 205
4336.30 210
4336.45 216
4336.61 222
4336.76 230
4336.91 239
4337.06 250
4337.21 264
4337.36 280
4337.51 298
4337.66 316
4337.81 333
4337.96 350
4338.12 364
4338.27 374
4338.42 381
4338.57 383
4338.72 382
4338.87 378
4339.02 371
4339.17 362
4339.32 352
4339.47 344
4339.63 337
4339.78 333
4339.93 333
4340.08 336
4340.23 341
4340.38 348
4340.53 356
4340.68 363
4340.83 368
4340.98 372
4341.14 372
4341.29 371
4341.44 367
4341.59 361
4341.74 355
4341.89 350
4342.04 347
4342.19 347
4342.34 348
4342.50 352
4342.65 356
4342.80 359
4342.95 361
4343.10 361
4343.25 360
4343.40 358
4343.55 356
4343.70 354
4343.86 352
4344.01 348
4344.16 343
4344.31 335
4344.46 326
4344.61 316
4344.76 306
4344.91 296
4345.06 288
4345.22 280
4345.37 272
4345.52 264
4345.67 254
4345.82 244
4345.97 234
4346.12 226
4346.27 220
4346.42 217
4346.58 218
4346.73 221
4346.88 224
4347.03 225
4347.18 223
4347.33 215
4347.48 203
4347.63 187
4347.78 170
4347.94 156
4348.09 145
4348.24 139
4348.39 136
4348.54 137
4348.69 139
4348.84 142
4348.99 143
4349.15 145
4349.30 148
4349.45 153
4349.60 160
4349.75 168
4349.90 177
4350.05 184
4350.20 189
4350.36 189
4350.51 185
4350.66 179
4350.81 171
4350.96 162
4351.11 153
4351.26 144
4351.41 134
4351.56 124
4351.72 113
4351.87 99
4352.02 84
4352.17 69
4352.32 55
4352.47 42
4352.62 31
4352.77 22
4352.93 14
4353.08 7
4353.23 1
4353.38 0
4353.53 0
4353.68 0
4353.83 0
4353.98 2
4354.14 10
4354.29 20
4354.44 30
4354.59 40
4354.74 47
4354.89 53
4355.04 57
4355.20 59
4355.35 59
4355.50 57
4355.65 54
4355.80 51
4355.95 47
4356.10 44
4356.25 42
4356.41 42
4356.56 45
4356.71 50
4356.86 56
4357.01 62
4357.16 66
4357.31 67
4357.47 64
4357.62 58
4357.77 49
4357.92 39
4358.07 31
4358.22 23
4358.37 17
4358.52 12
4358.68 6
4358.83 0
4358.98 0
4359.13 0
4359.28 0
4359.43 0
4359.58 0
4359.74 0
4359.89 0
4360.04 4
4360.19 17
4360.34 31
4360.49 44
4360.64 56
4360.80 67
4360.95 77
4361.10 85
4361.25 91
4361.40 96
4361.55 98
4361.70 98
4361.85 96
4362.01 91
4362.16 84
4362.31 78
4362.46 71
4362.61 65
4362.76 61
4362.91 58
4363.07 55
4363.22 52
4363.37 48
4363.52 44
4363.67 41
4363.82 38
4363.97 36
4364.13 35
4364.28 35
4364.43 36
4364.58 37
4364.73 39
4364.88 42
4365.04 48
4365.19 55
4365.34 65
4365.49 76
4365.64 85
4365.79 93
4365.94 98
4366.10 99
4366.25 98
4366.40 95
4366.55 92
4366.70 89
4366.85 88
4367.00 86
4367.16 85
4367.31 82
4367.46 77
4367.61 68
4367.76 55
4367.91 41
4368.07 25
4368.22 12
4368.37 2
4368.52 0
4368.67 1
4368.82 10
4368.97 21
4369.13 34
4369.28 44
4369.43 51
4369.58 53
4369.73 50
4369.88 43
4370.04 35
4370.19 26
4370.34 17
4370.49 10
4370.64 5
4370.79 3
4370.94 3
4371.10 7
4371.25 13
4371.40 20
4371.55 29
4371.70 35
4371.85 40
4372.01 41
4372.16 40
4372.31 36
4372.46 32
4372.61 28
4372.76 26
4372.92 25
4373.07 25
4373.22 26
4373.37 27
4373.52 28
4373.67 29
4373.82 31
4373.98 34
4374.13 38
4374.28 44
4374.43 51
4374.58 61
4374.73 73
4374.89 84
4375.04 94
4375.19 101
4375.34 105
4375.49 106
4375.64 102
4375.80 95
4375.95 87
4376.10 79
4376.25 72
4376.40 67
4376.55 63
4376.71 63
4376.86 65
4377.01 70
4377.16 76
4377.31 84
4377.46 91
4377.62 98
4377.77 103
4377.92 105
4378.07 103
4378.22 98
4378.37 91
4378.53 81
4378.68 69
4378.83 57
4378.98 46
4379.13 37
4379.28 30
4379.44 25
4379.59 23
4379.74 23
4379.89 24
4380.04 25
4380.20 26
4380.35 25
4380.50 24
4380.65 22
4380.80 21
4380.95 22
4381.11 24
4381.26 28
4381.41 33
4381.56 37
4381.71 40
4381.86 41
4382.02 40
4382.17 37
4382.32 33
4382.47 29
4382.62 26
4382.78 25
4382.93 26
4383.08 29
4383.23 32
4383.38 35
4383.53 38
4383.69 40
4383.84 41
4383.99 41
4384.14 40
4384.29 39
4384.44 38
4384.60 36
4384.75 35
4384.90 34
4385.05 35
4385.20 38
4385.36 44
4385.51 53
4385.66 64
4385.81 76
4385.96 88
4386.11 100
4386.27 108
4386.42 114
4386.57 118
4386.72 120
4386.87 122
4387.03 122
4387.18 121
4387.33 119
4387.48 116
4387.63 111
4387.79 104
4387.94 96
4388.09 87
4388.24 80
4388.39 74
4388.54 71
4388.70 70
4388.85 72
4389.00 75
4389.15 80
4389.30 85
4389.46 90
4389.61 93
4389.76 95
4389.91 95
4390.06 92
4390.22 87
4390.37 80
4390.52 71
4390.67 61
4390.82 50
4390.97 39
4391.13 29
4391.28 20
4391.43 13
4391.58 6
4391.73 1
4391.89 0
4392.04 0
4392.19 0
4392.34 0
4392.49 0
4392.65 0
4392.80 0
4392.95 0
4393.10 5
4393.25 9
4393.41 11
4393.56 11
4393.71 9
4393.86 6
4394.01 4
4394.17 6
4394.32 11
4394.47 20
4394.62 33
4394.77 48
4394.93 62
4395.08 74
4395.23 83
4395.38 88
4395.53 91
4395.69 92
4395.84 93
4395.99 94
4396.14 94
4396.29 95
4396.45 95
4396.60 94
4396.75 91
4396.90 85
4397.05 77
4397.21 68
4397.36 58
4397.51 50
4397.66 44
4397.81 42
4397.97 43
4398.12 47
4398.27 54
4398.42 62
4398.57 70
4398.73 79
4398.88 87
4399.03 96
4399.18 105
4399.33 112
4399.49 118
4399.64 121
4399.79 121
4399.94 118
4400.09 113
4400.25 106
4400.40 100
4400.55 94
4400.70 88
4400.86 84
4401.01 79
4401.16 76
4401.31 72
4401.46 68
4401.62 64
4401.77 60
4401.92 58
4402.07 57
4402.22 59
4402.38 63
4402.53 70
4402.68 78
4402.83 86
4402.98 94
4403.14 100
4403.29 104
4403.44 106
4403.59 107
4403.75 106
4403.90 104
4404.05 101
4404.20 96
4404.35 89
4404.51 80
4404.66 71
4404.81 61
4404.96 53
4405.11 46
4405.27 42
4405.42 41
4405.57 43
4405.72 46
4405.88 51
4406.03 57
4406.18 64
4406.33 72
4406.48 81
4406.64 92
4406.79 104
4406.94 116
4407.09 129
4407.25 139
4407.40 147
4407.55 152
4407.70 154
4407.85 153
4408.01 151
4408.16 150
4408.31 151
4408.46 155
4408.62 161
4408.77 168
4408.92 177
4409.07 185
4409.22 192
4409.38 198
4409.53 203
4409.68 210
4409.83 216
4409.99 225
4410.14 234
4410.29 243
4410.44 253
4410.59 261
4410.75 269
4410.90 277
4411.05 284
4411.20 291
4411.36 298
4411.51 304
4411.66 310
4411.81 314
4411.96 316
4412.12 315
4412.27 315
4412.42 314
4412.57 315
4412.73 318
4412.88 325
4413.03 334
4413.18 346
4413.34 358
4413.49 371
4413.64 383
4413.79 394
4413.94 403
4414.10 411
4414.25 417
4414.40 421
4414.55 425
4414.71 428
4414.86 432
4415.01 438
4415.16 445
4415.32 454
4415.47 466
4415.62 480
4415.77 494
4415.92 508
4416.08 522
4416.23 533
4416.38 543
4416.53 551
4416.69 557
4416.84 562
4416.99 566
4417.14 569
4417.30 568
4417.45 564
4417.60 557
4417.75 548
4417.91 538
4418.06 527
4418.21 518
4418.36 509
4418.52 500
4418.67 489
4418.82 475
4418.97 458
4419.12 438
4419.28 417
4419.43 396
4419.58 378
4419.73 363
4419.89 351
4420.04 341
4420.19 332
4420.34 322
4420.50 311
4420.65 298
4420.80 286
4420.95 274
4421.11 264
4421.26 258
4421.41 254
4421.56 253
4421.72 254
4421.87 255
4422.02 255
4422.17 253
4422.33 250
4422.48 246
4422.63 240
4422.78 235
4422.94 229
4423.09 225
4423.24 221
4423.39 220
4423.55 221
4423.70 225
4423.85 231
4424.00 238
4424.16 247
4424.31 255
4424.46 261
4424.61 263
4424.77 262
4424.92 257
4425.07 248
4425.22 238
4425.38 228
4425.53 219
4425.68 213
4425.83 207
4425.99 203
4426.14 199
4426.29 194
4426.44 187
4426.60 178
4426.75 168
4426.90 157
4427.05 147
4427.21 137
4427.36 127
4427.51 119
4427.66 112
4427.82 105
4427.97 98
4428.12 91
4428.27 83
4428.43 76
4428.58 69
4428.73 62
4428.88 58
4429.04 55
4429.19 55
4429.34 56
4429.49 58
4429.65 61
4429.80 64
4429.95 65
4430.10 64
4430.26 62
4430.41 58
4430.56 54
4430.72 50
4430.87 46
4431.02 44
4431.17 44
4431.33 44
4431.48 45
4431.63 46
4431.78 47
4431.94 46
4432.09 45
4432.24 43
4432.39 41
4432.55 39
4432.70 37
4432.85 34
4433.00 33
4433.16 32
4433.31 32
4433.46 32
4433.62 32
4433.77 31
4433.92 30
4434.07 29
4434.23 27
4434.38 25
4434.53 23
4434.68 20
4434.84 17
4434.99 14
4435.14 12
4435.29 10
4435.45 9
4435.60 9
4435.75 9
4435.91 10
4436.06 10
4436.21 8
4436.36 3
4436.52 0
4436.67 0
4436.82 0
4436.97 0
4437.13 0
4437.28 0
4437.43 0
4437.59 10
4437.74 22
4437.89 35
4438.04 46
4438.20 56
4438.35 64
4438.50 72
4438.65 79
4438.81 85
4438.96 91
4439.11 95
4439.27 97
4439.42 97
4439.57 96
4439.72 95
4439.88 95
4440.03 98
4440.18 103
4440.33 110
4440.49 118
4440.64 125
4440.79 130
4440.95 132
4441.10 130
4441.25 125
4441.40 118
4441.56 111
4441.71 105
4441.86 101
4442.02 99
4442.17 98
4442.32 99
4442.47 99
4442.63 99
4442.78 98
4442.93 96
4443.09 94
4443.24 92
4443.39 90
4443.54 90
4443.70 90
4443.85 93
4444.00 97
4444.15 102
4444.31 108
4444.46 113
4444.61 116
4444.77 118
4444.92 119
4445.07 118
4445.22 116
4445.38 114
4445.53 112
4445.68 110
4445.84 110
4445.99 111
4446.14 114
4446.29 118
4446.45 124
4446.60 131
4446.75 139
4446.91 146
4447.06 151
4447.21 153
4447.36 153
4447.52 152
4447.67 150
4447.82 147
4447.98 146
4448.13 147
4448.28 149
4448.44 152
4448.59 156
4448.74 159
4448.89 161
4449.05 161
4449.20 158
4449.35 152
4449.51 144
4449.66 134
4449.81 123
4449.96 112
4450.12 103
4450.27 95
4450.42 89
4450.58 85
4450.73 83
4450.88 84
4451.04 87
4451.19 91
4451.34 97
4451.49 105
4451.65 113
4451.80 121
4451.95 129
4452.11 137
4452.26 145
4452.41 152
4452.56 158
4452.72 164
4452.87 168
4453.02 173
4453.18 178
4453.33 183
4453.48 187
4453.64 191
4453.79 192
4453.94 191
4454.09 185
4454.25 175
4454.40 160
4454.55 144
4454.71 126
4454.86 109
4455.01 94
4455.17 82
4455.32 74
4455.47 68
4455.63 65
4455.78 65
4455.93 67
4456.08 72
4456.24 78
4456.39 86
4456.54 95
4456.70 104
4456.85 111
4457.00 116
4457.16 118
4457.31 119
4457.46 117
4457.61 114
4457.77 109
4457.92 104
4458.07 98
4458.23 92
4458.38 85
4458.53 77
4458.69 70
4458.84 64
4458.99 60
4459.15 59
4459.30 60
4459.45 63
4459.60 67
4459.76 70
4459.91 71
4460.06 69
4460.22 65
4460.37 57
4460.52 49
4460.68 41
4460.83 35
4460.98 31
4461.14 31
4461.29 33
4461.44 38
4461.60 46
4461.75 57
4461.90 70
4462.05 86
4462.21 101
4462.36 116
4462.51 129
4462.67 137
4462.82 140
4462.97 137
4463.13 131
4463.28 124
4463.43 116
4463.59 111
4463.74 108
4463.89 109
4464.05 114
4464.20 120
4464.35 129
4464.51 138
4464.66 149
4464.81 159
4464.97 169
4465.12 178
4465.27 183
4465.42 184
4465.58 180
4465.73 170
4465.88 156
4466.04 138
4466.19 119
4466.34 101
4466.50 86
4466.65 74
4466.80 65
4466.96 59
4467.11 54
4467.26 50
4467.42 45
4467.57 41
4467.72 38
4467.88 35
4468.03 35
4468.18 36
4468.34 38
4468.49 40
4468.64 43
4468.80 44
4468.95 44
4469.10 44
4469.26 44
4469.41 44
4469.56 46
4469.72 49
4469.87 53
4470.02 59
4470.18 64
4470.33 69
4470.48 72
4470.64 73
4470.79 71
4470.94 67
4471.09 60
4471.25 52
4471.40 43
4471.55 34
4471.71 28
4471.86 24
4472.01 24
4472.17 27
4472.32 33
4472.47 41
4472.63 51
4472.78 61
4472.93 70
4473.09 79
4473.24 86
4473.39 92
4473.55 96
4473.70 98
4473.85 99
4474.01 97
4474.16 94
4474.31 91
4474.47 87
4474.62 85
4474.77 83
4474.93 84
4475.08 86
4475.23 90
4475.39 95
4475.54 100
4475.70 104
4475.85 108
4476.00 111
4476.16 113
4476.31 113
4476.46 112
4476.62 111
4476.77 111
4476.92 113
4477.08 117
4477.23 124
4477.38 132
4477.54 140
4477.69 148
4477.84 152
4478.00 153
4478.15 151
4478.30 145
4478.46 139
4478.61 133
4478.76 129
4478.92 128
4479.07 129
4479.22 133
4479.38 138
4479.53 143
4479.68 147
4479.84 151
4479.99 154
4480.14 156
4480.30 155
4480.45 152
4480.60 145
4480.76 135
4480.91 121
4481.07 105
4481.22 88
4481.37 72
4481.53 60
4481.68 52
4481.83 48
4481.99 50
4482.14 56
4482.29 64
4482.45 73
4482.60 82
4482.75 88
4482.91 91
4483.06 91
4483.21 88
4483.37 84
4483.52 80
4483.67 77
4483.83 76
4483.98 77
4484.13 80
4484.29 83
4484.44 86
4484.60 89
4484.75 90
4484.90 90
4485.06 88
4485.21 86
4485.36 82
4485.52 79
4485.67 74
4485.82 70
4485.98 66
4486.13 63
4486.28 62
4486.44 63
4486.59 65
4486.75 69
4486.90 72
4487.05 75
4487.21 74
4487.36 71
4487.51 66
4487.67 59
4487.82 51
4487.97 44
4488.13 38
4488.28 32
4488.43 27
4488.59 21
4488.74 14
4488.90 6
4489.05 0
4489.20 0
4489.36 0
4489.51 0
4489.66 0
4489.82 0
4489.97 0
4490.12 0
4490.28 4
4490.43 18
4490.59 32
4490.74 47
4490.89 60
4491.05 71
4491.20 78
4491.35 83
4491.51 85
4491.66 87
4491.81 87
4491.97 88
4492.12 90
4492.28 91
4492.43 92
4492.58 93
4492.74 93
4492.89 95
4493.04 98
4493.20 103
4493.35 110
4493.50 119
4493.66 129
4493.81 137
4493.97 142
4494.12 142
4494.27 138
4494.43 130
4494.58 120
4494.73 110
4494.89 102
4495.04 98
4495.20 97
4495.35 99
4495.50 103
4495.66 107
4495.81 109
4495.96 110
4496.12 110
4496.27 108
4496.43 107
4496.58 106
4496.73 107
4496.89 107
4497.04 108
4497.19 108
4497.35 108
4497.50 107
4497.66 106
4497.81 104
4497.96 103
4498.12 101
4498.27 100
4498.42 100
4498.58 102
4498.73 104
4498.89 108
4499.04 113
4499.19 117
4499.35 119
4499.50 119
4499.65 114
4499.81 107
4499.96 96
4500.12 84
4500.27 73
4500.42 63
4500.58 55
4500.73 51
4500.88 50
4501.04 52
4501.19 55
4501.35 58
4501.50 60
4501.65 63
4501.81 64
4501.96 66
4502.12 67
4502.27 68
4502.42 70
4502.58 72
4502.73 73
4502.88 73
4503.04 71
4503.19 69
4503.35 66
4503.50 64
4503.65 63
4503.81 63
4503.96 64
4504.12 65
4504.27 66
4504.42 66
4504.58 66
4504.73 64
4504.88 62
4505.04 60
4505.19 56
4505.35 51
4505.50 44
4505.65 37
4505.81 29
4505.96 23
4506.12 20
4506.27 20
4506.42 24
4506.58 31
4506.73 39
4506.89 47
4507.04 54
4507.19 60
4507.35 65
4507.50 68
4507.65 70
4507.81 71
4507.96 72
4508.12 72
4508.27 71
4508.42 70
4508.58 70
4508.73 70
4508.89 71
4509.04 74
4509.19 77
4509.35 80
4509.50 82
4509.66 82
4509.81 81
4509.96 79
4510.12 75
4510.27 70
4510.43 64
4510.58 59
4510.73 54
4510.89 50
4511.04 47
4511.20 45
4511.35 45
4511.50 47
4511.66 49
4511.81 52
4511.97 54
4512.12 56
4512.27 55
4512.43 51
4512.58 45
4512.74 38
4512.89 29
4513.04 21
4513.20 14
4513.35 9
4513.51 7
4513.66 8
4513.81 12
4513.97 18
4514.12 27
4514.28 37
4514.43 48
4514.58 60
4514.74 70
4514.89 79
4515.05 85
4515.20 88
4515.35 89
4515.51 88
4515.66 85
4515.82 83
4515.97 81
4516.12 80
4516.28 80
4516.43 82
4516.59 86
4516.74 92
4516.90 101
4517.05 112
4517.20 125
4517.36 138
4517.51 149
4517.67 156
4517.82 158
4517.97 154
4518.13 146
4518.28 135
4518.44 122
4518.59 109
4518.74 98
4518.90 88
4519.05 80
4519.21 72
4519.36 65
4519.52 58
4519.67 51
4519.82 46
4519.98 44
4520.13 45
4520.29 49
4520.44 56
4520.59 63
4520.75 70
4520.90 75
4521.06 75
4521.21 72
4521.36 65
4521.52 55
4521.67 44
4521.83 32
4521.98 22
4522.14 12
4522.29 5
4522.44 0
4522.60 0
4522.75 0
4522.91 0
4523.06 0
4523.21 0
4523.37 0
4523.52 1
4523.68 2
4523.83 2
4523.99 2
4524.14 2
4524.29 4
4524.45 8
4524.60 14
4524.76 21
4524.91 29
4525.07 35
4525.22 38
4525.37 39
4525.53 37
4525.68 34
4525.84 31
4525.99 29
4526.15 30
4526.30 33
4526.45 38
4526.61 44
4526.76 50
4526.92 53
4527.07 54
4527.22 51
4527.38 46
4527.53 39
4527.69 33
4527.84 28
4528.00 26
4528.15 27
4528.30 30
4528.46 34
4528.61 38
4528.77 43
4528.92 49
4529.08 56
4529.23 65
4529.38 77
4529.54 89
4529.69 101
4529.85 109
4530.00 113
4530.16 112
4530.31 105
4530.46 95
4530.62 84
4530.77 73
4530.93 63
4531.08 57
4531.24 52
4531.39 49
4531.55 47
4531.70 44
4531.85 42
4532.01 39
4532.16 39
4532.32 40
4532.47 45
4532.63 54
4532.78 67
4532.93 81
4533.09 96
4533.24 111
4533.40 123
4533.55 133
4533.71 140
4533.86 144
4534.01 146
4534.17 147
4534.32 147
4534.48 146
4534.63 142
4534.79 136
4534.94 126
4535.10 115
4535.25 103
4535.40 92
4535.56 84
4535.71 81
4535.87 84
4536.02 90
4536.18 98
4536.33 106
4536.49 109
4536.64 108
4536.79 103
4536.95 95
4537.10 85
4537.26 77
4537.41 71
4537.57 68
4537.72 68
4537.88 70
4538.03 73
4538.18 76
4538.34 79
4538.49 81
4538.65 82
4538.80 82
4538.96 80
4539.11 77
4539.27 73
4539.42 67
4539.57 61
4539.73 55
4539.88 50
4540.04 46
4540.19 45
4540.35 47
4540.50 52
4540.66 60
4540.81 69
4540.96 78
4541.12 84
4541.27 87
4541.43 87
4541.58 84
4541.74 81
4541.89 79
4542.05 80
4542.20 85
4542.36 93
4542.51 103
4542.66 114
4542.82 123
4542.97 131
4543.13 138
4543.28 144
4543.44 151
4543.59 158
4543.75 164
4543.90 170
4544.05 174
4544.21 176
4544.36 178
4544.52 181
4544.67 187
4544.83 196
4544.98 208
4545.14 224
4545.29 241
4545.45 257
4545.60 271
4545.76 280
4545.91 285
4546.06 286
4546.22 284
4546.37 282
4546.53 281
4546.68 282
4546.84 287
4546.99 294
4547.15 304
4547.30 315
4547.46 324
4547.61 331
4547.76 334
4547.92 332
4548.07 328
4548.23 323
4548.38 319
4548.54 319
4548.69 324
4548.85 333
4549.00 343
4549.16 355
4549.31 364
4549.47 369
4549.62 368
4549.77 362
4549.93 353
4550.08 341
4550.24 328
4550.39 317
4550.55 308
4550.70 301
4550.86 297
4551.01 293
4551.17 289
4551.32 283
4551.48 275
4551.63 264
4551.79 252
4551.94 240
4552.09 228
4552.25 217
4552.40 209
4552.56 203
4552.71 197
4552.87 191
4553.02 186
4553.18 179
4553.33 172
4553.49 164
4553.64 154
4553.80 145
4553.95 135
4554.11 126
4554.26 118
4554.42 113
4554.57 109
4554.72 106
4554.88 106
4555.03 105
4555.19 104
4555.34 101
4555.50 97
4555.65 93
4555.81 89
4555.96 85
4556.12 84
4556.27 85
4556.43 89
4556.58 95
4556.74 104
4556.89 113
4557.05 121
4557.20 127
4557.36 129
4557.51 127
4557.67 120
4557.82 111
4557.97 99
4558.13 88
4558.28 77
4558.44 68
4558.59 61
4558.75 55
4558.90 49
4559.06 43
4559.21 37
4559.37 31
4559.52 26
4559.68 23
4559.83 21
4559.99 21
4560.14 21
4560.30 22
4560.45 23
4560.61 24
4560.76 25
4560.92 28
4561.07 33
4561.23 40
4561.38 48
4561.54 56
4561.69 63
4561.85 67
4562.00 67
4562.15 63
4562.31 56
4562.46 46
4562.62 34
4562.77 24
4562.93 15
4563.08 9
4563.24 7
4563.39 10
4563.55 16
4563.70 25
4563.86 36
4564.01 48
4564.17 60
4564.32 71
4564.48 79
4564.63 83
4564.79 83
4564.94 79
4565.10 71
4565.25 61
4565.41 51
4565.56 42
4565.72 35
4565.87 33
4566.03 35
4566.18 41
4566.34 50
4566.49 62
4566.65 74
4566.80 86
4566.96 96
4567.11 103
4567.27 104
4567.42 102
4567.58 95
4567.73 85
4567.89 74
4568.04 63
4568.20 53
4568.35 44
4568.51 38
4568.66 35
4568.82 35
4568.97 39
4569.13 44
4569.28 53
4569.44 62
4569.59 72
4569.75 82
4569.90 92
4570.06 101
4570.21 108
4570.37 115
4570.52 120
4570.68 125
4570.83 129
4570.99 132
4571.14 136
4571.30 140
4571.45 146
4571.61 153
4571.76 159
4571.92 164
4572.07 167
4572.23 168
4572.38 166
4572.54 162
4572.69 156
4572.85 150
4573.00 143
4573.16 136
4573.31 130
4573.47 122
4573.62 115
4573.78 106
4573.93 97
4574.09 89
4574.24 81
4574.40 75
4574.55 72
4574.71 72
4574.86 75
4575.02 81
4575.17 87
4575.33 92
4575.48 95
4575.64 94
4575.79 88
4575.95 80
4576.10 70
4576.26 61
4576.41 55
4576.57 54
4576.72 58
4576.88 68
4577.03 80
4577.19 94
4577.34 107
4577.50 118
4577.65 126
4577.81 129
4577.96 129
4578.12 124
4578.27 118
4578.43 109
4578.58 100
4578.74 91
4578.89 84
4579.05 80
4579.20 78
4579.36 79
4579.52 82
4579.67 87
4579.83 92
4579.98 98
4580.14 103
4580.29 109
4580.45 114
4580.60 118
4580.76 121
4580.91 121
4581.07 119
4581.22 115
4581.38 108
4581.53 99
4581.69 90
4581.84 83
4582.00 77
4582.15 74
4582.31 73
4582.46 73
4582.62 74
4582.77 75
4582.93 76
4583.08 76
4583.24 75
4583.39 76
4583.55 78
4583.71 82
4583.86 87
4584.02 92
4584.17 96
4584.33 97
4584.48 95
4584.64 89
4584.79 81
4584.95 71
4585.10 62
4585.26 56
4585.41 53
4585.57 55
4585.72 63
4585.88 75
4586.03 92
4586.19 110
4586.34 130
4586.50 147
4586.65 163
4586.81 173
4586.97 179
4587.12 179
4587.28 174
4587.43 165
4587.59 152
4587.74 137
4587.90 122
4588.05 108
4588.21 96
4588.36 87
4588.52 80
4588.67 76
4588.83 74
4588.98 75
4589.14 77
4589.29 81
4589.45 85
4589.61 89
4589.76 92
4589.92 93
4590.07 93
4590.23 90
4590.38 85
4590.54 80
4590.69 74
4590.85 70
4591.00 66
4591.16 65
4591.31 66
4591.47 69
4591.63 73
4591.78 79
4591.94 84
4592.09 88
4592.25 91
4592.40 91
4592.56 88
4592.71 84
4592.87 78
4593.02 71
4593.18 62
4593.33 53
4593.49 44
4593.64 35
4593.80 26
4593.96 19
4594.11 14
4594.27 11
4594.42 11
4594.58 13
4594.73 18
4594.89 24
4595.04 30
4595.20 36
4595.35 41
4595.51 44
4595.67 45
4595.82 44
4595.98 42
4596.13 38
4596.29 33
4596.44 28
4596.60 23
4596.75 19
4596.91 16
4597.06 14
4597.22 14
4597.37 13
4597.53 12
4597.69 10
4597.84 7
4598.00 3
4598.15 0
4598.31 0
4598.46 0
4598.62 0
4598.77 0
4598.93 0
4599.09 0
4599.24 0
4599.40 0
4599.55 2
4599.71 9
4599.86 17
4600.02 26
4600.17 35
4600.33 42
4600.48 49
4600.64 53
4600.80 56
4600.95 57
4601.11 56
4601.26 55
4601.42 52
4601.57 49
4601.73 47
4601.88 44
4602.04 41
4602.20 39
4602.35 36
4602.51 33
4602.66 28
4602.82 23
4602.97 18
4603.13 12
4603.28 8
4603.44 5
4603.60 5
4603.75 7
4603.91 12
4604.06 18
4604.22 25
4604.37 32
4604.53 39
4604.68 44
4604.84 49
4605.00 52
4605.15 53
4605.31 52
4605.46 49
4605.62 43
4605.77 35
4605.93 27
4606.08 19
4606.24 14
4606.40 12
4606.55 13
4606.71 18
4606.86 26
4607.02 36
4607.17 45
4607.33 54
4607.48 61
4607.64 65
4607.80 65
4607.95 62
4608.11 57
4608.26 49
4608.42 40
4608.57 32
4608.73 26
4608.89 24
4609.04 26
4609.20 33
4609.35 43
4609.51 54
4609.66 65
4609.82 73
4609.98 77
4610.13 77
4610.29 73
4610.44 65
4610.60 57
4610.75 49
4610.91 44
4611.06 41
4611.22 40
4611.38 41
4611.53 43
4611.69 45
4611.84 46
4612.00 46
4612.15 45
4612.31 43
4612.47 43
4612.62 43
4612.78 44
4612.93 47
4613.09 51
4613.24 57
4613.40 62
4613.56 68
4613.71 73
4613.87 78
4614.02 83
4614.18 87
4614.33 90
4614.49 92
4614.65 94
4614.80 93
4614.96 92
4615.11 88
4615.27 83
4615.43 77
4615.58 71
4615.74 66
4615.89 61
4616.05 56
4616.20 53
4616.36 50
4616.52 48
4616.67 48
4616.83 48
4616.98 51
4617.14 56
4617.29 63
4617.45 70
4617.61 77
4617.76 82
4617.92 83
4618.07 81
4618.23 74
4618.39 64
4618.54 50
4618.70 36
4618.85 22
4619.01 11
4619.16 4
4619.32 0
4619.48 0
4619.63 4
4619.79 9
4619.94 15
4620.10 22
4620.25 27
4620.41 33
4620.57 39
4620.72 46
4620.88 55
4621.03 66
4621.19 77
4621.35 88
4621.50 97
4621.66 105
4621.81 111
4621.97 114
4622.13 115
4622.28 114
4622.44 111
4622.59 105
4622.75 98
4622.90 89
4623.06 79
4623.22 68
4623.37 59
4623.53 50
4623.68 44
4623.84 41
4624.00 40
4624.15 41
4624.31 44
4624.46 47
4624.62 50
4624.78 54
4624.93 56
4625.09 57
4625.24 57
4625.40 56
4625.56 54
4625.71 51
4625.87 47
4626.02 43
4626.18 39
4626.33 36
4626.49 33
4626.65 32
4626.80 32
4626.96 33
4627.11 35
4627.27 37
4627.43 41
4627.58 45
4627.74 49
4627.89 52
4628.05 54
4628.21 54
4628.36 51
4628.52 46
4628.67 38
4628.83 31
4628.99 25
4629.14 21
4629.30 22
4629.45 26
4629.61 33
4629.77 43
4629.92 54
4630.08 64
4630.23 72
4630.39 77
4630.55 81
4630.70 82
4630.86 81
4631.01 80
4631.17 78
4631.33 77
4631.48 77
4631.64 77
4631.79 77
4631.95 77
4632.11 77
4632.26 76
4632.42 75
4632.57 76
4632.73 78
4632.89 82
4633.04 87
4633.20 93
4633.35 99
4633.51 104
4633.67 106
4633.82 104
4633.98 100
4634.14 94
4634.29 87
4634.45 80
4634.60 74
4634.76 68
4634.92 63
4635.07 59
4635.23 57
4635.38 55
4635.54 55
4635.70 57
4635.85 59
4636.01 60
4636.16 59
4636.32 55
4636.48 48
4636.63 37
4636.79 24
4636.94 10
4637.10 0
4637.26 0
4637.41 0
4637.57 0
4637.73 0
4637.88 0
4638.04 0
4638.19 0
4638.35 0
4638.51 11
4638.66 22
4638.82 35
4638.97 48
4639.13 61
4639.29 74
4639.44 85
4639.60 93
4639.76 97
4639.91 97
4640.07 93
4640.22 85
4640.38 75
4640.54 63
4640.69 52
4640.85 43
4641.00 36
4641.16 32
4641.32 31
4641.47 32
4641.63 33
4641.79 34
4641.94 35
4642.10 35
4642.25 34
4642.41 33
4642.57 33
4642.72 34
4642.88 36
4643.04 38
4643.19 41
4643.35 45
4643.50 47
4643.66 48
4643.82 47
4643.97 45
4644.13 42
4644.29 38
4644.44 35
4644.60 31
4644.75 29
4644.91 29
4645.07 29
4645.22 31
4645.38 34
4645.54 37
4645.69 40
4645.85 43
4646.00 45
4646.16 46
4646.32 45
4646.47 44
4646.63 41
4646.79 38
4646.94 33
4647.10 29
4647.25 25
4647.41 22
4647.57 20
4647.72 22
4647.88 25
4648.04 31
4648.19 39
4648.35 46
4648.51 53
4648.66 58
4648.82 60
4648.97 59
4649.13 56
4649.29 50
4649.44 45
4649.60 40
4649.76 38
4649.91 39
4650.07 44
4650.22 51
4650.38 62
4650.54 72
4650.69 82
4650.85 89
4651.01 93
4651.16 93
4651.32 91
4651.48 88
4651.63 83
4651.79 79
4651.94 76
4652.10 72
4652.26 68
4652.41 63
4652.57 57
4652.73 50
4652.88 44
4653.04 39
4653.20 35
4653.35 34
4653.51 33
4653.66 33
4653.82 31
4653.98 28
4654.13 25
4654.29 22
4654.45 20
4654.60 22
4654.76 27
4654.92 35
4655.07 45
4655.23 56
4655.39 64
4655.54 70
4655.70 72
4655.85 71
4656.01 69
4656.17 66
4656.32 63
4656.48 62
4656.64 63
4656.79 65
4656.95 68
4657.11 71
4657.26 73
4657.42 74
4657.58 74
4657.73 73
4657.89 73
4658.05 74
4658.20 78
4658.36 84
4658.51 92
4658.67 100
4658.83 107
4658.98 111
4659.14 112
4659.30 110
4659.45 105
4659.61 99
4659.77 92
4659.92 85
4660.08 80
4660.24 76
4660.39 74
4660.55 73
4660.71 72
4660.86 71
4661.02 70
4661.18 68
4661.33 66
4661.49 66
4661.64 66
4661.80 68
4661.96 71
4662.11 76
4662.27 80
4662.43 83
4662.58 84
4662.74 83
4662.90 80
4663.05 76
4663.21 71
4663.37 64
4663.52 57
4663.68 50
4663.84 45
4663.99 41
4664.15 39
4664.31 40
4664.46 42
4664.62 45
4664.78 46
4664.93 46
4665.09 43
4665.25 39
4665.40 35
4665.56 32
4665.72 32
4665.87 34
4666.03 37
4666.19 40
4666.34 42
4666.50 41
4666.66 38
4666.81 33
4666.97 27
4667.13 21
4667.28 16
4667.44 11
4667.60 7
4667.75 2
4667.91 0
4668.07 0
4668.22 0
4668.38 0
4668.54 0
4668.69 0
4668.85 0
4669.01 0
4669.16 2
4669.32 6
4669.47 10
4669.63 16
4669.79 22
4669.95 28
4670.10 36
4670.26 43
4670.42 48
4670.57 51
4670.73 50
4670.89 45
4671.04 38
4671.20 29
4671.36 20
4671.51 13
4671.67 7
4671.83 4
4671.98 2
4672.14 1
4672.30 1
4672.45 1
4672.61 1
4672.77 3
4672.92 5
4673.08 9
4673.24 12
4673.39 15
4673.55 17
4673.71 17
4673.86 14
4674.02 9
4674.18 3
4674.33 0
4674.49 0
4674.65 0
4674.80 0
4674.96 0
4675.12 1
4675.27 6
4675.43 11
4675.59 13
4675.74 13
4675.90 11
4676.06 6
4676.21 0
4676.37 0
4676.53 0
4676.68 0
4676.84 0
4677.00 0
4677.15 0
4677.31 0
4677.47 5
4677.63 13
4677.78 21
4677.94 28
4678.10 34
4678.25 39
4678.41 44
4678.57 47
4678.72 50
4678.88 53
4679.04 54
4679.19 54
4679.35 52
4679.51 49
4679.66 43
4679.82 37
4679.98 32
4680.13 28
4680.29 26
4680.45 26
4680.61 29
4680.76 33
4680.92 38
4681.08 42
4681.23 45
4681.39 48
4681.55 50
4681.70 52
4681.86 54
4682.02 57
4682.17 59
4682.33 60
4682.49 60
4682.64 58
4682.80 54
4682.96 50
4683.12 46
4683.27 43
4683.43 41
4683.59 41
4683.74 42
4683.90 44
4684.06 46
4684.21 48
4684.37 51
4684.53 53
4684.68 56
4684.84 59
4685.00 61
4685.16 62
4685.31 61
4685.47 58
4685.63 55
4685.78 52
4685.94 50
4686.10 51
4686.25 54
4686.41 58
4686.57 63
4686.72 66
4686.88 66
4687.04 61
4687.20 53
4687.35 43
4687.51 33
4687.67 24
4687.82 20
4687.98 21
4688.14 26
4688.29 34
4688.45 44
4688.61 54
4688.77 64
4688.92 72
4689.08 79
4689.24 83
4689.39 87
4689.55 90
4689.71 93
4689.86 95
4690.02 97
4690.18 97
4690.34 97
4690.49 95
4690.65 92
4690.81 88
4690.96 83
4691.12 78
4691.28 73
4691.43 69
4691.59 63
4691.75 58
4691.91 52
4692.06 46
4692.22 41
4692.38 37
4692.53 35
4692.69 34
4692.85 36
4693.00 39
4693.16 45
4693.32 53
4693.48 62
4693.63 74
4693.79 88
4693.95 104
4694.10 121
4694.26 139
4694.42 156
4694.58 173
4694.73 187
4694.89 199
4695.05 209
4695.20 218
4695.36 224
4695.52 229
4695.68 232
4695.83 234
4695.99 235
4696.15 234
4696.30 231
4696.46 226
4696.62 219
4696.78 212
4696.93 205
4697.09 201
4697.25 201
4697.40 206
4697.56 216
4697.72 229
4697.88 243
4698.03 257
4698.19 268
4698.35 274
4698.50 276
4698.66 272
4698.82 266
4698.98 257
4699.13 247
4699.29 237
4699.45 228
4699.60 220
4699.76 212
4699.92 205
4700.08 200
4700.23 196
4700.39 195
4700.55 197
4700.70 201
4700.86 209
4701.02 218
4701.18 227
4701.33 235
4701.49 240
4701.65 241
4701.80 237
4701.96 229
4702.12 218
4702.28 205
4702.43 193
4702.59 182
4702.75 175
4702.91 171
4703.06 170
4703.22 172
4703.38 174
4703.53 178
4703.69 182
4703.85 188
4704.01 195
4704.16 204
4704.32 214
4704.48 224
4704.63 233
4704.79 239
4704.95 242
4705.11 240
4705.26 234
4705.42 224
4705.58 212
4705.74 199
4705.89 185
4706.05 171
4706.21 158
4706.36 146
4706.52 135
4706.68 126
4706.84 120
4706.99 116
4707.15 115
4707.31 116
4707.47 119
4707.62 123
4707.78 127
4707.94 131
4708.10 135
4708.25 138
4708.41 142
4708.57 145
4708.72 148
4708.88 151
4709.04 153
4709.20 154
4709.35 155
4709.51 156
4709.67 159
4709.83 162
4709.98 167
4710.14 172
4710.30 176
4710.46 177
4710.61 177
4710.77 173
4710.93 168
4711.08 162
4711.24 157
4711.40 151
4711.56 147
4711.71 143
4711.87 139
4712.03 134
4712.19 130
4712.34 126
4712.50 123
4712.66 122
4712.82 123
4712.97 125
4713.13 128
4713.29 130
4713.45 131
4713.60 129
4713.76 124
4713.92 116
4714.07 105
4714.23 90
4714.39 74
4714.55 57
4714.70 42
4714.86 31
4715.02 24
4715.18 23
4715.33 27
4715.49 33
4715.65 40
4715.81 45
4715.96 49
4716.12 50
4716.28 49
4716.44 48
4716.59 48
4716.75 48
4716.91 50
4717.07 52
4717.22 54
4717.38 54
4717.54 51
4717.70 47
4717.85 40
4718.01 33
4718.17 27
4718.33 21
4718.48 18
4718.64 18
4718.80 20
4718.96 23
4719.11 27
4719.27 29
4719.43 30
4719.59 28
4719.74 23
4719.90 17
4720.06 11
4720.22 6
4720.37 4
4720.53 5
4720.69 7
4720.85 11
4721.00 13
4721.16 14
4721.32 12
4721.48 8
4721.63 3
4721.79 0
4721.95 0
4722.11 0
4722.26 0
4722.42 0
4722.58 0
4722.74 0
4722.89 0
4723.05 2
4723.21 7
4723.37 12
4723.52 18
4723.68 24
4723.84 29
4724.00 34
4724.16 37
4724.31 40
4724.47 41
4724.63 41
4724.79 39
4724.94 36
4725.10 32
4725.26 28
4725.42 26
4725.57 26
4725.73 29
4725.89 36
4726.05 46
4726.20 59
4726.36 73
4726.52 86
4726.68 96
4726.83 103
4726.99 105
4727.15 101
4727.31 93
4727.46 82
4727.62 67
4727.78 53
4727.94 39
4728.10 29
4728.25 22
4728.41 18
4728.57 16
4728.73 16
4728.88 16
4729.04 17
4729.20 18
4729.36 19
4729.51 22
4729.67 25
4729.83 30
4729.99 35
4730.15 40
4730.30 45
4730.46 52
4730.62 59
4730.78 68
4730.93 80
4731.09 94
4731.25 109
4731.41 125
4731.56 139
4731.72 149
4731.88 155
4732.04 156
4732.20 153
4732.35 147
4732.51 139
4732.67 132
4732.83 125
4732.98 120
4733.14 117
4733.30 115
4733.46 114
4733.61 113
4733.77 111
4733.93 108
4734.09 102
4734.25 94
4734.40 83
4734.56 71
4734.72 59
4734.88 49
4735.03 42
4735.19 39
4735.35 40
4735.51 45
4735.67 53
4735.82 61
4735.98 70
4736.14 78
4736.30 83
4736.45 88
4736.61 91
4736.77 94
4736.93 97
4737.09 102
4737.24 107
4737.40 113
4737.56 119
4737.72 126
4737.87 131
4738.03 137
4738.19 142
4738.35 146
4738.51 150
4738.66 154
4738.82 158
4738.98 161
4739.14 165
4739.30 169
4739.45 174
4739.61 180
4739.77 188
4739.93 198
4740.08 208
4740.24 220
4740.40 232
4740.56 243
4740.72 252
4740.87 259
4741.03 262
4741.19 264
4741.35 265
4741.51 267
4741.66 271
4741.82 278
4741.98 289
4742.14 302
4742.29 315
4742.45 326
4742.61 333
4742.77 336
4742.93 334
4743.08 329
4743.24 322
4743.40 315
4743.56 308
4743.72 302
4743.87 295
4744.03 288
4744.19 279
4744.35 270
4744.51 260
4744.66 253
4744.82 248
4744.98 247
4745.14 250
4745.29 256
4745.45 262
4745.61 268
4745.77 271
4745.93 271
4746.08 268
4746.24 265
4746.40 262
4746.56 260
4746.72 262
4746.87 265
4747.03 270
4747.19 276
4747.35 280
4747.51 282
4747.66 282
4747.82 280
4747.98 275
4748.14 269
4748.30 262
4748.45 257
4748.61 254
4748.77 254
4748.93 257
4749.09 262
4749.24 268
4749.40 274
4749.56 277
4749.72 277
4749.88 273
4750.03 264
4750.19 252
4750.35 237
4750.51 220
4750.67 203
4750.82 186
4750.98 171
4751.14 159
4751.30 153
4751.46 152
4751.61 157
4751.77 167
4751.93 180
4752.09 194
4752.25 209
4752.40 222
4752.56 233
4752.72 242
4752.88 250
4753.04 257
4753.20 261
4753.35 264
4753.51 262
4753.67 257
4753.83 247
4753.99 234
4754.14 219
4754.30 204
4754.46 191
4754.62 181
4754.78 173
4754.93 169
4755.09 165
4755.25 161
4755.41 156
4755.57 149
4755.72 139
4755.88 128
4756.04 115
4756.20 101
4756.36 87
4756.52 73
4756.67 61
4756.83 49
4756.99 39
4757.15 31
4757.31 25
4757.46 20
4757.62 15
4757.78 11
4757.94 6
4758.10 0
4758.25 0
4758.41 0
4758.57 0
4758.73 0
4758.89 0
4759.05 0
4759.20 0
4759.36 4
4759.52 14
4759.68 24
4759.84 34
4759.99 43
4760.15 51
4760.31 60
4760.47 68
4760.63 77
4760.79 85
4760.94 91
4761.10 96
4761.26 98
4761.42 98
4761.58 97
4761.73 94
4761.89 91
4762.05 86
4762.21 81
4762.37 73
4762.53 64
4762.68 55
4762.84 47
4763.00 40
4763.16 37
4763.32 38
4763.48 43
4763.63 51
4763.79 61
4763.95 73
4764.11 83
4764.27 93
4764.42 101
4764.58 107
4764.74 112
4764.90 116
4765.06 118
4765.22 120
4765.37 119
4765.53 116
4765.69 111
4765.85 104
4766.01 97
4766.17 89
4766.32 83
4766.48 78
4766.64 75
4766.80 73
4766.96 72
4767.12 73
4767.27 73
4767.43 74
4767.59 73
4767.75 72
4767.91 69
4768.07 65
4768.22 61
4768.38 56
4768.54 52
4768.70 49
4768.86 47
4769.02 46
4769.17 45
4769.33 44
4769.49 43
4769.65 42
4769.81 41
4769.97 40
4770.12 39
4770.28 38
4770.44 35
4770.60 32
4770.76 29
4770.92 28
4771.07 29
4771.23 34
4771.39 42
4771.55 54
4771.71 67
4771.87 82
4772.02 95
4772.18 105
4772.34 112
4772.50 115
4772.66 113
4772.82 107
4772.97 97
4773.13 83
4773.29 68
4773.45 53
4773.61 40
4773.77 29
4773.92 22
4774.08 17
4774.24 14
4774.40 13
4774.56 14
4774.72 14
4774.88 14
4775.03 14
4775.19 12
4775.35 9
4775.51 5
4775.67 0
4775.83 0
4775.98 0
4776.14 0
4776.30 0
4776.46 0
4776.62 0
4776.78 3
4776.93 19
4777.09 36
4777.25 55
4777.41 73
4777.57 90
4777.73 104
4777.89 114
4778.04 122
4778.20 126
4778.36 127
4778.52 127
4778.68 127
4778.84 127
4779.00 128
4779.15 131
4779.31 133
4779.47 135
4779.63 136
4779.79 133
4779.95 129
4780.10 121
4780.26 113
4780.42 104
4780.58 95
4780.74 88
4780.90 82
4781.06 78
4781.21 74
4781.37 70
4781.53 66
4781.69 62
4781.85 58
4782.01 54
4782.17 52
4782.32 50
4782.48 49
4782.64 47
4782.80 45
4782.96 41
4783.12 35
4783.28 27
4783.43 18
4783.59 9
4783.75 0
4783.91 0
4784.07 0
4784.23 0
4784.39 0
4784.54 1
4784.70 9
4784.86 17
4785.02 24
4785.18 28
4785.34 29
4785.50 26
4785.65 22
4785.81 17
4785.97 13
4786.13 13
4786.29 16
4786.45 25
4786.61 37
4786.76 51
4786.92 64
4787.08 77
4787.24 86
4787.40 93
4787.56 97
4787.72 100
4787.88 102
4788.03 104
4788.19 106
4788.35 107
4788.51 107
4788.67 105
4788.83 100
4788.99 93
4789.14 84
4789.30 76
4789.46 69
4789.62 65
4789.78 66
4789.94 71
4790.10 79
4790.26 89
4790.41 98
4790.57 106
4790.73 112
4790.89 114
4791.05 114
4791.21 113
4791.37 110
4791.52 107
4791.68 104
4791.84 102
4792.00 101
4792.16 101
4792.32 101
4792.48 101
4792.64 99
4792.79 96
4792.95 92
4793.11 87
4793.27 83
4793.43 81
4793.59 82
4793.75 85
4793.91 89
4794.06 94
4794.22 99
4794.38 103
4794.54 107
4794.70 110
4794.86 114
4795.02 117
4795.18 120
4795.33 121
4795.49 122
4795.65 122
4795.81 121
4795.97 120
4796.13 121
4796.29 122
4796.45 124
4796.60 126
4796.76 127
4796.92 126
4797.08 124
4797.24 121
4797.40 117
4797.56 113
4797.72 111
4797.88 108
4798.03 106
4798.19 103
4798.35 99
4798.51 93
4798.67 86
4798.83 78
4798.99 70
4799.15 64
4799.30 61
4799.46 60
4799.62 62
4799.78 67
4799.94 72
4800.10 78
4800.26 84
4800.42 88
4800.58 90
4800.73 90
4800.89 88
4801.05 85
4801.21 81
4801.37 77
4801.53 75
4801.69 75
4801.85 76
4802.00 78
4802.16 81
4802.32 81
4802.48 80
4802.64 77
4802.80 71
4802.96 64
4803.12 55
4803.28 47
4803.44 39
4803.59 32
4803.75 27
4803.91 22
4804.07 17
4804.23 11
4804.39 5
4804.55 0
4804.71 0
4804.87 0
4805.02 0
4805.18 0
4805.34 0
4805.50 0
4805.66 0
4805.82 6
4805.98 15
4806.14 23
4806.30 30
4806.45 36
4806.61 40
4806.77 44
4806.93 47
4807.09 50
4807.25 52
4807.41 53
4807.57 53
4807.73 54
4807.89 54
4808.04 53
4808.20 53
4808.36 53
4808.52 53
4808.68 53
4808.84 54
4809.00 55
4809.16 57
4809.32 58
4809.48 58
4809.63 57
4809.79 56
4809.95 55
4810.11 55
4810.27 55
4810.43 56
4810.59 57
4810.75 57
4810.91 54
4811.07 49
4811.22 41
4811.38 33
4811.54 26
4811.70 21
4811.86 21
4812.02 26
4812.18 35
4812.34 47
4812.50 59
4812.66 71
4812.81 80
4812.97 88
4813.13 95
4813.29 103
4813.45 113
4813.61 125
4813.77 140
4813.93 156
4814.09 170
4814.25 181
4814.41 186
4814.56 185
4814.72 179
4814.88 169
4815.04 158
4815.20 147
4815.36 139
4815.52 134
4815.68 132
4815.84 133
4816.00 134
4816.16 134
4816.31 132
4816.47 129
4816.63 122
4816.79 115
4816.95 107
4817.11 100
4817.27 95
4817.43 92
4817.59 90
4817.75 89
4817.91 88
4818.07 85
4818.22 80
4818.38 73
4818.54 66
4818.70 60
4818.86 54
4819.02 51
4819.18 49
4819.34 47
4819.50 45
4819.66 43
4819.82 41
4819.98 40
4820.13 42
4820.29 47
4820.45 55
4820.61 66
4820.77 78
4820.93 89
4821.09 99
4821.25 106
4821.41 111
4821.57 113
4821.73 113
4821.89 110
4822.04 104
4822.20 96
4822.36 87
4822.52 76
4822.68 67
4822.84 60
4823.00 57
4823.16 57
4823.32 58
4823.48 61
4823.64 62
4823.80 61
4823.96 57
4824.11 52
4824.27 45
4824.43 39
4824.59 34
4824.75 31
4824.91 31
4825.07 33
4825.23 36
4825.39 38
4825.55 40
4825.71 40
4825.87 39
4826.03 37
4826.19 33
4826.34 29
4826.50 24
4826.66 19
4826.82 13
4826.98 7
4827.14 2
4827.30 0
4827.46 0
4827.62 0
4827.78 0
4827.94 0
4828.10 0
4828.26 0
4828.42 0
4828.57 0
4828.73 3
4828.89 8
4829.05 14
4829.21 18
4829.37 19
4829.53 17
4829.69 13
4829.85 7
4830.01 2
4830.17 0
4830.33 0
4830.49 0
4830.65 2
4830.81 8
4830.96 15
4831.12 24
4831.28 33
4831.44 44
4831.60 56
4831.76 70
4831.92 85
4832.08 99
4832.24 111
4832.40 118
4832.56 120
4832.72 116
4832.88 107
4833.04 93
4833.20 77
4833.36 59
4833.51 42
4833.67 27
4833.83 15
4833.99 7
4834.15 4
4834.31 5
4834.47 9
4834.63 15
4834.79 23
4834.95 30
4835.11 38
4835.27 44
4835.43 50
4835.59 55
4835.75 58
4835.91 60
4836.07 61
4836.22 61
4836.38 61
4836.54 61
4836.70 61
4836.86 63
4837.02 65
4837.18 68
4837.34 71
4837.50 74
4837.66 76
4837.82 77
4837.98 76
4838.14 72
4838.30 66
4838.46 59
4838.62 51
4838.78 45
4838.94 41
4839.10 39
4839.25 39
4839.41 40
4839.57 40
4839.73 38
4839.89 33
4840.05 27
4840.21 19
4840.37 13
4840.53 8
4840.69 7
4840.85 10
4841.01 16
4841.17 26
4841.33 37
4841.49 50
4841.65 64
4841.81 79
4841.97 94
4842.13 108
4842.29 121
4842.45 133
4842.60 143
4842.76 150
4842.92 154
4843.08 154
4843.24 152
4843.40 149
4843.56 144
4843.72 140
4843.88 136
4844.04 135
4844.20 136
4844.36 139
4844.52 144
4844.68 151
4844.84 159
4845.00 167
4845.16 173
4845.32 177
4845.48 178
4845.64 177
4845.80 174
4845.96 171
4846.12 168
4846.28 166
4846.43 163
4846.59 159
4846.75 154
4846.91 146
4847.07 137
4847.23 129
4847.39 123
4847.55 120
4847.71 120
4847.87 124
4848.03 130
4848.19 136
4848.35 141
[truncated: 738,716 more chars]
