# Supplementary material for: Methylobacterium Species Promoting Rice and Barley Growth and Interaction Specificity Revealed with Whole-Cell Matrix-Assisted Laser Desorption / Ionization-Time-of-Flight Mass Spectrometry (MALDI-TOF/MS) Analysis
Source: PLoS One. 2015 Jun 8;10(6):e0129509. doi: 10.1371/journal.pone.0129509 (PMC4460032; doi:10.1371/journal.pone.0129509)
Supplement: S2 Data — (ZIP) [file pone.0129509.s002.zip › Supplementary data 2 (ms from inoculated rice)/92a-4.txt]

780.23 0
780.30 0
780.36 0
780.42 0
780.49 0
780.55 0
780.62 0
780.68 0
780.74 0
780.81 0
780.87 0
780.94 0
781.00 0
781.06 0
781.13 0
781.19 0
781.26 0
781.32 0
781.38 0
781.45 0
781.51 0
781.58 0
781.64 0
781.70 0
781.77 0
781.83 0
781.90 0
781.96 0
782.02 0
782.09 0
782.15 0
782.22 0
782.28 0
782.34 0
782.41 0
782.47 0
782.54 0
782.60 0
782.66 0
782.73 0
782.79 0
782.86 0
782.92 0
782.99 0
783.05 0
783.11 0
783.18 0
783.24 0
783.31 0
783.37 0
783.43 0
783.50 0
783.56 0
783.63 0
783.69 0
783.75 0
783.82 0
783.88 0
783.95 0
784.01 0
784.08 0
784.14 0
784.20 0
784.27 0
784.33 0
784.40 0
784.46 0
784.52 0
784.59 0
784.65 0
784.72 0
784.78 0
784.85 0
784.91 0
784.97 0
785.04 0
785.10 0
785.17 0
785.23 0
785.29 0
785.36 0
785.42 0
785.49 0
785.55 0
785.62 0
785.68 0
785.74 0
785.81 0
785.87 0
785.94 0
786.00 0
786.07 0
786.13 0
786.19 0
786.26 0
786.32 0
786.39 0
786.45 0
786.52 0
786.58 0
786.64 0
786.71 0
786.77 0
786.84 0
786.90 0
786.97 0
787.03 0
787.09 0
787.16 0
787.22 0
787.29 0
787.35 0
787.41 0
787.48 0
787.54 0
787.61 0
787.67 0
787.74 0
787.80 0
787.87 0
787.93 0
787.99 0
788.06 0
788.12 0
788.19 0
788.25 0
788.32 0
788.38 0
788.44 0
788.51 0
788.57 0
788.64 0
788.70 0
788.77 0
788.83 0
788.89 0
788.96 0
789.02 0
789.09 0
789.15 0
789.22 0
789.28 0
789.34 0
789.41 0
789.47 0
789.54 0
789.60 0
789.67 0
789.73 0
789.80 0
789.86 0
789.92 0
789.99 0
790.05 0
790.12 0
790.18 0
790.25 0
790.31 0
790.38 0
790.44 0
790.50 0
790.57 0
790.63 0
790.70 0
790.76 0
790.83 0
790.89 0
790.95 0
791.02 0
791.08 0
791.15 0
791.21 0
791.28 0
791.34 0
791.41 0
791.47 0
791.53 0
791.60 0
791.66 0
791.73 0
791.79 0
791.86 0
791.92 0
791.99 0
792.05 0
792.12 0
792.18 0
792.24 0
792.31 0
792.37 0
792.44 0
792.50 0
792.57 0
792.63 0
792.70 0
792.76 0
792.82 0
792.89 0
792.95 0
793.02 0
793.08 0
793.15 0
793.21 0
793.28 0
793.34 0
793.41 0
793.47 0
793.53 0
793.60 0
793.66 0
793.73 0
793.79 0
793.86 0
793.92 0
793.99 0
794.05 0
794.12 0
794.18 0
794.24 0
794.31 0
794.37 0
794.44 0
794.50 0
794.57 0
794.63 0
794.70 0
794.76 0
794.83 0
794.89 0
794.95 0
795.02 0
795.08 0
795.15 0
795.21 0
795.28 0
795.34 0
795.41 0
795.47 0
795.54 0
795.60 0
795.67 0
795.73 0
795.79 0
795.86 0
795.92 0
795.99 0
796.05 0
796.12 0
796.18 0
796.25 0
796.31 0
796.38 0
796.44 0
796.51 0
796.57 0
796.64 0
796.70 0
796.76 0
796.83 0
796.89 0
796.96 0
797.02 0
797.09 0
797.15 0
797.22 0
797.28 0
797.35 0
797.41 0
797.48 0
797.54 0
797.61 0
797.67 0
797.73 0
797.80 0
797.86 0
797.93 0
797.99 0
798.06 0
798.12 0
798.19 0
798.25 0
798.32 0
798.38 0
798.45 0
798.51 0
798.58 0
798.64 0
798.71 0
798.77 0
798.84 0
798.90 0
798.96 0
799.03 0
799.09 0
799.16 0
799.22 0
799.29 0
799.35 0
799.42 0
799.48 0
799.55 0
799.61 0
799.68 0
799.74 0
799.81 0
799.87 0
799.94 0
800.00 0
800.07 0
800.13 0
800.20 0
800.26 0
800.33 0
800.39 0
800.45 0
800.52 0
800.58 0
800.65 0
800.71 0
800.78 0
800.84 0
800.91 0
800.97 0
801.04 0
801.10 0
801.17 0
801.23 0
801.30 0
801.36 0
801.43 0
801.49 0
801.56 0
801.62 0
801.69 0
801.75 0
801.82 0
801.88 0
801.95 0
802.01 0
802.08 0
802.14 0
802.21 0
802.27 0
802.34 0
802.40 0
802.47 0
802.53 0
802.60 0
802.66 0
802.73 0
802.79 0
802.85 0
802.92 0
802.98 0
803.05 0
803.11 0
803.18 0
803.24 0
803.31 0
803.37 0
803.44 0
803.50 0
803.57 0
803.63 0
803.70 0
803.76 0
803.83 0
803.89 0
803.96 0
804.02 0
804.09 0
804.15 0
804.22 0
804.28 0
804.35 0
804.41 0
804.48 0
804.54 0
804.61 0
804.67 0
804.74 0
804.80 0
804.87 0
804.93 0
805.00 0
805.06 0
805.13 0
805.19 0
805.26 0
805.32 0
805.39 0
805.45 0
805.52 0
805.58 0
805.65 0
805.71 0
805.78 0
805.84 0
805.91 0
805.97 0
806.04 0
806.10 0
806.17 0
806.23 0
806.30 0
806.36 0
806.43 0
806.49 0
806.56 0
806.62 0
806.69 1
806.75 2
806.82 3
806.88 4
806.95 5
807.01 6
807.08 5
807.15 5
807.21 3
807.28 2
807.34 1
807.41 0
807.47 0
807.54 0
807.60 0
807.67 0
807.73 0
807.80 1
807.86 1
807.93 1
807.99 1
808.06 2
808.12 1
808.19 1
808.25 0
808.32 0
808.38 0
808.45 0
808.51 0
808.58 1
808.64 3
808.71 5
808.77 7
808.84 8
808.90 9
808.97 8
809.03 7
809.10 6
809.16 4
809.23 3
809.29 2
809.36 2
809.42 2
809.49 2
809.56 2
809.62 2
809.69 2
809.75 1
809.82 1
809.88 1
809.95 1
810.01 1
810.08 1
810.14 0
810.21 0
810.27 0
810.34 0
810.40 0
810.47 0
810.53 0
810.60 0
810.66 0
810.73 0
810.79 0
810.86 0
810.92 0
810.99 0
811.06 0
811.12 1
811.19 2
811.25 2
811.32 3
811.38 4
811.45 4
811.51 4
811.58 4
811.64 4
811.71 3
811.77 3
811.84 2
811.90 2
811.97 2
812.03 2
812.10 2
812.16 2
812.23 1
812.30 1
812.36 1
812.43 1
812.49 1
812.56 0
812.62 0
812.69 0
812.75 0
812.82 0
812.88 0
812.95 0
813.01 0
813.08 0
813.14 0
813.21 0
813.28 0
813.34 1
813.41 1
813.47 1
813.54 1
813.60 1
813.67 1
813.73 1
813.80 1
813.86 2
813.93 2
813.99 4
814.06 5
814.12 6
814.19 6
814.26 6
814.32 6
814.39 5
814.45 4
814.52 3
814.58 2
814.65 2
814.71 2
814.78 2
814.84 2
814.91 1
814.97 1
815.04 1
815.11 0
815.17 0
815.24 0
815.30 1
815.37 1
815.43 1
815.50 1
815.56 1
815.63 1
815.69 1
815.76 1
815.83 1
815.89 1
815.96 1
816.02 1
816.09 1
816.15 1
816.22 1
816.28 1
816.35 1
816.41 1
816.48 1
816.55 1
816.61 1
816.68 1
816.74 2
816.81 2
816.87 2
816.94 2
817.00 2
817.07 2
817.13 1
817.20 1
817.27 1
817.33 1
817.40 1
817.46 1
817.53 1
817.59 1
817.66 1
817.72 1
817.79 0
817.85 0
817.92 0
817.99 0
818.05 0
818.12 0
818.18 0
818.25 0
818.31 0
818.38 0
818.44 0
818.51 0
818.58 0
818.64 1
818.71 1
818.77 2
818.84 2
818.90 2
818.97 2
819.03 2
819.10 1
819.17 1
819.23 1
819.30 1
819.36 1
819.43 1
819.49 1
819.56 1
819.62 1
819.69 1
819.76 1
819.82 1
819.89 0
819.95 0
820.02 0
820.08 0
820.15 0
820.22 1
820.28 1
820.35 1
820.41 1
820.48 1
820.54 1
820.61 1
820.67 1
820.74 1
820.81 1
820.87 1
820.94 1
821.00 1
821.07 1
821.13 1
821.20 1
821.27 1
821.33 1
821.40 1
821.46 1
821.53 1
821.59 1
821.66 1
821.73 1
821.79 1
821.86 1
821.92 1
821.99 1
822.05 0
822.12 0
822.19 1
822.25 1
822.32 1
822.38 1
822.45 1
822.51 1
822.58 1
822.64 1
822.71 1
822.78 1
822.84 1
822.91 0
822.97 0
823.04 0
823.10 0
823.17 0
823.24 0
823.30 0
823.37 0
823.43 0
823.50 0
823.57 0
823.63 0
823.70 1
823.76 1
823.83 1
823.89 1
823.96 1
824.03 1
824.09 0
824.16 0
824.22 0
824.29 0
824.35 0
824.42 0
824.49 1
824.55 1
824.62 1
824.68 1
824.75 1
824.81 1
824.88 1
824.95 1
825.01 1
825.08 0
825.14 0
825.21 0
825.28 0
825.34 0
825.41 0
825.47 0
825.54 0
825.60 0
825.67 0
825.74 0
825.80 1
825.87 1
825.93 1
826.00 1
826.07 1
826.13 1
826.20 1
826.26 1
826.33 1
826.39 1
826.46 1
826.53 1
826.59 1
826.66 1
826.72 1
826.79 1
826.86 1
826.92 1
826.99 1
827.05 1
827.12 1
827.19 1
827.25 1
827.32 1
827.38 1
827.45 1
827.51 1
827.58 1
827.65 1
827.71 1
827.78 0
827.84 0
827.91 0
827.98 0
828.04 0
828.11 0
828.17 0
828.24 0
828.31 1
828.37 1
828.44 1
828.50 1
828.57 1
828.64 1
828.70 1
828.77 1
828.83 1
828.90 1
828.97 0
829.03 0
829.10 0
829.16 0
829.23 0
829.30 0
829.36 0
829.43 0
829.49 0
829.56 0
829.63 0
829.69 0
829.76 0
829.82 0
829.89 0
829.96 0
830.02 0
830.09 0
830.15 0
830.22 0
830.29 0
830.35 0
830.42 0
830.48 0
830.55 0
830.62 0
830.68 1
830.75 1
830.81 1
830.88 1
830.95 0
831.01 0
831.08 0
831.14 0
831.21 0
831.28 0
831.34 0
831.41 0
831.47 1
831.54 1
831.61 1
831.67 1
831.74 1
831.80 1
831.87 1
831.94 1
832.00 0
832.07 0
832.13 0
832.20 0
832.27 0
832.33 0
832.40 0
832.47 0
832.53 0
832.60 0
832.66 0
832.73 0
832.80 0
832.86 0
832.93 0
832.99 0
833.06 0
833.13 0
833.19 0
833.26 0
833.32 0
833.39 0
833.46 1
833.52 1
833.59 1
833.66 1
833.72 1
833.79 1
833.85 1
833.92 1
833.99 1
834.05 1
834.12 1
834.18 1
834.25 1
834.32 1
834.38 1
834.45 1
834.52 1
834.58 1
834.65 1
834.71 1
834.78 1
834.85 1
834.91 1
834.98 0
835.05 0
835.11 0
835.18 0
835.24 0
835.31 0
835.38 0
835.44 0
835.51 0
835.57 0
835.64 0
835.71 0
835.77 0
835.84 0
835.91 0
835.97 0
836.04 0
836.10 0
836.17 0
836.24 0
836.30 0
836.37 0
836.44 0
836.50 0
836.57 0
836.63 1
836.70 1
836.77 1
836.83 1
836.90 1
836.97 1
837.03 0
837.10 0
837.16 0
837.23 0
837.30 0
837.36 1
837.43 1
837.50 1
837.56 1
837.63 1
837.70 1
837.76 1
837.83 1
837.89 1
837.96 1
838.03 1
838.09 1
838.16 1
838.23 1
838.29 1
838.36 1
838.42 1
838.49 1
838.56 1
838.62 1
838.69 1
838.76 1
838.82 1
838.89 1
838.96 1
839.02 1
839.09 1
839.15 1
839.22 1
839.29 1
839.35 1
839.42 1
839.49 1
839.55 1
839.62 1
839.69 1
839.75 1
839.82 0
839.89 0
839.95 0
840.02 0
840.08 1
840.15 1
840.22 1
840.28 1
840.35 1
840.42 1
840.48 1
840.55 1
840.62 1
840.68 1
840.75 1
840.81 1
840.88 0
840.95 0
841.01 0
841.08 0
841.15 0
841.21 0
841.28 0
841.35 0
841.41 0
841.48 0
841.55 0
841.61 0
841.68 0
841.75 0
841.81 0
841.88 0
841.94 0
842.01 0
842.08 0
842.14 0
842.21 0
842.28 0
842.34 0
842.41 0
842.48 0
842.54 1
842.61 1
842.68 1
842.74 1
842.81 1
842.88 1
842.94 1
843.01 0
843.08 0
843.14 0
843.21 1
843.27 1
843.34 1
843.41 1
843.47 1
843.54 0
843.61 0
843.67 0
843.74 0
843.81 0
843.87 0
843.94 0
844.01 0
844.07 0
844.14 1
844.21 1
844.27 1
844.34 1
844.41 1
844.47 1
844.54 1
844.61 1
844.67 1
844.74 1
844.81 1
844.87 1
844.94 0
845.01 0
845.07 0
845.14 0
845.21 0
845.27 0
845.34 0
845.41 0
845.47 1
845.54 1
845.60 1
845.67 1
845.74 1
845.80 1
845.87 1
845.94 1
846.00 1
846.07 1
846.14 1
846.20 1
846.27 1
846.34 1
846.40 1
846.47 1
846.54 1
846.60 1
846.67 1
846.74 1
846.80 1
846.87 1
846.94 1
847.00 1
847.07 0
847.14 0
847.20 0
847.27 0
847.34 0
847.40 0
847.47 1
847.54 1
847.60 0
847.67 0
847.74 0
847.80 0
847.87 0
847.94 0
848.01 0
848.07 0
848.14 0
848.21 0
848.27 0
848.34 0
848.41 1
848.47 1
848.54 1
848.61 1
848.67 0
848.74 0
848.81 0
848.87 0
848.94 0
849.01 0
849.07 0
849.14 0
849.21 0
849.27 0
849.34 1
849.41 1
849.47 1
849.54 1
849.61 1
849.67 1
849.74 1
849.81 1
849.87 1
849.94 1
850.01 1
850.07 1
850.14 0
850.21 0
850.27 0
850.34 0
850.41 0
850.48 0
850.54 0
850.61 0
850.68 0
850.74 0
850.81 0
850.88 0
850.94 0
851.01 0
851.08 0
851.14 0
851.21 0
851.28 0
851.34 0
851.41 0
851.48 0
851.54 0
851.61 0
851.68 0
851.75 0
851.81 0
851.88 1
851.95 1
852.01 1
852.08 1
852.15 1
852.21 1
852.28 0
852.35 0
852.41 0
852.48 0
852.55 0
852.61 0
852.68 0
852.75 0
852.82 0
852.88 1
852.95 1
853.02 1
853.08 1
853.15 1
853.22 1
853.28 1
853.35 0
853.42 0
853.48 0
853.55 0
853.62 0
853.69 0
853.75 0
853.82 0
853.89 0
853.95 0
854.02 0
854.09 0
854.15 0
854.22 0
854.29 0
854.35 0
854.42 0
854.49 0
854.56 0
854.62 0
854.69 0
854.76 0
854.82 0
854.89 0
854.96 0
855.02 0
855.09 0
855.16 0
855.23 0
855.29 0
855.36 0
855.43 0
855.49 0
855.56 0
855.63 0
855.69 0
855.76 0
855.83 0
855.90 0
855.96 1
856.03 1
856.10 1
856.16 1
856.23 1
856.30 1
856.37 1
856.43 0
856.50 0
856.57 0
856.63 0
856.70 0
856.77 0
856.83 0
856.90 0
856.97 0
857.04 0
857.10 0
857.17 0
857.24 0
857.30 0
857.37 0
857.44 0
857.51 0
857.57 0
857.64 0
857.71 0
857.77 0
857.84 0
857.91 0
857.98 0
858.04 0
858.11 0
858.18 0
858.24 0
858.31 0
858.38 0
858.44 0
858.51 0
858.58 0
858.65 0
858.71 0
858.78 0
858.85 0
858.91 0
858.98 0
859.05 0
859.12 0
859.18 0
859.25 0
859.32 0
859.38 0
859.45 0
859.52 0
859.59 0
859.65 0
859.72 0
859.79 0
859.86 0
859.92 1
859.99 1
860.06 1
860.12 1
860.19 1
860.26 1
860.33 0
860.39 0
860.46 0
860.53 0
860.59 0
860.66 0
860.73 0
860.80 0
860.86 0
860.93 0
861.00 0
861.06 0
861.13 0
861.20 0
861.27 0
861.33 0
861.40 0
861.47 0
861.54 0
861.60 0
861.67 1
861.74 1
861.80 1
861.87 1
861.94 1
862.01 1
862.07 1
862.14 1
862.21 1
862.28 1
862.34 1
862.41 0
862.48 0
862.54 0
862.61 0
862.68 0
862.75 0
862.81 0
862.88 0
862.95 0
863.02 1
863.08 1
863.15 1
863.22 1
863.28 1
863.35 1
863.42 1
863.49 1
863.55 1
863.62 1
863.69 1
863.76 0
863.82 0
863.89 0
863.96 0
864.03 0
864.09 0
864.16 0
864.23 0
864.29 0
864.36 0
864.43 0
864.50 0
864.56 0
864.63 0
864.70 0
864.77 1
864.83 1
864.90 1
864.97 1
865.04 1
865.10 1
865.17 1
865.24 1
865.31 1
865.37 1
865.44 1
865.51 1
865.58 1
865.64 0
865.71 0
865.78 1
865.84 1
865.91 1
865.98 1
866.05 1
866.11 1
866.18 1
866.25 1
866.32 1
866.38 1
866.45 1
866.52 1
866.59 0
866.65 0
866.72 0
866.79 0
866.86 0
866.92 0
866.99 0
867.06 0
867.13 1
867.19 1
867.26 1
867.33 1
867.40 1
867.46 1
867.53 1
867.60 1
867.67 0
867.73 0
867.80 1
867.87 1
867.94 1
868.00 1
868.07 1
868.14 1
868.21 1
868.27 1
868.34 1
868.41 1
868.48 1
868.54 1
868.61 1
868.68 1
868.75 0
868.81 0
868.88 0
868.95 0
869.02 0
869.08 0
869.15 0
869.22 1
869.29 1
869.35 1
869.42 1
869.49 1
869.56 1
869.62 1
869.69 1
869.76 1
869.83 1
869.89 1
869.96 1
870.03 1
870.10 1
870.16 1
870.23 1
870.30 1
870.37 1
870.44 1
870.50 1
870.57 1
870.64 1
870.71 1
870.77 1
870.84 1
870.91 1
870.98 1
871.04 0
871.11 0
871.18 0
871.25 0
871.31 0
871.38 1
871.45 1
871.52 1
871.58 1
871.65 1
871.72 1
871.79 1
871.86 1
871.92 1
871.99 1
872.06 1
872.13 1
872.19 1
872.26 1
872.33 1
872.40 1
872.46 1
872.53 2
872.60 2
872.67 2
872.73 1
872.80 1
872.87 1
872.94 1
873.01 1
873.07 1
873.14 1
873.21 0
873.28 0
873.34 0
873.41 0
873.48 0
873.55 1
873.61 1
873.68 1
873.75 1
873.82 1
873.89 1
873.95 1
874.02 1
874.09 0
874.16 0
874.22 0
874.29 0
874.36 0
874.43 0
874.50 0
874.56 0
874.63 0
874.70 0
874.77 0
874.83 0
874.90 0
874.97 0
875.04 0
875.11 0
875.17 0
875.24 0
875.31 0
875.38 0
875.44 1
875.51 1
875.58 0
875.65 0
875.72 0
875.78 0
875.85 0
875.92 1
875.99 1
876.05 1
876.12 1
876.19 1
876.26 1
876.33 1
876.39 0
876.46 0
876.53 0
876.60 0
876.66 0
876.73 0
876.80 0
876.87 0
876.94 0
877.00 0
877.07 0
877.14 1
877.21 1
877.28 1
877.34 1
877.41 1
877.48 1
877.55 0
877.61 0
877.68 0
877.75 1
877.82 1
877.89 1
877.95 1
878.02 1
878.09 1
878.16 1
878.23 0
878.29 0
878.36 0
878.43 0
878.50 0
878.57 0
878.63 0
878.70 0
878.77 0
878.84 0
878.90 0
878.97 0
879.04 0
879.11 0
879.18 0
879.24 0
879.31 0
879.38 0
879.45 1
879.52 1
879.58 1
879.65 1
879.72 1
879.79 0
879.86 0
879.92 0
879.99 0
880.06 0
880.13 0
880.20 1
880.26 1
880.33 1
880.40 1
880.47 0
880.54 0
880.60 0
880.67 0
880.74 0
880.81 0
880.88 0
880.94 0
881.01 0
881.08 0
881.15 0
881.22 0
881.28 0
881.35 0
881.42 0
881.49 0
881.56 0
881.62 0
881.69 0
881.76 0
881.83 1
881.90 1
881.96 1
882.03 1
882.10 1
882.17 1
882.24 1
882.30 1
882.37 1
882.44 1
882.51 0
882.58 0
882.64 0
882.71 0
882.78 0
882.85 0
882.92 0
882.98 0
883.05 1
883.12 1
883.19 1
883.26 1
883.33 1
883.39 1
883.46 0
883.53 0
883.60 0
883.67 0
883.73 0
883.80 0
883.87 0
883.94 0
884.01 0
884.07 0
884.14 0
884.21 0
884.28 0
884.35 0
884.42 0
884.48 0
884.55 0
884.62 0
884.69 1
884.76 1
884.82 1
884.89 1
884.96 1
885.03 0
885.10 0
885.16 0
885.23 0
885.30 0
885.37 1
885.44 1
885.51 1
885.57 1
885.64 1
885.71 1
885.78 1
885.85 1
885.91 0
885.98 0
886.05 0
886.12 0
886.19 0
886.26 0
886.32 0
886.39 1
886.46 1
886.53 1
886.60 1
886.67 1
886.73 1
886.80 1
886.87 0
886.94 0
887.01 0
887.07 0
887.14 0
887.21 0
887.28 0
887.35 0
887.42 0
887.48 0
887.55 0
887.62 0
887.69 0
887.76 1
887.83 1
887.89 1
887.96 1
888.03 1
888.10 1
888.17 1
888.23 0
888.30 0
888.37 0
888.44 0
888.51 0
888.58 0
888.64 1
888.71 1
888.78 1
888.85 1
888.92 1
888.99 0
889.05 0
889.12 0
889.19 0
889.26 0
889.33 1
889.40 1
889.46 1
889.53 1
889.60 1
889.67 0
889.74 0
889.81 0
889.87 0
889.94 0
890.01 0
890.08 0
890.15 0
890.22 0
890.28 0
890.35 0
890.42 0
890.49 0
890.56 0
890.63 0
890.69 0
890.76 0
890.83 0
890.90 0
890.97 0
891.04 0
891.10 0
891.17 0
891.24 0
891.31 0
891.38 0
891.45 0
891.52 0
891.58 0
891.65 0
891.72 1
891.79 1
891.86 1
891.93 1
891.99 1
892.06 0
892.13 0
892.20 0
892.27 0
892.34 0
892.40 0
892.47 0
892.54 0
892.61 0
892.68 0
892.75 0
892.82 0
892.88 0
892.95 0
893.02 0
893.09 0
893.16 1
893.23 1
893.29 1
893.36 1
893.43 0
893.50 0
893.57 0
893.64 0
893.71 0
893.77 0
893.84 0
893.91 0
893.98 0
894.05 0
894.12 0
894.19 0
894.25 0
894.32 0
894.39 0
894.46 0
894.53 0
894.60 0
894.66 0
894.73 0
894.80 0
894.87 0
894.94 1
895.01 1
895.08 1
895.14 1
895.21 0
895.28 0
895.35 0
895.42 0
895.49 0
895.56 0
895.62 0
895.69 0
895.76 0
895.83 0
895.90 0
895.97 0
896.04 0
896.10 0
896.17 0
896.24 0
896.31 0
896.38 0
896.45 0
896.52 0
896.58 0
896.65 0
896.72 0
896.79 0
896.86 0
896.93 0
897.00 0
897.07 0
897.13 0
897.20 0
897.27 0
897.34 0
897.41 0
897.48 0
897.55 0
897.61 0
897.68 0
897.75 0
897.82 0
897.89 0
897.96 0
898.03 0
898.09 0
898.16 0
898.23 0
898.30 0
898.37 0
898.44 0
898.51 0
898.58 0
898.64 0
898.71 0
898.78 0
898.85 0
898.92 1
898.99 1
899.06 1
899.12 1
899.19 0
899.26 0
899.33 0
899.40 0
899.47 0
899.54 0
899.61 0
899.67 0
899.74 0
899.81 0
899.88 0
899.95 0
900.02 0
900.09 0
900.16 0
900.22 0
900.29 0
900.36 0
900.43 0
900.50 0
900.57 0
900.64 0
900.71 0
900.77 0
900.84 0
900.91 0
900.98 0
901.05 0
901.12 0
901.19 0
901.26 0
901.32 0
901.39 0
901.46 0
901.53 0
901.60 0
901.67 0
901.74 0
901.81 0
901.87 0
901.94 0
902.01 0
902.08 0
902.15 0
902.22 0
902.29 0
902.36 0
902.43 0
902.49 0
902.56 0
902.63 0
902.70 0
902.77 0
902.84 1
902.91 1
902.98 1
903.05 1
903.11 1
903.18 1
903.25 1
903.32 1
903.39 1
903.46 1
903.53 1
903.60 0
903.66 0
903.73 0
903.80 0
903.87 0
903.94 0
904.01 0
904.08 0
904.15 0
904.22 0
904.28 0
904.35 0
904.42 0
904.49 0
904.56 0
904.63 0
904.70 0
904.77 0
904.84 0
904.90 0
904.97 0
905.04 0
905.11 0
905.18 0
905.25 0
905.32 0
905.39 0
905.46 0
905.53 0
905.59 0
905.66 0
905.73 0
905.80 0
905.87 0
905.94 0
906.01 0
906.08 0
906.15 0
906.21 0
906.28 1
906.35 1
906.42 1
906.49 1
906.56 1
906.63 1
906.70 1
906.77 0
906.84 0
906.90 0
906.97 0
907.04 1
907.11 1
907.18 1
907.25 1
907.32 1
907.39 0
907.46 0
907.53 0
907.59 0
907.66 0
907.73 0
907.80 0
907.87 0
907.94 0
908.01 0
908.08 0
908.15 0
908.22 0
908.29 0
908.35 0
908.42 0
908.49 0
908.56 0
908.63 0
908.70 0
908.77 0
908.84 0
908.91 0
908.98 0
909.04 0
909.11 0
909.18 0
909.25 0
909.32 0
909.39 0
909.46 0
909.53 1
909.60 1
909.67 1
909.74 1
909.80 1
909.87 1
909.94 0
910.01 0
910.08 1
910.15 1
910.22 1
910.29 1
910.36 1
910.43 1
910.50 1
910.57 1
910.63 1
910.70 1
910.77 1
910.84 1
910.91 1
910.98 0
911.05 0
911.12 0
911.19 0
911.26 0
911.33 0
911.40 0
911.46 0
911.53 1
911.60 1
911.67 1
911.74 1
911.81 1
911.88 1
911.95 1
912.02 1
912.09 1
912.16 1
912.23 1
912.29 1
912.36 1
912.43 1
912.50 1
912.57 0
912.64 0
912.71 0
912.78 0
912.85 0
912.92 0
912.99 0
913.06 0
913.13 0
913.19 0
913.26 1
913.33 1
913.40 1
913.47 1
913.54 1
913.61 1
913.68 1
913.75 1
913.82 1
913.89 1
913.96 1
914.03 1
914.09 0
914.16 0
914.23 0
914.30 0
914.37 0
914.44 0
914.51 1
914.58 1
914.65 1
914.72 1
914.79 2
914.86 2
914.93 2
915.00 2
915.06 2
915.13 2
915.20 2
915.27 1
915.34 1
915.41 1
915.48 1
915.55 1
915.62 1
915.69 1
915.76 1
915.83 0
915.90 0
915.97 0
916.04 0
916.10 0
916.17 0
916.24 1
916.31 1
916.38 0
916.45 0
916.52 0
916.59 0
916.66 0
916.73 0
916.80 0
916.87 1
916.94 1
917.01 1
917.08 1
917.14 1
917.21 1
917.28 1
917.35 1
917.42 1
917.49 0
917.56 0
917.63 0
917.70 0
917.77 0
917.84 0
917.91 0
917.98 0
918.05 0
918.12 0
918.19 0
918.26 0
918.32 0
918.39 0
918.46 1
918.53 1
918.60 1
918.67 1
918.74 1
918.81 0
918.88 0
918.95 0
919.02 0
919.09 0
919.16 0
919.23 0
919.30 0
919.37 0
919.44 0
919.51 0
919.58 0
919.64 0
919.71 0
919.78 0
919.85 0
919.92 0
919.99 0
920.06 0
920.13 0
920.20 0
920.27 0
920.34 1
920.41 1
920.48 1
920.55 1
920.62 0
920.69 0
920.76 0
920.83 0
920.90 0
920.97 0
921.03 0
921.10 0
921.17 1
921.24 1
921.31 1
921.38 1
921.45 0
921.52 0
921.59 0
921.66 0
921.73 0
921.80 0
921.87 0
921.94 0
922.01 0
922.08 0
922.15 0
922.22 0
922.29 1
922.36 1
922.43 1
922.50 1
922.57 1
922.63 1
922.70 1
922.77 1
922.84 0
922.91 0
922.98 0
923.05 0
923.12 0
923.19 0
923.26 0
923.33 0
923.40 0
923.47 0
923.54 0
923.61 0
923.68 0
923.75 0
923.82 0
923.89 0
923.96 0
924.03 0
924.10 0
924.17 0
924.24 0
924.31 1
924.38 1
924.44 1
924.51 1
924.58 1
924.65 1
924.72 1
924.79 1
924.86 1
924.93 1
925.00 1
925.07 1
925.14 0
925.21 0
925.28 0
925.35 0
925.42 0
925.49 0
925.56 0
925.63 1
925.70 1
925.77 1
925.84 1
925.91 1
925.98 1
926.05 1
926.12 0
926.19 0
926.26 0
926.33 0
926.40 0
926.47 0
926.54 1
926.61 1
926.68 1
926.75 1
926.81 1
926.88 1
926.95 1
927.02 0
927.09 0
927.16 0
927.23 0
927.30 0
927.37 0
927.44 0
927.51 0
927.58 1
927.65 1
927.72 1
927.79 1
927.86 1
927.93 1
928.00 1
928.07 1
928.14 1
928.21 1
928.28 2
928.35 2
928.42 3
928.49 3
928.56 3
928.63 3
928.70 3
928.77 3
928.84 2
928.91 2
928.98 2
929.05 2
929.12 2
929.19 2
929.26 3
929.33 3
929.40 3
929.47 3
929.54 3
929.61 3
929.68 3
929.75 3
929.82 3
929.89 3
929.96 3
930.03 3
930.10 3
930.17 2
930.24 2
930.31 2
930.38 2
930.45 2
930.52 2
930.59 2
930.66 2
930.73 3
930.79 3
930.86 3
930.93 3
931.00 3
931.07 3
931.14 2
931.21 2
931.28 2
931.35 2
931.42 2
931.49 2
931.56 2
931.63 2
931.70 2
931.77 2
931.84 2
931.91 2
931.98 2
932.05 2
932.12 2
932.19 2
932.26 1
932.33 1
932.40 1
932.47 1
932.54 1
932.61 1
932.68 1
932.75 1
932.82 1
932.89 1
932.96 1
933.03 1
933.10 1
933.17 1
933.24 1
933.31 1
933.38 1
933.45 1
933.52 1
933.59 1
933.66 0
933.73 0
933.80 0
933.87 0
933.94 1
934.01 1
934.08 1
934.15 1
934.22 1
934.29 1
934.36 0
934.43 0
934.50 0
934.57 0
934.64 0
934.71 0
934.78 0
934.85 0
934.92 0
934.99 1
935.06 1
935.13 1
935.20 1
935.27 1
935.34 1
935.41 1
935.48 1
935.55 1
935.62 1
935.69 0
935.76 0
935.83 0
935.90 0
935.97 0
936.04 0
936.11 0
936.18 0
936.26 0
936.33 0
936.40 0
936.47 0
936.54 0
936.61 0
936.68 0
936.75 0
936.82 0
936.89 0
936.96 0
937.03 0
937.10 0
937.17 0
937.24 0
937.31 0
937.38 0
937.45 0
937.52 0
937.59 1
937.66 1
937.73 1
937.80 1
937.87 1
937.94 1
938.01 1
938.08 1
938.15 0
938.22 0
938.29 0
938.36 0
938.43 0
938.50 0
938.57 0
938.64 0
938.71 0
938.78 0
938.85 0
938.92 0
938.99 0
939.06 0
939.13 0
939.20 0
939.27 0
939.34 0
939.41 0
939.48 0
939.55 0
939.62 0
939.69 0
939.76 0
939.83 0
939.90 0
939.97 0
940.04 0
940.11 0
940.19 0
940.26 0
940.33 0
940.40 0
940.47 1
940.54 1
940.61 1
940.68 1
940.75 1
940.82 0
940.89 0
940.96 0
941.03 0
941.10 0
941.17 0
941.24 1
941.31 1
941.38 1
941.45 1
941.52 1
941.59 1
941.66 1
941.73 1
941.80 1
941.87 1
941.94 1
942.01 1
942.08 0
942.15 0
942.22 0
942.29 0
942.36 0
942.43 0
942.50 0
942.58 0
942.65 0
942.72 0
942.79 0
942.86 0
942.93 0
943.00 0
943.07 1
943.14 1
943.21 1
943.28 1
943.35 1
943.42 1
943.49 1
943.56 0
943.63 0
943.70 0
943.77 0
943.84 0
943.91 0
943.98 0
944.05 0
944.12 0
944.19 0
944.26 0
944.33 0
944.40 0
944.48 0
944.55 0
944.62 0
944.69 0
944.76 0
944.83 1
944.90 1
944.97 1
945.04 0
945.11 0
945.18 0
945.25 0
945.32 0
945.39 0
945.46 0
945.53 0
945.60 0
945.67 0
945.74 1
945.81 1
945.88 1
945.95 1
946.03 1
946.10 0
946.17 0
946.24 0
946.31 0
946.38 0
946.45 0
946.52 0
946.59 0
946.66 0
946.73 0
946.80 0
946.87 0
946.94 0
947.01 0
947.08 0
947.15 0
947.22 0
947.29 0
947.36 0
947.43 0
947.51 0
947.58 0
947.65 0
947.72 0
947.79 0
947.86 0
947.93 0
948.00 1
948.07 1
948.14 1
948.21 1
948.28 1
948.35 1
948.42 1
948.49 1
948.56 1
948.63 1
948.70 1
948.78 1
948.85 1
948.92 1
948.99 1
949.06 1
949.13 1
949.20 1
949.27 0
949.34 1
949.41 1
949.48 0
949.55 0
949.62 0
949.69 1
949.76 1
949.83 1
949.90 1
949.98 1
950.05 1
950.12 1
950.19 1
950.26 1
950.33 1
950.40 1
950.47 2
950.54 2
950.61 2
950.68 2
950.75 2
950.82 2
950.89 2
950.96 2
951.03 2
951.11 2
951.18 3
951.25 3
951.32 4
951.39 4
951.46 4
951.53 4
951.60 5
951.67 5
951.74 5
951.81 5
951.88 5
951.95 5
952.02 6
952.10 6
952.17 6
952.24 6
952.31 6
952.38 6
952.45 7
952.52 7
952.59 7
952.66 8
952.73 8
952.80 8
952.87 8
952.94 8
953.01 7
953.09 7
953.16 8
953.23 8
953.30 8
953.37 8
953.44 8
953.51 8
953.58 7
953.65 7
953.72 7
953.79 6
953.86 6
953.93 6
954.00 5
954.08 5
954.15 5
954.22 4
954.29 4
954.36 4
954.43 4
954.50 4
954.57 3
954.64 3
954.71 3
954.78 3
954.85 2
954.93 2
955.00 2
955.07 2
955.14 2
955.21 2
955.28 1
955.35 1
955.42 1
955.49 1
955.56 1
955.63 0
955.70 0
955.77 0
955.85 1
955.92 1
955.99 1
956.06 1
956.13 2
956.20 2
956.27 2
956.34 2
956.41 1
956.48 1
956.55 1
956.63 1
956.70 1
956.77 1
956.84 1
956.91 1
956.98 1
957.05 1
957.12 1
957.19 1
957.26 1
957.33 0
957.40 0
957.48 0
957.55 0
957.62 0
957.69 0
957.76 0
957.83 0
957.90 0
957.97 0
958.04 0
958.11 0
958.18 0
958.26 0
958.33 0
958.40 0
958.47 0
958.54 0
958.61 0
958.68 0
958.75 0
958.82 1
958.89 1
958.96 1
959.04 1
959.11 0
959.18 0
959.25 0
959.32 0
959.39 0
959.46 0
959.53 0
959.60 0
959.67 0
959.75 0
959.82 0
959.89 0
959.96 0
960.03 0
960.10 0
960.17 0
960.24 0
960.31 0
960.38 0
960.46 0
960.53 0
960.60 0
960.67 0
960.74 0
960.81 1
960.88 0
960.95 0
961.02 0
961.09 0
961.17 0
961.24 0
961.31 0
961.38 0
961.45 0
961.52 1
961.59 1
961.66 1
961.73 1
961.81 1
961.88 1
961.95 1
962.02 1
962.09 1
962.16 1
962.23 1
962.30 0
962.37 0
962.44 0
962.52 0
962.59 0
962.66 1
962.73 1
962.80 1
962.87 1
962.94 1
963.01 0
963.08 0
963.16 0
963.23 0
963.30 0
963.37 0
963.44 0
963.51 0
963.58 1
963.65 1
963.72 0
963.80 0
963.87 0
963.94 0
964.01 0
964.08 0
964.15 0
964.22 0
964.29 0
964.36 0
964.44 1
964.51 1
964.58 1
964.65 0
964.72 0
964.79 1
964.86 1
964.93 1
965.01 1
965.08 1
965.15 1
965.22 1
965.29 1
965.36 1
965.43 1
965.50 1
965.57 1
965.65 2
965.72 2
965.79 2
965.86 3
965.93 3
966.00 3
966.07 3
966.14 3
966.22 3
966.29 3
966.36 3
966.43 3
966.50 3
966.57 3
966.64 3
966.71 3
966.79 3
966.86 3
966.93 3
967.00 3
967.07 4
967.14 4
967.21 4
967.28 4
967.36 4
967.43 4
967.50 4
967.57 4
967.64 3
967.71 3
967.78 3
967.85 3
967.93 3
968.00 4
968.07 4
968.14 4
968.21 5
968.28 5
968.35 5
968.42 5
968.50 6
968.57 6
968.64 7
968.71 8
968.78 8
968.85 9
968.92 9
969.00 9
969.07 9
969.14 9
969.21 8
969.28 8
969.35 8
969.42 7
969.49 7
969.57 7
969.64 7
969.71 6
969.78 5
969.85 5
969.92 4
969.99 3
970.07 3
970.14 3
970.21 3
970.28 4
970.35 4
970.42 3
970.49 3
970.56 3
970.64 2
970.71 2
970.78 2
970.85 2
970.92 2
970.99 2
971.06 2
971.14 2
971.21 2
971.28 1
971.35 1
971.42 1
971.49 1
971.56 1
971.64 0
971.71 0
971.78 0
971.85 0
971.92 0
971.99 0
972.06 0
972.14 0
972.21 0
972.28 0
972.35 0
972.42 0
972.49 0
972.56 1
972.64 1
972.71 1
972.78 1
972.85 1
972.92 1
972.99 1
973.06 1
973.14 1
973.21 1
973.28 1
973.35 2
973.42 2
973.49 2
973.56 3
973.64 3
973.71 3
973.78 3
973.85 2
973.92 2
973.99 2
974.07 2
974.14 2
974.21 1
974.28 2
974.35 2
974.42 2
974.49 2
974.57 2
974.64 2
974.71 2
974.78 2
974.85 1
974.92 1
975.00 1
975.07 1
975.14 1
975.21 1
975.28 1
975.35 2
975.42 2
975.50 2
975.57 1
975.64 1
975.71 1
975.78 1
975.85 0
975.93 0
976.00 0
976.07 0
976.14 0
976.21 0
976.28 0
976.36 0
976.43 1
976.50 1
976.57 1
976.64 1
976.71 1
976.78 2
976.86 2
976.93 2
977.00 2
977.07 2
977.14 2
977.21 2
977.29 2
977.36 2
977.43 2
977.50 2
977.57 2
977.64 1
977.72 1
977.79 0
977.86 0
977.93 0
978.00 1
978.07 1
978.15 1
978.22 2
978.29 2
978.36 2
978.43 1
978.50 1
978.58 1
978.65 1
978.72 1
978.79 1
978.86 1
978.93 1
979.01 1
979.08 1
979.15 1
979.22 2
979.29 2
979.36 3
979.44 3
979.51 3
979.58 4
979.65 4
979.72 4
979.79 3
979.87 3
979.94 2
980.01 2
980.08 2
980.15 2
980.22 2
980.30 2
980.37 2
980.44 2
980.51 2
980.58 2
980.66 1
980.73 1
980.80 1
980.87 2
980.94 2
981.01 3
981.09 3
981.16 4
981.23 4
981.30 4
981.37 4
981.44 4
981.52 4
981.59 4
981.66 3
981.73 3
981.80 2
981.88 2
981.95 2
982.02 2
982.09 1
982.16 1
982.23 0
982.31 0
982.38 0
982.45 0
982.52 0
982.59 0
982.67 0
982.74 0
982.81 0
982.88 0
982.95 1
983.02 1
983.10 2
983.17 2
983.24 2
983.31 3
983.38 3
983.46 3
983.53 3
983.60 3
983.67 3
983.74 3
983.81 3
983.89 3
983.96 3
984.03 2
984.10 2
984.17 1
984.25 1
984.32 1
984.39 1
984.46 2
984.53 2
984.61 3
984.68 4
984.75 4
984.82 4
984.89 4
984.96 4
985.04 4
985.11 4
985.18 5
985.25 5
985.32 5
985.40 4
985.47 4
985.54 3
985.61 3
985.68 3
985.76 3
985.83 3
985.90 3
985.97 4
986.04 4
986.12 4
986.19 5
986.26 5
986.33 5
986.40 5
986.48 4
986.55 4
986.62 4
986.69 3
986.76 3
986.84 3
986.91 3
986.98 3
987.05 3
987.12 2
987.20 2
987.27 2
987.34 2
987.41 2
987.48 2
987.56 3
987.63 3
987.70 3
987.77 3
987.84 3
987.92 3
987.99 3
988.06 2
988.13 3
988.20 3
988.28 4
988.35 5
988.42 6
988.49 7
988.56 7
988.64 7
988.71 6
988.78 5
988.85 4
988.92 3
989.00 3
989.07 3
989.14 3
989.21 3
989.28 3
989.36 4
989.43 4
989.50 4
989.57 5
989.64 6
989.72 7
989.79 8
989.86 9
989.93 10
990.00 10
990.08 11
990.15 11
990.22 11
990.29 10
990.37 10
990.44 10
990.51 10
990.58 10
990.65 10
990.73 11
990.80 11
990.87 12
990.94 12
991.01 12
991.09 12
991.16 12
991.23 11
991.30 10
991.37 9
991.45 8
991.52 8
991.59 8
991.66 9
991.74 10
991.81 11
991.88 12
991.95 14
992.02 15
992.10 17
992.17 18
992.24 18
992.31 19
992.39 18
992.46 18
992.53 17
992.60 16
992.67 14
992.75 14
992.82 13
992.89 13
992.96 13
993.03 13
993.11 13
993.18 14
993.25 14
993.32 13
993.40 13
993.47 13
993.54 12
993.61 12
993.68 11
993.76 10
993.83 10
993.90 9
993.97 8
994.05 7
994.12 7
994.19 7
994.26 7
994.33 7
994.41 7
994.48 7
994.55 6
994.62 6
994.70 5
994.77 5
994.84 4
994.91 4
994.99 4
995.06 4
995.13 4
995.20 3
995.27 3
995.35 3
995.42 3
995.49 3
995.56 3
995.64 4
995.71 4
995.78 4
995.85 3
995.92 3
996.00 3
996.07 3
996.14 3
996.21 3
996.29 3
996.36 3
996.43 2
996.50 2
996.58 1
996.65 1
996.72 0
996.79 0
996.87 0
996.94 0
997.01 0
997.08 0
997.15 1
997.23 0
997.30 0
997.37 0
997.44 0
997.52 0
997.59 0
997.66 0
997.73 0
997.81 0
997.88 0
997.95 0
998.02 0
998.10 0
998.17 1
998.24 1
998.31 2
998.38 2
998.46 2
998.53 3
998.60 2
998.67 2
998.75 2
998.82 1
998.89 0
998.96 0
999.04 0
999.11 0
999.18 0
999.25 0
999.33 0
999.40 0
999.47 0
999.54 1
999.62 2
999.69 3
999.76 4
999.83 4
999.91 4
999.98 3
1000.05 2
1000.12 1
1000.20 0
1000.27 0
1000.34 0
1000.41 0
1000.49 0
1000.56 0
1000.63 0
1000.70 0
1000.78 0
1000.85 0
1000.92 1
1000.99 1
1001.07 1
1001.14 2
1001.21 2
1001.28 2
1001.36 1
1001.43 1
1001.50 1
1001.57 1
1001.65 1
1001.72 2
1001.79 2
1001.86 3
1001.94 4
1002.01 5
1002.08 5
1002.15 6
1002.23 6
1002.30 6
1002.37 7
1002.44 7
1002.52 7
1002.59 7
1002.66 6
1002.73 6
1002.81 6
1002.88 6
1002.95 6
1003.02 6
1003.10 6
1003.17 6
1003.24 7
1003.31 7
1003.39 8
1003.46 8
1003.53 9
1003.60 9
1003.68 10
1003.75 10
1003.82 10
1003.89 9
1003.97 9
1004.04 9
1004.11 8
1004.18 9
1004.26 9
1004.33 10
1004.40 11
1004.48 12
1004.55 13
1004.62 14
1004.69 15
1004.77 16
1004.84 16
1004.91 17
1004.98 17
1005.06 17
1005.13 18
1005.20 19
1005.27 20
1005.35 21
1005.42 21
1005.49 22
1005.56 22
1005.64 21
1005.71 21
1005.78 20
1005.86 19
1005.93 19
1006.00 19
1006.07 18
1006.15 18
1006.22 18
1006.29 18
1006.36 19
1006.44 19
1006.51 19
1006.58 20
1006.65 20
1006.73 20
1006.80 20
1006.87 20
1006.95 20
1007.02 20
1007.09 19
1007.16 19
1007.24 19
1007.31 18
1007.38 18
1007.45 18
1007.53 17
1007.60 17
1007.67 16
1007.75 16
1007.82 15
1007.89 15
1007.96 16
1008.04 16
1008.11 16
1008.18 15
1008.25 14
1008.33 13
1008.40 12
1008.47 11
1008.55 10
1008.62 10
1008.69 11
1008.76 12
1008.84 13
1008.91 14
1008.98 16
1009.06 16
1009.13 17
1009.20 16
1009.27 15
1009.35 14
1009.42 13
1009.49 11
1009.56 10
1009.64 10
1009.71 9
1009.78 9
1009.86 8
1009.93 8
1010.00 7
1010.07 7
1010.15 6
1010.22 6
1010.29 6
1010.37 7
1010.44 7
1010.51 7
1010.58 7
1010.66 7
1010.73 7
1010.80 6
1010.88 6
1010.95 5
1011.02 5
1011.09 5
1011.17 4
1011.24 4
1011.31 4
1011.39 3
1011.46 3
1011.53 3
1011.60 3
1011.68 3
1011.75 2
1011.82 2
1011.90 2
1011.97 2
1012.04 1
1012.11 1
1012.19 1
1012.26 2
1012.33 2
1012.41 2
1012.48 2
1012.55 2
1012.62 1
1012.70 1
1012.77 0
1012.84 0
1012.92 0
1012.99 0
1013.06 0
1013.14 0
1013.21 0
1013.28 0
1013.35 0
1013.43 0
1013.50 0
1013.57 0
1013.65 0
1013.72 0
1013.79 1
1013.86 1
1013.94 1
1014.01 2
1014.08 2
1014.16 2
1014.23 2
1014.30 2
1014.38 3
1014.45 3
1014.52 3
1014.59 4
1014.67 4
1014.74 4
1014.81 4
1014.89 4
1014.96 4
1015.03 5
1015.11 5
1015.18 7
1015.25 8
1015.32 9
1015.40 10
1015.47 11
1015.54 11
1015.62 11
1015.69 10
1015.76 8
1015.84 6
1015.91 5
1015.98 3
1016.05 2
1016.13 1
1016.20 1
1016.27 1
1016.35 1
1016.42 1
1016.49 1
1016.57 1
1016.64 1
1016.71 2
1016.78 2
1016.86 2
1016.93 2
1017.00 1
1017.08 1
1017.15 0
1017.22 0
1017.30 0
1017.37 0
1017.44 0
1017.52 0
1017.59 0
1017.66 0
1017.73 0
1017.81 1
1017.88 2
1017.95 2
1018.03 3
1018.10 3
1018.17 4
1018.25 5
1018.32 5
1018.39 6
1018.47 7
1018.54 8
1018.61 9
1018.69 9
1018.76 10
1018.83 10
1018.90 10
1018.98 11
1019.05 11
1019.12 11
1019.20 11
1019.27 11
1019.34 11
1019.42 10
1019.49 10
1019.56 10
1019.64 9
1019.71 9
1019.78 8
1019.86 8
1019.93 8
1020.00 8
1020.08 8
1020.15 7
1020.22 7
1020.29 7
1020.37 6
1020.44 5
1020.51 4
1020.59 4
1020.66 3
1020.73 3
1020.81 3
1020.88 3
1020.95 3
1021.03 4
1021.10 5
1021.17 7
1021.25 8
1021.32 9
1021.39 9
1021.47 10
1021.54 10
1021.61 10
1021.69 9
1021.76 9
1021.83 10
1021.91 10
1021.98 11
1022.05 12
1022.13 14
1022.20 15
1022.27 16
1022.34 17
1022.42 17
1022.49 17
1022.56 18
1022.64 18
1022.71 18
1022.78 19
1022.86 19
1022.93 19
1023.00 20
1023.08 20
1023.15 21
1023.22 22
1023.30 24
1023.37 26
1023.44 28
1023.52 30
1023.59 32
1023.66 34
1023.74 35
1023.81 36
1023.88 37
1023.96 38
1024.03 40
1024.10 42
1024.18 45
1024.25 48
1024.32 51
1024.40 53
1024.47 55
1024.54 56
1024.62 56
1024.69 56
1024.76 56
1024.84 55
1024.91 53
1024.98 52
1025.06 51
1025.13 49
1025.20 47
1025.28 46
1025.35 45
1025.42 44
1025.50 43
1025.57 42
1025.64 42
1025.72 42
1025.79 42
1025.86 42
1025.94 43
1026.01 43
1026.08 43
1026.16 43
1026.23 44
1026.30 44
1026.38 44
1026.45 44
1026.52 44
1026.60 43
1026.67 41
1026.75 39
1026.82 36
1026.89 33
1026.97 30
1027.04 28
1027.11 27
1027.19 27
1027.26 28
1027.33 29
1027.41 29
1027.48 29
1027.55 28
1027.63 26
1027.70 23
1027.77 21
1027.85 18
1027.92 16
1027.99 16
1028.07 16
1028.14 16
1028.21 17
1028.29 18
1028.36 18
1028.43 17
1028.51 16
1028.58 14
1028.65 13
1028.73 12
1028.80 11
1028.88 11
1028.95 12
1029.02 13
1029.10 14
1029.17 15
1029.24 15
1029.32 16
1029.39 17
1029.46 17
1029.54 18
1029.61 19
1029.68 19
1029.76 19
1029.83 19
1029.90 19
1029.98 19
1030.05 19
1030.13 19
1030.20 19
1030.27 19
1030.35 19
1030.42 20
1030.49 20
1030.57 20
1030.64 20
1030.71 20
1030.79 21
1030.86 22
1030.93 23
1031.01 23
1031.08 24
1031.15 24
1031.23 24
1031.30 24
1031.38 24
1031.45 24
1031.52 24
1031.60 24
1031.67 23
1031.74 22
1031.82 21
1031.89 20
1031.96 18
1032.04 17
1032.11 16
1032.19 15
1032.26 15
1032.33 14
1032.41 14
1032.48 14
1032.55 14
1032.63 14
1032.70 14
1032.77 15
1032.85 15
1032.92 16
1032.99 16
1033.07 15
1033.14 15
1033.22 14
1033.29 14
1033.36 13
1033.44 13
1033.51 12
1033.58 12
1033.66 11
1033.73 10
1033.81 9
1033.88 9
1033.95 8
1034.03 8
1034.10 8
1034.17 8
1034.25 9
1034.32 10
1034.39 11
1034.47 13
1034.54 14
1034.62 16
1034.69 17
1034.76 18
1034.84 17
1034.91 16
1034.98 14
1035.06 12
1035.13 11
1035.21 10
1035.28 11
1035.35 13
1035.43 15
1035.50 17
1035.57 18
1035.65 19
1035.72 18
1035.80 18
1035.87 17
1035.94 16
1036.02 15
1036.09 14
1036.16 13
1036.24 12
1036.31 11
1036.39 11
1036.46 11
1036.53 12
1036.61 13
1036.68 14
1036.75 14
1036.83 14
1036.90 13
1036.98 11
1037.05 9
1037.12 7
1037.20 5
1037.27 4
1037.34 3
1037.42 3
1037.49 3
1037.57 3
1037.64 4
1037.71 4
1037.79 3
1037.86 3
1037.93 3
1038.01 3
1038.08 2
1038.16 2
1038.23 2
1038.30 2
1038.38 2
1038.45 2
1038.53 2
1038.60 2
1038.67 2
1038.75 3
1038.82 4
1038.89 4
1038.97 5
1039.04 5
1039.12 6
1039.19 8
1039.26 10
1039.34 11
1039.41 13
1039.49 14
1039.56 13
1039.63 12
1039.71 9
1039.78 6
1039.85 3
1039.93 1
1040.00 0
1040.08 0
1040.15 0
1040.22 0
1040.30 0
1040.37 0
1040.45 1
1040.52 2
1040.59 3
1040.67 4
1040.74 4
1040.82 4
1040.89 3
1040.96 2
1041.04 0
1041.11 0
1041.19 0
1041.26 0
1041.33 0
1041.41 0
1041.48 0
1041.55 0
1041.63 2
1041.70 6
1041.78 9
1041.85 13
1041.92 16
1042.00 19
1042.07 21
1042.15 22
1042.22 23
1042.29 23
1042.37 23
1042.44 23
1042.52 22
1042.59 22
1042.66 21
1042.74 21
1042.81 21
1042.89 22
1042.96 22
1043.03 23
1043.11 23
1043.18 24
1043.26 24
1043.33 25
1043.40 25
1043.48 27
1043.55 29
1043.63 32
1043.70 36
1043.77 40
1043.85 44
1043.92 48
1044.00 50
1044.07 52
1044.14 52
1044.22 52
1044.29 52
1044.37 51
1044.44 51
1044.51 51
1044.59 52
1044.66 53
1044.74 54
1044.81 55
1044.88 56
1044.96 56
1045.03 56
1045.11 56
1045.18 56
1045.26 55
1045.33 55
1045.40 54
1045.48 54
1045.55 54
1045.63 55
1045.70 55
1045.77 55
1045.85 56
1045.92 56
1046.00 55
1046.07 54
1046.14 52
1046.22 51
1046.29 49
1046.37 48
1046.44 47
1046.51 46
1046.59 45
1046.66 44
1046.74 43
1046.81 42
1046.89 42
1046.96 42
1047.03 43
1047.11 44
1047.18 45
1047.26 45
1047.33 45
1047.40 44
1047.48 42
1047.55 40
1047.63 37
1047.70 35
1047.78 32
1047.85 31
1047.92 31
1048.00 31
1048.07 32
1048.15 34
1048.22 35
1048.29 36
1048.37 36
1048.44 36
1048.52 35
1048.59 34
1048.67 32
1048.74 29
1048.81 27
1048.89 24
1048.96 21
1049.04 19
1049.11 17
1049.19 17
1049.26 17
1049.33 18
1049.41 19
1049.48 21
1049.56 22
1049.63 22
1049.70 22
1049.78 21
1049.85 19
1049.93 18
1050.00 16
1050.08 15
1050.15 15
1050.22 15
1050.30 16
1050.37 16
1050.45 17
1050.52 18
1050.60 18
1050.67 18
1050.74 19
1050.82 19
1050.89 19
1050.97 19
1051.04 19
1051.12 18
1051.19 18
1051.26 17
1051.34 17
1051.41 16
1051.49 16
1051.56 15
1051.64 15
1051.71 14
1051.78 12
1051.86 11
1051.93 10
1052.01 8
1052.08 7
1052.16 6
1052.23 4
1052.30 2
1052.38 1
1052.45 0
1052.53 0
1052.60 0
1052.68 0
1052.75 3
1052.82 6
1052.90 10
1052.97 12
1053.05 13
1053.12 13
1053.20 11
1053.27 10
1053.35 8
1053.42 6
1053.49 5
1053.57 5
1053.64 5
1053.72 6
1053.79 6
1053.87 6
1053.94 6
1054.01 5
1054.09 5
1054.16 4
1054.24 4
1054.31 4
1054.39 4
1054.46 4
1054.54 4
1054.61 4
1054.68 4
1054.76 5
1054.83 5
1054.91 6
1054.98 7
1055.06 8
1055.13 8
1055.21 9
1055.28 9
1055.35 9
1055.43 9
1055.50 8
1055.58 6
1055.65 5
1055.73 3
1055.80 2
1055.87 1
1055.95 0
1056.02 0
1056.10 0
1056.17 0
1056.25 0
1056.32 0
1056.40 0
1056.47 0
1056.55 0
1056.62 0
1056.69 0
1056.77 0
1056.84 1
1056.92 1
1056.99 1
1057.07 1
1057.14 1
1057.22 1
1057.29 2
1057.36 4
1057.44 6
1057.51 8
1057.59 11
1057.66 13
1057.74 15
1057.81 15
1057.89 14
1057.96 13
1058.04 11
1058.11 9
1058.18 7
1058.26 5
1058.33 3
1058.41 1
1058.48 0
1058.56 0
1058.63 0
1058.71 0
1058.78 0
1058.86 0
1058.93 0
1059.00 0
1059.08 0
1059.15 0
1059.23 0
1059.30 1
1059.38 2
1059.45 2
1059.53 3
1059.60 3
1059.68 3
1059.75 4
1059.82 6
1059.90 9
1059.97 12
1060.05 15
1060.12 19
1060.20 21
1060.27 22
1060.35 21
1060.42 20
1060.50 18
1060.57 15
1060.65 13
1060.72 12
1060.79 12
1060.87 12
1060.94 13
1061.02 15
1061.09 17
1061.17 19
1061.24 22
1061.32 25
1061.39 28
1061.47 31
1061.54 34
1061.62 35
1061.69 37
1061.76 37
1061.84 37
1061.91 36
1061.99 36
1062.06 35
1062.14 35
1062.21 34
1062.29 34
1062.36 34
1062.44 34
1062.51 35
1062.59 36
1062.66 38
1062.74 40
1062.81 42
1062.88 44
1062.96 44
1063.03 43
1063.11 41
1063.18 37
1063.26 33
1063.33 30
1063.41 28
1063.48 28
1063.56 29
1063.63 32
1063.71 35
1063.78 38
1063.86 40
1063.93 41
1064.01 41
1064.08 41
1064.16 40
1064.23 41
1064.30 41
1064.38 42
1064.45 43
1064.53 45
1064.60 46
1064.68 48
1064.75 49
1064.83 50
1064.90 51
1064.98 51
1065.05 52
1065.13 51
1065.20 51
1065.28 50
1065.35 49
1065.43 48
1065.50 48
1065.58 47
1065.65 48
1065.73 48
1065.80 48
1065.88 48
1065.95 48
1066.02 48
1066.10 47
1066.17 46
1066.25 44
1066.32 42
1066.40 41
1066.47 40
1066.55 39
1066.62 40
1066.70 42
1066.77 44
1066.85 45
1066.92 47
1067.00 47
1067.07 47
1067.15 46
1067.22 46
1067.30 47
1067.37 48
1067.45 50
1067.52 52
1067.60 53
1067.67 54
1067.75 54
1067.82 52
1067.90 50
1067.97 48
1068.05 45
1068.12 43
1068.20 41
1068.27 40
1068.34 40
1068.42 39
1068.49 39
1068.57 38
1068.64 37
1068.72 36
1068.79 35
1068.87 33
1068.94 32
1069.02 31
1069.09 30
1069.17 29
1069.24 29
1069.32 29
1069.39 29
1069.47 30
1069.54 31
1069.62 32
1069.69 33
1069.77 34
1069.84 34
1069.92 34
1069.99 34
1070.07 32
1070.14 30
1070.22 27
1070.29 23
1070.37 19
1070.44 15
1070.52 12
1070.59 10
1070.67 8
1070.74 7
1070.82 6
1070.89 6
1070.97 7
1071.04 6
1071.12 6
1071.19 4
1071.27 2
1071.34 0
1071.42 0
1071.49 0
1071.57 0
1071.64 0
1071.72 0
1071.79 0
1071.87 0
1071.94 0
1072.02 1
1072.09 3
1072.17 4
1072.24 4
1072.32 4
1072.39 4
1072.47 3
1072.54 3
1072.62 3
1072.69 3
1072.77 4
1072.84 5
1072.92 7
1072.99 7
1073.07 8
1073.14 7
1073.22 6
1073.29 4
1073.37 3
1073.44 2
1073.52 2
1073.59 3
1073.67 4
1073.74 7
1073.82 9
1073.89 10
1073.97 11
1074.04 11
1074.12 10
1074.19 10
1074.27 9
1074.34 9
1074.42 10
1074.49 12
1074.57 14
1074.64 17
1074.72 18
1074.80 19
1074.87 19
1074.95 17
1075.02 16
1075.10 16
1075.17 16
1075.25 18
1075.32 21
1075.40 24
1075.47 28
1075.55 32
1075.62 35
1075.70 36
1075.77 38
1075.85 39
1075.92 40
1076.00 41
1076.07 42
1076.15 43
1076.22 44
1076.30 45
1076.37 45
1076.45 45
1076.52 43
1076.60 41
1076.67 38
1076.75 35
1076.82 32
1076.90 29
1076.97 28
1077.05 26
1077.13 26
1077.20 26
1077.28 26
1077.35 27
1077.43 29
1077.50 31
1077.58 34
1077.65 36
1077.73 38
1077.80 39
1077.88 40
1077.95 39
1078.03 38
1078.10 37
1078.18 36
1078.25 34
1078.33 33
1078.40 32
1078.48 32
1078.55 31
1078.63 30
1078.70 29
1078.78 28
1078.86 27
1078.93 27
1079.01 26
1079.08 25
1079.16 25
1079.23 24
1079.31 24
1079.38 23
1079.46 22
1079.53 20
1079.61 19
1079.68 17
1079.76 16
1079.83 15
1079.91 15
1079.98 16
1080.06 18
1080.14 19
1080.21 21
1080.29 22
1080.36 23
1080.44 24
1080.51 24
1080.59 24
1080.66 24
1080.74 24
1080.81 24
1080.89 24
1080.96 24
1081.04 24
1081.11 24
1081.19 24
1081.26 25
1081.34 26
1081.42 28
1081.49 29
1081.57 31
1081.64 31
1081.72 32
1081.79 31
1081.87 30
1081.94 29
1082.02 27
1082.09 26
1082.17 24
1082.24 23
1082.32 22
1082.40 21
1082.47 20
1082.55 19
1082.62 18
1082.70 16
1082.77 15
1082.85 14
1082.92 13
1083.00 12
1083.07 12
1083.15 12
1083.22 11
1083.30 10
1083.38 9
1083.45 9
1083.53 8
1083.60 8
1083.68 8
1083.75 8
1083.83 8
1083.90 9
1083.98 9
1084.05 10
1084.13 10
1084.21 11
1084.28 12
1084.36 13
1084.43 14
1084.51 14
1084.58 13
1084.66 11
1084.73 9
1084.81 6
1084.88 3
1084.96 2
1085.04 0
1085.11 0
1085.19 0
1085.26 1
1085.34 3
1085.41 5
1085.49 7
1085.56 9
1085.64 11
1085.71 14
1085.79 16
1085.87 18
1085.94 19
1086.02 20
1086.09 20
1086.17 19
1086.24 17
1086.32 15
1086.39 13
1086.47 12
1086.55 11
1086.62 10
1086.70 11
1086.77 12
1086.85 14
1086.92 16
1087.00 18
1087.07 21
1087.15 23
1087.23 24
1087.30 25
1087.38 25
1087.45 25
1087.53 25
1087.60 25
1087.68 26
1087.75 28
1087.83 30
1087.91 34
1087.98 38
1088.06 43
1088.13 46
1088.21 49
1088.28 51
1088.36 51
1088.43 49
1088.51 47
1088.59 44
1088.66 41
1088.74 39
1088.81 38
1088.89 38
1088.96 38
1089.04 38
1089.11 37
1089.19 35
1089.27 33
1089.34 31
1089.42 29
1089.49 29
1089.57 29
1089.64 31
1089.72 33
1089.80 36
1089.87 38
1089.95 40
1090.02 42
1090.10 43
1090.17 43
1090.25 43
1090.32 43
1090.40 43
1090.48 42
1090.55 42
1090.63 43
1090.70 44
1090.78 45
1090.85 45
1090.93 45
1091.01 43
1091.08 40
1091.16 37
1091.23 34
1091.31 32
1091.38 33
1091.46 37
1091.54 43
1091.61 51
1091.69 60
1091.76 69
1091.84 77
1091.91 82
1091.99 86
1092.07 87
1092.14 87
1092.22 87
1092.29 86
1092.37 85
1092.44 85
1092.52 86
1092.60 87
1092.67 88
1092.75 89
1092.82 88
1092.90 87
1092.97 84
1093.05 81
1093.13 78
1093.20 76
1093.28 74
1093.35 74
1093.43 75
1093.50 76
1093.58 76
1093.66 77
1093.73 76
1093.81 75
1093.88 74
1093.96 72
1094.04 72
1094.11 71
1094.19 72
1094.26 72
1094.34 72
1094.41 73
1094.49 74
1094.57 75
1094.64 75
1094.72 74
1094.79 72
1094.87 68
1094.94 63
1095.02 57
1095.10 49
1095.17 42
1095.25 35
1095.32 29
1095.40 25
1095.48 23
1095.55 22
1095.63 24
1095.70 26
1095.78 30
1095.85 33
1095.93 35
1096.01 36
1096.08 37
1096.16 37
1096.23 38
1096.31 38
1096.39 39
1096.46 40
1096.54 40
1096.61 40
1096.69 38
1096.77 36
1096.84 32
1096.92 29
1096.99 25
1097.07 22
1097.14 20
1097.22 19
1097.30 19
1097.37 19
1097.45 20
1097.52 20
1097.60 20
1097.68 19
1097.75 18
1097.83 16
1097.90 15
1097.98 14
1098.06 14
1098.13 15
1098.21 18
1098.28 21
1098.36 25
1098.44 30
1098.51 33
1098.59 36
1098.66 38
1098.74 39
1098.81 38
1098.89 38
1098.97 37
1099.04 35
1099.12 34
1099.19 32
1099.27 30
1099.35 28
1099.42 25
1099.50 21
1099.57 18
1099.65 13
1099.73 9
1099.80 6
1099.88 3
1099.95 2
1100.03 2
1100.11 3
1100.18 5
1100.26 6
1100.33 6
1100.41 4
1100.49 2
1100.56 0
1100.64 0
1100.71 0
1100.79 0
1100.87 0
1100.94 0
1101.02 0
1101.09 2
1101.17 5
1101.25 8
1101.32 11
1101.40 12
1101.47 12
1101.55 11
1101.63 9
1101.70 7
1101.78 6
1101.85 6
1101.93 7
1102.01 9
1102.08 12
1102.16 14
1102.24 16
1102.31 15
1102.39 13
1102.46 10
1102.54 6
1102.62 2
1102.69 0
1102.77 0
1102.84 0
1102.92 0
1103.00 0
1103.07 0
1103.15 3
1103.22 7
1103.30 11
1103.38 14
1103.45 18
1103.53 21
1103.60 23
1103.68 25
1103.76 27
1103.83 30
1103.91 33
1103.99 37
1104.06 40
1104.14 44
1104.21 47
1104.29 49
1104.37 51
1104.44 54
1104.52 56
1104.59 59
1104.67 61
1104.75 63
1104.82 64
1104.90 64
1104.98 63
1105.05 62
1105.13 62
1105.20 62
1105.28 64
1105.36 67
1105.43 70
1105.51 74
1105.58 78
1105.66 81
1105.74 83
1105.81 84
1105.89 85
1105.97 84
1106.04 82
1106.12 81
1106.19 80
1106.27 80
1106.35 81
1106.42 84
1106.50 88
1106.58 93
1106.65 97
1106.73 99
1106.80 101
1106.88 101
1106.96 101
1107.03 100
1107.11 99
1107.19 100
1107.26 101
1107.34 102
1107.41 105
1107.49 108
1107.57 112
1107.64 117
1107.72 122
1107.80 128
1107.87 134
1107.95 140
1108.02 146
1108.10 152
1108.18 156
1108.25 160
1108.33 162
1108.41 163
1108.48 163
1108.56 163
1108.63 163
1108.71 164
1108.79 165
1108.86 167
1108.94 170
1109.02 173
1109.09 176
1109.17 178
1109.24 179
1109.32 179
1109.40 178
1109.47 176
1109.55 174
1109.63 170
1109.70 167
1109.78 164
1109.86 161
1109.93 159
1110.01 157
1110.08 156
1110.16 154
1110.24 151
1110.31 148
1110.39 144
1110.47 140
1110.54 135
1110.62 130
1110.70 126
1110.77 123
1110.85 120
1110.92 118
1111.00 117
1111.08 114
1111.15 112
1111.23 108
1111.31 105
1111.38 102
1111.46 99
1111.54 97
1111.61 96
1111.69 96
1111.76 97
1111.84 98
1111.92 100
1111.99 102
1112.07 104
1112.15 106
1112.22 107
1112.30 107
1112.38 106
1112.45 104
1112.53 102
1112.60 100
1112.68 97
1112.76 95
1112.83 92
1112.91 89
1112.99 86
1113.06 82
1113.14 78
1113.22 74
1113.29 71
1113.37 69
1113.45 70
1113.52 71
1113.60 75
1113.68 79
1113.75 83
1113.83 86
1113.90 89
1113.98 90
1114.06 90
1114.13 89
1114.21 88
1114.29 87
1114.36 86
1114.44 86
1114.52 86
1114.59 85
1114.67 82
1114.75 79
1114.82 74
1114.90 67
1114.98 61
1115.05 55
1115.13 51
1115.20 50
1115.28 50
1115.36 53
1115.43 58
1115.51 63
1115.59 68
1115.66 72
1115.74 75
1115.82 77
1115.89 77
1115.97 76
1116.05 74
1116.12 71
1116.20 67
1116.28 62
1116.35 57
1116.43 52
1116.51 47
1116.58 44
1116.66 41
1116.74 39
1116.81 38
1116.89 37
1116.97 36
1117.04 34
1117.12 33
1117.20 32
1117.27 33
1117.35 34
1117.42 37
1117.50 41
1117.58 46
1117.65 51
1117.73 56
1117.81 59
1117.88 61
1117.96 61
1118.04 59
1118.11 55
1118.19 52
1118.27 48
1118.34 45
1118.42 44
1118.50 44
1118.57 46
1118.65 48
1118.73 52
1118.80 56
1118.88 59
1118.96 62
1119.03 64
1119.11 65
1119.19 65
1119.26 63
1119.34 61
1119.42 59
1119.49 56
1119.57 55
1119.65 54
1119.72 55
1119.80 56
1119.88 59
1119.95 61
1120.03 63
1120.11 64
1120.18 64
1120.26 63
1120.34 61
1120.41 59
1120.49 58
1120.57 58
1120.64 61
1120.72 65
1120.80 70
1120.87 75
1120.95 80
1121.03 85
1121.10 88
1121.18 89
1121.26 91
1121.33 92
1121.41 93
1121.49 95
1121.56 97
1121.64 100
1121.72 101
1121.79 103
1121.87 104
1121.95 105
1122.03 106
1122.10 107
1122.18 108
1122.26 109
1122.33 109
1122.41 108
1122.49 106
1122.56 103
1122.64 98
1122.72 93
1122.79 89
1122.87 84
1122.95 81
1123.02 80
1123.10 80
1123.18 82
1123.25 86
1123.33 91
1123.41 98
1123.48 104
1123.56 109
1123.64 113
1123.71 115
1123.79 115
1123.87 113
1123.94 110
1124.02 107
1124.10 104
1124.18 104
1124.25 105
1124.33 108
1124.41 111
1124.48 113
1124.56 114
1124.64 113
1124.71 109
1124.79 103
1124.87 96
1124.94 89
1125.02 82
1125.10 77
1125.17 74
1125.25 72
1125.33 72
1125.40 73
1125.48 74
1125.56 76
1125.64 77
1125.71 77
1125.79 77
1125.87 75
1125.94 72
1126.02 68
1126.10 63
1126.17 55
1126.25 47
1126.33 38
1126.40 29
1126.48 22
1126.56 16
1126.63 12
1126.71 10
1126.79 8
1126.87 7
1126.94 6
1127.02 4
1127.10 2
1127.17 0
1127.25 0
1127.33 0
1127.40 0
1127.48 0
1127.56 0
1127.63 0
1127.71 0
1127.79 0
1127.87 1
1127.94 3
1128.02 5
1128.10 6
1128.17 5
1128.25 3
1128.33 1
1128.40 0
1128.48 0
1128.56 0
1128.64 0
1128.71 0
1128.79 3
1128.87 7
1128.94 12
1129.02 16
1129.10 20
1129.17 22
1129.25 23
1129.33 24
1129.41 24
1129.48 24
1129.56 24
1129.64 23
1129.71 22
1129.79 22
1129.87 21
1129.94 22
1130.02 23
1130.10 26
1130.18 30
1130.25 35
1130.33 41
1130.41 47
1130.48 52
1130.56 56
1130.64 58
1130.71 59
1130.79 57
1130.87 55
1130.95 51
1131.02 46
1131.10 40
1131.18 33
1131.25 25
1131.33 17
1131.41 10
1131.49 4
1131.56 0
1131.64 0
1131.72 0
1131.79 0
1131.87 0
1131.95 0
1132.02 0
1132.10 0
1132.18 0
1132.26 0
1132.33 0
1132.41 1
1132.49 4
1132.56 6
1132.64 8
1132.72 10
1132.80 12
1132.87 15
1132.95 17
1133.03 20
1133.10 23
1133.18 26
1133.26 28
1133.34 31
1133.41 34
1133.49 38
1133.57 43
1133.64 49
1133.72 56
1133.80 63
1133.88 70
1133.95 76
1134.03 80
1134.11 83
1134.18 85
1134.26 88
1134.34 91
1134.42 95
1134.49 102
1134.57 109
1134.65 118
1134.72 126
1134.80 135
1134.88 143
1134.96 151
1135.03 159
1135.11 166
1135.19 172
1135.26 178
1135.34 181
1135.42 183
1135.50 182
1135.57 179
1135.65 176
1135.73 172
1135.81 168
1135.88 166
1135.96 165
1136.04 165
1136.11 166
1136.19 168
1136.27 171
1136.35 175
1136.42 181
1136.50 188
1136.58 196
1136.65 204
1136.73 212
1136.81 220
1136.89 227
1136.96 233
1137.04 240
1137.12 246
1137.20 252
1137.27 258
1137.35 263
1137.43 266
1137.50 266
1137.58 262
1137.66 255
1137.74 246
1137.81 235
1137.89 224
1137.97 214
1138.05 208
1138.12 204
1138.20 202
1138.28 202
1138.36 202
1138.43 201
1138.51 199
1138.59 195
1138.66 190
1138.74 186
1138.82 182
1138.90 180
1138.97 178
1139.05 178
1139.13 177
1139.21 176
1139.28 175
1139.36 174
1139.44 172
1139.51 170
1139.59 168
1139.67 166
1139.75 163
1139.82 159
1139.90 154
1139.98 147
1140.06 140
1140.13 132
1140.21 125
1140.29 119
1140.37 115
1140.44 111
1140.52 108
1140.60 106
1140.68 103
1140.75 101
1140.83 99
1140.91 98
1140.98 98
1141.06 98
1141.14 97
1141.22 94
1141.29 90
1141.37 82
1141.45 74
1141.53 64
1141.60 55
1141.68 48
1141.76 44
1141.84 43
1141.91 44
1141.99 46
1142.07 47
1142.15 45
1142.22 41
1142.30 33
1142.38 23
1142.46 12
1142.53 3
1142.61 0
1142.69 0
1142.77 0
1142.84 5
1142.92 15
1143.00 26
1143.08 35
1143.15 42
1143.23 46
1143.31 47
1143.39 46
1143.46 45
1143.54 44
1143.62 44
1143.70 45
1143.77 47
1143.85 47
1143.93 46
1144.01 42
1144.08 36
1144.16 30
1144.24 24
1144.32 19
1144.39 16
1144.47 16
1144.55 18
1144.63 21
1144.70 25
1144.78 30
1144.86 34
1144.94 38
1145.01 41
1145.09 43
1145.17 44
1145.25 45
1145.32 44
1145.40 43
1145.48 40
1145.56 37
1145.63 33
1145.71 28
1145.79 23
1145.87 18
1145.94 14
1146.02 11
1146.10 9
1146.18 8
1146.25 8
1146.33 8
1146.41 9
1146.49 9
1146.56 9
1146.64 8
1146.72 6
1146.80 3
1146.87 0
1146.95 0
1147.03 0
1147.11 0
1147.18 0
1147.26 0
1147.34 0
1147.42 2
1147.50 3
1147.57 3
1147.65 2
1147.73 2
1147.81 2
1147.88 3
1147.96 6
1148.04 10
1148.12 14
1148.19 18
1148.27 22
1148.35 26
1148.43 30
1148.50 33
1148.58 37
1148.66 40
1148.74 42
1148.82 43
1148.89 45
1148.97 45
1149.05 45
1149.13 46
1149.20 48
1149.28 53
1149.36 59
1149.44 67
1149.51 76
1149.59 86
1149.67 96
1149.75 104
1149.83 112
1149.90 119
1149.98 125
1150.06 131
1150.14 136
1150.21 140
1150.29 144
1150.37 147
1150.45 151
1150.52 154
1150.60 156
1150.68 159
1150.76 161
1150.84 164
1150.91 167
1150.99 171
1151.07 176
1151.15 181
1151.22 187
1151.30 193
1151.38 199
1151.46 204
1151.54 209
1151.61 214
1151.69 219
1151.77 226
1151.85 234
1151.92 243
1152.00 255
1152.08 268
1152.16 281
1152.23 295
1152.31 308
1152.39 318
1152.47 325
1152.55 329
1152.62 330
1152.70 329
1152.78 328
1152.86 328
1152.93 331
1153.01 337
1153.09 346
1153.17 357
1153.25 368
1153.32 379
1153.40 388
1153.48 395
1153.56 399
1153.64 401
1153.71 402
1153.79 402
1153.87 402
1153.95 403
1154.02 404
1154.10 406
1154.18 408
1154.26 410
1154.34 410
1154.41 408
1154.49 403
1154.57 395
1154.65 384
1154.73 371
1154.80 358
1154.88 346
1154.96 335
1155.04 326
1155.11 318
1155.19 311
1155.27 304
1155.35 298
1155.43 292
1155.50 287
1155.58 283
1155.66 281
1155.74 280
1155.82 278
1155.89 275
1155.97 271
1156.05 263
1156.13 254
1156.20 244
1156.28 235
1156.36 227
1156.44 222
1156.52 219
1156.59 218
1156.67 218
1156.75 219
1156.83 218
1156.91 217
1156.98 214
1157.06 209
1157.14 202
1157.22 193
1157.30 183
1157.37 171
1157.45 159
1157.53 146
1157.61 135
1157.69 124
1157.76 115
1157.84 107
1157.92 101
1158.00 97
1158.08 95
1158.15 95
1158.23 96
1158.31 99
1158.39 101
1158.47 103
1158.54 103
1158.62 100
1158.70 96
1158.78 90
1158.86 83
1158.93 75
1159.01 68
1159.09 62
1159.17 58
1159.25 55
1159.32 54
1159.40 55
1159.48 57
1159.56 59
1159.64 62
1159.71 63
1159.79 64
1159.87 64
1159.95 63
1160.03 60
1160.10 56
1160.18 51
1160.26 45
1160.34 38
1160.42 32
1160.49 26
1160.57 22
1160.65 18
1160.73 15
1160.81 13
1160.88 12
1160.96 10
1161.04 8
1161.12 6
1161.20 3
1161.27 0
1161.35 0
1161.43 0
1161.51 0
1161.59 0
1161.67 5
1161.74 13
1161.82 22
1161.90 31
1161.98 40
1162.06 46
1162.13 51
1162.21 54
1162.29 55
1162.37 55
1162.45 53
1162.52 52
1162.60 51
1162.68 52
1162.76 54
1162.84 56
1162.91 59
1162.99 60
1163.07 60
1163.15 58
1163.23 52
1163.31 45
1163.38 36
1163.46 26
1163.54 15
1163.62 5
1163.70 0
1163.77 0
1163.85 0
1163.93 0
1164.01 0
1164.09 0
1164.17 0
1164.24 0
1164.32 6
1164.40 11
1164.48 15
1164.56 16
1164.63 16
1164.71 15
1164.79 14
1164.87 13
1164.95 13
1165.03 13
1165.10 14
1165.18 16
1165.26 19
1165.34 23
1165.42 27
1165.49 32
1165.57 37
1165.65 40
1165.73 43
1165.81 45
1165.89 46
1165.96 47
1166.04 48
1166.12 50
1166.20 51
1166.28 53
1166.36 56
1166.43 59
1166.51 61
1166.59 64
1166.67 66
1166.75 67
1166.82 67
1166.90 65
1166.98 62
1167.06 57
1167.14 51
1167.22 46
1167.29 40
1167.37 35
1167.45 30
1167.53 26
1167.61 23
1167.69 20
1167.76 19
1167.84 20
1167.92 21
1168.00 24
1168.08 28
1168.16 32
1168.23 36
1168.31 40
1168.39 43
1168.47 47
1168.55 50
1168.63 53
1168.70 56
1168.78 59
1168.86 60
1168.94 61
1169.02 62
1169.10 63
1169.17 66
1169.25 71
1169.33 79
1169.41 88
1169.49 98
1169.57 109
1169.64 118
1169.72 125
1169.80 129
1169.88 131
1169.96 132
1170.04 133
1170.11 136
1170.19 140
1170.27 146
1170.35 155
1170.43 164
1170.51 171
1170.58 177
1170.66 180
1170.74 181
1170.82 178
1170.90 174
1170.98 169
1171.06 165
1171.13 164
1171.21 165
1171.29 169
1171.37 176
1171.45 185
1171.53 194
1171.60 204
1171.68 213
1171.76 219
1171.84 222
1171.92 222
1172.00 219
1172.07 213
1172.15 206
1172.23 197
1172.31 187
1172.39 178
1172.47 169
1172.55 159
1172.62 149
1172.70 140
1172.78 130
1172.86 122
1172.94 114
1173.02 108
1173.09 103
1173.17 99
1173.25 95
1173.33 90
1173.41 84
1173.49 76
1173.57 67
1173.64 58
1173.72 48
1173.80 39
1173.88 32
1173.96 26
1174.04 21
1174.12 18
1174.19 18
1174.27 19
1174.35 22
1174.43 28
1174.51 35
1174.59 44
1174.66 52
1174.74 59
1174.82 64
1174.90 66
1174.98 66
1175.06 63
1175.14 59
1175.21 55
1175.29 50
1175.37 47
1175.45 43
1175.53 40
1175.61 37
1175.69 35
1175.76 32
1175.84 30
1175.92 28
1176.00 26
1176.08 24
1176.16 21
1176.24 17
1176.31 13
1176.39 9
1176.47 7
1176.55 7
1176.63 10
1176.71 17
1176.79 27
1176.86 39
1176.94 50
1177.02 60
1177.10 66
1177.18 68
1177.26 66
1177.34 60
1177.42 51
1177.49 40
1177.57 28
1177.65 18
1177.73 9
1177.81 3
1177.89 0
1177.97 0
1178.04 0
1178.12 0
1178.20 0
1178.28 0
1178.36 0
1178.44 0
1178.52 0
1178.59 0
1178.67 2
1178.75 9
1178.83 18
1178.91 25
1178.99 32
1179.07 36
1179.15 39
1179.22 41
1179.30 44
1179.38 47
1179.46 53
1179.54 60
1179.62 68
1179.70 76
1179.77 83
1179.85 87
1179.93 88
1180.01 86
1180.09 82
1180.17 76
1180.25 72
1180.33 70
1180.40 70
1180.48 73
1180.56 78
1180.64 82
1180.72 86
1180.80 87
1180.88 85
1180.96 80
1181.03 72
1181.11 62
1181.19 52
1181.27 42
1181.35 34
1181.43 28
1181.51 24
1181.59 24
1181.66 26
1181.74 32
1181.82 40
1181.90 50
1181.98 61
1182.06 72
1182.14 83
1182.22 93
1182.29 100
1182.37 105
1182.45 108
1182.53 110
1182.61 110
1182.69 109
1182.77 107
1182.85 104
1182.92 100
1183.00 95
1183.08 88
1183.16 80
1183.24 72
1183.32 65
1183.40 60
1183.48 56
1183.56 55
1183.63 55
1183.71 56
1183.79 58
1183.87 61
1183.95 63
1184.03 66
1184.11 69
1184.19 73
1184.27 78
1184.34 85
1184.42 94
1184.50 105
1184.58 116
1184.66 127
1184.74 138
1184.82 148
1184.90 157
1184.97 165
1185.05 174
1185.13 184
1185.21 195
1185.29 207
1185.37 220
1185.45 234
1185.53 249
1185.61 266
1185.68 286
1185.76 310
1185.84 341
1185.92 377
1186.00 417
1186.08 459
1186.16 500
1186.24 538
1186.32 570
1186.39 596
1186.47 618
1186.55 636
1186.63 653
1186.71 670
1186.79 687
1186.87 704
1186.95 719
1187.03 732
1187.11 742
1187.18 750
1187.26 755
1187.34 759
1187.42 763
1187.50 767
1187.58 770
1187.66 772
1187.74 773
1187.82 773
1187.89 771
1187.97 768
1188.05 764
1188.13 759
1188.21 754
1188.29 750
1188.37 746
1188.45 742
1188.53 738
1188.61 734
1188.68 728
1188.76 719
1188.84 706
1188.92 690
1189.00 670
1189.08 648
1189.16 623
1189.24 598
1189.32 573
1189.40 550
1189.47 528
1189.55 506
1189.63 486
1189.71 465
1189.79 444
1189.87 423
1189.95 403
1190.03 384
1190.11 368
1190.19 355
1190.27 344
1190.34 335
1190.42 328
1190.50 321
1190.58 313
1190.66 305
1190.74 296
1190.82 284
1190.90 270
1190.98 255
1191.06 238
1191.14 221
1191.21 207
1191.29 196
1191.37 190
1191.45 188
1191.53 189
1191.61 191
1191.69 191
1191.77 190
1191.85 185
1191.93 177
1192.01 168
1192.08 160
1192.16 155
1192.24 151
1192.32 151
1192.40 153
1192.48 156
1192.56 158
1192.64 159
1192.72 158
1192.80 156
1192.88 152
1192.95 147
1193.03 140
1193.11 133
1193.19 124
1193.27 112
1193.35 99
1193.43 83
1193.51 67
1193.59 51
1193.67 38
1193.75 28
1193.83 22
1193.90 20
1193.98 21
1194.06 24
1194.14 27
1194.22 31
1194.30 33
1194.38 34
1194.46 34
1194.54 33
1194.62 32
1194.70 30
1194.78 29
1194.85 29
1194.93 29
1195.01 30
1195.09 31
1195.17 32
1195.25 33
1195.33 34
1195.41 35
1195.49 38
1195.57 41
1195.65 47
1195.73 52
1195.81 57
1195.88 60
1195.96 60
1196.04 56
1196.12 49
1196.20 40
1196.28 30
1196.36 21
1196.44 12
1196.52 6
1196.60 2
1196.68 0
1196.76 0
1196.84 0
1196.91 0
1196.99 0
1197.07 0
1197.15 0
1197.23 0
1197.31 0
1197.39 0
1197.47 1
1197.55 4
1197.63 9
1197.71 16
1197.79 24
1197.87 32
1197.95 40
1198.02 45
1198.10 48
1198.18 48
1198.26 46
1198.34 41
1198.42 35
1198.50 28
1198.58 22
1198.66 16
1198.74 11
1198.82 6
1198.90 1
1198.98 0
1199.06 0
1199.14 0
1199.21 0
1199.29 0
1199.37 0
1199.45 0
1199.53 1
1199.61 7
1199.69 13
1199.77 18
1199.85 22
1199.93 26
1200.01 28
1200.09 30
1200.17 31
1200.25 33
1200.33 36
1200.41 40
1200.48 45
1200.56 50
1200.64 55
1200.72 58
1200.80 59
1200.88 59
1200.96 57
1201.04 54
1201.12 50
1201.20 46
1201.28 42
1201.36 38
1201.44 33
1201.52 27
1201.60 22
1201.68 17
1201.76 12
1201.83 10
1201.91 9
1201.99 10
1202.07 13
1202.15 18
1202.23 23
1202.31 29
1202.39 34
1202.47 39
1202.55 44
1202.63 49
1202.71 52
1202.79 54
1202.87 54
1202.95 51
1203.03 45
1203.11 37
1203.19 27
1203.26 17
1203.34 7
1203.42 0
1203.50 0
1203.58 0
1203.66 0
1203.74 0
1203.82 0
1203.90 8
1203.98 16
1204.06 25
1204.14 33
1204.22 40
1204.30 47
1204.38 51
1204.46 54
1204.54 56
1204.62 56
1204.70 55
1204.78 52
1204.85 49
1204.93 44
1205.01 39
1205.09 33
1205.17 27
1205.25 20
1205.33 13
1205.41 7
1205.49 2
1205.57 0
1205.65 0
1205.73 0
1205.81 0
1205.89 0
1205.97 4
1206.05 10
1206.13 15
1206.21 20
1206.29 22
1206.37 22
1206.45 20
1206.53 15
1206.61 9
1206.68 3
1206.76 0
1206.84 0
1206.92 0
1207.00 0
1207.08 1
1207.16 5
1207.24 8
1207.32 9
1207.40 9
1207.48 6
1207.56 3
1207.64 0
1207.72 0
1207.80 0
1207.88 0
1207.96 0
1208.04 1
1208.12 10
1208.20 21
1208.28 32
1208.36 42
1208.44 49
1208.52 51
1208.60 50
1208.68 46
1208.76 39
1208.83 33
1208.91 29
1208.99 28
1209.07 29
1209.15 32
1209.23 34
1209.31 35
1209.39 34
1209.47 31
1209.55 26
1209.63 22
1209.71 19
1209.79 19
1209.87 22
1209.95 27
1210.03 33
1210.11 38
1210.19 42
1210.27 44
1210.35 45
1210.43 44
1210.51 43
1210.59 42
1210.67 42
1210.75 44
1210.83 47
1210.91 51
1210.99 56
1211.07 63
1211.15 70
1211.23 77
1211.31 83
1211.39 89
1211.47 94
1211.55 98
1211.62 102
1211.70 106
1211.78 111
1211.86 115
1211.94 120
1212.02 124
1212.10 127
1212.18 130
1212.26 133
1212.34 136
1212.42 139
1212.50 144
1212.58 148
1212.66 153
1212.74 159
1212.82 165
1212.90 172
1212.98 179
1213.06 185
1213.14 191
1213.22 197
1213.30 201
1213.38 203
1213.46 206
1213.54 208
1213.62 211
1213.70 215
1213.78 219
1213.86 223
1213.94 227
1214.02 230
1214.10 230
1214.18 228
1214.26 223
1214.34 217
1214.42 211
1214.50 205
1214.58 203
1214.66 204
1214.74 210
1214.82 220
1214.90 233
1214.98 247
1215.06 260
1215.14 273
1215.22 283
1215.30 292
1215.38 299
1215.46 306
1215.54 311
1215.62 314
1215.70 315
1215.78 314
1215.86 310
1215.94 305
1216.02 300
1216.10 297
1216.18 296
1216.26 298
1216.34 304
1216.41 311
1216.49 319
1216.57 325
1216.65 329
1216.73 328
1216.81 322
1216.89 311
1216.97 297
1217.05 279
1217.13 261
1217.21 245
1217.29 231
1217.37 221
1217.45 215
1217.53 212
1217.61 210
1217.69 209
1217.77 207
1217.85 204
1217.93 201
1218.01 199
1218.09 196
1218.17 195
1218.25 194
1218.33 191
1218.41 186
1218.49 178
1218.57 167
1218.65 153
1218.73 138
1218.81 122
1218.89 108
1218.97 95
1219.05 85
1219.13 77
1219.21 70
1219.29 63
1219.37 54
1219.45 44
1219.53 33
1219.61 22
1219.69 13
1219.77 8
1219.85 6
1219.93 8
1220.01 13
1220.09 20
1220.17 27
1220.25 33
1220.33 39
1220.41 43
1220.49 47
1220.57 49
1220.65 50
1220.73 49
1220.81 47
1220.89 42
1220.97 36
1221.05 29
1221.13 22
1221.21 17
1221.29 14
1221.37 12
1221.45 12
1221.53 11
1221.61 9
1221.70 5
1221.78 0
1221.86 0
1221.94 0
1222.02 0
1222.10 0
1222.18 0
1222.26 0
1222.34 0
1222.42 7
1222.50 14
1222.58 20
1222.66 24
1222.74 27
1222.82 29
1222.90 30
1222.98 30
1223.06 31
1223.14 34
1223.22 38
1223.30 44
1223.38 50
1223.46 54
1223.54 57
1223.62 58
1223.70 57
1223.78 56
1223.86 55
1223.94 56
1224.02 58
1224.10 62
1224.18 65
1224.26 68
1224.34 69
1224.42 69
1224.50 69
1224.58 68
1224.66 69
1224.74 71
1224.82 74
1224.90 78
1224.98 81
1225.06 85
1225.14 88
1225.22 89
1225.30 90
1225.38 88
1225.46 83
1225.54 76
1225.62 68
1225.70 59
1225.78 51
1225.86 46
1225.94 45
1226.02 48
1226.10 53
1226.18 61
1226.26 69
1226.34 78
1226.42 86
1226.51 95
1226.59 104
1226.67 115
1226.75 126
1226.83 139
1226.91 150
1226.99 159
1227.07 165
1227.15 166
1227.23 162
1227.31 152
1227.39 139
1227.47 123
1227.55 107
1227.63 94
1227.71 86
1227.79 83
1227.87 86
1227.95 93
1228.03 101
1228.11 111
1228.19 118
1228.27 123
1228.35 125
1228.43 125
1228.51 124
1228.59 123
1228.67 124
1228.75 126
1228.83 129
1228.91 133
1228.99 137
1229.07 141
1229.15 144
1229.23 149
1229.32 156
1229.40 165
1229.48 177
1229.56 191
1229.64 206
1229.72 220
1229.80 232
1229.88 241
1229.96 247
1230.04 250
1230.12 251
1230.20 250
1230.28 246
1230.36 240
1230.44 231
1230.52 219
1230.60 204
1230.68 188
1230.76 171
1230.84 156
1230.92 142
1231.00 132
1231.08 123
1231.16 117
1231.24 111
1231.32 107
1231.40 103
1231.49 99
1231.57 96
1231.65 94
1231.73 93
1231.81 94
1231.89 96
1231.97 98
1232.05 98
1232.13 96
1232.21 93
1232.29 89
1232.37 85
1232.45 83
1232.53 84
1232.61 87
1232.69 91
1232.77 95
1232.85 99
1232.93 102
1233.01 104
1233.09 105
1233.17 107
1233.25 108
1233.34 108
1233.42 107
1233.50 104
1233.58 98
1233.66 91
1233.74 83
1233.82 77
1233.90 72
1233.98 69
1234.06 67
1234.14 66
1234.22 66
1234.30 67
1234.38 69
1234.46 74
1234.54 81
1234.62 90
1234.70 100
1234.78 107
1234.86 111
1234.95 111
1235.03 106
1235.11 98
1235.19 89
1235.27 79
1235.35 69
1235.43 60
1235.51 51
1235.59 41
1235.67 32
1235.75 21
1235.83 11
1235.91 3
1235.99 0
1236.07 0
1236.15 0
1236.23 0
1236.31 0
1236.40 0
1236.48 0
1236.56 2
1236.64 7
1236.72 11
1236.80 12
1236.88 12
1236.96 11
1237.04 9
1237.12 8
1237.20 8
1237.28 10
1237.36 13
1237.44 17
1237.52 20
1237.60 22
1237.68 23
1237.77 24
1237.85 25
1237.93 27
1238.01 31
1238.09 38
1238.17 45
1238.25 53
1238.33 60
1238.41 64
1238.49 67
1238.57 67
1238.65 65
1238.73 63
1238.81 62
1238.89 61
1238.97 60
1239.06 60
1239.14 61
1239.22 61
1239.30 63
1239.38 66
1239.46 71
1239.54 77
1239.62 85
1239.70 93
1239.78 100
1239.86 106
1239.94 110
1240.02 113
1240.10 114
1240.18 115
1240.27 115
1240.35 116
1240.43 117
1240.51 118
1240.59 119
1240.67 119
1240.75 118
1240.83 115
1240.91 111
1240.99 106
1241.07 99
1241.15 92
1241.23 84
1241.31 77
1241.40 70
1241.48 64
1241.56 60
1241.64 58
1241.72 58
1241.80 58
1241.88 60
1241.96 60
1242.04 60
1242.12 57
1242.20 52
1242.28 46
1242.36 39
1242.45 34
1242.53 31
1242.61 31
1242.69 35
1242.77 43
1242.85 53
1242.93 66
1243.01 79
1243.09 92
1243.17 103
1243.25 112
1243.33 120
1243.41 126
1243.50 130
1243.58 134
1243.66 137
1243.74 140
1243.82 142
1243.90 143
1243.98 143
1244.06 142
1244.14 140
1244.22 138
1244.30 136
1244.38 135
1244.47 135
1244.55 135
1244.63 134
1244.71 132
1244.79 128
1244.87 123
1244.95 117
1245.03 113
1245.11 111
1245.19 113
1245.27 118
1245.35 126
1245.44 135
1245.52 145
1245.60 153
1245.68 161
1245.76 168
1245.84 175
1245.92 183
1246.00 192
1246.08 201
1246.16 211
1246.24 218
1246.32 225
1246.41 229
1246.49 231
1246.57 233
1246.65 234
1246.73 236
1246.81 239
1246.89 243
1246.97 247
1247.05 252
1247.13 257
1247.21 262
1247.30 267
1247.38 270
1247.46 270
1247.54 269
1247.62 265
1247.70 261
1247.78 255
1247.86 251
1247.94 247
1248.02 246
1248.11 246
1248.19 247
1248.27 247
1248.35 247
1248.43 247
1248.51 248
1248.59 249
1248.67 252
1248.75 255
1248.83 259
1248.91 261
1249.00 261
1249.08 257
1249.16 250
1249.24 242
1249.32 233
1249.40 227
1249.48 224
1249.56 226
1249.64 231
1249.72 239
1249.81 250
1249.89 260
1249.97 270
1250.05 276
1250.13 280
1250.21 280
1250.29 277
1250.37 270
1250.45 261
1250.53 250
1250.62 239
1250.70 229
1250.78 223
1250.86 222
1250.94 226
1251.02 235
1251.10 248
1251.18 263
1251.26 277
1251.35 288
1251.43 296
1251.51 299
1251.59 300
1251.67 299
1251.75 298
1251.83 298
1251.91 300
1251.99 303
1252.07 306
1252.16 307
1252.24 307
1252.32 305
1252.40 302
1252.48 299
1252.56 298
1252.64 300
1252.72 305
1252.80 313
1252.89 324
1252.97 337
1253.05 351
1253.13 366
1253.21 380
1253.29 391
1253.37 400
1253.45 406
1253.53 408
1253.62 404
1253.70 396
1253.78 383
1253.86 367
1253.94 350
1254.02 332
1254.10 317
1254.18 305
1254.26 299
1254.35 297
1254.43 299
1254.51 305
1254.59 312
1254.67 321
1254.75 330
1254.83 339
1254.91 346
1255.00 351
1255.08 355
1255.16 355
1255.24 353
1255.32 348
1255.40 342
1255.48 336
1255.56 330
1255.64 326
1255.73 322
1255.81 318
1255.89 314
1255.97 311
1256.05 308
1256.13 306
1256.21 306
1256.29 309
1256.38 314
1256.46 318
1256.54 321
1256.62 321
1256.70 318
1256.78 311
1256.86 302
1256.94 291
1257.03 282
1257.11 274
1257.19 267
1257.27 261
1257.35 257
1257.43 253
1257.51 249
1257.59 247
1257.68 246
1257.76 246
1257.84 246
1257.92 246
1258.00 246
1258.08 242
1258.16 236
1258.24 228
1258.33 217
1258.41 205
1258.49 194
1258.57 184
1258.65 176
1258.73 173
1258.81 172
1258.89 174
1258.98 176
1259.06 179
1259.14 179
1259.22 176
1259.30 171
1259.38 163
1259.46 155
1259.55 147
1259.63 142
1259.71 139
1259.79 139
1259.87 141
1259.95 143
1260.03 145
1260.11 145
1260.20 143
1260.28 140
1260.36 135
1260.44 131
1260.52 127
1260.60 124
1260.68 124
1260.77 125
1260.85 129
1260.93 135
1261.01 143
1261.09 151
1261.17 159
1261.25 165
1261.33 168
1261.42 169
1261.50 166
1261.58 159
1261.66 149
1261.74 137
1261.82 122
1261.90 107
1261.99 93
1262.07 81
1262.15 74
1262.23 69
1262.31 68
1262.39 69
1262.47 70
1262.56 69
1262.64 67
1262.72 64
1262.80 59
1262.88 53
1262.96 48
1263.04 42
1263.13 36
1263.21 31
1263.29 25
1263.37 20
1263.45 17
1263.53 16
1263.61 17
1263.70 20
1263.78 25
1263.86 29
1263.94 32
1264.02 33
1264.10 32
1264.18 28
1264.27 23
1264.35 17
1264.43 10
1264.51 5
1264.59 0
1264.67 0
1264.75 0
1264.84 0
1264.92 0
1265.00 0
1265.08 0
1265.16 0
1265.24 0
1265.33 3
1265.41 13
1265.49 23
1265.57 33
1265.65 42
1265.73 48
1265.81 52
1265.90 53
1265.98 50
1266.06 45
1266.14 39
1266.22 33
1266.30 28
1266.39 24
1266.47 22
1266.55 23
1266.63 27
1266.71 32
1266.79 38
1266.87 44
1266.96 50
1267.04 54
1267.12 57
1267.20 59
1267.28 61
1267.36 64
1267.45 69
1267.53 76
1267.61 86
1267.69 99
1267.77 113
1267.85 129
1267.93 145
1268.02 160
1268.10 173
1268.18 183
1268.26 190
1268.34 195
1268.42 199
1268.51 201
1268.59 203
1268.67 206
1268.75 208
1268.83 210
1268.91 209
1269.00 205
1269.08 198
1269.16 189
1269.24 179
1269.32 172
1269.40 167
1269.49 166
1269.57 168
1269.65 172
1269.73 175
1269.81 176
1269.89 174
1269.98 169
1270.06 164
1270.14 158
1270.22 155
1270.30 153
1270.38 154
1270.47 157
1270.55 159
1270.63 160
1270.71 157
1270.79 151
1270.87 142
1270.96 129
1271.04 114
1271.12 100
1271.20 90
1271.28 84
1271.36 84
1271.45 89
1271.53 99
1271.61 111
1271.69 122
1271.77 132
1271.85 138
1271.94 140
1272.02 140
1272.10 137
1272.18 133
1272.26 130
1272.34 128
1272.43 128
1272.51 130
1272.59 134
1272.67 139
1272.75 144
1272.84 149
1272.92 152
1273.00 152
1273.08 149
1273.16 143
1273.24 136
1273.33 129
1273.41 121
1273.49 116
1273.57 113
1273.65 114
1273.73 119
1273.82 127
1273.90 137
1273.98 148
1274.06 159
1274.14 169
1274.23 175
1274.31 179
1274.39 180
1274.47 177
1274.55 172
1274.63 164
1274.72 154
1274.80 143
1274.88 131
1274.96 118
1275.04 106
1275.13 95
1275.21 86
1275.29 80
1275.37 78
1275.45 80
1275.53 85
1275.62 91
1275.70 96
1275.78 99
1275.86 97
1275.94 91
1276.03 82
1276.11 70
1276.19 58
1276.27 48
1276.35 41
1276.43 37
1276.52 35
1276.60 33
1276.68 30
1276.76 25
1276.84 18
1276.93 10
1277.01 3
1277.09 0
1277.17 0
1277.25 0
1277.34 0
1277.42 1
1277.50 3
1277.58 4
1277.66 2
1277.74 0
1277.83 0
1277.91 0
1277.99 0
1278.07 0
1278.15 10
1278.24 24
1278.32 43
1278.40 64
1278.48 85
1278.56 105
1278.65 122
1278.73 133
1278.81 139
1278.89 140
1278.97 137
1279.06 131
1279.14 125
1279.22 119
1279.30 115
1279.38 113
1279.47 113
1279.55 114
1279.63 117
1279.71 121
1279.79 125
1279.88 128
1279.96 129
1280.04 129
1280.12 126
1280.20 123
1280.28 120
1280.37 117
1280.45 118
1280.53 120
1280.61 123
1280.69 127
1280.78 129
1280.86 131
1280.94 130
1281.02 127
1281.10 124
1281.19 119
1281.27 115
1281.35 110
1281.43 104
1281.52 98
1281.60 93
1281.68 88
1281.76 84
1281.84 83
1281.93 83
1282.01 84
1282.09 87
1282.17 89
1282.25 91
1282.34 93
1282.42 95
1282.50 97
1282.58 101
1282.66 105
1282.75 109
1282.83 112
1282.91 114
1282.99 114
1283.07 113
1283.16 112
1283.24 110
1283.32 109
1283.40 109
1283.48 111
1283.57 115
1283.65 121
1283.73 131
1283.81 143
1283.89 160
1283.98 180
1284.06 202
1284.14 225
1284.22 244
1284.31 258
1284.39 264
1284.47 262
1284.55 252
1284.63 238
1284.72 221
1284.80 204
1284.88 191
1284.96 183
1285.04 181
1285.13 183
1285.21 188
1285.29 194
1285.37 201
1285.46 206
1285.54 211
1285.62 214
1285.70 217
1285.78 221
1285.87 226
1285.95 232
1286.03 239
1286.11 246
1286.19 254
1286.28 263
1286.36 271
1286.44 278
1286.52 284
1286.61 288
1286.69 290
1286.77 291
1286.85 291
1286.93 292
1287.02 293
1287.10 296
1287.18 298
1287.26 301
1287.35 303
1287.43 305
1287.51 306
1287.59 307
1287.67 311
1287.76 317
1287.84 327
1287.92 339
1288.00 353
1288.09 367
1288.17 379
1288.25 388
1288.33 392
1288.41 392
1288.50 388
1288.58 380
1288.66 371
1288.74 360
1288.83 349
1288.91 339
1288.99 329
1289.07 320
1289.15 312
1289.24 303
1289.32 295
1289.40 286
1289.48 277
1289.57 269
1289.65 260
1289.73 252
1289.81 244
1289.90 235
1289.98 226
1290.06 216
1290.14 207
1290.22 198
1290.31 192
1290.39 188
1290.47 186
1290.55 187
1290.64 190
1290.72 195
1290.80 201
1290.88 208
1290.97 217
1291.05 226
1291.13 235
1291.21 244
1291.29 251
1291.38 254
1291.46 253
1291.54 248
1291.62 239
1291.71 227
1291.79 215
1291.87 202
1291.95 191
1292.04 183
1292.12 177
1292.20 173
1292.28 169
1292.37 166
1292.45 161
1292.53 155
1292.61 147
1292.69 139
1292.78 132
1292.86 126
1292.94 122
1293.02 120
1293.11 120
1293.19 120
1293.27 120
1293.35 118
1293.44 115
1293.52 110
1293.60 103
1293.68 96
1293.77 88
1293.85 79
1293.93 70
1294.01 61
1294.10 53
1294.18 44
1294.26 36
1294.34 30
1294.43 26
1294.51 23
1294.59 22
1294.67 21
1294.76 19
1294.84 16
1294.92 13
1295.00 9
1295.09 6
1295.17 2
1295.25 1
1295.33 0
1295.42 0
1295.50 0
1295.58 0
1295.66 0
1295.74 0
1295.83 0
1295.91 0
1295.99 0
1296.07 0
1296.16 0
1296.24 4
1296.32 11
1296.40 17
1296.49 22
1296.57 26
1296.65 29
1296.73 31
1296.82 31
1296.90 29
1296.98 25
1297.06 20
1297.15 13
1297.23 7
1297.31 2
1297.40 1
1297.48 4
1297.56 11
1297.64 21
1297.73 32
1297.81 44
1297.89 54
1297.97 63
1298.06 68
1298.14 72
1298.22 73
1298.30 72
1298.39 70
1298.47 66
1298.55 62
1298.63 57
1298.72 53
1298.80 49
1298.88 46
1298.96 44
1299.05 44
1299.13 44
1299.21 46
1299.29 49
1299.38 55
1299.46 63
1299.54 73
1299.62 87
1299.71 103
1299.79 119
1299.87 134
1299.95 146
1300.04 152
1300.12 152
1300.20 145
1300.29 133
1300.37 118
1300.45 105
1300.53 96
1300.62 93
1300.70 95
1300.78 101
1300.86 109
1300.95 115
1301.03 118
1301.11 115
1301.19 108
1301.28 100
1301.36 92
1301.44 86
1301.53 85
1301.61 88
1301.69 95
1301.77 102
1301.86 108
1301.94 112
1302.02 113
1302.10 112
1302.19 108
1302.27 104
1302.35 100
1302.43 98
1302.52 99
1302.60 103
1302.68 108
1302.77 114
1302.85 121
1302.93 127
1303.01 130
1303.10 130
1303.18 128
1303.26 124
1303.34 119
1303.43 114
1303.51 109
1303.59 107
1303.68 108
1303.76 111
1303.84 117
1303.92 124
1304.01 130
1304.09 134
1304.17 135
1304.25 133
1304.34 128
1304.42 119
1304.50 109
1304.59 97
1304.67 86
1304.75 74
1304.83 64
1304.92 56
1305.00 51
1305.08 47
1305.16 47
1305.25 49
1305.33 52
1305.41 57
1305.50 61
1305.58 64
1305.66 66
1305.74 66
1305.83 64
1305.91 60
1305.99 54
1306.08 47
1306.16 42
1306.24 37
1306.32 35
1306.41 36
1306.49 39
1306.57 44
1306.66 49
1306.74 55
1306.82 58
1306.90 59
1306.99 57
1307.07 51
1307.15 42
1307.24 31
1307.32 19
1307.40 9
1307.48 0
1307.57 0
1307.65 0
1307.73 0
1307.82 0
1307.90 0
1307.98 0
1308.06 4
1308.15 11
1308.23 19
1308.31 28
1308.40 37
1308.48 46
1308.56 54
1308.64 61
1308.73 66
1308.81 71
1308.89 74
1308.98 77
1309.06 79
1309.14 81
1309.22 82
1309.31 83
1309.39 84
1309.47 85
1309.56 88
1309.64 90
1309.72 93
1309.80 95
1309.89 96
1309.97 95
1310.05 90
1310.14 84
1310.22 77
1310.30 69
1310.39 63
1310.47 58
1310.55 55
1310.63 52
1310.72 49
1310.80 45
1310.88 38
1310.97 30
1311.05 22
1311.13 13
1311.21 5
1311.30 0
1311.38 0
1311.46 0
1311.55 0
1311.63 2
1311.71 9
1311.80 17
1311.88 25
1311.96 31
1312.04 34
1312.13 34
1312.21 30
1312.29 24
1312.38 17
1312.46 9
1312.54 2
1312.63 0
1312.71 0
1312.79 0
1312.87 0
1312.96 0
1313.04 0
1313.12 0
1313.21 0
1313.29 3
1313.37 7
1313.46 10
1313.54 13
1313.62 17
1313.71 21
1313.79 27
1313.87 34
1313.95 42
1314.04 49
1314.12 55
1314.20 59
1314.29 59
1314.37 56
1314.45 52
1314.54 47
1314.62 43
1314.70 42
1314.78 44
1314.87 49
1314.95 57
1315.03 65
1315.12 73
1315.20 80
1315.28 84
1315.37 85
1315.45 83
1315.53 79
1315.62 75
1315.70 71
1315.78 69
1315.87 69
1315.95 71
1316.03 76
1316.11 81
1316.20 86
1316.28 91
1316.36 97
1316.45 103
1316.53 109
1316.61 117
1316.70 127
1316.78 138
1316.86 149
1316.95 159
1317.03 168
1317.11 175
1317.20 179
1317.28 180
1317.36 179
1317.45 176
1317.53 174
1317.61 173
1317.69 174
1317.78 178
1317.86 183
1317.94 189
1318.03 194
1318.11 196
1318.19 196
1318.28 193
1318.36 188
1318.44 183
1318.53 179
1318.61 176
1318.69 176
1318.78 177
1318.86 178
1318.94 178
1319.03 176
1319.11 172
1319.19 166
1319.28 156
1319.36 143
1319.44 127
1319.53 109
1319.61 91
1319.69 73
1319.77 60
1319.86 54
1319.94 56
1320.02 67
1320.11 87
1320.19 112
1320.27 139
1320.36 165
1320.44 186
1320.52 200
1320.61 206
1320.69 205
1320.77 198
1320.86 189
1320.94 178
1321.02 168
1321.11 159
1321.19 152
1321.27 149
1321.36 148
1321.44 150
1321.52 154
1321.61 158
1321.69 161
1321.77 161
1321.86 157
1321.94 149
1322.02 140
1322.11 133
1322.19 128
1322.27 128
1322.36 134
1322.44 145
1322.52 159
1322.61 174
1322.69 188
1322.77 199
1322.86 208
1322.94 216
1323.02 223
1323.11 231
1323.19 242
1323.27 255
1323.36 273
1323.44 296
1323.52 323
1323.61 355
1323.69 395
1323.77 440
1323.86 493
1323.94 551
1324.02 613
1324.11 679
1324.19 744
1324.27 806
1324.36 864
1324.44 917
1324.52 963
1324.61 1005
1324.69 1043
1324.77 1079
1324.86 1116
1324.94 1155
1325.02 1198
1325.11 1244
1325.19 1293
1325.27 1345
1325.36 1395
1325.44 1442
1325.52 1483
1325.61 1518
1325.69 1545
1325.78 1567
1325.86 1585
1325.94 1599
1326.03 1612
1326.11 1623
1326.19 1631
1326.28 1635
1326.36 1631
1326.44 1622
1326.53 1606
1326.61 1585
1326.69 1561
1326.78 1537
1326.86 1513
1326.94 1488
1327.03 1463
1327.11 1434
1327.19 1402
1327.28 1366
1327.36 1326
1327.44 1285
1327.53 1244
1327.61 1206
1327.69 1173
1327.78 1144
1327.86 1121
1327.95 1103
1328.03 1088
1328.11 1075
1328.20 1063
1328.28 1050
1328.36 1036
1328.45 1020
1328.53 1002
1328.61 983
1328.70 961
1328.78 938
1328.86 913
1328.95 886
1329.03 857
1329.11 826
1329.20 795
1329.28 765
1329.37 740
1329.45 719
1329.53 702
1329.62 689
1329.70 677
1329.78 663
1329.87 647
1329.95 627
1330.03 605
1330.12 583
1330.20 564
1330.28 549
1330.37 540
1330.45 536
1330.53 535
1330.62 535
1330.70 533
1330.79 526
1330.87 515
1330.95 500
1331.04 485
1331.12 471
1331.20 464
1331.29 462
1331.37 467
1331.45 476
1331.54 487
1331.62 495
1331.71 498
1331.79 497
1331.87 491
1331.96 483
1332.04 474
1332.12 466
1332.21 460
1332.29 456
1332.37 451
1332.46 446
1332.54 438
1332.63 428
1332.71 415
1332.79 402
1332.88 389
1332.96 376
1333.04 365
1333.13 357
1333.21 352
1333.29 348
1333.38 346
1333.46 344
1333.55 342
1333.63 339
1333.71 335
1333.80 328
1333.88 321
1333.96 315
1334.05 309
1334.13 306
1334.22 303
1334.30 303
1334.38 302
1334.47 300
1334.55 296
1334.63 289
1334.72 279
1334.80 267
1334.88 253
1334.97 239
1335.05 226
1335.14 215
1335.22 206
1335.30 199
1335.39 196
1335.47 194
1335.55 194
1335.64 192
1335.72 188
1335.81 181
1335.89 171
1335.97 158
1336.06 144
1336.14 130
1336.22 117
1336.31 106
1336.39 97
1336.48 91
1336.56 87
1336.64 85
1336.73 86
1336.81 88
1336.89 91
1336.98 94
1337.06 96
1337.15 97
1337.23 97
1337.31 96
1337.40 95
1337.48 94
1337.57 93
1337.65 94
1337.73 94
1337.82 94
1337.90 93
1337.98 89
1338.07 84
1338.15 77
1338.24 70
1338.32 64
1338.40 61
1338.49 60
1338.57 61
1338.65 63
1338.74 66
1338.82 68
1338.91 68
1338.99 68
1339.07 68
1339.16 70
1339.24 73
1339.33 78
1339.41 84
1339.49 90
1339.58 95
1339.66 96
1339.74 93
1339.83 86
1339.91 75
1340.00 60
1340.08 43
1340.16 26
1340.25 11
1340.33 0
1340.42 0
1340.50 0
1340.58 0
1340.67 0
1340.75 0
1340.84 0
1340.92 0
1341.00 0
1341.09 0
1341.17 11
1341.25 26
1341.34 43
1341.42 61
1341.51 79
1341.59 95
1341.67 108
1341.76 117
1341.84 122
1341.93 125
1342.01 124
1342.09 121
1342.18 116
1342.26 110
1342.35 101
1342.43 93
1342.51 85
1342.60 78
1342.68 74
1342.77 71
1342.85 71
1342.93 73
1343.02 77
1343.10 83
1343.19 92
1343.27 104
1343.35 118
1343.44 133
1343.52 147
1343.61 160
1343.69 170
1343.77 176
1343.86 178
1343.94 175
1344.03 169
1344.11 161
1344.19 153
1344.28 145
1344.36 138
1344.45 134
1344.53 134
1344.61 138
1344.70 144
1344.78 154
1344.87 167
1344.95 180
1345.03 193
1345.12 203
1345.20 210
1345.29 214
1345.37 215
1345.45 213
1345.54 211
1345.62 209
1345.71 209
1345.79 211
1345.87 214
1345.96 218
1346.04 220
1346.13 219
1346.21 215
1346.29 206
1346.38 194
1346.46 182
1346.55 170
1346.63 161
1346.72 157
1346.80 157
1346.88 163
1346.97 173
1347.05 188
1347.14 204
1347.22 221
1347.30 238
1347.39 252
1347.47 263
1347.56 271
1347.64 275
1347.72 277
1347.81 277
1347.89 276
1347.98 274
1348.06 271
1348.14 269
1348.23 265
1348.31 260
1348.40 253
1348.48 244
1348.57 235
1348.65 226
1348.73 219
1348.82 213
1348.90 210
1348.99 209
1349.07 209
1349.15 210
1349.24 211
1349.32 210
1349.41 209
1349.49 207
1349.58 206
1349.66 205
1349.74 207
1349.83 211
1349.91 218
1350.00 226
1350.08 236
1350.16 246
1350.25 256
1350.33 266
1350.42 276
1350.50 285
1350.59 292
1350.67 297
1350.75 296
1350.84 289
1350.92 277
1351.01 260
1351.09 242
1351.18 225
1351.26 211
1351.34 203
1351.43 198
1351.51 197
1351.60 196
1351.68 195
1351.77 192
1351.85 187
1351.93 181
1352.02 176
1352.10 174
1352.19 174
1352.27 177
1352.35 182
1352.44 187
1352.52 191
1352.61 193
1352.69 192
1352.78 189
1352.86 184
1352.94 178
1353.03 171
1353.11 164
1353.20 159
1353.28 156
1353.37 155
1353.45 155
1353.53 157
1353.62 161
1353.70 165
1353.79 170
1353.87 175
1353.96 180
1354.04 185
1354.13 188
1354.21 190
1354.29 189
1354.38 187
1354.46 182
1354.55 176
1354.63 170
1354.72 163
1354.80 158
1354.88 152
1354.97 147
1355.05 138
1355.14 127
1355.22 111
1355.31 91
1355.39 69
1355.47 47
1355.56 29
1355.64 17
1355.73 13
1355.81 17
1355.90 28
1355.98 43
1356.07 57
1356.15 70
1356.23 78
1356.32 83
1356.40 86
1356.49 86
1356.57 87
1356.66 88
1356.74 88
1356.82 87
1356.91 84
1356.99 78
1357.08 71
1357.16 62
1357.25 52
1357.33 43
1357.42 36
1357.50 32
1357.58 31
1357.67 36
1357.75 45
1357.84 60
1357.92 78
1358.01 99
1358.09 118
1358.18 135
1358.26 147
1358.34 154
1358.43 156
1358.51 154
1358.60 149
1358.68 143
1358.77 137
1358.85 133
1358.94 132
1359.02 135
1359.10 142
1359.19 154
1359.27 168
1359.36 184
1359.44 202
1359.53 219
1359.61 235
1359.70 251
1359.78 265
1359.86 277
1359.95 289
1360.03 300
1360.12 311
1360.20 323
1360.29 334
1360.37 344
1360.46 351
1360.54 356
1360.63 356
1360.71 352
1360.79 344
1360.88 333
1360.96 321
1361.05 310
1361.13 299
1361.22 290
1361.30 281
1361.39 273
1361.47 264
1361.56 256
1361.64 249
1361.72 242
1361.81 237
1361.89 233
1361.98 229
1362.06 225
1362.15 222
1362.23 219
1362.32 216
1362.40 214
1362.49 213
1362.57 212
1362.65 213
1362.74 214
1362.82 215
1362.91 218
1362.99 222
1363.08 226
1363.16 232
1363.25 238
1363.33 247
1363.42 258
1363.50 273
1363.59 292
1363.67 314
1363.75 338
1363.84 361
1363.92 382
1364.01 398
1364.09 407
1364.18 410
1364.26 406
1364.35 395
1364.43 380
1364.52 360
1364.60 338
1364.69 314
1364.77 290
1364.85 268
1364.94 248
1365.02 233
1365.11 221
1365.19 214
1365.28 211
1365.36 211
1365.45 212
1365.53 214
1365.62 214
1365.70 213
1365.79 210
1365.87 204
1365.96 195
1366.04 184
1366.12 172
1366.21 161
1366.29 151
1366.38 144
1366.46 140
1366.55 139
1366.63 142
1366.72 145
1366.80 147
1366.89 147
1366.97 142
1367.06 132
1367.14 120
1367.23 105
1367.31 91
1367.40 80
1367.48 73
1367.57 72
1367.65 75
1367.73 81
1367.82 89
1367.90 97
1367.99 104
1368.07 108
1368.16 108
1368.24 103
1368.33 93
1368.41 79
1368.50 62
1368.58 44
1368.67 30
1368.75 19
1368.84 15
1368.92 15
1369.01 19
1369.09 24
1369.18 29
1369.26 31
1369.35 32
1369.43 30
1369.51 27
1369.60 25
1369.68 22
1369.77 20
1369.85 16
1369.94 11
1370.02 4
1370.11 0
1370.19 0
1370.28 0
1370.36 0
1370.45 0
1370.53 0
1370.62 0
1370.70 0
1370.79 4
1370.87 10
1370.96 15
1371.04 19
1371.13 23
1371.21 27
1371.30 33
1371.38 42
1371.47 55
1371.55 69
1371.64 86
1371.72 104
1371.81 122
1371.89 140
1371.97 156
1372.06 171
1372.14 184
1372.23 195
1372.31 201
1372.40 204
1372.48 203
1372.57 199
1372.65 193
1372.74 188
1372.82 183
1372.91 181
1372.99 183
1373.08 187
1373.16 194
1373.25 204
1373.33 215
1373.42 229
1373.50 245
1373.59 263
1373.67 281
1373.76 298
1373.84 314
1373.93 327
1374.01 335
1374.10 337
1374.18 334
1374.27 327
1374.35 316
1374.44 304
1374.52 293
1374.61 284
1374.69 278
1374.78 275
1374.86 275
1374.95 277
1375.03 280
1375.12 284
1375.20 287
1375.29 289
1375.37 289
1375.46 289
1375.54 289
1375.63 290
1375.71 294
1375.80 300
1375.88 310
1375.97 320
1376.05 331
1376.14 339
1376.22 342
1376.31 340
1376.39 333
1376.48 324
1376.56 315
1376.65 311
1376.73 316
1376.82 330
1376.90 354
1376.99 384
1377.07 417
1377.16 447
1377.24 473
1377.33 490
1377.41 499
1377.50 501
1377.58 497
1377.67 488
1377.75 479
1377.84 469
1377.92 460
1378.01 454
1378.09 451
1378.18 451
1378.26 455
1378.35 461
1378.43 469
1378.52 478
1378.60 485
1378.69 490
1378.77 491
1378.86 489
1378.94 484
1379.03 478
1379.11 471
1379.20 467
1379.28 465
1379.37 466
1379.45 469
1379.54 472
1379.62 473
1379.71 470
1379.79 459
1379.88 442
1379.96 418
1380.05 391
1380.13 363
1380.22 337
1380.31 317
1380.39 302
1380.48 293
1380.56 288
1380.65 285
1380.73 282
1380.82 279
1380.90 275
1380.99 271
1381.07 267
1381.16 263
1381.24 258
1381.33 251
1381.41 242
1381.50 230
1381.58 217
1381.67 204
1381.75 191
1381.84 181
1381.92 174
1382.01 171
1382.09 173
1382.18 178
1382.26 187
1382.35 198
1382.43 209
1382.52 219
1382.60 228
1382.69 233
1382.78 236
1382.86 237
1382.95 236
1383.03 235
1383.12 233
1383.20 230
1383.29 226
1383.37 220
1383.46 213
1383.54 203
1383.63 192
1383.71 180
1383.80 168
1383.88 155
1383.97 143
1384.05 129
1384.14 116
1384.22 103
1384.31 92
1384.39 83
1384.48 76
1384.57 72
1384.65 71
1384.74 71
1384.82 73
1384.91 75
1384.99 77
1385.08 81
1385.16 85
1385.25 89
1385.33 93
1385.42 96
1385.50 97
1385.59 97
1385.67 95
1385.76 92
1385.84 88
1385.93 86
1386.01 86
1386.10 91
1386.19 99
1386.27 112
1386.36 126
1386.44 141
1386.53 154
1386.61 163
1386.70 166
1386.78 163
1386.87 154
1386.95 142
1387.04 126
1387.12 109
1387.21 91
1387.29 74
1387.38 59
1387.47 46
1387.55 37
1387.64 32
1387.72 33
1387.81 39
1387.89 50
1387.98 62
1388.06 75
1388.15 87
1388.23 96
1388.32 102
1388.40 106
1388.49 109
1388.58 111
1388.66 113
1388.75 116
1388.83 118
1388.92 118
1389.00 115
1389.09 107
1389.17 96
1389.26 82
1389.34 67
1389.43 53
1389.51 42
1389.60 35
1389.69 33
1389.77 33
1389.86 33
1389.94 30
1390.03 24
1390.11 12
1390.20 0
1390.28 0
1390.37 0
1390.45 0
1390.54 0
1390.63 0
1390.71 0
1390.80 7
1390.88 35
1390.97 63
1391.05 88
1391.14 108
1391.22 121
1391.31 128
1391.39 130
1391.48 127
1391.57 122
1391.65 117
1391.74 113
1391.82 110
1391.91 110
1391.99 112
1392.08 116
1392.16 120
1392.25 124
1392.33 127
1392.42 128
1392.51 128
1392.59 126
1392.68 123
1392.76 120
1392.85 115
1392.93 111
1393.02 107
1393.10 105
1393.19 105
1393.28 107
1393.36 111
1393.45 117
1393.53 125
1393.62 132
1393.70 138
1393.79 142
1393.87 145
1393.96 147
1394.05 147
1394.13 148
1394.22 148
1394.30 148
1394.39 147
1394.47 144
1394.56 138
1394.64 130
1394.73 119
1394.82 109
1394.90 100
1394.99 94
1395.07 92
1395.16 94
1395.24 99
1395.33 107
1395.41 116
1395.50 124
1395.59 133
1395.67 141
1395.76 149
1395.84 157
1395.93 164
1396.01 171
1396.10 176
1396.19 180
1396.27 182
1396.36 182
1396.44 182
1396.53 180
1396.61 179
1396.70 176
1396.78 173
1396.87 169
1396.96 162
1397.04 154
1397.13 144
1397.21 134
1397.30 124
1397.38 115
1397.47 110
1397.56 110
1397.64 113
1397.73 119
1397.81 126
1397.90 132
1397.98 133
1398.07 130
1398.16 120
1398.24 106
1398.33 91
1398.41 77
1398.50 68
1398.58 67
1398.67 72
1398.75 82
1398.84 95
1398.93 106
1399.01 113
1399.10 114
1399.18 110
1399.27 100
1399.35 87
1399.44 73
1399.53 59
1399.61 48
1399.70 40
1399.78 34
1399.87 32
1399.95 32
1400.04 35
1400.13 39
1400.21 45
1400.30 51
1400.38 57
1400.47 62
1400.56 67
1400.64 72
1400.73 79
1400.81 86
1400.90 94
1400.98 103
1401.07 110
1401.16 115
1401.24 117
1401.33 114
1401.41 109
1401.50 102
1401.58 96
1401.67 90
1401.76 87
1401.84 85
1401.93 85
1402.01 86
1402.10 85
1402.18 83
1402.27 80
1402.36 75
1402.44 70
1402.53 65
1402.61 61
1402.70 60
1402.79 61
1402.87 67
1402.96 75
1403.04 86
1403.13 96
1403.21 104
1403.30 109
1403.39 110
1403.47 106
1403.56 99
1403.64 91
1403.73 83
1403.82 77
1403.90 75
1403.99 76
1404.07 81
1404.16 88
1404.24 97
1404.33 105
1404.42 111
1404.50 113
1404.59 111
1404.67 104
1404.76 93
1404.85 78
1404.93 60
1405.02 43
1405.10 27
1405.19 13
1405.28 2
1405.36 0
1405.45 0
1405.53 0
1405.62 0
1405.71 0
1405.79 0
1405.88 0
1405.96 0
1406.05 4
1406.13 9
1406.22 16
1406.31 24
1406.39 36
1406.48 51
1406.56 71
1406.65 94
1406.74 118
1406.82 140
1406.91 159
1406.99 171
1407.08 176
1407.17 173
1407.25 163
1407.34 147
1407.42 127
1407.51 104
1407.60 81
1407.68 59
1407.77 40
1407.85 24
1407.94 12
1408.03 4
1408.11 1
1408.20 1
1408.28 5
1408.37 11
1408.46 20
1408.54 30
1408.63 40
1408.71 50
1408.80 57
1408.89 64
1408.97 69
1409.06 73
1409.14 76
1409.23 79
1409.32 81
1409.40 83
1409.49 86
1409.57 92
1409.66 100
1409.75 113
1409.83 130
1409.92 148
1410.00 167
1410.09 183
1410.18 196
1410.26 204
1410.35 207
1410.43 207
1410.52 206
1410.61 203
1410.69 201
1410.78 199
1410.86 198
1410.95 199
1411.04 202
1411.12 205
1411.21 207
1411.29 209
1411.38 208
1411.47 205
1411.55 199
1411.64 191
1411.73 184
1411.81 179
1411.90 176
1411.98 176
1412.07 178
1412.16 183
1412.24 188
1412.33 193
1412.41 197
1412.50 199
1412.59 199
1412.67 195
1412.76 186
1412.84 173
1412.93 156
1413.02 139
1413.10 123
1413.19 110
1413.28 101
1413.36 96
1413.45 94
1413.53 92
1413.62 89
1413.71 83
1413.79 76
1413.88 68
1413.96 61
1414.05 57
1414.14 57
1414.22 62
1414.31 70
1414.40 80
1414.48 89
1414.57 94
1414.65 97
1414.74 96
1414.83 94
1414.91 93
1415.00 94
1415.09 97
1415.17 101
1415.26 105
1415.34 107
1415.43 104
1415.52 98
1415.60 87
1415.69 74
1415.77 61
1415.86 48
1415.95 38
1416.03 30
1416.12 25
1416.21 22
1416.29 21
1416.38 22
1416.46 24
1416.55 28
1416.64 34
1416.72 40
1416.81 47
1416.90 55
1416.98 61
1417.07 66
1417.15 69
1417.24 70
1417.33 67
1417.41 61
1417.50 52
1417.59 40
1417.67 26
1417.76 11
1417.84 0
1417.93 0
1418.02 0
1418.10 0
1418.19 0
1418.28 0
1418.36 0
1418.45 6
1418.54 12
1418.62 15
1418.71 15
1418.79 13
1418.88 10
1418.97 6
1419.05 1
1419.14 0
1419.23 0
1419.31 0
1419.40 0
1419.48 0
1419.57 0
1419.66 0
1419.74 11
1419.83 24
1419.92 34
1420.00 39
1420.09 38
1420.18 34
1420.26 27
1420.35 20
1420.43 15
1420.52 12
1420.61 12
1420.69 14
1420.78 17
1420.87 20
1420.95 24
1421.04 30
1421.13 37
1421.21 46
1421.30 57
1421.38 70
1421.47 85
1421.56 99
1421.64 114
1421.73 126
1421.82 137
1421.90 147
1421.99 157
1422.08 166
1422.16 172
1422.25 176
1422.33 176
1422.42 172
1422.51 164
1422.59 151
1422.68 136
1422.77 120
1422.85 105
1422.94 93
1423.03 81
1423.11 72
1423.20 64
1423.29 59
1423.37 56
1423.46 55
1423.55 58
1423.63 64
1423.72 72
1423.80 79
1423.89 83
1423.98 85
1424.06 83
1424.15 79
1424.24 74
1424.32 67
1424.41 61
1424.50 56
1424.58 51
1424.67 47
1424.76 43
1424.84 40
1424.93 38
1425.02 37
1425.10 36
1425.19 35
1425.27 34
1425.36 33
1425.45 32
1425.53 31
1425.62 32
1425.71 35
1425.79 40
1425.88 47
1425.97 55
1426.05 63
1426.14 72
1426.23 80
1426.31 89
1426.40 97
1426.49 104
1426.57 109
1426.66 110
1426.75 109
1426.83 105
1426.92 99
1427.01 94
1427.09 90
1427.18 87
1427.27 85
1427.35 82
1427.44 78
1427.52 72
1427.61 62
1427.70 51
1427.78 40
1427.87 31
1427.96 24
1428.04 19
1428.13 18
1428.22 19
1428.30 22
1428.39 25
1428.48 29
1428.56 32
1428.65 35
1428.74 38
1428.82 40
1428.91 43
1429.00 47
1429.08 53
1429.17 60
1429.26 69
1429.34 80
1429.43 90
1429.52 100
1429.60 108
1429.69 113
1429.78 115
1429.86 115
1429.95 112
1430.04 107
1430.12 101
1430.21 96
1430.30 94
1430.38 95
1430.47 100
1430.56 109
1430.64 122
1430.73 134
1430.82 145
1430.90 153
1430.99 155
1431.08 151
1431.16 143
1431.25 131
1431.34 119
1431.42 110
1431.51 105
1431.60 105
1431.68 109
1431.77 116
1431.86 122
1431.94 125
1432.03 122
1432.12 112
1432.20 97
1432.29 80
1432.38 64
1432.46 50
1432.55 42
1432.64 38
1432.72 38
1432.81 40
1432.90 41
1432.98 41
1433.07 39
1433.16 37
1433.24 36
1433.33 36
1433.42 39
1433.50 44
1433.59 51
1433.68 56
1433.77 60
1433.85 62
1433.94 62
1434.03 60
1434.11 58
1434.20 55
1434.29 52
1434.37 50
1434.46 47
1434.55 45
1434.63 43
1434.72 42
1434.81 40
1434.89 39
1434.98 37
1435.07 35
1435.15 32
1435.24 29
1435.33 26
1435.41 26
1435.50 28
1435.59 34
1435.67 43
1435.76 55
1435.85 69
1435.94 84
1436.02 100
1436.11 116
1436.20 132
1436.28 148
1436.37 162
1436.46 173
1436.54 180
1436.63 182
1436.72 180
1436.80 174
1436.89 166
1436.98 158
1437.06 151
1437.15 146
1437.24 145
1437.32 146
1437.41 152
1437.50 161
1437.59 173
1437.67 186
1437.76 199
1437.85 209
1437.93 214
1438.02 213
1438.11 206
1438.19 193
1438.28 179
1438.37 167
1438.45 160
1438.54 160
1438.63 168
1438.71 184
1438.80 205
1438.89 228
1438.98 252
1439.06 272
1439.15 288
1439.24 299
1439.32 304
1439.41 304
1439.50 300
1439.58 292
1439.67 282
1439.76 272
1439.85 264
1439.93 259
1440.02 260
1440.11 264
1440.19 272
1440.28 281
1440.37 290
1440.45 295
1440.54 295
1440.63 292
1440.71 287
1440.80 280
1440.89 273
1440.98 267
1441.06 262
1441.15 258
1441.24 254
1441.32 251
1441.41 250
1441.50 250
1441.58 253
1441.67 258
1441.76 267
1441.85 276
1441.93 285
1442.02 291
1442.11 293
1442.19 288
1442.28 277
1442.37 261
1442.45 241
1442.54 219
1442.63 199
1442.72 182
1442.80 168
1442.89 159
1442.98 153
1443.06 151
1443.15 151
1443.24 150
1443.33 148
1443.41 142
1443.50 132
1443.59 120
1443.67 105
1443.76 92
1443.85 83
1443.93 78
1444.02 80
1444.11 86
1444.20 95
1444.28 103
1444.37 110
1444.46 112
1444.54 112
1444.63 109
1444.72 105
1444.81 102
1444.89 100
1444.98 98
1445.07 97
1445.15 96
1445.24 94
1445.33 93
1445.42 92
1445.50 92
1445.59 94
1445.68 97
1445.76 101
1445.85 105
1445.94 111
1446.03 117
1446.11 122
1446.20 127
1446.29 130
1446.37 129
1446.46 124
1446.55 116
1446.64 106
1446.72 99
1446.81 96
1446.90 98
1446.98 106
1447.07 116
1447.16 124
1447.25 127
1447.33 123
1447.42 112
1447.51 95
1447.59 76
1447.68 58
1447.77 45
1447.86 38
1447.94 37
1448.03 42
1448.12 52
1448.20 66
1448.29 84
1448.38 105
1448.47 127
1448.55 148
1448.64 167
1448.73 181
1448.81 190
1448.90 194
1448.99 193
1449.08 188
1449.16 180
1449.25 169
1449.34 156
1449.43 142
1449.51 127
1449.60 116
1449.69 109
1449.77 108
1449.86 113
1449.95 122
1450.04 133
1450.12 144
1450.21 151
1450.30 155
1450.39 154
1450.47 151
1450.56 147
1450.65 143
1450.73 140
1450.82 138
1450.91 138
1451.00 139
1451.08 139
1451.17 139
1451.26 138
1451.35 137
1451.43 135
1451.52 134
1451.61 134
1451.69 136
1451.78 140
1451.87 146
1451.96 152
1452.04 157
1452.13 160
1452.22 161
1452.31 160
1452.39 158
1452.48 155
1452.57 153
1452.65 152
1452.74 152
1452.83 153
1452.92 155
1453.00 157
1453.09 159
1453.18 159
1453.27 155
1453.35 148
1453.44 137
1453.53 123
1453.62 109
1453.70 95
1453.79 85
1453.88 78
1453.97 76
1454.05 76
1454.14 78
1454.23 82
1454.31 87
1454.40 95
1454.49 105
1454.58 119
1454.66 135
1454.75 154
1454.84 172
1454.93 188
1455.01 202
1455.10 214
1455.19 224
1455.28 233
1455.36 242
1455.45 249
1455.54 254
1455.63 255
1455.71 251
1455.80 240
1455.89 221
1455.98 197
1456.06 169
1456.15 141
1456.24 114
1456.33 93
1456.41 77
1456.50 68
1456.59 64
1456.68 61
1456.76 60
1456.85 59
1456.94 56
1457.03 54
1457.11 51
1457.20 49
1457.29 47
1457.37 47
1457.46 46
1457.55 44
1457.64 42
1457.72 39
1457.81 35
1457.90 32
1457.99 29
1458.07 27
1458.16 25
1458.25 24
1458.34 22
1458.42 19
1458.51 17
1458.60 15
1458.69 15
1458.77 16
1458.86 21
1458.95 27
1459.04 36
1459.13 44
1459.21 52
1459.30 59
1459.39 64
1459.48 67
1459.56 70
1459.65 70
1459.74 69
1459.83 64
1459.91 55
1460.00 41
1460.09 24
1460.18 4
1460.26 0
1460.35 0
1460.44 0
1460.53 0
1460.61 0
1460.70 0
1460.79 0
1460.88 12
1460.96 23
1461.05 29
1461.14 30
1461.23 28
1461.31 23
1461.40 20
1461.49 20
1461.58 23
1461.66 27
1461.75 33
1461.84 36
1461.93 38
1462.01 37
1462.10 32
1462.19 24
1462.28 14
1462.37 3
1462.45 0
1462.54 0
1462.63 0
1462.72 0
1462.80 0
1462.89 0
1462.98 0
1463.07 0
1463.15 9
1463.24 24
1463.33 37
1463.42 50
1463.50 60
1463.59 68
1463.68 74
1463.77 80
1463.86 87
1463.94 94
1464.03 104
1464.12 115
1464.21 127
1464.29 140
1464.38 153
1464.47 164
1464.56 174
1464.64 181
1464.73 187
1464.82 189
1464.91 190
1465.00 187
1465.08 182
1465.17 175
1465.26 168
1465.35 162
1465.43 157
1465.52 157
1465.61 161
1465.70 169
1465.78 181
1465.87 194
1465.96 207
1466.05 218
1466.14 227
1466.22 232
1466.31 235
1466.40 237
1466.49 237
1466.57 236
1466.66 235
1466.75 232
1466.84 229
1466.93 224
1467.01 218
1467.10 212
1467.19 206
1467.28 200
1467.36 195
1467.45 191
1467.54 187
1467.63 184
1467.72 182
1467.80 181
1467.89 182
1467.98 184
1468.07 187
1468.15 190
1468.24 193
1468.33 193
1468.42 190
1468.51 184
1468.59 176
1468.68 164
1468.77 151
1468.86 137
1468.94 124
1469.03 114
1469.12 107
1469.21 106
1469.30 110
1469.38 119
1469.47 131
1469.56 143
1469.65 153
1469.74 159
1469.82 159
1469.91 154
1470.00 145
1470.09 135
1470.17 126
1470.26 120
1470.35 118
1470.44 122
1470.53 129
1470.61 137
1470.70 145
1470.79 152
1470.88 156
1470.97 159
1471.05 162
1471.14 166
1471.23 171
1471.32 179
1471.40 187
1471.49 195
1471.58 200
1471.67 203
1471.76 201
1471.84 196
1471.93 189
1472.02 180
1472.11 170
1472.20 160
1472.28 150
1472.37 139
1472.46 127
1472.55 114
1472.64 98
1472.72 79
1472.81 58
1472.90 37
1472.99 18
1473.08 0
1473.16 0
1473.25 0
1473.34 0
1473.43 0
1473.52 0
1473.60 2
1473.69 10
1473.78 14
1473.87 16
1473.96 15
1474.04 15
1474.13 17
1474.22 23
1474.31 33
1474.39 46
1474.48 60
1474.57 73
1474.66 83
1474.75 91
1474.83 97
1474.92 103
1475.01 109
1475.10 117
1475.19 128
1475.27 140
1475.36 152
1475.45 163
1475.54 172
1475.63 178
1475.72 181
1475.80 180
1475.89 175
1475.98 168
1476.07 157
1476.16 145
1476.24 132
1476.33 119
1476.42 105
1476.51 92
1476.60 81
1476.68 71
1476.77 65
1476.86 62
1476.95 62
1477.04 64
1477.12 66
1477.21 67
1477.30 67
1477.39 65
1477.48 65
1477.56 69
1477.65 78
1477.74 95
1477.83 118
1477.92 144
1478.00 172
1478.09 197
1478.18 217
1478.27 231
1478.36 239
1478.45 242
1478.53 241
1478.62 238
1478.71 233
1478.80 227
1478.89 220
1478.97 212
1479.06 205
1479.15 198
1479.24 193
1479.33 192
1479.41 193
1479.50 198
1479.59 204
1479.68 212
1479.77 220
1479.86 228
1479.94 236
1480.03 245
1480.12 254
1480.21 264
1480.30 275
1480.38 284
1480.47 293
1480.56 299
1480.65 302
1480.74 302
1480.83 299
1480.91 294
1481.00 286
1481.09 277
1481.18 267
1481.27 255
1481.35 243
1481.44 230
1481.53 216
1481.62 203
1481.71 191
1481.80 178
1481.88 164
1481.97 149
1482.06 133
1482.15 114
1482.24 95
1482.32 76
1482.41 61
1482.50 49
1482.59 45
1482.68 47
1482.77 57
1482.85 73
1482.94 92
1483.03 113
1483.12 132
1483.21 148
1483.30 160
1483.38 167
1483.47 170
1483.56 170
1483.65 168
1483.74 166
1483.82 164
1483.91 162
1484.00 160
1484.09 155
1484.18 148
1484.27 136
1484.35 121
1484.44 103
1484.53 84
1484.62 68
1484.71 56
1484.80 49
1484.88 47
1484.97 48
1485.06 50
1485.15 52
1485.24 53
1485.33 53
1485.41 51
1485.50 49
1485.59 46
1485.68 44
1485.77 42
1485.86 39
1485.94 37
1486.03 35
1486.12 35
1486.21 40
1486.30 50
1486.39 66
1486.47 84
1486.56 104
1486.65 121
1486.74 134
1486.83 140
1486.92 139
1487.00 135
1487.09 128
1487.18 123
1487.27 118
1487.36 116
1487.45 116
1487.53 116
1487.62 116
1487.71 115
1487.80 113
1487.89 110
1487.98 106
1488.06 100
1488.15 92
1488.24 82
1488.33 69
1488.42 56
1488.51 44
1488.59 34
1488.68 29
1488.77 27
1488.86 30
1488.95 35
1489.04 40
1489.13 43
1489.21 44
1489.30 42
1489.39 38
1489.48 33
1489.57 28
1489.66 25
1489.74 24
1489.83 26
1489.92 30
1490.01 35
1490.10 40
1490.19 45
1490.28 48
1490.36 50
1490.45 51
1490.54 51
1490.63 52
1490.72 54
1490.81 57
1490.89 59
1490.98 62
1491.07 62
1491.16 61
1491.25 57
1491.34 51
1491.43 43
1491.51 36
1491.60 28
1491.69 21
1491.78 14
1491.87 8
1491.96 1
1492.04 0
1492.13 0
1492.22 0
1492.31 0
1492.40 0
1492.49 0
1492.58 0
1492.66 0
1492.75 4
1492.84 14
1492.93 27
1493.02 41
1493.11 56
1493.20 69
1493.28 80
1493.37 86
1493.46 85
1493.55 79
1493.64 68
1493.73 54
1493.82 40
1493.90 27
1493.99 18
1494.08 13
1494.17 11
1494.26 12
1494.35 13
1494.44 12
1494.52 9
1494.61 2
1494.70 0
1494.79 0
1494.88 0
1494.97 0
1495.06 0
1495.14 0
1495.23 8
1495.32 27
1495.41 48
1495.50 68
1495.59 87
1495.68 105
1495.76 122
1495.85 141
1495.94 160
1496.03 179
1496.12 196
1496.21 208
1496.30 214
1496.39 212
1496.47 204
1496.56 192
1496.65 179
1496.74 168
1496.83 160
1496.92 157
1497.01 156
1497.09 156
1497.18 157
1497.27 158
1497.36 159
1497.45 161
1497.54 165
1497.63 172
1497.72 183
1497.80 197
1497.89 212
1497.98 227
1498.07 242
1498.16 256
1498.25 268
1498.34 279
1498.42 287
1498.51 295
1498.60 301
1498.69 306
1498.78 311
1498.87 317
1498.96 322
1499.05 328
1499.13 332
1499.22 335
1499.31 335
1499.40 331
1499.49 323
1499.58 310
1499.67 294
1499.76 276
1499.84 259
1499.93 243
1500.02 231
1500.11 223
1500.20 222
1500.29 227
1500.38 238
1500.47 251
1500.55 266
1500.64 280
1500.73 290
1500.82 293
1500.91 290
1501.00 280
1501.09 266
1501.18 248
1501.26 230
1501.35 213
1501.44 198
1501.53 184
1501.62 172
1501.71 158
1501.80 144
1501.89 129
1501.97 116
1502.06 105
1502.15 99
1502.24 98
1502.33 103
1502.42 111
1502.51 121
1502.60 131
1502.69 139
1502.77 146
1502.86 150
1502.95 153
1503.04 153
1503.13 150
1503.22 144
1503.31 134
1503.40 122
1503.48 109
1503.57 97
1503.66 89
1503.75 86
1503.84 88
1503.93 91
1504.02 96
1504.11 98
1504.20 99
1504.28 97
1504.37 96
1504.46 97
1504.55 102
1504.64 112
1504.73 126
1504.82 142
1504.91 159
1505.00 173
1505.08 185
1505.17 192
1505.26 196
1505.35 197
1505.44 195
1505.53 193
1505.62 192
1505.71 192
1505.80 194
1505.88 196
1505.97 198
1506.06 199
1506.15 198
1506.24 194
1506.33 189
1506.42 182
1506.51 176
1506.60 171
1506.69 168
1506.77 167
1506.86 167
1506.95 168
1507.04 169
1507.13 169
1507.22 168
1507.31 166
1507.40 164
1507.49 162
1507.57 161
1507.66 162
1507.75 165
1507.84 170
1507.93 177
1508.02 186
1508.11 195
1508.20 205
1508.29 216
1508.38 226
1508.46 237
1508.55 247
1508.64 257
1508.73 266
1508.82 273
1508.91 275
1509.00 273
1509.09 266
1509.18 255
1509.27 243
1509.35 233
1509.44 227
1509.53 226
1509.62 229
1509.71 234
1509.80 240
1509.89 242
1509.98 242
1510.07 239
1510.16 235
1510.25 232
1510.33 231
1510.42 231
1510.51 232
1510.60 233
1510.69 233
1510.78 232
1510.87 230
1510.96 230
1511.05 231
1511.14 233
1511.22 233
1511.31 231
1511.40 223
1511.49 211
1511.58 195
1511.67 178
1511.76 162
1511.85 149
1511.94 142
1512.03 139
1512.12 142
1512.20 147
1512.29 153
1512.38 158
1512.47 164
1512.56 170
1512.65 177
1512.74 184
1512.83 192
1512.92 202
1513.01 214
1513.10 227
1513.19 239
1513.27 252
1513.36 263
1513.45 273
1513.54 282
1513.63 290
1513.72 297
1513.81 303
1513.90 310
1513.99 316
1514.08 320
1514.17 323
1514.26 323
1514.34 321
1514.43 316
1514.52 309
1514.61 301
1514.70 291
1514.79 279
1514.88 265
1514.97 249
1515.06 232
1515.15 214
1515.24 199
1515.33 187
1515.41 179
1515.50 176
1515.59 177
1515.68 180
1515.77 186
1515.86 191
1515.95 195
1516.04 196
1516.13 195
1516.22 190
1516.31 182
1516.40 170
1516.49 156
1516.57 142
1516.66 130
1516.75 121
1516.84 115
1516.93 115
1517.02 119
1517.11 126
1517.20 135
1517.29 144
1517.38 152
1517.47 156
1517.56 157
1517.65 153
1517.73 146
1517.82 136
1517.91 124
1518.00 112
1518.09 102
1518.18 94
1518.27 87
1518.36 83
1518.45 79
1518.54 74
1518.63 69
1518.72 61
1518.81 51
1518.90 39
1518.98 26
1519.07 11
1519.16 0
1519.25 0
1519.34 0
1519.43 0
1519.52 0
1519.61 0
1519.70 0
1519.79 0
1519.88 9
1519.97 26
1520.06 40
1520.15 51
1520.24 60
1520.32 68
1520.41 76
1520.50 84
1520.59 92
1520.68 97
1520.77 97
1520.86 90
1520.95 79
1521.04 63
1521.13 48
1521.22 36
1521.31 29
1521.40 28
1521.49 32
1521.58 39
1521.67 47
1521.75 54
1521.84 59
1521.93 64
1522.02 71
1522.11 80
1522.20 92
1522.29 106
1522.38 122
1522.47 136
1522.56 150
1522.65 162
1522.74 174
1522.83 187
1522.92 200
1523.01 212
1523.10 221
1523.19 225
1523.27 222
1523.36 211
1523.45 193
1523.54 172
1523.63 151
1523.72 133
1523.81 121
1523.90 116
1523.99 117
1524.08 123
1524.17 134
1524.26 146
1524.35 159
1524.44 173
1524.53 184
1524.62 193
1524.71 199
1524.80 202
1524.88 201
1524.97 199
1525.06 193
1525.15 186
1525.24 176
1525.33 163
1525.42 148
1525.51 129
1525.60 109
1525.69 90
1525.78 74
1525.87 63
1525.96 58
1526.05 61
1526.14 70
1526.23 83
1526.32 99
1526.41 115
1526.50 132
1526.59 148
1526.68 163
1526.76 177
1526.85 191
1526.94 203
1527.03 212
1527.12 218
1527.21 219
1527.30 218
1527.39 213
1527.48 208
1527.57 203
1527.66 199
1527.75 197
1527.84 195
1527.93 193
1528.02 191
1528.11 189
1528.20 187
1528.29 187
1528.38 189
1528.47 192
1528.56 198
1528.65 203
1528.74 208
1528.82 212
1528.91 213
1529.00 211
1529.09 206
1529.18 200
1529.27 192
1529.36 181
1529.45 168
1529.54 152
1529.63 133
1529.72 112
1529.81 92
1529.90 73
1529.99 58
1530.08 49
1530.17 47
1530.26 50
1530.35 56
1530.44 64
1530.53 71
1530.62 74
1530.71 74
1530.80 71
1530.89 65
1530.98 59
1531.07 55
1531.16 54
1531.24 57
1531.33 65
1531.42 76
1531.51 86
1531.60 95
1531.69 100
1531.78 100
1531.87 97
1531.96 93
1532.05 89
1532.14 89
1532.23 95
1532.32 107
1532.41 124
1532.50 145
1532.59 167
1532.68 189
1532.77 207
1532.86 220
1532.95 226
1533.04 226
1533.13 220
1533.22 211
1533.31 201
1533.40 192
1533.49 186
1533.58 184
1533.67 187
1533.76 191
1533.85 196
1533.94 199
1534.03 198
1534.12 191
1534.21 180
1534.29 167
1534.38 155
1534.47 145
1534.56 141
1534.65 143
1534.74 148
1534.83 155
1534.92 160
1535.01 161
1535.10 155
1535.19 144
1535.28 129
1535.37 113
1535.46 99
1535.55 90
1535.64 86
1535.73 86
1535.82 87
1535.91 88
1536.00 87
1536.09 82
1536.18 73
1536.27 61
1536.36 46
1536.45 29
1536.54 13
1536.63 0
1536.72 0
1536.81 0
1536.90 0
1536.99 0
1537.08 0
1537.17 0
1537.26 0
1537.35 0
1537.44 13
1537.53 36
1537.62 61
1537.71 85
1537.80 105
1537.89 120
1537.98 131
1538.07 137
1538.16 142
1538.25 148
1538.34 159
1538.43 173
1538.52 190
1538.61 207
1538.70 223
1538.79 234
1538.88 241
1538.97 244
1539.06 246
1539.15 250
1539.24 258
1539.33 270
1539.42 286
1539.51 302
1539.60 318
1539.69 329
1539.78 336
1539.86 339
1539.95 340
1540.04 341
1540.13 344
1540.22 349
1540.31 356
1540.40 364
1540.49 370
1540.58 374
1540.67 374
1540.76 371
1540.85 365
1540.94 357
1541.03 347
1541.12 336
1541.21 324
1541.30 313
1541.39 304
1541.48 297
1541.57 294
1541.66 295
1541.75 299
1541.84 303
1541.93 306
1542.02 304
1542.11 297
1542.20 283
1542.29 265
1542.38 245
1542.47 226
1542.56 210
1542.65 198
1542.74 191
1542.83 187
1542.92 185
1543.01 184
1543.10 184
1543.19 185
1543.28 187
1543.37 191
1543.46 197
1543.55 205
1543.64 215
1543.73 227
1543.82 239
1543.91 251
1544.00 260
1544.09 265
1544.18 267
1544.27 266
1544.36 261
1544.45 253
1544.54 245
1544.63 238
1544.72 231
1544.81 227
1544.90 223
1544.99 219
1545.08 216
1545.17 212
1545.26 208
1545.36 204
1545.45 199
1545.54 196
1545.63 193
1545.72 190
1545.81 188
1545.90 187
1545.99 186
1546.08 187
1546.17 189
1546.26 192
1546.35 196
1546.44 199
1546.53 201
1546.62 202
1546.71 201
1546.80 199
1546.89 197
1546.98 197
1547.07 198
1547.16 201
1547.25 206
1547.34 211
1547.43 216
1547.52 219
1547.61 219
1547.70 215
1547.79 205
1547.88 190
1547.97 172
1548.06 152
1548.15 134
1548.24 118
1548.33 108
1548.42 104
1548.51 105
1548.60 109
1548.69 116
1548.78 124
1548.87 133
1548.96 142
1549.05 151
1549.14 159
1549.23 165
1549.32 169
1549.41 169
1549.50 167
1549.59 164
1549.68 161
1549.77 160
1549.86 161
1549.95 164
1550.04 168
1550.13 172
1550.22 175
1550.31 175
1550.40 172
1550.49 167
1550.58 158
1550.67 146
1550.76 133
1550.85 119
1550.95 106
1551.04 99
1551.13 97
1551.22 104
1551.31 118
1551.40 137
1551.49 159
1551.58 179
1551.67 194
1551.76 201
1551.85 200
1551.94 192
1552.03 181
1552.12 167
1552.21 154
1552.30 143
1552.39 135
1552.48 129
1552.57 125
1552.66 121
1552.75 116
1552.84 111
1552.93 106
1553.02 99
1553.11 93
1553.20 87
1553.29 82
1553.38 78
1553.47 76
1553.56 76
1553.65 79
1553.74 85
1553.83 94
1553.92 105
1554.01 117
1554.11 128
1554.20 136
1554.29 142
1554.38 144
1554.47 144
1554.56 143
1554.65 142
1554.74 142
1554.83 144
1554.92 147
1555.01 154
1555.10 165
1555.19 180
1555.28 199
1555.37 222
1555.46 245
1555.55 268
1555.64 288
1555.73 303
1555.82 312
1555.91 317
1556.00 319
1556.09 319
1556.18 320
1556.27 323
1556.36 328
1556.45 335
1556.55 343
1556.64 350
1556.73 353
1556.82 353
1556.91 349
1557.00 342
1557.09 335
1557.18 330
1557.27 328
1557.36 330
1557.45 334
1557.54 340
1557.63 343
1557.72 343
1557.81 336
1557.90 322
1557.99 302
1558.08 278
1558.17 253
1558.26 230
1558.35 208
1558.44 191
1558.53 178
1558.63 169
1558.72 163
1558.81 159
1558.90 157
1558.99 156
1559.08 157
1559.17 159
1559.26 163
1559.35 170
1559.44 179
1559.53 190
1559.62 200
1559.71 210
1559.80 218
1559.89 224
1559.98 230
1560.07 234
1560.16 238
1560.25 241
1560.34 244
1560.44 244
1560.53 241
1560.62 234
1560.71 226
1560.80 215
1560.89 205
1560.98 196
1561.07 190
1561.16 186
1561.25 184
1561.34 181
1561.43 177
1561.52 168
1561.61 154
1561.70 136
1561.79 114
1561.88 90
1561.97 66
1562.06 44
1562.16 25
1562.25 12
1562.34 5
1562.43 5
1562.52 11
1562.61 24
1562.70 42
1562.79 64
1562.88 88
1562.97 113
1563.06 135
1563.15 153
1563.24 165
1563.33 170
1563.42 169
1563.51 162
1563.60 151
1563.70 140
1563.79 129
1563.88 121
1563.97 117
1564.06 115
1564.15 114
1564.24 113
1564.33 111
1564.42 106
1564.51 99
1564.60 90
1564.69 82
1564.78 77
1564.87 77
1564.96 84
1565.06 98
1565.15 119
1565.24 145
1565.33 172
1565.42 199
1565.51 221
1565.60 237
1565.69 246
1565.78 248
1565.87 244
1565.96 237
1566.05 231
1566.14 229
1566.23 233
1566.32 244
1566.42 263
1566.51 287
1566.60 314
1566.69 340
1566.78 362
1566.87 380
1566.96 394
1567.05 405
1567.14 415
1567.23 426
1567.32 439
1567.41 453
1567.50 468
1567.59 479
1567.69 486
1567.78 487
1567.87 481
1567.96 472
1568.05 460
1568.14 450
1568.23 444
1568.32 444
1568.41 449
1568.50 461
1568.59 478
1568.68 498
1568.77 519
1568.86 540
1568.96 559
1569.05 576
1569.14 592
1569.23 606
1569.32 618
1569.41 627
1569.50 634
1569.59 637
1569.68 636
1569.77 631
1569.86 622
1569.95 611
1570.05 600
1570.14 590
1570.23 583
1570.32 578
1570.41 576
1570.50 576
1570.59 579
1570.68 583
1570.77 589
1570.86 597
1570.95 603
1571.04 608
1571.13 609
1571.23 604
1571.32 594
1571.41 578
1571.50 558
1571.59 536
1571.68 514
1571.77 494
1571.86 479
1571.95 469
1572.04 463
1572.13 464
1572.22 470
1572.32 481
1572.41 496
1572.50 513
1572.59 528
1572.68 541
1572.77 548
1572.86 549
1572.95 543
1573.04 532
1573.13 517
1573.22 500
1573.32 482
1573.41 463
1573.50 444
1573.59 424
1573.68 404
1573.77 385
1573.86 367
1573.95 352
1574.04 339
1574.13 327
1574.22 315
1574.32 302
1574.41 288
1574.50 271
1574.59 255
1574.68 240
1574.77 228
1574.86 222
1574.95 221
1575.04 225
1575.13 234
1575.22 243
1575.32 251
1575.41 255
1575.50 253
1575.59 244
1575.68 227
1575.77 205
1575.86 178
1575.95 149
1576.04 122
1576.13 98
1576.23 79
1576.32 67
1576.41 61
1576.50 61
1576.59 66
1576.68 75
1576.77 86
1576.86 96
1576.95 105
1577.04 111
1577.14 112
1577.23 110
1577.32 103
1577.41 95
1577.50 85
1577.59 75
1577.68 64
1577.77 54
1577.86 44
1577.95 34
1578.05 24
1578.14 15
1578.23 8
1578.32 3
1578.41 0
1578.50 0
1578.59 1
1578.68 2
1578.77 3
1578.86 4
1578.96 3
1579.05 1
1579.14 0
1579.23 0
1579.32 0
1579.41 0
1579.50 0
1579.59 2
1579.68 4
1579.78 6
1579.87 8
1579.96 11
1580.05 14
1580.14 18
1580.23 19
1580.32 18
1580.41 14
1580.50 8
1580.60 0
1580.69 0
1580.78 0
1580.87 0
1580.96 0
1581.05 0
1581.14 0
1581.23 0
1581.32 5
1581.42 20
1581.51 37
1581.60 54
1581.69 72
1581.78 90
1581.87 109
1581.96 129
1582.05 148
1582.14 168
1582.24 186
1582.33 205
1582.42 222
1582.51 240
1582.60 257
1582.69 274
1582.78 290
1582.87 305
1582.96 318
1583.06 326
1583.15 330
1583.24 330
1583.33 328
1583.42 326
1583.51 325
1583.60 325
1583.69 328
1583.79 332
1583.88 336
1583.97 337
1584.06 336
1584.15 333
1584.24 330
1584.33 327
1584.42 327
1584.52 330
1584.61 335
1584.70 341
1584.79 344
1584.88 341
1584.97 332
1585.06 316
1585.15 294
1585.24 270
1585.34 246
1585.43 226
1585.52 213
1585.61 207
1585.70 207
1585.79 213
1585.88 221
1585.97 231
1586.07 242
1586.16 251
1586.25 259
1586.34 265
1586.43 270
1586.52 273
1586.61 273
1586.71 270
1586.80 264
1586.89 255
1586.98 245
1587.07 233
1587.16 223
1587.25 216
1587.34 215
1587.44 220
1587.53 230
1587.62 244
1587.71 260
1587.80 272
1587.89 278
1587.98 276
1588.07 264
1588.17 244
1588.26 219
1588.35 194
1588.44 172
1588.53 154
1588.62 142
1588.71 135
1588.81 132
1588.90 130
1588.99 128
1589.08 123
1589.17 117
1589.26 108
1589.35 98
1589.44 87
1589.54 77
1589.63 69
1589.72 66
1589.81 67
1589.90 73
1589.99 82
1590.08 93
1590.18 104
1590.27 112
1590.36 114
1590.45 109
1590.54 99
1590.63 83
1590.72 66
1590.82 49
1590.91 35
1591.00 25
1591.09 20
1591.18 19
1591.27 23
1591.36 30
1591.46 39
1591.55 51
1591.64 65
1591.73 79
1591.82 92
1591.91 102
1592.00 111
1592.10 117
1592.19 121
1592.28 124
1592.37 126
1592.46 127
1592.55 128
1592.64 127
1592.74 125
1592.83 120
1592.92 113
1593.01 105
1593.10 95
1593.19 86
1593.28 78
1593.38 73
1593.47 71
1593.56 72
1593.65 74
1593.74 77
1593.83 79
1593.92 77
1594.02 72
1594.11 63
1594.20 53
1594.29 45
1594.38 41
1594.47 42
1594.56 48
1594.66 59
1594.75 73
1594.84 86
1594.93 97
1595.02 104
1595.11 108
1595.21 108
1595.30 105
1595.39 101
1595.48 96
1595.57 91
1595.66 87
1595.75 83
1595.85 79
1595.94 76
1596.03 75
1596.12 74
1596.21 74
1596.30 75
1596.40 77
1596.49 77
1596.58 76
1596.67 74
1596.76 69
1596.85 63
1596.94 56
1597.04 48
1597.13 42
1597.22 37
1597.31 34
1597.40 33
1597.49 32
1597.59 30
1597.68 25
1597.77 19
1597.86 10
1597.95 0
1598.04 0
1598.14 0
1598.23 0
1598.32 0
1598.41 0
1598.50 0
1598.59 0
1598.69 0
1598.78 0
1598.87 0
1598.96 7
1599.05 25
1599.14 52
1599.24 84
1599.33 117
1599.42 147
1599.51 170
1599.60 183
1599.69 190
1599.78 191
1599.88 192
1599.97 194
1600.06 200
1600.15 210
1600.24 222
1600.33 234
1600.43 242
1600.52 246
1600.61 245
1600.70 241
1600.79 238
1600.88 237
1600.98 241
1601.07 250
1601.16 263
1601.25 276
1601.34 286
1601.44 290
1601.53 288
1601.62 281
1601.71 273
1601.80 270
1601.89 275
1601.99 287
1602.08 306
1602.17 328
1602.26 346
1602.35 357
1602.44 357
1602.54 348
1602.63 333
1602.72 316
1602.81 301
1602.90 292
1602.99 291
1603.09 295
1603.18 304
1603.27 313
1603.36 321
1603.45 326
1603.54 327
1603.64 326
1603.73 324
1603.82 322
1603.91 320
1604.00 320
1604.10 319
1604.19 316
1604.28 312
1604.37 304
1604.46 293
1604.55 280
1604.65 266
1604.74 251
1604.83 236
1604.92 223
1605.01 213
1605.11 205
1605.20 201
1605.29 201
1605.38 205
1605.47 211
1605.56 219
1605.66 226
1605.75 231
1605.84 231
1605.93 227
1606.02 218
1606.12 205
1606.21 192
1606.30 180
1606.39 171
1606.48 167
1606.57 168
1606.67 172
1606.76 178
1606.85 184
1606.94 189
1607.03 191
1607.13 191
1607.22 189
1607.31 186
1607.40 184
1607.49 183
1607.59 184
1607.68 188
1607.77 192
1607.86 198
1607.95 204
1608.04 209
1608.14 212
1608.23 214
1608.32 216
1608.41 216
1608.50 215
1608.60 213
1608.69 210
1608.78 206
1608.87 200
1608.96 192
1609.06 182
1609.15 170
1609.24 157
1609.33 145
1609.42 135
1609.52 128
1609.61 126
1609.70 129
1609.79 136
1609.88 146
1609.97 158
1610.07 169
1610.16 178
1610.25 184
1610.34 187
1610.43 187
1610.53 183
1610.62 177
1610.71 169
1610.80 161
1610.89 152
1610.99 142
1611.08 131
1611.17 118
1611.26 103
1611.35 87
1611.45 71
1611.54 57
1611.63 49
1611.72 48
1611.81 56
1611.91 71
1612.00 91
1612.09 112
1612.18 131
1612.27 145
1612.37 154
1612.46 158
1612.55 158
1612.64 157
1612.73 158
1612.83 161
1612.92 169
1613.01 180
1613.10 194
1613.19 210
1613.29 226
1613.38 243
1613.47 259
1613.56 274
1613.65 289
1613.75 303
1613.84 314
1613.93 322
1614.02 325
1614.11 323
1614.21 317
1614.30 308
1614.39 296
1614.48 284
1614.58 273
1614.67 263
1614.76 255
1614.85 248
1614.94 242
1615.04 237
1615.13 231
1615.22 226
1615.31 220
1615.40 214
1615.50 209
1615.59 204
1615.68 201
1615.77 200
1615.86 202
1615.96 208
1616.05 214
1616.14 222
1616.23 229
1616.33 234
1616.42 236
1616.51 234
1616.60 229
1616.69 223
1616.79 215
1616.88 206
1616.97 199
1617.06 193
1617.15 190
1617.25 190
1617.34 193
1617.43 197
1617.52 202
1617.62 207
1617.71 212
1617.80 216
1617.89 219
1617.98 223
1618.08 227
1618.17 233
1618.26 241
1618.35 251
1618.44 263
1618.54 275
1618.63 287
1618.72 297
1618.81 303
1618.91 305
1619.00 304
1619.09 299
1619.18 292
1619.27 283
1619.37 275
1619.46 267
1619.55 259
1619.64 248
1619.74 235
1619.83 219
1619.92 202
1620.01 184
1620.10 167
1620.20 154
1620.29 147
1620.38 147
1620.47 150
1620.57 157
1620.66 163
1620.75 168
1620.84 170
1620.93 171
1621.03 170
1621.12 170
1621.21 171
1621.30 175
1621.40 179
1621.49 182
1621.58 183
1621.67 179
1621.77 171
1621.86 159
1621.95 142
1622.04 122
1622.13 100
1622.23 79
1622.32 60
1622.41 44
1622.50 33
1622.60 29
1622.69 31
1622.78 40
1622.87 55
1622.97 72
1623.06 90
1623.15 105
1623.24 116
1623.33 121
1623.43 121
1623.52 118
1623.61 114
1623.70 111
1623.80 110
1623.89 111
1623.98 114
1624.07 117
1624.17 119
1624.26 118
1624.35 113
1624.44 106
1624.54 96
1624.63 85
1624.72 75
1624.81 68
1624.90 63
1625.00 60
1625.09 59
1625.18 57
1625.27 55
1625.37 53
1625.46 50
1625.55 47
1625.64 44
1625.74 43
1625.83 42
1625.92 43
1626.01 45
1626.11 49
1626.20 52
1626.29 56
1626.38 59
1626.48 60
1626.57 59
1626.66 55
1626.75 49
1626.84 41
1626.94 33
1627.03 28
1627.12 28
1627.21 33
1627.31 44
1627.40 58
1627.49 74
1627.58 87
1627.68 95
1627.77 97
1627.86 94
1627.95 87
1628.05 79
1628.14 73
1628.23 71
1628.32 74
1628.42 82
1628.51 93
1628.60 104
1628.69 115
1628.79 123
1628.88 127
1628.97 126
1629.06 123
1629.16 116
1629.25 107
1629.34 97
1629.43 87
1629.53 76
1629.62 65
1629.71 54
1629.80 43
1629.90 32
1629.99 22
1630.08 14
1630.17 8
1630.27 5
1630.36 3
1630.45 2
1630.54 2
1630.64 0
1630.73 0
1630.82 0
1630.91 0
1631.01 0
1631.10 0
1631.19 0
1631.28 0
1631.38 5
1631.47 13
1631.56 23
1631.65 33
1631.75 44
1631.84 55
1631.93 66
1632.02 76
1632.12 84
1632.21 89
1632.30 92
1632.40 92
1632.49 89
1632.58 85
1632.67 80
1632.77 76
1632.86 73
1632.95 72
1633.04 74
1633.14 77
1633.23 81
1633.32 86
1633.41 91
1633.51 94
1633.60 95
1633.69 91
1633.78 82
1633.88 68
1633.97 52
1634.06 36
1634.15 21
1634.25 10
1634.34 3
1634.43 1
1634.53 0
1634.62 0
1634.71 0
1634.80 0
1634.90 0
1634.99 0
1635.08 0
1635.17 0
1635.27 0
1635.36 14
1635.45 36
1635.54 60
1635.64 85
1635.73 109
1635.82 131
1635.92 153
1636.01 175
1636.10 197
1636.19 219
1636.29 240
1636.38 257
1636.47 269
1636.56 274
1636.66 272
1636.75 265
1636.84 255
1636.94 244
1637.03 234
1637.12 227
1637.21 222
1637.31 220
1637.40 220
1637.49 221
1637.58 223
1637.68 225
1637.77 228
1637.86 231
1637.96 236
1638.05 242
1638.14 249
1638.23 257
1638.33 265
1638.42 272
1638.51 278
1638.60 280
1638.70 280
1638.79 275
1638.88 267
1638.98 255
1639.07 240
1639.16 223
1639.25 205
1639.35 188
1639.44 175
1639.53 166
1639.62 165
1639.72 170
1639.81 182
1639.90 199
1640.00 218
1640.09 237
1640.18 253
1640.27 263
1640.37 266
1640.46 263
1640.55 252
1640.65 237
1640.74 218
1640.83 200
1640.92 183
1641.02 170
1641.11 162
1641.20 157
1641.30 155
1641.39 154
1641.48 151
1641.57 146
1641.67 139
1641.76 132
1641.85 125
1641.95 123
1642.04 126
1642.13 136
1642.22 150
1642.32 167
1642.41 184
1642.50 199
1642.60 210
1642.69 218
1642.78 222
1642.87 223
1642.97 224
1643.06 225
1643.15 227
1643.25 230
1643.34 235
1643.43 241
1643.52 248
1643.62 255
1643.71 262
1643.80 268
1643.90 273
1643.99 274
1644.08 270
1644.17 261
1644.27 246
1644.36 226
1644.45 203
1644.55 181
1644.64 164
1644.73 153
1644.83 150
1644.92 156
1645.01 168
1645.10 184
1645.20 202
1645.29 219
1645.38 233
1645.48 244
1645.57 252
1645.66 258
1645.75 262
1645.85 265
1645.94 269
1646.03 273
1646.13 280
1646.22 290
1646.31 301
1646.41 314
1646.50 328
1646.59 341
1646.68 352
1646.78 360
1646.87 366
1646.96 370
1647.06 373
1647.15 373
1647.24 372
1647.34 367
1647.43 359
1647.52 346
1647.61 329
1647.71 308
1647.80 286
1647.89 265
1647.99 246
1648.08 231
1648.17 223
1648.27 219
1648.36 219
1648.45 221
1648.54 224
1648.64 224
1648.73 224
1648.82 222
1648.92 221
1649.01 222
1649.10 226
1649.20 233
1649.29 241
1649.38 249
1649.48 254
1649.57 254
1649.66 249
1649.75 238
1649.85 223
1649.94 205
1650.03 185
1650.13 167
1650.22 152
1650.31 140
1650.41 134
1650.50 134
1650.59 140
1650.69 150
1650.78 164
1650.87 179
1650.96 193
1651.06 202
1651.15 203
1651.24 195
1651.34 179
1651.43 156
1651.52 130
1651.62 103
1651.71 81
1651.80 65
1651.90 56
1651.99 53
1652.08 55
1652.18 60
1652.27 65
1652.36 69
1652.45 70
1652.55 67
1652.64 60
1652.73 51
1652.83 41
1652.92 30
1653.01 20
1653.11 12
1653.20 7
1653.29 7
1653.39 10
1653.48 17
1653.57 26
1653.67 36
1653.76 47
1653.85 56
1653.95 62
1654.04 64
1654.13 62
1654.23 58
1654.32 51
1654.41 43
1654.50 36
1654.60 34
1654.69 36
1654.78 43
1654.88 54
1654.97 69
1655.06 84
1655.16 100
1655.25 114
1655.34 124
1655.44 130
1655.53 132
1655.62 128
1655.72 120
1655.81 110
1655.90 100
1656.00 93
1656.09 90
1656.18 91
1656.28 96
1656.37 103
1656.46 109
1656.56 111
1656.65 107
1656.74 99
1656.84 86
1656.93 70
1657.02 54
1657.12 38
1657.21 23
1657.30 9
1657.40 0
1657.49 0
1657.58 0
1657.68 0
1657.77 0
1657.86 0
1657.96 0
1658.05 0
1658.14 0
1658.24 10
1658.33 30
1658.42 54
1658.52 78
1658.61 102
1658.70 122
1658.80 136
1658.89 143
1658.98 144
1659.08 139
1659.17 131
1659.26 123
1659.36 116
1659.45 111
1659.54 109
1659.64 110
1659.73 113
1659.82 118
1659.92 123
1660.01 128
1660.10 132
1660.20 135
1660.29 135
1660.38 134
1660.48 132
1660.57 129
1660.66 127
1660.76 125
1660.85 124
1660.94 124
1661.04 123
1661.13 123
1661.22 122
1661.32 121
1661.41 121
1661.50 122
1661.60 124
1661.69 128
1661.78 134
1661.88 140
1661.97 146
1662.06 152
1662.16 155
1662.25 156
1662.34 153
1662.44 147
1662.53 139
1662.62 129
1662.72 118
1662.81 109
1662.90 100
1663.00 94
1663.09 89
1663.18 85
1663.28 81
1663.37 76
1663.47 72
1663.56 69
1663.65 68
1663.75 71
1663.84 77
1663.93 87
1664.03 100
1664.12 114
1664.21 128
1664.31 138
1664.40 145
1664.49 147
1664.59 143
1664.68 135
1664.77 123
1664.87 109
1664.96 94
1665.05 79
1665.15 66
1665.24 54
1665.33 44
1665.43 35
1665.52 29
1665.62 25
1665.71 23
1665.80 24
1665.90 26
1665.99 26
1666.08 25
1666.18 19
1666.27 11
1666.36 0
1666.46 0
1666.55 0
1666.64 0
1666.74 0
1666.83 0
1666.93 0
1667.02 6
1667.11 14
1667.21 19
1667.30 19
1667.39 16
1667.49 11
1667.58 7
1667.67 4
1667.77 4
1667.86 7
1667.95 13
1668.05 23
1668.14 36
1668.24 53
1668.33 74
1668.42 97
1668.52 122
1668.61 146
1668.70 168
1668.80 184
1668.89 195
1668.98 200
1669.08 201
1669.17 199
1669.26 197
1669.36 199
1669.45 204
1669.55 213
1669.64 225
1669.73 236
1669.83 245
1669.92 250
1670.01 249
1670.11 244
1670.20 234
1670.29 223
1670.39 211
1670.48 199
1670.58 190
1670.67 182
1670.76 176
1670.86 172
1670.95 168
1671.04 165
1671.14 162
1671.23 160
1671.33 158
1671.42 155
1671.51 152
1671.61 145
1671.70 136
1671.79 123
1671.89 109
1671.98 95
1672.07 85
1672.17 81
1672.26 85
1672.36 97
1672.45 117
1672.54 142
1672.64 168
1672.73 192
1672.82 211
1672.92 222
1673.01 225
1673.11 219
1673.20 206
1673.29 189
1673.39 171
1673.48 154
1673.57 142
1673.67 135
1673.76 134
1673.86 138
1673.95 144
1674.04 151
1674.14 154
1674.23 152
1674.32 142
1674.42 127
1674.51 109
1674.61 90
1674.70 76
1674.79 68
1674.89 68
1674.98 75
1675.07 88
1675.17 104
1675.26 119
1675.36 132
1675.45 141
1675.54 145
1675.64 143
1675.73 135
1675.83 120
1675.92 102
1676.01 83
1676.11 64
1676.20 50
1676.29 41
1676.39 36
1676.48 35
1676.58 34
1676.67 30
1676.76 23
1676.86 12
1676.95 0
1677.04 0
1677.14 0
1677.23 0
1677.33 0
1677.42 0
1677.51 0
1677.61 0
1677.70 21
1677.80 50
1677.89 78
1677.98 102
1678.08 120
1678.17 131
1678.27 134
1678.36 131
1678.45 123
1678.55 110
1678.64 96
1678.73 81
1678.83 66
1678.92 53
1679.02 42
1679.11 34
1679.20 31
1679.30 33
1679.39 37
1679.49 43
1679.58 49
1679.67 53
1679.77 54
1679.86 49
1679.96 41
1680.05 28
1680.14 14
1680.24 1
1680.33 0
1680.42 0
1680.52 0
1680.61 0
1680.71 7
1680.80 24
1680.89 41
1680.99 54
1681.08 62
1681.18 65
1681.27 64
1681.36 62
1681.46 63
1681.55 69
1681.65 83
1681.74 104
1681.83 129
1681.93 154
1682.02 174
1682.12 186
1682.21 189
1682.30 181
1682.40 164
1682.49 143
1682.59 121
1682.68 100
1682.77 83
1682.87 72
1682.96 67
1683.06 68
1683.15 75
1683.24 89
1683.34 109
1683.43 132
1683.53 159
1683.62 184
1683.71 206
1683.81 223
1683.90 232
1684.00 233
1684.09 227
1684.18 217
1684.28 207
1684.37 200
1684.47 200
1684.56 207
1684.65 221
1684.75 239
1684.84 256
1684.94 269
1685.03 274
1685.13 273
1685.22 266
1685.31 259
1685.41 254
1685.50 255
1685.60 264
1685.69 278
1685.78 294
1685.88 307
1685.97 316
1686.07 318
1686.16 313
1686.25 304
1686.35 293
1686.44 283
1686.54 276
1686.63 273
1686.72 273
1686.82 276
1686.91 280
1687.01 283
1687.10 284
1687.20 282
1687.29 278
1687.38 272
1687.48 267
1687.57 264
1687.67 265
1687.76 270
1687.85 279
1687.95 290
1688.04 301
1688.14 309
1688.23 311
1688.33 307
1688.42 297
1688.51 284
1688.61 269
1688.70 257
1688.80 249
1688.89 245
1688.98 247
1689.08 252
1689.17 260
1689.27 268
1689.36 275
1689.46 280
1689.55 284
1689.64 285
1689.74 286
1689.83 286
1689.93 287
1690.02 289
1690.11 294
1690.21 301
1690.30 308
1690.40 316
1690.49 321
1690.59 323
1690.68 320
1690.77 313
1690.87 302
1690.96 288
1691.06 275
1691.15 262
1691.25 251
1691.34 243
1691.43 236
1691.53 228
1691.62 218
1691.72 205
1691.81 189
1691.90 170
1692.00 151
1692.09 131
1692.19 114
1692.28 100
1692.38 90
1692.47 83
1692.56 80
1692.66 80
1692.75 84
1692.85 91
1692.94 99
1693.04 109
1693.13 120
1693.22 130
1693.32 138
1693.41 142
1693.51 143
1693.60 143
1693.70 141
1693.79 141
1693.88 144
1693.98 149
1694.07 156
1694.17 165
1694.26 173
1694.36 179
1694.45 182
1694.55 181
1694.64 176
1694.73 168
1694.83 156
1694.92 141
1695.02 126
1695.11 110
1695.21 94
1695.30 79
1695.39 66
1695.49 54
1695.58 45
1695.68 39
1695.77 33
1695.87 29
1695.96 26
1696.05 22
1696.15 18
1696.24 13
1696.34 8
1696.43 4
1696.53 1
1696.62 0
1696.72 0
1696.81 0
1696.90 0
1697.00 0
1697.09 0
1697.19 0
1697.28 0
1697.38 4
1697.47 22
1697.57 44
1697.66 70
1697.75 97
1697.85 123
1697.94 144
1698.04 159
1698.13 167
1698.23 168
1698.32 162
1698.42 152
1698.51 142
1698.60 134
1698.70 128
1698.79 126
1698.89 126
1698.98 126
1699.08 124
1699.17 120
1699.27 114
1699.36 111
1699.45 111
1699.55 116
1699.64 128
1699.74 146
1699.83 168
1699.93 190
1700.02 211
1700.12 228
1700.21 242
1700.30 253
1700.40 261
1700.49 267
1700.59 270
1700.68 272
1700.78 271
1700.87 270
1700.97 268
1701.06 268
1701.15 271
1701.25 277
1701.34 286
1701.44 297
1701.53 308
1701.63 317
1701.72 325
1701.82 329
1701.91 329
1702.01 327
1702.10 322
1702.19 314
1702.29 303
1702.38 291
1702.48 277
1702.57 264
1702.67 254
1702.76 249
1702.86 250
1702.95 256
1703.05 266
1703.14 275
1703.23 283
1703.33 287
1703.42 286
1703.52 282
1703.61 275
1703.71 269
1703.80 265
1703.90 264
1703.99 264
1704.09 266
1704.18 269
1704.28 270
1704.37 269
1704.46 266
1704.56 262
1704.65 257
1704.75 252
1704.84 246
1704.94 241
1705.03 235
1705.13 231
1705.22 226
1705.32 221
1705.41 216
1705.51 211
1705.60 205
1705.69 199
1705.79 193
1705.88 186
1705.98 179
1706.07 172
1706.17 165
1706.26 159
1706.36 153
1706.45 149
1706.55 147
1706.64 147
1706.74 150
1706.83 156
1706.93 163
1707.02 169
1707.11 174
1707.21 176
1707.30 175
1707.40 169
1707.49 160
1707.59 148
1707.68 134
1707.78 120
1707.87 108
1707.97 100
1708.06 98
1708.16 103
1708.25 114
1708.35 131
1708.44 150
1708.54 167
1708.63 181
1708.72 190
1708.82 192
1708.91 189
1709.01 183
1709.10 179
1709.20 177
1709.29 178
1709.39 183
1709.48 190
1709.58 197
1709.67 202
1709.77 202
1709.86 199
1709.96 192
1710.05 183
1710.15 172
1710.24 159
1710.34 144
1710.43 128
1710.52 112
1710.62 97
1710.71 84
1710.81 76
1710.90 73
1711.00 76
1711.09 83
1711.19 90
1711.28 95
1711.38 98
1711.47 98
1711.57 96
1711.66 96
1711.76 98
1711.85 105
1711.95 114
1712.04 124
1712.14 131
1712.23 132
1712.33 127
1712.42 115
1712.52 98
1712.61 79
1712.71 60
1712.80 41
1712.90 24
1712.99 8
1713.08 0
1713.18 0
1713.27 0
1713.37 0
1713.46 0
1713.56 0
1713.65 0
1713.75 0
1713.84 6
1713.94 22
1714.03 36
1714.13 48
1714.22 58
1714.32 68
1714.41 78
1714.51 89
1714.60 101
1714.70 115
1714.79 128
1714.89 138
1714.98 142
1715.08 141
1715.17 132
1715.27 120
1715.36 105
1715.46 93
1715.55 86
1715.65 84
1715.74 88
1715.84 96
1715.93 103
1716.03 110
1716.12 113
1716.22 115
1716.31 116
1716.41 118
1716.50 124
1716.60 134
1716.69 146
1716.79 159
1716.88 169
1716.98 175
1717.07 174
1717.17 167
1717.26 155
1717.36 138
1717.45 120
1717.55 102
1717.64 86
1717.74 75
1717.83 68
1717.93 66
1718.02 69
1718.12 76
1718.21 85
1718.31 95
1718.40 104
1718.50 112
1718.59 117
1718.69 122
1718.78 126
1718.88 129
1718.97 131
1719.07 133
1719.16 134
1719.26 133
1719.35 128
1719.45 121
1719.54 111
1719.64 100
1719.73 88
1719.83 76
1719.92 66
1720.02 59
1720.11 55
1720.21 53
1720.30 55
1720.40 60
1720.49 69
1720.59 81
1720.68 95
1720.78 110
1720.87 123
1720.97 131
1721.06 134
1721.16 132
1721.25 124
1721.35 114
1721.44 104
1721.54 96
1721.63 91
1721.73 89
1721.82 91
1721.92 95
1722.01 102
1722.11 112
1722.20 125
1722.30 141
1722.39 158
1722.49 174
1722.58 186
1722.68 192
1722.77 190
1722.87 180
1722.96 163
1723.06 142
1723.15 121
1723.25 104
1723.34 92
1723.44 86
1723.53 88
1723.63 94
1723.72 104
1723.82 115
1723.91 126
1724.01 134
1724.10 139
1724.20 141
1724.30 141
1724.39 139
1724.49 136
1724.58 135
1724.68 136
1724.77 139
1724.87 145
1724.96 150
1725.06 154
1725.15 155
1725.25 152
1725.34 145
1725.44 136
1725.53 127
1725.63 119
1725.72 115
1725.82 116
1725.91 120
1726.01 127
1726.10 136
1726.20 145
1726.29 155
1726.39 165
1726.48 176
1726.58 187
1726.67 197
1726.77 207
1726.87 214
1726.96 217
1727.06 216
1727.15 210
1727.25 202
1727.34 194
1727.44 189
1727.53 188
1727.63 193
1727.72 202
1727.82 214
1727.91 229
1728.01 242
1728.10 253
1728.20 261
1728.29 266
1728.39 266
1728.48 263
1728.58 256
1728.68 246
1728.77 235
1728.87 223
1728.96 210
1729.06 199
1729.15 189
1729.25 180
1729.34 174
1729.44 170
1729.53 167
1729.63 166
1729.72 169
1729.82 175
1729.91 184
1730.01 194
1730.10 205
1730.20 212
1730.30 215
1730.39 211
1730.49 202
1730.58 190
1730.68 177
1730.77 165
1730.87 157
1730.96 153
1731.06 151
1731.15 148
1731.25 142
1731.34 130
1731.44 112
1731.53 89
1731.63 64
1731.73 41
1731.82 25
1731.92 19
1732.01 25
1732.11 42
1732.20 69
1732.30 99
1732.39 130
1732.49 155
1732.58 170
1732.68 176
1732.77 173
1732.87 165
1732.97 155
1733.06 148
1733.16 145
1733.25 147
1733.35 155
1733.44 164
1733.54 172
1733.63 176
1733.73 174
1733.82 165
1733.92 149
1734.01 129
1734.11 107
1734.21 87
1734.30 71
1734.40 59
1734.49 51
1734.59 46
1734.68 43
1734.78 42
1734.87 43
1734.97 47
1735.06 56
1735.16 69
1735.26 88
1735.35 109
1735.45 131
1735.54 149
1735.64 162
1735.73 168
1735.83 166
1735.92 158
1736.02 148
1736.11 139
1736.21 136
1736.31 141
1736.40 155
1736.50 178
1736.59 207
1736.69 237
1736.78 264
1736.88 283
1736.97 294
1737.07 295
1737.17 288
1737.26 276
1737.36 262
1737.45 251
1737.55 243
1737.64 239
1737.74 239
1737.83 242
1737.93 246
1738.02 252
1738.12 258
1738.22 265
1738.31 271
1738.41 277
1738.50 283
1738.60 288
1738.69 294
1738.79 300
1738.88 309
1738.98 320
1739.08 333
1739.17 346
1739.27 358
1739.36 368
1739.46 373
1739.55 373
1739.65 369
1739.75 363
1739.84 355
1739.94 346
1740.03 336
1740.13 324
1740.22 311
1740.32 295
1740.41 277
1740.51 259
1740.61 244
1740.70 232
1740.80 224
1740.89 219
1740.99 216
1741.08 211
1741.18 204
1741.27 194
1741.37 181
1741.47 166
1741.56 151
1741.66 137
1741.75 124
1741.85 111
1741.94 97
1742.04 81
1742.14 62
1742.23 42
1742.33 22
1742.42 2
1742.52 0
1742.61 0
1742.71 0
1742.81 0
1742.90 0
1743.00 0
1743.09 0
1743.19 0
1743.28 15
1743.38 29
1743.47 39
1743.57 45
1743.67 49
1743.76 52
1743.86 55
1743.95 60
1744.05 71
1744.14 85
1744.24 104
1744.34 123
1744.43 140
1744.53 154
1744.62 163
1744.72 166
1744.81 165
1744.91 161
1745.01 156
1745.10 152
1745.20 149
1745.29 147
1745.39 146
1745.48 145
1745.58 142
1745.68 136
1745.77 128
1745.87 116
1745.96 101
1746.06 86
1746.16 72
1746.25 62
1746.35 57
1746.44 59
1746.54 67
1746.63 79
1746.73 91
1746.83 101
1746.92 107
1747.02 108
1747.11 106
1747.21 104
1747.30 106
1747.40 113
1747.50 127
1747.59 145
1747.69 164
1747.78 182
1747.88 194
1747.97 200
1748.07 201
1748.17 196
1748.26 190
1748.36 185
1748.45 181
1748.55 178
1748.65 177
1748.74 176
1748.84 175
1748.93 174
1749.03 173
1749.12 171
1749.22 169
1749.32 165
1749.41 161
1749.51 155
1749.60 149
1749.70 144
1749.80 141
1749.89 141
1749.99 142
1750.08 145
1750.18 150
1750.28 156
1750.37 162
1750.47 168
1750.56 172
1750.66 175
1750.75 175
1750.85 170
1750.95 159
1751.04 144
1751.14 126
1751.23 106
1751.33 88
1751.43 74
1751.52 65
1751.62 62
1751.71 63
1751.81 65
1751.91 67
1752.00 65
1752.10 60
1752.19 52
1752.29 44
1752.38 36
1752.48 31
1752.58 30
1752.67 33
1752.77 41
1752.86 51
1752.96 63
1753.06 76
1753.15 89
1753.25 102
1753.34 115
1753.44 126
1753.54 135
1753.63 141
1753.73 143
1753.82 140
1753.92 131
1754.02 119
1754.11 104
1754.21 91
1754.30 82
1754.40 81
1754.50 88
1754.59 103
1754.69 124
1754.78 147
1754.88 168
1754.98 184
1755.07 195
1755.17 200
1755.26 200
1755.36 196
1755.46 190
1755.55 183
1755.65 176
1755.74 169
1755.84 162
1755.94 155
1756.03 147
1756.13 139
1756.22 130
1756.32 120
1756.42 110
1756.51 99
1756.61 90
1756.70 83
1756.80 80
1756.90 82
1756.99 87
1757.09 94
1757.18 100
1757.28 103
1757.38 100
1757.47 89
1757.57 73
1757.67 52
1757.76 29
1757.86 8
1757.95 0
1758.05 0
1758.15 0
1758.24 0
1758.34 0
1758.43 0
1758.53 0
1758.63 0
1758.72 0
1758.82 18
1758.91 44
1759.01 73
1759.11 100
1759.20 122
1759.30 135
1759.39 137
1759.49 128
1759.59 109
1759.68 86
1759.78 63
1759.88 43
1759.97 29
1760.07 21
1760.16 19
1760.26 20
1760.36 25
1760.45 29
1760.55 33
1760.64 37
1760.74 43
1760.84 52
1760.93 65
1761.03 83
1761.13 107
1761.22 135
1761.32 166
1761.41 198
1761.51 227
1761.61 251
1761.70 269
1761.80 280
1761.89 283
1761.99 280
1762.09 274
1762.18 265
1762.28 258
1762.38 252
1762.47 250
1762.57 251
1762.66 255
1762.76 262
1762.86 271
1762.95 282
1763.05 294
1763.15 306
1763.24 318
1763.34 327
1763.43 334
1763.53 337
1763.63 335
1763.72 328
1763.82 318
1763.92 304
1764.01 290
1764.11 276
1764.20 263
1764.30 252
1764.40 244
1764.49 239
1764.59 235
1764.69 232
1764.78 228
1764.88 222
1764.97 212
1765.07 198
1765.17 179
1765.26 158
1765.36 136
1765.46 116
1765.55 101
1765.65 93
1765.74 95
1765.84 106
1765.94 126
1766.03 152
1766.13 182
1766.23 213
1766.32 242
1766.42 267
1766.51 286
1766.61 299
1766.71 307
1766.80 311
1766.90 313
1767.00 314
1767.09 315
1767.19 316
1767.29 317
1767.38 316
1767.48 311
1767.57 302
1767.67 287
1767.77 268
1767.86 247
1767.96 226
1768.06 207
1768.15 192
1768.25 181
1768.35 174
1768.44 170
1768.54 167
1768.63 165
1768.73 164
1768.83 164
1768.92 165
1769.02 167
1769.12 169
1769.21 168
1769.31 162
1769.41 151
1769.50 133
1769.60 111
1769.69 87
1769.79 64
1769.89 47
1769.98 36
1770.08 33
1770.18 38
1770.27 50
1770.37 68
1770.47 87
1770.56 108
1770.66 127
1770.76 144
1770.85 157
1770.95 165
1771.04 170
1771.14 172
1771.24 173
1771.33 174
1771.43 176
1771.53 181
1771.62 188
1771.72 194
1771.82 199
1771.91 200
1772.01 195
1772.11 183
1772.20 165
1772.30 142
1772.40 118
1772.49 97
1772.59 83
1772.68 77
1772.78 81
1772.88 92
1772.97 108
1773.07 129
1773.17 149
1773.26 170
1773.36 187
1773.46 202
1773.55 212
1773.65 216
1773.75 215
1773.84 208
1773.94 195
1774.04 179
1774.13 161
1774.23 143
1774.33 125
1774.42 110
1774.52 98
1774.61 89
1774.71 85
1774.81 85
1774.90 91
1775.00 102
1775.10 117
1775.19 135
1775.29 156
1775.39 177
1775.48 197
1775.58 216
1775.68 230
1775.77 238
1775.87 238
1775.97 230
1776.06 215
1776.16 194
1776.26 173
1776.35 155
1776.45 144
1776.55 140
1776.64 144
1776.74 152
1776.84 163
1776.93 173
1777.03 181
1777.13 188
1777.22 194
1777.32 201
1777.42 209
1777.51 218
1777.61 227
1777.71 237
1777.80 248
1777.90 259
1778.00 269
1778.09 278
1778.19 286
1778.29 291
1778.38 291
1778.48 287
1778.58 281
1778.67 276
1778.77 273
1778.86 275
1778.96 282
1779.06 292
1779.15 305
1779.25 316
1779.35 326
1779.44 332
1779.54 336
1779.64 339
1779.73 342
1779.83 348
1779.93 354
1780.02 359
1780.12 361
1780.22 360
1780.32 354
1780.41 344
1780.51 330
1780.61 314
1780.70 297
1780.80 283
1780.90 270
1780.99 260
1781.09 253
1781.19 250
1781.28 249
1781.38 250
1781.48 252
1781.57 255
1781.67 256
1781.77 257
1781.86 254
1781.96 249
1782.06 243
1782.15 237
1782.25 231
1782.35 229
1782.44 231
1782.54 236
1782.64 243
1782.73 250
1782.83 253
1782.93 252
1783.02 244
1783.12 231
1783.22 213
1783.31 194
1783.41 177
1783.51 164
1783.60 158
1783.70 159
1783.80 166
1783.89 178
1783.99 192
1784.09 205
1784.18 215
1784.28 220
1784.38 217
1784.48 206
1784.57 187
1784.67 161
1784.77 128
1784.86 93
1784.96 57
1785.06 23
1785.15 0
1785.25 0
1785.35 0
1785.44 0
1785.54 0
1785.64 0
1785.73 0
1785.83 11
1785.93 28
1786.02 41
1786.12 48
1786.22 50
1786.31 50
1786.41 50
1786.51 52
1786.61 57
1786.70 65
1786.80 76
1786.90 86
1786.99 93
1787.09 96
1787.19 95
1787.28 91
1787.38 87
1787.48 82
1787.57 79
1787.67 77
1787.77 76
1787.86 75
1787.96 73
1788.06 71
1788.16 70
1788.25 69
1788.35 70
1788.45 71
1788.54 70
1788.64 67
1788.74 59
1788.83 47
1788.93 30
1789.03 11
1789.12 0
1789.22 0
1789.32 0
1789.42 0
1789.51 0
1789.61 0
1789.71 0
1789.80 0
1789.90 9
1790.00 28
1790.09 43
1790.19 52
1790.29 55
1790.39 54
1790.48 50
1790.58 47
1790.68 45
1790.77 45
1790.87 48
1790.97 53
1791.06 56
1791.16 56
1791.26 52
1791.35 42
1791.45 28
1791.55 11
1791.65 0
1791.74 0
1791.84 0
1791.94 0
1792.03 0
1792.13 0
1792.23 0
1792.33 0
1792.42 6
1792.52 24
1792.62 42
1792.71 60
1792.81 77
1792.91 93
1793.00 107
1793.10 118
1793.20 126
1793.30 130
1793.39 132
1793.49 132
1793.59 131
1793.68 130
1793.78 131
1793.88 133
1793.97 136
1794.07 139
1794.17 143
1794.27 146
1794.36 149
1794.46 150
1794.56 151
1794.65 151
1794.75 147
1794.85 140
1794.95 126
1795.04 108
1795.14 87
1795.24 66
1795.33 48
1795.43 36
1795.53 33
1795.63 40
1795.72 54
1795.82 75
1795.92 98
1796.01 122
1796.11 143
1796.21 159
1796.30 171
1796.40 178
1796.50 180
1796.60 177
1796.69 172
1796.79 164
1796.89 156
1796.98 147
1797.08 138
1797.18 130
1797.28 122
1797.37 113
1797.47 103
1797.57 92
1797.66 82
1797.76 75
1797.86 71
1797.96 74
1798.05 82
1798.15 96
1798.25 112
1798.35 128
1798.44 142
1798.54 151
1798.64 157
1798.73 159
1798.83 161
1798.93 163
1799.03 167
1799.12 173
1799.22 181
1799.32 189
1799.41 198
1799.51 208
1799.61 217
1799.71 227
1799.80 237
1799.90 248
1800.00 259
1800.09 269
1800.19 277
1800.29 283
1800.39 285
1800.48 283
1800.58 276
1800.68 263
1800.78 245
1800.87 224
1800.97 200
1801.07 175
1801.16 151
1801.26 129
1801.36 111
1801.46 98
1801.55 90
1801.65 87
1801.75 89
1801.85 94
1801.94 100
1802.04 104
1802.14 107
1802.23 106
1802.33 104
1802.43 101
1802.53 97
1802.62 92
1802.72 85
1802.82 76
1802.92 64
1803.01 50
1803.11 34
1803.21 19
1803.30 6
1803.40 0
1803.50 0
1803.60 0
1803.69 0
1803.79 0
1803.89 0
1803.99 8
1804.08 19
1804.18 33
1804.28 48
1804.38 64
1804.47 80
1804.57 95
1804.67 105
1804.76 113
1804.86 117
1804.96 119
1805.06 119
1805.15 120
1805.25 124
1805.35 133
1805.45 147
1805.54 165
1805.64 185
1805.74 204
1805.84 221
1805.93 231
1806.03 234
1806.13 230
1806.23 220
1806.32 204
1806.42 185
1806.52 166
1806.62 151
1806.71 141
1806.81 137
1806.91 142
1807.00 154
1807.10 170
1807.20 187
1807.30 201
1807.39 209
1807.49 209
1807.59 202
1807.69 189
1807.78 171
1807.88 153
1807.98 137
1808.08 125
1808.17 119
1808.27 118
1808.37 123
1808.47 132
1808.56 144
1808.66 157
1808.76 169
1808.86 178
1808.95 184
1809.05 187
1809.15 187
1809.25 185
1809.34 184
1809.44 183
1809.54 185
1809.64 188
1809.73 191
1809.83 194
1809.93 195
1810.03 195
1810.12 192
1810.22 188
1810.32 182
1810.42 177
1810.51 173
1810.61 170
1810.71 169
1810.81 169
1810.90 171
1811.00 173
1811.10 174
1811.20 175
1811.29 173
1811.39 169
1811.49 162
1811.59 153
1811.68 142
1811.78 130
1811.88 116
1811.98 102
1812.07 89
1812.17 78
1812.27 71
1812.37 67
1812.46 67
1812.56 71
1812.66 77
1812.76 84
1812.85 91
1812.95 98
1813.05 104
1813.15 109
1813.24 113
1813.34 113
1813.44 110
1813.54 104
1813.63 95
1813.73 85
1813.83 75
1813.93 67
1814.03 61
1814.12 56
1814.22 50
1814.32 42
1814.42 31
1814.51 17
1814.61 3
1814.71 0
1814.81 0
1814.90 0
1815.00 0
1815.10 0
1815.20 7
1815.29 15
1815.39 19
1815.49 20
1815.59 17
1815.68 11
1815.78 3
1815.88 0
1815.98 0
1816.08 0
1816.17 0
1816.27 0
1816.37 0
1816.47 0
1816.56 0
1816.66 8
1816.76 17
1816.86 27
1816.95 34
1817.05 40
1817.15 43
1817.25 46
1817.35 48
1817.44 50
1817.54 52
1817.64 54
1817.74 55
1817.83 55
1817.93 53
1818.03 52
1818.13 52
1818.22 56
1818.32 64
1818.42 78
1818.52 95
1818.62 115
1818.71 137
1818.81 157
1818.91 177
1819.01 193
1819.10 204
1819.20 209
1819.30 205
1819.40 194
1819.50 174
1819.59 150
1819.69 125
1819.79 101
1819.89 84
1819.98 73
1820.08 68
1820.18 68
1820.28 68
1820.38 65
1820.47 57
1820.57 43
1820.67 24
1820.77 3
1820.86 0
1820.96 0
1821.06 0
1821.16 0
1821.26 0
1821.35 0
1821.45 12
1821.55 40
1821.65 68
1821.74 95
1821.84 120
1821.94 144
1822.04 168
1822.14 192
1822.23 218
1822.33 242
1822.43 264
1822.53 281
1822.62 292
1822.72 297
1822.82 294
1822.92 287
1823.02 276
1823.11 262
1823.21 248
1823.31 234
1823.41 220
1823.51 208
1823.60 197
1823.70 189
1823.80 182
1823.90 175
1823.99 168
1824.09 161
1824.19 155
1824.29 149
1824.39 147
1824.48 149
1824.58 157
1824.68 170
1824.78 186
1824.88 204
1824.97 221
1825.07 237
1825.17 251
1825.27 264
1825.37 277
1825.46 291
1825.56 305
1825.66 317
1825.76 325
1825.85 327
1825.95 320
1826.05 306
1826.15 285
1826.25 263
1826.34 242
1826.44 227
1826.54 220
1826.64 220
1826.74 227
1826.83 238
1826.93 250
1827.03 261
1827.13 268
1827.23 271
1827.32 269
1827.42 261
1827.52 250
1827.62 235
1827.72 221
1827.81 210
1827.91 204
1828.01 205
1828.11 211
1828.21 220
1828.30 228
1828.40 232
1828.50 230
1828.60 223
1828.70 211
1828.79 198
1828.89 188
1828.99 183
1829.09 183
1829.19 188
1829.28 194
1829.38 199
1829.48 201
1829.58 197
1829.68 188
1829.77 173
1829.87 157
1829.97 140
1830.07 125
1830.17 114
1830.26 109
1830.36 108
1830.46 113
1830.56 120
1830.66 129
1830.75 138
1830.85 147
1830.95 154
1831.05 160
1831.15 164
1831.24 167
1831.34 169
1831.44 169
1831.54 169
1831.64 168
1831.73 165
1831.83 161
1831.93 154
1832.03 143
1832.13 129
1832.23 110
1832.32 88
1832.42 63
1832.52 38
1832.62 15
1832.72 0
1832.81 0
1832.91 0
1833.01 0
1833.11 0
1833.21 0
1833.30 0
1833.40 0
1833.50 0
1833.60 14
1833.70 33
1833.79 54
1833.89 75
1833.99 95
1834.09 112
1834.19 125
1834.29 135
1834.38 142
1834.48 147
1834.58 153
1834.68 159
1834.78 166
1834.87 174
1834.97 181
1835.07 187
1835.17 190
1835.27 192
1835.37 194
1835.46 196
1835.56 199
1835.66 205
1835.76 211
1835.86 217
1835.95 221
1836.05 223
1836.15 220
1836.25 213
1836.35 205
1836.45 196
1836.54 188
1836.64 184
1836.74 185
1836.84 192
1836.94 205
1837.03 222
1837.13 241
1837.23 258
1837.33 271
1837.43 278
1837.53 279
1837.62 274
1837.72 264
1837.82 251
1837.92 236
1838.02 222
1838.12 208
1838.21 194
1838.31 181
1838.41 168
1838.51 155
1838.61 142
1838.70 128
1838.80 115
1838.90 101
1839.00 89
1839.10 79
1839.20 71
1839.29 66
1839.39 62
1839.49 61
1839.59 61
1839.69 61
1839.79 60
1839.88 57
1839.98 51
1840.08 41
1840.18 28
1840.28 11
1840.38 0
1840.47 0
1840.57 0
1840.67 0
1840.77 0
1840.87 0
1840.97 0
1841.06 0
1841.16 11
1841.26 29
1841.36 48
1841.46 69
1841.56 93
1841.65 120
1841.75 149
1841.85 176
1841.95 199
1842.05 216
1842.15 225
1842.24 228
1842.34 224
1842.44 217
1842.54 210
1842.64 206
1842.74 206
1842.83 211
1842.93 220
1843.03 234
1843.13 250
1843.23 267
1843.33 283
1843.42 295
1843.52 303
1843.62 305
1843.72 303
1843.82 296
1843.92 286
1844.02 273
1844.11 260
1844.21 247
1844.31 235
1844.41 226
1844.51 221
1844.61 221
1844.70 223
1844.80 226
1844.90 230
1845.00 231
1845.10 228
1845.20 223
1845.29 216
1845.39 210
1845.49 204
1845.59 201
1845.69 200
1845.79 200
1845.89 199
1845.98 195
1846.08 189
1846.18 180
1846.28 169
1846.38 159
1846.48 152
1846.57 149
1846.67 150
1846.77 154
1846.87 160
1846.97 165
1847.07 166
1847.17 165
1847.26 161
1847.36 157
1847.46 156
1847.56 157
1847.66 161
1847.76 167
1847.85 172
1847.95 175
1848.05 176
1848.15 174
1848.25 170
1848.35 167
1848.45 163
1848.54 159
1848.64 154
1848.74 148
1848.84 141
1848.94 133
1849.04 126
1849.14 120
1849.23 117
1849.33 118
1849.43 122
1849.53 129
1849.63 139
1849.73 150
1849.83 162
1849.92 173
1850.02 182
1850.12 190
1850.22 195
1850.32 197
1850.42 198
1850.52 198
1850.61 198
1850.71 196
1850.81 192
1850.91 185
1851.01 175
1851.11 162
1851.21 150
1851.30 139
1851.40 132
1851.50 127
1851.60 125
1851.70 121
1851.80 113
1851.90 101
1851.99 84
1852.09 63
1852.19 43
1852.29 25
1852.39 12
1852.49 3
1852.59 0
1852.69 0
1852.78 1
1852.88 3
1852.98 4
1853.08 5
1853.18 6
1853.28 6
1853.38 5
1853.47 3
1853.57 0
1853.67 0
1853.77 0
1853.87 0
1853.97 0
1854.07 0
1854.17 0
1854.26 3
1854.36 12
1854.46 23
1854.56 34
1854.66 47
1854.76 58
1854.86 69
1854.95 78
1855.05 84
1855.15 86
1855.25 84
1855.35 79
1855.45 72
1855.55 63
1855.65 54
1855.74 46
1855.84 38
1855.94 31
1856.04 24
1856.14 17
1856.24 9
1856.34 0
1856.44 0
1856.53 0
1856.63 0
1856.73 0
1856.83 0
1856.93 0
1857.03 0
1857.13 4
1857.23 25
1857.32 48
1857.42 71
1857.52 92
1857.62 108
1857.72 119
1857.82 125
1857.92 125
1858.02 123
1858.11 121
1858.21 123
1858.31 129
1858.41 141
1858.51 157
1858.61 176
1858.71 194
1858.81 208
1858.90 216
1859.00 215
1859.10 208
1859.20 195
1859.30 178
1859.40 160
1859.50 141
1859.60 125
1859.70 110
1859.79 98
1859.89 88
1859.99 81
1860.09 78
1860.19 78
1860.29 81
1860.39 87
1860.49 93
1860.58 100
1860.68 107
1860.78 114
1860.88 121
1860.98 130
1861.08 141
1861.18 156
1861.28 172
1861.38 187
1861.47 200
1861.57 209
1861.67 214
1861.77 214
1861.87 213
1861.97 211
1862.07 212
1862.17 215
1862.27 220
1862.36 225
1862.46 226
1862.56 224
1862.66 216
1862.76 205
1862.86 193
1862.96 183
1863.06 177
1863.16 177
1863.25 181
1863.35 186
1863.45 190
1863.55 190
1863.65 187
1863.75 181
1863.85 174
1863.95 167
1864.05 164
1864.14 162
1864.24 162
1864.34 161
1864.44 157
1864.54 149
1864.64 139
1864.74 127
1864.84 119
1864.94 118
1865.04 126
1865.13 141
1865.23 163
1865.33 186
1865.43 208
1865.53 224
1865.63 232
1865.73 233
1865.83 227
1865.93 218
1866.03 207
1866.12 196
1866.22 186
1866.32 178
1866.42 172
1866.52 166
1866.62 160
1866.72 153
1866.82 144
1866.92 134
1867.02 123
1867.11 114
1867.21 107
1867.31 104
1867.41 104
1867.51 107
1867.61 112
1867.71 117
1867.81 119
1867.91 118
1868.01 115
1868.10 110
1868.20 107
1868.30 105
1868.40 107
1868.50 113
1868.60 125
1868.70 141
1868.80 162
1868.90 186
1869.00 214
1869.10 245
1869.19 275
1869.29 304
1869.39 329
1869.49 348
1869.59 361
1869.69 366
1869.79 363
1869.89 354
1869.99 338
1870.09 318
1870.19 295
1870.28 270
1870.38 245
1870.48 219
1870.58 193
1870.68 168
1870.78 144
1870.88 122
1870.98 106
1871.08 95
1871.18 93
1871.28 97
1871.37 107
1871.47 118
1871.57 127
1871.67 129
1871.77 121
1871.87 104
1871.97 79
1872.07 51
1872.17 25
1872.27 4
1872.37 0
1872.47 0
1872.56 0
1872.66 0
1872.76 0
1872.86 0
1872.96 0
1873.06 0
1873.16 0
1873.26 0
1873.36 4
1873.46 16
1873.56 32
1873.66 51
1873.75 71
1873.85 91
1873.95 110
1874.05 125
1874.15 136
1874.25 142
1874.35 144
1874.45 142
1874.55 139
1874.65 134
1874.75 131
1874.85 127
1874.95 124
1875.04 118
1875.14 110
1875.24 100
1875.34 88
1875.44 77
1875.54 67
1875.64 62
1875.74 60
1875.84 60
1875.94 61
1876.04 60
1876.14 56
1876.24 48
1876.33 37
1876.43 25
1876.53 13
1876.63 4
1876.73 0
1876.83 0
1876.93 0
1877.03 5
1877.13 14
1877.23 24
1877.33 35
1877.43 45
1877.53 53
1877.63 59
1877.72 62
1877.82 64
1877.92 65
1878.02 67
1878.12 71
1878.22 80
1878.32 92
1878.42 107
1878.52 123
1878.62 140
1878.72 155
1878.82 170
1878.92 184
1879.02 198
1879.12 213
1879.21 229
1879.31 245
1879.41 258
1879.51 269
1879.61 274
1879.71 275
1879.81 270
1879.91 261
1880.01 250
1880.11 239
1880.21 230
1880.31 224
1880.41 220
1880.51 220
1880.61 221
1880.71 224
1880.80 227
1880.90 228
1881.00 227
1881.10 222
1881.20 214
1881.30 201
1881.40 185
1881.50 166
1881.60 147
1881.70 128
1881.80 111
1881.90 98
1882.00 89
1882.10 85
1882.20 84
1882.30 84
1882.40 85
1882.49 86
1882.59 86
1882.69 88
1882.79 91
1882.89 95
1882.99 101
1883.09 108
1883.19 113
1883.29 116
1883.39 114
1883.49 110
1883.59 105
1883.69 100
1883.79 98
1883.89 100
1883.99 106
1884.09 113
1884.19 120
1884.28 125
1884.38 125
1884.48 122
1884.58 114
1884.68 104
1884.78 91
1884.88 76
1884.98 60
1885.08 42
1885.18 25
1885.28 8
1885.38 0
1885.48 0
1885.58 0
1885.68 0
1885.78 0
1885.88 0
1885.98 0
1886.08 0
1886.18 2
1886.27 10
1886.37 19
1886.47 30
1886.57 42
1886.67 54
1886.77 64
1886.87 73
1886.97 78
1887.07 82
1887.17 83
1887.27 85
1887.37 87
1887.47 91
1887.57 96
1887.67 101
1887.77 106
1887.87 110
1887.97 113
1888.07 114
1888.17 115
1888.27 115
1888.37 116
1888.47 117
1888.56 119
1888.66 122
1888.76 128
1888.86 135
1888.96 144
1889.06 154
1889.16 164
1889.26 174
1889.36 182
1889.46 189
1889.56 195
1889.66 200
1889.76 205
1889.86 210
1889.96 213
1890.06 215
1890.16 217
1890.26 217
1890.36 218
1890.46 219
1890.56 220
1890.66 221
1890.76 219
1890.86 212
1890.96 199
1891.06 180
1891.15 156
1891.25 131
1891.35 111
1891.45 99
1891.55 99
1891.65 109
1891.75 127
1891.85 150
1891.95 172
1892.05 188
1892.15 194
1892.25 191
1892.35 181
1892.45 166
1892.55 151
1892.65 139
1892.75 133
1892.85 132
1892.95 135
1893.05 141
1893.15 147
1893.25 151
1893.35 153
1893.45 154
1893.55 154
1893.65 154
1893.75 154
1893.85 154
1893.95 154
1894.05 153
1894.15 150
1894.25 147
1894.35 142
1894.45 138
1894.54 133
1894.64 127
1894.74 120
1894.84 111
1894.94 102
1895.04 90
1895.14 79
1895.24 69
1895.34 62
1895.44 58
1895.54 59
1895.64 63
1895.74 69
1895.84 76
1895.94 82
1896.04 87
1896.14 89
1896.24 87
1896.34 84
1896.44 79
1896.54 73
1896.64 67
1896.74 62
1896.84 60
1896.94 60
1897.04 62
1897.14 65
1897.24 69
1897.34 74
1897.44 79
1897.54 87
1897.64 96
1897.74 108
1897.84 123
1897.94 141
1898.04 158
1898.14 174
1898.24 185
1898.34 189
1898.44 186
1898.54 175
1898.64 159
1898.74 139
1898.84 119
1898.94 103
1899.04 94
1899.14 93
1899.24 101
1899.34 115
1899.44 131
1899.54 146
1899.64 158
1899.74 163
1899.84 163
1899.94 157
1900.03 148
1900.13 137
1900.23 124
1900.33 111
1900.43 97
1900.53 84
1900.63 73
1900.73 66
1900.83 64
1900.93 70
1901.03 82
1901.13 98
1901.23 116
1901.33 131
1901.43 140
1901.53 143
1901.63 138
1901.73 127
1901.83 111
1901.93 93
1902.03 74
1902.13 56
1902.23 40
1902.33 29
1902.43 21
1902.53 17
1902.63 16
1902.73 15
1902.83 14
1902.93 12
1903.03 8
1903.13 3
1903.23 0
1903.33 0
1903.43 0
1903.53 0
1903.63 0
1903.73 0
1903.83 0
1903.93 0
1904.03 0
1904.13 5
1904.23 15
1904.33 26
1904.43 38
1904.53 49
1904.63 56
1904.73 57
1904.83 52
1904.93 41
1905.03 25
1905.13 6
1905.23 0
1905.33 0
1905.43 0
1905.53 0
1905.63 0
1905.73 0
1905.83 0
1905.93 3
1906.03 15
1906.13 24
1906.23 31
1906.33 36
1906.43 41
1906.53 45
1906.63 49
1906.73 51
1906.83 51
1906.93 48
1907.03 42
1907.13 34
1907.23 27
1907.33 22
1907.43 21
1907.53 25
1907.63 32
1907.73 44
1907.83 58
1907.93 74
1908.03 90
1908.13 107
1908.23 123
1908.34 137
1908.44 146
1908.54 148
1908.64 142
1908.74 128
1908.84 107
1908.94 82
1909.04 56
1909.14 33
1909.24 17
1909.34 7
1909.44 3
1909.54 4
1909.64 8
1909.74 16
1909.84 27
1909.94 41
1910.04 59
1910.14 82
1910.24 110
1910.34 140
1910.44 170
1910.54 198
1910.64 220
1910.74 234
1910.84 241
1910.94 242
1911.04 239
1911.14 236
1911.24 237
1911.34 243
1911.44 254
1911.54 270
1911.64 286
1911.74 298
1911.84 305
1911.94 303
1912.04 292
1912.14 273
1912.24 248
1912.34 222
1912.44 197
1912.54 176
1912.64 161
1912.74 150
1912.84 144
1912.94 140
1913.04 136
1913.14 130
1913.24 124
1913.34 117
1913.44 113
1913.54 112
1913.64 116
1913.74 125
1913.85 139
1913.95 154
1914.05 169
1914.15 182
1914.25 191
1914.35 197
1914.45 200
1914.55 201
1914.65 199
1914.75 194
1914.85 185
1914.95 171
1915.05 151
1915.15 125
1915.25 97
1915.35 69
1915.45 44
1915.55 25
1915.65 13
1915.75 9
1915.85 12
1915.95 22
1916.05 36
1916.15 52
1916.25 69
1916.35 85
1916.45 99
1916.55 109
1916.65 116
1916.75 118
1916.85 115
1916.95 107
1917.05 97
1917.16 84
1917.26 72
1917.36 61
1917.46 53
1917.56 47
1917.66 42
1917.76 36
1917.86 27
1917.96 15
1918.06 0
1918.16 0
1918.26 0
1918.36 0
1918.46 0
1918.56 0
1918.66 0
1918.76 0
1918.86 7
1918.96 16
1919.06 22
1919.16 24
1919.26 23
1919.36 22
1919.46 20
1919.56 20
1919.66 22
1919.76 27
1919.87 37
1919.97 52
1920.07 71
1920.17 93
1920.27 114
1920.37 133
1920.47 146
1920.57 153
1920.67 153
1920.77 148
1920.87 140
1920.97 131
1921.07 123
1921.17 116
1921.27 112
1921.37 110
1921.47 109
1921.57 107
1921.67 103
1921.77 97
1921.87 87
1921.97 75
1922.07 61
1922.18 48
1922.28 36
1922.38 28
1922.48 24
1922.58 23
1922.68 25
1922.78 27
1922.88 32
1922.98 37
1923.08 43
1923.18 51
1923.28 61
1923.38 72
1923.48 84
1923.58 95
1923.68 105
1923.78 113
1923.88 121
1923.98 128
1924.08 136
1924.19 146
1924.29 156
1924.39 166
1924.49 176
1924.59 184
1924.69 189
1924.79 191
1924.89 190
1924.99 187
1925.09 184
1925.19 182
1925.29 183
1925.39 187
1925.49 195
1925.59 207
1925.69 222
1925.79 239
1925.89 258
1926.00 277
1926.10 295
1926.20 309
1926.30 318
1926.40 321
1926.50 319
1926.60 313
1926.70 305
1926.80 298
1926.90 292
1927.00 290
1927.10 288
1927.20 286
1927.30 281
1927.40 272
1927.50 260
1927.60 249
1927.71 239
1927.81 234
1927.91 236
1928.01 244
1928.11 258
1928.21 274
1928.31 289
1928.41 302
1928.51 310
1928.61 314
1928.71 314
1928.81 312
1928.91 309
1929.01 309
1929.11 312
1929.21 320
1929.32 334
1929.42 350
1929.52 369
1929.62 386
1929.72 400
1929.82 408
1929.92 411
1930.02 409
1930.12 404
1930.22 397
1930.32 387
1930.42 374
1930.52 356
1930.62 331
1930.73 298
1930.83 259
1930.93 217
1931.03 178
1931.13 146
1931.23 127
1931.33 122
1931.43 129
1931.53 143
1931.63 158
1931.73 167
1931.83 168
1931.93 158
1932.03 139
1932.14 116
1932.24 94
1932.34 79
1932.44 74
1932.54 80
1932.64 95
1932.74 118
1932.84 142
1932.94 163
1933.04 176
1933.14 179
1933.24 174
1933.34 160
1933.44 143
1933.55 124
1933.65 107
1933.75 92
1933.85 79
1933.95 66
1934.05 53
1934.15 38
1934.25 24
1934.35 11
1934.45 2
1934.55 0
1934.65 6
1934.76 18
1934.86 37
1934.96 58
1935.06 77
1935.16 92
1935.26 99
1935.36 99
1935.46 91
1935.56 78
1935.66 63
1935.76 49
1935.86 38
1935.96 34
1936.07 36
1936.17 44
1936.27 55
1936.37 69
1936.47 84
1936.57 97
1936.67 110
1936.77 121
1936.87 133
1936.97 145
1937.07 158
1937.18 169
1937.28 178
1937.38 183
1937.48 184
1937.58 180
1937.68 173
1937.78 164
1937.88 156
1937.98 150
1938.08 147
1938.18 145
1938.28 142
1938.39 137
1938.49 130
1938.59 120
1938.69 110
1938.79 99
1938.89 91
1938.99 85
1939.09 79
1939.19 73
1939.29 66
1939.39 56
1939.50 47
1939.60 38
1939.70 31
1939.80 28
1939.90 29
1940.00 35
1940.10 43
1940.20 53
1940.30 63
1940.40 73
1940.51 82
1940.61 89
1940.71 95
1940.81 100
1940.91 104
1941.01 110
1941.11 117
1941.21 128
1941.31 141
1941.41 157
1941.51 176
1941.62 197
1941.72 218
1941.82 238
1941.92 256
1942.02 269
1942.12 276
1942.22 274
1942.32 263
1942.42 241
1942.52 211
1942.63 172
1942.73 128
1942.83 82
1942.93 38
1943.03 1
1943.13 0
1943.23 0
1943.33 0
1943.43 0
1943.53 0
1943.64 0
1943.74 7
1943.84 20
1943.94 28
1944.04 31
1944.14 31
1944.24 29
1944.34 27
1944.44 25
1944.55 25
1944.65 27
1944.75 33
1944.85 45
1944.95 61
1945.05 84
1945.15 110
1945.25 140
1945.35 168
1945.45 194
1945.56 213
1945.66 224
1945.76 229
1945.86 228
1945.96 223
1946.06 216
1946.16 207
1946.26 197
1946.36 186
1946.47 172
1946.57 156
1946.67 137
1946.77 117
1946.87 98
1946.97 83
1947.07 74
1947.17 73
1947.27 83
1947.38 103
1947.48 130
1947.58 164
1947.68 198
1947.78 231
1947.88 258
1947.98 278
1948.08 289
1948.19 290
1948.29 285
1948.39 276
1948.49 264
1948.59 253
1948.69 245
1948.79 243
1948.89 247
1948.99 257
1949.10 273
1949.20 293
1949.30 315
1949.40 334
1949.50 349
1949.60 356
1949.70 355
1949.80 346
1949.90 332
1950.01 314
1950.11 294
1950.21 276
1950.31 261
1950.41 250
1950.51 244
1950.61 242
1950.71 244
1950.82 249
1950.92 254
1951.02 260
1951.12 263
1951.22 262
1951.32 258
1951.42 250
1951.52 240
1951.63 229
1951.73 217
1951.83 206
1951.93 197
1952.03 189
1952.13 183
1952.23 179
1952.33 177
1952.44 176
1952.54 176
1952.64 177
1952.74 178
1952.84 180
1952.94 181
1953.04 183
1953.14 184
1953.25 184
1953.35 185
1953.45 186
1953.55 190
1953.65 196
1953.75 206
1953.85 220
1953.95 236
1954.06 252
1954.16 264
1954.26 270
1954.36 269
1954.46 258
1954.56 240
1954.66 217
1954.77 192
1954.87 168
1954.97 148
1955.07 133
1955.17 125
1955.27 122
1955.37 123
1955.47 126
1955.58 129
1955.68 133
1955.78 138
1955.88 145
1955.98 155
1956.08 170
1956.18 190
1956.29 212
1956.39 235
1956.49 254
1956.59 267
1956.69 273
1956.79 270
1956.89 260
1957.00 245
1957.10 228
1957.20 210
1957.30 195
1957.40 184
1957.50 178
1957.60 176
1957.70 178
1957.81 182
1957.91 188
1958.01 193
1958.11 197
1958.21 199
1958.31 199
1958.41 198
1958.52 199
1958.62 202
1958.72 208
1958.82 215
1958.92 222
1959.02 228
1959.12 230
1959.23 230
1959.33 226
1959.43 222
1959.53 218
1959.63 217
1959.73 219
1959.83 224
1959.94 231
1960.04 239
1960.14 248
1960.24 256
1960.34 261
1960.44 263
1960.55 259
1960.65 250
1960.75 236
1960.85 219
1960.95 202
1961.05 189
1961.15 181
1961.26 181
1961.36 187
1961.46 199
1961.56 213
1961.66 227
1961.76 238
1961.86 243
1961.97 242
1962.07 236
1962.17 226
1962.27 211
1962.37 195
1962.47 178
1962.58 163
1962.68 152
1962.78 148
1962.88 151
1962.98 162
1963.08 180
1963.18 202
1963.29 226
1963.39 249
1963.49 266
1963.59 276
1963.69 280
1963.79 276
1963.90 266
1964.00 251
1964.10 232
1964.20 211
1964.30 187
1964.40 164
1964.50 141
1964.61 121
1964.71 106
1964.81 97
1964.91 95
1965.01 100
1965.11 112
1965.22 129
1965.32 150
1965.42 173
1965.52 195
1965.62 215
1965.72 230
1965.83 241
1965.93 246
1966.03 244
1966.13 235
1966.23 222
1966.33 206
1966.43 187
1966.54 167
1966.64 148
1966.74 129
1966.84 111
1966.94 93
1967.04 77
1967.15 62
1967.25 50
1967.35 40
1967.45 36
1967.55 36
1967.65 42
1967.76 52
1967.86 66
1967.96 81
1968.06 95
1968.16 107
1968.26 115
1968.37 119
1968.47 121
1968.57 122
1968.67 123
1968.77 127
1968.87 134
1968.98 144
1969.08 157
1969.18 170
1969.28 184
1969.38 197
1969.48 207
1969.59 213
1969.69 216
1969.79 215
1969.89 210
1969.99 201
1970.10 189
1970.20 174
1970.30 156
1970.40 137
1970.50 117
1970.60 97
1970.71 78
1970.81 61
1970.91 46
1971.01 35
1971.11 27
1971.21 21
1971.32 16
1971.42 12
1971.52 8
1971.62 5
1971.72 2
1971.82 0
1971.93 0
1972.03 0
1972.13 0
1972.23 0
1972.33 0
1972.44 0
1972.54 0
1972.64 0
1972.74 1
1972.84 15
1972.94 36
1973.05 63
1973.15 95
1973.25 127
1973.35 157
1973.45 181
1973.55 198
1973.66 207
1973.76 207
1973.86 202
1973.96 192
1974.06 181
1974.17 171
1974.27 164
1974.37 159
1974.47 156
1974.57 155
1974.68 154
1974.78 150
1974.88 144
1974.98 136
1975.08 127
1975.18 118
1975.29 111
1975.39 108
1975.49 111
1975.59 118
1975.69 131
1975.80 150
1975.90 172
1976.00 197
1976.10 223
1976.20 246
1976.30 265
1976.41 276
1976.51 278
1976.61 271
1976.71 257
1976.81 239
1976.92 219
1977.02 201
1977.12 186
1977.22 175
1977.32 167
1977.43 160
1977.53 151
1977.63 140
1977.73 124
1977.83 105
1977.94 84
1978.04 63
1978.14 44
1978.24 29
1978.34 18
1978.44 12
1978.55 8
1978.65 6
1978.75 4
1978.85 0
1978.95 0
1979.06 0
1979.16 0
1979.26 0
1979.36 0
1979.46 0
1979.57 1
1979.67 23
1979.77 47
1979.87 70
1979.97 89
1980.08 102
1980.18 106
1980.28 102
1980.38 92
1980.48 79
1980.59 66
1980.69 55
1980.79 50
1980.89 50
1980.99 57
1981.10 70
1981.20 88
1981.30 107
1981.40 125
1981.50 141
1981.61 151
1981.71 156
1981.81 156
1981.91 152
1982.01 148
1982.12 145
1982.22 145
1982.32 148
1982.42 152
1982.52 158
1982.63 164
1982.73 170
1982.83 177
1982.93 186
1983.03 200
1983.14 217
1983.24 237
1983.34 257
1983.44 275
1983.54 289
1983.65 295
1983.75 295
1983.85 289
1983.95 281
1984.06 271
1984.16 261
1984.26 253
1984.36 247
1984.46 240
1984.57 231
1984.67 218
1984.77 202
1984.87 182
1984.97 162
1985.08 141
1985.18 123
1985.28 109
1985.38 98
1985.48 89
1985.59 82
1985.69 75
1985.79 68
1985.89 63
1986.00 59
1986.10 57
1986.20 58
1986.30 61
1986.40 63
1986.51 65
1986.61 66
1986.71 65
1986.81 63
1986.91 62
1987.02 64
1987.12 67
1987.22 74
1987.32 83
1987.43 93
1987.53 105
1987.63 118
1987.73 131
1987.83 145
1987.94 158
1988.04 168
1988.14 175
1988.24 177
1988.34 175
1988.45 169
1988.55 163
1988.65 158
1988.75 155
1988.86 155
1988.96 156
1989.06 157
1989.16 153
1989.26 143
1989.37 128
1989.47 108
1989.57 87
1989.67 68
1989.78 57
1989.88 55
1989.98 61
1990.08 74
1990.18 91
1990.29 106
1990.39 116
1990.49 119
1990.59 114
1990.70 103
1990.80 89
1990.90 76
1991.00 66
1991.10 60
1991.21 57
1991.31 57
1991.41 56
1991.51 54
1991.62 51
1991.72 48
1991.82 47
1991.92 51
1992.03 61
1992.13 78
1992.23 98
1992.33 120
1992.43 138
1992.54 151
1992.64 155
1992.74 151
1992.84 139
1992.95 121
1993.05 101
1993.15 78
1993.25 56
1993.36 34
1993.46 14
1993.56 0
1993.66 0
1993.76 0
1993.87 0
1993.97 0
1994.07 4
1994.17 21
1994.28 40
1994.38 58
1994.48 73
1994.58 84
1994.69 91
1994.79 94
1994.89 95
1994.99 94
1995.10 94
1995.20 96
1995.30 99
1995.40 105
1995.50 112
1995.61 120
1995.71 126
1995.81 129
1995.91 130
1996.02 128
1996.12 126
1996.22 125
1996.32 126
1996.43 130
1996.53 137
1996.63 146
1996.73 156
1996.84 166
1996.94 176
1997.04 184
1997.14 189
1997.25 193
1997.35 194
1997.45 194
1997.55 193
1997.65 193
1997.76 195
1997.86 199
1997.96 203
1998.06 207
1998.17 210
1998.27 209
1998.37 205
1998.47 196
1998.58 185
1998.68 173
1998.78 162
1998.88 152
1998.99 145
1999.09 139
1999.19 134
1999.29 127
1999.40 118
1999.50 104
1999.60 86
1999.70 64
1999.81 40
1999.91 16
2000.01 0
2000.11 0
2000.22 0
2000.32 0
2000.42 0
2000.52 0
2000.63 1
2000.73 11
2000.83 17
2000.93 18
2001.04 15
2001.14 11
2001.24 8
2001.34 10
2001.45 16
2001.55 27
2001.65 42
2001.75 59
2001.86 75
2001.96 88
2002.06 98
2002.16 104
2002.27 108
2002.37 111
2002.47 115
2002.57 119
2002.68 123
2002.78 126
2002.88 125
2002.98 120
2003.09 112
2003.19 105
2003.29 99
2003.40 99
2003.50 104
2003.60 113
2003.70 126
2003.81 137
2003.91 147
2004.01 153
2004.11 158
2004.22 162
2004.32 169
2004.42 176
2004.52 185
2004.63 192
2004.73 195
2004.83 191
2004.93 180
2005.04 162
2005.14 141
2005.24 118
2005.34 97
2005.45 80
2005.55 69
2005.65 65
2005.76 69
2005.86 79
2005.96 96
2006.06 116
2006.17 138
2006.27 157
2006.37 173
2006.47 183
2006.58 188
2006.68 190
2006.78 188
2006.88 183
2006.99 176
2007.09 167
2007.19 155
2007.29 141
2007.40 125
2007.50 111
2007.60 101
2007.71 96
2007.81 98
2007.91 107
2008.01 120
2008.12 132
2008.22 139
2008.32 138
2008.42 129
2008.53 111
2008.63 89
2008.73 66
2008.84 45
2008.94 28
2009.04 15
2009.14 6
2009.25 0
2009.35 0
2009.45 0
2009.55 0
2009.66 0
2009.76 0
2009.86 0
2009.97 0
2010.07 0
2010.17 2
2010.27 13
2010.38 27
2010.48 45
2010.58 66
2010.68 87
2010.79 105
2010.89 119
2010.99 125
2011.10 125
2011.20 118
2011.30 107
2011.40 93
2011.51 78
2011.61 66
2011.71 57
2011.82 54
2011.92 59
2012.02 73
2012.12 94
2012.23 120
2012.33 147
2012.43 170
2012.53 187
2012.64 193
2012.74 190
2012.84 178
2012.95 162
2013.05 145
2013.15 130
2013.25 121
2013.36 117
2013.46 120
2013.56 127
2013.67 137
2013.77 148
2013.87 161
2013.97 174
2014.08 187
2014.18 199
2014.28 210
2014.39 217
2014.49 220
2014.59 217
2014.69 209
2014.80 196
2014.90 180
2015.00 163
2015.11 148
2015.21 136
2015.31 127
2015.41 120
2015.52 115
2015.62 110
2015.72 104
2015.83 97
2015.93 90
2016.03 83
2016.13 78
2016.24 77
2016.34 80
2016.44 89
2016.55 104
2016.65 125
2016.75 151
2016.86 179
2016.96 208
2017.06 233
2017.16 251
2017.27 261
2017.37 263
2017.47 257
2017.58 246
2017.68 233
2017.78 221
2017.88 212
2017.99 208
2018.09 208
2018.19 212
2018.30 219
2018.40 228
2018.50 237
2018.61 247
2018.71 255
2018.81 262
2018.91 266
2019.02 268
2019.12 266
2019.22 259
2019.33 247
2019.43 229
2019.53 206
2019.63 180
2019.74 153
2019.84 128
2019.94 106
2020.05 88
2020.15 74
2020.25 63
2020.36 54
2020.46 47
2020.56 43
2020.66 43
2020.77 47
2020.87 57
2020.97 71
2021.08 87
2021.18 102
2021.28 111
2021.39 113
2021.49 106
2021.59 91
2021.70 71
2021.80 49
2021.90 29
2022.00 13
2022.11 4
2022.21 1
2022.31 5
2022.42 12
2022.52 21
2022.62 29
2022.73 34
2022.83 32
2022.93 25
2023.04 12
2023.14 0
2023.24 0
2023.34 0
2023.45 0
2023.55 0
2023.65 0
2023.76 0
2023.86 4
2023.96 20
2024.07 33
2024.17 41
2024.27 45
2024.38 44
2024.48 41
2024.58 37
2024.68 35
2024.79 35
2024.89 39
2024.99 47
2025.10 57
2025.20 69
2025.30 83
2025.41 98
2025.51 113
2025.61 129
2025.72 145
2025.82 159
2025.92 172
2026.03 181
2026.13 185
2026.23 183
2026.33 176
2026.44 166
2026.54 155
2026.64 146
2026.75 138
2026.85 133
2026.95 129
2027.06 122
2027.16 109
2027.26 89
2027.37 63
2027.47 34
2027.57 9
2027.68 0
2027.78 0
2027.88 0
2027.99 8
2028.09 27
2028.19 42
2028.30 50
2028.40 49
2028.50 41
2028.61 28
2028.71 14
2028.81 4
2028.91 0
2029.02 0
2029.12 2
2029.22 9
2029.33 17
2029.43 24
2029.53 30
2029.64 32
2029.74 29
2029.84 23
2029.95 13
2030.05 0
2030.15 0
2030.26 0
2030.36 0
2030.46 0
2030.57 0
2030.67 0
2030.77 0
2030.88 8
2030.98 25
2031.08 42
2031.19 59
2031.29 73
2031.39 84
2031.50 92
2031.60 96
2031.70 97
2031.81 95
2031.91 92
2032.01 88
2032.12 83
2032.22 78
2032.32 74
2032.43 72
2032.53 75
2032.63 82
2032.74 95
2032.84 113
2032.94 133
2033.05 154
2033.15 172
2033.25 186
2033.36 194
2033.46 198
2033.56 198
2033.67 196
2033.77 194
2033.87 192
2033.98 189
2034.08 185
2034.18 178
2034.29 167
2034.39 151
2034.49 131
2034.60 110
2034.70 91
2034.80 74
2034.91 63
2035.01 58
2035.11 58
2035.22 63
2035.32 71
2035.42 82
2035.53 93
2035.63 105
2035.73 117
2035.84 129
2035.94 137
2036.04 140
2036.15 139
2036.25 135
2036.35 128
2036.46 123
2036.56 120
2036.66 123
2036.77 132
2036.87 145
2036.97 161
2037.08 175
2037.18 187
2037.28 196
2037.39 200
2037.49 199
2037.60 193
2037.70 184
2037.80 170
2037.91 154
2038.01 137
2038.11 121
2038.22 108
2038.32 101
2038.42 101
2038.53 106
2038.63 117
2038.73 131
2038.84 147
2038.94 162
2039.04 175
2039.15 184
2039.25 188
2039.35 187
2039.46 182
2039.56 174
2039.66 165
2039.77 158
2039.87 153
2039.98 153
2040.08 156
2040.18 163
2040.29 171
2040.39 180
2040.49 187
2040.60 191
2040.70 190
2040.80 184
2040.91 172
2041.01 157
2041.11 140
2041.22 124
2041.32 111
2041.42 103
2041.53 101
2041.63 105
2041.74 113
2041.84 126
2041.94 141
2042.05 158
2042.15 176
2042.25 195
2042.36 213
2042.46 228
2042.56 240
2042.67 248
2042.77 252
2042.87 253
2042.98 251
2043.08 247
2043.19 243
2043.29 238
2043.39 232
2043.50 224
2043.60 214
2043.70 204
2043.81 194
2043.91 183
2044.01 172
2044.12 163
2044.22 156
2044.32 150
2044.43 144
2044.53 140
2044.64 138
2044.74 139
2044.84 145
2044.95 155
2045.05 169
2045.15 184
2045.26 198
2045.36 207
2045.46 210
2045.57 206
2045.67 196
2045.78 184
2045.88 171
2045.98 162
2046.09 158
2046.19 161
2046.29 171
2046.40 185
2046.50 202
2046.61 219
2046.71 234
2046.81 246
2046.92 254
2047.02 256
2047.12 254
2047.23 248
2047.33 241
2047.43 234
2047.54 230
2047.64 228
2047.75 231
2047.85 235
2047.95 239
2048.06 242
2048.16 242
2048.26 238
2048.37 232
2048.47 223
2048.58 215
2048.68 209
2048.78 205
2048.89 202
2048.99 201
2049.09 201
2049.20 200
2049.30 199
2049.41 197
2049.51 196
2049.61 195
2049.72 195
2049.82 197
2049.92 200
2050.03 204
2050.13 209
2050.24 215
2050.34 224
2050.44 234
2050.55 245
2050.65 254
2050.75 260
2050.86 260
2050.96 255
2051.07 245
2051.17 233
2051.27 223
2051.38 219
2051.48 224
2051.58 238
2051.69 261
2051.79 290
2051.90 322
2052.00 353
2052.10 379
2052.21 398
2052.31 409
2052.42 410
2052.52 402
2052.62 388
2052.73 369
2052.83 349
2052.93 328
2053.04 310
2053.14 292
2053.25 275
2053.35 255
2053.45 231
2053.56 204
2053.66 175
2053.77 146
2053.87 123
2053.97 107
2054.08 101
2054.18 106
2054.28 119
2054.39 137
2054.49 158
2054.60 178
2054.70 193
2054.80 203
2054.91 205
2055.01 199
2055.12 186
2055.22 168
2055.32 149
2055.43 131
2055.53 118
2055.63 111
2055.74 109
2055.84 112
2055.95 115
2056.05 115
2056.15 111
2056.26 101
2056.36 89
2056.47 77
2056.57 69
2056.67 66
2056.78 70
2056.88 79
2056.99 91
2057.09 105
2057.19 117
2057.30 127
2057.40 134
2057.51 139
2057.61 143
2057.71 146
2057.82 149
2057.92 153
2058.03 154
2058.13 154
2058.23 150
2058.34 140
2058.44 124
2058.55 103
2058.65 77
2058.75 49
2058.86 23
2058.96 1
2059.07 0
2059.17 0
2059.27 0
2059.38 0
2059.48 0
2059.59 0
2059.69 3
2059.79 5
2059.90 6
2060.00 7
2060.11 9
2060.21 14
2060.31 20
2060.42 28
2060.52 35
2060.63 41
2060.73 43
2060.83 42
2060.94 40
2061.04 36
2061.15 31
2061.25 26
2061.35 22
2061.46 18
2061.56 15
2061.67 11
2061.77 6
2061.87 1
2061.98 0
2062.08 0
2062.19 0
2062.29 0
2062.39 0
2062.50 0
2062.60 0
2062.71 2
2062.81 21
2062.91 47
2063.02 78
2063.12 112
2063.23 144
2063.33 172
2063.44 193
2063.54 205
2063.64 206
2063.75 200
2063.85 187
2063.96 172
2064.06 157
2064.16 142
2064.27 129
2064.37 118
2064.48 107
2064.58 97
2064.68 88
2064.79 79
2064.89 72
2065.00 69
2065.10 71
2065.21 78
2065.31 89
2065.41 104
2065.52 120
2065.62 136
2065.73 150
2065.83 163
2065.93 175
2066.04 188
2066.14 202
2066.25 217
2066.35 232
2066.46 245
2066.56 254
2066.66 259
2066.77 258
2066.87 253
2066.98 245
2067.08 236
2067.18 225
2067.29 214
2067.39 201
2067.50 187
2067.60 170
2067.71 153
2067.81 136
2067.91 120
2068.02 106
2068.12 93
2068.23 83
2068.33 73
2068.44 64
2068.54 57
2068.64 53
2068.75 53
2068.85 60
2068.96 73
2069.06 91
2069.16 109
2069.27 126
2069.37 136
2069.48 139
2069.58 133
2069.69 121
2069.79 106
2069.89 92
2070.00 83
2070.10 79
2070.21 81
2070.31 86
2070.42 94
2070.52 101
2070.62 106
2070.73 107
2070.83 105
2070.94 100
2071.04 93
2071.15 83
2071.25 71
2071.35 59
2071.46 48
2071.56 37
2071.67 28
2071.77 21
2071.88 14
2071.98 9
2072.08 5
2072.19 1
2072.29 0
2072.40 0
2072.50 0
2072.61 0
2072.71 0
2072.82 0
2072.92 0
2073.02 0
2073.13 2
2073.23 11
2073.34 21
2073.44 31
2073.55 41
2073.65 50
2073.75 61
2073.86 74
2073.96 90
2074.07 109
2074.17 130
2074.28 151
2074.38 169
2074.48 181
2074.59 188
2074.69 188
2074.80 182
2074.90 174
2075.01 164
2075.11 154
2075.22 144
2075.32 132
2075.42 120
2075.53 105
2075.63 90
2075.74 74
2075.84 61
2075.95 53
2076.05 51
2076.16 54
2076.26 62
2076.36 72
2076.47 81
2076.57 88
2076.68 90
2076.78 88
2076.89 83
2076.99 78
2077.10 74
2077.20 72
2077.30 71
2077.41 72
2077.51 74
2077.62 75
2077.72 75
2077.83 75
2077.93 74
2078.04 72
2078.14 68
2078.24 62
2078.35 56
2078.45 50
2078.56 46
2078.66 47
2078.77 54
2078.87 68
2078.98 85
2079.08 103
2079.18 118
2079.29 129
2079.39 132
2079.50 128
2079.60 118
2079.71 105
2079.81 92
2079.92 81
2080.02 75
2080.13 74
2080.23 77
2080.33 82
2080.44 89
2080.54 96
2080.65 103
2080.75 110
2080.86 118
2080.96 128
2081.07 139
2081.17 150
2081.28 157
2081.38 161
2081.48 159
2081.59 154
2081.69 146
2081.80 139
2081.90 134
2082.01 134
2082.11 138
2082.22 144
2082.32 152
2082.43 158
2082.53 162
2082.63 162
2082.74 158
2082.84 150
2082.95 139
2083.05 126
2083.16 110
2083.26 92
2083.37 72
2083.47 52
2083.58 32
2083.68 15
2083.79 1
2083.89 0
2083.99 0
2084.10 0
2084.20 7
2084.31 21
2084.41 38
2084.52 54
2084.62 69
2084.73 81
2084.83 90
2084.94 95
2085.04 95
2085.15 91
2085.25 83
2085.35 72
2085.46 61
2085.56 50
2085.67 42
2085.77 38
2085.88 38
2085.98 40
2086.09 45
2086.19 50
2086.30 56
2086.40 62
2086.51 69
2086.61 78
2086.72 86
2086.82 94
2086.92 101
2087.03 105
2087.13 105
2087.24 103
2087.34 98
2087.45 94
2087.55 91
2087.66 90
2087.76 93
2087.87 100
2087.97 109
2088.08 118
2088.18 127
2088.29 132
2088.39 136
2088.50 138
2088.60 141
2088.71 144
2088.81 149
2088.91 156
2089.02 162
2089.12 167
2089.23 169
2089.33 167
2089.44 161
2089.54 153
2089.65 143
2089.75 133
2089.86 125
2089.96 120
2090.07 117
2090.17 115
2090.28 114
2090.38 112
2090.49 109
2090.59 105
2090.70 100
2090.80 95
2090.91 90
2091.01 86
2091.11 85
2091.22 86
2091.32 90
2091.43 96
2091.53 106
2091.64 120
2091.74 137
2091.85 155
2091.95 172
2092.06 186
2092.16 195
2092.27 198
2092.37 196
2092.48 191
2092.58 187
2092.69 186
2092.79 190
2092.90 201
2093.00 218
2093.11 237
2093.21 256
2093.32 272
2093.42 282
2093.53 287
2093.63 286
2093.74 283
2093.84 279
2093.95 275
2094.05 274
2094.16 274
2094.26 276
2094.36 277
2094.47 276
2094.57 271
2094.68 260
2094.78 244
2094.89 224
2094.99 203
2095.10 183
2095.20 167
2095.31 157
2095.41 150
2095.52 147
2095.62 143
2095.73 137
2095.83 127
2095.94 112
2096.04 92
2096.15 70
2096.25 47
2096.36 25
2096.46 5
2096.57 0
2096.67 0
2096.78 0
2096.88 0
2096.99 0
2097.09 0
2097.20 0
2097.30 0
2097.41 3
2097.51 19
2097.62 38
2097.72 60
2097.83 85
2097.93 113
2098.04 143
2098.14 172
2098.25 197
2098.35 217
2098.46 231
2098.56 238
2098.67 238
2098.77 232
2098.88 220
2098.98 203
2099.09 182
2099.19 158
2099.30 135
2099.40 114
2099.51 99
2099.61 91
2099.72 91
2099.82 98
2099.93 107
2100.03 116
2100.14 121
2100.24 121
2100.35 115
2100.45 105
2100.56 94
2100.66 85
2100.77 80
2100.87 82
2100.98 90
2101.08 102
2101.19 115
2101.29 128
2101.40 137
2101.50 141
2101.61 142
2101.71 138
2101.82 133
2101.92 127
2102.03 122
2102.13 119
2102.24 118
2102.34 118
2102.45 120
2102.55 124
2102.66 129
2102.76 134
2102.87 139
2102.97 143
2103.08 146
2103.18 145
2103.29 141
2103.39 133
2103.50 119
2103.60 102
2103.71 82
2103.81 61
2103.92 42
2104.02 26
2104.13 17
2104.24 13
2104.34 14
2104.45 18
2104.55 24
2104.66 30
2104.76 35
2104.87 39
2104.97 44
2105.08 51
2105.18 63
2105.29 77
2105.39 94
2105.50 111
2105.60 124
2105.71 132
2105.81 134
2105.92 130
2106.02 122
2106.13 113
2106.23 107
2106.34 105
2106.44 108
2106.55 114
2106.65 123
2106.76 135
2106.86 146
2106.97 157
2107.07 167
2107.18 173
2107.29 175
2107.39 170
2107.50 159
2107.60 143
2107.71 123
2107.81 103
2107.92 83
2108.02 67
2108.13 55
2108.23 45
2108.34 36
2108.44 26
2108.55 14
2108.65 1
2108.76 0
2108.86 0
2108.97 0
2109.07 0
2109.18 0
2109.28 0
2109.39 0
2109.49 8
2109.60 17
2109.71 22
2109.81 24
2109.92 25
2110.02 28
2110.13 35
2110.23 48
2110.34 68
2110.44 95
2110.55 126
2110.65 159
2110.76 191
2110.86 217
2110.97 236
2111.07 245
2111.18 244
2111.28 235
2111.39 221
2111.50 207
2111.60 192
2111.71 180
2111.81 168
2111.92 155
2112.02 139
2112.13 119
2112.23 97
2112.34 75
2112.44 57
2112.55 46
2112.65 43
2112.76 48
2112.86 61
2112.97 77
2113.08 93
2113.18 106
2113.29 114
2113.39 116
2113.50 113
2113.60 107
2113.71 99
2113.81 91
2113.92 84
2114.02 80
2114.13 79
2114.23 81
2114.34 87
2114.44 98
2114.55 114
2114.66 132
2114.76 152
2114.87 170
2114.97 184
2115.08 193
2115.18 195
2115.29 191
2115.39 180
2115.50 166
2115.60 149
2115.71 130
2115.82 111
2115.92 92
2116.03 76
2116.13 63
2116.24 56
2116.34 55
2116.45 61
2116.55 74
2116.66 91
2116.76 110
2116.87 129
2116.97 144
2117.08 154
2117.19 159
2117.29 159
2117.40 155
2117.50 149
2117.61 145
2117.71 143
2117.82 143
2117.92 146
2118.03 152
2118.13 158
2118.24 166
2118.35 173
2118.45 178
2118.56 181
2118.66 181
2118.77 177
2118.87 170
2118.98 159
2119.08 147
2119.19 138
2119.30 133
2119.40 136
2119.51 147
2119.61 168
2119.72 196
2119.82 229
2119.93 263
2120.03 293
2120.14 316
2120.25 330
2120.35 333
2120.46 326
2120.56 313
2120.67 297
2120.77 283
2120.88 276
2120.98 278
2121.09 288
2121.19 305
2121.30 325
2121.41 343
2121.51 355
2121.62 358
2121.72 352
2121.83 340
2121.93 324
2122.04 310
2122.14 300
2122.25 294
2122.36 292
2122.46 292
2122.57 291
2122.67 289
2122.78 284
2122.88 276
2122.99 267
2123.10 260
2123.20 255
2123.31 252
2123.41 251
2123.52 251
2123.62 252
2123.73 252
2123.83 250
2123.94 245
2124.05 236
2124.15 225
2124.26 211
2124.36 195
2124.47 179
2124.57 166
2124.68 156
2124.79 150
2124.89 148
2125.00 148
2125.10 150
2125.21 154
2125.31 159
2125.42 166
2125.52 176
2125.63 186
2125.74 197
2125.84 207
2125.95 215
2126.05 220
2126.16 223
2126.26 223
2126.37 224
2126.48 227
2126.58 232
2126.69 239
2126.79 248
2126.90 257
2127.00 265
2127.11 270
2127.22 271
2127.32 269
2127.43 265
2127.53 260
2127.64 256
2127.74 253
2127.85 252
2127.96 253
2128.06 256
2128.17 259
2128.27 261
2128.38 261
2128.48 259
2128.59 253
2128.70 245
2128.80 234
2128.91 221
2129.01 207
2129.12 195
2129.22 188
2129.33 188
2129.44 194
2129.54 207
2129.65 222
2129.75 237
2129.86 245
2129.96 243
2130.07 229
2130.18 204
2130.28 171
2130.39 134
2130.49 96
2130.60 63
2130.71 37
2130.81 18
2130.92 7
2131.02 1
2131.13 0
2131.23 0
2131.34 0
2131.45 0
2131.55 0
2131.66 0
2131.76 0
2131.87 0
2131.97 0
2132.08 1
2132.19 17
2132.29 37
2132.40 60
2132.50 83
2132.61 106
2132.72 126
2132.82 141
2132.93 152
2133.03 156
2133.14 155
2133.24 151
2133.35 146
2133.46 141
2133.56 141
2133.67 144
2133.77 151
2133.88 163
2133.99 178
2134.09 195
2134.20 213
2134.30 232
2134.41 247
2134.52 259
2134.62 264
2134.73 261
2134.83 253
2134.94 239
2135.04 224
2135.15 210
2135.26 201
2135.36 197
2135.47 198
2135.57 201
2135.68 204
2135.79 206
2135.89 203
2136.00 197
2136.10 187
2136.21 174
2136.32 159
2136.42 145
2136.53 132
2136.63 120
2136.74 111
2136.85 105
2136.95 102
2137.06 101
2137.16 101
2137.27 99
2137.37 94
2137.48 84
2137.59 67
2137.69 47
2137.80 23
2137.90 0
2138.01 0
2138.12 0
2138.22 0
2138.33 0
2138.43 0
2138.54 0
2138.65 0
2138.75 11
2138.86 25
2138.96 34
2139.07 38
2139.18 37
2139.28 34
2139.39 32
2139.49 33
2139.60 40
2139.71 55
2139.81 78
2139.92 107
2140.02 139
2140.13 170
2140.24 198
2140.34 218
2140.45 229
2140.55 230
2140.66 222
2140.77 207
2140.87 189
2140.98 171
2141.08 156
2141.19 147
2141.30 142
2141.40 140
2141.51 141
2141.62 144
2141.72 146
2141.83 147
2141.93 148
2142.04 150
2142.15 153
2142.25 158
2142.36 166
2142.46 179
2142.57 197
2142.68 221
2142.78 251
2142.89 284
2142.99 319
2143.10 353
2143.21 383
2143.31 409
2143.42 430
2143.52 447
2143.63 462
2143.74 475
2143.84 485
2143.95 492
2144.06 493
2144.16 487
2144.27 474
2144.37 453
2144.48 427
2144.59 399
2144.69 373
2144.80 351
2144.90 336
2145.01 328
2145.12 326
2145.22 328
2145.33 330
2145.43 331
2145.54 326
2145.65 315
2145.75 298
2145.86 276
2145.97 253
2146.07 231
2146.18 213
2146.28 203
2146.39 202
2146.50 211
2146.60 228
2146.71 251
2146.82 275
2146.92 298
2147.03 315
2147.13 322
2147.24 321
2147.35 310
2147.45 292
2147.56 270
2147.66 247
2147.77 227
2147.88 212
2147.98 203
2148.09 199
2148.20 198
2148.30 200
2148.41 201
2148.51 199
2148.62 194
2148.73 186
2148.83 177
2148.94 170
2149.05 166
2149.15 167
2149.26 174
2149.36 185
2149.47 197
2149.58 209
2149.68 218
2149.79 222
2149.90 219
2150.00 210
2150.11 196
2150.21 178
2150.32 161
2150.43 145
2150.53 131
2150.64 121
2150.75 113
2150.85 107
2150.96 100
2151.06 92
2151.17 82
2151.28 71
2151.38 61
2151.49 53
2151.60 47
2151.70 45
2151.81 47
2151.92 52
2152.02 58
2152.13 65
2152.23 70
2152.34 74
2152.45 75
2152.55 74
2152.66 72
2152.77 70
2152.87 70
2152.98 74
2153.08 83
2153.19 96
2153.30 113
2153.40 133
2153.51 155
2153.62 178
2153.72 201
2153.83 225
2153.94 249
2154.04 272
2154.15 292
2154.25 307
2154.36 317
2154.47 321
2154.57 318
2154.68 312
2154.79 304
2154.89 296
2155.00 292
2155.11 293
2155.21 297
2155.32 306
2155.42 315
2155.53 323
2155.64 328
2155.74 328
2155.85 322
2155.96 311
2156.06 296
2156.17 279
2156.28 264
2156.38 250
2156.49 240
2156.60 234
2156.70 232
2156.81 233
2156.91 238
2157.02 245
2157.13 254
2157.23 262
2157.34 270
2157.45 276
2157.55 280
2157.66 280
2157.77 278
2157.87 275
2157.98 271
2158.09 267
2158.19 263
2158.30 260
2158.41 258
2158.51 256
2158.62 256
2158.72 257
2158.83 258
2158.94 261
2159.04 263
2159.15 264
2159.26 264
2159.36 262
2159.47 259
2159.58 259
2159.68 261
2159.79 267
2159.90 276
2160.00 285
2160.11 294
2160.22 299
2160.32 297
2160.43 290
2160.54 279
2160.64 266
2160.75 255
2160.85 247
2160.96 243
2161.07 241
2161.17 241
2161.28 238
2161.39 232
2161.49 223
2161.60 210
2161.71 196
2161.81 182
2161.92 168
2162.03 155
2162.13 141
2162.24 127
2162.35 111
2162.45 92
2162.56 72
2162.67 53
2162.77 36
2162.88 24
2162.99 16
2163.09 14
2163.20 14
2163.31 14
2163.41 13
2163.52 8
2163.63 0
2163.73 0
2163.84 0
2163.95 0
2164.05 0
2164.16 0
2164.27 0
2164.37 6
2164.48 24
2164.59 42
2164.69 60
2164.80 76
2164.90 89
2165.01 99
2165.12 108
2165.22 115
2165.33 120
2165.44 124
2165.54 126
2165.65 127
2165.76 127
2165.86 124
2165.97 121
2166.08 116
2166.18 110
2166.29 101
2166.40 92
2166.50 81
2166.61 72
2166.72 65
2166.82 61
2166.93 60
2167.04 64
2167.14 71
2167.25 77
2167.36 82
2167.46 83
2167.57 80
2167.68 72
2167.79 61
2167.89 46
2168.00 30
2168.11 15
2168.21 2
2168.32 0
2168.43 0
2168.53 0
2168.64 7
2168.75 21
2168.85 39
2168.96 57
2169.07 75
2169.17 93
2169.28 111
2169.39 131
2169.49 151
2169.60 170
2169.71 186
2169.81 196
2169.92 198
2170.03 193
2170.13 183
2170.24 171
2170.35 159
2170.45 152
2170.56 147
2170.67 145
2170.77 142
2170.88 135
2170.99 121
2171.09 102
2171.20 79
2171.31 56
2171.41 37
2171.52 26
2171.63 24
2171.73 31
2171.84 45
2171.95 62
2172.06 81
2172.16 98
2172.27 111
2172.38 121
2172.48 127
2172.59 131
2172.70 132
2172.80 133
2172.91 135
2173.02 140
2173.12 148
2173.23 158
2173.34 170
2173.44 183
2173.55 193
2173.66 200
2173.76 203
2173.87 201
2173.98 194
2174.09 184
2174.19 173
2174.30 163
2174.41 156
2174.51 153
2174.62 154
2174.73 159
2174.83 166
2174.94 173
2175.05 179
2175.15 182
2175.26 183
2175.37 181
2175.47 180
2175.58 178
2175.69 177
2175.80 176
2175.90 174
2176.01 169
2176.12 159
2176.22 146
2176.33 129
2176.44 112
2176.54 95
2176.65 81
2176.76 69
2176.86 61
2176.97 57
2177.08 55
2177.19 55
2177.29 56
2177.40 58
2177.51 60
2177.61 61
2177.72 60
2177.83 56
2177.93 49
2178.04 40
2178.15 31
2178.25 22
2178.36 15
2178.47 9
2178.58 5
2178.68 3
2178.79 1
2178.90 0
2179.00 1
2179.11 4
2179.22 6
2179.32 9
2179.43 10
2179.54 8
2179.65 4
2179.75 0
2179.86 0
2179.97 0
2180.07 0
2180.18 0
2180.29 3
2180.39 18
2180.50 36
2180.61 53
2180.72 67
2180.82 77
2180.93 83
2181.04 86
2181.14 87
2181.25 87
2181.36 86
2181.46 86
2181.57 86
2181.68 85
2181.79 85
2181.89 86
2182.00 90
2182.11 96
2182.21 105
2182.32 117
2182.43 130
2182.54 144
2182.64 157
2182.75 167
2182.86 175
2182.96 179
2183.07 180
2183.18 176
2183.28 168
2183.39 156
2183.50 141
2183.61 124
2183.71 106
2183.82 89
2183.93 76
2184.03 67
2184.14 63
2184.25 61
2184.36 61
2184.46 60
2184.57 57
2184.68 51
2184.78 42
2184.89 33
2185.00 25
2185.11 22
2185.21 22
2185.32 27
2185.43 35
2185.53 43
2185.64 50
2185.75 56
2185.86 59
2185.96 62
2186.07 65
2186.18 70
2186.28 75
2186.39 82
2186.50 87
2186.61 87
2186.71 83
2186.82 72
2186.93 56
2187.03 37
2187.14 17
2187.25 0
2187.36 0
2187.46 0
2187.57 0
2187.68 0
2187.78 16
2187.89 36
2188.00 56
2188.11 73
2188.21 84
2188.32 87
2188.43 84
2188.54 75
2188.64 64
2188.75 55
2188.86 50
2188.96 51
2189.07 57
2189.18 69
2189.29 83
2189.39 100
2189.50 116
2189.61 130
2189.71 141
2189.82 148
2189.93 148
2190.04 144
2190.14 137
2190.25 127
2190.36 119
2190.47 116
2190.57 116
2190.68 121
2190.79 127
2190.89 131
2191.00 131
2191.11 126
2191.22 118
2191.32 107
2191.43 97
2191.54 89
2191.65 84
2191.75 82
2191.86 80
2191.97 77
2192.07 73
2192.18 67
2192.29 59
2192.40 50
2192.50 41
2192.61 32
2192.72 25
2192.83 20
2192.93 19
2193.04 21
2193.15 25
2193.26 29
2193.36 32
2193.47 32
2193.58 29
2193.68 23
2193.79 17
2193.90 14
2194.01 16
2194.11 23
2194.22 35
2194.33 50
2194.44 64
2194.54 75
2194.65 83
2194.76 86
2194.87 86
2194.97 86
2195.08 87
2195.19 88
2195.29 90
2195.40 90
2195.51 88
2195.62 82
2195.72 72
2195.83 58
2195.94 41
2196.05 25
2196.15 10
2196.26 0
2196.37 0
2196.48 0
2196.58 0
2196.69 0
2196.80 0
2196.91 1
2197.01 3
2197.12 5
2197.23 5
2197.34 5
2197.44 4
2197.55 4
2197.66 6
2197.77 10
2197.87 17
2197.98 26
2198.09 37
2198.20 49
2198.30 63
2198.41 76
2198.52 88
2198.63 98
2198.73 107
2198.84 114
2198.95 118
2199.05 122
2199.16 126
2199.27 130
2199.38 134
2199.48 138
2199.59 142
2199.70 144
2199.81 143
2199.91 140
2200.02 133
2200.13 124
2200.24 114
2200.34 101
2200.45 88
2200.56 76
2200.67 65
2200.77 58
2200.88 55
2200.99 58
2201.10 65
2201.20 77
2201.31 90
2201.42 102
2201.53 110
2201.63 114
2201.74 112
2201.85 104
2201.96 93
2202.07 80
2202.17 68
2202.28 61
2202.39 60
2202.50 68
2202.60 85
2202.71 108
2202.82 135
2202.93 161
2203.03 182
2203.14 195
2203.25 197
2203.36 188
2203.46 172
2203.57 152
2203.68 131
2203.79 114
2203.89 101
2204.00 92
2204.11 87
2204.22 83
2204.32 80
2204.43 77
2204.54 74
2204.65 74
2204.75 77
2204.86 82
2204.97 90
2205.08 97
2205.19 103
2205.29 104
2205.40 102
2205.51 95
2205.62 87
2205.72 79
2205.83 72
2205.94 68
2206.05 66
2206.15 68
2206.26 71
2206.37 77
2206.48 84
2206.58 94
2206.69 105
2206.80 117
2206.91 128
2207.02 137
2207.12 142
2207.23 140
2207.34 131
2207.45 114
2207.55 90
2207.66 62
2207.77 31
2207.88 2
2207.98 0
2208.09 0
2208.20 0
2208.31 0
2208.41 0
2208.52 0
2208.63 4
2208.74 19
2208.85 31
2208.95 41
2209.06 49
2209.17 57
2209.28 66
2209.38 76
2209.49 84
2209.60 89
2209.71 88
2209.82 79
2209.92 65
2210.03 45
2210.14 25
2210.25 5
2210.35 0
2210.46 0
2210.57 0
2210.68 0
2210.78 0
2210.89 0
2211.00 0
2211.11 0
2211.22 3
2211.32 20
2211.43 38
2211.54 55
2211.65 72
2211.75 87
2211.86 99
2211.97 108
2212.08 114
2212.19 116
2212.29 113
2212.40 105
2212.51 91
2212.62 72
2212.73 52
2212.83 34
2212.94 21
2213.05 16
2213.16 19
2213.26 30
2213.37 45
2213.48 61
2213.59 75
2213.70 85
2213.80 92
2213.91 96
2214.02 98
2214.13 101
2214.23 104
2214.34 107
2214.45 109
2214.56 110
2214.67 111
2214.77 110
2214.88 112
2214.99 116
2215.10 125
2215.21 137
2215.31 150
2215.42 161
2215.53 166
2215.64 163
2215.74 151
2215.85 131
2215.96 106
2216.07 80
2216.18 56
2216.28 38
2216.39 27
2216.50 26
2216.61 33
2216.72 45
2216.82 61
2216.93 75
2217.04 88
2217.15 96
2217.26 100
2217.36 100
2217.47 98
2217.58 95
2217.69 92
2217.79 89
2217.90 87
2218.01 85
2218.12 86
2218.23 90
2218.33 97
2218.44 109
2218.55 122
2218.66 136
2218.77 149
2218.87 156
2218.98 157
2219.09 150
2219.20 138
2219.31 123
2219.41 107
2219.52 96
2219.63 89
2219.74 87
2219.85 89
2219.95 89
2220.06 86
2220.17 76
2220.28 59
2220.39 39
2220.49 18
2220.60 2
2220.71 0
2220.82 0
2220.93 5
2221.03 20
2221.14 37
2221.25 52
2221.36 63
2221.47 69
2221.57 70
2221.68 66
2221.79 58
2221.90 47
2222.01 35
2222.11 23
2222.22 12
2222.33 1
2222.44 0
2222.55 0
2222.65 0
2222.76 0
2222.87 0
2222.98 0
2223.09 0
2223.19 0
2223.30 22
2223.41 58
2223.52 98
2223.63 136
2223.73 168
2223.84 193
2223.95 208
2224.06 215
2224.17 214
2224.28 208
2224.38 199
2224.49 187
2224.60 176
2224.71 166
2224.82 160
2224.92 157
2225.03 158
2225.14 162
2225.25 166
2225.36 171
2225.46 173
2225.57 175
2225.68 175
2225.79 175
2225.90 176
2226.01 176
2226.11 174
2226.22 170
2226.33 162
2226.44 150
2226.55 135
2226.65 120
2226.76 107
2226.87 99
2226.98 96
2227.09 101
2227.19 113
2227.30 131
2227.41 154
2227.52 182
2227.63 211
2227.74 242
2227.84 271
2227.95 299
2228.06 323
2228.17 344
2228.28 361
2228.38 374
2228.49 381
2228.60 385
2228.71 387
2228.82 387
2228.93 386
2229.03 385
2229.14 385
2229.25 385
2229.36 384
2229.47 381
2229.57 376
2229.68 368
2229.79 357
2229.90 345
2230.01 332
2230.12 318
2230.22 303
2230.33 288
2230.44 274
2230.55 260
2230.66 247
2230.77 235
2230.87 225
2230.98 215
2231.09 204
2231.20 193
2231.31 181
2231.41 172
2231.52 165
2231.63 162
2231.74 161
2231.85 160
2231.96 158
2232.06 151
2232.17 138
2232.28 120
2232.39 98
2232.50 76
2232.61 57
2232.71 43
2232.82 35
2232.93 33
2233.04 36
2233.15 40
2233.26 45
2233.36 48
2233.47 52
2233.58 57
2233.69 65
2233.80 78
2233.91 97
2234.01 119
2234.12 144
2234.23 166
2234.34 184
2234.45 194
2234.56 198
2234.66 196
2234.77 189
2234.88 182
2234.99 174
2235.10 167
2235.21 159
2235.31 151
2235.42 139
2235.53 123
2235.64 102
2235.75 75
2235.86 45
2235.96 13
2236.07 0
2236.18 0
2236.29 0
2236.40 0
2236.51 0
2236.61 0
2236.72 0
2236.83 0
2236.94 14
2237.05 32
2237.16 49
2237.26 69
2237.37 93
2237.48 121
2237.59 153
2237.70 185
2237.81 214
2237.92 235
2238.02 246
2238.13 247
2238.24 237
2238.35 220
2238.46 200
2238.57 180
2238.67 163
2238.78 151
2238.89 143
2239.00 139
2239.11 134
2239.22 127
2239.32 117
2239.43 101
2239.54 82
2239.65 61
2239.76 40
2239.87 22
2239.98 8
2240.08 0
2240.19 0
2240.30 0
2240.41 0
2240.52 8
2240.63 24
2240.74 47
2240.84 76
2240.95 109
2241.06 144
2241.17 176
2241.28 202
2241.39 218
2241.49 222
2241.60 215
2241.71 198
2241.82 174
2241.93 147
2242.04 122
2242.15 100
2242.25 84
2242.36 72
2242.47 64
2242.58 59
2242.69 56
2242.80 54
2242.91 52
2243.01 51
2243.12 51
2243.23 53
2243.34 59
2243.45 69
2243.56 86
2243.67 110
2243.77 139
2243.88 170
2243.99 201
2244.10 225
2244.21 241
2244.32 246
2244.43 240
2244.53 226
2244.64 206
2244.75 182
2244.86 158
2244.97 135
2245.08 114
2245.19 95
2245.29 79
2245.40 67
2245.51 61
2245.62 60
2245.73 65
2245.84 75
2245.95 86
2246.05 97
2246.16 105
2246.27 110
2246.38 111
2246.49 108
2246.60 102
2246.71 94
2246.81 85
2246.92 75
2247.03 64
2247.14 51
2247.25 38
2247.36 25
2247.47 11
2247.57 0
2247.68 0
2247.79 0
2247.90 0
2248.01 0
2248.12 0
2248.23 0
2248.34 0
2248.44 2
2248.55 20
2248.66 37
2248.77 52
2248.88 64
2248.99 74
2249.10 81
2249.20 87
2249.31 91
2249.42 95
2249.53 99
2249.64 104
2249.75 110
2249.86 118
2249.97 127
2250.07 139
2250.18 152
2250.29 168
2250.40 183
2250.51 198
2250.62 212
2250.73 225
2250.84 235
2250.94 241
2251.05 242
2251.16 236
2251.27 226
2251.38 209
2251.49 189
2251.60 167
2251.71 147
2251.81 130
2251.92 120
2252.03 114
2252.14 113
2252.25 114
2252.36 118
2252.47 120
2252.58 121
2252.68 119
2252.79 116
2252.90 112
2253.01 108
2253.12 103
2253.23 97
2253.34 89
2253.45 81
2253.55 71
2253.66 63
2253.77 57
2253.88 58
2253.99 67
2254.10 84
2254.21 106
2254.32 130
2254.43 154
2254.53 173
2254.64 184
2254.75 186
2254.86 181
2254.97 168
2255.08 152
2255.19 135
2255.30 117
2255.40 103
2255.51 92
2255.62 86
2255.73 84
2255.84 86
2255.95 90
2256.06 93
2256.17 94
2256.28 93
2256.38 88
2256.49 81
2256.60 75
2256.71 72
2256.82 74
2256.93 81
2257.04 92
2257.15 106
2257.26 122
2257.36 139
2257.47 154
2257.58 169
2257.69 183
2257.80 196
2257.91 206
2258.02 214
2258.13 217
2258.24 216
2258.34 210
2258.45 200
2258.56 185
2258.67 168
2258.78 149
2258.89 131
2259.00 114
2259.11 100
2259.22 90
2259.32 84
2259.43 81
2259.54 81
2259.65 80
2259.76 78
2259.87 73
2259.98 65
2260.09 55
2260.20 47
2260.31 43
2260.41 44
2260.52 51
2260.63 64
2260.74 81
2260.85 98
2260.96 115
2261.07 129
2261.18 140
2261.29 151
2261.39 161
2261.50 173
2261.61 187
2261.72 202
2261.83 216
2261.94 229
2262.05 240
2262.16 247
2262.27 249
2262.38 249
2262.48 247
2262.59 244
2262.70 241
2262.81 241
2262.92 243
2263.03 248
2263.14 255
2263.25 262
2263.36 266
2263.47 267
2263.58 263
2263.68 253
2263.79 239
2263.90 223
2264.01 208
2264.12 199
2264.23 196
2264.34 201
2264.45 214
2264.56 231
2264.67 250
2264.77 264
2264.88 272
2264.99 270
2265.10 259
2265.21 240
2265.32 216
2265.43 188
2265.54 161
2265.65 136
2265.76 115
2265.87 98
2265.97 86
2266.08 80
2266.19 81
2266.30 88
2266.41 100
2266.52 117
2266.63 133
2266.74 148
2266.85 157
2266.96 158
2267.07 152
2267.17 139
2267.28 121
2267.39 101
2267.50 82
2267.61 65
2267.72 51
2267.83 41
2267.94 35
2268.05 34
2268.16 36
2268.27 43
2268.38 53
2268.48 65
2268.59 78
2268.70 90
2268.81 98
2268.92 101
2269.03 101
2269.14 98
2269.25 93
2269.36 89
2269.47 86
2269.58 85
2269.69 86
2269.79 89
2269.90 95
2270.01 101
2270.12 110
2270.23 120
2270.34 131
2270.45 142
2270.56 152
2270.67 159
2270.78 162
2270.89 161
2271.00 156
2271.11 147
2271.21 135
2271.32 121
2271.43 107
2271.54 94
2271.65 84
2271.76 75
2271.87 69
2271.98 65
2272.09 61
2272.20 58
2272.31 53
2272.42 47
2272.53 41
2272.63 37
2272.74 34
2272.85 34
2272.96 37
2273.07 41
2273.18 47
2273.29 54
2273.40 61
2273.51 70
2273.62 79
2273.73 92
2273.84 108
2273.95 127
2274.06 148
2274.16 169
2274.27 190
2274.38 208
2274.49 223
2274.60 233
2274.71 239
2274.82 242
2274.93 240
2275.04 235
2275.15 226
2275.26 215
2275.37 201
2275.48 188
2275.59 174
2275.69 162
2275.80 150
2275.91 138
2276.02 125
2276.13 109
2276.24 89
2276.35 66
2276.46 39
2276.57 10
2276.68 0
2276.79 0
2276.90 0
2277.01 0
2277.12 0
2277.23 0
2277.33 0
2277.44 0
2277.55 23
2277.66 49
2277.77 72
2277.88 89
2277.99 103
2278.10 113
2278.21 122
2278.32 128
2278.43 133
2278.54 136
2278.65 136
2278.76 133
2278.87 128
2278.98 123
2279.09 118
2279.19 113
2279.30 108
2279.41 101
2279.52 92
2279.63 79
2279.74 62
2279.85 43
2279.96 25
2280.07 8
2280.18 0
2280.29 0
2280.40 0
2280.51 0
2280.62 0
2280.73 0
2280.84 0
2280.95 16
2281.06 42
2281.16 71
2281.27 98
2281.38 123
2281.49 142
2281.60 155
2281.71 164
2281.82 167
2281.93 168
2282.04 166
2282.15 162
2282.26 155
2282.37 145
2282.48 133
2282.59 121
2282.70 108
2282.81 97
2282.92 87
2283.03 81
2283.14 75
2283.24 70
2283.35 65
2283.46 60
2283.57 54
2283.68 48
2283.79 44
2283.90 42
2284.01 42
2284.12 44
2284.23 48
2284.34 53
2284.45 58
2284.56 67
2284.67 78
2284.78 92
2284.89 110
2285.00 129
2285.11 147
2285.22 161
2285.33 170
2285.44 171
2285.55 165
2285.65 153
2285.76 138
2285.87 122
2285.98 105
2286.09 90
2286.20 79
2286.31 72
2286.42 71
2286.53 78
2286.64 93
2286.75 114
2286.86 138
2286.97 163
2287.08 184
2287.19 198
2287.30 203
2287.41 201
2287.52 193
2287.63 184
2287.74 177
2287.85 177
2287.96 185
2288.07 202
2288.18 225
2288.29 254
2288.39 287
2288.50 321
2288.61 357
2288.72 392
2288.83 428
2288.94 463
2289.05 495
2289.16 522
2289.27 544
2289.38 557
2289.49 563
2289.60 561
2289.71 551
2289.82 534
2289.93 512
2290.04 485
2290.15 454
2290.26 421
2290.37 391
2290.48 365
2290.59 347
2290.70 336
2290.81 333
2290.92 336
2291.03 341
2291.14 346
2291.25 349
2291.36 348
2291.47 347
2291.58 348
2291.69 353
2291.79 363
2291.90 378
2292.01 396
2292.12 414
2292.23 426
2292.34 430
2292.45 425
2292.56 410
2292.67 387
2292.78 358
2292.89 328
2293.00 300
2293.11 275
2293.22 256
2293.33 243
2293.44 237
2293.55 237
2293.66 242
2293.77 251
2293.88 262
2293.99 274
2294.10 285
2294.21 293
2294.32 297
2294.43 296
2294.54 290
2294.65 281
2294.76 270
2294.87 257
2294.98 243
2295.09 229
2295.20 215
2295.31 198
2295.42 179
2295.53 158
2295.64 134
2295.75 109
2295.86 83
2295.97 58
2296.08 35
2296.19 15
2296.30 0
2296.41 0
2296.52 0
2296.62 0
2296.73 0
2296.84 0
2296.95 0
2297.06 0
2297.17 1
2297.28 9
2297.39 17
2297.50 24
2297.61 29
2297.72 32
2297.83 34
2297.94 36
2298.05 37
2298.16 38
2298.27 40
2298.38 41
2298.49 42
2298.60 43
2298.71 43
2298.82 43
2298.93 41
2299.04 37
2299.15 31
2299.26 23
2299.37 15
2299.48 7
2299.59 2
2299.70 0
2299.81 2
2299.92 8
2300.03 16
2300.14 27
2300.25 38
2300.36 50
2300.47 61
2300.58 73
2300.69 85
2300.80 97
2300.91 109
2301.02 123
2301.13 139
2301.24 158
2301.35 180
2301.46 205
2301.57 231
2301.68 257
2301.79 280
2301.90 300
2302.01 317
2302.12 332
2302.23 350
2302.34 372
2302.45 401
2302.56 439
2302.67 486
2302.78 544
2302.89 609
2303.00 682
2303.11 762
2303.22 847
2303.33 938
2303.44 1036
2303.55 1142
2303.66 1257
2303.77 1381
2303.88 1515
2303.99 1655
2304.10 1797
2304.21 1939
2304.32 2075
2304.43 2204
2304.54 2326
2304.65 2442
2304.76 2553
2304.87 2662
2304.98 2768
2305.09 2870
2305.20 2968
2305.31 3059
2305.42 3143
2305.53 3219
2305.64 3287
2305.75 3350
2305.86 3408
2305.97 3464
2306.08 3519
2306.19 3573
2306.30 3626
2306.41 3679
2306.52 3729
2306.63 3772
2306.74 3804
2306.85 3821
2306.96 3820
2307.07 3801
2307.18 3765
2307.29 3716
2307.40 3661
2307.51 3607
2307.62 3558
2307.73 3516
2307.84 3480
2307.95 3444
2308.06 3403
2308.17 3350
2308.28 3282
2308.39 3196
2308.50 3096
2308.61 2986
2308.72 2873
2308.83 2764
2308.94 2663
2309.05 2571
2309.16 2488
2309.27 2411
2309.38 2335
2309.49 2258
2309.60 2179
2309.71 2099
2309.82 2019
2309.93 1943
2310.04 1875
2310.15 1816
2310.26 1769
2310.37 1731
2310.48 1700
2310.59 1672
2310.70 1642
2310.82 1607
2310.93 1565
2311.04 1515
2311.15 1458
2311.26 1398
2311.37 1337
2311.48 1280
2311.59 1227
2311.70 1179
2311.81 1136
2311.92 1094
2312.03 1052
2312.14 1008
2312.25 962
2312.36 914
2312.47 865
2312.58 816
2312.69 771
2312.80 730
2312.91 695
2313.02 667
2313.13 645
2313.24 630
2313.35 621
2313.46 615
2313.57 610
2313.68 604
2313.79 595
2313.90 583
2314.01 566
2314.12 546
2314.23 524
2314.34 500
2314.45 479
2314.56 460
2314.67 447
2314.78 441
2314.89 441
2315.00 447
2315.11 456
2315.22 466
2315.33 473
2315.44 475
2315.55 473
2315.67 468
2315.78 463
2315.89 459
2316.00 460
2316.11 465
2316.22 475
2316.33 488
2316.44 503
2316.55 520
2316.66 539
2316.77 562
2316.88 591
2316.99 626
2317.10 666
2317.21 709
2317.32 752
2317.43 791
2317.54 823
2317.65 848
2317.76 867
2317.87 885
2317.98 904
2318.09 930
2318.20 963
2318.31 1005
2318.42 1054
2318.53 1108
2318.64 1162
2318.75 1213
2318.86 1257
2318.98 1293
2319.09 1319
2319.20 1338
2319.31 1352
2319.42 1365
2319.53 1379
2319.64 1396
2319.75 1416
2319.86 1437
2319.97 1454
2320.08 1466
2320.19 1471
2320.30 1469
2320.41 1463
2320.52 1455
2320.63 1448
2320.74 1446
2320.85 1447
2320.96 1451
2321.07 1453
2321.18 1453
2321.29 1447
2321.40 1435
2321.51 1417
2321.62 1395
2321.74 1369
2321.85 1341
2321.96 1311
2322.07 1280
2322.18 1249
2322.29 1217
2322.40 1186
2322.51 1155
2322.62 1124
2322.73 1094
2322.84 1064
2322.95 1033
2323.06 1001
2323.17 967
2323.28 934
2323.39 904
2323.50 877
2323.61 855
2323.72 838
2323.83 825
2323.94 813
2324.05 801
2324.17 786
2324.28 767
2324.39 746
2324.50 722
2324.61 696
2324.72 668
2324.83 639
2324.94 608
2325.05 574
2325.16 537
2325.27 498
2325.38 457
2325.49 414
2325.60 372
2325.71 332
2325.82 295
2325.93 263
2326.04 238
2326.15 217
2326.26 199
2326.38 183
2326.49 167
2326.60 150
2326.71 132
2326.82 116
2326.93 105
2327.04 99
2327.15 101
2327.26 107
2327.37 116
2327.48 124
2327.59 127
2327.70 123
2327.81 111
2327.92 94
2328.03 74
2328.14 56
2328.26 43
2328.37 38
2328.48 42
2328.59 55
2328.70 74
2328.81 97
2328.92 121
2329.03 144
2329.14 164
2329.25 180
2329.36 193
2329.47 201
2329.58 205
2329.69 205
2329.80 201
2329.91 195
2330.02 186
2330.14 177
2330.25 168
2330.36 160
2330.47 153
2330.58 147
2330.69 142
2330.80 136
2330.91 130
2331.02 123
2331.13 113
2331.24 101
2331.35 86
2331.46 67
2331.57 47
2331.68 25
2331.80 4
2331.91 0
2332.02 0
2332.13 0
2332.24 0
2332.35 0
2332.46 0
2332.57 0
2332.68 0
2332.79 8
2332.90 26
2333.01 47
2333.12 68
2333.23 88
2333.34 107
2333.46 123
2333.57 133
2333.68 138
2333.79 138
2333.90 132
2334.01 123
2334.12 112
2334.23 100
2334.34 91
2334.45 84
2334.56 82
2334.67 83
2334.78 88
2334.90 94
2335.01 102
2335.12 109
2335.23 114
2335.34 116
2335.45 116
2335.56 113
2335.67 109
2335.78 107
2335.89 106
2336.00 110
2336.11 119
2336.22 132
2336.33 149
2336.45 166
2336.56 182
2336.67 196
2336.78 207
2336.89 216
2337.00 223
2337.11 229
2337.22 236
2337.33 242
2337.44 247
2337.55 249
2337.66 248
2337.78 242
2337.89 232
2338.00 219
2338.11 204
2338.22 189
2338.33 176
2338.44 166
2338.55 160
2338.66 158
2338.77 160
2338.88 163
2338.99 166
2339.11 167
2339.22 166
2339.33 161
2339.44 152
2339.55 143
2339.66 133
2339.77 124
2339.88 119
2339.99 117
2340.10 116
2340.21 116
2340.32 115
2340.44 113
2340.55 109
2340.66 104
2340.77 97
2340.88 89
2340.99 79
2341.10 66
2341.21 51
2341.32 34
2341.43 17
2341.54 3
2341.66 0
2341.77 0
2341.88 0
2341.99 0
2342.10 0
2342.21 0
2342.32 0
2342.43 0
2342.54 0
2342.65 0
2342.76 7
2342.88 19
2342.99 34
2343.10 53
2343.21 72
2343.32 90
2343.43 105
2343.54 118
2343.65 129
2343.76 137
2343.87 145
2343.98 153
2344.10 161
2344.21 170
2344.32 177
2344.43 182
2344.54 182
2344.65 179
2344.76 170
2344.87 158
2344.98 143
2345.09 128
2345.21 117
2345.32 109
2345.43 107
2345.54 109
2345.65 115
2345.76 125
2345.87 137
2345.98 150
2346.09 162
2346.20 174
2346.32 184
2346.43 192
2346.54 197
2346.65 198
2346.76 195
2346.87 188
2346.98 177
2347.09 163
2347.20 147
2347.31 131
2347.43 116
2347.54 104
2347.65 95
2347.76 88
2347.87 84
2347.98 81
2348.09 78
2348.20 74
2348.31 70
2348.43 67
2348.54 66
2348.65 69
2348.76 76
2348.87 88
2348.98 104
2349.09 122
2349.20 142
2349.31 160
2349.43 177
2349.54 191
2349.65 203
2349.76 211
2349.87 216
2349.98 217
2350.09 214
2350.20 206
2350.31 194
2350.43 179
2350.54 163
2350.65 148
2350.76 135
2350.87 128
2350.98 128
2351.09 133
2351.20 144
2351.31 158
2351.43 174
2351.54 190
2351.65 204
2351.76 217
2351.87 227
2351.98 236
2352.09 242
2352.20 245
2352.31 245
2352.43 240
2352.54 232
2352.65 220
2352.76 206
2352.87 191
2352.98 177
2353.09 166
2353.20 158
2353.31 153
2353.43 151
2353.54 150
2353.65 150
2353.76 150
2353.87 149
2353.98 148
2354.09 145
2354.20 141
2354.32 137
2354.43 134
2354.54 133
2354.65 136
2354.76 143
2354.87 155
2354.98 170
2355.09 188
2355.21 205
2355.32 220
2355.43 232
2355.54 239
2355.65 242
2355.76 243
2355.87 242
2355.98 240
2356.10 236
2356.21 232
2356.32 227
2356.43 222
2356.54 216
2356.65 211
2356.76 209
2356.87 210
2356.99 212
2357.10 216
2357.21 219
2357.32 219
2357.43 217
2357.54 213
2357.65 208
2357.76 204
2357.88 203
2357.99 205
2358.10 211
2358.21 220
2358.32 228
2358.43 233
2358.54 233
2358.65 226
2358.77 211
2358.88 191
2358.99 167
2359.10 144
2359.21 125
2359.32 112
2359.43 107
2359.55 110
2359.66 121
2359.77 139
2359.88 163
2359.99 191
2360.10 222
2360.21 253
2360.32 281
2360.44 305
2360.55 323
2360.66 333
2360.77 336
2360.88 335
2360.99 332
2361.10 331
2361.22 333
2361.33 338
2361.44 347
2361.55 357
2361.66 368
2361.77 378
2361.88 385
2362.00 388
2362.11 389
2362.22 385
2362.33 378
2362.44 367
2362.55 354
2362.66 338
2362.77 321
2362.89 305
2363.00 290
2363.11 277
2363.22 268
2363.33 263
2363.44 262
2363.55 264
2363.67 266
2363.78 267
2363.89 265
2364.00 257
2364.11 245
2364.22 232
2364.33 220
2364.45 212
2364.56 212
2364.67 218
2364.78 228
2364.89 238
2365.00 245
2365.11 245
2365.23 238
2365.34 227
2365.45 214
2365.56 204
2365.67 197
2365.78 193
2365.90 192
2366.01 190
2366.12 185
2366.23 176
2366.34 165
2366.45 153
2366.56 144
2366.68 138
2366.79 136
2366.90 136
2367.01 137
2367.12 140
2367.23 142
2367.34 147
2367.46 155
2367.57 168
2367.68 188
2367.79 211
2367.90 236
2368.01 259
2368.13 276
2368.24 284
2368.35 284
2368.46 275
2368.57 259
2368.68 240
2368.79 221
2368.91 205
2369.02 193
2369.13 186
2369.24 183
2369.35 184
2369.46 185
2369.58 186
2369.69 185
2369.80 182
2369.91 178
2370.02 174
2370.13 173
2370.24 175
2370.36 180
2370.47 188
2370.58 197
2370.69 204
2370.80 208
2370.91 208
2371.03 205
2371.14 200
2371.25 193
2371.36 188
2371.47 183
2371.58 178
2371.70 173
2371.81 167
2371.92 159
2372.03 148
2372.14 136
2372.25 124
2372.37 111
2372.48 99
2372.59 92
2372.70 89
2372.81 92
2372.92 100
2373.04 113
2373.15 128
2373.26 141
2373.37 149
2373.48 149
2373.59 143
2373.71 131
2373.82 117
2373.93 106
2374.04 101
2374.15 105
2374.26 118
2374.38 136
2374.49 155
2374.60 172
2374.71 182
2374.82 183
2374.93 177
2375.05 164
2375.16 148
2375.27 132
2375.38 119
2375.49 109
2375.60 103
2375.72 102
2375.83 103
2375.94 106
2376.05 110
2376.16 114
2376.27 119
2376.39 123
2376.50 127
2376.61 132
2376.72 138
2376.83 145
2376.94 154
2377.06 165
2377.17 178
2377.28 193
2377.39 207
2377.50 221
2377.61 232
2377.73 240
2377.84 245
2377.95 246
2378.06 244
2378.17 238
2378.29 228
2378.40 215
2378.51 197
2378.62 176
2378.73 154
2378.84 132
2378.96 111
2379.07 93
2379.18 78
2379.29 65
2379.40 54
2379.52 42
2379.63 28
2379.74 11
2379.85 0
2379.96 0
2380.07 0
2380.19 0
2380.30 0
2380.41 0
2380.52 0
2380.63 0
2380.75 14
2380.86 41
2380.97 65
2381.08 86
2381.19 102
2381.30 112
2381.42 117
2381.53 120
2381.64 122
2381.75 124
2381.86 129
2381.98 135
2382.09 143
2382.20 149
2382.31 152
2382.42 151
2382.53 145
2382.65 133
2382.76 119
2382.87 102
2382.98 87
2383.09 74
2383.21 66
2383.32 61
2383.43 61
2383.54 66
2383.65 74
2383.77 87
2383.88 103
2383.99 123
2384.10 143
2384.21 162
2384.32 176
2384.44 182
2384.55 180
2384.66 168
2384.77 150
2384.88 127
2385.00 105
2385.11 87
2385.22 75
2385.33 69
2385.44 69
2385.56 74
2385.67 83
2385.78 93
2385.89 105
2386.00 115
2386.12 126
2386.23 135
2386.34 143
2386.45 150
2386.56 155
2386.68 159
2386.79 162
2386.90 164
2387.01 164
2387.12 161
2387.24 156
2387.35 147
2387.46 134
2387.57 116
2387.68 95
2387.80 72
2387.91 49
2388.02 28
2388.13 11
2388.24 0
2388.36 0
2388.47 0
2388.58 0
2388.69 0
2388.80 0
2388.92 0
2389.03 0
2389.14 0
2389.25 2
2389.36 7
2389.48 13
2389.59 20
2389.70 28
2389.81 36
2389.92 45
2390.04 54
2390.15 61
2390.26 67
2390.37 73
2390.48 78
2390.60 83
2390.71 89
2390.82 94
2390.93 99
2391.04 104
2391.16 107
2391.27 108
2391.38 109
2391.49 110
2391.60 113
2391.72 121
2391.83 133
2391.94 150
2392.05 170
2392.17 190
2392.28 208
2392.39 223
2392.50 234
2392.61 242
2392.73 247
2392.84 250
2392.95 250
2393.06 246
2393.17 238
2393.29 224
2393.40 205
2393.51 185
2393.62 163
2393.73 141
2393.85 121
2393.96 101
2394.07 84
2394.18 69
2394.30 56
2394.41 47
2394.52 42
2394.63 42
2394.74 45
2394.86 50
2394.97 53
2395.08 53
2395.19 50
2395.30 44
2395.42 37
2395.53 30
2395.64 26
2395.75 24
2395.87 25
2395.98 28
2396.09 31
2396.20 36
2396.31 43
2396.43 52
2396.54 65
2396.65 82
2396.76 102
2396.88 124
2396.99 148
2397.10 171
2397.21 193
2397.32 214
2397.44 232
2397.55 248
2397.66 260
2397.77 268
2397.89 271
2398.00 268
2398.11 260
2398.22 248
2398.33 234
2398.45 219
2398.56 205
2398.67 191
2398.78 179
2398.90 167
2399.01 156
2399.12 147
2399.23 140
2399.34 137
2399.46 139
2399.57 145
2399.68 156
2399.79 169
2399.91 183
2400.02 195
2400.13 204
2400.24 210
2400.36 213
2400.47 216
2400.58 219
2400.69 223
2400.80 229
2400.92 236
2401.03 242
2401.14 246
2401.25 246
2401.37 243
2401.48 238
2401.59 233
2401.70 230
2401.82 230
2401.93 233
2402.04 241
2402.15 250
2402.26 262
2402.38 274
2402.49 285
2402.60 296
2402.71 306
2402.83 314
2402.94 319
2403.05 317
2403.16 309
2403.28 294
2403.39 274
2403.50 252
2403.61 231
2403.72 215
2403.84 208
2403.95 212
2404.06 226
2404.17 247
2404.29 272
2404.40 296
2404.51 316
2404.62 328
2404.74 332
2404.85 327
2404.96 316
2405.07 301
2405.19 283
2405.30 264
2405.41 244
2405.52 223
2405.64 202
2405.75 181
2405.86 160
2405.97 139
2406.09 120
2406.20 101
2406.31 86
2406.42 74
2406.53 67
2406.65 65
2406.76 70
2406.87 79
2406.98 93
2407.10 106
2407.21 116
2407.32 121
2407.43 119
2407.55 111
2407.66 99
2407.77 87
2407.88 79
2408.00 76
2408.11 80
2408.22 89
2408.33 102
2408.45 116
2408.56 128
2408.67 138
2408.78 145
2408.90 150
2409.01 154
2409.12 158
2409.23 165
2409.35 173
2409.46 182
2409.57 190
2409.68 196
2409.80 200
2409.91 201
2410.02 200
2410.13 196
2410.25 189
2410.36 182
2410.47 173
2410.58 164
2410.70 154
2410.81 144
2410.92 138
2411.03 135
2411.15 138
2411.26 146
2411.37 157
2411.48 171
2411.60 185
2411.71 199
2411.82 211
2411.93 221
2412.05 229
2412.16 235
2412.27 236
2412.39 232
2412.50 221
2412.61 205
2412.72 185
2412.84 166
2412.95 151
2413.06 143
2413.17 143
2413.29 149
2413.40 159
2413.51 167
2413.62 170
2413.74 167
2413.85 157
2413.96 144
2414.07 129
2414.19 116
2414.30 105
2414.41 97
2414.52 91
2414.64 86
2414.75 82
2414.86 79
2414.97 80
2415.09 84
2415.20 92
2415.31 104
2415.43 118
2415.54 133
2415.65 145
2415.76 153
2415.88 157
2415.99 156
2416.10 151
2416.21 144
2416.33 137
2416.44 131
2416.55 127
2416.66 124
2416.78 119
2416.89 112
2417.00 100
2417.12 84
2417.23 66
2417.34 48
2417.45 34
2417.57 25
2417.68 24
2417.79 28
2417.90 36
2418.02 45
2418.13 53
2418.24 58
2418.35 58
2418.47 55
2418.58 47
2418.69 37
2418.81 25
2418.92 11
2419.03 0
2419.14 0
2419.26 0
2419.37 0
2419.48 0
2419.59 0
2419.71 0
2419.82 0
2419.93 5
2420.05 29
2420.16 54
2420.27 81
2420.38 105
2420.50 126
2420.61 144
2420.72 157
2420.84 163
2420.95 163
2421.06 156
2421.17 142
2421.29 123
2421.40 102
2421.51 81
2421.62 63
2421.74 48
2421.85 39
2421.96 35
2422.08 36
2422.19 40
2422.30 46
2422.41 55
2422.53 65
2422.64 76
2422.75 88
2422.87 99
2422.98 109
2423.09 118
2423.20 126
2423.32 132
2423.43 136
2423.54 138
2423.66 138
2423.77 136
2423.88 132
2423.99 126
2424.11 119
2424.22 114
2424.33 112
2424.44 115
2424.56 123
2424.67 137
2424.78 155
2424.90 177
2425.01 200
2425.12 222
2425.23 240
2425.35 254
2425.46 262
2425.57 264
2425.69 260
2425.80 253
2425.91 244
2426.03 237
2426.14 234
2426.25 234
2426.36 236
2426.48 240
2426.59 241
2426.70 239
2426.82 232
2426.93 219
2427.04 203
2427.15 186
2427.27 169
2427.38 154
2427.49 143
2427.61 137
2427.72 138
2427.83 144
2427.94 153
2428.06 166
2428.17 180
2428.28 192
2428.40 200
2428.51 202
2428.62 201
2428.74 196
2428.85 190
2428.96 182
2429.07 175
2429.19 168
2429.30 161
2429.41 154
2429.53 145
2429.64 136
2429.75 128
2429.86 123
2429.98 120
2430.09 122
2430.20 129
2430.32 140
2430.43 156
2430.54 174
2430.66 195
2430.77 217
2430.88 241
2430.99 264
2431.11 285
2431.22 304
2431.33 319
2431.45 330
2431.56 337
2431.67 341
2431.79 342
2431.90 342
2432.01 339
2432.12 333
2432.24 323
2432.35 308
2432.46 286
2432.58 260
2432.69 232
2432.80 205
2432.92 181
2433.03 164
2433.14 153
2433.26 149
2433.37 148
2433.48 149
2433.59 148
2433.71 145
2433.82 139
2433.93 129
2434.05 117
2434.16 104
2434.27 94
2434.39 86
2434.50 81
2434.61 79
2434.73 81
2434.84 85
2434.95 91
2435.06 99
2435.18 108
2435.29 118
2435.40 130
2435.52 140
2435.63 149
2435.74 154
2435.86 154
2435.97 150
2436.08 144
2436.20 137
2436.31 134
2436.42 136
2436.54 145
2436.65 158
2436.76 175
2436.87 190
2436.99 203
2437.10 211
2437.21 213
2437.33 211
2437.44 207
2437.55 202
2437.67 197
2437.78 195
2437.89 194
2438.01 193
2438.12 194
2438.23 194
2438.35 195
2438.46 197
2438.57 199
2438.68 202
2438.80 206
2438.91 209
2439.02 213
2439.14 217
2439.25 223
2439.36 229
2439.48 238
2439.59 247
2439.70 254
2439.82 257
2439.93 255
2440.04 245
2440.16 229
2440.27 209
2440.38 189
2440.50 173
2440.61 162
2440.72 156
2440.84 153
2440.95 153
2441.06 151
2441.18 147
2441.29 141
2441.40 135
2441.52 132
2441.63 134
2441.74 141
2441.86 152
2441.97 165
2442.08 176
2442.19 181
2442.31 176
2442.42 162
2442.53 138
2442.65 109
2442.76 79
2442.87 53
2442.99 35
2443.10 28
2443.21 31
2443.33 42
2443.44 59
2443.55 77
2443.67 92
2443.78 101
2443.89 103
2444.01 97
2444.12 85
2444.23 69
2444.35 51
2444.46 36
2444.57 26
2444.69 21
2444.80 23
2444.91 31
2445.03 44
2445.14 60
2445.25 78
2445.37 96
2445.48 112
2445.59 126
2445.71 137
2445.82 145
2445.93 150
2446.05 152
2446.16 152
2446.27 149
2446.39 145
2446.50 140
2446.61 135
2446.73 131
2446.84 130
2446.95 133
2447.07 140
2447.18 149
2447.29 160
2447.41 170
2447.52 177
2447.63 180
2447.75 179
2447.86 175
2447.97 170
2448.09 166
2448.20 163
2448.31 161
2448.43 161
2448.54 161
2448.66 162
2448.77 162
2448.88 164
2449.00 165
2449.11 166
2449.22 167
2449.34 167
2449.45 166
2449.56 162
2449.68 158
2449.79 152
2449.90 146
2450.02 140
2450.13 137
2450.24 135
2450.36 136
2450.47 140
2450.58 150
2450.70 163
2450.81 182
2450.92 204
2451.04 229
2451.15 254
2451.26 279
2451.38 300
2451.49 314
2451.60 321
2451.72 318
2451.83 306
2451.95 287
2452.06 264
2452.17 241
2452.29 220
2452.40 204
2452.51 193
2452.63 187
2452.74 184
2452.85 184
2452.97 184
2453.08 186
2453.19 189
2453.31 193
2453.42 197
2453.53 200
2453.65 200
2453.76 196
2453.87 188
2453.99 176
2454.10 164
2454.22 152
2454.33 143
2454.44 137
2454.56 133
2454.67 130
2454.78 127
2454.90 121
2455.01 113
2455.12 104
2455.24 96
2455.35 91
2455.46 89
2455.58 91
2455.69 97
2455.81 103
2455.92 108
2456.03 108
2456.15 102
2456.26 91
2456.37 75
2456.49 58
2456.60 41
2456.71 26
2456.83 15
2456.94 8
2457.05 3
2457.17 0
2457.28 0
2457.40 0
2457.51 0
2457.62 0
2457.74 0
2457.85 0
2457.96 0
2458.08 0
2458.19 8
2458.30 17
2458.42 25
2458.53 32
2458.65 38
2458.76 42
2458.87 46
2458.99 51
2459.10 56
2459.21 62
2459.33 68
2459.44 73
2459.55 76
2459.67 75
2459.78 70
2459.90 61
2460.01 51
2460.12 40
2460.24 29
2460.35 19
2460.46 12
2460.58 8
2460.69 7
2460.81 9
2460.92 14
2461.03 18
2461.15 22
2461.26 22
2461.37 17
2461.49 8
2461.60 0
2461.72 0
2461.83 0
2461.94 0
2462.06 0
2462.17 0
2462.28 1
2462.40 21
2462.51 43
2462.62 64
2462.74 84
2462.85 102
2462.97 119
2463.08 136
2463.19 152
2463.31 167
2463.42 180
2463.53 189
2463.65 196
2463.76 201
2463.88 203
2463.99 205
2464.10 207
2464.22 209
2464.33 213
2464.44 217
2464.56 223
2464.67 231
2464.79 241
2464.90 252
2465.01 264
2465.13 273
2465.24 279
2465.36 280
2465.47 275
2465.58 264
2465.70 251
2465.81 238
2465.92 227
2466.04 222
2466.15 221
2466.27 225
2466.38 232
2466.49 239
2466.61 245
2466.72 248
2466.83 248
2466.95 247
2467.06 246
2467.18 246
2467.29 247
2467.40 250
2467.52 255
2467.63 258
2467.75 260
2467.86 259
2467.97 254
2468.09 244
2468.20 229
2468.31 209
2468.43 185
2468.54 159
2468.66 134
2468.77 112
2468.88 96
2469.00 91
2469.11 96
2469.23 110
2469.34 132
2469.45 156
2469.57 180
2469.68 198
2469.80 209
2469.91 211
2470.02 206
2470.14 195
2470.25 180
2470.37 163
2470.48 145
2470.59 128
2470.71 113
2470.82 102
2470.93 94
2471.05 92
2471.16 94
2471.28 101
2471.39 110
2471.50 120
2471.62 129
2471.73 135
2471.85 137
2471.96 136
2472.07 131
2472.19 125
2472.30 117
2472.42 111
2472.53 107
2472.64 105
2472.76 104
2472.87 103
2472.99 101
2473.10 96
2473.21 88
2473.33 78
2473.44 67
2473.56 58
2473.67 50
2473.78 45
2473.90 42
2474.01 41
2474.13 42
2474.24 46
2474.35 51
2474.47 58
2474.58 67
2474.70 77
2474.81 87
2474.92 95
2475.04 101
2475.15 104
2475.27 104
2475.38 102
2475.49 98
2475.61 92
2475.72 85
2475.84 77
2475.95 69
2476.06 62
2476.18 56
2476.29 54
2476.41 54
2476.52 59
2476.63 67
2476.75 77
2476.86 87
2476.98 96
2477.09 101
2477.20 103
2477.32 102
2477.43 97
2477.55 91
2477.66 85
2477.78 78
2477.89 73
2478.00 68
2478.12 65
2478.23 62
2478.35 61
2478.46 61
2478.57 63
2478.69 67
2478.80 73
2478.92 79
2479.03 83
2479.14 86
2479.26 84
2479.37 79
2479.49 70
2479.60 59
2479.71 48
2479.83 38
2479.94 31
2480.06 26
2480.17 23
2480.29 22
2480.40 21
2480.51 21
2480.63 23
2480.74 28
2480.86 36
2480.97 48
2481.08 62
2481.20 78
2481.31 92
2481.43 102
2481.54 107
2481.66 108
2481.77 105
2481.88 100
2482.00 97
2482.11 96
2482.23 98
2482.34 102
2482.45 106
2482.57 108
2482.68 106
2482.80 99
2482.91 87
2483.03 70
2483.14 50
2483.25 29
2483.37 9
2483.48 0
2483.60 0
2483.71 0
2483.83 0
2483.94 0
2484.05 0
2484.17 0
2484.28 0
2484.40 7
2484.51 26
2484.62 44
2484.74 59
2484.85 70
2484.97 79
2485.08 85
2485.20 89
2485.31 93
2485.42 99
2485.54 108
2485.65 118
2485.77 128
2485.88 136
2486.00 140
2486.11 139
2486.22 132
2486.34 119
2486.45 102
2486.57 83
2486.68 64
2486.80 46
2486.91 33
2487.02 23
2487.14 17
2487.25 16
2487.37 18
2487.48 22
2487.60 27
2487.71 32
2487.82 35
2487.94 36
2488.05 36
2488.17 35
2488.28 33
2488.40 32
2488.51 32
2488.63 33
2488.74 35
2488.85 37
2488.97 39
2489.08 40
2489.20 40
2489.31 39
2489.43 36
2489.54 32
2489.65 27
2489.77 21
2489.88 15
2490.00 10
2490.11 6
2490.23 3
2490.34 3
2490.45 5
2490.57 9
2490.68 16
2490.80 25
2490.91 36
2491.03 46
2491.14 54
2491.26 58
2491.37 58
2491.48 53
2491.60 44
2491.71 33
2491.83 21
2491.94 11
2492.06 4
2492.17 0
2492.29 0
2492.40 0
2492.51 1
2492.63 4
2492.74 8
2492.86 12
2492.97 18
2493.09 25
2493.20 34
2493.32 44
2493.43 55
2493.54 66
2493.66 73
2493.77 77
2493.89 77
2494.00 73
2494.12 67
2494.23 61
2494.35 58
2494.46 59
2494.57 64
2494.69 73
2494.80 84
2494.92 95
2495.03 105
2495.15 115
2495.26 124
2495.38 134
2495.49 146
2495.60 159
2495.72 172
2495.83 182
2495.95 188
2496.06 188
2496.18 183
2496.29 175
2496.41 165
2496.52 157
2496.64 150
2496.75 146
2496.86 142
2496.98 138
2497.09 132
2497.21 124
2497.32 115
2497.44 105
2497.55 97
2497.67 92
2497.78 91
2497.89 93
2498.01 97
2498.12 101
2498.24 105
2498.35 106
2498.47 104
2498.58 98
2498.70 90
2498.81 79
2498.93 68
2499.04 57
2499.16 49
2499.27 44
2499.38 42
2499.50 44
2499.61 50
2499.73 58
2499.84 68
2499.96 79
2500.07 89
2500.19 97
2500.30 102
2500.42 102
2500.53 99
2500.64 91
2500.76 78
2500.87 64
2500.99 50
2501.10 37
2501.22 28
2501.33 22
2501.45 20
2501.56 22
2501.68 26
2501.79 31
2501.91 35
2502.02 37
2502.13 38
2502.25 36
2502.36 33
2502.48 29
2502.59 26
2502.71 25
2502.82 26
2502.94 31
2503.05 36
2503.17 41
2503.28 44
2503.40 40
2503.51 31
2503.63 16
2503.74 0
2503.85 0
2503.97 0
2504.08 0
2504.20 0
2504.31 0
2504.43 0
2504.54 0
2504.66 7
2504.77 24
2504.89 42
2505.00 60
2505.12 80
2505.23 100
2505.35 120
2505.46 138
2505.58 152
2505.69 160
2505.81 163
2505.92 159
2506.03 149
2506.15 134
2506.26 116
2506.38 96
2506.49 75
2506.61 56
2506.72 39
2506.84 27
2506.95 19
2507.07 16
2507.18 18
2507.30 24
2507.41 35
2507.53 49
2507.64 65
2507.76 84
2507.87 103
2507.99 120
2508.10 136
2508.21 147
2508.33 154
2508.44 157
2508.56 156
2508.67 155
2508.79 154
2508.90 155
2509.02 160
2509.13 167
2509.25 174
2509.36 181
2509.48 184
2509.59 180
2509.71 171
2509.82 154
2509.94 132
2510.05 109
2510.17 87
2510.28 71
2510.40 65
2510.51 68
2510.63 82
2510.74 101
2510.86 125
2510.97 147
2511.09 167
2511.20 183
2511.32 194
2511.43 203
2511.54 210
2511.66 213
2511.77 214
2511.89 210
2512.00 202
2512.12 192
2512.23 181
2512.35 172
2512.46 167
2512.58 167
2512.69 171
2512.81 177
2512.92 181
2513.04 182
2513.15 179
2513.27 173
2513.38 164
2513.50 154
2513.61 146
2513.73 139
2513.84 133
2513.96 126
2514.07 120
2514.19 113
2514.30 107
2514.42 101
2514.53 97
2514.65 95
2514.76 93
2514.88 91
2514.99 86
2515.11 79
2515.22 70
2515.34 60
2515.45 51
2515.57 45
2515.68 43
2515.80 47
2515.91 55
2516.03 65
2516.14 76
2516.26 87
2516.37 96
2516.49 105
2516.60 113
2516.72 122
2516.83 132
2516.95 142
2517.06 152
2517.18 157
2517.29 156
2517.41 146
2517.52 128
2517.64 103
2517.75 73
2517.87 42
2517.98 13
2518.10 0
2518.21 0
2518.33 0
2518.44 0
2518.56 0
2518.67 0
2518.79 0
2518.90 0
2519.02 4
2519.13 17
2519.25 31
2519.36 45
2519.48 61
2519.59 76
2519.71 91
2519.82 104
2519.94 114
2520.05 121
2520.17 124
2520.28 122
2520.40 118
2520.51 111
2520.63 103
2520.74 96
2520.86 91
2520.97 89
2521.09 91
2521.20 95
2521.32 102
2521.43 111
2521.55 121
2521.66 135
2521.78 151
2521.89 171
2522.01 195
2522.12 222
2522.24 251
2522.35 278
2522.47 300
2522.58 314
2522.70 319
2522.81 314
2522.93 300
2523.04 278
2523.16 250
2523.27 221
2523.39 193
2523.50 169
2523.62 150
2523.73 139
2523.85 135
2523.97 137
2524.08 142
2524.20 149
2524.31 155
2524.43 159
2524.54 161
2524.66 162
2524.77 163
2524.89 167
2525.00 173
2525.12 182
2525.23 193
2525.35 202
2525.46 209
2525.58 212
2525.69 209
2525.81 200
2525.92 185
2526.04 164
2526.15 140
2526.27 112
2526.38 83
2526.50 55
2526.61 30
2526.73 9
2526.84 0
2526.96 0
2527.08 0
2527.19 0
2527.31 0
2527.42 1
2527.54 6
2527.65 9
2527.77 9
2527.88 6
2528.00 3
2528.11 1
2528.23 1
2528.34 4
2528.46 10
2528.57 17
2528.69 25
2528.80 33
2528.92 40
2529.03 47
2529.15 54
2529.26 61
2529.38 70
2529.50 79
2529.61 88
2529.73 97
2529.84 105
2529.96 112
2530.07 118
2530.19 123
2530.30 126
2530.42 128
2530.53 128
2530.65 127
2530.76 126
2530.88 126
2530.99 125
2531.11 125
2531.22 123
2531.34 119
2531.46 111
2531.57 100
2531.69 87
2531.80 76
2531.92 67
2532.03 63
2532.15 65
2532.26 71
2532.38 79
2532.49 88
2532.61 95
2532.72 100
2532.84 103
2532.95 106
2533.07 110
2533.19 115
2533.30 123
2533.42 130
2533.53 138
2533.65 144
2533.76 149
2533.88 153
2533.99 156
2534.11 160
2534.22 164
2534.34 167
2534.45 170
2534.57 170
2534.69 167
2534.80 159
2534.92 149
2535.03 136
2535.15 121
2535.26 107
2535.38 94
2535.49 85
2535.61 81
2535.72 82
2535.84 86
2535.95 91
2536.07 94
2536.19 92
2536.30 83
2536.42 67
2536.53 46
2536.65 25
2536.76 10
2536.88 4
2536.99 10
2537.11 27
2537.22 55
2537.34 89
2537.46 123
2537.57 152
2537.69 174
2537.80 186
2537.92 187
2538.03 179
2538.15 164
2538.26 145
2538.38 125
2538.49 107
2538.61 94
2538.73 85
2538.84 84
2538.96 87
2539.07 94
2539.19 102
2539.30 110
2539.42 115
2539.53 116
2539.65 113
2539.76 109
2539.88 104
2540.00 101
2540.11 101
2540.23 107
2540.34 119
2540.46 133
2540.57 148
2540.69 161
2540.80 168
2540.92 168
2541.04 161
2541.15 146
2541.27 127
2541.38 106
2541.50 87
2541.61 71
2541.73 59
2541.84 51
2541.96 45
2542.08 40
2542.19 34
2542.31 26
2542.42 18
2542.54 11
2542.65 5
2542.77 2
2542.88 3
2543.00 6
2543.12 11
2543.23 17
2543.35 22
2543.46 26
2543.58 29
2543.69 30
2543.81 31
2543.92 32
2544.04 34
2544.16 38
2544.27 45
2544.39 54
2544.50 66
2544.62 79
2544.73 90
2544.85 99
2544.97 103
2545.08 102
2545.20 98
2545.31 92
2545.43 87
2545.54 84
2545.66 85
2545.77 88
2545.89 92
2546.01 96
2546.12 97
2546.24 97
2546.35 97
2546.47 97
2546.58 101
2546.70 107
2546.82 118
2546.93 130
2547.05 142
2547.16 151
2547.28 156
2547.39 155
2547.51 150
2547.63 143
2547.74 137
2547.86 134
2547.97 136
2548.09 144
2548.20 156
2548.32 169
2548.44 181
2548.55 190
2548.67 195
2548.78 195
2548.90 193
2549.01 192
2549.13 195
2549.25 204
2549.36 219
2549.48 240
2549.59 265
2549.71 291
2549.82 313
2549.94 328
2550.06 333
2550.17 328
2550.29 314
2550.40 294
2550.52 270
2550.63 246
2550.75 221
2550.87 197
2550.98 173
2551.10 149
2551.21 127
2551.33 108
2551.44 94
2551.56 86
2551.68 85
2551.79 90
2551.91 97
2552.02 105
2552.14 112
2552.25 118
2552.37 121
2552.49 124
2552.60 127
2552.72 132
2552.83 138
2552.95 147
2553.07 156
2553.18 165
2553.30 174
2553.41 182
2553.53 186
2553.64 186
2553.76 183
2553.88 174
2553.99 160
2554.11 143
2554.22 123
2554.34 103
2554.46 86
2554.57 74
2554.69 69
2554.80 70
2554.92 78
2555.03 91
2555.15 106
2555.27 121
2555.38 133
2555.50 141
2555.61 143
2555.73 140
2555.85 133
2555.96 122
2556.08 110
2556.19 98
2556.31 85
2556.42 72
2556.54 59
2556.66 45
2556.77 30
2556.89 16
2557.00 1
2557.12 0
2557.24 0
2557.35 0
2557.47 0
2557.58 0
2557.70 0
2557.82 0
2557.93 0
2558.05 16
2558.16 37
2558.28 58
2558.40 78
2558.51 95
2558.63 110
2558.74 124
2558.86 136
2558.97 148
2559.09 160
2559.21 172
2559.32 181
2559.44 189
2559.55 194
2559.67 196
2559.79 195
2559.90 192
2560.02 188
2560.13 183
2560.25 179
2560.37 175
2560.48 171
2560.60 169
2560.71 167
2560.83 166
2560.95 167
2561.06 168
2561.18 171
2561.29 175
2561.41 180
2561.53 187
2561.64 196
2561.76 206
2561.87 218
2561.99 229
2562.11 239
2562.22 245
2562.34 248
2562.45 245
2562.57 238
2562.69 227
2562.80 214
2562.92 201
2563.03 190
2563.15 180
2563.27 174
2563.38 169
2563.50 167
2563.61 166
2563.73 166
2563.85 167
2563.96 169
2564.08 171
2564.19 173
2564.31 176
2564.43 179
2564.54 181
2564.66 183
2564.78 185
2564.89 185
2565.01 185
2565.12 185
2565.24 185
2565.36 187
2565.47 191
2565.59 197
2565.70 204
2565.82 210
2565.94 216
2566.05 220
2566.17 224
2566.28 228
2566.40 235
2566.52 246
2566.63 260
2566.75 277
2566.87 294
2566.98 309
2567.10 320
2567.21 324
2567.33 321
2567.45 311
2567.56 296
2567.68 278
2567.79 258
2567.91 239
2568.03 220
2568.14 203
2568.26 187
2568.37 174
2568.49 162
2568.61 155
2568.72 152
2568.84 153
2568.96 158
2569.07 165
2569.19 175
2569.30 186
2569.42 199
2569.54 214
2569.65 230
2569.77 246
2569.89 259
2570.00 267
2570.12 266
2570.23 255
2570.35 235
2570.47 209
2570.58 181
2570.70 156
2570.81 139
2570.93 132
2571.05 137
2571.16 150
2571.28 170
2571.40 192
2571.51 212
2571.63 228
2571.74 239
2571.86 244
2571.98 244
2572.09 240
2572.21 233
2572.33 223
2572.44 212
2572.56 200
2572.67 189
2572.79 181
2572.91 176
2573.02 176
2573.14 179
2573.26 184
2573.37 188
2573.49 190
2573.60 189
2573.72 186
2573.84 182
2573.95 178
2574.07 176
2574.19 177
2574.30 180
2574.42 184
2574.53 188
2574.65 189
2574.77 188
2574.88 185
2575.00 180
2575.12 175
2575.23 169
2575.35 163
2575.47 158
2575.58 154
2575.70 151
2575.81 152
2575.93 156
2576.05 164
2576.16 175
2576.28 188
2576.40 201
2576.51 210
2576.63 214
2576.74 212
2576.86 204
2576.98 189
2577.09 169
2577.21 148
2577.33 126
2577.44 107
2577.56 92
2577.68 84
2577.79 83
2577.91 91
2578.02 105
2578.14 124
2578.26 145
2578.37 164
2578.49 179
2578.61 185
2578.72 181
2578.84 167
2578.96 143
2579.07 113
2579.19 80
2579.31 47
2579.42 16
2579.54 0
2579.65 0
2579.77 0
2579.89 0
2580.00 0
2580.12 0
2580.24 0
2580.35 0
2580.47 10
2580.59 27
2580.70 41
2580.82 53
2580.93 62
2581.05 71
2581.17 81
2581.28 91
2581.40 101
2581.52 109
2581.63 116
2581.75 121
2581.87 124
2581.98 128
2582.10 135
2582.22 145
2582.33 158
2582.45 174
2582.57 190
2582.68 203
2582.80 209
2582.91 208
2583.03 199
2583.15 183
2583.26 163
2583.38 140
2583.50 116
2583.61 93
2583.73 69
2583.85 46
2583.96 26
2584.08 9
2584.20 0
2584.31 0
2584.43 0
2584.55 0
2584.66 10
2584.78 23
2584.90 37
2585.01 52
2585.13 68
2585.24 85
2585.36 105
2585.48 126
2585.59 147
2585.71 168
2585.83 185
2585.94 196
2586.06 200
2586.18 197
2586.29 188
2586.41 174
2586.53 158
2586.64 141
2586.76 128
2586.88 121
2586.99 122
2587.11 129
2587.23 141
2587.34 156
2587.46 169
2587.58 178
2587.69 180
2587.81 177
2587.93 168
2588.04 157
2588.16 146
2588.28 136
2588.39 130
2588.51 127
2588.63 127
2588.74 130
2588.86 134
2588.98 139
2589.09 143
2589.21 147
2589.33 149
2589.44 148
2589.56 144
2589.68 140
2589.79 133
2589.91 126
2590.03 120
2590.14 116
2590.26 114
2590.38 114
2590.49 117
2590.61 123
2590.73 129
2590.84 136
2590.96 142
2591.08 147
2591.19 150
2591.31 152
2591.43 152
2591.54 151
2591.66 147
2591.78 142
2591.89 134
2592.01 124
2592.13 113
2592.24 101
2592.36 90
2592.48 81
2592.59 75
2592.71 73
2592.83 74
2592.94 77
2593.06 82
2593.18 88
2593.29 94
2593.41 99
2593.53 104
2593.64 108
2593.76 113
2593.88 119
2593.99 126
2594.11 132
2594.23 138
2594.34 142
2594.46 141
2594.58 135
2594.69 124
2594.81 109
2594.93 91
2595.04 73
2595.16 56
2595.28 44
2595.39 38
2595.51 37
2595.63 41
2595.74 49
2595.86 58
2595.98 67
2596.09 77
2596.21 89
2596.33 101
2596.44 115
2596.56 130
2596.68 145
2596.79 158
2596.91 167
2597.03 169
2597.15 166
2597.26 157
2597.38 144
2597.50 129
2597.61 116
2597.73 105
2597.85 97
2597.96 91
2598.08 87
2598.20 81
2598.31 72
2598.43 59
2598.55 42
2598.66 22
2598.78 1
2598.90 0
2599.01 0
2599.13 0
2599.25 0
2599.37 0
2599.48 0
2599.60 0
2599.72 7
2599.83 22
2599.95 32
2600.07 38
2600.18 40
2600.30 38
2600.42 35
2600.53 32
2600.65 30
2600.77 30
2600.88 32
2601.00 34
2601.12 38
2601.24 42
2601.35 46
2601.47 50
2601.59 55
2601.70 60
2601.82 66
2601.94 73
2602.05 80
2602.17 87
2602.29 93
2602.40 99
2602.52 105
2602.64 110
2602.75 114
2602.87 117
2602.99 119
2603.11 119
2603.22 117
2603.34 114
2603.46 108
2603.57 102
2603.69 95
2603.81 88
2603.92 82
2604.04 77
2604.16 76
2604.28 77
2604.39 83
2604.51 92
2604.63 106
2604.74 121
2604.86 137
2604.98 151
2605.09 162
2605.21 170
2605.33 175
2605.45 178
2605.56 182
2605.68 186
2605.80 192
2605.91 198
2606.03 203
2606.15 206
2606.26 207
2606.38 206
2606.50 205
2606.62 208
2606.73 215
2606.85 226
2606.97 238
2607.08 249
2607.20 255
2607.32 252
2607.43 240
2607.55 218
2607.67 191
2607.79 162
2607.90 136
2608.02 117
2608.14 106
2608.25 105
2608.37 111
2608.49 121
2608.60 133
2608.72 144
2608.84 153
2608.96 161
2609.07 167
2609.19 173
2609.31 179
2609.42 186
2609.54 192
2609.66 198
2609.78 201
2609.89 203
2610.01 203
2610.13 202
2610.24 200
2610.36 198
2610.48 195
2610.60 191
2610.71 186
2610.83 177
2610.95 168
2611.06 157
2611.18 147
2611.30 139
2611.41 132
2611.53 125
2611.65 118
2611.77 110
2611.88 100
2612.00 89
2612.12 79
2612.23 72
2612.35 68
2612.47 69
2612.59 75
2612.70 83
2612.82 92
2612.94 98
2613.06 101
2613.17 100
2613.29 96
2613.41 91
2613.52 86
2613.64 84
2613.76 88
2613.88 97
2613.99 111
2614.11 127
2614.23 143
2614.34 155
2614.46 161
2614.58 160
2614.70 152
2614.81 138
2614.93 124
2615.05 112
2615.16 103
2615.28 100
2615.40 101
2615.52 104
2615.63 106
2615.75 106
2615.87 104
2615.98 98
2616.10 91
2616.22 85
2616.34 80
2616.45 78
2616.57 79
2616.69 81
2616.81 85
2616.92 91
2617.04 97
2617.16 102
2617.27 107
2617.39 110
2617.51 110
2617.63 107
2617.74 100
2617.86 90
2617.98 77
2618.10 65
2618.21 53
2618.33 45
2618.45 41
2618.56 43
2618.68 51
2618.80 62
2618.92 75
2619.03 88
2619.15 99
2619.27 107
2619.39 110
2619.50 111
2619.62 111
2619.74 113
2619.85 118
2619.97 128
2620.09 141
2620.21 154
2620.32 164
2620.44 168
2620.56 162
2620.68 147
2620.79 125
2620.91 100
2621.03 77
2621.15 59
2621.26 51
2621.38 53
2621.50 63
2621.61 79
2621.73 98
2621.85 116
2621.97 131
2622.08 141
2622.20 146
2622.32 144
2622.44 138
2622.55 128
2622.67 116
2622.79 104
2622.91 93
2623.02 86
2623.14 82
2623.26 81
2623.38 81
2623.49 83
2623.61 84
2623.73 84
2623.85 85
2623.96 87
2624.08 92
2624.20 100
2624.31 112
2624.43 127
2624.55 143
2624.67 160
2624.78 176
2624.90 188
2625.02 196
2625.14 200
2625.25 200
2625.37 196
2625.49 191
2625.61 187
2625.72 186
2625.84 189
2625.96 197
2626.08 208
2626.19 220
2626.31 231
2626.43 238
2626.55 237
2626.66 229
2626.78 212
2626.90 189
2627.02 161
2627.13 133
2627.25 106
2627.37 83
2627.49 65
2627.60 52
2627.72 45
2627.84 43
2627.96 43
2628.07 44
2628.19 44
2628.31 41
2628.43 35
2628.54 25
2628.66 13
2628.78 0
2628.90 0
2629.01 0
2629.13 0
2629.25 0
2629.37 0
2629.48 9
2629.60 21
2629.72 29
2629.84 31
2629.95 25
2630.07 13
2630.19 0
2630.31 0
2630.42 0
2630.54 0
2630.66 0
2630.78 9
2630.89 35
2631.01 60
2631.13 81
2631.25 94
2631.36 98
2631.48 97
2631.60 93
2631.72 90
2631.83 91
2631.95 97
2632.07 109
2632.19 125
2632.30 143
2632.42 161
2632.54 180
2632.66 199
2632.78 219
2632.89 239
2633.01 261
2633.13 284
2633.25 304
2633.36 321
2633.48 332
2633.60 336
2633.72 332
2633.83 323
2633.95 309
2634.07 294
2634.19 280
2634.30 268
2634.42 258
2634.54 250
2634.66 241
2634.77 231
2634.89 220
2635.01 208
2635.13 198
2635.25 190
2635.36 187
2635.48 189
2635.60 197
2635.72 209
2635.83 225
2635.95 241
2636.07 257
2636.19 271
2636.30 281
2636.42 287
2636.54 290
2636.66 290
2636.78 286
2636.89 281
2637.01 274
2637.13 266
2637.25 257
2637.36 249
2637.48 241
2637.60 235
2637.72 230
2637.83 225
2637.95 219
2638.07 210
2638.19 199
2638.31 185
2638.42 171
2638.54 158
2638.66 148
2638.78 143
2638.89 143
2639.01 147
2639.13 152
2639.25 157
2639.37 159
2639.48 158
2639.60 152
2639.72 144
2639.84 134
2639.95 128
2640.07 125
2640.19 129
2640.31 137
2640.43 149
2640.54 163
2640.66 175
2640.78 185
2640.90 190
2641.01 193
2641.13 194
2641.25 195
2641.37 197
2641.49 200
2641.60 202
2641.72 202
2641.84 198
2641.96 188
2642.07 172
2642.19 152
2642.31 127
2642.43 101
2642.55 75
2642.66 51
2642.78 31
2642.90 14
2643.02 3
2643.13 0
2643.25 0
2643.37 0
2643.49 0
2643.61 0
2643.72 0
2643.84 0
2643.96 0
2644.08 0
2644.20 4
2644.31 22
2644.43 43
2644.55 65
2644.67 87
2644.78 106
2644.90 123
2645.02 137
2645.14 150
2645.26 162
2645.37 174
2645.49 187
2645.61 198
2645.73 209
2645.85 217
2645.96 223
2646.08 228
2646.20 230
2646.32 232
2646.43 233
2646.55 236
2646.67 238
2646.79 238
2646.91 235
2647.02 228
2647.14 215
2647.26 197
2647.38 175
2647.50 154
2647.61 134
2647.73 120
2647.85 112
2647.97 110
2648.09 113
2648.20 118
2648.32 123
2648.44 127
2648.56 130
2648.68 131
2648.79 131
2648.91 134
2649.03 140
2649.15 149
2649.27 162
2649.38 177
2649.50 193
2649.62 207
2649.74 218
2649.86 224
2649.97 225
2650.09 222
2650.21 216
2650.33 208
2650.45 200
2650.56 191
2650.68 183
2650.80 174
2650.92 163
2651.04 151
2651.15 137
2651.27 122
2651.39 105
2651.51 89
2651.63 76
2651.74 66
2651.86 61
2651.98 60
2652.10 64
2652.22 71
2652.33 80
2652.45 89
2652.57 96
2652.69 101
2652.81 103
2652.92 103
2653.04 102
2653.16 101
2653.28 100
2653.40 102
2653.51 104
2653.63 108
2653.75 111
2653.87 114
2653.99 117
2654.10 118
2654.22 118
2654.34 119
2654.46 119
2654.58 118
2654.70 116
2654.81 113
2654.93 109
2655.05 105
2655.17 100
2655.29 97
2655.40 95
2655.52 94
2655.64 95
2655.76 96
2655.88 98
2655.99 99
2656.11 102
2656.23 106
2656.35 112
2656.47 119
2656.58 126
2656.70 134
2656.82 142
2656.94 148
2657.06 153
2657.18 156
2657.29 157
2657.41 158
2657.53 157
2657.65 156
2657.77 155
2657.88 155
2658.00 157
2658.12 160
2658.24 165
2658.36 170
2658.48 175
2658.59 180
2658.71 184
2658.83 187
2658.95 189
2659.07 192
2659.18 195
2659.30 199
2659.42 204
2659.54 212
2659.66 221
2659.78 233
2659.89 245
2660.01 256
2660.13 266
2660.25 272
2660.37 275
2660.48 273
2660.60 269
2660.72 264
2660.84 260
2660.96 258
2661.08 258
2661.19 261
2661.31 263
2661.43 263
2661.55 259
2661.67 248
2661.79 232
2661.90 212
2662.02 192
2662.14 176
2662.26 165
2662.38 162
2662.49 166
2662.61 172
2662.73 178
2662.85 178
2662.97 172
2663.09 157
2663.20 136
2663.32 111
2663.44 86
2663.56 63
2663.68 45
2663.80 33
2663.91 25
2664.03 22
2664.15 22
2664.27 27
2664.39 35
2664.51 46
2664.62 58
2664.74 71
2664.86 82
2664.98 87
2665.10 86
2665.22 77
2665.33 62
2665.45 41
2665.57 16
2665.69 0
2665.81 0
2665.93 0
2666.04 0
2666.16 0
2666.28 0
2666.40 0
2666.52 0
2666.64 9
2666.75 26
2666.87 41
2666.99 53
2667.11 61
2667.23 67
2667.35 71
2667.46 74
2667.58 78
2667.70 81
2667.82 85
2667.94 86
2668.06 87
2668.17 86
2668.29 83
2668.41 81
2668.53 79
2668.65 80
2668.77 84
2668.89 89
2669.00 94
2669.12 97
2669.24 97
2669.36 94
2669.48 87
2669.60 78
2669.71 69
2669.83 62
2669.95 58
2670.07 57
2670.19 59
2670.31 62
2670.42 65
2670.54 65
2670.66 62
2670.78 55
2670.90 46
2671.02 36
2671.14 27
2671.25 20
2671.37 15
2671.49 12
2671.61 10
2671.73 9
2671.85 8
2671.96 7
2672.08 6
2672.20 5
2672.32 4
2672.44 5
2672.56 7
2672.68 8
2672.79 9
2672.91 9
2673.03 7
2673.15 5
2673.27 1
2673.39 0
2673.50 0
2673.62 0
2673.74 0
2673.86 0
2673.98 0
2674.10 0
2674.22 7
2674.33 16
2674.45 23
2674.57 28
2674.69 30
2674.81 30
2674.93 28
2675.05 27
2675.16 27
2675.28 30
2675.40 34
2675.52 40
2675.64 47
2675.76 53
2675.88 59
2675.99 65
2676.11 72
2676.23 79
2676.35 84
2676.47 88
2676.59 86
2676.71 80
2676.82 68
2676.94 55
2677.06 41
2677.18 31
2677.30 26
2677.42 26
2677.54 31
2677.65 38
2677.77 45
2677.89 51
2678.01 55
2678.13 58
2678.25 61
2678.37 63
2678.48 65
2678.60 67
2678.72 67
2678.84 66
2678.96 64
2679.08 62
2679.20 61
2679.32 61
2679.43 63
2679.55 65
2679.67 66
2679.79 66
2679.91 64
2680.03 60
2680.15 55
2680.26 51
2680.38 49
2680.50 49
2680.62 53
2680.74 61
2680.86 71
2680.98 81
2681.10 93
2681.21 104
2681.33 116
2681.45 129
2681.57 143
2681.69 159
2681.81 177
2681.93 196
2682.04 213
2682.16 228
2682.28 238
2682.40 244
2682.52 246
2682.64 246
2682.76 247
2682.88 248
2682.99 253
2683.11 260
2683.23 267
2683.35 274
2683.47 280
2683.59 282
2683.71 281
2683.83 278
2683.94 273
2684.06 268
2684.18 262
2684.30 255
2684.42 245
2684.54 230
2684.66 210
2684.78 185
2684.89 155
2685.01 124
2685.13 94
2685.25 69
2685.37 50
2685.49 40
2685.61 37
2685.73 41
2685.84 49
2685.96 57
2686.08 64
2686.20 67
2686.32 65
2686.44 58
2686.56 46
2686.68 30
2686.79 13
2686.91 0
2687.03 0
2687.15 0
2687.27 0
2687.39 0
2687.51 0
2687.63 0
2687.75 0
2687.86 0
2687.98 5
2688.10 23
2688.22 43
2688.34 62
2688.46 78
2688.58 90
2688.70 97
2688.81 99
2688.93 96
2689.05 91
2689.17 86
2689.29 84
2689.41 85
2689.53 90
2689.65 97
2689.77 106
2689.88 114
2690.00 120
2690.12 123
2690.24 122
2690.36 119
2690.48 114
2690.60 110
2690.72 106
2690.84 103
2690.95 100
2691.07 96
2691.19 91
2691.31 83
2691.43 71
2691.55 59
2691.67 46
2691.79 35
2691.91 26
2692.02 21
2692.14 20
2692.26 21
2692.38 22
2692.50 24
2692.62 25
2692.74 26
2692.86 27
2692.98 28
2693.10 30
2693.21 33
2693.33 34
2693.45 34
2693.57 30
2693.69 23
2693.81 14
2693.93 4
2694.05 0
2694.17 0
2694.28 0
2694.40 0
2694.52 8
2694.64 18
2694.76 25
2694.88 28
2695.00 26
2695.12 20
2695.24 12
2695.36 5
2695.47 1
2695.59 1
2695.71 6
2695.83 15
2695.95 24
2696.07 34
2696.19 40
2696.31 45
2696.43 46
2696.55 45
2696.66 44
2696.78 43
2696.90 43
2697.02 44
2697.14 43
2697.26 42
2697.38 39
2697.50 36
2697.62 33
2697.74 31
2697.85 30
2697.97 32
2698.09 34
2698.21 38
2698.33 43
2698.45 48
2698.57 54
2698.69 60
2698.81 67
2698.93 73
2699.05 77
2699.16 80
2699.28 81
2699.40 79
2699.52 76
2699.64 73
2699.76 71
2699.88 69
2700.00 70
2700.12 74
2700.24 80
2700.36 88
2700.47 99
2700.59 111
2700.71 124
2700.83 137
2700.95 149
2701.07 162
2701.19 173
2701.31 183
2701.43 192
2701.55 198
2701.67 201
2701.78 200
2701.90 194
2702.02 185
2702.14 172
2702.26 158
2702.38 143
2702.50 128
2702.62 114
2702.74 101
2702.86 91
2702.98 82
2703.10 76
2703.21 73
2703.33 73
2703.45 75
2703.57 80
2703.69 85
2703.81 92
2703.93 99
2704.05 104
2704.17 107
2704.29 107
2704.41 103
2704.53 95
2704.64 84
2704.76 73
2704.88 64
2705.00 59
2705.12 60
2705.24 67
2705.36 80
2705.48 97
2705.60 113
2705.72 126
2705.84 131
2705.96 127
2706.08 113
2706.19 89
2706.31 58
2706.43 24
2706.55 0
2706.67 0
2706.79 0
2706.91 0
2707.03 0
2707.15 0
2707.27 0
2707.39 0
2707.51 15
2707.63 37
2707.75 54
2707.86 66
2707.98 74
2708.10 80
2708.22 85
2708.34 93
2708.46 103
2708.58 116
2708.70 130
2708.82 144
2708.94 156
2709.06 163
2709.18 165
2709.30 163
2709.42 158
2709.53 150
2709.65 141
2709.77 131
2709.89 121
2710.01 110
2710.13 99
2710.25 92
2710.37 88
2710.49 90
2710.61 99
2710.73 114
2710.85 132
2710.97 148
2711.09 159
2711.20 162
2711.32 156
2711.44 143
2711.56 126
2711.68 108
2711.80 94
2711.92 84
2712.04 78
2712.16 76
2712.28 75
2712.40 75
2712.52 77
2712.64 80
2712.76 87
2712.88 97
2713.00 112
2713.11 131
2713.23 151
2713.35 172
2713.47 192
2713.59 211
2713.71 228
2713.83 242
2713.95 252
2714.07 256
2714.19 255
2714.31 248
2714.43 236
2714.55 220
2714.67 202
2714.79 185
2714.91 169
2715.03 154
2715.14 140
2715.26 125
2715.38 108
2715.50 89
2715.62 67
2715.74 43
2715.86 18
2715.98 0
2716.10 0
2716.22 0
2716.34 0
2716.46 0
2716.58 0
2716.70 0
2716.82 0
2716.94 13
2717.06 36
2717.18 54
2717.29 63
2717.41 64
2717.53 58
2717.65 46
2717.77 31
2717.89 16
2718.01 2
2718.13 0
2718.25 0
2718.37 0
2718.49 0
2718.61 0
2718.73 0
2718.85 0
2718.97 0
2719.09 0
2719.21 11
2719.33 29
2719.45 50
2719.57 73
2719.68 94
2719.80 111
2719.92 121
2720.04 124
2720.16 119
2720.28 109
2720.40 98
2720.52 88
2720.64 83
2720.76 84
2720.88 91
2721.00 102
2721.12 113
2721.24 120
2721.36 121
2721.48 113
2721.60 99
2721.72 80
2721.84 62
2721.96 48
2722.08 42
2722.20 44
2722.32 54
2722.43 70
2722.55 88
2722.67 104
2722.79 118
2722.91 129
2723.03 138
2723.15 147
2723.27 160
2723.39 175
2723.51 193
2723.63 212
2723.75 229
2723.87 239
2723.99 239
2724.11 230
2724.23 213
2724.35 190
2724.47 165
2724.59 141
2724.71 121
2724.83 107
2724.95 98
2725.07 95
2725.19 98
2725.31 104
2725.43 115
2725.55 128
2725.66 142
2725.78 155
2725.90 166
2726.02 172
2726.14 175
2726.26 173
2726.38 169
2726.50 164
2726.62 160
2726.74 156
2726.86 155
2726.98 156
2727.10 161
2727.22 169
2727.34 180
2727.46 195
2727.58 213
2727.70 234
2727.82 254
2727.94 271
2728.06 284
2728.18 290
2728.30 289
2728.42 281
2728.54 268
2728.66 253
2728.78 236
2728.90 221
2729.02 209
2729.14 200
2729.26 195
2729.38 190
2729.50 186
2729.62 181
2729.73 173
2729.85 162
2729.97 149
2730.09 135
2730.21 123
2730.33 114
2730.45 110
2730.57 110
2730.69 114
2730.81 120
2730.93 126
2731.05 132
2731.17 138
2731.29 144
2731.41 153
2731.53 164
2731.65 179
2731.77 196
2731.89 214
2732.01 229
2732.13 240
2732.25 244
2732.37 240
2732.49 229
2732.61 213
2732.73 195
2732.85 178
2732.97 164
2733.09 153
2733.21 146
2733.33 139
2733.45 132
2733.57 124
2733.69 115
2733.81 107
2733.93 101
2734.05 100
2734.17 105
2734.29 115
2734.41 127
2734.53 140
2734.65 151
2734.77 157
2734.89 159
2735.01 155
2735.13 146
2735.25 134
2735.37 119
2735.49 102
2735.61 85
2735.73 69
2735.85 55
2735.97 45
2736.09 40
2736.21 39
2736.33 44
2736.45 52
2736.56 63
2736.68 73
2736.80 81
2736.92 84
2737.04 83
2737.16 78
2737.28 70
2737.40 62
2737.52 55
2737.64 51
2737.76 51
2737.88 52
2738.00 56
2738.12 61
2738.24 68
2738.36 75
2738.48 84
2738.60 93
2738.72 103
2738.84 111
2738.96 116
2739.08 119
2739.20 119
2739.32 117
2739.44 113
2739.56 109
2739.68 105
2739.80 100
2739.92 94
2740.04 87
2740.16 79
2740.28 69
2740.40 58
2740.52 46
2740.64 34
2740.76 21
2740.88 8
2741.00 0
2741.12 0
2741.24 0
2741.36 0
2741.48 0
2741.60 0
2741.72 0
2741.84 10
2741.96 25
2742.08 39
2742.20 53
2742.32 66
2742.44 80
2742.56 93
2742.68 105
2742.80 115
2742.92 120
2743.04 118
2743.16 109
2743.28 94
2743.40 75
2743.52 56
2743.64 40
2743.76 28
2743.88 22
2744.00 22
2744.12 26
2744.24 32
2744.36 39
2744.48 44
2744.60 47
2744.72 46
2744.84 42
2744.96 35
2745.08 28
2745.20 22
2745.32 18
2745.44 18
2745.56 22
2745.69 28
2745.81 32
2745.93 34
2746.05 29
2746.17 18
2746.29 3
2746.41 0
2746.53 0
2746.65 0
2746.77 0
2746.89 0
2747.01 0
2747.13 0
2747.25 15
2747.37 30
2747.49 40
2747.61 45
2747.73 45
2747.85 42
2747.97 37
2748.09 32
2748.21 28
2748.33 24
2748.45 21
2748.57 18
2748.69 16
2748.81 13
2748.93 11
2749.05 10
2749.17 12
2749.29 19
2749.41 29
2749.53 45
2749.65 64
2749.77 86
2749.89 107
2750.01 124
2750.13 135
2750.25 138
2750.37 133
2750.49 120
2750.61 100
2750.73 77
2750.85 53
2750.97 29
2751.09 9
2751.21 0
2751.33 0
2751.45 0
2751.57 0
2751.69 0
2751.81 0
2751.93 0
2752.05 8
2752.17 20
2752.29 30
2752.41 37
2752.54 40
2752.66 39
2752.78 35
2752.90 28
2753.02 20
2753.14 11
2753.26 3
2753.38 0
2753.50 0
2753.62 0
2753.74 0
2753.86 0
2753.98 0
2754.10 0
2754.22 4
2754.34 7
2754.46 7
2754.58 7
2754.70 6
2754.82 7
2754.94 11
2755.06 19
2755.18 30
2755.30 45
2755.42 63
2755.54 81
2755.66 98
2755.78 110
2755.90 115
2756.02 112
2756.14 101
2756.26 85
2756.38 65
2756.50 47
2756.63 32
2756.75 25
2756.87 26
2756.99 35
2757.11 53
2757.23 77
2757.35 105
2757.47 135
2757.59 164
2757.71 191
2757.83 214
2757.95 230
2758.07 241
2758.19 246
2758.31 249
2758.43 249
2758.55 249
2758.67 247
2758.79 244
2758.91 241
2759.03 236
2759.15 230
2759.27 224
2759.39 219
2759.51 215
2759.63 212
2759.75 207
2759.88 202
2760.00 195
2760.12 187
2760.24 181
2760.36 176
2760.48 175
2760.60 178
2760.72 186
2760.84 196
2760.96 205
2761.08 212
2761.20 214
2761.32 211
2761.44 203
2761.56 190
2761.68 174
2761.80 158
2761.92 145
2762.04 137
2762.16 134
2762.28 136
2762.40 142
2762.52 152
2762.65 163
2762.77 174
2762.89 182
2763.01 188
2763.13 193
2763.25 198
2763.37 204
2763.49 213
2763.61 223
2763.73 235
2763.85 246
2763.97 253
2764.09 255
2764.21 250
2764.33 239
2764.45 223
2764.57 205
2764.69 187
2764.81 170
2764.93 156
2765.06 143
2765.18 130
2765.30 118
2765.42 105
2765.54 94
2765.66 87
2765.78 86
2765.90 93
2766.02 108
2766.14 129
2766.26 152
2766.38 176
2766.50 195
2766.62 210
2766.74 221
2766.86 227
2766.98 230
2767.10 230
2767.23 227
2767.35 223
2767.47 216
2767.59 206
2767.71 194
2767.83 181
2767.95 168
2768.07 154
2768.19 139
2768.31 123
2768.43 106
2768.55 88
2768.67 71
2768.79 56
2768.91 42
2769.03 31
2769.15 22
2769.28 17
2769.40 14
2769.52 14
2769.64 17
2769.76 24
2769.88 34
2770.00 45
2770.12 55
2770.24 62
2770.36 65
2770.48 63
2770.60 57
2770.72 49
2770.84 41
2770.96 36
2771.08 33
2771.21 31
2771.33 31
2771.45 29
2771.57 25
2771.69 18
2771.81 10
2771.93 3
2772.05 0
2772.17 0
2772.29 0
2772.41 0
2772.53 0
2772.65 0
2772.77 0
2772.90 0
2773.02 0
2773.14 0
2773.26 0
2773.38 11
2773.50 26
2773.62 44
2773.74 65
2773.86 85
2773.98 103
2774.10 117
2774.22 127
2774.34 132
2774.46 133
2774.59 130
2774.71 122
2774.83 110
2774.95 94
2775.07 75
2775.19 51
2775.31 26
2775.43 1
2775.55 0
2775.67 0
2775.79 0
2775.91 0
2776.03 0
2776.15 0
2776.28 0
2776.40 12
2776.52 30
2776.64 41
2776.76 46
2776.88 45
2777.00 42
2777.12 41
2777.24 43
2777.36 53
2777.48 68
2777.60 87
2777.72 108
2777.85 128
2777.97 144
2778.09 156
2778.21 162
2778.33 164
2778.45 163
2778.57 160
2778.69 157
2778.81 153
2778.93 150
2779.05 146
2779.17 142
2779.30 137
2779.42 130
2779.54 120
2779.66 108
2779.78 95
2779.90 81
2780.02 68
2780.14 58
2780.26 50
2780.38 46
2780.50 47
2780.62 54
2780.75 66
2780.87 85
2780.99 108
2781.11 133
2781.23 157
2781.35 177
2781.47 191
2781.59 197
2781.71 196
2781.83 190
2781.95 181
2782.08 171
2782.20 163
2782.32 155
2782.44 148
2782.56 140
2782.68 131
2782.80 121
2782.92 109
2783.04 96
2783.16 82
2783.28 69
2783.41 55
2783.53 43
2783.65 33
2783.77 27
2783.89 25
2784.01 28
2784.13 36
2784.25 48
2784.37 64
2784.49 80
2784.61 95
2784.74 107
2784.86 114
2784.98 116
2785.10 114
2785.22 107
2785.34 98
2785.46 90
2785.58 83
2785.70 79
2785.82 79
2785.95 83
2786.07 90
2786.19 99
2786.31 107
2786.43 112
2786.55 114
2786.67 113
2786.79 111
2786.91 107
2787.03 105
2787.16 105
2787.28 106
2787.40 109
2787.52 112
2787.64 113
2787.76 111
2787.88 105
2788.00 96
2788.12 83
2788.24 66
2788.37 48
2788.49 29
2788.61 11
2788.73 0
2788.85 0
2788.97 0
2789.09 0
2789.21 0
2789.33 0
2789.46 0
2789.58 1
2789.70 3
2789.82 4
2789.94 6
2790.06 9
2790.18 16
2790.30 29
2790.42 47
2790.54 71
2790.67 101
2790.79 135
2790.91 170
2791.03 205
2791.15 238
2791.27 265
2791.39 285
2791.51 298
2791.63 305
2791.76 307
2791.88 306
2792.00 304
2792.12 304
2792.24 307
2792.36 314
2792.48 325
2792.60 340
2792.72 356
2792.85 375
2792.97 393
2793.09 409
2793.21 424
2793.33 435
2793.45 444
2793.57 449
2793.69 450
2793.81 447
2793.94 439
2794.06 426
2794.18 408
2794.30 388
2794.42 365
2794.54 343
2794.66 324
2794.78 307
2794.91 294
2795.03 283
2795.15 273
2795.27 263
2795.39 254
2795.51 248
2795.63 245
2795.75 247
2795.87 255
2796.00 266
2796.12 281
2796.24 297
2796.36 310
2796.48 320
2796.60 324
2796.72 324
2796.84 317
2796.97 306
2797.09 290
2797.21 273
2797.33 254
2797.45 237
2797.57 223
2797.69 212
2797.81 205
2797.94 201
2798.06 198
2798.18 197
2798.30 196
2798.42 196
2798.54 198
2798.66 202
2798.78 211
2798.91 223
2799.03 240
2799.15 259
2799.27 277
2799.39 293
2799.51 305
2799.63 310
2799.75 309
2799.88 304
2800.00 298
2800.12 292
2800.24 288
2800.36 286
2800.48 285
2800.60 284
2800.72 280
2800.85 271
2800.97 259
2801.09 246
2801.21 233
2801.33 223
2801.45 216
2801.57 212
2801.70 211
2801.82 211
2801.94 210
2802.06 208
2802.18 206
2802.30 206
2802.42 207
2802.54 211
2802.67 218
2802.79 226
2802.91 235
2803.03 245
2803.15 255
2803.27 266
2803.39 278
2803.52 293
2803.64 308
2803.76 322
2803.88 335
2804.00 346
2804.12 354
2804.24 360
2804.36 365
2804.49 371
2804.61 379
2804.73 388
2804.85 396
2804.97 400
2805.09 397
2805.21 386
2805.34 368
2805.46 344
2805.58 318
2805.70 294
2805.82 277
2805.94 267
2806.06 264
2806.19 267
2806.31 274
2806.43 283
2806.55 292
2806.67 301
2806.79 311
2806.91 323
2807.04 337
2807.16 355
2807.28 375
2807.40 398
2807.52 420
2807.64 440
2807.76 457
2807.89 468
2808.01 475
2808.13 476
2808.25 475
2808.37 474
2808.49 474
2808.61 477
2808.74 481
2808.86 487
2808.98 492
2809.10 494
2809.22 490
2809.34 480
2809.46 464
2809.59 444
2809.71 422
2809.83 401
2809.95 383
2810.07 369
2810.19 360
2810.32 356
2810.44 355
2810.56 356
2810.68 358
2810.80 361
2810.92 363
2811.04 363
2811.17 363
2811.29 361
2811.41 357
2811.53 353
2811.65 346
2811.77 339
2811.90 331
2812.02 323
2812.14 316
2812.26 312
2812.38 309
2812.50 309
2812.62 309
2812.75 308
2812.87 303
2812.99 295
2813.11 281
2813.23 263
2813.35 241
2813.48 217
2813.60 193
2813.72 173
2813.84 159
2813.96 153
2814.08 157
2814.21 169
2814.33 187
2814.45 208
2814.57 230
2814.69 248
2814.81 264
2814.93 276
2815.06 286
2815.18 296
2815.30 306
2815.42 316
2815.54 325
2815.66 332
2815.79 336
2815.91 338
2816.03 337
2816.15 335
2816.27 333
2816.39 331
2816.52 328
2816.64 323
2816.76 315
2816.88 302
2817.00 286
2817.12 267
2817.25 248
2817.37 229
2817.49 211
2817.61 196
2817.73 183
2817.85 172
2817.98 163
2818.10 156
2818.22 151
2818.34 146
2818.46 143
2818.58 139
2818.71 135
2818.83 130
2818.95 128
2819.07 128
2819.19 132
2819.31 142
2819.44 156
2819.56 173
2819.68 190
2819.80 205
2819.92 214
2820.04 218
2820.17 217
2820.29 213
2820.41 206
2820.53 199
2820.65 194
2820.77 190
2820.90 189
2821.02 190
2821.14 195
2821.26 205
2821.38 219
2821.51 238
2821.63 260
2821.75 283
2821.87 303
2821.99 319
2822.11 329
2822.24 332
2822.36 330
2822.48 326
2822.60 321
2822.72 316
2822.84 311
2822.97 306
2823.09 300
2823.21 292
2823.33 283
2823.45 274
2823.58 264
2823.70 257
2823.82 251
2823.94 248
2824.06 245
2824.18 243
2824.31 242
2824.43 240
2824.55 239
2824.67 239
2824.79 241
2824.92 244
2825.04 250
2825.16 256
2825.28 259
2825.40 258
2825.52 251
2825.65 237
2825.77 215
2825.89 189
2826.01 162
2826.13 137
2826.26 120
2826.38 113
2826.50 117
2826.62 131
2826.74 152
2826.86 175
2826.99 197
2827.11 216
2827.23 228
2827.35 236
2827.47 239
2827.60 238
2827.72 236
2827.84 231
2827.96 224
2828.08 216
2828.21 207
2828.33 199
2828.45 193
2828.57 189
2828.69 189
2828.82 192
2828.94 196
2829.06 199
2829.18 201
2829.30 202
2829.42 203
2829.55 206
2829.67 211
2829.79 219
2829.91 230
2830.03 240
2830.16 247
2830.28 249
2830.40 243
2830.52 229
2830.64 211
2830.77 191
2830.89 172
2831.01 157
2831.13 147
2831.25 143
2831.38 141
2831.50 140
2831.62 138
2831.74 133
2831.86 125
2831.99 115
2832.11 103
2832.23 90
2832.35 77
2832.47 63
2832.60 48
2832.72 33
2832.84 18
2832.96 6
2833.08 0
2833.21 0
2833.33 0
2833.45 0
2833.57 5
2833.69 10
2833.82 13
2833.94 12
2834.06 7
2834.18 0
2834.30 0
2834.43 0
2834.55 0
2834.67 0
2834.79 5
2834.91 17
2835.04 30
2835.16 41
2835.28 51
2835.40 62
2835.52 74
2835.65 89
2835.77 109
2835.89 132
2836.01 156
2836.13 176
2836.26 190
2836.38 196
2836.50 193
2836.62 183
2836.74 170
2836.87 155
2836.99 142
2837.11 133
2837.23 126
2837.36 122
2837.48 117
2837.60 112
2837.72 107
2837.84 102
2837.97 98
2838.09 99
2838.21 103
2838.33 112
2838.45 124
2838.58 137
2838.70 149
2838.82 160
2838.94 167
2839.06 173
2839.19 179
2839.31 184
2839.43 192
2839.55 201
2839.68 211
2839.80 223
2839.92 234
2840.04 245
2840.16 254
2840.29 261
2840.41 265
2840.53 265
2840.65 261
2840.77 252
2840.90 241
2841.02 227
2841.14 214
2841.26 200
2841.39 188
2841.51 176
2841.63 165
2841.75 155
2841.87 147
2842.00 142
2842.12 141
2842.24 143
2842.36 149
2842.49 157
2842.61 166
2842.73 172
2842.85 176
2842.97 178
2843.10 178
2843.22 178
2843.34 178
2843.46 179
2843.59 182
2843.71 183
2843.83 182
2843.95 177
2844.07 167
2844.20 153
2844.32 134
2844.44 114
2844.56 94
2844.69 76
2844.81 61
2844.93 50
2845.05 42
2845.17 36
2845.30 33
2845.42 30
2845.54 28
2845.66 27
2845.79 28
2845.91 29
2846.03 33
2846.15 38
2846.27 43
2846.40 48
2846.52 52
2846.64 54
2846.76 53
2846.89 49
2847.01 42
2847.13 33
2847.25 25
2847.38 18
2847.50 14
2847.62 12
2847.74 11
2847.86 12
2847.99 11
2848.11 9
2848.23 4
2848.35 0
2848.48 0
2848.60 0
2848.72 0
2848.84 0
2848.97 0
2849.09 0
2849.21 14
2849.33 34
2849.45 54
2849.58 73
2849.70 87
2849.82 96
2849.94 98
2850.07 94
2850.19 86
2850.31 76
2850.43 64
2850.56 53
2850.68 43
2850.80 36
2850.92 33
2851.05 33
2851.17 37
2851.29 45
2851.41 55
2851.54 66
2851.66 75
2851.78 82
2851.90 84
2852.02 81
2852.15 74
2852.27 62
2852.39 47
2852.51 32
2852.64 18
2852.76 8
2852.88 2
2853.00 2
2853.13 8
2853.25 18
2853.37 31
2853.49 45
2853.62 57
2853.74 64
2853.86 65
2853.98 61
2854.11 52
2854.23 41
2854.35 32
2854.47 26
2854.60 27
2854.72 34
2854.84 44
2854.96 57
2855.09 67
2855.21 72
2855.33 72
2855.45 65
2855.58 51
2855.70 34
2855.82 15
2855.94 0
2856.07 0
2856.19 0
2856.31 0
2856.43 0
2856.56 0
2856.68 0
2856.80 0
2856.92 7
2857.05 14
2857.17 20
2857.29 24
2857.41 28
2857.54 34
2857.66 43
2857.78 53
2857.90 65
2858.03 77
2858.15 89
2858.27 101
2858.39 111
2858.52 119
2858.64 124
2858.76 126
2858.88 126
2859.01 123
2859.13 117
2859.25 108
2859.37 99
2859.50 89
2859.62 80
2859.74 73
2859.86 68
2859.99 65
2860.11 65
2860.23 64
2860.35 63
2860.48 61
2860.60 58
2860.72 53
2860.85 48
2860.97 41
2861.09 34
2861.21 26
2861.34 17
2861.46 8
2861.58 0
2861.70 0
2861.83 0
2861.95 0
2862.07 0
2862.19 7
2862.32 20
2862.44 34
2862.56 48
2862.68 59
2862.81 67
2862.93 72
2863.05 74
2863.17 71
2863.30 65
2863.42 54
2863.54 40
2863.67 25
2863.79 10
2863.91 0
2864.03 0
2864.16 0
2864.28 6
2864.40 23
2864.52 45
2864.65 69
2864.77 95
2864.89 121
2865.01 147
2865.14 172
2865.26 196
2865.38 217
2865.51 232
2865.63 240
2865.75 240
2865.87 233
2866.00 220
2866.12 204
2866.24 189
2866.36 178
2866.49 170
2866.61 165
2866.73 161
2866.86 156
2866.98 149
2867.10 138
2867.22 124
2867.35 110
2867.47 99
2867.59 92
2867.71 90
2867.84 93
2867.96 101
2868.08 110
2868.21 119
2868.33 124
2868.45 125
2868.57 120
2868.70 111
2868.82 96
2868.94 79
2869.06 61
2869.19 44
2869.31 28
2869.43 17
2869.56 10
2869.68 9
2869.80 15
2869.92 26
2870.05 43
2870.17 62
2870.29 83
2870.42 104
2870.54 122
2870.66 138
2870.78 152
2870.91 163
2871.03 172
2871.15 180
2871.28 188
2871.40 195
2871.52 201
2871.64 204
2871.77 204
2871.89 199
2872.01 189
2872.14 173
2872.26 154
2872.38 133
2872.50 113
2872.63 95
2872.75 83
2872.87 76
2873.00 74
2873.12 77
2873.24 82
2873.36 90
2873.49 99
2873.61 108
2873.73 117
2873.86 125
2873.98 132
2874.10 136
2874.22 136
2874.35 133
2874.47 125
2874.59 115
2874.72 103
2874.84 90
2874.96 75
2875.08 59
2875.21 42
2875.33 23
2875.45 2
2875.58 0
2875.70 0
2875.82 0
2875.94 0
2876.07 0
2876.19 0
2876.31 0
2876.44 1
2876.56 31
2876.68 62
2876.80 91
2876.93 116
2877.05 135
2877.17 148
2877.30 154
2877.42 154
2877.54 149
2877.67 140
2877.79 129
2877.91 120
2878.03 115
2878.16 114
2878.28 117
2878.40 122
2878.53 129
2878.65 133
2878.77 135
2878.90 134
2879.02 132
2879.14 131
2879.26 133
2879.39 137
2879.51 144
2879.63 150
2879.76 155
2879.88 155
2880.00 150
2880.13 140
2880.25 127
2880.37 113
2880.49 101
2880.62 92
2880.74 88
2880.86 89
2880.99 95
2881.11 102
2881.23 112
2881.36 122
2881.48 132
2881.60 142
2881.72 151
2881.85 160
2881.97 166
2882.09 171
2882.22 171
2882.34 167
2882.46 158
2882.59 145
2882.71 130
2882.83 113
2882.96 96
2883.08 81
2883.20 68
2883.32 57
2883.45 48
2883.57 40
2883.69 32
2883.82 26
2883.94 20
2884.06 16
2884.19 13
2884.31 13
2884.43 15
2884.56 22
2884.68 31
2884.80 44
2884.92 58
2885.05 70
2885.17 78
2885.29 80
2885.42 75
2885.54 63
2885.66 48
2885.79 33
2885.91 21
2886.03 14
2886.16 14
2886.28 18
2886.40 24
2886.53 28
2886.65 30
2886.77 28
2886.89 24
2887.02 21
2887.14 20
2887.26 23
2887.39 29
2887.51 38
2887.63 47
2887.76 53
2887.88 55
2888.00 54
2888.13 48
2888.25 38
2888.37 27
2888.50 15
2888.62 4
2888.74 0
2888.87 0
2888.99 0
2889.11 0
2889.24 0
2889.36 0
2889.48 0
2889.60 0
2889.73 1
2889.85 13
2889.97 26
2890.10 38
2890.22 49
2890.34 57
2890.47 62
2890.59 65
2890.71 67
2890.84 70
2890.96 74
2891.08 81
2891.21 90
2891.33 100
2891.45 108
2891.58 112
2891.70 112
2891.82 109
2891.95 105
2892.07 101
2892.19 99
2892.32 99
2892.44 100
2892.56 101
2892.69 97
2892.81 86
2892.93 69
2893.06 49
2893.18 28
2893.30 11
2893.43 0
2893.55 0
2893.67 5
2893.80 21
2893.92 41
2894.04 65
2894.17 90
2894.29 114
2894.41 138
2894.54 159
2894.66 177
2894.78 190
2894.91 198
2895.03 201
2895.15 196
2895.28 187
2895.40 172
2895.52 155
2895.65 135
2895.77 114
2895.89 93
2896.02 73
2896.14 54
2896.26 36
2896.39 21
2896.51 9
2896.63 1
2896.76 0
2896.88 0
2897.00 9
2897.13 23
2897.25 40
2897.37 59
2897.50 78
2897.62 96
2897.74 113
2897.87 127
2897.99 138
2898.11 145
2898.24 147
2898.36 143
2898.48 134
2898.61 120
2898.73 105
2898.85 92
2898.98 84
2899.10 82
2899.22 89
2899.35 102
2899.47 120
2899.59 138
2899.72 155
2899.84 168
2899.96 179
2900.09 189
2900.21 199
2900.33 209
2900.46 222
2900.58 234
2900.70 244
2900.83 251
2900.95 255
2901.07 253
2901.20 248
2901.32 240
2901.45 230
2901.57 219
2901.69 206
2901.82 192
2901.94 178
2902.06 165
2902.19 156
2902.31 151
2902.43 151
2902.56 157
2902.68 166
2902.80 178
2902.93 189
2903.05 196
2903.17 199
2903.30 197
2903.42 190
2903.54 180
2903.67 167
2903.79 153
2903.91 139
2904.04 126
2904.16 115
2904.29 106
2904.41 100
2904.53 98
2904.66 100
2904.78 106
2904.90 114
2905.03 126
2905.15 140
2905.27 156
2905.40 173
2905.52 192
2905.64 211
2905.77 231
2905.89 251
2906.02 270
2906.14 287
2906.26 304
2906.39 319
2906.51 335
2906.63 353
2906.76 373
2906.88 395
2907.00 419
2907.13 444
2907.25 468
2907.37 489
2907.50 506
2907.62 520
2907.75 531
2907.87 541
2907.99 553
2908.12 568
2908.24 587
2908.36 609
2908.49 632
2908.61 655
2908.73 675
2908.86 692
2908.98 707
2909.10 721
2909.23 734
2909.35 748
2909.48 762
2909.60 775
2909.72 785
2909.85 793
2909.97 799
2910.09 802
2910.22 805
2910.34 808
2910.46 811
2910.59 813
2910.71 813
2910.84 809
2910.96 802
2911.08 794
2911.21 787
2911.33 782
2911.45 781
2911.58 783
2911.70 787
2911.83 791
2911.95 791
2912.07 788
2912.20 781
2912.32 773
2912.44 765
2912.57 756
2912.69 748
2912.81 738
2912.94 724
2913.06 704
2913.19 677
2913.31 643
2913.43 604
2913.56 562
2913.68 520
2913.80 483
2913.93 451
2914.05 428
2914.18 413
2914.30 407
2914.42 409
2914.55 419
2914.67 435
2914.79 455
2914.92 476
2915.04 494
2915.17 508
2915.29 517
2915.41 519
2915.54 516
2915.66 512
2915.78 508
2915.91 505
2916.03 502
2916.16 499
2916.28 494
2916.40 489
2916.53 483
2916.65 479
2916.77 480
2916.90 489
2917.02 505
2917.15 528
2917.27 556
2917.39 586
2917.52 614
2917.64 639
2917.77 658
2917.89 672
2918.01 679
2918.14 681
2918.26 678
2918.38 670
2918.51 660
2918.63 648
2918.76 635
2918.88 624
2919.00 615
2919.13 608
2919.25 603
2919.38 600
2919.50 598
2919.62 598
2919.75 600
2919.87 605
2919.99 613
2920.12 622
2920.24 631
2920.37 640
2920.49 645
2920.61 645
2920.74 640
2920.86 634
2920.99 627
2921.11 623
2921.23 624
2921.36 632
2921.48 644
2921.60 660
2921.73 675
2921.85 685
2921.98 689
2922.10 685
2922.22 674
2922.35 657
2922.47 637
2922.60 616
2922.72 598
2922.84 583
2922.97 572
2923.09 563
2923.22 557
2923.34 553
2923.46 548
2923.59 541
2923.71 532
2923.84 521
2923.96 509
2924.08 495
2924.21 481
2924.33 468
2924.45 456
2924.58 446
2924.70 436
2924.83 427
2924.95 417
2925.07 406
2925.20 393
2925.32 378
2925.45 364
2925.57 349
2925.69 335
2925.82 325
2925.94 318
2926.07 315
2926.19 316
2926.31 319
2926.44 324
2926.56 329
2926.69 332
2926.81 332
2926.93 328
2927.06 320
2927.18 310
2927.31 297
2927.43 283
2927.55 268
2927.68 251
2927.80 232
2927.93 212
2928.05 193
2928.17 175
2928.30 162
2928.42 154
2928.55 153
2928.67 157
2928.79 164
2928.92 171
2929.04 173
2929.17 169
2929.29 158
2929.42 140
2929.54 118
2929.66 93
2929.79 68
2929.91 46
2930.04 30
2930.16 22
2930.28 21
2930.41 28
2930.53 42
2930.66 60
2930.78 81
2930.90 100
2931.03 115
2931.15 125
2931.28 128
2931.40 125
2931.52 117
2931.65 106
2931.77 96
2931.90 88
2932.02 85
2932.15 90
2932.27 101
2932.39 118
2932.52 139
2932.64 161
2932.77 181
2932.89 196
2933.01 205
2933.14 206
2933.26 200
2933.39 187
2933.51 170
2933.63 150
2933.76 129
2933.88 106
2934.01 84
2934.13 61
2934.26 38
2934.38 16
2934.50 0
2934.63 0
2934.75 0
2934.88 0
2935.00 0
2935.12 0
2935.25 0
2935.37 5
2935.50 12
2935.62 16
2935.75 16
2935.87 16
2935.99 14
2936.12 14
2936.24 15
2936.37 19
2936.49 25
2936.61 33
2936.74 42
2936.86 52
2936.99 60
2937.11 66
2937.24 70
2937.36 70
2937.48 66
2937.61 61
2937.73 55
2937.86 49
2937.98 43
2938.11 41
2938.23 41
2938.35 46
2938.48 54
2938.60 65
2938.73 80
2938.85 96
2938.98 111
2939.10 124
2939.22 134
2939.35 139
2939.47 140
2939.60 139
2939.72 137
2939.85 138
2939.97 141
2940.09 147
2940.22 154
2940.34 161
2940.47 167
2940.59 169
2940.72 167
2940.84 161
2940.96 153
2941.09 144
2941.21 136
2941.34 128
2941.46 122
2941.59 117
2941.71 113
2941.83 111
2941.96 109
2942.08 108
2942.21 109
2942.33 111
2942.46 117
2942.58 125
2942.70 136
2942.83 148
2942.95 159
2943.08 168
2943.20 172
2943.33 170
2943.45 163
2943.57 150
2943.70 133
2943.82 114
2943.95 95
2944.07 76
2944.20 60
2944.32 47
2944.45 37
2944.57 33
2944.69 33
2944.82 38
2944.94 45
2945.07 53
2945.19 59
2945.32 62
2945.44 60
2945.56 53
2945.69 42
2945.81 28
2945.94 13
2946.06 0
2946.19 0
2946.31 0
2946.44 0
2946.56 0
2946.68 0
2946.81 0
2946.93 0
2947.06 0
2947.18 7
2947.31 13
2947.43 20
2947.56 25
2947.68 28
2947.80 29
2947.93 29
2948.05 28
2948.18 27
2948.30 26
2948.43 28
2948.55 32
2948.68 37
2948.80 42
2948.92 47
2949.05 50
2949.17 48
2949.30 42
2949.42 32
2949.55 19
2949.67 7
2949.80 0
2949.92 0
2950.05 3
2950.17 17
2950.29 37
2950.42 60
2950.54 82
2950.67 101
2950.79 115
2950.92 124
2951.04 128
2951.17 128
2951.29 126
2951.41 123
2951.54 120
2951.66 118
2951.79 116
2951.91 117
2952.04 119
2952.16 122
2952.29 126
2952.41 128
2952.54 127
2952.66 124
2952.78 117
2952.91 109
2953.03 100
2953.16 92
2953.28 86
2953.41 82
2953.53 79
2953.66 77
2953.78 75
2953.91 72
2954.03 71
2954.15 70
2954.28 72
2954.40 76
2954.53 83
2954.65 92
2954.78 102
2954.90 112
2955.03 121
2955.15 128
2955.28 133
2955.40 134
2955.53 132
2955.65 127
2955.77 119
2955.90 109
2956.02 98
2956.15 90
2956.27 85
2956.40 86
2956.52 92
2956.65 103
2956.77 117
2956.90 132
2957.02 145
2957.15 153
2957.27 156
2957.39 154
2957.52 149
2957.64 143
2957.77 137
2957.89 134
2958.02 136
2958.14 141
2958.27 151
2958.39 161
2958.52 171
2958.64 179
2958.77 185
2958.89 188
2959.02 189
2959.14 189
2959.26 189
2959.39 191
2959.51 194
2959.64 199
2959.76 204
2959.89 209
2960.01 212
2960.14 210
2960.26 203
2960.39 190
2960.51 170
2960.64 147
2960.76 122
2960.89 100
2961.01 83
2961.14 74
2961.26 72
2961.38 77
2961.51 86
2961.63 98
2961.76 110
2961.88 122
2962.01 132
2962.13 140
2962.26 146
2962.38 147
2962.51 144
2962.63 135
2962.76 123
2962.88 108
2963.01 94
2963.13 83
2963.26 76
2963.38 74
2963.51 77
2963.63 84
2963.76 91
2963.88 98
2964.00 102
2964.13 102
2964.25 100
2964.38 94
2964.50 87
2964.63 80
2964.75 75
2964.88 72
2965.00 72
2965.13 74
2965.25 77
2965.38 82
2965.50 87
2965.63 94
2965.75 103
2965.88 113
2966.00 124
2966.13 134
2966.25 140
2966.38 141
2966.50 135
2966.63 124
2966.75 110
2966.88 98
2967.00 91
2967.13 90
2967.25 96
2967.38 106
2967.50 118
2967.62 128
2967.75 135
2967.87 139
2968.00 141
2968.12 141
2968.25 142
2968.37 141
2968.50 140
2968.62 136
2968.75 129
2968.87 119
2969.00 106
2969.12 91
2969.25 76
2969.37 63
2969.50 54
2969.62 48
2969.75 46
2969.87 48
2970.00 54
2970.12 61
2970.25 69
2970.37 77
2970.50 84
2970.62 90
2970.75 97
2970.87 103
2971.00 110
2971.12 117
2971.25 123
2971.37 126
2971.50 126
2971.62 123
2971.75 118
2971.87 112
2972.00 107
2972.12 105
2972.25 106
2972.37 108
2972.50 113
2972.62 119
2972.75 125
2972.87 132
2973.00 138
2973.12 143
2973.25 149
2973.37 153
2973.50 156
2973.62 159
2973.75 161
2973.87 162
2974.00 161
2974.12 158
2974.25 153
2974.37 145
2974.50 135
2974.62 126
2974.75 118
2974.87 115
2975.00 118
2975.12 126
2975.25 138
2975.37 151
2975.50 164
2975.62 175
2975.75 182
2975.87 184
2976.00 183
2976.12 177
2976.25 169
2976.37 158
2976.50 147
2976.62 136
2976.75 126
2976.87 120
2977.00 117
2977.12 120
2977.25 128
2977.37 139
2977.50 153
2977.62 166
2977.75 175
2977.87 178
2978.00 174
2978.12 164
2978.25 150
2978.37 135
2978.50 122
2978.62 113
2978.75 108
2978.87 106
2979.00 105
2979.12 104
2979.25 100
2979.37 95
2979.50 87
2979.62 77
2979.75 64
2979.87 50
2980.00 33
2980.12 15
2980.25 0
2980.37 0
2980.50 0
2980.63 0
2980.75 0
2980.88 0
2981.00 0
2981.13 0
2981.25 6
2981.38 15
2981.50 23
2981.63 30
2981.75 38
2981.88 46
2982.00 55
2982.13 63
2982.25 67
2982.38 68
2982.50 63
2982.63 54
2982.75 42
2982.88 28
2983.00 13
2983.13 1
2983.25 0
2983.38 0
2983.50 0
2983.63 0
2983.75 6
2983.88 21
2984.00 38
2984.13 56
2984.26 74
2984.38 89
2984.51 100
2984.63 106
2984.76 106
2984.88 101
2985.01 93
2985.13 83
2985.26 75
2985.38 70
2985.51 72
2985.63 82
2985.76 97
2985.88 117
2986.01 136
2986.13 152
2986.26 162
2986.38 163
2986.51 155
2986.63 140
2986.76 121
2986.89 101
2987.01 82
2987.14 65
2987.26 51
2987.39 40
2987.51 30
2987.64 22
2987.76 17
2987.89 14
2988.01 16
2988.14 20
2988.26 26
2988.39 32
2988.51 35
2988.64 35
2988.76 33
2988.89 31
2989.02 31
2989.14 36
2989.27 48
2989.39 67
2989.52 90
2989.64 114
2989.77 135
2989.89 150
2990.02 157
2990.14 157
2990.27 153
2990.39 147
2990.52 144
2990.64 147
2990.77 156
2990.90 171
2991.02 189
2991.15 207
2991.27 221
2991.40 228
2991.52 227
2991.65 220
2991.77 207
2991.90 193
2992.02 178
2992.15 166
2992.27 155
2992.40 146
2992.53 136
2992.65 125
2992.78 110
2992.90 93
2993.03 74
2993.15 53
2993.28 33
2993.40 14
2993.53 0
2993.65 0
2993.78 0
2993.90 0
2994.03 8
2994.16 25
2994.28 43
2994.41 59
2994.53 70
2994.66 75
2994.78 74
2994.91 69
2995.03 62
2995.16 55
2995.28 51
2995.41 50
2995.54 51
2995.66 54
2995.79 59
2995.91 64
2996.04 71
2996.16 79
2996.29 89
2996.41 99
2996.54 111
2996.66 122
2996.79 133
2996.92 140
2997.04 146
2997.17 149
2997.29 150
2997.42 151
2997.54 150
2997.67 148
2997.79 146
2997.92 141
2998.04 135
2998.17 126
2998.30 118
2998.42 110
2998.55 104
2998.67 100
2998.80 97
2998.92 95
2999.05 93
2999.17 91
2999.30 87
2999.43 82
2999.55 77
2999.68 72
2999.80 67
2999.93 62
3000.05 57
3000.18 52
3000.30 49
3000.43 48
3000.56 50
3000.68 56
3000.81 64
3000.93 73
3001.06 82
3001.18 85
3001.31 82
3001.43 70
3001.56 49
3001.69 25
3001.81 0
3001.94 0
3002.06 0
3002.19 0
3002.31 0
3002.44 6
3002.56 32
3002.69 58
3002.82 82
3002.94 101
3003.07 117
3003.19 131
3003.32 143
3003.44 153
3003.57 160
3003.70 161
3003.82 157
3003.95 146
3004.07 129
3004.20 112
3004.32 97
3004.45 88
3004.57 86
3004.70 92
3004.83 103
3004.95 116
3005.08 128
3005.20 137
3005.33 139
3005.45 136
3005.58 127
3005.71 114
3005.83 98
3005.96 79
3006.08 59
3006.21 40
3006.33 23
3006.46 9
3006.59 1
3006.71 0
3006.84 0
3006.96 6
3007.09 14
3007.21 21
3007.34 26
3007.47 26
3007.59 23
3007.72 17
3007.84 9
3007.97 0
3008.09 0
3008.22 0
3008.35 0
3008.47 0
3008.60 0
3008.72 0
3008.85 0
3008.97 0
3009.10 13
3009.23 29
3009.35 47
3009.48 64
3009.60 81
3009.73 96
3009.85 108
3009.98 118
3010.11 125
3010.23 130
3010.36 134
3010.48 137
3010.61 139
3010.73 141
3010.86 144
3010.99 148
3011.11 154
3011.24 162
3011.36 172
3011.49 184
3011.61 196
3011.74 209
3011.87 222
3011.99 235
3012.12 247
3012.24 258
3012.37 267
3012.50 272
3012.62 273
3012.75 269
3012.87 259
3013.00 247
3013.12 232
3013.25 218
3013.38 207
3013.50 198
3013.63 193
3013.75 191
3013.88 189
3014.01 188
3014.13 188
3014.26 189
3014.38 193
3014.51 199
3014.63 208
3014.76 218
3014.89 227
3015.01 234
3015.14 236
3015.26 231
3015.39 221
3015.52 206
3015.64 187
3015.77 166
3015.89 145
3016.02 125
3016.14 108
3016.27 94
3016.40 82
3016.52 73
3016.65 65
3016.77 59
3016.90 52
3017.03 45
3017.15 37
3017.28 27
3017.40 17
3017.53 6
3017.66 0
3017.78 0
3017.91 0
3018.03 0
3018.16 0
3018.29 0
3018.41 2
3018.54 12
3018.66 20
3018.79 28
3018.91 33
3019.04 36
3019.17 37
3019.29 37
3019.42 34
3019.54 30
3019.67 26
3019.80 20
3019.92 14
3020.05 8
3020.17 3
3020.30 0
3020.43 0
3020.55 0
3020.68 0
3020.80 0
3020.93 0
3021.06 0
3021.18 0
3021.31 9
3021.43 31
3021.56 56
3021.69 84
3021.81 110
3021.94 132
3022.06 148
3022.19 159
3022.32 164
3022.44 166
3022.57 165
3022.69 164
3022.82 163
3022.95 162
3023.07 162
3023.20 162
3023.32 161
3023.45 159
3023.58 157
3023.70 154
3023.83 152
3023.95 149
3024.08 147
3024.21 146
3024.33 145
3024.46 146
3024.58 148
3024.71 150
3024.84 153
3024.96 157
3025.09 161
3025.22 166
3025.34 172
3025.47 181
3025.59 190
3025.72 200
3025.85 210
3025.97 218
3026.10 222
3026.22 222
3026.35 216
3026.48 205
3026.60 189
3026.73 171
3026.85 151
3026.98 132
3027.11 115
3027.23 100
3027.36 88
3027.49 77
3027.61 67
3027.74 56
3027.86 44
3027.99 31
3028.12 17
3028.24 4
3028.37 0
3028.49 0
3028.62 0
3028.75 0
3028.87 0
3029.00 0
3029.12 0
3029.25 0
3029.38 8
3029.50 34
3029.63 65
3029.76 99
3029.88 133
3030.01 164
3030.13 188
3030.26 204
3030.39 213
3030.51 216
3030.64 215
3030.77 213
3030.89 212
3031.02 212
3031.14 212
3031.27 211
3031.40 206
3031.52 197
3031.65 184
3031.77 169
3031.90 155
3032.03 143
3032.15 136
3032.28 134
3032.41 135
3032.53 137
3032.66 138
3032.78 137
3032.91 132
3033.04 125
3033.16 116
3033.29 109
3033.42 104
3033.54 104
3033.67 109
3033.79 118
3033.92 130
3034.05 142
3034.17 153
3034.30 162
3034.43 168
3034.55 172
3034.68 175
3034.80 178
3034.93 181
3035.06 184
3035.18 186
3035.31 185
3035.44 180
3035.56 172
3035.69 160
3035.81 146
3035.94 131
3036.07 114
3036.19 98
3036.32 83
3036.45 70
3036.57 58
3036.70 46
3036.83 35
3036.95 24
3037.08 11
3037.20 0
3037.33 0
3037.46 0
3037.58 0
3037.71 0
3037.84 0
3037.96 0
3038.09 0
3038.21 10
3038.34 35
3038.47 57
3038.59 75
3038.72 88
3038.85 94
3038.97 95
3039.10 95
3039.23 96
3039.35 98
3039.48 104
3039.60 111
3039.73 118
3039.86 122
3039.98 123
3040.11 118
3040.24 110
3040.36 100
3040.49 91
3040.62 86
3040.74 87
3040.87 92
3040.99 100
3041.12 108
3041.25 114
3041.37 116
3041.50 114
3041.63 108
3041.75 102
3041.88 98
3042.01 98
3042.13 102
3042.26 109
3042.39 117
3042.51 126
3042.64 134
3042.76 140
3042.89 145
3043.02 149
3043.14 152
3043.27 155
3043.40 157
3043.52 158
3043.65 159
3043.78 159
3043.90 161
3044.03 164
3044.16 170
3044.28 179
3044.41 189
3044.54 201
3044.66 212
3044.79 221
3044.91 228
3045.04 233
3045.17 237
3045.29 240
3045.42 245
3045.55 250
3045.67 257
3045.80 263
3045.93 269
3046.05 273
3046.18 277
3046.31 279
3046.43 281
3046.56 283
3046.69 284
3046.81 284
3046.94 282
3047.07 276
3047.19 265
3047.32 250
3047.44 233
3047.57 215
3047.70 198
3047.82 184
3047.95 174
3048.08 167
3048.20 162
3048.33 157
3048.46 153
3048.58 148
3048.71 144
3048.84 144
3048.96 147
3049.09 155
3049.22 167
3049.34 183
3049.47 200
3049.60 215
3049.72 227
3049.85 235
3049.98 240
3050.10 242
3050.23 245
3050.36 249
3050.48 256
3050.61 266
3050.74 275
3050.86 283
3050.99 287
3051.12 286
3051.24 280
3051.37 268
3051.50 251
3051.62 230
3051.75 206
3051.88 179
3052.00 150
3052.13 122
3052.26 96
3052.38 74
3052.51 59
3052.63 51
3052.76 50
3052.89 55
3053.01 63
3053.14 74
3053.27 86
3053.39 96
3053.52 106
3053.65 113
3053.77 118
3053.90 120
3054.03 118
3054.15 113
3054.28 105
3054.41 96
3054.53 89
3054.66 85
3054.79 86
3054.91 94
3055.04 106
3055.17 121
3055.30 137
3055.42 150
3055.55 160
3055.68 166
3055.80 167
3055.93 165
3056.06 161
3056.18 156
3056.31 150
3056.44 146
3056.56 145
3056.69 148
3056.82 156
3056.94 168
3057.07 184
3057.20 201
3057.32 216
3057.45 224
3057.58 224
3057.70 216
3057.83 199
3057.96 178
3058.08 155
3058.21 135
3058.34 119
3058.46 110
3058.59 108
3058.72 112
3058.84 121
3058.97 132
3059.10 145
3059.22 155
3059.35 162
3059.48 163
3059.60 158
3059.73 148
3059.86 132
3059.98 113
3060.11 94
3060.24 78
3060.37 67
3060.49 63
3060.62 68
3060.75 81
3060.87 101
3061.00 126
3061.13 153
3061.25 179
3061.38 202
3061.51 222
3061.63 238
3061.76 250
3061.89 258
3062.01 262
3062.14 263
3062.27 259
3062.39 250
3062.52 237
3062.65 219
3062.77 197
3062.90 173
3063.03 149
3063.16 125
3063.28 106
3063.41 92
3063.54 86
3063.66 88
3063.79 98
3063.92 114
3064.04 133
3064.17 151
3064.30 165
3064.42 172
3064.55 171
3064.68 162
3064.80 147
3064.93 131
3065.06 117
3065.19 109
3065.31 108
3065.44 114
3065.57 127
3065.69 143
3065.82 160
3065.95 174
3066.07 184
3066.20 190
3066.33 192
3066.45 192
3066.58 192
3066.71 191
3066.84 190
3066.96 187
3067.09 182
3067.22 174
3067.34 163
3067.47 151
3067.60 137
3067.72 124
3067.85 111
3067.98 101
3068.10 92
3068.23 86
3068.36 81
3068.49 80
3068.61 81
3068.74 85
3068.87 90
3068.99 95
3069.12 99
3069.25 99
3069.37 95
3069.50 90
3069.63 84
3069.76 80
3069.88 81
3070.01 86
3070.14 95
3070.26 107
3070.39 120
3070.52 131
3070.64 138
3070.77 143
3070.90 145
3071.03 145
3071.15 145
3071.28 145
3071.41 144
3071.53 143
3071.66 140
3071.79 135
3071.92 127
3072.04 115
3072.17 100
3072.30 83
3072.42 66
3072.55 49
3072.68 34
3072.80 22
3072.93 14
3073.06 9
3073.19 7
3073.31 5
3073.44 4
3073.57 2
3073.69 0
3073.82 0
3073.95 0
3074.08 0
3074.20 0
3074.33 0
3074.46 0
3074.58 5
3074.71 12
3074.84 15
3074.96 14
3075.09 11
3075.22 5
3075.35 0
3075.47 0
3075.60 0
3075.73 0
3075.85 8
3075.98 19
3076.11 33
3076.24 49
3076.36 68
3076.49 88
3076.62 109
3076.74 132
3076.87 154
3077.00 176
3077.13 195
3077.25 209
3077.38 216
3077.51 214
3077.63 203
3077.76 183
3077.89 158
3078.02 132
3078.14 108
3078.27 91
3078.40 80
3078.52 77
3078.65 78
3078.78 82
3078.91 86
3079.03 88
3079.16 90
3079.29 91
3079.42 91
3079.54 92
3079.67 92
3079.80 93
3079.92 94
3080.05 95
3080.18 98
3080.31 104
3080.43 112
3080.56 122
3080.69 135
3080.81 148
3080.94 162
3081.07 175
3081.20 186
3081.32 195
3081.45 203
3081.58 211
3081.71 217
3081.83 222
3081.96 224
3082.09 224
3082.21 220
3082.34 212
3082.47 201
3082.60 185
3082.72 167
3082.85 148
3082.98 128
3083.11 109
3083.23 90
3083.36 73
3083.49 59
3083.61 50
3083.74 45
3083.87 45
3084.00 50
3084.12 61
3084.25 75
3084.38 91
3084.51 109
3084.63 126
3084.76 140
3084.89 150
3085.01 154
3085.14 151
3085.27 141
3085.40 125
3085.52 107
3085.65 89
3085.78 74
3085.91 65
3086.03 62
3086.16 64
3086.29 71
3086.42 79
3086.54 87
3086.67 93
3086.80 96
3086.92 94
3087.05 88
3087.18 79
3087.31 67
3087.43 54
3087.56 42
3087.69 33
3087.82 27
3087.94 25
3088.07 27
3088.20 30
3088.33 34
3088.45 36
3088.58 35
3088.71 33
3088.84 29
3088.96 25
3089.09 22
3089.22 22
3089.34 27
3089.47 38
3089.60 54
3089.73 75
3089.85 99
3089.98 125
3090.11 149
3090.24 170
3090.36 185
3090.49 194
3090.62 198
3090.75 200
3090.87 200
3091.00 201
3091.13 204
3091.26 208
3091.38 211
3091.51 211
3091.64 207
3091.77 199
3091.89 187
3092.02 172
3092.15 157
3092.28 145
3092.40 135
3092.53 130
3092.66 126
3092.79 123
3092.91 120
3093.04 116
3093.17 111
3093.30 104
3093.42 99
3093.55 94
3093.68 91
3093.81 90
3093.93 91
3094.06 93
3094.19 96
3094.32 100
3094.44 104
3094.57 107
3094.70 109
3094.83 107
3094.95 102
3095.08 93
3095.21 79
3095.34 61
3095.46 42
3095.59 23
3095.72 8
3095.85 0
3095.97 0
3096.10 0
3096.23 6
3096.36 20
3096.48 37
3096.61 55
3096.74 74
3096.87 90
3096.99 105
3097.12 118
3097.25 129
3097.38 139
3097.50 146
3097.63 153
3097.76 158
3097.89 164
3098.01 169
3098.14 175
3098.27 182
3098.40 188
3098.52 193
3098.65 197
3098.78 198
3098.91 196
3099.03 191
3099.16 185
3099.29 176
3099.42 166
3099.55 153
3099.67 139
3099.80 124
3099.93 109
3100.06 95
3100.18 84
3100.31 77
3100.44 75
3100.57 76
3100.69 79
3100.82 82
3100.95 83
3101.08 82
3101.20 79
3101.33 75
3101.46 71
3101.59 66
3101.72 63
3101.84 59
3101.97 55
3102.10 51
3102.23 47
3102.35 44
3102.48 43
3102.61 44
3102.74 49
3102.86 57
3102.99 66
3103.12 77
3103.25 89
3103.37 101
3103.50 114
3103.63 127
3103.76 140
3103.89 152
3104.01 159
3104.14 162
3104.27 159
3104.40 150
3104.52 137
3104.65 123
3104.78 110
3104.91 99
3105.04 90
3105.16 81
3105.29 71
3105.42 58
3105.55 43
3105.67 26
3105.80 9
3105.93 0
3106.06 0
3106.18 0
3106.31 0
3106.44 0
3106.57 0
3106.70 0
3106.82 0
3106.95 2
3107.08 11
3107.21 20
3107.33 31
3107.46 42
3107.59 56
3107.72 71
3107.85 88
3107.97 107
3108.10 128
3108.23 152
3108.36 176
3108.48 199
3108.61 220
3108.74 237
3108.87 249
3109.00 257
3109.12 261
3109.25 261
3109.38 259
3109.51 254
3109.64 246
3109.76 234
3109.89 218
3110.02 199
3110.15 179
3110.27 161
3110.40 146
3110.53 135
3110.66 131
3110.79 130
3110.91 132
3111.04 133
3111.17 133
3111.30 131
3111.42 127
3111.55 122
3111.68 119
3111.81 121
3111.94 128
3112.06 141
3112.19 158
3112.32 178
3112.45 199
3112.58 217
3112.70 230
3112.83 237
3112.96 240
3113.09 239
3113.22 236
3113.34 232
3113.47 228
3113.60 225
3113.73 222
3113.85 218
3113.98 212
3114.11 204
3114.24 195
3114.37 185
3114.49 173
3114.62 162
3114.75 152
3114.88 144
3115.01 138
3115.13 137
3115.26 137
3115.39 140
3115.52 142
3115.65 142
3115.77 138
3115.90 131
3116.03 123
3116.16 115
3116.29 111
3116.41 113
3116.54 123
3116.67 138
3116.80 157
3116.93 175
3117.05 190
3117.18 199
3117.31 200
3117.44 195
3117.56 185
3117.69 172
3117.82 158
3117.95 145
3118.08 132
3118.20 120
3118.33 108
3118.46 96
3118.59 83
3118.72 70
3118.84 57
3118.97 42
3119.10 28
3119.23 15
3119.36 4
3119.49 0
3119.61 0
3119.74 0
3119.87 0
3120.00 0
3120.13 0
3120.25 0
3120.38 2
3120.51 3
3120.64 3
3120.77 3
3120.89 5
3121.02 9
3121.15 14
3121.28 21
3121.41 29
3121.53 38
3121.66 48
3121.79 58
3121.92 67
3122.05 74
3122.17 77
3122.30 76
3122.43 69
3122.56 58
3122.69 42
3122.81 26
3122.94 10
3123.07 0
3123.20 0
3123.33 0
3123.46 0
3123.58 0
3123.71 0
3123.84 0
3123.97 0
3124.10 0
3124.22 5
3124.35 14
3124.48 24
3124.61 37
3124.74 51
3124.86 67
3124.99 82
3125.12 95
3125.25 104
3125.38 109
3125.51 109
3125.63 107
3125.76 105
3125.89 104
3126.02 106
3126.15 112
3126.27 121
3126.40 131
3126.53 142
3126.66 151
3126.79 157
3126.91 162
3127.04 165
3127.17 169
3127.30 174
3127.43 182
3127.56 191
3127.68 202
3127.81 213
3127.94 222
3128.07 229
3128.20 234
3128.32 239
3128.45 243
3128.58 249
3128.71 256
3128.84 264
3128.97 271
3129.09 276
3129.22 277
3129.35 273
3129.48 264
3129.61 252
3129.74 237
3129.86 221
3129.99 205
3130.12 189
3130.25 174
3130.38 158
3130.50 143
3130.63 126
3130.76 110
3130.89 93
3131.02 79
3131.15 69
3131.27 64
3131.40 67
3131.53 77
3131.66 92
3131.79 109
3131.92 126
3132.04 140
3132.17 149
3132.30 154
3132.43 154
3132.56 154
3132.69 154
3132.81 157
3132.94 163
3133.07 172
3133.20 183
3133.33 194
3133.46 204
3133.58 213
3133.71 220
3133.84 225
3133.97 229
3134.10 232
3134.23 233
3134.35 231
3134.48 226
3134.61 216
3134.74 202
3134.87 185
3135.00 165
3135.12 146
3135.25 130
3135.38 119
3135.51 114
3135.64 115
3135.77 118
3135.89 123
3136.02 128
3136.15 131
3136.28 132
3136.41 133
3136.54 133
3136.66 136
3136.79 140
3136.92 146
3137.05 152
3137.18 158
3137.31 161
3137.43 163
3137.56 161
3137.69 156
3137.82 149
3137.95 141
3138.08 132
3138.20 124
3138.33 116
3138.46 111
3138.59 107
3138.72 104
3138.85 100
3138.98 96
3139.10 92
3139.23 86
3139.36 80
3139.49 75
3139.62 72
3139.75 71
3139.87 72
3140.00 75
3140.13 77
3140.26 79
3140.39 80
3140.52 81
3140.64 83
3140.77 87
3140.90 94
3141.03 103
3141.16 113
3141.29 123
3141.42 130
3141.54 133
3141.67 132
3141.80 126
3141.93 115
3142.06 101
3142.19 85
3142.31 70
3142.44 56
3142.57 46
3142.70 41
3142.83 39
3142.96 41
3143.09 43
3143.21 45
3143.34 45
3143.47 44
3143.60 40
3143.73 37
3143.86 36
3143.99 38
3144.11 43
3144.24 51
3144.37 59
3144.50 65
3144.63 70
3144.76 72
3144.89 73
3145.01 73
3145.14 74
3145.27 77
3145.40 80
3145.53 84
3145.66 87
3145.79 87
3145.91 85
3146.04 81
3146.17 77
3146.30 73
3146.43 70
3146.56 70
3146.69 75
3146.81 83
3146.94 94
3147.07 106
3147.20 120
3147.33 133
3147.46 143
3147.59 149
3147.71 150
3147.84 147
3147.97 141
3148.10 133
3148.23 124
3148.36 116
3148.49 111
3148.61 108
3148.74 108
3148.87 108
3149.00 109
3149.13 110
3149.26 109
3149.39 106
3149.51 102
3149.64 96
3149.77 92
3149.90 89
3150.03 90
3150.16 94
3150.29 102
3150.42 112
3150.54 122
3150.67 131
3150.80 136
3150.93 138
3151.06 135
3151.19 129
3151.32 121
3151.44 112
3151.57 102
3151.70 92
3151.83 81
3151.96 71
3152.09 61
3152.22 54
3152.35 51
3152.47 52
3152.60 55
3152.73 60
3152.86 65
3152.99 68
3153.12 69
3153.25 68
3153.37 66
3153.50 64
3153.63 65
3153.76 67
3153.89 71
3154.02 76
3154.15 81
3154.28 85
3154.40 89
3154.53 93
3154.66 97
3154.79 104
3154.92 112
3155.05 124
3155.18 137
3155.31 150
3155.43 161
3155.56 165
3155.69 162
3155.82 149
3155.95 127
3156.08 98
3156.21 67
3156.34 38
3156.46 14
3156.59 0
3156.72 0
3156.85 0
3156.98 0
3157.11 0
3157.24 0
3157.37 0
3157.50 0
3157.62 0
3157.75 0
3157.88 7
3158.01 18
3158.14 29
3158.27 40
3158.40 51
3158.53 60
3158.65 68
3158.78 78
3158.91 91
3159.04 106
3159.17 123
3159.30 142
3159.43 160
3159.56 175
3159.69 183
3159.81 184
3159.94 178
3160.07 165
3160.20 148
3160.33 128
3160.46 107
3160.59 89
3160.72 74
3160.85 63
3160.97 57
3161.10 55
3161.23 57
3161.36 62
3161.49 69
3161.62 77
3161.75 85
3161.88 94
3162.00 102
3162.13 110
3162.26 116
3162.39 121
3162.52 124
3162.65 124
3162.78 121
3162.91 117
3163.04 112
3163.17 107
3163.29 103
3163.42 98
3163.55 93
3163.68 85
3163.81 75
3163.94 63
3164.07 49
3164.20 35
3164.33 24
3164.45 15
3164.58 10
3164.71 6
3164.84 5
3164.97 5
3165.10 6
3165.23 10
3165.36 17
3165.49 26
3165.62 39
3165.74 52
3165.87 65
3166.00 75
3166.13 81
3166.26 83
3166.39 83
3166.52 82
3166.65 83
3166.78 87
3166.90 95
3167.03 108
3167.16 123
3167.29 139
3167.42 152
3167.55 161
3167.68 164
3167.81 160
3167.94 150
3168.07 136
3168.19 121
3168.32 106
3168.45 95
3168.58 89
3168.71 90
3168.84 97
3168.97 108
3169.10 120
3169.23 129
3169.36 131
3169.49 125
3169.61 110
3169.74 88
3169.87 64
3170.00 41
3170.13 25
3170.26 18
3170.39 21
3170.52 34
3170.65 53
3170.78 74
3170.90 93
3171.03 107
3171.16 115
3171.29 115
3171.42 109
3171.55 99
3171.68 85
3171.81 70
3171.94 53
3172.07 36
3172.20 19
3172.32 3
3172.45 0
3172.58 0
3172.71 0
3172.84 0
3172.97 0
3173.10 0
3173.23 0
3173.36 0
3173.49 0
3173.62 8
3173.75 22
3173.87 41
3174.00 65
3174.13 93
3174.26 120
3174.39 145
3174.52 165
3174.65 179
3174.78 189
3174.91 196
3175.04 204
3175.17 214
3175.30 224
3175.42 233
3175.55 239
3175.68 239
3175.81 233
3175.94 219
3176.07 202
3176.20 183
3176.33 167
3176.46 154
3176.59 148
3176.72 147
3176.85 152
3176.97 160
3177.10 171
3177.23 185
3177.36 201
3177.49 217
3177.62 233
3177.75 246
3177.88 255
3178.01 259
3178.14 257
3178.27 248
3178.40 237
3178.52 225
3178.65 216
3178.78 213
3178.91 218
3179.04 230
3179.17 249
3179.30 272
3179.43 295
3179.56 313
3179.69 326
3179.82 331
3179.95 329
3180.08 321
3180.21 311
3180.33 302
3180.46 296
3180.59 294
3180.72 295
3180.85 297
3180.98 298
3181.11 296
3181.24 291
3181.37 283
3181.50 276
3181.63 271
3181.76 270
3181.89 273
3182.02 278
3182.14 281
3182.27 278
3182.40 268
3182.53 250
3182.66 225
3182.79 197
3182.92 169
3183.05 147
3183.18 131
3183.31 124
3183.44 124
3183.57 131
3183.70 142
3183.83 157
3183.96 172
3184.08 188
3184.21 205
3184.34 221
3184.47 236
3184.60 248
3184.73 259
3184.86 266
3184.99 269
3185.12 269
3185.25 266
3185.38 261
3185.51 255
3185.64 248
3185.77 241
3185.90 233
3186.02 224
3186.15 214
3186.28 202
3186.41 190
3186.54 176
3186.67 163
3186.80 150
3186.93 139
3187.06 130
3187.19 123
3187.32 119
3187.45 118
3187.58 122
3187.71 129
3187.84 141
3187.97 155
3188.10 170
3188.22 183
3188.35 192
3188.48 197
3188.61 196
3188.74 191
3188.87 185
3189.00 180
3189.13 177
3189.26 175
3189.39 173
3189.52 171
3189.65 168
3189.78 163
3189.91 157
3190.04 152
3190.17 149
3190.30 150
3190.43 154
3190.55 160
3190.68 167
3190.81 174
3190.94 178
3191.07 180
3191.20 178
3191.33 173
3191.46 163
3191.59 150
3191.72 135
3191.85 119
3191.98 105
3192.11 93
3192.24 85
3192.37 82
3192.50 85
3192.63 92
3192.76 102
3192.89 114
3193.02 127
3193.14 139
3193.27 149
3193.40 155
3193.53 158
3193.66 158
3193.79 159
3193.92 159
3194.05 162
3194.18 169
3194.31 178
3194.44 190
3194.57 203
3194.70 215
3194.83 225
3194.96 231
3195.09 233
3195.22 231
3195.35 227
3195.48 221
3195.61 215
3195.74 210
3195.87 206
3196.00 204
3196.12 203
3196.25 205
3196.38 209
3196.51 215
3196.64 224
3196.77 235
3196.90 246
3197.03 258
3197.16 269
3197.29 278
3197.42 285
3197.55 290
3197.68 293
3197.81 295
3197.94 296
3198.07 296
3198.20 295
3198.33 293
3198.46 287
3198.59 279
3198.72 266
3198.85 250
3198.98 232
3199.11 216
3199.24 203
3199.37 194
3199.49 189
3199.62 188
3199.75 190
3199.88 194
3200.01 198
3200.14 202
3200.27 208
3200.40 214
3200.53 223
3200.66 232
3200.79 241
3200.92 249
3201.05 256
3201.18 262
3201.31 266
3201.44 268
3201.57 269
3201.70 269
3201.83 268
3201.96 266
3202.09 264
3202.22 261
3202.35 260
3202.48 259
3202.61 261
3202.74 264
3202.87 268
3203.00 274
3203.13 280
3203.26 285
3203.39 291
3203.52 297
3203.65 303
3203.78 308
3203.90 311
3204.03 312
3204.16 309
3204.29 301
3204.42 289
3204.55 274
3204.68 257
3204.81 241
3204.94 227
3205.07 217
3205.20 211
3205.33 210
3205.46 213
3205.59 220
3205.72 229
3205.85 238
3205.98 248
3206.11 256
3206.24 262
3206.37 266
3206.50 268
3206.63 269
3206.76 270
3206.89 271
3207.02 274
3207.15 278
3207.28 285
3207.41 293
3207.54 300
3207.67 304
3207.80 304
3207.93 299
3208.06 289
3208.19 272
3208.32 251
3208.45 228
3208.58 206
3208.71 187
3208.84 172
3208.97 165
3209.10 166
3209.23 175
3209.36 191
3209.49 211
3209.62 233
3209.75 256
3209.88 277
3210.01 294
3210.14 305
3210.27 310
3210.40 309
3210.53 303
3210.66 293
3210.79 283
3210.91 275
3211.04 270
3211.17 270
3211.30 274
3211.43 281
3211.56 290
3211.69 299
3211.82 308
3211.95 316
3212.08 323
3212.21 329
3212.34 333
3212.47 334
3212.60 331
3212.73 323
3212.86 309
3212.99 292
3213.12 274
3213.25 258
3213.38 245
3213.51 237
3213.64 233
3213.77 232
3213.90 231
3214.03 228
3214.16 222
3214.29 213
3214.42 202
3214.55 190
3214.68 180
3214.81 171
3214.94 164
3215.07 158
3215.20 153
3215.33 146
3215.46 136
3215.59 124
3215.72 110
3215.85 94
3215.98 79
3216.11 64
3216.24 49
3216.37 36
3216.50 23
3216.63 12
3216.76 3
3216.89 0
3217.02 0
3217.15 0
3217.28 0
3217.41 0
3217.54 0
3217.67 0
3217.80 0
3217.93 0
3218.06 1
3218.19 5
3218.32 12
3218.45 24
3218.58 38
3218.71 55
3218.84 71
3218.97 84
3219.10 92
3219.23 95
3219.36 94
3219.49 90
3219.62 85
3219.75 81
3219.88 80
3220.01 82
3220.14 86
3220.27 92
3220.40 99
3220.53 107
3220.66 115
3220.79 123
3220.92 131
3221.05 140
3221.18 148
3221.31 157
3221.44 164
3221.57 169
3221.70 174
3221.83 176
3221.96 178
3222.10 179
3222.23 181
3222.36 185
3222.49 192
3222.62 202
3222.75 216
3222.88 231
3223.01 248
3223.14 263
3223.27 276
3223.40 285
3223.53 291
3223.66 293
3223.79 291
3223.92 285
3224.05 276
3224.18 264
3224.31 252
3224.44 240
3224.57 232
3224.70 229
3224.83 232
3224.96 242
3225.09 257
3225.22 276
3225.35 297
3225.48 317
3225.61 335
3225.74 351
3225.87 362
3226.00 370
3226.13 373
3226.26 372
3226.39 366
3226.52 354
3226.65 338
3226.78 320
3226.91 302
3227.04 288
3227.17 281
3227.30 282
3227.43 291
3227.56 306
3227.69 323
3227.82 337
3227.95 347
3228.08 349
3228.21 344
3228.34 333
3228.47 320
3228.60 306
3228.73 293
3228.86 283
3228.99 274
3229.13 267
3229.26 261
3229.39 254
3229.52 245
3229.65 236
3229.78 227
3229.91 219
3230.04 211
3230.17 205
3230.30 201
3230.43 198
3230.56 195
3230.69 192
3230.82 188
3230.95 185
3231.08 183
3231.21 183
3231.34 184
3231.47 187
3231.60 192
3231.73 197
3231.86 201
3231.99 203
3232.12 205
3232.25 205
3232.38 206
3232.51 206
3232.64 208
3232.77 212
3232.90 216
3233.03 221
3233.16 225
3233.29 228
3233.42 229
3233.56 229
3233.69 226
3233.82 224
3233.95 224
3234.08 225
3234.21 230
3234.34 236
3234.47 243
3234.60 250
3234.73 253
3234.86 254
3234.99 251
3235.12 244
3235.25 235
3235.38 224
3235.51 211
3235.64 198
3235.77 186
3235.90 175
3236.03 169
3236.16 167
3236.29 171
3236.42 180
3236.55 194
3236.68 209
3236.81 224
3236.95 236
3237.08 243
3237.21 245
3237.34 241
3237.47 232
3237.60 220
3237.73 205
3237.86 189
3237.99 174
3238.12 159
3238.25 146
3238.38 135
3238.51 125
3238.64 117
3238.77 109
3238.90 103
3239.03 99
3239.16 98
3239.29 99
3239.42 104
3239.55 111
3239.68 122
3239.81 133
3239.95 144
3240.08 152
3240.21 157
3240.34 158
3240.47 157
3240.60 154
3240.73 151
3240.86 149
3240.99 148
3241.12 147
3241.25 147
3241.38 147
3241.51 146
3241.64 145
3241.77 142
3241.90 138
3242.03 133
3242.16 125
3242.29 115
3242.42 103
3242.56 89
3242.69 75
3242.82 62
3242.95 52
3243.08 44
3243.21 39
3243.34 36
3243.47 33
3243.60 31
3243.73 30
3243.86 31
3243.99 34
3244.12 40
3244.25 47
3244.38 54
3244.51 58
3244.64 58
3244.77 53
3244.91 43
3245.04 29
3245.17 16
3245.30 4
3245.43 0
3245.56 0
3245.69 0
3245.82 0
3245.95 0
3246.08 0
3246.21 0
3246.34 0
3246.47 0
3246.60 4
3246.73 17
3246.86 33
3246.99 49
3247.13 66
3247.26 81
3247.39 96
3247.52 109
3247.65 121
3247.78 129
3247.91 133
3248.04 132
3248.17 125
3248.30 113
3248.43 97
3248.56 80
3248.69 65
3248.82 53
3248.95 45
3249.09 42
3249.22 43
3249.35 49
3249.48 57
3249.61 69
3249.74 83
3249.87 98
3250.00 110
3250.13 119
3250.26 123
3250.39 121
3250.52 113
3250.65 102
3250.78 92
3250.91 84
3251.05 81
3251.18 84
3251.31 89
3251.44 96
3251.57 103
3251.70 108
3251.83 112
3251.96 117
3252.09 123
3252.22 131
3252.35 143
3252.48 155
3252.61 166
3252.74 174
3252.88 178
3253.01 178
3253.14 173
3253.27 167
3253.40 162
3253.53 158
3253.66 158
3253.79 159
3253.92 161
3254.05 162
3254.18 162
3254.31 160
3254.44 153
3254.58 144
3254.71 133
3254.84 121
3254.97 110
3255.10 98
3255.23 89
3255.36 82
3255.49 77
3255.62 75
3255.75 78
3255.88 85
3256.01 97
3256.14 114
3256.28 135
3256.41 158
3256.54 181
3256.67 202
3256.80 221
3256.93 236
3257.06 247
3257.19 256
3257.32 263
3257.45 270
3257.58 276
3257.71 281
3257.85 285
3257.98 287
3258.11 286
3258.24 282
3258.37 275
3258.50 267
3258.63 259
3258.76 252
3258.89 246
3259.02 241
3259.15 237
3259.28 231
3259.42 225
3259.55 218
3259.68 212
3259.81 211
3259.94 218
3260.07 233
3260.20 257
3260.33 286
3260.46 318
3260.59 349
3260.72 373
3260.86 391
3260.99 401
3261.12 406
3261.25 407
3261.38 407
3261.51 406
3261.64 405
3261.77 403
3261.90 401
3262.03 396
3262.16 389
3262.30 379
3262.43 367
3262.56 353
3262.69 337
3262.82 320
3262.95 303
3263.08 287
3263.21 272
3263.34 260
3263.47 249
3263.60 240
3263.74 232
3263.87 224
3264.00 217
3264.13 211
3264.26 208
3264.39 207
3264.52 211
3264.65 220
3264.78 234
3264.91 252
3265.05 272
3265.18 292
3265.31 309
3265.44 321
3265.57 325
3265.70 319
3265.83 305
3265.96 284
3266.09 258
3266.22 230
3266.35 203
3266.49 178
3266.62 156
3266.75 138
3266.88 122
3267.01 107
3267.14 92
3267.27 76
3267.40 61
3267.53 47
3267.67 37
3267.80 33
3267.93 37
3268.06 49
3268.19 67
3268.32 89
3268.45 111
3268.58 128
3268.71 138
3268.84 138
3268.98 130
3269.11 115
3269.24 97
3269.37 78
3269.50 64
3269.63 56
3269.76 56
3269.89 63
3270.02 76
3270.16 92
3270.29 108
3270.42 121
3270.55 131
3270.68 137
3270.81 140
3270.94 143
3271.07 148
3271.20 155
3271.34 163
3271.47 173
3271.60 181
3271.73 186
3271.86 188
3271.99 186
3272.12 180
3272.25 172
3272.38 161
3272.52 149
3272.65 135
3272.78 121
3272.91 107
3273.04 96
3273.17 88
3273.30 83
3273.43 81
3273.56 81
3273.70 83
3273.83 86
3273.96 89
3274.09 93
3274.22 99
3274.35 105
3274.48 110
3274.61 115
3274.74 117
3274.88 116
3275.01 113
3275.14 107
3275.27 99
3275.40 91
3275.53 83
3275.66 75
3275.79 70
3275.93 69
3276.06 73
3276.19 82
3276.32 97
3276.45 115
3276.58 135
3276.71 153
3276.84 167
3276.98 174
3277.11 175
3277.24 169
3277.37 158
3277.50 146
3277.63 135
3277.76 127
3277.89 123
3278.02 127
3278.16 136
3278.29 152
3278.42 173
3278.55 197
3278.68 221
3278.81 244
3278.94 263
3279.07 276
3279.21 284
3279.34 286
3279.47 281
3279.60 272
3279.73 256
3279.86 235
3279.99 209
3280.13 179
3280.26 148
3280.39 119
3280.52 97
3280.65 85
3280.78 86
3280.91 99
3281.04 122
3281.18 152
3281.31 183
3281.44 210
3281.57 230
3281.70 241
3281.83 244
3281.96 239
3282.09 230
3282.23 219
3282.36 207
3282.49 196
3282.62 185
3282.75 175
3282.88 168
3283.01 163
3283.15 161
3283.28 162
3283.41 167
3283.54 175
3283.67 183
3283.80 192
3283.93 201
3284.06 208
3284.20 214
3284.33 217
3284.46 220
3284.59 221
3284.72 224
3284.85 228
3284.98 238
3285.12 252
3285.25 272
3285.38 295
3285.51 317
3285.64 335
3285.77 347
3285.90 352
3286.04 350
3286.17 343
3286.30 335
3286.43 328
3286.56 324
3286.69 320
3286.82 318
3286.96 314
3287.09 309
3287.22 302
3287.35 295
3287.48 288
3287.61 281
3287.74 275
3287.88 269
3288.01 264
3288.14 257
3288.27 251
3288.40 247
3288.53 245
3288.66 247
3288.80 251
3288.93 257
3289.06 265
3289.19 272
3289.32 280
3289.45 287
3289.58 296
3289.72 305
3289.85 314
3289.98 323
3290.11 330
3290.24 334
3290.37 333
3290.50 328
3290.64 319
3290.77 307
3290.90 295
3291.03 284
3291.16 276
3291.29 272
3291.43 272
3291.56 275
3291.69 280
3291.82 284
3291.95 287
3292.08 287
3292.21 284
3292.35 278
3292.48 269
3292.61 257
3292.74 242
3292.87 224
3293.00 203
3293.13 182
3293.27 163
3293.40 150
3293.53 145
3293.66 150
3293.79 163
3293.92 184
3294.06 207
3294.19 227
3294.32 241
3294.45 245
3294.58 240
3294.71 226
3294.85 207
3294.98 185
3295.11 165
3295.24 147
3295.37 134
3295.50 126
3295.63 123
3295.77 125
3295.90 130
3296.03 137
3296.16 144
3296.29 149
3296.42 151
3296.56 150
3296.69 145
3296.82 139
3296.95 131
3297.08 122
3297.21 114
3297.35 105
3297.48 95
3297.61 83
3297.74 70
3297.87 56
3298.00 44
3298.14 34
3298.27 29
3298.40 27
3298.53 30
3298.66 34
3298.79 39
3298.93 40
3299.06 38
3299.19 31
3299.32 21
3299.45 8
3299.58 0
3299.72 0
3299.85 0
3299.98 0
3300.11 0
3300.24 0
3300.37 0
3300.51 0
3300.64 3
3300.77 15
3300.90 27
3301.03 38
3301.16 46
3301.30 50
3301.43 50
3301.56 48
3301.69 43
3301.82 38
3301.95 32
3302.09 26
3302.22 22
3302.35 18
3302.48 17
3302.61 19
3302.74 26
3302.88 39
3303.01 56
3303.14 77
3303.27 99
3303.40 119
3303.53 134
3303.67 145
3303.80 150
3303.93 151
3304.06 152
3304.19 153
3304.33 155
3304.46 159
3304.59 165
3304.72 171
3304.85 176
3304.98 180
3305.12 181
3305.25 181
3305.38 180
3305.51 178
3305.64 177
3305.78 177
3305.91 178
3306.04 182
3306.17 187
3306.30 194
3306.43 203
3306.57 213
3306.70 224
3306.83 236
3306.96 248
3307.09 260
3307.23 271
3307.36 280
3307.49 289
3307.62 296
3307.75 303
3307.88 309
3308.02 315
3308.15 320
3308.28 323
3308.41 324
3308.54 322
3308.68 317
3308.81 310
3308.94 304
3309.07 299
3309.20 297
3309.33 296
3309.47 297
3309.60 297
3309.73 296
3309.86 291
3309.99 282
3310.13 271
3310.26 260
3310.39 250
3310.52 243
3310.65 240
3310.79 240
3310.92 243
3311.05 247
3311.18 250
3311.31 251
3311.44 249
3311.58 244
3311.71 239
3311.84 233
3311.97 228
3312.10 225
3312.24 224
3312.37 225
3312.50 226
3312.63 226
3312.76 226
3312.90 225
3313.03 225
3313.16 225
3313.29 225
3313.42 223
3313.56 219
3313.69 213
3313.82 203
3313.95 189
3314.08 173
3314.22 156
3314.35 140
3314.48 126
3314.61 116
3314.74 111
3314.88 111
3315.01 117
3315.14 127
3315.27 139
3315.40 151
3315.54 162
3315.67 170
3315.80 176
3315.93 181
3316.06 187
3316.20 195
3316.33 205
3316.46 215
3316.59 225
3316.72 233
3316.86 237
3316.99 234
3317.12 226
3317.25 211
3317.38 194
3317.52 174
3317.65 156
3317.78 141
3317.91 132
3318.04 129
3318.18 131
3318.31 135
3318.44 140
3318.57 143
3318.70 144
3318.84 141
3318.97 139
3319.10 139
3319.23 143
3319.36 152
3319.50 166
3319.63 181
3319.76 196
3319.89 208
3320.02 217
3320.16 223
3320.29 225
3320.42 226
3320.55 225
3320.68 223
3320.82 219
3320.95 214
3321.08 206
3321.21 197
3321.35 186
3321.48 174
3321.61 160
3321.74 144
3321.87 126
3322.01 106
3322.14 86
3322.27 67
3322.40 50
3322.53 38
3322.67 31
3322.80 29
3322.93 32
3323.06 39
3323.19 47
3323.33 56
3323.46 65
3323.59 71
3323.72 76
3323.86 78
3323.99 76
3324.12 71
3324.25 63
3324.38 52
3324.52 38
3324.65 23
3324.78 7
3324.91 0
3325.05 0
3325.18 0
3325.31 0
3325.44 0
3325.57 0
3325.71 0
3325.84 0
3325.97 0
3326.10 10
3326.23 24
3326.37 40
3326.50 58
3326.63 75
3326.76 91
3326.90 104
3327.03 112
3327.16 115
3327.29 115
3327.42 112
3327.56 108
3327.69 104
3327.82 102
3327.95 103
3328.09 106
3328.22 111
3328.35 119
3328.48 128
3328.61 137
3328.75 145
3328.88 151
3329.01 154
3329.14 154
3329.28 153
3329.41 150
3329.54 146
3329.67 141
3329.81 134
3329.94 123
3330.07 108
3330.20 89
3330.33 69
3330.47 49
3330.60 35
3330.73 28
3330.86 31
3331.00 43
3331.13 61
3331.26 83
3331.39 103
3331.53 121
3331.66 136
3331.79 148
3331.92 159
3332.05 168
3332.19 175
3332.32 178
3332.45 178
3332.58 171
3332.72 161
3332.85 147
3332.98 135
3333.11 127
3333.25 126
3333.38 132
3333.51 142
3333.64 155
3333.77 167
3333.91 175
3334.04 176
3334.17 171
3334.30 162
3334.44 149
3334.57 136
3334.70 125
3334.83 115
3334.97 109
3335.10 104
3335.23 100
3335.36 96
3335.50 90
3335.63 82
3335.76 72
3335.89 60
3336.03 48
3336.16 36
3336.29 26
3336.42 17
3336.55 12
3336.69 8
3336.82 5
3336.95 3
3337.08 1
3337.22 0
3337.35 0
3337.48 0
3337.61 0
3337.75 0
3337.88 5
3338.01 15
3338.14 28
3338.28 40
3338.41 52
3338.54 61
3338.67 66
3338.81 68
3338.94 67
3339.07 64
3339.20 60
3339.34 58
3339.47 56
3339.60 56
3339.73 55
3339.87 53
3340.00 48
3340.13 41
3340.26 32
3340.40 24
3340.53 17
3340.66 14
3340.79 16
3340.93 22
3341.06 31
3341.19 40
3341.32 47
3341.46 50
3341.59 47
3341.72 39
3341.85 26
3341.99 11
3342.12 0
3342.25 0
3342.38 0
3342.52 0
3342.65 0
3342.78 0
3342.91 0
3343.05 8
3343.18 16
3343.31 21
3343.44 21
3343.58 18
3343.71 13
3343.84 8
3343.97 5
3344.11 5
3344.24 8
3344.37 16
3344.50 26
3344.64 38
3344.77 51
3344.90 63
3345.03 74
3345.17 84
3345.30 95
3345.43 107
3345.56 122
3345.70 141
3345.83 162
3345.96 184
3346.09 205
3346.23 221
3346.36 232
3346.49 236
3346.63 234
3346.76 228
3346.89 220
3347.02 212
3347.16 207
3347.29 206
3347.42 207
3347.55 212
3347.69 218
3347.82 226
3347.95 233
3348.08 240
3348.22 247
3348.35 252
3348.48 257
3348.61 261
3348.75 264
3348.88 265
3349.01 264
3349.15 261
3349.28 255
3349.41 248
3349.54 242
3349.68 239
3349.81 242
3349.94 251
3350.07 266
3350.21 284
3350.34 304
3350.47 320
3350.60 331
3350.74 335
3350.87 333
3351.00 325
3351.14 315
3351.27 305
3351.40 296
3351.53 286
3351.67 274
3351.80 259
3351.93 240
3352.06 217
3352.20 191
3352.33 164
3352.46 140
3352.60 122
3352.73 110
3352.86 104
3352.99 103
3353.13 104
3353.26 103
3353.39 99
3353.52 89
3353.66 73
3353.79 53
3353.92 32
3354.06 13
3354.19 0
3354.32 0
3354.45 0
3354.59 0
3354.72 3
3354.85 11
3354.98 16
3355.12 15
3355.25 11
3355.38 3
3355.52 0
3355.65 0
3355.78 0
3355.91 0
3356.05 0
3356.18 11
3356.31 22
3356.45 30
3356.58 36
3356.71 37
3356.84 34
3356.98 29
3357.11 23
3357.24 20
3357.38 22
3357.51 30
3357.64 43
3357.77 59
3357.91 74
3358.04 85
3358.17 90
3358.30 88
3358.44 79
3358.57 67
3358.70 55
3358.84 47
3358.97 44
3359.10 49
3359.23 61
3359.37 77
3359.50 96
3359.63 116
3359.77 132
3359.90 145
3360.03 153
3360.16 157
3360.30 159
3360.43 160
3360.56 163
3360.70 169
3360.83 179
3360.96 191
3361.10 205
3361.23 218
3361.36 225
3361.49 227
3361.63 220
3361.76 207
3361.89 188
3362.03 165
3362.16 141
3362.29 115
3362.42 91
3362.56 69
3362.69 51
3362.82 38
3362.96 30
3363.09 31
3363.22 38
3363.35 51
3363.49 68
3363.62 85
3363.75 99
3363.89 109
3364.02 113
3364.15 111
3364.29 105
3364.42 96
3364.55 85
3364.68 73
3364.82 62
3364.95 52
3365.08 45
3365.22 40
3365.35 40
3365.48 46
3365.62 57
3365.75 74
3365.88 93
3366.01 114
3366.15 133
3366.28 146
3366.41 152
3366.55 148
3366.68 137
3366.81 120
3366.95 100
3367.08 80
3367.21 64
3367.34 52
3367.48 44
3367.61 40
3367.74 37
3367.88 35
3368.01 31
3368.14 27
3368.28 24
3368.41 22
3368.54 23
3368.67 25
3368.81 29
3368.94 34
3369.07 37
3369.21 39
3369.34 37
3369.47 33
3369.61 27
3369.74 21
3369.87 16
3370.00 15
3370.14 19
3370.27 28
3370.40 41
3370.54 58
3370.67 75
3370.80 92
3370.94 105
3371.07 115
3371.20 122
3371.34 125
3371.47 128
3371.60 131
3371.74 137
3371.87 144
3372.00 152
3372.13 161
3372.27 168
3372.40 173
3372.53 175
3372.67 175
3372.80 173
3372.93 171
3373.07 169
3373.20 167
3373.33 165
3373.47 163
3373.60 160
3373.73 154
3373.87 147
3374.00 137
3374.13 127
3374.26 119
3374.40 114
3374.53 115
3374.66 123
3374.80 136
3374.93 154
3375.06 172
3375.20 190
3375.33 205
3375.46 216
3375.60 224
3375.73 229
3375.86 232
3376.00 234
3376.13 234
3376.26 232
3376.40 228
3376.53 222
3376.66 215
3376.80 207
3376.93 199
3377.06 192
3377.19 186
3377.33 180
3377.46 173
3377.59 167
3377.73 162
3377.86 159
3377.99 159
3378.13 164
3378.26 172
3378.39 183
3378.53 193
3378.66 201
3378.79 206
3378.93 207
3379.06 204
3379.19 199
3379.33 191
3379.46 179
3379.59 163
3379.73 143
3379.86 117
3379.99 88
3380.13 58
3380.26 29
3380.39 6
3380.53 0
3380.66 0
3380.79 0
3380.93 0
3381.06 0
3381.19 0
3381.33 2
3381.46 10
3381.59 16
3381.73 18
3381.86 18
3381.99 15
3382.13 11
3382.26 8
3382.39 6
3382.53 5
3382.66 6
3382.79 7
3382.93 7
3383.06 7
3383.19 8
3383.33 11
3383.46 18
3383.59 28
3383.73 42
3383.86 58
3383.99 76
3384.13 94
3384.26 112
3384.39 130
3384.53 148
3384.66 169
3384.79 191
3384.93 215
3385.06 239
3385.19 259
3385.33 274
3385.46 282
3385.59 284
3385.73 280
3385.86 273
3385.99 267
3386.13 264
3386.26 265
3386.39 268
3386.53 274
3386.66 279
3386.79 283
3386.93 283
3387.06 281
3387.19 278
3387.33 278
3387.46 282
3387.59 289
3387.73 299
3387.86 310
3387.99 319
3388.13 323
3388.26 323
3388.39 317
3388.53 309
3388.66 300
3388.79 292
3388.93 285
3389.06 280
3389.19 276
3389.33 274
3389.46 271
3389.59 269
3389.73 267
3389.86 265
3390.00 263
3390.13 259
3390.26 253
3390.40 244
3390.53 234
3390.66 223
3390.80 214
3390.93 207
3391.06 203
3391.20 202
3391.33 202
3391.46 201
3391.60 198
3391.73 195
3391.86 191
3392.00 189
3392.13 190
3392.26 195
3392.40 203
3392.53 214
3392.66 228
3392.80 244
3392.93 262
3393.07 282
3393.20 305
3393.33 331
3393.47 358
3393.60 383
3393.73 404
3393.87 418
3394.00 422
3394.13 417
3394.27 402
3394.40 380
3394.53 353
3394.67 324
3394.80 295
3394.94 269
3395.07 246
3395.20 229
3395.34 219
3395.47 216
3395.60 218
3395.74 225
3395.87 236
3396.00 247
3396.14 256
3396.27 262
3396.40 263
3396.54 261
3396.67 257
3396.81 251
3396.94 246
3397.07 243
3397.21 244
3397.34 247
3397.47 253
3397.61 260
3397.74 267
3397.87 272
3398.01 274
3398.14 274
3398.28 272
3398.41 271
3398.54 271
3398.68 274
3398.81 281
3398.94 292
3399.08 305
3399.21 320
3399.34 337
3399.48 352
3399.61 365
3399.75 375
3399.88 382
3400.01 383
3400.15 381
3400.28 374
3400.41 365
3400.55 354
3400.68 344
3400.81 335
3400.95 327
3401.08 321
3401.22 315
3401.35 309
3401.48 302
3401.62 294
3401.75 285
3401.88 277
3402.02 272
3402.15 270
3402.29 271
3402.42 275
3402.55 280
3402.69 285
3402.82 289
3402.95 294
3403.09 300
3403.22 308
3403.35 319
3403.49 333
3403.62 349
3403.76 366
3403.89 383
3404.02 400
3404.16 416
3404.29 433
3404.42 451
3404.56 470
3404.69 489
3404.83 508
3404.96 526
3405.09 544
3405.23 561
3405.36 579
3405.49 598
3405.63 620
3405.76 642
3405.90 663
3406.03 682
3406.16 696
3406.30 705
3406.43 709
3406.57 710
3406.70 713
3406.83 720
3406.97 733
3407.10 752
3407.23 777
3407.37 802
3407.50 824
3407.64 837
3407.77 841
3407.90 835
3408.04 823
3408.17 809
3408.30 796
3408.44 789
3408.57 787
3408.71 789
3408.84 791
3408.97 792
3409.11 788
3409.24 778
3409.38 763
3409.51 744
3409.64 724
3409.78 702
3409.91 681
3410.04 662
3410.18 646
3410.31 632
3410.45 622
3410.58 614
3410.71 608
3410.85 603
3410.98 597
3411.12 589
3411.25 580
3411.38 569
3411.52 557
3411.65 547
3411.78 537
3411.92 530
3412.05 524
3412.19 520
3412.32 515
3412.45 509
3412.59 501
3412.72 491
3412.86 479
3412.99 465
3413.12 450
3413.26 436
3413.39 425
3413.53 416
3413.66 409
3413.79 405
3413.93 404
3414.06 403
3414.20 401
3414.33 399
3414.46 394
3414.60 388
3414.73 380
3414.87 370
3415.00 359
3415.13 348
3415.27 336
3415.40 324
3415.53 311
3415.67 298
3415.80 287
3415.94 276
3416.07 267
3416.20 260
3416.34 253
3416.47 246
3416.61 239
3416.74 230
3416.87 222
3417.01 213
3417.14 207
3417.28 203
3417.41 203
3417.54 205
3417.68 208
3417.81 210
3417.95 210
3418.08 204
3418.21 194
3418.35 180
3418.48 164
3418.62 149
3418.75 138
3418.88 132
3419.02 133
3419.15 138
3419.29 146
3419.42 154
3419.56 160
3419.69 163
3419.82 163
3419.96 160
3420.09 155
3420.23 151
3420.36 147
3420.49 144
3420.63 142
3420.76 139
3420.90 135
3421.03 131
3421.16 126
3421.30 123
3421.43 123
3421.57 126
3421.70 132
3421.83 142
3421.97 152
3422.10 162
3422.24 171
3422.37 177
3422.50 182
3422.64 185
3422.77 189
3422.91 193
3423.04 197
3423.18 202
3423.31 206
3423.44 209
3423.58 211
3423.71 212
3423.85 213
3423.98 216
3424.11 219
3424.25 224
3424.38 230
3424.52 235
3424.65 237
3424.78 237
3424.92 233
3425.05 227
3425.19 219
3425.32 210
3425.46 203
3425.59 196
3425.72 191
3425.86 185
3425.99 178
3426.13 168
3426.26 155
3426.39 139
3426.53 120
3426.66 100
3426.80 80
3426.93 60
3427.07 42
3427.20 24
3427.33 8
3427.47 0
3427.60 0
3427.74 0
3427.87 0
3428.01 0
3428.14 0
3428.27 0
3428.41 0
3428.54 8
3428.68 20
3428.81 30
3428.94 37
3429.08 42
3429.21 45
3429.35 48
3429.48 52
3429.62 57
3429.75 66
3429.88 76
3430.02 89
3430.15 101
3430.29 112
3430.42 118
3430.56 119
3430.69 113
3430.82 102
3430.96 88
3431.09 74
3431.23 62
3431.36 54
3431.50 52
3431.63 55
3431.76 61
3431.90 69
3432.03 76
3432.17 83
3432.30 87
3432.44 91
3432.57 93
3432.70 95
3432.84 96
3432.97 98
3433.11 99
3433.24 99
3433.38 99
3433.51 101
3433.64 105
3433.78 112
3433.91 123
3434.05 137
3434.18 154
3434.32 170
3434.45 186
3434.58 197
3434.72 203
3434.85 203
3434.99 198
3435.12 187
3435.26 173
3435.39 160
3435.53 151
3435.66 147
3435.79 150
3435.93 159
3436.06 173
3436.20 190
3436.33 206
3436.47 221
3436.60 233
3436.73 241
3436.87 246
3437.00 247
3437.14 243
3437.27 234
3437.41 219
3437.54 199
3437.68 176
3437.81 152
3437.94 129
3438.08 110
3438.21 97
3438.35 90
3438.48 88
3438.62 89
3438.75 91
3438.89 92
3439.02 92
3439.15 90
3439.29 87
3439.42 87
3439.56 89
3439.69 94
3439.83 102
3439.96 113
3440.10 124
3440.23 135
3440.36 145
3440.50 156
3440.63 169
3440.77 183
3440.90 200
3441.04 217
3441.17 233
3441.31 247
3441.44 257
3441.57 264
3441.71 267
3441.84 270
3441.98 274
3442.11 277
3442.25 280
3442.38 282
3442.52 281
3442.65 279
3442.78 275
3442.92 271
3443.05 267
3443.19 265
3443.32 262
3443.46 258
3443.59 251
3443.73 240
3443.86 227
3444.00 212
3444.13 198
3444.26 186
3444.40 178
3444.53 174
3444.67 175
3444.80 180
3444.94 189
3445.07 200
3445.21 212
3445.34 223
3445.48 230
3445.61 231
3445.74 225
3445.88 212
3446.01 195
3446.15 175
3446.28 156
3446.42 139
3446.55 125
3446.69 116
3446.82 109
3446.96 106
3447.09 105
3447.22 108
3447.36 114
3447.49 123
3447.63 134
3447.76 146
3447.90 157
3448.03 165
3448.17 169
3448.30 170
3448.44 166
3448.57 161
3448.71 154
3448.84 148
3448.97 144
3449.11 141
3449.24 138
3449.38 135
3449.51 130
3449.65 125
3449.78 120
3449.92 116
3450.05 116
3450.19 121
3450.32 130
3450.46 141
3450.59 152
3450.72 158
3450.86 158
3450.99 151
3451.13 139
3451.26 124
3451.40 110
3451.53 101
3451.67 97
3451.80 97
3451.94 99
3452.07 99
3452.21 96
3452.34 87
3452.48 72
3452.61 53
3452.74 33
3452.88 15
3453.01 3
3453.15 0
3453.28 0
3453.42 6
3453.55 17
3453.69 29
3453.82 39
3453.96 46
3454.09 49
3454.23 47
3454.36 42
3454.50 33
3454.63 22
3454.77 11
3454.90 0
3455.04 0
3455.17 0
3455.30 0
3455.44 0
3455.57 0
3455.71 0
3455.84 0
3455.98 0
3456.11 12
3456.25 27
3456.38 43
3456.52 59
3456.65 75
3456.79 86
3456.92 94
3457.06 96
3457.19 93
3457.33 87
3457.46 81
3457.60 79
3457.73 83
3457.87 96
3458.00 115
3458.13 140
3458.27 165
3458.40 187
3458.54 204
3458.67 213
3458.81 214
3458.94 210
3459.08 203
3459.21 197
3459.35 194
3459.48 194
3459.62 197
3459.75 202
3459.89 206
3460.02 207
3460.16 204
3460.29 200
3460.43 196
3460.56 195
3460.70 200
3460.83 212
3460.97 230
3461.10 254
3461.24 279
3461.37 304
3461.51 326
3461.64 346
3461.78 363
3461.91 378
3462.05 393
3462.18 408
3462.31 424
3462.45 440
3462.58 456
3462.72 472
3462.85 488
3462.99 506
3463.12 527
3463.26 552
3463.39 581
3463.53 613
3463.66 646
3463.80 678
3463.93 708
3464.07 733
3464.20 753
3464.34 767
3464.47 776
3464.61 781
3464.74 780
3464.88 774
3465.01 762
3465.15 747
3465.28 728
3465.42 709
3465.55 691
3465.69 675
3465.82 663
3465.96 655
3466.09 649
3466.23 646
3466.36 647
3466.50 651
3466.63 661
3466.77 675
3466.90 693
3467.04 711
3467.17 726
3467.31 733
3467.44 729
3467.58 715
3467.71 690
3467.85 659
3467.98 626
3468.12 595
3468.25 568
3468.39 548
3468.52 534
3468.66 526
3468.79 522
3468.93 521
3469.06 522
3469.20 523
3469.33 523
3469.47 522
3469.60 518
3469.74 511
3469.87 501
3470.01 488
3470.14 473
3470.28 457
3470.41 441
3470.55 425
3470.68 411
3470.82 399
3470.95 387
3471.09 377
3471.22 368
3471.36 359
3471.49 352
3471.63 348
3471.76 347
3471.90 351
3472.03 360
3472.17 374
3472.30 391
3472.44 410
3472.57 428
3472.71 442
3472.84 451
3472.98 454
3473.11 451
3473.25 443
3473.38 432
3473.52 420
3473.65 409
3473.79 400
3473.92 394
3474.06 392
3474.19 394
3474.33 400
3474.46 408
3474.60 418
3474.74 429
3474.87 440
3475.01 450
3475.14 457
3475.28 464
3475.41 470
3475.55 477
3475.68 486
3475.82 498
3475.95 513
3476.09 531
3476.22 551
3476.36 571
3476.49 592
3476.63 613
3476.76 633
3476.90 654
3477.03 673
3477.17 691
3477.30 707
3477.44 718
3477.57 724
3477.71 725
3477.84 721
3477.98 713
3478.11 702
3478.25 686
3478.38 667
3478.52 644
3478.65 617
3478.79 587
3478.93 555
3479.06 525
3479.20 498
3479.33 476
3479.47 460
3479.60 450
3479.74 444
3479.87 440
3480.01 436
3480.14 427
3480.28 413
3480.41 392
3480.55 365
3480.68 335
3480.82 304
3480.95 275
3481.09 250
3481.22 232
3481.36 218
3481.49 210
3481.63 207
3481.77 207
3481.90 211
3482.04 217
3482.17 226
3482.31 235
3482.44 245
3482.58 256
3482.71 267
3482.85 277
3482.98 287
3483.12 296
3483.25 304
3483.39 311
3483.52 315
3483.66 315
3483.79 309
3483.93 300
3484.07 286
3484.20 270
3484.34 255
3484.47 241
3484.61 231
3484.74 225
3484.88 221
3485.01 217
3485.15 212
3485.28 205
3485.42 194
3485.55 180
3485.69 164
3485.82 148
3485.96 134
3486.09 123
3486.23 118
3486.37 118
3486.50 122
3486.64 130
3486.77 140
3486.91 148
3487.04 153
3487.18 154
3487.31 148
3487.45 138
3487.58 122
3487.72 104
3487.85 84
3487.99 65
3488.13 46
3488.26 30
3488.40 16
3488.53 4
3488.67 0
3488.80 0
3488.94 0
3489.07 7
3489.21 28
3489.34 57
3489.48 91
3489.61 126
3489.75 157
3489.89 180
3490.02 193
3490.16 195
3490.29 188
3490.43 179
3490.56 171
3490.70 168
3490.83 173
3490.97 186
3491.10 206
3491.24 230
3491.38 255
3491.51 278
3491.65 296
3491.78 307
3491.92 310
3492.05 305
3492.19 293
3492.32 277
3492.46 259
3492.59 242
3492.73 229
3492.87 219
3493.00 214
3493.14 211
3493.27 209
3493.41 206
3493.54 201
3493.68 192
3493.81 181
3493.95 167
3494.08 150
3494.22 133
3494.36 115
3494.49 99
3494.63 85
3494.76 74
3494.90 70
3495.03 71
3495.17 80
3495.30 93
3495.44 109
3495.58 125
3495.71 138
3495.85 147
3495.98 151
3496.12 151
3496.25 147
3496.39 142
3496.52 135
3496.66 128
3496.80 121
3496.93 113
3497.07 105
3497.20 98
3497.34 90
3497.47 84
3497.61 78
3497.74 72
3497.88 68
3498.02 63
3498.15 57
3498.29 51
3498.42 44
3498.56 36
3498.69 27
3498.83 16
3498.96 5
3499.10 0
3499.24 0
3499.37 0
3499.51 0
3499.64 0
3499.78 0
3499.91 0
3500.05 3
3500.19 11
3500.32 15
3500.46 18
3500.59 19
3500.73 20
3500.86 20
3501.00 21
3501.13 22
3501.27 22
3501.41 22
3501.54 21
3501.68 21
3501.81 22
3501.95 24
3502.08 26
3502.22 27
3502.36 26
3502.49 21
3502.63 13
3502.76 3
3502.90 0
3503.03 0
3503.17 0
3503.31 0
3503.44 0
3503.58 0
3503.71 1
3503.85 5
3503.98 6
3504.12 7
3504.25 8
3504.39 11
3504.53 17
3504.66 24
3504.80 33
3504.93 41
3505.07 46
3505.20 48
3505.34 45
3505.48 40
3505.61 34
3505.75 28
3505.88 25
3506.02 26
3506.15 31
3506.29 40
3506.43 55
3506.56 73
3506.70 94
3506.83 116
3506.97 138
3507.11 159
3507.24 176
3507.38 189
3507.51 198
3507.65 203
3507.78 203
3507.92 199
3508.06 190
3508.19 176
3508.33 158
3508.46 137
3508.60 115
3508.73 96
3508.87 81
3509.01 73
3509.14 71
3509.28 75
3509.41 82
3509.55 91
3509.68 100
3509.82 107
3509.96 113
3510.09 118
3510.23 122
3510.36 127
3510.50 134
3510.64 142
3510.77 150
3510.91 159
3511.04 166
3511.18 171
3511.31 173
3511.45 171
3511.59 165
3511.72 158
3511.86 150
3511.99 142
3512.13 136
3512.27 132
3512.40 128
3512.54 124
3512.67 119
3512.81 113
3512.94 108
3513.08 103
3513.22 101
3513.35 100
3513.49 99
3513.62 97
3513.76 93
3513.90 87
3514.03 79
3514.17 71
3514.30 64
3514.44 60
3514.58 60
3514.71 65
3514.85 74
3514.98 85
3515.12 97
3515.26 108
3515.39 116
3515.53 122
3515.66 125
3515.80 124
3515.93 121
3516.07 116
3516.21 110
3516.34 104
3516.48 101
3516.61 99
3516.75 101
3516.89 106
3517.02 113
3517.16 121
3517.29 127
3517.43 131
3517.57 131
3517.70 128
3517.84 122
3517.97 114
3518.11 106
3518.25 99
3518.38 95
3518.52 93
3518.65 92
3518.79 93
3518.93 96
3519.06 98
3519.20 101
3519.33 103
3519.47 106
3519.61 109
3519.74 114
3519.88 120
3520.01 127
3520.15 137
3520.29 146
3520.42 153
3520.56 157
3520.69 155
3520.83 149
3520.97 138
3521.10 123
3521.24 106
3521.37 89
3521.51 74
3521.65 62
3521.78 50
3521.92 40
3522.05 29
3522.19 18
3522.33 6
3522.46 0
3522.60 0
3522.73 0
3522.87 0
3523.01 0
3523.14 0
3523.28 0
3523.41 7
3523.55 21
3523.69 33
3523.82 40
3523.96 43
3524.09 41
3524.23 34
3524.37 25
3524.50 14
3524.64 3
3524.78 0
3524.91 0
3525.05 0
3525.18 0
3525.32 0
3525.46 0
3525.59 0
3525.73 0
3525.86 5
3526.00 21
3526.14 40
3526.27 61
3526.41 83
3526.54 107
3526.68 131
3526.82 155
3526.95 179
3527.09 199
3527.23 213
3527.36 219
3527.50 218
3527.63 208
3527.77 195
3527.91 179
3528.04 166
3528.18 156
3528.31 152
3528.45 152
3528.59 155
3528.72 159
3528.86 161
3529.00 161
3529.13 157
3529.27 150
3529.40 141
3529.54 134
3529.68 131
3529.81 131
3529.95 136
3530.08 144
3530.22 154
3530.36 162
3530.49 166
3530.63 167
3530.77 164
3530.90 158
3531.04 153
3531.17 149
3531.31 147
3531.45 146
3531.58 147
3531.72 146
3531.86 144
3531.99 139
3532.13 131
3532.26 122
3532.40 111
3532.54 101
3532.67 93
3532.81 86
3532.95 82
3533.08 80
3533.22 80
3533.35 81
3533.49 83
3533.63 84
3533.76 86
3533.90 87
3534.04 90
3534.17 94
3534.31 100
3534.44 107
3534.58 115
3534.72 123
3534.85 130
3534.99 135
3535.13 138
3535.26 138
3535.40 133
3535.54 125
3535.67 112
3535.81 98
3535.94 82
3536.08 69
3536.22 57
3536.35 49
3536.49 45
3536.63 41
3536.76 39
3536.90 35
3537.03 29
3537.17 22
3537.31 14
3537.44 6
3537.58 1
3537.72 0
3537.85 1
3537.99 9
3538.13 21
3538.26 37
3538.40 56
3538.53 77
3538.67 97
3538.81 117
3538.94 136
3539.08 154
3539.22 173
3539.35 193
3539.49 215
3539.63 238
3539.76 262
3539.90 285
3540.03 305
3540.17 320
3540.31 327
3540.44 328
3540.58 322
3540.72 311
3540.85 298
3540.99 286
3541.13 277
3541.26 274
3541.40 274
3541.53 279
3541.67 284
3541.81 287
3541.94 285
3542.08 279
3542.22 267
3542.35 250
3542.49 231
3542.63 209
3542.76 187
3542.90 165
3543.04 145
3543.17 127
3543.31 111
3543.45 99
3543.58 89
3543.72 84
3543.85 83
3543.99 87
3544.13 97
3544.26 112
3544.40 132
3544.54 155
3544.67 180
3544.81 203
3544.95 224
3545.08 241
3545.22 253
3545.36 261
3545.49 267
3545.63 271
3545.77 275
3545.90 276
3546.04 274
3546.17 268
3546.31 257
3546.45 242
3546.58 226
3546.72 210
3546.86 197
3546.99 190
3547.13 190
3547.27 197
3547.40 208
3547.54 223
3547.68 238
3547.81 253
3547.95 267
3548.09 279
3548.22 290
3548.36 299
3548.50 308
3548.63 314
3548.77 317
3548.91 316
3549.04 310
3549.18 297
3549.32 277
3549.45 253
3549.59 226
3549.72 201
3549.86 179
3550.00 164
3550.13 154
3550.27 150
3550.41 147
3550.54 144
3550.68 136
3550.82 124
3550.95 106
3551.09 85
3551.23 64
3551.36 44
3551.50 28
3551.64 17
3551.77 11
3551.91 11
3552.05 15
3552.18 23
3552.32 33
3552.46 44
3552.59 52
3552.73 57
3552.87 57
3553.00 52
3553.14 42
3553.28 30
3553.41 18
3553.55 7
3553.69 0
3553.82 0
3553.96 0
3554.10 0
3554.23 5
3554.37 11
3554.51 16
3554.64 18
3554.78 16
3554.92 12
3555.05 6
3555.19 0
3555.33 0
3555.46 0
3555.60 0
3555.74 0
3555.87 0
3556.01 0
3556.15 0
3556.28 5
3556.42 12
3556.56 18
3556.69 23
3556.83 25
3556.97 25
3557.10 22
3557.24 17
3557.38 11
3557.51 5
3557.65 0
3557.79 0
3557.92 0
3558.06 0
3558.20 0
3558.33 0
3558.47 0
3558.61 0
3558.74 0
3558.88 10
3559.02 31
3559.15 56
3559.29 82
3559.43 107
3559.57 126
3559.70 136
3559.84 135
3559.98 127
3560.11 112
3560.25 94
3560.39 78
3560.52 65
3560.66 58
3560.80 54
3560.93 53
3561.07 54
3561.21 56
3561.34 58
3561.48 63
3561.62 69
3561.75 76
3561.89 84
3562.03 91
3562.16 95
3562.30 94
3562.44 91
3562.57 86
3562.71 81
3562.85 78
3562.99 77
3563.12 79
3563.26 81
3563.40 82
3563.53 81
3563.67 79
3563.81 77
3563.94 78
3564.08 84
3564.22 96
3564.35 113
3564.49 135
3564.63 157
3564.76 177
3564.90 193
3565.04 204
3565.17 211
3565.31 215
3565.45 216
3565.59 215
3565.72 212
3565.86 208
3566.00 202
3566.13 194
3566.27 185
3566.41 176
3566.54 167
3566.68 160
3566.82 154
3566.95 150
3567.09 145
3567.23 138
3567.36 128
3567.50 113
3567.64 95
3567.78 74
3567.91 54
3568.05 36
3568.19 23
3568.32 16
3568.46 14
3568.60 19
3568.73 27
3568.87 40
3569.01 54
3569.15 69
3569.28 82
3569.42 92
3569.56 99
3569.69 102
3569.83 102
3569.97 101
3570.10 99
3570.24 97
3570.38 96
3570.51 95
3570.65 93
3570.79 91
3570.93 89
3571.06 88
3571.20 87
3571.34 87
3571.47 85
3571.61 82
3571.75 76
3571.88 68
3572.02 59
3572.16 52
3572.30 48
3572.43 51
3572.57 59
3572.71 73
3572.84 89
3572.98 105
3573.12 119
3573.25 128
3573.39 133
3573.53 136
3573.67 137
3573.80 138
3573.94 140
3574.08 144
3574.21 148
3574.35 151
3574.49 152
3574.63 148
3574.76 138
3574.90 123
3575.04 104
3575.17 82
3575.31 60
3575.45 42
3575.58 31
3575.72 27
3575.86 31
3576.00 42
3576.13 56
3576.27 72
3576.41 86
3576.54 97
3576.68 104
3576.82 109
3576.96 112
3577.09 114
3577.23 114
3577.37 112
3577.50 109
3577.64 103
3577.78 95
3577.92 86
3578.05 78
3578.19 71
3578.33 65
3578.46 63
3578.60 62
3578.74 64
3578.88 68
3579.01 74
3579.15 81
3579.29 86
3579.42 89
3579.56 87
3579.70 80
3579.84 67
3579.97 50
3580.11 33
3580.25 18
3580.38 9
3580.52 6
3580.66 9
3580.80 17
3580.93 27
3581.07 36
3581.21 43
3581.34 46
3581.48 46
3581.62 44
3581.76 41
3581.89 38
3582.03 36
3582.17 36
3582.30 38
3582.44 41
3582.58 46
3582.72 51
3582.85 56
3582.99 61
3583.13 66
3583.26 70
3583.40 75
3583.54 80
3583.68 87
3583.81 98
3583.95 111
3584.09 127
3584.23 143
3584.36 158
3584.50 168
3584.64 173
3584.77 171
3584.91 162
3585.05 149
3585.19 135
3585.32 122
3585.46 113
3585.60 110
3585.74 112
3585.87 118
3586.01 126
3586.15 133
3586.28 139
3586.42 142
3586.56 145
3586.70 148
3586.83 153
3586.97 160
3587.11 169
3587.25 179
3587.38 187
3587.52 191
3587.66 190
3587.79 184
3587.93 174
3588.07 162
3588.21 149
3588.34 136
3588.48 124
3588.62 112
3588.76 100
3588.89 86
3589.03 70
3589.17 52
3589.31 34
3589.44 17
3589.58 3
3589.72 0
3589.85 0
3589.99 0
3590.13 0
3590.27 4
3590.40 11
3590.54 15
3590.68 15
3590.82 13
3590.95 8
3591.09 1
3591.23 0
3591.37 0
3591.50 0
3591.64 0
3591.78 0
3591.92 10
3592.05 27
3592.19 44
3592.33 60
3592.46 72
3592.60 77
3592.74 77
3592.88 73
3593.01 68
3593.15 65
3593.29 65
3593.43 70
3593.56 79
3593.70 89
3593.84 101
3593.98 112
3594.11 123
3594.25 134
3594.39 145
3594.53 155
3594.66 163
3594.80 167
3594.94 167
3595.08 162
3595.21 154
3595.35 147
3595.49 143
3595.63 145
3595.76 153
3595.90 167
3596.04 184
3596.18 199
3596.31 212
3596.45 220
3596.59 223
3596.73 225
3596.86 227
3597.00 229
3597.14 232
3597.28 236
3597.41 238
3597.55 238
3597.69 234
3597.83 228
3597.96 219
3598.10 209
3598.24 199
3598.38 191
3598.51 185
3598.65 181
3598.79 181
3598.93 185
3599.06 193
3599.20 203
3599.34 213
3599.48 223
3599.61 228
3599.75 229
3599.89 225
3600.03 215
3600.16 203
3600.30 189
3600.44 177
3600.58 169
3600.71 166
3600.85 169
3600.99 177
3601.13 188
3601.26 200
3601.40 209
3601.54 215
3601.68 216
3601.81 212
3601.95 204
3602.09 194
3602.23 181
3602.36 167
3602.50 153
3602.64 139
3602.78 127
3602.91 118
3603.05 113
3603.19 111
3603.33 112
3603.46 115
3603.60 121
3603.74 128
3603.88 137
3604.02 147
3604.15 159
3604.29 172
3604.43 185
3604.57 197
3604.70 207
3604.84 213
3604.98 216
3605.12 215
3605.25 211
3605.39 203
3605.53 192
3605.67 179
3605.80 162
3605.94 144
3606.08 124
3606.22 104
3606.36 86
3606.49 71
3606.63 60
3606.77 52
3606.91 49
3607.04 49
3607.18 52
3607.32 54
3607.46 57
3607.59 60
3607.73 63
3607.87 66
3608.01 70
3608.15 75
3608.28 82
3608.42 88
3608.56 93
3608.70 96
3608.83 95
3608.97 90
3609.11 81
3609.25 69
3609.38 55
3609.52 40
3609.66 25
3609.80 12
3609.94 3
3610.07 0
3610.21 1
3610.35 9
3610.49 21
3610.62 37
3610.76 55
3610.90 71
3611.04 84
3611.17 93
3611.31 98
3611.45 99
3611.59 97
3611.73 94
3611.86 91
3612.00 90
3612.14 91
3612.28 94
3612.41 101
3612.55 110
3612.69 120
3612.83 129
3612.97 137
3613.10 141
3613.24 139
3613.38 134
3613.52 124
3613.65 113
3613.79 101
3613.93 88
3614.07 77
3614.21 64
3614.34 51
3614.48 36
3614.62 19
3614.76 2
3614.90 0
3615.03 0
3615.17 0
3615.31 0
3615.45 0
3615.58 0
3615.72 0
3615.86 0
3616.00 10
3616.14 23
3616.27 37
3616.41 51
3616.55 64
3616.69 76
3616.83 88
3616.96 98
3617.10 107
3617.24 113
3617.38 117
3617.51 120
3617.65 121
3617.79 122
3617.93 122
3618.07 122
3618.20 122
3618.34 122
3618.48 121
3618.62 118
3618.76 112
3618.89 103
3619.03 92
3619.17 80
3619.31 70
3619.45 61
3619.58 55
3619.72 53
3619.86 52
3620.00 52
3620.13 52
3620.27 51
3620.41 50
3620.55 50
3620.69 51
3620.82 54
3620.96 58
3621.10 63
3621.24 69
3621.38 73
3621.51 73
3621.65 71
3621.79 67
3621.93 62
3622.07 58
3622.20 56
3622.34 56
3622.48 59
3622.62 65
3622.76 70
3622.89 74
3623.03 77
3623.17 80
3623.31 84
3623.45 89
3623.58 97
3623.72 108
3623.86 121
3624.00 135
3624.14 148
3624.27 158
3624.41 164
3624.55 167
3624.69 165
3624.83 160
3624.96 153
3625.10 145
3625.24 136
3625.38 127
3625.52 118
3625.65 111
3625.79 104
3625.93 100
3626.07 98
3626.21 100
3626.34 106
3626.48 115
3626.62 128
3626.76 142
3626.90 155
3627.03 165
3627.17 171
3627.31 172
3627.45 168
3627.59 159
3627.72 148
3627.86 135
3628.00 124
3628.14 115
3628.28 111
3628.41 110
3628.55 114
3628.69 120
3628.83 128
3628.97 134
3629.11 138
3629.24 139
3629.38 138
3629.52 135
3629.66 134
3629.80 134
3629.93 136
3630.07 141
3630.21 146
3630.35 151
3630.49 153
3630.62 152
3630.76 146
3630.90 138
3631.04 130
3631.18 122
3631.32 116
3631.45 114
3631.59 116
3631.73 120
3631.87 125
3632.01 129
3632.14 130
3632.28 129
3632.42 126
3632.56 122
3632.70 118
3632.83 115
3632.97 116
3633.11 117
3633.25 119
3633.39 118
3633.53 115
3633.66 107
3633.80 97
3633.94 85
3634.08 73
3634.22 65
3634.35 62
3634.49 65
3634.63 74
3634.77 86
3634.91 100
3635.05 112
3635.18 121
3635.32 125
3635.46 124
3635.60 118
3635.74 109
3635.88 98
3636.01 86
3636.15 76
3636.29 66
3636.43 55
3636.57 44
3636.70 32
3636.84 17
3636.98 0
3637.12 0
3637.26 0
3637.40 0
3637.53 0
3637.67 0
3637.81 0
3637.95 0
3638.09 6
3638.23 37
3638.36 71
3638.50 105
3638.64 135
3638.78 160
3638.92 177
3639.06 186
3639.19 187
3639.33 182
3639.47 171
3639.61 157
3639.75 144
3639.88 133
3640.02 125
3640.16 120
3640.30 118
3640.44 117
3640.58 117
3640.71 115
3640.85 113
3640.99 110
3641.13 107
3641.27 106
3641.41 106
3641.54 110
3641.68 118
3641.82 129
3641.96 144
3642.10 161
3642.24 180
3642.37 198
3642.51 214
3642.65 226
3642.79 233
3642.93 235
3643.07 233
3643.20 228
3643.34 223
3643.48 218
3643.62 214
3643.76 213
3643.90 213
3644.04 215
3644.17 218
3644.31 223
3644.45 228
3644.59 235
3644.73 241
3644.87 248
3645.00 254
3645.14 260
3645.28 267
3645.42 276
3645.56 288
3645.70 302
3645.83 319
3645.97 338
3646.11 357
3646.25 375
3646.39 390
3646.53 402
3646.66 409
3646.80 413
3646.94 413
3647.08 410
3647.22 408
3647.36 409
3647.50 414
3647.63 428
3647.77 449
3647.91 478
3648.05 513
3648.19 551
3648.33 590
3648.46 627
3648.60 659
3648.74 687
3648.88 710
3649.02 728
3649.16 742
3649.30 754
3649.43 765
3649.57 777
3649.71 790
3649.85 805
3649.99 821
3650.13 836
3650.26 851
3650.40 863
3650.54 872
3650.68 879
3650.82 883
3650.96 886
3651.10 887
3651.23 887
3651.37 884
3651.51 879
3651.65 872
3651.79 864
3651.93 856
3652.07 848
3652.20 840
3652.34 833
3652.48 826
3652.62 819
3652.76 809
3652.90 797
3653.04 782
3653.17 765
3653.31 749
3653.45 734
3653.59 724
3653.73 720
3653.87 721
3654.01 726
3654.14 732
3654.28 736
3654.42 735
3654.56 727
3654.70 711
3654.84 689
3654.98 663
3655.11 636
3655.25 611
3655.39 589
3655.53 569
3655.67 551
3655.81 532
3655.95 513
3656.08 492
3656.22 471
3656.36 451
3656.50 435
3656.64 422
3656.78 415
3656.92 412
3657.05 412
3657.19 413
3657.33 413
3657.47 413
3657.61 411
3657.75 409
3657.89 407
3658.03 407
3658.16 411
3658.30 416
3658.44 423
3658.58 428
3658.72 430
3658.86 427
3659.00 421
3659.13 413
3659.27 404
3659.41 397
3659.55 394
3659.69 393
3659.83 394
3659.97 394
3660.11 392
3660.24 386
3660.38 377
3660.52 366
3660.66 354
3660.80 343
3660.94 334
3661.08 327
3661.21 321
3661.35 315
3661.49 308
3661.63 297
3661.77 284
3661.91 269
3662.05 253
3662.19 238
3662.32 224
3662.46 214
3662.60 206
3662.74 202
3662.88 200
3663.02 199
3663.16 198
3663.30 197
3663.43 195
3663.57 190
3663.71 184
3663.85 175
3663.99 164
3664.13 152
3664.27 141
3664.41 133
3664.54 129
3664.68 130
3664.82 135
3664.96 143
3665.10 153
3665.24 162
3665.38 169
3665.52 176
3665.65 182
3665.79 190
3665.93 200
3666.07 214
3666.21 231
3666.35 250
3666.49 269
3666.63 286
3666.76 300
3666.90 310
3667.04 316
3667.18 315
3667.32 309
3667.46 297
3667.60 279
3667.74 258
3667.88 236
3668.01 216
3668.15 200
3668.29 191
3668.43 188
3668.57 190
3668.71 195
3668.85 198
3668.99 198
3669.13 193
3669.26 182
3669.40 168
3669.54 153
3669.68 138
3669.82 127
3669.96 118
3670.10 112
3670.24 106
3670.37 101
3670.51 94
3670.65 85
3670.79 74
3670.93 62
3671.07 50
3671.21 39
3671.35 31
3671.49 26
3671.63 24
3671.76 24
3671.90 26
3672.04 30
3672.18 36
3672.32 44
3672.46 54
3672.60 65
3672.74 78
3672.88 90
3673.01 101
3673.15 109
3673.29 112
3673.43 110
3673.57 105
3673.71 98
3673.85 91
3673.99 85
3674.13 82
3674.26 80
3674.40 81
3674.54 82
3674.68 83
3674.82 84
3674.96 85
3675.10 87
3675.24 90
3675.38 95
3675.52 99
3675.65 104
3675.79 108
3675.93 110
3676.07 110
3676.21 108
3676.35 103
3676.49 97
3676.63 90
3676.77 83
3676.91 76
3677.04 71
3677.18 69
3677.32 68
3677.46 71
3677.60 76
3677.74 82
3677.88 90
3678.02 98
3678.16 105
3678.30 111
3678.43 115
3678.57 116
3678.71 113
3678.85 106
3678.99 95
3679.13 80
3679.27 63
3679.41 46
3679.55 31
3679.69 20
3679.82 13
3679.96 9
3680.10 6
3680.24 3
3680.38 0
3680.52 0
3680.66 0
3680.80 0
3680.94 0
3681.08 0
3681.22 0
3681.35 0
3681.49 13
3681.63 28
3681.77 43
3681.91 55
3682.05 67
3682.19 77
3682.33 86
3682.47 94
3682.61 99
3682.75 101
3682.88 99
3683.02 92
3683.16 82
3683.30 70
3683.44 59
3683.58 49
3683.72 41
3683.86 35
3684.00 30
3684.14 24
3684.28 18
3684.42 11
3684.55 5
3684.69 0
3684.83 0
3684.97 0
3685.11 0
3685.25 0
3685.39 0
3685.53 0
3685.67 0
3685.81 0
3685.95 0
3686.09 1
3686.22 9
3686.36 17
3686.50 25
3686.64 31
3686.78 35
3686.92 38
3687.06 43
3687.20 51
3687.34 62
3687.48 79
3687.62 98
3687.76 119
3687.89 139
3688.03 155
3688.17 168
3688.31 175
3688.45 177
3688.59 174
3688.73 168
3688.87 160
3689.01 152
3689.15 145
3689.29 141
3689.43 140
3689.57 142
3689.70 146
3689.84 152
3689.98 158
3690.12 162
3690.26 165
3690.40 165
3690.54 162
3690.68 158
3690.82 152
3690.96 146
3691.10 141
3691.24 138
3691.38 136
3691.52 136
3691.65 134
3691.79 128
3691.93 117
3692.07 101
3692.21 81
3692.35 62
3692.49 44
3692.63 32
3692.77 26
3692.91 25
3693.05 26
3693.19 28
3693.33 30
3693.47 31
3693.60 34
3693.74 40
3693.88 50
3694.02 64
3694.16 79
3694.30 92
3694.44 102
3694.58 107
3694.72 108
3694.86 106
3695.00 105
3695.14 106
3695.28 112
3695.42 123
3695.56 136
3695.69 150
3695.83 161
3695.97 168
3696.11 168
3696.25 164
3696.39 156
3696.53 147
3696.67 140
3696.81 137
3696.95 139
3697.09 146
3697.23 156
3697.37 166
3697.51 173
3697.65 177
3697.79 176
3697.92 170
3698.06 161
3698.20 150
3698.34 139
3698.48 130
3698.62 123
3698.76 120
3698.90 120
3699.04 123
3699.18 127
3699.32 133
3699.46 138
3699.60 143
3699.74 147
3699.88 149
3700.02 150
3700.16 150
3700.30 149
3700.43 148
3700.57 145
3700.71 141
3700.85 135
3700.99 128
3701.13 119
3701.27 110
3701.41 102
3701.55 96
3701.69 93
3701.83 93
3701.97 95
3702.11 99
3702.25 103
3702.39 106
3702.53 108
3702.67 108
3702.81 109
3702.95 110
3703.08 112
3703.22 115
3703.36 118
3703.50 120
3703.64 119
3703.78 114
3703.92 105
3704.06 94
3704.20 82
3704.34 72
3704.48 67
3704.62 66
3704.76 72
3704.90 82
3705.04 95
3705.18 108
3705.32 118
3705.46 124
3705.60 125
3705.74 122
3705.88 116
3706.01 108
3706.15 100
3706.29 93
3706.43 86
3706.57 79
3706.71 73
3706.85 69
3706.99 66
3707.13 68
3707.27 73
3707.41 83
3707.55 96
3707.69 110
3707.83 123
3707.97 131
3708.11 134
3708.25 133
3708.39 127
3708.53 117
3708.67 107
3708.81 97
3708.95 89
3709.09 83
3709.23 79
3709.36 78
3709.50 78
3709.64 79
3709.78 80
3709.92 81
3710.06 83
3710.20 85
3710.34 90
3710.48 97
3710.62 108
3710.76 121
3710.90 137
3711.04 152
3711.18 166
3711.32 177
3711.46 182
3711.60 182
3711.74 177
3711.88 170
3712.02 162
3712.16 155
3712.30 150
3712.44 149
3712.58 151
3712.72 155
3712.86 161
3713.00 169
3713.14 177
3713.28 186
3713.41 196
3713.55 207
3713.69 219
3713.83 231
3713.97 242
3714.11 251
3714.25 255
3714.39 254
3714.53 248
3714.67 237
3714.81 222
3714.95 206
3715.09 190
3715.23 175
3715.37 164
3715.51 156
3715.65 153
3715.79 151
3715.93 151
3716.07 149
3716.21 145
3716.35 138
3716.49 129
3716.63 119
3716.77 111
3716.91 106
3717.05 105
3717.19 107
3717.33 112
3717.47 120
3717.61 130
3717.75 141
3717.89 153
3718.03 165
3718.17 175
3718.31 184
3718.45 188
3718.59 186
3718.72 178
3718.86 164
3719.00 147
3719.14 128
3719.28 111
3719.42 98
3719.56 90
3719.70 86
3719.84 87
3719.98 90
3720.12 94
3720.26 98
3720.40 100
3720.54 99
3720.68 96
3720.82 90
3720.96 83
3721.10 76
3721.24 69
3721.38 65
3721.52 63
3721.66 65
3721.80 68
3721.94 74
3722.08 81
3722.22 88
3722.36 94
3722.50 99
3722.64 104
3722.78 108
3722.92 112
3723.06 116
3723.20 120
3723.34 124
3723.48 127
3723.62 128
3723.76 129
3723.90 129
3724.04 129
3724.18 131
3724.32 134
3724.46 139
3724.60 144
3724.74 149
3724.88 152
3725.02 153
3725.16 153
3725.30 153
3725.44 153
3725.58 154
3725.72 155
3725.86 156
3726.00 155
3726.14 153
3726.28 150
3726.42 146
3726.56 144
3726.70 144
3726.84 147
3726.98 153
3727.12 161
3727.26 169
3727.40 176
3727.54 182
3727.68 184
3727.82 184
3727.96 182
3728.10 178
3728.24 173
3728.38 166
3728.52 157
3728.66 148
3728.80 138
3728.94 128
3729.08 120
3729.22 115
3729.36 113
3729.50 113
3729.64 115
3729.78 118
3729.92 120
3730.06 120
3730.20 118
3730.34 115
3730.48 111
3730.62 106
3730.76 102
3730.90 97
3731.04 93
3731.18 88
3731.32 84
3731.46 79
3731.60 74
3731.74 69
3731.88 63
3732.02 57
3732.16 50
3732.30 43
3732.44 37
3732.58 34
3732.72 31
3732.86 29
3733.00 26
3733.14 21
3733.28 13
3733.42 1
3733.56 0
3733.70 0
3733.84 0
3733.98 0
3734.12 0
3734.26 0
3734.40 0
3734.54 15
3734.68 34
3734.82 49
3734.96 60
3735.10 64
3735.24 62
3735.38 56
3735.52 47
3735.66 36
3735.80 25
3735.94 16
3736.08 8
3736.22 3
3736.36 0
3736.50 0
3736.64 0
3736.78 0
3736.92 0
3737.06 0
3737.20 0
3737.34 3
3737.48 7
3737.62 15
3737.76 25
3737.90 39
3738.04 57
3738.18 77
3738.32 99
3738.46 125
3738.60 153
3738.74 182
3738.88 211
3739.02 237
3739.16 257
3739.30 270
3739.44 275
3739.58 273
3739.72 268
3739.86 262
3740.00 258
3740.14 260
3740.28 269
3740.42 282
3740.56 298
3740.70 312
3740.85 323
3740.99 329
3741.13 329
3741.27 326
3741.41 322
3741.55 319
3741.69 320
3741.83 326
3741.97 336
3742.11 348
3742.25 361
3742.39 374
3742.53 383
3742.67 390
3742.81 393
3742.95 392
3743.09 389
3743.23 382
3743.37 373
3743.51 360
3743.65 345
3743.79 331
3743.93 319
3744.07 311
3744.21 310
3744.35 318
3744.49 334
3744.63 356
3744.77 381
3744.91 407
3745.05 430
3745.19 448
3745.33 458
3745.47 461
3745.61 458
3745.75 449
3745.89 437
3746.03 426
3746.17 416
3746.32 410
3746.46 409
3746.60 411
3746.74 414
3746.88 415
3747.02 413
3747.16 405
3747.30 390
3747.44 369
3747.58 346
3747.72 322
3747.86 301
3748.00 286
3748.14 279
3748.28 278
3748.42 284
3748.56 292
3748.70 302
3748.84 311
3748.98 317
3749.12 319
3749.26 318
3749.40 315
3749.54 308
3749.68 298
3749.82 285
3749.96 269
3750.10 252
3750.25 234
3750.39 218
3750.53 205
3750.67 196
3750.81 190
3750.95 186
3751.09 184
3751.23 181
3751.37 177
3751.51 172
3751.65 165
3751.79 158
3751.93 150
3752.07 143
3752.21 136
3752.35 130
3752.49 123
3752.63 117
3752.77 113
3752.91 110
3753.05 111
3753.19 113
3753.33 118
3753.47 124
3753.62 131
3753.76 137
3753.90 141
3754.04 144
3754.18 146
3754.32 145
3754.46 143
3754.60 141
3754.74 138
3754.88 135
3755.02 133
3755.16 132
3755.30 132
3755.44 135
3755.58 141
3755.72 148
3755.86 157
3756.00 166
3756.14 176
3756.28 185
3756.42 191
3756.57 196
3756.71 198
3756.85 197
3756.99 196
3757.13 194
3757.27 193
3757.41 194
3757.55 197
3757.69 201
3757.83 205
3757.97 208
3758.11 206
3758.25 199
3758.39 187
3758.53 171
3758.67 151
3758.81 129
3758.95 107
3759.09 85
3759.24 66
3759.38 51
3759.52 40
3759.66 35
3759.80 34
3759.94 38
3760.08 45
3760.22 54
3760.36 64
3760.50 73
3760.64 82
3760.78 90
3760.92 98
3761.06 106
3761.20 115
3761.34 125
3761.48 137
3761.62 153
3761.77 172
3761.91 193
3762.05 216
3762.19 236
3762.33 253
3762.47 264
3762.61 268
3762.75 265
3762.89 256
3763.03 245
3763.17 231
3763.31 219
3763.45 208
3763.59 201
3763.73 197
3763.87 197
3764.02 199
3764.16 202
3764.30 204
3764.44 203
3764.58 199
3764.72 192
3764.86 181
3765.00 170
3765.14 160
3765.28 153
3765.42 149
3765.56 147
3765.70 149
3765.84 151
3765.98 152
3766.13 151
3766.27 147
3766.41 139
3766.55 127
3766.69 112
3766.83 96
3766.97 80
3767.11 67
3767.25 58
3767.39 56
3767.53 59
3767.67 66
3767.81 77
3767.95 88
3768.10 98
3768.24 106
3768.38 109
3768.52 107
3768.66 101
3768.80 91
3768.94 78
3769.08 64
3769.22 51
3769.36 41
3769.50 34
3769.64 31
3769.78 32
3769.92 33
3770.07 34
3770.21 32
3770.35 26
3770.49 18
3770.63 9
3770.77 2
3770.91 0
3771.05 1
3771.19 9
3771.33 22
3771.47 37
3771.61 53
3771.75 67
3771.90 78
3772.04 84
3772.18 86
3772.32 84
3772.46 79
3772.60 72
3772.74 66
3772.88 61
3773.02 58
3773.16 59
3773.30 62
3773.44 69
3773.59 77
3773.73 84
3773.87 90
3774.01 93
3774.15 93
3774.29 88
3774.43 80
3774.57 70
3774.71 59
3774.85 48
3774.99 39
3775.13 30
3775.28 22
3775.42 13
3775.56 4
3775.70 0
3775.84 0
3775.98 0
3776.12 0
3776.26 0
3776.40 0
3776.54 0
3776.68 0
3776.82 22
3776.97 52
3777.11 82
3777.25 108
3777.39 128
3777.53 139
3777.67 140
3777.81 132
3777.95 120
3778.09 105
3778.23 92
3778.37 84
3778.52 82
3778.66 88
3778.80 100
3778.94 117
3779.08 136
3779.22 155
3779.36 173
3779.50 186
3779.64 194
3779.78 196
3779.92 192
3780.07 185
3780.21 175
3780.35 166
3780.49 157
3780.63 150
3780.77 145
3780.91 139
3781.05 133
3781.19 124
3781.33 114
3781.48 103
3781.62 92
3781.76 85
3781.90 82
3782.04 87
3782.18 98
3782.32 115
3782.46 134
3782.60 151
3782.74 164
3782.89 170
3783.03 169
3783.17 162
3783.31 151
3783.45 140
3783.59 132
3783.73 129
3783.87 132
3784.01 140
3784.15 153
3784.30 168
3784.44 181
3784.58 190
3784.72 193
3784.86 190
3785.00 180
3785.14 164
3785.28 144
3785.42 121
3785.56 98
3785.71 76
3785.85 56
3785.99 39
3786.13 27
3786.27 20
3786.41 18
3786.55 20
3786.69 23
3786.83 26
3786.98 28
3787.12 28
3787.26 25
3787.40 22
3787.54 18
3787.68 16
3787.82 17
3787.96 20
3788.10 23
3788.24 24
3788.39 22
3788.53 15
3788.67 5
3788.81 0
3788.95 0
3789.09 0
3789.23 0
3789.37 0
3789.51 0
3789.66 0
3789.80 17
3789.94 38
3790.08 57
3790.22 75
3790.36 91
3790.50 105
3790.64 117
3790.79 127
3790.93 136
3791.07 142
3791.21 146
3791.35 146
3791.49 144
3791.63 140
3791.77 134
3791.91 128
3792.06 123
3792.20 119
3792.34 117
3792.48 118
3792.62 120
3792.76 122
3792.90 124
3793.04 125
3793.18 124
3793.33 122
3793.47 117
3793.61 112
3793.75 105
3793.89 99
3794.03 92
3794.17 85
3794.31 78
3794.46 74
3794.60 71
3794.74 70
3794.88 73
3795.02 78
3795.16 85
3795.30 94
3795.44 103
3795.59 111
3795.73 118
3795.87 122
3796.01 125
3796.15 126
3796.29 127
3796.43 128
3796.57 129
3796.72 129
3796.86 129
3797.00 126
3797.14 120
3797.28 111
3797.42 97
3797.56 80
3797.70 62
3797.85 44
3797.99 27
3798.13 15
3798.27 7
3798.41 6
3798.55 9
3798.69 17
3798.83 27
3798.98 38
3799.12 48
3799.26 57
3799.40 64
3799.54 68
3799.68 71
3799.82 72
3799.96 74
3800.11 77
3800.25 83
3800.39 92
3800.53 105
3800.67 120
3800.81 134
3800.95 145
3801.10 151
3801.24 150
3801.38 144
3801.52 133
3801.66 121
3801.80 111
3801.94 105
3802.08 104
3802.23 105
3802.37 108
3802.51 110
3802.65 109
3802.79 105
3802.93 101
3803.07 97
3803.22 95
3803.36 97
3803.50 103
3803.64 110
3803.78 119
3803.92 127
3804.06 132
3804.21 134
3804.35 133
3804.49 127
3804.63 118
3804.77 107
3804.91 95
3805.05 83
3805.20 74
3805.34 69
3805.48 70
3805.62 76
3805.76 87
3805.90 100
3806.04 114
3806.19 126
3806.33 134
3806.47 137
3806.61 134
3806.75 125
3806.89 110
3807.03 89
3807.18 66
3807.32 41
3807.46 16
3807.60 0
3807.74 0
3807.88 0
3808.02 0
3808.17 0
3808.31 0
3808.45 0
3808.59 1
3808.73 16
3808.87 27
3809.01 34
3809.16 34
3809.30 29
3809.44 22
3809.58 16
3809.72 15
3809.86 19
3810.00 28
3810.15 43
3810.29 58
3810.43 72
3810.57 82
3810.71 86
3810.85 85
3811.00 82
3811.14 78
3811.28 76
3811.42 76
3811.56 79
3811.70 83
3811.84 88
3811.99 92
3812.13 94
3812.27 93
3812.41 90
3812.55 86
3812.69 81
3812.84 78
3812.98 76
3813.12 78
3813.26 84
3813.40 94
3813.54 107
3813.68 123
3813.83 139
3813.97 156
3814.11 171
3814.25 186
3814.39 199
3814.53 210
3814.68 219
3814.82 225
3814.96 227
3815.10 225
3815.24 220
3815.38 213
3815.53 205
3815.67 196
3815.81 188
3815.95 181
3816.09 176
3816.23 173
3816.38 173
3816.52 177
3816.66 182
3816.80 190
3816.94 197
3817.08 202
3817.22 203
3817.37 201
3817.51 195
3817.65 188
3817.79 182
3817.93 181
3818.07 185
3818.22 194
3818.36 207
3818.50 221
3818.64 232
3818.78 238
3818.92 237
3819.07 230
3819.21 219
3819.35 210
3819.49 204
3819.63 205
3819.77 213
3819.92 227
3820.06 243
3820.20 260
3820.34 272
3820.48 280
3820.62 282
3820.77 279
3820.91 272
3821.05 262
3821.19 250
3821.33 235
3821.48 216
3821.62 195
3821.76 173
3821.90 150
3822.04 129
3822.18 113
3822.33 103
3822.47 100
3822.61 103
3822.75 110
3822.89 117
3823.03 122
3823.18 124
3823.32 120
3823.46 113
3823.60 104
3823.74 96
3823.88 90
3824.03 89
3824.17 93
3824.31 101
3824.45 112
3824.59 126
3824.74 139
3824.88 150
3825.02 158
3825.16 162
3825.30 162
3825.44 158
3825.59 151
3825.73 144
3825.87 138
3826.01 133
3826.15 131
3826.29 129
3826.44 126
3826.58 122
3826.72 115
3826.86 106
3827.00 95
3827.15 86
3827.29 79
3827.43 76
3827.57 77
3827.71 80
3827.85 84
3828.00 87
3828.14 89
3828.28 89
3828.42 88
3828.56 89
3828.71 93
3828.85 102
3828.99 116
3829.13 133
3829.27 152
3829.42 168
3829.56 179
3829.70 184
3829.84 181
3829.98 172
3830.12 159
3830.27 145
3830.41 132
3830.55 124
3830.69 120
3830.83 121
3830.98 125
3831.12 132
3831.26 140
3831.40 147
3831.54 154
3831.69 161
3831.83 167
3831.97 171
3832.11 174
3832.25 175
3832.39 173
3832.54 169
3832.68 162
3832.82 151
3832.96 136
3833.10 119
3833.25 99
3833.39 77
3833.53 55
3833.67 35
3833.81 19
3833.96 7
3834.10 0
3834.24 0
3834.38 0
3834.52 0
3834.67 0
3834.81 0
3834.95 0
3835.09 0
3835.23 0
3835.38 0
3835.52 1
3835.66 5
3835.80 10
3835.94 14
3836.09 16
3836.23 18
3836.37 17
3836.51 15
3836.65 11
3836.80 5
3836.94 0
3837.08 0
3837.22 0
3837.36 0
3837.51 0
3837.65 0
3837.79 0
3837.93 8
3838.07 22
3838.22 34
3838.36 42
3838.50 45
3838.64 44
3838.78 41
3838.93 38
3839.07 36
3839.21 39
3839.35 45
3839.49 56
3839.64 71
3839.78 89
3839.92 108
3840.06 129
3840.20 148
3840.35 166
3840.49 179
3840.63 187
3840.77 189
3840.91 185
3841.06 177
3841.20 165
3841.34 153
3841.48 144
3841.62 138
3841.77 137
3841.91 140
3842.05 145
3842.19 149
3842.34 151
3842.48 151
3842.62 150
3842.76 149
3842.90 152
3843.05 162
3843.19 177
3843.33 197
3843.47 219
3843.61 240
3843.76 255
3843.90 264
3844.04 267
3844.18 266
3844.33 262
3844.47 258
3844.61 254
3844.75 252
3844.89 249
3845.04 248
3845.18 245
3845.32 243
3845.46 239
3845.60 234
3845.75 228
3845.89 220
3846.03 212
3846.17 203
3846.32 195
3846.46 190
3846.60 188
3846.74 191
3846.88 195
3847.03 201
3847.17 205
3847.31 206
3847.45 202
3847.59 195
3847.74 185
3847.88 176
3848.02 171
3848.16 172
3848.31 181
3848.45 196
3848.59 216
3848.73 237
3848.87 257
3849.02 271
3849.16 279
3849.30 280
3849.44 277
3849.59 271
3849.73 267
3849.87 266
3850.01 270
3850.15 280
3850.30 294
3850.44 311
3850.58 327
3850.72 343
3850.87 356
3851.01 367
3851.15 375
3851.29 380
3851.44 382
3851.58 381
3851.72 378
3851.86 373
3852.00 367
3852.15 361
3852.29 356
3852.43 353
3852.57 351
3852.72 350
3852.86 350
3853.00 350
3853.14 350
3853.28 349
3853.43 348
3853.57 347
3853.71 345
3853.85 342
3854.00 337
3854.14 330
3854.28 321
3854.42 311
3854.57 301
3854.71 291
3854.85 283
3854.99 277
3855.14 274
3855.28 273
3855.42 276
3855.56 281
3855.70 290
3855.85 300
3855.99 312
3856.13 324
3856.27 338
3856.42 351
3856.56 364
3856.70 376
3856.84 385
3856.99 392
3857.13 396
3857.27 396
3857.41 394
3857.56 392
3857.70 390
3857.84 391
3857.98 395
3858.12 402
3858.27 412
3858.41 422
3858.55 432
3858.69 439
3858.84 442
3858.98 439
3859.12 431
3859.26 416
3859.41 397
3859.55 374
3859.69 351
3859.83 330
3859.98 313
3860.12 301
3860.26 294
3860.40 291
3860.55 290
3860.69 289
3860.83 286
3860.97 281
3861.12 274
3861.26 269
3861.40 264
3861.54 263
3861.69 264
3861.83 267
3861.97 269
3862.11 270
3862.26 266
3862.40 259
3862.54 248
3862.68 235
3862.83 223
3862.97 211
3863.11 204
3863.25 200
3863.40 201
3863.54 204
3863.68 210
3863.82 218
3863.97 226
3864.11 233
3864.25 239
3864.39 243
3864.54 245
3864.68 245
3864.82 241
3864.96 235
3865.11 225
3865.25 214
3865.39 201
3865.53 188
3865.68 178
3865.82 171
3865.96 171
3866.10 177
3866.25 191
3866.39 212
3866.53 235
3866.67 259
3866.82 280
3866.96 294
3867.10 300
3867.24 298
3867.39 288
3867.53 272
3867.67 253
3867.81 236
3867.96 223
3868.10 214
3868.24 212
3868.38 216
3868.53 225
3868.67 238
3868.81 252
3868.95 265
3869.10 275
3869.24 280
3869.38 279
3869.52 272
3869.67 260
3869.81 244
3869.95 226
3870.10 206
3870.24 187
3870.38 168
3870.52 150
3870.67 135
3870.81 122
3870.95 112
3871.09 105
3871.24 102
3871.38 103
3871.52 106
3871.66 112
3871.81 119
3871.95 126
3872.09 134
3872.23 141
3872.38 148
3872.52 153
3872.66 157
3872.81 160
3872.95 162
3873.09 162
3873.23 162
3873.38 163
3873.52 166
3873.66 172
3873.80 180
3873.95 190
3874.09 201
3874.23 210
3874.37 217
3874.52 218
3874.66 214
3874.80 206
3874.95 194
3875.09 179
3875.23 160
3875.37 140
3875.52 119
3875.66 98
3875.80 80
3875.94 67
3876.09 59
3876.23 59
3876.37 65
3876.52 78
3876.66 95
3876.80 113
3876.94 132
3877.09 148
3877.23 160
3877.37 168
3877.51 169
3877.66 166
3877.80 157
3877.94 145
3878.09 133
3878.23 123
3878.37 119
3878.51 121
3878.66 130
3878.80 142
3878.94 156
3879.08 169
3879.23 177
3879.37 179
3879.51 176
3879.66 170
3879.80 163
3879.94 158
3880.08 155
3880.23 155
3880.37 158
3880.51 163
3880.66 168
3880.80 171
3880.94 171
3881.08 166
3881.23 156
3881.37 142
3881.51 126
3881.66 108
3881.80 90
3881.94 73
3882.08 59
3882.23 49
3882.37 42
3882.51 38
3882.66 38
3882.80 42
3882.94 50
3883.08 60
3883.23 71
3883.37 82
3883.51 89
3883.66 90
3883.80 83
3883.94 68
3884.08 44
3884.23 16
3884.37 0
3884.51 0
3884.66 0
3884.80 0
3884.94 0
3885.08 0
3885.23 0
3885.37 0
3885.51 19
3885.66 38
3885.80 52
3885.94 62
3886.08 70
3886.23 76
3886.37 80
3886.51 83
3886.66 85
3886.80 86
3886.94 86
3887.08 84
3887.23 82
3887.37 79
3887.51 77
3887.66 75
3887.80 73
3887.94 74
3888.09 77
3888.23 82
3888.37 91
3888.51 102
3888.66 116
3888.80 132
3888.94 149
3889.09 167
3889.23 184
3889.37 202
3889.51 219
3889.66 232
3889.80 242
3889.94 245
3890.09 241
3890.23 231
3890.37 216
3890.52 198
3890.66 181
3890.80 166
3890.94 155
3891.09 147
3891.23 141
3891.37 136
3891.52 130
3891.66 122
3891.80 113
3891.95 104
3892.09 95
3892.23 89
3892.37 85
3892.52 83
3892.66 84
3892.80 85
3892.95 86
3893.09 87
3893.23 88
3893.38 88
3893.52 88
3893.66 87
3893.81 85
3893.95 82
3894.09 77
3894.23 70
3894.38 60
3894.52 48
3894.66 35
3894.81 23
3894.95 12
3895.09 6
3895.24 4
3895.38 8
3895.52 16
3895.66 26
3895.81 36
3895.95 43
3896.09 47
3896.24 49
3896.38 48
3896.52 48
3896.67 49
3896.81 53
3896.95 58
3897.10 63
3897.24 68
3897.38 72
3897.53 76
3897.67 80
3897.81 86
3897.95 94
3898.10 105
3898.24 116
3898.38 128
3898.53 137
3898.67 143
3898.81 146
3898.96 146
3899.10 143
3899.24 138
3899.39 133
3899.53 128
3899.67 125
3899.82 124
3899.96 125
3900.10 127
3900.24 129
3900.39 130
3900.53 129
3900.67 124
3900.82 118
3900.96 108
3901.10 96
3901.25 83
3901.39 68
3901.53 53
3901.68 40
3901.82 30
3901.96 24
3902.11 23
3902.25 28
3902.39 37
3902.54 49
3902.68 60
3902.82 68
3902.97 71
3903.11 69
3903.25 63
3903.40 56
3903.54 50
3903.68 49
3903.83 53
3903.97 64
3904.11 79
3904.25 98
3904.40 118
3904.54 136
3904.68 152
3904.83 164
3904.97 170
3905.11 171
3905.26 167
3905.40 159
3905.54 148
3905.69 136
3905.83 125
3905.97 116
3906.12 112
3906.26 113
3906.40 117
3906.55 124
3906.69 131
3906.83 136
3906.98 136
3907.12 131
3907.26 121
3907.41 107
3907.55 92
3907.69 78
3907.84 68
3907.98 64
3908.12 64
3908.27 67
3908.41 72
3908.55 78
3908.70 82
3908.84 85
3908.98 84
3909.13 81
3909.27 76
3909.41 68
3909.56 60
3909.70 52
3909.84 47
3909.99 45
3910.13 46
3910.27 48
3910.42 51
3910.56 54
3910.70 56
3910.85 58
3910.99 60
3911.13 63
3911.28 69
3911.42 76
3911.56 83
3911.71 87
3911.85 87
3911.99 83
3912.14 74
3912.28 63
3912.42 51
3912.57 39
3912.71 29
3912.85 19
3913.00 9
3913.14 0
3913.28 0
3913.43 0
3913.57 0
3913.71 0
3913.86 0
3914.00 0
3914.14 0
3914.29 1
3914.43 14
3914.57 25
3914.72 32
3914.86 36
3915.01 38
3915.15 40
3915.29 42
3915.44 45
3915.58 49
3915.72 53
3915.87 55
3916.01 56
3916.15 56
3916.30 55
3916.44 55
3916.58 56
3916.73 57
3916.87 59
3917.01 61
3917.16 62
3917.30 62
3917.44 61
3917.59 59
3917.73 59
3917.87 61
3918.02 67
3918.16 75
3918.31 86
3918.45 98
3918.59 109
3918.74 116
3918.88 119
3919.02 115
3919.17 107
3919.31 96
3919.45 86
3919.60 78
3919.74 74
3919.88 76
3920.03 81
3920.17 89
3920.31 98
3920.46 105
3920.60 113
3920.74 121
3920.89 131
3921.03 144
3921.18 159
3921.32 173
3921.46 186
3921.61 194
3921.75 195
3921.89 190
3922.04 179
3922.18 164
3922.32 148
3922.47 133
3922.61 120
3922.75 109
3922.90 100
3923.04 94
3923.19 91
3923.33 90
3923.47 94
3923.62 102
3923.76 113
3923.90 126
3924.05 139
3924.19 151
3924.33 160
3924.48 167
3924.62 170
3924.77 172
3924.91 172
3925.05 170
3925.20 169
3925.34 168
3925.48 169
3925.63 173
3925.77 180
3925.91 192
3926.06 208
3926.20 226
3926.35 244
3926.49 261
3926.63 274
3926.78 283
3926.92 288
3927.06 288
3927.21 285
3927.35 279
3927.49 272
3927.64 264
3927.78 255
3927.93 247
3928.07 240
3928.21 233
3928.36 225
3928.50 216
3928.64 203
3928.79 187
3928.93 168
3929.07 146
3929.22 123
3929.36 103
3929.51 86
3929.65 76
3929.79 73
3929.94 77
3930.08 86
3930.22 100
3930.37 115
3930.51 131
3930.66 145
3930.80 158
3930.94 170
3931.09 180
3931.23 189
3931.37 196
3931.52 199
3931.66 199
3931.81 194
3931.95 185
3932.09 172
3932.24 156
3932.38 139
3932.52 123
3932.67 108
3932.81 95
3932.96 83
3933.10 71
3933.24 60
3933.39 48
3933.53 35
3933.67 20
3933.82 5
3933.96 0
3934.11 0
3934.25 0
3934.39 0
3934.54 0
3934.68 0
3934.82 0
3934.97 1
3935.11 12
3935.26 21
3935.40 27
3935.54 30
3935.69 32
3935.83 32
3935.98 31
3936.12 29
3936.26 27
3936.41 26
3936.55 23
3936.69 21
3936.84 18
3936.98 17
3937.13 17
3937.27 21
3937.41 28
3937.56 40
3937.70 55
3937.85 72
3937.99 88
3938.13 100
3938.28 106
3938.42 104
3938.56 96
3938.71 85
3938.85 73
3939.00 64
3939.14 61
3939.28 65
3939.43 74
3939.57 86
3939.72 97
3939.86 105
3940.00 109
3940.15 109
3940.29 106
3940.44 102
3940.58 100
3940.72 101
3940.87 106
3941.01 115
3941.15 126
3941.30 139
3941.44 150
3941.59 157
3941.73 160
3941.87 158
3942.02 151
3942.16 141
3942.31 131
3942.45 122
3942.59 117
3942.74 117
3942.88 121
3943.03 129
3943.17 139
3943.31 149
3943.46 159
3943.60 167
3943.75 172
3943.89 176
3944.03 176
3944.18 173
3944.32 168
3944.47 162
3944.61 154
3944.75 145
3944.90 137
3945.04 132
3945.19 130
3945.33 130
3945.47 134
3945.62 141
3945.76 149
3945.91 158
3946.05 164
3946.19 167
3946.34 165
3946.48 157
3946.63 142
3946.77 123
3946.91 101
3947.06 80
3947.20 62
3947.35 49
3947.49 41
3947.63 40
3947.78 42
3947.92 47
3948.07 51
3948.21 54
3948.35 55
3948.50 56
3948.64 57
3948.79 61
3948.93 66
3949.07 75
3949.22 84
3949.36 92
3949.51 99
3949.65 102
3949.79 102
3949.94 100
3950.08 95
3950.23 89
3950.37 82
3950.52 75
3950.66 69
3950.80 65
3950.95 63
3951.09 64
3951.24 67
3951.38 72
3951.52 78
3951.67 85
3951.81 91
3951.96 96
3952.10 100
3952.24 102
3952.39 104
3952.53 104
3952.68 102
3952.82 98
3952.96 90
3953.11 79
3953.25 65
3953.40 48
3953.54 32
3953.69 16
3953.83 3
3953.97 0
3954.12 0
3954.26 0
3954.41 0
3954.55 0
3954.69 5
3954.84 16
3954.98 28
3955.13 40
3955.27 50
3955.42 58
3955.56 62
3955.70 64
3955.85 62
3955.99 58
3956.14 52
3956.28 46
3956.42 41
3956.57 37
3956.71 33
3956.86 30
3957.00 28
3957.15 27
3957.29 27
3957.43 27
3957.58 27
3957.72 25
3957.87 21
3958.01 14
3958.16 4
3958.30 0
3958.44 0
3958.59 0
3958.73 0
3958.88 0
3959.02 0
3959.17 0
3959.31 12
3959.45 35
3959.60 58
3959.74 80
3959.89 98
3960.03 114
3960.17 125
3960.32 134
3960.46 141
3960.61 147
3960.75 154
3960.90 163
3961.04 172
3961.18 182
3961.33 192
3961.47 200
3961.62 205
3961.76 207
3961.91 205
3962.05 201
3962.19 195
3962.34 190
3962.48 184
3962.63 180
3962.77 175
3962.92 171
3963.06 165
3963.21 157
3963.35 148
3963.49 139
3963.64 130
3963.78 122
3963.93 116
3964.07 112
3964.22 110
3964.36 110
3964.50 111
3964.65 111
3964.79 111
3964.94 110
3965.08 110
3965.23 108
3965.37 106
3965.51 102
3965.66 97
3965.80 93
3965.95 89
3966.09 86
3966.24 85
3966.38 87
3966.53 92
3966.67 98
3966.81 104
3966.96 109
3967.10 114
3967.25 119
3967.39 124
3967.54 130
3967.68 138
3967.82 149
3967.97 160
3968.11 170
3968.26 178
3968.40 183
3968.55 186
3968.69 187
3968.84 190
3968.98 195
3969.12 204
3969.27 218
3969.41 234
3969.56 251
3969.70 267
3969.85 280
3969.99 289
3970.14 293
3970.28 294
3970.42 292
3970.57 288
3970.71 282
3970.86 274
3971.00 264
3971.15 251
3971.29 235
3971.44 218
3971.58 199
3971.72 182
3971.87 164
3972.01 148
3972.16 133
3972.30 119
3972.45 106
3972.59 93
3972.74 82
3972.88 72
3973.03 65
3973.17 62
3973.31 63
3973.46 67
3973.60 75
3973.75 84
3973.89 92
3974.04 98
3974.18 101
3974.33 102
3974.47 100
3974.61 97
3974.76 92
3974.90 86
3975.05 79
3975.19 71
3975.34 61
3975.48 50
3975.63 39
3975.77 29
3975.92 20
3976.06 14
3976.20 10
3976.35 9
3976.49 11
3976.64 14
3976.78 18
3976.93 21
3977.07 23
3977.22 23
3977.36 19
3977.51 14
3977.65 8
3977.79 1
3977.94 0
3978.08 0
3978.23 0
3978.37 0
3978.52 0
3978.66 0
3978.81 0
3978.95 3
3979.10 22
3979.24 45
3979.39 71
3979.53 100
3979.67 128
3979.82 155
3979.96 176
3980.11 191
3980.25 198
3980.40 199
3980.54 195
3980.69 187
3980.83 178
3980.98 169
3981.12 161
3981.27 154
3981.41 148
3981.56 142
3981.70 138
3981.84 135
3981.99 133
3982.13 135
3982.28 140
3982.42 145
3982.57 151
3982.71 155
3982.86 156
3983.00 152
3983.15 144
3983.29 133
3983.44 120
3983.58 108
3983.73 97
3983.87 89
3984.01 84
3984.16 82
3984.30 83
3984.45 85
3984.59 86
3984.74 85
3984.88 80
3985.03 71
3985.17 58
3985.32 44
3985.46 29
3985.61 19
3985.75 15
3985.90 18
3986.04 29
3986.19 46
3986.33 65
3986.47 85
3986.62 102
3986.76 116
3986.91 124
3987.05 127
3987.20 125
3987.34 117
3987.49 106
3987.63 92
3987.78 78
3987.92 66
3988.07 58
3988.21 53
3988.36 51
3988.50 50
3988.65 49
3988.79 46
3988.94 43
3989.08 41
3989.23 42
3989.37 49
3989.52 61
3989.66 78
3989.80 98
3989.95 117
3990.09 132
3990.24 140
3990.38 141
3990.53 134
3990.67 122
3990.82 106
3990.96 90
3991.11 77
3991.25 68
3991.40 64
3991.54 65
3991.69 70
3991.83 76
3991.98 83
3992.12 89
3992.27 93
3992.41 94
3992.56 92
3992.70 89
3992.85 85
3992.99 81
3993.14 78
3993.28 75
3993.43 73
3993.57 70
3993.72 66
3993.86 61
3994.01 54
3994.15 47
3994.29 39
3994.44 32
3994.58 24
3994.73 16
3994.87 8
3995.02 0
3995.16 0
3995.31 0
3995.45 0
3995.60 0
3995.74 0
3995.89 0
3996.03 0
3996.18 0
3996.32 10
3996.47 22
3996.61 37
3996.76 54
3996.90 74
3997.05 95
3997.19 114
3997.34 130
3997.48 141
3997.63 146
3997.77 146
3997.92 141
3998.06 134
3998.21 125
3998.35 115
3998.50 104
3998.64 95
3998.79 88
3998.93 85
3999.08 87
3999.22 94
3999.37 106
3999.51 120
3999.66 136
3999.80 150
3999.95 160
4000.09 167
4000.24 170
4000.38 171
4000.53 171
4000.67 171
4000.82 172
4000.96 174
4001.11 177
4001.25 179
4001.40 182
4001.54 184
4001.69 187
4001.83 190
4001.98 192
4002.12 193
4002.27 193
4002.41 190
4002.56 185
4002.70 178
4002.85 169
4002.99 158
4003.14 145
4003.28 132
4003.43 118
4003.57 104
4003.72 92
4003.86 82
4004.01 75
4004.15 72
4004.30 70
4004.44 71
4004.59 72
4004.73 72
4004.88 71
4005.02 69
4005.17 68
4005.31 67
4005.46 69
4005.60 72
4005.75 78
4005.89 84
4006.04 88
4006.18 91
4006.33 91
4006.47 88
4006.62 82
4006.76 75
4006.91 67
4007.06 59
4007.20 50
4007.35 40
4007.49 30
4007.64 20
4007.78 11
4007.93 5
4008.07 4
4008.22 7
4008.36 15
4008.51 27
4008.65 40
4008.80 54
4008.94 65
4009.09 72
4009.23 74
4009.38 73
4009.52 69
4009.67 63
4009.81 59
4009.96 56
4010.10 56
4010.25 59
4010.39 65
4010.54 72
4010.68 81
4010.83 90
4010.97 100
4011.12 109
4011.26 120
4011.41 132
4011.55 145
4011.70 159
4011.85 174
4011.99 188
4012.14 199
4012.28 206
4012.43 210
4012.57 209
4012.72 206
4012.86 201
4013.01 197
4013.15 193
4013.30 189
4013.44 187
4013.59 185
4013.73 183
4013.88 183
4014.02 185
4014.17 191
4014.31 200
4014.46 212
4014.60 226
4014.75 239
4014.90 250
4015.04 256
4015.19 257
4015.33 252
4015.48 243
4015.62 233
4015.77 223
4015.91 215
4016.06 209
4016.20 205
4016.35 200
4016.49 196
4016.64 191
4016.78 186
4016.93 182
4017.07 180
4017.22 181
4017.37 186
4017.51 192
4017.66 201
4017.80 209
4017.95 216
4018.09 221
4018.24 225
4018.38 226
4018.53 224
4018.67 219
4018.82 213
4018.96 203
4019.11 192
4019.25 181
4019.40 171
4019.54 162
4019.69 156
4019.84 154
4019.98 154
4020.13 155
4020.27 157
4020.42 156
4020.56 153
4020.71 146
4020.85 137
4021.00 126
4021.14 115
4021.29 105
4021.43 98
4021.58 92
4021.73 89
4021.87 88
4022.02 88
4022.16 88
4022.31 88
4022.45 88
4022.60 86
4022.74 84
4022.89 80
4023.03 75
4023.18 69
4023.32 64
4023.47 60
4023.62 56
4023.76 55
4023.91 56
4024.05 60
4024.20 67
4024.34 77
4024.49 90
4024.63 104
4024.78 118
4024.92 127
4025.07 130
4025.22 124
4025.36 108
4025.51 83
4025.65 54
4025.80 24
4025.94 0
4026.09 0
4026.23 0
4026.38 0
4026.52 0
4026.67 0
4026.82 9
4026.96 21
4027.11 29
4027.25 34
4027.40 35
4027.54 33
4027.69 29
4027.83 25
4027.98 20
4028.12 15
4028.27 10
4028.42 5
4028.56 0
4028.71 0
4028.85 0
4029.00 0
4029.14 0
4029.29 0
4029.43 0
4029.58 0
4029.73 0
4029.87 5
4030.02 10
4030.16 15
4030.31 19
4030.45 23
4030.60 28
4030.74 33
4030.89 40
4031.04 46
4031.18 53
4031.33 60
4031.47 67
4031.62 74
4031.76 82
4031.91 90
4032.05 96
4032.20 100
4032.35 102
4032.49 102
4032.64 99
4032.78 95
4032.93 89
4033.07 82
4033.22 73
4033.36 64
4033.51 55
4033.66 48
4033.80 45
4033.95 47
4034.09 54
4034.24 64
4034.38 75
4034.53 85
4034.67 92
4034.82 96
4034.97 97
4035.11 97
4035.26 97
4035.40 99
4035.55 103
4035.69 109
4035.84 115
4035.99 120
4036.13 122
4036.28 122
4036.42 119
4036.57 115
4036.71 110
4036.86 105
4037.01 100
4037.15 96
4037.30 91
4037.44 86
4037.59 81
4037.73 77
4037.88 76
4038.02 77
4038.17 81
4038.32 88
4038.46 97
4038.61 109
4038.75 120
4038.90 133
4039.04 147
4039.19 163
4039.34 179
4039.48 197
4039.63 213
4039.77 227
4039.92 236
4040.06 240
4040.21 238
4040.36 232
4040.50 224
4040.65 218
4040.79 215
4040.94 215
4041.08 221
4041.23 231
4041.38 243
4041.52 256
4041.67 269
4041.81 280
4041.96 288
4042.10 293
4042.25 294
4042.40 291
4042.54 287
4042.69 283
4042.83 280
4042.98 282
4043.13 289
4043.27 300
4043.42 315
4043.56 330
4043.71 343
4043.85 352
4044.00 356
4044.15 354
4044.29 348
4044.44 338
4044.58 328
4044.73 321
4044.87 319
4045.02 323
4045.17 334
4045.31 351
4045.46 370
4045.60 388
4045.75 404
4045.90 414
4046.04 418
4046.19 417
4046.33 412
4046.48 403
4046.62 392
4046.77 379
4046.92 364
4047.06 349
4047.21 333
4047.35 319
4047.50 307
4047.65 300
4047.79 298
4047.94 299
4048.08 304
4048.23 310
4048.37 315
4048.52 317
4048.67 314
4048.81 307
4048.96 297
4049.10 286
4049.25 275
4049.40 266
4049.54 258
4049.69 253
4049.83 249
4049.98 245
4050.13 241
4050.27 235
4050.42 230
4050.56 224
4050.71 219
4050.85 215
4051.00 212
4051.15 211
4051.29 210
4051.44 209
4051.58 209
4051.73 208
4051.88 206
4052.02 203
4052.17 197
4052.31 189
4052.46 177
4052.61 162
4052.75 144
4052.90 124
4053.04 103
4053.19 83
4053.34 64
4053.48 47
4053.63 33
4053.77 22
4053.92 12
4054.07 5
4054.21 0
4054.36 0
4054.50 0
4054.65 0
4054.80 0
4054.94 0
4055.09 0
4055.23 0
4055.38 1
4055.53 12
4055.67 23
4055.82 33
4055.96 39
4056.11 42
4056.26 42
4056.40 38
4056.55 33
4056.69 27
4056.84 19
4056.99 12
4057.13 5
4057.28 1
4057.42 0
4057.57 0
4057.72 2
4057.86 7
4058.01 13
4058.15 20
4058.30 26
4058.45 30
4058.59 33
4058.74 34
4058.88 35
4059.03 36
4059.18 36
4059.32 38
4059.47 41
4059.61 46
4059.76 51
4059.91 56
4060.05 61
4060.20 65
4060.34 69
4060.49 74
4060.64 82
4060.78 94
4060.93 110
4061.07 129
4061.22 149
4061.37 165
4061.51 176
4061.66 180
4061.81 175
4061.95 164
4062.10 149
4062.24 133
4062.39 121
4062.54 115
4062.68 115
4062.83 120
4062.97 128
4063.12 136
4063.27 143
4063.41 144
4063.56 140
4063.70 130
4063.85 117
4064.00 101
4064.14 84
4064.29 68
4064.44 54
4064.58 42
4064.73 32
4064.87 25
4065.02 21
4065.17 18
4065.31 17
4065.46 19
4065.60 23
4065.75 29
4065.90 36
4066.04 43
4066.19 50
4066.34 55
4066.48 59
4066.63 61
4066.77 63
4066.92 66
4067.07 70
4067.21 75
4067.36 81
4067.51 87
4067.65 93
4067.80 98
4067.94 102
4068.09 106
4068.24 110
4068.38 115
4068.53 121
4068.68 128
4068.82 135
4068.97 142
4069.11 147
4069.26 150
4069.41 151
4069.55 150
4069.70 148
4069.85 144
4069.99 140
4070.14 136
4070.28 130
4070.43 122
4070.58 112
4070.72 99
4070.87 84
4071.02 70
4071.16 56
4071.31 44
4071.45 37
4071.60 35
4071.75 38
4071.89 48
4072.04 63
4072.19 82
4072.33 102
4072.48 120
4072.62 134
4072.77 141
4072.92 141
4073.06 137
4073.21 130
4073.36 123
4073.50 119
4073.65 119
4073.79 122
4073.94 127
4074.09 133
4074.23 139
4074.38 145
4074.53 149
4074.67 153
4074.82 156
4074.97 159
4075.11 163
4075.26 166
4075.40 168
4075.55 171
4075.70 176
4075.84 182
4075.99 191
4076.14 202
4076.28 214
4076.43 227
4076.58 237
4076.72 243
4076.87 245
4077.01 242
4077.16 235
4077.31 225
4077.45 215
4077.60 206
4077.75 200
4077.89 197
4078.04 198
4078.19 202
4078.33 209
4078.48 217
4078.63 225
4078.77 231
4078.92 233
4079.06 231
4079.21 222
4079.36 208
4079.50 190
4079.65 170
4079.80 151
4079.94 134
4080.09 121
4080.24 114
4080.38 111
4080.53 113
4080.68 116
4080.82 120
4080.97 124
4081.11 127
4081.26 128
4081.41 128
4081.55 128
4081.70 128
4081.85 130
4081.99 132
4082.14 135
4082.29 137
4082.43 138
4082.58 137
4082.73 133
4082.87 128
4083.02 122
4083.16 117
4083.31 115
4083.46 116
4083.60 122
4083.75 131
4083.90 140
4084.04 149
4084.19 156
4084.34 159
4084.48 159
4084.63 157
4084.78 155
4084.92 152
4085.07 151
4085.22 149
4085.36 146
4085.51 143
4085.66 140
4085.80 138
4085.95 140
4086.10 148
4086.24 163
4086.39 185
4086.53 212
4086.68 243
4086.83 273
4086.97 299
4087.12 321
4087.27 335
4087.41 343
4087.56 344
4087.71 341
4087.85 335
4088.00 329
4088.15 325
4088.29 326
4088.44 331
4088.59 339
4088.73 349
4088.88 358
4089.03 365
4089.17 368
4089.32 365
4089.47 359
4089.61 352
4089.76 344
4089.91 338
4090.05 337
4090.20 339
4090.35 347
4090.49 358
4090.64 373
4090.79 389
4090.93 404
4091.08 418
4091.23 429
4091.37 437
4091.52 442
4091.67 445
4091.81 447
4091.96 448
4092.11 451
4092.25 455
4092.40 461
4092.55 468
4092.69 476
4092.84 484
4092.99 490
4093.13 495
4093.28 498
4093.43 501
4093.57 503
4093.72 506
4093.87 512
4094.01 521
4094.16 534
4094.31 549
4094.45 566
4094.60 583
4094.75 600
4094.89 616
4095.04 629
4095.19 641
4095.33 653
4095.48 666
4095.63 682
4095.77 701
4095.92 724
4096.07 747
4096.21 770
4096.36 788
4096.51 802
4096.65 809
4096.80 810
4096.95 808
4097.09 803
4097.24 798
4097.39 794
4097.53 791
4097.68 792
4097.83 796
4097.97 802
4098.12 810
4098.27 819
4098.41 826
4098.56 829
4098.71 825
4098.85 814
4099.00 795
4099.15 769
4099.29 739
4099.44 708
4099.59 677
4099.74 650
4099.88 628
4100.03 610
4100.18 596
4100.32 583
4100.47 572
4100.62 560
4100.76 548
4100.91 533
4101.06 518
4101.20 502
4101.35 485
4101.50 467
4101.64 449
4101.79 430
4101.94 412
4102.08 395
4102.23 380
4102.38 369
4102.52 362
4102.67 358
4102.82 356
4102.97 354
4103.11 351
4103.26 345
4103.41 334
4103.55 320
4103.70 303
4103.85 285
4103.99 267
4104.14 252
4104.29 241
4104.43 233
4104.58 229
4104.73 227
4104.87 226
4105.02 225
4105.17 224
4105.32 222
4105.46 221
4105.61 221
4105.76 222
4105.90 224
4106.05 227
4106.20 229
4106.34 228
4106.49 224
4106.64 215
4106.78 204
4106.93 191
4107.08 178
4107.22 168
4107.37 160
4107.52 156
4107.67 153
4107.81 150
4107.96 146
4108.11 139
4108.25 130
4108.40 120
4108.55 112
4108.69 108
4108.84 108
4108.99 112
4109.14 118
4109.28 124
4109.43 128
4109.58 128
4109.72 124
4109.87 118
4110.02 112
4110.16 108
4110.31 107
4110.46 111
4110.60 118
4110.75 127
4110.90 138
4111.05 148
4111.19 157
4111.34 165
4111.49 172
4111.63 179
4111.78 185
4111.93 191
4112.07 196
4112.22 197
4112.37 193
4112.52 185
4112.66 172
4112.81 157
4112.96 143
4113.10 131
4113.25 122
4113.40 116
4113.55 113
4113.69 110
4113.84 107
4113.99 105
4114.13 104
4114.28 106
4114.43 110
4114.57 117
4114.72 124
4114.87 129
4115.02 130
4115.16 126
4115.31 115
4115.46 100
4115.60 82
4115.75 64
4115.90 48
4116.04 37
4116.19 30
4116.34 30
4116.49 33
4116.63 40
4116.78 48
4116.93 55
4117.07 59
4117.22 59
4117.37 56
4117.52 50
4117.66 42
4117.81 34
4117.96 25
4118.10 17
4118.25 8
4118.40 0
4118.55 0
4118.69 0
4118.84 0
4118.99 0
4119.13 0
4119.28 0
4119.43 0
4119.58 3
4119.72 6
4119.87 8
4120.02 10
4120.16 13
4120.31 17
4120.46 21
4120.61 26
4120.75 29
4120.90 30
4121.05 28
4121.19 24
4121.34 21
4121.49 19
4121.64 22
4121.78 29
4121.93 42
4122.08 57
4122.22 75
4122.37 92
4122.52 106
4122.67 117
4122.81 124
4122.96 126
4123.11 124
4123.26 118
4123.40 108
4123.55 97
4123.70 85
4123.84 74
4123.99 65
4124.14 60
4124.29 58
4124.43 57
4124.58 56
4124.73 55
4124.87 53
4125.02 50
4125.17 50
4125.32 53
4125.46 62
4125.61 75
4125.76 92
4125.91 110
4126.05 126
4126.20 138
4126.35 144
4126.49 145
4126.64 142
4126.79 140
4126.94 139
4127.08 141
4127.23 148
4127.38 157
4127.53 170
4127.67 183
4127.82 195
4127.97 207
4128.11 217
4128.26 225
4128.41 231
4128.56 234
4128.70 234
4128.85 232
4129.00 227
4129.15 221
4129.29 213
4129.44 206
4129.59 200
4129.73 196
4129.88 195
4130.03 195
4130.18 198
4130.32 203
4130.47 207
4130.62 209
4130.77 209
4130.91 207
4131.06 204
4131.21 201
4131.36 199
4131.50 199
4131.65 202
4131.80 208
4131.95 214
4132.09 220
4132.24 224
4132.39 227
4132.53 229
4132.68 231
4132.83 233
4132.98 238
4133.12 246
4133.27 256
4133.42 268
4133.57 282
4133.71 294
4133.86 305
4134.01 313
4134.16 318
4134.30 320
4134.45 318
4134.60 314
4134.75 309
4134.89 303
4135.04 297
4135.19 290
4135.34 283
4135.48 275
4135.63 266
4135.78 256
4135.92 244
4136.07 232
4136.22 217
4136.37 202
4136.51 188
4136.66 176
4136.81 167
4136.96 164
4137.10 168
4137.25 178
4137.40 193
4137.55 210
4137.69 226
4137.84 238
4137.99 245
4138.14 245
4138.28 241
4138.43 233
4138.58 227
4138.73 223
4138.87 224
4139.02 229
4139.17 237
4139.32 247
4139.46 257
4139.61 264
4139.76 269
4139.91 270
4140.05 270
4140.20 269
4140.35 267
4140.50 264
4140.64 259
4140.79 251
4140.94 239
4141.09 223
4141.23 203
4141.38 182
4141.53 163
4141.68 146
4141.82 134
4141.97 128
4142.12 127
4142.27 130
4142.41 136
4142.56 143
4142.71 149
4142.86 154
4143.00 159
4143.15 164
4143.30 169
4143.45 176
4143.60 184
4143.74 192
4143.89 199
4144.04 205
4144.19 209
4144.33 210
4144.48 208
4144.63 205
4144.78 202
4144.92 200
4145.07 201
4145.22 205
4145.37 212
4145.51 221
4145.66 230
4145.81 237
4145.96 240
4146.10 238
4146.25 231
4146.40 220
4146.55 207
4146.69 195
4146.84 186
4146.99 181
4147.14 178
4147.29 179
4147.43 179
4147.58 177
4147.73 172
4147.88 163
4148.02 152
4148.17 140
4148.32 129
4148.47 121
4148.61 117
4148.76 116
4148.91 117
4149.06 118
4149.20 117
4149.35 115
4149.50 112
4149.65 110
4149.80 109
4149.94 111
4150.09 115
4150.24 119
4150.39 122
4150.53 122
4150.68 118
4150.83 110
4150.98 98
4151.12 85
4151.27 73
4151.42 62
4151.57 56
4151.72 54
4151.86 56
4152.01 62
4152.16 69
4152.31 76
4152.45 81
4152.60 82
4152.75 80
4152.90 74
4153.05 64
4153.19 52
4153.34 39
4153.49 26
4153.64 15
4153.78 5
4153.93 0
4154.08 0
4154.23 0
4154.37 0
4154.52 0
4154.67 0
4154.82 0
4154.97 0
4155.11 0
4155.26 7
4155.41 23
4155.56 40
4155.70 56
4155.85 69
4156.00 77
4156.15 82
4156.30 85
4156.44 87
4156.59 90
4156.74 94
4156.89 100
4157.04 107
4157.18 113
4157.33 115
4157.48 114
4157.63 108
4157.77 100
4157.92 91
4158.07 83
4158.22 80
4158.37 82
4158.51 90
4158.66 102
4158.81 115
4158.96 128
4159.10 139
4159.25 146
4159.40 149
4159.55 149
4159.70 145
4159.84 138
4159.99 128
4160.14 115
4160.29 100
4160.44 83
4160.58 66
4160.73 49
4160.88 33
4161.03 20
4161.17 8
4161.32 0
4161.47 0
4161.62 0
4161.77 0
4161.91 0
4162.06 0
4162.21 0
4162.36 3
4162.51 6
4162.65 8
4162.80 8
4162.95 7
4163.10 5
4163.25 6
4163.39 10
4163.54 16
4163.69 25
4163.84 36
4163.99 48
4164.13 59
4164.28 68
4164.43 75
4164.58 81
4164.72 86
4164.87 91
4165.02 96
4165.17 102
4165.32 107
4165.46 112
4165.61 114
4165.76 115
4165.91 113
4166.06 108
4166.20 100
4166.35 91
4166.50 82
4166.65 73
4166.80 67
4166.94 65
4167.09 67
4167.24 74
4167.39 85
4167.54 100
4167.68 116
4167.83 132
4167.98 145
4168.13 155
4168.28 163
4168.42 168
4168.57 173
4168.72 178
4168.87 185
4169.02 193
4169.16 201
4169.31 208
4169.46 213
4169.61 217
4169.76 220
4169.90 222
4170.05 225
4170.20 227
4170.35 229
4170.50 229
4170.64 227
4170.79 222
4170.94 213
4171.09 204
4171.24 195
4171.39 187
4171.53 181
4171.68 178
4171.83 176
4171.98 174
4172.13 171
4172.27 166
4172.42 157
4172.57 146
4172.72 133
4172.87 121
4173.01 111
4173.16 107
4173.31 107
4173.46 112
4173.61 121
4173.75 132
4173.90 141
4174.05 148
4174.20 150
4174.35 147
4174.50 141
4174.64 134
4174.79 127
4174.94 124
4175.09 124
4175.24 130
4175.38 139
4175.53 150
4175.68 160
4175.83 168
4175.98 172
4176.12 172
4176.27 166
4176.42 155
4176.57 139
4176.72 120
4176.87 99
4177.01 77
4177.16 57
4177.31 42
4177.46 34
4177.61 33
4177.75 39
4177.90 51
4178.05 66
4178.20 81
4178.35 93
4178.50 99
4178.64 99
4178.79 92
4178.94 80
4179.09 64
4179.24 47
4179.38 31
4179.53 18
4179.68 8
4179.83 1
4179.98 0
4180.13 0
4180.27 0
4180.42 0
4180.57 0
4180.72 0
4180.87 0
4181.02 0
4181.16 0
4181.31 2
4181.46 12
4181.61 23
4181.76 33
4181.90 40
4182.05 45
4182.20 46
4182.35 46
4182.50 45
4182.65 45
4182.79 46
4182.94 48
4183.09 51
4183.24 56
4183.39 64
4183.54 73
4183.68 85
4183.83 98
4183.98 112
4184.13 126
4184.28 138
4184.43 147
4184.57 153
4184.72 157
4184.87 159
4185.02 160
4185.17 161
4185.32 165
4185.46 172
4185.61 181
4185.76 193
4185.91 207
4186.06 221
4186.21 234
4186.35 244
4186.50 251
4186.65 252
4186.80 249
4186.95 241
4187.10 230
4187.24 217
4187.39 205
4187.54 197
4187.69 192
4187.84 193
4187.99 198
4188.13 205
4188.28 212
4188.43 217
4188.58 219
4188.73 217
4188.88 212
4189.02 206
4189.17 201
4189.32 197
4189.47 195
4189.62 194
4189.77 193
4189.91 193
4190.06 192
4190.21 189
4190.36 185
4190.51 180
4190.66 175
4190.80 171
4190.95 169
4191.10 170
4191.25 174
4191.40 180
4191.55 188
4191.70 195
4191.84 200
4191.99 200
4192.14 197
4192.29 189
4192.44 179
4192.59 166
4192.73 152
4192.88 139
4193.03 126
4193.18 114
4193.33 105
4193.48 98
4193.62 95
4193.77 96
4193.92 101
4194.07 108
4194.22 115
4194.37 121
4194.52 123
4194.66 120
4194.81 113
4194.96 103
4195.11 91
4195.26 80
4195.41 70
4195.56 63
4195.70 60
4195.85 60
4196.00 61
4196.15 64
4196.30 66
4196.45 67
4196.59 67
4196.74 65
4196.89 62
4197.04 60
4197.19 60
4197.34 61
4197.49 67
4197.63 76
4197.78 89
4197.93 106
4198.08 128
4198.23 153
4198.38 180
4198.53 207
4198.67 231
4198.82 251
4198.97 265
4199.12 272
4199.27 273
4199.42 270
4199.57 263
4199.71 256
4199.86 249
4200.01 244
4200.16 242
4200.31 242
4200.46 243
4200.61 245
4200.75 246
4200.90 248
4201.05 251
4201.20 257
4201.35 267
4201.50 283
4201.65 305
4201.79 332
4201.94 363
4202.09 395
4202.24 426
4202.39 456
4202.54 485
4202.69 514
4202.83 544
4202.98 576
4203.13 613
4203.28 653
4203.43 696
4203.58 741
4203.73 785
4203.87 826
4204.02 861
4204.17 890
4204.32 912
4204.47 929
4204.62 943
4204.77 958
4204.92 974
4205.06 996
4205.21 1021
4205.36 1051
4205.51 1081
4205.66 1110
4205.81 1137
4205.96 1159
4206.10 1178
4206.25 1192
4206.40 1202
4206.55 1208
4206.70 1210
4206.85 1205
4207.00 1195
4207.15 1180
4207.29 1160
4207.44 1137
4207.59 1114
4207.74 1090
4207.89 1066
4208.04 1042
4208.19 1018
4208.34 992
4208.48 965
4208.63 938
4208.78 910
4208.93 884
4209.08 859
4209.23 836
4209.38 815
4209.53 797
4209.67 781
4209.82 769
4209.97 760
4210.12 755
4210.27 753
4210.42 753
4210.57 755
4210.72 758
4210.86 762
4211.01 768
4211.16 775
4211.31 782
4211.46 789
4211.61 795
4211.76 799
4211.91 800
4212.05 798
4212.20 794
4212.35 789
4212.50 784
4212.65 781
4212.80 779
4212.95 777
4213.10 776
4213.24 774
4213.39 770
4213.54 766
4213.69 760
4213.84 756
4213.99 755
4214.14 756
4214.29 761
4214.44 767
4214.58 775
4214.73 784
4214.88 792
4215.03 801
4215.18 810
4215.33 820
4215.48 830
4215.63 840
4215.77 850
4215.92 859
4216.07 867
4216.22 875
4216.37 882
4216.52 888
4216.67 891
4216.82 889
4216.97 882
4217.11 869
4217.26 849
4217.41 827
4217.56 804
4217.71 783
4217.86 767
4218.01 756
4218.16 749
4218.31 744
4218.45 739
4218.60 731
4218.75 720
4218.90 705
4219.05 689
4219.20 672
4219.35 658
4219.50 646
4219.65 638
4219.79 634
4219.94 632
4220.09 630
4220.24 627
4220.39 623
4220.54 617
4220.69 609
4220.84 602
4220.99 595
4221.14 589
4221.28 584
4221.43 579
4221.58 573
4221.73 565
4221.88 556
4222.03 544
4222.18 530
4222.33 514
4222.48 495
4222.62 476
4222.77 455
4222.92 435
4223.07 414
4223.22 394
4223.37 376
4223.52 358
4223.67 343
4223.82 329
4223.97 318
4224.11 311
4224.26 307
4224.41 307
4224.56 309
4224.71 312
4224.86 316
4225.01 318
4225.16 320
4225.31 320
4225.46 319
4225.60 319
4225.75 319
4225.90 321
4226.05 324
4226.20 328
4226.35 334
4226.50 339
4226.65 343
4226.80 344
4226.95 343
4227.10 340
4227.24 335
4227.39 328
4227.54 321
4227.69 315
4227.84 309
4227.99 306
4228.14 304
4228.29 303
4228.44 303
4228.59 303
4228.74 301
4228.88 296
4229.03 287
4229.18 273
4229.33 256
4229.48 238
4229.63 220
4229.78 205
4229.93 193
4230.08 185
4230.23 180
4230.38 179
4230.52 181
4230.67 187
4230.82 197
4230.97 210
4231.12 224
4231.27 237
4231.42 247
4231.57 251
4231.72 249
4231.87 243
4232.02 233
4232.16 224
4232.31 217
4232.46 213
4232.61 212
4232.76 212
4232.91 211
4233.06 208
4233.21 203
4233.36 198
4233.51 194
4233.66 192
4233.81 194
4233.95 199
4234.10 207
4234.25 216
4234.40 227
4234.55 238
4234.70 249
4234.85 261
4235.00 272
4235.15 283
4235.30 290
4235.45 294
4235.60 291
4235.74 283
4235.89 269
4236.04 252
4236.19 234
4236.34 218
4236.49 206
4236.64 197
4236.79 191
4236.94 187
4237.09 185
4237.24 182
4237.39 179
4237.54 175
4237.68 171
4237.83 166
4237.98 160
4238.13 153
4238.28 144
4238.43 134
4238.58 124
4238.73 113
4238.88 104
4239.03 96
4239.18 90
4239.33 87
4239.48 86
4239.63 88
4239.77 93
4239.92 100
4240.07 108
4240.22 117
4240.37 126
4240.52 131
4240.67 134
4240.82 133
4240.97 129
4241.12 123
4241.27 117
4241.42 114
4241.57 116
4241.72 123
4241.86 135
4242.01 151
4242.16 169
4242.31 186
4242.46 199
4242.61 208
4242.76 212
4242.91 214
4243.06 214
4243.21 214
4243.36 214
4243.51 216
4243.66 217
4243.81 219
4243.96 219
4244.10 217
4244.25 213
4244.40 206
4244.55 197
4244.70 184
4244.85 168
4245.00 150
4245.15 131
4245.30 113
4245.45 98
4245.60 87
4245.75 83
4245.90 86
4246.05 95
4246.20 110
4246.35 129
4246.49 150
4246.64 171
4246.79 189
4246.94 202
4247.09 209
4247.24 211
4247.39 207
4247.54 202
4247.69 197
4247.84 195
4247.99 196
4248.14 201
4248.29 207
4248.44 212
4248.59 214
4248.74 212
4248.89 206
4249.03 198
4249.18 190
4249.33 184
4249.48 182
4249.63 186
4249.78 195
4249.93 208
4250.08 224
4250.23 240
4250.38 255
4250.53 266
4250.68 274
4250.83 276
4250.98 271
4251.13 260
4251.28 242
4251.43 219
4251.58 192
4251.72 162
4251.87 132
4252.02 103
4252.17 75
4252.32 51
4252.47 30
4252.62 14
4252.77 2
4252.92 0
4253.07 0
4253.22 0
4253.37 0
4253.52 0
4253.67 0
4253.82 0
4253.97 0
4254.12 0
4254.27 8
4254.42 23
4254.57 39
4254.72 57
4254.86 71
4255.01 81
4255.16 85
4255.31 84
4255.46 81
4255.61 78
4255.76 79
4255.91 85
4256.06 97
4256.21 112
4256.36 129
4256.51 144
4256.66 154
4256.81 160
4256.96 161
4257.11 160
4257.26 158
4257.41 156
4257.56 153
4257.71 149
4257.86 142
4258.01 130
4258.16 115
4258.30 98
4258.45 81
4258.60 68
4258.75 60
4258.90 59
4259.05 63
4259.20 72
4259.35 83
4259.50 96
4259.65 107
4259.80 115
4259.95 121
4260.10 124
4260.25 124
4260.40 121
4260.55 117
4260.70 111
4260.85 104
4261.00 98
4261.15 93
4261.30 90
4261.45 90
4261.60 94
4261.75 101
4261.90 111
4262.05 124
4262.20 139
4262.35 154
4262.49 170
4262.64 184
4262.79 196
4262.94 205
4263.09 212
4263.24 216
4263.39 218
4263.54 217
4263.69 213
4263.84 205
4263.99 194
4264.14 179
4264.29 160
4264.44 139
4264.59 118
4264.74 99
4264.89 84
4265.04 74
4265.19 69
4265.34 68
4265.49 68
4265.64 69
4265.79 68
4265.94 65
4266.09 60
4266.24 55
4266.39 52
4266.54 50
4266.69 50
4266.84 52
4266.99 55
4267.14 58
4267.29 61
4267.44 61
4267.59 60
4267.74 58
4267.88 54
4268.03 49
4268.18 43
4268.33 37
4268.48 32
4268.63 29
4268.78 29
4268.93 31
4269.08 37
4269.23 44
4269.38 54
4269.53 62
4269.68 70
4269.83 76
4269.98 79
4270.13 79
4270.28 78
4270.43 75
4270.58 73
4270.73 71
4270.88 69
4271.03 67
4271.18 64
4271.33 60
4271.48 53
4271.63 44
4271.78 32
4271.93 20
4272.08 6
4272.23 0
4272.38 0
4272.53 0
4272.68 0
4272.83 0
4272.98 0
4273.13 0
4273.28 0
4273.43 7
4273.58 16
4273.73 23
4273.88 29
4274.03 32
4274.18 34
4274.33 35
4274.48 36
4274.63 38
4274.78 42
4274.93 48
4275.08 55
4275.23 62
4275.38 69
4275.53 73
4275.68 75
4275.83 75
4275.98 74
4276.13 75
4276.28 76
4276.43 81
4276.58 87
4276.73 94
4276.88 102
4277.03 109
4277.18 115
4277.33 120
4277.48 124
4277.63 127
4277.78 131
4277.93 133
4278.08 136
4278.23 138
4278.38 139
4278.53 139
4278.68 137
4278.83 133
4278.98 128
4279.13 121
4279.28 114
4279.43 106
4279.58 98
4279.73 90
4279.88 80
4280.03 70
4280.18 59
4280.33 48
4280.48 37
4280.63 27
4280.78 18
4280.93 10
4281.08 2
4281.23 0
4281.38 0
4281.53 0
4281.68 0
4281.83 0
4281.98 0
4282.13 0
4282.28 0
4282.43 4
4282.58 12
4282.73 19
4282.88 27
4283.03 36
4283.18 46
4283.33 58
4283.48 74
4283.63 91
4283.78 108
4283.93 125
4284.08 139
4284.23 149
4284.38 155
4284.53 156
4284.68 152
4284.83 145
4284.98 136
4285.13 127
4285.28 119
4285.43 112
4285.58 106
4285.73 102
4285.88 100
4286.03 99
4286.18 99
4286.33 100
4286.48 100
4286.63 99
4286.78 96
4286.93 88
4287.08 78
4287.23 65
4287.38 52
4287.53 38
4287.68 25
4287.83 13
4287.98 3
4288.13 0
4288.28 0
4288.43 0
4288.58 0
4288.73 0
4288.88 4
4289.03 20
4289.18 39
4289.33 58
4289.48 75
4289.63 87
4289.78 94
4289.93 97
4290.08 97
4290.23 99
4290.38 103
4290.53 111
4290.68 123
4290.83 137
4290.98 153
4291.13 167
4291.28 177
4291.43 181
4291.58 178
4291.73 169
4291.88 154
4292.03 135
4292.18 115
4292.33 95
4292.48 77
4292.63 63
4292.78 51
4292.93 41
4293.08 33
4293.23 27
4293.38 23
4293.53 21
4293.68 22
4293.83 27
4293.99 35
4294.14 45
4294.29 56
4294.44 66
4294.59 77
4294.74 85
4294.89 92
4295.04 97
4295.19 100
4295.34 102
4295.49 103
4295.64 104
4295.79 107
4295.94 112
4296.09 118
4296.24 123
4296.39 127
4296.54 128
4296.69 125
4296.84 119
4296.99 111
4297.14 105
4297.29 101
4297.44 100
4297.59 102
4297.74 107
4297.89 113
4298.04 119
4298.19 124
4298.34 129
4298.49 135
4298.64 140
4298.79 145
4298.94 149
4299.09 150
4299.24 148
4299.40 143
4299.55 135
4299.70 126
4299.85 116
4300.00 106
4300.15 98
4300.30 89
4300.45 80
4300.60 70
4300.75 58
4300.90 46
4301.05 33
4301.20 23
4301.35 19
4301.50 21
4301.65 30
4301.80 45
4301.95 64
4302.10 85
4302.25 103
4302.40 118
4302.55 127
4302.70 132
4302.85 135
4303.00 135
4303.15 134
4303.30 133
4303.45 132
4303.61 130
4303.76 127
4303.91 123
4304.06 119
4304.21 115
4304.36 111
4304.51 109
4304.66 109
4304.81 111
4304.96 114
4305.11 118
4305.26 124
4305.41 132
4305.56 140
4305.71 150
4305.86 160
4306.01 171
4306.16 182
4306.31 194
4306.46 206
4306.61 220
4306.76 235
4306.91 249
4307.07 262
4307.22 272
4307.37 278
4307.52 279
4307.67 274
4307.82 265
4307.97 254
4308.12 243
4308.27 233
4308.42 225
4308.57 219
4308.72 214
4308.87 209
4309.02 204
4309.17 198
4309.32 191
4309.47 183
4309.62 175
4309.77 167
4309.92 160
4310.07 154
4310.23 147
4310.38 139
4310.53 129
4310.68 117
4310.83 102
4310.98 84
4311.13 65
4311.28 45
4311.43 24
4311.58 5
4311.73 0
4311.88 0
4312.03 0
4312.18 0
4312.33 0
4312.48 0
4312.63 0
4312.78 0
4312.93 12
4313.09 23
4313.24 31
4313.39 37
4313.54 41
4313.69 44
4313.84 46
4313.99 50
4314.14 53
4314.29 56
4314.44 59
4314.59 60
4314.74 58
4314.89 54
4315.04 49
4315.19 43
4315.34 39
4315.49 37
4315.65 39
4315.80 46
4315.95 56
4316.10 70
4316.25 84
4316.40 97
4316.55 108
4316.70 114
4316.85 117
4317.00 116
4317.15 114
4317.30 113
4317.45 114
4317.60 119
4317.75 129
4317.90 142
4318.06 156
4318.21 171
4318.36 183
4318.51 190
4318.66 192
4318.81 188
4318.96 179
4319.11 167
4319.26 155
4319.41 146
4319.56 140
4319.71 138
4319.86 142
4320.01 149
4320.16 157
4320.32 165
4320.47 172
4320.62 176
4320.77 178
4320.92 178
4321.07 177
4321.22 174
4321.37 170
4321.52 162
4321.67 150
4321.82 136
4321.97 120
4322.12 105
4322.27 94
4322.43 89
4322.58 89
4322.73 93
4322.88 98
4323.03 100
4323.18 98
4323.33 91
4323.48 81
4323.63 72
4323.78 66
4323.93 66
4324.08 72
4324.23 83
4324.39 96
4324.54 109
4324.69 118
4324.84 121
4324.99 117
4325.14 107
4325.29 92
4325.44 76
4325.59 60
4325.74 47
4325.89 40
4326.04 41
4326.19 48
4326.35 61
4326.50 76
4326.65 90
4326.80 101
4326.95 107
4327.10 108
4327.25 104
4327.40 99
4327.55 95
4327.70 94
4327.85 96
4328.00 102
4328.16 110
4328.31 119
4328.46 126
4328.61 130
4328.76 132
4328.91 132
4329.06 133
4329.21 136
4329.36 141
4329.51 147
4329.66 155
4329.81 161
4329.97 166
4330.12 170
4330.27 171
4330.42 170
4330.57 168
4330.72 165
4330.87 162
4331.02 159
4331.17 156
4331.32 156
4331.47 158
4331.62 162
4331.78 167
4331.93 173
4332.08 177
4332.23 177
4332.38 174
4332.53 166
4332.68 153
4332.83 137
4332.98 117
4333.13 95
4333.28 69
4333.44 42
4333.59 16
4333.74 0
4333.89 0
4334.04 0
4334.19 0
4334.34 0
4334.49 0
4334.64 0
4334.79 0
4334.94 6
4335.10 23
4335.25 39
4335.40 54
4335.55 70
4335.70 84
4335.85 99
4336.00 112
4336.15 123
4336.30 134
4336.45 142
4336.61 148
4336.76 150
4336.91 148
4337.06 143
4337.21 134
4337.36 123
4337.51 112
4337.66 103
4337.81 96
4337.96 94
4338.12 94
4338.27 96
4338.42 97
4338.57 98
4338.72 96
4338.87 93
4339.02 88
4339.17 82
4339.32 77
4339.47 74
4339.63 72
4339.78 72
4339.93 72
4340.08 72
4340.23 70
4340.38 66
4340.53 59
4340.68 49
4340.83 39
4340.98 31
4341.14 25
4341.29 26
4341.44 32
4341.59 44
4341.74 60
4341.89 79
4342.04 100
4342.19 120
4342.34 141
4342.50 161
4342.65 180
4342.80 198
4342.95 213
4343.10 225
4343.25 230
4343.40 228
4343.55 219
4343.70 206
4343.86 192
4344.01 180
4344.16 174
4344.31 175
4344.46 183
4344.61 195
4344.76 208
4344.91 219
4345.06 223
4345.22 220
4345.37 210
4345.52 194
4345.67 174
4345.82 154
4345.97 136
4346.12 120
4346.27 108
4346.42 100
4346.58 97
4346.73 97
4346.88 102
4347.03 113
4347.18 128
4347.33 147
4347.48 170
4347.63 194
4347.78 218
4347.94 238
4348.09 254
4348.24 265
4348.39 269
4348.54 270
4348.69 267
4348.84 263
4348.99 261
4349.15 262
4349.30 267
4349.45 275
4349.60 287
4349.75 298
4349.90 307
4350.05 312
4350.20 309
4350.36 300
4350.51 283
4350.66 261
4350.81 237
4350.96 211
4351.11 186
4351.26 163
4351.41 142
4351.56 124
4351.72 109
4351.87 98
4352.02 89
4352.17 83
4352.32 80
4352.47 78
4352.62 78
4352.77 80
4352.93 84
4353.08 88
4353.23 93
4353.38 98
4353.53 101
4353.68 102
4353.83 101
4353.98 96
4354.14 90
4354.29 83
4354.44 77
4354.59 73
4354.74 72
4354.89 73
4355.04 76
4355.20 81
4355.35 86
4355.50 92
4355.65 97
4355.80 104
4355.95 112
4356.10 122
4356.25 132
4356.41 141
4356.56 148
4356.71 149
4356.86 144
4357.01 134
4357.16 119
4357.31 101
4357.47 85
4357.62 71
4357.77 61
4357.92 56
4358.07 55
4358.22 59
4358.37 65
4358.52 75
4358.68 87
4358.83 101
4358.98 116
4359.13 131
4359.28 147
4359.43 160
4359.58 172
4359.74 182
4359.89 191
4360.04 197
4360.19 200
4360.34 200
4360.49 197
4360.64 190
4360.80 180
4360.95 168
4361.10 154
4361.25 141
4361.40 129
4361.55 121
4361.70 117
4361.85 117
4362.01 122
4362.16 130
4362.31 140
4362.46 149
4362.61 156
4362.76 160
4362.91 162
4363.07 161
4363.22 160
4363.37 158
4363.52 157
4363.67 157
4363.82 158
4363.97 157
4364.13 155
4364.28 151
4364.43 145
4364.58 138
4364.73 128
4364.88 118
4365.04 109
4365.19 100
4365.34 95
4365.49 94
4365.64 100
4365.79 112
4365.94 132
4366.10 158
4366.25 185
4366.40 212
4366.55 233
4366.70 247
4366.85 252
4367.00 249
4367.16 241
4367.31 230
4367.46 220
4367.61 212
4367.76 208
4367.91 206
4368.07 205
4368.22 204
4368.37 202
4368.52 198
4368.67 193
4368.82 187
4368.97 182
4369.13 178
4369.28 175
4369.43 172
4369.58 167
4369.73 161
4369.88 152
4370.04 143
4370.19 134
4370.34 128
4370.49 128
4370.64 135
4370.79 147
4370.94 164
4371.10 183
4371.25 200
4371.40 213
4371.55 221
4371.70 224
4371.85 223
4372.01 221
4372.16 218
4372.31 219
4372.46 222
4372.61 228
4372.76 236
4372.92 242
4373.07 246
4373.22 245
4373.37 239
4373.52 226
4373.67 208
4373.82 187
4373.98 165
4374.13 144
4374.28 124
4374.43 109
4374.58 97
4374.73 88
4374.89 83
4375.04 80
4375.19 79
4375.34 79
4375.49 81
4375.64 82
4375.80 82
4375.95 80
4376.10 74
4376.25 63
4376.40 49
4376.55 32
4376.71 15
4376.86 0
4377.01 0
4377.16 0
4377.31 0
4377.46 0
4377.62 0
4377.77 0
4377.92 3
4378.07 10
4378.22 15
4378.37 17
4378.53 16
4378.68 15
4378.83 16
4378.98 20
4379.13 27
4379.28 37
4379.44 47
4379.59 56
4379.74 62
4379.89 64
4380.04 63
4380.20 59
4380.35 54
4380.50 50
4380.65 46
4380.80 43
4380.95 41
4381.11 40
4381.26 39
4381.41 39
4381.56 42
4381.71 48
4381.86 56
4382.02 66
4382.17 76
4382.32 85
4382.47 90
4382.62 92
4382.78 89
4382.93 83
4383.08 75
4383.23 68
4383.38 62
4383.53 58
4383.69 58
4383.84 60
4383.99 64
4384.14 68
4384.29 72
4384.44 74
4384.60 73
4384.75 70
4384.90 66
4385.05 61
4385.20 57
4385.36 54
4385.51 53
4385.66 52
4385.81 52
4385.96 53
4386.11 53
4386.27 54
4386.42 57
4386.57 63
4386.72 74
4386.87 89
4387.03 107
4387.18 125
4387.33 139
4387.48 148
4387.63 151
4387.79 148
4387.94 140
4388.09 130
4388.24 119
4388.39 109
4388.54 102
4388.70 96
4388.85 93
4389.00 91
4389.15 90
4389.30 92
4389.46 95
4389.61 99
4389.76 102
4389.91 104
4390.06 104
4390.22 101
4390.37 97
4390.52 92
4390.67 88
4390.82 88
4390.97 92
4391.13 100
4391.28 111
4391.43 123
4391.58 135
4391.73 147
4391.89 157
4392.04 165
4392.19 173
4392.34 181
4392.49 188
4392.65 195
4392.80 201
4392.95 207
4393.10 211
4393.25 215
4393.41 219
4393.56 221
4393.71 221
4393.86 220
4394.01 216
4394.17 209
4394.32 200
4394.47 188
4394.62 174
4394.77 158
4394.93 141
4395.08 125
4395.23 108
4395.38 92
4395.53 78
4395.69 65
4395.84 54
4395.99 44
4396.14 35
4396.29 28
4396.45 22
4396.60 16
4396.75 11
4396.90 6
4397.05 3
4397.21 1
4397.36 2
4397.51 6
4397.66 13
4397.81 24
4397.97 36
4398.12 49
4398.27 60
4398.42 70
4398.57 77
4398.73 83
4398.88 88
4399.03 93
4399.18 97
4399.33 100
4399.49 99
4399.64 96
4399.79 89
4399.94 80
4400.09 71
4400.25 64
4400.40 59
4400.55 56
4400.70 53
4400.86 50
4401.01 45
4401.16 38
4401.31 30
4401.46 22
4401.62 18
4401.77 16
4401.92 17
4402.07 19
4402.22 18
4402.38 14
4402.53 7
4402.68 0
4402.83 0
4402.98 0
4403.14 0
4403.29 0
4403.44 0
4403.59 0
4403.75 0
4403.90 4
4404.05 12
4404.20 22
4404.35 34
4404.51 50
4404.66 67
4404.81 86
4404.96 104
4405.11 118
4405.27 128
4405.42 131
4405.57 130
4405.72 125
4405.88 117
4406.03 109
4406.18 99
4406.33 91
4406.48 82
4406.64 73
4406.79 63
4406.94 52
4407.09 41
4407.25 30
4407.40 21
4407.55 15
4407.70 12
4407.85 11
4408.01 11
4408.16 11
4408.31 11
4408.46 10
4408.62 9
4408.77 10
4408.92 14
4409.07 22
4409.22 33
4409.38 46
4409.53 60
4409.68 73
4409.83 84
4409.99 92
4410.14 97
4410.29 100
4410.44 100
4410.59 100
4410.75 102
4410.90 107
4411.05 116
4411.20 128
4411.36 143
4411.51 158
4411.66 171
4411.81 180
4411.96 183
4412.12 182
4412.27 175
4412.42 166
4412.57 154
4412.73 141
4412.88 127
4413.03 114
4413.18 101
4413.34 88
4413.49 76
4413.64 66
4413.79 58
4413.94 52
4414.10 49
4414.25 49
4414.40 50
4414.55 52
4414.71 55
4414.86 59
4415.01 65
4415.16 72
4415.32 82
4415.47 95
4415.62 109
4415.77 123
4415.92 136
4416.08 145
4416.23 151
4416.38 152
4416.53 148
4416.69 142
4416.84 134
4416.99 126
4417.14 118
4417.30 111
4417.45 105
4417.60 98
4417.75 91
4417.91 84
4418.06 76
4418.21 68
4418.36 60
4418.52 55
4418.67 51
4418.82 48
4418.97 48
4419.12 51
4419.28 55
4419.43 61
4419.58 70
4419.73 82
4419.89 98
4420.04 117
4420.19 138
4420.34 159
4420.50 180
4420.65 197
4420.80 210
4420.95 217
4421.11 219
4421.26 217
4421.41 214
4421.56 212
4421.72 211
4421.87 214
4422.02 221
4422.17 230
4422.33 240
4422.48 248
4422.63 254
4422.78 256
4422.94 257
4423.09 257
4423.24 260
4423.39 268
4423.55 280
4423.70 296
4423.85 315
4424.00 334
4424.16 352
4424.31 366
4424.46 375
4424.61 377
4424.77 373
4424.92 363
4425.07 348
4425.22 331
4425.38 314
4425.53 300
4425.68 291
4425.83 288
4425.99 291
4426.14 299
4426.29 309
4426.44 320
4426.60 329
4426.75 335
4426.90 336
4427.05 332
4427.21 325
4427.36 317
4427.51 311
4427.66 310
4427.82 313
4427.97 321
4428.12 333
4428.27 344
4428.43 353
4428.58 357
4428.73 354
4428.88 347
4429.04 336
4429.19 323
4429.34 310
4429.49 298
4429.65 287
4429.80 277
4429.95 269
4430.10 263
4430.26 260
4430.41 262
4430.56 267
4430.72 277
4430.87 288
4431.02 300
4431.17 311
4431.33 318
4431.48 321
4431.63 321
4431.78 318
4431.94 315
4432.09 313
4432.24 313
4432.39 316
4432.55 322
4432.70 327
4432.85 331
4433.00 331
4433.16 327
4433.31 319
4433.46 310
4433.62 301
4433.77 295
4433.92 294
4434.07 298
4434.23 306
4434.38 317
4434.53 326
4434.68 331
4434.84 331
4434.99 324
4435.14 313
4435.29 300
4435.45 286
4435.60 274
4435.75 265
4435.91 260
4436.06 256
4436.21 254
4436.36 250
4436.52 243
4436.67 233
4436.82 221
4436.97 207
4437.13 193
4437.28 179
4437.43 167
4437.59 155
4437.74 144
4437.89 133
4438.04 121
4438.20 110
4438.35 99
4438.50 91
4438.65 85
4438.81 82
4438.96 80
4439.11 79
4439.27 78
4439.42 77
4439.57 75
4439.72 74
4439.88 74
4440.03 74
4440.18 76
4440.33 77
4440.49 78
4440.64 78
4440.79 78
4440.95 77
4441.10 77
4441.25 78
4441.40 80
4441.56 82
4441.71 85
4441.86 90
4442.02 98
4442.17 108
4442.32 120
4442.47 134
4442.63 148
4442.78 160
4442.93 167
4443.09 168
4443.24 164
4443.39 156
4443.54 146
4443.70 138
4443.85 133
4444.00 133
4444.15 138
4444.31 147
4444.46 157
4444.61 169
4444.77 181
4444.92 192
4445.07 201
4445.22 209
4445.38 215
4445.53 219
4445.68 223
4445.84 228
4445.99 234
4446.14 242
4446.29 250
4446.45 259
4446.60 266
4446.75 269
4446.91 266
4447.06 258
4447.21 244
4447.36 225
4447.52 203
4447.67 180
4447.82 158
4447.98 137
4448.13 118
4448.28 101
4448.44 86
4448.59 73
4448.74 62
4448.89 53
4449.05 47
4449.20 46
4449.35 49
4449.51 57
4449.66 69
4449.81 84
4449.96 101
4450.12 118
4450.27 132
4450.42 141
4450.58 145
4450.73 142
4450.88 132
4451.04 116
4451.19 93
4451.34 67
4451.49 40
4451.65 14
4451.80 0
4451.95 0
4452.11 0
4452.26 0
4452.41 0
4452.56 0
4452.72 0
4452.87 0
4453.02 8
4453.18 21
4453.33 33
4453.48 42
4453.64 49
4453.79 53
4453.94 52
4454.09 47
4454.25 39
4454.40 29
4454.55 18
4454.71 9
4454.86 3
4455.01 2
4455.17 7
4455.32 16
4455.47 29
4455.63 44
4455.78 57
4455.93 69
4456.08 78
4456.24 84
4456.39 87
4456.54 88
4456.70 88
4456.85 87
4457.00 85
4457.16 81
4457.31 73
4457.46 63
4457.61 51
4457.77 37
4457.92 25
4458.07 16
4458.23 11
4458.38 11
4458.53 16
4458.69 25
4458.84 35
4458.99 46
4459.15 54
4459.30 60
4459.45 62
4459.60 61
4459.76 57
4459.91 52
4460.06 48
4460.22 46
4460.37 47
4460.52 52
4460.68 61
4460.83 72
4460.98 85
4461.14 97
4461.29 108
4461.44 115
4461.60 118
4461.75 118
4461.90 114
4462.05 108
4462.21 101
4462.36 94
4462.51 89
4462.67 85
4462.82 84
4462.97 85
4463.13 87
4463.28 90
4463.43 93
4463.59 94
4463.74 94
4463.89 92
4464.05 87
4464.20 82
4464.35 76
4464.51 71
4464.66 66
4464.81 63
4464.97 61
4465.12 60
4465.27 60
4465.42 60
4465.58 60
4465.73 61
4465.88 62
4466.04 64
4466.19 67
4466.34 70
4466.50 73
4466.65 76
4466.80 78
4466.96 80
4467.11 82
4467.26 83
4467.42 84
4467.57 84
4467.72 83
4467.88 81
4468.03 77
4468.18 73
4468.34 67
4468.49 62
4468.64 57
4468.80 54
4468.95 52
4469.10 51
4469.26 52
4469.41 53
4469.56 54
4469.72 52
4469.87 49
4470.02 44
4470.18 38
4470.33 30
4470.48 23
4470.64 18
4470.79 15
4470.94 14
4471.09 16
4471.25 21
4471.40 28
4471.55 37
4471.71 46
4471.86 55
4472.01 62
4472.17 65
4472.32 64
4472.47 59
4472.63 50
4472.78 40
4472.93 30
4473.09 23
4473.24 17
4473.39 15
4473.55 16
4473.70 19
4473.85 24
4474.01 30
4474.16 37
4474.31 46
4474.47 56
4474.62 65
4474.77 73
4474.93 78
4475.08 79
4475.23 76
4475.39 69
4475.54 60
4475.70 51
4475.85 44
4476.00 40
4476.16 42
4476.31 50
4476.46 63
4476.62 80
4476.77 99
4476.92 116
4477.08 129
4477.23 134
4477.38 131
4477.54 120
4477.69 104
4477.84 85
4478.00 65
4478.15 49
4478.30 37
4478.46 30
4478.61 27
4478.76 28
4478.92 31
4479.07 33
4479.22 34
4479.38 33
4479.53 29
4479.68 25
4479.84 20
4479.99 16
4480.14 13
4480.30 12
4480.45 12
4480.60 12
4480.76 11
4480.91 8
4481.07 5
4481.22 0
4481.37 0
4481.53 0
4481.68 0
4481.83 0
4481.99 0
4482.14 0
4482.29 0
4482.45 5
4482.60 14
4482.75 23
4482.91 30
4483.06 36
4483.21 40
4483.37 42
4483.52 44
4483.67 46
4483.83 48
4483.98 50
4484.13 50
4484.29 48
4484.44 42
4484.60 33
4484.75 21
4484.90 9
4485.06 0
4485.21 0
4485.36 0
4485.52 0
4485.67 0
4485.82 0
4485.98 0
4486.13 0
4486.28 0
4486.44 0
4486.59 2
4486.75 7
4486.90 14
4487.05 24
4487.21 38
4487.36 55
4487.51 75
4487.67 97
4487.82 118
4487.97 138
4488.13 155
4488.28 169
4488.43 180
4488.59 189
4488.74 197
4488.90 205
4489.05 212
4489.20 220
4489.36 226
4489.51 230
4489.66 233
4489.82 233
4489.97 230
4490.12 227
4490.28 224
4490.43 221
4490.59 218
4490.74 216
4490.89 214
4491.05 211
4491.20 207
4491.35 203
4491.51 198
4491.66 194
4491.81 191
4491.97 188
4492.12 184
4492.28 180
4492.43 174
4492.58 167
4492.74 159
4492.89 152
4493.04 147
4493.20 146
4493.35 149
4493.50 157
4493.66 165
4493.81 173
4493.97 177
4494.12 176
4494.27 171
4494.43 164
4494.58 158
4494.73 155
4494.89 156
4495.04 162
4495.20 171
4495.35 180
4495.50 188
4495.66 193
4495.81 195
4495.96 193
4496.12 187
4496.27 179
4496.43 168
4496.58 155
4496.73 141
4496.89 126
4497.04 114
4497.19 104
4497.35 96
4497.50 93
4497.66 92
4497.81 93
4497.96 95
4498.12 99
4498.27 104
4498.42 110
4498.58 116
4498.73 121
4498.89 124
4499.04 124
4499.19 122
4499.35 118
4499.50 113
4499.65 110
4499.81 110
4499.96 113
4500.12 119
4500.27 127
4500.42 137
4500.58 147
4500.73 155
4500.88 162
4501.04 167
4501.19 170
4501.35 171
4501.50 169
4501.65 165
4501.81 159
4501.96 152
4502.12 143
4502.27 134
4502.42 124
4502.58 115
4502.73 107
4502.88 99
4503.04 93
4503.19 88
4503.35 85
4503.50 84
4503.65 84
4503.81 85
4503.96 86
4504.12 88
4504.27 90
4504.42 94
4504.58 98
4504.73 101
4504.88 104
4505.04 105
4505.19 104
4505.35 100
4505.50 91
4505.65 80
4505.81 67
4505.96 55
4506.12 45
4506.27 40
4506.42 41
4506.58 49
4506.73 62
4506.89 78
4507.04 93
4507.19 104
4507.35 110
4507.50 108
4507.65 99
4507.81 86
4507.96 71
4508.12 57
4508.27 45
4508.42 36
4508.58 28
4508.73 22
4508.89 15
4509.04 7
4509.19 0
4509.35 0
4509.50 0
4509.66 0
4509.81 0
4509.96 0
4510.12 0
4510.27 6
4510.43 12
4510.58 15
4510.73 15
4510.89 11
4511.04 6
4511.20 1
4511.35 0
4511.50 0
4511.66 4
4511.81 12
4511.97 23
4512.12 36
4512.27 51
4512.43 66
4512.58 81
4512.74 95
4512.89 106
4513.04 113
4513.20 115
4513.35 110
4513.51 101
4513.66 87
4513.81 72
4513.97 57
4514.12 46
4514.28 39
4514.43 38
4514.58 40
4514.74 45
4514.89 49
4515.05 52
4515.20 52
4515.35 51
4515.51 49
4515.66 47
4515.82 48
4515.97 51
4516.12 57
4516.28 65
4516.43 74
4516.59 83
4516.74 91
4516.90 98
4517.05 102
4517.20 104
4517.36 104
4517.51 102
4517.67 97
4517.82 90
4517.97 80
4518.13 70
4518.28 59
4518.44 50
4518.59 44
4518.74 42
4518.90 46
4519.05 56
4519.21 70
4519.36 86
4519.52 102
4519.67 114
4519.82 123
4519.98 127
4520.13 128
4520.29 126
4520.44 122
4520.59 118
4520.75 114
4520.90 109
4521.06 103
4521.21 96
4521.36 89
4521.52 82
4521.67 74
4521.83 68
4521.98 63
4522.14 59
4522.29 56
4522.44 54
4522.60 55
4522.75 58
4522.91 62
4523.06 69
4523.21 77
4523.37 86
4523.52 96
4523.68 107
4523.83 118
4523.99 129
4524.14 140
4524.29 150
4524.45 157
4524.60 159
4524.76 158
4524.91 152
4525.07 143
4525.22 133
4525.37 123
4525.53 116
4525.68 110
4525.84 107
4525.99 103
4526.15 99
4526.30 92
4526.45 83
4526.61 72
4526.76 60
4526.92 51
4527.07 43
4527.22 39
4527.38 38
4527.53 39
4527.69 43
4527.84 47
4528.00 53
4528.15 61
4528.30 71
4528.46 84
4528.61 99
4528.77 116
4528.92 131
4529.08 144
4529.23 154
4529.38 160
4529.54 163
4529.69 162
4529.85 159
4530.00 156
4530.16 152
4530.31 150
4530.46 149
4530.62 149
4530.77 150
4530.93 150
4531.08 149
4531.24 145
4531.39 138
4531.55 127
4531.70 112
4531.85 95
4532.01 77
4532.16 60
4532.32 46
4532.47 37
4532.63 35
4532.78 41
4532.93 54
4533.09 71
4533.24 88
4533.40 103
4533.55 112
4533.71 115
4533.86 112
4534.01 105
4534.17 98
4534.32 92
4534.48 87
4534.63 84
4534.79 82
4534.94 80
4535.10 78
4535.25 75
4535.40 74
4535.56 75
4535.71 78
4535.87 84
4536.02 90
4536.18 94
4536.33 95
4536.49 92
4536.64 86
4536.79 79
4536.95 71
4537.10 64
4537.26 59
4537.41 55
4537.57 53
4537.72 50
4537.88 47
4538.03 43
4538.18 38
4538.34 32
4538.49 25
4538.65 18
4538.80 11
4538.96 5
4539.11 0
4539.27 0
4539.42 0
4539.57 0
4539.73 4
4539.88 18
4540.04 35
4540.19 54
4540.35 71
4540.50 84
4540.66 92
4540.81 95
4540.96 94
4541.12 91
4541.27 88
4541.43 86
4541.58 84
4541.74 81
4541.89 76
4542.05 67
4542.20 56
4542.36 44
4542.51 33
4542.66 24
4542.82 19
4542.97 18
4543.13 18
4543.28 18
4543.44 15
4543.59 9
4543.75 0
4543.90 0
4544.05 0
4544.21 0
4544.36 0
4544.52 0
4544.67 0
4544.83 0
4544.98 11
4545.14 19
4545.29 26
4545.45 30
4545.60 33
4545.76 37
4545.91 45
4546.06 56
4546.22 73
4546.37 93
4546.53 115
4546.68 135
4546.84 151
4546.99 159
4547.15 159
4547.30 151
4547.46 137
4547.61 119
4547.76 101
4547.92 87
4548.07 78
4548.23 76
4548.38 81
4548.54 90
4548.69 103
4548.85 116
4549.00 127
4549.16 135
4549.31 138
4549.47 138
4549.62 136
4549.77 132
4549.93 127
4550.08 124
4550.24 121
4550.39 120
4550.55 120
4550.70 122
4550.86 124
4551.01 128
4551.17 131
4551.32 135
4551.48 138
4551.63 140
4551.79 143
4551.94 146
4552.09 149
4552.25 153
4552.40 159
4552.56 165
4552.71 172
4552.87 178
4553.02 185
4553.18 191
4553.33 196
4553.49 199
4553.64 200
4553.80 197
4553.95 191
4554.11 181
4554.26 169
4554.42 156
4554.57 144
4554.72 135
4554.88 130
4555.03 128
4555.19 129
4555.34 132
4555.50 136
4555.65 141
4555.81 144
4555.96 147
4556.12 148
4556.27 147
4556.43 144
4556.58 140
4556.74 136
4556.89 131
4557.05 127
4557.20 126
4557.36 126
4557.51 129
4557.67 135
4557.82 143
4557.97 154
4558.13 166
4558.28 179
4558.44 189
4558.59 195
4558.75 196
4558.90 190
4559.06 178
4559.21 161
4559.37 142
4559.52 126
4559.68 114
4559.83 109
4559.99 113
4560.14 126
4560.30 146
4560.45 170
4560.61 197
4560.76 224
4560.92 250
4561.07 274
4561.23 297
4561.38 319
4561.54 341
4561.69 363
4561.85 384
4562.00 402
4562.15 419
4562.31 432
4562.46 443
4562.62 453
4562.77 464
4562.93 477
4563.08 493
4563.24 511
4563.39 532
4563.55 553
4563.70 574
4563.86 594
4564.01 613
4564.17 632
4564.32 652
4564.48 675
4564.63 700
4564.79 727
4564.94 755
4565.10 783
4565.25 807
4565.41 828
4565.56 846
4565.72 860
4565.87 872
4566.03 882
4566.18 893
4566.34 903
4566.49 912
4566.65 918
4566.80 922
4566.96 924
4567.11 925
4567.27 927
4567.42 932
4567.58 941
4567.73 955
4567.89 970
4568.04 984
4568.20 992
4568.35 990
4568.51 976
4568.66 951
4568.82 917
4568.97 878
4569.13 838
4569.28 803
4569.44 773
4569.59 750
4569.75 734
4569.90 723
4570.06 715
4570.21 711
4570.37 708
4570.52 707
4570.68 707
4570.83 707
4570.99 705
4571.14 701
4571.30 693
4571.45 682
4571.61 666
4571.76 648
4571.92 627
4572.07 605
4572.23 582
4572.38 560
4572.54 536
4572.69 512
4572.85 486
4573.00 459
4573.16 431
4573.31 404
4573.47 379
4573.62 358
4573.78 342
4573.93 332
4574.09 326
4574.24 324
4574.40 324
4574.55 324
4574.71 323
4574.86 318
4575.02 311
4575.17 302
4575.33 291
4575.48 280
4575.64 270
4575.79 261
4575.95 253
4576.10 246
4576.26 239
4576.41 232
4576.57 223
4576.72 213
4576.88 201
4577.03 189
4577.19 178
4577.34 169
4577.50 160
4577.65 153
4577.81 146
4577.96 141
4578.12 136
4578.27 132
4578.43 128
4578.58 125
4578.74 123
4578.89 121
4579.05 120
4579.20 119
4579.36 119
4579.52 121
4579.67 126
4579.83 133
4579.98 143
4580.14 156
4580.29 171
4580.45 185
4580.60 198
4580.76 209
4580.91 218
4581.07 226
4581.22 232
4581.38 237
4581.53 243
4581.69 249
4581.84 254
4582.00 260
4582.15 265
4582.31 270
4582.46 274
4582.62 279
4582.77 285
4582.93 291
4583.08 299
4583.24 308
4583.39 318
4583.55 326
4583.71 333
4583.86 337
4584.02 338
4584.17 336
4584.33 333
4584.48 328
4584.64 323
4584.79 317
4584.95 309
4585.10 301
4585.26 293
4585.41 285
4585.57 278
4585.72 273
4585.88 272
4586.03 275
4586.19 282
4586.34 291
4586.50 302
4586.65 311
4586.81 318
4586.97 321
4587.12 318
4587.28 309
4587.43 295
4587.59 277
4587.74 258
4587.90 239
4588.05 224
4588.21 212
4588.36 205
4588.52 201
4588.67 200
4588.83 199
4588.98 198
4589.14 195
4589.29 192
4589.45 189
4589.61 187
4589.76 187
4589.92 188
4590.07 191
4590.23 194
4590.38 195
4590.54 195
4590.69 194
4590.85 193
4591.00 192
4591.16 193
4591.31 195
4591.47 195
4591.63 194
4591.78 191
4591.94 184
4592.09 175
4592.25 167
4592.40 163
4592.56 163
4592.71 170
4592.87 181
4593.02 193
4593.18 202
4593.33 205
4593.49 199
4593.64 184
4593.80 164
4593.96 140
4594.11 118
4594.27 99
4594.42 85
4594.58 76
4594.73 72
4594.89 70
4595.04 70
4595.20 72
4595.35 76
4595.51 83
4595.67 93
4595.82 105
4595.98 116
4596.13 125
4596.29 130
4596.44 130
4596.60 126
4596.75 119
4596.91 112
4597.06 106
4597.22 104
4597.37 104
4597.53 107
4597.69 112
4597.84 117
4598.00 122
4598.15 126
4598.31 130
4598.46 135
4598.62 139
4598.77 144
4598.93 146
4599.09 143
4599.24 134
4599.40 119
4599.55 98
4599.71 75
4599.86 54
4600.02 38
4600.17 31
4600.33 32
4600.48 41
4600.64 54
4600.80 68
4600.95 80
4601.11 88
4601.26 93
4601.42 96
4601.57 99
4601.73 104
4601.88 112
4602.04 121
4602.20 130
4602.35 139
4602.51 145
4602.66 148
4602.82 147
4602.97 143
4603.13 135
4603.28 124
4603.44 112
4603.60 100
4603.75 89
4603.91 81
4604.06 80
4604.22 85
4604.37 98
4604.53 115
4604.68 136
4604.84 156
4605.00 173
4605.15 185
4605.31 189
4605.46 185
4605.62 174
4605.77 158
4605.93 140
4606.08 123
4606.24 109
4606.40 101
4606.55 99
4606.71 102
4606.86 109
4607.02 117
4607.17 122
4607.33 125
4607.48 124
4607.64 121
4607.80 118
4607.95 117
4608.11 119
4608.26 123
4608.42 129
4608.57 133
4608.73 134
4608.89 130
4609.04 122
4609.20 111
4609.35 100
4609.51 90
4609.66 84
4609.82 83
4609.98 85
4610.13 90
4610.29 96
4610.44 100
4610.60 102
4610.75 101
4610.91 97
4611.06 91
4611.22 82
4611.38 71
4611.53 58
4611.69 44
4611.84 30
4612.00 15
4612.15 2
4612.31 0
4612.47 0
4612.62 0
4612.78 0
4612.93 0
4613.09 0
4613.24 0
4613.40 0
4613.56 5
4613.71 12
4613.87 20
4614.02 29
4614.18 39
4614.33 49
4614.49 59
4614.65 69
4614.80 80
4614.96 92
4615.11 105
4615.27 117
4615.43 129
4615.58 137
4615.74 139
4615.89 136
4616.05 126
4616.20 114
4616.36 102
4616.52 95
4616.67 95
4616.83 104
4616.98 119
4617.14 138
4617.29 158
4617.45 174
4617.61 184
4617.76 188
4617.92 188
4618.07 186
4618.23 182
4618.39 179
4618.54 177
4618.70 175
4618.85 172
4619.01 168
4619.16 162
4619.32 156
4619.48 149
4619.63 143
4619.79 137
4619.94 131
4620.10 126
4620.25 120
4620.41 114
4620.57 107
4620.72 100
4620.88 94
4621.03 89
4621.19 84
4621.35 80
4621.50 75
4621.66 69
4621.81 63
4621.97 56
4622.13 48
4622.28 41
4622.44 36
4622.59 32
4622.75 31
4622.90 32
4623.06 35
4623.22 39
4623.37 43
4623.53 47
4623.68 50
4623.84 50
4624.00 49
4624.15 46
4624.31 40
4624.46 33
4624.62 26
4624.78 21
4624.93 19
4625.09 21
4625.24 28
4625.40 39
4625.56 52
4625.71 65
4625.87 76
4626.02 81
4626.18 81
4626.33 74
4626.49 62
4626.65 48
4626.80 33
4626.96 19
4627.11 8
4627.27 0
4627.43 0
4627.58 0
4627.74 0
4627.89 0
4628.05 2
4628.21 6
4628.36 10
4628.52 12
4628.67 13
4628.83 13
4628.99 10
4629.14 7
4629.30 2
4629.45 0
4629.61 0
4629.77 0
4629.92 0
4630.08 0
4630.23 0
4630.39 0
4630.55 13
4630.70 28
4630.86 43
4631.01 55
4631.17 61
4631.33 62
4631.48 59
4631.64 52
4631.79 45
4631.95 40
4632.11 39
4632.26 41
4632.42 46
4632.57 54
4632.73 63
4632.89 70
4633.04 78
4633.20 85
4633.35 92
4633.51 98
4633.67 104
4633.82 109
4633.98 113
4634.14 114
4634.29 113
4634.45 111
4634.60 107
4634.76 105
4634.92 103
4635.07 102
4635.23 102
4635.38 103
4635.54 104
4635.70 105
4635.85 106
4636.01 107
4636.16 108
4636.32 111
4636.48 114
4636.63 119
4636.79 125
4636.94 132
4637.10 141
4637.26 151
4637.41 159
4637.57 165
4637.73 168
4637.88 167
4638.04 162
4638.19 156
4638.35 148
4638.51 143
4638.66 139
4638.82 137
4638.97 137
4639.13 137
4639.29 135
4639.44 131
4639.60 123
4639.76 111
4639.91 97
4640.07 81
4640.22 63
4640.38 46
4640.54 30
4640.69 16
4640.85 5
4641.00 0
4641.16 0
4641.32 0
4641.47 0
4641.63 0
4641.79 0
4641.94 0
4642.10 0
4642.25 0
4642.41 3
4642.57 9
4642.72 15
4642.88 21
4643.04 25
4643.19 26
4643.35 25
4643.50 23
4643.66 19
4643.82 16
4643.97 16
4644.13 17
4644.29 21
4644.44 28
4644.60 35
4644.75 42
4644.91 49
4645.07 55
4645.22 61
4645.38 67
4645.54 75
4645.69 84
4645.85 94
4646.00 106
4646.16 120
4646.32 134
4646.47 147
4646.63 159
4646.79 167
4646.94 172
4647.10 172
4647.25 168
4647.41 160
4647.57 150
4647.72 140
4647.88 131
4648.04 123
4648.19 118
4648.35 115
4648.51 115
4648.66 116
4648.82 119
4648.97 122
4649.13 124
4649.29 124
4649.44 121
4649.60 113
4649.76 102
4649.91 87
4650.07 71
4650.22 56
4650.38 43
4650.54 34
4650.69 30
4650.85 29
4651.01 29
4651.16 30
4651.32 30
4651.48 27
4651.63 22
4651.79 14
4651.94 5
4652.10 0
4652.26 0
4652.41 0
4652.57 0
4652.73 0
4652.88 0
4653.04 0
4653.20 0
4653.35 2
4653.51 10
4653.66 20
4653.82 30
4653.98 39
4654.13 47
4654.29 53
4654.45 58
4654.60 62
4654.76 65
4654.92 66
4655.07 66
4655.23 64
4655.39 60
4655.54 54
4655.70 47
4655.85 40
4656.01 35
4656.17 33
4656.32 35
4656.48 40
4656.64 48
4656.79 57
4656.95 66
4657.11 71
4657.26 73
4657.42 72
4657.58 69
4657.73 65
4657.89 63
4658.05 64
4658.20 65
4658.36 68
4658.51 70
4658.67 70
4658.83 69
4658.98 66
4659.14 64
4659.30 63
4659.45 66
4659.61 72
4659.77 83
4659.92 96
4660.08 112
4660.24 128
4660.39 143
4660.55 156
4660.71 163
4660.86 165
4661.02 162
4661.18 153
4661.33 141
4661.49 126
4661.64 112
4661.80 99
4661.96 87
4662.11 79
4662.27 72
4662.43 67
4662.58 64
4662.74 63
4662.90 65
4663.05 69
4663.21 76
4663.37 85
4663.52 96
4663.68 106
4663.84 113
4663.99 117
4664.15 117
4664.31 113
4664.46 106
4664.62 99
4664.78 93
4664.93 89
4665.09 86
4665.25 83
4665.40 80
4665.56 74
4665.72 66
4665.87 57
4666.03 47
4666.19 39
4666.34 34
4666.50 33
4666.66 35
4666.81 39
4666.97 43
4667.13 45
4667.28 43
4667.44 37
4667.60 28
4667.75 17
4667.91 6
4668.07 0
4668.22 0
4668.38 0
4668.54 0
4668.69 0
4668.85 0
4669.01 1
4669.16 1
4669.32 1
4669.47 0
4669.63 0
4669.79 2
4669.95 7
4670.10 17
4670.26 30
4670.42 44
4670.57 59
4670.73 74
4670.89 88
4671.04 100
4671.20 110
4671.36 118
4671.51 122
4671.67 123
4671.83 121
4671.98 116
4672.14 107
4672.30 97
4672.45 86
4672.61 74
4672.77 64
4672.92 56
4673.08 51
4673.24 49
4673.39 49
4673.55 50
4673.71 51
4673.86 49
4674.02 46
4674.18 39
4674.33 30
4674.49 19
4674.65 9
4674.80 1
4674.96 0
4675.12 0
4675.27 1
4675.43 11
4675.59 27
4675.74 45
4675.90 65
4676.06 84
4676.21 99
4676.37 110
4676.53 117
4676.68 119
4676.84 118
4677.00 116
4677.15 113
4677.31 111
4677.47 110
4677.63 110
4677.78 111
4677.94 111
4678.10 110
4678.25 108
4678.41 104
4678.57 99
4678.72 92
4678.88 84
4679.04 75
4679.19 65
4679.35 57
4679.51 48
4679.66 41
4679.82 35
4679.98 30
4680.13 27
4680.29 25
4680.45 25
4680.61 25
4680.76 27
4680.92 29
4681.08 31
4681.23 33
4681.39 35
4681.55 37
4681.70 39
4681.86 42
4682.02 46
4682.17 50
4682.33 55
4682.49 59
4682.64 63
4682.80 65
4682.96 67
4683.12 68
4683.27 69
4683.43 71
4683.59 73
4683.74 76
4683.90 79
4684.06 81
4684.21 84
4684.37 85
4684.53 87
4684.68 89
4684.84 92
4685.00 97
4685.16 105
4685.31 116
4685.47 132
4685.63 151
4685.78 173
4685.94 197
4686.10 219
4686.25 237
4686.41 248
4686.57 252
4686.72 247
4686.88 236
4687.04 220
4687.20 205
4687.35 194
4687.51 189
4687.67 191
4687.82 200
4687.98 213
4688.14 229
4688.29 243
4688.45 253
4688.61 257
4688.77 255
4688.92 247
4689.08 234
4689.24 219
4689.39 203
4689.55 189
4689.71 178
4689.86 169
4690.02 162
4690.18 157
4690.34 153
4690.49 147
4690.65 140
4690.81 133
4690.96 127
4691.12 124
4691.28 124
4691.43 128
4691.59 138
4691.75 152
4691.91 169
4692.06 185
4692.22 198
4692.38 208
4692.53 213
4692.69 212
4692.85 209
4693.00 203
4693.16 198
4693.32 194
4693.48 193
4693.63 194
4693.79 198
4693.95 202
4694.10 207
4694.26 210
4694.42 211
4694.58 209
4694.73 201
4694.89 189
4695.05 171
4695.20 148
4695.36 123
4695.52 99
4695.68 76
4695.83 58
4695.99 46
4696.15 41
4696.30 41
4696.46 45
4696.62 50
4696.78 56
4696.93 59
4697.09 59
4697.25 57
4697.40 51
4697.56 44
4697.72 37
4697.88 31
4698.03 26
4698.19 24
4698.35 25
4698.50 29
4698.66 36
4698.82 46
4698.98 58
4699.13 72
4699.29 87
4699.45 102
4699.60 114
4699.76 122
4699.92 126
4700.08 125
4700.23 119
4700.39 108
4700.55 95
4700.70 81
4700.86 67
4701.02 54
4701.18 43
4701.33 34
4701.49 28
4701.65 24
4701.80 21
4701.96 19
4702.12 17
4702.28 15
4702.43 11
4702.59 7
4702.75 3
4702.91 0
[truncated: 750,738 more chars]
