# Supplementary material for: Methylobacterium Species Promoting Rice and Barley Growth and Interaction Specificity Revealed with Whole-Cell Matrix-Assisted Laser Desorption / Ionization-Time-of-Flight Mass Spectrometry (MALDI-TOF/MS) Analysis
Source: PLoS One. 2015 Jun 8;10(6):e0129509. doi: 10.1371/journal.pone.0129509 (PMC4460032; doi:10.1371/journal.pone.0129509)
Supplement: S2 Data — (ZIP) [file pone.0129509.s002.zip › Supplementary data 2 (ms from inoculated rice)/92a-5.txt]

780.23 0
780.30 0
780.36 0
780.42 0
780.49 0
780.55 0
780.62 0
780.68 0
780.74 0
780.81 0
780.87 0
780.94 0
781.00 0
781.06 0
781.13 0
781.19 0
781.26 0
781.32 0
781.38 0
781.45 0
781.51 0
781.58 0
781.64 0
781.70 0
781.77 0
781.83 0
781.90 0
781.96 0
782.02 0
782.09 0
782.15 0
782.22 0
782.28 0
782.34 0
782.41 0
782.47 0
782.54 0
782.60 0
782.66 0
782.73 0
782.79 0
782.86 0
782.92 0
782.99 0
783.05 0
783.11 0
783.18 0
783.24 0
783.31 0
783.37 0
783.43 0
783.50 0
783.56 0
783.63 0
783.69 0
783.75 0
783.82 0
783.88 0
783.95 0
784.01 0
784.08 0
784.14 0
784.20 0
784.27 0
784.33 0
784.40 0
784.46 0
784.52 0
784.59 0
784.65 0
784.72 0
784.78 0
784.85 0
784.91 0
784.97 0
785.04 0
785.10 0
785.17 0
785.23 0
785.29 0
785.36 0
785.42 0
785.49 0
785.55 0
785.62 0
785.68 0
785.74 0
785.81 0
785.87 0
785.94 0
786.00 0
786.07 0
786.13 0
786.19 0
786.26 0
786.32 0
786.39 0
786.45 0
786.52 0
786.58 0
786.64 0
786.71 0
786.77 0
786.84 0
786.90 0
786.97 0
787.03 0
787.09 0
787.16 0
787.22 0
787.29 0
787.35 0
787.41 0
787.48 0
787.54 0
787.61 0
787.67 0
787.74 0
787.80 0
787.87 0
787.93 0
787.99 0
788.06 0
788.12 0
788.19 0
788.25 0
788.32 0
788.38 0
788.44 0
788.51 0
788.57 0
788.64 0
788.70 0
788.77 0
788.83 0
788.89 0
788.96 0
789.02 0
789.09 0
789.15 0
789.22 0
789.28 0
789.34 0
789.41 0
789.47 0
789.54 0
789.60 0
789.67 0
789.73 0
789.80 0
789.86 0
789.92 0
789.99 0
790.05 0
790.12 0
790.18 0
790.25 0
790.31 0
790.38 0
790.44 0
790.50 0
790.57 0
790.63 0
790.70 0
790.76 0
790.83 0
790.89 0
790.95 0
791.02 0
791.08 0
791.15 0
791.21 0
791.28 0
791.34 0
791.41 0
791.47 0
791.53 0
791.60 0
791.66 0
791.73 0
791.79 0
791.86 0
791.92 0
791.99 0
792.05 0
792.12 0
792.18 0
792.24 0
792.31 0
792.37 0
792.44 0
792.50 0
792.57 0
792.63 0
792.70 0
792.76 0
792.82 0
792.89 0
792.95 0
793.02 0
793.08 0
793.15 0
793.21 0
793.28 0
793.34 0
793.41 0
793.47 0
793.53 0
793.60 0
793.66 0
793.73 0
793.79 0
793.86 0
793.92 0
793.99 0
794.05 0
794.12 0
794.18 0
794.24 0
794.31 0
794.37 0
794.44 0
794.50 0
794.57 0
794.63 0
794.70 0
794.76 0
794.83 0
794.89 0
794.95 0
795.02 0
795.08 0
795.15 0
795.21 0
795.28 0
795.34 0
795.41 0
795.47 0
795.54 0
795.60 0
795.67 0
795.73 0
795.79 0
795.86 0
795.92 0
795.99 0
796.05 0
796.12 0
796.18 0
796.25 0
796.31 0
796.38 0
796.44 0
796.51 0
796.57 0
796.64 0
796.70 0
796.76 0
796.83 0
796.89 0
796.96 0
797.02 0
797.09 0
797.15 0
797.22 0
797.28 0
797.35 0
797.41 0
797.48 0
797.54 0
797.61 0
797.67 0
797.73 0
797.80 0
797.86 0
797.93 0
797.99 0
798.06 0
798.12 0
798.19 0
798.25 0
798.32 0
798.38 0
798.45 0
798.51 0
798.58 0
798.64 0
798.71 0
798.77 0
798.84 0
798.90 0
798.96 0
799.03 0
799.09 0
799.16 0
799.22 0
799.29 0
799.35 0
799.42 0
799.48 0
799.55 0
799.61 0
799.68 0
799.74 0
799.81 0
799.87 0
799.94 0
800.00 0
800.07 0
800.13 0
800.20 0
800.26 0
800.33 0
800.39 0
800.45 0
800.52 0
800.58 0
800.65 0
800.71 0
800.78 0
800.84 0
800.91 0
800.97 0
801.04 0
801.10 0
801.17 0
801.23 0
801.30 0
801.36 0
801.43 0
801.49 0
801.56 0
801.62 0
801.69 0
801.75 0
801.82 0
801.88 0
801.95 0
802.01 0
802.08 0
802.14 0
802.21 0
802.27 0
802.34 0
802.40 0
802.47 0
802.53 0
802.60 0
802.66 0
802.73 0
802.79 0
802.85 0
802.92 0
802.98 0
803.05 0
803.11 0
803.18 0
803.24 0
803.31 0
803.37 0
803.44 0
803.50 0
803.57 0
803.63 0
803.70 0
803.76 0
803.83 0
803.89 0
803.96 0
804.02 0
804.09 0
804.15 0
804.22 0
804.28 0
804.35 0
804.41 0
804.48 0
804.54 0
804.61 0
804.67 0
804.74 0
804.80 0
804.87 0
804.93 0
805.00 0
805.06 0
805.13 0
805.19 0
805.26 0
805.32 0
805.39 0
805.45 0
805.52 0
805.58 0
805.65 0
805.71 0
805.78 0
805.84 0
805.91 0
805.97 0
806.04 0
806.10 0
806.17 0
806.23 0
806.30 0
806.36 0
806.43 0
806.49 0
806.56 0
806.62 0
806.69 1
806.75 2
806.82 2
806.88 3
806.95 3
807.01 3
807.08 3
807.15 3
807.21 2
807.28 1
807.34 1
807.41 0
807.47 0
807.54 0
807.60 0
807.67 0
807.73 0
807.80 0
807.86 1
807.93 1
807.99 1
808.06 1
808.12 1
808.19 1
808.25 1
808.32 0
808.38 0
808.45 0
808.51 0
808.58 0
808.64 1
808.71 2
808.77 3
808.84 4
808.90 4
808.97 4
809.03 3
809.10 3
809.16 2
809.23 1
809.29 1
809.36 1
809.42 1
809.49 1
809.56 1
809.62 1
809.69 2
809.75 2
809.82 1
809.88 1
809.95 1
810.01 1
810.08 1
810.14 0
810.21 0
810.27 0
810.34 0
810.40 0
810.47 0
810.53 0
810.60 0
810.66 0
810.73 0
810.79 0
810.86 0
810.92 0
810.99 0
811.06 0
811.12 0
811.19 0
811.25 1
811.32 1
811.38 1
811.45 1
811.51 1
811.58 1
811.64 1
811.71 1
811.77 1
811.84 0
811.90 0
811.97 0
812.03 1
812.10 1
812.16 1
812.23 1
812.30 1
812.36 1
812.43 1
812.49 1
812.56 1
812.62 0
812.69 0
812.75 0
812.82 0
812.88 0
812.95 0
813.01 0
813.08 0
813.14 0
813.21 0
813.28 0
813.34 0
813.41 0
813.47 0
813.54 0
813.60 0
813.67 1
813.73 1
813.80 1
813.86 1
813.93 1
813.99 1
814.06 2
814.12 2
814.19 2
814.26 2
814.32 2
814.39 1
814.45 1
814.52 1
814.58 0
814.65 0
814.71 0
814.78 0
814.84 0
814.91 0
814.97 0
815.04 0
815.11 0
815.17 0
815.24 0
815.30 0
815.37 0
815.43 0
815.50 0
815.56 0
815.63 0
815.69 0
815.76 0
815.83 0
815.89 0
815.96 0
816.02 0
816.09 0
816.15 0
816.22 0
816.28 0
816.35 0
816.41 0
816.48 0
816.55 0
816.61 0
816.68 0
816.74 0
816.81 1
816.87 1
816.94 1
817.00 1
817.07 1
817.13 1
817.20 1
817.27 1
817.33 0
817.40 0
817.46 0
817.53 0
817.59 0
817.66 0
817.72 0
817.79 0
817.85 0
817.92 0
817.99 0
818.05 0
818.12 0
818.18 0
818.25 0
818.31 0
818.38 0
818.44 0
818.51 1
818.58 1
818.64 1
818.71 1
818.77 1
818.84 1
818.90 1
818.97 1
819.03 1
819.10 1
819.17 0
819.23 0
819.30 0
819.36 0
819.43 0
819.49 0
819.56 1
819.62 1
819.69 1
819.76 1
819.82 1
819.89 1
819.95 0
820.02 0
820.08 0
820.15 0
820.22 0
820.28 0
820.35 0
820.41 0
820.48 0
820.54 0
820.61 0
820.67 0
820.74 0
820.81 0
820.87 0
820.94 0
821.00 0
821.07 0
821.13 0
821.20 0
821.27 0
821.33 0
821.40 0
821.46 0
821.53 0
821.59 0
821.66 0
821.73 0
821.79 0
821.86 0
821.92 0
821.99 0
822.05 0
822.12 0
822.19 0
822.25 0
822.32 0
822.38 0
822.45 0
822.51 0
822.58 0
822.64 0
822.71 0
822.78 0
822.84 0
822.91 0
822.97 0
823.04 0
823.10 0
823.17 0
823.24 0
823.30 0
823.37 0
823.43 0
823.50 0
823.57 0
823.63 0
823.70 0
823.76 0
823.83 0
823.89 0
823.96 0
824.03 0
824.09 1
824.16 1
824.22 1
824.29 1
824.35 1
824.42 0
824.49 0
824.55 0
824.62 0
824.68 0
824.75 0
824.81 0
824.88 0
824.95 0
825.01 0
825.08 0
825.14 0
825.21 0
825.28 0
825.34 0
825.41 0
825.47 0
825.54 0
825.60 0
825.67 0
825.74 0
825.80 0
825.87 0
825.93 0
826.00 0
826.07 0
826.13 0
826.20 0
826.26 0
826.33 0
826.39 0
826.46 0
826.53 0
826.59 0
826.66 0
826.72 1
826.79 1
826.86 1
826.92 1
826.99 1
827.05 1
827.12 1
827.19 0
827.25 0
827.32 0
827.38 0
827.45 0
827.51 0
827.58 0
827.65 0
827.71 0
827.78 0
827.84 0
827.91 0
827.98 0
828.04 0
828.11 0
828.17 0
828.24 0
828.31 0
828.37 0
828.44 0
828.50 0
828.57 0
828.64 0
828.70 0
828.77 0
828.83 0
828.90 0
828.97 0
829.03 0
829.10 0
829.16 0
829.23 0
829.30 0
829.36 0
829.43 0
829.49 0
829.56 0
829.63 0
829.69 0
829.76 0
829.82 0
829.89 0
829.96 0
830.02 0
830.09 0
830.15 0
830.22 0
830.29 0
830.35 0
830.42 0
830.48 0
830.55 0
830.62 0
830.68 0
830.75 0
830.81 0
830.88 0
830.95 0
831.01 0
831.08 0
831.14 0
831.21 0
831.28 0
831.34 0
831.41 0
831.47 1
831.54 1
831.61 1
831.67 1
831.74 1
831.80 1
831.87 1
831.94 1
832.00 1
832.07 1
832.13 1
832.20 0
832.27 0
832.33 0
832.40 0
832.47 0
832.53 0
832.60 0
832.66 0
832.73 0
832.80 0
832.86 0
832.93 0
832.99 0
833.06 0
833.13 0
833.19 0
833.26 0
833.32 0
833.39 0
833.46 0
833.52 0
833.59 0
833.66 0
833.72 0
833.79 0
833.85 0
833.92 0
833.99 0
834.05 0
834.12 0
834.18 0
834.25 0
834.32 0
834.38 0
834.45 0
834.52 0
834.58 0
834.65 0
834.71 0
834.78 0
834.85 0
834.91 0
834.98 0
835.05 0
835.11 0
835.18 0
835.24 0
835.31 0
835.38 0
835.44 0
835.51 0
835.57 0
835.64 0
835.71 0
835.77 0
835.84 0
835.91 0
835.97 0
836.04 0
836.10 0
836.17 0
836.24 1
836.30 1
836.37 1
836.44 0
836.50 0
836.57 0
836.63 0
836.70 0
836.77 0
836.83 0
836.90 0
836.97 0
837.03 0
837.10 0
837.16 0
837.23 0
837.30 0
837.36 0
837.43 0
837.50 0
837.56 0
837.63 0
837.70 0
837.76 0
837.83 0
837.89 0
837.96 0
838.03 0
838.09 0
838.16 0
838.23 0
838.29 0
838.36 0
838.42 0
838.49 0
838.56 0
838.62 0
838.69 0
838.76 0
838.82 0
838.89 0
838.96 0
839.02 0
839.09 0
839.15 0
839.22 0
839.29 0
839.35 0
839.42 0
839.49 0
839.55 0
839.62 0
839.69 0
839.75 0
839.82 0
839.89 0
839.95 0
840.02 0
840.08 0
840.15 0
840.22 0
840.28 0
840.35 0
840.42 0
840.48 1
840.55 1
840.62 1
840.68 1
840.75 1
840.81 0
840.88 0
840.95 0
841.01 0
841.08 0
841.15 0
841.21 0
841.28 0
841.35 0
841.41 0
841.48 0
841.55 1
841.61 1
841.68 1
841.75 1
841.81 1
841.88 1
841.94 1
842.01 1
842.08 1
842.14 1
842.21 0
842.28 0
842.34 0
842.41 0
842.48 0
842.54 0
842.61 0
842.68 0
842.74 0
842.81 0
842.88 0
842.94 0
843.01 0
843.08 0
843.14 0
843.21 0
843.27 0
843.34 0
843.41 0
843.47 1
843.54 1
843.61 0
843.67 0
843.74 0
843.81 0
843.87 0
843.94 0
844.01 0
844.07 0
844.14 0
844.21 0
844.27 1
844.34 1
844.41 1
844.47 1
844.54 1
844.61 1
844.67 1
844.74 0
844.81 0
844.87 1
844.94 1
845.01 1
845.07 0
845.14 0
845.21 0
845.27 0
845.34 0
845.41 0
845.47 0
845.54 0
845.60 0
845.67 0
845.74 0
845.80 0
845.87 0
845.94 0
846.00 0
846.07 0
846.14 0
846.20 0
846.27 0
846.34 0
846.40 0
846.47 0
846.54 0
846.60 0
846.67 0
846.74 0
846.80 0
846.87 0
846.94 0
847.00 0
847.07 0
847.14 0
847.20 0
847.27 0
847.34 0
847.40 0
847.47 0
847.54 0
847.60 0
847.67 0
847.74 0
847.80 0
847.87 0
847.94 0
848.01 0
848.07 0
848.14 0
848.21 0
848.27 0
848.34 0
848.41 0
848.47 0
848.54 0
848.61 0
848.67 0
848.74 0
848.81 0
848.87 0
848.94 0
849.01 0
849.07 0
849.14 0
849.21 0
849.27 0
849.34 0
849.41 0
849.47 0
849.54 0
849.61 0
849.67 0
849.74 0
849.81 0
849.87 0
849.94 0
850.01 0
850.07 0
850.14 0
850.21 0
850.27 0
850.34 0
850.41 0
850.48 0
850.54 0
850.61 0
850.68 0
850.74 0
850.81 0
850.88 0
850.94 0
851.01 0
851.08 0
851.14 0
851.21 0
851.28 0
851.34 0
851.41 0
851.48 0
851.54 0
851.61 0
851.68 0
851.75 0
851.81 0
851.88 0
851.95 0
852.01 1
852.08 1
852.15 1
852.21 0
852.28 0
852.35 0
852.41 0
852.48 0
852.55 0
852.61 0
852.68 0
852.75 0
852.82 0
852.88 0
852.95 0
853.02 0
853.08 0
853.15 0
853.22 0
853.28 0
853.35 0
853.42 1
853.48 1
853.55 1
853.62 1
853.69 1
853.75 1
853.82 1
853.89 1
853.95 1
854.02 1
854.09 1
854.15 0
854.22 0
854.29 0
854.35 0
854.42 0
854.49 0
854.56 0
854.62 0
854.69 0
854.76 0
854.82 0
854.89 0
854.96 0
855.02 0
855.09 0
855.16 0
855.23 0
855.29 0
855.36 0
855.43 0
855.49 0
855.56 0
855.63 0
855.69 0
855.76 0
855.83 0
855.90 0
855.96 0
856.03 0
856.10 0
856.16 0
856.23 0
856.30 0
856.37 0
856.43 0
856.50 0
856.57 0
856.63 0
856.70 1
856.77 1
856.83 1
856.90 1
856.97 1
857.04 1
857.10 1
857.17 0
857.24 0
857.30 0
857.37 0
857.44 0
857.51 0
857.57 0
857.64 0
857.71 0
857.77 0
857.84 0
857.91 0
857.98 0
858.04 0
858.11 0
858.18 0
858.24 0
858.31 0
858.38 0
858.44 0
858.51 0
858.58 0
858.65 0
858.71 0
858.78 0
858.85 0
858.91 0
858.98 0
859.05 1
859.12 1
859.18 1
859.25 1
859.32 0
859.38 0
859.45 0
859.52 0
859.59 0
859.65 0
859.72 0
859.79 0
859.86 0
859.92 0
859.99 0
860.06 0
860.12 0
860.19 0
860.26 0
860.33 0
860.39 0
860.46 0
860.53 0
860.59 0
860.66 0
860.73 0
860.80 0
860.86 0
860.93 0
861.00 0
861.06 0
861.13 0
861.20 0
861.27 0
861.33 0
861.40 0
861.47 0
861.54 0
861.60 0
861.67 0
861.74 0
861.80 1
861.87 1
861.94 1
862.01 1
862.07 1
862.14 1
862.21 0
862.28 0
862.34 0
862.41 0
862.48 0
862.54 0
862.61 1
862.68 0
862.75 0
862.81 0
862.88 0
862.95 0
863.02 0
863.08 0
863.15 0
863.22 0
863.28 0
863.35 0
863.42 1
863.49 1
863.55 1
863.62 1
863.69 1
863.76 1
863.82 0
863.89 0
863.96 0
864.03 0
864.09 0
864.16 0
864.23 0
864.29 0
864.36 0
864.43 1
864.50 1
864.56 1
864.63 1
864.70 1
864.77 1
864.83 1
864.90 1
864.97 1
865.04 1
865.10 1
865.17 1
865.24 1
865.31 0
865.37 0
865.44 0
865.51 0
865.58 1
865.64 1
865.71 1
865.78 1
865.84 1
865.91 1
865.98 1
866.05 1
866.11 1
866.18 0
866.25 0
866.32 0
866.38 0
866.45 0
866.52 0
866.59 1
866.65 1
866.72 0
866.79 0
866.86 0
866.92 0
866.99 0
867.06 0
867.13 0
867.19 0
867.26 0
867.33 1
867.40 1
867.46 1
867.53 0
867.60 0
867.67 0
867.73 0
867.80 0
867.87 0
867.94 0
868.00 0
868.07 0
868.14 0
868.21 0
868.27 0
868.34 0
868.41 0
868.48 0
868.54 0
868.61 0
868.68 0
868.75 0
868.81 0
868.88 0
868.95 0
869.02 0
869.08 0
869.15 0
869.22 0
869.29 0
869.35 0
869.42 0
869.49 0
869.56 0
869.62 1
869.69 1
869.76 1
869.83 1
869.89 1
869.96 1
870.03 1
870.10 0
870.16 0
870.23 0
870.30 0
870.37 0
870.44 0
870.50 1
870.57 1
870.64 1
870.71 1
870.77 1
870.84 1
870.91 1
870.98 1
871.04 1
871.11 0
871.18 0
871.25 0
871.31 0
871.38 0
871.45 0
871.52 0
871.58 0
871.65 0
871.72 0
871.79 0
871.86 1
871.92 1
871.99 1
872.06 1
872.13 1
872.19 0
872.26 0
872.33 0
872.40 0
872.46 0
872.53 0
872.60 0
872.67 0
872.73 0
872.80 0
872.87 0
872.94 0
873.01 0
873.07 0
873.14 0
873.21 0
873.28 0
873.34 0
873.41 0
873.48 0
873.55 0
873.61 0
873.68 0
873.75 0
873.82 0
873.89 0
873.95 0
874.02 0
874.09 0
874.16 0
874.22 0
874.29 0
874.36 0
874.43 0
874.50 0
874.56 0
874.63 1
874.70 1
874.77 1
874.83 1
874.90 1
874.97 0
875.04 0
875.11 0
875.17 0
875.24 0
875.31 0
875.38 0
875.44 0
875.51 0
875.58 0
875.65 0
875.72 0
875.78 0
875.85 0
875.92 0
875.99 0
876.05 0
876.12 0
876.19 0
876.26 0
876.33 0
876.39 0
876.46 0
876.53 0
876.60 0
876.66 0
876.73 0
876.80 0
876.87 0
876.94 0
877.00 0
877.07 0
877.14 0
877.21 0
877.28 0
877.34 0
877.41 0
877.48 0
877.55 0
877.61 0
877.68 0
877.75 0
877.82 0
877.89 0
877.95 0
878.02 0
878.09 0
878.16 0
878.23 0
878.29 0
878.36 1
878.43 1
878.50 1
878.57 1
878.63 0
878.70 0
878.77 0
878.84 0
878.90 0
878.97 0
879.04 0
879.11 0
879.18 0
879.24 0
879.31 0
879.38 0
879.45 0
879.52 0
879.58 0
879.65 0
879.72 0
879.79 0
879.86 0
879.92 0
879.99 0
880.06 0
880.13 0
880.20 0
880.26 0
880.33 0
880.40 0
880.47 0
880.54 0
880.60 0
880.67 0
880.74 0
880.81 0
880.88 0
880.94 0
881.01 0
881.08 0
881.15 0
881.22 0
881.28 0
881.35 1
881.42 1
881.49 1
881.56 1
881.62 1
881.69 1
881.76 0
881.83 0
881.90 0
881.96 0
882.03 0
882.10 0
882.17 0
882.24 0
882.30 0
882.37 0
882.44 0
882.51 0
882.58 0
882.64 0
882.71 0
882.78 0
882.85 0
882.92 0
882.98 0
883.05 0
883.12 0
883.19 0
883.26 0
883.33 0
883.39 0
883.46 0
883.53 0
883.60 0
883.67 0
883.73 0
883.80 0
883.87 0
883.94 0
884.01 0
884.07 0
884.14 0
884.21 0
884.28 0
884.35 0
884.42 0
884.48 0
884.55 0
884.62 0
884.69 0
884.76 0
884.82 0
884.89 0
884.96 0
885.03 0
885.10 0
885.16 0
885.23 0
885.30 0
885.37 0
885.44 0
885.51 0
885.57 0
885.64 0
885.71 0
885.78 0
885.85 0
885.91 0
885.98 0
886.05 0
886.12 0
886.19 0
886.26 0
886.32 0
886.39 0
886.46 0
886.53 1
886.60 1
886.67 1
886.73 1
886.80 1
886.87 0
886.94 0
887.01 0
887.07 0
887.14 0
887.21 0
887.28 0
887.35 0
887.42 0
887.48 0
887.55 0
887.62 0
887.69 0
887.76 0
887.83 0
887.89 0
887.96 0
888.03 0
888.10 0
888.17 0
888.23 0
888.30 0
888.37 0
888.44 0
888.51 0
888.58 0
888.64 0
888.71 0
888.78 0
888.85 0
888.92 0
888.99 0
889.05 0
889.12 0
889.19 0
889.26 0
889.33 0
889.40 0
889.46 0
889.53 0
889.60 0
889.67 0
889.74 0
889.81 0
889.87 0
889.94 0
890.01 0
890.08 0
890.15 0
890.22 0
890.28 0
890.35 0
890.42 0
890.49 0
890.56 0
890.63 0
890.69 0
890.76 0
890.83 0
890.90 0
890.97 0
891.04 0
891.10 0
891.17 0
891.24 0
891.31 0
891.38 0
891.45 0
891.52 0
891.58 0
891.65 0
891.72 0
891.79 0
891.86 1
891.93 1
891.99 1
892.06 0
892.13 0
892.20 0
892.27 0
892.34 0
892.40 0
892.47 0
892.54 0
892.61 0
892.68 0
892.75 0
892.82 0
892.88 0
892.95 0
893.02 0
893.09 0
893.16 0
893.23 0
893.29 0
893.36 0
893.43 0
893.50 0
893.57 0
893.64 0
893.71 0
893.77 0
893.84 0
893.91 0
893.98 0
894.05 0
894.12 0
894.19 0
894.25 0
894.32 0
894.39 0
894.46 0
894.53 0
894.60 0
894.66 0
894.73 0
894.80 0
894.87 0
894.94 0
895.01 0
895.08 0
895.14 0
895.21 0
895.28 0
895.35 0
895.42 0
895.49 0
895.56 0
895.62 0
895.69 0
895.76 0
895.83 0
895.90 1
895.97 1
896.04 1
896.10 1
896.17 1
896.24 0
896.31 0
896.38 0
896.45 0
896.52 0
896.58 0
896.65 0
896.72 0
896.79 0
896.86 0
896.93 0
897.00 0
897.07 0
897.13 0
897.20 0
897.27 0
897.34 0
897.41 0
897.48 0
897.55 0
897.61 0
897.68 0
897.75 0
897.82 0
897.89 0
897.96 0
898.03 0
898.09 0
898.16 0
898.23 0
898.30 0
898.37 0
898.44 0
898.51 0
898.58 0
898.64 0
898.71 0
898.78 0
898.85 0
898.92 0
898.99 0
899.06 0
899.12 0
899.19 0
899.26 0
899.33 0
899.40 0
899.47 0
899.54 0
899.61 0
899.67 0
899.74 0
899.81 0
899.88 0
899.95 0
900.02 0
900.09 0
900.16 0
900.22 0
900.29 0
900.36 0
900.43 0
900.50 0
900.57 0
900.64 0
900.71 0
900.77 0
900.84 0
900.91 0
900.98 0
901.05 0
901.12 0
901.19 0
901.26 0
901.32 0
901.39 0
901.46 0
901.53 0
901.60 0
901.67 0
901.74 0
901.81 0
901.87 0
901.94 0
902.01 0
902.08 0
902.15 0
902.22 0
902.29 0
902.36 0
902.43 0
902.49 0
902.56 0
902.63 0
902.70 0
902.77 0
902.84 0
902.91 0
902.98 0
903.05 0
903.11 0
903.18 0
903.25 0
903.32 0
903.39 0
903.46 0
903.53 0
903.60 0
903.66 0
903.73 0
903.80 0
903.87 0
903.94 0
904.01 0
904.08 0
904.15 0
904.22 0
904.28 0
904.35 0
904.42 0
904.49 0
904.56 0
904.63 0
904.70 0
904.77 0
904.84 0
904.90 0
904.97 0
905.04 0
905.11 0
905.18 0
905.25 0
905.32 0
905.39 0
905.46 0
905.53 0
905.59 0
905.66 0
905.73 0
905.80 0
905.87 0
905.94 0
906.01 0
906.08 0
906.15 0
906.21 0
906.28 0
906.35 0
906.42 0
906.49 0
906.56 0
906.63 0
906.70 0
906.77 0
906.84 0
906.90 0
906.97 0
907.04 0
907.11 0
907.18 0
907.25 0
907.32 0
907.39 0
907.46 0
907.53 0
907.59 0
907.66 0
907.73 0
907.80 0
907.87 0
907.94 0
908.01 0
908.08 0
908.15 0
908.22 0
908.29 0
908.35 0
908.42 0
908.49 0
908.56 0
908.63 0
908.70 0
908.77 0
908.84 0
908.91 0
908.98 0
909.04 0
909.11 0
909.18 0
909.25 0
909.32 0
909.39 0
909.46 0
909.53 0
909.60 0
909.67 0
909.74 0
909.80 0
909.87 0
909.94 0
910.01 0
910.08 0
910.15 0
910.22 0
910.29 0
910.36 0
910.43 0
910.50 0
910.57 0
910.63 0
910.70 0
910.77 0
910.84 0
910.91 0
910.98 0
911.05 0
911.12 0
911.19 0
911.26 0
911.33 0
911.40 0
911.46 0
911.53 0
911.60 0
911.67 0
911.74 0
911.81 0
911.88 0
911.95 0
912.02 0
912.09 0
912.16 0
912.23 0
912.29 0
912.36 0
912.43 0
912.50 0
912.57 0
912.64 0
912.71 0
912.78 0
912.85 0
912.92 0
912.99 0
913.06 0
913.13 0
913.19 0
913.26 0
913.33 0
913.40 0
913.47 0
913.54 0
913.61 0
913.68 0
913.75 0
913.82 0
913.89 0
913.96 0
914.03 0
914.09 0
914.16 0
914.23 0
914.30 0
914.37 0
914.44 0
914.51 0
914.58 0
914.65 0
914.72 0
914.79 0
914.86 0
914.93 0
915.00 0
915.06 0
915.13 0
915.20 0
915.27 0
915.34 0
915.41 0
915.48 0
915.55 0
915.62 0
915.69 0
915.76 0
915.83 0
915.90 0
915.97 0
916.04 0
916.10 0
916.17 0
916.24 0
916.31 0
916.38 0
916.45 0
916.52 0
916.59 0
916.66 0
916.73 0
916.80 0
916.87 0
916.94 0
917.01 0
917.08 0
917.14 0
917.21 0
917.28 0
917.35 0
917.42 0
917.49 0
917.56 0
917.63 0
917.70 0
917.77 0
917.84 0
917.91 0
917.98 0
918.05 0
918.12 0
918.19 0
918.26 0
918.32 0
918.39 0
918.46 0
918.53 0
918.60 0
918.67 0
918.74 0
918.81 0
918.88 0
918.95 0
919.02 0
919.09 0
919.16 0
919.23 0
919.30 0
919.37 0
919.44 0
919.51 0
919.58 0
919.64 0
919.71 0
919.78 0
919.85 0
919.92 0
919.99 0
920.06 0
920.13 0
920.20 0
920.27 0
920.34 0
920.41 0
920.48 0
920.55 0
920.62 0
920.69 0
920.76 0
920.83 0
920.90 0
920.97 0
921.03 0
921.10 0
921.17 0
921.24 0
921.31 0
921.38 0
921.45 0
921.52 0
921.59 0
921.66 0
921.73 0
921.80 0
921.87 0
921.94 0
922.01 0
922.08 0
922.15 0
922.22 0
922.29 0
922.36 0
922.43 0
922.50 0
922.57 0
922.63 0
922.70 0
922.77 0
922.84 0
922.91 0
922.98 0
923.05 0
923.12 0
923.19 0
923.26 0
923.33 0
923.40 0
923.47 0
923.54 0
923.61 0
923.68 0
923.75 0
923.82 0
923.89 0
923.96 0
924.03 0
924.10 0
924.17 0
924.24 0
924.31 0
924.38 0
924.44 0
924.51 0
924.58 0
924.65 0
924.72 0
924.79 0
924.86 0
924.93 0
925.00 0
925.07 0
925.14 0
925.21 0
925.28 0
925.35 0
925.42 0
925.49 0
925.56 0
925.63 0
925.70 0
925.77 0
925.84 0
925.91 0
925.98 0
926.05 0
926.12 0
926.19 0
926.26 0
926.33 0
926.40 0
926.47 0
926.54 0
926.61 0
926.68 0
926.75 0
926.81 0
926.88 0
926.95 0
927.02 0
927.09 0
927.16 0
927.23 0
927.30 1
927.37 1
927.44 1
927.51 0
927.58 0
927.65 0
927.72 0
927.79 0
927.86 0
927.93 0
928.00 0
928.07 0
928.14 1
928.21 1
928.28 1
928.35 0
928.42 0
928.49 0
928.56 0
928.63 0
928.70 0
928.77 0
928.84 0
928.91 0
928.98 0
929.05 0
929.12 0
929.19 0
929.26 0
929.33 0
929.40 0
929.47 0
929.54 0
929.61 0
929.68 0
929.75 0
929.82 0
929.89 0
929.96 0
930.03 0
930.10 0
930.17 1
930.24 1
930.31 0
930.38 0
930.45 0
930.52 0
930.59 0
930.66 0
930.73 0
930.79 0
930.86 0
930.93 0
931.00 0
931.07 0
931.14 0
931.21 0
931.28 0
931.35 0
931.42 0
931.49 0
931.56 0
931.63 0
931.70 0
931.77 0
931.84 0
931.91 0
931.98 0
932.05 0
932.12 0
932.19 0
932.26 0
932.33 0
932.40 0
932.47 0
932.54 0
932.61 0
932.68 0
932.75 0
932.82 0
932.89 0
932.96 0
933.03 0
933.10 0
933.17 0
933.24 0
933.31 0
933.38 0
933.45 0
933.52 0
933.59 0
933.66 0
933.73 0
933.80 0
933.87 0
933.94 0
934.01 0
934.08 0
934.15 0
934.22 0
934.29 0
934.36 0
934.43 0
934.50 0
934.57 0
934.64 0
934.71 0
934.78 0
934.85 0
934.92 0
934.99 0
935.06 0
935.13 0
935.20 0
935.27 0
935.34 0
935.41 0
935.48 0
935.55 0
935.62 0
935.69 0
935.76 0
935.83 0
935.90 0
935.97 0
936.04 0
936.11 0
936.18 0
936.26 1
936.33 1
936.40 1
936.47 1
936.54 1
936.61 1
936.68 1
936.75 0
936.82 0
936.89 0
936.96 0
937.03 0
937.10 0
937.17 0
937.24 0
937.31 0
937.38 0
937.45 0
937.52 0
937.59 0
937.66 0
937.73 0
937.80 0
937.87 0
937.94 0
938.01 0
938.08 0
938.15 0
938.22 0
938.29 0
938.36 0
938.43 0
938.50 0
938.57 0
938.64 0
938.71 0
938.78 0
938.85 0
938.92 0
938.99 0
939.06 0
939.13 0
939.20 0
939.27 0
939.34 0
939.41 0
939.48 0
939.55 0
939.62 0
939.69 0
939.76 0
939.83 0
939.90 0
939.97 0
940.04 0
940.11 0
940.19 0
940.26 0
940.33 0
940.40 0
940.47 1
940.54 1
940.61 1
940.68 1
940.75 1
940.82 1
940.89 1
940.96 0
941.03 0
941.10 0
941.17 0
941.24 0
941.31 0
941.38 0
941.45 0
941.52 0
941.59 0
941.66 0
941.73 0
941.80 0
941.87 0
941.94 0
942.01 0
942.08 0
942.15 0
942.22 0
942.29 0
942.36 0
942.43 0
942.50 0
942.58 0
942.65 0
942.72 0
942.79 0
942.86 0
942.93 0
943.00 0
943.07 0
943.14 0
943.21 0
943.28 0
943.35 0
943.42 0
943.49 0
943.56 0
943.63 0
943.70 0
943.77 0
943.84 0
943.91 0
943.98 0
944.05 0
944.12 0
944.19 0
944.26 1
944.33 1
944.40 1
944.48 1
944.55 1
944.62 0
944.69 0
944.76 0
944.83 0
944.90 0
944.97 0
945.04 0
945.11 0
945.18 0
945.25 0
945.32 0
945.39 0
945.46 0
945.53 0
945.60 0
945.67 0
945.74 0
945.81 1
945.88 1
945.95 1
946.03 1
946.10 1
946.17 0
946.24 0
946.31 0
946.38 0
946.45 0
946.52 0
946.59 0
946.66 0
946.73 1
946.80 1
946.87 1
946.94 1
947.01 1
947.08 0
947.15 0
947.22 0
947.29 0
947.36 0
947.43 0
947.51 0
947.58 0
947.65 0
947.72 0
947.79 1
947.86 1
947.93 0
948.00 0
948.07 0
948.14 0
948.21 0
948.28 0
948.35 0
948.42 0
948.49 0
948.56 0
948.63 0
948.70 0
948.78 0
948.85 0
948.92 0
948.99 0
949.06 0
949.13 1
949.20 1
949.27 1
949.34 1
949.41 1
949.48 1
949.55 1
949.62 0
949.69 0
949.76 0
949.83 0
949.90 0
949.98 0
950.05 0
950.12 0
950.19 0
950.26 0
950.33 0
950.40 0
950.47 0
950.54 0
950.61 1
950.68 1
950.75 1
950.82 1
950.89 2
950.96 2
951.03 2
951.11 2
951.18 2
951.25 2
951.32 3
951.39 3
951.46 3
951.53 3
951.60 3
951.67 3
951.74 3
951.81 3
951.88 3
951.95 3
952.02 3
952.10 3
952.17 3
952.24 2
952.31 2
952.38 2
952.45 2
952.52 2
952.59 2
952.66 1
952.73 1
952.80 1
952.87 1
952.94 1
953.01 1
953.09 2
953.16 2
953.23 2
953.30 1
953.37 1
953.44 1
953.51 1
953.58 0
953.65 0
953.72 0
953.79 0
953.86 0
953.93 0
954.00 0
954.08 0
954.15 0
954.22 0
954.29 0
954.36 0
954.43 0
954.50 0
954.57 0
954.64 0
954.71 0
954.78 0
954.85 0
954.93 0
955.00 0
955.07 0
955.14 0
955.21 0
955.28 0
955.35 0
955.42 0
955.49 0
955.56 0
955.63 1
955.70 1
955.77 1
955.85 1
955.92 1
955.99 1
956.06 0
956.13 0
956.20 0
956.27 0
956.34 0
956.41 0
956.48 0
956.55 0
956.63 0
956.70 0
956.77 0
956.84 0
956.91 0
956.98 0
957.05 0
957.12 0
957.19 0
957.26 0
957.33 0
957.40 0
957.48 0
957.55 0
957.62 0
957.69 0
957.76 0
957.83 0
957.90 0
957.97 0
958.04 0
958.11 0
958.18 0
958.26 0
958.33 0
958.40 0
958.47 0
958.54 0
958.61 0
958.68 0
958.75 0
958.82 0
958.89 0
958.96 0
959.04 0
959.11 0
959.18 0
959.25 0
959.32 0
959.39 0
959.46 0
959.53 0
959.60 0
959.67 0
959.75 1
959.82 1
959.89 1
959.96 0
960.03 0
960.10 0
960.17 0
960.24 0
960.31 0
960.38 0
960.46 0
960.53 0
960.60 0
960.67 0
960.74 0
960.81 0
960.88 0
960.95 0
961.02 0
961.09 0
961.17 0
961.24 0
961.31 0
961.38 0
961.45 0
961.52 0
961.59 0
961.66 1
961.73 1
961.81 1
961.88 1
961.95 1
962.02 1
962.09 0
962.16 0
962.23 0
962.30 0
962.37 0
962.44 0
962.52 0
962.59 0
962.66 0
962.73 0
962.80 0
962.87 0
962.94 0
963.01 0
963.08 0
963.16 0
963.23 0
963.30 0
963.37 0
963.44 0
963.51 0
963.58 0
963.65 0
963.72 0
963.80 0
963.87 0
963.94 0
964.01 0
964.08 0
964.15 0
964.22 0
964.29 0
964.36 0
964.44 0
964.51 0
964.58 0
964.65 1
964.72 1
964.79 1
964.86 1
964.93 1
965.01 1
965.08 1
965.15 0
965.22 1
965.29 1
965.36 1
965.43 1
965.50 1
965.57 1
965.65 0
965.72 0
965.79 0
965.86 0
965.93 0
966.00 1
966.07 1
966.14 1
966.22 1
966.29 1
966.36 1
966.43 1
966.50 1
966.57 1
966.64 1
966.71 1
966.79 1
966.86 1
966.93 1
967.00 1
967.07 1
967.14 1
967.21 1
967.28 1
967.36 1
967.43 1
967.50 1
967.57 1
967.64 1
967.71 1
967.78 1
967.85 0
967.93 0
968.00 0
968.07 0
968.14 0
968.21 0
968.28 0
968.35 0
968.42 1
968.50 1
968.57 1
968.64 0
968.71 0
968.78 0
968.85 0
968.92 0
969.00 0
969.07 0
969.14 0
969.21 0
969.28 0
969.35 0
969.42 0
969.49 0
969.57 0
969.64 0
969.71 0
969.78 0
969.85 0
969.92 0
969.99 0
970.07 0
970.14 1
970.21 1
970.28 1
970.35 1
970.42 1
970.49 1
970.56 1
970.64 1
970.71 1
970.78 1
970.85 1
970.92 1
970.99 1
971.06 1
971.14 0
971.21 0
971.28 0
971.35 0
971.42 0
971.49 0
971.56 0
971.64 0
971.71 1
971.78 1
971.85 1
971.92 1
971.99 1
972.06 1
972.14 1
972.21 1
972.28 1
972.35 1
972.42 1
972.49 1
972.56 1
972.64 1
972.71 1
972.78 1
972.85 1
972.92 1
972.99 1
973.06 1
973.14 1
973.21 1
973.28 1
973.35 1
973.42 1
973.49 1
973.56 1
973.64 1
973.71 1
973.78 1
973.85 1
973.92 0
973.99 0
974.07 0
974.14 0
974.21 0
974.28 1
974.35 1
974.42 1
974.49 1
974.57 1
974.64 1
974.71 1
974.78 1
974.85 1
974.92 1
975.00 1
975.07 1
975.14 1
975.21 1
975.28 1
975.35 0
975.42 0
975.50 0
975.57 0
975.64 0
975.71 1
975.78 1
975.85 1
975.93 1
976.00 1
976.07 1
976.14 1
976.21 1
976.28 1
976.36 1
976.43 1
976.50 1
976.57 1
976.64 1
976.71 1
976.78 1
976.86 0
976.93 0
977.00 0
977.07 0
977.14 0
977.21 0
977.29 0
977.36 0
977.43 0
977.50 1
977.57 1
977.64 1
977.72 1
977.79 1
977.86 1
977.93 1
978.00 1
978.07 1
978.15 1
978.22 1
978.29 1
978.36 1
978.43 1
978.50 1
978.58 0
978.65 0
978.72 0
978.79 0
978.86 0
978.93 0
979.01 1
979.08 1
979.15 1
979.22 1
979.29 1
979.36 1
979.44 1
979.51 1
979.58 0
979.65 0
979.72 0
979.79 0
979.87 1
979.94 1
980.01 1
980.08 1
980.15 1
980.22 1
980.30 1
980.37 1
980.44 0
980.51 0
980.58 0
980.66 0
980.73 0
980.80 1
980.87 1
980.94 1
981.01 1
981.09 1
981.16 1
981.23 1
981.30 0
981.37 0
981.44 0
981.52 0
981.59 0
981.66 0
981.73 0
981.80 0
981.88 0
981.95 0
982.02 0
982.09 0
982.16 0
982.23 0
982.31 0
982.38 0
982.45 0
982.52 0
982.59 0
982.67 0
982.74 0
982.81 0
982.88 1
982.95 1
983.02 1
983.10 0
983.17 0
983.24 0
983.31 0
983.38 0
983.46 0
983.53 0
983.60 0
983.67 0
983.74 0
983.81 1
983.89 1
983.96 1
984.03 1
984.10 1
984.17 1
984.25 1
984.32 1
984.39 1
984.46 1
984.53 0
984.61 0
984.68 0
984.75 0
984.82 0
984.89 0
984.96 0
985.04 0
985.11 1
985.18 1
985.25 1
985.32 1
985.40 1
985.47 1
985.54 1
985.61 1
985.68 0
985.76 0
985.83 0
985.90 0
985.97 0
986.04 0
986.12 0
986.19 0
986.26 0
986.33 0
986.40 0
986.48 1
986.55 1
986.62 0
986.69 0
986.76 0
986.84 0
986.91 0
986.98 0
987.05 0
987.12 0
987.20 0
987.27 0
987.34 0
987.41 0
987.48 0
987.56 0
987.63 0
987.70 0
987.77 0
987.84 0
987.92 0
987.99 0
988.06 0
988.13 0
988.20 1
988.28 1
988.35 1
988.42 1
988.49 1
988.56 1
988.64 0
988.71 0
988.78 0
988.85 0
988.92 0
989.00 0
989.07 0
989.14 0
989.21 1
989.28 1
989.36 1
989.43 1
989.50 1
989.57 1
989.64 2
989.72 2
989.79 2
989.86 2
989.93 2
990.00 2
990.08 2
990.15 2
990.22 2
990.29 2
990.37 2
990.44 2
990.51 2
990.58 2
990.65 1
990.73 1
990.80 1
990.87 1
990.94 1
991.01 1
991.09 1
991.16 1
991.23 1
991.30 1
991.37 1
991.45 1
991.52 1
991.59 1
991.66 1
991.74 1
991.81 1
991.88 1
991.95 1
992.02 1
992.10 1
992.17 0
992.24 0
992.31 0
992.39 0
992.46 0
992.53 0
992.60 0
992.67 0
992.75 1
992.82 1
992.89 1
992.96 1
993.03 1
993.11 1
993.18 1
993.25 1
993.32 1
993.40 1
993.47 1
993.54 1
993.61 1
993.68 1
993.76 1
993.83 1
993.90 1
993.97 1
994.05 0
994.12 0
994.19 0
994.26 0
994.33 0
994.41 0
994.48 0
994.55 0
994.62 0
994.70 0
994.77 0
994.84 0
994.91 0
994.99 0
995.06 0
995.13 0
995.20 0
995.27 0
995.35 0
995.42 0
995.49 0
995.56 0
995.64 0
995.71 0
995.78 0
995.85 0
995.92 0
996.00 0
996.07 0
996.14 0
996.21 0
996.29 0
996.36 0
996.43 0
996.50 0
996.58 0
996.65 0
996.72 0
996.79 0
996.87 0
996.94 0
997.01 0
997.08 0
997.15 1
997.23 1
997.30 0
997.37 0
997.44 0
997.52 0
997.59 0
997.66 0
997.73 0
997.81 0
997.88 0
997.95 0
998.02 0
998.10 0
998.17 0
998.24 0
998.31 0
998.38 0
998.46 1
998.53 1
998.60 1
998.67 1
998.75 1
998.82 1
998.89 1
998.96 0
999.04 0
999.11 0
999.18 0
999.25 0
999.33 0
999.40 0
999.47 0
999.54 0
999.62 0
999.69 0
999.76 0
999.83 0
999.91 1
999.98 1
1000.05 1
1000.12 1
1000.20 1
1000.27 1
1000.34 1
1000.41 1
1000.49 1
1000.56 1
1000.63 1
1000.70 1
1000.78 1
1000.85 1
1000.92 1
1000.99 1
1001.07 2
1001.14 2
1001.21 2
1001.28 2
1001.36 2
1001.43 2
1001.50 2
1001.57 2
1001.65 2
1001.72 2
1001.79 2
1001.86 2
1001.94 2
1002.01 2
1002.08 2
1002.15 2
1002.23 2
1002.30 2
1002.37 1
1002.44 1
1002.52 2
1002.59 2
1002.66 2
1002.73 3
1002.81 3
1002.88 4
1002.95 4
1003.02 5
1003.10 5
1003.17 5
1003.24 5
1003.31 4
1003.39 4
1003.46 4
1003.53 4
1003.60 3
1003.68 3
1003.75 3
1003.82 3
1003.89 2
1003.97 2
1004.04 2
1004.11 2
1004.18 2
1004.26 2
1004.33 3
1004.40 3
1004.48 3
1004.55 3
1004.62 3
1004.69 3
1004.77 3
1004.84 3
1004.91 2
1004.98 2
1005.06 2
1005.13 2
1005.20 3
1005.27 3
1005.35 4
1005.42 5
1005.49 5
1005.56 5
1005.64 5
1005.71 5
1005.78 5
1005.86 5
1005.93 4
1006.00 4
1006.07 4
1006.15 4
1006.22 5
1006.29 5
1006.36 5
1006.44 6
1006.51 6
1006.58 6
1006.65 6
1006.73 6
1006.80 6
1006.87 5
1006.95 5
1007.02 5
1007.09 5
1007.16 5
1007.24 4
1007.31 4
1007.38 3
1007.45 3
1007.53 3
1007.60 3
1007.67 4
1007.75 4
1007.82 5
1007.89 5
1007.96 6
1008.04 5
1008.11 5
1008.18 5
1008.25 4
1008.33 3
1008.40 3
1008.47 3
1008.55 3
1008.62 3
1008.69 3
1008.76 3
1008.84 3
1008.91 3
1008.98 3
1009.06 3
1009.13 3
1009.20 3
1009.27 3
1009.35 3
1009.42 4
1009.49 4
1009.56 3
1009.64 3
1009.71 3
1009.78 3
1009.86 2
1009.93 2
1010.00 2
1010.07 2
1010.15 2
1010.22 2
1010.29 2
1010.37 2
1010.44 2
1010.51 2
1010.58 1
1010.66 1
1010.73 1
1010.80 1
1010.88 2
1010.95 2
1011.02 2
1011.09 2
1011.17 1
1011.24 1
1011.31 0
1011.39 0
1011.46 0
1011.53 0
1011.60 0
1011.68 0
1011.75 1
1011.82 1
1011.90 1
1011.97 1
1012.04 1
1012.11 1
1012.19 1
1012.26 1
1012.33 1
1012.41 2
1012.48 2
1012.55 2
1012.62 2
1012.70 2
1012.77 1
1012.84 1
1012.92 1
1012.99 1
1013.06 1
1013.14 1
1013.21 2
1013.28 2
1013.35 3
1013.43 4
1013.50 4
1013.57 4
1013.65 4
1013.72 3
1013.79 3
1013.86 2
1013.94 2
1014.01 1
1014.08 1
1014.16 1
1014.23 1
1014.30 1
1014.38 2
1014.45 2
1014.52 3
1014.59 3
1014.67 3
1014.74 3
1014.81 3
1014.89 2
1014.96 2
1015.03 1
1015.11 1
1015.18 1
1015.25 1
1015.32 1
1015.40 2
1015.47 2
1015.54 3
1015.62 3
1015.69 4
1015.76 4
1015.84 4
1015.91 3
1015.98 3
1016.05 2
1016.13 2
1016.20 1
1016.27 1
1016.35 0
1016.42 0
1016.49 1
1016.57 1
1016.64 1
1016.71 1
1016.78 1
1016.86 1
1016.93 1
1017.00 2
1017.08 2
1017.15 2
1017.22 3
1017.30 3
1017.37 4
1017.44 4
1017.52 4
1017.59 4
1017.66 3
1017.73 2
1017.81 2
1017.88 1
1017.95 0
1018.03 0
1018.10 0
1018.17 0
1018.25 0
1018.32 0
1018.39 0
1018.47 1
1018.54 1
1018.61 1
1018.69 1
1018.76 1
1018.83 1
1018.90 1
1018.98 0
1019.05 0
1019.12 0
1019.20 0
1019.27 0
1019.34 0
1019.42 0
1019.49 0
1019.56 0
1019.64 0
1019.71 0
1019.78 1
1019.86 1
1019.93 1
1020.00 2
1020.08 2
1020.15 2
1020.22 3
1020.29 3
1020.37 3
1020.44 3
1020.51 2
1020.59 2
1020.66 1
1020.73 1
1020.81 1
1020.88 1
1020.95 2
1021.03 3
1021.10 3
1021.17 4
1021.25 4
1021.32 4
1021.39 3
1021.47 3
1021.54 3
1021.61 4
1021.69 4
1021.76 4
1021.83 4
1021.91 4
1021.98 4
1022.05 3
1022.13 3
1022.20 2
1022.27 1
1022.34 1
1022.42 0
1022.49 0
1022.56 0
1022.64 1
1022.71 1
1022.78 2
1022.86 3
1022.93 3
1023.00 4
1023.08 5
1023.15 5
1023.22 6
1023.30 7
1023.37 8
1023.44 9
1023.52 10
1023.59 11
1023.66 11
1023.74 12
1023.81 12
1023.88 13
1023.96 14
1024.03 15
1024.10 16
1024.18 16
1024.25 17
1024.32 17
1024.40 17
1024.47 17
1024.54 17
1024.62 16
1024.69 16
1024.76 15
1024.84 15
1024.91 15
1024.98 15
1025.06 15
1025.13 16
1025.20 16
1025.28 17
1025.35 17
1025.42 16
1025.50 16
1025.57 15
1025.64 14
1025.72 13
1025.79 13
1025.86 12
1025.94 11
1026.01 11
1026.08 10
1026.16 9
1026.23 8
1026.30 8
1026.38 7
1026.45 7
1026.52 7
1026.60 7
1026.67 6
1026.75 6
1026.82 6
1026.89 6
1026.97 6
1027.04 6
1027.11 6
1027.19 5
1027.26 5
1027.33 5
1027.41 4
1027.48 4
1027.55 4
1027.63 5
1027.70 5
1027.77 5
1027.85 6
1027.92 6
1027.99 6
1028.07 6
1028.14 5
1028.21 5
1028.29 5
1028.36 5
1028.43 5
1028.51 5
1028.58 5
1028.65 5
1028.73 5
1028.80 5
1028.88 5
1028.95 5
1029.02 6
1029.10 6
1029.17 7
1029.24 8
1029.32 9
1029.39 9
1029.46 10
1029.54 10
1029.61 10
1029.68 10
1029.76 9
1029.83 8
1029.90 8
1029.98 7
1030.05 6
1030.13 6
1030.20 6
1030.27 6
1030.35 6
1030.42 5
1030.49 4
1030.57 3
1030.64 2
1030.71 1
1030.79 1
1030.86 0
1030.93 0
1031.01 0
1031.08 1
1031.15 1
1031.23 1
1031.30 1
1031.38 1
1031.45 0
1031.52 0
1031.60 0
1031.67 0
1031.74 0
1031.82 0
1031.89 0
1031.96 1
1032.04 2
1032.11 3
1032.19 3
1032.26 3
1032.33 3
1032.41 3
1032.48 3
1032.55 2
1032.63 2
1032.70 2
1032.77 2
1032.85 2
1032.92 2
1032.99 1
1033.07 1
1033.14 1
1033.22 2
1033.29 2
1033.36 3
1033.44 4
1033.51 5
1033.58 5
1033.66 5
1033.73 5
1033.81 4
1033.88 3
1033.95 2
1034.03 2
1034.10 1
1034.17 1
1034.25 1
1034.32 0
1034.39 0
1034.47 0
1034.54 1
1034.62 1
1034.69 1
1034.76 1
1034.84 2
1034.91 2
1034.98 2
1035.06 3
1035.13 3
1035.21 3
1035.28 2
1035.35 2
1035.43 2
1035.50 2
1035.57 2
1035.65 2
1035.72 3
1035.80 3
1035.87 3
1035.94 3
1036.02 3
1036.09 3
1036.16 2
1036.24 2
1036.31 2
1036.39 2
1036.46 2
1036.53 2
1036.61 2
1036.68 2
1036.75 2
1036.83 2
1036.90 2
1036.98 3
1037.05 3
1037.12 3
1037.20 4
1037.27 4
1037.34 4
1037.42 4
1037.49 4
1037.57 3
1037.64 3
1037.71 4
1037.79 4
1037.86 4
1037.93 4
1038.01 4
1038.08 4
1038.16 4
1038.23 4
1038.30 3
1038.38 3
1038.45 3
1038.53 3
1038.60 3
1038.67 3
1038.75 3
1038.82 3
1038.89 3
1038.97 3
1039.04 2
1039.12 2
1039.19 2
1039.26 2
1039.34 3
1039.41 3
1039.49 3
1039.56 3
1039.63 2
1039.71 2
1039.78 1
1039.85 1
1039.93 0
1040.00 0
1040.08 0
1040.15 0
1040.22 0
1040.30 0
1040.37 0
1040.45 0
1040.52 0
1040.59 0
1040.67 0
1040.74 0
1040.82 1
1040.89 1
1040.96 1
1041.04 2
1041.11 2
1041.19 3
1041.26 4
1041.33 5
1041.41 6
1041.48 7
1041.55 8
1041.63 9
1041.70 9
1041.78 8
1041.85 7
1041.92 6
1042.00 5
1042.07 4
1042.15 3
1042.22 3
1042.29 4
1042.37 4
1042.44 4
1042.52 4
1042.59 5
1042.66 5
1042.74 5
1042.81 6
1042.89 7
1042.96 7
1043.03 8
1043.11 8
1043.18 9
1043.26 9
1043.33 9
1043.40 10
1043.48 10
1043.55 9
1043.63 9
1043.70 9
1043.77 9
1043.85 9
1043.92 10
1044.00 11
1044.07 11
1044.14 12
1044.22 12
1044.29 12
1044.37 11
1044.44 11
1044.51 10
1044.59 9
1044.66 8
1044.74 8
1044.81 8
1044.88 8
1044.96 8
1045.03 8
1045.11 8
1045.18 8
1045.26 8
1045.33 7
1045.40 6
1045.48 5
1045.55 4
1045.63 4
1045.70 4
1045.77 4
1045.85 5
1045.92 7
1046.00 8
1046.07 9
1046.14 10
1046.22 10
1046.29 9
1046.37 8
1046.44 8
1046.51 7
1046.59 6
1046.66 5
1046.74 5
1046.81 4
1046.89 4
1046.96 3
1047.03 3
1047.11 3
1047.18 3
1047.26 4
1047.33 4
1047.40 4
1047.48 3
1047.55 3
1047.63 2
1047.70 2
1047.78 2
1047.85 2
1047.92 2
1048.00 3
1048.07 3
1048.15 3
1048.22 3
1048.29 3
1048.37 2
1048.44 2
1048.52 1
1048.59 1
1048.67 2
1048.74 2
1048.81 3
1048.89 4
1048.96 6
1049.04 7
1049.11 8
1049.19 8
1049.26 9
1049.33 9
1049.41 9
1049.48 9
1049.56 9
1049.63 9
1049.70 9
1049.78 10
1049.85 10
1049.93 10
1050.00 9
1050.08 8
1050.15 7
1050.22 6
1050.30 5
1050.37 4
1050.45 3
1050.52 2
1050.60 1
1050.67 0
1050.74 0
1050.82 0
1050.89 0
1050.97 0
1051.04 1
1051.12 3
1051.19 5
1051.26 5
1051.34 5
1051.41 4
1051.49 3
1051.56 1
1051.64 0
1051.71 0
1051.78 1
1051.86 2
1051.93 3
1052.01 5
1052.08 7
1052.16 9
1052.23 11
1052.30 12
1052.38 13
1052.45 14
1052.53 14
1052.60 14
1052.68 13
1052.75 12
1052.82 11
1052.90 9
1052.97 8
1053.05 7
1053.12 7
1053.20 6
1053.27 6
1053.35 6
1053.42 6
1053.49 6
1053.57 5
1053.64 4
1053.72 3
1053.79 3
1053.87 2
1053.94 2
1054.01 2
1054.09 3
1054.16 3
1054.24 4
1054.31 5
1054.39 5
1054.46 5
1054.54 5
1054.61 4
1054.68 4
1054.76 3
1054.83 2
1054.91 1
1054.98 0
1055.06 0
1055.13 0
1055.21 0
1055.28 0
1055.35 0
1055.43 0
1055.50 0
1055.58 1
1055.65 1
1055.73 1
1055.80 1
1055.87 1
1055.95 1
1056.02 1
1056.10 2
1056.17 3
1056.25 4
1056.32 5
1056.40 6
1056.47 7
1056.55 6
1056.62 6
1056.69 5
1056.77 4
1056.84 3
1056.92 2
1056.99 2
1057.07 2
1057.14 2
1057.22 2
1057.29 2
1057.36 2
1057.44 2
1057.51 1
1057.59 1
1057.66 1
1057.74 0
1057.81 0
1057.89 0
1057.96 1
1058.04 1
1058.11 1
1058.18 0
1058.26 0
1058.33 0
1058.41 0
1058.48 0
1058.56 1
1058.63 2
1058.71 3
1058.78 4
1058.86 5
1058.93 7
1059.00 8
1059.08 10
1059.15 11
1059.23 13
1059.30 14
1059.38 14
1059.45 15
1059.53 15
1059.60 14
1059.68 14
1059.75 13
1059.82 12
1059.90 11
1059.97 10
1060.05 9
1060.12 9
1060.20 9
1060.27 9
1060.35 9
1060.42 10
1060.50 11
1060.57 12
1060.65 13
1060.72 13
1060.79 13
1060.87 13
1060.94 13
1061.02 12
1061.09 12
1061.17 11
1061.24 10
1061.32 10
1061.39 10
1061.47 11
1061.54 12
1061.62 13
1061.69 14
1061.76 14
1061.84 15
1061.91 15
1061.99 14
1062.06 13
1062.14 12
1062.21 11
1062.29 10
1062.36 9
1062.44 8
1062.51 7
1062.59 7
1062.66 7
1062.74 7
1062.81 7
1062.88 7
1062.96 8
1063.03 8
1063.11 8
1063.18 9
1063.26 9
1063.33 9
1063.41 8
1063.48 8
1063.56 7
1063.63 7
1063.71 6
1063.78 6
1063.86 7
1063.93 7
1064.01 7
1064.08 8
1064.16 8
1064.23 8
1064.30 8
1064.38 9
1064.45 9
1064.53 10
1064.60 10
1064.68 10
1064.75 10
1064.83 10
1064.90 9
1064.98 8
1065.05 8
1065.13 7
1065.20 7
1065.28 7
1065.35 7
1065.43 7
1065.50 7
1065.58 7
1065.65 6
1065.73 5
1065.80 4
1065.88 4
1065.95 3
1066.02 3
1066.10 3
1066.17 3
1066.25 3
1066.32 4
1066.40 3
1066.47 3
1066.55 3
1066.62 2
1066.70 2
1066.77 2
1066.85 3
1066.92 3
1067.00 4
1067.07 5
1067.15 6
1067.22 6
1067.30 7
1067.37 8
1067.45 8
1067.52 9
1067.60 9
1067.67 9
1067.75 8
1067.82 8
1067.90 9
1067.97 9
1068.05 9
1068.12 10
1068.20 11
1068.27 11
1068.34 10
1068.42 9
1068.49 9
1068.57 8
1068.64 7
1068.72 7
1068.79 8
1068.87 8
1068.94 8
1069.02 8
1069.09 7
1069.17 6
1069.24 5
1069.32 3
1069.39 2
1069.47 0
1069.54 0
1069.62 0
1069.69 0
1069.77 0
1069.84 0
1069.92 0
1069.99 0
1070.07 0
1070.14 1
1070.22 2
1070.29 3
1070.37 3
1070.44 3
1070.52 4
1070.59 4
1070.67 4
1070.74 4
1070.82 5
1070.89 5
1070.97 5
1071.04 6
1071.12 6
1071.19 6
1071.27 7
1071.34 8
1071.42 9
1071.49 10
1071.57 10
1071.64 11
1071.72 11
1071.79 11
1071.87 10
1071.94 9
1072.02 8
1072.09 7
1072.17 6
1072.24 6
1072.32 6
1072.39 7
1072.47 8
1072.54 8
1072.62 9
1072.69 10
1072.77 10
1072.84 10
1072.92 9
1072.99 8
1073.07 8
1073.14 8
1073.22 8
1073.29 8
1073.37 7
1073.44 7
1073.52 6
1073.59 5
1073.67 5
1073.74 4
1073.82 5
1073.89 6
1073.97 7
1074.04 8
1074.12 9
1074.19 9
1074.27 9
1074.34 9
1074.42 8
1074.49 7
1074.57 6
1074.64 6
1074.72 6
1074.80 7
1074.87 8
1074.95 8
1075.02 8
1075.10 8
1075.17 8
1075.25 7
1075.32 7
1075.40 8
1075.47 9
1075.55 10
1075.62 11
1075.70 12
1075.77 12
1075.85 13
1075.92 14
1076.00 14
1076.07 15
1076.15 17
1076.22 19
1076.30 20
1076.37 21
1076.45 22
1076.52 22
1076.60 20
1076.67 19
1076.75 17
1076.82 16
1076.90 15
1076.97 14
1077.05 14
1077.13 15
1077.20 15
1077.28 15
1077.35 15
1077.43 15
1077.50 16
1077.58 16
1077.65 16
1077.73 16
1077.80 16
1077.88 15
1077.95 15
1078.03 15
1078.10 15
1078.18 16
1078.25 17
1078.33 18
1078.40 19
1078.48 20
1078.55 20
1078.63 21
1078.70 21
1078.78 22
1078.86 23
1078.93 23
1079.01 23
1079.08 23
1079.16 22
1079.23 22
1079.31 21
1079.38 19
1079.46 18
1079.53 17
1079.61 16
1079.68 15
1079.76 14
1079.83 13
1079.91 12
1079.98 11
1080.06 10
1080.14 9
1080.21 8
1080.29 7
1080.36 6
1080.44 6
1080.51 6
1080.59 6
1080.66 7
1080.74 8
1080.81 9
1080.89 10
1080.96 10
1081.04 11
1081.11 11
1081.19 11
1081.26 11
1081.34 11
1081.42 9
1081.49 8
1081.57 6
1081.64 5
1081.72 5
1081.79 6
1081.87 7
1081.94 10
1082.02 13
1082.09 16
1082.17 19
1082.24 22
1082.32 23
1082.40 23
1082.47 21
1082.55 19
1082.62 16
1082.70 13
1082.77 10
1082.85 8
1082.92 7
1083.00 6
1083.07 6
1083.15 5
1083.22 4
1083.30 2
1083.38 0
1083.45 0
1083.53 0
1083.60 0
1083.68 0
1083.75 0
1083.83 0
1083.90 0
1083.98 0
1084.05 2
1084.13 4
1084.21 6
1084.28 7
1084.36 9
1084.43 9
1084.51 9
1084.58 9
1084.66 8
1084.73 7
1084.81 5
1084.88 4
1084.96 2
1085.04 1
1085.11 0
1085.19 0
1085.26 0
1085.34 0
1085.41 1
1085.49 2
1085.56 3
1085.64 3
1085.71 3
1085.79 3
1085.87 1
1085.94 0
1086.02 0
1086.09 0
1086.17 0
1086.24 1
1086.32 3
1086.39 5
1086.47 6
1086.55 7
1086.62 7
1086.70 6
1086.77 6
1086.85 6
1086.92 7
1087.00 8
1087.07 9
1087.15 10
1087.23 11
1087.30 10
1087.38 9
1087.45 8
1087.53 6
1087.60 5
1087.68 4
1087.75 5
1087.83 5
1087.91 6
1087.98 7
1088.06 7
1088.13 6
1088.21 5
1088.28 5
1088.36 5
1088.43 5
1088.51 6
1088.59 7
1088.66 8
1088.74 9
1088.81 9
1088.89 9
1088.96 8
1089.04 7
1089.11 6
1089.19 6
1089.27 5
1089.34 4
1089.42 4
1089.49 4
1089.57 4
1089.64 5
1089.72 7
1089.80 9
1089.87 11
1089.95 12
1090.02 13
1090.10 13
1090.17 12
1090.25 11
1090.32 9
1090.40 6
1090.48 4
1090.55 3
1090.63 2
1090.70 2
1090.78 2
1090.85 3
1090.93 3
1091.01 3
1091.08 3
1091.16 3
1091.23 2
1091.31 2
1091.38 2
1091.46 2
1091.54 3
1091.61 3
1091.69 4
1091.76 4
1091.84 4
1091.91 5
1091.99 5
1092.07 5
1092.14 5
1092.22 5
1092.29 6
1092.37 6
1092.44 6
1092.52 7
1092.60 7
1092.67 8
1092.75 9
1092.82 11
1092.90 12
1092.97 13
1093.05 14
1093.13 14
1093.20 13
1093.28 12
1093.35 11
1093.43 10
1093.50 9
1093.58 8
1093.66 8
1093.73 7
1093.81 7
1093.88 8
1093.96 9
1094.04 10
1094.11 11
1094.19 13
1094.26 14
1094.34 15
1094.41 16
1094.49 15
1094.57 14
1094.64 12
1094.72 10
1094.79 8
1094.87 6
1094.94 5
1095.02 5
1095.10 5
1095.17 5
1095.25 6
1095.32 6
1095.40 7
1095.48 7
1095.55 8
1095.63 9
1095.70 10
1095.78 11
1095.85 11
1095.93 11
1096.01 11
1096.08 10
1096.16 9
1096.23 8
1096.31 8
1096.39 7
1096.46 7
1096.54 6
1096.61 5
1096.69 4
1096.77 3
1096.84 3
1096.92 2
1096.99 3
1097.07 4
1097.14 5
1097.22 7
1097.30 9
1097.37 10
1097.45 11
1097.52 11
1097.60 11
1097.68 11
1097.75 10
1097.83 10
1097.90 11
1097.98 11
1098.06 12
1098.13 13
1098.21 13
1098.28 13
1098.36 12
1098.44 12
1098.51 11
1098.59 11
1098.66 12
1098.74 12
1098.81 13
1098.89 14
1098.97 14
1099.04 14
1099.12 13
1099.19 12
1099.27 10
1099.35 9
1099.42 7
1099.50 6
1099.57 6
1099.65 6
1099.73 6
1099.80 7
1099.88 8
1099.95 10
1100.03 11
1100.11 13
1100.18 14
1100.26 14
1100.33 14
1100.41 14
1100.49 13
1100.56 12
1100.64 11
1100.71 11
1100.79 9
1100.87 8
1100.94 7
1101.02 5
1101.09 4
1101.17 3
1101.25 2
1101.32 3
1101.40 4
1101.47 6
1101.55 7
1101.63 9
1101.70 10
1101.78 11
1101.85 12
1101.93 13
1102.01 13
1102.08 14
1102.16 14
1102.24 14
1102.31 14
1102.39 13
1102.46 12
1102.54 10
1102.62 8
1102.69 6
1102.77 6
1102.84 6
1102.92 7
1103.00 9
1103.07 11
1103.15 13
1103.22 15
1103.30 16
1103.38 16
1103.45 16
1103.53 15
1103.60 14
1103.68 13
1103.76 12
1103.83 12
1103.91 13
1103.99 14
1104.06 16
1104.14 19
1104.21 20
1104.29 21
1104.37 21
1104.44 20
1104.52 18
1104.59 15
1104.67 12
1104.75 9
1104.82 8
1104.90 7
1104.98 7
1105.05 9
1105.13 10
1105.20 12
1105.28 13
1105.36 14
1105.43 15
1105.51 16
1105.58 16
1105.66 17
1105.74 18
1105.81 20
1105.89 21
1105.97 21
1106.04 22
1106.12 22
1106.19 21
1106.27 21
1106.35 20
1106.42 19
1106.50 18
1106.58 17
1106.65 17
1106.73 16
1106.80 16
1106.88 17
1106.96 17
1107.03 18
1107.11 18
1107.19 19
1107.26 19
1107.34 21
1107.41 22
1107.49 25
1107.57 27
1107.64 29
1107.72 29
1107.80 28
1107.87 26
1107.95 22
1108.02 18
1108.10 14
1108.18 12
1108.25 11
1108.33 11
1108.41 13
1108.48 15
1108.56 18
1108.63 20
1108.71 22
1108.79 23
1108.86 24
1108.94 25
1109.02 26
1109.09 27
1109.17 27
1109.24 28
1109.32 28
1109.40 28
1109.47 28
1109.55 27
1109.63 27
1109.70 26
1109.78 25
1109.86 23
1109.93 21
1110.01 18
1110.08 15
1110.16 12
1110.24 9
1110.31 7
1110.39 5
1110.47 4
1110.54 3
1110.62 3
1110.70 3
1110.77 3
1110.85 3
1110.92 2
1111.00 2
1111.08 2
1111.15 2
1111.23 2
1111.31 2
1111.38 2
1111.46 2
1111.54 2
1111.61 2
1111.69 3
1111.76 4
1111.84 5
1111.92 5
1111.99 5
1112.07 5
1112.15 3
1112.22 1
1112.30 0
1112.38 0
1112.45 0
1112.53 0
1112.60 0
1112.68 0
1112.76 0
1112.83 0
1112.91 1
1112.99 4
1113.06 7
1113.14 10
1113.22 13
1113.29 15
1113.37 17
1113.45 18
1113.52 19
1113.60 18
1113.68 17
1113.75 16
1113.83 15
1113.90 14
1113.98 14
1114.06 14
1114.13 16
1114.21 17
1114.29 19
1114.36 20
1114.44 20
1114.52 20
1114.59 19
1114.67 17
1114.75 15
1114.82 14
1114.90 14
1114.98 15
1115.05 17
1115.13 20
1115.20 23
1115.28 25
1115.36 27
1115.43 28
1115.51 28
1115.59 27
1115.66 25
1115.74 23
1115.82 21
1115.89 20
1115.97 18
1116.05 17
1116.12 16
1116.20 14
1116.28 12
1116.35 9
1116.43 7
1116.51 4
1116.58 2
1116.66 1
1116.74 0
1116.81 0
1116.89 1
1116.97 3
1117.04 5
1117.12 7
1117.20 10
1117.27 12
1117.35 14
1117.42 15
1117.50 16
1117.58 16
1117.65 17
1117.73 19
1117.81 20
1117.88 22
1117.96 23
1118.04 24
1118.11 23
1118.19 22
1118.27 21
1118.34 20
1118.42 20
1118.50 20
1118.57 21
1118.65 23
1118.73 25
1118.80 27
1118.88 28
1118.96 29
1119.03 29
1119.11 29
1119.19 28
1119.26 26
1119.34 24
1119.42 22
1119.49 20
1119.57 17
1119.65 15
1119.72 13
1119.80 11
1119.88 9
1119.95 8
1120.03 8
1120.11 8
1120.18 9
1120.26 11
1120.34 13
1120.41 15
1120.49 17
1120.57 18
1120.64 19
1120.72 20
1120.80 20
1120.87 20
1120.95 20
1121.03 20
1121.10 20
1121.18 19
1121.26 19
1121.33 18
1121.41 17
1121.49 17
1121.56 16
1121.64 15
1121.72 15
1121.79 16
1121.87 17
1121.95 18
1122.03 20
1122.10 21
1122.18 22
1122.26 23
1122.33 23
1122.41 23
1122.49 22
1122.56 21
1122.64 20
1122.72 19
1122.79 18
1122.87 17
1122.95 17
1123.02 16
1123.10 15
1123.18 14
1123.25 12
1123.33 11
1123.41 11
1123.48 10
1123.56 10
1123.64 11
1123.71 11
1123.79 11
1123.87 10
1123.94 10
1124.02 9
1124.10 9
1124.18 9
1124.25 9
1124.33 9
1124.41 9
1124.48 10
1124.56 10
1124.64 10
1124.71 10
1124.79 9
1124.87 8
1124.94 7
1125.02 6
1125.10 6
1125.17 6
1125.25 6
1125.33 7
1125.40 7
1125.48 8
1125.56 8
1125.64 8
1125.71 7
1125.79 6
1125.87 5
1125.94 4
1126.02 2
1126.10 1
1126.17 0
1126.25 0
1126.33 0
1126.40 0
1126.48 0
1126.56 1
1126.63 3
1126.71 5
1126.79 7
1126.87 8
1126.94 10
1127.02 10
1127.10 10
1127.17 9
1127.25 7
1127.33 5
1127.40 3
1127.48 1
1127.56 0
1127.63 0
1127.71 0
1127.79 0
1127.87 0
1127.94 0
1128.02 0
1128.10 0
1128.17 0
1128.25 0
1128.33 0
1128.40 1
1128.48 1
1128.56 2
1128.64 4
1128.71 5
1128.79 6
1128.87 7
1128.94 7
1129.02 7
1129.10 6
1129.17 4
1129.25 2
1129.33 0
1129.41 0
1129.48 0
1129.56 0
1129.64 0
1129.71 0
1129.79 0
1129.87 1
1129.94 2
1130.02 3
1130.10 4
1130.18 5
1130.25 7
1130.33 9
1130.41 11
1130.48 13
1130.56 14
1130.64 16
1130.71 16
1130.79 16
1130.87 16
1130.95 16
1131.02 16
1131.10 17
1131.18 18
1131.25 19
1131.33 19
1131.41 19
1131.49 18
1131.56 16
1131.64 14
1131.72 11
1131.79 9
1131.87 8
1131.95 7
1132.02 8
1132.10 9
1132.18 11
1132.26 12
1132.33 12
1132.41 11
1132.49 10
1132.56 8
1132.64 6
1132.72 4
1132.80 3
1132.87 2
1132.95 2
1133.03 2
1133.10 2
1133.18 3
1133.26 4
1133.34 6
1133.41 8
1133.49 11
1133.57 14
1133.64 16
1133.72 18
1133.80 20
1133.88 22
1133.95 23
1134.03 24
1134.11 26
1134.18 27
1134.26 28
1134.34 29
1134.42 31
1134.49 34
1134.57 37
1134.65 41
1134.72 46
1134.80 49
1134.88 52
1134.96 53
1135.03 53
1135.11 52
1135.19 50
1135.26 48
1135.34 47
1135.42 47
1135.50 47
1135.57 48
1135.65 49
1135.73 49
1135.81 50
1135.88 49
1135.96 47
1136.04 45
1136.11 42
1136.19 40
1136.27 39
1136.35 38
1136.42 40
1136.50 42
1136.58 45
1136.65 49
1136.73 51
1136.81 53
1136.89 54
1136.96 54
1137.04 52
1137.12 51
1137.20 50
1137.27 50
1137.35 50
1137.43 51
1137.50 52
1137.58 53
1137.66 53
1137.74 53
1137.81 53
1137.89 53
1137.97 52
1138.05 51
1138.12 50
1138.20 49
1138.28 47
1138.36 45
1138.43 41
1138.51 37
1138.59 33
1138.66 29
1138.74 25
1138.82 22
1138.90 20
1138.97 20
1139.05 20
1139.13 21
1139.21 22
1139.28 23
1139.36 23
1139.44 24
1139.51 24
1139.59 25
1139.67 26
1139.75 28
1139.82 30
1139.90 33
1139.98 35
1140.06 36
1140.13 36
1140.21 35
1140.29 34
1140.37 32
1140.44 31
1140.52 29
1140.60 28
1140.68 28
1140.75 28
1140.83 27
1140.91 27
1140.98 26
1141.06 25
1141.14 23
1141.22 22
1141.29 21
1141.37 19
1141.45 18
1141.53 18
1141.60 18
1141.68 19
1141.76 20
1141.84 22
1141.91 23
1141.99 25
1142.07 26
1142.15 26
1142.22 24
1142.30 22
1142.38 19
1142.46 17
1142.53 14
1142.61 12
1142.69 11
1142.77 10
1142.84 9
1142.92 9
1143.00 10
1143.08 11
1143.15 13
1143.23 15
1143.31 17
1143.39 18
1143.46 20
1143.54 20
1143.62 20
1143.70 19
1143.77 18
1143.85 16
1143.93 15
1144.01 13
1144.08 12
1144.16 11
1144.24 10
1144.32 9
1144.39 9
1144.47 8
1144.55 7
1144.63 6
1144.70 4
1144.78 3
1144.86 1
1144.94 0
1145.01 0
1145.09 0
1145.17 1
1145.25 3
1145.32 5
1145.40 8
1145.48 9
1145.56 10
1145.63 11
1145.71 10
1145.79 9
1145.87 7
1145.94 6
1146.02 4
1146.10 2
1146.18 0
1146.25 0
1146.33 0
1146.41 0
1146.49 0
1146.56 0
1146.64 0
1146.72 0
1146.80 1
1146.87 6
1146.95 11
1147.03 15
1147.11 19
1147.18 22
1147.26 24
1147.34 24
1147.42 24
1147.50 23
1147.57 23
1147.65 22
1147.73 22
1147.81 22
1147.88 23
1147.96 23
1148.04 24
1148.12 26
1148.19 28
1148.27 31
1148.35 34
1148.43 37
1148.50 40
1148.58 40
1148.66 39
1148.74 37
1148.82 33
1148.89 29
1148.97 25
1149.05 22
1149.13 20
1149.20 20
1149.28 20
1149.36 22
1149.44 25
1149.51 29
1149.59 33
1149.67 38
1149.75 43
1149.83 47
1149.90 51
1149.98 54
1150.06 56
1150.14 56
1150.21 55
1150.29 53
1150.37 51
1150.45 49
1150.52 47
1150.60 45
1150.68 46
1150.76 46
1150.84 48
1150.91 50
1150.99 53
1151.07 55
1151.15 56
1151.22 58
1151.30 60
1151.38 62
1151.46 64
1151.54 67
1151.61 70
1151.69 72
1151.77 73
1151.85 74
1151.92 72
1152.00 70
1152.08 66
1152.16 62
1152.23 57
1152.31 53
1152.39 50
1152.47 48
1152.55 47
1152.62 47
1152.70 48
1152.78 51
1152.86 56
1152.93 62
1153.01 68
1153.09 76
1153.17 82
1153.25 87
1153.32 90
1153.40 91
1153.48 90
1153.56 89
1153.64 88
1153.71 87
1153.79 86
1153.87 87
1153.95 88
1154.02 89
1154.10 90
1154.18 91
1154.26 91
1154.34 91
1154.41 90
1154.49 90
1154.57 88
1154.65 86
1154.73 83
1154.80 80
1154.88 77
1154.96 74
1155.04 71
1155.11 69
1155.19 67
1155.27 64
1155.35 61
1155.43 58
1155.50 54
1155.58 50
1155.66 45
1155.74 42
1155.82 38
1155.89 35
1155.97 31
1156.05 28
1156.13 25
1156.20 23
1156.28 22
1156.36 21
1156.44 23
1156.52 25
1156.59 27
1156.67 31
1156.75 34
1156.83 36
1156.91 38
1156.98 40
1157.06 40
1157.14 39
1157.22 37
1157.30 33
1157.37 29
1157.45 24
1157.53 20
1157.61 16
1157.69 15
1157.76 14
1157.84 15
1157.92 16
1158.00 17
1158.08 18
1158.15 19
1158.23 20
1158.31 21
1158.39 23
1158.47 24
1158.54 26
1158.62 27
1158.70 26
1158.78 25
1158.86 22
1158.93 19
1159.01 15
1159.09 12
1159.17 8
1159.25 5
1159.32 2
1159.40 0
1159.48 0
1159.56 0
1159.64 0
1159.71 0
1159.79 0
1159.87 0
1159.95 0
1160.03 0
1160.10 1
1160.18 2
1160.26 4
1160.34 6
1160.42 9
1160.49 11
1160.57 12
1160.65 14
1160.73 15
1160.81 15
1160.88 15
1160.96 15
1161.04 15
1161.12 15
1161.20 15
1161.27 14
1161.35 13
1161.43 11
1161.51 8
1161.59 4
1161.67 1
1161.74 0
1161.82 0
1161.90 0
1161.98 0
1162.06 0
1162.13 0
1162.21 0
1162.29 1
1162.37 3
1162.45 5
1162.52 6
1162.60 8
1162.68 9
1162.76 10
1162.84 10
1162.91 10
1162.99 9
1163.07 7
1163.15 6
1163.23 4
1163.31 3
1163.38 2
1163.46 1
1163.54 1
1163.62 2
1163.70 4
1163.77 6
1163.85 10
1163.93 14
1164.01 18
1164.09 21
1164.17 22
1164.24 22
1164.32 19
1164.40 16
1164.48 11
1164.56 7
1164.63 3
1164.71 0
1164.79 0
1164.87 0
1164.95 0
1165.03 0
1165.10 2
1165.18 5
1165.26 9
1165.34 13
1165.42 16
1165.49 18
1165.57 18
1165.65 18
1165.73 17
1165.81 15
1165.89 14
1165.96 13
1166.04 12
1166.12 12
1166.20 12
1166.28 12
1166.36 11
1166.43 10
1166.51 7
1166.59 4
1166.67 1
1166.75 0
1166.82 0
1166.90 0
1166.98 0
1167.06 0
1167.14 0
1167.22 0
1167.29 0
1167.37 1
1167.45 4
1167.53 8
1167.61 12
1167.69 15
1167.76 17
1167.84 19
1167.92 20
1168.00 20
1168.08 20
1168.16 19
1168.23 20
1168.31 21
1168.39 23
1168.47 25
1168.55 29
1168.63 32
1168.70 34
1168.78 36
1168.86 35
1168.94 34
1169.02 30
1169.10 26
1169.17 22
1169.25 17
1169.33 13
1169.41 11
1169.49 10
1169.57 11
1169.64 13
1169.72 16
1169.80 20
1169.88 24
1169.96 27
1170.04 30
1170.11 32
1170.19 33
1170.27 34
1170.35 34
1170.43 34
1170.51 34
1170.58 33
1170.66 33
1170.74 32
1170.82 32
1170.90 32
1170.98 32
1171.06 32
1171.13 33
1171.21 35
1171.29 36
1171.37 37
1171.45 37
1171.53 36
1171.60 35
1171.68 32
1171.76 29
1171.84 27
1171.92 24
1172.00 23
1172.07 22
1172.15 21
1172.23 22
1172.31 23
1172.39 24
1172.47 26
1172.55 27
1172.62 28
1172.70 27
1172.78 26
1172.86 23
1172.94 21
1173.02 18
1173.09 16
1173.17 15
1173.25 14
1173.33 14
1173.41 14
1173.49 15
1173.57 15
1173.64 15
1173.72 15
1173.80 15
1173.88 15
1173.96 15
1174.04 17
1174.12 19
1174.19 22
1174.27 25
1174.35 28
1174.43 31
1174.51 34
1174.59 35
1174.66 36
1174.74 36
1174.82 35
1174.90 34
1174.98 33
1175.06 31
1175.14 29
1175.21 27
1175.29 24
1175.37 22
1175.45 21
1175.53 20
1175.61 20
1175.69 21
1175.76 23
1175.84 25
1175.92 27
1176.00 29
1176.08 30
1176.16 32
1176.24 33
1176.31 34
1176.39 36
1176.47 37
1176.55 38
1176.63 39
1176.71 41
1176.79 43
1176.86 45
1176.94 48
1177.02 50
1177.10 52
1177.18 52
1177.26 51
1177.34 48
1177.42 45
1177.49 42
1177.57 40
1177.65 39
1177.73 40
1177.81 42
1177.89 45
1177.97 47
1178.04 49
1178.12 50
1178.20 49
1178.28 48
1178.36 47
1178.44 46
1178.52 45
1178.59 45
1178.67 45
1178.75 45
1178.83 46
1178.91 47
1178.99 48
1179.07 50
1179.15 52
1179.22 54
1179.30 57
1179.38 60
1179.46 62
1179.54 63
1179.62 64
1179.70 65
1179.77 64
1179.85 63
1179.93 62
1180.01 61
1180.09 61
1180.17 61
1180.25 62
1180.33 63
1180.40 64
1180.48 64
1180.56 64
1180.64 63
1180.72 61
1180.80 59
1180.88 55
1180.96 51
1181.03 48
1181.11 45
1181.19 43
1181.27 41
1181.35 42
1181.43 42
1181.51 44
1181.59 45
1181.66 45
1181.74 46
1181.82 45
1181.90 45
1181.98 44
1182.06 43
1182.14 43
1182.22 43
1182.29 43
1182.37 44
1182.45 44
1182.53 45
1182.61 46
1182.69 47
1182.77 48
1182.85 49
1182.92 50
1183.00 50
1183.08 50
1183.16 49
1183.24 48
1183.32 47
1183.40 46
1183.48 44
1183.56 43
1183.63 41
1183.71 40
1183.79 39
1183.87 38
1183.95 38
1184.03 38
1184.11 38
1184.19 38
1184.27 38
1184.34 38
1184.42 39
1184.50 40
1184.58 42
1184.66 47
1184.74 52
1184.82 60
1184.90 69
1184.97 78
1185.05 87
1185.13 95
1185.21 101
1185.29 105
1185.37 109
1185.45 113
1185.53 118
1185.61 124
1185.68 132
1185.76 142
1185.84 152
1185.92 163
1186.00 172
1186.08 181
1186.16 189
1186.24 196
1186.32 204
1186.39 213
1186.47 221
1186.55 231
1186.63 239
1186.71 247
1186.79 254
1186.87 258
1186.95 259
1187.03 258
1187.11 255
1187.18 251
1187.26 248
1187.34 245
1187.42 244
1187.50 244
1187.58 244
1187.66 245
1187.74 244
1187.82 242
1187.89 238
1187.97 233
1188.05 228
1188.13 223
1188.21 217
1188.29 212
1188.37 207
1188.45 202
1188.53 197
1188.61 192
1188.68 187
1188.76 182
1188.84 177
1188.92 171
1189.00 164
1189.08 156
1189.16 148
1189.24 138
1189.32 129
1189.40 119
1189.47 111
1189.55 103
1189.63 96
1189.71 91
1189.79 86
1189.87 83
1189.95 80
1190.03 78
1190.11 75
1190.19 73
1190.27 71
1190.34 69
1190.42 67
1190.50 65
1190.58 63
1190.66 61
1190.74 59
1190.82 56
1190.90 53
1190.98 50
1191.06 47
1191.14 44
1191.21 42
1191.29 41
1191.37 41
1191.45 41
1191.53 41
1191.61 42
1191.69 43
1191.77 45
1191.85 48
1191.93 51
1192.01 54
1192.08 58
1192.16 62
1192.24 65
1192.32 67
1192.40 69
1192.48 70
1192.56 72
1192.64 73
1192.72 75
1192.80 77
1192.88 79
1192.95 80
1193.03 81
1193.11 81
1193.19 79
1193.27 78
1193.35 76
1193.43 74
1193.51 72
1193.59 70
1193.67 69
1193.75 69
1193.83 68
1193.90 69
1193.98 70
1194.06 71
1194.14 71
1194.22 71
1194.30 71
1194.38 69
1194.46 67
1194.54 65
1194.62 64
1194.70 63
1194.78 64
1194.85 66
1194.93 68
1195.01 69
1195.09 69
1195.17 68
1195.25 64
1195.33 59
1195.41 54
1195.49 49
1195.57 46
1195.65 44
1195.73 45
1195.81 48
1195.88 52
1195.96 57
1196.04 62
1196.12 65
1196.20 67
1196.28 67
1196.36 66
1196.44 62
1196.52 58
1196.60 54
1196.68 49
1196.76 46
1196.84 45
1196.91 45
1196.99 47
1197.07 50
1197.15 53
1197.23 55
1197.31 56
1197.39 56
1197.47 55
1197.55 53
1197.63 51
1197.71 49
1197.79 48
1197.87 47
1197.95 46
1198.02 45
1198.10 45
1198.18 44
1198.26 43
1198.34 42
1198.42 41
1198.50 39
1198.58 37
1198.66 33
1198.74 28
1198.82 23
1198.90 16
1198.98 10
1199.06 3
1199.14 0
1199.21 0
1199.29 0
1199.37 0
1199.45 0
1199.53 0
1199.61 0
1199.69 0
1199.77 1
1199.85 5
1199.93 9
1200.01 13
1200.09 16
1200.17 19
1200.25 22
1200.33 24
1200.41 25
1200.48 25
1200.56 26
1200.64 27
1200.72 28
1200.80 31
1200.88 34
1200.96 37
1201.04 40
1201.12 42
1201.20 43
1201.28 42
1201.36 39
1201.44 37
1201.52 34
1201.60 32
1201.68 31
1201.76 31
1201.83 32
1201.91 34
1201.99 35
1202.07 36
1202.15 36
1202.23 36
1202.31 34
1202.39 32
1202.47 29
1202.55 25
1202.63 20
1202.71 15
1202.79 11
1202.87 8
1202.95 5
1203.03 4
1203.11 3
1203.19 3
1203.26 4
1203.34 5
1203.42 7
1203.50 8
1203.58 10
1203.66 12
1203.74 13
1203.82 14
1203.90 14
1203.98 14
1204.06 14
1204.14 14
1204.22 15
1204.30 16
1204.38 17
1204.46 18
1204.54 19
1204.62 19
1204.70 19
1204.78 20
1204.85 20
1204.93 20
1205.01 20
1205.09 20
1205.17 20
1205.25 20
1205.33 19
1205.41 19
1205.49 18
1205.57 17
1205.65 15
1205.73 12
1205.81 9
1205.89 5
1205.97 1
1206.05 0
1206.13 0
1206.21 0
1206.29 0
1206.37 0
1206.45 0
1206.53 0
1206.61 0
1206.68 3
1206.76 7
1206.84 10
1206.92 14
1207.00 17
1207.08 19
1207.16 20
1207.24 21
1207.32 22
1207.40 23
1207.48 24
1207.56 26
1207.64 29
1207.72 33
1207.80 36
1207.88 39
1207.96 42
1208.04 43
1208.12 43
1208.20 42
1208.28 41
1208.36 41
1208.44 40
1208.52 40
1208.60 39
1208.68 39
1208.76 40
1208.83 41
1208.91 42
1208.99 45
1209.07 48
1209.15 52
1209.23 56
1209.31 60
1209.39 63
1209.47 64
1209.55 66
1209.63 67
1209.71 68
1209.79 70
1209.87 72
1209.95 76
1210.03 80
1210.11 84
1210.19 87
1210.27 89
1210.35 90
1210.43 90
1210.51 88
1210.59 85
1210.67 83
1210.75 82
1210.83 81
1210.91 82
1210.99 85
1211.07 89
1211.15 93
1211.23 98
1211.31 102
1211.39 106
1211.47 108
1211.55 109
1211.62 109
1211.70 107
1211.78 105
1211.86 102
1211.94 100
1212.02 97
1212.10 96
1212.18 96
1212.26 97
1212.34 100
1212.42 104
1212.50 110
1212.58 117
1212.66 123
1212.74 129
1212.82 134
1212.90 138
1212.98 141
1213.06 142
1213.14 142
1213.22 141
1213.30 139
1213.38 137
1213.46 134
1213.54 130
1213.62 127
1213.70 124
1213.78 121
1213.86 119
1213.94 116
1214.02 114
1214.10 111
1214.18 108
1214.26 106
1214.34 103
1214.42 101
1214.50 98
1214.58 96
1214.66 92
1214.74 88
1214.82 84
1214.90 79
1214.98 74
1215.06 70
1215.14 66
1215.22 63
1215.30 60
1215.38 57
1215.46 55
1215.54 53
1215.62 52
1215.70 49
1215.78 47
1215.86 43
1215.94 38
1216.02 33
1216.10 29
1216.18 24
1216.26 20
1216.34 17
1216.41 15
1216.49 13
1216.57 12
1216.65 11
1216.73 10
1216.81 9
1216.89 8
1216.97 7
1217.05 7
1217.13 8
1217.21 9
1217.29 11
1217.37 14
1217.45 17
1217.53 19
1217.61 21
1217.69 22
1217.77 22
1217.85 21
1217.93 21
1218.01 20
1218.09 20
1218.17 21
1218.25 22
1218.33 24
1218.41 26
1218.49 29
1218.57 31
1218.65 32
1218.73 32
1218.81 32
1218.89 30
1218.97 28
1219.05 25
1219.13 23
1219.21 22
1219.29 22
1219.37 22
1219.45 22
1219.53 22
1219.61 21
1219.69 19
1219.77 17
1219.85 13
1219.93 10
1220.01 6
1220.09 3
1220.17 1
1220.25 0
1220.33 0
1220.41 0
1220.49 1
1220.57 3
1220.65 5
1220.73 8
1220.81 12
1220.89 15
1220.97 18
1221.05 20
1221.13 22
1221.21 23
1221.29 24
1221.37 26
1221.45 28
1221.53 32
1221.61 36
1221.70 42
1221.78 47
1221.86 51
1221.94 54
1222.02 55
1222.10 54
1222.18 52
1222.26 49
1222.34 46
1222.42 42
1222.50 39
1222.58 36
1222.66 34
1222.74 32
1222.82 29
1222.90 25
1222.98 20
1223.06 13
1223.14 6
1223.22 0
1223.30 0
1223.38 0
1223.46 0
1223.54 0
1223.62 5
1223.70 14
1223.78 23
1223.86 30
1223.94 35
1224.02 38
1224.10 38
1224.18 38
1224.26 37
1224.34 37
1224.42 38
1224.50 39
1224.58 41
1224.66 43
1224.74 44
1224.82 45
1224.90 46
1224.98 47
1225.06 48
1225.14 51
1225.22 53
1225.30 56
1225.38 58
1225.46 59
1225.54 58
1225.62 57
1225.70 54
1225.78 51
1225.86 49
1225.94 48
1226.02 47
1226.10 48
1226.18 48
1226.26 49
1226.34 49
1226.42 49
1226.51 49
1226.59 50
1226.67 51
1226.75 52
1226.83 54
1226.91 54
1226.99 55
1227.07 54
1227.15 52
1227.23 50
1227.31 48
1227.39 47
1227.47 48
1227.55 49
1227.63 52
1227.71 55
1227.79 59
1227.87 63
1227.95 66
1228.03 70
1228.11 73
1228.19 76
1228.27 78
1228.35 81
1228.43 83
1228.51 83
1228.59 83
1228.67 82
1228.75 80
1228.83 78
1228.91 77
1228.99 76
1229.07 76
1229.15 77
1229.23 78
1229.32 79
1229.40 80
1229.48 82
1229.56 83
1229.64 85
1229.72 87
1229.80 89
1229.88 90
1229.96 92
1230.04 93
1230.12 93
1230.20 92
1230.28 91
1230.36 90
1230.44 88
1230.52 87
1230.60 85
1230.68 83
1230.76 81
1230.84 78
1230.92 74
1231.00 70
1231.08 64
1231.16 59
1231.24 55
1231.32 50
1231.40 47
1231.49 44
1231.57 41
1231.65 38
1231.73 35
1231.81 32
1231.89 29
1231.97 28
1232.05 28
1232.13 31
1232.21 34
1232.29 39
1232.37 42
1232.45 44
1232.53 45
1232.61 44
1232.69 42
1232.77 41
1232.85 40
1232.93 41
1233.01 43
1233.09 46
1233.17 50
1233.25 53
1233.34 55
1233.42 57
1233.50 57
1233.58 57
1233.66 56
1233.74 55
1233.82 53
1233.90 50
1233.98 48
1234.06 45
1234.14 43
1234.22 41
1234.30 40
1234.38 41
1234.46 42
1234.54 43
1234.62 45
1234.70 47
1234.78 48
1234.86 49
1234.95 48
1235.03 47
1235.11 44
1235.19 40
1235.27 36
1235.35 30
1235.43 23
1235.51 17
1235.59 11
1235.67 7
1235.75 4
1235.83 2
1235.91 2
1235.99 3
1236.07 4
1236.15 4
1236.23 4
1236.31 4
1236.40 3
1236.48 2
1236.56 1
1236.64 1
1236.72 1
1236.80 1
1236.88 1
1236.96 1
1237.04 0
1237.12 0
1237.20 0
1237.28 0
1237.36 0
1237.44 0
1237.52 0
1237.60 0
1237.68 0
1237.77 1
1237.85 1
1237.93 0
1238.01 0
1238.09 0
1238.17 0
1238.25 1
1238.33 2
1238.41 3
1238.49 5
1238.57 7
1238.65 11
1238.73 14
1238.81 19
1238.89 23
1238.97 27
1239.06 30
1239.14 32
1239.22 33
1239.30 32
1239.38 31
1239.46 31
1239.54 32
1239.62 33
1239.70 35
1239.78 38
1239.86 40
1239.94 40
1240.02 39
1240.10 36
1240.18 32
1240.27 27
1240.35 23
1240.43 19
1240.51 18
1240.59 19
1240.67 22
1240.75 27
1240.83 32
1240.91 37
1240.99 41
1241.07 44
1241.15 45
1241.23 45
1241.31 43
1241.40 40
1241.48 35
1241.56 30
1241.64 26
1241.72 23
1241.80 22
1241.88 22
1241.96 25
1242.04 28
1242.12 31
1242.20 33
1242.28 34
1242.36 34
1242.45 31
1242.53 28
1242.61 23
1242.69 19
1242.77 14
1242.85 11
1242.93 8
1243.01 6
1243.09 4
1243.17 4
1243.25 4
1243.33 4
1243.41 6
1243.50 8
1243.58 11
1243.66 15
1243.74 19
1243.82 23
1243.90 27
1243.98 31
1244.06 36
1244.14 40
1244.22 45
1244.30 49
1244.38 53
1244.47 55
1244.55 55
1244.63 53
1244.71 50
1244.79 48
1244.87 45
1244.95 44
1245.03 45
1245.11 47
1245.19 50
1245.27 54
1245.35 57
1245.44 60
1245.52 61
1245.60 60
1245.68 57
1245.76 53
1245.84 49
1245.92 46
1246.00 43
1246.08 42
1246.16 42
1246.24 44
1246.32 46
1246.41 48
1246.49 51
1246.57 53
1246.65 55
1246.73 58
1246.81 61
1246.89 64
1246.97 67
1247.05 71
1247.13 74
1247.21 77
1247.30 80
1247.38 83
1247.46 86
1247.54 90
1247.62 94
1247.70 100
1247.78 107
1247.86 113
1247.94 120
1248.02 127
1248.11 134
1248.19 141
1248.27 148
1248.35 154
1248.43 159
1248.51 163
1248.59 165
1248.67 166
1248.75 165
1248.83 163
1248.91 161
1249.00 159
1249.08 158
1249.16 157
1249.24 157
1249.32 157
1249.40 157
1249.48 158
1249.56 159
1249.64 160
1249.72 161
1249.81 162
1249.89 163
1249.97 165
1250.05 167
1250.13 169
1250.21 172
1250.29 175
1250.37 178
1250.45 180
1250.53 179
1250.62 177
1250.70 172
1250.78 165
1250.86 158
1250.94 150
1251.02 143
1251.10 136
1251.18 131
1251.26 127
1251.35 125
1251.43 124
1251.51 124
1251.59 126
1251.67 129
1251.75 132
1251.83 135
1251.91 139
1251.99 142
1252.07 143
1252.16 144
1252.24 143
1252.32 141
1252.40 138
1252.48 133
1252.56 128
1252.64 122
1252.72 116
1252.80 112
1252.89 107
1252.97 105
1253.05 103
1253.13 104
1253.21 105
1253.29 107
1253.37 108
1253.45 108
1253.53 107
1253.62 103
1253.70 98
1253.78 91
1253.86 84
1253.94 77
1254.02 72
1254.10 68
1254.18 67
1254.26 67
1254.35 68
1254.43 70
1254.51 73
1254.59 75
1254.67 78
1254.75 81
1254.83 84
1254.91 85
1255.00 86
1255.08 85
1255.16 82
1255.24 79
1255.32 75
1255.40 72
1255.48 68
1255.56 66
1255.64 64
1255.73 62
1255.81 61
1255.89 60
1255.97 59
1256.05 58
1256.13 56
1256.21 55
1256.29 53
1256.38 51
1256.46 49
1256.54 47
1256.62 45
1256.70 43
1256.78 41
1256.86 39
1256.94 38
1257.03 38
1257.11 39
1257.19 41
1257.27 43
1257.35 44
1257.43 44
1257.51 43
1257.59 39
1257.68 34
1257.76 27
1257.84 21
1257.92 15
1258.00 12
1258.08 10
1258.16 10
1258.24 12
1258.33 13
1258.41 15
1258.49 16
1258.57 16
1258.65 16
1258.73 17
1258.81 18
1258.89 19
1258.98 21
1259.06 23
1259.14 25
1259.22 27
1259.30 30
1259.38 34
1259.46 38
1259.55 42
1259.63 47
1259.71 51
1259.79 54
1259.87 56
1259.95 57
1260.03 55
1260.11 52
1260.20 47
1260.28 40
1260.36 32
1260.44 23
1260.52 15
1260.60 8
1260.68 3
1260.77 1
1260.85 0
1260.93 1
1261.01 3
1261.09 6
1261.17 8
1261.25 11
1261.33 12
1261.42 13
1261.50 13
1261.58 11
1261.66 7
1261.74 2
1261.82 0
1261.90 0
1261.99 0
1262.07 0
1262.15 0
1262.23 0
1262.31 0
1262.39 0
1262.47 6
1262.56 10
1262.64 14
1262.72 16
1262.80 16
1262.88 15
1262.96 13
1263.04 10
1263.13 7
1263.21 5
1263.29 3
1263.37 1
1263.45 1
1263.53 0
1263.61 0
1263.70 0
1263.78 0
1263.86 0
1263.94 0
1264.02 0
1264.10 0
1264.18 0
1264.27 0
1264.35 0
1264.43 0
1264.51 0
1264.59 1
1264.67 2
1264.75 3
1264.84 4
1264.92 5
1265.00 6
1265.08 6
1265.16 5
1265.24 5
1265.33 5
1265.41 7
1265.49 9
1265.57 12
1265.65 16
1265.73 19
1265.81 20
1265.90 21
1265.98 20
1266.06 19
1266.14 17
1266.22 17
1266.30 17
1266.39 20
1266.47 24
1266.55 29
1266.63 33
1266.71 36
1266.79 39
1266.87 39
1266.96 38
1267.04 36
1267.12 32
1267.20 27
1267.28 21
1267.36 15
1267.45 10
1267.53 7
1267.61 6
1267.69 8
1267.77 12
1267.85 17
1267.93 22
1268.02 27
1268.10 30
1268.18 31
1268.26 32
1268.34 33
1268.42 34
1268.51 34
1268.59 35
1268.67 34
1268.75 32
1268.83 28
1268.91 23
1269.00 17
1269.08 12
1269.16 8
1269.24 6
1269.32 5
1269.40 6
1269.49 7
1269.57 7
1269.65 7
1269.73 5
1269.81 4
1269.89 4
1269.98 5
1270.06 7
1270.14 12
1270.22 17
1270.30 24
1270.38 30
1270.47 35
1270.55 39
1270.63 40
1270.71 40
1270.79 39
1270.87 36
1270.96 33
1271.04 29
1271.12 25
1271.20 21
1271.28 16
1271.36 12
1271.45 7
1271.53 4
1271.61 2
1271.69 1
1271.77 2
1271.85 4
1271.94 7
1272.02 11
1272.10 14
1272.18 19
1272.26 23
1272.34 27
1272.43 32
1272.51 37
1272.59 42
1272.67 48
1272.75 53
1272.84 58
1272.92 63
1273.00 67
1273.08 69
1273.16 68
1273.24 65
1273.33 60
1273.41 52
1273.49 44
1273.57 37
1273.65 31
1273.73 28
1273.82 27
1273.90 27
1273.98 29
1274.06 30
1274.14 30
1274.23 30
1274.31 30
1274.39 29
1274.47 30
1274.55 32
1274.63 34
1274.72 36
1274.80 38
1274.88 40
1274.96 40
1275.04 40
1275.13 39
1275.21 37
1275.29 34
1275.37 30
1275.45 26
1275.53 20
1275.62 14
1275.70 8
1275.78 3
1275.86 0
1275.94 0
1276.03 0
1276.11 0
1276.19 0
1276.27 1
1276.35 1
1276.43 0
1276.52 0
1276.60 0
1276.68 0
1276.76 0
1276.84 3
1276.93 10
1277.01 18
1277.09 27
1277.17 36
1277.25 43
1277.34 49
1277.42 53
1277.50 55
1277.58 56
1277.66 54
1277.74 51
1277.83 46
1277.91 40
1277.99 33
1278.07 26
1278.15 21
1278.24 16
1278.32 14
1278.40 12
1278.48 12
1278.56 12
1278.65 13
1278.73 13
1278.81 12
1278.89 11
1278.97 10
1279.06 9
1279.14 9
1279.22 10
1279.30 11
1279.38 13
1279.47 16
1279.55 19
1279.63 22
1279.71 25
1279.79 28
1279.88 32
1279.96 35
1280.04 38
1280.12 40
1280.20 42
1280.28 43
1280.37 45
1280.45 45
1280.53 46
1280.61 46
1280.69 47
1280.78 47
1280.86 48
1280.94 48
1281.02 48
1281.10 48
1281.19 47
1281.27 46
1281.35 45
1281.43 44
1281.52 42
1281.60 42
1281.68 41
1281.76 39
1281.84 36
1281.93 32
1282.01 26
1282.09 19
1282.17 10
1282.25 3
1282.34 0
1282.42 0
1282.50 0
1282.58 0
1282.66 0
1282.75 5
1282.83 10
1282.91 14
1282.99 17
1283.07 19
1283.16 21
1283.24 23
1283.32 26
1283.40 29
1283.48 33
1283.57 35
1283.65 37
1283.73 38
1283.81 39
1283.89 40
1283.98 40
1284.06 41
1284.14 43
1284.22 45
1284.31 48
1284.39 50
1284.47 51
1284.55 50
1284.63 48
1284.72 44
1284.80 38
1284.88 31
1284.96 23
1285.04 16
1285.13 10
1285.21 5
1285.29 1
1285.37 0
1285.46 0
1285.54 2
1285.62 6
1285.70 10
1285.78 16
1285.87 23
1285.95 32
1286.03 40
1286.11 49
1286.19 57
1286.28 62
1286.36 65
1286.44 65
1286.52 65
1286.61 63
1286.69 63
1286.77 64
1286.85 67
1286.93 70
1287.02 74
1287.10 75
1287.18 75
1287.26 74
1287.35 71
1287.43 68
1287.51 67
1287.59 66
1287.67 67
1287.76 70
1287.84 72
1287.92 75
1288.00 78
1288.09 80
1288.17 82
1288.25 83
1288.33 83
1288.41 83
1288.50 81
1288.58 79
1288.66 77
1288.74 75
1288.83 74
1288.91 74
1288.99 75
1289.07 77
1289.15 80
1289.24 85
1289.32 91
1289.40 98
1289.48 107
1289.57 115
1289.65 123
1289.73 129
1289.81 131
1289.90 130
1289.98 125
1290.06 118
1290.14 110
1290.22 102
1290.31 94
1290.39 88
1290.47 84
1290.55 80
1290.64 77
1290.72 74
1290.80 73
1290.88 73
1290.97 74
1291.05 75
1291.13 76
1291.21 77
1291.29 75
1291.38 72
1291.46 68
1291.54 62
1291.62 55
1291.71 49
1291.79 43
1291.87 38
1291.95 33
1292.04 30
1292.12 26
1292.20 24
1292.28 21
1292.37 19
1292.45 18
1292.53 18
1292.61 19
1292.69 22
1292.78 26
1292.86 31
1292.94 37
1293.02 42
1293.11 48
1293.19 53
1293.27 57
1293.35 61
1293.44 64
1293.52 66
1293.60 67
1293.68 66
1293.77 64
1293.85 60
1293.93 54
1294.01 48
1294.10 42
1294.18 35
1294.26 30
1294.34 24
1294.43 18
1294.51 13
1294.59 7
1294.67 2
1294.76 0
1294.84 0
1294.92 0
1295.00 0
1295.09 0
1295.17 0
1295.25 0
1295.33 0
1295.42 3
1295.50 5
1295.58 7
1295.66 9
1295.74 11
1295.83 13
1295.91 14
1295.99 15
1296.07 16
1296.16 17
1296.24 18
1296.32 19
1296.40 21
1296.49 24
1296.57 26
1296.65 28
1296.73 28
1296.82 28
1296.90 26
1296.98 24
1297.06 22
1297.15 22
1297.23 22
1297.31 24
1297.40 27
1297.48 31
1297.56 34
1297.64 36
1297.73 36
1297.81 35
1297.89 32
1297.97 29
1298.06 26
1298.14 25
1298.22 24
1298.30 25
1298.39 28
1298.47 32
1298.55 37
1298.63 43
1298.72 49
1298.80 54
1298.88 60
1298.96 65
1299.05 69
1299.13 71
1299.21 71
1299.29 69
1299.38 66
1299.46 62
1299.54 59
1299.62 57
1299.71 55
1299.79 56
1299.87 57
1299.95 59
1300.04 62
1300.12 66
1300.20 70
1300.29 74
1300.37 77
1300.45 80
1300.53 82
1300.62 82
1300.70 81
1300.78 81
1300.86 80
1300.95 80
1301.03 82
1301.11 86
1301.19 90
1301.28 94
1301.36 97
1301.44 97
1301.53 95
1301.61 90
1301.69 82
1301.77 73
1301.86 64
1301.94 57
1302.02 52
1302.10 49
1302.19 49
1302.27 51
1302.35 54
1302.43 56
1302.52 58
1302.60 58
1302.68 57
1302.77 55
1302.85 52
1302.93 51
1303.01 50
1303.10 50
1303.18 50
1303.26 51
1303.34 51
1303.43 51
1303.51 49
1303.59 48
1303.68 47
1303.76 48
1303.84 51
1303.92 57
1304.01 65
1304.09 75
1304.17 85
1304.25 94
1304.34 99
1304.42 102
1304.50 100
1304.59 97
1304.67 91
1304.75 84
1304.83 76
1304.92 69
1305.00 62
1305.08 54
1305.16 47
1305.25 40
1305.33 35
1305.41 31
1305.50 28
1305.58 26
1305.66 25
1305.74 24
1305.83 22
1305.91 19
1305.99 13
1306.08 6
1306.16 0
1306.24 0
1306.32 0
1306.41 0
1306.49 0
1306.57 0
1306.66 0
1306.74 0
1306.82 7
1306.90 16
1306.99 24
1307.07 29
1307.15 31
1307.24 33
1307.32 34
1307.40 35
1307.48 37
1307.57 40
1307.65 43
1307.73 47
1307.82 50
1307.90 53
1307.98 56
1308.06 57
1308.15 58
1308.23 58
1308.31 57
1308.40 55
1308.48 52
1308.56 48
1308.64 45
1308.73 42
1308.81 41
1308.89 40
1308.98 40
1309.06 41
1309.14 41
1309.22 40
1309.31 38
1309.39 35
1309.47 32
1309.56 29
1309.64 26
1309.72 26
1309.80 27
1309.89 31
1309.97 36
1310.05 42
1310.14 48
1310.22 52
1310.30 53
1310.39 52
1310.47 48
1310.55 42
1310.63 37
1310.72 33
1310.80 31
1310.88 30
1310.97 30
1311.05 29
1311.13 29
1311.21 27
1311.30 26
1311.38 26
1311.46 27
1311.55 31
1311.63 37
1311.71 44
1311.80 53
1311.88 61
1311.96 67
1312.04 71
1312.13 73
1312.21 72
1312.29 69
1312.38 64
1312.46 59
1312.54 54
1312.63 49
1312.71 46
1312.79 44
1312.87 44
1312.96 45
1313.04 47
1313.12 49
1313.21 50
1313.29 51
1313.37 52
1313.46 52
1313.54 53
1313.62 56
1313.71 59
1313.79 64
1313.87 69
1313.95 76
1314.04 82
1314.12 90
1314.20 96
1314.29 103
1314.37 110
1314.45 115
1314.54 120
1314.62 123
1314.70 125
1314.78 125
1314.87 123
1314.95 120
1315.03 117
1315.12 114
1315.20 111
1315.28 109
1315.37 109
1315.45 109
1315.53 110
1315.62 112
1315.70 114
1315.78 116
1315.87 116
1315.95 116
1316.03 114
1316.11 113
1316.20 111
1316.28 110
1316.36 109
1316.45 108
1316.53 106
1316.61 102
1316.70 97
1316.78 90
1316.86 83
1316.95 78
1317.03 75
1317.11 76
1317.20 78
1317.28 81
1317.36 84
1317.45 86
1317.53 86
1317.61 83
1317.69 79
1317.78 75
1317.86 72
1317.94 69
1318.03 68
1318.11 66
1318.19 64
1318.28 62
1318.36 58
1318.44 53
1318.53 47
1318.61 41
1318.69 34
1318.78 28
1318.86 21
1318.94 15
1319.03 9
1319.11 3
1319.19 0
1319.28 0
1319.36 0
1319.44 0
1319.53 0
1319.61 0
1319.69 0
1319.77 0
1319.86 0
1319.94 1
1320.02 4
1320.11 8
1320.19 15
1320.27 23
1320.36 33
1320.44 42
1320.52 49
1320.61 54
1320.69 56
1320.77 54
1320.86 50
1320.94 44
1321.02 38
1321.11 33
1321.19 30
1321.27 29
1321.36 32
1321.44 39
1321.52 48
1321.61 61
1321.69 74
1321.77 89
1321.86 102
1321.94 114
1322.02 125
1322.11 134
1322.19 142
1322.27 150
1322.36 157
1322.44 166
1322.52 174
1322.61 181
1322.69 188
1322.77 192
1322.86 195
1322.94 195
1323.02 195
1323.11 194
1323.19 194
1323.27 196
1323.36 201
1323.44 210
1323.52 224
1323.61 242
1323.69 266
1323.77 293
1323.86 323
1323.94 353
1324.02 383
1324.11 412
1324.19 437
1324.27 460
1324.36 482
1324.44 503
1324.52 525
1324.61 549
1324.69 575
1324.77 603
1324.86 632
1324.94 659
1325.02 684
1325.11 704
1325.19 720
1325.27 733
1325.36 741
1325.44 747
1325.52 751
1325.61 753
1325.69 753
1325.78 751
1325.86 747
1325.94 739
1326.03 729
1326.11 716
1326.19 701
1326.28 685
1326.36 668
1326.44 651
1326.53 636
1326.61 621
1326.69 608
1326.78 595
1326.86 583
1326.94 569
1327.03 554
1327.11 536
1327.19 517
1327.28 496
1327.36 475
1327.44 456
1327.53 439
1327.61 425
1327.69 415
1327.78 405
1327.86 396
1327.95 386
1328.03 375
1328.11 362
1328.20 349
1328.28 336
1328.36 326
1328.45 317
1328.53 311
1328.61 305
1328.70 300
1328.78 294
1328.86 286
1328.95 276
1329.03 266
1329.11 254
1329.20 244
1329.28 236
1329.37 229
1329.45 226
1329.53 224
1329.62 224
1329.70 225
1329.78 226
1329.87 224
1329.95 221
1330.03 215
1330.12 206
1330.20 196
1330.28 186
1330.37 177
1330.45 170
1330.53 167
1330.62 166
1330.70 167
1330.79 168
1330.87 168
1330.95 166
1331.04 162
1331.12 156
1331.20 150
1331.29 143
1331.37 138
1331.45 133
1331.54 129
1331.62 126
1331.71 123
1331.79 119
1331.87 115
1331.96 112
1332.04 109
1332.12 106
1332.21 105
1332.29 103
1332.37 102
1332.46 100
1332.54 97
1332.63 94
1332.71 91
1332.79 89
1332.88 90
1332.96 92
1333.04 97
1333.13 102
1333.21 108
1333.29 112
1333.38 115
1333.46 116
1333.55 116
1333.63 115
1333.71 115
1333.80 114
1333.88 115
1333.96 116
1334.05 119
1334.13 122
1334.22 126
1334.30 129
1334.38 132
1334.47 134
1334.55 135
1334.63 135
1334.72 134
1334.80 132
1334.88 129
1334.97 125
1335.05 121
1335.14 116
1335.22 112
1335.30 108
1335.39 105
1335.47 105
1335.55 106
1335.64 107
1335.72 109
1335.81 110
1335.89 109
1335.97 106
1336.06 100
1336.14 93
1336.22 85
1336.31 76
1336.39 68
1336.48 61
1336.56 55
1336.64 52
1336.73 50
1336.81 50
1336.89 52
1336.98 54
1337.06 57
1337.15 59
1337.23 59
1337.31 58
1337.40 55
1337.48 52
1337.57 48
1337.65 44
1337.73 42
1337.82 43
1337.90 46
1337.98 53
1338.07 63
1338.15 76
1338.24 89
1338.32 102
1338.40 112
1338.49 119
1338.57 122
1338.65 120
1338.74 115
1338.82 107
1338.91 97
1338.99 85
1339.07 73
1339.16 61
1339.24 50
1339.33 41
1339.41 35
1339.49 32
1339.58 33
1339.66 38
1339.74 46
1339.83 55
1339.91 66
1340.00 75
1340.08 84
1340.16 90
1340.25 94
1340.33 96
1340.42 96
1340.50 95
1340.58 93
1340.67 90
1340.75 86
1340.84 80
1340.92 73
1341.00 65
1341.09 58
1341.17 51
1341.25 46
1341.34 43
1341.42 42
1341.51 44
1341.59 47
1341.67 50
1341.76 53
1341.84 54
1341.93 53
1342.01 50
1342.09 46
1342.18 41
1342.26 38
1342.35 36
1342.43 37
1342.51 40
1342.60 46
1342.68 54
1342.77 63
1342.85 72
1342.93 80
1343.02 87
1343.10 92
1343.19 95
1343.27 95
1343.35 93
1343.44 88
1343.52 80
1343.61 69
1343.69 58
1343.77 47
1343.86 38
1343.94 31
1344.03 29
1344.11 30
1344.19 34
1344.28 39
1344.36 43
1344.45 47
1344.53 50
1344.61 52
1344.70 53
1344.78 55
1344.87 58
1344.95 61
1345.03 64
1345.12 65
1345.20 65
1345.29 64
1345.37 62
1345.45 61
1345.54 60
1345.62 60
1345.71 62
1345.79 64
1345.87 66
1345.96 68
1346.04 68
1346.13 69
1346.21 69
1346.29 70
1346.38 71
1346.46 73
1346.55 75
1346.63 78
1346.72 80
1346.80 82
1346.88 82
1346.97 81
1347.05 78
1347.14 75
1347.22 71
1347.30 68
1347.39 66
1347.47 65
1347.56 65
1347.64 66
1347.72 67
1347.81 68
1347.89 69
1347.98 70
1348.06 70
1348.14 71
1348.23 73
1348.31 75
1348.40 79
1348.48 85
1348.57 94
1348.65 104
1348.73 117
1348.82 131
1348.90 145
1348.99 155
1349.07 162
1349.15 163
1349.24 159
1349.32 150
1349.41 138
1349.49 125
1349.58 113
1349.66 103
1349.74 97
1349.83 94
1349.91 94
1350.00 95
1350.08 97
1350.16 99
1350.25 100
1350.33 100
1350.42 99
1350.50 98
1350.59 97
1350.67 98
1350.75 99
1350.84 102
1350.92 104
1351.01 106
1351.09 106
1351.18 105
1351.26 103
1351.34 99
1351.43 95
1351.51 91
1351.60 87
1351.68 84
1351.77 81
1351.85 77
1351.93 73
1352.02 67
1352.10 61
1352.19 54
1352.27 46
1352.35 38
1352.44 31
1352.52 23
1352.61 15
1352.69 9
1352.78 4
1352.86 1
1352.94 0
1353.03 0
1353.11 2
1353.20 5
1353.28 7
1353.37 9
1353.45 9
1353.53 9
1353.62 8
1353.70 7
1353.79 6
1353.87 6
1353.96 6
1354.04 5
1354.13 4
1354.21 3
1354.29 0
1354.38 0
1354.46 0
1354.55 0
1354.63 0
1354.72 0
1354.80 0
1354.88 0
1354.97 1
1355.05 4
1355.14 6
1355.22 7
1355.31 7
1355.39 7
1355.47 6
1355.56 5
1355.64 5
1355.73 5
1355.81 6
1355.90 8
1355.98 10
1356.07 13
1356.15 17
1356.23 21
1356.32 25
1356.40 29
1356.49 34
1356.57 38
1356.66 41
1356.74 44
1356.82 45
1356.91 45
1356.99 45
1357.08 43
1357.16 41
1357.25 39
1357.33 38
1357.42 39
1357.50 40
1357.58 44
1357.67 50
1357.75 58
1357.84 69
1357.92 82
1358.01 96
1358.09 110
1358.18 124
1358.26 136
1358.34 144
1358.43 147
1358.51 147
1358.60 141
1358.68 132
1358.77 122
1358.85 111
1358.94 103
1359.02 98
1359.10 97
1359.19 100
1359.27 105
1359.36 110
1359.44 113
1359.53 113
1359.61 110
1359.70 103
1359.78 96
1359.86 89
1359.95 84
1360.03 83
1360.12 85
1360.20 91
1360.29 98
1360.37 106
1360.46 114
1360.54 121
1360.63 126
1360.71 128
1360.79 128
1360.88 125
1360.96 119
1361.05 111
1361.13 102
1361.22 93
1361.30 84
1361.39 76
1361.47 70
1361.56 66
1361.64 65
1361.72 65
1361.81 65
1361.89 66
1361.98 67
1362.06 67
1362.15 69
1362.23 70
1362.32 73
1362.40 76
1362.49 79
1362.57 81
1362.65 81
1362.74 80
1362.82 77
1362.91 74
1362.99 71
1363.08 68
1363.16 67
1363.25 66
1363.33 65
1363.42 64
1363.50 61
1363.59 57
1363.67 54
1363.75 51
1363.84 49
1363.92 49
1364.01 52
1364.09 58
1364.18 66
1364.26 75
1364.35 86
1364.43 96
1364.52 103
1364.60 109
1364.69 111
1364.77 110
1364.85 108
1364.94 104
1365.02 101
1365.11 99
1365.19 98
1365.28 97
1365.36 96
1365.45 94
1365.53 92
1365.62 90
1365.70 87
1365.79 86
1365.87 87
1365.96 89
1366.04 92
1366.12 95
1366.21 96
1366.29 95
1366.38 92
1366.46 87
1366.55 81
1366.63 75
1366.72 70
1366.80 66
1366.89 63
1366.97 62
1367.06 61
1367.14 59
1367.23 57
1367.31 54
1367.40 51
1367.48 48
1367.57 45
1367.65 42
1367.73 40
1367.82 36
1367.90 32
1367.99 27
1368.07 21
1368.16 15
1368.24 10
1368.33 5
1368.41 2
1368.50 0
1368.58 0
1368.67 0
1368.75 0
1368.84 0
1368.92 0
1369.01 0
1369.09 0
1369.18 0
1369.26 1
1369.35 5
1369.43 10
1369.51 15
1369.60 22
1369.68 29
1369.77 38
1369.85 47
1369.94 56
1370.02 64
1370.11 71
1370.19 75
1370.28 78
1370.36 79
1370.45 78
1370.53 77
1370.62 75
1370.70 74
1370.79 72
1370.87 70
1370.96 66
1371.04 62
1371.13 55
1371.21 48
1371.30 40
1371.38 32
1371.47 26
1371.55 23
1371.64 23
1371.72 27
1371.81 34
1371.89 43
1371.97 53
1372.06 62
1372.14 69
1372.23 74
1372.31 76
1372.40 74
1372.48 69
1372.57 61
1372.65 51
1372.74 42
1372.82 35
1372.91 31
1372.99 32
1373.08 37
1373.16 47
1373.25 60
1373.33 73
1373.42 86
1373.50 97
1373.59 105
1373.67 111
1373.76 115
1373.84 117
1373.93 119
1374.01 119
1374.10 119
1374.18 119
1374.27 117
1374.35 115
1374.44 110
1374.52 105
1374.61 98
1374.69 90
1374.78 81
1374.86 73
1374.95 65
1375.03 60
1375.12 57
1375.20 56
1375.29 59
1375.37 63
1375.46 70
1375.54 78
1375.63 87
1375.71 96
1375.80 105
1375.88 113
1375.97 119
1376.05 122
1376.14 122
1376.22 120
1376.31 115
1376.39 108
1376.48 101
1376.56 93
1376.65 86
1376.73 82
1376.82 82
1376.90 85
1376.99 93
1377.07 103
1377.16 116
1377.24 128
1377.33 138
1377.41 146
1377.50 150
1377.58 152
1377.67 152
1377.75 151
1377.84 149
1377.92 145
1378.01 141
1378.09 135
1378.18 128
1378.26 122
1378.35 116
1378.43 113
1378.52 111
1378.60 113
1378.69 118
1378.77 126
1378.86 135
1378.94 146
1379.03 157
1379.11 168
1379.20 177
1379.28 185
1379.37 191
1379.45 195
1379.54 196
1379.62 194
1379.71 191
1379.79 186
1379.88 180
1379.96 174
1380.05 167
1380.13 160
1380.22 152
1380.31 145
1380.39 137
1380.48 130
1380.56 123
1380.65 116
1380.73 109
1380.82 103
1380.90 97
1380.99 91
1381.07 84
1381.16 78
1381.24 71
1381.33 63
1381.41 56
1381.50 50
1381.58 45
1381.67 41
1381.75 39
1381.84 39
1381.92 41
1382.01 44
1382.09 47
1382.18 52
1382.26 56
1382.35 60
1382.43 64
1382.52 67
1382.60 69
1382.69 70
1382.78 70
1382.86 71
1382.95 73
1383.03 76
1383.12 81
1383.20 86
1383.29 90
1383.37 92
1383.46 90
1383.54 86
1383.63 78
1383.71 69
1383.80 59
1383.88 50
1383.97 43
1384.05 38
1384.14 34
1384.22 30
1384.31 26
1384.39 21
1384.48 14
1384.57 6
1384.65 0
1384.74 0
1384.82 0
1384.91 0
1384.99 0
1385.08 0
1385.16 0
1385.25 0
1385.33 3
1385.42 10
1385.50 17
1385.59 23
1385.67 28
1385.76 32
1385.84 35
1385.93 38
1386.01 41
1386.10 43
1386.19 45
1386.27 46
1386.36 48
1386.44 50
1386.53 51
1386.61 52
1386.70 53
1386.78 53
1386.87 54
1386.95 54
1387.04 54
1387.12 54
1387.21 53
1387.29 52
1387.38 50
1387.47 48
1387.55 45
1387.64 41
1387.72 37
1387.81 33
1387.89 30
1387.98 27
1388.06 26
1388.15 26
1388.23 28
1388.32 31
1388.40 34
1388.49 38
1388.58 41
1388.66 43
1388.75 44
1388.83 43
1388.92 42
1389.00 40
1389.09 39
1389.17 40
1389.26 41
1389.34 45
1389.43 49
1389.51 54
1389.60 59
1389.69 63
1389.77 65
1389.86 66
1389.94 66
1390.03 65
1390.11 64
1390.20 63
1390.28 63
1390.37 63
1390.45 64
1390.54 64
1390.63 64
1390.71 64
1390.80 64
1390.88 65
1390.97 66
1391.05 68
1391.14 71
1391.22 75
1391.31 79
1391.39 83
1391.48 86
1391.57 86
1391.65 85
1391.74 83
1391.82 80
1391.91 77
1391.99 75
1392.08 73
1392.16 72
1392.25 71
1392.33 69
1392.42 65
1392.51 59
1392.59 53
1392.68 45
1392.76 39
1392.85 36
1392.93 37
1393.02 42
1393.10 51
1393.19 62
1393.28 75
1393.36 87
1393.45 96
1393.53 101
1393.62 101
1393.70 96
1393.79 88
1393.87 77
1393.96 66
1394.05 55
1394.13 45
1394.22 38
1394.30 33
1394.39 31
1394.47 30
1394.56 30
1394.64 31
1394.73 31
1394.82 30
1394.90 30
1394.99 29
1395.07 30
1395.16 31
1395.24 34
1395.33 37
1395.41 40
1395.50 43
1395.59 45
1395.67 45
1395.76 45
1395.84 45
1395.93 45
1396.01 46
1396.10 49
1396.19 52
1396.27 55
1396.36 58
1396.44 59
1396.53 59
1396.61 58
1396.70 57
1396.78 55
1396.87 55
1396.96 56
1397.04 58
1397.13 62
1397.21 67
1397.30 72
1397.38 77
1397.47 82
1397.56 86
1397.64 90
1397.73 93
1397.81 96
1397.90 100
1397.98 102
1398.07 105
1398.16 106
1398.24 106
1398.33 105
1398.41 102
1398.50 97
1398.58 90
1398.67 84
1398.75 76
1398.84 69
1398.93 63
1399.01 57
1399.10 53
1399.18 50
1399.27 49
1399.35 51
1399.44 54
1399.53 60
1399.61 67
1399.70 74
1399.78 82
1399.87 88
1399.95 93
1400.04 96
1400.13 96
1400.21 93
1400.30 87
1400.38 79
1400.47 70
1400.56 61
1400.64 54
1400.73 50
1400.81 49
1400.90 50
1400.98 54
1401.07 57
1401.16 59
1401.24 59
1401.33 57
1401.41 53
1401.50 49
1401.58 44
1401.67 39
1401.76 33
1401.84 28
1401.93 22
1402.01 15
1402.10 9
1402.18 3
1402.27 0
1402.36 0
1402.44 0
1402.53 0
1402.61 2
1402.70 8
1402.79 15
1402.87 21
1402.96 26
1403.04 30
1403.13 32
1403.21 32
1403.30 31
1403.39 30
1403.47 29
1403.56 29
1403.64 30
1403.73 32
1403.82 35
1403.90 39
1403.99 43
1404.07 48
1404.16 53
1404.24 58
1404.33 63
1404.42 68
1404.50 72
1404.59 76
1404.67 77
1404.76 77
1404.85 74
1404.93 68
1405.02 60
1405.10 52
1405.19 43
1405.28 35
1405.36 29
1405.45 26
1405.53 25
1405.62 26
1405.71 28
1405.79 31
1405.88 36
1405.96 42
1406.05 49
1406.13 55
1406.22 62
1406.31 67
1406.39 71
1406.48 74
1406.56 76
1406.65 78
1406.74 80
1406.82 83
1406.91 86
1406.99 89
1407.08 92
1407.17 95
1407.25 97
1407.34 100
1407.42 104
1407.51 108
1407.60 111
1407.68 112
1407.77 111
1407.85 105
1407.94 96
1408.03 83
1408.11 68
1408.20 53
1408.28 38
1408.37 25
1408.46 14
1408.54 5
1408.63 0
1408.71 0
1408.80 0
1408.89 0
1408.97 0
1409.06 1
1409.14 5
1409.23 8
1409.32 10
1409.40 10
1409.49 7
1409.57 3
1409.66 0
1409.75 0
1409.83 0
1409.92 0
1410.00 0
1410.09 0
1410.18 6
1410.26 13
1410.35 21
1410.43 28
1410.52 33
1410.61 36
1410.69 36
1410.78 35
1410.86 32
1410.95 29
1411.04 25
1411.12 23
1411.21 22
1411.29 23
1411.38 24
1411.47 25
1411.55 25
1411.64 23
1411.73 20
1411.81 15
1411.90 9
1411.98 4
1412.07 0
1412.16 0
1412.24 0
1412.33 4
1412.41 11
1412.50 19
1412.59 26
1412.67 31
1412.76 34
1412.84 33
1412.93 29
1413.02 25
1413.10 19
1413.19 15
1413.28 13
1413.36 12
1413.45 12
1413.53 13
1413.62 13
1413.71 12
1413.79 11
1413.88 8
1413.96 6
1414.05 5
1414.14 4
1414.22 4
1414.31 4
1414.40 4
1414.48 3
1414.57 1
1414.65 0
1414.74 0
1414.83 0
1414.91 0
1415.00 0
1415.09 0
1415.17 0
1415.26 2
1415.34 6
1415.43 11
1415.52 15
1415.60 18
1415.69 22
1415.77 26
1415.86 29
1415.95 31
1416.03 31
1416.12 30
1416.21 28
1416.29 24
1416.38 20
1416.46 15
1416.55 12
1416.64 9
1416.72 7
1416.81 7
1416.90 8
1416.98 9
1417.07 9
1417.15 9
1417.24 9
1417.33 9
1417.41 9
1417.50 11
1417.59 14
1417.67 19
1417.76 25
1417.84 32
1417.93 38
1418.02 44
1418.10 48
1418.19 50
1418.28 52
1418.36 52
1418.45 52
1418.54 52
1418.62 51
1418.71 48
1418.79 46
1418.88 43
1418.97 41
1419.05 41
1419.14 42
1419.23 47
1419.31 53
1419.40 61
1419.48 68
1419.57 75
1419.66 80
1419.74 83
1419.83 83
1419.92 82
1420.00 80
1420.09 77
1420.18 73
1420.26 70
1420.35 67
1420.43 64
1420.52 63
1420.61 61
1420.69 60
1420.78 58
1420.87 55
1420.95 52
1421.04 47
1421.13 43
1421.21 40
1421.30 39
1421.38 41
1421.47 46
1421.56 54
1421.64 65
1421.73 76
1421.82 87
1421.90 95
1421.99 100
1422.08 101
1422.16 99
1422.25 95
1422.33 90
1422.42 85
1422.51 81
1422.59 77
1422.68 74
1422.77 70
1422.85 66
1422.94 61
1423.03 56
1423.11 53
1423.20 52
1423.29 55
1423.37 60
1423.46 67
1423.55 75
1423.63 81
1423.72 86
1423.80 88
1423.89 88
1423.98 87
1424.06 87
1424.15 86
1424.24 86
1424.32 86
1424.41 86
1424.50 83
1424.58 79
1424.67 72
1424.76 66
1424.84 60
1424.93 57
1425.02 56
1425.10 58
1425.19 64
1425.27 71
1425.36 78
1425.45 84
1425.53 90
1425.62 94
1425.71 96
1425.79 96
1425.88 94
1425.97 90
1426.05 85
1426.14 79
1426.23 72
1426.31 66
1426.40 62
1426.49 59
1426.57 58
1426.66 59
1426.75 58
1426.83 57
1426.92 52
1427.01 44
1427.09 35
1427.18 25
1427.27 15
1427.35 8
1427.44 4
1427.52 2
1427.61 2
1427.70 3
1427.78 4
1427.87 3
1427.96 2
1428.04 0
1428.13 0
1428.22 0
1428.30 0
1428.39 0
1428.48 0
1428.56 1
1428.65 6
1428.74 13
1428.82 21
1428.91 29
1429.00 36
1429.08 42
1429.17 48
1429.26 53
1429.34 57
1429.43 60
1429.52 63
1429.60 66
1429.69 69
1429.78 71
1429.86 73
1429.95 75
1430.04 76
1430.12 78
1430.21 81
1430.30 84
1430.38 88
1430.47 91
1430.56 92
1430.64 92
1430.73 88
1430.82 80
1430.90 70
1430.99 59
1431.08 46
1431.16 36
1431.25 27
1431.34 22
1431.42 20
1431.51 22
1431.60 25
1431.68 30
1431.77 35
1431.86 38
1431.94 40
1432.03 39
1432.12 38
1432.20 35
1432.29 32
1432.38 30
1432.46 29
1432.55 31
1432.64 34
1432.72 41
1432.81 49
1432.90 61
1432.98 73
1433.07 85
1433.16 96
1433.24 104
1433.33 108
1433.42 108
1433.50 104
1433.59 97
1433.68 89
1433.77 81
1433.85 73
1433.94 66
1434.03 59
1434.11 50
1434.20 41
1434.29 30
1434.37 18
1434.46 6
1434.55 0
1434.63 0
1434.72 0
1434.81 0
1434.89 0
1434.98 1
1435.07 11
1435.15 22
1435.24 34
1435.33 45
1435.41 56
1435.50 66
1435.59 75
1435.67 82
1435.76 88
1435.85 93
1435.94 97
1436.02 100
1436.11 102
1436.20 103
1436.28 102
1436.37 101
1436.46 100
1436.54 100
1436.63 100
1436.72 101
1436.80 102
1436.89 102
1436.98 99
1437.06 94
1437.15 87
1437.24 79
1437.32 71
1437.41 67
1437.50 66
1437.59 71
1437.67 81
1437.76 93
1437.85 107
1437.93 118
1438.02 126
1438.11 129
1438.19 127
1438.28 122
1438.37 114
1438.45 107
1438.54 99
1438.63 93
1438.71 86
1438.80 78
1438.89 68
1438.98 55
1439.06 41
1439.15 27
1439.24 15
1439.32 5
1439.41 0
1439.50 0
1439.58 0
1439.67 0
1439.76 0
1439.85 0
1439.93 2
1440.02 5
1440.11 10
1440.19 17
1440.28 24
1440.37 31
1440.45 38
1440.54 43
1440.63 46
1440.71 48
1440.80 49
1440.89 49
1440.98 50
1441.06 52
1441.15 53
1441.24 54
1441.32 54
1441.41 52
1441.50 48
1441.58 44
1441.67 40
1441.76 38
1441.85 38
1441.93 41
1442.02 46
1442.11 52
1442.19 58
1442.28 63
1442.37 66
1442.45 68
1442.54 67
1442.63 66
1442.72 63
1442.80 59
1442.89 56
1442.98 52
1443.06 49
1443.15 47
1443.24 46
1443.33 46
1443.41 48
1443.50 51
1443.59 53
1443.67 54
1443.76 54
1443.85 52
1443.93 48
1444.02 43
1444.11 37
1444.20 30
1444.28 25
1444.37 21
1444.46 17
1444.54 15
1444.63 14
1444.72 14
1444.81 14
1444.89 16
1444.98 18
1445.07 20
1445.15 22
1445.24 23
1445.33 23
1445.42 20
1445.50 14
1445.59 7
1445.68 0
1445.76 0
1445.85 0
1445.94 0
1446.03 0
1446.11 0
1446.20 0
1446.29 0
1446.37 6
1446.46 17
1446.55 28
1446.64 37
1446.72 43
1446.81 45
1446.90 45
1446.98 42
1447.07 36
1447.16 30
1447.25 24
1447.33 18
1447.42 13
1447.51 9
1447.59 7
1447.68 6
1447.77 6
1447.86 8
1447.94 11
1448.03 13
1448.12 16
1448.20 17
1448.29 16
1448.38 15
1448.47 12
1448.55 10
1448.64 9
1448.73 8
1448.81 9
1448.90 11
1448.99 15
1449.08 19
1449.16 23
1449.25 29
1449.34 34
1449.43 39
1449.51 43
1449.60 44
1449.69 42
1449.77 37
1449.86 28
1449.95 18
1450.04 8
1450.12 0
1450.21 0
1450.30 0
1450.39 2
1450.47 13
1450.56 27
1450.65 42
1450.73 57
1450.82 71
1450.91 83
1451.00 93
1451.08 101
1451.17 107
1451.26 112
1451.35 115
1451.43 117
1451.52 116
1451.61 114
1451.69 109
1451.78 103
1451.87 94
1451.96 84
1452.04 74
1452.13 66
1452.22 59
1452.31 55
1452.39 53
1452.48 53
1452.57 54
1452.65 54
1452.74 53
1452.83 52
1452.92 50
1453.00 49
1453.09 49
1453.18 49
1453.27 50
1453.35 51
1453.44 51
1453.53 49
1453.62 46
1453.70 40
1453.79 34
1453.88 27
1453.97 21
1454.05 16
1454.14 14
1454.23 14
1454.31 18
1454.40 24
1454.49 33
1454.58 43
1454.66 52
1454.75 61
1454.84 66
1454.93 67
1455.01 66
1455.10 61
1455.19 54
1455.28 45
1455.36 36
1455.45 26
1455.54 17
1455.63 8
1455.71 1
1455.80 0
1455.89 0
1455.98 0
1456.06 0
1456.15 0
1456.24 0
1456.33 0
1456.41 0
1456.50 2
1456.59 5
1456.68 8
1456.76 12
1456.85 15
1456.94 17
1457.03 20
1457.11 23
1457.20 27
1457.29 32
1457.37 39
1457.46 48
1457.55 57
1457.64 66
1457.72 73
1457.81 77
1457.90 79
1457.99 78
1458.07 76
1458.16 74
1458.25 75
1458.34 78
1458.42 83
1458.51 90
1458.60 95
1458.69 97
1458.77 96
1458.86 90
1458.95 80
1459.04 69
1459.13 57
1459.21 47
1459.30 39
1459.39 34
1459.48 31
1459.56 30
1459.65 29
1459.74 29
1459.83 29
1459.91 29
1460.00 31
1460.09 34
1460.18 39
1460.26 45
1460.35 52
1460.44 59
1460.53 66
1460.61 72
1460.70 76
1460.79 79
1460.88 82
1460.96 83
1461.05 84
1461.14 86
1461.23 87
1461.31 88
1461.40 90
1461.49 93
1461.58 97
1461.66 102
1461.75 110
1461.84 119
1461.93 129
1462.01 139
1462.10 150
1462.19 159
1462.28 167
1462.37 173
1462.45 176
1462.54 177
1462.63 177
1462.72 175
1462.80 172
1462.89 168
1462.98 165
1463.07 162
1463.15 160
1463.24 159
1463.33 157
1463.42 154
1463.50 150
1463.59 144
1463.68 138
1463.77 132
1463.86 127
1463.94 125
1464.03 124
1464.12 125
1464.21 127
1464.29 127
1464.38 126
1464.47 123
1464.56 118
1464.64 113
1464.73 110
1464.82 109
1464.91 112
1465.00 117
1465.08 124
1465.17 130
1465.26 135
1465.35 137
1465.43 135
1465.52 130
1465.61 122
1465.70 112
1465.78 102
1465.87 95
1465.96 90
1466.05 90
1466.14 93
1466.22 99
1466.31 107
1466.40 114
1466.49 119
1466.57 122
1466.66 123
1466.75 121
1466.84 118
1466.93 115
1467.01 112
1467.10 110
1467.19 109
1467.28 108
1467.36 108
1467.45 108
1467.54 106
1467.63 102
1467.72 95
1467.80 86
1467.89 75
1467.98 62
1468.07 49
1468.15 37
1468.24 29
1468.33 25
1468.42 24
1468.51 27
1468.59 32
1468.68 40
1468.77 48
1468.86 58
1468.94 67
1469.03 76
1469.12 84
1469.21 90
1469.30 93
1469.38 93
1469.47 90
1469.56 85
1469.65 78
1469.74 71
1469.82 65
1469.91 60
1470.00 56
1470.09 52
1470.17 47
1470.26 41
1470.35 32
1470.44 21
1470.53 9
1470.61 0
1470.70 0
1470.79 0
1470.88 0
1470.97 0
1471.05 0
1471.14 0
1471.23 0
1471.32 6
1471.40 16
1471.49 24
1471.58 29
1471.67 32
1471.76 32
1471.84 30
1471.93 27
1472.02 24
1472.11 23
1472.20 24
1472.28 28
1472.37 34
1472.46 41
1472.55 49
1472.64 58
1472.72 65
1472.81 71
1472.90 76
1472.99 77
1473.08 76
1473.16 73
1473.25 68
1473.34 62
1473.43 56
1473.52 50
1473.60 45
1473.69 41
1473.78 39
1473.87 37
1473.96 36
1474.04 37
1474.13 38
1474.22 41
1474.31 44
1474.39 48
1474.48 53
1474.57 59
1474.66 64
1474.75 68
1474.83 72
1474.92 75
1475.01 75
1475.10 74
1475.19 70
1475.27 64
1475.36 56
1475.45 48
1475.54 41
1475.63 35
1475.72 32
1475.80 30
1475.89 30
1475.98 30
1476.07 30
1476.16 30
1476.24 29
1476.33 28
1476.42 28
1476.51 31
1476.60 34
1476.68 39
1476.77 44
1476.86 48
1476.95 51
1477.04 52
1477.12 51
1477.21 50
1477.30 47
1477.39 44
1477.48 40
1477.56 37
1477.65 35
1477.74 35
1477.83 36
1477.92 39
1478.00 44
1478.09 49
1478.18 54
1478.27 59
1478.36 61
1478.45 62
1478.53 60
1478.62 57
1478.71 52
1478.80 47
1478.89 42
1478.97 38
1479.06 37
1479.15 38
1479.24 41
1479.33 46
1479.41 53
1479.50 59
1479.59 65
1479.68 69
1479.77 74
1479.86 78
1479.94 84
1480.03 89
1480.12 96
1480.21 102
1480.30 106
1480.38 107
1480.47 106
1480.56 102
1480.65 95
1480.74 87
1480.83 80
1480.91 74
1481.00 70
1481.09 69
1481.18 70
1481.27 72
1481.35 74
1481.44 77
1481.53 80
1481.62 83
1481.71 86
1481.80 91
1481.88 97
1481.97 104
1482.06 110
1482.15 115
1482.24 116
1482.32 114
1482.41 107
1482.50 96
1482.59 82
1482.68 67
1482.77 55
1482.85 46
1482.94 42
1483.03 44
1483.12 50
1483.21 60
1483.30 71
1483.38 81
1483.47 90
1483.56 95
1483.65 98
1483.74 99
1483.82 98
1483.91 98
1484.00 99
1484.09 101
1484.18 104
1484.27 107
1484.35 110
1484.44 110
1484.53 108
1484.62 105
1484.71 100
1484.80 95
1484.88 93
1484.97 93
1485.06 97
1485.15 103
1485.24 111
1485.33 118
1485.41 124
1485.50 129
1485.59 133
1485.68 137
1485.77 141
1485.86 146
1485.94 152
1486.03 157
1486.12 162
1486.21 166
1486.30 171
1486.39 175
1486.47 180
1486.56 185
1486.65 191
1486.74 196
1486.83 200
1486.92 202
1487.00 202
1487.09 200
1487.18 197
1487.27 195
1487.36 193
1487.45 193
1487.53 196
1487.62 200
1487.71 205
1487.80 207
1487.89 206
1487.98 201
1488.06 192
1488.15 179
1488.24 165
1488.33 151
1488.42 137
1488.51 125
1488.59 115
1488.68 107
1488.77 100
1488.86 96
1488.95 94
1489.04 94
1489.13 94
1489.21 96
1489.30 99
1489.39 103
1489.48 107
1489.57 113
1489.66 120
1489.74 127
1489.83 134
1489.92 140
1490.01 146
1490.10 151
1490.19 155
1490.28 158
1490.36 160
1490.45 159
1490.54 155
1490.63 148
1490.72 138
1490.81 127
1490.89 116
1490.98 108
1491.07 102
1491.16 101
1491.25 102
1491.34 103
1491.43 103
1491.51 99
1491.60 93
1491.69 83
1491.78 73
1491.87 64
1491.96 58
1492.04 55
1492.13 56
1492.22 59
1492.31 63
1492.40 66
1492.49 68
1492.58 69
1492.66 67
1492.75 65
1492.84 63
1492.93 62
1493.02 64
1493.11 67
1493.20 72
1493.28 78
1493.37 84
1493.46 88
1493.55 90
1493.64 90
1493.73 87
1493.82 83
1493.90 77
1493.99 70
1494.08 64
1494.17 58
1494.26 53
1494.35 49
1494.44 45
1494.52 42
1494.61 38
1494.70 35
1494.79 33
1494.88 33
1494.97 35
1495.06 40
1495.14 48
1495.23 56
1495.32 65
1495.41 74
1495.50 80
1495.59 85
1495.68 87
1495.76 87
1495.85 86
1495.94 83
1496.03 79
1496.12 74
1496.21 70
1496.30 65
1496.39 62
1496.47 61
1496.56 62
1496.65 64
1496.74 67
1496.83 71
1496.92 75
1497.01 77
1497.09 77
1497.18 74
1497.27 70
1497.36 64
1497.45 59
1497.54 55
1497.63 54
1497.72 54
1497.80 56
1497.89 60
1497.98 63
1498.07 65
1498.16 66
1498.25 66
1498.34 64
1498.42 60
1498.51 57
1498.60 53
1498.69 50
1498.78 47
1498.87 47
1498.96 48
1499.05 51
1499.13 56
1499.22 64
1499.31 72
1499.40 80
1499.49 87
1499.58 92
1499.67 94
1499.76 92
1499.84 87
1499.93 80
1500.02 72
1500.11 63
1500.20 56
1500.29 49
1500.38 45
1500.47 43
1500.55 44
1500.64 47
1500.73 52
1500.82 58
1500.91 63
1501.00 67
1501.09 68
1501.18 66
1501.26 61
1501.35 55
1501.44 50
1501.53 49
1501.62 52
1501.71 60
1501.80 73
1501.89 87
1501.97 101
1502.06 112
1502.15 118
1502.24 121
1502.33 120
1502.42 119
1502.51 119
1502.60 121
1502.69 126
1502.77 132
1502.86 138
1502.95 143
1503.04 146
1503.13 146
1503.22 143
1503.31 139
1503.40 134
1503.48 127
1503.57 120
1503.66 112
1503.75 101
1503.84 90
1503.93 77
1504.02 65
1504.11 54
1504.20 47
1504.28 45
1504.37 47
1504.46 52
1504.55 60
1504.64 67
1504.73 73
1504.82 75
1504.91 75
1505.00 73
1505.08 70
1505.17 67
1505.26 67
1505.35 68
1505.44 72
1505.53 76
1505.62 81
1505.71 84
1505.80 86
1505.88 88
1505.97 88
1506.06 90
1506.15 94
1506.24 100
1506.33 108
1506.42 117
1506.51 126
1506.60 133
1506.69 136
1506.77 136
1506.86 133
1506.95 128
1507.04 123
1507.13 118
1507.22 115
1507.31 114
1507.40 115
1507.49 115
1507.57 114
1507.66 110
1507.75 105
1507.84 97
1507.93 87
1508.02 78
1508.11 70
1508.20 65
1508.29 61
1508.38 59
1508.46 59
1508.55 58
1508.64 56
1508.73 52
1508.82 48
1508.91 44
1509.00 40
1509.09 39
1509.18 41
1509.27 47
1509.35 55
1509.44 64
1509.53 74
1509.62 83
1509.71 89
1509.80 93
1509.89 94
1509.98 92
1510.07 90
1510.16 88
1510.25 86
1510.33 84
1510.42 83
1510.51 81
1510.60 77
1510.69 72
1510.78 67
1510.87 63
1510.96 59
1511.05 57
1511.14 57
1511.22 58
1511.31 60
1511.40 60
1511.49 59
1511.58 57
1511.67 53
1511.76 50
1511.85 47
1511.94 47
1512.03 48
1512.12 51
1512.20 55
1512.29 59
1512.38 61
1512.47 62
1512.56 61
1512.65 58
1512.74 56
1512.83 53
1512.92 51
1513.01 48
1513.10 44
1513.19 39
1513.27 31
1513.36 22
1513.45 11
1513.54 1
1513.63 0
1513.72 0
1513.81 0
1513.90 0
1513.99 0
1514.08 0
1514.17 0
1514.26 0
1514.34 6
1514.43 11
1514.52 15
1514.61 19
1514.70 21
1514.79 22
1514.88 23
1514.97 23
1515.06 24
1515.15 26
1515.24 27
1515.33 26
1515.41 24
1515.50 20
1515.59 15
1515.68 8
1515.77 2
1515.86 0
1515.95 0
1516.04 0
1516.13 3
1516.22 10
1516.31 18
1516.40 26
1516.49 32
1516.57 36
1516.66 36
1516.75 34
1516.84 29
1516.93 22
1517.02 15
1517.11 7
1517.20 1
1517.29 0
1517.38 0
1517.47 0
1517.56 0
1517.65 0
1517.73 0
1517.82 0
1517.91 0
1518.00 1
1518.09 2
1518.18 3
1518.27 4
1518.36 4
1518.45 4
1518.54 3
1518.63 2
1518.72 2
1518.81 3
1518.90 7
1518.98 13
1519.07 22
1519.16 32
1519.25 41
1519.34 48
1519.43 52
1519.52 52
1519.61 48
1519.70 39
1519.79 29
1519.88 18
1519.97 8
1520.06 2
1520.15 0
1520.24 2
1520.32 6
1520.41 11
1520.50 15
1520.59 17
1520.68 16
1520.77 12
1520.86 6
1520.95 0
1521.04 0
1521.13 0
1521.22 0
1521.31 0
1521.40 0
1521.49 0
1521.58 1
1521.67 8
1521.75 14
1521.84 19
1521.93 22
1522.02 23
1522.11 23
1522.20 21
1522.29 19
1522.38 16
1522.47 13
1522.56 9
1522.65 6
1522.74 3
1522.83 1
1522.92 0
1523.01 0
1523.10 0
1523.19 0
1523.27 0
1523.36 0
1523.45 0
1523.54 0
1523.63 3
1523.72 13
1523.81 25
1523.90 38
1523.99 50
1524.08 61
1524.17 69
1524.26 74
1524.35 76
1524.44 78
1524.53 78
1524.62 79
1524.71 79
1524.80 80
1524.88 80
1524.97 79
1525.06 77
1525.15 72
1525.24 65
1525.33 55
1525.42 45
1525.51 35
1525.60 26
1525.69 21
1525.78 19
1525.87 20
1525.96 23
1526.05 29
1526.14 36
1526.23 43
1526.32 49
1526.41 53
1526.50 57
1526.59 58
1526.68 58
1526.76 56
1526.85 53
1526.94 50
1527.03 47
1527.12 44
1527.21 42
1527.30 40
1527.39 38
1527.48 36
1527.57 33
1527.66 30
1527.75 26
1527.84 21
1527.93 17
1528.02 13
1528.11 10
1528.20 9
1528.29 9
1528.38 12
1528.47 17
1528.56 25
1528.65 34
1528.74 45
1528.82 55
1528.91 63
1529.00 70
1529.09 75
1529.18 77
1529.27 78
1529.36 78
1529.45 78
1529.54 76
1529.63 74
1529.72 70
1529.81 64
1529.90 56
1529.99 47
1530.08 38
1530.17 33
1530.26 32
1530.35 37
1530.44 46
1530.53 60
1530.62 76
1530.71 92
1530.80 106
1530.89 116
1530.98 122
1531.07 122
1531.16 119
1531.24 112
1531.33 103
1531.42 93
1531.51 83
1531.60 75
1531.69 67
1531.78 61
1531.87 58
1531.96 57
1532.05 57
1532.14 60
1532.23 64
1532.32 68
1532.41 71
1532.50 73
1532.59 73
1532.68 71
1532.77 67
1532.86 62
1532.95 58
1533.04 56
1533.13 57
1533.22 62
1533.31 72
1533.40 87
1533.49 104
1533.58 120
1533.67 135
1533.76 146
1533.85 151
1533.94 152
1534.03 149
1534.12 143
1534.21 136
1534.29 129
1534.38 123
1534.47 117
1534.56 111
1534.65 105
1534.74 98
1534.83 92
1534.92 87
1535.01 82
1535.10 78
1535.19 75
1535.28 74
1535.37 74
1535.46 76
1535.55 79
1535.64 83
1535.73 86
1535.82 90
1535.91 92
1536.00 92
1536.09 92
1536.18 90
1536.27 86
1536.36 83
1536.45 79
1536.54 75
1536.63 73
1536.72 71
1536.81 70
1536.90 70
1536.99 70
1537.08 70
1537.17 69
1537.26 67
1537.35 65
1537.44 64
1537.53 64
1537.62 67
1537.71 72
1537.80 78
1537.89 86
1537.98 95
1538.07 104
1538.16 112
1538.25 119
1538.34 126
1538.43 131
1538.52 134
1538.61 136
1538.70 135
1538.79 133
1538.88 129
1538.97 124
1539.06 120
1539.15 117
1539.24 119
1539.33 126
1539.42 137
1539.51 153
1539.60 172
1539.69 193
1539.78 213
1539.86 233
1539.95 252
1540.04 268
1540.13 284
1540.22 296
1540.31 306
1540.40 311
1540.49 313
1540.58 313
1540.67 311
1540.76 309
1540.85 309
1540.94 311
1541.03 315
1541.12 320
1541.21 324
1541.30 325
1541.39 323
1541.48 315
1541.57 304
1541.66 290
1541.75 275
1541.84 261
1541.93 250
1542.02 244
1542.11 243
1542.20 246
1542.29 251
1542.38 255
1542.47 258
1542.56 258
1542.65 254
1542.74 247
1542.83 239
1542.92 231
1543.01 226
1543.10 223
1543.19 224
1543.28 226
1543.37 230
1543.46 234
1543.55 237
1543.64 239
1543.73 238
1543.82 235
1543.91 232
1544.00 227
1544.09 223
1544.18 219
1544.27 216
1544.36 212
1544.45 209
1544.54 204
1544.63 199
1544.72 193
1544.81 185
1544.90 176
1544.99 165
1545.08 152
1545.17 140
1545.26 128
1545.36 118
1545.45 113
1545.54 112
1545.63 115
1545.72 123
1545.81 133
1545.90 143
1545.99 153
1546.08 159
1546.17 161
1546.26 159
1546.35 153
1546.44 144
1546.53 132
1546.62 118
1546.71 105
1546.80 93
1546.89 85
1546.98 81
1547.07 82
1547.16 88
1547.25 97
1547.34 108
1547.43 119
1547.52 128
1547.61 134
1547.70 137
1547.79 137
1547.88 136
1547.97 134
1548.06 132
1548.15 132
1548.24 134
1548.33 136
1548.42 139
1548.51 142
1548.60 143
1548.69 144
1548.78 144
1548.87 143
1548.96 143
1549.05 144
1549.14 144
1549.23 145
1549.32 144
1549.41 141
1549.50 135
1549.59 128
1549.68 120
1549.77 112
1549.86 106
1549.95 103
1550.04 104
1550.13 107
1550.22 112
1550.31 117
1550.40 120
1550.49 120
1550.58 116
1550.67 109
1550.76 98
1550.85 86
1550.95 74
1551.04 61
1551.13 49
1551.22 39
1551.31 30
1551.40 22
1551.49 17
1551.58 13
1551.67 12
1551.76 13
1551.85 16
1551.94 18
1552.03 20
1552.12 19
1552.21 16
1552.30 9
1552.39 0
1552.48 0
1552.57 0
1552.66 0
1552.75 0
1552.84 0
1552.93 0
1553.02 4
1553.11 22
1553.20 39
1553.29 52
1553.38 61
1553.47 65
1553.56 65
1553.65 61
1553.74 57
1553.83 53
1553.92 50
1554.01 48
1554.11 46
1554.20 43
1554.29 39
1554.38 35
1554.47 30
1554.56 24
1554.65 20
1554.74 18
1554.83 18
1554.92 21
1555.01 25
1555.10 32
1555.19 41
1555.28 52
1555.37 65
1555.46 79
1555.55 95
1555.64 109
1555.73 121
1555.82 129
1555.91 130
1556.00 123
1556.09 110
1556.18 93
1556.27 73
1556.36 53
1556.45 38
1556.55 28
1556.64 26
1556.73 29
1556.82 38
1556.91 50
1557.00 64
1557.09 78
1557.18 91
1557.27 102
1557.36 112
1557.45 120
1557.54 126
1557.63 131
1557.72 133
1557.81 133
1557.90 131
1557.99 127
1558.08 121
1558.17 114
1558.26 107
1558.35 99
1558.44 91
1558.53 82
1558.63 74
1558.72 68
1558.81 65
1558.90 68
1558.99 76
1559.08 90
1559.17 106
1559.26 124
1559.35 139
1559.44 151
1559.53 157
1559.62 160
1559.71 159
1559.80 158
1559.89 156
1559.98 155
1560.07 156
1560.16 158
1560.25 163
1560.34 170
1560.44 178
1560.53 189
1560.62 200
1560.71 211
1560.80 220
1560.89 225
1560.98 228
1561.07 228
1561.16 225
1561.25 221
1561.34 216
1561.43 212
1561.52 209
1561.61 207
1561.70 208
1561.79 212
1561.88 219
1561.97 228
1562.06 237
1562.16 246
1562.25 253
1562.34 256
1562.43 256
1562.52 252
1562.61 247
1562.70 241
1562.79 236
1562.88 232
1562.97 230
1563.06 230
1563.15 231
1563.24 233
1563.33 236
1563.42 241
1563.51 246
1563.60 251
1563.70 256
1563.79 263
1563.88 271
1563.97 282
1564.06 297
1564.15 316
1564.24 339
1564.33 365
1564.42 392
1564.51 418
1564.60 441
1564.69 461
1564.78 478
1564.87 491
1564.96 502
1565.06 512
1565.15 524
1565.24 539
1565.33 559
1565.42 585
1565.51 617
1565.60 653
1565.69 692
1565.78 731
1565.87 768
1565.96 801
1566.05 829
1566.14 850
1566.23 866
1566.32 878
1566.42 887
1566.51 895
1566.60 903
1566.69 910
1566.78 917
1566.87 924
1566.96 931
1567.05 941
1567.14 953
1567.23 971
1567.32 993
1567.41 1022
1567.50 1055
1567.59 1091
1567.69 1126
1567.78 1158
1567.87 1185
1567.96 1205
1568.05 1220
1568.14 1231
1568.23 1238
1568.32 1243
1568.41 1248
1568.50 1252
1568.59 1256
1568.68 1259
1568.77 1260
1568.86 1260
1568.96 1260
1569.05 1259
1569.14 1260
1569.23 1261
1569.32 1265
1569.41 1270
1569.50 1276
1569.59 1282
1569.68 1288
1569.77 1293
1569.86 1295
1569.95 1293
1570.05 1287
1570.14 1277
1570.23 1262
1570.32 1243
1570.41 1222
1570.50 1200
1570.59 1179
1570.68 1158
1570.77 1139
1570.86 1121
1570.95 1106
1571.04 1091
1571.13 1077
1571.23 1063
1571.32 1050
1571.41 1037
1571.50 1024
1571.59 1012
1571.68 1000
1571.77 988
1571.86 977
1571.95 966
1572.04 955
1572.13 943
1572.22 931
1572.32 918
1572.41 904
1572.50 890
1572.59 874
1572.68 857
1572.77 836
1572.86 812
1572.95 784
1573.04 753
1573.13 720
1573.22 687
1573.32 657
1573.41 632
1573.50 611
1573.59 597
1573.68 587
1573.77 582
1573.86 580
1573.95 579
1574.04 579
1574.13 580
1574.22 580
1574.32 578
1574.41 575
1574.50 570
1574.59 563
1574.68 554
1574.77 541
1574.86 526
1574.95 508
1575.04 487
1575.13 466
1575.22 444
1575.32 424
1575.41 406
1575.50 391
1575.59 378
1575.68 366
1575.77 355
1575.86 343
1575.95 330
1576.04 317
1576.13 303
1576.23 292
1576.32 283
1576.41 276
1576.50 271
1576.59 267
1576.68 263
1576.77 259
1576.86 254
1576.95 248
1577.04 242
1577.14 237
1577.23 235
1577.32 235
1577.41 238
1577.50 243
1577.59 249
1577.68 254
1577.77 257
1577.86 257
1577.95 252
1578.05 243
1578.14 232
1578.23 220
1578.32 208
1578.41 199
1578.50 192
1578.59 188
1578.68 187
1578.77 186
1578.86 185
1578.96 183
1579.05 181
1579.14 177
1579.23 175
1579.32 174
1579.41 176
1579.50 182
1579.59 191
1579.68 203
1579.78 217
1579.87 230
1579.96 243
1580.05 255
1580.14 265
1580.23 274
1580.32 281
1580.41 286
1580.50 289
1580.60 291
1580.69 291
1580.78 291
1580.87 291
1580.96 293
1581.05 296
1581.14 301
1581.23 306
1581.32 311
1581.42 315
1581.51 318
1581.60 318
1581.69 318
1581.78 316
1581.87 313
1581.96 309
1582.05 303
1582.14 297
1582.24 290
1582.33 282
1582.42 274
1582.51 266
1582.60 260
1582.69 253
1582.78 246
1582.87 239
1582.96 231
1583.06 222
1583.15 213
1583.24 206
1583.33 201
1583.42 198
1583.51 197
1583.60 197
1583.69 198
1583.79 198
1583.88 199
1583.97 200
1584.06 202
1584.15 205
1584.24 208
1584.33 211
1584.42 212
1584.52 209
1584.61 203
1584.70 194
1584.79 182
1584.88 170
1584.97 158
1585.06 149
1585.15 142
1585.24 138
1585.34 137
1585.43 139
1585.52 143
1585.61 150
1585.70 159
1585.79 170
1585.88 183
1585.97 197
1586.07 212
1586.16 226
1586.25 240
1586.34 252
1586.43 263
1586.52 271
1586.61 276
1586.71 278
1586.80 276
1586.89 271
1586.98 262
1587.07 251
1587.16 239
1587.25 226
1587.34 214
1587.44 203
1587.53 194
1587.62 188
1587.71 183
1587.80 180
1587.89 176
1587.98 172
1588.07 167
1588.17 163
1588.26 159
1588.35 157
1588.44 157
1588.53 160
1588.62 164
1588.71 168
1588.81 172
1588.90 173
1588.99 171
1589.08 168
1589.17 165
1589.26 162
1589.35 162
1589.44 164
1589.54 168
1589.63 174
1589.72 179
1589.81 184
1589.90 189
1589.99 193
1590.08 199
1590.18 207
1590.27 216
1590.36 226
1590.45 235
1590.54 240
1590.63 238
1590.72 229
1590.82 215
1590.91 198
1591.00 181
1591.09 165
1591.18 153
1591.27 144
1591.36 136
1591.46 128
1591.55 117
1591.64 105
1591.73 91
1591.82 77
1591.91 66
1592.00 59
1592.10 57
1592.19 58
1592.28 62
1592.37 66
1592.46 70
1592.55 73
1592.64 75
1592.74 76
1592.83 77
1592.92 78
1593.01 78
1593.10 77
1593.19 75
1593.28 71
1593.38 67
1593.47 63
1593.56 59
1593.65 58
1593.74 58
1593.83 59
1593.92 61
1594.02 63
1594.11 63
1594.20 62
1594.29 60
1594.38 57
1594.47 54
1594.56 52
1594.66 50
1594.75 49
1594.84 49
1594.93 49
1595.02 50
1595.11 50
1595.21 49
1595.30 49
1595.39 47
1595.48 45
1595.57 43
1595.66 40
1595.75 37
1595.85 34
1595.94 29
1596.03 24
1596.12 19
1596.21 13
1596.30 8
1596.40 3
1596.49 0
1596.58 0
1596.67 1
1596.76 5
1596.85 9
1596.94 13
1597.04 14
1597.13 12
1597.22 6
1597.31 0
1597.40 0
1597.49 0
1597.59 0
1597.68 0
1597.77 0
1597.86 11
1597.95 28
1598.04 47
1598.14 66
1598.23 85
1598.32 104
1598.41 123
1598.50 141
1598.59 156
1598.69 168
1598.78 176
1598.87 177
1598.96 174
1599.05 166
1599.14 156
1599.24 146
1599.33 138
1599.42 133
1599.51 133
1599.60 136
1599.69 141
1599.78 147
1599.88 153
1599.97 158
1600.06 162
1600.15 165
1600.24 166
1600.33 165
1600.43 163
1600.52 158
1600.61 152
1600.70 144
1600.79 138
1600.88 133
1600.98 132
1601.07 136
1601.16 143
1601.25 154
1601.34 167
1601.44 178
1601.53 187
1601.62 191
1601.71 190
1601.80 184
1601.89 173
1601.99 161
1602.08 150
1602.17 140
1602.26 133
1602.35 130
1602.44 129
1602.54 130
1602.63 133
1602.72 137
1602.81 142
1602.90 150
1602.99 160
1603.09 171
1603.18 183
1603.27 195
1603.36 206
1603.45 215
1603.54 223
1603.64 231
1603.73 238
1603.82 245
1603.91 253
1604.00 260
1604.10 266
1604.19 270
1604.28 272
1604.37 271
1604.46 268
1604.55 264
1604.65 259
1604.74 253
1604.83 247
1604.92 240
1605.01 232
1605.11 223
1605.20 212
1605.29 201
1605.38 190
1605.47 180
1605.56 173
1605.66 169
1605.75 169
1605.84 173
1605.93 180
1606.02 188
1606.12 196
1606.21 203
1606.30 209
1606.39 212
1606.48 213
1606.57 211
1606.67 207
1606.76 202
1606.85 196
1606.94 187
1607.03 178
1607.13 169
1607.22 160
1607.31 153
1607.40 149
1607.49 148
1607.59 151
1607.68 158
1607.77 166
1607.86 175
1607.95 183
1608.04 189
1608.14 194
1608.23 197
1608.32 201
1608.41 207
1608.50 215
1608.60 224
1608.69 234
1608.78 240
1608.87 242
1608.96 240
1609.06 232
1609.15 221
1609.24 207
1609.33 193
1609.42 180
1609.52 170
1609.61 162
1609.70 157
1609.79 154
1609.88 154
1609.97 156
1610.07 161
1610.16 168
1610.25 176
1610.34 184
1610.43 193
1610.53 200
1610.62 207
1610.71 212
1610.80 217
1610.89 221
1610.99 224
1611.08 226
1611.17 227
1611.26 227
1611.35 225
1611.45 224
1611.54 224
1611.63 225
1611.72 227
1611.81 232
1611.91 238
1612.00 246
1612.09 254
1612.18 263
1612.27 272
1612.37 280
1612.46 286
1612.55 289
1612.64 288
1612.73 281
1612.83 269
1612.92 253
1613.01 235
1613.10 216
1613.19 200
1613.29 186
1613.38 178
1613.47 173
1613.56 170
1613.65 169
1613.75 168
1613.84 166
1613.93 162
1614.02 156
1614.11 150
1614.21 143
1614.30 137
1614.39 132
1614.48 128
1614.58 125
1614.67 123
1614.76 122
1614.85 121
1614.94 120
1615.04 121
1615.13 122
1615.22 125
1615.31 129
1615.40 133
1615.50 139
1615.59 146
1615.68 153
1615.77 160
1615.86 167
1615.96 172
1616.05 177
1616.14 181
1616.23 183
1616.33 184
1616.42 183
1616.51 181
1616.60 178
1616.69 173
1616.79 166
1616.88 159
1616.97 153
1617.06 147
1617.15 144
1617.25 143
1617.34 144
1617.43 148
1617.52 153
1617.62 159
1617.71 165
1617.80 170
1617.89 175
1617.98 178
1618.08 179
1618.17 179
1618.26 178
1618.35 175
1618.44 172
1618.54 169
1618.63 167
1618.72 167
1618.81 170
1618.91 174
1619.00 179
1619.09 185
1619.18 190
1619.27 195
1619.37 198
1619.46 199
1619.55 197
1619.64 194
1619.74 189
1619.83 181
1619.92 173
1620.01 163
1620.10 154
1620.20 147
1620.29 142
1620.38 140
1620.47 143
1620.57 151
1620.66 162
1620.75 176
1620.84 192
1620.93 207
1621.03 220
1621.12 231
1621.21 239
1621.30 243
1621.40 244
1621.49 243
1621.58 239
1621.67 234
1621.77 227
1621.86 218
1621.95 207
1622.04 195
1622.13 181
1622.23 166
1622.32 150
1622.41 134
1622.50 118
1622.60 101
1622.69 86
1622.78 70
1622.87 56
1622.97 43
1623.06 32
1623.15 24
1623.24 18
1623.33 14
1623.43 11
1623.52 7
1623.61 3
1623.70 0
1623.80 0
1623.89 0
1623.98 0
1624.07 0
1624.17 0
1624.26 0
1624.35 1
1624.44 12
1624.54 24
1624.63 34
1624.72 42
1624.81 49
1624.90 55
1625.00 59
1625.09 61
1625.18 61
1625.27 61
1625.37 60
1625.46 58
1625.55 55
1625.64 53
1625.74 52
1625.83 52
1625.92 54
1626.01 58
1626.11 62
1626.20 67
1626.29 71
1626.38 74
1626.48 74
1626.57 73
1626.66 70
1626.75 66
1626.84 61
1626.94 57
1627.03 54
1627.12 53
1627.21 55
1627.31 58
1627.40 64
1627.49 70
1627.58 75
1627.68 78
1627.77 78
1627.86 77
1627.95 73
1628.05 70
1628.14 69
1628.23 70
1628.32 74
1628.42 80
1628.51 88
1628.60 95
1628.69 102
1628.79 109
1628.88 115
1628.97 121
1629.06 128
1629.16 135
1629.25 143
1629.34 149
1629.43 152
1629.53 151
1629.62 145
1629.71 137
1629.80 126
1629.90 115
1629.99 106
1630.08 99
1630.17 94
1630.27 92
1630.36 91
1630.45 92
1630.54 92
1630.64 93
1630.73 94
1630.82 97
1630.91 101
1631.01 106
1631.10 111
1631.19 116
1631.28 120
1631.38 123
1631.47 125
1631.56 126
1631.65 125
1631.75 124
1631.84 121
1631.93 115
1632.02 107
1632.12 96
1632.21 84
1632.30 73
1632.40 64
1632.49 58
1632.58 57
1632.67 60
1632.77 66
1632.86 73
1632.95 80
1633.04 85
1633.14 90
1633.23 94
1633.32 99
1633.41 106
1633.51 114
1633.60 123
1633.69 130
1633.78 135
1633.88 136
1633.97 135
1634.06 131
1634.15 127
1634.25 124
1634.34 125
1634.43 128
1634.53 134
1634.62 140
1634.71 144
1634.80 146
1634.90 144
1634.99 138
1635.08 130
1635.17 123
1635.27 118
1635.36 115
1635.45 115
1635.54 114
1635.64 113
1635.73 110
1635.82 102
1635.92 92
1636.01 80
1636.10 69
1636.19 59
1636.29 53
1636.38 50
1636.47 49
1636.56 51
1636.66 54
1636.75 57
1636.84 59
1636.94 62
1637.03 66
1637.12 70
1637.21 75
1637.31 81
1637.40 86
1637.49 91
1637.58 96
1637.68 100
1637.77 103
1637.86 106
1637.96 109
1638.05 110
1638.14 108
1638.23 104
1638.33 95
1638.42 85
1638.51 72
1638.60 58
1638.70 44
1638.79 32
1638.88 21
1638.98 12
1639.07 4
1639.16 0
1639.25 0
1639.35 0
1639.44 0
1639.53 4
1639.62 14
1639.72 27
1639.81 40
1639.90 53
1640.00 65
1640.09 73
1640.18 76
1640.27 76
1640.37 71
1640.46 63
1640.55 54
1640.65 44
1640.74 35
1640.83 27
1640.92 22
1641.02 19
1641.11 18
1641.20 18
1641.30 19
1641.39 19
1641.48 20
1641.57 21
1641.67 23
1641.76 27
1641.85 34
1641.95 42
1642.04 51
1642.13 60
1642.22 68
1642.32 73
1642.41 76
1642.50 76
1642.60 74
1642.69 69
1642.78 62
1642.87 53
1642.97 43
1643.06 32
1643.15 20
1643.25 10
1643.34 2
1643.43 0
1643.52 0
1643.62 0
1643.71 3
1643.80 9
1643.90 15
1643.99 18
1644.08 20
1644.17 19
1644.27 17
1644.36 15
1644.45 15
1644.55 18
1644.64 23
1644.73 30
1644.83 38
1644.92 46
1645.01 53
1645.10 59
1645.20 64
1645.29 68
1645.38 72
1645.48 77
1645.57 81
1645.66 85
1645.75 89
1645.85 91
1645.94 93
1646.03 95
1646.13 96
1646.22 99
1646.31 102
1646.41 106
1646.50 111
1646.59 115
1646.68 117
1646.78 115
1646.87 110
1646.96 102
1647.06 91
1647.15 80
1647.24 71
1647.34 67
1647.43 66
1647.52 69
1647.61 74
1647.71 79
1647.80 84
1647.89 86
1647.99 86
1648.08 85
1648.17 82
1648.27 78
1648.36 73
1648.45 68
1648.54 62
1648.64 54
1648.73 45
1648.82 35
1648.92 24
1649.01 14
1649.10 5
1649.20 0
1649.29 0
1649.38 0
1649.48 0
1649.57 0
1649.66 8
1649.75 19
1649.85 33
1649.94 48
1650.03 63
1650.13 78
1650.22 89
1650.31 96
1650.41 98
1650.50 94
1650.59 87
1650.69 76
1650.78 63
1650.87 51
1650.96 41
1651.06 34
1651.15 32
1651.24 34
1651.34 40
1651.43 47
1651.52 55
1651.62 62
1651.71 67
1651.80 69
1651.90 69
1651.99 68
1652.08 66
1652.18 64
1652.27 63
1652.36 63
1652.45 64
1652.55 68
1652.64 73
1652.73 80
1652.83 89
1652.92 99
1653.01 108
1653.11 116
1653.20 122
1653.29 126
1653.39 128
1653.48 129
1653.57 130
1653.67 130
1653.76 131
1653.85 132
1653.95 134
1654.04 137
1654.13 141
1654.23 148
1654.32 155
1654.41 163
1654.50 169
1654.60 173
1654.69 173
1654.78 171
1654.88 167
1654.97 162
1655.06 157
1655.16 152
1655.25 145
1655.34 136
1655.44 124
1655.53 108
1655.62 90
1655.72 73
1655.81 58
1655.90 48
1656.00 43
1656.09 42
1656.18 46
1656.28 50
1656.37 55
1656.46 59
1656.56 62
1656.65 63
1656.74 63
1656.84 63
1656.93 63
1657.02 63
1657.12 63
1657.21 63
1657.30 62
1657.40 60
1657.49 55
1657.58 48
1657.68 40
1657.77 32
1657.86 22
1657.96 13
1658.05 5
1658.14 0
1658.24 0
1658.33 0
1658.42 0
1658.52 0
1658.61 0
1658.70 0
1658.80 0
1658.89 0
1658.98 3
1659.08 7
1659.17 12
1659.26 18
1659.36 25
1659.45 33
1659.54 42
1659.64 52
1659.73 61
1659.82 70
1659.92 78
1660.01 84
1660.10 89
1660.20 94
1660.29 98
1660.38 103
1660.48 109
1660.57 115
1660.66 120
1660.76 124
1660.85 126
1660.94 126
1661.04 124
1661.13 120
1661.22 117
1661.32 114
1661.41 113
1661.50 113
1661.60 113
1661.69 113
1661.78 111
1661.88 109
1661.97 107
1662.06 106
1662.16 107
1662.25 112
1662.34 119
1662.44 127
1662.53 135
1662.62 141
1662.72 143
1662.81 140
1662.90 134
1663.00 124
1663.09 112
1663.18 99
1663.28 88
1663.37 78
1663.47 73
1663.56 73
1663.65 77
1663.75 85
1663.84 95
1663.93 106
1664.03 115
1664.12 120
1664.21 121
1664.31 117
1664.40 111
1664.49 102
1664.59 92
1664.68 81
1664.77 70
1664.87 58
1664.96 48
1665.05 38
1665.15 31
1665.24 27
1665.33 26
1665.43 30
1665.52 37
1665.62 47
1665.71 58
1665.80 70
1665.90 82
1665.99 92
1666.08 100
1666.18 106
1666.27 110
1666.36 112
1666.46 112
1666.55 112
1666.64 109
1666.74 106
1666.83 101
1666.93 96
1667.02 90
1667.11 85
1667.21 80
1667.30 75
1667.39 71
1667.49 69
1667.58 68
1667.67 68
1667.77 70
1667.86 74
1667.95 78
1668.05 83
1668.14 88
1668.24 92
1668.33 95
1668.42 98
1668.52 101
1668.61 104
1668.70 107
1668.80 110
1668.89 112
1668.98 111
1669.08 106
1669.17 97
1669.26 85
1669.36 70
1669.45 54
1669.55 39
1669.64 27
1669.73 18
1669.83 12
1669.92 10
1670.01 12
1670.11 18
1670.20 28
1670.29 42
1670.39 60
1670.48 80
1670.58 99
1670.67 115
1670.76 126
1670.86 131
1670.95 130
1671.04 123
1671.14 113
1671.23 102
1671.33 91
1671.42 80
1671.51 71
1671.61 63
1671.70 54
1671.79 44
1671.89 34
1671.98 24
1672.07 14
1672.17 5
1672.26 0
1672.36 0
1672.45 0
1672.54 0
1672.64 0
1672.73 0
1672.82 0
1672.92 0
1673.01 0
1673.11 7
1673.20 20
1673.29 34
1673.39 48
1673.48 59
1673.57 66
1673.67 68
1673.76 66
1673.86 60
1673.95 52
1674.04 43
1674.14 35
1674.23 29
1674.32 26
1674.42 25
1674.51 26
1674.61 30
1674.70 35
1674.79 42
1674.89 48
1674.98 54
1675.07 58
1675.17 58
1675.26 55
1675.36 48
1675.45 39
1675.54 28
1675.64 19
1675.73 12
1675.83 9
1675.92 10
1676.01 14
1676.11 20
1676.20 26
1676.29 31
1676.39 34
1676.48 36
1676.58 36
1676.67 35
1676.76 34
1676.86 33
1676.95 33
1677.04 34
1677.14 35
1677.23 37
1677.33 38
1677.42 39
1677.51 39
1677.61 39
1677.70 37
1677.80 34
1677.89 30
1677.98 26
1678.08 22
1678.17 19
1678.27 19
1678.36 22
1678.45 27
1678.55 34
1678.64 40
1678.73 46
1678.83 48
1678.92 47
1679.02 43
1679.11 37
1679.20 30
1679.30 22
1679.39 15
1679.49 9
1679.58 5
1679.67 2
1679.77 0
1679.86 0
1679.96 0
1680.05 0
1680.14 0
1680.24 0
1680.33 0
1680.42 0
1680.52 0
1680.61 0
1680.71 0
1680.80 4
1680.89 10
1680.99 16
1681.08 23
1681.18 29
1681.27 34
1681.36 37
1681.46 38
1681.55 37
1681.65 34
1681.74 28
1681.83 20
1681.93 11
1682.02 2
1682.12 0
1682.21 0
1682.30 0
1682.40 0
1682.49 0
1682.59 0
1682.68 3
1682.77 11
1682.87 19
1682.96 26
1683.06 33
1683.15 40
1683.24 47
1683.34 55
1683.43 62
1683.53 66
1683.62 68
1683.71 67
1683.81 62
1683.90 55
1684.00 47
1684.09 38
1684.18 31
1684.28 26
1684.37 25
1684.47 30
1684.56 42
1684.65 62
1684.75 87
1684.84 117
1684.94 147
1685.03 174
1685.13 196
1685.22 212
1685.31 222
1685.41 228
1685.50 232
1685.60 237
1685.69 242
1685.78 247
1685.88 251
1685.97 252
1686.07 248
1686.16 240
1686.25 229
1686.35 215
1686.44 200
1686.54 187
1686.63 177
1686.72 169
1686.82 165
1686.91 163
1687.01 164
1687.10 166
1687.20 169
1687.29 173
1687.38 177
1687.48 179
1687.57 180
1687.67 178
1687.76 173
1687.85 167
1687.95 161
1688.04 155
1688.14 150
1688.23 146
1688.33 143
1688.42 139
1688.51 134
1688.61 128
1688.70 121
1688.80 114
1688.89 110
1688.98 108
1689.08 110
1689.17 116
1689.27 123
1689.36 132
1689.46 141
1689.55 149
1689.64 155
1689.74 159
1689.83 160
1689.93 159
1690.02 154
1690.11 146
1690.21 135
1690.30 121
1690.40 104
1690.49 86
1690.59 69
1690.68 55
1690.77 44
1690.87 38
1690.96 37
1691.06 40
1691.15 45
1691.25 51
1691.34 57
1691.43 63
1691.53 69
1691.62 75
1691.72 82
1691.81 90
1691.90 99
1692.00 107
1692.09 115
1692.19 120
1692.28 123
1692.38 124
1692.47 122
1692.56 118
1692.66 114
1692.75 109
1692.85 106
1692.94 106
1693.04 107
1693.13 111
1693.22 115
1693.32 119
1693.41 121
1693.51 119
1693.60 114
1693.70 106
1693.79 95
1693.88 83
1693.98 72
1694.07 63
1694.17 58
1694.26 57
1694.36 60
1694.45 66
1694.55 74
1694.64 83
1694.73 92
1694.83 99
1694.92 106
1695.02 110
1695.11 114
1695.21 115
1695.30 116
1695.39 114
1695.49 111
1695.58 105
1695.68 99
1695.77 92
1695.87 88
1695.96 85
1696.05 84
1696.15 85
1696.24 86
1696.34 88
1696.43 88
1696.53 89
1696.62 90
1696.72 92
1696.81 95
1696.90 99
1697.00 103
1697.09 106
1697.19 108
1697.28 107
1697.38 106
1697.47 105
1697.57 105
1697.66 108
1697.75 114
1697.85 121
1697.94 128
1698.04 134
1698.13 137
1698.23 138
1698.32 137
1698.42 137
1698.51 138
1698.60 142
1698.70 148
1698.79 157
1698.89 165
1698.98 171
1699.08 175
1699.17 175
1699.27 173
1699.36 170
1699.45 167
1699.55 165
1699.64 166
1699.74 167
1699.83 170
1699.93 172
1700.02 175
1700.12 178
1700.21 183
1700.30 188
1700.40 194
1700.49 201
1700.59 207
1700.68 212
1700.78 215
1700.87 216
1700.97 216
1701.06 215
1701.15 214
1701.25 215
1701.34 217
1701.44 220
1701.53 224
1701.63 228
1701.72 231
1701.82 234
1701.91 236
1702.01 236
1702.10 235
1702.19 232
1702.29 226
1702.38 217
1702.48 205
1702.57 190
1702.67 173
1702.76 155
1702.86 137
1702.95 121
1703.05 107
1703.14 95
1703.23 87
1703.33 81
1703.42 78
1703.52 78
1703.61 80
1703.71 86
1703.80 92
1703.90 99
1703.99 104
1704.09 106
1704.18 104
1704.28 100
1704.37 94
1704.46 89
1704.56 85
1704.65 84
1704.75 86
1704.84 91
1704.94 98
1705.03 105
1705.13 112
1705.22 119
1705.32 126
1705.41 132
1705.51 137
1705.60 139
1705.69 139
1705.79 136
1705.88 130
1705.98 123
1706.07 119
1706.17 117
1706.26 121
1706.36 130
1706.45 142
1706.55 155
1706.64 167
1706.74 176
1706.83 180
1706.93 182
1707.02 183
1707.11 186
1707.21 190
1707.30 197
1707.40 205
1707.49 214
1707.59 221
1707.68 226
1707.78 226
1707.87 221
1707.97 213
1708.06 203
1708.16 190
1708.25 179
1708.35 170
1708.44 165
1708.54 164
1708.63 168
1708.72 177
1708.82 188
1708.91 198
1709.01 204
1709.10 205
1709.20 199
1709.29 187
1709.39 170
1709.48 152
1709.58 135
1709.67 123
1709.77 115
1709.86 113
1709.96 113
1710.05 115
1710.15 117
1710.24 117
1710.34 114
1710.43 109
1710.52 101
1710.62 92
1710.71 83
1710.81 74
1710.90 66
1711.00 60
1711.09 57
1711.19 57
1711.28 59
1711.38 63
1711.47 68
1711.57 73
1711.66 76
1711.76 76
1711.85 71
1711.95 63
1712.04 50
1712.14 35
1712.23 18
1712.33 2
1712.42 0
1712.52 0
1712.61 0
1712.71 0
1712.80 0
1712.90 0
1712.99 0
1713.08 5
1713.18 16
1713.27 23
1713.37 27
1713.46 28
1713.56 25
1713.65 21
1713.75 19
1713.84 21
1713.94 27
1714.03 37
1714.13 50
1714.22 63
1714.32 76
1714.41 85
1714.51 91
1714.60 95
1714.70 97
1714.79 99
1714.89 101
1714.98 106
1715.08 111
1715.17 116
1715.27 120
1715.36 121
1715.46 119
1715.55 113
1715.65 103
1715.74 90
1715.84 75
1715.93 59
1716.03 43
1716.12 29
1716.22 19
1716.31 14
1716.41 13
1716.50 18
1716.60 26
1716.69 37
1716.79 47
1716.88 57
1716.98 64
1717.07 69
1717.17 71
1717.26 70
1717.36 68
1717.45 66
1717.55 65
1717.64 66
1717.74 70
1717.83 77
1717.93 86
1718.02 96
1718.12 106
1718.21 114
1718.31 120
1718.40 122
1718.50 120
1718.59 115
1718.69 109
1718.78 101
1718.88 94
1718.97 89
1719.07 86
1719.16 85
1719.26 86
1719.35 88
1719.45 89
1719.54 88
1719.64 85
1719.73 79
1719.83 70
1719.92 61
1720.02 51
1720.11 42
1720.21 33
1720.30 26
1720.40 20
1720.49 16
1720.59 14
1720.68 14
1720.78 17
1720.87 22
1720.97 29
1721.06 35
1721.16 40
1721.25 44
1721.35 47
1721.44 50
1721.54 53
1721.63 59
1721.73 67
1721.82 76
1721.92 87
1722.01 97
1722.11 106
1722.20 113
1722.30 118
1722.39 123
1722.49 128
1722.58 133
1722.68 139
1722.77 144
1722.87 148
1722.96 151
1723.06 152
1723.15 150
1723.25 147
1723.34 142
1723.44 137
1723.53 132
1723.63 127
1723.72 121
1723.82 116
1723.91 112
1724.01 108
1724.10 106
1724.20 104
1724.30 103
1724.39 104
1724.49 106
1724.58 107
1724.68 107
1724.77 105
1724.87 101
1724.96 94
1725.06 85
1725.15 75
1725.25 67
1725.34 62
1725.44 60
1725.53 61
1725.63 63
1725.72 64
1725.82 62
1725.91 57
1726.01 50
1726.10 42
1726.20 36
1726.29 34
1726.39 37
1726.48 44
1726.58 54
1726.67 63
1726.77 70
1726.87 73
1726.96 71
1727.06 64
1727.15 55
1727.25 45
1727.34 36
1727.44 28
1727.53 24
1727.63 22
1727.72 25
1727.82 31
1727.91 40
1728.01 53
1728.10 66
1728.20 78
1728.29 88
1728.39 94
1728.48 94
1728.58 89
1728.68 79
1728.77 67
1728.87 55
1728.96 42
1729.06 31
1729.15 22
1729.25 15
1729.34 9
1729.44 5
1729.53 1
1729.63 0
1729.72 0
1729.82 0
1729.91 0
1730.01 0
1730.10 0
1730.20 0
1730.30 0
1730.39 2
1730.49 13
1730.58 27
1730.68 41
1730.77 56
1730.87 70
1730.96 83
1731.06 94
1731.15 102
1731.25 108
1731.34 109
1731.44 108
1731.53 103
1731.63 97
1731.73 91
1731.82 87
1731.92 86
1732.01 90
1732.11 98
1732.20 109
1732.30 121
1732.39 131
1732.49 137
1732.58 139
1732.68 134
1732.77 125
1732.87 112
1732.97 98
1733.06 85
1733.16 74
1733.25 65
1733.35 58
1733.44 53
1733.54 50
1733.63 47
1733.73 47
1733.82 49
1733.92 53
1734.01 60
1734.11 71
1734.21 83
1734.30 96
1734.40 109
1734.49 119
1734.59 124
1734.68 124
1734.78 119
1734.87 109
1734.97 96
1735.06 82
1735.16 69
1735.26 59
1735.35 54
1735.45 54
1735.54 58
1735.64 65
1735.73 72
1735.83 78
1735.92 79
1736.02 76
1736.11 70
1736.21 63
1736.31 57
1736.40 54
1736.50 52
1736.59 53
1736.69 54
1736.78 53
1736.88 50
1736.97 44
1737.07 36
1737.17 29
1737.26 24
1737.36 23
1737.45 25
1737.55 30
1737.64 36
1737.74 43
1737.83 48
1737.93 50
1738.02 50
1738.12 48
1738.22 45
1738.31 41
1738.41 38
1738.50 36
1738.60 36
1738.69 38
1738.79 42
1738.88 46
1738.98 51
1739.08 57
1739.17 63
1739.27 70
1739.36 78
1739.46 87
1739.55 96
1739.65 103
1739.75 107
1739.84 108
1739.94 104
1740.03 97
1740.13 87
1740.22 76
1740.32 66
1740.41 59
1740.51 56
1740.61 56
1740.70 58
1740.80 61
1740.89 64
1740.99 66
1741.08 66
1741.18 65
1741.27 62
1741.37 58
1741.47 54
1741.56 49
1741.66 43
1741.75 36
1741.85 29
1741.94 21
1742.04 12
1742.14 5
1742.23 0
1742.33 0
1742.42 0
1742.52 0
1742.61 0
1742.71 0
1742.81 3
1742.90 8
1743.00 11
1743.09 13
1743.19 13
1743.28 11
1743.38 9
1743.47 6
1743.57 4
1743.67 2
1743.76 0
1743.86 0
1743.95 0
1744.05 0
1744.14 0
1744.24 0
1744.34 0
1744.43 0
1744.53 3
1744.62 10
1744.72 18
1744.81 24
1744.91 26
1745.01 25
1745.10 20
1745.20 13
1745.29 5
1745.39 0
1745.48 0
1745.58 0
1745.68 0
1745.77 0
1745.87 0
1745.96 1
1746.06 2
1746.16 3
1746.25 3
1746.35 3
1746.44 3
1746.54 3
1746.63 4
1746.73 6
1746.83 8
1746.92 12
1747.02 18
1747.11 28
1747.21 42
1747.30 58
1747.40 74
1747.50 89
1747.59 100
1747.69 106
1747.78 107
1747.88 104
1747.97 98
1748.07 92
1748.17 88
1748.26 86
1748.36 89
1748.45 96
1748.55 105
1748.65 114
1748.74 122
1748.84 127
1748.93 127
1749.03 121
1749.12 111
1749.22 97
1749.32 82
1749.41 67
1749.51 56
1749.60 47
1749.70 42
1749.80 39
1749.89 40
1749.99 44
1750.08 50
1750.18 60
1750.28 71
1750.37 83
1750.47 94
1750.56 102
1750.66 106
1750.75 104
1750.85 98
1750.95 89
1751.04 80
1751.14 73
1751.23 68
1751.33 67
1751.43 70
1751.52 74
1751.62 80
1751.71 86
1751.81 93
1751.91 99
1752.00 103
1752.10 105
1752.19 105
1752.29 104
1752.38 103
1752.48 102
1752.58 101
1752.67 102
1752.77 103
1752.86 102
1752.96 99
1753.06 93
1753.15 84
1753.25 73
1753.34 62
1753.44 52
1753.54 44
1753.63 41
1753.73 41
1753.82 43
1753.92 48
1754.02 54
1754.11 61
1754.21 66
1754.30 69
1754.40 71
1754.50 70
1754.59 68
1754.69 64
1754.78 59
1754.88 54
1754.98 48
1755.07 43
1755.17 38
1755.26 35
1755.36 31
1755.46 30
1755.55 29
1755.65 29
1755.74 29
1755.84 29
1755.94 29
1756.03 27
1756.13 25
1756.22 24
1756.32 24
1756.42 27
1756.51 32
1756.61 39
1756.70 46
1756.80 51
1756.90 54
1756.99 54
1757.09 51
1757.18 46
1757.28 41
1757.38 36
1757.47 33
1757.57 33
1757.67 35
1757.76 38
1757.86 44
1757.95 50
1758.05 57
1758.15 64
1758.24 69
1758.34 72
1758.43 73
1758.53 70
1758.63 64
1758.72 56
1758.82 48
1758.91 41
1759.01 35
1759.11 30
1759.20 26
1759.30 23
1759.39 19
1759.49 13
1759.59 7
1759.68 0
1759.78 0
1759.88 0
1759.97 0
1760.07 0
1760.16 0
1760.26 0
1760.36 0
1760.45 8
1760.55 24
1760.64 41
1760.74 57
1760.84 70
1760.93 80
1761.03 88
1761.13 94
1761.22 98
1761.32 101
1761.41 103
1761.51 104
1761.61 103
1761.70 99
1761.80 94
1761.89 87
1761.99 79
1762.09 72
1762.18 65
1762.28 61
1762.38 58
1762.47 58
1762.57 60
1762.66 63
1762.76 68
1762.86 74
1762.95 82
1763.05 90
1763.15 97
1763.24 104
1763.34 110
1763.43 115
1763.53 119
1763.63 123
1763.72 129
1763.82 137
1763.92 148
1764.01 160
1764.11 173
1764.20 185
1764.30 194
1764.40 200
1764.49 201
1764.59 198
1764.69 192
1764.78 184
1764.88 175
1764.97 166
1765.07 159
1765.17 152
1765.26 145
1765.36 138
1765.46 129
1765.55 119
1765.65 109
1765.74 99
1765.84 90
1765.94 84
1766.03 83
1766.13 85
1766.23 93
1766.32 104
1766.42 116
1766.51 129
1766.61 140
1766.71 148
1766.80 152
1766.90 151
1767.00 146
1767.09 139
1767.19 131
1767.29 124
1767.38 117
1767.48 112
1767.57 109
1767.67 108
1767.77 110
1767.86 113
1767.96 117
1768.06 122
1768.15 126
1768.25 128
1768.35 127
1768.44 124
1768.54 117
1768.63 108
1768.73 98
1768.83 87
1768.92 78
1769.02 70
1769.12 65
1769.21 61
1769.31 60
1769.41 60
1769.50 60
1769.60 61
1769.69 62
1769.79 63
1769.89 61
1769.98 59
1770.08 54
1770.18 48
1770.27 40
1770.37 31
1770.47 22
1770.56 15
1770.66 11
1770.76 10
1770.85 14
1770.95 23
1771.04 36
1771.14 51
1771.24 67
1771.33 81
1771.43 92
1771.53 97
1771.62 98
1771.72 94
1771.82 88
1771.91 82
1772.01 77
1772.11 74
1772.20 73
1772.30 74
1772.40 74
1772.49 74
1772.59 72
1772.68 69
1772.78 67
1772.88 66
1772.97 66
1773.07 68
1773.17 71
1773.26 72
1773.36 73
1773.46 71
1773.55 67
1773.65 64
1773.75 62
1773.84 62
1773.94 65
1774.04 69
1774.13 75
1774.23 79
1774.33 82
1774.42 81
1774.52 78
1774.61 73
1774.71 67
1774.81 60
1774.90 53
1775.00 46
1775.10 40
1775.19 35
1775.29 32
1775.39 30
1775.48 31
1775.58 35
1775.68 42
1775.77 51
1775.87 63
1775.97 76
1776.06 89
1776.16 101
1776.26 110
1776.35 115
1776.45 116
1776.55 113
1776.64 108
1776.74 103
1776.84 98
1776.93 95
1777.03 94
1777.13 94
1777.22 94
1777.32 93
1777.42 92
1777.51 91
1777.61 91
1777.71 93
1777.80 98
1777.90 105
1778.00 113
1778.09 121
1778.19 128
1778.29 133
1778.38 137
1778.48 139
1778.58 140
1778.67 138
1778.77 135
1778.86 130
1778.96 124
1779.06 117
1779.15 112
1779.25 107
1779.35 105
1779.44 105
1779.54 107
1779.64 110
1779.73 111
1779.83 111
1779.93 109
1780.02 104
1780.12 97
1780.22 89
1780.32 81
1780.41 74
1780.51 70
1780.61 69
1780.70 71
1780.80 74
1780.90 78
1780.99 79
1781.09 78
1781.19 74
1781.28 67
1781.38 59
1781.48 52
1781.57 46
1781.67 42
1781.77 40
1781.86 39
1781.96 37
1782.06 34
1782.15 29
1782.25 23
1782.35 16
1782.44 9
1782.54 3
1782.64 0
1782.73 0
1782.83 0
1782.93 0
1783.02 0
1783.12 0
1783.22 0
1783.31 0
1783.41 2
1783.51 10
1783.60 17
1783.70 23
1783.80 28
1783.89 31
1783.99 33
1784.09 34
1784.18 34
1784.28 36
1784.38 38
1784.48 43
1784.57 47
1784.67 52
1784.77 54
1784.86 53
1784.96 48
1785.06 38
1785.15 25
1785.25 11
1785.35 0
1785.44 0
1785.54 0
1785.64 0
1785.73 0
1785.83 0
1785.93 0
1786.02 10
1786.12 20
1786.22 28
1786.31 33
1786.41 33
1786.51 32
1786.61 29
1786.70 25
1786.80 23
1786.90 23
1786.99 24
1787.09 26
1787.19 27
1787.28 29
1787.38 29
1787.48 29
1787.57 29
1787.67 29
1787.77 30
1787.86 31
1787.96 30
1788.06 28
1788.16 25
1788.25 19
1788.35 11
1788.45 3
1788.54 0
1788.64 0
1788.74 0
1788.83 0
1788.93 0
1789.03 0
1789.12 0
1789.22 0
1789.32 5
1789.42 13
1789.51 21
1789.61 31
1789.71 43
1789.80 57
1789.90 73
1790.00 91
1790.09 109
1790.19 126
1790.29 140
1790.39 151
1790.48 158
1790.58 162
1790.68 163
1790.77 161
1790.87 157
1790.97 151
1791.06 143
1791.16 134
1791.26 125
1791.35 118
1791.45 112
1791.55 110
1791.65 112
1791.74 116
1791.84 123
1791.94 130
1792.03 139
1792.13 148
1792.23 157
1792.33 167
1792.42 179
1792.52 192
1792.62 207
1792.71 225
1792.81 244
1792.91 262
1793.00 278
1793.10 289
1793.20 295
1793.30 295
1793.39 289
1793.49 281
1793.59 271
1793.68 261
1793.78 252
1793.88 244
1793.97 238
1794.07 233
1794.17 229
1794.27 226
1794.36 224
1794.46 222
1794.56 219
1794.65 214
1794.75 209
1794.85 203
1794.95 197
1795.04 195
1795.14 196
1795.24 202
1795.33 211
1795.43 223
1795.53 233
1795.63 242
1795.72 248
1795.82 249
1795.92 248
1796.01 244
1796.11 238
1796.21 232
1796.30 226
1796.40 220
1796.50 213
1796.60 207
1796.69 200
1796.79 193
1796.89 186
1796.98 178
1797.08 171
1797.18 166
1797.28 162
1797.37 161
1797.47 162
1797.57 166
1797.66 171
1797.76 175
1797.86 177
1797.96 176
1798.05 172
1798.15 165
1798.25 157
1798.35 149
1798.44 142
1798.54 137
1798.64 133
1798.73 131
1798.83 130
1798.93 130
1799.03 130
1799.12 130
1799.22 128
1799.32 126
1799.41 122
1799.51 116
1799.61 108
1799.71 100
1799.80 92
1799.90 85
1800.00 80
1800.09 76
1800.19 75
1800.29 75
1800.39 77
1800.48 79
1800.58 82
1800.68 85
1800.78 89
1800.87 95
1800.97 102
1801.07 110
1801.16 119
1801.26 128
1801.36 137
1801.46 145
1801.55 153
1801.65 161
1801.75 169
1801.85 179
1801.94 188
1802.04 196
1802.14 202
1802.23 206
1802.33 206
1802.43 204
1802.53 201
1802.62 198
1802.72 195
1802.82 193
1802.92 192
1803.01 191
1803.11 188
1803.21 184
1803.30 178
1803.40 169
1803.50 158
1803.60 145
1803.69 131
1803.79 115
1803.89 98
1803.99 81
1804.08 63
1804.18 47
1804.28 33
1804.38 20
1804.47 10
1804.57 3
1804.67 0
1804.76 0
1804.86 0
1804.96 0
1805.06 0
1805.15 0
1805.25 0
1805.35 0
1805.45 0
1805.54 2
1805.64 4
1805.74 7
1805.84 9
1805.93 10
1806.03 11
1806.13 11
1806.23 11
1806.32 12
1806.42 14
1806.52 17
1806.62 23
1806.71 31
1806.81 41
1806.91 52
1807.00 63
1807.10 74
1807.20 84
1807.30 90
1807.39 93
1807.49 92
1807.59 89
1807.69 84
1807.78 80
1807.88 77
1807.98 75
1808.08 75
1808.17 75
1808.27 76
1808.37 76
1808.47 76
1808.56 76
1808.66 78
1808.76 80
1808.86 84
1808.95 87
1809.05 89
1809.15 89
1809.25 86
1809.34 80
1809.44 72
1809.54 64
1809.64 57
1809.73 51
1809.83 47
1809.93 46
1810.03 47
1810.12 49
1810.22 52
1810.32 55
1810.42 59
1810.51 62
1810.61 64
1810.71 64
1810.81 62
1810.90 58
1811.00 53
1811.10 46
1811.20 41
1811.29 38
1811.39 37
1811.49 41
1811.59 48
1811.68 57
1811.78 69
1811.88 81
1811.98 93
1812.07 103
1812.17 111
1812.27 118
1812.37 123
1812.46 127
1812.56 129
1812.66 129
1812.76 128
1812.85 124
1812.95 118
1813.05 111
1813.15 105
1813.24 99
1813.34 96
1813.44 95
1813.54 97
1813.63 100
1813.73 104
1813.83 107
1813.93 106
1814.03 102
1814.12 95
1814.22 86
1814.32 75
1814.42 66
1814.51 60
1814.61 60
1814.71 67
1814.81 80
1814.90 97
1815.00 118
1815.10 139
1815.20 159
1815.29 175
1815.39 186
1815.49 191
1815.59 191
1815.68 186
1815.78 176
1815.88 163
1815.98 147
1816.08 132
1816.17 119
1816.27 111
1816.37 107
1816.47 108
1816.56 114
1816.66 121
1816.76 129
1816.86 136
1816.95 141
1817.05 145
1817.15 148
1817.25 151
1817.35 156
1817.44 162
1817.54 168
1817.64 174
1817.74 176
1817.83 175
1817.93 169
1818.03 160
1818.13 149
1818.22 137
1818.32 127
1818.42 118
1818.52 113
1818.62 111
1818.71 112
1818.81 114
1818.91 118
1819.01 122
1819.10 125
1819.20 127
1819.30 127
1819.40 124
1819.50 120
1819.59 114
1819.69 106
1819.79 98
1819.89 90
1819.98 84
1820.08 80
1820.18 77
1820.28 77
1820.38 79
1820.47 83
1820.57 88
1820.67 93
1820.77 97
1820.86 99
1820.96 98
1821.06 96
1821.16 91
1821.26 87
1821.35 83
1821.45 80
1821.55 80
1821.65 82
1821.74 87
1821.84 93
1821.94 100
1822.04 108
1822.14 117
1822.23 126
1822.33 133
1822.43 139
1822.53 142
1822.62 143
1822.72 140
1822.82 135
1822.92 128
1823.02 120
1823.11 113
1823.21 107
1823.31 104
1823.41 103
1823.51 104
1823.60 106
1823.70 110
1823.80 113
1823.90 115
1823.99 116
1824.09 115
1824.19 113
1824.29 110
1824.39 107
1824.48 104
1824.58 102
1824.68 102
1824.78 105
1824.88 110
1824.97 118
1825.07 127
1825.17 137
1825.27 146
1825.37 152
1825.46 156
1825.56 156
1825.66 154
1825.76 150
1825.85 144
1825.95 138
1826.05 131
1826.15 122
1826.25 111
1826.34 98
1826.44 83
1826.54 69
1826.64 57
1826.74 50
1826.83 48
1826.93 52
1827.03 60
1827.13 70
1827.23 80
1827.32 86
1827.42 89
1827.52 87
1827.62 81
1827.72 73
1827.81 63
1827.91 53
1828.01 44
1828.11 35
1828.21 27
1828.30 22
1828.40 19
1828.50 19
1828.60 22
1828.70 28
1828.79 36
1828.89 45
1828.99 56
1829.09 65
1829.19 75
1829.28 83
1829.38 90
1829.48 95
1829.58 97
1829.68 96
1829.77 91
1829.87 84
1829.97 75
1830.07 63
1830.17 51
1830.26 39
1830.36 27
1830.46 16
1830.56 8
1830.66 1
1830.75 0
1830.85 0
1830.95 0
1831.05 0
1831.15 2
1831.24 5
1831.34 9
1831.44 13
1831.54 17
1831.64 22
1831.73 28
1831.83 33
1831.93 39
1832.03 42
1832.13 44
1832.23 45
1832.32 43
1832.42 39
1832.52 33
1832.62 26
1832.72 17
1832.81 8
1832.91 0
1833.01 0
1833.11 0
1833.21 0
1833.30 0
1833.40 0
1833.50 0
1833.60 0
1833.70 2
1833.79 4
1833.89 6
1833.99 8
1834.09 10
1834.19 14
1834.29 18
1834.38 22
1834.48 26
1834.58 27
1834.68 26
1834.78 22
1834.87 18
1834.97 14
1835.07 11
1835.17 11
1835.27 14
1835.37 20
1835.46 27
1835.56 35
1835.66 41
1835.76 45
1835.86 47
1835.95 48
1836.05 47
1836.15 47
1836.25 49
1836.35 51
1836.45 56
1836.54 62
1836.64 68
1836.74 73
1836.84 76
1836.94 76
1837.03 74
1837.13 70
1837.23 66
1837.33 62
1837.43 61
1837.53 62
1837.62 65
1837.72 71
1837.82 77
1837.92 83
1838.02 86
1838.12 86
1838.21 83
1838.31 75
1838.41 65
1838.51 55
1838.61 46
1838.70 41
1838.80 41
1838.90 47
1839.00 58
1839.10 73
1839.20 90
1839.29 107
1839.39 122
1839.49 135
1839.59 145
1839.69 152
1839.79 156
1839.88 157
1839.98 155
1840.08 151
1840.18 146
1840.28 140
1840.38 133
1840.47 126
1840.57 119
1840.67 111
1840.77 102
1840.87 93
1840.97 85
1841.06 77
1841.16 72
1841.26 68
1841.36 65
1841.46 63
1841.56 61
1841.65 58
1841.75 55
1841.85 52
1841.95 50
1842.05 49
1842.15 50
1842.24 53
1842.34 57
1842.44 61
1842.54 65
1842.64 68
1842.74 72
1842.83 74
1842.93 76
1843.03 75
1843.13 72
1843.23 66
1843.33 59
1843.42 51
1843.52 45
1843.62 41
1843.72 42
1843.82 47
1843.92 57
1844.02 68
1844.11 79
1844.21 89
1844.31 94
1844.41 94
1844.51 91
1844.61 87
1844.70 84
1844.80 84
1844.90 89
1845.00 100
1845.10 113
1845.20 128
1845.29 140
1845.39 146
1845.49 147
1845.59 143
1845.69 134
1845.79 123
1845.89 114
1845.98 106
1846.08 102
1846.18 101
1846.28 101
1846.38 101
1846.48 101
1846.57 98
1846.67 95
1846.77 91
1846.87 85
1846.97 80
1847.07 76
1847.17 73
1847.26 72
1847.36 72
1847.46 74
1847.56 77
1847.66 82
1847.76 87
1847.85 91
1847.95 94
1848.05 96
1848.15 95
1848.25 92
1848.35 87
1848.45 79
1848.54 71
1848.64 64
1848.74 58
1848.84 54
1848.94 53
1849.04 54
1849.14 58
1849.23 63
1849.33 69
1849.43 76
1849.53 86
1849.63 98
1849.73 113
1849.83 128
1849.92 144
1850.02 158
1850.12 169
1850.22 176
1850.32 180
1850.42 182
1850.52 184
1850.61 185
1850.71 188
1850.81 192
1850.91 197
1851.01 201
1851.11 203
1851.21 204
1851.30 201
1851.40 197
1851.50 189
1851.60 180
1851.70 170
1851.80 162
1851.90 155
1851.99 151
1852.09 151
1852.19 154
1852.29 159
1852.39 164
1852.49 168
1852.59 171
1852.69 170
1852.78 168
1852.88 164
1852.98 158
1853.08 151
1853.18 144
1853.28 136
1853.38 127
1853.47 118
1853.57 108
1853.67 99
1853.77 90
1853.87 81
1853.97 74
1854.07 66
1854.17 59
1854.26 50
1854.36 42
1854.46 33
1854.56 26
1854.66 19
1854.76 13
1854.86 7
1854.95 1
1855.05 0
1855.15 0
1855.25 0
1855.35 0
1855.45 0
1855.55 0
1855.65 0
1855.74 0
1855.84 7
1855.94 16
1856.04 26
1856.14 36
1856.24 46
1856.34 55
1856.44 63
1856.53 71
1856.63 77
1856.73 81
1856.83 84
1856.93 85
1857.03 85
1857.13 82
1857.23 78
1857.32 72
1857.42 65
1857.52 56
1857.62 47
1857.72 40
1857.82 34
1857.92 30
1858.02 28
1858.11 28
1858.21 28
1858.31 28
1858.41 27
1858.51 27
1858.61 28
1858.71 31
1858.81 35
1858.90 40
1859.00 45
1859.10 48
1859.20 49
1859.30 48
1859.40 44
1859.50 39
1859.60 33
1859.70 28
1859.79 25
1859.89 22
1859.99 21
1860.09 22
1860.19 26
1860.29 31
1860.39 40
1860.49 52
1860.58 66
1860.68 81
1860.78 96
1860.88 110
1860.98 122
1861.08 132
1861.18 139
1861.28 145
1861.38 148
1861.47 148
1861.57 145
1861.67 140
1861.77 133
1861.87 125
1861.97 118
1862.07 113
1862.17 112
1862.27 113
1862.36 116
1862.46 119
1862.56 121
1862.66 119
1862.76 112
1862.86 100
1862.96 85
1863.06 69
1863.16 54
1863.25 44
1863.35 40
1863.45 43
1863.55 52
1863.65 65
1863.75 81
1863.85 97
1863.95 111
1864.05 121
1864.14 127
1864.24 130
1864.34 128
1864.44 125
1864.54 123
1864.64 122
1864.74 125
1864.84 131
1864.94 141
1865.04 153
1865.13 165
1865.23 176
1865.33 184
1865.43 189
1865.53 191
1865.63 191
1865.73 190
1865.83 188
1865.93 186
1866.03 183
1866.12 181
1866.22 178
1866.32 175
1866.42 170
1866.52 165
1866.62 158
1866.72 152
1866.82 146
1866.92 141
1867.02 137
1867.11 133
1867.21 130
1867.31 126
1867.41 120
1867.51 112
1867.61 102
1867.71 91
1867.81 81
1867.91 74
1868.01 70
1868.10 69
1868.20 71
1868.30 73
1868.40 75
1868.50 75
1868.60 72
1868.70 65
1868.80 56
1868.90 46
1869.00 36
1869.10 27
1869.19 21
1869.29 18
1869.39 18
1869.49 22
1869.59 27
1869.69 33
1869.79 39
1869.89 44
1869.99 47
1870.09 48
1870.19 46
1870.28 43
1870.38 38
1870.48 35
1870.58 32
1870.68 32
1870.78 36
1870.88 43
1870.98 53
1871.08 63
1871.18 73
1871.28 79
1871.37 82
1871.47 79
1871.57 73
1871.67 65
1871.77 56
1871.87 48
1871.97 42
1872.07 39
1872.17 38
1872.27 38
1872.37 38
1872.47 37
1872.56 35
1872.66 32
1872.76 26
1872.86 19
1872.96 11
1873.06 1
1873.16 0
1873.26 0
1873.36 0
1873.46 0
1873.56 0
1873.66 0
1873.75 0
1873.85 2
1873.95 17
1874.05 31
1874.15 44
1874.25 54
1874.35 61
1874.45 64
1874.55 65
1874.65 64
1874.75 63
1874.85 62
1874.95 62
1875.04 63
1875.14 64
1875.24 65
1875.34 65
1875.44 65
1875.54 65
1875.64 65
1875.74 66
1875.84 66
1875.94 65
1876.04 64
1876.14 60
1876.24 55
1876.33 49
1876.43 43
1876.53 38
1876.63 35
1876.73 34
1876.83 35
1876.93 36
1877.03 36
1877.13 36
1877.23 34
1877.33 32
1877.43 30
1877.53 30
1877.63 31
1877.72 33
1877.82 36
1877.92 38
1878.02 41
1878.12 43
1878.22 45
1878.32 47
1878.42 52
1878.52 58
1878.62 67
1878.72 77
1878.82 89
1878.92 101
1879.02 112
1879.12 121
1879.21 129
1879.31 134
1879.41 138
1879.51 140
1879.61 142
1879.71 143
1879.81 145
1879.91 146
1880.01 147
1880.11 147
1880.21 143
1880.31 137
1880.41 126
1880.51 113
1880.61 98
1880.71 84
1880.80 72
1880.90 63
1881.00 59
1881.10 58
1881.20 59
1881.30 61
1881.40 62
1881.50 60
1881.60 55
1881.70 46
1881.80 36
1881.90 24
1882.00 12
1882.10 3
1882.20 0
1882.30 0
1882.40 0
1882.49 1
1882.59 9
1882.69 17
1882.79 23
1882.89 27
1882.99 28
1883.09 27
1883.19 24
1883.29 20
1883.39 17
1883.49 15
1883.59 15
1883.69 15
1883.79 16
1883.89 17
1883.99 19
1884.09 22
1884.19 26
1884.28 32
1884.38 39
1884.48 46
1884.58 53
1884.68 57
1884.78 57
1884.88 55
1884.98 51
1885.08 45
1885.18 41
1885.28 38
1885.38 37
1885.48 38
1885.58 39
1885.68 42
1885.78 43
1885.88 44
1885.98 42
1886.08 40
1886.18 35
1886.27 28
1886.37 20
1886.47 12
1886.57 4
1886.67 0
1886.77 0
1886.87 0
1886.97 0
1887.07 0
1887.17 0
1887.27 0
1887.37 0
1887.47 0
1887.57 3
1887.67 7
1887.77 13
1887.87 20
1887.97 29
1888.07 38
1888.17 47
1888.27 54
1888.37 59
1888.47 61
1888.56 60
1888.66 57
1888.76 52
1888.86 49
1888.96 47
1889.06 47
1889.16 50
1889.26 55
1889.36 62
1889.46 70
1889.56 78
1889.66 85
1889.76 92
1889.86 98
1889.96 102
1890.06 105
1890.16 107
1890.26 108
1890.36 108
1890.46 108
1890.56 108
1890.66 107
1890.76 106
1890.86 105
1890.96 103
1891.06 101
1891.15 99
1891.25 98
1891.35 98
1891.45 99
1891.55 101
1891.65 103
1891.75 105
1891.85 106
1891.95 106
1892.05 105
1892.15 102
1892.25 96
1892.35 87
1892.45 76
1892.55 62
1892.65 48
1892.75 35
1892.85 25
1892.95 19
1893.05 18
1893.15 22
1893.25 30
1893.35 41
1893.45 55
1893.55 69
1893.65 84
1893.75 99
1893.85 112
1893.95 125
1894.05 137
1894.15 149
1894.25 158
1894.35 165
1894.45 167
1894.54 165
1894.64 156
1894.74 143
1894.84 126
1894.94 108
1895.04 91
1895.14 76
1895.24 64
1895.34 55
1895.44 48
1895.54 43
1895.64 39
1895.74 37
1895.84 38
1895.94 41
1896.04 47
1896.14 53
1896.24 60
1896.34 67
1896.44 73
1896.54 78
1896.64 83
1896.74 87
1896.84 90
1896.94 92
1897.04 91
1897.14 88
1897.24 82
1897.34 73
1897.44 64
1897.54 55
1897.64 48
1897.74 44
1897.84 43
1897.94 45
1898.04 49
1898.14 55
1898.24 63
1898.34 70
1898.44 77
1898.54 83
1898.64 85
1898.74 83
1898.84 76
1898.94 65
1899.04 52
1899.14 38
1899.24 27
1899.34 21
1899.44 19
1899.54 23
1899.64 31
1899.74 39
1899.84 45
1899.94 48
1900.03 46
1900.13 40
1900.23 30
1900.33 19
1900.43 8
1900.53 0
1900.63 0
1900.73 0
1900.83 0
1900.93 0
1901.03 0
1901.13 0
1901.23 0
1901.33 2
1901.43 9
1901.53 15
1901.63 20
1901.73 24
1901.83 27
1901.93 29
1902.03 31
1902.13 32
1902.23 34
1902.33 35
1902.43 35
1902.53 34
1902.63 32
1902.73 28
1902.83 23
1902.93 17
1903.03 10
1903.13 3
1903.23 0
1903.33 0
1903.43 0
1903.53 0
1903.63 0
1903.73 0
1903.83 0
1903.93 0
1904.03 2
1904.13 6
1904.23 12
1904.33 17
1904.43 21
1904.53 23
1904.63 22
1904.73 19
1904.83 13
1904.93 7
1905.03 2
1905.13 0
1905.23 2
1905.33 10
1905.43 21
1905.53 33
1905.63 45
1905.73 54
1905.83 60
1905.93 61
1906.03 60
1906.13 56
1906.23 54
1906.33 52
1906.43 54
1906.53 57
1906.63 62
1906.73 67
1906.83 70
1906.93 70
1907.03 68
1907.13 63
1907.23 56
1907.33 49
1907.43 44
1907.53 42
1907.63 44
1907.73 49
1907.83 54
1907.93 59
1908.03 61
1908.13 58
1908.23 51
1908.34 41
1908.44 29
1908.54 19
1908.64 12
1908.74 8
1908.84 8
1908.94 12
1909.04 18
1909.14 26
1909.24 35
1909.34 44
1909.44 53
1909.54 62
1909.64 69
1909.74 74
1909.84 77
1909.94 76
1910.04 71
1910.14 65
1910.24 58
1910.34 50
1910.44 45
1910.54 42
1910.64 42
1910.74 44
1910.84 48
1910.94 54
1911.04 60
1911.14 65
1911.24 70
1911.34 73
1911.44 74
1911.54 72
1911.64 68
1911.74 62
1911.84 54
1911.94 43
1912.04 33
1912.14 22
1912.24 12
1912.34 4
1912.44 0
1912.54 0
1912.64 0
1912.74 0
1912.84 0
1912.94 0
1913.04 0
1913.14 0
1913.24 2
1913.34 6
1913.44 9
1913.54 12
1913.64 13
1913.74 13
1913.85 12
1913.95 12
1914.05 13
1914.15 16
1914.25 20
1914.35 25
1914.45 30
1914.55 35
1914.65 40
1914.75 43
1914.85 47
1914.95 52
1915.05 60
1915.15 70
1915.25 82
1915.35 96
1915.45 110
1915.55 123
1915.65 133
1915.75 141
1915.85 145
1915.95 147
1916.05 146
1916.15 143
1916.25 139
1916.35 132
1916.45 124
1916.55 114
1916.65 103
1916.75 90
1916.85 78
1916.95 67
1917.05 58
1917.16 52
1917.26 49
1917.36 48
1917.46 48
1917.56 50
1917.66 52
1917.76 55
1917.86 57
1917.96 60
1918.06 63
1918.16 65
1918.26 67
1918.36 68
1918.46 68
1918.56 65
1918.66 59
1918.76 50
1918.86 39
1918.96 27
1919.06 16
1919.16 7
1919.26 4
1919.36 8
1919.46 17
1919.56 31
1919.66 48
1919.76 66
1919.87 82
1919.97 95
1920.07 105
1920.17 110
1920.27 113
1920.37 115
1920.47 117
1920.57 121
1920.67 128
1920.77 138
1920.87 149
1920.97 160
1921.07 171
1921.17 180
1921.27 187
1921.37 192
1921.47 198
1921.57 204
1921.67 211
1921.77 219
1921.87 227
1921.97 232
1922.07 234
1922.18 230
1922.28 221
1922.38 207
1922.48 190
1922.58 171
1922.68 151
1922.78 133
1922.88 117
1922.98 103
1923.08 91
1923.18 81
1923.28 74
1923.38 68
1923.48 63
1923.58 59
1923.68 54
1923.78 49
1923.88 43
1923.98 37
1924.08 31
1924.19 26
1924.29 22
1924.39 20
1924.49 18
1924.59 16
1924.69 13
1924.79 10
1924.89 6
1924.99 2
1925.09 0
1925.19 0
1925.29 0
1925.39 0
1925.49 0
1925.59 0
1925.69 0
1925.79 0
1925.89 5
1926.00 18
1926.10 33
1926.20 50
1926.30 68
1926.40 84
1926.50 99
1926.60 112
1926.70 122
1926.80 130
1926.90 135
1927.00 138
1927.10 137
1927.20 135
1927.30 131
1927.40 125
1927.50 118
1927.60 111
1927.71 105
1927.81 100
1927.91 98
1928.01 98
1928.11 100
1928.21 104
1928.31 106
1928.41 107
1928.51 105
1928.61 100
1928.71 93
1928.81 84
1928.91 76
1929.01 70
1929.11 66
1929.21 64
1929.32 63
1929.42 62
1929.52 61
1929.62 58
1929.72 54
1929.82 50
1929.92 48
1930.02 49
1930.12 54
1930.22 63
1930.32 75
1930.42 88
1930.52 101
1930.62 110
1930.73 115
1930.83 116
1930.93 113
1931.03 109
1931.13 105
1931.23 102
1931.33 104
1931.43 108
1931.53 114
1931.63 120
1931.73 124
1931.83 125
1931.93 121
1932.03 115
1932.14 106
1932.24 98
1932.34 92
1932.44 89
1932.54 89
1932.64 92
1932.74 98
1932.84 103
1932.94 108
1933.04 110
1933.14 111
1933.24 109
1933.34 104
1933.44 99
1933.55 93
1933.65 86
1933.75 78
1933.85 70
1933.95 60
1934.05 51
1934.15 41
1934.25 33
1934.35 27
1934.45 24
1934.55 22
1934.65 22
1934.76 21
1934.86 18
1934.96 13
1935.06 7
1935.16 0
1935.26 0
1935.36 0
1935.46 0
1935.56 0
1935.66 0
1935.76 4
1935.86 10
1935.96 16
1936.07 20
1936.17 23
1936.27 24
1936.37 26
1936.47 26
1936.57 24
1936.67 21
1936.77 15
1936.87 7
1936.97 0
1937.07 0
1937.18 0
1937.28 0
1937.38 0
1937.48 0
1937.58 0
1937.68 0
1937.78 10
1937.88 24
1937.98 37
1938.08 49
1938.18 57
1938.28 64
1938.39 70
1938.49 76
1938.59 83
1938.69 92
1938.79 105
1938.89 121
1938.99 139
1939.09 156
1939.19 171
1939.29 181
1939.39 185
1939.50 183
1939.60 175
1939.70 163
1939.80 149
1939.90 134
1940.00 119
1940.10 106
1940.20 96
1940.30 90
1940.40 89
1940.51 92
1940.61 100
1940.71 111
1940.81 123
1940.91 133
1941.01 139
1941.11 140
1941.21 136
1941.31 127
1941.41 116
1941.51 103
1941.62 90
1941.72 77
1941.82 64
1941.92 54
1942.02 46
1942.12 41
1942.22 41
1942.32 45
1942.42 53
1942.52 64
1942.63 74
1942.73 83
1942.83 89
1942.93 92
1943.03 92
1943.13 90
1943.23 88
1943.33 87
1943.43 88
1943.53 90
1943.64 94
1943.74 99
1943.84 104
1943.94 108
1944.04 110
1944.14 110
1944.24 108
1944.34 106
1944.44 104
1944.55 103
1944.65 106
1944.75 111
1944.85 120
1944.95 130
1945.05 141
1945.15 149
1945.25 155
1945.35 156
1945.45 154
1945.56 149
1945.66 143
1945.76 139
1945.86 138
1945.96 140
1946.06 146
1946.16 154
1946.26 164
1946.36 172
1946.47 176
1946.57 175
1946.67 168
1946.77 157
1946.87 143
1946.97 128
1947.07 116
1947.17 107
1947.27 104
1947.38 105
1947.48 111
1947.58 121
1947.68 135
1947.78 151
1947.88 170
1947.98 189
1948.08 209
1948.19 227
1948.29 243
1948.39 256
1948.49 263
1948.59 266
1948.69 263
1948.79 258
1948.89 250
1948.99 242
1949.10 236
1949.20 233
1949.30 232
1949.40 233
1949.50 234
1949.60 235
1949.70 233
1949.80 228
1949.90 220
1950.01 210
1950.11 199
1950.21 188
1950.31 179
1950.41 171
1950.51 166
1950.61 162
1950.71 160
1950.82 159
1950.92 158
1951.02 156
1951.12 154
1951.22 152
1951.32 149
1951.42 146
1951.52 144
1951.63 145
1951.73 149
1951.83 156
1951.93 166
1952.03 177
1952.13 187
1952.23 193
1952.33 194
1952.44 191
1952.54 183
1952.64 172
1952.74 162
1952.84 152
1952.94 147
1953.04 145
1953.14 146
1953.25 151
1953.35 158
1953.45 166
1953.55 174
1953.65 180
1953.75 183
1953.85 182
1953.95 178
1954.06 171
1954.16 161
1954.26 149
1954.36 137
1954.46 124
1954.56 110
1954.66 97
1954.77 82
1954.87 67
1954.97 51
1955.07 36
1955.17 21
1955.27 7
1955.37 0
1955.47 0
1955.58 0
1955.68 0
1955.78 0
1955.88 0
1955.98 0
1956.08 0
1956.18 5
1956.29 23
1956.39 39
1956.49 52
1956.59 60
1956.69 65
1956.79 66
1956.89 65
1957.00 64
1957.10 66
1957.20 69
1957.30 74
1957.40 78
1957.50 82
1957.60 83
1957.70 81
1957.81 76
1957.91 71
1958.01 68
1958.11 68
1958.21 71
1958.31 78
1958.41 86
1958.52 96
1958.62 104
1958.72 109
1958.82 110
1958.92 109
1959.02 104
1959.12 98
1959.23 90
1959.33 82
1959.43 74
1959.53 67
1959.63 61
1959.73 59
1959.83 58
1959.94 61
1960.04 65
1960.14 70
1960.24 74
1960.34 76
1960.44 76
1960.55 72
1960.65 66
1960.75 59
1960.85 50
1960.95 42
1961.05 36
1961.15 31
1961.26 29
1961.36 29
1961.46 32
1961.56 37
1961.66 44
1961.76 51
1961.86 59
1961.97 65
1962.07 69
1962.17 72
1962.27 72
1962.37 71
1962.47 70
1962.58 69
1962.68 69
1962.78 70
1962.88 72
1962.98 73
1963.08 73
1963.18 72
1963.29 69
1963.39 67
1963.49 65
1963.59 64
1963.69 64
1963.79 66
1963.90 69
1964.00 73
1964.10 77
1964.20 83
1964.30 89
1964.40 96
1964.50 105
1964.61 115
1964.71 127
1964.81 138
1964.91 148
1965.01 155
1965.11 159
1965.22 157
1965.32 152
1965.42 143
1965.52 132
1965.62 120
1965.72 110
1965.83 103
1965.93 101
1966.03 104
1966.13 112
1966.23 124
1966.33 139
1966.43 154
1966.54 167
1966.64 175
1966.74 177
1966.84 171
1966.94 159
1967.04 142
1967.15 124
1967.25 105
1967.35 90
1967.45 80
1967.55 77
1967.65 79
1967.76 87
1967.86 97
1967.96 108
1968.06 118
1968.16 124
1968.26 126
1968.37 125
1968.47 122
1968.57 118
1968.67 114
1968.77 110
1968.87 108
1968.98 107
1969.08 106
1969.18 103
1969.28 98
1969.38 90
1969.48 80
1969.59 68
1969.69 55
1969.79 43
1969.89 34
1969.99 29
1970.10 28
1970.20 32
1970.30 40
1970.40 49
1970.50 60
1970.60 70
1970.71 81
1970.81 91
1970.91 103
1971.01 117
1971.11 132
1971.21 148
1971.32 162
1971.42 173
1971.52 178
1971.62 176
1971.72 167
1971.82 151
1971.93 132
1972.03 112
1972.13 93
1972.23 77
1972.33 65
1972.44 57
1972.54 52
1972.64 51
1972.74 51
1972.84 52
1972.94 52
1973.05 50
1973.15 45
1973.25 36
1973.35 25
1973.45 12
1973.55 0
1973.66 0
1973.76 0
1973.86 0
1973.96 0
1974.06 0
1974.17 3
1974.27 16
1974.37 29
1974.47 39
1974.57 48
1974.68 53
1974.78 55
1974.88 55
1974.98 53
1975.08 50
1975.18 45
1975.29 40
1975.39 34
1975.49 27
1975.59 20
1975.69 13
1975.80 6
1975.90 2
1976.00 1
1976.10 3
1976.20 10
1976.30 21
1976.41 36
1976.51 53
1976.61 72
1976.71 92
1976.81 112
1976.92 129
1977.02 144
1977.12 155
1977.22 162
1977.32 164
1977.43 162
1977.53 155
1977.63 145
1977.73 133
1977.83 119
1977.94 104
1978.04 89
1978.14 75
1978.24 61
1978.34 49
1978.44 38
1978.55 29
1978.65 21
1978.75 16
1978.85 12
1978.95 9
1979.06 7
1979.16 5
1979.26 2
1979.36 0
1979.46 0
1979.57 0
1979.67 0
1979.77 0
1979.87 0
1979.97 0
1980.08 4
1980.18 18
1980.28 35
1980.38 54
1980.48 74
1980.59 95
1980.69 116
1980.79 135
1980.89 151
1980.99 164
1981.10 173
1981.20 179
1981.30 182
1981.40 181
1981.50 179
1981.61 174
1981.71 168
1981.81 160
1981.91 150
1982.01 138
1982.12 125
1982.22 112
1982.32 100
1982.42 89
1982.52 80
1982.63 73
1982.73 68
1982.83 64
1982.93 62
1983.03 59
1983.14 58
1983.24 58
1983.34 59
1983.44 63
1983.54 69
1983.65 77
1983.75 86
1983.85 96
1983.95 105
1984.06 114
1984.16 121
1984.26 126
1984.36 130
1984.46 132
1984.57 132
1984.67 132
1984.77 132
1984.87 132
1984.97 134
1985.08 137
1985.18 140
1985.28 144
1985.38 148
1985.48 152
1985.59 155
1985.69 157
1985.79 159
1985.89 163
1986.00 167
1986.10 174
1986.20 181
1986.30 189
1986.40 195
1986.51 200
1986.61 200
1986.71 197
1986.81 189
1986.91 178
1987.02 166
1987.12 153
1987.22 141
1987.32 129
1987.43 117
1987.53 104
1987.63 90
1987.73 77
1987.83 65
1987.94 57
1988.04 54
1988.14 56
1988.24 64
1988.34 74
1988.45 85
1988.55 94
1988.65 99
1988.75 102
1988.86 101
1988.96 101
1989.06 101
1989.16 104
1989.26 110
1989.37 117
1989.47 123
1989.57 128
1989.67 129
1989.78 126
1989.88 118
1989.98 108
1990.08 95
1990.18 83
1990.29 72
1990.39 65
1990.49 61
1990.59 61
1990.70 63
1990.80 66
1990.90 68
1991.00 70
1991.10 69
1991.21 67
1991.31 65
1991.41 63
1991.51 63
1991.62 66
1991.72 70
1991.82 77
1991.92 86
1992.03 96
1992.13 106
1992.23 115
1992.33 123
1992.43 129
1992.54 133
1992.64 134
1992.74 132
1992.84 129
1992.95 124
1993.05 118
1993.15 111
1993.25 104
1993.36 98
1993.46 92
1993.56 87
1993.66 85
1993.76 84
1993.87 84
1993.97 86
1994.07 88
1994.17 89
1994.28 89
1994.38 89
1994.48 88
1994.58 88
1994.69 88
1994.79 89
1994.89 92
1994.99 96
1995.10 102
1995.20 109
1995.30 116
1995.40 123
1995.50 129
1995.61 133
1995.71 133
1995.81 130
1995.91 123
1996.02 113
1996.12 102
1996.22 92
1996.32 84
1996.43 79
1996.53 78
1996.63 81
1996.73 87
1996.84 94
1996.94 100
1997.04 105
1997.14 108
1997.25 108
1997.35 105
1997.45 102
1997.55 98
1997.65 97
1997.76 99
1997.86 102
1997.96 108
1998.06 115
1998.17 120
1998.27 124
1998.37 125
1998.47 125
1998.58 122
1998.68 118
1998.78 113
1998.88 107
1998.99 102
1999.09 97
1999.19 95
1999.29 95
1999.40 99
1999.50 105
1999.60 113
1999.70 121
1999.81 127
1999.91 131
2000.01 132
2000.11 132
2000.22 132
2000.32 132
2000.42 134
2000.52 135
2000.63 134
2000.73 131
2000.83 125
2000.93 116
2001.04 107
2001.14 99
2001.24 95
2001.34 95
2001.45 101
2001.55 110
2001.65 121
2001.75 133
2001.86 143
2001.96 152
2002.06 159
2002.16 164
2002.27 168
2002.37 171
2002.47 172
2002.57 171
2002.68 167
2002.78 161
2002.88 154
2002.98 146
2003.09 139
2003.19 132
2003.29 126
2003.40 119
2003.50 112
2003.60 104
2003.70 95
2003.81 87
2003.91 80
2004.01 76
2004.11 74
2004.22 74
2004.32 75
2004.42 75
2004.52 74
2004.63 72
2004.73 69
2004.83 67
2004.93 67
2005.04 68
2005.14 70
2005.24 73
2005.34 76
2005.45 79
2005.55 80
2005.65 79
2005.76 76
2005.86 71
2005.96 65
2006.06 59
2006.17 54
2006.27 49
2006.37 45
2006.47 43
2006.58 42
2006.68 39
2006.78 35
2006.88 29
2006.99 22
2007.09 15
2007.19 10
2007.29 9
2007.40 15
2007.50 27
2007.60 44
2007.71 63
2007.81 82
2007.91 98
2008.01 108
2008.12 112
2008.22 109
2008.32 100
2008.42 87
2008.53 73
2008.63 59
2008.73 48
2008.84 39
2008.94 35
2009.04 34
2009.14 37
2009.25 42
2009.35 48
2009.45 54
2009.55 61
2009.66 68
2009.76 74
2009.86 81
2009.97 88
2010.07 94
2010.17 99
2010.27 100
2010.38 99
2010.48 95
2010.58 89
2010.68 81
2010.79 72
2010.89 64
2010.99 56
2011.10 49
2011.20 42
2011.30 35
2011.40 30
2011.51 25
2011.61 24
2011.71 24
2011.82 28
2011.92 32
2012.02 38
2012.12 42
2012.23 46
2012.33 48
2012.43 49
2012.53 51
2012.64 54
2012.74 56
2012.84 59
2012.95 60
2013.05 59
2013.15 55
2013.25 47
2013.36 37
2013.46 26
2013.56 14
2013.67 2
2013.77 0
2013.87 0
2013.97 0
2014.08 0
2014.18 0
2014.28 0
2014.39 0
2014.49 0
2014.59 7
2014.69 16
2014.80 26
2014.90 33
2015.00 40
2015.11 45
2015.21 50
2015.31 54
2015.41 56
2015.52 59
2015.62 61
2015.72 63
2015.83 66
2015.93 69
2016.03 74
2016.13 79
2016.24 84
2016.34 89
2016.44 92
2016.55 93
2016.65 93
2016.75 90
2016.86 86
2016.96 80
2017.06 71
2017.16 62
2017.27 51
2017.37 39
2017.47 26
2017.58 16
2017.68 8
2017.78 4
2017.88 4
2017.99 6
2018.09 11
2018.19 16
2018.30 21
2018.40 24
2018.50 25
2018.61 27
2018.71 28
2018.81 32
2018.91 37
2019.02 43
2019.12 50
2019.22 54
2019.33 56
2019.43 55
2019.53 51
2019.63 47
2019.74 43
2019.84 41
2019.94 41
2020.05 44
2020.15 48
2020.25 53
2020.36 57
2020.46 60
2020.56 62
2020.66 64
2020.77 67
2020.87 72
2020.97 78
2021.08 84
2021.18 91
2021.28 96
2021.39 98
2021.49 96
2021.59 90
2021.70 79
2021.80 64
2021.90 46
2022.00 28
2022.11 11
2022.21 0
2022.31 0
2022.42 0
2022.52 0
2022.62 2
2022.73 13
2022.83 23
2022.93 32
2023.04 36
2023.14 38
2023.24 37
2023.34 37
2023.45 38
2023.55 42
2023.65 47
2023.76 54
2023.86 60
2023.96 64
2024.07 65
2024.17 65
2024.27 63
2024.38 61
2024.48 61
2024.58 62
2024.68 66
2024.79 70
2024.89 73
2024.99 75
2025.10 74
2025.20 70
2025.30 64
2025.41 55
2025.51 47
2025.61 38
2025.72 30
2025.82 22
2025.92 17
2026.03 13
2026.13 11
2026.23 8
2026.33 6
2026.44 3
2026.54 0
2026.64 0
2026.75 0
2026.85 0
2026.95 0
2027.06 0
2027.16 0
2027.26 0
2027.37 7
2027.47 17
2027.57 28
2027.68 39
2027.78 51
2027.88 63
2027.99 75
2028.09 87
2028.19 96
2028.30 102
2028.40 106
2028.50 106
2028.61 105
2028.71 103
2028.81 102
2028.91 100
2029.02 97
2029.12 94
2029.22 88
2029.33 82
2029.43 75
2029.53 69
2029.64 66
2029.74 68
2029.84 75
2029.95 88
2030.05 104
2030.15 121
2030.26 136
2030.36 148
2030.46 153
2030.57 153
2030.67 147
2030.77 138
2030.88 127
2030.98 118
2031.08 111
2031.19 108
2031.29 108
2031.39 112
2031.50 118
2031.60 124
2031.70 130
2031.81 134
2031.91 135
2032.01 133
2032.12 129
2032.22 124
2032.32 119
2032.43 116
2032.53 114
2032.63 114
2032.74 118
2032.84 124
2032.94 133
2033.05 143
2033.15 153
2033.25 164
2033.36 172
2033.46 178
2033.56 180
2033.67 179
2033.77 176
2033.87 170
2033.98 164
2034.08 158
2034.18 154
2034.29 151
2034.39 148
2034.49 146
2034.60 143
2034.70 139
2034.80 134
2034.91 126
2035.01 117
2035.11 107
2035.22 97
2035.32 88
2035.42 81
2035.53 76
2035.63 74
2035.73 74
2035.84 75
2035.94 76
2036.04 75
2036.15 73
2036.25 70
2036.35 67
2036.46 66
2036.56 68
2036.66 74
2036.77 84
2036.87 97
2036.97 113
2037.08 130
2037.18 146
2037.28 162
2037.39 178
2037.49 194
2037.60 212
2037.70 230
2037.80 248
2037.91 264
2038.01 277
2038.11 284
2038.22 285
2038.32 280
2038.42 269
2038.53 254
2038.63 237
2038.73 218
2038.84 202
2038.94 189
2039.04 180
2039.15 176
2039.25 176
2039.35 179
2039.46 183
2039.56 186
2039.66 186
2039.77 184
2039.87 179
2039.98 173
2040.08 168
2040.18 164
2040.29 163
2040.39 164
2040.49 165
2040.60 166
2040.70 165
2040.80 161
2040.91 156
2041.01 149
2041.11 143
2041.22 139
2041.32 138
2041.42 139
2041.53 141
2041.63 143
2041.74 143
2041.84 139
2041.94 132
2042.05 122
2042.15 110
2042.25 97
2042.36 86
2042.46 76
2042.56 69
2042.67 65
2042.77 63
2042.87 65
2042.98 69
2043.08 76
2043.19 85
2043.29 95
2043.39 106
2043.50 117
2043.60 126
2043.70 134
2043.81 140
2043.91 145
2044.01 150
2044.12 156
2044.22 161
2044.32 167
2044.43 174
2044.53 180
2044.64 184
2044.74 185
2044.84 183
2044.95 177
2045.05 169
2045.15 158
2045.26 148
2045.36 139
2045.46 132
2045.57 127
2045.67 125
2045.78 124
2045.88 123
2045.98 121
2046.09 117
2046.19 112
2046.29 106
2046.40 100
2046.50 94
2046.61 90
2046.71 89
2046.81 89
2046.92 90
2047.02 90
2047.12 89
2047.23 86
2047.33 82
2047.43 76
2047.54 71
2047.64 67
2047.75 66
2047.85 69
2047.95 75
2048.06 84
2048.16 96
2048.26 110
2048.37 126
2048.47 142
2048.58 160
2048.68 177
2048.78 194
2048.89 210
2048.99 222
2049.09 231
2049.20 234
2049.30 233
2049.41 228
2049.51 219
2049.61 208
2049.72 196
2049.82 184
2049.92 172
2050.03 161
2050.13 152
2050.24 145
2050.34 141
2050.44 139
2050.55 141
2050.65 145
2050.75 150
2050.86 156
2050.96 162
2051.07 166
2051.17 169
2051.27 168
2051.38 165
2051.48 160
2051.58 152
2051.69 143
2051.79 134
2051.90 126
2052.00 120
2052.10 118
2052.21 120
2052.31 124
2052.42 130
2052.52 136
2052.62 141
2052.73 143
2052.83 142
2052.93 139
2053.04 133
2053.14 125
2053.25 115
2053.35 103
2053.45 91
2053.56 78
2053.66 67
2053.77 59
2053.87 55
2053.97 56
2054.08 62
2054.18 72
2054.28 85
2054.39 98
2054.49 110
2054.60 120
2054.70 126
2054.80 129
2054.91 129
2055.01 127
2055.12 123
2055.22 120
2055.32 117
2055.43 115
2055.53 113
2055.63 110
2055.74 106
2055.84 101
2055.95 94
2056.05 86
2056.15 79
2056.26 73
2056.36 70
2056.47 70
2056.57 74
2056.67 81
2056.78 89
2056.88 98
2056.99 105
2057.09 107
2057.19 105
2057.30 100
2057.40 91
2057.51 82
2057.61 74
2057.71 71
2057.82 71
2057.92 75
2058.03 81
2058.13 88
2058.23 93
2058.34 96
2058.44 98
2058.55 98
2058.65 98
2058.75 96
2058.86 92
2058.96 86
2059.07 77
2059.17 66
2059.27 55
2059.38 45
2059.48 40
2059.59 39
2059.69 43
2059.79 51
2059.90 60
2060.00 69
2060.11 76
2060.21 80
2060.31 83
2060.42 86
2060.52 88
2060.63 92
2060.73 97
2060.83 104
2060.94 113
2061.04 124
2061.15 135
2061.25 146
2061.35 155
2061.46 161
2061.56 163
2061.67 161
2061.77 154
2061.87 144
2061.98 132
2062.08 120
2062.19 109
2062.29 102
2062.39 98
2062.50 98
2062.60 102
2062.71 108
2062.81 115
2062.91 123
2063.02 128
2063.12 131
2063.23 130
2063.33 125
2063.44 115
2063.54 101
2063.64 85
2063.75 69
2063.85 54
2063.96 43
2064.06 38
2064.16 40
2064.27 47
2064.37 60
2064.48 77
2064.58 94
2064.68 110
2064.79 124
2064.89 133
2065.00 138
2065.10 139
2065.21 138
2065.31 136
2065.41 132
2065.52 130
2065.62 128
2065.73 126
2065.83 125
2065.93 125
2066.04 124
2066.14 123
2066.25 121
2066.35 118
2066.46 114
2066.56 108
2066.66 99
2066.77 89
2066.87 77
2066.98 64
2067.08 51
2067.18 40
2067.29 32
2067.39 28
2067.50 27
2067.60 29
2067.71 32
2067.81 36
2067.91 40
2068.02 44
2068.12 48
2068.23 52
2068.33 57
2068.44 61
2068.54 65
2068.64 68
2068.75 70
2068.85 70
2068.96 70
2069.06 69
2069.16 68
2069.27 66
2069.37 64
2069.48 62
2069.58 59
2069.69 57
2069.79 56
2069.89 55
2070.00 57
2070.10 60
2070.21 64
2070.31 68
2070.42 73
2070.52 80
2070.62 88
2070.73 98
2070.83 110
2070.94 125
2071.04 140
2071.15 154
2071.25 165
2071.35 172
2071.46 174
2071.56 170
2071.67 163
2071.77 155
2071.88 146
2071.98 140
2072.08 138
2072.19 140
2072.29 146
2072.40 153
2072.50 161
2072.61 167
2072.71 170
2072.82 170
2072.92 167
2073.02 162
2073.13 156
2073.23 150
2073.34 144
2073.44 138
2073.55 132
2073.65 127
2073.75 121
2073.86 116
2073.96 112
2074.07 110
2074.17 110
2074.28 115
2074.38 124
2074.48 138
2074.59 155
2074.69 176
2074.80 199
2074.90 220
2075.01 239
2075.11 253
2075.22 261
2075.32 262
2075.42 256
2075.53 246
2075.63 232
2075.74 217
2075.84 203
2075.95 190
2076.05 180
2076.16 172
2076.26 166
2076.36 161
2076.47 157
2076.57 153
2076.68 149
2076.78 146
2076.89 144
2076.99 144
2077.10 145
2077.20 148
2077.30 152
2077.41 157
2077.51 160
2077.62 161
2077.72 159
2077.83 154
2077.93 145
2078.04 133
2078.14 118
2078.24 102
2078.35 85
2078.45 70
2078.56 57
2078.66 49
2078.77 45
2078.87 46
2078.98 50
2079.08 57
2079.18 65
2079.29 72
2079.39 76
2079.50 78
2079.60 77
2079.71 74
2079.81 72
2079.92 72
2080.02 76
2080.13 84
2080.23 96
2080.33 112
2080.44 129
2080.54 145
2080.65 158
2080.75 166
2080.86 166
2080.96 161
2081.07 151
2081.17 139
2081.28 129
2081.38 122
2081.48 120
2081.59 123
2081.69 130
2081.80 139
2081.90 147
2082.01 152
2082.11 155
2082.22 155
2082.32 153
2082.43 151
2082.53 148
2082.63 146
2082.74 143
2082.84 141
2082.95 140
2083.05 141
2083.16 144
2083.26 149
2083.37 155
2083.47 159
2083.58 159
2083.68 153
2083.79 141
2083.89 122
2083.99 100
2084.10 76
2084.20 52
2084.31 32
2084.41 15
2084.52 3
2084.62 0
2084.73 0
2084.83 0
2084.94 0
2085.04 0
2085.15 5
2085.25 10
2085.35 13
2085.46 13
2085.56 9
2085.67 3
2085.77 0
2085.88 0
2085.98 0
2086.09 0
2086.19 0
2086.30 0
2086.40 0
2086.51 4
2086.61 9
2086.72 13
2086.82 18
2086.92 23
2087.03 28
2087.13 33
2087.24 37
2087.34 42
2087.45 46
2087.55 50
2087.66 56
2087.76 64
2087.87 72
2087.97 81
2088.08 88
2088.18 94
2088.29 98
2088.39 99
2088.50 100
2088.60 100
2088.71 100
2088.81 102
2088.91 106
2089.02 111
2089.12 117
2089.23 124
2089.33 132
2089.44 141
2089.54 152
2089.65 164
2089.75 177
2089.86 190
2089.96 203
2090.07 215
2090.17 224
2090.28 228
2090.38 229
2090.49 225
2090.59 218
2090.70 210
2090.80 202
2090.91 195
2091.01 190
2091.11 187
2091.22 185
2091.32 184
2091.43 184
2091.53 185
2091.64 187
2091.74 189
2091.85 190
2091.95 189
2092.06 187
2092.16 183
2092.27 178
2092.37 171
2092.48 163
2092.58 155
2092.69 147
2092.79 138
2092.90 131
2093.00 126
2093.11 124
2093.21 126
2093.32 132
2093.42 141
2093.53 151
2093.63 159
2093.74 163
2093.84 163
2093.95 156
2094.05 145
2094.16 131
2094.26 116
2094.36 103
2094.47 94
2094.57 89
2094.68 89
2094.78 93
2094.89 98
2094.99 102
2095.10 104
2095.20 103
2095.31 98
2095.41 90
2095.52 81
2095.62 73
2095.73 67
2095.83 63
2095.94 61
2096.04 60
2096.15 58
2096.25 57
2096.36 55
2096.46 56
2096.57 59
2096.67 66
2096.78 75
2096.88 87
2096.99 99
2097.09 110
2097.20 118
2097.30 123
2097.41 124
2097.51 121
2097.62 116
2097.72 110
2097.83 103
2097.93 96
2098.04 91
2098.14 87
2098.25 86
2098.35 87
2098.46 88
2098.56 89
2098.67 89
2098.77 88
2098.88 86
2098.98 83
2099.09 81
2099.19 80
2099.30 80
2099.40 83
2099.51 86
2099.61 89
2099.72 93
2099.82 96
2099.93 98
2100.03 99
2100.14 99
2100.24 98
2100.35 96
2100.45 93
2100.56 90
2100.66 88
2100.77 87
2100.87 88
2100.98 89
2101.08 89
2101.19 89
2101.29 87
2101.40 83
2101.50 78
2101.61 73
2101.71 68
2101.82 66
2101.92 67
2102.03 68
2102.13 71
2102.24 72
2102.34 73
2102.45 73
2102.55 72
2102.66 70
2102.76 70
2102.87 71
2102.97 75
2103.08 81
2103.18 88
2103.29 97
2103.39 106
2103.50 116
2103.60 126
2103.71 135
2103.81 143
2103.92 147
2104.02 148
2104.13 142
2104.24 131
2104.34 116
2104.45 98
2104.55 80
2104.66 64
2104.76 54
2104.87 49
2104.97 50
2105.08 54
2105.18 59
2105.29 64
2105.39 67
2105.50 68
2105.60 68
2105.71 66
2105.81 63
2105.92 60
2106.02 58
2106.13 55
2106.23 54
2106.34 53
2106.44 52
2106.55 51
2106.65 50
2106.76 48
2106.86 46
2106.97 45
2107.07 45
2107.18 46
2107.29 50
2107.39 57
2107.50 66
2107.60 78
2107.71 91
2107.81 105
2107.92 118
2108.02 129
2108.13 138
2108.23 144
2108.34 147
2108.44 148
2108.55 147
2108.65 146
2108.76 146
2108.86 146
2108.97 148
2109.07 150
2109.18 153
2109.28 157
2109.39 162
2109.49 168
2109.60 174
2109.71 181
2109.81 187
2109.92 194
2110.02 199
2110.13 202
2110.23 205
2110.34 206
2110.44 206
2110.55 205
2110.65 203
2110.76 199
2110.86 194
2110.97 187
2111.07 178
2111.18 165
2111.28 151
2111.39 135
2111.50 120
2111.60 107
2111.71 97
2111.81 92
2111.92 91
2112.02 94
2112.13 99
2112.23 107
2112.34 116
2112.44 125
2112.55 134
2112.65 142
2112.76 148
2112.86 154
2112.97 158
2113.08 161
2113.18 163
2113.29 166
2113.39 170
2113.50 176
2113.60 183
2113.71 191
2113.81 198
2113.92 205
2114.02 209
2114.13 212
2114.23 212
2114.34 212
2114.44 211
2114.55 212
2114.66 216
2114.76 221
2114.87 228
2114.97 235
2115.08 242
2115.18 245
2115.29 244
2115.39 237
2115.50 226
2115.60 210
2115.71 191
2115.82 172
2115.92 155
2116.03 142
2116.13 133
2116.24 129
2116.34 128
2116.45 128
2116.55 129
2116.66 128
2116.76 125
2116.87 121
2116.97 117
2117.08 114
2117.19 112
2117.29 113
2117.40 115
2117.50 118
2117.61 121
2117.71 122
2117.82 122
2117.92 120
2118.03 115
2118.13 110
2118.24 105
2118.35 100
2118.45 96
2118.56 96
2118.66 98
2118.77 102
2118.87 109
2118.98 118
2119.08 125
2119.19 131
2119.30 132
2119.40 130
2119.51 124
2119.61 115
2119.72 104
2119.82 92
2119.93 80
2120.03 70
2120.14 61
2120.25 53
2120.35 47
2120.46 42
2120.56 40
2120.67 41
2120.77 46
2120.88 53
2120.98 64
2121.09 76
2121.19 87
2121.30 98
2121.41 105
2121.51 109
2121.62 110
2121.72 107
2121.83 101
2121.93 94
2122.04 87
2122.14 82
2122.25 81
2122.36 84
2122.46 91
2122.57 103
2122.67 116
2122.78 129
2122.88 141
2122.99 150
2123.10 156
2123.20 160
2123.31 161
2123.41 160
2123.52 158
2123.62 155
2123.73 151
2123.83 147
2123.94 143
2124.05 140
2124.15 138
2124.26 137
2124.36 136
2124.47 136
2124.57 135
2124.68 135
2124.79 136
2124.89 139
2125.00 144
2125.10 150
2125.21 158
2125.31 164
2125.42 167
2125.52 166
2125.63 161
2125.74 152
2125.84 140
2125.95 129
2126.05 120
2126.16 116
2126.26 116
2126.37 120
2126.48 125
2126.58 130
2126.69 133
2126.79 131
2126.90 124
2127.00 112
2127.11 98
2127.22 83
2127.32 70
2127.43 61
2127.53 58
2127.64 61
2127.74 70
2127.85 81
2127.96 92
2128.06 102
2128.17 108
2128.27 111
2128.38 111
2128.48 108
2128.59 104
2128.70 100
2128.80 96
2128.91 93
2129.01 88
2129.12 81
2129.22 71
2129.33 59
2129.44 44
2129.54 28
2129.65 13
2129.75 0
2129.86 0
2129.96 0
2130.07 0
2130.18 0
2130.28 0
2130.39 0
2130.49 3
2130.60 4
2130.71 3
2130.81 2
2130.92 3
2131.02 6
2131.13 12
2131.23 21
2131.34 33
2131.45 45
2131.55 58
2131.66 71
2131.76 81
2131.87 90
2131.97 98
2132.08 105
2132.19 111
2132.29 117
2132.40 122
2132.50 126
2132.61 127
2132.72 124
2132.82 117
2132.93 106
2133.03 92
2133.14 75
2133.24 59
2133.35 44
2133.46 32
2133.56 25
2133.67 22
2133.77 24
2133.88 30
2133.99 39
2134.09 51
2134.20 62
2134.30 73
2134.41 83
2134.52 90
2134.62 94
2134.73 95
2134.83 95
2134.94 93
2135.04 91
2135.15 89
2135.26 89
2135.36 91
2135.47 93
2135.57 94
2135.68 95
2135.79 91
2135.89 84
2136.00 73
2136.10 61
2136.21 49
2136.32 41
2136.42 39
2136.53 45
2136.63 59
2136.74 77
2136.85 97
2136.95 115
2137.06 128
2137.16 136
2137.27 138
2137.37 134
2137.48 127
2137.59 117
2137.69 106
2137.80 94
2137.90 83
2138.01 74
2138.12 67
2138.22 63
2138.33 63
2138.43 66
2138.54 73
2138.65 82
2138.75 93
2138.86 104
2138.96 114
2139.07 123
2139.18 131
2139.28 137
2139.39 141
2139.49 143
2139.60 142
2139.71 139
2139.81 133
2139.92 126
2140.02 119
2140.13 112
2140.24 106
2140.34 103
2140.45 103
2140.55 105
2140.66 108
2140.77 112
2140.87 115
2140.98 115
2141.08 111
2141.19 103
2141.30 90
2141.40 74
2141.51 56
2141.62 40
2141.72 29
2141.83 23
2141.93 23
2142.04 28
2142.15 37
2142.25 49
2142.36 62
2142.46 74
2142.57 85
2142.68 95
2142.78 102
2142.89 107
2142.99 109
2143.10 108
2143.21 103
2143.31 96
2143.42 88
2143.52 80
2143.63 73
2143.74 68
2143.84 63
2143.95 58
2144.06 53
2144.16 48
2144.27 43
2144.37 38
2144.48 35
2144.59 33
2144.69 31
2144.80 28
2144.90 24
2145.01 16
2145.12 6
2145.22 0
2145.33 0
2145.43 0
2145.54 0
2145.65 0
2145.75 0
2145.86 0
2145.97 0
2146.07 13
2146.18 26
2146.28 37
2146.39 47
2146.50 54
2146.60 59
2146.71 62
2146.82 63
2146.92 62
2147.03 59
2147.13 57
2147.24 56
2147.35 58
2147.45 65
2147.56 75
2147.66 88
2147.77 102
2147.88 115
2147.98 124
2148.09 129
2148.20 129
2148.30 125
2148.41 118
2148.51 110
2148.62 102
2148.73 96
2148.83 91
2148.94 90
2149.05 90
2149.15 93
2149.26 98
2149.36 105
2149.47 113
2149.58 123
2149.68 132
2149.79 142
2149.90 151
2150.00 159
2150.11 164
2150.21 166
2150.32 164
2150.43 160
2150.53 154
2150.64 146
2150.75 140
2150.85 135
2150.96 133
2151.06 133
2151.17 135
2151.28 138
2151.38 140
2151.49 140
2151.60 139
2151.70 136
2151.81 131
2151.92 126
2152.02 120
2152.13 115
2152.23 111
2152.34 108
2152.45 106
2152.55 105
2152.66 105
2152.77 105
2152.87 104
2152.98 103
2153.08 101
2153.19 98
2153.30 96
2153.40 93
2153.51 91
2153.62 88
2153.72 86
2153.83 83
2153.94 79
2154.04 74
2154.15 67
2154.25 57
2154.36 47
2154.47 36
2154.57 25
2154.68 15
2154.79 8
2154.89 4
2155.00 4
2155.11 5
2155.21 7
2155.32 9
2155.42 10
2155.53 10
2155.64 8
2155.74 6
2155.85 4
2155.96 1
2156.06 0
2156.17 0
2156.28 0
2156.38 0
2156.49 0
2156.60 0
2156.70 0
2156.81 0
2156.91 2
2157.02 6
2157.13 10
2157.23 13
2157.34 16
2157.45 19
2157.55 22
2157.66 26
2157.77 31
2157.87 38
2157.98 46
2158.09 56
2158.19 66
2158.30 77
2158.41 86
2158.51 93
2158.62 98
2158.72 98
2158.83 96
2158.94 92
2159.04 88
2159.15 84
2159.26 81
2159.36 79
2159.47 77
2159.58 75
2159.68 70
2159.79 64
2159.90 56
2160.00 48
2160.11 41
2160.22 36
2160.32 35
2160.43 37
2160.54 41
2160.64 46
2160.75 49
2160.85 52
2160.96 52
2161.07 52
2161.17 52
2161.28 53
2161.39 56
2161.49 62
2161.60 69
2161.71 78
2161.81 87
2161.92 95
2162.03 103
2162.13 110
2162.24 116
2162.35 122
2162.45 126
2162.56 130
2162.67 134
2162.77 137
2162.88 139
2162.99 139
2163.09 136
2163.20 130
2163.31 121
2163.41 111
2163.52 101
2163.63 91
2163.73 85
2163.84 83
2163.95 86
2164.05 94
2164.16 103
2164.27 114
2164.37 124
2164.48 130
2164.59 131
2164.69 127
2164.80 118
2164.90 105
2165.01 91
2165.12 77
2165.22 66
2165.33 59
2165.44 56
2165.54 57
2165.65 59
2165.76 63
2165.86 66
2165.97 69
2166.08 71
2166.18 73
2166.29 75
2166.40 78
2166.50 82
2166.61 87
2166.72 92
2166.82 96
2166.93 98
2167.04 98
2167.14 96
2167.25 90
2167.36 83
2167.46 74
2167.57 67
2167.68 60
2167.79 54
2167.89 51
2168.00 48
2168.11 46
2168.21 43
2168.32 41
2168.43 37
2168.53 34
2168.64 31
2168.75 29
2168.85 28
2168.96 29
2169.07 31
2169.17 33
2169.28 37
2169.39 40
2169.49 44
2169.60 48
2169.71 52
2169.81 56
2169.92 58
2170.03 61
2170.13 62
2170.24 64
2170.35 66
2170.45 69
2170.56 73
2170.67 79
2170.77 86
2170.88 94
2170.99 102
2171.09 110
2171.20 118
2171.31 123
2171.41 127
2171.52 128
2171.63 128
2171.73 125
2171.84 122
2171.95 118
2172.06 114
2172.16 111
2172.27 107
2172.38 103
2172.48 97
2172.59 87
2172.70 75
2172.80 61
2172.91 46
2173.02 31
2173.12 18
2173.23 7
2173.34 1
2173.44 0
2173.55 0
2173.66 0
2173.76 4
2173.87 9
2173.98 15
2174.09 20
2174.19 23
2174.30 25
2174.41 25
2174.51 24
2174.62 22
2174.73 19
2174.83 16
2174.94 12
2175.05 8
2175.15 3
2175.26 0
2175.37 0
2175.47 0
2175.58 0
2175.69 0
2175.80 0
2175.90 0
2176.01 0
2176.12 5
2176.22 15
2176.33 27
2176.44 40
2176.54 53
2176.65 66
2176.76 76
2176.86 83
2176.97 87
2177.08 86
2177.19 82
2177.29 73
2177.40 60
2177.51 46
2177.61 30
2177.72 15
2177.83 4
2177.93 0
2178.04 0
2178.15 0
2178.25 0
2178.36 1
2178.47 5
2178.58 8
2178.68 11
2178.79 14
2178.90 18
2179.00 24
2179.11 32
2179.22 41
2179.32 51
2179.43 60
2179.54 69
2179.65 77
2179.75 85
2179.86 93
2179.97 101
2180.07 107
2180.18 111
2180.29 113
2180.39 112
2180.50 110
2180.61 108
2180.72 107
2180.82 106
2180.93 105
2181.04 105
2181.14 103
2181.25 100
2181.36 95
2181.46 88
2181.57 80
2181.68 72
2181.79 63
2181.89 55
2182.00 46
2182.11 38
2182.21 30
2182.32 22
2182.43 16
2182.54 11
2182.64 9
2182.75 9
2182.86 12
2182.96 17
2183.07 22
2183.18 29
2183.28 36
2183.39 43
2183.50 49
2183.61 54
2183.71 59
2183.82 63
2183.93 67
2184.03 72
2184.14 78
2184.25 84
2184.36 91
2184.46 99
2184.57 106
2184.68 114
2184.78 120
2184.89 125
2185.00 129
2185.11 130
2185.21 130
2185.32 128
2185.43 124
2185.53 120
2185.64 115
2185.75 109
2185.86 103
2185.96 95
2186.07 85
2186.18 73
2186.28 61
2186.39 48
2186.50 36
2186.61 28
2186.71 25
2186.82 26
2186.93 30
2187.03 36
2187.14 42
2187.25 47
2187.36 51
2187.46 53
2187.57 56
2187.68 60
2187.78 66
2187.89 74
2188.00 82
2188.11 88
2188.21 92
2188.32 92
2188.43 89
2188.54 83
2188.64 77
2188.75 72
2188.86 68
2188.96 66
2189.07 65
2189.18 65
2189.29 66
2189.39 67
2189.50 70
2189.61 73
2189.71 78
2189.82 84
2189.93 90
2190.04 96
2190.14 100
2190.25 101
2190.36 101
2190.47 99
2190.57 97
2190.68 96
2190.79 95
2190.89 95
2191.00 95
2191.11 95
2191.22 92
2191.32 89
2191.43 84
2191.54 78
2191.65 72
2191.75 67
2191.86 63
2191.97 58
2192.07 54
2192.18 51
2192.29 50
2192.40 52
2192.50 58
2192.61 67
2192.72 80
2192.83 93
2192.93 104
2193.04 111
2193.15 113
2193.26 109
2193.36 102
2193.47 93
2193.58 84
2193.68 78
2193.79 76
2193.90 78
2194.01 83
2194.11 90
2194.22 99
2194.33 107
2194.44 115
2194.54 120
2194.65 124
2194.76 124
2194.87 120
2194.97 114
2195.08 106
2195.19 98
2195.29 90
2195.40 83
2195.51 77
2195.62 74
2195.72 71
2195.83 68
2195.94 64
2196.05 59
2196.15 54
2196.26 49
2196.37 44
2196.48 41
2196.58 39
2196.69 39
2196.80 40
2196.91 43
2197.01 49
2197.12 59
2197.23 72
2197.34 90
2197.44 110
2197.55 132
2197.66 153
2197.77 170
2197.87 182
2197.98 188
2198.09 189
2198.20 185
2198.30 179
2198.41 172
2198.52 166
2198.63 160
2198.73 155
2198.84 148
2198.95 140
2199.05 129
2199.16 116
2199.27 103
2199.38 88
2199.48 74
2199.59 61
2199.70 47
2199.81 33
2199.91 18
2200.02 2
2200.13 0
2200.24 0
2200.34 0
2200.45 0
2200.56 0
2200.67 0
2200.77 0
2200.88 0
2200.99 14
2201.10 29
2201.20 43
2201.31 54
2201.42 63
2201.53 69
2201.63 74
2201.74 78
2201.85 81
2201.96 85
2202.07 90
2202.17 95
2202.28 99
2202.39 102
2202.50 104
2202.60 103
2202.71 101
2202.82 98
2202.93 94
2203.03 91
2203.14 88
2203.25 86
2203.36 87
2203.46 89
2203.57 93
2203.68 98
2203.79 102
2203.89 104
2204.00 103
2204.11 98
2204.22 89
2204.32 78
2204.43 66
2204.54 54
2204.65 44
2204.75 38
2204.86 35
2204.97 36
2205.08 42
2205.19 50
2205.29 61
2205.40 73
2205.51 85
2205.62 96
2205.72 104
2205.83 110
2205.94 114
2206.05 115
2206.15 113
2206.26 109
2206.37 103
2206.48 96
2206.58 87
2206.69 78
2206.80 71
2206.91 66
2207.02 64
2207.12 64
2207.23 65
2207.34 66
2207.45 67
2207.55 67
2207.66 67
2207.77 68
2207.88 72
2207.98 78
2208.09 87
2208.20 96
2208.31 103
2208.41 106
2208.52 104
2208.63 98
2208.74 90
2208.85 82
2208.95 78
2209.06 78
2209.17 85
2209.28 97
2209.38 111
2209.49 125
2209.60 137
2209.71 144
2209.82 145
2209.92 140
2210.03 129
2210.14 115
2210.25 99
2210.35 81
2210.46 64
2210.57 49
2210.68 36
2210.78 26
2210.89 19
2211.00 14
2211.11 11
2211.22 8
2211.32 4
2211.43 0
2211.54 0
2211.65 0
2211.75 0
2211.86 0
2211.97 0
2212.08 0
2212.19 0
2212.29 12
2212.40 29
2212.51 48
2212.62 66
2212.73 82
2212.83 94
2212.94 103
2213.05 109
2213.16 112
2213.26 113
2213.37 111
2213.48 108
2213.59 103
2213.70 97
2213.80 89
2213.91 81
2214.02 71
2214.13 62
2214.23 53
2214.34 45
2214.45 38
2214.56 33
2214.67 30
2214.77 28
2214.88 26
2214.99 25
2215.10 23
2215.21 20
2215.31 18
2215.42 16
2215.53 14
2215.64 11
2215.74 9
2215.85 6
2215.96 5
2216.07 5
2216.18 7
2216.28 13
2216.39 21
2216.50 30
2216.61 39
2216.72 47
2216.82 53
2216.93 57
2217.04 58
2217.15 58
2217.26 57
2217.36 54
2217.47 51
2217.58 47
2217.69 41
2217.79 33
2217.90 25
2218.01 18
2218.12 13
2218.23 10
2218.33 12
2218.44 17
2218.55 26
2218.66 37
2218.77 49
2218.87 62
2218.98 73
2219.09 81
2219.20 86
2219.31 86
2219.41 82
2219.52 74
2219.63 62
2219.74 48
2219.85 34
2219.95 20
2220.06 8
2220.17 0
2220.28 0
2220.39 0
2220.49 0
2220.60 0
2220.71 0
2220.82 0
2220.93 0
2221.03 0
2221.14 7
2221.25 17
2221.36 28
2221.47 39
2221.57 51
2221.68 63
2221.79 75
2221.90 88
2222.01 100
2222.11 109
2222.22 116
2222.33 119
2222.44 117
2222.55 112
2222.65 106
2222.76 99
2222.87 93
2222.98 89
2223.09 87
2223.19 86
2223.30 84
2223.41 82
2223.52 77
2223.63 72
2223.73 66
2223.84 61
2223.95 57
2224.06 54
2224.17 50
2224.28 46
2224.38 42
2224.49 38
2224.60 36
2224.71 37
2224.82 42
2224.92 51
2225.03 65
2225.14 80
2225.25 96
2225.36 110
2225.46 122
2225.57 130
2225.68 134
2225.79 134
2225.90 130
2226.01 125
2226.11 119
2226.22 113
2226.33 109
2226.44 106
2226.55 106
2226.65 106
2226.76 107
2226.87 108
2226.98 106
2227.09 103
2227.19 96
2227.30 87
2227.41 74
2227.52 59
2227.63 44
2227.74 31
2227.84 20
2227.95 14
2228.06 13
2228.17 17
2228.28 23
2228.38 32
2228.49 40
2228.60 46
2228.71 50
2228.82 51
2228.93 50
2229.03 47
2229.14 45
2229.25 43
2229.36 39
2229.47 35
2229.57 30
2229.68 24
2229.79 17
2229.90 11
2230.01 6
2230.12 4
2230.22 5
2230.33 10
2230.44 17
2230.55 26
2230.66 37
2230.77 49
2230.87 60
2230.98 69
2231.09 76
2231.20 79
2231.31 79
2231.41 77
2231.52 72
2231.63 65
2231.74 57
2231.85 49
2231.96 40
2232.06 32
2232.17 25
2232.28 20
2232.39 18
2232.50 19
2232.61 25
2232.71 36
2232.82 51
2232.93 70
2233.04 92
2233.15 114
2233.26 137
2233.36 158
2233.47 177
2233.58 193
2233.69 206
2233.80 216
2233.91 221
2234.01 223
2234.12 220
2234.23 213
2234.34 204
2234.45 191
2234.56 177
2234.66 162
2234.77 148
2234.88 136
2234.99 127
2235.10 121
2235.21 119
2235.31 120
2235.42 124
2235.53 130
2235.64 136
2235.75 144
2235.86 152
2235.96 161
2236.07 170
2236.18 179
2236.29 187
2236.40 193
2236.51 197
2236.61 199
2236.72 197
2236.83 192
2236.94 184
2237.05 174
2237.16 163
2237.26 151
2237.37 139
2237.48 128
2237.59 120
2237.70 114
2237.81 111
2237.92 112
2238.02 115
2238.13 121
2238.24 128
2238.35 137
2238.46 145
2238.57 153
2238.67 160
2238.78 164
2238.89 166
2239.00 166
2239.11 165
2239.22 162
2239.32 158
2239.43 155
2239.54 152
2239.65 150
2239.76 149
2239.87 148
2239.98 146
2240.08 144
2240.19 140
2240.30 132
2240.41 122
2240.52 108
2240.63 94
2240.74 79
2240.84 65
2240.95 54
2241.06 47
2241.17 43
2241.28 41
2241.39 41
2241.49 40
2241.60 39
2241.71 37
2241.82 34
2241.93 33
2242.04 34
2242.15 36
2242.25 41
2242.36 45
2242.47 48
2242.58 48
2242.69 46
2242.80 40
2242.91 33
2243.01 28
2243.12 25
2243.23 28
2243.34 36
2243.45 48
2243.56 63
2243.67 77
2243.77 88
2243.88 93
2243.99 91
2244.10 83
2244.21 70
2244.32 53
2244.43 36
2244.53 19
2244.64 5
2244.75 0
2244.86 0
2244.97 0
2245.08 0
2245.19 0
2245.29 0
2245.40 0
2245.51 0
2245.62 5
2245.73 11
2245.84 16
2245.95 20
2246.05 21
2246.16 19
2246.27 15
2246.38 10
2246.49 4
2246.60 0
2246.71 0
2246.81 0
2246.92 3
2247.03 9
2247.14 16
2247.25 23
2247.36 30
2247.47 35
2247.57 39
2247.68 43
2247.79 46
2247.90 48
2248.01 49
2248.12 49
2248.23 46
2248.34 42
2248.44 36
2248.55 32
2248.66 30
2248.77 32
2248.88 40
2248.99 53
2249.10 70
2249.20 87
2249.31 103
2249.42 114
2249.53 119
2249.64 118
2249.75 111
2249.86 103
2249.97 93
2250.07 85
2250.18 78
2250.29 72
2250.40 67
2250.51 62
2250.62 58
2250.73 53
2250.84 48
2250.94 46
2251.05 45
2251.16 47
2251.27 51
2251.38 55
2251.49 61
2251.60 66
2251.71 72
2251.81 77
2251.92 82
2252.03 86
2252.14 90
2252.25 94
2252.36 96
2252.47 96
2252.58 94
2252.68 89
2252.79 80
2252.90 69
2253.01 56
2253.12 44
2253.23 35
2253.34 31
2253.45 33
2253.55 40
2253.66 52
2253.77 65
2253.88 79
2253.99 91
2254.10 101
2254.21 109
2254.32 115
2254.43 121
2254.53 127
2254.64 135
2254.75 143
2254.86 153
2254.97 163
2255.08 173
2255.19 183
2255.30 193
2255.40 202
2255.51 209
2255.62 214
2255.73 218
2255.84 219
2255.95 220
2256.06 220
2256.17 221
2256.28 224
2256.38 227
2256.49 230
2256.60 231
2256.71 228
2256.82 220
2256.93 209
2257.04 193
2257.15 177
2257.26 162
2257.36 151
2257.47 146
2257.58 146
2257.69 151
2257.80 159
2257.91 170
2258.02 180
2258.13 189
2258.24 194
2258.34 195
2258.45 191
2258.56 183
2258.67 172
2258.78 160
2258.89 148
2259.00 140
2259.11 136
2259.22 137
2259.32 143
2259.43 150
2259.54 158
2259.65 163
2259.76 165
2259.87 163
2259.98 159
2260.09 153
2260.20 148
2260.31 146
2260.41 146
2260.52 150
2260.63 158
2260.74 169
2260.85 182
2260.96 197
2261.07 214
2261.18 230
2261.29 243
2261.39 254
2261.50 259
2261.61 260
2261.72 256
2261.83 250
2261.94 243
2262.05 238
2262.16 237
2262.27 240
2262.38 250
2262.48 265
2262.59 284
2262.70 305
2262.81 326
2262.92 345
2263.03 358
2263.14 365
2263.25 364
2263.36 357
2263.47 344
2263.58 329
2263.68 313
2263.79 300
2263.90 289
2264.01 282
2264.12 279
2264.23 280
2264.34 285
2264.45 294
2264.56 305
2264.67 317
2264.77 329
2264.88 336
2264.99 337
2265.10 331
2265.21 316
2265.32 297
2265.43 274
2265.54 254
2265.65 237
2265.76 226
2265.87 222
2265.97 223
2266.08 226
2266.19 228
2266.30 228
2266.41 225
2266.52 219
2266.63 212
2266.74 206
2266.85 202
2266.96 201
2267.07 203
2267.17 208
2267.28 213
2267.39 218
2267.50 223
2267.61 227
2267.72 229
2267.83 228
2267.94 223
2268.05 216
2268.16 206
2268.27 195
2268.38 185
2268.48 178
2268.59 176
2268.70 178
2268.81 186
2268.92 195
2269.03 205
2269.14 212
2269.25 215
2269.36 213
2269.47 206
2269.58 196
2269.69 185
2269.79 174
2269.90 163
2270.01 155
2270.12 151
2270.23 149
2270.34 151
2270.45 157
2270.56 166
2270.67 176
2270.78 187
2270.89 196
2271.00 203
2271.11 207
2271.21 208
2271.32 204
2271.43 197
2271.54 188
2271.65 177
2271.76 167
2271.87 159
2271.98 155
2272.09 155
2272.20 159
2272.31 165
2272.42 172
2272.53 176
2272.63 175
2272.74 169
2272.85 158
2272.96 142
2273.07 125
2273.18 109
2273.29 96
2273.40 87
2273.51 85
2273.62 88
2273.73 95
2273.84 106
2273.95 117
2274.06 127
2274.16 134
2274.27 139
2274.38 141
2274.49 141
2274.60 138
2274.71 134
2274.82 128
2274.93 120
2275.04 110
2275.15 97
2275.26 83
2275.37 67
2275.48 53
2275.59 42
2275.69 35
2275.80 34
2275.91 38
2276.02 46
2276.13 57
2276.24 69
2276.35 81
2276.46 91
2276.57 99
2276.68 105
2276.79 109
2276.90 111
2277.01 111
2277.12 107
2277.23 99
2277.33 88
2277.44 74
2277.55 59
2277.66 44
2277.77 31
2277.88 22
2277.99 17
2278.10 18
2278.21 24
2278.32 33
2278.43 44
2278.54 56
2278.65 66
2278.76 73
2278.87 78
2278.98 79
2279.09 79
2279.19 79
2279.30 79
2279.41 81
2279.52 87
2279.63 95
2279.74 105
2279.85 117
2279.96 128
2280.07 139
2280.18 148
2280.29 156
2280.40 162
2280.51 169
2280.62 175
2280.73 183
2280.84 191
2280.95 200
2281.06 209
2281.16 216
2281.27 220
2281.38 218
2281.49 211
2281.60 197
2281.71 180
2281.82 160
2281.93 142
2282.04 128
2282.15 119
2282.26 113
2282.37 110
2282.48 108
2282.59 105
2282.70 101
2282.81 96
2282.92 91
2283.03 89
2283.14 91
2283.24 97
2283.35 106
2283.46 118
2283.57 130
2283.68 142
2283.79 152
2283.90 160
2284.01 165
2284.12 169
2284.23 171
2284.34 173
2284.45 176
2284.56 179
2284.67 183
2284.78 188
2284.89 192
2285.00 196
2285.11 197
2285.22 197
2285.33 194
2285.44 189
2285.55 182
2285.65 174
2285.76 164
2285.87 153
2285.98 141
2286.09 129
2286.20 116
2286.31 104
2286.42 93
2286.53 84
2286.64 77
2286.75 73
2286.86 72
2286.97 74
2287.08 78
2287.19 82
2287.30 86
2287.41 88
2287.52 89
2287.63 88
2287.74 85
2287.85 83
2287.96 81
2288.07 81
2288.18 82
2288.29 85
2288.39 88
2288.50 90
2288.61 90
2288.72 87
2288.83 82
2288.94 76
2289.05 68
2289.16 63
2289.27 60
2289.38 63
2289.49 71
2289.60 85
2289.71 103
2289.82 124
2289.93 145
2290.04 163
2290.15 175
2290.26 180
2290.37 178
2290.48 170
2290.59 157
2290.70 143
2290.81 128
2290.92 113
2291.03 99
2291.14 86
2291.25 74
2291.36 64
2291.47 55
2291.58 49
2291.69 46
2291.79 45
2291.90 44
2292.01 44
2292.12 41
2292.23 38
2292.34 32
2292.45 27
2292.56 23
2292.67 22
2292.78 24
2292.89 31
2293.00 41
2293.11 53
2293.22 67
2293.33 81
2293.44 94
2293.55 105
2293.66 116
2293.77 125
2293.88 133
2293.99 138
2294.10 140
2294.21 140
2294.32 139
2294.43 137
2294.54 135
2294.65 136
2294.76 137
2294.87 140
2294.98 142
2295.09 142
2295.20 139
2295.31 132
2295.42 122
2295.53 112
2295.64 102
2295.75 96
2295.86 93
2295.97 94
2296.08 100
2296.19 108
2296.30 117
2296.41 126
2296.52 133
2296.62 139
2296.73 141
2296.84 140
2296.95 135
2297.06 127
2297.17 118
2297.28 107
2297.39 96
2297.50 87
2297.61 79
2297.72 74
2297.83 71
2297.94 68
2298.05 66
2298.16 62
2298.27 56
2298.38 47
2298.49 37
2298.60 28
2298.71 19
2298.82 14
2298.93 13
2299.04 15
2299.15 20
2299.26 25
2299.37 27
2299.48 26
2299.59 21
2299.70 13
2299.81 2
2299.92 0
2300.03 0
2300.14 0
2300.25 0
2300.36 0
2300.47 0
2300.58 0
2300.69 0
2300.80 11
2300.91 22
2301.02 30
2301.13 36
2301.24 40
2301.35 42
2301.46 43
2301.57 44
2301.68 45
2301.79 48
2301.90 51
2302.01 56
2302.12 61
2302.23 67
2302.34 75
2302.45 87
2302.56 102
2302.67 122
2302.78 147
2302.89 176
2303.00 208
2303.11 243
2303.22 279
2303.33 317
2303.44 357
2303.55 398
2303.66 438
2303.77 476
2303.88 508
2303.99 534
2304.10 552
2304.21 563
2304.32 569
2304.43 572
2304.54 574
2304.65 575
2304.76 576
2304.87 576
2304.98 576
2305.09 575
2305.20 575
2305.31 574
2305.42 575
2305.53 576
2305.64 576
2305.75 574
2305.86 568
2305.97 559
2306.08 547
2306.19 533
2306.30 518
2306.41 504
2306.52 492
2306.63 482
2306.74 472
2306.85 464
2306.96 455
2307.07 447
2307.18 439
2307.29 435
2307.40 433
2307.51 436
2307.62 442
2307.73 451
2307.84 460
2307.95 466
2308.06 468
2308.17 465
2308.28 456
2308.39 443
2308.50 429
2308.61 414
2308.72 400
2308.83 389
2308.94 380
2309.05 373
2309.16 367
2309.27 361
2309.38 354
2309.49 345
2309.60 334
2309.71 321
2309.82 304
2309.93 287
2310.04 268
2310.15 251
2310.26 234
2310.37 220
2310.48 206
2310.59 193
2310.70 179
2310.82 165
2310.93 149
2311.04 133
2311.15 118
2311.26 105
2311.37 94
2311.48 87
2311.59 82
2311.70 80
2311.81 81
2311.92 83
2312.03 85
2312.14 87
2312.25 90
2312.36 93
2312.47 98
2312.58 103
2312.69 110
2312.80 120
2312.91 129
2313.02 138
2313.13 144
2313.24 145
2313.35 141
2313.46 134
2313.57 124
2313.68 113
2313.79 104
2313.90 97
2314.01 94
2314.12 94
2314.23 98
2314.34 105
2314.45 115
2314.56 127
2314.67 141
2314.78 153
2314.89 161
2315.00 164
2315.11 161
2315.22 152
2315.33 141
2315.44 127
2315.55 115
2315.67 104
2315.78 94
2315.89 84
2316.00 75
2316.11 68
2316.22 63
2316.33 61
2316.44 65
2316.55 72
2316.66 83
2316.77 96
2316.88 108
2316.99 118
2317.10 127
2317.21 134
2317.32 140
2317.43 146
2317.54 153
2317.65 160
2317.76 167
2317.87 175
2317.98 183
2318.09 191
2318.20 202
2318.31 214
2318.42 230
2318.53 250
2318.64 273
2318.75 301
2318.86 333
2318.98 368
2319.09 403
2319.20 435
2319.31 463
2319.42 482
2319.53 491
2319.64 491
2319.75 481
2319.86 464
2319.97 443
2320.08 421
2320.19 400
2320.30 382
2320.41 368
2320.52 358
2320.63 352
2320.74 349
2320.85 349
2320.96 350
2321.07 350
2321.18 349
2321.29 344
2321.40 336
2321.51 322
2321.62 304
2321.74 282
2321.85 257
2321.96 232
2322.07 208
2322.18 184
2322.29 163
2322.40 144
2322.51 125
2322.62 107
2322.73 89
2322.84 72
2322.95 56
2323.06 42
2323.17 32
2323.28 27
2323.39 29
2323.50 37
2323.61 52
2323.72 71
2323.83 92
2323.94 112
2324.05 126
2324.17 135
2324.28 136
2324.39 131
2324.50 122
2324.61 112
2324.72 103
2324.83 96
2324.94 91
2325.05 88
2325.16 87
2325.27 85
2325.38 84
2325.49 84
2325.60 84
2325.71 84
2325.82 85
2325.93 88
2326.04 92
2326.15 99
2326.26 108
2326.38 118
2326.49 128
2326.60 138
2326.71 145
2326.82 148
2326.93 146
2327.04 140
2327.15 131
2327.26 121
2327.37 110
2327.48 102
2327.59 97
2327.70 95
2327.81 96
2327.92 100
2328.03 106
2328.14 112
2328.26 117
2328.37 119
2328.48 118
2328.59 112
2328.70 101
2328.81 86
2328.92 68
2329.03 49
2329.14 30
2329.25 14
2329.36 0
2329.47 0
2329.58 0
2329.69 0
2329.80 0
2329.91 0
2330.02 0
2330.14 0
2330.25 0
2330.36 7
2330.47 17
2330.58 25
2330.69 31
2330.80 34
2330.91 33
2331.02 30
2331.13 26
2331.24 22
2331.35 19
2331.46 17
2331.57 17
2331.68 19
2331.80 23
2331.91 28
2332.02 34
2332.13 42
2332.24 50
2332.35 57
2332.46 62
2332.57 64
2332.68 63
2332.79 58
2332.90 51
2333.01 44
2333.12 39
2333.23 38
2333.34 40
2333.46 47
2333.57 57
2333.68 69
2333.79 80
2333.90 90
2334.01 98
2334.12 104
2334.23 109
2334.34 113
2334.45 116
2334.56 117
2334.67 117
2334.78 113
2334.90 107
2335.01 97
2335.12 85
2335.23 71
2335.34 57
2335.45 46
2335.56 38
2335.67 33
2335.78 32
2335.89 32
2336.00 33
2336.11 34
2336.22 33
2336.33 30
2336.45 24
2336.56 17
2336.67 9
2336.78 3
2336.89 0
2337.00 0
2337.11 1
2337.22 6
2337.33 11
2337.44 14
2337.55 14
2337.66 11
2337.78 6
2337.89 1
2338.00 0
2338.11 0
2338.22 2
2338.33 9
2338.44 16
2338.55 23
2338.66 26
2338.77 26
2338.88 22
2338.99 15
2339.11 9
2339.22 4
2339.33 1
2339.44 2
2339.55 5
2339.66 9
2339.77 13
2339.88 14
2339.99 12
2340.10 6
2340.21 0
2340.32 0
2340.44 0
2340.55 0
2340.66 0
2340.77 0
2340.88 8
2340.99 22
2341.10 35
2341.21 45
2341.32 49
2341.43 48
2341.54 42
2341.66 35
2341.77 30
2341.88 28
2341.99 31
2342.10 40
2342.21 54
2342.32 71
2342.43 88
2342.54 103
2342.65 113
2342.76 117
2342.88 115
2342.99 108
2343.10 96
2343.21 83
2343.32 70
2343.43 60
2343.54 53
2343.65 50
2343.76 50
2343.87 52
2343.98 54
2344.10 56
2344.21 56
2344.32 55
2344.43 52
2344.54 48
2344.65 45
2344.76 42
2344.87 41
2344.98 40
2345.09 40
2345.21 40
2345.32 40
2345.43 41
2345.54 43
2345.65 45
2345.76 48
2345.87 51
2345.98 54
2346.09 55
2346.20 56
2346.32 56
2346.43 57
2346.54 60
2346.65 66
2346.76 74
2346.87 85
2346.98 95
2347.09 102
2347.20 104
2347.31 100
2347.43 92
2347.54 80
2347.65 66
2347.76 55
2347.87 47
2347.98 45
2348.09 48
2348.20 57
2348.31 70
2348.43 86
2348.54 105
2348.65 123
2348.76 140
2348.87 155
2348.98 165
2349.09 172
2349.20 176
2349.31 176
2349.43 175
2349.54 173
2349.65 172
2349.76 170
2349.87 167
2349.98 162
2350.09 154
2350.20 142
2350.31 127
2350.43 109
2350.54 90
2350.65 70
2350.76 52
2350.87 36
2350.98 22
2351.09 9
2351.20 0
2351.31 0
2351.43 0
2351.54 0
2351.65 0
2351.76 0
2351.87 8
2351.98 23
2352.09 41
2352.20 59
2352.31 75
2352.43 87
2352.54 95
2352.65 98
2352.76 96
2352.87 92
2352.98 87
2353.09 81
2353.20 78
2353.31 76
2353.43 77
2353.54 80
2353.65 85
2353.76 90
2353.87 95
2353.98 100
2354.09 104
2354.20 107
2354.32 110
2354.43 111
2354.54 111
2354.65 109
2354.76 103
2354.87 93
2354.98 80
2355.09 64
2355.21 47
2355.32 31
2355.43 19
2355.54 12
2355.65 12
2355.76 20
2355.87 33
2355.98 50
2356.10 67
2356.21 81
2356.32 91
2356.43 94
2356.54 92
2356.65 87
2356.76 81
2356.87 77
2356.99 78
2357.10 82
2357.21 90
2357.32 98
2357.43 103
2357.54 101
2357.65 94
2357.76 81
2357.88 65
2357.99 50
2358.10 38
2358.21 31
2358.32 29
2358.43 30
2358.54 32
2358.65 33
2358.77 30
2358.88 25
2358.99 18
2359.10 13
2359.21 10
2359.32 11
2359.43 15
2359.55 20
2359.66 25
2359.77 27
2359.88 24
2359.99 18
2360.10 9
2360.21 0
2360.32 0
2360.44 0
2360.55 0
2360.66 0
2360.77 0
2360.88 0
2360.99 0
2361.10 2
2361.22 4
2361.33 6
2361.44 9
2361.55 13
2361.66 18
2361.77 24
2361.88 33
2362.00 43
2362.11 55
2362.22 69
2362.33 83
2362.44 96
2362.55 107
2362.66 116
2362.77 122
2362.89 126
2363.00 129
2363.11 131
2363.22 134
2363.33 136
2363.44 136
2363.55 134
2363.67 129
2363.78 123
2363.89 116
2364.00 110
2364.11 104
2364.22 100
2364.33 95
2364.45 89
2364.56 82
2364.67 75
2364.78 66
2364.89 59
2365.00 52
2365.11 49
2365.23 47
2365.34 49
2365.45 53
2365.56 60
2365.67 68
2365.78 78
2365.90 88
2366.01 97
2366.12 104
2366.23 108
2366.34 107
2366.45 103
2366.56 97
2366.68 92
2366.79 88
2366.90 87
2367.01 90
2367.12 96
2367.23 103
2367.34 109
2367.46 113
2367.57 115
2367.68 112
2367.79 107
2367.90 99
2368.01 89
2368.13 78
2368.24 65
2368.35 52
2368.46 39
2368.57 27
2368.68 19
2368.79 15
2368.91 16
2369.02 24
2369.13 37
2369.24 53
2369.35 71
2369.46 87
2369.58 100
2369.69 108
2369.80 113
2369.91 114
2370.02 112
2370.13 107
2370.24 100
2370.36 91
2370.47 79
2370.58 66
2370.69 53
2370.80 40
2370.91 29
2371.03 20
2371.14 14
2371.25 10
2371.36 9
2371.47 9
2371.58 11
2371.70 15
2371.81 21
2371.92 30
2372.03 39
2372.14 49
2372.25 58
2372.37 64
2372.48 66
2372.59 62
2372.70 53
2372.81 40
2372.92 26
2373.04 13
2373.15 3
2373.26 0
2373.37 0
2373.48 0
2373.59 6
2373.71 16
2373.82 27
2373.93 37
2374.04 46
2374.15 52
2374.26 54
2374.38 52
2374.49 46
2374.60 36
2374.71 23
2374.82 9
2374.93 0
2375.05 0
2375.16 0
2375.27 0
2375.38 0
2375.49 0
2375.60 0
2375.72 0
2375.83 3
2375.94 17
2376.05 32
2376.16 46
2376.27 59
2376.39 72
2376.50 84
2376.61 95
2376.72 106
2376.83 116
2376.94 123
2377.06 127
2377.17 128
2377.28 124
2377.39 118
2377.50 111
2377.61 105
2377.73 101
2377.84 99
2377.95 100
2378.06 101
2378.17 101
2378.29 99
2378.40 95
2378.51 89
2378.62 84
2378.73 82
2378.84 84
2378.96 90
2379.07 101
2379.18 114
2379.29 126
2379.40 135
2379.52 139
2379.63 136
2379.74 127
2379.85 113
2379.96 96
2380.07 78
2380.19 63
2380.30 52
2380.41 46
2380.52 44
2380.63 45
2380.75 46
2380.86 45
2380.97 42
2381.08 37
2381.19 31
2381.30 25
2381.42 21
2381.53 19
2381.64 18
2381.75 19
2381.86 20
2381.98 21
2382.09 21
2382.20 21
2382.31 23
2382.42 27
2382.53 33
2382.65 43
2382.76 54
2382.87 65
2382.98 74
2383.09 79
2383.21 77
2383.32 68
2383.43 55
2383.54 40
2383.65 27
2383.77 18
2383.88 16
2383.99 22
2384.10 33
2384.21 48
2384.32 62
2384.44 74
2384.55 82
2384.66 87
2384.77 89
2384.88 90
2385.00 92
2385.11 94
2385.22 97
2385.33 98
2385.44 97
2385.56 93
2385.67 86
2385.78 77
2385.89 67
2386.00 58
2386.12 52
2386.23 51
2386.34 54
2386.45 61
2386.56 71
2386.68 83
2386.79 96
2386.90 109
2387.01 120
2387.12 129
2387.24 136
2387.35 141
2387.46 143
2387.57 145
2387.68 146
2387.80 148
2387.91 152
2388.02 158
2388.13 166
2388.24 176
2388.36 185
2388.47 191
2388.58 195
2388.69 193
2388.80 187
2388.92 176
2389.03 163
2389.14 148
2389.25 133
2389.36 119
2389.48 106
2389.59 95
2389.70 86
2389.81 80
2389.92 76
2390.04 76
2390.15 78
2390.26 85
2390.37 92
2390.48 101
2390.60 109
2390.71 115
2390.82 118
2390.93 118
2391.04 115
2391.16 110
2391.27 103
2391.38 95
2391.49 88
2391.60 81
2391.72 77
2391.83 74
2391.94 74
2392.05 76
2392.17 82
2392.28 91
2392.39 103
2392.50 119
2392.61 135
2392.73 153
2392.84 168
2392.95 179
2393.06 184
2393.17 183
2393.29 177
2393.40 166
2393.51 154
2393.62 143
2393.73 136
2393.85 133
2393.96 133
2394.07 137
2394.18 141
2394.30 146
2394.41 148
2394.52 147
2394.63 144
2394.74 137
2394.86 129
2394.97 118
2395.08 106
2395.19 95
2395.30 84
2395.42 75
2395.53 68
2395.64 63
2395.75 60
2395.87 58
2395.98 58
2396.09 60
2396.20 63
2396.31 66
2396.43 71
2396.54 77
2396.65 83
2396.76 90
2396.88 96
2396.99 101
2397.10 107
2397.21 114
2397.32 121
2397.44 130
2397.55 138
2397.66 147
2397.77 153
2397.89 157
2398.00 158
2398.11 156
2398.22 152
2398.33 147
2398.45 143
2398.56 139
2398.67 135
2398.78 130
2398.90 122
2399.01 112
2399.12 101
2399.23 91
2399.34 84
2399.46 83
2399.57 88
2399.68 99
2399.79 112
2399.91 125
2400.02 136
2400.13 143
2400.24 147
2400.36 147
2400.47 145
2400.58 142
2400.69 138
2400.80 133
2400.92 125
2401.03 115
2401.14 104
2401.25 92
2401.37 80
2401.48 71
2401.59 64
2401.70 61
2401.82 62
2401.93 66
2402.04 73
2402.15 81
2402.26 89
2402.38 95
2402.49 98
2402.60 98
2402.71 94
2402.83 87
2402.94 78
2403.05 67
2403.16 55
2403.28 42
2403.39 29
2403.50 17
2403.61 7
2403.72 0
2403.84 0
2403.95 0
2404.06 0
2404.17 0
2404.29 0
2404.40 1
2404.51 2
2404.62 2
2404.74 1
2404.85 1
2404.96 1
2405.07 4
2405.19 9
2405.30 15
2405.41 23
2405.52 32
2405.64 40
2405.75 49
2405.86 57
2405.97 67
2406.09 77
2406.20 89
2406.31 102
2406.42 115
2406.53 125
2406.65 132
2406.76 133
2406.87 129
2406.98 120
2407.10 107
2407.21 92
2407.32 77
2407.43 65
2407.55 57
2407.66 53
2407.77 51
2407.88 53
2408.00 55
2408.11 57
2408.22 60
2408.33 64
2408.45 70
2408.56 78
2408.67 89
2408.78 101
2408.90 114
2409.01 125
2409.12 131
2409.23 133
2409.35 131
2409.46 123
2409.57 113
2409.68 102
2409.80 91
2409.91 81
2410.02 73
2410.13 67
2410.25 63
2410.36 61
2410.47 62
2410.58 66
2410.70 74
2410.81 85
2410.92 99
2411.03 113
2411.15 126
2411.26 135
2411.37 140
2411.48 140
2411.60 136
2411.71 127
2411.82 117
2411.93 105
2412.05 93
2412.16 82
2412.27 74
2412.39 69
2412.50 68
2412.61 71
2412.72 78
2412.84 87
2412.95 97
2413.06 105
2413.17 111
2413.29 112
2413.40 109
2413.51 102
2413.62 92
2413.74 80
2413.85 69
2413.96 60
2414.07 52
2414.19 46
2414.30 41
2414.41 35
2414.52 27
2414.64 16
2414.75 4
2414.86 0
2414.97 0
2415.09 0
2415.20 0
2415.31 0
2415.43 0
2415.54 4
2415.65 25
2415.76 47
2415.88 68
2415.99 85
2416.10 98
2416.21 104
2416.33 106
2416.44 102
2416.55 96
2416.66 87
2416.78 79
2416.89 71
2417.00 64
2417.12 58
2417.23 55
2417.34 52
2417.45 52
2417.57 55
2417.68 59
2417.79 66
2417.90 72
2418.02 76
2418.13 77
2418.24 73
2418.35 64
2418.47 50
2418.58 34
2418.69 18
2418.81 4
2418.92 0
2419.03 0
2419.14 0
2419.26 0
2419.37 0
2419.48 0
2419.59 0
2419.71 0
2419.82 4
2419.93 13
2420.05 21
2420.16 27
2420.27 30
2420.38 29
2420.50 25
2420.61 19
2420.72 12
2420.84 6
2420.95 0
2421.06 0
2421.17 0
2421.29 0
2421.40 0
2421.51 0
2421.62 0
2421.74 7
2421.85 15
2421.96 23
2422.08 30
2422.19 34
2422.30 35
2422.41 33
2422.53 29
2422.64 24
2422.75 20
2422.87 16
2422.98 14
2423.09 14
2423.20 14
2423.32 16
2423.43 20
2423.54 25
2423.66 33
2423.77 43
2423.88 55
2423.99 68
2424.11 81
2424.22 93
2424.33 102
2424.44 110
2424.56 116
2424.67 119
2424.78 121
2424.90 120
2425.01 117
2425.12 113
2425.23 107
2425.35 99
2425.46 90
2425.57 81
2425.69 71
2425.80 62
2425.91 54
2426.03 46
2426.14 42
2426.25 40
2426.36 40
2426.48 43
2426.59 48
2426.70 53
2426.82 57
2426.93 59
2427.04 60
2427.15 59
2427.27 58
2427.38 57
2427.49 59
2427.61 62
2427.72 69
2427.83 78
2427.94 87
2428.06 97
2428.17 104
2428.28 110
2428.40 112
2428.51 112
2428.62 110
2428.74 106
2428.85 102
2428.96 96
2429.07 90
2429.19 84
2429.30 78
2429.41 73
2429.53 67
2429.64 61
2429.75 55
2429.86 47
2429.98 41
2430.09 36
2430.20 35
2430.32 41
2430.43 54
2430.54 74
2430.66 98
2430.77 123
2430.88 146
2430.99 164
2431.11 174
2431.22 178
2431.33 177
2431.45 173
2431.56 168
2431.67 164
2431.79 164
2431.90 167
2432.01 174
2432.12 185
2432.24 197
2432.35 210
2432.46 223
2432.58 233
2432.69 240
2432.80 244
2432.92 246
2433.03 245
2433.14 243
2433.26 239
2433.37 235
2433.48 229
2433.59 223
2433.71 217
2433.82 212
2433.93 208
2434.05 207
2434.16 210
2434.27 215
2434.39 223
2434.50 231
2434.61 239
2434.73 245
2434.84 246
2434.95 245
2435.06 241
2435.18 235
2435.29 229
2435.40 223
2435.52 218
2435.63 213
2435.74 206
2435.86 198
2435.97 187
2436.08 174
2436.20 161
2436.31 146
2436.42 133
2436.54 120
2436.65 108
2436.76 98
2436.87 88
2436.99 81
2437.10 77
2437.21 76
2437.33 79
2437.44 87
2437.55 98
2437.67 112
2437.78 129
2437.89 148
2438.01 168
2438.12 190
2438.23 211
2438.35 231
2438.46 248
2438.57 259
2438.68 263
2438.80 261
2438.91 253
2439.02 241
2439.14 227
2439.25 213
2439.36 201
2439.48 190
2439.59 182
2439.70 176
2439.82 169
2439.93 162
2440.04 153
2440.16 142
2440.27 130
2440.38 119
2440.50 109
2440.61 101
2440.72 98
2440.84 99
2440.95 104
2441.06 111
2441.18 118
2441.29 123
2441.40 127
2441.52 129
2441.63 131
2441.74 134
2441.86 140
2441.97 149
2442.08 160
2442.19 172
2442.31 180
2442.42 184
2442.53 183
2442.65 176
2442.76 165
2442.87 153
2442.99 143
2443.10 136
2443.21 135
2443.33 138
2443.44 145
2443.55 155
2443.67 167
2443.78 180
2443.89 191
2444.01 201
2444.12 208
2444.23 212
2444.35 211
2444.46 206
2444.57 198
2444.69 188
2444.80 177
2444.91 167
2445.03 159
2445.14 155
2445.25 153
2445.37 154
2445.48 156
2445.59 158
2445.71 160
2445.82 161
2445.93 163
2446.05 167
2446.16 172
2446.27 178
2446.39 186
2446.50 193
2446.61 199
2446.73 204
2446.84 207
2446.95 209
2447.07 211
2447.18 212
2447.29 215
2447.41 217
2447.52 220
2447.63 221
2447.75 220
2447.86 218
2447.97 213
2448.09 207
2448.20 199
2448.31 191
2448.43 185
2448.54 180
2448.66 179
2448.77 181
2448.88 186
2449.00 193
2449.11 199
2449.22 204
2449.34 204
2449.45 201
2449.56 195
2449.68 185
2449.79 175
2449.90 166
2450.02 159
2450.13 156
2450.24 157
2450.36 162
2450.47 170
2450.58 181
2450.70 191
2450.81 200
2450.92 207
2451.04 210
2451.15 210
2451.26 208
2451.38 205
2451.49 203
2451.60 200
2451.72 198
2451.83 194
2451.95 187
2452.06 179
2452.17 169
2452.29 159
2452.40 149
2452.51 142
2452.63 138
2452.74 137
2452.85 138
2452.97 140
2453.08 142
2453.19 144
2453.31 144
2453.42 142
2453.53 139
2453.65 134
2453.76 127
2453.87 120
2453.99 113
2454.10 107
2454.22 103
2454.33 102
2454.44 104
2454.56 108
2454.67 113
2454.78 119
2454.90 124
2455.01 127
2455.12 128
2455.24 125
2455.35 119
2455.46 111
2455.58 101
2455.69 90
2455.81 81
2455.92 74
2456.03 70
2456.15 69
2456.26 71
2456.37 74
2456.49 77
2456.60 79
2456.71 77
2456.83 73
2456.94 65
2457.05 53
2457.17 38
2457.28 20
2457.40 1
2457.51 0
2457.62 0
2457.74 0
2457.85 0
2457.96 0
2458.08 0
2458.19 0
2458.30 7
2458.42 17
2458.53 25
2458.65 30
2458.76 34
2458.87 38
2458.99 41
2459.10 46
2459.21 50
2459.33 53
2459.44 54
2459.55 51
2459.67 46
2459.78 38
2459.90 30
2460.01 21
2460.12 15
2460.24 10
2460.35 8
2460.46 9
2460.58 13
2460.69 18
2460.81 24
2460.92 31
2461.03 38
2461.15 46
2461.26 56
2461.37 67
2461.49 80
2461.60 95
2461.72 110
2461.83 125
2461.94 139
2462.06 151
2462.17 161
2462.28 170
2462.40 178
2462.51 185
2462.62 192
2462.74 198
2462.85 202
2462.97 203
2463.08 201
2463.19 195
2463.31 187
2463.42 178
2463.53 168
2463.65 159
2463.76 151
2463.88 145
2463.99 139
2464.10 136
2464.22 136
2464.33 139
2464.44 146
2464.56 157
2464.67 170
2464.79 185
2464.90 200
2465.01 214
2465.13 227
2465.24 238
2465.36 248
2465.47 255
2465.58 261
2465.70 265
2465.81 265
2465.92 263
2466.04 258
2466.15 252
2466.27 245
2466.38 238
2466.49 232
2466.61 226
2466.72 220
2466.83 213
2466.95 205
2467.06 196
2467.18 187
2467.29 179
2467.40 172
2467.52 167
2467.63 165
2467.75 164
2467.86 166
2467.97 169
2468.09 173
2468.20 178
2468.31 183
2468.43 188
2468.54 191
2468.66 193
2468.77 193
2468.88 191
2469.00 188
2469.11 184
2469.23 179
2469.34 175
2469.45 171
2469.57 166
2469.68 160
2469.80 153
2469.91 146
2470.02 139
2470.14 134
2470.25 131
2470.37 132
2470.48 137
2470.59 143
2470.71 150
2470.82 155
2470.93 157
2471.05 155
2471.16 149
2471.28 139
2471.39 128
2471.50 117
2471.62 107
2471.73 101
2471.85 99
2471.96 100
2472.07 105
2472.19 111
2472.30 117
2472.42 123
2472.53 127
2472.64 128
2472.76 127
2472.87 125
2472.99 122
2473.10 119
2473.21 115
2473.33 110
2473.44 104
2473.56 94
2473.67 82
2473.78 67
2473.90 51
2474.01 36
2474.13 23
2474.24 13
2474.35 5
2474.47 0
2474.58 0
2474.70 0
2474.81 0
2474.92 0
2475.04 0
2475.15 0
2475.27 0
2475.38 3
2475.49 7
2475.61 8
2475.72 9
2475.84 7
2475.95 6
2476.06 5
2476.18 5
2476.29 8
2476.41 14
2476.52 23
2476.63 34
2476.75 47
2476.86 61
2476.98 73
2477.09 83
2477.20 89
2477.32 92
2477.43 93
2477.55 94
2477.66 95
2477.78 100
2477.89 108
2478.00 119
2478.12 133
2478.23 146
2478.35 157
2478.46 163
2478.57 163
2478.69 159
2478.80 149
2478.92 136
2479.03 121
2479.14 107
2479.26 93
2479.37 82
2479.49 74
2479.60 68
2479.71 65
2479.83 65
2479.94 69
2480.06 77
2480.17 89
2480.29 103
2480.40 119
2480.51 135
2480.63 149
2480.74 161
2480.86 169
2480.97 175
2481.08 177
2481.20 177
2481.31 173
2481.43 165
2481.54 154
2481.66 139
2481.77 123
2481.88 106
2482.00 92
2482.11 81
2482.23 75
2482.34 74
2482.45 77
2482.57 81
2482.68 86
2482.80 90
2482.91 93
2483.03 93
2483.14 93
2483.25 93
2483.37 94
2483.48 96
2483.60 101
2483.71 107
2483.83 113
2483.94 118
2484.05 120
2484.17 117
2484.28 110
2484.40 100
2484.51 86
2484.62 71
2484.74 57
2484.85 45
2484.97 37
2485.08 34
2485.20 34
2485.31 39
2485.42 46
2485.54 54
2485.65 62
2485.77 68
2485.88 70
2486.00 68
2486.11 61
2486.22 51
2486.34 39
2486.45 27
2486.57 17
2486.68 11
2486.80 9
2486.91 12
2487.02 20
2487.14 32
2487.25 47
2487.37 64
2487.48 79
2487.60 93
2487.71 103
2487.82 109
2487.94 112
2488.05 111
2488.17 108
2488.28 104
2488.40 100
2488.51 98
2488.63 98
2488.74 101
2488.85 108
2488.97 118
2489.08 130
2489.20 144
2489.31 159
2489.43 173
2489.54 184
2489.65 192
2489.77 196
2489.88 196
2490.00 192
2490.11 184
2490.23 174
2490.34 162
2490.45 150
2490.57 137
2490.68 124
2490.80 112
2490.91 101
2491.03 94
2491.14 91
2491.26 92
2491.37 98
2491.48 106
2491.60 117
2491.71 127
2491.83 136
2491.94 143
2492.06 147
2492.17 149
2492.29 151
2492.40 152
2492.51 155
2492.63 159
2492.74 163
2492.86 166
2492.97 169
2493.09 169
2493.20 167
2493.32 161
2493.43 154
2493.54 144
2493.66 133
2493.77 122
2493.89 111
2494.00 101
2494.12 93
2494.23 86
2494.35 81
2494.46 76
2494.57 73
2494.69 70
2494.80 70
2494.92 71
2495.03 74
2495.15 79
2495.26 84
2495.38 88
2495.49 89
2495.60 87
2495.72 79
2495.83 66
2495.95 51
2496.06 33
2496.18 16
2496.29 2
2496.41 0
2496.52 0
2496.64 0
2496.75 0
2496.86 0
2496.98 0
2497.09 0
2497.21 0
2497.32 3
2497.44 10
2497.55 19
2497.67 29
2497.78 41
2497.89 54
2498.01 68
2498.12 82
2498.24 96
2498.35 110
2498.47 121
2498.58 131
2498.70 139
2498.81 147
2498.93 154
2499.04 161
2499.16 167
2499.27 172
2499.38 176
2499.50 178
2499.61 179
2499.73 180
2499.84 182
2499.96 184
2500.07 186
2500.19 188
2500.30 190
2500.42 188
2500.53 184
2500.64 177
2500.76 169
2500.87 160
2500.99 152
2501.10 147
2501.22 145
2501.33 147
2501.45 152
2501.56 159
2501.68 165
2501.79 170
2501.91 171
2502.02 168
2502.13 161
2502.25 150
2502.36 135
2502.48 120
2502.59 106
2502.71 93
2502.82 83
2502.94 77
2503.05 73
2503.17 71
2503.28 71
2503.40 72
2503.51 72
2503.63 72
2503.74 73
2503.85 73
2503.97 74
2504.08 75
2504.20 77
2504.31 80
2504.43 83
2504.54 87
2504.66 92
2504.77 96
2504.89 99
2505.00 101
2505.12 101
2505.23 98
2505.35 93
2505.46 87
2505.58 80
2505.69 76
2505.81 74
2505.92 75
2506.03 79
2506.15 85
2506.26 90
2506.38 93
2506.49 94
2506.61 91
2506.72 86
2506.84 80
2506.95 75
2507.07 72
2507.18 71
2507.30 71
2507.41 72
2507.53 71
2507.64 67
2507.76 61
2507.87 52
2507.99 41
2508.10 30
2508.21 20
2508.33 13
2508.44 8
2508.56 5
2508.67 2
2508.79 0
2508.90 0
2509.02 0
2509.13 0
2509.25 0
2509.36 0
2509.48 0
2509.59 0
2509.71 9
2509.82 21
2509.94 33
2510.05 44
2510.17 52
2510.28 58
2510.40 62
2510.51 64
2510.63 65
2510.74 66
2510.86 67
2510.97 69
2511.09 70
2511.20 71
2511.32 73
2511.43 74
2511.54 73
2511.66 71
2511.77 66
2511.89 58
2512.00 48
2512.12 38
2512.23 29
2512.35 23
2512.46 20
2512.58 22
2512.69 27
2512.81 34
2512.92 42
2513.04 48
2513.15 53
2513.27 55
2513.38 54
2513.50 51
2513.61 46
2513.73 40
2513.84 35
2513.96 32
2514.07 33
2514.19 37
2514.30 46
2514.42 58
2514.53 72
2514.65 88
2514.76 102
2514.88 115
2514.99 125
2515.11 131
2515.22 132
2515.34 130
2515.45 124
2515.57 116
2515.68 108
2515.80 99
2515.91 93
2516.03 89
2516.14 91
2516.26 97
2516.37 107
2516.49 121
2516.60 136
2516.72 149
2516.83 159
2516.95 163
2517.06 161
2517.18 155
2517.29 145
2517.41 136
2517.52 128
2517.64 124
2517.75 124
2517.87 126
2517.98 128
2518.10 130
2518.21 130
2518.33 127
2518.44 122
2518.56 115
2518.67 107
2518.79 100
2518.90 93
2519.02 88
2519.13 84
2519.25 80
2519.36 75
2519.48 70
2519.59 63
2519.71 54
2519.82 42
2519.94 30
2520.05 19
2520.17 9
2520.28 2
2520.40 0
2520.51 0
2520.63 3
2520.74 7
2520.86 11
2520.97 14
2521.09 16
2521.20 18
2521.32 20
2521.43 22
2521.55 26
2521.66 30
2521.78 33
2521.89 35
2522.01 34
2522.12 31
2522.24 26
2522.35 23
2522.47 21
2522.58 22
2522.70 27
2522.81 36
2522.93 47
2523.04 60
2523.16 73
2523.27 86
2523.39 98
2523.50 109
2523.62 118
2523.73 125
2523.85 128
2523.97 128
2524.08 125
2524.20 119
2524.31 112
2524.43 105
2524.54 98
2524.66 94
2524.77 92
2524.89 92
2525.00 93
2525.12 96
2525.23 99
2525.35 101
2525.46 103
2525.58 102
2525.69 98
2525.81 91
2525.92 79
2526.04 64
2526.15 46
2526.27 29
2526.38 13
2526.50 1
2526.61 0
2526.73 0
2526.84 0
2526.96 0
2527.08 0
2527.19 0
2527.31 0
2527.42 2
2527.54 5
2527.65 7
2527.77 9
2527.88 10
2528.00 10
2528.11 8
2528.23 6
2528.34 3
2528.46 0
2528.57 0
2528.69 0
2528.80 0
2528.92 0
2529.03 5
2529.15 11
2529.26 18
2529.38 25
2529.50 33
2529.61 39
2529.73 45
2529.84 48
2529.96 50
2530.07 49
2530.19 48
2530.30 46
2530.42 44
2530.53 43
2530.65 43
2530.76 43
2530.88 43
2530.99 43
2531.11 43
2531.22 43
2531.34 44
2531.46 47
2531.57 51
2531.69 55
2531.80 56
2531.92 55
2532.03 51
2532.15 43
2532.26 34
2532.38 26
2532.49 20
2532.61 18
2532.72 19
2532.84 22
2532.95 26
2533.07 31
2533.19 34
2533.30 35
2533.42 37
2533.53 39
2533.65 45
2533.76 54
2533.88 67
2533.99 83
2534.11 102
2534.22 121
2534.34 138
2534.45 152
2534.57 162
2534.69 169
2534.80 174
2534.92 177
2535.03 178
2535.15 178
2535.26 176
2535.38 172
2535.49 166
2535.61 160
2535.72 156
2535.84 157
2535.95 162
2536.07 172
2536.19 185
2536.30 197
2536.42 204
2536.53 205
2536.65 199
2536.76 186
2536.88 169
2536.99 151
2537.11 134
2537.22 119
2537.34 108
2537.46 99
2537.57 93
2537.69 87
2537.80 83
2537.92 79
2538.03 76
2538.15 74
2538.26 73
2538.38 72
2538.49 72
2538.61 72
2538.73 71
2538.84 70
2538.96 68
2539.07 65
2539.19 60
2539.30 54
2539.42 48
2539.53 43
2539.65 39
2539.76 38
2539.88 40
2540.00 44
2540.11 51
2540.23 60
2540.34 70
2540.46 81
2540.57 92
2540.69 104
2540.80 116
2540.92 128
2541.04 139
2541.15 150
2541.27 159
2541.38 166
2541.50 170
2541.61 170
2541.73 167
2541.84 161
2541.96 153
2542.08 143
2542.19 134
2542.31 127
2542.42 123
2542.54 122
2542.65 125
2542.77 129
2542.88 135
2543.00 141
2543.12 146
2543.23 151
2543.35 156
2543.46 159
2543.58 162
2543.69 162
2543.81 160
2543.92 156
2544.04 151
2544.16 146
2544.27 143
2544.39 144
2544.50 150
2544.62 160
2544.73 172
2544.85 185
2544.97 197
2545.08 207
2545.20 213
2545.31 217
2545.43 219
2545.54 220
2545.66 220
2545.77 221
2545.89 222
2546.01 225
2546.12 228
2546.24 233
2546.35 238
2546.47 242
2546.58 244
2546.70 242
2546.82 237
2546.93 228
2547.05 218
2547.16 207
2547.28 200
2547.39 198
2547.51 199
2547.63 204
2547.74 209
2547.86 213
2547.97 212
2548.09 207
2548.20 198
2548.32 186
2548.44 173
2548.55 163
2548.67 156
2548.78 152
2548.90 151
2549.01 152
2549.13 153
2549.25 155
2549.36 158
2549.48 162
2549.59 168
2549.71 176
2549.82 186
2549.94 198
2550.06 210
2550.17 221
2550.29 230
2550.40 238
2550.52 244
2550.63 248
2550.75 250
2550.87 250
2550.98 249
2551.10 247
2551.21 243
2551.33 240
2551.44 238
2551.56 236
2551.68 236
2551.79 236
2551.91 237
2552.02 238
2552.14 239
2552.25 239
2552.37 237
2552.49 234
2552.60 229
2552.72 221
2552.83 212
2552.95 202
2553.07 192
2553.18 183
2553.30 175
2553.41 169
2553.53 164
2553.64 160
2553.76 157
2553.88 155
2553.99 155
2554.11 155
2554.22 157
2554.34 159
2554.46 161
2554.57 161
2554.69 159
2554.80 154
2554.92 148
2555.03 144
2555.15 142
2555.27 143
2555.38 148
2555.50 156
2555.61 164
2555.73 172
2555.85 178
2555.96 182
2556.08 186
2556.19 189
2556.31 192
2556.42 194
2556.54 196
2556.66 196
2556.77 196
2556.89 193
2557.00 188
2557.12 183
2557.24 176
2557.35 170
2557.47 164
2557.58 161
2557.70 160
2557.82 161
2557.93 166
2558.05 171
2558.16 176
2558.28 179
2558.40 178
2558.51 174
2558.63 167
2558.74 157
2558.86 147
2558.97 137
2559.09 130
2559.21 125
2559.32 123
2559.44 124
2559.55 130
2559.67 139
2559.79 152
2559.90 168
2560.02 186
2560.13 203
2560.25 219
2560.37 230
2560.48 237
2560.60 240
2560.71 240
2560.83 237
2560.95 233
2561.06 227
2561.18 221
2561.29 213
2561.41 204
2561.53 193
2561.64 181
2561.76 168
2561.87 157
2561.99 147
2562.11 140
2562.22 135
2562.34 134
2562.45 134
2562.57 135
2562.69 137
2562.80 139
2562.92 141
2563.03 142
2563.15 144
2563.27 145
2563.38 145
2563.50 145
2563.61 145
2563.73 145
2563.85 145
2563.96 147
2564.08 150
2564.19 153
2564.31 158
2564.43 161
2564.54 165
2564.66 167
2564.78 168
2564.89 170
2565.01 172
2565.12 177
2565.24 183
2565.36 190
2565.47 198
2565.59 206
2565.70 211
2565.82 214
2565.94 215
2566.05 215
2566.17 213
2566.28 211
2566.40 210
2566.52 209
2566.63 208
2566.75 207
2566.87 203
2566.98 197
2567.10 189
2567.21 179
2567.33 166
2567.45 154
2567.56 142
2567.68 133
2567.79 127
2567.91 123
2568.03 121
2568.14 120
2568.26 120
2568.37 121
2568.49 124
2568.61 130
2568.72 139
2568.84 150
2568.96 163
2569.07 174
2569.19 182
2569.30 186
2569.42 185
2569.54 181
2569.65 175
2569.77 169
2569.89 165
2570.00 164
2570.12 165
2570.23 167
2570.35 169
2570.47 170
2570.58 170
2570.70 169
2570.81 167
2570.93 165
2571.05 164
2571.16 165
2571.28 169
2571.40 174
2571.51 180
2571.63 184
2571.74 186
2571.86 183
2571.98 176
2572.09 166
2572.21 155
2572.33 145
2572.44 136
2572.56 130
2572.67 126
2572.79 125
2572.91 124
2573.02 125
2573.14 128
2573.26 133
2573.37 140
2573.49 149
2573.60 158
2573.72 167
2573.84 174
2573.95 179
2574.07 182
2574.19 183
2574.30 183
2574.42 181
2574.53 179
2574.65 175
2574.77 168
2574.88 159
2575.00 148
2575.12 136
2575.23 125
2575.35 115
2575.47 108
2575.58 104
2575.70 100
2575.81 96
2575.93 91
2576.05 84
2576.16 77
2576.28 72
2576.40 71
2576.51 74
2576.63 82
2576.74 94
2576.86 108
2576.98 122
2577.09 133
2577.21 141
2577.33 144
2577.44 144
2577.56 142
2577.68 138
2577.79 134
2577.91 130
2578.02 127
2578.14 124
2578.26 121
2578.37 118
2578.49 114
2578.61 108
2578.72 98
2578.84 84
2578.96 68
2579.07 49
2579.19 30
2579.31 13
2579.42 1
2579.54 0
2579.65 0
2579.77 0
2579.89 8
2580.00 20
2580.12 33
2580.24 46
2580.35 58
2580.47 68
2580.59 75
2580.70 79
2580.82 79
2580.93 76
2581.05 71
2581.17 64
2581.28 55
2581.40 46
2581.52 36
2581.63 25
2581.75 14
2581.87 4
2581.98 0
2582.10 0
2582.22 0
2582.33 0
2582.45 0
2582.57 0
2582.68 0
2582.80 0
2582.91 0
2583.03 4
2583.15 10
2583.26 17
2583.38 25
2583.50 34
2583.61 42
2583.73 50
2583.85 58
2583.96 65
2584.08 71
2584.20 76
2584.31 81
2584.43 87
2584.55 93
2584.66 99
2584.78 104
2584.90 108
2585.01 110
2585.13 109
2585.24 106
2585.36 102
2585.48 98
2585.59 95
2585.71 95
2585.83 98
2585.94 102
2586.06 106
2586.18 109
2586.29 110
2586.41 106
2586.53 100
2586.64 92
2586.76 86
2586.88 82
2586.99 81
2587.11 83
2587.23 87
2587.34 91
2587.46 93
2587.58 92
2587.69 88
2587.81 82
2587.93 76
2588.04 72
2588.16 70
2588.28 73
2588.39 78
2588.51 85
2588.63 92
2588.74 97
2588.86 98
2588.98 95
2589.09 89
2589.21 80
2589.33 70
2589.44 62
2589.56 55
2589.68 52
2589.79 50
2589.91 50
2590.03 50
2590.14 49
2590.26 46
2590.38 42
2590.49 38
2590.61 36
2590.73 38
2590.84 42
2590.96 50
2591.08 60
2591.19 70
2591.31 80
2591.43 87
2591.54 92
2591.66 95
2591.78 99
2591.89 103
2592.01 109
2592.13 115
2592.24 121
2592.36 127
2592.48 132
2592.59 137
2592.71 144
2592.83 152
2592.94 164
2593.06 179
2593.18 196
2593.29 213
2593.41 229
2593.53 242
2593.64 251
2593.76 257
2593.88 258
2593.99 257
2594.11 252
2594.23 246
2594.34 239
2594.46 231
2594.58 224
2594.69 217
2594.81 212
2594.93 206
2595.04 201
2595.16 195
2595.28 188
2595.39 180
2595.51 171
2595.63 162
2595.74 153
2595.86 144
2595.98 136
2596.09 128
2596.21 121
2596.33 114
2596.44 107
2596.56 101
2596.68 94
2596.79 87
2596.91 80
2597.03 74
2597.15 69
2597.26 66
2597.38 66
2597.50 68
2597.61 72
2597.73 77
2597.85 81
2597.96 84
2598.08 86
2598.20 86
2598.31 87
2598.43 87
2598.55 87
2598.66 87
2598.78 87
2598.90 86
2599.01 85
2599.13 84
2599.25 85
2599.37 87
2599.48 92
2599.60 98
2599.72 104
2599.83 110
2599.95 112
2600.07 111
2600.18 106
2600.30 99
2600.42 90
2600.53 82
2600.65 76
2600.77 74
2600.88 74
2601.00 78
2601.12 85
2601.24 93
2601.35 104
2601.47 115
2601.59 128
2601.70 141
2601.82 153
2601.94 165
2602.05 173
2602.17 177
2602.29 177
2602.40 171
2602.52 160
2602.64 146
2602.75 129
2602.87 112
2602.99 99
2603.11 90
2603.22 87
2603.34 90
2603.46 97
2603.57 106
2603.69 116
2603.81 124
2603.92 130
2604.04 133
2604.16 134
2604.28 133
2604.39 132
2604.51 130
2604.63 128
2604.74 124
2604.86 119
2604.98 114
2605.09 110
2605.21 107
2605.33 109
2605.45 115
2605.56 126
2605.68 139
2605.80 154
2605.91 169
2606.03 181
2606.15 189
2606.26 193
2606.38 194
2606.50 193
2606.62 192
2606.73 191
2606.85 190
2606.97 190
2607.08 189
2607.20 187
2607.32 184
2607.43 181
2607.55 178
2607.67 177
2607.79 177
2607.90 179
2608.02 181
2608.14 184
2608.25 185
2608.37 184
2608.49 180
2608.60 174
2608.72 164
2608.84 152
2608.96 139
2609.07 126
2609.19 113
2609.31 101
2609.42 92
2609.54 86
2609.66 82
2609.78 80
2609.89 80
2610.01 79
2610.13 79
2610.24 78
2610.36 77
2610.48 76
2610.60 78
2610.71 81
2610.83 87
2610.95 95
2611.06 106
2611.18 117
2611.30 127
2611.41 136
2611.53 141
2611.65 142
2611.77 138
2611.88 128
2612.00 113
2612.12 95
2612.23 75
2612.35 55
2612.47 36
2612.59 20
2612.70 8
2612.82 0
2612.94 0
2613.06 0
2613.17 0
2613.29 0
2613.41 0
2613.52 0
2613.64 0
2613.76 0
2613.88 0
2613.99 3
2614.11 13
2614.23 24
2614.34 36
2614.46 47
2614.58 56
2614.70 62
2614.81 65
2614.93 65
2615.05 64
2615.16 64
2615.28 65
2615.40 69
2615.52 74
2615.63 79
2615.75 85
2615.87 88
2615.98 88
2616.10 84
2616.22 76
2616.34 66
2616.45 55
2616.57 45
2616.69 35
2616.81 27
2616.92 22
2617.04 20
2617.16 20
2617.27 24
2617.39 31
2617.51 40
2617.63 52
2617.74 66
2617.86 80
2617.98 94
2618.10 106
2618.21 116
2618.33 123
2618.45 128
2618.56 130
2618.68 129
2618.80 128
2618.92 125
2619.03 122
2619.15 118
2619.27 115
2619.39 112
2619.50 111
2619.62 109
2619.74 107
2619.85 106
2619.97 105
2620.09 103
2620.21 100
2620.32 97
2620.44 92
2620.56 87
2620.68 82
2620.79 77
2620.91 73
2621.03 72
2621.15 74
2621.26 79
2621.38 86
2621.50 93
2621.61 100
2621.73 104
2621.85 105
2621.97 103
2622.08 99
2622.20 96
2622.32 94
2622.44 94
2622.55 94
2622.67 94
2622.79 93
2622.91 90
2623.02 85
2623.14 79
2623.26 76
2623.38 75
2623.49 77
2623.61 82
2623.73 88
2623.85 95
2623.96 99
2624.08 99
2624.20 97
2624.31 91
2624.43 84
2624.55 76
2624.67 67
2624.78 58
2624.90 49
2625.02 42
2625.14 36
2625.25 30
2625.37 26
2625.49 25
2625.61 26
2625.72 29
2625.84 35
2625.96 45
2626.08 57
2626.19 71
2626.31 84
2626.43 94
2626.55 101
2626.66 102
2626.78 99
2626.90 91
2627.02 83
2627.13 75
2627.25 71
2627.37 71
2627.49 76
2627.60 84
2627.72 92
2627.84 100
2627.96 106
2628.07 108
2628.19 109
2628.31 108
2628.43 109
2628.54 111
2628.66 114
2628.78 118
2628.90 121
2629.01 122
2629.13 120
2629.25 117
2629.37 112
2629.48 108
2629.60 108
2629.72 110
2629.84 116
2629.95 125
2630.07 134
2630.19 142
2630.31 147
2630.42 149
2630.54 149
2630.66 146
2630.78 144
2630.89 142
2631.01 142
2631.13 145
2631.25 151
2631.36 158
2631.48 166
2631.60 171
2631.72 172
2631.83 168
2631.95 158
2632.07 142
2632.19 122
2632.30 101
2632.42 82
2632.54 65
2632.66 53
2632.78 44
2632.89 39
2633.01 37
2633.13 36
2633.25 34
2633.36 31
2633.48 25
2633.60 18
2633.72 8
2633.83 0
2633.95 0
2634.07 0
2634.19 0
2634.30 0
2634.42 0
2634.54 0
2634.66 0
2634.77 8
2634.89 16
2635.01 21
2635.13 22
2635.25 22
2635.36 21
2635.48 21
2635.60 22
2635.72 25
2635.83 29
2635.95 34
2636.07 39
2636.19 44
2636.30 49
2636.42 56
2636.54 64
2636.66 73
2636.78 82
2636.89 91
2637.01 98
2637.13 101
2637.25 102
2637.36 100
2637.48 97
2637.60 94
2637.72 91
2637.83 88
2637.95 86
2638.07 84
2638.19 81
2638.31 79
2638.42 76
2638.54 73
2638.66 72
2638.78 71
2638.89 72
2639.01 75
2639.13 78
2639.25 83
2639.37 87
2639.48 90
2639.60 93
2639.72 96
2639.84 99
2639.95 102
2640.07 106
2640.19 112
2640.31 118
2640.43 124
2640.54 131
2640.66 137
2640.78 143
2640.90 148
2641.01 153
2641.13 157
2641.25 161
2641.37 165
2641.49 168
2641.60 171
2641.72 173
2641.84 174
2641.96 174
2642.07 171
2642.19 166
2642.31 159
2642.43 152
2642.55 144
2642.66 138
2642.78 133
2642.90 130
2643.02 129
2643.13 130
2643.25 131
2643.37 131
2643.49 131
2643.61 129
2643.72 125
2643.84 121
2643.96 115
2644.08 108
2644.20 102
2644.31 96
2644.43 91
2644.55 86
2644.67 81
2644.78 76
2644.90 71
2645.02 66
2645.14 61
2645.26 57
2645.37 55
2645.49 55
2645.61 58
2645.73 63
2645.85 69
2645.96 77
2646.08 83
2646.20 89
2646.32 91
2646.43 91
2646.55 88
2646.67 82
2646.79 75
2646.91 68
2647.02 62
2647.14 60
2647.26 59
2647.38 61
2647.50 62
2647.61 62
2647.73 60
2647.85 53
2647.97 42
2648.09 29
2648.20 16
2648.32 5
2648.44 0
2648.56 0
2648.68 0
2648.79 6
2648.91 15
2649.03 24
2649.15 32
2649.27 37
2649.38 40
2649.50 41
2649.62 41
2649.74 42
2649.86 43
2649.97 45
2650.09 48
2650.21 51
2650.33 54
2650.45 55
2650.56 56
2650.68 57
2650.80 59
2650.92 62
2651.04 66
2651.15 71
2651.27 76
2651.39 80
2651.51 82
2651.63 80
2651.74 75
2651.86 67
2651.98 56
2652.10 43
2652.22 29
2652.33 16
2652.45 5
2652.57 0
2652.69 0
2652.81 0
2652.92 0
2653.04 0
2653.16 5
2653.28 9
2653.40 12
2653.51 14
2653.63 15
2653.75 17
2653.87 19
2653.99 24
2654.10 30
2654.22 38
2654.34 47
2654.46 56
2654.58 63
2654.70 67
2654.81 68
2654.93 65
2655.05 59
2655.17 52
2655.29 45
2655.40 38
2655.52 33
2655.64 29
2655.76 26
2655.88 24
2655.99 21
2656.11 17
2656.23 11
2656.35 4
2656.47 0
2656.58 0
2656.70 0
2656.82 0
2656.94 0
2657.06 0
2657.18 0
2657.29 0
2657.41 3
2657.53 7
2657.65 10
2657.77 13
2657.88 17
2658.00 20
2658.12 25
2658.24 29
2658.36 34
2658.48 38
2658.59 44
2658.71 50
2658.83 57
2658.95 66
2659.07 76
2659.18 87
2659.30 97
2659.42 107
2659.54 114
2659.66 120
2659.78 123
2659.89 126
2660.01 129
2660.13 133
2660.25 139
2660.37 145
2660.48 151
2660.60 155
2660.72 156
2660.84 154
2660.96 149
2661.08 143
2661.19 137
2661.31 131
2661.43 128
2661.55 125
2661.67 122
2661.79 118
2661.90 113
2662.02 107
2662.14 100
2662.26 93
2662.38 89
2662.49 86
2662.61 85
2662.73 85
2662.85 86
2662.97 85
2663.09 82
2663.20 77
2663.32 69
2663.44 59
2663.56 49
2663.68 39
2663.80 33
2663.91 32
2664.03 35
2664.15 44
2664.27 58
2664.39 75
2664.51 94
2664.62 113
2664.74 129
2664.86 142
2664.98 149
2665.10 151
2665.22 148
2665.33 142
2665.45 133
2665.57 124
2665.69 116
2665.81 111
2665.93 109
2666.04 108
2666.16 109
2666.28 111
2666.40 112
2666.52 113
2666.64 113
2666.75 112
2666.87 109
2666.99 105
2667.11 101
2667.23 95
2667.35 90
2667.46 85
2667.58 82
2667.70 79
2667.82 78
2667.94 78
2668.06 79
2668.17 81
2668.29 85
2668.41 89
2668.53 95
2668.65 101
2668.77 108
2668.89 115
2669.00 122
2669.12 127
2669.24 130
2669.36 131
2669.48 130
2669.60 126
2669.71 119
2669.83 112
2669.95 104
2670.07 97
2670.19 90
2670.31 85
2670.42 80
2670.54 77
2670.66 74
2670.78 73
2670.90 75
2671.02 78
2671.14 85
2671.25 94
2671.37 104
2671.49 115
2671.61 125
2671.73 133
2671.85 138
2671.96 139
2672.08 137
2672.20 130
2672.32 119
2672.44 106
2672.56 91
2672.68 75
2672.79 60
2672.91 47
2673.03 36
2673.15 29
2673.27 24
2673.39 23
2673.50 24
2673.62 27
2673.74 31
2673.86 35
2673.98 37
2674.10 38
2674.22 37
2674.33 33
2674.45 28
2674.57 22
2674.69 16
2674.81 10
2674.93 4
2675.05 1
2675.16 0
2675.28 0
2675.40 0
2675.52 5
2675.64 13
2675.76 22
2675.88 33
2675.99 44
2676.11 54
2676.23 64
2676.35 74
2676.47 82
2676.59 91
2676.71 100
2676.82 107
2676.94 114
2677.06 119
2677.18 121
2677.30 119
2677.42 114
2677.54 106
2677.65 95
2677.77 84
2677.89 72
2678.01 62
2678.13 55
2678.25 52
2678.37 52
2678.48 55
2678.60 58
2678.72 62
2678.84 63
2678.96 60
2679.08 53
2679.20 41
2679.32 27
2679.43 12
2679.55 0
2679.67 0
2679.79 0
2679.91 0
2680.03 0
2680.15 0
2680.26 0
2680.38 0
2680.50 7
2680.62 13
2680.74 17
2680.86 20
2680.98 23
2681.10 27
2681.21 34
2681.33 43
2681.45 52
2681.57 62
2681.69 71
2681.81 77
2681.93 80
2682.04 81
2682.16 80
2682.28 78
2682.40 73
2682.52 67
2682.64 59
2682.76 50
2682.88 40
2682.99 31
2683.11 25
2683.23 23
2683.35 26
2683.47 34
2683.59 46
2683.71 60
2683.83 75
2683.94 89
2684.06 100
2684.18 110
2684.30 117
2684.42 123
2684.54 126
2684.66 128
2684.78 130
2684.89 130
2685.01 131
2685.13 133
2685.25 135
2685.37 136
2685.49 137
2685.61 135
2685.73 130
2685.84 120
2685.96 108
2686.08 94
2686.20 81
2686.32 72
2686.44 68
2686.56 71
2686.68 80
2686.79 93
2686.91 107
2687.03 121
2687.15 132
2687.27 140
2687.39 145
2687.51 148
2687.63 150
2687.75 151
2687.86 151
2687.98 152
2688.10 153
2688.22 156
2688.34 160
2688.46 165
2688.58 173
2688.70 181
2688.81 191
2688.93 201
2689.05 211
2689.17 220
2689.29 229
2689.41 238
2689.53 248
2689.65 260
2689.77 275
2689.88 292
2690.00 310
2690.12 329
2690.24 346
2690.36 357
2690.48 362
2690.60 358
2690.72 347
2690.84 330
2690.95 310
2691.07 291
2691.19 275
2691.31 263
2691.43 254
2691.55 248
2691.67 242
2691.79 234
2691.91 224
2692.02 213
2692.14 201
2692.26 189
2692.38 177
2692.50 166
2692.62 155
2692.74 143
2692.86 129
2692.98 113
2693.10 96
2693.21 79
2693.33 63
2693.45 49
2693.57 37
2693.69 30
2693.81 25
2693.93 24
2694.05 25
2694.17 28
2694.28 31
2694.40 33
2694.52 34
2694.64 34
2694.76 32
2694.88 29
2695.00 26
2695.12 25
2695.24 25
2695.36 28
2695.47 33
2695.59 41
2695.71 49
2695.83 58
2695.95 65
2696.07 70
2696.19 70
2696.31 67
2696.43 60
2696.55 50
2696.66 39
2696.78 29
2696.90 21
2697.02 16
2697.14 15
2697.26 16
2697.38 20
2697.50 24
2697.62 28
2697.74 30
2697.85 31
2697.97 29
2698.09 26
2698.21 21
2698.33 16
2698.45 11
2698.57 7
2698.69 3
2698.81 0
2698.93 0
2699.05 0
2699.16 0
2699.28 0
2699.40 0
2699.52 2
2699.64 9
2699.76 17
2699.88 26
2700.00 35
2700.12 43
2700.24 50
2700.36 55
2700.47 60
2700.59 63
2700.71 66
2700.83 67
2700.95 67
2701.07 64
2701.19 60
2701.31 53
2701.43 44
2701.55 35
2701.67 27
2701.78 20
2701.90 17
2702.02 17
2702.14 20
2702.26 25
2702.38 31
2702.50 34
2702.62 34
2702.74 30
2702.86 22
2702.98 12
2703.10 1
2703.21 0
2703.33 0
2703.45 0
2703.57 0
2703.69 0
2703.81 0
2703.93 0
2704.05 0
2704.17 2
2704.29 10
2704.41 19
2704.53 30
2704.64 41
2704.76 52
2704.88 61
2705.00 70
2705.12 76
2705.24 79
2705.36 80
2705.48 78
2705.60 74
2705.72 67
2705.84 58
2705.96 49
2706.08 41
2706.19 35
2706.31 32
2706.43 33
2706.55 36
2706.67 41
2706.79 47
2706.91 53
2707.03 57
2707.15 60
2707.27 60
2707.39 59
2707.51 58
2707.63 56
2707.75 55
2707.86 55
2707.98 56
2708.10 57
2708.22 55
2708.34 52
2708.46 45
2708.58 37
2708.70 28
2708.82 22
2708.94 18
2709.06 19
2709.18 25
2709.30 32
2709.42 40
2709.53 44
2709.65 45
2709.77 41
2709.89 35
2710.01 28
2710.13 22
2710.25 19
2710.37 19
2710.49 23
2710.61 29
2710.73 35
2710.85 40
2710.97 44
2711.09 45
2711.20 45
2711.32 44
2711.44 43
2711.56 41
2711.68 39
2711.80 38
2711.92 38
2712.04 38
2712.16 38
2712.28 38
2712.40 35
2712.52 30
2712.64 23
2712.76 12
2712.88 1
2713.00 0
2713.11 0
2713.23 0
2713.35 0
2713.47 0
2713.59 7
2713.71 20
2713.83 31
2713.95 40
2714.07 45
2714.19 48
2714.31 48
2714.43 47
2714.55 45
2714.67 45
2714.79 46
2714.91 47
2715.03 49
2715.14 49
2715.26 49
2715.38 46
2715.50 40
2715.62 33
2715.74 25
2715.86 18
2715.98 14
2716.10 12
2716.22 11
2716.34 12
2716.46 12
2716.58 9
2716.70 4
2716.82 0
2716.94 0
2717.06 0
2717.18 0
2717.29 0
2717.41 0
2717.53 0
2717.65 8
2717.77 18
2717.89 26
2718.01 31
2718.13 35
2718.25 36
2718.37 37
2718.49 36
2718.61 34
2718.73 32
2718.85 30
2718.97 28
2719.09 27
2719.21 26
2719.33 28
2719.45 32
2719.57 38
2719.68 45
2719.80 53
2719.92 60
2720.04 65
2720.16 68
2720.28 67
2720.40 63
2720.52 57
2720.64 49
2720.76 41
2720.88 33
2721.00 28
2721.12 24
2721.24 22
2721.36 21
2721.48 21
2721.60 21
2721.72 21
2721.84 21
2721.96 21
2722.08 21
2722.20 24
2722.32 28
2722.43 36
2722.55 46
2722.67 58
2722.79 71
2722.91 82
2723.03 92
2723.15 98
2723.27 102
2723.39 103
2723.51 102
2723.63 100
2723.75 98
2723.87 95
2723.99 93
2724.11 90
2724.23 87
2724.35 84
2724.47 81
2724.59 79
2724.71 78
2724.83 81
2724.95 87
2725.07 95
2725.19 105
2725.31 117
2725.43 128
2725.55 138
2725.66 145
2725.78 150
2725.90 152
2726.02 153
2726.14 153
2726.26 152
2726.38 151
2726.50 149
2726.62 145
2726.74 139
2726.86 129
2726.98 117
2727.10 103
2727.22 87
2727.34 72
2727.46 59
2727.58 50
2727.70 44
2727.82 43
2727.94 45
2728.06 49
2728.18 55
2728.30 61
2728.42 66
2728.54 68
2728.66 68
2728.78 65
2728.90 59
2729.02 50
2729.14 39
2729.26 27
2729.38 16
2729.50 8
2729.62 3
2729.73 3
2729.85 6
2729.97 10
2730.09 14
2730.21 17
2730.33 17
2730.45 15
2730.57 15
2730.69 17
2730.81 22
2730.93 32
2731.05 44
2731.17 56
2731.29 67
2731.41 76
2731.53 82
2731.65 87
2731.77 93
2731.89 102
2732.01 115
2732.13 131
2732.25 147
2732.37 161
2732.49 172
2732.61 177
2732.73 176
2732.85 169
2732.97 157
2733.09 143
2733.21 128
2733.33 114
2733.45 103
2733.57 96
2733.69 94
2733.81 95
2733.93 100
2734.05 105
2734.17 109
2734.29 110
2734.41 108
2734.53 101
2734.65 91
2734.77 79
2734.89 67
2735.01 55
2735.13 44
2735.25 36
2735.37 29
2735.49 24
2735.61 21
2735.73 20
2735.85 21
2735.97 24
2736.09 29
2736.21 37
2736.33 46
2736.45 56
2736.56 64
2736.68 70
2736.80 74
2736.92 76
2737.04 77
2737.16 76
2737.28 76
2737.40 77
2737.52 77
2737.64 78
2737.76 77
2737.88 75
2738.00 72
2738.12 65
2738.24 56
2738.36 45
2738.48 32
2738.60 18
2738.72 4
2738.84 0
2738.96 0
2739.08 0
2739.20 0
2739.32 0
2739.44 0
2739.56 0
2739.68 0
2739.80 6
2739.92 16
2740.04 26
2740.16 36
2740.28 45
2740.40 53
2740.52 61
2740.64 68
2740.76 75
2740.88 81
2741.00 86
2741.12 92
2741.24 96
2741.36 100
2741.48 104
2741.60 106
2741.72 106
2741.84 104
2741.96 100
2742.08 93
2742.20 84
2742.32 74
2742.44 64
2742.56 54
2742.68 45
2742.80 39
2742.92 34
2743.04 32
2743.16 32
2743.28 35
2743.40 39
2743.52 42
2743.64 46
2743.76 47
2743.88 49
2744.00 50
2744.12 51
2744.24 55
2744.36 61
2744.48 69
2744.60 78
2744.72 85
2744.84 91
2744.96 93
2745.08 92
2745.20 88
2745.32 84
2745.44 81
2745.56 79
2745.69 81
2745.81 85
2745.93 91
2746.05 97
2746.17 104
2746.29 111
2746.41 117
2746.53 123
2746.65 129
2746.77 134
2746.89 138
2747.01 140
2747.13 138
2747.25 131
2747.37 120
2747.49 106
2747.61 91
2747.73 76
2747.85 63
2747.97 55
2748.09 51
2748.21 50
2748.33 50
2748.45 50
2748.57 50
2748.69 49
2748.81 47
2748.93 46
2749.05 47
2749.17 51
2749.29 58
2749.41 67
2749.53 79
2749.65 92
2749.77 107
2749.89 124
2750.01 141
2750.13 158
2750.25 173
2750.37 186
2750.49 195
2750.61 201
2750.73 204
2750.85 204
2750.97 202
2751.09 200
2751.21 199
2751.33 199
2751.45 199
2751.57 201
2751.69 203
2751.81 205
2751.93 208
2752.05 209
2752.17 210
2752.29 209
2752.41 207
2752.54 202
2752.66 194
2752.78 185
2752.90 176
2753.02 166
2753.14 158
2753.26 153
2753.38 150
2753.50 151
2753.62 155
2753.74 162
2753.86 169
2753.98 177
2754.10 185
2754.22 192
2754.34 196
2754.46 199
2754.58 201
2754.70 202
2754.82 203
2754.94 205
2755.06 209
2755.18 214
2755.30 220
2755.42 226
2755.54 232
2755.66 236
2755.78 239
2755.90 240
2756.02 241
2756.14 241
2756.26 242
2756.38 244
2756.50 246
2756.63 250
2756.75 254
2756.87 258
2756.99 262
2757.11 265
2757.23 266
2757.35 265
2757.47 263
2757.59 259
2757.71 255
2757.83 253
2757.95 253
2758.07 257
2758.19 265
2758.31 276
2758.43 291
2758.55 306
2758.67 321
2758.79 334
2758.91 343
2759.03 347
2759.15 347
2759.27 341
2759.39 332
2759.51 319
2759.63 306
2759.75 294
2759.88 285
2760.00 280
2760.12 278
2760.24 278
2760.36 277
2760.48 272
2760.60 262
2760.72 245
2760.84 224
2760.96 202
2761.08 182
2761.20 169
2761.32 163
2761.44 165
2761.56 174
2761.68 187
2761.80 202
2761.92 216
2762.04 227
2762.16 233
2762.28 235
2762.40 232
2762.52 227
2762.65 218
2762.77 209
2762.89 199
2763.01 191
2763.13 184
2763.25 178
2763.37 172
2763.49 166
2763.61 157
2763.73 147
2763.85 135
2763.97 122
2764.09 108
2764.21 94
2764.33 83
2764.45 74
2764.57 70
2764.69 72
2764.81 80
2764.93 94
2765.06 112
2765.18 132
2765.30 151
2765.42 167
2765.54 179
2765.66 184
2765.78 185
2765.90 183
2766.02 181
2766.14 179
2766.26 178
2766.38 179
2766.50 180
2766.62 182
2766.74 183
2766.86 184
2766.98 185
2767.10 187
2767.23 190
2767.35 193
2767.47 198
2767.59 203
2767.71 208
2767.83 213
2767.95 214
2768.07 212
2768.19 206
2768.31 196
2768.43 184
2768.55 172
2768.67 164
2768.79 161
2768.91 165
2769.03 174
2769.15 186
2769.28 200
2769.40 211
2769.52 220
2769.64 227
2769.76 232
2769.88 237
2770.00 246
2770.12 256
2770.24 268
2770.36 279
2770.48 286
2770.60 287
2770.72 280
2770.84 266
2770.96 247
2771.08 223
2771.21 199
2771.33 174
2771.45 152
2771.57 132
2771.69 115
2771.81 101
2771.93 90
2772.05 85
2772.17 84
2772.29 89
2772.41 99
2772.53 113
2772.65 128
2772.77 143
2772.90 154
2773.02 160
2773.14 162
2773.26 159
2773.38 154
2773.50 149
2773.62 146
2773.74 147
2773.86 150
2773.98 155
2774.10 161
2774.22 165
2774.34 166
2774.46 163
2774.59 157
2774.71 148
2774.83 138
2774.95 128
2775.07 121
2775.19 118
2775.31 119
2775.43 125
2775.55 135
2775.67 149
2775.79 165
2775.91 182
2776.03 198
2776.15 211
2776.28 219
2776.40 221
2776.52 218
2776.64 211
2776.76 200
2776.88 189
2777.00 178
2777.12 170
2777.24 164
2777.36 161
2777.48 159
2777.60 157
2777.72 155
2777.85 152
2777.97 148
2778.09 143
2778.21 138
2778.33 133
2778.45 129
2778.57 126
2778.69 124
2778.81 122
2778.93 120
2779.05 116
2779.17 112
2779.30 107
2779.42 104
2779.54 102
2779.66 104
2779.78 108
2779.90 114
2780.02 121
2780.14 130
2780.26 139
2780.38 147
2780.50 154
2780.62 160
2780.75 163
2780.87 163
2780.99 158
2781.11 149
2781.23 139
2781.35 129
2781.47 123
2781.59 121
2781.71 124
2781.83 132
2781.95 142
2782.08 152
2782.20 160
2782.32 164
2782.44 166
2782.56 165
2782.68 163
2782.80 161
2782.92 159
2783.04 158
2783.16 157
2783.28 155
2783.41 152
2783.53 147
2783.65 140
2783.77 131
2783.89 120
2784.01 108
2784.13 96
2784.25 85
2784.37 74
2784.49 65
2784.61 57
2784.74 50
2784.86 45
2784.98 43
2785.10 43
2785.22 48
2785.34 54
2785.46 63
2785.58 71
2785.70 78
2785.82 81
2785.95 81
2786.07 76
2786.19 69
2786.31 58
2786.43 45
2786.55 31
2786.67 17
2786.79 2
2786.91 0
2787.03 0
2787.16 0
2787.28 0
2787.40 0
2787.52 0
2787.64 0
2787.76 0
2787.88 11
2788.00 27
2788.12 43
2788.24 57
2788.37 67
2788.49 72
2788.61 74
2788.73 72
2788.85 69
2788.97 66
2789.09 65
2789.21 66
2789.33 70
2789.46 76
2789.58 84
2789.70 92
2789.82 100
2789.94 107
2790.06 113
2790.18 117
2790.30 119
2790.42 120
2790.54 119
2790.67 116
2790.79 114
2790.91 111
2791.03 109
2791.15 108
2791.27 109
2791.39 111
2791.51 114
2791.63 117
2791.76 120
2791.88 123
2792.00 126
2792.12 129
2792.24 133
2792.36 136
2792.48 138
2792.60 137
2792.72 134
2792.85 126
2792.97 115
2793.09 101
2793.21 87
2793.33 75
2793.45 66
2793.57 61
2793.69 60
2793.81 63
2793.94 70
2794.06 78
2794.18 87
2794.30 96
2794.42 105
2794.54 112
2794.66 118
2794.78 120
2794.91 119
2795.03 113
2795.15 103
2795.27 90
2795.39 75
2795.51 59
2795.63 47
2795.75 37
2795.87 33
2796.00 33
2796.12 36
2796.24 40
2796.36 45
2796.48 49
2796.60 51
2796.72 52
2796.84 54
2796.97 57
2797.09 62
2797.21 70
2797.33 80
2797.45 90
2797.57 99
2797.69 105
2797.81 107
2797.94 106
2798.06 101
2798.18 94
2798.30 87
2798.42 82
2798.54 80
2798.66 81
2798.78 84
2798.91 89
2799.03 93
2799.15 96
2799.27 97
2799.39 94
2799.51 90
2799.63 85
2799.75 79
2799.88 74
2800.00 70
2800.12 66
2800.24 63
2800.36 61
2800.48 60
2800.60 61
2800.72 64
2800.85 69
2800.97 76
2801.09 84
2801.21 91
2801.33 98
2801.45 102
2801.57 106
2801.70 108
2801.82 112
2801.94 116
2802.06 122
2802.18 129
2802.30 136
2802.42 140
2802.54 142
2802.67 140
2802.79 135
2802.91 129
2803.03 122
2803.15 116
2803.27 111
2803.39 106
2803.52 102
2803.64 98
2803.76 92
2803.88 86
2804.00 80
2804.12 74
2804.24 69
2804.36 64
2804.49 60
2804.61 58
2804.73 58
2804.85 60
2804.97 67
2805.09 77
2805.21 89
2805.34 102
2805.46 113
2805.58 122
2805.70 127
2805.82 129
2805.94 128
2806.06 125
2806.19 123
2806.31 121
2806.43 119
2806.55 117
2806.67 114
2806.79 113
2806.91 112
2807.04 113
2807.16 116
2807.28 121
2807.40 127
2807.52 133
2807.64 137
2807.76 138
2807.89 136
2808.01 131
2808.13 124
2808.25 117
2808.37 109
2808.49 103
2808.61 99
2808.74 97
2808.86 97
2808.98 99
2809.10 101
2809.22 103
2809.34 104
2809.46 103
2809.59 102
2809.71 102
2809.83 102
2809.95 105
2810.07 111
2810.19 118
2810.32 126
2810.44 133
2810.56 138
2810.68 140
2810.80 140
2810.92 137
2811.04 133
2811.17 128
2811.29 124
2811.41 121
2811.53 118
2811.65 115
2811.77 113
2811.90 111
2812.02 108
2812.14 104
2812.26 100
2812.38 95
2812.50 92
2812.62 90
2812.75 91
2812.87 94
2812.99 100
2813.11 108
2813.23 117
2813.35 126
2813.48 133
2813.60 137
2813.72 137
2813.84 132
2813.96 122
2814.08 108
2814.21 93
2814.33 77
2814.45 64
2814.57 54
2814.69 49
2814.81 48
2814.93 50
2815.06 55
2815.18 60
2815.30 65
2815.42 68
2815.54 72
2815.66 74
2815.79 77
2815.91 79
2816.03 79
2816.15 77
2816.27 73
2816.39 67
2816.52 58
2816.64 49
2816.76 41
2816.88 36
2817.00 36
2817.12 42
2817.25 53
2817.37 69
2817.49 88
2817.61 106
2817.73 124
2817.85 137
2817.98 147
2818.10 153
2818.22 155
2818.34 153
2818.46 148
2818.58 141
2818.71 133
2818.83 124
2818.95 115
2819.07 107
2819.19 101
2819.31 98
2819.44 97
2819.56 98
2819.68 100
2819.80 102
2819.92 104
2820.04 104
2820.17 104
2820.29 104
2820.41 105
2820.53 107
2820.65 110
2820.77 115
2820.90 120
2821.02 126
2821.14 132
2821.26 135
2821.38 137
2821.51 137
2821.63 134
2821.75 131
2821.87 127
2821.99 123
2822.11 122
2822.24 122
2822.36 125
2822.48 130
2822.60 137
2822.72 144
2822.84 150
2822.97 154
2823.09 155
2823.21 151
2823.33 143
2823.45 132
2823.58 119
2823.70 107
2823.82 99
2823.94 97
2824.06 101
2824.18 112
2824.31 127
2824.43 144
2824.55 161
2824.67 174
2824.79 183
2824.92 186
2825.04 183
2825.16 175
2825.28 164
2825.40 150
2825.52 136
2825.65 125
2825.77 118
2825.89 116
2826.01 120
2826.13 129
2826.26 140
2826.38 152
2826.50 162
2826.62 169
2826.74 173
2826.86 176
2826.99 178
2827.11 180
2827.23 184
2827.35 189
2827.47 192
2827.60 194
2827.72 191
2827.84 184
2827.96 172
2828.08 157
2828.21 140
2828.33 124
2828.45 110
2828.57 101
2828.69 96
2828.82 96
2828.94 98
2829.06 101
2829.18 104
2829.30 105
2829.42 103
2829.55 98
2829.67 91
2829.79 83
2829.91 75
2830.03 67
2830.16 62
2830.28 60
2830.40 60
2830.52 62
2830.64 65
2830.77 67
2830.89 67
2831.01 66
2831.13 61
2831.25 54
2831.38 45
2831.50 35
2831.62 24
2831.74 15
2831.86 7
2831.99 1
2832.11 0
2832.23 0
2832.35 0
2832.47 5
2832.60 13
2832.72 25
2832.84 38
2832.96 52
2833.08 67
2833.21 79
2833.33 89
2833.45 95
2833.57 98
2833.69 97
2833.82 94
2833.94 90
2834.06 86
2834.18 84
2834.30 85
2834.43 88
2834.55 94
2834.67 100
2834.79 108
2834.91 114
2835.04 119
2835.16 122
2835.28 123
2835.40 121
2835.52 117
2835.65 110
2835.77 101
2835.89 92
2836.01 82
2836.13 75
2836.26 69
2836.38 67
2836.50 68
2836.62 71
2836.74 76
2836.87 81
2836.99 84
2837.11 85
2837.23 85
2837.36 83
2837.48 83
2837.60 84
2837.72 87
2837.84 93
2837.97 101
2838.09 109
2838.21 116
2838.33 121
2838.45 123
2838.58 120
2838.70 113
2838.82 102
2838.94 87
2839.06 69
2839.19 50
2839.31 31
2839.43 15
2839.55 4
2839.68 0
2839.80 0
2839.92 0
2840.04 0
2840.16 1
2840.29 3
2840.41 4
2840.53 4
2840.65 3
2840.77 2
2840.90 1
2841.02 0
2841.14 0
2841.26 0
2841.39 0
2841.51 0
2841.63 0
2841.75 0
2841.87 7
2842.00 14
2842.12 20
2842.24 25
2842.36 26
2842.49 25
2842.61 22
2842.73 19
2842.85 16
2842.97 16
2843.10 19
2843.22 24
2843.34 30
2843.46 37
2843.59 42
2843.71 45
2843.83 45
2843.95 43
2844.07 39
2844.20 34
2844.32 28
2844.44 23
2844.56 19
2844.69 15
2844.81 12
2844.93 9
2845.05 6
2845.17 4
2845.30 4
2845.42 5
2845.54 9
2845.66 14
2845.79 21
2845.91 30
2846.03 38
2846.15 46
2846.27 51
2846.40 55
2846.52 56
2846.64 55
2846.76 54
2846.89 53
2847.01 53
2847.13 55
2847.25 60
2847.38 68
2847.50 77
2847.62 87
2847.74 97
2847.86 105
2847.99 111
2848.11 115
2848.23 118
2848.35 121
2848.48 123
2848.60 126
2848.72 130
2848.84 134
2848.97 138
2849.09 143
2849.21 147
2849.33 149
2849.45 149
2849.58 146
2849.70 141
2849.82 135
2849.94 129
2850.07 125
2850.19 125
2850.31 128
2850.43 135
2850.56 142
2850.68 146
2850.80 146
2850.92 141
2851.05 130
2851.17 116
2851.29 101
2851.41 88
2851.54 80
2851.66 76
2851.78 77
2851.90 82
2852.02 89
2852.15 96
2852.27 100
2852.39 101
2852.51 98
2852.64 90
2852.76 78
2852.88 66
2853.00 54
2853.13 45
2853.25 40
2853.37 37
2853.49 37
2853.62 36
2853.74 35
2853.86 31
2853.98 25
2854.11 18
2854.23 11
2854.35 4
2854.47 0
2854.60 0
2854.72 0
2854.84 0
2854.96 0
2855.09 0
2855.21 0
2855.33 1
2855.45 7
2855.58 12
2855.70 14
2855.82 13
2855.94 9
2856.07 3
2856.19 0
2856.31 0
2856.43 1
2856.56 11
2856.68 26
2856.80 45
2856.92 66
2857.05 88
2857.17 107
2857.29 123
2857.41 132
2857.54 135
2857.66 133
2857.78 125
2857.90 114
2858.03 101
2858.15 88
2858.27 76
2858.39 65
2858.52 55
2858.64 48
2858.76 43
2858.88 40
2859.01 40
2859.13 42
2859.25 46
2859.37 51
2859.50 56
2859.62 60
2859.74 62
2859.86 61
2859.99 59
2860.11 57
2860.23 56
2860.35 57
2860.48 62
2860.60 68
2860.72 75
2860.85 79
2860.97 80
2861.09 76
2861.21 68
2861.34 59
2861.46 49
2861.58 42
2861.70 38
2861.83 37
2861.95 40
2862.07 42
2862.19 44
2862.32 45
2862.44 44
2862.56 43
2862.68 44
2862.81 48
2862.93 56
2863.05 68
2863.17 84
2863.30 101
2863.42 117
2863.54 131
2863.67 141
2863.79 147
2863.91 149
2864.03 147
2864.16 142
2864.28 133
2864.40 124
2864.52 114
2864.65 106
2864.77 102
2864.89 104
2865.01 111
2865.14 122
2865.26 134
2865.38 146
2865.51 154
2865.63 155
2865.75 150
2865.87 139
2866.00 123
2866.12 104
2866.24 83
2866.36 63
2866.49 45
2866.61 30
2866.73 19
2866.86 14
2866.98 14
2867.10 19
2867.22 28
2867.35 38
2867.47 48
2867.59 56
2867.71 61
2867.84 63
2867.96 63
2868.08 63
2868.21 64
2868.33 66
2868.45 72
2868.57 80
2868.70 89
2868.82 97
2868.94 104
2869.06 108
2869.19 109
2869.31 105
2869.43 99
2869.56 91
2869.68 83
2869.80 77
2869.92 74
2870.05 74
2870.17 78
2870.29 82
2870.42 87
2870.54 89
2870.66 90
2870.78 88
2870.91 85
2871.03 82
2871.15 80
2871.28 80
2871.40 83
2871.52 87
2871.64 92
2871.77 98
2871.89 103
2872.01 107
2872.14 110
2872.26 113
2872.38 117
2872.50 123
2872.63 130
2872.75 138
2872.87 147
2873.00 156
2873.12 164
2873.24 171
2873.36 177
2873.49 184
2873.61 191
2873.73 198
2873.86 206
2873.98 212
2874.10 217
2874.22 218
2874.35 217
2874.47 212
2874.59 205
2874.72 195
2874.84 183
2874.96 170
2875.08 157
2875.21 143
2875.33 130
2875.45 118
2875.58 107
2875.70 96
2875.82 87
2875.94 78
2876.07 68
2876.19 58
2876.31 48
2876.44 38
2876.56 32
2876.68 30
2876.80 32
2876.93 41
2877.05 55
2877.17 72
2877.30 90
2877.42 106
2877.54 117
2877.67 123
2877.79 122
2877.91 116
2878.03 106
2878.16 94
2878.28 84
2878.40 76
2878.53 73
2878.65 74
2878.77 78
2878.90 83
2879.02 87
2879.14 88
2879.26 87
2879.39 83
2879.51 77
2879.63 70
2879.76 63
2879.88 56
2880.00 50
2880.13 44
2880.25 38
2880.37 33
2880.49 29
2880.62 26
2880.74 23
2880.86 21
2880.99 18
2881.11 14
2881.23 9
2881.36 2
2881.48 0
2881.60 0
2881.72 0
2881.85 0
2881.97 0
2882.09 0
2882.22 0
2882.34 0
2882.46 5
2882.59 9
2882.71 14
2882.83 19
2882.96 25
2883.08 32
2883.20 39
2883.32 48
2883.45 55
2883.57 61
2883.69 64
2883.82 63
2883.94 58
2884.06 49
2884.19 39
2884.31 30
2884.43 22
2884.56 19
2884.68 19
2884.80 22
2884.92 26
2885.05 29
2885.17 32
2885.29 33
2885.42 33
2885.54 34
2885.66 38
2885.79 45
2885.91 58
2886.03 75
2886.16 97
2886.28 122
2886.40 148
2886.53 173
2886.65 195
2886.77 211
2886.89 219
2887.02 221
2887.14 215
2887.26 203
2887.39 186
2887.51 167
2887.63 147
2887.76 126
2887.88 105
2888.00 86
2888.13 69
2888.25 56
2888.37 48
2888.50 45
2888.62 48
2888.74 55
2888.87 67
2888.99 80
2889.11 93
2889.24 105
2889.36 115
2889.48 122
2889.60 127
2889.73 128
2889.85 128
2889.97 128
2890.10 128
2890.22 129
2890.34 131
2890.47 134
2890.59 138
2890.71 142
2890.84 147
2890.96 154
2891.08 163
2891.21 177
2891.33 195
2891.45 215
2891.58 236
2891.70 253
2891.82 264
2891.95 265
2892.07 256
2892.19 240
2892.32 221
2892.44 201
2892.56 184
2892.69 173
2892.81 166
2892.93 164
2893.06 162
2893.18 160
2893.30 154
2893.43 147
2893.55 140
2893.67 135
2893.80 134
2893.92 139
2894.04 147
2894.17 159
2894.29 171
2894.41 181
2894.54 188
2894.66 189
2894.78 186
2894.91 179
2895.03 168
2895.15 154
2895.28 137
2895.40 117
2895.52 97
2895.65 77
2895.77 60
2895.89 47
2896.02 40
2896.14 39
2896.26 44
2896.39 55
2896.51 70
2896.63 89
2896.76 109
2896.88 130
2897.00 150
2897.13 167
2897.25 182
2897.37 193
2897.50 201
2897.62 205
2897.74 205
2897.87 201
2897.99 192
2898.11 180
2898.24 164
2898.36 147
2898.48 129
2898.61 114
2898.73 104
2898.85 99
2898.98 98
2899.10 101
2899.22 106
2899.35 113
2899.47 118
2899.59 122
2899.72 124
2899.84 125
2899.96 127
2900.09 129
2900.21 132
2900.33 137
2900.46 143
2900.58 149
2900.70 153
2900.83 153
2900.95 150
2901.07 142
2901.20 129
2901.32 115
2901.45 100
2901.57 89
2901.69 82
2901.82 82
2901.94 88
2902.06 101
2902.19 118
2902.31 138
2902.43 157
2902.56 175
2902.68 189
2902.80 199
2902.93 205
2903.05 207
2903.17 207
2903.30 206
2903.42 204
2903.54 202
2903.67 199
2903.79 196
2903.91 191
2904.04 183
2904.16 172
2904.29 160
2904.41 146
2904.53 132
2904.66 120
2904.78 110
2904.90 103
2905.03 99
2905.15 97
2905.27 99
2905.40 102
2905.52 106
2905.64 110
2905.77 112
2905.89 111
2906.02 108
2906.14 104
2906.26 98
2906.39 93
2906.51 88
2906.63 85
2906.76 82
2906.88 78
2907.00 73
2907.13 66
2907.25 59
2907.37 51
2907.50 46
2907.62 43
2907.75 43
2907.87 46
2907.99 51
2908.12 57
2908.24 61
2908.36 64
2908.49 67
2908.61 69
2908.73 71
2908.86 71
2908.98 71
2909.10 69
2909.23 66
2909.35 60
2909.48 54
2909.60 48
2909.72 43
2909.85 41
2909.97 42
2910.09 45
2910.22 50
2910.34 56
2910.46 63
2910.59 69
2910.71 75
2910.84 80
2910.96 85
2911.08 89
2911.21 93
2911.33 96
2911.45 99
2911.58 100
2911.70 101
2911.83 100
2911.95 98
2912.07 94
2912.20 90
2912.32 85
2912.44 79
2912.57 75
2912.69 72
2912.81 69
2912.94 67
2913.06 66
2913.19 65
2913.31 63
2913.43 62
2913.56 60
2913.68 58
2913.80 55
2913.93 52
2914.05 49
2914.18 44
2914.30 38
2914.42 32
2914.55 25
2914.67 19
2914.79 13
2914.92 8
2915.04 3
2915.17 0
2915.29 0
2915.41 0
2915.54 0
2915.66 0
2915.78 0
2915.91 0
2916.03 0
2916.16 2
2916.28 8
2916.40 13
2916.53 15
2916.65 17
2916.77 17
2916.90 16
2917.02 15
2917.15 13
2917.27 11
2917.39 8
2917.52 5
2917.64 2
2917.77 1
2917.89 2
2918.01 5
2918.14 12
2918.26 22
2918.38 35
2918.51 49
2918.63 64
2918.76 77
2918.88 88
2919.00 96
2919.13 100
2919.25 103
2919.38 104
2919.50 106
2919.62 111
2919.75 118
2919.87 128
2919.99 142
2920.12 158
2920.24 176
2920.37 195
2920.49 214
2920.61 231
2920.74 245
2920.86 255
2920.99 260
2921.11 259
2921.23 252
2921.36 238
2921.48 220
2921.60 199
2921.73 178
2921.85 160
2921.98 146
2922.10 140
2922.22 141
2922.35 149
2922.47 162
2922.60 177
2922.72 191
2922.84 202
2922.97 209
2923.09 212
2923.22 213
2923.34 212
2923.46 211
2923.59 211
2923.71 213
2923.84 215
2923.96 215
2924.08 213
2924.21 207
2924.33 199
2924.45 188
2924.58 178
2924.70 170
2924.83 165
2924.95 164
2925.07 166
2925.20 170
2925.32 174
2925.45 175
2925.57 172
2925.69 164
2925.82 150
2925.94 132
2926.07 111
2926.19 91
2926.31 73
2926.44 60
2926.56 52
2926.69 49
2926.81 49
2926.93 50
2927.06 52
2927.18 52
2927.31 50
2927.43 48
2927.55 46
2927.68 46
2927.80 48
2927.93 53
2928.05 58
2928.17 66
2928.30 74
2928.42 82
2928.55 90
2928.67 98
2928.79 106
2928.92 113
2929.04 118
2929.17 121
2929.29 122
2929.42 120
2929.54 117
2929.66 113
2929.79 107
2929.91 101
2930.04 95
2930.16 88
2930.28 79
2930.41 69
2930.53 59
2930.66 49
2930.78 41
2930.90 35
2931.03 30
2931.15 26
2931.28 23
2931.40 18
2931.52 12
2931.65 5
2931.77 0
2931.90 0
2932.02 0
2932.15 2
2932.27 14
2932.39 30
2932.52 47
2932.64 63
2932.77 74
2932.89 80
2933.01 81
2933.14 78
2933.26 72
2933.39 66
2933.51 61
2933.63 58
2933.76 57
2933.88 57
2934.01 56
2934.13 55
2934.26 52
2934.38 48
2934.50 43
2934.63 38
2934.75 35
2934.88 33
2935.00 32
2935.12 32
2935.25 32
2935.37 31
2935.50 29
2935.62 27
2935.75 25
2935.87 23
2935.99 23
2936.12 24
2936.24 27
2936.37 31
2936.49 36
2936.61 40
2936.74 42
2936.86 42
2936.99 40
2937.11 36
2937.24 31
2937.36 26
2937.48 21
2937.61 18
2937.73 16
2937.86 15
2937.98 16
2938.11 18
2938.23 22
2938.35 27
2938.48 33
2938.60 41
2938.73 50
2938.85 61
2938.98 74
2939.10 88
2939.22 104
2939.35 119
2939.47 134
2939.60 146
2939.72 156
2939.85 163
2939.97 167
2940.09 171
2940.22 175
2940.34 181
2940.47 191
2940.59 205
2940.72 222
2940.84 242
2940.96 263
2941.09 285
2941.21 305
2941.34 324
2941.46 340
2941.59 351
2941.71 358
2941.83 359
2941.96 357
2942.08 351
2942.21 344
2942.33 337
2942.46 331
2942.58 327
2942.70 325
2942.83 323
2942.95 319
2943.08 315
2943.20 308
2943.33 300
2943.45 293
2943.57 287
2943.70 283
2943.82 284
2943.95 288
2944.07 295
2944.20 304
2944.32 313
2944.45 322
2944.57 330
2944.69 335
2944.82 337
2944.94 337
2945.07 334
2945.19 330
2945.32 325
2945.44 321
2945.56 318
2945.69 318
2945.81 320
2945.94 327
2946.06 335
2946.19 346
2946.31 355
2946.44 362
2946.56 365
2946.68 363
2946.81 355
2946.93 343
2947.06 327
2947.18 309
2947.31 291
2947.43 275
2947.56 262
2947.68 252
2947.80 245
2947.93 239
2948.05 233
2948.18 228
2948.30 223
2948.43 218
2948.55 215
2948.68 213
2948.80 212
2948.92 211
2949.05 209
2949.17 205
2949.30 197
2949.42 186
2949.55 172
2949.67 159
2949.80 147
2949.92 138
2950.05 133
2950.17 131
2950.29 132
2950.42 136
2950.54 141
2950.67 148
2950.79 156
2950.92 164
2951.04 172
2951.17 180
2951.29 185
2951.41 189
2951.54 191
2951.66 192
2951.79 192
2951.91 193
2952.04 194
2952.16 196
2952.29 199
2952.41 202
2952.54 205
2952.66 207
2952.78 208
2952.91 208
2953.03 206
2953.16 205
2953.28 203
2953.41 200
2953.53 197
2953.66 193
2953.78 188
2953.91 183
2954.03 177
2954.15 170
2954.28 163
2954.40 156
2954.53 150
2954.65 144
2954.78 139
2954.90 137
2955.03 138
2955.15 143
2955.28 152
2955.40 162
2955.53 173
2955.65 182
2955.77 187
2955.90 187
2956.02 182
2956.15 173
2956.27 160
2956.40 146
2956.52 130
2956.65 112
2956.77 95
2956.90 76
2957.02 58
2957.15 42
2957.27 29
2957.39 21
2957.52 16
2957.64 16
2957.77 18
2957.89 21
2958.02 22
2958.14 21
2958.27 19
2958.39 15
2958.52 10
2958.64 7
2958.77 6
2958.89 6
2959.02 7
2959.14 8
2959.26 8
2959.39 7
2959.51 4
2959.64 0
2959.76 0
2959.89 0
2960.01 0
2960.14 0
2960.26 0
2960.39 0
2960.51 0
2960.64 0
2960.76 1
2960.89 5
2961.01 10
2961.14 17
2961.26 25
2961.38 35
2961.51 46
2961.63 58
2961.76 69
2961.88 79
2962.01 87
2962.13 93
2962.26 97
2962.38 99
2962.51 99
2962.63 98
2962.76 96
2962.88 95
2963.01 94
2963.13 94
2963.26 94
2963.38 93
2963.51 91
2963.63 88
2963.76 83
2963.88 78
2964.00 74
2964.13 73
2964.25 77
2964.38 86
2964.50 99
2964.63 114
2964.75 127
2964.88 137
2965.00 142
2965.13 143
2965.25 139
2965.38 132
2965.50 125
2965.63 118
2965.75 113
2965.88 110
2966.00 108
2966.13 109
2966.25 110
2966.38 113
2966.50 117
2966.63 122
2966.75 128
2966.88 133
2967.00 138
2967.13 141
2967.25 143
2967.38 142
2967.50 140
2967.62 137
2967.75 132
2967.87 129
2968.00 127
2968.12 129
2968.25 134
2968.37 143
2968.50 154
2968.62 166
2968.75 175
2968.87 182
2969.00 184
2969.12 182
2969.25 176
2969.37 168
2969.50 157
2969.62 144
2969.75 131
2969.87 117
2970.00 102
2970.12 89
2970.25 77
2970.37 67
2970.50 60
2970.62 54
2970.75 51
2970.87 48
2971.00 45
2971.12 42
2971.25 39
2971.37 36
2971.50 35
2971.62 36
2971.75 40
2971.87 46
2972.00 54
2972.12 63
2972.25 71
2972.37 78
2972.50 83
2972.62 86
2972.75 87
2972.87 87
2973.00 87
2973.12 86
2973.25 87
2973.37 87
2973.50 86
2973.62 82
2973.75 76
2973.87 68
2974.00 58
2974.12 48
2974.25 41
2974.37 37
2974.50 37
2974.62 40
2974.75 45
2974.87 50
2975.00 53
2975.12 54
2975.25 53
2975.37 49
2975.50 46
2975.62 44
2975.75 44
2975.87 46
2976.00 49
2976.12 52
2976.25 53
2976.37 52
2976.50 48
2976.62 44
2976.75 39
2976.87 37
2977.00 39
2977.12 46
2977.25 58
2977.37 74
2977.50 92
2977.62 110
2977.75 125
2977.87 136
2978.00 141
2978.12 140
2978.25 134
2978.37 124
2978.50 113
2978.62 100
2978.75 88
2978.87 78
2979.00 68
2979.12 61
2979.25 55
2979.37 52
2979.50 51
2979.62 53
2979.75 55
2979.87 58
2980.00 61
2980.12 62
2980.25 63
2980.37 62
2980.50 60
2980.63 57
2980.75 55
2980.88 53
2981.00 52
2981.13 53
2981.25 54
2981.38 57
2981.50 59
2981.63 61
2981.75 63
2981.88 64
2982.00 65
2982.13 66
2982.25 67
2982.38 69
2982.50 70
2982.63 71
2982.75 72
2982.88 72
2983.00 72
2983.13 73
2983.25 76
2983.38 79
2983.50 83
2983.63 85
2983.75 86
2983.88 83
2984.00 77
2984.13 69
2984.26 61
2984.38 54
2984.51 50
2984.63 49
2984.76 51
2984.88 55
2985.01 59
2985.13 61
2985.26 60
2985.38 56
2985.51 50
2985.63 42
2985.76 34
2985.88 27
2986.01 21
2986.13 17
2986.26 14
2986.38 13
2986.51 12
2986.63 11
2986.76 10
2986.89 8
2987.01 5
2987.14 1
2987.26 0
2987.39 0
2987.51 0
2987.64 0
2987.76 0
2987.89 0
2988.01 0
2988.14 14
2988.26 33
2988.39 53
2988.51 70
2988.64 82
2988.76 87
2988.89 83
2989.02 70
2989.14 52
2989.27 31
2989.39 12
2989.52 0
2989.64 0
2989.77 0
2989.89 0
2990.02 8
2990.14 18
2990.27 27
2990.39 34
2990.52 39
2990.64 43
2990.77 48
2990.90 53
2991.02 58
2991.15 61
2991.27 61
2991.40 57
2991.52 49
2991.65 39
2991.77 28
2991.90 20
2992.02 16
2992.15 16
2992.27 22
2992.40 32
2992.53 44
2992.65 57
2992.78 70
2992.90 80
2993.03 86
2993.15 89
2993.28 87
2993.40 82
2993.53 72
2993.65 60
2993.78 46
2993.90 33
2994.03 22
2994.16 16
2994.28 15
2994.41 18
2994.53 27
2994.66 38
2994.78 48
2994.91 57
2995.03 62
2995.16 61
2995.28 56
2995.41 48
2995.54 37
2995.66 27
2995.79 19
2995.91 13
2996.04 9
2996.16 8
2996.29 8
2996.41 9
2996.54 12
2996.66 15
2996.79 19
2996.92 24
2997.04 31
2997.17 38
2997.29 46
2997.42 53
2997.54 59
2997.67 64
2997.79 69
2997.92 72
2998.04 76
2998.17 80
2998.30 85
2998.42 91
2998.55 97
2998.67 104
2998.80 109
2998.92 111
2999.05 111
2999.17 106
2999.30 99
2999.43 88
2999.55 77
2999.68 66
2999.80 57
2999.93 51
3000.05 47
3000.18 46
3000.30 47
3000.43 49
3000.56 52
3000.68 56
3000.81 61
3000.93 68
3001.06 76
3001.18 83
3001.31 90
3001.43 95
3001.56 97
3001.69 98
3001.81 97
3001.94 95
3002.06 95
3002.19 97
3002.31 100
3002.44 104
3002.56 108
3002.69 111
3002.82 111
3002.94 109
3003.07 104
3003.19 98
3003.32 92
3003.44 87
3003.57 85
3003.70 85
3003.82 87
3003.95 89
3004.07 90
3004.20 89
3004.32 85
3004.45 80
3004.57 73
3004.70 67
3004.83 63
3004.95 61
3005.08 62
3005.20 66
3005.33 70
3005.45 75
3005.58 80
3005.71 83
3005.83 85
3005.96 85
3006.08 84
3006.21 82
3006.33 79
3006.46 74
3006.59 69
3006.71 62
3006.84 57
3006.96 53
3007.09 52
3007.21 56
3007.34 65
3007.47 79
3007.59 96
3007.72 117
3007.84 138
3007.97 156
3008.09 171
3008.22 180
3008.35 181
3008.47 174
3008.60 161
3008.72 143
3008.85 122
3008.97 103
3009.10 89
3009.23 79
3009.35 77
3009.48 80
3009.60 88
3009.73 99
3009.85 108
3009.98 115
3010.11 118
3010.23 116
3010.36 110
3010.48 100
3010.61 89
3010.73 80
3010.86 72
3010.99 69
3011.11 69
3011.24 73
3011.36 80
3011.49 87
3011.61 94
3011.74 100
3011.87 104
3011.99 107
3012.12 109
3012.24 112
3012.37 115
3012.50 120
3012.62 126
3012.75 134
3012.87 143
3013.00 153
3013.12 164
3013.25 175
3013.38 187
3013.50 198
3013.63 208
3013.75 215
3013.88 219
3014.01 219
3014.13 216
3014.26 210
3014.38 203
3014.51 196
3014.63 192
3014.76 189
3014.89 187
3015.01 185
3015.14 182
3015.26 176
3015.39 168
3015.52 159
3015.64 152
3015.77 149
3015.89 151
3016.02 158
3016.14 169
3016.27 180
3016.40 190
3016.52 197
3016.65 198
3016.77 194
3016.90 188
3017.03 181
3017.15 175
3017.28 171
3017.40 170
3017.53 172
3017.66 176
3017.78 183
3017.91 190
3018.03 199
3018.16 206
3018.29 213
3018.41 217
3018.54 218
3018.66 218
3018.79 218
3018.91 220
3019.04 224
3019.17 230
3019.29 238
3019.42 245
3019.54 250
3019.67 251
3019.80 249
3019.92 244
3020.05 239
3020.17 235
3020.30 234
3020.43 235
3020.55 239
3020.68 243
3020.80 247
3020.93 249
3021.06 251
3021.18 252
3021.31 252
3021.43 252
3021.56 252
3021.69 254
3021.81 256
3021.94 260
3022.06 266
3022.19 275
3022.32 289
3022.44 306
3022.57 326
3022.69 346
3022.82 364
3022.95 378
3023.07 386
3023.20 386
3023.32 381
3023.45 372
3023.58 363
3023.70 354
3023.83 348
3023.95 345
3024.08 344
3024.21 344
3024.33 344
3024.46 341
3024.58 338
3024.71 334
3024.84 329
3024.96 324
3025.09 319
3025.22 312
3025.34 304
3025.47 294
3025.59 282
3025.72 269
3025.85 258
3025.97 249
3026.10 244
3026.22 241
3026.35 240
3026.48 242
3026.60 245
3026.73 248
3026.85 251
3026.98 254
3027.11 257
3027.23 260
3027.36 262
3027.49 264
3027.61 265
3027.74 263
3027.86 259
3027.99 251
3028.12 239
3028.24 225
3028.37 210
3028.49 196
3028.62 183
3028.75 173
3028.87 166
3029.00 160
3029.12 153
3029.25 144
3029.38 132
3029.50 119
3029.63 105
3029.76 93
3029.88 85
3030.01 81
3030.13 81
3030.26 85
3030.39 90
3030.51 96
3030.64 101
3030.77 106
3030.89 111
3031.02 118
3031.14 126
3031.27 135
3031.40 146
3031.52 157
3031.65 168
3031.77 178
3031.90 187
3032.03 194
3032.15 200
3032.28 205
3032.41 208
3032.53 212
3032.66 215
3032.78 220
3032.91 227
3033.04 236
3033.16 248
3033.29 260
3033.42 274
3033.54 286
3033.67 297
3033.79 304
3033.92 308
3034.05 308
3034.17 303
3034.30 296
3034.43 285
3034.55 274
3034.68 264
3034.80 255
3034.93 248
3035.06 243
3035.18 239
3035.31 235
3035.44 231
3035.56 225
3035.69 219
3035.81 214
3035.94 210
3036.07 210
3036.19 213
3036.32 221
3036.45 233
3036.57 248
3036.70 264
3036.83 281
3036.95 296
3037.08 309
3037.20 318
3037.33 323
3037.46 323
3037.58 316
3037.71 304
3037.84 287
3037.96 267
3038.09 247
3038.21 228
3038.34 210
3038.47 196
3038.59 183
3038.72 170
3038.85 157
3038.97 144
3039.10 131
3039.23 120
3039.35 111
3039.48 106
3039.60 105
3039.73 108
3039.86 111
3039.98 114
3040.11 116
3040.24 114
3040.36 110
3040.49 104
3040.62 97
3040.74 91
3040.87 88
3040.99 87
3041.12 89
3041.25 92
3041.37 95
3041.50 96
3041.63 93
3041.75 85
3041.88 73
3042.01 58
3042.13 40
3042.26 22
3042.39 4
3042.51 0
3042.64 0
3042.76 0
3042.89 0
3043.02 0
3043.14 0
3043.27 0
3043.40 0
3043.52 6
3043.65 27
3043.78 53
3043.90 82
3044.03 112
3044.16 144
3044.28 174
3044.41 201
3044.54 224
3044.66 242
3044.79 255
3044.91 264
3045.04 270
3045.17 273
3045.29 274
3045.42 272
3045.55 267
3045.67 259
3045.80 249
3045.93 237
3046.05 225
3046.18 216
3046.31 211
3046.43 210
3046.56 214
3046.69 222
3046.81 234
3046.94 246
3047.07 258
3047.19 269
3047.32 278
3047.44 284
3047.57 287
3047.70 287
3047.82 286
3047.95 285
3048.08 286
3048.20 290
3048.33 296
3048.46 304
3048.58 313
3048.71 320
3048.84 325
3048.96 324
3049.09 319
3049.22 310
3049.34 298
3049.47 283
3049.60 269
3049.72 257
3049.85 248
3049.98 243
3050.10 243
3050.23 247
3050.36 254
3050.48 263
3050.61 273
3050.74 282
3050.86 288
3050.99 293
3051.12 295
3051.24 295
3051.37 294
3051.50 292
3051.62 290
3051.75 289
3051.88 289
3052.00 292
3052.13 297
3052.26 304
3052.38 311
3052.51 318
3052.63 321
3052.76 320
3052.89 315
3053.01 305
3053.14 293
3053.27 281
3053.39 272
3053.52 264
3053.65 259
3053.77 254
3053.90 246
3054.03 236
3054.15 223
3054.28 208
3054.41 195
3054.53 187
3054.66 186
3054.79 194
3054.91 209
3055.04 228
3055.17 249
3055.30 268
3055.42 282
3055.55 290
3055.68 293
3055.80 293
3055.93 290
3056.06 286
3056.18 285
3056.31 284
3056.44 285
3056.56 286
3056.69 283
3056.82 277
3056.94 267
3057.07 254
3057.20 241
3057.32 228
3057.45 220
3057.58 216
3057.70 217
3057.83 222
3057.96 228
3058.08 235
3058.21 240
3058.34 244
3058.46 246
3058.59 248
3058.72 250
3058.84 250
3058.97 250
3059.10 247
3059.22 244
3059.35 239
3059.48 234
3059.60 230
3059.73 230
3059.86 233
3059.98 240
3060.11 250
3060.24 262
3060.37 273
3060.49 283
3060.62 289
3060.75 291
3060.87 289
3061.00 282
3061.13 273
3061.25 261
3061.38 247
3061.51 234
3061.63 220
3061.76 207
3061.89 194
3062.01 181
3062.14 168
3062.27 156
3062.39 146
3062.52 139
3062.65 137
3062.77 140
3062.90 148
3063.03 159
3063.16 169
3063.28 176
3063.41 179
3063.54 176
3063.66 169
3063.79 159
3063.92 150
3064.04 144
3064.17 143
3064.30 147
3064.42 156
3064.55 168
3064.68 182
3064.80 196
3064.93 209
3065.06 219
3065.19 228
3065.31 236
3065.44 243
3065.57 249
3065.69 254
3065.82 257
3065.95 259
3066.07 260
3066.20 259
3066.33 258
3066.45 258
3066.58 260
3066.71 264
3066.84 270
3066.96 278
3067.09 286
3067.22 296
3067.34 306
3067.47 316
3067.60 325
3067.72 334
3067.85 341
3067.98 347
3068.10 351
3068.23 353
3068.36 352
3068.49 349
3068.61 344
3068.74 338
3068.87 329
3068.99 320
3069.12 311
3069.25 301
3069.37 292
3069.50 282
3069.63 272
3069.76 263
3069.88 255
3070.01 249
3070.14 246
3070.26 246
3070.39 250
3070.52 257
3070.64 268
3070.77 279
3070.90 291
3071.03 301
3071.15 308
3071.28 310
3071.41 308
3071.53 302
3071.66 293
3071.79 280
3071.92 266
3072.04 251
3072.17 238
3072.30 226
3072.42 218
3072.55 213
3072.68 211
3072.80 212
3072.93 215
3073.06 218
3073.19 220
3073.31 221
3073.44 220
3073.57 217
3073.69 214
3073.82 209
3073.95 204
3074.08 200
3074.20 195
3074.33 191
3074.46 186
3074.58 180
3074.71 175
3074.84 169
3074.96 165
3075.09 161
3075.22 160
3075.35 161
3075.47 164
3075.60 171
3075.73 179
3075.85 187
3075.98 194
3076.11 200
3076.24 204
3076.36 205
3076.49 205
3076.62 205
3076.74 208
3076.87 214
3077.00 224
3077.13 239
3077.25 257
3077.38 275
3077.51 292
3077.63 305
3077.76 313
3077.89 315
3078.02 312
3078.14 305
3078.27 297
3078.40 291
3078.52 286
3078.65 285
3078.78 286
3078.91 287
3079.03 287
3079.16 282
3079.29 273
3079.42 259
3079.54 242
3079.67 225
3079.80 210
3079.92 201
3080.05 197
3080.18 198
3080.31 202
3080.43 206
3080.56 208
3080.69 206
3080.81 201
3080.94 192
3081.07 182
3081.20 174
3081.32 170
3081.45 171
3081.58 176
3081.71 184
3081.83 194
3081.96 203
3082.09 209
3082.21 211
3082.34 208
3082.47 200
3082.60 189
3082.72 176
3082.85 163
3082.98 150
3083.11 139
3083.23 128
3083.36 118
3083.49 106
3083.61 93
3083.74 77
3083.87 60
3084.00 42
3084.12 25
3084.25 11
3084.38 1
3084.51 0
3084.63 0
3084.76 0
3084.89 0
3085.01 0
3085.14 0
3085.27 1
3085.40 3
3085.52 5
3085.65 6
3085.78 6
3085.91 6
3086.03 6
3086.16 5
3086.29 5
3086.42 6
3086.54 10
3086.67 16
3086.80 25
3086.92 36
3087.05 49
3087.18 63
3087.31 76
3087.43 87
3087.56 95
3087.69 100
3087.82 102
3087.94 103
3088.07 103
3088.20 104
3088.33 107
3088.45 114
3088.58 124
3088.71 136
3088.84 149
3088.96 161
3089.09 171
3089.22 177
3089.34 179
3089.47 178
3089.60 175
3089.73 173
3089.85 171
3089.98 171
3090.11 170
3090.24 169
3090.36 167
3090.49 163
3090.62 156
3090.75 149
3090.87 141
3091.00 134
3091.13 128
3091.26 124
3091.38 122
3091.51 124
3091.64 129
3091.77 138
3091.89 150
3092.02 165
3092.15 180
3092.28 195
3092.40 206
3092.53 213
3092.66 214
3092.79 209
3092.91 199
3093.04 185
3093.17 170
3093.30 156
3093.42 144
3093.55 135
3093.68 131
3093.81 130
3093.93 134
3094.06 140
3094.19 147
3094.32 155
3094.44 161
3094.57 165
3094.70 167
3094.83 168
3094.95 166
3095.08 165
3095.21 163
3095.34 163
3095.46 165
3095.59 169
3095.72 175
3095.85 183
3095.97 191
3096.10 199
3096.23 205
3096.36 209
3096.48 209
3096.61 206
3096.74 201
3096.87 193
3096.99 185
3097.12 177
3097.25 170
3097.38 165
3097.50 163
3097.63 164
3097.76 168
3097.89 175
3098.01 183
3098.14 194
3098.27 204
3098.40 214
3098.52 222
3098.65 227
3098.78 229
3098.91 228
3099.03 222
3099.16 212
3099.29 198
3099.42 182
3099.55 166
3099.67 150
3099.80 136
3099.93 126
3100.06 121
3100.18 120
3100.31 121
3100.44 124
3100.57 128
3100.69 131
3100.82 132
3100.95 131
3101.08 127
3101.20 121
3101.33 113
3101.46 103
3101.59 91
3101.72 78
3101.84 65
3101.97 52
3102.10 40
3102.23 33
3102.35 29
3102.48 30
3102.61 35
3102.74 42
3102.86 51
3102.99 59
3103.12 66
3103.25 71
3103.37 76
3103.50 80
3103.63 86
3103.76 94
3103.89 104
3104.01 117
3104.14 131
3104.27 145
3104.40 156
3104.52 164
3104.65 168
3104.78 169
3104.91 167
3105.04 165
3105.16 163
3105.29 164
3105.42 167
3105.55 173
3105.67 179
3105.80 185
3105.93 190
3106.06 192
3106.18 192
3106.31 191
3106.44 188
3106.57 184
3106.70 180
3106.82 174
3106.95 167
3107.08 157
3107.21 145
3107.33 132
3107.46 120
3107.59 109
3107.72 101
3107.85 98
3107.97 98
3108.10 102
3108.23 109
3108.36 115
3108.48 122
3108.61 127
3108.74 131
3108.87 134
3109.00 137
3109.12 140
3109.25 142
3109.38 142
3109.51 142
3109.64 138
3109.76 130
3109.89 120
3110.02 107
3110.15 93
3110.27 82
3110.40 74
3110.53 71
3110.66 76
3110.79 86
3110.91 100
3111.04 116
3111.17 130
3111.30 140
3111.42 145
3111.55 143
3111.68 136
3111.81 124
3111.94 111
3112.06 96
3112.19 82
3112.32 68
3112.45 55
3112.58 43
3112.70 32
3112.83 21
3112.96 11
3113.09 3
3113.22 0
3113.34 0
3113.47 0
3113.60 0
3113.73 0
3113.85 0
3113.98 0
3114.11 3
3114.24 5
3114.37 6
3114.49 5
3114.62 5
3114.75 4
3114.88 4
3115.01 5
3115.13 7
3115.26 9
3115.39 11
3115.52 11
3115.65 8
3115.77 3
3115.90 0
3116.03 0
3116.16 0
3116.29 0
3116.41 0
3116.54 0
3116.67 14
3116.80 35
3116.93 58
3117.05 82
3117.18 104
3117.31 122
3117.44 137
3117.56 149
3117.69 158
3117.82 166
3117.95 174
3118.08 184
3118.20 195
3118.33 207
3118.46 219
3118.59 230
3118.72 239
3118.84 243
3118.97 243
3119.10 239
3119.23 230
3119.36 219
3119.49 207
3119.61 194
3119.74 182
3119.87 172
3120.00 162
3120.13 154
3120.25 146
3120.38 139
3120.51 132
3120.64 127
3120.77 124
3120.89 123
3121.02 126
3121.15 132
3121.28 139
3121.41 148
3121.53 156
3121.66 162
3121.79 164
3121.92 162
3122.05 157
3122.17 151
3122.30 143
3122.43 137
3122.56 131
3122.69 127
3122.81 125
3122.94 125
3123.07 125
3123.20 125
3123.33 126
3123.46 126
3123.58 125
3123.71 123
3123.84 120
3123.97 116
3124.10 109
3124.22 102
3124.35 95
3124.48 88
3124.61 83
3124.74 81
3124.86 83
3124.99 89
3125.12 100
3125.25 114
3125.38 131
3125.51 148
3125.63 164
3125.76 177
3125.89 186
3126.02 191
3126.15 194
3126.27 195
3126.40 197
3126.53 201
3126.66 207
3126.79 217
3126.91 227
3127.04 238
3127.17 247
3127.30 252
3127.43 253
3127.56 250
3127.68 244
3127.81 237
3127.94 230
3128.07 223
3128.20 218
3128.32 213
3128.45 207
3128.58 201
3128.71 193
3128.84 185
3128.97 177
3129.09 171
3129.22 166
3129.35 164
3129.48 162
3129.61 162
3129.74 160
3129.86 157
3129.99 153
3130.12 148
3130.25 143
3130.38 138
3130.50 135
3130.63 132
3130.76 131
3130.89 130
3131.02 128
3131.15 126
3131.27 122
3131.40 117
3131.53 113
3131.66 110
3131.79 109
3131.92 110
3132.04 114
3132.17 119
3132.30 123
3132.43 126
3132.56 127
3132.69 124
3132.81 119
3132.94 113
3133.07 107
3133.20 103
3133.33 102
3133.46 103
3133.58 106
3133.71 108
3133.84 110
3133.97 111
3134.10 112
3134.23 114
3134.35 118
3134.48 126
3134.61 138
3134.74 152
3134.87 167
3135.00 180
3135.12 189
3135.25 193
3135.38 192
3135.51 185
3135.64 173
3135.77 159
3135.89 144
3136.02 131
3136.15 121
3136.28 115
3136.41 113
3136.54 113
3136.66 113
3136.79 112
3136.92 109
3137.05 103
3137.18 95
3137.31 88
3137.43 81
3137.56 76
3137.69 74
3137.82 74
3137.95 77
3138.08 83
3138.20 92
3138.33 105
3138.46 122
3138.59 142
3138.72 163
3138.85 182
3138.98 196
3139.10 203
3139.23 203
3139.36 196
3139.49 185
3139.62 173
3139.75 162
3139.87 154
3140.00 149
3140.13 145
3140.26 141
3140.39 136
3140.52 129
3140.64 119
3140.77 108
3140.90 99
3141.03 94
3141.16 93
3141.29 99
3141.42 108
3141.54 120
3141.67 132
3141.80 140
3141.93 145
3142.06 146
3142.19 145
3142.31 144
3142.44 143
3142.57 144
3142.70 146
3142.83 146
3142.96 144
3143.09 140
3143.21 133
3143.34 127
3143.47 124
3143.60 125
3143.73 132
3143.86 142
3143.99 154
3144.11 163
3144.24 168
3144.37 166
3144.50 160
3144.63 150
3144.76 139
3144.89 129
3145.01 121
3145.14 116
3145.27 113
3145.40 111
3145.53 110
3145.66 110
3145.79 110
3145.91 111
3146.04 112
3146.17 112
3146.30 110
3146.43 107
3146.56 103
3146.69 97
3146.81 92
3146.94 88
3147.07 87
3147.20 87
3147.33 88
3147.46 89
3147.59 89
3147.71 88
3147.84 85
3147.97 82
3148.10 81
3148.23 84
3148.36 91
3148.49 102
3148.61 117
3148.74 133
3148.87 149
3149.00 163
3149.13 173
3149.26 177
3149.39 177
3149.51 174
3149.64 168
3149.77 163
3149.90 161
3150.03 162
3150.16 168
3150.29 179
3150.42 191
3150.54 204
3150.67 215
3150.80 222
3150.93 223
3151.06 219
3151.19 210
3151.32 200
3151.44 190
3151.57 182
3151.70 176
3151.83 174
3151.96 174
3152.09 175
3152.22 176
3152.35 175
3152.47 173
3152.60 170
3152.73 166
3152.86 161
3152.99 155
3153.12 149
3153.25 142
3153.37 136
3153.50 130
3153.63 125
3153.76 121
3153.89 118
3154.02 114
3154.15 110
3154.28 104
3154.40 97
3154.53 88
3154.66 79
3154.79 73
3154.92 70
3155.05 71
3155.18 77
3155.31 86
3155.43 95
3155.56 105
3155.69 112
3155.82 116
3155.95 117
3156.08 116
3156.21 113
3156.34 111
3156.46 108
3156.59 107
3156.72 106
3156.85 106
3156.98 106
3157.11 105
3157.24 104
3157.37 102
3157.50 99
3157.62 97
3157.75 94
3157.88 92
3158.01 90
3158.14 89
3158.27 87
3158.40 87
3158.53 88
3158.65 89
3158.78 90
3158.91 93
3159.04 95
3159.17 97
3159.30 98
3159.43 96
3159.56 94
3159.69 91
3159.81 89
3159.94 88
3160.07 89
3160.20 92
3160.33 95
3160.46 97
3160.59 96
3160.72 91
3160.85 81
3160.97 68
3161.10 55
3161.23 42
3161.36 32
3161.49 25
3161.62 23
3161.75 22
3161.88 20
3162.00 17
3162.13 10
3162.26 2
3162.39 0
3162.52 0
3162.65 0
3162.78 0
3162.91 0
3163.04 0
3163.17 0
3163.29 2
3163.42 12
3163.55 22
3163.68 33
3163.81 44
3163.94 54
3164.07 61
3164.20 66
3164.33 68
3164.45 68
3164.58 66
3164.71 63
3164.84 61
3164.97 60
3165.10 60
3165.23 62
3165.36 65
3165.49 68
3165.62 71
3165.74 75
3165.87 77
3166.00 77
3166.13 75
3166.26 71
3166.39 65
3166.52 57
3166.65 51
3166.78 46
3166.90 46
3167.03 50
3167.16 59
3167.29 71
3167.42 84
3167.55 99
3167.68 112
3167.81 124
3167.94 133
3168.07 140
3168.19 144
3168.32 147
3168.45 148
3168.58 147
3168.71 144
3168.84 140
3168.97 135
3169.10 129
3169.23 124
3169.36 120
3169.49 119
3169.61 118
3169.74 119
3169.87 118
3170.00 116
3170.13 112
3170.26 106
3170.39 101
3170.52 97
3170.65 97
3170.78 100
3170.90 105
3171.03 111
3171.16 116
3171.29 119
3171.42 117
3171.55 113
3171.68 107
3171.81 103
3171.94 102
3172.07 107
3172.20 116
3172.32 130
3172.45 146
3172.58 163
3172.71 177
3172.84 189
3172.97 197
3173.10 203
3173.23 207
3173.36 211
3173.49 215
3173.62 219
3173.75 224
3173.87 226
3174.00 226
3174.13 223
3174.26 216
3174.39 207
3174.52 197
3174.65 188
3174.78 180
3174.91 173
3175.04 168
3175.17 164
3175.30 160
3175.42 155
3175.55 150
3175.68 147
3175.81 148
3175.94 153
3176.07 162
3176.20 175
3176.33 190
3176.46 204
3176.59 216
3176.72 225
3176.85 232
3176.97 236
3177.10 238
3177.23 240
3177.36 240
3177.49 240
3177.62 237
3177.75 232
3177.88 226
3178.01 217
3178.14 207
3178.27 197
3178.40 188
3178.52 181
3178.65 176
3178.78 174
3178.91 174
3179.04 175
3179.17 178
3179.30 182
3179.43 186
3179.56 190
3179.69 194
3179.82 195
3179.95 194
3180.08 190
3180.21 184
3180.33 177
3180.46 171
3180.59 166
3180.72 163
3180.85 163
3180.98 164
3181.11 165
3181.24 164
3181.37 161
3181.50 157
3181.63 152
3181.76 148
3181.89 146
3182.02 146
3182.14 148
3182.27 151
3182.40 155
3182.53 159
3182.66 162
3182.79 165
3182.92 168
3183.05 171
3183.18 172
3183.31 172
3183.44 170
3183.57 166
3183.70 158
3183.83 149
3183.96 137
3184.08 125
3184.21 114
3184.34 104
3184.47 96
3184.60 90
3184.73 86
3184.86 82
3184.99 79
3185.12 74
3185.25 69
3185.38 65
3185.51 63
3185.64 65
3185.77 72
3185.90 83
3186.02 95
3186.15 106
3186.28 114
3186.41 118
3186.54 118
3186.67 116
3186.80 115
3186.93 117
3187.06 124
3187.19 134
3187.32 148
3187.45 160
3187.58 170
3187.71 175
3187.84 174
3187.97 167
3188.10 156
3188.22 142
3188.35 126
3188.48 111
3188.61 97
3188.74 86
3188.87 78
3189.00 73
3189.13 71
3189.26 69
3189.39 68
3189.52 66
3189.65 62
3189.78 59
3189.91 57
3190.04 58
3190.17 64
3190.30 74
3190.43 89
3190.55 106
3190.68 123
3190.81 138
3190.94 150
3191.07 159
3191.20 165
3191.33 169
3191.46 171
3191.59 174
3191.72 176
3191.85 179
3191.98 183
3192.11 187
3192.24 190
3192.37 194
3192.50 197
3192.63 199
3192.76 201
3192.89 204
3193.02 208
3193.14 214
3193.27 221
3193.40 228
3193.53 234
3193.66 238
3193.79 238
3193.92 235
3194.05 229
3194.18 221
3194.31 213
3194.44 207
3194.57 202
3194.70 199
3194.83 196
3194.96 192
3195.09 187
3195.22 180
3195.35 173
3195.48 167
3195.61 163
3195.74 162
3195.87 165
3196.00 171
3196.12 179
3196.25 186
3196.38 190
3196.51 191
3196.64 187
3196.77 180
3196.90 171
3197.03 163
3197.16 156
3197.29 151
3197.42 147
3197.55 143
3197.68 137
3197.81 128
3197.94 116
3198.07 102
3198.20 89
3198.33 77
3198.46 68
3198.59 63
3198.72 62
3198.85 63
3198.98 65
3199.11 67
3199.24 68
3199.37 68
3199.49 66
3199.62 61
3199.75 53
3199.88 43
3200.01 30
3200.14 16
3200.27 1
3200.40 0
3200.53 0
3200.66 0
3200.79 0
3200.92 0
3201.05 0
3201.18 0
3201.31 0
3201.44 13
3201.57 30
3201.70 47
3201.83 62
3201.96 74
3202.09 80
3202.22 82
3202.35 80
3202.48 74
3202.61 65
3202.74 56
3202.87 46
3203.00 38
3203.13 30
3203.26 25
3203.39 22
3203.52 21
3203.65 24
3203.78 28
3203.90 36
3204.03 45
3204.16 55
3204.29 65
3204.42 74
3204.55 81
3204.68 84
3204.81 83
3204.94 77
3205.07 66
3205.20 53
3205.33 40
3205.46 28
3205.59 19
3205.72 16
3205.85 17
3205.98 22
3206.11 30
3206.24 39
3206.37 49
3206.50 57
3206.63 64
3206.76 70
3206.89 75
3207.02 79
3207.15 83
3207.28 86
3207.41 88
3207.54 89
3207.67 88
3207.80 85
3207.93 79
3208.06 71
3208.19 61
3208.32 52
3208.45 43
3208.58 37
3208.71 35
3208.84 37
3208.97 43
3209.10 52
3209.23 63
3209.36 74
3209.49 86
3209.62 97
3209.75 107
3209.88 116
3210.01 124
3210.14 130
3210.27 133
3210.40 133
3210.53 129
3210.66 122
3210.79 112
3210.91 101
3211.04 91
3211.17 83
3211.30 80
3211.43 82
3211.56 90
3211.69 104
3211.82 122
3211.95 144
3212.08 167
3212.21 190
3212.34 208
3212.47 222
3212.60 230
3212.73 231
3212.86 227
3212.99 219
3213.12 209
3213.25 198
3213.38 189
3213.51 180
3213.64 171
3213.77 162
3213.90 152
3214.03 139
3214.16 126
3214.29 112
3214.42 99
3214.55 88
3214.68 81
3214.81 77
3214.94 76
3215.07 77
3215.20 80
3215.33 83
3215.46 85
3215.59 88
3215.72 90
3215.85 91
3215.98 94
3216.11 97
3216.24 100
3216.37 103
3216.50 106
3216.63 108
3216.76 108
3216.89 106
3217.02 104
3217.15 102
3217.28 102
3217.41 104
3217.54 110
3217.67 117
3217.80 127
3217.93 138
3218.06 149
3218.19 159
3218.32 169
3218.45 178
3218.58 185
3218.71 191
3218.84 195
3218.97 195
3219.10 193
3219.23 187
3219.36 178
3219.49 167
3219.62 156
3219.75 144
3219.88 133
3220.01 123
3220.14 113
3220.27 104
3220.40 96
3220.53 90
3220.66 85
3220.79 82
3220.92 81
3221.05 81
3221.18 80
3221.31 78
3221.44 75
3221.57 70
3221.70 65
3221.83 59
3221.96 55
3222.10 52
3222.23 51
3222.36 50
3222.49 49
3222.62 47
3222.75 44
3222.88 40
3223.01 34
3223.14 28
3223.27 21
3223.40 13
3223.53 5
3223.66 0
3223.79 0
3223.92 0
3224.05 0
3224.18 0
3224.31 0
3224.44 0
3224.57 0
3224.70 6
3224.83 20
3224.96 34
3225.09 47
3225.22 57
3225.35 64
3225.48 69
3225.61 70
3225.74 69
3225.87 67
3226.00 63
3226.13 59
3226.26 55
3226.39 52
3226.52 50
3226.65 50
3226.78 51
3226.91 53
3227.04 54
3227.17 55
3227.30 54
3227.43 52
3227.56 50
3227.69 48
3227.82 47
3227.95 48
3228.08 51
3228.21 56
3228.34 64
3228.47 73
3228.60 82
3228.73 90
3228.86 95
3228.99 96
3229.13 91
3229.26 82
3229.39 70
3229.52 56
3229.65 43
3229.78 32
3229.91 27
3230.04 27
3230.17 31
3230.30 38
3230.43 47
3230.56 55
3230.69 62
3230.82 66
3230.95 67
3231.08 67
3231.21 65
3231.34 61
3231.47 58
3231.60 55
3231.73 51
3231.86 48
3231.99 46
3232.12 46
3232.25 48
3232.38 53
3232.51 62
3232.64 74
3232.77 88
3232.90 103
3233.03 118
3233.16 129
3233.29 138
3233.42 144
3233.56 148
3233.69 151
3233.82 153
3233.95 156
3234.08 160
3234.21 166
3234.34 172
3234.47 179
3234.60 186
3234.73 194
3234.86 201
3234.99 205
3235.12 205
3235.25 201
3235.38 191
3235.51 177
3235.64 158
3235.77 138
3235.90 117
3236.03 99
3236.16 83
3236.29 70
3236.42 60
3236.55 52
3236.68 47
3236.81 43
3236.95 40
3237.08 38
3237.21 37
3237.34 36
3237.47 35
3237.60 34
3237.73 33
3237.86 33
3237.99 34
3238.12 35
3238.25 36
3238.38 37
3238.51 37
3238.64 36
3238.77 35
3238.90 35
3239.03 38
3239.16 43
3239.29 50
3239.42 59
3239.55 69
3239.68 78
3239.81 85
3239.95 89
3240.08 90
3240.21 89
3240.34 88
3240.47 87
3240.60 88
3240.73 92
3240.86 100
3240.99 110
3241.12 123
3241.25 135
3241.38 146
3241.51 154
3241.64 159
3241.77 159
3241.90 155
3242.03 148
3242.16 139
3242.29 128
3242.42 118
3242.56 110
3242.69 105
3242.82 103
3242.95 103
3243.08 105
3243.21 107
3243.34 110
3243.47 113
3243.60 117
3243.73 122
3243.86 128
3243.99 134
3244.12 140
3244.25 144
3244.38 147
3244.51 147
3244.64 148
3244.77 149
3244.91 152
3245.04 157
3245.17 163
3245.30 167
3245.43 168
3245.56 165
3245.69 158
3245.82 147
3245.95 134
3246.08 123
3246.21 114
3246.34 108
3246.47 107
3246.60 110
3246.73 115
3246.86 123
3246.99 131
3247.13 137
3247.26 141
3247.39 142
3247.52 139
3247.65 132
3247.78 121
3247.91 108
3248.04 94
3248.17 80
3248.30 68
3248.43 58
3248.56 50
3248.69 43
3248.82 38
3248.95 33
3249.09 31
3249.22 30
3249.35 33
3249.48 39
3249.61 48
3249.74 58
3249.87 68
3250.00 75
3250.13 80
3250.26 80
3250.39 76
3250.52 67
3250.65 56
3250.78 43
3250.91 32
3251.05 23
3251.18 19
3251.31 21
3251.44 29
3251.57 41
3251.70 55
3251.83 67
3251.96 76
3252.09 80
3252.22 79
3252.35 75
3252.48 69
3252.61 65
3252.74 64
3252.88 65
3253.01 68
3253.14 71
3253.27 72
3253.40 70
3253.53 66
3253.66 60
3253.79 53
3253.92 48
3254.05 46
3254.18 48
3254.31 52
3254.44 60
3254.58 70
3254.71 80
3254.84 91
3254.97 101
3255.10 111
3255.23 120
3255.36 128
3255.49 136
3255.62 143
3255.75 149
3255.88 154
3256.01 158
3256.14 160
3256.28 160
3256.41 159
3256.54 156
3256.67 153
3256.80 149
3256.93 145
3257.06 143
3257.19 141
3257.32 141
3257.45 140
3257.58 138
3257.71 135
3257.85 131
3257.98 124
3258.11 115
3258.24 104
3258.37 92
3258.50 81
3258.63 71
3258.76 63
3258.89 58
3259.02 55
3259.15 55
3259.28 55
3259.42 56
3259.55 58
3259.68 61
3259.81 64
3259.94 69
3260.07 73
3260.20 78
3260.33 83
3260.46 88
3260.59 92
3260.72 97
3260.86 103
3260.99 111
3261.12 119
3261.25 127
3261.38 134
3261.51 139
3261.64 141
3261.77 140
3261.90 137
3262.03 135
3262.16 133
3262.30 132
3262.43 132
3262.56 132
3262.69 131
3262.82 127
3262.95 120
3263.08 110
3263.21 97
3263.34 82
3263.47 66
3263.60 50
3263.74 38
3263.87 29
3264.00 26
3264.13 30
3264.26 40
3264.39 57
3264.52 77
3264.65 98
3264.78 117
3264.91 132
3265.05 139
3265.18 139
3265.31 130
3265.44 115
3265.57 96
3265.70 77
3265.83 61
3265.96 48
3266.09 40
3266.22 37
3266.35 36
3266.49 37
3266.62 39
3266.75 41
3266.88 43
3267.01 46
3267.14 51
3267.27 56
3267.40 61
3267.53 64
3267.67 65
3267.80 64
3267.93 60
3268.06 55
3268.19 51
3268.32 48
3268.45 47
3268.58 48
3268.71 50
3268.84 53
3268.98 58
3269.11 63
3269.24 69
3269.37 74
3269.50 77
3269.63 77
3269.76 72
3269.89 64
3270.02 51
3270.16 36
3270.29 21
3270.42 7
3270.55 0
3270.68 0
3270.81 0
3270.94 0
3271.07 0
3271.20 0
3271.34 0
3271.47 0
3271.60 7
3271.73 14
3271.86 18
3271.99 18
3272.12 16
3272.25 12
3272.38 7
3272.52 6
3272.65 8
3272.78 15
3272.91 26
3273.04 41
3273.17 57
3273.30 74
3273.43 88
3273.56 100
3273.70 109
3273.83 115
3273.96 119
3274.09 122
3274.22 123
3274.35 123
3274.48 121
3274.61 118
3274.74 114
3274.88 108
3275.01 101
3275.14 94
3275.27 87
3275.40 80
3275.53 74
3275.66 69
3275.79 68
3275.93 69
3276.06 73
3276.19 80
3276.32 88
3276.45 96
3276.58 101
3276.71 103
3276.84 102
3276.98 99
3277.11 95
3277.24 92
3277.37 93
3277.50 96
3277.63 104
3277.76 113
3277.89 123
3278.02 134
3278.16 144
3278.29 154
3278.42 165
3278.55 177
3278.68 190
3278.81 204
3278.94 219
3279.07 233
3279.21 244
3279.34 253
3279.47 257
3279.60 257
3279.73 252
3279.86 244
3279.99 234
3280.13 221
3280.26 209
3280.39 198
3280.52 189
3280.65 183
3280.78 180
3280.91 182
3281.04 186
3281.18 192
3281.31 199
3281.44 205
3281.57 210
3281.70 214
3281.83 218
3281.96 221
3282.09 226
3282.23 230
3282.36 235
3282.49 240
3282.62 244
3282.75 248
3282.88 253
3283.01 259
3283.15 268
3283.28 279
3283.41 293
3283.54 309
3283.67 326
3283.80 343
3283.93 357
3284.06 370
3284.20 380
3284.33 387
3284.46 390
3284.59 391
3284.72 390
3284.85 387
3284.98 383
3285.12 380
3285.25 379
3285.38 381
3285.51 384
3285.64 387
3285.77 390
3285.90 390
3286.04 386
3286.17 379
3286.30 370
3286.43 360
3286.56 351
3286.69 347
3286.82 347
3286.96 352
3287.09 362
3287.22 375
3287.35 389
3287.48 404
3287.61 418
3287.74 429
3287.88 438
3288.01 444
3288.14 447
3288.27 449
3288.40 448
3288.53 444
3288.66 439
3288.80 431
3288.93 421
3289.06 410
3289.19 397
3289.32 384
3289.45 370
3289.58 356
3289.72 341
3289.85 326
3289.98 310
3290.11 295
3290.24 281
3290.37 268
3290.50 259
3290.64 253
3290.77 250
3290.90 250
3291.03 252
3291.16 253
3291.29 254
3291.43 251
3291.56 246
3291.69 238
3291.82 229
3291.95 219
3292.08 210
3292.21 201
3292.35 191
3292.48 182
3292.61 171
3292.74 160
3292.87 150
3293.00 142
3293.13 137
3293.27 135
3293.40 136
3293.53 137
3293.66 138
3293.79 137
3293.92 134
3294.06 131
3294.19 129
3294.32 128
3294.45 130
3294.58 133
3294.71 136
3294.85 138
3294.98 138
3295.11 136
3295.24 132
3295.37 128
3295.50 125
3295.63 124
3295.77 126
3295.90 130
3296.03 137
3296.16 144
3296.29 152
3296.42 160
3296.56 167
3296.69 174
3296.82 180
3296.95 185
3297.08 190
3297.21 195
3297.35 199
3297.48 203
3297.61 207
3297.74 210
3297.87 212
3298.00 211
3298.14 206
3298.27 197
3298.40 184
3298.53 166
3298.66 145
3298.79 123
3298.93 102
3299.06 85
3299.19 74
3299.32 70
3299.45 72
3299.58 79
3299.72 90
3299.85 102
3299.98 113
3300.11 124
3300.24 132
3300.37 139
3300.51 145
3300.64 151
3300.77 157
3300.90 163
3301.03 169
3301.16 174
3301.30 179
3301.43 182
3301.56 184
3301.69 184
3301.82 182
3301.95 177
3302.09 172
3302.22 165
3302.35 158
3302.48 151
3302.61 146
3302.74 144
3302.88 144
3303.01 147
3303.14 152
3303.27 160
3303.40 168
3303.53 177
3303.67 184
3303.80 191
3303.93 196
3304.06 200
3304.19 204
3304.33 206
3304.46 209
3304.59 212
3304.72 217
3304.85 224
3304.98 235
3305.12 249
3305.25 268
3305.38 290
3305.51 313
3305.64 336
3305.78 356
3305.91 371
3306.04 382
3306.17 389
3306.30 392
3306.43 394
3306.57 396
3306.70 399
3306.83 403
3306.96 407
3307.09 410
3307.23 411
3307.36 408
3307.49 400
3307.62 386
3307.75 369
3307.88 348
3308.02 326
3308.15 305
3308.28 285
3308.41 268
3308.54 254
3308.68 242
3308.81 234
3308.94 229
3309.07 226
3309.20 227
3309.33 230
3309.47 235
3309.60 242
3309.73 248
3309.86 252
3309.99 253
3310.13 250
3310.26 245
3310.39 237
3310.52 229
3310.65 221
3310.79 214
3310.92 209
3311.05 206
3311.18 204
3311.31 205
3311.44 206
3311.58 208
3311.71 209
3311.84 210
3311.97 210
3312.10 208
3312.24 205
3312.37 199
3312.50 192
3312.63 183
3312.76 172
3312.90 160
3313.03 147
3313.16 134
3313.29 124
3313.42 117
3313.56 114
3313.69 117
3313.82 123
3313.95 133
3314.08 143
3314.22 152
3314.35 159
3314.48 161
3314.61 158
3314.74 150
3314.88 139
3315.01 125
3315.14 110
3315.27 96
3315.40 83
3315.54 72
3315.67 65
3315.80 61
3315.93 60
3316.06 60
3316.20 62
3316.33 63
3316.46 63
3316.59 61
3316.72 57
3316.86 50
3316.99 42
3317.12 31
3317.25 20
3317.38 8
3317.52 0
3317.65 0
3317.78 0
3317.91 0
3318.04 0
3318.18 0
3318.31 0
3318.44 0
3318.57 5
3318.70 19
3318.84 32
3318.97 42
3319.10 46
3319.23 46
3319.36 41
3319.50 34
3319.63 28
3319.76 24
3319.89 24
3320.02 30
3320.16 39
3320.29 50
3320.42 63
3320.55 73
3320.68 82
3320.82 88
3320.95 92
3321.08 95
3321.21 97
3321.35 98
3321.48 97
3321.61 95
3321.74 91
3321.87 84
3322.01 76
3322.14 67
3322.27 59
3322.40 52
3322.53 49
3322.67 48
3322.80 51
3322.93 57
3323.06 64
3323.19 73
3323.33 82
3323.46 90
3323.59 97
3323.72 102
3323.86 106
3323.99 109
3324.12 110
3324.25 110
3324.38 109
3324.52 108
3324.65 108
3324.78 109
3324.91 112
3325.05 115
3325.18 119
3325.31 121
3325.44 121
3325.57 119
3325.71 114
3325.84 107
3325.97 99
3326.10 91
3326.23 83
3326.37 77
3326.50 73
3326.63 72
3326.76 74
3326.90 77
3327.03 83
3327.16 89
3327.29 95
3327.42 100
3327.56 104
3327.69 107
3327.82 109
3327.95 109
3328.09 108
3328.22 107
3328.35 106
3328.48 106
3328.61 107
3328.75 110
3328.88 113
3329.01 116
3329.14 119
3329.28 120
3329.41 118
3329.54 113
3329.67 108
3329.81 101
3329.94 96
3330.07 92
3330.20 90
3330.33 92
3330.47 96
3330.60 103
3330.73 111
3330.86 120
3331.00 128
3331.13 135
3331.26 141
3331.39 145
3331.53 147
3331.66 146
3331.79 144
3331.92 140
3332.05 136
3332.19 135
3332.32 136
3332.45 140
3332.58 148
3332.72 156
3332.85 165
3332.98 172
3333.11 175
3333.25 174
3333.38 170
3333.51 162
3333.64 151
3333.77 139
3333.91 127
3334.04 114
3334.17 102
3334.30 92
3334.44 82
3334.57 75
3334.70 68
3334.83 61
3334.97 55
3335.10 51
3335.23 47
3335.36 46
3335.50 47
3335.63 50
3335.76 54
3335.89 60
3336.03 66
3336.16 71
3336.29 76
3336.42 79
3336.55 82
3336.69 83
3336.82 84
3336.95 82
3337.08 78
3337.22 71
3337.35 61
3337.48 48
3337.61 35
3337.75 22
3337.88 12
3338.01 5
3338.14 1
3338.28 1
3338.41 4
3338.54 7
3338.67 9
3338.81 10
3338.94 8
3339.07 5
3339.20 0
3339.34 0
3339.47 0
3339.60 0
3339.73 0
3339.87 0
3340.00 0
3340.13 1
3340.26 6
3340.40 10
3340.53 13
3340.66 15
3340.79 18
3340.93 22
3341.06 28
3341.19 38
3341.32 50
3341.46 63
3341.59 77
3341.72 89
3341.85 99
3341.99 106
3342.12 110
3342.25 111
3342.38 111
3342.52 110
3342.65 110
3342.78 110
3342.91 109
3343.05 106
3343.18 101
3343.31 92
3343.44 81
3343.58 67
3343.71 54
3343.84 42
3343.97 34
3344.11 30
3344.24 30
3344.37 33
3344.50 36
3344.64 40
3344.77 42
3344.90 43
3345.03 42
3345.17 40
3345.30 37
3345.43 34
3345.56 32
3345.70 29
3345.83 28
3345.96 28
3346.09 30
3346.23 32
3346.36 34
3346.49 36
3346.63 38
3346.76 39
3346.89 39
3347.02 40
3347.16 41
3347.29 43
3347.42 44
3347.55 44
3347.69 41
3347.82 36
3347.95 28
3348.08 18
3348.22 9
3348.35 0
3348.48 0
3348.61 0
3348.75 0
3348.88 0
3349.01 0
3349.15 7
3349.28 14
3349.41 23
3349.54 34
3349.68 46
3349.81 57
3349.94 67
3350.07 75
3350.21 78
3350.34 77
3350.47 72
3350.60 64
3350.74 54
3350.87 44
3351.00 35
3351.14 28
3351.27 21
3351.40 16
3351.53 12
3351.67 8
3351.80 5
3351.93 3
3352.06 3
3352.20 5
3352.33 9
3352.46 15
3352.60 23
3352.73 31
3352.86 39
3352.99 46
3353.13 49
3353.26 49
3353.39 44
3353.52 36
3353.66 24
3353.79 11
3353.92 0
3354.06 0
3354.19 0
3354.32 0
3354.45 0
3354.59 11
3354.72 29
3354.85 48
3354.98 66
3355.12 79
3355.25 87
3355.38 88
3355.52 83
3355.65 72
3355.78 58
3355.91 42
3356.05 26
3356.18 14
3356.31 5
3356.45 1
3356.58 1
3356.71 4
3356.84 8
3356.98 13
3357.11 18
3357.24 22
3357.38 28
3357.51 35
3357.64 43
3357.77 52
3357.91 60
3358.04 65
3358.17 68
3358.30 67
3358.44 63
3358.57 57
3358.70 50
3358.84 44
3358.97 40
3359.10 38
3359.23 38
3359.37 40
3359.50 44
3359.63 49
3359.77 54
3359.90 57
3360.03 57
3360.16 55
3360.30 51
3360.43 45
3360.56 39
3360.70 33
3360.83 29
3360.96 26
3361.10 25
3361.23 24
3361.36 23
3361.49 20
3361.63 17
3361.76 11
3361.89 4
3362.03 0
3362.16 0
3362.29 0
3362.42 0
3362.56 0
3362.69 0
3362.82 8
3362.96 18
3363.09 26
3363.22 32
3363.35 33
3363.49 29
3363.62 22
3363.75 13
3363.89 5
3364.02 0
3364.15 0
3364.29 0
3364.42 0
3364.55 0
3364.68 0
3364.82 0
3364.95 0
3365.08 0
3365.22 5
3365.35 14
3365.48 26
3365.62 38
3365.75 50
3365.88 60
3366.01 65
3366.15 65
3366.28 60
3366.41 51
3366.55 38
3366.68 25
3366.81 13
3366.95 4
3367.08 0
3367.21 1
3367.34 6
3367.48 16
3367.61 29
3367.74 42
3367.88 55
3368.01 66
3368.14 75
3368.28 80
3368.41 82
3368.54 79
3368.67 73
3368.81 64
3368.94 52
3369.07 40
3369.21 28
3369.34 18
3369.47 11
3369.61 7
3369.74 5
3369.87 5
3370.00 5
3370.14 3
3370.27 1
3370.40 0
3370.54 0
3370.67 0
3370.80 0
3370.94 0
3371.07 0
3371.20 3
3371.34 18
3371.47 35
3371.60 53
3371.74 71
3371.87 85
3372.00 94
3372.13 98
3372.27 97
3372.40 92
3372.53 84
3372.67 76
3372.80 69
3372.93 65
3373.07 64
3373.20 66
3373.33 70
3373.47 75
3373.60 79
3373.73 81
3373.87 81
3374.00 77
3374.13 69
3374.26 60
3374.40 51
3374.53 43
3374.66 37
3374.80 33
3374.93 34
3375.06 37
3375.20 42
3375.33 49
3375.46 58
3375.60 68
3375.73 79
3375.86 90
3376.00 101
3376.13 111
3376.26 121
3376.40 129
3376.53 137
3376.66 144
3376.80 152
3376.93 161
3377.06 169
3377.19 177
3377.33 184
3377.46 189
3377.59 193
3377.73 195
3377.86 196
3377.99 197
3378.13 197
3378.26 198
3378.39 198
3378.53 198
3378.66 199
3378.79 199
3378.93 199
3379.06 199
3379.19 199
3379.33 199
3379.46 198
3379.59 196
3379.73 193
3379.86 189
3379.99 185
3380.13 180
3380.26 175
3380.39 170
3380.53 163
3380.66 156
3380.79 147
3380.93 135
3381.06 122
3381.19 108
3381.33 93
3381.46 78
3381.59 65
3381.73 53
3381.86 43
3381.99 34
3382.13 27
3382.26 21
3382.39 17
3382.53 14
3382.66 14
3382.79 16
3382.93 19
3383.06 23
3383.19 25
3383.33 25
3383.46 20
3383.59 11
3383.73 0
3383.86 0
3383.99 0
3384.13 0
3384.26 0
3384.39 0
3384.53 0
3384.66 0
3384.79 15
3384.93 29
3385.06 39
3385.19 45
3385.33 46
3385.46 45
3385.59 40
3385.73 34
3385.86 27
3385.99 21
3386.13 16
3386.26 13
3386.39 12
3386.53 13
3386.66 14
3386.79 17
3386.93 20
3387.06 24
3387.19 30
3387.33 38
3387.46 48
3387.59 61
3387.73 75
3387.86 88
3387.99 98
3388.13 105
3388.26 106
3388.39 104
3388.53 100
3388.66 97
3388.79 96
3388.93 100
3389.06 107
3389.19 116
3389.33 126
3389.46 135
3389.59 142
3389.73 148
3389.86 152
3390.00 154
3390.13 157
3390.26 158
3390.40 159
3390.53 159
3390.66 157
3390.80 153
3390.93 147
3391.06 140
3391.20 133
3391.33 125
3391.46 118
3391.60 112
3391.73 107
3391.86 104
3392.00 103
3392.13 102
3392.26 101
3392.40 101
3392.53 102
3392.66 102
3392.80 104
3392.93 107
3393.07 112
3393.20 119
3393.33 127
3393.47 134
3393.60 139
3393.73 143
3393.87 144
3394.00 143
3394.13 141
3394.27 138
3394.40 134
3394.53 129
3394.67 123
3394.80 117
3394.94 110
3395.07 104
3395.20 99
3395.34 96
3395.47 95
3395.60 95
3395.74 96
3395.87 98
3396.00 99
3396.14 99
3396.27 99
3396.40 99
3396.54 100
3396.67 102
3396.81 105
3396.94 109
3397.07 111
3397.21 110
3397.34 107
3397.47 101
3397.61 93
3397.74 87
3397.87 82
3398.01 81
3398.14 82
3398.28 84
3398.41 84
3398.54 81
3398.68 74
3398.81 64
3398.94 52
3399.08 41
3399.21 33
3399.34 30
3399.48 31
3399.61 37
3399.75 45
3399.88 56
3400.01 68
3400.15 82
3400.28 97
3400.41 111
3400.55 126
3400.68 139
3400.81 150
3400.95 158
3401.08 163
3401.22 166
3401.35 167
3401.48 168
3401.62 167
3401.75 165
3401.88 163
3402.02 160
3402.15 158
3402.29 156
3402.42 156
3402.55 160
3402.69 167
3402.82 177
3402.95 190
3403.09 206
3403.22 224
3403.35 244
3403.49 265
3403.62 287
3403.76 309
3403.89 332
3404.02 354
3404.16 376
3404.29 396
3404.42 414
3404.56 431
3404.69 446
3404.83 460
3404.96 474
3405.09 489
3405.23 505
3405.36 524
3405.49 545
3405.63 567
3405.76 589
3405.90 609
3406.03 626
3406.16 639
3406.30 648
3406.43 655
3406.57 661
3406.70 666
3406.83 673
3406.97 679
3407.10 687
3407.23 695
3407.37 703
3407.50 712
3407.64 721
3407.77 729
3407.90 734
3408.04 735
3408.17 730
3408.30 720
3408.44 704
3408.57 683
3408.71 660
3408.84 636
3408.97 614
3409.11 594
3409.24 578
3409.38 564
3409.51 553
3409.64 544
3409.78 535
3409.91 525
3410.04 514
3410.18 501
3410.31 484
3410.45 465
3410.58 444
3410.71 422
3410.85 400
3410.98 379
3411.12 360
3411.25 344
3411.38 331
3411.52 322
3411.65 314
3411.78 306
3411.92 296
3412.05 283
3412.19 266
3412.32 245
3412.45 223
3412.59 201
3412.72 182
3412.86 166
3412.99 157
3413.12 153
3413.26 155
3413.39 161
3413.53 172
3413.66 184
3413.79 195
3413.93 205
3414.06 211
3414.20 212
3414.33 208
3414.46 199
3414.60 187
3414.73 173
3414.87 159
3415.00 146
3415.13 134
3415.27 124
3415.40 116
3415.53 110
3415.67 106
3415.80 104
3415.94 104
3416.07 107
3416.20 111
3416.34 116
3416.47 122
3416.61 127
3416.74 132
3416.87 136
3417.01 140
3417.14 144
3417.28 147
3417.41 149
3417.54 150
3417.68 149
3417.81 145
3417.95 139
3418.08 132
3418.21 125
3418.35 120
3418.48 117
3418.62 119
3418.75 123
3418.88 132
3419.02 142
3419.15 153
3419.29 164
3419.42 174
3419.56 181
3419.69 186
3419.82 188
3419.96 187
3420.09 183
3420.23 176
3420.36 165
3420.49 151
3420.63 134
3420.76 116
3420.90 97
3421.03 80
3421.16 66
3421.30 56
3421.43 51
3421.57 51
3421.70 56
3421.83 64
3421.97 73
3422.10 81
3422.24 87
3422.37 90
3422.50 90
3422.64 88
3422.77 84
3422.91 82
3423.04 80
3423.18 80
3423.31 81
3423.44 81
3423.58 80
3423.71 76
3423.85 71
3423.98 67
3424.11 64
3424.25 66
3424.38 72
3424.52 83
3424.65 98
3424.78 114
3424.92 128
3425.05 138
3425.19 142
3425.32 142
3425.46 138
3425.59 133
3425.72 127
3425.86 124
3425.99 123
3426.13 127
3426.26 135
3426.39 145
3426.53 157
3426.66 169
3426.80 179
3426.93 187
3427.07 191
3427.20 191
3427.33 188
3427.47 181
3427.60 171
3427.74 158
3427.87 142
3428.01 125
3428.14 109
3428.27 95
3428.41 85
3428.54 81
3428.68 83
3428.81 91
3428.94 105
3429.08 122
3429.21 142
3429.35 161
3429.48 179
3429.62 194
3429.75 205
3429.88 213
3430.02 219
3430.15 223
3430.29 226
3430.42 228
3430.56 229
3430.69 227
3430.82 222
3430.96 212
3431.09 200
3431.23 186
3431.36 175
3431.50 167
3431.63 163
3431.76 162
3431.90 163
3432.03 163
3432.17 162
3432.30 158
3432.44 154
3432.57 150
3432.70 148
3432.84 149
3432.97 152
3433.11 156
3433.24 160
3433.38 163
3433.51 165
3433.64 168
3433.78 171
3433.91 178
3434.05 188
3434.18 201
3434.32 216
3434.45 232
3434.58 246
3434.72 260
3434.85 271
3434.99 283
3435.12 296
3435.26 311
3435.39 328
3435.53 346
3435.66 363
3435.79 378
3435.93 390
3436.06 396
3436.20 398
3436.33 396
3436.47 390
3436.60 382
3436.73 371
3436.87 358
3437.00 343
3437.14 326
3437.27 308
3437.41 288
3437.54 266
3437.68 244
3437.81 223
3437.94 202
3438.08 185
3438.21 171
3438.35 162
3438.48 160
3438.62 162
3438.75 169
3438.89 178
3439.02 188
3439.15 196
3439.29 202
3439.42 207
3439.56 210
3439.69 214
3439.83 219
3439.96 225
3440.10 232
3440.23 237
3440.36 239
3440.50 237
3440.63 229
3440.77 216
3440.90 199
3441.04 179
3441.17 157
3441.31 136
3441.44 117
3441.57 102
3441.71 93
3441.84 89
3441.98 93
3442.11 101
3442.25 112
3442.38 123
3442.52 132
3442.65 137
3442.78 138
3442.92 135
3443.05 131
3443.19 129
3443.32 132
3443.46 139
3443.59 150
3443.73 164
3443.86 178
3444.00 190
3444.13 199
3444.26 204
3444.40 205
3444.53 204
3444.67 202
3444.80 200
3444.94 196
3445.07 193
3445.21 189
3445.34 184
3445.48 180
3445.61 175
3445.74 170
3445.88 164
3446.01 158
3446.15 152
3446.28 146
3446.42 140
3446.55 135
3446.69 132
3446.82 131
3446.96 131
3447.09 129
3447.22 126
3447.36 119
3447.49 107
3447.63 92
3447.76 76
3447.90 60
3448.03 48
3448.17 41
3448.30 40
3448.44 44
3448.57 50
3448.71 56
3448.84 60
3448.97 61
3449.11 58
3449.24 54
3449.38 49
3449.51 47
3449.65 48
3449.78 51
3449.92 56
3450.05 59
3450.19 60
3450.32 57
3450.46 50
3450.59 41
3450.72 32
3450.86 24
3450.99 19
3451.13 17
3451.26 16
3451.40 16
3451.53 15
3451.67 11
3451.80 4
3451.94 0
3452.07 0
3452.21 0
3452.34 0
3452.48 0
3452.61 0
3452.74 0
3452.88 6
3453.01 19
3453.15 31
3453.28 42
3453.42 53
3453.55 62
3453.69 71
3453.82 79
3453.96 86
3454.09 91
3454.23 96
3454.36 100
3454.50 104
3454.63 109
3454.77 116
3454.90 124
3455.04 134
3455.17 146
3455.30 159
3455.44 171
3455.57 183
3455.71 191
3455.84 195
3455.98 193
3456.11 184
3456.25 169
3456.38 149
3456.52 126
3456.65 102
3456.79 82
3456.92 66
3457.06 56
3457.19 53
3457.33 53
3457.46 55
3457.60 57
3457.73 57
3457.87 56
3458.00 54
3458.13 53
3458.27 56
3458.40 64
3458.54 75
3458.67 90
3458.81 105
3458.94 118
3459.08 128
3459.21 135
3459.35 138
3459.48 141
3459.62 145
3459.75 153
3459.89 165
3460.02 179
3460.16 195
3460.29 209
3460.43 220
3460.56 225
3460.70 224
3460.83 216
3460.97 203
3461.10 185
3461.24 164
3461.37 141
3461.51 118
3461.64 95
3461.78 74
3461.91 56
3462.05 39
3462.18 25
3462.31 13
3462.45 2
3462.58 0
3462.72 0
3462.85 0
3462.99 0
3463.12 0
3463.26 0
3463.39 15
3463.53 35
3463.66 55
3463.80 73
3463.93 88
3464.07 98
3464.20 104
3464.34 107
3464.47 109
3464.61 112
3464.74 118
3464.88 125
3465.01 133
3465.15 141
3465.28 148
3465.42 152
3465.55 151
3465.69 146
3465.82 138
3465.96 126
3466.09 113
3466.23 99
3466.36 86
3466.50 75
3466.63 66
3466.77 61
3466.90 59
3467.04 60
3467.17 63
3467.31 69
3467.44 74
3467.58 79
3467.71 83
3467.85 83
3467.98 80
3468.12 75
3468.25 67
3468.39 59
3468.52 53
3468.66 49
3468.79 49
3468.93 56
3469.06 68
3469.20 87
3469.33 110
3469.47 136
3469.60 162
3469.74 186
3469.87 205
3470.01 218
3470.14 223
3470.28 221
3470.41 214
3470.55 203
3470.68 191
3470.82 178
3470.95 167
3471.09 159
3471.22 152
3471.36 147
3471.49 143
3471.63 141
3471.76 139
3471.90 137
3472.03 137
3472.17 138
3472.30 140
3472.44 142
3472.57 143
3472.71 142
3472.84 139
3472.98 134
3473.11 127
3473.25 120
3473.38 113
3473.52 109
3473.65 109
3473.79 112
3473.92 120
3474.06 132
3474.19 145
3474.33 158
3474.46 170
3474.60 180
3474.74 187
3474.87 192
3475.01 194
3475.14 194
3475.28 194
3475.41 195
3475.55 195
3475.68 194
3475.82 192
3475.95 186
3476.09 176
3476.22 162
3476.36 144
3476.49 124
3476.63 104
3476.76 87
3476.90 74
3477.03 67
3477.17 65
3477.30 68
3477.44 74
3477.57 81
3477.71 89
3477.84 95
3477.98 100
3478.11 104
3478.25 108
3478.38 111
3478.52 114
3478.65 117
3478.79 119
3478.93 118
3479.06 114
3479.20 107
3479.33 95
3479.47 81
3479.60 64
3479.74 47
3479.87 29
3480.01 12
3480.14 0
3480.28 0
3480.41 0
3480.55 0
3480.68 0
3480.82 0
3480.95 0
3481.09 0
3481.22 4
3481.36 19
3481.49 32
3481.63 42
3481.77 47
3481.90 47
3482.04 45
3482.17 40
3482.31 36
3482.44 32
3482.58 31
3482.71 31
3482.85 34
3482.98 38
3483.12 45
3483.25 52
3483.39 60
3483.52 67
3483.66 71
3483.79 72
3483.93 70
3484.07 65
3484.20 59
3484.34 55
3484.47 53
3484.61 55
3484.74 60
3484.88 65
3485.01 68
3485.15 68
3485.28 64
3485.42 55
3485.55 45
3485.69 35
3485.82 28
3485.96 26
3486.09 28
3486.23 33
3486.37 41
3486.50 49
3486.64 56
3486.77 61
3486.91 64
3487.04 65
3487.18 65
3487.31 62
3487.45 58
3487.58 51
3487.72 42
3487.85 33
3487.99 25
3488.13 20
3488.26 19
3488.40 24
3488.53 32
3488.67 44
3488.80 56
3488.94 67
3489.07 77
3489.21 83
3489.34 88
3489.48 92
3489.61 95
3489.75 99
3489.89 102
3490.02 105
3490.16 107
3490.29 108
3490.43 108
3490.56 108
3490.70 108
3490.83 109
3490.97 112
3491.10 117
3491.24 123
3491.38 132
3491.51 143
3491.65 154
3491.78 166
3491.92 177
3492.05 187
3492.19 195
3492.32 203
3492.46 210
3492.59 215
3492.73 219
3492.87 223
3493.00 224
3493.14 224
3493.27 221
3493.41 218
3493.54 215
3493.68 213
3493.81 212
3493.95 212
3494.08 213
3494.22 215
3494.36 215
3494.49 213
3494.63 208
3494.76 199
3494.90 189
3495.03 177
3495.17 165
3495.30 153
3495.44 143
3495.58 135
3495.71 130
3495.85 124
3495.98 119
3496.12 113
3496.25 105
3496.39 98
3496.52 91
3496.66 87
3496.80 85
3496.93 87
3497.07 92
3497.20 100
3497.34 108
3497.47 116
3497.61 124
3497.74 130
3497.88 133
3498.02 135
3498.15 136
3498.29 134
3498.42 132
3498.56 128
3498.69 124
3498.83 120
3498.96 116
3499.10 113
3499.24 111
3499.37 111
3499.51 112
3499.64 114
3499.78 119
3499.91 125
3500.05 132
3500.19 140
3500.32 148
3500.46 156
3500.59 162
3500.73 167
3500.86 171
3501.00 172
3501.13 170
3501.27 168
3501.41 164
3501.54 159
3501.68 156
3501.81 153
3501.95 152
3502.08 152
3502.22 152
3502.36 152
3502.49 151
3502.63 149
3502.76 146
3502.90 141
3503.03 135
3503.17 129
3503.31 123
3503.44 118
3503.58 114
3503.71 111
3503.85 111
3503.98 114
3504.12 119
3504.25 126
3504.39 135
3504.53 143
3504.66 151
3504.80 157
3504.93 160
3505.07 160
3505.20 158
3505.34 153
3505.48 147
3505.61 141
3505.75 135
3505.88 130
3506.02 127
3506.15 126
3506.29 126
3506.43 126
3506.56 125
3506.70 124
3506.83 123
3506.97 122
3507.11 122
3507.24 123
3507.38 124
3507.51 126
3507.65 127
3507.78 126
3507.92 122
3508.06 116
3508.19 109
3508.33 100
3508.46 90
3508.60 80
3508.73 70
3508.87 60
3509.01 51
3509.14 45
3509.28 41
3509.41 42
3509.55 48
3509.68 58
3509.82 71
3509.96 83
3510.09 92
3510.23 95
3510.36 91
3510.50 80
3510.64 64
3510.77 46
3510.91 29
3511.04 15
3511.18 7
3511.31 4
3511.45 6
3511.59 12
3511.72 19
3511.86 27
3511.99 34
3512.13 42
3512.27 48
3512.40 53
3512.54 56
3512.67 56
3512.81 54
3512.94 51
3513.08 47
3513.22 44
3513.35 45
3513.49 49
3513.62 55
3513.76 63
3513.90 70
3514.03 77
3514.17 82
3514.30 85
3514.44 88
3514.58 92
3514.71 98
3514.85 105
3514.98 112
3515.12 120
3515.26 126
3515.39 130
3515.53 133
3515.66 133
3515.80 131
3515.93 129
3516.07 127
3516.21 127
3516.34 129
3516.48 133
3516.61 138
3516.75 146
3516.89 155
3517.02 163
3517.16 171
3517.29 177
3517.43 183
3517.57 186
3517.70 189
3517.84 191
3517.97 193
3518.11 195
3518.25 198
3518.38 199
3518.52 200
3518.65 200
3518.79 199
3518.93 196
3519.06 191
3519.20 186
3519.33 180
3519.47 174
3519.61 168
3519.74 161
3519.88 154
3520.01 146
3520.15 136
3520.29 126
3520.42 115
3520.56 104
3520.69 95
3520.83 87
3520.97 81
3521.10 77
3521.24 75
3521.37 76
3521.51 77
3521.65 78
3521.78 78
3521.92 76
3522.05 72
3522.19 63
3522.33 51
3522.46 36
3522.60 18
3522.73 0
3522.87 0
3523.01 0
3523.14 0
3523.28 0
3523.41 0
3523.55 0
3523.69 0
3523.82 1
3523.96 24
3524.09 48
3524.23 70
3524.37 90
3524.50 104
3524.64 113
3524.78 115
3524.91 113
3525.05 108
3525.18 102
3525.32 96
3525.46 91
3525.59 88
3525.73 84
3525.86 79
3526.00 73
3526.14 65
3526.27 55
3526.41 45
3526.54 35
3526.68 26
3526.82 17
3526.95 9
3527.09 1
3527.23 0
3527.36 0
3527.50 0
3527.63 0
3527.77 0
3527.91 8
3528.04 21
3528.18 33
3528.31 45
3528.45 55
3528.59 63
3528.72 68
3528.86 72
3529.00 76
3529.13 81
3529.27 87
3529.40 94
3529.54 102
3529.68 108
3529.81 114
3529.95 117
3530.08 118
3530.22 118
3530.36 117
3530.49 118
3530.63 121
3530.77 126
3530.90 135
3531.04 146
3531.17 158
3531.31 172
3531.45 186
3531.58 200
3531.72 214
3531.86 229
3531.99 244
3532.13 258
3532.26 270
3532.40 277
3532.54 281
3532.67 280
3532.81 276
3532.95 271
3533.08 268
3533.22 269
3533.35 275
3533.49 286
3533.63 300
3533.76 315
3533.90 331
3534.04 345
3534.17 357
3534.31 369
3534.44 381
3534.58 393
3534.72 405
3534.85 417
3534.99 427
3535.13 434
3535.26 436
3535.40 433
3535.54 426
3535.67 416
3535.81 405
3535.94 396
3536.08 389
3536.22 387
3536.35 388
3536.49 392
3536.63 398
3536.76 404
3536.90 407
3537.03 407
3537.17 404
3537.31 400
3537.44 395
3537.58 391
3537.72 390
3537.85 392
3537.99 396
3538.13 401
3538.26 403
3538.40 402
3538.53 397
3538.67 387
3538.81 374
3538.94 358
3539.08 341
3539.22 324
3539.35 308
3539.49 294
3539.63 282
3539.76 272
3539.90 265
3540.03 260
3540.17 257
3540.31 255
3540.44 253
3540.58 251
3540.72 249
3540.85 246
3540.99 243
3541.13 241
3541.26 240
3541.40 242
3541.53 246
3541.67 252
3541.81 260
3541.94 269
3542.08 277
3542.22 282
3542.35 285
3542.49 284
3542.63 279
3542.76 271
3542.90 259
3543.04 245
3543.17 230
3543.31 213
3543.45 196
3543.58 180
3543.72 165
3543.85 155
3543.99 150
3544.13 152
3544.26 161
3544.40 177
3544.54 196
3544.67 216
3544.81 235
3544.95 249
3545.08 259
3545.22 263
3545.36 263
3545.49 260
3545.63 256
3545.77 252
3545.90 248
3546.04 243
3546.17 237
3546.31 231
3546.45 224
3546.58 217
3546.72 211
3546.86 206
3546.99 201
3547.13 196
3547.27 191
3547.40 185
3547.54 178
3547.68 172
3547.81 165
3547.95 160
3548.09 156
3548.22 153
3548.36 149
3548.50 145
3548.63 137
3548.77 127
3548.91 112
3549.04 95
3549.18 77
3549.32 58
3549.45 41
3549.59 29
3549.72 22
3549.86 20
3550.00 25
3550.13 34
3550.27 46
3550.41 61
3550.54 76
3550.68 88
3550.82 98
3550.95 104
3551.09 105
3551.23 102
3551.36 95
3551.50 86
3551.64 77
3551.77 70
3551.91 68
3552.05 70
3552.18 77
3552.32 86
3552.46 95
3552.59 101
3552.73 101
3552.87 94
3553.00 80
3553.14 60
3553.28 37
3553.41 14
3553.55 0
3553.69 0
3553.82 0
3553.96 0
3554.10 0
3554.23 0
3554.37 0
3554.51 8
3554.64 19
3554.78 29
3554.92 37
3555.05 41
3555.19 39
3555.33 32
3555.46 19
3555.60 3
3555.74 0
3555.87 0
3556.01 0
3556.15 0
3556.28 0
3556.42 0
3556.56 0
3556.69 8
3556.83 29
3556.97 49
3557.10 66
3557.24 78
3557.38 85
3557.51 88
3557.65 87
3557.79 82
3557.92 77
3558.06 70
3558.20 65
3558.33 59
3558.47 54
3558.61 49
3558.74 45
3558.88 42
3559.02 41
3559.15 41
3559.29 43
3559.43 46
3559.57 49
3559.70 51
3559.84 51
3559.98 49
3560.11 46
3560.25 43
3560.39 40
3560.52 40
3560.66 43
3560.80 48
3560.93 56
3561.07 65
3561.21 73
3561.34 81
3561.48 87
3561.62 92
3561.75 97
3561.89 102
3562.03 107
3562.16 111
3562.30 115
3562.44 116
3562.57 115
3562.71 112
3562.85 106
3562.99 101
3563.12 96
3563.26 94
3563.40 92
3563.53 91
3563.67 88
3563.81 82
3563.94 73
3564.08 63
3564.22 52
3564.35 44
3564.49 38
3564.63 37
3564.76 38
3564.90 40
3565.04 42
3565.17 41
3565.31 38
3565.45 33
3565.59 28
3565.72 26
3565.86 27
3566.00 33
3566.13 43
3566.27 57
3566.41 72
3566.54 86
3566.68 97
3566.82 104
3566.95 107
3567.09 104
3567.23 98
3567.36 90
3567.50 81
3567.64 75
3567.78 72
3567.91 71
3568.05 72
3568.19 75
3568.32 76
3568.46 76
3568.60 74
3568.73 71
3568.87 68
3569.01 67
3569.15 67
3569.28 69
3569.42 71
3569.56 71
3569.69 70
3569.83 67
3569.97 63
3570.10 60
3570.24 57
3570.38 56
3570.51 56
3570.65 56
3570.79 56
3570.93 55
3571.06 52
3571.20 48
3571.34 44
3571.47 40
3571.61 38
3571.75 36
3571.88 35
3572.02 34
3572.16 31
3572.30 26
3572.43 18
3572.57 9
3572.71 0
3572.84 0
3572.98 0
3573.12 0
3573.25 0
3573.39 0
3573.53 0
3573.67 0
3573.80 4
3573.94 15
3574.08 28
3574.21 39
3574.35 51
3574.49 62
3574.63 73
3574.76 84
3574.90 93
3575.04 99
3575.17 101
3575.31 97
3575.45 89
3575.58 76
3575.72 61
3575.86 45
3576.00 31
3576.13 20
3576.27 12
3576.41 7
3576.54 5
3576.68 4
3576.82 4
3576.96 4
3577.09 4
3577.23 4
3577.37 3
3577.50 3
3577.64 3
3577.78 4
3577.92 7
3578.05 11
3578.19 18
3578.33 27
3578.46 38
3578.60 51
3578.74 64
3578.88 76
3579.01 86
3579.15 94
3579.29 100
3579.42 105
3579.56 109
3579.70 113
3579.84 116
3579.97 119
3580.11 119
3580.25 117
3580.38 111
3580.52 100
3580.66 86
3580.80 70
3580.93 53
3581.07 37
3581.21 25
3581.34 18
3581.48 16
3581.62 18
3581.76 24
3581.89 30
3582.03 37
3582.17 41
3582.30 45
3582.44 48
3582.58 52
3582.72 58
3582.85 68
3582.99 80
3583.13 93
3583.26 105
3583.40 116
3583.54 123
3583.68 127
3583.81 128
3583.95 128
3584.09 129
3584.23 130
3584.36 133
3584.50 138
3584.64 145
3584.77 154
3584.91 164
3585.05 174
3585.19 184
3585.32 193
3585.46 203
3585.60 213
3585.74 222
3585.87 232
3586.01 242
3586.15 252
3586.28 262
3586.42 272
3586.56 281
3586.70 290
3586.83 298
3586.97 307
3587.11 314
3587.25 321
3587.38 327
3587.52 332
3587.66 336
3587.79 337
3587.93 335
3588.07 329
3588.21 320
3588.34 307
3588.48 291
3588.62 274
3588.76 258
3588.89 244
3589.03 233
3589.17 225
3589.31 220
3589.44 218
3589.58 216
3589.72 215
3589.85 212
3589.99 207
3590.13 202
3590.27 196
3590.40 191
3590.54 188
3590.68 188
3590.82 191
3590.95 195
3591.09 200
3591.23 203
3591.37 204
3591.50 203
3591.64 200
3591.78 196
3591.92 192
3592.05 188
3592.19 184
3592.33 179
3592.46 173
3592.60 165
3592.74 158
3592.88 151
3593.01 146
3593.15 143
3593.29 142
3593.43 142
3593.56 143
3593.70 143
3593.84 142
3593.98 140
3594.11 138
3594.25 137
3594.39 138
3594.53 141
3594.66 148
3594.80 158
3594.94 172
3595.08 189
3595.21 210
3595.35 231
3595.49 254
3595.63 275
3595.76 293
3595.90 308
3596.04 318
3596.18 323
3596.31 322
3596.45 316
3596.59 306
3596.73 292
3596.86 277
3597.00 260
3597.14 244
3597.28 229
3597.41 215
3597.55 204
3597.69 196
3597.83 191
3597.96 190
3598.10 190
3598.24 193
3598.38 198
3598.51 202
3598.65 206
3598.79 208
3598.93 207
3599.06 203
3599.20 195
3599.34 186
3599.48 174
3599.61 162
3599.75 150
3599.89 139
3600.03 130
3600.16 123
3600.30 118
3600.44 115
3600.58 113
3600.71 112
3600.85 111
3600.99 110
3601.13 108
3601.26 105
3601.40 100
3601.54 92
3601.68 81
3601.81 67
3601.95 52
3602.09 37
3602.23 25
3602.36 18
3602.50 17
3602.64 24
3602.78 35
3602.91 48
3603.05 61
3603.19 70
3603.33 75
3603.46 74
3603.60 70
3603.74 64
3603.88 59
3604.02 56
3604.15 56
3604.29 59
3604.43 66
3604.57 75
3604.70 85
3604.84 95
3604.98 104
3605.12 112
3605.25 118
3605.39 121
3605.53 124
3605.67 124
3605.80 124
3605.94 124
3606.08 123
3606.22 121
3606.36 117
3606.49 110
3606.63 100
3606.77 86
3606.91 68
3607.04 49
3607.18 29
3607.32 11
3607.46 0
3607.59 0
3607.73 0
3607.87 0
3608.01 0
3608.15 0
3608.28 3
3608.42 11
3608.56 19
3608.70 26
3608.83 32
3608.97 38
3609.11 42
3609.25 45
3609.38 46
3609.52 46
3609.66 45
3609.80 44
3609.94 43
3610.07 44
3610.21 46
3610.35 48
3610.49 49
3610.62 48
3610.76 44
3610.90 36
3611.04 25
3611.17 13
3611.31 0
3611.45 0
3611.59 0
3611.73 0
3611.86 0
3612.00 0
3612.14 0
3612.28 0
3612.41 0
3612.55 14
3612.69 29
3612.83 44
3612.97 58
3613.10 70
3613.24 82
3613.38 93
3613.52 104
3613.65 115
3613.79 128
3613.93 139
3614.07 148
3614.21 153
3614.34 154
3614.48 151
3614.62 144
3614.76 135
3614.90 127
3615.03 121
3615.17 117
3615.31 116
3615.45 118
3615.58 122
3615.72 127
3615.86 131
3616.00 136
3616.14 140
3616.27 142
3616.41 142
3616.55 139
3616.69 134
3616.83 127
3616.96 120
3617.10 113
3617.24 108
3617.38 107
3617.51 108
3617.65 113
3617.79 118
3617.93 124
3618.07 129
3618.20 133
3618.34 135
3618.48 135
3618.62 134
3618.76 132
3618.89 131
3619.03 130
3619.17 130
3619.31 130
3619.45 130
3619.58 130
3619.72 131
3619.86 131
3620.00 132
3620.13 134
3620.27 138
3620.41 143
3620.55 150
3620.69 157
3620.82 163
3620.96 167
3621.10 169
3621.24 166
3621.38 160
3621.51 150
3621.65 138
3621.79 125
3621.93 113
3622.07 103
3622.20 94
3622.34 89
3622.48 87
3622.62 87
3622.76 90
3622.89 95
3623.03 101
3623.17 107
3623.31 112
3623.45 114
3623.58 113
3623.72 111
3623.86 107
3624.00 102
3624.14 98
3624.27 98
3624.41 101
3624.55 109
3624.69 120
3624.83 134
3624.96 148
3625.10 161
3625.24 170
3625.38 174
3625.52 174
3625.65 171
3625.79 166
3625.93 161
3626.07 157
3626.21 155
3626.34 154
3626.48 154
3626.62 156
3626.76 158
3626.90 161
3627.03 163
3627.17 166
3627.31 166
3627.45 166
3627.59 164
3627.72 160
3627.86 157
3628.00 156
3628.14 159
3628.28 166
3628.41 175
3628.55 187
3628.69 197
3628.83 205
3628.97 209
3629.11 209
3629.24 205
3629.38 200
3629.52 194
3629.66 190
3629.80 188
3629.93 188
3630.07 189
3630.21 189
3630.35 188
3630.49 185
3630.62 179
3630.76 173
3630.90 166
3631.04 160
3631.18 156
3631.32 156
3631.45 159
3631.59 164
3631.73 173
3631.87 182
3632.01 191
3632.14 199
3632.28 205
3632.42 206
3632.56 204
3632.70 198
3632.83 189
3632.97 180
3633.11 172
3633.25 166
3633.39 164
3633.53 167
3633.66 173
3633.80 182
3633.94 192
3634.08 204
3634.22 216
3634.35 226
3634.49 235
3634.63 243
3634.77 249
3634.91 254
3635.05 257
3635.18 258
3635.32 256
3635.46 249
3635.60 237
3635.74 221
3635.88 201
3636.01 180
3636.15 159
3636.29 143
3636.43 131
3636.57 126
3636.70 126
3636.84 128
3636.98 132
3637.12 134
3637.26 134
3637.40 131
3637.53 127
3637.67 124
3637.81 123
3637.95 127
3638.09 136
3638.23 150
3638.36 167
3638.50 186
3638.64 203
3638.78 216
3638.92 225
3639.06 228
3639.19 226
3639.33 221
3639.47 214
3639.61 209
3639.75 207
3639.88 211
3640.02 220
3640.16 235
3640.30 253
3640.44 272
3640.58 290
3640.71 303
3640.85 311
3640.99 312
3641.13 307
3641.27 299
3641.41 290
3641.54 281
3641.68 276
3641.82 273
3641.96 274
3642.10 275
3642.24 276
3642.37 275
3642.51 271
3642.65 263
3642.79 251
3642.93 238
3643.07 225
3643.20 214
3643.34 208
3643.48 208
3643.62 214
3643.76 225
3643.90 239
3644.04 255
3644.17 270
3644.31 282
3644.45 291
3644.59 296
3644.73 299
3644.87 301
3645.00 304
3645.14 310
3645.28 319
3645.42 330
3645.56 343
3645.70 355
3645.83 367
3645.97 376
3646.11 383
3646.25 389
3646.39 395
3646.53 404
3646.66 418
3646.80 440
3646.94 469
3647.08 505
3647.22 545
3647.36 584
3647.50 620
3647.63 650
3647.77 672
3647.91 688
3648.05 700
3648.19 708
3648.33 716
3648.46 723
3648.60 730
3648.74 734
3648.88 734
3649.02 729
3649.16 720
3649.30 708
3649.43 695
3649.57 682
3649.71 672
3649.85 667
3649.99 667
3650.13 671
3650.26 677
3650.40 685
3650.54 691
3650.68 692
3650.82 688
3650.96 677
3651.10 661
3651.23 643
3651.37 623
3651.51 607
3651.65 594
3651.79 585
3651.93 578
3652.07 573
3652.20 566
3652.34 556
3652.48 541
3652.62 522
3652.76 499
3652.90 476
3653.04 454
3653.17 433
3653.31 415
3653.45 398
3653.59 383
3653.73 368
3653.87 354
3654.01 340
3654.14 327
3654.28 317
3654.42 310
3654.56 305
3654.70 304
3654.84 303
3654.98 303
3655.11 303
3655.25 302
3655.39 299
3655.53 296
3655.67 292
3655.81 289
3655.95 288
3656.08 288
3656.22 290
3656.36 293
3656.50 298
3656.64 304
3656.78 309
3656.92 312
3657.05 314
3657.19 313
3657.33 310
3657.47 304
3657.61 295
3657.75 285
3657.89 274
3658.03 264
3658.16 257
3658.30 252
3658.44 249
3658.58 249
3658.72 250
3658.86 251
3659.00 250
3659.13 248
3659.27 243
3659.41 237
3659.55 231
3659.69 225
3659.83 220
3659.97 217
3660.11 214
3660.24 212
3660.38 211
3660.52 209
3660.66 209
3660.80 209
3660.94 210
3661.08 211
3661.21 211
3661.35 212
3661.49 212
3661.63 211
3661.77 209
3661.91 207
3662.05 206
3662.19 205
3662.32 205
3662.46 206
3662.60 206
3662.74 205
3662.88 203
3663.02 199
3663.16 195
3663.30 191
3663.43 189
3663.57 188
3663.71 190
3663.85 194
3663.99 199
3664.13 205
3664.27 209
3664.41 211
3664.54 212
3664.68 210
3664.82 207
3664.96 204
3665.10 201
3665.24 200
3665.38 202
3665.52 208
3665.65 217
3665.79 228
3665.93 240
3666.07 252
3666.21 260
3666.35 265
3666.49 264
3666.63 258
3666.76 247
3666.90 234
3667.04 220
3667.18 208
3667.32 197
3667.46 189
3667.60 183
3667.74 178
3667.88 173
3668.01 167
3668.15 159
3668.29 150
3668.43 141
3668.57 131
3668.71 121
3668.85 113
3668.99 106
3669.13 101
3669.26 99
3669.40 99
3669.54 101
3669.68 104
3669.82 106
3669.96 108
3670.10 107
3670.24 103
3670.37 96
3670.51 87
3670.65 77
3670.79 68
3670.93 60
3671.07 54
3671.21 51
3671.35 49
3671.49 48
3671.63 48
3671.76 49
3671.90 49
3672.04 49
3672.18 49
3672.32 47
3672.46 44
3672.60 39
3672.74 34
3672.88 28
3673.01 22
3673.15 16
3673.29 10
3673.43 4
3673.57 0
3673.71 0
3673.85 0
3673.99 0
3674.13 0
3674.26 0
3674.40 0
3674.54 0
3674.68 15
3674.82 34
3674.96 51
3675.10 64
3675.24 73
3675.38 76
3675.52 76
3675.65 73
3675.79 70
3675.93 67
3676.07 65
3676.21 65
3676.35 66
3676.49 67
3676.63 68
3676.77 67
3676.91 65
3677.04 62
3677.18 59
3677.32 56
3677.46 54
3677.60 54
3677.74 56
3677.88 60
3678.02 64
3678.16 68
3678.30 71
3678.43 71
3678.57 68
3678.71 61
3678.85 51
3678.99 40
3679.13 26
3679.27 13
3679.41 1
3679.55 0
3679.69 0
3679.82 0
3679.96 0
3680.10 0
3680.24 0
3680.38 0
3680.52 1
3680.66 6
3680.80 11
3680.94 15
3681.08 19
3681.22 22
3681.35 24
3681.49 24
3681.63 23
3681.77 20
3681.91 19
3682.05 19
3682.19 23
3682.33 29
3682.47 37
3682.61 45
3682.75 51
3682.88 54
3683.02 52
3683.16 46
3683.30 38
3683.44 29
3683.58 21
3683.72 15
3683.86 12
3684.00 11
3684.14 12
3684.28 13
3684.42 13
3684.55 13
3684.69 11
3684.83 10
3684.97 10
3685.11 12
3685.25 17
3685.39 25
3685.53 36
3685.67 49
3685.81 63
3685.95 76
3686.09 89
3686.22 101
3686.36 110
3686.50 118
3686.64 124
3686.78 127
3686.92 128
3687.06 127
3687.20 124
3687.34 121
3687.48 119
3687.62 118
3687.76 118
3687.89 119
3688.03 118
3688.17 116
3688.31 111
3688.45 103
3688.59 94
3688.73 84
3688.87 75
3689.01 68
3689.15 63
3689.29 61
3689.43 61
3689.57 62
3689.70 63
3689.84 63
3689.98 62
3690.12 59
3690.26 56
3690.40 53
3690.54 51
3690.68 52
3690.82 55
3690.96 61
3691.10 69
3691.24 77
3691.38 84
3691.52 88
3691.65 89
3691.79 87
3691.93 81
3692.07 73
3692.21 61
3692.35 46
3692.49 30
3692.63 11
3692.77 0
3692.91 0
3693.05 0
3693.19 0
3693.33 0
3693.47 0
3693.60 0
3693.74 0
3693.88 6
3694.02 22
3694.16 39
3694.30 57
3694.44 74
3694.58 90
3694.72 104
3694.86 117
3695.00 127
3695.14 135
3695.28 140
3695.42 143
3695.56 143
3695.69 142
3695.83 138
3695.97 132
3696.11 124
3696.25 115
3696.39 104
3696.53 93
3696.67 84
3696.81 78
3696.95 77
3697.09 82
3697.23 92
3697.37 107
3697.51 126
3697.65 144
3697.79 162
3697.92 175
3698.06 184
3698.20 187
3698.34 184
3698.48 177
3698.62 169
3698.76 160
3698.90 153
3699.04 148
3699.18 146
3699.32 144
3699.46 142
3699.60 138
3699.74 133
3699.88 127
3700.02 119
3700.16 112
3700.30 105
3700.43 99
3700.57 94
3700.71 90
3700.85 86
3700.99 84
3701.13 84
3701.27 87
3701.41 92
3701.55 99
3701.69 107
3701.83 113
3701.97 117
3702.11 118
3702.25 115
3702.39 109
3702.53 103
3702.67 96
3702.81 89
3702.95 85
3703.08 83
3703.22 82
3703.36 83
3703.50 85
3703.64 88
3703.78 92
3703.92 99
3704.06 107
3704.20 116
3704.34 127
3704.48 137
3704.62 145
3704.76 151
3704.90 153
3705.04 153
3705.18 150
3705.32 144
3705.46 135
3705.60 123
3705.74 108
3705.88 92
3706.01 75
3706.15 59
3706.29 47
3706.43 40
3706.57 38
3706.71 42
3706.85 48
3706.99 56
3707.13 64
3707.27 69
3707.41 71
3707.55 71
3707.69 68
3707.83 65
3707.97 61
3708.11 57
3708.25 54
3708.39 53
3708.53 53
3708.67 54
3708.81 56
3708.95 59
3709.09 64
3709.23 70
3709.36 76
3709.50 82
3709.64 87
3709.78 90
3709.92 92
3710.06 91
3710.20 88
3710.34 84
3710.48 80
3710.62 77
3710.76 75
3710.90 75
3711.04 77
3711.18 82
3711.32 88
3711.46 96
3711.60 106
3711.74 117
3711.88 127
3712.02 137
3712.16 145
3712.30 152
3712.44 157
3712.58 159
3712.72 160
3712.86 158
3713.00 156
3713.14 152
3713.28 149
3713.41 146
3713.55 144
3713.69 142
3713.83 139
3713.97 136
3714.11 131
3714.25 127
3714.39 125
3714.53 126
3714.67 132
3714.81 143
3714.95 155
3715.09 169
3715.23 180
3715.37 187
3715.51 187
3715.65 181
3715.79 169
3715.93 153
3716.07 136
3716.21 121
3716.35 109
3716.49 102
3716.63 101
3716.77 104
3716.91 109
3717.05 115
3717.19 118
3717.33 120
3717.47 118
3717.61 114
3717.75 108
3717.89 102
3718.03 96
3718.17 91
3718.31 88
3718.45 85
3718.59 84
3718.72 82
3718.86 80
3719.00 77
3719.14 72
3719.28 65
3719.42 57
3719.56 49
3719.70 40
3719.84 32
3719.98 27
3720.12 24
3720.26 24
3720.40 26
3720.54 32
3720.68 40
3720.82 49
3720.96 59
3721.10 68
3721.24 76
3721.38 81
3721.52 82
3721.66 81
3721.80 77
3721.94 71
3722.08 66
3722.22 62
3722.36 60
3722.50 58
3722.64 56
3722.78 55
3722.92 52
3723.06 47
3723.20 42
3723.34 36
3723.48 31
3723.62 26
3723.76 24
3723.90 24
3724.04 27
3724.18 32
3724.32 40
3724.46 47
3724.60 54
3724.74 58
3724.88 59
3725.02 56
3725.16 51
3725.30 47
3725.44 46
3725.58 49
3725.72 56
3725.86 66
3726.00 77
3726.14 86
3726.28 90
3726.42 89
3726.56 84
3726.70 75
3726.84 66
3726.98 58
3727.12 52
3727.26 50
3727.40 50
3727.54 53
3727.68 58
3727.82 64
3727.96 70
3728.10 74
3728.24 77
3728.38 77
3728.52 72
3728.66 65
3728.80 54
3728.94 41
3729.08 28
3729.22 17
3729.36 9
3729.50 3
3729.64 0
3729.78 0
3729.92 0
3730.06 0
3730.20 0
3730.34 0
3730.48 0
3730.62 0
3730.76 0
3730.90 3
3731.04 17
3731.18 31
3731.32 42
3731.46 49
3731.60 51
3731.74 47
3731.88 39
3732.02 30
3732.16 20
3732.30 13
3732.44 7
3732.58 4
3732.72 1
3732.86 0
3733.00 0
3733.14 0
3733.28 0
3733.42 0
3733.56 0
3733.70 6
3733.84 13
3733.98 18
3734.12 21
3734.26 20
3734.40 18
3734.54 13
3734.68 7
3734.82 2
3734.96 0
3735.10 0
3735.24 0
3735.38 0
3735.52 0
3735.66 0
3735.80 0
3735.94 0
3736.08 1
3736.22 1
3736.36 2
3736.50 1
3736.64 1
3736.78 0
3736.92 0
3737.06 1
3737.20 4
3737.34 9
3737.48 17
3737.62 26
3737.76 36
3737.90 46
3738.04 54
3738.18 59
3738.32 61
3738.46 60
3738.60 55
3738.74 47
3738.88 39
3739.02 31
3739.16 24
3739.30 21
3739.44 20
3739.58 21
3739.72 23
3739.86 24
3740.00 24
3740.14 22
3740.28 21
3740.42 20
3740.56 21
3740.70 26
3740.85 34
3740.99 46
3741.13 60
3741.27 75
3741.41 90
3741.55 105
3741.69 119
3741.83 133
3741.97 147
3742.11 159
3742.25 168
3742.39 173
3742.53 174
3742.67 171
3742.81 165
3742.95 158
3743.09 151
3743.23 147
3743.37 147
3743.51 151
3743.65 158
3743.79 167
3743.93 179
3744.07 193
3744.21 209
3744.35 228
3744.49 249
3744.63 270
3744.77 290
3744.91 307
3745.05 320
3745.19 326
3745.33 327
3745.47 321
3745.61 312
3745.75 298
3745.89 283
3746.03 266
3746.17 248
3746.32 232
3746.46 217
3746.60 205
3746.74 197
3746.88 191
3747.02 188
3747.16 186
3747.30 184
3747.44 180
3747.58 173
3747.72 163
3747.86 153
3748.00 142
3748.14 132
3748.28 126
3748.42 123
3748.56 124
3748.70 127
3748.84 132
3748.98 135
3749.12 137
3749.26 136
3749.40 133
3749.54 127
3749.68 120
3749.82 111
3749.96 103
3750.10 94
3750.25 85
3750.39 76
3750.53 69
3750.67 62
3750.81 58
3750.95 54
3751.09 51
3751.23 49
3751.37 47
3751.51 46
3751.65 45
3751.79 46
3751.93 49
3752.07 56
3752.21 65
3752.35 76
3752.49 85
3752.63 93
3752.77 97
3752.91 99
3753.05 100
3753.19 102
3753.33 108
3753.47 119
3753.62 135
3753.76 155
3753.90 176
3754.04 194
3754.18 207
3754.32 214
3754.46 215
3754.60 211
3754.74 204
3754.88 197
3755.02 191
3755.16 185
3755.30 179
3755.44 174
3755.58 168
3755.72 160
3755.86 150
3756.00 138
3756.14 125
3756.28 110
3756.42 95
3756.57 82
3756.71 72
3756.85 67
3756.99 67
3757.13 73
3757.27 81
3757.41 91
3757.55 101
3757.69 109
3757.83 114
3757.97 116
3758.11 117
3758.25 118
3758.39 121
3758.53 126
3758.67 133
3758.81 143
3758.95 155
3759.09 168
3759.24 183
3759.38 197
3759.52 212
3759.66 227
3759.80 241
3759.94 254
3760.08 265
3760.22 273
3760.36 277
3760.50 276
3760.64 271
3760.78 261
3760.92 247
3761.06 231
3761.20 215
3761.34 200
3761.48 188
3761.62 180
3761.77 176
3761.91 175
3762.05 176
3762.19 177
3762.33 177
3762.47 176
3762.61 173
3762.75 171
3762.89 168
3763.03 166
3763.17 165
3763.31 166
3763.45 168
3763.59 170
3763.73 171
3763.87 170
3764.02 167
3764.16 163
3764.30 158
3764.44 153
3764.58 149
3764.72 147
3764.86 148
3765.00 150
3765.14 153
3765.28 155
3765.42 156
3765.56 155
3765.70 152
3765.84 150
3765.98 148
3766.13 147
3766.27 147
3766.41 148
3766.55 150
3766.69 152
3766.83 153
3766.97 154
3767.11 154
3767.25 154
3767.39 153
3767.53 152
3767.67 151
3767.81 150
3767.95 148
3768.10 146
3768.24 144
3768.38 143
3768.52 143
3768.66 144
3768.80 146
3768.94 148
3769.08 149
3769.22 149
3769.36 146
3769.50 140
3769.64 130
3769.78 117
3769.92 102
3770.07 89
3770.21 78
3770.35 71
3770.49 68
3770.63 70
3770.77 74
3770.91 78
3771.05 80
3771.19 80
3771.33 75
3771.47 66
3771.61 56
3771.75 46
3771.90 37
3772.04 32
3772.18 31
3772.32 34
3772.46 41
3772.60 51
3772.74 62
3772.88 75
3773.02 88
3773.16 102
3773.30 115
3773.44 128
3773.59 140
3773.73 148
3773.87 153
3774.01 152
3774.15 148
3774.29 139
3774.43 127
3774.57 115
3774.71 103
3774.85 92
3774.99 84
3775.13 77
3775.28 74
3775.42 73
3775.56 73
3775.70 76
3775.84 80
3775.98 85
3776.12 90
3776.26 94
3776.40 94
3776.54 90
3776.68 81
3776.82 68
3776.97 52
3777.11 35
3777.25 21
3777.39 11
3777.53 7
3777.67 8
3777.81 12
3777.95 18
3778.09 24
3778.23 28
3778.37 29
3778.52 28
3778.66 26
3778.80 23
3778.94 21
3779.08 20
3779.22 21
3779.36 22
3779.50 23
3779.64 25
3779.78 27
3779.92 27
3780.07 28
3780.21 27
3780.35 26
3780.49 25
3780.63 24
3780.77 23
3780.91 24
3781.05 25
3781.19 29
3781.33 34
3781.48 41
3781.62 50
3781.76 60
3781.90 71
3782.04 80
3782.18 87
3782.32 89
3782.46 85
3782.60 76
3782.74 63
3782.89 48
3783.03 36
3783.17 29
3783.31 28
3783.45 33
3783.59 43
3783.73 56
3783.87 67
3784.01 75
3784.15 79
3784.30 79
3784.44 76
3784.58 71
3784.72 64
3784.86 56
3785.00 47
3785.14 36
3785.28 24
3785.42 12
3785.56 2
3785.71 0
3785.85 0
3785.99 0
3786.13 10
3786.27 24
3786.41 40
3786.55 58
3786.69 77
3786.83 94
3786.98 110
3787.12 123
3787.26 132
3787.40 136
3787.54 135
3787.68 129
3787.82 118
3787.96 105
3788.10 92
3788.24 80
3788.39 71
3788.53 64
3788.67 61
3788.81 60
3788.95 63
3789.09 68
3789.23 75
3789.37 84
3789.51 94
3789.66 104
3789.80 112
3789.94 118
3790.08 121
3790.22 122
3790.36 120
3790.50 119
3790.64 117
3790.79 116
3790.93 115
3791.07 114
3791.21 112
3791.35 108
3791.49 104
3791.63 98
3791.77 93
3791.91 90
3792.06 89
3792.20 90
3792.34 95
3792.48 102
3792.62 111
3792.76 121
3792.90 131
3793.04 141
3793.18 149
3793.33 153
3793.47 154
3793.61 150
3793.75 140
3793.89 125
3794.03 106
3794.17 83
3794.31 59
3794.46 35
3794.60 14
3794.74 0
3794.88 0
3795.02 0
3795.16 0
3795.30 0
3795.44 0
3795.59 7
3795.73 14
3795.87 18
3796.01 20
3796.15 20
3796.29 19
3796.43 19
3796.57 20
3796.72 21
3796.86 23
3797.00 24
3797.14 24
3797.28 21
3797.42 18
3797.56 13
3797.70 8
3797.85 4
3797.99 0
3798.13 0
3798.27 0
3798.41 0
3798.55 0
3798.69 0
3798.83 0
3798.98 0
3799.12 0
3799.26 0
3799.40 2
3799.54 6
3799.68 12
3799.82 21
3799.96 30
3800.11 40
3800.25 51
3800.39 62
3800.53 73
3800.67 83
3800.81 92
3800.95 100
3801.10 106
3801.24 110
3801.38 111
3801.52 109
3801.66 104
3801.80 98
3801.94 91
3802.08 83
3802.23 75
3802.37 69
3802.51 63
3802.65 59
3802.79 55
3802.93 51
3803.07 46
3803.22 42
3803.36 36
3803.50 31
3803.64 27
3803.78 25
3803.92 26
3804.06 29
3804.21 34
3804.35 41
3804.49 49
3804.63 57
3804.77 63
3804.91 67
3805.05 67
3805.20 64
3805.34 58
3805.48 49
3805.62 38
3805.76 27
3805.90 17
3806.04 9
3806.19 2
3806.33 0
3806.47 0
3806.61 0
3806.75 0
3806.89 0
3807.03 0
3807.18 0
3807.32 0
3807.46 2
3807.60 7
3807.74 11
3807.88 13
3808.02 13
3808.17 11
3808.31 8
3808.45 5
3808.59 2
3808.73 1
3808.87 1
3809.01 2
3809.16 1
3809.30 0
3809.44 0
3809.58 0
3809.72 0
3809.86 0
3810.00 0
3810.15 0
3810.29 5
3810.43 15
3810.57 29
3810.71 44
3810.85 60
3811.00 74
3811.14 84
3811.28 90
3811.42 90
3811.56 86
3811.70 80
3811.84 73
3811.99 68
3812.13 65
3812.27 66
3812.41 69
3812.55 74
3812.69 81
3812.84 86
3812.98 91
3813.12 94
3813.26 97
3813.40 98
3813.54 98
3813.68 97
3813.83 96
3813.97 95
3814.11 91
3814.25 86
3814.39 80
3814.53 73
3814.68 65
3814.82 58
3814.96 52
3815.10 48
3815.24 45
3815.38 41
3815.53 36
3815.67 30
3815.81 23
3815.95 17
3816.09 13
3816.23 13
3816.38 18
3816.52 26
3816.66 38
3816.80 49
3816.94 59
3817.08 66
3817.22 70
3817.37 72
3817.51 72
3817.65 72
3817.79 73
3817.93 75
3818.07 79
3818.22 84
3818.36 91
3818.50 99
3818.64 106
3818.78 112
3818.92 115
3819.07 115
3819.21 113
3819.35 109
3819.49 105
3819.63 101
3819.77 100
3819.92 100
3820.06 103
3820.20 107
3820.34 111
3820.48 115
3820.62 118
3820.77 120
3820.91 121
3821.05 120
3821.19 118
3821.33 115
3821.48 112
3821.62 108
3821.76 104
3821.90 99
3822.04 93
3822.18 84
3822.33 73
3822.47 61
3822.61 49
3822.75 38
3822.89 30
3823.03 26
3823.18 25
3823.32 28
3823.46 32
3823.60 37
3823.74 42
3823.88 45
3824.03 48
3824.17 50
3824.31 52
3824.45 54
3824.59 58
3824.74 62
3824.88 68
3825.02 74
3825.16 80
3825.30 84
3825.44 87
3825.59 87
3825.73 84
3825.87 81
3826.01 76
3826.15 73
3826.29 70
3826.44 69
3826.58 68
3826.72 67
3826.86 65
3827.00 61
3827.15 57
3827.29 52
3827.43 49
3827.57 47
3827.71 48
3827.85 51
3828.00 54
3828.14 57
3828.28 58
3828.42 57
3828.56 54
3828.71 48
3828.85 42
3828.99 35
3829.13 29
3829.27 23
3829.42 20
3829.56 19
3829.70 20
3829.84 23
3829.98 28
3830.12 35
3830.27 41
3830.41 47
3830.55 52
3830.69 56
3830.83 58
3830.98 61
3831.12 63
3831.26 66
3831.40 68
3831.54 70
3831.69 70
3831.83 67
3831.97 61
3832.11 51
3832.25 39
3832.39 27
3832.54 15
3832.68 5
3832.82 0
3832.96 0
3833.10 0
3833.25 6
3833.39 13
3833.53 21
3833.67 27
3833.81 32
3833.96 34
3834.10 33
3834.24 31
3834.38 29
3834.52 27
3834.67 29
3834.81 34
3834.95 43
3835.09 56
3835.23 70
3835.38 85
3835.52 98
3835.66 110
3835.80 119
3835.94 127
3836.09 132
3836.23 135
3836.37 136
3836.51 136
3836.65 133
3836.80 129
3836.94 122
3837.08 113
3837.22 102
3837.36 89
3837.51 74
3837.65 57
3837.79 39
3837.93 21
3838.07 6
3838.22 0
3838.36 0
3838.50 0
3838.64 0
3838.78 0
3838.93 0
3839.07 0
3839.21 0
3839.35 0
3839.49 3
3839.64 10
3839.78 19
3839.92 29
3840.06 39
3840.20 46
3840.35 49
3840.49 46
3840.63 39
3840.77 30
3840.91 21
3841.06 15
3841.20 13
3841.34 15
3841.48 19
3841.62 25
3841.77 29
3841.91 30
3842.05 27
3842.19 21
3842.34 14
3842.48 7
3842.62 0
3842.76 0
3842.90 0
3843.05 0
3843.19 0
3843.33 7
3843.47 18
3843.61 30
3843.76 42
3843.90 52
3844.04 58
3844.18 59
3844.33 57
3844.47 52
3844.61 46
3844.75 42
3844.89 42
3845.04 47
3845.18 56
3845.32 69
3845.46 83
3845.60 97
3845.75 109
3845.89 119
3846.03 125
3846.17 128
3846.32 128
3846.46 125
3846.60 120
3846.74 114
3846.88 108
3847.03 101
3847.17 96
3847.31 94
3847.45 94
3847.59 98
3847.74 106
3847.88 116
3848.02 128
3848.16 140
3848.31 151
3848.45 161
3848.59 170
3848.73 177
3848.87 183
3849.02 187
3849.16 190
3849.30 190
3849.44 189
3849.59 186
3849.73 181
3849.87 176
3850.01 173
3850.15 173
3850.30 177
3850.44 184
3850.58 192
3850.72 200
3850.87 205
3851.01 206
3851.15 202
3851.29 195
3851.44 187
3851.58 179
3851.72 172
3851.86 168
3852.00 165
3852.15 163
3852.29 162
3852.43 159
3852.57 155
3852.72 151
3852.86 147
3853.00 144
3853.14 142
3853.28 142
3853.43 142
3853.57 143
3853.71 143
3853.85 143
3854.00 142
3854.14 140
3854.28 139
3854.42 139
3854.57 139
3854.71 139
3854.85 136
3854.99 131
3855.14 123
3855.28 111
3855.42 97
3855.56 82
3855.70 68
3855.85 58
3855.99 54
3856.13 54
3856.27 57
3856.42 64
3856.56 71
3856.70 77
3856.84 81
3856.99 82
3857.13 80
3857.27 78
3857.41 73
3857.56 69
3857.70 64
3857.84 59
3857.98 55
3858.12 52
3858.27 48
3858.41 46
3858.55 44
3858.69 44
3858.84 46
3858.98 51
3859.12 58
3859.26 66
3859.41 74
3859.55 82
3859.69 88
3859.83 92
3859.98 93
3860.12 92
3860.26 90
3860.40 87
3860.55 84
3860.69 82
3860.83 82
3860.97 83
3861.12 84
3861.26 86
3861.40 86
3861.54 84
3861.69 81
3861.83 75
3861.97 69
3862.11 64
3862.26 60
3862.40 57
3862.54 56
3862.68 56
3862.83 55
3862.97 53
3863.11 50
3863.25 47
3863.40 43
3863.54 41
3863.68 39
3863.82 40
3863.97 41
3864.11 43
3864.25 45
3864.39 49
3864.54 52
3864.68 57
3864.82 62
3864.96 68
3865.11 76
3865.25 85
3865.39 97
3865.53 112
3865.68 130
3865.82 151
3865.96 174
3866.10 196
3866.25 217
3866.39 234
3866.53 245
3866.67 252
3866.82 255
3866.96 256
3867.10 257
3867.24 259
3867.39 263
3867.53 270
3867.67 279
3867.81 288
3867.96 296
3868.10 302
3868.24 305
3868.38 304
3868.53 299
3868.67 290
3868.81 277
3868.95 261
3869.10 243
3869.24 226
3869.38 210
3869.52 197
3869.67 189
3869.81 185
3869.95 186
3870.10 189
3870.24 193
3870.38 196
3870.52 198
3870.67 197
3870.81 194
3870.95 190
3871.09 184
3871.24 179
3871.38 175
3871.52 173
3871.66 171
3871.81 171
3871.95 171
3872.09 171
3872.23 169
3872.38 165
3872.52 159
3872.66 150
3872.81 139
3872.95 128
3873.09 118
3873.23 109
3873.38 102
3873.52 97
3873.66 94
3873.80 93
3873.95 91
3874.09 90
3874.23 88
3874.37 84
3874.52 80
3874.66 74
3874.80 68
3874.95 62
3875.09 57
3875.23 56
3875.37 59
3875.52 65
3875.66 74
3875.80 83
3875.94 90
3876.09 95
3876.23 93
3876.37 87
3876.52 76
3876.66 62
3876.80 48
3876.94 35
3877.09 26
3877.23 21
3877.37 20
3877.51 22
3877.66 25
3877.80 29
3877.94 32
3878.09 34
3878.23 35
3878.37 35
3878.51 35
3878.66 35
3878.80 35
3878.94 35
3879.08 35
3879.23 35
3879.37 34
3879.51 33
3879.66 33
3879.80 34
3879.94 37
3880.08 40
3880.23 44
3880.37 48
3880.51 50
3880.66 50
3880.80 49
3880.94 46
3881.08 42
3881.23 40
3881.37 40
3881.51 43
3881.66 49
3881.80 58
3881.94 69
3882.08 80
3882.23 90
3882.37 98
3882.51 106
3882.66 113
3882.80 122
3882.94 132
3883.08 144
3883.23 157
3883.37 168
3883.51 175
3883.66 178
3883.80 177
3883.94 171
3884.08 164
3884.23 158
3884.37 154
3884.51 153
3884.66 154
3884.80 155
3884.94 156
3885.08 155
3885.23 153
3885.37 152
3885.51 154
3885.66 161
3885.80 174
3885.94 192
3886.08 213
3886.23 235
3886.37 254
3886.51 268
3886.66 278
3886.80 283
3886.94 286
3887.08 287
3887.23 288
3887.37 287
3887.51 284
3887.66 278
3887.80 268
3887.94 254
3888.09 238
3888.23 221
3888.37 204
3888.51 188
3888.66 174
3888.80 162
3888.94 153
3889.09 145
3889.23 141
3889.37 139
3889.51 140
3889.66 142
3889.80 143
3889.94 144
3890.09 143
3890.23 139
3890.37 135
3890.52 131
3890.66 128
3890.80 127
3890.94 127
3891.09 129
3891.23 131
3891.37 133
3891.52 134
3891.66 134
3891.80 133
3891.95 131
3892.09 127
3892.23 123
3892.37 119
3892.52 114
3892.66 109
3892.80 105
3892.95 100
3893.09 96
3893.23 93
3893.38 90
3893.52 88
3893.66 86
3893.81 85
3893.95 84
3894.09 83
3894.23 80
3894.38 77
3894.52 73
3894.66 68
3894.81 63
3894.95 59
3895.09 55
3895.24 52
3895.38 51
3895.52 52
3895.66 54
3895.81 58
3895.95 61
3896.09 64
3896.24 65
3896.38 63
3896.52 59
3896.67 54
3896.81 46
3896.95 40
3897.10 35
3897.24 34
3897.38 38
3897.53 45
3897.67 57
3897.81 70
3897.95 83
3898.10 94
3898.24 102
3898.38 108
3898.53 110
3898.67 111
3898.81 112
3898.96 113
3899.10 114
3899.24 117
3899.39 119
3899.53 121
3899.67 123
3899.82 125
3899.96 130
3900.10 136
3900.24 144
3900.39 154
3900.53 166
3900.67 176
3900.82 185
3900.96 192
3901.10 197
3901.25 199
3901.39 200
3901.53 199
3901.68 197
3901.82 196
3901.96 195
3902.11 194
3902.25 194
3902.39 194
3902.54 194
3902.68 193
3902.82 189
3902.97 184
3903.11 176
3903.25 166
3903.40 156
3903.54 147
3903.68 138
3903.83 131
3903.97 126
3904.11 122
3904.25 119
3904.40 117
3904.54 116
3904.68 113
3904.83 109
3904.97 102
3905.11 92
3905.26 80
3905.40 66
3905.54 51
3905.69 38
3905.83 27
3905.97 18
3906.12 12
3906.26 7
3906.40 2
3906.55 0
3906.69 0
3906.83 0
3906.98 0
3907.12 0
3907.26 0
3907.41 0
3907.55 0
3907.69 1
3907.84 6
3907.98 11
3908.12 18
3908.27 25
3908.41 33
3908.55 43
3908.70 52
3908.84 61
3908.98 68
3909.13 75
3909.27 80
3909.41 84
3909.56 88
3909.70 90
3909.84 93
3909.99 96
3910.13 99
3910.27 102
3910.42 105
3910.56 109
3910.70 111
3910.85 113
3910.99 113
3911.13 112
3911.28 109
3911.42 104
3911.56 99
3911.71 92
3911.85 85
3911.99 77
3912.14 69
3912.28 61
3912.42 52
3912.57 44
3912.71 36
3912.85 30
3913.00 26
3913.14 24
3913.28 25
3913.43 29
3913.57 36
3913.71 43
3913.86 51
3914.00 57
3914.14 60
3914.29 60
3914.43 58
3914.57 54
3914.72 50
3914.86 47
3915.01 46
3915.15 47
3915.29 49
3915.44 52
3915.58 55
3915.72 58
3915.87 61
3916.01 65
3916.15 69
3916.30 73
3916.44 75
3916.58 77
3916.73 76
3916.87 75
3917.01 72
3917.16 69
3917.30 67
3917.44 67
3917.59 69
3917.73 73
3917.87 77
3918.02 82
3918.16 86
3918.31 91
3918.45 95
3918.59 101
3918.74 108
3918.88 117
3919.02 126
3919.17 134
3919.31 139
3919.45 141
3919.60 138
3919.74 131
3919.88 121
3920.03 109
3920.17 97
3920.31 86
3920.46 77
3920.60 68
3920.74 61
3920.89 55
3921.03 49
3921.18 46
3921.32 43
3921.46 43
3921.61 44
3921.75 46
3921.89 49
3922.04 52
3922.18 55
3922.32 59
3922.47 64
3922.61 71
3922.75 80
3922.90 89
3923.04 99
3923.19 108
3923.33 115
3923.47 120
3923.62 122
3923.76 122
3923.90 118
3924.05 110
3924.19 98
3924.33 83
3924.48 66
3924.62 50
3924.77 35
3924.91 25
3925.05 20
3925.20 21
3925.34 26
3925.48 33
3925.63 41
3925.77 47
3925.91 52
3926.06 56
3926.20 60
3926.35 65
3926.49 72
3926.63 81
3926.78 91
3926.92 101
3927.06 110
3927.21 116
3927.35 118
3927.49 118
3927.64 115
3927.78 111
3927.93 107
3928.07 102
3928.21 98
3928.36 92
3928.50 86
3928.64 78
3928.79 68
3928.93 56
3929.07 45
3929.22 36
3929.36 30
3929.51 30
3929.65 34
3929.79 43
3929.94 56
3930.08 69
3930.22 82
3930.37 93
3930.51 101
3930.66 108
3930.80 111
3930.94 113
3931.09 113
3931.23 112
3931.37 109
3931.52 106
3931.66 103
3931.81 101
3931.95 103
3932.09 108
3932.24 117
3932.38 129
3932.52 142
3932.67 153
3932.81 162
3932.96 167
3933.10 168
3933.24 165
3933.39 159
3933.53 153
3933.67 147
3933.82 143
3933.96 142
3934.11 144
3934.25 149
3934.39 156
3934.54 163
3934.68 171
3934.82 177
3934.97 182
3935.11 184
3935.26 184
3935.40 182
3935.54 178
3935.69 172
3935.83 166
3935.98 158
3936.12 148
3936.26 137
3936.41 124
3936.55 108
3936.69 92
3936.84 75
3936.98 59
3937.13 45
3937.27 33
3937.41 24
3937.56 17
3937.70 10
3937.85 3
3937.99 0
3938.13 0
3938.28 0
3938.42 0
3938.56 0
3938.71 0
3938.85 0
3939.00 0
3939.14 14
3939.28 29
3939.43 44
3939.57 58
3939.72 71
3939.86 84
3940.00 95
3940.15 106
3940.29 114
3940.44 120
3940.58 122
3940.72 121
3940.87 117
3941.01 112
3941.15 106
3941.30 100
3941.44 94
3941.59 88
3941.73 81
3941.87 74
3942.02 67
3942.16 59
3942.31 52
3942.45 47
3942.59 43
3942.74 42
3942.88 42
3943.03 46
3943.17 51
3943.31 58
3943.46 66
3943.60 74
3943.75 81
3943.89 86
3944.03 89
3944.18 90
3944.32 89
3944.47 86
3944.61 83
3944.75 78
3944.90 73
3945.04 67
3945.19 62
3945.33 59
3945.47 59
3945.62 62
3945.76 69
3945.91 80
3946.05 94
3946.19 109
3946.34 123
3946.48 135
3946.63 144
3946.77 149
3946.91 149
3947.06 144
3947.20 135
3947.35 123
3947.49 110
3947.63 99
3947.78 90
3947.92 85
3948.07 85
3948.21 87
3948.35 92
3948.50 96
3948.64 99
3948.79 100
3948.93 98
3949.07 92
3949.22 85
3949.36 75
3949.51 64
3949.65 54
3949.79 45
3949.94 38
3950.08 36
3950.23 37
3950.37 42
3950.52 51
3950.66 60
3950.80 70
3950.95 79
3951.09 85
3951.24 90
3951.38 93
3951.52 95
3951.67 97
3951.81 99
3951.96 102
3952.10 106
3952.24 109
3952.39 112
3952.53 112
3952.68 111
3952.82 107
3952.96 100
3953.11 92
3953.25 84
3953.40 76
3953.54 70
3953.69 65
3953.83 62
3953.97 59
3954.12 56
3954.26 52
3954.41 46
3954.55 39
3954.69 32
3954.84 25
3954.98 21
3955.13 20
3955.27 22
3955.42 27
3955.56 32
3955.70 38
3955.85 44
3955.99 48
3956.14 53
3956.28 57
3956.42 63
3956.57 69
3956.71 77
3956.86 85
3957.00 94
3957.15 101
3957.29 108
3957.43 113
3957.58 116
3957.72 116
3957.87 114
3958.01 110
3958.16 105
3958.30 98
3958.44 91
3958.59 85
3958.73 82
3958.88 81
3959.02 85
3959.17 91
3959.31 99
3959.45 108
3959.60 117
3959.74 124
3959.89 129
3960.03 132
3960.17 132
3960.32 131
3960.46 127
3960.61 122
3960.75 115
3960.90 107
3961.04 100
3961.18 93
3961.33 88
3961.47 85
3961.62 84
3961.76 85
3961.91 86
3962.05 86
3962.19 86
3962.34 85
3962.48 83
3962.63 81
3962.77 80
3962.92 80
3963.06 82
3963.21 85
3963.35 90
3963.49 96
3963.64 102
3963.78 107
3963.93 110
3964.07 111
3964.22 109
3964.36 106
3964.50 100
3964.65 92
3964.79 83
3964.94 74
3965.08 63
3965.23 51
3965.37 39
3965.51 29
3965.66 19
3965.80 12
3965.95 7
3966.09 5
3966.24 5
3966.38 7
3966.53 10
3966.67 12
3966.81 14
3966.96 14
3967.10 13
3967.25 11
3967.39 8
3967.54 4
3967.68 1
3967.82 0
3967.97 0
3968.11 0
3968.26 0
3968.40 0
3968.55 0
3968.69 0
3968.84 1
3968.98 12
3969.12 23
3969.27 32
3969.41 37
3969.56 38
3969.70 35
3969.85 28
3969.99 21
3970.14 14
3970.28 10
3970.42 7
3970.57 7
3970.71 6
3970.86 4
3971.00 1
3971.15 0
3971.29 0
3971.44 0
3971.58 0
3971.72 0
3971.87 0
3972.01 0
3972.16 7
3972.30 13
3972.45 19
3972.59 23
3972.74 26
3972.88 29
3973.03 32
3973.17 37
3973.31 42
3973.46 48
3973.60 52
3973.75 55
3973.89 55
3974.04 54
3974.18 50
3974.33 47
3974.47 46
3974.61 47
3974.76 53
3974.90 64
3975.05 79
3975.19 97
3975.34 115
3975.48 132
3975.63 143
3975.77 148
3975.92 147
3976.06 140
3976.20 128
3976.35 115
3976.49 103
3976.64 95
3976.78 92
3976.93 95
3977.07 102
3977.22 112
3977.36 123
3977.51 132
3977.65 139
3977.79 142
3977.94 141
3978.08 137
3978.23 131
3978.37 123
3978.52 114
3978.66 105
3978.81 97
3978.95 90
3979.10 86
3979.24 85
3979.39 86
3979.53 88
3979.67 91
3979.82 93
3979.96 93
3980.11 92
3980.25 91
3980.40 90
3980.54 92
3980.69 97
3980.83 105
3980.98 115
3981.12 126
3981.27 135
3981.41 142
3981.56 146
3981.70 147
3981.84 144
3981.99 138
3982.13 129
3982.28 117
3982.42 104
3982.57 89
3982.71 75
3982.86 62
3983.00 52
3983.15 44
3983.29 41
3983.44 40
3983.58 43
3983.73 47
3983.87 52
3984.01 57
3984.16 60
3984.30 62
3984.45 62
3984.59 61
3984.74 58
3984.88 55
3985.03 52
3985.17 49
3985.32 47
3985.46 44
3985.61 40
3985.75 34
3985.90 28
3986.04 20
3986.19 13
3986.33 7
3986.47 4
3986.62 4
3986.76 7
3986.91 12
3987.05 18
3987.20 23
3987.34 27
3987.49 30
3987.63 32
3987.78 34
3987.92 35
3988.07 36
3988.21 37
3988.36 37
3988.50 36
3988.65 34
3988.79 31
3988.94 28
3989.08 26
3989.23 24
3989.37 23
3989.52 23
3989.66 23
3989.80 23
3989.95 23
3990.09 21
3990.24 20
3990.38 18
3990.53 18
3990.67 19
3990.82 21
3990.96 24
3991.11 28
3991.25 32
3991.40 35
3991.54 39
3991.69 42
3991.83 47
3991.98 54
3992.12 63
3992.27 75
3992.41 87
3992.56 99
3992.70 108
3992.85 113
3992.99 112
3993.14 107
3993.28 97
3993.43 85
3993.57 72
3993.72 61
3993.86 51
3994.01 45
3994.15 40
3994.29 37
3994.44 34
3994.58 30
3994.73 24
3994.87 18
3995.02 12
3995.16 8
3995.31 6
3995.45 8
3995.60 13
3995.74 21
3995.89 30
3996.03 40
3996.18 48
3996.32 52
3996.47 51
3996.61 47
3996.76 38
3996.90 27
3997.05 14
3997.19 3
3997.34 0
3997.48 0
3997.63 0
3997.77 0
3997.92 0
3998.06 0
3998.21 0
3998.35 2
3998.50 7
3998.64 12
3998.79 18
3998.93 27
3999.08 38
3999.22 51
3999.37 66
3999.51 81
3999.66 96
3999.80 109
3999.95 119
4000.09 125
4000.24 127
4000.38 127
4000.53 123
4000.67 118
4000.82 112
4000.96 107
4001.11 105
4001.25 105
4001.40 108
4001.54 113
4001.69 119
4001.83 123
4001.98 124
4002.12 121
4002.27 115
4002.41 107
4002.56 97
4002.70 87
4002.85 78
4002.99 71
4003.14 64
4003.28 58
4003.43 51
4003.57 44
4003.72 34
4003.86 24
4004.01 13
4004.15 2
4004.30 0
4004.44 0
4004.59 0
4004.73 0
4004.88 0
4005.02 0
4005.17 4
4005.31 9
4005.46 12
4005.60 12
4005.75 9
4005.89 5
4006.04 3
4006.18 2
4006.33 4
4006.47 9
4006.62 17
4006.76 26
4006.91 33
4007.06 39
4007.20 42
4007.35 44
4007.49 44
4007.64 44
4007.78 46
4007.93 49
4008.07 53
4008.22 57
4008.36 59
4008.51 59
4008.65 57
4008.80 53
4008.94 48
4009.09 43
4009.23 39
4009.38 38
4009.52 38
4009.67 39
4009.81 39
4009.96 39
4010.10 37
4010.25 35
4010.39 31
4010.54 28
4010.68 26
4010.83 23
4010.97 20
4011.12 17
4011.26 13
4011.41 9
4011.55 6
4011.70 4
4011.85 3
4011.99 3
4012.14 5
4012.28 10
4012.43 16
4012.57 25
4012.72 36
4012.86 48
4013.01 60
4013.15 71
4013.30 80
4013.44 85
4013.59 86
4013.73 83
4013.88 78
4014.02 70
4014.17 62
4014.31 54
4014.46 47
4014.60 44
4014.75 44
4014.90 49
4015.04 58
4015.19 71
4015.33 86
4015.48 102
4015.62 117
4015.77 131
4015.91 142
4016.06 151
4016.20 157
4016.35 162
4016.49 165
4016.64 168
4016.78 170
4016.93 172
4017.07 175
4017.22 179
4017.37 182
4017.51 186
4017.66 189
4017.80 191
4017.95 191
4018.09 190
4018.24 187
4018.38 184
4018.53 182
4018.67 179
4018.82 177
4018.96 176
4019.11 175
4019.25 173
4019.40 169
4019.54 162
4019.69 150
4019.84 134
4019.98 114
4020.13 92
4020.27 68
4020.42 46
4020.56 26
4020.71 10
4020.85 0
4021.00 0
4021.14 0
4021.29 0
4021.43 0
4021.58 0
4021.73 0
4021.87 0
4022.02 1
4022.16 7
4022.31 12
4022.45 15
4022.60 17
4022.74 18
4022.89 18
4023.03 18
4023.18 17
4023.32 17
4023.47 18
4023.62 20
4023.76 23
4023.91 28
4024.05 34
4024.20 42
4024.34 50
4024.49 59
4024.63 67
4024.78 75
4024.92 83
4025.07 90
4025.22 97
4025.36 102
4025.51 106
4025.65 108
4025.80 107
4025.94 104
4026.09 100
4026.23 95
4026.38 92
4026.52 90
4026.67 91
4026.82 95
4026.96 100
4027.11 106
4027.25 112
4027.40 118
4027.54 122
4027.69 126
4027.83 128
4027.98 129
4028.12 128
4028.27 125
4028.42 120
4028.56 112
4028.71 103
4028.85 93
4029.00 84
4029.14 75
4029.29 69
4029.43 65
4029.58 66
4029.73 71
4029.87 81
4030.02 95
4030.16 111
4030.31 127
4030.45 143
4030.60 155
4030.74 162
4030.89 162
4031.04 155
4031.18 142
4031.33 125
4031.47 107
4031.62 90
4031.76 78
4031.91 71
4032.05 70
4032.20 73
4032.35 78
4032.49 83
4032.64 86
4032.78 85
4032.93 83
4033.07 80
4033.22 77
4033.36 78
4033.51 82
4033.66 89
4033.80 98
4033.95 109
4034.09 118
4034.24 126
4034.38 130
4034.53 131
4034.67 127
4034.82 120
4034.97 110
4035.11 98
4035.26 86
4035.40 76
4035.55 69
4035.69 65
4035.84 66
4035.99 68
4036.13 73
4036.28 77
4036.42 81
4036.57 83
4036.71 83
4036.86 82
4037.01 80
4037.15 77
4037.30 74
4037.44 70
4037.59 67
4037.73 64
4037.88 61
4038.02 57
4038.17 54
4038.32 51
4038.46 49
4038.61 50
4038.75 54
4038.90 62
4039.04 72
4039.19 85
4039.34 98
4039.48 110
4039.63 119
4039.77 124
4039.92 125
4040.06 121
4040.21 113
4040.36 102
4040.50 91
4040.65 81
4040.79 72
4040.94 67
4041.08 65
4041.23 65
4041.38 67
4041.52 70
4041.67 71
4041.81 70
4041.96 68
4042.10 64
4042.25 60
4042.40 57
4042.54 55
4042.69 54
4042.83 54
4042.98 54
4043.13 53
4043.27 50
4043.42 46
4043.56 41
4043.71 35
4043.85 30
4044.00 25
4044.15 22
4044.29 21
4044.44 21
4044.58 23
4044.73 25
4044.87 29
4045.02 34
4045.17 40
4045.31 46
4045.46 53
4045.60 59
4045.75 64
4045.90 67
4046.04 67
4046.19 64
4046.33 60
4046.48 56
4046.62 52
4046.77 50
4046.92 52
4047.06 56
4047.21 64
4047.35 73
4047.50 83
4047.65 93
4047.79 102
4047.94 109
4048.08 114
4048.23 116
4048.37 116
4048.52 115
4048.67 112
4048.81 108
4048.96 104
4049.10 99
4049.25 94
4049.40 90
4049.54 86
4049.69 83
4049.83 82
4049.98 84
4050.13 87
4050.27 92
4050.42 99
4050.56 106
4050.71 112
4050.85 119
4051.00 124
4051.15 130
4051.29 136
4051.44 143
4051.58 149
4051.73 155
4051.88 160
4052.02 162
4052.17 161
4052.31 157
4052.46 152
4052.61 145
4052.75 140
4052.90 136
4053.04 137
4053.19 140
4053.34 145
4053.48 152
4053.63 159
4053.77 165
4053.92 171
4054.07 174
4054.21 175
4054.36 175
4054.50 174
4054.65 172
4054.80 170
4054.94 167
4055.09 166
4055.23 166
4055.38 168
4055.53 172
4055.67 177
4055.82 184
4055.96 191
4056.11 199
4056.26 206
4056.40 211
4056.55 216
4056.69 219
4056.84 220
4056.99 219
4057.13 216
4057.28 210
4057.42 201
4057.57 191
4057.72 179
4057.86 168
4058.01 158
4058.15 149
4058.30 144
4058.45 140
4058.59 139
4058.74 138
4058.88 139
4059.03 140
4059.18 140
4059.32 141
4059.47 141
4059.61 140
4059.76 138
4059.91 133
4060.05 127
4060.20 119
4060.34 111
4060.49 102
4060.64 95
4060.78 90
4060.93 88
4061.07 89
4061.22 93
4061.37 98
4061.51 104
4061.66 108
4061.81 111
4061.95 111
4062.10 110
4062.24 105
4062.39 99
4062.54 90
4062.68 80
4062.83 68
4062.97 55
4063.12 43
4063.27 31
4063.41 23
4063.56 19
4063.70 19
4063.85 23
4064.00 30
4064.14 38
4064.29 46
4064.44 52
4064.58 57
4064.73 58
4064.87 58
4065.02 54
4065.17 49
4065.31 42
4065.46 34
4065.60 26
4065.75 19
4065.90 13
4066.04 9
4066.19 6
4066.34 5
4066.48 5
4066.63 5
4066.77 5
4066.92 3
4067.07 1
4067.21 0
4067.36 0
4067.51 0
4067.65 0
4067.80 0
4067.94 0
4068.09 0
4068.24 8
4068.38 18
4068.53 28
4068.68 37
4068.82 43
4068.97 46
4069.11 48
4069.26 48
4069.41 47
4069.55 46
4069.70 45
4069.85 44
4069.99 44
4070.14 45
4070.28 47
4070.43 51
4070.58 57
4070.72 65
4070.87 74
4071.02 82
4071.16 88
4071.31 92
4071.45 94
4071.60 94
4071.75 94
4071.89 94
4072.04 97
4072.19 103
4072.33 111
4072.48 120
4072.62 128
4072.77 134
4072.92 136
4073.06 133
4073.21 127
4073.36 118
4073.50 108
4073.65 101
4073.79 96
4073.94 93
4074.09 93
4074.23 94
4074.38 96
4074.53 98
4074.67 100
4074.82 105
4074.97 111
4075.11 121
4075.26 133
4075.40 146
4075.55 158
4075.70 168
4075.84 174
4075.99 176
4076.14 174
4076.28 169
4076.43 160
4076.58 151
4076.72 143
4076.87 136
4077.01 131
4077.16 129
4077.31 128
4077.45 128
4077.60 127
4077.75 123
4077.89 117
4078.04 108
4078.19 98
4078.33 87
4078.48 78
4078.63 70
4078.77 64
4078.92 61
4079.06 59
4079.21 58
4079.36 58
4079.50 58
4079.65 58
4079.80 58
4079.94 59
4080.09 59
4080.24 59
4080.38 57
4080.53 55
4080.68 53
4080.82 51
4080.97 51
4081.11 53
4081.26 57
4081.41 62
4081.55 67
4081.70 71
4081.85 74
4081.99 74
4082.14 71
4082.29 67
4082.43 60
4082.58 53
4082.73 46
4082.87 41
4083.02 39
4083.16 40
4083.31 43
4083.46 47
4083.60 50
4083.75 51
4083.90 50
4084.04 45
4084.19 37
4084.34 28
4084.48 20
4084.63 13
4084.78 9
4084.92 7
4085.07 8
4085.22 11
4085.36 17
4085.51 25
4085.66 35
4085.80 46
4085.95 56
4086.10 63
4086.24 66
4086.39 63
4086.53 56
4086.68 44
4086.83 29
4086.97 14
4087.12 1
4087.27 0
4087.41 0
4087.56 0
4087.71 0
4087.85 0
4088.00 0
4088.15 0
4088.29 3
4088.44 7
4088.59 11
4088.73 14
4088.88 15
4089.03 15
4089.17 13
4089.32 10
4089.47 5
4089.61 0
4089.76 0
4089.91 0
4090.05 0
4090.20 0
4090.35 0
4090.49 0
4090.64 0
4090.79 9
4090.93 20
4091.08 29
4091.23 37
4091.37 40
4091.52 40
4091.67 35
4091.81 27
4091.96 18
4092.11 10
4092.25 4
4092.40 3
4092.55 8
4092.69 17
4092.84 31
4092.99 50
4093.13 71
4093.28 95
4093.43 120
4093.57 147
4093.72 173
4093.87 197
4094.01 219
4094.16 238
4094.31 252
4094.45 263
4094.60 271
4094.75 278
4094.89 286
4095.04 294
4095.19 303
4095.33 312
4095.48 321
4095.63 328
4095.77 331
4095.92 332
4096.07 330
4096.21 325
4096.36 320
4096.51 313
4096.65 305
4096.80 297
4096.95 288
4097.09 278
4097.24 268
4097.39 259
4097.53 250
4097.68 244
4097.83 238
4097.97 232
4098.12 225
4098.27 218
4098.41 210
4098.56 202
4098.71 196
4098.85 191
4099.00 188
4099.15 188
4099.29 189
4099.44 192
4099.59 193
4099.74 194
4099.88 192
4100.03 188
4100.18 182
4100.32 174
4100.47 166
4100.62 158
4100.76 150
4100.91 144
4101.06 139
4101.20 135
4101.35 135
4101.50 136
4101.64 138
4101.79 140
4101.94 142
4102.08 142
4102.23 140
4102.38 136
4102.52 132
4102.67 129
4102.82 127
4102.97 127
4103.11 128
4103.26 130
4103.41 130
4103.55 128
4103.70 124
4103.85 117
4103.99 109
4104.14 103
4104.29 98
4104.43 96
4104.58 97
4104.73 97
4104.87 98
4105.02 96
4105.17 94
4105.32 89
4105.46 86
4105.61 84
4105.76 85
4105.90 90
4106.05 98
4106.20 108
4106.34 119
4106.49 130
4106.64 137
4106.78 141
4106.93 140
4107.08 134
4107.22 125
4107.37 114
4107.52 101
4107.67 89
4107.81 76
4107.96 65
4108.11 54
4108.25 43
4108.40 33
4108.55 24
4108.69 18
4108.84 14
4108.99 14
4109.14 17
4109.28 23
4109.43 29
4109.58 36
4109.72 41
4109.87 44
4110.02 46
4110.16 47
4110.31 48
4110.46 51
4110.60 56
4110.75 64
4110.90 73
4111.05 81
4111.19 87
4111.34 89
4111.49 89
4111.63 86
4111.78 83
4111.93 81
4112.07 82
4112.22 86
4112.37 92
4112.52 97
4112.66 99
4112.81 96
4112.96 90
4113.10 79
4113.25 67
4113.40 55
4113.55 46
4113.69 40
4113.84 36
4113.99 34
4114.13 33
4114.28 33
4114.43 31
4114.57 28
4114.72 25
4114.87 22
4115.02 20
4115.16 19
4115.31 21
4115.46 24
4115.60 29
4115.75 35
4115.90 40
4116.04 46
4116.19 51
4116.34 57
4116.49 61
4116.63 66
4116.78 70
4116.93 73
4117.07 75
4117.22 75
4117.37 73
4117.52 68
4117.66 61
4117.81 53
4117.96 42
4118.10 31
4118.25 20
4118.40 9
4118.55 0
4118.69 0
4118.84 0
4118.99 0
4119.13 0
4119.28 0
4119.43 0
4119.58 0
4119.72 4
4119.87 8
4120.02 11
4120.16 13
4120.31 14
4120.46 16
4120.61 17
4120.75 18
4120.90 20
4121.05 21
4121.19 21
4121.34 19
4121.49 15
4121.64 11
4121.78 6
4121.93 2
4122.08 0
4122.22 1
4122.37 5
4122.52 10
4122.67 17
4122.81 23
4122.96 28
4123.11 31
4123.26 33
4123.40 35
4123.55 36
4123.70 38
4123.84 40
4123.99 43
4124.14 46
4124.29 48
4124.43 49
4124.58 49
4124.73 48
4124.87 45
4125.02 40
4125.17 35
4125.32 29
4125.46 23
4125.61 20
4125.76 18
4125.91 20
4126.05 24
4126.20 29
4126.35 36
4126.49 42
4126.64 48
4126.79 53
4126.94 58
4127.08 61
4127.23 64
4127.38 68
4127.53 72
4127.67 77
4127.82 82
4127.97 89
4128.11 95
4128.26 101
4128.41 106
4128.56 110
4128.70 111
4128.85 109
4129.00 105
4129.15 99
4129.29 92
4129.44 84
4129.59 76
4129.73 70
4129.88 64
4130.03 58
4130.18 52
4130.32 45
4130.47 36
4130.62 27
4130.77 17
4130.91 8
4131.06 0
4131.21 0
4131.36 0
4131.50 0
4131.65 0
4131.80 0
4131.95 0
4132.09 0
4132.24 0
4132.39 4
4132.53 13
4132.68 21
4132.83 27
4132.98 30
4133.12 30
4133.27 27
4133.42 22
4133.57 18
4133.71 16
4133.86 17
4134.01 23
4134.16 32
4134.30 42
4134.45 52
4134.60 62
4134.75 69
4134.89 75
4135.04 80
4135.19 84
4135.34 88
4135.48 91
4135.63 94
4135.78 95
4135.92 94
4136.07 92
4136.22 89
4136.37 86
4136.51 83
4136.66 81
4136.81 81
4136.96 81
4137.10 83
4137.25 84
4137.40 84
4137.55 86
4137.69 87
4137.84 89
4137.99 90
4138.14 91
4138.28 89
4138.43 85
4138.58 79
4138.73 72
4138.87 66
4139.02 63
4139.17 63
4139.32 68
4139.46 73
4139.61 79
4139.76 81
4139.91 78
4140.05 71
4140.20 59
4140.35 45
4140.50 31
4140.64 20
4140.79 12
4140.94 7
4141.09 6
4141.23 8
4141.38 14
4141.53 22
4141.68 35
4141.82 50
4141.97 66
4142.12 83
4142.27 97
4142.41 106
4142.56 110
4142.71 108
4142.86 103
4143.00 95
4143.15 89
4143.30 86
4143.45 86
4143.60 91
4143.74 99
4143.89 109
4144.04 120
4144.19 131
4144.33 142
4144.48 153
4144.63 162
4144.78 172
4144.92 181
4145.07 190
4145.22 200
4145.37 211
4145.51 225
4145.66 241
4145.81 261
4145.96 285
4146.10 311
4146.25 340
4146.40 369
4146.55 399
4146.69 427
4146.84 452
4146.99 474
4147.14 493
4147.29 508
4147.43 521
4147.58 533
4147.73 545
4147.88 559
4148.02 574
4148.17 591
4148.32 610
4148.47 629
4148.61 648
4148.76 665
4148.91 680
4149.06 691
4149.20 700
4149.35 708
4149.50 714
4149.65 721
4149.80 727
4149.94 732
4150.09 736
4150.24 736
4150.39 731
4150.53 722
4150.68 710
4150.83 695
4150.98 681
4151.12 669
4151.27 661
4151.42 655
4151.57 650
4151.72 644
4151.86 634
4152.01 621
4152.16 605
4152.31 586
4152.45 567
4152.60 551
4152.75 537
4152.90 526
4153.05 518
4153.19 510
4153.34 500
4153.49 488
4153.64 473
4153.78 456
4153.93 435
4154.08 413
4154.23 391
4154.37 370
4154.52 351
4154.67 334
4154.82 321
4154.97 310
4155.11 303
4155.26 297
4155.41 291
4155.56 283
4155.70 272
4155.85 257
4156.00 238
4156.15 217
4156.30 197
4156.44 180
4156.59 171
4156.74 170
4156.89 178
4157.04 193
4157.18 213
4157.33 232
4157.48 248
4157.63 257
4157.77 258
4157.92 251
4158.07 238
4158.22 224
4158.37 211
4158.51 201
4158.66 195
4158.81 192
4158.96 192
4159.10 192
4159.25 191
4159.40 189
4159.55 186
4159.70 183
4159.84 181
4159.99 180
4160.14 181
4160.29 183
4160.44 185
4160.58 185
4160.73 183
4160.88 178
4161.03 170
4161.17 161
4161.32 151
4161.47 141
4161.62 130
4161.77 119
4161.91 108
4162.06 97
4162.21 87
4162.36 80
4162.51 75
4162.65 75
4162.80 80
4162.95 89
4163.10 100
4163.25 113
4163.39 127
4163.54 138
4163.69 147
4163.84 152
4163.99 152
4164.13 148
4164.28 140
4164.43 129
4164.58 117
4164.72 103
4164.87 90
4165.02 79
4165.17 69
4165.32 61
4165.46 54
4165.61 49
4165.76 45
4165.91 41
4166.06 38
4166.20 34
4166.35 29
4166.50 24
4166.65 17
4166.80 11
4166.94 5
4167.09 0
4167.24 0
4167.39 0
4167.54 0
4167.68 0
4167.83 0
4167.98 0
4168.13 0
4168.28 0
4168.42 0
4168.57 0
4168.72 1
4168.87 5
4169.02 11
4169.16 18
4169.31 26
4169.46 33
4169.61 38
4169.76 39
4169.90 37
4170.05 31
4170.20 24
4170.35 16
4170.50 10
4170.64 6
4170.79 5
4170.94 7
4171.09 12
4171.24 18
4171.39 25
4171.53 32
4171.68 38
4171.83 42
4171.98 44
4172.13 42
4172.27 38
4172.42 32
4172.57 27
4172.72 22
4172.87 19
4173.01 18
4173.16 19
4173.31 22
4173.46 27
4173.61 33
4173.75 39
4173.90 46
4174.05 54
4174.20 62
4174.35 70
4174.50 77
4174.64 83
4174.79 88
4174.94 90
4175.09 91
4175.24 90
4175.38 88
4175.53 85
4175.68 82
4175.83 79
4175.98 75
4176.12 70
4176.27 66
4176.42 60
4176.57 55
4176.72 51
4176.87 50
4177.01 51
4177.16 54
4177.31 60
4177.46 67
4177.61 74
4177.75 80
4177.90 83
4178.05 85
4178.20 85
4178.35 86
4178.50 87
4178.64 90
4178.79 93
4178.94 98
4179.09 101
4179.24 103
4179.38 102
4179.53 99
4179.68 94
4179.83 88
4179.98 82
4180.13 78
4180.27 74
4180.42 71
4180.57 68
4180.72 65
4180.87 61
4181.02 56
4181.16 51
4181.31 47
4181.46 45
4181.61 46
4181.76 50
4181.90 57
4182.05 67
4182.20 79
4182.35 94
4182.50 110
4182.65 126
4182.79 142
4182.94 156
4183.09 167
4183.24 175
4183.39 180
4183.54 181
4183.68 181
4183.83 178
4183.98 175
4184.13 171
4184.28 169
4184.43 166
4184.57 164
4184.72 162
4184.87 160
4185.02 160
4185.17 160
4185.32 160
4185.46 162
4185.61 163
4185.76 164
4185.91 164
4186.06 163
4186.21 161
4186.35 162
4186.50 165
4186.65 172
4186.80 181
4186.95 194
4187.10 207
4187.24 219
4187.39 227
4187.54 231
4187.69 230
4187.84 226
4187.99 218
4188.13 209
4188.28 199
4188.43 188
4188.58 176
4188.73 164
4188.88 151
4189.02 139
4189.17 129
4189.32 122
4189.47 119
4189.62 121
4189.77 126
4189.91 134
4190.06 141
4190.21 148
4190.36 151
4190.51 151
4190.66 148
4190.80 143
4190.95 136
4191.10 129
4191.25 121
4191.40 114
4191.55 108
4191.70 105
4191.84 105
4191.99 107
4192.14 110
4192.29 115
4192.44 118
4192.59 120
4192.73 118
4192.88 113
4193.03 106
4193.18 99
4193.33 93
4193.48 89
4193.62 89
4193.77 92
4193.92 99
4194.07 108
4194.22 118
4194.37 127
4194.52 133
4194.66 136
4194.81 136
4194.96 131
4195.11 124
4195.26 114
4195.41 104
4195.56 94
4195.70 85
4195.85 78
4196.00 74
4196.15 73
4196.30 74
4196.45 77
4196.59 80
4196.74 85
4196.89 90
4197.04 97
4197.19 105
4197.34 114
4197.49 123
4197.63 132
4197.78 141
4197.93 148
4198.08 154
4198.23 156
4198.38 157
4198.53 157
4198.67 155
4198.82 152
4198.97 150
4199.12 147
4199.27 144
4199.42 143
4199.57 143
4199.71 144
4199.86 147
4200.01 151
4200.16 154
4200.31 157
4200.46 157
4200.61 155
4200.75 152
4200.90 147
4201.05 141
4201.20 136
4201.35 133
4201.50 132
4201.65 135
4201.79 141
4201.94 151
4202.09 164
4202.24 177
4202.39 191
4202.54 203
4202.69 213
4202.83 219
4202.98 223
4203.13 226
4203.28 228
4203.43 231
4203.58 236
4203.73 242
4203.87 248
4204.02 254
4204.17 259
4204.32 263
4204.47 265
4204.62 266
4204.77 265
4204.92 263
4205.06 259
4205.21 252
4205.36 242
4205.51 227
4205.66 209
4205.81 188
4205.96 165
4206.10 144
4206.25 125
4206.40 110
4206.55 100
4206.70 94
4206.85 92
4207.00 93
4207.15 95
4207.29 98
4207.44 101
4207.59 104
4207.74 109
4207.89 116
4208.04 125
4208.19 134
4208.34 145
4208.48 155
4208.63 164
4208.78 171
4208.93 176
4209.08 180
4209.23 184
4209.38 189
4209.53 196
4209.67 206
4209.82 219
4209.97 237
4210.12 259
4210.27 283
4210.42 308
4210.57 333
4210.72 355
4210.86 374
4211.01 389
4211.16 403
4211.31 415
4211.46 429
4211.61 445
4211.76 462
4211.91 479
4212.05 493
4212.20 503
4212.35 507
4212.50 505
4212.65 499
4212.80 490
4212.95 482
4213.10 477
4213.24 475
4213.39 478
4213.54 486
4213.69 498
4213.84 513
4213.99 530
4214.14 547
4214.29 563
4214.44 577
4214.58 586
4214.73 590
4214.88 590
4215.03 587
4215.18 582
4215.33 577
4215.48 572
4215.63 567
4215.77 564
4215.92 562
4216.07 559
4216.22 556
4216.37 552
4216.52 546
4216.67 539
4216.82 529
4216.97 516
4217.11 499
4217.26 480
4217.41 459
4217.56 438
4217.71 418
4217.86 400
4218.01 385
4218.16 373
4218.31 363
4218.45 354
4218.60 345
4218.75 337
4218.90 330
4219.05 325
4219.20 323
4219.35 323
4219.50 325
4219.65 328
4219.79 329
4219.94 329
4220.09 324
4220.24 317
4220.39 306
4220.54 293
4220.69 278
4220.84 264
4220.99 251
4221.14 238
4221.28 228
4221.43 220
4221.58 217
4221.73 217
4221.88 222
4222.03 231
4222.18 243
4222.33 255
4222.48 265
4222.62 271
4222.77 270
4222.92 264
4223.07 252
4223.22 237
4223.37 221
4223.52 206
4223.67 194
4223.82 185
4223.97 180
4224.11 178
4224.26 178
4224.41 178
4224.56 178
4224.71 176
4224.86 172
4225.01 165
4225.16 156
4225.31 147
4225.46 137
4225.60 128
4225.75 121
4225.90 115
4226.05 112
4226.20 111
4226.35 111
4226.50 113
4226.65 115
4226.80 117
4226.95 120
4227.10 123
4227.24 126
4227.39 130
4227.54 134
4227.69 138
4227.84 141
4227.99 141
4228.14 137
4228.29 129
4228.44 116
4228.59 102
4228.74 88
4228.88 77
4229.03 71
4229.18 72
4229.33 79
4229.48 90
4229.63 102
4229.78 114
4229.93 123
4230.08 128
4230.23 131
4230.38 132
4230.52 133
4230.67 136
4230.82 140
4230.97 147
4231.12 154
4231.27 162
4231.42 169
4231.57 176
4231.72 182
4231.87 189
4232.02 196
4232.16 203
4232.31 210
4232.46 216
4232.61 221
4232.76 224
4232.91 225
4233.06 223
4233.21 220
4233.36 216
4233.51 212
4233.66 208
4233.81 204
4233.95 201
4234.10 198
4234.25 197
4234.40 197
4234.55 199
4234.70 203
4234.85 207
4235.00 210
4235.15 211
4235.30 209
4235.45 205
4235.60 199
4235.74 193
4235.89 190
4236.04 190
4236.19 194
4236.34 200
4236.49 206
4236.64 210
4236.79 211
4236.94 207
4237.09 199
4237.24 187
4237.39 174
4237.54 161
4237.68 150
4237.83 142
4237.98 138
4238.13 137
4238.28 138
4238.43 140
4238.58 142
4238.73 144
4238.88 145
4239.03 146
4239.18 148
4239.33 151
4239.48 155
4239.63 160
4239.77 166
4239.92 171
4240.07 177
4240.22 182
4240.37 187
4240.52 191
4240.67 196
4240.82 201
4240.97 206
4241.12 210
4241.27 212
4241.42 213
4241.57 211
4241.72 208
4241.86 201
4242.01 193
4242.16 183
4242.31 172
4242.46 160
4242.61 149
4242.76 139
4242.91 131
4243.06 125
4243.21 120
4243.36 116
4243.51 111
4243.66 105
4243.81 98
4243.96 89
4244.10 79
4244.25 70
4244.40 61
4244.55 54
4244.70 49
4244.85 45
4245.00 41
4245.15 36
4245.30 29
4245.45 20
4245.60 10
4245.75 0
4245.90 0
4246.05 0
4246.20 0
4246.35 0
4246.49 0
4246.64 0
4246.79 0
4246.94 2
4247.09 5
4247.24 8
4247.39 11
4247.54 14
4247.69 20
4247.84 28
4247.99 38
4248.14 50
4248.29 64
4248.44 77
4248.59 88
4248.74 95
4248.89 100
4249.03 101
4249.18 101
4249.33 100
4249.48 101
4249.63 104
4249.78 110
4249.93 118
4250.08 128
4250.23 137
4250.38 144
4250.53 150
4250.68 153
4250.83 156
4250.98 158
4251.13 162
4251.28 167
4251.43 171
4251.58 175
4251.72 175
4251.87 170
4252.02 161
4252.17 147
4252.32 132
4252.47 118
4252.62 106
4252.77 99
4252.92 97
4253.07 98
4253.22 102
4253.37 106
4253.52 109
4253.67 109
4253.82 107
4253.97 102
4254.12 93
4254.27 80
4254.42 65
4254.57 49
4254.72 34
4254.86 22
4255.01 15
4255.16 14
4255.31 20
4255.46 30
4255.61 44
4255.76 59
4255.91 72
4256.06 82
4256.21 89
4256.36 91
4256.51 91
4256.66 89
4256.81 87
4256.96 86
4257.11 86
4257.26 88
4257.41 93
4257.56 99
4257.71 107
4257.86 116
4258.01 124
4258.16 133
4258.30 140
4258.45 146
4258.60 149
4258.75 150
4258.90 148
4259.05 143
4259.20 135
4259.35 125
4259.50 114
4259.65 103
4259.80 91
4259.95 79
4260.10 69
4260.25 60
4260.40 54
4260.55 49
4260.70 48
4260.85 49
4261.00 53
4261.15 58
4261.30 63
4261.45 68
4261.60 73
4261.75 77
4261.90 81
4262.05 86
4262.20 92
4262.35 99
4262.49 109
4262.64 119
4262.79 130
4262.94 141
4263.09 150
4263.24 157
4263.39 160
4263.54 160
4263.69 155
4263.84 148
4263.99 139
4264.14 129
4264.29 121
4264.44 113
4264.59 107
4264.74 102
4264.89 96
4265.04 90
4265.19 80
4265.34 70
4265.49 59
4265.64 49
4265.79 41
4265.94 37
4266.09 36
4266.24 40
4266.39 45
4266.54 50
4266.69 54
4266.84 55
4266.99 55
4267.14 53
4267.29 50
4267.44 47
4267.59 47
4267.74 48
4267.88 53
4268.03 60
4268.18 68
4268.33 77
4268.48 85
4268.63 92
4268.78 96
4268.93 97
4269.08 96
4269.23 93
4269.38 88
4269.53 83
4269.68 78
4269.83 73
4269.98 70
4270.13 69
4270.28 69
4270.43 71
4270.58 74
4270.73 79
4270.88 84
4271.03 89
4271.18 93
4271.33 96
4271.48 98
4271.63 96
4271.78 92
4271.93 85
4272.08 75
4272.23 64
4272.38 51
4272.53 40
4272.68 30
4272.83 22
4272.98 17
4273.13 14
4273.28 12
4273.43 12
4273.58 14
4273.73 17
4273.88 23
4274.03 31
4274.18 41
4274.33 52
4274.48 63
4274.63 71
4274.78 75
4274.93 75
4275.08 68
4275.23 57
4275.38 42
4275.53 26
4275.68 12
4275.83 0
4275.98 0
4276.13 0
4276.28 0
4276.43 0
4276.58 0
4276.73 0
4276.88 0
4277.03 0
4277.18 4
4277.33 11
4277.48 19
4277.63 27
4277.78 35
4277.93 43
4278.08 49
4278.23 53
4278.38 54
4278.53 51
4278.68 44
4278.83 34
4278.98 22
4279.13 11
4279.28 2
4279.43 0
4279.58 0
4279.73 1
4279.88 7
4280.03 14
4280.18 20
4280.33 23
4280.48 23
4280.63 21
4280.78 18
4280.93 15
4281.08 15
4281.23 17
4281.38 23
4281.53 29
4281.68 36
4281.83 41
4281.98 44
4282.13 43
4282.28 41
4282.43 38
4282.58 37
4282.73 39
4282.88 44
4283.03 52
4283.18 62
4283.33 72
4283.48 80
4283.63 86
4283.78 90
4283.93 91
4284.08 89
4284.23 86
4284.38 79
4284.53 71
4284.68 61
4284.83 50
4284.98 40
4285.13 33
4285.28 29
4285.43 29
4285.58 31
4285.73 35
4285.88 40
4286.03 44
4286.18 47
4286.33 49
4286.48 50
4286.63 50
4286.78 50
4286.93 50
4287.08 49
4287.23 48
4287.38 46
4287.53 44
4287.68 42
4287.83 40
4287.98 37
4288.13 34
4288.28 32
4288.43 31
4288.58 31
4288.73 34
4288.88 38
4289.03 45
4289.18 53
4289.33 59
4289.48 65
4289.63 68
4289.78 68
4289.93 66
4290.08 62
4290.23 56
4290.38 50
4290.53 45
4290.68 38
4290.83 32
4290.98 26
4291.13 21
4291.28 17
4291.43 16
4291.58 18
4291.73 22
4291.88 29
4292.03 37
4292.18 45
4292.33 53
4292.48 60
4292.63 66
4292.78 72
4292.93 79
4293.08 85
4293.23 93
4293.38 102
4293.53 112
4293.68 122
4293.83 132
4293.99 141
4294.14 149
4294.29 154
4294.44 156
4294.59 154
4294.74 148
4294.89 139
4295.04 129
4295.19 119
4295.34 110
4295.49 104
4295.64 100
4295.79 99
4295.94 98
4296.09 96
4296.24 92
4296.39 86
4296.54 78
4296.69 69
4296.84 61
4296.99 54
4297.14 49
4297.29 45
4297.44 42
4297.59 40
4297.74 39
4297.89 38
4298.04 38
4298.19 40
4298.34 42
4298.49 47
4298.64 52
4298.79 59
4298.94 66
4299.09 74
4299.24 82
4299.40 91
4299.55 100
4299.70 108
4299.85 115
4300.00 121
4300.15 124
4300.30 125
4300.45 127
4300.60 128
4300.75 131
4300.90 136
4301.05 142
4301.20 150
4301.35 156
4301.50 160
4301.65 160
4301.80 156
4301.95 148
4302.10 136
4302.25 122
4302.40 107
4302.55 94
4302.70 82
4302.85 74
4303.00 69
4303.15 67
4303.30 67
4303.45 69
4303.61 74
4303.76 80
4303.91 89
4304.06 98
4304.21 108
4304.36 117
4304.51 123
4304.66 127
4304.81 129
4304.96 129
4305.11 130
4305.26 132
4305.41 137
4305.56 144
4305.71 151
4305.86 158
4306.01 163
4306.16 164
4306.31 163
4306.46 159
4306.61 152
4306.76 146
4306.91 140
4307.07 137
4307.22 137
4307.37 140
4307.52 147
4307.67 157
4307.82 169
4307.97 181
4308.12 191
4308.27 199
4308.42 204
4308.57 205
4308.72 203
4308.87 199
4309.02 192
4309.17 183
4309.32 172
4309.47 159
4309.62 145
4309.77 130
4309.92 115
4310.07 102
4310.23 91
4310.38 83
4310.53 76
4310.68 72
4310.83 69
4310.98 66
4311.13 65
4311.28 64
4311.43 65
4311.58 65
4311.73 65
4311.88 65
4312.03 65
4312.18 64
4312.33 63
4312.48 63
4312.63 64
4312.78 66
4312.93 68
4313.09 71
4313.24 74
4313.39 76
4313.54 78
4313.69 81
4313.84 84
4313.99 88
4314.14 93
4314.29 99
4314.44 105
4314.59 111
4314.74 116
4314.89 120
4315.04 122
4315.19 122
4315.34 121
4315.49 116
4315.65 110
4315.80 103
4315.95 95
4316.10 89
4316.25 85
4316.40 85
4316.55 89
4316.70 97
4316.85 108
4317.00 120
4317.15 134
4317.30 148
4317.45 161
4317.60 173
4317.75 184
4317.90 194
4318.06 202
4318.21 208
4318.36 211
4318.51 211
4318.66 209
4318.81 203
4318.96 194
4319.11 183
4319.26 171
4319.41 158
4319.56 145
4319.71 134
4319.86 124
4320.01 116
4320.16 110
4320.32 106
4320.47 102
4320.62 98
4320.77 93
4320.92 88
4321.07 81
4321.22 74
4321.37 69
4321.52 65
4321.67 65
4321.82 67
4321.97 72
4322.12 80
4322.27 88
4322.43 96
4322.58 103
4322.73 106
4322.88 107
4323.03 104
4323.18 99
4323.33 92
4323.48 85
4323.63 78
4323.78 72
4323.93 65
4324.08 58
4324.23 50
4324.39 40
4324.54 30
4324.69 20
4324.84 12
4324.99 6
4325.14 2
4325.29 0
4325.44 0
4325.59 0
4325.74 0
4325.89 0
4326.04 0
4326.19 0
4326.35 0
4326.50 0
4326.65 6
4326.80 13
4326.95 20
4327.10 27
4327.25 32
4327.40 39
4327.55 46
4327.70 55
4327.85 66
4328.00 77
4328.16 88
4328.31 98
4328.46 106
4328.61 110
4328.76 112
4328.91 111
4329.06 110
4329.21 108
4329.36 106
4329.51 106
4329.66 107
4329.81 110
4329.97 114
4330.12 118
4330.27 122
4330.42 126
4330.57 130
4330.72 133
4330.87 137
4331.02 143
4331.17 152
4331.32 163
4331.47 177
4331.62 191
4331.78 203
4331.93 210
4332.08 211
4332.23 204
4332.38 191
4332.53 173
4332.68 154
4332.83 136
4332.98 122
4333.13 112
4333.28 107
4333.44 105
4333.59 105
4333.74 105
4333.89 103
4334.04 99
4334.19 93
4334.34 85
4334.49 78
4334.64 71
4334.79 66
4334.94 64
4335.10 65
4335.25 68
4335.40 71
4335.55 75
4335.70 77
4335.85 79
4336.00 79
4336.15 78
4336.30 78
4336.45 77
4336.61 78
4336.76 80
4336.91 81
4337.06 82
4337.21 82
4337.36 80
4337.51 77
4337.66 72
4337.81 68
4337.96 66
4338.12 66
4338.27 70
4338.42 78
4338.57 89
4338.72 102
4338.87 116
4339.02 130
4339.17 142
4339.32 152
4339.47 158
4339.63 161
4339.78 162
4339.93 161
4340.08 158
4340.23 154
4340.38 149
4340.53 143
4340.68 136
4340.83 129
4340.98 122
4341.14 118
4341.29 118
4341.44 121
4341.59 127
4341.74 134
4341.89 141
4342.04 147
4342.19 151
4342.34 152
4342.50 152
4342.65 149
4342.80 146
4342.95 142
4343.10 137
4343.25 129
4343.40 120
4343.55 107
4343.70 92
4343.86 76
4344.01 60
4344.16 47
4344.31 38
4344.46 35
4344.61 36
4344.76 41
4344.91 48
4345.06 55
4345.22 60
4345.37 63
4345.52 62
4345.67 60
4345.82 57
4345.97 53
4346.12 50
4346.27 49
4346.42 48
4346.58 49
4346.73 49
4346.88 51
4347.03 54
4347.18 58
4347.33 64
4347.48 72
4347.63 81
4347.78 89
4347.94 95
4348.09 98
4348.24 96
4348.39 90
4348.54 79
4348.69 67
4348.84 54
4348.99 43
4349.15 37
4349.30 35
4349.45 40
4349.60 49
4349.75 63
4349.90 80
4350.05 98
4350.20 115
4350.36 129
4350.51 137
4350.66 140
4350.81 137
4350.96 130
4351.11 120
4351.26 111
4351.41 104
4351.56 102
4351.72 105
4351.87 110
4352.02 119
4352.17 127
4352.32 134
4352.47 138
4352.62 140
4352.77 139
4352.93 136
4353.08 133
4353.23 131
4353.38 129
4353.53 129
4353.68 130
4353.83 132
4353.98 133
4354.14 133
4354.29 132
4354.44 129
4354.59 125
4354.74 121
4354.89 118
4355.04 117
4355.20 120
4355.35 125
4355.50 130
4355.65 136
4355.80 140
4355.95 141
4356.10 139
4356.25 134
4356.41 126
4356.56 118
4356.71 109
4356.86 101
4357.01 93
4357.16 87
4357.31 82
4357.47 79
4357.62 77
4357.77 76
4357.92 76
4358.07 77
4358.22 78
4358.37 81
4358.52 83
4358.68 87
4358.83 92
4358.98 97
4359.13 104
4359.28 111
4359.43 119
4359.58 126
4359.74 134
4359.89 143
4360.04 153
4360.19 165
4360.34 177
4360.49 188
4360.64 198
4360.80 203
4360.95 203
4361.10 198
4361.25 188
4361.40 175
4361.55 160
4361.70 146
4361.85 134
4362.01 125
4362.16 120
4362.31 119
4362.46 121
4362.61 127
4362.76 134
4362.91 142
4363.07 148
4363.22 154
4363.37 157
4363.52 158
4363.67 157
4363.82 156
4363.97 153
4364.13 152
4364.28 150
4364.43 149
4364.58 150
4364.73 151
4364.88 153
4365.04 155
4365.19 158
4365.34 160
4365.49 162
4365.64 161
4365.79 158
4365.94 152
4366.10 144
4366.25 135
4366.40 126
4366.55 120
4366.70 116
4366.85 115
4367.00 118
4367.16 122
4367.31 127
4367.46 130
4367.61 131
4367.76 129
4367.91 124
4368.07 118
4368.22 109
4368.37 101
4368.52 94
4368.67 89
4368.82 87
4368.97 88
4369.13 91
4369.28 96
4369.43 102
4369.58 107
4369.73 109
4369.88 108
4370.04 103
4370.19 95
4370.34 84
4370.49 72
4370.64 60
4370.79 50
4370.94 43
4371.10 40
4371.25 40
4371.40 44
4371.55 50
4371.70 57
4371.85 65
4372.01 71
4372.16 76
4372.31 80
4372.46 82
4372.61 82
4372.76 81
4372.92 80
4373.07 78
4373.22 77
4373.37 74
4373.52 70
4373.67 65
4373.82 59
4373.98 51
4374.13 42
4374.28 33
4374.43 26
4374.58 22
4374.73 21
4374.89 23
4375.04 29
4375.19 36
4375.34 42
4375.49 48
4375.64 52
4375.80 53
4375.95 53
4376.10 53
4376.25 53
4376.40 53
4376.55 55
4376.71 59
4376.86 64
4377.01 70
4377.16 76
4377.31 81
4377.46 86
4377.62 88
4377.77 89
4377.92 88
4378.07 85
4378.22 80
4378.37 74
4378.53 68
4378.68 62
4378.83 58
4378.98 54
4379.13 52
4379.28 51
4379.44 50
4379.59 50
4379.74 51
4379.89 52
4380.04 53
4380.20 55
4380.35 58
4380.50 61
4380.65 64
4380.80 66
4380.95 67
4381.11 67
4381.26 67
4381.41 66
4381.56 65
4381.71 64
4381.86 63
4382.02 60
4382.17 56
4382.32 51
4382.47 44
4382.62 38
4382.78 33
4382.93 33
4383.08 36
4383.23 44
4383.38 55
4383.53 66
4383.69 76
4383.84 83
4383.99 87
4384.14 87
4384.29 85
4384.44 82
4384.60 79
4384.75 79
4384.90 80
4385.05 83
4385.20 87
4385.36 92
4385.51 97
4385.66 101
4385.81 104
4385.96 106
4386.11 108
4386.27 109
4386.42 110
4386.57 111
4386.72 112
4386.87 112
4387.03 113
4387.18 113
4387.33 114
4387.48 115
4387.63 116
4387.79 117
4387.94 115
4388.09 110
4388.24 103
4388.39 91
4388.54 78
4388.70 63
4388.85 51
4389.00 41
4389.15 36
4389.30 35
4389.46 37
4389.61 43
4389.76 50
4389.91 57
4390.06 64
4390.22 69
4390.37 74
4390.52 76
4390.67 76
4390.82 75
4390.97 73
4391.13 70
4391.28 69
4391.43 69
4391.58 70
4391.73 73
4391.89 76
4392.04 78
4392.19 80
4392.34 82
4392.49 84
4392.65 87
4392.80 90
4392.95 92
4393.10 92
4393.25 90
4393.41 84
4393.56 76
4393.71 67
4393.86 59
4394.01 53
4394.17 50
4394.32 52
4394.47 56
4394.62 62
4394.77 68
4394.93 74
4395.08 78
4395.23 81
4395.38 82
4395.53 82
4395.69 82
4395.84 82
4395.99 82
4396.14 82
4396.29 81
4396.45 78
4396.60 74
4396.75 68
4396.90 62
4397.05 56
4397.21 51
4397.36 46
4397.51 42
4397.66 36
4397.81 30
4397.97 22
4398.12 12
4398.27 1
4398.42 0
4398.57 0
4398.73 0
4398.88 0
4399.03 0
4399.18 0
4399.33 3
4399.49 8
4399.64 11
4399.79 10
4399.94 8
4400.09 7
4400.25 8
4400.40 12
4400.55 17
4400.70 22
4400.86 26
4401.01 27
4401.16 25
4401.31 21
4401.46 19
4401.62 19
4401.77 26
4401.92 38
4402.07 54
4402.22 74
4402.38 93
4402.53 109
4402.68 121
4402.83 128
4402.98 130
4403.14 129
4403.29 125
4403.44 122
4403.59 120
4403.75 120
4403.90 123
4404.05 128
4404.20 134
4404.35 140
4404.51 146
4404.66 150
4404.81 155
4404.96 159
4405.11 163
4405.27 168
4405.42 173
4405.57 176
4405.72 177
4405.88 176
4406.03 172
4406.18 167
4406.33 162
4406.48 157
4406.64 155
4406.79 154
4406.94 154
4407.09 155
4407.25 157
4407.40 159
4407.55 163
4407.70 167
4407.85 172
4408.01 175
4408.16 177
4408.31 176
4408.46 172
4408.62 167
4408.77 162
4408.92 157
4409.07 155
4409.22 155
4409.38 156
4409.53 158
4409.68 160
4409.83 159
4409.99 157
4410.14 153
4410.29 147
4410.44 141
4410.59 136
4410.75 133
4410.90 132
4411.05 134
4411.20 139
4411.36 145
4411.51 152
4411.66 159
4411.81 163
4411.96 165
4412.12 162
4412.27 157
4412.42 149
4412.57 141
4412.73 134
4412.88 129
4413.03 127
4413.18 127
4413.34 130
4413.49 133
4413.64 137
4413.79 141
4413.94 144
4414.10 148
4414.25 152
4414.40 156
4414.55 162
4414.71 168
4414.86 174
4415.01 178
4415.16 181
4415.32 182
4415.47 181
4415.62 180
4415.77 180
4415.92 181
4416.08 184
4416.23 187
4416.38 190
4416.53 192
4416.69 192
4416.84 191
4416.99 189
4417.14 187
4417.30 187
4417.45 188
4417.60 191
4417.75 195
4417.91 199
4418.06 203
4418.21 205
4418.36 207
4418.52 209
4418.67 211
4418.82 213
4418.97 215
4419.12 219
4419.28 222
4419.43 226
4419.58 230
4419.73 234
4419.89 237
4420.04 239
4420.19 241
4420.34 243
4420.50 245
4420.65 250
4420.80 256
4420.95 264
4421.11 274
4421.26 285
4421.41 296
4421.56 307
4421.72 319
4421.87 330
4422.02 340
4422.17 350
4422.33 358
4422.48 365
4422.63 370
4422.78 375
4422.94 381
4423.09 389
4423.24 400
4423.39 416
4423.55 434
4423.70 455
4423.85 477
4424.00 497
4424.16 515
4424.31 532
4424.46 547
4424.61 560
4424.77 573
4424.92 585
4425.07 595
4425.22 604
4425.38 610
4425.53 614
4425.68 617
4425.83 620
4425.99 622
4426.14 622
4426.29 621
4426.44 618
4426.60 611
4426.75 603
4426.90 592
4427.05 579
4427.21 566
4427.36 552
4427.51 536
4427.66 520
4427.82 502
4427.97 485
4428.12 470
4428.27 459
4428.43 453
4428.58 454
4428.73 460
4428.88 469
4429.04 479
4429.19 486
4429.34 490
4429.49 488
4429.65 483
4429.80 475
4429.95 466
4430.10 457
4430.26 451
4430.41 446
4430.56 443
4430.72 442
4430.87 440
4431.02 436
4431.17 431
4431.33 423
4431.48 412
4431.63 397
4431.78 379
4431.94 357
4432.09 334
4432.24 310
4432.39 287
4432.55 267
4432.70 251
4432.85 240
4433.00 234
4433.16 232
4433.31 234
4433.46 237
4433.62 241
4433.77 245
4433.92 248
4434.07 250
4434.23 252
4434.38 255
4434.53 259
4434.68 266
4434.84 272
4434.99 278
4435.14 281
4435.29 280
4435.45 276
4435.60 269
4435.75 259
4435.91 249
4436.06 240
4436.21 232
4436.36 226
4436.52 220
4436.67 214
4436.82 207
4436.97 198
4437.13 188
4437.28 178
4437.43 168
4437.59 162
4437.74 158
4437.89 158
4438.04 160
4438.20 165
4438.35 169
4438.50 174
4438.65 177
4438.81 177
4438.96 176
4439.11 174
4439.27 170
4439.42 167
4439.57 165
4439.72 164
4439.88 166
4440.03 168
4440.18 171
4440.33 173
4440.49 173
4440.64 171
4440.79 166
4440.95 159
4441.10 151
4441.25 143
4441.40 135
4441.56 128
4441.71 123
4441.86 120
4442.02 118
4442.17 119
4442.32 119
4442.47 120
4442.63 120
4442.78 120
4442.93 119
4443.09 118
4443.24 118
4443.39 120
4443.54 124
4443.70 130
4443.85 138
4444.00 145
4444.15 151
4444.31 156
4444.46 159
4444.61 159
4444.77 159
4444.92 157
4445.07 153
4445.22 149
4445.38 143
4445.53 135
4445.68 126
4445.84 115
4445.99 105
4446.14 97
4446.29 91
4446.45 89
4446.60 90
4446.75 94
4446.91 99
4447.06 103
4447.21 107
4447.36 110
4447.52 111
4447.67 111
4447.82 110
4447.98 109
4448.13 108
4448.28 107
4448.44 106
4448.59 105
4448.74 106
4448.89 106
4449.05 106
4449.20 107
4449.35 107
4449.51 107
4449.66 107
4449.81 107
4449.96 107
4450.12 106
4450.27 103
4450.42 98
4450.58 91
4450.73 81
4450.88 69
4451.04 56
4451.19 43
4451.34 32
4451.49 23
4451.65 17
4451.80 14
4451.95 13
4452.11 14
4452.26 15
4452.41 16
4452.56 16
4452.72 13
4452.87 9
4453.02 3
4453.18 0
4453.33 0
4453.48 0
4453.64 0
4453.79 0
4453.94 0
4454.09 0
4454.25 0
4454.40 7
4454.55 15
4454.71 23
4454.86 31
4455.01 38
4455.17 42
4455.32 45
4455.47 45
4455.63 45
4455.78 45
4455.93 46
4456.08 48
4456.24 50
4456.39 52
4456.54 52
4456.70 49
4456.85 45
4457.00 40
4457.16 37
4457.31 36
4457.46 38
4457.61 43
4457.77 50
4457.92 58
4458.07 67
4458.23 76
4458.38 85
4458.53 94
4458.69 103
4458.84 112
4458.99 120
4459.15 125
4459.30 128
4459.45 129
4459.60 129
4459.76 128
4459.91 127
4460.06 126
4460.22 125
4460.37 123
4460.52 120
4460.68 115
4460.83 109
4460.98 103
4461.14 96
4461.29 90
4461.44 86
4461.60 83
4461.75 81
4461.90 79
4462.05 78
4462.21 77
4462.36 75
4462.51 72
4462.67 70
4462.82 68
4462.97 68
4463.13 70
4463.28 73
4463.43 77
4463.59 80
4463.74 82
4463.89 81
4464.05 80
4464.20 77
4464.35 75
4464.51 76
4464.66 79
4464.81 84
4464.97 91
4465.12 98
4465.27 102
4465.42 104
4465.58 104
4465.73 101
4465.88 96
4466.04 89
4466.19 82
4466.34 75
4466.50 67
4466.65 59
4466.80 51
4466.96 43
4467.11 36
4467.26 29
4467.42 24
4467.57 19
4467.72 17
4467.88 17
4468.03 20
4468.18 25
4468.34 32
4468.49 39
4468.64 44
4468.80 45
4468.95 44
4469.10 40
4469.26 34
4469.41 29
4469.56 26
4469.72 25
4469.87 25
4470.02 26
4470.18 26
4470.33 25
4470.48 24
4470.64 22
4470.79 22
4470.94 24
4471.09 27
4471.25 31
4471.40 36
4471.55 41
4471.71 44
4471.86 45
4472.01 46
4472.17 47
4472.32 50
4472.47 54
4472.63 61
4472.78 69
4472.93 77
4473.09 85
4473.24 90
4473.39 93
4473.55 95
4473.70 94
4473.85 93
4474.01 90
4474.16 87
4474.31 83
4474.47 79
4474.62 73
4474.77 67
4474.93 61
4475.08 56
4475.23 52
4475.39 48
4475.54 45
4475.70 41
4475.85 34
4476.00 26
4476.16 16
4476.31 4
4476.46 0
4476.62 0
4476.77 0
4476.92 0
4477.08 0
4477.23 2
4477.38 15
4477.54 28
4477.69 40
4477.84 49
4478.00 54
4478.15 55
4478.30 52
4478.46 45
4478.61 38
4478.76 30
4478.92 23
4479.07 18
4479.22 14
4479.38 10
4479.53 6
4479.68 1
4479.84 0
4479.99 0
4480.14 0
4480.30 0
4480.45 0
4480.60 0
4480.76 0
4480.91 2
4481.07 9
4481.22 16
4481.37 22
4481.53 28
4481.68 33
4481.83 39
4481.99 46
4482.14 52
4482.29 59
4482.45 65
4482.60 70
4482.75 73
4482.91 73
4483.06 71
4483.21 66
4483.37 58
4483.52 50
4483.67 41
4483.83 33
4483.98 27
4484.13 25
4484.29 25
4484.44 28
4484.60 32
4484.75 38
4484.90 44
4485.06 50
4485.21 57
4485.36 64
4485.52 72
4485.67 79
4485.82 85
4485.98 89
4486.13 89
4486.28 87
4486.44 82
4486.59 75
4486.75 68
4486.90 62
4487.05 58
4487.21 56
4487.36 57
4487.51 60
4487.67 67
4487.82 75
4487.97 85
4488.13 96
4488.28 108
4488.43 119
4488.59 130
4488.74 141
4488.90 152
4489.05 163
4489.20 173
4489.36 181
4489.51 186
4489.66 188
4489.82 186
4489.97 180
4490.12 172
4490.28 163
4490.43 153
4490.59 145
4490.74 137
4490.89 131
4491.05 126
4491.20 122
4491.35 119
4491.51 115
4491.66 111
4491.81 106
4491.97 99
4492.12 91
4492.28 84
4492.43 77
4492.58 73
4492.74 73
4492.89 76
4493.04 80
4493.20 86
4493.35 91
4493.50 95
4493.66 97
4493.81 97
4493.97 97
4494.12 98
4494.27 99
4494.43 102
4494.58 107
4494.73 114
4494.89 123
4495.04 132
4495.20 142
4495.35 149
4495.50 155
4495.66 158
4495.81 158
4495.96 156
4496.12 152
4496.27 147
4496.43 141
4496.58 135
4496.73 127
4496.89 118
4497.04 107
4497.19 95
4497.35 84
4497.50 74
4497.66 65
4497.81 60
4497.96 56
4498.12 54
4498.27 53
4498.42 52
4498.58 49
4498.73 44
4498.89 39
4499.04 35
4499.19 30
4499.35 28
4499.50 28
4499.65 30
4499.81 34
4499.96 39
4500.12 45
4500.27 50
4500.42 55
4500.58 60
4500.73 63
4500.88 66
4501.04 67
4501.19 66
4501.35 63
4501.50 58
4501.65 53
4501.81 48
4501.96 44
4502.12 44
4502.27 47
4502.42 55
4502.58 65
4502.73 78
4502.88 91
4503.04 102
4503.19 111
4503.35 116
4503.50 116
4503.65 112
4503.81 104
4503.96 92
4504.12 77
4504.27 59
4504.42 41
4504.58 23
4504.73 6
4504.88 0
4505.04 0
4505.19 0
4505.35 0
4505.50 3
4505.65 15
4505.81 27
4505.96 36
4506.12 39
4506.27 38
4506.42 31
4506.58 21
4506.73 9
4506.89 0
4507.04 0
4507.19 0
4507.35 0
4507.50 0
4507.65 0
4507.81 0
4507.96 4
4508.12 13
4508.27 22
4508.42 29
4508.58 33
4508.73 34
4508.89 34
4509.04 32
4509.19 30
4509.35 27
4509.50 25
4509.66 22
4509.81 18
4509.96 14
4510.12 10
4510.27 5
4510.43 1
4510.58 0
4510.73 0
4510.89 0
4511.04 0
4511.20 0
4511.35 0
4511.50 0
4511.66 0
4511.81 0
4511.97 3
4512.12 6
4512.27 11
4512.43 16
4512.58 21
4512.74 27
4512.89 34
4513.04 42
4513.20 50
4513.35 57
4513.51 64
4513.66 70
4513.81 75
4513.97 79
4514.12 84
4514.28 88
4514.43 92
4514.58 97
4514.74 102
4514.89 108
4515.05 115
4515.20 123
4515.35 134
4515.51 146
4515.66 158
4515.82 167
4515.97 173
4516.12 175
4516.28 172
4516.43 167
4516.59 160
4516.74 154
4516.90 149
4517.05 146
4517.20 145
4517.36 145
4517.51 144
4517.67 143
4517.82 141
4517.97 137
4518.13 133
4518.28 129
4518.44 124
4518.59 120
4518.74 118
4518.90 118
4519.05 120
4519.21 125
4519.36 133
4519.52 141
4519.67 150
4519.82 159
4519.98 167
4520.13 174
4520.29 179
4520.44 184
4520.59 189
4520.75 193
4520.90 196
4521.06 200
4521.21 202
4521.36 204
4521.52 205
4521.67 206
4521.83 206
4521.98 207
4522.14 207
4522.29 207
4522.44 208
4522.60 207
4522.75 207
4522.91 207
4523.06 208
4523.21 209
4523.37 213
4523.52 216
4523.68 219
4523.83 220
4523.99 218
4524.14 211
4524.29 199
4524.45 185
4524.60 169
4524.76 153
4524.91 138
4525.07 124
4525.22 112
4525.37 102
4525.53 94
4525.68 87
4525.84 82
4525.99 79
4526.15 78
4526.30 77
4526.45 78
4526.61 80
4526.76 82
4526.92 86
4527.07 92
4527.22 100
4527.38 109
4527.53 119
4527.69 129
4527.84 138
4528.00 145
4528.15 150
4528.30 153
4528.46 156
4528.61 158
4528.77 160
4528.92 163
4529.08 164
4529.23 164
4529.38 162
4529.54 158
4529.69 151
4529.85 144
4530.00 137
4530.16 132
4530.31 129
4530.46 128
4530.62 130
4530.77 134
4530.93 137
4531.08 140
4531.24 141
4531.39 138
4531.55 133
4531.70 126
4531.85 116
4532.01 106
4532.16 96
4532.32 87
4532.47 81
4532.63 78
4532.78 79
4532.93 82
4533.09 87
4533.24 92
4533.40 96
4533.55 97
4533.71 93
4533.86 85
4534.01 73
4534.17 58
4534.32 43
4534.48 30
4534.63 19
4534.79 13
4534.94 12
4535.10 13
4535.25 16
4535.40 19
4535.56 21
4535.71 20
4535.87 16
4536.02 10
4536.18 4
4536.33 0
4536.49 0
4536.64 0
4536.79 0
4536.95 0
4537.10 0
4537.26 0
4537.41 0
4537.57 0
4537.72 5
4537.88 12
4538.03 20
4538.18 27
4538.34 33
4538.49 36
4538.65 37
4538.80 33
4538.96 28
4539.11 22
4539.27 17
4539.42 14
4539.57 16
4539.73 22
4539.88 32
4540.04 45
4540.19 58
4540.35 69
4540.50 78
4540.66 85
4540.81 90
4540.96 93
4541.12 96
4541.27 101
4541.43 108
4541.58 114
4541.74 120
4541.89 123
4542.05 123
4542.20 119
4542.36 111
4542.51 100
4542.66 89
4542.82 80
4542.97 74
4543.13 73
4543.28 76
4543.44 83
4543.59 91
4543.75 101
4543.90 109
4544.05 114
4544.21 117
4544.36 118
4544.52 116
4544.67 112
4544.83 109
4544.98 106
4545.14 105
4545.29 107
4545.45 111
4545.60 117
4545.76 125
4545.91 134
4546.06 143
4546.22 150
4546.37 156
4546.53 159
4546.68 159
4546.84 157
4546.99 153
4547.15 150
4547.30 149
4547.46 150
4547.61 153
4547.76 160
4547.92 167
4548.07 176
4548.23 183
4548.38 189
4548.54 193
4548.69 195
4548.85 196
4549.00 197
4549.16 199
4549.31 202
4549.47 205
4549.62 210
4549.77 214
4549.93 217
4550.08 218
4550.24 216
4550.39 211
4550.55 203
4550.70 194
4550.86 183
4551.01 174
4551.17 166
4551.32 161
4551.48 158
4551.63 157
4551.79 157
4551.94 158
4552.09 159
4552.25 159
4552.40 159
4552.56 159
4552.71 158
4552.87 157
4553.02 155
4553.18 153
4553.33 151
4553.49 146
4553.64 142
4553.80 136
4553.95 131
4554.11 126
4554.26 123
4554.42 121
4554.57 120
4554.72 120
4554.88 120
4555.03 120
4555.19 120
4555.34 119
4555.50 118
4555.65 117
4555.81 117
4555.96 118
4556.12 121
4556.27 124
4556.43 129
4556.58 136
4556.74 144
4556.89 152
4557.05 162
4557.20 171
4557.36 181
4557.51 190
4557.67 199
4557.82 210
4557.97 223
4558.13 237
4558.28 254
4558.44 271
4558.59 288
4558.75 302
4558.90 312
4559.06 317
4559.21 319
4559.37 317
4559.52 315
4559.68 314
4559.83 315
4559.99 319
4560.14 328
4560.30 341
4560.45 357
4560.61 378
4560.76 400
4560.92 425
4561.07 449
4561.23 474
4561.38 497
4561.54 520
4561.69 541
4561.85 561
4562.00 581
4562.15 600
4562.31 617
4562.46 634
4562.62 650
4562.77 666
4562.93 683
4563.08 701
4563.24 719
4563.39 738
4563.55 758
4563.70 776
4563.86 793
4564.01 807
4564.17 819
4564.32 829
4564.48 837
4564.63 843
4564.79 848
4564.94 852
4565.10 855
4565.25 856
4565.41 855
4565.56 851
4565.72 845
4565.87 837
4566.03 826
4566.18 813
4566.34 798
4566.49 783
4566.65 768
4566.80 755
4566.96 744
4567.11 736
4567.27 731
4567.42 730
4567.58 731
4567.73 733
4567.89 733
4568.04 732
4568.20 726
4568.35 717
4568.51 703
4568.66 686
4568.82 667
4568.97 647
4569.13 626
4569.28 606
4569.44 586
4569.59 566
4569.75 547
4569.90 529
4570.06 512
4570.21 496
4570.37 481
4570.52 467
4570.68 453
4570.83 440
4570.99 426
4571.14 411
4571.30 395
4571.45 380
4571.61 365
4571.76 351
4571.92 339
4572.07 328
4572.23 319
4572.38 311
4572.54 303
4572.69 294
4572.85 286
4573.00 277
4573.16 267
4573.31 258
4573.47 249
4573.62 241
4573.78 236
4573.93 232
4574.09 229
4574.24 228
4574.40 226
4574.55 224
4574.71 220
4574.86 215
4575.02 208
4575.17 201
4575.33 194
4575.48 189
4575.64 186
4575.79 186
4575.95 186
4576.10 188
4576.26 189
4576.41 190
4576.57 189
4576.72 187
4576.88 185
4577.03 183
4577.19 181
4577.34 179
4577.50 175
4577.65 169
4577.81 158
4577.96 143
4578.12 124
4578.27 104
4578.43 85
4578.58 69
4578.74 59
4578.89 55
4579.05 56
4579.20 63
4579.36 71
4579.52 81
4579.67 90
4579.83 96
4579.98 101
4580.14 103
4580.29 105
4580.45 105
4580.60 106
4580.76 106
4580.91 107
4581.07 109
4581.22 110
4581.38 113
4581.53 117
4581.69 121
4581.84 127
4582.00 133
4582.15 140
4582.31 146
4582.46 151
4582.62 155
4582.77 157
4582.93 157
4583.08 156
4583.24 155
4583.39 153
4583.55 151
4583.71 149
4583.86 145
4584.02 140
4584.17 133
4584.33 125
4584.48 117
4584.64 110
4584.79 105
4584.95 101
4585.10 99
4585.26 96
4585.41 92
4585.57 86
4585.72 78
4585.88 70
4586.03 65
4586.19 63
4586.34 68
4586.50 80
4586.65 97
4586.81 117
4586.97 137
4587.12 153
4587.28 164
4587.43 168
4587.59 164
4587.74 155
4587.90 142
4588.05 127
4588.21 113
4588.36 99
4588.52 89
4588.67 82
4588.83 79
4588.98 81
4589.14 85
4589.29 90
4589.45 95
4589.61 98
4589.76 98
4589.92 96
4590.07 92
4590.23 88
4590.38 87
4590.54 89
4590.69 94
4590.85 101
4591.00 108
4591.16 114
4591.31 117
4591.47 117
4591.63 112
4591.78 106
4591.94 98
4592.09 92
4592.25 87
4592.40 86
4592.56 88
4592.71 94
4592.87 101
4593.02 110
4593.18 117
4593.33 123
4593.49 126
4593.64 128
4593.80 129
4593.96 131
4594.11 133
4594.27 137
4594.42 141
4594.58 145
4594.73 149
4594.89 151
4595.04 151
4595.20 150
4595.35 147
4595.51 143
4595.67 138
4595.82 132
4595.98 127
4596.13 122
4596.29 118
4596.44 116
4596.60 113
4596.75 110
4596.91 106
4597.06 100
4597.22 93
4597.37 86
4597.53 80
4597.69 76
4597.84 77
4598.00 80
4598.15 88
4598.31 96
4598.46 105
4598.62 114
4598.77 120
4598.93 125
4599.09 129
4599.24 134
4599.40 139
4599.55 145
4599.71 151
4599.86 156
4600.02 160
4600.17 160
4600.33 159
4600.48 156
4600.64 153
4600.80 151
4600.95 149
4601.11 149
4601.26 148
4601.42 148
4601.57 146
4601.73 142
4601.88 136
4602.04 130
4602.20 123
4602.35 117
4602.51 112
4602.66 109
4602.82 107
4602.97 106
4603.13 104
4603.28 102
4603.44 99
4603.60 94
4603.75 88
4603.91 83
4604.06 79
4604.22 78
4604.37 80
4604.53 87
4604.68 96
4604.84 106
4605.00 115
4605.15 121
4605.31 122
4605.46 120
4605.62 114
4605.77 105
4605.93 98
4606.08 92
4606.24 90
4606.40 90
4606.55 92
4606.71 95
4606.86 97
4607.02 98
4607.17 97
4607.33 94
4607.48 90
4607.64 85
4607.80 80
4607.95 75
4608.11 69
4608.26 64
4608.42 58
4608.57 52
4608.73 45
4608.89 38
4609.04 32
4609.20 27
4609.35 24
4609.51 24
4609.66 26
4609.82 31
4609.98 38
4610.13 46
4610.29 55
4610.44 63
4610.60 69
4610.75 73
4610.91 73
4611.06 70
4611.22 63
4611.38 54
4611.53 42
4611.69 31
4611.84 21
4612.00 14
4612.15 10
4612.31 9
4612.47 11
4612.62 13
4612.78 14
4612.93 14
4613.09 11
4613.24 7
4613.40 2
4613.56 0
4613.71 0
4613.87 0
4614.02 0
4614.18 0
4614.33 0
4614.49 0
4614.65 2
4614.80 3
4614.96 3
4615.11 3
4615.27 3
4615.43 4
4615.58 7
4615.74 11
4615.89 17
4616.05 23
4616.20 28
4616.36 33
4616.52 37
4616.67 40
4616.83 44
4616.98 50
4617.14 57
4617.29 67
4617.45 80
4617.61 96
4617.76 115
4617.92 134
4618.07 154
4618.23 173
4618.39 189
4618.54 203
4618.70 212
4618.85 217
4619.01 218
4619.16 216
4619.32 212
4619.48 206
4619.63 198
4619.79 191
4619.94 183
4620.10 175
4620.25 167
4620.41 158
4620.57 148
4620.72 136
4620.88 123
4621.03 109
4621.19 94
4621.35 80
4621.50 68
4621.66 59
4621.81 54
4621.97 51
4622.13 50
4622.28 51
4622.44 54
4622.59 57
4622.75 62
4622.90 69
4623.06 77
4623.22 86
4623.37 95
4623.53 103
4623.68 108
4623.84 111
4624.00 111
4624.15 109
4624.31 107
4624.46 105
4624.62 104
4624.78 105
4624.93 107
4625.09 110
4625.24 112
4625.40 114
4625.56 116
4625.71 119
4625.87 122
4626.02 126
4626.18 131
4626.33 137
4626.49 143
4626.65 149
4626.80 153
4626.96 154
4627.11 154
4627.27 150
4627.43 145
4627.58 137
4627.74 129
4627.89 119
4628.05 109
4628.21 100
4628.36 91
4628.52 84
4628.67 77
4628.83 71
4628.99 65
4629.14 58
4629.30 49
4629.45 41
4629.61 31
4629.77 23
4629.92 16
4630.08 13
4630.23 13
4630.39 17
4630.55 24
4630.70 34
4630.86 44
4631.01 55
4631.17 65
4631.33 74
4631.48 81
4631.64 86
4631.79 89
4631.95 93
4632.11 95
4632.26 97
4632.42 99
4632.57 100
4632.73 99
4632.89 98
4633.04 97
4633.20 95
4633.35 95
4633.51 95
4633.67 96
4633.82 97
4633.98 98
4634.14 98
4634.29 96
4634.45 92
4634.60 86
4634.76 80
4634.92 73
4635.07 66
4635.23 60
4635.38 54
4635.54 50
4635.70 47
4635.85 46
4636.01 45
4636.16 44
4636.32 44
4636.48 44
4636.63 44
4636.79 45
4636.94 47
4637.10 52
4637.26 58
4637.41 65
4637.57 73
4637.73 81
4637.88 88
4638.04 93
4638.19 95
4638.35 94
4638.51 90
4638.66 84
4638.82 76
4638.97 67
4639.13 58
4639.29 50
4639.44 42
4639.60 35
4639.76 29
4639.91 23
4640.07 18
4640.22 14
4640.38 11
4640.54 11
4640.69 14
4640.85 20
4641.00 29
4641.16 40
4641.32 51
4641.47 62
4641.63 71
4641.79 79
4641.94 85
4642.10 91
4642.25 97
4642.41 103
4642.57 110
4642.72 116
4642.88 122
4643.04 127
4643.19 129
4643.35 129
4643.50 127
4643.66 123
4643.82 120
4643.97 117
4644.13 116
4644.29 116
4644.44 119
4644.60 122
4644.75 126
4644.91 130
4645.07 133
4645.22 135
4645.38 137
4645.54 137
4645.69 137
4645.85 136
4646.00 133
4646.16 127
4646.32 120
4646.47 112
4646.63 103
4646.79 94
4646.94 88
4647.10 83
4647.25 82
4647.41 82
4647.57 85
4647.72 87
4647.88 89
4648.04 89
4648.19 88
4648.35 85
4648.51 81
4648.66 76
4648.82 71
4648.97 69
4649.13 68
4649.29 69
4649.44 70
4649.60 72
4649.76 73
4649.91 72
4650.07 68
4650.22 64
4650.38 60
4650.54 57
4650.69 56
4650.85 57
4651.01 60
4651.16 62
4651.32 62
4651.48 59
4651.63 53
4651.79 44
4651.94 34
4652.10 23
4652.26 15
4652.41 8
4652.57 4
4652.73 1
4652.88 0
4653.04 0
4653.20 0
4653.35 0
4653.51 0
4653.66 0
4653.82 0
4653.98 0
4654.13 0
4654.29 5
4654.45 13
4654.60 22
4654.76 32
4654.92 42
4655.07 51
4655.23 58
4655.39 64
4655.54 67
4655.70 67
4655.85 64
4656.01 60
4656.17 56
4656.32 52
4656.48 49
4656.64 48
4656.79 47
4656.95 48
4657.11 49
4657.26 51
4657.42 52
4657.58 53
4657.73 54
4657.89 54
4658.05 56
4658.20 58
4658.36 63
4658.51 71
4658.67 81
4658.83 94
4658.98 108
4659.14 122
4659.30 136
4659.45 149
4659.61 159
4659.77 165
4659.92 169
4660.08 169
4660.24 167
4660.39 163
4660.55 158
4660.71 152
4660.86 147
4661.02 140
4661.18 133
4661.33 124
4661.49 115
4661.64 106
4661.80 98
4661.96 92
4662.11 89
4662.27 90
4662.43 93
4662.58 98
4662.74 103
4662.90 107
4663.05 110
4663.21 111
4663.37 110
4663.52 108
4663.68 105
4663.84 103
4663.99 102
4664.15 104
4664.31 108
4664.46 114
4664.62 121
4664.78 129
4664.93 136
4665.09 140
4665.25 142
4665.40 140
4665.56 135
4665.72 126
4665.87 114
4666.03 102
4666.19 91
4666.34 82
4666.50 77
4666.66 77
4666.81 81
4666.97 89
4667.13 99
4667.28 108
4667.44 117
4667.60 123
4667.75 127
4667.91 129
4668.07 130
4668.22 131
4668.38 133
4668.54 135
4668.69 137
4668.85 138
4669.01 139
4669.16 140
4669.32 140
4669.47 140
4669.63 141
4669.79 143
4669.95 145
4670.10 148
4670.26 152
4670.42 156
4670.57 160
4670.73 163
4670.89 165
4671.04 165
4671.20 164
4671.36 161
4671.51 157
4671.67 153
4671.83 149
4671.98 147
4672.14 147
4672.30 149
4672.45 152
4672.61 156
4672.77 158
4672.92 158
4673.08 154
4673.24 146
4673.39 134
4673.55 119
4673.71 102
4673.86 85
4674.02 68
4674.18 55
4674.33 44
4674.49 37
4674.65 33
4674.80 31
4674.96 30
4675.12 29
4675.27 26
4675.43 22
4675.59 15
4675.74 9
4675.90 5
4676.06 4
4676.21 7
4676.37 13
4676.53 24
4676.68 35
4676.84 47
4677.00 57
4677.15 66
4677.31 74
4677.47 79
4677.63 84
4677.78 87
4677.94 89
4678.10 90
4678.25 89
4678.41 86
4678.57 83
4678.72 80
4678.88 79
4679.04 78
4679.19 79
4679.35 82
4679.51 86
4679.66 91
4679.82 95
4679.98 100
4680.13 103
4680.29 107
4680.45 109
4680.61 111
4680.76 112
4680.92 111
4681.08 108
4681.23 104
4681.39 98
4681.55 92
4681.70 86
4681.86 81
4682.02 78
4682.17 75
4682.33 73
4682.49 70
4682.64 68
4682.80 65
4682.96 63
4683.12 62
4683.27 63
4683.43 66
4683.59 70
4683.74 75
4683.90 81
4684.06 85
4684.21 89
4684.37 93
4684.53 96
4684.68 98
4684.84 100
4685.00 101
4685.16 101
4685.31 100
4685.47 99
4685.63 96
4685.78 94
4685.94 93
4686.10 92
4686.25 93
4686.41 95
4686.57 96
4686.72 98
4686.88 97
4687.04 94
4687.20 88
4687.35 80
4687.51 70
4687.67 60
4687.82 52
4687.98 48
4688.14 47
4688.29 49
4688.45 52
4688.61 55
4688.77 55
4688.92 53
4689.08 48
4689.24 41
4689.39 33
4689.55 26
4689.71 21
4689.86 17
4690.02 17
4690.18 20
4690.34 25
4690.49 32
4690.65 41
4690.81 51
4690.96 61
4691.12 70
4691.28 80
4691.43 88
4691.59 95
4691.75 100
4691.91 101
4692.06 99
4692.22 93
4692.38 83
4692.53 69
4692.69 55
4692.85 40
4693.00 26
4693.16 16
4693.32 9
4693.48 6
4693.63 6
4693.79 8
4693.95 11
4694.10 14
4694.26 17
4694.42 18
4694.58 19
4694.73 18
4694.89 17
4695.05 16
4695.20 16
4695.36 18
4695.52 20
4695.68 22
4695.83 22
4695.99 19
4696.15 13
4696.30 3
4696.46 0
4696.62 0
4696.78 0
4696.93 0
4697.09 0
4697.25 0
4697.40 0
4697.56 13
4697.72 30
4697.88 46
4698.03 58
4698.19 66
4698.35 69
4698.50 68
4698.66 63
4698.82 57
4698.98 51
4699.13 46
4699.29 43
4699.45 43
4699.60 45
4699.76 49
4699.92 53
4700.08 56
4700.23 56
4700.39 54
4700.55 49
4700.70 42
4700.86 36
4701.02 31
4701.18 28
4701.33 28
4701.49 30
4701.65 33
4701.80 37
4701.96 40
4702.12 42
4702.28 42
4702.43 42
4702.59 41
4702.75 40
4702.91 38
4703.06 36
4703.22 34
4703.38 31
4703.53 31
4703.69 32
4703.85 35
4704.01 39
4704.16 44
4704.32 48
4704.48 51
4704.63 51
4704.79 51
4704.95 50
4705.11 50
4705.26 53
4705.42 60
4705.58 70
4705.74 83
4705.89 98
4706.05 113
4706.21 126
4706.36 136
4706.52 143
4706.68 147
4706.84 146
4706.99 143
4707.15 137
4707.31 129
4707.47 121
4707.62 113
4707.78 106
4707.94 99
4708.10 94
4708.25 90
4708.41 89
4708.57 90
4708.72 93
4708.88 98
4709.04 103
4709.20 108
4709.35 111
4709.51 111
4709.67 108
4709.83 101
4709.98 93
4710.14 84
4710.30 75
4710.46 67
4710.61 60
4710.77 55
4710.93 52
4711.08 49
4711.24 48
4711.40 49
4711.56 52
4711.71 56
4711.87 62
4712.03 67
4712.19 71
4712.34 72
4712.50 71
4712.66 66
4712.82 59
4712.97 52
4713.13 45
4713.29 39
4713.45 37
4713.60 38
4713.76 42
4713.92 48
4714.07 54
4714.23 60
4714.39 64
4714.55 66
4714.70 66
4714.86 66
4715.02 65
4715.18 67
4715.33 71
4715.49 77
4715.65 86
4715.81 98
4715.96 110
4716.12 122
4716.28 132
4716.44 139
4716.59 143
4716.75 144
4716.91 141
4717.07 136
4717.22 131
4717.38 127
4717.54 124
4717.70 122
4717.85 123
4718.01 124
4718.17 125
4718.33 125
4718.48 123
4718.64 120
4718.80 115
4718.96 109
4719.11 102
4719.27 93
4719.43 85
4719.59 76
4719.74 67
4719.90 60
4720.06 55
4720.22 53
4720.37 55
4720.53 60
4720.69 67
4720.85 74
4721.00 80
4721.16 83
4721.32 84
4721.48 81
4721.63 76
4721.79 69
4721.95 62
4722.11 55
4722.26 47
4722.42 39
4722.58 30
4722.74 20
4722.89 10
4723.05 1
4723.21 0
4723.37 0
4723.52 0
4723.68 0
4723.84 0
4724.00 1
4724.16 3
4724.31 4
4724.47 3
4724.63 1
4724.79 1
4724.94 2
4725.10 5
4725.26 10
4725.42 17
4725.57 23
4725.73 29
4725.89 34
4726.05 38
4726.20 41
4726.36 43
4726.52 45
4726.68 46
4726.83 46
4726.99 43
4727.15 38
4727.31 32
4727.46 25
4727.62 19
4727.78 15
4727.94 14
4728.10 16
4728.25 22
4728.41 28
4728.57 34
4728.73 39
4728.88 42
4729.04 41
4729.20 37
4729.36 31
4729.51 23
4729.67 15
4729.83 7
4729.99 0
4730.15 0
4730.30 0
4730.46 0
4730.62 0
4730.78 0
4730.93 0
4731.09 0
4731.25 6
4731.41 11
4731.56 13
4731.72 13
4731.88 11
4732.04 8
4732.20 6
4732.35 5
4732.51 5
4732.67 5
4732.83 6
4732.98 7
4733.14 8
4733.30 10
4733.46 13
4733.61 18
4733.77 25
4733.93 35
4734.09 47
4734.25 59
4734.40 71
4734.56 82
4734.72 90
4734.88 96
4735.03 99
4735.19 99
4735.35 96
4735.51 90
4735.67 82
4735.82 71
4735.98 61
4736.14 50
4736.30 41
4736.45 32
4736.61 25
4736.77 21
4736.93 18
4737.09 18
4737.24 21
4737.40 25
4737.56 32
4737.72 40
4737.87 49
4738.03 58
4738.19 67
4738.35 74
4738.51 79
4738.66 82
4738.82 82
4738.98 80
4739.14 76
4739.30 69
4739.45 62
4739.61 53
4739.77 45
4739.93 37
4740.08 30
4740.24 26
4740.40 24
4740.56 23
4740.72 23
4740.87 23
4741.03 22
4741.19 20
4741.35 17
4741.51 13
4741.66 8
4741.82 5
4741.98 4
4742.14 4
4742.29 5
4742.45 6
4742.61 6
4742.77 6
4742.93 3
4743.08 0
4743.24 0
4743.40 0
4743.56 0
4743.72 0
4743.87 3
4744.03 10
4744.19 19
4744.35 29
4744.51 37
4744.66 44
4744.82 47
4744.98 47
4745.14 45
4745.29 41
4745.45 38
4745.61 37
4745.77 38
4745.93 42
4746.08 48
4746.24 53
4746.40 58
4746.56 61
4746.72 62
4746.87 62
4747.03 60
4747.19 57
4747.35 55
4747.51 51
4747.66 47
4747.82 41
4747.98 35
4748.14 30
4748.30 26
4748.45 24
4748.61 26
4748.77 31
4748.93 37
4749.09 44
4749.24 49
4749.40 52
4749.56 50
4749.72 45
4749.88 37
4750.03 30
4750.19 23
4750.35 19
4750.51 19
4750.67 23
4750.82 30
4750.98 38
4751.14 45
4751.30 51
4751.46 55
4751.61 58
4751.77 59
4751.93 59
4752.09 58
4752.25 56
4752.40 54
4752.56 50
4752.72 44
4752.88 37
4753.04 29
4753.20 23
4753.35 18
4753.51 15
4753.67 14
4753.83 17
4753.99 21
4754.14 26
4754.30 31
4754.46 36
4754.62 40
4754.78 42
4754.93 41
4755.09 37
4755.25 29
4755.41 20
4755.57 8
4755.72 0
4755.88 0
4756.04 0
4756.20 0
4756.36 0
4756.52 0
4756.67 0
4756.83 0
4756.99 7
4757.15 19
4757.31 29
4757.46 35
4757.62 38
4757.78 38
4757.94 35
4758.10 31
4758.25 27
4758.41 22
4758.57 16
4758.73 11
4758.89 6
4759.05 0
4759.20 0
4759.36 0
4759.52 0
4759.68 0
4759.84 0
4759.99 1
4760.15 8
4760.31 15
4760.47 22
4760.63 26
4760.79 28
4760.94 28
4761.10 26
4761.26 24
4761.42 21
4761.58 19
4761.73 18
4761.89 19
4762.05 22
4762.21 25
4762.37 29
4762.53 32
4762.68 33
4762.84 32
4763.00 29
4763.16 26
4763.32 21
4763.48 17
4763.63 13
4763.79 10
4763.95 8
4764.11 5
4764.27 3
4764.42 1
4764.58 0
4764.74 1
4764.90 3
4765.06 8
4765.22 14
4765.37 21
4765.53 27
4765.69 33
4765.85 36
4766.01 37
4766.17 35
4766.32 31
4766.48 26
4766.64 22
4766.80 19
4766.96 17
4767.12 15
4767.27 14
4767.43 13
4767.59 10
4767.75 7
4767.91 5
4768.07 4
4768.22 7
4768.38 14
4768.54 24
4768.70 37
4768.86 51
4769.02 64
4769.17 76
4769.33 86
4769.49 95
4769.65 102
4769.81 109
4769.97 117
4770.12 125
4770.28 133
4770.44 141
4770.60 147
4770.76 152
4770.92 154
4771.07 153
4771.23 151
4771.39 148
4771.55 143
4771.71 139
4771.87 135
4772.02 133
4772.18 134
4772.34 136
4772.50 141
4772.66 147
4772.82 156
4772.97 165
4773.13 174
4773.29 182
4773.45 187
4773.61 188
4773.77 186
4773.92 180
4774.08 170
4774.24 158
4774.40 145
4774.56 131
4774.72 119
4774.88 107
4775.03 97
4775.19 89
4775.35 84
4775.51 79
4775.67 77
4775.83 76
4775.98 78
4776.14 82
4776.30 88
4776.46 94
4776.62 101
4776.78 106
4776.93 110
4777.09 112
4777.25 113
4777.41 112
4777.57 111
4777.73 110
4777.89 109
4778.04 108
4778.20 108
4778.36 106
4778.52 104
4778.68 100
4778.84 96
4779.00 91
4779.15 87
4779.31 83
4779.47 81
4779.63 83
4779.79 87
4779.95 95
4780.10 107
4780.26 122
4780.42 139
4780.58 156
4780.74 172
4780.90 185
4781.06 194
4781.21 198
4781.37 197
4781.53 192
4781.69 186
4781.85 179
4782.01 174
4782.17 171
4782.32 170
4782.48 171
4782.64 172
4782.80 172
4782.96 170
4783.12 165
4783.28 159
4783.43 153
4783.59 148
4783.75 145
4783.91 146
4784.07 150
4784.23 157
4784.39 165
4784.54 173
4784.70 179
4784.86 183
4785.02 183
4785.18 179
4785.34 172
4785.50 163
4785.65 153
4785.81 142
4785.97 131
4786.13 122
4786.29 116
4786.45 111
4786.61 109
4786.76 109
4786.92 111
4787.08 115
4787.24 122
4787.40 130
4787.56 140
4787.72 149
4787.88 158
4788.03 165
4788.19 168
4788.35 169
4788.51 167
4788.67 163
4788.83 160
4788.99 159
4789.14 161
4789.30 164
4789.46 167
4789.62 170
4789.78 169
4789.94 164
4790.10 155
4790.26 145
4790.41 133
4790.57 124
4790.73 117
4790.89 114
4791.05 115
4791.21 118
4791.37 122
4791.52 125
4791.68 127
4791.84 126
4792.00 121
4792.16 114
4792.32 104
4792.48 92
4792.64 81
4792.79 72
4792.95 64
4793.11 60
4793.27 58
4793.43 57
4793.59 56
4793.75 55
4793.91 52
4794.06 49
4794.22 47
4794.38 47
4794.54 51
4794.70 59
4794.86 67
4795.02 76
4795.18 82
4795.33 84
4795.49 81
4795.65 76
4795.81 68
4795.97 60
4796.13 54
4796.29 50
4796.45 48
4796.60 48
4796.76 48
4796.92 48
4797.08 47
4797.24 43
4797.40 39
4797.56 33
4797.72 28
4797.88 23
4798.03 20
4798.19 20
4798.35 21
4798.51 24
4798.67 28
4798.83 32
4798.99 35
4799.15 36
4799.30 37
4799.46 36
4799.62 36
4799.78 36
[truncated: 739,867 more chars]
