# Supplementary material for: Methylobacterium Species Promoting Rice and Barley Growth and Interaction Specificity Revealed with Whole-Cell Matrix-Assisted Laser Desorption / Ionization-Time-of-Flight Mass Spectrometry (MALDI-TOF/MS) Analysis
Source: PLoS One. 2015 Jun 8;10(6):e0129509. doi: 10.1371/journal.pone.0129509 (PMC4460032; doi:10.1371/journal.pone.0129509)
Supplement: S2 Data — (ZIP) [file pone.0129509.s002.zip › Supplementary data 2 (ms from inoculated rice)/92a-6.txt]

780.23 0
780.30 0
780.36 0
780.42 0
780.49 0
780.55 0
780.62 0
780.68 0
780.74 0
780.81 0
780.87 0
780.94 0
781.00 0
781.06 0
781.13 0
781.19 0
781.26 0
781.32 0
781.38 0
781.45 0
781.51 0
781.58 0
781.64 0
781.70 0
781.77 0
781.83 0
781.90 0
781.96 0
782.02 0
782.09 0
782.15 0
782.22 0
782.28 0
782.34 0
782.41 0
782.47 0
782.54 0
782.60 0
782.66 0
782.73 0
782.79 0
782.86 0
782.92 0
782.99 0
783.05 0
783.11 0
783.18 0
783.24 0
783.31 0
783.37 0
783.43 0
783.50 0
783.56 0
783.63 0
783.69 0
783.75 0
783.82 0
783.88 0
783.95 0
784.01 0
784.08 0
784.14 0
784.20 0
784.27 0
784.33 0
784.40 0
784.46 0
784.52 0
784.59 0
784.65 0
784.72 0
784.78 0
784.85 0
784.91 0
784.97 0
785.04 0
785.10 0
785.17 0
785.23 0
785.29 0
785.36 0
785.42 0
785.49 0
785.55 0
785.62 0
785.68 0
785.74 0
785.81 0
785.87 0
785.94 0
786.00 0
786.07 0
786.13 0
786.19 0
786.26 0
786.32 0
786.39 0
786.45 0
786.52 0
786.58 0
786.64 0
786.71 0
786.77 0
786.84 0
786.90 0
786.97 0
787.03 0
787.09 0
787.16 0
787.22 0
787.29 0
787.35 0
787.41 0
787.48 0
787.54 0
787.61 0
787.67 0
787.74 0
787.80 0
787.87 0
787.93 0
787.99 0
788.06 0
788.12 0
788.19 0
788.25 0
788.32 0
788.38 0
788.44 0
788.51 0
788.57 0
788.64 0
788.70 0
788.77 0
788.83 0
788.89 0
788.96 0
789.02 0
789.09 0
789.15 0
789.22 0
789.28 0
789.34 0
789.41 0
789.47 0
789.54 0
789.60 0
789.67 0
789.73 0
789.80 0
789.86 0
789.92 0
789.99 0
790.05 0
790.12 0
790.18 0
790.25 0
790.31 0
790.38 0
790.44 0
790.50 0
790.57 0
790.63 0
790.70 0
790.76 0
790.83 0
790.89 0
790.95 0
791.02 0
791.08 0
791.15 0
791.21 0
791.28 0
791.34 0
791.41 0
791.47 0
791.53 0
791.60 0
791.66 0
791.73 0
791.79 0
791.86 0
791.92 0
791.99 0
792.05 0
792.12 0
792.18 0
792.24 0
792.31 0
792.37 0
792.44 0
792.50 0
792.57 0
792.63 0
792.70 0
792.76 0
792.82 0
792.89 0
792.95 0
793.02 0
793.08 0
793.15 0
793.21 0
793.28 0
793.34 0
793.41 0
793.47 0
793.53 0
793.60 0
793.66 0
793.73 0
793.79 0
793.86 0
793.92 0
793.99 0
794.05 0
794.12 0
794.18 0
794.24 0
794.31 0
794.37 0
794.44 0
794.50 0
794.57 0
794.63 0
794.70 0
794.76 0
794.83 0
794.89 0
794.95 0
795.02 0
795.08 0
795.15 0
795.21 0
795.28 0
795.34 0
795.41 0
795.47 0
795.54 0
795.60 0
795.67 0
795.73 0
795.79 0
795.86 0
795.92 0
795.99 0
796.05 0
796.12 0
796.18 0
796.25 0
796.31 0
796.38 0
796.44 0
796.51 0
796.57 0
796.64 0
796.70 0
796.76 0
796.83 0
796.89 0
796.96 0
797.02 0
797.09 0
797.15 0
797.22 0
797.28 0
797.35 0
797.41 0
797.48 0
797.54 0
797.61 0
797.67 0
797.73 0
797.80 0
797.86 0
797.93 0
797.99 0
798.06 0
798.12 0
798.19 0
798.25 0
798.32 0
798.38 0
798.45 0
798.51 0
798.58 0
798.64 0
798.71 0
798.77 0
798.84 0
798.90 0
798.96 0
799.03 0
799.09 0
799.16 0
799.22 0
799.29 0
799.35 0
799.42 0
799.48 0
799.55 0
799.61 0
799.68 0
799.74 0
799.81 0
799.87 0
799.94 0
800.00 0
800.07 0
800.13 0
800.20 0
800.26 0
800.33 0
800.39 0
800.45 0
800.52 0
800.58 0
800.65 0
800.71 0
800.78 0
800.84 0
800.91 0
800.97 0
801.04 0
801.10 0
801.17 0
801.23 0
801.30 0
801.36 0
801.43 0
801.49 0
801.56 0
801.62 0
801.69 0
801.75 0
801.82 0
801.88 0
801.95 0
802.01 0
802.08 0
802.14 0
802.21 0
802.27 0
802.34 0
802.40 0
802.47 0
802.53 0
802.60 0
802.66 0
802.73 0
802.79 0
802.85 0
802.92 0
802.98 0
803.05 0
803.11 0
803.18 0
803.24 0
803.31 0
803.37 0
803.44 0
803.50 0
803.57 0
803.63 0
803.70 0
803.76 0
803.83 0
803.89 0
803.96 0
804.02 0
804.09 0
804.15 0
804.22 0
804.28 0
804.35 0
804.41 0
804.48 0
804.54 0
804.61 0
804.67 0
804.74 0
804.80 0
804.87 0
804.93 0
805.00 0
805.06 0
805.13 0
805.19 0
805.26 0
805.32 0
805.39 0
805.45 0
805.52 0
805.58 0
805.65 0
805.71 0
805.78 0
805.84 0
805.91 0
805.97 0
806.04 0
806.10 0
806.17 0
806.23 0
806.30 0
806.36 0
806.43 0
806.49 0
806.56 0
806.62 0
806.69 1
806.75 2
806.82 4
806.88 6
806.95 7
807.01 7
807.08 7
807.15 6
807.21 5
807.28 3
807.34 2
807.41 1
807.47 0
807.54 0
807.60 0
807.67 0
807.73 0
807.80 1
807.86 1
807.93 1
807.99 1
808.06 1
808.12 1
808.19 1
808.25 0
808.32 0
808.38 0
808.45 0
808.51 0
808.58 1
808.64 2
808.71 4
808.77 6
808.84 7
808.90 8
808.97 8
809.03 7
809.10 5
809.16 4
809.23 2
809.29 2
809.36 1
809.42 1
809.49 2
809.56 2
809.62 2
809.69 2
809.75 2
809.82 2
809.88 1
809.95 1
810.01 1
810.08 1
810.14 1
810.21 1
810.27 1
810.34 1
810.40 1
810.47 1
810.53 1
810.60 1
810.66 1
810.73 0
810.79 0
810.86 0
810.92 0
810.99 0
811.06 0
811.12 1
811.19 1
811.25 2
811.32 3
811.38 4
811.45 4
811.51 4
811.58 4
811.64 4
811.71 3
811.77 2
811.84 1
811.90 1
811.97 1
812.03 1
812.10 1
812.16 2
812.23 2
812.30 2
812.36 2
812.43 2
812.49 2
812.56 1
812.62 1
812.69 1
812.75 0
812.82 0
812.88 0
812.95 0
813.01 0
813.08 0
813.14 0
813.21 0
813.28 1
813.34 1
813.41 1
813.47 1
813.54 1
813.60 1
813.67 0
813.73 0
813.80 0
813.86 1
813.93 2
813.99 3
814.06 5
814.12 6
814.19 6
814.26 6
814.32 6
814.39 4
814.45 3
814.52 2
814.58 2
814.65 2
814.71 2
814.78 2
814.84 2
814.91 2
814.97 2
815.04 1
815.11 1
815.17 0
815.24 0
815.30 0
815.37 0
815.43 0
815.50 1
815.56 1
815.63 1
815.69 1
815.76 1
815.83 1
815.89 1
815.96 2
816.02 2
816.09 2
816.15 2
816.22 2
816.28 2
816.35 1
816.41 1
816.48 1
816.55 1
816.61 1
816.68 2
816.74 2
816.81 2
816.87 3
816.94 3
817.00 2
817.07 2
817.13 2
817.20 1
817.27 1
817.33 1
817.40 1
817.46 1
817.53 1
817.59 1
817.66 1
817.72 1
817.79 1
817.85 0
817.92 0
817.99 0
818.05 1
818.12 1
818.18 1
818.25 1
818.31 1
818.38 1
818.44 1
818.51 1
818.58 1
818.64 1
818.71 1
818.77 1
818.84 1
818.90 2
818.97 2
819.03 2
819.10 2
819.17 1
819.23 1
819.30 1
819.36 1
819.43 1
819.49 1
819.56 1
819.62 1
819.69 1
819.76 0
819.82 0
819.89 0
819.95 0
820.02 1
820.08 1
820.15 1
820.22 1
820.28 1
820.35 1
820.41 1
820.48 1
820.54 1
820.61 1
820.67 1
820.74 1
820.81 0
820.87 0
820.94 0
821.00 0
821.07 0
821.13 0
821.20 0
821.27 0
821.33 1
821.40 1
821.46 1
821.53 1
821.59 1
821.66 1
821.73 1
821.79 1
821.86 1
821.92 1
821.99 1
822.05 1
822.12 1
822.19 1
822.25 1
822.32 1
822.38 1
822.45 1
822.51 1
822.58 1
822.64 0
822.71 0
822.78 0
822.84 0
822.91 0
822.97 0
823.04 0
823.10 0
823.17 0
823.24 0
823.30 0
823.37 0
823.43 0
823.50 0
823.57 1
823.63 1
823.70 1
823.76 1
823.83 1
823.89 1
823.96 1
824.03 1
824.09 1
824.16 1
824.22 1
824.29 1
824.35 2
824.42 1
824.49 1
824.55 1
824.62 1
824.68 1
824.75 1
824.81 1
824.88 1
824.95 1
825.01 1
825.08 1
825.14 0
825.21 0
825.28 0
825.34 0
825.41 0
825.47 0
825.54 0
825.60 0
825.67 0
825.74 0
825.80 0
825.87 0
825.93 1
826.00 1
826.07 1
826.13 1
826.20 1
826.26 1
826.33 1
826.39 1
826.46 1
826.53 1
826.59 1
826.66 0
826.72 0
826.79 0
826.86 1
826.92 1
826.99 1
827.05 1
827.12 1
827.19 1
827.25 1
827.32 1
827.38 1
827.45 1
827.51 1
827.58 0
827.65 0
827.71 0
827.78 0
827.84 0
827.91 0
827.98 1
828.04 1
828.11 1
828.17 1
828.24 1
828.31 1
828.37 1
828.44 1
828.50 1
828.57 1
828.64 1
828.70 1
828.77 1
828.83 1
828.90 2
828.97 2
829.03 2
829.10 1
829.16 1
829.23 1
829.30 1
829.36 1
829.43 1
829.49 1
829.56 2
829.63 2
829.69 2
829.76 1
829.82 1
829.89 1
829.96 1
830.02 0
830.09 0
830.15 0
830.22 0
830.29 0
830.35 0
830.42 1
830.48 1
830.55 1
830.62 1
830.68 1
830.75 1
830.81 1
830.88 0
830.95 0
831.01 0
831.08 0
831.14 0
831.21 0
831.28 0
831.34 0
831.41 0
831.47 0
831.54 0
831.61 0
831.67 0
831.74 0
831.80 0
831.87 0
831.94 0
832.00 1
832.07 1
832.13 1
832.20 1
832.27 1
832.33 1
832.40 1
832.47 1
832.53 1
832.60 1
832.66 1
832.73 1
832.80 1
832.86 1
832.93 1
832.99 1
833.06 0
833.13 0
833.19 0
833.26 0
833.32 1
833.39 1
833.46 1
833.52 1
833.59 1
833.66 1
833.72 1
833.79 1
833.85 1
833.92 1
833.99 1
834.05 0
834.12 1
834.18 1
834.25 1
834.32 1
834.38 1
834.45 1
834.52 1
834.58 1
834.65 1
834.71 1
834.78 1
834.85 1
834.91 1
834.98 1
835.05 1
835.11 0
835.18 0
835.24 0
835.31 1
835.38 1
835.44 1
835.51 1
835.57 1
835.64 1
835.71 1
835.77 1
835.84 1
835.91 1
835.97 1
836.04 1
836.10 1
836.17 1
836.24 1
836.30 1
836.37 1
836.44 1
836.50 1
836.57 1
836.63 1
836.70 1
836.77 1
836.83 1
836.90 1
836.97 1
837.03 1
837.10 1
837.16 1
837.23 1
837.30 1
837.36 1
837.43 1
837.50 1
837.56 1
837.63 1
837.70 1
837.76 1
837.83 1
837.89 1
837.96 1
838.03 1
838.09 1
838.16 1
838.23 1
838.29 1
838.36 1
838.42 1
838.49 1
838.56 1
838.62 1
838.69 1
838.76 1
838.82 1
838.89 1
838.96 1
839.02 1
839.09 1
839.15 1
839.22 1
839.29 1
839.35 1
839.42 1
839.49 1
839.55 1
839.62 2
839.69 2
839.75 2
839.82 2
839.89 2
839.95 2
840.02 2
840.08 2
840.15 1
840.22 1
840.28 1
840.35 1
840.42 0
840.48 0
840.55 0
840.62 0
840.68 0
840.75 0
840.81 0
840.88 1
840.95 1
841.01 1
841.08 1
841.15 1
841.21 1
841.28 1
841.35 1
841.41 0
841.48 1
841.55 1
841.61 1
841.68 1
841.75 1
841.81 1
841.88 1
841.94 0
842.01 0
842.08 0
842.14 0
842.21 0
842.28 0
842.34 0
842.41 0
842.48 0
842.54 0
842.61 0
842.68 0
842.74 0
842.81 0
842.88 0
842.94 0
843.01 0
843.08 0
843.14 0
843.21 0
843.27 0
843.34 0
843.41 0
843.47 0
843.54 0
843.61 0
843.67 0
843.74 0
843.81 0
843.87 0
843.94 0
844.01 1
844.07 1
844.14 1
844.21 1
844.27 1
844.34 0
844.41 0
844.47 0
844.54 0
844.61 0
844.67 0
844.74 0
844.81 0
844.87 0
844.94 0
845.01 0
845.07 0
845.14 0
845.21 0
845.27 0
845.34 0
845.41 0
845.47 0
845.54 0
845.60 0
845.67 0
845.74 0
845.80 0
845.87 0
845.94 0
846.00 0
846.07 1
846.14 1
846.20 1
846.27 1
846.34 1
846.40 1
846.47 1
846.54 1
846.60 1
846.67 1
846.74 1
846.80 1
846.87 1
846.94 1
847.00 1
847.07 1
847.14 0
847.20 0
847.27 0
847.34 0
847.40 0
847.47 0
847.54 0
847.60 0
847.67 0
847.74 0
847.80 1
847.87 1
847.94 1
848.01 1
848.07 1
848.14 1
848.21 1
848.27 1
848.34 1
848.41 1
848.47 0
848.54 0
848.61 0
848.67 0
848.74 0
848.81 0
848.87 0
848.94 0
849.01 0
849.07 0
849.14 0
849.21 0
849.27 0
849.34 0
849.41 0
849.47 1
849.54 1
849.61 1
849.67 1
849.74 1
849.81 1
849.87 1
849.94 1
850.01 1
850.07 1
850.14 1
850.21 1
850.27 1
850.34 1
850.41 1
850.48 1
850.54 1
850.61 1
850.68 0
850.74 0
850.81 0
850.88 0
850.94 0
851.01 1
851.08 1
851.14 1
851.21 1
851.28 1
851.34 1
851.41 1
851.48 1
851.54 1
851.61 1
851.68 0
851.75 0
851.81 0
851.88 0
851.95 0
852.01 0
852.08 0
852.15 0
852.21 1
852.28 1
852.35 1
852.41 1
852.48 1
852.55 1
852.61 1
852.68 1
852.75 1
852.82 1
852.88 1
852.95 1
853.02 1
853.08 1
853.15 1
853.22 0
853.28 0
853.35 0
853.42 0
853.48 0
853.55 0
853.62 0
853.69 0
853.75 0
853.82 0
853.89 0
853.95 0
854.02 0
854.09 0
854.15 0
854.22 0
854.29 0
854.35 0
854.42 0
854.49 0
854.56 0
854.62 1
854.69 1
854.76 1
854.82 1
854.89 1
854.96 1
855.02 1
855.09 1
855.16 1
855.23 1
855.29 1
855.36 1
855.43 1
855.49 1
855.56 1
855.63 1
855.69 1
855.76 1
855.83 1
855.90 1
855.96 1
856.03 1
856.10 1
856.16 1
856.23 1
856.30 1
856.37 1
856.43 1
856.50 1
856.57 1
856.63 1
856.70 1
856.77 1
856.83 1
856.90 0
856.97 0
857.04 0
857.10 0
857.17 0
857.24 0
857.30 0
857.37 0
857.44 0
857.51 0
857.57 0
857.64 1
857.71 1
857.77 1
857.84 1
857.91 1
857.98 1
858.04 1
858.11 1
858.18 1
858.24 1
858.31 1
858.38 1
858.44 1
858.51 1
858.58 1
858.65 1
858.71 1
858.78 1
858.85 1
858.91 1
858.98 1
859.05 1
859.12 0
859.18 0
859.25 0
859.32 0
859.38 0
859.45 0
859.52 0
859.59 0
859.65 1
859.72 1
859.79 1
859.86 1
859.92 1
859.99 0
860.06 0
860.12 0
860.19 0
860.26 0
860.33 0
860.39 0
860.46 0
860.53 0
860.59 0
860.66 0
860.73 0
860.80 0
860.86 0
860.93 0
861.00 0
861.06 0
861.13 0
861.20 0
861.27 0
861.33 0
861.40 0
861.47 0
861.54 0
861.60 0
861.67 0
861.74 0
861.80 0
861.87 0
861.94 0
862.01 0
862.07 1
862.14 1
862.21 0
862.28 0
862.34 0
862.41 0
862.48 0
862.54 0
862.61 0
862.68 0
862.75 0
862.81 0
862.88 0
862.95 1
863.02 1
863.08 1
863.15 1
863.22 1
863.28 1
863.35 1
863.42 0
863.49 0
863.55 0
863.62 0
863.69 0
863.76 0
863.82 1
863.89 1
863.96 1
864.03 1
864.09 1
864.16 1
864.23 1
864.29 1
864.36 1
864.43 1
864.50 1
864.56 1
864.63 1
864.70 1
864.77 1
864.83 1
864.90 1
864.97 1
865.04 1
865.10 0
865.17 0
865.24 0
865.31 0
865.37 0
865.44 0
865.51 0
865.58 0
865.64 0
865.71 0
865.78 0
865.84 0
865.91 0
865.98 0
866.05 0
866.11 0
866.18 0
866.25 0
866.32 0
866.38 0
866.45 0
866.52 0
866.59 0
866.65 0
866.72 0
866.79 0
866.86 1
866.92 1
866.99 1
867.06 1
867.13 1
867.19 1
867.26 1
867.33 1
867.40 1
867.46 1
867.53 1
867.60 1
867.67 1
867.73 1
867.80 1
867.87 1
867.94 1
868.00 0
868.07 0
868.14 0
868.21 0
868.27 0
868.34 0
868.41 0
868.48 0
868.54 0
868.61 0
868.68 0
868.75 0
868.81 0
868.88 0
868.95 0
869.02 0
869.08 0
869.15 0
869.22 0
869.29 1
869.35 1
869.42 1
869.49 1
869.56 1
869.62 1
869.69 1
869.76 1
869.83 1
869.89 1
869.96 1
870.03 1
870.10 1
870.16 1
870.23 1
870.30 1
870.37 0
870.44 0
870.50 0
870.57 0
870.64 0
870.71 0
870.77 0
870.84 0
870.91 0
870.98 0
871.04 0
871.11 0
871.18 0
871.25 0
871.31 0
871.38 0
871.45 0
871.52 0
871.58 0
871.65 0
871.72 0
871.79 0
871.86 0
871.92 0
871.99 0
872.06 0
872.13 0
872.19 0
872.26 0
872.33 0
872.40 0
872.46 0
872.53 0
872.60 0
872.67 0
872.73 0
872.80 0
872.87 0
872.94 0
873.01 0
873.07 0
873.14 0
873.21 1
873.28 1
873.34 1
873.41 1
873.48 1
873.55 1
873.61 0
873.68 0
873.75 0
873.82 0
873.89 0
873.95 0
874.02 0
874.09 0
874.16 0
874.22 0
874.29 0
874.36 0
874.43 0
874.50 0
874.56 0
874.63 0
874.70 0
874.77 0
874.83 0
874.90 0
874.97 0
875.04 0
875.11 0
875.17 0
875.24 0
875.31 0
875.38 0
875.44 0
875.51 0
875.58 0
875.65 0
875.72 0
875.78 0
875.85 0
875.92 0
875.99 0
876.05 0
876.12 0
876.19 0
876.26 0
876.33 0
876.39 0
876.46 0
876.53 0
876.60 0
876.66 0
876.73 0
876.80 1
876.87 1
876.94 1
877.00 1
877.07 0
877.14 0
877.21 0
877.28 0
877.34 0
877.41 0
877.48 0
877.55 0
877.61 0
877.68 0
877.75 0
877.82 0
877.89 0
877.95 0
878.02 0
878.09 0
878.16 0
878.23 0
878.29 0
878.36 0
878.43 0
878.50 0
878.57 0
878.63 0
878.70 1
878.77 1
878.84 1
878.90 1
878.97 1
879.04 0
879.11 0
879.18 0
879.24 0
879.31 0
879.38 0
879.45 0
879.52 0
879.58 0
879.65 0
879.72 0
879.79 0
879.86 0
879.92 0
879.99 0
880.06 0
880.13 0
880.20 0
880.26 0
880.33 0
880.40 0
880.47 0
880.54 0
880.60 0
880.67 0
880.74 0
880.81 0
880.88 1
880.94 1
881.01 1
881.08 1
881.15 1
881.22 1
881.28 0
881.35 0
881.42 0
881.49 0
881.56 0
881.62 0
881.69 0
881.76 0
881.83 0
881.90 0
881.96 0
882.03 0
882.10 0
882.17 0
882.24 0
882.30 0
882.37 0
882.44 0
882.51 0
882.58 0
882.64 0
882.71 0
882.78 0
882.85 0
882.92 0
882.98 0
883.05 0
883.12 0
883.19 0
883.26 0
883.33 0
883.39 0
883.46 0
883.53 0
883.60 0
883.67 0
883.73 0
883.80 0
883.87 0
883.94 0
884.01 0
884.07 0
884.14 0
884.21 0
884.28 0
884.35 0
884.42 0
884.48 0
884.55 0
884.62 0
884.69 0
884.76 0
884.82 0
884.89 0
884.96 0
885.03 0
885.10 0
885.16 0
885.23 0
885.30 0
885.37 0
885.44 0
885.51 0
885.57 0
885.64 0
885.71 0
885.78 0
885.85 0
885.91 0
885.98 0
886.05 0
886.12 0
886.19 0
886.26 0
886.32 0
886.39 0
886.46 0
886.53 0
886.60 0
886.67 0
886.73 0
886.80 0
886.87 0
886.94 0
887.01 0
887.07 0
887.14 0
887.21 0
887.28 0
887.35 0
887.42 0
887.48 0
887.55 0
887.62 0
887.69 0
887.76 0
887.83 1
887.89 1
887.96 1
888.03 1
888.10 0
888.17 0
888.23 0
888.30 0
888.37 0
888.44 0
888.51 0
888.58 0
888.64 0
888.71 0
888.78 0
888.85 0
888.92 0
888.99 0
889.05 0
889.12 0
889.19 1
889.26 1
889.33 1
889.40 1
889.46 1
889.53 0
889.60 0
889.67 0
889.74 0
889.81 0
889.87 0
889.94 0
890.01 0
890.08 0
890.15 0
890.22 0
890.28 0
890.35 0
890.42 0
890.49 0
890.56 0
890.63 0
890.69 0
890.76 0
890.83 1
890.90 1
890.97 1
891.04 1
891.10 1
891.17 0
891.24 0
891.31 0
891.38 0
891.45 0
891.52 0
891.58 0
891.65 0
891.72 0
891.79 0
891.86 0
891.93 0
891.99 0
892.06 0
892.13 0
892.20 0
892.27 0
892.34 0
892.40 0
892.47 0
892.54 0
892.61 0
892.68 0
892.75 0
892.82 0
892.88 0
892.95 0
893.02 0
893.09 0
893.16 0
893.23 0
893.29 0
893.36 0
893.43 0
893.50 0
893.57 0
893.64 0
893.71 0
893.77 0
893.84 0
893.91 0
893.98 0
894.05 1
894.12 1
894.19 0
894.25 0
894.32 0
894.39 0
894.46 0
894.53 0
894.60 0
894.66 0
894.73 0
894.80 0
894.87 0
894.94 0
895.01 0
895.08 0
895.14 0
895.21 0
895.28 0
895.35 0
895.42 0
895.49 0
895.56 0
895.62 0
895.69 0
895.76 0
895.83 0
895.90 0
895.97 0
896.04 0
896.10 0
896.17 0
896.24 0
896.31 0
896.38 0
896.45 0
896.52 0
896.58 0
896.65 0
896.72 0
896.79 0
896.86 0
896.93 0
897.00 0
897.07 0
897.13 0
897.20 0
897.27 0
897.34 0
897.41 0
897.48 0
897.55 0
897.61 0
897.68 0
897.75 0
897.82 0
897.89 0
897.96 0
898.03 0
898.09 0
898.16 0
898.23 0
898.30 0
898.37 0
898.44 0
898.51 0
898.58 0
898.64 0
898.71 0
898.78 0
898.85 0
898.92 0
898.99 0
899.06 0
899.12 0
899.19 0
899.26 0
899.33 0
899.40 0
899.47 0
899.54 0
899.61 0
899.67 0
899.74 0
899.81 0
899.88 0
899.95 0
900.02 0
900.09 1
900.16 1
900.22 1
900.29 1
900.36 1
900.43 1
900.50 0
900.57 0
900.64 0
900.71 0
900.77 0
900.84 0
900.91 0
900.98 0
901.05 0
901.12 0
901.19 1
901.26 1
901.32 1
901.39 1
901.46 1
901.53 1
901.60 1
901.67 0
901.74 0
901.81 0
901.87 0
901.94 1
902.01 0
902.08 0
902.15 0
902.22 0
902.29 0
902.36 0
902.43 0
902.49 0
902.56 1
902.63 1
902.70 1
902.77 1
902.84 1
902.91 1
902.98 0
903.05 0
903.11 0
903.18 0
903.25 0
903.32 0
903.39 0
903.46 0
903.53 0
903.60 0
903.66 0
903.73 0
903.80 0
903.87 0
903.94 0
904.01 0
904.08 0
904.15 0
904.22 0
904.28 0
904.35 0
904.42 0
904.49 0
904.56 0
904.63 0
904.70 0
904.77 0
904.84 0
904.90 0
904.97 0
905.04 0
905.11 0
905.18 0
905.25 0
905.32 0
905.39 0
905.46 0
905.53 0
905.59 0
905.66 0
905.73 0
905.80 0
905.87 0
905.94 1
906.01 1
906.08 1
906.15 1
906.21 1
906.28 1
906.35 1
906.42 1
906.49 1
906.56 1
906.63 1
906.70 1
906.77 1
906.84 1
906.90 0
906.97 0
907.04 0
907.11 0
907.18 0
907.25 0
907.32 0
907.39 0
907.46 0
907.53 0
907.59 0
907.66 0
907.73 0
907.80 0
907.87 0
907.94 0
908.01 0
908.08 0
908.15 0
908.22 0
908.29 0
908.35 0
908.42 0
908.49 0
908.56 1
908.63 1
908.70 1
908.77 1
908.84 1
908.91 1
908.98 0
909.04 0
909.11 0
909.18 0
909.25 0
909.32 0
909.39 0
909.46 0
909.53 0
909.60 1
909.67 1
909.74 1
909.80 1
909.87 0
909.94 0
910.01 0
910.08 0
910.15 0
910.22 0
910.29 0
910.36 0
910.43 1
910.50 1
910.57 1
910.63 1
910.70 1
910.77 1
910.84 0
910.91 0
910.98 0
911.05 0
911.12 0
911.19 0
911.26 0
911.33 1
911.40 1
911.46 1
911.53 1
911.60 1
911.67 1
911.74 0
911.81 0
911.88 0
911.95 0
912.02 0
912.09 0
912.16 0
912.23 0
912.29 0
912.36 0
912.43 0
912.50 0
912.57 1
912.64 1
912.71 1
912.78 1
912.85 1
912.92 1
912.99 1
913.06 1
913.13 1
913.19 1
913.26 1
913.33 1
913.40 0
913.47 0
913.54 0
913.61 0
913.68 0
913.75 0
913.82 0
913.89 0
913.96 1
914.03 1
914.09 1
914.16 1
914.23 0
914.30 0
914.37 0
914.44 0
914.51 0
914.58 0
914.65 0
914.72 0
914.79 0
914.86 0
914.93 0
915.00 0
915.06 0
915.13 0
915.20 0
915.27 0
915.34 0
915.41 0
915.48 0
915.55 0
915.62 0
915.69 0
915.76 0
915.83 0
915.90 0
915.97 0
916.04 0
916.10 0
916.17 0
916.24 0
916.31 0
916.38 0
916.45 0
916.52 0
916.59 0
916.66 0
916.73 0
916.80 0
916.87 0
916.94 0
917.01 0
917.08 0
917.14 0
917.21 0
917.28 0
917.35 0
917.42 0
917.49 0
917.56 0
917.63 0
917.70 0
917.77 0
917.84 0
917.91 0
917.98 0
918.05 0
918.12 0
918.19 0
918.26 0
918.32 0
918.39 0
918.46 0
918.53 0
918.60 0
918.67 0
918.74 0
918.81 0
918.88 0
918.95 0
919.02 0
919.09 0
919.16 1
919.23 1
919.30 1
919.37 1
919.44 1
919.51 1
919.58 1
919.64 1
919.71 1
919.78 1
919.85 1
919.92 1
919.99 1
920.06 0
920.13 0
920.20 0
920.27 0
920.34 0
920.41 0
920.48 0
920.55 1
920.62 1
920.69 1
920.76 1
920.83 1
920.90 0
920.97 0
921.03 0
921.10 0
921.17 0
921.24 0
921.31 0
921.38 0
921.45 0
921.52 0
921.59 0
921.66 0
921.73 0
921.80 0
921.87 0
921.94 0
922.01 0
922.08 0
922.15 0
922.22 0
922.29 0
922.36 1
922.43 1
922.50 1
922.57 1
922.63 0
922.70 0
922.77 0
922.84 0
922.91 0
922.98 0
923.05 0
923.12 0
923.19 0
923.26 1
923.33 1
923.40 1
923.47 0
923.54 0
923.61 0
923.68 0
923.75 0
923.82 0
923.89 0
923.96 0
924.03 1
924.10 1
924.17 1
924.24 1
924.31 0
924.38 0
924.44 0
924.51 0
924.58 0
924.65 0
924.72 0
924.79 0
924.86 0
924.93 0
925.00 0
925.07 0
925.14 1
925.21 1
925.28 1
925.35 1
925.42 1
925.49 1
925.56 1
925.63 0
925.70 0
925.77 0
925.84 0
925.91 0
925.98 0
926.05 0
926.12 1
926.19 1
926.26 1
926.33 1
926.40 1
926.47 1
926.54 0
926.61 0
926.68 0
926.75 0
926.81 0
926.88 0
926.95 0
927.02 0
927.09 1
927.16 1
927.23 1
927.30 1
927.37 1
927.44 1
927.51 0
927.58 0
927.65 0
927.72 0
927.79 0
927.86 0
927.93 1
928.00 1
928.07 1
928.14 1
928.21 1
928.28 1
928.35 1
928.42 1
928.49 1
928.56 1
928.63 1
928.70 1
928.77 1
928.84 1
928.91 1
928.98 1
929.05 1
929.12 1
929.19 1
929.26 1
929.33 1
929.40 1
929.47 1
929.54 1
929.61 1
929.68 1
929.75 1
929.82 1
929.89 1
929.96 1
930.03 1
930.10 1
930.17 2
930.24 2
930.31 2
930.38 2
930.45 2
930.52 2
930.59 2
930.66 2
930.73 2
930.79 2
930.86 2
930.93 1
931.00 1
931.07 1
931.14 1
931.21 1
931.28 1
931.35 0
931.42 0
931.49 0
931.56 0
931.63 0
931.70 0
931.77 0
931.84 0
931.91 0
931.98 1
932.05 1
932.12 1
932.19 1
932.26 1
932.33 1
932.40 1
932.47 1
932.54 1
932.61 1
932.68 0
932.75 0
932.82 0
932.89 0
932.96 0
933.03 0
933.10 0
933.17 0
933.24 0
933.31 0
933.38 0
933.45 0
933.52 0
933.59 0
933.66 0
933.73 0
933.80 0
933.87 0
933.94 0
934.01 0
934.08 0
934.15 0
934.22 0
934.29 0
934.36 0
934.43 1
934.50 1
934.57 1
934.64 1
934.71 1
934.78 0
934.85 0
934.92 0
934.99 0
935.06 0
935.13 0
935.20 0
935.27 0
935.34 0
935.41 0
935.48 0
935.55 0
935.62 0
935.69 0
935.76 0
935.83 0
935.90 0
935.97 0
936.04 0
936.11 0
936.18 0
936.26 0
936.33 0
936.40 0
936.47 0
936.54 0
936.61 0
936.68 0
936.75 1
936.82 1
936.89 1
936.96 1
937.03 1
937.10 1
937.17 1
937.24 0
937.31 0
937.38 0
937.45 0
937.52 0
937.59 0
937.66 0
937.73 0
937.80 0
937.87 0
937.94 0
938.01 0
938.08 0
938.15 0
938.22 1
938.29 1
938.36 1
938.43 1
938.50 1
938.57 1
938.64 0
938.71 0
938.78 0
938.85 0
938.92 0
938.99 0
939.06 0
939.13 0
939.20 0
939.27 0
939.34 0
939.41 0
939.48 0
939.55 0
939.62 0
939.69 0
939.76 0
939.83 0
939.90 0
939.97 0
940.04 0
940.11 0
940.19 0
940.26 0
940.33 0
940.40 0
940.47 0
940.54 0
940.61 0
940.68 0
940.75 0
940.82 0
940.89 0
940.96 0
941.03 0
941.10 0
941.17 0
941.24 0
941.31 0
941.38 0
941.45 0
941.52 0
941.59 0
941.66 1
941.73 1
941.80 1
941.87 1
941.94 1
942.01 1
942.08 1
942.15 0
942.22 0
942.29 0
942.36 0
942.43 0
942.50 0
942.58 0
942.65 0
942.72 0
942.79 0
942.86 0
942.93 0
943.00 0
943.07 1
943.14 1
943.21 1
943.28 0
943.35 0
943.42 0
943.49 0
943.56 0
943.63 0
943.70 0
943.77 0
943.84 0
943.91 0
943.98 0
944.05 0
944.12 1
944.19 0
944.26 0
944.33 0
944.40 0
944.48 0
944.55 0
944.62 0
944.69 0
944.76 0
944.83 0
944.90 0
944.97 0
945.04 0
945.11 0
945.18 0
945.25 0
945.32 0
945.39 0
945.46 0
945.53 0
945.60 0
945.67 1
945.74 1
945.81 1
945.88 1
945.95 1
946.03 1
946.10 0
946.17 0
946.24 0
946.31 0
946.38 0
946.45 0
946.52 0
946.59 0
946.66 0
946.73 0
946.80 0
946.87 0
946.94 0
947.01 0
947.08 0
947.15 0
947.22 0
947.29 0
947.36 0
947.43 0
947.51 0
947.58 0
947.65 0
947.72 0
947.79 0
947.86 0
947.93 0
948.00 0
948.07 0
948.14 0
948.21 0
948.28 1
948.35 1
948.42 1
948.49 1
948.56 1
948.63 1
948.70 1
948.78 1
948.85 1
948.92 1
948.99 0
949.06 0
949.13 0
949.20 0
949.27 0
949.34 0
949.41 0
949.48 0
949.55 0
949.62 0
949.69 0
949.76 0
949.83 0
949.90 0
949.98 0
950.05 0
950.12 0
950.19 0
950.26 0
950.33 0
950.40 0
950.47 0
950.54 0
950.61 1
950.68 1
950.75 1
950.82 1
950.89 1
950.96 2
951.03 2
951.11 2
951.18 2
951.25 2
951.32 2
951.39 2
951.46 2
951.53 1
951.60 1
951.67 1
951.74 1
951.81 2
951.88 2
951.95 2
952.02 2
952.10 2
952.17 2
952.24 2
952.31 3
952.38 3
952.45 3
952.52 3
952.59 3
952.66 3
952.73 2
952.80 2
952.87 2
952.94 1
953.01 1
953.09 1
953.16 2
953.23 2
953.30 2
953.37 2
953.44 2
953.51 2
953.58 2
953.65 2
953.72 2
953.79 2
953.86 2
953.93 2
954.00 2
954.08 2
954.15 1
954.22 1
954.29 1
954.36 1
954.43 0
954.50 0
954.57 0
954.64 0
954.71 0
954.78 0
954.85 0
954.93 1
955.00 1
955.07 1
955.14 1
955.21 1
955.28 1
955.35 1
955.42 0
955.49 0
955.56 0
955.63 0
955.70 0
955.77 0
955.85 0
955.92 0
955.99 0
956.06 1
956.13 1
956.20 1
956.27 0
956.34 0
956.41 0
956.48 0
956.55 0
956.63 0
956.70 0
956.77 0
956.84 0
956.91 0
956.98 0
957.05 0
957.12 0
957.19 0
957.26 1
957.33 1
957.40 1
957.48 1
957.55 0
957.62 0
957.69 0
957.76 0
957.83 0
957.90 0
957.97 0
958.04 0
958.11 0
958.18 1
958.26 1
958.33 1
958.40 1
958.47 1
958.54 1
958.61 1
958.68 1
958.75 0
958.82 0
958.89 0
958.96 0
959.04 0
959.11 0
959.18 0
959.25 0
959.32 0
959.39 0
959.46 0
959.53 0
959.60 1
959.67 1
959.75 1
959.82 1
959.89 1
959.96 0
960.03 0
960.10 0
960.17 0
960.24 0
960.31 0
960.38 0
960.46 0
960.53 0
960.60 0
960.67 0
960.74 0
960.81 0
960.88 0
960.95 0
961.02 0
961.09 0
961.17 0
961.24 0
961.31 1
961.38 1
961.45 1
961.52 0
961.59 0
961.66 0
961.73 0
961.81 0
961.88 1
961.95 1
962.02 1
962.09 1
962.16 1
962.23 1
962.30 1
962.37 1
962.44 0
962.52 0
962.59 0
962.66 0
962.73 0
962.80 1
962.87 1
962.94 1
963.01 1
963.08 1
963.16 1
963.23 1
963.30 0
963.37 0
963.44 0
963.51 0
963.58 0
963.65 0
963.72 0
963.80 0
963.87 0
963.94 0
964.01 0
964.08 1
964.15 1
964.22 0
964.29 0
964.36 0
964.44 0
964.51 0
964.58 0
964.65 0
964.72 0
964.79 0
964.86 0
964.93 0
965.01 0
965.08 0
965.15 0
965.22 0
965.29 0
965.36 0
965.43 0
965.50 0
965.57 0
965.65 0
965.72 0
965.79 0
965.86 0
965.93 0
966.00 0
966.07 1
966.14 1
966.22 1
966.29 1
966.36 0
966.43 0
966.50 0
966.57 0
966.64 0
966.71 0
966.79 0
966.86 1
966.93 1
967.00 1
967.07 1
967.14 1
967.21 1
967.28 1
967.36 1
967.43 1
967.50 1
967.57 1
967.64 1
967.71 1
967.78 1
967.85 1
967.93 1
968.00 1
968.07 1
968.14 1
968.21 1
968.28 1
968.35 2
968.42 2
968.50 2
968.57 2
968.64 2
968.71 2
968.78 2
968.85 1
968.92 1
969.00 1
969.07 0
969.14 0
969.21 0
969.28 1
969.35 1
969.42 1
969.49 1
969.57 1
969.64 1
969.71 1
969.78 0
969.85 0
969.92 0
969.99 0
970.07 1
970.14 0
970.21 0
970.28 0
970.35 0
970.42 0
970.49 0
970.56 0
970.64 0
970.71 1
970.78 1
970.85 1
970.92 1
970.99 1
971.06 1
971.14 1
971.21 0
971.28 0
971.35 0
971.42 0
971.49 0
971.56 0
971.64 0
971.71 0
971.78 0
971.85 0
971.92 0
971.99 0
972.06 0
972.14 1
972.21 1
972.28 1
972.35 1
972.42 1
972.49 1
972.56 1
972.64 1
972.71 1
972.78 1
972.85 1
972.92 1
972.99 1
973.06 1
973.14 1
973.21 0
973.28 0
973.35 0
973.42 1
973.49 1
973.56 1
973.64 1
973.71 1
973.78 1
973.85 1
973.92 1
973.99 1
974.07 1
974.14 1
974.21 1
974.28 1
974.35 1
974.42 1
974.49 1
974.57 1
974.64 1
974.71 1
974.78 0
974.85 0
974.92 0
975.00 0
975.07 0
975.14 0
975.21 0
975.28 1
975.35 1
975.42 1
975.50 1
975.57 1
975.64 1
975.71 1
975.78 1
975.85 1
975.93 0
976.00 0
976.07 1
976.14 1
976.21 1
976.28 1
976.36 0
976.43 0
976.50 0
976.57 0
976.64 0
976.71 0
976.78 0
976.86 0
976.93 0
977.00 0
977.07 1
977.14 1
977.21 1
977.29 1
977.36 1
977.43 1
977.50 1
977.57 1
977.64 1
977.72 1
977.79 1
977.86 1
977.93 1
978.00 1
978.07 1
978.15 1
978.22 1
978.29 1
978.36 1
978.43 1
978.50 1
978.58 1
978.65 1
978.72 1
978.79 0
978.86 0
978.93 0
979.01 0
979.08 0
979.15 1
979.22 1
979.29 1
979.36 1
979.44 1
979.51 1
979.58 1
979.65 0
979.72 0
979.79 0
979.87 0
979.94 0
980.01 0
980.08 0
980.15 0
980.22 0
980.30 0
980.37 0
980.44 0
980.51 0
980.58 0
980.66 0
980.73 0
980.80 0
980.87 0
980.94 0
981.01 0
981.09 0
981.16 0
981.23 0
981.30 0
981.37 0
981.44 0
981.52 0
981.59 0
981.66 0
981.73 0
981.80 0
981.88 0
981.95 1
982.02 1
982.09 1
982.16 1
982.23 1
982.31 1
982.38 1
982.45 1
982.52 0
982.59 0
982.67 0
982.74 0
982.81 0
982.88 0
982.95 0
983.02 0
983.10 0
983.17 0
983.24 0
983.31 0
983.38 0
983.46 0
983.53 0
983.60 1
983.67 1
983.74 1
983.81 1
983.89 1
983.96 1
984.03 0
984.10 0
984.17 0
984.25 0
984.32 0
984.39 0
984.46 0
984.53 0
984.61 0
984.68 0
984.75 0
984.82 0
984.89 0
984.96 0
985.04 0
985.11 0
985.18 1
985.25 1
985.32 1
985.40 1
985.47 1
985.54 1
985.61 1
985.68 0
985.76 0
985.83 0
985.90 0
985.97 0
986.04 0
986.12 1
986.19 1
986.26 1
986.33 1
986.40 2
986.48 2
986.55 2
986.62 3
986.69 3
986.76 3
986.84 3
986.91 2
986.98 2
987.05 1
987.12 1
987.20 1
987.27 1
987.34 1
987.41 1
987.48 1
987.56 1
987.63 1
987.70 1
987.77 1
987.84 1
987.92 1
987.99 1
988.06 1
988.13 1
988.20 0
988.28 0
988.35 0
988.42 0
988.49 0
988.56 0
988.64 1
988.71 1
988.78 2
988.85 2
988.92 3
989.00 3
989.07 4
989.14 4
989.21 4
989.28 4
989.36 4
989.43 4
989.50 3
989.57 3
989.64 3
989.72 3
989.79 3
989.86 3
989.93 3
990.00 3
990.08 3
990.15 3
990.22 2
990.29 2
990.37 1
990.44 1
990.51 0
990.58 0
990.65 1
990.73 1
990.80 1
990.87 1
990.94 1
991.01 1
991.09 1
991.16 1
991.23 1
991.30 0
991.37 1
991.45 1
991.52 1
991.59 2
991.66 2
991.74 2
991.81 2
991.88 2
991.95 2
992.02 2
992.10 1
992.17 1
992.24 1
992.31 1
992.39 1
992.46 2
992.53 2
992.60 2
992.67 2
992.75 2
992.82 2
992.89 2
992.96 2
993.03 2
993.11 2
993.18 2
993.25 2
993.32 2
993.40 2
993.47 2
993.54 2
993.61 2
993.68 2
993.76 2
993.83 2
993.90 2
993.97 2
994.05 2
994.12 2
994.19 2
994.26 2
994.33 2
994.41 1
994.48 1
994.55 0
994.62 0
994.70 0
994.77 0
994.84 0
994.91 0
994.99 1
995.06 1
995.13 2
995.20 2
995.27 2
995.35 1
995.42 1
995.49 0
995.56 0
995.64 0
995.71 0
995.78 0
995.85 0
995.92 0
996.00 0
996.07 0
996.14 0
996.21 1
996.29 1
996.36 1
996.43 1
996.50 1
996.58 1
996.65 1
996.72 1
996.79 1
996.87 1
996.94 1
997.01 1
997.08 1
997.15 1
997.23 1
997.30 1
997.37 1
997.44 1
997.52 1
997.59 1
997.66 1
997.73 1
997.81 1
997.88 2
997.95 2
998.02 2
998.10 2
998.17 2
998.24 2
998.31 2
998.38 2
998.46 2
998.53 2
998.60 1
998.67 1
998.75 0
998.82 0
998.89 0
998.96 0
999.04 0
999.11 0
999.18 1
999.25 1
999.33 1
999.40 2
999.47 1
999.54 1
999.62 1
999.69 1
999.76 0
999.83 1
999.91 1
999.98 2
1000.05 3
1000.12 4
1000.20 5
1000.27 5
1000.34 6
1000.41 6
1000.49 6
1000.56 5
1000.63 5
1000.70 4
1000.78 4
1000.85 3
1000.92 3
1000.99 3
1001.07 3
1001.14 3
1001.21 3
1001.28 4
1001.36 4
1001.43 4
1001.50 4
1001.57 4
1001.65 4
1001.72 3
1001.79 3
1001.86 3
1001.94 3
1002.01 3
1002.08 3
1002.15 4
1002.23 4
1002.30 4
1002.37 5
1002.44 5
1002.52 5
1002.59 6
1002.66 6
1002.73 6
1002.81 6
1002.88 6
1002.95 5
1003.02 5
1003.10 5
1003.17 5
1003.24 5
1003.31 6
1003.39 7
1003.46 8
1003.53 8
1003.60 8
1003.68 8
1003.75 7
1003.82 7
1003.89 7
1003.97 7
1004.04 7
1004.11 8
1004.18 9
1004.26 9
1004.33 10
1004.40 11
1004.48 11
1004.55 11
1004.62 10
1004.69 10
1004.77 9
1004.84 8
1004.91 8
1004.98 7
1005.06 7
1005.13 6
1005.20 6
1005.27 6
1005.35 6
1005.42 6
1005.49 6
1005.56 6
1005.64 6
1005.71 7
1005.78 7
1005.86 8
1005.93 9
1006.00 10
1006.07 10
1006.15 10
1006.22 10
1006.29 9
1006.36 9
1006.44 9
1006.51 10
1006.58 10
1006.65 10
1006.73 10
1006.80 9
1006.87 8
1006.95 7
1007.02 6
1007.09 5
1007.16 5
1007.24 5
1007.31 6
1007.38 6
1007.45 6
1007.53 6
1007.60 6
1007.67 6
1007.75 6
1007.82 6
1007.89 6
1007.96 6
1008.04 7
1008.11 7
1008.18 7
1008.25 7
1008.33 7
1008.40 7
1008.47 6
1008.55 6
1008.62 5
1008.69 5
1008.76 4
1008.84 4
1008.91 4
1008.98 3
1009.06 3
1009.13 3
1009.20 3
1009.27 3
1009.35 3
1009.42 3
1009.49 3
1009.56 3
1009.64 3
1009.71 3
1009.78 3
1009.86 3
1009.93 3
1010.00 3
1010.07 3
1010.15 4
1010.22 4
1010.29 5
1010.37 5
1010.44 6
1010.51 6
1010.58 5
1010.66 5
1010.73 5
1010.80 5
1010.88 4
1010.95 4
1011.02 4
1011.09 4
1011.17 4
1011.24 4
1011.31 4
1011.39 3
1011.46 3
1011.53 2
1011.60 2
1011.68 2
1011.75 2
1011.82 2
1011.90 3
1011.97 3
1012.04 2
1012.11 2
1012.19 1
1012.26 1
1012.33 0
1012.41 0
1012.48 0
1012.55 0
1012.62 0
1012.70 0
1012.77 0
1012.84 1
1012.92 1
1012.99 0
1013.06 0
1013.14 0
1013.21 0
1013.28 1
1013.35 1
1013.43 2
1013.50 2
1013.57 2
1013.65 2
1013.72 2
1013.79 1
1013.86 0
1013.94 0
1014.01 0
1014.08 0
1014.16 0
1014.23 0
1014.30 0
1014.38 0
1014.45 0
1014.52 0
1014.59 1
1014.67 2
1014.74 3
1014.81 3
1014.89 4
1014.96 4
1015.03 4
1015.11 3
1015.18 3
1015.25 3
1015.32 2
1015.40 3
1015.47 3
1015.54 3
1015.62 3
1015.69 3
1015.76 3
1015.84 3
1015.91 3
1015.98 3
1016.05 3
1016.13 4
1016.20 4
1016.27 4
1016.35 5
1016.42 5
1016.49 5
1016.57 5
1016.64 4
1016.71 4
1016.78 4
1016.86 4
1016.93 5
1017.00 5
1017.08 5
1017.15 5
1017.22 5
1017.30 5
1017.37 5
1017.44 5
1017.52 5
1017.59 5
1017.66 5
1017.73 5
1017.81 4
1017.88 4
1017.95 3
1018.03 3
1018.10 2
1018.17 1
1018.25 0
1018.32 0
1018.39 0
1018.47 0
1018.54 0
1018.61 0
1018.69 1
1018.76 2
1018.83 2
1018.90 3
1018.98 3
1019.05 4
1019.12 4
1019.20 5
1019.27 5
1019.34 6
1019.42 7
1019.49 7
1019.56 6
1019.64 6
1019.71 4
1019.78 3
1019.86 2
1019.93 1
1020.00 1
1020.08 1
1020.15 0
1020.22 0
1020.29 0
1020.37 0
1020.44 0
1020.51 0
1020.59 0
1020.66 1
1020.73 1
1020.81 0
1020.88 0
1020.95 0
1021.03 0
1021.10 0
1021.17 0
1021.25 0
1021.32 0
1021.39 1
1021.47 1
1021.54 2
1021.61 2
1021.69 2
1021.76 3
1021.83 3
1021.91 3
1021.98 2
1022.05 2
1022.13 1
1022.20 1
1022.27 0
1022.34 0
1022.42 0
1022.49 1
1022.56 3
1022.64 4
1022.71 5
1022.78 6
1022.86 6
1022.93 7
1023.00 7
1023.08 7
1023.15 7
1023.22 8
1023.30 9
1023.37 9
1023.44 10
1023.52 11
1023.59 12
1023.66 12
1023.74 13
1023.81 13
1023.88 14
1023.96 14
1024.03 15
1024.10 16
1024.18 17
1024.25 18
1024.32 19
1024.40 21
1024.47 22
1024.54 22
1024.62 22
1024.69 22
1024.76 22
1024.84 21
1024.91 20
1024.98 20
1025.06 19
1025.13 18
1025.20 18
1025.28 18
1025.35 18
1025.42 17
1025.50 17
1025.57 16
1025.64 16
1025.72 15
1025.79 14
1025.86 14
1025.94 13
1026.01 12
1026.08 11
1026.16 10
1026.23 9
1026.30 9
1026.38 8
1026.45 7
1026.52 7
1026.60 7
1026.67 7
1026.75 8
1026.82 8
1026.89 8
1026.97 8
1027.04 8
1027.11 8
1027.19 7
1027.26 6
1027.33 5
1027.41 4
1027.48 4
1027.55 4
1027.63 5
1027.70 6
1027.77 7
1027.85 7
1027.92 7
1027.99 7
1028.07 6
1028.14 6
1028.21 5
1028.29 5
1028.36 5
1028.43 5
1028.51 5
1028.58 5
1028.65 5
1028.73 5
1028.80 5
1028.88 4
1028.95 4
1029.02 4
1029.10 4
1029.17 4
1029.24 5
1029.32 5
1029.39 5
1029.46 5
1029.54 5
1029.61 5
1029.68 5
1029.76 5
1029.83 6
1029.90 6
1029.98 7
1030.05 8
1030.13 8
1030.20 8
1030.27 8
1030.35 7
1030.42 7
1030.49 6
1030.57 6
1030.64 5
1030.71 4
1030.79 4
1030.86 3
1030.93 2
1031.01 2
1031.08 2
1031.15 2
1031.23 1
1031.30 1
1031.38 0
1031.45 0
1031.52 0
1031.60 0
1031.67 1
1031.74 2
1031.82 3
1031.89 4
1031.96 4
1032.04 5
1032.11 6
1032.19 6
1032.26 6
1032.33 6
1032.41 6
1032.48 5
1032.55 5
1032.63 4
1032.70 3
1032.77 2
1032.85 2
1032.92 1
1032.99 1
1033.07 0
1033.14 0
1033.22 0
1033.29 0
1033.36 0
1033.44 1
1033.51 2
1033.58 4
1033.66 5
1033.73 6
1033.81 6
1033.88 5
1033.95 4
1034.03 3
1034.10 1
1034.17 0
1034.25 0
1034.32 1
1034.39 1
1034.47 2
1034.54 2
1034.62 3
1034.69 2
1034.76 2
1034.84 1
1034.91 0
1034.98 0
1035.06 0
1035.13 0
1035.21 0
1035.28 0
1035.35 1
1035.43 2
1035.50 3
1035.57 4
1035.65 5
1035.72 5
1035.80 5
1035.87 5
1035.94 4
1036.02 3
1036.09 3
1036.16 3
1036.24 2
1036.31 2
1036.39 2
1036.46 2
1036.53 2
1036.61 2
1036.68 2
1036.75 2
1036.83 2
1036.90 2
1036.98 2
1037.05 2
1037.12 1
1037.20 0
1037.27 0
1037.34 0
1037.42 0
1037.49 0
1037.57 0
1037.64 0
1037.71 0
1037.79 1
1037.86 1
1037.93 2
1038.01 3
1038.08 3
1038.16 4
1038.23 4
1038.30 4
1038.38 5
1038.45 5
1038.53 5
1038.60 5
1038.67 5
1038.75 5
1038.82 5
1038.89 4
1038.97 4
1039.04 4
1039.12 4
1039.19 4
1039.26 5
1039.34 5
1039.41 6
1039.49 6
1039.56 6
1039.63 6
1039.71 6
1039.78 6
1039.85 6
1039.93 5
1040.00 5
1040.08 5
1040.15 4
1040.22 4
1040.30 4
1040.37 3
1040.45 3
1040.52 2
1040.59 1
1040.67 0
1040.74 0
1040.82 0
1040.89 0
1040.96 0
1041.04 1
1041.11 2
1041.19 3
1041.26 5
1041.33 6
1041.41 6
1041.48 7
1041.55 8
1041.63 8
1041.70 8
1041.78 8
1041.85 7
1041.92 7
1042.00 6
1042.07 6
1042.15 6
1042.22 6
1042.29 6
1042.37 7
1042.44 7
1042.52 8
1042.59 9
1042.66 9
1042.74 10
1042.81 11
1042.89 12
1042.96 13
1043.03 15
1043.11 16
1043.18 16
1043.26 17
1043.33 18
1043.40 18
1043.48 20
1043.55 21
1043.63 23
1043.70 26
1043.77 29
1043.85 31
1043.92 33
1044.00 34
1044.07 34
1044.14 34
1044.22 33
1044.29 33
1044.37 33
1044.44 33
1044.51 34
1044.59 36
1044.66 37
1044.74 39
1044.81 41
1044.88 43
1044.96 44
1045.03 45
1045.11 46
1045.18 46
1045.26 45
1045.33 44
1045.40 41
1045.48 38
1045.55 35
1045.63 32
1045.70 29
1045.77 26
1045.85 25
1045.92 24
1046.00 24
1046.07 25
1046.14 26
1046.22 27
1046.29 28
1046.37 28
1046.44 27
1046.51 26
1046.59 25
1046.66 24
1046.74 24
1046.81 23
1046.89 23
1046.96 22
1047.03 21
1047.11 21
1047.18 20
1047.26 19
1047.33 18
1047.40 18
1047.48 17
1047.55 17
1047.63 17
1047.70 17
1047.78 16
1047.85 16
1047.92 15
1048.00 15
1048.07 15
1048.15 15
1048.22 15
1048.29 15
1048.37 15
1048.44 14
1048.52 13
1048.59 12
1048.67 11
1048.74 11
1048.81 10
1048.89 10
1048.96 9
1049.04 8
1049.11 7
1049.19 6
1049.26 6
1049.33 5
1049.41 5
1049.48 5
1049.56 6
1049.63 6
1049.70 6
1049.78 5
1049.85 4
1049.93 3
1050.00 3
1050.08 3
1050.15 3
1050.22 4
1050.30 5
1050.37 6
1050.45 7
1050.52 8
1050.60 9
1050.67 10
1050.74 10
1050.82 10
1050.89 9
1050.97 7
1051.04 5
1051.12 2
1051.19 0
1051.26 0
1051.34 0
1051.41 0
1051.49 0
1051.56 0
1051.64 0
1051.71 1
1051.78 1
1051.86 1
1051.93 2
1052.01 2
1052.08 2
1052.16 3
1052.23 3
1052.30 4
1052.38 5
1052.45 5
1052.53 5
1052.60 5
1052.68 5
1052.75 4
1052.82 4
1052.90 3
1052.97 3
1053.05 3
1053.12 3
1053.20 3
1053.27 3
1053.35 4
1053.42 4
1053.49 3
1053.57 3
1053.64 2
1053.72 2
1053.79 3
1053.87 3
1053.94 4
1054.01 5
1054.09 5
1054.16 5
1054.24 5
1054.31 4
1054.39 4
1054.46 3
1054.54 2
1054.61 2
1054.68 1
1054.76 1
1054.83 0
1054.91 0
1054.98 0
1055.06 1
1055.13 2
1055.21 3
1055.28 4
1055.35 5
1055.43 6
1055.50 7
1055.58 8
1055.65 9
1055.73 10
1055.80 10
1055.87 10
1055.95 10
1056.02 9
1056.10 8
1056.17 8
1056.25 7
1056.32 6
1056.40 5
1056.47 5
1056.55 4
1056.62 4
1056.69 4
1056.77 4
1056.84 4
1056.92 4
1056.99 5
1057.07 5
1057.14 5
1057.22 5
1057.29 5
1057.36 5
1057.44 5
1057.51 5
1057.59 6
1057.66 6
1057.74 8
1057.81 10
1057.89 12
1057.96 15
1058.04 16
1058.11 18
1058.18 18
1058.26 18
1058.33 17
1058.41 16
1058.48 15
1058.56 14
1058.63 13
1058.71 12
1058.78 11
1058.86 11
1058.93 11
1059.00 11
1059.08 11
1059.15 11
1059.23 10
1059.30 10
1059.38 9
1059.45 9
1059.53 9
1059.60 9
1059.68 10
1059.75 10
1059.82 11
1059.90 12
1059.97 13
1060.05 14
1060.12 16
1060.20 19
1060.27 21
1060.35 24
1060.42 26
1060.50 27
1060.57 28
1060.65 28
1060.72 28
1060.79 27
1060.87 26
1060.94 25
1061.02 24
1061.09 23
1061.17 22
1061.24 21
1061.32 21
1061.39 22
1061.47 22
1061.54 24
1061.62 25
1061.69 26
1061.76 27
1061.84 27
1061.91 28
1061.99 27
1062.06 27
1062.14 27
1062.21 27
1062.29 27
1062.36 27
1062.44 28
1062.51 29
1062.59 30
1062.66 32
1062.74 33
1062.81 34
1062.88 35
1062.96 35
1063.03 35
1063.11 35
1063.18 36
1063.26 36
1063.33 37
1063.41 38
1063.48 39
1063.56 39
1063.63 39
1063.71 39
1063.78 38
1063.86 37
1063.93 37
1064.01 37
1064.08 37
1064.16 37
1064.23 37
1064.30 37
1064.38 37
1064.45 35
1064.53 34
1064.60 31
1064.68 29
1064.75 27
1064.83 25
1064.90 24
1064.98 24
1065.05 25
1065.13 26
1065.20 27
1065.28 29
1065.35 30
1065.43 31
1065.50 31
1065.58 31
1065.65 31
1065.73 31
1065.80 31
1065.88 31
1065.95 32
1066.02 32
1066.10 33
1066.17 33
1066.25 33
1066.32 32
1066.40 32
1066.47 30
1066.55 29
1066.62 29
1066.70 28
1066.77 28
1066.85 27
1066.92 27
1067.00 27
1067.07 26
1067.15 25
1067.22 24
1067.30 23
1067.37 22
1067.45 22
1067.52 22
1067.60 23
1067.67 24
1067.75 24
1067.82 24
1067.90 22
1067.97 20
1068.05 17
1068.12 14
1068.20 11
1068.27 9
1068.34 8
1068.42 8
1068.49 9
1068.57 10
1068.64 11
1068.72 11
1068.79 11
1068.87 11
1068.94 11
1069.02 11
1069.09 11
1069.17 11
1069.24 11
1069.32 11
1069.39 10
1069.47 9
1069.54 7
1069.62 6
1069.69 4
1069.77 3
1069.84 2
1069.92 1
1069.99 1
1070.07 1
1070.14 2
1070.22 4
1070.29 6
1070.37 8
1070.44 10
1070.52 12
1070.59 14
1070.67 14
1070.74 14
1070.82 13
1070.89 12
1070.97 11
1071.04 9
1071.12 8
1071.19 7
1071.27 6
1071.34 5
1071.42 4
1071.49 2
1071.57 1
1071.64 0
1071.72 0
1071.79 0
1071.87 0
1071.94 0
1072.02 0
1072.09 0
1072.17 0
1072.24 1
1072.32 3
1072.39 5
1072.47 8
1072.54 10
1072.62 12
1072.69 13
1072.77 14
1072.84 15
1072.92 14
1072.99 14
1073.07 13
1073.14 12
1073.22 12
1073.29 12
1073.37 12
1073.44 12
1073.52 12
1073.59 12
1073.67 12
1073.74 12
1073.82 12
1073.89 12
1073.97 13
1074.04 15
1074.12 16
1074.19 18
1074.27 20
1074.34 21
1074.42 21
1074.49 21
1074.57 19
1074.64 17
1074.72 15
1074.80 13
1074.87 11
1074.95 9
1075.02 9
1075.10 9
1075.17 10
1075.25 12
1075.32 13
1075.40 14
1075.47 15
1075.55 15
1075.62 14
1075.70 15
1075.77 15
1075.85 16
1075.92 19
1076.00 22
1076.07 25
1076.15 29
1076.22 32
1076.30 34
1076.37 35
1076.45 36
1076.52 36
1076.60 35
1076.67 35
1076.75 34
1076.82 34
1076.90 33
1076.97 32
1077.05 31
1077.13 30
1077.20 29
1077.28 28
1077.35 28
1077.43 27
1077.50 27
1077.58 27
1077.65 27
1077.73 27
1077.80 27
1077.88 26
1077.95 26
1078.03 26
1078.10 25
1078.18 25
1078.25 24
1078.33 24
1078.40 23
1078.48 23
1078.55 22
1078.63 22
1078.70 22
1078.78 22
1078.86 22
1078.93 23
1079.01 24
1079.08 26
1079.16 28
1079.23 29
1079.31 31
1079.38 31
1079.46 32
1079.53 31
1079.61 31
1079.68 30
1079.76 28
1079.83 27
1079.91 24
1079.98 22
1080.06 19
1080.14 17
1080.21 14
1080.29 13
1080.36 13
1080.44 14
1080.51 16
1080.59 19
1080.66 21
1080.74 24
1080.81 26
1080.89 27
1080.96 27
1081.04 28
1081.11 28
1081.19 28
1081.26 28
1081.34 28
1081.42 28
1081.49 27
1081.57 27
1081.64 26
1081.72 25
1081.79 24
1081.87 23
1081.94 23
1082.02 22
1082.09 22
1082.17 22
1082.24 21
1082.32 21
1082.40 20
1082.47 19
1082.55 19
1082.62 18
1082.70 17
1082.77 16
1082.85 15
1082.92 15
1083.00 14
1083.07 14
1083.15 15
1083.22 17
1083.30 19
1083.38 21
1083.45 22
1083.53 22
1083.60 21
1083.68 19
1083.75 16
1083.83 12
1083.90 9
1083.98 7
1084.05 5
1084.13 5
1084.21 6
1084.28 7
1084.36 8
1084.43 9
1084.51 10
1084.58 11
1084.66 12
1084.73 13
1084.81 14
1084.88 15
1084.96 17
1085.04 18
1085.11 19
1085.19 20
1085.26 20
1085.34 21
1085.41 23
1085.49 24
1085.56 25
1085.64 26
1085.71 25
1085.79 24
1085.87 23
1085.94 21
1086.02 19
1086.09 18
1086.17 17
1086.24 18
1086.32 19
1086.39 21
1086.47 23
1086.55 25
1086.62 27
1086.70 28
1086.77 29
1086.85 29
1086.92 29
1087.00 30
1087.07 30
1087.15 31
1087.23 32
1087.30 33
1087.38 33
1087.45 33
1087.53 33
1087.60 32
1087.68 30
1087.75 29
1087.83 27
1087.91 26
1087.98 24
1088.06 23
1088.13 22
1088.21 22
1088.28 21
1088.36 22
1088.43 22
1088.51 23
1088.59 25
1088.66 26
1088.74 27
1088.81 27
1088.89 28
1088.96 28
1089.04 27
1089.11 28
1089.19 28
1089.27 29
1089.34 31
1089.42 34
1089.49 36
1089.57 38
1089.64 40
1089.72 42
1089.80 42
1089.87 43
1089.95 44
1090.02 45
1090.10 46
1090.17 48
1090.25 50
1090.32 51
1090.40 52
1090.48 52
1090.55 51
1090.63 50
1090.70 48
1090.78 47
1090.85 46
1090.93 45
1091.01 45
1091.08 45
1091.16 45
1091.23 45
1091.31 46
1091.38 47
1091.46 48
1091.54 48
1091.61 49
1091.69 49
1091.76 50
1091.84 51
1091.91 52
1091.99 53
1092.07 55
1092.14 57
1092.22 59
1092.29 60
1092.37 61
1092.44 61
1092.52 60
1092.60 58
1092.67 55
1092.75 53
1092.82 50
1092.90 48
1092.97 47
1093.05 45
1093.13 44
1093.20 44
1093.28 43
1093.35 44
1093.43 45
1093.50 46
1093.58 48
1093.66 50
1093.73 52
1093.81 53
1093.88 53
1093.96 53
1094.04 52
1094.11 50
1094.19 49
1094.26 47
1094.34 45
1094.41 43
1094.49 41
1094.57 39
1094.64 38
1094.72 38
1094.79 39
1094.87 40
1094.94 41
1095.02 41
1095.10 41
1095.17 41
1095.25 40
1095.32 39
1095.40 39
1095.48 40
1095.55 41
1095.63 43
1095.70 44
1095.78 46
1095.85 46
1095.93 45
1096.01 44
1096.08 43
1096.16 41
1096.23 39
1096.31 37
1096.39 35
1096.46 33
1096.54 32
1096.61 32
1096.69 32
1096.77 32
1096.84 33
1096.92 33
1096.99 33
1097.07 33
1097.14 31
1097.22 30
1097.30 29
1097.37 28
1097.45 27
1097.52 27
1097.60 28
1097.68 28
1097.75 28
1097.83 27
1097.90 25
1097.98 21
1098.06 16
1098.13 11
1098.21 5
1098.28 0
1098.36 0
1098.44 0
1098.51 0
1098.59 0
1098.66 0
1098.74 0
1098.81 2
1098.89 5
1098.97 7
1099.04 9
1099.12 11
1099.19 14
1099.27 16
1099.35 19
1099.42 21
1099.50 24
1099.57 26
1099.65 28
1099.73 29
1099.80 29
1099.88 29
1099.95 28
1100.03 27
1100.11 26
1100.18 24
1100.26 23
1100.33 21
1100.41 19
1100.49 16
1100.56 12
1100.64 8
1100.71 4
1100.79 0
1100.87 0
1100.94 0
1101.02 0
1101.09 0
1101.17 0
1101.25 0
1101.32 0
1101.40 0
1101.47 4
1101.55 9
1101.63 14
1101.70 17
1101.78 19
1101.85 19
1101.93 18
1102.01 16
1102.08 13
1102.16 10
1102.24 8
1102.31 8
1102.39 8
1102.46 9
1102.54 10
1102.62 10
1102.69 11
1102.77 11
1102.84 10
1102.92 9
1103.00 9
1103.07 8
1103.15 7
1103.22 7
1103.30 7
1103.38 7
1103.45 7
1103.53 8
1103.60 9
1103.68 11
1103.76 13
1103.83 15
1103.91 18
1103.99 21
1104.06 24
1104.14 28
1104.21 31
1104.29 34
1104.37 37
1104.44 40
1104.52 42
1104.59 45
1104.67 47
1104.75 49
1104.82 51
1104.90 51
1104.98 51
1105.05 49
1105.13 48
1105.20 46
1105.28 45
1105.36 44
1105.43 45
1105.51 46
1105.58 48
1105.66 51
1105.74 54
1105.81 56
1105.89 57
1105.97 57
1106.04 57
1106.12 57
1106.19 57
1106.27 57
1106.35 59
1106.42 61
1106.50 63
1106.58 65
1106.65 67
1106.73 69
1106.80 69
1106.88 70
1106.96 69
1107.03 68
1107.11 67
1107.19 66
1107.26 65
1107.34 64
1107.41 64
1107.49 65
1107.57 68
1107.64 71
1107.72 74
1107.80 78
1107.87 82
1107.95 86
1108.02 90
1108.10 93
1108.18 96
1108.25 99
1108.33 101
1108.41 103
1108.48 104
1108.56 104
1108.63 104
1108.71 102
1108.79 101
1108.86 100
1108.94 99
1109.02 98
1109.09 98
1109.17 99
1109.24 99
1109.32 99
1109.40 97
1109.47 94
1109.55 90
1109.63 85
1109.70 80
1109.78 76
1109.86 72
1109.93 69
1110.01 68
1110.08 67
1110.16 66
1110.24 66
1110.31 66
1110.39 65
1110.47 64
1110.54 64
1110.62 64
1110.70 64
1110.77 65
1110.85 65
1110.92 66
1111.00 67
1111.08 67
1111.15 68
1111.23 69
1111.31 69
1111.38 69
1111.46 68
1111.54 67
1111.61 66
1111.69 64
1111.76 62
1111.84 60
1111.92 57
1111.99 55
1112.07 52
1112.15 50
1112.22 48
1112.30 46
1112.38 43
1112.45 41
1112.53 38
1112.60 35
1112.68 32
1112.76 29
1112.83 26
1112.91 24
1112.99 21
1113.06 19
1113.14 17
1113.22 16
1113.29 14
1113.37 13
1113.45 12
1113.52 12
1113.60 13
1113.68 15
1113.75 17
1113.83 19
1113.90 21
1113.98 23
1114.06 24
1114.13 26
1114.21 27
1114.29 28
1114.36 30
1114.44 30
1114.52 30
1114.59 29
1114.67 28
1114.75 27
1114.82 27
1114.90 27
1114.98 28
1115.05 30
1115.13 31
1115.20 32
1115.28 31
1115.36 30
1115.43 28
1115.51 26
1115.59 25
1115.66 25
1115.74 26
1115.82 28
1115.89 31
1115.97 33
1116.05 34
1116.12 34
1116.20 34
1116.28 34
1116.35 33
1116.43 33
1116.51 33
1116.58 34
1116.66 35
1116.74 35
1116.81 34
1116.89 33
1116.97 32
1117.04 31
1117.12 32
1117.20 32
1117.27 34
1117.35 37
1117.42 41
1117.50 44
1117.58 46
1117.65 49
1117.73 50
1117.81 52
1117.88 53
1117.96 54
1118.04 54
1118.11 55
1118.19 55
1118.27 55
1118.34 54
1118.42 52
1118.50 50
1118.57 47
1118.65 45
1118.73 44
1118.80 44
1118.88 45
1118.96 48
1119.03 51
1119.11 54
1119.19 58
1119.26 62
1119.34 65
1119.42 68
1119.49 71
1119.57 74
1119.65 75
1119.72 77
1119.80 77
1119.88 77
1119.95 77
1120.03 77
1120.11 79
1120.18 81
1120.26 84
1120.34 87
1120.41 90
1120.49 92
1120.57 93
1120.64 91
1120.72 89
1120.80 85
1120.87 82
1120.95 79
1121.03 76
1121.10 75
1121.18 73
1121.26 72
1121.33 70
1121.41 66
1121.49 62
1121.56 58
1121.64 54
1121.72 50
1121.79 47
1121.87 45
1121.95 43
1122.03 42
1122.10 42
1122.18 41
1122.26 41
1122.33 42
1122.41 43
1122.49 44
1122.56 45
1122.64 46
1122.72 46
1122.79 46
1122.87 45
1122.95 44
1123.02 43
1123.10 42
1123.18 42
1123.25 42
1123.33 42
1123.41 42
1123.48 43
1123.56 43
1123.64 43
1123.71 44
1123.79 45
1123.87 47
1123.94 49
1124.02 51
1124.10 52
1124.18 52
1124.25 50
1124.33 48
1124.41 45
1124.48 41
1124.56 39
1124.64 38
1124.71 38
1124.79 39
1124.87 41
1124.94 44
1125.02 46
1125.10 46
1125.17 45
1125.25 43
1125.33 40
1125.40 36
1125.48 32
1125.56 29
1125.64 27
1125.71 26
1125.79 27
1125.87 29
1125.94 32
1126.02 35
1126.10 38
1126.17 40
1126.25 41
1126.33 40
1126.40 38
1126.48 35
1126.56 31
1126.63 27
1126.71 24
1126.79 22
1126.87 22
1126.94 22
1127.02 23
1127.10 25
1127.17 26
1127.25 27
1127.33 27
1127.40 26
1127.48 25
1127.56 23
1127.63 21
1127.71 18
1127.79 16
1127.87 13
1127.94 11
1128.02 9
1128.10 8
1128.17 7
1128.25 6
1128.33 6
1128.40 6
1128.48 7
1128.56 8
1128.64 8
1128.71 9
1128.79 9
1128.87 9
1128.94 9
1129.02 8
1129.10 9
1129.17 9
1129.25 10
1129.33 11
1129.41 12
1129.48 12
1129.56 11
1129.64 10
1129.71 8
1129.79 6
1129.87 4
1129.94 2
1130.02 0
1130.10 0
1130.18 0
1130.25 0
1130.33 0
1130.41 0
1130.48 0
1130.56 0
1130.64 0
1130.71 3
1130.79 6
1130.87 8
1130.95 10
1131.02 12
1131.10 13
1131.18 15
1131.25 17
1131.33 19
1131.41 22
1131.49 25
1131.56 28
1131.64 30
1131.72 31
1131.79 31
1131.87 30
1131.95 28
1132.02 27
1132.10 26
1132.18 25
1132.26 24
1132.33 24
1132.41 24
1132.49 25
1132.56 25
1132.64 26
1132.72 28
1132.80 31
1132.87 34
1132.95 37
1133.03 39
1133.10 40
1133.18 41
1133.26 40
1133.34 39
1133.41 37
1133.49 37
1133.57 37
1133.64 37
1133.72 38
1133.80 39
1133.88 40
1133.95 41
1134.03 42
1134.11 43
1134.18 44
1134.26 45
1134.34 46
1134.42 48
1134.49 51
1134.57 54
1134.65 57
1134.72 61
1134.80 66
1134.88 70
1134.96 75
1135.03 79
1135.11 83
1135.19 86
1135.26 89
1135.34 91
1135.42 93
1135.50 94
1135.57 95
1135.65 97
1135.73 99
1135.81 102
1135.88 105
1135.96 110
1136.04 114
1136.11 117
1136.19 120
1136.27 120
1136.35 120
1136.42 119
1136.50 118
1136.58 118
1136.65 118
1136.73 120
1136.81 121
1136.89 123
1136.96 124
1137.04 123
1137.12 121
1137.20 119
1137.27 116
1137.35 113
1137.43 110
1137.50 109
1137.58 108
1137.66 109
1137.74 110
1137.81 112
1137.89 114
1137.97 116
1138.05 118
1138.12 120
1138.20 121
1138.28 121
1138.36 121
1138.43 120
1138.51 119
1138.59 119
1138.66 118
1138.74 118
1138.82 118
1138.90 118
1138.97 118
1139.05 117
1139.13 117
1139.21 117
1139.28 116
1139.36 114
1139.44 112
1139.51 110
1139.59 106
1139.67 102
1139.75 98
1139.82 93
1139.90 88
1139.98 84
1140.06 80
1140.13 76
1140.21 73
1140.29 71
1140.37 69
1140.44 68
1140.52 68
1140.60 67
1140.68 67
1140.75 66
1140.83 65
1140.91 64
1140.98 62
1141.06 60
1141.14 56
1141.22 51
1141.29 46
1141.37 39
1141.45 33
1141.53 26
1141.60 20
1141.68 16
1141.76 12
1141.84 10
1141.91 10
1141.99 11
1142.07 13
1142.15 17
1142.22 20
1142.30 24
1142.38 27
1142.46 30
1142.53 31
1142.61 32
1142.69 31
1142.77 29
1142.84 25
1142.92 21
1143.00 16
1143.08 11
1143.15 7
1143.23 5
1143.31 3
1143.39 4
1143.46 6
1143.54 9
1143.62 12
1143.70 16
1143.77 18
1143.85 19
1143.93 19
1144.01 16
1144.08 13
1144.16 8
1144.24 4
1144.32 0
1144.39 0
1144.47 0
1144.55 0
1144.63 0
1144.70 0
1144.78 1
1144.86 3
1144.94 4
1145.01 3
1145.09 3
1145.17 1
1145.25 1
1145.32 1
1145.40 2
1145.48 5
1145.56 8
1145.63 12
1145.71 15
1145.79 17
1145.87 18
1145.94 18
1146.02 17
1146.10 15
1146.18 14
1146.25 13
1146.33 12
1146.41 11
1146.49 11
1146.56 11
1146.64 12
1146.72 13
1146.80 15
1146.87 16
1146.95 18
1147.03 19
1147.11 19
1147.18 18
1147.26 16
1147.34 14
1147.42 11
1147.50 8
1147.57 6
1147.65 5
1147.73 6
1147.81 9
1147.88 13
1147.96 18
1148.04 24
1148.12 30
1148.19 37
1148.27 44
1148.35 49
1148.43 53
1148.50 56
1148.58 56
1148.66 53
1148.74 49
1148.82 44
1148.89 39
1148.97 36
1149.05 34
1149.13 35
1149.20 38
1149.28 42
1149.36 49
1149.44 56
1149.51 63
1149.59 69
1149.67 75
1149.75 80
1149.83 84
1149.90 87
1149.98 90
1150.06 93
1150.14 95
1150.21 99
1150.29 102
1150.37 106
1150.45 111
1150.52 115
1150.60 120
1150.68 124
1150.76 127
1150.84 130
1150.91 133
1150.99 136
1151.07 138
1151.15 141
1151.22 145
1151.30 149
1151.38 153
1151.46 159
1151.54 165
1151.61 170
1151.69 175
1151.77 179
1151.85 183
1151.92 185
1152.00 188
1152.08 191
1152.16 195
1152.23 200
1152.31 207
1152.39 213
1152.47 219
1152.55 224
1152.62 226
1152.70 228
1152.78 228
1152.86 228
1152.93 229
1153.01 230
1153.09 232
1153.17 233
1153.25 234
1153.32 233
1153.40 232
1153.48 231
1153.56 231
1153.64 232
1153.71 235
1153.79 238
1153.87 242
1153.95 245
1154.02 246
1154.10 245
1154.18 242
1154.26 237
1154.34 231
1154.41 225
1154.49 220
1154.57 215
1154.65 213
1154.73 211
1154.80 211
1154.88 210
1154.96 208
1155.04 206
1155.11 202
1155.19 197
1155.27 192
1155.35 188
1155.43 184
1155.50 181
1155.58 179
1155.66 177
1155.74 174
1155.82 170
1155.89 165
1155.97 160
1156.05 153
1156.13 146
1156.20 140
1156.28 133
1156.36 127
1156.44 121
1156.52 115
1156.59 110
1156.67 106
1156.75 104
1156.83 102
1156.91 101
1156.98 101
1157.06 101
1157.14 101
1157.22 101
1157.30 101
1157.37 102
1157.45 103
1157.53 104
1157.61 104
1157.69 102
1157.76 99
1157.84 95
1157.92 89
1158.00 83
1158.08 77
1158.15 72
1158.23 69
1158.31 67
1158.39 67
1158.47 68
1158.54 70
1158.62 71
1158.70 71
1158.78 69
1158.86 66
1158.93 61
1159.01 54
1159.09 47
1159.17 40
1159.25 35
1159.32 30
1159.40 27
1159.48 24
1159.56 22
1159.64 21
1159.71 20
1159.79 20
1159.87 19
1159.95 19
1160.03 20
1160.10 23
1160.18 27
1160.26 33
1160.34 40
1160.42 48
1160.49 54
1160.57 58
1160.65 60
1160.73 58
1160.81 54
1160.88 48
1160.96 41
1161.04 35
1161.12 30
1161.20 26
1161.27 25
1161.35 25
1161.43 26
1161.51 27
1161.59 27
1161.67 27
1161.74 25
1161.82 23
1161.90 21
1161.98 18
1162.06 15
1162.13 13
1162.21 12
1162.29 10
1162.37 9
1162.45 9
1162.52 8
1162.60 7
1162.68 6
1162.76 6
1162.84 6
1162.91 7
1162.99 7
1163.07 8
1163.15 10
1163.23 11
1163.31 12
1163.38 12
1163.46 12
1163.54 11
1163.62 10
1163.70 8
1163.77 6
1163.85 5
1163.93 4
1164.01 4
1164.09 5
1164.17 7
1164.24 9
1164.32 12
1164.40 15
1164.48 18
1164.56 20
1164.63 22
1164.71 23
1164.79 23
1164.87 23
1164.95 22
1165.03 21
1165.10 18
1165.18 14
1165.26 10
1165.34 5
1165.42 1
1165.49 0
1165.57 0
1165.65 0
1165.73 0
1165.81 0
1165.89 0
1165.96 0
1166.04 0
1166.12 0
1166.20 0
1166.28 1
1166.36 2
1166.43 3
1166.51 5
1166.59 7
1166.67 9
1166.75 11
1166.82 13
1166.90 15
1166.98 17
1167.06 19
1167.14 20
1167.22 22
1167.29 23
1167.37 25
1167.45 26
1167.53 27
1167.61 27
1167.69 26
1167.76 25
1167.84 22
1167.92 19
1168.00 17
1168.08 14
1168.16 13
1168.23 12
1168.31 11
1168.39 11
1168.47 9
1168.55 7
1168.63 5
1168.70 2
1168.78 0
1168.86 0
1168.94 0
1169.02 0
1169.10 3
1169.17 9
1169.25 18
1169.33 27
1169.41 38
1169.49 49
1169.57 58
1169.64 65
1169.72 69
1169.80 71
1169.88 70
1169.96 69
1170.04 69
1170.11 69
1170.19 71
1170.27 75
1170.35 81
1170.43 87
1170.51 94
1170.58 101
1170.66 107
1170.74 113
1170.82 117
1170.90 121
1170.98 124
1171.06 125
1171.13 124
1171.21 122
1171.29 118
1171.37 114
1171.45 111
1171.53 108
1171.60 107
1171.68 106
1171.76 104
1171.84 103
1171.92 101
1172.00 98
1172.07 94
1172.15 92
1172.23 90
1172.31 89
1172.39 89
1172.47 90
1172.55 90
1172.62 90
1172.70 88
1172.78 85
1172.86 81
1172.94 76
1173.02 70
1173.09 63
1173.17 56
1173.25 49
1173.33 44
1173.41 39
1173.49 35
1173.57 33
1173.64 31
1173.72 30
1173.80 29
1173.88 28
1173.96 26
1174.04 25
1174.12 24
1174.19 24
1174.27 23
1174.35 21
1174.43 18
1174.51 15
1174.59 11
1174.66 7
1174.74 3
1174.82 0
1174.90 0
1174.98 0
1175.06 0
1175.14 0
1175.21 0
1175.29 0
1175.37 0
1175.45 0
1175.53 3
1175.61 7
1175.69 10
1175.76 13
1175.84 16
1175.92 18
1176.00 19
1176.08 20
1176.16 22
1176.24 23
1176.31 25
1176.39 27
1176.47 29
1176.55 32
1176.63 34
1176.71 37
1176.79 39
1176.86 40
1176.94 41
1177.02 41
1177.10 40
1177.18 39
1177.26 37
1177.34 36
1177.42 35
1177.49 34
1177.57 35
1177.65 36
1177.73 39
1177.81 41
1177.89 44
1177.97 46
1178.04 49
1178.12 53
1178.20 58
1178.28 64
1178.36 72
1178.44 81
1178.52 91
1178.59 100
1178.67 108
1178.75 113
1178.83 116
1178.91 115
1178.99 112
1179.07 106
1179.15 100
1179.22 93
1179.30 86
1179.38 79
1179.46 73
1179.54 67
1179.62 62
1179.70 58
1179.77 56
1179.85 55
1179.93 56
1180.01 58
1180.09 61
1180.17 63
1180.25 63
1180.33 62
1180.40 58
1180.48 54
1180.56 49
1180.64 46
1180.72 44
1180.80 45
1180.88 48
1180.96 51
1181.03 54
1181.11 55
1181.19 53
1181.27 49
1181.35 44
1181.43 39
1181.51 34
1181.59 32
1181.66 31
1181.74 32
1181.82 34
1181.90 36
1181.98 37
1182.06 39
1182.14 40
1182.22 42
1182.29 44
1182.37 47
1182.45 50
1182.53 52
1182.61 54
1182.69 55
1182.77 56
1182.85 58
1182.92 60
1183.00 62
1183.08 65
1183.16 66
1183.24 67
1183.32 66
1183.40 63
1183.48 59
1183.56 53
1183.63 46
1183.71 40
1183.79 34
1183.87 29
1183.95 27
1184.03 27
1184.11 30
1184.19 34
1184.27 39
1184.34 45
1184.42 51
1184.50 56
1184.58 61
1184.66 65
1184.74 69
1184.82 73
1184.90 76
1184.97 80
1185.05 84
1185.13 88
1185.21 94
1185.29 100
1185.37 108
1185.45 118
1185.53 130
1185.61 144
1185.68 161
1185.76 180
1185.84 200
1185.92 223
1186.00 248
1186.08 275
1186.16 303
1186.24 333
1186.32 362
1186.39 391
1186.47 418
1186.55 441
1186.63 461
1186.71 476
1186.79 488
1186.87 497
1186.95 505
1187.03 511
1187.11 517
1187.18 523
1187.26 527
1187.34 531
1187.42 532
1187.50 532
1187.58 530
1187.66 526
1187.74 520
1187.82 512
1187.89 504
1187.97 494
1188.05 485
1188.13 475
1188.21 465
1188.29 455
1188.37 445
1188.45 434
1188.53 422
1188.61 410
1188.68 396
1188.76 380
1188.84 364
1188.92 347
1189.00 330
1189.08 314
1189.16 299
1189.24 286
1189.32 275
1189.40 265
1189.47 256
1189.55 248
1189.63 240
1189.71 233
1189.79 226
1189.87 219
1189.95 210
1190.03 200
1190.11 188
1190.19 176
1190.27 163
1190.34 149
1190.42 136
1190.50 125
1190.58 115
1190.66 106
1190.74 98
1190.82 93
1190.90 88
1190.98 85
1191.06 83
1191.14 82
1191.21 83
1191.29 84
1191.37 87
1191.45 90
1191.53 93
1191.61 96
1191.69 99
1191.77 102
1191.85 103
1191.93 104
1192.01 104
1192.08 103
1192.16 102
1192.24 100
1192.32 98
1192.40 95
1192.48 93
1192.56 91
1192.64 91
1192.72 92
1192.80 95
1192.88 100
1192.95 105
1193.03 109
1193.11 113
1193.19 115
1193.27 114
1193.35 112
1193.43 108
1193.51 103
1193.59 99
1193.67 94
1193.75 90
1193.83 86
1193.90 83
1193.98 80
1194.06 77
1194.14 74
1194.22 72
1194.30 70
1194.38 68
1194.46 67
1194.54 66
1194.62 67
1194.70 69
1194.78 71
1194.85 73
1194.93 74
1195.01 74
1195.09 71
1195.17 67
1195.25 61
1195.33 55
1195.41 49
1195.49 44
1195.57 41
1195.65 38
1195.73 37
1195.81 36
1195.88 35
1195.96 35
1196.04 34
1196.12 34
1196.20 34
1196.28 34
1196.36 34
1196.44 33
1196.52 32
1196.60 30
1196.68 29
1196.76 28
1196.84 28
1196.91 29
1196.99 30
1197.07 32
1197.15 34
1197.23 36
1197.31 38
1197.39 40
1197.47 43
1197.55 46
1197.63 50
1197.71 54
1197.79 58
1197.87 61
1197.95 63
1198.02 65
1198.10 65
1198.18 64
1198.26 61
1198.34 57
1198.42 51
1198.50 45
1198.58 38
1198.66 31
1198.74 26
1198.82 22
1198.90 21
1198.98 23
1199.06 27
1199.14 33
1199.21 40
1199.29 47
1199.37 53
1199.45 58
1199.53 61
1199.61 62
1199.69 62
1199.77 61
1199.85 59
1199.93 58
1200.01 56
1200.09 55
1200.17 55
1200.25 54
1200.33 54
1200.41 52
1200.48 51
1200.56 48
1200.64 44
1200.72 39
1200.80 34
1200.88 29
1200.96 26
1201.04 24
1201.12 24
1201.20 26
1201.28 30
1201.36 35
1201.44 40
1201.52 44
1201.60 46
1201.68 47
1201.76 46
1201.83 44
1201.91 43
1201.99 41
1202.07 41
1202.15 41
1202.23 41
1202.31 42
1202.39 42
1202.47 43
1202.55 43
1202.63 43
1202.71 42
1202.79 41
1202.87 38
1202.95 35
1203.03 31
1203.11 27
1203.19 24
1203.26 21
1203.34 20
1203.42 20
1203.50 20
1203.58 21
1203.66 21
1203.74 21
1203.82 21
1203.90 22
1203.98 22
1204.06 24
1204.14 25
1204.22 26
1204.30 27
1204.38 27
1204.46 28
1204.54 28
1204.62 28
1204.70 28
1204.78 29
1204.85 29
1204.93 29
1205.01 27
1205.09 25
1205.17 21
1205.25 16
1205.33 10
1205.41 3
1205.49 0
1205.57 0
1205.65 0
1205.73 0
1205.81 0
1205.89 0
1205.97 0
1206.05 1
1206.13 4
1206.21 7
1206.29 8
1206.37 9
1206.45 9
1206.53 10
1206.61 11
1206.68 13
1206.76 16
1206.84 20
1206.92 24
1207.00 28
1207.08 33
1207.16 39
1207.24 45
1207.32 53
1207.40 61
1207.48 67
1207.56 71
1207.64 72
1207.72 69
1207.80 62
1207.88 54
1207.96 47
1208.04 41
1208.12 39
1208.20 39
1208.28 42
1208.36 47
1208.44 51
1208.52 53
1208.60 53
1208.68 51
1208.76 46
1208.83 41
1208.91 35
1208.99 29
1209.07 24
1209.15 20
1209.23 17
1209.31 15
1209.39 14
1209.47 14
1209.55 15
1209.63 17
1209.71 20
1209.79 24
1209.87 29
1209.95 34
1210.03 40
1210.11 46
1210.19 51
1210.27 55
1210.35 58
1210.43 60
1210.51 60
1210.59 59
1210.67 58
1210.75 57
1210.83 56
1210.91 55
1210.99 56
1211.07 57
1211.15 60
1211.23 64
1211.31 68
1211.39 74
1211.47 79
1211.55 83
1211.62 86
1211.70 87
1211.78 87
1211.86 86
1211.94 84
1212.02 82
1212.10 81
1212.18 81
1212.26 82
1212.34 85
1212.42 89
1212.50 94
1212.58 100
1212.66 106
1212.74 111
1212.82 116
1212.90 119
1212.98 121
1213.06 121
1213.14 119
1213.22 115
1213.30 110
1213.38 103
1213.46 96
1213.54 89
1213.62 83
1213.70 78
1213.78 75
1213.86 74
1213.94 75
1214.02 77
1214.10 79
1214.18 82
1214.26 84
1214.34 86
1214.42 87
1214.50 87
1214.58 89
1214.66 91
1214.74 93
1214.82 97
1214.90 100
1214.98 104
1215.06 108
1215.14 111
1215.22 115
1215.30 119
1215.38 125
1215.46 132
1215.54 139
1215.62 147
1215.70 154
1215.78 158
1215.86 159
1215.94 156
1216.02 151
1216.10 144
1216.18 135
1216.26 126
1216.34 117
1216.41 108
1216.49 100
1216.57 91
1216.65 84
1216.73 77
1216.81 72
1216.89 69
1216.97 68
1217.05 71
1217.13 76
1217.21 82
1217.29 88
1217.37 94
1217.45 98
1217.53 101
1217.61 101
1217.69 100
1217.77 98
1217.85 97
1217.93 95
1218.01 94
1218.09 94
1218.17 93
1218.25 93
1218.33 91
1218.41 88
1218.49 83
1218.57 78
1218.65 72
1218.73 66
1218.81 59
1218.89 52
1218.97 44
1219.05 36
1219.13 29
1219.21 21
1219.29 13
1219.37 5
1219.45 0
1219.53 0
1219.61 0
1219.69 0
1219.77 0
1219.85 0
1219.93 0
1220.01 0
1220.09 1
1220.17 9
1220.25 16
1220.33 22
1220.41 26
1220.49 28
1220.57 28
1220.65 28
1220.73 28
1220.81 29
1220.89 30
1220.97 31
1221.05 31
1221.13 29
1221.21 25
1221.29 20
1221.37 15
1221.45 9
1221.53 5
1221.61 2
1221.70 0
1221.78 1
1221.86 3
1221.94 6
1222.02 10
1222.10 14
1222.18 17
1222.26 19
1222.34 20
1222.42 19
1222.50 17
1222.58 16
1222.66 15
1222.74 15
1222.82 18
1222.90 22
1222.98 26
1223.06 31
1223.14 33
1223.22 33
1223.30 31
1223.38 25
1223.46 18
1223.54 11
1223.62 4
1223.70 0
1223.78 0
1223.86 0
1223.94 0
1224.02 4
1224.10 10
1224.18 15
1224.26 21
1224.34 25
1224.42 29
1224.50 33
1224.58 38
1224.66 42
1224.74 47
1224.82 51
1224.90 54
1224.98 57
1225.06 57
1225.14 55
1225.22 50
1225.30 44
1225.38 36
1225.46 28
1225.54 20
1225.62 13
1225.70 8
1225.78 7
1225.86 8
1225.94 12
1226.02 17
1226.10 23
1226.18 30
1226.26 37
1226.34 42
1226.42 47
1226.51 52
1226.59 56
1226.67 60
1226.75 63
1226.83 67
1226.91 71
1226.99 75
1227.07 78
1227.15 82
1227.23 85
1227.31 89
1227.39 93
1227.47 98
1227.55 103
1227.63 109
1227.71 115
1227.79 120
1227.87 125
1227.95 128
1228.03 129
1228.11 128
1228.19 126
1228.27 124
1228.35 121
1228.43 118
1228.51 115
1228.59 113
1228.67 112
1228.75 111
1228.83 110
1228.91 109
1228.99 106
1229.07 102
1229.15 98
1229.23 95
1229.32 93
1229.40 94
1229.48 99
1229.56 108
1229.64 119
1229.72 132
1229.80 145
1229.88 156
1229.96 164
1230.04 169
1230.12 172
1230.20 174
1230.28 175
1230.36 175
1230.44 175
1230.52 174
1230.60 172
1230.68 169
1230.76 165
1230.84 160
1230.92 155
1231.00 150
1231.08 144
1231.16 136
1231.24 127
1231.32 118
1231.40 107
1231.49 97
1231.57 88
1231.65 82
1231.73 79
1231.81 78
1231.89 80
1231.97 83
1232.05 86
1232.13 89
1232.21 92
1232.29 94
1232.37 94
1232.45 93
1232.53 90
1232.61 87
1232.69 84
1232.77 80
1232.85 77
1232.93 75
1233.01 74
1233.09 74
1233.17 74
1233.25 73
1233.34 72
1233.42 70
1233.50 67
1233.58 65
1233.66 63
1233.74 62
1233.82 63
1233.90 64
1233.98 66
1234.06 68
1234.14 69
1234.22 69
1234.30 69
1234.38 68
1234.46 68
1234.54 68
1234.62 69
1234.70 70
1234.78 70
1234.86 70
1234.95 68
1235.03 65
1235.11 62
1235.19 59
1235.27 59
1235.35 60
1235.43 63
1235.51 66
1235.59 70
1235.67 73
1235.75 75
1235.83 76
1235.91 75
1235.99 74
1236.07 72
1236.15 70
1236.23 67
1236.31 62
1236.40 56
1236.48 49
1236.56 41
1236.64 33
1236.72 26
1236.80 22
1236.88 20
1236.96 19
1237.04 20
1237.12 21
1237.20 21
1237.28 20
1237.36 18
1237.44 17
1237.52 18
1237.60 21
1237.68 26
1237.77 34
1237.85 42
1237.93 50
1238.01 57
1238.09 62
1238.17 65
1238.25 67
1238.33 68
1238.41 68
1238.49 69
1238.57 69
1238.65 67
1238.73 65
1238.81 62
1238.89 58
1238.97 53
1239.06 48
1239.14 42
1239.22 36
1239.30 30
1239.38 24
1239.46 19
1239.54 15
1239.62 12
1239.70 12
1239.78 12
1239.86 13
1239.94 13
1240.02 14
1240.10 13
1240.18 13
1240.27 13
1240.35 14
1240.43 16
1240.51 21
1240.59 26
1240.67 32
1240.75 37
1240.83 43
1240.91 47
1240.99 50
1241.07 53
1241.15 55
1241.23 57
1241.31 59
1241.40 60
1241.48 61
1241.56 60
1241.64 58
1241.72 54
1241.80 49
1241.88 42
1241.96 36
1242.04 31
1242.12 26
1242.20 23
1242.28 22
1242.36 21
1242.45 20
1242.53 18
1242.61 17
1242.69 14
1242.77 12
1242.85 10
1242.93 8
1243.01 9
1243.09 10
1243.17 12
1243.25 14
1243.33 15
1243.41 15
1243.50 12
1243.58 6
1243.66 0
1243.74 0
1243.82 0
1243.90 0
1243.98 0
1244.06 0
1244.14 0
1244.22 0
1244.30 5
1244.38 12
1244.47 18
1244.55 23
1244.63 27
1244.71 29
1244.79 32
1244.87 34
1244.95 36
1245.03 38
1245.11 39
1245.19 41
1245.27 42
1245.35 42
1245.44 42
1245.52 42
1245.60 43
1245.68 44
1245.76 47
1245.84 51
1245.92 56
1246.00 63
1246.08 69
1246.16 75
1246.24 81
1246.32 85
1246.41 87
1246.49 87
1246.57 86
1246.65 83
1246.73 80
1246.81 76
1246.89 73
1246.97 70
1247.05 67
1247.13 63
1247.21 59
1247.30 54
1247.38 47
1247.46 40
1247.54 32
1247.62 25
1247.70 20
1247.78 17
1247.86 15
1247.94 15
1248.02 16
1248.11 19
1248.19 22
1248.27 26
1248.35 31
1248.43 37
1248.51 45
1248.59 53
1248.67 61
1248.75 68
1248.83 75
1248.91 82
1249.00 89
1249.08 97
1249.16 107
1249.24 118
1249.32 129
1249.40 138
1249.48 145
1249.56 148
1249.64 149
1249.72 147
1249.81 143
1249.89 139
1249.97 137
1250.05 136
1250.13 137
1250.21 141
1250.29 146
1250.37 151
1250.45 156
1250.53 160
1250.62 162
1250.70 164
1250.78 165
1250.86 166
1250.94 166
1251.02 165
1251.10 163
1251.18 159
1251.26 153
1251.35 145
1251.43 135
1251.51 126
1251.59 117
1251.67 110
1251.75 104
1251.83 102
1251.91 101
1251.99 104
1252.07 110
1252.16 119
1252.24 130
1252.32 143
1252.40 157
1252.48 170
1252.56 182
1252.64 191
1252.72 196
1252.80 198
1252.89 197
1252.97 194
1253.05 189
1253.13 184
1253.21 179
1253.29 175
1253.37 171
1253.45 168
1253.53 167
1253.62 165
1253.70 164
1253.78 163
1253.86 161
1253.94 159
1254.02 157
1254.10 155
1254.18 154
1254.26 153
1254.35 152
1254.43 152
1254.51 152
1254.59 152
1254.67 152
1254.75 152
1254.83 152
1254.91 152
1255.00 152
1255.08 153
1255.16 155
1255.24 157
1255.32 160
1255.40 163
1255.48 165
1255.56 166
1255.64 165
1255.73 163
1255.81 160
1255.89 157
1255.97 156
1256.05 156
1256.13 157
1256.21 159
1256.29 160
1256.38 160
1256.46 158
1256.54 152
1256.62 144
1256.70 135
1256.78 125
1256.86 116
1256.94 108
1257.03 102
1257.11 97
1257.19 94
1257.27 91
1257.35 89
1257.43 88
1257.51 87
1257.59 86
1257.68 84
1257.76 82
1257.84 79
1257.92 74
1258.00 68
1258.08 61
1258.16 54
1258.24 48
1258.33 43
1258.41 40
1258.49 38
1258.57 38
1258.65 40
1258.73 42
1258.81 44
1258.89 45
1258.98 46
1259.06 45
1259.14 43
1259.22 40
1259.30 37
1259.38 33
1259.46 29
1259.55 25
1259.63 21
1259.71 18
1259.79 14
1259.87 10
1259.95 6
1260.03 3
1260.11 0
1260.20 0
1260.28 0
1260.36 3
1260.44 8
1260.52 14
1260.60 22
1260.68 30
1260.77 38
1260.85 45
1260.93 51
1261.01 55
1261.09 56
1261.17 56
1261.25 53
1261.33 49
1261.42 45
1261.50 42
1261.58 40
1261.66 39
1261.74 39
1261.82 40
1261.90 40
1261.99 38
1262.07 34
1262.15 28
1262.23 22
1262.31 16
1262.39 12
1262.47 10
1262.56 10
1262.64 9
1262.72 7
1262.80 4
1262.88 0
1262.96 0
1263.04 0
1263.13 0
1263.21 0
1263.29 0
1263.37 0
1263.45 5
1263.53 16
1263.61 27
1263.70 36
1263.78 45
1263.86 52
1263.94 57
1264.02 60
1264.10 61
1264.18 59
1264.27 55
1264.35 49
1264.43 42
1264.51 36
1264.59 31
1264.67 28
1264.75 28
1264.84 30
1264.92 35
1265.00 41
1265.08 49
1265.16 57
1265.24 65
1265.33 72
1265.41 78
1265.49 81
1265.57 82
1265.65 81
1265.73 79
1265.81 74
1265.90 69
1265.98 63
1266.06 55
1266.14 46
1266.22 37
1266.30 28
1266.39 22
1266.47 19
1266.55 20
1266.63 27
1266.71 38
1266.79 50
1266.87 62
1266.96 72
1267.04 79
1267.12 82
1267.20 82
1267.28 81
1267.36 80
1267.45 81
1267.53 84
1267.61 90
1267.69 98
1267.77 106
1267.85 115
1267.93 123
1268.02 129
1268.10 133
1268.18 135
1268.26 134
1268.34 132
1268.42 128
1268.51 124
1268.59 120
1268.67 117
1268.75 114
1268.83 112
1268.91 110
1269.00 109
1269.08 109
1269.16 111
1269.24 116
1269.32 123
1269.40 132
1269.49 142
1269.57 152
1269.65 159
1269.73 164
1269.81 164
1269.89 160
1269.98 153
1270.06 143
1270.14 132
1270.22 120
1270.30 108
1270.38 97
1270.47 87
1270.55 78
1270.63 72
1270.71 67
1270.79 65
1270.87 64
1270.96 66
1271.04 69
1271.12 73
1271.20 77
1271.28 81
1271.36 85
1271.45 86
1271.53 84
1271.61 79
1271.69 72
1271.77 63
1271.85 56
1271.94 50
1272.02 48
1272.10 50
1272.18 54
1272.26 60
1272.34 66
1272.43 69
1272.51 69
1272.59 67
1272.67 62
1272.75 56
1272.84 50
1272.92 46
1273.00 42
1273.08 39
1273.16 37
1273.24 34
1273.33 31
1273.41 28
1273.49 25
1273.57 24
1273.65 24
1273.73 25
1273.82 27
1273.90 29
1273.98 29
1274.06 28
1274.14 26
1274.23 22
1274.31 18
1274.39 15
1274.47 13
1274.55 13
1274.63 14
1274.72 18
1274.80 23
1274.88 28
1274.96 34
1275.04 39
1275.13 43
1275.21 45
1275.29 46
1275.37 45
1275.45 44
1275.53 42
1275.62 41
1275.70 40
1275.78 38
1275.86 37
1275.94 35
1276.03 34
1276.11 33
1276.19 32
1276.27 31
1276.35 29
1276.43 27
1276.52 25
1276.60 23
1276.68 20
1276.76 18
1276.84 15
1276.93 12
1277.01 10
1277.09 8
1277.17 6
1277.25 4
1277.34 3
1277.42 1
1277.50 0
1277.58 0
1277.66 0
1277.74 0
1277.83 0
1277.91 0
1277.99 0
1278.07 0
1278.15 2
1278.24 5
1278.32 9
1278.40 10
1278.48 10
1278.56 8
1278.65 6
1278.73 4
1278.81 2
1278.89 1
1278.97 1
1279.06 0
1279.14 0
1279.22 0
1279.30 0
1279.38 0
1279.47 0
1279.55 0
1279.63 0
1279.71 7
1279.79 17
1279.88 27
1279.96 37
1280.04 44
1280.12 49
1280.20 52
1280.28 54
1280.37 56
1280.45 59
1280.53 63
1280.61 68
1280.69 73
1280.78 78
1280.86 81
1280.94 82
1281.02 82
1281.10 81
1281.19 81
1281.27 81
1281.35 83
1281.43 85
1281.52 88
1281.60 91
1281.68 95
1281.76 99
1281.84 103
1281.93 107
1282.01 112
1282.09 118
1282.17 124
1282.25 131
1282.34 137
1282.42 142
1282.50 146
1282.58 147
1282.66 145
1282.75 140
1282.83 133
1282.91 126
1282.99 119
1283.07 115
1283.16 114
1283.24 117
1283.32 123
1283.40 131
1283.48 141
1283.57 151
1283.65 161
1283.73 171
1283.81 179
1283.89 186
1283.98 190
1284.06 193
1284.14 194
1284.22 193
1284.31 191
1284.39 187
1284.47 184
1284.55 180
1284.63 178
1284.72 176
1284.80 176
1284.88 177
1284.96 179
1285.04 181
1285.13 185
1285.21 188
1285.29 191
1285.37 194
1285.46 198
1285.54 201
1285.62 205
1285.70 208
1285.78 210
1285.87 210
1285.95 208
1286.03 202
1286.11 194
1286.19 186
1286.28 178
1286.36 174
1286.44 175
1286.52 180
1286.61 190
1286.69 203
1286.77 216
1286.85 229
1286.93 239
1287.02 246
1287.10 249
1287.18 249
1287.26 245
1287.35 240
1287.43 233
1287.51 226
1287.59 219
1287.67 213
1287.76 208
1287.84 204
1287.92 199
1288.00 193
1288.09 187
1288.17 179
1288.25 173
1288.33 167
1288.41 163
1288.50 162
1288.58 163
1288.66 166
1288.74 169
1288.83 172
1288.91 173
1288.99 173
1289.07 171
1289.15 167
1289.24 163
1289.32 160
1289.40 157
1289.48 157
1289.57 160
1289.65 164
1289.73 168
1289.81 172
1289.90 175
1289.98 177
1290.06 176
1290.14 175
1290.22 174
1290.31 175
1290.39 176
1290.47 177
1290.55 177
1290.64 176
1290.72 173
1290.80 170
1290.88 168
1290.97 166
1291.05 168
1291.13 172
1291.21 178
1291.29 185
1291.38 191
1291.46 197
1291.54 201
1291.62 204
1291.71 203
1291.79 199
1291.87 193
1291.95 183
1292.04 171
1292.12 158
1292.20 146
1292.28 136
1292.37 129
1292.45 127
1292.53 129
1292.61 133
1292.69 138
1292.78 142
1292.86 144
1292.94 143
1293.02 141
1293.11 137
1293.19 133
1293.27 129
1293.35 124
1293.44 119
1293.52 112
1293.60 103
1293.68 92
1293.77 80
1293.85 68
1293.93 55
1294.01 44
1294.10 35
1294.18 29
1294.26 24
1294.34 22
1294.43 21
1294.51 22
1294.59 23
1294.67 25
1294.76 26
1294.84 27
1294.92 28
1295.00 29
1295.09 29
1295.17 29
1295.25 29
1295.33 29
1295.42 28
1295.50 25
1295.58 21
1295.66 17
1295.74 12
1295.83 9
1295.91 7
1295.99 7
1296.07 9
1296.16 14
1296.24 18
1296.32 22
1296.40 23
1296.49 20
1296.57 14
1296.65 4
1296.73 0
1296.82 0
1296.90 0
1296.98 0
1297.06 0
1297.15 0
1297.23 0
1297.31 10
1297.40 24
1297.48 37
1297.56 47
1297.64 52
1297.73 53
1297.81 51
1297.89 46
1297.97 40
1298.06 34
1298.14 32
1298.22 32
1298.30 36
1298.39 43
1298.47 52
1298.55 62
1298.63 71
1298.72 77
1298.80 79
1298.88 77
1298.96 71
1299.05 61
1299.13 48
1299.21 35
1299.29 23
1299.38 14
1299.46 9
1299.54 9
1299.62 14
1299.71 24
1299.79 37
1299.87 52
1299.95 66
1300.04 79
1300.12 90
1300.20 98
1300.29 104
1300.37 109
1300.45 114
1300.53 120
1300.62 128
1300.70 137
1300.78 146
1300.86 155
1300.95 163
1301.03 168
1301.11 171
1301.19 171
1301.28 168
1301.36 163
1301.44 156
1301.53 148
1301.61 141
1301.69 134
1301.77 128
1301.86 122
1301.94 117
1302.02 109
1302.10 100
1302.19 90
1302.27 78
1302.35 66
1302.43 55
1302.52 46
1302.60 41
1302.68 39
1302.77 41
1302.85 46
1302.93 53
1303.01 62
1303.10 72
1303.18 80
1303.26 86
1303.34 90
1303.43 91
1303.51 89
1303.59 85
1303.68 80
1303.76 77
1303.84 75
1303.92 75
1304.01 78
1304.09 82
1304.17 88
1304.25 93
1304.34 98
1304.42 101
1304.50 102
1304.59 103
1304.67 102
1304.75 101
1304.83 100
1304.92 100
1305.00 100
1305.08 101
1305.16 103
1305.25 106
1305.33 110
1305.41 116
1305.50 121
1305.58 126
1305.66 130
1305.74 130
1305.83 126
1305.91 119
1305.99 107
1306.08 93
1306.16 79
1306.24 64
1306.32 53
1306.41 44
1306.49 40
1306.57 40
1306.66 43
1306.74 49
1306.82 57
1306.90 66
1306.99 75
1307.07 82
1307.15 88
1307.24 92
1307.32 94
1307.40 94
1307.48 92
1307.57 89
1307.65 86
1307.73 83
1307.82 81
1307.90 79
1307.98 77
1308.06 75
1308.15 73
1308.23 70
1308.31 67
1308.40 64
1308.48 61
1308.56 58
1308.64 57
1308.73 58
1308.81 62
1308.89 66
1308.98 72
1309.06 78
1309.14 83
1309.22 86
1309.31 88
1309.39 88
1309.47 87
1309.56 85
1309.64 84
1309.72 82
1309.80 80
1309.89 78
1309.97 74
1310.05 69
1310.14 63
1310.22 59
1310.30 58
1310.39 61
1310.47 67
1310.55 76
1310.63 85
1310.72 91
1310.80 93
1310.88 89
1310.97 80
1311.05 67
1311.13 54
1311.21 41
1311.30 32
1311.38 27
1311.46 25
1311.55 24
1311.63 24
1311.71 22
1311.80 17
1311.88 10
1311.96 2
1312.04 0
1312.13 0
1312.21 0
1312.29 0
1312.38 0
1312.46 0
1312.54 0
1312.63 0
1312.71 11
1312.79 24
1312.87 39
1312.96 55
1313.04 71
1313.12 86
1313.21 99
1313.29 110
1313.37 116
1313.46 119
1313.54 118
1313.62 113
1313.71 106
1313.79 97
1313.87 88
1313.95 80
1314.04 74
1314.12 69
1314.20 65
1314.29 62
1314.37 59
1314.45 57
1314.54 56
1314.62 56
1314.70 57
1314.78 61
1314.87 66
1314.95 73
1315.03 81
1315.12 89
1315.20 96
1315.28 103
1315.37 110
1315.45 117
1315.53 124
1315.62 132
1315.70 140
1315.78 148
1315.87 153
1315.95 156
1316.03 156
1316.11 155
1316.20 151
1316.28 147
1316.36 142
1316.45 137
1316.53 132
1316.61 127
1316.70 123
1316.78 120
1316.86 118
1316.95 118
1317.03 122
1317.11 129
1317.20 140
1317.28 155
1317.36 172
1317.45 189
1317.53 205
1317.61 216
1317.69 222
1317.78 222
1317.86 216
1317.94 203
1318.03 186
1318.11 164
1318.19 140
1318.28 117
1318.36 96
1318.44 78
1318.53 67
1318.61 62
1318.69 65
1318.78 72
1318.86 83
1318.94 95
1319.03 106
1319.11 113
1319.19 116
1319.28 116
1319.36 112
1319.44 106
1319.53 99
1319.61 92
1319.69 86
1319.77 80
1319.86 76
1319.94 72
1320.02 69
1320.11 67
1320.19 66
1320.27 65
1320.36 66
1320.44 67
1320.52 69
1320.61 71
1320.69 73
1320.77 74
1320.86 76
1320.94 78
1321.02 81
1321.11 85
1321.19 91
1321.27 98
1321.36 105
1321.44 111
1321.52 116
1321.61 117
1321.69 115
1321.77 110
1321.86 102
1321.94 93
1322.02 84
1322.11 76
1322.19 71
1322.27 70
1322.36 72
1322.44 78
1322.52 88
1322.61 99
1322.69 113
1322.77 127
1322.86 142
1322.94 156
1323.02 168
1323.11 179
1323.19 186
1323.27 191
1323.36 195
1323.44 198
1323.52 201
1323.61 207
1323.69 215
1323.77 228
1323.86 244
1323.94 266
1324.02 291
1324.11 319
1324.19 349
1324.27 381
1324.36 413
1324.44 447
1324.52 481
1324.61 516
1324.69 550
1324.77 583
1324.86 613
1324.94 641
1325.02 667
1325.11 691
1325.19 713
1325.27 735
1325.36 756
1325.44 775
1325.52 793
1325.61 807
1325.69 818
1325.78 828
1325.86 836
1325.94 844
1326.03 852
1326.11 860
1326.19 867
1326.28 873
1326.36 876
1326.44 874
1326.53 867
1326.61 854
1326.69 836
1326.78 813
1326.86 788
1326.94 765
1327.03 745
1327.11 729
1327.19 719
1327.28 712
1327.36 709
1327.44 704
1327.53 698
1327.61 687
1327.69 674
1327.78 657
1327.86 639
1327.95 621
1328.03 602
1328.11 584
1328.20 566
1328.28 547
1328.36 528
1328.45 509
1328.53 491
1328.61 475
1328.70 462
1328.78 452
1328.86 446
1328.95 441
1329.03 437
1329.11 432
1329.20 425
1329.28 415
1329.37 402
1329.45 388
1329.53 372
1329.62 357
1329.70 343
1329.78 331
1329.87 321
1329.95 311
1330.03 303
1330.12 294
1330.20 285
1330.28 277
1330.37 268
1330.45 260
1330.53 251
1330.62 243
1330.70 235
1330.79 228
1330.87 221
1330.95 215
1331.04 211
1331.12 210
1331.20 210
1331.29 211
1331.37 213
1331.45 215
1331.54 217
1331.62 218
1331.71 220
1331.79 223
1331.87 226
1331.96 229
1332.04 231
1332.12 231
1332.21 230
1332.29 225
1332.37 218
1332.46 209
1332.54 198
1332.63 188
1332.71 179
1332.79 171
1332.88 165
1332.96 160
1333.04 156
1333.13 154
1333.21 153
1333.29 155
1333.38 160
1333.46 166
1333.55 173
1333.63 180
1333.71 183
1333.80 182
1333.88 177
1333.96 168
1334.05 157
1334.13 145
1334.22 134
1334.30 125
1334.38 118
1334.47 112
1334.55 108
1334.63 103
1334.72 97
1334.80 89
1334.88 81
1334.97 73
1335.05 65
1335.14 60
1335.22 57
1335.30 56
1335.39 56
1335.47 58
1335.55 59
1335.64 60
1335.72 59
1335.81 57
1335.89 55
1335.97 53
1336.06 53
1336.14 54
1336.22 57
1336.31 62
1336.39 67
1336.48 71
1336.56 74
1336.64 74
1336.73 70
1336.81 64
1336.89 56
1336.98 46
1337.06 36
1337.15 27
1337.23 18
1337.31 11
1337.40 5
1337.48 0
1337.57 0
1337.65 0
1337.73 0
1337.82 0
1337.90 0
1337.98 0
1338.07 0
1338.15 7
1338.24 12
1338.32 15
1338.40 14
1338.49 11
1338.57 6
1338.65 1
1338.74 0
1338.82 0
1338.91 5
1338.99 16
1339.07 30
1339.16 45
1339.24 60
1339.33 74
1339.41 84
1339.49 90
1339.58 95
1339.66 97
1339.74 97
1339.83 97
1339.91 97
1340.00 95
1340.08 93
1340.16 90
1340.25 86
1340.33 82
1340.42 78
1340.50 76
1340.58 76
1340.67 77
1340.75 79
1340.84 82
1340.92 85
1341.00 88
1341.09 91
1341.17 93
1341.25 94
1341.34 96
1341.42 98
1341.51 101
1341.59 105
1341.67 111
1341.76 118
1341.84 124
1341.93 129
1342.01 132
1342.09 132
1342.18 129
1342.26 124
1342.35 117
1342.43 111
1342.51 106
1342.60 102
1342.68 100
1342.77 100
1342.85 102
1342.93 105
1343.02 111
1343.10 118
1343.19 126
1343.27 135
1343.35 142
1343.44 149
1343.52 154
1343.61 158
1343.69 161
1343.77 165
1343.86 171
1343.94 179
1344.03 189
1344.11 200
1344.19 211
1344.28 219
1344.36 224
1344.45 224
1344.53 219
1344.61 211
1344.70 201
1344.78 190
1344.87 179
1344.95 170
1345.03 163
1345.12 157
1345.20 152
1345.29 148
1345.37 144
1345.45 140
1345.54 136
1345.62 133
1345.71 131
1345.79 131
1345.87 133
1345.96 137
1346.04 143
1346.13 149
1346.21 156
1346.29 161
1346.38 165
1346.46 167
1346.55 168
1346.63 168
1346.72 168
1346.80 169
1346.88 170
1346.97 172
1347.05 174
1347.14 174
1347.22 173
1347.30 170
1347.39 165
1347.47 158
1347.56 151
1347.64 143
1347.72 136
1347.81 131
1347.89 127
1347.98 126
1348.06 127
1348.14 131
1348.23 137
1348.31 145
1348.40 153
1348.48 161
1348.57 169
1348.65 176
1348.73 180
1348.82 182
1348.90 182
1348.99 180
1349.07 176
1349.15 170
1349.24 162
1349.32 153
1349.41 144
1349.49 135
1349.58 127
1349.66 121
1349.74 119
1349.83 120
1349.91 123
1350.00 127
1350.08 132
1350.16 135
1350.25 137
1350.33 138
1350.42 136
1350.50 133
1350.59 127
1350.67 121
1350.75 113
1350.84 104
1350.92 94
1351.01 84
1351.09 74
1351.18 66
1351.26 60
1351.34 55
1351.43 51
1351.51 48
1351.60 44
1351.68 41
1351.77 38
1351.85 35
1351.93 34
1352.02 36
1352.10 40
1352.19 46
1352.27 54
1352.35 63
1352.44 72
1352.52 79
1352.61 85
1352.69 87
1352.78 87
1352.86 85
1352.94 81
1353.03 76
1353.11 69
1353.20 61
1353.28 52
1353.37 41
1353.45 29
1353.53 17
1353.62 5
1353.70 0
1353.79 0
1353.87 0
1353.96 0
1354.04 0
1354.13 0
1354.21 0
1354.29 0
1354.38 6
1354.46 12
1354.55 17
1354.63 19
1354.72 19
1354.80 17
1354.88 15
1354.97 13
1355.05 12
1355.14 12
1355.22 15
1355.31 19
1355.39 24
1355.47 29
1355.56 34
1355.64 38
1355.73 41
1355.81 44
1355.90 45
1355.98 46
1356.07 46
1356.15 46
1356.23 46
1356.32 46
1356.40 45
1356.49 44
1356.57 43
1356.66 42
1356.74 42
1356.82 43
1356.91 47
1356.99 55
1357.08 66
1357.16 81
1357.25 97
1357.33 114
1357.42 129
1357.50 141
1357.58 149
1357.67 154
1357.75 156
1357.84 159
1357.92 163
1358.01 168
1358.09 175
1358.18 182
1358.26 187
1358.34 189
1358.43 187
1358.51 181
1358.60 175
1358.68 169
1358.77 166
1358.85 166
1358.94 170
1359.02 175
1359.10 183
1359.19 189
1359.27 195
1359.36 200
1359.44 203
1359.53 206
1359.61 209
1359.70 211
1359.78 213
1359.86 214
1359.95 214
1360.03 215
1360.12 215
1360.20 216
1360.29 218
1360.37 221
1360.46 225
1360.54 230
1360.63 235
1360.71 239
1360.79 242
1360.88 242
1360.96 240
1361.05 235
1361.13 229
1361.22 221
1361.30 215
1361.39 210
1361.47 208
1361.56 210
1361.64 216
1361.72 226
1361.81 236
1361.89 247
1361.98 256
1362.06 260
1362.15 261
1362.23 257
1362.32 250
1362.40 240
1362.49 229
1362.57 218
1362.65 210
1362.74 203
1362.82 199
1362.91 197
1362.99 196
1363.08 196
1363.16 197
1363.25 199
1363.33 203
1363.42 209
1363.50 219
1363.59 230
1363.67 242
1363.75 254
1363.84 263
1363.92 267
1364.01 267
1364.09 261
1364.18 252
1364.26 241
1364.35 231
1364.43 222
1364.52 215
1364.60 212
1364.69 211
1364.77 212
1364.85 214
1364.94 216
1365.02 216
1365.11 215
1365.19 211
1365.28 204
1365.36 194
1365.45 181
1365.53 165
1365.62 147
1365.70 128
1365.79 109
1365.87 91
1365.96 76
1366.04 66
1366.12 60
1366.21 59
1366.29 61
1366.38 66
1366.46 73
1366.55 80
1366.63 88
1366.72 96
1366.80 104
1366.89 111
1366.97 118
1367.06 122
1367.14 123
1367.23 121
1367.31 115
1367.40 106
1367.48 96
1367.57 86
1367.65 77
1367.73 72
1367.82 70
1367.90 71
1367.99 74
1368.07 76
1368.16 77
1368.24 76
1368.33 72
1368.41 67
1368.50 60
1368.58 54
1368.67 49
1368.75 44
1368.84 41
1368.92 37
1369.01 34
1369.09 30
1369.18 26
1369.26 22
1369.35 18
1369.43 14
1369.51 9
1369.60 4
1369.68 0
1369.77 0
1369.85 0
1369.94 0
1370.02 0
1370.11 0
1370.19 0
1370.28 0
1370.36 4
1370.45 18
1370.53 35
1370.62 53
1370.70 71
1370.79 87
1370.87 97
1370.96 102
1371.04 101
1371.13 94
1371.21 84
1371.30 72
1371.38 60
1371.47 50
1371.55 44
1371.64 40
1371.72 41
1371.81 43
1371.89 47
1371.97 52
1372.06 58
1372.14 63
1372.23 67
1372.31 71
1372.40 74
1372.48 76
1372.57 79
1372.65 82
1372.74 87
1372.82 94
1372.91 103
1372.99 113
1373.08 122
1373.16 131
1373.25 137
1373.33 139
1373.42 139
1373.50 137
1373.59 137
1373.67 139
1373.76 145
1373.84 154
1373.93 165
1374.01 177
1374.10 187
1374.18 195
1374.27 201
1374.35 205
1374.44 206
1374.52 206
1374.61 205
1374.69 200
1374.78 194
1374.86 185
1374.95 176
1375.03 167
1375.12 160
1375.20 157
1375.29 160
1375.37 168
1375.46 181
1375.54 199
1375.63 219
1375.71 240
1375.80 261
1375.88 278
1375.97 292
1376.05 301
1376.14 307
1376.22 310
1376.31 314
1376.39 318
1376.48 325
1376.56 334
1376.65 344
1376.73 353
1376.82 362
1376.90 368
1376.99 373
1377.07 377
1377.16 381
1377.24 385
1377.33 389
1377.41 394
1377.50 398
1377.58 402
1377.67 405
1377.75 407
1377.84 409
1377.92 409
1378.01 407
1378.09 402
1378.18 393
1378.26 379
1378.35 362
1378.43 342
1378.52 321
1378.60 302
1378.69 285
1378.77 271
1378.86 259
1378.94 250
1379.03 242
1379.11 236
1379.20 231
1379.28 227
1379.37 226
1379.45 228
1379.54 232
1379.62 238
1379.71 246
1379.79 254
1379.88 260
1379.96 263
1380.05 263
1380.13 260
1380.22 254
1380.31 245
1380.39 235
1380.48 222
1380.56 210
1380.65 198
1380.73 187
1380.82 178
1380.90 171
1380.99 166
1381.07 163
1381.16 159
1381.24 155
1381.33 151
1381.41 146
1381.50 142
1381.58 139
1381.67 138
1381.75 139
1381.84 141
1381.92 142
1382.01 142
1382.09 141
1382.18 139
1382.26 137
1382.35 137
1382.43 140
1382.52 146
1382.60 154
1382.69 163
1382.78 172
1382.86 177
1382.95 179
1383.03 177
1383.12 170
1383.20 161
1383.29 149
1383.37 138
1383.46 128
1383.54 119
1383.63 111
1383.71 103
1383.80 95
1383.88 85
1383.97 74
1384.05 62
1384.14 51
1384.22 43
1384.31 39
1384.39 39
1384.48 42
1384.57 48
1384.65 54
1384.74 60
1384.82 65
1384.91 67
1384.99 68
1385.08 68
1385.16 68
1385.25 70
1385.33 74
1385.42 81
1385.50 91
1385.59 102
1385.67 112
1385.76 121
1385.84 127
1385.93 130
1386.01 131
1386.10 130
1386.19 128
1386.27 125
1386.36 122
1386.44 117
1386.53 110
1386.61 102
1386.70 91
1386.78 80
1386.87 68
1386.95 57
1387.04 48
1387.12 41
1387.21 39
1387.29 39
1387.38 43
1387.47 48
1387.55 54
1387.64 59
1387.72 62
1387.81 61
1387.89 58
1387.98 53
1388.06 49
1388.15 45
1388.23 43
1388.32 43
1388.40 44
1388.49 45
1388.58 45
1388.66 44
1388.75 43
1388.83 43
1388.92 43
1389.00 44
1389.09 47
1389.17 50
1389.26 55
1389.34 59
1389.43 64
1389.51 70
1389.60 79
1389.69 89
1389.77 102
1389.86 116
1389.94 129
1390.03 141
1390.11 149
1390.20 152
1390.28 150
1390.37 141
1390.45 127
1390.54 110
1390.63 90
1390.71 70
1390.80 51
1390.88 34
1390.97 20
1391.05 9
1391.14 0
1391.22 0
1391.31 0
1391.39 0
1391.48 0
1391.57 7
1391.65 17
1391.74 27
1391.82 36
1391.91 43
1391.99 46
1392.08 47
1392.16 47
1392.25 48
1392.33 51
1392.42 56
1392.51 63
1392.59 71
1392.68 77
1392.76 81
1392.85 81
1392.93 77
1393.02 69
1393.10 59
1393.19 48
1393.28 38
1393.36 29
1393.45 22
1393.53 16
1393.62 11
1393.70 6
1393.79 1
1393.87 0
1393.96 0
1394.05 0
1394.13 1
1394.22 5
1394.30 8
1394.39 9
1394.47 6
1394.56 1
1394.64 0
1394.73 0
1394.82 0
1394.90 0
1394.99 6
1395.07 20
1395.16 38
1395.24 55
1395.33 70
1395.41 82
1395.50 90
1395.59 94
1395.67 95
1395.76 94
1395.84 92
1395.93 90
1396.01 90
1396.10 90
1396.19 91
1396.27 94
1396.36 97
1396.44 101
1396.53 104
1396.61 105
1396.70 105
1396.78 104
1396.87 101
1396.96 99
1397.04 99
1397.13 101
1397.21 106
1397.30 114
1397.38 123
1397.47 131
1397.56 136
1397.64 136
1397.73 132
1397.81 124
1397.90 112
1397.98 97
1398.07 83
1398.16 69
1398.24 56
1398.33 46
1398.41 39
1398.50 36
1398.58 38
1398.67 43
1398.75 51
1398.84 60
1398.93 70
1399.01 78
1399.10 83
1399.18 85
1399.27 83
1399.35 78
1399.44 72
1399.53 66
1399.61 60
1399.70 56
1399.78 54
1399.87 54
1399.95 58
1400.04 65
1400.13 74
1400.21 86
1400.30 98
1400.38 109
1400.47 118
1400.56 124
1400.64 128
1400.73 129
1400.81 129
1400.90 128
1400.98 128
1401.07 127
1401.16 127
1401.24 127
1401.33 128
1401.41 131
1401.50 136
1401.58 143
1401.67 152
1401.76 160
1401.84 166
1401.93 169
1402.01 166
1402.10 159
1402.18 147
1402.27 135
1402.36 124
1402.44 117
1402.53 115
1402.61 118
1402.70 125
1402.79 133
1402.87 140
1402.96 144
1403.04 142
1403.13 135
1403.21 123
1403.30 108
1403.39 93
1403.47 81
1403.56 73
1403.64 70
1403.73 73
1403.82 81
1403.90 91
1403.99 100
1404.07 109
1404.16 115
1404.24 119
1404.33 120
1404.42 119
1404.50 116
1404.59 111
1404.67 105
1404.76 98
1404.85 91
1404.93 85
1405.02 81
1405.10 78
1405.19 77
1405.28 78
1405.36 79
1405.45 80
1405.53 81
1405.62 82
1405.71 83
1405.79 83
1405.88 82
1405.96 81
1406.05 79
1406.13 76
1406.22 74
1406.31 71
1406.39 70
1406.48 69
1406.56 70
1406.65 72
1406.74 73
1406.82 75
1406.91 75
1406.99 75
1407.08 75
1407.17 74
1407.25 75
1407.34 78
1407.42 82
1407.51 87
1407.60 93
1407.68 99
1407.77 103
1407.85 104
1407.94 101
1408.03 94
1408.11 85
1408.20 75
1408.28 65
1408.37 57
1408.46 50
1408.54 44
1408.63 39
1408.71 34
1408.80 28
1408.89 22
1408.97 18
1409.06 16
1409.14 16
1409.23 20
1409.32 26
1409.40 35
1409.49 43
1409.57 52
1409.66 59
1409.75 65
1409.83 69
1409.92 72
1410.00 74
1410.09 75
1410.18 75
1410.26 74
1410.35 73
1410.43 71
1410.52 68
1410.61 65
1410.69 61
1410.78 57
1410.86 54
1410.95 54
1411.04 57
1411.12 65
1411.21 77
1411.29 93
1411.38 111
1411.47 128
1411.55 142
1411.64 152
1411.73 158
1411.81 160
1411.90 159
1411.98 157
1412.07 152
1412.16 146
1412.24 137
1412.33 126
1412.41 114
1412.50 101
1412.59 89
1412.67 80
1412.76 76
1412.84 77
1412.93 82
1413.02 89
1413.10 97
1413.19 102
1413.28 104
1413.36 101
1413.45 95
1413.53 86
1413.62 77
1413.71 68
1413.79 61
1413.88 58
1413.96 57
1414.05 59
1414.14 62
1414.22 66
1414.31 71
1414.40 78
1414.48 85
1414.57 94
1414.65 105
1414.74 116
1414.83 126
1414.91 134
1415.00 137
1415.09 134
1415.17 124
1415.26 110
1415.34 91
1415.43 71
1415.52 53
1415.60 37
1415.69 25
1415.77 18
1415.86 14
1415.95 12
1416.03 12
1416.12 12
1416.21 11
1416.29 9
1416.38 5
1416.46 0
1416.55 0
1416.64 0
1416.72 0
1416.81 0
1416.90 0
1416.98 0
1417.07 0
1417.15 14
1417.24 31
1417.33 49
1417.41 68
1417.50 85
1417.59 98
1417.67 108
1417.76 115
1417.84 120
1417.93 123
1418.02 126
1418.10 128
1418.19 129
1418.28 129
1418.36 127
1418.45 123
1418.54 116
1418.62 107
1418.71 98
1418.79 90
1418.88 84
1418.97 81
1419.05 81
1419.14 83
1419.23 86
1419.31 89
1419.40 91
1419.48 92
1419.57 93
1419.66 94
1419.74 95
1419.83 98
1419.92 101
1420.00 105
1420.09 107
1420.18 107
1420.26 105
1420.35 99
1420.43 92
1420.52 85
1420.61 80
1420.69 77
1420.78 77
1420.87 80
1420.95 85
1421.04 90
1421.13 94
1421.21 96
1421.30 96
1421.38 94
1421.47 91
1421.56 88
1421.64 87
1421.73 89
1421.82 94
1421.90 103
1421.99 115
1422.08 127
1422.16 137
1422.25 145
1422.33 148
1422.42 148
1422.51 146
1422.59 143
1422.68 141
1422.77 140
1422.85 141
1422.94 141
1423.03 140
1423.11 137
1423.20 133
1423.29 128
1423.37 125
1423.46 125
1423.55 128
1423.63 135
1423.72 145
1423.80 154
1423.89 163
1423.98 169
1424.06 174
1424.15 177
1424.24 180
1424.32 183
1424.41 187
1424.50 190
1424.58 192
1424.67 192
1424.76 189
1424.84 185
1424.93 180
1425.02 174
1425.10 170
1425.19 168
1425.27 168
1425.36 171
1425.45 175
1425.53 179
1425.62 184
1425.71 187
1425.79 191
1425.88 194
1425.97 197
1426.05 201
1426.14 206
1426.23 211
1426.31 218
1426.40 224
1426.49 229
1426.57 233
1426.66 235
1426.75 234
1426.83 232
1426.92 229
1427.01 227
1427.09 225
1427.18 225
1427.27 224
1427.35 222
1427.44 218
1427.52 213
1427.61 205
1427.70 197
1427.78 190
1427.87 186
1427.96 184
1428.04 185
1428.13 186
1428.22 187
1428.30 186
1428.39 182
1428.48 176
1428.56 168
1428.65 160
1428.74 153
1428.82 148
1428.91 145
1429.00 143
1429.08 144
1429.17 145
1429.26 148
1429.34 151
1429.43 156
1429.52 164
1429.60 173
1429.69 184
1429.78 195
1429.86 204
1429.95 212
1430.04 217
1430.12 219
1430.21 218
1430.30 216
1430.38 214
1430.47 212
1430.56 211
1430.64 211
1430.73 211
1430.82 210
1430.90 206
1430.99 200
1431.08 190
1431.16 180
1431.25 170
1431.34 163
1431.42 162
1431.51 166
1431.60 175
1431.68 188
1431.77 200
1431.86 211
1431.94 218
1432.03 221
1432.12 220
1432.20 216
1432.29 212
1432.38 209
1432.46 207
1432.55 207
1432.64 208
1432.72 209
1432.81 209
1432.90 209
1432.98 207
1433.07 204
1433.16 201
1433.24 199
1433.33 197
1433.42 195
1433.50 193
1433.59 191
1433.68 190
1433.77 189
1433.85 189
1433.94 191
1434.03 197
1434.11 207
1434.20 220
1434.29 236
1434.37 254
1434.46 270
1434.55 284
1434.63 293
1434.72 297
1434.81 296
1434.89 290
1434.98 280
1435.07 267
1435.15 252
1435.24 236
1435.33 222
1435.41 209
1435.50 199
1435.59 191
1435.67 188
1435.76 187
1435.85 188
1435.94 191
1436.02 194
1436.11 196
1436.20 195
1436.28 193
1436.37 188
1436.46 182
1436.54 176
1436.63 171
1436.72 167
1436.80 163
1436.89 160
1436.98 155
1437.06 150
1437.15 143
1437.24 136
1437.32 130
1437.41 126
1437.50 125
1437.59 127
1437.67 133
1437.76 140
1437.85 148
1437.93 155
1438.02 160
1438.11 164
1438.19 167
1438.28 170
1438.37 172
1438.45 175
1438.54 178
1438.63 180
1438.71 181
1438.80 181
1438.89 180
1438.98 178
1439.06 174
1439.15 170
1439.24 163
1439.32 156
1439.41 148
1439.50 139
1439.58 132
1439.67 126
1439.76 124
1439.85 125
1439.93 128
1440.02 131
1440.11 134
1440.19 136
1440.28 137
1440.37 139
1440.45 142
1440.54 149
1440.63 158
1440.71 169
1440.80 181
1440.89 192
1440.98 201
1441.06 207
1441.15 209
1441.24 209
1441.32 208
1441.41 207
1441.50 208
1441.58 209
1441.67 211
1441.76 213
1441.85 214
1441.93 214
1442.02 210
1442.11 205
1442.19 198
1442.28 193
1442.37 189
1442.45 188
1442.54 191
1442.63 197
1442.72 206
1442.80 215
1442.89 224
1442.98 231
1443.06 236
1443.15 239
1443.24 240
1443.33 240
1443.41 239
1443.50 238
1443.59 237
1443.67 234
1443.76 230
1443.85 223
1443.93 215
1444.02 204
1444.11 193
1444.20 181
1444.28 170
1444.37 161
1444.46 155
1444.54 152
1444.63 152
1444.72 155
1444.81 159
1444.89 163
1444.98 165
1445.07 167
1445.15 168
1445.24 169
1445.33 171
1445.42 176
1445.50 186
1445.59 199
1445.68 214
1445.76 230
1445.85 243
1445.94 252
1446.03 256
1446.11 255
1446.20 250
1446.29 242
1446.37 234
1446.46 227
1446.55 220
1446.64 216
1446.72 212
1446.81 210
1446.90 208
1446.98 208
1447.07 208
1447.16 210
1447.25 214
1447.33 217
1447.42 221
1447.51 224
1447.59 226
1447.68 227
1447.77 228
1447.86 229
1447.94 231
1448.03 235
1448.12 240
1448.20 247
1448.29 256
1448.38 265
1448.47 277
1448.55 291
1448.64 308
1448.73 328
1448.81 350
1448.90 375
1448.99 399
1449.08 421
1449.16 439
1449.25 450
1449.34 454
1449.43 451
1449.51 442
1449.60 430
1449.69 416
1449.77 406
1449.86 400
1449.95 399
1450.04 403
1450.12 411
1450.21 419
1450.30 426
1450.39 431
1450.47 432
1450.56 431
1450.65 428
1450.73 424
1450.82 420
1450.91 416
1451.00 411
1451.08 405
1451.17 396
1451.26 385
1451.35 371
1451.43 354
1451.52 336
1451.61 318
1451.69 302
1451.78 286
1451.87 273
1451.96 261
1452.04 250
1452.13 240
1452.22 230
1452.31 220
1452.39 210
1452.48 200
1452.57 191
1452.65 183
1452.74 176
1452.83 169
1452.92 163
1453.00 158
1453.09 154
1453.18 153
1453.27 153
1453.35 155
1453.44 158
1453.53 162
1453.62 166
1453.70 168
1453.79 168
1453.88 164
1453.97 157
1454.05 146
1454.14 132
1454.23 118
1454.31 105
1454.40 94
1454.49 88
1454.58 87
1454.66 90
1454.75 95
1454.84 100
1454.93 105
1455.01 107
1455.10 105
1455.19 99
1455.28 90
1455.36 79
1455.45 66
1455.54 52
1455.63 37
1455.71 22
1455.80 5
1455.89 0
1455.98 0
1456.06 0
1456.15 0
1456.24 0
1456.33 0
1456.41 0
1456.50 0
1456.59 19
1456.68 45
1456.76 69
1456.85 89
1456.94 105
1457.03 116
1457.11 122
1457.20 124
1457.29 123
1457.37 121
1457.46 119
1457.55 117
1457.64 117
1457.72 117
1457.81 117
1457.90 117
1457.99 117
1458.07 115
1458.16 113
1458.25 110
1458.34 107
1458.42 104
1458.51 100
1458.60 97
1458.69 93
1458.77 89
1458.86 84
1458.95 78
1459.04 71
1459.13 63
1459.21 55
1459.30 46
1459.39 39
1459.48 34
1459.56 34
1459.65 39
1459.74 49
1459.83 64
1459.91 83
1460.00 104
1460.09 123
1460.18 140
1460.26 152
1460.35 159
1460.44 161
1460.53 159
1460.61 156
1460.70 152
1460.79 150
1460.88 150
1460.96 153
1461.05 157
1461.14 163
1461.23 170
1461.31 176
1461.40 182
1461.49 186
1461.58 187
1461.66 183
1461.75 175
1461.84 163
1461.93 146
1462.01 127
1462.10 106
1462.19 87
1462.28 70
1462.37 56
1462.45 44
1462.54 35
1462.63 29
1462.72 24
1462.80 21
1462.89 20
1462.98 21
1463.07 25
1463.15 32
1463.24 43
1463.33 57
1463.42 73
1463.50 92
1463.59 111
1463.68 129
1463.77 146
1463.86 159
1463.94 167
1464.03 172
1464.12 172
1464.21 170
1464.29 166
1464.38 162
1464.47 159
1464.56 157
1464.64 156
1464.73 155
1464.82 154
1464.91 152
1465.00 149
1465.08 146
1465.17 144
1465.26 143
1465.35 145
1465.43 149
1465.52 155
1465.61 160
1465.70 166
1465.78 171
1465.87 175
1465.96 179
1466.05 181
1466.14 183
1466.22 183
1466.31 182
1466.40 178
1466.49 171
1466.57 163
1466.66 155
1466.75 148
1466.84 143
1466.93 142
1467.01 144
1467.10 149
1467.19 156
1467.28 164
1467.36 173
1467.45 181
1467.54 187
1467.63 190
1467.72 191
1467.80 188
1467.89 182
1467.98 175
1468.07 166
1468.15 159
1468.24 152
1468.33 147
1468.42 143
1468.51 138
1468.59 131
1468.68 122
1468.77 110
1468.86 96
1468.94 83
1469.03 71
1469.12 62
1469.21 59
1469.30 61
1469.38 67
1469.47 77
1469.56 89
1469.65 101
1469.74 111
1469.82 117
1469.91 118
1470.00 114
1470.09 106
1470.17 95
1470.26 83
1470.35 71
1470.44 62
1470.53 56
1470.61 54
1470.70 54
1470.79 56
1470.88 58
1470.97 60
1471.05 63
1471.14 68
1471.23 75
1471.32 85
1471.40 97
1471.49 109
1471.58 120
1471.67 128
1471.76 131
1471.84 128
1471.93 121
1472.02 111
1472.11 99
1472.20 87
1472.28 76
1472.37 66
1472.46 55
1472.55 43
1472.64 28
1472.72 13
1472.81 0
1472.90 0
1472.99 0
1473.08 0
1473.16 0
1473.25 0
1473.34 0
1473.43 0
1473.52 10
1473.60 24
1473.69 35
1473.78 41
1473.87 43
1473.96 41
1474.04 36
1474.13 31
1474.22 25
1474.31 18
1474.39 12
1474.48 7
1474.57 3
1474.66 1
1474.75 1
1474.83 4
1474.92 10
1475.01 17
1475.10 25
1475.19 31
1475.27 35
1475.36 37
1475.45 35
1475.54 30
1475.63 24
1475.72 17
1475.80 10
1475.89 3
1475.98 0
1476.07 0
1476.16 0
1476.24 0
1476.33 0
1476.42 0
1476.51 0
1476.60 0
1476.68 7
1476.77 23
1476.86 41
1476.95 60
1477.04 78
1477.12 97
1477.21 116
1477.30 135
1477.39 153
1477.48 170
1477.56 185
1477.65 195
1477.74 201
1477.83 201
1477.92 197
1478.00 189
1478.09 180
1478.18 170
1478.27 161
1478.36 156
1478.45 154
1478.53 156
1478.62 163
1478.71 173
1478.80 185
1478.89 197
1478.97 207
1479.06 214
1479.15 215
1479.24 211
1479.33 200
1479.41 184
1479.50 162
1479.59 139
1479.68 114
1479.77 90
1479.86 70
1479.94 55
1480.03 47
1480.12 47
1480.21 54
1480.30 67
1480.38 83
1480.47 99
1480.56 112
1480.65 119
1480.74 119
1480.83 111
1480.91 97
1481.00 80
1481.09 65
1481.18 53
1481.27 48
1481.35 49
1481.44 57
1481.53 70
1481.62 86
1481.71 103
1481.80 118
1481.88 130
1481.97 139
1482.06 144
1482.15 145
1482.24 143
1482.32 139
1482.41 134
1482.50 130
1482.59 127
1482.68 128
1482.77 131
1482.85 136
1482.94 143
1483.03 150
1483.12 156
1483.21 160
1483.30 163
1483.38 163
1483.47 161
1483.56 159
1483.65 157
1483.74 155
1483.82 153
1483.91 150
1484.00 145
1484.09 139
1484.18 131
1484.27 124
1484.35 118
1484.44 116
1484.53 119
1484.62 124
1484.71 131
1484.80 137
1484.88 140
1484.97 140
1485.06 138
1485.15 134
1485.24 131
1485.33 130
1485.41 131
1485.50 133
1485.59 135
1485.68 137
1485.77 137
1485.86 137
1485.94 138
1486.03 141
1486.12 148
1486.21 158
1486.30 173
1486.39 189
1486.47 206
1486.56 221
1486.65 235
1486.74 244
1486.83 251
1486.92 256
1487.00 261
1487.09 266
1487.18 274
1487.27 283
1487.36 293
1487.45 301
1487.53 306
1487.62 303
1487.71 294
1487.80 277
1487.89 257
1487.98 237
1488.06 221
1488.15 212
1488.24 212
1488.33 219
1488.42 229
1488.51 241
1488.59 251
1488.68 256
1488.77 257
1488.86 254
1488.95 251
1489.04 248
1489.13 247
1489.21 246
1489.30 244
1489.39 239
1489.48 231
1489.57 217
1489.66 201
1489.74 183
1489.83 166
1489.92 153
1490.01 144
1490.10 140
1490.19 140
1490.28 142
1490.36 143
1490.45 143
1490.54 141
1490.63 138
1490.72 134
1490.81 133
1490.89 134
1490.98 138
1491.07 145
1491.16 153
1491.25 161
1491.34 168
1491.43 172
1491.51 173
1491.60 172
1491.69 169
1491.78 165
1491.87 162
1491.96 159
1492.04 157
1492.13 156
1492.22 155
1492.31 155
1492.40 154
1492.49 154
1492.58 153
1492.66 152
1492.75 152
1492.84 153
1492.93 155
1493.02 156
1493.11 156
1493.20 154
1493.28 148
1493.37 138
1493.46 124
1493.55 106
1493.64 86
1493.73 67
1493.82 51
1493.90 41
1493.99 37
1494.08 41
1494.17 50
1494.26 64
1494.35 80
1494.44 94
1494.52 106
1494.61 112
1494.70 115
1494.79 114
1494.88 112
1494.97 110
1495.06 109
1495.14 110
1495.23 114
1495.32 120
1495.41 128
1495.50 137
1495.59 147
1495.68 156
1495.76 164
1495.85 170
1495.94 173
1496.03 173
1496.12 170
1496.21 163
1496.30 152
1496.39 138
1496.47 122
1496.56 105
1496.65 87
1496.74 71
1496.83 58
1496.92 47
1497.01 40
1497.09 35
1497.18 32
1497.27 29
1497.36 25
1497.45 21
1497.54 16
1497.63 11
1497.72 7
1497.80 5
1497.89 5
1497.98 7
1498.07 9
1498.16 11
1498.25 10
1498.34 8
1498.42 3
1498.51 0
1498.60 0
1498.69 0
1498.78 0
1498.87 0
1498.96 0
1499.05 0
1499.13 2
1499.22 8
1499.31 14
1499.40 19
1499.49 24
1499.58 30
1499.67 37
1499.76 45
1499.84 53
1499.93 62
1500.02 69
1500.11 75
1500.20 80
1500.29 82
1500.38 83
1500.47 83
1500.55 83
1500.64 81
1500.73 79
1500.82 77
1500.91 75
1501.00 72
1501.09 70
1501.18 69
1501.26 69
1501.35 69
1501.44 69
1501.53 70
1501.62 70
1501.71 72
1501.80 75
1501.89 80
1501.97 86
1502.06 93
1502.15 100
1502.24 106
1502.33 111
1502.42 116
1502.51 119
1502.60 124
1502.69 128
1502.77 134
1502.86 138
1502.95 141
1503.04 141
1503.13 139
1503.22 133
1503.31 126
1503.40 117
1503.48 108
1503.57 102
1503.66 99
1503.75 100
1503.84 104
1503.93 113
1504.02 123
1504.11 134
1504.20 142
1504.28 147
1504.37 146
1504.46 140
1504.55 128
1504.64 114
1504.73 100
1504.82 89
1504.91 84
1505.00 86
1505.08 95
1505.17 109
1505.26 127
1505.35 144
1505.44 159
1505.53 172
1505.62 181
1505.71 189
1505.80 196
1505.88 203
1505.97 211
1506.06 220
1506.15 230
1506.24 240
1506.33 251
1506.42 260
1506.51 268
1506.60 273
1506.69 275
1506.77 273
1506.86 268
1506.95 260
1507.04 252
1507.13 245
1507.22 239
1507.31 235
1507.40 232
1507.49 228
1507.57 223
1507.66 214
1507.75 202
1507.84 188
1507.93 173
1508.02 160
1508.11 150
1508.20 143
1508.29 141
1508.38 142
1508.46 146
1508.55 152
1508.64 158
1508.73 164
1508.82 169
1508.91 173
1509.00 175
1509.09 175
1509.18 173
1509.27 170
1509.35 165
1509.44 162
1509.53 159
1509.62 157
1509.71 157
1509.80 156
1509.89 155
1509.98 153
1510.07 149
1510.16 143
1510.25 137
1510.33 132
1510.42 129
1510.51 130
1510.60 134
1510.69 142
1510.78 152
1510.87 164
1510.96 175
1511.05 183
1511.14 189
1511.22 190
1511.31 187
1511.40 181
1511.49 173
1511.58 166
1511.67 159
1511.76 154
1511.85 152
1511.94 151
1512.03 151
1512.12 150
1512.20 148
1512.29 144
1512.38 138
1512.47 132
1512.56 127
1512.65 124
1512.74 125
1512.83 130
1512.92 140
1513.01 153
1513.10 168
1513.19 184
1513.27 200
1513.36 214
1513.45 226
1513.54 236
1513.63 245
1513.72 253
1513.81 261
1513.90 266
1513.99 269
1514.08 270
1514.17 267
1514.26 261
1514.34 252
1514.43 241
1514.52 230
1514.61 220
1514.70 212
1514.79 208
1514.88 207
1514.97 210
1515.06 214
1515.15 218
1515.24 220
1515.33 220
1515.41 216
1515.50 209
1515.59 201
1515.68 193
1515.77 188
1515.86 186
1515.95 187
1516.04 191
1516.13 197
1516.22 202
1516.31 206
1516.40 206
1516.49 201
1516.57 191
1516.66 178
1516.75 163
1516.84 150
1516.93 139
1517.02 133
1517.11 132
1517.20 135
1517.29 141
1517.38 148
1517.47 153
1517.56 156
1517.65 156
1517.73 153
1517.82 147
1517.91 139
1518.00 130
1518.09 121
1518.18 113
1518.27 109
1518.36 108
1518.45 111
1518.54 117
1518.63 127
1518.72 138
1518.81 148
1518.90 156
1518.98 161
1519.07 164
1519.16 166
1519.25 168
1519.34 171
1519.43 175
1519.52 181
1519.61 188
1519.70 194
1519.79 198
1519.88 198
1519.97 195
1520.06 188
1520.15 177
1520.24 164
1520.32 152
1520.41 141
1520.50 133
1520.59 128
1520.68 126
1520.77 126
1520.86 128
1520.95 129
1521.04 129
1521.13 129
1521.22 128
1521.31 126
1521.40 123
1521.49 118
1521.58 111
1521.67 101
1521.75 88
1521.84 72
1521.93 55
1522.02 40
1522.11 28
1522.20 21
1522.29 22
1522.38 29
1522.47 42
1522.56 60
1522.65 81
1522.74 102
1522.83 122
1522.92 139
1523.01 154
1523.10 166
1523.19 176
1523.27 183
1523.36 188
1523.45 191
1523.54 193
1523.63 192
1523.72 191
1523.81 190
1523.90 190
1523.99 190
1524.08 192
1524.17 194
1524.26 196
1524.35 196
1524.44 194
1524.53 189
1524.62 181
1524.71 169
1524.80 156
1524.88 143
1524.97 130
1525.06 120
1525.15 114
1525.24 112
1525.33 113
1525.42 117
1525.51 122
1525.60 128
1525.69 134
1525.78 141
1525.87 148
1525.96 158
1526.05 169
1526.14 181
1526.23 191
1526.32 199
1526.41 203
1526.50 202
1526.59 198
1526.68 193
1526.76 189
1526.85 187
1526.94 187
1527.03 190
1527.12 194
1527.21 199
1527.30 203
1527.39 205
1527.48 203
1527.57 198
1527.66 190
1527.75 180
1527.84 169
1527.93 157
1528.02 146
1528.11 137
1528.20 129
1528.29 123
1528.38 120
1528.47 119
1528.56 120
1528.65 123
1528.74 126
1528.82 129
1528.91 132
1529.00 134
1529.09 136
1529.18 137
1529.27 137
1529.36 137
1529.45 136
1529.54 136
1529.63 135
1529.72 135
1529.81 138
1529.90 143
1529.99 150
1530.08 159
1530.17 168
1530.26 174
1530.35 178
1530.44 177
1530.53 170
1530.62 160
1530.71 145
1530.80 127
1530.89 108
1530.98 88
1531.07 68
1531.16 51
1531.24 35
1531.33 22
1531.42 10
1531.51 0
1531.60 0
1531.69 0
1531.78 0
1531.87 0
1531.96 0
1532.05 0
1532.14 0
1532.23 0
1532.32 8
1532.41 17
1532.50 26
1532.59 35
1532.68 44
1532.77 52
1532.86 61
1532.95 69
1533.04 75
1533.13 79
1533.22 82
1533.31 82
1533.40 81
1533.49 80
1533.58 78
1533.67 76
1533.76 73
1533.85 71
1533.94 69
1534.03 67
1534.12 66
1534.21 65
1534.29 64
1534.38 62
1534.47 59
1534.56 56
1534.65 53
1534.74 52
1534.83 55
1534.92 62
1535.01 74
1535.10 87
1535.19 101
1535.28 113
1535.37 122
1535.46 127
1535.55 129
1535.64 129
1535.73 129
1535.82 129
1535.91 128
1536.00 125
1536.09 119
1536.18 111
1536.27 100
1536.36 88
1536.45 76
1536.54 67
1536.63 62
1536.72 60
1536.81 62
1536.90 68
1536.99 76
1537.08 86
1537.17 98
1537.26 109
1537.35 120
1537.44 130
1537.53 138
1537.62 144
1537.71 149
1537.80 153
1537.89 160
1537.98 168
1538.07 179
1538.16 192
1538.25 204
1538.34 214
1538.43 221
1538.52 224
1538.61 225
1538.70 225
1538.79 224
1538.88 224
1538.97 225
1539.06 225
1539.15 224
1539.24 223
1539.33 221
1539.42 221
1539.51 222
1539.60 227
1539.69 235
1539.78 244
1539.86 253
1539.95 261
1540.04 267
1540.13 272
1540.22 275
1540.31 277
1540.40 280
1540.49 282
1540.58 285
1540.67 287
1540.76 288
1540.85 290
1540.94 293
1541.03 298
1541.12 304
1541.21 311
1541.30 318
1541.39 321
1541.48 320
1541.57 314
1541.66 303
1541.75 289
1541.84 273
1541.93 257
1542.02 242
1542.11 228
1542.20 215
1542.29 204
1542.38 194
1542.47 188
1542.56 183
1542.65 180
1542.74 179
1542.83 178
1542.92 176
1543.01 172
1543.10 165
1543.19 157
1543.28 150
1543.37 145
1543.46 144
1543.55 145
1543.64 149
1543.73 156
1543.82 164
1543.91 172
1544.00 182
1544.09 193
1544.18 204
1544.27 216
1544.36 227
1544.45 237
1544.54 244
1544.63 249
1544.72 252
1544.81 252
1544.90 251
1544.99 249
1545.08 244
1545.17 237
1545.26 229
1545.36 219
1545.45 209
1545.54 201
1545.63 195
1545.72 193
1545.81 194
1545.90 197
1545.99 201
1546.08 204
1546.17 206
1546.26 207
1546.35 209
1546.44 212
1546.53 216
1546.62 221
1546.71 226
1546.80 228
1546.89 225
1546.98 217
1547.07 202
1547.16 183
1547.25 162
1547.34 142
1547.43 124
1547.52 111
1547.61 103
1547.70 96
1547.79 92
1547.88 87
1547.97 82
1548.06 78
1548.15 75
1548.24 75
1548.33 79
1548.42 86
1548.51 94
1548.60 102
1548.69 107
1548.78 108
1548.87 105
1548.96 98
1549.05 87
1549.14 74
1549.23 61
1549.32 47
1549.41 36
1549.50 27
1549.59 21
1549.68 19
1549.77 22
1549.86 28
1549.95 36
1550.04 44
1550.13 51
1550.22 54
1550.31 52
1550.40 44
1550.49 30
1550.58 12
1550.67 0
1550.76 0
1550.85 0
1550.95 0
1551.04 0
1551.13 0
1551.22 0
1551.31 0
1551.40 14
1551.49 36
1551.58 57
1551.67 74
1551.76 89
1551.85 101
1551.94 110
1552.03 116
1552.12 119
1552.21 118
1552.30 114
1552.39 107
1552.48 97
1552.57 84
1552.66 71
1552.75 57
1552.84 43
1552.93 30
1553.02 18
1553.11 7
1553.20 0
1553.29 0
1553.38 0
1553.47 0
1553.56 0
1553.65 0
1553.74 0
1553.83 3
1553.92 24
1554.01 50
1554.11 78
1554.20 105
1554.29 128
1554.38 144
1554.47 153
1554.56 154
1554.65 149
1554.74 140
1554.83 130
1554.92 122
1555.01 118
1555.10 119
1555.19 122
1555.28 128
1555.37 133
1555.46 136
1555.55 135
1555.64 129
1555.73 118
1555.82 103
1555.91 85
1556.00 64
1556.09 43
1556.18 22
1556.27 6
1556.36 0
1556.45 0
1556.55 0
1556.64 0
1556.73 0
1556.82 1
1556.91 9
1557.00 17
1557.09 25
1557.18 33
1557.27 41
1557.36 49
1557.45 56
1557.54 62
1557.63 68
1557.72 74
1557.81 80
1557.90 87
1557.99 95
1558.08 103
1558.17 111
1558.26 117
1558.35 120
1558.44 119
1558.53 114
1558.63 106
1558.72 96
1558.81 88
1558.90 80
1558.99 77
1559.08 77
1559.17 82
1559.26 91
1559.35 104
1559.44 119
1559.53 134
1559.62 147
1559.71 157
1559.80 162
1559.89 162
1559.98 159
1560.07 153
1560.16 147
1560.25 142
1560.34 140
1560.44 141
1560.53 143
1560.62 147
1560.71 149
1560.80 149
1560.89 145
1560.98 137
1561.07 126
1561.16 112
1561.25 98
1561.34 84
1561.43 71
1561.52 59
1561.61 47
1561.70 35
1561.79 22
1561.88 9
1561.97 0
1562.06 0
1562.16 0
1562.25 0
1562.34 0
1562.43 0
1562.52 13
1562.61 32
1562.70 54
1562.79 79
1562.88 104
1562.97 129
1563.06 153
1563.15 174
1563.24 193
1563.33 207
1563.42 219
1563.51 229
1563.60 236
1563.70 242
1563.79 249
1563.88 256
1563.97 266
1564.06 279
1564.15 295
1564.24 313
1564.33 331
1564.42 346
1564.51 357
1564.60 363
1564.69 364
1564.78 362
1564.87 360
1564.96 360
1565.06 365
1565.15 375
1565.24 390
1565.33 408
1565.42 427
1565.51 446
1565.60 464
1565.69 481
1565.78 498
1565.87 514
1565.96 531
1566.05 548
1566.14 564
1566.23 579
1566.32 592
1566.42 603
1566.51 613
1566.60 623
1566.69 633
1566.78 642
1566.87 652
1566.96 660
1567.05 669
1567.14 676
1567.23 683
1567.32 689
1567.41 694
1567.50 700
1567.59 705
1567.69 709
1567.78 712
1567.87 716
1567.96 721
1568.05 728
1568.14 737
1568.23 747
1568.32 760
1568.41 775
1568.50 793
1568.59 814
1568.68 839
1568.77 868
1568.86 900
1568.96 935
1569.05 968
1569.14 997
1569.23 1019
1569.32 1033
1569.41 1041
1569.50 1046
1569.59 1050
1569.68 1058
1569.77 1070
1569.86 1087
1569.95 1106
1570.05 1121
1570.14 1130
1570.23 1132
1570.32 1124
1570.41 1109
1570.50 1091
1570.59 1073
1570.68 1057
1570.77 1046
1570.86 1040
1570.95 1037
1571.04 1037
1571.13 1037
1571.23 1037
1571.32 1036
1571.41 1033
1571.50 1030
1571.59 1027
1571.68 1024
1571.77 1020
1571.86 1014
1571.95 1004
1572.04 989
1572.13 968
1572.22 943
1572.32 913
1572.41 881
1572.50 849
1572.59 819
1572.68 792
1572.77 770
1572.86 751
1572.95 737
1573.04 727
1573.13 720
1573.22 716
1573.32 713
1573.41 712
1573.50 709
1573.59 705
1573.68 697
1573.77 684
1573.86 666
1573.95 642
1574.04 614
1574.13 583
1574.22 549
1574.32 517
1574.41 486
1574.50 460
1574.59 437
1574.68 420
1574.77 408
1574.86 400
1574.95 396
1575.04 395
1575.13 395
1575.22 395
1575.32 393
1575.41 388
1575.50 379
1575.59 367
1575.68 353
1575.77 340
1575.86 329
1575.95 322
1576.04 319
1576.13 319
1576.23 322
1576.32 325
1576.41 328
1576.50 329
1576.59 327
1576.68 324
1576.77 320
1576.86 316
1576.95 313
1577.04 313
1577.14 315
1577.23 319
1577.32 324
1577.41 329
1577.50 331
1577.59 330
1577.68 325
1577.77 316
1577.86 306
1577.95 296
1578.05 287
1578.14 280
1578.23 277
1578.32 275
1578.41 274
1578.50 273
1578.59 271
1578.68 267
1578.77 262
1578.86 255
1578.96 248
1579.05 241
1579.14 234
1579.23 227
1579.32 219
1579.41 212
1579.50 203
1579.59 195
1579.68 186
1579.78 178
1579.87 171
1579.96 165
1580.05 162
1580.14 160
1580.23 161
1580.32 164
1580.41 169
1580.50 174
1580.60 181
1580.69 187
1580.78 193
1580.87 199
1580.96 205
1581.05 211
1581.14 217
1581.23 224
1581.32 231
1581.42 239
1581.51 247
1581.60 256
1581.69 264
1581.78 273
1581.87 283
1581.96 293
1582.05 303
1582.14 313
1582.24 323
1582.33 330
1582.42 335
1582.51 338
1582.60 337
1582.69 334
1582.78 331
1582.87 327
1582.96 323
1583.06 319
1583.15 315
1583.24 309
1583.33 302
1583.42 293
1583.51 283
1583.60 273
1583.69 266
1583.79 262
1583.88 261
1583.97 264
1584.06 269
1584.15 274
1584.24 279
1584.33 285
1584.42 290
1584.52 296
1584.61 304
1584.70 314
1584.79 325
1584.88 335
1584.97 342
1585.06 345
1585.15 342
1585.24 334
1585.34 322
1585.43 307
1585.52 292
1585.61 280
1585.70 272
1585.79 267
1585.88 266
1585.97 265
1586.07 264
1586.16 262
1586.25 258
1586.34 254
1586.43 251
1586.52 251
1586.61 255
1586.71 264
1586.80 277
1586.89 292
1586.98 306
1587.07 315
1587.16 320
1587.25 319
1587.34 314
1587.44 305
1587.53 297
1587.62 290
1587.71 285
1587.80 283
1587.89 280
1587.98 276
1588.07 269
1588.17 259
1588.26 246
1588.35 233
1588.44 222
1588.53 215
1588.62 211
1588.71 209
1588.81 206
1588.90 200
1588.99 188
1589.08 171
1589.17 147
1589.26 122
1589.35 96
1589.44 73
1589.54 54
1589.63 40
1589.72 29
1589.81 21
1589.90 13
1589.99 7
1590.08 2
1590.18 0
1590.27 0
1590.36 1
1590.45 5
1590.54 8
1590.63 9
1590.72 7
1590.82 2
1590.91 0
1591.00 0
1591.09 0
1591.18 0
1591.27 0
1591.36 7
1591.46 22
1591.55 38
1591.64 54
1591.73 70
1591.82 85
1591.91 98
1592.00 110
1592.10 121
1592.19 130
1592.28 139
1592.37 147
1592.46 153
1592.55 159
1592.64 163
1592.74 167
1592.83 171
1592.92 176
1593.01 182
1593.10 189
1593.19 197
1593.28 206
1593.38 213
1593.47 219
1593.56 221
1593.65 220
1593.74 216
1593.83 210
1593.92 204
1594.02 198
1594.11 194
1594.20 190
1594.29 186
1594.38 180
1594.47 171
1594.56 160
1594.66 147
1594.75 135
1594.84 124
1594.93 116
1595.02 112
1595.11 113
1595.21 117
1595.30 124
1595.39 133
1595.48 141
1595.57 148
1595.66 152
1595.75 153
1595.85 152
1595.94 149
1596.03 145
1596.12 140
1596.21 135
1596.30 129
1596.40 122
1596.49 114
1596.58 106
1596.67 99
1596.76 95
1596.85 95
1596.94 102
1597.04 113
1597.13 128
1597.22 143
1597.31 155
1597.40 162
1597.49 163
1597.59 160
1597.68 153
1597.77 146
1597.86 141
1597.95 139
1598.04 141
1598.14 148
1598.23 157
1598.32 169
1598.41 180
1598.50 190
1598.59 197
1598.69 201
1598.78 200
1598.87 195
1598.96 185
1599.05 171
1599.14 156
1599.24 140
1599.33 126
1599.42 113
1599.51 105
1599.60 100
1599.69 100
1599.78 105
1599.88 113
1599.97 124
1600.06 139
1600.15 156
1600.24 174
1600.33 192
1600.43 211
1600.52 228
1600.61 244
1600.70 258
1600.79 272
1600.88 284
1600.98 294
1601.07 301
1601.16 304
1601.25 300
1601.34 289
1601.44 270
1601.53 246
1601.62 220
1601.71 194
1601.80 174
1601.89 163
1601.99 162
1602.08 171
1602.17 188
1602.26 210
1602.35 233
1602.44 253
1602.54 269
1602.63 279
1602.72 284
1602.81 284
1602.90 279
1602.99 272
1603.09 263
1603.18 251
1603.27 238
1603.36 225
1603.45 213
1603.54 203
1603.64 196
1603.73 193
1603.82 193
1603.91 197
1604.00 204
1604.10 213
1604.19 225
1604.28 238
1604.37 253
1604.46 267
1604.55 280
1604.65 291
1604.74 297
1604.83 299
1604.92 297
1605.01 293
1605.11 288
1605.20 286
1605.29 286
1605.38 289
1605.47 294
1605.56 299
1605.66 301
1605.75 300
1605.84 295
1605.93 288
1606.02 279
1606.12 271
1606.21 264
1606.30 257
1606.39 251
1606.48 244
1606.57 235
1606.67 225
1606.76 214
1606.85 203
1606.94 195
1607.03 189
1607.13 186
1607.22 187
1607.31 190
1607.40 195
1607.49 200
1607.59 203
1607.68 204
1607.77 203
1607.86 199
1607.95 191
1608.04 181
1608.14 170
1608.23 158
1608.32 148
1608.41 140
1608.50 135
1608.60 135
1608.69 139
1608.78 147
1608.87 159
1608.96 175
1609.06 194
1609.15 215
1609.24 237
1609.33 260
1609.42 281
1609.52 300
1609.61 316
1609.70 327
1609.79 334
1609.88 335
1609.97 333
1610.07 326
1610.16 318
1610.25 307
1610.34 295
1610.43 284
1610.53 275
1610.62 269
1610.71 265
1610.80 266
1610.89 270
1610.99 278
1611.08 288
1611.17 300
1611.26 313
1611.35 325
1611.45 333
1611.54 338
1611.63 336
1611.72 328
1611.81 315
1611.91 296
1612.00 275
1612.09 253
1612.18 232
1612.27 215
1612.37 202
1612.46 193
1612.55 188
1612.64 185
1612.73 185
1612.83 184
1612.92 184
1613.01 185
1613.10 187
1613.19 191
1613.29 198
1613.38 208
1613.47 220
1613.56 233
1613.65 246
1613.75 258
1613.84 268
1613.93 276
1614.02 282
1614.11 289
1614.21 296
1614.30 303
1614.39 311
1614.48 319
1614.58 325
1614.67 329
1614.76 328
1614.85 322
1614.94 311
1615.04 297
1615.13 283
1615.22 269
1615.31 259
1615.40 252
1615.50 250
1615.59 251
1615.68 252
1615.77 253
1615.86 253
1615.96 252
1616.05 251
1616.14 252
1616.23 256
1616.33 262
1616.42 269
1616.51 276
1616.60 281
1616.69 283
1616.79 280
1616.88 274
1616.97 266
1617.06 255
1617.15 244
1617.25 233
1617.34 225
1617.43 220
1617.52 218
1617.62 220
1617.71 224
1617.80 228
1617.89 231
1617.98 231
1618.08 227
1618.17 222
1618.26 216
1618.35 212
1618.44 210
1618.54 211
1618.63 214
1618.72 216
1618.81 217
1618.91 214
1619.00 206
1619.09 194
1619.18 179
1619.27 165
1619.37 155
1619.46 151
1619.55 154
1619.64 163
1619.74 178
1619.83 195
1619.92 212
1620.01 226
1620.10 237
1620.20 243
1620.29 244
1620.38 242
1620.47 236
1620.57 228
1620.66 220
1620.75 212
1620.84 205
1620.93 199
1621.03 194
1621.12 188
1621.21 182
1621.30 175
1621.40 167
1621.49 158
1621.58 147
1621.67 135
1621.77 120
1621.86 104
1621.95 86
1622.04 67
1622.13 49
1622.23 32
1622.32 19
1622.41 9
1622.50 1
1622.60 0
1622.69 0
1622.78 0
1622.87 0
1622.97 0
1623.06 0
1623.15 0
1623.24 0
1623.33 4
1623.43 19
1623.52 33
1623.61 43
1623.70 50
1623.80 52
1623.89 51
1623.98 50
1624.07 51
1624.17 55
1624.26 63
1624.35 73
1624.44 83
1624.54 91
1624.63 94
1624.72 91
1624.81 83
1624.90 71
1625.00 59
1625.09 51
1625.18 48
1625.27 54
1625.37 66
1625.46 84
1625.55 102
1625.64 117
1625.74 126
1625.83 126
1625.92 118
1626.01 103
1626.11 84
1626.20 66
1626.29 50
1626.38 39
1626.48 32
1626.57 30
1626.66 29
1626.75 28
1626.84 26
1626.94 22
1627.03 18
1627.12 12
1627.21 7
1627.31 2
1627.40 0
1627.49 0
1627.58 0
1627.68 0
1627.77 0
1627.86 0
1627.95 0
1628.05 0
1628.14 0
1628.23 12
1628.32 29
1628.42 49
1628.51 70
1628.60 90
1628.69 107
1628.79 119
1628.88 128
1628.97 133
1629.06 136
1629.16 137
1629.25 137
1629.34 134
1629.43 128
1629.53 119
1629.62 105
1629.71 89
1629.80 71
1629.90 52
1629.99 35
1630.08 21
1630.17 9
1630.27 1
1630.36 0
1630.45 0
1630.54 0
1630.64 0
1630.73 0
1630.82 0
1630.91 0
1631.01 0
1631.10 0
1631.19 0
1631.28 3
1631.38 8
1631.47 16
1631.56 26
1631.65 35
1631.75 42
1631.84 46
1631.93 49
1632.02 52
1632.12 56
1632.21 62
1632.30 73
1632.40 87
1632.49 101
1632.58 113
1632.67 119
1632.77 118
1632.86 109
1632.95 94
1633.04 76
1633.14 57
1633.23 40
1633.32 27
1633.41 19
1633.51 14
1633.60 13
1633.69 15
1633.78 18
1633.88 24
1633.97 32
1634.06 40
1634.15 49
1634.25 55
1634.34 59
1634.43 59
1634.53 56
1634.62 52
1634.71 48
1634.80 46
1634.90 49
1634.99 56
1635.08 67
1635.17 80
1635.27 91
1635.36 99
1635.45 103
1635.54 102
1635.64 96
1635.73 86
1635.82 75
1635.92 64
1636.01 54
1636.10 45
1636.19 38
1636.29 33
1636.38 28
1636.47 25
1636.56 25
1636.66 29
1636.75 37
1636.84 51
1636.94 72
1637.03 96
1637.12 122
1637.21 148
1637.31 171
1637.40 188
1637.49 200
1637.58 207
1637.68 211
1637.77 212
1637.86 213
1637.96 214
1638.05 216
1638.14 219
1638.23 222
1638.33 224
1638.42 224
1638.51 222
1638.60 217
1638.70 209
1638.79 199
1638.88 187
1638.98 173
1639.07 159
1639.16 144
1639.25 129
1639.35 112
1639.44 94
1639.53 76
1639.62 58
1639.72 41
1639.81 28
1639.90 19
1640.00 17
1640.09 22
1640.18 34
1640.27 50
1640.37 69
1640.46 89
1640.55 107
1640.65 123
1640.74 135
1640.83 142
1640.92 147
1641.02 149
1641.11 150
1641.20 150
1641.30 149
1641.39 148
1641.48 145
1641.57 141
1641.67 135
1641.76 128
1641.85 119
1641.95 111
1642.04 105
1642.13 103
1642.22 107
1642.32 117
1642.41 132
1642.50 149
1642.60 165
1642.69 178
1642.78 185
1642.87 186
1642.97 182
1643.06 174
1643.15 166
1643.25 158
1643.34 152
1643.43 150
1643.52 150
1643.62 152
1643.71 153
1643.80 152
1643.90 148
1643.99 141
1644.08 131
1644.17 121
1644.27 112
1644.36 107
1644.45 109
1644.55 116
1644.64 130
1644.73 148
1644.83 170
1644.92 194
1645.01 218
1645.10 239
1645.20 257
1645.29 271
1645.38 279
1645.48 282
1645.57 280
1645.66 275
1645.75 267
1645.85 258
1645.94 249
1646.03 241
1646.13 234
1646.22 228
1646.31 221
1646.41 215
1646.50 210
1646.59 205
1646.68 200
1646.78 197
1646.87 196
1646.96 196
1647.06 197
1647.15 198
1647.24 200
1647.34 202
1647.43 203
1647.52 204
1647.61 205
1647.71 207
1647.80 210
1647.89 214
1647.99 219
1648.08 224
1648.17 227
1648.27 227
1648.36 224
1648.45 218
1648.54 210
1648.64 199
1648.73 187
1648.82 174
1648.92 159
1649.01 144
1649.10 130
1649.20 117
1649.29 106
1649.38 100
1649.48 96
1649.57 94
1649.66 93
1649.75 91
1649.85 87
1649.94 81
1650.03 73
1650.13 66
1650.22 60
1650.31 58
1650.41 60
1650.50 65
1650.59 71
1650.69 77
1650.78 81
1650.87 82
1650.96 79
1651.06 73
1651.15 66
1651.24 60
1651.34 56
1651.43 53
1651.52 53
1651.62 55
1651.71 57
1651.80 60
1651.90 62
1651.99 63
1652.08 65
1652.18 67
1652.27 70
1652.36 73
1652.45 78
1652.55 83
1652.64 89
1652.73 94
1652.83 99
1652.92 103
1653.01 108
1653.11 112
1653.20 117
1653.29 121
1653.39 125
1653.48 126
1653.57 125
1653.67 120
1653.76 110
1653.85 97
1653.95 80
1654.04 62
1654.13 44
1654.23 28
1654.32 16
1654.41 8
1654.50 5
1654.60 4
1654.69 4
1654.78 5
1654.88 4
1654.97 2
1655.06 0
1655.16 0
1655.25 0
1655.34 0
1655.44 0
1655.53 0
1655.62 3
1655.72 16
1655.81 31
1655.90 46
1656.00 58
1656.09 66
1656.18 70
1656.28 70
1656.37 69
1656.46 68
1656.56 68
1656.65 70
1656.74 75
1656.84 80
1656.93 85
1657.02 89
1657.12 90
1657.21 88
1657.30 84
1657.40 76
1657.49 67
1657.58 56
1657.68 46
1657.77 38
1657.86 32
1657.96 30
1658.05 31
1658.14 33
1658.24 36
1658.33 39
1658.42 41
1658.52 42
1658.61 43
1658.70 44
1658.80 46
1658.89 49
1658.98 50
1659.08 51
1659.17 49
1659.26 44
1659.36 37
1659.45 28
1659.54 20
1659.64 13
1659.73 8
1659.82 7
1659.92 9
1660.01 14
1660.10 20
1660.20 26
1660.29 31
1660.38 33
1660.48 33
1660.57 32
1660.66 32
1660.76 34
1660.85 41
1660.94 52
1661.04 67
1661.13 84
1661.22 100
1661.32 114
1661.41 123
1661.50 127
1661.60 125
1661.69 118
1661.78 109
1661.88 100
1661.97 92
1662.06 87
1662.16 86
1662.25 90
1662.34 95
1662.44 102
1662.53 108
1662.62 112
1662.72 114
1662.81 115
1662.90 116
1663.00 117
1663.09 119
1663.18 123
1663.28 129
1663.37 136
1663.47 144
1663.56 153
1663.65 161
1663.75 168
1663.84 173
1663.93 177
1664.03 178
1664.12 178
1664.21 178
1664.31 178
1664.40 178
1664.49 179
1664.59 179
1664.68 178
1664.77 175
1664.87 169
1664.96 162
1665.05 155
1665.15 150
1665.24 149
1665.33 153
1665.43 161
1665.52 173
1665.62 186
1665.71 197
1665.80 207
1665.90 212
1665.99 213
1666.08 208
1666.18 198
1666.27 184
1666.36 166
1666.46 144
1666.55 121
1666.64 97
1666.74 76
1666.83 57
1666.93 43
1667.02 33
1667.11 26
1667.21 24
1667.30 24
1667.39 27
1667.49 31
1667.58 35
1667.67 40
1667.77 43
1667.86 46
1667.95 49
1668.05 54
1668.14 59
1668.24 67
1668.33 74
1668.42 79
1668.52 80
1668.61 76
1668.70 65
1668.80 50
1668.89 33
1668.98 17
1669.08 5
1669.17 0
1669.26 0
1669.36 1
1669.45 10
1669.55 22
1669.64 37
1669.73 52
1669.83 68
1669.92 83
1670.01 97
1670.11 109
1670.20 119
1670.29 127
1670.39 133
1670.48 137
1670.58 140
1670.67 141
1670.76 140
1670.86 138
1670.95 136
1671.04 135
1671.14 134
1671.23 133
1671.33 134
1671.42 136
1671.51 139
1671.61 142
1671.70 144
1671.79 146
1671.89 147
1671.98 147
1672.07 145
1672.17 139
1672.26 129
1672.36 115
1672.45 96
1672.54 73
1672.64 48
1672.73 25
1672.82 4
1672.92 0
1673.01 0
1673.11 0
1673.20 0
1673.29 0
1673.39 0
1673.48 5
1673.57 14
1673.67 21
1673.76 24
1673.86 23
1673.95 17
1674.04 8
1674.14 0
1674.23 0
1674.32 0
1674.42 0
1674.51 0
1674.61 0
1674.70 3
1674.79 17
1674.89 31
1674.98 43
1675.07 51
1675.17 54
1675.26 53
1675.36 47
1675.45 38
1675.54 27
1675.64 18
1675.73 13
1675.83 12
1675.92 16
1676.01 24
1676.11 35
1676.20 48
1676.29 59
1676.39 68
1676.48 75
1676.58 81
1676.67 88
1676.76 96
1676.86 107
1676.95 121
1677.04 138
1677.14 154
1677.23 166
1677.33 173
1677.42 173
1677.51 165
1677.61 149
1677.70 127
1677.80 102
1677.89 77
1677.98 55
1678.08 37
1678.17 26
1678.27 20
1678.36 19
1678.45 20
1678.55 22
1678.64 24
1678.73 25
1678.83 25
1678.92 26
1679.02 28
1679.11 32
1679.20 38
1679.30 46
1679.39 56
1679.49 66
1679.58 75
1679.67 84
1679.77 93
1679.86 102
1679.96 112
1680.05 124
1680.14 138
1680.24 154
1680.33 170
1680.42 186
1680.52 199
1680.61 209
1680.71 215
1680.80 217
1680.89 216
1680.99 213
1681.08 210
1681.18 207
1681.27 204
1681.36 201
1681.46 194
1681.55 182
1681.65 165
1681.74 143
1681.83 119
1681.93 97
1682.02 80
1682.12 71
1682.21 70
1682.30 77
1682.40 89
1682.49 101
1682.59 113
1682.68 121
1682.77 125
1682.87 126
1682.96 126
1683.06 126
1683.15 129
1683.24 135
1683.34 145
1683.43 159
1683.53 174
1683.62 191
1683.71 208
1683.81 223
1683.90 235
1684.00 244
1684.09 248
1684.18 248
1684.28 245
1684.37 241
1684.47 238
1684.56 236
1684.65 237
1684.75 241
1684.84 246
1684.94 252
1685.03 257
1685.13 261
1685.22 261
1685.31 258
1685.41 252
1685.50 241
1685.60 227
1685.69 210
1685.78 192
1685.88 176
1685.97 163
1686.07 155
1686.16 153
1686.25 158
1686.35 167
1686.44 180
1686.54 197
1686.63 216
1686.72 236
1686.82 256
1686.91 275
1687.01 291
1687.10 303
1687.20 309
1687.29 311
1687.38 307
1687.48 300
1687.57 290
1687.67 278
1687.76 266
1687.85 255
1687.95 244
1688.04 234
1688.14 224
1688.23 217
1688.33 211
1688.42 208
1688.51 209
1688.61 213
1688.70 221
1688.80 231
1688.89 240
1688.98 248
1689.08 253
1689.17 256
1689.27 255
1689.36 253
1689.46 250
1689.55 248
1689.64 246
1689.74 242
1689.83 236
1689.93 226
1690.02 213
1690.11 199
1690.21 185
1690.30 175
1690.40 172
1690.49 175
1690.59 184
1690.68 196
1690.77 207
1690.87 213
1690.96 214
1691.06 208
1691.15 198
1691.25 185
1691.34 174
1691.43 168
1691.53 168
1691.62 174
1691.72 183
1691.81 194
1691.90 203
1692.00 209
1692.09 211
1692.19 208
1692.28 202
1692.38 195
1692.47 190
1692.56 188
1692.66 189
1692.75 193
1692.85 199
1692.94 204
1693.04 208
1693.13 208
1693.22 204
1693.32 197
1693.41 187
1693.51 174
1693.60 160
1693.70 144
1693.79 126
1693.88 106
1693.98 84
1694.07 60
1694.17 36
1694.26 13
1694.36 0
1694.45 0
1694.55 0
1694.64 0
1694.73 0
1694.83 0
1694.92 0
1695.02 0
1695.11 5
1695.21 24
1695.30 43
1695.39 57
1695.49 65
1695.58 67
1695.68 63
1695.77 55
1695.87 44
1695.96 32
1696.05 20
1696.15 10
1696.24 2
1696.34 0
1696.43 0
1696.53 0
1696.62 4
1696.72 12
1696.81 20
1696.90 28
1697.00 35
1697.09 41
1697.19 47
1697.28 51
1697.38 55
1697.47 60
1697.57 65
1697.66 70
1697.75 76
1697.85 82
1697.94 87
1698.04 92
1698.13 93
1698.23 92
1698.32 87
1698.42 77
1698.51 63
1698.60 47
1698.70 30
1698.79 14
1698.89 3
1698.98 0
1699.08 0
1699.17 4
1699.27 14
1699.36 26
1699.45 38
1699.55 48
1699.64 53
1699.74 52
1699.83 47
1699.93 37
1700.02 23
1700.12 8
1700.21 0
1700.30 0
1700.40 0
1700.49 0
1700.59 0
1700.68 0
1700.78 0
1700.87 0
1700.97 3
1701.06 19
1701.15 39
1701.25 59
1701.34 80
1701.44 99
1701.53 116
1701.63 129
1701.72 140
1701.82 148
1701.91 153
1702.01 155
1702.10 154
1702.19 148
1702.29 136
1702.38 119
1702.48 100
1702.57 80
1702.67 64
1702.76 55
1702.86 54
1702.95 63
1703.05 79
1703.14 100
1703.23 123
1703.33 145
1703.42 163
1703.52 178
1703.61 186
1703.71 188
1703.80 185
1703.90 176
1703.99 165
1704.09 153
1704.18 142
1704.28 134
1704.37 130
1704.46 130
1704.56 132
1704.65 134
1704.75 134
1704.84 129
1704.94 119
1705.03 103
1705.13 82
1705.22 59
1705.32 35
1705.41 14
1705.51 0
1705.60 0
1705.69 0
1705.79 0
1705.88 0
1705.98 1
1706.07 18
1706.17 40
1706.26 65
1706.36 92
1706.45 120
1706.55 146
1706.64 168
1706.74 186
1706.83 198
1706.93 205
1707.02 208
1707.11 208
1707.21 206
1707.30 203
1707.40 199
1707.49 193
1707.59 185
1707.68 175
1707.78 161
1707.87 146
1707.97 130
1708.06 114
1708.16 100
1708.25 90
1708.35 85
1708.44 84
1708.54 90
1708.63 100
1708.72 114
1708.82 131
1708.91 149
1709.01 166
1709.10 181
1709.20 191
1709.29 196
1709.39 194
1709.48 188
1709.58 176
1709.67 162
1709.77 148
1709.86 137
1709.96 131
1710.05 131
1710.15 137
1710.24 148
1710.34 163
1710.43 179
1710.52 193
1710.62 204
1710.71 209
1710.81 210
1710.90 206
1711.00 200
1711.09 192
1711.19 183
1711.28 174
1711.38 166
1711.47 158
1711.57 150
1711.66 142
1711.76 134
1711.85 127
1711.95 122
1712.04 120
1712.14 120
1712.23 125
1712.33 132
1712.42 142
1712.52 151
1712.61 159
1712.71 162
1712.80 159
1712.90 150
1712.99 136
1713.08 120
1713.18 104
1713.27 91
1713.37 83
1713.46 81
1713.56 83
1713.65 89
1713.75 96
1713.84 104
1713.94 112
1714.03 120
1714.13 128
1714.22 136
1714.32 143
1714.41 148
1714.51 150
1714.60 148
1714.70 142
1714.79 132
1714.89 120
1714.98 106
1715.08 92
1715.17 79
1715.27 69
1715.36 60
1715.46 53
1715.55 47
1715.65 43
1715.74 41
1715.84 40
1715.93 42
1716.03 46
1716.12 52
1716.22 61
1716.31 71
1716.41 83
1716.50 95
1716.60 107
1716.69 118
1716.79 128
1716.88 137
1716.98 143
1717.07 147
1717.17 149
1717.26 147
1717.36 142
1717.45 134
1717.55 124
1717.64 113
1717.74 102
1717.83 92
1717.93 84
1718.02 79
1718.12 75
1718.21 73
1718.31 71
1718.40 70
1718.50 68
1718.59 67
1718.69 66
1718.78 66
1718.88 68
1718.97 71
1719.07 75
1719.16 79
1719.26 81
1719.35 81
1719.45 79
1719.54 74
1719.64 67
1719.73 61
1719.83 56
1719.92 55
1720.02 57
1720.11 64
1720.21 75
1720.30 89
1720.40 104
1720.49 118
1720.59 129
1720.68 137
1720.78 139
1720.87 137
1720.97 131
1721.06 124
1721.16 119
1721.25 117
1721.35 119
1721.44 124
1721.54 133
1721.63 142
1721.73 150
1721.82 155
1721.92 157
1722.01 156
1722.11 156
1722.20 157
1722.30 160
1722.39 166
1722.49 173
1722.58 180
1722.68 184
1722.77 185
1722.87 182
1722.96 176
1723.06 169
1723.15 163
1723.25 157
1723.34 151
1723.44 144
1723.53 136
1723.63 125
1723.72 111
1723.82 94
1723.91 77
1724.01 61
1724.10 47
1724.20 37
1724.30 30
1724.39 26
1724.49 24
1724.58 23
1724.68 21
1724.77 19
1724.87 15
1724.96 10
1725.06 4
1725.15 0
1725.25 0
1725.34 0
1725.44 0
1725.53 0
1725.63 0
1725.72 0
1725.82 0
1725.91 14
1726.01 33
1726.10 53
1726.20 72
1726.29 90
1726.39 105
1726.48 116
1726.58 123
1726.67 126
1726.77 126
1726.87 123
1726.96 117
1727.06 110
1727.15 103
1727.25 98
1727.34 95
1727.44 94
1727.53 93
1727.63 91
1727.72 86
1727.82 77
1727.91 65
1728.01 52
1728.10 41
1728.20 36
1728.29 38
1728.39 49
1728.48 69
1728.58 97
1728.68 129
1728.77 163
1728.87 192
1728.96 215
1729.06 231
1729.15 237
1729.25 236
1729.34 229
1729.44 219
1729.53 207
1729.63 196
1729.72 185
1729.82 175
1729.91 166
1730.01 160
1730.10 158
1730.20 163
1730.30 176
1730.39 196
1730.49 222
1730.58 251
1730.68 280
1730.77 305
1730.87 325
1730.96 340
1731.06 348
1731.15 352
1731.25 352
1731.34 347
1731.44 339
1731.53 327
1731.63 309
1731.73 285
1731.82 257
1731.92 226
1732.01 195
1732.11 165
1732.20 141
1732.30 121
1732.39 107
1732.49 98
1732.58 92
1732.68 88
1732.77 82
1732.87 75
1732.97 66
1733.06 55
1733.16 43
1733.25 30
1733.35 19
1733.44 10
1733.54 5
1733.63 6
1733.73 12
1733.82 24
1733.92 41
1734.01 62
1734.11 85
1734.21 107
1734.30 127
1734.40 142
1734.49 151
1734.59 154
1734.68 150
1734.78 141
1734.87 129
1734.97 116
1735.06 106
1735.16 101
1735.26 102
1735.35 110
1735.45 122
1735.54 137
1735.64 151
1735.73 160
1735.83 161
1735.92 153
1736.02 136
1736.11 113
1736.21 86
1736.31 60
1736.40 41
1736.50 31
1736.59 32
1736.69 46
1736.78 70
1736.88 100
1736.97 131
1737.07 159
1737.17 178
1737.26 189
1737.36 192
1737.45 187
1737.55 178
1737.64 165
1737.74 152
1737.83 139
1737.93 125
1738.02 112
1738.12 100
1738.22 88
1738.31 79
1738.41 70
1738.50 63
1738.60 58
1738.69 52
1738.79 48
1738.88 43
1738.98 40
1739.08 40
1739.17 42
1739.27 48
1739.36 57
1739.46 66
1739.55 75
1739.65 81
1739.75 84
1739.84 84
1739.94 81
1740.03 76
1740.13 72
1740.22 68
1740.32 66
1740.41 64
1740.51 64
1740.61 66
1740.70 69
1740.80 73
1740.89 79
1740.99 86
1741.08 93
1741.18 100
1741.27 107
1741.37 114
1741.47 121
1741.56 130
1741.66 139
1741.75 147
1741.85 154
1741.94 158
1742.04 160
1742.14 159
1742.23 158
1742.33 158
1742.42 160
1742.52 163
1742.61 168
1742.71 173
1742.81 174
1742.90 171
1743.00 163
1743.09 150
1743.19 132
1743.28 113
1743.38 96
1743.47 81
1743.57 73
1743.67 70
1743.76 72
1743.86 78
1743.95 86
1744.05 93
1744.14 97
1744.24 96
1744.34 90
1744.43 80
1744.53 69
1744.62 58
1744.72 50
1744.81 45
1744.91 43
1745.01 43
1745.10 41
1745.20 37
1745.29 28
1745.39 14
1745.48 0
1745.58 0
1745.68 0
1745.77 0
1745.87 0
1745.96 0
1746.06 0
1746.16 0
1746.25 17
1746.35 33
1746.44 44
1746.54 48
1746.63 44
1746.73 34
1746.83 22
1746.92 11
1747.02 5
1747.11 4
1747.21 11
1747.30 25
1747.40 44
1747.50 66
1747.59 88
1747.69 109
1747.78 127
1747.88 140
1747.97 150
1748.07 156
1748.17 156
1748.26 152
1748.36 145
1748.45 134
1748.55 122
1748.65 111
1748.74 103
1748.84 100
1748.93 102
1749.03 109
1749.12 117
1749.22 126
1749.32 131
1749.41 133
1749.51 129
1749.60 122
1749.70 112
1749.80 102
1749.89 92
1749.99 84
1750.08 79
1750.18 77
1750.28 80
1750.37 84
1750.47 90
1750.56 95
1750.66 96
1750.75 93
1750.85 83
1750.95 69
1751.04 53
1751.14 40
1751.23 31
1751.33 29
1751.43 32
1751.52 39
1751.62 46
1751.71 49
1751.81 46
1751.91 36
1752.00 22
1752.10 8
1752.19 0
1752.29 0
1752.38 0
1752.48 2
1752.58 13
1752.67 24
1752.77 32
1752.86 35
1752.96 33
1753.06 26
1753.15 18
1753.25 9
1753.34 1
1753.44 0
1753.54 0
1753.63 0
1753.73 0
1753.82 0
1753.92 0
1754.02 2
1754.11 6
1754.21 8
1754.30 9
1754.40 8
1754.50 6
1754.59 4
1754.69 5
1754.78 9
1754.88 16
1754.98 27
1755.07 41
1755.17 54
1755.26 66
1755.36 75
1755.46 81
1755.55 85
1755.65 88
1755.74 91
1755.84 96
1755.94 102
1756.03 108
1756.13 113
1756.22 113
1756.32 109
1756.42 101
1756.51 88
1756.61 74
1756.70 59
1756.80 46
1756.90 36
1756.99 28
1757.09 25
1757.18 25
1757.28 30
1757.38 40
1757.47 55
1757.57 74
1757.67 94
1757.76 115
1757.86 134
1757.95 150
1758.05 161
1758.15 166
1758.24 166
1758.34 162
1758.43 153
1758.53 142
1758.63 128
1758.72 112
1758.82 96
1758.91 82
1759.01 71
1759.11 63
1759.20 59
1759.30 59
1759.39 61
1759.49 64
1759.59 67
1759.68 67
1759.78 67
1759.88 67
1759.97 69
1760.07 74
1760.16 86
1760.26 103
1760.36 125
1760.45 146
1760.55 166
1760.64 181
1760.74 190
1760.84 193
1760.93 191
1761.03 185
1761.13 178
1761.22 170
1761.32 160
1761.41 151
1761.51 141
1761.61 130
1761.70 121
1761.80 112
1761.89 106
1761.99 103
1762.09 105
1762.18 110
1762.28 118
1762.38 128
1762.47 137
1762.57 146
1762.66 152
1762.76 157
1762.86 161
1762.95 166
1763.05 173
1763.15 181
1763.24 191
1763.34 201
1763.43 210
1763.53 217
1763.63 220
1763.72 221
1763.82 222
1763.92 224
1764.01 229
1764.11 238
1764.20 249
1764.30 261
1764.40 273
1764.49 283
1764.59 290
1764.69 292
1764.78 290
1764.88 285
1764.97 276
1765.07 265
1765.17 252
1765.26 240
1765.36 228
1765.46 218
1765.55 211
1765.65 207
1765.74 206
1765.84 209
1765.94 215
1766.03 224
1766.13 234
1766.23 244
1766.32 254
1766.42 262
1766.51 267
1766.61 268
1766.71 265
1766.80 258
1766.90 248
1767.00 235
1767.09 222
1767.19 209
1767.29 198
1767.38 187
1767.48 178
1767.57 168
1767.67 157
1767.77 144
1767.86 129
1767.96 114
1768.06 98
1768.15 84
1768.25 72
1768.35 65
1768.44 62
1768.54 65
1768.63 73
1768.73 87
1768.83 106
1768.92 131
1769.02 158
1769.12 187
1769.21 214
1769.31 237
1769.41 252
1769.50 259
1769.60 258
1769.69 251
1769.79 240
1769.89 227
1769.98 213
1770.08 202
1770.18 192
1770.27 184
1770.37 177
1770.47 171
1770.56 166
1770.66 163
1770.76 161
1770.85 160
1770.95 160
1771.04 158
1771.14 155
1771.24 148
1771.33 139
1771.43 127
1771.53 114
1771.62 99
1771.72 83
1771.82 66
1771.91 47
1772.01 26
1772.11 6
1772.20 0
1772.30 0
1772.40 0
1772.49 0
1772.59 0
1772.68 0
1772.78 0
1772.88 0
1772.97 14
1773.07 33
1773.17 50
1773.26 66
1773.36 78
1773.46 89
1773.55 99
1773.65 109
1773.75 120
1773.84 130
1773.94 138
1774.04 141
1774.13 136
1774.23 124
1774.33 104
1774.42 79
1774.52 54
1774.61 31
1774.71 14
1774.81 4
1774.90 2
1775.00 7
1775.10 18
1775.19 33
1775.29 50
1775.39 68
1775.48 87
1775.58 105
1775.68 122
1775.77 138
1775.87 155
1775.97 171
1776.06 187
1776.16 199
1776.26 207
1776.35 207
1776.45 199
1776.55 183
1776.64 163
1776.74 142
1776.84 124
1776.93 114
1777.03 114
1777.13 122
1777.22 136
1777.32 151
1777.42 165
1777.51 175
1777.61 181
1777.71 184
1777.80 186
1777.90 189
1778.00 193
1778.09 199
1778.19 206
1778.29 213
1778.38 218
1778.48 221
1778.58 222
1778.67 220
1778.77 216
1778.86 211
1778.96 204
1779.06 194
1779.15 183
1779.25 168
1779.35 153
1779.44 138
1779.54 125
1779.64 116
1779.73 112
1779.83 114
1779.93 121
1780.02 132
1780.12 145
1780.22 158
1780.32 167
1780.41 173
1780.51 173
1780.61 169
1780.70 161
1780.80 150
1780.90 140
1780.99 130
1781.09 123
1781.19 117
1781.28 113
1781.38 110
1781.48 106
1781.57 102
1781.67 96
1781.77 89
1781.86 83
1781.96 80
1782.06 80
1782.15 85
1782.25 96
1782.35 113
1782.44 133
1782.54 155
1782.64 175
1782.73 190
1782.83 200
1782.93 202
1783.02 198
1783.12 189
1783.22 177
1783.31 164
1783.41 150
1783.51 136
1783.60 120
1783.70 103
1783.80 86
1783.89 69
1783.99 54
1784.09 45
1784.18 41
1784.28 44
1784.38 53
1784.48 66
1784.57 81
1784.67 98
1784.77 115
1784.86 131
1784.96 147
1785.06 161
1785.15 173
1785.25 181
1785.35 184
1785.44 180
1785.54 171
1785.64 157
1785.73 141
1785.83 125
1785.93 111
1786.02 101
1786.12 94
1786.22 89
1786.31 84
1786.41 77
1786.51 67
1786.61 53
1786.70 36
1786.80 18
1786.90 0
1786.99 0
1787.09 0
1787.19 0
1787.28 0
1787.38 0
1787.48 3
1787.57 13
1787.67 19
1787.77 21
1787.86 18
1787.96 12
1788.06 6
1788.16 0
1788.25 0
1788.35 0
1788.45 0
1788.54 2
1788.64 11
1788.74 21
1788.83 33
1788.93 46
1789.03 58
1789.12 69
1789.22 78
1789.32 84
1789.42 90
1789.51 95
1789.61 100
1789.71 105
1789.80 110
1789.90 114
1790.00 118
1790.09 119
1790.19 118
1790.29 116
1790.39 113
1790.48 111
1790.58 110
1790.68 111
1790.77 114
1790.87 120
1790.97 127
1791.06 137
1791.16 146
1791.26 156
1791.35 166
1791.45 177
1791.55 188
1791.65 199
1791.74 209
1791.84 218
1791.94 225
1792.03 229
1792.13 231
1792.23 232
1792.33 234
1792.42 237
1792.52 241
1792.62 246
1792.71 251
1792.81 253
1792.91 253
1793.00 248
1793.10 239
1793.20 228
1793.30 215
1793.39 201
1793.49 188
1793.59 176
1793.68 164
1793.78 151
1793.88 139
1793.97 126
1794.07 116
1794.17 108
1794.27 106
1794.36 111
1794.46 124
1794.56 144
1794.65 170
1794.75 197
1794.85 224
1794.95 248
1795.04 265
1795.14 275
1795.24 280
1795.33 278
1795.43 273
1795.53 264
1795.63 254
1795.72 243
1795.82 230
1795.92 218
1796.01 204
1796.11 191
1796.21 177
1796.30 163
1796.40 148
1796.50 132
1796.60 117
1796.69 103
1796.79 91
1796.89 82
1796.98 78
1797.08 77
1797.18 80
1797.28 86
1797.37 93
1797.47 100
1797.57 105
1797.66 107
1797.76 104
1797.86 98
1797.96 90
1798.05 82
1798.15 76
1798.25 74
1798.35 76
1798.44 81
1798.54 88
1798.64 94
1798.73 97
1798.83 96
1798.93 90
1799.03 81
1799.12 68
1799.22 54
1799.32 39
1799.41 23
1799.51 8
1799.61 0
1799.71 0
1799.80 0
1799.90 0
1800.00 0
1800.09 0
1800.19 4
1800.29 20
1800.39 37
1800.48 55
1800.58 72
1800.68 85
1800.78 95
1800.87 101
1800.97 103
1801.07 102
1801.16 99
1801.26 93
1801.36 87
1801.46 80
1801.55 74
1801.65 68
1801.75 62
1801.85 58
1801.94 54
1802.04 50
1802.14 45
1802.23 40
1802.33 34
1802.43 27
1802.53 20
1802.62 13
1802.72 7
1802.82 1
1802.92 0
1803.01 0
1803.11 0
1803.21 0
1803.30 0
1803.40 0
1803.50 0
1803.60 0
1803.69 9
1803.79 23
1803.89 35
1803.99 45
1804.08 52
1804.18 57
1804.28 62
1804.38 66
1804.47 73
1804.57 79
1804.67 85
1804.76 89
1804.86 88
1804.96 82
1805.06 71
1805.15 58
1805.25 45
1805.35 35
1805.45 30
1805.54 32
1805.64 40
1805.74 53
1805.84 68
1805.93 84
1806.03 98
1806.13 108
1806.23 114
1806.32 117
1806.42 117
1806.52 115
1806.62 113
1806.71 110
1806.81 108
1806.91 107
1807.00 106
1807.10 105
1807.20 103
1807.30 103
1807.39 103
1807.49 106
1807.59 110
1807.69 117
1807.78 126
1807.88 135
1807.98 142
1808.08 147
1808.17 150
1808.27 148
1808.37 144
1808.47 137
1808.56 129
1808.66 122
1808.76 118
1808.86 116
1808.95 118
1809.05 124
1809.15 131
1809.25 138
1809.34 144
1809.44 146
1809.54 144
1809.64 138
1809.73 129
1809.83 119
1809.93 108
1810.03 98
1810.12 89
1810.22 82
1810.32 76
1810.42 70
1810.51 65
1810.61 60
1810.71 56
1810.81 53
1810.90 51
1811.00 50
1811.10 50
1811.20 51
1811.29 53
1811.39 55
1811.49 57
1811.59 61
1811.68 65
1811.78 69
1811.88 75
1811.98 82
1812.07 88
1812.17 94
1812.27 97
1812.37 98
1812.46 95
1812.56 92
1812.66 87
1812.76 84
1812.85 83
1812.95 86
1813.05 94
1813.15 105
1813.24 120
1813.34 136
1813.44 152
1813.54 166
1813.63 177
1813.73 184
1813.83 185
1813.93 179
1814.03 167
1814.12 150
1814.22 132
1814.32 115
1814.42 100
1814.51 90
1814.61 85
1814.71 84
1814.81 84
1814.90 83
1815.00 81
1815.10 76
1815.20 70
1815.29 64
1815.39 58
1815.49 53
1815.59 49
1815.68 45
1815.78 38
1815.88 27
1815.98 13
1816.08 0
1816.17 0
1816.27 0
1816.37 0
1816.47 0
1816.56 0
1816.66 0
1816.76 0
1816.86 10
1816.95 19
1817.05 26
1817.15 32
1817.25 38
1817.35 46
1817.44 54
1817.54 62
1817.64 67
1817.74 70
1817.83 70
1817.93 69
1818.03 69
1818.13 73
1818.22 79
1818.32 88
1818.42 97
1818.52 103
1818.62 104
1818.71 99
1818.81 89
1818.91 76
1819.01 62
1819.10 50
1819.20 41
1819.30 37
1819.40 36
1819.50 37
1819.59 39
1819.69 39
1819.79 37
1819.89 31
1819.98 23
1820.08 13
1820.18 4
1820.28 0
1820.38 0
1820.47 0
1820.57 0
1820.67 2
1820.77 10
1820.86 20
1820.96 32
1821.06 44
1821.16 56
1821.26 67
1821.35 75
1821.45 80
1821.55 81
1821.65 79
1821.74 74
1821.84 68
1821.94 61
1822.04 55
1822.14 50
1822.23 47
1822.33 46
1822.43 48
1822.53 51
1822.62 56
1822.72 64
1822.82 73
1822.92 84
1823.02 96
1823.11 110
1823.21 125
1823.31 141
1823.41 158
1823.51 177
1823.60 196
1823.70 216
1823.80 235
1823.90 252
1823.99 266
1824.09 278
1824.19 287
1824.29 294
1824.39 301
1824.48 307
1824.58 314
1824.68 319
1824.78 322
1824.88 320
1824.97 312
1825.07 297
1825.17 276
1825.27 251
1825.37 223
1825.46 197
1825.56 173
1825.66 154
1825.76 141
1825.85 135
1825.95 134
1826.05 138
1826.15 146
1826.25 155
1826.34 164
1826.44 172
1826.54 176
1826.64 178
1826.74 176
1826.83 171
1826.93 165
1827.03 158
1827.13 153
1827.23 149
1827.32 148
1827.42 150
1827.52 154
1827.62 160
1827.72 165
1827.81 170
1827.91 175
1828.01 179
1828.11 183
1828.21 186
1828.30 190
1828.40 192
1828.50 192
1828.60 191
1828.70 188
1828.79 184
1828.89 180
1828.99 177
1829.09 177
1829.19 178
1829.28 180
1829.38 182
1829.48 183
1829.58 182
1829.68 179
1829.77 173
1829.87 165
1829.97 157
1830.07 149
1830.17 143
1830.26 140
1830.36 138
1830.46 139
1830.56 141
1830.66 144
1830.75 146
1830.85 149
1830.95 151
1831.05 155
1831.15 161
1831.24 170
1831.34 184
1831.44 201
1831.54 220
1831.64 239
1831.73 254
1831.83 264
1831.93 266
1832.03 260
1832.13 248
1832.23 231
1832.32 213
1832.42 197
1832.52 183
1832.62 172
1832.72 162
1832.81 152
1832.91 140
1833.01 125
1833.11 110
1833.21 96
1833.30 86
1833.40 83
1833.50 86
1833.60 95
1833.70 107
1833.79 121
1833.89 132
1833.99 139
1834.09 140
1834.19 137
1834.29 129
1834.38 118
1834.48 105
1834.58 91
1834.68 77
1834.78 64
1834.87 49
1834.97 34
1835.07 18
1835.17 2
1835.27 0
1835.37 0
1835.46 0
1835.56 0
1835.66 0
1835.76 2
1835.86 21
1835.95 39
1836.05 53
1836.15 59
1836.25 59
1836.35 53
1836.45 44
1836.54 34
1836.64 26
1836.74 21
1836.84 18
1836.94 18
1837.03 19
1837.13 21
1837.23 23
1837.33 26
1837.43 31
1837.53 38
1837.62 48
1837.72 61
1837.82 77
1837.92 96
1838.02 118
1838.12 142
1838.21 168
1838.31 193
1838.41 217
1838.51 237
1838.61 250
1838.70 256
1838.80 254
1838.90 245
1839.00 230
1839.10 212
1839.20 191
1839.29 171
1839.39 153
1839.49 137
1839.59 124
1839.69 114
1839.79 106
1839.88 100
1839.98 94
1840.08 87
1840.18 78
1840.28 66
1840.38 52
1840.47 36
1840.57 18
1840.67 1
1840.77 0
1840.87 0
1840.97 0
1841.06 0
1841.16 0
1841.26 0
1841.36 0
1841.46 0
1841.56 12
1841.65 29
1841.75 45
1841.85 59
1841.95 70
1842.05 76
1842.15 76
1842.24 73
1842.34 68
1842.44 62
1842.54 59
1842.64 59
1842.74 64
1842.83 72
1842.93 83
1843.03 95
1843.13 105
1843.23 114
1843.33 122
1843.42 129
1843.52 138
1843.62 147
1843.72 159
1843.82 170
1843.92 180
1844.02 186
1844.11 185
1844.21 175
1844.31 159
1844.41 138
1844.51 116
1844.61 96
1844.70 83
1844.80 78
1844.90 82
1845.00 93
1845.10 109
1845.20 127
1845.29 145
1845.39 161
1845.49 174
1845.59 184
1845.69 191
1845.79 194
1845.89 194
1845.98 191
1846.08 186
1846.18 178
1846.28 168
1846.38 155
1846.48 141
1846.57 128
1846.67 116
1846.77 108
1846.87 104
1846.97 107
1847.07 114
1847.17 125
1847.26 135
1847.36 145
1847.46 153
1847.56 159
1847.66 163
1847.76 166
1847.85 170
1847.95 174
1848.05 178
1848.15 179
1848.25 178
1848.35 176
1848.45 173
1848.54 171
1848.64 170
1848.74 172
1848.84 175
1848.94 178
1849.04 179
1849.14 178
1849.23 172
1849.33 161
1849.43 146
1849.53 128
1849.63 109
1849.73 88
1849.83 69
1849.92 53
1850.02 41
1850.12 35
1850.22 33
1850.32 36
1850.42 41
1850.52 48
1850.61 53
1850.71 58
1850.81 61
1850.91 64
1851.01 68
1851.11 75
1851.21 85
1851.30 99
1851.40 115
1851.50 132
1851.60 150
1851.70 166
1851.80 181
1851.90 193
1851.99 203
1852.09 209
1852.19 211
1852.29 207
1852.39 198
1852.49 186
1852.59 171
1852.69 157
1852.78 146
1852.88 139
1852.98 136
1853.08 135
1853.18 133
1853.28 127
1853.38 117
1853.47 102
1853.57 84
1853.67 65
1853.77 45
1853.87 26
1853.97 10
1854.07 0
1854.17 0
1854.26 0
1854.36 0
1854.46 0
1854.56 0
1854.66 0
1854.76 0
1854.86 1
1854.95 12
1855.05 23
1855.15 35
1855.25 45
1855.35 54
1855.45 61
1855.55 66
1855.65 69
1855.74 71
1855.84 72
1855.94 74
1856.04 79
1856.14 85
1856.24 94
1856.34 102
1856.44 110
1856.53 116
1856.63 119
1856.73 119
1856.83 117
1856.93 114
1857.03 112
1857.13 112
1857.23 115
1857.32 121
1857.42 129
1857.52 138
1857.62 146
1857.72 151
1857.82 153
1857.92 152
1858.02 150
1858.11 149
1858.21 149
1858.31 152
1858.41 156
1858.51 162
1858.61 167
1858.71 170
1858.81 169
1858.90 167
1859.00 165
1859.10 164
1859.20 166
1859.30 171
1859.40 181
1859.50 193
1859.60 208
1859.70 223
1859.79 238
1859.89 253
1859.99 266
1860.09 278
1860.19 286
1860.29 290
1860.39 289
1860.49 282
1860.58 269
1860.68 250
1860.78 228
1860.88 205
1860.98 182
1861.08 164
1861.18 151
1861.28 145
1861.38 145
1861.47 149
1861.57 156
1861.67 165
1861.77 172
1861.87 177
1861.97 177
1862.07 174
1862.17 169
1862.27 164
1862.36 159
1862.46 158
1862.56 159
1862.66 165
1862.76 172
1862.86 180
1862.96 186
1863.06 190
1863.16 192
1863.25 193
1863.35 194
1863.45 196
1863.55 201
1863.65 206
1863.75 212
1863.85 216
1863.95 218
1864.05 217
1864.14 215
1864.24 213
1864.34 213
1864.44 213
1864.54 213
1864.64 213
1864.74 210
1864.84 206
1864.94 200
1865.04 196
1865.13 196
1865.23 201
1865.33 214
1865.43 233
1865.53 254
1865.63 275
1865.73 290
1865.83 298
1865.93 295
1866.03 283
1866.12 263
1866.22 240
1866.32 216
1866.42 197
1866.52 185
1866.62 183
1866.72 190
1866.82 204
1866.92 223
1867.02 241
1867.11 256
1867.21 263
1867.31 260
1867.41 247
1867.51 226
1867.61 201
1867.71 176
1867.81 155
1867.91 141
1868.01 136
1868.10 138
1868.20 145
1868.30 154
1868.40 161
1868.50 166
1868.60 166
1868.70 162
1868.80 157
1868.90 151
1869.00 147
1869.10 144
1869.19 140
1869.29 137
1869.39 133
1869.49 128
1869.59 122
1869.69 116
1869.79 111
1869.89 108
1869.99 108
1870.09 112
1870.19 118
1870.28 127
1870.38 136
1870.48 144
1870.58 147
1870.68 146
1870.78 139
1870.88 127
1870.98 112
1871.08 96
1871.18 82
1871.28 70
1871.37 62
1871.47 57
1871.57 54
1871.67 52
1871.77 52
1871.87 53
1871.97 56
1872.07 62
1872.17 72
1872.27 85
1872.37 99
1872.47 113
1872.56 125
1872.66 134
1872.76 139
1872.86 139
1872.96 137
1873.06 131
1873.16 125
1873.26 119
1873.36 113
1873.46 108
1873.56 103
1873.66 97
1873.75 90
1873.85 81
1873.95 70
1874.05 59
1874.15 49
1874.25 42
1874.35 38
1874.45 39
1874.55 42
1874.65 46
1874.75 50
1874.85 52
1874.95 51
1875.04 46
1875.14 39
1875.24 30
1875.34 21
1875.44 12
1875.54 4
1875.64 0
1875.74 0
1875.84 0
1875.94 0
1876.04 0
1876.14 0
1876.24 0
1876.33 0
1876.43 0
1876.53 4
1876.63 11
1876.73 18
1876.83 24
1876.93 28
1877.03 30
1877.13 30
1877.23 28
1877.33 25
1877.43 21
1877.53 18
1877.63 15
1877.72 12
1877.82 7
1877.92 1
1878.02 0
1878.12 0
1878.22 0
1878.32 0
1878.42 0
1878.52 0
1878.62 0
1878.72 7
1878.82 25
1878.92 44
1879.02 62
1879.12 78
1879.21 90
1879.31 98
1879.41 101
1879.51 100
1879.61 96
1879.71 89
1879.81 81
1879.91 73
1880.01 66
1880.11 61
1880.21 59
1880.31 59
1880.41 63
1880.51 70
1880.61 80
1880.71 92
1880.80 105
1880.90 118
1881.00 129
1881.10 136
1881.20 141
1881.30 141
1881.40 139
1881.50 136
1881.60 132
1881.70 129
1881.80 125
1881.90 121
1882.00 114
1882.10 104
1882.20 89
1882.30 70
1882.40 47
1882.49 24
1882.59 3
1882.69 0
1882.79 0
1882.89 0
1882.99 0
1883.09 0
1883.19 0
1883.29 0
1883.39 5
1883.49 12
1883.59 18
1883.69 22
1883.79 27
1883.89 34
1883.99 42
1884.09 52
1884.19 63
1884.28 73
1884.38 79
1884.48 83
1884.58 84
1884.68 84
1884.78 83
1884.88 83
1884.98 84
1885.08 87
1885.18 90
1885.28 93
1885.38 98
1885.48 105
1885.58 114
1885.68 123
1885.78 132
1885.88 139
1885.98 140
1886.08 136
1886.18 126
1886.27 114
1886.37 102
1886.47 94
1886.57 91
1886.67 95
1886.77 103
1886.87 115
1886.97 128
1887.07 139
1887.17 147
1887.27 151
1887.37 152
1887.47 152
1887.57 150
1887.67 147
1887.77 142
1887.87 135
1887.97 126
1888.07 115
1888.17 102
1888.27 88
1888.37 77
1888.47 69
1888.56 65
1888.66 65
1888.76 70
1888.86 77
1888.96 84
1889.06 90
1889.16 94
1889.26 94
1889.36 92
1889.46 89
1889.56 86
1889.66 85
1889.76 88
1889.86 94
1889.96 104
1890.06 116
1890.16 130
1890.26 144
1890.36 154
1890.46 160
1890.56 160
1890.66 155
1890.76 145
1890.86 132
1890.96 120
1891.06 111
1891.15 107
1891.25 109
1891.35 116
1891.45 128
1891.55 140
1891.65 152
1891.75 160
1891.85 164
1891.95 161
1892.05 154
1892.15 141
1892.25 125
1892.35 108
1892.45 92
1892.55 78
1892.65 70
1892.75 67
1892.85 68
1892.95 74
1893.05 82
1893.15 91
1893.25 99
1893.35 107
1893.45 115
1893.55 122
1893.65 129
1893.75 136
1893.85 142
1893.95 147
1894.05 151
1894.15 153
1894.25 154
1894.35 154
1894.45 152
1894.54 149
1894.64 145
1894.74 139
1894.84 133
1894.94 126
1895.04 121
1895.14 116
1895.24 112
1895.34 108
1895.44 103
1895.54 96
1895.64 87
1895.74 76
1895.84 63
1895.94 52
1896.04 43
1896.14 37
1896.24 34
1896.34 34
1896.44 36
1896.54 40
1896.64 46
1896.74 53
1896.84 61
1896.94 70
1897.04 79
1897.14 87
1897.24 94
1897.34 97
1897.44 98
1897.54 94
1897.64 88
1897.74 77
1897.84 65
1897.94 51
1898.04 39
1898.14 29
1898.24 22
1898.34 20
1898.44 22
1898.54 27
1898.64 34
1898.74 42
1898.84 50
1898.94 58
1899.04 68
1899.14 79
1899.24 92
1899.34 105
1899.44 117
1899.54 126
1899.64 130
1899.74 129
1899.84 124
1899.94 115
1900.03 104
1900.13 94
1900.23 85
1900.33 80
1900.43 78
1900.53 77
1900.63 78
1900.73 79
1900.83 79
1900.93 77
1901.03 72
1901.13 66
1901.23 58
1901.33 50
1901.43 43
1901.53 37
1901.63 33
1901.73 32
1901.83 34
1901.93 40
1902.03 49
1902.13 63
1902.23 81
1902.33 101
1902.43 122
1902.53 142
1902.63 160
1902.73 174
1902.83 184
1902.93 189
1903.03 191
1903.13 191
1903.23 188
1903.33 185
1903.43 181
1903.53 177
1903.63 174
1903.73 174
1903.83 175
1903.93 177
1904.03 179
1904.13 179
1904.23 175
1904.33 166
1904.43 152
1904.53 136
1904.63 120
1904.73 108
1904.83 100
1904.93 98
1905.03 99
1905.13 101
1905.23 102
1905.33 100
1905.43 95
1905.53 88
1905.63 81
1905.73 75
1905.83 70
1905.93 67
1906.03 65
1906.13 64
1906.23 62
1906.33 60
1906.43 60
1906.53 61
1906.63 63
1906.73 68
1906.83 73
1906.93 79
1907.03 86
1907.13 94
1907.23 103
1907.33 114
1907.43 128
1907.53 142
1907.63 157
1907.73 170
1907.83 180
1907.93 186
1908.03 188
1908.13 184
1908.23 176
1908.34 165
1908.44 150
1908.54 133
1908.64 115
1908.74 98
1908.84 83
1908.94 72
1909.04 64
1909.14 60
1909.24 61
1909.34 65
1909.44 72
1909.54 79
1909.64 88
1909.74 96
1909.84 103
1909.94 109
1910.04 114
1910.14 116
1910.24 116
1910.34 115
1910.44 113
1910.54 110
1910.64 106
1910.74 103
1910.84 100
1910.94 97
1911.04 95
1911.14 95
1911.24 96
1911.34 98
1911.44 102
1911.54 106
1911.64 110
1911.74 113
1911.84 115
1911.94 116
1912.04 116
1912.14 118
1912.24 122
1912.34 129
1912.44 140
1912.54 151
1912.64 162
1912.74 169
1912.84 170
1912.94 163
1913.04 148
1913.14 126
1913.24 101
1913.34 78
1913.44 61
1913.54 52
1913.64 51
1913.74 58
1913.85 69
1913.95 81
1914.05 90
1914.15 95
1914.25 93
1914.35 86
1914.45 74
1914.55 59
1914.65 42
1914.75 25
1914.85 10
1914.95 0
1915.05 0
1915.15 0
1915.25 0
1915.35 0
1915.45 4
1915.55 24
1915.65 48
1915.75 74
1915.85 101
1915.95 126
1916.05 147
1916.15 162
1916.25 170
1916.35 171
1916.45 166
1916.55 159
1916.65 149
1916.75 140
1916.85 133
1916.95 128
1917.05 125
1917.16 124
1917.26 124
1917.36 124
1917.46 124
1917.56 124
1917.66 123
1917.76 121
1917.86 116
1917.96 108
1918.06 94
1918.16 76
1918.26 53
1918.36 27
1918.46 1
1918.56 0
1918.66 0
1918.76 0
1918.86 0
1918.96 0
1919.06 0
1919.16 0
1919.26 0
1919.36 17
1919.46 38
1919.56 57
1919.66 76
1919.76 92
1919.87 107
1919.97 119
1920.07 128
1920.17 134
1920.27 136
1920.37 135
1920.47 130
1920.57 123
1920.67 115
1920.77 106
1920.87 98
1920.97 92
1921.07 90
1921.17 92
1921.27 100
1921.37 114
1921.47 132
1921.57 152
1921.67 173
1921.77 192
1921.87 206
1921.97 213
1922.07 215
1922.18 212
1922.28 208
1922.38 205
1922.48 205
1922.58 210
1922.68 217
1922.78 227
1922.88 235
1922.98 239
1923.08 239
1923.18 234
1923.28 226
1923.38 216
1923.48 206
1923.58 198
1923.68 190
1923.78 183
1923.88 175
1923.98 165
1924.08 154
1924.19 143
1924.29 133
1924.39 125
1924.49 120
1924.59 118
1924.69 118
1924.79 117
1924.89 114
1924.99 107
1925.09 95
1925.19 81
1925.29 64
1925.39 49
1925.49 37
1925.59 32
1925.69 34
1925.79 42
1925.89 56
1926.00 75
1926.10 95
1926.20 115
1926.30 135
1926.40 152
1926.50 166
1926.60 176
1926.70 183
1926.80 186
1926.90 186
1927.00 183
1927.10 178
1927.20 171
1927.30 164
1927.40 157
1927.50 151
1927.60 146
1927.71 142
1927.81 139
1927.91 137
1928.01 135
1928.11 133
1928.21 130
1928.31 127
1928.41 125
1928.51 127
1928.61 134
1928.71 146
1928.81 163
1928.91 180
1929.01 196
1929.11 208
1929.21 211
1929.32 207
1929.42 195
1929.52 178
1929.62 161
1929.72 144
1929.82 131
1929.92 124
1930.02 124
1930.12 131
1930.22 142
1930.32 155
1930.42 169
1930.52 180
1930.62 186
1930.73 186
1930.83 179
1930.93 167
1931.03 152
1931.13 134
1931.23 116
1931.33 100
1931.43 86
1931.53 77
1931.63 73
1931.73 74
1931.83 82
1931.93 94
1932.03 109
1932.14 124
1932.24 137
1932.34 146
1932.44 150
1932.54 149
1932.64 146
1932.74 141
1932.84 138
1932.94 136
1933.04 137
1933.14 139
1933.24 139
1933.34 138
1933.44 134
1933.55 128
1933.65 121
1933.75 113
1933.85 108
1933.95 106
1934.05 108
1934.15 113
1934.25 120
1934.35 129
1934.45 139
1934.55 147
1934.65 153
1934.76 158
1934.86 161
1934.96 164
1935.06 167
1935.16 171
1935.26 176
1935.36 180
1935.46 185
1935.56 188
1935.66 189
1935.76 189
1935.86 189
1935.96 186
1936.07 181
1936.17 173
1936.27 160
1936.37 142
1936.47 120
1936.57 95
1936.67 70
1936.77 47
1936.87 28
1936.97 14
1937.07 7
1937.18 6
1937.28 12
1937.38 22
1937.48 38
1937.58 56
1937.68 75
1937.78 91
1937.88 100
1937.98 103
1938.08 97
1938.18 87
1938.28 73
1938.39 60
1938.49 50
1938.59 45
1938.69 44
1938.79 45
1938.89 47
1938.99 47
1939.09 44
1939.19 37
1939.29 27
1939.39 14
1939.50 0
1939.60 0
1939.70 0
1939.80 0
1939.90 0
1940.00 0
1940.10 0
1940.20 0
1940.30 5
1940.40 15
1940.51 22
1940.61 27
1940.71 31
1940.81 35
1940.91 40
1941.01 48
1941.11 59
1941.21 72
1941.31 86
1941.41 101
1941.51 116
1941.62 130
1941.72 145
1941.82 159
1941.92 174
1942.02 186
1942.12 195
1942.22 199
1942.32 198
1942.42 192
1942.52 183
1942.63 174
1942.73 165
1942.83 158
1942.93 152
1943.03 147
1943.13 141
1943.23 135
1943.33 129
1943.43 125
1943.53 124
1943.64 129
1943.74 140
1943.84 156
1943.94 175
1944.04 196
1944.14 216
1944.24 234
1944.34 248
1944.44 258
1944.55 263
1944.65 265
1944.75 262
1944.85 255
1944.95 244
1945.05 229
1945.15 211
1945.25 191
1945.35 172
1945.45 154
1945.56 139
1945.66 130
1945.76 125
1945.86 126
1945.96 132
1946.06 141
1946.16 153
1946.26 167
1946.36 180
1946.47 193
1946.57 205
1946.67 214
1946.77 222
1946.87 228
1946.97 233
1947.07 235
1947.17 235
1947.27 232
1947.38 227
1947.48 219
1947.58 210
1947.68 199
1947.78 187
1947.88 175
1947.98 165
1948.08 155
1948.19 146
1948.29 138
1948.39 132
1948.49 127
1948.59 123
1948.69 120
1948.79 118
1948.89 116
1948.99 114
1949.10 111
1949.20 106
1949.30 100
1949.40 95
1949.50 91
1949.60 90
1949.70 93
1949.80 100
1949.90 110
1950.01 122
1950.11 135
1950.21 145
1950.31 153
1950.41 157
1950.51 159
1950.61 159
1950.71 158
1950.82 158
1950.92 158
1951.02 160
1951.12 162
1951.22 166
1951.32 171
1951.42 178
1951.52 187
1951.63 197
1951.73 207
1951.83 213
1951.93 215
1952.03 212
1952.13 203
1952.23 189
1952.33 172
1952.44 155
1952.54 140
1952.64 126
1952.74 115
1952.84 105
1952.94 95
1953.04 85
1953.14 77
1953.25 71
1953.35 68
1953.45 68
1953.55 73
1953.65 80
1953.75 87
1953.85 94
1953.95 99
1954.06 102
1954.16 103
1954.26 103
1954.36 103
1954.46 102
1954.56 102
1954.66 102
1954.77 102
1954.87 100
1954.97 98
1955.07 93
1955.17 87
1955.27 80
1955.37 72
1955.47 63
1955.58 54
1955.68 46
1955.78 40
1955.88 35
1955.98 33
1956.08 32
1956.18 35
1956.29 38
1956.39 43
1956.49 47
1956.59 50
1956.69 52
1956.79 54
1956.89 56
1957.00 60
1957.10 66
1957.20 76
1957.30 87
1957.40 100
1957.50 110
1957.60 118
1957.70 123
1957.81 124
1957.91 124
1958.01 123
1958.11 123
1958.21 126
1958.31 129
1958.41 133
1958.52 135
1958.62 135
1958.72 132
1958.82 127
1958.92 123
1959.02 120
1959.12 120
1959.23 125
1959.33 131
1959.43 138
1959.53 141
1959.63 140
1959.73 133
1959.83 121
1959.94 107
1960.04 95
1960.14 86
1960.24 85
1960.34 89
1960.44 99
1960.55 111
1960.65 120
1960.75 126
1960.85 127
1960.95 122
1961.05 115
1961.15 106
1961.26 98
1961.36 91
1961.46 86
1961.56 83
1961.66 81
1961.76 78
1961.86 74
1961.97 69
1962.07 61
1962.17 51
1962.27 38
1962.37 23
1962.47 7
1962.58 0
1962.68 0
1962.78 0
1962.88 0
1962.98 0
1963.08 0
1963.18 0
1963.29 0
1963.39 8
1963.49 28
1963.59 48
1963.69 68
1963.79 87
1963.90 104
1964.00 117
1964.10 125
1964.20 128
1964.30 126
1964.40 119
1964.50 108
1964.61 95
1964.71 81
1964.81 69
1964.91 60
1965.01 53
1965.11 48
1965.22 46
1965.32 45
1965.42 46
1965.52 47
1965.62 51
1965.72 57
1965.83 65
1965.93 76
1966.03 90
1966.13 105
1966.23 121
1966.33 137
1966.43 151
1966.54 163
1966.64 171
1966.74 175
1966.84 175
1966.94 171
1967.04 167
1967.15 162
1967.25 160
1967.35 160
1967.45 163
1967.55 168
1967.65 176
1967.76 185
1967.86 193
1967.96 200
1968.06 205
1968.16 207
1968.26 205
1968.37 199
1968.47 191
1968.57 181
1968.67 171
1968.77 161
1968.87 155
1968.98 151
1969.08 150
1969.18 150
1969.28 150
1969.38 147
1969.48 141
1969.59 131
1969.69 117
1969.79 101
1969.89 85
1969.99 71
1970.10 61
1970.20 54
1970.30 53
1970.40 53
1970.50 54
1970.60 55
1970.71 54
1970.81 50
1970.91 45
1971.01 40
1971.11 34
1971.21 31
1971.32 31
1971.42 34
1971.52 41
1971.62 50
1971.72 60
1971.82 68
1971.93 73
1972.03 74
1972.13 71
1972.23 68
1972.33 65
1972.44 65
1972.54 70
1972.64 78
1972.74 89
1972.84 98
1972.94 104
1973.05 105
1973.15 102
1973.25 95
1973.35 86
1973.45 76
1973.55 68
1973.66 62
1973.76 60
1973.86 60
1973.96 63
1974.06 68
1974.17 75
1974.27 82
1974.37 88
1974.47 94
1974.57 99
1974.68 102
1974.78 103
1974.88 102
1974.98 99
1975.08 94
1975.18 86
1975.29 76
1975.39 66
1975.49 55
1975.59 46
1975.69 39
1975.80 37
1975.90 39
1976.00 46
1976.10 59
1976.20 76
1976.30 94
1976.41 111
1976.51 124
1976.61 132
1976.71 132
1976.81 126
1976.92 114
1977.02 98
1977.12 82
1977.22 67
1977.32 54
1977.43 43
1977.53 37
1977.63 32
1977.73 31
1977.83 32
1977.94 37
1978.04 44
1978.14 54
1978.24 66
1978.34 79
1978.44 93
1978.55 104
1978.65 111
1978.75 113
1978.85 109
1978.95 99
1979.06 86
1979.16 71
1979.26 56
1979.36 42
1979.46 31
1979.57 23
1979.67 18
1979.77 15
1979.87 13
1979.97 12
1980.08 11
1980.18 9
1980.28 7
1980.38 3
1980.48 0
1980.59 0
1980.69 0
1980.79 0
1980.89 0
1980.99 0
1981.10 0
1981.20 0
1981.30 10
1981.40 23
1981.50 39
1981.61 57
1981.71 75
1981.81 91
1981.91 105
1982.01 114
1982.12 119
1982.22 120
1982.32 121
1982.42 123
1982.52 127
1982.63 136
1982.73 150
1982.83 168
1982.93 188
1983.03 209
1983.14 229
1983.24 245
1983.34 254
1983.44 256
1983.54 249
1983.65 233
1983.75 209
1983.85 181
1983.95 151
1984.06 122
1984.16 96
1984.26 75
1984.36 60
1984.46 50
1984.57 44
1984.67 41
1984.77 41
1984.87 41
1984.97 41
1985.08 40
1985.18 37
1985.28 32
1985.38 26
1985.48 17
1985.59 7
1985.69 0
1985.79 0
1985.89 0
1986.00 0
1986.10 0
1986.20 0
1986.30 3
1986.40 18
1986.51 33
1986.61 48
1986.71 60
1986.81 67
1986.91 69
1987.02 66
1987.12 58
1987.22 45
1987.32 28
1987.43 10
1987.53 0
1987.63 0
1987.73 0
1987.83 0
1987.94 0
1988.04 16
1988.14 40
1988.24 62
1988.34 78
1988.45 86
1988.55 85
1988.65 76
1988.75 64
1988.86 52
1988.96 45
1989.06 46
1989.16 54
1989.26 67
1989.37 83
1989.47 97
1989.57 107
1989.67 112
1989.78 112
1989.88 109
1989.98 104
1990.08 100
1990.18 97
1990.29 96
1990.39 95
1990.49 94
1990.59 91
1990.70 87
1990.80 81
1990.90 76
1991.00 73
1991.10 74
1991.21 78
1991.31 85
1991.41 93
1991.51 100
1991.62 103
1991.72 102
1991.82 97
1991.92 88
1992.03 79
1992.13 71
1992.23 68
1992.33 70
1992.43 75
1992.54 84
1992.64 93
1992.74 101
1992.84 108
1992.95 112
1993.05 112
1993.15 110
1993.25 105
1993.36 98
1993.46 88
1993.56 76
1993.66 63
1993.76 49
1993.87 37
1993.97 28
1994.07 21
1994.17 18
1994.28 18
1994.38 19
1994.48 22
1994.58 23
1994.69 23
1994.79 21
1994.89 16
1994.99 10
1995.10 3
1995.20 0
1995.30 0
1995.40 0
1995.50 0
1995.61 0
1995.71 0
1995.81 0
1995.91 0
1996.02 5
1996.12 13
1996.22 22
1996.32 32
1996.43 42
1996.53 51
1996.63 60
1996.73 66
1996.84 68
1996.94 66
1997.04 59
1997.14 49
1997.25 37
1997.35 27
1997.45 19
1997.55 16
1997.65 17
1997.76 22
1997.86 28
1997.96 34
1998.06 38
1998.17 41
1998.27 43
1998.37 43
1998.47 43
1998.58 42
1998.68 41
1998.78 39
1998.88 36
1998.99 31
1999.09 26
1999.19 21
1999.29 17
1999.40 15
1999.50 16
1999.60 18
1999.70 21
1999.81 25
1999.91 30
2000.01 37
2000.11 45
2000.22 57
2000.32 71
2000.42 87
2000.52 103
2000.63 119
2000.73 133
2000.83 144
2000.93 154
2001.04 162
2001.14 169
2001.24 174
2001.34 178
2001.45 180
2001.55 179
2001.65 176
2001.75 170
2001.86 165
2001.96 159
2002.06 154
2002.16 151
2002.27 148
2002.37 145
2002.47 143
2002.57 141
2002.68 139
2002.78 139
2002.88 140
2002.98 142
2003.09 146
2003.19 151
2003.29 157
2003.40 161
2003.50 164
2003.60 165
2003.70 163
2003.81 158
2003.91 151
2004.01 143
2004.11 136
2004.22 130
2004.32 127
2004.42 126
2004.52 126
2004.63 125
2004.73 122
2004.83 115
2004.93 105
2005.04 93
2005.14 80
2005.24 69
2005.34 63
2005.45 63
2005.55 71
2005.65 84
2005.76 101
2005.86 120
2005.96 137
2006.06 152
2006.17 163
2006.27 170
2006.37 174
2006.47 174
2006.58 170
2006.68 163
2006.78 152
2006.88 137
2006.99 120
2007.09 101
2007.19 84
2007.29 68
2007.40 56
2007.50 46
2007.60 38
2007.71 30
2007.81 23
2007.91 16
2008.01 11
2008.12 9
2008.22 12
2008.32 20
2008.42 33
2008.53 49
2008.63 66
2008.73 83
2008.84 95
2008.94 103
2009.04 106
2009.14 105
2009.25 100
2009.35 93
2009.45 86
2009.55 78
2009.66 72
2009.76 68
2009.86 66
2009.97 66
2010.07 67
2010.17 69
2010.27 72
2010.38 76
2010.48 81
2010.58 88
2010.68 95
2010.79 104
2010.89 113
2010.99 119
2011.10 122
2011.20 120
2011.30 112
2011.40 98
2011.51 80
2011.61 58
2011.71 37
2011.82 17
2011.92 2
2012.02 0
2012.12 0
2012.23 0
2012.33 0
2012.43 0
2012.53 0
2012.64 0
2012.74 0
2012.84 0
2012.95 0
2013.05 2
2013.15 11
2013.25 24
2013.36 40
2013.46 58
2013.56 77
2013.67 96
2013.77 115
2013.87 133
2013.97 150
2014.08 164
2014.18 175
2014.28 184
2014.39 190
2014.49 195
2014.59 200
2014.69 206
2014.80 213
2014.90 223
2015.00 234
2015.11 247
2015.21 259
2015.31 267
2015.41 269
2015.52 264
2015.62 250
2015.72 230
2015.83 204
2015.93 178
2016.03 155
2016.13 138
2016.24 128
2016.34 123
2016.44 124
2016.55 125
2016.65 125
2016.75 123
2016.86 117
2016.96 109
2017.06 100
2017.16 91
2017.27 83
2017.37 75
2017.47 70
2017.58 66
2017.68 64
2017.78 62
2017.88 62
2017.99 62
2018.09 63
2018.19 65
2018.30 69
2018.40 76
2018.50 85
2018.61 95
2018.71 102
2018.81 105
2018.91 102
2019.02 92
2019.12 77
2019.22 61
2019.33 46
2019.43 36
2019.53 33
2019.63 36
2019.74 42
2019.84 49
2019.94 55
2020.05 58
2020.15 58
2020.25 55
2020.36 50
2020.46 44
2020.56 37
2020.66 31
2020.77 24
2020.87 18
2020.97 14
2021.08 11
2021.18 9
2021.28 9
2021.39 11
2021.49 15
2021.59 19
2021.70 22
2021.80 24
2021.90 24
2022.00 21
2022.11 16
2022.21 10
2022.31 6
2022.42 4
2022.52 6
2022.62 12
2022.73 20
2022.83 30
2022.93 38
2023.04 43
2023.14 44
2023.24 39
2023.34 29
2023.45 16
2023.55 1
2023.65 0
2023.76 0
2023.86 0
2023.96 0
2024.07 0
2024.17 0
2024.27 0
2024.38 3
2024.48 18
2024.58 32
2024.68 44
2024.79 54
2024.89 62
2024.99 67
2025.10 72
2025.20 74
2025.30 76
2025.41 77
2025.51 78
2025.61 79
2025.72 81
2025.82 83
2025.92 86
2026.03 87
2026.13 86
2026.23 81
2026.33 72
2026.44 58
2026.54 42
2026.64 25
2026.75 10
2026.85 0
2026.95 0
2027.06 0
2027.16 0
2027.26 2
2027.37 11
2027.47 20
2027.57 26
2027.68 30
2027.78 31
2027.88 29
2027.99 25
2028.09 19
2028.19 12
2028.30 4
2028.40 0
2028.50 0
2028.61 0
2028.71 0
2028.81 0
2028.91 0
2029.02 0
2029.12 0
2029.22 0
2029.33 7
2029.43 16
2029.53 26
2029.64 37
2029.74 49
2029.84 61
2029.95 73
2030.05 85
2030.15 96
2030.26 108
2030.36 120
2030.46 130
2030.57 140
2030.67 147
2030.77 151
2030.88 154
2030.98 153
2031.08 151
2031.19 147
2031.29 143
2031.39 138
2031.50 133
2031.60 130
2031.70 127
2031.81 124
2031.91 121
2032.01 116
2032.12 108
2032.22 98
2032.32 84
2032.43 70
2032.53 55
2032.63 41
2032.74 29
2032.84 19
2032.94 11
2033.05 5
2033.15 0
2033.25 0
2033.36 0
2033.46 0
2033.56 0
2033.67 0
2033.77 5
2033.87 16
2033.98 28
2034.08 40
2034.18 51
2034.29 60
2034.39 66
2034.49 71
2034.60 77
2034.70 85
2034.80 95
2034.91 107
2035.01 120
2035.11 130
2035.22 137
2035.32 138
2035.42 132
2035.53 121
2035.63 106
2035.73 90
2035.84 76
2035.94 66
2036.04 61
2036.15 62
2036.25 67
2036.35 75
2036.46 83
2036.56 89
2036.66 91
2036.77 89
2036.87 84
2036.97 77
2037.08 69
2037.18 62
2037.28 56
2037.39 53
2037.49 52
2037.60 53
2037.70 56
2037.80 61
2037.91 65
2038.01 69
2038.11 71
2038.22 69
2038.32 65
2038.42 58
2038.53 50
2038.63 42
2038.73 36
2038.84 32
2038.94 31
2039.04 32
2039.15 35
2039.25 40
2039.35 46
2039.46 52
2039.56 58
2039.66 63
2039.77 65
2039.87 65
2039.98 63
2040.08 58
2040.18 53
2040.29 47
2040.39 43
2040.49 39
2040.60 35
2040.70 33
2040.80 31
2040.91 31
2041.01 33
2041.11 37
2041.22 41
2041.32 47
2041.42 53
2041.53 58
2041.63 61
2041.74 63
2041.84 64
2041.94 64
2042.05 63
2042.15 60
2042.25 57
2042.36 54
2042.46 51
2042.56 49
2042.67 50
2042.77 54
2042.87 61
2042.98 70
2043.08 78
2043.19 84
2043.29 86
2043.39 86
2043.50 83
2043.60 82
2043.70 83
2043.81 88
2043.91 97
2044.01 110
2044.12 122
2044.22 133
2044.32 140
2044.43 145
2044.53 148
2044.64 151
2044.74 154
2044.84 160
2044.95 167
2045.05 176
2045.15 183
2045.26 188
2045.36 189
2045.46 185
2045.57 177
2045.67 165
2045.78 149
2045.88 131
2045.98 112
2046.09 96
2046.19 84
2046.29 75
2046.40 73
2046.50 78
2046.61 88
2046.71 103
2046.81 120
2046.92 138
2047.02 156
2047.12 170
2047.23 180
2047.33 185
2047.43 185
2047.54 179
2047.64 169
2047.75 155
2047.85 139
2047.95 122
2048.06 108
2048.16 95
2048.26 85
2048.37 78
2048.47 73
2048.58 70
2048.68 67
2048.78 65
2048.89 62
2048.99 58
2049.09 53
2049.20 48
2049.30 41
2049.41 33
2049.51 25
2049.61 19
2049.72 16
2049.82 15
2049.92 19
2050.03 25
2050.13 33
2050.24 40
2050.34 46
2050.44 49
2050.55 49
2050.65 49
2050.75 48
2050.86 48
2050.96 49
2051.07 51
2051.17 55
2051.27 59
2051.38 63
2051.48 65
2051.58 67
2051.69 66
2051.79 62
2051.90 56
2052.00 47
2052.10 36
2052.21 26
2052.31 17
2052.42 9
2052.52 3
2052.62 0
2052.73 0
2052.83 0
2052.93 0
2053.04 0
2053.14 0
2053.25 0
2053.35 0
2053.45 0
2053.56 11
2053.66 26
2053.77 42
2053.87 56
2053.97 69
2054.08 78
2054.18 83
2054.28 83
2054.39 79
2054.49 70
2054.60 59
2054.70 47
2054.80 37
2054.91 31
2055.01 31
2055.12 36
2055.22 45
2055.32 56
2055.43 66
2055.53 74
2055.63 79
2055.74 80
2055.84 80
2055.95 78
2056.05 75
2056.15 72
2056.26 69
2056.36 66
2056.47 63
2056.57 60
2056.67 56
2056.78 50
2056.88 42
2056.99 32
2057.09 19
2057.19 7
2057.30 0
2057.40 0
2057.51 0
2057.61 0
2057.71 0
2057.82 8
2057.92 21
2058.03 32
2058.13 40
2058.23 44
2058.34 43
2058.44 40
2058.55 34
2058.65 27
2058.75 19
2058.86 10
2058.96 1
2059.07 0
2059.17 0
2059.27 0
2059.38 0
2059.48 0
2059.59 0
2059.69 0
2059.79 1
2059.90 12
2060.00 20
2060.11 25
2060.21 25
2060.31 21
2060.42 15
2060.52 7
2060.63 0
2060.73 0
2060.83 0
2060.94 0
2061.04 0
2061.15 0
2061.25 0
2061.35 0
2061.46 8
2061.56 22
2061.67 37
2061.77 51
2061.87 63
2061.98 72
2062.08 79
2062.19 87
2062.29 95
2062.39 105
2062.50 117
2062.60 131
2062.71 144
2062.81 154
2062.91 160
2063.02 160
2063.12 154
2063.23 141
2063.33 123
2063.44 103
2063.54 83
2063.64 65
2063.75 52
2063.85 44
2063.96 41
2064.06 42
2064.16 46
2064.27 51
2064.37 56
2064.48 61
2064.58 65
2064.68 66
2064.79 64
2064.89 57
2065.00 46
2065.10 30
2065.21 13
2065.31 0
2065.41 0
2065.52 0
2065.62 0
2065.73 0
2065.83 5
2065.93 24
2066.04 42
2066.14 58
2066.25 67
2066.35 71
2066.46 68
2066.56 62
2066.66 53
2066.77 44
2066.87 35
2066.98 28
2067.08 23
2067.18 21
2067.29 23
2067.39 28
2067.50 37
2067.60 47
2067.71 57
2067.81 65
2067.91 69
2068.02 67
2068.12 60
2068.23 49
2068.33 36
2068.44 25
2068.54 15
2068.64 10
2068.75 8
2068.85 9
2068.96 12
2069.06 18
2069.16 24
2069.27 33
2069.37 43
2069.48 55
2069.58 66
2069.69 76
2069.79 82
2069.89 84
2070.00 80
2070.10 71
2070.21 59
2070.31 47
2070.42 37
2070.52 33
2070.62 35
2070.73 46
2070.83 64
2070.94 88
2071.04 113
2071.15 137
2071.25 157
2071.35 169
2071.46 173
2071.56 169
2071.67 157
2071.77 143
2071.88 128
2071.98 115
2072.08 106
2072.19 103
2072.29 103
2072.40 105
2072.50 109
2072.61 111
2072.71 112
2072.82 111
2072.92 109
2073.02 105
2073.13 100
2073.23 96
2073.34 93
2073.44 92
2073.55 94
2073.65 101
2073.75 113
2073.86 130
2073.96 150
2074.07 172
2074.17 195
2074.28 214
2074.38 230
2074.48 240
2074.59 244
2074.69 241
2074.80 232
2074.90 217
2075.01 198
2075.11 179
2075.22 160
2075.32 144
2075.42 132
2075.53 124
2075.63 120
2075.74 117
2075.84 115
2075.95 111
2076.05 105
2076.16 97
2076.26 87
2076.36 76
2076.47 66
2076.57 59
2076.68 55
2076.78 58
2076.89 66
2076.99 79
2077.10 96
2077.20 114
2077.30 131
2077.41 145
2077.51 155
2077.62 159
2077.72 159
2077.83 155
2077.93 147
2078.04 137
2078.14 125
2078.24 112
2078.35 100
2078.45 89
2078.56 80
2078.66 74
2078.77 70
2078.87 68
2078.98 68
2079.08 68
2079.18 69
2079.29 71
2079.39 74
2079.50 78
2079.60 82
2079.71 84
2079.81 84
2079.92 80
2080.02 72
2080.13 61
2080.23 48
2080.33 34
2080.44 23
2080.54 15
2080.65 12
2080.75 13
2080.86 16
2080.96 21
2081.07 24
2081.17 26
2081.28 26
2081.38 27
2081.48 28
2081.59 33
2081.69 42
2081.80 55
2081.90 69
2082.01 84
2082.11 96
2082.22 103
2082.32 104
2082.43 100
2082.53 91
2082.63 78
2082.74 64
2082.84 50
2082.95 36
2083.05 25
2083.16 16
2083.26 11
2083.37 9
2083.47 11
2083.58 16
2083.68 25
2083.79 36
2083.89 50
2083.99 66
2084.10 83
2084.20 100
2084.31 116
2084.41 130
2084.52 139
2084.62 142
2084.73 138
2084.83 129
2084.94 116
2085.04 102
2085.15 90
2085.25 81
2085.35 76
2085.46 74
2085.56 73
2085.67 71
2085.77 68
2085.88 63
2085.98 57
2086.09 51
2086.19 48
2086.30 47
2086.40 49
2086.51 52
2086.61 53
2086.72 52
2086.82 48
2086.92 41
2087.03 31
2087.13 19
2087.24 8
2087.34 0
2087.45 0
2087.55 0
2087.66 0
2087.76 0
2087.87 0
2087.97 1
2088.08 3
2088.18 4
2088.29 4
2088.39 3
2088.50 3
2088.60 3
2088.71 5
2088.81 9
2088.91 14
2089.02 22
2089.12 31
2089.23 43
2089.33 54
2089.44 65
2089.54 73
2089.65 77
2089.75 77
2089.86 74
2089.96 69
2090.07 65
2090.17 63
2090.28 65
2090.38 70
2090.49 76
2090.59 83
2090.70 90
2090.80 98
2090.91 108
2091.01 122
2091.11 142
2091.22 166
2091.32 192
2091.43 215
2091.53 231
2091.64 238
2091.74 234
2091.85 220
2091.95 201
2092.06 178
2092.16 156
2092.27 137
2092.37 122
2092.48 110
2092.58 101
2092.69 95
2092.79 90
2092.90 86
2093.00 82
2093.11 77
2093.21 71
2093.32 64
2093.42 55
2093.53 45
2093.63 34
2093.74 24
2093.84 15
2093.95 10
2094.05 10
2094.16 14
2094.26 23
2094.36 35
2094.47 48
2094.57 60
2094.68 69
2094.78 74
2094.89 75
2094.99 72
2095.10 66
2095.20 59
2095.31 50
2095.41 42
2095.52 34
2095.62 26
2095.73 19
2095.83 12
2095.94 4
2096.04 0
2096.15 0
2096.25 0
2096.36 0
2096.46 0
2096.57 0
2096.67 0
2096.78 0
2096.88 10
2096.99 24
2097.09 35
2097.20 42
2097.30 45
2097.41 48
2097.51 51
2097.62 58
2097.72 69
2097.83 85
2097.93 103
2098.04 123
2098.14 142
2098.25 159
2098.35 171
2098.46 179
2098.56 184
2098.67 186
2098.77 188
2098.88 189
2098.98 191
2099.09 194
2099.19 200
2099.30 206
2099.40 213
2099.51 220
2099.61 225
2099.72 229
2099.82 231
2099.93 232
2100.03 232
2100.14 232
2100.24 234
2100.35 237
2100.45 242
2100.56 247
2100.66 253
2100.77 259
2100.87 264
2100.98 268
2101.08 271
2101.19 274
2101.29 277
2101.40 280
2101.50 284
2101.61 287
2101.71 288
2101.82 289
2101.92 289
2102.03 288
2102.13 287
2102.24 283
2102.34 278
2102.45 268
2102.55 254
2102.66 234
2102.76 209
2102.87 180
2102.97 152
2103.08 124
2103.18 100
2103.29 80
2103.39 65
2103.50 54
2103.60 47
2103.71 44
2103.81 42
2103.92 42
2104.02 43
2104.13 45
2104.24 47
2104.34 50
2104.45 52
2104.55 55
2104.66 59
2104.76 62
2104.87 64
2104.97 67
2105.08 68
2105.18 69
2105.29 68
2105.39 67
2105.50 64
2105.60 61
2105.71 57
2105.81 54
2105.92 51
2106.02 49
2106.13 47
2106.23 46
2106.34 45
2106.44 43
2106.55 40
2106.65 36
2106.76 32
2106.86 27
2106.97 23
2107.07 19
2107.18 16
2107.29 12
2107.39 7
2107.50 0
2107.60 0
2107.71 0
2107.81 0
2107.92 0
2108.02 0
2108.13 0
2108.23 1
2108.34 28
2108.44 61
2108.55 94
2108.65 123
2108.76 143
2108.86 153
2108.97 152
2109.07 139
2109.18 119
2109.28 95
2109.39 70
2109.49 50
2109.60 37
2109.71 32
2109.81 36
2109.92 45
2110.02 58
2110.13 72
2110.23 83
2110.34 92
2110.44 98
2110.55 101
2110.65 104
2110.76 106
2110.86 108
2110.97 109
2111.07 109
2111.18 107
2111.28 106
2111.39 106
2111.50 107
2111.60 111
2111.71 116
2111.81 120
2111.92 120
2112.02 116
2112.13 107
2112.23 93
2112.34 77
2112.44 62
2112.55 49
2112.65 42
2112.76 39
2112.86 40
2112.97 45
2113.08 53
2113.18 65
2113.29 79
2113.39 95
2113.50 111
2113.60 127
2113.71 140
2113.81 148
2113.92 150
2114.02 147
2114.13 141
2114.23 134
2114.34 131
2114.44 132
2114.55 139
2114.66 149
2114.76 161
2114.87 172
2114.97 179
2115.08 182
2115.18 179
2115.29 174
2115.39 167
2115.50 160
2115.60 156
2115.71 154
2115.82 155
2115.92 157
2116.03 160
2116.13 163
2116.24 167
2116.34 172
2116.45 177
2116.55 182
2116.66 186
2116.76 190
2116.87 191
2116.97 190
2117.08 186
2117.19 180
2117.29 173
2117.40 164
2117.50 156
2117.61 150
2117.71 146
2117.82 146
2117.92 150
2118.03 158
2118.13 170
2118.24 184
2118.35 201
2118.45 218
2118.56 234
2118.66 249
2118.77 262
2118.87 271
2118.98 277
2119.08 280
2119.19 280
2119.30 278
2119.40 274
2119.51 270
2119.61 266
2119.72 263
2119.82 260
2119.93 260
2120.03 261
2120.14 265
2120.25 270
2120.35 275
2120.46 279
2120.56 280
2120.67 276
2120.77 268
2120.88 255
2120.98 239
2121.09 222
2121.19 205
2121.30 192
2121.41 180
2121.51 170
2121.62 160
2121.72 149
2121.83 136
2121.93 121
2122.04 104
2122.14 89
2122.25 76
2122.36 70
2122.46 71
2122.57 78
2122.67 90
2122.78 103
2122.88 115
2122.99 121
2123.10 121
2123.20 114
2123.31 102
2123.41 87
2123.52 70
2123.62 53
2123.73 38
2123.83 26
2123.94 17
2124.05 12
2124.15 12
2124.26 18
2124.36 30
2124.47 46
2124.57 65
2124.68 82
2124.79 95
2124.89 101
2125.00 99
2125.10 91
2125.21 79
2125.31 66
2125.42 56
2125.52 53
2125.63 57
2125.74 68
2125.84 84
2125.95 103
2126.05 122
2126.16 139
2126.26 153
2126.37 163
2126.48 172
2126.58 178
2126.69 185
2126.79 190
2126.90 194
2127.00 196
2127.11 193
2127.22 186
2127.32 175
2127.43 161
2127.53 144
2127.64 127
2127.74 112
2127.85 99
2127.96 88
2128.06 80
2128.17 76
2128.27 74
2128.38 74
2128.48 76
2128.59 79
2128.70 81
2128.80 82
2128.91 82
2129.01 80
2129.12 78
2129.22 75
2129.33 75
2129.44 76
2129.54 78
2129.65 81
2129.75 83
2129.86 84
2129.96 82
2130.07 76
2130.18 67
2130.28 56
2130.39 44
2130.49 33
2130.60 24
2130.71 18
2130.81 15
2130.92 14
2131.02 15
2131.13 15
2131.23 13
2131.34 9
2131.45 2
2131.55 0
2131.66 0
2131.76 0
2131.87 0
2131.97 0
2132.08 0
2132.19 0
2132.29 2
2132.40 11
2132.50 18
2132.61 23
2132.72 25
2132.82 25
2132.93 24
2133.03 25
2133.14 30
2133.24 39
2133.35 52
2133.46 71
2133.56 91
2133.67 111
2133.77 129
2133.88 141
2133.99 148
2134.09 148
2134.20 144
2134.30 138
2134.41 131
2134.52 125
2134.62 121
2134.73 118
2134.83 115
2134.94 112
2135.04 107
2135.15 103
2135.26 99
2135.36 97
2135.47 98
2135.57 102
2135.68 109
2135.79 119
2135.89 131
2136.00 143
2136.10 154
2136.21 163
2136.32 169
2136.42 172
2136.53 170
2136.63 164
2136.74 154
2136.85 140
2136.95 126
2137.06 113
2137.16 102
2137.27 95
2137.37 91
2137.48 91
2137.59 93
2137.69 94
2137.80 94
2137.90 90
2138.01 84
2138.12 74
2138.22 61
2138.33 47
2138.43 33
2138.54 18
2138.65 5
2138.75 0
2138.86 0
2138.96 0
2139.07 0
2139.18 2
2139.28 16
2139.39 34
2139.49 51
2139.60 67
2139.71 80
2139.81 89
2139.92 95
2140.02 100
2140.13 106
2140.24 113
2140.34 121
2140.45 127
2140.55 131
2140.66 128
2140.77 117
2140.87 101
2140.98 81
2141.08 59
2141.19 40
2141.30 26
2141.40 17
2141.51 14
2141.62 14
2141.72 17
2141.83 23
2141.93 30
2142.04 38
2142.15 47
2142.25 58
2142.36 68
2142.46 78
2142.57 86
2142.68 93
2142.78 98
2142.89 101
2142.99 101
2143.10 100
2143.21 98
2143.31 94
2143.42 89
2143.52 81
2143.63 73
2143.74 63
2143.84 53
2143.95 42
2144.06 33
2144.16 25
2144.27 20
2144.37 17
2144.48 17
2144.59 19
2144.69 23
2144.80 31
2144.90 40
2145.01 52
2145.12 65
2145.22 78
2145.33 91
2145.43 101
2145.54 107
2145.65 110
2145.75 111
2145.86 110
2145.97 109
2146.07 111
2146.18 116
2146.28 123
2146.39 131
2146.50 140
2146.60 148
2146.71 153
2146.82 155
2146.92 153
2147.03 150
2147.13 144
2147.24 137
2147.35 129
2147.45 120
2147.56 113
2147.66 106
2147.77 100
2147.88 97
2147.98 94
2148.09 93
2148.20 91
2148.30 88
2148.41 82
2148.51 73
2148.62 63
2148.73 53
2148.83 43
2148.94 36
2149.05 32
2149.15 31
2149.26 32
2149.36 34
2149.47 37
2149.58 40
2149.68 41
2149.79 41
2149.90 40
2150.00 39
2150.11 38
2150.21 38
2150.32 38
2150.43 41
2150.53 46
2150.64 53
2150.75 61
2150.85 70
2150.96 81
2151.06 93
2151.17 107
2151.28 120
2151.38 133
2151.49 146
2151.60 155
2151.70 162
2151.81 165
2151.92 165
2152.02 163
2152.13 160
2152.23 158
2152.34 155
2152.45 154
2152.55 152
2152.66 151
2152.77 149
2152.87 148
2152.98 148
2153.08 150
2153.19 154
2153.30 159
2153.40 165
2153.51 170
2153.62 174
2153.72 176
2153.83 176
2153.94 175
2154.04 174
2154.15 173
2154.25 172
2154.36 171
2154.47 172
2154.57 173
2154.68 173
2154.79 175
2154.89 176
2155.00 177
2155.11 176
2155.21 174
2155.32 171
2155.42 167
2155.53 163
2155.64 158
2155.74 154
2155.85 151
2155.96 147
2156.06 144
2156.17 140
2156.28 137
2156.38 133
2156.49 131
2156.60 130
2156.70 130
2156.81 132
2156.91 135
2157.02 138
2157.13 140
2157.23 141
2157.34 141
2157.45 141
2157.55 142
2157.66 146
2157.77 152
2157.87 162
2157.98 175
2158.09 189
2158.19 202
2158.30 214
2158.41 225
2158.51 234
2158.62 242
2158.72 248
2158.83 253
2158.94 255
2159.04 254
2159.15 247
2159.26 235
2159.36 218
2159.47 196
2159.58 173
2159.68 150
2159.79 128
2159.90 109
2160.00 92
2160.11 77
2160.22 65
2160.32 55
2160.43 47
2160.54 41
2160.64 38
2160.75 36
2160.85 36
2160.96 38
2161.07 41
2161.17 46
2161.28 54
2161.39 63
2161.49 75
2161.60 87
2161.71 100
2161.81 113
2161.92 123
2162.03 132
2162.13 139
2162.24 144
2162.35 149
2162.45 153
2162.56 159
2162.67 167
2162.77 176
2162.88 187
2162.99 196
2163.09 204
2163.20 208
2163.31 206
2163.41 200
2163.52 190
2163.63 177
2163.73 163
2163.84 150
2163.95 137
2164.05 126
2164.16 116
2164.27 105
2164.37 95
2164.48 85
2164.59 75
2164.69 67
2164.80 59
2164.90 51
2165.01 43
2165.12 33
2165.22 21
2165.33 9
2165.44 0
2165.54 0
2165.65 0
2165.76 0
2165.86 0
2165.97 0
2166.08 0
2166.18 7
2166.29 14
2166.40 17
2166.50 17
2166.61 13
2166.72 8
2166.82 5
2166.93 9
2167.04 20
2167.14 40
2167.25 67
2167.36 99
2167.46 132
2167.57 162
2167.68 186
2167.79 203
2167.89 213
2168.00 216
2168.11 215
2168.21 210
2168.32 204
2168.43 196
2168.53 189
2168.64 182
2168.75 177
2168.85 177
2168.96 183
2169.07 196
2169.17 215
2169.28 240
2169.39 266
2169.49 290
2169.60 309
2169.71 317
2169.81 315
2169.92 303
2170.03 284
2170.13 261
2170.24 238
2170.35 218
2170.45 202
2170.56 192
2170.67 185
2170.77 180
2170.88 176
2170.99 171
2171.09 166
2171.20 160
2171.31 152
2171.41 143
2171.52 133
2171.63 122
2171.73 110
2171.84 97
2171.95 83
2172.06 70
2172.16 57
2172.27 44
2172.38 32
2172.48 20
2172.59 8
2172.70 0
2172.80 0
2172.91 0
2173.02 0
2173.12 0
2173.23 0
2173.34 0
2173.44 6
2173.55 11
2173.66 13
2173.76 12
2173.87 10
2173.98 7
2174.09 3
2174.19 0
2174.30 0
2174.41 0
2174.51 0
2174.62 0
2174.73 2
2174.83 17
2174.94 35
2175.05 56
2175.15 77
2175.26 93
2175.37 105
2175.47 109
2175.58 105
2175.69 96
2175.80 81
2175.90 64
2176.01 46
2176.12 31
2176.22 22
2176.33 18
2176.44 22
2176.54 31
2176.65 43
2176.76 56
2176.86 66
2176.97 72
2177.08 74
2177.19 73
2177.29 71
2177.40 70
2177.51 70
2177.61 72
2177.72 75
2177.83 76
2177.93 75
2178.04 73
2178.15 69
2178.25 65
2178.36 63
2178.47 63
2178.58 66
2178.68 70
2178.79 73
2178.90 75
2179.00 73
2179.11 68
2179.22 61
2179.32 55
2179.43 52
2179.54 55
2179.65 64
2179.75 78
2179.86 94
2179.97 111
2180.07 124
2180.18 133
2180.29 137
2180.39 138
2180.50 135
2180.61 131
2180.72 126
2180.82 120
2180.93 113
2181.04 105
2181.14 96
2181.25 87
2181.36 80
2181.46 74
2181.57 70
2181.68 69
2181.79 69
2181.89 71
2182.00 76
2182.11 82
2182.21 89
2182.32 98
2182.43 108
2182.54 117
2182.64 126
2182.75 133
2182.86 139
2182.96 142
2183.07 143
2183.18 141
2183.28 137
2183.39 130
2183.50 121
2183.61 111
2183.71 100
2183.82 88
2183.93 79
2184.03 70
2184.14 64
2184.25 61
2184.36 61
2184.46 66
2184.57 73
2184.68 82
2184.78 92
2184.89 102
2185.00 110
2185.11 114
2185.21 113
2185.32 105
2185.43 93
2185.53 76
2185.64 57
2185.75 41
2185.86 29
2185.96 25
2186.07 30
2186.18 42
2186.28 60
2186.39 81
2186.50 103
2186.61 123
2186.71 139
2186.82 151
2186.93 160
2187.03 166
2187.14 171
2187.25 175
2187.36 178
2187.46 180
2187.57 181
2187.68 177
2187.78 171
2187.89 160
2188.00 147
2188.11 134
2188.21 123
2188.32 115
2188.43 111
2188.54 111
2188.64 114
2188.75 118
2188.86 122
2188.96 126
2189.07 129
2189.18 132
2189.29 137
2189.39 143
2189.50 151
2189.61 162
2189.71 173
2189.82 184
2189.93 193
2190.04 198
2190.14 199
2190.25 197
2190.36 192
2190.47 186
2190.57 180
2190.68 176
2190.79 174
2190.89 174
2191.00 173
2191.11 171
2191.22 166
2191.32 158
2191.43 146
2191.54 132
2191.65 117
2191.75 102
2191.86 89
2191.97 80
2192.07 76
2192.18 75
2192.29 79
2192.40 86
2192.50 96
2192.61 107
2192.72 120
2192.83 134
2192.93 148
2193.04 164
2193.15 181
2193.26 199
2193.36 218
2193.47 237
2193.58 256
2193.68 274
2193.79 292
2193.90 308
2194.01 321
2194.11 330
2194.22 335
2194.33 333
2194.44 325
2194.54 311
2194.65 294
2194.76 276
2194.87 260
2194.97 248
2195.08 240
2195.19 235
2195.29 234
2195.40 233
2195.51 232
2195.62 230
2195.72 228
2195.83 226
2195.94 224
2196.05 224
2196.15 224
2196.26 223
2196.37 222
2196.48 219
2196.58 213
2196.69 206
2196.80 196
2196.91 185
2197.01 173
2197.12 159
2197.23 146
2197.34 135
2197.44 126
2197.55 119
2197.66 115
2197.77 113
2197.87 112
2197.98 109
2198.09 105
2198.20 97
2198.30 85
2198.41 71
2198.52 55
2198.63 39
2198.73 23
2198.84 10
2198.95 0
2199.05 0
2199.16 0
2199.27 0
2199.38 0
2199.48 0
2199.59 0
2199.70 0
2199.81 0
2199.91 8
2200.02 30
2200.13 56
2200.24 83
2200.34 111
2200.45 138
2200.56 162
2200.67 184
2200.77 202
2200.88 217
2200.99 230
2201.10 239
2201.20 243
2201.31 243
2201.42 237
2201.53 226
2201.63 210
2201.74 192
2201.85 174
2201.96 158
2202.07 147
2202.17 140
2202.28 138
2202.39 139
2202.50 142
2202.60 144
2202.71 146
2202.82 147
2202.93 149
2203.03 154
2203.14 162
2203.25 173
2203.36 185
2203.46 195
2203.57 202
2203.68 205
2203.79 203
2203.89 198
2204.00 192
2204.11 188
2204.22 188
2204.32 191
2204.43 195
2204.54 200
2204.65 203
2204.75 201
2204.86 195
2204.97 183
2205.08 167
2205.19 147
2205.29 126
2205.40 103
2205.51 78
2205.62 53
2205.72 29
2205.83 6
2205.94 0
2206.05 0
2206.15 0
2206.26 0
2206.37 0
2206.48 0
2206.58 10
2206.69 32
2206.80 53
2206.91 69
2207.02 80
2207.12 84
2207.23 83
2207.34 80
2207.45 75
2207.55 72
2207.66 72
2207.77 76
2207.88 85
2207.98 98
2208.09 113
2208.20 129
2208.31 143
2208.41 155
2208.52 164
2208.63 168
2208.74 169
2208.85 166
2208.95 161
2209.06 152
2209.17 142
2209.28 130
2209.38 116
2209.49 100
2209.60 85
2209.71 70
2209.82 57
2209.92 47
2210.03 39
2210.14 36
2210.25 37
2210.35 43
2210.46 54
2210.57 69
2210.68 86
2210.78 105
2210.89 121
2211.00 133
2211.11 137
2211.22 134
2211.32 124
2211.43 109
2211.54 91
2211.65 73
2211.75 58
2211.86 48
2211.97 42
2212.08 40
2212.19 40
2212.29 43
2212.40 46
2212.51 49
2212.62 52
2212.73 56
2212.83 61
2212.94 67
2213.05 75
2213.16 85
2213.26 96
2213.37 107
2213.48 117
2213.59 125
2213.70 130
2213.80 131
2213.91 127
2214.02 119
2214.13 108
2214.23 95
2214.34 81
2214.45 68
2214.56 57
2214.67 50
2214.77 47
2214.88 48
2214.99 53
2215.10 63
2215.21 77
2215.31 94
2215.42 114
2215.53 134
2215.64 154
2215.74 172
2215.85 185
2215.96 192
2216.07 193
2216.18 188
2216.28 178
2216.39 164
2216.50 149
2216.61 134
2216.72 119
2216.82 105
2216.93 93
2217.04 83
2217.15 78
2217.26 78
2217.36 85
2217.47 96
2217.58 110
2217.69 124
2217.79 133
2217.90 134
2218.01 126
2218.12 112
2218.23 94
2218.33 77
2218.44 62
2218.55 52
2218.66 47
2218.77 44
2218.87 43
2218.98 41
2219.09 39
2219.20 39
2219.31 42
2219.41 49
2219.52 61
2219.63 76
2219.74 92
2219.85 106
2219.95 115
2220.06 118
2220.17 113
2220.28 104
2220.39 93
2220.49 82
2220.60 73
2220.71 68
2220.82 66
2220.93 66
2221.03 66
2221.14 66
2221.25 65
2221.36 64
2221.47 64
2221.57 66
2221.68 72
2221.79 80
2221.90 90
2222.01 100
2222.11 110
2222.22 117
2222.33 120
2222.44 121
2222.55 120
2222.65 117
2222.76 113
2222.87 108
2222.98 103
2223.09 97
2223.19 91
2223.30 85
2223.41 78
2223.52 72
2223.63 65
2223.73 59
2223.84 53
2223.95 48
2224.06 43
2224.17 39
2224.28 37
2224.38 37
2224.49 40
2224.60 48
2224.71 61
2224.82 79
2224.92 102
2225.03 128
2225.14 152
2225.25 173
2225.36 186
2225.46 191
2225.57 187
2225.68 177
2225.79 166
2225.90 156
2226.01 149
2226.11 146
2226.22 147
2226.33 149
2226.44 151
2226.55 151
2226.65 150
2226.76 147
2226.87 145
2226.98 143
2227.09 141
2227.19 139
2227.30 135
2227.41 129
2227.52 120
2227.63 109
2227.74 97
2227.84 85
2227.95 76
2228.06 70
2228.17 68
2228.28 71
2228.38 76
2228.49 82
2228.60 87
2228.71 90
2228.82 93
2228.93 94
2229.03 96
2229.14 99
2229.25 103
2229.36 109
2229.47 115
2229.57 120
2229.68 124
2229.79 126
2229.90 126
2230.01 125
2230.12 122
2230.22 118
2230.33 113
2230.44 106
2230.55 98
2230.66 89
2230.77 81
2230.87 76
2230.98 73
2231.09 73
2231.20 76
2231.31 80
2231.41 85
2231.52 90
2231.63 93
2231.74 96
2231.85 97
2231.96 98
2232.06 97
2232.17 95
2232.28 91
2232.39 85
2232.50 77
2232.61 68
2232.71 58
2232.82 48
2232.93 39
2233.04 30
2233.15 24
2233.26 20
2233.36 19
2233.47 21
2233.58 27
2233.69 35
2233.80 44
2233.91 54
2234.01 63
2234.12 70
2234.23 74
2234.34 76
2234.45 77
2234.56 78
2234.66 80
2234.77 85
2234.88 93
2234.99 102
2235.10 112
2235.21 120
2235.31 126
2235.42 126
2235.53 121
2235.64 112
2235.75 97
2235.86 79
2235.96 57
2236.07 33
2236.18 9
2236.29 0
2236.40 0
2236.51 0
2236.61 0
2236.72 0
2236.83 0
2236.94 0
2237.05 0
2237.16 11
2237.26 22
2237.37 32
2237.48 43
2237.59 54
2237.70 65
2237.81 74
2237.92 79
2238.02 77
2238.13 69
2238.24 55
2238.35 37
2238.46 18
2238.57 2
2238.67 0
2238.78 0
2238.89 0
2239.00 0
2239.11 0
2239.22 0
2239.32 0
2239.43 0
2239.54 4
2239.65 9
2239.76 15
2239.87 22
2239.98 30
2240.08 40
2240.19 49
2240.30 57
2240.41 62
2240.52 63
2240.63 59
2240.74 50
2240.84 36
2240.95 20
2241.06 2
2241.17 0
2241.28 0
2241.39 0
2241.49 0
2241.60 0
2241.71 0
2241.82 0
2241.93 2
2242.04 24
2242.15 43
2242.25 56
2242.36 63
2242.47 61
2242.58 54
2242.69 45
2242.80 37
2242.91 33
2243.01 34
2243.12 42
2243.23 54
2243.34 69
2243.45 83
2243.56 96
2243.67 107
2243.77 116
2243.88 124
2243.99 133
2244.10 141
2244.21 149
2244.32 154
2244.43 155
2244.53 151
2244.64 143
2244.75 132
2244.86 119
2244.97 106
2245.08 94
2245.19 84
2245.29 74
2245.40 65
2245.51 55
2245.62 45
2245.73 34
2245.84 24
2245.95 13
2246.05 3
2246.16 0
2246.27 0
2246.38 0
2246.49 0
2246.60 0
2246.71 0
2246.81 0
2246.92 0
2247.03 7
2247.14 21
2247.25 36
2247.36 50
2247.47 61
2247.57 68
2247.68 70
2247.79 67
2247.90 62
2248.01 56
2248.12 51
2248.23 52
2248.34 58
2248.44 70
2248.55 86
2248.66 103
2248.77 119
2248.88 131
2248.99 139
2249.10 144
2249.20 147
2249.31 150
2249.42 154
2249.53 161
2249.64 169
2249.75 176
2249.86 182
2249.97 185
2250.07 182
2250.18 175
2250.29 164
2250.40 150
2250.51 137
2250.62 125
2250.73 115
2250.84 109
2250.94 104
2251.05 101
2251.16 98
2251.27 95
2251.38 92
2251.49 90
2251.60 90
2251.71 91
2251.81 92
2251.92 94
2252.03 96
2252.14 96
2252.25 95
2252.36 94
2252.47 93
2252.58 93
2252.68 96
2252.79 102
2252.90 111
2253.01 121
2253.12 131
2253.23 141
2253.34 149
2253.45 155
2253.55 159
2253.66 161
2253.77 162
2253.88 162
2253.99 163
2254.10 165
2254.21 166
2254.32 168
2254.43 170
2254.53 172
2254.64 173
2254.75 173
2254.86 172
2254.97 168
2255.08 163
2255.19 156
2255.30 147
2255.40 138
2255.51 129
2255.62 121
2255.73 115
2255.84 112
2255.95 111
2256.06 110
2256.17 111
2256.28 109
2256.38 106
2256.49 101
2256.60 95
2256.71 89
2256.82 82
2256.93 77
2257.04 73
2257.15 71
2257.26 69
2257.36 67
2257.47 64
2257.58 61
2257.69 59
2257.80 56
2257.91 55
2258.02 55
2258.13 58
2258.24 62
2258.34 69
2258.45 76
2258.56 83
2258.67 90
2258.78 95
2258.89 98
2259.00 98
2259.11 97
2259.22 93
2259.32 87
2259.43 80
2259.54 73
2259.65 65
2259.76 59
2259.87 55
2259.98 52
2260.09 53
2260.20 57
2260.31 63
2260.41 72
2260.52 83
2260.63 94
2260.74 104
2260.85 114
2260.96 121
2261.07 127
2261.18 131
2261.29 135
2261.39 138
2261.50 141
2261.61 142
2261.72 141
2261.83 137
2261.94 130
2262.05 121
2262.16 111
2262.27 101
2262.38 93
2262.48 86
2262.59 82
2262.70 78
2262.81 73
2262.92 68
2263.03 64
2263.14 60
2263.25 57
2263.36 57
2263.47 59
2263.58 62
2263.68 67
2263.79 72
2263.90 78
2264.01 85
2264.12 94
2264.23 106
2264.34 120
2264.45 136
2264.56 152
2264.67 167
2264.77 178
2264.88 183
2264.99 183
2265.10 177
2265.21 167
2265.32 154
2265.43 141
2265.54 129
2265.65 119
2265.76 111
2265.87 106
2265.97 102
2266.08 97
2266.19 92
2266.30 84
2266.41 76
2266.52 68
2266.63 61
2266.74 58
2266.85 59
2266.96 63
2267.07 70
2267.17 78
2267.28 86
2267.39 91
2267.50 94
2267.61 95
2267.72 95
2267.83 95
2267.94 97
2268.05 102
2268.16 110
2268.27 121
2268.38 133
2268.48 145
2268.59 156
2268.70 165
2268.81 172
2268.92 176
2269.03 180
2269.14 182
2269.25 184
2269.36 186
2269.47 185
2269.58 183
2269.69 177
2269.79 169
2269.90 160
2270.01 153
2270.12 150
2270.23 152
2270.34 159
2270.45 169
2270.56 181
2270.67 193
2270.78 201
2270.89 207
2271.00 212
2271.11 215
2271.21 218
2271.32 221
2271.43 224
2271.54 226
2271.65 225
2271.76 222
2271.87 217
2271.98 210
2272.09 204
2272.20 200
2272.31 197
2272.42 196
2272.53 196
2272.63 195
2272.74 193
2272.85 189
2272.96 184
2273.07 178
2273.18 172
2273.29 167
2273.40 163
2273.51 159
2273.62 155
2273.73 149
2273.84 141
2273.95 128
2274.06 112
2274.16 91
2274.27 68
2274.38 44
2274.49 21
2274.60 1
2274.71 0
2274.82 0
2274.93 0
2275.04 0
2275.15 0
2275.26 0
2275.37 0
2275.48 0
2275.59 5
2275.69 17
2275.80 32
2275.91 46
2276.02 60
2276.13 70
2276.24 75
2276.35 75
2276.46 71
2276.57 64
2276.68 58
2276.79 55
2276.90 56
2277.01 62
2277.12 71
2277.23 82
2277.33 94
2277.44 105
2277.55 115
2277.66 125
2277.77 134
2277.88 143
2277.99 152
2278.10 159
2278.21 165
2278.32 168
2278.43 169
2278.54 168
2278.65 167
2278.76 166
2278.87 167
2278.98 168
2279.09 172
2279.19 176
2279.30 181
2279.41 184
2279.52 187
2279.63 187
2279.74 186
2279.85 181
2279.96 174
2280.07 166
2280.18 158
2280.29 151
2280.40 145
2280.51 141
2280.62 138
2280.73 136
2280.84 133
2280.95 129
2281.06 125
2281.16 121
2281.27 118
2281.38 116
2281.49 115
2281.60 113
2281.71 110
2281.82 104
2281.93 98
2282.04 92
2282.15 92
2282.26 100
2282.37 116
2282.48 139
2282.59 167
2282.70 193
2282.81 214
2282.92 226
2283.03 230
2283.14 227
2283.24 221
2283.35 218
2283.46 219
2283.57 227
2283.68 240
2283.79 258
2283.90 277
2284.01 296
2284.12 313
2284.23 328
2284.34 340
2284.45 348
2284.56 352
2284.67 350
2284.78 342
2284.89 330
2285.00 313
2285.11 296
2285.22 280
2285.33 268
2285.44 261
2285.55 259
2285.65 261
2285.76 265
2285.87 269
2285.98 271
2286.09 269
2286.20 263
2286.31 254
2286.42 243
2286.53 231
2286.64 219
2286.75 209
2286.86 199
2286.97 191
2287.08 182
2287.19 174
2287.30 166
2287.41 160
2287.52 155
2287.63 155
2287.74 159
2287.85 167
2287.96 180
2288.07 195
2288.18 212
2288.29 230
2288.39 246
2288.50 260
2288.61 272
2288.72 279
2288.83 282
2288.94 281
2289.05 279
2289.16 275
2289.27 273
2289.38 274
2289.49 278
2289.60 284
2289.71 289
2289.82 290
2289.93 286
2290.04 275
2290.15 258
2290.26 237
2290.37 215
2290.48 196
2290.59 183
2290.70 177
2290.81 178
2290.92 186
2291.03 198
2291.14 213
2291.25 230
2291.36 246
2291.47 259
2291.58 270
2291.69 276
2291.79 278
2291.90 275
2292.01 268
2292.12 257
2292.23 244
2292.34 230
2292.45 216
2292.56 203
2292.67 192
2292.78 181
2292.89 170
2293.00 160
2293.11 151
2293.22 143
2293.33 137
2293.44 136
2293.55 138
2293.66 145
2293.77 155
2293.88 167
2293.99 178
2294.10 188
2294.21 193
2294.32 195
2294.43 192
2294.54 186
2294.65 178
2294.76 169
2294.87 160
2294.98 150
2295.09 142
2295.20 134
2295.31 128
2295.42 125
2295.53 125
2295.64 129
2295.75 136
2295.86 144
2295.97 151
2296.08 153
2296.19 148
2296.30 136
2296.41 116
2296.52 92
2296.62 66
2296.73 43
2296.84 24
2296.95 11
2297.06 4
2297.17 0
2297.28 0
2297.39 0
2297.50 0
2297.61 0
2297.72 0
2297.83 0
2297.94 0
2298.05 0
2298.16 0
2298.27 1
2298.38 4
2298.49 5
2298.60 5
2298.71 4
2298.82 3
2298.93 3
2299.04 3
2299.15 4
2299.26 5
2299.37 6
2299.48 7
2299.59 7
2299.70 6
2299.81 4
2299.92 2
2300.03 1
2300.14 4
2300.25 11
2300.36 25
2300.47 46
2300.58 75
2300.69 109
2300.80 146
2300.91 183
2301.02 217
2301.13 245
2301.24 265
2301.35 277
2301.46 280
2301.57 274
2301.68 260
2301.79 241
2301.90 220
2302.01 199
2302.12 184
2302.23 177
2302.34 182
2302.45 197
2302.56 220
2302.67 248
2302.78 276
2302.89 299
2303.00 313
2303.11 317
2303.22 314
2303.33 308
2303.44 302
2303.55 302
2303.66 313
2303.77 337
2303.88 374
2303.99 421
2304.10 475
2304.21 528
2304.32 577
2304.43 618
2304.54 650
2304.65 672
2304.76 688
2304.87 700
2304.98 711
2305.09 723
2305.20 739
2305.31 757
2305.42 779
2305.53 804
2305.64 831
2305.75 858
2305.86 884
2305.97 909
2306.08 931
2306.19 950
2306.30 964
2306.41 973
2306.52 978
2306.63 977
2306.74 973
2306.85 964
2306.96 952
2307.07 937
2307.18 921
2307.29 904
2307.40 888
2307.51 873
2307.62 860
2307.73 847
2307.84 835
2307.95 823
2308.06 813
2308.17 805
2308.28 801
2308.39 802
2308.50 808
2308.61 817
2308.72 828
2308.83 838
2308.94 843
2309.05 843
2309.16 837
2309.27 827
2309.38 814
2309.49 800
2309.60 786
2309.71 769
2309.82 748
2309.93 721
2310.04 686
2310.15 646
2310.26 601
2310.37 555
2310.48 512
2310.59 474
2310.70 443
2310.82 419
2310.93 401
2311.04 386
2311.15 373
2311.26 359
2311.37 342
2311.48 322
2311.59 299
2311.70 275
2311.81 251
2311.92 229
2312.03 210
2312.14 196
2312.25 185
2312.36 178
2312.47 175
2312.58 175
2312.69 179
2312.80 184
2312.91 190
2313.02 196
2313.13 200
2313.24 203
2313.35 205
2313.46 207
2313.57 210
2313.68 217
2313.79 227
2313.90 240
2314.01 253
2314.12 265
2314.23 274
2314.34 279
2314.45 279
2314.56 274
2314.67 267
2314.78 259
2314.89 252
2315.00 248
2315.11 247
2315.22 250
2315.33 256
2315.44 262
2315.55 269
2315.67 274
2315.78 276
2315.89 276
2316.00 275
2316.11 271
2316.22 264
2316.33 254
2316.44 240
2316.55 222
2316.66 201
2316.77 180
2316.88 162
2316.99 150
2317.10 145
2317.21 148
2317.32 158
2317.43 171
2317.54 186
2317.65 201
2317.76 216
2317.87 232
2317.98 250
2318.09 271
2318.20 295
2318.31 322
2318.42 350
2318.53 378
2318.64 403
2318.75 425
2318.86 444
2318.98 461
2319.09 478
2319.20 494
2319.31 511
2319.42 530
2319.53 551
2319.64 573
2319.75 596
2319.86 618
2319.97 639
2320.08 657
2320.19 671
2320.30 680
2320.41 685
2320.52 688
2320.63 689
2320.74 690
2320.85 692
2320.96 694
2321.07 696
2321.18 696
2321.29 693
2321.40 688
2321.51 680
2321.62 670
2321.74 658
2321.85 645
2321.96 631
2322.07 616
2322.18 601
2322.29 587
2322.40 576
2322.51 569
2322.62 567
2322.73 568
2322.84 572
2322.95 574
2323.06 573
2323.17 566
2323.28 555
2323.39 539
2323.50 520
2323.61 501
2323.72 484
2323.83 469
2323.94 457
2324.05 446
2324.17 435
2324.28 421
2324.39 402
2324.50 377
2324.61 347
2324.72 312
2324.83 275
2324.94 238
2325.05 202
2325.16 172
2325.27 149
2325.38 134
2325.49 128
2325.60 128
2325.71 133
2325.82 139
2325.93 143
2326.04 142
2326.15 134
2326.26 120
2326.38 101
2326.49 82
2326.60 65
2326.71 53
2326.82 46
2326.93 44
2327.04 46
2327.15 47
2327.26 47
2327.37 42
2327.48 33
2327.59 21
2327.70 6
2327.81 0
2327.92 0
2328.03 0
2328.14 0
2328.26 0
2328.37 0
2328.48 0
2328.59 11
2328.70 19
2328.81 24
2328.92 23
2329.03 19
2329.14 12
2329.25 3
2329.36 0
2329.47 0
2329.58 0
2329.69 0
2329.80 0
2329.91 0
2330.02 0
2330.14 0
2330.25 14
2330.36 32
2330.47 54
2330.58 77
2330.69 99
2330.80 118
2330.91 131
2331.02 137
2331.13 136
2331.24 129
2331.35 120
2331.46 111
2331.57 106
2331.68 106
2331.80 111
2331.91 121
2332.02 132
2332.13 143
2332.24 150
2332.35 153
2332.46 150
2332.57 144
2332.68 136
2332.79 127
2332.90 119
2333.01 114
2333.12 110
2333.23 109
2333.34 108
2333.46 109
2333.57 110
2333.68 113
2333.79 117
2333.90 122
2334.01 129
2334.12 138
2334.23 148
2334.34 159
2334.45 170
2334.56 181
2334.67 190
2334.78 197
2334.90 201
2335.01 200
2335.12 194
2335.23 185
2335.34 173
2335.45 160
2335.56 149
2335.67 139
2335.78 134
2335.89 131
2336.00 130
2336.11 130
2336.22 130
2336.33 129
2336.45 127
2336.56 125
2336.67 122
2336.78 119
2336.89 115
2337.00 111
2337.11 105
2337.22 98
2337.33 89
2337.44 79
2337.55 68
2337.66 57
2337.78 50
2337.89 46
2338.00 46
2338.11 50
2338.22 57
2338.33 68
2338.44 80
2338.55 92
2338.66 103
2338.77 115
2338.88 127
2338.99 140
2339.11 153
2339.22 167
2339.33 182
2339.44 198
2339.55 212
2339.66 224
2339.77 233
2339.88 238
2339.99 237
2340.10 231
2340.21 220
2340.32 205
2340.44 189
2340.55 172
2340.66 154
2340.77 136
2340.88 119
2340.99 103
2341.10 87
2341.21 73
2341.32 61
2341.43 51
2341.54 44
2341.66 41
2341.77 43
2341.88 50
2341.99 63
2342.10 84
2342.21 108
2342.32 135
2342.43 160
2342.54 180
2342.65 193
2342.76 196
2342.88 192
2342.99 182
2343.10 171
2343.21 162
2343.32 155
2343.43 152
2343.54 152
2343.65 152
2343.76 150
2343.87 145
2343.98 137
2344.10 126
2344.21 114
2344.32 105
2344.43 99
2344.54 98
2344.65 101
2344.76 107
2344.87 113
2344.98 117
2345.09 118
2345.21 116
2345.32 113
2345.43 110
2345.54 108
2345.65 109
2345.76 112
2345.87 116
2345.98 118
2346.09 118
2346.20 114
2346.32 107
2346.43 96
2346.54 84
2346.65 71
2346.76 59
2346.87 48
2346.98 38
2347.09 27
2347.20 17
2347.31 7
2347.43 0
2347.54 0
2347.65 0
2347.76 0
2347.87 0
2347.98 0
2348.09 0
2348.20 0
2348.31 1
2348.43 6
2348.54 11
2348.65 18
2348.76 28
2348.87 40
2348.98 54
2349.09 69
2349.20 85
2349.31 101
2349.43 116
2349.54 131
2349.65 145
2349.76 159
2349.87 172
2349.98 182
2350.09 190
2350.20 193
2350.31 193
2350.43 189
2350.54 181
2350.65 170
2350.76 157
2350.87 142
2350.98 125
2351.09 106
2351.20 87
2351.31 68
2351.43 49
2351.54 31
2351.65 14
2351.76 0
2351.87 0
2351.98 0
2352.09 0
2352.20 0
2352.31 0
2352.43 0
2352.54 0
2352.65 17
2352.76 37
2352.87 58
2352.98 79
2353.09 98
2353.20 113
2353.31 121
2353.43 123
2353.54 118
2353.65 108
2353.76 94
2353.87 81
2353.98 68
2354.09 58
2354.20 51
2354.32 48
2354.43 46
2354.54 47
2354.65 51
2354.76 57
2354.87 65
2354.98 74
2355.09 82
2355.21 88
2355.32 90
2355.43 88
2355.54 81
2355.65 72
2355.76 61
2355.87 51
2355.98 44
2356.10 40
2356.21 39
2356.32 43
2356.43 47
2356.54 52
2356.65 54
2356.76 54
2356.87 49
2356.99 40
2357.10 31
2357.21 22
2357.32 16
2357.43 16
2357.54 21
2357.65 31
2357.76 46
2357.88 61
2357.99 77
2358.10 92
2358.21 105
2358.32 116
2358.43 123
2358.54 126
2358.65 126
2358.77 123
2358.88 117
2358.99 109
2359.10 102
2359.21 97
2359.32 96
2359.43 98
2359.55 104
2359.66 111
2359.77 120
2359.88 128
2359.99 135
2360.10 143
2360.21 151
2360.32 159
2360.44 167
2360.55 176
2360.66 185
2360.77 192
2360.88 198
2360.99 204
2361.10 208
2361.22 212
2361.33 213
2361.44 210
2361.55 201
2361.66 184
2361.77 159
2361.88 127
2362.00 91
2362.11 54
2362.22 21
2362.33 0
2362.44 0
2362.55 0
2362.66 0
2362.77 0
2362.89 5
2363.00 13
2363.11 15
2363.22 12
2363.33 5
2363.44 0
2363.55 0
2363.67 0
2363.78 5
2363.89 21
2364.00 40
2364.11 59
2364.22 75
2364.33 84
2364.45 87
2364.56 83
2364.67 77
2364.78 70
2364.89 63
2365.00 59
2365.11 57
2365.23 57
2365.34 58
2365.45 59
2365.56 59
2365.67 59
2365.78 57
2365.90 56
2366.01 54
2366.12 53
2366.23 54
2366.34 57
2366.45 62
2366.56 67
2366.68 72
2366.79 73
2366.90 70
2367.01 61
2367.12 46
2367.23 26
2367.34 3
2367.46 0
2367.57 0
2367.68 0
2367.79 0
2367.90 0
2368.01 0
2368.13 0
2368.24 7
2368.35 33
2368.46 54
2368.57 69
2368.68 78
2368.79 82
2368.91 84
2369.02 85
2369.13 89
2369.24 93
2369.35 99
2369.46 105
2369.58 111
2369.69 117
2369.80 122
2369.91 127
2370.02 131
2370.13 132
2370.24 129
2370.36 120
2370.47 105
2370.58 86
2370.69 66
2370.80 48
2370.91 35
2371.03 28
2371.14 25
2371.25 26
2371.36 28
2371.47 31
2371.58 34
2371.70 39
2371.81 46
2371.92 56
2372.03 68
2372.14 81
2372.25 91
2372.37 97
2372.48 97
2372.59 94
2372.70 89
2372.81 85
2372.92 84
2373.04 88
2373.15 97
2373.26 108
2373.37 118
2373.48 126
2373.59 128
2373.71 125
2373.82 118
2373.93 107
2374.04 94
2374.15 83
2374.26 74
2374.38 68
2374.49 67
2374.60 67
2374.71 68
2374.82 68
2374.93 65
2375.05 60
2375.16 52
2375.27 42
2375.38 34
2375.49 27
2375.60 23
2375.72 21
2375.83 21
2375.94 22
2376.05 23
2376.16 24
2376.27 25
2376.39 26
2376.50 28
2376.61 31
2376.72 34
2376.83 39
2376.94 44
2377.06 48
2377.17 52
2377.28 56
2377.39 61
2377.50 67
2377.61 74
2377.73 82
2377.84 92
2377.95 104
2378.06 117
2378.17 130
2378.29 143
2378.40 155
2378.51 165
2378.62 173
2378.73 177
2378.84 177
2378.96 172
2379.07 162
2379.18 145
2379.29 122
2379.40 95
2379.52 65
2379.63 36
2379.74 10
2379.85 0
2379.96 0
2380.07 0
2380.19 0
2380.30 4
2380.41 24
2380.52 46
2380.63 66
2380.75 82
2380.86 91
2380.97 95
2381.08 92
2381.19 86
2381.30 77
2381.42 66
2381.53 55
2381.64 46
2381.75 40
2381.86 36
2381.98 35
2382.09 35
2382.20 36
2382.31 35
2382.42 30
2382.53 21
2382.65 9
2382.76 0
2382.87 0
2382.98 0
2383.09 0
2383.21 0
2383.32 0
2383.43 0
2383.54 1
2383.65 19
2383.77 35
2383.88 48
2383.99 58
2384.10 64
2384.21 71
2384.32 78
2384.44 86
2384.55 96
2384.66 105
2384.77 112
2384.88 117
2385.00 119
2385.11 119
2385.22 118
2385.33 119
2385.44 122
2385.56 126
2385.67 131
2385.78 135
2385.89 137
2386.00 138
2386.12 136
2386.23 134
2386.34 132
2386.45 130
2386.56 130
2386.68 131
2386.79 131
2386.90 130
2387.01 128
2387.12 125
2387.24 121
2387.35 118
2387.46 117
2387.57 117
2387.68 120
2387.80 123
2387.91 126
2388.02 128
2388.13 129
2388.24 129
2388.36 128
2388.47 127
2388.58 127
2388.69 128
2388.80 128
2388.92 127
2389.03 125
2389.14 122
2389.25 119
2389.36 118
2389.48 118
2389.59 120
2389.70 124
2389.81 126
2389.92 127
2390.04 126
2390.15 123
2390.26 121
2390.37 120
2390.48 122
2390.60 127
2390.71 134
2390.82 140
2390.93 144
2391.04 143
2391.16 140
2391.27 134
2391.38 128
2391.49 123
2391.60 122
2391.72 124
2391.83 128
2391.94 132
2392.05 134
2392.17 132
2392.28 126
2392.39 117
2392.50 106
2392.61 96
2392.73 90
2392.84 88
2392.95 93
2393.06 101
2393.17 110
2393.29 116
2393.40 117
2393.51 111
2393.62 97
2393.73 78
2393.85 57
2393.96 38
2394.07 24
2394.18 16
2394.30 15
2394.41 20
2394.52 26
2394.63 33
2394.74 37
2394.86 37
2394.97 32
2395.08 25
2395.19 17
2395.30 11
2395.42 11
2395.53 16
2395.64 26
2395.75 40
2395.87 56
2395.98 72
2396.09 87
2396.20 100
2396.31 112
2396.43 123
2396.54 132
2396.65 139
2396.76 143
2396.88 143
2396.99 137
2397.10 127
2397.21 115
2397.32 103
2397.44 93
2397.55 86
2397.66 85
2397.77 88
2397.89 93
2398.00 100
2398.11 106
2398.22 109
2398.33 109
2398.45 107
2398.56 105
2398.67 103
2398.78 104
2398.90 108
2399.01 113
2399.12 119
2399.23 121
2399.34 120
2399.46 114
2399.57 105
2399.68 95
2399.79 84
2399.91 75
2400.02 69
2400.13 64
2400.24 60
2400.36 57
2400.47 54
2400.58 52
2400.69 50
2400.80 50
2400.92 51
2401.03 54
2401.14 58
2401.25 65
2401.37 76
2401.48 90
2401.59 109
2401.70 130
2401.82 152
2401.93 172
2402.04 186
2402.15 193
2402.26 190
2402.38 180
2402.49 164
2402.60 148
2402.71 133
2402.83 125
2402.94 123
2403.05 126
2403.16 132
2403.28 138
2403.39 141
2403.50 140
2403.61 135
2403.72 126
2403.84 115
2403.95 104
2404.06 93
2404.17 83
2404.29 75
2404.40 68
2404.51 62
2404.62 58
2404.74 55
2404.85 55
2404.96 57
2405.07 60
2405.19 63
2405.30 67
2405.41 70
2405.52 72
2405.64 73
2405.75 74
2405.86 75
2405.97 77
2406.09 81
2406.20 85
2406.31 88
2406.42 88
2406.53 86
2406.65 80
2406.76 70
2406.87 58
2406.98 45
2407.10 33
2407.21 23
2407.32 15
2407.43 8
2407.55 3
2407.66 0
2407.77 1
2407.88 6
2408.00 16
2408.11 32
2408.22 52
2408.33 74
2408.45 92
2408.56 105
2408.67 112
2408.78 111
2408.90 104
2409.01 94
2409.12 83
2409.23 74
2409.35 68
2409.46 65
2409.57 64
2409.68 65
2409.80 66
2409.91 67
2410.02 67
2410.13 69
2410.25 72
2410.36 76
2410.47 83
2410.58 90
2410.70 97
2410.81 104
2410.92 108
2411.03 112
2411.15 114
2411.26 117
2411.37 120
2411.48 125
2411.60 129
2411.71 130
2411.82 126
2411.93 115
2412.05 97
2412.16 73
2412.27 46
2412.39 20
2412.50 0
2412.61 0
2412.72 0
2412.84 0
2412.95 16
2413.06 35
2413.17 52
2413.29 66
2413.40 74
2413.51 77
2413.62 76
2413.74 74
2413.85 73
2413.96 73
2414.07 76
2414.19 81
2414.30 88
2414.41 94
2414.52 98
2414.64 98
2414.75 95
2414.86 89
2414.97 82
2415.09 75
2415.20 70
2415.31 69
2415.43 73
2415.54 80
2415.65 92
2415.76 105
2415.88 119
2415.99 130
2416.10 137
2416.21 139
2416.33 134
2416.44 124
2416.55 112
2416.66 100
2416.78 92
2416.89 90
2417.00 93
2417.12 100
2417.23 108
2417.34 116
2417.45 119
2417.57 119
2417.68 116
2417.79 111
2417.90 106
2418.02 103
2418.13 102
2418.24 102
2418.35 101
2418.47 99
2418.58 95
2418.69 88
2418.81 81
2418.92 74
2419.03 69
2419.14 66
2419.26 67
2419.37 72
2419.48 78
2419.59 86
2419.71 93
2419.82 97
2419.93 99
2420.05 97
2420.16 91
2420.27 81
2420.38 70
2420.50 58
2420.61 46
2420.72 35
2420.84 26
2420.95 16
2421.06 7
2421.17 0
2421.29 0
2421.40 0
2421.51 0
2421.62 0
2421.74 0
2421.85 0
2421.96 0
2422.08 11
2422.19 25
2422.30 36
2422.41 43
2422.53 45
2422.64 45
2422.75 44
2422.87 45
2422.98 49
2423.09 56
2423.20 65
2423.32 76
2423.43 84
2423.54 90
2423.66 92
2423.77 90
2423.88 85
2423.99 80
2424.11 74
2424.22 70
2424.33 68
2424.44 67
2424.56 68
2424.67 70
2424.78 72
2424.90 74
2425.01 77
2425.12 81
2425.23 85
2425.35 91
2425.46 98
2425.57 108
2425.69 120
2425.80 134
2425.91 149
2426.03 164
2426.14 178
2426.25 187
2426.36 190
2426.48 187
2426.59 177
2426.70 163
2426.82 145
2426.93 126
2427.04 110
2427.15 96
2427.27 87
2427.38 83
2427.49 82
2427.61 84
2427.72 87
2427.83 91
2427.94 96
2428.06 100
2428.17 104
2428.28 107
2428.40 108
2428.51 106
2428.62 101
2428.74 92
2428.85 80
2428.96 67
2429.07 55
2429.19 45
2429.30 38
2429.41 36
2429.53 37
2429.64 41
2429.75 47
2429.86 53
2429.98 59
2430.09 63
2430.20 66
2430.32 66
2430.43 63
2430.54 58
2430.66 52
2430.77 45
2430.88 40
2430.99 38
2431.11 38
2431.22 41
2431.33 44
2431.45 46
2431.56 46
2431.67 42
2431.79 34
2431.90 25
2432.01 14
2432.12 5
2432.24 0
2432.35 0
2432.46 0
2432.58 4
2432.69 10
2432.80 16
2432.92 21
2433.03 25
2433.14 27
2433.26 28
2433.37 25
2433.48 20
2433.59 10
2433.71 0
2433.82 0
2433.93 0
2434.05 0
2434.16 0
2434.27 0
2434.39 0
2434.50 16
2434.61 52
2434.73 94
2434.84 136
2434.95 178
2435.06 216
2435.18 250
2435.29 278
2435.40 301
2435.52 318
2435.63 329
2435.74 334
2435.86 334
2435.97 331
2436.08 327
2436.20 323
2436.31 320
2436.42 318
2436.54 316
2436.65 314
2436.76 312
2436.87 310
2436.99 307
2437.10 305
2437.21 304
2437.33 304
2437.44 303
2437.55 303
2437.67 301
2437.78 297
2437.89 293
2438.01 288
2438.12 284
2438.23 283
2438.35 285
2438.46 291
2438.57 300
2438.68 310
2438.80 320
2438.91 327
2439.02 331
2439.14 331
2439.25 327
2439.36 321
2439.48 315
2439.59 308
2439.70 303
2439.82 299
2439.93 296
2440.04 294
2440.16 293
2440.27 291
2440.38 289
2440.50 287
2440.61 285
2440.72 284
2440.84 284
2440.95 286
2441.06 289
2441.18 293
2441.29 297
2441.40 298
2441.52 298
2441.63 295
2441.74 289
2441.86 282
2441.97 274
2442.08 264
2442.19 252
2442.31 238
2442.42 223
2442.53 207
2442.65 193
2442.76 183
2442.87 180
2442.99 183
2443.10 194
2443.21 209
2443.33 227
2443.44 246
2443.55 264
2443.67 279
2443.78 294
2443.89 308
2444.01 323
2444.12 337
2444.23 351
2444.35 362
2444.46 370
2444.57 372
2444.69 367
2444.80 354
2444.91 336
2445.03 312
2445.14 284
2445.25 256
2445.37 228
2445.48 202
2445.59 181
2445.71 165
2445.82 157
2445.93 157
2446.05 165
2446.16 179
2446.27 197
2446.39 214
2446.50 227
2446.61 232
2446.73 227
2446.84 213
2446.95 192
2447.07 168
2447.18 148
2447.29 134
2447.41 131
2447.52 137
2447.63 152
2447.75 172
2447.86 193
2447.97 213
2448.09 228
2448.20 239
2448.31 246
2448.43 251
2448.54 256
2448.66 262
2448.77 268
2448.88 273
2449.00 277
2449.11 279
2449.22 279
2449.34 278
2449.45 276
2449.56 276
2449.68 276
2449.79 278
2449.90 279
2450.02 280
2450.13 279
2450.24 277
2450.36 274
2450.47 269
2450.58 265
2450.70 261
2450.81 258
2450.92 254
2451.04 249
2451.15 243
2451.26 234
2451.38 222
2451.49 208
2451.60 192
2451.72 177
2451.83 162
2451.95 149
2452.06 137
2452.17 127
2452.29 119
2452.40 111
2452.51 105
2452.63 100
2452.74 98
2452.85 99
2452.97 103
2453.08 108
2453.19 115
2453.31 123
2453.42 130
2453.53 136
2453.65 141
2453.76 145
2453.87 149
2453.99 152
2454.10 154
2454.22 154
2454.33 152
2454.44 149
2454.56 144
2454.67 138
2454.78 133
2454.90 129
2455.01 125
2455.12 123
2455.24 122
2455.35 123
2455.46 126
2455.58 131
2455.69 137
2455.81 144
2455.92 149
2456.03 152
2456.15 152
2456.26 148
2456.37 141
2456.49 131
2456.60 122
2456.71 113
2456.83 106
2456.94 102
2457.05 101
2457.17 102
2457.28 105
2457.40 107
2457.51 108
2457.62 107
2457.74 103
2457.85 96
2457.96 88
2458.08 81
2458.19 75
2458.30 73
2458.42 75
2458.53 80
2458.65 86
2458.76 91
2458.87 93
2458.99 90
2459.10 81
2459.21 66
2459.33 47
2459.44 25
2459.55 3
2459.67 0
2459.78 0
2459.90 0
2460.01 0
2460.12 0
2460.24 0
2460.35 0
2460.46 0
2460.58 15
2460.69 39
2460.81 64
2460.92 90
2461.03 118
2461.15 147
2461.26 176
2461.37 204
2461.49 230
2461.60 252
2461.72 268
2461.83 279
2461.94 284
2462.06 287
2462.17 291
2462.28 299
2462.40 311
2462.51 329
2462.62 352
2462.74 376
2462.85 399
2462.97 417
2463.08 430
2463.19 436
2463.31 438
2463.42 437
2463.53 434
2463.65 431
2463.76 429
2463.88 428
2463.99 427
2464.10 427
2464.22 429
2464.33 433
2464.44 439
2464.56 448
2464.67 459
2464.79 470
2464.90 480
2465.01 489
2465.13 496
2465.24 501
2465.36 506
2465.47 511
2465.58 515
2465.70 519
2465.81 520
2465.92 518
2466.04 511
2466.15 501
2466.27 490
2466.38 479
2466.49 472
2466.61 469
2466.72 470
2466.83 474
2466.95 480
2467.06 485
2467.18 488
2467.29 489
2467.40 488
2467.52 483
2467.63 474
2467.75 462
2467.86 446
2467.97 427
2468.09 405
2468.20 382
2468.31 359
2468.43 336
2468.54 316
2468.66 298
2468.77 283
2468.88 273
2469.00 268
2469.11 268
2469.23 271
2469.34 277
2469.45 284
2469.57 288
2469.68 290
2469.80 288
2469.91 282
2470.02 275
2470.14 267
2470.25 258
2470.37 249
2470.48 241
2470.59 233
2470.71 225
2470.82 215
2470.93 202
2471.05 187
2471.16 171
2471.28 152
2471.39 134
2471.50 116
2471.62 101
2471.73 91
2471.85 83
2471.96 80
2472.07 79
2472.19 80
2472.30 82
2472.42 85
2472.53 88
2472.64 91
2472.76 94
2472.87 100
2472.99 107
2473.10 119
2473.21 134
2473.33 152
2473.44 171
2473.56 189
2473.67 201
2473.78 208
2473.90 206
2474.01 199
2474.13 186
2474.24 172
2474.35 158
2474.47 146
2474.58 137
2474.70 130
2474.81 126
2474.92 123
2475.04 121
2475.15 119
2475.27 119
2475.38 121
2475.49 126
2475.61 133
2475.72 143
2475.84 153
2475.95 163
2476.06 170
2476.18 173
2476.29 173
2476.41 169
2476.52 165
2476.63 161
2476.75 158
2476.86 157
2476.98 156
2477.09 153
2477.20 146
2477.32 136
2477.43 123
2477.55 110
2477.66 98
2477.78 91
2477.89 89
2478.00 93
2478.12 100
2478.23 107
2478.35 113
2478.46 115
2478.57 114
2478.69 110
2478.80 106
2478.92 105
2479.03 107
2479.14 114
2479.26 125
2479.37 138
2479.49 149
2479.60 157
2479.71 159
2479.83 156
2479.94 149
2480.06 139
2480.17 129
2480.29 121
2480.40 116
2480.51 114
2480.63 116
2480.74 118
2480.86 121
2480.97 123
2481.08 122
2481.20 119
2481.31 113
2481.43 107
2481.54 100
2481.66 94
2481.77 89
2481.88 85
2482.00 83
2482.11 82
2482.23 81
2482.34 80
2482.45 78
2482.57 75
2482.68 71
2482.80 67
2482.91 63
2483.03 61
2483.14 60
2483.25 61
2483.37 64
2483.48 68
2483.60 73
2483.71 79
2483.83 83
2483.94 87
2484.05 91
2484.17 95
2484.28 99
2484.40 106
2484.51 115
2484.62 127
2484.74 139
2484.85 152
2484.97 163
2485.08 173
2485.20 181
2485.31 187
2485.42 192
2485.54 196
2485.65 199
2485.77 202
2485.88 203
2486.00 204
2486.11 204
2486.22 204
2486.34 202
2486.45 197
2486.57 187
2486.68 170
2486.80 146
2486.91 117
2487.02 86
2487.14 56
2487.25 32
2487.37 15
2487.48 5
2487.60 0
2487.71 0
2487.82 0
2487.94 0
2488.05 0
2488.17 0
2488.28 0
2488.40 0
2488.51 0
2488.63 6
2488.74 30
2488.85 57
2488.97 84
2489.08 109
2489.20 131
2489.31 150
2489.43 167
2489.54 181
2489.65 194
2489.77 206
2489.88 218
2490.00 230
2490.11 241
2490.23 250
2490.34 255
2490.45 256
2490.57 251
2490.68 239
2490.80 220
2490.91 197
2491.03 172
2491.14 147
2491.26 125
2491.37 109
2491.48 101
2491.60 101
2491.71 109
2491.83 123
2491.94 140
2492.06 156
2492.17 167
2492.29 171
2492.40 166
2492.51 153
2492.63 132
2492.74 109
2492.86 87
2492.97 69
2493.09 57
2493.20 54
2493.32 56
2493.43 63
2493.54 71
2493.66 79
2493.77 84
2493.89 87
2494.00 89
2494.12 91
2494.23 93
2494.35 97
2494.46 104
2494.57 113
2494.69 123
2494.80 134
2494.92 146
2495.03 157
2495.15 169
2495.26 181
2495.38 192
2495.49 203
2495.60 211
2495.72 217
2495.83 221
2495.95 223
2496.06 223
2496.18 222
2496.29 221
2496.41 218
2496.52 215
2496.64 212
2496.75 209
2496.86 206
2496.98 204
2497.09 201
2497.21 198
2497.32 194
2497.44 188
2497.55 179
2497.67 168
2497.78 155
2497.89 142
2498.01 129
2498.12 119
2498.24 111
2498.35 106
2498.47 105
2498.58 106
2498.70 108
2498.81 111
2498.93 111
2499.04 109
2499.16 105
2499.27 100
2499.38 96
2499.50 97
2499.61 103
2499.73 115
2499.84 130
2499.96 146
2500.07 160
2500.19 169
2500.30 171
2500.42 166
2500.53 155
2500.64 141
2500.76 128
2500.87 117
2500.99 112
2501.10 111
2501.22 116
2501.33 124
2501.45 132
2501.56 138
2501.68 139
2501.79 135
2501.91 125
2502.02 112
2502.13 96
2502.25 81
2502.36 67
2502.48 55
2502.59 46
2502.71 40
2502.82 35
2502.94 32
2503.05 30
2503.17 30
2503.28 32
2503.40 35
2503.51 38
2503.63 40
2503.74 39
2503.85 37
2503.97 32
2504.08 25
2504.20 17
2504.31 10
2504.43 3
2504.54 0
2504.66 0
2504.77 1
2504.89 9
2505.00 21
2505.12 37
2505.23 56
2505.35 75
2505.46 91
2505.58 102
2505.69 106
2505.81 100
2505.92 88
2506.03 69
2506.15 49
2506.26 29
2506.38 13
2506.49 2
2506.61 0
2506.72 0
2506.84 1
2506.95 7
2507.07 13
2507.18 18
2507.30 22
2507.41 24
2507.53 25
2507.64 25
2507.76 26
2507.87 27
2507.99 29
2508.10 31
2508.21 33
2508.33 36
2508.44 36
2508.56 35
2508.67 32
2508.79 27
2508.90 22
2509.02 16
2509.13 11
2509.25 8
2509.36 6
2509.48 5
2509.59 4
2509.71 3
2509.82 1
2509.94 0
2510.05 0
2510.17 0
2510.28 0
2510.40 0
2510.51 0
2510.63 0
2510.74 8
2510.86 20
2510.97 33
2511.09 46
2511.20 55
2511.32 61
2511.43 63
2511.54 61
2511.66 56
2511.77 50
2511.89 46
2512.00 45
2512.12 49
2512.23 57
2512.35 69
2512.46 83
2512.58 97
2512.69 107
2512.81 114
2512.92 116
2513.04 112
2513.15 106
2513.27 99
2513.38 92
2513.50 88
2513.61 87
2513.73 88
2513.84 90
2513.96 90
2514.07 88
2514.19 82
2514.30 73
2514.42 64
2514.53 56
2514.65 50
2514.76 47
2514.88 49
2514.99 55
2515.11 63
2515.22 72
2515.34 81
2515.45 89
2515.57 96
2515.68 100
2515.80 104
2515.91 106
2516.03 109
2516.14 111
2516.26 112
2516.37 113
2516.49 111
2516.60 106
2516.72 99
2516.83 88
2516.95 76
2517.06 65
2517.18 58
2517.29 57
2517.41 62
2517.52 72
2517.64 87
2517.75 101
2517.87 113
2517.98 120
2518.10 122
2518.21 119
2518.33 114
2518.44 109
2518.56 105
2518.67 104
2518.79 105
2518.90 105
2519.02 103
2519.13 96
2519.25 81
2519.36 59
2519.48 32
2519.59 3
2519.71 0
2519.82 0
2519.94 0
2520.05 0
2520.17 0
2520.28 0
2520.40 0
2520.51 0
2520.63 20
2520.74 41
2520.86 63
2520.97 85
2521.09 107
2521.20 128
2521.32 146
2521.43 158
2521.55 163
2521.66 158
2521.78 144
2521.89 124
2522.01 101
2522.12 77
2522.24 57
2522.35 43
2522.47 36
2522.58 35
2522.70 40
2522.81 47
2522.93 53
2523.04 58
2523.16 61
2523.27 62
2523.39 62
2523.50 62
2523.62 64
2523.73 67
2523.85 69
2523.97 70
2524.08 68
2524.20 65
2524.31 62
2524.43 60
2524.54 61
2524.66 65
2524.77 73
2524.89 82
2525.00 92
2525.12 101
2525.23 108
2525.35 113
2525.46 115
2525.58 114
2525.69 110
2525.81 102
2525.92 90
2526.04 74
2526.15 56
2526.27 37
2526.38 21
2526.50 9
2526.61 3
2526.73 2
2526.84 6
2526.96 13
2527.08 21
2527.19 29
2527.31 33
2527.42 35
2527.54 34
2527.65 29
2527.77 23
2527.88 16
2528.00 8
2528.11 1
2528.23 0
2528.34 0
2528.46 0
2528.57 0
2528.69 0
2528.80 0
2528.92 0
2529.03 0
2529.15 4
2529.26 11
2529.38 18
2529.50 25
2529.61 29
2529.73 30
2529.84 29
2529.96 24
2530.07 18
2530.19 12
2530.30 7
2530.42 5
2530.53 7
2530.65 13
2530.76 23
2530.88 35
2530.99 50
2531.11 64
2531.22 77
2531.34 87
2531.46 92
2531.57 94
2531.69 91
2531.80 85
2531.92 76
2532.03 65
2532.15 53
2532.26 41
2532.38 30
2532.49 20
2532.61 12
2532.72 8
2532.84 9
2532.95 13
2533.07 20
2533.19 29
2533.30 39
2533.42 48
2533.53 54
2533.65 58
2533.76 60
2533.88 60
2533.99 60
2534.11 60
2534.22 61
2534.34 64
2534.45 70
2534.57 78
2534.69 86
2534.80 93
2534.92 98
2535.03 98
2535.15 92
2535.26 81
2535.38 66
2535.49 48
2535.61 31
2535.72 16
2535.84 5
2535.95 0
2536.07 0
2536.19 0
2536.30 0
2536.42 2
2536.53 6
2536.65 10
2536.76 15
2536.88 20
2536.99 28
2537.11 37
2537.22 47
2537.34 58
2537.46 70
2537.57 82
2537.69 94
2537.80 106
2537.92 118
2538.03 131
2538.15 142
2538.26 153
2538.38 161
2538.49 166
2538.61 167
2538.73 164
2538.84 156
2538.96 145
2539.07 131
2539.19 116
2539.30 101
2539.42 86
2539.53 75
2539.65 66
2539.76 60
2539.88 54
2540.00 49
2540.11 44
2540.23 39
2540.34 33
2540.46 26
2540.57 21
2540.69 17
2540.80 14
2540.92 12
2541.04 11
2541.15 9
2541.27 7
2541.38 4
2541.50 0
2541.61 0
2541.73 0
2541.84 0
2541.96 0
2542.08 0
2542.19 0
2542.31 0
2542.42 3
2542.54 12
2542.65 25
2542.77 42
2542.88 61
2543.00 81
2543.12 100
2543.23 118
2543.35 134
2543.46 146
2543.58 155
2543.69 161
2543.81 165
2543.92 168
2544.04 169
2544.16 170
2544.27 171
2544.39 173
2544.50 178
2544.62 185
2544.73 195
2544.85 207
2544.97 217
2545.08 224
2545.20 225
2545.31 219
2545.43 206
2545.54 188
2545.66 167
2545.77 146
2545.89 127
2546.01 114
2546.12 106
2546.24 106
2546.35 112
2546.47 123
2546.58 140
2546.70 159
2546.82 179
2546.93 199
2547.05 217
2547.16 231
2547.28 241
2547.39 244
2547.51 242
2547.63 236
2547.74 226
2547.86 214
2547.97 203
2548.09 193
2548.20 184
2548.32 178
2548.44 173
2548.55 169
2548.67 166
2548.78 164
2548.90 165
2549.01 171
2549.13 181
2549.25 197
2549.36 218
2549.48 240
2549.59 262
2549.71 280
2549.82 293
2549.94 298
2550.06 296
2550.17 289
2550.29 277
2550.40 264
2550.52 250
2550.63 238
2550.75 229
2550.87 223
2550.98 220
2551.10 217
2551.21 212
2551.33 205
2551.44 194
2551.56 181
2551.68 165
2551.79 150
2551.91 139
2552.02 132
2552.14 130
2552.25 132
2552.37 136
2552.49 139
2552.60 139
2552.72 134
2552.83 124
2552.95 111
2553.07 97
2553.18 85
2553.30 76
2553.41 72
2553.53 73
2553.64 79
2553.76 88
2553.88 99
2553.99 110
2554.11 120
2554.22 128
2554.34 133
2554.46 134
2554.57 133
2554.69 128
2554.80 121
2554.92 112
2555.03 104
2555.15 99
2555.27 97
2555.38 101
2555.50 112
2555.61 127
2555.73 146
2555.85 165
2555.96 180
2556.08 188
2556.19 189
2556.31 183
2556.42 171
2556.54 156
2556.66 142
2556.77 129
2556.89 121
2557.00 117
2557.12 117
2557.24 121
2557.35 126
2557.47 133
2557.58 140
2557.70 147
2557.82 156
2557.93 166
2558.05 177
2558.16 188
2558.28 199
2558.40 209
2558.51 215
2558.63 218
2558.74 218
2558.86 216
2558.97 215
2559.09 215
2559.21 216
2559.32 218
2559.44 220
2559.55 222
2559.67 222
2559.79 220
2559.90 217
2560.02 215
2560.13 214
2560.25 214
2560.37 217
2560.48 220
2560.60 224
2560.71 229
2560.83 235
2560.95 240
2561.06 245
2561.18 248
2561.29 248
2561.41 245
2561.53 240
2561.64 233
2561.76 225
2561.87 218
2561.99 213
2562.11 209
2562.22 205
2562.34 201
2562.45 195
2562.57 187
2562.69 177
2562.80 167
2562.92 156
2563.03 147
2563.15 138
2563.27 131
2563.38 123
2563.50 114
2563.61 102
2563.73 89
2563.85 73
2563.96 57
2564.08 42
2564.19 33
2564.31 29
2564.43 32
2564.54 41
2564.66 52
2564.78 64
2564.89 72
2565.01 75
2565.12 74
2565.24 70
2565.36 66
2565.47 64
2565.59 67
2565.70 73
2565.82 81
2565.94 89
2566.05 92
2566.17 90
2566.28 82
2566.40 69
2566.52 55
2566.63 44
2566.75 38
2566.87 40
2566.98 51
2567.10 70
2567.21 93
2567.33 118
2567.45 142
2567.56 161
2567.68 175
2567.79 183
2567.91 187
2568.03 188
2568.14 190
2568.26 193
2568.37 198
2568.49 206
2568.61 214
2568.72 221
2568.84 225
2568.96 226
2569.07 222
2569.19 217
2569.30 211
2569.42 208
2569.54 209
2569.65 215
2569.77 224
2569.89 236
2570.00 246
2570.12 252
2570.23 252
2570.35 247
2570.47 236
2570.58 223
2570.70 210
2570.81 200
2570.93 193
2571.05 190
2571.16 191
2571.28 194
2571.40 200
2571.51 207
2571.63 215
2571.74 224
2571.86 233
2571.98 239
2572.09 242
2572.21 242
2572.33 237
2572.44 228
2572.56 217
2572.67 207
2572.79 197
2572.91 192
2573.02 190
2573.14 193
2573.26 200
2573.37 208
2573.49 215
2573.60 218
2573.72 213
2573.84 201
2573.95 181
2574.07 157
2574.19 130
2574.30 106
2574.42 88
2574.53 77
2574.65 74
2574.77 76
2574.88 81
2575.00 87
2575.12 89
2575.23 86
2575.35 78
2575.47 65
2575.58 50
2575.70 35
2575.81 23
2575.93 14
2576.05 8
2576.16 4
2576.28 1
2576.40 0
2576.51 0
2576.63 0
2576.74 0
2576.86 0
2576.98 0
2577.09 0
2577.21 0
2577.33 16
2577.44 35
2577.56 56
2577.68 77
2577.79 96
2577.91 113
2578.02 127
2578.14 138
2578.26 145
2578.37 150
2578.49 153
2578.61 155
2578.72 155
2578.84 154
2578.96 151
2579.07 146
2579.19 139
2579.31 131
2579.42 122
2579.54 114
2579.65 107
2579.77 103
2579.89 103
2580.00 107
2580.12 116
2580.24 129
2580.35 145
2580.47 162
2580.59 178
2580.70 189
2580.82 195
2580.93 195
2581.05 191
2581.17 185
2581.28 179
2581.40 176
2581.52 176
2581.63 179
2581.75 184
2581.87 188
2581.98 190
2582.10 190
2582.22 187
2582.33 184
2582.45 182
2582.57 180
2582.68 181
2582.80 182
2582.91 184
2583.03 187
2583.15 188
2583.26 188
2583.38 185
2583.50 180
2583.61 173
2583.73 163
2583.85 152
2583.96 139
2584.08 126
2584.20 114
2584.31 102
2584.43 91
2584.55 81
2584.66 73
2584.78 65
2584.90 57
2585.01 48
2585.13 39
2585.24 29
2585.36 18
2585.48 7
2585.59 0
2585.71 0
2585.83 0
2585.94 0
2586.06 0
2586.18 0
2586.29 0
2586.41 0
2586.53 4
2586.64 25
2586.76 50
2586.88 75
2586.99 99
2587.11 119
2587.23 134
2587.34 144
2587.46 148
2587.58 150
2587.69 151
2587.81 152
2587.93 152
2588.04 153
2588.16 153
2588.28 151
2588.39 147
2588.51 142
2588.63 136
2588.74 131
2588.86 130
2588.98 133
2589.09 140
2589.21 149
2589.33 160
2589.44 170
2589.56 177
2589.68 181
2589.79 182
2589.91 180
2590.03 175
2590.14 169
2590.26 162
2590.38 155
2590.49 149
2590.61 145
2590.73 143
2590.84 144
2590.96 148
2591.08 154
2591.19 160
2591.31 166
2591.43 170
2591.54 172
2591.66 171
2591.78 169
2591.89 165
2592.01 161
2592.13 159
2592.24 158
2592.36 159
2592.48 162
2592.59 168
2592.71 174
2592.83 182
2592.94 190
2593.06 196
2593.18 200
2593.29 200
2593.41 198
2593.53 193
2593.64 188
2593.76 183
2593.88 181
2593.99 181
2594.11 182
2594.23 183
2594.34 184
2594.46 186
2594.58 190
2594.69 196
2594.81 205
2594.93 218
2595.04 233
2595.16 249
2595.28 262
2595.39 272
2595.51 276
2595.63 277
2595.74 275
2595.86 271
2595.98 265
2596.09 259
2596.21 253
2596.33 244
2596.44 233
2596.56 221
2596.68 206
2596.79 191
2596.91 176
2597.03 163
2597.15 152
2597.26 145
2597.38 142
2597.50 144
2597.61 150
2597.73 158
2597.85 168
2597.96 178
2598.08 185
2598.20 188
2598.31 187
2598.43 182
2598.55 176
2598.66 169
2598.78 164
2598.90 160
2599.01 159
2599.13 160
2599.25 160
2599.37 158
2599.48 154
2599.60 147
2599.72 138
2599.83 129
2599.95 120
2600.07 114
2600.18 111
2600.30 111
2600.42 114
2600.53 120
2600.65 128
2600.77 138
2600.88 149
2601.00 159
2601.12 168
2601.24 172
2601.35 173
2601.47 170
2601.59 163
2601.70 155
2601.82 148
2601.94 144
2602.05 144
2602.17 149
2602.29 158
2602.40 169
2602.52 181
2602.64 193
2602.75 204
2602.87 213
2602.99 220
2603.11 224
2603.22 226
2603.34 226
2603.46 225
2603.57 223
2603.69 220
2603.81 218
2603.92 216
2604.04 213
2604.16 209
2604.28 202
2604.39 194
2604.51 185
2604.63 178
2604.74 172
2604.86 168
2604.98 166
2605.09 165
2605.21 164
2605.33 160
2605.45 154
2605.56 144
2605.68 132
2605.80 119
2605.91 107
2606.03 96
2606.15 89
2606.26 87
2606.38 90
2606.50 100
2606.62 114
2606.73 132
2606.85 152
2606.97 172
2607.08 191
2607.20 208
2607.32 221
2607.43 233
2607.55 242
2607.67 249
2607.79 255
2607.90 260
2608.02 265
2608.14 271
2608.25 278
2608.37 287
2608.49 296
2608.60 307
2608.72 318
2608.84 329
2608.96 338
2609.07 348
2609.19 357
2609.31 366
2609.42 374
2609.54 380
2609.66 381
2609.78 379
2609.89 371
2610.01 360
2610.13 347
2610.24 334
2610.36 322
2610.48 312
2610.60 302
2610.71 293
2610.83 282
2610.95 269
2611.06 255
2611.18 241
2611.30 227
2611.41 215
2611.53 204
2611.65 193
2611.77 182
2611.88 171
2612.00 160
2612.12 150
2612.23 143
2612.35 142
2612.47 148
2612.59 159
2612.70 176
2612.82 196
2612.94 216
2613.06 235
2613.17 251
2613.29 263
2613.41 268
2613.52 270
2613.64 266
2613.76 259
2613.88 249
2613.99 238
2614.11 227
2614.23 218
2614.34 210
2614.46 205
2614.58 201
2614.70 199
2614.81 197
2614.93 195
2615.05 192
2615.16 187
2615.28 179
2615.40 168
2615.52 154
2615.63 136
2615.75 117
2615.87 97
2615.98 78
2616.10 64
2616.22 55
2616.34 54
2616.45 60
2616.57 72
2616.69 88
2616.81 106
2616.92 122
2617.04 135
2617.16 142
2617.27 144
2617.39 141
2617.51 135
2617.63 125
2617.74 114
2617.86 103
2617.98 95
2618.10 89
2618.21 87
2618.33 89
2618.45 93
2618.56 98
2618.68 102
2618.80 103
2618.92 101
2619.03 94
2619.15 86
2619.27 78
2619.39 71
2619.50 69
2619.62 70
2619.74 74
2619.85 79
2619.97 81
2620.09 80
2620.21 75
2620.32 64
2620.44 51
2620.56 36
2620.68 22
2620.79 10
2620.91 0
2621.03 0
2621.15 0
2621.26 0
2621.38 0
2621.50 0
2621.61 0
2621.73 0
2621.85 13
2621.97 33
2622.08 53
2622.20 69
2622.32 81
2622.44 89
2622.55 92
2622.67 92
2622.79 91
2622.91 88
2623.02 83
2623.14 75
2623.26 64
2623.38 48
2623.49 29
2623.61 8
2623.73 0
2623.85 0
2623.96 0
2624.08 0
2624.20 0
2624.31 0
2624.43 0
2624.55 0
2624.67 15
2624.78 32
2624.90 46
2625.02 58
2625.14 70
2625.25 81
2625.37 95
2625.49 112
2625.61 132
2625.72 153
2625.84 173
2625.96 191
2626.08 203
2626.19 210
2626.31 209
2626.43 201
2626.55 188
2626.66 172
2626.78 156
2626.90 140
2627.02 125
2627.13 113
2627.25 102
2627.37 94
2627.49 89
2627.60 86
2627.72 86
2627.84 91
2627.96 99
2628.07 108
2628.19 118
2628.31 127
2628.43 134
2628.54 139
2628.66 142
2628.78 143
2628.90 143
2629.01 141
2629.13 138
2629.25 133
2629.37 125
2629.48 117
2629.60 109
2629.72 101
2629.84 95
2629.95 92
2630.07 90
2630.19 88
2630.31 87
2630.42 84
2630.54 81
2630.66 76
2630.78 72
2630.89 70
2631.01 71
2631.13 76
2631.25 85
2631.36 97
2631.48 109
2631.60 121
2631.72 131
2631.83 136
2631.95 138
2632.07 137
2632.19 135
2632.30 132
2632.42 131
2632.54 130
2632.66 131
2632.78 131
2632.89 131
2633.01 131
2633.13 131
2633.25 133
2633.36 137
2633.48 142
2633.60 148
2633.72 153
2633.83 155
2633.95 152
2634.07 144
2634.19 130
2634.30 111
2634.42 88
2634.54 65
2634.66 42
2634.77 24
2634.89 11
2635.01 5
2635.13 7
2635.25 17
2635.36 34
2635.48 57
2635.60 83
2635.72 109
2635.83 133
2635.95 154
2636.07 170
2636.19 181
2636.30 185
2636.42 186
2636.54 182
2636.66 175
2636.78 166
2636.89 157
2637.01 148
2637.13 141
2637.25 137
2637.36 136
2637.48 137
2637.60 141
2637.72 146
2637.83 152
2637.95 157
2638.07 161
2638.19 163
2638.31 164
2638.42 162
2638.54 159
2638.66 154
2638.78 148
2638.89 142
2639.01 136
2639.13 131
2639.25 127
2639.37 124
2639.48 120
2639.60 117
2639.72 114
2639.84 110
2639.95 107
2640.07 104
2640.19 102
2640.31 99
2640.43 96
2640.54 93
2640.66 91
2640.78 88
2640.90 87
2641.01 87
2641.13 89
2641.25 94
2641.37 102
2641.49 112
2641.60 126
2641.72 142
2641.84 157
2641.96 171
2642.07 180
2642.19 182
2642.31 177
2642.43 163
2642.55 145
2642.66 123
2642.78 103
2642.90 86
2643.02 74
2643.13 68
2643.25 66
2643.37 66
2643.49 65
2643.61 62
2643.72 55
2643.84 45
2643.96 34
2644.08 23
2644.20 15
2644.31 11
2644.43 11
2644.55 13
2644.67 17
2644.78 19
2644.90 19
2645.02 15
2645.14 9
2645.26 2
2645.37 0
2645.49 0
2645.61 0
2645.73 0
2645.85 0
2645.96 0
2646.08 0
2646.20 1
2646.32 1
2646.43 1
2646.55 3
2646.67 6
2646.79 14
2646.91 26
2647.02 42
2647.14 60
2647.26 81
2647.38 101
2647.50 118
2647.61 129
2647.73 133
2647.85 129
2647.97 117
2648.09 99
2648.20 75
2648.32 50
2648.44 26
2648.56 6
2648.68 0
2648.79 0
2648.91 0
2649.03 0
2649.15 6
2649.27 16
2649.38 23
2649.50 27
2649.62 28
2649.74 27
2649.86 27
2649.97 30
2650.09 36
2650.21 44
2650.33 50
2650.45 54
2650.56 54
2650.68 49
2650.80 40
2650.92 31
2651.04 24
2651.15 20
2651.27 22
2651.39 28
2651.51 36
2651.63 44
2651.74 50
2651.86 51
2651.98 47
2652.10 37
2652.22 24
2652.33 10
2652.45 0
2652.57 0
2652.69 0
2652.81 0
2652.92 0
2653.04 0
2653.16 0
2653.28 5
2653.40 9
2653.51 11
2653.63 11
2653.75 10
2653.87 10
2653.99 13
2654.10 19
2654.22 30
2654.34 43
2654.46 59
2654.58 73
2654.70 85
2654.81 92
2654.93 94
2655.05 92
2655.17 87
2655.29 81
2655.40 77
2655.52 76
2655.64 77
2655.76 81
2655.88 85
2655.99 91
2656.11 96
2656.23 100
2656.35 104
2656.47 107
2656.58 109
2656.70 111
2656.82 113
2656.94 115
2657.06 116
2657.18 115
2657.29 112
2657.41 106
2657.53 98
2657.65 87
2657.77 75
2657.88 65
2658.00 56
2658.12 49
2658.24 44
2658.36 41
2658.48 40
2658.59 39
2658.71 40
2658.83 43
2658.95 50
2659.07 60
2659.18 73
2659.30 85
2659.42 95
2659.54 102
2659.66 104
2659.78 100
2659.89 94
2660.01 86
2660.13 78
2660.25 72
2660.37 68
2660.48 65
2660.60 63
2660.72 62
2660.84 63
2660.96 65
2661.08 69
2661.19 75
2661.31 82
2661.43 89
2661.55 94
2661.67 95
2661.79 94
2661.90 91
2662.02 88
2662.14 85
2662.26 84
2662.38 86
2662.49 89
2662.61 94
2662.73 101
2662.85 107
2662.97 113
2663.09 119
2663.20 123
2663.32 124
2663.44 123
2663.56 120
2663.68 114
2663.80 108
2663.91 101
2664.03 95
2664.15 90
2664.27 87
2664.39 87
2664.51 88
2664.62 90
2664.74 94
2664.86 100
2664.98 107
2665.10 115
2665.22 125
2665.33 134
2665.45 142
2665.57 149
2665.69 152
2665.81 152
2665.93 149
2666.04 143
2666.16 137
2666.28 131
2666.40 127
2666.52 126
2666.64 128
2666.75 133
2666.87 141
2666.99 148
2667.11 153
2667.23 155
2667.35 153
2667.46 147
2667.58 137
2667.70 124
2667.82 110
2667.94 97
2668.06 87
2668.17 80
2668.29 78
2668.41 80
2668.53 86
2668.65 95
2668.77 104
2668.89 113
2669.00 119
2669.12 122
2669.24 122
2669.36 117
2669.48 108
2669.60 96
2669.71 80
2669.83 63
2669.95 43
2670.07 23
2670.19 5
2670.31 0
2670.42 0
2670.54 0
2670.66 0
2670.78 0
2670.90 0
2671.02 0
2671.14 0
2671.25 9
2671.37 18
2671.49 26
2671.61 31
2671.73 35
2671.85 37
2671.96 36
2672.08 35
2672.20 32
2672.32 28
2672.44 25
2672.56 23
2672.68 22
2672.79 24
2672.91 26
2673.03 28
2673.15 29
2673.27 26
2673.39 20
2673.50 11
2673.62 2
2673.74 0
2673.86 0
2673.98 0
2674.10 0
2674.22 0
2674.33 4
2674.45 8
2674.57 8
2674.69 5
2674.81 0
2674.93 0
2675.05 0
2675.16 9
2675.28 27
2675.40 52
2675.52 82
2675.64 113
2675.76 142
2675.88 165
2675.99 180
2676.11 187
2676.23 186
2676.35 178
2676.47 165
2676.59 149
2676.71 130
2676.82 111
2676.94 93
2677.06 76
2677.18 62
2677.30 51
2677.42 44
2677.54 41
2677.65 42
2677.77 46
2677.89 53
2678.01 62
2678.13 72
2678.25 84
2678.37 95
2678.48 106
2678.60 115
2678.72 122
2678.84 126
2678.96 128
2679.08 127
2679.20 126
2679.32 123
2679.43 120
2679.55 115
2679.67 109
2679.79 102
2679.91 92
2680.03 82
2680.15 73
2680.26 65
2680.38 59
2680.50 56
2680.62 52
2680.74 48
2680.86 41
2680.98 33
2681.10 23
2681.21 14
2681.33 9
2681.45 7
2681.57 11
2681.69 20
2681.81 30
2681.93 41
2682.04 52
2682.16 62
2682.28 71
2682.40 80
2682.52 89
2682.64 99
2682.76 108
2682.88 115
2682.99 120
2683.11 121
2683.23 118
2683.35 112
2683.47 103
2683.59 92
2683.71 80
2683.83 67
2683.94 55
2684.06 45
2684.18 38
2684.30 34
2684.42 33
2684.54 36
2684.66 40
2684.78 47
2684.89 54
2685.01 61
2685.13 70
2685.25 79
2685.37 88
2685.49 96
2685.61 101
2685.73 104
2685.84 104
2685.96 100
2686.08 95
2686.20 88
2686.32 79
2686.44 70
2686.56 58
2686.68 44
2686.79 27
2686.91 8
2687.03 0
2687.15 0
2687.27 0
2687.39 0
2687.51 0
2687.63 0
2687.75 0
2687.86 0
2687.98 22
2688.10 43
2688.22 60
2688.34 70
2688.46 73
2688.58 70
2688.70 63
2688.81 55
2688.93 46
2689.05 39
2689.17 36
2689.29 35
2689.41 39
2689.53 45
2689.65 53
2689.77 61
2689.88 69
2690.00 75
2690.12 79
2690.24 84
2690.36 91
2690.48 102
2690.60 117
2690.72 137
2690.84 159
2690.95 179
2691.07 194
2691.19 202
2691.31 203
2691.43 196
2691.55 184
2691.67 169
2691.79 154
2691.91 141
2692.02 130
2692.14 121
2692.26 115
2692.38 112
2692.50 113
2692.62 117
2692.74 124
2692.86 136
2692.98 149
2693.10 163
2693.21 175
2693.33 182
2693.45 185
2693.57 180
2693.69 170
2693.81 156
2693.93 139
2694.05 123
2694.17 108
2694.28 96
2694.40 86
2694.52 79
2694.64 74
2694.76 72
2694.88 72
2695.00 74
2695.12 80
2695.24 88
2695.36 97
2695.47 105
2695.59 111
2695.71 112
2695.83 108
2695.95 100
2696.07 89
2696.19 77
2696.31 65
2696.43 55
2696.55 48
2696.66 45
2696.78 46
2696.90 48
2697.02 51
2697.14 53
2697.26 52
2697.38 46
2697.50 37
2697.62 23
2697.74 8
2697.85 0
2697.97 0
2698.09 0
2698.21 0
2698.33 0
2698.45 0
2698.57 0
2698.69 0
2698.81 9
2698.93 28
2699.05 47
2699.16 64
2699.28 78
2699.40 88
2699.52 93
2699.64 92
2699.76 87
2699.88 77
2700.00 64
2700.12 51
2700.24 39
2700.36 29
2700.47 22
2700.59 18
2700.71 19
2700.83 22
2700.95 27
2701.07 32
2701.19 37
2701.31 40
2701.43 41
2701.55 41
2701.67 40
2701.78 40
2701.90 41
2702.02 44
2702.14 49
2702.26 55
2702.38 59
2702.50 61
2702.62 58
2702.74 51
2702.86 40
2702.98 30
2703.10 22
2703.21 20
2703.33 24
2703.45 34
2703.57 48
2703.69 63
2703.81 76
2703.93 86
2704.05 90
2704.17 90
2704.29 87
2704.41 82
2704.53 79
2704.64 77
2704.76 80
2704.88 85
2705.00 93
2705.12 102
2705.24 110
2705.36 116
2705.48 119
2705.60 119
2705.72 117
2705.84 113
2705.96 110
2706.08 108
2706.19 107
2706.31 110
2706.43 114
2706.55 120
2706.67 126
2706.79 130
2706.91 130
2707.03 124
2707.15 111
2707.27 92
2707.39 68
2707.51 42
2707.63 17
2707.75 0
2707.86 0
2707.98 0
2708.10 0
2708.22 0
2708.34 0
2708.46 0
2708.58 0
2708.70 0
2708.82 12
2708.94 25
2709.06 36
2709.18 46
2709.30 54
2709.42 58
2709.53 59
2709.65 58
2709.77 54
2709.89 49
2710.01 44
2710.13 37
2710.25 31
2710.37 27
2710.49 25
2710.61 26
2710.73 30
2710.85 36
2710.97 45
2711.09 53
2711.20 62
2711.32 69
2711.44 75
2711.56 80
2711.68 84
2711.80 86
2711.92 86
2712.04 83
2712.16 79
2712.28 74
2712.40 72
2712.52 73
2712.64 81
2712.76 93
2712.88 109
2713.00 124
2713.11 135
2713.23 141
2713.35 141
2713.47 135
2713.59 128
2713.71 121
2713.83 119
2713.95 121
2714.07 128
2714.19 138
2714.31 148
2714.43 156
2714.55 162
2714.67 164
2714.79 163
2714.91 159
2715.03 154
2715.14 146
2715.26 136
2715.38 125
2715.50 114
2715.62 106
2715.74 102
2715.86 104
2715.98 113
2716.10 128
2716.22 148
2716.34 169
2716.46 190
2716.58 207
2716.70 221
2716.82 230
2716.94 237
2717.06 240
2717.18 240
2717.29 238
2717.41 234
2717.53 226
2717.65 216
2717.77 203
2717.89 188
2718.01 172
2718.13 158
2718.25 147
2718.37 140
2718.49 137
2718.61 139
2718.73 144
2718.85 150
2718.97 154
2719.09 154
2719.21 149
2719.33 139
2719.45 126
2719.57 111
2719.68 97
2719.80 85
2719.92 78
2720.04 76
2720.16 78
2720.28 84
2720.40 92
2720.52 102
2720.64 114
2720.76 125
2720.88 134
2721.00 142
2721.12 148
2721.24 151
2721.36 153
2721.48 153
2721.60 153
2721.72 152
2721.84 150
2721.96 144
2722.08 134
2722.20 118
2722.32 97
2722.43 72
2722.55 48
2722.67 26
2722.79 11
2722.91 2
2723.03 0
2723.15 2
2723.27 9
2723.39 17
2723.51 26
2723.63 34
2723.75 42
2723.87 50
2723.99 55
2724.11 58
2724.23 55
2724.35 46
2724.47 31
2724.59 12
2724.71 0
2724.83 0
2724.95 0
2725.07 0
2725.19 0
2725.31 0
2725.43 0
2725.55 8
2725.66 15
2725.78 17
2725.90 18
2726.02 18
2726.14 22
2726.26 31
2726.38 44
2726.50 61
2726.62 79
2726.74 97
2726.86 113
2726.98 126
2727.10 135
2727.22 140
2727.34 141
2727.46 139
2727.58 135
2727.70 129
2727.82 121
2727.94 114
2728.06 108
2728.18 103
2728.30 100
2728.42 100
2728.54 101
2728.66 104
2728.78 108
2728.90 110
2729.02 111
2729.14 110
2729.26 105
2729.38 97
2729.50 88
2729.62 77
2729.73 67
2729.85 59
2729.97 56
2730.09 57
2730.21 63
2730.33 73
2730.45 85
2730.57 98
2730.69 110
2730.81 121
2730.93 131
2731.05 139
2731.17 147
2731.29 155
2731.41 162
2731.53 169
2731.65 174
2731.77 177
2731.89 176
2732.01 174
2732.13 169
2732.25 163
2732.37 157
2732.49 154
2732.61 153
2732.73 154
2732.85 156
2732.97 157
2733.09 157
2733.21 153
2733.33 146
2733.45 135
2733.57 120
2733.69 104
2733.81 88
2733.93 73
2734.05 60
2734.17 50
2734.29 41
2734.41 35
2734.53 31
2734.65 27
2734.77 23
2734.89 18
2735.01 12
2735.13 6
2735.25 0
2735.37 0
2735.49 0
2735.61 0
2735.73 0
2735.85 0
2735.97 0
2736.09 0
2736.21 0
2736.33 1
2736.45 3
2736.56 6
2736.68 11
2736.80 19
2736.92 29
2737.04 41
2737.16 53
2737.28 64
2737.40 72
2737.52 78
2737.64 80
2737.76 82
2737.88 83
2738.00 85
2738.12 89
2738.24 95
2738.36 102
2738.48 108
2738.60 114
2738.72 119
2738.84 124
2738.96 129
2739.08 135
2739.20 141
2739.32 147
2739.44 151
2739.56 152
2739.68 149
2739.80 142
2739.92 134
2740.04 126
2740.16 121
2740.28 120
2740.40 123
2740.52 129
2740.64 135
2740.76 138
2740.88 138
2741.00 133
2741.12 123
2741.24 112
2741.36 100
2741.48 89
2741.60 79
2741.72 72
2741.84 67
2741.96 66
2742.08 68
2742.20 73
2742.32 83
2742.44 95
2742.56 109
2742.68 124
2742.80 136
2742.92 146
2743.04 152
2743.16 156
2743.28 157
2743.40 157
2743.52 158
2743.64 160
2743.76 163
2743.88 167
2744.00 171
2744.12 174
2744.24 175
2744.36 172
2744.48 164
2744.60 153
2744.72 137
2744.84 120
2744.96 100
2745.08 82
2745.20 65
2745.32 51
2745.44 38
2745.56 28
2745.69 20
2745.81 12
2745.93 5
2746.05 0
2746.17 0
2746.29 2
2746.41 13
2746.53 32
2746.65 56
2746.77 85
2746.89 111
2747.01 132
2747.13 144
2747.25 145
2747.37 137
2747.49 121
2747.61 103
2747.73 84
2747.85 68
2747.97 58
2748.09 52
2748.21 52
2748.33 55
2748.45 62
2748.57 70
2748.69 79
2748.81 87
2748.93 93
2749.05 97
2749.17 98
2749.29 97
2749.41 95
2749.53 93
2749.65 91
2749.77 90
2749.89 89
2750.01 89
2750.13 90
2750.25 92
2750.37 95
2750.49 101
2750.61 109
2750.73 119
2750.85 130
2750.97 141
2751.09 150
2751.21 156
2751.33 159
2751.45 159
2751.57 157
2751.69 153
2751.81 149
2751.93 144
2752.05 139
2752.17 134
2752.29 126
2752.41 117
2752.54 106
2752.66 95
2752.78 86
2752.90 83
2753.02 87
2753.14 100
2753.26 122
2753.38 151
2753.50 184
2753.62 216
2753.74 244
2753.86 266
2753.98 281
2754.10 291
2754.22 298
2754.34 301
2754.46 302
2754.58 301
2754.70 295
2754.82 285
2754.94 271
2755.06 254
2755.18 235
2755.30 217
2755.42 202
2755.54 191
2755.66 185
2755.78 183
2755.90 184
2756.02 188
2756.14 194
2756.26 203
2756.38 212
2756.50 221
2756.63 229
2756.75 237
2756.87 244
2756.99 250
2757.11 256
2757.23 264
2757.35 275
2757.47 289
2757.59 305
2757.71 321
2757.83 335
2757.95 346
2758.07 351
2758.19 351
2758.31 346
2758.43 337
2758.55 326
2758.67 315
2758.79 304
2758.91 297
2759.03 294
2759.15 298
2759.27 307
2759.39 323
2759.51 344
2759.63 367
2759.75 387
2759.88 401
2760.00 406
2760.12 400
2760.24 385
2760.36 363
2760.48 339
2760.60 315
2760.72 296
2760.84 283
2760.96 277
2761.08 276
2761.20 280
2761.32 285
2761.44 291
2761.56 298
2761.68 304
2761.80 310
2761.92 314
2762.04 316
2762.16 317
2762.28 316
2762.40 314
2762.52 312
2762.65 311
2762.77 311
2762.89 313
2763.01 315
2763.13 317
2763.25 319
2763.37 320
2763.49 321
2763.61 323
2763.73 325
2763.85 327
2763.97 329
2764.09 329
2764.21 328
2764.33 325
2764.45 322
2764.57 321
2764.69 324
2764.81 330
2764.93 338
2765.06 346
2765.18 351
2765.30 353
2765.42 350
2765.54 342
2765.66 330
2765.78 316
2765.90 301
2766.02 285
2766.14 270
2766.26 255
2766.38 242
2766.50 233
2766.62 227
2766.74 228
2766.86 235
2766.98 247
2767.10 263
2767.23 281
2767.35 298
2767.47 314
2767.59 328
2767.71 340
2767.83 350
2767.95 359
2768.07 368
2768.19 376
2768.31 384
2768.43 389
2768.55 393
2768.67 395
2768.79 395
2768.91 392
2769.03 389
2769.15 385
2769.28 380
2769.40 376
2769.52 374
2769.64 373
2769.76 374
2769.88 375
2770.00 374
2770.12 369
2770.24 359
2770.36 345
2770.48 327
2770.60 308
2770.72 290
2770.84 276
2770.96 268
2771.08 264
2771.21 264
2771.33 266
2771.45 268
2771.57 268
2771.69 267
2771.81 265
2771.93 265
2772.05 269
2772.17 276
2772.29 286
2772.41 299
2772.53 313
2772.65 325
2772.77 334
2772.90 340
2773.02 342
2773.14 340
2773.26 334
2773.38 325
2773.50 313
2773.62 297
2773.74 277
2773.86 253
2773.98 227
2774.10 200
2774.22 173
2774.34 150
2774.46 131
2774.59 117
2774.71 109
2774.83 107
2774.95 109
2775.07 115
2775.19 122
2775.31 130
2775.43 136
2775.55 139
2775.67 140
2775.79 139
2775.91 137
2776.03 133
2776.15 130
2776.28 126
2776.40 123
2776.52 119
2776.64 115
2776.76 111
2776.88 108
2777.00 108
2777.12 112
2777.24 120
2777.36 131
2777.48 144
2777.60 159
2777.72 174
2777.85 187
2777.97 197
2778.09 202
2778.21 203
2778.33 200
2778.45 194
2778.57 186
2778.69 180
2778.81 177
2778.93 178
2779.05 184
2779.17 193
2779.30 203
2779.42 213
2779.54 220
2779.66 222
2779.78 220
2779.90 214
2780.02 204
2780.14 192
2780.26 178
2780.38 164
2780.50 149
2780.62 134
2780.75 120
2780.87 108
2780.99 98
2781.11 91
2781.23 86
2781.35 84
2781.47 83
2781.59 85
2781.71 87
2781.83 91
2781.95 94
2782.08 97
2782.20 101
2782.32 104
2782.44 106
2782.56 109
2782.68 111
2782.80 114
2782.92 117
2783.04 121
2783.16 125
2783.28 128
2783.41 131
2783.53 132
2783.65 130
2783.77 127
2783.89 123
2784.01 119
2784.13 116
2784.25 115
2784.37 117
2784.49 121
2784.61 127
2784.74 134
2784.86 139
2784.98 141
2785.10 138
2785.22 131
2785.34 121
2785.46 108
2785.58 94
2785.70 82
2785.82 73
2785.95 68
2786.07 67
2786.19 70
2786.31 74
2786.43 79
2786.55 82
2786.67 82
2786.79 80
2786.91 73
2787.03 63
2787.16 50
2787.28 36
2787.40 24
2787.52 15
2787.64 10
2787.76 10
2787.88 14
2788.00 23
2788.12 33
2788.24 44
2788.37 52
2788.49 59
2788.61 64
2788.73 67
2788.85 69
2788.97 69
2789.09 67
2789.21 62
2789.33 54
2789.46 41
2789.58 24
2789.70 6
2789.82 0
2789.94 0
2790.06 0
2790.18 0
2790.30 0
2790.42 0
2790.54 0
2790.67 0
2790.79 18
2790.91 33
2791.03 46
2791.15 54
2791.27 58
2791.39 59
2791.51 60
2791.63 61
2791.76 65
2791.88 72
2792.00 80
2792.12 90
2792.24 99
2792.36 106
2792.48 109
2792.60 109
2792.72 108
2792.85 106
2792.97 104
2793.09 104
2793.21 105
2793.33 109
2793.45 114
2793.57 119
2793.69 123
2793.81 126
2793.94 127
2794.06 124
2794.18 119
2794.30 109
2794.42 97
2794.54 83
2794.66 69
2794.78 56
2794.91 46
2795.03 41
2795.15 41
2795.27 45
2795.39 53
2795.51 63
2795.63 75
2795.75 87
2795.87 99
2796.00 111
2796.12 124
2796.24 138
2796.36 151
2796.48 163
2796.60 172
2796.72 177
2796.84 177
2796.97 172
2797.09 166
2797.21 159
2797.33 154
2797.45 152
2797.57 154
2797.69 159
2797.81 163
2797.94 166
2798.06 165
2798.18 157
2798.30 144
2798.42 127
2798.54 106
2798.66 85
2798.78 65
2798.91 48
2799.03 36
2799.15 27
2799.27 22
2799.39 18
2799.51 14
2799.63 9
2799.75 1
2799.88 0
2800.00 0
2800.12 0
2800.24 0
2800.36 0
2800.48 0
2800.60 0
2800.72 13
2800.85 33
2800.97 50
2801.09 62
2801.21 67
2801.33 66
2801.45 58
2801.57 47
2801.70 33
2801.82 18
2801.94 4
2802.06 0
2802.18 0
2802.30 0
2802.42 0
2802.54 0
2802.67 0
2802.79 0
2802.91 0
2803.03 10
2803.15 22
2803.27 32
2803.39 41
2803.52 48
2803.64 56
2803.76 65
2803.88 76
2804.00 90
2804.12 104
2804.24 118
2804.36 130
2804.49 141
2804.61 150
2804.73 158
2804.85 165
2804.97 171
2805.09 177
2805.21 181
2805.34 183
2805.46 184
2805.58 186
2805.70 190
2805.82 197
2805.94 208
2806.06 222
2806.19 239
2806.31 256
2806.43 271
2806.55 283
2806.67 292
2806.79 297
2806.91 299
2807.04 297
2807.16 290
2807.28 279
2807.40 264
2807.52 246
2807.64 226
2807.76 207
2807.89 191
2808.01 179
2808.13 172
2808.25 168
2808.37 166
2808.49 165
2808.61 162
2808.74 158
2808.86 154
2808.98 150
2809.10 149
2809.22 150
2809.34 154
2809.46 161
2809.59 169
2809.71 179
2809.83 188
2809.95 197
2810.07 206
2810.19 215
2810.32 226
2810.44 237
2810.56 249
2810.68 261
2810.80 272
2810.92 279
2811.04 280
2811.17 274
2811.29 260
2811.41 239
2811.53 213
2811.65 185
2811.77 160
2811.90 140
2812.02 127
2812.14 122
2812.26 123
2812.38 128
2812.50 136
2812.62 142
2812.75 147
2812.87 150
2812.99 150
2813.11 148
2813.23 143
2813.35 135
2813.48 124
2813.60 113
2813.72 101
2813.84 90
2813.96 82
2814.08 77
2814.21 76
2814.33 78
2814.45 84
2814.57 92
2814.69 101
2814.81 111
2814.93 122
2815.06 134
2815.18 146
2815.30 160
2815.42 175
2815.54 189
2815.66 202
2815.79 212
2815.91 218
2816.03 220
2816.15 219
2816.27 215
2816.39 211
2816.52 208
2816.64 208
2816.76 212
2816.88 219
2817.00 226
2817.12 233
2817.25 238
2817.37 239
2817.49 238
2817.61 233
2817.73 228
2817.85 223
2817.98 220
2818.10 218
2818.22 217
2818.34 217
2818.46 219
2818.58 221
2818.71 223
2818.83 227
2818.95 233
2819.07 238
2819.19 245
2819.31 250
2819.44 253
2819.56 254
2819.68 251
2819.80 245
2819.92 236
2820.04 225
2820.17 213
2820.29 202
2820.41 192
2820.53 184
2820.65 178
2820.77 176
2820.90 178
2821.02 183
2821.14 192
2821.26 204
2821.38 217
2821.51 231
2821.63 244
2821.75 254
2821.87 259
2821.99 260
2822.11 257
2822.24 250
2822.36 239
2822.48 228
2822.60 216
2822.72 204
2822.84 194
2822.97 187
2823.09 181
2823.21 178
2823.33 178
2823.45 180
2823.58 185
2823.70 193
2823.82 203
2823.94 214
2824.06 226
2824.18 236
2824.31 242
2824.43 241
2824.55 233
2824.67 217
2824.79 195
2824.92 170
2825.04 144
2825.16 120
2825.28 99
2825.40 81
2825.52 66
2825.65 52
2825.77 39
2825.89 26
2826.01 15
2826.13 6
2826.26 0
2826.38 0
2826.50 0
2826.62 0
2826.74 0
2826.86 0
2826.99 0
2827.11 0
2827.23 0
2827.35 0
2827.47 3
2827.60 13
2827.72 26
2827.84 41
2827.96 57
2828.08 74
2828.21 90
2828.33 106
2828.45 121
2828.57 133
2828.69 143
2828.82 151
2828.94 156
2829.06 157
2829.18 155
2829.30 149
2829.42 141
2829.55 130
2829.67 119
2829.79 108
2829.91 99
2830.03 93
2830.16 88
2830.28 85
2830.40 84
2830.52 84
2830.64 84
2830.77 84
2830.89 84
2831.01 85
2831.13 86
2831.25 88
2831.38 91
2831.50 96
2831.62 102
2831.74 111
2831.86 120
2831.99 129
2832.11 135
2832.23 136
2832.35 131
2832.47 119
2832.60 100
2832.72 76
2832.84 50
2832.96 25
2833.08 3
2833.21 0
2833.33 0
2833.45 0
2833.57 0
2833.69 0
2833.82 13
2833.94 28
2834.06 42
2834.18 56
2834.30 68
2834.43 80
2834.55 92
2834.67 102
2834.79 113
2834.91 122
2835.04 130
2835.16 136
2835.28 140
2835.40 141
2835.52 139
2835.65 134
2835.77 128
2835.89 121
2836.01 115
2836.13 109
2836.26 105
2836.38 101
2836.50 96
2836.62 87
2836.74 75
2836.87 61
2836.99 45
2837.11 31
2837.23 20
2837.36 15
2837.48 15
2837.60 20
2837.72 26
2837.84 32
2837.97 36
2838.09 37
2838.21 35
2838.33 33
2838.45 32
2838.58 35
2838.70 43
2838.82 54
2838.94 68
2839.06 82
2839.19 92
2839.31 97
2839.43 96
2839.55 90
2839.68 78
2839.80 65
2839.92 52
2840.04 40
2840.16 33
2840.29 30
2840.41 32
2840.53 38
2840.65 47
2840.77 56
2840.90 65
2841.02 72
2841.14 76
2841.26 78
2841.39 80
2841.51 82
2841.63 85
2841.75 89
2841.87 94
2842.00 99
2842.12 104
2842.24 107
2842.36 109
2842.49 112
2842.61 115
2842.73 121
2842.85 128
2842.97 136
2843.10 144
2843.22 148
2843.34 149
2843.46 144
2843.59 135
2843.71 122
2843.83 107
2843.95 92
2844.07 80
2844.20 72
2844.32 68
2844.44 67
2844.56 68
2844.69 70
2844.81 72
2844.93 72
2845.05 70
2845.17 67
2845.30 62
2845.42 55
2845.54 47
2845.66 37
2845.79 26
2845.91 16
2846.03 7
2846.15 0
2846.27 0
2846.40 0
2846.52 0
2846.64 0
2846.76 3
2846.89 6
2847.01 6
2847.13 2
2847.25 0
2847.38 0
2847.50 0
2847.62 0
2847.74 0
2847.86 0
2847.99 10
2848.11 23
2848.23 35
2848.35 42
2848.48 45
2848.60 45
2848.72 42
2848.84 39
2848.97 37
2849.09 38
2849.21 44
2849.33 54
2849.45 67
2849.58 80
2849.70 94
2849.82 106
2849.94 115
2850.07 122
2850.19 126
2850.31 129
2850.43 132
2850.56 136
2850.68 140
2850.80 145
2850.92 149
2851.05 153
2851.17 156
2851.29 157
2851.41 157
2851.54 157
2851.66 156
2851.78 156
2851.90 158
2852.02 160
2852.15 162
2852.27 163
2852.39 162
2852.51 160
2852.64 154
2852.76 148
2852.88 140
2853.00 133
2853.13 128
2853.25 127
2853.37 130
2853.49 139
2853.62 153
2853.74 172
2853.86 194
2853.98 217
2854.11 236
2854.23 249
2854.35 253
2854.47 247
2854.60 229
2854.72 204
2854.84 174
2854.96 144
2855.09 116
2855.21 93
2855.33 77
2855.45 68
2855.58 65
2855.70 67
2855.82 71
2855.94 78
2856.07 86
2856.19 93
2856.31 99
2856.43 101
2856.56 101
2856.68 99
2856.80 96
2856.92 93
2857.05 91
2857.17 90
2857.29 89
2857.41 89
2857.54 87
2857.66 84
2857.78 80
2857.90 75
2858.03 70
2858.15 65
2858.27 62
2858.39 61
2858.52 63
2858.64 66
2858.76 70
2858.88 74
2859.01 77
2859.13 77
2859.25 73
2859.37 67
2859.50 58
2859.62 48
2859.74 38
2859.86 29
2859.99 22
2860.11 17
2860.23 14
2860.35 12
2860.48 12
2860.60 13
2860.72 14
2860.85 17
2860.97 20
2861.09 24
2861.21 27
2861.34 29
2861.46 31
2861.58 32
2861.70 33
2861.83 35
2861.95 38
2862.07 41
2862.19 47
2862.32 54
2862.44 63
2862.56 73
2862.68 83
2862.81 93
2862.93 103
2863.05 112
2863.17 121
2863.30 131
2863.42 141
2863.54 150
2863.67 158
2863.79 163
2863.91 163
2864.03 158
2864.16 147
2864.28 131
2864.40 113
2864.52 92
2864.65 70
2864.77 48
2864.89 28
2865.01 10
2865.14 0
2865.26 0
2865.38 0
2865.51 0
2865.63 0
2865.75 0
2865.87 0
2866.00 8
2866.12 19
2866.24 26
2866.36 28
2866.49 25
2866.61 18
2866.73 9
2866.86 0
2866.98 0
2867.10 0
2867.22 0
2867.35 0
2867.47 0
2867.59 0
2867.71 7
2867.84 19
2867.96 28
2868.08 33
2868.21 34
2868.33 30
2868.45 24
2868.57 17
2868.70 12
2868.82 11
2868.94 17
2869.06 31
2869.19 51
2869.31 74
2869.43 98
2869.56 119
2869.68 135
2869.80 145
2869.92 150
2870.05 152
2870.17 153
2870.29 154
2870.42 156
2870.54 159
2870.66 159
2870.78 157
2870.91 151
2871.03 143
2871.15 135
2871.28 127
2871.40 121
2871.52 119
2871.64 120
2871.77 121
2871.89 121
2872.01 119
2872.14 113
2872.26 105
2872.38 96
2872.50 87
2872.63 81
2872.75 79
2872.87 81
2873.00 85
2873.12 90
2873.24 94
2873.36 95
2873.49 92
2873.61 86
2873.73 77
2873.86 67
2873.98 57
2874.10 50
2874.22 46
2874.35 49
2874.47 57
2874.59 72
2874.72 90
2874.84 110
2874.96 128
2875.08 142
2875.21 150
2875.33 154
2875.45 156
2875.58 158
2875.70 163
2875.82 171
2875.94 182
2876.07 194
2876.19 204
2876.31 209
2876.44 207
2876.56 198
2876.68 183
2876.80 165
2876.93 148
2877.05 134
2877.17 128
2877.30 129
2877.42 137
2877.54 149
2877.67 162
2877.79 172
2877.91 178
2878.03 179
2878.16 176
2878.28 169
2878.40 160
2878.53 150
2878.65 138
2878.77 123
2878.90 106
2879.02 86
2879.14 65
2879.26 46
2879.39 30
2879.51 20
2879.63 18
2879.76 24
2879.88 36
2880.00 53
2880.13 73
2880.25 94
2880.37 113
2880.49 128
2880.62 138
2880.74 141
2880.86 137
2880.99 126
2881.11 110
2881.23 90
2881.36 68
2881.48 47
2881.60 29
2881.72 15
2881.85 6
2881.97 2
2882.09 2
2882.22 6
2882.34 12
2882.46 18
2882.59 22
2882.71 23
2882.83 20
2882.96 14
2883.08 4
2883.20 0
2883.32 0
2883.45 0
2883.57 0
2883.69 0
2883.82 0
2883.94 0
2884.06 6
2884.19 23
2884.31 42
2884.43 62
2884.56 80
2884.68 96
2884.80 106
2884.92 111
2885.05 111
2885.17 105
2885.29 97
2885.42 87
2885.54 78
2885.66 71
2885.79 67
2885.91 69
2886.03 77
2886.16 90
2886.28 109
2886.40 132
2886.53 157
2886.65 182
2886.77 204
2886.89 222
2887.02 235
2887.14 243
2887.26 246
2887.39 244
2887.51 239
2887.63 229
2887.76 217
2887.88 204
2888.00 191
2888.13 179
2888.25 170
2888.37 165
2888.50 164
2888.62 165
2888.74 167
2888.87 167
2888.99 165
2889.11 163
2889.24 161
2889.36 163
2889.48 169
2889.60 181
2889.73 197
2889.85 217
2889.97 237
2890.10 255
2890.22 271
2890.34 283
2890.47 292
2890.59 299
2890.71 304
2890.84 306
2890.96 305
2891.08 302
2891.21 295
2891.33 286
2891.45 275
2891.58 263
2891.70 253
2891.82 244
2891.95 237
2892.07 231
2892.19 224
2892.32 216
2892.44 205
2892.56 190
2892.69 173
2892.81 153
2892.93 135
2893.06 121
2893.18 112
2893.30 110
2893.43 116
2893.55 128
2893.67 144
2893.80 160
2893.92 174
2894.04 183
2894.17 186
2894.29 182
2894.41 172
2894.54 158
2894.66 141
2894.78 121
2894.91 102
2895.03 82
2895.15 65
2895.28 48
2895.40 35
2895.52 23
2895.65 14
2895.77 7
2895.89 3
2896.02 1
2896.14 2
2896.26 5
2896.39 11
2896.51 16
2896.63 20
2896.76 21
2896.88 19
2897.00 14
2897.13 7
2897.25 0
2897.37 0
2897.50 0
2897.62 3
2897.74 16
2897.87 34
2897.99 52
2898.11 69
2898.24 80
2898.36 84
2898.48 81
2898.61 71
2898.73 55
2898.85 36
2898.98 17
2899.10 0
2899.22 0
2899.35 0
2899.47 0
2899.59 0
2899.72 0
2899.84 0
2899.96 0
2900.09 0
2900.21 18
2900.33 36
2900.46 52
2900.58 65
2900.70 72
2900.83 74
2900.95 71
2901.07 65
2901.20 55
2901.32 45
2901.45 37
2901.57 31
2901.69 28
2901.82 31
2901.94 38
2902.06 49
2902.19 61
2902.31 73
2902.43 83
2902.56 90
2902.68 94
2902.80 96
2902.93 97
2903.05 98
2903.17 101
2903.30 106
2903.42 111
2903.54 115
2903.67 118
2903.79 119
2903.91 116
2904.04 110
2904.16 103
2904.29 95
2904.41 89
2904.53 86
2904.66 88
2904.78 95
2904.90 106
2905.03 120
2905.15 134
2905.27 146
2905.40 152
2905.52 151
2905.64 142
2905.77 126
2905.89 104
2906.02 78
2906.14 51
2906.26 28
2906.39 11
2906.51 1
2906.63 0
2906.76 1
2906.88 8
2907.00 17
2907.13 26
2907.25 33
2907.37 41
2907.50 49
2907.62 59
2907.75 70
2907.87 83
2907.99 97
2908.12 110
2908.24 121
2908.36 130
2908.49 135
2908.61 138
2908.73 138
2908.86 134
2908.98 128
2909.10 118
2909.23 106
2909.35 92
2909.48 76
2909.60 61
2909.72 48
2909.85 38
2909.97 32
2910.09 31
2910.22 33
2910.34 38
2910.46 45
2910.59 52
2910.71 58
2910.84 63
2910.96 66
2911.08 69
2911.21 73
2911.33 77
2911.45 81
2911.58 85
2911.70 87
2911.83 86
2911.95 82
2912.07 74
2912.20 65
2912.32 56
2912.44 49
2912.57 45
2912.69 45
2912.81 48
2912.94 54
2913.06 61
2913.19 69
2913.31 76
2913.43 82
2913.56 86
2913.68 90
2913.80 92
2913.93 92
2914.05 90
2914.18 88
2914.30 84
2914.42 80
2914.55 75
2914.67 70
2914.79 67
2914.92 66
2915.04 67
2915.17 71
2915.29 78
2915.41 88
2915.54 99
2915.66 110
2915.78 119
2915.91 124
2916.03 123
2916.16 116
2916.28 105
2916.40 91
2916.53 78
2916.65 67
2916.77 59
2916.90 54
2917.02 50
2917.15 45
2917.27 38
2917.39 27
2917.52 13
2917.64 0
2917.77 0
2917.89 0
2918.01 0
2918.14 0
2918.26 0
2918.38 0
2918.51 0
2918.63 0
2918.76 13
2918.88 26
2919.00 40
2919.13 53
2919.25 65
2919.38 76
2919.50 86
2919.62 93
2919.75 99
2919.87 105
2919.99 110
2920.12 116
2920.24 123
2920.37 130
2920.49 137
2920.61 143
2920.74 148
2920.86 152
2920.99 155
2921.11 160
2921.23 168
2921.36 177
2921.48 187
2921.60 197
2921.73 204
2921.85 208
2921.98 209
2922.10 206
2922.22 203
2922.35 200
2922.47 199
2922.60 200
2922.72 201
2922.84 202
2922.97 202
2923.09 201
2923.22 197
2923.34 192
2923.46 185
2923.59 177
2923.71 170
2923.84 162
2923.96 155
2924.08 152
2924.21 152
2924.33 157
2924.45 168
2924.58 182
2924.70 199
2924.83 214
2924.95 224
2925.07 228
2925.20 225
2925.32 213
2925.45 195
2925.57 173
2925.69 148
2925.82 124
2925.94 102
2926.07 85
2926.19 73
2926.31 67
2926.44 67
2926.56 71
2926.69 79
2926.81 88
2926.93 97
2927.06 105
2927.18 113
2927.31 121
2927.43 129
2927.55 138
2927.68 148
2927.80 157
2927.93 164
2928.05 168
2928.17 169
2928.30 165
2928.42 157
2928.55 147
2928.67 137
2928.79 128
2928.92 122
2929.04 120
2929.17 121
2929.29 125
2929.42 129
2929.54 134
2929.66 137
2929.79 138
2929.91 139
2930.04 139
2930.16 139
2930.28 140
2930.41 142
2930.53 144
2930.66 146
2930.78 147
2930.90 146
2931.03 146
2931.15 146
2931.28 147
2931.40 152
2931.52 159
2931.65 169
2931.77 178
2931.90 186
2932.02 191
2932.15 193
2932.27 192
2932.39 189
2932.52 188
2932.64 189
2932.77 194
2932.89 202
2933.01 214
2933.14 228
2933.26 243
2933.39 257
2933.51 271
2933.63 281
2933.76 287
2933.88 288
2934.01 284
2934.13 274
2934.26 260
2934.38 243
2934.50 224
2934.63 206
2934.75 189
2934.88 174
2935.00 159
2935.12 144
2935.25 126
2935.37 107
2935.50 87
2935.62 66
2935.75 47
2935.87 30
2935.99 17
2936.12 7
2936.24 0
2936.37 0
2936.49 0
2936.61 0
2936.74 0
2936.86 0
2936.99 0
2937.11 0
2937.24 0
2937.36 1
2937.48 9
2937.61 19
2937.73 30
2937.86 44
2937.98 60
2938.11 77
2938.23 96
2938.35 117
2938.48 139
2938.60 161
2938.73 184
2938.85 205
2938.98 223
2939.10 238
2939.22 248
2939.35 251
2939.47 248
2939.60 241
2939.72 230
2939.85 220
2939.97 212
2940.09 208
2940.22 209
2940.34 215
2940.47 226
2940.59 240
2940.72 253
2940.84 266
2940.96 276
2941.09 284
2941.21 290
2941.34 294
2941.46 297
2941.59 299
2941.71 299
2941.83 299
2941.96 296
2942.08 293
2942.21 290
2942.33 289
2942.46 290
2942.58 294
2942.70 299
2942.83 306
2942.95 312
2943.08 317
2943.20 321
2943.33 323
2943.45 326
2943.57 331
2943.70 340
2943.82 351
2943.95 364
2944.07 377
2944.20 387
2944.32 393
2944.45 393
2944.57 389
2944.69 381
2944.82 372
2944.94 364
2945.07 357
2945.19 351
2945.32 348
2945.44 345
2945.56 344
2945.69 341
2945.81 336
2945.94 330
2946.06 321
2946.19 312
2946.31 301
2946.44 291
2946.56 283
2946.68 277
2946.81 272
2946.93 269
2947.06 265
2947.18 261
2947.31 255
2947.43 249
2947.56 242
2947.68 237
2947.80 234
2947.93 235
2948.05 240
2948.18 250
2948.30 264
2948.43 282
2948.55 302
2948.68 324
2948.80 345
2948.92 363
2949.05 376
2949.17 384
2949.30 386
2949.42 384
2949.55 379
2949.67 375
2949.80 373
2949.92 372
2950.05 372
2950.17 373
2950.29 373
2950.42 371
2950.54 369
2950.67 366
2950.79 364
2950.92 364
2951.04 366
2951.17 370
2951.29 375
2951.41 379
2951.54 381
2951.66 383
2951.79 384
2951.91 388
2952.04 395
2952.16 405
2952.29 417
2952.41 429
2952.54 440
2952.66 446
2952.78 446
2952.91 438
2953.03 422
2953.16 399
2953.28 372
2953.41 342
2953.53 311
2953.66 284
2953.78 261
2953.91 244
2954.03 235
2954.15 231
2954.28 234
2954.40 242
2954.53 252
2954.65 264
2954.78 276
2954.90 285
2955.03 291
2955.15 292
2955.28 286
2955.40 275
2955.53 258
2955.65 238
2955.77 216
2955.90 194
2956.02 176
2956.15 161
2956.27 150
2956.40 144
2956.52 141
2956.65 140
2956.77 141
2956.90 143
2957.02 145
2957.15 147
2957.27 148
2957.39 150
2957.52 152
2957.64 157
2957.77 164
2957.89 174
2958.02 185
2958.14 196
2958.27 205
2958.39 212
2958.52 216
2958.64 217
2958.77 217
2958.89 219
2959.02 222
2959.14 228
2959.26 236
2959.39 243
2959.51 247
2959.64 247
2959.76 243
2959.89 235
2960.01 224
2960.14 210
2960.26 195
2960.39 180
2960.51 164
2960.64 148
2960.76 132
2960.89 119
2961.01 109
2961.14 102
2961.26 99
2961.38 100
2961.51 104
2961.63 112
2961.76 120
2961.88 128
2962.01 134
2962.13 137
2962.26 136
2962.38 131
2962.51 122
2962.63 111
2962.76 100
2962.88 89
2963.01 81
2963.13 74
2963.26 70
2963.38 66
2963.51 60
2963.63 52
2963.76 40
2963.88 26
2964.00 10
2964.13 0
2964.25 0
2964.38 0
2964.50 0
2964.63 0
2964.75 0
2964.88 0
2965.00 0
2965.13 6
2965.25 24
2965.38 42
2965.50 58
2965.63 72
2965.75 82
2965.88 90
2966.00 95
2966.13 98
2966.25 99
2966.38 98
2966.50 93
2966.63 83
2966.75 70
2966.88 55
2967.00 38
2967.13 24
2967.25 14
2967.38 10
2967.50 10
2967.62 15
2967.75 22
2967.87 32
2968.00 42
2968.12 52
2968.25 63
2968.37 74
2968.50 87
2968.62 100
2968.75 113
2968.87 126
2969.00 137
2969.12 145
2969.25 149
2969.37 146
2969.50 137
2969.62 121
2969.75 101
2969.87 80
2970.00 61
2970.12 47
2970.25 39
2970.37 37
2970.50 41
2970.62 48
2970.75 57
2970.87 67
2971.00 78
2971.12 89
2971.25 100
2971.37 112
2971.50 124
2971.62 133
2971.75 139
2971.87 139
2972.00 134
2972.12 125
2972.25 112
2972.37 101
2972.50 91
2972.62 84
2972.75 81
2972.87 81
2973.00 81
2973.12 80
2973.25 76
2973.37 69
2973.50 59
2973.62 46
2973.75 34
2973.87 24
2974.00 18
2974.12 16
2974.25 19
2974.37 26
2974.50 34
2974.62 43
2974.75 51
2974.87 56
2975.00 60
2975.12 60
2975.25 60
2975.37 60
2975.50 62
2975.62 67
2975.75 77
2975.87 91
2976.00 108
2976.12 126
2976.25 142
2976.37 152
2976.50 158
2976.62 158
2976.75 155
2976.87 151
2977.00 149
2977.12 149
2977.25 152
2977.37 157
2977.50 160
2977.62 161
2977.75 157
2977.87 150
2978.00 140
2978.12 127
2978.25 115
2978.37 104
2978.50 95
2978.62 89
2978.75 86
2978.87 84
2979.00 85
2979.12 88
2979.25 92
2979.37 98
2979.50 107
2979.62 117
2979.75 127
2979.87 136
2980.00 143
2980.12 145
2980.25 142
2980.37 135
2980.50 124
2980.63 111
2980.75 96
2980.88 81
2981.00 67
2981.13 54
2981.25 42
2981.38 33
2981.50 25
2981.63 20
2981.75 17
2981.88 14
2982.00 14
2982.13 14
2982.25 17
2982.38 23
2982.50 30
2982.63 40
2982.75 51
2982.88 63
2983.00 73
2983.13 82
2983.25 88
2983.38 92
2983.50 94
2983.63 94
2983.75 91
2983.88 88
2984.00 83
2984.13 77
2984.26 73
2984.38 71
2984.51 72
2984.63 76
2984.76 84
2984.88 96
2985.01 109
2985.13 121
2985.26 130
2985.38 136
2985.51 139
2985.63 137
2985.76 133
2985.88 130
2986.01 128
2986.13 131
2986.26 137
2986.38 146
2986.51 155
2986.63 162
2986.76 164
2986.89 160
2987.01 148
2987.14 131
2987.26 110
2987.39 88
2987.51 66
2987.64 48
2987.76 33
2987.89 22
2988.01 15
2988.14 13
2988.26 15
2988.39 19
2988.51 24
2988.64 29
2988.76 31
2988.89 29
2989.02 23
2989.14 14
2989.27 4
2989.39 0
2989.52 0
2989.64 0
2989.77 0
2989.89 10
2990.02 22
2990.14 33
2990.27 39
2990.39 38
2990.52 33
2990.64 25
2990.77 16
2990.90 8
2991.02 4
2991.15 3
2991.27 3
2991.40 2
2991.52 0
2991.65 0
2991.77 0
2991.90 0
2992.02 0
2992.15 0
2992.27 0
2992.40 9
2992.53 25
2992.65 38
2992.78 48
2992.90 54
2993.03 54
2993.15 51
2993.28 46
2993.40 41
2993.53 39
2993.65 41
2993.78 46
2993.90 53
2994.03 62
2994.16 72
2994.28 83
2994.41 95
2994.53 107
2994.66 119
2994.78 130
2994.91 140
2995.03 147
2995.16 152
2995.28 154
2995.41 153
2995.54 151
2995.66 148
2995.79 146
2995.91 144
2996.04 145
2996.16 149
2996.29 156
2996.41 165
2996.54 175
2996.66 184
2996.79 191
2996.92 195
2997.04 193
2997.17 187
2997.29 177
2997.42 165
2997.54 152
2997.67 140
2997.79 130
2997.92 122
2998.04 117
2998.17 112
2998.30 108
2998.42 106
2998.55 104
2998.67 105
2998.80 109
2998.92 116
2999.05 126
2999.17 138
2999.30 151
2999.43 163
2999.55 173
2999.68 182
2999.80 187
2999.93 190
3000.05 190
3000.18 186
3000.30 177
3000.43 163
3000.56 144
3000.68 123
3000.81 100
3000.93 78
3001.06 60
3001.18 49
3001.31 44
3001.43 46
3001.56 54
3001.69 66
3001.81 80
3001.94 93
3002.06 101
3002.19 105
3002.31 104
3002.44 99
3002.56 91
3002.69 81
3002.82 73
3002.94 67
3003.07 63
3003.19 60
3003.32 57
3003.44 53
3003.57 48
3003.70 40
3003.82 31
3003.95 23
3004.07 17
3004.20 14
3004.32 15
3004.45 21
3004.57 31
3004.70 43
3004.83 55
3004.95 67
3005.08 77
3005.20 85
3005.33 90
3005.45 94
3005.58 98
3005.71 103
3005.83 109
3005.96 116
3006.08 123
3006.21 129
3006.33 133
3006.46 135
3006.59 135
3006.71 134
3006.84 131
3006.96 129
3007.09 126
3007.21 123
3007.34 118
3007.47 113
3007.59 108
3007.72 102
3007.84 97
3007.97 93
3008.09 89
3008.22 85
3008.35 82
3008.47 79
3008.60 78
3008.72 79
3008.85 85
3008.97 95
3009.10 107
3009.23 119
3009.35 128
3009.48 131
3009.60 127
3009.73 115
3009.85 98
3009.98 79
3010.11 60
3010.23 46
3010.36 37
3010.48 33
3010.61 35
3010.73 41
3010.86 50
3010.99 59
3011.11 67
3011.24 74
3011.36 78
3011.49 81
3011.61 83
3011.74 85
3011.87 86
3011.99 89
3012.12 93
3012.24 98
3012.37 104
3012.50 111
3012.62 119
3012.75 129
3012.87 140
3013.00 151
3013.12 160
3013.25 167
3013.38 171
3013.50 172
3013.63 169
3013.75 164
3013.88 158
3014.01 151
3014.13 145
3014.26 137
3014.38 128
3014.51 118
3014.63 105
3014.76 92
3014.89 76
3015.01 61
3015.14 45
3015.26 30
3015.39 16
3015.52 3
3015.64 0
3015.77 0
3015.89 0
3016.02 0
3016.14 0
3016.27 0
3016.40 0
3016.52 0
3016.65 5
3016.77 21
3016.90 40
3017.03 59
3017.15 76
3017.28 89
3017.40 99
3017.53 105
3017.66 107
3017.78 109
3017.91 113
3018.03 120
3018.16 132
3018.29 148
3018.41 164
3018.54 178
3018.66 186
3018.79 187
3018.91 179
3019.04 163
3019.17 141
3019.29 117
3019.42 93
3019.54 70
3019.67 51
3019.80 37
3019.92 27
3020.05 22
3020.17 22
3020.30 24
3020.43 29
3020.55 36
3020.68 42
3020.80 48
3020.93 52
3021.06 53
3021.18 53
3021.31 52
3021.43 49
3021.56 45
3021.69 40
3021.81 36
3021.94 33
3022.06 33
3022.19 37
3022.32 46
3022.44 62
3022.57 85
3022.69 111
3022.82 140
3022.95 167
3023.07 190
3023.20 207
3023.32 216
3023.45 219
3023.58 217
3023.70 212
3023.83 205
3023.95 198
3024.08 192
3024.21 187
3024.33 183
3024.46 180
3024.58 177
3024.71 177
3024.84 178
3024.96 181
3025.09 186
3025.22 192
3025.34 199
3025.47 205
3025.59 210
3025.72 213
3025.85 215
3025.97 217
3026.10 218
3026.22 221
3026.35 225
3026.48 230
3026.60 238
3026.73 247
3026.85 256
3026.98 265
3027.11 274
3027.23 282
3027.36 288
3027.49 291
3027.61 291
3027.74 287
3027.86 279
3027.99 266
3028.12 250
3028.24 230
3028.37 209
3028.49 187
3028.62 167
3028.75 149
3028.87 135
3029.00 125
3029.12 118
3029.25 112
3029.38 105
3029.50 96
3029.63 86
3029.76 74
3029.88 62
3030.01 53
3030.13 48
3030.26 46
3030.39 47
3030.51 50
3030.64 50
3030.77 48
3030.89 43
3031.02 36
3031.14 31
3031.27 29
3031.40 32
3031.52 42
3031.65 58
3031.77 79
3031.90 101
3032.03 124
3032.15 146
3032.28 164
3032.41 179
3032.53 190
3032.66 196
3032.78 199
3032.91 197
3033.04 191
3033.16 182
3033.29 172
3033.42 164
3033.54 158
3033.67 156
3033.79 160
3033.92 166
3034.05 174
3034.17 180
3034.30 183
3034.43 180
3034.55 172
3034.68 160
3034.80 148
3034.93 137
3035.06 128
3035.18 124
3035.31 124
3035.44 126
3035.56 129
3035.69 133
3035.81 139
3035.94 145
3036.07 155
3036.19 167
3036.32 181
3036.45 197
3036.57 212
3036.70 224
3036.83 232
3036.95 235
3037.08 234
3037.20 229
3037.33 222
3037.46 214
3037.58 206
3037.71 198
3037.84 190
3037.96 182
3038.09 171
3038.21 159
3038.34 144
3038.47 127
3038.59 106
3038.72 84
3038.85 60
3038.97 35
3039.10 12
3039.23 0
3039.35 0
3039.48 0
3039.60 0
3039.73 0
3039.86 0
3039.98 0
3040.11 0
3040.24 10
3040.36 25
3040.49 37
3040.62 47
3040.74 54
3040.87 57
3040.99 60
3041.12 61
3041.25 61
3041.37 60
3041.50 59
3041.63 59
3041.75 58
3041.88 59
3042.01 60
3042.13 63
3042.26 69
3042.39 75
3042.51 84
3042.64 93
3042.76 104
3042.89 115
3043.02 124
3043.14 131
3043.27 134
3043.40 133
3043.52 127
3043.65 118
3043.78 108
3043.90 97
3044.03 88
3044.16 81
3044.28 77
3044.41 74
3044.54 73
3044.66 74
3044.79 77
3044.91 80
3045.04 83
3045.17 86
3045.29 88
3045.42 88
3045.55 87
3045.67 86
3045.80 87
3045.93 91
3046.05 99
3046.18 110
3046.31 123
3046.43 136
3046.56 147
3046.69 153
3046.81 155
3046.94 153
3047.07 147
3047.19 140
3047.32 133
3047.44 127
3047.57 123
3047.70 122
3047.82 122
3047.95 123
3048.08 123
3048.20 124
3048.33 123
3048.46 123
3048.58 122
3048.71 123
3048.84 125
3048.96 128
3049.09 132
3049.22 136
3049.34 138
3049.47 138
3049.60 137
3049.72 134
3049.85 131
3049.98 127
3050.10 122
3050.23 115
3050.36 107
3050.48 96
3050.61 83
3050.74 68
3050.86 54
3050.99 42
3051.12 32
3051.24 27
3051.37 25
3051.50 27
3051.62 32
3051.75 38
3051.88 44
3052.00 49
3052.13 52
3052.26 52
3052.38 49
3052.51 42
3052.63 32
3052.76 20
3052.89 7
3053.01 0
3053.14 0
3053.27 0
3053.39 0
3053.52 0
3053.65 0
3053.77 0
3053.90 0
3054.03 6
3054.15 26
3054.28 50
3054.41 74
3054.53 98
3054.66 120
3054.79 138
3054.91 152
3055.04 160
3055.17 163
3055.30 162
3055.42 158
3055.55 154
3055.68 149
3055.80 146
3055.93 145
3056.06 147
3056.18 149
3056.31 151
3056.44 152
3056.56 152
3056.69 151
3056.82 148
3056.94 144
3057.07 139
3057.20 135
3057.32 130
3057.45 125
3057.58 122
3057.70 119
3057.83 116
3057.96 114
3058.08 112
3058.21 109
3058.34 103
3058.46 95
3058.59 83
3058.72 69
3058.84 55
3058.97 40
3059.10 27
3059.22 16
3059.35 8
3059.48 4
3059.60 5
3059.73 10
3059.86 20
3059.98 35
3060.11 56
3060.24 78
3060.37 101
3060.49 121
3060.62 137
3060.75 147
3060.87 151
3061.00 152
3061.13 151
3061.25 149
3061.38 149
3061.51 149
3061.63 150
3061.76 150
3061.89 148
3062.01 145
3062.14 142
3062.27 138
3062.39 135
3062.52 134
3062.65 136
3062.77 140
3062.90 145
3063.03 149
3063.16 152
3063.28 152
3063.41 149
3063.54 144
3063.66 139
3063.79 135
3063.92 136
3064.04 142
3064.17 153
3064.30 168
3064.42 183
3064.55 198
3064.68 207
3064.80 209
3064.93 205
3065.06 196
3065.19 184
3065.31 172
3065.44 162
3065.57 155
3065.69 151
3065.82 149
3065.95 146
3066.07 142
3066.20 135
3066.33 124
3066.45 110
3066.58 92
3066.71 71
3066.84 52
3066.96 35
3067.09 22
3067.22 16
3067.34 15
3067.47 19
3067.60 28
3067.72 38
3067.85 50
3067.98 61
3068.10 73
3068.23 84
3068.36 93
3068.49 101
3068.61 108
3068.74 114
3068.87 121
3068.99 128
3069.12 138
3069.25 151
3069.37 167
3069.50 184
3069.63 199
3069.76 211
3069.88 217
3070.01 216
3070.14 208
3070.26 195
3070.39 180
3070.52 166
3070.64 154
3070.77 147
3070.90 144
3071.03 145
3071.15 147
3071.28 149
3071.41 151
3071.53 153
3071.66 155
3071.79 158
3071.92 161
3072.04 163
3072.17 164
3072.30 162
3072.42 157
3072.55 149
3072.68 140
3072.80 130
3072.93 121
3073.06 112
3073.19 105
3073.31 101
3073.44 101
3073.57 103
3073.69 110
3073.82 120
3073.95 134
3074.08 150
3074.20 167
3074.33 183
3074.46 197
3074.58 206
3074.71 210
3074.84 208
3074.96 203
3075.09 195
3075.22 187
3075.35 183
3075.47 183
3075.60 187
3075.73 195
3075.85 205
3075.98 215
3076.11 224
3076.24 232
3076.36 240
3076.49 249
3076.62 257
3076.74 265
3076.87 273
3077.00 278
3077.13 280
3077.25 279
3077.38 277
3077.51 274
3077.63 274
3077.76 276
3077.89 281
3078.02 288
3078.14 293
3078.27 297
3078.40 298
3078.52 294
3078.65 289
3078.78 283
3078.91 278
3079.03 277
3079.16 281
3079.29 288
3079.42 298
3079.54 310
3079.67 320
3079.80 327
3079.92 329
3080.05 326
3080.18 317
3080.31 305
3080.43 291
3080.56 277
3080.69 266
3080.81 258
3080.94 253
3081.07 251
3081.20 248
3081.32 244
3081.45 239
3081.58 233
3081.71 228
3081.83 224
3081.96 223
3082.09 224
3082.21 226
3082.34 228
3082.47 229
3082.60 228
3082.72 224
3082.85 220
3082.98 217
3083.11 215
3083.23 214
3083.36 214
3083.49 213
3083.61 210
3083.74 205
3083.87 198
3084.00 191
3084.12 185
3084.25 183
3084.38 186
3084.51 195
3084.63 209
3084.76 227
3084.89 245
3085.01 261
3085.14 273
3085.27 278
3085.40 275
3085.52 265
3085.65 251
3085.78 234
3085.91 217
3086.03 202
3086.16 190
3086.29 183
3086.42 180
3086.54 181
3086.67 185
3086.80 193
3086.92 202
3087.05 214
3087.18 225
3087.31 235
3087.43 241
3087.56 243
3087.69 239
3087.82 230
3087.94 216
3088.07 200
3088.20 182
3088.33 165
3088.45 149
3088.58 137
3088.71 128
3088.84 122
3088.96 119
3089.09 118
3089.22 118
3089.34 119
3089.47 120
3089.60 121
3089.73 122
3089.85 124
3089.98 125
3090.11 125
3090.24 123
3090.36 120
3090.49 115
3090.62 108
3090.75 101
3090.87 94
3091.00 88
3091.13 85
3091.26 85
3091.38 87
3091.51 92
3091.64 98
3091.77 104
3091.89 109
3092.02 113
3092.15 116
3092.28 118
3092.40 121
3092.53 124
3092.66 128
3092.79 130
3092.91 130
3093.04 126
3093.17 117
3093.30 104
3093.42 90
3093.55 76
3093.68 64
3093.81 56
3093.93 50
3094.06 44
3094.19 37
3094.32 27
3094.44 13
3094.57 0
3094.70 0
3094.83 0
3094.95 0
3095.08 0
3095.21 0
3095.34 0
3095.46 0
3095.59 11
3095.72 30
3095.85 49
3095.97 68
3096.10 87
3096.23 105
3096.36 122
3096.48 137
3096.61 148
3096.74 153
3096.87 152
3096.99 144
3097.12 130
3097.25 113
3097.38 94
3097.50 77
3097.63 65
3097.76 59
3097.89 60
3098.01 68
3098.14 81
3098.27 97
3098.40 112
3098.52 124
3098.65 131
3098.78 132
3098.91 128
3099.03 122
3099.16 115
3099.29 109
3099.42 105
3099.55 104
3099.67 106
3099.80 108
3099.93 110
3100.06 110
3100.18 110
3100.31 109
3100.44 110
3100.57 112
3100.69 117
3100.82 125
3100.95 135
3101.08 146
3101.20 158
3101.33 169
3101.46 180
3101.59 190
3101.72 198
3101.84 205
3101.97 210
3102.10 212
3102.23 211
3102.35 207
3102.48 203
3102.61 198
3102.74 194
3102.86 191
3102.99 189
3103.12 186
3103.25 182
3103.37 175
3103.50 164
3103.63 151
3103.76 137
3103.89 123
3104.01 110
3104.14 100
3104.27 92
3104.40 87
3104.52 83
3104.65 80
3104.78 77
3104.91 76
3105.04 75
3105.16 74
3105.29 72
3105.42 69
3105.55 64
3105.67 56
3105.80 46
3105.93 36
3106.06 26
3106.18 19
3106.31 16
3106.44 17
3106.57 20
3106.70 27
3106.82 35
3106.95 44
3107.08 54
3107.21 66
3107.33 80
3107.46 95
3107.59 110
3107.72 123
3107.85 131
3107.97 133
3108.10 128
3108.23 118
3108.36 105
3108.48 92
3108.61 82
3108.74 79
3108.87 82
3109.00 92
3109.12 107
3109.25 124
3109.38 141
3109.51 155
3109.64 163
3109.76 164
3109.89 158
3110.02 148
3110.15 135
3110.27 123
3110.40 116
3110.53 114
3110.66 118
3110.79 126
3110.91 136
3111.04 143
3111.17 147
3111.30 145
3111.42 138
3111.55 126
3111.68 112
3111.81 99
3111.94 87
3112.06 77
3112.19 71
3112.32 69
3112.45 71
3112.58 77
3112.70 87
3112.83 100
3112.96 117
3113.09 135
3113.22 152
3113.34 167
3113.47 178
3113.60 184
3113.73 185
3113.85 181
3113.98 173
3114.11 161
3114.24 147
3114.37 132
3114.49 116
3114.62 103
3114.75 92
3114.88 86
3115.01 85
3115.13 88
3115.26 96
3115.39 106
3115.52 118
3115.65 128
3115.77 136
3115.90 139
3116.03 136
3116.16 127
3116.29 114
3116.41 96
3116.54 77
3116.67 58
3116.80 41
3116.93 30
3117.05 24
3117.18 24
3117.31 29
3117.44 38
3117.56 50
3117.69 62
3117.82 75
3117.95 85
3118.08 94
3118.20 101
3118.33 107
3118.46 113
3118.59 122
3118.72 133
3118.84 148
3118.97 165
3119.10 183
3119.23 200
3119.36 215
3119.49 225
3119.61 232
3119.74 234
3119.87 234
3120.00 230
3120.13 223
3120.25 212
3120.38 197
3120.51 179
3120.64 161
3120.77 145
3120.89 134
3121.02 130
3121.15 131
3121.28 136
3121.41 141
3121.53 140
3121.66 133
3121.79 117
3121.92 95
3122.05 69
3122.17 46
3122.30 28
3122.43 17
3122.56 14
3122.69 18
3122.81 25
3122.94 33
3123.07 38
3123.20 39
3123.33 35
3123.46 27
3123.58 15
3123.71 3
3123.84 0
3123.97 0
3124.10 0
3124.22 0
3124.35 0
3124.48 0
3124.61 2
3124.74 9
3124.86 14
3124.99 15
3125.12 15
3125.25 13
3125.38 12
3125.51 13
3125.63 17
3125.76 24
3125.89 34
3126.02 48
3126.15 65
3126.27 84
3126.40 105
3126.53 127
3126.66 150
3126.79 172
3126.91 192
3127.04 210
3127.17 224
3127.30 234
3127.43 239
3127.56 240
3127.68 235
3127.81 225
3127.94 211
3128.07 195
3128.20 178
3128.32 161
3128.45 148
3128.58 138
3128.71 132
3128.84 131
3128.97 132
3129.09 134
3129.22 135
3129.35 135
3129.48 132
3129.61 126
3129.74 115
3129.86 103
3129.99 89
3130.12 76
3130.25 65
3130.38 58
3130.50 55
3130.63 56
3130.76 61
3130.89 66
3131.02 72
3131.15 77
3131.27 80
3131.40 81
3131.53 81
3131.66 82
3131.79 85
3131.92 90
3132.04 99
3132.17 110
3132.30 123
3132.43 137
3132.56 149
3132.69 159
3132.81 165
3132.94 167
3133.07 167
3133.20 165
3133.33 163
3133.46 163
3133.58 164
3133.71 166
3133.84 166
3133.97 163
3134.10 157
3134.23 148
3134.35 137
3134.48 128
3134.61 122
3134.74 119
3134.87 120
3135.00 124
3135.12 128
3135.25 129
3135.38 127
3135.51 121
3135.64 112
3135.77 104
3135.89 97
3136.02 93
3136.15 93
3136.28 97
3136.41 105
3136.54 115
3136.66 124
3136.79 133
3136.92 140
3137.05 144
3137.18 144
3137.31 142
3137.43 137
3137.56 130
3137.69 122
3137.82 115
3137.95 109
3138.08 104
3138.20 100
3138.33 96
3138.46 93
3138.59 90
3138.72 85
3138.85 80
3138.98 74
3139.10 68
3139.23 62
3139.36 58
3139.49 55
3139.62 55
3139.75 57
3139.87 62
3140.00 68
3140.13 75
3140.26 80
3140.39 82
3140.52 81
3140.64 76
3140.77 67
3140.90 57
3141.03 48
3141.16 42
3141.29 39
3141.42 40
3141.54 46
3141.67 55
3141.80 66
3141.93 80
3142.06 94
3142.19 107
3142.31 119
3142.44 128
3142.57 134
3142.70 136
3142.83 134
3142.96 129
3143.09 119
3143.21 107
3143.34 92
3143.47 77
3143.60 62
3143.73 48
3143.86 36
3143.99 28
3144.11 23
3144.24 22
3144.37 24
3144.50 28
3144.63 35
3144.76 44
3144.89 54
3145.01 63
3145.14 69
3145.27 72
3145.40 68
3145.53 60
3145.66 47
3145.79 31
3145.91 15
3146.04 1
3146.17 0
3146.30 0
3146.43 0
3146.56 0
3146.69 0
3146.81 0
3146.94 0
3147.07 0
3147.20 6
3147.33 32
3147.46 60
3147.59 87
3147.71 109
3147.84 124
3147.97 132
3148.10 134
3148.23 132
3148.36 131
3148.49 130
3148.61 132
3148.74 135
3148.87 137
3149.00 139
3149.13 140
3149.26 142
3149.39 145
3149.51 150
3149.64 157
3149.77 167
3149.90 177
3150.03 186
3150.16 193
3150.29 197
3150.42 198
3150.54 195
3150.67 190
3150.80 183
3150.93 175
3151.06 166
3151.19 158
3151.32 150
3151.44 144
3151.57 139
3151.70 136
3151.83 132
3151.96 129
3152.09 127
3152.22 127
3152.35 129
3152.47 133
3152.60 140
3152.73 150
3152.86 162
3152.99 174
3153.12 186
3153.25 196
3153.37 204
3153.50 207
3153.63 206
3153.76 200
3153.89 189
3154.02 174
3154.15 159
3154.28 146
3154.40 137
3154.53 134
3154.66 137
3154.79 144
3154.92 154
3155.05 163
3155.18 170
3155.31 173
3155.43 172
3155.56 166
3155.69 157
3155.82 145
3155.95 132
3156.08 119
3156.21 107
3156.34 97
3156.46 90
3156.59 88
3156.72 88
3156.85 90
3156.98 93
3157.11 94
3157.24 94
3157.37 91
3157.50 88
3157.62 85
3157.75 82
3157.88 79
3158.01 76
3158.14 73
3158.27 70
3158.40 66
3158.53 64
3158.65 64
3158.78 69
3158.91 77
3159.04 88
3159.17 100
3159.30 109
3159.43 116
3159.56 118
3159.69 119
3159.81 118
3159.94 119
3160.07 121
3160.20 124
3160.33 126
3160.46 127
3160.59 123
3160.72 116
3160.85 106
3160.97 94
3161.10 85
3161.23 77
3161.36 72
3161.49 69
3161.62 66
3161.75 63
3161.88 59
3162.00 55
3162.13 51
3162.26 48
3162.39 47
3162.52 46
3162.65 46
3162.78 46
3162.91 46
3163.04 45
3163.17 43
3163.29 43
3163.42 44
3163.55 47
3163.68 51
3163.81 55
3163.94 61
3164.07 66
3164.20 70
3164.33 75
3164.45 80
3164.58 86
3164.71 93
3164.84 101
3164.97 108
3165.10 115
3165.23 120
3165.36 123
3165.49 124
3165.62 124
3165.74 122
3165.87 120
3166.00 119
3166.13 120
3166.26 125
3166.39 132
3166.52 142
3166.65 153
3166.78 162
3166.90 167
3167.03 167
3167.16 160
3167.29 149
3167.42 135
3167.55 121
3167.68 109
3167.81 99
3167.94 92
3168.07 86
3168.19 78
3168.32 68
3168.45 56
3168.58 42
3168.71 28
3168.84 16
3168.97 8
3169.10 6
3169.23 7
3169.36 13
3169.49 21
3169.61 30
3169.74 38
3169.87 44
3170.00 48
3170.13 49
3170.26 47
3170.39 44
3170.52 39
3170.65 35
3170.78 33
3170.90 36
3171.03 43
3171.16 55
3171.29 71
3171.42 88
3171.55 104
3171.68 116
3171.81 121
3171.94 120
3172.07 113
3172.20 103
3172.32 93
3172.45 84
3172.58 79
3172.71 77
3172.84 77
3172.97 77
3173.10 77
3173.23 74
3173.36 69
3173.49 63
3173.62 58
3173.75 56
3173.87 56
3174.00 58
3174.13 64
3174.26 70
3174.39 76
3174.52 79
3174.65 80
3174.78 78
3174.91 73
3175.04 66
3175.17 58
3175.30 51
3175.42 46
3175.55 44
3175.68 45
3175.81 49
3175.94 56
3176.07 64
3176.20 71
3176.33 78
3176.46 83
3176.59 85
3176.72 83
3176.85 77
3176.97 69
3177.10 59
3177.23 50
3177.36 43
3177.49 39
3177.62 39
3177.75 42
3177.88 47
3178.01 50
3178.14 51
3178.27 46
3178.40 37
3178.52 24
3178.65 9
3178.78 0
3178.91 0
3179.04 0
3179.17 0
3179.30 0
3179.43 0
3179.56 3
3179.69 13
3179.82 24
3179.95 34
3180.08 44
3180.21 54
3180.33 62
3180.46 67
3180.59 68
3180.72 64
3180.85 57
3180.98 46
3181.11 34
3181.24 24
3181.37 18
3181.50 16
3181.63 19
3181.76 24
3181.89 31
3182.02 36
3182.14 37
3182.27 32
3182.40 22
3182.53 8
3182.66 0
3182.79 0
3182.92 0
3183.05 0
3183.18 0
3183.31 0
3183.44 0
3183.57 0
3183.70 17
3183.83 34
3183.96 48
3184.08 58
3184.21 63
3184.34 62
3184.47 59
3184.60 54
3184.73 50
3184.86 49
3184.99 53
3185.12 62
3185.25 73
3185.38 85
3185.51 95
3185.64 102
3185.77 105
3185.90 105
3186.02 101
3186.15 95
3186.28 85
3186.41 73
3186.54 58
3186.67 41
3186.80 23
3186.93 7
3187.06 0
3187.19 0
3187.32 0
3187.45 0
3187.58 9
3187.71 22
3187.84 34
3187.97 43
3188.10 50
3188.22 54
3188.35 56
3188.48 56
3188.61 56
3188.74 55
3188.87 51
3189.00 46
3189.13 38
3189.26 28
3189.39 18
3189.52 7
3189.65 0
3189.78 0
3189.91 0
3190.04 0
3190.17 0
3190.30 6
3190.43 21
3190.55 39
3190.68 58
3190.81 77
3190.94 94
3191.07 108
3191.20 118
3191.33 125
3191.46 129
3191.59 130
3191.72 129
3191.85 127
3191.98 124
3192.11 122
3192.24 123
3192.37 127
3192.50 135
3192.63 145
3192.76 155
3192.89 164
3193.02 170
3193.14 172
3193.27 172
3193.40 171
3193.53 172
3193.66 176
3193.79 184
3193.92 194
3194.05 204
3194.18 213
3194.31 218
3194.44 217
3194.57 212
3194.70 204
3194.83 194
3194.96 183
3195.09 174
3195.22 167
3195.35 162
3195.48 158
3195.61 155
3195.74 153
3195.87 153
3196.00 154
3196.12 157
3196.25 160
3196.38 163
3196.51 165
3196.64 164
3196.77 159
3196.90 149
3197.03 134
3197.16 116
3197.29 95
3197.42 72
3197.55 50
3197.68 30
3197.81 13
3197.94 0
3198.07 0
3198.20 0
3198.33 0
3198.46 0
3198.59 0
3198.72 0
3198.85 0
3198.98 0
3199.11 8
3199.24 27
3199.37 46
3199.49 64
3199.62 77
3199.75 85
3199.88 86
3200.01 80
3200.14 71
3200.27 58
3200.40 46
3200.53 34
3200.66 25
3200.79 17
3200.92 12
3201.05 9
3201.18 6
3201.31 5
3201.44 5
3201.57 6
3201.70 9
3201.83 14
3201.96 21
3202.09 30
3202.22 41
3202.35 54
3202.48 68
3202.61 83
3202.74 99
3202.87 113
3203.00 125
3203.13 132
3203.26 134
3203.39 129
3203.52 118
3203.65 103
3203.78 86
3203.90 69
3204.03 57
3204.16 51
3204.29 53
3204.42 62
3204.55 78
3204.68 96
3204.81 113
3204.94 125
3205.07 132
3205.20 134
3205.33 132
3205.46 131
3205.59 130
3205.72 132
3205.85 134
3205.98 134
3206.11 130
3206.24 119
3206.37 101
3206.50 79
3206.63 54
3206.76 32
3206.89 13
3207.02 2
3207.15 0
3207.28 1
3207.41 9
3207.54 19
3207.67 29
3207.80 39
3207.93 47
3208.06 55
3208.19 63
3208.32 75
3208.45 90
3208.58 109
3208.71 129
3208.84 147
3208.97 162
3209.10 169
3209.23 168
3209.36 157
3209.49 140
3209.62 117
3209.75 93
3209.88 70
3210.01 50
3210.14 37
3210.27 30
3210.40 30
3210.53 36
3210.66 48
3210.79 63
3210.91 79
3211.04 97
3211.17 113
3211.30 126
3211.43 138
3211.56 147
3211.69 155
3211.82 163
3211.95 169
3212.08 175
3212.21 179
3212.34 181
3212.47 179
3212.60 174
3212.73 164
3212.86 152
3212.99 139
3213.12 128
3213.25 119
3213.38 113
3213.51 110
3213.64 108
3213.77 105
3213.90 102
3214.03 96
3214.16 89
3214.29 82
3214.42 76
3214.55 73
3214.68 72
3214.81 73
3214.94 75
3215.07 76
3215.20 76
3215.33 74
3215.46 71
3215.59 70
3215.72 71
3215.85 77
3215.98 87
3216.11 102
3216.24 121
3216.37 141
3216.50 160
3216.63 174
3216.76 183
3216.89 183
3217.02 174
3217.15 158
3217.28 136
3217.41 112
3217.54 89
3217.67 69
3217.80 55
3217.93 45
3218.06 40
3218.19 37
3218.32 35
3218.45 33
3218.58 30
3218.71 28
3218.84 26
3218.97 25
3219.10 26
3219.23 30
3219.36 35
3219.49 42
3219.62 47
3219.75 51
3219.88 52
3220.01 50
3220.14 45
3220.27 40
3220.40 34
3220.53 31
3220.66 31
3220.79 32
3220.92 34
3221.05 34
3221.18 32
3221.31 26
3221.44 18
3221.57 7
3221.70 0
3221.83 0
3221.96 0
3222.10 0
3222.23 0
3222.36 0
3222.49 0
3222.62 6
3222.75 13
3222.88 17
3223.01 16
3223.14 13
3223.27 7
3223.40 0
3223.53 0
3223.66 0
3223.79 0
3223.92 0
3224.05 0
3224.18 4
3224.31 10
3224.44 14
3224.57 17
3224.70 18
3224.83 16
3224.96 11
3225.09 4
3225.22 0
3225.35 0
3225.48 0
3225.61 0
3225.74 0
3225.87 11
3226.00 22
3226.13 32
3226.26 37
3226.39 36
3226.52 31
3226.65 23
3226.78 16
3226.91 11
3227.04 11
3227.17 15
3227.30 25
3227.43 40
3227.56 58
3227.69 79
3227.82 103
3227.95 130
3228.08 158
3228.21 187
3228.34 215
3228.47 241
3228.60 266
3228.73 288
3228.86 308
3228.99 328
3229.13 348
3229.26 370
3229.39 393
3229.52 415
3229.65 434
3229.78 450
3229.91 462
3230.04 469
3230.17 473
3230.30 476
3230.43 481
3230.56 489
3230.69 500
3230.82 513
3230.95 526
3231.08 537
3231.21 545
3231.34 549
3231.47 548
3231.60 545
3231.73 540
3231.86 534
3231.99 528
3232.12 521
3232.25 514
3232.38 507
3232.51 502
3232.64 499
3232.77 497
3232.90 496
3233.03 495
3233.16 491
3233.29 484
3233.42 474
3233.56 460
3233.69 444
3233.82 425
3233.95 404
3234.08 381
3234.21 356
3234.34 329
3234.47 302
3234.60 278
3234.73 260
3234.86 247
3234.99 242
3235.12 242
3235.25 245
3235.38 249
3235.51 251
3235.64 250
3235.77 246
3235.90 239
3236.03 230
3236.16 220
3236.29 210
3236.42 198
3236.55 185
3236.68 171
3236.81 156
3236.95 141
3237.08 126
3237.21 112
3237.34 102
3237.47 95
3237.60 92
3237.73 92
3237.86 96
3237.99 103
3238.12 110
3238.25 116
3238.38 122
3238.51 127
3238.64 131
3238.77 134
3238.90 137
3239.03 139
3239.16 139
3239.29 137
3239.42 132
3239.55 123
3239.68 112
3239.81 101
3239.95 91
3240.08 85
3240.21 84
3240.34 88
3240.47 97
3240.60 111
3240.73 127
3240.86 144
3240.99 160
3241.12 175
3241.25 187
3241.38 194
3241.51 197
3241.64 196
3241.77 191
3241.90 185
3242.03 178
3242.16 173
3242.29 169
3242.42 168
3242.56 169
3242.69 170
3242.82 171
3242.95 170
3243.08 168
3243.21 164
3243.34 161
3243.47 159
3243.60 161
3243.73 166
3243.86 173
3243.99 181
3244.12 188
3244.25 192
3244.38 191
3244.51 187
3244.64 180
3244.77 172
3244.91 164
3245.04 157
3245.17 153
3245.30 150
3245.43 151
3245.56 153
3245.69 157
3245.82 163
3245.95 170
3246.08 177
3246.21 185
3246.34 192
3246.47 197
3246.60 198
3246.73 195
3246.86 187
3246.99 173
3247.13 156
3247.26 136
3247.39 115
3247.52 98
3247.65 83
3247.78 73
3247.91 67
3248.04 66
3248.17 68
3248.30 75
3248.43 85
3248.56 98
3248.69 113
3248.82 128
3248.95 143
3249.09 155
3249.22 164
3249.35 169
3249.48 172
3249.61 172
3249.74 170
3249.87 165
3250.00 160
3250.13 153
3250.26 145
3250.39 136
3250.52 126
3250.65 116
3250.78 106
3250.91 96
3251.05 86
3251.18 78
3251.31 71
3251.44 67
3251.57 66
3251.70 69
3251.83 75
3251.96 85
3252.09 98
3252.22 112
3252.35 126
3252.48 138
3252.61 145
3252.74 149
3252.88 148
3253.01 144
3253.14 139
3253.27 133
3253.40 129
3253.53 126
3253.66 124
3253.79 121
3253.92 118
3254.05 113
3254.18 107
3254.31 102
3254.44 97
3254.58 94
3254.71 94
3254.84 98
3254.97 104
3255.10 111
3255.23 117
3255.36 122
3255.49 123
3255.62 120
3255.75 112
3255.88 101
3256.01 89
3256.14 76
3256.28 66
3256.41 60
3256.54 58
3256.67 61
3256.80 68
3256.93 79
3257.06 91
3257.19 103
3257.32 112
3257.45 116
3257.58 116
3257.71 111
3257.85 102
3257.98 91
3258.11 79
3258.24 68
3258.37 59
3258.50 52
3258.63 45
3258.76 36
3258.89 25
3259.02 12
3259.15 0
3259.28 0
3259.42 0
3259.55 0
3259.68 0
3259.81 0
3259.94 0
3260.07 0
3260.20 12
3260.33 32
3260.46 52
3260.59 70
3260.72 87
3260.86 102
3260.99 115
3261.12 125
3261.25 132
3261.38 133
3261.51 130
3261.64 122
3261.77 113
3261.90 104
3262.03 97
3262.16 92
3262.30 90
3262.43 88
3262.56 84
3262.69 77
3262.82 67
3262.95 54
3263.08 41
3263.21 30
3263.34 22
3263.47 16
3263.60 14
3263.74 13
3263.87 12
3264.00 11
3264.13 10
3264.26 9
3264.39 10
3264.52 14
3264.65 20
3264.78 29
3264.91 39
3265.05 51
3265.18 61
3265.31 71
3265.44 80
3265.57 89
3265.70 96
3265.83 103
3265.96 108
3266.09 112
3266.22 114
3266.35 113
3266.49 109
3266.62 103
3266.75 95
3266.88 86
3267.01 78
3267.14 70
3267.27 63
3267.40 57
3267.53 51
3267.67 46
3267.80 40
3267.93 33
3268.06 25
3268.19 15
3268.32 6
3268.45 0
3268.58 0
3268.71 0
3268.84 0
3268.98 0
3269.11 0
3269.24 0
3269.37 0
3269.50 1
3269.63 10
3269.76 17
3269.89 21
3270.02 21
3270.16 16
3270.29 9
3270.42 0
3270.55 0
3270.68 0
3270.81 0
3270.94 0
3271.07 0
3271.20 9
3271.34 23
3271.47 37
3271.60 49
3271.73 60
3271.86 67
3271.99 71
3272.12 73
3272.25 73
3272.38 73
3272.52 74
3272.65 77
3272.78 82
3272.91 89
3273.04 96
3273.17 101
3273.30 104
3273.43 103
3273.56 100
3273.70 93
3273.83 84
3273.96 76
3274.09 69
3274.22 65
3274.35 64
3274.48 67
3274.61 73
3274.74 83
3274.88 95
3275.01 107
3275.14 119
3275.27 128
3275.40 135
3275.53 139
3275.66 138
3275.79 134
3275.93 127
3276.06 119
3276.19 110
3276.32 102
3276.45 99
3276.58 101
3276.71 107
3276.84 117
3276.98 129
3277.11 140
3277.24 149
3277.37 152
3277.50 152
3277.63 147
3277.76 142
3277.89 138
3278.02 137
3278.16 140
3278.29 146
3278.42 155
3278.55 165
3278.68 172
3278.81 176
3278.94 176
3279.07 172
3279.21 167
3279.34 163
3279.47 161
3279.60 162
3279.73 167
3279.86 175
3279.99 184
3280.13 192
3280.26 198
3280.39 201
3280.52 201
3280.65 199
3280.78 196
3280.91 193
3281.04 191
3281.18 190
3281.31 191
3281.44 191
3281.57 191
3281.70 189
3281.83 186
3281.96 181
3282.09 177
3282.23 176
3282.36 178
3282.49 186
3282.62 199
3282.75 214
3282.88 230
3283.01 244
3283.15 255
3283.28 261
3283.41 263
3283.54 263
3283.67 262
3283.80 265
3283.93 271
3284.06 283
3284.20 301
3284.33 322
3284.46 346
3284.59 369
3284.72 392
3284.85 412
3284.98 431
3285.12 448
3285.25 466
3285.38 484
3285.51 503
3285.64 523
3285.77 542
3285.90 561
3286.04 576
3286.17 589
3286.30 597
3286.43 602
3286.56 604
3286.69 604
3286.82 604
3286.96 604
3287.09 603
3287.22 601
3287.35 597
3287.48 589
3287.61 576
3287.74 559
3287.88 540
3288.01 522
3288.14 508
3288.27 500
3288.40 498
3288.53 502
3288.66 509
3288.80 516
3288.93 520
3289.06 519
3289.19 513
3289.32 501
3289.45 485
3289.58 467
3289.72 450
3289.85 435
3289.98 424
3290.11 416
3290.24 412
3290.37 411
3290.50 411
3290.64 413
3290.77 417
3290.90 422
3291.03 428
3291.16 436
3291.29 445
3291.43 454
3291.56 461
3291.69 465
3291.82 465
3291.95 460
3292.08 452
3292.21 441
3292.35 430
3292.48 419
3292.61 409
3292.74 399
3292.87 389
3293.00 377
3293.13 362
3293.27 344
3293.40 323
3293.53 299
3293.66 274
3293.79 249
3293.92 226
3294.06 205
3294.19 186
3294.32 170
3294.45 156
3294.58 143
3294.71 130
3294.85 118
3294.98 107
3295.11 99
3295.24 93
3295.37 90
3295.50 90
3295.63 92
3295.77 93
3295.90 92
3296.03 88
3296.16 80
3296.29 68
3296.42 53
3296.56 37
3296.69 21
3296.82 5
3296.95 0
3297.08 0
3297.21 0
3297.35 0
3297.48 0
3297.61 0
3297.74 0
3297.87 0
3298.00 0
3298.14 7
3298.27 16
3298.40 29
3298.53 46
3298.66 66
3298.79 87
3298.93 106
3299.06 121
3299.19 130
3299.32 133
3299.45 132
3299.58 130
3299.72 130
3299.85 133
3299.98 139
3300.11 149
3300.24 160
3300.37 170
3300.51 177
3300.64 179
3300.77 176
3300.90 168
3301.03 155
3301.16 139
3301.30 123
3301.43 110
3301.56 101
3301.69 97
3301.82 101
3301.95 110
3302.09 123
3302.22 138
3302.35 152
3302.48 163
3302.61 172
3302.74 177
3302.88 181
3303.01 184
3303.14 188
3303.27 193
3303.40 200
3303.53 207
3303.67 213
3303.80 219
3303.93 223
3304.06 227
3304.19 229
3304.33 231
3304.46 234
3304.59 238
3304.72 244
3304.85 252
3304.98 261
3305.12 270
3305.25 279
3305.38 285
3305.51 288
3305.64 287
3305.78 281
3305.91 272
3306.04 260
3306.17 247
3306.30 235
3306.43 225
3306.57 220
3306.70 219
3306.83 221
3306.96 224
3307.09 227
3307.23 228
3307.36 227
3307.49 225
3307.62 223
3307.75 222
3307.88 223
3308.02 225
3308.15 226
3308.28 224
3308.41 218
3308.54 207
3308.68 191
3308.81 173
3308.94 155
3309.07 140
3309.20 129
3309.33 122
3309.47 121
3309.60 123
3309.73 129
3309.86 137
3309.99 146
3310.13 155
3310.26 164
3310.39 172
3310.52 180
3310.65 187
3310.79 194
3310.92 201
3311.05 208
3311.18 215
3311.31 221
3311.44 227
3311.58 232
3311.71 236
3311.84 238
3311.97 239
3312.10 238
3312.24 234
3312.37 227
3312.50 216
3312.63 201
3312.76 184
3312.90 166
3313.03 151
3313.16 140
3313.29 134
3313.42 134
3313.56 139
3313.69 146
3313.82 154
3313.95 159
3314.08 160
3314.22 159
3314.35 156
3314.48 151
3314.61 146
3314.74 141
3314.88 137
3315.01 133
3315.14 129
3315.27 125
3315.40 120
3315.54 116
3315.67 114
3315.80 112
3315.93 112
3316.06 114
3316.20 118
3316.33 123
3316.46 128
3316.59 132
3316.72 136
3316.86 139
3316.99 141
3317.12 142
3317.25 143
3317.38 145
3317.52 147
3317.65 149
3317.78 152
3317.91 153
3318.04 153
3318.18 151
3318.31 145
3318.44 137
3318.57 124
3318.70 110
3318.84 93
3318.97 74
3319.10 55
3319.23 37
3319.36 21
3319.50 8
3319.63 0
3319.76 0
3319.89 0
3320.02 0
3320.16 5
3320.29 12
3320.42 17
3320.55 20
3320.68 18
3320.82 13
3320.95 6
3321.08 0
3321.21 0
3321.35 0
3321.48 0
3321.61 0
3321.74 0
3321.87 0
3322.01 3
3322.14 7
3322.27 10
3322.40 11
3322.53 11
3322.67 9
3322.80 7
3322.93 6
3323.06 4
3323.19 3
3323.33 2
3323.46 2
3323.59 1
3323.72 2
3323.86 3
3323.99 5
3324.12 9
3324.25 15
3324.38 21
3324.52 29
3324.65 38
3324.78 49
3324.91 61
3325.05 73
3325.18 84
3325.31 96
3325.44 106
3325.57 115
3325.71 122
3325.84 127
3325.97 131
3326.10 134
3326.23 137
3326.37 142
3326.50 148
3326.63 157
3326.76 167
3326.90 178
3327.03 187
3327.16 194
3327.29 198
3327.42 199
3327.56 197
3327.69 194
3327.82 189
3327.95 184
3328.09 178
3328.22 170
3328.35 161
3328.48 150
3328.61 138
3328.75 126
3328.88 115
3329.01 105
3329.14 96
3329.28 87
3329.41 79
3329.54 70
3329.67 62
3329.81 55
3329.94 50
3330.07 49
3330.20 50
3330.33 54
3330.47 59
3330.60 65
3330.73 70
3330.86 74
3331.00 75
3331.13 74
3331.26 71
3331.39 68
3331.53 63
3331.66 59
3331.79 54
3331.92 51
3332.05 48
3332.19 46
3332.32 45
3332.45 45
3332.58 46
3332.72 48
3332.85 52
3332.98 56
3333.11 63
3333.25 72
3333.38 84
3333.51 96
3333.64 109
3333.77 121
3333.91 131
3334.04 138
3334.17 143
3334.30 146
3334.44 148
3334.57 151
3334.70 156
3334.83 163
3334.97 171
3335.10 178
3335.23 183
3335.36 186
3335.50 186
3335.63 182
3335.76 176
3335.89 168
3336.03 159
3336.16 149
3336.29 138
3336.42 126
3336.55 113
3336.69 101
3336.82 89
3336.95 79
3337.08 70
3337.22 63
3337.35 58
3337.48 55
3337.61 53
3337.75 51
3337.88 48
3338.01 46
3338.14 42
3338.28 36
3338.41 28
3338.54 19
3338.67 8
3338.81 0
3338.94 0
3339.07 0
3339.20 0
3339.34 0
3339.47 0
3339.60 0
3339.73 5
3339.87 18
3340.00 26
3340.13 28
3340.26 24
3340.40 15
3340.53 4
3340.66 0
3340.79 0
3340.93 0
3341.06 0
3341.19 0
3341.32 0
3341.46 10
3341.59 19
3341.72 24
3341.85 26
3341.99 25
3342.12 24
3342.25 24
3342.38 28
3342.52 36
3342.65 48
3342.78 62
3342.91 76
3343.05 88
3343.18 98
3343.31 104
3343.44 108
3343.58 110
3343.71 111
3343.84 110
3343.97 109
3344.11 106
3344.24 101
3344.37 94
3344.50 84
3344.64 73
3344.77 60
3344.90 48
3345.03 39
3345.17 35
3345.30 37
3345.43 46
3345.56 62
3345.70 84
3345.83 108
3345.96 130
3346.09 148
3346.23 157
3346.36 157
3346.49 150
3346.63 138
3346.76 125
3346.89 114
3347.02 107
3347.16 104
3347.29 104
3347.42 105
3347.55 105
3347.69 102
3347.82 96
3347.95 87
3348.08 75
3348.22 63
3348.35 50
3348.48 39
3348.61 30
3348.75 23
3348.88 19
3349.01 20
3349.15 27
3349.28 39
3349.41 57
3349.54 80
3349.68 105
3349.81 129
3349.94 149
3350.07 162
3350.21 168
3350.34 164
3350.47 154
3350.60 138
3350.74 119
3350.87 100
3351.00 83
3351.14 70
3351.27 63
3351.40 63
3351.53 69
3351.67 81
3351.80 95
3351.93 110
3352.06 123
3352.20 132
3352.33 135
3352.46 133
3352.60 125
3352.73 113
3352.86 98
3352.99 83
3353.13 70
3353.26 61
3353.39 56
3353.52 55
3353.66 57
3353.79 61
3353.92 65
3354.06 68
3354.19 69
3354.32 70
3354.45 71
3354.59 71
3354.72 72
3354.85 72
3354.98 72
3355.12 71
3355.25 70
3355.38 69
3355.52 67
3355.65 66
3355.78 65
3355.91 63
3356.05 60
3356.18 56
3356.31 52
3356.45 49
3356.58 47
3356.71 49
3356.84 54
3356.98 62
3357.11 73
3357.24 86
3357.38 100
3357.51 114
3357.64 128
3357.77 139
3357.91 148
3358.04 155
3358.17 158
3358.30 159
3358.44 158
3358.57 157
3358.70 157
3358.84 158
3358.97 161
3359.10 165
3359.23 170
3359.37 176
3359.50 182
3359.63 189
3359.77 197
3359.90 204
3360.03 210
3360.16 214
3360.30 214
3360.43 210
3360.56 202
3360.70 190
3360.83 177
3360.96 164
3361.10 154
3361.23 147
3361.36 144
3361.49 144
3361.63 144
3361.76 144
3361.89 143
3362.03 139
3362.16 133
3362.29 128
3362.42 125
3362.56 125
3362.69 128
3362.82 135
3362.96 145
3363.09 155
3363.22 164
3363.35 172
3363.49 177
3363.62 179
3363.75 178
3363.89 174
3364.02 167
3364.15 158
3364.29 147
3364.42 136
3364.55 124
3364.68 114
3364.82 105
3364.95 97
3365.08 91
3365.22 85
3365.35 80
3365.48 75
3365.62 72
3365.75 70
3365.88 69
3366.01 70
3366.15 72
3366.28 75
3366.41 76
3366.55 76
3366.68 74
3366.81 70
3366.95 66
3367.08 61
3367.21 57
3367.34 55
3367.48 53
3367.61 51
3367.74 47
3367.88 40
3368.01 32
3368.14 24
3368.28 16
3368.41 12
3368.54 13
3368.67 19
3368.81 31
3368.94 47
3369.07 64
3369.21 80
3369.34 92
3369.47 98
3369.61 97
3369.74 90
3369.87 78
3370.00 62
3370.14 45
3370.27 30
3370.40 17
3370.54 7
3370.67 0
3370.80 0
3370.94 0
3371.07 0
3371.20 0
3371.34 0
3371.47 0
3371.60 0
3371.74 0
3371.87 0
3372.00 6
3372.13 10
3372.27 12
3372.40 12
3372.53 11
3372.67 10
3372.80 10
3372.93 13
3373.07 20
3373.20 29
3373.33 39
3373.47 50
3373.60 60
3373.73 69
3373.87 76
3374.00 80
3374.13 83
3374.26 84
3374.40 84
3374.53 84
3374.66 85
3374.80 89
3374.93 97
3375.06 108
3375.20 122
3375.33 138
3375.46 155
3375.60 171
3375.73 186
3375.86 198
3376.00 209
3376.13 217
3376.26 223
3376.40 227
3376.53 229
3376.66 229
3376.80 228
3376.93 226
3377.06 224
3377.19 223
3377.33 225
3377.46 230
3377.59 239
3377.73 252
3377.86 266
3377.99 279
3378.13 290
3378.26 297
3378.39 298
3378.53 296
3378.66 292
3378.79 288
3378.93 287
3379.06 288
3379.19 289
3379.33 291
3379.46 289
3379.59 284
3379.73 273
3379.86 259
3379.99 244
3380.13 230
3380.26 218
3380.39 210
3380.53 206
3380.66 206
3380.79 208
3380.93 211
3381.06 214
3381.19 217
3381.33 217
3381.46 216
3381.59 214
3381.73 209
3381.86 203
3381.99 197
3382.13 191
3382.26 186
3382.39 183
3382.53 180
3382.66 177
3382.79 175
3382.93 171
3383.06 167
3383.19 162
3383.33 157
3383.46 153
3383.59 149
3383.73 146
3383.86 144
3383.99 142
3384.13 139
3384.26 135
3384.39 129
3384.53 122
3384.66 113
3384.79 104
3384.93 94
3385.06 87
3385.19 85
3385.33 88
3385.46 97
3385.59 111
3385.73 128
3385.86 147
3385.99 162
3386.13 173
3386.26 177
3386.39 176
3386.53 168
3386.66 157
3386.79 143
3386.93 128
3387.06 115
3387.19 104
3387.33 95
3387.46 87
3387.59 81
3387.73 77
3387.86 76
3387.99 77
3388.13 81
3388.26 90
3388.39 102
3388.53 118
3388.66 136
3388.79 156
3388.93 177
3389.06 196
3389.19 213
3389.33 226
3389.46 235
3389.59 238
3389.73 235
3389.86 227
3390.00 215
3390.13 202
3390.26 190
3390.40 180
3390.53 174
3390.66 171
3390.80 169
3390.93 165
3391.06 159
3391.20 148
3391.33 133
3391.46 117
3391.60 103
3391.73 92
3391.86 87
3392.00 88
3392.13 95
3392.26 103
3392.40 111
3392.53 116
3392.66 117
3392.80 113
3392.93 107
3393.07 100
3393.20 94
3393.33 90
3393.47 90
3393.60 92
3393.73 97
3393.87 102
3394.00 108
3394.13 112
3394.27 116
3394.40 117
3394.53 116
3394.67 115
3394.80 113
3394.94 112
3395.07 113
3395.20 116
3395.34 122
3395.47 129
3395.60 135
3395.74 138
3395.87 136
3396.00 130
3396.14 119
3396.27 107
3396.40 92
3396.54 78
3396.67 63
3396.81 49
3396.94 34
3397.07 18
3397.21 3
3397.34 0
3397.47 0
3397.61 0
3397.74 0
3397.87 0
3398.01 0
3398.14 0
3398.28 3
3398.41 10
3398.54 16
3398.68 20
3398.81 24
3398.94 29
3399.08 34
3399.21 42
3399.34 51
3399.48 63
3399.61 74
3399.75 85
3399.88 92
3400.01 95
3400.15 92
3400.28 85
3400.41 74
3400.55 61
3400.68 48
3400.81 39
3400.95 35
3401.08 36
3401.22 43
3401.35 53
3401.48 66
3401.62 79
3401.75 91
3401.88 103
3402.02 114
3402.15 127
3402.29 144
3402.42 165
3402.55 190
3402.69 219
3402.82 248
3402.95 275
3403.09 297
3403.22 314
3403.35 327
3403.49 336
3403.62 343
3403.76 350
3403.89 360
3404.02 372
3404.16 387
3404.29 404
3404.42 422
3404.56 440
3404.69 456
3404.83 469
3404.96 479
3405.09 486
3405.23 490
3405.36 494
3405.49 500
3405.63 507
3405.76 517
3405.90 529
3406.03 542
3406.16 554
3406.30 564
3406.43 571
3406.57 575
3406.70 578
3406.83 579
3406.97 582
3407.10 587
3407.23 595
3407.37 608
3407.50 623
3407.64 641
3407.77 659
3407.90 675
3408.04 686
3408.17 691
3408.30 689
3408.44 680
3408.57 666
3408.71 650
3408.84 633
3408.97 618
3409.11 608
3409.24 601
3409.38 598
3409.51 596
3409.64 595
3409.78 594
3409.91 590
3410.04 584
3410.18 574
3410.31 562
3410.45 546
3410.58 526
3410.71 503
3410.85 478
3410.98 452
3411.12 426
3411.25 400
3411.38 376
3411.52 355
3411.65 338
3411.78 326
3411.92 320
3412.05 321
3412.19 330
3412.32 344
3412.45 361
3412.59 378
3412.72 391
3412.86 396
3412.99 393
3413.12 381
3413.26 361
3413.39 335
3413.53 307
3413.66 278
3413.79 251
3413.93 225
3414.06 202
3414.20 180
3414.33 160
3414.46 142
3414.60 127
3414.73 116
3414.87 112
3415.00 114
3415.13 122
3415.27 136
3415.40 152
3415.53 168
3415.67 180
3415.80 188
3415.94 190
3416.07 188
3416.20 184
3416.34 180
3416.47 177
3416.61 176
3416.74 175
3416.87 175
3417.01 175
3417.14 173
3417.28 171
3417.41 169
3417.54 169
3417.68 170
3417.81 172
3417.95 176
3418.08 180
3418.21 183
3418.35 187
3418.48 189
3418.62 192
3418.75 195
3418.88 199
3419.02 203
3419.15 209
3419.29 213
3419.42 216
3419.56 214
3419.69 209
3419.82 199
3419.96 186
3420.09 171
3420.23 156
3420.36 142
3420.49 130
3420.63 122
3420.76 117
3420.90 115
3421.03 117
3421.16 122
3421.30 129
3421.43 138
3421.57 148
3421.70 155
3421.83 158
3421.97 156
3422.10 148
3422.24 136
3422.37 121
3422.50 105
3422.64 91
3422.77 80
3422.91 74
3423.04 73
3423.18 75
3423.31 80
3423.44 85
3423.58 89
3423.71 91
3423.85 91
3423.98 88
3424.11 86
3424.25 86
3424.38 89
3424.52 96
3424.65 107
3424.78 119
3424.92 132
3425.05 142
3425.19 147
3425.32 148
3425.46 144
3425.59 138
3425.72 132
3425.86 128
3425.99 129
3426.13 134
3426.26 143
3426.39 155
3426.53 167
3426.66 176
3426.80 182
3426.93 182
3427.07 176
3427.20 166
3427.33 154
3427.47 140
3427.60 127
3427.74 116
3427.87 109
3428.01 106
3428.14 108
3428.27 114
3428.41 126
3428.54 141
3428.68 158
3428.81 175
3428.94 189
3429.08 197
3429.21 199
3429.35 194
3429.48 183
3429.62 169
3429.75 154
3429.88 141
3430.02 134
3430.15 132
3430.29 137
3430.42 148
3430.56 163
3430.69 180
3430.82 198
3430.96 216
3431.09 234
3431.23 251
3431.36 268
3431.50 283
3431.63 296
3431.76 305
3431.90 309
3432.03 309
3432.17 305
3432.30 299
3432.44 295
3432.57 294
3432.70 298
3432.84 307
3432.97 318
3433.11 330
3433.24 339
3433.38 345
3433.51 345
3433.64 340
3433.78 332
3433.91 323
3434.05 314
3434.18 306
3434.32 298
3434.45 291
3434.58 284
3434.72 277
3434.85 270
3434.99 265
3435.12 261
3435.26 260
3435.39 262
3435.53 268
3435.66 276
3435.79 285
3435.93 295
3436.06 305
3436.20 313
3436.33 319
3436.47 323
3436.60 326
3436.73 330
3436.87 335
3437.00 341
3437.14 350
3437.27 360
3437.41 370
3437.54 379
3437.68 385
3437.81 387
3437.94 385
3438.08 381
3438.21 376
3438.35 372
3438.48 369
3438.62 368
3438.75 370
3438.89 374
3439.02 378
3439.15 381
3439.29 381
3439.42 377
3439.56 370
3439.69 359
3439.83 346
3439.96 332
3440.10 318
3440.23 305
3440.36 292
3440.50 281
3440.63 270
3440.77 260
3440.90 250
3441.04 241
3441.17 233
3441.31 228
3441.44 226
3441.57 227
3441.71 230
3441.84 234
3441.98 237
3442.11 240
3442.25 241
3442.38 241
3442.52 239
3442.65 236
3442.78 231
3442.92 226
3443.05 219
3443.19 212
3443.32 207
3443.46 206
3443.59 210
3443.73 220
3443.86 237
3444.00 258
3444.13 282
3444.26 306
3444.40 329
3444.53 347
3444.67 361
3444.80 370
3444.94 373
3445.07 372
3445.21 368
3445.34 361
3445.48 353
3445.61 346
3445.74 338
3445.88 330
3446.01 322
3446.15 311
3446.28 299
3446.42 285
3446.55 271
3446.69 256
3446.82 244
3446.96 234
3447.09 227
3447.22 223
3447.36 222
3447.49 221
3447.63 221
3447.76 220
3447.90 219
3448.03 218
3448.17 215
3448.30 212
3448.44 208
3448.57 204
3448.71 198
3448.84 192
3448.97 186
3449.11 180
3449.24 174
3449.38 169
3449.51 163
3449.65 157
3449.78 150
3449.92 143
3450.05 136
3450.19 129
3450.32 122
3450.46 115
3450.59 106
3450.72 94
3450.86 78
3450.99 61
3451.13 42
3451.26 24
3451.40 8
3451.53 0
3451.67 0
3451.80 0
3451.94 0
3452.07 0
3452.21 0
3452.34 0
3452.48 0
3452.61 0
3452.74 0
3452.88 0
3453.01 3
3453.15 16
3453.28 33
3453.42 53
3453.55 73
3453.69 90
3453.82 104
3453.96 112
3454.09 115
3454.23 114
3454.36 109
3454.50 103
3454.63 97
3454.77 93
3454.90 90
3455.04 90
3455.17 92
3455.30 95
3455.44 98
3455.57 100
3455.71 101
3455.84 100
3455.98 98
3456.11 96
3456.25 95
3456.38 94
3456.52 95
3456.65 95
3456.79 95
3456.92 94
3457.06 93
3457.19 91
3457.33 92
3457.46 94
3457.60 99
3457.73 106
3457.87 117
3458.00 129
3458.13 141
3458.27 154
3458.40 166
3458.54 178
3458.67 189
3458.81 200
3458.94 211
3459.08 222
3459.21 234
3459.35 246
3459.48 257
3459.62 268
3459.75 278
3459.89 287
3460.02 294
3460.16 299
3460.29 300
3460.43 296
3460.56 288
3460.70 275
3460.83 258
3460.97 240
3461.10 223
3461.24 210
3461.37 204
3461.51 203
3461.64 208
3461.78 217
3461.91 228
3462.05 238
3462.18 245
3462.31 248
3462.45 247
3462.58 243
3462.72 237
3462.85 229
3462.99 222
3463.12 216
3463.26 211
3463.39 208
3463.53 205
3463.66 202
3463.80 197
3463.93 189
3464.07 179
3464.20 167
3464.34 153
3464.47 139
3464.61 126
3464.74 115
3464.88 108
3465.01 105
3465.15 106
3465.28 110
3465.42 115
3465.55 121
3465.69 126
3465.82 128
3465.96 129
3466.09 127
3466.23 125
3466.36 122
3466.50 121
3466.63 121
3466.77 121
3466.90 122
3467.04 122
3467.17 121
3467.31 117
3467.44 111
3467.58 100
3467.71 86
3467.85 68
3467.98 47
3468.12 26
3468.25 4
3468.39 0
3468.52 0
3468.66 0
3468.79 0
3468.93 0
3469.06 0
3469.20 0
3469.33 0
3469.47 11
3469.60 27
3469.74 42
3469.87 57
3470.01 71
3470.14 85
3470.28 102
3470.41 120
3470.55 141
3470.68 162
3470.82 184
3470.95 204
3471.09 220
3471.22 231
3471.36 238
3471.49 242
3471.63 244
3471.76 245
3471.90 246
3472.03 247
3472.17 250
3472.30 253
3472.44 256
3472.57 257
3472.71 258
3472.84 256
3472.98 253
3473.11 248
3473.25 242
3473.38 237
3473.52 235
3473.65 236
3473.79 240
3473.92 248
3474.06 258
3474.19 268
3474.33 275
3474.46 277
3474.60 274
3474.74 265
3474.87 251
3475.01 233
3475.14 211
3475.28 188
3475.41 163
3475.55 138
3475.68 114
3475.82 91
3475.95 72
3476.09 57
3476.22 48
3476.36 44
3476.49 46
3476.63 50
3476.76 54
3476.90 56
3477.03 55
3477.17 49
3477.30 39
3477.44 28
3477.57 16
3477.71 7
3477.84 2
3477.98 2
3478.11 6
3478.25 12
3478.38 19
3478.52 25
3478.65 29
3478.79 30
3478.93 29
3479.06 26
3479.20 24
3479.33 22
3479.47 20
3479.60 17
3479.74 15
3479.87 12
3480.01 8
3480.14 5
3480.28 3
3480.41 2
3480.55 4
3480.68 7
3480.82 14
3480.95 23
3481.09 35
3481.22 49
3481.36 65
3481.49 81
3481.63 95
3481.77 103
3481.90 106
3482.04 102
3482.17 93
3482.31 82
3482.44 71
3482.58 64
3482.71 62
3482.85 67
3482.98 77
3483.12 90
3483.25 106
3483.39 120
3483.52 133
3483.66 142
3483.79 146
3483.93 146
3484.07 142
3484.20 134
3484.34 126
3484.47 118
3484.61 112
3484.74 109
3484.88 109
3485.01 113
3485.15 119
3485.28 126
3485.42 133
3485.55 137
3485.69 138
3485.82 135
3485.96 129
3486.09 120
3486.23 111
3486.37 102
3486.50 95
3486.64 91
3486.77 91
3486.91 94
3487.04 100
3487.18 108
3487.31 114
3487.45 119
3487.58 120
3487.72 117
3487.85 110
3487.99 99
3488.13 86
3488.26 73
3488.40 60
3488.53 49
3488.67 41
3488.80 36
3488.94 32
3489.07 30
3489.21 28
3489.34 26
3489.48 24
3489.61 22
3489.75 20
3489.89 18
3490.02 16
3490.16 15
3490.29 13
3490.43 10
3490.56 6
3490.70 2
3490.83 0
3490.97 0
3491.10 0
3491.24 0
3491.38 0
3491.51 0
3491.65 0
3491.78 3
3491.92 3
3492.05 3
3492.19 1
3492.32 0
3492.46 0
3492.59 2
3492.73 6
3492.87 14
3493.00 23
3493.14 34
3493.27 45
3493.41 55
3493.54 63
3493.68 68
3493.81 69
3493.95 67
3494.08 61
3494.22 52
3494.36 43
3494.49 34
3494.63 28
3494.76 24
3494.90 25
3495.03 29
3495.17 37
3495.30 46
3495.44 56
3495.58 68
3495.71 80
3495.85 94
3495.98 109
3496.12 123
3496.25 136
3496.39 146
3496.52 152
3496.66 154
3496.80 152
3496.93 147
3497.07 139
3497.20 132
3497.34 126
3497.47 122
3497.61 122
3497.74 126
3497.88 134
3498.02 145
3498.15 156
3498.29 166
3498.42 170
3498.56 168
3498.69 159
3498.83 145
3498.96 128
3499.10 110
3499.24 95
3499.37 84
3499.51 79
3499.64 78
3499.78 79
3499.91 82
3500.05 84
3500.19 84
3500.32 82
3500.46 78
3500.59 70
3500.73 61
3500.86 50
3501.00 38
3501.13 26
3501.27 15
3501.41 7
3501.54 2
3501.68 3
3501.81 8
3501.95 20
3502.08 37
3502.22 57
3502.36 80
3502.49 102
3502.63 121
3502.76 135
3502.90 144
3503.03 146
3503.17 145
3503.31 142
3503.44 142
3503.58 144
3503.71 151
3503.85 161
3503.98 174
3504.12 185
3504.25 190
3504.39 189
3504.53 180
3504.66 164
3504.80 144
3504.93 124
3505.07 108
3505.20 99
3505.34 96
3505.48 100
3505.61 106
3505.75 111
3505.88 112
3506.02 109
3506.15 100
3506.29 89
3506.43 76
3506.56 63
3506.70 52
3506.83 44
3506.97 38
3507.11 36
3507.24 37
3507.38 43
3507.51 54
3507.65 70
3507.78 88
3507.92 106
3508.06 123
3508.19 135
3508.33 143
3508.46 146
3508.60 144
3508.73 139
3508.87 133
3509.01 126
3509.14 118
3509.28 113
3509.41 110
3509.55 112
3509.68 120
3509.82 133
3509.96 150
3510.09 166
3510.23 179
3510.36 186
3510.50 183
3510.64 173
3510.77 156
3510.91 136
3511.04 117
3511.18 101
3511.31 91
3511.45 88
3511.59 91
3511.72 99
3511.86 114
3511.99 132
3512.13 152
3512.27 172
3512.40 190
3512.54 202
3512.67 206
3512.81 203
3512.94 193
3513.08 177
3513.22 157
3513.35 136
3513.49 115
3513.62 97
3513.76 82
3513.90 71
3514.03 65
3514.17 65
3514.30 72
3514.44 86
3514.58 104
3514.71 126
3514.85 147
3514.98 163
3515.12 171
3515.26 168
3515.39 154
3515.53 132
3515.66 106
3515.80 81
3515.93 60
3516.07 47
3516.21 42
3516.34 44
3516.48 50
3516.61 59
3516.75 69
3516.89 77
3517.02 82
3517.16 86
3517.29 88
3517.43 89
3517.57 91
3517.70 93
3517.84 96
3517.97 101
3518.11 107
3518.25 112
3518.38 116
3518.52 117
3518.65 116
3518.79 114
3518.93 109
3519.06 105
3519.20 101
3519.33 98
3519.47 95
3519.61 93
3519.74 92
3519.88 91
3520.01 92
3520.15 93
3520.29 96
3520.42 98
3520.56 99
3520.69 97
3520.83 93
3520.97 86
3521.10 76
3521.24 67
3521.37 58
3521.51 53
3521.65 52
3521.78 54
3521.92 59
3522.05 66
3522.19 72
3522.33 76
3522.46 77
3522.60 76
3522.73 74
3522.87 72
3523.01 71
3523.14 71
3523.28 72
3523.41 73
3523.55 73
3523.69 70
3523.82 65
3523.96 59
3524.09 51
3524.23 45
3524.37 40
3524.50 36
3524.64 35
3524.78 36
3524.91 38
3525.05 42
3525.18 46
3525.32 51
3525.46 55
3525.59 59
3525.73 59
3525.86 56
3526.00 50
3526.14 41
3526.27 31
3526.41 22
3526.54 15
3526.68 12
3526.82 13
3526.95 18
3527.09 26
3527.23 36
3527.36 47
3527.50 58
3527.63 68
3527.77 75
3527.91 77
3528.04 74
3528.18 67
3528.31 55
3528.45 41
3528.59 28
3528.72 18
3528.86 13
3529.00 14
3529.13 20
3529.27 32
3529.40 47
3529.54 66
3529.68 85
3529.81 104
3529.95 120
3530.08 133
3530.22 139
3530.36 140
3530.49 135
3530.63 124
3530.77 112
3530.90 101
3531.04 95
3531.17 94
3531.31 99
3531.45 111
3531.58 128
3531.72 146
3531.86 164
3531.99 179
3532.13 191
3532.26 203
3532.40 214
3532.54 227
3532.67 244
3532.81 266
3532.95 292
3533.08 320
3533.22 348
3533.35 375
3533.49 397
3533.63 415
3533.76 427
3533.90 434
3534.04 437
3534.17 435
3534.31 430
3534.44 422
3534.58 413
3534.72 404
3534.85 398
3534.99 397
3535.13 401
3535.26 411
3535.40 427
3535.54 447
3535.67 469
3535.81 491
3535.94 513
3536.08 532
3536.22 549
3536.35 566
3536.49 584
3536.63 604
3536.76 628
3536.90 656
3537.03 686
3537.17 715
3537.31 741
3537.44 761
3537.58 772
3537.72 775
3537.85 771
3537.99 762
3538.13 750
3538.26 738
3538.40 729
3538.53 723
3538.67 720
3538.81 720
3538.94 722
3539.08 727
3539.22 733
3539.35 739
3539.49 746
3539.63 752
3539.76 755
3539.90 755
3540.03 750
3540.17 742
3540.31 731
3540.44 718
3540.58 705
3540.72 690
3540.85 674
3540.99 657
3541.13 637
3541.26 614
3541.40 591
3541.53 568
3541.67 548
3541.81 533
3541.94 525
3542.08 525
3542.22 532
3542.35 544
3542.49 561
3542.63 579
3542.76 595
3542.90 608
3543.04 616
3543.17 618
3543.31 613
3543.45 605
3543.58 593
3543.72 580
3543.85 567
3543.99 554
3544.13 543
3544.26 534
3544.40 527
3544.54 522
3544.67 520
3544.81 521
3544.95 525
3545.08 529
3545.22 533
3545.36 533
3545.49 528
3545.63 516
3545.77 499
3545.90 477
3546.04 453
3546.17 431
3546.31 411
3546.45 397
3546.58 388
3546.72 383
3546.86 381
3546.99 378
3547.13 372
3547.27 363
3547.40 350
3547.54 335
3547.68 318
3547.81 302
3547.95 287
3548.09 275
3548.22 264
3548.36 256
3548.50 249
3548.63 244
3548.77 242
3548.91 244
3549.04 251
3549.18 261
3549.32 272
3549.45 279
3549.59 281
3549.72 273
3549.86 257
3550.00 233
3550.13 205
3550.27 176
3550.41 150
3550.54 131
3550.68 117
3550.82 110
3550.95 107
3551.09 107
3551.23 106
3551.36 104
3551.50 100
3551.64 94
3551.77 85
3551.91 76
3552.05 65
3552.18 55
3552.32 46
3552.46 37
3552.59 29
3552.73 22
3552.87 16
3553.00 8
3553.14 0
3553.28 0
3553.41 0
3553.55 0
3553.69 0
3553.82 0
3553.96 0
3554.10 0
3554.23 12
3554.37 43
3554.51 77
3554.64 111
3554.78 140
3554.92 162
3555.05 175
3555.19 178
3555.33 173
3555.46 162
3555.60 146
3555.74 129
3555.87 113
3556.01 100
3556.15 92
3556.28 88
3556.42 89
3556.56 93
3556.69 99
3556.83 108
3556.97 117
3557.10 127
3557.24 138
3557.38 150
3557.51 162
3557.65 173
3557.79 183
3557.92 189
3558.06 192
3558.20 191
3558.33 186
3558.47 177
3558.61 168
3558.74 158
3558.88 151
3559.02 147
3559.15 147
3559.29 150
3559.43 154
3559.57 157
3559.70 158
3559.84 156
3559.98 152
3560.11 146
3560.25 142
3560.39 141
3560.52 142
3560.66 146
3560.80 150
3560.93 152
3561.07 150
3561.21 145
3561.34 137
3561.48 129
3561.62 121
3561.75 118
3561.89 118
3562.03 124
3562.16 132
3562.30 141
3562.44 151
3562.57 159
3562.71 163
3562.85 164
3562.99 159
3563.12 150
3563.26 139
3563.40 125
3563.53 111
3563.67 99
3563.81 88
3563.94 79
3564.08 72
3564.22 66
3564.35 59
3564.49 52
3564.63 44
3564.76 36
3564.90 31
3565.04 27
3565.17 27
3565.31 31
3565.45 38
3565.59 49
3565.72 62
3565.86 78
3566.00 94
3566.13 108
3566.27 121
3566.41 128
3566.54 131
3566.68 127
3566.82 119
3566.95 108
3567.09 97
3567.23 86
3567.36 78
3567.50 72
3567.64 69
3567.78 68
3567.91 68
3568.05 68
3568.19 68
3568.32 68
3568.46 68
3568.60 67
3568.73 65
3568.87 62
3569.01 57
3569.15 49
3569.28 39
3569.42 27
3569.56 14
3569.69 0
3569.83 0
3569.97 0
3570.10 0
3570.24 0
3570.38 0
3570.51 0
3570.65 0
3570.79 7
3570.93 33
3571.06 57
3571.20 76
3571.34 88
3571.47 91
3571.61 87
3571.75 78
3571.88 68
3572.02 58
3572.16 51
3572.30 48
3572.43 50
3572.57 56
3572.71 65
3572.84 78
3572.98 93
3573.12 110
3573.25 127
3573.39 144
3573.53 159
3573.67 171
3573.80 178
3573.94 180
3574.08 175
3574.21 163
3574.35 143
3574.49 117
3574.63 88
3574.76 57
3574.90 29
3575.04 8
3575.17 0
3575.31 0
3575.45 0
3575.58 13
3575.72 33
3575.86 55
3576.00 74
3576.13 86
3576.27 91
3576.41 87
3576.54 75
3576.68 58
3576.82 39
3576.96 21
3577.09 6
3577.23 0
3577.37 0
3577.50 0
3577.64 0
3577.78 0
3577.92 2
3578.05 5
3578.19 7
3578.33 8
3578.46 7
3578.60 6
3578.74 4
3578.88 1
3579.01 0
3579.15 0
3579.29 0
3579.42 0
3579.56 4
3579.70 16
3579.84 32
3579.97 53
3580.11 76
3580.25 99
3580.38 119
3580.52 135
3580.66 146
3580.80 151
3580.93 152
3581.07 150
3581.21 146
3581.34 142
3581.48 139
3581.62 135
3581.76 131
3581.89 127
3582.03 122
3582.17 118
3582.30 116
3582.44 116
3582.58 120
3582.72 127
3582.85 136
3582.99 144
3583.13 151
3583.26 154
3583.40 154
3583.54 149
3583.68 142
3583.81 133
3583.95 123
3584.09 114
3584.23 106
3584.36 100
3584.50 93
3584.64 87
3584.77 81
3584.91 75
3585.05 69
3585.19 65
3585.32 63
3585.46 64
3585.60 67
3585.74 71
3585.87 78
3586.01 86
3586.15 98
3586.28 113
3586.42 131
3586.56 151
3586.70 174
3586.83 196
3586.97 216
3587.11 234
3587.25 248
3587.38 259
3587.52 267
3587.66 275
3587.79 281
3587.93 286
3588.07 289
3588.21 291
3588.34 292
3588.48 292
3588.62 292
3588.76 292
3588.89 290
3589.03 286
3589.17 279
3589.31 268
3589.44 253
3589.58 237
3589.72 222
3589.85 210
3589.99 202
3590.13 200
3590.27 205
3590.40 214
3590.54 225
3590.68 237
3590.82 245
3590.95 249
3591.09 246
3591.23 237
3591.37 221
3591.50 202
3591.64 181
3591.78 161
3591.92 145
3592.05 133
3592.19 125
3592.33 123
3592.46 124
3592.60 126
3592.74 130
3592.88 134
3593.01 138
3593.15 144
3593.29 150
3593.43 156
3593.56 163
3593.70 170
3593.84 174
3593.98 174
3594.11 172
3594.25 167
3594.39 162
3594.53 158
3594.66 156
3594.80 158
3594.94 163
3595.08 169
3595.21 173
3595.35 176
3595.49 176
3595.63 173
3595.76 170
3595.90 167
3596.04 166
3596.18 167
3596.31 172
3596.45 179
3596.59 188
3596.73 200
3596.86 214
3597.00 229
3597.14 243
3597.28 255
3597.41 263
3597.55 266
3597.69 264
3597.83 259
3597.96 253
3598.10 248
3598.24 247
3598.38 248
3598.51 252
3598.65 256
3598.79 259
3598.93 260
3599.06 258
3599.20 255
3599.34 251
3599.48 247
3599.61 242
3599.75 238
3599.89 233
3600.03 226
3600.16 219
3600.30 212
3600.44 206
3600.58 201
3600.71 199
3600.85 199
3600.99 201
3601.13 203
3601.26 204
3601.40 203
3601.54 198
3601.68 189
3601.81 177
3601.95 160
3602.09 141
3602.23 121
3602.36 101
3602.50 83
3602.64 68
3602.78 56
3602.91 48
3603.05 42
3603.19 40
3603.33 39
3603.46 41
3603.60 45
3603.74 51
3603.88 61
3604.02 74
3604.15 90
3604.29 107
3604.43 124
3604.57 139
3604.70 151
3604.84 159
3604.98 161
3605.12 159
3605.25 152
3605.39 142
3605.53 130
3605.67 119
3605.80 110
3605.94 104
3606.08 101
3606.22 101
3606.36 103
3606.49 105
3606.63 105
3606.77 103
3606.91 97
3607.04 88
3607.18 75
3607.32 59
3607.46 42
3607.59 25
3607.73 9
3607.87 0
3608.01 0
3608.15 0
3608.28 0
3608.42 0
3608.56 2
3608.70 12
3608.83 24
3608.97 34
3609.11 42
3609.25 48
3609.38 52
3609.52 54
3609.66 54
3609.80 51
3609.94 46
3610.07 40
3610.21 34
3610.35 29
3610.49 26
3610.62 25
3610.76 28
3610.90 35
3611.04 44
3611.17 55
3611.31 67
3611.45 79
3611.59 89
3611.73 96
3611.86 98
3612.00 96
3612.14 87
3612.28 74
3612.41 56
3612.55 35
3612.69 15
3612.83 0
3612.97 0
3613.10 0
3613.24 0
3613.38 0
3613.52 0
3613.65 1
3613.79 10
3613.93 17
3614.07 19
3614.21 17
3614.34 13
3614.48 9
3614.62 6
3614.76 7
3614.90 11
3615.03 20
3615.17 32
3615.31 48
3615.45 65
3615.58 82
3615.72 98
3615.86 113
3616.00 127
3616.14 140
3616.27 151
3616.41 160
3616.55 169
3616.69 176
3616.83 182
3616.96 186
3617.10 188
3617.24 190
3617.38 192
3617.51 193
3617.65 192
3617.79 189
3617.93 183
3618.07 174
3618.20 162
3618.34 147
3618.48 131
3618.62 116
3618.76 102
3618.89 90
3619.03 80
3619.17 74
3619.31 70
3619.45 68
3619.58 68
3619.72 69
3619.86 71
3620.00 73
3620.13 74
3620.27 73
3620.41 70
3620.55 66
3620.69 60
3620.82 55
3620.96 50
3621.10 49
3621.24 50
3621.38 55
3621.51 62
3621.65 69
3621.79 74
3621.93 76
3622.07 72
3622.20 63
3622.34 48
3622.48 30
3622.62 10
3622.76 0
3622.89 0
3623.03 0
3623.17 0
3623.31 0
3623.45 0
3623.58 0
3623.72 1
3623.86 12
3624.00 20
3624.14 25
3624.27 29
3624.41 32
3624.55 37
3624.69 44
3624.83 55
3624.96 69
3625.10 86
3625.24 104
3625.38 122
3625.52 136
3625.65 146
3625.79 150
3625.93 148
3626.07 141
3626.21 130
3626.34 116
3626.48 101
3626.62 87
3626.76 75
3626.90 65
3627.03 56
3627.17 47
3627.31 38
3627.45 28
3627.59 17
3627.72 7
3627.86 0
3628.00 0
3628.14 0
3628.28 0
3628.41 0
3628.55 0
3628.69 0
3628.83 0
3628.97 0
3629.11 2
3629.24 12
3629.38 23
3629.52 37
3629.66 53
3629.80 70
3629.93 88
3630.07 107
3630.21 127
3630.35 147
3630.49 165
3630.62 180
3630.76 191
3630.90 194
3631.04 191
3631.18 181
3631.32 165
3631.45 145
3631.59 124
3631.73 104
3631.87 86
3632.01 71
3632.14 59
3632.28 51
3632.42 46
3632.56 44
3632.70 43
3632.83 44
3632.97 45
3633.11 47
3633.25 50
3633.39 56
3633.53 63
3633.66 71
3633.80 81
3633.94 90
3634.08 96
3634.22 99
3634.35 97
3634.49 94
3634.63 90
3634.77 89
3634.91 90
3635.05 96
3635.18 104
3635.32 112
3635.46 118
3635.60 122
3635.74 123
3635.88 121
3636.01 118
3636.15 114
3636.29 109
3636.43 105
3636.57 101
3636.70 97
3636.84 93
3636.98 90
3637.12 87
3637.26 86
3637.40 86
3637.53 86
3637.67 88
3637.81 92
3637.95 98
3638.09 107
3638.23 118
3638.36 129
3638.50 138
3638.64 142
3638.78 141
3638.92 133
3639.06 119
3639.19 103
3639.33 88
3639.47 75
3639.61 68
3639.75 66
3639.88 66
3640.02 66
3640.16 64
3640.30 58
3640.44 47
3640.58 33
3640.71 20
3640.85 10
3640.99 5
3641.13 9
3641.27 20
3641.41 38
3641.54 61
3641.68 87
3641.82 114
3641.96 140
3642.10 162
3642.24 181
3642.37 194
3642.51 201
3642.65 202
3642.79 197
3642.93 187
3643.07 173
3643.20 158
3643.34 143
3643.48 131
3643.62 122
3643.76 119
3643.90 120
3644.04 126
3644.17 134
3644.31 145
3644.45 155
3644.59 164
3644.73 170
3644.87 173
3645.00 172
3645.14 168
3645.28 163
3645.42 156
3645.56 148
3645.70 139
3645.83 129
3645.97 116
3646.11 100
3646.25 83
3646.39 64
3646.53 48
3646.66 34
3646.80 25
3646.94 21
3647.08 22
3647.22 29
3647.36 40
3647.50 53
3647.63 68
3647.77 83
3647.91 97
3648.05 109
3648.19 117
3648.33 121
3648.46 121
3648.60 116
3648.74 107
3648.88 97
3649.02 87
3649.16 79
3649.30 77
3649.43 81
3649.57 90
3649.71 101
3649.85 110
3649.99 113
3650.13 108
3650.26 95
3650.40 74
3650.54 51
3650.68 29
3650.82 13
3650.96 5
3651.10 6
3651.23 14
3651.37 27
3651.51 41
3651.65 54
3651.79 61
3651.93 63
3652.07 59
3652.20 52
3652.34 45
3652.48 40
3652.62 40
3652.76 46
3652.90 56
3653.04 70
3653.17 82
3653.31 90
3653.45 91
3653.59 87
3653.73 79
3653.87 71
3654.01 65
3654.14 63
3654.28 66
3654.42 72
3654.56 79
3654.70 87
3654.84 93
3654.98 98
3655.11 103
3655.25 109
3655.39 116
3655.53 124
3655.67 131
3655.81 137
3655.95 139
3656.08 139
3656.22 137
3656.36 134
3656.50 134
3656.64 137
3656.78 145
3656.92 159
3657.05 177
3657.19 197
3657.33 217
3657.47 236
3657.61 253
3657.75 266
3657.89 276
3658.03 285
3658.16 293
3658.30 301
3658.44 310
3658.58 320
3658.72 331
3658.86 345
3659.00 362
3659.13 383
3659.27 408
3659.41 438
3659.55 472
3659.69 508
3659.83 543
3659.97 577
3660.11 606
3660.24 630
3660.38 648
3660.52 659
3660.66 666
3660.80 668
3660.94 666
3661.08 661
3661.21 653
3661.35 644
3661.49 634
3661.63 626
3661.77 622
3661.91 621
3662.05 624
3662.19 629
3662.32 636
3662.46 643
3662.60 650
3662.74 655
3662.88 661
3663.02 668
3663.16 677
3663.30 688
3663.43 702
3663.57 719
3663.71 738
3663.85 758
3663.99 779
3664.13 800
3664.27 821
3664.41 839
3664.54 854
3664.68 866
3664.82 875
3664.96 883
3665.10 891
3665.24 901
3665.38 913
3665.52 926
3665.65 938
3665.79 946
3665.93 949
3666.07 946
3666.21 937
3666.35 925
3666.49 911
3666.63 898
3666.76 884
3666.90 872
3667.04 859
3667.18 845
3667.32 831
3667.46 816
3667.60 801
3667.74 787
3667.88 774
3668.01 763
3668.15 750
3668.29 733
3668.43 712
3668.57 684
3668.71 652
3668.85 616
3668.99 581
3669.13 548
3669.26 520
3669.40 497
3669.54 479
3669.68 465
3669.82 451
3669.96 438
3670.10 425
3670.24 413
3670.37 403
3670.51 396
3670.65 394
3670.79 395
3670.93 397
3671.07 399
3671.21 398
3671.35 392
3671.49 382
3671.63 369
3671.76 354
3671.90 340
3672.04 327
3672.18 314
3672.32 302
3672.46 288
3672.60 272
3672.74 252
3672.88 229
3673.01 206
3673.15 184
3673.29 168
3673.43 156
3673.57 150
3673.71 150
3673.85 151
3673.99 153
3674.13 153
3674.26 149
3674.40 143
3674.54 135
3674.68 126
3674.82 117
3674.96 109
3675.10 104
3675.24 102
3675.38 102
3675.52 104
3675.65 106
3675.79 108
3675.93 107
3676.07 103
3676.21 94
3676.35 82
3676.49 69
3676.63 56
3676.77 47
3676.91 42
3677.04 42
3677.18 47
3677.32 55
3677.46 64
3677.60 71
3677.74 75
3677.88 76
3678.02 73
3678.16 66
3678.30 55
3678.43 43
3678.57 29
3678.71 15
3678.85 1
3678.99 0
3679.13 0
3679.27 0
3679.41 0
3679.55 0
3679.69 0
3679.82 0
3679.96 0
3680.10 10
3680.24 20
3680.38 27
3680.52 31
3680.66 33
3680.80 32
3680.94 31
3681.08 29
3681.22 30
3681.35 35
3681.49 44
3681.63 57
3681.77 73
3681.91 91
3682.05 110
3682.19 129
3682.33 145
3682.47 158
3682.61 169
3682.75 178
3682.88 184
3683.02 190
3683.16 196
3683.30 202
3683.44 209
3683.58 217
3683.72 224
3683.86 232
3684.00 239
3684.14 245
3684.28 249
3684.42 251
3684.55 249
3684.69 243
3684.83 231
3684.97 214
3685.11 192
3685.25 167
3685.39 140
3685.53 115
3685.67 92
3685.81 73
3685.95 57
3686.09 45
3686.22 35
3686.36 27
3686.50 20
3686.64 13
3686.78 6
3686.92 0
3687.06 0
3687.20 0
3687.34 0
3687.48 0
3687.62 0
3687.76 0
3687.89 0
3688.03 5
3688.17 30
3688.31 57
3688.45 84
3688.59 107
3688.73 124
3688.87 134
3689.01 139
3689.15 140
3689.29 140
3689.43 140
3689.57 143
3689.70 147
3689.84 152
3689.98 157
3690.12 161
3690.26 163
3690.40 163
3690.54 160
3690.68 157
3690.82 152
3690.96 147
3691.10 140
3691.24 131
3691.38 120
3691.52 106
3691.65 90
3691.79 73
3691.93 57
3692.07 43
3692.21 32
3692.35 24
3692.49 19
3692.63 18
3692.77 20
3692.91 24
3693.05 31
3693.19 41
3693.33 52
3693.47 65
3693.60 78
3693.74 91
3693.88 104
3694.02 115
3694.16 124
3694.30 130
3694.44 135
3694.58 136
3694.72 135
3694.86 131
3695.00 124
3695.14 115
3695.28 105
3695.42 93
3695.56 81
3695.69 69
3695.83 59
3695.97 52
3696.11 48
3696.25 48
3696.39 53
3696.53 62
3696.67 75
3696.81 90
3696.95 106
3697.09 122
3697.23 135
3697.37 146
3697.51 154
3697.65 157
3697.79 157
3697.92 155
3698.06 151
3698.20 147
3698.34 143
3698.48 140
3698.62 138
3698.76 135
3698.90 131
3699.04 125
3699.18 119
3699.32 113
3699.46 108
3699.60 105
3699.74 105
3699.88 105
3700.02 104
3700.16 100
3700.30 92
3700.43 80
3700.57 65
3700.71 50
3700.85 37
3700.99 28
3701.13 24
3701.27 24
3701.41 28
3701.55 33
3701.69 39
3701.83 45
3701.97 51
3702.11 58
3702.25 67
3702.39 78
3702.53 90
3702.67 101
3702.81 109
3702.95 112
3703.08 109
3703.22 99
3703.36 84
3703.50 66
3703.64 49
3703.78 36
3703.92 29
3704.06 31
3704.20 40
3704.34 57
3704.48 78
3704.62 101
3704.76 123
3704.90 142
3705.04 157
3705.18 167
3705.32 173
3705.46 176
3705.60 176
3705.74 173
3705.88 168
3706.01 162
3706.15 157
3706.29 154
3706.43 153
3706.57 157
3706.71 165
3706.85 174
3706.99 184
3707.13 190
3707.27 192
3707.41 188
3707.55 179
3707.69 166
3707.83 151
3707.97 136
3708.11 123
3708.25 112
3708.39 103
3708.53 96
3708.67 90
3708.81 84
3708.95 80
3709.09 77
3709.23 75
3709.36 74
3709.50 74
3709.64 74
3709.78 74
3709.92 72
3710.06 69
3710.20 63
3710.34 56
3710.48 46
3710.62 33
3710.76 18
3710.90 4
3711.04 0
3711.18 0
3711.32 0
3711.46 0
3711.60 0
3711.74 0
3711.88 0
3712.02 4
3712.16 15
3712.30 23
3712.44 28
3712.58 28
3712.72 25
3712.86 18
3713.00 9
3713.14 0
3713.28 0
3713.41 0
3713.55 0
3713.69 0
3713.83 0
3713.97 3
3714.11 16
3714.25 32
3714.39 47
3714.53 60
3714.67 71
3714.81 79
3714.95 83
3715.09 85
3715.23 85
3715.37 83
3715.51 80
3715.65 77
3715.79 74
3715.93 72
3716.07 71
3716.21 71
3716.35 72
3716.49 74
3716.63 75
3716.77 75
3716.91 71
3717.05 64
3717.19 53
3717.33 39
3717.47 24
3717.61 11
3717.75 2
3717.89 0
3718.03 3
3718.17 13
3718.31 27
3718.45 42
3718.59 57
3718.72 70
3718.86 80
3719.00 87
3719.14 90
3719.28 89
3719.42 85
3719.56 78
3719.70 68
3719.84 58
3719.98 49
3720.12 42
3720.26 39
3720.40 38
3720.54 41
3720.68 47
3720.82 54
3720.96 61
3721.10 67
3721.24 72
3721.38 74
3721.52 73
3721.66 69
3721.80 63
3721.94 56
3722.08 51
3722.22 50
3722.36 53
3722.50 61
3722.64 72
3722.78 84
3722.92 94
3723.06 102
3723.20 106
3723.34 106
3723.48 105
3723.62 103
3723.76 103
3723.90 104
3724.04 108
3724.18 112
3724.32 116
3724.46 119
3724.60 119
3724.74 115
3724.88 107
3725.02 96
3725.16 82
3725.30 68
3725.44 56
3725.58 47
3725.72 43
3725.86 45
3726.00 52
3726.14 64
3726.28 80
3726.42 97
3726.56 114
3726.70 130
3726.84 144
3726.98 154
3727.12 162
3727.26 165
3727.40 166
3727.54 163
3727.68 159
3727.82 155
3727.96 155
3728.10 158
3728.24 166
3728.38 178
3728.52 190
3728.66 200
3728.80 207
3728.94 207
3729.08 203
3729.22 195
3729.36 186
3729.50 179
3729.64 174
3729.78 174
3729.92 178
3730.06 187
3730.20 199
3730.34 212
3730.48 227
3730.62 242
3730.76 255
3730.90 266
3731.04 273
3731.18 276
3731.32 276
3731.46 273
3731.60 268
3731.74 259
3731.88 246
3732.02 230
3732.16 210
3732.30 185
3732.44 156
3732.58 126
3732.72 97
3732.86 72
3733.00 52
3733.14 38
3733.28 31
3733.42 30
3733.56 32
3733.70 35
3733.84 36
3733.98 35
3734.12 32
3734.26 29
3734.40 27
3734.54 28
3734.68 34
3734.82 46
3734.96 63
3735.10 82
3735.24 101
3735.38 117
3735.52 129
3735.66 135
3735.80 136
3735.94 134
3736.08 129
3736.22 123
3736.36 119
3736.50 114
3736.64 110
3736.78 106
3736.92 100
3737.06 92
3737.20 83
3737.34 73
3737.48 64
3737.62 55
3737.76 49
3737.90 45
3738.04 43
3738.18 40
3738.32 37
3738.46 32
3738.60 26
3738.74 21
3738.88 17
3739.02 16
3739.16 20
3739.30 27
3739.44 36
3739.58 45
3739.72 50
3739.86 50
3740.00 46
3740.14 39
3740.28 30
3740.42 24
3740.56 23
3740.70 27
3740.85 36
3740.99 49
3741.13 63
3741.27 79
3741.41 94
3741.55 107
3741.69 119
3741.83 130
3741.97 141
3742.11 153
3742.25 164
3742.39 176
3742.53 188
3742.67 201
3742.81 213
3742.95 226
3743.09 238
3743.23 249
3743.37 258
3743.51 265
3743.65 269
3743.79 268
3743.93 263
3744.07 255
3744.21 245
3744.35 232
3744.49 219
3744.63 207
3744.77 198
3744.91 192
3745.05 190
3745.19 190
3745.33 194
3745.47 200
3745.61 208
3745.75 215
3745.89 223
3746.03 229
3746.17 235
3746.32 239
3746.46 244
3746.60 248
3746.74 252
3746.88 254
3747.02 254
3747.16 249
3747.30 241
3747.44 227
3747.58 211
3747.72 193
3747.86 177
3748.00 164
3748.14 155
3748.28 149
3748.42 147
3748.56 148
3748.70 149
3748.84 150
3748.98 152
3749.12 154
3749.26 157
3749.40 159
3749.54 160
3749.68 157
3749.82 150
3749.96 136
3750.10 115
3750.25 90
3750.39 63
3750.53 36
3750.67 11
3750.81 0
3750.95 0
3751.09 0
3751.23 0
3751.37 0
3751.51 0
3751.65 0
3751.79 0
3751.93 3
3752.07 22
3752.21 41
3752.35 57
3752.49 68
3752.63 74
3752.77 74
3752.91 70
3753.05 65
3753.19 57
3753.33 48
3753.47 37
3753.62 24
3753.76 8
3753.90 0
3754.04 0
3754.18 0
3754.32 0
3754.46 0
3754.60 0
3754.74 0
3754.88 0
3755.02 20
3755.16 38
3755.30 52
3755.44 62
3755.58 69
3755.72 73
3755.86 77
3756.00 80
3756.14 84
3756.28 87
3756.42 89
3756.57 87
3756.71 82
3756.85 73
3756.99 62
3757.13 50
3757.27 39
3757.41 32
3757.55 29
3757.69 32
3757.83 40
3757.97 50
3758.11 60
3758.25 69
3758.39 76
3758.53 79
3758.67 80
3758.81 78
3758.95 76
3759.09 75
3759.24 75
3759.38 76
3759.52 80
3759.66 85
3759.80 91
3759.94 97
3760.08 103
3760.22 108
3760.36 112
3760.50 115
3760.64 118
3760.78 120
3760.92 122
3761.06 126
3761.20 133
3761.34 143
3761.48 156
3761.62 174
3761.77 194
3761.91 216
3762.05 236
3762.19 254
3762.33 267
3762.47 276
3762.61 279
3762.75 278
3762.89 275
3763.03 270
3763.17 264
3763.31 257
3763.45 249
3763.59 240
3763.73 230
3763.87 218
3764.02 205
3764.16 190
3764.30 174
3764.44 157
3764.58 140
3764.72 127
3764.86 117
3765.00 113
3765.14 115
3765.28 122
3765.42 133
3765.56 145
3765.70 155
3765.84 161
3765.98 164
3766.13 164
3766.27 161
3766.41 158
3766.55 154
3766.69 151
3766.83 147
3766.97 142
3767.11 135
3767.25 126
3767.39 115
3767.53 103
3767.67 89
3767.81 75
3767.95 60
3768.10 47
3768.24 36
3768.38 28
3768.52 23
3768.66 23
3768.80 27
3768.94 35
3769.08 44
3769.22 53
3769.36 61
3769.50 67
3769.64 69
3769.78 68
3769.92 66
3770.07 64
3770.21 63
3770.35 64
3770.49 67
3770.63 70
3770.77 72
3770.91 72
3771.05 68
3771.19 60
3771.33 48
3771.47 34
3771.61 20
3771.75 7
3771.90 0
3772.04 0
3772.18 0
3772.32 0
3772.46 0
3772.60 0
3772.74 0
3772.88 2
3773.02 3
3773.16 3
3773.30 4
3773.44 4
3773.59 5
3773.73 6
3773.87 7
3774.01 9
3774.15 11
3774.29 15
3774.43 19
3774.57 23
3774.71 28
3774.85 32
3774.99 37
3775.13 40
3775.28 44
3775.42 47
3775.56 49
3775.70 51
3775.84 52
3775.98 52
3776.12 53
3776.26 55
3776.40 60
3776.54 69
3776.68 79
3776.82 90
3776.97 100
3777.11 106
3777.25 108
3777.39 104
3777.53 96
3777.67 86
3777.81 75
3777.95 65
3778.09 55
3778.23 47
3778.37 40
3778.52 33
3778.66 26
3778.80 19
3778.94 13
3779.08 9
3779.22 7
3779.36 8
3779.50 11
3779.64 17
3779.78 25
3779.92 35
3780.07 46
3780.21 56
3780.35 65
3780.49 72
3780.63 78
3780.77 82
3780.91 85
3781.05 87
3781.19 90
3781.33 91
3781.48 93
3781.62 95
3781.76 98
3781.90 102
3782.04 109
3782.18 117
3782.32 128
3782.46 138
3782.60 147
3782.74 155
3782.89 160
3783.03 163
3783.17 163
3783.31 163
3783.45 161
3783.59 156
3783.73 149
3783.87 137
3784.01 122
3784.15 102
3784.30 80
3784.44 58
3784.58 37
3784.72 18
3784.86 3
3785.00 0
3785.14 0
3785.28 0
3785.42 0
3785.56 0
3785.71 0
3785.85 0
3785.99 7
3786.13 20
3786.27 33
3786.41 47
3786.55 60
3786.69 71
3786.83 80
3786.98 86
3787.12 91
3787.26 94
3787.40 96
3787.54 98
3787.68 99
3787.82 100
3787.96 100
3788.10 98
3788.24 94
3788.39 89
3788.53 82
3788.67 74
3788.81 66
3788.95 59
3789.09 53
3789.23 47
3789.37 41
3789.51 34
3789.66 26
3789.80 17
3789.94 8
3790.08 0
3790.22 0
3790.36 0
3790.50 0
3790.64 0
3790.79 0
3790.93 0
3791.07 0
3791.21 0
3791.35 0
3791.49 9
3791.63 20
3791.77 34
3791.91 46
3792.06 56
3792.20 63
3792.34 66
3792.48 64
3792.62 59
3792.76 52
3792.90 44
3793.04 37
3793.18 31
3793.33 26
3793.47 22
3793.61 19
3793.75 17
3793.89 17
3794.03 17
3794.17 18
3794.31 20
3794.46 22
3794.60 24
3794.74 26
3794.88 29
3795.02 33
3795.16 40
3795.30 51
3795.44 64
3795.59 80
3795.73 97
3795.87 114
3796.01 128
3796.15 139
3796.29 146
3796.43 148
3796.57 147
3796.72 146
3796.86 144
3797.00 144
3797.14 147
3797.28 152
3797.42 160
3797.56 169
3797.70 178
3797.85 186
3797.99 192
3798.13 196
3798.27 198
3798.41 197
3798.55 195
3798.69 191
3798.83 186
3798.98 180
3799.12 174
3799.26 170
3799.40 168
3799.54 169
3799.68 173
3799.82 179
3799.96 185
3800.11 189
3800.25 190
3800.39 186
3800.53 180
3800.67 173
3800.81 167
3800.95 164
3801.10 162
3801.24 161
3801.38 158
3801.52 150
3801.66 137
3801.80 117
3801.94 94
3802.08 71
3802.23 52
3802.37 41
3802.51 37
3802.65 40
3802.79 48
3802.93 58
3803.07 67
3803.22 74
3803.36 79
3803.50 82
3803.64 84
3803.78 85
3803.92 86
3804.06 87
3804.21 87
3804.35 86
3804.49 85
3804.63 84
3804.77 86
3804.91 90
3805.05 98
3805.20 109
3805.34 120
3805.48 130
3805.62 136
3805.76 137
3805.90 133
3806.04 126
3806.19 118
3806.33 109
3806.47 103
3806.61 98
3806.75 94
3806.89 88
3807.03 80
3807.18 68
3807.32 54
3807.46 38
3807.60 22
3807.74 9
3807.88 0
3808.02 0
3808.17 0
3808.31 9
3808.45 23
3808.59 42
3808.73 62
3808.87 84
3809.01 104
3809.16 120
3809.30 133
3809.44 141
3809.58 144
3809.72 145
3809.86 143
3810.00 141
3810.15 139
3810.29 139
3810.43 140
3810.57 142
3810.71 144
3810.85 146
3811.00 147
3811.14 147
3811.28 145
3811.42 141
3811.56 135
3811.70 128
3811.84 119
3811.99 109
3812.13 99
3812.27 90
3812.41 81
3812.55 72
3812.69 65
3812.84 57
3812.98 50
3813.12 42
3813.26 34
3813.40 27
3813.54 22
3813.68 21
3813.83 25
3813.97 33
3814.11 46
3814.25 61
3814.39 75
3814.53 86
3814.68 92
3814.82 92
3814.96 87
3815.10 77
3815.24 66
3815.38 56
3815.53 48
3815.67 44
3815.81 44
3815.95 49
3816.09 57
3816.23 66
3816.38 76
3816.52 84
3816.66 91
3816.80 96
3816.94 100
3817.08 104
3817.22 108
3817.37 113
3817.51 118
3817.65 123
3817.79 126
3817.93 125
3818.07 120
3818.22 112
3818.36 101
3818.50 89
3818.64 78
3818.78 70
3818.92 65
3819.07 63
3819.21 61
3819.35 60
3819.49 56
3819.63 49
3819.77 39
3819.92 26
3820.06 12
3820.20 0
3820.34 0
3820.48 0
3820.62 0
3820.77 0
3820.91 0
3821.05 0
3821.19 0
3821.33 1
3821.48 15
3821.62 29
3821.76 43
3821.90 54
3822.04 64
3822.18 71
3822.33 76
3822.47 79
3822.61 82
3822.75 85
3822.89 88
3823.03 91
3823.18 93
3823.32 94
3823.46 92
3823.60 87
3823.74 82
3823.88 77
3824.03 75
3824.17 76
3824.31 80
3824.45 87
3824.59 94
3824.74 99
3824.88 101
3825.02 97
3825.16 90
3825.30 79
3825.44 67
3825.59 54
3825.73 42
3825.87 30
3826.01 18
3826.15 7
3826.29 0
3826.44 0
3826.58 0
3826.72 0
3826.86 0
3827.00 0
3827.15 12
3827.29 34
3827.43 56
3827.57 76
3827.71 89
3827.85 96
3828.00 96
3828.14 89
3828.28 78
3828.42 66
3828.56 54
3828.71 45
3828.85 40
3828.99 39
3829.13 42
3829.27 47
3829.42 53
3829.56 57
3829.70 59
3829.84 57
3829.98 52
3830.12 47
3830.27 42
3830.41 39
3830.55 39
3830.69 42
3830.83 47
3830.98 52
3831.12 55
3831.26 55
3831.40 52
3831.54 45
3831.69 37
3831.83 29
3831.97 24
3832.11 23
3832.25 26
3832.39 34
3832.54 43
3832.68 52
3832.82 60
3832.96 63
3833.10 64
3833.25 63
3833.39 61
3833.53 59
3833.67 59
3833.81 60
3833.96 60
3834.10 59
3834.24 55
3834.38 47
3834.52 37
3834.67 26
3834.81 15
3834.95 5
3835.09 0
3835.23 0
3835.38 0
3835.52 0
3835.66 0
3835.80 0
3835.94 0
3836.09 0
3836.23 0
3836.37 5
3836.51 19
3836.65 37
3836.80 59
3836.94 81
3837.08 101
3837.22 116
3837.36 123
3837.51 122
3837.65 114
3837.79 99
3837.93 80
3838.07 61
3838.22 45
3838.36 34
3838.50 29
3838.64 31
3838.78 38
3838.93 49
3839.07 62
3839.21 76
3839.35 88
3839.49 98
3839.64 107
3839.78 114
3839.92 121
3840.06 128
3840.20 134
3840.35 138
3840.49 140
3840.63 139
3840.77 135
3840.91 128
3841.06 122
3841.20 115
3841.34 109
3841.48 103
3841.62 96
3841.77 87
3841.91 75
3842.05 60
3842.19 44
3842.34 30
3842.48 18
3842.62 10
3842.76 6
3842.90 8
3843.05 14
3843.19 22
3843.33 33
3843.47 42
3843.61 50
3843.76 55
3843.90 56
3844.04 52
3844.18 47
3844.33 43
3844.47 43
3844.61 49
3844.75 65
3844.89 88
3845.04 115
3845.18 143
3845.32 167
3845.46 183
3845.60 191
3845.75 189
3845.89 182
3846.03 172
3846.17 162
3846.32 155
3846.46 150
3846.60 148
3846.74 148
3846.88 148
3847.03 147
3847.17 146
3847.31 145
3847.45 144
3847.59 144
3847.74 145
3847.88 149
3848.02 155
3848.16 162
3848.31 170
3848.45 178
3848.59 184
3848.73 188
3848.87 190
3849.02 190
3849.16 190
3849.30 191
3849.44 195
3849.59 202
3849.73 213
3849.87 225
3850.01 238
3850.15 251
3850.30 260
3850.44 266
3850.58 268
3850.72 267
3850.87 262
3851.01 254
3851.15 246
3851.29 238
3851.44 233
3851.58 232
3851.72 234
3851.86 239
3852.00 247
3852.15 255
3852.29 262
3852.43 268
3852.57 272
3852.72 274
3852.86 276
3853.00 277
3853.14 277
3853.28 278
3853.43 278
3853.57 277
3853.71 274
3853.85 271
3854.00 266
3854.14 262
3854.28 260
3854.42 259
3854.57 259
3854.71 260
3854.85 259
3854.99 256
3855.14 251
3855.28 245
3855.42 238
3855.56 231
3855.70 226
3855.85 223
3855.99 220
3856.13 216
3856.27 211
3856.42 203
3856.56 193
3856.70 183
3856.84 174
3856.99 167
3857.13 164
3857.27 165
3857.41 169
3857.56 176
3857.70 183
3857.84 190
3857.98 195
3858.12 196
3858.27 195
3858.41 190
3858.55 184
3858.69 179
3858.84 176
3858.98 176
3859.12 180
3859.26 185
3859.41 190
3859.55 191
3859.69 189
3859.83 181
3859.98 171
3860.12 159
3860.26 147
3860.40 137
3860.55 131
3860.69 127
3860.83 124
3860.97 122
3861.12 119
3861.26 115
3861.40 112
3861.54 109
3861.69 106
3861.83 103
3861.97 97
3862.11 88
3862.26 75
3862.40 57
3862.54 35
3862.68 13
3862.83 0
3862.97 0
3863.11 0
3863.25 0
3863.40 0
3863.54 0
3863.68 0
3863.82 0
3863.97 8
3864.11 17
3864.25 24
3864.39 31
3864.54 39
3864.68 48
3864.82 60
3864.96 74
3865.11 90
3865.25 107
3865.39 121
3865.53 134
3865.68 143
3865.82 149
3865.96 154
3866.10 158
3866.25 164
3866.39 172
3866.53 182
3866.67 194
3866.82 206
3866.96 217
3867.10 227
3867.24 235
3867.39 240
3867.53 244
3867.67 245
3867.81 245
3867.96 245
3868.10 243
3868.24 241
3868.38 238
3868.53 236
3868.67 232
3868.81 228
3868.95 221
3869.10 212
3869.24 199
3869.38 184
3869.52 167
3869.67 150
3869.81 135
3869.95 123
3870.10 114
3870.24 109
3870.38 108
3870.52 110
3870.67 114
3870.81 119
3870.95 125
3871.09 129
3871.24 131
3871.38 130
3871.52 126
3871.66 120
3871.81 113
3871.95 107
3872.09 101
3872.23 98
3872.38 98
3872.52 98
3872.66 98
3872.81 98
3872.95 97
3873.09 96
3873.23 94
3873.38 91
3873.52 88
3873.66 85
3873.80 84
3873.95 83
3874.09 83
3874.23 85
3874.37 88
3874.52 93
3874.66 98
3874.80 102
3874.95 105
3875.09 106
3875.23 105
3875.37 102
3875.52 98
3875.66 94
3875.80 92
3875.94 91
3876.09 92
3876.23 94
3876.37 95
3876.52 97
3876.66 98
3876.80 99
3876.94 100
3877.09 101
3877.23 103
3877.37 105
3877.51 106
3877.66 104
3877.80 99
3877.94 89
3878.09 76
3878.23 60
3878.37 45
3878.51 33
3878.66 26
3878.80 24
3878.94 29
3879.08 37
3879.23 47
3879.37 56
3879.51 62
3879.66 63
3879.80 60
3879.94 54
3880.08 45
3880.23 37
3880.37 31
3880.51 29
3880.66 30
3880.80 35
3880.94 41
3881.08 47
3881.23 51
3881.37 51
3881.51 47
3881.66 40
3881.80 31
3881.94 22
3882.08 15
3882.23 10
3882.37 9
3882.51 11
3882.66 15
3882.80 20
3882.94 25
3883.08 29
3883.23 30
3883.37 29
3883.51 25
3883.66 18
3883.80 10
3883.94 0
3884.08 0
3884.23 0
3884.37 0
3884.51 0
3884.66 0
3884.80 0
3884.94 0
3885.08 4
3885.23 13
3885.37 20
3885.51 24
3885.66 28
3885.80 32
3885.94 37
3886.08 46
3886.23 57
3886.37 72
3886.51 88
3886.66 105
3886.80 120
3886.94 133
3887.08 142
3887.23 147
3887.37 148
3887.51 147
3887.66 145
3887.80 142
3887.94 138
3888.09 135
3888.23 131
3888.37 128
3888.51 125
3888.66 122
3888.80 119
3888.94 117
3889.09 116
3889.23 114
3889.37 112
3889.51 109
3889.66 106
3889.80 104
3889.94 104
3890.09 106
3890.23 109
3890.37 114
3890.52 118
3890.66 122
3890.80 124
3890.94 126
3891.09 127
3891.23 128
3891.37 129
3891.52 129
3891.66 128
3891.80 124
3891.95 119
3892.09 113
3892.23 106
3892.37 101
3892.52 100
3892.66 102
3892.80 108
3892.95 115
3893.09 122
3893.23 126
3893.38 126
3893.52 122
3893.66 114
3893.81 104
3893.95 93
3894.09 82
3894.23 73
3894.38 65
3894.52 59
3894.66 55
3894.81 51
3894.95 47
3895.09 45
3895.24 43
3895.38 43
3895.52 45
3895.66 50
3895.81 58
3895.95 68
3896.09 79
3896.24 90
3896.38 98
3896.52 102
3896.67 101
3896.81 94
3896.95 85
3897.10 74
3897.24 66
3897.38 61
3897.53 62
3897.67 66
3897.81 74
3897.95 81
3898.10 88
3898.24 91
3898.38 91
3898.53 88
3898.67 83
3898.81 78
3898.96 73
3899.10 68
3899.24 62
3899.39 56
3899.53 50
3899.67 43
3899.82 36
3899.96 27
3900.10 18
3900.24 8
3900.39 0
3900.53 0
3900.67 0
3900.82 0
3900.96 0
3901.10 0
3901.25 0
3901.39 3
3901.53 8
3901.68 11
3901.82 11
3901.96 10
3902.11 7
3902.25 5
3902.39 4
3902.54 2
3902.68 2
3902.82 4
3902.97 8
3903.11 15
3903.25 26
3903.40 40
3903.54 56
3903.68 72
3903.83 85
3903.97 95
3904.11 101
3904.25 103
3904.40 104
3904.54 104
3904.68 106
3904.83 109
3904.97 115
3905.11 122
3905.26 129
3905.40 134
3905.54 137
3905.69 136
3905.83 130
3905.97 122
3906.12 110
3906.26 96
3906.40 80
3906.55 64
3906.69 48
3906.83 33
3906.98 18
3907.12 5
3907.26 0
3907.41 0
3907.55 0
3907.69 0
3907.84 2
3907.98 13
3908.12 26
3908.27 39
3908.41 53
3908.55 68
3908.70 84
3908.84 101
3908.98 119
3909.13 138
3909.27 155
3909.41 170
3909.56 181
3909.70 187
3909.84 187
3909.99 182
3910.13 173
3910.27 159
3910.42 144
3910.56 128
3910.70 114
3910.85 101
3910.99 90
3911.13 80
3911.28 71
3911.42 62
3911.56 54
3911.71 46
3911.85 38
3911.99 32
3912.14 28
3912.28 25
3912.42 24
3912.57 23
3912.71 24
3912.85 25
3913.00 26
3913.14 26
3913.28 26
3913.43 25
3913.57 24
3913.71 24
3913.86 26
3914.00 30
3914.14 37
3914.29 45
3914.43 55
3914.57 64
3914.72 71
3914.86 75
3915.01 75
3915.15 71
3915.29 64
3915.44 56
3915.58 48
3915.72 42
3915.87 40
3916.01 42
3916.15 49
3916.30 58
3916.44 70
3916.58 81
3916.73 93
3916.87 103
3917.01 112
3917.16 119
3917.30 126
3917.44 130
3917.59 132
3917.73 131
3917.87 126
3918.02 117
3918.16 106
3918.31 92
3918.45 77
3918.59 62
3918.74 50
3918.88 40
3919.02 32
3919.17 28
3919.31 26
3919.45 27
3919.60 28
3919.74 31
3919.88 35
3920.03 39
3920.17 44
3920.31 50
3920.46 57
3920.60 65
3920.74 74
3920.89 83
3921.03 92
3921.18 101
3921.32 109
3921.46 117
3921.61 123
3921.75 129
3921.89 133
3922.04 133
3922.18 130
3922.32 122
3922.47 111
3922.61 98
3922.75 84
3922.90 72
3923.04 62
3923.19 55
3923.33 51
3923.47 48
3923.62 46
3923.76 43
3923.90 39
3924.05 32
3924.19 25
3924.33 16
3924.48 7
3924.62 0
3924.77 0
3924.91 0
3925.05 0
3925.20 0
3925.34 0
3925.48 0
3925.63 0
3925.77 0
3925.91 11
3926.06 25
3926.20 40
3926.35 52
3926.49 62
3926.63 67
3926.78 69
3926.92 67
3927.06 65
3927.21 64
3927.35 67
3927.49 76
3927.64 90
3927.78 110
3927.93 134
3928.07 158
3928.21 181
3928.36 201
3928.50 215
3928.64 222
3928.79 224
3928.93 219
3929.07 210
3929.22 197
3929.36 181
3929.51 162
3929.65 141
3929.79 119
3929.94 97
3930.08 76
3930.22 55
3930.37 37
3930.51 22
3930.66 10
3930.80 2
3930.94 0
3931.09 0
3931.23 0
3931.37 5
3931.52 12
3931.66 20
3931.81 27
3931.95 33
3932.09 37
3932.24 40
3932.38 42
3932.52 45
3932.67 50
3932.81 57
3932.96 66
3933.10 75
3933.24 83
3933.39 88
3933.53 89
3933.67 88
3933.82 86
3933.96 83
3934.11 81
3934.25 82
3934.39 83
3934.54 84
3934.68 83
3934.82 80
3934.97 74
3935.11 66
3935.26 57
3935.40 47
3935.54 38
3935.69 29
3935.83 22
3935.98 17
3936.12 12
3936.26 10
3936.41 8
3936.55 7
3936.69 8
3936.84 9
3936.98 10
3937.13 10
3937.27 10
3937.41 8
3937.56 5
3937.70 1
3937.85 0
3937.99 0
3938.13 0
3938.28 0
3938.42 0
3938.56 0
3938.71 0
3938.85 8
3939.00 20
3939.14 34
3939.28 48
3939.43 62
3939.57 74
3939.72 82
3939.86 86
3940.00 85
3940.15 80
3940.29 70
3940.44 58
3940.58 45
3940.72 35
3940.87 27
3941.01 25
3941.15 26
3941.30 31
3941.44 36
3941.59 41
3941.73 45
3941.87 47
3942.02 48
3942.16 50
3942.31 54
3942.45 62
3942.59 73
3942.74 85
3942.88 98
3943.03 108
3943.17 113
3943.31 115
3943.46 112
3943.60 107
3943.75 100
3943.89 95
3944.03 92
3944.18 91
3944.32 90
3944.47 89
3944.61 87
3944.75 84
3944.90 81
3945.04 78
3945.19 76
3945.33 75
3945.47 73
3945.62 70
3945.76 64
3945.91 55
3946.05 44
3946.19 33
3946.34 25
3946.48 20
3946.63 21
3946.77 26
3946.91 34
3947.06 43
3947.20 52
3947.35 59
3947.49 64
3947.63 67
3947.78 69
3947.92 72
3948.07 76
3948.21 83
3948.35 92
3948.50 101
3948.64 108
3948.79 111
3948.93 110
3949.07 103
3949.22 93
3949.36 80
3949.51 69
3949.65 59
3949.79 51
3949.94 46
3950.08 44
3950.23 42
3950.37 41
3950.52 40
3950.66 39
3950.80 37
3950.95 35
3951.09 35
3951.24 34
3951.38 35
3951.52 37
3951.67 40
3951.81 43
3951.96 45
3952.10 48
3952.24 49
3952.39 51
3952.53 52
3952.68 55
3952.82 58
3952.96 63
3953.11 67
3953.25 70
3953.40 73
3953.54 74
3953.69 75
3953.83 75
3953.97 76
3954.12 76
3954.26 77
3954.41 76
3954.55 73
3954.69 68
3954.84 61
3954.98 53
3955.13 46
3955.27 41
3955.42 38
3955.56 38
3955.70 40
3955.85 41
3955.99 41
3956.14 39
3956.28 38
3956.42 37
3956.57 38
3956.71 42
3956.86 49
3957.00 59
3957.15 71
3957.29 83
3957.43 95
3957.58 107
3957.72 117
3957.87 124
3958.01 129
3958.16 130
3958.30 129
3958.44 124
3958.59 118
3958.73 112
3958.88 108
3959.02 104
3959.17 102
3959.31 99
3959.45 96
3959.60 92
3959.74 87
3959.89 81
3960.03 75
3960.17 72
3960.32 73
3960.46 77
3960.61 86
3960.75 97
3960.90 111
3961.04 126
3961.18 141
3961.33 153
3961.47 161
3961.62 166
3961.76 167
3961.91 164
3962.05 159
3962.19 152
3962.34 145
3962.48 140
3962.63 136
3962.77 134
3962.92 134
3963.06 135
3963.21 137
3963.35 139
3963.49 141
3963.64 142
3963.78 143
3963.93 143
3964.07 140
3964.22 133
3964.36 122
3964.50 107
3964.65 88
3964.79 68
3964.94 48
3965.08 30
3965.23 17
3965.37 7
3965.51 2
3965.66 0
3965.80 0
3965.95 0
3966.09 0
3966.24 1
3966.38 6
3966.53 15
3966.67 27
3966.81 41
3966.96 55
3967.10 68
3967.25 77
3967.39 82
3967.54 82
3967.68 81
3967.82 78
3967.97 75
3968.11 73
3968.26 70
3968.40 67
3968.55 62
3968.69 53
3968.84 43
3968.98 31
3969.12 19
3969.27 8
3969.41 0
3969.56 0
3969.70 0
3969.85 0
3969.99 0
3970.14 1
3970.28 8
3970.42 16
3970.57 25
3970.71 33
3970.86 39
3971.00 42
3971.15 42
3971.29 40
3971.44 34
3971.58 26
3971.72 18
3971.87 11
3972.01 5
3972.16 0
3972.30 0
3972.45 0
3972.59 0
3972.74 0
3972.88 0
3973.03 0
3973.17 0
3973.31 0
3973.46 0
3973.60 12
3973.75 26
3973.89 40
3974.04 51
3974.18 59
3974.33 64
3974.47 67
3974.61 69
3974.76 73
3974.90 79
3975.05 86
3975.19 92
3975.34 96
3975.48 95
3975.63 90
3975.77 81
3975.92 70
3976.06 60
3976.20 52
3976.35 48
3976.49 48
3976.64 50
3976.78 53
3976.93 57
3977.07 60
3977.22 64
3977.36 68
3977.51 73
3977.65 79
3977.79 84
3977.94 87
3978.08 87
3978.23 85
3978.37 83
3978.52 82
3978.66 85
3978.81 93
3978.95 105
3979.10 118
3979.24 131
3979.39 140
3979.53 143
3979.67 141
3979.82 134
3979.96 126
3980.11 119
3980.25 115
3980.40 112
3980.54 112
3980.69 111
3980.83 109
3980.98 104
3981.12 96
3981.27 86
3981.41 76
3981.56 68
3981.70 62
3981.84 60
3981.99 62
3982.13 68
3982.28 76
3982.42 86
3982.57 97
3982.71 106
3982.86 113
3983.00 116
3983.15 116
3983.29 113
3983.44 106
3983.58 96
3983.73 86
3983.87 76
3984.01 67
3984.16 61
3984.30 58
3984.45 58
3984.59 60
3984.74 61
3984.88 62
3985.03 60
3985.17 56
3985.32 50
3985.46 45
3985.61 42
3985.75 43
3985.90 48
3986.04 57
3986.19 70
3986.33 84
3986.47 97
3986.62 108
3986.76 117
3986.91 123
3987.05 128
3987.20 131
3987.34 135
3987.49 139
3987.63 141
3987.78 142
3987.92 140
3988.07 135
3988.21 128
3988.36 119
3988.50 110
3988.65 101
3988.79 93
3988.94 85
3989.08 78
3989.23 71
3989.37 62
3989.52 53
3989.66 44
3989.80 37
3989.95 31
3990.09 28
3990.24 27
3990.38 29
3990.53 32
3990.67 37
3990.82 42
3990.96 48
3991.11 55
3991.25 62
3991.40 70
3991.54 77
3991.69 84
3991.83 91
3991.98 96
3992.12 102
3992.27 109
3992.41 118
3992.56 129
3992.70 143
3992.85 158
3992.99 174
3993.14 188
3993.28 197
3993.43 200
3993.57 195
3993.72 182
3993.86 163
3994.01 141
3994.15 118
3994.29 98
3994.44 83
3994.58 74
3994.73 69
3994.87 68
3995.02 69
3995.16 70
3995.31 68
3995.45 63
3995.60 56
3995.74 49
3995.89 42
3996.03 39
3996.18 40
3996.32 46
3996.47 55
3996.61 66
3996.76 77
3996.90 87
3997.05 94
3997.19 100
3997.34 104
3997.48 109
3997.63 115
3997.77 124
3997.92 134
3998.06 146
3998.21 158
3998.35 168
3998.50 176
3998.64 181
3998.79 183
3998.93 181
3999.08 176
3999.22 169
3999.37 160
3999.51 149
3999.66 137
3999.80 127
3999.95 117
4000.09 110
4000.24 107
4000.38 107
4000.53 111
4000.67 119
4000.82 129
4000.96 143
4001.11 158
4001.25 175
4001.40 192
4001.54 208
4001.69 222
4001.83 232
4001.98 236
4002.12 235
4002.27 229
4002.41 220
4002.56 210
4002.70 199
4002.85 191
4002.99 184
4003.14 180
4003.28 177
4003.43 173
4003.57 166
4003.72 156
4003.86 143
4004.01 128
4004.15 113
4004.30 100
4004.44 91
4004.59 89
4004.73 92
4004.88 99
4005.02 106
4005.17 110
4005.31 109
4005.46 102
4005.60 90
4005.75 76
4005.89 62
4006.04 51
4006.18 43
4006.33 39
4006.47 37
4006.62 36
4006.76 33
4006.91 28
4007.06 20
4007.20 8
4007.35 0
4007.49 0
4007.64 0
4007.78 0
4007.93 0
4008.07 0
4008.22 0
4008.36 0
4008.51 16
4008.65 37
4008.80 58
4008.94 78
4009.09 95
4009.23 110
4009.38 124
4009.52 137
4009.67 151
4009.81 165
4009.96 180
4010.10 196
4010.25 209
4010.39 221
4010.54 228
4010.68 231
4010.83 227
4010.97 218
4011.12 204
4011.26 185
4011.41 165
4011.55 144
4011.70 126
4011.85 111
4011.99 100
4012.14 91
4012.28 85
4012.43 80
4012.57 76
4012.72 72
4012.86 69
4013.01 67
4013.15 68
4013.30 71
4013.44 77
4013.59 86
4013.73 97
4013.88 110
4014.02 124
4014.17 136
4014.31 147
4014.46 155
4014.60 160
4014.75 162
4014.90 163
4015.04 164
4015.19 166
4015.33 172
4015.48 181
4015.62 193
4015.77 206
4015.91 219
4016.06 231
4016.20 240
4016.35 246
4016.49 249
4016.64 250
4016.78 248
4016.93 246
4017.07 242
4017.22 239
4017.37 239
4017.51 242
4017.66 248
4017.80 259
4017.95 274
4018.09 289
4018.24 302
4018.38 310
4018.53 312
4018.67 306
4018.82 293
4018.96 275
4019.11 254
4019.25 234
4019.40 216
4019.54 202
4019.69 191
4019.84 183
4019.98 177
4020.13 170
4020.27 162
4020.42 154
4020.56 146
4020.71 140
4020.85 137
4021.00 139
4021.14 144
4021.29 153
4021.43 162
4021.58 169
4021.73 173
4021.87 171
4022.02 167
4022.16 161
4022.31 155
4022.45 152
4022.60 152
4022.74 156
4022.89 161
4023.03 168
4023.18 173
4023.32 179
4023.47 183
4023.62 186
4023.76 187
4023.91 187
4024.05 184
4024.20 178
4024.34 170
4024.49 161
4024.63 153
4024.78 146
4024.92 143
4025.07 143
4025.22 145
4025.36 149
4025.51 153
4025.65 155
4025.80 156
4025.94 156
4026.09 155
4026.23 155
4026.38 156
4026.52 160
4026.67 165
4026.82 172
4026.96 179
4027.11 184
4027.25 186
4027.40 185
4027.54 180
4027.69 173
4027.83 164
4027.98 155
4028.12 147
4028.27 141
4028.42 135
4028.56 130
4028.71 126
4028.85 123
4029.00 120
4029.14 118
4029.29 118
4029.43 121
4029.58 126
4029.73 133
4029.87 143
4030.02 154
4030.16 165
4030.31 175
4030.45 184
4030.60 190
4030.74 193
4030.89 193
4031.04 193
4031.18 193
4031.33 195
4031.47 198
4031.62 203
4031.76 208
4031.91 210
4032.05 209
4032.20 205
4032.35 196
4032.49 185
4032.64 171
4032.78 155
4032.93 137
4033.07 116
4033.22 91
4033.36 64
4033.51 37
4033.66 12
4033.80 0
4033.95 0
4034.09 0
4034.24 0
4034.38 0
4034.53 0
4034.67 0
4034.82 0
4034.97 3
4035.11 14
4035.26 26
4035.40 38
4035.55 49
4035.69 58
4035.84 64
4035.99 67
4036.13 69
4036.28 70
4036.42 71
4036.57 72
4036.71 73
4036.86 74
4037.01 72
4037.15 68
4037.30 62
4037.44 56
4037.59 51
4037.73 49
4037.88 53
4038.02 62
4038.17 76
4038.32 94
4038.46 113
4038.61 132
4038.75 148
4038.90 161
4039.04 172
4039.19 180
4039.34 188
4039.48 195
4039.63 202
4039.77 208
4039.92 213
4040.06 216
4040.21 215
4040.36 210
4040.50 202
4040.65 192
4040.79 181
4040.94 173
4041.08 169
4041.23 169
4041.38 173
4041.52 182
4041.67 193
4041.81 205
4041.96 215
4042.10 223
4042.25 229
4042.40 233
4042.54 235
4042.69 236
4042.83 235
4042.98 233
4043.13 230
4043.27 224
4043.42 215
4043.56 204
4043.71 190
4043.85 175
4044.00 160
4044.15 148
4044.29 139
4044.44 135
4044.58 136
4044.73 139
4044.87 143
4045.02 145
4045.17 145
4045.31 142
4045.46 137
4045.60 132
4045.75 127
4045.90 125
4046.04 126
4046.19 129
4046.33 133
4046.48 138
4046.62 142
4046.77 146
4046.92 147
4047.06 146
4047.21 142
4047.35 137
4047.50 130
4047.65 124
4047.79 120
4047.94 120
4048.08 124
4048.23 132
4048.37 143
4048.52 156
4048.67 170
4048.81 183
4048.96 194
4049.10 205
4049.25 215
4049.40 223
4049.54 229
4049.69 233
4049.83 233
4049.98 228
4050.13 220
4050.27 209
4050.42 196
4050.56 184
4050.71 173
4050.85 163
4051.00 155
4051.15 147
4051.29 138
4051.44 128
4051.58 116
4051.73 104
4051.88 93
4052.02 84
4052.17 81
4052.31 82
4052.46 88
4052.61 97
4052.75 108
4052.90 118
4053.04 127
4053.19 135
4053.34 141
4053.48 147
4053.63 155
4053.77 165
4053.92 177
4054.07 192
4054.21 208
4054.36 224
4054.50 240
4054.65 254
4054.80 267
4054.94 280
4055.09 294
4055.23 310
4055.38 326
4055.53 343
4055.67 357
4055.82 367
4055.96 371
4056.11 369
4056.26 361
4056.40 351
4056.55 341
4056.69 334
4056.84 332
4056.99 334
4057.13 341
4057.28 349
4057.42 356
4057.57 362
4057.72 367
4057.86 371
4058.01 377
4058.15 385
4058.30 395
4058.45 407
4058.59 417
4058.74 423
4058.88 422
4059.03 413
4059.18 396
4059.32 374
4059.47 347
4059.61 320
4059.76 294
4059.91 274
4060.05 259
4060.20 251
4060.34 250
4060.49 253
4060.64 260
4060.78 268
4060.93 276
4061.07 283
4061.22 287
4061.37 290
4061.51 292
4061.66 291
4061.81 289
4061.95 285
4062.10 278
4062.24 269
4062.39 256
4062.54 241
4062.68 224
4062.83 205
4062.97 186
4063.12 168
4063.27 150
4063.41 135
4063.56 123
4063.70 115
4063.85 112
4064.00 113
4064.14 119
4064.29 129
4064.44 142
4064.58 156
4064.73 170
4064.87 182
4065.02 191
4065.17 196
4065.31 197
4065.46 194
4065.60 189
4065.75 184
4065.90 179
4066.04 176
4066.19 174
4066.34 175
4066.48 178
4066.63 183
4066.77 190
4066.92 198
4067.07 206
4067.21 214
4067.36 219
4067.51 221
4067.65 219
4067.80 212
4067.94 201
4068.09 188
4068.24 176
4068.38 165
4068.53 159
4068.68 157
4068.82 161
4068.97 167
4069.11 175
4069.26 181
4069.41 184
4069.55 182
4069.70 176
4069.85 166
4069.99 154
4070.14 141
4070.28 129
4070.43 119
4070.58 110
4070.72 102
4070.87 93
4071.02 83
4071.16 71
4071.31 56
4071.45 40
4071.60 25
4071.75 12
4071.89 4
4072.04 2
4072.19 7
4072.33 20
4072.48 37
4072.62 58
4072.77 78
4072.92 94
4073.06 105
4073.21 110
4073.36 109
4073.50 105
4073.65 100
4073.79 97
4073.94 97
4074.09 100
4074.23 108
4074.38 117
4074.53 127
4074.67 136
4074.82 144
4074.97 150
4075.11 154
4075.26 158
4075.40 162
4075.55 166
4075.70 171
4075.84 175
4075.99 178
4076.14 178
4076.28 175
4076.43 170
4076.58 163
4076.72 154
4076.87 146
4077.01 138
4077.16 132
4077.31 126
4077.45 121
4077.60 117
4077.75 114
4077.89 112
4078.04 111
4078.19 112
4078.33 116
4078.48 120
4078.63 125
4078.77 128
4078.92 128
4079.06 125
4079.21 121
4079.36 117
4079.50 115
4079.65 116
4079.80 121
4079.94 128
4080.09 134
4080.24 136
4080.38 134
4080.53 126
4080.68 114
4080.82 101
4080.97 89
4081.11 81
4081.26 78
4081.41 80
4081.55 84
4081.70 90
4081.85 97
4081.99 103
4082.14 108
4082.29 112
4082.43 114
4082.58 114
4082.73 111
4082.87 105
4083.02 97
4083.16 89
4083.31 82
4083.46 76
4083.60 71
4083.75 67
4083.90 64
4084.04 60
4084.19 55
4084.34 50
4084.48 44
4084.63 38
4084.78 32
4084.92 26
4085.07 18
4085.22 10
4085.36 2
4085.51 0
4085.66 0
4085.80 0
4085.95 0
4086.10 0
4086.24 3
4086.39 13
4086.53 22
4086.68 29
4086.83 33
4086.97 33
4087.12 28
4087.27 19
4087.41 7
4087.56 0
4087.71 0
4087.85 0
4088.00 0
4088.15 0
4088.29 0
4088.44 0
4088.59 0
4088.73 12
4088.88 29
4089.03 45
4089.17 60
4089.32 72
4089.47 80
4089.61 83
4089.76 81
4089.91 74
4090.05 64
4090.20 52
4090.35 41
4090.49 33
4090.64 29
4090.79 30
4090.93 37
4091.08 47
4091.23 61
4091.37 77
4091.52 93
4091.67 111
4091.81 131
4091.96 151
4092.11 170
4092.25 188
4092.40 201
4092.55 209
4092.69 211
4092.84 208
4092.99 202
4093.13 197
4093.28 197
4093.43 206
4093.57 224
4093.72 252
4093.87 289
4094.01 331
4094.16 375
4094.31 415
4094.45 449
4094.60 475
4094.75 493
4094.89 507
4095.04 517
4095.19 526
4095.33 538
4095.48 553
4095.63 571
4095.77 591
4095.92 611
4096.07 629
4096.21 642
4096.36 650
4096.51 650
4096.65 644
4096.80 633
4096.95 620
4097.09 609
4097.24 601
4097.39 600
4097.53 606
4097.68 617
4097.83 631
4097.97 645
4098.12 656
4098.27 662
4098.41 661
4098.56 654
4098.71 642
4098.85 627
4099.00 611
4099.15 596
4099.29 583
4099.44 574
4099.59 568
4099.74 564
4099.88 562
4100.03 558
4100.18 552
4100.32 543
4100.47 530
4100.62 513
4100.76 493
4100.91 474
4101.06 455
4101.20 437
4101.35 420
4101.50 406
4101.64 392
4101.79 378
4101.94 365
4102.08 351
4102.23 337
4102.38 323
4102.52 309
4102.67 295
4102.82 283
4102.97 271
4103.11 261
4103.26 253
4103.41 248
4103.55 243
4103.70 239
4103.85 233
4103.99 226
4104.14 217
4104.29 208
4104.43 201
4104.58 198
4104.73 201
4104.87 210
4105.02 223
4105.17 237
4105.32 249
4105.46 257
4105.61 260
4105.76 260
4105.90 258
4106.05 255
4106.20 253
4106.34 251
4106.49 249
4106.64 247
4106.78 243
4106.93 237
4107.08 230
4107.22 223
4107.37 216
4107.52 210
4107.67 205
4107.81 200
4107.96 197
4108.11 194
4108.25 190
4108.40 185
4108.55 178
4108.69 170
4108.84 159
4108.99 148
4109.14 136
4109.28 126
4109.43 118
4109.58 112
4109.72 107
4109.87 102
4110.02 96
4110.16 87
4110.31 76
4110.46 62
4110.60 49
4110.75 36
4110.90 26
4111.05 19
4111.19 15
4111.34 12
4111.49 8
4111.63 3
4111.78 0
4111.93 0
4112.07 0
4112.22 0
4112.37 0
4112.52 0
4112.66 0
4112.81 1
4112.96 14
4113.10 26
4113.25 36
4113.40 45
4113.55 50
4113.69 53
4113.84 54
4113.99 55
4114.13 55
4114.28 56
4114.43 58
4114.57 60
4114.72 63
4114.87 65
4115.02 67
4115.16 70
4115.31 74
4115.46 79
4115.60 86
4115.75 95
4115.90 103
4116.04 110
4116.19 113
4116.34 111
4116.49 103
4116.63 92
4116.78 79
4116.93 66
4117.07 58
4117.22 55
4117.37 58
4117.52 65
4117.66 75
4117.81 85
4117.96 93
4118.10 97
4118.25 96
4118.40 92
4118.55 85
4118.69 76
4118.84 67
4118.99 56
4119.13 45
4119.28 32
4119.43 20
4119.58 8
4119.72 0
4119.87 0
4120.02 0
4120.16 3
4120.31 15
4120.46 28
4120.61 42
4120.75 52
4120.90 57
4121.05 55
4121.19 47
4121.34 35
4121.49 19
4121.64 5
4121.78 0
4121.93 0
4122.08 0
4122.22 0
4122.37 5
4122.52 17
4122.67 28
4122.81 38
4122.96 44
4123.11 46
4123.26 44
4123.40 38
4123.55 28
4123.70 16
4123.84 4
4123.99 0
4124.14 0
4124.29 0
4124.43 0
4124.58 0
4124.73 0
4124.87 0
4125.02 0
4125.17 7
4125.32 13
4125.46 19
4125.61 24
4125.76 28
4125.91 31
4126.05 33
4126.20 34
4126.35 34
4126.49 33
4126.64 31
4126.79 29
4126.94 27
4127.08 24
4127.23 21
4127.38 17
4127.53 14
4127.67 10
4127.82 6
4127.97 3
4128.11 2
4128.26 1
4128.41 3
4128.56 7
4128.70 14
4128.85 23
4129.00 34
4129.15 48
4129.29 61
4129.44 75
4129.59 87
4129.73 97
4129.88 103
4130.03 106
4130.18 104
4130.32 99
4130.47 90
4130.62 79
4130.77 68
4130.91 58
4131.06 52
4131.21 51
4131.36 54
4131.50 60
4131.65 70
4131.80 80
4131.95 91
4132.09 101
4132.24 111
4132.39 121
4132.53 130
4132.68 140
4132.83 150
4132.98 159
4133.12 166
4133.27 172
4133.42 177
4133.57 181
4133.71 185
4133.86 189
4134.01 194
4134.16 199
4134.30 202
4134.45 203
4134.60 199
4134.75 189
4134.89 174
4135.04 152
4135.19 127
4135.34 102
4135.48 78
4135.63 59
4135.78 44
4135.92 34
4136.07 29
4136.22 25
4136.37 23
4136.51 22
4136.66 21
4136.81 22
4136.96 25
4137.10 29
4137.25 34
4137.40 38
4137.55 41
4137.69 40
4137.84 37
4137.99 32
4138.14 28
4138.28 26
4138.43 28
4138.58 34
4138.73 45
4138.87 58
4139.02 74
4139.17 89
4139.32 105
4139.46 120
4139.61 133
4139.76 145
4139.91 155
4140.05 162
4140.20 166
4140.35 165
4140.50 161
4140.64 154
4140.79 146
4140.94 139
4141.09 134
4141.23 131
4141.38 131
4141.53 132
4141.68 132
4141.82 130
4141.97 125
4142.12 116
4142.27 104
4142.41 93
4142.56 86
4142.71 84
4142.86 88
4143.00 97
4143.15 109
4143.30 122
4143.45 131
4143.60 135
4143.74 133
4143.89 126
4144.04 117
4144.19 106
4144.33 96
4144.48 88
4144.63 83
4144.78 83
4144.92 86
4145.07 94
4145.22 106
4145.37 121
4145.51 140
4145.66 161
4145.81 183
4145.96 206
4146.10 226
4146.25 245
4146.40 261
4146.55 275
4146.69 287
4146.84 300
4146.99 314
4147.14 331
4147.29 349
4147.43 369
4147.58 389
4147.73 409
4147.88 427
4148.02 442
4148.17 457
4148.32 472
4148.47 487
4148.61 502
4148.76 517
4148.91 532
4149.06 546
4149.20 562
4149.35 579
4149.50 599
4149.65 621
4149.80 645
4149.94 667
4150.09 685
4150.24 698
4150.39 704
4150.53 703
4150.68 699
4150.83 692
4150.98 686
4151.12 680
4151.27 673
4151.42 664
4151.57 652
4151.72 637
4151.86 618
4152.01 597
4152.16 576
4152.31 556
4152.45 539
4152.60 525
4152.75 514
4152.90 505
4153.05 497
4153.19 490
4153.34 482
4153.49 473
4153.64 464
4153.78 455
4153.93 445
4154.08 436
4154.23 427
4154.37 419
4154.52 411
4154.67 402
4154.82 392
4154.97 380
4155.11 368
4155.26 354
4155.41 341
4155.56 330
4155.70 322
4155.85 316
4156.00 314
4156.15 315
4156.30 317
4156.44 321
4156.59 327
4156.74 333
4156.89 340
4157.04 348
4157.18 354
4157.33 359
4157.48 361
4157.63 360
4157.77 357
4157.92 352
4158.07 346
4158.22 339
4158.37 332
4158.51 323
4158.66 311
4158.81 296
4158.96 277
4159.10 253
4159.25 226
4159.40 197
4159.55 168
4159.70 139
4159.84 113
4159.99 91
4160.14 73
4160.29 60
4160.44 51
4160.58 45
4160.73 41
4160.88 40
4161.03 38
4161.17 36
4161.32 33
4161.47 27
4161.62 20
4161.77 12
4161.91 3
4162.06 0
4162.21 0
4162.36 0
4162.51 0
4162.65 0
4162.80 0
4162.95 0
4163.10 2
4163.25 9
4163.39 14
4163.54 17
4163.69 18
4163.84 19
4163.99 21
4164.13 24
4164.28 28
4164.43 32
4164.58 35
4164.72 36
4164.87 33
4165.02 27
4165.17 18
4165.32 9
4165.46 2
4165.61 0
4165.76 0
4165.91 0
4166.06 0
4166.20 1
4166.35 1
4166.50 0
4166.65 0
4166.80 0
4166.94 0
4167.09 0
4167.24 4
4167.39 19
4167.54 39
4167.68 59
4167.83 79
4167.98 95
4168.13 106
4168.28 113
4168.42 115
4168.57 116
4168.72 114
4168.87 112
4169.02 107
4169.16 99
4169.31 86
4169.46 70
4169.61 52
4169.76 33
4169.90 17
4170.05 7
4170.20 5
4170.35 10
4170.50 21
4170.64 36
4170.79 53
4170.94 69
4171.09 83
4171.24 95
4171.39 105
4171.53 113
4171.68 119
4171.83 123
4171.98 124
4172.13 121
4172.27 114
4172.42 103
4172.57 88
4172.72 73
4172.87 58
4173.01 46
4173.16 38
4173.31 34
4173.46 35
4173.61 41
4173.75 51
4173.90 64
4174.05 79
4174.20 95
4174.35 110
4174.50 123
4174.64 133
4174.79 140
4174.94 144
4175.09 146
4175.24 145
4175.38 142
4175.53 136
4175.68 129
4175.83 121
4175.98 111
4176.12 100
4176.27 90
4176.42 81
4176.57 75
4176.72 73
4176.87 74
4177.01 80
4177.16 91
4177.31 104
4177.46 119
4177.61 133
4177.75 146
4177.90 156
4178.05 163
4178.20 167
4178.35 168
4178.50 166
4178.64 163
4178.79 158
4178.94 151
4179.09 142
4179.24 131
4179.38 118
4179.53 105
4179.68 92
4179.83 82
4179.98 75
4180.13 73
4180.27 77
4180.42 86
4180.57 99
4180.72 115
4180.87 131
4181.02 147
4181.16 160
4181.31 170
4181.46 178
4181.61 186
4181.76 193
4181.90 200
4182.05 208
4182.20 216
4182.35 222
4182.50 226
4182.65 228
4182.79 229
4182.94 230
4183.09 233
4183.24 239
4183.39 248
4183.54 259
4183.68 272
4183.83 285
4183.98 298
4184.13 310
4184.28 322
4184.43 334
4184.57 346
4184.72 355
4184.87 362
4185.02 364
4185.17 360
4185.32 351
4185.46 339
4185.61 325
4185.76 312
4185.91 300
4186.06 291
4186.21 285
4186.35 281
4186.50 278
4186.65 278
4186.80 280
4186.95 285
4187.10 292
4187.24 301
4187.39 309
4187.54 315
4187.69 317
4187.84 315
4187.99 309
4188.13 299
4188.28 286
4188.43 273
4188.58 260
4188.73 247
4188.88 235
4189.02 225
4189.17 215
4189.32 207
4189.47 201
4189.62 198
4189.77 199
4189.91 204
4190.06 211
4190.21 219
4190.36 226
4190.51 230
4190.66 228
4190.80 221
4190.95 210
4191.10 196
4191.25 181
4191.40 166
4191.55 153
4191.70 141
4191.84 129
4191.99 117
4192.14 105
4192.29 94
4192.44 83
4192.59 75
4192.73 70
4192.88 69
4193.03 72
4193.18 78
4193.33 85
4193.48 92
4193.62 97
4193.77 100
4193.92 101
4194.07 99
4194.22 96
4194.37 91
4194.52 86
4194.66 81
4194.81 74
4194.96 66
4195.11 57
4195.26 47
4195.41 38
4195.56 30
4195.70 23
4195.85 18
4196.00 13
4196.15 9
4196.30 6
4196.45 4
4196.59 3
4196.74 4
4196.89 6
4197.04 10
4197.19 14
4197.34 19
4197.49 22
4197.63 25
4197.78 27
4197.93 27
4198.08 27
4198.23 26
4198.38 27
4198.53 30
4198.67 34
4198.82 41
4198.97 50
4199.12 59
4199.27 67
4199.42 74
4199.57 78
4199.71 79
4199.86 77
4200.01 72
4200.16 64
4200.31 54
4200.46 42
4200.61 26
4200.75 10
4200.90 0
4201.05 0
4201.20 0
4201.35 0
4201.50 0
4201.65 0
4201.79 0
4201.94 0
4202.09 10
4202.24 22
4202.39 31
4202.54 38
4202.69 42
4202.83 42
4202.98 40
4203.13 35
4203.28 26
4203.43 16
4203.58 7
4203.73 0
4203.87 0
4204.02 4
4204.17 15
4204.32 30
4204.47 45
4204.62 58
4204.77 67
4204.92 70
4205.06 69
4205.21 65
4205.36 61
4205.51 60
4205.66 63
4205.81 70
4205.96 82
4206.10 96
4206.25 112
4206.40 125
4206.55 134
4206.70 139
4206.85 138
4207.00 132
4207.15 124
4207.29 114
4207.44 104
4207.59 97
4207.74 93
4207.89 92
4208.04 93
4208.19 97
4208.34 101
4208.48 106
4208.63 112
4208.78 119
4208.93 128
4209.08 137
4209.23 148
4209.38 159
4209.53 172
4209.67 185
4209.82 201
4209.97 220
4210.12 243
4210.27 270
4210.42 301
4210.57 335
4210.72 370
4210.86 405
4211.01 438
4211.16 470
4211.31 500
4211.46 527
4211.61 551
4211.76 572
4211.91 590
4212.05 605
4212.20 617
4212.35 627
4212.50 637
4212.65 648
4212.80 659
4212.95 671
4213.10 684
4213.24 697
4213.39 709
4213.54 722
4213.69 734
4213.84 747
4213.99 763
4214.14 781
4214.29 802
4214.44 826
4214.58 849
4214.73 871
4214.88 889
4215.03 900
4215.18 903
4215.33 895
4215.48 878
4215.63 854
4215.77 826
4215.92 796
4216.07 768
4216.22 745
4216.37 729
4216.52 719
4216.67 716
4216.82 718
4216.97 721
4217.11 724
4217.26 724
4217.41 720
4217.56 711
4217.71 696
4217.86 677
4218.01 654
4218.16 628
4218.31 600
4218.45 571
4218.60 543
4218.75 516
4218.90 492
4219.05 473
4219.20 458
4219.35 448
4219.50 442
4219.65 435
4219.79 428
4219.94 418
4220.09 407
4220.24 393
4220.39 380
4220.54 367
4220.69 358
4220.84 350
4220.99 343
4221.14 336
4221.28 326
4221.43 313
4221.58 298
4221.73 283
4221.88 268
4222.03 255
4222.18 244
4222.33 236
4222.48 228
4222.62 219
4222.77 209
4222.92 199
4223.07 191
4223.22 184
4223.37 181
4223.52 181
4223.67 184
4223.82 186
4223.97 188
4224.11 190
4224.26 192
4224.41 196
4224.56 203
4224.71 214
4224.86 227
4225.01 240
4225.16 250
4225.31 256
4225.46 256
4225.60 249
4225.75 238
4225.90 225
4226.05 212
4226.20 201
4226.35 192
4226.50 186
4226.65 181
4226.80 178
4226.95 174
4227.10 169
4227.24 163
4227.39 156
4227.54 151
4227.69 148
4227.84 148
4227.99 152
4228.14 157
4228.29 161
4228.44 164
4228.59 162
4228.74 157
4228.88 148
4229.03 138
4229.18 129
4229.33 124
4229.48 123
4229.63 126
4229.78 133
4229.93 141
4230.08 148
4230.23 153
4230.38 155
4230.52 154
4230.67 150
4230.82 143
4230.97 136
4231.12 129
4231.27 123
4231.42 118
4231.57 116
4231.72 114
4231.87 113
4232.02 110
4232.16 105
4232.31 98
4232.46 88
4232.61 76
4232.76 65
4232.91 55
4233.06 49
4233.21 45
4233.36 45
4233.51 46
4233.66 49
4233.81 51
4233.95 54
4234.10 56
4234.25 59
4234.40 63
4234.55 68
4234.70 76
4234.85 84
4235.00 93
4235.15 100
4235.30 104
4235.45 104
4235.60 100
4235.74 94
4235.89 86
4236.04 79
4236.19 75
4236.34 73
4236.49 76
4236.64 81
4236.79 88
4236.94 93
4237.09 95
4237.24 94
4237.39 88
4237.54 79
4237.68 67
4237.83 56
4237.98 47
4238.13 41
4238.28 37
4238.43 35
4238.58 33
4238.73 32
4238.88 30
4239.03 28
4239.18 26
4239.33 26
4239.48 29
4239.63 32
4239.77 35
4239.92 36
4240.07 34
4240.22 30
4240.37 23
4240.52 16
4240.67 9
4240.82 5
4240.97 4
4241.12 5
4241.27 8
4241.42 11
4241.57 14
4241.72 19
4241.86 25
4242.01 34
4242.16 47
4242.31 62
4242.46 78
4242.61 92
4242.76 101
4242.91 103
4243.06 99
4243.21 87
4243.36 71
4243.51 52
4243.66 31
4243.81 11
4243.96 0
4244.10 0
4244.25 0
4244.40 0
4244.55 0
4244.70 0
4244.85 0
4245.00 0
4245.15 8
4245.30 20
4245.45 32
4245.60 42
4245.75 52
4245.90 61
4246.05 68
4246.20 74
4246.35 76
4246.49 75
4246.64 72
4246.79 68
4246.94 67
4247.09 68
4247.24 74
4247.39 82
4247.54 92
4247.69 99
4247.84 104
4247.99 103
4248.14 96
4248.29 86
4248.44 74
4248.59 62
4248.74 53
4248.89 47
4249.03 46
4249.18 49
4249.33 54
4249.48 61
4249.63 67
4249.78 71
4249.93 73
4250.08 73
4250.23 71
4250.38 68
4250.53 65
4250.68 64
4250.83 65
4250.98 69
4251.13 75
4251.28 82
4251.43 90
4251.58 98
4251.72 106
4251.87 114
4252.02 121
4252.17 130
4252.32 138
4252.47 147
4252.62 156
4252.77 165
4252.92 174
4253.07 182
4253.22 190
4253.37 195
4253.52 199
4253.67 200
4253.82 199
4253.97 194
4254.12 188
4254.27 181
4254.42 174
4254.57 169
4254.72 164
4254.86 159
4255.01 153
4255.16 144
4255.31 132
4255.46 119
4255.61 108
4255.76 99
4255.91 94
4256.06 95
4256.21 98
4256.36 102
4256.51 105
4256.66 104
4256.81 100
4256.96 93
4257.11 83
4257.26 74
4257.41 66
4257.56 62
4257.71 62
4257.86 68
4258.01 79
4258.16 93
4258.30 110
4258.45 128
4258.60 144
4258.75 156
4258.90 164
4259.05 166
4259.20 163
4259.35 154
4259.50 141
4259.65 125
4259.80 108
4259.95 92
4260.10 80
4260.25 73
4260.40 72
4260.55 75
4260.70 83
4260.85 92
4261.00 101
4261.15 107
4261.30 111
4261.45 111
4261.60 108
4261.75 103
4261.90 98
4262.05 94
4262.20 94
4262.35 97
4262.49 105
4262.64 117
4262.79 131
4262.94 147
4263.09 162
4263.24 174
4263.39 184
4263.54 190
4263.69 195
4263.84 197
4263.99 200
4264.14 202
4264.29 205
4264.44 209
4264.59 213
4264.74 217
4264.89 221
4265.04 228
4265.19 236
4265.34 247
4265.49 258
4265.64 268
4265.79 276
4265.94 280
4266.09 278
4266.24 272
4266.39 262
4266.54 251
4266.69 241
4266.84 233
4266.99 226
4267.14 222
4267.29 218
4267.44 215
4267.59 212
4267.74 209
4267.88 209
4268.03 211
4268.18 217
4268.33 224
4268.48 231
4268.63 238
4268.78 242
4268.93 242
4269.08 239
4269.23 232
4269.38 223
4269.53 211
4269.68 198
4269.83 184
4269.98 169
4270.13 156
4270.28 146
4270.43 140
4270.58 139
4270.73 142
4270.88 150
4271.03 161
4271.18 171
4271.33 181
4271.48 189
4271.63 195
4271.78 200
4271.93 203
4272.08 205
4272.23 205
4272.38 202
4272.53 197
4272.68 188
4272.83 177
4272.98 164
4273.13 151
4273.28 138
4273.43 126
4273.58 115
4273.73 106
4273.88 98
4274.03 93
4274.18 91
4274.33 91
4274.48 92
4274.63 92
4274.78 91
4274.93 86
4275.08 78
4275.23 69
4275.38 58
4275.53 49
4275.68 43
4275.83 38
4275.98 36
4276.13 34
4276.28 31
4276.43 25
4276.58 16
4276.73 3
4276.88 0
4277.03 0
4277.18 0
4277.33 0
4277.48 0
4277.63 0
4277.78 0
4277.93 0
4278.08 9
4278.23 20
4278.38 28
4278.53 36
4278.68 42
4278.83 48
4278.98 53
4279.13 58
4279.28 61
4279.43 62
4279.58 60
4279.73 58
4279.88 54
4280.03 51
4280.18 50
4280.33 51
4280.48 54
4280.63 59
4280.78 65
4280.93 72
4281.08 78
4281.23 83
4281.38 88
4281.53 94
4281.68 100
4281.83 108
4281.98 116
4282.13 124
4282.28 128
4282.43 128
4282.58 122
4282.73 112
4282.88 97
4283.03 79
4283.18 61
4283.33 45
4283.48 33
4283.63 24
4283.78 19
4283.93 17
4284.08 18
4284.23 21
4284.38 25
4284.53 30
4284.68 36
4284.83 44
4284.98 55
4285.13 68
4285.28 85
4285.43 102
4285.58 121
4285.73 137
4285.88 150
4286.03 158
4286.18 161
4286.33 158
4286.48 153
4286.63 145
4286.78 140
4286.93 137
4287.08 138
4287.23 142
4287.38 150
4287.53 158
4287.68 166
4287.83 170
4287.98 169
4288.13 164
4288.28 155
4288.43 143
4288.58 130
4288.73 119
4288.88 110
4289.03 105
4289.18 104
4289.33 106
4289.48 111
4289.63 118
4289.78 123
4289.93 127
4290.08 127
4290.23 124
4290.38 119
4290.53 114
4290.68 109
4290.83 106
4290.98 106
4291.13 107
4291.28 107
4291.43 105
4291.58 100
4291.73 92
4291.88 83
4292.03 75
4292.18 70
4292.33 72
4292.48 78
4292.63 90
4292.78 105
4292.93 121
4293.08 134
4293.23 142
4293.38 146
4293.53 143
4293.68 136
4293.83 123
4293.99 106
4294.14 87
4294.29 68
4294.44 50
4294.59 37
4294.74 29
4294.89 27
4295.04 30
4295.19 36
4295.34 43
4295.49 48
4295.64 51
4295.79 51
4295.94 49
4296.09 47
4296.24 45
4296.39 44
4296.54 44
4296.69 43
4296.84 41
4296.99 39
4297.14 36
4297.29 32
4297.44 28
4297.59 26
4297.74 24
4297.89 21
4298.04 18
4298.19 14
4298.34 8
4298.49 0
4298.64 0
4298.79 0
4298.94 0
4299.09 0
4299.24 0
4299.40 0
4299.55 0
4299.70 6
4299.85 21
4300.00 36
4300.15 49
4300.30 61
4300.45 71
4300.60 80
4300.75 89
4300.90 98
4301.05 107
4301.20 117
4301.35 126
4301.50 134
4301.65 142
4301.80 149
4301.95 156
4302.10 164
4302.25 170
4302.40 175
4302.55 176
4302.70 173
4302.85 165
4303.00 153
4303.15 139
4303.30 125
4303.45 113
4303.61 105
4303.76 103
4303.91 106
4304.06 114
4304.21 127
4304.36 143
4304.51 160
4304.66 176
4304.81 187
4304.96 191
4305.11 187
4305.26 175
4305.41 157
4305.56 135
4305.71 113
4305.86 95
4306.01 83
4306.16 79
4306.31 81
4306.46 88
4306.61 98
4306.76 108
4306.91 117
4307.07 122
4307.22 124
4307.37 123
4307.52 119
4307.67 114
4307.82 108
4307.97 102
4308.12 97
4308.27 93
4308.42 90
4308.57 89
4308.72 89
4308.87 90
4309.02 93
4309.17 97
4309.32 102
4309.47 106
4309.62 110
4309.77 114
4309.92 116
4310.07 116
4310.23 114
4310.38 110
4310.53 104
4310.68 96
4310.83 85
4310.98 72
4311.13 59
4311.28 47
4311.43 37
4311.58 31
4311.73 30
4311.88 35
4312.03 45
4312.18 58
4312.33 71
4312.48 82
4312.63 90
4312.78 93
4312.93 91
4313.09 87
4313.24 81
4313.39 77
4313.54 74
4313.69 73
4313.84 74
4313.99 77
4314.14 80
4314.29 83
4314.44 87
4314.59 93
4314.74 101
4314.89 112
4315.04 126
4315.19 141
4315.34 156
4315.49 168
4315.65 176
4315.80 180
4315.95 181
4316.10 179
4316.25 177
4316.40 177
4316.55 179
4316.70 182
4316.85 187
4317.00 191
4317.15 192
4317.30 189
4317.45 182
4317.60 172
4317.75 162
4317.90 154
4318.06 150
4318.21 151
4318.36 158
4318.51 171
4318.66 186
4318.81 200
4318.96 212
4319.11 218
4319.26 216
4319.41 208
4319.56 192
4319.71 172
4319.86 150
4320.01 131
4320.16 115
4320.32 105
4320.47 101
4320.62 102
4320.77 107
4320.92 114
4321.07 121
4321.22 127
4321.37 132
4321.52 135
4321.67 136
4321.82 133
4321.97 128
4322.12 121
4322.27 112
4322.43 102
4322.58 94
4322.73 87
4322.88 84
4323.03 83
4323.18 85
4323.33 88
4323.48 92
4323.63 97
4323.78 103
4323.93 109
4324.08 116
4324.23 122
4324.39 126
4324.54 128
4324.69 126
4324.84 122
4324.99 115
4325.14 108
4325.29 103
4325.44 99
4325.59 97
4325.74 96
4325.89 96
4326.04 95
4326.19 93
4326.35 90
4326.50 86
4326.65 82
4326.80 79
4326.95 76
4327.10 73
4327.25 69
4327.40 65
4327.55 61
4327.70 56
4327.85 52
4328.00 49
4328.16 47
4328.31 47
4328.46 48
4328.61 50
4328.76 52
4328.91 53
4329.06 54
4329.21 55
4329.36 56
4329.51 56
4329.66 56
4329.81 57
4329.97 59
4330.12 63
4330.27 69
4330.42 77
4330.57 85
4330.72 95
4330.87 103
4331.02 111
4331.17 117
4331.32 120
4331.47 122
4331.62 121
4331.78 118
4331.93 115
4332.08 113
4332.23 112
4332.38 114
4332.53 120
4332.68 128
4332.83 138
4332.98 148
4333.13 157
4333.28 162
4333.44 164
4333.59 164
4333.74 162
4333.89 158
4334.04 155
4334.19 151
4334.34 148
4334.49 145
4334.64 142
4334.79 139
4334.94 136
4335.10 133
4335.25 132
4335.40 134
4335.55 139
4335.70 147
4335.85 159
4336.00 173
4336.15 188
4336.30 202
4336.45 213
4336.61 219
4336.76 221
4336.91 220
4337.06 217
4337.21 213
4337.36 210
4337.51 209
4337.66 209
4337.81 210
4337.96 211
4338.12 211
4338.27 209
4338.42 206
4338.57 203
4338.72 201
4338.87 199
4339.02 199
4339.17 201
4339.32 204
4339.47 209
4339.63 214
4339.78 217
4339.93 219
4340.08 220
4340.23 218
4340.38 215
4340.53 211
4340.68 205
4340.83 199
4340.98 192
4341.14 185
4341.29 176
4341.44 165
4341.59 154
4341.74 141
4341.89 130
4342.04 120
4342.19 113
4342.34 109
4342.50 109
4342.65 111
4342.80 114
4342.95 117
4343.10 117
4343.25 113
4343.40 106
4343.55 96
4343.70 84
4343.86 71
4344.01 59
4344.16 48
4344.31 40
4344.46 35
4344.61 33
4344.76 32
4344.91 34
4345.06 35
4345.22 37
4345.37 39
4345.52 40
4345.67 41
4345.82 42
4345.97 43
4346.12 44
4346.27 47
4346.42 49
4346.58 53
4346.73 58
4346.88 63
4347.03 70
4347.18 77
4347.33 83
4347.48 88
4347.63 90
4347.78 92
4347.94 91
4348.09 90
4348.24 89
4348.39 90
4348.54 92
4348.69 96
4348.84 102
4348.99 108
4349.15 115
4349.30 121
4349.45 126
4349.60 128
4349.75 126
4349.90 120
4350.05 109
4350.20 94
4350.36 76
4350.51 55
4350.66 34
4350.81 16
4350.96 3
4351.11 0
4351.26 0
4351.41 0
4351.56 0
4351.72 2
4351.87 4
4352.02 3
4352.17 0
4352.32 0
4352.47 0
4352.62 0
4352.77 0
4352.93 6
4353.08 16
4353.23 29
4353.38 42
4353.53 54
4353.68 63
4353.83 68
4353.98 68
4354.14 64
4354.29 58
4354.44 52
4354.59 48
4354.74 49
4354.89 55
4355.04 66
4355.20 82
4355.35 100
4355.50 118
4355.65 133
4355.80 146
4355.95 157
4356.10 167
4356.25 177
4356.41 187
4356.56 198
4356.71 209
4356.86 219
4357.01 227
4357.16 232
4357.31 233
4357.47 230
4357.62 225
4357.77 218
4357.92 208
4358.07 196
4358.22 182
4358.37 166
4358.52 150
4358.68 136
4358.83 125
4358.98 120
4359.13 121
4359.28 127
4359.43 139
4359.58 151
4359.74 163
4359.89 171
4360.04 174
4360.19 173
4360.34 168
4360.49 161
4360.64 154
4360.80 149
4360.95 147
4361.10 147
4361.25 151
4361.40 156
4361.55 163
4361.70 171
4361.85 180
4362.01 190
4362.16 200
4362.31 208
4362.46 215
4362.61 220
4362.76 221
4362.91 219
4363.07 214
4363.22 206
4363.37 198
4363.52 191
4363.67 184
4363.82 179
4363.97 177
4364.13 177
4364.28 177
4364.43 177
4364.58 176
4364.73 175
4364.88 172
4365.04 168
4365.19 162
4365.34 156
4365.49 150
4365.64 146
4365.79 142
4365.94 140
4366.10 140
4366.25 141
4366.40 142
4366.55 142
4366.70 140
4366.85 137
4367.00 131
4367.16 122
4367.31 113
4367.46 102
4367.61 91
4367.76 80
4367.91 69
4368.07 59
4368.22 49
4368.37 41
4368.52 34
4368.67 28
4368.82 25
4368.97 23
4369.13 22
4369.28 22
4369.43 24
4369.58 26
4369.73 30
4369.88 36
4370.04 42
4370.19 50
4370.34 57
4370.49 64
4370.64 71
4370.79 79
4370.94 88
4371.10 97
4371.25 105
4371.40 113
4371.55 118
4371.70 119
4371.85 117
4372.01 114
4372.16 111
4372.31 111
4372.46 115
4372.61 123
4372.76 133
4372.92 143
4373.07 151
4373.22 155
4373.37 155
4373.52 152
4373.67 148
4373.82 144
4373.98 143
4374.13 143
4374.28 145
4374.43 148
4374.58 152
4374.73 155
4374.89 155
4375.04 152
4375.19 145
4375.34 136
4375.49 126
4375.64 114
4375.80 104
4375.95 95
4376.10 88
4376.25 81
4376.40 75
4376.55 68
4376.71 63
4376.86 59
4377.01 58
4377.16 58
4377.31 61
4377.46 64
4377.62 67
4377.77 69
4377.92 68
4378.07 65
4378.22 59
4378.37 52
4378.53 45
4378.68 36
4378.83 27
4378.98 18
4379.13 10
4379.28 1
4379.44 0
4379.59 0
4379.74 0
4379.89 0
4380.04 0
4380.20 0
4380.35 0
4380.50 1
4380.65 11
4380.80 21
4380.95 29
4381.11 35
4381.26 40
4381.41 44
4381.56 47
4381.71 49
4381.86 52
4382.02 54
4382.17 55
4382.32 55
4382.47 53
4382.62 50
4382.78 46
4382.93 41
4383.08 36
4383.23 32
4383.38 29
4383.53 27
4383.69 28
4383.84 31
4383.99 35
4384.14 39
4384.29 44
4384.44 47
4384.60 50
4384.75 52
4384.90 56
4385.05 60
4385.20 68
4385.36 77
4385.51 89
4385.66 100
4385.81 111
4385.96 118
4386.11 120
4386.27 118
4386.42 111
4386.57 100
4386.72 87
4386.87 75
4387.03 65
4387.18 58
4387.33 53
4387.48 51
4387.63 49
4387.79 47
4387.94 44
4388.09 38
4388.24 32
4388.39 25
4388.54 20
4388.70 17
4388.85 16
4389.00 17
4389.15 18
4389.30 18
4389.46 14
4389.61 8
4389.76 0
4389.91 0
4390.06 0
4390.22 0
4390.37 0
4390.52 0
4390.67 0
4390.82 6
4390.97 21
4391.13 35
4391.28 45
4391.43 50
4391.58 51
4391.73 50
4391.89 49
4392.04 51
4392.19 56
4392.34 64
4392.49 75
4392.65 87
4392.80 98
4392.95 106
4393.10 112
4393.25 114
4393.41 114
4393.56 113
4393.71 111
4393.86 110
4394.01 110
4394.17 112
4394.32 116
4394.47 122
4394.62 130
4394.77 138
4394.93 145
4395.08 151
4395.23 155
4395.38 155
4395.53 153
4395.69 147
4395.84 140
4395.99 131
4396.14 122
4396.29 111
4396.45 101
4396.60 90
4396.75 80
4396.90 70
4397.05 60
4397.21 48
4397.36 35
4397.51 21
4397.66 7
4397.81 0
4397.97 0
4398.12 0
4398.27 0
4398.42 0
4398.57 0
4398.73 0
4398.88 6
4399.03 16
4399.18 23
4399.33 25
4399.49 23
4399.64 17
4399.79 11
4399.94 4
4400.09 0
4400.25 0
4400.40 0
4400.55 3
4400.70 10
4400.86 21
4401.01 33
4401.16 45
4401.31 58
4401.46 69
4401.62 78
4401.77 84
4401.92 88
4402.07 90
4402.22 90
4402.38 89
4402.53 87
4402.68 84
4402.83 79
4402.98 74
4403.14 69
4403.29 64
4403.44 61
4403.59 58
4403.75 57
4403.90 57
4404.05 58
4404.20 62
4404.35 68
4404.51 78
4404.66 91
4404.81 105
4404.96 118
4405.11 127
4405.27 130
4405.42 126
4405.57 115
4405.72 98
4405.88 79
4406.03 60
4406.18 44
4406.33 33
4406.48 27
4406.64 25
4406.79 25
4406.94 26
4407.09 25
4407.25 21
4407.40 13
4407.55 2
4407.70 0
4407.85 0
4408.01 0
4408.16 0
4408.31 0
4408.46 0
4408.62 0
4408.77 11
4408.92 31
4409.07 52
4409.22 72
4409.38 89
4409.53 101
4409.68 110
4409.83 113
4409.99 114
4410.14 112
4410.29 110
4410.44 109
4410.59 108
4410.75 109
4410.90 111
4411.05 112
4411.20 113
4411.36 112
4411.51 109
4411.66 103
4411.81 95
4411.96 85
4412.12 74
4412.27 62
4412.42 49
4412.57 36
4412.73 24
4412.88 14
4413.03 6
4413.18 1
4413.34 0
4413.49 3
4413.64 9
4413.79 18
4413.94 27
4414.10 36
4414.25 42
4414.40 45
4414.55 46
4414.71 46
4414.86 48
4415.01 51
4415.16 58
4415.32 67
4415.47 78
4415.62 88
4415.77 97
4415.92 103
4416.08 105
4416.23 106
4416.38 105
4416.53 105
4416.69 107
4416.84 110
4416.99 117
4417.14 126
4417.30 137
4417.45 147
4417.60 157
4417.75 163
4417.91 166
4418.06 165
4418.21 161
4418.36 154
4418.52 147
4418.67 141
4418.82 135
4418.97 131
4419.12 130
4419.28 132
4419.43 138
4419.58 148
4419.73 162
4419.89 179
4420.04 197
4420.19 215
4420.34 232
4420.50 246
4420.65 257
4420.80 264
4420.95 268
4421.11 268
4421.26 267
4421.41 265
4421.56 263
4421.72 261
4421.87 262
4422.02 265
4422.17 271
4422.33 279
4422.48 289
4422.63 301
4422.78 313
4422.94 324
4423.09 335
4423.24 345
4423.39 354
4423.55 364
4423.70 375
4423.85 390
4424.00 408
4424.16 433
4424.31 465
4424.46 503
4424.61 548
4424.77 597
4424.92 647
4425.07 696
4425.22 739
4425.38 775
4425.53 802
4425.68 820
4425.83 831
4425.99 835
4426.14 834
4426.29 831
4426.44 825
4426.60 818
4426.75 809
4426.90 798
4427.05 785
4427.21 770
4427.36 753
4427.51 736
4427.66 721
4427.82 708
4427.97 700
4428.12 696
4428.27 695
4428.43 695
4428.58 695
4428.73 693
4428.88 686
4429.04 676
4429.19 665
4429.34 653
4429.49 642
4429.65 634
4429.80 630
4429.95 628
4430.10 627
4430.26 627
4430.41 625
4430.56 622
4430.72 619
4430.87 614
4431.02 608
4431.17 602
4431.33 596
4431.48 590
4431.63 584
4431.78 579
4431.94 573
4432.09 565
4432.24 555
4432.39 541
4432.55 523
4432.70 499
4432.85 472
4433.00 443
4433.16 415
4433.31 390
4433.46 372
4433.62 361
4433.77 357
4433.92 360
4434.07 367
4434.23 376
4434.38 385
4434.53 392
4434.68 397
4434.84 399
4434.99 398
4435.14 394
4435.29 387
4435.45 379
4435.60 370
4435.75 362
4435.91 354
4436.06 347
4436.21 342
4436.36 339
4436.52 338
4436.67 336
4436.82 335
4436.97 331
4437.13 325
4437.28 317
4437.43 306
4437.59 295
4437.74 283
4437.89 272
4438.04 262
4438.20 254
4438.35 246
4438.50 236
4438.65 223
4438.81 208
4438.96 191
4439.11 172
4439.27 154
4439.42 138
4439.57 125
4439.72 114
4439.88 107
4440.03 102
4440.18 98
4440.33 95
4440.49 93
4440.64 91
4440.79 90
4440.95 88
4441.10 86
4441.25 84
4441.40 80
4441.56 77
4441.71 72
4441.86 68
4442.02 63
4442.17 58
4442.32 52
4442.47 48
4442.63 44
4442.78 41
4442.93 39
4443.09 39
4443.24 41
4443.39 43
4443.54 45
4443.70 46
4443.85 43
4444.00 37
4444.15 27
4444.31 15
4444.46 1
4444.61 0
4444.77 0
4444.92 0
4445.07 0
4445.22 0
4445.38 3
4445.53 17
4445.68 31
4445.84 44
4445.99 54
4446.14 63
4446.29 71
4446.45 78
4446.60 85
4446.75 92
4446.91 98
4447.06 102
4447.21 103
4447.36 102
4447.52 99
4447.67 95
4447.82 88
4447.98 80
4448.13 69
4448.28 56
4448.44 41
4448.59 25
4448.74 10
4448.89 0
4449.05 0
4449.20 0
4449.35 0
4449.51 0
4449.66 0
4449.81 5
4449.96 11
4450.12 14
4450.27 15
4450.42 13
4450.58 8
4450.73 2
4450.88 0
4451.04 0
4451.19 0
4451.34 0
4451.49 5
4451.65 13
4451.80 21
4451.95 28
4452.11 34
4452.26 38
4452.41 44
4452.56 53
4452.72 65
4452.87 79
4453.02 95
4453.18 109
4453.33 119
4453.48 123
4453.64 120
4453.79 113
4453.94 104
4454.09 97
4454.25 93
4454.40 95
4454.55 103
4454.71 113
4454.86 122
4455.01 130
4455.17 133
4455.32 131
4455.47 126
4455.63 120
4455.78 113
4455.93 108
4456.08 105
4456.24 101
4456.39 96
4456.54 87
4456.70 76
4456.85 61
4457.00 44
4457.16 25
4457.31 7
4457.46 0
4457.61 0
4457.77 0
4457.92 0
4458.07 0
4458.23 0
4458.38 3
4458.53 11
4458.69 15
4458.84 17
4458.99 15
4459.15 12
4459.30 8
4459.45 4
4459.60 4
4459.76 7
4459.91 16
4460.06 28
4460.22 42
4460.37 55
4460.52 67
4460.68 74
4460.83 77
4460.98 76
4461.14 73
4461.29 71
4461.44 70
4461.60 71
4461.75 73
4461.90 75
4462.05 77
4462.21 79
4462.36 79
4462.51 80
4462.67 80
4462.82 81
4462.97 82
4463.13 82
4463.28 81
4463.43 78
4463.59 73
4463.74 69
4463.89 63
4464.05 59
4464.20 54
4464.35 49
4464.51 42
4464.66 33
4464.81 22
4464.97 10
4465.12 0
4465.27 0
4465.42 0
4465.58 0
4465.73 2
4465.88 14
4466.04 28
4466.19 43
4466.34 57
4466.50 71
4466.65 85
4466.80 98
4466.96 112
4467.11 124
4467.26 134
4467.42 141
4467.57 143
4467.72 141
4467.88 136
4468.03 128
4468.18 120
4468.34 113
4468.49 108
4468.64 107
4468.80 107
4468.95 108
4469.10 108
4469.26 107
4469.41 103
4469.56 98
4469.72 92
4469.87 88
4470.02 87
4470.18 88
4470.33 91
4470.48 94
4470.64 97
4470.79 98
4470.94 96
4471.09 91
4471.25 83
4471.40 75
4471.55 67
4471.71 60
4471.86 56
4472.01 53
4472.17 52
4472.32 52
4472.47 52
4472.63 52
4472.78 51
4472.93 49
4473.09 47
4473.24 45
4473.39 41
4473.55 35
4473.70 30
4473.85 25
4474.01 21
4474.16 19
4474.31 19
4474.47 19
4474.62 19
4474.77 16
4474.93 10
4475.08 0
4475.23 0
4475.39 0
4475.54 0
4475.70 0
4475.85 0
4476.00 0
4476.16 19
4476.31 44
4476.46 68
4476.62 88
4476.77 103
4476.92 111
4477.08 114
4477.23 111
4477.38 105
4477.54 99
4477.69 92
4477.84 88
4478.00 84
4478.15 83
4478.30 82
4478.46 79
4478.61 76
4478.76 69
4478.92 61
4479.07 51
4479.22 40
4479.38 29
4479.53 19
4479.68 8
4479.84 0
4479.99 0
4480.14 0
4480.30 0
4480.45 0
4480.60 0
4480.76 0
4480.91 0
4481.07 0
4481.22 6
4481.37 13
4481.53 18
4481.68 22
4481.83 26
4481.99 30
4482.14 33
4482.29 37
4482.45 41
4482.60 46
4482.75 51
4482.91 56
4483.06 63
4483.21 70
4483.37 77
4483.52 84
4483.67 89
4483.83 92
4483.98 93
4484.13 91
4484.29 86
4484.44 80
4484.60 72
4484.75 63
4484.90 56
4485.06 51
4485.21 49
4485.36 50
4485.52 55
4485.67 63
4485.82 73
4485.98 83
4486.13 93
4486.28 101
4486.44 108
4486.59 114
4486.75 118
4486.90 123
4487.05 128
4487.21 133
4487.36 140
4487.51 147
4487.67 155
4487.82 163
4487.97 169
4488.13 174
4488.28 176
4488.43 176
4488.59 174
4488.74 170
4488.90 166
4489.05 163
4489.20 162
4489.36 165
4489.51 171
4489.66 179
4489.82 188
4489.97 197
4490.12 204
4490.28 207
4490.43 207
4490.59 204
4490.74 201
4490.89 199
4491.05 200
4491.20 207
4491.35 219
4491.51 235
4491.66 252
4491.81 268
4491.97 280
4492.12 288
4492.28 292
4492.43 293
4492.58 295
4492.74 298
4492.89 304
4493.04 312
4493.20 322
4493.35 330
4493.50 335
4493.66 337
4493.81 334
4493.97 329
4494.12 322
4494.27 315
4494.43 308
4494.58 303
4494.73 300
4494.89 300
4495.04 302
4495.20 307
4495.35 313
4495.50 319
4495.66 322
4495.81 322
4495.96 317
4496.12 308
4496.27 298
4496.43 289
4496.58 284
4496.73 284
4496.89 289
4497.04 298
4497.19 307
4497.35 315
4497.50 319
4497.66 318
4497.81 313
4497.96 304
4498.12 294
4498.27 284
4498.42 275
4498.58 267
4498.73 259
4498.89 251
4499.04 243
4499.19 235
4499.35 228
4499.50 221
4499.65 215
4499.81 210
4499.96 205
4500.12 200
4500.27 194
4500.42 186
4500.58 177
4500.73 167
4500.88 158
4501.04 149
4501.19 142
4501.35 136
4501.50 132
4501.65 131
4501.81 131
4501.96 132
4502.12 136
4502.27 140
4502.42 147
4502.58 155
4502.73 164
4502.88 172
4503.04 178
4503.19 180
4503.35 178
4503.50 171
4503.65 161
4503.81 149
4503.96 137
4504.12 128
4504.27 122
4504.42 120
4504.58 120
4504.73 122
4504.88 123
4505.04 123
4505.19 123
4505.35 121
4505.50 121
4505.65 124
4505.81 130
4505.96 139
4506.12 149
4506.27 159
4506.42 166
4506.58 167
4506.73 163
4506.89 154
4507.04 141
4507.19 127
4507.35 114
4507.50 102
4507.65 93
4507.81 84
4507.96 78
4508.12 72
4508.27 68
4508.42 64
4508.58 63
4508.73 63
4508.89 63
4509.04 64
4509.19 63
4509.35 60
4509.50 56
4509.66 52
4509.81 49
4509.96 46
4510.12 44
4510.27 41
4510.43 37
4510.58 30
4510.73 20
4510.89 8
4511.04 0
4511.20 0
4511.35 0
4511.50 0
4511.66 0
4511.81 0
4511.97 0
4512.12 0
4512.27 8
4512.43 24
4512.58 41
4512.74 56
4512.89 68
4513.04 78
4513.20 84
4513.35 87
4513.51 87
4513.66 86
4513.81 83
4513.97 79
4514.12 74
4514.28 69
4514.43 65
4514.58 62
4514.74 62
4514.89 63
4515.05 65
4515.20 68
4515.35 71
4515.51 71
4515.66 70
4515.82 67
4515.97 65
4516.12 64
4516.28 68
4516.43 76
4516.59 90
4516.74 109
4516.90 131
4517.05 154
4517.20 176
4517.36 194
4517.51 208
4517.67 218
4517.82 223
4517.97 223
4518.13 221
4518.28 216
4518.44 211
4518.59 207
4518.74 204
4518.90 204
4519.05 205
4519.21 206
4519.36 208
4519.52 208
4519.67 208
4519.82 206
4519.98 205
4520.13 205
4520.29 206
4520.44 207
4520.59 207
4520.75 204
4520.90 198
4521.06 187
4521.21 174
4521.36 160
4521.52 147
4521.67 138
4521.83 134
4521.98 136
4522.14 144
4522.29 154
4522.44 168
4522.60 182
4522.75 196
4522.91 209
4523.06 221
4523.21 232
4523.37 241
4523.52 249
4523.68 254
4523.83 256
4523.99 255
4524.14 249
4524.29 240
4524.45 228
4524.60 216
4524.76 204
4524.91 194
4525.07 189
4525.22 188
4525.37 193
4525.53 201
4525.68 212
4525.84 223
4525.99 235
4526.15 244
4526.30 252
4526.45 257
4526.61 260
4526.76 260
4526.92 259
4527.07 257
4527.22 253
4527.38 247
4527.53 237
4527.69 225
4527.84 210
4528.00 192
4528.15 174
4528.30 155
4528.46 139
4528.61 126
4528.77 116
4528.92 110
4529.08 108
4529.23 109
4529.38 113
4529.54 118
4529.69 125
4529.85 132
4530.00 141
4530.16 150
4530.31 158
4530.46 166
4530.62 172
4530.77 177
4530.93 181
4531.08 181
4531.24 179
4531.39 174
4531.55 166
4531.70 155
4531.85 141
4532.01 124
4532.16 106
4532.32 89
4532.47 74
4532.63 63
4532.78 57
4532.93 57
4533.09 62
4533.24 69
4533.40 76
4533.55 83
4533.71 88
4533.86 91
4534.01 93
4534.17 93
4534.32 92
4534.48 91
4534.63 88
4534.79 83
4534.94 79
4535.10 75
4535.25 74
4535.40 77
4535.56 84
4535.71 94
4535.87 105
4536.02 116
4536.18 122
4536.33 124
4536.49 120
4536.64 112
4536.79 103
4536.95 94
4537.10 87
4537.26 83
4537.41 81
4537.57 80
4537.72 78
4537.88 75
4538.03 70
4538.18 66
4538.34 62
4538.49 60
4538.65 62
4538.80 65
4538.96 71
4539.11 78
4539.27 84
4539.42 90
4539.57 96
4539.73 102
4539.88 107
4540.04 111
4540.19 113
4540.35 111
4540.50 104
4540.66 90
4540.81 70
4540.96 47
4541.12 21
4541.27 0
4541.43 0
4541.58 0
4541.74 0
4541.89 0
4542.05 0
4542.20 0
4542.36 0
4542.51 6
4542.66 27
4542.82 45
4542.97 58
4543.13 64
4543.28 62
4543.44 53
4543.59 40
4543.75 27
4543.90 18
4544.05 14
4544.21 17
4544.36 25
4544.52 35
4544.67 45
4544.83 53
4544.98 58
4545.14 61
4545.29 63
4545.45 67
4545.60 74
4545.76 84
4545.91 97
4546.06 112
4546.22 128
4546.37 143
4546.53 156
4546.68 166
4546.84 174
4546.99 178
4547.15 180
4547.30 181
4547.46 181
4547.61 180
4547.76 180
4547.92 180
4548.07 180
4548.23 180
4548.38 179
4548.54 177
4548.69 174
4548.85 170
4549.00 166
4549.16 162
4549.31 159
4549.47 157
4549.62 157
4549.77 156
4549.93 156
4550.08 153
4550.24 149
4550.39 143
4550.55 135
4550.70 127
4550.86 119
4551.01 112
4551.17 107
4551.32 105
4551.48 105
4551.63 107
4551.79 109
4551.94 112
4552.09 113
4552.25 113
4552.40 111
4552.56 108
4552.71 106
4552.87 108
4553.02 113
4553.18 124
4553.33 140
4553.49 159
4553.64 179
4553.80 196
4553.95 208
4554.11 214
4554.26 215
4554.42 210
4554.57 201
4554.72 190
4554.88 178
4555.03 164
4555.19 150
4555.34 135
4555.50 120
4555.65 107
4555.81 95
4555.96 88
4556.12 85
4556.27 88
4556.43 95
4556.58 105
4556.74 117
4556.89 128
4557.05 139
4557.20 147
4557.36 154
4557.51 160
4557.67 166
4557.82 172
4557.97 179
4558.13 187
4558.28 197
4558.44 208
4558.59 218
4558.75 227
4558.90 234
4559.06 239
4559.21 243
4559.37 247
4559.52 251
4559.68 256
4559.83 265
4559.99 275
4560.14 288
4560.30 301
4560.45 315
4560.61 330
4560.76 344
4560.92 359
4561.07 374
4561.23 388
4561.38 403
4561.54 417
4561.69 431
4561.85 446
4562.00 461
4562.15 478
4562.31 497
4562.46 518
4562.62 543
4562.77 571
4562.93 602
4563.08 633
4563.24 663
4563.39 690
4563.55 714
4563.70 735
4563.86 754
4564.01 770
4564.17 787
4564.32 804
4564.48 821
4564.63 839
4564.79 855
4564.94 869
4565.10 881
4565.25 890
4565.41 897
4565.56 901
4565.72 902
4565.87 902
4566.03 898
4566.18 891
4566.34 880
4566.49 867
4566.65 853
4566.80 837
4566.96 823
4567.11 810
4567.27 801
4567.42 794
4567.58 791
4567.73 789
4567.89 789
4568.04 790
4568.20 790
4568.35 788
4568.51 785
4568.66 779
4568.82 771
4568.97 761
4569.13 748
4569.28 733
4569.44 718
4569.59 704
4569.75 691
4569.90 679
4570.06 669
4570.21 660
4570.37 651
4570.52 641
4570.68 628
4570.83 611
4570.99 592
4571.14 572
4571.30 553
4571.45 536
4571.61 523
4571.76 514
4571.92 509
4572.07 505
4572.23 500
4572.38 492
4572.54 482
4572.69 470
4572.85 457
4573.00 446
4573.16 438
4573.31 432
4573.47 428
4573.62 424
4573.78 418
4573.93 408
4574.09 395
4574.24 380
4574.40 362
4574.55 343
4574.71 325
4574.86 309
4575.02 296
4575.17 287
4575.33 283
4575.48 284
4575.64 290
4575.79 298
4575.95 308
4576.10 317
4576.26 324
4576.41 327
4576.57 326
4576.72 322
4576.88 315
4577.03 305
4577.19 293
4577.34 280
4577.50 268
4577.65 257
4577.81 249
4577.96 244
4578.12 241
4578.27 239
4578.43 236
4578.58 229
4578.74 219
4578.89 205
4579.05 190
4579.20 176
4579.36 166
4579.52 160
4579.67 159
4579.83 162
4579.98 167
4580.14 172
4580.29 173
4580.45 170
4580.60 163
4580.76 153
4580.91 139
4581.07 124
4581.22 109
4581.38 95
4581.53 83
4581.69 74
4581.84 68
4582.00 65
4582.15 65
4582.31 67
4582.46 70
4582.62 74
4582.77 80
4582.93 86
4583.08 91
4583.24 96
4583.39 100
4583.55 103
4583.71 104
4583.86 103
4584.02 99
4584.17 92
4584.33 82
4584.48 68
4584.64 51
4584.79 32
4584.95 11
4585.10 0
4585.26 0
4585.41 0
4585.57 0
4585.72 0
4585.88 0
4586.03 0
4586.19 24
4586.34 49
4586.50 72
4586.65 90
4586.81 103
4586.97 110
4587.12 110
4587.28 105
4587.43 96
4587.59 83
4587.74 69
4587.90 56
4588.05 45
4588.21 38
4588.36 37
4588.52 43
4588.67 53
4588.83 65
4588.98 78
4589.14 87
4589.29 90
4589.45 87
4589.61 78
4589.76 64
4589.92 46
4590.07 29
4590.23 12
4590.38 0
4590.54 0
4590.69 0
4590.85 0
4591.00 0
4591.16 0
4591.31 0
4591.47 0
4591.63 0
4591.78 3
4591.94 14
4592.09 29
4592.25 46
4592.40 65
4592.56 84
4592.71 101
4592.87 117
4593.02 131
4593.18 145
4593.33 160
4593.49 177
4593.64 196
4593.80 216
4593.96 236
4594.11 254
4594.27 266
4594.42 272
4594.58 273
4594.73 268
4594.89 260
4595.04 250
4595.20 240
4595.35 231
4595.51 222
4595.67 213
4595.82 203
4595.98 192
4596.13 179
4596.29 165
4596.44 150
4596.60 135
4596.75 122
4596.91 112
4597.06 108
4597.22 109
4597.37 116
4597.53 127
4597.69 141
4597.84 156
4598.00 169
4598.15 177
4598.31 180
4598.46 176
4598.62 168
4598.77 157
4598.93 144
4599.09 133
4599.24 124
4599.40 118
4599.55 114
4599.71 112
4599.86 110
4600.02 107
4600.17 103
4600.33 98
4600.48 93
4600.64 89
4600.80 88
4600.95 91
4601.11 97
4601.26 105
4601.42 116
4601.57 128
4601.73 139
4601.88 149
4602.04 157
4602.20 164
4602.35 171
4602.51 178
4602.66 186
4602.82 196
4602.97 206
4603.13 218
4603.28 229
4603.44 239
4603.60 248
4603.75 254
4603.91 259
4604.06 261
4604.22 262
4604.37 262
4604.53 262
4604.68 262
4604.84 261
4605.00 260
4605.15 260
4605.31 259
4605.46 260
4605.62 262
4605.77 266
4605.93 273
4606.08 282
4606.24 292
4606.40 301
4606.55 309
4606.71 314
4606.86 317
4607.02 316
4607.17 313
4607.33 306
4607.48 298
4607.64 287
4607.80 276
4607.95 264
4608.11 251
4608.26 238
4608.42 225
4608.57 210
4608.73 195
4608.89 181
4609.04 169
4609.20 160
4609.35 157
4609.51 159
4609.66 166
4609.82 177
4609.98 189
4610.13 200
4610.29 208
4610.44 211
4610.60 208
4610.75 201
4610.91 192
4611.06 181
4611.22 171
4611.38 162
4611.53 153
4611.69 144
4611.84 134
4612.00 123
4612.15 110
4612.31 96
4612.47 81
4612.62 65
4612.78 49
4612.93 33
4613.09 19
4613.24 6
4613.40 0
4613.56 0
4613.71 0
4613.87 0
4614.02 0
4614.18 0
4614.33 0
4614.49 0
4614.65 3
4614.80 5
4614.96 8
4615.11 11
4615.27 15
4615.43 18
4615.58 22
4615.74 24
4615.89 26
4616.05 30
4616.20 35
4616.36 43
4616.52 54
4616.67 67
4616.83 82
4616.98 95
4617.14 105
4617.29 111
4617.45 112
4617.61 108
4617.76 101
4617.92 90
4618.07 79
4618.23 67
4618.39 58
4618.54 50
4618.70 46
4618.85 45
4619.01 47
4619.16 51
4619.32 57
4619.48 64
4619.63 70
4619.79 76
4619.94 81
4620.10 87
4620.25 95
4620.41 103
4620.57 113
4620.72 123
4620.88 130
4621.03 134
4621.19 135
4621.35 133
4621.50 130
4621.66 127
4621.81 128
4621.97 131
4622.13 136
4622.28 141
4622.44 146
4622.59 146
4622.75 142
4622.90 133
4623.06 118
4623.22 100
4623.37 80
4623.53 60
4623.68 43
4623.84 28
4624.00 19
4624.15 14
4624.31 14
4624.46 18
4624.62 24
4624.78 31
4624.93 39
4625.09 46
4625.24 51
4625.40 55
4625.56 57
4625.71 57
4625.87 55
4626.02 52
4626.18 49
4626.33 47
4626.49 47
4626.65 47
4626.80 50
4626.96 55
4627.11 62
4627.27 69
4627.43 78
4627.58 88
4627.74 99
4627.89 110
4628.05 122
4628.21 134
4628.36 146
4628.52 157
4628.67 166
4628.83 172
4628.99 176
4629.14 175
4629.30 171
4629.45 163
4629.61 152
4629.77 137
4629.92 121
4630.08 103
4630.23 84
4630.39 67
4630.55 51
4630.70 38
4630.86 29
4631.01 24
4631.17 23
4631.33 26
4631.48 32
4631.64 41
4631.79 50
4631.95 58
4632.11 64
4632.26 67
4632.42 65
4632.57 61
4632.73 55
4632.89 48
4633.04 42
4633.20 38
4633.35 35
4633.51 34
4633.67 34
4633.82 34
4633.98 35
4634.14 36
4634.29 37
4634.45 39
4634.60 40
4634.76 41
4634.92 41
4635.07 39
4635.23 35
4635.38 29
4635.54 20
4635.70 11
4635.85 1
4636.01 0
4636.16 0
4636.32 0
4636.48 0
4636.63 0
4636.79 0
4636.94 0
4637.10 1
4637.26 14
4637.41 25
4637.57 34
4637.73 40
4637.88 44
4638.04 45
4638.19 46
4638.35 47
4638.51 49
4638.66 51
4638.82 53
4638.97 54
4639.13 53
4639.29 51
4639.44 48
4639.60 43
4639.76 39
4639.91 36
4640.07 33
4640.22 31
4640.38 29
4640.54 27
4640.69 25
4640.85 22
4641.00 19
4641.16 17
4641.32 16
4641.47 18
4641.63 22
4641.79 29
4641.94 38
4642.10 47
4642.25 56
4642.41 63
4642.57 69
4642.72 72
4642.88 73
4643.04 72
4643.19 73
4643.35 74
4643.50 77
4643.66 82
4643.82 88
4643.97 94
4644.13 98
4644.29 100
4644.44 100
4644.60 98
4644.75 94
4644.91 90
4645.07 88
4645.22 90
4645.38 96
4645.54 108
4645.69 123
4645.85 139
4646.00 155
4646.16 166
4646.32 172
4646.47 173
4646.63 168
4646.79 161
4646.94 154
4647.10 147
4647.25 141
4647.41 136
4647.57 132
4647.72 127
4647.88 121
4648.04 114
4648.19 107
4648.35 101
4648.51 95
4648.66 90
4648.82 86
4648.97 82
4649.13 79
4649.29 76
4649.44 75
4649.60 76
4649.76 80
4649.91 88
4650.07 99
4650.22 111
4650.38 122
4650.54 131
4650.69 136
4650.85 137
4651.01 134
4651.16 128
4651.32 121
4651.48 116
4651.63 112
4651.79 110
4651.94 108
4652.10 107
4652.26 105
4652.41 99
4652.57 90
4652.73 77
4652.88 62
4653.04 44
4653.20 26
4653.35 9
4653.51 0
4653.66 0
4653.82 0
4653.98 0
4654.13 0
4654.29 0
4654.45 0
4654.60 0
4654.76 7
4654.92 15
4655.07 22
4655.23 26
4655.39 27
4655.54 26
4655.70 24
4655.85 22
4656.01 20
4656.17 19
4656.32 20
4656.48 23
4656.64 29
4656.79 36
4656.95 48
4657.11 62
4657.26 80
4657.42 100
4657.58 119
4657.73 135
4657.89 145
4658.05 148
4658.20 141
4658.36 128
4658.51 109
4658.67 88
4658.83 68
4658.98 51
4659.14 40
4659.30 33
4659.45 31
4659.61 31
4659.77 33
4659.92 35
4660.08 37
4660.24 37
4660.39 37
4660.55 36
4660.71 36
4660.86 36
4661.02 36
4661.18 35
4661.33 32
4661.49 28
4661.64 21
4661.80 15
4661.96 9
4662.11 7
4662.27 10
4662.43 19
4662.58 34
4662.74 56
4662.90 81
4663.05 108
4663.21 133
4663.37 156
4663.52 173
4663.68 183
4663.84 188
4663.99 187
4664.15 182
4664.31 176
4664.46 168
4664.62 160
4664.78 152
4664.93 143
4665.09 133
4665.25 121
4665.40 108
4665.56 95
4665.72 83
4665.87 72
4666.03 64
4666.19 57
4666.34 54
4666.50 52
4666.66 54
4666.81 60
4666.97 68
4667.13 80
4667.28 92
4667.44 104
4667.60 114
4667.75 120
4667.91 122
4668.07 120
4668.22 114
4668.38 106
4668.54 98
4668.69 91
4668.85 83
4669.01 76
4669.16 69
4669.32 62
4669.47 52
4669.63 41
4669.79 28
4669.95 15
4670.10 5
4670.26 0
4670.42 0
4670.57 4
4670.73 15
4670.89 32
4671.04 51
4671.20 70
4671.36 88
4671.51 102
4671.67 112
4671.83 118
4671.98 121
4672.14 122
4672.30 122
4672.45 122
4672.61 121
4672.77 119
4672.92 116
4673.08 112
4673.24 108
4673.39 104
4673.55 102
4673.71 101
4673.86 103
4674.02 106
4674.18 109
4674.33 113
4674.49 115
4674.65 115
4674.80 113
4674.96 110
4675.12 106
4675.27 103
4675.43 99
4675.59 97
4675.74 94
4675.90 91
4676.06 85
4676.21 77
4676.37 66
4676.53 52
4676.68 38
4676.84 24
4677.00 14
4677.15 10
4677.31 13
4677.47 23
4677.63 39
4677.78 60
4677.94 83
4678.10 106
4678.25 125
4678.41 139
4678.57 146
4678.72 146
4678.88 139
4679.04 126
4679.19 111
4679.35 96
4679.51 84
4679.66 76
4679.82 75
4679.98 79
4680.13 88
4680.29 101
4680.45 117
4680.61 135
4680.76 152
4680.92 169
4681.08 184
4681.23 196
4681.39 202
4681.55 203
4681.70 197
4681.86 185
4682.02 169
4682.17 151
4682.33 134
4682.49 118
4682.64 106
4682.80 97
4682.96 92
4683.12 89
4683.27 89
4683.43 91
4683.59 95
4683.74 99
4683.90 105
4684.06 112
4684.21 118
4684.37 123
4684.53 127
4684.68 129
4684.84 131
4685.00 131
4685.16 129
4685.31 125
4685.47 119
4685.63 112
4685.78 105
4685.94 98
4686.10 93
4686.25 90
4686.41 90
4686.57 93
4686.72 96
4686.88 98
4687.04 101
4687.20 102
4687.35 102
4687.51 102
4687.67 102
4687.82 103
4687.98 104
4688.14 104
4688.29 102
4688.45 99
4688.61 95
4688.77 92
4688.92 89
4689.08 87
4689.24 87
4689.39 88
4689.55 90
4689.71 92
4689.86 93
4690.02 93
4690.18 94
4690.34 95
4690.49 98
4690.65 103
4690.81 110
4690.96 120
4691.12 131
4691.28 143
4691.43 155
4691.59 165
4691.75 172
4691.91 174
4692.06 172
4692.22 164
4692.38 152
4692.53 137
4692.69 123
4692.85 111
4693.00 102
4693.16 97
4693.32 94
4693.48 91
4693.63 88
4693.79 81
4693.95 71
4694.10 58
4694.26 42
4694.42 26
4694.58 10
4694.73 0
4694.89 0
4695.05 0
4695.20 0
4695.36 0
4695.52 0
4695.68 0
4695.83 0
4695.99 1
4696.15 10
4696.30 19
4696.46 27
4696.62 35
4696.78 40
4696.93 43
4697.09 43
4697.25 40
4697.40 33
4697.56 25
4697.72 18
4697.88 12
4698.03 10
4698.19 10
4698.35 15
4698.50 22
4698.66 31
4698.82 41
4698.98 52
4699.13 62
4699.29 72
4699.45 81
4699.60 88
4699.76 94
4699.92 99
4700.08 103
4700.23 107
4700.39 109
4700.55 110
4700.70 109
4700.86 104
4701.02 96
4701.18 84
4701.33 69
4701.49 54
4701.65 41
4701.80 30
4701.96 23
4702.12 20
4702.28 20
4702.43 21
4702.59 21
4702.75 19
4702.91 16
4703.06 11
4703.22 5
4703.38 2
4703.53 0
4703.69 1
4703.85 5
4704.01 8
4704.16 12
4704.32 14
4704.48 14
4704.63 12
4704.79 10
4704.95 9
4705.11 9
4705.26 10
4705.42 11
4705.58 13
4705.74 14
4705.89 15
4706.05 14
4706.21 13
4706.36 9
4706.52 5
4706.68 0
4706.84 0
4706.99 0
4707.15 0
4707.31 0
4707.47 0
4707.62 0
4707.78 0
4707.94 3
4708.10 12
4708.25 18
4708.41 21
4708.57 21
4708.72 19
4708.88 16
4709.04 14
4709.20 15
4709.35 20
4709.51 30
4709.67 45
4709.83 61
4709.98 78
4710.14 92
4710.30 103
4710.46 109
4710.61 111
4710.77 109
4710.93 104
4711.08 96
4711.24 87
4711.40 78
4711.56 70
4711.71 64
4711.87 61
4712.03 63
4712.19 69
4712.34 78
4712.50 86
4712.66 93
4712.82 95
4712.97 93
4713.13 87
4713.29 78
4713.45 71
4713.60 66
4713.76 65
4713.92 69
4714.07 75
4714.23 84
4714.39 93
4714.55 102
4714.70 109
4714.86 115
4715.02 121
4715.18 125
4715.33 128
4715.49 130
4715.65 132
4715.81 132
4715.96 130
4716.12 127
4716.28 123
4716.44 118
4716.59 113
4716.75 109
4716.91 108
4717.07 110
4717.22 116
4717.38 124
4717.54 134
4717.70 141
4717.85 146
4718.01 147
4718.17 143
4718.33 136
4718.48 128
4718.64 120
4718.80 114
4718.96 110
4719.11 109
4719.27 109
4719.43 110
4719.59 109
4719.74 106
4719.90 98
4720.06 87
4720.22 73
4720.37 58
4720.53 44
4720.69 33
4720.85 27
4721.00 26
4721.16 29
4721.32 35
4721.48 41
4721.63 47
4721.79 50
4721.95 52
4722.11 52
4722.26 53
4722.42 53
4722.58 56
4722.74 59
4722.89 62
4723.05 65
4723.21 67
4723.37 67
4723.52 66
4723.68 61
4723.84 55
4724.00 47
4724.16 38
4724.31 29
4724.47 21
4724.63 15
4724.79 12
4724.94 13
4725.10 18
4725.26 27
4725.42 38
4725.57 51
4725.73 63
4725.89 74
4726.05 84
4726.20 92
4726.36 98
4726.52 103
4726.68 104
4726.83 103
4726.99 98
4727.15 91
4727.31 81
4727.46 69
4727.62 57
4727.78 46
4727.94 36
4728.10 28
4728.25 23
4728.41 20
4728.57 20
4728.73 24
4728.88 32
4729.04 43
4729.20 58
4729.36 75
4729.51 92
4729.67 106
4729.83 118
4729.99 124
4730.15 127
4730.30 127
4730.46 126
4730.62 123
4730.78 121
4730.93 119
4731.09 117
4731.25 115
4731.41 113
4731.56 109
4731.72 105
4731.88 101
4732.04 97
4732.20 93
4732.35 89
4732.51 85
4732.67 82
4732.83 78
4732.98 75
4733.14 73
4733.30 72
4733.46 74
4733.61 78
4733.77 83
4733.93 90
4734.09 96
4734.25 100
4734.40 102
4734.56 100
4734.72 95
4734.88 88
4735.03 79
4735.19 71
4735.35 64
4735.51 60
4735.67 59
4735.82 60
4735.98 63
4736.14 67
4736.30 70
4736.45 71
4736.61 70
4736.77 66
4736.93 58
4737.09 49
4737.24 37
4737.40 24
4737.56 9
4737.72 0
4737.87 0
4738.03 0
4738.19 0
4738.35 0
4738.51 0
4738.66 0
4738.82 0
4738.98 8
4739.14 19
4739.30 27
4739.45 33
4739.61 37
4739.77 39
4739.93 41
4740.08 43
4740.24 45
4740.40 47
4740.56 49
4740.72 50
4740.87 52
4741.03 55
4741.19 58
4741.35 61
4741.51 63
4741.66 65
4741.82 66
4741.98 66
4742.14 66
4742.29 66
4742.45 68
4742.61 72
4742.77 78
4742.93 86
4743.08 95
4743.24 106
4743.40 115
4743.56 122
4743.72 125
4743.87 123
4744.03 114
4744.19 100
4744.35 81
4744.51 61
4744.66 42
4744.82 27
4744.98 19
4745.14 19
4745.29 25
4745.45 38
4745.61 53
4745.77 71
4745.93 88
4746.08 104
4746.24 117
4746.40 129
4746.56 138
4746.72 144
4746.87 147
4747.03 148
4747.19 147
4747.35 144
4747.51 141
4747.66 137
4747.82 135
4747.98 134
4748.14 134
4748.30 136
4748.45 139
4748.61 143
[truncated: 744,502 more chars]
