# Supplementary material for: Methylobacterium Species Promoting Rice and Barley Growth and Interaction Specificity Revealed with Whole-Cell Matrix-Assisted Laser Desorption / Ionization-Time-of-Flight Mass Spectrometry (MALDI-TOF/MS) Analysis
Source: PLoS One. 2015 Jun 8;10(6):e0129509. doi: 10.1371/journal.pone.0129509 (PMC4460032; doi:10.1371/journal.pone.0129509)
Supplement: S2 Data — (ZIP) [file pone.0129509.s002.zip › Supplementary data 2 (ms from inoculated rice)/92a-7.txt]

780.23 0
780.30 0
780.36 0
780.42 0
780.49 0
780.55 0
780.62 0
780.68 0
780.74 0
780.81 0
780.87 0
780.94 0
781.00 0
781.06 0
781.13 0
781.19 0
781.26 0
781.32 0
781.38 0
781.45 0
781.51 0
781.58 0
781.64 0
781.70 0
781.77 0
781.83 0
781.90 0
781.96 0
782.02 0
782.09 0
782.15 0
782.22 0
782.28 0
782.34 0
782.41 0
782.47 0
782.54 0
782.60 0
782.66 0
782.73 0
782.79 0
782.86 0
782.92 0
782.99 0
783.05 0
783.11 0
783.18 0
783.24 0
783.31 0
783.37 0
783.43 0
783.50 0
783.56 0
783.63 0
783.69 0
783.75 0
783.82 0
783.88 0
783.95 0
784.01 0
784.08 0
784.14 0
784.20 0
784.27 0
784.33 0
784.40 0
784.46 0
784.52 0
784.59 0
784.65 0
784.72 0
784.78 0
784.85 0
784.91 0
784.97 0
785.04 0
785.10 0
785.17 0
785.23 0
785.29 0
785.36 0
785.42 0
785.49 0
785.55 0
785.62 0
785.68 0
785.74 0
785.81 0
785.87 0
785.94 0
786.00 0
786.07 0
786.13 0
786.19 0
786.26 0
786.32 0
786.39 0
786.45 0
786.52 0
786.58 0
786.64 0
786.71 0
786.77 0
786.84 0
786.90 0
786.97 0
787.03 0
787.09 0
787.16 0
787.22 0
787.29 0
787.35 0
787.41 0
787.48 0
787.54 0
787.61 0
787.67 0
787.74 0
787.80 0
787.87 0
787.93 0
787.99 0
788.06 0
788.12 0
788.19 0
788.25 0
788.32 0
788.38 0
788.44 0
788.51 0
788.57 0
788.64 0
788.70 0
788.77 0
788.83 0
788.89 0
788.96 0
789.02 0
789.09 0
789.15 0
789.22 0
789.28 0
789.34 0
789.41 0
789.47 0
789.54 0
789.60 0
789.67 0
789.73 0
789.80 0
789.86 0
789.92 0
789.99 0
790.05 0
790.12 0
790.18 0
790.25 0
790.31 0
790.38 0
790.44 0
790.50 0
790.57 0
790.63 0
790.70 0
790.76 0
790.83 0
790.89 0
790.95 0
791.02 0
791.08 0
791.15 0
791.21 0
791.28 0
791.34 0
791.41 0
791.47 0
791.53 0
791.60 0
791.66 0
791.73 0
791.79 0
791.86 0
791.92 0
791.99 0
792.05 0
792.12 0
792.18 0
792.24 0
792.31 0
792.37 0
792.44 0
792.50 0
792.57 0
792.63 0
792.70 0
792.76 0
792.82 0
792.89 0
792.95 0
793.02 0
793.08 0
793.15 0
793.21 0
793.28 0
793.34 0
793.41 0
793.47 0
793.53 0
793.60 0
793.66 0
793.73 0
793.79 0
793.86 0
793.92 0
793.99 0
794.05 0
794.12 0
794.18 0
794.24 0
794.31 0
794.37 1
794.44 1
794.50 0
794.57 0
794.63 0
794.70 0
794.76 0
794.83 0
794.89 0
794.95 0
795.02 0
795.08 0
795.15 0
795.21 0
795.28 0
795.34 0
795.41 0
795.47 0
795.54 0
795.60 0
795.67 0
795.73 0
795.79 0
795.86 0
795.92 0
795.99 0
796.05 0
796.12 0
796.18 0
796.25 0
796.31 0
796.38 0
796.44 0
796.51 0
796.57 0
796.64 0
796.70 0
796.76 0
796.83 0
796.89 0
796.96 0
797.02 0
797.09 0
797.15 0
797.22 0
797.28 0
797.35 0
797.41 0
797.48 0
797.54 0
797.61 0
797.67 0
797.73 0
797.80 0
797.86 0
797.93 0
797.99 0
798.06 0
798.12 0
798.19 0
798.25 0
798.32 0
798.38 0
798.45 0
798.51 0
798.58 0
798.64 0
798.71 0
798.77 0
798.84 0
798.90 0
798.96 0
799.03 0
799.09 0
799.16 0
799.22 0
799.29 0
799.35 0
799.42 0
799.48 0
799.55 0
799.61 0
799.68 0
799.74 0
799.81 0
799.87 0
799.94 0
800.00 0
800.07 0
800.13 0
800.20 0
800.26 0
800.33 0
800.39 0
800.45 0
800.52 0
800.58 0
800.65 0
800.71 0
800.78 0
800.84 0
800.91 0
800.97 0
801.04 0
801.10 0
801.17 0
801.23 0
801.30 0
801.36 0
801.43 0
801.49 0
801.56 0
801.62 0
801.69 0
801.75 0
801.82 0
801.88 0
801.95 0
802.01 0
802.08 0
802.14 0
802.21 0
802.27 0
802.34 0
802.40 0
802.47 0
802.53 0
802.60 0
802.66 0
802.73 0
802.79 0
802.85 0
802.92 0
802.98 0
803.05 0
803.11 0
803.18 0
803.24 0
803.31 0
803.37 0
803.44 0
803.50 0
803.57 0
803.63 0
803.70 0
803.76 0
803.83 0
803.89 0
803.96 0
804.02 0
804.09 0
804.15 0
804.22 0
804.28 0
804.35 0
804.41 0
804.48 0
804.54 0
804.61 0
804.67 0
804.74 0
804.80 0
804.87 0
804.93 0
805.00 0
805.06 0
805.13 0
805.19 0
805.26 0
805.32 0
805.39 0
805.45 0
805.52 0
805.58 0
805.65 0
805.71 0
805.78 0
805.84 0
805.91 0
805.97 0
806.04 0
806.10 0
806.17 0
806.23 0
806.30 0
806.36 0
806.43 0
806.49 0
806.56 0
806.62 0
806.69 0
806.75 2
806.82 3
806.88 4
806.95 6
807.01 6
807.08 7
807.15 6
807.21 5
807.28 4
807.34 2
807.41 1
807.47 0
807.54 0
807.60 0
807.67 0
807.73 0
807.80 0
807.86 1
807.93 1
807.99 2
808.06 2
808.12 2
808.19 1
808.25 1
808.32 0
808.38 0
808.45 0
808.51 0
808.58 1
808.64 2
808.71 4
808.77 6
808.84 8
808.90 9
808.97 9
809.03 8
809.10 7
809.16 5
809.23 3
809.29 2
809.36 2
809.42 2
809.49 2
809.56 2
809.62 2
809.69 2
809.75 2
809.82 2
809.88 1
809.95 1
810.01 1
810.08 1
810.14 1
810.21 0
810.27 0
810.34 0
810.40 0
810.47 0
810.53 0
810.60 0
810.66 0
810.73 0
810.79 0
810.86 0
810.92 0
810.99 0
811.06 0
811.12 1
811.19 1
811.25 1
811.32 2
811.38 2
811.45 3
811.51 3
811.58 3
811.64 2
811.71 2
811.77 1
811.84 1
811.90 1
811.97 1
812.03 1
812.10 1
812.16 1
812.23 1
812.30 1
812.36 1
812.43 1
812.49 1
812.56 1
812.62 1
812.69 1
812.75 1
812.82 1
812.88 0
812.95 0
813.01 0
813.08 0
813.14 0
813.21 0
813.28 1
813.34 1
813.41 1
813.47 1
813.54 1
813.60 1
813.67 1
813.73 1
813.80 1
813.86 2
813.93 3
813.99 4
814.06 5
814.12 6
814.19 6
814.26 5
814.32 5
814.39 3
814.45 2
814.52 1
814.58 1
814.65 0
814.71 0
814.78 1
814.84 1
814.91 1
814.97 1
815.04 1
815.11 1
815.17 0
815.24 0
815.30 0
815.37 0
815.43 0
815.50 0
815.56 1
815.63 1
815.69 1
815.76 1
815.83 1
815.89 1
815.96 1
816.02 1
816.09 1
816.15 1
816.22 1
816.28 1
816.35 0
816.41 0
816.48 0
816.55 0
816.61 1
816.68 1
816.74 2
816.81 3
816.87 3
816.94 3
817.00 3
817.07 3
817.13 3
817.20 2
817.27 1
817.33 1
817.40 1
817.46 1
817.53 0
817.59 0
817.66 0
817.72 0
817.79 0
817.85 0
817.92 0
817.99 0
818.05 0
818.12 0
818.18 0
818.25 0
818.31 0
818.38 0
818.44 1
818.51 1
818.58 1
818.64 1
818.71 1
818.77 1
818.84 1
818.90 1
818.97 1
819.03 1
819.10 1
819.17 1
819.23 1
819.30 1
819.36 1
819.43 1
819.49 1
819.56 1
819.62 1
819.69 1
819.76 1
819.82 0
819.89 0
819.95 0
820.02 0
820.08 0
820.15 0
820.22 0
820.28 0
820.35 1
820.41 1
820.48 1
820.54 1
820.61 0
820.67 0
820.74 0
820.81 0
820.87 0
820.94 0
821.00 0
821.07 0
821.13 0
821.20 0
821.27 0
821.33 1
821.40 1
821.46 1
821.53 1
821.59 1
821.66 1
821.73 1
821.79 1
821.86 1
821.92 0
821.99 0
822.05 0
822.12 0
822.19 0
822.25 1
822.32 1
822.38 1
822.45 1
822.51 1
822.58 1
822.64 1
822.71 1
822.78 1
822.84 1
822.91 1
822.97 1
823.04 1
823.10 0
823.17 0
823.24 0
823.30 0
823.37 0
823.43 0
823.50 0
823.57 0
823.63 0
823.70 0
823.76 0
823.83 0
823.89 0
823.96 0
824.03 0
824.09 0
824.16 0
824.22 0
824.29 0
824.35 0
824.42 0
824.49 0
824.55 0
824.62 0
824.68 1
824.75 1
824.81 1
824.88 1
824.95 1
825.01 1
825.08 1
825.14 1
825.21 1
825.28 1
825.34 1
825.41 1
825.47 1
825.54 1
825.60 0
825.67 0
825.74 0
825.80 0
825.87 0
825.93 0
826.00 0
826.07 0
826.13 0
826.20 1
826.26 1
826.33 1
826.39 1
826.46 1
826.53 1
826.59 1
826.66 1
826.72 1
826.79 1
826.86 1
826.92 0
826.99 0
827.05 0
827.12 0
827.19 1
827.25 1
827.32 1
827.38 1
827.45 0
827.51 0
827.58 0
827.65 0
827.71 0
827.78 0
827.84 0
827.91 0
827.98 0
828.04 0
828.11 0
828.17 0
828.24 0
828.31 0
828.37 0
828.44 0
828.50 0
828.57 0
828.64 0
828.70 0
828.77 0
828.83 0
828.90 0
828.97 0
829.03 0
829.10 0
829.16 0
829.23 0
829.30 0
829.36 0
829.43 0
829.49 0
829.56 0
829.63 1
829.69 1
829.76 1
829.82 1
829.89 1
829.96 1
830.02 1
830.09 1
830.15 1
830.22 0
830.29 0
830.35 0
830.42 0
830.48 0
830.55 0
830.62 0
830.68 0
830.75 0
830.81 0
830.88 0
830.95 0
831.01 0
831.08 0
831.14 1
831.21 1
831.28 1
831.34 1
831.41 1
831.47 1
831.54 1
831.61 1
831.67 1
831.74 0
831.80 0
831.87 0
831.94 0
832.00 0
832.07 0
832.13 0
832.20 0
832.27 0
832.33 0
832.40 0
832.47 0
832.53 0
832.60 0
832.66 0
832.73 0
832.80 0
832.86 0
832.93 0
832.99 0
833.06 0
833.13 0
833.19 0
833.26 0
833.32 0
833.39 0
833.46 0
833.52 0
833.59 0
833.66 0
833.72 0
833.79 0
833.85 0
833.92 0
833.99 0
834.05 0
834.12 0
834.18 0
834.25 0
834.32 0
834.38 0
834.45 0
834.52 0
834.58 1
834.65 1
834.71 1
834.78 0
834.85 0
834.91 0
834.98 0
835.05 0
835.11 0
835.18 0
835.24 0
835.31 0
835.38 0
835.44 0
835.51 0
835.57 0
835.64 0
835.71 0
835.77 1
835.84 1
835.91 1
835.97 1
836.04 1
836.10 1
836.17 1
836.24 0
836.30 0
836.37 0
836.44 0
836.50 0
836.57 1
836.63 1
836.70 1
836.77 1
836.83 1
836.90 1
836.97 1
837.03 1
837.10 1
837.16 1
837.23 1
837.30 1
837.36 1
837.43 1
837.50 1
837.56 1
837.63 1
837.70 1
837.76 1
837.83 1
837.89 1
837.96 1
838.03 1
838.09 1
838.16 1
838.23 1
838.29 1
838.36 1
838.42 0
838.49 0
838.56 0
838.62 0
838.69 0
838.76 0
838.82 0
838.89 0
838.96 0
839.02 0
839.09 0
839.15 1
839.22 1
839.29 1
839.35 1
839.42 1
839.49 1
839.55 1
839.62 1
839.69 0
839.75 0
839.82 0
839.89 0
839.95 0
840.02 0
840.08 0
840.15 1
840.22 1
840.28 1
840.35 1
840.42 1
840.48 1
840.55 1
840.62 0
840.68 0
840.75 0
840.81 0
840.88 0
840.95 0
841.01 0
841.08 0
841.15 0
841.21 0
841.28 0
841.35 0
841.41 0
841.48 0
841.55 0
841.61 0
841.68 0
841.75 1
841.81 1
841.88 1
841.94 0
842.01 0
842.08 0
842.14 0
842.21 0
842.28 0
842.34 0
842.41 0
842.48 0
842.54 0
842.61 0
842.68 0
842.74 0
842.81 0
842.88 0
842.94 0
843.01 0
843.08 0
843.14 0
843.21 0
843.27 0
843.34 0
843.41 0
843.47 0
843.54 1
843.61 1
843.67 1
843.74 1
843.81 1
843.87 1
843.94 1
844.01 0
844.07 0
844.14 0
844.21 0
844.27 0
844.34 0
844.41 0
844.47 0
844.54 0
844.61 1
844.67 1
844.74 0
844.81 0
844.87 0
844.94 0
845.01 0
845.07 0
845.14 0
845.21 1
845.27 1
845.34 1
845.41 1
845.47 1
845.54 1
845.60 1
845.67 1
845.74 0
845.80 0
845.87 0
845.94 0
846.00 0
846.07 0
846.14 0
846.20 0
846.27 0
846.34 0
846.40 0
846.47 0
846.54 0
846.60 0
846.67 0
846.74 0
846.80 0
846.87 0
846.94 0
847.00 0
847.07 0
847.14 0
847.20 1
847.27 1
847.34 1
847.40 1
847.47 1
847.54 1
847.60 0
847.67 0
847.74 0
847.80 0
847.87 0
847.94 0
848.01 0
848.07 0
848.14 0
848.21 0
848.27 0
848.34 0
848.41 0
848.47 0
848.54 0
848.61 0
848.67 0
848.74 1
848.81 1
848.87 1
848.94 1
849.01 1
849.07 1
849.14 1
849.21 1
849.27 0
849.34 0
849.41 0
849.47 0
849.54 0
849.61 0
849.67 0
849.74 1
849.81 1
849.87 1
849.94 1
850.01 1
850.07 1
850.14 1
850.21 0
850.27 0
850.34 0
850.41 0
850.48 0
850.54 0
850.61 0
850.68 0
850.74 0
850.81 0
850.88 0
850.94 0
851.01 0
851.08 0
851.14 0
851.21 0
851.28 1
851.34 1
851.41 1
851.48 1
851.54 1
851.61 1
851.68 1
851.75 1
851.81 0
851.88 0
851.95 0
852.01 1
852.08 1
852.15 1
852.21 1
852.28 1
852.35 1
852.41 1
852.48 1
852.55 1
852.61 1
852.68 1
852.75 1
852.82 1
852.88 1
852.95 1
853.02 1
853.08 1
853.15 1
853.22 0
853.28 0
853.35 0
853.42 0
853.48 1
853.55 1
853.62 1
853.69 1
853.75 1
853.82 1
853.89 1
853.95 1
854.02 1
854.09 1
854.15 0
854.22 0
854.29 0
854.35 0
854.42 0
854.49 0
854.56 0
854.62 0
854.69 0
854.76 0
854.82 0
854.89 0
854.96 0
855.02 0
855.09 1
855.16 1
855.23 1
855.29 1
855.36 1
855.43 1
855.49 1
855.56 1
855.63 1
855.69 1
855.76 1
855.83 1
855.90 1
855.96 1
856.03 1
856.10 1
856.16 1
856.23 1
856.30 1
856.37 1
856.43 1
856.50 1
856.57 1
856.63 1
856.70 0
856.77 0
856.83 0
856.90 0
856.97 0
857.04 0
857.10 0
857.17 1
857.24 1
857.30 1
857.37 1
857.44 1
857.51 1
857.57 1
857.64 1
857.71 1
857.77 1
857.84 1
857.91 1
857.98 1
858.04 1
858.11 1
858.18 0
858.24 0
858.31 0
858.38 0
858.44 0
858.51 0
858.58 1
858.65 0
858.71 0
858.78 0
858.85 0
858.91 0
858.98 0
859.05 1
859.12 1
859.18 1
859.25 1
859.32 1
859.38 1
859.45 1
859.52 1
859.59 1
859.65 0
859.72 0
859.79 0
859.86 0
859.92 0
859.99 0
860.06 0
860.12 0
860.19 0
860.26 0
860.33 0
860.39 0
860.46 0
860.53 0
860.59 0
860.66 0
860.73 0
860.80 0
860.86 0
860.93 0
861.00 0
861.06 0
861.13 0
861.20 0
861.27 0
861.33 0
861.40 0
861.47 0
861.54 0
861.60 0
861.67 0
861.74 0
861.80 0
861.87 1
861.94 1
862.01 1
862.07 1
862.14 1
862.21 1
862.28 1
862.34 1
862.41 1
862.48 1
862.54 1
862.61 1
862.68 1
862.75 1
862.81 1
862.88 1
862.95 1
863.02 1
863.08 1
863.15 1
863.22 1
863.28 1
863.35 0
863.42 0
863.49 0
863.55 0
863.62 0
863.69 0
863.76 0
863.82 0
863.89 0
863.96 0
864.03 1
864.09 1
864.16 1
864.23 1
864.29 1
864.36 1
864.43 1
864.50 1
864.56 0
864.63 0
864.70 0
864.77 0
864.83 0
864.90 0
864.97 0
865.04 0
865.10 0
865.17 0
865.24 0
865.31 0
865.37 0
865.44 0
865.51 0
865.58 0
865.64 0
865.71 0
865.78 0
865.84 0
865.91 0
865.98 0
866.05 0
866.11 1
866.18 1
866.25 1
866.32 1
866.38 1
866.45 1
866.52 1
866.59 1
866.65 1
866.72 1
866.79 1
866.86 0
866.92 0
866.99 0
867.06 0
867.13 0
867.19 0
867.26 0
867.33 0
867.40 0
867.46 0
867.53 0
867.60 0
867.67 0
867.73 0
867.80 0
867.87 0
867.94 0
868.00 0
868.07 1
868.14 1
868.21 1
868.27 1
868.34 1
868.41 1
868.48 1
868.54 0
868.61 0
868.68 0
868.75 0
868.81 0
868.88 0
868.95 0
869.02 0
869.08 0
869.15 0
869.22 0
869.29 0
869.35 0
869.42 0
869.49 0
869.56 0
869.62 0
869.69 0
869.76 0
869.83 0
869.89 0
869.96 0
870.03 0
870.10 0
870.16 0
870.23 0
870.30 0
870.37 0
870.44 0
870.50 0
870.57 0
870.64 0
870.71 0
870.77 0
870.84 0
870.91 0
870.98 0
871.04 0
871.11 0
871.18 0
871.25 0
871.31 0
871.38 0
871.45 0
871.52 0
871.58 0
871.65 0
871.72 0
871.79 0
871.86 0
871.92 0
871.99 0
872.06 0
872.13 0
872.19 0
872.26 0
872.33 0
872.40 0
872.46 1
872.53 1
872.60 1
872.67 1
872.73 0
872.80 0
872.87 0
872.94 0
873.01 0
873.07 0
873.14 0
873.21 0
873.28 0
873.34 0
873.41 0
873.48 0
873.55 0
873.61 0
873.68 0
873.75 0
873.82 0
873.89 0
873.95 0
874.02 0
874.09 0
874.16 0
874.22 0
874.29 0
874.36 0
874.43 0
874.50 0
874.56 0
874.63 0
874.70 0
874.77 0
874.83 0
874.90 0
874.97 0
875.04 0
875.11 0
875.17 0
875.24 0
875.31 0
875.38 0
875.44 0
875.51 0
875.58 0
875.65 0
875.72 0
875.78 0
875.85 0
875.92 0
875.99 0
876.05 0
876.12 0
876.19 0
876.26 0
876.33 0
876.39 0
876.46 0
876.53 0
876.60 0
876.66 0
876.73 0
876.80 0
876.87 0
876.94 0
877.00 0
877.07 0
877.14 0
877.21 0
877.28 0
877.34 0
877.41 0
877.48 0
877.55 0
877.61 1
877.68 1
877.75 1
877.82 1
877.89 1
877.95 1
878.02 1
878.09 1
878.16 1
878.23 1
878.29 1
878.36 0
878.43 0
878.50 0
878.57 0
878.63 0
878.70 0
878.77 0
878.84 0
878.90 0
878.97 0
879.04 0
879.11 0
879.18 0
879.24 0
879.31 0
879.38 0
879.45 0
879.52 0
879.58 0
879.65 0
879.72 0
879.79 0
879.86 0
879.92 0
879.99 0
880.06 0
880.13 0
880.20 0
880.26 0
880.33 0
880.40 0
880.47 0
880.54 1
880.60 0
880.67 0
880.74 0
880.81 0
880.88 0
880.94 0
881.01 0
881.08 0
881.15 0
881.22 0
881.28 0
881.35 0
881.42 0
881.49 0
881.56 0
881.62 0
881.69 0
881.76 0
881.83 0
881.90 0
881.96 0
882.03 0
882.10 0
882.17 0
882.24 0
882.30 0
882.37 0
882.44 0
882.51 0
882.58 0
882.64 0
882.71 0
882.78 0
882.85 0
882.92 0
882.98 0
883.05 0
883.12 0
883.19 0
883.26 0
883.33 0
883.39 0
883.46 0
883.53 0
883.60 0
883.67 0
883.73 0
883.80 0
883.87 0
883.94 0
884.01 0
884.07 0
884.14 0
884.21 0
884.28 0
884.35 0
884.42 0
884.48 0
884.55 0
884.62 0
884.69 0
884.76 0
884.82 0
884.89 0
884.96 0
885.03 0
885.10 0
885.16 0
885.23 0
885.30 0
885.37 0
885.44 0
885.51 0
885.57 0
885.64 0
885.71 0
885.78 1
885.85 1
885.91 1
885.98 1
886.05 1
886.12 1
886.19 0
886.26 0
886.32 0
886.39 0
886.46 0
886.53 0
886.60 0
886.67 0
886.73 0
886.80 0
886.87 0
886.94 0
887.01 0
887.07 0
887.14 0
887.21 0
887.28 0
887.35 0
887.42 0
887.48 0
887.55 0
887.62 0
887.69 0
887.76 0
887.83 0
887.89 0
887.96 0
888.03 0
888.10 0
888.17 0
888.23 0
888.30 0
888.37 0
888.44 0
888.51 0
888.58 0
888.64 0
888.71 0
888.78 0
888.85 0
888.92 0
888.99 0
889.05 0
889.12 0
889.19 1
889.26 1
889.33 1
889.40 1
889.46 1
889.53 1
889.60 1
889.67 1
889.74 1
889.81 1
889.87 1
889.94 1
890.01 1
890.08 0
890.15 0
890.22 0
890.28 0
890.35 0
890.42 0
890.49 0
890.56 0
890.63 0
890.69 0
890.76 0
890.83 0
890.90 0
890.97 0
891.04 0
891.10 0
891.17 0
891.24 0
891.31 0
891.38 0
891.45 0
891.52 0
891.58 1
891.65 1
891.72 1
891.79 1
891.86 1
891.93 1
891.99 1
892.06 1
892.13 1
892.20 1
892.27 1
892.34 1
892.40 1
892.47 1
892.54 1
892.61 1
892.68 1
892.75 1
892.82 1
892.88 1
892.95 1
893.02 1
893.09 0
893.16 0
893.23 0
893.29 0
893.36 0
893.43 0
893.50 0
893.57 0
893.64 0
893.71 0
893.77 0
893.84 0
893.91 0
893.98 0
894.05 0
894.12 0
894.19 0
894.25 0
894.32 0
894.39 0
894.46 1
894.53 1
894.60 1
894.66 0
894.73 0
894.80 0
894.87 0
894.94 0
895.01 0
895.08 0
895.14 0
895.21 0
895.28 0
895.35 0
895.42 0
895.49 0
895.56 0
895.62 0
895.69 0
895.76 0
895.83 1
895.90 1
895.97 1
896.04 1
896.10 1
896.17 1
896.24 1
896.31 1
896.38 0
896.45 0
896.52 0
896.58 0
896.65 0
896.72 0
896.79 0
896.86 0
896.93 0
897.00 0
897.07 0
897.13 0
897.20 0
897.27 0
897.34 0
897.41 0
897.48 0
897.55 0
897.61 0
897.68 0
897.75 0
897.82 0
897.89 0
897.96 0
898.03 0
898.09 0
898.16 0
898.23 1
898.30 1
898.37 1
898.44 1
898.51 1
898.58 0
898.64 0
898.71 0
898.78 0
898.85 0
898.92 0
898.99 0
899.06 0
899.12 1
899.19 1
899.26 1
899.33 1
899.40 1
899.47 1
899.54 1
899.61 1
899.67 0
899.74 0
899.81 0
899.88 0
899.95 0
900.02 0
900.09 0
900.16 0
900.22 0
900.29 0
900.36 0
900.43 0
900.50 0
900.57 0
900.64 0
900.71 0
900.77 0
900.84 0
900.91 0
900.98 0
901.05 0
901.12 0
901.19 0
901.26 0
901.32 0
901.39 0
901.46 1
901.53 0
901.60 0
901.67 0
901.74 0
901.81 0
901.87 0
901.94 0
902.01 0
902.08 0
902.15 0
902.22 0
902.29 1
902.36 1
902.43 1
902.49 1
902.56 1
902.63 1
902.70 1
902.77 0
902.84 0
902.91 0
902.98 0
903.05 0
903.11 0
903.18 0
903.25 0
903.32 0
903.39 0
903.46 0
903.53 0
903.60 0
903.66 0
903.73 0
903.80 0
903.87 0
903.94 0
904.01 0
904.08 0
904.15 0
904.22 0
904.28 0
904.35 0
904.42 0
904.49 0
904.56 0
904.63 0
904.70 0
904.77 0
904.84 0
904.90 0
904.97 0
905.04 0
905.11 0
905.18 0
905.25 0
905.32 0
905.39 0
905.46 0
905.53 0
905.59 0
905.66 0
905.73 0
905.80 0
905.87 0
905.94 0
906.01 0
906.08 0
906.15 0
906.21 0
906.28 1
906.35 1
906.42 1
906.49 1
906.56 1
906.63 1
906.70 0
906.77 0
906.84 0
906.90 0
906.97 0
907.04 0
907.11 0
907.18 0
907.25 0
907.32 0
907.39 0
907.46 0
907.53 0
907.59 0
907.66 0
907.73 0
907.80 0
907.87 0
907.94 0
908.01 0
908.08 0
908.15 0
908.22 0
908.29 0
908.35 0
908.42 0
908.49 0
908.56 1
908.63 1
908.70 1
908.77 1
908.84 0
908.91 0
908.98 0
909.04 0
909.11 0
909.18 0
909.25 0
909.32 0
909.39 0
909.46 1
909.53 1
909.60 1
909.67 1
909.74 1
909.80 0
909.87 0
909.94 0
910.01 0
910.08 0
910.15 0
910.22 0
910.29 0
910.36 0
910.43 0
910.50 0
910.57 0
910.63 0
910.70 0
910.77 0
910.84 0
910.91 1
910.98 1
911.05 1
911.12 1
911.19 1
911.26 1
911.33 0
911.40 0
911.46 0
911.53 0
911.60 0
911.67 0
911.74 0
911.81 0
911.88 0
911.95 0
912.02 0
912.09 0
912.16 0
912.23 0
912.29 0
912.36 0
912.43 0
912.50 0
912.57 0
912.64 0
912.71 0
912.78 0
912.85 0
912.92 0
912.99 0
913.06 0
913.13 0
913.19 0
913.26 0
913.33 0
913.40 0
913.47 0
913.54 0
913.61 0
913.68 0
913.75 0
913.82 0
913.89 0
913.96 0
914.03 0
914.09 0
914.16 0
914.23 0
914.30 0
914.37 0
914.44 0
914.51 0
914.58 0
914.65 0
914.72 0
914.79 0
914.86 0
914.93 0
915.00 0
915.06 0
915.13 0
915.20 0
915.27 0
915.34 1
915.41 1
915.48 1
915.55 0
915.62 0
915.69 0
915.76 0
915.83 0
915.90 0
915.97 0
916.04 0
916.10 0
916.17 0
916.24 0
916.31 0
916.38 0
916.45 0
916.52 0
916.59 0
916.66 0
916.73 0
916.80 0
916.87 0
916.94 0
917.01 0
917.08 1
917.14 1
917.21 1
917.28 1
917.35 1
917.42 1
917.49 0
917.56 0
917.63 0
917.70 0
917.77 0
917.84 0
917.91 0
917.98 0
918.05 0
918.12 0
918.19 0
918.26 0
918.32 1
918.39 1
918.46 1
918.53 1
918.60 1
918.67 1
918.74 1
918.81 1
918.88 1
918.95 1
919.02 1
919.09 1
919.16 0
919.23 0
919.30 0
919.37 0
919.44 0
919.51 0
919.58 0
919.64 0
919.71 0
919.78 0
919.85 0
919.92 0
919.99 0
920.06 0
920.13 0
920.20 0
920.27 1
920.34 1
920.41 1
920.48 0
920.55 0
920.62 0
920.69 0
920.76 0
920.83 0
920.90 0
920.97 0
921.03 0
921.10 0
921.17 0
921.24 1
921.31 1
921.38 1
921.45 1
921.52 1
921.59 1
921.66 1
921.73 1
921.80 0
921.87 0
921.94 0
922.01 0
922.08 0
922.15 0
922.22 0
922.29 0
922.36 0
922.43 0
922.50 0
922.57 0
922.63 0
922.70 0
922.77 0
922.84 0
922.91 0
922.98 0
923.05 0
923.12 0
923.19 0
923.26 0
923.33 0
923.40 0
923.47 0
923.54 0
923.61 0
923.68 0
923.75 0
923.82 0
923.89 0
923.96 0
924.03 0
924.10 0
924.17 0
924.24 0
924.31 0
924.38 0
924.44 0
924.51 0
924.58 0
924.65 0
924.72 0
924.79 0
924.86 0
924.93 0
925.00 0
925.07 0
925.14 0
925.21 0
925.28 0
925.35 0
925.42 0
925.49 0
925.56 0
925.63 0
925.70 0
925.77 0
925.84 0
925.91 0
925.98 0
926.05 0
926.12 0
926.19 0
926.26 0
926.33 0
926.40 0
926.47 0
926.54 0
926.61 0
926.68 1
926.75 1
926.81 1
926.88 1
926.95 1
927.02 1
927.09 1
927.16 1
927.23 1
927.30 0
927.37 0
927.44 0
927.51 0
927.58 0
927.65 0
927.72 0
927.79 0
927.86 0
927.93 1
928.00 0
928.07 0
928.14 0
928.21 0
928.28 0
928.35 0
928.42 0
928.49 0
928.56 0
928.63 0
928.70 1
928.77 1
928.84 1
928.91 1
928.98 1
929.05 1
929.12 1
929.19 1
929.26 1
929.33 1
929.40 1
929.47 1
929.54 0
929.61 0
929.68 0
929.75 0
929.82 0
929.89 0
929.96 0
930.03 0
930.10 0
930.17 0
930.24 0
930.31 0
930.38 0
930.45 1
930.52 1
930.59 1
930.66 1
930.73 1
930.79 1
930.86 1
930.93 1
931.00 1
931.07 1
931.14 1
931.21 1
931.28 1
931.35 1
931.42 1
931.49 1
931.56 0
931.63 0
931.70 0
931.77 0
931.84 0
931.91 0
931.98 0
932.05 0
932.12 0
932.19 0
932.26 0
932.33 0
932.40 0
932.47 0
932.54 0
932.61 0
932.68 0
932.75 0
932.82 0
932.89 0
932.96 0
933.03 0
933.10 0
933.17 0
933.24 0
933.31 0
933.38 0
933.45 0
933.52 0
933.59 0
933.66 0
933.73 0
933.80 0
933.87 0
933.94 0
934.01 0
934.08 0
934.15 0
934.22 0
934.29 0
934.36 0
934.43 0
934.50 0
934.57 0
934.64 1
934.71 1
934.78 1
934.85 1
934.92 0
934.99 0
935.06 0
935.13 0
935.20 0
935.27 0
935.34 0
935.41 0
935.48 0
935.55 0
935.62 0
935.69 0
935.76 0
935.83 0
935.90 0
935.97 0
936.04 0
936.11 0
936.18 0
936.26 0
936.33 0
936.40 0
936.47 0
936.54 0
936.61 0
936.68 0
936.75 0
936.82 0
936.89 0
936.96 0
937.03 0
937.10 0
937.17 0
937.24 0
937.31 0
937.38 0
937.45 0
937.52 0
937.59 0
937.66 0
937.73 0
937.80 0
937.87 0
937.94 0
938.01 0
938.08 0
938.15 0
938.22 0
938.29 0
938.36 0
938.43 0
938.50 1
938.57 1
938.64 1
938.71 1
938.78 1
938.85 1
938.92 1
938.99 0
939.06 0
939.13 0
939.20 0
939.27 0
939.34 0
939.41 0
939.48 0
939.55 0
939.62 0
939.69 0
939.76 0
939.83 0
939.90 0
939.97 0
940.04 0
940.11 0
940.19 0
940.26 0
940.33 0
940.40 0
940.47 0
940.54 0
940.61 0
940.68 0
940.75 0
940.82 0
940.89 0
940.96 0
941.03 0
941.10 0
941.17 0
941.24 0
941.31 0
941.38 0
941.45 0
941.52 0
941.59 0
941.66 0
941.73 0
941.80 0
941.87 0
941.94 0
942.01 0
942.08 1
942.15 1
942.22 1
942.29 1
942.36 1
942.43 1
942.50 1
942.58 1
942.65 1
942.72 1
942.79 1
942.86 1
942.93 1
943.00 1
943.07 0
943.14 0
943.21 0
943.28 0
943.35 0
943.42 0
943.49 0
943.56 0
943.63 0
943.70 0
943.77 0
943.84 1
943.91 1
943.98 1
944.05 1
944.12 1
944.19 1
944.26 1
944.33 1
944.40 1
944.48 1
944.55 1
944.62 1
944.69 1
944.76 1
944.83 1
944.90 1
944.97 1
945.04 1
945.11 1
945.18 0
945.25 0
945.32 0
945.39 0
945.46 0
945.53 0
945.60 0
945.67 0
945.74 1
945.81 1
945.88 1
945.95 1
946.03 1
946.10 1
946.17 0
946.24 0
946.31 0
946.38 0
946.45 0
946.52 0
946.59 0
946.66 0
946.73 0
946.80 0
946.87 0
946.94 0
947.01 0
947.08 0
947.15 0
947.22 0
947.29 0
947.36 0
947.43 1
947.51 1
947.58 1
947.65 1
947.72 1
947.79 0
947.86 0
947.93 0
948.00 0
948.07 0
948.14 0
948.21 0
948.28 0
948.35 0
948.42 0
948.49 0
948.56 0
948.63 0
948.70 0
948.78 0
948.85 0
948.92 0
948.99 0
949.06 0
949.13 1
949.20 0
949.27 0
949.34 1
949.41 1
949.48 1
949.55 1
949.62 1
949.69 1
949.76 1
949.83 1
949.90 1
949.98 0
950.05 0
950.12 0
950.19 0
950.26 0
950.33 0
950.40 1
950.47 1
950.54 1
950.61 1
950.68 1
950.75 1
950.82 2
950.89 2
950.96 2
951.03 3
951.11 3
951.18 3
951.25 3
951.32 3
951.39 3
951.46 3
951.53 3
951.60 3
951.67 3
951.74 3
951.81 3
951.88 3
951.95 2
952.02 2
952.10 2
952.17 2
952.24 2
952.31 2
952.38 2
952.45 3
952.52 3
952.59 3
952.66 3
952.73 4
952.80 4
952.87 4
952.94 4
953.01 4
953.09 3
953.16 3
953.23 3
953.30 2
953.37 2
953.44 2
953.51 2
953.58 2
953.65 2
953.72 2
953.79 2
953.86 2
953.93 1
954.00 1
954.08 1
954.15 1
954.22 1
954.29 1
954.36 1
954.43 1
954.50 1
954.57 1
954.64 1
954.71 1
954.78 0
954.85 0
954.93 0
955.00 0
955.07 0
955.14 0
955.21 0
955.28 0
955.35 0
955.42 0
955.49 0
955.56 0
955.63 0
955.70 0
955.77 0
955.85 0
955.92 0
955.99 0
956.06 0
956.13 0
956.20 0
956.27 1
956.34 1
956.41 1
956.48 1
956.55 1
956.63 1
956.70 1
956.77 0
956.84 0
956.91 0
956.98 0
957.05 0
957.12 0
957.19 0
957.26 0
957.33 0
957.40 1
957.48 1
957.55 1
957.62 1
957.69 0
957.76 0
957.83 0
957.90 0
957.97 0
958.04 0
958.11 0
958.18 0
958.26 0
958.33 0
958.40 1
958.47 1
958.54 1
958.61 1
958.68 1
958.75 1
958.82 1
958.89 1
958.96 1
959.04 1
959.11 1
959.18 0
959.25 0
959.32 0
959.39 0
959.46 0
959.53 0
959.60 0
959.67 0
959.75 0
959.82 0
959.89 0
959.96 0
960.03 0
960.10 1
960.17 1
960.24 1
960.31 1
960.38 1
960.46 0
960.53 0
960.60 0
960.67 0
960.74 0
960.81 0
960.88 0
960.95 0
961.02 1
961.09 1
961.17 0
961.24 0
961.31 0
961.38 0
961.45 0
961.52 0
961.59 0
961.66 0
961.73 0
961.81 0
961.88 0
961.95 0
962.02 0
962.09 0
962.16 0
962.23 0
962.30 0
962.37 0
962.44 0
962.52 0
962.59 0
962.66 0
962.73 0
962.80 0
962.87 0
962.94 0
963.01 0
963.08 0
963.16 0
963.23 0
963.30 0
963.37 0
963.44 0
963.51 0
963.58 0
963.65 1
963.72 1
963.80 1
963.87 1
963.94 1
964.01 1
964.08 1
964.15 1
964.22 1
964.29 1
964.36 1
964.44 1
964.51 1
964.58 1
964.65 0
964.72 0
964.79 0
964.86 0
964.93 0
965.01 0
965.08 1
965.15 1
965.22 1
965.29 1
965.36 1
965.43 1
965.50 1
965.57 0
965.65 0
965.72 0
965.79 0
965.86 1
965.93 1
966.00 1
966.07 1
966.14 1
966.22 1
966.29 1
966.36 1
966.43 1
966.50 1
966.57 1
966.64 1
966.71 1
966.79 1
966.86 1
966.93 1
967.00 1
967.07 1
967.14 1
967.21 1
967.28 2
967.36 2
967.43 2
967.50 2
967.57 2
967.64 2
967.71 1
967.78 1
967.85 1
967.93 1
968.00 1
968.07 1
968.14 1
968.21 1
968.28 1
968.35 1
968.42 1
968.50 1
968.57 1
968.64 1
968.71 1
968.78 1
968.85 1
968.92 1
969.00 1
969.07 1
969.14 1
969.21 1
969.28 1
969.35 0
969.42 0
969.49 0
969.57 0
969.64 0
969.71 0
969.78 1
969.85 1
969.92 1
969.99 1
970.07 1
970.14 1
970.21 1
970.28 1
970.35 1
970.42 1
970.49 1
970.56 1
970.64 1
970.71 1
970.78 1
970.85 1
970.92 1
970.99 1
971.06 1
971.14 1
971.21 0
971.28 0
971.35 0
971.42 0
971.49 0
971.56 0
971.64 0
971.71 0
971.78 0
971.85 1
971.92 0
971.99 0
972.06 0
972.14 0
972.21 0
972.28 0
972.35 0
972.42 0
972.49 0
972.56 0
972.64 0
972.71 0
972.78 0
972.85 0
972.92 0
972.99 0
973.06 0
973.14 0
973.21 0
973.28 0
973.35 0
973.42 1
973.49 1
973.56 1
973.64 1
973.71 2
973.78 2
973.85 2
973.92 1
973.99 1
974.07 1
974.14 1
974.21 1
974.28 0
974.35 0
974.42 0
974.49 0
974.57 0
974.64 0
974.71 0
974.78 0
974.85 0
974.92 0
975.00 0
975.07 0
975.14 0
975.21 0
975.28 0
975.35 1
975.42 1
975.50 1
975.57 2
975.64 2
975.71 2
975.78 1
975.85 1
975.93 1
976.00 1
976.07 1
976.14 1
976.21 1
976.28 1
976.36 1
976.43 1
976.50 1
976.57 1
976.64 1
976.71 1
976.78 1
976.86 1
976.93 1
977.00 1
977.07 0
977.14 0
977.21 0
977.29 0
977.36 0
977.43 0
977.50 0
977.57 1
977.64 1
977.72 1
977.79 1
977.86 1
977.93 1
978.00 1
978.07 1
978.15 0
978.22 0
978.29 0
978.36 1
978.43 1
978.50 1
978.58 1
978.65 1
978.72 1
978.79 1
978.86 1
978.93 1
979.01 1
979.08 1
979.15 1
979.22 1
979.29 1
979.36 1
979.44 1
979.51 1
979.58 1
979.65 1
979.72 1
979.79 1
979.87 1
979.94 1
980.01 1
980.08 1
980.15 1
980.22 1
980.30 1
980.37 1
980.44 2
980.51 1
980.58 1
980.66 1
980.73 1
980.80 1
980.87 1
980.94 1
981.01 1
981.09 1
981.16 1
981.23 1
981.30 1
981.37 1
981.44 1
981.52 1
981.59 1
981.66 1
981.73 1
981.80 1
981.88 1
981.95 1
982.02 2
982.09 2
982.16 2
982.23 2
982.31 2
982.38 2
982.45 2
982.52 2
982.59 3
982.67 3
982.74 4
982.81 4
982.88 4
982.95 4
983.02 4
983.10 4
983.17 4
983.24 4
983.31 4
983.38 4
983.46 4
983.53 3
983.60 3
983.67 3
983.74 3
983.81 3
983.89 3
983.96 3
984.03 3
984.10 3
984.17 3
984.25 3
984.32 3
984.39 2
984.46 2
984.53 2
984.61 2
984.68 2
984.75 2
984.82 2
984.89 2
984.96 2
985.04 2
985.11 2
985.18 2
985.25 2
985.32 1
985.40 1
985.47 1
985.54 1
985.61 1
985.68 1
985.76 1
985.83 1
985.90 1
985.97 1
986.04 1
986.12 2
986.19 2
986.26 3
986.33 3
986.40 3
986.48 3
986.55 3
986.62 3
986.69 2
986.76 2
986.84 2
986.91 1
986.98 1
987.05 1
987.12 1
987.20 1
987.27 1
987.34 1
987.41 1
987.48 1
987.56 1
987.63 1
987.70 1
987.77 1
987.84 1
987.92 1
987.99 1
988.06 1
988.13 1
988.20 1
988.28 1
988.35 1
988.42 1
988.49 1
988.56 1
988.64 1
988.71 1
988.78 1
988.85 1
988.92 1
989.00 1
989.07 1
989.14 1
989.21 1
989.28 1
989.36 1
989.43 1
989.50 1
989.57 1
989.64 1
989.72 1
989.79 1
989.86 1
989.93 1
990.00 1
990.08 1
990.15 1
990.22 1
990.29 1
990.37 2
990.44 2
990.51 2
990.58 2
990.65 2
990.73 2
990.80 1
990.87 1
990.94 1
991.01 1
991.09 1
991.16 2
991.23 2
991.30 2
991.37 2
991.45 2
991.52 2
991.59 2
991.66 2
991.74 2
991.81 2
991.88 2
991.95 2
992.02 2
992.10 2
992.17 1
992.24 1
992.31 1
992.39 1
992.46 1
992.53 1
992.60 1
992.67 1
992.75 1
992.82 1
992.89 1
992.96 1
993.03 1
993.11 1
993.18 1
993.25 1
993.32 0
993.40 0
993.47 0
993.54 0
993.61 0
993.68 0
993.76 0
993.83 0
993.90 1
993.97 1
994.05 1
994.12 1
994.19 1
994.26 1
994.33 0
994.41 0
994.48 0
994.55 0
994.62 0
994.70 0
994.77 0
994.84 0
994.91 0
994.99 0
995.06 0
995.13 0
995.20 0
995.27 1
995.35 1
995.42 2
995.49 2
995.56 2
995.64 1
995.71 1
995.78 0
995.85 0
995.92 0
996.00 0
996.07 0
996.14 0
996.21 0
996.29 0
996.36 0
996.43 0
996.50 0
996.58 0
996.65 0
996.72 0
996.79 0
996.87 0
996.94 0
997.01 0
997.08 0
997.15 0
997.23 1
997.30 1
997.37 1
997.44 2
997.52 2
997.59 2
997.66 2
997.73 2
997.81 2
997.88 2
997.95 2
998.02 2
998.10 2
998.17 3
998.24 3
998.31 3
998.38 3
998.46 3
998.53 3
998.60 2
998.67 2
998.75 2
998.82 2
998.89 2
998.96 2
999.04 1
999.11 1
999.18 1
999.25 0
999.33 0
999.40 0
999.47 1
999.54 1
999.62 1
999.69 2
999.76 2
999.83 2
999.91 2
999.98 2
1000.05 2
1000.12 2
1000.20 1
1000.27 1
1000.34 1
1000.41 1
1000.49 1
1000.56 1
1000.63 1
1000.70 2
1000.78 2
1000.85 3
1000.92 3
1000.99 4
1001.07 4
1001.14 4
1001.21 3
1001.28 3
1001.36 2
1001.43 2
1001.50 2
1001.57 2
1001.65 2
1001.72 3
1001.79 3
1001.86 3
1001.94 2
1002.01 2
1002.08 2
1002.15 2
1002.23 2
1002.30 2
1002.37 2
1002.44 3
1002.52 3
1002.59 3
1002.66 3
1002.73 2
1002.81 2
1002.88 2
1002.95 2
1003.02 3
1003.10 3
1003.17 4
1003.24 5
1003.31 5
1003.39 6
1003.46 6
1003.53 6
1003.60 6
1003.68 6
1003.75 5
1003.82 5
1003.89 6
1003.97 6
1004.04 7
1004.11 8
1004.18 8
1004.26 8
1004.33 8
1004.40 8
1004.48 8
1004.55 7
1004.62 7
1004.69 7
1004.77 7
1004.84 8
1004.91 8
1004.98 8
1005.06 8
1005.13 8
1005.20 9
1005.27 9
1005.35 9
1005.42 9
1005.49 10
1005.56 10
1005.64 10
1005.71 9
1005.78 9
1005.86 9
1005.93 8
1006.00 8
1006.07 8
1006.15 8
1006.22 8
1006.29 8
1006.36 8
1006.44 8
1006.51 8
1006.58 7
1006.65 7
1006.73 7
1006.80 7
1006.87 7
1006.95 8
1007.02 8
1007.09 9
1007.16 9
1007.24 10
1007.31 11
1007.38 12
1007.45 12
1007.53 13
1007.60 14
1007.67 14
1007.75 14
1007.82 14
1007.89 13
1007.96 13
1008.04 12
1008.11 11
1008.18 11
1008.25 11
1008.33 11
1008.40 11
1008.47 11
1008.55 11
1008.62 11
1008.69 11
1008.76 11
1008.84 11
1008.91 10
1008.98 10
1009.06 9
1009.13 8
1009.20 7
1009.27 6
1009.35 5
1009.42 5
1009.49 5
1009.56 6
1009.64 7
1009.71 7
1009.78 8
1009.86 8
1009.93 7
1010.00 7
1010.07 6
1010.15 6
1010.22 5
1010.29 4
1010.37 3
1010.44 3
1010.51 2
1010.58 1
1010.66 0
1010.73 0
1010.80 0
1010.88 0
1010.95 0
1011.02 0
1011.09 0
1011.17 0
1011.24 1
1011.31 1
1011.39 2
1011.46 2
1011.53 2
1011.60 2
1011.68 2
1011.75 2
1011.82 2
1011.90 2
1011.97 2
1012.04 2
1012.11 2
1012.19 1
1012.26 1
1012.33 1
1012.41 1
1012.48 0
1012.55 0
1012.62 0
1012.70 0
1012.77 1
1012.84 1
1012.92 1
1012.99 1
1013.06 1
1013.14 1
1013.21 1
1013.28 0
1013.35 0
1013.43 0
1013.50 0
1013.57 0
1013.65 0
1013.72 0
1013.79 0
1013.86 1
1013.94 1
1014.01 1
1014.08 2
1014.16 2
1014.23 1
1014.30 1
1014.38 0
1014.45 0
1014.52 0
1014.59 0
1014.67 0
1014.74 0
1014.81 0
1014.89 1
1014.96 1
1015.03 1
1015.11 1
1015.18 1
1015.25 0
1015.32 0
1015.40 0
1015.47 0
1015.54 0
1015.62 0
1015.69 0
1015.76 0
1015.84 0
1015.91 0
1015.98 0
1016.05 1
1016.13 1
1016.20 1
1016.27 1
1016.35 1
1016.42 2
1016.49 2
1016.57 2
1016.64 2
1016.71 1
1016.78 1
1016.86 0
1016.93 0
1017.00 0
1017.08 0
1017.15 0
1017.22 0
1017.30 0
1017.37 0
1017.44 0
1017.52 0
1017.59 0
1017.66 0
1017.73 0
1017.81 1
1017.88 2
1017.95 2
1018.03 2
1018.10 2
1018.17 2
1018.25 1
1018.32 1
1018.39 1
1018.47 0
1018.54 0
1018.61 0
1018.69 0
1018.76 0
1018.83 0
1018.90 0
1018.98 0
1019.05 0
1019.12 0
1019.20 0
1019.27 0
1019.34 0
1019.42 1
1019.49 1
1019.56 2
1019.64 3
1019.71 3
1019.78 3
1019.86 3
1019.93 3
1020.00 2
1020.08 1
1020.15 1
1020.22 0
1020.29 0
1020.37 0
1020.44 1
1020.51 1
1020.59 2
1020.66 3
1020.73 4
1020.81 5
1020.88 5
1020.95 5
1021.03 5
1021.10 4
1021.17 3
1021.25 3
1021.32 3
1021.39 3
1021.47 4
1021.54 5
1021.61 5
1021.69 6
1021.76 6
1021.83 5
1021.91 4
1021.98 4
1022.05 3
1022.13 3
1022.20 3
1022.27 4
1022.34 6
1022.42 8
1022.49 12
1022.56 15
1022.64 20
1022.71 24
1022.78 29
1022.86 33
1022.93 38
1023.00 42
1023.08 46
1023.15 51
1023.22 56
1023.30 61
1023.37 65
1023.44 70
1023.52 73
1023.59 76
1023.66 77
1023.74 78
1023.81 77
1023.88 76
1023.96 75
1024.03 73
1024.10 71
1024.18 70
1024.25 68
1024.32 67
1024.40 66
1024.47 65
1024.54 63
1024.62 62
1024.69 60
1024.76 58
1024.84 57
1024.91 55
1024.98 54
1025.06 52
1025.13 52
1025.20 51
1025.28 51
1025.35 50
1025.42 49
1025.50 47
1025.57 46
1025.64 44
1025.72 41
1025.79 39
1025.86 37
1025.94 35
1026.01 33
1026.08 31
1026.16 29
1026.23 27
1026.30 25
1026.38 24
1026.45 23
1026.52 22
1026.60 21
1026.67 21
1026.75 20
1026.82 19
1026.89 17
1026.97 16
1027.04 16
1027.11 15
1027.19 15
1027.26 15
1027.33 15
1027.41 15
1027.48 16
1027.55 15
1027.63 15
1027.70 15
1027.77 14
1027.85 13
1027.92 13
1027.99 13
1028.07 13
1028.14 13
1028.21 14
1028.29 15
1028.36 15
1028.43 16
1028.51 17
1028.58 17
1028.65 17
1028.73 16
1028.80 16
1028.88 15
1028.95 13
1029.02 12
1029.10 11
1029.17 10
1029.24 10
1029.32 10
1029.39 10
1029.46 11
1029.54 11
1029.61 12
1029.68 12
1029.76 12
1029.83 12
1029.90 12
1029.98 11
1030.05 11
1030.13 10
1030.20 9
1030.27 9
1030.35 9
1030.42 9
1030.49 9
1030.57 9
1030.64 8
1030.71 8
1030.79 7
1030.86 6
1030.93 5
1031.01 4
1031.08 3
1031.15 3
1031.23 3
1031.30 3
1031.38 3
1031.45 3
1031.52 4
1031.60 4
1031.67 4
1031.74 4
1031.82 4
1031.89 4
1031.96 4
1032.04 5
1032.11 5
1032.19 5
1032.26 4
1032.33 4
1032.41 4
1032.48 3
1032.55 3
1032.63 3
1032.70 4
1032.77 4
1032.85 5
1032.92 5
1032.99 5
1033.07 5
1033.14 4
1033.22 4
1033.29 4
1033.36 4
1033.44 4
1033.51 5
1033.58 6
1033.66 6
1033.73 7
1033.81 7
1033.88 7
1033.95 6
1034.03 6
1034.10 5
1034.17 4
1034.25 3
1034.32 3
1034.39 3
1034.47 3
1034.54 4
1034.62 5
1034.69 6
1034.76 7
1034.84 8
1034.91 9
1034.98 10
1035.06 10
1035.13 10
1035.21 10
1035.28 9
1035.35 9
1035.43 8
1035.50 8
1035.57 8
1035.65 7
1035.72 7
1035.80 6
1035.87 5
1035.94 5
1036.02 4
1036.09 4
1036.16 3
1036.24 3
1036.31 3
1036.39 3
1036.46 4
1036.53 4
1036.61 5
1036.68 6
1036.75 7
1036.83 7
1036.90 8
1036.98 8
1037.05 8
1037.12 8
1037.20 8
1037.27 8
1037.34 9
1037.42 9
1037.49 10
1037.57 10
1037.64 9
1037.71 9
1037.79 8
1037.86 8
1037.93 8
1038.01 8
1038.08 9
1038.16 10
1038.23 11
1038.30 12
1038.38 13
1038.45 13
1038.53 13
1038.60 13
1038.67 12
1038.75 11
1038.82 10
1038.89 9
1038.97 8
1039.04 7
1039.12 5
1039.19 4
1039.26 3
1039.34 2
1039.41 2
1039.49 2
1039.56 2
1039.63 3
1039.71 3
1039.78 4
1039.85 4
1039.93 5
1040.00 5
1040.08 5
1040.15 4
1040.22 4
1040.30 4
1040.37 3
1040.45 3
1040.52 3
1040.59 3
1040.67 3
1040.74 3
1040.82 4
1040.89 4
1040.96 5
1041.04 6
1041.11 7
1041.19 8
1041.26 8
1041.33 8
1041.41 8
1041.48 8
1041.55 8
1041.63 8
1041.70 8
1041.78 8
1041.85 9
1041.92 9
1042.00 9
1042.07 10
1042.15 10
1042.22 10
1042.29 10
1042.37 10
1042.44 10
1042.52 10
1042.59 10
1042.66 11
1042.74 12
1042.81 14
1042.89 16
1042.96 17
1043.03 18
1043.11 19
1043.18 18
1043.26 18
1043.33 17
1043.40 16
1043.48 15
1043.55 14
1043.63 13
1043.70 12
1043.77 12
1043.85 11
1043.92 11
1044.00 11
1044.07 12
1044.14 13
1044.22 15
1044.29 17
1044.37 19
1044.44 20
1044.51 22
1044.59 22
1044.66 22
1044.74 22
1044.81 20
1044.88 19
1044.96 18
1045.03 16
1045.11 16
1045.18 15
1045.26 15
1045.33 15
1045.40 15
1045.48 14
1045.55 14
1045.63 14
1045.70 15
1045.77 16
1045.85 17
1045.92 18
1046.00 19
1046.07 20
1046.14 19
1046.22 18
1046.29 17
1046.37 16
1046.44 14
1046.51 13
1046.59 13
1046.66 12
1046.74 12
1046.81 12
1046.89 12
1046.96 12
1047.03 12
1047.11 11
1047.18 11
1047.26 10
1047.33 9
1047.40 8
1047.48 8
1047.55 7
1047.63 7
1047.70 7
1047.78 8
1047.85 9
1047.92 10
1048.00 11
1048.07 12
1048.15 12
1048.22 12
1048.29 11
1048.37 11
1048.44 9
1048.52 8
1048.59 7
1048.67 6
1048.74 5
1048.81 5
1048.89 4
1048.96 4
1049.04 4
1049.11 4
1049.19 3
1049.26 3
1049.33 2
1049.41 1
1049.48 0
1049.56 0
1049.63 0
1049.70 0
1049.78 0
1049.85 0
1049.93 0
1050.00 0
1050.08 0
1050.15 0
1050.22 1
1050.30 1
1050.37 2
1050.45 2
1050.52 2
1050.60 2
1050.67 3
1050.74 4
1050.82 5
1050.89 6
1050.97 7
1051.04 8
1051.12 8
1051.19 8
1051.26 7
1051.34 6
1051.41 5
1051.49 4
1051.56 4
1051.64 4
1051.71 4
1051.78 5
1051.86 6
1051.93 7
1052.01 8
1052.08 8
1052.16 7
1052.23 6
1052.30 5
1052.38 3
1052.45 2
1052.53 1
1052.60 1
1052.68 1
1052.75 2
1052.82 4
1052.90 5
1052.97 6
1053.05 7
1053.12 7
1053.20 7
1053.27 7
1053.35 7
1053.42 7
1053.49 7
1053.57 6
1053.64 7
1053.72 7
1053.79 7
1053.87 7
1053.94 7
1054.01 7
1054.09 7
1054.16 6
1054.24 5
1054.31 4
1054.39 3
1054.46 2
1054.54 1
1054.61 0
1054.68 0
1054.76 0
1054.83 1
1054.91 1
1054.98 2
1055.06 1
1055.13 1
1055.21 0
1055.28 0
1055.35 0
1055.43 0
1055.50 0
1055.58 0
1055.65 1
1055.73 2
1055.80 4
1055.87 4
1055.95 5
1056.02 5
1056.10 4
1056.17 3
1056.25 2
1056.32 2
1056.40 1
1056.47 1
1056.55 1
1056.62 1
1056.69 0
1056.77 0
1056.84 0
1056.92 0
1056.99 0
1057.07 1
1057.14 3
1057.22 4
1057.29 5
1057.36 6
1057.44 6
1057.51 6
1057.59 5
1057.66 4
1057.74 3
1057.81 3
1057.89 3
1057.96 3
1058.04 5
1058.11 6
1058.18 8
1058.26 10
1058.33 11
1058.41 12
1058.48 12
1058.56 12
1058.63 11
1058.71 11
1058.78 11
1058.86 11
1058.93 11
1059.00 11
1059.08 10
1059.15 10
1059.23 9
1059.30 9
1059.38 9
1059.45 9
1059.53 9
1059.60 9
1059.68 10
1059.75 10
1059.82 10
1059.90 10
1059.97 9
1060.05 9
1060.12 8
1060.20 9
1060.27 9
1060.35 10
1060.42 11
1060.50 13
1060.57 14
1060.65 16
1060.72 17
1060.79 18
1060.87 19
1060.94 19
1061.02 19
1061.09 20
1061.17 20
1061.24 20
1061.32 19
1061.39 18
1061.47 17
1061.54 15
1061.62 14
1061.69 13
1061.76 12
1061.84 12
1061.91 13
1061.99 13
1062.06 14
1062.14 15
1062.21 16
1062.29 17
1062.36 18
1062.44 17
1062.51 17
1062.59 16
1062.66 15
1062.74 13
1062.81 12
1062.88 12
1062.96 12
1063.03 13
1063.11 14
1063.18 15
1063.26 16
1063.33 17
1063.41 18
1063.48 18
1063.56 18
1063.63 18
1063.71 17
1063.78 16
1063.86 15
1063.93 14
1064.01 13
1064.08 12
1064.16 11
1064.23 11
1064.30 10
1064.38 10
1064.45 10
1064.53 10
1064.60 10
1064.68 10
1064.75 10
1064.83 10
1064.90 10
1064.98 11
1065.05 11
1065.13 12
1065.20 13
1065.28 14
1065.35 15
1065.43 16
1065.50 16
1065.58 17
1065.65 17
1065.73 18
1065.80 19
1065.88 21
1065.95 22
1066.02 23
1066.10 24
1066.17 24
1066.25 25
1066.32 25
1066.40 25
1066.47 25
1066.55 25
1066.62 24
1066.70 24
1066.77 24
1066.85 24
1066.92 24
1067.00 25
1067.07 26
1067.15 28
1067.22 30
1067.30 31
1067.37 32
1067.45 33
1067.52 34
1067.60 34
1067.67 34
1067.75 32
1067.82 31
1067.90 29
1067.97 26
1068.05 24
1068.12 22
1068.20 20
1068.27 18
1068.34 17
1068.42 16
1068.49 15
1068.57 13
1068.64 12
1068.72 12
1068.79 12
1068.87 12
1068.94 14
1069.02 16
1069.09 18
1069.17 19
1069.24 21
1069.32 21
1069.39 20
1069.47 19
1069.54 18
1069.62 17
1069.69 17
1069.77 16
1069.84 17
1069.92 17
1069.99 18
1070.07 18
1070.14 19
1070.22 19
1070.29 20
1070.37 20
1070.44 20
1070.52 18
1070.59 16
1070.67 13
1070.74 10
1070.82 7
1070.89 4
1070.97 2
1071.04 1
1071.12 0
1071.19 0
1071.27 0
1071.34 1
1071.42 1
1071.49 1
1071.57 1
1071.64 0
1071.72 0
1071.79 0
1071.87 0
1071.94 0
1072.02 0
1072.09 0
1072.17 1
1072.24 2
1072.32 2
1072.39 3
1072.47 2
1072.54 2
1072.62 1
1072.69 0
1072.77 0
1072.84 0
1072.92 1
1072.99 3
1073.07 5
1073.14 7
1073.22 8
1073.29 9
1073.37 10
1073.44 10
1073.52 10
1073.59 11
1073.67 11
1073.74 11
1073.82 12
1073.89 12
1073.97 12
1074.04 12
1074.12 11
1074.19 10
1074.27 9
1074.34 7
1074.42 6
1074.49 5
1074.57 5
1074.64 5
1074.72 5
1074.80 6
1074.87 7
1074.95 7
1075.02 8
1075.10 8
1075.17 9
1075.25 9
1075.32 10
1075.40 11
1075.47 13
1075.55 14
1075.62 16
1075.70 18
1075.77 20
1075.85 21
1075.92 22
1076.00 21
1076.07 20
1076.15 18
1076.22 15
1076.30 13
1076.37 12
1076.45 11
1076.52 10
1076.60 11
1076.67 11
1076.75 11
1076.82 12
1076.90 12
1076.97 13
1077.05 14
1077.13 15
1077.20 16
1077.28 17
1077.35 17
1077.43 16
1077.50 15
1077.58 13
1077.65 10
1077.73 9
1077.80 8
1077.88 7
1077.95 8
1078.03 9
1078.10 10
1078.18 11
1078.25 12
1078.33 12
1078.40 13
1078.48 13
1078.55 13
1078.63 13
1078.70 12
1078.78 11
1078.86 11
1078.93 10
1079.01 9
1079.08 8
1079.16 7
1079.23 7
1079.31 6
1079.38 6
1079.46 5
1079.53 4
1079.61 4
1079.68 3
1079.76 3
1079.83 3
1079.91 4
1079.98 5
1080.06 7
1080.14 9
1080.21 10
1080.29 11
1080.36 12
1080.44 12
1080.51 10
1080.59 8
1080.66 6
1080.74 4
1080.81 2
1080.89 1
1080.96 1
1081.04 2
1081.11 3
1081.19 5
1081.26 6
1081.34 7
1081.42 8
1081.49 9
1081.57 10
1081.64 10
1081.72 11
1081.79 12
1081.87 13
1081.94 14
1082.02 14
1082.09 14
1082.17 14
1082.24 14
1082.32 13
1082.40 12
1082.47 11
1082.55 10
1082.62 9
1082.70 10
1082.77 10
1082.85 11
1082.92 12
1083.00 13
1083.07 13
1083.15 12
1083.22 12
1083.30 10
1083.38 9
1083.45 8
1083.53 8
1083.60 9
1083.68 10
1083.75 11
1083.83 11
1083.90 12
1083.98 11
1084.05 10
1084.13 7
1084.21 5
1084.28 3
1084.36 3
1084.43 3
1084.51 4
1084.58 6
1084.66 9
1084.73 12
1084.81 14
1084.88 17
1084.96 19
1085.04 21
1085.11 24
1085.19 26
1085.26 29
1085.34 31
1085.41 32
1085.49 32
1085.56 31
1085.64 30
1085.71 29
1085.79 28
1085.87 27
1085.94 27
1086.02 27
1086.09 27
1086.17 26
1086.24 25
1086.32 23
1086.39 21
1086.47 19
1086.55 17
1086.62 15
1086.70 14
1086.77 13
1086.85 12
1086.92 12
1087.00 12
1087.07 11
1087.15 10
1087.23 8
1087.30 6
1087.38 5
1087.45 3
1087.53 2
1087.60 1
1087.68 0
1087.75 0
1087.83 0
1087.91 0
1087.98 0
1088.06 1
1088.13 3
1088.21 5
1088.28 7
1088.36 8
1088.43 9
1088.51 11
1088.59 12
1088.66 13
1088.74 15
1088.81 17
1088.89 18
1088.96 20
1089.04 21
1089.11 21
1089.19 20
1089.27 19
1089.34 18
1089.42 17
1089.49 17
1089.57 17
1089.64 17
1089.72 18
1089.80 19
1089.87 21
1089.95 23
1090.02 25
1090.10 28
1090.17 30
1090.25 32
1090.32 33
1090.40 34
1090.48 34
1090.55 33
1090.63 33
1090.70 33
1090.78 34
1090.85 36
1090.93 38
1091.01 39
1091.08 40
1091.16 41
1091.23 41
1091.31 40
1091.38 40
1091.46 39
1091.54 39
1091.61 39
1091.69 39
1091.76 39
1091.84 39
1091.91 39
1091.99 39
1092.07 39
1092.14 38
1092.22 37
1092.29 35
1092.37 33
1092.44 30
1092.52 28
1092.60 25
1092.67 23
1092.75 21
1092.82 19
1092.90 18
1092.97 18
1093.05 18
1093.13 18
1093.20 18
1093.28 19
1093.35 19
1093.43 20
1093.50 20
1093.58 20
1093.66 20
1093.73 21
1093.81 21
1093.88 21
1093.96 22
1094.04 23
1094.11 23
1094.19 23
1094.26 23
1094.34 23
1094.41 23
1094.49 22
1094.57 21
1094.64 21
1094.72 21
1094.79 21
1094.87 21
1094.94 21
1095.02 21
1095.10 20
1095.17 18
1095.25 17
1095.32 16
1095.40 16
1095.48 16
1095.55 17
1095.63 18
1095.70 19
1095.78 20
1095.85 19
1095.93 19
1096.01 17
1096.08 15
1096.16 14
1096.23 14
1096.31 15
1096.39 17
1096.46 20
1096.54 23
1096.61 26
1096.69 28
1096.77 27
1096.84 25
1096.92 22
1096.99 17
1097.07 13
1097.14 9
1097.22 6
1097.30 4
1097.37 4
1097.45 5
1097.52 7
1097.60 10
1097.68 12
1097.75 14
1097.83 16
1097.90 16
1097.98 16
1098.06 15
1098.13 14
1098.21 13
1098.28 12
1098.36 11
1098.44 11
1098.51 12
1098.59 12
1098.66 13
1098.74 13
1098.81 12
1098.89 12
1098.97 11
1099.04 10
1099.12 9
1099.19 9
1099.27 9
1099.35 9
1099.42 10
1099.50 9
1099.57 9
1099.65 8
1099.73 6
1099.80 5
1099.88 4
1099.95 3
1100.03 2
1100.11 2
1100.18 2
1100.26 3
1100.33 2
1100.41 1
1100.49 0
1100.56 0
1100.64 0
1100.71 0
1100.79 0
1100.87 0
1100.94 0
1101.02 0
1101.09 0
1101.17 1
1101.25 2
1101.32 3
1101.40 4
1101.47 5
1101.55 5
1101.63 5
1101.70 5
1101.78 4
1101.85 3
1101.93 1
1102.01 0
1102.08 0
1102.16 0
1102.24 0
1102.31 1
1102.39 3
1102.46 4
1102.54 5
1102.62 6
1102.69 7
1102.77 7
1102.84 8
1102.92 9
1103.00 10
1103.07 12
1103.15 13
1103.22 15
1103.30 16
1103.38 18
1103.45 19
1103.53 21
1103.60 23
1103.68 25
1103.76 27
1103.83 29
1103.91 31
1103.99 32
1104.06 33
1104.14 33
1104.21 32
1104.29 32
1104.37 31
1104.44 31
1104.52 31
1104.59 31
1104.67 31
1104.75 31
1104.82 32
1104.90 33
1104.98 34
1105.05 35
1105.13 37
1105.20 40
1105.28 42
1105.36 45
1105.43 48
1105.51 51
1105.58 53
1105.66 54
1105.74 54
1105.81 53
1105.89 52
1105.97 50
1106.04 48
1106.12 47
1106.19 48
1106.27 49
1106.35 52
1106.42 55
1106.50 58
1106.58 61
1106.65 62
1106.73 63
1106.80 62
1106.88 60
1106.96 59
1107.03 58
1107.11 59
1107.19 61
1107.26 65
1107.34 70
1107.41 75
1107.49 81
1107.57 85
1107.64 87
1107.72 89
1107.80 89
1107.87 88
1107.95 85
1108.02 82
1108.10 79
1108.18 74
1108.25 70
1108.33 65
1108.41 62
1108.48 59
1108.56 58
1108.63 58
1108.71 59
1108.79 60
1108.86 62
1108.94 63
1109.02 63
1109.09 63
1109.17 62
1109.24 61
1109.32 61
1109.40 61
1109.47 61
1109.55 61
1109.63 61
1109.70 61
1109.78 60
1109.86 59
1109.93 58
1110.01 57
1110.08 56
1110.16 55
1110.24 54
1110.31 53
1110.39 52
1110.47 52
1110.54 52
1110.62 52
1110.70 52
1110.77 51
1110.85 51
1110.92 50
1111.00 49
1111.08 47
1111.15 46
1111.23 45
1111.31 44
1111.38 43
1111.46 42
1111.54 40
1111.61 38
1111.69 35
1111.76 32
1111.84 30
1111.92 29
1111.99 28
1112.07 29
1112.15 30
1112.22 31
1112.30 32
1112.38 32
1112.45 32
1112.53 30
1112.60 28
1112.68 26
1112.76 24
1112.83 23
1112.91 23
1112.99 24
1113.06 25
1113.14 27
1113.22 29
1113.29 30
1113.37 32
1113.45 32
1113.52 33
1113.60 33
1113.68 34
1113.75 35
1113.83 35
1113.90 35
1113.98 34
1114.06 32
1114.13 30
1114.21 27
1114.29 24
1114.36 23
1114.44 22
1114.52 23
1114.59 25
1114.67 28
1114.75 31
1114.82 34
1114.90 36
1114.98 37
1115.05 38
1115.13 38
1115.20 37
1115.28 36
1115.36 35
1115.43 34
1115.51 33
1115.59 32
1115.66 32
1115.74 31
1115.82 32
1115.89 33
1115.97 33
1116.05 33
1116.12 33
1116.20 31
1116.28 29
1116.35 27
1116.43 25
1116.51 25
1116.58 27
1116.66 30
1116.74 35
1116.81 40
1116.89 45
1116.97 50
1117.04 53
1117.12 55
1117.20 55
1117.27 54
1117.35 53
1117.42 51
1117.50 50
1117.58 48
1117.65 47
1117.73 45
1117.81 44
1117.88 43
1117.96 42
1118.04 41
1118.11 40
1118.19 39
1118.27 40
1118.34 40
1118.42 42
1118.50 45
1118.57 48
1118.65 51
1118.73 55
1118.80 57
1118.88 57
1118.96 56
1119.03 54
1119.11 51
1119.19 48
1119.26 45
1119.34 43
1119.42 42
1119.49 43
1119.57 44
1119.65 45
1119.72 47
1119.80 48
1119.88 49
1119.95 49
1120.03 49
1120.11 49
1120.18 49
1120.26 49
1120.34 49
1120.41 50
1120.49 51
1120.57 52
1120.64 53
1120.72 54
1120.80 55
1120.87 56
1120.95 57
1121.03 58
1121.10 60
1121.18 61
1121.26 63
1121.33 65
1121.41 67
1121.49 69
1121.56 69
1121.64 69
1121.72 68
1121.79 66
1121.87 63
1121.95 60
1122.03 58
1122.10 57
1122.18 56
1122.26 56
1122.33 57
1122.41 57
1122.49 58
1122.56 58
1122.64 58
1122.72 58
1122.79 58
1122.87 58
1122.95 58
1123.02 57
1123.10 57
1123.18 55
1123.25 54
1123.33 51
1123.41 49
1123.48 46
1123.56 44
1123.64 42
1123.71 42
1123.79 43
1123.87 44
1123.94 46
1124.02 48
1124.10 49
1124.18 49
1124.25 48
1124.33 47
1124.41 46
1124.48 46
1124.56 45
1124.64 45
1124.71 45
1124.79 45
1124.87 44
1124.94 42
1125.02 39
1125.10 36
1125.17 33
1125.25 30
1125.33 28
1125.40 27
1125.48 27
1125.56 27
1125.64 28
1125.71 27
1125.79 26
1125.87 24
1125.94 21
1126.02 17
1126.10 15
1126.17 13
1126.25 13
1126.33 14
1126.40 15
1126.48 16
1126.56 16
1126.63 16
1126.71 14
1126.79 11
1126.87 8
1126.94 5
1127.02 3
1127.10 2
1127.17 3
1127.25 5
1127.33 8
1127.40 11
1127.48 15
1127.56 19
1127.63 22
1127.71 25
1127.79 28
1127.87 30
1127.94 30
1128.02 30
1128.10 30
1128.17 29
1128.25 28
1128.33 28
1128.40 27
1128.48 27
1128.56 26
1128.64 25
1128.71 24
1128.79 21
1128.87 17
1128.94 13
1129.02 9
1129.10 5
1129.17 3
1129.25 2
1129.33 2
1129.41 3
1129.48 5
1129.56 6
1129.64 6
1129.71 4
1129.79 2
1129.87 0
1129.94 0
1130.02 0
1130.10 0
1130.18 0
1130.25 0
1130.33 0
1130.41 2
1130.48 5
1130.56 7
1130.64 8
1130.71 8
1130.79 8
1130.87 9
1130.95 9
1131.02 10
1131.10 12
1131.18 15
1131.25 18
1131.33 21
1131.41 24
1131.49 27
1131.56 30
1131.64 31
1131.72 31
1131.79 30
1131.87 28
1131.95 26
1132.02 24
1132.10 22
1132.18 22
1132.26 23
1132.33 25
1132.41 29
1132.49 34
1132.56 39
1132.64 43
1132.72 45
1132.80 47
1132.87 49
1132.95 49
1133.03 50
1133.10 51
1133.18 52
1133.26 53
1133.34 54
1133.41 53
1133.49 53
1133.57 52
1133.64 52
1133.72 51
1133.80 51
1133.88 51
1133.95 51
1134.03 50
1134.11 49
1134.18 47
1134.26 46
1134.34 46
1134.42 47
1134.49 50
1134.57 55
1134.65 61
1134.72 69
1134.80 76
1134.88 83
1134.96 89
1135.03 93
1135.11 96
1135.19 99
1135.26 101
1135.34 104
1135.42 107
1135.50 110
1135.57 114
1135.65 118
1135.73 120
1135.81 122
1135.88 122
1135.96 121
1136.04 118
1136.11 114
1136.19 109
1136.27 104
1136.35 100
1136.42 97
1136.50 97
1136.58 98
1136.65 99
1136.73 100
1136.81 99
1136.89 97
1136.96 93
1137.04 89
1137.12 85
1137.20 82
1137.27 82
1137.35 82
1137.43 84
1137.50 85
1137.58 86
1137.66 86
1137.74 86
1137.81 85
1137.89 84
1137.97 82
1138.05 81
1138.12 79
1138.20 76
1138.28 74
1138.36 71
1138.43 68
1138.51 65
1138.59 63
1138.66 60
1138.74 57
1138.82 54
1138.90 51
1138.97 47
1139.05 44
1139.13 41
1139.21 39
1139.28 38
1139.36 37
1139.44 37
1139.51 37
1139.59 38
1139.67 39
1139.75 40
1139.82 41
1139.90 41
1139.98 41
1140.06 40
1140.13 37
1140.21 34
1140.29 29
1140.37 25
1140.44 20
1140.52 17
1140.60 14
1140.68 13
1140.75 13
1140.83 13
1140.91 14
1140.98 14
1141.06 13
1141.14 11
1141.22 8
1141.29 4
1141.37 0
1141.45 0
1141.53 0
1141.60 0
1141.68 0
1141.76 0
1141.84 0
1141.91 2
1141.99 4
1142.07 5
1142.15 5
1142.22 4
1142.30 3
1142.38 2
1142.46 1
1142.53 2
1142.61 3
1142.69 6
1142.77 9
1142.84 13
1142.92 16
1143.00 17
1143.08 18
1143.15 18
1143.23 18
1143.31 17
1143.39 17
1143.46 16
1143.54 16
1143.62 17
1143.70 17
1143.77 17
1143.85 17
1143.93 17
1144.01 16
1144.08 15
1144.16 12
1144.24 9
1144.32 6
1144.39 3
1144.47 1
1144.55 0
1144.63 0
1144.70 0
1144.78 0
1144.86 0
1144.94 0
1145.01 0
1145.09 0
1145.17 1
1145.25 3
1145.32 7
1145.40 11
1145.48 15
1145.56 18
1145.63 22
1145.71 24
1145.79 25
1145.87 25
1145.94 24
1146.02 22
1146.10 21
1146.18 21
1146.25 21
1146.33 23
1146.41 26
1146.49 28
1146.56 30
1146.64 32
1146.72 31
1146.80 30
1146.87 29
1146.95 27
1147.03 27
1147.11 28
1147.18 29
1147.26 32
1147.34 35
1147.42 38
1147.50 41
1147.57 43
1147.65 45
1147.73 46
1147.81 46
1147.88 44
1147.96 43
1148.04 41
1148.12 40
1148.19 40
1148.27 42
1148.35 44
1148.43 46
1148.50 48
1148.58 49
1148.66 49
1148.74 48
1148.82 46
1148.89 44
1148.97 43
1149.05 44
1149.13 46
1149.20 49
1149.28 53
1149.36 58
1149.44 61
1149.51 63
1149.59 64
1149.67 64
1149.75 65
1149.83 65
1149.90 65
1149.98 66
1150.06 67
1150.14 69
1150.21 70
1150.29 72
1150.37 75
1150.45 79
1150.52 83
1150.60 89
1150.68 95
1150.76 102
1150.84 110
1150.91 117
1150.99 124
1151.07 130
1151.15 136
1151.22 140
1151.30 143
1151.38 146
1151.46 149
1151.54 152
1151.61 156
1151.69 160
1151.77 165
1151.85 171
1151.92 177
1152.00 182
1152.08 187
1152.16 190
1152.23 191
1152.31 191
1152.39 189
1152.47 187
1152.55 184
1152.62 182
1152.70 182
1152.78 182
1152.86 184
1152.93 186
1153.01 188
1153.09 191
1153.17 192
1153.25 192
1153.32 192
1153.40 189
1153.48 185
1153.56 179
1153.64 172
1153.71 163
1153.79 153
1153.87 143
1153.95 134
1154.02 126
1154.10 119
1154.18 114
1154.26 111
1154.34 108
1154.41 105
1154.49 103
1154.57 100
1154.65 98
1154.73 96
1154.80 94
1154.88 93
1154.96 91
1155.04 88
1155.11 83
1155.19 78
1155.27 72
1155.35 66
1155.43 62
1155.50 60
1155.58 60
1155.66 62
1155.74 63
1155.82 65
1155.89 64
1155.97 62
1156.05 58
1156.13 53
1156.20 49
1156.28 45
1156.36 43
1156.44 42
1156.52 42
1156.59 42
1156.67 42
1156.75 42
1156.83 40
1156.91 37
1156.98 34
1157.06 30
1157.14 28
1157.22 26
1157.30 25
1157.37 25
1157.45 25
1157.53 25
1157.61 24
1157.69 22
1157.76 19
1157.84 15
1157.92 12
1158.00 10
1158.08 8
1158.15 7
1158.23 7
1158.31 8
1158.39 8
1158.47 9
1158.54 10
1158.62 11
1158.70 12
1158.78 11
1158.86 10
1158.93 8
1159.01 6
1159.09 4
1159.17 3
1159.25 3
1159.32 4
1159.40 7
1159.48 12
1159.56 16
1159.64 20
1159.71 24
1159.79 27
1159.87 29
1159.95 30
1160.03 32
1160.10 34
1160.18 36
1160.26 38
1160.34 40
1160.42 40
1160.49 40
1160.57 38
1160.65 36
1160.73 32
1160.81 28
1160.88 24
1160.96 19
1161.04 14
1161.12 10
1161.20 6
1161.27 2
1161.35 0
1161.43 0
1161.51 0
1161.59 0
1161.67 0
1161.74 0
1161.82 0
1161.90 0
1161.98 0
1162.06 3
1162.13 6
1162.21 10
1162.29 13
1162.37 16
1162.45 18
1162.52 19
1162.60 19
1162.68 18
1162.76 17
1162.84 16
1162.91 14
1162.99 14
1163.07 14
1163.15 16
1163.23 18
1163.31 22
1163.38 25
1163.46 28
1163.54 30
1163.62 30
1163.70 29
1163.77 26
1163.85 22
1163.93 19
1164.01 16
1164.09 14
1164.17 14
1164.24 13
1164.32 13
1164.40 14
1164.48 14
1164.56 14
1164.63 15
1164.71 16
1164.79 18
1164.87 21
1164.95 24
1165.03 28
1165.10 30
1165.18 32
1165.26 33
1165.34 33
1165.42 31
1165.49 29
1165.57 27
1165.65 25
1165.73 25
1165.81 26
1165.89 29
1165.96 31
1166.04 34
1166.12 35
1166.20 35
1166.28 34
1166.36 31
1166.43 28
1166.51 24
1166.59 21
1166.67 18
1166.75 16
1166.82 15
1166.90 14
1166.98 15
1167.06 17
1167.14 21
1167.22 25
1167.29 29
1167.37 34
1167.45 39
1167.53 43
1167.61 46
1167.69 48
1167.76 49
1167.84 49
1167.92 48
1168.00 47
1168.08 46
1168.16 46
1168.23 46
1168.31 48
1168.39 49
1168.47 51
1168.55 52
1168.63 52
1168.70 52
1168.78 53
1168.86 55
1168.94 59
1169.02 64
1169.10 72
1169.17 80
1169.25 88
1169.33 94
1169.41 99
1169.49 101
1169.57 101
1169.64 100
1169.72 98
1169.80 97
1169.88 95
1169.96 94
1170.04 93
1170.11 91
1170.19 88
1170.27 83
1170.35 77
1170.43 72
1170.51 67
1170.58 63
1170.66 61
1170.74 60
1170.82 61
1170.90 61
1170.98 62
1171.06 61
1171.13 60
1171.21 58
1171.29 56
1171.37 54
1171.45 51
1171.53 49
1171.60 46
1171.68 43
1171.76 40
1171.84 37
1171.92 35
1172.00 32
1172.07 30
1172.15 28
1172.23 25
1172.31 22
1172.39 19
1172.47 16
1172.55 14
1172.62 12
1172.70 12
1172.78 11
1172.86 11
1172.94 11
1173.02 10
1173.09 9
1173.17 8
1173.25 8
1173.33 9
1173.41 11
1173.49 14
1173.57 18
1173.64 21
1173.72 22
1173.80 22
1173.88 19
1173.96 16
1174.04 13
1174.12 10
1174.19 9
1174.27 11
1174.35 13
1174.43 17
1174.51 20
1174.59 22
1174.66 23
1174.74 24
1174.82 23
1174.90 22
1174.98 22
1175.06 21
1175.14 22
1175.21 22
1175.29 24
1175.37 27
1175.45 30
1175.53 35
1175.61 39
1175.69 42
1175.76 45
1175.84 45
1175.92 43
1176.00 39
1176.08 34
1176.16 28
1176.24 22
1176.31 15
1176.39 9
1176.47 3
1176.55 0
1176.63 0
1176.71 0
1176.79 0
1176.86 0
1176.94 0
1177.02 0
1177.10 0
1177.18 0
1177.26 5
1177.34 11
1177.42 17
1177.49 24
1177.57 32
1177.65 40
1177.73 48
1177.81 55
1177.89 60
1177.97 63
1178.04 64
1178.12 64
1178.20 62
1178.28 59
1178.36 55
1178.44 52
1178.52 48
1178.59 45
1178.67 42
1178.75 39
1178.83 36
1178.91 32
1178.99 29
1179.07 26
1179.15 23
1179.22 21
1179.30 20
1179.38 19
1179.46 20
1179.54 21
1179.62 22
1179.70 23
1179.77 23
1179.85 23
1179.93 23
1180.01 23
1180.09 23
1180.17 23
1180.25 21
1180.33 20
1180.40 17
1180.48 14
1180.56 12
1180.64 10
1180.72 11
1180.80 12
1180.88 15
1180.96 18
1181.03 21
1181.11 22
1181.19 22
1181.27 20
1181.35 17
1181.43 15
1181.51 12
1181.59 10
1181.66 9
1181.74 8
1181.82 7
1181.90 6
1181.98 4
1182.06 1
1182.14 0
1182.22 0
1182.29 0
1182.37 0
1182.45 0
1182.53 0
1182.61 0
1182.69 0
1182.77 2
1182.85 7
1182.92 12
1183.00 18
1183.08 25
1183.16 32
1183.24 39
1183.32 43
1183.40 46
1183.48 46
1183.56 44
1183.63 41
1183.71 38
1183.79 36
1183.87 37
1183.95 40
1184.03 45
1184.11 53
1184.19 63
1184.27 73
1184.34 83
1184.42 94
1184.50 103
1184.58 111
1184.66 118
1184.74 123
1184.82 127
1184.90 130
1184.97 135
1185.05 140
1185.13 147
1185.21 154
1185.29 163
1185.37 171
1185.45 180
1185.53 188
1185.61 197
1185.68 206
1185.76 215
1185.84 223
1185.92 231
1186.00 237
1186.08 241
1186.16 243
1186.24 244
1186.32 244
1186.39 244
1186.47 243
1186.55 242
1186.63 238
1186.71 233
1186.79 227
1186.87 219
1186.95 210
1187.03 202
1187.11 195
1187.18 190
1187.26 185
1187.34 181
1187.42 176
1187.50 169
1187.58 161
1187.66 151
1187.74 142
1187.82 133
1187.89 127
1187.97 122
1188.05 120
1188.13 119
1188.21 118
1188.29 116
1188.37 113
1188.45 110
1188.53 105
1188.61 99
1188.68 94
1188.76 88
1188.84 82
1188.92 77
1189.00 72
1189.08 68
1189.16 65
1189.24 62
1189.32 59
1189.40 57
1189.47 55
1189.55 53
1189.63 52
1189.71 52
1189.79 52
1189.87 53
1189.95 55
1190.03 59
1190.11 63
1190.19 67
1190.27 70
1190.34 72
1190.42 71
1190.50 69
1190.58 64
1190.66 58
1190.74 51
1190.82 45
1190.90 38
1190.98 33
1191.06 28
1191.14 25
1191.21 21
1191.29 18
1191.37 15
1191.45 13
1191.53 11
1191.61 9
1191.69 8
1191.77 7
1191.85 8
1191.93 9
1192.01 10
1192.08 12
1192.16 15
1192.24 17
1192.32 20
1192.40 23
1192.48 27
1192.56 32
1192.64 36
1192.72 41
1192.80 44
1192.88 45
1192.95 43
1193.03 39
1193.11 33
1193.19 26
1193.27 19
1193.35 13
1193.43 10
1193.51 9
1193.59 9
1193.67 11
1193.75 13
1193.83 15
1193.90 17
1193.98 19
1194.06 21
1194.14 23
1194.22 25
1194.30 28
1194.38 30
1194.46 33
1194.54 35
1194.62 36
1194.70 36
1194.78 35
1194.85 34
1194.93 32
1195.01 31
1195.09 30
1195.17 31
1195.25 34
1195.33 37
1195.41 40
1195.49 43
1195.57 44
1195.65 43
1195.73 40
1195.81 35
1195.88 28
1195.96 21
1196.04 14
1196.12 8
1196.20 3
1196.28 0
1196.36 0
1196.44 0
1196.52 2
1196.60 6
1196.68 11
1196.76 17
1196.84 23
1196.91 29
1196.99 34
1197.07 39
1197.15 43
1197.23 45
1197.31 47
1197.39 46
1197.47 44
1197.55 40
1197.63 34
1197.71 28
1197.79 21
1197.87 16
1197.95 14
1198.02 15
1198.10 19
1198.18 26
1198.26 33
1198.34 41
1198.42 47
1198.50 52
1198.58 54
1198.66 55
1198.74 54
1198.82 52
1198.90 50
1198.98 48
1199.06 48
1199.14 49
1199.21 51
1199.29 56
1199.37 62
1199.45 68
1199.53 75
1199.61 80
1199.69 84
1199.77 85
1199.85 84
1199.93 81
1200.01 76
1200.09 71
1200.17 65
1200.25 59
1200.33 52
1200.41 46
1200.48 39
1200.56 33
1200.64 28
1200.72 24
1200.80 23
1200.88 23
1200.96 25
1201.04 28
1201.12 31
1201.20 34
1201.28 37
1201.36 39
1201.44 42
1201.52 45
1201.60 49
1201.68 53
1201.76 58
1201.83 62
1201.91 66
1201.99 68
1202.07 69
1202.15 68
1202.23 66
1202.31 64
1202.39 60
1202.47 58
1202.55 55
1202.63 54
1202.71 53
1202.79 52
1202.87 52
1202.95 51
1203.03 51
1203.11 51
1203.19 51
1203.26 52
1203.34 54
1203.42 57
1203.50 61
1203.58 65
1203.66 69
1203.74 72
1203.82 74
1203.90 75
1203.98 75
1204.06 74
1204.14 72
1204.22 69
1204.30 64
1204.38 59
1204.46 54
1204.54 48
1204.62 43
1204.70 39
1204.78 36
1204.85 35
1204.93 33
1205.01 32
1205.09 30
1205.17 27
1205.25 23
1205.33 19
1205.41 15
1205.49 12
1205.57 10
1205.65 9
1205.73 10
1205.81 12
1205.89 14
1205.97 16
1206.05 17
1206.13 17
1206.21 17
1206.29 16
1206.37 15
1206.45 13
1206.53 11
1206.61 9
1206.68 7
1206.76 4
1206.84 2
1206.92 0
1207.00 0
1207.08 0
1207.16 0
1207.24 3
1207.32 6
1207.40 11
1207.48 16
1207.56 21
1207.64 25
1207.72 28
1207.80 29
1207.88 29
1207.96 27
1208.04 26
1208.12 24
1208.20 22
1208.28 19
1208.36 15
1208.44 10
1208.52 4
1208.60 0
1208.68 0
1208.76 0
1208.83 0
1208.91 4
1208.99 10
1209.07 16
1209.15 21
1209.23 23
1209.31 22
1209.39 20
1209.47 15
1209.55 11
1209.63 7
1209.71 3
1209.79 1
1209.87 0
1209.95 0
1210.03 1
1210.11 2
1210.19 2
1210.27 2
1210.35 2
1210.43 2
1210.51 1
1210.59 0
1210.67 0
1210.75 0
1210.83 0
1210.91 0
1210.99 0
1211.07 0
1211.15 0
1211.23 1
1211.31 3
1211.39 6
1211.47 8
1211.55 10
1211.62 11
1211.70 12
1211.78 13
1211.86 13
1211.94 14
1212.02 15
1212.10 16
1212.18 17
1212.26 19
1212.34 20
1212.42 22
1212.50 25
1212.58 30
1212.66 36
1212.74 43
1212.82 52
1212.90 60
1212.98 68
1213.06 75
1213.14 81
1213.22 87
1213.30 92
1213.38 98
1213.46 105
1213.54 111
1213.62 116
1213.70 120
1213.78 121
1213.86 118
1213.94 113
1214.02 107
1214.10 100
1214.18 93
1214.26 89
1214.34 86
1214.42 84
1214.50 84
1214.58 83
1214.66 82
1214.74 81
1214.82 80
1214.90 78
1214.98 77
1215.06 77
1215.14 79
1215.22 81
1215.30 85
1215.38 88
1215.46 91
1215.54 92
1215.62 90
1215.70 84
1215.78 76
1215.86 67
1215.94 57
1216.02 48
1216.10 41
1216.18 37
1216.26 34
1216.34 32
1216.41 30
1216.49 29
1216.57 27
1216.65 24
1216.73 22
1216.81 20
1216.89 19
1216.97 17
1217.05 16
1217.13 16
1217.21 15
1217.29 13
1217.37 13
1217.45 12
1217.53 13
1217.61 15
1217.69 17
1217.77 20
1217.85 23
1217.93 25
1218.01 26
1218.09 25
1218.17 23
1218.25 20
1218.33 17
1218.41 16
1218.49 16
1218.57 18
1218.65 22
1218.73 27
1218.81 32
1218.89 35
1218.97 37
1219.05 36
1219.13 35
1219.21 32
1219.29 28
1219.37 24
1219.45 19
1219.53 16
1219.61 13
1219.69 10
1219.77 8
1219.85 8
1219.93 8
1220.01 9
1220.09 11
1220.17 13
1220.25 14
1220.33 16
1220.41 16
1220.49 17
1220.57 16
1220.65 16
1220.73 16
1220.81 16
1220.89 16
1220.97 16
1221.05 16
1221.13 16
1221.21 17
1221.29 19
1221.37 23
1221.45 28
1221.53 35
1221.61 42
1221.70 49
1221.78 55
1221.86 58
1221.94 58
1222.02 56
1222.10 51
1222.18 45
1222.26 38
1222.34 32
1222.42 27
1222.50 24
1222.58 24
1222.66 27
1222.74 32
1222.82 40
1222.90 49
1222.98 57
1223.06 64
1223.14 68
1223.22 70
1223.30 69
1223.38 66
1223.46 62
1223.54 59
1223.62 57
1223.70 57
1223.78 60
1223.86 64
1223.94 71
1224.02 78
1224.10 84
1224.18 89
1224.26 92
1224.34 94
1224.42 93
1224.50 91
1224.58 88
1224.66 84
1224.74 81
1224.82 78
1224.90 73
1224.98 68
1225.06 61
1225.14 54
1225.22 45
1225.30 37
1225.38 30
1225.46 25
1225.54 24
1225.62 27
1225.70 32
1225.78 40
1225.86 49
1225.94 57
1226.02 63
1226.10 66
1226.18 67
1226.26 65
1226.34 63
1226.42 62
1226.51 62
1226.59 64
1226.67 69
1226.75 74
1226.83 78
1226.91 81
1226.99 82
1227.07 81
1227.15 78
1227.23 76
1227.31 74
1227.39 73
1227.47 75
1227.55 79
1227.63 84
1227.71 91
1227.79 97
1227.87 103
1227.95 107
1228.03 110
1228.11 112
1228.19 114
1228.27 115
1228.35 117
1228.43 120
1228.51 124
1228.59 129
1228.67 133
1228.75 137
1228.83 141
1228.91 143
1228.99 144
1229.07 145
1229.15 143
1229.23 141
1229.32 138
1229.40 133
1229.48 129
1229.56 124
1229.64 119
1229.72 114
1229.80 109
1229.88 106
1229.96 104
1230.04 104
1230.12 105
1230.20 108
1230.28 111
1230.36 114
1230.44 116
1230.52 115
1230.60 113
1230.68 110
1230.76 106
1230.84 101
1230.92 98
1231.00 94
1231.08 90
1231.16 84
1231.24 77
1231.32 68
1231.40 60
1231.49 52
1231.57 47
1231.65 45
1231.73 46
1231.81 50
1231.89 56
1231.97 62
1232.05 68
1232.13 72
1232.21 74
1232.29 74
1232.37 72
1232.45 68
1232.53 63
1232.61 57
1232.69 51
1232.77 45
1232.85 41
1232.93 38
1233.01 38
1233.09 39
1233.17 39
1233.25 37
1233.34 34
1233.42 28
1233.50 20
1233.58 11
1233.66 4
1233.74 0
1233.82 0
1233.90 0
1233.98 0
1234.06 0
1234.14 3
1234.22 5
1234.30 6
1234.38 5
1234.46 4
1234.54 2
1234.62 0
1234.70 0
1234.78 0
1234.86 0
1234.95 0
1235.03 0
1235.11 0
1235.19 0
1235.27 0
1235.35 0
1235.43 2
1235.51 4
1235.59 7
1235.67 10
1235.75 12
1235.83 14
1235.91 15
1235.99 16
1236.07 15
1236.15 14
1236.23 13
1236.31 12
1236.40 11
1236.48 11
1236.56 12
1236.64 15
1236.72 19
1236.80 25
1236.88 32
1236.96 40
1237.04 48
1237.12 54
1237.20 59
1237.28 61
1237.36 60
1237.44 57
1237.52 53
1237.60 48
1237.68 44
1237.77 41
1237.85 38
1237.93 37
1238.01 38
1238.09 40
1238.17 43
1238.25 47
1238.33 50
1238.41 53
1238.49 54
1238.57 53
1238.65 51
1238.73 47
1238.81 43
1238.89 40
1238.97 38
1239.06 38
1239.14 40
1239.22 44
1239.30 49
1239.38 54
1239.46 59
1239.54 63
1239.62 67
1239.70 70
1239.78 74
1239.86 78
1239.94 83
1240.02 88
1240.10 93
1240.18 97
1240.27 99
1240.35 99
1240.43 96
1240.51 91
1240.59 85
1240.67 79
1240.75 74
1240.83 70
1240.91 68
1240.99 68
1241.07 68
1241.15 69
1241.23 68
1241.31 66
1241.40 62
1241.48 58
1241.56 53
1241.64 48
1241.72 45
1241.80 43
1241.88 43
1241.96 44
1242.04 47
1242.12 50
1242.20 53
1242.28 56
1242.36 57
1242.45 58
1242.53 57
1242.61 55
1242.69 52
1242.77 49
1242.85 46
1242.93 46
1243.01 47
1243.09 49
1243.17 52
1243.25 57
1243.33 61
1243.41 65
1243.50 70
1243.58 74
1243.66 79
1243.74 85
1243.82 91
1243.90 98
1243.98 105
1244.06 113
1244.14 120
1244.22 127
1244.30 133
1244.38 140
1244.47 146
1244.55 151
1244.63 155
1244.71 156
1244.79 155
1244.87 152
1244.95 145
1245.03 137
1245.11 126
1245.19 116
1245.27 107
1245.35 99
1245.44 93
1245.52 90
1245.60 89
1245.68 89
1245.76 89
1245.84 89
1245.92 88
1246.00 86
1246.08 82
1246.16 78
1246.24 75
1246.32 74
1246.41 74
1246.49 77
1246.57 82
1246.65 87
1246.73 92
1246.81 96
1246.89 98
1246.97 98
1247.05 95
1247.13 90
1247.21 83
1247.30 75
1247.38 66
1247.46 58
1247.54 50
1247.62 44
1247.70 39
1247.78 36
1247.86 34
1247.94 33
1248.02 33
1248.11 32
1248.19 31
1248.27 29
1248.35 28
1248.43 27
1248.51 26
1248.59 26
1248.67 26
1248.75 27
1248.83 27
1248.91 26
1249.00 25
1249.08 22
1249.16 19
1249.24 16
1249.32 14
1249.40 13
1249.48 13
1249.56 13
1249.64 14
1249.72 13
1249.81 12
1249.89 8
1249.97 3
1250.05 0
1250.13 0
1250.21 0
1250.29 0
1250.37 0
1250.45 0
1250.53 0
1250.62 0
1250.70 3
1250.78 8
1250.86 13
1250.94 19
1251.02 27
1251.10 36
1251.18 45
1251.26 54
1251.35 64
1251.43 72
1251.51 80
1251.59 87
1251.67 95
1251.75 102
1251.83 108
1251.91 113
1251.99 116
1252.07 116
1252.16 113
1252.24 109
1252.32 106
1252.40 104
1252.48 104
1252.56 108
1252.64 113
1252.72 121
1252.80 128
1252.89 136
1252.97 142
1253.05 148
1253.13 153
1253.21 158
1253.29 162
1253.37 166
1253.45 168
1253.53 169
1253.62 169
1253.70 168
1253.78 166
1253.86 164
1253.94 162
1254.02 160
1254.10 158
1254.18 156
1254.26 154
1254.35 151
1254.43 147
1254.51 143
1254.59 139
1254.67 136
1254.75 134
1254.83 133
1254.91 133
1255.00 134
1255.08 136
1255.16 136
1255.24 134
1255.32 129
1255.40 122
1255.48 114
1255.56 106
1255.64 99
1255.73 94
1255.81 93
1255.89 94
1255.97 97
1256.05 100
1256.13 103
1256.21 104
1256.29 103
1256.38 100
1256.46 94
1256.54 88
1256.62 82
1256.70 77
1256.78 75
1256.86 74
1256.94 75
1257.03 77
1257.11 79
1257.19 79
1257.27 78
1257.35 75
1257.43 69
1257.51 62
1257.59 55
1257.68 47
1257.76 40
1257.84 36
1257.92 34
1258.00 34
1258.08 37
1258.16 42
1258.24 48
1258.33 55
1258.41 60
1258.49 64
1258.57 65
1258.65 65
1258.73 62
1258.81 58
1258.89 53
1258.98 48
1259.06 44
1259.14 41
1259.22 40
1259.30 41
1259.38 42
1259.46 45
1259.55 49
1259.63 52
1259.71 55
1259.79 58
1259.87 60
1259.95 61
1260.03 61
1260.11 60
1260.20 57
1260.28 54
1260.36 50
1260.44 46
1260.52 44
1260.60 42
1260.68 42
1260.77 42
1260.85 43
1260.93 42
1261.01 40
1261.09 37
1261.17 32
1261.25 28
1261.33 23
1261.42 20
1261.50 19
1261.58 19
1261.66 22
1261.74 25
1261.82 29
1261.90 33
1261.99 37
1262.07 40
1262.15 43
1262.23 46
1262.31 49
1262.39 51
1262.47 52
1262.56 51
1262.64 48
1262.72 42
1262.80 34
1262.88 25
1262.96 16
1263.04 8
1263.13 2
1263.21 0
1263.29 0
1263.37 1
1263.45 5
1263.53 8
1263.61 9
1263.70 9
1263.78 6
1263.86 1
1263.94 0
1264.02 0
1264.10 0
1264.18 0
1264.27 0
1264.35 2
1264.43 11
1264.51 20
1264.59 28
1264.67 35
1264.75 40
1264.84 45
1264.92 51
1265.00 57
1265.08 63
1265.16 71
1265.24 78
1265.33 84
1265.41 87
1265.49 89
1265.57 87
1265.65 85
1265.73 81
1265.81 77
1265.90 74
1265.98 73
1266.06 73
1266.14 73
1266.22 74
1266.30 75
1266.39 75
1266.47 75
1266.55 74
1266.63 74
1266.71 75
1266.79 78
1266.87 83
1266.96 89
1267.04 96
1267.12 103
1267.20 108
1267.28 111
1267.36 111
1267.45 108
1267.53 105
1267.61 100
1267.69 95
1267.77 90
1267.85 87
1267.93 84
1268.02 81
1268.10 79
1268.18 75
1268.26 71
1268.34 65
1268.42 58
1268.51 51
1268.59 45
1268.67 40
1268.75 38
1268.83 38
1268.91 40
1269.00 44
1269.08 48
1269.16 51
1269.24 52
1269.32 52
1269.40 50
1269.49 48
1269.57 44
1269.65 41
1269.73 37
1269.81 32
1269.89 26
1269.98 19
1270.06 12
1270.14 6
1270.22 1
1270.30 0
1270.38 0
1270.47 0
1270.55 0
1270.63 0
1270.71 1
1270.79 1
1270.87 0
1270.96 0
1271.04 0
1271.12 0
1271.20 1
1271.28 3
1271.36 6
1271.45 9
1271.53 11
1271.61 13
1271.69 14
1271.77 15
1271.85 16
1271.94 17
1272.02 18
1272.10 21
1272.18 23
1272.26 25
1272.34 27
1272.43 27
1272.51 24
1272.59 20
1272.67 13
1272.75 6
1272.84 0
1272.92 0
1273.00 0
1273.08 0
1273.16 0
1273.24 0
1273.33 1
1273.41 7
1273.49 13
1273.57 17
1273.65 20
1273.73 20
1273.82 20
1273.90 19
1273.98 18
1274.06 17
1274.14 17
1274.23 18
1274.31 19
1274.39 21
1274.47 22
1274.55 23
1274.63 24
1274.72 24
1274.80 23
1274.88 22
1274.96 21
1275.04 18
1275.13 15
1275.21 10
1275.29 5
1275.37 0
1275.45 0
1275.53 0
1275.62 0
1275.70 0
1275.78 0
1275.86 5
1275.94 13
1276.03 21
1276.11 28
1276.19 35
1276.27 41
1276.35 45
1276.43 48
1276.52 49
1276.60 49
1276.68 47
1276.76 44
1276.84 41
1276.93 39
1277.01 39
1277.09 41
1277.17 46
1277.25 53
1277.34 61
1277.42 71
1277.50 80
1277.58 88
1277.66 95
1277.74 100
1277.83 102
1277.91 103
1277.99 101
1278.07 98
1278.15 93
1278.24 87
1278.32 81
1278.40 74
1278.48 67
1278.56 60
1278.65 54
1278.73 49
1278.81 47
1278.89 47
1278.97 50
1279.06 56
1279.14 63
1279.22 71
1279.30 79
1279.38 86
1279.47 92
1279.55 97
1279.63 103
1279.71 108
1279.79 112
1279.88 115
1279.96 117
1280.04 116
1280.12 115
1280.20 113
1280.28 111
1280.37 112
1280.45 116
1280.53 122
1280.61 130
1280.69 138
1280.78 145
1280.86 151
1280.94 154
1281.02 154
1281.10 153
1281.19 150
1281.27 147
1281.35 144
1281.43 142
1281.52 142
1281.60 142
1281.68 145
1281.76 148
1281.84 151
1281.93 154
1282.01 157
1282.09 159
1282.17 160
1282.25 160
1282.34 160
1282.42 161
1282.50 162
1282.58 165
1282.66 170
1282.75 177
1282.83 186
1282.91 197
1282.99 209
1283.07 219
1283.16 228
1283.24 234
1283.32 236
1283.40 236
1283.48 235
1283.57 234
1283.65 235
1283.73 237
1283.81 242
1283.89 250
1283.98 259
1284.06 268
1284.14 276
1284.22 283
1284.31 289
1284.39 294
1284.47 298
1284.55 302
1284.63 306
1284.72 309
1284.80 312
1284.88 314
1284.96 314
1285.04 311
1285.13 307
1285.21 301
1285.29 293
1285.37 286
1285.46 278
1285.54 271
1285.62 265
1285.70 258
1285.78 251
1285.87 243
1285.95 234
1286.03 224
1286.11 216
1286.19 208
1286.28 202
1286.36 197
1286.44 194
1286.52 191
1286.61 189
1286.69 186
1286.77 183
1286.85 180
1286.93 178
1287.02 176
1287.10 173
1287.18 170
1287.26 167
1287.35 163
1287.43 160
1287.51 157
1287.59 155
1287.67 154
1287.76 155
1287.84 155
1287.92 156
1288.00 155
1288.09 154
1288.17 152
1288.25 150
1288.33 149
1288.41 150
1288.50 153
1288.58 158
1288.66 163
1288.74 169
1288.83 172
1288.91 172
1288.99 168
1289.07 160
1289.15 149
1289.24 137
1289.32 125
1289.40 114
1289.48 106
1289.57 101
1289.65 99
1289.73 97
1289.81 97
1289.90 97
1289.98 97
1290.06 98
1290.14 99
1290.22 101
1290.31 105
1290.39 110
1290.47 116
1290.55 121
1290.64 125
1290.72 126
1290.80 126
1290.88 125
1290.97 122
1291.05 120
1291.13 120
1291.21 120
1291.29 121
1291.38 120
1291.46 117
1291.54 111
1291.62 101
1291.71 88
1291.79 75
1291.87 63
1291.95 55
1292.04 51
1292.12 53
1292.20 59
1292.28 68
1292.37 78
1292.45 86
1292.53 91
1292.61 92
1292.69 90
1292.78 84
1292.86 77
1292.94 70
1293.02 62
1293.11 56
1293.19 51
1293.27 47
1293.35 42
1293.44 37
1293.52 31
1293.60 25
1293.68 17
1293.77 10
1293.85 4
1293.93 0
1294.01 0
1294.10 0
1294.18 4
1294.26 9
1294.34 14
1294.43 17
1294.51 19
1294.59 20
1294.67 19
1294.76 18
1294.84 18
1294.92 19
1295.00 21
1295.09 24
1295.17 27
1295.25 29
1295.33 32
1295.42 35
1295.50 38
1295.58 42
1295.66 46
1295.74 49
1295.83 50
1295.91 47
1295.99 40
1296.07 29
1296.16 17
1296.24 4
1296.32 0
1296.40 0
1296.49 0
1296.57 0
1296.65 4
1296.73 16
1296.82 29
1296.90 41
1296.98 52
1297.06 62
1297.15 71
1297.23 78
1297.31 85
1297.40 90
1297.48 93
1297.56 95
1297.64 94
1297.73 92
1297.81 90
1297.89 87
1297.97 84
1298.06 81
1298.14 78
1298.22 74
1298.30 68
1298.39 61
1298.47 53
1298.55 45
1298.63 37
1298.72 30
1298.80 25
1298.88 23
1298.96 23
1299.05 26
1299.13 31
1299.21 38
1299.29 46
1299.38 55
1299.46 64
1299.54 74
1299.62 84
1299.71 95
1299.79 106
1299.87 117
1299.95 126
1300.04 134
1300.12 139
1300.20 138
1300.29 133
1300.37 123
1300.45 109
1300.53 92
1300.62 73
1300.70 53
1300.78 35
1300.86 18
1300.95 5
1301.03 0
1301.11 0
1301.19 0
1301.28 0
1301.36 0
1301.44 4
1301.53 16
1301.61 29
1301.69 41
1301.77 49
1301.86 53
1301.94 53
1302.02 51
1302.10 49
1302.19 47
1302.27 49
1302.35 53
1302.43 62
1302.52 72
1302.60 82
1302.68 91
1302.77 96
1302.85 98
1302.93 97
1303.01 94
1303.10 89
1303.18 85
1303.26 82
1303.34 80
1303.43 79
1303.51 79
1303.59 78
1303.68 77
1303.76 75
1303.84 73
1303.92 70
1304.01 68
1304.09 64
1304.17 60
1304.25 55
1304.34 50
1304.42 45
1304.50 40
1304.59 38
1304.67 39
1304.75 43
1304.83 49
1304.92 55
1305.00 60
1305.08 63
1305.16 64
1305.25 63
1305.33 61
1305.41 59
1305.50 58
1305.58 57
1305.66 55
1305.74 53
1305.83 51
1305.91 48
1305.99 44
1306.08 40
1306.16 36
1306.24 32
1306.32 27
1306.41 20
1306.49 12
1306.57 3
1306.66 0
1306.74 0
1306.82 0
1306.90 0
1306.99 0
1307.07 0
1307.15 0
1307.24 0
1307.32 12
1307.40 26
1307.48 38
1307.57 48
1307.65 55
1307.73 57
1307.82 56
1307.90 53
1307.98 49
1308.06 45
1308.15 42
1308.23 41
1308.31 42
1308.40 46
1308.48 50
1308.56 54
1308.64 56
1308.73 56
1308.81 55
1308.89 51
1308.98 48
1309.06 44
1309.14 41
1309.22 39
1309.31 35
1309.39 30
1309.47 24
1309.56 15
1309.64 5
1309.72 0
1309.80 0
1309.89 0
1309.97 0
1310.05 0
1310.14 0
1310.22 0
1310.30 0
1310.39 4
1310.47 9
1310.55 13
1310.63 14
1310.72 14
1310.80 12
1310.88 8
1310.97 5
1311.05 2
1311.13 0
1311.21 0
1311.30 0
1311.38 2
1311.46 5
1311.55 8
1311.63 11
1311.71 15
1311.80 19
1311.88 25
1311.96 30
1312.04 37
1312.13 44
1312.21 52
1312.29 60
1312.38 68
1312.46 77
1312.54 85
1312.63 93
1312.71 100
1312.79 107
1312.87 111
1312.96 113
1313.04 111
1313.12 106
1313.21 98
1313.29 87
1313.37 75
1313.46 63
1313.54 53
1313.62 46
1313.71 44
1313.79 46
1313.87 52
1313.95 61
1314.04 71
1314.12 82
1314.20 90
1314.29 95
1314.37 95
1314.45 91
1314.54 84
1314.62 74
1314.70 64
1314.78 56
1314.87 50
1314.95 47
1315.03 47
1315.12 51
1315.20 56
1315.28 63
1315.37 72
1315.45 80
1315.53 88
1315.62 94
1315.70 99
1315.78 102
1315.87 102
1315.95 100
1316.03 95
1316.11 89
1316.20 81
1316.28 71
1316.36 61
1316.45 50
1316.53 40
1316.61 31
1316.70 24
1316.78 19
1316.86 16
1316.95 13
1317.03 11
1317.11 9
1317.20 6
1317.28 4
1317.36 2
1317.45 2
1317.53 4
1317.61 9
1317.69 16
1317.78 26
1317.86 36
1317.94 46
1318.03 55
1318.11 61
1318.19 64
1318.28 64
1318.36 61
1318.44 56
1318.53 51
1318.61 45
1318.69 39
1318.78 35
1318.86 31
1318.94 29
1319.03 29
1319.11 29
1319.19 30
1319.28 32
1319.36 34
1319.44 35
1319.53 35
1319.61 35
1319.69 34
1319.77 35
1319.86 37
1319.94 41
1320.02 46
1320.11 52
1320.19 56
1320.27 58
1320.36 58
1320.44 54
1320.52 49
1320.61 43
1320.69 38
1320.77 34
1320.86 31
1320.94 30
1321.02 31
1321.11 32
1321.19 34
1321.27 37
1321.36 41
1321.44 45
1321.52 50
1321.61 54
1321.69 59
1321.77 63
1321.86 68
1321.94 73
1322.02 79
1322.11 87
1322.19 97
1322.27 108
1322.36 121
1322.44 136
1322.52 152
1322.61 169
1322.69 188
1322.77 207
1322.86 227
1322.94 247
1323.02 266
1323.11 284
1323.19 301
1323.27 318
1323.36 336
1323.44 355
1323.52 374
1323.61 393
1323.69 409
1323.77 422
1323.86 429
1323.94 432
1324.02 432
1324.11 432
1324.19 432
1324.27 436
1324.36 443
1324.44 454
1324.52 468
1324.61 484
1324.69 500
1324.77 515
1324.86 529
1324.94 542
1325.02 552
1325.11 560
1325.19 566
1325.27 569
1325.36 570
1325.44 567
1325.52 562
1325.61 556
1325.69 548
1325.78 540
1325.86 532
1325.94 524
1326.03 516
1326.11 508
1326.19 499
1326.28 489
1326.36 478
1326.44 467
1326.53 457
1326.61 447
1326.69 437
1326.78 428
1326.86 419
1326.94 410
1327.03 403
1327.11 395
1327.19 388
1327.28 381
1327.36 373
1327.44 365
1327.53 356
1327.61 346
1327.69 336
1327.78 327
1327.86 317
1327.95 306
1328.03 294
1328.11 281
1328.20 265
1328.28 247
1328.36 228
1328.45 209
1328.53 190
1328.61 174
1328.70 159
1328.78 145
1328.86 133
1328.95 123
1329.03 116
1329.11 112
1329.20 112
1329.28 117
1329.37 124
1329.45 132
1329.53 140
1329.62 145
1329.70 146
1329.78 144
1329.87 140
1329.95 134
1330.03 129
1330.12 124
1330.20 122
1330.28 122
1330.37 123
1330.45 127
1330.53 132
1330.62 139
1330.70 145
1330.79 152
1330.87 157
1330.95 160
1331.04 161
1331.12 159
1331.20 155
1331.29 148
1331.37 141
1331.45 133
1331.54 127
1331.62 121
1331.71 119
1331.79 118
1331.87 120
1331.96 124
1332.04 129
1332.12 134
1332.21 136
1332.29 137
1332.37 134
1332.46 127
1332.54 119
1332.63 109
1332.71 101
1332.79 93
1332.88 88
1332.96 84
1333.04 80
1333.13 77
1333.21 73
1333.29 69
1333.38 65
1333.46 61
1333.55 59
1333.63 60
1333.71 63
1333.80 67
1333.88 73
1333.96 79
1334.05 85
1334.13 90
1334.22 94
1334.30 94
1334.38 91
1334.47 85
1334.55 75
1334.63 62
1334.72 48
1334.80 34
1334.88 23
1334.97 16
1335.05 15
1335.14 18
1335.22 25
1335.30 34
1335.39 41
1335.47 46
1335.55 47
1335.64 44
1335.72 38
1335.81 31
1335.89 22
1335.97 14
1336.06 8
1336.14 3
1336.22 0
1336.31 1
1336.39 4
1336.48 10
1336.56 17
1336.64 25
1336.73 32
1336.81 36
1336.89 36
1336.98 34
1337.06 30
1337.15 25
1337.23 20
1337.31 16
1337.40 15
1337.48 16
1337.57 19
1337.65 23
1337.73 29
1337.82 36
1337.90 42
1337.98 47
1338.07 51
1338.15 51
1338.24 49
1338.32 46
1338.40 43
1338.49 41
1338.57 43
1338.65 47
1338.74 54
1338.82 64
1338.91 74
1338.99 83
1339.07 89
1339.16 91
1339.24 90
1339.33 84
1339.41 76
1339.49 65
1339.58 55
1339.66 45
1339.74 38
1339.83 33
1339.91 31
1340.00 31
1340.08 34
1340.16 40
1340.25 47
1340.33 55
1340.42 63
1340.50 71
1340.58 77
1340.67 81
1340.75 83
1340.84 83
1340.92 81
1341.00 78
1341.09 74
1341.17 70
1341.25 66
1341.34 62
1341.42 59
1341.51 57
1341.59 57
1341.67 60
1341.76 66
1341.84 74
1341.93 83
1342.01 91
1342.09 97
1342.18 100
1342.26 101
1342.35 99
1342.43 95
1342.51 92
1342.60 91
1342.68 91
1342.77 92
1342.85 95
1342.93 97
1343.02 100
1343.10 101
1343.19 100
1343.27 96
1343.35 90
1343.44 82
1343.52 74
1343.61 68
1343.69 63
1343.77 63
1343.86 66
1343.94 72
1344.03 80
1344.11 90
1344.19 100
1344.28 109
1344.36 119
1344.45 126
1344.53 133
1344.61 137
1344.70 139
1344.78 139
1344.87 138
1344.95 137
1345.03 139
1345.12 143
1345.20 149
1345.29 155
1345.37 160
1345.45 161
1345.54 158
1345.62 151
1345.71 142
1345.79 134
1345.87 129
1345.96 128
1346.04 132
1346.13 139
1346.21 147
1346.29 155
1346.38 160
1346.46 164
1346.55 166
1346.63 167
1346.72 169
1346.80 171
1346.88 175
1346.97 180
1347.05 185
1347.14 190
1347.22 195
1347.30 200
1347.39 204
1347.47 209
1347.56 214
1347.64 218
1347.72 224
1347.81 230
1347.89 236
1347.98 244
1348.06 253
1348.14 262
1348.23 270
1348.31 276
1348.40 279
1348.48 277
1348.57 270
1348.65 260
1348.73 246
1348.82 231
1348.90 217
1348.99 203
1349.07 192
1349.15 183
1349.24 176
1349.32 170
1349.41 164
1349.49 157
1349.58 150
1349.66 141
1349.74 131
1349.83 119
1349.91 106
1350.00 93
1350.08 81
1350.16 71
1350.25 63
1350.33 59
1350.42 59
1350.50 63
1350.59 69
1350.67 76
1350.75 82
1350.84 86
1350.92 87
1351.01 83
1351.09 76
1351.18 67
1351.26 58
1351.34 49
1351.43 43
1351.51 40
1351.60 40
1351.68 40
1351.77 41
1351.85 42
1351.93 41
1352.02 40
1352.10 38
1352.19 36
1352.27 33
1352.35 30
1352.44 28
1352.52 26
1352.61 24
1352.69 25
1352.78 28
1352.86 34
1352.94 42
1353.03 52
1353.11 61
1353.20 70
1353.28 74
1353.37 75
1353.45 71
1353.53 65
1353.62 55
1353.70 45
1353.79 35
1353.87 25
1353.96 16
1354.04 9
1354.13 2
1354.21 0
1354.29 0
1354.38 0
1354.46 0
1354.55 0
1354.63 0
1354.72 0
1354.80 0
1354.88 0
1354.97 4
1355.05 11
1355.14 22
1355.22 36
1355.31 53
1355.39 72
1355.47 90
1355.56 107
1355.64 120
1355.73 129
1355.81 135
1355.90 138
1355.98 139
1356.07 140
1356.15 139
1356.23 137
1356.32 134
1356.40 128
1356.49 120
1356.57 110
1356.66 101
1356.74 93
1356.82 87
1356.91 84
1356.99 84
1357.08 85
1357.16 87
1357.25 90
1357.33 93
1357.42 96
1357.50 98
1357.58 101
1357.67 103
1357.75 105
1357.84 107
1357.92 108
1358.01 109
1358.09 110
1358.18 110
1358.26 112
1358.34 114
1358.43 118
1358.51 123
1358.60 129
1358.68 133
1358.77 137
1358.85 139
1358.94 140
1359.02 142
1359.10 146
1359.19 152
1359.27 161
1359.36 170
1359.44 179
1359.53 184
1359.61 186
1359.70 184
1359.78 181
1359.86 177
1359.95 175
1360.03 177
1360.12 182
1360.20 189
1360.29 197
1360.37 205
1360.46 210
1360.54 213
1360.63 213
1360.71 210
1360.79 206
1360.88 202
1360.96 199
1361.05 197
1361.13 197
1361.22 199
1361.30 203
1361.39 208
1361.47 212
1361.56 215
1361.64 215
1361.72 213
1361.81 208
1361.89 203
1361.98 198
1362.06 195
1362.15 193
1362.23 193
1362.32 194
1362.40 194
1362.49 194
1362.57 191
1362.65 186
1362.74 180
1362.82 171
1362.91 160
1362.99 149
1363.08 138
1363.16 129
1363.25 125
1363.33 126
1363.42 133
1363.50 145
1363.59 159
1363.67 175
1363.75 187
1363.84 197
1363.92 203
1364.01 207
1364.09 208
1364.18 207
1364.26 206
1364.35 203
1364.43 199
1364.52 194
1364.60 187
1364.69 179
1364.77 172
1364.85 167
1364.94 164
1365.02 162
1365.11 161
1365.19 160
1365.28 158
1365.36 154
1365.45 150
1365.53 145
1365.62 140
1365.70 135
1365.79 132
1365.87 129
1365.96 126
1366.04 122
1366.12 116
1366.21 109
1366.29 102
1366.38 94
1366.46 88
1366.55 83
1366.63 79
1366.72 74
1366.80 68
1366.89 60
1366.97 49
1367.06 37
1367.14 25
1367.23 15
1367.31 9
1367.40 7
1367.48 8
1367.57 13
1367.65 20
1367.73 28
1367.82 36
1367.90 43
1367.99 49
1368.07 54
1368.16 57
1368.24 60
1368.33 62
1368.41 64
1368.50 65
1368.58 66
1368.67 64
1368.75 60
1368.84 53
1368.92 43
1369.01 31
1369.09 19
1369.18 7
1369.26 0
1369.35 0
1369.43 0
1369.51 0
1369.60 0
1369.68 0
1369.77 0
1369.85 0
1369.94 0
1370.02 3
1370.11 12
1370.19 21
1370.28 31
1370.36 41
1370.45 50
1370.53 59
1370.62 66
1370.70 71
1370.79 74
1370.87 74
1370.96 73
1371.04 71
1371.13 69
1371.21 70
1371.30 74
1371.38 80
1371.47 89
1371.55 100
1371.64 111
1371.72 120
1371.81 127
1371.89 132
1371.97 132
1372.06 130
1372.14 126
1372.23 122
1372.31 118
1372.40 117
1372.48 119
1372.57 122
1372.65 126
1372.74 128
1372.82 128
1372.91 125
1372.99 118
1373.08 108
1373.16 97
1373.25 89
1373.33 83
1373.42 81
1373.50 82
1373.59 87
1373.67 94
1373.76 101
1373.84 108
1373.93 115
1374.01 121
1374.10 128
1374.18 136
1374.27 143
1374.35 150
1374.44 155
1374.52 159
1374.61 161
1374.69 161
1374.78 160
1374.86 160
1374.95 162
1375.03 165
1375.12 170
1375.20 176
1375.29 182
1375.37 187
1375.46 191
1375.54 192
1375.63 191
1375.71 188
1375.80 183
1375.88 178
1375.97 173
1376.05 168
1376.14 165
1376.22 164
1376.31 164
1376.39 165
1376.48 166
1376.56 168
1376.65 169
1376.73 170
1376.82 171
1376.90 172
1376.99 174
1377.07 178
1377.16 184
1377.24 192
1377.33 200
1377.41 209
1377.50 216
1377.58 221
1377.67 223
1377.75 222
1377.84 218
1377.92 213
1378.01 207
1378.09 201
1378.18 195
1378.26 190
1378.35 186
1378.43 182
1378.52 177
1378.60 171
1378.69 164
1378.77 156
1378.86 147
1378.94 138
1379.03 130
1379.11 124
1379.20 121
1379.28 120
1379.37 122
1379.45 126
1379.54 131
1379.62 134
1379.71 136
1379.79 134
1379.88 131
1379.96 124
1380.05 117
1380.13 109
1380.22 102
1380.31 97
1380.39 93
1380.48 92
1380.56 92
1380.65 93
1380.73 95
1380.82 95
1380.90 93
1380.99 88
1381.07 82
1381.16 74
1381.24 66
1381.33 60
1381.41 56
1381.50 55
1381.58 58
1381.67 63
1381.75 69
1381.84 77
1381.92 85
1382.01 92
1382.09 96
1382.18 97
1382.26 95
1382.35 90
1382.43 83
1382.52 76
1382.60 70
1382.69 66
1382.78 65
1382.86 66
1382.95 70
1383.03 74
1383.12 79
1383.20 83
1383.29 86
1383.37 89
1383.46 93
1383.54 98
1383.63 103
1383.71 109
1383.80 114
1383.88 116
1383.97 115
1384.05 111
1384.14 104
1384.22 95
1384.31 86
1384.39 76
1384.48 66
1384.57 57
1384.65 49
1384.74 42
1384.82 37
1384.91 33
1384.99 31
1385.08 31
1385.16 33
1385.25 36
1385.33 39
1385.42 41
1385.50 42
1385.59 40
1385.67 36
1385.76 30
1385.84 23
1385.93 17
1386.01 14
1386.10 14
1386.19 20
1386.27 30
1386.36 42
1386.44 54
1386.53 64
1386.61 70
1386.70 72
1386.78 69
1386.87 63
1386.95 57
1387.04 52
1387.12 48
1387.21 45
1387.29 42
1387.38 38
1387.47 32
1387.55 24
1387.64 14
1387.72 4
1387.81 0
1387.89 0
1387.98 0
1388.06 0
1388.15 0
1388.23 0
1388.32 0
1388.40 0
1388.49 5
1388.58 12
1388.66 18
1388.75 21
1388.83 21
1388.92 18
1389.00 12
1389.09 4
1389.17 0
1389.26 0
1389.34 0
1389.43 0
1389.51 0
1389.60 0
1389.69 5
1389.77 15
1389.86 24
1389.94 32
1390.03 39
1390.11 46
1390.20 51
1390.28 56
1390.37 60
1390.45 63
1390.54 64
1390.63 63
1390.71 61
1390.80 58
1390.88 55
1390.97 53
1391.05 51
1391.14 52
1391.22 54
1391.31 57
1391.39 61
1391.48 64
1391.57 66
1391.65 67
1391.74 67
1391.82 65
1391.91 62
1391.99 60
1392.08 59
1392.16 59
1392.25 59
1392.33 59
1392.42 58
1392.51 57
1392.59 55
1392.68 54
1392.76 54
1392.85 55
1392.93 59
1393.02 65
1393.10 73
1393.19 81
1393.28 90
1393.36 98
1393.45 104
1393.53 110
1393.62 113
1393.70 114
1393.79 113
1393.87 110
1393.96 105
1394.05 100
1394.13 95
1394.22 92
1394.30 90
1394.39 91
1394.47 93
1394.56 94
1394.64 94
1394.73 92
1394.82 86
1394.90 79
1394.99 69
1395.07 60
1395.16 50
1395.24 43
1395.33 37
1395.41 34
1395.50 32
1395.59 33
1395.67 36
1395.76 41
1395.84 48
1395.93 54
1396.01 61
1396.10 67
1396.19 71
1396.27 73
1396.36 73
1396.44 72
1396.53 70
1396.61 68
1396.70 67
1396.78 67
1396.87 66
1396.96 65
1397.04 62
1397.13 56
1397.21 48
1397.30 39
1397.38 30
1397.47 22
1397.56 17
1397.64 15
1397.73 16
1397.81 20
1397.90 25
1397.98 29
1398.07 32
1398.16 33
1398.24 31
1398.33 29
1398.41 25
1398.50 23
1398.58 22
1398.67 22
1398.75 23
1398.84 25
1398.93 28
1399.01 31
1399.10 33
1399.18 34
1399.27 34
1399.35 33
1399.44 30
1399.53 24
1399.61 17
1399.70 9
1399.78 1
1399.87 0
1399.95 0
1400.04 0
1400.13 0
1400.21 0
1400.30 0
1400.38 0
1400.47 9
1400.56 21
1400.64 31
1400.73 39
1400.81 43
1400.90 45
1400.98 45
1401.07 45
1401.16 46
1401.24 47
1401.33 48
1401.41 48
1401.50 44
1401.58 36
1401.67 25
1401.76 13
1401.84 2
1401.93 0
1402.01 0
1402.10 0
1402.18 0
1402.27 0
1402.36 0
1402.44 0
1402.53 0
1402.61 2
1402.70 8
1402.79 15
1402.87 24
1402.96 33
1403.04 42
1403.13 50
1403.21 57
1403.30 62
1403.39 65
1403.47 68
1403.56 70
1403.64 73
1403.73 76
1403.82 78
1403.90 80
1403.99 79
1404.07 76
1404.16 71
1404.24 64
1404.33 56
1404.42 49
1404.50 42
1404.59 37
1404.67 34
1404.76 32
1404.85 32
1404.93 35
1405.02 40
1405.10 49
1405.19 60
1405.28 75
1405.36 90
1405.45 106
1405.53 119
1405.62 128
1405.71 132
1405.79 133
1405.88 130
1405.96 126
1406.05 122
1406.13 120
1406.22 122
1406.31 126
1406.39 134
1406.48 143
1406.56 151
1406.65 159
1406.74 164
1406.82 167
1406.91 169
1406.99 170
1407.08 172
1407.17 174
1407.25 178
1407.34 180
1407.42 179
1407.51 175
1407.60 166
1407.68 155
1407.77 142
1407.85 131
1407.94 124
1408.03 123
1408.11 127
1408.20 135
1408.28 146
1408.37 156
1408.46 165
1408.54 170
1408.63 172
1408.71 170
1408.80 164
1408.89 156
1408.97 148
1409.06 142
1409.14 139
1409.23 139
1409.32 144
1409.40 151
1409.49 160
1409.57 168
1409.66 174
1409.75 175
1409.83 172
1409.92 166
1410.00 158
1410.09 149
1410.18 140
1410.26 133
1410.35 128
1410.43 125
1410.52 123
1410.61 121
1410.69 119
1410.78 117
1410.86 114
1410.95 110
1411.04 106
1411.12 102
1411.21 101
1411.29 102
1411.38 105
1411.47 112
1411.55 121
1411.64 130
1411.73 139
1411.81 144
1411.90 145
1411.98 142
1412.07 135
1412.16 125
1412.24 113
1412.33 102
1412.41 93
1412.50 87
1412.59 84
1412.67 82
1412.76 82
1412.84 82
1412.93 82
1413.02 81
1413.10 81
1413.19 82
1413.28 86
1413.36 92
1413.45 100
1413.53 108
1413.62 115
1413.71 119
1413.79 118
1413.88 112
1413.96 103
1414.05 92
1414.14 82
1414.22 74
1414.31 70
1414.40 68
1414.48 69
1414.57 71
1414.65 73
1414.74 72
1414.83 68
1414.91 62
1415.00 53
1415.09 43
1415.17 33
1415.26 25
1415.34 20
1415.43 19
1415.52 22
1415.60 30
1415.69 40
1415.77 52
1415.86 65
1415.95 76
1416.03 85
1416.12 91
1416.21 95
1416.29 99
1416.38 102
1416.46 106
1416.55 111
1416.64 115
1416.72 118
1416.81 119
1416.90 116
1416.98 110
1417.07 102
1417.15 93
1417.24 85
1417.33 79
1417.41 76
1417.50 75
1417.59 73
1417.67 70
1417.76 64
1417.84 55
1417.93 44
1418.02 33
1418.10 23
1418.19 14
1418.28 8
1418.36 5
1418.45 2
1418.54 1
1418.62 0
1418.71 0
1418.79 0
1418.88 0
1418.97 0
1419.05 0
1419.14 0
1419.23 0
1419.31 1
1419.40 9
1419.48 19
1419.57 32
1419.66 45
1419.74 57
1419.83 68
1419.92 76
1420.00 82
1420.09 87
1420.18 91
1420.26 97
1420.35 103
1420.43 110
1420.52 117
1420.61 123
1420.69 128
1420.78 132
1420.87 134
1420.95 136
1421.04 137
1421.13 138
1421.21 139
1421.30 140
1421.38 139
1421.47 137
1421.56 134
1421.64 130
1421.73 126
1421.82 122
1421.90 120
1421.99 118
1422.08 116
1422.16 115
1422.25 114
1422.33 112
1422.42 110
1422.51 110
1422.59 110
1422.68 112
1422.77 114
1422.85 116
1422.94 118
1423.03 119
1423.11 117
1423.20 113
1423.29 108
1423.37 102
1423.46 95
1423.55 89
1423.63 83
1423.72 80
1423.80 78
1423.89 79
1423.98 82
1424.06 88
1424.15 95
1424.24 103
1424.32 112
1424.41 120
1424.50 128
1424.58 135
1424.67 140
1424.76 143
1424.84 143
1424.93 139
1425.02 133
1425.10 125
1425.19 117
1425.27 110
1425.36 106
1425.45 106
1425.53 110
1425.62 115
1425.71 122
1425.79 127
1425.88 133
1425.97 139
1426.05 146
1426.14 156
1426.23 167
1426.31 180
1426.40 191
1426.49 199
1426.57 202
1426.66 200
1426.75 193
1426.83 184
1426.92 176
1427.01 171
1427.09 171
1427.18 173
1427.27 178
1427.35 184
1427.44 188
1427.52 190
1427.61 189
1427.70 187
1427.78 183
1427.87 180
1427.96 177
1428.04 175
1428.13 174
1428.22 173
1428.30 172
1428.39 172
1428.48 172
1428.56 172
1428.65 171
1428.74 170
1428.82 168
1428.91 163
1429.00 157
1429.08 150
1429.17 142
1429.26 136
1429.34 130
1429.43 127
1429.52 124
1429.60 122
1429.69 120
1429.78 117
1429.86 114
1429.95 110
1430.04 107
1430.12 104
1430.21 101
1430.30 98
1430.38 93
1430.47 88
1430.56 81
1430.64 74
1430.73 69
1430.82 67
1430.90 68
1430.99 73
1431.08 81
1431.16 90
1431.25 100
1431.34 107
1431.42 113
1431.51 115
1431.60 115
1431.68 113
1431.77 109
1431.86 104
1431.94 98
1432.03 90
1432.12 82
1432.20 73
1432.29 64
1432.38 56
1432.46 50
1432.55 46
1432.64 44
1432.72 44
1432.81 45
1432.90 46
1432.98 46
1433.07 46
1433.16 46
1433.24 46
1433.33 46
1433.42 46
1433.50 47
1433.59 48
1433.68 49
1433.77 53
1433.85 57
1433.94 63
1434.03 69
1434.11 74
1434.20 77
1434.29 76
1434.37 73
1434.46 68
1434.55 63
1434.63 60
1434.72 59
1434.81 60
1434.89 63
1434.98 66
1435.07 67
1435.15 67
1435.24 66
1435.33 63
1435.41 62
1435.50 61
1435.59 62
1435.67 65
1435.76 68
1435.85 70
1435.94 71
1436.02 70
1436.11 66
1436.20 60
1436.28 52
1436.37 42
1436.46 31
1436.54 20
1436.63 9
1436.72 0
1436.80 0
1436.89 0
1436.98 0
1437.06 0
1437.15 0
1437.24 0
1437.32 7
1437.41 26
1437.50 47
1437.59 69
1437.67 89
1437.76 106
1437.85 119
1437.93 126
1438.02 129
1438.11 128
1438.19 123
1438.28 117
1438.37 110
1438.45 104
1438.54 99
1438.63 96
1438.71 95
1438.80 95
1438.89 97
1438.98 99
1439.06 102
1439.15 105
1439.24 108
1439.32 110
1439.41 110
1439.50 107
1439.58 101
1439.67 94
1439.76 86
1439.85 80
1439.93 78
1440.02 82
1440.11 92
1440.19 107
1440.28 124
1440.37 141
1440.45 156
1440.54 168
1440.63 174
1440.71 175
1440.80 172
1440.89 164
1440.98 153
1441.06 139
1441.15 123
1441.24 106
1441.32 90
1441.41 75
1441.50 62
1441.58 52
1441.67 44
1441.76 38
1441.85 33
1441.93 28
1442.02 24
1442.11 20
1442.19 16
1442.28 13
1442.37 11
1442.45 9
1442.54 7
1442.63 5
1442.72 2
1442.80 0
1442.89 0
1442.98 0
1443.06 0
1443.15 0
1443.24 0
1443.33 0
1443.41 0
1443.50 7
1443.59 19
1443.67 33
1443.76 46
1443.85 54
1443.93 59
1444.02 58
1444.11 55
1444.20 53
1444.28 54
1444.37 62
1444.46 79
1444.54 102
1444.63 130
1444.72 159
1444.81 185
1444.89 206
1444.98 220
1445.07 227
1445.15 230
1445.24 230
1445.33 230
1445.42 231
1445.50 234
1445.59 237
1445.68 241
1445.76 245
1445.85 248
1445.94 253
1446.03 259
1446.11 270
1446.20 286
1446.29 308
1446.37 337
1446.46 370
1446.55 405
1446.64 439
1446.72 473
1446.81 503
1446.90 530
1446.98 555
1447.07 579
1447.16 602
1447.25 626
1447.33 649
1447.42 670
1447.51 691
1447.59 709
1447.68 724
1447.77 736
1447.86 746
1447.94 753
1448.03 759
1448.12 762
1448.20 765
1448.29 767
1448.38 769
1448.47 772
1448.55 776
1448.64 783
1448.73 792
1448.81 803
1448.90 814
1448.99 822
1449.08 826
1449.16 825
1449.25 818
1449.34 808
1449.43 793
1449.51 778
1449.60 762
1449.69 745
1449.77 729
1449.86 710
1449.95 689
1450.04 665
1450.12 639
1450.21 612
1450.30 586
1450.39 561
1450.47 539
1450.56 519
1450.65 502
1450.73 484
1450.82 466
1450.91 445
1451.00 423
1451.08 398
1451.17 373
1451.26 348
1451.35 325
1451.43 304
1451.52 287
1451.61 273
1451.69 263
1451.78 257
1451.87 254
1451.96 253
1452.04 254
1452.13 254
1452.22 253
1452.31 251
1452.39 246
1452.48 238
1452.57 229
1452.65 218
1452.74 207
1452.83 196
1452.92 185
1453.00 175
1453.09 163
1453.18 150
1453.27 136
1453.35 120
1453.44 105
1453.53 94
1453.62 86
1453.70 85
1453.79 90
1453.88 101
1453.97 115
1454.05 130
1454.14 142
1454.23 150
1454.31 152
1454.40 149
1454.49 139
1454.58 127
1454.66 112
1454.75 100
1454.84 90
1454.93 85
1455.01 85
1455.10 91
1455.19 101
1455.28 115
1455.36 131
1455.45 147
1455.54 161
1455.63 172
1455.71 181
1455.80 186
1455.89 190
1455.98 191
1456.06 192
1456.15 193
1456.24 194
1456.33 195
1456.41 195
1456.50 194
1456.59 192
1456.68 188
1456.76 183
1456.85 177
1456.94 171
1457.03 164
1457.11 157
1457.20 151
1457.29 146
1457.37 140
1457.46 134
1457.55 128
1457.64 120
1457.72 110
1457.81 100
1457.90 90
1457.99 81
1458.07 74
1458.16 70
1458.25 69
1458.34 70
1458.42 71
1458.51 71
1458.60 68
1458.69 61
1458.77 52
1458.86 43
1458.95 35
1459.04 30
1459.13 29
1459.21 33
1459.30 39
1459.39 47
1459.48 55
1459.56 60
1459.65 63
1459.74 63
1459.83 61
1459.91 58
1460.00 57
1460.09 57
1460.18 59
1460.26 64
1460.35 70
1460.44 75
1460.53 78
1460.61 77
1460.70 72
1460.79 65
1460.88 56
1460.96 49
1461.05 43
1461.14 41
1461.23 41
1461.31 43
1461.40 45
1461.49 46
1461.58 47
1461.66 46
1461.75 44
1461.84 44
1461.93 45
1462.01 50
1462.10 58
1462.19 69
1462.28 82
1462.37 96
1462.45 108
1462.54 118
1462.63 124
1462.72 127
1462.80 127
1462.89 126
1462.98 124
1463.07 122
1463.15 119
1463.24 116
1463.33 111
1463.42 104
1463.50 97
1463.59 89
1463.68 82
1463.77 76
1463.86 71
1463.94 68
1464.03 66
1464.12 63
1464.21 59
1464.29 53
1464.38 45
1464.47 35
1464.56 25
1464.64 16
1464.73 11
1464.82 10
1464.91 15
1465.00 26
1465.08 40
1465.17 56
1465.26 71
1465.35 84
1465.43 93
1465.52 98
1465.61 98
1465.70 94
1465.78 86
1465.87 75
1465.96 63
1466.05 51
1466.14 37
1466.22 24
1466.31 12
1466.40 2
1466.49 0
1466.57 0
1466.66 0
1466.75 0
1466.84 0
1466.93 0
1467.01 0
1467.10 3
1467.19 8
1467.28 11
1467.36 12
1467.45 12
1467.54 12
1467.63 12
1467.72 14
1467.80 17
1467.89 23
1467.98 31
1468.07 43
1468.15 57
1468.24 71
1468.33 84
1468.42 95
1468.51 103
1468.59 106
1468.68 105
1468.77 100
1468.86 92
1468.94 82
1469.03 70
1469.12 57
1469.21 46
1469.30 37
1469.38 31
1469.47 29
1469.56 32
1469.65 39
1469.74 49
1469.82 59
1469.91 69
1470.00 78
1470.09 84
1470.17 89
1470.26 94
1470.35 99
1470.44 106
1470.53 115
1470.61 126
1470.70 137
1470.79 147
1470.88 155
1470.97 159
1471.05 158
1471.14 152
1471.23 142
1471.32 130
1471.40 119
1471.49 112
1471.58 111
1471.67 116
1471.76 127
1471.84 141
1471.93 155
1472.02 165
1472.11 170
1472.20 169
1472.28 161
1472.37 148
1472.46 133
1472.55 118
1472.64 104
1472.72 91
1472.81 81
1472.90 73
1472.99 66
1473.08 61
1473.16 57
1473.25 55
1473.34 55
1473.43 57
1473.52 59
1473.60 62
1473.69 66
1473.78 69
1473.87 73
1473.96 77
1474.04 80
1474.13 83
1474.22 85
1474.31 86
1474.39 85
1474.48 83
1474.57 80
1474.66 74
1474.75 67
1474.83 59
1474.92 51
1475.01 43
1475.10 37
1475.19 33
1475.27 32
1475.36 33
1475.45 36
1475.54 40
1475.63 45
1475.72 52
1475.80 61
1475.89 71
1475.98 83
1476.07 95
1476.16 105
1476.24 112
1476.33 113
1476.42 109
1476.51 100
1476.60 87
1476.68 72
1476.77 58
1476.86 46
1476.95 38
1477.04 34
1477.12 33
1477.21 36
1477.30 40
1477.39 47
1477.48 53
1477.56 60
1477.65 66
1477.74 72
1477.83 76
1477.92 79
1478.00 80
1478.09 80
1478.18 80
1478.27 80
1478.36 82
1478.45 86
1478.53 91
1478.62 96
1478.71 101
1478.80 103
1478.89 102
1478.97 99
1479.06 95
1479.15 90
1479.24 88
1479.33 87
1479.41 88
1479.50 90
1479.59 91
1479.68 91
1479.77 88
1479.86 85
1479.94 80
1480.03 76
1480.12 73
1480.21 71
1480.30 71
1480.38 72
1480.47 74
1480.56 75
1480.65 76
1480.74 76
1480.83 76
1480.91 75
1481.00 73
1481.09 71
1481.18 68
1481.27 64
1481.35 60
1481.44 56
1481.53 52
1481.62 49
1481.71 46
1481.80 43
1481.88 40
1481.97 38
1482.06 35
1482.15 33
1482.24 31
1482.32 32
1482.41 36
1482.50 44
1482.59 55
1482.68 69
1482.77 84
1482.85 98
1482.94 110
1483.03 117
1483.12 120
1483.21 118
1483.30 114
1483.38 110
1483.47 106
1483.56 105
1483.65 106
1483.74 109
1483.82 112
1483.91 116
1484.00 119
1484.09 121
1484.18 123
1484.27 126
1484.35 130
1484.44 136
1484.53 145
1484.62 156
1484.71 172
1484.80 191
1484.88 212
1484.97 236
1485.06 259
1485.15 281
1485.24 299
1485.33 313
1485.41 322
1485.50 328
1485.59 331
1485.68 335
1485.77 340
1485.86 348
1485.94 359
1486.03 373
1486.12 388
1486.21 403
1486.30 417
1486.39 428
1486.47 437
1486.56 442
1486.65 444
1486.74 443
1486.83 441
1486.92 438
1487.00 434
1487.09 428
1487.18 421
1487.27 411
1487.36 396
1487.45 378
1487.53 355
1487.62 330
1487.71 305
1487.80 281
1487.89 261
1487.98 246
1488.06 236
1488.15 231
1488.24 229
1488.33 229
1488.42 230
1488.51 232
1488.59 234
1488.68 236
1488.77 238
1488.86 238
1488.95 237
1489.04 232
1489.13 225
1489.21 215
1489.30 203
1489.39 191
1489.48 180
1489.57 170
1489.66 162
1489.74 154
1489.83 147
1489.92 139
1490.01 130
1490.10 122
1490.19 114
1490.28 107
1490.36 101
1490.45 97
1490.54 94
1490.63 93
1490.72 94
1490.81 96
1490.89 100
1490.98 105
1491.07 109
1491.16 113
1491.25 116
1491.34 116
1491.43 114
1491.51 111
1491.60 106
1491.69 100
1491.78 91
1491.87 80
1491.96 65
1492.04 46
1492.13 27
1492.22 7
1492.31 0
1492.40 0
1492.49 0
1492.58 0
1492.66 0
1492.75 0
1492.84 0
1492.93 0
1493.02 7
1493.11 18
1493.20 28
1493.28 38
1493.37 46
1493.46 53
1493.55 59
1493.64 62
1493.73 64
1493.82 67
1493.90 70
1493.99 75
1494.08 80
1494.17 85
1494.26 89
1494.35 89
1494.44 86
1494.52 80
1494.61 72
1494.70 63
1494.79 55
1494.88 50
1494.97 47
1495.06 49
1495.14 55
1495.23 64
1495.32 76
1495.41 89
1495.50 101
1495.59 111
1495.68 117
1495.76 120
1495.85 118
1495.94 113
1496.03 108
1496.12 105
1496.21 104
1496.30 109
1496.39 119
1496.47 133
1496.56 151
1496.65 171
1496.74 190
1496.83 208
1496.92 222
1497.01 232
1497.09 237
1497.18 240
1497.27 241
1497.36 241
1497.45 242
1497.54 243
1497.63 247
1497.72 253
1497.80 262
1497.89 275
1497.98 291
1498.07 310
1498.16 330
1498.25 351
1498.34 368
1498.42 381
1498.51 388
1498.60 388
1498.69 384
1498.78 377
1498.87 369
1498.96 362
1499.05 358
1499.13 354
1499.22 351
1499.31 345
1499.40 337
1499.49 324
1499.58 309
1499.67 291
1499.76 274
1499.84 259
1499.93 246
1500.02 235
1500.11 227
1500.20 221
1500.29 215
1500.38 210
1500.47 204
1500.55 201
1500.64 199
1500.73 200
1500.82 205
1500.91 213
1501.00 223
1501.09 231
1501.18 237
1501.26 238
1501.35 234
1501.44 226
1501.53 215
1501.62 203
1501.71 194
1501.80 188
1501.89 186
1501.97 188
1502.06 193
1502.15 199
1502.24 204
1502.33 207
1502.42 207
1502.51 203
1502.60 197
1502.69 188
1502.77 179
1502.86 170
1502.95 162
1503.04 154
1503.13 149
1503.22 143
1503.31 139
1503.40 137
1503.48 136
1503.57 139
1503.66 145
1503.75 154
1503.84 167
1503.93 183
1504.02 198
1504.11 212
1504.20 223
1504.28 229
1504.37 229
1504.46 224
1504.55 214
1504.64 201
1504.73 187
1504.82 174
1504.91 163
1505.00 156
1505.08 152
1505.17 152
1505.26 153
1505.35 155
1505.44 155
1505.53 154
1505.62 151
1505.71 147
1505.80 142
1505.88 139
1505.97 136
1506.06 135
1506.15 134
1506.24 133
1506.33 129
1506.42 122
1506.51 114
1506.60 104
1506.69 93
1506.77 84
1506.86 79
1506.95 77
1507.04 80
1507.13 87
1507.22 98
1507.31 111
1507.40 126
1507.49 140
1507.57 153
1507.66 163
1507.75 169
1507.84 172
1507.93 171
1508.02 168
1508.11 164
1508.20 160
1508.29 156
1508.38 152
1508.46 148
1508.55 143
1508.64 137
1508.73 127
1508.82 116
1508.91 103
1509.00 89
1509.09 76
1509.18 64
1509.27 56
1509.35 50
1509.44 46
1509.53 44
1509.62 42
1509.71 41
1509.80 41
1509.89 42
1509.98 46
1510.07 52
1510.16 61
1510.25 70
1510.33 79
1510.42 85
1510.51 88
1510.60 86
1510.69 83
1510.78 79
1510.87 78
1510.96 78
1511.05 82
1511.14 89
1511.22 96
1511.31 103
1511.40 108
1511.49 113
1511.58 118
1511.67 124
1511.76 131
1511.85 140
1511.94 151
1512.03 161
1512.12 171
1512.20 179
1512.29 184
1512.38 188
1512.47 191
1512.56 193
1512.65 193
1512.74 193
1512.83 191
1512.92 187
1513.01 181
1513.10 175
1513.19 170
1513.27 165
1513.36 164
1513.45 165
1513.54 169
1513.63 176
1513.72 186
1513.81 199
1513.90 213
1513.99 226
1514.08 238
1514.17 247
1514.26 250
1514.34 246
1514.43 235
1514.52 218
1514.61 198
1514.70 177
1514.79 157
1514.88 141
1514.97 129
1515.06 120
1515.15 114
1515.24 109
1515.33 103
1515.41 98
1515.50 93
1515.59 89
1515.68 86
1515.77 87
1515.86 89
1515.95 93
1516.04 98
1516.13 101
1516.22 104
1516.31 106
1516.40 107
1516.49 107
1516.57 108
1516.66 108
1516.75 109
1516.84 109
1516.93 107
1517.02 103
1517.11 97
1517.20 89
1517.29 79
1517.38 69
1517.47 58
1517.56 48
1517.65 38
1517.73 28
1517.82 17
1517.91 5
1518.00 0
1518.09 0
1518.18 0
1518.27 0
1518.36 0
1518.45 0
1518.54 0
1518.63 0
1518.72 11
1518.81 21
1518.90 27
1518.98 28
1519.07 25
1519.16 20
1519.25 13
1519.34 6
1519.43 1
1519.52 0
1519.61 0
1519.70 0
1519.79 5
1519.88 12
1519.97 18
1520.06 24
1520.15 29
1520.24 33
1520.32 35
1520.41 36
1520.50 36
1520.59 35
1520.68 33
1520.77 31
1520.86 29
1520.95 28
1521.04 27
1521.13 27
1521.22 27
1521.31 28
1521.40 28
1521.49 28
1521.58 28
1521.67 28
1521.75 30
1521.84 34
1521.93 39
1522.02 46
1522.11 53
1522.20 58
1522.29 61
1522.38 60
1522.47 58
1522.56 55
1522.65 54
1522.74 57
1522.83 64
1522.92 75
1523.01 88
1523.10 102
1523.19 113
1523.27 121
1523.36 125
1523.45 125
1523.54 122
1523.63 118
1523.72 114
1523.81 110
1523.90 105
1523.99 101
1524.08 97
1524.17 94
1524.26 91
1524.35 91
1524.44 92
1524.53 95
1524.62 97
1524.71 99
1524.80 97
1524.88 92
1524.97 83
1525.06 72
1525.15 60
1525.24 50
1525.33 41
1525.42 36
1525.51 33
1525.60 32
1525.69 33
1525.78 33
1525.87 33
1525.96 31
1526.05 29
1526.14 26
1526.23 24
1526.32 24
1526.41 25
1526.50 29
1526.59 36
1526.68 45
1526.76 55
1526.85 65
1526.94 75
1527.03 82
1527.12 86
1527.21 86
1527.30 83
1527.39 78
1527.48 69
1527.57 60
1527.66 50
1527.75 41
1527.84 34
1527.93 30
1528.02 29
1528.11 30
1528.20 32
1528.29 35
1528.38 40
1528.47 46
1528.56 55
1528.65 66
1528.74 82
1528.82 99
1528.91 116
1529.00 131
1529.09 141
1529.18 144
1529.27 138
1529.36 126
1529.45 108
1529.54 89
1529.63 70
1529.72 53
1529.81 41
1529.90 33
1529.99 29
1530.08 28
1530.17 30
1530.26 32
1530.35 34
1530.44 35
1530.53 33
1530.62 30
1530.71 25
1530.80 19
1530.89 13
1530.98 10
1531.07 9
1531.16 12
1531.24 18
1531.33 27
1531.42 38
1531.51 48
1531.60 57
1531.69 63
1531.78 68
1531.87 72
1531.96 77
1532.05 83
1532.14 90
1532.23 98
1532.32 104
1532.41 107
1532.50 102
1532.59 91
1532.68 73
1532.77 51
1532.86 28
1532.95 8
1533.04 0
1533.13 0
1533.22 0
1533.31 0
1533.40 4
1533.49 11
1533.58 15
1533.67 15
1533.76 11
1533.85 5
1533.94 0
1534.03 0
1534.12 0
1534.21 0
1534.29 0
1534.38 0
1534.47 0
1534.56 0
1534.65 0
1534.74 0
1534.83 6
1534.92 15
1535.01 25
1535.10 34
1535.19 41
1535.28 45
1535.37 45
1535.46 43
1535.55 40
1535.64 37
1535.73 36
1535.82 36
1535.91 39
1536.00 42
1536.09 46
1536.18 51
1536.27 57
1536.36 65
1536.45 74
1536.54 86
1536.63 97
1536.72 109
1536.81 117
1536.90 122
1536.99 123
1537.08 120
1537.17 115
1537.26 110
1537.35 107
1537.44 107
1537.53 110
1537.62 114
1537.71 119
1537.80 123
1537.89 126
1537.98 126
1538.07 125
1538.16 122
1538.25 120
1538.34 117
1538.43 115
1538.52 113
1538.61 111
1538.70 112
1538.79 114
1538.88 119
1538.97 127
1539.06 138
1539.15 152
1539.24 168
1539.33 183
1539.42 196
1539.51 206
1539.60 213
1539.69 216
1539.78 216
1539.86 215
1539.95 213
1540.04 211
1540.13 209
1540.22 207
1540.31 205
1540.40 202
1540.49 198
1540.58 194
1540.67 190
1540.76 188
1540.85 188
1540.94 189
1541.03 190
1541.12 190
1541.21 188
1541.30 184
1541.39 178
1541.48 170
1541.57 163
1541.66 158
1541.75 155
1541.84 156
1541.93 160
1542.02 167
1542.11 178
1542.20 189
1542.29 201
1542.38 213
1542.47 223
1542.56 231
1542.65 236
1542.74 238
1542.83 237
1542.92 235
1543.01 233
1543.10 233
1543.19 235
1543.28 241
1543.37 248
1543.46 256
1543.55 262
1543.64 263
1543.73 259
1543.82 250
1543.91 238
1544.00 224
1544.09 211
1544.18 200
1544.27 191
1544.36 184
1544.45 177
1544.54 170
1544.63 163
1544.72 158
1544.81 155
1544.90 156
1544.99 161
1545.08 171
1545.17 184
1545.26 197
1545.36 210
1545.45 221
1545.54 229
1545.63 234
1545.72 235
1545.81 233
1545.90 229
1545.99 224
1546.08 219
1546.17 213
1546.26 207
1546.35 202
1546.44 197
1546.53 193
1546.62 189
1546.71 185
1546.80 183
1546.89 180
1546.98 177
1547.07 174
1547.16 169
1547.25 163
1547.34 154
1547.43 143
1547.52 132
1547.61 121
1547.70 113
1547.79 110
1547.88 111
1547.97 118
1548.06 129
1548.15 143
1548.24 159
1548.33 173
1548.42 183
1548.51 190
1548.60 191
1548.69 189
1548.78 183
1548.87 176
1548.96 170
1549.05 165
1549.14 162
1549.23 161
1549.32 161
1549.41 164
1549.50 167
1549.59 171
1549.68 177
1549.77 184
1549.86 194
1549.95 204
1550.04 215
1550.13 225
1550.22 231
1550.31 233
1550.40 227
1550.49 215
1550.58 197
1550.67 174
1550.76 150
1550.85 126
1550.95 108
1551.04 95
1551.13 91
1551.22 93
1551.31 101
1551.40 112
1551.49 123
1551.58 132
1551.67 138
1551.76 141
1551.85 143
1551.94 144
1552.03 143
1552.12 142
1552.21 139
1552.30 135
1552.39 129
1552.48 121
1552.57 112
1552.66 104
1552.75 98
1552.84 95
1552.93 95
1553.02 96
1553.11 97
1553.20 96
1553.29 94
1553.38 90
1553.47 85
1553.56 79
1553.65 75
1553.74 73
1553.83 72
1553.92 72
1554.01 72
1554.11 72
1554.20 72
1554.29 73
1554.38 75
1554.47 78
1554.56 81
1554.65 85
1554.74 87
1554.83 88
1554.92 86
1555.01 80
1555.10 73
1555.19 64
1555.28 55
1555.37 48
1555.46 43
1555.55 42
1555.64 45
1555.73 51
1555.82 60
1555.91 72
1556.00 84
1556.09 96
1556.18 106
1556.27 114
1556.36 119
1556.45 121
1556.55 119
1556.64 113
1556.73 104
1556.82 94
1556.91 86
1557.00 79
1557.09 77
1557.18 80
1557.27 87
1557.36 96
1557.45 105
1557.54 112
1557.63 115
1557.72 114
1557.81 109
1557.90 102
1557.99 94
1558.08 88
1558.17 84
1558.26 82
1558.35 82
1558.44 84
1558.53 86
1558.63 89
1558.72 90
1558.81 90
1558.90 88
1558.99 84
1559.08 77
1559.17 66
1559.26 53
1559.35 38
1559.44 22
1559.53 7
1559.62 0
1559.71 0
1559.80 0
1559.89 0
1559.98 0
1560.07 0
1560.16 0
1560.25 0
1560.34 5
1560.44 24
1560.53 42
1560.62 60
1560.71 76
1560.80 89
1560.89 98
1560.98 105
1561.07 109
1561.16 111
1561.25 111
1561.34 109
1561.43 107
1561.52 106
1561.61 105
1561.70 105
1561.79 106
1561.88 109
1561.97 112
1562.06 115
1562.16 117
1562.25 118
1562.34 119
1562.43 120
1562.52 123
1562.61 129
1562.70 138
1562.79 151
1562.88 167
1562.97 184
1563.06 200
1563.15 215
1563.24 227
1563.33 238
1563.42 248
1563.51 258
1563.60 269
1563.70 284
1563.79 302
1563.88 324
1563.97 348
1564.06 372
1564.15 397
1564.24 419
1564.33 437
1564.42 451
1564.51 462
1564.60 469
1564.69 476
1564.78 482
1564.87 489
1564.96 497
1565.06 506
1565.15 517
1565.24 530
1565.33 545
1565.42 562
1565.51 581
1565.60 602
1565.69 624
1565.78 646
1565.87 667
1565.96 688
1566.05 710
1566.14 733
1566.23 757
1566.32 782
1566.42 808
1566.51 832
1566.60 854
1566.69 872
1566.78 886
1566.87 898
1566.96 907
1567.05 917
1567.14 929
1567.23 945
1567.32 964
1567.41 988
1567.50 1013
1567.59 1038
1567.69 1062
1567.78 1081
1567.87 1095
1567.96 1103
1568.05 1106
1568.14 1106
1568.23 1105
1568.32 1103
1568.41 1103
1568.50 1105
1568.59 1108
1568.68 1112
1568.77 1116
1568.86 1121
1568.96 1124
1569.05 1126
1569.14 1125
1569.23 1120
1569.32 1110
1569.41 1095
1569.50 1076
1569.59 1055
1569.68 1033
1569.77 1014
1569.86 999
1569.95 989
1570.05 985
1570.14 986
1570.23 991
1570.32 1000
1570.41 1012
1570.50 1027
1570.59 1041
1570.68 1053
1570.77 1060
1570.86 1060
1570.95 1052
1571.04 1035
1571.13 1011
1571.23 983
1571.32 954
1571.41 926
1571.50 899
1571.59 873
1571.68 846
1571.77 819
1571.86 788
1571.95 755
1572.04 720
1572.13 684
1572.22 650
1572.32 618
1572.41 589
1572.50 564
1572.59 544
1572.68 526
1572.77 513
1572.86 504
1572.95 498
1573.04 494
1573.13 491
1573.22 487
1573.32 482
1573.41 476
1573.50 467
1573.59 456
1573.68 445
1573.77 434
1573.86 424
1573.95 416
1574.04 409
1574.13 404
1574.22 401
1574.32 400
1574.41 399
1574.50 398
1574.59 397
1574.68 394
1574.77 391
1574.86 386
1574.95 379
1575.04 370
1575.13 359
1575.22 345
1575.32 330
1575.41 314
1575.50 298
1575.59 284
1575.68 273
1575.77 267
1575.86 266
1575.95 269
1576.04 273
1576.13 277
1576.23 279
1576.32 276
1576.41 269
1576.50 258
1576.59 246
1576.68 233
1576.77 221
1576.86 210
1576.95 201
1577.04 193
1577.14 186
1577.23 179
1577.32 173
1577.41 167
1577.50 163
1577.59 159
1577.68 155
1577.77 152
1577.86 149
1577.95 147
1578.05 148
1578.14 151
1578.23 156
1578.32 163
1578.41 169
1578.50 174
1578.59 176
1578.68 175
1578.77 169
1578.86 162
1578.96 153
1579.05 144
1579.14 137
1579.23 132
1579.32 129
1579.41 128
1579.50 128
1579.59 129
1579.68 128
1579.78 127
1579.87 124
1579.96 120
1580.05 116
1580.14 113
1580.23 111
1580.32 111
1580.41 112
1580.50 114
1580.60 115
1580.69 116
1580.78 118
1580.87 119
1580.96 121
1581.05 126
1581.14 132
1581.23 141
1581.32 152
1581.42 165
1581.51 178
1581.60 190
1581.69 200
1581.78 207
1581.87 211
1581.96 211
1582.05 208
1582.14 204
1582.24 199
1582.33 196
1582.42 195
1582.51 196
1582.60 201
1582.69 207
1582.78 216
1582.87 226
1582.96 235
1583.06 244
1583.15 250
1583.24 252
1583.33 251
1583.42 246
1583.51 240
1583.60 236
1583.69 235
1583.79 240
1583.88 251
1583.97 266
1584.06 281
1584.15 292
1584.24 295
1584.33 288
1584.42 271
1584.52 246
1584.61 218
1584.70 193
1584.79 174
1584.88 164
1584.97 163
1585.06 168
1585.15 177
1585.24 188
1585.34 197
1585.43 203
1585.52 207
1585.61 208
1585.70 208
1585.79 206
1585.88 201
1585.97 194
1586.07 185
1586.16 173
1586.25 161
1586.34 149
1586.43 139
1586.52 132
1586.61 127
1586.71 126
1586.80 126
1586.89 126
1586.98 126
1587.07 126
1587.16 124
1587.25 122
1587.34 120
1587.44 118
1587.53 116
1587.62 114
1587.71 113
1587.80 112
1587.89 112
1587.98 113
1588.07 116
1588.17 119
1588.26 123
1588.35 125
1588.44 126
1588.53 125
1588.62 123
1588.71 121
1588.81 119
1588.90 118
1588.99 116
1589.08 115
1589.17 111
1589.26 107
1589.35 101
1589.44 95
1589.54 91
1589.63 89
1589.72 89
1589.81 89
1589.90 91
1589.99 93
1590.08 94
1590.18 94
1590.27 94
1590.36 94
1590.45 94
1590.54 95
1590.63 95
1590.72 95
1590.82 94
1590.91 91
1591.00 88
1591.09 83
1591.18 78
1591.27 74
1591.36 71
1591.46 72
1591.55 74
1591.64 80
1591.73 87
1591.82 96
1591.91 104
1592.00 111
1592.10 115
1592.19 116
1592.28 116
1592.37 115
1592.46 115
1592.55 116
1592.64 118
1592.74 119
1592.83 119
1592.92 116
1593.01 108
1593.10 97
1593.19 82
1593.28 66
1593.38 51
1593.47 38
1593.56 30
1593.65 26
1593.74 25
1593.83 26
1593.92 28
1594.02 31
1594.11 35
1594.20 41
1594.29 47
1594.38 55
1594.47 62
1594.56 67
1594.66 68
1594.75 66
1594.84 61
1594.93 55
1595.02 52
1595.11 52
1595.21 57
1595.30 65
1595.39 74
1595.48 82
1595.57 85
1595.66 81
1595.75 72
1595.85 58
1595.94 44
1596.03 31
1596.12 22
1596.21 17
1596.30 17
1596.40 20
1596.49 23
1596.58 24
1596.67 22
1596.76 18
1596.85 11
1596.94 2
1597.04 0
1597.13 0
1597.22 0
1597.31 0
1597.40 0
1597.49 0
1597.59 0
1597.68 0
1597.77 10
1597.86 23
1597.95 36
1598.04 48
1598.14 59
1598.23 68
1598.32 73
1598.41 76
1598.50 76
1598.59 76
1598.69 76
1598.78 77
1598.87 82
1598.96 90
1599.05 102
1599.14 115
1599.24 128
1599.33 140
1599.42 149
1599.51 154
1599.60 157
1599.69 159
1599.78 159
1599.88 161
1599.97 164
1600.06 167
1600.15 170
1600.24 172
1600.33 172
1600.43 171
1600.52 169
1600.61 166
1600.70 162
1600.79 158
1600.88 154
1600.98 149
1601.07 144
1601.16 139
1601.25 135
1601.34 134
1601.44 135
1601.53 139
1601.62 144
1601.71 150
1601.80 154
1601.89 156
1601.99 156
1602.08 154
1602.17 151
1602.26 147
1602.35 145
1602.44 143
1602.54 143
1602.63 144
1602.72 145
1602.81 146
1602.90 146
1602.99 146
1603.09 145
1603.18 143
1603.27 142
1603.36 141
1603.45 141
1603.54 141
1603.64 141
1603.73 141
1603.82 139
1603.91 137
1604.00 134
1604.10 131
1604.19 130
1604.28 131
1604.37 135
1604.46 141
1604.55 150
1604.65 161
1604.74 173
1604.83 186
1604.92 198
1605.01 208
1605.11 216
1605.20 221
1605.29 223
1605.38 223
1605.47 222
1605.56 219
1605.66 216
1605.75 212
1605.84 205
1605.93 195
1606.02 181
1606.12 163
1606.21 143
1606.30 121
1606.39 102
1606.48 85
1606.57 74
1606.67 69
1606.76 68
1606.85 70
1606.94 75
1607.03 79
1607.13 84
1607.22 86
1607.31 88
1607.40 88
1607.49 88
1607.59 88
1607.68 89
1607.77 94
1607.86 101
1607.95 113
1608.04 127
1608.14 142
1608.23 157
1608.32 168
1608.41 174
1608.50 174
1608.60 167
1608.69 154
1608.78 138
1608.87 122
1608.96 106
1609.06 93
1609.15 82
1609.24 75
1609.33 69
1609.42 65
1609.52 62
1609.61 60
1609.70 59
1609.79 61
1609.88 64
1609.97 68
1610.07 74
1610.16 80
1610.25 86
1610.34 92
1610.43 95
1610.53 98
1610.62 98
1610.71 98
1610.80 98
1610.89 98
1610.99 99
1611.08 102
1611.17 108
1611.26 117
1611.35 127
1611.45 138
1611.54 149
1611.63 158
1611.72 163
1611.81 163
1611.91 158
1612.00 148
1612.09 134
1612.18 118
1612.27 101
1612.37 86
1612.46 72
1612.55 62
1612.64 54
1612.73 49
1612.83 48
1612.92 48
1613.01 52
1613.10 57
1613.19 63
1613.29 69
1613.38 75
1613.47 79
1613.56 82
1613.65 84
1613.75 86
1613.84 88
1613.93 91
1614.02 97
1614.11 104
1614.21 111
1614.30 119
1614.39 126
1614.48 132
1614.58 138
1614.67 142
1614.76 147
1614.85 152
1614.94 157
1615.04 162
1615.13 165
1615.22 167
1615.31 166
1615.40 163
1615.50 159
1615.59 155
1615.68 150
1615.77 147
1615.86 145
1615.96 144
1616.05 144
1616.14 143
1616.23 141
1616.33 139
1616.42 136
1616.51 132
1616.60 128
1616.69 126
1616.79 124
1616.88 124
1616.97 125
1617.06 127
1617.15 130
1617.25 132
1617.34 134
1617.43 136
1617.52 137
1617.62 137
1617.71 135
1617.80 133
1617.89 130
1617.98 127
1618.08 124
1618.17 124
1618.26 127
1618.35 134
1618.44 146
1618.54 159
1618.63 172
1618.72 181
1618.81 185
1618.91 182
1619.00 172
1619.09 158
1619.18 141
1619.27 125
1619.37 111
1619.46 101
1619.55 93
1619.64 87
1619.74 83
1619.83 78
1619.92 73
1620.01 69
1620.10 68
1620.20 70
1620.29 76
1620.38 86
1620.47 98
1620.57 108
1620.66 116
1620.75 117
1620.84 112
1620.93 100
1621.03 84
1621.12 67
1621.21 53
1621.30 44
1621.40 42
1621.49 48
1621.58 58
1621.67 72
1621.77 85
1621.86 96
1621.95 102
1622.04 105
1622.13 104
1622.23 102
1622.32 100
1622.41 98
1622.50 96
1622.60 94
1622.69 90
1622.78 85
1622.87 78
1622.97 71
1623.06 66
1623.15 63
1623.24 64
1623.33 67
1623.43 71
1623.52 76
1623.61 79
1623.70 80
1623.80 78
1623.89 74
1623.98 68
1624.07 59
1624.17 48
1624.26 34
1624.35 19
1624.44 1
1624.54 0
1624.63 0
1624.72 0
1624.81 0
1624.90 0
1625.00 0
1625.09 0
1625.18 4
1625.27 23
1625.37 39
1625.46 50
1625.55 56
1625.64 57
1625.74 54
1625.83 49
1625.92 44
1626.01 40
1626.11 36
1626.20 34
1626.29 32
1626.38 31
1626.48 31
1626.57 31
1626.66 31
1626.75 32
1626.84 33
1626.94 34
1627.03 34
1627.12 33
1627.21 32
1627.31 31
1627.40 32
1627.49 35
1627.58 39
1627.68 45
1627.77 52
1627.86 58
1627.95 63
1628.05 66
1628.14 67
1628.23 67
1628.32 65
1628.42 62
1628.51 57
1628.60 53
1628.69 48
1628.79 43
1628.88 40
1628.97 37
1629.06 36
1629.16 37
1629.25 40
1629.34 44
1629.43 52
1629.53 61
1629.62 72
1629.71 83
1629.80 95
1629.90 105
1629.99 113
1630.08 118
1630.17 121
1630.27 121
1630.36 121
1630.45 119
1630.54 118
1630.64 118
1630.73 117
1630.82 116
1630.91 114
1631.01 110
1631.10 106
1631.19 101
1631.28 96
1631.38 92
1631.47 88
1631.56 85
1631.65 81
1631.75 76
1631.84 69
1631.93 61
1632.02 51
1632.12 42
1632.21 36
1632.30 32
1632.40 31
1632.49 33
1632.58 36
1632.67 38
1632.77 38
1632.86 34
1632.95 27
1633.04 18
1633.14 10
1633.23 5
1633.32 4
1633.41 7
1633.51 13
1633.60 20
1633.69 25
1633.78 28
1633.88 26
1633.97 22
1634.06 18
1634.15 17
1634.25 19
1634.34 27
1634.43 38
1634.53 51
1634.62 63
1634.71 71
1634.80 73
1634.90 69
1634.99 60
1635.08 49
1635.17 37
1635.27 27
1635.36 18
1635.45 11
1635.54 5
1635.64 0
1635.73 0
1635.82 0
1635.92 0
1636.01 0
1636.10 0
1636.19 0
1636.29 0
1636.38 3
1636.47 7
1636.56 10
1636.66 13
1636.75 18
1636.84 25
1636.94 33
1637.03 42
1637.12 51
1637.21 57
1637.31 61
1637.40 63
1637.49 63
1637.58 62
1637.68 60
1637.77 59
1637.86 59
1637.96 58
1638.05 57
1638.14 55
1638.23 54
1638.33 52
1638.42 49
1638.51 47
1638.60 44
1638.70 41
1638.79 39
1638.88 36
1638.98 33
1639.07 30
1639.16 28
1639.25 26
1639.35 28
1639.44 33
1639.53 42
1639.62 54
1639.72 68
1639.81 82
1639.90 94
1640.00 102
1640.09 106
1640.18 104
1640.27 100
1640.37 93
1640.46 86
1640.55 80
1640.65 77
1640.74 77
1640.83 80
1640.92 84
1641.02 88
1641.11 91
1641.20 92
1641.30 90
1641.39 85
1641.48 78
1641.57 69
1641.67 60
1641.76 51
1641.85 43
1641.95 35
1642.04 29
1642.13 25
1642.22 23
1642.32 24
1642.41 28
1642.50 35
1642.60 44
1642.69 53
1642.78 62
1642.87 71
1642.97 77
1643.06 84
1643.15 91
1643.25 100
1643.34 110
1643.43 120
1643.52 131
1643.62 139
1643.71 144
1643.80 146
1643.90 144
1643.99 140
1644.08 134
1644.17 129
1644.27 126
1644.36 123
1644.45 121
1644.55 119
1644.64 116
1644.73 112
1644.83 106
1644.92 98
1645.01 90
1645.10 81
1645.20 74
1645.29 67
1645.38 62
1645.48 58
1645.57 54
1645.66 51
1645.75 47
1645.85 41
1645.94 33
1646.03 25
1646.13 18
1646.22 14
1646.31 12
1646.41 15
1646.50 22
1646.59 32
1646.68 40
1646.78 46
1646.87 47
1646.96 42
1647.06 32
1647.15 18
1647.24 3
1647.34 0
1647.43 0
1647.52 0
1647.61 0
1647.71 0
1647.80 0
1647.89 0
1647.99 5
1648.08 11
1648.17 15
1648.27 18
1648.36 19
1648.45 18
1648.54 18
1648.64 17
1648.73 17
1648.82 18
1648.92 20
1649.01 24
1649.10 29
1649.20 35
1649.29 40
1649.38 44
1649.48 47
1649.57 50
1649.66 52
1649.75 55
1649.85 59
1649.94 63
1650.03 68
1650.13 73
1650.22 78
1650.31 82
1650.41 85
1650.50 87
1650.59 89
1650.69 89
1650.78 90
1650.87 90
1650.96 90
1651.06 92
1651.15 95
1651.24 101
1651.34 109
1651.43 119
1651.52 129
1651.62 138
1651.71 145
1651.80 150
1651.90 152
1651.99 151
1652.08 149
1652.18 145
1652.27 140
1652.36 136
1652.45 131
1652.55 127
1652.64 125
1652.73 126
1652.83 128
1652.92 132
1653.01 139
1653.11 147
1653.20 156
1653.29 163
1653.39 168
1653.48 171
1653.57 170
1653.67 166
1653.76 158
1653.85 146
1653.95 134
1654.04 122
1654.13 113
1654.23 108
1654.32 108
1654.41 113
1654.50 121
1654.60 131
1654.69 140
1654.78 146
1654.88 149
1654.97 148
1655.06 146
1655.16 143
1655.25 141
1655.34 140
1655.44 140
1655.53 140
1655.62 139
1655.72 138
1655.81 137
1655.90 137
1656.00 136
1656.09 136
1656.18 135
1656.28 133
1656.37 129
1656.46 123
1656.56 115
1656.65 107
1656.74 99
1656.84 93
1656.93 88
1657.02 84
1657.12 81
1657.21 77
1657.30 73
1657.40 67
1657.49 62
1657.58 56
1657.68 51
1657.77 47
1657.86 44
1657.96 42
1658.05 41
1658.14 40
1658.24 40
1658.33 41
1658.42 44
1658.52 48
1658.61 54
1658.70 62
1658.80 70
1658.89 76
1658.98 79
1659.08 80
1659.17 77
1659.26 73
1659.36 68
1659.45 64
1659.54 64
1659.64 66
1659.73 71
1659.82 79
1659.92 87
1660.01 94
1660.10 99
1660.20 101
1660.29 100
1660.38 98
1660.48 96
1660.57 95
1660.66 96
1660.76 101
1660.85 110
1660.94 120
1661.04 131
1661.13 141
1661.22 148
1661.32 151
1661.41 151
1661.50 147
1661.60 142
1661.69 137
1661.78 132
1661.88 128
1661.97 124
1662.06 120
1662.16 116
1662.25 111
1662.34 106
1662.44 102
1662.53 101
1662.62 103
1662.72 110
1662.81 121
1662.90 134
1663.00 147
1663.09 159
1663.18 169
1663.28 174
1663.37 175
1663.47 175
1663.56 174
1663.65 173
1663.75 175
1663.84 178
1663.93 183
1664.03 186
1664.12 187
1664.21 184
1664.31 176
1664.40 164
1664.49 149
1664.59 134
1664.68 120
1664.77 110
1664.87 104
1664.96 101
1665.05 99
1665.15 96
1665.24 90
1665.33 80
1665.43 64
1665.52 45
1665.62 24
1665.71 3
1665.80 0
1665.90 0
1665.99 0
1666.08 0
1666.18 0
1666.27 0
1666.36 0
1666.46 0
1666.55 13
1666.64 30
1666.74 47
1666.83 64
1666.93 79
1667.02 92
1667.11 101
1667.21 106
1667.30 107
1667.39 103
1667.49 96
1667.58 86
1667.67 77
1667.77 70
1667.86 65
1667.95 64
1668.05 67
1668.14 72
1668.24 80
1668.33 89
1668.42 99
1668.52 109
1668.61 119
1668.70 129
1668.80 139
1668.89 149
1668.98 158
1669.08 167
1669.17 175
1669.26 183
1669.36 190
1669.45 196
1669.55 201
1669.64 205
1669.73 208
1669.83 210
1669.92 211
1670.01 209
1670.11 205
1670.20 200
1670.29 193
1670.39 186
1670.48 179
1670.58 172
1670.67 167
1670.76 164
1670.86 161
1670.95 157
1671.04 154
1671.14 151
1671.23 148
1671.33 144
1671.42 140
1671.51 134
1671.61 127
1671.70 118
1671.79 108
1671.89 98
1671.98 89
1672.07 85
1672.17 85
1672.26 90
1672.36 98
1672.45 108
1672.54 117
1672.64 122
1672.73 122
1672.82 117
1672.92 107
1673.01 93
1673.11 78
1673.20 65
1673.29 54
1673.39 47
1673.48 43
1673.57 42
1673.67 43
1673.76 44
1673.86 45
1673.95 46
1674.04 47
1674.14 48
1674.23 49
1674.32 51
1674.42 53
1674.51 55
1674.61 56
1674.70 56
1674.79 56
1674.89 56
1674.98 57
1675.07 58
1675.17 58
1675.26 59
1675.36 59
1675.45 60
1675.54 63
1675.64 66
1675.73 70
1675.83 73
1675.92 73
1676.01 70
1676.11 64
1676.20 55
1676.29 46
1676.39 40
1676.48 40
1676.58 46
1676.67 57
1676.76 72
1676.86 86
1676.95 97
1677.04 105
1677.14 106
1677.23 103
1677.33 97
1677.42 88
1677.51 77
1677.61 67
1677.70 57
1677.80 49
1677.89 43
1677.98 40
1678.08 40
1678.17 42
1678.27 46
1678.36 52
1678.45 58
1678.55 64
1678.64 70
1678.73 76
1678.83 82
1678.92 87
1679.02 92
1679.11 96
1679.20 98
1679.30 97
1679.39 94
1679.49 87
1679.58 79
1679.67 69
1679.77 60
1679.86 52
1679.96 48
1680.05 47
1680.14 49
1680.24 53
1680.33 58
1680.42 62
1680.52 64
1680.61 66
1680.71 66
1680.80 65
1680.89 64
1680.99 63
1681.08 63
1681.18 64
1681.27 66
1681.36 69
1681.46 74
1681.55 80
1681.65 87
1681.74 96
1681.83 106
1681.93 117
1682.02 129
1682.12 141
1682.21 150
1682.30 156
1682.40 159
1682.49 158
1682.59 156
1682.68 152
1682.77 149
1682.87 147
1682.96 148
1683.06 150
1683.15 152
1683.24 154
1683.34 155
1683.43 156
1683.53 157
1683.62 159
1683.71 164
1683.81 170
1683.90 180
1684.00 190
1684.09 200
1684.18 208
1684.28 215
1684.37 220
1684.47 224
1684.56 227
1684.65 230
1684.75 234
1684.84 240
1684.94 247
1685.03 253
1685.13 258
1685.22 263
1685.31 267
1685.41 269
1685.50 269
1685.60 268
1685.69 265
1685.78 260
1685.88 253
1685.97 245
1686.07 236
1686.16 230
1686.25 228
1686.35 231
1686.44 239
1686.54 251
1686.63 264
1686.72 275
1686.82 281
1686.91 280
1687.01 272
1687.10 258
1687.20 241
1687.29 224
1687.38 209
1687.48 197
1687.57 188
1687.67 183
1687.76 180
1687.85 177
1687.95 175
1688.04 173
1688.14 172
1688.23 172
1688.33 174
1688.42 178
1688.51 183
1688.61 188
1688.70 193
1688.80 194
1688.89 193
1688.98 189
1689.08 182
1689.17 173
1689.27 165
1689.36 157
1689.46 152
1689.55 148
1689.64 146
1689.74 146
1689.83 148
1689.93 149
1690.02 151
1690.11 150
1690.21 147
1690.30 139
1690.40 127
1690.49 110
1690.59 91
1690.68 74
1690.77 61
1690.87 55
1690.96 59
1691.06 70
1691.15 87
1691.25 107
1691.34 126
1691.43 141
1691.53 150
1691.62 154
1691.72 153
1691.81 149
1691.90 144
1692.00 140
1692.09 137
1692.19 135
1692.28 136
1692.38 139
1692.47 142
1692.56 146
1692.66 151
1692.75 158
1692.85 167
1692.94 177
1693.04 188
1693.13 199
1693.22 207
1693.32 212
1693.41 211
1693.51 205
1693.60 193
1693.70 179
1693.79 161
1693.88 143
1693.98 126
1694.07 110
1694.17 95
1694.26 83
1694.36 71
1694.45 62
1694.55 53
1694.64 46
1694.73 40
1694.83 36
1694.92 32
1695.02 28
1695.11 23
1695.21 18
1695.30 11
1695.39 4
1695.49 0
1695.58 0
1695.68 0
1695.77 0
1695.87 0
1695.96 0
1696.05 0
1696.15 0
1696.24 0
1696.34 6
1696.43 13
1696.53 23
1696.62 36
1696.72 49
1696.81 63
1696.90 74
1697.00 83
1697.09 88
1697.19 89
1697.28 85
1697.38 79
1697.47 71
1697.57 63
1697.66 56
1697.75 53
1697.85 52
1697.94 54
1698.04 59
1698.13 65
1698.23 72
1698.32 78
1698.42 84
1698.51 90
1698.60 97
1698.70 107
1698.79 118
1698.89 131
1698.98 144
1699.08 156
1699.17 166
1699.27 172
1699.36 176
1699.45 177
1699.55 178
1699.64 180
1699.74 184
1699.83 191
1699.93 199
1700.02 209
1700.12 219
1700.21 228
1700.30 236
1700.40 241
1700.49 243
1700.59 243
1700.68 239
1700.78 232
1700.87 222
1700.97 208
1701.06 193
1701.15 176
1701.25 160
1701.34 146
1701.44 134
1701.53 126
1701.63 122
1701.72 121
1701.82 121
1701.91 123
1702.01 125
1702.10 126
1702.19 126
1702.29 125
1702.38 122
1702.48 119
1702.57 116
1702.67 112
1702.76 109
1702.86 108
1702.95 109
1703.05 112
1703.14 116
1703.23 121
1703.33 126
1703.42 130
1703.52 133
1703.61 135
1703.71 138
1703.80 143
1703.90 151
1703.99 161
1704.09 172
1704.18 182
1704.28 189
1704.37 191
1704.46 190
1704.56 184
1704.65 177
1704.75 170
1704.84 165
1704.94 162
1705.03 159
1705.13 156
1705.22 150
1705.32 141
1705.41 129
1705.51 115
1705.60 102
1705.69 92
1705.79 87
1705.88 87
1705.98 93
1706.07 104
1706.17 117
1706.26 131
1706.36 143
1706.45 153
1706.55 159
1706.64 161
1706.74 159
1706.83 154
1706.93 147
1707.02 141
1707.11 136
1707.21 133
1707.30 132
1707.40 132
1707.49 133
1707.59 134
1707.68 136
1707.78 141
1707.87 148
1707.97 159
1708.06 173
1708.16 188
1708.25 202
1708.35 212
1708.44 217
1708.54 216
1708.63 210
1708.72 199
1708.82 187
1708.91 175
1709.01 163
1709.10 153
1709.20 144
1709.29 134
1709.39 125
1709.48 115
1709.58 108
1709.67 105
1709.77 109
1709.86 119
1709.96 134
1710.05 153
1710.15 172
1710.24 187
1710.34 195
1710.43 196
1710.52 190
1710.62 179
1710.71 165
1710.81 150
1710.90 135
1711.00 121
1711.09 109
1711.19 98
1711.28 89
1711.38 82
1711.47 77
1711.57 76
1711.66 78
1711.76 83
1711.85 90
1711.95 97
1712.04 102
1712.14 105
1712.23 105
1712.33 101
1712.42 95
1712.52 87
1712.61 80
1712.71 74
1712.80 70
1712.90 69
1712.99 69
1713.08 72
1713.18 76
1713.27 82
1713.37 90
1713.46 99
1713.56 111
1713.65 123
1713.75 136
1713.84 148
1713.94 159
1714.03 169
1714.13 177
1714.22 185
1714.32 192
1714.41 199
1714.51 203
1714.60 203
1714.70 197
1714.79 186
1714.89 168
1714.98 148
1715.08 127
1715.17 111
1715.27 102
1715.36 101
1715.46 107
1715.55 118
1715.65 131
1715.74 143
1715.84 153
1715.93 161
1716.03 167
1716.12 171
1716.22 175
1716.31 178
1716.41 179
1716.50 179
1716.60 178
1716.69 174
1716.79 168
1716.88 162
1716.98 156
1717.07 149
1717.17 142
1717.26 134
1717.36 126
1717.45 118
1717.55 109
1717.64 101
1717.74 93
1717.83 86
1717.93 81
1718.02 79
1718.12 80
1718.21 83
1718.31 89
1718.40 97
1718.50 106
1718.59 115
1718.69 124
1718.78 133
1718.88 140
1718.97 146
1719.07 151
1719.16 154
1719.26 155
1719.35 156
1719.45 157
1719.54 158
1719.64 160
1719.73 164
1719.83 171
1719.92 180
1720.02 190
1720.11 200
1720.21 207
1720.30 212
1720.40 212
1720.49 208
1720.59 200
1720.68 191
1720.78 181
1720.87 173
1720.97 167
1721.06 162
1721.16 160
1721.25 159
1721.35 158
1721.44 157
1721.54 156
1721.63 155
1721.73 155
1721.82 154
1721.92 154
1722.01 152
1722.11 149
1722.20 145
1722.30 140
1722.39 135
1722.49 129
1722.58 126
1722.68 125
1722.77 127
1722.87 132
1722.96 138
1723.06 145
1723.15 151
1723.25 154
1723.34 153
1723.44 148
1723.53 142
1723.63 134
1723.72 127
1723.82 123
1723.91 123
1724.01 125
1724.10 132
1724.20 140
1724.30 150
1724.39 162
1724.49 173
1724.58 184
1724.68 194
1724.77 202
1724.87 206
1724.96 206
1725.06 202
1725.15 193
1725.25 181
1725.34 166
1725.44 150
1725.53 136
1725.63 123
1725.72 112
1725.82 102
1725.91 92
1726.01 82
1726.10 70
1726.20 58
1726.29 47
1726.39 37
1726.48 29
1726.58 23
1726.67 18
1726.77 12
1726.87 6
1726.96 0
1727.06 0
1727.15 0
1727.25 0
1727.34 0
1727.44 0
1727.53 0
1727.63 0
1727.72 2
1727.82 4
1727.91 7
1728.01 11
1728.10 17
1728.20 26
1728.29 37
1728.39 48
1728.48 60
1728.58 72
1728.68 83
1728.77 94
1728.87 103
1728.96 111
1729.06 116
1729.15 118
1729.25 117
1729.34 114
1729.44 111
1729.53 111
1729.63 114
1729.72 122
1729.82 134
1729.91 147
1730.01 159
1730.10 167
1730.20 171
1730.30 169
1730.39 162
1730.49 153
1730.58 142
1730.68 131
1730.77 122
1730.87 116
1730.96 112
1731.06 112
1731.15 114
1731.25 118
1731.34 124
1731.44 131
1731.53 138
1731.63 142
1731.73 143
1731.82 139
1731.92 131
1732.01 118
1732.11 104
1732.20 90
1732.30 78
1732.39 69
1732.49 65
1732.58 64
1732.68 67
1732.77 72
1732.87 81
1732.97 91
1733.06 103
1733.16 115
1733.25 126
1733.35 135
1733.44 139
1733.54 139
1733.63 137
1733.73 134
1733.82 131
1733.92 130
1734.01 131
1734.11 134
1734.21 137
1734.30 138
1734.40 136
1734.49 133
1734.59 129
1734.68 126
1734.78 125
1734.87 129
1734.97 135
1735.06 144
1735.16 152
1735.26 158
1735.35 160
1735.45 156
1735.54 146
1735.64 132
1735.73 116
1735.83 100
1735.92 86
1736.02 75
1736.11 69
1736.21 69
1736.31 73
1736.40 81
1736.50 90
1736.59 102
1736.69 113
1736.78 123
1736.88 131
1736.97 137
1737.07 140
1737.17 139
1737.26 133
1737.36 124
1737.45 110
1737.55 92
1737.64 73
1737.74 53
1737.83 35
1737.93 19
1738.02 9
1738.12 2
1738.22 0
1738.31 1
1738.41 4
1738.50 8
1738.60 14
1738.69 20
1738.79 28
1738.88 36
1738.98 43
1739.08 49
1739.17 52
1739.27 53
1739.36 51
1739.46 48
1739.55 46
1739.65 44
1739.75 45
1739.84 48
1739.94 52
1740.03 56
1740.13 59
1740.22 61
1740.32 61
1740.41 60
1740.51 57
1740.61 53
1740.70 48
1740.80 44
1740.89 39
1740.99 34
1741.08 29
1741.18 26
1741.27 23
1741.37 21
1741.47 17
1741.56 13
1741.66 8
1741.75 3
1741.85 0
1741.94 0
1742.04 0
1742.14 0
1742.23 0
1742.33 0
1742.42 0
1742.52 4
1742.61 5
1742.71 5
1742.81 5
1742.90 6
1743.00 8
1743.09 13
1743.19 20
1743.28 27
1743.38 32
1743.47 36
1743.57 36
1743.67 34
1743.76 31
1743.86 28
1743.95 25
1744.05 24
1744.14 23
1744.24 23
1744.34 22
1744.43 20
1744.53 17
1744.62 14
1744.72 10
1744.81 8
1744.91 9
1745.01 12
1745.10 18
1745.20 27
1745.29 39
1745.39 52
1745.48 64
1745.58 75
1745.68 84
1745.77 90
1745.87 93
1745.96 92
1746.06 88
1746.16 82
1746.25 74
1746.35 65
1746.44 56
1746.54 48
1746.63 42
1746.73 37
1746.83 32
1746.92 30
1747.02 28
1747.11 28
1747.21 32
1747.30 39
1747.40 50
1747.50 65
1747.59 83
1747.69 100
1747.78 114
1747.88 123
1747.97 124
1748.07 119
1748.17 109
1748.26 94
1748.36 77
1748.45 62
1748.55 48
1748.65 38
1748.74 31
1748.84 26
1748.93 24
1749.03 23
1749.12 25
1749.22 27
1749.32 30
1749.41 34
1749.51 38
1749.60 42
1749.70 45
1749.80 48
1749.89 48
1749.99 47
1750.08 43
1750.18 36
1750.28 27
1750.37 18
1750.47 11
1750.56 7
1750.66 9
1750.75 15
1750.85 26
1750.95 39
1751.04 52
1751.14 63
1751.23 72
1751.33 76
1751.43 78
1751.52 78
1751.62 75
1751.71 70
1751.81 63
1751.91 54
1752.00 46
1752.10 39
1752.19 35
1752.29 36
1752.38 42
1752.48 52
1752.58 66
1752.67 81
1752.77 95
1752.86 108
1752.96 118
1753.06 124
1753.15 127
1753.25 126
1753.34 122
1753.44 117
1753.54 110
1753.63 103
1753.73 95
1753.82 88
1753.92 79
1754.02 71
1754.11 61
1754.21 52
1754.30 44
1754.40 39
1754.50 40
1754.59 46
1754.69 57
1754.78 73
1754.88 92
1754.98 110
1755.07 127
1755.17 141
1755.26 151
1755.36 159
1755.46 165
1755.55 171
1755.65 177
1755.74 182
1755.84 186
1755.94 186
1756.03 182
1756.13 172
1756.22 157
1756.32 137
1756.42 117
1756.51 98
1756.61 83
1756.70 74
1756.80 70
1756.90 69
1756.99 71
1757.09 73
1757.18 73
1757.28 72
1757.38 70
1757.47 70
1757.57 71
1757.67 76
1757.76 83
1757.86 93
1757.95 103
1758.05 113
1758.15 123
1758.24 133
1758.34 142
1758.43 151
1758.53 160
1758.63 169
1758.72 177
1758.82 182
1758.91 185
1759.01 185
1759.11 181
1759.20 175
1759.30 168
1759.39 162
1759.49 159
1759.59 158
1759.68 159
1759.78 161
1759.88 163
1759.97 163
1760.07 159
1760.16 152
1760.26 142
1760.36 131
1760.45 118
1760.55 106
1760.64 95
1760.74 84
1760.84 74
1760.93 64
1761.03 55
1761.13 46
1761.22 39
1761.32 35
1761.41 35
1761.51 39
1761.61 47
1761.70 56
1761.80 66
1761.89 74
1761.99 79
1762.09 81
1762.18 79
1762.28 75
1762.38 71
1762.47 68
1762.57 69
1762.66 74
1762.76 83
1762.86 95
1762.95 109
1763.05 123
1763.15 137
1763.24 148
1763.34 156
1763.43 160
1763.53 160
1763.63 156
1763.72 150
1763.82 142
1763.92 134
1764.01 126
1764.11 119
1764.20 114
1764.30 111
1764.40 111
1764.49 113
1764.59 117
1764.69 123
1764.78 130
1764.88 138
1764.97 147
1765.07 155
1765.17 163
1765.26 169
1765.36 173
1765.46 177
1765.55 179
1765.65 180
1765.74 180
1765.84 178
1765.94 175
1766.03 170
1766.13 162
1766.23 153
1766.32 143
1766.42 133
1766.51 124
1766.61 117
1766.71 113
1766.80 113
1766.90 115
1767.00 119
1767.09 123
1767.19 128
1767.29 134
1767.38 140
1767.48 147
1767.57 155
1767.67 164
1767.77 172
1767.86 177
1767.96 180
1768.06 179
1768.15 176
1768.25 171
1768.35 166
1768.44 162
1768.54 161
1768.63 162
1768.73 167
1768.83 173
1768.92 179
1769.02 186
1769.12 193
1769.21 199
1769.31 204
1769.41 205
1769.50 204
1769.60 199
1769.69 189
1769.79 176
1769.89 158
1769.98 139
1770.08 119
1770.18 100
1770.27 83
1770.37 69
1770.47 59
1770.56 53
1770.66 52
1770.76 54
1770.85 61
1770.95 70
1771.04 82
1771.14 96
1771.24 111
1771.33 125
1771.43 138
1771.53 148
1771.62 155
1771.72 158
1771.82 158
1771.91 155
1772.01 151
1772.11 147
1772.20 144
1772.30 144
1772.40 147
1772.49 153
1772.59 162
1772.68 172
1772.78 182
1772.88 190
1772.97 195
1773.07 196
1773.17 194
1773.26 189
1773.36 182
1773.46 174
1773.55 167
1773.65 160
1773.75 155
1773.84 150
1773.94 146
1774.04 144
1774.13 145
1774.23 149
1774.33 157
1774.42 166
1774.52 178
1774.61 188
1774.71 196
1774.81 201
1774.90 201
1775.00 199
1775.10 194
1775.19 187
1775.29 180
1775.39 175
1775.48 171
1775.58 169
1775.68 170
1775.77 173
1775.87 177
1775.97 180
1776.06 182
1776.16 180
1776.26 175
1776.35 168
1776.45 160
1776.55 153
1776.64 150
1776.74 150
1776.84 154
1776.93 161
1777.03 171
1777.13 180
1777.22 189
1777.32 198
1777.42 206
1777.51 213
1777.61 219
1777.71 223
1777.80 224
1777.90 220
1778.00 212
1778.09 200
1778.19 184
1778.29 168
1778.38 153
1778.48 140
1778.58 131
1778.67 126
1778.77 124
1778.86 123
1778.96 122
1779.06 120
1779.15 115
1779.25 109
1779.35 100
1779.44 90
1779.54 82
1779.64 78
1779.73 77
1779.83 80
1779.93 86
1780.02 95
1780.12 103
1780.22 110
1780.32 114
1780.41 115
1780.51 115
1780.61 114
1780.70 112
1780.80 110
1780.90 106
1780.99 102
1781.09 95
1781.19 85
1781.28 74
1781.38 63
1781.48 54
1781.57 45
1781.67 39
1781.77 34
1781.86 30
1781.96 26
1782.06 22
1782.15 17
1782.25 10
1782.35 3
1782.44 0
1782.54 0
1782.64 0
1782.73 0
1782.83 0
1782.93 0
1783.02 0
1783.12 0
1783.22 8
1783.31 17
1783.41 26
1783.51 34
1783.60 40
1783.70 47
1783.80 54
1783.89 62
1783.99 70
1784.09 77
1784.18 83
1784.28 88
1784.38 90
1784.48 90
1784.57 89
1784.67 89
1784.77 89
1784.86 91
1784.96 95
1785.06 99
1785.15 105
1785.25 110
1785.35 117
1785.44 125
1785.54 135
1785.64 149
1785.73 166
1785.83 185
1785.93 204
1786.02 220
1786.12 231
1786.22 236
1786.31 235
1786.41 229
1786.51 220
1786.61 209
1786.70 199
1786.80 190
1786.90 182
1786.99 175
1787.09 170
1787.19 165
1787.28 163
1787.38 162
1787.48 165
1787.57 171
1787.67 182
1787.77 196
1787.86 214
1787.96 233
1788.06 251
1788.16 265
1788.25 274
1788.35 278
1788.45 278
1788.54 276
1788.64 274
1788.74 274
1788.83 276
1788.93 280
1789.03 285
1789.12 289
1789.22 292
1789.32 295
1789.42 299
1789.51 302
1789.61 307
1789.71 312
1789.80 317
1789.90 321
1790.00 323
1790.09 322
1790.19 318
1790.29 312
1790.39 304
1790.48 294
1790.58 284
1790.68 274
1790.77 264
1790.87 257
1790.97 251
1791.06 247
1791.16 245
1791.26 244
1791.35 243
1791.45 241
1791.55 238
1791.65 234
1791.74 228
1791.84 223
1791.94 219
1792.03 217
1792.13 216
1792.23 218
1792.33 220
1792.42 222
1792.52 221
1792.62 218
1792.71 213
1792.81 205
1792.91 197
1793.00 191
1793.10 187
1793.20 187
1793.30 191
1793.39 196
1793.49 202
1793.59 206
1793.68 206
1793.78 202
1793.88 193
1793.97 180
1794.07 166
1794.17 152
1794.27 139
1794.36 129
1794.46 121
1794.56 117
1794.65 114
1794.75 112
1794.85 110
1794.95 108
1795.04 106
1795.14 104
1795.24 105
1795.33 108
1795.43 116
1795.53 128
1795.63 142
1795.72 155
1795.82 166
1795.92 172
1796.01 170
1796.11 161
1796.21 145
1796.30 125
1796.40 104
1796.50 85
1796.60 71
1796.69 62
1796.79 60
1796.89 64
1796.98 72
1797.08 81
1797.18 90
1797.28 96
1797.37 99
1797.47 98
1797.57 96
1797.66 93
1797.76 92
1797.86 93
1797.96 98
1798.05 105
1798.15 115
1798.25 125
1798.35 135
1798.44 143
1798.54 149
1798.64 153
1798.73 155
1798.83 154
1798.93 151
1799.03 146
1799.12 140
1799.22 132
1799.32 124
1799.41 117
1799.51 111
1799.61 106
1799.71 103
1799.80 101
1799.90 100
1800.00 98
1800.09 96
1800.19 91
1800.29 87
1800.39 83
1800.48 81
1800.58 82
1800.68 87
1800.78 95
1800.87 106
1800.97 118
1801.07 129
1801.16 137
1801.26 143
1801.36 146
1801.46 147
1801.55 147
1801.65 147
1801.75 150
1801.85 156
1801.94 163
1802.04 171
1802.14 177
1802.23 181
1802.33 180
1802.43 174
1802.53 164
1802.62 151
1802.72 139
1802.82 128
1802.92 121
1803.01 119
1803.11 120
1803.21 123
1803.30 129
1803.40 135
1803.50 142
1803.60 150
1803.69 157
1803.79 164
1803.89 169
1803.99 170
1804.08 166
1804.18 157
1804.28 143
1804.38 126
1804.47 108
1804.57 92
1804.67 77
1804.76 67
1804.86 60
1804.96 55
1805.06 52
1805.15 49
1805.25 45
1805.35 42
1805.45 39
1805.54 38
1805.64 40
1805.74 45
1805.84 53
1805.93 64
1806.03 76
1806.13 90
1806.23 103
1806.32 115
1806.42 124
1806.52 129
1806.62 131
1806.71 129
1806.81 122
1806.91 110
1807.00 96
1807.10 82
1807.20 69
1807.30 59
1807.39 52
1807.49 50
1807.59 51
1807.69 54
1807.78 59
1807.88 64
1807.98 69
1808.08 74
1808.17 79
1808.27 83
1808.37 87
1808.47 89
1808.56 88
1808.66 85
1808.76 82
1808.86 79
1808.95 79
1809.05 82
1809.15 88
1809.25 96
1809.34 103
1809.44 106
1809.54 105
1809.64 98
1809.73 86
1809.83 71
1809.93 55
1810.03 40
1810.12 27
1810.22 17
1810.32 9
1810.42 3
1810.51 0
1810.61 0
1810.71 0
1810.81 0
1810.90 0
1811.00 0
1811.10 0
1811.20 0
1811.29 0
1811.39 5
1811.49 14
1811.59 27
1811.68 43
1811.78 60
1811.88 79
1811.98 99
1812.07 116
1812.17 132
1812.27 145
1812.37 157
1812.46 167
1812.56 177
1812.66 186
1812.76 195
1812.85 203
1812.95 209
1813.05 213
1813.15 214
1813.24 212
1813.34 208
1813.44 204
1813.54 202
1813.63 201
1813.73 201
1813.83 204
1813.93 207
1814.03 210
1814.12 211
1814.22 210
1814.32 206
1814.42 200
1814.51 192
1814.61 182
1814.71 170
1814.81 158
1814.90 146
1815.00 135
1815.10 127
1815.20 122
1815.29 122
1815.39 125
1815.49 132
1815.59 142
1815.68 152
1815.78 162
1815.88 172
1815.98 181
1816.08 191
1816.17 201
1816.27 211
1816.37 221
1816.47 232
1816.56 241
1816.66 250
1816.76 256
1816.86 259
1816.95 261
1817.05 260
1817.15 258
1817.25 254
1817.35 250
1817.44 245
1817.54 241
1817.64 238
1817.74 235
1817.83 234
1817.93 235
1818.03 239
1818.13 245
1818.22 254
1818.32 264
1818.42 277
1818.52 291
1818.62 305
1818.71 318
1818.81 330
1818.91 340
1819.01 347
1819.10 351
1819.20 352
1819.30 352
1819.40 352
1819.50 352
1819.59 355
1819.69 359
1819.79 366
1819.89 373
1819.98 378
1820.08 383
1820.18 384
1820.28 382
1820.38 377
1820.47 371
1820.57 363
1820.67 356
1820.77 351
1820.86 347
1820.96 347
1821.06 350
1821.16 354
1821.26 359
1821.35 364
1821.45 366
1821.55 365
1821.65 360
1821.74 353
1821.84 343
1821.94 333
1822.04 324
1822.14 319
1822.23 318
1822.33 320
1822.43 323
1822.53 325
1822.62 326
1822.72 322
1822.82 312
1822.92 298
1823.02 279
1823.11 258
1823.21 236
1823.31 216
1823.41 200
1823.51 188
1823.60 183
1823.70 181
1823.80 181
1823.90 180
1823.99 176
1824.09 168
1824.19 156
1824.29 141
1824.39 125
1824.48 113
1824.58 105
1824.68 102
1824.78 103
1824.88 107
1824.97 111
1825.07 113
1825.17 112
1825.27 109
1825.37 102
1825.46 94
1825.56 87
1825.66 81
1825.76 77
1825.85 76
1825.95 79
1826.05 85
1826.15 93
1826.25 103
1826.34 114
1826.44 126
1826.54 138
1826.64 150
1826.74 161
1826.83 170
1826.93 175
1827.03 175
1827.13 169
1827.23 158
1827.32 142
1827.42 125
1827.52 107
1827.62 90
1827.72 75
1827.81 64
1827.91 55
1828.01 49
1828.11 47
1828.21 47
1828.30 49
1828.40 53
1828.50 58
1828.60 63
1828.70 66
1828.79 68
1828.89 68
1828.99 68
1829.09 66
1829.19 64
1829.28 61
1829.38 55
1829.48 46
1829.58 34
1829.68 19
1829.77 5
1829.87 0
1829.97 0
1830.07 0
1830.17 1
1830.26 17
1830.36 35
1830.46 53
1830.56 66
1830.66 73
1830.75 71
1830.85 63
1830.95 48
1831.05 31
1831.15 12
1831.24 0
1831.34 0
1831.44 0
1831.54 0
1831.64 0
1831.73 0
1831.83 0
1831.93 0
1832.03 0
1832.13 12
1832.23 25
1832.32 38
1832.42 48
1832.52 56
1832.62 60
1832.72 61
1832.81 59
1832.91 55
1833.01 48
1833.11 41
1833.21 34
1833.30 28
1833.40 22
1833.50 18
1833.60 17
1833.70 19
1833.79 24
1833.89 30
1833.99 35
1834.09 39
1834.19 39
1834.29 34
1834.38 26
1834.48 16
1834.58 6
1834.68 0
1834.78 0
1834.87 1
1834.97 10
1835.07 22
1835.17 35
1835.27 47
1835.37 54
1835.46 57
1835.56 55
1835.66 51
1835.76 46
1835.86 42
1835.95 40
1836.05 39
1836.15 39
1836.25 39
1836.35 38
1836.45 35
1836.54 31
1836.64 26
1836.74 21
1836.84 16
1836.94 12
1837.03 8
1837.13 6
1837.23 5
1837.33 8
1837.43 15
1837.53 26
1837.62 42
1837.72 61
1837.82 81
1837.92 101
1838.02 118
1838.12 132
1838.21 140
1838.31 145
1838.41 146
1838.51 145
1838.61 144
1838.70 144
1838.80 148
1838.90 154
1839.00 164
1839.10 176
1839.20 189
1839.29 200
1839.39 210
1839.49 217
1839.59 223
1839.69 226
1839.79 229
1839.88 231
1839.98 232
1840.08 233
1840.18 233
1840.28 233
1840.38 233
1840.47 234
1840.57 235
1840.67 237
1840.77 239
1840.87 239
1840.97 237
1841.06 232
1841.16 226
1841.26 219
1841.36 213
1841.46 210
1841.56 209
1841.65 211
1841.75 216
1841.85 223
1841.95 231
1842.05 239
1842.15 245
1842.24 248
1842.34 248
1842.44 244
1842.54 238
1842.64 234
1842.74 234
1842.83 241
1842.93 256
1843.03 276
1843.13 299
1843.23 318
1843.33 331
1843.42 334
1843.52 328
1843.62 316
1843.72 301
1843.82 287
1843.92 277
1844.02 272
1844.11 271
1844.21 273
1844.31 276
1844.41 279
1844.51 281
1844.61 284
1844.70 286
1844.80 289
1844.90 290
1845.00 289
1845.10 286
1845.20 280
1845.29 274
1845.39 269
1845.49 266
1845.59 266
1845.69 269
1845.79 274
1845.89 278
1845.98 279
1846.08 276
1846.18 269
1846.28 260
1846.38 250
1846.48 241
1846.57 236
1846.67 234
1846.77 236
1846.87 240
1846.97 246
1847.07 251
1847.17 255
1847.26 258
1847.36 261
1847.46 265
1847.56 272
1847.66 283
1847.76 298
1847.85 315
1847.95 333
1848.05 350
1848.15 363
1848.25 371
1848.35 372
1848.45 367
1848.54 355
1848.64 338
1848.74 316
1848.84 289
1848.94 259
1849.04 230
1849.14 202
1849.23 178
1849.33 160
1849.43 149
1849.53 144
1849.63 146
1849.73 152
1849.83 161
1849.92 173
1850.02 186
1850.12 198
1850.22 208
1850.32 214
1850.42 217
1850.52 215
1850.61 209
1850.71 201
1850.81 193
1850.91 184
1851.01 176
1851.11 168
1851.21 161
1851.30 152
1851.40 144
1851.50 135
1851.60 125
1851.70 117
1851.80 109
1851.90 103
1851.99 97
1852.09 90
1852.19 83
1852.29 77
1852.39 72
1852.49 69
1852.59 66
1852.69 65
1852.78 65
1852.88 64
1852.98 60
1853.08 51
1853.18 40
1853.28 27
1853.38 14
1853.47 4
1853.57 0
1853.67 4
1853.77 15
1853.87 31
1853.97 50
1854.07 68
1854.17 80
1854.26 87
1854.36 85
1854.46 78
1854.56 66
1854.66 52
1854.76 38
1854.86 27
1854.95 21
1855.05 18
1855.15 21
1855.25 27
1855.35 38
1855.45 50
1855.55 62
1855.65 72
1855.74 80
1855.84 84
1855.94 85
1856.04 84
1856.14 83
1856.24 82
1856.34 84
1856.44 88
1856.53 94
1856.63 101
1856.73 108
1856.83 114
1856.93 118
1857.03 119
1857.13 116
1857.23 108
1857.32 97
1857.42 82
1857.52 66
1857.62 50
1857.72 35
1857.82 25
1857.92 18
1858.02 16
1858.11 17
1858.21 20
1858.31 23
1858.41 26
1858.51 27
1858.61 26
1858.71 23
1858.81 19
1858.90 15
1859.00 11
1859.10 9
1859.20 10
1859.30 12
1859.40 17
1859.50 23
1859.60 30
1859.70 38
1859.79 45
1859.89 52
1859.99 58
1860.09 62
1860.19 65
1860.29 66
1860.39 64
1860.49 61
1860.58 57
1860.68 53
1860.78 49
1860.88 47
1860.98 47
1861.08 49
1861.18 53
1861.28 59
1861.38 66
1861.47 74
1861.57 83
1861.67 93
1861.77 106
1861.87 119
1861.97 133
1862.07 146
1862.17 157
1862.27 164
1862.36 166
1862.46 164
1862.56 157
1862.66 147
1862.76 136
1862.86 125
1862.96 116
1863.06 111
1863.16 110
1863.25 112
1863.35 117
1863.45 124
1863.55 131
1863.65 137
1863.75 141
1863.85 142
1863.95 140
1864.05 136
1864.14 131
1864.24 127
1864.34 124
1864.44 124
1864.54 127
1864.64 133
1864.74 139
1864.84 145
1864.94 149
1865.04 153
1865.13 154
1865.23 153
1865.33 149
1865.43 143
1865.53 132
1865.63 118
1865.73 100
1865.83 79
1865.93 58
1866.03 37
1866.12 19
1866.22 4
1866.32 0
1866.42 0
1866.52 0
1866.62 0
1866.72 0
1866.82 0
1866.92 0
1867.02 0
1867.11 0
1867.21 8
1867.31 17
1867.41 27
1867.51 37
1867.61 45
1867.71 50
1867.81 50
1867.91 44
1868.01 35
1868.10 22
1868.20 10
1868.30 1
1868.40 0
1868.50 1
1868.60 11
1868.70 28
1868.80 48
1868.90 69
1869.00 88
1869.10 103
1869.19 113
1869.29 117
1869.39 115
1869.49 109
1869.59 101
1869.69 94
1869.79 89
1869.89 88
1869.99 90
1870.09 94
1870.19 99
1870.28 103
1870.38 103
1870.48 101
1870.58 95
1870.68 89
1870.78 84
1870.88 81
1870.98 82
1871.08 87
1871.18 95
1871.28 105
1871.37 115
1871.47 125
1871.57 133
1871.67 139
1871.77 145
1871.87 150
1871.97 154
1872.07 158
1872.17 160
1872.27 160
1872.37 156
1872.47 150
1872.56 142
1872.66 134
1872.76 129
1872.86 128
1872.96 132
1873.06 140
1873.16 150
1873.26 159
1873.36 167
1873.46 172
1873.56 173
1873.66 170
1873.75 164
1873.85 158
1873.95 150
1874.05 143
1874.15 135
1874.25 126
1874.35 117
1874.45 106
1874.55 95
1874.65 84
1874.75 75
1874.85 69
1874.95 67
1875.04 70
1875.14 78
1875.24 90
1875.34 103
1875.44 115
1875.54 124
1875.64 129
1875.74 128
1875.84 123
1875.94 116
1876.04 108
1876.14 102
1876.24 98
1876.33 96
1876.43 98
1876.53 100
1876.63 101
1876.73 101
1876.83 99
1876.93 94
1877.03 90
1877.13 88
1877.23 89
1877.33 94
1877.43 104
1877.53 117
1877.63 130
1877.72 141
1877.82 146
1877.92 147
1878.02 141
1878.12 132
1878.22 121
1878.32 111
1878.42 103
1878.52 97
1878.62 93
1878.72 89
1878.82 84
1878.92 77
1879.02 67
1879.12 54
1879.21 40
1879.31 25
1879.41 12
1879.51 3
1879.61 0
1879.71 0
1879.81 6
1879.91 19
1880.01 35
1880.11 52
1880.21 68
1880.31 82
1880.41 93
1880.51 100
1880.61 104
1880.71 104
1880.80 103
1880.90 99
1881.00 93
1881.10 86
1881.20 79
1881.30 74
1881.40 73
1881.50 76
1881.60 82
1881.70 92
1881.80 102
1881.90 110
1882.00 114
1882.10 114
1882.20 110
1882.30 102
1882.40 93
1882.49 83
1882.59 73
1882.69 63
1882.79 53
1882.89 44
1882.99 36
1883.09 30
1883.19 27
1883.29 29
1883.39 35
1883.49 45
1883.59 58
1883.69 72
1883.79 86
1883.89 97
1883.99 107
1884.09 115
1884.19 122
1884.28 129
1884.38 135
1884.48 143
1884.58 152
1884.68 162
1884.78 171
1884.88 178
1884.98 184
1885.08 186
1885.18 185
1885.28 179
1885.38 169
1885.48 156
1885.58 139
1885.68 119
1885.78 99
1885.88 80
1885.98 65
1886.08 54
1886.18 50
1886.27 51
1886.37 56
1886.47 63
1886.57 68
1886.67 69
1886.77 67
1886.87 61
1886.97 53
1887.07 46
1887.17 41
1887.27 40
1887.37 45
1887.47 54
1887.57 67
1887.67 83
1887.77 100
1887.87 118
1887.97 135
1888.07 148
1888.17 158
1888.27 163
1888.37 163
1888.47 158
1888.56 150
1888.66 140
1888.76 128
1888.86 114
1888.96 100
1889.06 86
1889.16 72
1889.26 61
1889.36 51
1889.46 45
1889.56 42
1889.66 43
1889.76 46
1889.86 50
1889.96 55
1890.06 59
1890.16 62
1890.26 63
1890.36 62
1890.46 59
1890.56 53
1890.66 45
1890.76 35
1890.86 26
1890.96 18
1891.06 12
1891.15 8
1891.25 5
1891.35 3
1891.45 0
1891.55 0
1891.65 0
1891.75 0
1891.85 0
1891.95 0
1892.05 0
1892.15 0
1892.25 6
1892.35 18
1892.45 30
1892.55 39
1892.65 44
1892.75 47
1892.85 47
1892.95 46
1893.05 45
1893.15 44
1893.25 43
1893.35 41
1893.45 38
1893.55 32
1893.65 23
1893.75 14
1893.85 4
1893.95 0
1894.05 0
1894.15 0
1894.25 0
1894.35 0
1894.45 0
1894.54 0
1894.64 13
1894.74 31
1894.84 50
1894.94 70
1895.04 88
1895.14 103
1895.24 115
1895.34 124
1895.44 129
1895.54 131
1895.64 129
1895.74 126
1895.84 121
1895.94 116
1896.04 110
1896.14 104
1896.24 100
1896.34 97
1896.44 96
1896.54 95
1896.64 97
1896.74 99
1896.84 102
1896.94 107
1897.04 111
1897.14 116
1897.24 119
1897.34 122
1897.44 123
1897.54 122
1897.64 119
1897.74 116
1897.84 111
1897.94 106
1898.04 100
1898.14 94
1898.24 88
1898.34 81
1898.44 75
1898.54 69
1898.64 65
1898.74 64
1898.84 65
1898.94 69
1899.04 74
1899.14 80
1899.24 84
1899.34 88
1899.44 91
1899.54 93
1899.64 95
1899.74 97
1899.84 100
1899.94 102
1900.03 103
1900.13 101
1900.23 95
1900.33 83
1900.43 68
1900.53 48
1900.63 26
1900.73 5
1900.83 0
1900.93 0
1901.03 0
1901.13 0
1901.23 0
1901.33 0
1901.43 0
1901.53 0
1901.63 14
1901.73 33
1901.83 50
1901.93 63
1902.03 72
1902.13 77
1902.23 81
1902.33 84
1902.43 89
1902.53 94
1902.63 97
1902.73 98
1902.83 95
1902.93 85
1903.03 69
1903.13 48
1903.23 27
1903.33 7
1903.43 0
1903.53 0
1903.63 0
1903.73 0
1903.83 0
1903.93 0
1904.03 0
1904.13 0
1904.23 5
1904.33 12
1904.43 18
1904.53 23
1904.63 26
1904.73 27
1904.83 26
1904.93 24
1905.03 22
1905.13 23
1905.23 26
1905.33 33
1905.43 41
1905.53 50
1905.63 58
1905.73 63
1905.83 67
1905.93 69
1906.03 70
1906.13 71
1906.23 72
1906.33 73
1906.43 73
1906.53 72
1906.63 67
1906.73 60
1906.83 53
1906.93 46
1907.03 42
1907.13 43
1907.23 48
1907.33 58
1907.43 72
1907.53 87
1907.63 103
1907.73 119
1907.83 134
1907.93 148
1908.03 160
1908.13 170
1908.23 179
1908.34 185
1908.44 188
1908.54 188
1908.64 185
1908.74 182
1908.84 177
1908.94 172
1909.04 168
1909.14 163
1909.24 159
1909.34 155
1909.44 150
1909.54 145
1909.64 140
1909.74 134
1909.84 127
1909.94 119
1910.04 111
1910.14 102
1910.24 94
1910.34 89
1910.44 85
1910.54 84
1910.64 85
1910.74 87
1910.84 89
1910.94 91
1911.04 92
1911.14 93
1911.24 95
1911.34 100
1911.44 106
1911.54 115
1911.64 124
1911.74 134
1911.84 142
1911.94 149
1912.04 154
1912.14 157
1912.24 157
1912.34 155
1912.44 151
1912.54 144
1912.64 136
1912.74 126
1912.84 117
1912.94 110
1913.04 106
1913.14 106
1913.24 110
1913.34 116
1913.44 124
1913.54 131
1913.64 136
1913.74 139
1913.85 140
1913.95 139
1914.05 139
1914.15 140
1914.25 143
1914.35 147
1914.45 151
1914.55 155
1914.65 156
1914.75 153
1914.85 147
1914.95 138
1915.05 128
1915.15 118
1915.25 111
1915.35 105
1915.45 102
1915.55 101
1915.65 102
1915.75 104
1915.85 107
1915.95 111
1916.05 117
1916.15 125
1916.25 134
1916.35 146
1916.45 159
1916.55 173
1916.65 185
1916.75 195
1916.85 202
1916.95 205
1917.05 205
1917.16 203
1917.26 198
1917.36 192
1917.46 183
1917.56 173
1917.66 158
1917.76 141
1917.86 122
1917.96 102
1918.06 82
1918.16 65
1918.26 51
1918.36 40
1918.46 33
1918.56 27
1918.66 24
1918.76 22
1918.86 21
1918.96 21
1919.06 20
1919.16 20
1919.26 19
1919.36 18
1919.46 18
1919.56 20
1919.66 26
1919.76 36
1919.87 48
1919.97 60
1920.07 70
1920.17 76
1920.27 75
1920.37 69
1920.47 57
1920.57 43
1920.67 28
1920.77 17
1920.87 9
1920.97 5
1921.07 4
1921.17 3
1921.27 1
1921.37 0
1921.47 0
1921.57 0
1921.67 0
1921.77 0
1921.87 0
1921.97 0
1922.07 10
1922.18 21
1922.28 31
1922.38 41
1922.48 51
1922.58 61
1922.68 72
1922.78 86
1922.88 100
1922.98 114
1923.08 126
1923.18 136
1923.28 142
1923.38 147
1923.48 149
1923.58 151
1923.68 153
1923.78 153
1923.88 152
1923.98 150
1924.08 146
1924.19 142
1924.29 138
1924.39 137
1924.49 138
1924.59 142
1924.69 149
1924.79 158
1924.89 169
1924.99 179
1925.09 190
1925.19 201
1925.29 213
1925.39 224
1925.49 235
1925.59 245
1925.69 252
1925.79 256
1925.89 256
1926.00 253
1926.10 250
1926.20 246
1926.30 244
1926.40 243
1926.50 245
1926.60 247
1926.70 250
1926.80 253
1926.90 253
1927.00 251
1927.10 248
1927.20 245
1927.30 242
1927.40 241
1927.50 243
1927.60 249
1927.71 258
1927.81 271
1927.91 284
1928.01 296
1928.11 304
1928.21 307
1928.31 304
1928.41 292
1928.51 275
1928.61 253
1928.71 229
1928.81 205
1928.91 185
1929.01 168
1929.11 157
1929.21 151
1929.32 149
1929.42 150
1929.52 153
1929.62 158
1929.72 162
1929.82 164
1929.92 164
1930.02 163
1930.12 161
1930.22 157
1930.32 154
1930.42 150
1930.52 148
1930.62 147
1930.73 147
1930.83 148
1930.93 149
1931.03 150
1931.13 148
1931.23 145
1931.33 138
1931.43 127
1931.53 113
1931.63 96
1931.73 76
1931.83 55
1931.93 34
1932.03 14
1932.14 0
1932.24 0
1932.34 0
1932.44 0
1932.54 0
1932.64 0
1932.74 0
1932.84 0
1932.94 0
1933.04 16
1933.14 35
1933.24 53
1933.34 69
1933.44 82
1933.55 91
1933.65 95
1933.75 96
1933.85 94
1933.95 90
1934.05 85
1934.15 79
1934.25 72
1934.35 65
1934.45 58
1934.55 52
1934.65 46
1934.76 41
1934.86 39
1934.96 39
1935.06 41
1935.16 43
1935.26 44
1935.36 43
1935.46 37
1935.56 28
1935.66 16
1935.76 4
1935.86 0
1935.96 0
1936.07 0
1936.17 0
1936.27 0
1936.37 12
1936.47 24
1936.57 37
1936.67 50
1936.77 62
1936.87 75
1936.97 87
1937.07 97
1937.18 105
1937.28 108
1937.38 108
1937.48 105
1937.58 101
1937.68 98
1937.78 97
1937.88 98
1937.98 100
1938.08 102
1938.18 104
1938.28 103
1938.39 101
1938.49 99
1938.59 96
1938.69 94
1938.79 93
1938.89 91
1938.99 90
1939.09 87
1939.19 85
1939.29 83
1939.39 81
1939.50 80
1939.60 81
1939.70 84
1939.80 88
1939.90 92
1940.00 96
1940.10 101
1940.20 108
1940.30 115
1940.40 124
1940.51 133
1940.61 142
1940.71 151
1940.81 157
1940.91 161
1941.01 162
1941.11 161
1941.21 159
1941.31 156
1941.41 154
1941.51 151
1941.62 148
1941.72 144
1941.82 139
1941.92 132
1942.02 125
1942.12 117
1942.22 110
1942.32 104
1942.42 98
1942.52 94
1942.63 91
1942.73 90
1942.83 93
1942.93 101
1943.03 114
1943.13 134
1943.23 158
1943.33 186
1943.43 216
1943.53 245
1943.64 271
1943.74 293
1943.84 310
1943.94 321
1944.04 327
1944.14 327
1944.24 322
1944.34 314
1944.44 303
1944.55 294
1944.65 286
1944.75 281
1944.85 280
1944.95 282
1945.05 286
1945.15 289
1945.25 289
1945.35 287
1945.45 283
1945.56 276
1945.66 269
1945.76 262
1945.86 256
1945.96 251
1946.06 247
1946.16 244
1946.26 241
1946.36 239
1946.47 236
1946.57 233
1946.67 231
1946.77 229
1946.87 229
1946.97 231
1947.07 235
1947.17 243
1947.27 253
1947.38 264
1947.48 277
1947.58 289
1947.68 299
1947.78 307
1947.88 312
1947.98 313
1948.08 311
1948.19 307
1948.29 300
1948.39 291
1948.49 281
1948.59 272
1948.69 263
1948.79 256
1948.89 251
1948.99 245
1949.10 238
1949.20 229
1949.30 216
1949.40 200
1949.50 184
1949.60 168
1949.70 156
1949.80 147
1949.90 142
1950.01 141
1950.11 143
1950.21 145
1950.31 146
1950.41 146
1950.51 145
1950.61 144
1950.71 142
1950.82 141
1950.92 140
1951.02 139
1951.12 136
1951.22 132
1951.32 126
1951.42 119
1951.52 111
1951.63 104
1951.73 102
1951.83 105
1951.93 114
1952.03 129
1952.13 148
1952.23 168
1952.33 186
1952.44 201
1952.54 211
1952.64 216
1952.74 215
1952.84 211
1952.94 204
1953.04 196
1953.14 189
1953.25 182
1953.35 177
1953.45 174
1953.55 171
1953.65 168
1953.75 163
1953.85 156
1953.95 148
1954.06 138
1954.16 129
1954.26 122
1954.36 116
1954.46 114
1954.56 115
1954.66 116
1954.77 117
1954.87 115
1954.97 110
1955.07 101
1955.17 89
1955.27 76
1955.37 63
1955.47 51
1955.58 42
1955.68 36
1955.78 32
1955.88 31
1955.98 32
1956.08 34
1956.18 38
1956.29 43
1956.39 49
1956.49 56
1956.59 63
1956.69 70
1956.79 77
1956.89 83
1957.00 88
1957.10 92
1957.20 95
1957.30 98
1957.40 99
1957.50 99
1957.60 98
1957.70 95
1957.81 89
1957.91 80
1958.01 70
1958.11 59
1958.21 48
1958.31 39
1958.41 33
1958.52 29
1958.62 29
1958.72 29
1958.82 29
1958.92 29
1959.02 27
1959.12 25
1959.23 22
1959.33 19
1959.43 17
1959.53 15
1959.63 13
1959.73 12
1959.83 11
1959.94 10
1960.04 10
1960.14 10
1960.24 12
1960.34 15
1960.44 18
1960.55 21
1960.65 24
1960.75 28
1960.85 33
1960.95 38
1961.05 43
1961.15 49
1961.26 54
1961.36 58
1961.46 60
1961.56 60
1961.66 58
1961.76 53
1961.86 45
1961.97 34
1962.07 20
1962.17 4
1962.27 0
1962.37 0
1962.47 0
1962.58 0
1962.68 0
1962.78 0
1962.88 0
1962.98 0
1963.08 22
1963.18 46
1963.29 69
1963.39 90
1963.49 108
1963.59 123
1963.69 135
1963.79 145
1963.90 152
1964.00 158
1964.10 162
1964.20 163
1964.30 161
1964.40 157
1964.50 151
1964.61 144
1964.71 136
1964.81 129
1964.91 123
1965.01 118
1965.11 114
1965.22 109
1965.32 105
1965.42 101
1965.52 98
1965.62 96
1965.72 95
1965.83 98
1965.93 102
1966.03 106
1966.13 110
1966.23 112
1966.33 112
1966.43 110
1966.54 107
1966.64 105
1966.74 107
1966.84 114
1966.94 125
1967.04 141
1967.15 159
1967.25 177
1967.35 194
1967.45 206
1967.55 213
1967.65 216
1967.76 213
1967.86 207
1967.96 197
1968.06 185
1968.16 173
1968.26 163
1968.37 156
1968.47 154
1968.57 156
1968.67 161
1968.77 169
1968.87 177
1968.98 183
1969.08 187
1969.18 187
1969.28 186
1969.38 181
1969.48 175
1969.59 166
1969.69 154
1969.79 141
1969.89 128
1969.99 117
1970.10 110
1970.20 110
1970.30 116
1970.40 128
1970.50 144
1970.60 159
1970.71 173
1970.81 183
1970.91 190
1971.01 192
1971.11 193
1971.21 191
1971.32 189
1971.42 186
1971.52 183
1971.62 180
1971.72 177
1971.82 174
1971.93 171
1972.03 167
1972.13 163
1972.23 158
1972.33 151
1972.44 144
1972.54 136
1972.64 129
1972.74 122
1972.84 116
1972.94 112
1973.05 109
1973.15 106
1973.25 103
1973.35 100
1973.45 96
1973.55 91
1973.66 86
1973.76 82
1973.86 80
1973.96 81
1974.06 85
1974.17 93
1974.27 102
1974.37 112
1974.47 121
1974.57 127
1974.68 128
1974.78 125
1974.88 119
1974.98 112
1975.08 107
1975.18 105
1975.29 109
1975.39 117
1975.49 127
1975.59 138
1975.69 148
1975.80 155
1975.90 159
1976.00 158
1976.10 155
1976.20 151
1976.30 145
1976.41 138
1976.51 132
1976.61 127
1976.71 123
1976.81 120
1976.92 118
1977.02 116
1977.12 114
1977.22 112
1977.32 109
1977.43 108
1977.53 108
1977.63 110
1977.73 114
1977.83 119
1977.94 124
1978.04 127
1978.14 127
1978.24 125
1978.34 121
1978.44 117
1978.55 114
1978.65 112
1978.75 112
1978.85 114
1978.95 114
1979.06 114
1979.16 111
1979.26 107
1979.36 104
1979.46 102
1979.57 100
1979.67 99
1979.77 95
1979.87 88
1979.97 75
1980.08 56
1980.18 34
1980.28 11
1980.38 0
1980.48 0
1980.59 0
1980.69 0
1980.79 0
1980.89 0
1980.99 0
1981.10 2
1981.20 11
1981.30 19
1981.40 25
1981.50 29
1981.61 32
1981.71 34
1981.81 37
1981.91 41
1982.01 45
1982.12 49
1982.22 52
1982.32 52
1982.42 51
1982.52 47
1982.63 42
1982.73 36
1982.83 29
1982.93 23
1983.03 17
1983.14 13
1983.24 9
1983.34 7
1983.44 6
1983.54 9
1983.65 15
1983.75 24
1983.85 35
1983.95 47
1984.06 56
1984.16 62
1984.26 63
1984.36 58
1984.46 50
1984.57 38
1984.67 26
1984.77 15
1984.87 7
1984.97 3
1985.08 3
1985.18 7
1985.28 14
1985.38 26
1985.48 41
1985.59 59
1985.69 79
1985.79 99
1985.89 118
1986.00 136
1986.10 151
1986.20 164
1986.30 176
1986.40 187
1986.51 198
1986.61 208
1986.71 214
1986.81 217
1986.91 215
1987.02 207
1987.12 193
1987.22 176
1987.32 155
1987.43 133
1987.53 110
1987.63 87
1987.73 66
1987.83 47
1987.94 33
1988.04 23
1988.14 18
1988.24 20
1988.34 27
1988.45 40
1988.55 56
1988.65 73
1988.75 90
1988.86 106
1988.96 119
1989.06 130
1989.16 139
1989.26 145
1989.37 151
1989.47 154
1989.57 156
1989.67 155
1989.78 151
1989.88 144
1989.98 134
1990.08 122
1990.18 109
1990.29 95
1990.39 83
1990.49 71
1990.59 62
1990.70 55
1990.80 50
1990.90 48
1991.00 48
1991.10 51
1991.21 55
1991.31 60
1991.41 65
1991.51 71
1991.62 76
1991.72 80
1991.82 83
1991.92 85
1992.03 87
1992.13 87
1992.23 86
1992.33 84
1992.43 80
1992.54 75
1992.64 69
1992.74 64
1992.84 61
1992.95 61
1993.05 65
1993.15 71
1993.25 79
1993.36 85
1993.46 89
1993.56 89
1993.66 84
1993.76 76
1993.87 67
1993.97 57
1994.07 50
1994.17 47
1994.28 48
1994.38 53
1994.48 62
1994.58 73
1994.69 85
1994.79 96
1994.89 107
1994.99 116
1995.10 124
1995.20 130
1995.30 136
1995.40 141
1995.50 146
1995.61 148
1995.71 149
1995.81 147
1995.91 142
1996.02 136
1996.12 129
1996.22 123
1996.32 119
1996.43 118
1996.53 120
1996.63 124
1996.73 131
1996.84 139
1996.94 150
1997.04 162
1997.14 174
1997.25 185
1997.35 191
1997.45 192
1997.55 184
1997.65 168
1997.76 146
1997.86 122
1997.96 100
1998.06 84
1998.17 76
1998.27 76
1998.37 83
1998.47 92
1998.58 102
1998.68 110
1998.78 116
1998.88 118
1998.99 120
1999.09 123
1999.19 126
1999.29 131
1999.40 135
1999.50 138
1999.60 139
1999.70 137
1999.81 133
1999.91 128
2000.01 123
2000.11 118
2000.22 115
2000.32 111
2000.42 107
2000.52 99
2000.63 89
2000.73 77
2000.83 63
2000.93 48
2001.04 35
2001.14 24
2001.24 16
2001.34 11
2001.45 10
2001.55 13
2001.65 17
2001.75 23
2001.86 29
2001.96 33
2002.06 35
2002.16 34
2002.27 31
2002.37 27
2002.47 25
2002.57 24
2002.68 27
2002.78 34
2002.88 44
2002.98 56
2003.09 69
2003.19 82
2003.29 93
2003.40 101
2003.50 107
2003.60 109
2003.70 110
2003.81 108
2003.91 104
2004.01 98
2004.11 89
2004.22 78
2004.32 66
2004.42 52
2004.52 39
2004.63 30
2004.73 27
2004.83 32
2004.93 43
2005.04 58
2005.14 75
2005.24 90
2005.34 102
2005.45 109
2005.55 112
2005.65 112
2005.76 111
2005.86 109
2005.96 107
2006.06 103
2006.17 98
2006.27 91
2006.37 84
2006.47 78
2006.58 76
2006.68 77
2006.78 82
2006.88 89
2006.99 95
2007.09 96
2007.19 92
2007.29 81
2007.40 66
2007.50 48
2007.60 32
2007.71 20
2007.81 15
2007.91 17
2008.01 24
2008.12 35
2008.22 47
2008.32 58
2008.42 66
2008.53 70
2008.63 70
2008.73 67
2008.84 63
2008.94 58
2009.04 53
2009.14 48
2009.25 44
2009.35 40
2009.45 36
2009.55 32
2009.66 29
2009.76 28
2009.86 30
2009.97 34
2010.07 40
2010.17 45
2010.27 49
2010.38 50
2010.48 45
2010.58 36
2010.68 22
2010.79 6
2010.89 0
2010.99 0
2011.10 0
2011.20 0
2011.30 0
2011.40 0
2011.51 0
2011.61 0
2011.71 12
2011.82 22
2011.92 30
2012.02 34
2012.12 36
2012.23 34
2012.33 30
2012.43 23
2012.53 14
2012.64 4
2012.74 0
2012.84 0
2012.95 0
2013.05 0
2013.15 0
2013.25 0
2013.36 7
2013.46 23
2013.56 40
2013.67 56
2013.77 71
2013.87 84
2013.97 93
2014.08 98
2014.18 100
2014.28 99
2014.39 95
2014.49 89
2014.59 82
2014.69 75
2014.80 67
2014.90 59
2015.00 51
2015.11 43
2015.21 36
2015.31 30
2015.41 25
2015.52 23
2015.62 23
2015.72 27
2015.83 33
2015.93 42
2016.03 51
2016.13 58
2016.24 63
2016.34 62
2016.44 57
2016.55 47
2016.65 36
2016.75 24
2016.86 16
2016.96 12
2017.06 15
2017.16 21
2017.27 31
2017.37 40
2017.47 48
2017.58 52
2017.68 51
2017.78 48
2017.88 43
2017.99 37
2018.09 33
2018.19 30
2018.30 30
2018.40 31
2018.50 32
2018.61 32
2018.71 30
2018.81 25
2018.91 17
2019.02 8
2019.12 0
2019.22 0
2019.33 0
2019.43 0
2019.53 0
2019.63 12
2019.74 31
2019.84 52
2019.94 73
2020.05 89
2020.15 99
2020.25 100
2020.36 94
2020.46 82
2020.56 68
2020.66 53
2020.77 40
2020.87 30
2020.97 23
2021.08 19
2021.18 16
2021.28 14
2021.39 14
2021.49 15
2021.59 18
2021.70 24
2021.80 31
2021.90 38
2022.00 43
2022.11 46
2022.21 44
2022.31 38
2022.42 27
2022.52 14
2022.62 1
2022.73 0
2022.83 0
2022.93 0
2023.04 0
2023.14 0
2023.24 0
2023.34 0
2023.45 0
2023.55 7
2023.65 18
2023.76 31
2023.86 43
2023.96 53
2024.07 60
2024.17 62
2024.27 59
2024.38 51
2024.48 38
2024.58 24
2024.68 10
2024.79 0
2024.89 0
2024.99 0
2025.10 0
2025.20 0
2025.30 5
2025.41 14
2025.51 22
2025.61 27
2025.72 27
2025.82 23
2025.92 15
2026.03 5
2026.13 0
2026.23 0
2026.33 0
2026.44 0
2026.54 0
2026.64 0
2026.75 2
2026.85 12
2026.95 22
2027.06 31
2027.16 40
2027.26 47
2027.37 52
2027.47 54
2027.57 53
2027.68 48
2027.78 39
2027.88 27
2027.99 14
2028.09 1
2028.19 0
2028.30 0
2028.40 0
2028.50 0
2028.61 0
2028.71 0
2028.81 0
2028.91 1
2029.02 7
2029.12 13
2029.22 18
2029.33 24
2029.43 30
2029.53 38
2029.64 46
2029.74 54
2029.84 62
2029.95 68
2030.05 71
2030.15 71
2030.26 67
2030.36 58
2030.46 46
2030.57 32
2030.67 19
2030.77 8
2030.88 1
2030.98 0
2031.08 5
2031.19 14
2031.29 26
2031.39 37
2031.50 47
2031.60 54
2031.70 57
2031.81 59
2031.91 60
2032.01 62
2032.12 64
2032.22 68
2032.32 73
2032.43 80
2032.53 88
2032.63 96
2032.74 104
2032.84 113
2032.94 122
2033.05 131
2033.15 140
2033.25 150
2033.36 159
2033.46 170
2033.56 180
2033.67 191
2033.77 201
2033.87 209
2033.98 214
2034.08 214
2034.18 210
2034.29 201
2034.39 189
2034.49 175
2034.60 162
2034.70 149
2034.80 138
2034.91 130
2035.01 123
2035.11 119
2035.22 116
2035.32 113
2035.42 110
2035.53 106
2035.63 100
2035.73 92
2035.84 81
2035.94 69
2036.04 58
2036.15 48
2036.25 42
2036.35 42
2036.46 48
2036.56 58
2036.66 71
2036.77 83
2036.87 92
2036.97 96
2037.08 93
2037.18 84
2037.28 72
2037.39 59
2037.49 48
2037.60 41
2037.70 40
2037.80 43
2037.91 50
2038.01 57
2038.11 63
2038.22 64
2038.32 61
2038.42 54
2038.53 43
2038.63 32
2038.73 21
2038.84 14
2038.94 11
2039.04 13
2039.15 21
2039.25 32
2039.35 47
2039.46 64
2039.56 82
2039.66 99
2039.77 115
2039.87 128
2039.98 138
2040.08 145
2040.18 149
2040.29 152
2040.39 152
2040.49 152
2040.60 151
2040.70 150
2040.80 148
2040.91 146
2041.01 144
2041.11 143
2041.22 142
2041.32 141
2041.42 140
2041.53 139
2041.63 136
2041.74 131
2041.84 124
2041.94 115
2042.05 105
2042.15 96
2042.25 88
2042.36 81
2042.46 75
2042.56 69
2042.67 62
2042.77 56
2042.87 51
2042.98 49
2043.08 53
2043.19 62
2043.29 78
2043.39 97
2043.50 117
2043.60 134
2043.70 146
2043.81 150
2043.91 147
2044.01 139
2044.12 128
2044.22 120
2044.32 117
2044.43 121
2044.53 133
2044.64 149
2044.74 168
2044.84 183
2044.95 193
2045.05 196
2045.15 191
2045.26 181
2045.36 168
2045.46 156
2045.57 147
2045.67 142
2045.78 141
2045.88 142
2045.98 143
2046.09 144
2046.19 144
2046.29 142
2046.40 139
2046.50 134
2046.61 129
2046.71 123
2046.81 118
2046.92 112
2047.02 105
2047.12 99
2047.23 91
2047.33 83
2047.43 75
2047.54 67
2047.64 63
2047.75 63
2047.85 68
2047.95 80
2048.06 96
2048.16 116
2048.26 135
2048.37 152
2048.47 165
2048.58 175
2048.68 182
2048.78 186
2048.89 190
2048.99 194
2049.09 197
2049.20 198
2049.30 196
2049.41 189
2049.51 177
2049.61 160
2049.72 139
2049.82 114
2049.92 89
2050.03 66
2050.13 45
2050.24 31
2050.34 24
2050.44 24
2050.55 33
2050.65 47
2050.75 66
2050.86 85
2050.96 103
2051.07 116
2051.17 123
2051.27 125
2051.38 121
2051.48 114
2051.58 104
2051.69 93
2051.79 81
2051.90 70
2052.00 60
2052.10 51
2052.21 45
2052.31 42
2052.42 41
2052.52 40
2052.62 40
2052.73 38
2052.83 35
2052.93 31
2053.04 29
2053.14 29
2053.25 34
2053.35 43
2053.45 55
2053.56 68
2053.66 78
2053.77 85
2053.87 87
2053.97 84
2054.08 77
2054.18 70
2054.28 64
2054.39 61
2054.49 64
2054.60 71
2054.70 81
2054.80 93
2054.91 106
2055.01 117
2055.12 126
2055.22 132
2055.32 136
2055.43 138
2055.53 138
2055.63 136
2055.74 133
2055.84 127
2055.95 119
2056.05 108
2056.15 96
2056.26 83
2056.36 69
2056.47 57
2056.57 47
2056.67 40
2056.78 37
2056.88 39
2056.99 43
2057.09 51
2057.19 62
2057.30 73
2057.40 83
2057.51 90
2057.61 95
2057.71 95
2057.82 90
2057.92 82
2058.03 71
2058.13 61
2058.23 53
2058.34 48
2058.44 48
2058.55 51
2058.65 56
2058.75 61
2058.86 64
2058.96 64
2059.07 59
2059.17 52
2059.27 43
2059.38 34
2059.48 27
2059.59 23
2059.69 22
2059.79 26
2059.90 34
2060.00 44
2060.11 52
2060.21 58
2060.31 59
2060.42 55
2060.52 45
2060.63 30
2060.73 14
2060.83 0
2060.94 0
2061.04 0
2061.15 0
2061.25 0
2061.35 0
2061.46 0
2061.56 0
2061.67 3
2061.77 11
2061.87 19
2061.98 26
2062.08 29
2062.19 30
2062.29 29
2062.39 27
2062.50 25
2062.60 25
2062.71 28
2062.81 35
2062.91 45
2063.02 59
2063.12 76
2063.23 93
2063.33 109
2063.44 123
2063.54 132
2063.64 136
2063.75 134
2063.85 126
2063.96 114
2064.06 99
2064.16 83
2064.27 70
2064.37 61
2064.48 59
2064.58 63
2064.68 74
2064.79 89
2064.89 106
2065.00 122
2065.10 135
2065.21 142
2065.31 145
2065.41 143
2065.52 138
2065.62 133
2065.73 128
2065.83 126
2065.93 126
2066.04 129
2066.14 135
2066.25 141
2066.35 146
2066.46 151
2066.56 154
2066.66 158
2066.77 161
2066.87 166
2066.98 173
2067.08 184
2067.18 197
2067.29 211
2067.39 225
2067.50 236
2067.60 243
2067.71 243
2067.81 236
2067.91 224
2068.02 208
2068.12 191
2068.23 174
2068.33 161
2068.44 151
2068.54 146
2068.64 145
2068.75 147
2068.85 149
2068.96 153
2069.06 155
2069.16 155
2069.27 153
2069.37 146
2069.48 137
2069.58 126
2069.69 114
2069.79 104
2069.89 99
2070.00 99
2070.10 105
2070.21 115
2070.31 127
2070.42 138
2070.52 145
2070.62 147
2070.73 144
2070.83 137
2070.94 127
2071.04 116
2071.15 107
2071.25 101
2071.35 101
2071.46 105
2071.56 114
2071.67 127
2071.77 143
2071.88 159
2071.98 175
2072.08 187
2072.19 194
2072.29 194
2072.40 189
2072.50 179
2072.61 168
2072.71 159
2072.82 155
2072.92 156
2073.02 162
2073.13 173
2073.23 184
2073.34 194
2073.44 200
2073.55 201
2073.65 198
2073.75 192
2073.86 185
2073.96 178
2074.07 173
2074.17 171
2074.28 171
2074.38 174
2074.48 177
2074.59 180
2074.69 182
2074.80 182
2074.90 180
2075.01 175
2075.11 167
2075.22 158
2075.32 150
2075.42 144
2075.53 140
2075.63 139
2075.74 143
2075.84 150
2075.95 161
2076.05 175
2076.16 191
2076.26 208
2076.36 225
2076.47 240
2076.57 251
2076.68 256
2076.78 255
2076.89 248
2076.99 236
2077.10 222
2077.20 208
2077.30 198
2077.41 192
2077.51 191
2077.62 193
2077.72 195
2077.83 196
2077.93 194
2078.04 188
2078.14 180
2078.24 171
2078.35 162
2078.45 155
2078.56 150
2078.66 148
2078.77 147
2078.87 146
2078.98 146
2079.08 147
2079.18 150
2079.29 155
2079.39 163
2079.50 174
2079.60 189
2079.71 205
2079.81 221
2079.92 236
2080.02 250
2080.13 259
2080.23 265
2080.33 267
2080.44 264
2080.54 258
2080.65 248
2080.75 236
2080.86 220
2080.96 203
2081.07 184
2081.17 165
2081.28 146
2081.38 128
2081.48 113
2081.59 100
2081.69 92
2081.80 89
2081.90 91
2082.01 97
2082.11 107
2082.22 119
2082.32 130
2082.43 139
2082.53 145
2082.63 147
2082.74 148
2082.84 147
2082.95 148
2083.05 151
2083.16 158
2083.26 167
2083.37 177
2083.47 188
2083.58 199
2083.68 209
2083.79 217
2083.89 225
2083.99 231
2084.10 234
2084.20 235
2084.31 234
2084.41 230
2084.52 225
2084.62 220
2084.73 215
2084.83 212
2084.94 207
2085.04 201
2085.15 192
2085.25 180
2085.35 163
2085.46 143
2085.56 122
2085.67 100
2085.77 79
2085.88 60
2085.98 44
2086.09 30
2086.19 20
2086.30 14
2086.40 10
2086.51 9
2086.61 12
2086.72 17
2086.82 26
2086.92 36
2087.03 47
2087.13 59
2087.24 68
2087.34 75
2087.45 78
2087.55 79
2087.66 77
2087.76 76
2087.87 76
2087.97 81
2088.08 90
2088.18 103
2088.29 119
2088.39 134
2088.50 147
2088.60 155
2088.71 157
2088.81 151
2088.91 140
2089.02 126
2089.12 113
2089.23 102
2089.33 97
2089.44 96
2089.54 101
2089.65 108
2089.75 116
2089.86 122
2089.96 126
2090.07 126
2090.17 124
2090.28 119
2090.38 114
2090.49 108
2090.59 102
2090.70 96
2090.80 89
2090.91 83
2091.01 76
2091.11 69
2091.22 62
2091.32 56
2091.43 52
2091.53 49
2091.64 48
2091.74 48
2091.85 50
2091.95 53
2092.06 55
2092.16 57
2092.27 58
2092.37 57
2092.48 53
2092.58 48
2092.69 40
2092.79 30
2092.90 20
2093.00 9
2093.11 0
2093.21 0
2093.32 0
2093.42 0
2093.53 0
2093.63 0
2093.74 0
2093.84 0
2093.95 3
2094.05 14
2094.16 24
2094.26 32
2094.36 39
2094.47 44
2094.57 48
2094.68 52
2094.78 56
2094.89 59
2094.99 60
2095.10 60
2095.20 59
2095.31 56
2095.41 55
2095.52 54
2095.62 54
2095.73 55
2095.83 55
2095.94 54
2096.04 49
2096.15 42
2096.25 32
2096.36 22
2096.46 12
2096.57 3
2096.67 0
2096.78 0
2096.88 0
2096.99 0
2097.09 0
2097.20 0
2097.30 0
2097.41 0
2097.51 0
2097.62 8
2097.72 23
2097.83 39
2097.93 54
2098.04 65
2098.14 73
2098.25 76
2098.35 76
2098.46 75
2098.56 74
2098.67 75
2098.77 79
2098.88 88
2098.98 102
2099.09 120
2099.19 139
2099.30 157
2099.40 171
2099.51 180
2099.61 183
2099.72 182
2099.82 177
2099.93 171
2100.03 166
2100.14 163
2100.24 163
2100.35 163
2100.45 162
2100.56 158
2100.66 151
2100.77 141
2100.87 129
2100.98 116
2101.08 103
2101.19 95
2101.29 91
2101.40 93
2101.50 103
2101.61 120
2101.71 144
2101.82 173
2101.92 203
2102.03 232
2102.13 258
2102.24 278
2102.34 293
2102.45 303
2102.55 309
2102.66 309
2102.76 305
2102.87 296
2102.97 284
2103.08 268
2103.18 249
2103.29 230
2103.39 211
2103.50 194
2103.60 177
2103.71 160
2103.81 144
2103.92 127
2104.02 110
2104.13 93
2104.24 79
2104.34 68
2104.45 60
2104.55 57
2104.66 58
2104.76 62
2104.87 69
2104.97 76
2105.08 84
2105.18 91
2105.29 98
2105.39 105
2105.50 113
2105.60 122
2105.71 133
2105.81 146
2105.92 159
2106.02 171
2106.13 180
2106.23 184
2106.34 183
2106.44 177
2106.55 166
2106.65 154
2106.76 142
2106.86 132
2106.97 124
2107.07 119
2107.18 116
2107.29 116
2107.39 118
2107.50 121
2107.60 126
2107.71 131
2107.81 137
2107.92 144
2108.02 149
2108.13 154
2108.23 156
2108.34 155
2108.44 152
2108.55 147
2108.65 142
2108.76 137
2108.86 135
2108.97 135
2109.07 137
2109.18 140
2109.28 141
2109.39 138
2109.49 130
2109.60 117
2109.71 100
2109.81 80
2109.92 62
2110.02 47
2110.13 36
2110.23 29
2110.34 24
2110.44 20
2110.55 15
2110.65 9
2110.76 3
2110.86 0
2110.97 0
2111.07 0
2111.18 0
2111.28 0
2111.39 0
2111.50 0
2111.60 0
2111.71 2
2111.81 8
2111.92 14
2112.02 20
2112.13 25
2112.23 29
2112.34 31
2112.44 31
2112.55 29
2112.65 26
2112.76 22
2112.86 17
2112.97 11
2113.08 5
2113.18 0
2113.29 0
2113.39 0
2113.50 1
2113.60 8
2113.71 16
2113.81 26
2113.92 35
2114.02 42
2114.13 47
2114.23 50
2114.34 51
2114.44 52
2114.55 53
2114.66 56
2114.76 59
2114.87 65
2114.97 71
2115.08 78
2115.18 83
2115.29 86
2115.39 87
2115.50 85
2115.60 81
2115.71 76
2115.82 73
2115.92 72
2116.03 74
2116.13 79
2116.24 85
2116.34 91
2116.45 95
2116.55 96
2116.66 94
2116.76 90
2116.87 84
2116.97 77
2117.08 71
2117.19 65
2117.29 60
2117.40 56
2117.50 53
2117.61 52
2117.71 54
2117.82 59
2117.92 64
2118.03 71
2118.13 76
2118.24 80
2118.35 83
2118.45 84
2118.56 86
2118.66 88
2118.77 92
2118.87 98
2118.98 105
2119.08 112
2119.19 117
2119.30 120
2119.40 120
2119.51 115
2119.61 106
2119.72 93
2119.82 77
2119.93 60
2120.03 43
2120.14 30
2120.25 21
2120.35 17
2120.46 19
2120.56 24
2120.67 32
2120.77 41
2120.88 48
2120.98 53
2121.09 55
2121.19 54
2121.30 50
2121.41 45
2121.51 39
2121.62 35
2121.72 34
2121.83 36
2121.93 40
2122.04 47
2122.14 55
2122.25 65
2122.36 75
2122.46 86
2122.57 98
2122.67 112
2122.78 125
2122.88 138
2122.99 148
2123.10 154
2123.20 156
2123.31 155
2123.41 151
2123.52 148
2123.62 145
2123.73 146
2123.83 148
2123.94 153
2124.05 157
2124.15 160
2124.26 161
2124.36 159
2124.47 156
2124.57 152
2124.68 148
2124.79 145
2124.89 143
2125.00 141
2125.10 138
2125.21 131
2125.31 122
2125.42 110
2125.52 95
2125.63 81
2125.74 69
2125.84 62
2125.95 60
2126.05 63
2126.16 69
2126.26 76
2126.37 80
2126.48 81
2126.58 76
2126.69 69
2126.79 59
2126.90 51
2127.00 45
2127.11 40
2127.22 37
2127.32 34
2127.43 29
2127.53 23
2127.64 15
2127.74 8
2127.85 3
2127.96 1
2128.06 3
2128.17 8
2128.27 15
2128.38 23
2128.48 28
2128.59 32
2128.70 33
2128.80 32
2128.91 31
2129.01 30
2129.12 29
2129.22 29
2129.33 29
2129.44 30
2129.54 31
2129.65 33
2129.75 35
2129.86 39
2129.96 44
2130.07 52
2130.18 62
2130.28 74
2130.39 87
2130.49 101
2130.60 115
2130.71 128
2130.81 137
2130.92 144
2131.02 147
2131.13 146
2131.23 143
2131.34 138
2131.45 133
2131.55 128
2131.66 125
2131.76 122
2131.87 120
2131.97 117
2132.08 114
2132.19 110
2132.29 107
2132.40 105
2132.50 104
2132.61 103
2132.72 102
2132.82 98
2132.93 92
2133.03 81
2133.14 68
2133.24 52
2133.35 38
2133.46 26
2133.56 18
2133.67 15
2133.77 15
2133.88 17
2133.99 20
2134.09 24
2134.20 28
2134.30 34
2134.41 42
2134.52 52
2134.62 64
2134.73 76
2134.83 85
2134.94 89
2135.04 88
2135.15 83
2135.26 76
2135.36 69
2135.47 66
2135.57 67
2135.68 73
2135.79 83
2135.89 94
2136.00 103
2136.10 110
2136.21 110
2136.32 105
2136.42 93
2136.53 76
2136.63 57
2136.74 36
2136.85 17
2136.95 2
2137.06 0
2137.16 0
2137.27 0
2137.37 0
2137.48 3
2137.59 12
2137.69 22
2137.80 32
2137.90 42
2138.01 53
2138.12 63
2138.22 72
2138.33 80
2138.43 86
2138.54 90
2138.65 93
2138.75 95
2138.86 98
2138.96 102
2139.07 107
2139.18 112
2139.28 117
2139.39 122
2139.49 125
2139.60 127
2139.71 127
2139.81 124
2139.92 117
2140.02 109
2140.13 97
2140.24 84
2140.34 70
2140.45 56
2140.55 43
2140.66 29
2140.77 17
2140.87 6
2140.98 0
2141.08 0
2141.19 0
2141.30 0
2141.40 0
2141.51 0
2141.62 0
2141.72 0
2141.83 6
2141.93 10
2142.04 13
2142.15 15
2142.25 15
2142.36 13
2142.46 10
2142.57 5
2142.68 0
2142.78 0
2142.89 0
2142.99 0
2143.10 0
2143.21 0
2143.31 0
2143.42 0
2143.52 0
2143.63 2
2143.74 4
2143.84 7
2143.95 13
2144.06 21
2144.16 31
2144.27 43
2144.37 54
2144.48 65
2144.59 73
2144.69 80
2144.80 84
2144.90 86
2145.01 86
2145.12 85
2145.22 84
2145.33 85
2145.43 88
2145.54 94
2145.65 102
2145.75 111
2145.86 120
2145.97 127
2146.07 134
2146.18 138
2146.28 141
2146.39 142
2146.50 141
2146.60 139
2146.71 136
2146.82 131
2146.92 125
2147.03 121
2147.13 120
2147.24 122
2147.35 126
2147.45 133
2147.56 138
2147.66 140
2147.77 137
2147.88 129
2147.98 115
2148.09 98
2148.20 81
2148.30 65
2148.41 52
2148.51 43
2148.62 39
2148.73 37
2148.83 36
2148.94 35
2149.05 34
2149.15 32
2149.26 32
2149.36 35
2149.47 41
2149.58 50
2149.68 63
2149.79 77
2149.90 90
2150.00 99
2150.11 105
2150.21 105
2150.32 102
2150.43 97
2150.53 92
2150.64 89
2150.75 90
2150.85 96
2150.96 105
2151.06 117
2151.17 129
2151.28 141
2151.38 151
2151.49 158
2151.60 162
2151.70 163
2151.81 161
2151.92 159
2152.02 157
2152.13 155
2152.23 154
2152.34 154
2152.45 155
2152.55 157
2152.66 158
2152.77 159
2152.87 161
2152.98 162
2153.08 162
2153.19 160
2153.30 156
2153.40 149
2153.51 138
2153.62 126
2153.72 113
2153.83 101
2153.94 92
2154.04 86
2154.15 83
2154.25 83
2154.36 86
2154.47 89
2154.57 92
2154.68 96
2154.79 99
2154.89 104
2155.00 109
2155.11 115
2155.21 122
2155.32 128
2155.42 135
2155.53 139
2155.64 143
2155.74 145
2155.85 146
2155.96 147
2156.06 147
2156.17 147
2156.28 146
2156.38 146
2156.49 145
2156.60 145
2156.70 147
2156.81 152
2156.91 159
2157.02 169
2157.13 179
2157.23 189
2157.34 196
2157.45 199
2157.55 198
2157.66 191
2157.77 180
2157.87 165
2157.98 150
2158.09 135
2158.19 122
2158.30 113
2158.41 109
2158.51 111
2158.62 118
2158.72 129
2158.83 143
2158.94 160
2159.04 177
2159.15 195
2159.26 210
2159.36 222
2159.47 229
2159.58 232
2159.68 230
2159.79 223
2159.90 213
2160.00 203
2160.11 192
2160.22 183
2160.32 176
2160.43 169
2160.54 163
2160.64 156
2160.75 150
2160.85 143
2160.96 137
2161.07 131
2161.17 125
2161.28 120
2161.39 114
2161.49 108
2161.60 101
2161.71 94
2161.81 89
2161.92 87
2162.03 89
2162.13 94
2162.24 101
2162.35 107
2162.45 111
2162.56 110
2162.67 107
2162.77 102
2162.88 96
2162.99 92
2163.09 91
2163.20 93
2163.31 99
2163.41 104
2163.52 109
2163.63 113
2163.73 115
2163.84 115
2163.95 115
2164.05 113
2164.16 111
2164.27 109
2164.37 106
2164.48 103
2164.59 101
2164.69 101
2164.80 103
2164.90 107
2165.01 112
2165.12 118
2165.22 122
2165.33 124
2165.44 123
2165.54 120
2165.65 116
2165.76 112
2165.86 110
2165.97 110
2166.08 111
2166.18 111
2166.29 110
2166.40 106
2166.50 99
2166.61 89
2166.72 78
2166.82 68
2166.93 61
2167.04 58
2167.14 58
2167.25 61
2167.36 67
2167.46 75
2167.57 84
2167.68 95
2167.79 106
2167.89 118
2168.00 130
2168.11 140
2168.21 146
2168.32 148
2168.43 146
2168.53 141
2168.64 133
2168.75 126
2168.85 119
2168.96 114
2169.07 111
2169.17 108
2169.28 103
2169.39 96
2169.49 85
2169.60 72
2169.71 59
2169.81 46
2169.92 37
2170.03 32
2170.13 32
2170.24 36
2170.35 41
2170.45 45
2170.56 46
2170.67 43
2170.77 34
2170.88 22
2170.99 7
2171.09 0
2171.20 0
2171.31 0
2171.41 0
2171.52 0
2171.63 0
2171.73 0
2171.84 1
2171.95 7
2172.06 12
2172.16 15
2172.27 18
2172.38 19
2172.48 22
2172.59 25
2172.70 29
2172.80 36
2172.91 44
2173.02 53
2173.12 61
2173.23 66
2173.34 67
2173.44 64
2173.55 58
2173.66 50
2173.76 42
2173.87 37
2173.98 36
2174.09 37
2174.19 41
2174.30 45
2174.41 48
2174.51 49
2174.62 49
2174.73 49
2174.83 52
2174.94 57
2175.05 67
2175.15 80
2175.26 95
2175.37 111
2175.47 127
2175.58 140
2175.69 150
2175.80 156
2175.90 157
2176.01 153
2176.12 145
2176.22 134
2176.33 120
2176.44 104
2176.54 89
2176.65 75
2176.76 63
2176.86 55
2176.97 50
2177.08 48
2177.19 48
2177.29 47
2177.40 46
2177.51 44
2177.61 40
2177.72 36
2177.83 32
2177.93 31
2178.04 32
2178.15 36
2178.25 41
2178.36 47
2178.47 52
2178.58 54
2178.68 55
2178.79 54
2178.90 52
2179.00 50
2179.11 50
2179.22 52
2179.32 56
2179.43 62
2179.54 68
2179.65 74
2179.75 76
2179.86 76
2179.97 73
2180.07 69
2180.18 67
2180.29 67
2180.39 72
2180.50 80
2180.61 90
2180.72 99
2180.82 105
2180.93 105
2181.04 100
2181.14 89
2181.25 76
2181.36 62
2181.46 51
2181.57 45
2181.68 46
2181.79 54
2181.89 69
2182.00 89
2182.11 112
2182.21 134
2182.32 152
2182.43 166
2182.54 173
2182.64 174
2182.75 171
2182.86 166
2182.96 160
2183.07 154
2183.18 150
2183.28 146
2183.39 141
2183.50 136
2183.61 129
2183.71 121
2183.82 112
2183.93 103
2184.03 96
2184.14 89
2184.25 83
2184.36 76
2184.46 68
2184.57 58
2184.68 47
2184.78 35
2184.89 24
2185.00 18
2185.11 20
2185.21 31
2185.32 53
2185.43 83
2185.53 120
2185.64 159
2185.75 197
2185.86 230
2185.96 257
2186.07 276
2186.18 290
2186.28 299
2186.39 306
2186.50 312
2186.61 316
2186.71 321
2186.82 324
2186.93 325
2187.03 325
2187.14 322
2187.25 319
2187.36 314
2187.46 309
2187.57 302
2187.68 295
2187.78 286
2187.89 275
2188.00 262
2188.11 247
2188.21 232
2188.32 216
2188.43 202
2188.54 190
2188.64 182
2188.75 178
2188.86 180
2188.96 188
2189.07 202
2189.18 220
2189.29 242
2189.39 264
2189.50 286
2189.61 303
2189.71 313
2189.82 317
2189.93 315
2190.04 309
2190.14 301
2190.25 295
2190.36 293
2190.47 296
2190.57 302
2190.68 310
2190.79 317
2190.89 320
2191.00 319
2191.11 312
2191.22 303
2191.32 292
2191.43 282
2191.54 275
2191.65 270
2191.75 268
2191.86 267
2191.97 267
2192.07 266
2192.18 265
2192.29 263
2192.40 259
2192.50 256
2192.61 252
2192.72 249
2192.83 245
2192.93 241
2193.04 235
2193.15 226
2193.26 212
2193.36 194
2193.47 174
2193.58 154
2193.68 136
2193.79 123
2193.90 117
2194.01 117
2194.11 122
2194.22 130
2194.33 140
2194.44 150
2194.54 158
2194.65 163
2194.76 167
2194.87 168
2194.97 169
2195.08 167
2195.19 165
2195.29 162
2195.40 159
2195.51 155
2195.62 152
2195.72 150
2195.83 148
2195.94 146
2196.05 143
2196.15 140
2196.26 134
2196.37 126
2196.48 116
2196.58 105
2196.69 93
2196.80 85
2196.91 82
2197.01 85
2197.12 95
2197.23 111
2197.34 132
2197.44 154
2197.55 173
2197.66 185
2197.77 188
2197.87 182
2197.98 168
2198.09 147
2198.20 125
2198.30 104
2198.41 88
2198.52 79
2198.63 76
2198.73 79
2198.84 86
2198.95 95
2199.05 104
2199.16 113
2199.27 119
2199.38 124
2199.48 127
2199.59 129
2199.70 131
2199.81 133
2199.91 134
2200.02 135
2200.13 137
2200.24 139
2200.34 142
2200.45 146
2200.56 151
2200.67 157
2200.77 164
2200.88 170
2200.99 176
2201.10 179
2201.20 179
2201.31 175
2201.42 167
2201.53 156
2201.63 143
2201.74 130
2201.85 120
2201.96 113
2202.07 108
2202.17 107
2202.28 107
2202.39 106
2202.50 104
2202.60 101
2202.71 96
2202.82 90
2202.93 84
2203.03 78
2203.14 73
2203.25 69
2203.36 66
2203.46 64
2203.57 65
2203.68 68
2203.79 75
2203.89 86
2204.00 101
2204.11 117
2204.22 134
2204.32 150
2204.43 164
2204.54 176
2204.65 185
2204.75 190
2204.86 191
2204.97 189
2205.08 181
2205.19 168
2205.29 152
2205.40 134
2205.51 115
2205.62 98
2205.72 85
2205.83 75
2205.94 71
2206.05 71
2206.15 75
2206.26 80
2206.37 87
2206.48 94
2206.58 101
2206.69 106
2206.80 109
2206.91 112
2207.02 114
2207.12 117
2207.23 120
2207.34 124
2207.45 129
2207.55 134
2207.66 137
2207.77 137
2207.88 135
2207.98 130
2208.09 124
2208.20 117
2208.31 112
2208.41 110
2208.52 111
2208.63 115
2208.74 122
2208.85 129
2208.95 135
2209.06 140
2209.17 144
2209.28 146
2209.38 148
2209.49 149
2209.60 152
2209.71 156
2209.82 162
2209.92 169
2210.03 177
2210.14 186
2210.25 192
2210.35 196
2210.46 195
2210.57 190
2210.68 181
2210.78 168
2210.89 154
2211.00 138
2211.11 122
2211.22 107
2211.32 93
2211.43 79
2211.54 64
2211.65 50
2211.75 35
2211.86 21
2211.97 9
2212.08 0
2212.19 0
2212.29 0
2212.40 0
2212.51 8
2212.62 18
2212.73 28
2212.83 35
2212.94 38
2213.05 38
2213.16 34
2213.26 28
2213.37 21
2213.48 15
2213.59 10
2213.70 7
2213.80 4
2213.91 0
2214.02 0
2214.13 0
2214.23 0
2214.34 0
2214.45 0
2214.56 0
2214.67 0
2214.77 15
2214.88 32
2214.99 47
2215.10 56
2215.21 59
2215.31 56
2215.42 50
2215.53 43
2215.64 37
2215.74 35
2215.85 36
2215.96 40
2216.07 45
2216.18 52
2216.28 59
2216.39 65
2216.50 69
2216.61 72
2216.72 72
2216.82 72
2216.93 70
2217.04 69
2217.15 68
2217.26 69
2217.36 72
2217.47 77
2217.58 83
2217.69 90
2217.79 97
2217.90 103
2218.01 107
2218.12 107
2218.23 104
2218.33 96
2218.44 85
2218.55 72
2218.66 58
2218.77 45
2218.87 35
2218.98 29
2219.09 28
2219.20 29
2219.31 32
2219.41 35
2219.52 37
2219.63 39
2219.74 39
2219.85 39
2219.95 38
2220.06 36
2220.17 33
2220.28 30
2220.39 27
2220.49 25
2220.60 24
2220.71 25
2220.82 31
2220.93 41
2221.03 55
2221.14 73
2221.25 93
2221.36 113
2221.47 131
2221.57 144
2221.68 152
2221.79 155
2221.90 156
2222.01 155
2222.11 156
2222.22 159
2222.33 164
2222.44 170
2222.55 175
2222.65 176
2222.76 173
2222.87 167
2222.98 160
2223.09 155
2223.19 153
2223.30 155
2223.41 161
2223.52 169
2223.63 175
2223.73 178
2223.84 178
2223.95 174
2224.06 170
2224.17 166
2224.28 164
2224.38 162
2224.49 161
2224.60 159
2224.71 154
2224.82 147
2224.92 138
2225.03 129
2225.14 122
2225.25 118
2225.36 117
2225.46 118
2225.57 121
2225.68 124
2225.79 125
2225.90 121
2226.01 114
2226.11 105
2226.22 95
2226.33 86
2226.44 82
2226.55 83
2226.65 89
2226.76 98
2226.87 110
2226.98 121
2227.09 131
2227.19 140
2227.30 147
2227.41 153
2227.52 157
2227.63 159
2227.74 158
2227.84 155
2227.95 149
2228.06 142
2228.17 136
2228.28 132
2228.38 130
2228.49 130
2228.60 130
2228.71 131
2228.82 131
2228.93 129
2229.03 125
2229.14 119
2229.25 111
2229.36 104
2229.47 96
2229.57 89
2229.68 83
2229.79 80
2229.90 80
2230.01 82
2230.12 85
2230.22 87
2230.33 88
2230.44 87
2230.55 83
2230.66 78
2230.77 73
2230.87 70
2230.98 70
2231.09 74
2231.20 80
2231.31 87
2231.41 92
2231.52 94
2231.63 92
2231.74 84
2231.85 73
2231.96 60
2232.06 46
2232.17 33
2232.28 21
2232.39 11
2232.50 4
2232.61 0
2232.71 0
2232.82 0
2232.93 0
2233.04 0
2233.15 0
2233.26 1
2233.36 8
2233.47 17
2233.58 27
2233.69 35
2233.80 42
2233.91 46
2234.01 47
2234.12 46
2234.23 43
2234.34 40
2234.45 36
2234.56 30
2234.66 23
2234.77 15
2234.88 6
2234.99 0
2235.10 0
2235.21 0
2235.31 0
2235.42 0
2235.53 0
2235.64 0
2235.75 0
2235.86 2
2235.96 8
2236.07 14
2236.18 21
2236.29 28
2236.40 35
2236.51 42
2236.61 48
2236.72 53
2236.83 58
2236.94 63
2237.05 69
2237.16 76
2237.26 83
2237.37 91
2237.48 99
2237.59 104
2237.70 107
2237.81 106
2237.92 102
2238.02 97
2238.13 89
2238.24 82
2238.35 76
2238.46 71
2238.57 67
2238.67 63
2238.78 58
2238.89 51
2239.00 42
2239.11 31
2239.22 18
2239.32 6
2239.43 0
2239.54 0
2239.65 0
2239.76 0
2239.87 0
2239.98 0
2240.08 0
2240.19 0
2240.30 0
2240.41 10
2240.52 21
2240.63 32
2240.74 42
2240.84 49
2240.95 51
2241.06 49
2241.17 43
2241.28 35
2241.39 26
2241.49 19
2241.60 15
2241.71 15
2241.82 20
2241.93 29
2242.04 38
2242.15 47
2242.25 53
2242.36 57
2242.47 57
2242.58 55
2242.69 51
2242.80 48
2242.91 44
2243.01 41
2243.12 36
2243.23 30
2243.34 24
2243.45 18
2243.56 14
2243.67 13
2243.77 17
2243.88 26
2243.99 40
2244.10 58
2244.21 75
2244.32 90
2244.43 101
2244.53 105
2244.64 103
2244.75 94
2244.86 82
2244.97 67
2245.08 55
2245.19 44
2245.29 38
2245.40 34
2245.51 33
2245.62 34
2245.73 36
2245.84 37
2245.95 39
2246.05 43
2246.16 48
2246.27 57
2246.38 69
2246.49 84
2246.60 102
2246.71 121
2246.81 139
2246.92 155
2247.03 166
2247.14 171
2247.25 170
2247.36 164
2247.47 153
2247.57 139
2247.68 125
2247.79 111
2247.90 100
2248.01 91
2248.12 84
2248.23 79
2248.34 76
2248.44 73
2248.55 70
2248.66 67
2248.77 63
2248.88 58
2248.99 53
2249.10 47
2249.20 41
2249.31 36
2249.42 33
2249.53 34
2249.64 38
2249.75 47
2249.86 60
2249.97 75
2250.07 90
2250.18 103
2250.29 112
2250.40 116
2250.51 113
2250.62 104
2250.73 92
2250.84 79
2250.94 68
2251.05 61
2251.16 58
2251.27 60
2251.38 64
2251.49 69
2251.60 73
2251.71 75
2251.81 74
2251.92 70
2252.03 66
2252.14 61
2252.25 58
2252.36 58
2252.47 61
2252.58 67
2252.68 76
2252.79 87
2252.90 101
2253.01 115
2253.12 130
2253.23 144
2253.34 157
2253.45 167
2253.55 175
2253.66 179
2253.77 182
2253.88 183
2253.99 183
2254.10 185
2254.21 187
2254.32 191
2254.43 196
2254.53 201
2254.64 204
2254.75 206
2254.86 206
2254.97 204
2255.08 202
2255.19 199
2255.30 196
2255.40 193
2255.51 188
2255.62 183
2255.73 177
2255.84 170
2255.95 163
2256.06 156
2256.17 148
2256.28 141
2256.38 135
2256.49 130
2256.60 125
2256.71 121
2256.82 117
2256.93 113
2257.04 108
2257.15 102
2257.26 94
2257.36 84
2257.47 73
2257.58 61
2257.69 51
2257.80 43
2257.91 40
2258.02 42
2258.13 48
2258.24 58
2258.34 72
2258.45 88
2258.56 104
2258.67 118
2258.78 131
2258.89 141
2259.00 148
2259.11 153
2259.22 155
2259.32 157
2259.43 158
2259.54 160
2259.65 163
2259.76 166
2259.87 168
2259.98 170
2260.09 169
2260.20 166
2260.31 160
2260.41 153
2260.52 146
2260.63 141
2260.74 137
2260.85 137
2260.96 138
2261.07 141
2261.18 144
2261.29 145
2261.39 142
2261.50 136
2261.61 125
2261.72 112
2261.83 98
2261.94 85
2262.05 74
2262.16 64
2262.27 56
2262.38 46
2262.48 34
2262.59 19
2262.70 1
2262.81 0
2262.92 0
2263.03 0
2263.14 0
2263.25 0
2263.36 0
2263.47 0
2263.58 9
2263.68 29
2263.79 46
2263.90 56
2264.01 61
2264.12 59
2264.23 52
2264.34 40
2264.45 26
2264.56 10
2264.67 0
2264.77 0
2264.88 0
2264.99 0
2265.10 0
2265.21 0
2265.32 0
2265.43 9
2265.54 26
2265.65 41
2265.76 52
2265.87 60
2265.97 63
2266.08 63
2266.19 60
2266.30 56
2266.41 50
2266.52 44
2266.63 38
2266.74 33
2266.85 30
2266.96 31
2267.07 35
2267.17 44
2267.28 57
2267.39 72
2267.50 88
2267.61 104
2267.72 117
2267.83 129
2267.94 139
2268.05 147
2268.16 154
2268.27 162
2268.38 169
2268.48 177
2268.59 186
2268.70 194
2268.81 201
2268.92 207
2269.03 210
2269.14 211
2269.25 210
2269.36 207
2269.47 204
2269.58 200
2269.69 196
2269.79 192
2269.90 189
2270.01 185
2270.12 180
2270.23 175
2270.34 169
2270.45 163
2270.56 156
2270.67 149
2270.78 142
2270.89 137
2271.00 135
2271.11 136
2271.21 141
2271.32 151
2271.43 166
2271.54 184
2271.65 205
2271.76 225
2271.87 244
2271.98 259
2272.09 268
2272.20 272
2272.31 269
2272.42 260
2272.53 248
2272.63 233
2272.74 217
2272.85 203
2272.96 191
2273.07 183
2273.18 177
2273.29 172
2273.40 166
2273.51 160
2273.62 152
2273.73 142
2273.84 132
2273.95 123
2274.06 117
2274.16 115
2274.27 118
2274.38 124
2274.49 133
2274.60 144
2274.71 154
2274.82 163
2274.93 167
2275.04 166
2275.15 162
2275.26 154
2275.37 143
2275.48 132
2275.59 123
2275.69 116
2275.80 113
2275.91 114
2276.02 120
2276.13 129
2276.24 140
2276.35 153
2276.46 165
2276.57 175
2276.68 181
2276.79 183
2276.90 180
2277.01 173
2277.12 161
2277.23 146
2277.33 130
2277.44 113
2277.55 97
2277.66 84
2277.77 75
2277.88 71
2277.99 72
2278.10 76
2278.21 81
2278.32 85
2278.43 85
2278.54 80
2278.65 69
2278.76 54
2278.87 35
2278.98 17
2279.09 1
2279.19 0
2279.30 0
2279.41 0
2279.52 0
2279.63 0
2279.74 4
2279.85 9
2279.96 10
2280.07 9
2280.18 5
2280.29 2
2280.40 1
2280.51 4
2280.62 10
2280.73 20
2280.84 31
2280.95 41
2281.06 49
2281.16 54
2281.27 58
2281.38 61
2281.49 63
2281.60 65
2281.71 67
2281.82 68
2281.93 67
2282.04 64
2282.15 59
2282.26 53
2282.37 48
2282.48 42
2282.59 39
2282.70 37
2282.81 36
2282.92 35
2283.03 34
2283.14 31
2283.24 28
2283.35 24
2283.46 19
2283.57 16
2283.68 14
2283.79 14
2283.90 16
2284.01 20
2284.12 25
2284.23 31
2284.34 37
2284.45 45
2284.56 54
2284.67 64
2284.78 76
2284.89 88
2285.00 99
2285.11 108
2285.22 114
2285.33 117
2285.44 116
2285.55 114
2285.65 110
2285.76 106
2285.87 102
2285.98 99
2286.09 98
2286.20 97
2286.31 99
2286.42 102
2286.53 108
2286.64 115
2286.75 124
2286.86 132
2286.97 140
2287.08 145
2287.19 146
2287.30 143
2287.41 136
2287.52 126
2287.63 113
2287.74 100
2287.85 89
2287.96 82
2288.07 82
2288.18 87
2288.29 98
2288.39 113
2288.50 129
2288.61 145
2288.72 158
2288.83 168
2288.94 175
2289.05 179
2289.16 181
2289.27 182
2289.38 182
2289.49 181
2289.60 181
2289.71 182
2289.82 185
2289.93 190
2290.04 199
2290.15 211
2290.26 225
2290.37 238
2290.48 249
2290.59 254
2290.70 253
2290.81 246
2290.92 233
2291.03 218
2291.14 204
2291.25 191
2291.36 182
2291.47 177
2291.58 175
2291.69 174
2291.79 175
2291.90 175
2292.01 174
2292.12 173
2292.23 171
2292.34 169
2292.45 167
2292.56 165
2292.67 162
2292.78 160
2292.89 156
2293.00 151
2293.11 146
2293.22 140
2293.33 133
2293.44 125
2293.55 117
2293.66 109
2293.77 101
2293.88 92
2293.99 84
2294.10 76
2294.21 68
2294.32 62
2294.43 57
2294.54 54
2294.65 52
2294.76 51
2294.87 51
2294.98 50
2295.09 49
2295.20 48
2295.31 48
2295.42 47
2295.53 46
2295.64 44
2295.75 42
2295.86 38
2295.97 35
2296.08 31
2296.19 28
2296.30 26
2296.41 27
2296.52 30
2296.62 35
2296.73 40
2296.84 46
2296.95 52
2297.06 59
2297.17 66
2297.28 74
2297.39 82
2297.50 91
2297.61 98
2297.72 102
2297.83 101
2297.94 96
2298.05 87
2298.16 75
2298.27 63
2298.38 52
2298.49 44
2298.60 40
2298.71 40
2298.82 45
2298.93 52
2299.04 61
2299.15 70
2299.26 77
2299.37 80
2299.48 76
2299.59 66
2299.70 49
2299.81 27
2299.92 2
2300.03 0
2300.14 0
2300.25 0
2300.36 0
2300.47 0
2300.58 0
2300.69 0
2300.80 12
2300.91 28
2301.02 39
2301.13 43
2301.24 41
2301.35 33
2301.46 22
2301.57 9
2301.68 0
2301.79 0
2301.90 0
2302.01 0
2302.12 0
2302.23 1
2302.34 5
2302.45 7
2302.56 6
2302.67 5
2302.78 4
2302.89 5
2303.00 7
2303.11 11
2303.22 14
2303.33 16
2303.44 15
2303.55 11
2303.66 7
2303.77 2
2303.88 0
2303.99 0
2304.10 0
2304.21 0
2304.32 0
2304.43 1
2304.54 1
2304.65 1
2304.76 0
2304.87 0
2304.98 0
2305.09 0
2305.20 1
2305.31 7
2305.42 17
2305.53 31
2305.64 47
2305.75 62
2305.86 76
2305.97 85
2306.08 90
2306.19 90
2306.30 88
2306.41 86
2306.52 87
2306.63 91
2306.74 100
2306.85 112
2306.96 127
2307.07 141
2307.18 154
2307.29 164
2307.40 169
2307.51 170
2307.62 167
2307.73 161
2307.84 154
2307.95 147
2308.06 143
2308.17 141
2308.28 142
2308.39 144
2308.50 147
2308.61 149
2308.72 150
2308.83 149
2308.94 148
2309.05 148
2309.16 148
2309.27 150
2309.38 153
2309.49 156
2309.60 157
2309.71 154
2309.82 148
2309.93 138
2310.04 126
2310.15 114
2310.26 104
2310.37 95
2310.48 88
2310.59 83
2310.70 78
2310.82 73
2310.93 66
2311.04 59
2311.15 55
2311.26 54
2311.37 59
2311.48 69
2311.59 84
2311.70 101
2311.81 118
2311.92 131
2312.03 140
2312.14 145
2312.25 146
2312.36 145
2312.47 143
2312.58 141
2312.69 140
2312.80 138
2312.91 136
2313.02 132
2313.13 127
2313.24 121
2313.35 114
2313.46 105
2313.57 95
2313.68 82
2313.79 68
2313.90 52
2314.01 36
2314.12 22
2314.23 11
2314.34 4
2314.45 1
2314.56 2
2314.67 7
2314.78 15
2314.89 26
2315.00 39
2315.11 54
2315.22 70
2315.33 87
2315.44 104
2315.55 120
2315.67 135
2315.78 148
2315.89 159
2316.00 168
2316.11 174
2316.22 177
2316.33 178
2316.44 176
2316.55 175
2316.66 175
2316.77 178
2316.88 186
2316.99 198
2317.10 213
2317.21 231
2317.32 249
2317.43 267
2317.54 281
2317.65 292
2317.76 299
2317.87 304
2317.98 305
2318.09 304
2318.20 302
2318.31 299
2318.42 296
2318.53 291
2318.64 284
2318.75 272
2318.86 257
2318.98 238
2319.09 217
2319.20 197
2319.31 180
2319.42 167
2319.53 160
2319.64 159
2319.75 162
2319.86 167
2319.97 174
2320.08 181
2320.19 188
2320.30 197
2320.41 206
2320.52 215
2320.63 225
2320.74 234
2320.85 241
2320.96 247
2321.07 250
2321.18 251
2321.29 252
2321.40 253
2321.51 252
2321.62 250
2321.74 245
2321.85 237
2321.96 226
2322.07 212
2322.18 196
2322.29 179
2322.40 163
2322.51 149
2322.62 139
2322.73 133
2322.84 133
2322.95 137
2323.06 147
2323.17 162
2323.28 179
2323.39 197
2323.50 214
2323.61 227
2323.72 234
2323.83 235
2323.94 229
2324.05 217
2324.17 201
2324.28 183
2324.39 165
2324.50 148
2324.61 132
2324.72 120
2324.83 110
2324.94 102
2325.05 98
2325.16 94
2325.27 92
2325.38 91
2325.49 89
2325.60 87
2325.71 83
2325.82 79
2325.93 76
2326.04 74
2326.15 74
2326.26 74
2326.38 73
2326.49 70
2326.60 64
2326.71 52
2326.82 38
2326.93 22
2327.04 8
2327.15 0
2327.26 0
2327.37 0
2327.48 0
2327.59 1
2327.70 5
2327.81 6
2327.92 5
2328.03 2
2328.14 0
2328.26 0
2328.37 0
2328.48 0
2328.59 2
2328.70 8
2328.81 17
2328.92 29
2329.03 42
2329.14 58
2329.25 75
2329.36 94
2329.47 112
2329.58 128
2329.69 141
2329.80 150
2329.91 153
2330.02 152
2330.14 147
2330.25 143
2330.36 141
2330.47 143
2330.58 151
2330.69 164
2330.80 180
2330.91 195
2331.02 206
2331.13 212
2331.24 212
2331.35 207
2331.46 198
2331.57 189
2331.68 181
2331.80 174
2331.91 168
2332.02 161
2332.13 153
2332.24 143
2332.35 131
2332.46 118
2332.57 106
2332.68 96
2332.79 90
2332.90 89
2333.01 91
2333.12 96
2333.23 103
2333.34 111
2333.46 119
2333.57 125
2333.68 131
2333.79 135
2333.90 140
2334.01 144
2334.12 149
2334.23 154
2334.34 160
2334.45 166
2334.56 172
2334.67 177
2334.78 182
2334.90 184
2335.01 185
2335.12 186
2335.23 186
2335.34 187
2335.45 190
2335.56 195
2335.67 203
2335.78 214
2335.89 225
2336.00 236
2336.11 245
2336.22 250
2336.33 251
2336.45 247
2336.56 240
2336.67 229
2336.78 217
2336.89 203
2337.00 187
2337.11 171
2337.22 154
2337.33 137
2337.44 120
2337.55 105
2337.66 93
2337.78 84
2337.89 79
2338.00 77
2338.11 78
2338.22 81
2338.33 85
2338.44 89
2338.55 94
2338.66 98
2338.77 103
2338.88 106
2338.99 109
2339.11 112
2339.22 116
2339.33 122
2339.44 129
2339.55 136
2339.66 144
2339.77 150
2339.88 153
2339.99 152
2340.10 148
2340.21 141
2340.32 133
2340.44 126
2340.55 121
2340.66 117
2340.77 116
2340.88 116
2340.99 117
2341.10 119
2341.21 122
2341.32 127
2341.43 133
2341.54 140
2341.66 149
2341.77 157
2341.88 164
2341.99 168
2342.10 168
2342.21 165
2342.32 158
2342.43 147
2342.54 136
2342.65 124
2342.76 113
2342.88 103
2342.99 96
2343.10 92
2343.21 92
2343.32 93
2343.43 98
2343.54 103
2343.65 111
2343.76 119
2343.87 128
2343.98 136
2344.10 143
2344.21 150
2344.32 157
2344.43 164
2344.54 172
2344.65 180
2344.76 188
2344.87 194
2344.98 199
2345.09 199
2345.21 196
2345.32 189
2345.43 179
2345.54 168
2345.65 156
2345.76 145
2345.87 135
2345.98 127
2346.09 121
2346.20 115
2346.32 109
2346.43 101
2346.54 91
2346.65 80
2346.76 68
2346.87 56
2346.98 45
2347.09 36
2347.20 29
2347.31 22
2347.43 14
2347.54 6
2347.65 0
2347.76 0
2347.87 0
2347.98 0
2348.09 0
2348.20 0
2348.31 0
2348.43 0
2348.54 12
2348.65 28
2348.76 43
2348.87 56
2348.98 67
2349.09 77
2349.20 87
2349.31 97
2349.43 108
2349.54 121
2349.65 136
2349.76 149
2349.87 159
2349.98 164
2350.09 163
2350.20 156
2350.31 143
2350.43 128
2350.54 112
2350.65 98
2350.76 86
2350.87 76
2350.98 69
2351.09 63
2351.20 59
2351.31 57
2351.43 58
2351.54 62
2351.65 69
2351.76 76
2351.87 83
2351.98 88
2352.09 90
2352.20 88
2352.31 83
2352.43 78
2352.54 75
2352.65 74
2352.76 77
2352.87 84
2352.98 94
2353.09 106
2353.20 118
2353.31 130
2353.43 140
2353.54 147
2353.65 151
2353.76 152
2353.87 149
2353.98 146
2354.09 142
2354.20 138
2354.32 136
2354.43 134
2354.54 133
2354.65 132
2354.76 128
2354.87 123
2354.98 117
2355.09 111
2355.21 107
2355.32 104
2355.43 105
2355.54 107
2355.65 113
2355.76 120
2355.87 129
2355.98 139
2356.10 151
2356.21 165
2356.32 183
2356.43 203
2356.54 225
2356.65 248
2356.76 270
2356.87 291
2356.99 307
2357.10 317
2357.21 321
2357.32 317
2357.43 306
2357.54 290
2357.65 268
2357.76 244
2357.88 220
2357.99 197
2358.10 176
2358.21 158
2358.32 143
2358.43 133
2358.54 126
2358.65 124
2358.77 128
2358.88 135
2358.99 145
2359.10 156
2359.21 165
2359.32 170
2359.43 170
2359.55 166
2359.66 158
2359.77 152
2359.88 148
2359.99 149
2360.10 156
2360.21 168
2360.32 183
2360.44 199
2360.55 215
2360.66 227
2360.77 235
2360.88 238
2360.99 238
2361.10 237
2361.22 235
2361.33 234
2361.44 236
2361.55 240
2361.66 246
2361.77 252
2361.88 255
2362.00 255
2362.11 252
2362.22 245
2362.33 238
2362.44 232
2362.55 229
2362.66 231
2362.77 238
2362.89 248
2363.00 261
2363.11 275
2363.22 286
2363.33 294
2363.44 299
2363.55 299
2363.67 296
2363.78 290
2363.89 282
2364.00 272
2364.11 261
2364.22 249
2364.33 235
2364.45 220
2364.56 204
2364.67 188
2364.78 173
2364.89 160
2365.00 150
2365.11 143
2365.23 139
2365.34 138
2365.45 139
2365.56 141
2365.67 146
2365.78 151
2365.90 158
2366.01 166
2366.12 174
2366.23 181
2366.34 188
2366.45 192
2366.56 194
2366.68 193
2366.79 192
2366.90 189
2367.01 187
2367.12 185
2367.23 181
2367.34 177
2367.46 169
2367.57 159
2367.68 145
2367.79 129
2367.90 115
2368.01 104
2368.13 98
2368.24 97
2368.35 102
2368.46 110
2368.57 121
2368.68 133
2368.79 144
2368.91 155
2369.02 164
2369.13 173
2369.24 180
2369.35 185
2369.46 186
2369.58 183
2369.69 177
2369.80 167
2369.91 155
2370.02 141
2370.13 129
2370.24 120
2370.36 115
2370.47 114
2370.58 118
2370.69 124
2370.80 131
2370.91 137
2371.03 142
2371.14 145
2371.25 146
2371.36 145
2371.47 145
2371.58 145
2371.70 146
2371.81 150
2371.92 157
2372.03 166
2372.14 178
2372.25 193
2372.37 207
2372.48 221
2372.59 231
2372.70 236
2372.81 237
2372.92 232
2373.04 224
2373.15 214
2373.26 203
2373.37 194
2373.48 188
2373.59 186
2373.71 188
2373.82 194
2373.93 205
2374.04 219
2374.15 234
2374.26 249
2374.38 262
2374.49 271
2374.60 274
2374.71 271
2374.82 260
2374.93 245
2375.05 225
2375.16 203
2375.27 182
2375.38 163
2375.49 148
2375.60 138
2375.72 134
2375.83 135
2375.94 140
2376.05 148
2376.16 157
2376.27 167
2376.39 175
2376.50 181
2376.61 184
2376.72 183
2376.83 177
2376.94 169
2377.06 158
2377.17 148
2377.28 141
2377.39 139
2377.50 143
2377.61 152
2377.73 164
2377.84 178
2377.95 189
2378.06 196
2378.17 197
2378.29 194
2378.40 188
2378.51 181
2378.62 174
2378.73 169
2378.84 165
2378.96 161
2379.07 157
2379.18 150
2379.29 140
2379.40 128
2379.52 113
2379.63 98
2379.74 85
2379.85 73
2379.96 64
2380.07 60
2380.19 59
2380.30 60
2380.41 62
2380.52 64
2380.63 62
2380.75 56
2380.86 46
2380.97 33
2381.08 18
2381.19 4
2381.30 0
2381.42 0
2381.53 0
2381.64 0
2381.75 0
2381.86 0
2381.98 0
2382.09 2
2382.20 4
2382.31 6
2382.42 9
2382.53 13
2382.65 19
2382.76 28
2382.87 39
2382.98 51
2383.09 64
2383.21 76
2383.32 88
2383.43 97
2383.54 105
2383.65 110
2383.77 111
2383.88 108
2383.99 102
2384.10 91
2384.21 79
2384.32 66
2384.44 56
2384.55 49
2384.66 49
2384.77 53
2384.88 62
2385.00 72
2385.11 80
2385.22 84
2385.33 82
2385.44 74
2385.56 63
2385.67 51
2385.78 43
2385.89 41
2386.00 45
2386.12 54
2386.23 67
2386.34 80
2386.45 91
2386.56 100
2386.68 107
2386.79 111
2386.90 114
2387.01 117
2387.12 118
2387.24 119
2387.35 117
2387.46 113
2387.57 108
2387.68 102
2387.80 96
2387.91 94
2388.02 96
2388.13 104
2388.24 115
2388.36 130
2388.47 146
2388.58 161
2388.69 171
2388.80 176
2388.92 175
2389.03 170
2389.14 163
2389.25 157
2389.36 153
2389.48 153
2389.59 157
2389.70 162
2389.81 168
2389.92 172
2390.04 172
2390.15 168
2390.26 160
2390.37 150
2390.48 140
2390.60 131
2390.71 125
2390.82 121
2390.93 119
2391.04 118
2391.16 118
2391.27 116
2391.38 114
2391.49 112
2391.60 111
2391.72 109
2391.83 109
2391.94 107
2392.05 105
2392.17 101
2392.28 97
2392.39 92
2392.50 87
2392.61 82
2392.73 78
2392.84 75
2392.95 72
2393.06 68
2393.17 63
2393.29 58
2393.40 52
2393.51 48
2393.62 44
2393.73 43
2393.85 44
2393.96 47
2394.07 50
2394.18 54
2394.30 57
2394.41 59
2394.52 58
2394.63 57
2394.74 55
2394.86 54
2394.97 56
2395.08 63
2395.19 73
2395.30 87
2395.42 102
2395.53 116
2395.64 126
2395.75 129
2395.87 124
2395.98 112
2396.09 94
2396.20 74
2396.31 54
2396.43 40
2396.54 34
2396.65 38
2396.76 49
2396.88 67
2396.99 88
2397.10 111
2397.21 133
2397.32 151
2397.44 165
2397.55 175
2397.66 180
2397.77 181
2397.89 180
2398.00 176
2398.11 172
2398.22 168
2398.33 165
2398.45 161
2398.56 158
2398.67 153
2398.78 149
2398.90 145
2399.01 142
2399.12 141
2399.23 143
2399.34 148
2399.46 156
2399.57 166
2399.68 175
2399.79 183
2399.91 188
2400.02 192
2400.13 193
2400.24 193
2400.36 192
2400.47 191
2400.58 187
2400.69 182
2400.80 174
2400.92 164
2401.03 153
2401.14 142
2401.25 132
2401.37 123
2401.48 116
2401.59 108
2401.70 101
2401.82 93
2401.93 86
2402.04 79
2402.15 74
2402.26 70
2402.38 68
2402.49 67
2402.60 66
2402.71 65
2402.83 66
2402.94 70
2403.05 78
2403.16 90
2403.28 106
2403.39 125
2403.50 145
2403.61 164
2403.72 181
2403.84 194
2403.95 205
2404.06 212
2404.17 217
2404.29 220
2404.40 220
2404.51 217
2404.62 211
2404.74 202
2404.85 190
2404.96 176
2405.07 160
2405.19 143
2405.30 125
2405.41 105
2405.52 85
2405.64 66
2405.75 49
2405.86 34
2405.97 24
2406.09 18
2406.20 16
2406.31 18
2406.42 24
2406.53 33
2406.65 44
2406.76 58
2406.87 73
2406.98 88
2407.10 103
2407.21 116
2407.32 125
2407.43 130
2407.55 129
2407.66 123
2407.77 112
2407.88 99
2408.00 84
2408.11 71
2408.22 62
2408.33 59
2408.45 62
2408.56 71
2408.67 84
2408.78 101
2408.90 117
2409.01 131
2409.12 139
2409.23 142
2409.35 139
2409.46 130
2409.57 119
2409.68 106
2409.80 96
2409.91 90
2410.02 89
2410.13 93
2410.25 101
2410.36 111
2410.47 122
2410.58 131
2410.70 137
2410.81 137
2410.92 133
2411.03 127
2411.15 120
2411.26 115
2411.37 112
2411.48 111
2411.60 113
2411.71 117
2411.82 120
2411.93 123
2412.05 125
2412.16 128
2412.27 133
2412.39 140
2412.50 149
2412.61 159
2412.72 171
2412.84 181
2412.95 187
2413.06 190
2413.17 187
2413.29 179
2413.40 166
2413.51 151
2413.62 134
2413.74 118
2413.85 104
2413.96 94
2414.07 87
2414.19 84
2414.30 84
2414.41 86
2414.52 87
2414.64 87
2414.75 84
2414.86 78
2414.97 69
2415.09 58
2415.20 45
2415.31 33
2415.43 22
2415.54 13
2415.65 7
2415.76 4
2415.88 3
2415.99 2
2416.10 1
2416.21 0
2416.33 0
2416.44 0
2416.55 0
2416.66 0
2416.78 0
2416.89 0
2417.00 0
2417.12 0
2417.23 2
2417.34 3
2417.45 4
2417.57 5
2417.68 6
2417.79 10
2417.90 15
2418.02 23
2418.13 31
2418.24 39
2418.35 45
2418.47 49
2418.58 49
2418.69 46
2418.81 41
2418.92 35
2419.03 30
2419.14 25
2419.26 24
2419.37 26
2419.48 32
2419.59 43
2419.71 58
2419.82 75
2419.93 94
2420.05 114
2420.16 132
2420.27 148
2420.38 160
2420.50 167
2420.61 170
2420.72 169
2420.84 165
2420.95 159
2421.06 152
2421.17 145
2421.29 139
2421.40 133
2421.51 126
2421.62 119
2421.74 111
2421.85 101
2421.96 92
2422.08 83
2422.19 76
2422.30 73
2422.41 71
2422.53 72
2422.64 73
2422.75 73
2422.87 73
2422.98 73
2423.09 73
2423.20 77
2423.32 83
2423.43 93
2423.54 104
2423.66 113
2423.77 119
2423.88 119
2423.99 113
2424.11 100
2424.22 82
2424.33 63
2424.44 44
2424.56 29
2424.67 18
2424.78 12
2424.90 13
2425.01 18
2425.12 28
2425.23 41
2425.35 56
2425.46 70
2425.57 83
2425.69 93
2425.80 98
2425.91 99
2426.03 95
2426.14 89
2426.25 81
2426.36 72
2426.48 66
2426.59 64
2426.70 66
2426.82 72
2426.93 83
2427.04 97
2427.15 113
2427.27 129
2427.38 143
2427.49 154
2427.61 161
2427.72 164
2427.83 164
2427.94 160
2428.06 152
2428.17 141
2428.28 126
2428.40 108
2428.51 87
2428.62 65
2428.74 43
2428.85 23
2428.96 7
2429.07 0
2429.19 0
2429.30 0
2429.41 0
2429.53 0
2429.64 0
2429.75 0
2429.86 0
2429.98 0
2430.09 18
2430.20 39
2430.32 61
2430.43 79
2430.54 94
2430.66 104
2430.77 110
2430.88 111
2430.99 109
2431.11 105
2431.22 99
2431.33 90
2431.45 81
2431.56 70
2431.67 59
2431.79 49
2431.90 41
2432.01 38
2432.12 40
2432.24 48
2432.35 61
2432.46 78
2432.58 95
2432.69 110
2432.80 122
2432.92 129
2433.03 132
2433.14 132
2433.26 129
2433.37 124
2433.48 118
2433.59 112
2433.71 104
2433.82 97
2433.93 91
2434.05 87
2434.16 87
2434.27 89
2434.39 94
2434.50 100
2434.61 105
2434.73 109
2434.84 110
2434.95 111
2435.06 112
2435.18 113
2435.29 116
2435.40 121
2435.52 127
2435.63 133
2435.74 139
2435.86 144
2435.97 146
2436.08 145
2436.20 140
2436.31 129
2436.42 114
2436.54 96
2436.65 78
2436.76 62
2436.87 52
2436.99 49
2437.10 52
2437.21 60
2437.33 71
2437.44 84
2437.55 96
2437.67 108
2437.78 120
2437.89 134
2438.01 148
2438.12 162
2438.23 175
2438.35 185
2438.46 189
2438.57 187
2438.68 177
2438.80 161
2438.91 141
2439.02 118
2439.14 95
2439.25 76
2439.36 62
2439.48 55
2439.59 55
2439.70 62
2439.82 75
2439.93 94
2440.04 115
2440.16 138
2440.27 159
2440.38 177
2440.50 191
2440.61 198
2440.72 200
2440.84 198
2440.95 193
2441.06 186
2441.18 178
2441.29 172
2441.40 168
2441.52 166
2441.63 166
2441.74 167
2441.86 170
2441.97 176
2442.08 184
2442.19 193
2442.31 200
2442.42 206
2442.53 209
2442.65 208
2442.76 203
2442.87 196
2442.99 191
2443.10 187
2443.21 188
2443.33 193
2443.44 202
2443.55 214
2443.67 226
2443.78 235
2443.89 241
2444.01 241
2444.12 237
2444.23 227
2444.35 215
2444.46 202
2444.57 190
2444.69 180
2444.80 172
2444.91 166
2445.03 161
2445.14 155
2445.25 148
2445.37 142
2445.48 136
2445.59 131
2445.71 126
2445.82 123
2445.93 120
2446.05 116
2446.16 112
2446.27 109
2446.39 108
2446.50 111
2446.61 118
2446.73 129
2446.84 142
2446.95 154
2447.07 161
2447.18 162
2447.29 156
2447.41 146
2447.52 134
2447.63 124
2447.75 119
2447.86 122
2447.97 130
2448.09 144
2448.20 159
2448.31 173
2448.43 184
2448.54 191
2448.66 193
2448.77 191
2448.88 186
2449.00 179
2449.11 172
2449.22 166
2449.34 162
2449.45 160
2449.56 161
2449.68 163
2449.79 168
2449.90 174
2450.02 181
2450.13 189
2450.24 196
2450.36 202
2450.47 206
2450.58 208
2450.70 208
2450.81 206
2450.92 203
2451.04 200
2451.15 199
2451.26 200
2451.38 205
2451.49 213
2451.60 223
2451.72 236
2451.83 251
2451.95 268
2452.06 288
2452.17 311
2452.29 335
2452.40 359
2452.51 381
2452.63 399
2452.74 408
2452.85 410
2452.97 404
2453.08 391
2453.19 373
2453.31 353
2453.42 330
2453.53 308
2453.65 287
2453.76 266
2453.87 246
2453.99 228
2454.10 212
2454.22 198
2454.33 186
2454.44 176
2454.56 167
2454.67 158
2454.78 149
2454.90 137
2455.01 124
2455.12 110
2455.24 96
2455.35 85
2455.46 78
2455.58 74
2455.69 73
2455.81 74
2455.92 74
2456.03 72
2456.15 67
2456.26 59
2456.37 50
2456.49 40
2456.60 32
2456.71 28
2456.83 28
2456.94 33
2457.05 42
2457.17 54
2457.28 68
2457.40 83
2457.51 98
2457.62 112
2457.74 123
2457.85 130
2457.96 133
2458.08 133
2458.19 131
2458.30 128
2458.42 126
2458.53 125
2458.65 127
2458.76 131
2458.87 136
2458.99 141
2459.10 146
2459.21 148
2459.33 149
2459.44 147
2459.55 144
2459.67 140
2459.78 136
2459.90 132
2460.01 127
2460.12 123
2460.24 117
2460.35 112
2460.46 105
2460.58 98
2460.69 90
2460.81 80
2460.92 68
2461.03 56
2461.15 44
2461.26 33
2461.37 27
2461.49 26
2461.60 31
2461.72 41
2461.83 54
2461.94 67
2462.06 76
2462.17 81
2462.28 80
2462.40 74
2462.51 65
2462.62 55
2462.74 48
2462.85 45
2462.97 46
2463.08 53
2463.19 65
2463.31 81
2463.42 101
2463.53 122
2463.65 141
2463.76 157
2463.88 168
2463.99 173
2464.10 173
2464.22 168
2464.33 162
2464.44 156
2464.56 152
2464.67 151
2464.79 154
2464.90 159
2465.01 164
2465.13 168
2465.24 170
2465.36 168
2465.47 164
2465.58 159
2465.70 153
2465.81 148
2465.92 145
2466.04 142
2466.15 139
2466.27 137
2466.38 134
2466.49 131
2466.61 127
2466.72 122
2466.83 119
2466.95 116
2467.06 115
2467.18 114
2467.29 115
2467.40 116
2467.52 118
2467.63 119
2467.75 121
2467.86 122
2467.97 122
2468.09 123
2468.20 123
2468.31 122
2468.43 120
2468.54 115
2468.66 110
2468.77 103
2468.88 97
2469.00 91
2469.11 84
2469.23 78
2469.34 71
2469.45 60
2469.57 47
2469.68 30
2469.80 14
2469.91 0
2470.02 0
2470.14 0
2470.25 0
2470.37 0
2470.48 14
2470.59 29
2470.71 43
2470.82 52
2470.93 57
2471.05 57
2471.16 55
2471.28 54
2471.39 54
2471.50 57
2471.62 62
2471.73 68
2471.85 73
2471.96 75
2472.07 76
2472.19 75
2472.30 72
2472.42 69
2472.53 66
2472.64 65
2472.76 67
2472.87 70
2472.99 75
2473.10 80
2473.21 84
2473.33 87
2473.44 87
2473.56 84
2473.67 79
2473.78 74
2473.90 69
2474.01 66
2474.13 64
2474.24 61
2474.35 57
2474.47 51
2474.58 43
2474.70 34
2474.81 27
2474.92 21
2475.04 19
2475.15 19
2475.27 22
2475.38 24
2475.49 24
2475.61 22
2475.72 15
2475.84 6
2475.95 0
2476.06 0
2476.18 0
2476.29 0
2476.41 0
2476.52 0
2476.63 0
2476.75 3
2476.86 19
2476.98 37
2477.09 54
2477.20 69
2477.32 82
2477.43 92
2477.55 98
2477.66 99
2477.78 97
2477.89 93
2478.00 88
2478.12 83
2478.23 81
2478.35 83
2478.46 88
2478.57 97
2478.69 105
2478.80 111
2478.92 114
2479.03 111
2479.14 105
2479.26 95
2479.37 85
2479.49 77
2479.60 73
2479.71 73
2479.83 75
2479.94 78
2480.06 81
2480.17 82
2480.29 81
2480.40 78
2480.51 76
2480.63 74
2480.74 75
2480.86 78
2480.97 81
2481.08 85
2481.20 87
2481.31 87
2481.43 83
2481.54 75
2481.66 65
2481.77 53
2481.88 41
2482.00 33
2482.11 29
2482.23 32
2482.34 39
2482.45 51
2482.57 65
2482.68 79
2482.80 90
2482.91 97
2483.03 99
2483.14 97
2483.25 93
2483.37 87
2483.48 82
2483.60 79
2483.71 79
2483.83 84
2483.94 93
2484.05 103
2484.17 113
2484.28 120
2484.40 123
2484.51 120
2484.62 112
2484.74 100
2484.85 88
2484.97 76
2485.08 66
2485.20 61
2485.31 61
2485.42 66
2485.54 77
2485.65 94
2485.77 115
2485.88 139
2486.00 163
2486.11 184
2486.22 200
2486.34 207
2486.45 206
2486.57 196
2486.68 179
2486.80 157
2486.91 133
2487.02 108
2487.14 85
2487.25 66
2487.37 52
2487.48 43
2487.60 41
2487.71 46
2487.82 56
2487.94 70
2488.05 85
2488.17 98
2488.28 108
2488.40 114
2488.51 117
2488.63 118
2488.74 120
2488.85 125
2488.97 134
2489.08 145
2489.20 157
2489.31 167
2489.43 173
2489.54 174
2489.65 170
2489.77 162
2489.88 152
2490.00 141
2490.11 129
2490.23 116
2490.34 100
2490.45 83
2490.57 63
2490.68 43
2490.80 24
2490.91 7
2491.03 0
2491.14 0
2491.26 0
2491.37 0
2491.48 0
2491.60 0
2491.71 0
2491.83 0
2491.94 0
2492.06 5
2492.17 22
2492.29 42
2492.40 65
2492.51 88
2492.63 109
2492.74 125
2492.86 138
2492.97 146
2493.09 151
2493.20 152
2493.32 151
2493.43 149
2493.54 146
2493.66 140
2493.77 131
2493.89 119
2494.00 105
2494.12 90
2494.23 75
2494.35 64
2494.46 59
2494.57 60
2494.69 68
2494.80 81
2494.92 97
2495.03 113
2495.15 126
2495.26 136
2495.38 141
2495.49 141
2495.60 137
2495.72 130
2495.83 122
2495.95 114
2496.06 108
2496.18 104
2496.29 103
2496.41 106
2496.52 111
2496.64 118
2496.75 127
2496.86 134
2496.98 141
2497.09 144
2497.21 144
2497.32 142
2497.44 139
2497.55 135
2497.67 132
2497.78 131
2497.89 132
2498.01 135
2498.12 139
2498.24 143
2498.35 146
2498.47 149
2498.58 150
2498.70 150
2498.81 151
2498.93 152
2499.04 154
2499.16 155
2499.27 156
2499.38 154
2499.50 149
2499.61 142
2499.73 132
2499.84 120
2499.96 109
2500.07 98
2500.19 89
2500.30 82
2500.42 79
2500.53 79
2500.64 83
2500.76 90
2500.87 100
2500.99 112
2501.10 124
2501.22 135
2501.33 144
2501.45 151
2501.56 156
2501.68 159
2501.79 160
2501.91 161
2502.02 161
2502.13 161
2502.25 160
2502.36 159
2502.48 157
2502.59 154
2502.71 149
2502.82 144
2502.94 136
2503.05 128
2503.17 119
2503.28 110
2503.40 102
2503.51 97
2503.63 94
2503.74 93
2503.85 93
2503.97 92
2504.08 88
2504.20 81
2504.31 69
2504.43 55
2504.54 38
2504.66 22
2504.77 8
2504.89 0
2505.00 0
2505.12 0
2505.23 0
2505.35 0
2505.46 0
2505.58 0
2505.69 0
2505.81 0
2505.92 0
2506.03 6
2506.15 15
2506.26 28
2506.38 44
2506.49 64
2506.61 85
2506.72 106
2506.84 123
2506.95 136
2507.07 142
2507.18 143
2507.30 139
2507.41 132
2507.53 122
2507.64 113
2507.76 106
2507.87 102
2507.99 102
2508.10 106
2508.21 112
2508.33 120
2508.44 128
2508.56 135
2508.67 139
2508.79 138
2508.90 132
2509.02 121
2509.13 106
2509.25 88
2509.36 67
2509.48 48
2509.59 32
2509.71 20
2509.82 15
2509.94 16
2510.05 22
2510.17 32
2510.28 43
2510.40 53
2510.51 61
2510.63 67
2510.74 69
2510.86 70
2510.97 69
2511.09 68
2511.20 66
2511.32 65
2511.43 64
2511.54 63
2511.66 65
2511.77 68
2511.89 73
2512.00 83
2512.12 95
2512.23 110
2512.35 125
2512.46 136
2512.58 143
2512.69 143
2512.81 136
2512.92 123
2513.04 109
2513.15 96
2513.27 86
2513.38 81
2513.50 79
2513.61 80
2513.73 80
2513.84 78
2513.96 74
2514.07 68
2514.19 62
2514.30 57
2514.42 55
2514.53 56
2514.65 62
2514.76 73
2514.88 87
2514.99 104
2515.11 124
2515.22 146
2515.34 168
2515.45 189
2515.57 208
2515.68 225
2515.80 239
2515.91 248
2516.03 254
2516.14 257
2516.26 256
2516.37 252
2516.49 246
2516.60 239
2516.72 232
2516.83 227
2516.95 224
2517.06 224
2517.18 225
2517.29 226
2517.41 225
2517.52 220
2517.64 210
2517.75 197
2517.87 181
2517.98 167
2518.10 157
2518.21 152
2518.33 154
2518.44 163
2518.56 178
2518.67 196
2518.79 215
2518.90 234
2519.02 252
2519.13 267
2519.25 279
2519.36 287
2519.48 291
2519.59 289
2519.71 283
2519.82 274
2519.94 261
2520.05 248
2520.17 236
2520.28 227
2520.40 221
2520.51 217
2520.63 215
2520.74 214
2520.86 212
2520.97 209
2521.09 204
2521.20 195
2521.32 184
2521.43 170
2521.55 154
2521.66 136
2521.78 117
2521.89 100
2522.01 86
2522.12 75
2522.24 69
2522.35 68
2522.47 72
2522.58 79
2522.70 90
2522.81 102
2522.93 115
2523.04 128
2523.16 140
2523.27 152
2523.39 162
2523.50 171
2523.62 179
2523.73 185
2523.85 191
2523.97 196
2524.08 200
2524.20 203
2524.31 204
2524.43 202
2524.54 197
2524.66 188
2524.77 176
2524.89 161
2525.00 144
2525.12 127
2525.23 113
2525.35 102
2525.46 96
2525.58 96
2525.69 102
2525.81 111
2525.92 120
2526.04 128
2526.15 131
2526.27 130
2526.38 123
2526.50 113
2526.61 102
2526.73 92
2526.84 85
2526.96 81
2527.08 80
2527.19 80
2527.31 80
2527.42 79
2527.54 78
2527.65 77
2527.77 77
2527.88 81
2528.00 90
2528.11 102
2528.23 117
2528.34 132
2528.46 146
2528.57 156
2528.69 162
2528.80 163
2528.92 160
2529.03 154
2529.15 145
2529.26 134
2529.38 122
2529.50 109
2529.61 94
2529.73 78
2529.84 62
2529.96 48
2530.07 36
2530.19 28
2530.30 23
2530.42 24
2530.53 28
2530.65 35
2530.76 43
2530.88 52
2530.99 62
2531.11 73
2531.22 83
2531.34 93
2531.46 101
2531.57 109
2531.69 113
2531.80 113
2531.92 108
2532.03 100
2532.15 89
2532.26 78
2532.38 70
2532.49 67
2532.61 69
2532.72 78
2532.84 92
2532.95 110
2533.07 128
2533.19 145
2533.30 159
2533.42 171
2533.53 179
2533.65 184
2533.76 185
2533.88 180
2533.99 172
2534.11 159
2534.22 143
2534.34 126
2534.45 109
2534.57 94
2534.69 80
2534.80 67
2534.92 55
2535.03 43
2535.15 32
2535.26 21
2535.38 10
2535.49 2
2535.61 0
2535.72 0
2535.84 0
2535.95 0
2536.07 0
2536.19 0
2536.30 0
2536.42 0
2536.53 0
2536.65 9
2536.76 20
2536.88 32
2536.99 41
2537.11 48
2537.22 51
2537.34 49
2537.46 44
2537.57 37
2537.69 31
2537.80 26
2537.92 26
2538.03 31
2538.15 41
2538.26 56
2538.38 74
2538.49 93
2538.61 108
2538.73 120
2538.84 125
2538.96 125
2539.07 121
2539.19 115
2539.30 109
2539.42 104
2539.53 102
2539.65 101
2539.76 100
2539.88 98
2540.00 95
2540.11 89
2540.23 84
2540.34 80
2540.46 77
2540.57 76
2540.69 77
2540.80 76
2540.92 74
2541.04 69
2541.15 62
2541.27 56
2541.38 50
2541.50 48
2541.61 50
2541.73 54
2541.84 60
2541.96 67
2542.08 72
2542.19 77
2542.31 80
2542.42 83
2542.54 86
2542.65 90
2542.77 96
2542.88 103
2543.00 111
2543.12 119
2543.23 126
2543.35 133
2543.46 138
2543.58 143
2543.69 148
2543.81 152
2543.92 158
2544.04 164
2544.16 171
2544.27 178
2544.39 186
2544.50 193
2544.62 199
2544.73 204
2544.85 207
2544.97 207
2545.08 205
2545.20 200
2545.31 192
2545.43 183
2545.54 172
2545.66 163
2545.77 154
2545.89 147
2546.01 141
2546.12 137
2546.24 133
2546.35 131
2546.47 130
2546.58 129
2546.70 129
2546.82 129
2546.93 130
2547.05 130
2547.16 132
2547.28 133
2547.39 136
2547.51 141
2547.63 149
2547.74 160
2547.86 172
2547.97 187
2548.09 204
2548.20 223
2548.32 240
2548.44 256
2548.55 267
2548.67 273
2548.78 272
2548.90 264
2549.01 249
2549.13 231
2549.25 211
2549.36 192
2549.48 176
2549.59 164
2549.71 156
2549.82 151
2549.94 148
2550.06 146
2550.17 143
2550.29 140
2550.40 136
2550.52 130
2550.63 123
2550.75 114
2550.87 105
2550.98 96
2551.10 89
2551.21 83
2551.33 78
2551.44 74
2551.56 71
2551.68 68
2551.79 65
2551.91 64
2552.02 65
2552.14 69
2552.25 74
2552.37 79
2552.49 83
2552.60 86
2552.72 85
2552.83 84
2552.95 82
2553.07 81
2553.18 83
2553.30 88
2553.41 96
2553.53 105
2553.64 113
2553.76 119
2553.88 120
2553.99 118
2554.11 114
2554.22 109
2554.34 106
2554.46 107
2554.57 113
2554.69 125
2554.80 140
2554.92 156
2555.03 171
2555.15 183
2555.27 190
2555.38 195
2555.50 198
2555.61 203
2555.73 209
2555.85 218
2555.96 227
2556.08 233
2556.19 234
2556.31 229
2556.42 219
2556.54 206
2556.66 191
2556.77 179
2556.89 170
2557.00 165
2557.12 162
2557.24 160
2557.35 158
2557.47 154
2557.58 148
2557.70 139
2557.82 130
2557.93 119
2558.05 107
2558.16 96
2558.28 85
2558.40 77
2558.51 70
2558.63 66
2558.74 65
2558.86 65
2558.97 67
2559.09 70
2559.21 74
2559.32 79
2559.44 86
2559.55 95
2559.67 108
2559.79 124
2559.90 143
2560.02 163
2560.13 183
2560.25 200
2560.37 214
2560.48 224
2560.60 229
2560.71 228
2560.83 222
2560.95 211
2561.06 195
2561.18 175
2561.29 153
2561.41 133
2561.53 117
2561.64 108
2561.76 107
2561.87 114
2561.99 128
2562.11 146
2562.22 165
2562.34 182
2562.45 196
2562.57 205
2562.69 210
2562.80 209
2562.92 205
2563.03 198
2563.15 191
2563.27 183
2563.38 177
2563.50 172
2563.61 169
2563.73 166
2563.85 164
2563.96 163
2564.08 161
2564.19 160
2564.31 158
2564.43 155
2564.54 149
2564.66 141
2564.78 129
2564.89 114
2565.01 97
2565.12 80
2565.24 65
2565.36 56
2565.47 51
2565.59 52
2565.70 57
2565.82 64
2565.94 70
2566.05 73
2566.17 74
2566.28 72
2566.40 70
2566.52 69
2566.63 70
2566.75 74
2566.87 81
2566.98 88
2567.10 94
2567.21 97
2567.33 97
2567.45 94
2567.56 90
2567.68 87
2567.79 85
2567.91 85
2568.03 86
2568.14 88
2568.26 87
2568.37 84
2568.49 77
2568.61 67
2568.72 56
2568.84 45
2568.96 35
2569.07 29
2569.19 26
2569.30 26
2569.42 27
2569.54 27
2569.65 25
2569.77 19
2569.89 10
2570.00 0
2570.12 0
2570.23 0
2570.35 0
2570.47 0
2570.58 0
2570.70 0
2570.81 0
2570.93 6
2571.05 17
2571.16 27
2571.28 36
2571.40 44
2571.51 52
2571.63 61
2571.74 69
2571.86 75
2571.98 79
2572.09 80
2572.21 78
2572.33 73
2572.44 66
2572.56 58
2572.67 51
2572.79 45
2572.91 40
2573.02 36
2573.14 32
2573.26 28
2573.37 24
2573.49 21
2573.60 19
2573.72 17
2573.84 17
2573.95 18
2574.07 20
2574.19 22
2574.30 23
2574.42 23
2574.53 21
2574.65 18
2574.77 13
2574.88 7
2575.00 0
2575.12 0
2575.23 0
2575.35 0
2575.47 0
2575.58 0
2575.70 4
2575.81 23
2575.93 47
2576.05 74
2576.16 99
2576.28 119
2576.40 132
2576.51 136
2576.63 134
2576.74 129
2576.86 125
2576.98 123
2577.09 127
2577.21 135
2577.33 146
2577.44 157
2577.56 165
2577.68 167
2577.79 163
2577.91 153
2578.02 140
2578.14 125
2578.26 111
2578.37 100
2578.49 91
2578.61 85
2578.72 82
2578.84 83
2578.96 88
2579.07 97
2579.19 110
2579.31 126
2579.42 144
2579.54 162
2579.65 178
2579.77 190
2579.89 197
2580.00 201
2580.12 201
2580.24 197
2580.35 190
2580.47 180
2580.59 168
2580.70 155
2580.82 141
2580.93 127
2581.05 116
2581.17 109
2581.28 104
2581.40 103
2581.52 103
2581.63 104
2581.75 104
2581.87 102
2581.98 98
2582.10 94
2582.22 89
2582.33 84
2582.45 82
2582.57 81
2582.68 82
2582.80 85
2582.91 91
2583.03 98
2583.15 106
2583.26 114
2583.38 123
2583.50 129
2583.61 133
2583.73 134
2583.85 131
2583.96 125
2584.08 116
2584.20 106
2584.31 97
2584.43 88
2584.55 81
2584.66 75
2584.78 72
2584.90 70
2585.01 69
2585.13 69
2585.24 71
2585.36 73
2585.48 76
2585.59 80
2585.71 84
2585.83 88
2585.94 92
2586.06 96
2586.18 102
2586.29 108
2586.41 116
2586.53 125
2586.64 134
2586.76 141
2586.88 147
2586.99 151
2587.11 153
2587.23 155
2587.34 157
2587.46 160
2587.58 162
2587.69 164
2587.81 164
2587.93 162
2588.04 158
2588.16 154
2588.28 152
2588.39 154
2588.51 161
2588.63 173
2588.74 188
2588.86 203
2588.98 214
2589.09 219
2589.21 214
2589.33 201
2589.44 181
2589.56 155
2589.68 128
2589.79 104
2589.91 85
2590.03 72
2590.14 66
2590.26 65
2590.38 66
2590.49 67
2590.61 65
2590.73 59
2590.84 50
2590.96 38
2591.08 26
2591.19 13
2591.31 2
2591.43 0
2591.54 0
2591.66 0
2591.78 0
2591.89 0
2592.01 9
2592.13 23
2592.24 39
2592.36 55
2592.48 69
2592.59 79
2592.71 83
2592.83 81
2592.94 73
2593.06 60
2593.18 43
2593.29 24
2593.41 4
2593.53 0
2593.64 0
2593.76 0
2593.88 0
2593.99 0
2594.11 0
2594.23 0
2594.34 0
2594.46 21
2594.58 48
2594.69 73
2594.81 94
2594.93 107
2595.04 114
2595.16 113
2595.28 107
2595.39 98
2595.51 87
2595.63 75
2595.74 64
2595.86 53
2595.98 43
2596.09 37
2596.21 36
2596.33 40
2596.44 51
2596.56 69
2596.68 91
2596.79 114
2596.91 134
2597.03 148
2597.15 153
2597.26 150
2597.38 141
2597.50 128
2597.61 115
2597.73 104
2597.85 99
2597.96 99
2598.08 103
2598.20 110
2598.31 118
2598.43 125
2598.55 129
2598.66 128
2598.78 123
2598.90 112
2599.01 99
2599.13 83
2599.25 68
2599.37 54
2599.48 43
2599.60 35
2599.72 31
2599.83 31
2599.95 33
2600.07 37
2600.18 43
2600.30 50
2600.42 56
2600.53 63
2600.65 69
2600.77 76
2600.88 84
2601.00 92
2601.12 101
2601.24 109
2601.35 117
2601.47 122
2601.59 126
2601.70 127
2601.82 128
2601.94 128
2602.05 129
2602.17 131
2602.29 135
2602.40 139
2602.52 143
2602.64 145
2602.75 145
2602.87 143
2602.99 140
2603.11 135
2603.22 130
2603.34 127
2603.46 125
2603.57 126
2603.69 130
2603.81 136
2603.92 145
2604.04 155
2604.16 165
2604.28 174
2604.39 181
2604.51 184
2604.63 184
2604.74 180
2604.86 173
2604.98 166
2605.09 158
2605.21 151
2605.33 145
2605.45 140
2605.56 135
2605.68 130
2605.80 125
2605.91 120
2606.03 117
2606.15 114
2606.26 112
2606.38 109
2606.50 104
2606.62 96
2606.73 84
2606.85 69
2606.97 51
2607.08 33
2607.20 18
2607.32 8
2607.43 4
2607.55 6
2607.67 13
2607.79 24
2607.90 36
2608.02 49
2608.14 60
2608.25 69
2608.37 76
2608.49 80
2608.60 81
2608.72 80
2608.84 77
2608.96 73
2609.07 70
2609.19 69
2609.31 69
2609.42 72
2609.54 76
2609.66 80
2609.78 82
2609.89 83
2610.01 82
2610.13 81
2610.24 78
2610.36 77
2610.48 76
2610.60 77
2610.71 81
2610.83 86
2610.95 91
2611.06 96
2611.18 100
2611.30 102
2611.41 101
2611.53 96
2611.65 89
2611.77 79
2611.88 68
2612.00 57
2612.12 49
2612.23 44
2612.35 44
2612.47 49
2612.59 58
2612.70 71
2612.82 86
2612.94 100
2613.06 113
2613.17 124
2613.29 133
2613.41 141
2613.52 149
2613.64 157
2613.76 167
2613.88 177
2613.99 188
2614.11 198
2614.23 205
2614.34 211
2614.46 214
2614.58 215
2614.70 214
2614.81 211
2614.93 204
2615.05 196
2615.16 183
2615.28 167
2615.40 148
2615.52 127
2615.63 107
2615.75 89
2615.87 75
2615.98 66
2616.10 62
2616.22 63
2616.34 66
2616.45 72
2616.57 80
2616.69 88
2616.81 97
2616.92 107
2617.04 118
2617.16 130
2617.27 142
2617.39 151
2617.51 157
2617.63 159
2617.74 156
2617.86 150
2617.98 142
2618.10 133
2618.21 126
2618.33 121
2618.45 118
2618.56 117
2618.68 119
2618.80 122
2618.92 126
2619.03 131
2619.15 137
2619.27 142
2619.39 147
2619.50 152
2619.62 154
2619.74 154
2619.85 152
2619.97 148
2620.09 144
2620.21 142
2620.32 143
2620.44 148
2620.56 157
2620.68 169
2620.79 183
2620.91 197
2621.03 208
2621.15 215
2621.26 217
2621.38 214
2621.50 207
2621.61 199
2621.73 191
2621.85 185
2621.97 182
2622.08 183
2622.20 188
2622.32 195
2622.44 204
2622.55 213
2622.67 221
2622.79 227
2622.91 230
2623.02 229
2623.14 225
2623.26 218
2623.38 210
2623.49 203
2623.61 199
2623.73 197
2623.85 199
2623.96 203
2624.08 207
2624.20 211
2624.31 212
2624.43 211
2624.55 209
2624.67 207
2624.78 206
2624.90 207
2625.02 210
2625.14 215
2625.25 221
2625.37 227
2625.49 230
2625.61 230
2625.72 226
2625.84 219
2625.96 207
2626.08 193
2626.19 176
2626.31 157
2626.43 139
2626.55 123
2626.66 111
2626.78 104
2626.90 104
2627.02 109
2627.13 119
2627.25 132
2627.37 146
2627.49 157
2627.60 166
2627.72 170
2627.84 171
2627.96 169
2628.07 166
2628.19 161
2628.31 156
2628.43 150
2628.54 144
2628.66 138
2628.78 132
2628.90 126
2629.01 122
2629.13 120
2629.25 121
2629.37 126
2629.48 135
2629.60 145
2629.72 156
2629.84 166
2629.95 173
2630.07 176
2630.19 174
2630.31 165
2630.42 152
2630.54 135
2630.66 117
2630.78 99
2630.89 83
2631.01 71
2631.13 62
2631.25 56
2631.36 52
2631.48 50
2631.60 48
2631.72 47
2631.83 47
2631.95 48
2632.07 51
2632.19 55
2632.30 61
2632.42 70
2632.54 80
2632.66 92
2632.78 104
2632.89 116
2633.01 126
2633.13 133
2633.25 136
2633.36 136
2633.48 132
2633.60 126
2633.72 119
2633.83 111
2633.95 103
2634.07 96
2634.19 89
2634.30 83
2634.42 77
2634.54 73
2634.66 70
2634.77 68
2634.89 69
2635.01 70
2635.13 72
2635.25 74
2635.36 73
2635.48 70
2635.60 64
2635.72 58
2635.83 52
2635.95 47
2636.07 46
2636.19 48
2636.30 51
2636.42 53
2636.54 52
2636.66 47
2636.78 37
2636.89 24
2637.01 9
2637.13 0
2637.25 0
2637.36 0
2637.48 0
2637.60 0
2637.72 0
2637.83 0
2637.95 0
2638.07 2
2638.19 4
2638.31 8
2638.42 15
2638.54 25
2638.66 39
2638.78 55
2638.89 72
2639.01 86
2639.13 97
2639.25 102
2639.37 103
2639.48 100
2639.60 97
2639.72 96
2639.84 97
2639.95 102
2640.07 108
2640.19 115
2640.31 119
2640.43 120
2640.54 118
2640.66 114
2640.78 109
2640.90 106
2641.01 107
2641.13 113
2641.25 122
2641.37 135
2641.49 148
2641.60 161
2641.72 172
2641.84 181
2641.96 188
2642.07 193
2642.19 196
2642.31 198
2642.43 199
2642.55 200
2642.66 199
2642.78 197
2642.90 193
2643.02 187
2643.13 178
2643.25 167
2643.37 155
2643.49 142
2643.61 129
2643.72 116
2643.84 104
2643.96 94
2644.08 85
2644.20 76
2644.31 68
2644.43 61
2644.55 54
2644.67 48
2644.78 41
2644.90 34
2645.02 27
2645.14 20
2645.26 12
2645.37 5
2645.49 0
2645.61 0
2645.73 0
2645.85 0
2645.96 0
2646.08 0
2646.20 0
2646.32 0
2646.43 0
2646.55 0
2646.67 0
2646.79 1
2646.91 6
2647.02 12
2647.14 20
2647.26 29
2647.38 41
2647.50 55
2647.61 72
2647.73 93
2647.85 116
2647.97 141
2648.09 167
2648.20 191
2648.32 212
2648.44 230
2648.56 244
2648.68 254
2648.79 260
2648.91 261
2649.03 258
2649.15 251
2649.27 239
2649.38 225
2649.50 210
2649.62 195
2649.74 181
2649.86 170
2649.97 160
2650.09 154
2650.21 148
2650.33 144
2650.45 140
2650.56 135
2650.68 130
2650.80 123
2650.92 116
2651.04 107
2651.15 98
2651.27 88
2651.39 79
2651.51 71
2651.63 65
2651.74 63
2651.86 64
2651.98 68
2652.10 76
2652.22 84
2652.33 92
2652.45 97
2652.57 100
2652.69 99
2652.81 97
2652.92 94
2653.04 93
2653.16 95
2653.28 100
2653.40 109
2653.51 121
2653.63 134
2653.75 148
2653.87 160
2653.99 171
2654.10 178
2654.22 182
2654.34 182
2654.46 179
2654.58 174
2654.70 168
2654.81 163
2654.93 161
2655.05 163
2655.17 168
2655.29 176
2655.40 183
2655.52 188
2655.64 187
2655.76 181
2655.88 168
2655.99 152
2656.11 135
2656.23 120
2656.35 109
2656.47 103
2656.58 102
2656.70 103
2656.82 103
2656.94 100
2657.06 93
2657.18 81
2657.29 64
2657.41 46
2657.53 28
2657.65 13
2657.77 3
2657.88 0
2658.00 0
2658.12 2
2658.24 5
2658.36 9
2658.48 10
2658.59 8
2658.71 4
2658.83 0
2658.95 0
2659.07 0
2659.18 0
2659.30 0
2659.42 0
2659.54 3
2659.66 10
2659.78 16
2659.89 21
2660.01 25
2660.13 29
2660.25 31
2660.37 33
2660.48 35
2660.60 36
2660.72 37
2660.84 37
2660.96 37
2661.08 37
2661.19 35
2661.31 31
2661.43 26
2661.55 18
2661.67 9
2661.79 0
2661.90 0
2662.02 0
2662.14 0
2662.26 0
2662.38 0
2662.49 0
2662.61 0
2662.73 6
2662.85 16
2662.97 22
2663.09 26
2663.20 26
2663.32 23
2663.44 16
2663.56 6
2663.68 0
2663.80 0
2663.91 0
2664.03 0
2664.15 0
2664.27 0
2664.39 0
2664.51 0
2664.62 6
2664.74 16
2664.86 26
2664.98 38
2665.10 53
2665.22 72
2665.33 93
2665.45 116
2665.57 139
2665.69 158
2665.81 171
2665.93 178
2666.04 178
2666.16 174
2666.28 168
2666.40 163
2666.52 160
2666.64 163
2666.75 170
2666.87 181
2666.99 195
2667.11 209
2667.23 223
2667.35 232
2667.46 236
2667.58 234
2667.70 226
2667.82 214
2667.94 201
2668.06 188
2668.17 178
2668.29 171
2668.41 166
2668.53 161
2668.65 156
2668.77 148
2668.89 137
2669.00 125
2669.12 111
2669.24 99
2669.36 91
2669.48 88
2669.60 90
2669.71 96
2669.83 107
2669.95 119
2670.07 130
2670.19 139
2670.31 143
2670.42 142
2670.54 137
2670.66 129
2670.78 120
2670.90 114
2671.02 112
2671.14 115
2671.25 123
2671.37 133
2671.49 142
2671.61 149
2671.73 151
2671.85 149
2671.96 143
2672.08 136
2672.20 129
2672.32 126
2672.44 128
2672.56 134
2672.68 146
2672.79 161
2672.91 180
2673.03 199
2673.15 219
2673.27 237
2673.39 251
2673.50 261
2673.62 264
2673.74 260
2673.86 250
2673.98 235
2674.10 217
2674.22 199
2674.33 185
2674.45 177
2674.57 174
2674.69 178
2674.81 184
2674.93 190
2675.05 192
2675.16 188
2675.28 178
2675.40 160
2675.52 138
2675.64 113
2675.76 89
2675.88 68
2675.99 51
2676.11 40
2676.23 32
2676.35 29
2676.47 30
2676.59 32
2676.71 37
2676.82 43
2676.94 49
2677.06 55
2677.18 59
2677.30 61
2677.42 62
2677.54 61
2677.65 60
2677.77 60
2677.89 63
2678.01 68
2678.13 76
2678.25 85
2678.37 94
2678.48 101
2678.60 105
2678.72 104
2678.84 99
2678.96 91
2679.08 81
2679.20 69
2679.32 57
2679.43 44
2679.55 30
2679.67 17
2679.79 4
2679.91 0
2680.03 0
2680.15 0
2680.26 0
2680.38 0
2680.50 8
2680.62 22
2680.74 37
2680.86 52
2680.98 64
2681.10 73
2681.21 78
2681.33 80
2681.45 78
2681.57 74
2681.69 68
2681.81 61
2681.93 53
2682.04 45
2682.16 34
2682.28 23
2682.40 9
2682.52 0
2682.64 0
2682.76 0
2682.88 0
2682.99 0
2683.11 0
2683.23 0
2683.35 0
2683.47 9
2683.59 23
2683.71 35
2683.83 44
2683.94 52
2684.06 57
2684.18 60
2684.30 62
2684.42 61
2684.54 59
2684.66 54
2684.78 48
2684.89 42
2685.01 36
2685.13 32
2685.25 30
2685.37 30
2685.49 32
2685.61 35
2685.73 38
2685.84 41
2685.96 45
2686.08 49
2686.20 55
2686.32 62
2686.44 68
2686.56 74
2686.68 78
2686.79 79
2686.91 77
2687.03 73
2687.15 68
2687.27 61
2687.39 55
2687.51 49
2687.63 43
2687.75 38
2687.86 34
2687.98 33
2688.10 34
2688.22 38
2688.34 45
2688.46 56
2688.58 68
2688.70 81
2688.81 95
2688.93 109
2689.05 123
2689.17 137
2689.29 151
2689.41 164
2689.53 175
2689.65 182
2689.77 184
2689.88 179
2690.00 170
2690.12 157
2690.24 145
2690.36 135
2690.48 131
2690.60 134
2690.72 144
2690.84 158
2690.95 174
2691.07 190
2691.19 203
2691.31 212
2691.43 215
2691.55 214
2691.67 209
2691.79 200
2691.91 189
2692.02 176
2692.14 161
2692.26 147
2692.38 134
2692.50 124
2692.62 115
2692.74 111
2692.86 110
2692.98 112
2693.10 117
2693.21 124
2693.33 133
2693.45 142
2693.57 153
2693.69 163
2693.81 174
2693.93 184
2694.05 194
2694.17 205
2694.28 217
2694.40 228
2694.52 240
2694.64 252
2694.76 264
2694.88 272
2695.00 278
2695.12 279
2695.24 275
2695.36 267
2695.47 257
2695.59 244
2695.71 230
2695.83 217
2695.95 205
2696.07 194
2696.19 182
2696.31 171
2696.43 159
2696.55 147
2696.66 135
2696.78 124
2696.90 112
2697.02 101
2697.14 90
2697.26 80
2697.38 71
2697.50 66
2697.62 64
2697.74 68
2697.85 76
2697.97 88
2698.09 104
2698.21 120
2698.33 135
2698.45 147
2698.57 154
2698.69 156
2698.81 154
2698.93 149
2699.05 141
2699.16 133
2699.28 127
2699.40 123
2699.52 121
2699.64 120
2699.76 120
2699.88 119
2700.00 117
2700.12 115
2700.24 113
2700.36 112
2700.47 114
2700.59 117
2700.71 121
2700.83 123
2700.95 122
2701.07 118
2701.19 109
2701.31 98
2701.43 86
2701.55 75
2701.67 68
2701.78 66
2701.90 69
2702.02 77
2702.14 88
2702.26 101
2702.38 115
2702.50 127
2702.62 138
2702.74 146
2702.86 151
2702.98 154
2703.10 157
2703.21 160
2703.33 164
2703.45 168
2703.57 172
2703.69 173
2703.81 168
2703.93 158
2704.05 141
2704.17 119
2704.29 95
2704.41 74
2704.53 58
2704.64 52
2704.76 56
2704.88 70
2705.00 92
2705.12 119
2705.24 145
2705.36 169
2705.48 188
2705.60 202
2705.72 211
2705.84 219
2705.96 225
2706.08 230
2706.19 235
2706.31 236
2706.43 234
2706.55 228
2706.67 219
2706.79 207
2706.91 196
2707.03 187
2707.15 180
2707.27 176
2707.39 174
2707.51 173
2707.63 172
2707.75 172
2707.86 171
2707.98 169
2708.10 166
2708.22 163
2708.34 159
2708.46 153
2708.58 146
2708.70 139
2708.82 133
2708.94 128
2709.06 127
2709.18 130
2709.30 138
2709.42 149
2709.53 162
2709.65 174
2709.77 183
2709.89 187
2710.01 184
2710.13 176
2710.25 165
2710.37 154
2710.49 144
2710.61 139
2710.73 138
2710.85 142
2710.97 147
2711.09 152
2711.20 154
2711.32 151
2711.44 143
2711.56 129
2711.68 112
2711.80 95
2711.92 79
2712.04 68
2712.16 62
2712.28 62
2712.40 69
2712.52 80
2712.64 94
2712.76 107
2712.88 119
2713.00 128
2713.11 132
2713.23 132
2713.35 131
2713.47 129
2713.59 129
2713.71 131
2713.83 135
2713.95 140
2714.07 144
2714.19 146
2714.31 147
2714.43 148
2714.55 150
2714.67 154
2714.79 160
2714.91 168
2715.03 177
2715.14 183
2715.26 185
2715.38 183
2715.50 176
2715.62 166
2715.74 156
2715.86 146
2715.98 137
2716.10 130
2716.22 124
2716.34 118
2716.46 112
2716.58 105
2716.70 100
2716.82 95
2716.94 92
2717.06 91
2717.18 93
2717.29 96
2717.41 102
2717.53 110
2717.65 119
2717.77 130
2717.89 143
2718.01 157
2718.13 172
2718.25 188
2718.37 204
2718.49 219
2718.61 233
2718.73 243
2718.85 251
2718.97 254
2719.09 254
2719.21 251
2719.33 246
2719.45 241
2719.57 236
2719.68 233
2719.80 232
2719.92 233
2720.04 235
2720.16 237
2720.28 239
2720.40 240
2720.52 239
2720.64 237
2720.76 234
2720.88 230
2721.00 225
2721.12 219
2721.24 211
2721.36 200
2721.48 188
2721.60 174
2721.72 159
2721.84 146
2721.96 135
2722.08 128
2722.20 125
2722.32 126
2722.43 130
2722.55 135
2722.67 142
2722.79 148
2722.91 153
2723.03 159
2723.15 163
2723.27 167
2723.39 171
2723.51 174
2723.63 175
2723.75 173
2723.87 170
2723.99 165
2724.11 158
2724.23 149
2724.35 139
2724.47 130
2724.59 122
2724.71 117
2724.83 115
2724.95 116
2725.07 120
2725.19 125
2725.31 129
2725.43 129
2725.55 125
2725.66 117
2725.78 107
2725.90 96
2726.02 85
2726.14 78
2726.26 73
2726.38 71
2726.50 69
2726.62 67
2726.74 62
2726.86 56
2726.98 50
2727.10 45
2727.22 43
2727.34 44
2727.46 47
2727.58 51
2727.70 53
2727.82 52
2727.94 48
2728.06 41
2728.18 34
2728.30 30
2728.42 30
2728.54 35
2728.66 46
2728.78 61
2728.90 77
2729.02 92
2729.14 103
2729.26 110
2729.38 114
2729.50 114
2729.62 113
2729.73 111
2729.85 108
2729.97 104
2730.09 100
2730.21 95
2730.33 90
2730.45 86
2730.57 84
2730.69 84
2730.81 87
2730.93 92
2731.05 97
2731.17 102
2731.29 106
2731.41 107
2731.53 107
2731.65 106
2731.77 104
2731.89 102
2732.01 100
2732.13 96
2732.25 93
2732.37 90
2732.49 90
2732.61 93
2732.73 99
2732.85 108
2732.97 119
2733.09 128
2733.21 133
2733.33 133
2733.45 127
2733.57 116
2733.69 103
2733.81 90
2733.93 77
2734.05 69
2734.17 63
2734.29 62
2734.41 63
2734.53 68
2734.65 75
2734.77 85
2734.89 97
2735.01 108
2735.13 118
2735.25 126
2735.37 130
2735.49 129
2735.61 123
2735.73 114
2735.85 102
2735.97 88
2736.09 72
2736.21 57
2736.33 42
2736.45 28
2736.56 16
2736.68 7
2736.80 2
2736.92 0
2737.04 0
2737.16 1
2737.28 4
2737.40 6
2737.52 8
2737.64 7
2737.76 5
2737.88 1
2738.00 0
2738.12 0
2738.24 0
2738.36 0
2738.48 0
2738.60 1
2738.72 10
2738.84 19
2738.96 26
2739.08 31
2739.20 33
2739.32 31
2739.44 27
2739.56 23
2739.68 21
2739.80 22
2739.92 29
2740.04 39
2740.16 52
2740.28 66
2740.40 79
2740.52 89
2740.64 98
2740.76 105
2740.88 111
2741.00 116
2741.12 120
2741.24 121
2741.36 118
2741.48 112
2741.60 103
2741.72 91
2741.84 79
2741.96 69
2742.08 61
2742.20 57
2742.32 55
2742.44 54
2742.56 53
2742.68 50
2742.80 44
2742.92 36
2743.04 27
2743.16 19
2743.28 14
2743.40 12
2743.52 14
2743.64 21
2743.76 31
2743.88 43
2744.00 55
2744.12 67
2744.24 75
2744.36 81
2744.48 82
2744.60 79
2744.72 74
2744.84 67
2744.96 60
2745.08 55
2745.20 51
2745.32 49
2745.44 49
2745.56 48
2745.69 46
2745.81 42
2745.93 38
2746.05 34
2746.17 31
2746.29 31
2746.41 33
2746.53 38
2746.65 43
2746.77 50
2746.89 56
2747.01 63
2747.13 70
2747.25 78
2747.37 85
2747.49 93
2747.61 100
2747.73 105
2747.85 108
2747.97 110
2748.09 111
2748.21 110
2748.33 108
2748.45 104
2748.57 98
2748.69 92
2748.81 84
2748.93 77
2749.05 72
2749.17 69
2749.29 67
2749.41 66
2749.53 67
2749.65 69
2749.77 72
2749.89 77
2750.01 82
2750.13 90
2750.25 98
2750.37 108
2750.49 118
2750.61 128
2750.73 136
2750.85 143
2750.97 148
2751.09 149
2751.21 146
2751.33 139
2751.45 126
2751.57 110
2751.69 92
2751.81 74
2751.93 58
2752.05 44
2752.17 34
2752.29 25
2752.41 16
2752.54 8
2752.66 0
2752.78 0
2752.90 0
2753.02 0
2753.14 0
2753.26 0
2753.38 0
2753.50 0
2753.62 4
2753.74 20
2753.86 38
2753.98 55
2754.10 72
2754.22 88
2754.34 102
2754.46 114
2754.58 122
2754.70 128
2754.82 130
2754.94 130
2755.06 127
2755.18 122
2755.30 116
2755.42 109
2755.54 102
2755.66 96
2755.78 92
2755.90 90
2756.02 89
2756.14 89
2756.26 90
2756.38 92
2756.50 95
2756.63 100
2756.75 105
2756.87 112
2756.99 119
2757.11 125
2757.23 130
2757.35 131
2757.47 131
2757.59 129
2757.71 126
2757.83 123
2757.95 121
2758.07 120
2758.19 119
2758.31 118
2758.43 115
2758.55 112
2758.67 109
2758.79 105
2758.91 101
2759.03 96
2759.15 91
2759.27 85
2759.39 79
2759.51 71
2759.63 64
2759.75 58
2759.88 53
2760.00 49
2760.12 48
2760.24 49
2760.36 51
2760.48 55
2760.60 60
2760.72 65
2760.84 71
2760.96 77
2761.08 85
2761.20 95
2761.32 106
2761.44 118
2761.56 131
2761.68 142
2761.80 152
2761.92 158
2762.04 162
2762.16 161
2762.28 155
2762.40 146
2762.52 132
2762.65 116
2762.77 99
2762.89 83
2763.01 70
2763.13 61
2763.25 59
2763.37 63
2763.49 74
2763.61 91
2763.73 114
2763.85 139
2763.97 164
2764.09 186
2764.21 203
2764.33 213
2764.45 216
2764.57 211
2764.69 202
2764.81 190
2764.93 176
2765.06 162
2765.18 150
2765.30 138
2765.42 128
2765.54 120
2765.66 114
2765.78 110
2765.90 109
2766.02 111
2766.14 116
2766.26 124
2766.38 131
2766.50 137
2766.62 140
2766.74 139
2766.86 133
2766.98 122
2767.10 111
2767.23 99
2767.35 91
2767.47 86
2767.59 85
2767.71 88
2767.83 91
2767.95 96
2768.07 100
2768.19 105
2768.31 111
2768.43 119
2768.55 130
2768.67 145
2768.79 164
2768.91 186
2769.03 210
2769.15 234
2769.28 258
2769.40 279
2769.52 295
2769.64 304
2769.76 307
2769.88 304
2770.00 296
2770.12 284
2770.24 271
2770.36 256
2770.48 242
2770.60 227
2770.72 214
2770.84 202
2770.96 194
2771.08 190
2771.21 191
2771.33 196
2771.45 204
2771.57 212
2771.69 217
2771.81 219
2771.93 217
2772.05 211
2772.17 206
2772.29 202
2772.41 203
2772.53 209
2772.65 222
2772.77 239
2772.90 261
2773.02 284
2773.14 306
2773.26 325
2773.38 337
2773.50 342
2773.62 337
2773.74 324
2773.86 306
2773.98 286
2774.10 268
2774.22 257
2774.34 255
2774.46 260
2774.59 272
2774.71 288
2774.83 303
2774.95 314
2775.07 321
2775.19 324
2775.31 324
2775.43 324
2775.55 324
2775.67 325
2775.79 328
2775.91 329
2776.03 329
2776.15 327
2776.28 321
2776.40 314
2776.52 306
2776.64 298
2776.76 291
2776.88 286
2777.00 283
2777.12 281
2777.24 281
2777.36 281
2777.48 283
2777.60 286
2777.72 290
2777.85 295
2777.97 300
2778.09 303
2778.21 305
2778.33 304
2778.45 300
2778.57 293
2778.69 284
2778.81 274
2778.93 263
2779.05 251
2779.17 239
2779.30 227
2779.42 214
2779.54 200
2779.66 186
2779.78 174
2779.90 164
2780.02 158
2780.14 157
2780.26 161
2780.38 167
2780.50 176
2780.62 183
2780.75 188
2780.87 189
2780.99 185
2781.11 178
2781.23 168
2781.35 160
2781.47 153
2781.59 150
2781.71 152
2781.83 159
2781.95 170
2782.08 182
2782.20 194
2782.32 203
2782.44 210
2782.56 215
2782.68 218
2782.80 220
2782.92 222
2783.04 224
2783.16 226
2783.28 227
2783.41 226
2783.53 223
2783.65 220
2783.77 217
2783.89 215
2784.01 216
2784.13 220
2784.25 224
2784.37 229
2784.49 232
2784.61 232
2784.74 229
2784.86 223
2784.98 214
2785.10 204
2785.22 192
2785.34 180
2785.46 168
2785.58 156
2785.70 145
2785.82 136
2785.95 128
2786.07 123
2786.19 119
2786.31 116
2786.43 112
2786.55 107
2786.67 103
2786.79 99
2786.91 97
2787.03 97
2787.16 101
2787.28 107
2787.40 114
2787.52 121
2787.64 126
2787.76 129
2787.88 130
2788.00 129
2788.12 129
2788.24 130
2788.37 134
2788.49 140
2788.61 147
2788.73 156
2788.85 163
2788.97 168
2789.09 169
2789.21 166
2789.33 161
2789.46 154
2789.58 147
2789.70 142
2789.82 140
2789.94 140
2790.06 142
2790.18 146
2790.30 150
2790.42 153
2790.54 156
2790.67 156
2790.79 154
2790.91 148
2791.03 139
2791.15 125
2791.27 108
2791.39 91
2791.51 74
2791.63 60
2791.76 51
2791.88 49
2792.00 54
2792.12 65
2792.24 81
2792.36 100
2792.48 119
2792.60 135
2792.72 147
2792.85 153
2792.97 152
2793.09 147
2793.21 140
2793.33 133
2793.45 128
2793.57 127
2793.69 132
2793.81 142
2793.94 155
2794.06 171
2794.18 188
2794.30 203
2794.42 214
2794.54 221
2794.66 222
2794.78 218
2794.91 209
2795.03 197
2795.15 182
2795.27 168
2795.39 155
2795.51 144
2795.63 136
2795.75 132
2795.87 131
2796.00 134
2796.12 139
2796.24 146
2796.36 154
2796.48 162
2796.60 168
2796.72 173
2796.84 176
2796.97 177
2797.09 176
2797.21 174
2797.33 169
2797.45 162
2797.57 152
2797.69 139
2797.81 123
2797.94 104
2798.06 83
2798.18 62
2798.30 41
2798.42 22
2798.54 6
2798.66 0
2798.78 0
2798.91 0
2799.03 0
2799.15 0
2799.27 0
2799.39 0
2799.51 0
2799.63 0
2799.75 19
2799.88 40
2800.00 62
2800.12 82
2800.24 100
2800.36 112
2800.48 118
2800.60 117
2800.72 109
2800.85 97
2800.97 81
2801.09 65
2801.21 51
2801.33 41
2801.45 35
2801.57 34
2801.70 36
2801.82 41
2801.94 47
2802.06 53
2802.18 59
2802.30 66
2802.42 72
2802.54 78
2802.67 82
2802.79 86
2802.91 87
2803.03 85
2803.15 81
2803.27 74
2803.39 67
2803.52 60
2803.64 56
2803.76 55
2803.88 59
2804.00 65
2804.12 73
2804.24 81
2804.36 88
2804.49 93
2804.61 96
2804.73 96
2804.85 95
2804.97 93
2805.09 91
2805.21 89
2805.34 88
2805.46 87
2805.58 86
2805.70 84
2805.82 80
2805.94 74
2806.06 66
2806.19 58
2806.31 51
2806.43 46
2806.55 46
2806.67 49
2806.79 56
2806.91 67
2807.04 79
2807.16 92
2807.28 105
2807.40 119
2807.52 134
2807.64 150
2807.76 167
2807.89 185
2808.01 201
2808.13 216
2808.25 227
2808.37 232
2808.49 233
2808.61 227
2808.74 217
2808.86 201
2808.98 181
2809.10 159
2809.22 137
2809.34 114
2809.46 93
2809.59 75
2809.71 58
2809.83 43
2809.95 30
2810.07 18
2810.19 8
2810.32 1
2810.44 0
2810.56 0
2810.68 6
2810.80 17
2810.92 31
2811.04 46
2811.17 62
2811.29 76
2811.41 88
2811.53 97
2811.65 103
2811.77 108
2811.90 109
2812.02 109
2812.14 108
2812.26 105
2812.38 103
2812.50 101
2812.62 100
2812.75 100
2812.87 101
2812.99 100
2813.11 97
2813.23 92
2813.35 86
2813.48 78
2813.60 70
2813.72 62
2813.84 56
2813.96 52
2814.08 49
2814.21 48
2814.33 48
2814.45 49
2814.57 50
2814.69 51
2814.81 51
2814.93 50
2815.06 47
2815.18 42
2815.30 34
2815.42 26
2815.54 17
2815.66 8
2815.79 0
2815.91 0
2816.03 0
2816.15 0
2816.27 0
2816.39 0
2816.52 0
2816.64 0
2816.76 5
2816.88 19
2817.00 32
2817.12 45
2817.25 56
2817.37 67
2817.49 77
2817.61 87
2817.73 97
2817.85 107
2817.98 114
2818.10 119
2818.22 120
2818.34 117
2818.46 110
2818.58 101
2818.71 91
2818.83 79
2818.95 69
2819.07 60
2819.19 52
2819.31 46
2819.44 40
2819.56 36
2819.68 34
2819.80 33
2819.92 35
2820.04 40
2820.17 47
2820.29 58
2820.41 71
2820.53 84
2820.65 98
2820.77 109
2820.90 119
2821.02 126
2821.14 131
2821.26 135
2821.38 139
2821.51 144
2821.63 148
2821.75 151
2821.87 151
2821.99 149
2822.11 142
2822.24 133
2822.36 122
2822.48 112
2822.60 107
2822.72 107
2822.84 113
2822.97 125
2823.09 141
2823.21 157
2823.33 171
2823.45 180
2823.58 183
2823.70 183
2823.82 179
2823.94 175
2824.06 172
2824.18 169
2824.31 167
2824.43 164
2824.55 157
2824.67 146
2824.79 130
2824.92 111
2825.04 91
2825.16 73
2825.28 58
2825.40 50
2825.52 48
2825.65 52
2825.77 61
2825.89 72
2826.01 83
2826.13 93
2826.26 99
2826.38 102
2826.50 99
2826.62 94
2826.74 87
2826.86 80
2826.99 74
2827.11 73
2827.23 77
2827.35 84
2827.47 95
2827.60 105
2827.72 114
2827.84 121
2827.96 124
2828.08 124
2828.21 123
2828.33 121
2828.45 120
2828.57 119
2828.69 117
2828.82 115
2828.94 111
2829.06 105
2829.18 99
2829.30 93
2829.42 90
2829.55 90
2829.67 93
2829.79 98
2829.91 105
2830.03 110
2830.16 115
2830.28 118
2830.40 121
2830.52 123
2830.64 127
2830.77 131
2830.89 137
2831.01 144
2831.13 152
2831.25 160
2831.38 170
2831.50 181
2831.62 193
2831.74 206
2831.86 218
2831.99 229
2832.11 239
2832.23 248
2832.35 258
2832.47 270
2832.60 285
2832.72 303
2832.84 325
2832.96 347
2833.08 368
2833.21 385
2833.33 397
2833.45 406
2833.57 412
2833.69 418
2833.82 425
2833.94 435
2834.06 448
2834.18 464
2834.30 481
2834.43 496
2834.55 509
2834.67 516
2834.79 519
2834.91 514
2835.04 505
2835.16 491
2835.28 475
2835.40 460
2835.52 448
2835.65 440
2835.77 436
2835.89 435
2836.01 433
2836.13 429
2836.26 418
2836.38 403
2836.50 384
2836.62 365
2836.74 350
2836.87 343
2836.99 344
2837.11 352
2837.23 365
2837.36 378
2837.48 388
2837.60 392
2837.72 390
2837.84 382
2837.97 371
2838.09 359
2838.21 349
2838.33 341
2838.45 335
2838.58 331
2838.70 326
2838.82 321
2838.94 314
2839.06 305
2839.19 295
2839.31 285
2839.43 276
2839.55 268
2839.68 263
2839.80 261
2839.92 260
2840.04 261
2840.16 262
2840.29 264
2840.41 265
2840.53 266
2840.65 265
2840.77 263
2840.90 258
2841.02 249
2841.14 237
2841.26 222
2841.39 205
2841.51 188
2841.63 173
2841.75 161
2841.87 155
2842.00 152
2842.12 152
2842.24 153
2842.36 155
2842.49 156
2842.61 155
2842.73 154
2842.85 153
2842.97 153
2843.10 156
2843.22 160
2843.34 166
2843.46 174
2843.59 184
2843.71 195
2843.83 208
2843.95 222
2844.07 239
2844.20 256
2844.32 273
2844.44 288
2844.56 300
2844.69 308
2844.81 313
2844.93 315
2845.05 314
2845.17 311
2845.30 306
2845.42 301
2845.54 294
2845.66 289
2845.79 284
2845.91 282
2846.03 281
2846.15 282
2846.27 282
2846.40 279
2846.52 271
2846.64 259
2846.76 243
2846.89 225
2847.01 206
2847.13 189
2847.25 175
2847.38 165
2847.50 157
2847.62 153
2847.74 150
2847.86 149
2847.99 149
2848.11 152
2848.23 157
2848.35 164
2848.48 173
2848.60 182
2848.72 191
2848.84 198
2848.97 203
2849.09 205
2849.21 203
2849.33 198
2849.45 190
2849.58 179
2849.70 166
2849.82 153
2849.94 141
2850.07 130
2850.19 123
2850.31 118
2850.43 115
2850.56 115
2850.68 116
2850.80 116
2850.92 117
2851.05 116
2851.17 115
2851.29 115
2851.41 115
2851.54 117
2851.66 120
2851.78 124
2851.90 127
2852.02 130
2852.15 131
2852.27 129
2852.39 125
2852.51 120
2852.64 115
2852.76 111
2852.88 110
2853.00 111
2853.13 114
2853.25 118
2853.37 123
2853.49 128
2853.62 134
2853.74 142
2853.86 152
2853.98 165
2854.11 179
2854.23 193
2854.35 205
2854.47 213
2854.60 217
2854.72 217
2854.84 216
2854.96 215
2855.09 214
2855.21 216
2855.33 219
2855.45 223
2855.58 228
2855.70 230
2855.82 229
2855.94 225
2856.07 218
2856.19 208
2856.31 194
2856.43 176
2856.56 154
2856.68 130
2856.80 105
2856.92 82
2857.05 61
2857.17 47
2857.29 40
2857.41 40
2857.54 46
2857.66 55
2857.78 66
2857.90 75
2858.03 80
2858.15 81
2858.27 78
2858.39 70
2858.52 61
2858.64 51
2858.76 42
2858.88 35
2859.01 32
2859.13 34
2859.25 40
2859.37 49
2859.50 59
2859.62 67
2859.74 72
2859.86 71
2859.99 66
2860.11 55
2860.23 41
2860.35 25
2860.48 11
2860.60 0
2860.72 0
2860.85 0
2860.97 0
2861.09 0
2861.21 0
2861.34 0
2861.46 0
2861.58 0
2861.70 4
2861.83 14
2861.95 27
2862.07 41
2862.19 56
2862.32 72
2862.44 88
2862.56 102
2862.68 114
2862.81 122
2862.93 125
2863.05 123
2863.17 118
2863.30 110
2863.42 103
2863.54 98
2863.67 98
2863.79 102
2863.91 110
2864.03 121
2864.16 133
2864.28 142
2864.40 149
2864.52 152
2864.65 152
2864.77 150
2864.89 147
2865.01 145
2865.14 145
2865.26 147
2865.38 151
2865.51 156
2865.63 160
2865.75 164
2865.87 166
2866.00 169
2866.12 170
2866.24 172
2866.36 173
2866.49 172
2866.61 171
2866.73 167
2866.86 162
2866.98 156
2867.10 152
2867.22 150
2867.35 152
2867.47 156
2867.59 163
2867.71 170
2867.84 175
2867.96 178
2868.08 178
2868.21 174
2868.33 169
2868.45 163
2868.57 157
2868.70 152
2868.82 148
2868.94 145
2869.06 145
2869.19 146
2869.31 149
2869.43 153
2869.56 156
2869.68 159
2869.80 159
2869.92 158
2870.05 155
2870.17 153
2870.29 152
2870.42 155
2870.54 161
2870.66 169
2870.78 178
2870.91 186
2871.03 191
2871.15 194
2871.28 195
2871.40 195
2871.52 194
2871.64 192
2871.77 188
2871.89 183
2872.01 177
2872.14 170
2872.26 163
2872.38 158
2872.50 155
2872.63 156
2872.75 159
2872.87 163
2873.00 166
2873.12 169
2873.24 171
2873.36 172
2873.49 172
2873.61 172
2873.73 172
2873.86 173
2873.98 176
2874.10 180
2874.22 187
2874.35 197
2874.47 210
2874.59 224
2874.72 239
2874.84 253
2874.96 263
2875.08 271
2875.21 274
2875.33 275
2875.45 272
2875.58 269
2875.70 264
2875.82 258
2875.94 251
2876.07 244
2876.19 236
2876.31 227
2876.44 218
2876.56 209
2876.68 199
2876.80 190
2876.93 181
2877.05 172
2877.17 164
2877.30 159
2877.42 157
2877.54 159
2877.67 165
2877.79 173
2877.91 183
2878.03 192
2878.16 200
2878.28 203
2878.40 202
2878.53 197
2878.65 188
2878.77 177
2878.90 165
2879.02 154
2879.14 145
2879.26 138
2879.39 133
2879.51 129
2879.63 124
2879.76 119
2879.88 111
2880.00 100
2880.13 87
2880.25 71
2880.37 55
2880.49 38
2880.62 23
2880.74 11
2880.86 4
2880.99 1
2881.11 2
2881.23 5
2881.36 9
2881.48 10
2881.60 8
2881.72 2
2881.85 0
2881.97 0
2882.09 0
2882.22 0
2882.34 0
2882.46 3
2882.59 16
2882.71 30
2882.83 43
2882.96 55
2883.08 70
2883.20 86
2883.32 105
2883.45 127
2883.57 148
2883.69 167
2883.82 180
2883.94 186
2884.06 186
2884.19 179
2884.31 168
2884.43 156
2884.56 144
2884.68 135
2884.80 129
2884.92 125
2885.05 126
2885.17 128
2885.29 131
2885.42 133
2885.54 134
2885.66 132
2885.79 128
2885.91 124
2886.03 121
2886.16 119
2886.28 121
2886.40 124
2886.53 130
2886.65 137
2886.77 145
2886.89 154
2887.02 165
2887.14 176
2887.26 189
2887.39 201
2887.51 211
2887.63 217
2887.76 218
2887.88 215
2888.00 209
2888.13 201
2888.25 192
2888.37 184
2888.50 177
2888.62 173
2888.74 169
2888.87 167
2888.99 165
2889.11 164
2889.24 163
2889.36 162
2889.48 160
2889.60 159
2889.73 158
2889.85 158
2889.97 160
2890.10 163
2890.22 168
2890.34 174
2890.47 180
2890.59 184
2890.71 185
2890.84 182
2890.96 176
2891.08 168
2891.21 158
2891.33 149
2891.45 140
2891.58 132
2891.70 125
2891.82 118
2891.95 110
2892.07 101
2892.19 92
2892.32 83
2892.44 76
2892.56 71
2892.69 70
2892.81 72
2892.93 76
2893.06 81
2893.18 85
2893.30 87
2893.43 86
2893.55 83
2893.67 76
2893.80 68
2893.92 58
2894.04 47
2894.17 37
2894.29 28
2894.41 24
2894.54 24
2894.66 29
2894.78 39
2894.91 52
2895.03 67
2895.15 81
2895.28 92
2895.40 99
2895.52 103
2895.65 105
2895.77 107
2895.89 113
2896.02 123
2896.14 137
2896.26 155
2896.39 175
2896.51 193
2896.63 205
2896.76 211
2896.88 209
2897.00 201
2897.13 190
2897.25 179
2897.37 169
2897.50 164
2897.62 162
2897.74 165
2897.87 170
2897.99 177
2898.11 184
2898.24 191
2898.36 198
2898.48 204
2898.61 210
2898.73 213
2898.85 214
2898.98 210
2899.10 203
2899.22 192
2899.35 179
2899.47 167
2899.59 157
2899.72 150
2899.84 145
2899.96 140
2900.09 135
2900.21 129
2900.33 122
2900.46 117
2900.58 115
2900.70 118
2900.83 126
2900.95 140
2901.07 156
2901.20 173
2901.32 190
2901.45 204
2901.57 216
2901.69 227
2901.82 237
2901.94 247
2902.06 256
2902.19 264
2902.31 271
2902.43 277
2902.56 282
2902.68 285
2902.80 287
2902.93 287
2903.05 287
2903.17 285
2903.30 282
2903.42 278
2903.54 274
2903.67 271
2903.79 270
2903.91 273
2904.04 279
2904.16 287
2904.29 298
2904.41 309
2904.53 319
2904.66 328
2904.78 334
2904.90 337
2905.03 336
2905.15 333
2905.27 327
2905.40 318
2905.52 309
2905.64 299
2905.77 290
2905.89 281
2906.02 274
2906.14 268
2906.26 263
2906.39 260
2906.51 257
2906.63 257
2906.76 257
2906.88 260
2907.00 265
2907.13 272
2907.25 282
2907.37 295
2907.50 311
2907.62 328
2907.75 346
2907.87 364
2907.99 379
2908.12 390
2908.24 395
2908.36 393
2908.49 384
2908.61 368
2908.73 348
2908.86 327
2908.98 306
2909.10 288
2909.23 274
2909.35 267
2909.48 264
2909.60 267
2909.72 273
2909.85 281
2909.97 290
2910.09 299
2910.22 307
2910.34 312
2910.46 315
2910.59 315
2910.71 313
2910.84 309
2910.96 306
2911.08 304
2911.21 304
2911.33 306
2911.45 311
2911.58 316
2911.70 319
2911.83 319
2911.95 315
2912.07 308
2912.20 298
2912.32 287
2912.44 279
2912.57 274
2912.69 271
2912.81 269
2912.94 268
2913.06 266
2913.19 262
2913.31 259
2913.43 256
2913.56 255
2913.68 259
2913.80 266
2913.93 275
2914.05 284
2914.18 292
2914.30 299
2914.42 304
2914.55 308
2914.67 311
2914.79 313
2914.92 315
2915.04 314
2915.17 309
2915.29 300
2915.41 286
2915.54 270
2915.66 251
2915.78 231
2915.91 211
2916.03 192
2916.16 177
2916.28 164
2916.40 154
2916.53 149
2916.65 147
2916.77 147
2916.90 151
2917.02 155
2917.15 158
2917.27 161
2917.39 162
2917.52 162
2917.64 160
2917.77 159
2917.89 157
2918.01 157
2918.14 158
2918.26 160
2918.38 163
2918.51 167
2918.63 170
2918.76 172
2918.88 172
2919.00 168
2919.13 162
2919.25 152
2919.38 140
2919.50 126
2919.62 112
2919.75 99
2919.87 89
2919.99 82
2920.12 80
2920.24 80
2920.37 84
2920.49 88
2920.61 93
2920.74 98
2920.86 103
2920.99 107
2921.11 112
2921.23 116
2921.36 120
2921.48 122
2921.60 121
2921.73 118
2921.85 111
2921.98 103
2922.10 94
2922.22 87
2922.35 82
2922.47 80
2922.60 80
2922.72 80
2922.84 82
2922.97 84
2923.09 87
2923.22 93
2923.34 103
2923.46 118
2923.59 137
2923.71 158
2923.84 177
2923.96 193
2924.08 200
2924.21 198
2924.33 186
2924.45 166
2924.58 141
2924.70 113
2924.83 89
2924.95 70
2925.07 58
2925.20 53
2925.32 54
2925.45 59
2925.57 63
2925.69 67
2925.82 68
2925.94 68
2926.07 67
2926.19 65
2926.31 64
2926.44 63
2926.56 62
2926.69 58
2926.81 51
2926.93 41
2927.06 27
2927.18 12
2927.31 0
2927.43 0
2927.55 0
2927.68 0
2927.80 0
2927.93 0
2928.05 0
2928.17 0
2928.30 5
2928.42 22
2928.55 38
2928.67 51
2928.79 60
2928.92 65
2929.04 67
2929.17 65
2929.29 63
2929.42 61
2929.54 60
2929.66 62
2929.79 66
2929.91 71
2930.04 76
2930.16 81
2930.28 88
2930.41 95
2930.53 106
2930.66 119
2930.78 135
2930.90 153
2931.03 172
2931.15 190
2931.28 203
2931.40 213
2931.52 216
2931.65 215
2931.77 210
2931.90 203
2932.02 197
2932.15 191
2932.27 187
2932.39 184
2932.52 181
2932.64 177
2932.77 172
2932.89 165
2933.01 160
2933.14 157
2933.26 159
2933.39 166
2933.51 178
2933.63 194
2933.76 211
2933.88 227
2934.01 239
2934.13 245
2934.26 246
2934.38 242
2934.50 233
2934.63 221
2934.75 207
2934.88 193
2935.00 179
2935.12 166
2935.25 155
2935.37 148
2935.50 146
2935.62 148
2935.75 155
2935.87 165
2935.99 177
2936.12 188
2936.24 197
2936.37 201
2936.49 202
2936.61 199
2936.74 194
2936.86 188
2936.99 183
2937.11 179
2937.24 176
2937.36 173
2937.48 170
2937.61 165
2937.73 160
2937.86 152
2937.98 144
2938.11 135
2938.23 126
2938.35 118
2938.48 112
2938.60 107
2938.73 103
2938.85 101
2938.98 99
2939.10 97
2939.22 95
2939.35 92
2939.47 88
2939.60 85
2939.72 81
2939.85 78
2939.97 76
2940.09 75
2940.22 74
2940.34 73
2940.47 72
2940.59 71
2940.72 68
2940.84 65
2940.96 61
2941.09 56
2941.21 49
2941.34 40
2941.46 29
2941.59 18
2941.71 7
2941.83 0
2941.96 0
2942.08 0
2942.21 0
2942.33 1
2942.46 6
2942.58 8
2942.70 7
2942.83 3
2942.95 0
2943.08 0
2943.20 0
2943.33 0
2943.45 5
2943.57 20
2943.70 38
2943.82 56
2943.95 71
2944.07 81
2944.20 85
2944.32 83
2944.45 77
2944.57 71
2944.69 67
2944.82 66
2944.94 71
2945.07 79
2945.19 89
2945.32 99
2945.44 107
2945.56 112
2945.69 115
2945.81 115
2945.94 115
2946.06 115
2946.19 116
2946.31 119
2946.44 124
2946.56 130
2946.68 136
2946.81 141
2946.93 144
2947.06 144
2947.18 140
2947.31 132
2947.43 122
2947.56 110
2947.68 100
2947.80 93
2947.93 89
2948.05 90
2948.18 92
2948.30 96
2948.43 100
2948.55 103
2948.68 106
2948.80 109
2948.92 114
2949.05 120
2949.17 130
2949.30 141
2949.42 153
2949.55 164
2949.67 173
2949.80 178
2949.92 179
2950.05 176
2950.17 168
2950.29 158
2950.42 147
2950.54 136
2950.67 127
2950.79 120
2950.92 115
2951.04 111
2951.17 106
2951.29 101
2951.41 94
2951.54 84
2951.66 75
2951.79 65
2951.91 58
2952.04 55
2952.16 57
2952.29 63
2952.41 73
2952.54 86
2952.66 99
2952.78 111
2952.91 119
2953.03 123
2953.16 123
2953.28 120
2953.41 115
2953.53 108
2953.66 103
2953.78 98
2953.91 95
2954.03 94
2954.15 94
2954.28 95
2954.40 96
2954.53 97
2954.65 97
2954.78 95
2954.90 90
2955.03 81
2955.15 71
2955.28 59
2955.40 49
2955.53 40
2955.65 37
2955.77 38
2955.90 44
2956.02 53
2956.15 63
2956.27 72
2956.40 78
2956.52 81
2956.65 82
2956.77 81
2956.90 81
2957.02 83
2957.15 86
2957.27 92
2957.39 100
2957.52 109
2957.64 119
2957.77 129
2957.89 139
2958.02 149
2958.14 159
2958.27 169
2958.39 178
2958.52 183
2958.64 184
2958.77 179
2958.89 169
2959.02 156
2959.14 141
2959.26 127
2959.39 116
2959.51 109
2959.64 107
2959.76 108
2959.89 110
2960.01 112
2960.14 111
2960.26 107
2960.39 101
2960.51 94
2960.64 88
2960.76 86
2960.89 89
2961.01 97
2961.14 112
2961.26 131
2961.38 153
2961.51 174
2961.63 191
2961.76 204
2961.88 210
2962.01 210
2962.13 205
2962.26 198
2962.38 189
2962.51 181
2962.63 173
2962.76 166
2962.88 158
2963.01 149
2963.13 138
2963.26 125
2963.38 113
2963.51 102
2963.63 95
2963.76 93
2963.88 98
2964.00 108
2964.13 122
2964.25 139
2964.38 155
2964.50 168
2964.63 178
2964.75 183
2964.88 184
2965.00 183
2965.13 180
2965.25 175
2965.38 169
2965.50 161
2965.63 151
2965.75 138
2965.88 124
2966.00 108
2966.13 93
2966.25 79
2966.38 68
2966.50 61
2966.63 58
2966.75 58
2966.88 63
2967.00 70
2967.13 78
2967.25 87
2967.38 95
2967.50 102
2967.62 106
2967.75 108
2967.87 109
2968.00 109
2968.12 109
2968.25 110
2968.37 111
2968.50 112
2968.62 113
2968.75 113
2968.87 112
2969.00 109
2969.12 105
2969.25 101
2969.37 98
2969.50 96
2969.62 98
2969.75 103
2969.87 111
2970.00 121
2970.12 130
2970.25 136
2970.37 139
2970.50 138
2970.62 132
2970.75 123
2970.87 113
2971.00 101
2971.12 90
2971.25 78
2971.37 66
2971.50 54
2971.62 41
2971.75 29
2971.87 17
2972.00 6
2972.12 0
2972.25 0
2972.37 0
2972.50 0
2972.62 0
2972.75 0
2972.87 0
2973.00 0
2973.12 0
2973.25 11
2973.37 26
2973.50 41
2973.62 55
2973.75 65
2973.87 71
2974.00 72
2974.12 70
2974.25 66
2974.37 63
2974.50 60
2974.62 59
2974.75 61
2974.87 64
2975.00 68
2975.12 70
2975.25 71
2975.37 71
2975.50 70
2975.62 71
2975.75 75
2975.87 81
2976.00 91
2976.12 103
2976.25 116
2976.37 128
2976.50 139
2976.62 148
2976.75 157
2976.87 164
2977.00 170
2977.12 177
2977.25 182
2977.37 186
2977.50 188
2977.62 189
2977.75 187
2977.87 184
2978.00 181
2978.12 177
2978.25 174
2978.37 172
2978.50 171
2978.62 170
2978.75 169
2978.87 169
2979.00 170
2979.12 172
2979.25 177
2979.37 184
2979.50 194
2979.62 208
2979.75 223
2979.87 238
2980.00 252
2980.12 263
2980.25 269
2980.37 269
2980.50 262
2980.63 250
2980.75 234
2980.88 218
2981.00 203
2981.13 192
2981.25 185
2981.38 182
2981.50 181
2981.63 181
2981.75 180
2981.88 175
2982.00 168
2982.13 158
2982.25 147
2982.38 136
2982.50 127
2982.63 120
2982.75 114
2982.88 108
2983.00 103
2983.13 97
2983.25 91
2983.38 86
2983.50 83
2983.63 82
2983.75 84
2983.88 88
2984.00 93
2984.13 98
2984.26 102
2984.38 105
2984.51 104
2984.63 101
2984.76 98
2984.88 95
2985.01 93
2985.13 94
2985.26 98
2985.38 104
2985.51 111
2985.63 118
2985.76 124
2985.88 129
2986.01 133
2986.13 134
2986.26 133
2986.38 131
2986.51 128
2986.63 123
2986.76 118
2986.89 113
2987.01 107
2987.14 99
2987.26 91
2987.39 81
2987.51 69
2987.64 58
2987.76 48
2987.89 40
2988.01 36
2988.14 38
2988.26 43
2988.39 52
2988.51 62
2988.64 74
2988.76 85
2988.89 97
2989.02 108
2989.14 118
2989.27 128
2989.39 138
2989.52 146
2989.64 152
2989.77 155
2989.89 154
2990.02 151
2990.14 144
2990.27 136
2990.39 127
2990.52 118
2990.64 110
2990.77 101
2990.90 93
2991.02 84
2991.15 75
2991.27 66
2991.40 58
2991.52 51
2991.65 47
2991.77 45
2991.90 47
2992.02 50
2992.15 55
2992.27 61
2992.40 67
2992.53 72
2992.65 76
2992.78 77
2992.90 78
2993.03 78
2993.15 78
2993.28 80
2993.40 84
2993.53 89
2993.65 96
2993.78 102
2993.90 108
2994.03 113
2994.16 117
2994.28 122
2994.41 126
2994.53 131
2994.66 135
2994.78 140
2994.91 143
2995.03 144
2995.16 143
2995.28 141
2995.41 138
2995.54 137
2995.66 137
2995.79 142
2995.91 150
2996.04 161
2996.16 174
2996.29 185
2996.41 193
2996.54 197
2996.66 197
2996.79 192
2996.92 185
2997.04 177
2997.17 168
2997.29 160
2997.42 152
2997.54 144
2997.67 136
2997.79 129
2997.92 123
2998.04 119
2998.17 118
2998.30 119
2998.42 123
2998.55 129
2998.67 137
2998.80 146
2998.92 154
2999.05 162
2999.17 168
2999.30 172
2999.43 174
2999.55 172
2999.68 169
2999.80 165
2999.93 160
3000.05 156
3000.18 154
3000.30 153
3000.43 153
3000.56 152
3000.68 151
3000.81 147
3000.93 141
3001.06 131
3001.18 119
3001.31 105
3001.43 91
3001.56 76
3001.69 63
3001.81 51
3001.94 41
3002.06 33
3002.19 28
3002.31 26
3002.44 26
3002.56 29
3002.69 33
3002.82 38
3002.94 44
3003.07 50
3003.19 55
3003.32 59
3003.44 61
3003.57 63
3003.70 64
3003.82 66
3003.95 70
3004.07 77
3004.20 86
3004.32 96
3004.45 106
3004.57 114
3004.70 118
3004.83 116
3004.95 109
3005.08 100
3005.20 89
3005.33 81
3005.45 78
3005.58 80
3005.71 88
3005.83 100
3005.96 113
3006.08 126
3006.21 135
3006.33 139
3006.46 137
3006.59 131
3006.71 122
3006.84 112
3006.96 102
3007.09 95
3007.21 90
3007.34 88
3007.47 87
3007.59 87
3007.72 87
3007.84 87
3007.97 87
3008.09 86
3008.22 84
3008.35 81
3008.47 77
3008.60 72
3008.72 66
3008.85 60
3008.97 54
3009.10 49
3009.23 45
3009.35 41
3009.48 38
3009.60 36
3009.73 34
3009.85 34
3009.98 35
3010.11 38
3010.23 42
3010.36 47
3010.48 51
3010.61 54
3010.73 54
3010.86 51
3010.99 47
3011.11 41
3011.24 36
3011.36 31
3011.49 27
3011.61 24
3011.74 22
3011.87 21
3011.99 22
3012.12 23
3012.24 25
3012.37 31
3012.50 38
3012.62 48
3012.75 59
3012.87 69
3013.00 78
3013.12 85
3013.25 87
3013.38 87
3013.50 85
3013.63 83
3013.75 83
3013.88 85
3014.01 89
3014.13 94
3014.26 99
3014.38 103
3014.51 106
3014.63 108
3014.76 110
3014.89 114
3015.01 119
3015.14 127
3015.26 136
3015.39 145
3015.52 152
3015.64 155
3015.77 153
3015.89 144
3016.02 129
3016.14 110
3016.27 88
3016.40 68
3016.52 52
3016.65 42
3016.77 40
3016.90 46
3017.03 57
3017.15 72
3017.28 87
3017.40 99
3017.53 106
3017.66 108
3017.78 105
3017.91 99
3018.03 91
3018.16 84
3018.29 80
3018.41 78
3018.54 78
3018.66 80
3018.79 83
3018.91 84
3019.04 85
3019.17 85
3019.29 87
3019.42 91
3019.54 98
3019.67 108
3019.80 121
3019.92 135
3020.05 149
3020.17 159
3020.30 165
3020.43 167
3020.55 165
3020.68 160
3020.80 154
3020.93 148
3021.06 144
3021.18 140
3021.31 137
3021.43 132
3021.56 126
3021.69 119
3021.81 110
3021.94 100
3022.06 91
3022.19 82
3022.32 73
3022.44 63
3022.57 51
3022.69 37
3022.82 24
3022.95 11
3023.07 1
3023.20 0
3023.32 0
3023.45 0
3023.58 2
3023.70 6
3023.83 8
3023.95 7
3024.08 3
3024.21 0
3024.33 0
3024.46 0
3024.58 0
3024.71 0
3024.84 11
3024.96 23
3025.09 37
3025.22 50
3025.34 63
3025.47 75
3025.59 87
3025.72 100
3025.85 115
3025.97 131
3026.10 148
3026.22 165
3026.35 180
3026.48 195
3026.60 206
3026.73 214
3026.85 219
3026.98 221
3027.11 218
3027.23 212
3027.36 202
3027.49 191
3027.61 180
3027.74 170
3027.86 163
3027.99 159
3028.12 160
3028.24 163
3028.37 168
3028.49 173
3028.62 177
3028.75 179
3028.87 179
3029.00 175
3029.12 168
3029.25 159
3029.38 147
3029.50 134
3029.63 120
3029.76 107
3029.88 96
3030.01 88
3030.13 82
3030.26 80
3030.39 81
3030.51 86
3030.64 93
3030.77 102
3030.89 110
3031.02 117
3031.14 120
3031.27 121
3031.40 119
3031.52 116
3031.65 112
3031.77 110
3031.90 112
3032.03 117
3032.15 126
3032.28 139
3032.41 153
3032.53 167
3032.66 177
3032.78 181
3032.91 178
3033.04 169
3033.16 153
3033.29 133
3033.42 113
3033.54 96
3033.67 83
3033.79 76
3033.92 73
3034.05 75
3034.17 77
3034.30 81
3034.43 83
3034.55 84
3034.68 84
3034.80 84
3034.93 84
3035.06 82
3035.18 80
3035.31 75
3035.44 69
3035.56 62
3035.69 54
3035.81 47
3035.94 42
3036.07 40
3036.19 40
3036.32 42
3036.45 46
3036.57 51
3036.70 56
3036.83 62
3036.95 70
3037.08 79
3037.20 89
3037.33 97
3037.46 102
3037.58 102
3037.71 97
3037.84 87
3037.96 73
3038.09 57
3038.21 42
3038.34 30
3038.47 22
3038.59 17
3038.72 16
3038.85 17
3038.97 21
3039.10 25
3039.23 32
3039.35 40
3039.48 51
3039.60 65
3039.73 79
3039.86 94
3039.98 107
3040.11 115
3040.24 118
3040.36 113
3040.49 102
3040.62 86
3040.74 66
3040.87 45
3040.99 26
3041.12 10
3041.25 0
3041.37 0
3041.50 0
3041.63 0
3041.75 0
3041.88 0
3042.01 0
3042.13 0
3042.26 0
3042.39 2
3042.51 14
3042.64 28
3042.76 45
3042.89 63
3043.02 83
3043.14 104
3043.27 125
3043.40 146
3043.52 166
3043.65 182
3043.78 194
3043.90 201
3044.03 203
3044.16 202
3044.28 199
3044.41 195
3044.54 192
3044.66 192
3044.79 195
3044.91 201
3045.04 210
3045.17 220
3045.29 230
3045.42 238
3045.55 243
3045.67 244
3045.80 241
3045.93 235
3046.05 228
3046.18 220
3046.31 214
3046.43 210
3046.56 209
3046.69 212
3046.81 220
3046.94 233
3047.07 252
3047.19 274
3047.32 299
3047.44 323
3047.57 344
3047.70 361
3047.82 372
3047.95 377
3048.08 378
3048.20 376
3048.33 374
3048.46 372
3048.58 371
3048.71 370
3048.84 368
3048.96 365
3049.09 359
3049.22 349
3049.34 337
3049.47 324
3049.60 309
3049.72 295
3049.85 283
3049.98 272
3050.10 264
3050.23 258
3050.36 252
3050.48 246
3050.61 239
3050.74 230
3050.86 220
3050.99 208
3051.12 196
3051.24 186
3051.37 177
3051.50 169
3051.62 163
3051.75 158
3051.88 154
3052.00 149
3052.13 144
3052.26 140
3052.38 136
3052.51 134
3052.63 134
3052.76 136
3052.89 140
3053.01 145
3053.14 151
3053.27 155
3053.39 159
3053.52 160
3053.65 159
3053.77 157
3053.90 154
3054.03 150
3054.15 145
3054.28 141
3054.41 136
3054.53 131
3054.66 125
3054.79 120
3054.91 113
3055.04 106
3055.17 97
3055.30 88
3055.42 78
3055.55 67
3055.68 57
3055.80 48
3055.93 40
3056.06 33
3056.18 26
3056.31 19
3056.44 12
3056.56 5
3056.69 0
3056.82 0
3056.94 0
3057.07 0
3057.20 0
3057.32 0
3057.45 0
3057.58 0
3057.70 0
3057.83 7
3057.96 16
3058.08 26
3058.21 37
3058.34 49
3058.46 60
3058.59 69
3058.72 77
3058.84 84
3058.97 89
3059.10 94
3059.22 99
3059.35 103
3059.48 105
3059.60 106
3059.73 105
3059.86 101
3059.98 96
3060.11 90
3060.24 87
3060.37 85
3060.49 87
3060.62 92
3060.75 99
3060.87 106
3061.00 112
3061.13 117
3061.25 122
3061.38 127
3061.51 133
3061.63 140
3061.76 149
3061.89 158
3062.01 165
3062.14 168
3062.27 169
3062.39 168
3062.52 165
3062.65 164
3062.77 166
3062.90 170
3063.03 177
3063.16 186
3063.28 196
3063.41 205
3063.54 214
3063.66 221
3063.79 227
3063.92 231
3064.04 234
3064.17 234
3064.30 233
3064.42 231
3064.55 229
3064.68 230
3064.80 233
3064.93 238
3065.06 246
3065.19 254
3065.31 260
3065.44 263
3065.57 262
3065.69 260
3065.82 257
3065.95 256
3066.07 258
3066.20 262
3066.33 267
3066.45 272
3066.58 274
3066.71 272
3066.84 266
3066.96 258
3067.09 249
3067.22 242
3067.34 237
3067.47 236
3067.60 237
3067.72 239
3067.85 240
3067.98 239
3068.10 237
3068.23 234
3068.36 230
3068.49 227
3068.61 223
3068.74 219
3068.87 213
3068.99 204
3069.12 193
3069.25 182
3069.37 172
3069.50 165
3069.63 163
3069.76 165
3069.88 171
3070.01 178
3070.14 185
3070.26 191
3070.39 195
3070.52 198
3070.64 200
3070.77 203
3070.90 208
3071.03 215
3071.15 224
3071.28 234
3071.41 243
3071.53 250
3071.66 252
3071.79 248
3071.92 239
3072.04 225
3072.17 209
3072.30 193
3072.42 179
3072.55 169
3072.68 163
3072.80 161
3072.93 162
3073.06 164
3073.19 166
3073.31 167
3073.44 168
3073.57 169
3073.69 170
3073.82 171
3073.95 173
3074.08 173
3074.20 171
3074.33 167
3074.46 160
3074.58 151
3074.71 142
3074.84 133
3074.96 126
3075.09 121
3075.22 118
3075.35 117
3075.47 117
3075.60 119
3075.73 124
3075.85 131
3075.98 140
3076.11 152
3076.24 165
3076.36 178
3076.49 190
3076.62 200
3076.74 210
3076.87 220
3077.00 233
3077.13 249
3077.25 268
3077.38 289
3077.51 309
3077.63 328
3077.76 344
3077.89 356
3078.02 368
3078.14 380
3078.27 393
3078.40 410
3078.52 430
3078.65 453
3078.78 476
3078.91 498
3079.03 516
3079.16 529
3079.29 536
3079.42 536
3079.54 530
3079.67 521
3079.80 510
3079.92 502
3080.05 499
3080.18 502
3080.31 513
3080.43 529
3080.56 551
3080.69 573
3080.81 593
3080.94 609
3081.07 617
3081.20 618
3081.32 611
3081.45 597
3081.58 578
3081.71 555
3081.83 532
3081.96 511
3082.09 496
3082.21 486
3082.34 482
3082.47 482
3082.60 485
3082.72 487
3082.85 487
3082.98 480
3083.11 468
3083.23 448
3083.36 424
3083.49 396
3083.61 366
3083.74 338
3083.87 312
3084.00 291
3084.12 275
3084.25 264
3084.38 258
3084.51 254
3084.63 252
3084.76 251
3084.89 250
3085.01 248
3085.14 245
3085.27 241
3085.40 237
3085.52 232
3085.65 225
3085.78 216
3085.91 206
3086.03 195
3086.16 186
3086.29 178
3086.42 174
3086.54 173
3086.67 175
3086.80 177
3086.92 177
3087.05 173
3087.18 164
3087.31 152
3087.43 137
3087.56 123
3087.69 112
3087.82 103
3087.94 99
3088.07 98
3088.20 99
3088.33 101
3088.45 103
3088.58 104
3088.71 104
3088.84 102
3088.96 100
3089.09 97
3089.22 94
3089.34 91
3089.47 87
3089.60 83
3089.73 80
3089.85 77
3089.98 75
3090.11 74
3090.24 74
3090.36 76
3090.49 80
3090.62 86
3090.75 94
3090.87 105
3091.00 117
3091.13 128
3091.26 138
3091.38 146
3091.51 151
3091.64 153
3091.77 152
3091.89 149
3092.02 144
3092.15 137
3092.28 130
3092.40 124
3092.53 118
3092.66 115
3092.79 113
3092.91 113
3093.04 113
3093.17 114
3093.30 114
3093.42 114
3093.55 114
3093.68 115
3093.81 117
3093.93 120
3094.06 124
3094.19 129
3094.32 133
3094.44 136
3094.57 139
3094.70 142
3094.83 144
3094.95 147
3095.08 151
3095.21 156
3095.34 161
3095.46 166
3095.59 169
3095.72 170
3095.85 168
3095.97 162
3096.10 154
3096.23 147
3096.36 141
3096.48 140
3096.61 143
3096.74 149
3096.87 158
3096.99 167
3097.12 174
3097.25 178
3097.38 178
3097.50 175
3097.63 169
3097.76 162
3097.89 155
3098.01 148
3098.14 142
3098.27 136
3098.40 130
3098.52 125
3098.65 119
3098.78 112
3098.91 104
3099.03 94
3099.16 83
3099.29 70
3099.42 56
3099.55 41
3099.67 27
3099.80 12
3099.93 0
3100.06 0
3100.18 0
3100.31 0
3100.44 0
3100.57 0
3100.69 0
3100.82 0
3100.95 1
3101.08 10
3101.20 18
3101.33 27
3101.46 36
3101.59 47
3101.72 60
3101.84 75
3101.97 92
3102.10 110
3102.23 127
3102.35 142
3102.48 154
3102.61 161
3102.74 163
3102.86 159
3102.99 150
3103.12 136
3103.25 120
3103.37 104
3103.50 88
3103.63 75
3103.76 68
3103.89 65
3104.01 66
3104.14 70
3104.27 75
3104.40 80
3104.52 81
3104.65 80
3104.78 75
3104.91 68
3105.04 61
3105.16 54
3105.29 48
3105.42 42
3105.55 35
3105.67 27
3105.80 18
3105.93 6
3106.06 0
3106.18 0
3106.31 0
3106.44 0
3106.57 0
3106.70 0
3106.82 0
3106.95 0
3107.08 9
3107.21 16
3107.33 21
3107.46 24
3107.59 27
3107.72 30
3107.85 35
3107.97 40
3108.10 45
3108.23 49
3108.36 52
3108.48 54
3108.61 56
3108.74 57
3108.87 60
3109.00 63
3109.12 67
3109.25 71
3109.38 74
3109.51 77
3109.64 81
3109.76 86
3109.89 93
3110.02 103
3110.15 116
3110.27 130
3110.40 143
3110.53 154
3110.66 161
3110.79 163
3110.91 161
3111.04 154
3111.17 144
3111.30 133
3111.42 120
3111.55 107
3111.68 92
3111.81 77
3111.94 60
3112.06 43
3112.19 27
3112.32 13
3112.45 3
3112.58 0
3112.70 0
3112.83 0
3112.96 5
3113.09 12
3113.22 18
3113.34 25
3113.47 30
3113.60 34
3113.73 38
3113.85 43
3113.98 50
3114.11 58
3114.24 68
3114.37 78
3114.49 88
3114.62 96
3114.75 101
3114.88 103
3115.01 101
3115.13 98
3115.26 92
3115.39 87
3115.52 83
3115.65 81
3115.77 80
3115.90 81
3116.03 84
3116.16 88
3116.29 93
3116.41 97
3116.54 102
3116.67 105
3116.80 105
3116.93 102
3117.05 94
3117.18 83
3117.31 68
3117.44 50
3117.56 32
3117.69 14
3117.82 0
3117.95 0
3118.08 0
3118.20 0
3118.33 0
3118.46 0
3118.59 0
3118.72 0
3118.84 0
3118.97 10
3119.10 24
3119.23 39
3119.36 53
3119.49 65
3119.61 76
3119.74 86
3119.87 93
3120.00 99
3120.13 104
3120.25 109
3120.38 113
3120.51 117
3120.64 120
3120.77 123
3120.89 123
3121.02 120
3121.15 114
3121.28 106
3121.41 95
3121.53 84
3121.66 73
3121.79 66
3121.92 63
3122.05 64
3122.17 71
3122.30 80
3122.43 90
3122.56 99
3122.69 107
3122.81 111
3122.94 112
3123.07 108
3123.20 102
3123.33 93
3123.46 82
3123.58 71
3123.71 62
3123.84 56
3123.97 53
3124.10 56
3124.22 62
3124.35 71
3124.48 83
3124.61 95
3124.74 106
3124.86 116
3124.99 125
3125.12 132
3125.25 138
3125.38 142
3125.51 144
3125.63 145
3125.76 144
3125.89 141
3126.02 137
3126.15 132
3126.27 129
3126.40 125
3126.53 120
3126.66 113
3126.79 104
3126.91 92
3127.04 76
3127.17 59
3127.30 41
3127.43 24
3127.56 11
3127.68 1
3127.81 0
3127.94 0
3128.07 0
3128.20 0
3128.32 8
3128.45 18
3128.58 30
3128.71 43
3128.84 57
3128.97 71
3129.09 85
3129.22 99
3129.35 114
3129.48 128
3129.61 141
3129.74 152
3129.86 159
3129.99 161
3130.12 159
3130.25 153
3130.38 145
3130.50 136
3130.63 128
3130.76 120
3130.89 115
3131.02 112
3131.15 111
3131.27 113
3131.40 117
3131.53 121
3131.66 126
3131.79 129
3131.92 129
3132.04 126
3132.17 120
3132.30 113
3132.43 105
3132.56 98
3132.69 94
3132.81 93
3132.94 95
3133.07 98
3133.20 103
3133.33 109
3133.46 114
3133.58 120
3133.71 128
3133.84 137
3133.97 148
3134.10 162
3134.23 178
3134.35 194
3134.48 210
3134.61 224
3134.74 235
3134.87 240
3135.00 241
3135.12 236
3135.25 229
3135.38 219
3135.51 209
3135.64 201
3135.77 194
3135.89 189
3136.02 185
3136.15 181
3136.28 175
3136.41 167
3136.54 158
3136.66 148
3136.79 140
3136.92 134
3137.05 132
3137.18 133
3137.31 137
3137.43 141
3137.56 143
3137.69 143
3137.82 140
3137.95 134
3138.08 126
3138.20 117
3138.33 107
3138.46 98
3138.59 87
3138.72 75
3138.85 60
3138.98 43
3139.10 24
3139.23 7
3139.36 0
3139.49 0
3139.62 0
3139.75 0
3139.87 3
3140.00 18
3140.13 33
3140.26 45
3140.39 51
3140.52 52
3140.64 48
3140.77 40
3140.90 31
3141.03 23
3141.16 19
3141.29 18
3141.42 22
3141.54 30
3141.67 41
3141.80 53
3141.93 66
3142.06 77
3142.19 87
3142.31 94
3142.44 99
3142.57 99
3142.70 96
3142.83 90
3142.96 80
3143.09 68
3143.21 55
3143.34 41
3143.47 27
3143.60 15
3143.73 3
3143.86 0
3143.99 0
3144.11 0
3144.24 0
3144.37 0
3144.50 0
3144.63 0
3144.76 0
3144.89 4
3145.01 15
3145.14 26
3145.27 36
3145.40 45
3145.53 53
3145.66 60
3145.79 69
3145.91 79
3146.04 90
3146.17 101
3146.30 111
3146.43 120
3146.56 124
3146.69 125
3146.81 121
3146.94 114
3147.07 105
3147.20 97
3147.33 89
3147.46 82
3147.59 77
3147.71 72
3147.84 68
3147.97 64
3148.10 62
3148.23 63
3148.36 68
3148.49 77
3148.61 91
3148.74 108
3148.87 128
3149.00 146
3149.13 162
3149.26 174
3149.39 181
3149.51 184
3149.64 184
3149.77 182
3149.90 179
3150.03 175
3150.16 170
3150.29 164
3150.42 157
3150.54 149
3150.67 141
3150.80 132
3150.93 124
3151.06 116
3151.19 111
3151.32 107
3151.44 106
3151.57 108
3151.70 112
3151.83 117
3151.96 123
3152.09 129
3152.22 132
3152.35 133
3152.47 132
3152.60 129
3152.73 127
3152.86 126
3152.99 128
3153.12 132
3153.25 140
3153.37 150
3153.50 160
3153.63 167
3153.76 171
3153.89 168
3154.02 160
3154.15 147
3154.28 131
3154.40 116
3154.53 103
3154.66 95
3154.79 92
3154.92 93
3155.05 97
3155.18 102
3155.31 106
3155.43 110
3155.56 112
3155.69 112
3155.82 109
3155.95 105
3156.08 98
3156.21 89
3156.34 79
3156.46 70
3156.59 62
3156.72 58
3156.85 60
3156.98 68
3157.11 79
3157.24 93
3157.37 107
3157.50 119
3157.62 128
3157.75 134
3157.88 136
3158.01 137
3158.14 139
3158.27 140
3158.40 141
3158.53 142
3158.65 143
3158.78 143
3158.91 142
3159.04 139
3159.17 136
3159.30 131
3159.43 124
3159.56 115
3159.69 103
3159.81 90
3159.94 75
3160.07 60
3160.20 47
3160.33 37
3160.46 31
3160.59 26
3160.72 22
3160.85 18
3160.97 13
3161.10 6
3161.23 0
3161.36 0
3161.49 0
3161.62 0
3161.75 0
3161.88 0
3162.00 0
3162.13 0
3162.26 3
3162.39 14
3162.52 26
3162.65 39
3162.78 52
3162.91 63
3163.04 72
3163.17 78
3163.29 81
3163.42 79
3163.55 76
3163.68 70
3163.81 64
3163.94 60
3164.07 57
3164.20 58
3164.33 61
3164.45 68
3164.58 76
3164.71 85
3164.84 92
3164.97 97
3165.10 99
3165.23 96
3165.36 91
3165.49 84
3165.62 77
3165.74 71
3165.87 67
3166.00 66
3166.13 66
3166.26 66
3166.39 66
3166.52 64
3166.65 60
3166.78 56
3166.90 51
3167.03 47
3167.16 42
3167.29 38
3167.42 33
3167.55 30
3167.68 27
3167.81 26
3167.94 27
3168.07 30
3168.19 35
3168.32 43
3168.45 52
3168.58 63
3168.71 73
3168.84 83
3168.97 92
3169.10 100
3169.23 105
3169.36 109
3169.49 109
3169.61 108
3169.74 105
3169.87 100
3170.00 93
3170.13 85
3170.26 74
3170.39 64
3170.52 53
3170.65 43
3170.78 33
3170.90 26
3171.03 19
3171.16 13
3171.29 7
3171.42 1
3171.55 0
3171.68 0
3171.81 0
3171.94 0
3172.07 0
3172.20 0
3172.32 0
3172.45 0
3172.58 8
3172.71 17
3172.84 26
3172.97 35
3173.10 43
3173.23 48
3173.36 51
3173.49 52
3173.62 49
3173.75 44
3173.87 36
3174.00 24
3174.13 9
3174.26 0
3174.39 0
3174.52 0
3174.65 0
3174.78 0
3174.91 0
3175.04 0
3175.17 0
3175.30 12
3175.42 25
3175.55 38
3175.68 50
3175.81 62
3175.94 74
3176.07 84
3176.20 93
3176.33 101
3176.46 108
3176.59 114
3176.72 119
3176.85 125
3176.97 131
3177.10 136
3177.23 141
3177.36 145
3177.49 145
3177.62 141
3177.75 133
3177.88 119
3178.01 101
3178.14 79
3178.27 57
3178.40 37
3178.52 21
3178.65 11
3178.78 8
3178.91 11
3179.04 20
3179.17 32
3179.30 46
3179.43 58
3179.56 66
3179.69 71
3179.82 70
3179.95 65
3180.08 56
3180.21 47
3180.33 39
3180.46 34
3180.59 33
3180.72 37
3180.85 44
3180.98 52
3181.11 61
3181.24 68
3181.37 73
3181.50 75
3181.63 76
3181.76 75
3181.89 73
3182.02 71
3182.14 69
3182.27 68
3182.40 70
3182.53 75
3182.66 82
3182.79 92
3182.92 104
3183.05 115
3183.18 124
3183.31 130
3183.44 131
3183.57 130
3183.70 126
3183.83 121
3183.96 117
3184.08 114
3184.21 112
3184.34 110
3184.47 109
3184.60 107
3184.73 105
3184.86 103
3184.99 101
3185.12 101
3185.25 103
3185.38 107
3185.51 111
3185.64 116
3185.77 121
3185.90 124
3186.02 127
3186.15 128
3186.28 130
3186.41 132
3186.54 137
3186.67 142
3186.80 149
3186.93 156
3187.06 163
3187.19 169
3187.32 173
3187.45 175
3187.58 178
3187.71 180
3187.84 183
3187.97 186
3188.10 186
3188.22 185
3188.35 179
3188.48 171
3188.61 159
3188.74 145
3188.87 132
3189.00 122
3189.13 116
3189.26 114
3189.39 118
3189.52 125
3189.65 136
3189.78 147
3189.91 159
3190.04 170
3190.17 182
3190.30 193
3190.43 204
3190.55 215
3190.68 224
3190.81 230
3190.94 233
3191.07 231
3191.20 224
3191.33 214
3191.46 202
3191.59 189
3191.72 176
3191.85 163
3191.98 152
3192.11 141
3192.24 132
3192.37 125
3192.50 120
3192.63 118
3192.76 119
3192.89 123
3193.02 129
3193.14 135
3193.27 141
3193.40 143
3193.53 143
3193.66 141
3193.79 137
3193.92 132
3194.05 130
3194.18 130
3194.31 134
3194.44 141
3194.57 152
3194.70 163
3194.83 175
3194.96 185
3195.09 193
3195.22 198
3195.35 199
3195.48 197
3195.61 192
3195.74 184
3195.87 173
3196.00 160
3196.12 146
3196.25 133
3196.38 121
3196.51 111
3196.64 103
3196.77 97
3196.90 91
3197.03 84
3197.16 77
3197.29 69
3197.42 60
3197.55 51
3197.68 44
3197.81 38
3197.94 33
3198.07 28
3198.20 24
3198.33 19
3198.46 13
3198.59 7
3198.72 0
3198.85 0
3198.98 0
3199.11 0
3199.24 0
3199.37 0
3199.49 0
3199.62 0
3199.75 0
3199.88 10
3200.01 29
3200.14 50
3200.27 72
3200.40 92
3200.53 109
3200.66 122
3200.79 131
3200.92 136
3201.05 139
3201.18 140
3201.31 141
3201.44 142
3201.57 143
3201.70 145
3201.83 149
3201.96 154
3202.09 161
3202.22 171
3202.35 182
3202.48 194
3202.61 205
3202.74 213
3202.87 219
3203.00 223
3203.13 223
3203.26 222
3203.39 219
3203.52 214
3203.65 209
3203.78 203
3203.90 196
3204.03 188
3204.16 179
3204.29 170
3204.42 162
3204.55 155
3204.68 149
3204.81 146
3204.94 144
3205.07 142
3205.20 141
3205.33 139
3205.46 137
3205.59 135
3205.72 132
3205.85 128
3205.98 126
3206.11 125
3206.24 124
3206.37 125
3206.50 126
3206.63 127
3206.76 127
3206.89 125
3207.02 122
3207.15 117
3207.28 112
3207.41 106
3207.54 100
3207.67 94
3207.80 88
3207.93 81
3208.06 74
3208.19 66
3208.32 59
3208.45 54
3208.58 52
3208.71 54
3208.84 61
3208.97 71
3209.10 84
3209.23 97
3209.36 109
3209.49 119
3209.62 127
3209.75 132
3209.88 136
3210.01 139
3210.14 142
3210.27 144
3210.40 147
3210.53 149
3210.66 150
3210.79 149
3210.91 148
3211.04 145
3211.17 139
3211.30 133
3211.43 123
3211.56 111
3211.69 95
3211.82 77
3211.95 58
3212.08 38
3212.21 22
3212.34 9
3212.47 3
3212.60 3
3212.73 10
3212.86 20
3212.99 31
3213.12 41
3213.25 47
3213.38 48
3213.51 45
3213.64 39
3213.77 32
3213.90 25
3214.03 20
3214.16 17
3214.29 15
3214.42 13
3214.55 10
3214.68 6
3214.81 0
3214.94 0
3215.07 0
3215.20 0
3215.33 0
3215.46 0
3215.59 0
3215.72 0
3215.85 7
3215.98 21
3216.11 35
3216.24 49
3216.37 62
3216.50 72
3216.63 78
3216.76 81
3216.89 81
3217.02 79
3217.15 76
3217.28 74
3217.41 73
3217.54 72
3217.67 72
3217.80 70
3217.93 64
3218.06 56
3218.19 44
3218.32 32
3218.45 23
3218.58 18
3218.71 20
3218.84 29
3218.97 44
3219.10 63
3219.23 82
3219.36 100
3219.49 115
3219.62 127
3219.75 136
3219.88 142
3220.01 148
3220.14 152
3220.27 153
3220.40 152
3220.53 146
3220.66 136
3220.79 122
3220.92 105
3221.05 87
3221.18 70
3221.31 55
3221.44 44
3221.57 35
3221.70 31
3221.83 31
3221.96 34
3222.10 41
3222.23 51
3222.36 62
3222.49 73
3222.62 83
3222.75 90
3222.88 93
3223.01 93
3223.14 88
3223.27 81
3223.40 73
3223.53 63
3223.66 53
3223.79 44
3223.92 35
3224.05 28
3224.18 24
3224.31 24
3224.44 28
3224.57 37
3224.70 48
3224.83 61
3224.96 73
3225.09 84
3225.22 91
3225.35 96
3225.48 100
3225.61 104
3225.74 110
3225.87 116
3226.00 124
3226.13 130
3226.26 135
3226.39 136
3226.52 133
3226.65 126
3226.78 115
3226.91 103
3227.04 90
3227.17 78
3227.30 66
3227.43 55
3227.56 45
3227.69 35
3227.82 27
3227.95 20
3228.08 15
3228.21 11
3228.34 9
3228.47 7
3228.60 6
3228.73 5
3228.86 4
3228.99 6
3229.13 12
3229.26 22
3229.39 37
3229.52 55
3229.65 74
3229.78 93
3229.91 109
3230.04 120
3230.17 128
3230.30 134
3230.43 139
3230.56 143
3230.69 147
3230.82 151
3230.95 153
3231.08 153
3231.21 150
3231.34 144
3231.47 136
3231.60 128
3231.73 121
3231.86 116
3231.99 114
3232.12 116
3232.25 120
3232.38 127
3232.51 134
3232.64 139
3232.77 142
3232.90 141
3233.03 136
3233.16 129
3233.29 121
3233.42 116
3233.56 113
3233.69 114
3233.82 119
3233.95 125
3234.08 132
3234.21 137
3234.34 141
3234.47 141
3234.60 139
3234.73 137
3234.86 134
3234.99 133
3235.12 134
3235.25 137
3235.38 141
3235.51 147
3235.64 153
3235.77 158
3235.90 160
3236.03 161
3236.16 159
3236.29 155
3236.42 151
3236.55 146
3236.68 141
3236.81 138
3236.95 135
3237.08 132
3237.21 128
3237.34 122
3237.47 114
3237.60 106
3237.73 96
3237.86 88
3237.99 80
3238.12 74
3238.25 70
3238.38 66
3238.51 61
3238.64 55
3238.77 49
3238.90 44
3239.03 42
3239.16 44
3239.29 50
3239.42 60
3239.55 72
3239.68 85
3239.81 94
3239.95 101
3240.08 103
3240.21 102
3240.34 100
3240.47 97
3240.60 95
3240.73 94
3240.86 93
3240.99 91
3241.12 89
3241.25 85
3241.38 81
3241.51 78
3241.64 75
3241.77 75
3241.90 77
3242.03 81
3242.16 87
3242.29 93
3242.42 100
3242.56 108
3242.69 118
3242.82 129
3242.95 143
3243.08 158
3243.21 174
3243.34 189
3243.47 203
3243.60 212
3243.73 217
3243.86 219
3243.99 216
3244.12 210
3244.25 201
3244.38 189
3244.51 176
3244.64 163
3244.77 151
3244.91 140
3245.04 133
3245.17 128
3245.30 125
3245.43 123
3245.56 121
3245.69 119
3245.82 117
3245.95 115
3246.08 114
3246.21 114
3246.34 116
3246.47 120
3246.60 126
3246.73 134
3246.86 142
3246.99 150
3247.13 158
3247.26 163
3247.39 165
3247.52 165
3247.65 162
3247.78 157
3247.91 151
3248.04 147
3248.17 144
3248.30 143
3248.43 146
3248.56 151
3248.69 158
3248.82 167
3248.95 178
3249.09 190
3249.22 203
3249.35 216
3249.48 232
3249.61 247
3249.74 262
3249.87 275
3250.00 286
3250.13 291
3250.26 291
3250.39 286
3250.52 276
3250.65 263
3250.78 250
3250.91 238
3251.05 228
3251.18 220
3251.31 214
3251.44 209
3251.57 204
3251.70 199
3251.83 195
3251.96 192
3252.09 192
3252.22 194
3252.35 199
3252.48 203
3252.61 207
3252.74 207
3252.88 205
3253.01 201
3253.14 194
3253.27 187
3253.40 181
3253.53 175
3253.66 170
3253.79 165
3253.92 161
3254.05 158
3254.18 156
3254.31 155
3254.44 155
3254.58 156
3254.71 157
3254.84 158
3254.97 156
3255.10 152
3255.23 146
3255.36 138
3255.49 128
3255.62 117
3255.75 107
3255.88 97
3256.01 90
3256.14 87
3256.28 87
3256.41 92
3256.54 98
3256.67 104
3256.80 107
3256.93 107
3257.06 102
3257.19 92
3257.32 81
3257.45 69
3257.58 60
3257.71 53
3257.85 50
3257.98 49
3258.11 49
3258.24 47
3258.37 44
3258.50 39
3258.63 35
3258.76 31
3258.89 31
3259.02 35
3259.15 42
3259.28 51
3259.42 60
3259.55 67
3259.68 71
3259.81 72
3259.94 70
3260.07 67
3260.20 62
3260.33 58
3260.46 53
3260.59 49
3260.72 45
3260.86 40
3260.99 36
3261.12 33
3261.25 32
3261.38 35
3261.51 40
3261.64 48
3261.77 55
3261.90 61
3262.03 64
3262.16 64
3262.30 60
3262.43 55
3262.56 49
3262.69 44
3262.82 39
3262.95 35
3263.08 29
3263.21 22
3263.34 13
3263.47 3
3263.60 0
3263.74 0
3263.87 0
3264.00 0
3264.13 0
3264.26 1
3264.39 4
3264.52 5
3264.65 4
3264.78 1
3264.91 0
3265.05 1
3265.18 5
3265.31 13
3265.44 23
3265.57 35
3265.70 46
3265.83 55
3265.96 62
3266.09 67
3266.22 67
3266.35 65
3266.49 60
3266.62 55
3266.75 51
3266.88 48
3267.01 48
3267.14 50
3267.27 55
3267.40 61
3267.53 68
3267.67 76
3267.80 86
3267.93 97
3268.06 108
3268.19 118
3268.32 125
3268.45 127
3268.58 122
3268.71 112
3268.84 96
3268.98 78
3269.11 61
3269.24 47
3269.37 39
3269.50 36
3269.63 37
3269.76 41
3269.89 45
3270.02 49
3270.16 52
3270.29 53
3270.42 54
3270.55 54
3270.68 55
3270.81 57
3270.94 59
3271.07 60
3271.20 60
3271.34 58
3271.47 55
3271.60 50
3271.73 44
3271.86 37
3271.99 31
3272.12 25
3272.25 21
3272.38 20
3272.52 23
3272.65 29
3272.78 39
3272.91 52
3273.04 66
3273.17 81
3273.30 93
3273.43 102
3273.56 107
3273.70 108
3273.83 105
3273.96 99
3274.09 92
3274.22 85
3274.35 78
3274.48 72
3274.61 67
3274.74 62
3274.88 58
3275.01 55
3275.14 52
3275.27 50
3275.40 49
3275.53 49
3275.66 50
3275.79 51
3275.93 51
3276.06 50
3276.19 48
3276.32 47
3276.45 46
3276.58 48
3276.71 51
3276.84 57
3276.98 64
3277.11 71
3277.24 79
3277.37 87
3277.50 94
3277.63 101
3277.76 107
3277.89 113
3278.02 116
3278.16 117
3278.29 115
3278.42 110
3278.55 102
3278.68 94
3278.81 85
3278.94 78
3279.07 74
3279.21 73
3279.34 75
3279.47 79
3279.60 85
3279.73 91
3279.86 98
3279.99 106
3280.13 116
3280.26 126
3280.39 136
3280.52 145
3280.65 151
3280.78 154
3280.91 153
3281.04 151
3281.18 148
3281.31 146
3281.44 148
3281.57 153
3281.70 161
3281.83 171
3281.96 181
3282.09 190
3282.23 197
3282.36 201
3282.49 203
3282.62 202
3282.75 199
3282.88 196
3283.01 193
3283.15 191
3283.28 189
3283.41 188
3283.54 186
3283.67 184
3283.80 180
3283.93 176
3284.06 172
3284.20 171
3284.33 173
3284.46 179
3284.59 188
3284.72 197
3284.85 204
3284.98 207
3285.12 204
3285.25 195
3285.38 183
3285.51 169
3285.64 156
3285.77 145
3285.90 137
3286.04 131
3286.17 128
3286.30 126
3286.43 126
3286.56 126
3286.69 128
3286.82 132
3286.96 137
3287.09 142
3287.22 147
3287.35 150
3287.48 152
3287.61 152
3287.74 150
3287.88 148
3288.01 147
3288.14 147
3288.27 149
3288.40 153
3288.53 157
3288.66 162
3288.80 166
3288.93 169
3289.06 170
3289.19 169
3289.32 167
3289.45 166
3289.58 166
3289.72 168
3289.85 172
3289.98 178
3290.11 186
3290.24 194
3290.37 203
3290.50 211
3290.64 219
3290.77 228
3290.90 238
3291.03 251
3291.16 265
3291.29 279
3291.43 291
3291.56 299
3291.69 301
3291.82 295
3291.95 280
3292.08 257
3292.21 229
3292.35 198
3292.48 167
3292.61 140
3292.74 118
3292.87 102
3293.00 92
3293.13 86
3293.27 83
3293.40 82
3293.53 81
3293.66 79
3293.79 77
3293.92 73
3294.06 69
3294.19 65
3294.32 62
3294.45 60
3294.58 58
3294.71 55
3294.85 53
3294.98 51
3295.11 49
3295.24 47
3295.37 47
3295.50 49
3295.63 52
3295.77 57
3295.90 61
3296.03 64
3296.16 66
3296.29 65
3296.42 61
3296.56 55
3296.69 48
3296.82 39
3296.95 30
3297.08 22
3297.21 14
3297.35 7
3297.48 1
3297.61 0
3297.74 0
3297.87 0
3298.00 0
3298.14 0
3298.27 0
3298.40 0
3298.53 1
3298.66 5
3298.79 8
3298.93 10
3299.06 11
3299.19 14
3299.32 18
3299.45 23
3299.58 29
3299.72 36
3299.85 42
3299.98 45
3300.11 46
3300.24 44
3300.37 40
3300.51 37
3300.64 34
3300.77 33
3300.90 35
3301.03 38
3301.16 43
3301.30 48
3301.43 54
3301.56 61
3301.69 69
3301.82 77
3301.95 85
3302.09 92
3302.22 98
3302.35 103
3302.48 106
3302.61 107
3302.74 108
3302.88 107
3303.01 107
3303.14 106
3303.27 104
3303.40 101
3303.53 98
3303.67 94
3303.80 90
3303.93 87
3304.06 86
3304.19 89
3304.33 97
3304.46 107
3304.59 119
3304.72 132
3304.85 143
3304.98 150
3305.12 153
3305.25 152
3305.38 149
3305.51 144
3305.64 139
3305.78 135
3305.91 132
3306.04 132
3306.17 132
3306.30 131
3306.43 131
3306.57 130
3306.70 129
3306.83 130
3306.96 132
3307.09 136
3307.23 143
3307.36 150
3307.49 156
3307.62 161
3307.75 165
3307.88 166
3308.02 167
3308.15 168
3308.28 171
3308.41 175
3308.54 180
3308.68 186
3308.81 190
3308.94 193
3309.07 193
3309.20 192
3309.33 191
3309.47 189
3309.60 188
3309.73 189
3309.86 191
3309.99 195
3310.13 199
3310.26 204
3310.39 208
3310.52 210
3310.65 211
3310.79 210
3310.92 207
3311.05 203
3311.18 199
3311.31 196
3311.44 193
3311.58 190
3311.71 189
3311.84 187
3311.97 185
3312.10 182
3312.24 177
3312.37 170
3312.50 160
3312.63 149
3312.76 136
3312.90 125
3313.03 117
3313.16 111
3313.29 109
3313.42 109
3313.56 110
3313.69 110
3313.82 108
3313.95 103
3314.08 95
3314.22 84
3314.35 73
3314.48 61
3314.61 49
3314.74 38
3314.88 27
3315.01 17
3315.14 9
3315.27 2
3315.40 0
3315.54 1
3315.67 7
3315.80 18
3315.93 32
3316.06 48
3316.20 64
3316.33 78
3316.46 87
3316.59 91
3316.72 90
3316.86 84
3316.99 76
3317.12 67
3317.25 61
3317.38 57
3317.52 59
3317.65 66
3317.78 76
3317.91 88
3318.04 99
3318.18 106
3318.31 110
3318.44 109
3318.57 104
3318.70 99
3318.84 96
3318.97 95
3319.10 96
3319.23 98
3319.36 97
3319.50 94
3319.63 86
3319.76 74
3319.89 61
3320.02 50
3320.16 44
3320.29 44
3320.42 49
3320.55 59
3320.68 72
3320.82 87
3320.95 101
3321.08 114
3321.21 125
3321.35 134
3321.48 140
3321.61 144
3321.74 144
3321.87 140
3322.01 134
3322.14 125
3322.27 116
3322.40 106
3322.53 96
3322.67 87
3322.80 81
3322.93 75
3323.06 72
3323.19 70
3323.33 70
3323.46 69
3323.59 69
3323.72 68
3323.86 66
3323.99 65
3324.12 65
3324.25 65
3324.38 68
3324.52 71
3324.65 76
3324.78 81
3324.91 85
3325.05 86
3325.18 85
3325.31 80
3325.44 73
3325.57 65
3325.71 56
3325.84 48
3325.97 44
3326.10 43
3326.23 46
3326.37 52
3326.50 59
3326.63 68
3326.76 78
3326.90 88
3327.03 99
3327.16 111
3327.29 123
3327.42 136
3327.56 147
3327.69 155
3327.82 159
3327.95 160
3328.09 158
3328.22 155
3328.35 155
3328.48 158
3328.61 166
3328.75 179
3328.88 197
3329.01 217
3329.14 237
3329.28 256
3329.41 271
3329.54 283
3329.67 290
3329.81 293
3329.94 292
3330.07 289
3330.20 282
3330.33 273
3330.47 262
3330.60 250
3330.73 237
3330.86 222
3331.00 207
3331.13 191
3331.26 176
3331.39 161
3331.53 149
3331.66 141
3331.79 139
3331.92 143
3332.05 153
3332.19 167
3332.32 185
3332.45 202
3332.58 218
3332.72 230
3332.85 238
3332.98 242
3333.11 243
3333.25 244
3333.38 245
3333.51 248
3333.64 253
3333.77 262
3333.91 273
3334.04 286
3334.17 298
3334.30 310
3334.44 320
3334.57 327
3334.70 335
3334.83 342
3334.97 350
3335.10 359
3335.23 370
3335.36 379
3335.50 387
3335.63 391
3335.76 391
3335.89 387
3336.03 380
3336.16 371
3336.29 360
3336.42 349
3336.55 338
3336.69 326
3336.82 314
3336.95 302
3337.08 291
3337.22 282
3337.35 276
3337.48 272
3337.61 272
3337.75 272
3337.88 273
3338.01 273
3338.14 270
3338.28 264
3338.41 255
3338.54 244
3338.67 231
3338.81 219
3338.94 208
3339.07 197
3339.20 187
3339.34 177
3339.47 164
3339.60 149
3339.73 129
3339.87 106
3340.00 80
3340.13 53
3340.26 26
3340.40 3
3340.53 0
3340.66 0
3340.79 0
3340.93 0
3341.06 0
3341.19 0
3341.32 0
3341.46 0
3341.59 11
3341.72 28
3341.85 45
3341.99 61
3342.12 74
3342.25 85
3342.38 93
3342.52 99
3342.65 101
3342.78 99
3342.91 95
3343.05 88
3343.18 79
3343.31 71
3343.44 65
3343.58 62
3343.71 62
3343.84 64
3343.97 68
3344.11 71
3344.24 73
3344.37 74
3344.50 73
3344.64 70
3344.77 68
3344.90 65
3345.03 63
3345.17 60
3345.30 58
3345.43 56
3345.56 55
3345.70 55
3345.83 56
3345.96 58
3346.09 60
3346.23 62
3346.36 64
3346.49 65
3346.63 65
3346.76 66
3346.89 67
3347.02 69
3347.16 74
3347.29 81
3347.42 89
3347.55 97
3347.69 104
3347.82 109
3347.95 112
3348.08 113
3348.22 113
3348.35 113
3348.48 114
3348.61 115
3348.75 116
3348.88 117
3349.01 115
3349.15 112
3349.28 107
3349.41 101
3349.54 97
3349.68 95
3349.81 97
3349.94 102
3350.07 109
3350.21 116
3350.34 123
3350.47 126
3350.60 126
3350.74 123
3350.87 117
3351.00 110
3351.14 103
3351.27 98
3351.40 94
3351.53 92
3351.67 92
3351.80 93
3351.93 95
3352.06 98
3352.20 100
3352.33 103
3352.46 105
3352.60 107
3352.73 110
3352.86 113
3352.99 117
3353.13 124
3353.26 132
3353.39 142
3353.52 150
3353.66 157
3353.79 162
3353.92 164
3354.06 163
3354.19 161
3354.32 158
3354.45 154
3354.59 151
3354.72 148
3354.85 145
3354.98 142
3355.12 138
3355.25 134
3355.38 129
3355.52 125
3355.65 121
3355.78 117
3355.91 114
3356.05 110
3356.18 106
3356.31 100
3356.45 93
3356.58 85
3356.71 76
3356.84 67
3356.98 60
3357.11 55
3357.24 54
3357.38 57
3357.51 64
3357.64 75
3357.77 87
3357.91 100
3358.04 110
3358.17 117
3358.30 118
3358.44 114
3358.57 104
3358.70 91
3358.84 77
3358.97 63
3359.10 51
3359.23 43
3359.37 39
3359.50 39
3359.63 43
3359.77 49
3359.90 57
3360.03 64
3360.16 71
3360.30 76
3360.43 80
3360.56 83
3360.70 85
3360.83 87
3360.96 88
3361.10 89
3361.23 90
3361.36 92
3361.49 94
3361.63 99
3361.76 105
3361.89 114
3362.03 125
3362.16 136
3362.29 145
3362.42 151
3362.56 153
3362.69 148
3362.82 138
3362.96 122
3363.09 102
3363.22 79
3363.35 55
3363.49 33
3363.62 13
3363.75 0
3363.89 0
3364.02 0
3364.15 0
3364.29 0
3364.42 0
3364.55 0
3364.68 6
3364.82 13
3364.95 17
3365.08 18
3365.22 15
3365.35 10
3365.48 4
3365.62 0
3365.75 0
3365.88 1
3366.01 9
3366.15 22
3366.28 36
3366.41 51
3366.55 66
3366.68 80
3366.81 92
3366.95 103
3367.08 113
3367.21 122
3367.34 130
3367.48 135
3367.61 138
3367.74 140
3367.88 140
3368.01 138
3368.14 134
3368.28 128
3368.41 119
3368.54 108
3368.67 95
3368.81 82
3368.94 70
3369.07 61
3369.21 54
3369.34 50
3369.47 48
3369.61 48
3369.74 49
3369.87 53
3370.00 57
3370.14 64
3370.27 72
3370.40 81
3370.54 92
3370.67 102
3370.80 112
3370.94 121
3371.07 129
3371.20 137
3371.34 144
3371.47 151
3371.60 157
3371.74 163
3371.87 168
3372.00 170
3372.13 171
3372.27 171
3372.40 171
3372.53 170
3372.67 170
3372.80 170
3372.93 169
3373.07 167
3373.20 163
3373.33 158
3373.47 153
3373.60 146
3373.73 141
3373.87 136
3374.00 131
3374.13 126
3374.26 121
3374.40 115
3374.53 109
3374.66 104
3374.80 101
3374.93 100
3375.06 101
3375.20 105
3375.33 110
3375.46 114
3375.60 117
3375.73 117
3375.86 116
3376.00 112
3376.13 106
3376.26 100
3376.40 94
3376.53 87
3376.66 81
3376.80 74
3376.93 68
3377.06 62
3377.19 54
3377.33 46
3377.46 36
3377.59 26
3377.73 15
3377.86 5
3377.99 0
3378.13 0
3378.26 0
3378.39 0
3378.53 7
3378.66 18
3378.79 29
3378.93 38
3379.06 45
3379.19 48
3379.33 50
3379.46 51
3379.59 52
3379.73 55
3379.86 59
3379.99 64
3380.13 69
3380.26 71
3380.39 71
3380.53 66
3380.66 57
3380.79 47
3380.93 35
3381.06 26
3381.19 19
3381.33 17
3381.46 17
3381.59 20
3381.73 21
3381.86 21
3381.99 19
3382.13 15
3382.26 9
3382.39 5
3382.53 2
3382.66 3
3382.79 6
3382.93 12
3383.06 17
3383.19 21
3383.33 21
3383.46 19
3383.59 13
3383.73 7
3383.86 0
3383.99 0
3384.13 0
3384.26 0
3384.39 3
3384.53 10
3384.66 19
3384.79 28
3384.93 34
3385.06 37
3385.19 36
3385.33 31
3385.46 23
3385.59 12
3385.73 0
3385.86 0
3385.99 0
3386.13 0
3386.26 0
3386.39 0
3386.53 0
3386.66 0
3386.79 1
3386.93 14
3387.06 29
3387.19 43
3387.33 56
3387.46 68
3387.59 78
3387.73 88
3387.86 97
3387.99 108
3388.13 119
3388.26 132
3388.39 144
3388.53 154
3388.66 160
3388.79 161
3388.93 156
3389.06 148
3389.19 136
3389.33 124
3389.46 114
3389.59 106
3389.73 102
3389.86 101
3390.00 101
3390.13 100
3390.26 99
3390.40 95
3390.53 89
3390.66 84
3390.80 79
3390.93 76
3391.06 76
3391.20 79
3391.33 85
3391.46 93
3391.60 104
3391.73 115
3391.86 128
3392.00 142
3392.13 157
3392.26 172
3392.40 187
3392.53 201
3392.66 213
3392.80 224
3392.93 231
3393.07 235
3393.20 235
3393.33 231
3393.47 224
3393.60 213
3393.73 199
3393.87 184
3394.00 167
3394.13 152
3394.27 140
3394.40 130
3394.53 124
3394.67 120
3394.80 117
3394.94 113
3395.07 106
3395.20 96
3395.34 85
3395.47 72
3395.60 61
3395.74 54
3395.87 50
3396.00 52
3396.14 59
3396.27 70
3396.40 84
3396.54 102
3396.67 121
3396.81 142
3396.94 162
3397.07 181
3397.21 196
3397.34 206
3397.47 212
3397.61 212
3397.74 207
3397.87 198
3398.01 188
3398.14 176
3398.28 166
3398.41 158
3398.54 154
3398.68 152
3398.81 153
3398.94 155
3399.08 157
3399.21 156
3399.34 152
3399.48 145
3399.61 135
3399.75 122
3399.88 106
3400.01 89
3400.15 72
3400.28 57
3400.41 47
3400.55 44
3400.68 50
3400.81 65
3400.95 88
3401.08 115
3401.22 141
3401.35 164
3401.48 179
3401.62 188
3401.75 190
3401.88 188
3402.02 185
3402.15 182
3402.29 182
3402.42 183
3402.55 185
3402.69 187
3402.82 188
3402.95 189
3403.09 188
3403.22 186
3403.35 183
3403.49 181
3403.62 178
3403.76 177
3403.89 178
3404.02 183
3404.16 192
3404.29 207
3404.42 229
3404.56 255
3404.69 286
3404.83 318
3404.96 349
3405.09 376
3405.23 399
3405.36 417
3405.49 432
3405.63 445
3405.76 458
3405.90 471
3406.03 487
3406.16 503
3406.30 520
3406.43 537
3406.57 554
3406.70 571
3406.83 588
3406.97 604
3407.10 620
3407.23 634
3407.37 645
3407.50 654
3407.64 659
3407.77 660
3407.90 658
3408.04 651
3408.17 640
3408.30 625
3408.44 606
3408.57 584
3408.71 559
3408.84 534
3408.97 510
3409.11 487
3409.24 468
3409.38 451
3409.51 438
3409.64 427
3409.78 419
3409.91 412
3410.04 406
3410.18 400
3410.31 393
3410.45 384
3410.58 371
3410.71 355
3410.85 335
3410.98 314
3411.12 292
3411.25 271
3411.38 252
3411.52 237
3411.65 224
3411.78 213
3411.92 204
3412.05 195
3412.19 187
3412.32 181
3412.45 176
3412.59 175
3412.72 178
3412.86 184
3412.99 192
3413.12 200
3413.26 205
3413.39 209
3413.53 210
3413.66 209
3413.79 207
3413.93 206
3414.06 204
3414.20 200
3414.33 193
3414.46 180
3414.60 163
3414.73 139
3414.87 112
3415.00 81
3415.13 51
3415.27 22
3415.40 0
3415.53 0
3415.67 0
3415.80 0
3415.94 0
3416.07 0
3416.20 0
3416.34 0
3416.47 0
3416.61 12
3416.74 25
3416.87 37
3417.01 49
3417.14 60
3417.28 70
3417.41 77
3417.54 80
3417.68 80
3417.81 78
3417.95 75
3418.08 71
3418.21 68
3418.35 66
3418.48 64
3418.62 61
3418.75 57
3418.88 53
3419.02 49
3419.15 46
3419.29 47
3419.42 52
3419.56 62
3419.69 76
3419.82 91
3419.96 104
3420.09 114
3420.23 118
3420.36 116
3420.49 109
3420.63 98
3420.76 87
3420.90 76
3421.03 67
3421.16 61
3421.30 55
3421.43 51
3421.57 48
3421.70 44
3421.83 40
3421.97 37
3422.10 34
3422.24 33
3422.37 31
3422.50 29
3422.64 27
3422.77 25
3422.91 23
3423.04 21
3423.18 19
3423.31 19
3423.44 20
3423.58 21
3423.71 22
3423.85 24
3423.98 24
3424.11 24
3424.25 24
3424.38 23
3424.52 20
3424.65 17
3424.78 11
3424.92 4
3425.05 0
3425.19 0
3425.32 0
3425.46 0
3425.59 0
3425.72 0
3425.86 0
3425.99 3
3426.13 19
3426.26 36
3426.39 52
3426.53 63
3426.66 70
3426.80 70
3426.93 64
3427.07 54
3427.20 41
3427.33 27
3427.47 15
3427.60 6
3427.74 0
3427.87 0
3428.01 0
3428.14 3
3428.27 7
3428.41 13
3428.54 20
3428.68 27
3428.81 34
3428.94 41
3429.08 48
3429.21 53
3429.35 57
3429.48 58
3429.62 58
3429.75 55
3429.88 51
3430.02 46
3430.15 40
3430.29 33
3430.42 26
3430.56 18
3430.69 11
3430.82 4
3430.96 0
3431.09 0
3431.23 0
3431.36 0
3431.50 0
3431.63 0
3431.76 2
3431.90 4
3432.03 6
3432.17 9
3432.30 16
3432.44 27
3432.57 43
3432.70 63
3432.84 85
3432.97 107
3433.11 129
3433.24 148
3433.38 164
3433.51 177
3433.64 187
3433.78 195
3433.91 203
3434.05 211
3434.18 219
3434.32 228
3434.45 237
3434.58 247
3434.72 255
3434.85 263
3434.99 268
3435.12 272
3435.26 273
3435.39 274
3435.53 275
3435.66 276
3435.79 279
3435.93 283
3436.06 289
3436.20 296
3436.33 305
3436.47 314
3436.60 324
3436.73 334
3436.87 345
3437.00 358
3437.14 374
3437.27 393
3437.41 417
3437.54 446
3437.68 478
3437.81 513
3437.94 548
3438.08 580
3438.21 606
3438.35 626
3438.48 639
3438.62 644
3438.75 643
3438.89 637
3439.02 630
3439.15 622
3439.29 616
3439.42 613
3439.56 615
3439.69 621
3439.83 630
3439.96 641
3440.10 651
3440.23 658
3440.36 661
3440.50 658
3440.63 649
3440.77 633
3440.90 611
3441.04 584
3441.17 553
3441.31 521
3441.44 492
3441.57 466
3441.71 447
3441.84 435
3441.98 430
3442.11 430
3442.25 431
3442.38 434
3442.52 436
3442.65 436
3442.78 433
3442.92 429
3443.05 423
3443.19 414
3443.32 401
3443.46 384
3443.59 363
3443.73 339
3443.86 315
3444.00 293
3444.13 274
3444.26 260
3444.40 250
3444.53 244
3444.67 241
3444.80 241
3444.94 243
3445.07 248
3445.21 256
3445.34 266
3445.48 277
3445.61 286
3445.74 290
3445.88 287
3446.01 278
3446.15 263
3446.28 247
3446.42 231
3446.55 220
3446.69 214
3446.82 215
3446.96 221
3447.09 230
3447.22 239
3447.36 248
3447.49 256
3447.63 262
3447.76 268
3447.90 272
3448.03 275
3448.17 277
3448.30 277
3448.44 275
3448.57 269
3448.71 262
3448.84 254
3448.97 247
3449.11 242
3449.24 239
3449.38 238
3449.51 239
3449.65 239
3449.78 239
3449.92 237
3450.05 235
3450.19 231
3450.32 228
3450.46 224
3450.59 220
3450.72 218
3450.86 216
3450.99 216
3451.13 217
3451.26 219
3451.40 221
3451.53 223
3451.67 224
3451.80 223
3451.94 219
3452.07 214
3452.21 206
3452.34 197
3452.48 188
3452.61 178
3452.74 169
3452.88 162
3453.01 157
3453.15 155
3453.28 155
3453.42 157
3453.55 161
3453.69 165
3453.82 168
3453.96 169
3454.09 166
3454.23 160
3454.36 151
3454.50 139
3454.63 125
3454.77 111
3454.90 97
3455.04 84
3455.17 73
3455.30 62
3455.44 51
3455.57 42
3455.71 32
3455.84 23
3455.98 15
3456.11 8
3456.25 5
3456.38 5
3456.52 8
3456.65 16
3456.79 27
3456.92 39
3457.06 52
3457.19 62
3457.33 69
3457.46 72
3457.60 71
3457.73 67
3457.87 62
3458.00 57
3458.13 53
3458.27 51
3458.40 49
3458.54 49
3458.67 48
3458.81 48
3458.94 48
3459.08 48
3459.21 49
3459.35 49
3459.48 49
3459.62 49
3459.75 47
3459.89 44
3460.02 41
3460.16 37
3460.29 34
3460.43 31
3460.56 30
3460.70 29
3460.83 29
3460.97 28
3461.10 27
3461.24 25
3461.37 23
3461.51 21
3461.64 19
3461.78 20
3461.91 24
3462.05 31
3462.18 41
3462.31 54
3462.45 68
3462.58 82
3462.72 93
3462.85 102
3462.99 110
3463.12 116
3463.26 121
3463.39 125
3463.53 129
3463.66 130
3463.80 129
3463.93 124
3464.07 116
3464.20 107
3464.34 96
3464.47 86
3464.61 77
3464.74 69
3464.88 60
3465.01 51
3465.15 41
3465.28 28
3465.42 16
3465.55 4
3465.69 0
3465.82 0
3465.96 0
3466.09 0
3466.23 0
3466.36 8
3466.50 20
3466.63 31
3466.77 42
3466.90 51
3467.04 60
3467.17 66
3467.31 71
3467.44 73
3467.58 75
3467.71 74
3467.85 71
3467.98 67
3468.12 62
3468.25 56
3468.39 49
3468.52 42
3468.66 35
3468.79 27
3468.93 21
3469.06 15
3469.20 11
3469.33 8
3469.47 7
3469.60 8
3469.74 11
3469.87 17
3470.01 24
3470.14 31
3470.28 39
3470.41 45
3470.55 50
3470.68 52
3470.82 53
3470.95 53
3471.09 54
3471.22 55
3471.36 57
3471.49 60
3471.63 63
3471.76 67
3471.90 68
3472.03 67
3472.17 63
3472.30 56
3472.44 46
3472.57 34
3472.71 20
3472.84 7
3472.98 0
3473.11 0
3473.25 0
3473.38 0
3473.52 0
3473.65 0
3473.79 0
3473.92 0
3474.06 0
3474.19 9
3474.33 26
3474.46 46
3474.60 70
3474.74 97
3474.87 125
3475.01 153
3475.14 179
3475.28 204
3475.41 224
3475.55 242
3475.68 255
3475.82 263
3475.95 268
3476.09 270
3476.22 269
3476.36 268
3476.49 267
3476.63 267
3476.76 268
3476.90 269
3477.03 271
3477.17 274
3477.30 276
3477.44 279
3477.57 282
3477.71 284
3477.84 286
3477.98 286
3478.11 285
3478.25 282
3478.38 275
3478.52 265
3478.65 251
3478.79 236
3478.93 219
3479.06 202
3479.20 186
3479.33 173
3479.47 163
3479.60 156
3479.74 151
3479.87 149
3480.01 147
3480.14 144
3480.28 141
3480.41 135
3480.55 128
3480.68 119
3480.82 110
3480.95 103
3481.09 98
3481.22 96
3481.36 95
3481.49 95
3481.63 93
3481.77 89
3481.90 83
3482.04 73
3482.17 62
3482.31 51
3482.44 41
3482.58 34
3482.71 30
3482.85 29
3482.98 28
3483.12 28
3483.25 26
3483.39 21
3483.52 14
3483.66 6
3483.79 0
3483.93 0
3484.07 0
3484.20 0
3484.34 0
3484.47 0
3484.61 9
3484.74 21
3484.88 30
3485.01 35
3485.15 36
3485.28 31
3485.42 22
3485.55 11
3485.69 0
3485.82 0
3485.96 0
3486.09 0
3486.23 0
3486.37 0
3486.50 0
3486.64 0
3486.77 5
3486.91 8
3487.04 11
3487.18 13
3487.31 15
3487.45 18
3487.58 23
3487.72 29
3487.85 37
3487.99 45
3488.13 53
3488.26 61
3488.40 68
3488.53 74
3488.67 78
3488.80 81
3488.94 83
3489.07 83
3489.21 82
3489.34 80
3489.48 76
3489.61 70
3489.75 63
3489.89 54
3490.02 46
3490.16 39
3490.29 34
3490.43 32
3490.56 34
3490.70 40
3490.83 51
3490.97 66
3491.10 82
3491.24 99
3491.38 113
3491.51 125
3491.65 132
3491.78 134
3491.92 130
3492.05 121
3492.19 109
3492.32 94
3492.46 78
3492.59 62
3492.73 48
3492.87 36
3493.00 29
3493.14 25
3493.27 24
3493.41 27
3493.54 31
3493.68 37
3493.81 45
3493.95 52
3494.08 59
3494.22 65
3494.36 68
3494.49 69
3494.63 68
3494.76 65
3494.90 63
3495.03 62
3495.17 64
3495.30 67
3495.44 73
3495.58 80
3495.71 85
3495.85 90
3495.98 92
3496.12 93
3496.25 93
3496.39 93
3496.52 93
3496.66 94
3496.80 95
3496.93 96
3497.07 97
3497.20 95
3497.34 91
3497.47 85
3497.61 76
3497.74 66
3497.88 56
3498.02 47
3498.15 41
3498.29 40
3498.42 42
3498.56 49
3498.69 58
3498.83 68
3498.96 77
3499.10 85
3499.24 90
3499.37 92
3499.51 91
3499.64 88
3499.78 83
3499.91 77
3500.05 72
3500.19 68
3500.32 65
3500.46 66
3500.59 69
3500.73 74
3500.86 80
3501.00 87
3501.13 94
3501.27 100
3501.41 103
3501.54 104
3501.68 102
3501.81 98
3501.95 91
3502.08 83
3502.22 75
3502.36 65
3502.49 55
3502.63 44
3502.76 33
3502.90 20
3503.03 9
3503.17 0
3503.31 0
3503.44 0
3503.58 0
3503.71 0
3503.85 2
3503.98 8
3504.12 12
3504.25 13
3504.39 11
3504.53 6
3504.66 0
3504.80 0
3504.93 0
3505.07 0
3505.20 0
3505.34 10
3505.48 26
3505.61 43
3505.75 61
3505.88 77
3506.02 88
3506.15 95
3506.29 99
3506.43 100
3506.56 100
3506.70 101
3506.83 103
3506.97 107
3507.11 111
3507.24 116
3507.38 120
3507.51 123
3507.65 125
3507.78 125
3507.92 124
3508.06 121
3508.19 118
3508.33 113
3508.46 109
3508.60 107
3508.73 108
3508.87 111
3509.01 115
3509.14 119
3509.28 122
3509.41 121
3509.55 116
3509.68 109
3509.82 101
3509.96 94
3510.09 89
3510.23 87
3510.36 88
3510.50 92
3510.64 96
3510.77 99
3510.91 101
3511.04 101
3511.18 98
3511.31 95
3511.45 91
3511.59 87
3511.72 86
3511.86 87
3511.99 91
3512.13 95
3512.27 100
3512.40 103
3512.54 103
3512.67 99
3512.81 89
3512.94 76
3513.08 61
3513.22 46
3513.35 33
3513.49 25
3513.62 21
3513.76 21
3513.90 23
3514.03 25
3514.17 26
3514.30 23
3514.44 19
3514.58 13
3514.71 7
3514.85 2
3514.98 0
3515.12 0
3515.26 1
3515.39 3
3515.53 5
3515.66 8
3515.80 11
3515.93 15
3516.07 19
3516.21 24
3516.34 29
3516.48 34
3516.61 39
3516.75 45
3516.89 50
3517.02 54
3517.16 56
3517.29 55
3517.43 50
3517.57 42
3517.70 32
3517.84 22
3517.97 13
3518.11 9
3518.25 9
3518.38 15
3518.52 24
3518.65 35
3518.79 45
3518.93 54
3519.06 60
3519.20 65
3519.33 67
3519.47 68
3519.61 68
3519.74 67
3519.88 65
3520.01 61
3520.15 54
3520.29 45
3520.42 36
3520.56 26
3520.69 17
3520.83 11
3520.97 8
3521.10 9
3521.24 13
3521.37 19
3521.51 29
3521.65 40
3521.78 54
3521.92 67
3522.05 79
3522.19 87
3522.33 92
3522.46 92
3522.60 87
3522.73 79
3522.87 69
3523.01 58
3523.14 48
3523.28 38
3523.41 28
3523.55 17
3523.69 7
3523.82 0
3523.96 0
3524.09 0
3524.23 0
3524.37 0
3524.50 0
3524.64 0
3524.78 0
3524.91 4
3525.05 14
3525.18 23
3525.32 31
3525.46 38
3525.59 45
3525.73 50
3525.86 54
3526.00 55
3526.14 53
3526.27 48
3526.41 40
3526.54 29
3526.68 17
3526.82 6
3526.95 0
3527.09 0
3527.23 0
3527.36 0
3527.50 0
3527.63 0
3527.77 3
3527.91 8
3528.04 11
3528.18 13
3528.31 14
3528.45 15
3528.59 15
3528.72 17
3528.86 19
3529.00 23
3529.13 26
3529.27 29
3529.40 30
3529.54 29
3529.68 25
3529.81 20
3529.95 13
3530.08 6
3530.22 0
3530.36 0
3530.49 0
3530.63 0
3530.77 0
3530.90 0
3531.04 0
3531.17 0
3531.31 0
3531.45 15
3531.58 33
3531.72 52
3531.86 70
3531.99 86
3532.13 99
3532.26 109
3532.40 115
3532.54 120
3532.67 125
3532.81 131
3532.95 138
3533.08 148
3533.22 159
3533.35 171
3533.49 184
3533.63 196
3533.76 205
3533.90 212
3534.04 215
3534.17 215
3534.31 213
3534.44 210
3534.58 207
3534.72 205
3534.85 204
3534.99 203
3535.13 202
3535.26 198
3535.40 193
3535.54 184
3535.67 173
3535.81 163
3535.94 154
3536.08 147
3536.22 145
3536.35 145
3536.49 149
3536.63 155
3536.76 162
3536.90 169
3537.03 176
3537.17 183
3537.31 188
3537.44 192
3537.58 194
3537.72 193
3537.85 190
3537.99 185
3538.13 178
3538.26 172
3538.40 166
3538.53 163
3538.67 162
3538.81 164
3538.94 169
3539.08 175
3539.22 183
3539.35 192
3539.49 201
3539.63 210
3539.76 219
3539.90 226
3540.03 232
3540.17 236
3540.31 235
3540.44 232
3540.58 224
3540.72 215
3540.85 204
3540.99 195
3541.13 190
3541.26 190
3541.40 196
3541.53 207
3541.67 222
3541.81 241
3541.94 260
3542.08 279
3542.22 297
3542.35 313
3542.49 328
3542.63 341
3542.76 354
3542.90 365
3543.04 375
3543.17 384
3543.31 389
3543.45 390
3543.58 387
3543.72 380
3543.85 369
3543.99 356
3544.13 342
3544.26 329
3544.40 318
3544.54 309
3544.67 301
3544.81 296
3544.95 292
3545.08 289
3545.22 288
3545.36 288
3545.49 290
3545.63 293
3545.77 296
3545.90 299
3546.04 302
3546.17 303
3546.31 304
3546.45 303
3546.58 304
3546.72 305
3546.86 307
3546.99 311
3547.13 315
3547.27 317
3547.40 317
3547.54 313
3547.68 304
3547.81 290
3547.95 274
3548.09 257
3548.22 243
3548.36 232
3548.50 225
3548.63 222
3548.77 223
3548.91 224
3549.04 223
3549.18 218
3549.32 207
3549.45 191
3549.59 170
3549.72 148
3549.86 125
3550.00 106
3550.13 92
3550.27 85
3550.41 84
3550.54 90
3550.68 101
3550.82 117
3550.95 136
3551.09 156
3551.23 177
3551.36 196
3551.50 212
3551.64 223
3551.77 228
3551.91 224
3552.05 214
3552.18 197
3552.32 177
3552.46 154
3552.59 131
3552.73 110
3552.87 91
3553.00 75
3553.14 62
3553.28 50
3553.41 42
3553.55 35
3553.69 32
3553.82 31
3553.96 30
3554.10 30
3554.23 28
3554.37 24
3554.51 18
3554.64 11
3554.78 3
3554.92 0
3555.05 0
3555.19 0
3555.33 0
3555.46 0
3555.60 0
3555.74 0
3555.87 0
3556.01 0
3556.15 0
3556.28 3
3556.42 9
3556.56 18
3556.69 29
3556.83 41
3556.97 53
3557.10 62
3557.24 69
3557.38 73
3557.51 75
3557.65 75
3557.79 75
3557.92 76
3558.06 78
3558.20 81
3558.33 85
3558.47 88
3558.61 88
3558.74 85
3558.88 78
3559.02 68
3559.15 58
3559.29 49
3559.43 42
3559.57 38
3559.70 38
3559.84 39
3559.98 39
3560.11 38
3560.25 36
3560.39 33
3560.52 31
3560.66 31
3560.80 35
3560.93 43
3561.07 53
3561.21 64
3561.34 72
3561.48 78
3561.62 79
3561.75 76
3561.89 71
3562.03 65
3562.16 60
3562.30 57
3562.44 56
3562.57 57
3562.71 61
3562.85 64
3562.99 68
3563.12 73
3563.26 77
3563.40 83
3563.53 91
3563.67 102
3563.81 116
3563.94 132
3564.08 150
3564.22 168
3564.35 184
3564.49 196
3564.63 205
3564.76 208
3564.90 206
3565.04 199
3565.17 187
3565.31 172
3565.45 155
3565.59 138
3565.72 124
3565.86 115
3566.00 110
3566.13 109
3566.27 109
3566.41 109
3566.54 106
3566.68 98
3566.82 86
3566.95 72
3567.09 57
3567.23 44
3567.36 35
3567.50 31
3567.64 32
3567.78 35
3567.91 41
3568.05 48
3568.19 54
3568.32 59
3568.46 63
3568.60 67
3568.73 71
3568.87 74
3569.01 76
3569.15 77
3569.28 75
3569.42 70
3569.56 63
3569.69 54
3569.83 44
3569.97 36
3570.10 29
3570.24 24
3570.38 20
3570.51 17
3570.65 16
3570.79 15
3570.93 17
3571.06 20
3571.20 26
3571.34 35
3571.47 44
3571.61 55
3571.75 64
3571.88 72
3572.02 78
3572.16 80
3572.30 80
3572.43 78
3572.57 75
3572.71 73
3572.84 73
3572.98 77
3573.12 85
3573.25 95
3573.39 107
3573.53 118
3573.67 127
3573.80 132
3573.94 134
3574.08 135
3574.21 134
3574.35 136
3574.49 139
3574.63 146
3574.76 155
3574.90 166
3575.04 177
3575.17 187
3575.31 196
3575.45 204
3575.58 209
3575.72 214
3575.86 217
3576.00 219
3576.13 220
3576.27 221
3576.41 221
3576.54 219
3576.68 214
3576.82 206
3576.96 195
3577.09 179
3577.23 162
3577.37 143
3577.50 125
3577.64 110
3577.78 99
3577.92 92
3578.05 88
3578.19 87
3578.33 86
3578.46 85
3578.60 81
3578.74 75
3578.88 67
3579.01 59
3579.15 51
3579.29 46
3579.42 43
3579.56 44
3579.70 46
3579.84 50
3579.97 53
3580.11 55
3580.25 55
3580.38 52
3580.52 47
3580.66 41
3580.80 34
3580.93 28
3581.07 25
3581.21 25
3581.34 29
3581.48 36
3581.62 47
3581.76 58
3581.89 68
3582.03 76
3582.17 82
3582.30 85
3582.44 88
3582.58 92
3582.72 98
3582.85 105
3582.99 114
3583.13 123
3583.26 130
3583.40 134
3583.54 134
3583.68 129
3583.81 121
3583.95 111
3584.09 100
3584.23 92
3584.36 86
3584.50 84
3584.64 84
3584.77 86
3584.91 87
3585.05 85
3585.19 81
3585.32 73
3585.46 64
3585.60 54
3585.74 46
3585.87 42
3586.01 41
3586.15 43
3586.28 47
3586.42 51
3586.56 53
3586.70 53
3586.83 51
3586.97 48
3587.11 45
3587.25 44
3587.38 45
3587.52 47
3587.66 51
3587.79 55
3587.93 59
3588.07 62
3588.21 63
3588.34 64
3588.48 65
3588.62 66
3588.76 69
3588.89 73
3589.03 78
3589.17 82
3589.31 86
3589.44 87
3589.58 85
3589.72 80
3589.85 73
3589.99 66
3590.13 60
3590.27 58
3590.40 59
3590.54 63
3590.68 70
3590.82 78
3590.95 83
3591.09 85
3591.23 83
3591.37 76
3591.50 67
3591.64 57
3591.78 45
3591.92 34
3592.05 25
3592.19 17
3592.33 10
3592.46 5
3592.60 0
3592.74 0
3592.88 0
3593.01 0
3593.15 0
3593.29 5
3593.43 10
3593.56 14
3593.70 15
3593.84 12
3593.98 7
3594.11 0
3594.25 0
3594.39 0
3594.53 0
3594.66 0
3594.80 0
3594.94 11
3595.08 27
3595.21 44
3595.35 59
3595.49 70
3595.63 77
3595.76 80
3595.90 79
3596.04 75
3596.18 70
3596.31 63
3596.45 57
3596.59 51
3596.73 48
3596.86 47
3597.00 48
3597.14 51
3597.28 54
3597.41 57
3597.55 59
3597.69 58
3597.83 55
3597.96 50
3598.10 43
3598.24 36
3598.38 30
3598.51 24
3598.65 21
3598.79 20
3598.93 21
3599.06 24
3599.20 28
3599.34 33
3599.48 37
3599.61 40
3599.75 41
3599.89 41
3600.03 40
3600.16 40
3600.30 42
3600.44 46
3600.58 52
3600.71 59
3600.85 66
3600.99 72
3601.13 76
3601.26 78
3601.40 79
3601.54 82
3601.68 86
3601.81 93
3601.95 101
3602.09 109
3602.23 116
3602.36 120
3602.50 122
3602.64 121
3602.78 119
3602.91 116
3603.05 113
3603.19 110
3603.33 106
3603.46 101
3603.60 96
3603.74 92
3603.88 91
3604.02 92
3604.15 97
3604.29 103
3604.43 112
3604.57 120
3604.70 128
3604.84 134
3604.98 139
3605.12 142
3605.25 144
3605.39 146
3605.53 149
3605.67 155
3605.80 162
3605.94 172
3606.08 183
3606.22 193
3606.36 201
3606.49 205
3606.63 204
3606.77 200
3606.91 192
3607.04 183
3607.18 173
3607.32 163
3607.46 154
3607.59 145
3607.73 137
3607.87 130
3608.01 122
3608.15 115
3608.28 106
3608.42 96
3608.56 83
3608.70 69
3608.83 54
3608.97 39
3609.11 26
3609.25 18
3609.38 16
3609.52 19
3609.66 25
3609.80 33
3609.94 39
3610.07 41
3610.21 38
3610.35 31
3610.49 20
3610.62 8
3610.76 0
3610.90 0
3611.04 0
3611.17 0
3611.31 3
3611.45 15
3611.59 28
3611.73 40
3611.86 49
3612.00 55
3612.14 56
3612.28 54
3612.41 50
3612.55 44
3612.69 39
3612.83 32
3612.97 26
3613.10 18
3613.24 9
3613.38 0
3613.52 0
3613.65 0
3613.79 0
3613.93 0
3614.07 0
3614.21 0
3614.34 0
3614.48 2
3614.62 15
3614.76 29
3614.90 43
3615.03 56
3615.17 66
3615.31 74
3615.45 79
3615.58 81
3615.72 82
3615.86 80
3616.00 80
3616.14 80
3616.27 82
3616.41 85
3616.55 89
3616.69 94
3616.83 96
3616.96 96
3617.10 93
3617.24 87
3617.38 80
3617.51 73
3617.65 68
3617.79 66
3617.93 66
3618.07 70
3618.20 74
3618.34 80
3618.48 87
3618.62 95
3618.76 105
3618.89 116
3619.03 129
3619.17 142
3619.31 154
3619.45 162
3619.58 167
3619.72 168
3619.86 168
3620.00 168
3620.13 170
3620.27 175
3620.41 183
3620.55 193
3620.69 201
3620.82 207
3620.96 210
3621.10 208
3621.24 203
3621.38 194
3621.51 183
3621.65 172
3621.79 160
3621.93 149
3622.07 141
3622.20 136
3622.34 135
3622.48 139
3622.62 148
3622.76 162
3622.89 180
3623.03 199
3623.17 217
3623.31 233
3623.45 245
3623.58 254
3623.72 261
3623.86 265
3624.00 268
3624.14 271
3624.27 274
3624.41 276
3624.55 276
3624.69 272
3624.83 265
3624.96 254
3625.10 240
3625.24 224
3625.38 208
3625.52 193
3625.65 180
3625.79 169
3625.93 159
3626.07 150
3626.21 141
3626.34 133
3626.48 124
3626.62 116
3626.76 109
3626.90 103
3627.03 99
3627.17 96
3627.31 94
3627.45 91
3627.59 89
3627.72 87
3627.86 86
3628.00 85
3628.14 86
3628.28 89
3628.41 93
3628.55 98
3628.69 105
3628.83 111
3628.97 117
3629.11 120
3629.24 122
3629.38 122
3629.52 120
3629.66 115
3629.80 110
3629.93 105
3630.07 100
3630.21 95
3630.35 91
3630.49 87
3630.62 83
3630.76 77
3630.90 71
3631.04 63
3631.18 56
3631.32 48
3631.45 42
3631.59 39
3631.73 37
3631.87 39
3632.01 43
3632.14 48
3632.28 53
3632.42 56
3632.56 57
3632.70 54
3632.83 48
3632.97 39
3633.11 31
3633.25 23
3633.39 19
3633.53 19
3633.66 23
3633.80 30
3633.94 38
3634.08 45
3634.22 50
3634.35 53
3634.49 53
3634.63 50
3634.77 45
3634.91 38
3635.05 28
3635.18 17
3635.32 6
3635.46 0
3635.60 0
3635.74 0
3635.88 0
3636.01 0
3636.15 0
3636.29 0
3636.43 0
3636.57 2
3636.70 9
3636.84 17
3636.98 27
3637.12 37
3637.26 47
3637.40 56
3637.53 62
3637.67 65
3637.81 65
3637.95 65
3638.09 65
3638.23 66
3638.36 70
3638.50 75
3638.64 80
3638.78 85
3638.92 89
3639.06 92
3639.19 93
3639.33 94
3639.47 96
3639.61 99
3639.75 102
3639.88 106
3640.02 111
3640.16 116
3640.30 121
3640.44 125
3640.58 130
3640.71 134
3640.85 138
3640.99 141
3641.13 142
3641.27 142
3641.41 140
3641.54 136
3641.68 132
3641.82 127
3641.96 122
3642.10 118
3642.24 115
3642.37 114
3642.51 115
3642.65 119
3642.79 127
3642.93 136
3643.07 146
3643.20 156
3643.34 164
3643.48 169
3643.62 171
3643.76 170
3643.90 167
3644.04 163
3644.17 160
3644.31 157
3644.45 156
3644.59 156
3644.73 157
3644.87 157
3645.00 156
3645.14 152
3645.28 146
3645.42 139
3645.56 131
3645.70 125
3645.83 121
3645.97 121
3646.11 126
3646.25 132
3646.39 138
3646.53 142
3646.66 143
3646.80 138
3646.94 129
3647.08 116
3647.22 101
3647.36 86
3647.50 72
3647.63 61
3647.77 53
3647.91 50
3648.05 52
3648.19 57
3648.33 65
3648.46 74
3648.60 83
3648.74 91
3648.88 97
3649.02 101
3649.16 103
3649.30 105
3649.43 107
3649.57 111
3649.71 116
3649.85 121
3649.99 125
3650.13 127
3650.26 125
3650.40 119
3650.54 109
3650.68 95
3650.82 80
3650.96 66
3651.10 55
3651.23 50
3651.37 52
3651.51 60
3651.65 73
3651.79 89
3651.93 105
3652.07 118
3652.20 125
3652.34 127
3652.48 123
3652.62 117
3652.76 110
3652.90 105
3653.04 105
3653.17 111
3653.31 121
3653.45 133
3653.59 144
3653.73 152
3653.87 153
3654.01 149
3654.14 138
3654.28 123
3654.42 107
3654.56 92
3654.70 79
3654.84 68
3654.98 61
3655.11 58
3655.25 58
3655.39 62
3655.53 70
3655.67 82
3655.81 95
3655.95 109
3656.08 121
3656.22 131
3656.36 137
3656.50 141
3656.64 143
3656.78 144
3656.92 145
3657.05 144
3657.19 142
3657.33 139
3657.47 136
3657.61 132
3657.75 129
3657.89 127
3658.03 124
3658.16 121
3658.30 115
3658.44 107
3658.58 95
3658.72 81
3658.86 66
3659.00 52
3659.13 40
3659.27 33
3659.41 30
3659.55 31
3659.69 36
3659.83 43
3659.97 52
3660.11 60
3660.24 67
3660.38 72
3660.52 75
3660.66 77
3660.80 79
3660.94 81
3661.08 85
3661.21 92
3661.35 102
3661.49 115
3661.63 130
3661.77 145
3661.91 159
3662.05 170
3662.19 177
3662.32 179
3662.46 178
3662.60 176
3662.74 173
3662.88 172
3663.02 175
3663.16 183
3663.30 194
3663.43 209
3663.57 226
3663.71 244
3663.85 260
3663.99 273
3664.13 283
3664.27 288
3664.41 288
3664.54 284
3664.68 279
3664.82 272
3664.96 265
3665.10 260
3665.24 257
3665.38 254
3665.52 252
3665.65 250
3665.79 247
3665.93 244
3666.07 240
3666.21 238
3666.35 237
3666.49 238
3666.63 242
3666.76 247
3666.90 252
3667.04 256
3667.18 260
3667.32 263
3667.46 266
3667.60 270
3667.74 276
3667.88 284
3668.01 293
3668.15 301
3668.29 308
3668.43 312
3668.57 312
3668.71 306
3668.85 297
3668.99 283
3669.13 267
3669.26 248
3669.40 228
3669.54 208
3669.68 188
3669.82 170
3669.96 156
3670.10 146
3670.24 140
3670.37 138
3670.51 137
3670.65 137
3670.79 135
3670.93 130
3671.07 123
3671.21 113
3671.35 103
3671.49 93
3671.63 84
3671.76 77
3671.90 71
3672.04 64
3672.18 55
3672.32 42
3672.46 27
3672.60 9
3672.74 0
3672.88 0
3673.01 0
3673.15 0
3673.29 0
3673.43 0
3673.57 0
3673.71 0
3673.85 13
3673.99 26
3674.13 35
3674.26 40
3674.40 42
3674.54 42
3674.68 42
3674.82 43
3674.96 45
3675.10 50
3675.24 55
3675.38 61
3675.52 65
3675.65 67
3675.79 67
3675.93 64
3676.07 59
3676.21 53
3676.35 47
3676.49 42
3676.63 37
3676.77 33
3676.91 29
3677.04 27
3677.18 25
3677.32 25
3677.46 26
3677.60 29
3677.74 36
3677.88 45
3678.02 56
3678.16 68
3678.30 81
3678.43 93
3678.57 103
3678.71 112
3678.85 119
3678.99 125
3679.13 129
3679.27 131
3679.41 131
3679.55 130
3679.69 128
3679.82 126
3679.96 124
3680.10 124
3680.24 127
3680.38 132
3680.52 139
3680.66 146
3680.80 152
3680.94 156
3681.08 157
3681.22 153
3681.35 147
3681.49 139
3681.63 131
3681.77 124
3681.91 120
3682.05 118
3682.19 120
3682.33 124
3682.47 131
3682.61 140
3682.75 151
3682.88 164
3683.02 176
3683.16 187
3683.30 195
3683.44 197
3683.58 194
3683.72 184
3683.86 170
3684.00 154
3684.14 138
3684.28 124
3684.42 113
3684.55 107
3684.69 104
3684.83 103
3684.97 102
3685.11 100
3685.25 97
3685.39 93
3685.53 89
3685.67 87
3685.81 88
3685.95 92
3686.09 98
3686.22 105
3686.36 111
3686.50 113
3686.64 111
3686.78 105
3686.92 95
3687.06 82
3687.20 69
3687.34 58
3687.48 50
3687.62 45
3687.76 42
3687.89 42
3688.03 42
3688.17 42
3688.31 41
3688.45 40
3688.59 40
3688.73 40
3688.87 41
3689.01 42
3689.15 43
3689.29 44
3689.43 45
3689.57 45
3689.70 46
3689.84 49
3689.98 52
3690.12 57
3690.26 62
3690.40 67
3690.54 69
3690.68 69
3690.82 65
3690.96 58
3691.10 49
3691.24 37
3691.38 26
3691.52 14
3691.65 3
3691.79 0
3691.93 0
3692.07 0
3692.21 0
3692.35 0
3692.49 0
3692.63 0
3692.77 0
3692.91 4
3693.05 10
3693.19 16
3693.33 21
3693.47 26
3693.60 30
3693.74 35
3693.88 41
3694.02 47
3694.16 54
3694.30 62
3694.44 69
3694.58 74
3694.72 78
3694.86 78
3695.00 75
3695.14 69
3695.28 61
3695.42 52
3695.56 43
3695.69 37
3695.83 35
3695.97 36
3696.11 42
3696.25 52
3696.39 63
3696.53 75
3696.67 83
3696.81 87
3696.95 84
3697.09 76
3697.23 64
3697.37 50
3697.51 39
3697.65 31
3697.79 30
3697.92 34
3698.06 42
3698.20 51
3698.34 59
3698.48 65
3698.62 67
3698.76 67
3698.90 66
3699.04 64
3699.18 64
3699.32 64
3699.46 65
3699.60 67
3699.74 67
3699.88 66
3700.02 64
3700.16 60
3700.30 55
3700.43 48
3700.57 40
3700.71 29
3700.85 18
3700.99 5
3701.13 0
3701.27 0
3701.41 0
3701.55 0
3701.69 0
3701.83 0
3701.97 4
3702.11 9
3702.25 12
3702.39 11
3702.53 8
3702.67 5
3702.81 3
3702.95 3
3703.08 6
3703.22 11
3703.36 16
3703.50 22
3703.64 26
3703.78 29
3703.92 31
3704.06 35
3704.20 39
3704.34 46
3704.48 55
3704.62 64
3704.76 74
3704.90 81
3705.04 84
3705.18 84
3705.32 81
3705.46 78
3705.60 75
3705.74 75
3705.88 81
3706.01 90
3706.15 102
3706.29 113
3706.43 122
3706.57 126
3706.71 126
3706.85 120
3706.99 112
3707.13 103
3707.27 95
3707.41 87
3707.55 80
3707.69 74
3707.83 68
3707.97 63
3708.11 59
3708.25 57
3708.39 59
3708.53 63
3708.67 67
3708.81 71
3708.95 72
3709.09 68
3709.23 60
3709.36 47
3709.50 31
3709.64 12
3709.78 0
3709.92 0
3710.06 0
3710.20 0
3710.34 0
3710.48 0
3710.62 1
3710.76 27
3710.90 56
3711.04 83
3711.18 105
3711.32 120
3711.46 127
3711.60 125
3711.74 118
3711.88 105
3712.02 90
3712.16 73
3712.30 56
3712.44 41
3712.58 29
3712.72 21
3712.86 17
3713.00 19
3713.14 24
3713.28 32
3713.41 40
3713.55 45
3713.69 47
3713.83 45
3713.97 39
3714.11 30
3714.25 21
3714.39 15
3714.53 12
3714.67 14
3714.81 21
3714.95 31
3715.09 44
3715.23 55
3715.37 65
3715.51 71
3715.65 73
3715.79 73
3715.93 69
3716.07 65
3716.21 60
3716.35 54
3716.49 47
3716.63 37
3716.77 24
3716.91 8
3717.05 0
3717.19 0
3717.33 0
3717.47 0
3717.61 0
3717.75 0
3717.89 0
3718.03 0
3718.17 20
3718.31 41
3718.45 58
3718.59 71
3718.72 79
3718.86 82
3719.00 81
3719.14 79
3719.28 77
3719.42 75
3719.56 76
3719.70 78
3719.84 80
3719.98 82
3720.12 83
3720.26 83
3720.40 82
3720.54 82
3720.68 85
3720.82 91
3720.96 101
3721.10 112
3721.24 124
3721.38 133
3721.52 139
3721.66 141
3721.80 139
3721.94 136
3722.08 132
3722.22 129
3722.36 127
3722.50 128
3722.64 130
3722.78 134
3722.92 139
3723.06 144
3723.20 148
3723.34 150
3723.48 149
3723.62 146
3723.76 141
3723.90 133
3724.04 123
3724.18 111
3724.32 100
3724.46 87
3724.60 75
3724.74 65
3724.88 57
3725.02 52
3725.16 51
3725.30 54
3725.44 60
3725.58 68
3725.72 75
3725.86 82
3726.00 86
3726.14 89
3726.28 91
3726.42 92
3726.56 91
3726.70 90
3726.84 89
3726.98 87
3727.12 85
3727.26 84
3727.40 84
3727.54 87
3727.68 92
3727.82 97
3727.96 102
3728.10 104
3728.24 102
3728.38 96
3728.52 84
3728.66 68
3728.80 51
3728.94 34
3729.08 22
3729.22 15
3729.36 16
3729.50 27
3729.64 47
3729.78 74
3729.92 105
3730.06 138
3730.20 170
3730.34 197
3730.48 219
3730.62 237
3730.76 251
3730.90 264
3731.04 277
3731.18 291
3731.32 307
3731.46 323
3731.60 338
3731.74 350
3731.88 358
3732.02 361
3732.16 358
3732.30 352
3732.44 343
3732.58 334
3732.72 327
3732.86 323
3733.00 322
3733.14 322
3733.28 322
3733.42 320
3733.56 317
3733.70 311
3733.84 306
3733.98 303
3734.12 304
3734.26 309
3734.40 319
3734.54 331
3734.68 342
3734.82 351
3734.96 355
3735.10 354
3735.24 349
3735.38 343
3735.52 337
3735.66 335
3735.80 338
3735.94 346
3736.08 360
3736.22 376
3736.36 394
3736.50 409
3736.64 419
3736.78 422
3736.92 418
3737.06 406
3737.20 389
3737.34 371
3737.48 355
3737.62 343
3737.76 338
3737.90 338
3738.04 343
3738.18 351
3738.32 357
3738.46 360
3738.60 359
3738.74 354
3738.88 344
3739.02 332
3739.16 318
3739.30 303
3739.44 289
3739.58 275
3739.72 262
3739.86 249
3740.00 235
3740.14 222
3740.28 207
3740.42 191
3740.56 174
3740.70 157
3740.85 142
3740.99 130
3741.13 121
3741.27 117
3741.41 117
3741.55 122
3741.69 131
3741.83 141
3741.97 152
3742.11 163
3742.25 172
3742.39 179
3742.53 184
3742.67 186
3742.81 185
3742.95 183
3743.09 179
3743.23 173
3743.37 167
3743.51 161
3743.65 156
3743.79 151
3743.93 147
3744.07 143
3744.21 139
3744.35 135
3744.49 132
3744.63 128
3744.77 125
3744.91 122
3745.05 119
3745.19 117
3745.33 113
3745.47 110
3745.61 105
3745.75 100
3745.89 94
3746.03 87
3746.17 80
3746.32 74
3746.46 70
3746.60 69
3746.74 71
3746.88 77
3747.02 87
3747.16 98
3747.30 110
3747.44 120
3747.58 130
3747.72 137
3747.86 144
3748.00 150
3748.14 156
3748.28 163
3748.42 171
3748.56 179
3748.70 187
3748.84 193
3748.98 199
3749.12 204
3749.26 208
3749.40 211
3749.54 214
3749.68 215
3749.82 214
3749.96 210
3750.10 204
3750.25 197
3750.39 189
3750.53 182
3750.67 176
3750.81 171
3750.95 169
3751.09 167
3751.23 166
3751.37 165
3751.51 163
3751.65 162
3751.79 161
3751.93 160
3752.07 160
3752.21 162
3752.35 164
3752.49 168
3752.63 172
3752.77 178
3752.91 186
3753.05 195
3753.19 207
3753.33 220
3753.47 234
3753.62 250
3753.76 266
3753.90 282
3754.04 298
3754.18 314
3754.32 330
3754.46 348
3754.60 367
3754.74 387
3754.88 410
3755.02 435
3755.16 462
3755.30 489
3755.44 517
3755.58 543
3755.72 566
3755.86 585
3756.00 597
3756.14 603
3756.28 602
3756.42 594
3756.57 582
3756.71 567
3756.85 550
3756.99 534
3757.13 520
3757.27 507
3757.41 498
3757.55 490
3757.69 484
3757.83 476
3757.97 466
3758.11 452
3758.25 434
3758.39 412
3758.53 387
3758.67 362
3758.81 337
3758.95 313
3759.09 290
3759.24 267
3759.38 243
3759.52 218
3759.66 191
3759.80 164
3759.94 138
3760.08 115
3760.22 96
3760.36 82
3760.50 74
3760.64 70
3760.78 70
3760.92 72
3761.06 75
3761.20 79
3761.34 82
3761.48 85
3761.62 89
3761.77 95
3761.91 103
3762.05 113
3762.19 123
3762.33 131
3762.47 137
3762.61 137
3762.75 133
3762.89 123
3763.03 110
3763.17 94
3763.31 78
3763.45 61
3763.59 45
3763.73 31
3763.87 17
3764.02 5
3764.16 0
3764.30 0
3764.44 0
3764.58 0
3764.72 0
3764.86 0
3765.00 0
3765.14 3
3765.28 7
3765.42 11
3765.56 13
3765.70 12
3765.84 10
3765.98 7
3766.13 1
3766.27 0
3766.41 0
3766.55 0
3766.69 0
3766.83 0
3766.97 1
3767.11 10
3767.25 20
3767.39 29
3767.53 35
3767.67 37
3767.81 35
3767.95 30
3768.10 21
3768.24 10
3768.38 0
3768.52 0
3768.66 0
3768.80 0
3768.94 0
3769.08 0
3769.22 18
3769.36 41
3769.50 65
3769.64 85
3769.78 98
3769.92 104
3770.07 102
3770.21 95
3770.35 86
3770.49 78
3770.63 75
3770.77 78
3770.91 88
3771.05 104
3771.19 123
3771.33 144
3771.47 162
3771.61 177
3771.75 188
3771.90 194
3772.04 198
3772.18 198
3772.32 198
3772.46 198
3772.60 198
3772.74 198
3772.88 197
3773.02 194
3773.16 189
3773.30 183
3773.44 176
3773.59 169
3773.73 165
3773.87 164
3774.01 166
3774.15 171
3774.29 175
3774.43 177
3774.57 175
3774.71 169
3774.85 159
3774.99 146
3775.13 132
3775.28 119
3775.42 110
3775.56 105
3775.70 103
3775.84 104
3775.98 106
3776.12 109
3776.26 110
3776.40 111
3776.54 111
3776.68 112
3776.82 114
3776.97 116
3777.11 119
3777.25 121
3777.39 121
3777.53 118
3777.67 113
3777.81 106
3777.95 97
3778.09 90
3778.23 83
3778.37 78
3778.52 74
3778.66 72
3778.80 72
3778.94 72
3779.08 75
3779.22 79
3779.36 86
3779.50 95
3779.64 106
3779.78 116
3779.92 127
3780.07 136
3780.21 144
3780.35 150
3780.49 156
3780.63 161
3780.77 163
3780.91 163
3781.05 160
3781.19 154
3781.33 144
3781.48 131
3781.62 117
3781.76 102
3781.90 88
3782.04 76
3782.18 65
3782.32 57
3782.46 51
3782.60 46
3782.74 45
3782.89 45
3783.03 48
3783.17 53
3783.31 61
3783.45 71
3783.59 82
3783.73 93
3783.87 104
3784.01 112
3784.15 118
3784.30 119
3784.44 117
3784.58 111
3784.72 102
3784.86 92
3785.00 80
3785.14 67
3785.28 55
3785.42 42
3785.56 30
3785.71 20
3785.85 13
3785.99 11
3786.13 15
3786.27 25
3786.41 40
3786.55 57
3786.69 76
3786.83 93
3786.98 107
3787.12 116
3787.26 121
3787.40 123
3787.54 123
3787.68 123
3787.82 122
3787.96 122
3788.10 121
3788.24 121
3788.39 120
3788.53 117
3788.67 114
3788.81 111
3788.95 107
3789.09 105
3789.23 103
3789.37 101
3789.51 98
3789.66 94
3789.80 88
3789.94 80
3790.08 71
3790.22 62
3790.36 54
3790.50 47
3790.64 41
3790.79 37
3790.93 33
3791.07 30
3791.21 29
3791.35 29
3791.49 32
3791.63 36
3791.77 42
3791.91 48
3792.06 53
3792.20 56
3792.34 56
3792.48 54
3792.62 51
3792.76 47
3792.90 44
3793.04 42
3793.18 41
3793.33 42
3793.47 43
3793.61 44
3793.75 45
3793.89 45
3794.03 44
3794.17 43
3794.31 43
3794.46 43
3794.60 45
3794.74 49
3794.88 54
3795.02 59
3795.16 63
3795.30 67
3795.44 68
3795.59 68
3795.73 68
3795.87 67
3796.01 68
3796.15 72
3796.29 78
3796.43 86
3796.57 96
3796.72 107
3796.86 116
3797.00 122
3797.14 124
3797.28 121
3797.42 114
3797.56 103
3797.70 89
3797.85 74
3797.99 58
3798.13 44
3798.27 32
3798.41 23
3798.55 18
3798.69 17
3798.83 21
3798.98 27
3799.12 35
3799.26 43
3799.40 50
3799.54 55
3799.68 58
3799.82 58
3799.96 57
3800.11 55
3800.25 54
3800.39 54
3800.53 55
3800.67 56
3800.81 57
3800.95 59
3801.10 60
3801.24 60
3801.38 59
3801.52 58
3801.66 56
3801.80 55
3801.94 53
3802.08 53
3802.23 53
3802.37 54
3802.51 57
3802.65 61
3802.79 66
3802.93 71
3803.07 75
3803.22 77
3803.36 77
3803.50 73
3803.64 67
3803.78 59
3803.92 49
3804.06 39
3804.21 31
3804.35 24
3804.49 20
3804.63 17
3804.77 16
3804.91 16
3805.05 16
3805.20 16
3805.34 16
3805.48 17
3805.62 18
3805.76 20
3805.90 25
3806.04 33
3806.19 43
3806.33 53
3806.47 62
3806.61 69
3806.75 72
3806.89 70
3807.03 64
3807.18 53
3807.32 40
3807.46 26
3807.60 13
3807.74 1
3807.88 0
3808.02 0
3808.17 0
3808.31 0
3808.45 0
3808.59 0
3808.73 2
3808.87 7
3809.01 10
3809.16 13
3809.30 14
3809.44 14
3809.58 13
3809.72 10
3809.86 7
3810.00 2
3810.15 0
3810.29 0
3810.43 0
3810.57 0
3810.71 0
3810.85 0
3811.00 0
3811.14 0
3811.28 0
3811.42 3
3811.56 9
3811.70 17
3811.84 26
3811.99 35
3812.13 45
3812.27 53
3812.41 57
3812.55 58
3812.69 55
3812.84 49
3812.98 41
3813.12 34
3813.26 28
3813.40 26
3813.54 27
3813.68 31
3813.83 37
3813.97 43
3814.11 49
3814.25 53
3814.39 55
3814.53 56
3814.68 55
3814.82 53
3814.96 49
3815.10 45
3815.24 39
3815.38 34
3815.53 28
3815.67 22
3815.81 18
3815.95 16
3816.09 17
3816.23 20
3816.38 24
3816.52 30
3816.66 36
3816.80 42
3816.94 45
3817.08 46
3817.22 45
3817.37 40
3817.51 33
3817.65 25
3817.79 17
3817.93 11
3818.07 9
3818.22 12
3818.36 21
3818.50 35
3818.64 51
3818.78 68
3818.92 84
3819.07 96
3819.21 103
3819.35 106
3819.49 105
3819.63 103
3819.77 101
3819.92 100
3820.06 100
3820.20 101
3820.34 103
3820.48 104
3820.62 104
3820.77 104
3820.91 102
3821.05 101
3821.19 100
3821.33 99
3821.48 98
3821.62 97
3821.76 96
3821.90 95
3822.04 94
3822.18 93
3822.33 92
3822.47 91
3822.61 90
3822.75 87
3822.89 83
3823.03 76
3823.18 69
3823.32 64
3823.46 60
3823.60 61
3823.74 67
3823.88 77
3824.03 90
3824.17 102
3824.31 112
3824.45 117
3824.59 116
3824.74 109
3824.88 99
3825.02 87
3825.16 76
3825.30 69
3825.44 67
3825.59 70
3825.73 75
3825.87 82
3826.01 89
3826.15 92
3826.29 91
3826.44 86
3826.58 79
3826.72 70
3826.86 62
3827.00 56
3827.15 51
3827.29 48
3827.43 45
3827.57 41
3827.71 37
3827.85 33
3828.00 31
3828.14 32
3828.28 37
3828.42 46
3828.56 58
3828.71 70
3828.85 81
3828.99 89
3829.13 93
3829.27 91
3829.42 85
3829.56 74
3829.70 59
3829.84 41
3829.98 20
3830.12 0
3830.27 0
3830.41 0
3830.55 0
3830.69 0
3830.83 0
3830.98 0
3831.12 0
3831.26 2
3831.40 18
3831.54 31
3831.69 44
3831.83 54
3831.97 62
3832.11 68
3832.25 72
3832.39 74
3832.54 75
3832.68 75
3832.82 75
3832.96 74
3833.10 74
3833.25 74
3833.39 75
3833.53 76
3833.67 77
3833.81 78
3833.96 80
3834.10 81
3834.24 82
3834.38 81
3834.52 78
3834.67 73
3834.81 66
3834.95 59
3835.09 54
3835.23 50
3835.38 50
3835.52 54
3835.66 61
3835.80 69
3835.94 77
3836.09 83
3836.23 88
3836.37 90
3836.51 92
3836.65 92
3836.80 91
3836.94 91
3837.08 90
3837.22 90
3837.36 89
3837.51 89
3837.65 90
3837.79 93
3837.93 96
3838.07 102
3838.22 108
3838.36 114
3838.50 119
3838.64 122
3838.78 122
3838.93 119
3839.07 115
3839.21 111
3839.35 106
3839.49 103
3839.64 100
3839.78 98
3839.92 97
3840.06 96
3840.20 94
3840.35 92
3840.49 89
3840.63 85
3840.77 83
3840.91 82
3841.06 84
3841.20 87
3841.34 93
3841.48 100
3841.62 108
3841.77 114
3841.91 117
3842.05 119
3842.19 118
3842.34 117
3842.48 116
3842.62 116
3842.76 118
3842.90 121
3843.05 125
3843.19 127
3843.33 128
3843.47 127
3843.61 123
3843.76 116
3843.90 108
3844.04 98
3844.18 88
3844.33 80
3844.47 73
3844.61 68
3844.75 66
3844.89 67
3845.04 71
3845.18 75
3845.32 80
3845.46 83
3845.60 84
3845.75 84
3845.89 82
3846.03 79
3846.17 78
3846.32 79
3846.46 83
3846.60 90
3846.74 99
3846.88 109
3847.03 118
3847.17 125
3847.31 130
3847.45 133
3847.59 135
3847.74 137
3847.88 141
3848.02 145
3848.16 150
3848.31 154
3848.45 158
3848.59 159
3848.73 157
3848.87 154
3849.02 151
3849.16 148
3849.30 147
3849.44 148
3849.59 151
3849.73 155
3849.87 160
3850.01 163
3850.15 163
3850.30 160
3850.44 154
3850.58 146
3850.72 138
3850.87 130
3851.01 124
3851.15 121
3851.29 121
3851.44 122
3851.58 124
3851.72 125
3851.86 125
3852.00 123
3852.15 120
3852.29 118
3852.43 118
3852.57 122
3852.72 131
3852.86 143
3853.00 159
3853.14 175
3853.28 189
3853.43 199
3853.57 203
3853.71 202
3853.85 196
3854.00 187
3854.14 178
3854.28 170
3854.42 163
3854.57 157
3854.71 151
3854.85 145
3854.99 139
3855.14 131
3855.28 123
3855.42 116
3855.56 113
3855.70 113
3855.85 116
3855.99 122
3856.13 129
3856.27 137
3856.42 143
3856.56 147
3856.70 149
3856.84 149
3856.99 147
3857.13 142
3857.27 135
3857.41 126
3857.56 115
3857.70 104
3857.84 93
3857.98 84
3858.12 77
3858.27 73
3858.41 72
3858.55 73
3858.69 76
3858.84 80
3858.98 85
3859.12 90
3859.26 95
3859.41 98
3859.55 100
3859.69 100
3859.83 97
3859.98 92
3860.12 86
3860.26 78
3860.40 69
3860.55 61
3860.69 52
3860.83 45
3860.97 38
3861.12 32
3861.26 28
3861.40 24
3861.54 19
3861.69 14
3861.83 8
3861.97 0
3862.11 0
3862.26 0
3862.40 0
3862.54 0
3862.68 0
3862.83 0
3862.97 0
3863.11 4
3863.25 16
3863.40 28
3863.54 38
3863.68 47
3863.82 55
3863.97 62
3864.11 68
3864.25 73
3864.39 76
3864.54 77
3864.68 76
3864.82 73
3864.96 71
3865.11 70
3865.25 71
3865.39 75
3865.53 81
3865.68 89
3865.82 96
3865.96 102
3866.10 104
3866.25 102
3866.39 95
3866.53 84
3866.67 71
3866.82 57
3866.96 45
3867.10 37
3867.24 34
3867.39 36
3867.53 41
3867.67 48
3867.81 56
3867.96 63
3868.10 68
3868.24 70
3868.38 71
3868.53 72
3868.67 73
3868.81 75
3868.95 81
3869.10 89
3869.24 98
3869.38 108
3869.52 114
3869.67 117
3869.81 114
3869.95 106
3870.10 95
3870.24 83
3870.38 72
3870.52 65
3870.67 63
3870.81 65
3870.95 71
3871.09 78
3871.24 83
3871.38 84
3871.52 81
3871.66 73
3871.81 61
3871.95 48
3872.09 38
3872.23 32
3872.38 34
3872.52 43
3872.66 57
3872.81 75
3872.95 92
3873.09 107
3873.23 117
3873.38 122
3873.52 125
3873.66 126
3873.80 127
3873.95 130
3874.09 135
3874.23 140
3874.37 144
3874.52 147
3874.66 148
3874.80 147
3874.95 146
3875.09 147
3875.23 151
3875.37 158
3875.52 169
3875.66 182
3875.80 195
3875.94 207
3876.09 215
3876.23 220
3876.37 221
3876.52 217
3876.66 211
3876.80 204
3876.94 194
3877.09 184
3877.23 173
3877.37 162
3877.51 151
3877.66 141
3877.80 133
3877.94 128
3878.09 125
3878.23 126
3878.37 129
3878.51 134
3878.66 141
3878.80 148
3878.94 156
3879.08 162
3879.23 168
3879.37 172
3879.51 174
3879.66 175
3879.80 175
3879.94 177
3880.08 179
3880.23 184
3880.37 190
3880.51 197
3880.66 205
3880.80 211
3880.94 216
3881.08 220
3881.23 221
3881.37 223
3881.51 224
3881.66 227
3881.80 232
3881.94 238
3882.08 245
3882.23 251
3882.37 256
3882.51 258
3882.66 259
3882.80 260
3882.94 261
3883.08 265
3883.23 273
3883.37 284
3883.51 298
3883.66 314
3883.80 329
3883.94 343
3884.08 353
3884.23 359
3884.37 361
3884.51 359
3884.66 355
3884.80 349
3884.94 343
3885.08 338
3885.23 335
3885.37 333
3885.51 333
3885.66 332
3885.80 330
3885.94 326
3886.08 319
3886.23 309
3886.37 298
3886.51 287
3886.66 276
3886.80 267
3886.94 260
3887.08 254
3887.23 249
3887.37 244
3887.51 238
3887.66 232
3887.80 225
3887.94 220
3888.09 217
3888.23 218
3888.37 224
3888.51 233
3888.66 245
3888.80 258
3888.94 270
3889.09 281
3889.23 288
3889.37 292
3889.51 293
3889.66 291
3889.80 288
3889.94 285
3890.09 282
3890.23 280
3890.37 280
3890.52 283
3890.66 290
3890.80 299
3890.94 311
3891.09 323
3891.23 336
3891.37 348
3891.52 360
3891.66 370
3891.80 380
3891.95 389
3892.09 397
3892.23 405
3892.37 412
3892.52 420
3892.66 430
3892.80 440
3892.95 451
3893.09 463
3893.23 474
3893.38 486
3893.52 497
3893.66 507
3893.81 518
3893.95 529
3894.09 542
3894.23 555
3894.38 569
3894.52 581
3894.66 591
3894.81 596
3894.95 597
3895.09 591
3895.24 579
3895.38 561
3895.52 541
3895.66 520
3895.81 502
3895.95 489
3896.09 482
3896.24 480
3896.38 482
3896.52 483
3896.67 481
3896.81 472
3896.95 457
3897.10 435
3897.24 410
3897.38 385
3897.53 362
3897.67 344
3897.81 331
3897.95 324
3898.10 319
3898.24 315
3898.38 310
3898.53 303
3898.67 292
3898.81 279
3898.96 263
3899.10 247
3899.24 231
3899.39 216
3899.53 202
3899.67 191
3899.82 181
3899.96 173
3900.10 166
3900.24 160
3900.39 155
3900.53 152
3900.67 151
3900.82 152
3900.96 154
3901.10 158
3901.25 161
3901.39 163
3901.53 162
3901.68 159
3901.82 155
3901.96 151
3902.11 149
3902.25 149
3902.39 153
3902.54 158
3902.68 163
3902.82 165
3902.97 162
3903.11 152
3903.25 136
3903.40 114
3903.54 89
3903.68 65
3903.83 44
3903.97 29
3904.11 21
3904.25 19
3904.40 23
3904.54 30
3904.68 39
3904.83 49
3904.97 58
3905.11 64
3905.26 66
3905.40 66
3905.54 61
3905.69 53
3905.83 43
3905.97 33
3906.12 24
3906.26 18
3906.40 16
3906.55 17
3906.69 22
3906.83 28
3906.98 34
3907.12 39
3907.26 42
3907.41 42
3907.55 41
3907.69 38
3907.84 36
3907.98 35
3908.12 36
3908.27 37
3908.41 38
3908.55 36
3908.70 31
3908.84 23
3908.98 13
3909.13 2
3909.27 0
3909.41 0
3909.56 0
3909.70 0
3909.84 0
3909.99 0
3910.13 0
3910.27 5
3910.42 8
3910.56 9
3910.70 10
3910.85 11
3910.99 12
3911.13 13
3911.28 14
3911.42 15
3911.56 15
3911.71 14
3911.85 11
3911.99 8
3912.14 5
3912.28 3
3912.42 4
3912.57 8
3912.71 14
3912.85 23
3913.00 32
3913.14 42
3913.28 52
3913.43 61
3913.57 69
3913.71 76
3913.86 83
3914.00 88
3914.14 91
3914.29 91
3914.43 90
3914.57 85
3914.72 80
3914.86 75
3915.01 71
3915.15 71
3915.29 74
3915.44 80
3915.58 89
3915.72 99
3915.87 111
3916.01 122
3916.15 131
3916.30 138
3916.44 142
3916.58 142
3916.73 137
3916.87 129
3917.01 118
3917.16 106
3917.30 95
3917.44 88
3917.59 85
3917.73 86
3917.87 90
3918.02 93
3918.16 93
3918.31 88
3918.45 80
3918.59 68
3918.74 55
3918.88 44
3919.02 35
3919.17 30
3919.31 28
3919.45 27
3919.60 26
3919.74 24
3919.88 22
3920.03 19
3920.17 17
3920.31 16
3920.46 17
3920.60 19
3920.74 21
3920.89 23
3921.03 22
3921.18 20
3921.32 15
3921.46 8
3921.61 1
3921.75 0
3921.89 0
3922.04 0
3922.18 0
3922.32 0
3922.47 3
3922.61 7
3922.75 10
3922.90 9
3923.04 6
3923.19 2
3923.33 0
3923.47 0
3923.62 0
3923.76 5
3923.90 15
3924.05 28
3924.19 42
3924.33 52
3924.48 59
3924.62 60
3924.77 56
3924.91 49
3925.05 40
3925.20 32
3925.34 26
3925.48 22
3925.63 21
3925.77 21
3925.91 22
3926.06 24
3926.20 26
3926.35 29
3926.49 34
3926.63 40
3926.78 46
3926.92 52
3927.06 56
3927.21 59
3927.35 59
3927.49 58
3927.64 57
3927.78 55
3927.93 53
3928.07 53
3928.21 52
3928.36 52
3928.50 54
3928.64 57
3928.79 62
3928.93 68
3929.07 76
3929.22 85
3929.36 94
3929.51 101
3929.65 106
3929.79 108
3929.94 106
3930.08 99
3930.22 88
3930.37 73
3930.51 56
3930.66 39
3930.80 23
3930.94 10
3931.09 2
3931.23 0
3931.37 1
3931.52 6
3931.66 13
3931.81 20
3931.95 25
3932.09 29
3932.24 30
3932.38 29
3932.52 26
3932.67 23
3932.81 21
3932.96 20
3933.10 22
3933.24 26
3933.39 33
3933.53 42
3933.67 51
3933.82 60
3933.96 67
3934.11 70
3934.25 70
3934.39 66
3934.54 59
3934.68 50
3934.82 41
3934.97 35
3935.11 30
3935.26 29
3935.40 30
3935.54 33
3935.69 38
3935.83 42
3935.98 47
3936.12 51
3936.26 55
3936.41 59
3936.55 62
3936.69 64
3936.84 66
3936.98 67
3937.13 69
3937.27 71
3937.41 74
3937.56 79
3937.70 86
3937.85 94
3937.99 103
3938.13 113
3938.28 122
3938.42 130
3938.56 137
3938.71 141
3938.85 141
3939.00 137
3939.14 130
3939.28 119
3939.43 107
3939.57 93
3939.72 80
3939.86 67
3940.00 56
3940.15 48
3940.29 41
3940.44 37
3940.58 37
3940.72 40
3940.87 45
3941.01 51
3941.15 58
3941.30 67
3941.44 75
3941.59 82
3941.73 88
3941.87 93
3942.02 95
3942.16 92
3942.31 86
3942.45 77
3942.59 65
3942.74 54
3942.88 44
3943.03 39
3943.17 38
3943.31 42
3943.46 51
3943.60 63
3943.75 75
3943.89 88
3944.03 99
3944.18 108
3944.32 115
3944.47 119
3944.61 120
3944.75 118
3944.90 112
3945.04 104
3945.19 94
3945.33 82
3945.47 72
3945.62 63
3945.76 56
3945.91 52
3946.05 49
3946.19 49
3946.34 49
3946.48 49
3946.63 50
3946.77 49
3946.91 49
3947.06 48
3947.20 48
3947.35 49
3947.49 50
3947.63 52
3947.78 53
3947.92 53
3948.07 52
3948.21 49
3948.35 46
3948.50 42
3948.64 40
3948.79 38
3948.93 39
3949.07 42
3949.22 47
3949.36 54
3949.51 61
3949.65 66
3949.79 70
3949.94 69
3950.08 65
3950.23 57
3950.37 45
3950.52 32
3950.66 19
3950.80 7
3950.95 0
3951.09 0
3951.24 0
3951.38 0
3951.52 0
3951.67 0
3951.81 0
3951.96 0
3952.10 0
3952.24 6
3952.39 11
3952.53 17
3952.68 21
3952.82 26
3952.96 31
3953.11 37
3953.25 45
3953.40 53
3953.54 62
3953.69 71
3953.83 80
3953.97 86
3954.12 90
3954.26 92
3954.41 91
3954.55 89
3954.69 86
3954.84 84
3954.98 84
3955.13 86
3955.27 89
3955.42 93
3955.56 96
3955.70 97
3955.85 95
3955.99 91
3956.14 85
3956.28 77
3956.42 69
3956.57 61
3956.71 56
3956.86 53
3957.00 53
3957.15 56
3957.29 59
3957.43 63
3957.58 66
3957.72 67
3957.87 64
3958.01 59
3958.16 51
3958.30 42
3958.44 31
3958.59 21
3958.73 11
3958.88 3
3959.02 0
3959.17 0
3959.31 0
3959.45 0
3959.60 1
3959.74 7
3959.89 14
3960.03 20
3960.17 24
3960.32 26
3960.46 27
3960.61 27
3960.75 27
3960.90 28
3961.04 29
3961.18 32
3961.33 35
3961.47 37
3961.62 38
3961.76 37
3961.91 33
3962.05 26
3962.19 17
3962.34 7
3962.48 0
3962.63 0
3962.77 0
3962.92 0
3963.06 0
3963.21 0
3963.35 0
3963.49 0
3963.64 5
3963.78 22
3963.93 41
3964.07 58
3964.22 75
3964.36 88
3964.50 98
3964.65 106
3964.79 110
3964.94 111
3965.08 110
3965.23 107
3965.37 100
3965.51 92
3965.66 82
3965.80 72
3965.95 63
3966.09 56
3966.24 51
3966.38 48
3966.53 47
3966.67 47
3966.81 46
3966.96 45
3967.10 43
3967.25 42
3967.39 40
3967.54 39
3967.68 39
3967.82 39
3967.97 40
3968.11 41
3968.26 41
3968.40 39
3968.55 36
3968.69 31
3968.84 25
3968.98 18
3969.12 12
3969.27 7
3969.41 3
3969.56 0
3969.70 0
3969.85 0
3969.99 0
3970.14 0
3970.28 0
3970.42 0
3970.57 0
3970.71 0
3970.86 5
3971.00 8
3971.15 11
3971.29 12
3971.44 14
3971.58 17
3971.72 22
3971.87 28
3972.01 35
3972.16 40
3972.30 43
3972.45 43
3972.59 41
3972.74 37
3972.88 35
3973.03 35
3973.17 39
3973.31 46
3973.46 56
3973.60 65
3973.75 73
3973.89 79
3974.04 80
3974.18 78
3974.33 72
3974.47 64
3974.61 53
3974.76 40
3974.90 28
3975.05 16
3975.19 6
3975.34 0
3975.48 0
3975.63 0
3975.77 0
3975.92 3
3976.06 7
3976.20 10
3976.35 12
3976.49 11
3976.64 11
3976.78 11
3976.93 14
3977.07 21
3977.22 32
3977.36 45
3977.51 59
3977.65 72
3977.79 81
3977.94 85
3978.08 86
3978.23 84
3978.37 81
3978.52 77
3978.66 74
3978.81 72
3978.95 70
3979.10 67
3979.24 64
3979.39 60
3979.53 55
3979.67 51
3979.82 47
3979.96 43
3980.11 41
3980.25 39
3980.40 37
3980.54 34
3980.69 30
3980.83 24
3980.98 18
3981.12 12
3981.27 7
3981.41 3
3981.56 2
3981.70 3
3981.84 6
3981.99 12
3982.13 19
3982.28 26
3982.42 34
3982.57 40
3982.71 45
3982.86 48
3983.00 50
3983.15 52
3983.29 53
3983.44 54
3983.58 57
3983.73 60
3983.87 65
3984.01 70
3984.16 73
3984.30 75
3984.45 75
3984.59 72
3984.74 67
3984.88 59
3985.03 51
3985.17 42
3985.32 34
3985.46 29
3985.61 25
3985.75 25
3985.90 26
3986.04 29
3986.19 32
3986.33 34
3986.47 35
3986.62 35
3986.76 35
3986.91 37
3987.05 41
3987.20 48
3987.34 58
3987.49 71
3987.63 84
3987.78 96
3987.92 104
3988.07 106
3988.21 103
3988.36 95
3988.50 83
3988.65 70
3988.79 57
3988.94 45
3989.08 35
3989.23 28
3989.37 23
3989.52 21
3989.66 21
3989.80 22
3989.95 25
3990.09 28
3990.24 31
3990.38 33
3990.53 34
3990.67 32
3990.82 28
3990.96 22
3991.11 14
3991.25 5
3991.40 0
3991.54 0
3991.69 0
3991.83 0
3991.98 0
3992.12 0
3992.27 0
3992.41 0
3992.56 8
3992.70 20
3992.85 32
3992.99 42
3993.14 49
3993.28 52
3993.43 52
3993.57 48
3993.72 40
3993.86 30
3994.01 19
3994.15 9
3994.29 1
3994.44 0
3994.58 0
3994.73 7
3994.87 19
3995.02 32
3995.16 45
3995.31 56
3995.45 63
3995.60 66
3995.74 65
3995.89 60
3996.03 55
3996.18 49
3996.32 44
3996.47 41
3996.61 42
3996.76 47
3996.90 57
3997.05 73
3997.19 93
3997.34 117
3997.48 140
3997.63 161
3997.77 178
3997.92 188
3998.06 192
3998.21 190
3998.35 185
3998.50 178
3998.64 171
3998.79 166
3998.93 161
3999.08 157
3999.22 155
3999.37 152
3999.51 150
3999.66 148
3999.80 146
3999.95 144
4000.09 143
4000.24 143
4000.38 143
4000.53 144
4000.67 146
4000.82 151
4000.96 158
4001.11 168
4001.25 179
4001.40 191
4001.54 201
4001.69 209
4001.83 211
4001.98 209
4002.12 202
4002.27 190
4002.41 176
4002.56 161
4002.70 148
4002.85 138
4002.99 131
4003.14 128
4003.28 128
4003.43 130
4003.57 132
4003.72 133
4003.86 132
4004.01 130
4004.15 126
4004.30 123
4004.44 120
4004.59 118
4004.73 118
4004.88 119
4005.02 122
4005.17 124
4005.31 127
4005.46 130
4005.60 132
4005.75 133
4005.89 133
4006.04 132
4006.18 131
4006.33 131
4006.47 132
4006.62 136
4006.76 142
4006.91 152
4007.06 162
4007.20 170
4007.35 175
4007.49 176
4007.64 171
4007.78 162
4007.93 151
4008.07 139
4008.22 127
4008.36 117
4008.51 107
4008.65 98
4008.80 88
4008.94 78
4009.09 69
4009.23 61
4009.38 57
4009.52 57
4009.67 61
4009.81 67
4009.96 75
4010.10 83
4010.25 90
4010.39 95
4010.54 99
4010.68 102
4010.83 106
4010.97 111
4011.12 117
4011.26 123
4011.41 129
4011.55 135
4011.70 140
4011.85 143
4011.99 145
4012.14 145
4012.28 144
4012.43 141
4012.57 135
4012.72 129
4012.86 122
4013.01 116
4013.15 111
4013.30 108
4013.44 107
4013.59 107
4013.73 109
4013.88 112
4014.02 118
4014.17 127
4014.31 139
4014.46 154
4014.60 172
4014.75 190
4014.90 206
4015.04 219
4015.19 226
4015.33 228
4015.48 224
4015.62 216
4015.77 207
4015.91 197
4016.06 188
4016.20 182
4016.35 176
4016.49 171
4016.64 163
4016.78 153
4016.93 139
4017.07 123
4017.22 105
4017.37 89
4017.51 75
4017.66 64
4017.80 58
4017.95 54
4018.09 51
4018.24 48
4018.38 44
4018.53 39
4018.67 33
4018.82 27
4018.96 22
4019.11 19
4019.25 18
4019.40 17
4019.54 17
4019.69 15
4019.84 13
4019.98 11
4020.13 8
4020.27 6
4020.42 4
4020.56 3
4020.71 3
4020.85 2
4021.00 1
4021.14 1
4021.29 0
4021.43 2
4021.58 5
4021.73 11
4021.87 19
4022.02 29
4022.16 38
4022.31 47
4022.45 53
4022.60 56
4022.74 56
4022.89 53
4023.03 46
4023.18 36
4023.32 24
4023.47 10
4023.62 0
4023.76 0
4023.91 0
4024.05 0
4024.20 0
4024.34 0
4024.49 0
4024.63 0
4024.78 3
4024.92 21
4025.07 39
4025.22 56
4025.36 71
4025.51 81
4025.65 87
4025.80 87
4025.94 85
4026.09 80
4026.23 75
4026.38 70
4026.52 66
4026.67 63
4026.82 60
4026.96 57
4027.11 54
4027.25 50
4027.40 45
4027.54 40
4027.69 34
4027.83 28
4027.98 23
4028.12 19
4028.27 17
4028.42 18
4028.56 22
4028.71 29
4028.85 39
4029.00 50
4029.14 61
4029.29 71
4029.43 77
4029.58 81
4029.73 83
4029.87 84
4030.02 85
4030.16 89
4030.31 96
4030.45 105
4030.60 116
4030.74 125
4030.89 131
4031.04 131
4031.18 125
4031.33 113
4031.47 97
4031.62 80
4031.76 63
4031.91 47
4032.05 34
4032.20 24
4032.35 16
4032.49 11
4032.64 8
4032.78 7
4032.93 7
4033.07 9
4033.22 12
4033.36 16
4033.51 20
4033.66 25
4033.80 29
4033.95 31
4034.09 32
4034.24 30
4034.38 27
4034.53 21
4034.67 14
4034.82 6
4034.97 0
4035.11 0
4035.26 0
4035.40 0
4035.55 0
4035.69 0
4035.84 0
4035.99 0
4036.13 0
4036.28 9
4036.42 17
4036.57 22
4036.71 26
4036.86 26
4037.01 25
4037.15 23
4037.30 21
4037.44 21
4037.59 20
4037.73 19
4037.88 17
4038.02 13
4038.17 8
4038.32 1
4038.46 0
4038.61 0
4038.75 0
4038.90 0
4039.04 3
4039.19 11
4039.34 20
4039.48 28
4039.63 35
4039.77 42
4039.92 47
4040.06 53
4040.21 57
4040.36 60
4040.50 61
4040.65 60
4040.79 57
4040.94 54
4041.08 51
4041.23 50
4041.38 49
4041.52 51
4041.67 53
4041.81 54
4041.96 55
4042.10 54
4042.25 51
4042.40 46
4042.54 39
4042.69 32
4042.83 26
4042.98 21
4043.13 16
4043.27 12
4043.42 8
4043.56 4
4043.71 0
4043.85 0
4044.00 0
4044.15 0
4044.29 0
4044.44 0
4044.58 0
4044.73 0
4044.87 2
4045.02 4
4045.17 5
4045.31 6
4045.46 8
4045.60 13
4045.75 19
4045.90 26
4046.04 34
4046.19 40
4046.33 46
4046.48 50
4046.62 53
4046.77 55
4046.92 59
4047.06 63
4047.21 68
4047.35 74
4047.50 80
4047.65 85
4047.79 90
4047.94 93
4048.08 94
4048.23 93
4048.37 93
4048.52 92
4048.67 93
4048.81 95
4048.96 100
4049.10 107
4049.25 115
4049.40 124
4049.54 133
4049.69 140
4049.83 146
4049.98 151
4050.13 155
4050.27 157
4050.42 159
4050.56 160
4050.71 159
4050.85 157
4051.00 152
4051.15 145
4051.29 136
4051.44 125
4051.58 115
4051.73 105
4051.88 97
4052.02 90
4052.17 87
4052.31 86
4052.46 88
4052.61 94
4052.75 101
4052.90 111
4053.04 120
4053.19 127
4053.34 131
4053.48 131
4053.63 129
4053.77 124
4053.92 118
4054.07 112
4054.21 108
4054.36 107
4054.50 107
4054.65 109
4054.80 112
4054.94 115
4055.09 119
4055.23 122
4055.38 127
4055.53 131
4055.67 137
4055.82 142
4055.96 147
4056.11 152
4056.26 156
4056.40 160
4056.55 164
4056.69 168
4056.84 173
4056.99 177
4057.13 180
4057.28 179
4057.42 174
4057.57 164
4057.72 150
4057.86 132
4058.01 112
4058.15 93
4058.30 75
4058.45 58
4058.59 44
4058.74 31
4058.88 21
4059.03 14
4059.18 12
4059.32 14
4059.47 22
4059.61 35
4059.76 51
4059.91 68
4060.05 84
4060.20 96
4060.34 105
4060.49 109
4060.64 110
4060.78 108
4060.93 104
4061.07 99
4061.22 91
4061.37 83
4061.51 74
4061.66 66
4061.81 60
4061.95 57
4062.10 58
4062.24 62
4062.39 69
4062.54 79
4062.68 90
4062.83 102
4062.97 112
4063.12 120
4063.27 126
4063.41 128
4063.56 126
4063.70 123
4063.85 117
4064.00 111
4064.14 105
4064.29 98
4064.44 92
4064.58 85
4064.73 79
4064.87 72
4065.02 65
4065.17 57
4065.31 51
4065.46 44
4065.60 38
4065.75 34
4065.90 30
4066.04 28
4066.19 27
4066.34 25
4066.48 24
4066.63 21
4066.77 17
4066.92 12
4067.07 8
4067.21 6
4067.36 5
4067.51 7
4067.65 10
4067.80 14
4067.94 18
4068.09 19
4068.24 18
4068.38 16
4068.53 12
4068.68 8
4068.82 3
4068.97 0
4069.11 0
4069.26 0
4069.41 0
4069.55 0
4069.70 0
4069.85 0
4069.99 0
4070.14 0
4070.28 2
4070.43 6
4070.58 11
4070.72 16
4070.87 24
4071.02 34
4071.16 48
4071.31 64
4071.45 81
4071.60 96
4071.75 108
4071.89 116
4072.04 121
4072.19 121
4072.33 119
4072.48 115
4072.62 111
4072.77 107
4072.92 103
4073.06 100
4073.21 98
4073.36 98
4073.50 102
4073.65 108
4073.79 116
4073.94 125
4074.09 134
4074.23 140
4074.38 144
4074.53 145
4074.67 144
4074.82 144
4074.97 146
4075.11 149
4075.26 153
4075.40 157
4075.55 161
4075.70 163
4075.84 164
4075.99 164
4076.14 164
4076.28 165
4076.43 167
4076.58 171
4076.72 175
4076.87 179
4077.01 182
4077.16 184
4077.31 187
4077.45 191
4077.60 198
4077.75 208
4077.89 222
4078.04 239
4078.19 259
4078.33 278
4078.48 296
4078.63 311
4078.77 321
4078.92 327
4079.06 329
4079.21 327
4079.36 323
4079.50 319
4079.65 316
4079.80 316
4079.94 319
4080.09 327
4080.24 338
4080.38 350
4080.53 362
4080.68 372
4080.82 379
4080.97 384
4081.11 387
4081.26 389
4081.41 391
4081.55 393
4081.70 395
4081.85 397
4081.99 399
4082.14 399
4082.29 400
4082.43 401
4082.58 403
4082.73 406
4082.87 411
4083.02 415
4083.16 417
4083.31 416
4083.46 412
4083.60 405
4083.75 394
4083.90 383
4084.04 371
4084.19 361
4084.34 352
4084.48 344
4084.63 338
4084.78 332
4084.92 326
4085.07 318
4085.22 307
4085.36 293
4085.51 276
4085.66 256
4085.80 235
4085.95 214
4086.10 196
4086.24 183
4086.39 175
4086.53 174
4086.68 176
4086.83 182
4086.97 189
4087.12 196
4087.27 201
4087.41 205
4087.56 207
4087.71 208
4087.85 208
4088.00 208
4088.15 208
4088.29 207
4088.44 206
4088.59 203
4088.73 199
4088.88 194
4089.03 188
4089.17 182
4089.32 175
4089.47 169
4089.61 163
4089.76 157
4089.91 152
4090.05 148
4090.20 144
4090.35 140
4090.49 135
4090.64 130
4090.79 125
4090.93 121
4091.08 117
4091.23 113
4091.37 111
4091.52 109
4091.67 107
4091.81 104
4091.96 99
4092.11 93
4092.25 86
4092.40 78
4092.55 70
4092.69 64
4092.84 59
4092.99 56
4093.13 53
4093.28 49
4093.43 43
4093.57 35
4093.72 26
4093.87 17
4094.01 10
4094.16 7
4094.31 8
4094.45 14
4094.60 22
4094.75 31
4094.89 40
4095.04 47
4095.19 52
4095.33 56
4095.48 60
4095.63 65
4095.77 71
4095.92 79
4096.07 87
4096.21 96
4096.36 101
4096.51 103
4096.65 100
4096.80 90
4096.95 76
4097.09 58
4097.24 39
4097.39 21
4097.53 7
4097.68 0
4097.83 0
4097.97 3
4098.12 12
4098.27 23
4098.41 33
4098.56 40
4098.71 43
4098.85 40
4099.00 32
4099.15 20
4099.29 8
4099.44 0
4099.59 0
4099.74 0
4099.88 0
4100.03 0
4100.18 0
4100.32 0
4100.47 0
4100.62 2
4100.76 10
4100.91 20
4101.06 30
4101.20 43
4101.35 59
4101.50 76
4101.64 95
4101.79 113
4101.94 129
4102.08 142
4102.23 149
4102.38 150
4102.52 146
4102.67 137
4102.82 125
4102.97 113
4103.11 102
4103.26 94
4103.41 89
4103.55 86
4103.70 86
4103.85 85
4103.99 84
4104.14 83
4104.29 81
4104.43 80
4104.58 79
4104.73 81
4104.87 85
4105.02 90
4105.17 96
4105.32 101
4105.46 105
4105.61 107
4105.76 106
4105.90 103
4106.05 99
4106.20 94
4106.34 92
4106.49 92
4106.64 95
4106.78 99
4106.93 103
4107.08 105
4107.22 102
4107.37 93
4107.52 78
4107.67 58
4107.81 36
4107.96 15
4108.11 0
4108.25 0
4108.40 0
4108.55 0
4108.69 0
4108.84 0
4108.99 0
4109.14 0
4109.28 4
4109.43 9
4109.58 14
4109.72 19
4109.87 23
4110.02 26
4110.16 29
4110.31 30
4110.46 30
4110.60 30
4110.75 30
4110.90 31
4111.05 33
4111.19 38
4111.34 45
4111.49 54
4111.63 64
4111.78 74
4111.93 85
4112.07 95
4112.22 104
4112.37 112
4112.52 118
4112.66 123
4112.81 127
4112.96 130
4113.10 134
4113.25 140
4113.40 146
4113.55 153
4113.69 159
4113.84 162
4113.99 161
4114.13 157
4114.28 151
4114.43 144
4114.57 137
4114.72 134
4114.87 133
4115.02 136
4115.16 142
4115.31 149
4115.46 155
4115.60 160
4115.75 163
4115.90 166
4116.04 168
4116.19 171
4116.34 177
4116.49 187
4116.63 202
4116.78 221
4116.93 244
4117.07 268
4117.22 294
4117.37 318
4117.52 341
4117.66 363
4117.81 384
4117.96 404
4118.10 426
4118.25 448
4118.40 470
4118.55 493
4118.69 514
4118.84 534
4118.99 552
4119.13 569
4119.28 584
4119.43 598
4119.58 611
4119.72 622
4119.87 630
4120.02 637
4120.16 642
4120.31 645
4120.46 649
4120.61 655
4120.75 663
4120.90 673
4121.05 682
4121.19 691
4121.34 695
4121.49 693
4121.64 686
4121.78 671
4121.93 653
4122.08 630
4122.22 608
4122.37 587
4122.52 569
4122.67 556
4122.81 547
4122.96 543
4123.11 542
4123.26 541
4123.40 541
4123.55 538
4123.70 534
4123.84 528
4123.99 521
4124.14 514
4124.29 509
4124.43 504
4124.58 501
4124.73 498
4124.87 494
4125.02 487
4125.17 478
4125.32 464
4125.46 447
4125.61 426
4125.76 403
4125.91 379
4126.05 356
4126.20 335
4126.35 319
4126.49 307
4126.64 300
4126.79 297
4126.94 297
4127.08 298
4127.23 299
4127.38 300
4127.53 299
4127.67 296
4127.82 294
4127.97 290
4128.11 286
4128.26 282
4128.41 276
4128.56 270
4128.70 263
4128.85 257
4129.00 252
4129.15 249
4129.29 248
4129.44 249
4129.59 253
4129.73 257
4129.88 261
4130.03 264
4130.18 267
4130.32 268
4130.47 268
4130.62 266
4130.77 263
4130.91 259
4131.06 253
4131.21 247
4131.36 241
4131.50 236
4131.65 233
4131.80 231
4131.95 230
4132.09 229
4132.24 228
4132.39 227
4132.53 226
4132.68 225
4132.83 224
4132.98 223
4133.12 222
4133.27 218
4133.42 211
4133.57 200
4133.71 186
4133.86 171
4134.01 156
4134.16 143
4134.30 133
4134.45 129
4134.60 128
4134.75 132
4134.89 140
4135.04 151
4135.19 164
4135.34 180
4135.48 196
4135.63 212
4135.78 226
4135.92 237
4136.07 245
4136.22 248
4136.37 248
4136.51 243
4136.66 237
4136.81 231
4136.96 225
4137.10 223
4137.25 225
4137.40 231
4137.55 241
4137.69 253
4137.84 264
4137.99 275
4138.14 283
4138.28 288
4138.43 290
4138.58 292
4138.73 292
4138.87 293
4139.02 296
4139.17 301
4139.32 308
4139.46 316
4139.61 326
4139.76 336
4139.91 345
4140.05 352
4140.20 354
4140.35 353
4140.50 347
4140.64 337
4140.79 324
4140.94 309
4141.09 293
4141.23 278
4141.38 266
4141.53 256
4141.68 251
4141.82 251
4141.97 255
4142.12 265
4142.27 280
4142.41 298
4142.56 322
4142.71 350
4142.86 384
4143.00 422
4143.15 467
4143.30 515
4143.45 565
4143.60 615
4143.74 661
4143.89 702
4144.04 736
4144.19 764
4144.33 786
4144.48 804
4144.63 820
4144.78 836
4144.92 853
4145.07 870
4145.22 887
4145.37 902
4145.51 917
4145.66 929
4145.81 939
4145.96 947
4146.10 955
4146.25 963
4146.40 974
4146.55 987
4146.69 1002
4146.84 1018
4146.99 1035
4147.14 1051
4147.29 1066
4147.43 1078
4147.58 1089
4147.73 1096
4147.88 1100
4148.02 1099
4148.17 1092
4148.32 1079
4148.47 1060
4148.61 1035
4148.76 1005
4148.91 972
4149.06 936
4149.20 899
4149.35 862
4149.50 825
4149.65 788
4149.80 753
4149.94 720
4150.09 688
4150.24 658
4150.39 632
4150.53 609
4150.68 590
4150.83 575
4150.98 563
4151.12 553
4151.27 544
4151.42 534
4151.57 522
4151.72 509
4151.86 495
4152.01 482
4152.16 471
4152.31 462
4152.45 455
4152.60 449
4152.75 445
4152.90 440
4153.05 435
4153.19 430
4153.34 426
4153.49 423
4153.64 420
4153.78 418
4153.93 416
4154.08 414
4154.23 413
4154.37 414
4154.52 417
4154.67 423
4154.82 432
4154.97 443
4155.11 454
4155.26 465
4155.41 476
4155.56 485
4155.70 495
4155.85 505
4156.00 514
4156.15 522
4156.30 528
4156.44 532
4156.59 532
4156.74 529
4156.89 524
4157.04 517
4157.18 511
4157.33 507
4157.48 504
4157.63 502
4157.77 501
4157.92 502
4158.07 503
4158.22 503
4158.37 501
4158.51 497
4158.66 489
4158.81 478
4158.96 464
4159.10 449
4159.25 436
4159.40 426
4159.55 421
4159.70 419
4159.84 420
4159.99 419
4160.14 414
4160.29 403
4160.44 384
4160.58 359
4160.73 332
4160.88 307
4161.03 286
4161.17 274
4161.32 270
4161.47 275
4161.62 286
4161.77 300
4161.91 315
4162.06 327
4162.21 335
4162.36 337
4162.51 334
4162.65 327
4162.80 318
4162.95 310
4163.10 303
4163.25 300
4163.39 299
4163.54 301
4163.69 303
4163.84 303
4163.99 301
4164.13 293
4164.28 281
4164.43 264
4164.58 243
4164.72 220
4164.87 197
4165.02 176
4165.17 157
4165.32 143
4165.46 135
4165.61 131
4165.76 132
4165.91 137
4166.06 144
4166.20 151
4166.35 157
4166.50 160
4166.65 159
4166.80 156
4166.94 151
4167.09 144
4167.24 138
4167.39 133
4167.54 131
4167.68 132
4167.83 133
4167.98 136
4168.13 137
4168.28 138
4168.42 137
4168.57 136
4168.72 138
4168.87 142
4169.02 151
4169.16 163
4169.31 176
4169.46 188
4169.61 195
4169.76 198
4169.90 195
4170.05 189
4170.20 182
4170.35 177
4170.50 176
4170.64 178
4170.79 184
4170.94 191
4171.09 197
4171.24 200
4171.39 199
4171.53 193
4171.68 183
4171.83 170
4171.98 154
4172.13 138
4172.27 124
4172.42 113
4172.57 106
4172.72 103
4172.87 104
4173.01 109
4173.16 114
4173.31 119
4173.46 122
4173.61 124
4173.75 123
4173.90 122
4174.05 120
4174.20 120
4174.35 121
4174.50 123
4174.64 126
4174.79 128
4174.94 129
4175.09 129
4175.24 128
4175.38 127
4175.53 125
4175.68 125
4175.83 127
4175.98 130
4176.12 134
4176.27 137
4176.42 139
4176.57 138
4176.72 136
4176.87 132
4177.01 126
4177.16 120
4177.31 115
4177.46 110
4177.61 107
4177.75 105
4177.90 104
4178.05 104
4178.20 105
4178.35 107
4178.50 108
4178.64 110
4178.79 111
4178.94 113
4179.09 114
4179.24 115
4179.38 116
4179.53 117
4179.68 117
4179.83 116
4179.98 114
4180.13 111
4180.27 107
4180.42 103
4180.57 102
4180.72 103
4180.87 109
4181.02 121
4181.16 137
4181.31 156
4181.46 174
4181.61 191
4181.76 204
4181.90 214
4182.05 220
4182.20 225
4182.35 230
4182.50 237
4182.65 246
4182.79 258
4182.94 273
4183.09 291
4183.24 312
4183.39 334
4183.54 357
4183.68 381
4183.83 403
4183.98 423
4184.13 440
4184.28 453
4184.43 463
4184.57 470
4184.72 476
4184.87 482
4185.02 489
4185.17 497
4185.32 503
4185.46 507
4185.61 509
4185.76 506
4185.91 500
4186.06 491
4186.21 479
4186.35 466
4186.50 452
4186.65 440
4186.80 429
4186.95 421
4187.10 416
4187.24 414
4187.39 412
4187.54 411
4187.69 408
4187.84 403
4187.99 395
4188.13 385
4188.28 374
4188.43 366
4188.58 360
4188.73 357
4188.88 359
4189.02 363
4189.17 370
4189.32 376
4189.47 383
4189.62 388
4189.77 392
4189.91 393
4190.06 392
4190.21 387
4190.36 379
4190.51 368
4190.66 354
4190.80 339
4190.95 324
4191.10 310
4191.25 297
4191.40 286
4191.55 276
4191.70 264
4191.84 250
4191.99 234
4192.14 215
4192.29 193
4192.44 172
4192.59 153
4192.73 137
4192.88 126
4193.03 118
4193.18 114
4193.33 112
4193.48 110
4193.62 109
4193.77 109
4193.92 109
4194.07 112
4194.22 116
4194.37 121
4194.52 128
4194.66 134
4194.81 139
4194.96 142
4195.11 144
4195.26 145
4195.41 146
4195.56 146
4195.70 146
4195.85 146
4196.00 145
4196.15 144
4196.30 142
4196.45 138
4196.59 132
4196.74 123
4196.89 112
4197.04 99
4197.19 85
4197.34 70
4197.49 56
4197.63 43
4197.78 32
4197.93 24
4198.08 19
4198.23 15
4198.38 13
4198.53 11
4198.67 9
4198.82 8
4198.97 6
4199.12 6
4199.27 6
4199.42 7
4199.57 10
4199.71 12
4199.86 14
4200.01 15
4200.16 14
4200.31 11
4200.46 7
4200.61 1
4200.75 0
4200.90 0
4201.05 0
4201.20 0
4201.35 0
4201.50 0
4201.65 0
4201.79 9
4201.94 24
4202.09 40
4202.24 55
4202.39 68
4202.54 78
4202.69 86
4202.83 92
4202.98 98
4203.13 104
4203.28 112
4203.43 120
4203.58 128
4203.73 136
4203.87 141
4204.02 142
4204.17 139
4204.32 132
4204.47 123
4204.62 111
4204.77 98
4204.92 85
4205.06 75
4205.21 67
4205.36 62
4205.51 59
4205.66 59
4205.81 60
4205.96 62
4206.10 63
4206.25 64
4206.40 63
4206.55 61
4206.70 59
4206.85 56
4207.00 54
4207.15 51
4207.29 48
4207.44 44
4207.59 40
4207.74 35
4207.89 29
4208.04 23
4208.19 16
4208.34 10
4208.48 5
4208.63 1
4208.78 0
4208.93 0
4209.08 0
4209.23 0
4209.38 0
4209.53 0
4209.67 0
4209.82 0
4209.97 0
4210.12 7
4210.27 17
4210.42 28
4210.57 37
4210.72 45
4210.86 49
4211.01 52
4211.16 54
4211.31 56
4211.46 58
4211.61 62
4211.76 65
4211.91 68
4212.05 70
4212.20 71
4212.35 71
4212.50 69
4212.65 66
4212.80 63
4212.95 61
4213.10 58
4213.24 57
4213.39 57
4213.54 58
4213.69 61
4213.84 63
4213.99 66
4214.14 69
4214.29 73
4214.44 77
4214.58 81
4214.73 86
4214.88 90
4215.03 94
4215.18 95
4215.33 93
4215.48 89
4215.63 83
4215.77 78
4215.92 73
4216.07 71
4216.22 72
4216.37 76
4216.52 82
4216.67 89
4216.82 94
4216.97 98
4217.11 101
4217.26 101
4217.41 101
4217.56 99
4217.71 97
4217.86 94
4218.01 89
4218.16 83
4218.31 76
4218.45 69
4218.60 63
4218.75 59
4218.90 59
4219.05 62
4219.20 69
4219.35 78
4219.50 88
4219.65 98
4219.79 107
4219.94 115
4220.09 122
4220.24 128
4220.39 135
4220.54 142
4220.69 151
4220.84 159
4220.99 166
4221.14 171
4221.28 174
4221.43 176
4221.58 176
4221.73 176
4221.88 176
4222.03 177
4222.18 179
4222.33 182
4222.48 185
4222.62 188
4222.77 190
4222.92 192
4223.07 193
4223.22 195
4223.37 197
4223.52 201
4223.67 206
4223.82 212
4223.97 219
4224.11 225
4224.26 229
4224.41 230
4224.56 228
4224.71 224
4224.86 219
4225.01 214
4225.16 212
4225.31 213
4225.46 217
4225.60 223
4225.75 230
4225.90 236
4226.05 242
4226.20 246
4226.35 250
4226.50 252
4226.65 254
4226.80 256
4226.95 256
4227.10 254
4227.24 251
4227.39 248
4227.54 245
4227.69 243
4227.84 244
4227.99 248
4228.14 255
4228.29 263
4228.44 271
4228.59 279
4228.74 285
4228.88 289
4229.03 292
4229.18 292
4229.33 290
4229.48 287
4229.63 282
4229.78 276
4229.93 270
4230.08 267
4230.23 265
4230.38 266
4230.52 267
4230.67 268
4230.82 265
4230.97 259
4231.12 247
4231.27 230
4231.42 211
4231.57 192
4231.72 175
4231.87 163
4232.02 156
4232.16 155
4232.31 159
4232.46 167
4232.61 176
4232.76 186
4232.91 196
4233.06 206
4233.21 216
4233.36 225
4233.51 234
4233.66 242
4233.81 248
4233.95 250
4234.10 249
4234.25 245
4234.40 238
4234.55 228
4234.70 219
4234.85 212
4235.00 207
4235.15 205
4235.30 205
4235.45 207
4235.60 209
4235.74 211
4235.89 213
4236.04 215
4236.19 218
4236.34 223
4236.49 231
4236.64 241
4236.79 252
4236.94 265
4237.09 278
4237.24 290
4237.39 300
4237.54 310
4237.68 319
4237.83 327
4237.98 335
4238.13 344
4238.28 354
4238.43 365
4238.58 375
4238.73 384
4238.88 390
4239.03 392
4239.18 391
4239.33 386
4239.48 379
4239.63 373
4239.77 367
4239.92 362
4240.07 359
4240.22 358
4240.37 357
4240.52 357
4240.67 357
4240.82 359
4240.97 362
4241.12 367
4241.27 373
4241.42 380
4241.57 389
4241.72 399
4241.86 410
4242.01 421
4242.16 431
4242.31 441
4242.46 451
4242.61 459
4242.76 467
4242.91 475
4243.06 483
4243.21 491
4243.36 499
4243.51 505
4243.66 510
4243.81 513
4243.96 516
4244.10 518
4244.25 520
4244.40 524
4244.55 529
4244.70 536
4244.85 544
4245.00 553
4245.15 563
4245.30 574
4245.45 586
4245.60 599
4245.75 613
4245.90 628
4246.05 642
4246.20 652
4246.35 658
4246.49 657
4246.64 648
4246.79 633
4246.94 612
4247.09 587
4247.24 563
4247.39 541
4247.54 525
4247.69 516
4247.84 516
4247.99 524
4248.14 539
4248.29 561
4248.44 589
4248.59 621
4248.74 656
4248.89 694
4249.03 734
4249.18 775
4249.33 816
4249.48 857
4249.63 897
4249.78 936
4249.93 975
4250.08 1015
4250.23 1056
4250.38 1102
4250.53 1152
4250.68 1209
4250.83 1271
4250.98 1338
4251.13 1407
4251.28 1476
4251.43 1543
4251.58 1607
4251.72 1669
4251.87 1731
4252.02 1796
4252.17 1867
4252.32 1942
4252.47 2020
4252.62 2099
4252.77 2173
4252.92 2239
4253.07 2294
4253.22 2337
4253.37 2370
4253.52 2394
4253.67 2413
4253.82 2429
4253.97 2444
4254.12 2458
4254.27 2473
4254.42 2486
4254.57 2499
4254.72 2509
4254.86 2518
4255.01 2523
4255.16 2525
4255.31 2523
4255.46 2517
4255.61 2506
4255.76 2489
4255.91 2466
4256.06 2434
4256.21 2394
4256.36 2345
4256.51 2288
4256.66 2224
4256.81 2154
4256.96 2082
4257.11 2010
4257.26 1939
4257.41 1872
4257.56 1809
4257.71 1750
4257.86 1696
4258.01 1645
4258.16 1597
4258.30 1552
4258.45 1509
4258.60 1470
4258.75 1432
4258.90 1397
4259.05 1363
4259.20 1330
4259.35 1298
4259.50 1265
4259.65 1231
4259.80 1195
4259.95 1156
4260.10 1114
4260.25 1071
4260.40 1029
4260.55 991
4260.70 961
4260.85 940
4261.00 928
4261.15 924
4261.30 924
4261.45 925
4261.60 925
4261.75 920
4261.90 911
4262.05 898
4262.20 883
4262.35 867
4262.49 852
4262.64 839
4262.79 828
4262.94 819
4263.09 810
4263.24 801
4263.39 790
4263.54 776
4263.69 759
4263.84 738
4263.99 714
4264.14 687
4264.29 659
4264.44 632
4264.59 607
4264.74 586
4264.89 570
4265.04 560
4265.19 555
4265.34 555
4265.49 559
4265.64 565
4265.79 572
4265.94 576
4266.09 577
4266.24 572
4266.39 563
4266.54 550
4266.69 536
4266.84 523
4266.99 513
4267.14 507
4267.29 505
4267.44 507
4267.59 510
4267.74 513
4267.88 514
4268.03 513
4268.18 508
4268.33 500
4268.48 488
4268.63 475
4268.78 462
4268.93 451
4269.08 442
4269.23 435
4269.38 431
4269.53 428
4269.68 424
4269.83 420
4269.98 415
4270.13 409
4270.28 405
4270.43 402
4270.58 399
4270.73 395
4270.88 389
4271.03 378
4271.18 363
4271.33 344
4271.48 323
4271.63 302
4271.78 285
4271.93 274
4272.08 269
4272.23 271
4272.38 276
4272.53 284
4272.68 292
4272.83 300
4272.98 306
4273.13 312
4273.28 318
4273.43 324
4273.58 330
4273.73 335
4273.88 338
4274.03 336
4274.18 328
4274.33 315
4274.48 297
4274.63 275
4274.78 252
4274.93 229
4275.08 210
4275.23 195
4275.38 185
4275.53 179
4275.68 176
4275.83 177
4275.98 179
4276.13 183
4276.28 188
4276.43 194
4276.58 201
4276.73 207
4276.88 212
4277.03 215
4277.18 215
4277.33 214
4277.48 211
4277.63 208
4277.78 204
4277.93 198
4278.08 192
4278.23 186
4278.38 178
4278.53 171
4278.68 164
4278.83 158
4278.98 155
4279.13 154
4279.28 155
4279.43 158
4279.58 161
4279.73 164
4279.88 165
4280.03 163
4280.18 160
4280.33 156
4280.48 153
4280.63 152
4280.78 155
4280.93 161
4281.08 172
4281.23 183
4281.38 194
4281.53 203
4281.68 209
4281.83 211
4281.98 210
4282.13 210
4282.28 211
4282.43 217
4282.58 227
4282.73 241
4282.88 257
4283.03 274
4283.18 288
4283.33 298
4283.48 302
4283.63 300
4283.78 293
4283.93 282
4284.08 268
4284.23 252
4284.38 235
4284.53 218
4284.68 202
4284.83 186
4284.98 171
4285.13 159
4285.28 147
4285.43 139
4285.58 132
4285.73 127
4285.88 124
4286.03 123
4286.18 124
4286.33 128
4286.48 134
4286.63 143
4286.78 154
4286.93 166
4287.08 179
4287.23 190
4287.38 199
4287.53 205
4287.68 206
4287.83 203
4287.98 195
4288.13 183
4288.28 169
4288.43 154
4288.58 140
4288.73 127
4288.88 117
4289.03 111
4289.18 108
4289.33 108
4289.48 111
4289.63 116
4289.78 124
4289.93 133
4290.08 145
4290.23 159
4290.38 173
4290.53 187
4290.68 198
4290.83 205
4290.98 206
4291.13 202
4291.28 192
4291.43 178
4291.58 162
4291.73 145
4291.88 130
4292.03 118
4292.18 108
4292.33 101
4292.48 97
4292.63 96
4292.78 96
4292.93 96
4293.08 96
4293.23 94
4293.38 91
4293.53 88
4293.68 84
4293.83 82
4293.99 81
4294.14 81
4294.29 83
4294.44 84
4294.59 85
4294.74 83
4294.89 80
4295.04 74
4295.19 68
4295.34 62
4295.49 56
4295.64 53
4295.79 52
4295.94 55
4296.09 59
4296.24 66
4296.39 73
4296.54 81
4296.69 86
4296.84 89
4296.99 89
4297.14 85
4297.29 80
4297.44 73
4297.59 67
4297.74 62
4297.89 59
4298.04 57
4298.19 56
4298.34 53
4298.49 49
4298.64 43
4298.79 36
4298.94 30
4299.09 27
4299.24 28
4299.40 35
4299.55 46
4299.70 60
4299.85 74
4300.00 86
4300.15 94
4300.30 98
4300.45 97
4300.60 94
4300.75 92
4300.90 90
4301.05 91
4301.20 94
4301.35 100
4301.50 105
4301.65 109
4301.80 111
4301.95 110
4302.10 107
4302.25 102
4302.40 95
4302.55 89
4302.70 84
4302.85 81
4303.00 80
4303.15 80
4303.30 81
4303.45 83
4303.61 83
4303.76 80
4303.91 75
4304.06 68
4304.21 59
4304.36 50
4304.51 42
4304.66 36
4304.81 34
4304.96 35
4305.11 40
4305.26 48
4305.41 59
4305.56 69
4305.71 78
4305.86 84
4306.01 87
4306.16 86
4306.31 83
4306.46 79
4306.61 76
4306.76 74
4306.91 75
4307.07 78
4307.22 83
4307.37 88
4307.52 93
4307.67 97
4307.82 101
4307.97 103
4308.12 104
4308.27 103
4308.42 100
4308.57 93
4308.72 84
4308.87 72
4309.02 60
4309.17 47
4309.32 35
4309.47 26
4309.62 19
4309.77 13
4309.92 8
4310.07 4
4310.23 0
4310.38 0
4310.53 0
4310.68 0
4310.83 0
4310.98 0
4311.13 0
4311.28 0
4311.43 6
4311.58 17
4311.73 26
4311.88 34
4312.03 40
4312.18 44
4312.33 48
4312.48 52
4312.63 55
4312.78 59
4312.93 63
4313.09 65
4313.24 66
4313.39 65
4313.54 63
4313.69 61
4313.84 59
4313.99 59
4314.14 59
4314.29 61
4314.44 63
4314.59 65
4314.74 66
4314.89 65
4315.04 62
4315.19 58
4315.34 52
4315.49 46
4315.65 39
4315.80 33
4315.95 27
4316.10 23
4316.25 22
4316.40 24
4316.55 31
4316.70 40
4316.85 51
4317.00 62
4317.15 71
4317.30 77
4317.45 78
4317.60 77
4317.75 74
4317.90 71
4318.06 69
4318.21 69
4318.36 71
4318.51 75
4318.66 80
4318.81 85
4318.96 90
4319.11 96
4319.26 102
4319.41 110
4319.56 121
4319.71 134
4319.86 149
4320.01 165
4320.16 180
4320.32 191
4320.47 197
4320.62 199
4320.77 197
4320.92 192
4321.07 188
4321.22 184
4321.37 181
4321.52 180
4321.67 180
4321.82 179
4321.97 177
4322.12 175
4322.27 172
4322.43 169
4322.58 167
4322.73 167
4322.88 169
4323.03 171
4323.18 175
4323.33 178
4323.48 181
4323.63 184
4323.78 186
4323.93 187
4324.08 187
4324.23 187
4324.39 184
4324.54 182
4324.69 179
4324.84 177
4324.99 175
4325.14 175
4325.29 176
4325.44 177
4325.59 180
4325.74 182
4325.89 185
4326.04 190
4326.19 197
4326.35 206
4326.50 218
4326.65 231
4326.80 244
4326.95 257
4327.10 269
4327.25 280
4327.40 289
4327.55 298
4327.70 306
4327.85 313
4328.00 320
4328.16 326
4328.31 329
4328.46 332
4328.61 334
4328.76 337
4328.91 341
4329.06 349
4329.21 358
4329.36 370
4329.51 382
4329.66 394
4329.81 405
4329.97 413
4330.12 419
4330.27 424
4330.42 428
4330.57 432
4330.72 438
4330.87 446
4331.02 458
4331.17 473
4331.32 491
4331.47 513
4331.62 537
4331.78 562
4331.93 586
4332.08 608
4332.23 628
4332.38 644
4332.53 655
4332.68 663
4332.83 668
4332.98 672
4333.13 676
4333.28 681
4333.44 688
4333.59 699
4333.74 713
4333.89 732
4334.04 756
4334.19 785
4334.34 819
4334.49 856
4334.64 895
4334.79 932
4334.94 966
4335.10 996
4335.25 1020
4335.40 1040
4335.55 1056
4335.70 1070
4335.85 1082
4336.00 1094
4336.15 1104
4336.30 1112
4336.45 1117
4336.61 1118
4336.76 1117
4336.91 1113
4337.06 1107
4337.21 1099
4337.36 1090
4337.51 1080
4337.66 1069
4337.81 1056
4337.96 1041
4338.12 1024
4338.27 1007
4338.42 990
4338.57 974
4338.72 961
4338.87 951
4339.02 946
4339.17 944
4339.32 944
4339.47 946
4339.63 946
4339.78 943
4339.93 935
4340.08 923
4340.23 906
4340.38 887
4340.53 866
4340.68 846
4340.83 827
4340.98 810
4341.14 795
4341.29 781
4341.44 769
4341.59 755
4341.74 741
4341.89 724
4342.04 705
4342.19 684
4342.34 661
4342.50 637
4342.65 615
4342.80 594
4342.95 578
4343.10 568
4343.25 564
4343.40 565
4343.55 571
4343.70 577
4343.86 583
4344.01 583
4344.16 577
4344.31 564
4344.46 544
4344.61 518
4344.76 490
4344.91 460
4345.06 432
4345.22 405
4345.37 381
4345.52 361
4345.67 344
4345.82 331
4345.97 320
4346.12 312
4346.27 305
4346.42 299
4346.58 293
4346.73 285
4346.88 277
4347.03 269
4347.18 260
4347.33 254
4347.48 249
4347.63 247
4347.78 249
4347.94 254
4348.09 261
4348.24 271
4348.39 281
4348.54 292
4348.69 303
4348.84 313
4348.99 323
4349.15 332
4349.30 339
4349.45 343
4349.60 344
4349.75 340
4349.90 332
4350.05 321
4350.20 307
4350.36 293
4350.51 279
4350.66 268
4350.81 261
4350.96 258
4351.11 261
4351.26 267
4351.41 277
4351.56 290
4351.72 305
4351.87 320
4352.02 335
4352.17 348
4352.32 360
4352.47 369
4352.62 377
4352.77 384
4352.93 391
4353.08 396
4353.23 402
4353.38 406
4353.53 409
4353.68 410
4353.83 408
4353.98 403
4354.14 396
4354.29 388
4354.44 379
4354.59 372
4354.74 368
4354.89 368
4355.04 374
4355.20 384
4355.35 399
4355.50 417
4355.65 436
4355.80 455
4355.95 472
4356.10 487
4356.25 498
4356.41 508
4356.56 516
4356.71 522
4356.86 529
4357.01 534
4357.16 538
4357.31 540
4357.47 541
4357.62 540
4357.77 536
4357.92 530
4358.07 521
4358.22 511
4358.37 498
4358.52 483
4358.68 468
4358.83 452
4358.98 437
4359.13 425
4359.28 415
4359.43 409
4359.58 408
4359.74 410
4359.89 414
4360.04 418
4360.19 421
4360.34 421
4360.49 418
4360.64 412
4360.80 403
4360.95 391
4361.10 378
4361.25 365
4361.40 350
4361.55 335
4361.70 320
4361.85 305
4362.01 292
4362.16 282
4362.31 276
4362.46 274
4362.61 275
4362.76 279
4362.91 285
4363.07 289
4363.22 292
4363.37 292
4363.52 292
4363.67 291
4363.82 290
4363.97 293
4364.13 298
4364.28 308
4364.43 322
4364.58 337
4364.73 353
4364.88 366
4365.04 376
4365.19 381
4365.34 383
4365.49 381
4365.64 376
4365.79 371
4365.94 366
4366.10 363
4366.25 362
4366.40 363
4366.55 366
4366.70 369
4366.85 373
4367.00 375
4367.16 374
4367.31 371
4367.46 364
4367.61 355
4367.76 342
4367.91 326
4368.07 309
4368.22 290
4368.37 271
4368.52 253
4368.67 236
4368.82 221
4368.97 209
4369.13 199
4369.28 192
4369.43 188
4369.58 185
4369.73 183
4369.88 182
4370.04 181
4370.19 178
4370.34 174
4370.49 168
4370.64 160
4370.79 151
4370.94 142
4371.10 135
4371.25 133
4371.40 136
4371.55 146
4371.70 161
4371.85 181
4372.01 204
4372.16 227
4372.31 248
4372.46 265
4372.61 276
4372.76 282
4372.92 282
4373.07 278
4373.22 271
4373.37 261
4373.52 252
4373.67 243
4373.82 236
4373.98 230
4374.13 226
4374.28 223
4374.43 220
4374.58 216
4374.73 211
4374.89 203
4375.04 194
4375.19 184
4375.34 174
4375.49 164
4375.64 156
4375.80 150
4375.95 145
4376.10 141
4376.25 137
4376.40 134
4376.55 131
4376.71 128
4376.86 125
4377.01 124
4377.16 125
4377.31 127
4377.46 132
4377.62 139
4377.77 148
4377.92 157
4378.07 165
4378.22 171
4378.37 174
4378.53 175
4378.68 173
4378.83 169
4378.98 164
4379.13 158
4379.28 151
4379.44 145
4379.59 139
4379.74 133
4379.89 129
4380.04 125
4380.20 123
4380.35 123
4380.50 125
4380.65 129
4380.80 135
4380.95 143
4381.11 150
4381.26 157
4381.41 163
4381.56 167
4381.71 169
4381.86 168
4382.02 166
4382.17 162
4382.32 158
4382.47 154
4382.62 150
4382.78 146
4382.93 143
4383.08 139
4383.23 136
4383.38 133
4383.53 130
4383.69 126
4383.84 122
4383.99 118
4384.14 112
4384.29 105
4384.44 96
4384.60 87
4384.75 77
4384.90 69
4385.05 64
4385.20 63
4385.36 66
4385.51 74
4385.66 84
4385.81 96
4385.96 108
4386.11 118
4386.27 126
4386.42 129
4386.57 129
4386.72 126
4386.87 122
4387.03 119
4387.18 117
4387.33 118
4387.48 125
4387.63 135
4387.79 149
4387.94 163
4388.09 175
4388.24 184
4388.39 187
4388.54 186
4388.70 179
4388.85 170
4389.00 159
4389.15 147
4389.30 136
4389.46 125
4389.61 116
4389.76 108
4389.91 101
4390.06 95
4390.22 91
4390.37 88
4390.52 86
4390.67 84
4390.82 82
4390.97 80
4391.13 78
4391.28 78
4391.43 79
4391.58 83
4391.73 90
4391.89 100
4392.04 110
4392.19 120
4392.34 128
4392.49 133
4392.65 134
4392.80 132
4392.95 129
4393.10 125
4393.25 120
4393.41 116
4393.56 112
4393.71 107
4393.86 100
4394.01 90
4394.17 78
4394.32 65
4394.47 52
4394.62 40
4394.77 29
4394.93 20
4395.08 12
4395.23 5
4395.38 0
4395.53 0
4395.69 0
4395.84 0
4395.99 0
4396.14 0
4396.29 0
4396.45 0
4396.60 6
4396.75 18
4396.90 28
4397.05 36
4397.21 41
4397.36 43
4397.51 43
4397.66 42
4397.81 38
4397.97 34
4398.12 27
4398.27 20
4398.42 12
4398.57 4
4398.73 0
4398.88 0
4399.03 0
4399.18 3
4399.33 13
4399.49 26
4399.64 40
4399.79 54
4399.94 66
4400.09 75
4400.25 81
4400.40 85
4400.55 87
4400.70 89
4400.86 91
4401.01 93
4401.16 96
4401.31 100
4401.46 104
4401.62 109
4401.77 114
4401.92 118
4402.07 123
4402.22 126
4402.38 129
4402.53 130
4402.68 131
4402.83 133
4402.98 136
4403.14 141
4403.29 148
4403.44 158
4403.59 171
4403.75 185
4403.90 198
4404.05 210
4404.20 220
4404.35 228
4404.51 234
4404.66 239
4404.81 242
4404.96 245
4405.11 247
4405.27 248
4405.42 249
4405.57 250
4405.72 252
4405.88 257
4406.03 265
4406.18 276
4406.33 288
4406.48 300
4406.64 310
4406.79 316
4406.94 316
4407.09 313
4407.25 307
4407.40 299
4407.55 292
4407.70 286
4407.85 281
4408.01 277
4408.16 272
4408.31 268
4408.46 263
4408.62 258
4408.77 255
4408.92 252
4409.07 249
4409.22 246
4409.38 242
4409.53 235
4409.68 226
4409.83 215
4409.99 202
4410.14 190
4410.29 180
4410.44 173
4410.59 170
4410.75 171
4410.90 176
4411.05 183
4411.20 191
4411.36 199
4411.51 207
4411.66 212
4411.81 215
4411.96 215
4412.12 211
4412.27 205
4412.42 196
4412.57 185
4412.73 173
4412.88 161
4413.03 150
4413.18 140
4413.34 131
4413.49 123
4413.64 116
4413.79 110
4413.94 105
4414.10 103
4414.25 103
4414.40 106
4414.55 112
4414.71 121
4414.86 130
4415.01 139
4415.16 144
4415.32 146
4415.47 143
4415.62 138
4415.77 131
4415.92 123
4416.08 115
4416.23 106
4416.38 98
4416.53 90
4416.69 82
4416.84 75
4416.99 70
4417.14 68
4417.30 71
4417.45 77
4417.60 86
4417.75 97
4417.91 107
4418.06 113
4418.21 115
4418.36 110
4418.52 99
4418.67 82
4418.82 61
4418.97 39
4419.12 17
4419.28 0
4419.43 0
4419.58 0
4419.73 0
4419.89 0
4420.04 0
4420.19 0
4420.34 0
4420.50 3
4420.65 12
4420.80 20
4420.95 27
4421.11 33
4421.26 39
4421.41 45
4421.56 51
4421.72 55
4421.87 58
4422.02 60
4422.17 61
4422.33 61
4422.48 63
4422.63 66
4422.78 72
4422.94 79
4423.09 88
4423.24 98
4423.39 107
4423.55 116
4423.70 124
4423.85 129
4424.00 131
4424.16 130
4424.31 126
4424.46 121
4424.61 113
4424.77 105
4424.92 97
4425.07 88
4425.22 78
4425.38 67
4425.53 54
4425.68 40
4425.83 26
4425.99 14
4426.14 6
4426.29 2
4426.44 4
4426.60 11
4426.75 22
4426.90 35
4427.05 50
4427.21 64
4427.36 76
4427.51 86
4427.66 92
4427.82 95
4427.97 95
4428.12 94
4428.27 94
4428.43 95
4428.58 98
4428.73 103
4428.88 110
4429.04 117
4429.19 122
4429.34 124
4429.49 123
4429.65 118
4429.80 110
4429.95 101
4430.10 93
4430.26 86
4430.41 83
4430.56 83
4430.72 86
4430.87 91
4431.02 97
4431.17 103
4431.33 108
4431.48 111
4431.63 113
4431.78 114
4431.94 115
4432.09 117
4432.24 121
4432.39 128
4432.55 136
4432.70 145
4432.85 155
4433.00 162
4433.16 168
4433.31 172
4433.46 173
4433.62 173
4433.77 174
4433.92 175
4434.07 178
4434.23 181
4434.38 184
4434.53 184
4434.68 183
4434.84 178
4434.99 170
4435.14 160
4435.29 150
4435.45 140
4435.60 132
4435.75 127
4435.91 124
4436.06 124
4436.21 128
4436.36 133
4436.52 140
4436.67 147
4436.82 153
4436.97 157
4437.13 158
4437.28 154
4437.43 146
4437.59 133
4437.74 118
4437.89 100
4438.04 82
4438.20 66
4438.35 53
4438.50 44
4438.65 38
4438.81 35
4438.96 34
4439.11 33
4439.27 33
4439.42 31
4439.57 29
4439.72 26
4439.88 25
4440.03 26
4440.18 28
4440.33 34
4440.49 41
4440.64 48
4440.79 56
4440.95 61
4441.10 65
4441.25 65
4441.40 63
4441.56 59
4441.71 55
4441.86 53
4442.02 52
4442.17 55
4442.32 58
4442.47 63
4442.63 68
4442.78 72
4442.93 78
4443.09 86
4443.24 97
4443.39 111
4443.54 128
4443.70 146
4443.85 161
4444.00 171
4444.15 175
4444.31 172
4444.46 164
4444.61 154
4444.77 144
4444.92 138
4445.07 137
4445.22 140
4445.38 147
4445.53 155
4445.68 162
4445.84 165
4445.99 164
4446.14 157
4446.29 146
4446.45 131
4446.60 115
4446.75 99
4446.91 84
4447.06 70
4447.21 59
4447.36 50
4447.52 44
4447.67 40
4447.82 38
4447.98 38
4448.13 40
4448.28 43
4448.44 48
4448.59 54
4448.74 62
4448.89 72
4449.05 82
4449.20 94
4449.35 104
4449.51 113
4449.66 120
4449.81 123
4449.96 124
4450.12 124
4450.27 124
4450.42 127
4450.58 132
4450.73 141
4450.88 153
4451.04 167
4451.19 181
4451.34 194
4451.49 204
4451.65 211
4451.80 214
4451.95 214
4452.11 210
4452.26 202
4452.41 192
4452.56 179
4452.72 163
4452.87 147
4453.02 131
4453.18 117
4453.33 106
4453.48 99
4453.64 98
4453.79 104
4453.94 114
4454.09 129
4454.25 144
4454.40 159
4454.55 171
4454.71 179
4454.86 182
4455.01 183
4455.17 180
4455.32 176
4455.47 171
4455.63 166
4455.78 160
4455.93 155
4456.08 151
4456.24 150
4456.39 151
4456.54 155
4456.70 162
4456.85 172
4457.00 182
4457.16 192
4457.31 199
4457.46 203
4457.61 204
4457.77 201
4457.92 196
4458.07 189
4458.23 181
4458.38 172
4458.53 164
4458.69 155
4458.84 145
4458.99 136
4459.15 128
4459.30 121
4459.45 117
4459.60 117
4459.76 120
4459.91 126
4460.06 134
4460.22 141
4460.37 148
4460.52 153
4460.68 156
4460.83 156
4460.98 155
4461.14 153
4461.29 150
4461.44 148
4461.60 145
4461.75 144
4461.90 142
4462.05 140
4462.21 136
4462.36 129
4462.51 118
4462.67 104
4462.82 85
4462.97 66
4463.13 46
4463.28 29
4463.43 15
4463.59 6
4463.74 0
4463.89 0
4464.05 0
4464.20 0
4464.35 0
4464.51 0
4464.66 0
4464.81 0
4464.97 0
4465.12 0
4465.27 3
4465.42 8
4465.58 13
4465.73 17
4465.88 22
4466.04 25
4466.19 28
4466.34 31
4466.50 32
4466.65 33
4466.80 33
4466.96 32
4467.11 30
4467.26 27
4467.42 23
4467.57 19
4467.72 14
4467.88 11
4468.03 9
4468.18 10
4468.34 15
4468.49 23
4468.64 33
4468.80 44
4468.95 53
4469.10 60
4469.26 64
4469.41 64
4469.56 62
4469.72 58
4469.87 54
4470.02 50
4470.18 47
4470.33 47
4470.48 48
4470.64 50
4470.79 54
4470.94 58
4471.09 62
4471.25 64
4471.40 62
4471.55 56
4471.71 47
4471.86 35
4472.01 21
4472.17 8
4472.32 0
4472.47 0
4472.63 0
4472.78 0
4472.93 10
4473.09 20
4473.24 30
4473.39 37
4473.55 41
4473.70 40
4473.85 35
4474.01 28
4474.16 18
4474.31 7
4474.47 0
4474.62 0
4474.77 0
4474.93 0
4475.08 0
4475.23 0
4475.39 0
4475.54 0
4475.70 8
4475.85 15
4476.00 20
4476.16 21
4476.31 20
4476.46 17
4476.62 13
4476.77 11
4476.92 10
4477.08 12
4477.23 17
4477.38 25
4477.54 33
4477.69 41
4477.84 48
4478.00 51
4478.15 51
4478.30 46
4478.46 38
4478.61 28
4478.76 17
4478.92 7
4479.07 0
4479.22 0
4479.38 0
4479.53 1
4479.68 7
4479.84 14
4479.99 20
4480.14 26
4480.30 31
4480.45 36
4480.60 42
4480.76 48
4480.91 55
4481.07 63
4481.22 70
4481.37 75
4481.53 79
4481.68 80
4481.83 78
4481.99 74
4482.14 69
4482.29 62
4482.45 54
4482.60 47
4482.75 41
4482.91 36
4483.06 31
4483.21 28
4483.37 27
4483.52 26
4483.67 27
4483.83 28
4483.98 30
4484.13 31
4484.29 33
4484.44 33
4484.60 31
4484.75 28
4484.90 24
4485.06 21
4485.21 19
4485.36 21
4485.52 26
4485.67 36
4485.82 50
4485.98 64
4486.13 78
4486.28 89
4486.44 96
4486.59 98
4486.75 96
4486.90 90
4487.05 82
4487.21 74
4487.36 67
4487.51 60
4487.67 55
4487.82 51
4487.97 48
4488.13 46
4488.28 45
4488.43 44
4488.59 44
4488.74 42
4488.90 39
4489.05 35
4489.20 29
4489.36 23
4489.51 17
4489.66 13
4489.82 10
4489.97 11
4490.12 15
4490.28 23
4490.43 34
4490.59 47
4490.74 62
4490.89 78
4491.05 92
4491.20 105
4491.35 115
4491.51 124
4491.66 130
4491.81 134
4491.97 138
4492.12 141
4492.28 144
4492.43 146
4492.58 147
4492.74 147
4492.89 143
4493.04 137
4493.20 129
4493.35 118
4493.50 106
4493.66 93
4493.81 83
4493.97 77
4494.12 75
4494.27 78
4494.43 86
4494.58 97
4494.73 110
4494.89 123
4495.04 135
4495.20 147
4495.35 158
4495.50 169
4495.66 180
4495.81 189
4495.96 198
4496.12 207
4496.27 216
4496.43 225
4496.58 235
4496.73 246
4496.89 257
4497.04 267
4497.19 275
4497.35 281
4497.50 285
4497.66 286
4497.81 287
4497.96 287
4498.12 288
4498.27 290
4498.42 293
4498.58 296
4498.73 298
4498.89 298
4499.04 297
4499.19 295
4499.35 291
4499.50 288
4499.65 285
4499.81 282
4499.96 279
4500.12 275
4500.27 270
4500.42 263
4500.58 255
4500.73 247
4500.88 240
4501.04 234
4501.19 232
4501.35 232
4501.50 235
4501.65 240
4501.81 247
4501.96 254
4502.12 262
4502.27 271
4502.42 279
4502.58 287
4502.73 295
4502.88 301
4503.04 305
4503.19 309
4503.35 312
4503.50 315
4503.65 320
4503.81 328
4503.96 338
4504.12 350
4504.27 364
4504.42 380
4504.58 397
4504.73 414
4504.88 430
4505.04 445
4505.19 457
4505.35 466
4505.50 470
4505.65 470
4505.81 469
4505.96 468
4506.12 469
4506.27 474
4506.42 483
4506.58 497
4506.73 515
4506.89 535
4507.04 557
4507.19 580
4507.35 603
4507.50 625
4507.65 646
4507.81 666
4507.96 683
4508.12 698
4508.27 711
4508.42 722
4508.58 732
4508.73 743
4508.89 756
4509.04 773
4509.19 795
4509.35 822
4509.50 854
4509.66 891
4509.81 929
4509.96 966
4510.12 1000
4510.27 1029
4510.43 1053
4510.58 1071
4510.73 1088
4510.89 1106
4511.04 1131
4511.20 1166
4511.35 1213
4511.50 1272
4511.66 1341
4511.81 1416
4511.97 1491
4512.12 1562
4512.27 1627
4512.43 1684
4512.58 1732
4512.74 1771
4512.89 1804
4513.04 1829
4513.20 1849
4513.35 1864
4513.51 1875
4513.66 1885
4513.81 1896
4513.97 1911
4514.12 1930
4514.28 1952
4514.43 1977
4514.58 2000
4514.74 2018
4514.89 2026
4515.05 2023
4515.20 2008
4515.35 1981
4515.51 1946
4515.66 1905
4515.82 1862
4515.97 1820
4516.12 1781
4516.28 1747
4516.43 1718
4516.59 1696
4516.74 1678
4516.90 1662
4517.05 1647
4517.20 1629
4517.36 1607
4517.51 1578
4517.67 1542
4517.82 1498
4517.97 1449
4518.13 1396
4518.28 1342
4518.44 1290
4518.59 1240
4518.74 1194
4518.90 1152
4519.05 1111
4519.21 1071
4519.36 1031
4519.52 990
4519.67 951
4519.82 914
4519.98 880
4520.13 851
4520.29 826
4520.44 806
4520.59 787
4520.75 768
4520.90 749
4521.06 727
4521.21 704
4521.36 678
4521.52 652
4521.67 625
4521.83 598
4521.98 572
4522.14 546
4522.29 521
4522.44 497
4522.60 474
4522.75 452
4522.91 433
4523.06 417
4523.21 405
4523.37 397
4523.52 392
4523.68 389
4523.83 389
4523.99 390
4524.14 391
4524.29 393
4524.45 395
4524.60 396
4524.76 397
4524.91 398
4525.07 396
4525.22 392
4525.37 385
4525.53 374
4525.68 359
4525.84 343
4525.99 325
4526.15 306
4526.30 289
4526.45 273
4526.61 260
4526.76 249
4526.92 241
4527.07 234
4527.22 230
4527.38 228
4527.53 228
4527.69 231
4527.84 235
4528.00 242
4528.15 251
4528.30 260
4528.46 268
4528.61 276
4528.77 281
4528.92 285
4529.08 286
4529.23 285
4529.38 283
4529.54 279
4529.69 274
4529.85 267
4530.00 258
4530.16 249
4530.31 239
4530.46 230
4530.62 221
4530.77 212
4530.93 204
4531.08 194
4531.24 183
4531.39 171
4531.55 157
4531.70 143
4531.85 130
4532.01 120
4532.16 113
4532.32 110
4532.47 111
4532.63 113
4532.78 116
4532.93 117
4533.09 115
4533.24 109
4533.40 101
4533.55 91
4533.71 79
4533.86 68
4534.01 59
4534.17 53
4534.32 52
4534.48 55
4534.63 65
4534.79 79
4534.94 96
4535.10 113
4535.25 128
4535.40 138
4535.56 140
4535.71 136
4535.87 125
4536.02 110
4536.18 93
4536.33 78
4536.49 66
4536.64 58
4536.79 53
4536.95 51
4537.10 51
4537.26 49
4537.41 48
4537.57 45
4537.72 41
4537.88 36
4538.03 30
4538.18 23
4538.34 16
4538.49 9
4538.65 2
4538.80 0
4538.96 0
4539.11 0
4539.27 0
4539.42 0
4539.57 0
4539.73 0
4539.88 0
4540.04 0
4540.19 6
4540.35 14
4540.50 23
4540.66 33
4540.81 42
4540.96 50
4541.12 55
4541.27 56
4541.43 55
4541.58 53
4541.74 50
4541.89 47
4542.05 47
4542.20 48
4542.36 52
4542.51 57
4542.66 61
4542.82 65
4542.97 67
4543.13 66
4543.28 64
4543.44 60
4543.59 58
4543.75 59
4543.90 62
4544.05 68
4544.21 75
4544.36 83
4544.52 89
4544.67 93
4544.83 93
4544.98 92
4545.14 90
4545.29 89
4545.45 90
4545.60 92
4545.76 95
4545.91 100
4546.06 104
4546.22 108
4546.37 111
4546.53 111
4546.68 110
4546.84 106
4546.99 100
4547.15 92
4547.30 83
4547.46 74
4547.61 65
4547.76 59
4547.92 55
4548.07 54
4548.23 54
4548.38 57
4548.54 60
4548.69 64
4548.85 70
4549.00 77
4549.16 85
4549.31 96
4549.47 107
4549.62 118
4549.77 128
4549.93 137
4550.08 144
4550.24 150
4550.39 155
4550.55 160
4550.70 165
4550.86 169
4551.01 172
4551.17 173
4551.32 170
4551.48 164
4551.63 153
4551.79 139
4551.94 123
4552.09 105
4552.25 87
4552.40 70
4552.56 54
4552.71 40
4552.87 29
4553.02 20
4553.18 13
4553.33 8
4553.49 4
4553.64 2
4553.80 0
4553.95 0
4554.11 0
4554.26 0
4554.42 0
4554.57 0
4554.72 0
4554.88 0
4555.03 0
4555.19 0
4555.34 4
4555.50 10
4555.65 16
4555.81 23
4555.96 29
4556.12 35
4556.27 39
4556.43 41
4556.58 42
4556.74 41
4556.89 40
4557.05 38
4557.20 37
4557.36 36
4557.51 35
4557.67 35
4557.82 35
4557.97 34
4558.13 34
4558.28 33
4558.44 33
4558.59 32
4558.75 32
4558.90 33
4559.06 35
4559.21 39
4559.37 43
4559.52 49
4559.68 56
4559.83 64
4559.99 73
4560.14 81
4560.30 88
4560.45 92
4560.61 92
4560.76 89
4560.92 84
4561.07 78
4561.23 73
4561.38 69
4561.54 67
4561.69 66
4561.85 65
4562.00 65
4562.15 63
4562.31 60
4562.46 56
4562.62 51
4562.77 46
4562.93 40
4563.08 33
4563.24 24
4563.39 13
4563.55 2
4563.70 0
4563.86 0
4564.01 0
4564.17 0
4564.32 0
4564.48 0
4564.63 8
4564.79 24
4564.94 38
4565.10 50
4565.25 57
4565.41 60
4565.56 58
4565.72 53
4565.87 46
4566.03 38
4566.18 30
4566.34 26
4566.49 23
4566.65 23
4566.80 25
4566.96 30
4567.11 36
4567.27 43
4567.42 53
4567.58 64
4567.73 76
4567.89 89
4568.04 101
4568.20 110
4568.35 115
4568.51 116
4568.66 113
4568.82 106
4568.97 97
4569.13 88
4569.28 81
4569.44 76
4569.59 73
4569.75 72
4569.90 73
4570.06 76
4570.21 81
4570.37 87
4570.52 95
4570.68 106
4570.83 117
4570.99 127
4571.14 134
4571.30 137
4571.45 134
4571.61 125
4571.76 110
4571.92 92
4572.07 74
4572.23 57
4572.38 45
4572.54 38
4572.69 37
4572.85 40
4573.00 47
4573.16 56
4573.31 66
4573.47 76
4573.62 85
4573.78 95
4573.93 104
4574.09 113
4574.24 121
4574.40 128
4574.55 133
4574.71 136
4574.86 137
4575.02 137
4575.17 136
4575.33 134
4575.48 133
4575.64 130
4575.79 127
4575.95 124
4576.10 122
4576.26 120
4576.41 120
4576.57 121
4576.72 125
4576.88 129
4577.03 134
4577.19 138
4577.34 140
4577.50 139
4577.65 135
4577.81 128
4577.96 117
4578.12 103
4578.27 86
4578.43 69
4578.58 51
4578.74 35
4578.89 21
4579.05 10
4579.20 3
4579.36 0
4579.52 0
4579.67 4
4579.83 10
4579.98 18
4580.14 27
4580.29 36
4580.45 42
4580.60 45
4580.76 44
4580.91 39
4581.07 32
4581.22 25
4581.38 18
4581.53 15
4581.69 15
4581.84 20
4582.00 28
4582.15 37
4582.31 46
4582.46 54
4582.62 61
4582.77 66
4582.93 70
4583.08 72
4583.24 72
4583.39 71
4583.55 67
4583.71 62
4583.86 55
4584.02 48
4584.17 43
4584.33 40
4584.48 40
4584.64 43
4584.79 47
4584.95 53
4585.10 58
4585.26 62
4585.41 64
4585.57 63
4585.72 61
4585.88 56
4586.03 49
4586.19 39
4586.34 27
4586.50 14
4586.65 0
4586.81 0
4586.97 0
4587.12 0
4587.28 0
4587.43 0
4587.59 0
4587.74 0
4587.90 4
4588.05 12
4588.21 18
4588.36 24
4588.52 30
4588.67 37
4588.83 43
4588.98 48
4589.14 51
4589.29 51
4589.45 47
4589.61 40
4589.76 32
4589.92 25
4590.07 20
4590.23 17
4590.38 17
4590.54 20
4590.69 24
4590.85 30
4591.00 36
4591.16 43
4591.31 49
4591.47 55
4591.63 60
4591.78 64
4591.94 66
4592.09 68
4592.25 71
4592.40 77
4592.56 86
4592.71 99
4592.87 117
4593.02 137
4593.18 159
4593.33 179
4593.49 196
4593.64 208
4593.80 214
4593.96 215
4594.11 213
4594.27 210
4594.42 208
4594.58 208
4594.73 212
4594.89 219
4595.04 227
4595.20 236
4595.35 243
4595.51 247
4595.67 249
4595.82 249
4595.98 246
4596.13 243
4596.29 240
4596.44 238
4596.60 236
4596.75 234
4596.91 232
4597.06 229
4597.22 225
4597.37 220
4597.53 214
4597.69 207
4597.84 201
4598.00 194
4598.15 188
4598.31 181
4598.46 173
4598.62 165
4598.77 157
4598.93 150
4599.09 144
4599.24 139
4599.40 136
4599.55 135
4599.71 133
4599.86 130
4600.02 126
4600.17 120
4600.33 112
4600.48 103
4600.64 92
4600.80 81
4600.95 71
4601.11 62
4601.26 54
4601.42 47
4601.57 40
4601.73 35
4601.88 31
4602.04 27
4602.20 26
4602.35 26
4602.51 28
4602.66 34
4602.82 41
4602.97 49
4603.13 57
4603.28 65
4603.44 72
4603.60 78
4603.75 83
4603.91 89
4604.06 95
4604.22 101
4604.37 105
4604.53 106
4604.68 105
4604.84 101
4605.00 94
4605.15 88
4605.31 82
4605.46 78
4605.62 76
4605.77 75
4605.93 75
4606.08 75
4606.24 73
4606.40 72
4606.55 69
4606.71 68
4606.86 66
4607.02 65
4607.17 62
4607.33 58
4607.48 52
4607.64 44
4607.80 35
4607.95 26
4608.11 18
4608.26 13
4608.42 12
4608.57 13
4608.73 18
4608.89 25
4609.04 33
4609.20 40
4609.35 47
4609.51 54
4609.66 58
4609.82 62
4609.98 64
4610.13 65
4610.29 65
4610.44 63
4610.60 62
4610.75 60
4610.91 61
4611.06 64
4611.22 70
4611.38 78
4611.53 87
4611.69 95
4611.84 101
4612.00 102
4612.15 98
4612.31 89
4612.47 76
4612.62 61
4612.78 44
4612.93 28
4613.09 13
4613.24 0
4613.40 0
4613.56 0
4613.71 0
4613.87 0
4614.02 0
4614.18 0
4614.33 0
4614.49 6
4614.65 17
4614.80 25
4614.96 28
4615.11 25
4615.27 18
4615.43 8
4615.58 0
4615.74 0
4615.89 0
4616.05 0
4616.20 4
4616.36 9
4616.52 14
4616.67 17
4616.83 19
4616.98 21
4617.14 25
4617.29 30
4617.45 38
4617.61 48
4617.76 57
4617.92 65
4618.07 71
4618.23 73
4618.39 72
4618.54 69
4618.70 64
4618.85 60
4619.01 57
4619.16 56
4619.32 57
4619.48 59
4619.63 61
4619.79 61
4619.94 59
4620.10 56
4620.25 52
4620.41 48
4620.57 48
4620.72 51
4620.88 58
4621.03 67
4621.19 77
4621.35 85
4621.50 92
4621.66 95
4621.81 96
4621.97 95
4622.13 95
4622.28 95
4622.44 96
4622.59 99
4622.75 103
4622.90 107
4623.06 112
4623.22 118
4623.37 124
4623.53 130
4623.68 135
4623.84 137
4624.00 136
4624.15 131
4624.31 120
4624.46 106
4624.62 90
4624.78 73
4624.93 58
4625.09 46
4625.24 37
4625.40 31
4625.56 26
4625.71 22
4625.87 16
4626.02 10
4626.18 4
4626.33 0
4626.49 0
4626.65 0
4626.80 5
4626.96 15
4627.11 26
4627.27 39
4627.43 50
4627.58 60
4627.74 68
4627.89 72
4628.05 75
4628.21 76
4628.36 76
4628.52 74
4628.67 72
4628.83 68
4628.99 64
4629.14 60
4629.30 56
4629.45 54
4629.61 54
4629.77 56
4629.92 58
4630.08 60
4630.23 60
4630.39 59
4630.55 55
4630.70 49
4630.86 42
4631.01 33
4631.17 25
4631.33 18
4631.48 13
4631.64 8
4631.79 5
4631.95 3
4632.11 2
4632.26 0
4632.42 0
4632.57 0
4632.73 0
4632.89 0
4633.04 2
4633.20 10
4633.35 23
4633.51 40
4633.67 58
4633.82 75
4633.98 89
4634.14 98
4634.29 101
4634.45 98
4634.60 90
4634.76 79
4634.92 66
4635.07 55
4635.23 45
4635.38 36
4635.54 28
4635.70 18
4635.85 8
4636.01 0
4636.16 0
4636.32 0
4636.48 0
4636.63 0
4636.79 0
4636.94 0
4637.10 0
4637.26 11
4637.41 26
4637.57 40
4637.73 48
4637.88 50
4638.04 48
4638.19 40
4638.35 31
4638.51 20
4638.66 12
4638.82 6
4638.97 3
4639.13 5
4639.29 12
4639.44 22
4639.60 34
4639.76 46
4639.91 58
4640.07 67
4640.22 75
4640.38 81
4640.54 87
4640.69 94
4640.85 103
4641.00 112
4641.16 121
4641.32 127
4641.47 129
4641.63 126
4641.79 118
4641.94 106
4642.10 92
4642.25 78
4642.41 66
4642.57 55
4642.72 47
4642.88 41
4643.04 37
4643.19 36
4643.35 36
4643.50 40
4643.66 45
4643.82 53
4643.97 63
4644.13 74
4644.29 85
4644.44 96
4644.60 105
4644.75 113
4644.91 121
4645.07 129
4645.22 137
4645.38 147
4645.54 159
4645.69 171
4645.85 184
4646.00 195
4646.16 204
4646.32 212
4646.47 217
4646.63 222
4646.79 227
4646.94 233
4647.10 240
4647.25 248
4647.41 256
4647.57 262
4647.72 266
4647.88 267
4648.04 265
4648.19 259
4648.35 252
4648.51 243
4648.66 236
4648.82 230
4648.97 226
4649.13 222
4649.29 218
4649.44 213
4649.60 205
4649.76 196
4649.91 188
4650.07 181
4650.22 177
4650.38 178
4650.54 181
4650.69 186
4650.85 191
4651.01 194
4651.16 195
4651.32 194
4651.48 190
4651.63 182
4651.79 172
4651.94 159
4652.10 144
4652.26 129
4652.41 114
4652.57 103
4652.73 96
4652.88 96
4653.04 100
4653.20 106
4653.35 114
4653.51 121
4653.66 124
4653.82 124
4653.98 120
4654.13 114
4654.29 107
4654.45 100
4654.60 94
4654.76 88
4654.92 84
4655.07 81
4655.23 78
4655.39 75
4655.54 72
4655.70 68
4655.85 64
4656.01 59
4656.17 53
4656.32 49
4656.48 46
4656.64 46
4656.79 49
4656.95 55
4657.11 64
4657.26 75
4657.42 88
4657.58 102
4657.73 115
4657.89 127
4658.05 137
4658.20 145
4658.36 149
4658.51 151
4658.67 152
4658.83 151
4658.98 150
4659.14 147
4659.30 142
4659.45 134
4659.61 125
4659.77 114
4659.92 104
4660.08 96
4660.24 93
4660.39 95
4660.55 102
4660.71 110
4660.86 118
4661.02 122
4661.18 120
4661.33 113
4661.49 101
4661.64 85
4661.80 69
4661.96 55
4662.11 44
4662.27 36
4662.43 31
4662.58 28
4662.74 26
4662.90 24
4663.05 22
4663.21 21
4663.37 20
4663.52 19
4663.68 19
4663.84 19
4663.99 18
4664.15 16
4664.31 11
4664.46 5
4664.62 0
4664.78 0
4664.93 0
4665.09 0
4665.25 0
4665.40 0
4665.56 0
4665.72 0
4665.87 12
4666.03 27
4666.19 42
4666.34 56
4666.50 68
4666.66 77
4666.81 83
4666.97 85
4667.13 85
4667.28 84
4667.44 84
4667.60 86
4667.75 89
4667.91 95
4668.07 101
4668.22 108
4668.38 113
4668.54 116
4668.69 117
4668.85 117
4669.01 116
4669.16 115
4669.32 116
4669.47 118
4669.63 122
4669.79 128
4669.95 135
4670.10 142
4670.26 148
4670.42 153
4670.57 156
4670.73 156
4670.89 154
4671.04 151
4671.20 146
4671.36 142
4671.51 138
4671.67 133
4671.83 127
4671.98 121
4672.14 115
4672.30 111
4672.45 107
4672.61 105
4672.77 107
4672.92 112
4673.08 119
4673.24 129
4673.39 141
4673.55 153
4673.71 165
4673.86 174
4674.02 179
4674.18 181
4674.33 179
4674.49 174
4674.65 167
4674.80 159
4674.96 152
4675.12 147
4675.27 143
4675.43 142
4675.59 142
4675.74 144
4675.90 146
4676.06 147
4676.21 148
4676.37 148
4676.53 147
4676.68 147
4676.84 148
4677.00 150
4677.15 154
4677.31 159
4677.47 164
4677.63 167
4677.78 169
4677.94 169
4678.10 167
4678.25 165
4678.41 163
4678.57 162
4678.72 163
4678.88 164
4679.04 166
4679.19 167
4679.35 168
4679.51 168
4679.66 167
4679.82 166
4679.98 165
4680.13 164
4680.29 162
4680.45 159
4680.61 156
4680.76 153
4680.92 149
4681.08 145
4681.23 141
4681.39 137
4681.55 134
4681.70 130
4681.86 126
4682.02 122
4682.17 119
4682.33 117
4682.49 117
4682.64 120
4682.80 126
4682.96 133
4683.12 141
4683.27 149
4683.43 154
4683.59 155
4683.74 153
4683.90 148
4684.06 141
4684.21 133
4684.37 127
4684.53 124
4684.68 123
4684.84 124
4685.00 124
4685.16 124
4685.31 122
4685.47 118
4685.63 111
4685.78 104
4685.94 98
4686.10 94
4686.25 91
4686.41 91
4686.57 91
4686.72 91
4686.88 91
4687.04 89
4687.20 86
4687.35 83
4687.51 81
4687.67 80
4687.82 82
4687.98 87
4688.14 94
4688.29 103
4688.45 112
4688.61 121
4688.77 129
4688.92 135
4689.08 139
4689.24 141
4689.39 140
4689.55 137
4689.71 132
4689.86 125
4690.02 117
4690.18 110
4690.34 104
4690.49 101
4690.65 100
4690.81 101
4690.96 102
4691.12 103
4691.28 103
4691.43 101
4691.59 99
4691.75 96
4691.91 94
4692.06 95
4692.22 99
4692.38 106
4692.53 116
4692.69 126
4692.85 136
4693.00 143
4693.16 145
4693.32 143
4693.48 136
4693.63 128
4693.79 119
4693.95 111
4694.10 106
4694.26 104
4694.42 103
4694.58 104
4694.73 103
4694.89 102
4695.05 99
4695.20 95
4695.36 90
4695.52 86
4695.68 82
4695.83 81
4695.99 81
4696.15 83
4696.30 87
4696.46 91
4696.62 97
4696.78 104
4696.93 111
4697.09 119
4697.25 127
4697.40 134
4697.56 138
4697.72 139
4697.88 135
4698.03 126
4698.19 113
4698.35 98
4698.50 82
4698.66 68
4698.82 55
4698.98 44
4699.13 37
4699.29 32
4699.45 29
4699.60 29
4699.76 29
4699.92 31
4700.08 34
4700.23 38
4700.39 42
4700.55 47
4700.70 53
4700.86 59
4701.02 65
4701.18 71
4701.33 76
4701.49 79
4701.65 81
4701.80 81
4701.96 80
4702.12 79
4702.28 78
4702.43 78
4702.59 79
4702.75 82
4702.91 86
4703.06 91
4703.22 97
4703.38 103
4703.53 110
4703.69 116
4703.85 120
4704.01 123
4704.16 124
4704.32 122
4704.48 118
4704.63 111
4704.79 103
4704.95 95
4705.11 87
4705.26 80
4705.42 77
4705.58 75
4705.74 77
4705.89 82
4706.05 88
4706.21 96
4706.36 103
4706.52 109
4706.68 112
4706.84 111
4706.99 107
4707.15 99
4707.31 89
4707.47 80
4707.62 71
4707.78 65
4707.94 62
4708.10 63
4708.25 65
4708.41 68
4708.57 71
4708.72 71
4708.88 68
4709.04 63
4709.20 55
4709.35 47
4709.51 39
4709.67 32
4709.83 26
4709.98 21
4710.14 17
4710.30 14
4710.46 10
4710.61 6
4710.77 2
4710.93 0
4711.08 0
4711.24 0
4711.40 0
4711.56 0
4711.71 0
4711.87 0
4712.03 0
4712.19 0
4712.34 7
4712.50 17
4712.66 30
4712.82 44
4712.97 60
4713.13 76
4713.29 92
4713.45 107
4713.60 119
4713.76 128
4713.92 134
4714.07 138
4714.23 141
4714.39 142
4714.55 144
4714.70 145
4714.86 145
4715.02 145
4715.18 145
4715.33 145
4715.49 146
4715.65 148
4715.81 154
4715.96 163
4716.12 174
4716.28 186
4716.44 199
4716.59 210
4716.75 220
4716.91 228
4717.07 233
4717.22 236
4717.38 236
4717.54 234
4717.70 230
4717.85 224
4718.01 216
4718.17 208
4718.33 201
4718.48 195
4718.64 189
4718.80 185
4718.96 183
4719.11 182
4719.27 183
4719.43 186
4719.59 191
4719.74 198
4719.90 206
4720.06 213
4720.22 219
4720.37 222
4720.53 222
4720.69 218
4720.85 212
4721.00 204
4721.16 196
4721.32 190
4721.48 186
4721.63 186
4721.79 189
4721.95 196
4722.11 204
4722.26 213
4722.42 221
4722.58 228
4722.74 232
4722.89 235
4723.05 235
4723.21 234
4723.37 232
4723.52 228
4723.68 223
4723.84 217
4724.00 210
4724.16 201
4724.31 192
4724.47 181
4724.63 170
4724.79 160
4724.94 149
4725.10 140
4725.26 133
4725.42 127
4725.57 125
4725.73 126
4725.89 129
4726.05 134
4726.20 141
4726.36 149
4726.52 158
4726.68 166
4726.83 175
4726.99 184
4727.15 192
4727.31 199
4727.46 204
4727.62 206
4727.78 204
4727.94 200
4728.10 193
4728.25 184
4728.41 175
4728.57 167
4728.73 161
4728.88 157
4729.04 153
4729.20 150
4729.36 147
4729.51 143
4729.67 138
4729.83 131
4729.99 122
4730.15 111
4730.30 100
4730.46 88
4730.62 76
4730.78 66
4730.93 58
4731.09 53
4731.25 50
4731.41 51
4731.56 55
4731.72 61
4731.88 70
4732.04 82
4732.20 96
4732.35 110
4732.51 124
4732.67 135
4732.83 142
4732.98 145
4733.14 143
4733.30 137
4733.46 127
4733.61 117
4733.77 107
4733.93 100
4734.09 97
4734.25 99
4734.40 103
4734.56 109
4734.72 115
4734.88 118
4735.03 117
4735.19 112
4735.35 104
4735.51 94
4735.67 85
4735.82 77
4735.98 72
4736.14 70
4736.30 69
4736.45 69
4736.61 69
4736.77 69
4736.93 71
4737.09 74
4737.24 80
4737.40 89
4737.56 101
4737.72 115
4737.87 128
4738.03 141
4738.19 150
4738.35 156
4738.51 157
4738.66 154
4738.82 146
4738.98 134
4739.14 119
4739.30 102
4739.45 83
4739.61 66
4739.77 50
4739.93 37
4740.08 26
4740.24 19
4740.40 13
4740.56 10
4740.72 6
4740.87 4
4741.03 1
4741.19 0
4741.35 0
4741.51 0
4741.66 0
4741.82 0
4741.98 0
4742.14 0
4742.29 0
4742.45 7
4742.61 19
4742.77 32
4742.93 45
4743.08 57
4743.24 65
4743.40 70
4743.56 71
4743.72 69
4743.87 66
4744.03 62
4744.19 58
4744.35 55
4744.51 53
4744.66 52
4744.82 52
4744.98 53
4745.14 55
4745.29 59
4745.45 64
4745.61 70
4745.77 75
4745.93 81
4746.08 85
4746.24 88
4746.40 89
4746.56 88
4746.72 86
4746.87 82
4747.03 79
4747.19 77
4747.35 79
4747.51 85
4747.66 96
4747.82 109
4747.98 124
4748.14 139
4748.30 153
4748.45 164
4748.61 174
4748.77 183
4748.93 192
4749.09 203
4749.24 213
4749.40 222
4749.56 228
4749.72 231
4749.88 230
4750.03 225
4750.19 220
4750.35 215
4750.51 213
4750.67 213
4750.82 218
4750.98 224
4751.14 233
4751.30 241
4751.46 248
4751.61 254
4751.77 256
4751.93 254
4752.09 249
4752.25 239
4752.40 226
4752.56 210
4752.72 192
4752.88 174
4753.04 156
[truncated: 745,050 more chars]
