# Supplementary material for: Methylobacterium Species Promoting Rice and Barley Growth and Interaction Specificity Revealed with Whole-Cell Matrix-Assisted Laser Desorption / Ionization-Time-of-Flight Mass Spectrometry (MALDI-TOF/MS) Analysis
Source: PLoS One. 2015 Jun 8;10(6):e0129509. doi: 10.1371/journal.pone.0129509 (PMC4460032; doi:10.1371/journal.pone.0129509)
Supplement: S2 Data — (ZIP) [file pone.0129509.s002.zip › Supplementary data 2 (ms from inoculated rice)/92a-8.txt]

781.31 0
781.37 0
781.44 0
781.50 0
781.56 0
781.63 0
781.69 0
781.76 0
781.82 0
781.88 0
781.95 0
782.01 0
782.08 0
782.14 0
782.20 0
782.27 0
782.33 0
782.40 0
782.46 0
782.52 0
782.59 0
782.65 0
782.72 0
782.78 0
782.84 0
782.91 0
782.97 0
783.04 0
783.10 0
783.16 0
783.23 0
783.29 0
783.36 0
783.42 0
783.49 0
783.55 0
783.61 0
783.68 0
783.74 0
783.81 0
783.87 0
783.93 0
784.00 0
784.06 0
784.13 0
784.19 0
784.25 0
784.32 0
784.38 0
784.45 0
784.51 0
784.57 0
784.64 0
784.70 0
784.77 0
784.83 0
784.90 0
784.96 0
785.02 0
785.09 0
785.15 0
785.22 0
785.28 0
785.34 0
785.41 0
785.47 0
785.54 0
785.60 0
785.67 0
785.73 0
785.79 0
785.86 0
785.92 0
785.99 0
786.05 0
786.11 0
786.18 0
786.24 0
786.31 0
786.37 0
786.44 0
786.50 0
786.56 0
786.63 0
786.69 0
786.76 0
786.82 0
786.88 0
786.95 0
787.01 0
787.08 0
787.14 0
787.21 0
787.27 0
787.33 0
787.40 0
787.46 0
787.53 0
787.59 0
787.66 0
787.72 0
787.78 0
787.85 0
787.91 0
787.98 0
788.04 0
788.11 0
788.17 0
788.23 0
788.30 0
788.36 0
788.43 0
788.49 0
788.56 0
788.62 0
788.68 0
788.75 0
788.81 0
788.88 0
788.94 0
789.01 0
789.07 0
789.13 0
789.20 0
789.26 0
789.33 0
789.39 0
789.46 0
789.52 0
789.58 0
789.65 0
789.71 0
789.78 0
789.84 0
789.91 0
789.97 0
790.03 0
790.10 0
790.16 0
790.23 0
790.29 0
790.36 0
790.42 0
790.48 0
790.55 0
790.61 0
790.68 0
790.74 0
790.81 0
790.87 0
790.94 0
791.00 0
791.06 0
791.13 0
791.19 0
791.26 0
791.32 0
791.39 0
791.45 0
791.51 0
791.58 0
791.64 0
791.71 0
791.77 0
791.84 0
791.90 0
791.97 0
792.03 0
792.09 0
792.16 0
792.22 0
792.29 0
792.35 0
792.42 0
792.48 0
792.55 0
792.61 0
792.67 0
792.74 0
792.80 0
792.87 0
792.93 0
793.00 0
793.06 0
793.13 0
793.19 0
793.25 0
793.32 0
793.38 0
793.45 0
793.51 0
793.58 0
793.64 0
793.71 0
793.77 0
793.83 0
793.90 0
793.96 0
794.03 0
794.09 0
794.16 0
794.22 0
794.29 0
794.35 0
794.42 0
794.48 0
794.54 0
794.61 0
794.67 0
794.74 0
794.80 0
794.87 0
794.93 0
795.00 0
795.06 0
795.13 0
795.19 0
795.25 0
795.32 0
795.38 0
795.45 0
795.51 0
795.58 0
795.64 0
795.71 0
795.77 0
795.84 0
795.90 0
795.96 0
796.03 0
796.09 0
796.16 0
796.22 0
796.29 0
796.35 0
796.42 0
796.48 0
796.55 0
796.61 0
796.68 0
796.74 0
796.80 0
796.87 0
796.93 0
797.00 0
797.06 0
797.13 0
797.19 0
797.26 0
797.32 0
797.39 0
797.45 0
797.52 0
797.58 0
797.64 0
797.71 0
797.77 0
797.84 0
797.90 0
797.97 0
798.03 0
798.10 0
798.16 0
798.23 0
798.29 0
798.36 0
798.42 0
798.49 0
798.55 0
798.61 0
798.68 0
798.74 0
798.81 0
798.87 0
798.94 0
799.00 0
799.07 0
799.13 0
799.20 0
799.26 0
799.33 0
799.39 0
799.46 0
799.52 0
799.59 0
799.65 0
799.71 0
799.78 0
799.84 0
799.91 0
799.97 0
800.04 0
800.10 0
800.17 0
800.23 0
800.30 0
800.36 0
800.43 0
800.49 0
800.56 0
800.62 0
800.69 0
800.75 0
800.82 0
800.88 0
800.94 0
801.01 0
801.07 0
801.14 0
801.20 0
801.27 0
801.33 0
801.40 0
801.46 0
801.53 0
801.59 0
801.66 0
801.72 0
801.79 0
801.85 0
801.92 0
801.98 0
802.05 0
802.11 0
802.18 0
802.24 0
802.31 0
802.37 0
802.44 0
802.50 0
802.57 0
802.63 0
802.70 0
802.76 0
802.82 0
802.89 0
802.95 0
803.02 0
803.08 0
803.15 0
803.21 0
803.28 0
803.34 0
803.41 0
803.47 0
803.54 0
803.60 0
803.67 0
803.73 0
803.80 0
803.86 0
803.93 0
803.99 0
804.06 0
804.12 0
804.19 0
804.25 0
804.32 0
804.38 0
804.45 0
804.51 0
804.58 0
804.64 0
804.71 0
804.77 0
804.84 0
804.90 0
804.97 0
805.03 0
805.10 0
805.16 0
805.23 0
805.29 0
805.36 0
805.42 0
805.49 0
805.55 0
805.62 0
805.68 0
805.75 0
805.81 0
805.88 0
805.94 0
806.01 0
806.07 0
806.14 0
806.20 0
806.27 0
806.33 0
806.40 1
806.46 1
806.53 2
806.59 3
806.66 4
806.72 4
806.79 5
806.85 5
806.92 4
806.98 4
807.05 3
807.11 2
807.18 1
807.24 0
807.31 0
807.37 0
807.44 0
807.50 0
807.57 0
807.63 1
807.70 1
807.76 1
807.83 1
807.89 1
807.96 0
808.02 0
808.09 0
808.15 0
808.22 0
808.28 0
808.35 1
808.41 2
808.48 3
808.54 5
808.61 6
808.67 6
808.74 6
808.80 5
808.87 4
808.93 3
809.00 3
809.06 2
809.13 2
809.19 2
809.26 2
809.32 2
809.39 2
809.45 2
809.52 2
809.58 1
809.65 1
809.71 1
809.78 1
809.84 0
809.91 0
809.98 0
810.04 0
810.11 0
810.17 0
810.24 0
810.30 0
810.37 0
810.43 0
810.50 0
810.56 0
810.63 0
810.69 0
810.76 0
810.82 0
810.89 0
810.95 1
811.02 1
811.08 1
811.15 2
811.21 2
811.28 2
811.34 2
811.41 2
811.47 2
811.54 1
811.60 1
811.67 1
811.74 0
811.80 0
811.87 1
811.93 1
812.00 1
812.06 1
812.13 1
812.19 1
812.26 1
812.32 1
812.39 0
812.45 0
812.52 0
812.58 0
812.65 0
812.71 0
812.78 0
812.84 0
812.91 0
812.97 0
813.04 1
813.11 1
813.17 1
813.24 1
813.30 1
813.37 1
813.43 0
813.50 0
813.56 0
813.63 1
813.69 1
813.76 2
813.82 3
813.89 3
813.95 3
814.02 3
814.08 3
814.15 2
814.22 2
814.28 1
814.35 1
814.41 1
814.48 1
814.54 1
814.61 1
814.67 1
814.74 1
814.80 0
814.87 0
814.93 0
815.00 0
815.06 0
815.13 0
815.20 0
815.26 0
815.33 0
815.39 0
815.46 0
815.52 0
815.59 0
815.65 0
815.72 0
815.78 0
815.85 0
815.91 1
815.98 1
816.05 1
816.11 1
816.18 1
816.24 1
816.31 1
816.37 1
816.44 1
816.50 1
816.57 1
816.63 1
816.70 1
816.76 1
816.83 1
816.90 1
816.96 1
817.03 0
817.09 0
817.16 0
817.22 0
817.29 0
817.35 0
817.42 0
817.48 0
817.55 0
817.62 0
817.68 0
817.75 0
817.81 0
817.88 0
817.94 1
818.01 0
818.07 0
818.14 0
818.20 0
818.27 0
818.34 0
818.40 0
818.47 1
818.53 1
818.60 1
818.66 1
818.73 1
818.79 1
818.86 1
818.92 1
818.99 1
819.06 0
819.12 1
819.19 1
819.25 1
819.32 1
819.38 1
819.45 1
819.51 0
819.58 0
819.65 0
819.71 0
819.78 0
819.84 0
819.91 0
819.97 0
820.04 1
820.10 0
820.17 0
820.24 0
820.30 0
820.37 0
820.43 0
820.50 0
820.56 0
820.63 0
820.69 0
820.76 0
820.83 0
820.89 0
820.96 0
821.02 0
821.09 0
821.15 0
821.22 0
821.28 1
821.35 1
821.42 1
821.48 1
821.55 1
821.61 1
821.68 1
821.74 0
821.81 0
821.88 0
821.94 0
822.01 0
822.07 0
822.14 0
822.20 0
822.27 0
822.33 0
822.40 0
822.47 0
822.53 0
822.60 0
822.66 0
822.73 0
822.79 0
822.86 0
822.93 0
822.99 0
823.06 0
823.12 0
823.19 0
823.25 0
823.32 0
823.39 0
823.45 0
823.52 0
823.58 0
823.65 0
823.71 0
823.78 0
823.85 0
823.91 0
823.98 0
824.04 0
824.11 0
824.17 0
824.24 0
824.31 0
824.37 0
824.44 0
824.50 0
824.57 0
824.63 0
824.70 0
824.77 0
824.83 0
824.90 0
824.96 0
825.03 0
825.09 0
825.16 0
825.23 0
825.29 0
825.36 0
825.42 0
825.49 0
825.55 0
825.62 0
825.69 0
825.75 0
825.82 0
825.88 0
825.95 0
826.01 0
826.08 0
826.15 0
826.21 0
826.28 0
826.34 0
826.41 0
826.48 0
826.54 0
826.61 0
826.67 0
826.74 0
826.80 0
826.87 0
826.94 0
827.00 0
827.07 0
827.13 0
827.20 0
827.27 0
827.33 0
827.40 0
827.46 0
827.53 0
827.59 0
827.66 0
827.73 0
827.79 0
827.86 0
827.92 0
827.99 0
828.06 0
828.12 0
828.19 0
828.25 0
828.32 0
828.38 0
828.45 1
828.52 1
828.58 1
828.65 1
828.71 1
828.78 1
828.85 1
828.91 1
828.98 0
829.04 0
829.11 0
829.18 0
829.24 0
829.31 0
829.37 0
829.44 0
829.51 0
829.57 0
829.64 0
829.70 0
829.77 0
829.84 0
829.90 0
829.97 0
830.03 1
830.10 1
830.16 1
830.23 0
830.30 0
830.36 0
830.43 0
830.49 0
830.56 0
830.63 0
830.69 0
830.76 0
830.82 0
830.89 0
830.96 0
831.02 0
831.09 0
831.15 0
831.22 0
831.29 0
831.35 0
831.42 0
831.48 0
831.55 0
831.62 0
831.68 0
831.75 0
831.81 0
831.88 0
831.95 0
832.01 0
832.08 0
832.14 0
832.21 0
832.28 0
832.34 0
832.41 0
832.47 0
832.54 0
832.61 0
832.67 0
832.74 0
832.81 0
832.87 0
832.94 0
833.00 0
833.07 0
833.14 0
833.20 0
833.27 0
833.33 0
833.40 0
833.47 0
833.53 0
833.60 0
833.66 0
833.73 0
833.80 0
833.86 0
833.93 0
833.99 0
834.06 0
834.13 0
834.19 0
834.26 0
834.33 0
834.39 0
834.46 1
834.52 1
834.59 1
834.66 0
834.72 0
834.79 0
834.85 0
834.92 0
834.99 0
835.05 0
835.12 0
835.18 0
835.25 0
835.32 0
835.38 0
835.45 0
835.52 0
835.58 0
835.65 0
835.71 0
835.78 0
835.85 0
835.91 0
835.98 0
836.05 0
836.11 1
836.18 1
836.24 1
836.31 1
836.38 0
836.44 0
836.51 0
836.57 0
836.64 0
836.71 0
836.77 0
836.84 0
836.91 0
836.97 0
837.04 0
837.10 0
837.17 0
837.24 0
837.30 0
837.37 0
837.44 0
837.50 0
837.57 0
837.63 0
837.70 0
837.77 0
837.83 0
837.90 0
837.97 0
838.03 0
838.10 0
838.16 0
838.23 1
838.30 1
838.36 1
838.43 1
838.50 1
838.56 1
838.63 0
838.69 0
838.76 0
838.83 0
838.89 0
838.96 0
839.03 0
839.09 0
839.16 0
839.23 0
839.29 0
839.36 0
839.42 0
839.49 0
839.56 0
839.62 0
839.69 0
839.76 0
839.82 0
839.89 0
839.95 0
840.02 0
840.09 0
840.15 0
840.22 0
840.29 0
840.35 0
840.42 0
840.49 0
840.55 0
840.62 0
840.68 0
840.75 0
840.82 0
840.88 0
840.95 0
841.02 0
841.08 0
841.15 0
841.22 0
841.28 0
841.35 0
841.42 0
841.48 1
841.55 1
841.61 1
841.68 1
841.75 1
841.81 0
841.88 0
841.95 0
842.01 0
842.08 0
842.15 0
842.21 0
842.28 0
842.34 0
842.41 0
842.48 0
842.54 0
842.61 0
842.68 0
842.74 0
842.81 0
842.88 0
842.94 0
843.01 0
843.08 0
843.14 0
843.21 0
843.28 0
843.34 0
843.41 0
843.47 0
843.54 0
843.61 0
843.67 0
843.74 0
843.81 0
843.87 0
843.94 0
844.01 0
844.07 0
844.14 0
844.21 0
844.27 0
844.34 0
844.41 0
844.47 0
844.54 0
844.61 0
844.67 0
844.74 0
844.80 0
844.87 0
844.94 0
845.00 0
845.07 0
845.14 0
845.20 0
845.27 0
845.34 0
845.40 0
845.47 0
845.54 0
845.60 0
845.67 0
845.74 0
845.80 0
845.87 0
845.94 0
846.00 1
846.07 1
846.14 1
846.20 1
846.27 1
846.34 0
846.40 0
846.47 0
846.54 0
846.60 0
846.67 0
846.74 0
846.80 0
846.87 0
846.94 0
847.00 0
847.07 0
847.14 0
847.20 0
847.27 0
847.34 0
847.40 0
847.47 0
847.54 0
847.60 0
847.67 0
847.73 0
847.80 0
847.87 0
847.93 0
848.00 0
848.07 0
848.13 0
848.20 0
848.27 1
848.33 1
848.40 1
848.47 1
848.53 1
848.60 1
848.67 1
848.73 1
848.80 0
848.87 0
848.94 0
849.00 0
849.07 0
849.14 0
849.20 0
849.27 0
849.34 0
849.40 0
849.47 0
849.54 0
849.60 0
849.67 0
849.74 0
849.80 0
849.87 0
849.94 0
850.00 0
850.07 0
850.14 0
850.20 0
850.27 0
850.34 0
850.40 0
850.47 0
850.54 0
850.60 0
850.67 0
850.74 0
850.80 0
850.87 0
850.94 0
851.00 0
851.07 0
851.14 0
851.20 0
851.27 0
851.34 0
851.40 1
851.47 1
851.54 1
851.61 1
851.67 1
851.74 1
851.81 1
851.87 0
851.94 0
852.01 0
852.07 0
852.14 0
852.21 1
852.27 1
852.34 1
852.41 1
852.47 1
852.54 1
852.61 0
852.67 0
852.74 0
852.81 0
852.87 0
852.94 0
853.01 0
853.08 0
853.14 1
853.21 1
853.28 1
853.34 1
853.41 1
853.48 0
853.54 0
853.61 0
853.68 0
853.74 0
853.81 0
853.88 0
853.94 0
854.01 0
854.08 0
854.15 0
854.21 1
854.28 1
854.35 1
854.41 1
854.48 1
854.55 1
854.61 1
854.68 1
854.75 1
854.81 1
854.88 1
854.95 1
855.02 1
855.08 1
855.15 0
855.22 0
855.28 0
855.35 0
855.42 0
855.48 0
855.55 0
855.62 1
855.68 1
855.75 1
855.82 1
855.89 1
855.95 0
856.02 0
856.09 0
856.15 0
856.22 0
856.29 0
856.35 0
856.42 0
856.49 0
856.56 0
856.62 0
856.69 0
856.76 0
856.82 0
856.89 0
856.96 0
857.02 0
857.09 0
857.16 0
857.23 0
857.29 0
857.36 0
857.43 0
857.49 0
857.56 0
857.63 0
857.69 1
857.76 1
857.83 0
857.90 0
857.96 0
858.03 0
858.10 0
858.16 0
858.23 0
858.30 0
858.37 0
858.43 0
858.50 0
858.57 0
858.63 0
858.70 0
858.77 0
858.84 0
858.90 0
858.97 0
859.04 0
859.10 0
859.17 0
859.24 0
859.30 0
859.37 0
859.44 0
859.51 0
859.57 0
859.64 0
859.71 0
859.77 0
859.84 0
859.91 0
859.98 0
860.04 0
860.11 0
860.18 0
860.24 0
860.31 0
860.38 0
860.45 0
860.51 0
860.58 0
860.65 0
860.71 0
860.78 0
860.85 0
860.92 0
860.98 0
861.05 0
861.12 0
861.18 0
861.25 0
861.32 0
861.39 0
861.45 0
861.52 0
861.59 0
861.65 0
861.72 0
861.79 0
861.86 0
861.92 0
861.99 1
862.06 1
862.13 1
862.19 1
862.26 1
862.33 1
862.39 1
862.46 0
862.53 0
862.60 0
862.66 0
862.73 0
862.80 0
862.86 0
862.93 0
863.00 0
863.07 0
863.13 1
863.20 1
863.27 1
863.34 1
863.40 0
863.47 0
863.54 0
863.60 0
863.67 0
863.74 0
863.81 0
863.87 0
863.94 0
864.01 0
864.08 0
864.14 0
864.21 0
864.28 0
864.34 0
864.41 0
864.48 0
864.55 0
864.61 0
864.68 0
864.75 0
864.82 0
864.88 0
864.95 0
865.02 0
865.09 0
865.15 0
865.22 0
865.29 0
865.35 0
865.42 0
865.49 0
865.56 1
865.62 1
865.69 1
865.76 1
865.83 1
865.89 1
865.96 1
866.03 1
866.10 1
866.16 1
866.23 1
866.30 1
866.37 1
866.43 0
866.50 0
866.57 0
866.63 0
866.70 0
866.77 0
866.84 0
866.90 0
866.97 0
867.04 0
867.11 0
867.17 0
867.24 0
867.31 0
867.38 0
867.44 0
867.51 0
867.58 0
867.65 0
867.71 0
867.78 0
867.85 0
867.92 0
867.98 0
868.05 0
868.12 0
868.19 0
868.25 0
868.32 0
868.39 0
868.46 0
868.52 0
868.59 0
868.66 0
868.72 1
868.79 1
868.86 0
868.93 0
868.99 0
869.06 0
869.13 0
869.20 0
869.26 0
869.33 0
869.40 0
869.47 0
869.53 0
869.60 0
869.67 1
869.74 1
869.80 1
869.87 1
869.94 1
870.01 1
870.07 0
870.14 0
870.21 0
870.28 0
870.34 0
870.41 0
870.48 0
870.55 1
870.62 1
870.68 1
870.75 1
870.82 1
870.89 1
870.95 0
871.02 0
871.09 0
871.16 0
871.22 0
871.29 0
871.36 0
871.43 0
871.49 0
871.56 0
871.63 0
871.70 0
871.76 0
871.83 0
871.90 0
871.97 0
872.03 0
872.10 0
872.17 1
872.24 1
872.30 1
872.37 1
872.44 1
872.51 0
872.58 0
872.64 0
872.71 0
872.78 0
872.85 0
872.91 1
872.98 1
873.05 1
873.12 1
873.18 0
873.25 0
873.32 0
873.39 0
873.45 0
873.52 0
873.59 1
873.66 1
873.72 1
873.79 1
873.86 1
873.93 1
874.00 1
874.06 1
874.13 1
874.20 1
874.27 0
874.33 0
874.40 0
874.47 0
874.54 0
874.60 0
874.67 0
874.74 0
874.81 0
874.88 0
874.94 0
875.01 0
875.08 0
875.15 0
875.21 0
875.28 0
875.35 0
875.42 0
875.49 0
875.55 0
875.62 0
875.69 0
875.76 0
875.82 0
875.89 0
875.96 1
876.03 1
876.09 1
876.16 1
876.23 1
876.30 1
876.37 0
876.43 0
876.50 0
876.57 0
876.64 0
876.70 0
876.77 0
876.84 0
876.91 0
876.98 0
877.04 0
877.11 0
877.18 0
877.25 0
877.31 0
877.38 0
877.45 0
877.52 0
877.59 0
877.65 0
877.72 0
877.79 0
877.86 0
877.93 0
877.99 0
878.06 0
878.13 0
878.20 0
878.26 0
878.33 0
878.40 0
878.47 0
878.54 0
878.60 0
878.67 0
878.74 0
878.81 0
878.88 0
878.94 0
879.01 0
879.08 0
879.15 0
879.21 0
879.28 0
879.35 0
879.42 0
879.49 0
879.55 0
879.62 0
879.69 0
879.76 0
879.83 0
879.89 0
879.96 0
880.03 0
880.10 0
880.17 0
880.23 0
880.30 0
880.37 0
880.44 0
880.50 0
880.57 0
880.64 0
880.71 0
880.78 0
880.84 0
880.91 0
880.98 0
881.05 0
881.12 0
881.18 0
881.25 0
881.32 0
881.39 0
881.46 0
881.52 0
881.59 0
881.66 0
881.73 0
881.80 0
881.86 0
881.93 0
882.00 0
882.07 0
882.14 0
882.20 0
882.27 0
882.34 0
882.41 0
882.48 0
882.54 0
882.61 0
882.68 0
882.75 0
882.82 0
882.88 0
882.95 0
883.02 0
883.09 0
883.16 0
883.22 0
883.29 0
883.36 0
883.43 0
883.50 0
883.56 0
883.63 0
883.70 0
883.77 0
883.84 0
883.90 0
883.97 0
884.04 0
884.11 0
884.18 1
884.24 1
884.31 0
884.38 0
884.45 0
884.52 0
884.59 0
884.65 0
884.72 0
884.79 0
884.86 0
884.93 0
884.99 0
885.06 0
885.13 0
885.20 0
885.27 0
885.33 0
885.40 0
885.47 0
885.54 0
885.61 0
885.67 0
885.74 0
885.81 0
885.88 0
885.95 0
886.02 0
886.08 0
886.15 0
886.22 0
886.29 0
886.36 0
886.42 0
886.49 0
886.56 0
886.63 0
886.70 0
886.77 0
886.83 0
886.90 0
886.97 0
887.04 0
887.11 0
887.17 0
887.24 0
887.31 0
887.38 0
887.45 0
887.52 0
887.58 0
887.65 0
887.72 0
887.79 0
887.86 0
887.92 0
887.99 0
888.06 0
888.13 0
888.20 0
888.27 0
888.33 0
888.40 0
888.47 0
888.54 0
888.61 0
888.67 0
888.74 0
888.81 0
888.88 0
888.95 0
889.02 0
889.08 0
889.15 0
889.22 0
889.29 0
889.36 0
889.43 0
889.49 0
889.56 0
889.63 0
889.70 0
889.77 0
889.84 0
889.90 0
889.97 0
890.04 0
890.11 0
890.18 0
890.25 0
890.31 0
890.38 0
890.45 0
890.52 0
890.59 0
890.65 0
890.72 0
890.79 0
890.86 0
890.93 0
891.00 0
891.06 0
891.13 0
891.20 0
891.27 0
891.34 0
891.41 0
891.47 0
891.54 0
891.61 0
891.68 0
891.75 0
891.82 0
891.89 0
891.95 0
892.02 0
892.09 0
892.16 0
892.23 0
892.30 0
892.36 0
892.43 0
892.50 0
892.57 0
892.64 0
892.71 0
892.77 0
892.84 0
892.91 0
892.98 0
893.05 1
893.12 1
893.18 1
893.25 1
893.32 0
893.39 0
893.46 0
893.53 0
893.60 0
893.66 0
893.73 0
893.80 0
893.87 0
893.94 0
894.01 0
894.07 0
894.14 0
894.21 0
894.28 0
894.35 0
894.42 0
894.48 0
894.55 0
894.62 0
894.69 0
894.76 0
894.83 1
894.90 1
894.96 1
895.03 1
895.10 1
895.17 1
895.24 1
895.31 1
895.38 1
895.44 0
895.51 0
895.58 0
895.65 0
895.72 0
895.79 0
895.85 0
895.92 0
895.99 0
896.06 0
896.13 0
896.20 0
896.27 0
896.33 0
896.40 0
896.47 0
896.54 0
896.61 0
896.68 0
896.75 0
896.81 0
896.88 0
896.95 0
897.02 0
897.09 0
897.16 0
897.23 0
897.29 0
897.36 0
897.43 0
897.50 0
897.57 0
897.64 0
897.71 0
897.77 0
897.84 0
897.91 0
897.98 0
898.05 0
898.12 0
898.19 0
898.25 0
898.32 0
898.39 0
898.46 0
898.53 0
898.60 0
898.67 0
898.73 0
898.80 0
898.87 0
898.94 0
899.01 0
899.08 0
899.15 0
899.22 0
899.28 0
899.35 0
899.42 0
899.49 0
899.56 0
899.63 0
899.70 0
899.76 0
899.83 0
899.90 0
899.97 0
900.04 0
900.11 0
900.18 0
900.25 0
900.31 0
900.38 0
900.45 0
900.52 0
900.59 0
900.66 0
900.73 0
900.79 0
900.86 0
900.93 0
901.00 0
901.07 0
901.14 0
901.21 0
901.28 0
901.34 0
901.41 1
901.48 1
901.55 0
901.62 0
901.69 0
901.76 0
901.83 0
901.89 0
901.96 0
902.03 0
902.10 0
902.17 0
902.24 0
902.31 0
902.38 0
902.44 0
902.51 0
902.58 0
902.65 0
902.72 0
902.79 0
902.86 0
902.93 0
902.99 0
903.06 0
903.13 0
903.20 0
903.27 0
903.34 0
903.41 0
903.48 0
903.55 0
903.61 0
903.68 0
903.75 0
903.82 0
903.89 0
903.96 1
904.03 1
904.10 0
904.16 0
904.23 0
904.30 0
904.37 0
904.44 0
904.51 0
904.58 0
904.65 0
904.72 0
904.78 0
904.85 1
904.92 1
904.99 1
905.06 1
905.13 0
905.20 0
905.27 0
905.34 0
905.40 0
905.47 0
905.54 0
905.61 0
905.68 0
905.75 0
905.82 0
905.89 0
905.96 0
906.02 0
906.09 0
906.16 0
906.23 0
906.30 0
906.37 0
906.44 0
906.51 0
906.58 0
906.64 0
906.71 0
906.78 0
906.85 0
906.92 0
906.99 0
907.06 0
907.13 0
907.20 0
907.26 0
907.33 0
907.40 0
907.47 1
907.54 1
907.61 1
907.68 0
907.75 0
907.82 0
907.89 0
907.95 0
908.02 0
908.09 0
908.16 0
908.23 0
908.30 0
908.37 0
908.44 0
908.51 0
908.58 0
908.64 0
908.71 0
908.78 0
908.85 0
908.92 0
908.99 0
909.06 0
909.13 0
909.20 0
909.27 0
909.33 0
909.40 0
909.47 0
909.54 0
909.61 0
909.68 0
909.75 0
909.82 0
909.89 0
909.96 0
910.03 0
910.09 0
910.16 0
910.23 0
910.30 0
910.37 0
910.44 0
910.51 0
910.58 0
910.65 0
910.72 0
910.78 0
910.85 0
910.92 0
910.99 0
911.06 0
911.13 0
911.20 0
911.27 0
911.34 0
911.41 0
911.48 0
911.55 0
911.61 0
911.68 0
911.75 0
911.82 0
911.89 0
911.96 0
912.03 0
912.10 0
912.17 0
912.24 0
912.31 0
912.37 0
912.44 0
912.51 0
912.58 0
912.65 0
912.72 0
912.79 0
912.86 0
912.93 0
913.00 0
913.07 0
913.14 0
913.20 0
913.27 0
913.34 0
913.41 0
913.48 0
913.55 0
913.62 0
913.69 0
913.76 0
913.83 0
913.90 0
913.97 0
914.03 0
914.10 0
914.17 0
914.24 0
914.31 0
914.38 0
914.45 0
914.52 0
914.59 0
914.66 0
914.73 0
914.80 0
914.87 0
914.93 0
915.00 0
915.07 0
915.14 0
915.21 0
915.28 0
915.35 0
915.42 0
915.49 0
915.56 1
915.63 1
915.70 1
915.77 1
915.84 0
915.90 0
915.97 0
916.04 0
916.11 0
916.18 0
916.25 0
916.32 0
916.39 0
916.46 0
916.53 0
916.60 0
916.67 0
916.74 0
916.81 0
916.87 0
916.94 0
917.01 0
917.08 0
917.15 0
917.22 0
917.29 0
917.36 0
917.43 1
917.50 1
917.57 1
917.64 1
917.71 1
917.78 1
917.85 1
917.91 0
917.98 0
918.05 0
918.12 0
918.19 0
918.26 0
918.33 0
918.40 0
918.47 0
918.54 0
918.61 0
918.68 0
918.75 0
918.82 0
918.89 0
918.96 0
919.02 0
919.09 0
919.16 0
919.23 0
919.30 0
919.37 0
919.44 0
919.51 0
919.58 0
919.65 0
919.72 1
919.79 1
919.86 1
919.93 1
920.00 1
920.07 0
920.14 0
920.21 0
920.27 0
920.34 0
920.41 0
920.48 0
920.55 0
920.62 0
920.69 0
920.76 1
920.83 1
920.90 1
920.97 1
921.04 1
921.11 1
921.18 1
921.25 1
921.32 1
921.39 1
921.46 1
921.52 1
921.59 1
921.66 1
921.73 0
921.80 0
921.87 0
921.94 0
922.01 0
922.08 0
922.15 0
922.22 0
922.29 0
922.36 0
922.43 0
922.50 0
922.57 0
922.64 0
922.71 0
922.78 0
922.85 0
922.92 0
922.98 0
923.05 0
923.12 0
923.19 0
923.26 0
923.33 0
923.40 0
923.47 0
923.54 0
923.61 0
923.68 0
923.75 0
923.82 0
923.89 0
923.96 0
924.03 0
924.10 0
924.17 1
924.24 1
924.31 1
924.38 1
924.45 1
924.52 1
924.59 1
924.65 1
924.72 1
924.79 1
924.86 0
924.93 0
925.00 0
925.07 0
925.14 0
925.21 0
925.28 0
925.35 0
925.42 0
925.49 0
925.56 0
925.63 0
925.70 0
925.77 0
925.84 0
925.91 0
925.98 0
926.05 0
926.12 0
926.19 0
926.26 0
926.33 0
926.40 0
926.47 0
926.54 0
926.61 0
926.67 0
926.74 0
926.81 0
926.88 0
926.95 0
927.02 0
927.09 0
927.16 0
927.23 0
927.30 0
927.37 0
927.44 0
927.51 0
927.58 0
927.65 0
927.72 0
927.79 0
927.86 0
927.93 0
928.00 0
928.07 0
928.14 0
928.21 0
928.28 0
928.35 0
928.42 0
928.49 0
928.56 0
928.63 0
928.70 0
928.77 0
928.84 0
928.91 0
928.98 0
929.05 0
929.12 0
929.19 0
929.25 0
929.32 0
929.39 0
929.46 0
929.53 0
929.60 0
929.67 0
929.74 0
929.81 0
929.88 0
929.95 0
930.02 0
930.09 0
930.16 0
930.23 0
930.30 0
930.37 1
930.44 1
930.51 1
930.58 1
930.65 0
930.72 0
930.79 0
930.86 0
930.93 0
931.00 0
931.07 0
931.14 0
931.21 0
931.28 0
931.35 0
931.42 0
931.49 0
931.56 0
931.63 0
931.70 0
931.77 0
931.84 0
931.91 0
931.98 1
932.05 1
932.12 1
932.19 1
932.26 0
932.33 0
932.40 0
932.47 0
932.54 0
932.61 0
932.68 0
932.75 0
932.82 0
932.89 0
932.96 0
933.03 0
933.10 0
933.17 0
933.24 0
933.31 0
933.38 0
933.45 0
933.52 0
933.59 0
933.66 0
933.73 0
933.80 0
933.87 0
933.94 0
934.01 0
934.08 0
934.15 0
934.22 0
934.29 0
934.36 0
934.43 0
934.50 0
934.57 0
934.64 0
934.71 0
934.78 0
934.85 0
934.92 0
934.99 0
935.06 0
935.13 0
935.20 0
935.27 0
935.34 0
935.41 1
935.48 1
935.55 1
935.62 1
935.69 1
935.76 0
935.83 0
935.90 0
935.97 0
936.04 0
936.11 0
936.18 0
936.25 0
936.32 0
936.39 0
936.46 0
936.53 0
936.60 0
936.67 0
936.74 0
936.81 0
936.88 0
936.95 0
937.02 0
937.09 0
937.16 0
937.23 0
937.30 0
937.37 0
937.44 0
937.51 0
937.58 0
937.65 0
937.72 0
937.79 0
937.86 0
937.93 0
938.00 0
938.07 0
938.14 0
938.21 0
938.28 0
938.35 0
938.42 0
938.49 0
938.56 0
938.63 0
938.70 0
938.77 0
938.84 0
938.91 0
938.98 0
939.05 0
939.12 0
939.19 0
939.26 0
939.33 0
939.40 0
939.47 0
939.54 0
939.61 0
939.68 0
939.75 0
939.82 0
939.89 0
939.96 0
940.03 0
940.10 0
940.17 0
940.24 0
940.31 0
940.38 0
940.45 0
940.52 0
940.59 0
940.66 0
940.73 0
940.81 0
940.88 0
940.95 0
941.02 0
941.09 0
941.16 0
941.23 0
941.30 0
941.37 0
941.44 0
941.51 0
941.58 0
941.65 0
941.72 0
941.79 0
941.86 0
941.93 0
942.00 0
942.07 0
942.14 0
942.21 0
942.28 0
942.35 0
942.42 0
942.49 0
942.56 0
942.63 0
942.70 0
942.77 0
942.84 0
942.91 0
942.98 0
943.05 0
943.12 0
943.19 0
943.26 0
943.33 0
943.41 0
943.48 0
943.55 0
943.62 0
943.69 0
943.76 0
943.83 0
943.90 0
943.97 0
944.04 0
944.11 0
944.18 0
944.25 0
944.32 0
944.39 0
944.46 0
944.53 0
944.60 0
944.67 0
944.74 0
944.81 0
944.88 0
944.95 0
945.02 0
945.09 0
945.16 0
945.23 0
945.30 0
945.37 0
945.45 0
945.52 0
945.59 0
945.66 0
945.73 0
945.80 0
945.87 0
945.94 0
946.01 0
946.08 0
946.15 0
946.22 0
946.29 0
946.36 0
946.43 0
946.50 0
946.57 0
946.64 0
946.71 0
946.78 0
946.85 0
946.92 0
946.99 1
947.07 1
947.14 1
947.21 1
947.28 1
947.35 1
947.42 0
947.49 0
947.56 0
947.63 0
947.70 0
947.77 0
947.84 0
947.91 0
947.98 0
948.05 0
948.12 0
948.19 0
948.26 0
948.33 0
948.40 0
948.47 0
948.55 0
948.62 0
948.69 0
948.76 0
948.83 0
948.90 0
948.97 0
949.04 0
949.11 0
949.18 0
949.25 0
949.32 0
949.39 0
949.46 0
949.53 0
949.60 0
949.67 0
949.74 0
949.81 0
949.89 0
949.96 0
950.03 0
950.10 0
950.17 0
950.24 0
950.31 0
950.38 0
950.45 0
950.52 0
950.59 0
950.66 0
950.73 0
950.80 0
950.87 0
950.94 0
951.01 0
951.09 0
951.16 0
951.23 1
951.30 1
951.37 1
951.44 2
951.51 2
951.58 3
951.65 3
951.72 4
951.79 4
951.86 3
951.93 3
952.00 3
952.07 2
952.14 2
952.21 2
952.29 2
952.36 2
952.43 2
952.50 2
952.57 2
952.64 2
952.71 2
952.78 2
952.85 2
952.92 1
952.99 1
953.06 1
953.13 1
953.20 1
953.27 1
953.35 1
953.42 1
953.49 1
953.56 1
953.63 1
953.70 1
953.77 1
953.84 1
953.91 2
953.98 2
954.05 1
954.12 1
954.19 1
954.26 1
954.34 1
954.41 1
954.48 1
954.55 1
954.62 1
954.69 1
954.76 1
954.83 1
954.90 1
954.97 1
955.04 1
955.11 1
955.18 1
955.26 0
955.33 0
955.40 0
955.47 0
955.54 0
955.61 0
955.68 0
955.75 0
955.82 0
955.89 0
955.96 0
956.03 0
956.10 0
956.18 0
956.25 0
956.32 0
956.39 0
956.46 0
956.53 1
956.60 1
956.67 1
956.74 1
956.81 1
956.88 1
956.95 1
957.02 1
957.10 0
957.17 0
957.24 0
957.31 0
957.38 0
957.45 0
957.52 0
957.59 0
957.66 0
957.73 0
957.80 0
957.87 0
957.95 0
958.02 0
958.09 0
958.16 0
958.23 0
958.30 0
958.37 0
958.44 0
958.51 0
958.58 0
958.65 1
958.73 1
958.80 1
958.87 1
958.94 1
959.01 1
959.08 1
959.15 0
959.22 0
959.29 0
959.36 0
959.43 0
959.51 0
959.58 0
959.65 0
959.72 0
959.79 0
959.86 0
959.93 0
960.00 0
960.07 0
960.14 0
960.21 0
960.29 0
960.36 0
960.43 0
960.50 0
960.57 0
960.64 0
960.71 0
960.78 0
960.85 0
960.92 0
960.99 0
961.07 0
961.14 0
961.21 0
961.28 0
961.35 0
961.42 1
961.49 1
961.56 1
961.63 1
961.70 1
961.78 0
961.85 0
961.92 0
961.99 0
962.06 0
962.13 0
962.20 0
962.27 0
962.34 0
962.41 0
962.49 0
962.56 0
962.63 0
962.70 0
962.77 0
962.84 0
962.91 0
962.98 0
963.05 0
963.13 0
963.20 1
963.27 1
963.34 1
963.41 1
963.48 1
963.55 1
963.62 1
963.69 1
963.76 1
963.84 0
963.91 0
963.98 0
964.05 1
964.12 1
964.19 1
964.26 1
964.33 1
964.40 1
964.48 1
964.55 1
964.62 1
964.69 1
964.76 0
964.83 0
964.90 0
964.97 0
965.04 0
965.12 0
965.19 0
965.26 0
965.33 0
965.40 0
965.47 0
965.54 0
965.61 0
965.68 0
965.76 0
965.83 0
965.90 0
965.97 0
966.04 0
966.11 0
966.18 0
966.25 0
966.32 0
966.40 0
966.47 0
966.54 0
966.61 0
966.68 0
966.75 0
966.82 0
966.89 0
966.97 0
967.04 0
967.11 0
967.18 0
967.25 0
967.32 0
967.39 0
967.46 0
967.54 0
967.61 1
967.68 1
967.75 1
967.82 1
967.89 1
967.96 1
968.03 1
968.10 1
968.18 1
968.25 1
968.32 1
968.39 1
968.46 1
968.53 1
968.60 1
968.67 1
968.75 1
968.82 1
968.89 1
968.96 1
969.03 1
969.10 1
969.17 0
969.24 0
969.32 0
969.39 0
969.46 0
969.53 0
969.60 0
969.67 0
969.74 0
969.82 0
969.89 0
969.96 1
970.03 1
970.10 1
970.17 1
970.24 1
970.31 1
970.39 1
970.46 1
970.53 0
970.60 0
970.67 0
970.74 0
970.81 1
970.88 1
970.96 1
971.03 1
971.10 1
971.17 1
971.24 1
971.31 0
971.38 0
971.46 0
971.53 0
971.60 0
971.67 0
971.74 0
971.81 0
971.88 0
971.96 0
972.03 0
972.10 0
972.17 0
972.24 0
972.31 0
972.38 0
972.45 0
972.53 0
972.60 0
972.67 0
972.74 0
972.81 0
972.88 0
972.95 0
973.03 0
973.10 0
973.17 0
973.24 0
973.31 0
973.38 0
973.45 0
973.53 0
973.60 0
973.67 0
973.74 0
973.81 0
973.88 0
973.95 0
974.03 0
974.10 0
974.17 0
974.24 0
974.31 0
974.38 1
974.45 1
974.53 1
974.60 1
974.67 1
974.74 1
974.81 1
974.88 1
974.96 1
975.03 0
975.10 0
975.17 0
975.24 0
975.31 0
975.38 0
975.46 0
975.53 0
975.60 0
975.67 0
975.74 1
975.81 1
975.88 1
975.96 1
976.03 1
976.10 1
976.17 1
976.24 1
976.31 1
976.39 1
976.46 1
976.53 1
976.60 1
976.67 1
976.74 1
976.81 1
976.89 1
976.96 1
977.03 1
977.10 1
977.17 1
977.24 0
977.32 0
977.39 0
977.46 0
977.53 0
977.60 0
977.67 1
977.74 1
977.82 1
977.89 1
977.96 1
978.03 1
978.10 1
978.17 1
978.25 1
978.32 1
978.39 1
978.46 1
978.53 1
978.60 1
978.68 1
978.75 1
978.82 1
978.89 1
978.96 1
979.03 1
979.11 1
979.18 1
979.25 1
979.32 1
979.39 1
979.46 0
979.54 1
979.61 1
979.68 1
979.75 1
979.82 1
979.89 1
979.97 1
980.04 1
980.11 1
980.18 1
980.25 1
980.32 1
980.40 1
980.47 1
980.54 1
980.61 1
980.68 1
980.75 1
980.83 1
980.90 1
980.97 1
981.04 1
981.11 1
981.18 1
981.26 1
981.33 1
981.40 1
981.47 1
981.54 1
981.61 1
981.69 1
981.76 1
981.83 1
981.90 1
981.97 1
982.04 1
982.12 1
982.19 1
982.26 1
982.33 1
982.40 1
982.48 1
982.55 1
982.62 1
982.69 1
982.76 1
982.83 1
982.91 1
982.98 1
983.05 1
983.12 1
983.19 1
983.26 1
983.34 1
983.41 1
983.48 1
983.55 1
983.62 1
983.70 2
983.77 2
983.84 2
983.91 2
983.98 2
984.05 1
984.13 1
984.20 1
984.27 1
984.34 1
984.41 1
984.49 1
984.56 1
984.63 1
984.70 1
984.77 1
984.84 0
984.92 0
984.99 0
985.06 0
985.13 0
985.20 0
985.28 0
985.35 0
985.42 0
985.49 0
985.56 0
985.64 0
985.71 0
985.78 0
985.85 1
985.92 1
985.99 1
986.07 1
986.14 1
986.21 1
986.28 1
986.35 1
986.43 1
986.50 1
986.57 1
986.64 1
986.71 1
986.79 1
986.86 1
986.93 1
987.00 1
987.07 1
987.15 1
987.22 1
987.29 1
987.36 1
987.43 1
987.50 1
987.58 0
987.65 0
987.72 0
987.79 0
987.86 0
987.94 0
988.01 0
988.08 0
988.15 0
988.22 0
988.30 0
988.37 0
988.44 0
988.51 0
988.58 0
988.66 1
988.73 1
988.80 1
988.87 2
988.94 2
989.02 2
989.09 1
989.16 1
989.23 1
989.30 1
989.38 1
989.45 1
989.52 0
989.59 0
989.66 0
989.74 0
989.81 0
989.88 0
989.95 1
990.02 1
990.10 1
990.17 1
990.24 2
990.31 2
990.38 2
990.46 2
990.53 2
990.60 2
990.67 2
990.74 1
990.82 1
990.89 1
990.96 2
991.03 2
991.11 2
991.18 3
991.25 3
991.32 3
991.39 3
991.47 3
991.54 2
991.61 2
991.68 2
991.75 1
991.83 1
991.90 1
991.97 1
992.04 1
992.11 1
992.19 1
992.26 1
992.33 1
992.40 1
992.48 1
992.55 2
992.62 2
992.69 2
992.76 2
992.84 2
992.91 1
992.98 1
993.05 1
993.12 1
993.20 1
993.27 1
993.34 1
993.41 2
993.48 2
993.56 2
993.63 2
993.70 2
993.77 2
993.85 2
993.92 2
993.99 2
994.06 1
994.13 1
994.21 0
994.28 0
994.35 0
994.42 0
994.50 0
994.57 0
994.64 0
994.71 0
994.78 0
994.86 0
994.93 0
995.00 0
995.07 0
995.15 0
995.22 0
995.29 0
995.36 1
995.43 1
995.51 1
995.58 1
995.65 1
995.72 1
995.80 1
995.87 1
995.94 0
996.01 0
996.08 0
996.16 1
996.23 1
996.30 1
996.37 1
996.45 1
996.52 1
996.59 1
996.66 0
996.73 0
996.81 0
996.88 0
996.95 0
997.02 0
997.10 0
997.17 0
997.24 0
997.31 0
997.39 1
997.46 1
997.53 1
997.60 2
997.67 2
997.75 2
997.82 1
997.89 1
997.96 1
998.04 0
998.11 0
998.18 0
998.25 0
998.33 0
998.40 0
998.47 1
998.54 1
998.61 1
998.69 1
998.76 1
998.83 1
998.90 1
998.98 1
999.05 1
999.12 1
999.19 1
999.27 1
999.34 2
999.41 2
999.48 2
999.56 2
999.63 2
999.70 2
999.77 1
999.85 1
999.92 1
999.99 0
1000.06 0
1000.13 0
1000.21 0
1000.28 0
1000.35 1
1000.42 1
1000.50 1
1000.57 1
1000.64 1
1000.71 1
1000.79 1
1000.86 1
1000.93 1
1001.00 0
1001.08 0
1001.15 0
1001.22 0
1001.29 0
1001.37 0
1001.44 0
1001.51 0
1001.58 0
1001.66 0
1001.73 0
1001.80 0
1001.87 1
1001.95 1
1002.02 2
1002.09 2
1002.16 2
1002.24 2
1002.31 2
1002.38 2
1002.45 2
1002.53 2
1002.60 2
1002.67 2
1002.74 2
1002.82 2
1002.89 2
1002.96 1
1003.03 1
1003.11 1
1003.18 1
1003.25 1
1003.32 1
1003.40 1
1003.47 1
1003.54 1
1003.61 1
1003.69 1
1003.76 1
1003.83 1
1003.90 1
1003.98 1
1004.05 1
1004.12 1
1004.19 1
1004.27 1
1004.34 1
1004.41 1
1004.48 1
1004.56 2
1004.63 2
1004.70 2
1004.77 2
1004.85 2
1004.92 2
1004.99 2
1005.06 1
1005.14 1
1005.21 1
1005.28 1
1005.35 1
1005.43 1
1005.50 1
1005.57 1
1005.64 1
1005.72 1
1005.79 1
1005.86 2
1005.94 2
1006.01 3
1006.08 3
1006.15 4
1006.23 4
1006.30 4
1006.37 4
1006.44 4
1006.52 4
1006.59 4
1006.66 3
1006.73 3
1006.81 3
1006.88 2
1006.95 2
1007.02 2
1007.10 2
1007.17 2
1007.24 2
1007.32 2
1007.39 2
1007.46 2
1007.53 2
1007.61 2
1007.68 1
1007.75 1
1007.82 1
1007.90 1
1007.97 1
1008.04 1
1008.11 1
1008.19 1
1008.26 1
1008.33 2
1008.41 2
1008.48 3
1008.55 3
1008.62 3
1008.70 3
1008.77 3
1008.84 3
1008.91 3
1008.99 2
1009.06 2
1009.13 2
1009.21 2
1009.28 1
1009.35 1
1009.42 1
1009.50 1
1009.57 2
1009.64 2
1009.71 2
1009.79 2
1009.86 2
1009.93 2
1010.01 2
1010.08 2
1010.15 2
1010.22 2
1010.30 2
1010.37 2
1010.44 2
1010.51 2
1010.59 2
1010.66 2
1010.73 2
1010.81 2
1010.88 2
1010.95 2
1011.02 3
1011.10 3
1011.17 3
1011.24 3
1011.32 4
1011.39 3
1011.46 3
1011.53 3
1011.61 2
1011.68 2
1011.75 1
1011.83 0
1011.90 0
1011.97 0
1012.04 0
1012.12 0
1012.19 0
1012.26 0
1012.34 0
1012.41 1
1012.48 1
1012.55 1
1012.63 1
1012.70 1
1012.77 2
1012.85 2
1012.92 2
1012.99 3
1013.06 3
1013.14 3
1013.21 3
1013.28 2
1013.36 2
1013.43 2
1013.50 1
1013.57 1
1013.65 1
1013.72 0
1013.79 0
1013.87 0
1013.94 0
1014.01 0
1014.08 0
1014.16 0
1014.23 1
1014.30 1
1014.38 1
1014.45 2
1014.52 2
1014.59 2
1014.67 3
1014.74 3
1014.81 4
1014.89 4
1014.96 4
1015.03 4
1015.11 4
1015.18 4
1015.25 3
1015.32 3
1015.40 3
1015.47 2
1015.54 2
1015.62 2
1015.69 3
1015.76 3
1015.83 3
1015.91 4
1015.98 4
1016.05 4
1016.13 4
1016.20 4
1016.27 4
1016.35 4
1016.42 3
1016.49 3
1016.56 2
1016.64 2
1016.71 2
1016.78 1
1016.86 1
1016.93 1
1017.00 1
1017.08 1
1017.15 1
1017.22 2
1017.29 2
1017.37 2
1017.44 2
1017.51 2
1017.59 2
1017.66 2
1017.73 2
1017.81 2
1017.88 2
1017.95 3
1018.02 3
1018.10 3
1018.17 3
1018.24 3
1018.32 2
1018.39 2
1018.46 2
1018.54 1
1018.61 1
1018.68 1
1018.76 1
1018.83 1
1018.90 2
1018.97 2
1019.05 2
1019.12 2
1019.19 2
1019.27 2
1019.34 2
1019.41 2
1019.49 2
1019.56 2
1019.63 1
1019.71 1
1019.78 1
1019.85 1
1019.92 1
1020.00 1
1020.07 1
1020.14 2
1020.22 2
1020.29 2
1020.36 2
1020.44 2
1020.51 2
1020.58 1
1020.66 1
1020.73 1
1020.80 1
1020.88 0
1020.95 0
1021.02 0
1021.10 0
1021.17 0
1021.24 0
1021.31 0
1021.39 0
1021.46 0
1021.53 0
1021.61 0
1021.68 0
1021.75 0
1021.83 0
1021.90 0
1021.97 0
1022.05 0
1022.12 0
1022.19 0
1022.27 0
1022.34 0
1022.41 0
1022.49 0
1022.56 0
1022.63 1
1022.71 1
1022.78 1
1022.85 1
1022.92 1
1023.00 1
1023.07 1
1023.14 1
1023.22 1
1023.29 1
1023.36 1
1023.44 1
1023.51 1
1023.58 1
1023.66 1
1023.73 1
1023.80 1
1023.88 1
1023.95 1
1024.02 2
1024.10 2
1024.17 2
1024.24 3
1024.32 3
1024.39 3
1024.46 3
1024.54 3
1024.61 3
1024.68 3
1024.76 3
1024.83 3
1024.90 3
1024.98 3
1025.05 3
1025.12 3
1025.20 4
1025.27 5
1025.34 5
1025.42 6
1025.49 6
1025.56 6
1025.64 6
1025.71 6
1025.78 6
1025.86 6
1025.93 6
1026.00 5
1026.08 5
1026.15 5
1026.22 5
1026.30 5
1026.37 4
1026.44 5
1026.52 5
1026.59 5
1026.66 5
1026.74 5
1026.81 4
1026.88 3
1026.96 3
1027.03 2
1027.10 1
1027.18 1
1027.25 0
1027.32 0
1027.40 1
1027.47 1
1027.54 1
1027.62 2
1027.69 2
1027.76 2
1027.84 2
1027.91 2
1027.98 2
1028.06 2
1028.13 2
1028.20 3
1028.28 3
1028.35 4
1028.42 5
1028.50 6
1028.57 6
1028.64 6
1028.72 6
1028.79 6
1028.86 5
1028.94 5
1029.01 4
1029.08 4
1029.16 4
1029.23 4
1029.31 4
1029.38 4
1029.45 3
1029.53 3
1029.60 3
1029.67 3
1029.75 4
1029.82 4
1029.89 4
1029.97 4
1030.04 4
1030.11 4
1030.19 4
1030.26 4
1030.33 4
1030.41 5
1030.48 5
1030.55 5
1030.63 5
1030.70 6
1030.77 6
1030.85 6
1030.92 5
1031.00 5
1031.07 5
1031.14 4
1031.22 3
1031.29 3
1031.36 2
1031.44 2
1031.51 2
1031.58 1
1031.66 1
1031.73 1
1031.80 0
1031.88 0
1031.95 0
1032.02 0
1032.10 0
1032.17 0
1032.25 0
1032.32 0
1032.39 1
1032.47 1
1032.54 1
1032.61 1
1032.69 1
1032.76 0
1032.83 0
1032.91 0
1032.98 0
1033.05 0
1033.13 0
1033.20 0
1033.28 0
1033.35 1
1033.42 2
1033.50 2
1033.57 3
1033.64 4
1033.72 4
1033.79 4
1033.86 4
1033.94 4
1034.01 3
1034.09 3
1034.16 3
1034.23 2
1034.31 2
1034.38 2
1034.45 1
1034.53 1
1034.60 1
1034.67 0
1034.75 0
1034.82 0
1034.90 0
1034.97 1
1035.04 1
1035.12 1
1035.19 1
1035.26 2
1035.34 2
1035.41 2
1035.48 3
1035.56 3
1035.63 3
1035.71 3
1035.78 3
1035.85 3
1035.93 3
1036.00 3
1036.07 3
1036.15 3
1036.22 3
1036.29 3
1036.37 2
1036.44 2
1036.52 1
1036.59 1
1036.66 1
1036.74 1
1036.81 1
1036.88 1
1036.96 1
1037.03 1
1037.11 1
1037.18 1
1037.25 1
1037.33 1
1037.40 1
1037.47 1
1037.55 1
1037.62 2
1037.70 2
1037.77 2
1037.84 2
1037.92 3
1037.99 3
1038.06 3
1038.14 2
1038.21 2
1038.29 1
1038.36 1
1038.43 1
1038.51 1
1038.58 1
1038.65 2
1038.73 2
1038.80 2
1038.88 2
1038.95 2
1039.02 2
1039.10 2
1039.17 2
1039.24 3
1039.32 4
1039.39 4
1039.47 5
1039.54 5
1039.61 4
1039.69 4
1039.76 3
1039.84 3
1039.91 2
1039.98 2
1040.06 2
1040.13 2
1040.20 2
1040.28 2
1040.35 2
1040.43 3
1040.50 3
1040.57 4
1040.65 5
1040.72 5
1040.80 5
1040.87 5
1040.94 4
1041.02 4
1041.09 3
1041.16 2
1041.24 2
1041.31 2
1041.39 1
1041.46 2
1041.53 2
1041.61 3
1041.68 4
1041.76 4
1041.83 5
1041.90 6
1041.98 6
1042.05 6
1042.13 6
1042.20 6
1042.27 6
1042.35 6
1042.42 6
1042.49 6
1042.57 5
1042.64 5
1042.72 4
1042.79 3
1042.86 3
1042.94 2
1043.01 2
1043.09 2
1043.16 3
1043.23 3
1043.31 3
1043.38 4
1043.46 4
1043.53 4
1043.60 3
1043.68 4
1043.75 4
1043.83 4
1043.90 4
1043.97 4
1044.05 4
1044.12 4
1044.20 4
1044.27 5
1044.34 5
1044.42 6
1044.49 7
1044.57 8
1044.64 9
1044.71 9
1044.79 10
1044.86 10
1044.94 9
1045.01 9
1045.08 8
1045.16 8
1045.23 8
1045.31 8
1045.38 8
1045.45 8
1045.53 8
1045.60 8
1045.68 8
1045.75 8
1045.82 8
1045.90 7
1045.97 7
1046.05 7
1046.12 7
1046.19 7
1046.27 7
1046.34 7
1046.42 8
1046.49 8
1046.56 8
1046.64 8
1046.71 8
1046.79 8
1046.86 8
1046.93 7
1047.01 7
1047.08 7
1047.16 6
1047.23 6
1047.31 6
1047.38 6
1047.45 6
1047.53 6
1047.60 6
1047.68 6
1047.75 6
1047.82 6
1047.90 6
1047.97 6
1048.05 6
1048.12 6
1048.19 7
1048.27 7
1048.34 7
1048.42 7
1048.49 7
1048.57 6
1048.64 6
1048.71 6
1048.79 6
1048.86 6
1048.94 5
1049.01 5
1049.08 4
1049.16 4
1049.23 3
1049.31 3
1049.38 3
1049.46 3
1049.53 2
1049.60 3
1049.68 3
1049.75 3
1049.83 3
1049.90 3
1049.97 3
1050.05 3
1050.12 3
1050.20 3
1050.27 3
1050.35 3
1050.42 3
1050.49 3
1050.57 3
1050.64 4
1050.72 4
1050.79 4
1050.86 4
1050.94 4
1051.01 4
1051.09 4
1051.16 4
1051.24 5
1051.31 5
1051.38 5
1051.46 6
1051.53 6
1051.61 6
1051.68 7
1051.76 7
1051.83 7
1051.90 7
1051.98 7
1052.05 7
1052.13 7
1052.20 8
1052.28 8
1052.35 8
1052.42 8
1052.50 8
1052.57 8
1052.65 7
1052.72 7
1052.80 6
1052.87 6
1052.94 6
1053.02 6
1053.09 7
1053.17 7
1053.24 7
1053.32 7
1053.39 7
1053.46 7
1053.54 7
1053.61 7
1053.69 7
1053.76 8
1053.84 7
1053.91 7
1053.98 7
1054.06 7
1054.13 7
1054.21 7
1054.28 7
1054.36 8
1054.43 8
1054.50 9
1054.58 9
1054.65 8
1054.73 8
1054.80 8
1054.88 7
1054.95 8
1055.02 8
1055.10 9
1055.17 9
1055.25 10
1055.32 10
1055.40 11
1055.47 11
1055.55 12
1055.62 12
1055.69 13
1055.77 13
1055.84 12
1055.92 11
1055.99 10
1056.07 9
1056.14 7
1056.22 6
1056.29 5
1056.36 5
1056.44 6
1056.51 6
1056.59 6
1056.66 7
1056.74 7
1056.81 7
1056.88 7
1056.96 7
1057.03 7
1057.11 7
1057.18 7
1057.26 7
1057.33 8
1057.41 8
1057.48 7
1057.55 7
1057.63 7
1057.70 6
1057.78 5
1057.85 5
1057.93 4
1058.00 4
1058.08 4
1058.15 4
1058.23 3
1058.30 3
1058.37 3
1058.45 2
1058.52 2
1058.60 1
1058.67 1
1058.75 0
1058.82 0
1058.90 0
1058.97 0
1059.04 0
1059.12 0
1059.19 0
1059.27 1
1059.34 1
1059.42 0
1059.49 0
1059.57 0
1059.64 0
1059.72 0
1059.79 0
1059.86 0
1059.94 0
1060.01 1
1060.09 1
1060.16 1
1060.24 1
1060.31 1
1060.39 1
1060.46 1
1060.54 1
1060.61 2
1060.68 2
1060.76 2
1060.83 3
1060.91 3
1060.98 3
1061.06 4
1061.13 5
1061.21 6
1061.28 7
1061.36 8
1061.43 9
1061.50 9
1061.58 9
1061.65 8
1061.73 8
1061.80 7
1061.88 7
1061.95 7
1062.03 7
1062.10 7
1062.18 7
1062.25 6
1062.33 6
1062.40 5
1062.47 3
1062.55 3
1062.62 2
1062.70 2
1062.77 2
1062.85 2
1062.92 3
1063.00 4
1063.07 6
1063.15 7
1063.22 8
1063.30 9
1063.37 9
1063.44 9
1063.52 9
1063.59 8
1063.67 7
1063.74 6
1063.82 5
1063.89 5
1063.97 6
1064.04 7
1064.12 8
1064.19 9
1064.27 10
1064.34 11
1064.42 11
1064.49 11
1064.57 10
1064.64 9
1064.71 8
1064.79 8
1064.86 7
1064.94 7
1065.01 7
1065.09 7
1065.16 8
1065.24 8
1065.31 9
1065.39 9
1065.46 8
1065.54 8
1065.61 6
1065.69 5
1065.76 4
1065.84 3
1065.91 2
1065.98 3
1066.06 4
1066.13 5
1066.21 7
1066.28 8
1066.36 9
1066.43 10
1066.51 10
1066.58 10
1066.66 10
1066.73 10
1066.81 10
1066.88 10
1066.96 10
1067.03 10
1067.11 11
1067.18 11
1067.26 11
1067.33 10
1067.41 10
1067.48 9
1067.56 7
1067.63 6
1067.70 5
1067.78 4
1067.85 3
1067.93 2
1068.00 2
1068.08 2
1068.15 3
1068.23 3
1068.30 4
1068.38 4
1068.45 5
1068.53 5
1068.60 6
1068.68 6
1068.75 5
1068.83 5
1068.90 4
1068.98 4
1069.05 4
1069.13 4
1069.20 5
1069.28 5
1069.35 6
1069.43 6
1069.50 7
1069.58 7
1069.65 7
1069.73 7
1069.80 7
1069.88 7
1069.95 7
1070.03 7
1070.10 8
1070.17 8
1070.25 9
1070.32 10
1070.40 10
1070.47 10
1070.55 10
1070.62 10
1070.70 10
1070.77 9
1070.85 9
1070.92 9
1071.00 8
1071.07 8
1071.15 7
1071.22 6
1071.30 5
1071.37 4
1071.45 2
1071.52 1
1071.60 1
1071.67 1
1071.75 2
1071.82 3
1071.90 4
1071.97 5
1072.05 5
1072.12 5
1072.20 5
1072.27 5
1072.35 5
1072.42 5
1072.50 5
1072.57 4
1072.65 4
1072.72 3
1072.80 2
1072.87 1
1072.95 0
1073.02 0
1073.10 0
1073.17 0
1073.25 0
1073.32 0
1073.40 0
1073.47 0
1073.55 1
1073.62 1
1073.70 2
1073.77 2
1073.85 2
1073.92 3
1074.00 3
1074.07 4
1074.15 4
1074.22 5
1074.30 5
1074.37 5
1074.45 6
1074.52 6
1074.60 6
1074.67 7
1074.75 7
1074.82 6
1074.90 6
1074.97 6
1075.05 5
1075.12 5
1075.20 4
1075.27 4
1075.35 4
1075.42 4
1075.50 4
1075.57 4
1075.65 3
1075.72 3
1075.80 2
1075.87 2
1075.95 2
1076.02 2
1076.10 3
1076.18 4
1076.25 5
1076.33 6
1076.40 6
1076.48 6
1076.55 6
1076.63 6
1076.70 6
1076.78 6
1076.85 5
1076.93 5
1077.00 4
1077.08 4
1077.15 3
1077.23 3
1077.30 2
1077.38 2
1077.45 1
1077.53 1
1077.60 0
1077.68 0
1077.75 0
1077.83 0
1077.90 0
1077.98 1
1078.05 3
1078.13 5
1078.20 8
1078.28 10
1078.35 12
1078.43 13
1078.50 13
1078.58 13
1078.66 12
1078.73 11
1078.81 9
1078.88 8
1078.96 6
1079.03 5
1079.11 4
1079.18 4
1079.26 4
1079.33 4
1079.41 5
1079.48 6
1079.56 7
1079.63 7
1079.71 8
1079.78 7
1079.86 7
1079.93 7
1080.01 6
1080.08 6
1080.16 6
1080.23 7
1080.31 7
1080.39 8
1080.46 8
1080.54 7
1080.61 6
1080.69 5
1080.76 3
1080.84 2
1080.91 2
1080.99 2
1081.06 3
1081.14 3
1081.21 4
1081.29 4
1081.36 4
1081.44 4
1081.51 4
1081.59 4
1081.66 5
1081.74 6
1081.82 7
1081.89 7
1081.97 7
1082.04 7
1082.12 6
1082.19 5
1082.27 3
1082.34 2
1082.42 1
1082.49 0
1082.57 0
1082.64 0
1082.72 0
1082.79 0
1082.87 0
1082.95 0
1083.02 0
1083.10 0
1083.17 2
1083.25 3
1083.32 4
1083.40 5
1083.47 6
1083.55 6
1083.62 7
1083.70 7
1083.77 7
1083.85 7
1083.93 7
1084.00 7
1084.08 7
1084.15 7
1084.23 7
1084.30 7
1084.38 7
1084.45 7
1084.53 7
1084.60 7
1084.68 6
1084.75 4
1084.83 3
1084.91 2
1084.98 1
1085.06 0
1085.13 0
1085.21 1
1085.28 2
1085.36 4
1085.43 5
1085.51 6
1085.58 7
1085.66 7
1085.73 7
1085.81 7
1085.89 6
1085.96 5
1086.04 4
1086.11 3
1086.19 2
1086.26 1
1086.34 1
1086.41 1
1086.49 2
1086.56 3
1086.64 4
1086.72 6
1086.79 7
1086.87 9
1086.94 10
1087.02 11
1087.09 12
1087.17 12
1087.24 12
1087.32 11
1087.40 11
1087.47 10
1087.55 10
1087.62 10
1087.70 10
1087.77 10
1087.85 11
1087.92 10
1088.00 9
1088.07 8
1088.15 7
1088.23 5
1088.30 5
1088.38 4
1088.45 5
1088.53 5
1088.60 6
1088.68 7
1088.75 7
1088.83 7
1088.91 7
1088.98 7
1089.06 7
1089.13 8
1089.21 9
1089.28 10
1089.36 10
1089.43 11
1089.51 11
1089.59 10
1089.66 10
1089.74 8
1089.81 7
1089.89 6
1089.96 4
1090.04 3
1090.11 3
1090.19 3
1090.27 4
1090.34 5
1090.42 6
1090.49 7
1090.57 8
1090.64 8
1090.72 8
1090.80 8
1090.87 8
1090.95 7
1091.02 7
1091.10 7
1091.17 7
1091.25 7
1091.32 8
1091.40 9
1091.48 10
1091.55 12
1091.63 13
1091.70 14
1091.78 16
1091.85 17
1091.93 18
1092.01 19
1092.08 19
1092.16 20
1092.23 19
1092.31 19
1092.38 18
1092.46 16
1092.54 14
1092.61 13
1092.69 12
1092.76 11
1092.84 10
1092.91 10
1092.99 10
1093.06 10
1093.14 11
1093.22 11
1093.29 12
1093.37 12
1093.44 13
1093.52 14
1093.59 14
1093.67 14
1093.75 13
1093.82 12
1093.90 10
1093.97 8
1094.05 6
1094.12 4
1094.20 2
1094.28 1
1094.35 1
1094.43 1
1094.50 1
1094.58 1
1094.66 1
1094.73 0
1094.81 0
1094.88 0
1094.96 0
1095.03 1
1095.11 1
1095.19 1
1095.26 1
1095.34 1
1095.41 0
1095.49 0
1095.56 0
1095.64 0
1095.72 0
1095.79 0
1095.87 1
1095.94 2
1096.02 2
1096.09 3
1096.17 4
1096.25 5
1096.32 7
1096.40 9
1096.47 11
1096.55 14
1096.63 16
1096.70 17
1096.78 18
1096.85 17
1096.93 16
1097.00 15
1097.08 14
1097.16 12
1097.23 12
1097.31 11
1097.38 11
1097.46 12
1097.54 13
1097.61 14
1097.69 14
1097.76 15
1097.84 15
1097.91 15
1097.99 15
1098.07 14
1098.14 13
1098.22 11
1098.29 9
1098.37 8
1098.45 7
1098.52 6
1098.60 5
1098.67 5
1098.75 4
1098.83 5
1098.90 5
1098.98 6
1099.05 7
1099.13 8
1099.20 9
1099.28 10
1099.36 11
1099.43 11
1099.51 11
1099.58 11
1099.66 11
1099.74 10
1099.81 10
1099.89 9
1099.96 9
1100.04 10
1100.12 10
1100.19 10
1100.27 9
1100.34 8
1100.42 7
1100.50 6
1100.57 5
1100.65 5
1100.72 5
1100.80 6
1100.88 7
1100.95 9
1101.03 10
1101.10 12
1101.18 13
1101.26 14
1101.33 15
1101.41 16
1101.48 17
1101.56 17
1101.64 17
1101.71 17
1101.79 16
1101.86 14
1101.94 12
1102.02 10
1102.09 8
1102.17 6
1102.24 5
1102.32 4
1102.40 2
1102.47 1
1102.55 1
1102.62 1
1102.70 1
1102.78 1
1102.85 2
1102.93 2
1103.00 2
1103.08 1
1103.16 0
1103.23 0
1103.31 0
1103.38 0
1103.46 0
1103.54 0
1103.61 0
1103.69 1
1103.76 2
1103.84 3
1103.92 5
1103.99 6
1104.07 8
1104.14 10
1104.22 12
1104.30 14
1104.37 16
1104.45 17
1104.52 18
1104.60 19
1104.68 19
1104.75 18
1104.83 17
1104.91 16
1104.98 14
1105.06 13
1105.13 12
1105.21 11
1105.29 11
1105.36 12
1105.44 13
1105.51 14
1105.59 16
1105.67 17
1105.74 18
1105.82 19
1105.89 19
1105.97 18
1106.05 17
1106.12 16
1106.20 14
1106.28 13
1106.35 13
1106.43 12
1106.50 11
1106.58 9
1106.66 8
1106.73 8
1106.81 8
1106.88 8
1106.96 10
1107.04 12
1107.11 14
1107.19 17
1107.27 19
1107.34 20
1107.42 22
1107.49 22
1107.57 22
1107.65 22
1107.72 22
1107.80 21
1107.88 21
1107.95 21
1108.03 21
1108.10 22
1108.18 22
1108.26 22
1108.33 22
1108.41 22
1108.48 22
1108.56 21
1108.64 21
1108.71 22
1108.79 22
1108.87 23
1108.94 24
1109.02 24
1109.09 23
1109.17 22
1109.25 20
1109.32 18
1109.40 15
1109.48 13
1109.55 11
1109.63 10
1109.70 9
1109.78 10
1109.86 10
1109.93 12
1110.01 13
1110.09 15
1110.16 17
1110.24 19
1110.32 22
1110.39 24
1110.47 26
1110.54 28
1110.62 28
1110.70 28
1110.77 27
1110.85 25
1110.93 22
1111.00 20
1111.08 19
1111.15 18
1111.23 18
1111.31 19
1111.38 19
1111.46 19
1111.54 19
1111.61 18
1111.69 17
1111.77 17
1111.84 16
1111.92 16
1111.99 16
1112.07 17
1112.15 18
1112.22 19
1112.30 20
1112.38 21
1112.45 21
1112.53 22
1112.61 22
1112.68 22
1112.76 22
1112.83 23
1112.91 24
1112.99 25
1113.06 26
1113.14 27
1113.22 28
1113.29 27
1113.37 27
1113.45 25
1113.52 23
1113.60 22
1113.67 20
1113.75 19
1113.83 18
1113.90 17
1113.98 16
1114.06 16
1114.13 15
1114.21 14
1114.29 13
1114.36 12
1114.44 12
1114.52 12
1114.59 12
1114.67 12
1114.74 12
1114.82 12
1114.90 11
1114.97 10
1115.05 9
1115.13 7
1115.20 6
1115.28 5
1115.36 5
1115.43 5
1115.51 6
1115.59 7
1115.66 9
1115.74 10
1115.81 11
1115.89 11
1115.97 11
1116.04 10
1116.12 9
1116.20 9
1116.27 9
1116.35 10
1116.43 11
1116.50 11
1116.58 12
1116.66 12
1116.73 11
1116.81 10
1116.89 10
1116.96 9
1117.04 8
1117.12 8
1117.19 8
1117.27 7
1117.35 6
1117.42 5
1117.50 4
1117.57 3
1117.65 2
1117.73 2
1117.80 3
1117.88 3
1117.96 3
1118.03 4
1118.11 4
1118.19 4
1118.26 5
1118.34 7
1118.42 9
1118.49 11
1118.57 14
1118.65 16
1118.72 17
1118.80 18
1118.88 18
1118.95 18
1119.03 18
1119.11 17
1119.18 17
1119.26 16
1119.34 15
1119.41 14
1119.49 13
1119.57 11
1119.64 11
1119.72 10
1119.80 9
1119.87 9
1119.95 8
1120.03 8
1120.10 8
1120.18 9
1120.26 9
1120.33 10
1120.41 12
1120.49 13
1120.56 15
1120.64 16
1120.71 17
1120.79 17
1120.87 16
1120.94 15
1121.02 14
1121.10 12
1121.17 11
1121.25 10
1121.33 9
1121.40 9
1121.48 9
1121.56 9
1121.63 9
1121.71 10
1121.79 10
1121.86 11
1121.94 12
1122.02 13
1122.10 14
1122.17 15
1122.25 15
1122.33 15
1122.40 15
1122.48 14
1122.56 13
1122.63 12
1122.71 11
1122.79 10
1122.86 10
1122.94 9
1123.02 9
1123.09 9
1123.17 10
1123.25 10
1123.32 11
1123.40 12
1123.48 13
1123.55 14
1123.63 14
1123.71 14
1123.78 14
1123.86 13
1123.94 12
1124.01 11
1124.09 10
1124.17 9
1124.24 8
1124.32 8
1124.40 7
1124.47 7
1124.55 6
1124.63 6
1124.70 5
1124.78 4
1124.86 4
1124.93 4
1125.01 5
1125.09 6
1125.16 8
1125.24 10
1125.32 11
1125.40 12
1125.47 13
1125.55 14
1125.63 14
1125.70 15
1125.78 15
1125.86 15
1125.93 15
1126.01 15
1126.09 15
1126.16 14
1126.24 13
1126.32 12
1126.39 11
1126.47 9
1126.55 8
1126.62 6
1126.70 4
1126.78 3
1126.86 2
1126.93 1
1127.01 0
1127.09 0
1127.16 0
1127.24 1
1127.32 2
1127.39 2
1127.47 3
1127.55 3
1127.62 3
1127.70 2
1127.78 2
1127.85 1
1127.93 1
1128.01 1
1128.09 2
1128.16 2
1128.24 2
1128.32 2
1128.39 1
1128.47 0
1128.55 0
1128.62 0
1128.70 0
1128.78 0
1128.85 0
1128.93 0
1129.01 1
1129.09 2
1129.16 2
1129.24 2
1129.32 2
1129.39 2
1129.47 2
1129.55 2
1129.62 4
1129.70 6
1129.78 9
1129.85 11
1129.93 13
1130.01 14
1130.09 13
1130.16 11
1130.24 9
1130.32 7
1130.39 6
1130.47 5
1130.55 5
1130.62 6
1130.70 8
1130.78 9
1130.86 10
1130.93 11
1131.01 11
1131.09 11
1131.16 10
1131.24 8
1131.32 6
1131.39 4
1131.47 2
1131.55 1
1131.63 0
1131.70 0
1131.78 0
1131.86 0
1131.93 0
1132.01 0
1132.09 0
1132.16 2
1132.24 3
1132.32 5
1132.40 7
1132.47 9
1132.55 11
1132.63 12
1132.70 12
1132.78 13
1132.86 13
1132.94 13
1133.01 14
1133.09 14
1133.17 15
1133.24 16
1133.32 16
1133.40 17
1133.47 17
1133.55 17
1133.63 17
1133.71 16
1133.78 15
1133.86 14
1133.94 13
1134.01 13
1134.09 14
1134.17 15
1134.25 17
1134.32 19
1134.40 21
1134.48 23
1134.55 25
1134.63 27
1134.71 30
1134.79 32
1134.86 34
1134.94 37
1135.02 39
1135.09 40
1135.17 41
1135.25 41
1135.33 40
1135.40 39
1135.48 39
1135.56 38
1135.63 38
1135.71 39
1135.79 40
1135.87 42
1135.94 42
1136.02 43
1136.10 42
1136.17 41
1136.25 40
1136.33 39
1136.41 39
1136.48 39
1136.56 41
1136.64 42
1136.71 44
1136.79 45
1136.87 46
1136.95 46
1137.02 45
1137.10 44
1137.18 43
1137.25 42
1137.33 40
1137.41 40
1137.49 39
1137.56 38
1137.64 37
1137.72 36
1137.80 34
1137.87 32
1137.95 29
1138.03 27
1138.10 25
1138.18 24
1138.26 25
1138.34 26
1138.41 29
1138.49 32
1138.57 35
1138.65 37
1138.72 40
1138.80 41
1138.88 41
1138.95 40
1139.03 39
1139.11 37
1139.19 34
1139.26 32
1139.34 29
1139.42 27
1139.50 26
1139.57 25
1139.65 26
1139.73 27
1139.80 29
1139.88 31
1139.96 33
1140.04 35
1140.11 34
1140.19 33
1140.27 30
1140.35 27
1140.42 24
1140.50 22
1140.58 21
1140.65 22
1140.73 24
1140.81 26
1140.89 28
1140.96 29
1141.04 28
1141.12 26
1141.20 23
1141.27 20
1141.35 17
1141.43 15
1141.51 14
1141.58 14
1141.66 15
1141.74 15
1141.81 14
1141.89 13
1141.97 11
1142.05 9
1142.12 6
1142.20 4
1142.28 2
1142.36 2
1142.43 2
1142.51 3
1142.59 5
1142.67 7
1142.74 9
1142.82 11
1142.90 12
1142.98 12
1143.05 12
1143.13 13
1143.21 13
1143.29 14
1143.36 15
1143.44 17
1143.52 19
1143.60 21
1143.67 23
1143.75 24
1143.83 25
1143.90 26
1143.98 27
1144.06 27
1144.14 27
1144.21 27
1144.29 26
1144.37 25
1144.45 24
1144.52 22
1144.60 20
1144.68 18
1144.76 15
1144.83 13
1144.91 11
1144.99 10
1145.07 8
1145.14 6
1145.22 4
1145.30 3
1145.38 2
1145.45 1
1145.53 2
1145.61 2
1145.69 3
1145.76 4
1145.84 5
1145.92 5
1146.00 5
1146.07 5
1146.15 4
1146.23 3
1146.31 3
1146.38 3
1146.46 2
1146.54 1
1146.62 0
1146.69 0
1146.77 0
1146.85 0
1146.93 0
1147.00 0
1147.08 0
1147.16 0
1147.24 1
1147.31 4
1147.39 8
1147.47 11
1147.55 15
1147.62 19
1147.70 23
1147.78 25
1147.86 26
1147.94 26
1148.01 25
1148.09 22
1148.17 20
1148.25 17
1148.32 14
1148.40 13
1148.48 12
1148.56 13
1148.63 15
1148.71 17
1148.79 20
1148.87 22
1148.94 23
1149.02 23
1149.10 22
1149.18 20
1149.25 17
1149.33 15
1149.41 14
1149.49 15
1149.56 16
1149.64 17
1149.72 19
1149.80 20
1149.88 21
1149.95 22
1150.03 22
1150.11 23
1150.19 24
1150.26 25
1150.34 27
1150.42 29
1150.50 31
1150.57 32
1150.65 33
1150.73 34
1150.81 33
1150.88 33
1150.96 32
1151.04 30
1151.12 29
1151.20 28
1151.27 28
1151.35 29
1151.43 31
1151.51 35
1151.58 39
1151.66 45
1151.74 50
1151.82 56
1151.89 61
1151.97 66
1152.05 71
1152.13 75
1152.21 79
1152.28 83
1152.36 85
1152.44 87
1152.52 86
1152.59 84
1152.67 81
1152.75 78
1152.83 74
1152.91 71
1152.98 69
1153.06 69
1153.14 70
1153.22 72
1153.29 74
1153.37 76
1153.45 77
1153.53 78
1153.60 78
1153.68 77
1153.76 76
1153.84 75
1153.92 75
1153.99 74
1154.07 73
1154.15 71
1154.23 70
1154.30 67
1154.38 65
1154.46 62
1154.54 60
1154.62 58
1154.69 55
1154.77 53
1154.85 51
1154.93 48
1155.01 46
1155.08 44
1155.16 42
1155.24 40
1155.32 38
1155.39 38
1155.47 37
1155.55 37
1155.63 37
1155.71 37
1155.78 37
1155.86 38
1155.94 38
1156.02 39
1156.09 39
1156.17 40
1156.25 40
1156.33 41
1156.41 42
1156.48 44
1156.56 46
1156.64 48
1156.72 50
1156.80 51
1156.87 52
1156.95 52
1157.03 51
1157.11 49
1157.18 46
1157.26 42
1157.34 37
1157.42 32
1157.50 28
1157.57 24
1157.65 21
1157.73 20
1157.81 19
1157.89 19
1157.96 20
1158.04 22
1158.12 23
1158.20 24
1158.28 25
1158.35 25
1158.43 24
1158.51 23
1158.59 22
1158.67 21
1158.74 20
1158.82 19
1158.90 19
1158.98 20
1159.05 21
1159.13 22
1159.21 23
1159.29 24
1159.37 24
1159.44 23
1159.52 21
1159.60 19
1159.68 17
1159.76 14
1159.83 13
1159.91 12
1159.99 13
1160.07 14
1160.15 17
1160.22 20
1160.30 23
1160.38 26
1160.46 28
1160.54 29
1160.61 29
1160.69 28
1160.77 26
1160.85 23
1160.93 21
1161.00 19
1161.08 17
1161.16 17
1161.24 18
1161.32 20
1161.39 22
1161.47 24
1161.55 26
1161.63 28
1161.71 28
1161.78 28
1161.86 27
1161.94 25
1162.02 23
1162.10 21
1162.18 18
1162.25 14
1162.33 10
1162.41 6
1162.49 3
1162.57 0
1162.64 0
1162.72 0
1162.80 0
1162.88 0
1162.96 2
1163.03 3
1163.11 4
1163.19 4
1163.27 4
1163.35 2
1163.42 1
1163.50 0
1163.58 0
1163.66 0
1163.74 0
1163.81 0
1163.89 0
1163.97 0
1164.05 3
1164.13 6
1164.21 8
1164.28 10
1164.36 10
1164.44 10
1164.52 9
1164.60 7
1164.67 6
1164.75 6
1164.83 7
1164.91 8
1164.99 10
1165.06 12
1165.14 14
1165.22 16
1165.30 17
1165.38 19
1165.46 21
1165.53 23
1165.61 25
1165.69 27
1165.77 28
1165.85 29
1165.92 30
1166.00 30
1166.08 30
1166.16 29
1166.24 29
1166.32 29
1166.39 28
1166.47 26
1166.55 24
1166.63 21
1166.71 18
1166.78 14
1166.86 11
1166.94 9
1167.02 8
1167.10 7
1167.18 6
1167.25 5
1167.33 4
1167.41 2
1167.49 0
1167.57 0
1167.65 0
1167.72 0
1167.80 0
1167.88 0
1167.96 0
1168.04 0
1168.11 2
1168.19 3
1168.27 4
1168.35 3
1168.43 3
1168.51 3
1168.58 3
1168.66 5
1168.74 8
1168.82 12
1168.90 16
1168.98 19
1169.05 21
1169.13 22
1169.21 20
1169.29 18
1169.37 15
1169.45 13
1169.52 10
1169.60 9
1169.68 8
1169.76 8
1169.84 8
1169.92 9
1169.99 10
1170.07 12
1170.15 13
1170.23 15
1170.31 17
1170.39 19
1170.46 21
1170.54 22
1170.62 24
1170.70 26
1170.78 27
1170.86 29
1170.93 30
1171.01 32
1171.09 34
1171.17 36
1171.25 38
1171.33 39
1171.40 41
1171.48 42
1171.56 42
1171.64 41
1171.72 40
1171.80 39
1171.87 38
1171.95 37
1172.03 36
1172.11 35
1172.19 35
1172.27 35
1172.34 35
1172.42 36
1172.50 36
1172.58 37
1172.66 37
1172.74 36
1172.81 33
1172.89 30
1172.97 26
1173.05 22
1173.13 19
1173.21 17
1173.29 16
1173.36 16
1173.44 17
1173.52 17
1173.60 17
1173.68 16
1173.76 14
1173.83 13
1173.91 12
1173.99 11
1174.07 11
1174.15 11
1174.23 12
1174.30 13
1174.38 15
1174.46 18
1174.54 21
1174.62 23
1174.70 24
1174.78 25
1174.85 24
1174.93 22
1175.01 19
1175.09 17
1175.17 14
1175.25 13
1175.33 12
1175.40 12
1175.48 11
1175.56 10
1175.64 9
1175.72 8
1175.80 7
1175.87 7
1175.95 9
1176.03 11
1176.11 16
1176.19 21
1176.27 26
1176.35 31
1176.42 33
1176.50 35
1176.58 34
1176.66 32
1176.74 29
1176.82 26
1176.90 24
1176.97 22
1177.05 20
1177.13 19
1177.21 19
1177.29 18
1177.37 19
1177.45 19
1177.52 20
1177.60 21
1177.68 22
1177.76 23
1177.84 24
1177.92 24
1178.00 23
1178.07 22
1178.15 21
1178.23 20
1178.31 18
1178.39 18
1178.47 18
1178.55 19
1178.62 20
1178.70 22
1178.78 24
1178.86 27
1178.94 29
1179.02 32
1179.10 35
1179.17 38
1179.25 40
1179.33 42
1179.41 42
1179.49 42
1179.57 40
1179.65 37
1179.73 34
1179.80 32
1179.88 31
1179.96 31
1180.04 33
1180.12 35
1180.20 39
1180.28 42
1180.35 44
1180.43 45
1180.51 45
1180.59 44
1180.67 43
1180.75 41
1180.83 39
1180.90 37
1180.98 35
1181.06 35
1181.14 34
1181.22 35
1181.30 35
1181.38 36
1181.46 37
1181.53 38
1181.61 39
1181.69 39
1181.77 39
1181.85 38
1181.93 37
1182.01 37
1182.09 37
1182.16 37
1182.24 38
1182.32 40
1182.40 41
1182.48 43
1182.56 43
1182.64 42
1182.72 41
1182.79 38
1182.87 34
1182.95 31
1183.03 27
1183.11 25
1183.19 23
1183.27 21
1183.35 20
1183.42 19
1183.50 18
1183.58 17
1183.66 16
1183.74 16
1183.82 15
1183.90 15
1183.98 15
1184.05 16
1184.13 16
1184.21 16
1184.29 15
1184.37 15
1184.45 15
1184.53 15
1184.61 16
1184.68 17
1184.76 20
1184.84 25
1184.92 30
1185.00 36
1185.08 43
1185.16 49
1185.24 54
1185.32 58
1185.39 62
1185.47 64
1185.55 66
1185.63 67
1185.71 68
1185.79 68
1185.87 68
1185.95 68
1186.02 69
1186.10 71
1186.18 73
1186.26 76
1186.34 80
1186.42 84
1186.50 90
1186.58 96
1186.66 105
1186.73 116
1186.81 128
1186.89 141
1186.97 154
1187.05 166
1187.13 174
1187.21 179
1187.29 180
1187.37 179
1187.44 177
1187.52 173
1187.60 170
1187.68 168
1187.76 166
1187.84 163
1187.92 160
1188.00 155
1188.08 149
1188.15 142
1188.23 135
1188.31 128
1188.39 122
1188.47 116
1188.55 112
1188.63 108
1188.71 104
1188.79 101
1188.87 98
1188.94 95
1189.02 93
1189.10 92
1189.18 90
1189.26 89
1189.34 87
1189.42 86
1189.50 83
1189.58 79
1189.65 75
1189.73 70
1189.81 64
1189.89 57
1189.97 51
1190.05 45
1190.13 40
1190.21 36
1190.29 33
1190.37 32
1190.44 31
1190.52 31
1190.60 31
1190.68 31
1190.76 31
1190.84 30
1190.92 28
1191.00 26
1191.08 25
1191.16 23
1191.23 22
1191.31 21
1191.39 20
1191.47 19
1191.55 18
1191.63 16
1191.71 15
1191.79 14
1191.87 13
1191.95 12
1192.03 11
1192.10 10
1192.18 10
1192.26 10
1192.34 10
1192.42 11
1192.50 12
1192.58 12
1192.66 12
1192.74 11
1192.82 9
1192.89 7
1192.97 5
1193.05 4
1193.13 3
1193.21 3
1193.29 4
1193.37 5
1193.45 7
1193.53 10
1193.61 12
1193.69 13
1193.76 15
1193.84 16
1193.92 17
1194.00 19
1194.08 20
1194.16 21
1194.24 22
1194.32 23
1194.40 24
1194.48 24
1194.56 24
1194.64 24
1194.71 22
1194.79 20
1194.87 17
1194.95 14
1195.03 10
1195.11 6
1195.19 2
1195.27 0
1195.35 0
1195.43 0
1195.51 0
1195.59 0
1195.66 0
1195.74 0
1195.82 0
1195.90 3
1195.98 6
1196.06 8
1196.14 9
1196.22 9
1196.30 10
1196.38 12
1196.46 14
1196.54 18
1196.61 21
1196.69 25
1196.77 29
1196.85 31
1196.93 32
1197.01 33
1197.09 32
1197.17 30
1197.25 28
1197.33 26
1197.41 24
1197.49 23
1197.57 21
1197.64 21
1197.72 21
1197.80 21
1197.88 21
1197.96 21
1198.04 21
1198.12 21
1198.20 20
1198.28 19
1198.36 17
1198.44 15
1198.52 13
1198.60 11
1198.67 8
1198.75 7
1198.83 6
1198.91 6
1198.99 7
1199.07 10
1199.15 14
1199.23 18
1199.31 23
1199.39 27
1199.47 30
1199.55 32
1199.63 33
1199.71 33
1199.78 32
1199.86 31
1199.94 30
1200.02 29
1200.10 28
1200.18 26
1200.26 25
1200.34 23
1200.42 22
1200.50 20
1200.58 18
1200.66 17
1200.74 17
1200.82 16
1200.90 17
1200.97 18
1201.05 20
1201.13 23
1201.21 27
1201.29 32
1201.37 37
1201.45 41
1201.53 46
1201.61 50
1201.69 52
1201.77 53
1201.85 52
1201.93 49
1202.01 46
1202.09 42
1202.17 38
1202.24 33
1202.32 29
1202.40 25
1202.48 22
1202.56 19
1202.64 17
1202.72 16
1202.80 16
1202.88 15
1202.96 15
1203.04 14
1203.12 13
1203.20 13
1203.28 14
1203.36 15
1203.44 17
1203.52 20
1203.59 22
1203.67 24
1203.75 24
1203.83 24
1203.91 22
1203.99 22
1204.07 22
1204.15 23
1204.23 25
1204.31 27
1204.39 30
1204.47 32
1204.55 34
1204.63 34
1204.71 35
1204.79 35
1204.87 35
1204.95 36
1205.02 36
1205.10 36
1205.18 35
1205.26 33
1205.34 31
1205.42 28
1205.50 26
1205.58 24
1205.66 23
1205.74 23
1205.82 24
1205.90 26
1205.98 30
1206.06 33
1206.14 37
1206.22 41
1206.30 43
1206.38 45
1206.46 45
1206.54 44
1206.62 42
1206.69 39
1206.77 34
1206.85 29
1206.93 24
1207.01 20
1207.09 16
1207.17 13
1207.25 12
1207.33 10
1207.41 9
1207.49 8
1207.57 6
1207.65 3
1207.73 1
1207.81 0
1207.89 0
1207.97 0
1208.05 0
1208.13 0
1208.21 0
1208.29 0
1208.37 0
1208.45 2
1208.52 3
1208.60 3
1208.68 4
1208.76 4
1208.84 4
1208.92 5
1209.00 5
1209.08 6
1209.16 7
1209.24 9
1209.32 10
1209.40 11
1209.48 12
1209.56 13
1209.64 13
1209.72 13
1209.80 11
1209.88 10
1209.96 8
1210.04 6
1210.12 4
1210.20 3
1210.28 3
1210.36 2
1210.44 2
1210.52 2
1210.60 2
1210.67 3
1210.75 4
1210.83 7
1210.91 10
1210.99 13
1211.07 16
1211.15 19
1211.23 22
1211.31 24
1211.39 25
1211.47 26
1211.55 27
1211.63 28
1211.71 29
1211.79 30
1211.87 30
1211.95 30
1212.03 30
1212.11 29
1212.19 27
1212.27 25
1212.35 22
1212.43 20
1212.51 18
1212.59 18
1212.67 18
1212.75 20
1212.83 23
1212.91 26
1212.99 28
1213.07 29
1213.15 29
1213.23 27
1213.31 24
1213.39 21
1213.46 19
1213.54 18
1213.62 20
1213.70 22
1213.78 26
1213.86 31
1213.94 36
1214.02 39
1214.10 41
1214.18 42
1214.26 43
1214.34 43
1214.42 44
1214.50 45
1214.58 47
1214.66 49
1214.74 51
1214.82 51
1214.90 51
1214.98 50
1215.06 47
1215.14 45
1215.22 43
1215.30 41
1215.38 40
1215.46 40
1215.54 39
1215.62 38
1215.70 37
1215.78 36
1215.86 34
1215.94 32
1216.02 29
1216.10 26
1216.18 24
1216.26 22
1216.34 20
1216.42 19
1216.50 19
1216.58 20
1216.66 21
1216.74 23
1216.82 25
1216.90 26
1216.98 27
1217.06 28
1217.14 27
1217.22 25
1217.30 23
1217.38 20
1217.46 17
1217.54 14
1217.62 11
1217.70 9
1217.78 7
1217.86 7
1217.94 7
1218.02 8
1218.10 11
1218.18 14
1218.26 18
1218.34 22
1218.42 26
1218.49 29
1218.57 32
1218.65 33
1218.73 32
1218.81 30
1218.89 27
1218.97 23
1219.05 20
1219.13 18
1219.21 17
1219.29 19
1219.37 23
1219.45 28
1219.53 34
1219.61 40
1219.69 46
1219.77 50
1219.85 54
1219.93 56
1220.01 57
1220.09 58
1220.17 57
1220.25 55
1220.33 51
1220.41 47
1220.49 41
1220.57 35
1220.65 30
1220.73 25
1220.81 22
1220.89 20
1220.97 19
1221.05 20
1221.13 22
1221.21 26
1221.29 30
1221.37 35
1221.45 39
1221.53 42
1221.61 44
1221.69 45
1221.77 44
1221.85 42
1221.93 40
1222.01 38
1222.09 37
1222.17 37
1222.25 37
1222.33 37
1222.41 38
1222.49 38
1222.57 39
1222.65 39
1222.73 39
1222.81 39
1222.89 39
1222.97 38
1223.06 36
1223.14 34
1223.22 31
1223.30 28
1223.38 26
1223.46 26
1223.54 27
1223.62 30
1223.70 33
1223.78 36
1223.86 38
1223.94 39
1224.02 39
1224.10 38
1224.18 36
1224.26 34
1224.34 32
1224.42 32
1224.50 31
1224.58 32
1224.66 32
1224.74 32
1224.82 32
1224.90 30
1224.98 28
1225.06 25
1225.14 22
1225.22 20
1225.30 17
1225.38 16
1225.46 16
1225.54 16
1225.62 16
1225.70 17
1225.78 17
1225.86 17
1225.94 17
1226.02 17
1226.10 15
1226.18 13
1226.26 10
1226.34 7
1226.42 3
1226.50 0
1226.58 0
1226.66 0
1226.74 0
1226.82 0
1226.90 0
1226.98 0
1227.06 0
1227.14 1
1227.22 9
1227.30 18
1227.38 27
1227.46 35
1227.54 41
1227.62 45
1227.70 46
1227.78 45
1227.86 44
1227.94 42
1228.02 40
1228.11 40
1228.19 42
1228.27 45
1228.35 48
1228.43 52
1228.51 55
1228.59 58
1228.67 59
1228.75 60
1228.83 59
1228.91 57
1228.99 54
1229.07 49
1229.15 43
1229.23 36
1229.31 30
1229.39 25
1229.47 22
1229.55 22
1229.63 24
1229.71 29
1229.79 34
1229.87 39
1229.95 42
1230.03 43
1230.11 41
1230.19 38
1230.27 33
1230.35 28
1230.43 24
1230.51 21
1230.59 21
1230.67 22
1230.75 24
1230.83 28
1230.92 32
1231.00 36
1231.08 38
1231.16 39
1231.24 38
1231.32 36
1231.40 32
1231.48 28
1231.56 24
1231.64 21
1231.72 19
1231.80 18
1231.88 17
1231.96 16
1232.04 15
1232.12 14
1232.20 13
1232.28 13
1232.36 15
1232.44 17
1232.52 21
1232.60 24
1232.68 27
1232.76 29
1232.84 28
1232.92 27
1233.00 24
1233.08 22
1233.17 20
1233.25 19
1233.33 20
1233.41 23
1233.49 26
1233.57 30
1233.65 33
1233.73 36
1233.81 38
1233.89 38
1233.97 38
1234.05 36
1234.13 34
1234.21 32
1234.29 30
1234.37 30
1234.45 30
1234.53 32
1234.61 34
1234.69 37
1234.77 39
1234.85 41
1234.93 42
1235.02 43
1235.10 42
1235.18 42
1235.26 41
1235.34 39
1235.42 36
1235.50 33
1235.58 29
1235.66 25
1235.74 21
1235.82 17
1235.90 14
1235.98 13
1236.06 11
1236.14 11
1236.22 10
1236.30 11
1236.38 12
1236.46 14
1236.54 17
1236.63 20
1236.71 23
1236.79 26
1236.87 28
1236.95 29
1237.03 30
1237.11 30
1237.19 30
1237.27 31
1237.35 33
1237.43 34
1237.51 35
1237.59 35
1237.67 35
1237.75 34
1237.83 32
1237.91 29
1237.99 26
1238.08 22
1238.16 18
1238.24 14
1238.32 9
1238.40 5
1238.48 1
1238.56 0
1238.64 0
1238.72 0
1238.80 0
1238.88 1
1238.96 5
1239.04 11
1239.12 17
1239.20 23
1239.28 29
1239.36 33
1239.45 37
1239.53 39
1239.61 39
1239.69 37
1239.77 35
1239.85 32
1239.93 29
1240.01 26
1240.09 25
1240.17 24
1240.25 24
1240.33 26
1240.41 28
1240.49 30
1240.57 32
1240.65 34
1240.74 36
1240.82 37
1240.90 37
1240.98 37
1241.06 38
1241.14 37
1241.22 37
1241.30 37
1241.38 36
1241.46 34
1241.54 31
1241.62 29
1241.70 26
1241.78 24
1241.86 22
1241.95 20
1242.03 18
1242.11 16
1242.19 14
1242.27 12
1242.35 11
1242.43 11
1242.51 12
1242.59 13
1242.67 15
1242.75 16
1242.83 17
1242.91 17
1242.99 16
1243.08 16
1243.16 15
1243.24 15
1243.32 16
1243.40 18
1243.48 20
1243.56 22
1243.64 24
1243.72 26
1243.80 28
1243.88 29
1243.96 30
1244.04 30
1244.12 30
1244.21 29
1244.29 26
1244.37 23
1244.45 19
1244.53 15
1244.61 10
1244.69 6
1244.77 3
1244.85 1
1244.93 1
1245.01 2
1245.09 5
1245.18 9
1245.26 13
1245.34 16
1245.42 17
1245.50 17
1245.58 14
1245.66 9
1245.74 4
1245.82 0
1245.90 0
1245.98 0
1246.06 0
1246.14 0
1246.23 0
1246.31 0
1246.39 0
1246.47 0
1246.55 5
1246.63 10
1246.71 16
1246.79 24
1246.87 31
1246.95 38
1247.03 45
1247.11 51
1247.20 56
1247.28 60
1247.36 62
1247.44 64
1247.52 65
1247.60 65
1247.68 66
1247.76 66
1247.84 66
1247.92 67
1248.00 68
1248.09 69
1248.17 69
1248.25 69
1248.33 68
1248.41 66
1248.49 64
1248.57 62
1248.65 61
1248.73 60
1248.81 60
1248.89 61
1248.98 62
1249.06 62
1249.14 61
1249.22 58
1249.30 55
1249.38 52
1249.46 51
1249.54 50
1249.62 52
1249.70 55
1249.78 60
1249.87 65
1249.95 70
1250.03 75
1250.11 79
1250.19 83
1250.27 85
1250.35 87
1250.43 88
1250.51 88
1250.59 87
1250.68 85
1250.76 83
1250.84 81
1250.92 79
1251.00 78
1251.08 78
1251.16 78
1251.24 79
1251.32 80
1251.40 81
1251.49 81
1251.57 81
1251.65 80
1251.73 78
1251.81 76
1251.89 74
1251.97 72
1252.05 71
1252.13 71
1252.21 71
1252.30 72
1252.38 74
1252.46 76
1252.54 77
1252.62 78
1252.70 79
1252.78 79
1252.86 79
1252.94 80
1253.02 82
1253.11 84
1253.19 86
1253.27 89
1253.35 91
1253.43 93
1253.51 93
1253.59 93
1253.67 93
1253.75 94
1253.84 95
1253.92 96
1254.00 97
1254.08 96
1254.16 95
1254.24 91
1254.32 86
1254.40 80
1254.48 75
1254.57 71
1254.65 70
1254.73 71
1254.81 74
1254.89 77
1254.97 80
1255.05 81
1255.13 81
1255.21 79
1255.30 77
1255.38 73
1255.46 69
1255.54 65
1255.62 61
1255.70 56
1255.78 52
1255.86 47
1255.94 44
1256.03 42
1256.11 41
1256.19 41
1256.27 42
1256.35 43
1256.43 43
1256.51 41
1256.59 38
1256.67 34
1256.76 29
1256.84 25
1256.92 21
1257.00 18
1257.08 17
1257.16 16
1257.24 17
1257.32 17
1257.41 18
1257.49 19
1257.57 21
1257.65 23
1257.73 26
1257.81 29
1257.89 31
1257.97 33
1258.06 34
1258.14 35
1258.22 36
1258.30 37
1258.38 38
1258.46 40
1258.54 42
1258.62 45
1258.70 46
1258.79 46
1258.87 45
1258.95 43
1259.03 39
1259.11 35
1259.19 32
1259.27 29
1259.35 26
1259.44 24
1259.52 22
1259.60 20
1259.68 19
1259.76 18
1259.84 18
1259.92 18
1260.00 17
1260.09 15
1260.17 13
1260.25 10
1260.33 6
1260.41 2
1260.49 0
1260.57 0
1260.66 0
1260.74 0
1260.82 0
1260.90 0
1260.98 0
1261.06 1
1261.14 3
1261.22 3
1261.31 4
1261.39 4
1261.47 4
1261.55 4
1261.63 5
1261.71 6
1261.79 8
1261.88 10
1261.96 13
1262.04 17
1262.12 21
1262.20 26
1262.28 29
1262.36 32
1262.44 34
1262.53 34
1262.61 34
1262.69 33
1262.77 31
1262.85 28
1262.93 25
1263.01 22
1263.10 18
1263.18 15
1263.26 11
1263.34 8
1263.42 5
1263.50 2
1263.58 0
1263.67 0
1263.75 0
1263.83 0
1263.91 0
1263.99 0
1264.07 0
1264.15 0
1264.23 4
1264.32 12
1264.40 20
1264.48 27
1264.56 34
1264.64 39
1264.72 43
1264.80 45
1264.89 45
1264.97 43
1265.05 39
1265.13 35
1265.21 31
1265.29 28
1265.38 27
1265.46 28
1265.54 31
1265.62 36
1265.70 40
1265.78 44
1265.86 47
1265.95 48
1266.03 47
1266.11 45
1266.19 43
1266.27 40
1266.35 39
1266.43 39
1266.52 40
1266.60 42
1266.68 44
1266.76 46
1266.84 46
1266.92 46
1267.00 45
1267.09 44
1267.17 42
1267.25 42
1267.33 41
1267.41 42
1267.49 42
1267.58 43
1267.66 44
1267.74 45
1267.82 47
1267.90 50
1267.98 53
1268.06 57
1268.15 61
1268.23 66
1268.31 70
1268.39 74
1268.47 76
1268.55 76
1268.64 73
1268.72 69
1268.80 64
1268.88 59
1268.96 54
1269.04 51
1269.12 50
1269.21 51
1269.29 52
1269.37 55
1269.45 56
1269.53 57
1269.61 58
1269.70 57
1269.78 56
1269.86 56
1269.94 55
1270.02 53
1270.10 51
1270.19 47
1270.27 43
1270.35 38
1270.43 33
1270.51 28
1270.59 25
1270.67 23
1270.76 23
1270.84 24
1270.92 27
1271.00 30
1271.08 33
1271.16 35
1271.25 35
1271.33 35
1271.41 33
1271.49 30
1271.57 26
1271.65 22
1271.74 18
1271.82 14
1271.90 11
1271.98 7
1272.06 4
1272.14 2
1272.23 0
1272.31 0
1272.39 0
1272.47 0
1272.55 0
1272.63 0
1272.72 0
1272.80 0
1272.88 0
1272.96 3
1273.04 10
1273.12 18
1273.21 26
1273.29 33
1273.37 38
1273.45 41
1273.53 41
1273.62 40
1273.70 37
1273.78 34
1273.86 29
1273.94 25
1274.02 20
1274.11 16
1274.19 13
1274.27 11
1274.35 10
1274.43 11
1274.51 13
1274.60 16
1274.68 20
1274.76 25
1274.84 30
1274.92 34
1275.00 39
1275.09 43
1275.17 46
1275.25 47
1275.33 48
1275.41 47
1275.50 45
1275.58 42
1275.66 39
1275.74 35
1275.82 31
1275.90 28
1275.99 25
1276.07 23
1276.15 22
1276.23 21
1276.31 22
1276.39 23
1276.48 24
1276.56 26
1276.64 28
1276.72 29
1276.80 30
1276.89 31
1276.97 31
1277.05 31
1277.13 31
1277.21 31
1277.29 32
1277.38 32
1277.46 32
1277.54 32
1277.62 32
1277.70 32
1277.79 31
1277.87 29
1277.95 28
1278.03 27
1278.11 26
1278.20 26
1278.28 26
1278.36 27
1278.44 29
1278.52 31
1278.60 33
1278.69 34
1278.77 35
1278.85 34
1278.93 33
1279.01 31
1279.10 30
1279.18 29
1279.26 29
1279.34 30
1279.42 33
1279.51 37
1279.59 41
1279.67 45
1279.75 49
1279.83 52
1279.91 55
1280.00 57
1280.08 57
1280.16 55
1280.24 53
1280.32 49
1280.41 44
1280.49 40
1280.57 36
1280.65 35
1280.73 35
1280.82 36
1280.90 40
1280.98 44
1281.06 48
1281.14 52
1281.23 56
1281.31 58
1281.39 61
1281.47 63
1281.55 65
1281.64 68
1281.72 72
1281.80 77
1281.88 81
1281.96 83
1282.05 84
1282.13 84
1282.21 82
1282.29 79
1282.37 76
1282.46 74
1282.54 73
1282.62 73
1282.70 73
1282.78 74
1282.87 74
1282.95 74
1283.03 74
1283.11 74
1283.19 74
1283.28 74
1283.36 74
1283.44 74
1283.52 74
1283.60 75
1283.69 75
1283.77 75
1283.85 75
1283.93 74
1284.01 74
1284.10 73
1284.18 71
1284.26 69
1284.34 67
1284.42 65
1284.51 62
1284.59 58
1284.67 55
1284.75 50
1284.83 45
1284.92 41
1285.00 37
1285.08 34
1285.16 34
1285.25 34
1285.33 36
1285.41 39
1285.49 43
1285.57 47
1285.66 51
1285.74 56
1285.82 62
1285.90 68
1285.98 75
1286.07 82
1286.15 88
1286.23 93
1286.31 95
1286.39 95
1286.48 91
1286.56 85
1286.64 79
1286.72 72
1286.81 66
1286.89 63
1286.97 63
1287.05 66
1287.13 71
1287.22 77
1287.30 83
1287.38 88
1287.46 91
1287.54 93
1287.63 92
1287.71 90
1287.79 88
1287.87 85
1287.96 83
1288.04 81
1288.12 81
1288.20 81
1288.28 82
1288.37 84
1288.45 86
1288.53 88
1288.61 90
1288.70 91
1288.78 91
1288.86 91
1288.94 89
1289.02 87
1289.11 85
1289.19 83
1289.27 82
1289.35 82
1289.44 82
1289.52 82
1289.60 81
1289.68 80
1289.76 78
1289.85 75
1289.93 71
1290.01 67
1290.09 64
1290.18 62
1290.26 61
1290.34 62
1290.42 64
1290.50 67
1290.59 70
1290.67 73
1290.75 76
1290.83 77
1290.92 76
1291.00 73
1291.08 68
1291.16 63
1291.24 57
1291.33 51
1291.41 47
1291.49 44
1291.57 43
1291.66 44
1291.74 46
1291.82 48
1291.90 51
1291.99 54
1292.07 56
1292.15 57
1292.23 57
1292.31 56
1292.40 55
1292.48 53
1292.56 51
1292.64 49
1292.73 48
1292.81 48
1292.89 48
1292.97 50
1293.06 52
1293.14 56
1293.22 60
1293.30 64
1293.38 68
1293.47 71
1293.55 73
1293.63 73
1293.71 70
1293.80 67
1293.88 62
1293.96 57
1294.04 52
1294.13 49
1294.21 48
1294.29 48
1294.37 49
1294.46 51
1294.54 53
1294.62 54
1294.70 53
1294.79 51
1294.87 48
1294.95 44
1295.03 40
1295.11 37
1295.20 35
1295.28 33
1295.36 33
1295.44 32
1295.53 32
1295.61 31
1295.69 30
1295.77 29
1295.86 28
1295.94 29
1296.02 32
1296.10 36
1296.19 41
1296.27 45
1296.35 49
1296.43 50
1296.52 50
1296.60 47
1296.68 43
1296.76 37
1296.85 31
1296.93 26
1297.01 20
1297.09 16
1297.18 13
1297.26 12
1297.34 11
1297.42 12
1297.51 11
1297.59 10
1297.67 8
1297.75 4
1297.84 1
1297.92 0
1298.00 0
1298.08 0
1298.17 0
1298.25 0
1298.33 0
1298.41 0
1298.50 0
1298.58 1
1298.66 3
1298.74 7
1298.83 10
1298.91 14
1298.99 17
1299.07 19
1299.16 19
1299.24 18
1299.32 16
1299.40 14
1299.49 12
1299.57 10
1299.65 8
1299.73 7
1299.82 7
1299.90 9
1299.98 11
1300.06 15
1300.15 20
1300.23 27
1300.31 34
1300.39 42
1300.48 48
1300.56 54
1300.64 58
1300.72 60
1300.81 61
1300.89 61
1300.97 61
1301.05 61
1301.14 62
1301.22 62
1301.30 63
1301.39 63
1301.47 63
1301.55 63
1301.63 63
1301.72 63
1301.80 63
1301.88 62
1301.96 60
1302.05 56
1302.13 51
1302.21 45
1302.29 38
1302.38 32
1302.46 26
1302.54 21
1302.62 18
1302.71 16
1302.79 14
1302.87 12
1302.96 10
1303.04 7
1303.12 5
1303.20 4
1303.29 4
1303.37 6
1303.45 10
1303.53 15
1303.62 22
1303.70 28
1303.78 33
1303.86 36
1303.95 38
1304.03 40
1304.11 41
1304.20 44
1304.28 48
1304.36 54
1304.44 61
1304.53 67
1304.61 72
1304.69 74
1304.77 73
1304.86 69
1304.94 63
1305.02 56
1305.10 51
1305.19 48
1305.27 48
1305.35 51
1305.44 54
1305.52 58
1305.60 62
1305.68 64
1305.77 65
1305.85 65
1305.93 65
1306.02 63
1306.10 61
1306.18 59
1306.26 55
1306.35 52
1306.43 48
1306.51 44
1306.59 41
1306.68 40
1306.76 39
1306.84 39
1306.93 40
1307.01 42
1307.09 43
1307.17 44
1307.26 44
1307.34 44
1307.42 45
1307.51 45
1307.59 47
1307.67 49
1307.75 53
1307.84 58
1307.92 64
1308.00 70
1308.08 75
1308.17 78
1308.25 80
1308.33 79
1308.42 76
1308.50 72
1308.58 68
1308.66 63
1308.75 59
1308.83 54
1308.91 50
1309.00 45
1309.08 40
1309.16 35
1309.24 32
1309.33 30
1309.41 31
1309.49 33
1309.58 38
1309.66 44
1309.74 50
1309.82 55
1309.91 58
1309.99 59
1310.07 59
1310.16 56
1310.24 53
1310.32 49
1310.40 46
1310.49 43
1310.57 41
1310.65 42
1310.74 44
1310.82 48
1310.90 53
1310.98 58
1311.07 63
1311.15 65
1311.23 66
1311.32 64
1311.40 60
1311.48 55
1311.57 51
1311.65 47
1311.73 43
1311.81 40
1311.90 38
1311.98 35
1312.06 31
1312.15 26
1312.23 21
1312.31 16
1312.39 12
1312.48 10
1312.56 9
1312.64 11
1312.73 15
1312.81 21
1312.89 27
1312.98 33
1313.06 39
1313.14 44
1313.22 49
1313.31 52
1313.39 55
1313.47 57
1313.56 58
1313.64 58
1313.72 56
1313.81 52
1313.89 47
1313.97 42
1314.05 39
1314.14 37
1314.22 38
1314.30 42
1314.39 49
1314.47 56
1314.55 64
1314.64 70
1314.72 74
1314.80 75
1314.88 74
1314.97 71
1315.05 65
1315.13 59
1315.22 53
1315.30 47
1315.38 42
1315.47 38
1315.55 36
1315.63 35
1315.71 35
1315.80 36
1315.88 37
1315.96 38
1316.05 39
1316.13 39
1316.21 39
1316.30 37
1316.38 35
1316.46 32
1316.55 29
1316.63 27
1316.71 25
1316.79 25
1316.88 26
1316.96 28
1317.04 30
1317.13 32
1317.21 33
1317.29 32
1317.38 31
1317.46 29
1317.54 28
1317.63 28
1317.71 28
1317.79 30
1317.88 33
1317.96 38
1318.04 42
1318.12 46
1318.21 49
1318.29 50
1318.37 49
1318.46 46
1318.54 41
1318.62 35
1318.71 28
1318.79 23
1318.87 20
1318.96 19
1319.04 20
1319.12 22
1319.21 25
1319.29 29
1319.37 33
1319.46 36
1319.54 40
1319.62 42
1319.70 44
1319.79 46
1319.87 47
1319.95 46
1320.04 46
1320.12 45
1320.20 43
1320.29 42
1320.37 41
1320.45 40
1320.54 40
1320.62 40
1320.70 39
1320.79 38
1320.87 36
1320.95 33
1321.04 29
1321.12 24
1321.20 20
1321.29 17
1321.37 16
1321.45 17
1321.54 21
1321.62 26
1321.70 34
1321.79 42
1321.87 52
1321.95 62
1322.03 73
1322.12 84
1322.20 95
1322.28 106
1322.37 116
1322.45 123
1322.53 127
1322.62 128
1322.70 125
1322.78 119
1322.87 111
1322.95 103
1323.03 95
1323.12 90
1323.20 87
1323.28 86
1323.37 88
1323.45 91
1323.53 96
1323.62 103
1323.70 112
1323.78 123
1323.87 136
1323.95 149
1324.03 162
1324.12 174
1324.20 184
1324.28 192
1324.37 198
1324.45 204
1324.53 209
1324.62 214
1324.70 221
1324.78 227
1324.87 234
1324.95 241
1325.03 245
1325.12 248
1325.20 249
1325.28 247
1325.37 245
1325.45 243
1325.53 243
1325.62 246
1325.70 251
1325.78 259
1325.87 268
1325.95 275
1326.03 280
1326.12 281
1326.20 279
1326.28 273
1326.37 267
1326.45 260
1326.53 255
1326.62 252
1326.70 250
1326.78 250
1326.87 249
1326.95 248
1327.04 246
1327.12 243
1327.20 239
1327.29 234
1327.37 228
1327.45 222
1327.54 216
1327.62 209
1327.70 203
1327.79 196
1327.87 189
1327.95 182
1328.04 174
1328.12 165
1328.20 155
1328.29 144
1328.37 134
1328.45 124
1328.54 116
1328.62 111
1328.70 109
1328.79 109
1328.87 111
1328.95 114
1329.04 115
1329.12 116
1329.20 115
1329.29 111
1329.37 106
1329.46 100
1329.54 93
1329.62 88
1329.71 84
1329.79 82
1329.87 83
1329.96 86
1330.04 90
1330.12 94
1330.21 98
1330.29 102
1330.37 105
1330.46 107
1330.54 107
1330.62 107
1330.71 106
1330.79 104
1330.87 101
1330.96 98
1331.04 95
1331.13 92
1331.21 90
1331.29 88
1331.38 86
1331.46 84
1331.54 82
1331.63 81
1331.71 80
1331.79 79
1331.88 79
1331.96 79
1332.04 80
1332.13 80
1332.21 79
1332.30 78
1332.38 76
1332.46 74
1332.55 71
1332.63 69
1332.71 67
1332.80 66
1332.88 67
1332.96 69
1333.05 73
1333.13 77
1333.21 82
1333.30 86
1333.38 88
1333.47 88
1333.55 85
1333.63 80
1333.72 74
1333.80 67
1333.88 61
1333.97 56
1334.05 53
1334.13 52
1334.22 52
1334.30 54
1334.39 56
1334.47 58
1334.55 59
1334.64 58
1334.72 56
1334.80 53
1334.89 48
1334.97 43
1335.06 38
1335.14 34
1335.22 29
1335.31 25
1335.39 20
1335.47 15
1335.56 9
1335.64 4
1335.72 1
1335.81 0
1335.89 0
1335.98 3
1336.06 9
1336.14 15
1336.23 21
1336.31 25
1336.39 27
1336.48 27
1336.56 26
1336.65 24
1336.73 23
1336.81 24
1336.90 26
1336.98 29
1337.06 32
1337.15 34
1337.23 35
1337.31 34
1337.40 32
1337.48 30
1337.57 28
1337.65 27
1337.73 27
1337.82 28
1337.90 29
1337.98 29
1338.07 29
1338.15 28
1338.24 27
1338.32 26
1338.40 26
1338.49 26
1338.57 27
1338.66 27
1338.74 26
1338.82 23
1338.91 19
1338.99 14
1339.07 9
1339.16 4
1339.24 1
1339.33 0
1339.41 0
1339.49 0
1339.58 0
1339.66 0
1339.74 0
1339.83 1
1339.91 1
1340.00 1
1340.08 1
1340.16 1
1340.25 1
1340.33 1
1340.42 2
1340.50 3
1340.58 3
1340.67 5
1340.75 7
1340.83 11
1340.92 16
1341.00 22
1341.09 29
1341.17 35
1341.25 40
1341.34 43
1341.42 46
1341.51 47
1341.59 47
1341.67 45
1341.76 44
1341.84 41
1341.92 39
1342.01 38
1342.09 37
1342.18 37
1342.26 39
1342.34 40
1342.43 42
1342.51 42
1342.60 41
1342.68 37
1342.76 32
1342.85 27
1342.93 23
1343.02 20
1343.10 20
1343.18 22
1343.27 27
1343.35 33
1343.43 40
1343.52 47
1343.60 53
1343.69 58
1343.77 62
1343.85 65
1343.94 66
1344.02 67
1344.11 66
1344.19 64
1344.27 60
1344.36 56
1344.44 51
1344.53 47
1344.61 43
1344.69 40
1344.78 39
1344.86 39
1344.95 40
1345.03 42
1345.11 45
1345.20 48
1345.28 51
1345.37 54
1345.45 57
1345.53 59
1345.62 61
1345.70 61
1345.79 61
1345.87 61
1345.95 61
1346.04 61
1346.12 62
1346.21 62
1346.29 62
1346.37 63
1346.46 63
1346.54 64
1346.63 65
1346.71 67
1346.79 69
1346.88 73
1346.96 77
1347.05 81
1347.13 86
1347.21 92
1347.30 98
1347.38 104
1347.47 111
1347.55 116
1347.63 121
1347.72 124
1347.80 126
1347.89 126
1347.97 126
1348.05 126
1348.14 127
1348.22 129
1348.31 133
1348.39 139
1348.48 145
1348.56 152
1348.64 160
1348.73 167
1348.81 176
1348.90 186
1348.98 198
1349.06 212
1349.15 227
1349.23 242
1349.32 255
1349.40 264
1349.48 268
1349.57 268
1349.65 264
1349.74 260
1349.82 256
1349.91 253
1349.99 252
1350.07 251
1350.16 248
1350.24 242
1350.33 232
1350.41 216
1350.49 195
1350.58 171
1350.66 147
1350.75 124
1350.83 105
1350.92 90
1351.00 81
1351.08 77
1351.17 77
1351.25 78
1351.34 79
1351.42 78
1351.50 74
1351.59 68
1351.67 61
1351.76 53
1351.84 46
1351.93 41
1352.01 38
1352.09 38
1352.18 40
1352.26 41
1352.35 42
1352.43 42
1352.51 42
1352.60 40
1352.68 40
1352.77 41
1352.85 43
1352.94 47
1353.02 52
1353.10 55
1353.19 58
1353.27 59
1353.36 58
1353.44 57
1353.53 57
1353.61 58
1353.69 61
1353.78 66
1353.86 72
1353.95 77
1354.03 81
1354.12 83
1354.20 82
1354.28 78
1354.37 74
1354.45 68
1354.54 62
1354.62 57
1354.71 53
1354.79 49
1354.87 45
1354.96 39
1355.04 31
1355.13 22
1355.21 12
1355.30 2
1355.38 0
1355.46 0
1355.55 0
1355.63 3
1355.72 15
1355.80 29
1355.89 42
1355.97 53
1356.05 59
1356.14 59
1356.22 55
1356.31 48
1356.39 39
1356.48 32
1356.56 27
1356.64 26
1356.73 28
1356.81 30
1356.90 33
1356.98 35
1357.07 35
1357.15 33
1357.23 29
1357.32 25
1357.40 20
1357.49 16
1357.57 11
1357.66 8
1357.74 5
1357.83 5
1357.91 7
1357.99 11
1358.08 18
1358.16 26
1358.25 36
1358.33 44
1358.42 52
1358.50 57
1358.58 61
1358.67 62
1358.75 61
1358.84 58
1358.92 55
1359.01 51
1359.09 46
1359.18 43
1359.26 40
1359.34 38
1359.43 37
1359.51 36
1359.60 36
1359.68 36
1359.77 37
1359.85 40
1359.94 45
1360.02 51
1360.10 58
1360.19 66
1360.27 72
1360.36 77
1360.44 79
1360.53 78
1360.61 73
1360.70 66
1360.78 57
1360.86 48
1360.95 40
1361.03 34
1361.12 32
1361.20 32
1361.29 34
1361.37 38
1361.46 44
1361.54 50
1361.62 57
1361.71 64
1361.79 70
1361.88 76
1361.96 80
1362.05 83
1362.13 83
1362.22 81
1362.30 77
1362.39 72
1362.47 65
1362.55 59
1362.64 54
1362.72 51
1362.81 51
1362.89 53
1362.98 57
1363.06 62
1363.15 67
1363.23 72
1363.32 76
1363.40 79
1363.48 80
1363.57 82
1363.65 82
1363.74 82
1363.82 82
1363.91 82
1363.99 83
1364.08 85
1364.16 88
1364.25 92
1364.33 96
1364.41 100
1364.50 103
1364.58 103
1364.67 102
1364.75 100
1364.84 97
1364.92 94
1365.01 93
1365.09 93
1365.18 94
1365.26 97
1365.35 100
1365.43 101
1365.51 101
1365.60 99
1365.68 94
1365.77 88
1365.85 81
1365.94 73
1366.02 67
1366.11 62
1366.19 59
1366.28 57
1366.36 57
1366.45 58
1366.53 58
1366.61 58
1366.70 56
1366.78 54
1366.87 50
1366.95 45
1367.04 40
1367.12 35
1367.21 32
1367.29 31
1367.38 32
1367.46 36
1367.55 42
1367.63 48
1367.72 52
1367.80 54
1367.88 53
1367.97 48
1368.05 40
1368.14 31
1368.22 21
1368.31 13
1368.39 6
1368.48 1
1368.56 0
1368.65 0
1368.73 0
1368.82 0
1368.90 0
1368.99 1
1369.07 1
1369.16 1
1369.24 0
1369.33 0
1369.41 0
1369.49 0
1369.58 2
1369.66 6
1369.75 11
1369.83 18
1369.92 25
1370.00 31
1370.09 36
1370.17 39
1370.26 39
1370.34 38
1370.43 36
1370.51 34
1370.60 34
1370.68 36
1370.77 40
1370.85 44
1370.94 48
1371.02 50
1371.11 49
1371.19 46
1371.27 41
1371.36 36
1371.44 33
1371.53 32
1371.61 34
1371.70 40
1371.78 47
1371.87 54
1371.95 61
1372.04 66
1372.12 69
1372.21 69
1372.29 69
1372.38 68
1372.46 67
1372.55 68
1372.63 69
1372.72 73
1372.80 77
1372.89 81
1372.97 86
1373.06 89
1373.14 90
1373.23 90
1373.31 87
1373.40 84
1373.48 80
1373.57 76
1373.65 72
1373.73 70
1373.82 68
1373.90 67
1373.99 66
1374.07 64
1374.16 62
1374.24 58
1374.33 54
1374.41 49
1374.50 45
1374.58 40
1374.67 38
1374.75 37
1374.84 38
1374.92 41
1375.01 45
1375.09 50
1375.18 53
1375.26 55
1375.35 55
1375.43 55
1375.52 54
1375.60 53
1375.69 53
1375.77 54
1375.86 56
1375.94 59
1376.03 61
1376.11 63
1376.20 65
1376.28 67
1376.37 70
1376.45 73
1376.54 78
1376.62 84
1376.71 90
1376.79 95
1376.88 99
1376.96 102
1377.05 104
1377.13 105
1377.22 105
1377.30 105
1377.39 105
1377.47 104
1377.56 103
1377.64 101
1377.73 101
1377.81 101
1377.90 102
1377.98 104
1378.07 107
1378.15 110
1378.24 112
1378.32 113
1378.41 113
1378.49 113
1378.58 113
1378.66 113
1378.75 113
1378.83 114
1378.92 115
1379.00 116
1379.09 115
1379.17 113
1379.26 109
1379.34 105
1379.43 101
1379.51 98
1379.60 97
1379.68 99
1379.77 102
1379.85 107
1379.94 110
1380.02 111
1380.11 109
1380.19 103
1380.28 94
1380.36 83
1380.45 74
1380.53 68
1380.62 66
1380.70 69
1380.79 75
1380.87 83
1380.96 92
1381.04 99
1381.13 103
1381.21 106
1381.30 106
1381.38 106
1381.47 105
1381.55 105
1381.64 106
1381.72 108
1381.81 109
1381.89 108
1381.98 107
1382.06 104
1382.15 99
1382.24 94
1382.32 90
1382.41 86
1382.49 83
1382.58 81
1382.66 80
1382.75 79
1382.83 79
1382.92 80
1383.00 81
1383.09 83
1383.17 85
1383.26 85
1383.34 84
1383.43 80
1383.51 75
1383.60 70
1383.68 65
1383.77 61
1383.85 58
1383.94 58
1384.02 58
1384.11 58
1384.19 58
1384.28 59
1384.36 59
1384.45 59
1384.53 61
1384.62 63
1384.71 65
1384.79 68
1384.88 71
1384.96 74
1385.05 76
1385.13 77
1385.22 77
1385.30 75
1385.39 74
1385.47 72
1385.56 70
1385.64 69
1385.73 69
1385.81 69
1385.90 69
1385.98 69
1386.07 67
1386.15 63
1386.24 58
1386.32 51
1386.41 43
1386.50 34
1386.58 26
1386.67 19
1386.75 12
1386.84 8
1386.92 7
1387.01 8
1387.09 11
1387.18 16
1387.26 24
1387.35 32
1387.43 41
1387.52 49
1387.60 55
1387.69 59
1387.77 62
1387.86 62
1387.95 63
1388.03 63
1388.12 65
1388.20 67
1388.29 70
1388.37 72
1388.46 73
1388.54 72
1388.63 71
1388.71 69
1388.80 67
1388.88 67
1388.97 68
1389.05 70
1389.14 72
1389.23 72
1389.31 70
1389.40 67
1389.48 62
1389.57 57
1389.65 51
1389.74 46
1389.82 41
1389.91 38
1389.99 35
1390.08 33
1390.16 32
1390.25 32
1390.33 34
1390.42 37
1390.51 42
1390.59 48
1390.68 54
1390.76 61
1390.85 68
1390.93 74
1391.02 79
1391.10 82
1391.19 85
1391.27 87
1391.36 88
1391.45 90
1391.53 92
1391.62 93
1391.70 94
1391.79 95
1391.87 93
1391.96 91
1392.04 88
1392.13 86
1392.21 84
1392.30 85
1392.38 87
1392.47 91
1392.56 96
1392.64 102
1392.73 106
1392.81 110
1392.90 111
1392.98 111
1393.07 110
1393.15 106
1393.24 102
1393.32 97
1393.41 91
1393.50 84
1393.58 76
1393.67 68
1393.75 60
1393.84 53
1393.92 46
1394.01 41
1394.09 39
1394.18 38
1394.27 39
1394.35 42
1394.44 47
1394.52 53
1394.61 60
1394.69 68
1394.78 73
1394.86 77
1394.95 77
1395.04 74
1395.12 68
1395.21 61
1395.29 54
1395.38 48
1395.46 46
1395.55 47
1395.63 51
1395.72 56
1395.80 61
1395.89 65
1395.98 67
1396.06 66
1396.15 64
1396.23 61
1396.32 59
1396.40 59
1396.49 60
1396.57 63
1396.66 66
1396.75 71
1396.83 74
1396.92 78
1397.00 81
1397.09 82
1397.17 83
1397.26 82
1397.35 80
1397.43 76
1397.52 73
1397.60 68
1397.69 64
1397.77 59
1397.86 53
1397.94 46
1398.03 39
1398.12 31
1398.20 24
1398.29 19
1398.37 16
1398.46 16
1398.54 19
1398.63 25
1398.72 33
1398.80 41
1398.89 49
1398.97 57
1399.06 64
1399.14 70
1399.23 74
1399.31 78
1399.40 80
1399.49 80
1399.57 78
1399.66 75
1399.74 70
1399.83 65
1399.91 61
1400.00 58
1400.09 56
1400.17 55
1400.26 53
1400.34 50
1400.43 45
1400.51 38
1400.60 31
1400.69 23
1400.77 17
1400.86 13
1400.94 12
1401.03 12
1401.11 15
1401.20 18
1401.29 23
1401.37 29
1401.46 36
1401.54 44
1401.63 53
1401.71 61
1401.80 68
1401.89 72
1401.97 72
1402.06 69
1402.14 62
1402.23 53
1402.31 42
1402.40 31
1402.49 19
1402.57 9
1402.66 0
1402.74 0
1402.83 0
1402.91 0
1403.00 0
1403.09 0
1403.17 0
1403.26 0
1403.34 0
1403.43 10
1403.52 19
1403.60 26
1403.69 31
1403.77 32
1403.86 32
1403.94 32
1404.03 33
1404.12 35
1404.20 41
1404.29 48
1404.37 57
1404.46 67
1404.54 76
1404.63 85
1404.72 94
1404.80 104
1404.89 114
1404.97 125
1405.06 135
1405.15 143
1405.23 148
1405.32 150
1405.40 148
1405.49 143
1405.57 137
1405.66 130
1405.75 125
1405.83 120
1405.92 117
1406.00 113
1406.09 110
1406.18 106
1406.26 102
1406.35 96
1406.43 90
1406.52 85
1406.61 79
1406.69 74
1406.78 68
1406.86 63
1406.95 57
1407.03 51
1407.12 47
1407.21 44
1407.29 44
1407.38 46
1407.46 49
1407.55 55
1407.64 60
1407.72 64
1407.81 67
1407.89 67
1407.98 66
1408.07 64
1408.15 61
1408.24 57
1408.32 53
1408.41 48
1408.50 43
1408.58 37
1408.67 31
1408.75 24
1408.84 19
1408.93 15
1409.01 13
1409.10 13
1409.18 16
1409.27 21
1409.35 27
1409.44 33
1409.53 37
1409.61 40
1409.70 41
1409.78 40
1409.87 38
1409.96 35
1410.04 33
1410.13 32
1410.21 32
1410.30 33
1410.39 35
1410.47 37
1410.56 39
1410.64 40
1410.73 41
1410.82 42
1410.90 42
1410.99 43
1411.07 44
1411.16 46
1411.25 49
1411.33 52
1411.42 55
1411.50 57
1411.59 60
1411.68 62
1411.76 64
1411.85 66
1411.94 67
1412.02 68
1412.11 69
1412.19 68
1412.28 67
1412.37 64
1412.45 60
1412.54 55
1412.62 49
1412.71 44
1412.80 39
1412.88 36
1412.97 35
1413.05 37
1413.14 40
1413.23 44
1413.31 47
1413.40 48
1413.48 46
1413.57 42
1413.66 36
1413.74 28
1413.83 21
1413.91 16
1414.00 13
1414.09 12
1414.17 13
1414.26 16
1414.35 21
1414.43 25
1414.52 29
1414.60 32
1414.69 32
1414.78 32
1414.86 30
1414.95 27
1415.03 25
1415.12 23
1415.21 22
1415.29 22
1415.38 21
1415.47 20
1415.55 18
1415.64 14
1415.72 10
1415.81 6
1415.90 4
1415.98 5
1416.07 10
1416.15 18
1416.24 29
1416.33 40
1416.41 51
1416.50 60
1416.59 66
1416.67 70
1416.76 71
1416.84 70
1416.93 68
1417.02 64
1417.10 58
1417.19 50
1417.28 40
1417.36 30
1417.45 19
1417.53 10
1417.62 4
1417.71 1
1417.79 1
1417.88 4
1417.96 7
1418.05 10
1418.14 11
1418.22 10
1418.31 7
1418.40 1
1418.48 0
1418.57 0
1418.65 0
1418.74 0
1418.83 0
1418.91 0
1419.00 2
1419.09 8
1419.17 11
1419.26 11
1419.34 9
1419.43 6
1419.52 3
1419.60 1
1419.69 2
1419.78 6
1419.86 12
1419.95 18
1420.04 25
1420.12 30
1420.21 34
1420.29 35
1420.38 34
1420.47 31
1420.55 28
1420.64 24
1420.73 22
1420.81 20
1420.90 19
1420.98 20
1421.07 21
1421.16 23
1421.24 25
1421.33 27
1421.42 29
1421.50 31
1421.59 33
1421.68 34
1421.76 35
1421.85 35
1421.93 35
1422.02 35
1422.11 35
1422.19 36
1422.28 38
1422.37 41
1422.45 45
1422.54 49
1422.63 52
1422.71 54
1422.80 54
1422.88 53
1422.97 50
1423.06 47
1423.14 43
1423.23 40
1423.32 38
1423.40 38
1423.49 41
1423.58 45
1423.66 51
1423.75 56
1423.83 62
1423.92 66
1424.01 69
1424.09 72
1424.18 74
1424.27 78
1424.35 82
1424.44 88
1424.53 94
1424.61 101
1424.70 108
1424.79 114
1424.87 119
1424.96 123
1425.04 124
1425.13 123
1425.22 120
1425.30 114
1425.39 106
1425.48 96
1425.56 86
1425.65 75
1425.74 66
1425.82 59
1425.91 53
1426.00 50
1426.08 48
1426.17 49
1426.26 51
1426.34 54
1426.43 59
1426.51 66
1426.60 72
1426.69 78
1426.77 83
1426.86 86
1426.95 87
1427.03 87
1427.12 84
1427.21 82
1427.29 79
1427.38 77
1427.47 77
1427.55 77
1427.64 79
1427.73 82
1427.81 86
1427.90 90
1427.99 94
1428.07 99
1428.16 101
1428.24 102
1428.33 100
1428.42 95
1428.50 87
1428.59 78
1428.68 69
1428.76 60
1428.85 54
1428.94 50
1429.02 50
1429.11 51
1429.20 54
1429.28 56
1429.37 57
1429.46 55
1429.54 52
1429.63 47
1429.72 43
1429.80 40
1429.89 39
1429.98 41
1430.06 44
1430.15 49
1430.24 53
1430.32 55
1430.41 55
1430.50 53
1430.58 50
1430.67 47
1430.76 44
1430.84 42
1430.93 42
1431.02 43
1431.10 44
1431.19 44
1431.28 45
1431.36 45
1431.45 45
1431.54 45
1431.62 45
1431.71 45
1431.80 46
1431.88 46
1431.97 47
1432.06 47
1432.14 47
1432.23 47
1432.32 46
1432.40 45
1432.49 44
1432.58 44
1432.66 46
1432.75 49
1432.84 54
1432.92 59
1433.01 65
1433.10 70
1433.18 74
1433.27 77
1433.36 78
1433.44 76
1433.53 74
1433.62 70
1433.70 68
1433.79 66
1433.88 67
1433.96 71
1434.05 77
1434.14 85
1434.22 94
1434.31 104
1434.40 113
1434.48 122
1434.57 130
1434.66 136
1434.74 140
1434.83 142
1434.92 141
1435.00 138
1435.09 133
1435.18 128
1435.26 124
1435.35 122
1435.44 123
1435.52 126
1435.61 131
1435.70 136
1435.78 139
1435.87 140
1435.96 139
1436.04 135
1436.13 131
1436.22 126
1436.30 122
1436.39 119
1436.48 117
1436.57 115
1436.65 113
1436.74 110
1436.83 106
1436.91 102
1437.00 96
1437.09 91
1437.17 86
1437.26 82
1437.35 81
1437.43 83
1437.52 86
1437.61 93
1437.69 100
1437.78 108
1437.87 117
1437.95 124
1438.04 132
1438.13 138
1438.21 142
1438.30 144
1438.39 143
1438.48 141
1438.56 136
1438.65 131
1438.74 127
1438.82 123
1438.91 120
1439.00 119
1439.08 118
1439.17 116
1439.26 114
1439.34 111
1439.43 107
1439.52 102
1439.60 98
1439.69 94
1439.78 93
1439.87 94
1439.95 97
1440.04 101
1440.13 106
1440.21 110
1440.30 112
1440.39 111
1440.47 108
1440.56 103
1440.65 96
1440.73 90
1440.82 84
1440.91 79
1440.99 76
1441.08 75
1441.17 77
1441.26 80
1441.34 85
1441.43 92
1441.52 100
1441.60 107
1441.69 114
1441.78 117
1441.86 117
1441.95 113
1442.04 105
1442.13 94
1442.21 82
1442.30 70
1442.39 59
1442.47 52
1442.56 48
1442.65 46
1442.73 46
1442.82 46
1442.91 45
1443.00 44
1443.08 41
1443.17 38
1443.26 36
1443.34 35
1443.43 35
1443.52 35
1443.60 37
1443.69 38
1443.78 40
1443.87 41
1443.95 44
1444.04 47
1444.13 50
1444.21 53
1444.30 56
1444.39 56
1444.47 55
1444.56 51
1444.65 45
1444.74 38
1444.82 32
1444.91 27
1445.00 23
1445.08 20
1445.17 19
1445.26 17
1445.34 16
1445.43 13
1445.52 10
1445.61 6
1445.69 3
1445.78 0
1445.87 0
1445.95 0
1446.04 0
1446.13 0
1446.22 0
1446.30 0
1446.39 0
1446.48 0
1446.56 5
1446.65 16
1446.74 30
1446.83 46
1446.91 64
1447.00 81
1447.09 96
1447.17 107
1447.26 115
1447.35 120
1447.43 124
1447.52 128
1447.61 135
1447.70 144
1447.78 157
1447.87 172
1447.96 188
1448.04 204
1448.13 218
1448.22 229
1448.31 237
1448.39 242
1448.48 244
1448.57 245
1448.65 245
1448.74 246
1448.83 248
1448.92 253
1449.00 260
1449.09 269
1449.18 278
1449.27 287
1449.35 295
1449.44 300
1449.53 302
1449.61 300
1449.70 295
1449.79 288
1449.88 280
1449.96 270
1450.05 262
1450.14 254
1450.22 248
1450.31 243
1450.40 238
1450.49 233
1450.57 227
1450.66 219
1450.75 210
1450.83 201
1450.92 192
1451.01 185
1451.10 178
1451.18 172
1451.27 167
1451.36 161
1451.45 154
1451.53 146
1451.62 136
1451.71 126
1451.79 114
1451.88 103
1451.97 93
1452.06 84
1452.14 76
1452.23 70
1452.32 66
1452.41 64
1452.49 64
1452.58 65
1452.67 68
1452.75 72
1452.84 76
1452.93 79
1453.02 82
1453.10 83
1453.19 82
1453.28 80
1453.37 77
1453.45 75
1453.54 73
1453.63 71
1453.71 71
1453.80 72
1453.89 75
1453.98 78
1454.06 81
1454.15 85
1454.24 88
1454.33 91
1454.41 94
1454.50 98
1454.59 100
1454.68 102
1454.76 101
1454.85 98
1454.94 92
1455.02 83
1455.11 74
1455.20 64
1455.29 56
1455.37 51
1455.46 48
1455.55 47
1455.64 48
1455.72 49
1455.81 51
1455.90 52
1455.99 52
1456.07 53
1456.16 53
1456.25 54
1456.34 55
1456.42 56
1456.51 58
1456.60 60
1456.68 63
1456.77 67
1456.86 70
1456.95 74
1457.03 77
1457.12 79
1457.21 80
1457.30 80
1457.38 79
1457.47 78
1457.56 77
1457.65 76
1457.73 77
1457.82 77
1457.91 79
1458.00 80
1458.08 82
1458.17 82
1458.26 81
1458.35 79
1458.43 74
1458.52 67
1458.61 59
1458.70 52
1458.78 46
1458.87 43
1458.96 43
1459.05 47
1459.13 54
1459.22 62
1459.31 70
1459.40 76
1459.48 80
1459.57 81
1459.66 79
1459.75 75
1459.83 69
1459.92 63
1460.01 56
1460.10 50
1460.18 46
1460.27 44
1460.36 45
1460.45 48
1460.53 53
1460.62 58
1460.71 64
1460.80 69
1460.88 71
1460.97 73
1461.06 72
1461.15 69
1461.23 65
1461.32 61
1461.41 57
1461.50 53
1461.58 50
1461.67 47
1461.76 45
1461.85 42
1461.93 38
1462.02 34
1462.11 28
1462.20 23
1462.28 18
1462.37 16
1462.46 15
1462.55 16
1462.63 19
1462.72 20
1462.81 21
1462.90 19
1462.98 15
1463.07 10
1463.16 6
1463.25 3
1463.33 3
1463.42 3
1463.51 5
1463.60 5
1463.69 3
1463.77 0
1463.86 0
1463.95 0
1464.04 0
1464.12 0
1464.21 0
1464.30 7
1464.39 20
1464.47 34
1464.56 45
1464.65 53
1464.74 56
1464.82 55
1464.91 52
1465.00 48
1465.09 46
1465.17 46
1465.26 48
1465.35 52
1465.44 55
1465.53 58
1465.61 58
1465.70 57
1465.79 55
1465.88 51
1465.96 47
1466.05 44
1466.14 40
1466.23 37
1466.31 36
1466.40 36
1466.49 38
1466.58 42
1466.67 48
1466.75 55
1466.84 62
1466.93 67
1467.02 69
1467.10 69
1467.19 66
1467.28 63
1467.37 61
1467.45 61
1467.54 65
1467.63 73
1467.72 84
1467.81 96
1467.89 108
1467.98 118
1468.07 124
1468.16 127
1468.24 127
1468.33 125
1468.42 122
1468.51 118
1468.60 114
1468.68 109
1468.77 103
1468.86 96
1468.95 88
1469.03 80
1469.12 71
1469.21 63
1469.30 56
1469.39 49
1469.47 43
1469.56 38
1469.65 35
1469.74 34
1469.82 35
1469.91 37
1470.00 40
1470.09 42
1470.18 43
1470.26 43
1470.35 41
1470.44 38
1470.53 35
1470.61 32
1470.70 29
1470.79 28
1470.88 26
1470.97 26
1471.05 25
1471.14 24
1471.23 23
1471.32 22
1471.41 22
1471.49 23
1471.58 24
1471.67 25
1471.76 28
1471.84 31
1471.93 34
1472.02 37
1472.11 39
1472.20 41
1472.28 42
1472.37 42
1472.46 42
1472.55 39
1472.64 35
1472.72 29
1472.81 21
1472.90 14
1472.99 7
1473.07 1
1473.16 0
1473.25 0
1473.34 0
1473.43 0
1473.51 4
1473.60 10
1473.69 16
1473.78 23
1473.87 30
1473.95 37
1474.04 45
1474.13 51
1474.22 56
1474.31 59
1474.39 59
1474.48 58
1474.57 54
1474.66 50
1474.75 45
1474.83 40
1474.92 36
1475.01 31
1475.10 27
1475.18 23
1475.27 18
1475.36 13
1475.45 8
1475.54 3
1475.62 0
1475.71 0
1475.80 0
1475.89 0
1475.98 0
1476.06 0
1476.15 3
1476.24 6
1476.33 7
1476.42 6
1476.50 5
1476.59 2
1476.68 0
1476.77 0
1476.86 0
1476.94 0
1477.03 2
1477.12 8
1477.21 14
1477.30 20
1477.38 26
1477.47 32
1477.56 36
1477.65 40
1477.74 42
1477.82 42
1477.91 41
1478.00 38
1478.09 35
1478.18 31
1478.26 29
1478.35 27
1478.44 28
1478.53 29
1478.62 32
1478.71 33
1478.79 34
1478.88 34
1478.97 33
1479.06 31
1479.15 29
1479.23 27
1479.32 25
1479.41 22
1479.50 19
1479.59 16
1479.67 14
1479.76 14
1479.85 15
1479.94 18
1480.03 22
1480.11 26
1480.20 28
1480.29 26
1480.38 22
1480.47 14
1480.55 4
1480.64 0
1480.73 0
1480.82 0
1480.91 0
1481.00 0
1481.08 0
1481.17 0
1481.26 8
1481.35 22
1481.44 36
1481.52 49
1481.61 59
1481.70 67
1481.79 71
1481.88 71
1481.97 70
1482.05 67
1482.14 63
1482.23 60
1482.32 57
1482.41 56
1482.49 55
1482.58 54
1482.67 53
1482.76 53
1482.85 52
1482.94 53
1483.02 53
1483.11 55
1483.20 58
1483.29 62
1483.38 66
1483.46 71
1483.55 75
1483.64 78
1483.73 79
1483.82 79
1483.91 76
1483.99 71
1484.08 65
1484.17 58
1484.26 50
1484.35 42
1484.43 34
1484.52 26
1484.61 21
1484.70 17
1484.79 15
1484.88 17
1484.96 22
1485.05 30
1485.14 40
1485.23 51
1485.32 60
1485.41 67
1485.49 69
1485.58 66
1485.67 59
1485.76 50
1485.85 40
1485.93 33
1486.02 29
1486.11 31
1486.20 37
1486.29 47
1486.38 59
1486.46 72
1486.55 84
1486.64 94
1486.73 101
1486.82 106
1486.91 109
1486.99 110
1487.08 110
1487.17 108
1487.26 106
1487.35 103
1487.44 99
1487.52 95
1487.61 89
1487.70 83
1487.79 76
1487.88 70
1487.97 64
1488.05 60
1488.14 58
1488.23 57
1488.32 58
1488.41 60
1488.50 61
1488.58 62
1488.67 62
1488.76 60
1488.85 58
1488.94 54
1489.03 51
1489.11 46
1489.20 42
1489.29 38
1489.38 33
1489.47 28
1489.56 24
1489.64 21
1489.73 19
1489.82 19
1489.91 22
1490.00 27
1490.09 34
1490.18 43
1490.26 52
1490.35 61
1490.44 67
1490.53 71
1490.62 72
1490.71 68
1490.79 62
1490.88 54
1490.97 45
1491.06 36
1491.15 28
1491.24 22
1491.32 18
1491.41 16
1491.50 17
1491.59 21
1491.68 26
1491.77 32
1491.86 37
1491.94 42
1492.03 44
1492.12 44
1492.21 43
1492.30 40
1492.39 38
1492.47 38
1492.56 39
1492.65 44
1492.74 52
1492.83 63
1492.92 74
1493.01 86
1493.09 96
1493.18 104
1493.27 110
1493.36 112
1493.45 112
1493.54 110
1493.62 107
1493.71 104
1493.80 101
1493.89 98
1493.98 97
1494.07 96
1494.16 97
1494.24 98
1494.33 101
1494.42 104
1494.51 108
1494.60 113
1494.69 117
1494.78 120
1494.86 122
1494.95 121
1495.04 119
1495.13 114
1495.22 109
1495.31 103
1495.40 100
1495.48 98
1495.57 99
1495.66 102
1495.75 104
1495.84 106
1495.93 106
1496.02 103
1496.10 97
1496.19 89
1496.28 80
1496.37 70
1496.46 61
1496.55 53
1496.64 45
1496.72 38
1496.81 30
1496.90 22
1496.99 14
1497.08 6
1497.17 0
1497.26 0
1497.34 0
1497.43 0
1497.52 0
1497.61 0
1497.70 0
1497.79 0
1497.88 0
1497.96 9
1498.05 21
1498.14 32
1498.23 44
1498.32 55
1498.41 65
1498.50 73
1498.59 78
1498.67 82
1498.76 83
1498.85 82
1498.94 78
1499.03 74
1499.12 69
1499.21 64
1499.29 60
1499.38 56
1499.47 52
1499.56 50
1499.65 49
1499.74 49
1499.83 52
1499.92 57
1500.00 64
1500.09 73
1500.18 83
1500.27 92
1500.36 99
1500.45 104
1500.54 104
1500.62 101
1500.71 96
1500.80 89
1500.89 83
1500.98 78
1501.07 75
1501.16 75
1501.25 76
1501.33 77
1501.42 79
1501.51 80
1501.60 80
1501.69 79
1501.78 78
1501.87 76
1501.96 73
1502.04 70
1502.13 67
1502.22 63
1502.31 59
1502.40 54
1502.49 49
1502.58 43
1502.67 36
1502.75 31
1502.84 27
1502.93 25
1503.02 25
1503.11 27
1503.20 29
1503.29 31
1503.38 32
1503.47 33
1503.55 34
1503.64 35
1503.73 36
1503.82 38
1503.91 40
1504.00 41
1504.09 42
1504.18 41
1504.26 39
1504.35 37
1504.44 35
1504.53 33
1504.62 33
1504.71 33
1504.80 32
1504.89 29
1504.97 24
1505.06 18
1505.15 9
1505.24 0
1505.33 0
1505.42 0
1505.51 0
1505.60 0
1505.69 0
1505.77 0
1505.86 0
1505.95 0
1506.04 8
1506.13 16
1506.22 23
1506.31 30
1506.40 35
1506.49 37
1506.57 37
1506.66 35
1506.75 31
1506.84 27
1506.93 23
1507.02 20
1507.11 19
1507.20 20
1507.29 24
1507.37 30
1507.46 38
1507.55 48
1507.64 60
1507.73 74
1507.82 89
1507.91 105
1508.00 119
1508.09 131
1508.17 139
1508.26 143
1508.35 142
1508.44 138
1508.53 131
1508.62 122
1508.71 112
1508.80 103
1508.89 94
1508.98 85
1509.06 78
1509.15 70
1509.24 64
1509.33 57
1509.42 51
1509.51 47
1509.60 43
1509.69 40
1509.78 39
1509.87 37
1509.95 37
1510.04 38
1510.13 40
1510.22 45
1510.31 51
1510.40 59
1510.49 66
1510.58 72
1510.67 76
1510.76 76
1510.84 74
1510.93 68
1511.02 61
1511.11 54
1511.20 47
1511.29 41
1511.38 37
1511.47 35
1511.56 35
1511.65 36
1511.73 39
1511.82 43
1511.91 49
1512.00 55
1512.09 61
1512.18 67
1512.27 72
1512.36 74
1512.45 75
1512.54 73
1512.62 70
1512.71 67
1512.80 63
1512.89 60
1512.98 58
1513.07 57
1513.16 58
1513.25 61
1513.34 64
1513.43 68
1513.52 72
1513.60 77
1513.69 83
1513.78 88
1513.87 94
1513.96 98
1514.05 102
1514.14 104
1514.23 104
1514.32 103
1514.41 101
1514.50 98
1514.59 94
1514.67 91
1514.76 88
1514.85 85
1514.94 84
1515.03 82
1515.12 82
1515.21 81
1515.30 81
1515.39 80
1515.48 77
1515.57 73
1515.65 67
1515.74 60
1515.83 53
1515.92 47
1516.01 43
1516.10 41
1516.19 44
1516.28 49
1516.37 57
1516.46 66
1516.55 75
1516.64 83
1516.72 89
1516.81 91
1516.90 90
1516.99 86
1517.08 80
1517.17 73
1517.26 66
1517.35 60
1517.44 56
1517.53 53
1517.62 52
1517.71 53
1517.80 55
1517.88 58
1517.97 60
1518.06 60
1518.15 59
1518.24 57
1518.33 53
1518.42 50
1518.51 46
1518.60 44
1518.69 44
1518.78 45
1518.87 48
1518.96 52
1519.04 57
1519.13 62
1519.22 65
1519.31 66
1519.40 64
1519.49 60
1519.58 55
1519.67 50
1519.76 47
1519.85 47
1519.94 50
1520.03 54
1520.12 60
1520.21 64
1520.29 67
1520.38 67
1520.47 63
1520.56 59
1520.65 53
1520.74 49
1520.83 46
1520.92 45
1521.01 46
1521.10 47
1521.19 48
1521.28 47
1521.37 44
1521.46 38
1521.54 31
1521.63 23
1521.72 17
1521.81 14
1521.90 15
1521.99 21
1522.08 31
1522.17 45
1522.26 60
1522.35 75
1522.44 89
1522.53 99
1522.62 104
1522.71 105
1522.80 103
1522.88 97
1522.97 91
1523.06 85
1523.15 80
1523.24 77
1523.33 77
1523.42 78
1523.51 79
1523.60 81
1523.69 83
1523.78 85
1523.87 87
1523.96 89
1524.05 92
1524.14 94
1524.23 95
1524.32 96
1524.40 96
1524.49 95
1524.58 95
1524.67 94
1524.76 95
1524.85 96
1524.94 97
1525.03 96
1525.12 95
1525.21 92
1525.30 86
1525.39 79
1525.48 71
1525.57 62
1525.66 53
1525.75 44
1525.84 36
1525.92 29
1526.01 24
1526.10 22
1526.19 21
1526.28 22
1526.37 24
1526.46 26
1526.55 28
1526.64 31
1526.73 32
1526.82 33
1526.91 33
1527.00 32
1527.09 28
1527.18 23
1527.27 15
1527.36 5
1527.45 0
1527.54 0
1527.63 0
1527.71 0
1527.80 0
1527.89 0
1527.98 0
1528.07 3
1528.16 12
1528.25 18
1528.34 20
1528.43 20
1528.52 17
1528.61 15
1528.70 13
1528.79 12
1528.88 14
1528.97 17
1529.06 21
1529.15 26
1529.24 31
1529.33 37
1529.42 42
1529.51 47
1529.59 52
1529.68 55
1529.77 57
1529.86 57
1529.95 57
1530.04 56
1530.13 55
1530.22 55
1530.31 56
1530.40 57
1530.49 58
1530.58 58
1530.67 59
1530.76 59
1530.85 59
1530.94 59
1531.03 60
1531.12 61
1531.21 63
1531.30 65
1531.39 67
1531.48 69
1531.57 70
1531.66 70
1531.75 68
1531.83 64
1531.92 59
1532.01 54
1532.10 50
1532.19 47
1532.28 46
1532.37 46
1532.46 49
1532.55 52
1532.64 57
1532.73 61
1532.82 65
1532.91 69
1533.00 72
1533.09 74
1533.18 76
1533.27 76
1533.36 77
1533.45 76
1533.54 76
1533.63 75
1533.72 74
1533.81 72
1533.90 68
1533.99 64
1534.08 58
1534.17 52
1534.26 45
1534.35 40
1534.44 35
1534.53 32
1534.61 31
1534.70 30
1534.79 29
1534.88 29
1534.97 28
1535.06 27
1535.15 27
1535.24 27
1535.33 29
1535.42 32
1535.51 36
1535.60 39
1535.69 41
1535.78 40
1535.87 36
1535.96 31
1536.05 25
1536.14 19
1536.23 16
1536.32 17
1536.41 20
1536.50 25
1536.59 32
1536.68 40
1536.77 47
1536.86 55
1536.95 62
1537.04 69
1537.13 76
1537.22 82
1537.31 87
1537.40 90
1537.49 90
1537.58 88
1537.67 85
1537.76 81
1537.85 78
1537.94 78
1538.03 81
1538.12 88
1538.21 97
1538.30 109
1538.38 120
1538.47 130
1538.56 137
1538.65 141
1538.74 141
1538.83 138
1538.92 134
1539.01 128
1539.10 123
1539.19 118
1539.28 115
1539.37 112
1539.46 109
1539.55 105
1539.64 100
1539.73 93
1539.82 86
1539.91 80
1540.00 76
1540.09 75
1540.18 77
1540.27 81
1540.36 88
1540.45 95
1540.54 104
1540.63 112
1540.72 119
1540.81 125
1540.90 129
1540.99 129
1541.08 126
1541.17 119
1541.26 110
1541.35 99
1541.44 88
1541.53 79
1541.62 73
1541.71 71
1541.80 73
1541.89 80
1541.98 91
1542.07 104
1542.16 119
1542.25 133
1542.34 145
1542.43 155
1542.52 161
1542.61 164
1542.70 165
1542.79 164
1542.88 164
1542.97 164
1543.06 167
1543.15 171
1543.24 177
1543.33 184
1543.42 189
1543.51 191
1543.60 188
1543.69 181
1543.78 168
1543.87 152
1543.96 135
1544.05 118
1544.14 104
1544.23 94
1544.32 88
1544.41 83
1544.50 80
1544.59 75
1544.68 70
1544.77 64
1544.86 59
1544.95 56
1545.04 55
1545.13 58
1545.22 64
1545.31 71
1545.40 80
1545.49 87
1545.58 92
1545.67 94
1545.76 93
1545.85 89
1545.94 84
1546.03 77
1546.12 71
1546.21 65
1546.30 60
1546.39 56
1546.48 54
1546.57 52
1546.66 52
1546.75 54
1546.84 56
1546.93 60
1547.02 63
1547.11 66
1547.20 67
1547.29 66
1547.38 63
1547.47 60
1547.56 56
1547.65 52
1547.74 50
1547.83 50
1547.92 54
1548.01 61
1548.10 71
1548.19 84
1548.28 98
1548.37 114
1548.46 128
1548.55 139
1548.64 146
1548.73 148
1548.82 146
1548.91 141
1549.00 133
1549.09 124
1549.18 115
1549.27 107
1549.36 99
1549.45 93
1549.54 87
1549.63 82
1549.72 76
1549.81 71
1549.90 66
1549.99 62
1550.08 58
1550.17 56
1550.26 54
1550.35 54
1550.44 54
1550.54 56
1550.63 60
1550.72 66
1550.81 74
1550.90 83
1550.99 91
1551.08 98
1551.17 101
1551.26 101
1551.35 96
1551.44 87
1551.53 77
1551.62 67
1551.71 57
1551.80 50
1551.89 45
1551.98 42
1552.07 40
1552.16 38
1552.25 36
1552.34 34
1552.43 33
1552.52 31
1552.61 28
1552.70 25
1552.79 22
1552.88 18
1552.97 13
1553.06 9
1553.15 7
1553.24 7
1553.33 11
1553.42 17
1553.51 27
1553.60 37
1553.69 47
1553.78 56
1553.87 62
1553.96 67
1554.05 70
1554.14 72
1554.23 74
1554.32 74
1554.42 74
1554.51 72
1554.60 68
1554.69 60
1554.78 49
1554.87 37
1554.96 24
1555.05 12
1555.14 3
1555.23 0
1555.32 0
1555.41 0
1555.50 0
1555.59 0
1555.68 0
1555.77 0
1555.86 0
1555.95 0
1556.04 0
1556.13 5
1556.22 11
1556.31 17
1556.40 23
1556.49 27
1556.58 29
1556.67 29
1556.76 29
1556.85 28
1556.94 28
1557.03 29
1557.12 29
1557.22 30
1557.31 30
1557.40 31
1557.49 32
1557.58 32
1557.67 34
1557.76 34
1557.85 34
1557.94 32
1558.03 28
1558.12 23
1558.21 18
1558.30 13
1558.39 11
1558.48 11
1558.57 13
1558.66 16
1558.75 19
1558.84 21
1558.93 21
1559.02 21
1559.11 19
1559.20 17
1559.29 15
1559.39 13
1559.48 11
1559.57 7
1559.66 3
1559.75 0
1559.84 0
1559.93 0
1560.02 0
1560.11 4
1560.20 13
1560.29 24
1560.38 34
1560.47 42
1560.56 46
1560.65 46
1560.74 41
1560.83 33
1560.92 23
1561.01 14
1561.10 6
1561.19 0
1561.28 0
1561.38 0
1561.47 0
1561.56 0
1561.65 0
1561.74 4
1561.83 12
1561.92 23
1562.01 37
1562.10 51
1562.19 65
1562.28 77
1562.37 84
1562.46 86
1562.55 84
1562.64 80
1562.73 74
1562.82 68
1562.91 64
1563.00 61
1563.10 59
1563.19 59
1563.28 59
1563.37 59
1563.46 59
1563.55 58
1563.64 58
1563.73 57
1563.82 56
1563.91 55
1564.00 54
1564.09 54
1564.18 55
1564.27 57
1564.36 60
1564.45 65
1564.54 72
1564.63 81
1564.73 90
1564.82 99
1564.91 108
1565.00 114
1565.09 119
1565.18 122
1565.27 123
1565.36 121
1565.45 119
1565.54 114
1565.63 108
1565.72 101
1565.81 93
1565.90 84
1565.99 76
1566.08 68
1566.18 63
1566.27 59
1566.36 58
1566.45 59
1566.54 62
1566.63 65
1566.72 70
1566.81 75
1566.90 80
1566.99 87
1567.08 95
1567.17 105
1567.26 117
1567.35 130
1567.44 145
1567.53 160
1567.63 174
1567.72 185
1567.81 194
1567.90 199
1567.99 200
1568.08 197
1568.17 193
1568.26 188
1568.35 185
1568.44 185
1568.53 188
1568.62 194
1568.71 204
1568.80 215
1568.90 227
1568.99 238
1569.08 247
1569.17 254
1569.26 258
1569.35 259
1569.44 257
1569.53 252
1569.62 246
1569.71 239
1569.80 233
1569.89 228
1569.98 224
1570.07 221
1570.17 218
1570.26 214
1570.35 208
1570.44 201
1570.53 193
1570.62 185
1570.71 177
1570.80 170
1570.89 164
1570.98 158
1571.07 154
1571.16 151
1571.25 151
1571.35 152
1571.44 156
1571.53 162
1571.62 169
1571.71 176
1571.80 182
1571.89 186
1571.98 189
1572.07 190
1572.16 189
1572.25 187
1572.34 184
1572.43 178
1572.53 171
1572.62 160
1572.71 147
1572.80 134
1572.89 120
1572.98 109
1573.07 100
1573.16 95
1573.25 93
1573.34 94
1573.43 96
1573.52 97
1573.62 99
1573.71 100
1573.80 102
1573.89 104
1573.98 106
1574.07 108
1574.16 109
1574.25 107
1574.34 103
1574.43 96
1574.52 87
1574.62 77
1574.71 68
1574.80 60
1574.89 54
1574.98 50
1575.07 48
1575.16 48
1575.25 48
1575.34 49
1575.43 50
1575.52 52
1575.61 55
1575.71 58
1575.80 63
1575.89 69
1575.98 76
1576.07 84
1576.16 91
1576.25 99
1576.34 106
1576.43 112
1576.52 116
1576.62 119
1576.71 121
1576.80 122
1576.89 122
1576.98 122
1577.07 122
1577.16 122
1577.25 121
1577.34 119
1577.43 115
1577.52 109
1577.62 101
1577.71 93
1577.80 83
1577.89 73
1577.98 64
1578.07 56
1578.16 49
1578.25 44
1578.34 41
1578.43 39
1578.53 39
1578.62 39
1578.71 40
1578.80 42
1578.89 45
1578.98 48
1579.07 52
1579.16 56
1579.25 60
1579.34 63
1579.44 64
1579.53 62
1579.62 59
1579.71 55
1579.80 51
1579.89 49
1579.98 50
1580.07 52
1580.16 55
1580.25 57
1580.35 55
1580.44 50
1580.53 41
1580.62 29
1580.71 16
1580.80 6
1580.89 0
1580.98 0
1581.07 0
1581.17 2
1581.26 7
1581.35 12
1581.44 15
1581.53 17
1581.62 19
1581.71 19
1581.80 19
1581.89 18
1581.98 16
1582.08 13
1582.17 7
1582.26 1
1582.35 0
1582.44 0
1582.53 0
1582.62 0
1582.71 0
1582.80 0
1582.90 0
1582.99 5
1583.08 16
1583.17 27
1583.26 36
1583.35 43
1583.44 48
1583.53 50
1583.62 50
1583.72 49
1583.81 47
1583.90 46
1583.99 46
1584.08 48
1584.17 50
1584.26 53
1584.35 55
1584.45 56
1584.54 57
1584.63 57
1584.72 57
1584.81 56
1584.90 57
1584.99 60
1585.08 65
1585.17 72
1585.27 80
1585.36 89
1585.45 96
1585.54 101
1585.63 103
1585.72 101
1585.81 96
1585.90 89
1586.00 81
1586.09 74
1586.18 69
1586.27 65
1586.36 63
1586.45 62
1586.54 60
1586.63 57
1586.72 53
1586.82 48
1586.91 42
1587.00 37
1587.09 34
1587.18 34
1587.27 36
1587.36 41
1587.45 48
1587.55 57
1587.64 66
1587.73 75
1587.82 84
1587.91 91
1588.00 97
1588.09 101
1588.18 102
1588.28 100
1588.37 95
1588.46 89
1588.55 82
1588.64 76
1588.73 72
1588.82 72
1588.92 75
1589.01 81
1589.10 90
1589.19 99
1589.28 108
1589.37 116
1589.46 120
1589.55 122
1589.65 119
1589.74 114
1589.83 105
1589.92 95
1590.01 84
1590.10 74
1590.19 65
1590.28 58
1590.38 54
1590.47 53
1590.56 54
1590.65 56
1590.74 58
1590.83 59
1590.92 60
1591.02 59
1591.11 57
1591.20 56
1591.29 56
1591.38 56
1591.47 56
1591.56 55
1591.65 52
1591.75 47
1591.84 39
1591.93 30
1592.02 21
1592.11 13
1592.20 8
1592.29 5
1592.39 5
1592.48 8
1592.57 13
1592.66 19
1592.75 25
1592.84 33
1592.93 40
1593.03 46
1593.12 52
1593.21 57
1593.30 60
1593.39 60
1593.48 60
1593.57 58
1593.67 57
1593.76 57
1593.85 58
1593.94 61
1594.03 65
1594.12 69
1594.21 73
1594.31 75
1594.40 75
1594.49 73
1594.58 69
1594.67 64
1594.76 60
1594.85 57
1594.95 56
1595.04 57
1595.13 59
1595.22 62
1595.31 65
1595.40 66
1595.49 67
1595.59 66
1595.68 65
1595.77 63
1595.86 63
1595.95 63
1596.04 66
1596.14 70
1596.23 76
1596.32 84
1596.41 92
1596.50 101
1596.59 109
1596.68 116
1596.78 121
1596.87 122
1596.96 119
1597.05 113
1597.14 104
1597.23 94
1597.32 84
1597.42 75
1597.51 68
1597.60 63
1597.69 59
1597.78 57
1597.87 56
1597.97 57
1598.06 59
1598.15 62
1598.24 66
1598.33 70
1598.42 72
1598.51 72
1598.61 70
1598.70 66
1598.79 60
1598.88 55
1598.97 49
1599.06 43
1599.16 37
1599.25 32
1599.34 26
1599.43 21
1599.52 18
1599.61 15
1599.71 14
1599.80 13
1599.89 13
1599.98 13
1600.07 12
1600.16 10
1600.26 7
1600.35 3
1600.44 0
1600.53 0
1600.62 0
1600.71 0
1600.80 0
1600.90 0
1600.99 0
1601.08 4
1601.17 21
1601.26 41
1601.35 64
1601.45 86
1601.54 106
1601.63 122
1601.72 133
1601.81 139
1601.90 141
1602.00 139
1602.09 136
1602.18 133
1602.27 132
1602.36 134
1602.45 139
1602.55 146
1602.64 155
1602.73 162
1602.82 168
1602.91 170
1603.00 168
1603.10 162
1603.19 154
1603.28 143
1603.37 132
1603.46 120
1603.55 110
1603.65 101
1603.74 94
1603.83 88
1603.92 83
1604.01 80
1604.11 79
1604.20 79
1604.29 82
1604.38 86
1604.47 93
1604.56 101
1604.66 109
1604.75 118
1604.84 125
1604.93 130
1605.02 133
1605.11 134
1605.21 132
1605.30 129
1605.39 125
1605.48 120
1605.57 115
1605.66 111
1605.76 108
1605.85 106
1605.94 106
1606.03 107
1606.12 108
1606.22 109
1606.31 109
1606.40 107
1606.49 106
1606.58 104
1606.67 102
1606.77 101
1606.86 101
1606.95 101
1607.04 100
1607.13 99
1607.23 98
1607.32 97
1607.41 97
1607.50 98
1607.59 101
1607.68 103
1607.78 105
1607.87 105
1607.96 104
1608.05 102
1608.14 101
1608.24 102
1608.33 106
1608.42 113
1608.51 123
1608.60 135
1608.69 145
1608.79 154
1608.88 160
1608.97 163
1609.06 162
1609.15 160
1609.25 157
1609.34 155
1609.43 153
1609.52 151
1609.61 150
1609.71 148
1609.80 146
1609.89 144
1609.98 142
1610.07 140
1610.16 139
1610.26 138
1610.35 136
1610.44 133
1610.53 129
1610.62 122
1610.72 114
1610.81 106
1610.90 99
1610.99 95
1611.08 94
1611.18 96
1611.27 101
1611.36 107
1611.45 113
1611.54 117
1611.64 119
1611.73 118
1611.82 115
1611.91 111
1612.00 105
1612.10 98
1612.19 94
1612.28 91
1612.37 90
1612.46 89
1612.55 90
1612.65 90
1612.74 90
1612.83 89
1612.92 88
1613.01 89
1613.11 90
1613.20 93
1613.29 97
1613.38 102
1613.47 107
1613.57 111
1613.66 114
1613.75 116
1613.84 117
1613.93 117
1614.03 117
1614.12 116
1614.21 113
1614.30 109
1614.39 104
1614.49 97
1614.58 90
1614.67 82
1614.76 76
1614.85 70
1614.95 66
1615.04 64
1615.13 65
1615.22 67
1615.32 71
1615.41 77
1615.50 84
1615.59 92
1615.68 100
1615.78 107
1615.87 111
1615.96 111
1616.05 107
1616.14 98
1616.24 86
1616.33 72
1616.42 60
1616.51 49
1616.60 43
1616.70 42
1616.79 45
1616.88 51
1616.97 60
1617.06 68
1617.16 75
1617.25 80
1617.34 82
1617.43 82
1617.52 79
1617.62 74
1617.71 68
1617.80 59
1617.89 49
1617.99 39
1618.08 30
1618.17 22
1618.26 16
1618.35 11
1618.45 8
1618.54 4
1618.63 0
1618.72 0
1618.81 0
1618.91 0
1619.00 0
1619.09 0
1619.18 0
1619.28 0
1619.37 0
1619.46 6
1619.55 15
1619.64 26
1619.74 38
1619.83 50
1619.92 61
1620.01 69
1620.11 74
1620.20 77
1620.29 77
1620.38 76
1620.47 75
1620.57 73
1620.66 70
1620.75 67
1620.84 62
1620.93 55
1621.03 46
1621.12 37
1621.21 29
1621.30 23
1621.40 20
1621.49 19
1621.58 21
1621.67 24
1621.76 29
1621.86 35
1621.95 42
1622.04 51
1622.13 61
1622.23 72
1622.32 84
1622.41 94
1622.50 100
1622.59 103
1622.69 101
1622.78 95
1622.87 88
1622.96 81
1623.06 76
1623.15 76
1623.24 79
1623.33 84
1623.43 91
1623.52 96
1623.61 99
1623.70 98
1623.79 94
1623.89 87
1623.98 77
1624.07 67
1624.16 57
1624.26 48
1624.35 43
1624.44 40
1624.53 41
1624.63 45
1624.72 50
1624.81 56
1624.90 59
1624.99 61
1625.09 59
1625.18 54
1625.27 47
1625.36 40
1625.46 34
1625.55 31
1625.64 29
1625.73 30
1625.83 32
1625.92 34
1626.01 36
1626.10 37
1626.19 37
1626.29 38
1626.38 39
1626.47 42
1626.56 47
1626.66 55
1626.75 63
1626.84 71
1626.93 78
1627.03 83
1627.12 87
1627.21 91
1627.30 93
1627.40 96
1627.49 96
1627.58 94
1627.67 89
1627.77 79
1627.86 67
1627.95 53
1628.04 41
1628.13 32
1628.23 28
1628.32 30
1628.41 36
1628.50 47
1628.60 59
1628.69 71
1628.78 82
1628.87 92
1628.97 99
1629.06 105
1629.15 110
1629.24 114
1629.34 116
1629.43 117
1629.52 115
1629.61 111
1629.71 104
1629.80 96
1629.89 88
1629.98 80
1630.08 74
1630.17 69
1630.26 66
1630.35 65
1630.45 65
1630.54 64
1630.63 61
1630.72 57
1630.82 52
1630.91 46
1631.00 40
1631.09 35
1631.19 32
1631.28 31
1631.37 31
1631.46 31
1631.56 30
1631.65 27
1631.74 21
1631.83 14
1631.93 6
1632.02 0
1632.11 0
1632.20 0
1632.30 0
1632.39 0
1632.48 0
1632.57 0
1632.67 0
1632.76 3
1632.85 7
1632.94 10
1633.04 13
1633.13 15
1633.22 18
1633.31 22
1633.41 27
1633.50 32
1633.59 37
1633.68 41
1633.78 44
1633.87 45
1633.96 45
1634.05 45
1634.15 47
1634.24 49
1634.33 53
1634.42 58
1634.52 62
1634.61 64
1634.70 65
1634.80 64
1634.89 60
1634.98 56
1635.07 52
1635.17 50
1635.26 51
1635.35 54
1635.44 61
1635.54 69
1635.63 78
1635.72 86
1635.81 91
1635.91 92
1636.00 89
1636.09 84
1636.18 76
1636.28 69
1636.37 64
1636.46 62
1636.55 62
1636.65 64
1636.74 66
1636.83 66
1636.93 65
1637.02 61
1637.11 55
1637.20 48
1637.30 40
1637.39 34
1637.48 29
1637.57 26
1637.67 26
1637.76 28
1637.85 33
1637.95 40
1638.04 49
1638.13 58
1638.22 67
1638.32 75
1638.41 81
1638.50 85
1638.59 86
1638.69 84
1638.78 82
1638.87 80
1638.96 77
1639.06 75
1639.15 72
1639.24 68
1639.34 63
1639.43 55
1639.52 46
1639.61 36
1639.71 28
1639.80 23
1639.89 21
1639.98 23
1640.08 29
1640.17 37
1640.26 47
1640.36 55
1640.45 61
1640.54 64
1640.63 63
1640.73 59
1640.82 52
1640.91 43
1641.01 35
1641.10 29
1641.19 26
1641.28 27
1641.38 33
1641.47 41
1641.56 51
1641.65 61
1641.75 71
1641.84 78
1641.93 84
1642.03 88
1642.12 91
1642.21 94
1642.30 98
1642.40 102
1642.49 108
1642.58 116
1642.68 124
1642.77 132
1642.86 140
1642.95 146
1643.05 151
1643.14 154
1643.23 155
1643.33 153
1643.42 151
1643.51 147
1643.60 143
1643.70 140
1643.79 137
1643.88 136
1643.98 136
1644.07 139
1644.16 142
1644.25 144
1644.35 145
1644.44 142
1644.53 135
1644.63 125
1644.72 112
1644.81 99
1644.90 87
1645.00 79
1645.09 77
1645.18 81
1645.28 89
1645.37 101
1645.46 114
1645.55 127
1645.65 137
1645.74 145
1645.83 150
1645.93 151
1646.02 151
1646.11 149
1646.20 146
1646.30 142
1646.39 138
1646.48 135
1646.58 132
1646.67 129
1646.76 127
1646.86 125
1646.95 124
1647.04 124
1647.13 125
1647.23 126
1647.32 129
1647.41 133
1647.51 138
1647.60 144
1647.69 150
1647.78 154
1647.88 156
1647.97 156
1648.06 155
1648.16 151
1648.25 147
1648.34 143
1648.44 140
1648.53 136
1648.62 133
1648.71 129
1648.81 126
1648.90 123
1648.99 121
1649.09 119
1649.18 117
1649.27 115
1649.37 114
1649.46 112
1649.55 110
1649.64 108
1649.74 107
1649.83 104
1649.92 102
1650.02 99
1650.11 95
1650.20 91
1650.30 88
1650.39 87
1650.48 88
1650.57 92
1650.67 100
1650.76 111
1650.85 123
1650.95 137
1651.04 149
1651.13 160
1651.23 167
1651.32 170
1651.41 170
1651.51 166
1651.60 160
1651.69 153
1651.78 147
1651.88 143
1651.97 139
1652.06 136
1652.16 132
1652.25 129
1652.34 124
1652.44 118
1652.53 112
1652.62 105
1652.72 98
1652.81 89
1652.90 80
1653.00 70
1653.09 60
1653.18 52
1653.27 46
1653.37 43
1653.46 43
1653.55 46
1653.65 51
1653.74 56
1653.83 60
1653.93 61
1654.02 58
1654.11 53
1654.21 46
1654.30 37
1654.39 28
1654.49 20
1654.58 12
1654.67 8
1654.76 6
1654.86 8
1654.95 14
1655.04 23
1655.14 34
1655.23 46
1655.32 58
1655.42 67
1655.51 73
1655.60 75
1655.70 73
1655.79 66
1655.88 56
1655.98 44
1656.07 32
1656.16 20
1656.26 10
1656.35 3
1656.44 1
1656.54 3
1656.63 9
1656.72 17
1656.81 27
1656.91 36
1657.00 42
1657.09 43
1657.19 41
1657.28 35
1657.37 27
1657.47 20
1657.56 14
1657.65 10
1657.75 8
1657.84 6
1657.93 4
1658.03 1
1658.12 0
1658.21 0
1658.31 0
1658.40 0
1658.49 0
1658.59 0
1658.68 0
1658.77 9
1658.87 20
1658.96 30
1659.05 38
1659.15 47
1659.24 55
1659.33 64
1659.43 74
1659.52 85
1659.61 96
1659.71 106
1659.80 113
1659.89 116
1659.99 115
1660.08 111
1660.17 105
1660.27 99
1660.36 94
1660.45 91
1660.55 91
1660.64 94
1660.73 100
1660.83 106
1660.92 114
1661.01 121
1661.11 128
1661.20 135
1661.29 143
1661.39 151
1661.48 160
1661.57 170
1661.67 179
1661.76 188
1661.85 194
1661.95 198
1662.04 199
1662.13 198
1662.23 197
1662.32 196
1662.41 196
1662.51 197
1662.60 199
1662.69 201
1662.79 203
1662.88 203
1662.97 202
1663.07 199
1663.16 195
1663.25 188
1663.35 180
1663.44 171
1663.53 161
1663.63 150
1663.72 140
1663.81 130
1663.91 122
1664.00 114
1664.09 107
1664.19 100
1664.28 94
1664.37 87
1664.47 80
1664.56 75
1664.65 71
1664.75 69
1664.84 71
1664.94 77
1665.03 86
1665.12 97
1665.22 109
1665.31 120
1665.40 129
1665.50 135
1665.59 139
1665.68 140
1665.78 138
1665.87 133
1665.96 128
1666.06 121
1666.15 115
1666.24 109
1666.34 104
1666.43 100
1666.52 99
1666.62 100
1666.71 102
1666.80 107
1666.90 113
1666.99 119
1667.09 126
1667.18 131
1667.27 135
1667.37 136
1667.46 136
1667.55 133
1667.65 129
1667.74 124
1667.83 119
1667.93 115
1668.02 113
1668.11 113
1668.21 116
1668.30 120
1668.39 124
1668.49 127
1668.58 128
1668.68 127
1668.77 124
1668.86 119
1668.96 114
1669.05 110
1669.14 106
1669.24 104
1669.33 103
1669.42 102
1669.52 101
1669.61 100
1669.70 100
1669.80 99
1669.89 98
1669.99 98
1670.08 100
1670.17 101
1670.27 104
1670.36 106
1670.45 108
1670.55 110
1670.64 111
1670.73 111
1670.83 110
1670.92 109
1671.02 107
1671.11 104
1671.20 101
1671.30 96
1671.39 90
1671.48 83
1671.58 75
1671.67 67
1671.76 59
1671.86 51
1671.95 45
1672.05 40
1672.14 36
1672.23 34
1672.33 33
1672.42 33
1672.51 34
1672.61 37
1672.70 39
1672.79 41
1672.89 41
1672.98 41
1673.08 40
1673.17 39
1673.26 39
1673.36 41
1673.45 45
1673.54 50
1673.64 56
1673.73 62
1673.82 68
1673.92 73
1674.01 79
1674.11 84
1674.20 91
1674.29 97
1674.39 103
1674.48 108
1674.57 111
1674.67 112
1674.76 112
1674.86 111
1674.95 110
1675.04 111
1675.14 114
1675.23 118
1675.32 123
1675.42 127
1675.51 128
1675.61 126
1675.70 119
1675.79 108
1675.89 94
1675.98 80
1676.07 65
1676.17 53
1676.26 43
1676.36 35
1676.45 29
1676.54 24
1676.64 19
1676.73 13
1676.82 7
1676.92 0
1677.01 0
1677.11 0
1677.20 0
1677.29 0
1677.39 0
1677.48 0
1677.57 0
1677.67 0
1677.76 1
1677.86 5
1677.95 11
1678.04 19
1678.14 29
1678.23 41
1678.33 53
1678.42 65
1678.51 74
1678.61 79
1678.70 80
1678.79 76
1678.89 69
1678.98 60
1679.08 49
1679.17 39
1679.26 31
1679.36 26
1679.45 24
1679.55 26
1679.64 31
1679.73 37
1679.83 43
1679.92 48
1680.01 51
1680.11 53
1680.20 55
1680.30 56
1680.39 59
1680.48 62
1680.58 67
1680.67 72
1680.77 76
1680.86 79
1680.95 80
1681.05 79
1681.14 77
1681.24 74
1681.33 71
1681.42 68
1681.52 66
1681.61 65
1681.70 64
1681.80 64
1681.89 62
1681.99 58
1682.08 53
1682.17 47
1682.27 40
1682.36 32
1682.46 24
1682.55 16
1682.64 9
1682.74 2
1682.83 0
1682.93 0
1683.02 0
1683.11 0
1683.21 0
1683.30 7
1683.40 19
1683.49 34
1683.58 48
1683.68 61
1683.77 72
1683.87 82
1683.96 91
1684.05 100
1684.15 108
1684.24 117
1684.34 123
1684.43 127
1684.52 128
1684.62 127
1684.71 123
1684.81 118
1684.90 113
1684.99 109
1685.09 106
1685.18 102
1685.28 97
1685.37 89
1685.46 79
1685.56 67
1685.65 54
1685.75 43
1685.84 35
1685.93 31
1686.03 31
1686.12 33
1686.22 35
1686.31 36
1686.40 33
1686.50 27
1686.59 18
1686.69 9
1686.78 0
1686.87 0
1686.97 0
1687.06 0
1687.16 7
1687.25 19
1687.34 33
1687.44 45
1687.53 55
1687.63 60
1687.72 61
1687.82 57
1687.91 50
1688.00 43
1688.10 35
1688.19 30
1688.29 27
1688.38 27
1688.47 31
1688.57 38
1688.66 47
1688.76 59
1688.85 71
1688.94 83
1689.04 93
1689.13 102
1689.23 108
1689.32 112
1689.42 114
1689.51 114
1689.60 112
1689.70 107
1689.79 101
1689.89 93
1689.98 83
1690.07 74
1690.17 66
1690.26 59
1690.36 54
1690.45 52
1690.55 50
1690.64 48
1690.73 46
1690.83 44
1690.92 40
1691.02 35
1691.11 29
1691.20 23
1691.30 17
1691.39 13
1691.49 11
1691.58 11
1691.68 12
1691.77 13
1691.86 15
1691.96 15
1692.05 12
1692.15 7
1692.24 1
1692.33 0
1692.43 0
1692.52 0
1692.62 0
1692.71 0
1692.81 0
1692.90 0
1692.99 10
1693.09 20
1693.18 28
1693.28 33
1693.37 34
1693.47 33
1693.56 31
1693.65 29
1693.75 28
1693.84 29
1693.94 30
1694.03 32
1694.13 33
1694.22 33
1694.31 32
1694.41 30
1694.50 29
1694.60 30
1694.69 33
1694.79 38
1694.88 44
1694.97 50
1695.07 56
1695.16 62
1695.26 66
1695.35 70
1695.45 74
1695.54 80
1695.63 87
1695.73 94
1695.82 101
1695.92 108
1696.01 112
1696.11 112
1696.20 109
1696.29 103
1696.39 93
1696.48 81
1696.58 69
1696.67 58
1696.77 50
1696.86 46
1696.95 45
1697.05 46
1697.14 49
1697.24 51
1697.33 53
1697.43 55
1697.52 56
1697.62 57
1697.71 60
1697.80 65
1697.90 70
1697.99 75
1698.09 80
1698.18 83
1698.28 86
1698.37 88
1698.46 90
1698.56 92
1698.65 96
1698.75 101
1698.84 107
1698.94 113
1699.03 118
1699.13 122
1699.22 124
1699.31 125
1699.41 123
1699.50 119
1699.60 112
1699.69 104
1699.79 94
1699.88 82
1699.98 70
1700.07 57
1700.16 46
1700.26 37
1700.35 32
1700.45 30
1700.54 32
1700.64 37
1700.73 45
1700.83 54
1700.92 61
1701.01 65
1701.11 66
1701.20 63
1701.30 57
1701.39 49
1701.49 43
1701.58 40
1701.68 41
1701.77 46
1701.86 56
1701.96 67
1702.05 78
1702.15 88
1702.24 95
1702.34 99
1702.43 100
1702.53 100
1702.62 98
1702.71 95
1702.81 92
1702.90 87
1703.00 82
1703.09 77
1703.19 71
1703.28 66
1703.38 63
1703.47 61
1703.57 60
1703.66 61
1703.75 62
1703.85 62
1703.94 62
1704.04 61
1704.13 59
1704.23 57
1704.32 55
1704.42 54
1704.51 53
1704.61 52
1704.70 52
1704.79 51
1704.89 49
1704.98 46
1705.08 43
1705.17 40
1705.27 38
1705.36 37
1705.46 37
1705.55 39
1705.65 43
1705.74 47
1705.83 52
1705.93 57
1706.02 59
1706.12 59
1706.21 56
1706.31 51
1706.40 44
1706.50 38
1706.59 35
1706.69 37
1706.78 44
1706.88 55
1706.97 67
1707.06 79
1707.16 89
1707.25 95
1707.35 98
1707.44 100
1707.54 101
1707.63 103
1707.73 106
1707.82 111
1707.92 115
1708.01 120
1708.11 123
1708.20 125
1708.30 125
1708.39 124
1708.48 123
1708.58 120
1708.67 116
1708.77 110
1708.86 103
1708.96 95
1709.05 86
1709.15 78
1709.24 73
1709.34 71
1709.43 74
1709.53 80
1709.62 88
1709.72 98
1709.81 107
1709.90 113
1710.00 115
1710.09 113
1710.19 108
1710.28 101
1710.38 92
1710.47 84
1710.57 76
1710.66 69
1710.76 64
1710.85 60
1710.95 56
1711.04 52
1711.14 48
1711.23 43
1711.33 38
1711.42 32
1711.52 25
1711.61 20
1711.70 16
1711.80 13
1711.89 11
1711.99 11
1712.08 10
1712.18 9
1712.27 7
1712.37 4
1712.46 0
1712.56 0
1712.65 0
1712.75 0
1712.84 0
1712.94 0
1713.03 0
1713.13 0
1713.22 1
1713.32 6
1713.41 11
1713.51 15
1713.60 19
1713.70 22
1713.79 24
1713.88 26
1713.98 29
1714.07 33
1714.17 39
1714.26 46
1714.36 56
1714.45 66
1714.55 76
1714.64 85
1714.74 93
1714.83 99
1714.93 106
1715.02 112
1715.12 118
1715.21 124
1715.31 130
1715.40 134
1715.50 137
1715.59 138
1715.69 138
1715.78 135
1715.88 131
1715.97 125
1716.07 117
1716.16 109
1716.26 101
1716.35 93
1716.45 86
1716.54 81
1716.64 79
1716.73 80
1716.83 82
1716.92 86
1717.02 91
1717.11 96
1717.20 101
1717.30 106
1717.39 110
1717.49 113
1717.58 115
1717.68 116
1717.77 115
1717.87 113
1717.96 108
1718.06 102
1718.15 95
1718.25 88
1718.34 81
1718.44 76
1718.53 71
1718.63 69
1718.72 69
1718.82 72
1718.91 79
1719.01 89
1719.10 101
1719.20 113
1719.29 125
1719.39 132
1719.48 136
1719.58 135
1719.67 130
1719.77 124
1719.86 119
1719.96 114
1720.05 111
1720.15 109
1720.24 108
1720.34 104
1720.43 100
1720.53 93
1720.62 85
1720.72 78
1720.81 70
1720.91 64
1721.00 60
1721.10 55
1721.19 52
1721.29 49
1721.38 47
1721.48 47
1721.57 47
1721.67 50
1721.76 54
1721.86 60
1721.95 67
1722.05 74
1722.14 82
1722.24 90
1722.33 97
1722.43 103
1722.52 109
1722.62 114
1722.71 119
1722.81 124
1722.90 128
1723.00 131
1723.09 133
1723.19 133
1723.28 130
1723.38 126
1723.47 120
1723.57 114
1723.66 108
1723.76 104
1723.85 101
1723.95 102
1724.05 104
1724.14 108
1724.24 113
1724.33 118
1724.43 121
1724.52 124
1724.62 125
1724.71 125
1724.81 125
1724.90 125
1725.00 125
1725.09 124
1725.19 122
1725.28 119
1725.38 116
1725.47 112
1725.57 109
1725.66 108
1725.76 109
1725.85 110
1725.95 112
1726.04 114
1726.14 113
1726.23 112
1726.33 109
1726.42 106
1726.52 104
1726.61 104
1726.71 105
1726.80 107
1726.90 109
1726.99 111
1727.09 112
1727.18 113
1727.28 113
1727.38 113
1727.47 113
1727.57 113
1727.66 114
1727.76 113
1727.85 111
1727.95 106
1728.04 99
1728.14 91
1728.23 81
1728.33 71
1728.42 61
1728.52 53
1728.61 47
1728.71 43
1728.80 42
1728.90 41
1728.99 41
1729.09 40
1729.18 36
1729.28 30
1729.37 22
1729.47 12
1729.57 2
1729.66 0
1729.76 0
1729.85 0
1729.95 0
1730.04 0
1730.14 0
1730.23 0
1730.33 0
1730.42 5
1730.52 10
1730.61 15
1730.71 19
1730.80 22
1730.90 23
1730.99 23
1731.09 22
1731.18 22
1731.28 24
1731.38 27
1731.47 32
1731.57 38
1731.66 45
1731.76 51
1731.85 56
1731.95 59
1732.04 62
1732.14 64
1732.23 65
1732.33 68
1732.42 71
1732.52 77
1732.61 84
1732.71 91
1732.81 99
1732.90 106
1733.00 112
1733.09 116
1733.19 119
1733.28 121
1733.38 122
1733.47 123
1733.57 124
1733.66 123
1733.76 120
1733.85 114
1733.95 105
1734.04 94
1734.14 82
1734.24 70
1734.33 59
1734.43 50
1734.52 43
1734.62 39
1734.71 37
1734.81 36
1734.90 38
1735.00 41
1735.09 44
1735.19 48
1735.28 51
1735.38 53
1735.48 56
1735.57 59
1735.67 63
1735.76 69
1735.86 75
1735.95 82
1736.05 87
1736.14 89
1736.24 89
1736.33 85
1736.43 79
1736.53 72
1736.62 65
1736.72 58
1736.81 54
1736.91 52
1737.00 50
1737.10 50
1737.19 48
1737.29 46
1737.38 42
1737.48 37
1737.58 32
1737.67 28
1737.77 27
1737.86 31
1737.96 40
1738.05 55
1738.15 74
1738.24 96
1738.34 118
1738.43 136
1738.53 150
1738.63 157
1738.72 158
1738.82 153
1738.91 144
1739.01 133
1739.10 121
1739.20 110
1739.29 101
1739.39 93
1739.49 85
1739.58 78
1739.68 70
1739.77 63
1739.87 57
1739.96 52
1740.06 51
1740.15 52
1740.25 55
1740.35 60
1740.44 66
1740.54 71
1740.63 75
1740.73 77
1740.82 77
1740.92 76
1741.01 74
1741.11 73
1741.21 74
1741.30 75
1741.40 78
1741.49 82
1741.59 84
1741.68 85
1741.78 82
1741.87 76
1741.97 65
1742.07 50
1742.16 33
1742.26 15
1742.35 0
1742.45 0
1742.54 0
1742.64 0
1742.73 0
1742.83 4
1742.93 20
1743.02 37
1743.12 54
1743.21 70
1743.31 84
1743.40 96
1743.50 106
1743.60 113
1743.69 119
1743.79 122
1743.88 124
1743.98 124
1744.07 125
1744.17 126
1744.26 127
1744.36 129
1744.46 131
1744.55 132
1744.65 133
1744.74 132
1744.84 129
1744.93 127
1745.03 125
1745.13 123
1745.22 123
1745.32 123
1745.41 122
1745.51 120
1745.60 114
1745.70 106
1745.80 94
1745.89 82
1745.99 71
1746.08 62
1746.18 57
1746.27 54
1746.37 54
1746.47 54
1746.56 55
1746.66 54
1746.75 52
1746.85 49
1746.94 45
1747.04 42
1747.14 40
1747.23 40
1747.33 42
1747.42 46
1747.52 53
1747.61 60
1747.71 68
1747.81 75
1747.90 81
1748.00 84
1748.09 86
1748.19 86
1748.28 86
1748.38 87
1748.48 88
1748.57 91
1748.67 95
1748.76 99
1748.86 103
1748.96 107
1749.05 111
1749.15 114
1749.24 117
1749.34 119
1749.43 122
1749.53 123
1749.63 125
1749.72 126
1749.82 126
1749.91 125
1750.01 123
1750.10 120
1750.20 116
1750.30 111
1750.39 104
1750.49 97
1750.58 89
1750.68 83
1750.78 77
1750.87 74
1750.97 74
1751.06 74
1751.16 75
1751.25 74
1751.35 72
1751.45 67
1751.54 61
1751.64 53
1751.73 46
1751.83 41
1751.93 36
1752.02 31
1752.12 26
1752.21 20
1752.31 11
1752.41 1
1752.50 0
1752.60 0
1752.69 0
1752.79 0
1752.88 0
1752.98 0
1753.08 0
1753.17 3
1753.27 19
1753.36 36
1753.46 51
1753.56 64
1753.65 74
1753.75 81
1753.84 85
1753.94 86
1754.04 84
1754.13 81
1754.23 77
1754.32 72
1754.42 68
1754.52 64
1754.61 62
1754.71 61
1754.80 60
1754.90 59
1754.99 59
1755.09 57
1755.19 55
1755.28 53
1755.38 50
1755.47 47
1755.57 43
1755.67 39
1755.76 35
1755.86 31
1755.95 30
1756.05 32
1756.15 37
1756.24 46
1756.34 57
1756.43 69
1756.53 81
1756.63 91
1756.72 98
1756.82 101
1756.91 101
1757.01 99
1757.11 96
1757.20 92
1757.30 87
1757.39 84
1757.49 81
1757.59 78
1757.68 76
1757.78 73
1757.87 71
1757.97 69
1758.07 66
1758.16 63
1758.26 60
1758.35 57
1758.45 54
1758.55 51
1758.64 49
1758.74 46
1758.83 44
1758.93 40
1759.03 35
1759.12 27
1759.22 16
1759.32 3
1759.41 0
1759.51 0
1759.60 0
1759.70 0
1759.80 0
1759.89 0
1759.99 0
1760.08 20
1760.18 38
1760.28 50
1760.37 55
1760.47 53
1760.56 46
1760.66 36
1760.76 25
1760.85 15
1760.95 5
1761.04 0
1761.14 0
1761.24 0
1761.33 0
1761.43 0
1761.53 0
1761.62 0
1761.72 0
1761.81 0
1761.91 15
1762.01 32
1762.10 49
1762.20 64
1762.29 78
1762.39 90
1762.49 98
1762.58 104
1762.68 107
1762.78 109
1762.87 111
1762.97 112
1763.06 112
1763.16 111
1763.26 106
1763.35 98
1763.45 87
1763.54 73
1763.64 58
1763.74 45
1763.83 34
1763.93 28
1764.03 25
1764.12 25
1764.22 27
1764.31 29
1764.41 30
1764.51 30
1764.60 29
1764.70 27
1764.80 24
1764.89 21
1764.99 17
1765.08 14
1765.18 10
1765.28 7
1765.37 4
1765.47 1
1765.57 1
1765.66 2
1765.76 4
1765.85 7
1765.95 12
1766.05 18
1766.14 25
1766.24 33
1766.34 42
1766.43 51
1766.53 59
1766.62 65
1766.72 69
1766.82 70
1766.91 69
1767.01 67
1767.11 67
1767.20 69
1767.30 74
1767.39 82
1767.49 91
1767.59 100
1767.68 108
1767.78 112
1767.88 114
1767.97 112
1768.07 109
1768.16 105
1768.26 103
1768.36 102
1768.45 103
1768.55 105
1768.65 108
1768.74 110
1768.84 112
1768.93 113
1769.03 112
1769.13 110
1769.22 107
1769.32 102
1769.42 97
1769.51 90
1769.61 84
1769.71 77
1769.80 71
1769.90 64
1769.99 59
1770.09 55
1770.19 53
1770.28 55
1770.38 59
1770.48 66
1770.57 75
1770.67 84
1770.77 91
1770.86 95
1770.96 97
1771.05 96
1771.15 94
1771.25 93
1771.34 93
1771.44 95
1771.54 99
1771.63 103
1771.73 106
1771.83 108
1771.92 109
1772.02 108
1772.12 107
1772.21 106
1772.31 107
1772.40 108
1772.50 111
1772.60 113
1772.69 116
1772.79 118
1772.89 120
1772.98 121
1773.08 124
1773.18 128
1773.27 132
1773.37 137
1773.47 142
1773.56 144
1773.66 144
1773.75 142
1773.85 136
1773.95 129
1774.04 119
1774.14 108
1774.24 95
1774.33 82
1774.43 69
1774.53 57
1774.62 47
1774.72 40
1774.82 37
1774.91 38
1775.01 42
1775.11 48
1775.20 55
1775.30 62
1775.39 67
1775.49 70
1775.59 71
1775.68 70
1775.78 67
1775.88 62
1775.97 57
1776.07 52
1776.17 47
1776.26 45
1776.36 45
1776.46 47
1776.55 50
1776.65 53
1776.75 55
1776.84 54
1776.94 52
1777.04 48
1777.13 44
1777.23 42
1777.33 43
1777.42 46
1777.52 53
1777.62 62
1777.71 73
1777.81 84
1777.91 95
1778.00 104
1778.10 112
1778.19 117
1778.29 118
1778.39 115
1778.48 109
1778.58 100
1778.68 89
1778.77 76
1778.87 64
1778.97 54
1779.06 47
1779.16 44
1779.26 44
1779.35 49
1779.45 58
1779.55 69
1779.64 83
1779.74 97
1779.84 111
1779.93 122
1780.03 130
1780.13 134
1780.22 133
1780.32 128
1780.42 121
1780.51 111
1780.61 101
1780.71 91
1780.80 81
1780.90 71
1781.00 61
1781.09 52
1781.19 44
1781.29 39
1781.38 38
1781.48 42
1781.58 52
1781.67 66
1781.77 84
1781.87 102
1781.96 118
1782.06 129
1782.16 134
1782.25 132
1782.35 124
1782.45 111
1782.54 95
1782.64 77
1782.74 61
1782.83 46
1782.93 34
1783.03 24
1783.12 18
1783.22 17
1783.32 19
1783.41 26
1783.51 37
1783.61 50
1783.70 64
1783.80 78
1783.90 89
1783.99 99
1784.09 106
1784.19 112
1784.28 116
1784.38 119
1784.48 120
1784.57 120
1784.67 118
1784.77 114
1784.87 106
1784.96 95
1785.06 82
1785.16 67
1785.25 51
1785.35 36
1785.45 24
1785.54 14
1785.64 9
1785.74 8
1785.83 10
1785.93 14
1786.03 21
1786.12 29
1786.22 37
1786.32 45
1786.41 51
1786.51 55
1786.61 57
1786.70 57
1786.80 54
1786.90 49
1786.99 44
1787.09 37
1787.19 31
1787.29 25
1787.38 18
1787.48 12
1787.58 6
1787.67 1
1787.77 0
1787.87 0
1787.96 0
1788.06 0
1788.16 0
1788.25 0
1788.35 0
1788.45 1
1788.54 2
1788.64 3
1788.74 3
1788.83 3
1788.93 4
1789.03 6
1789.13 8
1789.22 10
1789.32 12
1789.42 14
1789.51 17
1789.61 20
1789.71 23
1789.80 26
1789.90 29
1790.00 32
1790.09 35
1790.19 37
1790.29 39
1790.38 42
1790.48 47
1790.58 53
1790.68 60
1790.77 66
1790.87 71
1790.97 74
1791.06 74
1791.16 71
1791.26 66
1791.35 62
1791.45 58
1791.55 57
1791.65 58
1791.74 62
1791.84 68
1791.94 74
1792.03 79
1792.13 83
1792.23 85
1792.32 85
1792.42 86
1792.52 87
1792.61 89
1792.71 92
1792.81 96
1792.91 100
1793.00 103
1793.10 103
1793.20 100
1793.29 93
1793.39 84
1793.49 73
1793.58 63
1793.68 57
1793.78 54
1793.88 55
1793.97 60
1794.07 66
1794.17 72
1794.26 75
1794.36 77
1794.46 75
1794.55 72
1794.65 68
1794.75 64
1794.85 61
1794.94 58
1795.04 56
1795.14 53
1795.23 49
1795.33 43
1795.43 35
1795.53 24
1795.62 12
1795.72 0
1795.82 0
1795.91 0
1796.01 0
1796.11 0
1796.20 0
1796.30 0
1796.40 0
1796.50 0
1796.59 16
1796.69 32
1796.79 45
1796.88 55
1796.98 60
1797.08 59
1797.18 54
1797.27 45
1797.37 34
1797.47 23
1797.56 14
1797.66 8
1797.76 5
1797.86 7
1797.95 11
1798.05 18
1798.15 25
1798.24 33
1798.34 41
1798.44 48
1798.53 54
1798.63 58
1798.73 61
1798.83 60
1798.92 57
1799.02 51
1799.12 42
1799.21 33
1799.31 23
1799.41 15
1799.51 9
1799.60 5
1799.70 4
1799.80 4
1799.90 6
1799.99 10
1800.09 15
1800.19 21
1800.28 28
1800.38 36
1800.48 44
1800.58 50
1800.67 55
1800.77 60
1800.87 63
1800.96 66
1801.06 69
1801.16 73
1801.26 77
1801.35 81
1801.45 84
1801.55 86
1801.64 86
1801.74 85
1801.84 84
1801.94 82
1802.03 79
1802.13 78
1802.23 76
1802.33 75
1802.42 73
1802.52 70
1802.62 66
1802.71 61
1802.81 56
1802.91 50
1803.01 44
1803.10 38
1803.20 33
1803.30 29
1803.39 26
1803.49 24
1803.59 23
1803.69 25
1803.78 27
1803.88 32
1803.98 37
1804.08 42
1804.17 48
1804.27 53
1804.37 58
1804.47 64
1804.56 70
1804.66 76
1804.76 81
1804.85 85
1804.95 87
1805.05 85
1805.15 79
1805.24 71
1805.34 61
1805.44 52
1805.54 44
1805.63 38
1805.73 36
1805.83 37
1805.92 40
1806.02 45
1806.12 49
1806.22 53
1806.31 54
1806.41 53
1806.51 50
1806.61 46
1806.70 41
1806.80 37
1806.90 34
1807.00 33
1807.09 32
1807.19 31
1807.29 30
1807.39 27
1807.48 22
1807.58 16
1807.68 9
1807.77 4
1807.87 0
1807.97 0
1808.07 2
1808.16 8
1808.26 18
1808.36 29
1808.46 41
1808.55 51
1808.65 58
1808.75 61
1808.85 59
1808.94 53
1809.04 45
1809.14 34
1809.24 21
1809.33 9
1809.43 0
1809.53 0
1809.63 0
1809.72 0
1809.82 0
1809.92 0
1810.02 0
1810.11 0
1810.21 5
1810.31 20
1810.40 34
1810.50 47
1810.60 56
1810.70 63
1810.79 69
1810.89 72
1810.99 73
1811.09 72
1811.18 69
1811.28 64
1811.38 60
1811.48 56
1811.57 53
1811.67 52
1811.77 52
1811.87 52
1811.96 51
1812.06 50
1812.16 49
1812.26 50
1812.35 55
1812.45 63
1812.55 74
1812.65 85
1812.74 93
1812.84 97
1812.94 94
1813.04 85
1813.13 72
1813.23 57
1813.33 42
1813.43 31
1813.52 23
1813.62 18
1813.72 17
1813.82 18
1813.91 22
1814.01 26
1814.11 31
1814.21 36
1814.31 40
1814.40 42
1814.50 43
1814.60 42
1814.70 40
1814.79 39
1814.89 40
1814.99 42
1815.09 46
1815.18 51
1815.28 56
1815.38 61
1815.48 67
1815.57 73
1815.67 81
1815.77 90
1815.87 100
1815.96 108
1816.06 112
1816.16 112
1816.26 106
1816.35 95
1816.45 80
1816.55 62
1816.65 45
1816.75 30
1816.84 20
1816.94 15
1817.04 16
1817.14 22
1817.23 31
1817.33 41
1817.43 50
1817.53 56
1817.62 57
1817.72 54
1817.82 48
1817.92 40
1818.01 33
1818.11 28
1818.21 26
1818.31 28
1818.41 33
1818.50 42
1818.60 52
1818.70 64
1818.80 74
1818.89 83
1818.99 90
1819.09 94
1819.19 95
1819.28 93
1819.38 89
1819.48 83
1819.58 77
1819.67 70
1819.77 62
1819.87 53
1819.97 42
1820.07 31
1820.16 20
1820.26 10
1820.36 2
1820.46 0
1820.55 0
1820.65 0
1820.75 0
1820.85 0
1820.95 0
1821.04 1
1821.14 5
1821.24 8
1821.34 12
1821.43 16
1821.53 21
1821.63 27
1821.73 34
1821.83 43
1821.92 52
1822.02 61
1822.12 69
1822.22 75
1822.31 80
1822.41 83
1822.51 84
1822.61 84
1822.71 84
1822.80 85
1822.90 87
1823.00 89
1823.10 93
1823.19 97
1823.29 102
1823.39 106
1823.49 110
1823.59 114
1823.68 116
1823.78 118
1823.88 119
1823.98 117
1824.07 114
1824.17 107
1824.27 98
1824.37 86
1824.47 73
1824.56 58
1824.66 43
1824.76 29
1824.86 15
1824.95 3
1825.05 0
1825.15 0
1825.25 0
1825.35 0
1825.44 0
1825.54 0
1825.64 0
1825.74 0
1825.84 4
1825.93 20
1826.03 36
1826.13 51
1826.23 63
1826.32 71
1826.42 72
1826.52 67
1826.62 58
1826.72 47
1826.81 36
1826.91 27
1827.01 23
1827.11 23
1827.21 28
1827.30 36
1827.40 46
1827.50 56
1827.60 66
1827.70 76
1827.79 85
1827.89 96
1827.99 107
1828.09 120
1828.19 134
1828.28 148
1828.38 160
1828.48 170
1828.58 176
1828.67 178
1828.77 177
1828.87 173
1828.97 168
1829.07 163
1829.16 158
1829.26 153
1829.36 148
1829.46 142
1829.56 135
1829.65 128
1829.75 121
1829.85 114
1829.95 108
1830.05 103
1830.14 99
1830.24 97
1830.34 95
1830.44 94
1830.54 92
1830.63 91
1830.73 91
1830.83 90
1830.93 91
1831.03 92
1831.12 94
1831.22 96
1831.32 96
1831.42 94
1831.52 89
1831.61 82
1831.71 74
1831.81 66
1831.91 61
1832.01 59
1832.10 61
1832.20 67
1832.30 75
1832.40 83
1832.50 89
1832.59 93
1832.69 91
1832.79 86
1832.89 77
1832.99 66
1833.09 54
1833.18 43
1833.28 33
1833.38 25
1833.48 20
1833.58 17
1833.67 17
1833.77 18
1833.87 20
1833.97 24
1834.07 29
1834.16 34
1834.26 38
1834.36 42
1834.46 44
1834.56 44
1834.65 41
1834.75 36
1834.85 29
1834.95 23
1835.05 19
1835.15 20
1835.24 25
1835.34 36
1835.44 51
1835.54 67
1835.64 82
1835.73 93
1835.83 99
1835.93 99
1836.03 95
1836.13 89
1836.22 81
1836.32 74
1836.42 70
1836.52 68
1836.62 68
1836.72 70
1836.81 71
1836.91 72
1837.01 71
1837.11 67
1837.21 60
1837.30 51
1837.40 41
1837.50 31
1837.60 22
1837.70 15
1837.80 11
1837.89 9
1837.99 8
1838.09 7
1838.19 5
1838.29 2
1838.38 0
1838.48 0
1838.58 0
1838.68 0
1838.78 0
1838.88 0
1838.97 0
1839.07 9
1839.17 22
1839.27 35
1839.37 44
1839.46 49
1839.56 49
1839.66 44
1839.76 36
1839.86 27
1839.96 18
1840.05 12
1840.15 8
1840.25 7
1840.35 8
1840.45 11
1840.55 14
1840.64 17
1840.74 20
1840.84 22
1840.94 24
1841.04 26
1841.14 28
1841.23 31
1841.33 33
1841.43 35
1841.53 36
1841.63 35
1841.72 33
1841.82 28
1841.92 22
1842.02 15
1842.12 8
1842.22 3
1842.31 0
1842.41 0
1842.51 4
1842.61 9
1842.71 15
1842.81 22
1842.90 27
1843.00 32
1843.10 36
1843.20 39
1843.30 42
1843.40 45
1843.49 50
1843.59 55
1843.69 61
1843.79 68
1843.89 74
1843.99 79
1844.08 82
1844.18 84
1844.28 84
1844.38 83
1844.48 81
1844.58 80
1844.67 80
1844.77 81
1844.87 83
1844.97 83
1845.07 83
1845.17 80
1845.27 74
1845.36 67
1845.46 57
1845.56 47
1845.66 37
1845.76 27
1845.86 19
1845.95 13
1846.05 8
1846.15 6
1846.25 7
1846.35 11
1846.45 18
1846.54 27
1846.64 39
1846.74 51
1846.84 62
1846.94 72
1847.04 80
1847.14 87
1847.23 92
1847.33 96
1847.43 101
1847.53 107
1847.63 114
1847.73 122
1847.82 130
1847.92 137
1848.02 141
1848.12 144
1848.22 144
1848.32 141
1848.42 136
1848.51 131
1848.61 126
1848.71 122
1848.81 120
1848.91 119
1849.01 120
1849.10 121
1849.20 119
1849.30 113
1849.40 104
1849.50 90
1849.60 75
1849.70 58
1849.79 44
1849.89 33
1849.99 28
1850.09 28
1850.19 31
1850.29 37
1850.39 43
1850.48 47
1850.58 47
1850.68 44
1850.78 39
1850.88 34
1850.98 30
1851.07 28
1851.17 29
1851.27 33
1851.37 38
1851.47 42
1851.57 46
1851.67 49
1851.76 51
1851.86 53
1851.96 54
1852.06 56
1852.16 58
1852.26 61
1852.36 65
1852.45 68
1852.55 72
1852.65 75
1852.75 76
1852.85 75
1852.95 72
1853.05 67
1853.14 61
1853.24 54
1853.34 49
1853.44 48
1853.54 51
1853.64 59
1853.74 70
1853.84 84
1853.93 99
1854.03 113
1854.13 125
1854.23 134
1854.33 140
1854.43 143
1854.53 145
1854.62 145
1854.72 145
1854.82 144
1854.92 141
1855.02 138
1855.12 134
1855.22 129
1855.31 124
1855.41 120
1855.51 117
1855.61 116
1855.71 116
1855.81 118
1855.91 120
1856.01 120
1856.10 119
1856.20 116
1856.30 110
1856.40 103
1856.50 96
1856.60 88
1856.70 82
1856.79 75
1856.89 69
1856.99 64
1857.09 58
1857.19 52
1857.29 46
1857.39 40
1857.49 35
1857.58 31
1857.68 30
1857.78 31
1857.88 35
1857.98 43
1858.08 53
1858.18 65
1858.28 77
1858.37 88
1858.47 96
1858.57 101
1858.67 104
1858.77 104
1858.87 104
1858.97 103
1859.07 103
1859.16 102
1859.26 101
1859.36 100
1859.46 97
1859.56 93
1859.66 88
1859.76 82
1859.86 76
1859.95 71
1860.05 66
1860.15 62
1860.25 60
1860.35 59
1860.45 60
1860.55 62
1860.65 64
1860.74 66
1860.84 66
1860.94 64
1861.04 58
1861.14 51
1861.24 41
1861.34 32
1861.44 24
1861.54 19
1861.63 17
1861.73 18
1861.83 22
1861.93 28
1862.03 36
1862.13 45
1862.23 53
1862.33 62
1862.42 71
1862.52 78
1862.62 84
1862.72 88
1862.82 89
1862.92 87
1863.02 84
1863.12 79
1863.22 74
1863.31 71
1863.41 70
1863.51 70
1863.61 72
1863.71 76
1863.81 79
1863.91 83
1864.01 86
1864.11 89
1864.20 91
1864.30 91
1864.40 91
1864.50 89
1864.60 85
1864.70 80
1864.80 73
1864.90 66
1865.00 58
1865.09 52
1865.19 48
1865.29 46
1865.39 46
1865.49 49
1865.59 53
1865.69 57
1865.79 60
1865.89 62
1865.99 64
1866.08 67
1866.18 71
1866.28 78
1866.38 88
1866.48 101
1866.58 115
1866.68 129
1866.78 140
1866.88 148
1866.97 152
1867.07 153
1867.17 151
1867.27 148
1867.37 145
1867.47 143
1867.57 142
1867.67 144
1867.77 147
1867.87 151
1867.96 153
1868.06 155
1868.16 154
1868.26 151
1868.36 146
1868.46 139
1868.56 132
1868.66 124
1868.76 116
1868.86 109
1868.95 102
1869.05 97
1869.15 93
1869.25 91
1869.35 91
1869.45 91
1869.55 92
1869.65 92
1869.75 91
1869.85 89
1869.94 88
1870.04 88
1870.14 89
1870.24 92
1870.34 95
1870.44 98
1870.54 100
1870.64 99
1870.74 96
1870.84 91
1870.94 86
1871.03 81
1871.13 77
1871.23 75
1871.33 75
1871.43 77
1871.53 80
1871.63 85
1871.73 92
1871.83 100
1871.93 111
1872.03 123
1872.12 137
1872.22 151
1872.32 165
1872.42 176
1872.52 184
1872.62 188
1872.72 188
1872.82 185
1872.92 180
1873.02 175
1873.12 169
1873.21 165
1873.31 161
1873.41 158
1873.51 153
1873.61 147
1873.71 139
1873.81 128
1873.91 117
1874.01 106
1874.11 95
1874.21 86
1874.31 79
1874.40 73
1874.50 68
1874.60 64
1874.70 61
1874.80 59
1874.90 59
1875.00 61
1875.10 64
1875.20 69
1875.30 76
1875.40 83
1875.50 90
1875.59 96
1875.69 100
1875.79 102
1875.89 101
1875.99 98
1876.09 93
1876.19 86
1876.29 80
1876.39 74
1876.49 71
1876.59 70
1876.69 71
1876.79 74
1876.88 78
1876.98 82
1877.08 87
1877.18 91
1877.28 94
1877.38 97
1877.48 99
1877.58 101
1877.68 103
1877.78 105
1877.88 106
1877.98 107
1878.08 107
1878.17 107
1878.27 106
1878.37 103
1878.47 98
1878.57 91
1878.67 83
1878.77 75
1878.87 68
1878.97 64
1879.07 63
1879.17 66
1879.27 70
1879.37 75
1879.47 79
1879.56 81
1879.66 81
1879.76 79
1879.86 77
1879.96 77
1880.06 78
1880.16 82
1880.26 87
1880.36 92
1880.46 95
1880.56 96
1880.66 93
1880.76 87
1880.86 78
1880.96 68
1881.05 58
1881.15 49
1881.25 42
1881.35 36
1881.45 31
1881.55 27
1881.65 23
1881.75 18
1881.85 12
1881.95 7
1882.05 1
1882.15 0
1882.25 0
1882.35 0
1882.45 0
1882.55 0
1882.64 0
1882.74 0
1882.84 0
1882.94 4
1883.04 12
1883.14 23
1883.24 35
1883.34 48
1883.44 62
1883.54 76
1883.64 87
1883.74 97
1883.84 103
1883.94 106
1884.04 106
1884.14 104
1884.23 100
1884.33 96
1884.43 91
1884.53 87
1884.63 85
1884.73 84
1884.83 86
1884.93 90
1885.03 95
1885.13 100
1885.23 105
1885.33 110
1885.43 112
1885.53 113
1885.63 113
1885.73 112
1885.83 111
1885.93 110
1886.03 110
1886.12 111
1886.22 113
1886.32 117
1886.42 123
1886.52 131
1886.62 140
1886.72 150
1886.82 161
1886.92 171
1887.02 180
1887.12 189
1887.22 197
1887.32 203
1887.42 207
1887.52 209
1887.62 208
1887.72 205
1887.82 199
1887.92 191
1888.02 182
1888.11 171
1888.21 160
1888.31 150
1888.41 141
1888.51 134
1888.61 128
1888.71 123
1888.81 119
1888.91 117
1889.01 115
1889.11 114
1889.21 113
1889.31 113
1889.41 112
1889.51 112
1889.61 112
1889.71 112
1889.81 111
1889.91 109
1890.01 106
1890.11 101
1890.21 94
1890.30 86
1890.40 78
1890.50 71
1890.60 68
1890.70 68
1890.80 74
1890.90 84
1891.00 96
1891.10 110
1891.20 123
1891.30 133
1891.40 139
1891.50 141
1891.60 139
1891.70 134
1891.80 127
1891.90 119
1892.00 111
1892.10 102
1892.20 93
1892.30 84
1892.40 73
1892.50 61
1892.60 49
1892.70 37
1892.80 26
1892.89 18
1892.99 14
1893.09 13
1893.19 15
1893.29 20
1893.39 25
1893.49 29
1893.59 31
1893.69 30
1893.79 26
1893.89 20
1893.99 13
1894.09 6
1894.19 0
1894.29 0
1894.39 0
1894.49 0
1894.59 0
1894.69 0
1894.79 0
1894.89 0
1894.99 0
1895.09 4
1895.19 15
1895.29 26
1895.39 38
1895.49 47
1895.59 53
1895.69 55
1895.79 53
1895.89 49
1895.99 45
1896.09 42
1896.18 42
1896.28 46
1896.38 54
1896.48 63
1896.58 72
1896.68 78
1896.78 79
1896.88 77
1896.98 70
1897.08 61
1897.18 53
1897.28 47
1897.38 45
1897.48 47
1897.58 52
1897.68 59
1897.78 67
1897.88 74
1897.98 79
1898.08 81
1898.18 81
1898.28 79
1898.38 77
1898.48 77
1898.58 78
1898.68 82
1898.78 88
1898.88 94
1898.98 100
1899.08 102
1899.18 102
1899.28 97
1899.38 90
1899.48 81
1899.58 72
1899.68 65
1899.78 61
1899.88 60
1899.98 61
1900.08 64
1900.18 65
1900.28 66
1900.38 65
1900.48 62
1900.58 58
1900.68 55
1900.78 51
1900.88 47
1900.98 44
1901.08 42
1901.18 40
1901.28 39
1901.38 41
1901.47 44
1901.57 50
1901.67 57
1901.77 65
1901.87 73
1901.97 80
1902.07 87
1902.17 93
1902.27 99
1902.37 105
1902.47 110
1902.57 114
1902.67 116
1902.77 117
1902.87 117
1902.97 118
1903.07 120
1903.17 123
1903.27 129
1903.37 136
1903.47 141
1903.57 143
1903.67 142
1903.77 135
1903.87 126
1903.97 114
1904.07 102
1904.17 90
1904.27 81
1904.37 73
1904.47 67
1904.57 62
1904.67 58
1904.77 55
1904.87 53
1904.97 52
1905.07 52
1905.17 54
1905.27 57
1905.37 62
1905.47 67
1905.57 72
1905.67 76
1905.77 79
1905.87 80
1905.97 78
1906.07 75
1906.17 69
1906.27 64
1906.37 59
1906.47 54
1906.57 50
1906.67 47
1906.77 44
1906.87 41
1906.97 38
1907.07 36
1907.17 34
1907.27 34
1907.37 34
1907.47 34
1907.57 34
1907.67 33
1907.77 30
1907.87 27
1907.97 23
1908.07 19
1908.17 15
1908.27 12
1908.37 10
1908.47 8
1908.57 7
1908.67 7
1908.77 8
1908.87 12
1908.97 19
1909.07 28
1909.17 40
1909.27 54
1909.37 69
1909.47 85
1909.57 100
1909.67 114
1909.77 126
1909.87 135
1909.97 142
1910.07 144
1910.17 143
1910.27 139
1910.37 133
1910.47 126
1910.57 119
1910.68 113
1910.78 107
1910.88 101
1910.98 93
1911.08 83
1911.18 70
1911.28 57
1911.38 45
1911.48 37
1911.58 33
1911.68 36
1911.78 44
1911.88 58
1911.98 74
1912.08 91
1912.18 106
1912.28 117
1912.38 124
1912.48 125
1912.58 122
1912.68 114
1912.78 104
1912.88 92
1912.98 79
1913.08 67
1913.18 56
1913.28 46
1913.38 39
1913.48 33
1913.58 30
1913.68 29
1913.78 31
1913.88 34
1913.98 36
1914.08 39
1914.18 40
1914.28 40
1914.38 40
1914.48 39
1914.58 40
1914.68 41
1914.78 44
1914.88 46
1914.98 48
1915.08 49
1915.18 52
1915.28 56
1915.38 63
1915.48 72
1915.58 85
1915.68 99
1915.78 113
1915.88 126
1915.99 136
1916.09 143
1916.19 148
1916.29 150
1916.39 151
1916.49 151
1916.59 149
1916.69 147
1916.79 142
1916.89 135
1916.99 125
1917.09 113
1917.19 100
1917.29 86
1917.39 72
1917.49 60
1917.59 49
1917.69 39
1917.79 32
1917.89 26
1917.99 21
1918.09 17
1918.19 14
1918.29 12
1918.39 10
1918.49 10
1918.59 10
1918.69 12
1918.79 15
1918.89 20
1918.99 26
1919.09 32
1919.19 38
1919.30 44
1919.40 48
1919.50 51
1919.60 53
1919.70 55
1919.80 54
1919.90 53
1920.00 50
1920.10 46
1920.20 39
1920.30 31
1920.40 23
1920.50 15
1920.60 8
1920.70 5
1920.80 4
1920.90 7
1921.00 13
1921.10 20
1921.20 29
1921.30 38
1921.40 49
1921.50 60
1921.60 73
1921.70 85
1921.80 96
1921.91 105
1922.01 111
1922.11 113
1922.21 112
1922.31 108
1922.41 104
1922.51 100
1922.61 96
1922.71 92
1922.81 88
1922.91 83
1923.01 75
1923.11 67
1923.21 58
1923.31 50
1923.41 43
1923.51 39
1923.61 38
1923.71 37
1923.81 37
1923.91 36
1924.01 36
1924.11 35
1924.22 36
1924.32 39
1924.42 46
1924.52 54
1924.62 64
1924.72 74
1924.82 81
1924.92 84
1925.02 84
1925.12 81
1925.22 75
1925.32 68
1925.42 59
1925.52 51
1925.62 44
1925.72 36
1925.82 29
1925.92 21
1926.02 13
1926.13 4
1926.23 0
1926.33 0
1926.43 0
1926.53 0
1926.63 0
1926.73 0
1926.83 4
1926.93 19
1927.03 35
1927.13 51
1927.23 65
1927.33 77
1927.43 87
1927.53 93
1927.63 98
1927.73 100
1927.83 102
1927.93 102
1928.04 102
1928.14 101
1928.24 100
1928.34 99
1928.44 98
1928.54 96
1928.64 93
1928.74 90
1928.84 86
1928.94 80
1929.04 72
1929.14 63
1929.24 52
1929.34 40
1929.44 31
1929.54 23
1929.65 19
1929.75 19
1929.85 22
1929.95 28
1930.05 33
1930.15 39
1930.25 43
1930.35 46
1930.45 50
1930.55 55
1930.65 64
1930.75 76
1930.85 92
1930.95 110
1931.05 128
1931.15 143
1931.26 155
1931.36 162
1931.46 164
1931.56 161
1931.66 155
1931.76 147
1931.86 136
1931.96 125
1932.06 114
1932.16 104
1932.26 96
1932.36 91
1932.46 88
1932.56 87
1932.66 87
1932.77 87
1932.87 86
1932.97 85
1933.07 83
1933.17 83
1933.27 84
1933.37 88
1933.47 93
1933.57 99
1933.67 104
1933.77 108
1933.87 108
1933.97 107
1934.07 104
1934.18 102
1934.28 100
1934.38 101
1934.48 104
1934.58 108
1934.68 111
1934.78 113
1934.88 111
1934.98 106
1935.08 97
1935.18 86
1935.28 73
1935.38 61
1935.49 50
1935.59 43
1935.69 37
1935.79 33
1935.89 28
1935.99 22
1936.09 16
1936.19 8
1936.29 1
1936.39 0
1936.49 0
1936.59 0
1936.69 0
1936.80 0
1936.90 0
1937.00 2
1937.10 5
1937.20 7
1937.30 7
1937.40 5
1937.50 4
1937.60 5
1937.70 8
1937.80 16
1937.90 27
1938.01 41
1938.11 57
1938.21 72
1938.31 84
1938.41 94
1938.51 101
1938.61 104
1938.71 106
1938.81 108
1938.91 108
1939.01 108
1939.11 107
1939.22 105
1939.32 102
1939.42 98
1939.52 94
1939.62 91
1939.72 89
1939.82 90
1939.92 92
1940.02 96
1940.12 101
1940.22 107
1940.33 114
1940.43 122
1940.53 130
1940.63 139
1940.73 147
1940.83 155
1940.93 161
1941.03 162
1941.13 159
1941.23 152
1941.33 141
1941.44 128
1941.54 115
1941.64 103
1941.74 94
1941.84 88
1941.94 86
1942.04 87
1942.14 92
1942.24 100
1942.34 108
1942.44 117
1942.55 124
1942.65 129
1942.75 132
1942.85 132
1942.95 131
1943.05 130
1943.15 132
1943.25 137
1943.35 146
1943.45 159
1943.56 175
1943.66 191
1943.76 207
1943.86 220
1943.96 231
1944.06 239
1944.16 247
1944.26 257
1944.36 270
1944.46 286
1944.57 305
1944.67 325
1944.77 343
1944.87 356
1944.97 363
1945.07 363
1945.17 355
1945.27 342
1945.37 325
1945.47 307
1945.58 290
1945.68 276
1945.78 267
1945.88 261
1945.98 260
1946.08 260
1946.18 263
1946.28 265
1946.38 266
1946.49 267
1946.59 268
1946.69 270
1946.79 273
1946.89 277
1946.99 282
1947.09 286
1947.19 290
1947.29 292
1947.39 292
1947.50 290
1947.60 286
1947.70 281
1947.80 275
1947.90 267
1948.00 259
1948.10 249
1948.20 239
1948.30 229
1948.41 218
1948.51 208
1948.61 199
1948.71 192
1948.81 187
1948.91 186
1949.01 188
1949.11 192
1949.21 197
1949.32 202
1949.42 205
1949.52 204
1949.62 198
1949.72 190
1949.82 179
1949.92 167
1950.02 156
1950.12 147
1950.23 139
1950.33 133
1950.43 127
1950.53 122
1950.63 116
1950.73 109
1950.83 102
1950.93 94
1951.04 85
1951.14 77
1951.24 68
1951.34 61
1951.44 55
1951.54 51
1951.64 50
1951.74 52
1951.84 57
1951.95 64
1952.05 72
1952.15 79
1952.25 85
1952.35 89
1952.45 90
1952.55 89
1952.65 86
1952.76 81
1952.86 75
1952.96 69
1953.06 63
1953.16 58
1953.26 53
1953.36 49
1953.46 45
1953.57 43
1953.67 41
1953.77 42
1953.87 44
1953.97 47
1954.07 51
1954.17 55
1954.27 57
1954.38 59
1954.48 58
1954.58 57
1954.68 57
1954.78 59
1954.88 62
1954.98 68
1955.08 75
1955.19 83
1955.29 90
1955.39 96
1955.49 100
1955.59 103
1955.69 105
1955.79 105
1955.89 102
1956.00 97
1956.10 90
1956.20 80
1956.30 69
1956.40 57
1956.50 47
1956.60 41
1956.71 39
1956.81 43
1956.91 50
1957.01 59
1957.11 68
1957.21 76
1957.31 80
1957.41 82
1957.52 82
1957.62 83
1957.72 85
1957.82 92
1957.92 101
1958.02 114
1958.12 128
1958.23 140
1958.33 148
1958.43 150
1958.53 147
1958.63 138
1958.73 127
1958.83 114
1958.93 101
1959.04 91
1959.14 83
1959.24 78
1959.34 76
1959.44 75
1959.54 75
1959.64 76
1959.75 80
1959.85 84
1959.95 90
1960.05 97
1960.15 103
1960.25 108
1960.35 110
1960.46 109
1960.56 104
1960.66 96
1960.76 85
1960.86 72
1960.96 58
1961.06 46
1961.17 36
1961.27 29
1961.37 26
1961.47 26
1961.57 28
1961.67 32
1961.77 36
1961.88 40
1961.98 44
1962.08 49
1962.18 53
1962.28 58
1962.38 61
1962.48 63
1962.59 62
1962.69 58
1962.79 51
1962.89 43
1962.99 34
1963.09 26
1963.20 21
1963.30 19
1963.40 21
1963.50 26
1963.60 33
1963.70 40
1963.80 46
1963.91 50
1964.01 52
1964.11 52
1964.21 49
1964.31 46
1964.41 43
1964.51 40
1964.62 37
1964.72 33
1964.82 29
1964.92 25
1965.02 22
1965.12 21
1965.23 22
1965.33 26
1965.43 32
1965.53 41
1965.63 50
1965.73 58
1965.83 65
1965.94 69
1966.04 71
1966.14 70
1966.24 69
1966.34 67
1966.44 66
1966.55 65
1966.65 64
1966.75 65
1966.85 65
1966.95 64
1967.05 63
1967.16 60
1967.26 56
1967.36 51
1967.46 45
1967.56 40
1967.66 36
1967.77 34
1967.87 33
1967.97 35
1968.07 36
1968.17 38
1968.27 39
1968.37 39
1968.48 38
1968.58 35
1968.68 32
1968.78 29
1968.88 26
1968.98 24
1969.09 23
1969.19 24
1969.29 28
1969.39 34
1969.49 41
1969.59 49
1969.70 56
1969.80 61
1969.90 62
1970.00 59
1970.10 54
1970.20 46
1970.31 37
1970.41 28
1970.51 21
1970.61 16
1970.71 13
1970.81 11
1970.92 10
1971.02 8
1971.12 5
1971.22 0
1971.32 0
1971.42 0
1971.53 0
1971.63 0
1971.73 0
1971.83 0
1971.93 0
1972.03 2
1972.14 5
1972.24 7
1972.34 7
1972.44 6
1972.54 6
1972.65 8
1972.75 12
1972.85 19
1972.95 28
1973.05 37
1973.15 47
1973.26 55
1973.36 60
1973.46 62
1973.56 62
1973.66 60
1973.76 59
1973.87 60
1973.97 63
1974.07 68
1974.17 74
1974.27 80
1974.38 84
1974.48 86
1974.58 86
1974.68 85
1974.78 85
1974.88 88
1974.99 94
1975.09 103
1975.19 112
1975.29 119
1975.39 123
1975.49 124
1975.60 119
1975.70 112
1975.80 103
1975.90 93
1976.00 85
1976.11 79
1976.21 76
1976.31 75
1976.41 76
1976.51 79
1976.62 81
1976.72 84
1976.82 86
1976.92 88
1977.02 91
1977.12 95
1977.23 100
1977.33 107
1977.43 115
1977.53 122
1977.63 128
1977.74 131
1977.84 131
1977.94 129
1978.04 125
1978.14 119
1978.24 113
1978.35 107
1978.45 100
1978.55 95
1978.65 90
1978.75 86
1978.86 83
1978.96 82
1979.06 81
1979.16 81
1979.26 81
1979.37 80
1979.47 80
1979.57 79
1979.67 79
1979.77 79
1979.88 80
1979.98 81
1980.08 82
1980.18 83
1980.28 84
1980.38 85
1980.49 85
1980.59 87
1980.69 89
1980.79 92
1980.89 96
1981.00 101
1981.10 106
1981.20 111
1981.30 116
1981.40 122
1981.51 127
1981.61 132
1981.71 137
1981.81 141
1981.91 145
1982.02 148
1982.12 149
1982.22 149
1982.32 148
1982.42 146
1982.53 144
1982.63 143
1982.73 144
1982.83 148
1982.93 152
1983.04 157
1983.14 161
1983.24 164
1983.34 164
1983.44 161
1983.55 157
1983.65 151
1983.75 146
1983.85 140
1983.95 136
1984.06 132
1984.16 130
1984.26 130
1984.36 134
1984.46 141
1984.57 153
1984.67 169
1984.77 188
1984.87 208
1984.97 227
1985.08 242
1985.18 253
1985.28 257
1985.38 257
1985.48 251
1985.59 243
1985.69 234
1985.79 225
1985.89 217
1986.00 212
1986.10 207
1986.20 205
1986.30 203
1986.40 202
1986.51 202
1986.61 203
1986.71 205
1986.81 209
1986.91 211
1987.02 212
1987.12 210
1987.22 204
1987.32 196
1987.42 185
1987.53 173
1987.63 162
1987.73 153
1987.83 144
1987.94 136
1988.04 128
1988.14 120
1988.24 112
1988.34 103
1988.45 95
1988.55 89
1988.65 86
1988.75 87
1988.85 90
1988.96 95
1989.06 101
1989.16 110
1989.26 119
1989.37 128
1989.47 136
1989.57 142
1989.67 146
1989.77 145
1989.88 140
1989.98 129
1990.08 115
1990.18 98
1990.28 81
1990.39 66
1990.49 55
1990.59 50
1990.69 49
1990.80 52
1990.90 56
1991.00 60
1991.10 63
1991.20 65
1991.31 67
1991.41 70
1991.51 75
1991.61 82
1991.72 92
1991.82 102
1991.92 112
1992.02 121
1992.12 126
1992.23 128
1992.33 128
1992.43 127
1992.53 126
1992.64 126
1992.74 127
1992.84 130
1992.94 133
1993.05 137
1993.15 141
1993.25 143
1993.35 145
1993.45 146
1993.56 146
1993.66 147
1993.76 148
1993.86 150
1993.97 152
1994.07 152
1994.17 150
1994.27 146
1994.37 139
1994.48 131
1994.58 123
1994.68 116
1994.78 112
1994.89 111
1994.99 112
1995.09 114
1995.19 118
1995.30 121
1995.40 123
1995.50 124
1995.60 123
1995.70 121
1995.81 116
1995.91 110
1996.01 102
1996.11 92
1996.22 80
1996.32 68
1996.42 56
1996.52 46
1996.63 37
1996.73 29
1996.83 21
1996.93 14
1997.04 8
1997.14 4
1997.24 3
1997.34 5
1997.44 12
1997.55 21
1997.65 33
1997.75 44
1997.85 54
1997.96 62
1998.06 67
1998.16 69
1998.26 69
1998.37 68
1998.47 68
1998.57 69
1998.67 71
1998.78 73
1998.88 76
1998.98 78
1999.08 79
1999.19 78
1999.29 76
1999.39 74
1999.49 72
1999.60 72
1999.70 74
1999.80 76
1999.90 79
2000.00 80
2000.11 79
2000.21 77
2000.31 75
2000.41 74
2000.52 76
2000.62 81
2000.72 87
2000.82 95
2000.93 102
2001.03 108
2001.13 111
2001.23 111
2001.34 109
2001.44 107
2001.54 105
2001.64 103
2001.75 100
2001.85 96
2001.95 91
2002.05 84
2002.16 76
2002.26 69
2002.36 63
2002.46 61
2002.57 62
2002.67 68
2002.77 77
2002.87 88
2002.98 97
2003.08 104
2003.18 107
2003.28 106
2003.39 102
2003.49 97
2003.59 94
2003.69 93
2003.80 95
2003.90 100
2004.00 107
2004.10 113
2004.21 118
2004.31 118
2004.41 115
2004.51 107
2004.62 96
2004.72 84
2004.82 71
2004.93 60
2005.03 53
2005.13 51
2005.23 54
2005.34 62
2005.44 72
2005.54 85
2005.64 97
2005.75 106
2005.85 111
2005.95 112
2006.05 110
2006.16 104
2006.26 97
2006.36 88
2006.46 80
2006.57 72
2006.67 65
2006.77 59
2006.87 53
2006.98 48
2007.08 44
2007.18 41
2007.28 38
2007.39 35
2007.49 32
2007.59 28
2007.70 25
2007.80 23
2007.90 23
2008.00 25
2008.11 31
2008.21 40
2008.31 49
2008.41 59
2008.52 65
2008.62 68
2008.72 65
2008.82 59
2008.93 49
2009.03 39
2009.13 28
2009.24 19
2009.34 13
2009.44 8
2009.54 5
2009.65 2
2009.75 0
2009.85 0
2009.95 0
2010.06 0
2010.16 0
2010.26 0
2010.36 0
2010.47 0
2010.57 1
2010.67 4
2010.78 6
2010.88 7
2010.98 8
2011.08 9
2011.19 11
2011.29 15
2011.39 19
2011.49 25
2011.60 31
2011.70 37
2011.80 42
2011.91 45
2012.01 47
2012.11 46
2012.21 44
2012.32 40
2012.42 36
2012.52 31
2012.62 26
2012.73 22
2012.83 20
2012.93 19
2013.04 20
2013.14 24
2013.24 31
2013.34 40
2013.45 53
2013.55 67
2013.65 81
2013.76 94
2013.86 105
2013.96 112
2014.06 114
2014.17 112
2014.27 106
2014.37 98
2014.48 90
2014.58 83
2014.68 76
2014.78 71
2014.89 67
2014.99 65
2015.09 63
2015.19 62
2015.30 60
2015.40 59
2015.50 56
2015.61 53
2015.71 49
2015.81 45
2015.91 42
2016.02 41
2016.12 42
2016.22 43
2016.33 46
2016.43 47
2016.53 48
2016.63 46
2016.74 42
2016.84 38
2016.94 34
2017.05 31
2017.15 29
2017.25 30
2017.35 33
2017.46 38
2017.56 45
2017.66 53
2017.77 63
2017.87 73
2017.97 85
2018.08 97
2018.18 109
2018.28 120
2018.38 128
2018.49 134
2018.59 137
2018.69 138
2018.80 136
2018.90 133
2019.00 128
2019.10 122
2019.21 115
2019.31 109
2019.41 104
2019.52 100
2019.62 99
2019.72 102
2019.82 107
2019.93 114
2020.03 122
2020.13 129
2020.24 133
2020.34 133
2020.44 131
2020.55 125
2020.65 117
2020.75 109
2020.85 102
2020.96 95
2021.06 89
2021.16 82
2021.27 74
2021.37 67
2021.47 59
2021.58 54
2021.68 51
2021.78 50
2021.88 53
2021.99 57
2022.09 62
2022.19 65
2022.30 65
2022.40 62
2022.50 55
2022.61 45
2022.71 32
2022.81 19
2022.91 6
2023.02 0
2023.12 0
2023.22 0
2023.33 0
2023.43 0
2023.53 0
2023.64 0
2023.74 5
2023.84 8
2023.94 9
2024.05 9
2024.15 8
2024.25 7
2024.36 7
2024.46 6
2024.56 6
2024.67 6
2024.77 5
2024.87 6
2024.98 7
2025.08 8
2025.18 9
2025.28 11
2025.39 12
2025.49 13
2025.59 14
2025.70 16
2025.80 20
2025.90 27
2026.01 37
2026.11 50
2026.21 65
2026.32 80
2026.42 95
2026.52 108
2026.63 118
2026.73 126
2026.83 131
2026.93 131
2027.04 127
2027.14 117
2027.24 102
2027.35 84
2027.45 62
2027.55 39
2027.66 19
2027.76 2
2027.86 0
2027.97 0
2028.07 0
2028.17 0
2028.28 0
2028.38 2
2028.48 15
2028.58 31
2028.69 48
2028.79 67
2028.89 85
2029.00 102
2029.10 116
2029.20 125
2029.31 129
2029.41 128
2029.51 124
2029.62 117
2029.72 111
2029.82 105
2029.93 102
2030.03 100
2030.13 100
2030.24 100
2030.34 100
2030.44 97
2030.55 93
2030.65 86
2030.75 79
2030.86 71
2030.96 63
2031.06 56
2031.16 49
2031.27 43
2031.37 37
2031.47 31
2031.58 25
2031.68 21
2031.78 17
2031.89 16
2031.99 18
2032.09 23
2032.20 31
2032.30 43
2032.40 58
2032.51 73
2032.61 88
2032.71 103
2032.82 115
2032.92 124
2033.02 130
2033.13 133
2033.23 135
2033.33 136
2033.44 137
2033.54 137
2033.64 137
2033.75 136
2033.85 134
2033.95 131
2034.06 127
2034.16 122
2034.26 118
2034.37 115
2034.47 114
2034.57 115
2034.68 119
2034.78 125
2034.88 132
2034.99 139
2035.09 145
2035.19 148
2035.30 149
2035.40 146
2035.50 141
2035.61 133
2035.71 126
2035.81 118
2035.92 113
2036.02 109
2036.12 107
2036.23 106
2036.33 106
2036.43 105
2036.54 104
2036.64 101
2036.74 97
2036.85 91
2036.95 83
2037.05 74
2037.16 66
2037.26 58
2037.36 52
2037.47 48
2037.57 49
2037.67 52
2037.78 58
2037.88 65
2037.98 71
2038.09 74
2038.19 74
2038.29 70
2038.40 64
2038.50 57
2038.60 52
2038.71 49
2038.81 49
2038.92 53
2039.02 60
2039.12 69
2039.23 80
2039.33 91
2039.43 102
2039.54 113
2039.64 123
2039.74 132
2039.85 139
2039.95 145
2040.05 149
2040.16 151
2040.26 152
2040.36 152
2040.47 149
2040.57 146
2040.67 140
2040.78 135
2040.88 128
2040.98 123
2041.09 118
2041.19 115
2041.29 112
2041.40 111
2041.50 111
2041.61 111
2041.71 112
2041.81 112
2041.92 113
2042.02 114
2042.12 114
2042.23 114
2042.33 112
2042.43 109
2042.54 105
2042.64 99
2042.74 92
2042.85 85
2042.95 80
2043.05 76
2043.16 76
2043.26 80
2043.37 85
2043.47 92
2043.57 99
2043.68 104
2043.78 107
2043.88 108
2043.99 108
2044.09 108
2044.19 110
2044.30 113
2044.40 119
2044.50 126
2044.61 134
2044.71 142
2044.82 149
2044.92 157
2045.02 164
2045.13 172
2045.23 180
2045.33 188
2045.44 195
2045.54 201
2045.64 204
2045.75 204
2045.85 201
2045.95 194
2046.06 184
2046.16 173
2046.27 161
2046.37 150
2046.47 140
2046.58 132
2046.68 127
2046.78 127
2046.89 130
2046.99 137
2047.09 147
2047.20 158
2047.30 168
2047.41 176
2047.51 179
2047.61 177
2047.72 170
2047.82 159
2047.92 146
2048.03 132
2048.13 120
2048.23 110
2048.34 105
2048.44 104
2048.55 107
2048.65 114
2048.75 123
2048.86 135
2048.96 145
2049.06 153
2049.17 158
2049.27 160
2049.38 159
2049.48 157
2049.58 156
2049.69 159
2049.79 166
2049.89 179
2050.00 196
2050.10 215
2050.20 235
2050.31 251
2050.41 263
2050.52 268
2050.62 269
2050.72 264
2050.83 256
2050.93 246
2051.03 235
2051.14 223
2051.24 211
2051.35 198
2051.45 185
2051.55 172
2051.66 161
2051.76 151
2051.86 143
2051.97 138
2052.07 134
2052.18 132
2052.28 130
2052.38 128
2052.49 125
2052.59 121
2052.69 116
2052.80 110
2052.90 104
2053.01 98
2053.11 92
2053.21 87
2053.32 84
2053.42 82
2053.53 81
2053.63 83
2053.73 87
2053.84 94
2053.94 105
2054.04 120
2054.15 137
2054.25 155
2054.36 173
2054.46 186
2054.56 192
2054.67 191
2054.77 180
2054.88 163
2054.98 143
2055.08 121
2055.19 103
2055.29 91
2055.39 86
2055.50 87
2055.60 94
2055.71 106
2055.81 120
2055.91 134
2056.02 147
2056.12 159
2056.23 168
2056.33 174
2056.43 176
2056.54 174
2056.64 170
2056.74 165
2056.85 159
2056.95 153
2057.06 148
2057.16 145
2057.26 142
2057.37 140
2057.47 138
2057.58 135
2057.68 129
2057.78 122
2057.89 112
2057.99 100
2058.10 84
2058.20 68
2058.30 52
2058.41 36
2058.51 22
2058.61 11
2058.72 3
2058.82 0
2058.93 0
2059.03 1
2059.13 8
2059.24 20
2059.34 34
2059.45 49
2059.55 63
2059.65 75
2059.76 83
2059.86 88
2059.97 92
2060.07 96
2060.17 103
2060.28 113
2060.38 128
2060.49 144
2060.59 161
2060.69 176
2060.80 188
2060.90 193
2061.01 193
2061.11 187
2061.21 178
2061.32 166
2061.42 153
2061.53 141
2061.63 130
2061.73 121
2061.84 113
2061.94 107
2062.05 103
2062.15 100
2062.25 100
2062.36 102
2062.46 106
2062.57 113
2062.67 121
2062.77 127
2062.88 132
2062.98 134
2063.09 132
2063.19 127
2063.29 121
2063.40 114
2063.50 107
2063.61 101
2063.71 96
2063.81 91
2063.92 86
2064.02 82
2064.13 79
2064.23 76
2064.34 75
2064.44 76
2064.54 77
2064.65 78
2064.75 77
2064.86 73
2064.96 66
2065.06 56
2065.17 46
2065.27 36
2065.38 28
2065.48 24
2065.58 22
2065.69 23
2065.79 25
2065.90 25
2066.00 24
2066.10 21
2066.21 15
2066.31 8
2066.42 0
2066.52 0
2066.63 0
2066.73 0
2066.83 0
2066.94 0
2067.04 0
2067.15 1
2067.25 6
2067.35 10
2067.46 12
2067.56 12
2067.67 11
2067.77 9
2067.88 8
2067.98 7
2068.08 9
2068.19 12
2068.29 17
2068.40 24
2068.50 32
2068.60 41
2068.71 50
2068.81 58
2068.92 65
2069.02 70
2069.13 73
2069.23 74
2069.33 73
2069.44 72
2069.54 70
2069.65 68
2069.75 67
2069.85 66
2069.96 65
2070.06 63
2070.17 61
2070.27 58
2070.38 53
2070.48 48
2070.58 44
2070.69 42
2070.79 43
2070.90 47
2071.00 54
2071.11 62
2071.21 71
2071.31 77
2071.42 81
2071.52 81
2071.63 77
2071.73 72
2071.84 66
2071.94 60
2072.04 57
2072.15 57
2072.25 59
2072.36 62
2072.46 66
2072.57 68
2072.67 69
2072.77 70
2072.88 70
2072.98 72
2073.09 75
2073.19 80
2073.30 88
2073.40 96
2073.50 105
2073.61 112
2073.71 117
2073.82 121
2073.92 123
2074.03 125
2074.13 129
2074.23 134
2074.34 140
2074.44 148
2074.55 156
2074.65 161
2074.76 163
2074.86 161
2074.96 154
2075.07 144
2075.17 132
2075.28 121
2075.38 112
2075.49 107
2075.59 106
2075.70 110
2075.80 117
2075.90 126
2076.01 134
2076.11 140
2076.22 143
2076.32 141
2076.43 135
2076.53 126
2076.63 115
2076.74 104
2076.84 94
2076.95 86
2077.05 79
2077.16 74
2077.26 71
2077.37 69
2077.47 68
2077.57 70
2077.68 75
2077.78 81
2077.89 88
2077.99 95
2078.10 100
2078.20 103
2078.31 103
2078.41 100
2078.51 96
2078.62 90
2078.72 84
2078.83 77
2078.93 70
2079.04 63
2079.14 58
2079.25 54
2079.35 52
2079.45 51
2079.56 52
2079.66 54
2079.77 56
2079.87 59
2079.98 62
2080.08 67
2080.19 73
2080.29 80
2080.39 87
2080.50 94
2080.60 99
2080.71 101
2080.81 100
2080.92 96
2081.02 90
2081.13 82
2081.23 73
2081.33 63
2081.44 52
2081.54 41
2081.65 31
2081.75 22
2081.86 14
2081.96 10
2082.07 10
2082.17 14
2082.28 21
2082.38 31
2082.48 42
2082.59 54
2082.69 64
2082.80 72
2082.90 78
2083.01 81
2083.11 82
2083.22 81
2083.32 78
2083.43 75
2083.53 71
2083.63 67
2083.74 65
2083.84 64
2083.95 64
2084.05 66
2084.16 68
2084.26 71
2084.37 76
2084.47 84
2084.58 94
2084.68 104
2084.78 115
2084.89 123
2084.99 128
2085.10 127
2085.20 120
2085.31 111
2085.41 100
2085.52 91
2085.62 84
2085.73 79
2085.83 77
2085.94 74
2086.04 70
2086.14 64
2086.25 56
2086.35 46
2086.46 36
2086.56 28
2086.67 22
2086.77 20
2086.88 21
2086.98 25
2087.09 30
2087.19 35
2087.30 38
2087.40 38
2087.51 35
2087.61 29
2087.71 22
2087.82 14
2087.92 8
2088.03 3
2088.13 2
2088.24 3
2088.34 6
2088.45 9
2088.55 13
2088.66 17
2088.76 20
2088.87 24
2088.97 28
2089.08 34
2089.18 41
2089.28 49
2089.39 58
2089.49 65
2089.60 70
2089.70 71
2089.81 68
2089.91 62
2090.02 52
2090.12 42
2090.23 31
2090.33 23
2090.44 16
2090.54 12
2090.65 10
2090.75 9
2090.86 8
2090.96 6
2091.07 2
2091.17 0
2091.27 0
2091.38 0
2091.48 0
2091.59 0
2091.69 0
2091.80 0
2091.90 3
2092.01 14
2092.11 24
2092.22 34
2092.32 42
2092.43 46
2092.53 46
2092.64 44
2092.74 38
2092.85 32
2092.95 26
2093.06 23
2093.16 23
2093.27 28
2093.37 36
2093.48 46
2093.58 57
2093.68 66
2093.79 72
2093.89 75
2094.00 74
2094.10 71
2094.21 66
2094.31 61
2094.42 56
2094.52 51
2094.63 49
2094.73 48
2094.84 50
2094.94 55
2095.05 62
2095.15 71
2095.26 82
2095.36 93
2095.47 104
2095.57 113
2095.68 120
2095.78 123
2095.89 122
2095.99 117
2096.10 107
2096.20 95
2096.31 81
2096.41 67
2096.52 56
2096.62 48
2096.73 44
2096.83 44
2096.94 48
2097.04 55
2097.15 63
2097.25 71
2097.35 80
2097.46 88
2097.56 96
2097.67 103
2097.77 108
2097.88 111
2097.98 113
2098.09 113
2098.19 113
2098.30 115
2098.40 120
2098.51 127
2098.61 138
2098.72 151
2098.82 163
2098.93 173
2099.03 179
2099.14 181
2099.24 180
2099.35 176
2099.45 173
2099.56 172
2099.66 175
2099.77 182
2099.87 192
2099.98 203
2100.08 214
2100.19 222
2100.29 226
2100.40 226
2100.50 221
2100.61 213
2100.71 203
2100.82 191
2100.92 179
2101.03 168
2101.13 158
2101.24 148
2101.34 140
2101.45 134
2101.55 129
2101.66 126
2101.76 126
2101.87 127
2101.97 130
2102.08 135
2102.18 140
2102.29 144
2102.39 147
2102.50 148
2102.60 146
2102.71 142
2102.81 135
2102.92 127
2103.02 116
2103.13 105
2103.23 93
2103.34 80
2103.44 69
2103.55 59
2103.65 51
2103.76 48
2103.86 49
2103.97 53
2104.07 61
2104.18 70
2104.28 79
2104.39 87
2104.49 92
2104.60 94
2104.71 93
2104.81 89
2104.92 84
2105.02 79
2105.13 75
2105.23 71
2105.34 69
2105.44 68
2105.55 68
2105.65 68
2105.76 67
2105.86 64
2105.97 61
2106.07 58
2106.18 56
2106.28 55
2106.39 57
2106.49 59
2106.60 62
2106.70 64
2106.81 64
2106.91 62
2107.02 60
2107.12 59
2107.23 60
2107.33 64
2107.44 71
2107.54 79
2107.65 87
2107.75 94
2107.86 96
2107.96 95
2108.07 91
2108.17 84
2108.28 77
2108.38 71
2108.49 65
2108.60 61
2108.70 58
2108.81 54
2108.91 50
2109.02 45
2109.12 39
2109.23 35
2109.33 32
2109.44 32
2109.54 36
2109.65 44
2109.75 55
2109.86 69
2109.96 85
2110.07 100
2110.17 114
2110.28 125
2110.38 133
2110.49 136
2110.59 135
2110.70 132
2110.80 128
2110.91 124
2111.02 121
2111.12 120
2111.23 121
2111.33 122
2111.44 124
2111.54 126
2111.65 128
2111.75 129
2111.86 131
2111.96 133
2112.07 135
2112.17 138
2112.28 140
2112.38 140
2112.49 138
2112.59 134
2112.70 128
2112.80 120
2112.91 112
2113.02 104
2113.12 97
2113.23 93
2113.33 92
2113.44 93
2113.54 97
2113.65 103
2113.75 109
2113.86 117
2113.96 125
2114.07 133
2114.17 141
2114.28 148
2114.38 153
2114.49 157
2114.60 159
2114.70 159
2114.81 157
2114.91 154
2115.02 150
2115.12 147
2115.23 146
2115.33 146
2115.44 148
2115.54 152
2115.65 156
2115.75 160
2115.86 162
2115.96 161
2116.07 158
2116.18 152
2116.28 143
2116.39 133
2116.49 122
2116.60 110
2116.70 98
2116.81 86
2116.91 77
2117.02 71
2117.12 69
2117.23 73
2117.34 83
2117.44 97
2117.55 115
2117.65 135
2117.76 152
2117.86 167
2117.97 176
2118.07 179
2118.18 177
2118.28 170
2118.39 161
2118.49 152
2118.60 143
2118.71 135
2118.81 130
2118.92 125
2119.02 121
2119.13 117
2119.23 113
2119.34 109
2119.44 105
2119.55 103
2119.65 103
2119.76 104
2119.87 106
2119.97 107
2120.08 108
2120.18 106
2120.29 101
2120.39 95
2120.50 88
2120.60 82
2120.71 77
2120.81 75
2120.92 74
2121.03 74
2121.13 72
2121.24 68
2121.34 62
2121.45 55
2121.55 49
2121.66 46
2121.76 48
2121.87 55
2121.98 68
2122.08 84
2122.19 102
2122.29 119
2122.40 134
2122.50 144
2122.61 150
2122.71 151
2122.82 148
2122.93 143
2123.03 136
2123.14 128
2123.24 122
2123.35 117
2123.45 113
2123.56 111
2123.66 109
2123.77 108
2123.88 106
2123.98 105
2124.09 104
2124.19 103
2124.30 102
2124.40 103
2124.51 105
2124.61 108
2124.72 112
2124.83 116
2124.93 121
2125.04 125
2125.14 128
2125.25 130
2125.35 130
2125.46 129
2125.56 125
2125.67 119
2125.78 112
2125.88 103
2125.99 93
2126.09 84
2126.20 77
2126.30 72
2126.41 68
2126.52 65
2126.62 62
2126.73 56
2126.83 47
2126.94 37
2127.04 24
2127.15 12
2127.25 1
2127.36 0
2127.47 0
2127.57 0
2127.68 0
2127.78 0
2127.89 0
2127.99 0
2128.10 4
2128.21 7
2128.31 9
2128.42 9
2128.52 9
2128.63 10
2128.73 12
2128.84 14
2128.95 18
2129.05 22
2129.16 26
2129.26 29
2129.37 32
2129.47 34
2129.58 37
2129.69 41
2129.79 45
2129.90 50
2130.00 55
2130.11 59
2130.21 62
2130.32 64
2130.43 64
2130.53 64
2130.64 63
2130.74 62
2130.85 61
2130.95 63
2131.06 67
2131.17 74
2131.27 84
2131.38 96
2131.48 108
2131.59 118
2131.69 125
2131.80 127
2131.91 124
2132.01 117
2132.12 105
2132.22 91
2132.33 76
2132.44 61
2132.54 49
2132.65 39
2132.75 33
2132.86 30
2132.96 30
2133.07 32
2133.18 36
2133.28 41
2133.39 46
2133.49 51
2133.60 56
2133.70 62
2133.81 67
2133.92 72
2134.02 76
2134.13 78
2134.23 77
2134.34 74
2134.45 71
2134.55 67
2134.66 65
2134.76 66
2134.87 69
2134.97 75
2135.08 80
2135.19 85
2135.29 89
2135.40 89
2135.50 88
2135.61 84
2135.72 79
2135.82 73
2135.93 68
2136.03 63
2136.14 58
2136.25 54
2136.35 50
2136.46 47
2136.56 44
2136.67 41
2136.77 38
2136.88 35
2136.99 33
2137.09 31
2137.20 29
2137.30 27
2137.41 26
2137.52 25
2137.62 25
2137.73 26
2137.83 26
2137.94 26
2138.05 24
2138.15 20
2138.26 13
2138.36 5
2138.47 0
2138.58 0
2138.68 0
2138.79 0
2138.89 0
2139.00 0
2139.10 0
2139.21 0
2139.32 6
2139.42 12
2139.53 18
2139.63 24
2139.74 30
2139.85 37
2139.95 45
2140.06 54
2140.16 64
2140.27 73
2140.38 82
2140.48 89
2140.59 93
2140.69 96
2140.80 96
2140.91 95
2141.01 92
2141.12 87
2141.22 79
2141.33 70
2141.44 58
2141.54 45
2141.65 30
2141.75 17
2141.86 5
2141.97 0
2142.07 0
2142.18 0
2142.28 3
2142.39 15
2142.50 33
2142.60 54
2142.71 77
2142.81 101
2142.92 123
2143.03 142
2143.13 156
2143.24 163
2143.34 165
2143.45 160
2143.56 150
2143.66 135
2143.77 118
2143.88 99
2143.98 81
2144.09 65
2144.19 52
2144.30 43
2144.41 39
2144.51 39
2144.62 43
2144.72 50
2144.83 57
2144.94 64
2145.04 69
2145.15 71
2145.25 69
2145.36 65
2145.47 60
2145.57 55
2145.68 50
2145.78 48
2145.89 47
2146.00 48
2146.10 51
2146.21 53
2146.32 55
2146.42 57
2146.53 59
2146.63 60
2146.74 61
2146.85 60
2146.95 59
2147.06 58
2147.16 57
2147.27 56
2147.38 57
2147.48 60
2147.59 65
2147.70 72
2147.80 79
2147.91 85
2148.01 88
2148.12 87
2148.23 83
2148.33 76
2148.44 67
2148.54 59
2148.65 53
2148.76 49
2148.86 46
2148.97 44
2149.08 41
2149.18 38
2149.29 35
2149.39 33
2149.50 32
2149.61 34
2149.71 40
2149.82 48
2149.93 58
2150.03 68
2150.14 77
2150.24 84
2150.35 88
2150.46 90
2150.56 91
2150.67 90
2150.78 89
2150.88 89
2150.99 90
2151.09 92
2151.20 96
2151.31 101
2151.41 107
2151.52 112
2151.63 118
2151.73 124
2151.84 128
2151.94 132
2152.05 135
2152.16 137
2152.26 138
2152.37 136
2152.48 134
2152.58 129
2152.69 124
2152.79 117
2152.90 110
2153.01 103
2153.11 97
2153.22 92
2153.33 90
2153.43 90
2153.54 92
2153.64 95
2153.75 97
2153.86 99
2153.96 98
2154.07 94
2154.18 90
2154.28 86
2154.39 84
2154.50 85
2154.60 90
2154.71 97
2154.81 105
2154.92 113
2155.03 118
2155.13 120
2155.24 119
2155.35 117
2155.45 114
2155.56 113
2155.66 112
2155.77 111
2155.88 109
2155.98 106
2156.09 100
2156.20 91
2156.30 80
2156.41 68
2156.52 55
2156.62 42
2156.73 30
2156.84 20
2156.94 12
2157.05 7
2157.15 5
2157.26 5
2157.37 7
2157.47 11
2157.58 16
2157.69 21
2157.79 25
2157.90 29
2158.01 32
2158.11 36
2158.22 40
2158.32 44
2158.43 48
2158.54 52
2158.64 56
2158.75 59
2158.86 61
2158.96 63
2159.07 64
2159.18 63
2159.28 61
2159.39 57
2159.50 52
2159.60 45
2159.71 37
2159.81 28
2159.92 19
2160.03 11
2160.13 4
2160.24 0
2160.35 0
2160.45 0
2160.56 4
2160.67 9
2160.77 15
2160.88 21
2160.99 27
2161.09 33
2161.20 38
2161.31 42
2161.41 45
2161.52 48
2161.63 49
2161.73 49
2161.84 48
2161.94 48
2162.05 47
2162.16 45
2162.26 43
2162.37 40
2162.48 37
2162.58 34
2162.69 30
2162.80 26
2162.90 21
2163.01 16
2163.12 12
2163.22 10
2163.33 10
2163.44 14
2163.54 23
2163.65 34
2163.76 47
2163.86 60
2163.97 71
2164.08 79
2164.18 84
2164.29 87
2164.40 88
2164.50 89
2164.61 90
2164.71 91
2164.82 92
2164.93 93
2165.03 92
2165.14 92
2165.25 90
2165.35 87
2165.46 85
2165.57 82
2165.67 79
2165.78 77
2165.89 76
2165.99 74
2166.10 72
2166.21 68
2166.31 63
2166.42 56
2166.53 47
2166.63 38
2166.74 28
2166.85 19
2166.95 12
2167.06 7
2167.17 4
2167.27 3
2167.38 5
2167.49 9
2167.59 16
2167.70 25
2167.81 35
2167.91 45
2168.02 54
2168.13 59
2168.23 62
2168.34 62
2168.45 60
2168.55 57
2168.66 55
2168.77 53
2168.87 52
2168.98 52
2169.09 52
2169.19 52
2169.30 52
2169.41 51
2169.51 50
2169.62 48
2169.73 46
2169.83 46
2169.94 46
2170.05 48
2170.15 52
2170.26 56
2170.37 61
2170.47 63
2170.58 64
2170.69 61
2170.79 56
2170.90 49
2171.01 41
2171.11 34
2171.22 26
2171.33 19
2171.43 13
2171.54 8
2171.65 3
2171.76 0
2171.86 0
2171.97 2
2172.08 9
2172.18 19
2172.29 32
2172.40 46
2172.50 59
2172.61 70
2172.72 76
2172.82 77
2172.93 73
2173.04 65
2173.14 55
2173.25 45
2173.36 36
2173.46 29
2173.57 25
2173.68 23
2173.78 23
2173.89 23
2174.00 21
2174.10 18
2174.21 14
2174.32 10
2174.42 5
2174.53 2
2174.64 1
2174.75 1
2174.85 3
2174.96 7
2175.07 10
2175.17 11
2175.28 11
2175.39 9
2175.49 5
2175.60 0
2175.71 0
2175.81 0
2175.92 0
2176.03 0
2176.13 0
2176.24 0
2176.35 1
2176.45 9
2176.56 18
2176.67 28
2176.78 41
2176.88 56
2176.99 71
2177.10 87
2177.20 101
2177.31 111
2177.42 116
2177.52 115
2177.63 109
2177.74 101
2177.84 91
2177.95 83
2178.06 77
2178.17 74
2178.27 74
2178.38 75
2178.49 77
2178.59 78
2178.70 79
2178.81 80
2178.91 80
2179.02 80
2179.13 80
2179.23 80
2179.34 78
2179.45 73
2179.56 67
2179.66 61
2179.77 55
2179.88 51
2179.98 49
2180.09 51
2180.20 54
2180.30 57
2180.41 58
2180.52 57
2180.62 53
2180.73 46
2180.84 39
2180.95 32
2181.05 27
2181.16 23
2181.27 22
2181.37 21
2181.48 21
2181.59 21
2181.69 21
2181.80 22
2181.91 23
2182.02 24
2182.12 24
2182.23 23
2182.34 21
2182.44 18
2182.55 17
2182.66 19
2182.76 24
2182.87 33
2182.98 44
2183.09 57
2183.19 69
2183.30 81
2183.41 89
2183.51 95
2183.62 97
2183.73 97
2183.84 96
2183.94 93
2184.05 90
2184.16 87
2184.26 87
2184.37 88
2184.48 91
2184.58 94
2184.69 97
2184.80 99
2184.91 100
2185.01 99
2185.12 98
2185.23 99
2185.33 103
2185.44 110
2185.55 119
2185.66 128
2185.76 137
2185.87 144
2185.98 147
2186.08 146
2186.19 142
2186.30 136
2186.41 128
2186.51 120
2186.62 114
2186.73 110
2186.83 111
2186.94 115
2187.05 121
2187.16 129
2187.26 136
2187.37 139
2187.48 140
2187.58 137
2187.69 133
2187.80 129
2187.91 128
2188.01 129
2188.12 135
2188.23 142
2188.33 151
2188.44 160
2188.55 168
2188.66 174
2188.76 178
2188.87 180
2188.98 181
2189.08 182
2189.19 181
2189.30 179
2189.41 178
2189.51 175
2189.62 173
2189.73 172
2189.83 172
2189.94 175
2190.05 179
2190.16 185
2190.26 192
2190.37 199
2190.48 204
2190.58 207
2190.69 208
2190.80 208
2190.91 206
2191.01 204
2191.12 201
2191.23 198
2191.34 193
2191.44 187
2191.55 179
2191.66 168
2191.76 157
2191.87 146
2191.98 136
2192.09 129
2192.19 123
2192.30 120
2192.41 117
2192.52 113
2192.62 107
2192.73 100
2192.84 93
2192.94 88
2193.05 85
2193.16 86
2193.27 91
2193.37 100
2193.48 111
2193.59 122
2193.70 132
2193.80 137
2193.91 136
2194.02 130
2194.12 118
2194.23 102
2194.34 85
2194.45 69
2194.55 56
2194.66 47
2194.77 43
2194.88 44
2194.98 48
2195.09 53
2195.20 58
2195.31 60
2195.41 58
2195.52 53
2195.63 45
2195.73 34
2195.84 21
2195.95 9
2196.06 0
2196.16 0
2196.27 0
2196.38 0
2196.49 0
2196.59 0
2196.70 0
2196.81 0
2196.92 0
2197.02 7
2197.13 21
2197.24 37
2197.35 57
2197.45 77
2197.56 96
2197.67 112
2197.77 125
2197.88 133
2197.99 138
2198.10 142
2198.20 145
2198.31 149
2198.42 153
2198.53 156
2198.63 156
2198.74 153
2198.85 146
2198.96 137
2199.06 127
2199.17 116
2199.28 108
2199.39 102
2199.49 98
2199.60 96
2199.71 94
2199.82 92
2199.92 90
2200.03 87
2200.14 84
2200.25 82
2200.35 82
2200.46 84
2200.57 88
2200.68 95
2200.78 102
2200.89 108
2201.00 115
2201.11 120
2201.21 124
2201.32 128
2201.43 130
2201.54 132
2201.64 133
2201.75 134
2201.86 133
2201.96 131
2202.07 127
2202.18 121
2202.29 114
2202.40 106
2202.50 97
2202.61 87
2202.72 78
2202.83 71
2202.93 64
2203.04 60
2203.15 57
2203.26 57
2203.36 57
2203.47 58
2203.58 59
2203.69 58
2203.79 56
2203.90 54
2204.01 52
2204.12 50
2204.22 51
2204.33 54
2204.44 59
2204.55 67
2204.65 77
2204.76 88
2204.87 101
2204.98 113
2205.08 125
2205.19 135
2205.30 144
2205.41 149
2205.51 153
2205.62 153
2205.73 153
2205.84 151
2205.94 151
2206.05 150
2206.16 150
2206.27 151
2206.37 151
2206.48 150
2206.59 147
2206.70 143
2206.81 137
2206.91 132
2207.02 128
2207.13 125
2207.24 124
2207.34 125
2207.45 129
2207.56 135
2207.67 143
2207.77 151
2207.88 157
2207.99 160
2208.10 160
2208.20 156
2208.31 150
2208.42 143
2208.53 139
2208.63 137
2208.74 139
2208.85 144
2208.96 150
2209.07 156
2209.17 159
2209.28 160
2209.39 158
2209.50 154
2209.60 149
2209.71 143
2209.82 138
2209.93 132
2210.03 127
2210.14 121
2210.25 116
2210.36 111
2210.47 104
2210.57 97
2210.68 90
2210.79 84
2210.90 79
2211.00 77
2211.11 79
2211.22 84
2211.33 93
2211.43 103
2211.54 114
2211.65 124
2211.76 133
2211.87 141
2211.97 147
2212.08 151
2212.19 155
2212.30 158
2212.40 160
2212.51 161
2212.62 162
2212.73 161
2212.84 160
2212.94 157
2213.05 152
2213.16 146
2213.27 138
2213.37 129
2213.48 120
2213.59 113
2213.70 107
2213.81 105
2213.91 105
2214.02 109
2214.13 116
2214.24 124
2214.34 133
2214.45 141
2214.56 147
2214.67 150
2214.78 151
2214.88 149
2214.99 144
2215.10 138
2215.21 129
2215.31 119
2215.42 106
2215.53 92
2215.64 77
2215.75 62
2215.85 49
2215.96 40
2216.07 37
2216.18 38
2216.29 42
2216.39 49
2216.50 56
2216.61 62
2216.72 66
2216.82 68
2216.93 68
2217.04 67
2217.15 65
2217.26 62
2217.36 58
2217.47 53
2217.58 46
2217.69 38
2217.80 31
2217.90 24
2218.01 18
2218.12 13
2218.23 9
2218.34 6
2218.44 3
2218.55 2
2218.66 1
2218.77 0
2218.87 0
2218.98 0
2219.09 0
2219.20 0
2219.31 0
2219.41 0
2219.52 0
2219.63 0
2219.74 2
2219.85 9
2219.95 18
2220.06 29
2220.17 40
2220.28 52
2220.39 62
2220.49 70
2220.60 75
2220.71 77
2220.82 75
2220.93 71
2221.03 64
2221.14 54
2221.25 43
2221.36 33
2221.47 23
2221.57 15
2221.68 10
2221.79 7
2221.90 7
2222.01 9
2222.11 12
2222.22 16
2222.33 21
2222.44 26
2222.55 32
2222.65 39
2222.76 45
2222.87 52
2222.98 59
2223.09 66
2223.19 71
2223.30 74
2223.41 76
2223.52 76
2223.63 75
2223.73 75
2223.84 76
2223.95 79
2224.06 83
2224.17 88
2224.27 92
2224.38 95
2224.49 94
2224.60 92
2224.71 88
2224.81 83
2224.92 78
2225.03 74
2225.14 71
2225.25 68
2225.35 66
2225.46 63
2225.57 61
2225.68 57
2225.79 53
2225.89 49
2226.00 42
2226.11 34
2226.22 25
2226.33 15
2226.43 8
2226.54 3
2226.65 2
2226.76 5
2226.87 12
2226.98 20
2227.08 29
2227.19 37
2227.30 43
2227.41 48
2227.52 52
2227.62 55
2227.73 58
2227.84 59
2227.95 60
2228.06 61
2228.16 61
2228.27 60
2228.38 59
2228.49 58
2228.60 57
2228.71 57
2228.81 56
2228.92 54
2229.03 52
2229.14 51
2229.25 51
2229.35 53
2229.46 57
2229.57 64
2229.68 72
2229.79 80
2229.90 86
2230.00 89
2230.11 88
2230.22 84
2230.33 78
2230.44 71
2230.54 64
2230.65 59
2230.76 55
2230.87 54
2230.98 54
2231.09 56
2231.19 59
2231.30 63
2231.41 68
2231.52 72
2231.63 74
2231.73 73
2231.84 69
2231.95 60
2232.06 49
2232.17 36
2232.28 24
2232.38 15
2232.49 11
2232.60 12
2232.71 19
2232.82 29
2232.93 41
2233.03 53
2233.14 65
2233.25 76
2233.36 85
2233.47 92
2233.57 96
2233.68 97
2233.79 96
2233.90 93
2234.01 88
2234.12 83
2234.22 80
2234.33 77
2234.44 76
2234.55 75
2234.66 74
2234.77 72
2234.87 68
2234.98 63
2235.09 57
2235.20 51
2235.31 46
2235.42 42
2235.52 38
2235.63 34
2235.74 32
2235.85 31
2235.96 32
2236.07 36
2236.17 41
2236.28 48
2236.39 56
2236.50 63
2236.61 68
2236.72 73
2236.82 76
2236.93 79
2237.04 82
2237.15 85
2237.26 89
2237.37 93
2237.47 97
2237.58 100
2237.69 102
2237.80 102
2237.91 100
2238.02 98
2238.12 96
2238.23 94
2238.34 94
2238.45 96
2238.56 99
2238.67 104
2238.77 111
2238.88 117
2238.99 122
2239.10 126
2239.21 127
2239.32 126
2239.43 122
2239.53 116
2239.64 109
2239.75 102
2239.86 96
2239.97 91
2240.08 86
2240.18 81
2240.29 74
2240.40 65
2240.51 52
2240.62 37
2240.73 19
2240.83 1
2240.94 0
2241.05 0
2241.16 0
2241.27 0
2241.38 0
2241.49 0
2241.59 0
2241.70 1
2241.81 17
2241.92 32
2242.03 44
2242.14 52
2242.24 57
2242.35 58
2242.46 56
2242.57 52
2242.68 45
2242.79 36
2242.90 26
2243.00 15
2243.11 4
2243.22 0
2243.33 0
2243.44 0
2243.55 0
2243.66 0
2243.76 0
2243.87 0
2243.98 6
2244.09 16
2244.20 25
2244.31 31
2244.41 35
2244.52 37
2244.63 36
2244.74 34
2244.85 31
2244.96 29
2245.07 27
2245.17 25
2245.28 24
2245.39 23
2245.50 22
2245.61 22
2245.72 24
2245.83 28
2245.93 34
2246.04 41
2246.15 48
2246.26 53
2246.37 57
2246.48 59
2246.59 59
2246.69 60
2246.80 62
2246.91 66
2247.02 72
2247.13 78
2247.24 84
2247.35 86
2247.45 84
2247.56 78
2247.67 70
2247.78 59
2247.89 50
2248.00 42
2248.11 36
2248.21 34
2248.32 34
2248.43 37
2248.54 40
2248.65 43
2248.76 44
2248.87 45
2248.98 45
2249.08 43
2249.19 42
2249.30 40
2249.41 39
2249.52 38
2249.63 36
2249.74 33
2249.84 29
2249.95 26
2250.06 25
2250.17 27
2250.28 34
2250.39 44
2250.50 57
2250.61 70
2250.71 80
2250.82 84
2250.93 83
2251.04 76
2251.15 68
2251.26 60
2251.37 54
2251.47 52
2251.58 54
2251.69 58
2251.80 62
2251.91 65
2252.02 66
2252.13 64
2252.24 61
2252.34 58
2252.45 55
2252.56 53
2252.67 52
2252.78 53
2252.89 54
2253.00 55
2253.11 56
2253.21 57
2253.32 57
2253.43 57
2253.54 58
2253.65 58
2253.76 60
2253.87 62
2253.98 64
2254.08 66
2254.19 69
2254.30 72
2254.41 74
2254.52 76
2254.63 77
2254.74 77
2254.85 75
2254.95 71
2255.06 66
2255.17 61
2255.28 55
2255.39 51
2255.50 49
2255.61 49
2255.72 51
2255.82 55
2255.93 60
2256.04 67
2256.15 75
2256.26 85
2256.37 93
2256.48 101
2256.59 105
2256.70 106
2256.80 102
2256.91 95
2257.02 87
2257.13 81
2257.24 79
2257.35 82
2257.46 90
2257.57 102
2257.68 114
2257.78 125
2257.89 132
2258.00 135
2258.11 132
2258.22 127
2258.33 118
2258.44 108
2258.55 96
2258.65 83
2258.76 69
2258.87 54
2258.98 40
2259.09 27
2259.20 16
2259.31 10
2259.42 8
2259.53 11
2259.63 17
2259.74 24
2259.85 32
2259.96 38
2260.07 41
2260.18 40
2260.29 35
2260.40 28
2260.51 18
2260.62 8
2260.72 0
2260.83 0
2260.94 0
2261.05 0
2261.16 0
2261.27 9
2261.38 22
2261.49 35
2261.60 48
2261.70 58
2261.81 66
2261.92 70
2262.03 72
2262.14 71
2262.25 69
2262.36 65
2262.47 62
2262.58 58
2262.69 52
2262.79 46
2262.90 39
2263.01 31
2263.12 22
2263.23 15
2263.34 8
2263.45 3
2263.56 0
2263.67 0
2263.77 0
2263.88 0
2263.99 0
2264.10 0
2264.21 0
2264.32 2
2264.43 3
2264.54 3
2264.65 3
2264.76 1
2264.87 0
2264.97 1
2265.08 3
2265.19 8
2265.30 16
2265.41 26
2265.52 37
2265.63 48
2265.74 58
2265.85 67
2265.96 75
2266.06 81
2266.17 86
2266.28 90
2266.39 93
2266.50 94
2266.61 95
2266.72 95
2266.83 97
2266.94 100
2267.05 104
2267.16 110
2267.26 116
2267.37 121
2267.48 123
2267.59 123
2267.70 119
2267.81 113
2267.92 106
2268.03 100
2268.14 95
2268.25 92
2268.36 91
2268.46 92
2268.57 93
2268.68 93
2268.79 93
2268.90 93
2269.01 93
2269.12 94
2269.23 95
2269.34 96
2269.45 98
2269.56 99
2269.66 98
2269.77 97
2269.88 95
2269.99 92
2270.10 89
2270.21 87
2270.32 85
2270.43 83
2270.54 81
2270.65 79
2270.76 78
2270.87 76
2270.97 75
2271.08 76
2271.19 77
2271.30 81
2271.41 86
2271.52 92
2271.63 98
2271.74 104
2271.85 108
2271.96 111
2272.07 112
2272.18 113
2272.28 114
2272.39 116
2272.50 119
2272.61 121
2272.72 122
2272.83 123
2272.94 121
2273.05 119
2273.16 116
2273.27 112
2273.38 109
2273.49 106
2273.60 104
2273.70 102
2273.81 100
2273.92 99
2274.03 98
2274.14 97
2274.25 96
2274.36 93
2274.47 90
2274.58 85
2274.69 79
2274.80 74
2274.91 70
2275.02 66
2275.13 63
2275.23 59
2275.34 53
2275.45 45
2275.56 35
2275.67 23
2275.78 12
2275.89 4
2276.00 0
2276.11 0
2276.22 0
2276.33 4
2276.44 9
2276.55 12
2276.66 13
2276.76 14
2276.87 14
2276.98 15
2277.09 18
2277.20 25
2277.31 35
2277.42 46
2277.53 57
2277.64 67
2277.75 73
2277.86 75
2277.97 73
2278.08 69
2278.19 63
2278.30 57
2278.40 52
2278.51 50
2278.62 50
2278.73 52
2278.84 56
2278.95 61
2279.06 68
2279.17 76
2279.28 83
2279.39 90
2279.50 95
2279.61 99
2279.72 100
2279.83 100
2279.94 97
2280.04 94
2280.15 92
2280.26 89
2280.37 88
2280.48 87
2280.59 86
2280.70 86
2280.81 86
2280.92 84
2281.03 82
2281.14 78
2281.25 74
2281.36 69
2281.47 65
2281.58 61
2281.69 57
2281.80 55
2281.90 53
2282.01 52
2282.12 50
2282.23 50
2282.34 51
2282.45 55
2282.56 63
2282.67 75
2282.78 91
2282.89 108
2283.00 125
2283.11 140
2283.22 149
2283.33 153
2283.44 152
2283.55 145
2283.66 136
2283.77 124
2283.88 114
2283.98 106
2284.09 100
2284.20 97
2284.31 96
2284.42 95
2284.53 94
2284.64 92
2284.75 89
2284.86 86
2284.97 83
2285.08 82
2285.19 81
2285.30 82
2285.41 82
2285.52 81
2285.63 79
2285.74 75
2285.85 71
2285.96 66
2286.07 62
2286.17 59
2286.28 59
2286.39 59
2286.50 61
2286.61 63
2286.72 64
2286.83 65
2286.94 63
2287.05 60
2287.16 55
2287.27 49
2287.38 44
2287.49 39
2287.60 34
2287.71 30
2287.82 26
2287.93 23
2288.04 21
2288.15 19
2288.26 19
2288.37 21
2288.48 26
2288.59 32
2288.70 41
2288.80 53
2288.91 66
2289.02 80
2289.13 94
2289.24 106
2289.35 114
2289.46 117
2289.57 115
2289.68 108
2289.79 98
2289.90 87
2290.01 78
2290.12 73
2290.23 73
2290.34 78
2290.45 87
2290.56 99
2290.67 111
2290.78 121
2290.89 130
2291.00 135
2291.11 138
2291.22 138
2291.33 138
2291.44 136
2291.55 135
2291.66 132
2291.76 128
2291.87 124
2291.98 119
2292.09 113
2292.20 107
2292.31 102
2292.42 96
2292.53 90
2292.64 82
2292.75 73
2292.86 63
2292.97 53
2293.08 46
2293.19 41
2293.30 41
2293.41 44
2293.52 51
2293.63 59
2293.74 68
2293.85 76
2293.96 84
2294.07 91
2294.18 97
2294.29 103
2294.40 110
2294.51 117
2294.62 124
2294.73 130
2294.84 135
2294.95 139
2295.06 141
2295.17 143
2295.28 144
2295.39 144
2295.50 142
2295.60 137
2295.71 130
2295.82 119
2295.93 107
2296.04 94
2296.15 83
2296.26 75
2296.37 69
2296.48 67
2296.59 65
2296.70 63
2296.81 59
2296.92 52
2297.03 44
2297.14 34
2297.25 26
2297.36 20
2297.47 19
2297.58 22
2297.69 30
2297.80 41
2297.91 54
2298.02 67
2298.13 78
2298.24 85
2298.35 89
2298.46 88
2298.57 83
2298.68 75
2298.79 65
2298.90 53
2299.01 41
2299.12 29
2299.23 20
2299.34 12
2299.45 6
2299.56 1
2299.67 0
2299.78 0
2299.89 0
2300.00 0
2300.11 0
2300.22 0
2300.33 0
2300.44 0
2300.55 0
2300.66 1
2300.77 3
2300.88 6
2300.99 12
2301.10 19
2301.21 29
2301.32 40
2301.43 51
2301.54 60
2301.65 66
2301.76 70
2301.87 73
2301.98 74
2302.09 76
2302.20 77
2302.31 79
2302.42 79
2302.53 79
2302.64 76
2302.75 72
2302.86 66
2302.97 60
2303.08 55
2303.18 51
2303.29 49
2303.40 49
2303.51 50
2303.62 52
2303.73 55
2303.84 59
2303.95 65
2304.06 74
2304.17 87
2304.28 104
2304.39 123
2304.50 144
2304.61 163
2304.72 178
2304.83 187
2304.94 191
2305.05 189
2305.16 184
2305.27 176
2305.38 168
2305.49 161
2305.60 157
2305.71 155
2305.82 154
2305.93 153
2306.04 151
2306.15 149
2306.26 145
2306.37 139
2306.48 133
2306.59 128
2306.70 122
2306.81 117
2306.92 112
2307.03 106
2307.14 99
2307.25 91
2307.36 82
2307.47 72
2307.58 63
2307.69 56
2307.80 51
2307.92 47
2308.03 43
2308.14 40
2308.25 36
2308.36 31
2308.47 25
2308.58 19
2308.69 14
2308.80 13
2308.91 15
2309.02 20
2309.13 27
2309.24 34
2309.35 40
2309.46 44
2309.57 44
2309.68 41
2309.79 37
2309.90 34
2310.01 32
2310.12 32
2310.23 35
2310.34 41
2310.45 49
2310.56 58
2310.67 66
2310.78 73
2310.89 78
2311.00 81
2311.11 82
2311.22 81
2311.33 77
2311.44 71
2311.55 63
2311.66 53
2311.77 42
2311.88 32
2311.99 21
2312.10 12
2312.21 4
2312.32 0
2312.43 0
2312.54 0
2312.65 0
2312.76 0
2312.87 0
2312.98 0
2313.09 0
2313.20 3
2313.31 5
2313.42 7
2313.53 8
2313.64 9
2313.75 12
2313.86 15
2313.97 20
2314.08 26
2314.19 31
2314.30 33
2314.41 31
2314.52 24
2314.63 14
2314.74 3
2314.85 0
2314.96 0
2315.07 0
2315.18 0
2315.29 0
2315.41 0
2315.52 0
2315.63 5
2315.74 10
2315.85 17
2315.96 24
2316.07 32
2316.18 41
2316.29 51
2316.40 61
2316.51 69
2316.62 76
2316.73 81
2316.84 85
2316.95 88
2317.06 91
2317.17 94
2317.28 97
2317.39 99
2317.50 100
2317.61 101
2317.72 101
2317.83 102
2317.94 103
2318.05 106
2318.16 110
2318.27 115
2318.38 121
2318.49 128
2318.60 135
2318.71 142
2318.82 148
2318.93 154
2319.04 161
2319.15 167
2319.27 173
2319.38 180
2319.49 188
2319.60 195
2319.71 201
2319.82 205
2319.93 207
2320.04 205
2320.15 200
2320.26 193
2320.37 183
2320.48 174
2320.59 166
2320.70 159
2320.81 153
2320.92 150
2321.03 148
2321.14 147
2321.25 145
2321.36 144
2321.47 142
2321.58 138
2321.69 133
2321.80 126
2321.91 117
2322.02 106
2322.13 95
2322.24 83
2322.36 70
2322.47 59
2322.58 48
2322.69 38
2322.80 30
2322.91 22
2323.02 17
2323.13 12
2323.24 8
2323.35 6
2323.46 3
2323.57 2
2323.68 2
2323.79 3
2323.90 5
2324.01 9
2324.12 14
2324.23 19
2324.34 26
2324.45 33
2324.56 40
2324.67 49
2324.78 58
2324.90 67
2325.01 76
2325.12 84
2325.23 90
2325.34 94
2325.45 94
2325.56 91
2325.67 86
2325.78 79
2325.89 72
2326.00 65
2326.11 60
2326.22 56
2326.33 52
2326.44 50
2326.55 49
2326.66 49
2326.77 52
2326.88 58
2326.99 67
2327.11 77
2327.22 88
2327.33 97
2327.44 102
2327.55 101
2327.66 95
2327.77 85
2327.88 73
2327.99 60
2328.10 49
2328.21 41
2328.32 35
2328.43 33
2328.54 33
2328.65 35
2328.76 38
2328.87 42
2328.98 46
2329.09 51
2329.21 57
2329.32 62
2329.43 65
2329.54 67
2329.65 66
2329.76 63
2329.87 59
2329.98 54
2330.09 49
2330.20 45
2330.31 43
2330.42 43
2330.53 44
2330.64 47
2330.75 50
2330.86 53
2330.97 55
2331.09 58
2331.20 60
2331.31 62
2331.42 64
2331.53 64
2331.64 63
2331.75 60
2331.86 56
2331.97 51
2332.08 44
2332.19 36
2332.30 28
2332.41 20
2332.52 12
2332.63 5
2332.74 0
2332.86 0
2332.97 0
2333.08 0
2333.19 0
2333.30 0
2333.41 0
2333.52 0
2333.63 0
2333.74 4
2333.85 11
2333.96 18
2334.07 26
2334.18 34
2334.29 41
2334.40 50
2334.52 59
2334.63 69
2334.74 80
2334.85 91
2334.96 101
2335.07 109
2335.18 114
2335.29 116
2335.40 114
2335.51 111
2335.62 108
2335.73 105
2335.84 103
2335.95 102
2336.07 100
2336.18 98
2336.29 93
2336.40 85
2336.51 75
2336.62 64
2336.73 52
2336.84 41
2336.95 32
2337.06 26
2337.17 22
2337.28 20
2337.39 18
2337.51 17
2337.62 15
2337.73 11
2337.84 6
2337.95 1
2338.06 0
2338.17 0
2338.28 0
2338.39 0
2338.50 0
2338.61 0
2338.72 0
2338.83 0
2338.95 5
2339.06 12
2339.17 19
2339.28 26
2339.39 31
2339.50 33
2339.61 33
2339.72 30
2339.83 27
2339.94 24
2340.05 24
2340.16 28
2340.28 37
2340.39 49
2340.50 62
2340.61 75
2340.72 84
2340.83 89
2340.94 89
2341.05 86
2341.16 82
2341.27 80
2341.38 80
2341.49 85
2341.61 94
2341.72 105
2341.83 117
2341.94 127
2342.05 136
2342.16 141
2342.27 144
2342.38 145
2342.49 143
2342.60 140
2342.71 134
2342.82 125
2342.94 114
2343.05 101
2343.16 88
2343.27 78
2343.38 71
2343.49 70
2343.60 73
2343.71 79
2343.82 86
2343.93 92
2344.04 94
2344.16 91
2344.27 85
2344.38 76
2344.49 66
2344.60 56
2344.71 48
2344.82 40
2344.93 33
2345.04 27
2345.15 21
2345.27 17
2345.38 14
2345.49 14
2345.60 14
2345.71 15
2345.82 16
2345.93 15
2346.04 14
2346.15 12
2346.26 10
2346.37 10
2346.49 11
2346.60 14
2346.71 17
2346.82 21
2346.93 26
2347.04 31
2347.15 36
2347.26 43
2347.37 50
2347.48 58
2347.60 65
2347.71 71
2347.82 73
2347.93 73
2348.04 70
2348.15 66
2348.26 60
2348.37 54
2348.48 48
2348.59 44
2348.71 41
2348.82 41
2348.93 42
2349.04 45
2349.15 49
2349.26 53
2349.37 56
2349.48 57
2349.59 57
2349.71 56
2349.82 55
2349.93 52
2350.04 50
2350.15 47
2350.26 43
2350.37 38
2350.48 30
2350.59 22
2350.70 15
2350.82 8
2350.93 5
2351.04 4
2351.15 7
2351.26 12
2351.37 17
2351.48 22
2351.59 25
2351.70 27
2351.82 27
2351.93 27
2352.04 27
2352.15 28
2352.26 32
2352.37 39
2352.48 47
2352.59 56
2352.70 66
2352.82 76
2352.93 87
2353.04 97
2353.15 107
2353.26 117
2353.37 126
2353.48 135
2353.59 141
2353.70 146
2353.82 149
2353.93 149
2354.04 147
2354.15 144
2354.26 139
2354.37 134
2354.48 128
2354.59 121
2354.71 113
2354.82 106
2354.93 100
2355.04 95
2355.15 94
2355.26 96
2355.37 101
2355.48 107
2355.59 113
2355.71 118
2355.82 118
2355.93 116
2356.04 109
2356.15 102
2356.26 94
2356.37 88
2356.48 85
2356.60 85
2356.71 88
2356.82 93
2356.93 97
2357.04 99
2357.15 98
2357.26 91
2357.37 80
2357.49 67
2357.60 53
2357.71 41
2357.82 33
2357.93 31
2358.04 33
2358.15 38
2358.26 44
2358.38 49
2358.49 52
2358.60 54
2358.71 54
2358.82 54
2358.93 55
2359.04 57
2359.15 59
2359.27 60
2359.38 59
2359.49 56
2359.60 52
2359.71 47
2359.82 42
2359.93 38
2360.04 37
2360.16 37
2360.27 39
2360.38 42
2360.49 47
2360.60 52
2360.71 59
2360.82 65
2360.93 71
2361.05 76
2361.16 78
2361.27 78
2361.38 75
2361.49 67
2361.60 57
2361.71 43
2361.83 28
2361.94 12
2362.05 0
2362.16 0
2362.27 0
2362.38 0
2362.49 0
2362.60 0
2362.72 0
2362.83 0
2362.94 1
2363.05 8
2363.16 14
2363.27 20
2363.38 27
2363.50 33
2363.61 39
2363.72 44
2363.83 49
2363.94 54
2364.05 59
2364.16 65
2364.28 70
2364.39 75
2364.50 80
2364.61 84
2364.72 87
2364.83 90
2364.94 93
2365.06 96
2365.17 97
2365.28 98
2365.39 96
2365.50 92
2365.61 86
2365.72 77
2365.84 67
2365.95 56
2366.06 46
2366.17 37
2366.28 31
2366.39 28
2366.50 28
2366.62 30
2366.73 34
2366.84 39
2366.95 44
2367.06 48
2367.17 52
2367.28 56
2367.40 58
2367.51 59
2367.62 59
2367.73 58
2367.84 55
2367.95 51
2368.06 46
2368.18 41
2368.29 37
2368.40 34
2368.51 33
2368.62 33
2368.73 35
2368.85 38
2368.96 42
2369.07 45
2369.18 48
2369.29 50
2369.40 51
2369.51 50
2369.63 47
2369.74 43
2369.85 39
2369.96 34
2370.07 32
2370.18 31
2370.29 32
2370.41 36
2370.52 41
2370.63 45
2370.74 49
2370.85 51
2370.96 50
2371.08 47
2371.19 42
2371.30 35
2371.41 27
2371.52 19
2371.63 11
2371.75 3
2371.86 0
2371.97 0
2372.08 0
2372.19 0
2372.30 0
2372.41 0
2372.53 0
2372.64 1
2372.75 2
2372.86 2
2372.97 3
2373.08 4
2373.20 7
2373.31 12
2373.42 20
2373.53 29
2373.64 40
2373.75 52
2373.87 62
2373.98 71
2374.09 77
2374.20 80
2374.31 80
2374.42 77
2374.54 73
2374.65 68
2374.76 63
2374.87 58
2374.98 54
2375.09 50
2375.21 46
2375.32 40
2375.43 31
2375.54 21
2375.65 11
2375.76 1
2375.88 0
2375.99 0
2376.10 0
2376.21 0
2376.32 3
2376.43 12
2376.55 21
2376.66 28
2376.77 32
2376.88 33
2376.99 32
2377.10 29
2377.22 28
2377.33 29
2377.44 33
2377.55 41
2377.66 52
2377.77 64
2377.89 77
2378.00 87
2378.11 94
2378.22 97
2378.33 95
2378.44 88
2378.56 78
2378.67 64
2378.78 50
2378.89 35
2379.00 21
2379.11 10
2379.23 2
2379.34 0
2379.45 0
2379.56 3
2379.67 11
2379.79 21
2379.90 33
2380.01 43
2380.12 51
2380.23 55
2380.34 54
2380.46 48
2380.57 39
2380.68 27
2380.79 15
2380.90 5
2381.01 0
2381.13 0
2381.24 0
2381.35 9
2381.46 21
2381.57 34
2381.69 49
2381.80 61
2381.91 70
2382.02 74
2382.13 74
2382.24 69
2382.36 60
2382.47 48
2382.58 34
2382.69 19
2382.80 6
2382.92 0
2383.03 0
2383.14 0
2383.25 0
2383.36 4
2383.47 23
2383.59 46
2383.70 72
2383.81 99
2383.92 123
2384.03 143
2384.15 156
2384.26 163
2384.37 164
2384.48 160
2384.59 154
2384.71 147
2384.82 141
2384.93 135
2385.04 130
2385.15 125
2385.26 117
2385.38 107
2385.49 95
2385.60 80
2385.71 64
2385.82 50
2385.94 39
2386.05 33
2386.16 33
2386.27 37
2386.38 44
2386.50 52
2386.61 59
2386.72 64
2386.83 65
2386.94 62
2387.06 57
2387.17 51
2387.28 44
2387.39 37
2387.50 32
2387.62 27
2387.73 22
2387.84 17
2387.95 10
2388.06 3
2388.17 0
2388.29 0
2388.40 0
2388.51 0
2388.62 0
2388.73 0
2388.85 0
2388.96 0
2389.07 6
2389.18 12
2389.29 16
2389.41 17
2389.52 17
2389.63 14
2389.74 9
2389.85 2
2389.97 0
2390.08 0
2390.19 0
2390.30 0
2390.41 0
2390.53 9
2390.64 22
2390.75 36
2390.86 50
2390.97 62
2391.09 73
2391.20 81
2391.31 87
2391.42 90
2391.53 90
2391.65 87
2391.76 82
2391.87 75
2391.98 67
2392.10 59
2392.21 53
2392.32 47
2392.43 41
2392.54 36
2392.66 32
2392.77 29
2392.88 27
2392.99 28
2393.10 32
2393.22 38
2393.33 47
2393.44 57
2393.55 66
2393.66 74
2393.78 80
2393.89 84
2394.00 84
2394.11 83
2394.22 79
2394.34 74
2394.45 68
2394.56 65
2394.67 65
2394.79 69
2394.90 78
2395.01 92
2395.12 108
2395.23 124
2395.35 139
2395.46 148
2395.57 152
2395.68 149
2395.79 139
2395.91 124
2396.02 106
2396.13 87
2396.24 69
2396.35 53
2396.47 41
2396.58 31
2396.69 25
2396.80 21
2396.92 19
2397.03 19
2397.14 22
2397.25 26
2397.36 32
2397.48 41
2397.59 50
2397.70 59
2397.81 68
2397.93 75
2398.04 79
2398.15 79
2398.26 76
2398.37 70
2398.49 60
2398.60 48
2398.71 36
2398.82 26
2398.94 19
2399.05 15
2399.16 14
2399.27 17
2399.38 22
2399.50 28
2399.61 32
2399.72 35
2399.83 34
2399.95 31
2400.06 25
2400.17 18
2400.28 10
2400.39 4
2400.51 1
2400.62 0
2400.73 1
2400.84 6
2400.96 13
2401.07 24
2401.18 36
2401.29 49
2401.40 62
2401.52 75
2401.63 85
2401.74 91
2401.85 93
2401.97 91
2402.08 86
2402.19 79
2402.30 72
2402.41 65
2402.53 57
2402.64 49
2402.75 38
2402.86 25
2402.98 9
2403.09 0
2403.20 0
2403.31 0
2403.43 0
2403.54 0
2403.65 0
2403.76 0
2403.88 0
2403.99 12
2404.10 23
2404.21 30
2404.32 34
2404.44 36
2404.55 38
2404.66 41
2404.77 47
2404.89 56
2405.00 69
2405.11 84
2405.22 102
2405.34 120
2405.45 136
2405.56 149
2405.67 157
2405.78 161
2405.90 160
2406.01 155
2406.12 149
2406.23 142
2406.35 135
2406.46 129
2406.57 123
2406.68 117
2406.80 111
2406.91 103
2407.02 94
2407.13 84
2407.25 74
2407.36 65
2407.47 57
2407.58 51
2407.70 47
2407.81 45
2407.92 44
2408.03 45
2408.15 47
2408.26 49
2408.37 52
2408.48 55
2408.60 58
2408.71 60
2408.82 63
2408.93 66
2409.04 69
2409.16 71
2409.27 71
2409.38 68
2409.49 63
2409.61 55
2409.72 43
2409.83 29
2409.94 14
2410.06 1
2410.17 0
2410.28 0
2410.39 0
2410.51 0
2410.62 0
2410.73 0
2410.84 0
2410.96 4
2411.07 8
2411.18 11
2411.29 14
2411.41 16
2411.52 19
2411.63 23
2411.74 27
2411.86 32
2411.97 37
2412.08 43
2412.19 47
2412.31 51
2412.42 53
2412.53 55
2412.64 57
2412.76 60
2412.87 63
2412.98 67
2413.09 70
2413.21 74
2413.32 77
2413.43 80
2413.54 82
2413.66 86
2413.77 93
2413.88 102
2414.00 113
2414.11 126
2414.22 139
2414.33 149
2414.45 155
2414.56 158
2414.67 158
2414.78 156
2414.90 152
2415.01 149
2415.12 146
2415.23 142
2415.35 139
2415.46 136
2415.57 133
2415.68 131
2415.80 129
2415.91 129
2416.02 128
2416.13 128
2416.25 128
2416.36 128
2416.47 127
2416.58 126
2416.70 123
2416.81 117
2416.92 110
2417.04 99
2417.15 86
2417.26 72
2417.37 58
2417.49 46
2417.60 37
2417.71 30
2417.82 27
2417.94 26
2418.05 25
2418.16 25
2418.27 24
2418.39 23
2418.50 22
2418.61 20
2418.73 20
2418.84 20
2418.95 22
2419.06 24
2419.18 28
2419.29 32
2419.40 35
2419.51 38
2419.63 41
2419.74 42
2419.85 43
2419.96 43
2420.08 43
2420.19 42
2420.30 40
2420.42 38
2420.53 34
2420.64 30
2420.75 25
2420.87 21
2420.98 18
2421.09 18
2421.20 20
2421.32 25
2421.43 32
2421.54 40
2421.66 48
2421.77 55
2421.88 60
2421.99 63
2422.11 66
2422.22 68
2422.33 71
2422.44 74
2422.56 77
2422.67 79
2422.78 80
2422.90 79
2423.01 78
2423.12 76
2423.23 75
2423.35 76
2423.46 78
2423.57 80
2423.69 81
2423.80 80
2423.91 77
2424.02 74
2424.14 70
2424.25 68
2424.36 69
2424.48 74
2424.59 82
2424.70 92
2424.81 102
2424.93 111
2425.04 117
2425.15 121
2425.26 122
2425.38 120
2425.49 117
2425.60 114
2425.72 112
2425.83 113
2425.94 115
2426.05 120
2426.17 127
2426.28 134
2426.39 141
2426.51 146
2426.62 148
2426.73 148
2426.84 145
2426.96 140
2427.07 135
2427.18 129
2427.30 125
2427.41 122
2427.52 122
2427.63 122
2427.75 122
2427.86 121
2427.97 118
2428.09 113
2428.20 105
2428.31 95
2428.43 86
2428.54 79
2428.65 75
2428.76 74
2428.88 77
2428.99 83
2429.10 90
2429.22 98
2429.33 103
2429.44 105
2429.55 103
2429.67 96
2429.78 85
2429.89 72
2430.01 58
2430.12 45
2430.23 35
2430.34 30
2430.46 29
2430.57 34
2430.68 43
2430.80 54
2430.91 67
2431.02 78
2431.14 87
2431.25 92
2431.36 95
2431.47 94
2431.59 92
2431.70 90
2431.81 87
2431.93 85
2432.04 84
2432.15 83
2432.27 82
2432.38 79
2432.49 76
2432.60 71
2432.72 65
2432.83 60
2432.94 55
2433.06 51
2433.17 48
2433.28 46
2433.40 45
2433.51 45
2433.62 44
2433.73 43
2433.85 42
2433.96 40
2434.07 39
2434.19 39
2434.30 40
2434.41 44
2434.53 48
2434.64 54
2434.75 58
2434.86 60
2434.98 60
2435.09 56
2435.20 50
2435.32 43
2435.43 38
2435.54 35
2435.66 35
2435.77 38
2435.88 43
2436.00 49
2436.11 54
2436.22 56
2436.33 56
2436.45 52
2436.56 45
2436.67 36
2436.79 25
2436.90 14
2437.01 3
2437.13 0
2437.24 0
2437.35 0
2437.47 0
2437.58 0
2437.69 0
2437.80 0
2437.92 0
2438.03 4
2438.14 16
2438.26 30
2438.37 43
2438.48 57
2438.60 68
2438.71 76
2438.82 80
2438.94 80
2439.05 76
2439.16 69
2439.28 61
2439.39 53
2439.50 48
2439.62 46
2439.73 47
2439.84 52
2439.95 60
2440.07 68
2440.18 76
2440.29 83
2440.41 87
2440.52 88
2440.63 87
2440.75 85
2440.86 82
2440.97 79
2441.09 76
2441.20 73
2441.31 70
2441.43 68
2441.54 67
2441.65 67
2441.77 68
2441.88 71
2441.99 76
2442.11 81
2442.22 86
2442.33 90
2442.45 94
2442.56 96
2442.67 96
2442.78 95
2442.90 92
2443.01 88
2443.12 84
2443.24 78
2443.35 73
2443.46 67
2443.58 62
2443.69 57
2443.80 53
2443.92 49
2444.03 47
2444.14 45
2444.26 44
2444.37 43
2444.48 43
2444.60 45
2444.71 48
2444.82 55
2444.94 63
2445.05 75
2445.16 89
2445.28 104
2445.39 118
2445.50 130
2445.62 138
2445.73 142
2445.84 141
2445.96 138
2446.07 132
2446.18 126
2446.30 120
2446.41 115
2446.52 112
2446.64 109
2446.75 107
2446.86 104
2446.98 102
2447.09 101
2447.20 100
2447.32 102
2447.43 105
2447.54 109
2447.66 112
2447.77 115
2447.88 115
2448.00 113
2448.11 108
2448.22 100
2448.34 91
2448.45 82
2448.56 72
2448.68 64
2448.79 58
2448.90 55
2449.02 54
2449.13 55
2449.24 56
2449.36 58
2449.47 58
2449.58 56
2449.70 53
2449.81 48
2449.92 42
2450.04 37
2450.15 34
2450.26 34
2450.38 39
2450.49 47
2450.60 59
2450.72 72
2450.83 86
2450.94 98
2451.06 107
2451.17 113
2451.28 116
2451.40 117
2451.51 116
2451.63 115
2451.74 113
2451.85 112
2451.97 111
2452.08 110
2452.19 109
2452.31 108
2452.42 106
2452.53 103
2452.65 100
2452.76 95
2452.87 90
2452.99 84
2453.10 78
2453.21 72
2453.33 67
2453.44 62
2453.55 56
2453.67 50
2453.78 44
2453.89 37
2454.01 30
2454.12 25
2454.23 23
2454.35 24
2454.46 29
2454.58 36
2454.69 42
2454.80 48
2454.92 50
2455.03 49
2455.14 44
2455.26 36
2455.37 27
2455.48 18
2455.60 10
2455.71 5
2455.82 3
2455.94 3
2456.05 6
2456.16 9
2456.28 13
2456.39 17
2456.51 20
2456.62 23
2456.73 26
2456.85 28
2456.96 31
2457.07 34
2457.19 37
2457.30 38
2457.41 38
2457.53 35
2457.64 31
2457.75 27
2457.87 23
2457.98 21
2458.10 22
2458.21 26
2458.32 34
2458.44 43
2458.55 53
2458.66 60
2458.78 65
2458.89 67
2459.00 67
2459.12 66
2459.23 67
2459.35 70
2459.46 77
2459.57 85
2459.69 95
2459.80 105
2459.91 113
2460.03 120
2460.14 124
2460.25 126
2460.37 126
2460.48 125
2460.60 122
2460.71 118
2460.82 114
2460.94 110
2461.05 106
2461.16 101
2461.28 97
2461.39 91
2461.50 83
2461.62 75
2461.73 65
2461.85 55
2461.96 46
2462.07 38
2462.19 32
2462.30 26
2462.41 22
2462.53 20
2462.64 19
2462.75 21
2462.87 27
2462.98 36
2463.10 46
2463.21 57
2463.32 66
2463.44 71
2463.55 70
2463.66 65
2463.78 57
2463.89 49
2464.01 42
2464.12 38
2464.23 38
2464.35 41
2464.46 45
2464.57 50
2464.69 53
2464.80 54
2464.92 52
2465.03 50
2465.14 47
2465.26 44
2465.37 40
2465.48 37
2465.60 32
2465.71 26
2465.83 18
2465.94 10
2466.05 1
2466.17 0
2466.28 0
2466.39 0
2466.51 0
2466.62 0
2466.74 0
2466.85 0
2466.96 0
2467.08 5
2467.19 13
2467.30 20
2467.42 26
2467.53 31
2467.65 36
2467.76 40
2467.87 46
2467.99 53
2468.10 62
2468.22 73
2468.33 85
2468.44 96
2468.56 104
2468.67 110
2468.78 111
2468.90 108
2469.01 102
2469.13 94
2469.24 84
2469.35 74
2469.47 65
2469.58 57
2469.70 51
2469.81 48
2469.92 47
2470.04 50
2470.15 57
2470.26 66
2470.38 78
2470.49 90
2470.61 102
2470.72 111
2470.83 116
2470.95 115
2471.06 110
2471.18 102
2471.29 91
2471.40 80
2471.52 72
2471.63 67
2471.75 66
2471.86 69
2471.97 75
2472.09 81
2472.20 87
2472.31 90
2472.43 90
2472.54 87
2472.66 81
2472.77 75
2472.88 70
2473.00 68
2473.11 70
2473.23 76
2473.34 87
2473.45 101
2473.57 118
2473.68 135
2473.80 152
2473.91 166
2474.02 176
2474.14 179
2474.25 176
2474.37 166
2474.48 152
2474.59 135
2474.71 120
2474.82 109
2474.94 102
2475.05 100
2475.16 102
2475.28 106
2475.39 111
2475.51 114
2475.62 116
2475.73 116
2475.85 114
2475.96 112
2476.08 108
2476.19 105
2476.30 101
2476.42 98
2476.53 97
2476.65 97
2476.76 100
2476.87 107
2476.99 117
2477.10 129
2477.22 142
2477.33 157
2477.44 171
2477.56 186
2477.67 201
2477.79 215
2477.90 228
2478.01 240
2478.13 248
2478.24 253
2478.36 253
2478.47 248
2478.58 238
2478.70 226
2478.81 211
2478.93 196
2479.04 181
2479.15 170
2479.27 161
2479.38 157
2479.50 158
2479.61 164
2479.73 174
2479.84 188
2479.95 205
2480.07 222
2480.18 238
2480.30 252
2480.41 263
2480.52 270
2480.64 274
2480.75 275
2480.87 273
2480.98 269
2481.09 264
2481.21 258
2481.32 251
2481.44 244
2481.55 237
2481.67 230
2481.78 224
2481.89 219
2482.01 216
2482.12 215
2482.24 216
2482.35 218
2482.46 223
2482.58 228
2482.69 235
2482.81 241
2482.92 246
2483.03 250
2483.15 252
2483.26 250
2483.38 246
2483.49 239
2483.61 231
2483.72 223
2483.83 215
2483.95 210
2484.06 209
2484.18 210
2484.29 214
2484.41 217
2484.52 220
2484.63 219
2484.75 215
2484.86 208
2484.98 197
2485.09 186
2485.20 175
2485.32 166
2485.43 160
2485.55 155
2485.66 153
2485.78 151
2485.89 149
2486.00 148
2486.12 148
2486.23 148
2486.35 151
2486.46 154
2486.58 158
2486.69 161
2486.80 161
2486.92 158
2487.03 152
2487.15 144
2487.26 135
2487.38 125
2487.49 116
2487.60 109
2487.72 102
2487.83 97
2487.95 92
2488.06 87
2488.18 82
2488.29 76
2488.40 70
2488.52 66
2488.63 63
2488.75 63
2488.86 67
2488.98 76
2489.09 87
2489.20 102
2489.32 119
2489.43 135
2489.55 149
2489.66 162
2489.78 172
2489.89 181
2490.00 187
2490.12 191
2490.23 192
2490.35 189
2490.46 181
2490.58 170
2490.69 156
2490.80 142
2490.92 130
2491.03 120
2491.15 115
2491.26 115
2491.38 117
2491.49 121
2491.60 124
2491.72 126
2491.83 125
2491.95 120
2492.06 113
2492.18 105
2492.29 97
2492.41 91
2492.52 89
2492.63 90
2492.75 95
2492.86 103
2492.98 112
2493.09 123
2493.21 133
2493.32 142
2493.43 149
2493.55 155
2493.66 159
2493.78 162
2493.89 163
2494.01 163
2494.12 162
2494.24 160
2494.35 157
2494.46 153
2494.58 147
2494.69 142
2494.81 136
2494.92 132
2495.04 130
2495.15 130
2495.27 131
2495.38 133
2495.49 134
2495.61 135
2495.72 133
2495.84 129
2495.95 123
2496.07 115
2496.18 105
2496.30 95
2496.41 86
2496.52 80
2496.64 76
2496.75 77
2496.87 82
2496.98 90
2497.10 98
2497.21 106
2497.33 111
2497.44 113
2497.56 112
2497.67 110
2497.78 108
2497.90 109
2498.01 112
2498.13 118
2498.24 124
2498.36 128
2498.47 131
2498.59 130
2498.70 127
2498.81 123
2498.93 121
2499.04 120
2499.16 123
2499.27 127
2499.39 133
2499.50 139
2499.62 143
2499.73 146
2499.85 147
2499.96 144
2500.07 138
2500.19 130
2500.30 120
2500.42 110
2500.53 100
2500.65 91
2500.76 85
2500.88 82
2500.99 80
2501.11 79
2501.22 77
2501.34 76
2501.45 73
2501.56 69
2501.68 65
2501.79 61
2501.91 57
2502.02 54
2502.14 51
2502.25 48
2502.37 45
2502.48 41
2502.60 37
2502.71 34
2502.83 31
2502.94 32
2503.05 35
2503.17 41
2503.28 49
2503.40 58
2503.51 67
2503.63 73
2503.74 77
2503.86 77
2503.97 73
2504.09 67
2504.20 60
2504.32 52
2504.43 46
2504.54 41
2504.66 38
2504.77 37
2504.89 36
2505.00 36
2505.12 35
2505.23 34
2505.35 33
2505.46 32
2505.58 30
2505.69 28
2505.81 24
2505.92 19
2506.04 12
2506.15 6
2506.26 1
2506.38 0
2506.49 0
2506.61 0
2506.72 0
2506.84 2
2506.95 4
2507.07 5
2507.18 3
2507.30 0
2507.41 0
2507.53 0
2507.64 0
2507.76 1
2507.87 8
2507.99 19
2508.10 32
2508.22 45
2508.33 57
2508.44 66
2508.56 72
2508.67 74
2508.79 73
2508.90 70
2509.02 67
2509.13 63
2509.25 60
2509.36 57
2509.48 54
2509.59 51
2509.71 48
2509.82 46
2509.94 45
2510.05 48
2510.17 53
2510.28 62
2510.40 73
2510.51 85
2510.63 94
2510.74 100
2510.86 101
2510.97 96
2511.08 86
2511.20 74
2511.31 61
2511.43 49
2511.54 40
2511.66 35
2511.77 34
2511.89 37
2512.00 43
2512.12 49
2512.23 56
2512.35 60
2512.46 61
2512.58 59
2512.69 53
2512.81 46
2512.92 37
2513.04 31
2513.15 27
2513.27 27
2513.38 31
2513.50 38
2513.61 47
2513.73 57
2513.84 65
2513.96 71
2514.07 75
2514.19 77
2514.30 77
2514.42 76
2514.53 75
2514.65 73
2514.76 71
2514.87 68
2514.99 64
2515.10 58
2515.22 53
2515.33 47
2515.45 43
2515.56 42
2515.68 44
2515.79 50
2515.91 58
2516.02 67
2516.14 75
2516.25 80
2516.37 82
2516.48 81
2516.60 77
2516.71 73
2516.83 71
2516.94 72
2517.06 76
2517.17 82
2517.29 88
2517.40 93
2517.52 96
2517.63 95
2517.75 91
2517.86 86
2517.98 80
2518.09 74
2518.21 70
2518.32 67
2518.44 64
2518.55 60
2518.67 56
2518.78 51
2518.90 47
2519.01 43
2519.13 41
2519.24 42
2519.36 44
2519.47 49
2519.59 53
2519.70 57
2519.82 60
2519.93 60
2520.05 59
2520.16 56
2520.28 52
2520.39 48
2520.51 43
2520.62 39
2520.74 35
2520.85 32
2520.97 28
2521.08 23
2521.20 19
2521.31 14
2521.43 9
2521.54 5
2521.66 2
2521.77 0
2521.89 0
2522.00 0
2522.12 1
2522.23 2
2522.35 2
2522.46 1
2522.58 0
2522.69 0
2522.81 0
2522.92 0
2523.04 0
2523.15 0
2523.27 5
2523.38 12
2523.50 20
2523.61 28
2523.73 37
2523.84 46
2523.96 55
2524.08 62
2524.19 68
2524.31 72
2524.42 73
2524.54 72
2524.65 69
2524.77 64
2524.88 59
2525.00 53
2525.11 48
2525.23 44
2525.34 40
2525.46 37
2525.57 37
2525.69 39
2525.80 45
2525.92 54
2526.03 66
2526.15 79
2526.26 91
2526.38 101
2526.49 108
2526.61 112
2526.72 115
2526.84 119
2526.95 123
2527.07 129
2527.18 135
2527.30 140
2527.41 143
2527.53 143
2527.64 139
2527.76 134
2527.88 127
2527.99 122
2528.11 119
2528.22 119
2528.34 123
2528.45 128
2528.57 134
2528.68 139
2528.80 142
2528.91 142
2529.03 138
2529.14 132
2529.26 122
2529.37 112
2529.49 101
2529.60 91
2529.72 83
2529.83 78
2529.95 74
2530.06 72
2530.18 71
2530.29 70
2530.41 68
2530.53 67
2530.64 67
2530.76 67
2530.87 68
2530.99 69
2531.10 71
2531.22 72
2531.33 72
2531.45 71
2531.56 71
2531.68 72
2531.79 73
2531.91 75
2532.02 78
2532.14 81
2532.25 82
2532.37 82
2532.48 79
2532.60 74
2532.72 69
2532.83 65
2532.95 63
2533.06 64
2533.18 70
2533.29 78
2533.41 89
2533.52 101
2533.64 112
2533.75 122
2533.87 129
2533.98 132
2534.10 130
2534.21 123
2534.33 110
2534.45 94
2534.56 76
2534.68 59
2534.79 43
2534.91 33
2535.02 29
2535.14 32
2535.25 41
2535.37 57
2535.48 76
2535.60 97
2535.71 118
2535.83 137
2535.95 153
2536.06 165
2536.18 174
2536.29 178
2536.41 178
2536.52 175
2536.64 169
2536.75 161
2536.87 151
2536.98 139
2537.10 126
2537.21 114
2537.33 102
2537.45 91
2537.56 83
2537.68 78
2537.79 76
2537.91 75
2538.02 77
2538.14 78
2538.25 77
2538.37 75
2538.48 68
2538.60 59
2538.72 48
2538.83 35
2538.95 24
2539.06 14
2539.18 8
2539.29 5
2539.41 6
2539.52 8
2539.64 12
2539.75 14
2539.87 15
2539.99 14
2540.10 10
2540.22 5
2540.33 0
2540.45 0
2540.56 0
2540.68 0
2540.79 0
2540.91 0
2541.02 0
2541.14 0
2541.26 4
2541.37 10
2541.49 14
2541.60 17
2541.72 19
2541.83 23
2541.95 29
2542.06 38
2542.18 50
2542.29 64
2542.41 77
2542.53 89
2542.64 99
2542.76 105
2542.87 109
2542.99 111
2543.10 113
2543.22 115
2543.33 118
2543.45 121
2543.57 124
2543.68 124
2543.80 123
2543.91 118
2544.03 111
2544.14 104
2544.26 97
2544.37 92
2544.49 90
2544.61 92
2544.72 97
2544.84 104
2544.95 112
2545.07 120
2545.18 129
2545.30 136
2545.42 143
2545.53 149
2545.65 153
2545.76 157
2545.88 158
2545.99 158
2546.11 156
2546.22 153
2546.34 149
2546.46 145
2546.57 141
2546.69 137
2546.80 136
2546.92 135
2547.03 136
2547.15 139
2547.26 143
2547.38 149
2547.50 156
2547.61 166
2547.73 178
2547.84 190
2547.96 201
2548.07 209
2548.19 213
2548.31 212
2548.42 206
2548.54 196
2548.65 183
2548.77 171
2548.88 160
2549.00 151
2549.12 143
2549.23 136
2549.35 128
2549.46 118
2549.58 108
2549.69 97
2549.81 88
2549.93 82
2550.04 80
2550.16 82
2550.27 87
2550.39 94
2550.50 102
2550.62 110
2550.74 116
2550.85 120
2550.97 122
2551.08 123
2551.20 122
2551.31 121
2551.43 120
2551.55 122
2551.66 127
2551.78 137
2551.89 149
2552.01 163
2552.12 175
2552.24 183
2552.36 187
2552.47 185
2552.59 180
2552.70 172
2552.82 163
2552.93 156
2553.05 151
2553.17 149
2553.28 150
2553.40 152
2553.51 154
2553.63 158
2553.74 161
2553.86 163
2553.98 163
2554.09 161
2554.21 156
2554.32 148
2554.44 137
2554.56 124
2554.67 110
2554.79 97
2554.90 84
2555.02 73
2555.13 62
2555.25 52
2555.37 43
2555.48 34
2555.60 27
2555.71 21
2555.83 19
2555.95 20
2556.06 26
2556.18 34
2556.29 44
2556.41 54
2556.52 63
2556.64 69
2556.76 73
2556.87 73
2556.99 72
2557.10 69
2557.22 67
2557.34 66
2557.45 65
2557.57 64
2557.68 62
2557.80 58
2557.91 50
2558.03 40
2558.15 27
2558.26 12
2558.38 0
2558.49 0
2558.61 0
2558.73 0
2558.84 0
2558.96 0
2559.07 0
2559.19 0
2559.31 3
2559.42 12
2559.54 21
2559.65 30
2559.77 38
2559.88 46
2560.00 54
2560.12 62
2560.23 69
2560.35 75
2560.46 79
2560.58 80
2560.70 82
2560.81 83
2560.93 85
2561.04 89
2561.16 94
2561.28 99
2561.39 104
2561.51 107
2561.62 108
2561.74 107
2561.86 103
2561.97 96
2562.09 88
2562.20 79
2562.32 71
2562.44 64
2562.55 60
2562.67 58
2562.78 58
2562.90 60
2563.02 63
2563.13 67
2563.25 72
2563.36 77
2563.48 83
2563.60 90
2563.71 99
2563.83 107
2563.94 116
2564.06 123
2564.18 128
2564.29 132
2564.41 135
2564.52 136
2564.64 137
2564.76 137
2564.87 135
2564.99 130
2565.10 121
2565.22 109
2565.34 96
2565.45 83
2565.57 74
2565.68 70
2565.80 73
2565.92 81
2566.03 94
2566.15 108
2566.26 121
2566.38 129
2566.50 133
2566.61 132
2566.73 128
2566.85 122
2566.96 115
2567.08 111
2567.19 108
2567.31 107
2567.43 108
2567.54 110
2567.66 113
2567.77 117
2567.89 121
2568.01 125
2568.12 129
2568.24 131
2568.35 131
2568.47 130
2568.59 127
2568.70 123
2568.82 119
2568.94 116
2569.05 115
2569.17 116
2569.28 118
2569.40 120
2569.52 119
2569.63 117
2569.75 111
2569.86 102
2569.98 91
2570.10 79
2570.21 68
2570.33 59
2570.44 54
2570.56 54
2570.68 59
2570.79 69
2570.91 84
2571.03 103
2571.14 124
2571.26 146
2571.37 169
2571.49 190
2571.61 208
2571.72 223
2571.84 232
2571.96 236
2572.07 234
2572.19 227
2572.30 216
2572.42 202
2572.54 187
2572.65 171
2572.77 154
2572.88 139
2573.00 126
2573.12 115
2573.23 109
2573.35 107
2573.47 109
2573.58 115
2573.70 121
2573.81 125
2573.93 125
2574.05 120
2574.16 111
2574.28 98
2574.40 84
2574.51 73
2574.63 65
2574.74 61
2574.86 60
2574.98 62
2575.09 65
2575.21 67
2575.33 68
2575.44 67
2575.56 64
2575.67 61
2575.79 58
2575.91 55
2576.02 53
2576.14 52
2576.26 52
2576.37 53
2576.49 55
2576.61 57
2576.72 60
2576.84 62
2576.95 65
2577.07 69
2577.19 73
2577.30 78
2577.42 85
2577.54 92
2577.65 99
2577.77 104
2577.88 106
2578.00 104
2578.12 98
2578.23 87
2578.35 75
2578.47 61
2578.58 48
2578.70 37
2578.82 27
2578.93 19
2579.05 12
2579.16 5
2579.28 0
2579.40 0
2579.51 0
2579.63 0
2579.75 0
2579.86 0
2579.98 0
2580.10 0
2580.21 6
2580.33 10
2580.44 12
2580.56 12
2580.68 9
2580.79 6
2580.91 2
2581.03 1
2581.14 3
2581.26 8
2581.38 15
2581.49 24
2581.61 34
2581.73 44
2581.84 53
2581.96 63
2582.07 74
2582.19 85
2582.31 98
2582.42 110
2582.54 122
2582.66 132
2582.77 139
2582.89 141
2583.01 139
2583.12 133
2583.24 125
2583.36 114
2583.47 104
2583.59 96
2583.70 92
2583.82 91
2583.94 93
2584.05 98
2584.17 104
2584.29 109
2584.40 113
2584.52 113
2584.64 112
2584.75 110
2584.87 108
2584.99 108
2585.10 109
2585.22 113
2585.34 117
2585.45 121
2585.57 124
2585.68 125
2585.80 124
2585.92 121
2586.03 117
2586.15 114
2586.27 111
2586.38 110
2586.50 111
2586.62 114
2586.73 120
2586.85 128
2586.97 137
2587.08 148
2587.20 160
2587.32 172
2587.43 184
2587.55 195
2587.67 203
2587.78 207
2587.90 207
2588.02 202
2588.13 194
2588.25 182
2588.37 168
2588.48 153
2588.60 138
2588.71 123
2588.83 109
2588.95 96
2589.06 84
2589.18 74
2589.30 65
2589.41 56
2589.53 48
2589.65 41
2589.76 34
2589.88 27
2590.00 20
2590.11 15
2590.23 10
2590.35 8
2590.46 7
2590.58 8
2590.70 10
2590.81 12
2590.93 14
2591.05 14
2591.16 13
2591.28 10
2591.40 7
2591.51 4
2591.63 5
2591.75 9
2591.86 17
2591.98 27
2592.10 37
2592.21 47
2592.33 55
2592.45 61
2592.56 63
2592.68 64
2592.80 63
2592.91 62
2593.03 61
2593.15 60
2593.26 58
2593.38 56
2593.50 54
2593.61 53
2593.73 53
2593.85 54
2593.96 56
2594.08 59
2594.20 61
2594.31 61
2594.43 61
2594.55 58
2594.66 54
2594.78 49
2594.90 43
2595.01 38
2595.13 33
2595.25 30
2595.36 30
2595.48 33
2595.60 38
2595.71 45
2595.83 52
2595.95 58
2596.06 61
2596.18 62
2596.30 59
2596.41 55
2596.53 50
2596.65 46
2596.76 42
2596.88 39
2597.00 38
2597.12 39
2597.23 41
2597.35 44
2597.47 49
2597.58 56
2597.70 65
2597.82 74
2597.93 83
2598.05 91
2598.17 96
2598.28 99
2598.40 100
2598.52 98
2598.63 94
2598.75 88
2598.87 80
2598.98 69
2599.10 57
2599.22 45
2599.33 32
2599.45 22
2599.57 15
2599.68 11
2599.80 11
2599.92 14
2600.04 19
2600.15 24
2600.27 29
2600.39 33
2600.50 38
2600.62 44
2600.74 50
2600.85 57
2600.97 64
2601.09 69
2601.20 72
2601.32 72
2601.44 70
2601.55 67
2601.67 64
2601.79 63
2601.90 65
2602.02 70
2602.14 76
2602.26 83
2602.37 88
2602.49 91
2602.61 91
2602.72 90
2602.84 86
2602.96 80
2603.07 72
2603.19 62
2603.31 50
2603.42 37
2603.54 23
2603.66 12
2603.78 4
2603.89 0
2604.01 0
2604.13 1
2604.24 6
2604.36 11
2604.48 17
2604.59 23
2604.71 29
2604.83 35
2604.94 40
2605.06 46
2605.18 51
2605.30 56
2605.41 59
2605.53 60
2605.65 59
2605.76 56
2605.88 51
2606.00 45
2606.11 38
2606.23 32
2606.35 27
2606.46 25
2606.58 26
2606.70 29
2606.82 34
2606.93 40
2607.05 48
2607.17 56
2607.28 64
2607.40 72
2607.52 80
2607.63 85
2607.75 88
2607.87 88
2607.99 86
2608.10 84
2608.22 83
2608.34 85
2608.45 92
2608.57 103
2608.69 119
2608.80 136
2608.92 152
2609.04 165
2609.16 172
2609.27 174
2609.39 171
2609.51 166
2609.62 160
2609.74 157
2609.86 156
2609.98 160
2610.09 167
2610.21 177
2610.33 188
2610.44 199
2610.56 208
2610.68 215
2610.79 219
2610.91 220
2611.03 218
2611.15 213
2611.26 208
2611.38 202
2611.50 195
2611.61 189
2611.73 183
2611.85 177
2611.97 171
2612.08 166
2612.20 161
2612.32 158
2612.43 156
2612.55 157
2612.67 160
2612.79 166
2612.90 173
2613.02 182
2613.14 193
2613.25 205
2613.37 217
2613.49 229
2613.61 239
2613.72 246
2613.84 250
2613.96 248
2614.07 240
2614.19 228
2614.31 212
2614.43 197
2614.54 183
2614.66 172
2614.78 165
2614.89 161
2615.01 158
2615.13 155
2615.25 150
2615.36 144
2615.48 137
2615.60 132
2615.71 130
2615.83 132
2615.95 137
2616.07 145
2616.18 152
2616.30 157
2616.42 158
2616.53 154
2616.65 146
2616.77 135
2616.89 123
2617.00 112
2617.12 102
2617.24 95
2617.35 91
2617.47 89
2617.59 89
2617.71 90
2617.82 92
2617.94 95
2618.06 98
2618.18 101
2618.29 102
2618.41 101
2618.53 98
2618.64 94
2618.76 89
2618.88 83
2619.00 78
2619.11 75
2619.23 73
2619.35 73
2619.47 76
2619.58 80
2619.70 87
2619.82 97
2619.93 109
2620.05 124
2620.17 139
2620.29 153
2620.40 166
2620.52 174
2620.64 179
2620.76 180
2620.87 177
2620.99 171
2621.11 164
2621.22 155
2621.34 146
2621.46 136
2621.58 125
2621.69 113
2621.81 101
2621.93 88
2622.05 76
2622.16 66
2622.28 57
2622.40 52
2622.52 49
2622.63 47
2622.75 47
2622.87 45
2622.98 43
2623.10 38
2623.22 32
2623.34 24
2623.45 17
2623.57 10
2623.69 7
2623.81 7
2623.92 9
2624.04 15
2624.16 23
2624.28 31
2624.39 41
2624.51 49
2624.63 57
2624.75 64
2624.86 70
2624.98 73
2625.10 75
2625.21 74
2625.33 72
2625.45 69
2625.57 64
2625.68 59
2625.80 54
2625.92 50
2626.04 48
2626.15 48
2626.27 50
2626.39 56
2626.51 64
2626.62 74
2626.74 85
2626.86 94
2626.98 102
2627.09 106
2627.21 108
2627.33 108
2627.45 106
2627.56 103
2627.68 100
2627.80 98
2627.92 98
2628.03 98
2628.15 99
2628.27 99
2628.39 100
2628.50 99
2628.62 98
2628.74 98
2628.86 97
2628.97 97
2629.09 99
2629.21 101
2629.33 104
2629.44 107
2629.56 110
2629.68 111
2629.80 111
2629.91 109
2630.03 104
2630.15 96
2630.27 86
2630.38 74
2630.50 62
2630.62 49
2630.74 36
2630.85 26
2630.97 18
2631.09 12
2631.21 9
2631.32 9
2631.44 12
2631.56 18
2631.68 27
2631.79 39
2631.91 53
2632.03 68
2632.15 84
2632.26 96
2632.38 105
2632.50 109
2632.62 108
2632.73 102
2632.85 93
2632.97 82
2633.09 71
2633.20 63
2633.32 58
2633.44 57
2633.56 59
2633.67 63
2633.79 69
2633.91 75
2634.03 80
2634.14 85
2634.26 88
2634.38 89
2634.50 89
2634.61 86
2634.73 82
2634.85 79
2634.97 75
2635.09 73
2635.20 72
2635.32 72
2635.44 73
2635.56 74
2635.67 74
2635.79 74
2635.91 74
2636.03 74
2636.14 73
2636.26 73
2636.38 73
2636.50 72
2636.61 71
2636.73 68
2636.85 64
2636.97 59
2637.09 53
2637.20 46
2637.32 38
2637.44 31
2637.56 26
2637.67 23
2637.79 23
2637.91 25
2638.03 31
2638.14 38
2638.26 47
2638.38 55
2638.50 63
2638.61 69
2638.73 73
2638.85 76
2638.97 77
2639.09 77
2639.20 76
2639.32 74
2639.44 72
2639.56 70
2639.67 69
2639.79 68
2639.91 68
2640.03 67
2640.15 65
2640.26 61
2640.38 53
2640.50 44
2640.62 33
2640.73 23
2640.85 13
2640.97 7
2641.09 4
2641.20 5
2641.32 9
2641.44 15
2641.56 23
2641.68 32
2641.79 42
2641.91 52
2642.03 62
2642.15 73
2642.26 83
2642.38 93
2642.50 101
2642.62 107
2642.74 109
2642.85 109
2642.97 106
2643.09 101
2643.21 95
2643.32 90
2643.44 83
2643.56 77
2643.68 69
2643.80 59
2643.91 48
2644.03 37
2644.15 25
2644.27 14
2644.39 4
2644.50 0
2644.62 0
2644.74 0
2644.86 0
2644.97 1
2645.09 9
2645.21 20
2645.33 30
2645.45 39
2645.56 46
2645.68 49
2645.80 50
2645.92 48
2646.04 44
2646.15 39
2646.27 34
2646.39 29
2646.51 24
2646.62 18
2646.74 13
2646.86 7
2646.98 2
2647.10 0
2647.21 0
2647.33 0
2647.45 0
2647.57 0
2647.69 0
2647.80 0
2647.92 0
2648.04 4
2648.16 14
2648.27 23
2648.39 31
2648.51 36
2648.63 38
2648.75 37
2648.86 34
2648.98 30
2649.10 27
2649.22 25
2649.34 24
2649.45 25
2649.57 25
2649.69 23
2649.81 20
2649.93 15
2650.04 9
2650.16 2
2650.28 0
2650.40 0
2650.52 0
2650.63 0
2650.75 0
2650.87 0
2650.99 0
2651.11 0
2651.22 5
2651.34 14
2651.46 23
2651.58 32
2651.70 40
2651.81 46
2651.93 49
2652.05 51
2652.17 50
2652.29 48
2652.40 46
2652.52 45
2652.64 47
2652.76 51
2652.88 56
2652.99 63
2653.11 68
2653.23 72
2653.35 74
2653.47 74
2653.58 74
2653.70 73
2653.82 73
2653.94 73
2654.06 73
2654.17 73
2654.29 73
2654.41 73
2654.53 73
2654.65 74
2654.76 76
2654.88 78
2655.00 80
2655.12 80
2655.24 78
2655.35 75
2655.47 70
2655.59 66
2655.71 63
2655.83 60
2655.94 60
2656.06 61
2656.18 64
2656.30 68
2656.42 74
2656.54 80
2656.65 86
2656.77 93
2656.89 99
2657.01 104
2657.13 108
2657.24 109
2657.36 108
2657.48 104
2657.60 97
2657.72 86
2657.83 73
2657.95 60
2658.07 49
2658.19 42
2658.31 39
2658.43 40
2658.54 45
2658.66 52
2658.78 59
2658.90 65
2659.02 67
2659.13 67
2659.25 65
2659.37 62
2659.49 60
2659.61 58
2659.72 59
2659.84 61
2659.96 65
2660.08 70
2660.20 76
2660.32 82
2660.43 88
2660.55 94
2660.67 98
2660.79 102
2660.91 104
2661.02 104
2661.14 103
2661.26 100
2661.38 95
2661.50 90
2661.62 85
2661.73 80
2661.85 76
2661.97 73
2662.09 71
2662.21 69
2662.33 67
2662.44 65
2662.56 62
2662.68 59
2662.80 56
2662.92 54
2663.03 53
2663.15 54
2663.27 55
2663.39 58
2663.51 59
2663.63 60
2663.74 59
2663.86 57
2663.98 53
2664.10 50
2664.22 47
2664.34 45
2664.45 43
2664.57 41
2664.69 38
2664.81 35
2664.93 31
2665.04 29
2665.16 27
2665.28 28
2665.40 31
2665.52 37
2665.64 45
2665.75 55
2665.87 67
2665.99 81
2666.11 94
2666.23 106
2666.35 116
2666.46 123
2666.58 126
2666.70 128
2666.82 128
2666.94 128
2667.06 128
2667.17 129
2667.29 130
2667.41 131
2667.53 129
2667.65 126
2667.77 120
2667.88 112
2668.00 104
2668.12 96
2668.24 91
2668.36 87
2668.48 87
2668.59 88
2668.71 92
2668.83 97
2668.95 104
2669.07 113
2669.19 123
2669.30 133
2669.42 143
2669.54 152
2669.66 158
2669.78 161
2669.90 161
2670.02 158
2670.13 153
2670.25 148
2670.37 143
2670.49 137
2670.61 132
2670.73 126
2670.84 119
2670.96 111
2671.08 105
2671.20 99
2671.32 97
2671.44 99
2671.55 104
2671.67 114
2671.79 126
2671.91 139
2672.03 152
2672.15 164
2672.27 174
2672.38 181
2672.50 187
2672.62 191
2672.74 193
2672.86 195
2672.98 195
2673.09 196
2673.21 196
2673.33 197
2673.45 199
2673.57 203
2673.69 207
2673.81 214
2673.92 220
2674.04 228
2674.16 234
2674.28 241
2674.40 246
2674.52 250
2674.63 251
2674.75 249
2674.87 245
2674.99 238
2675.11 228
2675.23 218
2675.35 207
2675.46 196
2675.58 187
2675.70 178
2675.82 170
2675.94 163
2676.06 158
2676.18 155
2676.29 155
2676.41 160
2676.53 168
2676.65 180
2676.77 194
2676.89 210
2677.01 225
2677.12 238
2677.24 247
2677.36 252
2677.48 254
2677.60 251
2677.72 246
2677.84 238
2677.95 230
2678.07 222
2678.19 213
2678.31 206
2678.43 199
2678.55 191
2678.67 184
2678.78 176
2678.90 168
2679.02 161
2679.14 156
2679.26 152
2679.38 151
2679.50 153
2679.61 157
2679.73 161
2679.85 165
2679.97 169
2680.09 172
2680.21 174
2680.33 176
2680.44 177
2680.56 180
2680.68 185
2680.80 193
2680.92 205
2681.04 220
2681.16 238
2681.27 257
2681.39 275
2681.51 289
2681.63 298
2681.75 302
2681.87 302
2681.99 298
2682.11 293
2682.22 288
2682.34 284
2682.46 282
2682.58 280
2682.70 278
2682.82 274
2682.94 268
2683.05 258
2683.17 246
2683.29 232
2683.41 219
2683.53 208
2683.65 203
2683.77 202
2683.89 206
2684.00 212
2684.12 218
2684.24 222
2684.36 221
2684.48 217
2684.60 209
2684.72 200
2684.84 190
2684.95 182
2685.07 175
2685.19 168
2685.31 161
2685.43 154
2685.55 145
2685.67 136
2685.79 127
2685.90 119
2686.02 112
2686.14 106
2686.26 100
2686.38 94
2686.50 86
2686.62 76
2686.74 65
2686.85 55
2686.97 47
2687.09 44
2687.21 47
2687.33 55
2687.45 68
2687.57 83
2687.69 98
2687.80 112
2687.92 124
2688.04 132
2688.16 138
2688.28 142
2688.40 144
2688.52 146
2688.64 146
2688.75 145
2688.87 143
2688.99 139
2689.11 134
2689.23 129
2689.35 124
2689.47 120
2689.59 117
2689.71 115
2689.82 114
2689.94 113
2690.06 111
2690.18 109
2690.30 105
2690.42 99
2690.54 93
2690.66 86
2690.77 80
2690.89 75
2691.01 71
2691.13 69
2691.25 69
2691.37 69
2691.49 70
2691.61 71
2691.73 71
2691.84 72
2691.96 76
2692.08 81
2692.20 89
2692.32 100
2692.44 113
2692.56 126
2692.68 137
2692.80 147
2692.91 153
2693.03 154
2693.15 151
2693.27 143
2693.39 131
2693.51 116
2693.63 100
2693.75 85
2693.87 73
2693.98 65
2694.10 63
2694.22 65
2694.34 70
2694.46 77
2694.58 83
2694.70 87
2694.82 90
2694.94 93
2695.06 95
2695.17 98
2695.29 102
2695.41 106
2695.53 109
2695.65 109
2695.77 106
2695.89 100
2696.01 91
2696.13 83
2696.25 75
2696.36 70
2696.48 68
2696.60 68
2696.72 69
2696.84 70
2696.96 69
2697.08 66
2697.20 61
2697.32 53
2697.43 46
2697.55 39
2697.67 32
2697.79 27
2697.91 23
2698.03 20
2698.15 17
2698.27 14
2698.39 12
2698.51 9
2698.63 8
2698.74 9
2698.86 12
2698.98 18
2699.10 25
2699.22 34
2699.34 43
2699.46 52
2699.58 59
2699.70 65
2699.82 69
2699.93 70
2700.05 70
2700.17 67
2700.29 61
2700.41 53
2700.53 44
2700.65 33
2700.77 21
2700.89 9
2701.01 0
2701.13 0
2701.24 0
2701.36 0
2701.48 0
2701.60 0
2701.72 0
2701.84 0
2701.96 1
2702.08 8
2702.20 15
2702.32 20
2702.44 23
2702.55 23
2702.67 19
2702.79 13
2702.91 5
2703.03 0
2703.15 0
2703.27 0
2703.39 0
2703.51 0
2703.63 0
2703.75 4
2703.86 8
2703.98 10
2704.10 11
2704.22 12
2704.34 14
2704.46 19
2704.58 27
2704.70 36
2704.82 47
2704.94 57
2705.06 66
2705.18 73
2705.29 78
2705.41 82
2705.53 86
2705.65 89
2705.77 92
2705.89 94
2706.01 94
2706.13 92
2706.25 86
2706.37 78
2706.49 68
2706.61 59
2706.73 50
2706.84 43
2706.96 40
2707.08 39
2707.20 39
2707.32 41
2707.44 42
2707.56 43
2707.68 43
2707.80 42
2707.92 41
2708.04 41
2708.16 41
2708.28 43
2708.39 46
2708.51 48
2708.63 51
2708.75 53
2708.87 55
2708.99 56
2709.11 56
2709.23 56
2709.35 55
2709.47 53
2709.59 51
2709.71 48
2709.83 45
2709.94 42
2710.06 40
2710.18 39
2710.30 38
2710.42 39
2710.54 40
2710.66 42
2710.78 43
2710.90 43
2711.02 42
2711.14 39
2711.26 37
2711.38 35
2711.50 34
2711.62 34
2711.73 34
2711.85 35
2711.97 35
2712.09 33
2712.21 30
2712.33 27
2712.45 27
2712.57 31
2712.69 39
2712.81 51
2712.93 65
2713.05 80
2713.17 93
2713.29 102
2713.41 107
2713.52 109
2713.64 107
2713.76 104
2713.88 99
2714.00 94
2714.12 89
2714.24 86
2714.36 85
2714.48 85
2714.60 86
2714.72 87
2714.84 86
2714.96 83
2715.08 77
2715.20 68
2715.32 58
2715.43 49
2715.55 41
2715.67 35
2715.79 32
2715.91 31
2716.03 29
2716.15 26
2716.27 22
2716.39 18
2716.51 12
2716.63 7
2716.75 3
2716.87 0
2716.99 0
2717.11 0
2717.23 0
2717.35 0
2717.46 0
2717.58 0
2717.70 0
2717.82 0
2717.94 6
2718.06 17
2718.18 28
2718.30 40
2718.42 49
2718.54 56
2718.66 59
2718.78 58
2718.90 54
2719.02 48
2719.14 42
2719.26 36
2719.38 33
2719.50 32
2719.62 33
2719.73 36
2719.85 38
2719.97 40
2720.09 40
2720.21 39
2720.33 37
2720.45 36
2720.57 35
2720.69 36
2720.81 39
2720.93 42
2721.05 44
2721.17 44
2721.29 42
2721.41 38
2721.53 32
2721.65 25
2721.77 18
2721.89 14
2722.01 13
2722.13 16
2722.24 22
2722.36 31
2722.48 43
2722.60 55
2722.72 66
2722.84 75
2722.96 83
2723.08 88
2723.20 91
2723.32 93
2723.44 96
2723.56 100
2723.68 105
2723.80 110
2723.92 114
2724.04 115
2724.16 112
2724.28 105
2724.40 94
2724.52 82
2724.64 70
2724.76 62
2724.88 58
2725.00 60
2725.11 66
2725.23 74
2725.35 84
2725.47 92
2725.59 100
2725.71 106
2725.83 112
2725.95 118
2726.07 125
2726.19 133
2726.31 141
2726.43 148
2726.55 154
2726.67 156
2726.79 155
2726.91 151
2727.03 144
2727.15 136
2727.27 130
2727.39 126
2727.51 126
2727.63 129
2727.75 135
2727.87 143
2727.99 151
2728.11 157
2728.23 161
2728.35 163
2728.46 162
2728.58 161
2728.70 159
2728.82 158
2728.94 158
2729.06 160
2729.18 162
2729.30 165
2729.42 170
2729.54 175
2729.66 179
2729.78 183
2729.90 186
2730.02 185
2730.14 181
2730.26 174
2730.38 164
2730.50 154
2730.62 145
2730.74 138
2730.86 135
2730.98 135
2731.10 137
2731.22 141
2731.34 145
2731.46 150
2731.58 154
2731.70 158
2731.82 162
2731.94 166
2732.06 169
2732.18 168
2732.30 163
2732.42 154
2732.54 140
2732.66 126
2732.78 112
2732.90 101
2733.01 96
2733.13 97
2733.25 102
2733.37 110
2733.49 118
2733.61 127
2733.73 135
2733.85 143
2733.97 153
2734.09 164
2734.21 178
2734.33 193
2734.45 208
2734.57 220
2734.69 228
2734.81 230
2734.93 226
2735.05 217
2735.17 203
2735.29 187
2735.41 170
2735.53 155
2735.65 142
2735.77 133
2735.89 128
2736.01 126
2736.13 126
2736.25 127
2736.37 127
2736.49 125
2736.61 120
2736.73 113
2736.85 105
2736.97 98
2737.09 92
2737.21 90
2737.33 89
2737.45 90
2737.57 92
2737.69 92
2737.81 91
2737.93 87
2738.05 83
2738.17 79
2738.29 76
2738.41 75
2738.53 77
2738.65 81
2738.77 88
2738.89 97
2739.01 108
2739.13 123
2739.25 141
2739.37 163
2739.49 185
2739.61 208
2739.73 229
2739.85 245
2739.97 257
2740.09 263
2740.21 263
2740.33 260
2740.45 252
2740.57 241
2740.69 227
2740.81 210
2740.93 190
2741.05 169
2741.17 148
2741.29 128
2741.41 113
2741.53 102
2741.65 98
2741.77 97
2741.89 100
2742.01 104
2742.13 105
2742.25 103
2742.37 97
2742.49 89
2742.61 80
2742.73 71
2742.85 65
2742.97 62
2743.09 62
2743.21 64
2743.33 66
2743.45 67
2743.57 67
2743.69 67
2743.81 65
2743.93 64
2744.05 62
2744.17 59
2744.29 57
2744.41 53
2744.53 50
2744.65 46
2744.77 43
2744.89 41
2745.01 41
2745.13 42
2745.25 44
2745.37 45
2745.49 47
2745.61 47
2745.73 46
2745.85 44
2745.97 41
2746.09 39
2746.21 37
2746.33 38
2746.45 40
2746.57 44
2746.69 49
2746.81 55
2746.93 60
2747.05 64
2747.17 65
2747.29 65
2747.41 64
2747.53 62
2747.65 62
2747.77 63
2747.89 65
2748.01 68
2748.13 72
2748.25 75
2748.37 77
2748.49 78
2748.61 78
2748.73 77
2748.85 76
2748.97 74
2749.09 73
2749.21 72
2749.33 71
2749.45 72
2749.57 74
2749.69 78
2749.81 83
2749.93 89
2750.05 95
2750.17 99
2750.29 102
2750.41 102
2750.53 99
2750.65 94
2750.77 89
2750.89 83
2751.01 79
2751.13 77
2751.25 77
2751.37 79
2751.49 84
2751.61 90
2751.73 96
2751.85 103
2751.97 109
2752.09 114
2752.21 118
2752.33 121
2752.46 124
2752.58 125
2752.70 126
2752.82 124
2752.94 121
2753.06 115
2753.18 108
2753.30 99
2753.42 91
2753.54 83
2753.66 77
2753.78 72
2753.90 70
2754.02 69
2754.14 70
2754.26 73
2754.38 77
2754.50 83
2754.62 90
2754.74 97
2754.86 104
2754.98 110
2755.10 113
2755.22 114
2755.34 112
2755.46 107
2755.58 100
2755.70 91
2755.82 80
2755.94 69
2756.06 58
2756.18 48
2756.30 40
2756.42 35
2756.54 32
2756.66 33
2756.78 37
2756.90 42
2757.03 49
2757.15 56
2757.27 62
2757.39 69
2757.51 74
2757.63 79
2757.75 82
2757.87 84
2757.99 84
2758.11 80
2758.23 74
2758.35 63
2758.47 50
2758.59 35
2758.71 21
2758.83 9
2758.95 1
2759.07 0
2759.19 0
2759.31 3
2759.43 9
2759.55 15
2759.67 19
2759.79 22
2759.91 24
2760.03 27
2760.15 32
2760.27 39
2760.39 50
2760.52 64
2760.64 80
2760.76 96
2760.88 109
2761.00 119
2761.12 125
2761.24 128
2761.36 129
2761.48 128
2761.60 126
2761.72 123
2761.84 119
2761.96 114
2762.08 108
2762.20 102
2762.32 97
2762.44 92
2762.56 89
2762.68 88
2762.80 88
2762.92 90
2763.04 91
2763.16 92
2763.29 91
2763.41 89
2763.53 84
2763.65 76
2763.77 67
2763.89 55
2764.01 42
2764.13 31
2764.25 23
2764.37 19
2764.49 19
2764.61 23
2764.73 29
2764.85 34
2764.97 36
2765.09 34
2765.21 29
2765.33 20
2765.45 12
2765.57 5
2765.69 0
2765.82 0
2765.94 0
2766.06 1
2766.18 1
2766.30 1
2766.42 0
2766.54 0
2766.66 0
2766.78 0
2766.90 0
2767.02 0
2767.14 4
2767.26 11
2767.38 20
2767.50 30
2767.62 42
2767.74 56
2767.86 71
2767.98 87
2768.11 101
2768.23 111
2768.35 118
2768.47 119
2768.59 117
2768.71 111
2768.83 103
2768.95 96
2769.07 91
2769.19 88
2769.31 88
2769.43 91
2769.55 95
2769.67 101
2769.79 106
2769.91 110
2770.03 112
2770.15 114
2770.28 115
2770.40 116
2770.52 118
2770.64 121
2770.76 126
2770.88 133
2771.00 141
2771.12 149
2771.24 157
2771.36 164
2771.48 170
2771.60 173
2771.72 173
2771.84 172
2771.96 169
2772.08 166
2772.21 163
2772.33 162
2772.45 162
2772.57 164
2772.69 166
2772.81 168
2772.93 169
2773.05 169
2773.17 167
2773.29 164
2773.41 159
2773.53 153
2773.65 147
2773.77 141
2773.89 135
2774.02 130
2774.14 127
2774.26 128
2774.38 133
2774.50 142
2774.62 154
2774.74 165
2774.86 174
2774.98 179
2775.10 178
2775.22 172
2775.34 163
2775.46 151
2775.58 139
2775.71 128
2775.83 121
2775.95 119
2776.07 121
2776.19 129
2776.31 140
2776.43 154
2776.55 169
2776.67 183
2776.79 193
2776.91 200
2777.03 202
2777.15 200
2777.28 196
2777.40 192
2777.52 189
2777.64 189
2777.76 193
2777.88 200
2778.00 208
2778.12 217
2778.24 225
2778.36 231
2778.48 234
2778.60 234
2778.72 231
2778.85 225
2778.97 217
2779.09 209
2779.21 200
2779.33 193
2779.45 186
2779.57 181
2779.69 177
2779.81 173
2779.93 168
2780.05 163
2780.17 158
2780.29 152
2780.42 146
2780.54 140
2780.66 133
2780.78 125
2780.90 117
2781.02 107
2781.14 96
2781.26 83
2781.38 70
2781.50 58
2781.62 48
2781.74 41
2781.87 38
2781.99 40
2782.11 45
2782.23 54
2782.35 63
2782.47 72
2782.59 79
2782.71 83
2782.83 85
2782.95 84
2783.07 82
2783.20 79
2783.32 76
2783.44 72
2783.56 68
2783.68 65
2783.80 62
2783.92 61
2784.04 62
2784.16 66
2784.28 71
2784.40 78
2784.53 85
2784.65 92
2784.77 97
2784.89 102
2785.01 107
2785.13 111
2785.25 115
2785.37 119
2785.49 121
2785.61 124
2785.73 125
2785.86 126
2785.98 128
2786.10 131
2786.22 135
2786.34 140
2786.46 146
2786.58 152
2786.70 157
2786.82 161
2786.94 163
2787.06 162
2787.19 159
2787.31 153
2787.43 145
2787.55 135
2787.67 125
2787.79 116
2787.91 110
2788.03 105
2788.15 103
2788.27 102
2788.40 100
2788.52 96
2788.64 89
2788.76 79
2788.88 68
2789.00 58
2789.12 51
2789.24 48
2789.36 48
2789.48 50
2789.61 53
2789.73 55
2789.85 56
2789.97 55
2790.09 52
2790.21 49
2790.33 46
2790.45 44
2790.57 45
2790.70 50
2790.82 58
2790.94 68
2791.06 80
2791.18 92
2791.30 101
2791.42 105
2791.54 106
2791.66 105
2791.78 103
2791.91 102
2792.03 105
2792.15 111
2792.27 120
2792.39 130
2792.51 139
2792.63 145
2792.75 149
2792.87 151
2793.00 153
2793.12 157
2793.24 164
2793.36 176
2793.48 191
2793.60 209
2793.72 228
2793.84 245
2793.96 257
2794.09 264
2794.21 265
2794.33 262
2794.45 255
2794.57 246
2794.69 239
2794.81 234
2794.93 232
2795.05 233
2795.18 237
2795.30 242
2795.42 248
2795.54 256
2795.66 265
2795.78 276
2795.90 289
2796.02 303
2796.14 317
2796.27 330
2796.39 340
2796.51 345
2796.63 344
2796.75 338
2796.87 328
2796.99 317
2797.11 305
2797.24 295
2797.36 287
2797.48 280
2797.60 274
2797.72 266
2797.84 255
2797.96 241
2798.08 224
2798.21 203
2798.33 181
2798.45 160
2798.57 141
2798.69 125
2798.81 113
2798.93 104
2799.05 99
2799.17 97
2799.30 95
2799.42 95
2799.54 95
2799.66 96
2799.78 96
2799.90 97
2800.02 98
2800.14 99
2800.27 98
2800.39 96
2800.51 93
2800.63 90
2800.75 88
2800.87 88
2800.99 90
2801.12 96
2801.24 104
2801.36 115
2801.48 126
2801.60 136
2801.72 144
2801.84 149
2801.96 150
2802.09 148
2802.21 142
2802.33 134
2802.45 126
2802.57 119
2802.69 113
2802.81 111
2802.93 112
2803.06 115
2803.18 119
2803.30 121
2803.42 121
2803.54 118
2803.66 111
2803.78 102
2803.91 90
2804.03 79
2804.15 68
2804.27 58
2804.39 49
2804.51 41
2804.63 35
2804.75 29
2804.88 25
2805.00 21
2805.12 19
2805.24 18
2805.36 19
2805.48 21
2805.60 23
2805.73 27
2805.85 32
2805.97 37
2806.09 42
2806.21 46
2806.33 49
2806.45 49
2806.58 47
2806.70 42
2806.82 37
2806.94 31
2807.06 26
2807.18 23
2807.30 21
2807.42 21
2807.55 22
2807.67 23
2807.79 23
2807.91 22
2808.03 21
2808.15 20
2808.27 19
2808.40 20
2808.52 21
2808.64 23
2808.76 25
2808.88 26
2809.00 26
2809.12 25
2809.25 21
2809.37 17
2809.49 13
2809.61 9
2809.73 6
2809.85 3
2809.98 1
2810.10 0
2810.22 0
2810.34 0
2810.46 0
2810.58 0
2810.70 0
2810.83 0
2810.95 0
2811.07 0
2811.19 2
2811.31 8
2811.43 15
2811.55 24
2811.68 31
2811.80 38
2811.92 42
2812.04 43
2812.16 41
2812.28 38
2812.40 35
2812.53 33
2812.65 31
2812.77 31
2812.89 31
2813.01 31
2813.13 30
2813.26 29
2813.38 28
2813.50 27
2813.62 25
2813.74 23
2813.86 21
2813.98 19
2814.11 19
2814.23 19
2814.35 23
2814.47 30
2814.59 40
2814.71 51
2814.84 64
2814.96 76
2815.08 86
2815.20 93
2815.32 97
2815.44 97
2815.57 94
2815.69 90
2815.81 86
2815.93 83
2816.05 82
2816.17 82
2816.29 84
2816.42 84
2816.54 83
2816.66 78
2816.78 70
2816.90 60
2817.02 49
2817.15 39
2817.27 29
2817.39 21
2817.51 14
2817.63 7
2817.75 1
2817.88 0
2818.00 0
2818.12 0
2818.24 0
2818.36 0
2818.48 0
2818.61 0
2818.73 3
2818.85 9
2818.97 13
2819.09 15
2819.21 13
2819.34 10
2819.46 4
2819.58 0
2819.70 0
2819.82 0
2819.94 0
2820.07 0
2820.19 0
2820.31 4
2820.43 12
2820.55 21
2820.67 30
2820.80 40
2820.92 49
2821.04 58
2821.16 64
2821.28 67
2821.40 66
2821.53 62
2821.65 54
2821.77 46
2821.89 38
2822.01 31
2822.13 26
2822.26 21
2822.38 17
2822.50 12
2822.62 8
2822.74 5
2822.87 4
2822.99 6
2823.11 14
2823.23 26
2823.35 41
2823.47 58
2823.60 75
2823.72 91
2823.84 104
2823.96 114
2824.08 119
2824.20 121
2824.33 120
2824.45 116
2824.57 112
2824.69 108
2824.81 104
2824.94 103
2825.06 102
2825.18 101
2825.30 99
2825.42 95
2825.54 88
2825.67 78
2825.79 68
2825.91 58
2826.03 49
2826.15 44
2826.28 42
2826.40 42
2826.52 42
2826.64 41
2826.76 37
2826.88 30
2827.01 19
2827.13 7
2827.25 0
2827.37 0
2827.49 0
2827.62 0
2827.74 0
2827.86 0
2827.98 7
2828.10 21
2828.22 35
2828.35 47
2828.47 57
2828.59 64
2828.71 68
2828.83 69
2828.96 66
2829.08 61
2829.20 52
2829.32 43
2829.44 34
2829.57 26
2829.69 19
2829.81 15
2829.93 14
2830.05 13
2830.17 14
2830.30 16
2830.42 18
2830.54 21
2830.66 26
2830.78 30
2830.91 34
2831.03 37
2831.15 38
2831.27 36
2831.39 31
2831.52 25
2831.64 18
2831.76 11
2831.88 5
2832.00 1
2832.13 0
2832.25 0
2832.37 0
2832.49 0
2832.61 0
2832.74 0
2832.86 0
2832.98 1
2833.10 2
2833.22 2
2833.35 2
2833.47 2
2833.59 1
2833.71 0
2833.83 0
2833.96 0
2834.08 1
2834.20 3
2834.32 6
2834.44 12
2834.56 18
2834.69 25
2834.81 32
2834.93 39
2835.05 44
2835.17 49
2835.30 54
2835.42 58
2835.54 64
2835.66 71
2835.79 79
2835.91 87
2836.03 96
2836.15 104
2836.27 110
2836.40 116
2836.52 120
2836.64 123
2836.76 124
2836.88 125
2837.01 126
2837.13 127
2837.25 127
2837.37 128
2837.49 128
2837.62 129
2837.74 128
2837.86 126
2837.98 122
2838.10 116
2838.23 108
2838.35 98
2838.47 87
2838.59 78
2838.71 73
2838.84 71
2838.96 74
2839.08 82
2839.20 94
2839.32 109
2839.45 125
2839.57 141
2839.69 155
2839.81 166
2839.94 175
2840.06 181
2840.18 183
2840.30 183
2840.42 181
2840.55 178
2840.67 173
2840.79 168
2840.91 163
2841.03 158
2841.16 153
2841.28 148
2841.40 144
2841.52 140
2841.65 139
2841.77 138
2841.89 140
2842.01 142
2842.13 144
2842.26 145
2842.38 145
2842.50 144
2842.62 141
2842.74 138
2842.87 134
2842.99 131
2843.11 129
2843.23 128
2843.36 128
2843.48 130
2843.60 133
2843.72 138
2843.84 143
2843.97 147
2844.09 152
2844.21 154
2844.33 155
2844.46 154
2844.58 152
2844.70 149
2844.82 146
2844.94 143
2845.07 140
2845.19 137
2845.31 133
2845.43 129
2845.56 126
2845.68 123
2845.80 123
2845.92 123
2846.04 125
2846.17 127
2846.29 128
2846.41 126
2846.53 122
2846.66 116
2846.78 109
2846.90 102
2847.02 95
2847.14 89
2847.27 82
2847.39 74
2847.51 65
2847.63 54
2847.76 42
2847.88 30
2848.00 20
2848.12 11
2848.25 5
2848.37 1
2848.49 0
2848.61 0
2848.73 0
2848.86 0
2848.98 0
2849.10 0
2849.22 0
2849.35 0
2849.47 0
2849.59 3
2849.71 7
2849.84 10
2849.96 12
2850.08 12
2850.20 12
2850.32 13
2850.45 15
2850.57 21
2850.69 29
2850.81 40
2850.94 54
2851.06 68
2851.18 81
2851.30 93
2851.43 101
2851.55 108
2851.67 113
2851.79 117
2851.92 121
2852.04 125
2852.16 128
2852.28 130
2852.40 130
2852.53 127
2852.65 122
2852.77 115
2852.89 107
2853.02 99
2853.14 91
2853.26 83
2853.38 77
2853.51 71
2853.63 66
2853.75 64
2853.87 65
2854.00 69
2854.12 77
2854.24 88
2854.36 98
2854.49 105
2854.61 107
2854.73 105
2854.85 97
2854.98 88
2855.10 79
2855.22 73
2855.34 71
2855.47 73
2855.59 77
2855.71 82
2855.83 85
2855.95 84
2856.08 78
2856.20 70
2856.32 61
2856.44 52
2856.57 46
2856.69 42
2856.81 41
2856.93 43
2857.06 46
2857.18 50
2857.30 54
2857.42 57
2857.55 61
2857.67 65
2857.79 67
2857.91 69
2858.04 67
2858.16 64
2858.28 58
2858.40 50
2858.53 42
2858.65 33
2858.77 25
2858.89 20
2859.02 18
2859.14 18
2859.26 21
2859.38 26
2859.51 32
2859.63 38
2859.75 43
2859.87 47
2860.00 51
2860.12 55
2860.24 60
2860.37 65
2860.49 70
2860.61 74
2860.73 76
2860.86 76
2860.98 74
2861.10 71
2861.22 67
2861.35 64
2861.47 62
2861.59 60
2861.71 60
2861.84 60
2861.96 62
2862.08 65
2862.20 70
2862.33 77
2862.45 85
2862.57 93
2862.69 99
2862.82 101
2862.94 99
2863.06 93
2863.18 85
2863.31 76
2863.43 68
2863.55 63
2863.68 61
2863.80 62
2863.92 65
2864.04 68
2864.17 72
2864.29 75
2864.41 78
2864.53 80
2864.66 83
2864.78 86
2864.90 89
2865.02 92
2865.15 95
2865.27 98
2865.39 102
2865.51 109
2865.64 117
2865.76 126
2865.88 136
2866.01 144
2866.13 149
2866.25 150
2866.37 147
2866.50 141
2866.62 134
2866.74 130
2866.86 129
2866.99 132
2867.11 140
2867.23 150
2867.35 160
2867.48 169
2867.60 176
2867.72 181
2867.85 184
2867.97 184
2868.09 184
2868.21 182
2868.34 178
2868.46 172
2868.58 165
2868.70 158
2868.83 152
2868.95 149
2869.07 150
2869.20 153
2869.32 160
2869.44 167
2869.56 174
2869.69 180
2869.81 183
2869.93 185
2870.06 186
2870.18 186
2870.30 187
2870.42 187
2870.55 189
2870.67 190
2870.79 191
2870.91 191
2871.04 192
2871.16 193
2871.28 195
2871.41 197
2871.53 201
2871.65 205
2871.77 208
2871.90 211
2872.02 212
2872.14 212
2872.27 210
2872.39 206
2872.51 203
2872.63 198
2872.76 194
2872.88 190
2873.00 185
2873.12 180
2873.25 174
2873.37 167
2873.49 160
2873.62 152
2873.74 145
2873.86 138
2873.98 132
2874.11 127
2874.23 122
2874.35 118
2874.48 115
2874.60 114
2874.72 114
2874.84 115
2874.97 117
2875.09 118
2875.21 120
2875.34 123
2875.46 128
2875.58 134
2875.70 143
2875.83 155
2875.95 169
2876.07 185
2876.20 201
2876.32 216
2876.44 230
2876.57 242
2876.69 250
2876.81 255
2876.93 257
2877.06 256
2877.18 254
2877.30 251
2877.43 249
2877.55 248
2877.67 248
2877.79 250
2877.92 251
2878.04 252
2878.16 250
2878.29 246
2878.41 238
2878.53 228
2878.65 216
2878.78 205
2878.90 198
2879.02 196
2879.15 200
2879.27 210
2879.39 225
2879.52 241
2879.64 258
2879.76 272
2879.88 284
2880.01 293
2880.13 301
2880.25 309
2880.38 317
2880.50 326
2880.62 336
2880.75 345
2880.87 353
2880.99 361
2881.11 367
2881.24 373
2881.36 378
2881.48 382
2881.61 384
2881.73 384
2881.85 380
2881.98 375
2882.10 368
2882.22 361
2882.34 355
2882.47 350
2882.59 345
2882.71 339
2882.84 331
2882.96 320
2883.08 306
2883.21 292
2883.33 278
2883.45 268
2883.57 261
2883.70 260
2883.82 262
2883.94 268
2884.07 276
2884.19 284
2884.31 291
2884.44 298
2884.56 303
2884.68 305
2884.81 306
2884.93 306
2885.05 306
2885.17 306
2885.30 309
2885.42 314
2885.54 320
2885.67 326
2885.79 331
2885.91 333
2886.04 330
2886.16 322
2886.28 311
2886.41 299
2886.53 287
2886.65 277
2886.77 270
2886.90 266
2887.02 263
2887.14 261
2887.27 257
2887.39 252
2887.51 243
2887.64 232
2887.76 218
2887.88 203
2888.01 189
2888.13 176
2888.25 166
2888.38 159
2888.50 156
2888.62 157
2888.75 161
2888.87 166
2888.99 172
2889.11 177
2889.24 181
2889.36 183
2889.48 183
2889.61 183
2889.73 181
2889.85 178
2889.98 174
2890.10 169
2890.22 163
2890.35 156
2890.47 148
2890.59 141
2890.72 136
2890.84 135
2890.96 139
2891.09 147
2891.21 158
2891.33 172
2891.46 185
2891.58 196
2891.70 203
2891.82 207
2891.95 208
2892.07 207
2892.19 208
2892.32 210
2892.44 215
2892.56 221
2892.69 226
2892.81 231
2892.93 232
2893.06 231
2893.18 226
2893.30 220
2893.43 214
2893.55 208
2893.67 203
2893.80 200
2893.92 199
2894.04 200
2894.17 202
2894.29 204
2894.41 206
2894.54 206
2894.66 205
2894.78 201
2894.91 194
2895.03 186
2895.15 176
2895.28 166
2895.40 159
2895.52 153
2895.65 151
2895.77 152
2895.89 154
2896.02 156
2896.14 157
2896.26 157
2896.39 156
2896.51 154
2896.63 152
2896.76 150
2896.88 147
2897.00 144
2897.13 139
2897.25 133
2897.37 126
2897.50 119
2897.62 114
2897.74 111
2897.87 112
2897.99 117
2898.11 125
2898.24 135
2898.36 146
2898.48 157
2898.61 167
2898.73 176
2898.85 184
2898.98 191
2899.10 199
2899.22 208
2899.35 216
2899.47 225
2899.59 233
2899.72 239
2899.84 244
2899.96 246
2900.09 247
2900.21 245
2900.33 241
2900.46 236
2900.58 231
2900.70 227
2900.83 225
2900.95 226
2901.07 231
2901.20 237
2901.32 246
2901.44 254
2901.57 262
2901.69 268
2901.81 273
2901.94 276
2902.06 278
2902.19 277
2902.31 273
2902.43 267
2902.56 258
2902.68 249
2902.80 241
2902.93 237
2903.05 238
2903.17 244
2903.30 256
2903.42 270
2903.54 284
2903.67 297
2903.79 305
2903.91 310
2904.04 311
2904.16 311
2904.28 309
2904.41 308
2904.53 307
2904.65 308
2904.78 309
2904.90 310
2905.03 311
2905.15 311
2905.27 313
2905.40 314
2905.52 317
2905.64 320
2905.77 322
2905.89 324
2906.01 324
2906.14 322
2906.26 316
2906.38 307
2906.51 296
2906.63 284
2906.75 272
2906.88 261
2907.00 252
2907.13 246
2907.25 242
2907.37 240
2907.50 238
2907.62 236
2907.74 233
2907.87 229
2907.99 224
2908.11 218
2908.24 214
2908.36 210
2908.48 209
2908.61 208
2908.73 208
2908.86 208
2908.98 208
2909.10 207
2909.23 206
2909.35 204
2909.47 201
2909.60 199
2909.72 196
2909.84 193
2909.97 189
2910.09 183
2910.21 178
2910.34 172
2910.46 167
2910.59 165
2910.71 164
2910.83 165
2910.96 168
2911.08 170
2911.20 171
2911.33 171
2911.45 168
2911.57 163
2911.70 157
2911.82 150
2911.95 142
2912.07 136
2912.19 132
2912.32 129
2912.44 126
2912.56 124
2912.69 119
2912.81 113
2912.94 104
2913.06 94
2913.18 82
2913.31 72
2913.43 63
2913.55 57
2913.68 53
2913.80 52
2913.92 51
2914.05 52
2914.17 53
2914.30 55
2914.42 58
2914.54 61
2914.67 64
2914.79 67
2914.91 69
2915.04 69
2915.16 66
2915.29 61
2915.41 54
2915.53 44
2915.66 34
2915.78 23
2915.90 12
2916.03 2
2916.15 0
2916.28 0
2916.40 0
2916.52 0
2916.65 0
2916.77 0
2916.89 0
2917.02 0
2917.14 1
2917.27 7
2917.39 14
2917.51 23
2917.64 34
2917.76 47
2917.88 61
2918.01 73
2918.13 84
2918.26 90
2918.38 93
2918.50 92
2918.63 86
2918.75 77
2918.87 65
2919.00 52
2919.12 38
2919.25 25
2919.37 14
2919.49 6
2919.62 2
2919.74 1
2919.87 4
2919.99 11
2920.11 22
2920.24 34
2920.36 46
2920.48 57
2920.61 65
2920.73 68
2920.86 67
2920.98 63
2921.10 55
2921.23 45
2921.35 36
2921.48 28
2921.60 22
2921.72 20
2921.85 21
2921.97 25
2922.09 34
2922.22 45
2922.34 57
2922.47 69
2922.59 79
2922.71 86
2922.84 88
2922.96 87
2923.09 82
2923.21 76
2923.33 71
2923.46 68
2923.58 68
2923.71 72
2923.83 80
2923.95 90
2924.08 100
2924.20 110
2924.32 119
2924.45 126
2924.57 132
2924.70 137
2924.82 142
2924.94 146
2925.07 151
2925.19 156
2925.32 161
2925.44 166
2925.56 170
2925.69 172
2925.81 171
2925.94 168
2926.06 162
2926.18 153
2926.31 145
2926.43 137
2926.56 129
2926.68 124
2926.80 118
2926.93 112
2927.05 105
2927.18 95
2927.30 84
2927.42 73
2927.55 63
2927.67 55
2927.80 52
2927.92 52
2928.04 56
2928.17 62
2928.29 69
2928.42 76
2928.54 83
2928.66 88
2928.79 90
2928.91 90
2929.04 88
2929.16 83
2929.28 77
2929.41 71
2929.53 65
2929.66 61
2929.78 58
2929.90 57
2930.03 56
2930.15 56
2930.28 56
2930.40 55
2930.52 53
2930.65 50
2930.77 46
2930.90 42
2931.02 38
2931.14 35
2931.27 32
2931.39 29
2931.52 28
2931.64 26
2931.76 26
2931.89 26
2932.01 28
2932.14 30
2932.26 34
2932.38 37
2932.51 40
2932.63 42
2932.76 44
2932.88 45
2933.01 47
2933.13 50
2933.25 54
2933.38 60
2933.50 64
2933.63 68
2933.75 68
2933.87 64
2934.00 57
2934.12 46
2934.25 35
2934.37 25
2934.49 16
2934.62 12
2934.74 12
2934.87 16
2934.99 23
2935.12 33
2935.24 44
2935.36 55
2935.49 65
2935.61 74
2935.74 82
2935.86 88
2935.98 91
2936.11 93
2936.23 91
2936.36 86
2936.48 79
2936.61 70
2936.73 60
2936.85 51
2936.98 43
2937.10 37
2937.23 32
2937.35 27
2937.47 23
2937.60 20
2937.72 18
2937.85 17
2937.97 19
2938.10 24
2938.22 31
2938.34 37
2938.47 42
2938.59 43
2938.72 40
2938.84 34
2938.97 26
2939.09 19
2939.21 12
2939.34 7
2939.46 5
2939.59 4
2939.71 3
2939.84 3
2939.96 2
2940.08 3
2940.21 4
2940.33 8
2940.46 13
2940.58 19
2940.70 26
2940.83 34
2940.95 43
2941.08 51
2941.20 58
2941.33 63
2941.45 67
2941.57 67
2941.70 65
2941.82 58
2941.95 49
2942.07 38
2942.20 27
2942.32 18
2942.44 10
2942.57 6
2942.69 5
2942.82 6
2942.94 9
2943.07 11
2943.19 14
2943.32 18
2943.44 22
2943.56 28
2943.69 36
2943.81 46
2943.94 56
2944.06 66
2944.19 72
2944.31 75
2944.43 71
2944.56 62
2944.68 48
2944.81 32
2944.93 15
2945.06 0
2945.18 0
2945.30 0
2945.43 0
2945.55 0
2945.68 0
2945.80 0
2945.93 0
2946.05 6
2946.18 11
2946.30 15
2946.42 17
2946.55 18
2946.67 19
2946.80 20
2946.92 22
2947.05 25
2947.17 28
2947.29 32
2947.42 34
2947.54 35
2947.67 34
2947.79 31
2947.92 26
2948.04 21
2948.17 16
2948.29 13
2948.41 11
2948.54 12
2948.66 15
2948.79 20
2948.91 24
2949.04 28
2949.16 31
2949.29 32
2949.41 31
2949.53 29
2949.66 29
2949.78 31
2949.91 37
2950.03 47
2950.16 60
2950.28 76
2950.41 94
2950.53 110
2950.65 123
2950.78 132
2950.90 137
2951.03 138
2951.15 137
2951.28 133
2951.40 129
2951.53 126
2951.65 123
2951.77 120
2951.90 116
2952.02 111
2952.15 105
2952.27 98
2952.40 91
2952.52 83
2952.65 77
2952.77 73
2952.90 70
2953.02 68
2953.14 66
2953.27 66
2953.39 67
2953.52 72
2953.64 81
2953.77 95
2953.89 114
2954.02 136
2954.14 157
2954.27 175
2954.39 188
2954.51 195
2954.64 196
2954.76 191
2954.89 184
2955.01 175
2955.14 167
2955.26 160
2955.39 155
2955.51 151
2955.64 148
2955.76 146
2955.88 144
2956.01 143
2956.13 141
2956.26 138
2956.38 134
2956.51 127
2956.63 119
2956.76 108
2956.88 96
2957.01 84
2957.13 74
2957.26 68
2957.38 64
2957.50 64
2957.63 65
2957.75 68
2957.88 71
2958.00 72
2958.13 73
2958.25 74
2958.38 76
2958.50 80
2958.63 86
2958.75 95
2958.88 105
2959.00 116
2959.13 126
2959.25 132
2959.37 135
2959.50 134
2959.62 130
2959.75 123
2959.87 115
2960.00 107
2960.12 100
2960.25 93
2960.37 87
2960.50 81
2960.62 74
2960.75 67
2960.87 61
2961.00 56
2961.12 53
2961.24 51
2961.37 50
2961.49 49
2961.62 48
2961.74 46
2961.87 42
2961.99 38
2962.12 32
2962.24 26
2962.37 21
2962.49 16
2962.62 13
2962.74 11
2962.87 12
2962.99 15
2963.12 20
2963.24 26
2963.36 32
2963.49 37
2963.61 39
2963.74 39
2963.86 37
2963.99 33
2964.11 29
2964.24 25
2964.36 24
2964.49 24
2964.61 25
2964.74 26
2964.86 26
2964.99 25
2965.11 21
2965.24 15
2965.36 9
2965.49 2
2965.61 0
2965.74 0
2965.86 0
2965.99 0
2966.11 0
2966.23 0
2966.36 0
2966.48 0
2966.61 2
2966.73 8
2966.86 17
2966.98 28
2967.11 40
2967.23 52
2967.36 62
2967.48 70
2967.61 76
2967.73 78
2967.86 79
2967.98 78
2968.11 75
2968.23 72
2968.36 67
2968.48 62
2968.61 56
2968.73 51
2968.86 47
2968.98 44
2969.11 42
2969.23 41
2969.36 39
2969.48 37
2969.61 33
2969.73 28
2969.86 21
2969.98 15
2970.10 9
2970.23 4
2970.35 0
2970.48 0
2970.60 0
2970.73 1
2970.85 6
2970.98 11
2971.10 18
2971.23 25
2971.35 31
2971.48 36
2971.60 40
2971.73 44
2971.85 48
2971.98 52
2972.10 57
2972.23 61
2972.35 64
2972.48 66
2972.60 65
2972.73 61
2972.85 57
2972.98 52
2973.10 48
2973.23 47
2973.35 49
2973.48 53
2973.60 60
2973.73 67
2973.85 73
2973.98 75
2974.10 74
2974.23 68
2974.35 60
2974.48 49
2974.60 39
2974.73 30
2974.85 25
2974.98 23
2975.10 24
2975.23 27
2975.35 31
2975.48 33
2975.60 34
2975.73 32
2975.85 28
2975.98 23
2976.10 16
2976.23 9
2976.35 2
2976.48 0
2976.60 0
2976.73 0
2976.85 0
2976.98 0
2977.10 0
2977.23 0
2977.35 9
2977.48 21
2977.60 33
2977.73 43
2977.85 49
2977.98 51
2978.10 49
2978.23 44
2978.35 37
2978.48 28
2978.60 20
2978.73 13
2978.85 8
2978.98 6
2979.10 6
2979.23 7
2979.35 9
2979.48 11
2979.60 13
2979.73 12
2979.85 9
2979.98 5
2980.10 0
2980.23 0
2980.35 0
2980.48 0
2980.60 0
2980.73 0
2980.85 0
2980.98 1
2981.11 8
2981.23 12
2981.36 13
2981.48 11
2981.61 6
2981.73 1
2981.86 0
2981.98 0
2982.11 0
2982.23 2
2982.36 8
2982.48 15
2982.61 22
2982.73 27
2982.86 31
2982.98 33
2983.11 34
2983.23 36
2983.36 38
2983.48 40
2983.61 44
2983.73 49
2983.86 53
2983.98 58
2984.11 62
2984.23 64
2984.36 65
2984.48 64
2984.61 60
2984.73 55
2984.86 50
2984.99 46
2985.11 44
2985.24 44
2985.36 48
2985.49 54
2985.61 60
2985.74 65
2985.86 68
2985.99 67
2986.11 63
2986.24 55
2986.36 46
2986.49 36
2986.61 27
2986.74 19
2986.86 13
2986.99 9
2987.11 6
2987.24 4
2987.36 2
2987.49 1
2987.61 0
2987.74 0
2987.87 0
2987.99 0
2988.12 0
2988.24 0
2988.37 0
2988.49 0
2988.62 0
2988.74 4
2988.87 9
2988.99 14
2989.12 19
2989.24 23
2989.37 25
2989.49 26
2989.62 27
2989.74 27
2989.87 28
2990.00 29
2990.12 31
2990.25 34
2990.37 37
2990.50 40
2990.62 43
2990.75 46
2990.87 48
2991.00 48
2991.12 45
2991.25 40
2991.37 32
2991.50 22
2991.62 10
2991.75 0
2991.88 0
2992.00 0
2992.13 0
2992.25 0
2992.38 0
2992.50 0
2992.63 0
2992.75 10
2992.88 24
2993.00 36
2993.13 46
2993.25 52
2993.38 57
2993.50 61
2993.63 65
2993.76 71
2993.88 79
2994.01 89
2994.13 98
2994.26 106
2994.38 110
2994.51 111
2994.63 108
2994.76 102
2994.88 96
2995.01 89
2995.14 83
2995.26 78
2995.39 73
2995.51 68
2995.64 62
2995.76 55
2995.89 49
2996.01 43
2996.14 39
2996.26 36
2996.39 35
2996.51 36
2996.64 37
2996.77 38
2996.89 38
2997.02 39
2997.14 39
2997.27 39
2997.39 39
2997.52 40
2997.64 41
2997.77 43
2997.89 47
2998.02 51
2998.15 56
2998.27 60
2998.40 62
2998.52 61
2998.65 56
2998.77 49
2998.90 38
2999.02 25
2999.15 12
2999.28 0
2999.40 0
2999.53 0
2999.65 0
2999.78 0
2999.90 0
3000.03 0
3000.15 3
3000.28 11
3000.40 17
3000.53 24
3000.66 30
3000.78 37
3000.91 43
3001.03 49
3001.16 55
3001.28 61
3001.41 66
3001.53 70
3001.66 74
3001.79 76
3001.91 77
3002.04 76
3002.16 74
3002.29 70
3002.41 66
3002.54 61
3002.66 58
3002.79 55
3002.92 53
3003.04 51
3003.17 48
3003.29 44
3003.42 40
3003.54 37
3003.67 34
3003.79 33
3003.92 34
3004.05 37
3004.17 40
3004.30 42
3004.42 44
3004.55 46
3004.67 46
3004.80 47
3004.93 47
3005.05 47
3005.18 47
3005.30 45
3005.43 42
3005.55 37
3005.68 31
3005.80 23
3005.93 15
3006.06 7
3006.18 0
3006.31 0
3006.43 0
3006.56 0
3006.68 0
3006.81 0
3006.94 0
3007.06 0
3007.19 3
3007.31 14
3007.44 23
3007.56 29
3007.69 32
3007.82 31
3007.94 28
3008.07 24
3008.19 21
3008.32 19
3008.44 19
3008.57 21
3008.70 25
3008.82 30
3008.95 36
3009.07 43
3009.20 49
3009.32 56
3009.45 61
3009.58 65
3009.70 68
3009.83 70
3009.95 70
3010.08 71
3010.20 73
3010.33 76
3010.46 80
3010.58 86
3010.71 93
3010.83 101
3010.96 109
3011.08 117
3011.21 125
3011.34 132
3011.46 138
3011.59 141
3011.71 142
3011.84 138
3011.96 130
3012.09 118
3012.22 104
3012.34 89
3012.47 77
3012.59 70
3012.72 68
3012.84 72
3012.97 80
3013.10 90
3013.22 99
3013.35 106
3013.47 109
3013.60 109
3013.73 107
3013.85 104
3013.98 101
3014.10 98
3014.23 98
3014.35 99
3014.48 102
3014.61 106
3014.73 109
3014.86 113
3014.98 116
3015.11 118
3015.23 120
3015.36 121
3015.49 122
3015.61 123
3015.74 124
3015.86 123
3015.99 120
3016.12 115
3016.24 108
3016.37 100
3016.49 93
3016.62 89
3016.75 88
3016.87 92
3017.00 98
3017.12 107
3017.25 117
3017.37 126
3017.50 132
3017.63 134
3017.75 133
3017.88 128
3018.00 120
3018.13 109
3018.26 97
3018.38 86
3018.51 77
3018.63 70
3018.76 67
3018.89 68
3019.01 71
3019.14 76
3019.26 82
3019.39 87
3019.51 92
3019.64 96
3019.77 101
3019.89 107
3020.02 114
3020.14 121
3020.27 128
3020.40 133
3020.52 134
3020.65 131
3020.77 124
3020.90 112
3021.03 98
3021.15 83
3021.28 69
3021.40 58
3021.53 49
3021.66 44
3021.78 43
3021.91 44
3022.03 49
3022.16 56
3022.29 65
3022.41 77
3022.54 92
3022.66 109
3022.79 126
3022.92 143
3023.04 158
3023.17 169
3023.29 175
3023.42 175
3023.55 170
3023.67 161
3023.80 149
3023.92 136
3024.05 123
3024.18 112
3024.30 104
3024.43 98
3024.55 97
3024.68 98
3024.81 103
3024.93 110
3025.06 119
3025.18 127
3025.31 133
3025.44 135
3025.56 134
3025.69 129
3025.81 122
3025.94 113
3026.07 103
3026.19 95
3026.32 89
3026.44 86
3026.57 85
3026.70 86
3026.82 87
3026.95 90
3027.07 94
3027.20 98
3027.33 104
3027.45 111
3027.58 119
3027.71 126
3027.83 132
3027.96 135
3028.08 137
3028.21 136
3028.34 135
3028.46 134
3028.59 133
3028.71 133
3028.84 134
3028.97 135
3029.09 136
3029.22 137
3029.34 137
3029.47 137
3029.60 137
3029.72 138
3029.85 138
3029.98 137
3030.10 134
3030.23 129
3030.35 120
3030.48 110
3030.61 98
3030.73 88
3030.86 80
3030.98 74
3031.11 71
3031.24 71
3031.36 72
3031.49 74
3031.62 76
3031.74 79
3031.87 81
3031.99 82
3032.12 82
3032.25 79
3032.37 74
3032.50 67
3032.63 60
3032.75 54
3032.88 50
3033.00 48
3033.13 48
3033.26 48
3033.38 47
3033.51 43
3033.63 37
3033.76 28
3033.89 17
3034.01 7
3034.14 0
3034.27 0
3034.39 0
3034.52 7
3034.64 19
3034.77 35
3034.90 51
3035.02 66
3035.15 79
3035.28 89
3035.40 96
3035.53 102
3035.65 105
3035.78 107
3035.91 107
3036.03 104
3036.16 100
3036.29 92
3036.41 83
3036.54 72
3036.66 60
3036.79 49
3036.92 39
3037.04 30
3037.17 24
3037.30 19
3037.42 16
3037.55 14
3037.68 12
3037.80 10
3037.93 7
3038.05 3
3038.18 0
3038.31 0
3038.43 0
3038.56 0
3038.69 0
3038.81 0
3038.94 0
3039.06 0
3039.19 11
3039.32 24
3039.44 36
3039.57 47
3039.70 55
3039.82 61
3039.95 66
3040.08 70
3040.20 75
3040.33 81
3040.45 87
3040.58 92
3040.71 96
3040.83 97
3040.96 96
3041.09 92
3041.21 87
3041.34 81
3041.47 75
3041.59 70
3041.72 66
3041.84 63
3041.97 62
3042.10 64
3042.22 68
3042.35 76
3042.48 86
3042.60 98
3042.73 110
3042.86 121
3042.98 130
3043.11 133
3043.24 133
3043.36 128
3043.49 121
3043.61 113
3043.74 105
3043.87 100
3043.99 96
3044.12 93
3044.25 90
3044.37 87
3044.50 83
3044.63 78
3044.75 74
3044.88 69
3045.01 66
3045.13 64
3045.26 62
3045.38 61
3045.51 60
3045.64 60
3045.76 62
3045.89 66
3046.02 72
3046.14 82
3046.27 93
3046.40 105
3046.52 114
3046.65 120
3046.78 121
3046.90 118
3047.03 110
3047.16 101
3047.28 91
3047.41 84
3047.53 80
3047.66 80
3047.79 82
3047.91 87
3048.04 91
3048.17 95
3048.29 98
3048.42 98
3048.55 96
3048.67 92
3048.80 86
3048.93 80
3049.05 72
3049.18 63
3049.31 55
3049.43 47
3049.56 42
3049.69 40
3049.81 42
3049.94 47
3050.07 56
3050.19 67
3050.32 79
3050.45 90
3050.57 100
3050.70 107
3050.82 110
3050.95 111
3051.08 108
3051.20 104
3051.33 98
3051.46 92
3051.58 85
3051.71 78
3051.84 71
3051.96 62
3052.09 52
3052.22 40
3052.34 27
3052.47 15
3052.60 4
3052.72 0
3052.85 0
3052.98 0
3053.10 0
3053.23 0
3053.36 0
3053.48 4
3053.61 7
3053.74 9
3053.86 8
3053.99 6
3054.12 3
3054.24 1
3054.37 1
3054.50 4
3054.62 8
3054.75 15
3054.88 22
3055.00 29
3055.13 36
3055.26 43
3055.38 48
3055.51 55
3055.64 61
3055.76 68
3055.89 74
3056.02 80
3056.14 85
3056.27 88
3056.40 89
3056.52 90
3056.65 90
3056.78 90
3056.90 89
3057.03 89
3057.16 89
3057.28 87
3057.41 85
3057.54 83
3057.66 81
3057.79 79
3057.92 78
3058.04 77
3058.17 78
3058.30 79
3058.42 80
3058.55 81
3058.68 83
3058.80 84
3058.93 87
3059.06 91
3059.18 97
3059.31 104
3059.44 112
3059.57 121
3059.69 128
3059.82 133
3059.95 136
3060.07 136
3060.20 134
3060.33 129
3060.45 123
3060.58 115
3060.71 107
3060.83 99
3060.96 92
3061.09 85
3061.21 79
3061.34 75
3061.47 73
3061.59 73
3061.72 77
3061.85 84
3061.97 93
3062.10 105
3062.23 119
3062.35 134
3062.48 149
3062.61 162
3062.73 173
3062.86 180
3062.99 183
3063.12 182
3063.24 177
3063.37 168
3063.50 157
3063.62 145
3063.75 133
3063.88 125
3064.00 120
3064.13 119
3064.26 121
3064.38 126
3064.51 133
3064.64 140
3064.76 147
3064.89 154
3065.02 161
3065.14 168
3065.27 177
3065.40 188
3065.53 200
3065.65 215
3065.78 232
3065.91 248
3066.03 264
3066.16 278
3066.29 289
3066.41 296
3066.54 298
3066.67 296
3066.79 291
3066.92 284
3067.05 278
3067.18 272
3067.30 270
3067.43 270
3067.56 271
3067.68 274
3067.81 276
3067.94 276
3068.06 273
3068.19 269
3068.32 262
3068.44 253
3068.57 244
3068.70 235
3068.83 226
3068.95 220
3069.08 216
3069.21 215
3069.33 218
3069.46 225
3069.59 234
3069.71 244
3069.84 255
3069.97 265
3070.10 272
3070.22 277
3070.35 280
3070.48 281
3070.60 282
3070.73 281
3070.86 279
3070.98 275
3071.11 268
3071.24 258
3071.36 244
3071.49 227
3071.62 209
3071.75 191
3071.87 175
3072.00 162
3072.13 153
3072.25 147
3072.38 144
3072.51 142
3072.64 141
3072.76 140
3072.89 138
3073.02 135
3073.14 132
3073.27 128
3073.40 123
3073.52 119
3073.65 113
3073.78 107
3073.91 100
3074.03 91
3074.16 81
3074.29 71
3074.41 61
3074.54 51
3074.67 43
3074.79 36
3074.92 30
3075.05 24
3075.18 20
3075.30 16
3075.43 13
3075.56 11
3075.68 13
3075.81 19
3075.94 29
3076.07 42
3076.19 59
3076.32 76
3076.45 93
3076.57 106
3076.70 116
3076.83 122
3076.96 123
3077.08 122
3077.21 118
3077.34 115
3077.46 111
3077.59 107
3077.72 105
3077.85 103
3077.97 101
3078.10 99
3078.23 96
3078.35 92
3078.48 87
3078.61 80
3078.74 70
3078.86 58
3078.99 44
3079.12 29
3079.24 16
3079.37 4
3079.50 0
3079.63 0
3079.75 0
3079.88 0
3080.01 10
3080.13 23
3080.26 38
3080.39 54
3080.52 69
3080.64 84
3080.77 97
3080.90 108
3081.02 117
3081.15 122
3081.28 125
3081.41 126
3081.53 124
3081.66 121
3081.79 118
3081.92 116
3082.04 115
3082.17 117
3082.30 120
3082.42 124
3082.55 130
3082.68 135
3082.81 140
3082.93 145
3083.06 150
3083.19 153
3083.31 155
3083.44 155
3083.57 152
3083.70 146
3083.82 137
3083.95 128
3084.08 118
3084.21 109
3084.33 103
3084.46 99
3084.59 96
3084.71 95
3084.84 94
3084.97 91
3085.10 86
3085.22 79
3085.35 70
3085.48 60
3085.61 48
3085.73 37
3085.86 26
3085.99 18
3086.12 14
3086.24 13
3086.37 15
3086.50 19
3086.62 24
3086.75 28
3086.88 31
3087.01 33
3087.13 34
3087.26 35
3087.39 37
3087.52 42
3087.64 48
3087.77 54
3087.90 60
3088.02 65
3088.15 67
3088.28 68
3088.41 68
3088.53 68
3088.66 69
3088.79 71
3088.92 72
3089.04 73
3089.17 72
3089.30 69
3089.43 64
3089.55 57
3089.68 49
3089.81 42
3089.94 35
3090.06 30
3090.19 25
3090.32 21
3090.45 18
3090.57 14
3090.70 10
3090.83 6
3090.95 1
3091.08 0
3091.21 0
3091.34 0
3091.46 0
3091.59 0
3091.72 0
3091.85 0
3091.97 0
3092.10 7
3092.23 13
3092.36 18
3092.48 20
3092.61 20
3092.74 18
3092.87 15
3092.99 11
3093.12 8
3093.25 8
3093.38 11
3093.50 16
3093.63 23
3093.76 30
3093.89 36
3094.01 41
3094.14 43
3094.27 44
3094.40 45
3094.52 46
3094.65 48
3094.78 50
3094.91 54
3095.03 56
3095.16 58
3095.29 58
3095.42 56
3095.54 51
3095.67 45
3095.80 36
3095.93 28
3096.05 19
3096.18 12
3096.31 6
3096.44 3
3096.56 2
3096.69 3
3096.82 6
3096.95 9
3097.07 12
3097.20 17
3097.33 22
3097.46 27
3097.58 34
3097.71 41
3097.84 47
3097.97 52
3098.09 54
3098.22 52
3098.35 47
3098.48 38
3098.60 26
3098.73 14
3098.86 2
3098.99 0
3099.11 0
3099.24 0
3099.37 0
3099.50 0
3099.62 0
3099.75 0
3099.88 0
3100.01 9
3100.13 16
3100.26 21
3100.39 23
3100.52 20
3100.65 14
3100.77 5
3100.90 0
3101.03 0
3101.16 0
3101.28 0
3101.41 0
3101.54 0
3101.67 8
3101.79 15
3101.92 20
3102.05 22
3102.18 20
3102.30 18
3102.43 15
3102.56 14
3102.69 15
3102.82 19
3102.94 26
3103.07 37
3103.20 49
3103.33 61
3103.45 72
3103.58 81
3103.71 86
3103.84 88
3103.96 86
3104.09 82
3104.22 78
3104.35 74
3104.47 72
3104.60 73
3104.73 75
3104.86 79
3104.99 83
3105.11 87
3105.24 91
3105.37 95
3105.50 98
3105.62 102
3105.75 105
3105.88 109
3106.01 113
3106.13 117
3106.26 122
3106.39 126
3106.52 130
3106.65 132
3106.77 134
3106.90 135
3107.03 134
3107.16 132
3107.28 129
3107.41 126
3107.54 123
3107.67 120
3107.80 119
3107.92 118
3108.05 118
3108.18 117
3108.31 116
3108.43 112
3108.56 108
3108.69 103
3108.82 98
3108.95 95
3109.07 93
3109.20 93
3109.33 95
3109.46 96
3109.58 96
3109.71 93
3109.84 86
3109.97 75
3110.10 61
3110.22 45
3110.35 29
3110.48 16
3110.61 8
3110.73 4
3110.86 5
3110.99 10
3111.12 16
3111.25 21
3111.37 24
3111.50 24
3111.63 22
3111.76 19
3111.89 17
3112.01 17
3112.14 21
3112.27 30
3112.40 43
3112.52 58
3112.65 74
3112.78 88
3112.91 98
3113.04 102
3113.16 102
3113.29 97
3113.42 92
3113.55 87
3113.68 86
3113.80 90
3113.93 99
3114.06 111
3114.19 124
3114.31 135
3114.44 143
3114.57 147
3114.70 146
3114.83 142
3114.95 136
3115.08 131
3115.21 128
3115.34 127
3115.47 129
3115.59 133
3115.72 138
3115.85 141
3115.98 140
3116.11 137
3116.23 129
3116.36 119
3116.49 109
3116.62 98
3116.74 89
3116.87 81
3117.00 76
3117.13 72
3117.26 69
3117.38 68
3117.51 67
3117.64 68
3117.77 71
3117.90 75
3118.02 80
3118.15 84
3118.28 89
3118.41 92
3118.54 93
3118.66 92
3118.79 88
3118.92 82
3119.05 75
3119.18 66
3119.30 56
3119.43 45
3119.56 36
3119.69 28
3119.82 21
3119.94 16
3120.07 13
3120.20 13
3120.33 14
3120.46 17
3120.58 22
3120.71 28
3120.84 36
3120.97 44
3121.10 54
3121.22 65
3121.35 76
3121.48 87
3121.61 98
3121.74 107
3121.86 114
3121.99 120
3122.12 123
3122.25 123
3122.38 121
3122.50 118
3122.63 114
3122.76 110
3122.89 105
3123.02 102
3123.15 100
3123.27 100
3123.40 100
3123.53 102
3123.66 103
3123.79 105
3123.91 106
3124.04 106
3124.17 106
3124.30 106
3124.43 106
3124.55 108
3124.68 110
3124.81 114
3124.94 119
3125.07 125
3125.19 130
3125.32 135
3125.45 139
3125.58 141
3125.71 143
3125.84 143
3125.96 144
3126.09 145
3126.22 147
3126.35 151
3126.48 154
3126.60 157
3126.73 156
3126.86 151
3126.99 140
3127.12 125
3127.24 107
3127.37 88
3127.50 71
3127.63 59
3127.76 51
3127.89 49
3128.01 51
3128.14 57
3128.27 64
3128.40 72
3128.53 81
3128.65 90
3128.78 98
3128.91 105
3129.04 110
3129.17 111
3129.30 108
3129.42 102
3129.55 93
3129.68 84
3129.81 76
3129.94 70
3130.06 67
3130.19 67
3130.32 68
3130.45 69
3130.58 70
3130.71 70
3130.83 70
3130.96 71
3131.09 73
3131.22 77
3131.35 81
3131.48 84
3131.60 86
3131.73 85
3131.86 81
3131.99 74
3132.12 65
3132.24 56
3132.37 47
3132.50 39
3132.63 33
3132.76 29
3132.89 27
3133.01 26
3133.14 26
3133.27 26
3133.40 27
3133.53 28
3133.66 28
3133.78 28
3133.91 26
3134.04 23
3134.17 19
3134.30 15
3134.43 12
3134.55 10
3134.68 8
3134.81 9
3134.94 10
3135.07 10
3135.20 10
3135.32 8
3135.45 5
3135.58 1
3135.71 0
3135.84 0
3135.97 0
3136.09 0
3136.22 0
3136.35 0
3136.48 0
3136.61 1
3136.74 6
3136.86 10
3136.99 12
3137.12 15
3137.25 17
3137.38 19
3137.51 22
3137.63 24
3137.76 27
3137.89 28
3138.02 28
3138.15 26
3138.28 22
3138.40 18
3138.53 13
3138.66 9
3138.79 7
3138.92 8
3139.05 12
3139.17 18
3139.30 26
3139.43 35
3139.56 43
3139.69 50
3139.82 53
3139.95 55
3140.07 54
3140.20 52
3140.33 50
3140.46 48
3140.59 47
3140.72 48
3140.84 50
3140.97 54
3141.10 57
3141.23 60
3141.36 63
3141.49 63
3141.61 63
3141.74 63
3141.87 62
3142.00 62
3142.13 63
3142.26 65
3142.39 68
3142.51 71
3142.64 74
3142.77 76
3142.90 76
3143.03 75
3143.16 72
3143.28 68
3143.41 63
3143.54 58
3143.67 53
3143.80 48
3143.93 43
3144.06 39
3144.18 35
3144.31 31
3144.44 28
3144.57 23
3144.70 18
3144.83 13
3144.96 6
3145.08 0
3145.21 0
3145.34 0
3145.47 0
3145.60 0
3145.73 0
3145.86 0
3145.98 0
3146.11 2
3146.24 9
3146.37 14
3146.50 16
3146.63 15
3146.75 12
3146.88 7
3147.01 3
3147.14 0
3147.27 0
3147.40 1
3147.53 6
3147.65 12
3147.78 19
3147.91 27
3148.04 36
3148.17 44
3148.30 52
3148.43 59
3148.55 64
3148.68 65
3148.81 63
3148.94 57
3149.07 48
3149.20 38
3149.33 28
3149.46 20
3149.58 15
3149.71 14
3149.84 16
3149.97 21
3150.10 28
3150.23 36
3150.36 44
3150.48 52
3150.61 58
3150.74 64
3150.87 70
3151.00 76
3151.13 83
3151.26 90
3151.38 97
3151.51 104
3151.64 109
3151.77 112
3151.90 113
3152.03 112
3152.16 108
3152.29 103
3152.41 96
3152.54 88
3152.67 79
3152.80 71
3152.93 62
3153.06 55
3153.19 49
3153.31 45
3153.44 42
3153.57 41
3153.70 41
3153.83 43
3153.96 45
3154.09 48
3154.22 53
3154.34 58
3154.47 63
3154.60 69
3154.73 75
3154.86 80
3154.99 84
3155.12 88
3155.25 91
3155.37 93
3155.50 95
3155.63 96
3155.76 96
3155.89 94
3156.02 92
3156.15 88
3156.28 84
3156.40 81
3156.53 79
3156.66 79
3156.79 81
3156.92 84
3157.05 86
3157.18 87
3157.31 86
3157.43 83
3157.56 78
3157.69 72
3157.82 66
3157.95 61
3158.08 56
3158.21 51
3158.34 47
3158.46 43
3158.59 38
3158.72 33
3158.85 28
3158.98 22
3159.11 17
3159.24 12
3159.37 7
3159.49 3
3159.62 1
3159.75 1
3159.88 4
3160.01 9
3160.14 17
3160.27 26
3160.40 35
3160.53 44
3160.65 52
3160.78 58
3160.91 62
3161.04 65
3161.17 65
3161.30 64
3161.43 61
3161.56 58
3161.69 55
3161.81 55
3161.94 57
3162.07 63
3162.20 72
3162.33 83
3162.46 93
3162.59 101
3162.72 105
3162.85 108
3162.97 108
3163.10 107
3163.23 107
3163.36 107
3163.49 106
3163.62 103
3163.75 97
3163.88 88
3164.01 76
3164.13 63
3164.26 50
3164.39 39
3164.52 32
3164.65 27
3164.78 24
3164.91 22
3165.04 19
3165.17 15
3165.29 9
3165.42 2
3165.55 0
3165.68 0
3165.81 0
3165.94 0
3166.07 0
3166.20 7
3166.33 14
3166.45 22
3166.58 29
3166.71 37
3166.84 45
3166.97 53
3167.10 62
3167.23 72
3167.36 80
3167.49 88
3167.62 92
3167.74 93
3167.87 92
3168.00 87
3168.13 80
3168.26 71
3168.39 62
3168.52 53
3168.65 44
3168.78 38
3168.91 35
3169.03 35
3169.16 39
3169.29 47
3169.42 58
3169.55 70
3169.68 82
3169.81 92
3169.94 98
3170.07 100
3170.20 98
3170.32 92
3170.45 84
3170.58 76
3170.71 69
3170.84 65
3170.97 64
3171.10 68
3171.23 74
3171.36 82
3171.49 89
3171.62 96
3171.74 99
3171.87 100
3172.00 97
3172.13 93
3172.26 88
3172.39 83
3172.52 79
3172.65 76
3172.78 73
3172.91 71
3173.04 69
3173.16 66
3173.29 65
3173.42 64
3173.55 66
3173.68 70
3173.81 74
3173.94 77
3174.07 80
3174.20 80
3174.33 78
3174.46 74
3174.58 71
3174.71 68
3174.84 67
3174.97 69
3175.10 71
3175.23 75
3175.36 77
3175.49 78
3175.62 76
3175.75 72
3175.88 65
3176.01 58
3176.13 49
3176.26 42
3176.39 35
3176.52 30
3176.65 25
3176.78 21
3176.91 17
3177.04 13
3177.17 11
3177.30 11
3177.43 13
3177.56 18
3177.68 25
3177.81 34
3177.94 43
3178.07 52
3178.20 58
3178.33 62
3178.46 62
3178.59 61
3178.72 58
3178.85 55
3178.98 52
3179.11 51
3179.23 51
3179.36 53
3179.49 56
3179.62 59
3179.75 61
3179.88 62
3180.01 61
3180.14 58
3180.27 54
3180.40 49
3180.53 44
3180.66 41
3180.79 39
3180.91 38
3181.04 37
3181.17 36
3181.30 33
3181.43 29
3181.56 24
3181.69 18
3181.82 12
3181.95 7
3182.08 3
3182.21 1
3182.34 1
3182.47 2
3182.60 5
3182.72 10
3182.85 16
3182.98 24
3183.11 31
3183.24 38
3183.37 44
3183.50 48
3183.63 51
3183.76 52
3183.89 52
3184.02 51
3184.15 50
3184.28 48
3184.41 45
3184.53 42
3184.66 38
3184.79 33
3184.92 29
3185.05 25
3185.18 23
3185.31 25
3185.44 31
3185.57 41
3185.70 53
3185.83 68
3185.96 82
3186.09 96
3186.22 108
3186.35 118
3186.48 126
3186.60 132
3186.73 135
3186.86 137
3186.99 137
3187.12 135
3187.25 132
3187.38 129
3187.51 126
3187.64 122
3187.77 118
3187.90 113
3188.03 108
3188.16 103
3188.29 100
3188.42 99
3188.55 100
3188.67 104
3188.80 110
3188.93 116
3189.06 122
3189.19 125
3189.32 127
3189.45 126
3189.58 125
3189.71 123
3189.84 120
3189.97 117
3190.10 112
3190.23 105
3190.36 95
3190.49 83
3190.62 69
3190.75 54
3190.88 40
3191.00 28
3191.13 18
3191.26 10
3191.39 3
3191.52 0
3191.65 0
3191.78 0
3191.91 0
3192.04 0
3192.17 0
3192.30 0
3192.43 0
3192.56 3
3192.69 12
3192.82 21
3192.95 28
3193.08 32
3193.21 33
3193.34 31
3193.46 26
3193.59 19
3193.72 12
3193.85 6
3193.98 2
3194.11 2
3194.24 5
3194.37 10
3194.50 17
3194.63 23
3194.76 28
3194.89 32
3195.02 35
3195.15 37
3195.28 41
3195.41 47
3195.54 54
3195.67 62
3195.80 69
3195.93 75
3196.06 79
3196.19 81
3196.31 79
3196.44 76
3196.57 73
3196.70 72
3196.83 74
3196.96 80
3197.09 89
3197.22 102
3197.35 118
3197.48 134
3197.61 149
3197.74 163
3197.87 174
3198.00 181
3198.13 186
3198.26 186
3198.39 183
3198.52 176
3198.65 167
3198.78 155
3198.91 144
3199.04 133
3199.17 125
3199.30 119
3199.42 115
3199.55 114
3199.68 113
3199.81 112
3199.94 110
3200.07 106
3200.20 101
3200.33 94
3200.46 88
3200.59 83
3200.72 79
3200.85 77
3200.98 75
3201.11 73
3201.24 71
3201.37 66
3201.50 61
3201.63 54
3201.76 49
3201.89 45
3202.02 45
3202.15 48
3202.28 53
3202.41 60
3202.54 66
3202.67 71
3202.80 75
3202.93 77
3203.06 79
3203.19 81
3203.32 85
3203.44 88
3203.57 92
3203.70 96
3203.83 98
3203.96 99
3204.09 99
3204.22 98
3204.35 99
3204.48 100
3204.61 103
3204.74 107
3204.87 111
3205.00 114
3205.13 116
3205.26 116
3205.39 113
3205.52 109
3205.65 103
3205.78 96
3205.91 89
3206.04 82
3206.17 76
3206.30 71
3206.43 69
3206.56 70
3206.69 76
3206.82 85
3206.95 96
3207.08 107
3207.21 115
3207.34 119
3207.47 118
3207.60 113
3207.73 107
3207.86 103
3207.99 104
3208.12 110
3208.25 121
3208.38 134
3208.51 146
3208.64 153
3208.77 155
3208.89 150
3209.02 141
3209.15 129
3209.28 117
3209.41 107
3209.54 98
3209.67 93
3209.80 89
3209.93 87
3210.06 86
3210.19 85
3210.32 85
3210.45 86
3210.58 89
3210.71 93
3210.84 97
3210.97 101
3211.10 105
3211.23 108
3211.36 110
3211.49 111
3211.62 113
3211.75 117
3211.88 121
3212.01 127
3212.14 133
3212.27 139
3212.40 145
3212.53 149
3212.66 151
3212.79 152
3212.92 152
3213.05 152
3213.18 152
3213.31 153
3213.44 152
3213.57 151
3213.70 148
3213.83 144
3213.96 139
3214.09 135
3214.22 131
3214.35 129
3214.48 127
3214.61 126
3214.74 124
3214.87 120
3215.00 113
3215.13 103
3215.26 90
3215.39 75
3215.52 60
3215.65 46
3215.78 36
3215.91 30
3216.04 29
3216.17 33
3216.30 40
3216.43 49
3216.56 59
3216.69 67
3216.82 74
3216.95 77
3217.08 78
3217.21 76
3217.34 71
3217.47 65
3217.60 58
3217.73 52
3217.86 47
3217.99 46
3218.12 47
3218.25 50
3218.38 55
3218.51 60
3218.64 64
3218.77 67
3218.90 68
3219.03 69
3219.16 68
3219.29 67
3219.42 64
3219.55 60
3219.68 55
3219.81 49
3219.94 43
3220.07 37
3220.20 34
3220.33 33
3220.46 34
3220.59 37
3220.72 40
3220.85 44
3220.98 48
3221.11 50
3221.24 52
3221.37 52
3221.50 53
3221.63 53
3221.76 53
3221.89 54
3222.02 55
3222.15 59
3222.28 64
3222.41 72
3222.54 82
3222.67 93
3222.80 105
3222.93 114
3223.06 122
3223.19 126
3223.32 126
3223.45 124
3223.58 119
3223.71 112
3223.84 104
3223.97 97
3224.10 91
3224.23 87
3224.36 84
3224.49 84
3224.62 86
3224.75 88
3224.88 91
3225.01 91
3225.14 90
3225.27 86
3225.40 81
3225.53 74
3225.66 67
3225.79 61
3225.92 55
3226.05 49
3226.18 43
3226.31 37
3226.44 29
3226.58 20
3226.71 9
3226.84 0
3226.97 0
3227.10 0
3227.23 0
3227.36 0
3227.49 0
3227.62 0
3227.75 0
3227.88 0
3228.01 9
3228.14 21
3228.27 32
3228.40 44
3228.53 54
3228.66 64
3228.79 72
3228.92 79
3229.05 84
3229.18 87
3229.31 89
3229.44 89
3229.57 88
3229.70 86
3229.83 84
3229.96 82
3230.09 81
3230.22 82
3230.35 85
3230.48 90
3230.61 96
3230.74 102
3230.87 106
3231.00 109
3231.13 108
3231.26 103
3231.39 96
3231.52 87
3231.65 76
3231.78 67
3231.91 58
3232.05 51
3232.18 46
3232.31 44
3232.44 45
3232.57 47
3232.70 51
3232.83 55
3232.96 59
3233.09 61
3233.22 60
3233.35 57
3233.48 53
3233.61 49
3233.74 46
3233.87 46
3234.00 49
3234.13 56
3234.26 65
3234.39 76
3234.52 88
3234.65 99
3234.78 108
3234.91 113
3235.04 115
3235.17 112
3235.30 106
3235.43 98
3235.56 90
3235.69 83
3235.82 78
3235.95 75
3236.09 75
3236.22 75
3236.35 76
3236.48 76
3236.61 75
3236.74 74
3236.87 72
3237.00 71
3237.13 71
3237.26 72
3237.39 73
3237.52 73
3237.65 71
3237.78 67
3237.91 62
3238.04 55
3238.17 49
3238.30 43
3238.43 40
3238.56 37
3238.69 36
3238.82 34
3238.95 32
3239.08 28
3239.22 24
3239.35 21
3239.48 18
3239.61 17
3239.74 19
3239.87 22
3240.00 26
3240.13 31
3240.26 35
3240.39 38
3240.52 42
3240.65 46
3240.78 51
3240.91 57
3241.04 64
3241.17 71
3241.30 78
3241.43 83
3241.56 87
3241.69 89
3241.82 91
3241.95 91
3242.09 91
3242.22 91
3242.35 91
3242.48 89
3242.61 85
3242.74 80
3242.87 74
3243.00 68
3243.13 62
3243.26 57
3243.39 54
3243.52 52
3243.65 51
3243.78 49
3243.91 46
3244.04 41
3244.17 37
3244.30 33
3244.43 31
3244.57 31
3244.70 33
3244.83 37
3244.96 41
3245.09 44
3245.22 46
3245.35 46
3245.48 45
3245.61 45
3245.74 45
3245.87 47
3246.00 49
3246.13 51
3246.26 53
3246.39 54
3246.52 53
3246.65 51
3246.78 48
3246.92 44
3247.05 39
3247.18 34
3247.31 28
3247.44 23
3247.57 19
3247.70 17
3247.83 18
3247.96 22
3248.09 29
3248.22 38
3248.35 46
3248.48 52
3248.61 55
3248.74 52
3248.87 45
3249.01 33
3249.14 18
3249.27 3
3249.40 0
3249.53 0
3249.66 0
3249.79 0
3249.92 0
3250.05 0
3250.18 0
3250.31 0
3250.44 8
3250.57 18
3250.70 28
3250.83 38
3250.96 48
3251.10 58
3251.23 67
3251.36 75
3251.49 81
3251.62 85
3251.75 86
3251.88 84
3252.01 81
3252.14 78
3252.27 73
3252.40 70
3252.53 66
3252.66 64
3252.79 62
3252.93 62
3253.06 63
3253.19 67
3253.32 72
3253.45 78
3253.58 85
3253.71 92
3253.84 97
3253.97 101
3254.10 103
3254.23 104
3254.36 104
3254.49 103
3254.62 101
3254.76 99
3254.89 97
3255.02 95
3255.15 94
3255.28 93
3255.41 92
3255.54 92
3255.67 91
3255.80 89
3255.93 86
3256.06 81
3256.19 75
3256.32 69
3256.46 63
3256.59 60
3256.72 57
3256.85 56
3256.98 55
3257.11 55
3257.24 53
3257.37 52
3257.50 50
3257.63 50
3257.76 52
3257.89 55
3258.03 60
3258.16 66
3258.29 71
3258.42 76
3258.55 77
3258.68 76
3258.81 71
3258.94 63
3259.07 55
3259.20 45
3259.33 36
3259.46 29
3259.59 23
3259.73 21
3259.86 21
3259.99 25
3260.12 30
3260.25 38
3260.38 47
3260.51 56
3260.64 64
3260.77 69
3260.90 72
3261.03 74
3261.17 74
3261.30 75
3261.43 76
3261.56 80
3261.69 86
3261.82 94
3261.95 100
3262.08 104
3262.21 104
3262.34 99
3262.47 90
3262.61 77
3262.74 63
3262.87 50
3263.00 42
3263.13 38
3263.26 38
3263.39 42
3263.52 48
3263.65 54
3263.78 59
3263.91 62
3264.05 63
3264.18 63
3264.31 61
3264.44 60
3264.57 58
3264.70 56
3264.83 53
3264.96 50
3265.09 46
3265.22 42
3265.35 38
3265.49 34
3265.62 33
3265.75 33
3265.88 37
3266.01 42
3266.14 49
3266.27 56
3266.40 63
3266.53 69
3266.66 74
3266.80 79
3266.93 82
3267.06 83
3267.19 83
3267.32 81
3267.45 76
3267.58 70
3267.71 64
3267.84 57
3267.97 52
3268.11 48
3268.24 46
3268.37 43
3268.50 38
3268.63 30
3268.76 19
3268.89 5
3269.02 0
3269.15 0
3269.28 0
3269.42 0
3269.55 0
3269.68 0
3269.81 0
3269.94 3
3270.07 22
3270.20 38
3270.33 52
3270.46 63
3270.60 72
3270.73 80
3270.86 90
3270.99 101
3271.12 115
3271.25 130
3271.38 144
3271.51 155
3271.64 163
3271.78 167
3271.91 167
3272.04 165
3272.17 161
3272.30 157
3272.43 154
3272.56 153
3272.69 152
3272.82 151
3272.96 150
3273.09 146
3273.22 142
3273.35 137
3273.48 132
3273.61 129
3273.74 129
3273.87 131
3274.00 137
3274.14 144
3274.27 152
3274.40 159
3274.53 166
3274.66 171
3274.79 175
3274.92 176
3275.05 175
3275.18 173
3275.32 170
3275.45 167
3275.58 163
3275.71 161
3275.84 159
3275.97 157
3276.10 155
3276.23 154
3276.36 152
3276.50 149
3276.63 146
3276.76 144
3276.89 142
3277.02 142
3277.15 143
3277.28 145
3277.41 149
3277.55 154
3277.68 160
3277.81 166
3277.94 172
3278.07 178
3278.20 184
3278.33 190
3278.46 196
3278.60 202
3278.73 208
3278.86 214
3278.99 220
3279.12 226
3279.25 233
3279.38 240
3279.51 246
3279.65 250
3279.78 254
3279.91 255
3280.04 254
3280.17 252
3280.30 248
3280.43 242
3280.56 235
3280.70 226
3280.83 216
3280.96 206
3281.09 195
3281.22 186
3281.35 178
3281.48 171
3281.61 163
3281.75 154
3281.88 143
3282.01 130
3282.14 117
3282.27 105
3282.40 97
3282.53 91
3282.66 90
3282.80 92
3282.93 95
3283.06 97
3283.19 98
3283.32 96
3283.45 93
3283.58 89
3283.72 84
3283.85 81
3283.98 79
3284.11 80
3284.24 82
3284.37 85
3284.50 88
3284.63 92
3284.77 95
3284.90 96
3285.03 95
3285.16 93
3285.29 89
3285.42 83
3285.55 75
3285.69 68
3285.82 61
3285.95 55
3286.08 52
3286.21 51
3286.34 53
3286.47 58
3286.61 64
3286.74 71
3286.87 78
3287.00 84
3287.13 88
3287.26 91
3287.39 92
3287.52 93
3287.66 93
3287.79 93
3287.92 93
3288.05 92
3288.18 89
3288.31 86
3288.44 82
3288.58 78
3288.71 75
3288.84 75
3288.97 78
3289.10 82
3289.23 88
3289.36 95
3289.50 101
3289.63 104
3289.76 105
3289.89 104
3290.02 102
3290.15 100
3290.29 98
3290.42 97
3290.55 98
3290.68 101
3290.81 104
3290.94 107
3291.07 110
3291.21 110
3291.34 107
3291.47 102
3291.60 93
3291.73 83
3291.86 71
3291.99 59
3292.13 47
3292.26 36
3292.39 27
3292.52 21
3292.65 17
3292.78 16
3292.91 17
3293.05 21
3293.18 25
3293.31 30
3293.44 34
3293.57 37
3293.70 40
3293.84 43
3293.97 45
3294.10 46
3294.23 47
3294.36 47
3294.49 45
3294.62 42
3294.76 36
3294.89 29
3295.02 22
3295.15 16
3295.28 12
3295.41 10
3295.55 12
3295.68 16
3295.81 21
3295.94 26
3296.07 30
3296.20 30
3296.34 28
3296.47 23
3296.60 16
3296.73 7
3296.86 0
3296.99 0
3297.12 0
3297.26 0
3297.39 0
3297.52 0
3297.65 0
3297.78 1
3297.91 6
3298.05 9
3298.18 10
3298.31 9
3298.44 6
3298.57 2
3298.70 0
3298.84 0
3298.97 0
3299.10 0
3299.23 6
3299.36 15
3299.49 25
3299.63 35
3299.76 46
3299.89 57
3300.02 67
3300.15 74
3300.28 80
3300.42 82
3300.55 80
3300.68 75
3300.81 67
3300.94 57
3301.07 47
3301.21 39
3301.34 32
3301.47 29
3301.60 29
3301.73 33
3301.86 40
3302.00 48
3302.13 57
3302.26 65
3302.39 71
3302.52 75
3302.65 75
3302.79 71
3302.92 65
3303.05 55
3303.18 43
3303.31 32
3303.44 23
3303.58 18
3303.71 18
3303.84 23
3303.97 34
3304.10 48
3304.23 63
3304.37 77
3304.50 89
3304.63 96
3304.76 99
3304.89 99
3305.03 97
3305.16 93
3305.29 88
3305.42 83
3305.55 78
3305.68 73
3305.82 67
3305.95 62
3306.08 59
3306.21 56
3306.34 56
3306.47 58
3306.61 61
3306.74 66
3306.87 73
3307.00 79
3307.13 86
3307.27 92
3307.40 98
3307.53 104
3307.66 109
3307.79 114
3307.92 119
3308.06 122
3308.19 124
3308.32 122
3308.45 117
3308.58 109
3308.72 98
3308.85 86
3308.98 76
3309.11 70
3309.24 67
3309.37 70
3309.51 75
3309.64 82
3309.77 89
3309.90 92
3310.03 91
3310.17 86
3310.30 78
3310.43 68
3310.56 58
3310.69 50
3310.83 44
3310.96 40
3311.09 38
3311.22 38
3311.35 39
3311.48 40
3311.62 43
3311.75 46
3311.88 49
3312.01 52
3312.14 54
3312.28 55
3312.41 54
3312.54 52
3312.67 50
3312.80 47
3312.94 44
3313.07 42
3313.20 40
3313.33 38
3313.46 37
3313.60 36
3313.73 38
3313.86 41
3313.99 46
3314.12 53
3314.25 63
3314.39 74
3314.52 87
3314.65 100
3314.78 113
3314.91 126
3315.05 138
3315.18 146
3315.31 151
3315.44 151
3315.57 147
3315.71 138
3315.84 127
3315.97 112
3316.10 95
3316.23 78
3316.37 60
3316.50 43
3316.63 27
3316.76 14
3316.89 4
3317.03 0
3317.16 0
3317.29 1
3317.42 8
3317.55 18
3317.69 30
3317.82 42
3317.95 53
3318.08 63
3318.21 72
3318.35 79
3318.48 85
3318.61 91
3318.74 95
3318.87 100
3319.01 104
3319.14 107
3319.27 108
3319.40 108
3319.53 106
3319.67 101
3319.80 95
3319.93 88
3320.06 82
3320.19 77
3320.33 74
3320.46 72
3320.59 72
3320.72 71
3320.86 70
3320.99 67
3321.12 62
3321.25 56
3321.38 51
3321.52 48
3321.65 48
3321.78 51
3321.91 57
3322.04 65
3322.18 74
3322.31 82
3322.44 90
3322.57 97
3322.70 101
3322.84 104
3322.97 105
3323.10 104
3323.23 100
3323.37 95
3323.50 90
3323.63 85
3323.76 82
3323.89 82
3324.03 85
3324.16 93
3324.29 105
3324.42 118
3324.55 132
3324.69 143
3324.82 149
3324.95 150
3325.08 144
3325.22 134
3325.35 120
3325.48 104
3325.61 89
3325.74 76
3325.88 65
3326.01 57
3326.14 52
3326.27 49
3326.40 49
3326.54 51
3326.67 54
3326.80 59
3326.93 64
3327.07 68
3327.20 72
3327.33 74
3327.46 76
3327.59 77
3327.73 77
3327.86 76
3327.99 75
3328.12 74
3328.26 72
3328.39 69
3328.52 67
3328.65 63
3328.78 60
3328.92 56
3329.05 52
3329.18 47
3329.31 43
3329.45 40
3329.58 39
3329.71 39
3329.84 41
3329.97 44
3330.11 46
3330.24 48
3330.37 48
3330.50 45
3330.64 41
3330.77 35
3330.90 30
3331.03 24
3331.16 20
3331.30 17
3331.43 15
3331.56 15
3331.69 17
3331.83 19
3331.96 23
3332.09 26
3332.22 30
3332.36 34
3332.49 37
3332.62 40
3332.75 42
3332.88 44
3333.02 44
3333.15 44
3333.28 42
3333.41 39
3333.55 36
3333.68 33
3333.81 30
3333.94 28
3334.08 28
3334.21 30
3334.34 33
3334.47 36
3334.61 40
3334.74 42
3334.87 44
3335.00 43
3335.13 41
3335.27 38
3335.40 32
3335.53 26
3335.66 20
3335.80 13
3335.93 7
3336.06 1
3336.19 0
3336.33 0
3336.46 0
3336.59 0
3336.72 0
3336.86 0
3336.99 0
3337.12 0
3337.25 2
3337.38 8
3337.52 16
3337.65 23
3337.78 31
3337.91 38
3338.05 46
3338.18 56
3338.31 66
3338.44 77
3338.58 89
3338.71 102
3338.84 115
3338.97 128
3339.11 140
3339.24 150
3339.37 159
3339.50 165
3339.64 168
3339.77 168
3339.90 166
3340.03 163
3340.17 158
3340.30 153
3340.43 148
3340.56 142
3340.70 137
3340.83 130
3340.96 124
3341.09 118
3341.23 113
3341.36 110
3341.49 109
3341.62 109
3341.76 109
3341.89 108
3342.02 107
3342.15 103
3342.29 99
3342.42 95
3342.55 93
3342.68 93
3342.82 97
3342.95 104
3343.08 113
3343.21 122
3343.35 130
3343.48 134
3343.61 135
3343.74 130
3343.88 122
3344.01 112
3344.14 101
3344.27 90
3344.41 80
3344.54 71
3344.67 63
3344.80 56
3344.94 51
3345.07 47
3345.20 46
3345.33 48
3345.47 53
3345.60 61
3345.73 71
3345.86 83
3346.00 93
3346.13 102
3346.26 108
3346.39 111
3346.53 111
3346.66 109
3346.79 106
3346.92 102
3347.06 100
3347.19 99
3347.32 100
3347.46 102
3347.59 105
3347.72 107
3347.85 108
3347.99 109
3348.12 109
3348.25 109
3348.38 110
3348.52 111
3348.65 113
3348.78 114
3348.91 115
3349.05 116
3349.18 116
3349.31 117
3349.44 118
3349.58 121
3349.71 124
3349.84 127
3349.97 128
3350.11 126
3350.24 120
3350.37 110
3350.51 97
3350.64 83
3350.77 68
3350.90 55
3351.04 43
3351.17 33
3351.30 26
3351.43 19
3351.57 15
3351.70 14
3351.83 17
3351.97 24
3352.10 36
3352.23 52
3352.36 69
3352.50 84
3352.63 94
3352.76 99
3352.89 97
3353.03 89
3353.16 79
3353.29 67
3353.42 58
3353.56 51
3353.69 48
3353.82 46
3353.96 45
3354.09 43
3354.22 38
3354.35 31
3354.49 21
3354.62 9
3354.75 0
3354.88 0
3355.02 0
3355.15 0
3355.28 0
3355.42 0
3355.55 0
3355.68 1
3355.81 6
3355.95 10
3356.08 12
3356.21 13
3356.35 14
3356.48 15
3356.61 15
3356.74 16
3356.88 16
3357.01 14
3357.14 12
3357.27 10
3357.41 9
3357.54 10
3357.67 14
3357.81 21
3357.94 31
3358.07 42
3358.20 53
3358.34 62
3358.47 68
3358.60 70
3358.74 69
3358.87 66
3359.00 61
3359.13 55
3359.27 50
3359.40 45
3359.53 41
3359.67 38
3359.80 36
3359.93 36
3360.06 37
3360.20 40
3360.33 44
3360.46 48
3360.60 53
3360.73 55
3360.86 55
3360.99 52
3361.13 45
3361.26 37
3361.39 29
3361.53 24
3361.66 24
3361.79 29
3361.92 38
3362.06 51
3362.19 64
3362.32 78
3362.46 89
3362.59 99
3362.72 106
3362.85 111
3362.99 114
3363.12 114
3363.25 113
3363.39 110
3363.52 106
3363.65 101
3363.79 98
3363.92 95
3364.05 94
3364.18 94
3364.32 94
3364.45 92
3364.58 89
3364.72 83
3364.85 77
3364.98 72
3365.11 68
3365.25 68
3365.38 71
3365.51 77
3365.65 83
3365.78 89
3365.91 91
3366.05 89
3366.18 83
3366.31 75
3366.44 66
3366.58 58
3366.71 53
3366.84 51
3366.98 52
3367.11 55
3367.24 59
3367.38 61
3367.51 61
3367.64 57
3367.77 51
3367.91 43
3368.04 36
3368.17 31
3368.31 28
3368.44 29
3368.57 33
3368.71 39
3368.84 45
3368.97 49
3369.10 51
3369.24 50
3369.37 49
3369.50 47
3369.64 47
3369.77 47
3369.90 50
3370.04 52
3370.17 53
3370.30 53
3370.43 50
3370.57 47
3370.70 44
3370.83 41
3370.97 41
3371.10 42
3371.23 45
3371.37 50
3371.50 55
3371.63 61
3371.77 69
3371.90 79
3372.03 90
3372.16 103
3372.30 118
3372.43 132
3372.56 145
3372.70 154
3372.83 161
3372.96 165
3373.10 167
3373.23 168
3373.36 170
3373.50 175
3373.63 180
3373.76 187
3373.90 193
3374.03 197
3374.16 198
3374.29 194
3374.43 186
3374.56 174
3374.69 159
3374.83 143
3374.96 126
3375.09 109
3375.23 94
3375.36 81
3375.49 71
3375.63 63
3375.76 58
3375.89 55
3376.03 54
3376.16 54
3376.29 54
3376.42 55
3376.56 56
3376.69 57
3376.82 59
3376.96 61
3377.09 63
3377.22 66
3377.36 68
3377.49 70
3377.62 71
3377.76 71
3377.89 71
3378.02 70
3378.16 69
3378.29 68
3378.42 67
3378.56 67
3378.69 67
3378.82 68
3378.96 70
3379.09 72
3379.22 73
3379.36 72
3379.49 70
3379.62 66
3379.76 59
3379.89 50
3380.02 38
3380.15 26
3380.29 13
3380.42 1
3380.55 0
3380.69 0
3380.82 0
3380.95 0
3381.09 0
3381.22 0
3381.35 0
3381.49 0
3381.62 5
3381.75 12
3381.89 21
3382.02 30
3382.15 39
3382.29 49
3382.42 57
3382.55 63
3382.69 65
3382.82 64
3382.95 59
3383.09 52
3383.22 43
3383.35 33
3383.49 25
3383.62 18
3383.75 12
3383.89 9
3384.02 10
3384.15 13
3384.29 20
3384.42 29
3384.55 40
3384.69 52
3384.82 62
3384.95 71
3385.09 77
3385.22 81
3385.35 82
3385.49 82
3385.62 82
3385.75 83
3385.89 85
3386.02 87
3386.15 89
3386.29 92
3386.42 93
3386.55 93
3386.69 91
3386.82 87
3386.95 81
3387.09 75
3387.22 68
3387.35 61
3387.49 57
3387.62 56
3387.75 58
3387.89 65
3388.02 74
3388.15 84
3388.29 95
3388.42 103
3388.55 108
3388.69 109
3388.82 107
3388.96 103
3389.09 100
3389.22 99
3389.36 100
3389.49 105
3389.62 110
3389.76 115
3389.89 118
3390.02 118
3390.16 116
3390.29 111
3390.42 106
3390.56 101
3390.69 98
3390.82 96
3390.96 94
3391.09 93
3391.22 90
3391.36 87
3391.49 84
3391.62 81
3391.76 81
3391.89 83
3392.02 87
3392.16 93
3392.29 99
3392.43 103
3392.56 104
3392.69 103
3392.83 100
3392.96 96
3393.09 92
3393.23 90
3393.36 89
3393.49 89
3393.63 90
3393.76 91
3393.89 92
3394.03 95
3394.16 99
3394.29 106
3394.43 115
3394.56 125
3394.69 136
3394.83 146
3394.96 152
3395.10 154
3395.23 151
3395.36 145
3395.50 137
3395.63 129
3395.76 122
3395.90 117
3396.03 114
3396.16 112
3396.30 111
3396.43 109
3396.56 107
3396.70 106
3396.83 105
3396.97 106
3397.10 109
3397.23 116
3397.37 125
3397.50 136
3397.63 145
3397.77 153
3397.90 156
3398.03 157
3398.17 154
3398.30 150
3398.43 148
3398.57 147
3398.70 150
3398.84 156
3398.97 164
3399.10 172
3399.24 180
3399.37 185
3399.50 187
3399.64 185
3399.77 179
3399.90 172
3400.04 164
3400.17 158
3400.31 155
3400.44 157
3400.57 166
3400.71 179
3400.84 196
3400.97 213
3401.11 229
3401.24 240
3401.37 247
3401.51 248
3401.64 245
3401.78 239
3401.91 233
3402.04 228
3402.18 225
3402.31 224
3402.44 224
3402.58 226
3402.71 227
3402.85 227
3402.98 224
3403.11 221
3403.25 216
3403.38 212
3403.51 210
3403.65 210
3403.78 213
3403.92 219
3404.05 227
3404.18 238
3404.32 249
3404.45 260
3404.58 269
3404.72 274
3404.85 277
3404.98 276
3405.12 272
3405.25 268
3405.39 264
3405.52 263
3405.65 263
3405.79 266
3405.92 268
3406.05 268
3406.19 266
3406.32 260
3406.46 251
3406.59 241
3406.72 232
3406.86 227
3406.99 225
3407.13 226
3407.26 230
3407.39 235
3407.53 239
3407.66 242
3407.79 242
3407.93 241
3408.06 239
3408.20 238
3408.33 239
3408.46 242
3408.60 248
3408.73 256
3408.86 266
3409.00 275
3409.13 282
3409.27 287
3409.40 288
3409.53 285
3409.67 279
3409.80 270
3409.94 260
3410.07 249
3410.20 238
3410.34 230
3410.47 225
3410.60 223
3410.74 223
3410.87 227
3411.01 232
3411.14 237
3411.27 243
3411.41 248
3411.54 252
3411.68 255
3411.81 258
3411.94 259
3412.08 259
3412.21 256
3412.34 250
3412.48 241
3412.61 227
3412.75 211
3412.88 192
3413.01 172
3413.15 153
3413.28 138
3413.42 128
3413.55 124
3413.68 125
3413.82 133
3413.95 145
3414.09 160
3414.22 175
3414.35 191
3414.49 205
3414.62 218
3414.75 227
3414.89 235
3415.02 241
3415.16 245
3415.29 248
3415.42 251
3415.56 253
3415.69 253
3415.83 252
3415.96 250
3416.09 246
3416.23 241
3416.36 236
3416.50 231
3416.63 229
3416.76 230
3416.90 233
3417.03 238
3417.17 244
3417.30 249
3417.43 252
3417.57 250
3417.70 244
3417.84 235
3417.97 223
3418.10 211
3418.24 200
3418.37 191
3418.51 185
3418.64 182
3418.77 182
3418.91 185
3419.04 189
3419.18 193
3419.31 196
3419.44 196
3419.58 194
3419.71 190
3419.85 185
3419.98 179
3420.11 175
3420.25 173
3420.38 173
3420.52 174
3420.65 177
3420.78 178
3420.92 178
3421.05 176
3421.19 170
3421.32 163
3421.45 154
3421.59 143
3421.72 132
3421.86 122
3421.99 112
3422.13 103
3422.26 96
3422.39 90
3422.53 86
3422.66 82
3422.80 80
3422.93 78
3423.06 79
3423.20 82
3423.33 87
3423.47 95
3423.60 104
3423.73 114
3423.87 125
3424.00 134
3424.14 142
3424.27 148
3424.40 152
3424.54 155
3424.67 155
3424.81 154
3424.94 150
3425.08 145
3425.21 139
3425.34 134
3425.48 131
3425.61 131
3425.75 134
3425.88 140
3426.01 148
3426.15 155
3426.28 160
3426.42 161
3426.55 158
3426.69 151
3426.82 139
3426.95 124
3427.09 108
3427.22 93
3427.36 79
3427.49 67
3427.62 57
3427.76 51
3427.89 48
3428.03 46
3428.16 44
3428.30 42
3428.43 40
3428.56 37
3428.70 34
3428.83 31
3428.97 30
3429.10 30
3429.23 33
3429.37 36
3429.50 40
3429.64 44
3429.77 48
3429.91 52
3430.04 55
3430.17 60
3430.31 65
3430.44 70
3430.58 75
3430.71 78
3430.85 77
3430.98 73
3431.11 65
3431.25 55
3431.38 44
3431.52 33
3431.65 24
3431.79 19
3431.92 15
3432.05 13
3432.19 12
3432.32 10
3432.46 7
3432.59 3
3432.73 0
3432.86 0
3432.99 0
3433.13 0
3433.26 0
3433.40 0
3433.53 0
3433.67 0
3433.80 9
3433.93 19
3434.07 28
3434.20 36
3434.34 42
3434.47 45
3434.61 46
3434.74 46
3434.87 45
3435.01 44
3435.14 44
3435.28 44
3435.41 45
3435.55 45
3435.68 44
3435.81 40
3435.95 34
3436.08 25
3436.22 16
3436.35 6
3436.49 0
3436.62 0
3436.76 0
3436.89 0
3437.02 2
3437.16 11
3437.29 21
3437.43 30
3437.56 38
3437.70 43
3437.83 44
3437.96 41
3438.10 37
3438.23 34
3438.37 33
3438.50 37
3438.64 45
3438.77 58
3438.91 73
3439.04 88
3439.17 101
3439.31 112
3439.44 119
3439.58 124
3439.71 127
3439.85 129
3439.98 129
3440.12 129
3440.25 128
3440.38 126
3440.52 123
3440.65 119
3440.79 115
3440.92 110
3441.06 105
3441.19 99
3441.33 92
3441.46 84
3441.59 75
3441.73 67
3441.86 60
3442.00 56
3442.13 54
3442.27 56
3442.40 61
3442.54 68
3442.67 76
3442.80 84
3442.94 92
3443.07 99
3443.21 105
3443.34 109
3443.48 111
3443.61 112
3443.75 110
3443.88 108
3444.01 106
3444.15 105
3444.28 106
3444.42 110
3444.55 115
3444.69 121
3444.82 125
3444.96 128
3445.09 129
3445.23 128
3445.36 125
3445.49 123
3445.63 121
3445.76 120
3445.90 121
3446.03 122
3446.17 124
3446.30 127
3446.44 130
3446.57 132
3446.71 133
3446.84 133
3446.97 130
3447.11 126
3447.24 120
3447.38 113
3447.51 107
3447.65 102
3447.78 98
3447.92 95
3448.05 94
3448.19 93
3448.32 92
3448.45 90
3448.59 87
3448.72 84
3448.86 81
3448.99 79
3449.13 78
3449.26 79
3449.40 82
3449.53 86
3449.67 91
3449.80 95
3449.94 97
3450.07 97
3450.20 94
3450.34 87
3450.47 77
3450.61 66
3450.74 55
3450.88 45
3451.01 38
3451.15 34
3451.28 36
3451.42 40
3451.55 48
3451.69 55
3451.82 61
3451.96 65
3452.09 66
3452.22 66
3452.36 65
3452.49 65
3452.63 67
3452.76 72
3452.90 77
3453.03 82
3453.17 85
3453.30 83
3453.44 78
3453.57 69
3453.71 59
3453.84 49
3453.98 43
3454.11 40
3454.24 43
3454.38 50
3454.51 60
3454.65 72
3454.78 84
3454.92 95
3455.05 104
3455.19 110
3455.32 114
3455.46 116
3455.59 117
3455.73 118
3455.86 117
3456.00 116
3456.13 114
3456.27 110
3456.40 105
3456.54 98
3456.67 89
3456.80 78
3456.94 67
3457.07 54
3457.21 42
3457.34 32
3457.48 25
3457.61 22
3457.75 23
3457.88 29
3458.02 37
3458.15 45
3458.29 52
3458.42 54
3458.56 51
3458.69 42
3458.83 29
3458.96 14
3459.10 1
3459.23 0
3459.37 0
3459.50 0
3459.63 4
3459.77 19
3459.90 35
3460.04 51
3460.17 64
3460.31 72
3460.44 76
3460.58 76
3460.71 75
3460.85 73
3460.98 72
3461.12 72
3461.25 74
3461.39 76
3461.52 77
3461.66 75
3461.79 70
3461.93 62
3462.06 53
3462.20 43
3462.33 34
3462.47 27
3462.60 24
3462.74 24
3462.87 27
3463.01 30
3463.14 32
3463.28 33
3463.41 32
3463.55 30
3463.68 25
3463.82 21
3463.95 16
3464.09 11
3464.22 7
3464.36 4
3464.49 0
3464.62 0
3464.76 0
3464.89 0
3465.03 0
3465.16 0
3465.30 0
3465.43 0
3465.57 1
3465.70 5
3465.84 9
3465.97 12
3466.11 14
3466.24 17
3466.38 20
3466.51 24
3466.65 29
3466.78 35
3466.92 40
3467.05 46
3467.19 52
3467.32 57
3467.46 63
3467.59 69
3467.73 75
3467.86 81
3468.00 88
3468.13 95
3468.27 101
3468.40 107
3468.54 112
3468.67 117
3468.81 120
3468.94 123
3469.08 125
3469.21 126
3469.35 126
3469.48 125
3469.62 122
3469.75 119
3469.89 115
3470.02 112
3470.16 109
3470.29 107
3470.43 107
3470.56 106
3470.70 106
3470.83 104
3470.97 100
3471.10 94
3471.24 88
3471.37 80
3471.51 73
3471.64 66
3471.78 59
3471.91 53
3472.05 47
3472.18 42
3472.32 37
3472.45 35
3472.59 34
3472.72 36
3472.86 42
3472.99 51
3473.13 62
3473.26 73
3473.40 84
3473.53 90
3473.67 93
3473.80 90
3473.94 83
3474.07 72
3474.21 59
3474.35 47
3474.48 36
3474.62 29
3474.75 25
3474.89 24
3475.02 27
3475.16 31
3475.29 35
3475.43 38
3475.56 39
3475.70 37
3475.83 32
3475.97 26
3476.10 19
3476.24 13
3476.37 9
3476.51 7
3476.64 5
3476.78 5
3476.91 4
3477.05 1
3477.18 0
3477.32 0
3477.45 0
3477.59 0
3477.72 0
3477.86 0
3477.99 1
3478.13 14
3478.26 29
3478.40 45
3478.53 58
3478.67 66
3478.80 69
3478.94 65
3479.08 56
3479.21 44
3479.35 33
3479.48 23
3479.62 16
3479.75 13
3479.89 12
3480.02 13
3480.16 14
3480.29 17
3480.43 20
3480.56 25
3480.70 32
3480.83 38
3480.97 45
3481.10 49
3481.24 50
3481.37 48
3481.51 42
3481.64 34
3481.78 26
3481.91 18
3482.05 14
3482.19 14
3482.32 17
3482.46 25
3482.59 35
3482.73 47
3482.86 59
3483.00 70
3483.13 78
3483.27 82
3483.40 84
3483.54 82
3483.67 78
3483.81 74
3483.94 71
3484.08 69
3484.21 70
3484.35 72
3484.48 76
3484.62 80
3484.76 84
3484.89 88
3485.03 91
3485.16 93
3485.30 94
3485.43 94
3485.57 93
3485.70 91
3485.84 89
3485.97 87
3486.11 87
3486.24 88
3486.38 90
3486.51 94
3486.65 100
3486.79 106
3486.92 112
3487.06 117
3487.19 121
3487.33 123
3487.46 125
3487.60 124
3487.73 123
3487.87 120
3488.00 117
3488.14 114
3488.27 111
3488.41 109
3488.54 109
3488.68 109
3488.82 110
3488.95 110
3489.09 107
3489.22 102
3489.36 92
3489.49 79
3489.63 64
3489.76 49
3489.90 35
3490.03 25
3490.17 20
3490.30 20
3490.44 25
3490.58 35
3490.71 48
3490.85 61
3490.98 74
3491.12 83
3491.25 89
3491.39 91
3491.52 90
3491.66 87
3491.79 86
3491.93 86
3492.07 90
3492.20 96
3492.34 102
3492.47 107
3492.61 110
3492.74 108
3492.88 103
3493.01 94
3493.15 84
3493.28 73
3493.42 65
3493.56 59
3493.69 55
3493.83 54
3493.96 55
3494.10 58
3494.23 61
3494.37 63
3494.50 66
3494.64 68
3494.77 69
3494.91 69
3495.05 68
3495.18 69
3495.32 71
3495.45 75
3495.59 82
3495.72 91
3495.86 101
3495.99 111
3496.13 119
3496.27 122
3496.40 122
3496.54 117
3496.67 110
3496.81 103
3496.94 96
3497.08 91
3497.21 88
3497.35 87
3497.49 87
3497.62 88
3497.76 88
3497.89 88
3498.03 89
3498.16 92
3498.30 98
3498.43 106
3498.57 116
3498.71 127
3498.84 137
3498.98 144
3499.11 148
3499.25 148
3499.38 146
3499.52 142
3499.65 139
3499.79 136
3499.93 134
3500.06 134
3500.20 133
3500.33 132
3500.47 129
3500.60 124
3500.74 118
3500.87 112
3501.01 107
3501.15 105
3501.28 105
3501.42 110
3501.55 118
3501.69 128
3501.82 140
3501.96 151
3502.10 162
3502.23 172
3502.37 181
3502.50 190
3502.64 197
3502.77 204
3502.91 210
3503.05 212
3503.18 211
3503.32 206
3503.45 197
3503.59 187
3503.72 176
3503.86 166
3503.99 158
3504.13 152
3504.27 148
3504.40 146
3504.54 144
3504.67 142
3504.81 142
3504.94 142
3505.08 142
3505.22 144
3505.35 144
3505.49 144
3505.62 141
3505.76 135
3505.89 127
3506.03 117
3506.17 107
3506.30 98
3506.44 92
3506.57 90
3506.71 91
3506.84 96
3506.98 104
3507.12 114
3507.25 123
3507.39 130
3507.52 135
3507.66 135
3507.79 134
3507.93 131
3508.07 128
3508.20 129
3508.34 132
3508.47 139
3508.61 149
3508.74 158
3508.88 166
3509.02 172
3509.15 174
3509.29 175
3509.42 175
3509.56 175
3509.70 177
3509.83 182
3509.97 188
3510.10 194
3510.24 199
3510.37 203
3510.51 204
3510.65 203
3510.78 200
3510.92 193
3511.05 185
3511.19 175
3511.33 164
3511.46 152
3511.60 141
3511.73 132
3511.87 124
3512.00 119
3512.14 115
3512.28 111
3512.41 107
3512.55 102
3512.68 97
3512.82 91
3512.96 85
3513.09 82
3513.23 82
3513.36 85
3513.50 90
3513.63 97
3513.77 104
3513.91 108
3514.04 110
3514.18 109
3514.31 105
3514.45 100
3514.59 95
3514.72 91
3514.86 90
3514.99 90
3515.13 92
3515.26 95
3515.40 98
3515.54 102
3515.67 104
3515.81 106
3515.94 107
3516.08 107
3516.22 107
3516.35 106
3516.49 105
3516.62 103
3516.76 100
3516.90 96
3517.03 92
3517.17 87
3517.30 83
3517.44 79
3517.58 76
3517.71 73
3517.85 71
3517.98 69
3518.12 68
3518.26 68
3518.39 70
3518.53 74
3518.66 80
3518.80 88
3518.93 99
3519.07 111
3519.21 122
3519.34 132
3519.48 138
3519.61 140
3519.75 136
3519.89 128
3520.02 117
3520.16 104
3520.29 91
3520.43 80
3520.57 71
3520.70 64
3520.84 58
3520.97 52
3521.11 45
3521.25 38
3521.38 29
3521.52 20
3521.65 10
3521.79 2
3521.93 0
3522.06 0
3522.20 0
3522.33 0
3522.47 0
3522.61 0
3522.74 0
3522.88 0
3523.02 7
3523.15 22
3523.29 38
3523.42 53
3523.56 69
3523.70 83
3523.83 95
3523.97 105
3524.10 112
3524.24 116
3524.38 116
3524.51 115
3524.65 112
3524.78 110
3524.92 111
3525.06 114
3525.19 120
3525.33 127
3525.46 134
3525.60 140
3525.74 144
3525.87 145
3526.01 144
3526.14 140
3526.28 136
3526.42 133
3526.55 130
3526.69 129
3526.83 130
3526.96 133
3527.10 137
3527.23 142
3527.37 148
3527.51 153
3527.64 156
3527.78 158
3527.91 157
3528.05 154
3528.19 149
3528.32 143
3528.46 138
3528.60 132
3528.73 129
3528.87 127
3529.00 128
3529.14 132
3529.28 139
3529.41 147
3529.55 156
3529.68 163
3529.82 167
3529.96 167
3530.09 163
3530.23 156
3530.37 148
3530.50 139
3530.64 132
3530.77 127
3530.91 124
3531.05 121
3531.18 119
3531.32 118
3531.45 116
3531.59 114
3531.73 113
3531.86 113
3532.00 115
3532.14 118
3532.27 124
3532.41 131
3532.54 138
3532.68 146
3532.82 154
3532.95 160
3533.09 163
3533.23 164
3533.36 162
3533.50 159
3533.63 155
3533.77 151
3533.91 147
3534.04 142
3534.18 138
3534.32 133
3534.45 127
3534.59 122
3534.72 119
3534.86 118
3535.00 119
3535.13 123
3535.27 129
3535.41 136
3535.54 143
3535.68 147
3535.81 149
3535.95 147
3536.09 142
3536.22 134
3536.36 125
3536.50 115
3536.63 106
3536.77 98
3536.91 93
3537.04 89
3537.18 86
3537.31 85
3537.45 83
3537.59 81
3537.72 79
3537.86 78
3538.00 77
3538.13 77
3538.27 79
3538.40 82
3538.54 88
3538.68 97
3538.81 107
3538.95 119
3539.09 133
3539.22 147
3539.36 161
3539.50 173
3539.63 183
3539.77 189
3539.90 191
3540.04 190
3540.18 188
3540.31 184
3540.45 180
3540.59 177
3540.72 176
3540.86 177
3541.00 179
3541.13 182
3541.27 186
3541.40 189
3541.54 190
3541.68 188
3541.81 184
3541.95 178
3542.09 171
3542.22 166
3542.36 164
3542.50 167
3542.63 172
3542.77 180
3542.91 189
3543.04 197
3543.18 203
3543.31 208
3543.45 213
3543.59 220
3543.72 229
3543.86 240
3544.00 254
3544.13 268
3544.27 281
3544.41 289
3544.54 293
3544.68 293
3544.82 291
3544.95 288
3545.09 287
3545.23 289
3545.36 297
3545.50 308
3545.63 323
3545.77 339
3545.91 356
3546.04 371
3546.18 384
3546.32 396
3546.45 404
3546.59 411
3546.73 414
3546.86 415
3547.00 412
3547.14 406
3547.27 397
3547.41 385
3547.55 372
3547.68 357
3547.82 341
3547.96 325
3548.09 309
3548.23 293
3548.36 278
3548.50 265
3548.64 253
3548.77 244
3548.91 239
3549.05 237
3549.18 238
3549.32 241
3549.46 243
3549.59 246
3549.73 249
3549.87 251
3550.00 252
3550.14 251
3550.28 250
3550.41 246
3550.55 239
3550.69 230
3550.82 218
3550.96 204
3551.10 189
3551.23 175
3551.37 162
3551.51 150
3551.64 142
3551.78 135
3551.92 131
3552.05 129
3552.19 127
3552.33 127
3552.46 128
3552.60 130
3552.74 133
3552.87 138
3553.01 144
3553.14 150
3553.28 158
3553.42 165
3553.55 171
3553.69 176
3553.83 181
3553.96 184
3554.10 187
3554.24 187
3554.37 186
3554.51 184
3554.65 179
3554.78 173
3554.92 165
3555.06 157
3555.19 148
3555.33 141
3555.47 136
3555.60 133
3555.74 131
3555.88 132
3556.01 135
3556.15 138
3556.29 142
3556.42 144
3556.56 146
3556.70 146
3556.83 144
3556.97 141
3557.11 137
3557.24 132
3557.38 127
3557.52 122
3557.66 119
3557.79 116
3557.93 115
3558.07 115
3558.20 114
3558.34 113
3558.48 110
3558.61 105
3558.75 99
3558.89 92
3559.02 86
3559.16 83
3559.30 84
3559.43 89
3559.57 97
3559.71 107
3559.84 115
3559.98 120
3560.12 120
3560.25 115
3560.39 106
3560.53 95
3560.66 85
3560.80 79
3560.94 78
3561.07 81
3561.21 87
3561.35 95
3561.48 103
3561.62 109
3561.76 112
3561.89 113
3562.03 113
3562.17 113
3562.30 114
3562.44 117
3562.58 124
3562.72 133
3562.85 145
3562.99 158
3563.13 172
3563.26 184
3563.40 193
3563.54 198
3563.67 199
3563.81 196
3563.95 189
3564.08 182
3564.22 174
3564.36 167
3564.49 161
3564.63 156
3564.77 151
3564.90 146
3565.04 140
3565.18 133
3565.32 127
3565.45 121
3565.59 116
3565.73 113
3565.86 110
3566.00 109
3566.14 107
3566.27 104
3566.41 100
3566.55 94
3566.68 88
3566.82 81
3566.96 77
3567.09 74
3567.23 76
3567.37 82
3567.51 92
3567.64 105
3567.78 120
3567.92 135
3568.05 149
3568.19 161
3568.33 170
3568.46 177
3568.60 183
3568.74 187
3568.87 190
3569.01 192
3569.15 193
3569.29 193
3569.42 192
3569.56 191
3569.70 188
3569.83 185
3569.97 182
3570.11 179
3570.24 174
3570.38 170
3570.52 165
3570.65 159
3570.79 154
3570.93 150
3571.07 147
3571.20 146
3571.34 144
3571.48 141
3571.61 137
3571.75 130
3571.89 122
3572.02 112
3572.16 104
3572.30 98
3572.44 96
3572.57 97
3572.71 101
3572.85 107
3572.98 114
3573.12 120
3573.26 125
3573.39 128
3573.53 128
3573.67 127
3573.81 124
3573.94 120
3574.08 116
3574.22 112
3574.35 110
3574.49 111
3574.63 114
3574.76 118
3574.90 123
3575.04 127
3575.18 129
3575.31 129
3575.45 126
3575.59 121
3575.72 115
3575.86 108
3576.00 102
3576.14 97
3576.27 95
3576.41 94
3576.55 96
3576.68 100
3576.82 104
3576.96 107
3577.09 109
3577.23 108
3577.37 103
3577.51 97
3577.64 88
3577.78 79
3577.92 69
3578.05 58
3578.19 47
3578.33 36
3578.47 26
3578.60 15
3578.74 7
3578.88 1
3579.01 0
3579.15 0
3579.29 1
3579.43 6
3579.56 10
3579.70 13
3579.84 14
3579.97 12
3580.11 7
3580.25 0
3580.39 0
3580.52 0
3580.66 0
3580.80 0
3580.93 0
3581.07 0
3581.21 9
3581.35 23
3581.48 36
3581.62 49
3581.76 59
3581.89 65
3582.03 67
3582.17 66
3582.31 62
3582.44 58
3582.58 54
3582.72 52
3582.85 52
3582.99 55
3583.13 58
3583.27 63
3583.40 68
3583.54 72
3583.68 74
3583.82 76
3583.95 75
3584.09 71
3584.23 64
3584.36 55
3584.50 45
3584.64 36
3584.78 28
3584.91 23
3585.05 22
3585.19 23
3585.32 24
3585.46 25
3585.60 24
3585.74 21
3585.87 15
3586.01 10
3586.15 4
3586.29 0
3586.42 0
3586.56 1
3586.70 5
3586.83 11
3586.97 17
3587.11 24
3587.25 31
3587.38 38
3587.52 45
3587.66 51
3587.80 58
3587.93 64
3588.07 68
3588.21 72
3588.34 73
3588.48 71
3588.62 66
3588.76 58
3588.89 49
3589.03 40
3589.17 31
3589.31 24
3589.44 18
3589.58 15
3589.72 14
3589.86 14
3589.99 15
3590.13 17
3590.27 21
3590.40 26
3590.54 33
3590.68 41
3590.82 49
3590.95 58
3591.09 66
3591.23 73
3591.37 78
3591.50 83
3591.64 87
3591.78 91
3591.92 95
3592.05 99
3592.19 101
3592.33 103
3592.46 102
3592.60 98
3592.74 91
3592.88 81
3593.01 70
3593.15 58
3593.29 47
3593.43 37
3593.56 29
3593.70 24
3593.84 21
3593.98 19
3594.11 18
3594.25 17
3594.39 15
3594.53 12
3594.66 8
3594.80 4
3594.94 1
3595.08 0
3595.21 1
3595.35 4
3595.49 8
3595.63 13
3595.76 17
3595.90 20
3596.04 22
3596.18 24
3596.31 28
3596.45 33
3596.59 41
3596.73 51
3596.86 60
3597.00 67
3597.14 71
3597.27 70
3597.41 66
3597.55 59
3597.69 52
3597.82 47
3597.96 45
3598.10 45
3598.24 47
3598.37 47
3598.51 46
3598.65 41
3598.79 31
3598.92 19
3599.06 5
3599.20 0
3599.34 0
3599.47 0
3599.61 0
3599.75 0
3599.89 0
3600.02 0
3600.16 0
3600.30 7
3600.44 15
3600.58 23
3600.71 29
3600.85 34
3600.99 36
3601.13 36
3601.26 36
3601.40 36
3601.54 37
3601.68 38
3601.81 41
3601.95 44
3602.09 47
3602.23 49
3602.36 50
3602.50 49
3602.64 48
3602.78 46
3602.91 44
3603.05 43
3603.19 43
3603.33 44
3603.46 48
3603.60 53
3603.74 59
3603.88 65
3604.01 70
3604.15 74
3604.29 75
3604.43 74
3604.56 72
3604.70 69
3604.84 65
3604.98 61
3605.12 57
3605.25 52
3605.39 47
3605.53 41
3605.67 34
3605.80 26
3605.94 17
3606.08 10
3606.22 4
3606.35 2
3606.49 4
3606.63 10
3606.77 20
3606.90 31
3607.04 43
3607.18 54
3607.32 63
3607.46 69
3607.59 73
3607.73 75
3607.87 78
3608.01 81
3608.14 86
3608.28 91
3608.42 97
3608.56 101
3608.69 105
3608.83 106
3608.97 106
3609.11 106
3609.25 108
3609.38 113
3609.52 121
3609.66 132
3609.80 146
3609.93 159
3610.07 170
3610.21 178
3610.35 182
3610.48 182
3610.62 179
3610.76 173
3610.90 166
3611.04 158
3611.17 150
3611.31 143
3611.45 135
3611.59 129
3611.72 124
3611.86 121
3612.00 119
3612.14 118
3612.28 120
3612.41 123
3612.55 127
3612.69 132
3612.83 137
3612.96 143
3613.10 148
3613.24 152
3613.38 155
3613.52 158
3613.65 161
3613.79 164
3613.93 166
3614.07 168
3614.20 168
3614.34 166
3614.48 162
3614.62 156
3614.76 148
3614.89 139
3615.03 131
3615.17 124
3615.31 119
3615.44 115
3615.58 113
3615.72 114
3615.86 115
3616.00 119
3616.13 123
3616.27 128
3616.41 133
3616.55 138
3616.68 142
3616.82 145
3616.96 147
3617.10 147
3617.24 147
3617.37 147
3617.51 147
3617.65 148
3617.79 151
3617.93 155
3618.06 160
3618.20 165
3618.34 169
3618.48 171
3618.61 172
3618.75 171
3618.89 169
3619.03 166
3619.17 162
3619.30 158
3619.44 154
3619.58 148
3619.72 142
3619.86 135
3619.99 129
3620.13 122
3620.27 117
3620.41 114
3620.55 113
3620.68 114
3620.82 118
3620.96 122
3621.10 126
3621.24 130
3621.37 133
3621.51 133
3621.65 131
3621.79 128
3621.92 125
3622.06 122
3622.20 119
3622.34 117
3622.48 114
3622.61 111
3622.75 106
3622.89 99
3623.03 90
3623.17 81
3623.30 72
3623.44 65
3623.58 62
3623.72 61
3623.86 63
3623.99 68
3624.13 73
3624.27 78
3624.41 82
3624.55 84
3624.68 83
3624.82 81
3624.96 78
3625.10 75
3625.24 72
3625.37 71
3625.51 72
3625.65 73
3625.79 76
3625.93 80
3626.06 84
3626.20 87
3626.34 91
3626.48 94
3626.62 96
3626.75 97
3626.89 97
3627.03 96
3627.17 94
3627.31 94
3627.44 95
3627.58 98
3627.72 102
3627.86 108
3628.00 114
3628.14 119
3628.27 123
3628.41 124
3628.55 124
3628.69 123
3628.83 120
3628.96 116
3629.10 110
3629.24 104
3629.38 95
3629.52 86
3629.65 76
3629.79 66
3629.93 57
3630.07 50
3630.21 46
3630.34 45
3630.48 48
3630.62 53
3630.76 60
3630.90 66
3631.03 73
3631.17 78
3631.31 83
3631.45 86
3631.59 90
3631.73 93
3631.86 97
3632.00 101
3632.14 104
3632.28 107
3632.42 109
3632.55 109
3632.69 107
3632.83 104
3632.97 100
3633.11 96
3633.25 93
3633.38 90
3633.52 88
3633.66 86
3633.80 83
3633.94 78
3634.07 72
3634.21 65
3634.35 58
3634.49 52
3634.63 46
3634.77 41
3634.90 37
3635.04 33
3635.18 30
3635.32 26
3635.46 24
3635.59 22
3635.73 21
3635.87 21
3636.01 22
3636.15 23
3636.29 24
3636.42 26
3636.56 29
3636.70 31
3636.84 35
3636.98 39
3637.11 44
3637.25 49
3637.39 53
3637.53 58
3637.67 61
3637.81 62
3637.94 61
3638.08 55
3638.22 47
3638.36 34
3638.50 20
3638.64 6
3638.77 0
3638.91 0
3639.05 0
3639.19 0
3639.33 0
3639.47 0
3639.60 0
3639.74 3
3639.88 7
3640.02 10
3640.16 12
3640.29 14
3640.43 17
3640.57 20
3640.71 25
3640.85 32
3640.99 41
3641.12 53
3641.26 66
3641.40 82
3641.54 97
3641.68 112
3641.82 123
3641.95 130
3642.09 133
3642.23 131
3642.37 128
3642.51 123
3642.65 119
3642.78 118
3642.92 119
3643.06 122
3643.20 126
3643.34 129
3643.48 130
3643.61 128
3643.75 125
3643.89 119
3644.03 113
3644.17 106
3644.31 99
3644.44 93
3644.58 87
3644.72 81
3644.86 74
3645.00 67
3645.14 59
3645.28 51
3645.41 42
3645.55 34
3645.69 28
3645.83 25
3645.97 25
3646.11 29
3646.24 34
3646.38 41
3646.52 47
3646.66 53
3646.80 58
3646.94 61
3647.07 63
3647.21 65
3647.35 66
3647.49 67
3647.63 68
3647.77 69
3647.90 69
3648.04 68
3648.18 66
3648.32 63
3648.46 59
3648.60 53
3648.74 48
3648.87 42
3649.01 37
3649.15 33
3649.29 32
3649.43 32
3649.57 34
3649.70 36
3649.84 38
3649.98 37
3650.12 33
3650.26 26
3650.40 17
3650.54 7
3650.67 0
3650.81 0
3650.95 0
3651.09 0
3651.23 1
3651.37 8
3651.51 16
3651.64 24
3651.78 29
3651.92 33
3652.06 34
3652.20 34
3652.34 34
3652.47 33
3652.61 33
3652.75 33
3652.89 36
3653.03 39
3653.17 43
3653.31 46
3653.44 48
3653.58 48
3653.72 48
3653.86 49
3654.00 53
3654.14 60
3654.28 73
3654.41 89
3654.55 109
3654.69 129
3654.83 149
3654.97 167
3655.11 181
3655.25 191
3655.38 197
3655.52 198
3655.66 195
3655.80 187
3655.94 176
3656.08 162
3656.22 148
3656.35 134
3656.49 123
3656.63 115
3656.77 110
3656.91 108
3657.05 107
3657.19 107
3657.33 107
3657.46 108
3657.60 109
3657.74 112
3657.88 115
3658.02 119
3658.16 123
3658.30 126
3658.43 127
3658.57 125
3658.71 121
3658.85 114
3658.99 106
3659.13 96
3659.27 88
3659.40 80
3659.54 74
3659.68 71
3659.82 69
3659.96 69
3660.10 70
3660.24 72
3660.38 75
3660.51 78
3660.65 81
3660.79 84
3660.93 87
3661.07 88
3661.21 89
3661.35 88
3661.48 87
3661.62 85
3661.76 83
3661.90 81
3662.04 78
3662.18 74
3662.32 70
3662.46 65
3662.59 61
3662.73 58
3662.87 57
3663.01 58
3663.15 61
3663.29 66
3663.43 70
3663.57 75
3663.70 79
3663.84 83
3663.98 87
3664.12 91
3664.26 95
3664.40 98
3664.54 101
3664.68 102
3664.81 101
3664.95 98
3665.09 92
3665.23 86
3665.37 78
3665.51 69
3665.65 60
3665.79 52
3665.92 43
3666.06 36
3666.20 29
3666.34 24
3666.48 19
3666.62 15
3666.76 11
3666.90 8
3667.03 5
3667.17 2
3667.31 0
3667.45 0
3667.59 0
3667.73 0
3667.87 0
3668.01 0
3668.15 1
3668.28 4
3668.42 7
3668.56 9
3668.70 9
3668.84 8
3668.98 5
3669.12 1
3669.26 0
3669.39 0
3669.53 0
3669.67 0
3669.81 0
3669.95 3
3670.09 13
3670.23 25
3670.37 36
3670.51 46
3670.64 53
3670.78 57
3670.92 58
3671.06 57
3671.20 53
3671.34 49
3671.48 45
3671.62 41
3671.76 38
3671.89 37
3672.03 35
3672.17 35
3672.31 35
3672.45 35
3672.59 35
3672.73 36
3672.87 36
3673.01 36
3673.14 36
3673.28 34
3673.42 31
3673.56 26
3673.70 18
3673.84 10
3673.98 0
3674.12 0
3674.26 0
3674.40 0
3674.53 0
3674.67 0
3674.81 0
3674.95 0
3675.09 2
3675.23 15
3675.37 29
3675.51 41
3675.65 52
3675.78 60
3675.92 65
3676.06 68
3676.20 69
3676.34 69
3676.48 69
3676.62 68
3676.76 67
3676.90 66
3677.04 65
3677.17 64
3677.31 64
3677.45 64
3677.59 66
3677.73 69
3677.87 75
3678.01 82
3678.15 90
3678.29 98
3678.43 106
3678.56 112
3678.70 115
3678.84 116
3678.98 114
3679.12 110
3679.26 106
3679.40 100
3679.54 94
3679.68 88
3679.82 80
3679.95 72
3680.09 63
3680.23 54
3680.37 47
3680.51 41
3680.65 38
3680.79 35
3680.93 34
3681.07 33
3681.21 31
3681.35 28
3681.48 23
3681.62 18
3681.76 15
3681.90 13
3682.04 13
3682.18 16
3682.32 20
3682.46 25
3682.60 30
3682.74 34
3682.88 37
3683.01 40
3683.15 43
3683.29 46
3683.43 50
3683.57 55
3683.71 60
3683.85 66
3683.99 71
3684.13 74
3684.27 75
3684.41 72
3684.54 66
3684.68 58
3684.82 48
3684.96 39
3685.10 32
3685.24 29
3685.38 30
3685.52 35
3685.66 42
3685.80 48
3685.94 53
3686.08 53
3686.21 50
3686.35 44
3686.49 35
3686.63 26
3686.77 18
3686.91 12
3687.05 9
3687.19 7
3687.33 6
3687.47 8
3687.61 10
3687.75 14
3687.88 19
3688.02 27
3688.16 36
3688.30 47
3688.44 57
3688.58 68
3688.72 77
3688.86 84
3689.00 88
3689.14 89
3689.28 88
3689.42 84
3689.56 77
3689.69 69
3689.83 61
3689.97 53
3690.11 46
3690.25 42
3690.39 40
3690.53 41
3690.67 45
3690.81 51
3690.95 57
3691.09 64
3691.23 71
3691.37 77
3691.50 81
3691.64 84
3691.78 84
3691.92 83
3692.06 80
3692.20 74
3692.34 68
3692.48 62
3692.62 56
3692.76 51
3692.90 46
3693.04 40
3693.18 34
3693.32 28
3693.45 23
3693.59 20
3693.73 21
3693.87 25
3694.01 32
3694.15 42
3694.29 52
3694.43 59
3694.57 64
3694.71 64
3694.85 62
3694.99 57
3695.13 51
3695.27 46
3695.41 40
3695.54 36
3695.68 32
3695.82 29
3695.96 27
3696.10 27
3696.24 28
3696.38 30
3696.52 31
3696.66 33
3696.80 35
3696.94 37
3697.08 38
3697.22 40
3697.36 42
3697.50 43
3697.64 43
3697.77 43
3697.91 41
3698.05 39
3698.19 37
3698.33 36
3698.47 36
3698.61 37
3698.75 39
3698.89 40
3699.03 41
3699.17 40
3699.31 39
3699.45 39
3699.59 38
3699.73 39
3699.87 42
3700.01 45
3700.14 49
3700.28 54
3700.42 58
3700.56 63
3700.70 67
3700.84 70
3700.98 73
3701.12 76
3701.26 79
3701.40 82
3701.54 85
3701.68 88
3701.82 94
3701.96 100
3702.10 106
3702.24 112
3702.38 115
3702.52 116
3702.65 114
3702.79 111
3702.93 106
3703.07 103
3703.21 102
3703.35 104
3703.49 107
3703.63 111
3703.77 113
3703.91 113
3704.05 108
3704.19 100
3704.33 88
3704.47 76
3704.61 63
3704.75 51
3704.89 39
3705.03 28
3705.17 17
3705.31 8
3705.44 0
3705.58 0
3705.72 0
3705.86 0
3706.00 0
3706.14 0
3706.28 0
3706.42 2
3706.56 4
3706.70 6
3706.84 6
3706.98 7
3707.12 8
3707.26 11
3707.40 14
3707.54 17
3707.68 20
3707.82 20
3707.96 17
3708.10 12
3708.24 6
3708.38 0
3708.52 0
3708.65 0
3708.79 0
3708.93 0
3709.07 0
3709.21 3
3709.35 10
3709.49 15
3709.63 19
3709.77 23
3709.91 26
3710.05 31
3710.19 38
3710.33 46
3710.47 56
3710.61 65
3710.75 73
3710.89 79
3711.03 81
3711.17 81
3711.31 79
3711.45 77
3711.59 75
3711.73 75
3711.87 78
3712.01 84
3712.15 93
3712.28 104
3712.42 118
3712.56 132
3712.70 144
3712.84 154
3712.98 160
3713.12 160
3713.26 155
3713.40 145
3713.54 134
3713.68 122
3713.82 111
3713.96 103
3714.10 98
3714.24 94
3714.38 89
3714.52 83
3714.66 74
3714.80 62
3714.94 49
3715.08 37
3715.22 27
3715.36 20
3715.50 19
3715.64 21
3715.78 28
3715.92 36
3716.06 44
3716.20 51
3716.34 56
3716.48 56
3716.62 53
3716.76 47
3716.90 39
3717.03 30
3717.17 23
3717.31 19
3717.45 18
3717.59 20
3717.73 24
3717.87 28
3718.01 31
3718.15 31
3718.29 30
3718.43 27
3718.57 22
3718.71 18
3718.85 14
3718.99 11
3719.13 9
3719.27 8
3719.41 7
3719.55 7
3719.69 7
3719.83 7
3719.97 7
3720.11 8
3720.25 8
3720.39 9
3720.53 10
3720.67 11
3720.81 13
3720.95 16
3721.09 19
3721.23 23
3721.37 26
3721.51 28
3721.65 27
3721.79 24
3721.93 18
3722.07 9
3722.21 0
3722.35 0
3722.49 0
3722.63 0
3722.77 0
3722.91 0
3723.05 0
3723.19 0
3723.33 6
3723.47 15
3723.61 21
3723.75 25
3723.89 26
3724.03 28
3724.17 30
3724.31 34
3724.45 39
3724.59 46
3724.73 52
3724.86 58
3725.00 62
3725.14 64
3725.28 63
3725.42 61
3725.56 58
3725.70 56
3725.84 53
3725.98 52
3726.12 50
3726.26 50
3726.40 49
3726.54 50
3726.68 51
3726.82 54
3726.96 59
3727.10 65
3727.24 72
3727.38 78
3727.52 83
3727.66 84
3727.80 84
3727.94 82
3728.08 81
3728.22 82
3728.36 86
3728.50 92
3728.64 99
3728.78 106
3728.92 110
3729.06 111
3729.20 109
3729.34 104
3729.48 99
3729.62 94
3729.76 90
3729.90 88
3730.04 86
3730.18 85
3730.32 84
3730.46 83
3730.60 83
3730.74 83
3730.88 85
3731.02 89
3731.16 95
3731.30 102
3731.44 109
3731.58 116
3731.72 120
3731.86 122
3732.00 121
3732.14 118
3732.28 114
3732.42 110
3732.56 107
3732.70 105
3732.84 103
3732.98 103
3733.12 102
3733.26 101
3733.40 98
3733.54 94
3733.68 89
3733.82 83
3733.96 76
3734.10 69
3734.24 63
3734.38 56
3734.52 50
3734.66 44
3734.80 40
3734.94 38
3735.08 36
3735.22 35
3735.36 34
3735.50 31
3735.64 27
3735.78 22
3735.93 16
3736.07 10
3736.21 6
3736.35 4
3736.49 5
3736.63 9
3736.77 13
3736.91 17
3737.05 19
3737.19 19
3737.33 18
3737.47 15
3737.61 12
3737.75 11
3737.89 13
3738.03 17
3738.17 24
3738.31 32
3738.45 41
3738.59 50
3738.73 59
3738.87 69
3739.01 79
3739.15 91
3739.29 103
3739.43 116
3739.57 128
3739.71 140
3739.85 149
3739.99 157
3740.13 163
3740.27 168
3740.41 171
3740.55 173
3740.69 173
3740.83 172
3740.97 169
3741.11 164
3741.25 159
3741.39 155
3741.53 152
3741.67 151
3741.81 152
3741.95 154
3742.09 158
3742.23 163
3742.37 168
3742.51 173
3742.65 177
3742.79 181
3742.93 186
3743.07 190
3743.21 195
3743.35 201
3743.49 207
3743.63 212
3743.78 217
3743.92 220
3744.06 221
3744.20 221
3744.34 220
3744.48 218
3744.62 215
3744.76 211
3744.90 206
3745.04 198
3745.18 189
3745.32 178
3745.46 167
3745.60 155
3745.74 144
3745.88 134
3746.02 124
3746.16 115
3746.30 107
3746.44 101
3746.58 97
3746.72 97
3746.86 98
3747.00 103
3747.14 108
3747.28 114
3747.42 120
3747.56 126
3747.70 132
3747.84 139
3747.98 149
3748.12 159
3748.26 168
3748.40 177
3748.55 182
3748.69 184
3748.83 184
3748.97 184
3749.11 186
3749.25 190
3749.39 198
3749.53 208
3749.67 217
3749.81 225
3749.95 228
3750.09 226
3750.23 219
3750.37 208
3750.51 196
3750.65 185
3750.79 176
3750.93 171
3751.07 171
3751.21 175
3751.35 181
3751.49 189
3751.63 195
3751.77 199
3751.91 199
3752.05 196
3752.19 190
3752.34 182
3752.48 173
3752.62 165
3752.76 158
3752.90 152
3753.04 148
3753.18 146
3753.32 146
3753.46 150
3753.60 157
3753.74 169
3753.88 183
3754.02 198
3754.16 212
3754.30 224
3754.44 233
3754.58 239
3754.72 242
3754.86 243
3755.00 244
3755.14 246
3755.28 248
3755.42 250
3755.57 253
3755.71 256
3755.85 257
3755.99 256
3756.13 253
3756.27 249
3756.41 244
3756.55 240
3756.69 237
3756.83 237
3756.97 241
3757.11 247
3757.25 256
3757.39 265
3757.53 272
3757.67 277
3757.81 278
3757.95 275
3758.09 268
3758.23 259
3758.38 250
3758.52 242
3758.66 236
3758.80 234
3758.94 233
3759.08 235
3759.22 237
3759.36 238
3759.50 237
3759.64 235
3759.78 231
3759.92 227
3760.06 223
3760.20 219
3760.34 216
3760.48 212
3760.62 206
3760.76 199
3760.91 190
3761.05 179
3761.19 166
3761.33 154
3761.47 143
3761.61 135
3761.75 130
3761.89 127
3762.03 125
3762.17 125
3762.31 124
3762.45 122
3762.59 118
3762.73 113
3762.87 107
3763.01 102
3763.15 96
3763.30 92
3763.44 88
3763.58 86
3763.72 84
3763.86 83
3764.00 83
3764.14 84
3764.28 87
3764.42 91
3764.56 96
3764.70 100
3764.84 104
3764.98 106
3765.12 107
3765.26 106
3765.41 105
3765.55 103
3765.69 102
3765.83 101
3765.97 101
3766.11 102
3766.25 104
3766.39 107
3766.53 110
3766.67 114
3766.81 117
3766.95 119
3767.09 120
3767.23 119
3767.37 115
3767.52 109
3767.66 101
3767.80 93
3767.94 83
3768.08 75
3768.22 67
3768.36 60
3768.50 54
3768.64 48
3768.78 43
3768.92 38
3769.06 34
3769.20 31
3769.34 31
3769.49 34
3769.63 39
3769.77 47
3769.91 57
3770.05 66
3770.19 75
3770.33 80
3770.47 83
3770.61 83
3770.75 80
3770.89 76
3771.03 70
3771.17 65
3771.31 59
3771.46 54
3771.60 49
3771.74 44
3771.88 41
3772.02 37
3772.16 35
3772.30 33
3772.44 31
3772.58 30
3772.72 30
3772.86 30
3773.00 31
3773.15 33
3773.29 37
3773.43 40
3773.57 43
3773.71 46
3773.85 46
3773.99 44
3774.13 41
3774.27 36
3774.41 30
3774.55 25
3774.69 22
3774.84 19
3774.98 19
3775.12 20
3775.26 23
3775.40 29
3775.54 38
3775.68 50
3775.82 62
3775.96 75
3776.10 85
3776.24 92
3776.38 96
3776.53 96
3776.67 94
3776.81 90
3776.95 87
3777.09 84
3777.23 81
3777.37 79
3777.51 76
3777.65 72
3777.79 67
3777.93 61
3778.07 53
3778.22 44
3778.36 34
3778.50 24
3778.64 12
3778.78 1
3778.92 0
3779.06 0
3779.20 0
3779.34 0
3779.48 0
3779.62 0
3779.77 0
3779.91 5
3780.05 14
3780.19 19
3780.33 21
3780.47 20
3780.61 16
3780.75 12
3780.89 9
3781.03 6
3781.18 6
3781.32 6
3781.46 8
3781.60 10
3781.74 12
3781.88 14
3782.02 15
3782.16 17
3782.30 18
3782.44 18
3782.58 17
3782.73 16
3782.87 14
3783.01 11
3783.15 7
3783.29 3
3783.43 0
3783.57 0
3783.71 0
3783.85 0
3783.99 0
3784.14 0
3784.28 0
3784.42 0
3784.56 7
3784.70 18
3784.84 28
3784.98 37
3785.12 42
3785.26 45
3785.40 45
3785.55 42
3785.69 38
3785.83 33
3785.97 27
3786.11 23
3786.25 19
3786.39 16
3786.53 15
3786.67 15
3786.82 16
3786.96 17
3787.10 18
3787.24 19
3787.38 20
3787.52 21
3787.66 23
3787.80 27
3787.94 33
3788.09 41
3788.23 50
3788.37 60
3788.51 70
3788.65 79
3788.79 88
3788.93 97
3789.07 105
3789.21 114
3789.35 124
3789.50 133
3789.64 141
3789.78 148
3789.92 153
3790.06 156
3790.20 159
3790.34 161
3790.48 162
3790.62 164
3790.77 165
3790.91 164
3791.05 162
3791.19 156
3791.33 147
3791.47 136
3791.61 122
3791.75 109
3791.90 96
3792.04 83
3792.18 72
3792.32 61
3792.46 52
3792.60 43
3792.74 35
3792.88 27
3793.02 19
3793.17 12
3793.31 5
3793.45 0
3793.59 0
3793.73 0
3793.87 0
3794.01 0
3794.15 0
3794.30 0
3794.44 1
3794.58 4
3794.72 6
3794.86 7
3795.00 7
3795.14 9
3795.28 12
3795.42 19
3795.57 27
3795.71 37
3795.85 48
3795.99 57
3796.13 63
3796.27 66
3796.41 65
3796.55 60
3796.70 53
3796.84 45
3796.98 38
3797.12 32
3797.26 28
3797.40 28
3797.54 32
3797.68 39
3797.83 50
3797.97 63
3798.11 77
3798.25 91
3798.39 102
3798.53 109
3798.67 111
3798.81 108
3798.96 101
3799.10 91
3799.24 81
3799.38 72
3799.52 66
3799.66 61
3799.80 58
3799.95 56
3800.09 55
3800.23 56
3800.37 60
3800.51 67
3800.65 75
3800.79 84
3800.93 91
3801.08 93
3801.22 91
3801.36 82
3801.50 69
3801.64 55
3801.78 42
3801.92 33
3802.07 29
3802.21 29
3802.35 33
3802.49 39
3802.63 43
3802.77 46
3802.91 47
3803.05 46
3803.20 44
3803.34 43
3803.48 44
3803.62 47
3803.76 52
3803.90 58
3804.04 65
3804.19 73
3804.33 81
3804.47 89
3804.61 98
3804.75 107
3804.89 116
3805.03 125
3805.18 134
3805.32 141
3805.46 148
3805.60 152
3805.74 155
3805.88 156
3806.02 156
3806.17 155
3806.31 152
3806.45 148
3806.59 141
3806.73 133
3806.87 124
3807.01 114
3807.16 104
3807.30 95
3807.44 88
3807.58 84
3807.72 83
3807.86 85
3808.00 90
3808.15 98
3808.29 110
3808.43 123
3808.57 138
3808.71 152
3808.85 165
3808.99 175
3809.14 181
3809.28 184
3809.42 183
3809.56 179
3809.70 174
3809.84 168
3809.98 161
3810.13 153
3810.27 145
3810.41 135
3810.55 125
3810.69 114
3810.83 102
3810.97 89
3811.12 78
3811.26 68
3811.40 60
3811.54 56
3811.68 54
3811.82 55
3811.97 58
3812.11 61
3812.25 64
3812.39 66
3812.53 66
3812.67 66
3812.81 66
3812.96 67
3813.10 69
3813.24 73
3813.38 77
3813.52 81
3813.66 82
3813.81 79
3813.95 71
3814.09 60
3814.23 47
3814.37 34
3814.51 22
3814.65 13
3814.80 7
3814.94 3
3815.08 0
3815.22 0
3815.36 0
3815.50 0
3815.65 0
3815.79 0
3815.93 0
3816.07 0
3816.21 1
3816.35 14
3816.50 29
3816.64 42
3816.78 53
3816.92 61
3817.06 65
3817.20 67
3817.35 68
3817.49 68
3817.63 67
3817.77 67
3817.91 67
3818.05 69
3818.20 70
3818.34 72
3818.48 73
3818.62 74
3818.76 73
3818.90 71
3819.05 67
3819.19 63
3819.33 57
3819.47 52
3819.61 48
3819.75 44
3819.90 42
3820.04 40
3820.18 38
3820.32 36
3820.46 34
3820.60 31
3820.75 28
3820.89 25
3821.03 22
3821.17 20
3821.31 20
3821.45 21
3821.60 23
3821.74 27
3821.88 32
3822.02 37
3822.16 41
3822.30 44
3822.45 45
3822.59 45
3822.73 44
3822.87 45
3823.01 48
3823.15 53
3823.30 61
3823.44 69
3823.58 78
3823.72 84
3823.86 88
3824.00 90
3824.15 89
3824.29 89
3824.43 89
3824.57 91
3824.71 96
3824.86 103
3825.00 110
3825.14 117
3825.28 122
3825.42 124
3825.56 126
3825.71 125
3825.85 125
3825.99 124
3826.13 122
3826.27 121
3826.41 119
3826.56 116
3826.70 114
3826.84 112
3826.98 112
3827.12 113
3827.27 114
3827.41 115
3827.55 115
3827.69 112
3827.83 106
3827.97 97
3828.12 86
3828.26 72
3828.40 59
3828.54 48
3828.68 40
3828.83 38
3828.97 42
3829.11 51
3829.25 64
3829.39 78
3829.54 92
3829.68 102
3829.82 108
3829.96 110
3830.10 110
3830.24 110
3830.39 111
3830.53 113
3830.67 118
3830.81 122
3830.95 126
3831.10 127
3831.24 125
3831.38 120
3831.52 112
3831.66 103
3831.81 94
3831.95 84
3832.09 76
3832.23 68
3832.37 62
3832.51 58
3832.66 55
3832.80 53
3832.94 53
3833.08 53
3833.22 53
3833.37 53
3833.51 52
3833.65 49
3833.79 44
3833.93 36
3834.08 26
3834.22 14
3834.36 2
3834.50 0
3834.64 0
3834.79 0
3834.93 0
3835.07 0
3835.21 0
3835.35 0
3835.50 1
3835.64 7
3835.78 12
3835.92 18
3836.06 23
3836.21 30
3836.35 36
3836.49 43
3836.63 49
3836.77 56
3836.91 61
3837.06 66
3837.20 70
3837.34 74
3837.48 77
3837.62 80
3837.77 82
3837.91 84
3838.05 85
3838.19 88
3838.34 90
3838.48 93
3838.62 95
3838.76 96
3838.90 96
3839.05 94
3839.19 92
3839.33 89
3839.47 85
3839.61 82
3839.76 81
3839.90 82
3840.04 85
3840.18 92
3840.32 101
3840.47 113
3840.61 124
3840.75 134
3840.89 140
3841.03 142
3841.18 141
3841.32 136
3841.46 129
3841.60 122
3841.74 116
3841.89 114
3842.03 114
3842.17 117
3842.31 123
3842.45 132
3842.60 143
3842.74 156
3842.88 170
3843.02 183
3843.17 193
3843.31 200
3843.45 202
3843.59 199
3843.73 191
3843.88 181
3844.02 168
3844.16 157
3844.30 147
3844.44 140
3844.59 136
3844.73 134
3844.87 132
3845.01 130
3845.15 127
3845.30 121
3845.44 113
3845.58 104
3845.72 95
3845.87 87
3846.01 81
3846.15 80
3846.29 82
3846.43 87
3846.58 94
3846.72 101
3846.86 107
3847.00 112
3847.15 116
3847.29 120
3847.43 123
3847.57 127
3847.71 132
3847.86 138
3848.00 145
3848.14 151
3848.28 156
3848.42 161
3848.57 165
3848.71 167
3848.85 168
3848.99 167
3849.14 163
3849.28 156
3849.42 146
3849.56 135
3849.70 124
3849.85 113
3849.99 105
3850.13 98
3850.27 94
3850.42 91
3850.56 88
3850.70 85
3850.84 82
3850.98 80
3851.13 78
3851.27 78
3851.41 80
3851.55 84
3851.70 88
3851.84 92
3851.98 96
3852.12 98
3852.27 98
3852.41 96
3852.55 94
3852.69 91
3852.83 89
3852.98 88
3853.12 88
3853.26 89
3853.40 90
3853.55 91
3853.69 91
3853.83 91
3853.97 91
3854.12 90
3854.26 89
3854.40 89
3854.54 87
3854.68 85
3854.83 81
3854.97 75
3855.11 68
3855.25 59
3855.40 49
3855.54 40
3855.68 30
3855.82 20
3855.97 11
3856.11 2
3856.25 0
3856.39 0
3856.53 0
3856.68 0
3856.82 0
3856.96 0
3857.10 0
3857.25 0
3857.39 9
3857.53 26
3857.67 44
3857.82 61
3857.96 74
3858.10 83
3858.24 87
3858.39 88
3858.53 86
3858.67 82
3858.81 80
3858.96 78
3859.10 78
3859.24 79
3859.38 81
3859.52 85
3859.67 90
3859.81 95
3859.95 102
3860.09 110
3860.24 117
3860.38 123
3860.52 128
3860.66 132
3860.81 134
3860.95 135
3861.09 136
3861.23 137
3861.38 137
3861.52 137
3861.66 135
3861.80 132
3861.95 127
3862.09 123
3862.23 118
3862.37 113
3862.52 108
3862.66 104
3862.80 99
3862.94 92
3863.09 84
3863.23 73
3863.37 62
3863.51 52
3863.66 42
3863.80 34
3863.94 27
3864.08 22
3864.23 18
3864.37 15
3864.51 13
3864.65 13
3864.80 14
3864.94 17
3865.08 21
3865.22 26
3865.37 31
3865.51 34
3865.65 36
3865.79 36
3865.94 35
3866.08 35
3866.22 37
3866.36 40
3866.51 46
3866.65 54
3866.79 64
3866.93 74
3867.08 84
3867.22 94
3867.36 102
3867.50 109
3867.65 114
3867.79 117
3867.93 117
3868.07 115
3868.22 111
3868.36 107
3868.50 103
3868.64 101
3868.79 101
3868.93 104
3869.07 108
3869.21 112
3869.36 117
3869.50 121
3869.64 124
3869.79 125
3869.93 125
3870.07 126
3870.21 128
3870.36 131
3870.50 136
3870.64 142
3870.78 149
3870.93 155
3871.07 161
3871.21 164
3871.35 165
3871.50 165
3871.64 163
3871.78 159
3871.92 153
3872.07 147
3872.21 140
3872.35 132
3872.49 122
3872.64 113
3872.78 103
3872.92 95
3873.07 89
3873.21 85
3873.35 83
3873.49 83
3873.64 83
3873.78 82
3873.92 80
3874.06 77
3874.21 73
3874.35 68
3874.49 63
3874.63 59
3874.78 56
3874.92 53
3875.06 51
3875.21 50
3875.35 48
3875.49 47
3875.63 46
3875.78 44
3875.92 41
3876.06 39
3876.20 36
3876.35 32
3876.49 29
3876.63 27
3876.78 24
3876.92 22
3877.06 21
3877.20 20
3877.35 20
3877.49 21
3877.63 23
3877.77 26
3877.92 30
3878.06 34
3878.20 39
3878.35 43
3878.49 48
3878.63 54
3878.77 60
3878.92 67
3879.06 75
3879.20 83
3879.35 91
3879.49 97
3879.63 102
3879.77 104
3879.92 103
3880.06 99
3880.20 95
3880.34 89
3880.49 84
3880.63 81
3880.77 79
3880.92 79
3881.06 80
3881.20 80
3881.34 79
3881.49 76
3881.63 70
3881.77 63
3881.92 56
3882.06 51
3882.20 48
3882.34 49
3882.49 52
3882.63 59
3882.77 66
3882.92 74
3883.06 82
3883.20 89
3883.34 95
3883.49 100
3883.63 107
3883.77 113
3883.92 120
3884.06 128
3884.20 136
3884.34 143
3884.49 150
3884.63 157
3884.77 163
3884.92 171
3885.06 178
3885.20 186
3885.34 193
3885.49 199
3885.63 201
3885.77 198
3885.92 192
3886.06 181
3886.20 169
3886.34 156
3886.49 144
3886.63 136
3886.77 132
3886.92 133
3887.06 137
3887.20 143
3887.34 151
3887.49 159
3887.63 166
3887.77 171
3887.92 176
3888.06 180
3888.20 184
3888.35 187
3888.49 189
3888.63 191
3888.77 191
3888.92 189
3889.06 185
3889.20 180
3889.35 174
3889.49 168
3889.63 163
3889.77 158
3889.92 153
3890.06 148
3890.20 141
3890.35 133
3890.49 123
3890.63 112
3890.78 100
3890.92 89
3891.06 78
3891.20 70
3891.35 62
3891.49 57
3891.63 54
3891.78 52
3891.92 53
3892.06 57
3892.21 62
3892.35 69
3892.49 77
3892.63 84
3892.78 89
3892.92 91
3893.06 89
3893.21 83
3893.35 73
3893.49 62
3893.64 50
3893.78 39
3893.92 32
3894.06 28
3894.21 29
3894.35 35
3894.49 43
3894.64 52
3894.78 61
3894.92 68
3895.07 74
3895.21 78
3895.35 82
3895.50 85
3895.64 89
3895.78 93
3895.92 98
3896.07 103
3896.21 107
3896.35 109
3896.50 109
3896.64 108
3896.78 105
3896.93 102
3897.07 99
3897.21 98
3897.36 98
3897.50 99
3897.64 101
3897.79 103
3897.93 104
3898.07 104
3898.21 102
3898.36 98
3898.50 93
3898.64 87
3898.79 82
3898.93 77
3899.07 74
3899.22 73
3899.36 74
3899.50 78
3899.65 83
3899.79 89
3899.93 95
3900.08 100
3900.22 103
3900.36 103
3900.50 102
3900.65 99
3900.79 95
3900.93 91
3901.08 88
3901.22 86
3901.36 85
3901.51 85
3901.65 85
3901.79 84
3901.94 82
3902.08 79
3902.22 75
3902.37 69
3902.51 62
3902.65 55
3902.80 48
3902.94 41
3903.08 36
3903.23 33
3903.37 31
3903.51 32
3903.65 35
3903.80 40
3903.94 48
3904.08 56
3904.23 65
3904.37 73
3904.51 78
3904.66 82
3904.80 84
3904.94 85
3905.09 86
3905.23 88
3905.37 92
3905.52 96
3905.66 100
3905.80 102
3905.95 102
3906.09 98
3906.23 93
3906.38 86
3906.52 77
3906.66 69
3906.81 60
3906.95 50
3907.09 39
3907.24 28
3907.38 16
3907.52 5
3907.67 0
3907.81 0
3907.95 0
3908.10 0
3908.24 0
3908.38 0
3908.53 0
3908.67 0
3908.81 3
3908.96 9
3909.10 15
3909.24 21
3909.39 28
3909.53 34
3909.67 41
3909.82 49
3909.96 55
3910.10 61
3910.25 65
3910.39 67
3910.53 68
3910.68 68
3910.82 66
3910.96 64
3911.11 62
3911.25 60
3911.39 56
3911.54 53
3911.68 49
3911.82 46
3911.97 43
3912.11 41
3912.25 40
3912.40 41
3912.54 42
3912.68 44
3912.83 45
3912.97 46
3913.11 47
3913.26 48
3913.40 49
3913.54 50
3913.69 52
3913.83 54
3913.97 56
3914.12 58
3914.26 60
3914.40 63
3914.55 67
3914.69 71
3914.83 77
3914.98 83
3915.12 88
3915.26 93
3915.41 97
3915.55 99
3915.69 100
3915.84 99
3915.98 98
3916.13 96
3916.27 95
3916.41 95
3916.56 98
3916.70 104
3916.84 112
3916.99 121
3917.13 130
3917.27 137
3917.42 141
3917.56 142
3917.70 139
3917.85 133
3917.99 125
3918.13 115
3918.28 105
3918.42 96
3918.56 87
3918.71 80
3918.85 76
3918.99 74
3919.14 73
3919.28 75
3919.43 77
3919.57 79
3919.71 81
3919.86 82
3920.00 82
3920.14 81
3920.29 77
3920.43 73
3920.57 67
3920.72 61
3920.86 54
3921.00 49
3921.15 45
3921.29 43
3921.43 43
3921.58 45
3921.72 48
3921.87 52
3922.01 55
3922.15 56
3922.30 56
3922.44 54
3922.58 50
3922.73 45
3922.87 39
3923.01 34
3923.16 31
3923.30 29
3923.44 31
3923.59 36
3923.73 44
3923.88 54
3924.02 64
3924.16 74
3924.31 83
3924.45 89
3924.59 93
3924.74 94
3924.88 94
3925.02 93
3925.17 90
3925.31 86
3925.46 81
3925.60 77
3925.74 74
3925.89 73
3926.03 74
3926.17 78
3926.32 84
3926.46 90
3926.60 95
3926.75 98
3926.89 98
3927.04 96
3927.18 94
3927.32 91
3927.47 89
3927.61 86
3927.75 83
3927.90 79
3928.04 74
3928.18 66
3928.33 58
3928.47 50
3928.62 43
3928.76 38
3928.90 35
3929.05 35
3929.19 36
3929.33 37
3929.48 38
3929.62 38
3929.77 38
3929.91 39
3930.05 39
3930.20 41
3930.34 43
3930.48 46
3930.63 48
3930.77 51
3930.91 54
3931.06 58
3931.20 63
3931.35 69
3931.49 75
3931.63 81
3931.78 87
3931.92 91
3932.06 93
3932.21 92
3932.35 89
3932.50 83
3932.64 76
3932.78 67
3932.93 58
3933.07 51
3933.21 46
3933.36 42
3933.50 40
3933.65 39
3933.79 38
3933.93 39
3934.08 41
3934.22 44
3934.37 50
3934.51 57
3934.65 66
3934.80 74
3934.94 81
3935.08 87
3935.23 90
3935.37 92
3935.52 93
3935.66 93
3935.80 93
3935.95 93
3936.09 92
3936.23 91
3936.38 89
3936.52 87
3936.67 84
3936.81 81
3936.95 80
3937.10 79
3937.24 80
3937.39 82
3937.53 86
3937.67 90
3937.82 93
3937.96 96
3938.10 98
3938.25 99
3938.39 99
3938.54 99
3938.68 99
3938.82 98
3938.97 96
3939.11 94
3939.26 91
3939.40 88
3939.54 86
3939.69 83
3939.83 81
3939.97 78
3940.12 75
3940.26 71
3940.41 66
3940.55 61
3940.69 55
3940.84 49
3940.98 45
3941.13 43
3941.27 42
3941.41 42
3941.56 44
3941.70 46
3941.85 49
3941.99 52
3942.13 54
3942.28 54
3942.42 53
3942.57 49
3942.71 41
3942.85 32
3943.00 22
3943.14 12
3943.28 4
3943.43 0
3943.57 0
3943.72 0
3943.86 0
3944.00 1
3944.15 1
3944.29 0
3944.44 0
3944.58 0
3944.72 0
3944.87 0
3945.01 0
3945.16 8
3945.30 19
3945.44 30
3945.59 40
3945.73 49
3945.88 55
3946.02 59
3946.16 63
3946.31 69
3946.45 76
3946.60 85
3946.74 97
3946.88 109
3947.03 120
3947.17 130
3947.32 135
3947.46 137
3947.60 134
3947.75 128
3947.89 120
3948.04 111
3948.18 101
3948.32 91
3948.47 82
3948.61 75
3948.76 69
3948.90 64
3949.04 62
3949.19 61
3949.33 61
3949.48 63
3949.62 65
3949.77 68
3949.91 71
3950.05 74
3950.20 77
3950.34 79
3950.49 82
3950.63 83
3950.77 84
3950.92 83
3951.06 82
3951.21 79
3951.35 76
3951.49 71
3951.64 67
3951.78 61
3951.93 54
3952.07 45
3952.21 35
3952.36 24
3952.50 14
3952.65 4
3952.79 0
3952.94 0
3953.08 0
3953.22 0
3953.37 0
3953.51 0
3953.66 0
3953.80 0
3953.94 0
3954.09 6
3954.23 12
3954.38 18
3954.52 23
3954.67 26
3954.81 27
3954.95 27
3955.10 26
3955.24 24
3955.39 23
3955.53 22
3955.67 21
3955.82 22
3955.96 23
3956.11 26
3956.25 30
3956.40 36
3956.54 44
3956.68 53
3956.83 63
3956.97 73
3957.12 84
3957.26 95
3957.40 105
3957.55 114
3957.69 121
3957.84 124
3957.98 125
3958.13 122
3958.27 117
3958.41 110
3958.56 104
3958.70 98
3958.85 95
3958.99 92
3959.14 91
3959.28 89
3959.42 87
3959.57 83
3959.71 77
3959.86 70
3960.00 63
3960.15 57
3960.29 53
3960.43 53
3960.58 55
3960.72 61
3960.87 68
3961.01 76
3961.15 82
3961.30 88
3961.44 91
3961.59 93
3961.73 94
3961.88 93
3962.02 91
3962.16 87
3962.31 81
3962.45 72
3962.60 61
3962.74 48
3962.89 36
3963.03 25
3963.18 17
3963.32 12
3963.46 12
3963.61 15
3963.75 20
3963.90 26
3964.04 31
3964.19 35
3964.33 36
3964.47 36
3964.62 34
3964.76 30
3964.91 26
3965.05 23
3965.20 20
3965.34 18
3965.48 16
3965.63 14
3965.77 14
3965.92 14
3966.06 17
3966.21 22
3966.35 31
3966.50 42
3966.64 55
3966.78 68
3966.93 80
3967.07 89
3967.22 94
3967.36 94
3967.51 89
3967.65 79
3967.79 67
3967.94 53
3968.08 39
3968.23 29
3968.37 22
3968.52 19
3968.66 20
3968.81 22
3968.95 24
3969.09 23
3969.24 19
3969.38 12
3969.53 3
3969.67 0
3969.82 0
3969.96 0
3970.11 0
3970.25 2
3970.39 17
3970.54 34
3970.68 51
3970.83 64
3970.97 74
3971.12 78
3971.26 79
3971.41 77
3971.55 74
3971.69 70
3971.84 67
3971.98 65
3972.13 65
3972.27 66
3972.42 68
3972.56 73
3972.71 80
3972.85 89
3972.99 99
3973.14 110
3973.28 119
3973.43 127
3973.57 131
3973.72 132
3973.86 130
3974.01 127
3974.15 124
3974.30 122
3974.44 121
3974.58 122
3974.73 124
3974.87 129
3975.02 134
3975.16 141
3975.31 147
3975.45 153
3975.60 156
3975.74 156
3975.88 151
3976.03 143
3976.17 132
3976.32 119
3976.46 107
3976.61 97
3976.75 90
3976.90 86
3977.04 85
3977.19 86
3977.33 88
3977.48 90
3977.62 90
3977.76 90
3977.91 89
3978.05 88
3978.20 86
3978.34 83
3978.49 80
3978.63 77
3978.78 73
3978.92 67
3979.07 60
3979.21 52
3979.35 44
3979.50 36
3979.64 29
3979.79 25
3979.93 23
3980.08 24
3980.22 27
3980.37 31
3980.51 35
3980.66 38
3980.80 39
3980.95 38
3981.09 37
3981.23 35
3981.38 35
3981.52 37
3981.67 41
3981.81 46
3981.96 52
3982.10 56
3982.25 58
3982.39 57
3982.54 56
3982.68 54
3982.83 53
3982.97 55
3983.12 60
3983.26 67
3983.40 75
3983.55 84
3983.69 93
3983.84 100
3983.98 106
3984.13 112
3984.27 118
3984.42 125
3984.56 131
3984.71 138
3984.85 145
3985.00 150
3985.14 153
3985.29 155
3985.43 156
3985.58 158
3985.72 159
3985.86 162
3986.01 163
3986.15 163
3986.30 161
3986.44 155
3986.59 147
3986.73 138
3986.88 130
3987.02 125
3987.17 126
3987.31 130
3987.46 138
3987.60 146
3987.75 152
3987.89 153
3988.04 150
3988.18 143
3988.33 135
3988.47 127
3988.62 122
3988.76 121
3988.90 122
3989.05 126
3989.19 129
3989.34 132
3989.48 133
3989.63 133
3989.77 133
3989.92 132
3990.06 132
3990.21 131
3990.35 130
3990.50 128
3990.64 125
3990.79 120
3990.93 116
3991.08 111
3991.22 107
3991.37 105
3991.51 104
3991.66 105
3991.80 107
3991.95 111
3992.09 115
3992.24 120
3992.38 125
3992.53 129
3992.67 130
3992.81 129
3992.96 125
3993.10 119
3993.25 111
3993.39 104
3993.54 98
3993.68 94
3993.83 93
3993.97 95
3994.12 100
3994.26 108
3994.41 117
3994.55 125
3994.70 132
3994.84 135
3994.99 135
3995.13 132
3995.28 125
3995.42 115
3995.57 104
3995.71 94
3995.86 84
3996.00 75
3996.15 67
3996.29 59
3996.44 51
3996.58 43
3996.73 34
3996.87 26
3997.02 20
3997.16 16
3997.31 15
3997.45 17
3997.60 21
3997.74 26
3997.89 31
3998.03 36
3998.18 39
3998.32 40
3998.47 39
3998.61 37
3998.76 34
3998.90 30
3999.05 25
3999.19 21
3999.34 18
3999.48 16
3999.63 15
3999.77 14
3999.92 13
4000.06 11
4000.21 8
4000.35 3
4000.50 0
4000.64 0
4000.79 0
4000.93 0
4001.08 0
4001.22 0
4001.37 0
4001.51 0
4001.66 8
4001.80 17
4001.95 26
4002.09 33
4002.24 37
4002.38 38
4002.53 37
4002.67 34
4002.82 30
4002.96 25
4003.11 21
4003.25 19
4003.40 19
4003.54 21
4003.69 26
4003.83 33
4003.98 42
4004.12 52
4004.27 61
4004.41 69
4004.56 73
4004.70 74
4004.85 71
4004.99 66
4005.14 59
4005.28 51
4005.43 44
4005.57 39
4005.72 35
4005.86 33
4006.01 33
4006.15 35
4006.30 38
4006.44 42
4006.59 48
4006.73 54
4006.88 62
4007.02 69
4007.17 76
4007.31 82
4007.46 86
4007.60 86
4007.75 82
4007.89 74
4008.04 61
4008.18 46
4008.33 29
4008.47 12
4008.62 0
4008.76 0
4008.91 0
4009.05 0
4009.20 0
4009.35 0
4009.49 0
4009.64 0
4009.78 0
4009.93 6
4010.07 14
4010.22 22
4010.36 32
4010.51 42
4010.65 52
4010.80 62
4010.94 70
4011.09 76
4011.23 80
4011.38 80
4011.52 77
4011.67 72
4011.81 66
4011.96 60
4012.10 55
4012.25 52
4012.39 51
4012.54 52
4012.68 53
4012.83 55
4012.97 56
4013.12 56
4013.27 57
4013.41 58
4013.56 60
4013.70 63
4013.85 67
4013.99 73
4014.14 78
4014.28 83
4014.43 87
4014.57 90
4014.72 92
4014.86 92
4015.01 90
4015.15 87
4015.30 83
4015.44 78
4015.59 73
4015.73 69
4015.88 65
4016.03 62
4016.17 60
4016.32 59
4016.46 58
4016.61 57
4016.75 57
4016.90 57
4017.04 58
4017.19 60
4017.33 62
4017.48 64
4017.62 66
4017.77 68
4017.91 69
4018.06 69
4018.20 67
4018.35 65
4018.50 61
4018.64 56
4018.79 50
4018.93 43
4019.08 37
4019.22 32
4019.37 31
4019.51 33
4019.66 38
4019.80 45
4019.95 55
4020.09 64
4020.24 73
4020.38 79
4020.53 83
4020.68 83
4020.82 81
4020.97 76
4021.11 70
4021.26 64
4021.40 60
4021.55 57
4021.69 58
4021.84 61
4021.98 66
4022.13 73
4022.27 79
4022.42 84
4022.57 88
4022.71 88
4022.86 86
4023.00 80
4023.15 71
4023.29 60
4023.44 50
4023.58 40
4023.73 32
4023.87 29
4024.02 30
4024.16 35
4024.31 42
4024.46 50
4024.60 58
4024.75 63
4024.89 65
4025.04 64
4025.18 61
4025.33 56
4025.47 51
4025.62 47
4025.76 45
4025.91 45
4026.06 47
4026.20 50
4026.35 55
4026.49 60
4026.64 65
4026.78 70
4026.93 73
4027.07 74
4027.22 74
4027.36 72
4027.51 69
4027.66 65
4027.80 60
4027.95 55
4028.09 49
4028.24 43
4028.38 35
4028.53 27
4028.67 19
4028.82 12
4028.97 6
4029.11 2
4029.26 0
4029.40 0
4029.55 3
4029.69 5
4029.84 8
4029.98 9
4030.13 10
4030.27 11
4030.42 13
4030.57 17
4030.71 22
4030.86 29
4031.00 36
4031.15 40
4031.29 42
4031.44 40
4031.58 36
4031.73 29
4031.88 24
4032.02 21
4032.17 21
4032.31 24
4032.46 30
4032.60 37
4032.75 44
4032.89 48
4033.04 50
4033.19 49
4033.33 47
4033.48 45
4033.62 42
4033.77 40
4033.91 37
4034.06 33
4034.21 28
4034.35 21
4034.50 12
4034.64 2
4034.79 0
4034.93 0
4035.08 0
4035.22 0
4035.37 0
4035.52 0
4035.66 0
4035.81 2
4035.95 7
4036.10 11
4036.24 14
4036.39 17
4036.54 21
4036.68 25
4036.83 30
4036.97 34
4037.12 38
4037.26 40
4037.41 40
4037.55 39
4037.70 36
4037.85 33
4037.99 31
4038.14 31
4038.28 33
4038.43 38
4038.57 44
4038.72 52
4038.87 61
4039.01 70
4039.16 79
4039.30 86
4039.45 92
4039.59 95
4039.74 96
4039.89 94
4040.03 89
4040.18 83
4040.32 75
4040.47 67
4040.61 59
4040.76 52
4040.91 45
4041.05 40
4041.20 35
4041.34 31
4041.49 28
4041.63 24
4041.78 21
4041.93 18
4042.07 16
4042.22 15
4042.36 17
4042.51 20
4042.65 25
4042.80 31
4042.95 36
4043.09 41
4043.24 43
4043.38 44
4043.53 44
4043.68 43
4043.82 44
4043.97 46
4044.11 49
4044.26 54
4044.40 60
4044.55 66
4044.70 71
4044.84 75
4044.99 78
4045.13 79
4045.28 79
4045.42 78
4045.57 77
4045.72 76
4045.86 75
4046.01 75
4046.15 74
4046.30 74
4046.45 75
4046.59 75
4046.74 74
4046.88 74
4047.03 72
4047.17 69
4047.32 65
4047.47 60
4047.61 56
4047.76 52
4047.90 51
4048.05 52
4048.20 56
4048.34 61
4048.49 65
4048.63 69
4048.78 69
4048.92 68
4049.07 63
4049.22 57
4049.36 52
4049.51 47
4049.65 46
4049.80 48
4049.95 54
4050.09 62
4050.24 73
4050.38 83
4050.53 92
4050.68 98
4050.82 100
4050.97 99
4051.11 95
4051.26 90
4051.40 86
4051.55 82
4051.70 80
4051.84 80
4051.99 81
4052.13 82
4052.28 84
4052.43 86
4052.57 88
4052.72 90
4052.86 92
4053.01 94
4053.16 96
4053.30 98
4053.45 100
4053.59 100
4053.74 100
4053.89 98
4054.03 96
4054.18 94
4054.32 91
4054.47 88
4054.62 85
4054.76 82
4054.91 79
4055.05 76
4055.20 75
4055.35 74
4055.49 75
4055.64 78
4055.78 81
4055.93 84
4056.08 87
4056.22 87
4056.37 86
4056.51 84
4056.66 82
4056.81 80
4056.95 79
4057.10 80
4057.24 81
4057.39 82
4057.54 83
4057.68 82
4057.83 80
4057.97 77
4058.12 73
4058.27 68
4058.41 63
4058.56 57
4058.70 52
4058.85 47
4059.00 43
4059.14 39
4059.29 36
4059.43 33
4059.58 31
4059.73 29
4059.87 29
4060.02 31
4060.16 34
4060.31 40
4060.46 46
4060.60 54
4060.75 62
4060.89 68
4061.04 73
4061.19 76
4061.33 77
4061.48 77
4061.63 74
4061.77 70
4061.92 65
4062.06 59
4062.21 54
4062.36 51
4062.50 49
4062.65 51
4062.79 56
4062.94 61
4063.09 66
4063.23 69
4063.38 68
4063.52 65
4063.67 59
4063.82 54
4063.96 48
4064.11 45
4064.26 43
4064.40 43
4064.55 44
4064.69 45
4064.84 46
4064.99 47
4065.13 49
4065.28 51
4065.42 54
4065.57 58
4065.72 63
4065.86 69
4066.01 76
4066.16 84
4066.30 92
4066.45 98
4066.59 102
4066.74 102
4066.89 99
4067.03 93
4067.18 85
4067.33 77
4067.47 70
4067.62 66
4067.76 65
4067.91 67
4068.06 70
4068.20 75
4068.35 80
4068.49 85
4068.64 89
4068.79 93
4068.93 98
4069.08 102
4069.23 107
4069.37 111
4069.52 114
4069.66 114
4069.81 113
4069.96 109
4070.10 104
4070.25 99
4070.40 93
4070.54 88
4070.69 83
4070.83 79
4070.98 75
4071.13 71
4071.27 66
4071.42 60
4071.57 55
4071.71 50
4071.86 47
4072.01 46
4072.15 49
4072.30 54
4072.44 62
4072.59 70
4072.74 78
4072.88 82
4073.03 82
4073.18 77
4073.32 69
4073.47 58
4073.61 47
4073.76 37
4073.91 30
4074.05 26
4074.20 27
4074.35 30
4074.49 34
4074.64 39
4074.79 43
4074.93 44
4075.08 41
4075.22 34
4075.37 26
4075.52 16
4075.66 7
4075.81 0
4075.96 0
4076.10 0
4076.25 0
4076.39 8
4076.54 17
4076.69 28
4076.83 38
4076.98 46
4077.13 51
4077.27 51
4077.42 48
4077.57 43
4077.71 36
4077.86 30
4078.01 27
4078.15 28
4078.30 33
4078.44 41
4078.59 51
4078.74 60
4078.88 67
4079.03 71
4079.18 73
4079.32 72
4079.47 70
4079.62 67
4079.76 65
4079.91 62
4080.05 58
4080.20 54
4080.35 47
4080.49 40
4080.64 34
4080.79 28
4080.93 25
4081.08 24
4081.23 26
4081.37 30
4081.52 32
4081.67 34
4081.81 32
4081.96 27
4082.11 20
4082.25 11
4082.40 3
4082.54 0
4082.69 0
4082.84 0
4082.98 0
4083.13 0
4083.28 1
4083.42 6
4083.57 12
4083.72 18
4083.86 26
4084.01 34
4084.16 44
4084.30 54
4084.45 64
4084.60 72
4084.74 79
4084.89 82
4085.04 84
4085.18 83
4085.33 81
4085.47 80
4085.62 79
4085.77 81
4085.91 84
4086.06 87
4086.21 90
4086.35 91
4086.50 90
4086.65 86
4086.79 80
4086.94 74
4087.09 68
4087.23 64
4087.38 61
4087.53 60
4087.67 59
4087.82 58
4087.97 56
4088.11 53
4088.26 49
4088.41 44
4088.55 38
4088.70 32
4088.85 26
4088.99 21
4089.14 17
4089.29 16
4089.43 16
4089.58 18
4089.73 21
4089.87 23
4090.02 25
4090.16 25
4090.31 23
4090.46 20
4090.60 16
4090.75 11
4090.90 6
4091.04 1
4091.19 0
4091.34 0
4091.48 0
4091.63 0
4091.78 0
4091.92 0
4092.07 0
4092.22 0
4092.36 4
4092.51 9
4092.66 12
4092.80 13
4092.95 13
4093.10 11
4093.24 8
4093.39 6
4093.54 6
4093.68 8
4093.83 13
4093.98 21
4094.12 30
4094.27 39
4094.42 49
4094.56 56
4094.71 62
4094.86 64
4095.00 65
4095.15 65
4095.30 64
4095.44 64
4095.59 65
4095.74 66
4095.88 69
4096.03 72
4096.18 74
4096.33 76
4096.47 76
4096.62 75
4096.77 73
4096.91 71
4097.06 69
4097.21 68
4097.35 68
4097.50 70
4097.65 72
4097.79 73
4097.94 74
4098.09 74
4098.23 73
4098.38 70
4098.53 66
4098.67 61
4098.82 58
4098.97 55
4099.11 53
4099.26 53
4099.41 54
4099.55 58
4099.70 62
4099.85 67
4099.99 70
4100.14 73
4100.29 73
4100.43 73
4100.58 71
4100.73 70
4100.87 70
4101.02 72
4101.17 74
4101.32 77
4101.46 79
4101.61 81
4101.76 81
4101.90 80
4102.05 78
4102.20 75
4102.34 71
4102.49 67
4102.64 62
4102.78 56
4102.93 50
4103.08 44
4103.22 40
4103.37 37
4103.52 36
4103.66 37
4103.81 39
4103.96 41
4104.11 41
4104.25 40
4104.40 37
4104.55 31
4104.69 25
4104.84 18
4104.99 12
4105.13 9
4105.28 9
4105.43 12
4105.57 18
4105.72 27
4105.87 37
4106.01 48
4106.16 58
4106.31 67
4106.46 76
4106.60 84
4106.75 93
4106.90 100
4107.04 106
4107.19 111
4107.34 112
4107.48 111
4107.63 106
4107.78 98
4107.92 89
4108.07 79
4108.22 71
4108.37 63
4108.51 58
4108.66 55
4108.81 56
4108.95 59
4109.10 64
4109.25 71
4109.39 77
4109.54 83
4109.69 87
4109.83 88
4109.98 87
4110.13 84
4110.28 80
4110.42 76
4110.57 71
4110.72 66
4110.86 60
4111.01 54
4111.16 47
4111.30 41
4111.45 35
4111.60 30
4111.75 28
4111.89 26
4112.04 26
4112.19 26
4112.33 25
4112.48 24
4112.63 22
4112.77 19
4112.92 18
4113.07 18
4113.22 21
4113.36 26
4113.51 33
4113.66 41
4113.80 49
4113.95 56
4114.10 62
4114.25 68
4114.39 73
4114.54 80
4114.69 86
4114.83 93
4114.98 99
4115.13 104
4115.27 106
4115.42 106
4115.57 101
4115.72 95
4115.86 87
4116.01 79
4116.16 72
4116.30 68
4116.45 67
4116.60 69
4116.75 75
4116.89 82
4117.04 90
4117.19 100
4117.33 110
4117.48 119
4117.63 127
4117.77 133
4117.92 138
4118.07 143
4118.22 148
4118.36 153
4118.51 160
4118.66 169
4118.80 179
4118.95 189
4119.10 199
4119.25 207
4119.39 214
4119.54 218
4119.69 220
4119.83 219
4119.98 217
4120.13 214
4120.28 210
4120.42 205
4120.57 200
4120.72 195
4120.86 193
4121.01 192
4121.16 192
4121.31 193
4121.45 193
4121.60 192
4121.75 188
4121.90 181
4122.04 171
4122.19 161
4122.34 150
4122.48 141
4122.63 136
4122.78 134
4122.93 135
4123.07 140
4123.22 147
4123.37 154
4123.51 162
4123.66 169
4123.81 174
4123.96 178
4124.10 179
4124.25 180
4124.40 179
4124.54 177
4124.69 173
4124.84 169
4124.99 165
4125.13 160
4125.28 155
4125.43 151
4125.58 147
4125.72 144
4125.87 141
4126.02 138
4126.16 136
4126.31 133
4126.46 131
4126.61 130
4126.75 129
4126.90 128
4127.05 127
4127.20 125
4127.34 121
4127.49 116
4127.64 111
4127.78 106
4127.93 103
4128.08 103
4128.23 106
4128.37 112
4128.52 119
4128.67 125
4128.82 129
4128.96 129
4129.11 126
4129.26 121
4129.40 115
4129.55 111
4129.70 111
4129.85 113
4129.99 118
4130.14 124
4130.29 128
4130.44 131
4130.58 131
4130.73 129
4130.88 125
4131.03 121
4131.17 117
4131.32 112
4131.47 108
4131.61 102
4131.76 96
4131.91 89
4132.06 83
4132.20 79
4132.35 78
4132.50 80
4132.65 84
4132.79 90
4132.94 96
4133.09 101
4133.24 102
4133.38 99
4133.53 94
4133.68 87
4133.83 81
4133.97 75
4134.12 71
4134.27 69
4134.42 70
4134.56 71
4134.71 72
4134.86 74
4135.00 74
4135.15 73
4135.30 70
4135.45 65
4135.59 60
4135.74 54
4135.89 50
4136.04 48
4136.18 48
4136.33 52
4136.48 59
4136.63 67
4136.77 75
4136.92 82
4137.07 88
4137.22 91
4137.36 92
4137.51 91
4137.66 89
4137.81 88
4137.95 87
4138.10 88
4138.25 89
4138.40 91
4138.54 93
4138.69 95
4138.84 96
4138.99 96
4139.13 96
4139.28 95
4139.43 94
4139.58 93
4139.72 92
4139.87 90
4140.02 87
4140.17 81
4140.31 73
4140.46 64
4140.61 55
4140.76 47
4140.90 40
4141.05 35
4141.20 31
4141.35 27
4141.49 23
4141.64 19
4141.79 14
4141.94 10
4142.08 7
4142.23 6
4142.38 7
4142.53 9
4142.67 12
4142.82 16
4142.97 21
4143.12 25
4143.26 29
4143.41 31
4143.56 32
4143.71 30
4143.85 26
4144.00 21
4144.15 15
4144.30 9
4144.44 4
4144.59 0
4144.74 0
4144.89 0
4145.04 0
4145.18 0
4145.33 0
4145.48 0
4145.63 0
4145.77 0
4145.92 6
4146.07 17
4146.22 29
4146.36 40
4146.51 48
4146.66 53
4146.81 55
4146.95 56
4147.10 55
4147.25 52
4147.40 49
4147.54 47
4147.69 45
4147.84 44
4147.99 46
4148.14 50
4148.28 56
4148.43 63
4148.58 69
4148.73 73
4148.87 74
4149.02 73
4149.17 70
4149.32 67
4149.46 63
4149.61 61
4149.76 61
4149.91 62
4150.06 65
4150.20 70
4150.35 74
4150.50 79
4150.65 84
4150.79 87
4150.94 88
4151.09 86
4151.24 82
4151.38 74
4151.53 63
4151.68 51
4151.83 38
4151.98 27
4152.12 17
4152.27 12
4152.42 11
4152.57 13
4152.71 19
4152.86 27
4153.01 37
4153.16 47
4153.30 56
4153.45 65
4153.60 73
4153.75 80
4153.90 85
4154.04 89
4154.19 93
4154.34 95
4154.49 98
4154.63 101
4154.78 105
4154.93 110
4155.08 115
4155.23 119
4155.37 121
4155.52 120
4155.67 116
4155.82 109
4155.96 101
4156.11 93
4156.26 86
4156.41 83
4156.56 84
4156.70 88
4156.85 95
4157.00 103
4157.15 110
4157.29 115
4157.44 116
4157.59 112
4157.74 104
4157.89 93
4158.03 79
4158.18 65
4158.33 51
4158.48 38
4158.63 28
4158.77 21
4158.92 18
4159.07 19
4159.22 24
4159.36 32
4159.51 41
4159.66 48
4159.81 54
4159.96 57
4160.10 57
4160.25 56
4160.40 55
4160.55 57
4160.70 60
4160.84 67
4160.99 74
4161.14 81
4161.29 87
4161.43 91
4161.58 92
4161.73 90
4161.88 87
4162.03 84
4162.17 81
4162.32 79
4162.47 78
4162.62 79
4162.77 82
4162.91 87
4163.06 92
4163.21 98
4163.36 103
4163.51 107
4163.65 111
4163.80 115
4163.95 119
4164.10 123
4164.25 128
4164.39 132
4164.54 135
4164.69 137
4164.84 137
4164.98 137
4165.13 137
4165.28 138
4165.43 142
4165.58 148
4165.72 154
4165.87 160
4166.02 164
4166.17 166
4166.32 166
4166.46 165
4166.61 164
4166.76 163
4166.91 164
4167.06 167
4167.20 172
4167.35 180
4167.50 190
4167.65 201
4167.80 214
4167.94 227
4168.09 239
4168.24 248
4168.39 254
4168.54 256
4168.68 256
4168.83 254
4168.98 253
4169.13 253
4169.28 256
4169.42 261
4169.57 267
4169.72 274
4169.87 279
4170.02 281
4170.16 279
4170.31 273
4170.46 264
4170.61 253
4170.76 243
4170.90 234
4171.05 228
4171.20 225
4171.35 224
4171.50 225
4171.65 227
4171.79 230
4171.94 232
4172.09 234
4172.24 236
4172.39 238
4172.53 240
4172.68 241
4172.83 242
4172.98 242
4173.13 240
4173.27 235
4173.42 228
4173.57 219
4173.72 209
4173.87 200
4174.01 194
4174.16 192
4174.31 196
4174.46 204
4174.61 216
4174.76 230
4174.90 245
4175.05 260
4175.20 273
4175.35 284
4175.50 294
4175.64 303
4175.79 310
4175.94 315
4176.09 316
4176.24 314
4176.38 308
4176.53 299
4176.68 289
4176.83 280
4176.98 272
4177.13 267
4177.27 265
4177.42 265
4177.57 267
4177.72 269
4177.87 270
4178.01 272
4178.16 273
4178.31 276
4178.46 279
4178.61 285
4178.76 292
4178.90 300
4179.05 308
4179.20 315
4179.35 322
4179.50 327
4179.64 331
4179.79 334
4179.94 336
4180.09 339
4180.24 343
4180.39 346
4180.53 349
4180.68 350
4180.83 348
4180.98 342
4181.13 333
4181.28 322
4181.42 313
4181.57 307
4181.72 307
4181.87 314
4182.02 328
4182.16 346
4182.31 366
4182.46 384
4182.61 397
4182.76 404
4182.91 405
4183.05 401
4183.20 393
4183.35 384
4183.50 376
4183.65 371
4183.80 369
4183.94 371
4184.09 376
4184.24 384
4184.39 394
4184.54 404
4184.69 413
4184.83 419
4184.98 423
4185.13 425
4185.28 427
4185.43 431
4185.58 439
4185.72 452
4185.87 469
4186.02 491
4186.17 516
4186.32 541
4186.47 566
4186.61 591
4186.76 614
4186.91 637
4187.06 659
4187.21 681
4187.36 703
4187.50 726
4187.65 749
4187.80 774
4187.95 802
4188.10 837
4188.25 879
4188.39 929
4188.54 986
4188.69 1050
4188.84 1117
4188.99 1185
4189.14 1252
4189.28 1315
4189.43 1373
4189.58 1427
4189.73 1474
4189.88 1517
4190.03 1553
4190.17 1584
4190.32 1610
4190.47 1632
4190.62 1653
4190.77 1674
4190.92 1696
4191.07 1722
4191.21 1752
4191.36 1783
4191.51 1813
4191.66 1840
4191.81 1863
4191.96 1880
4192.10 1891
4192.25 1899
4192.40 1905
4192.55 1911
4192.70 1917
4192.85 1924
4192.99 1931
4193.14 1936
4193.29 1938
4193.44 1939
4193.59 1936
4193.74 1931
4193.89 1925
4194.03 1918
4194.18 1909
4194.33 1898
4194.48 1884
4194.63 1866
4194.78 1844
4194.92 1815
4195.07 1780
4195.22 1739
4195.37 1692
4195.52 1640
4195.67 1586
4195.82 1531
4195.96 1476
4196.11 1422
4196.26 1372
4196.41 1325
4196.56 1281
4196.71 1240
4196.86 1201
4197.00 1166
4197.15 1134
4197.30 1107
4197.45 1083
4197.60 1062
4197.75 1043
4197.90 1024
4198.04 1002
4198.19 978
4198.34 952
4198.49 923
4198.64 894
4198.79 865
4198.93 838
4199.08 813
4199.23 789
4199.38 766
4199.53 743
4199.68 720
4199.83 699
4199.97 679
4200.12 660
4200.27 644
4200.42 631
4200.57 619
4200.72 609
4200.87 601
4201.01 595
4201.16 593
4201.31 593
4201.46 596
4201.61 601
4201.76 606
4201.91 611
4202.06 616
4202.20 620
4202.35 623
4202.50 626
4202.65 629
4202.80 630
4202.95 629
4203.10 625
4203.24 616
4203.39 604
4203.54 588
4203.69 569
4203.84 550
4203.99 530
4204.14 510
4204.28 492
4204.43 474
4204.58 459
4204.73 445
4204.88 435
4205.03 428
4205.18 423
4205.33 421
4205.47 419
4205.62 417
4205.77 415
4205.92 411
4206.07 405
4206.22 399
4206.37 392
4206.51 387
4206.66 383
4206.81 382
4206.96 381
4207.11 382
4207.26 382
4207.41 382
4207.56 379
4207.70 376
4207.85 370
4208.00 364
4208.15 357
4208.30 349
4208.45 342
4208.60 334
4208.75 325
4208.89 316
4209.04 307
4209.19 298
4209.34 291
4209.49 286
4209.64 284
4209.79 286
4209.94 290
4210.08 297
4210.23 305
4210.38 312
4210.53 319
4210.68 324
4210.83 327
4210.98 327
4211.13 327
4211.27 325
4211.42 324
4211.57 323
4211.72 324
4211.87 325
4212.02 328
4212.17 332
4212.32 336
4212.46 341
4212.61 345
4212.76 348
4212.91 351
4213.06 353
4213.21 354
4213.36 354
4213.51 354
4213.65 353
4213.80 350
4213.95 344
4214.10 335
4214.25 325
4214.40 315
4214.55 307
4214.70 304
4214.85 308
4214.99 319
4215.14 336
4215.29 358
4215.44 380
4215.59 399
4215.74 412
4215.89 418
4216.04 416
4216.19 408
4216.33 393
4216.48 374
4216.63 352
4216.78 328
4216.93 303
4217.08 279
4217.23 259
4217.38 242
4217.52 231
4217.67 226
4217.82 225
4217.97 226
4218.12 229
4218.27 231
4218.42 233
4218.57 233
4218.72 231
4218.87 227
4219.01 223
4219.16 219
4219.31 214
4219.46 212
4219.61 211
4219.76 214
4219.91 218
4220.06 224
4220.21 230
4220.35 236
4220.50 239
4220.65 240
4220.80 239
4220.95 236
4221.10 231
4221.25 226
4221.40 220
4221.55 214
4221.69 208
4221.84 203
4221.99 199
4222.14 197
4222.29 196
4222.44 195
4222.59 193
4222.74 191
4222.89 187
4223.04 181
4223.18 176
4223.33 171
4223.48 167
4223.63 165
4223.78 165
4223.93 165
4224.08 164
4224.23 162
4224.38 158
4224.53 152
4224.67 144
4224.82 134
4224.97 123
4225.12 113
4225.27 105
4225.42 99
4225.57 96
4225.72 94
4225.87 94
4226.02 94
4226.16 94
4226.31 93
4226.46 91
4226.61 89
4226.76 86
4226.91 84
4227.06 82
4227.21 82
4227.36 82
4227.51 83
4227.66 84
4227.80 85
4227.95 86
4228.10 88
4228.25 91
4228.40 93
4228.55 95
4228.70 96
4228.85 94
4229.00 90
4229.15 83
4229.30 74
4229.44 66
4229.59 59
4229.74 55
4229.89 56
4230.04 61
4230.19 69
4230.34 79
4230.49 89
4230.64 99
4230.79 105
4230.94 109
4231.08 111
4231.23 110
4231.38 107
4231.53 104
4231.68 100
4231.83 96
4231.98 93
4232.13 90
4232.28 88
4232.43 86
4232.58 83
4232.72 80
4232.87 76
4233.02 71
4233.17 66
4233.32 61
4233.47 58
4233.62 55
4233.77 54
4233.92 54
4234.07 55
4234.22 56
4234.37 56
4234.52 55
4234.66 52
4234.81 48
4234.96 43
4235.11 37
4235.26 30
4235.41 24
4235.56 18
4235.71 14
4235.86 10
4236.01 6
4236.16 3
4236.31 0
4236.45 0
4236.60 0
4236.75 0
4236.90 0
4237.05 0
4237.20 0
4237.35 0
4237.50 0
4237.65 4
4237.80 8
4237.95 11
4238.10 11
4238.25 9
4238.39 5
4238.54 0
4238.69 0
4238.84 0
4238.99 0
4239.14 3
4239.29 11
4239.44 21
4239.59 30
4239.74 39
4239.89 46
4240.04 52
4240.19 56
4240.34 59
4240.48 60
4240.63 61
4240.78 60
4240.93 58
4241.08 55
4241.23 52
4241.38 49
4241.53 49
4241.68 50
4241.83 55
4241.98 62
4242.13 70
4242.28 79
4242.43 86
4242.57 92
4242.72 95
4242.87 95
4243.02 92
4243.17 87
4243.32 81
4243.47 74
4243.62 67
4243.77 62
4243.92 57
4244.07 53
4244.22 51
4244.37 48
4244.52 46
4244.67 44
4244.82 42
4244.96 40
4245.11 39
4245.26 39
4245.41 40
4245.56 44
4245.71 51
4245.86 60
4246.01 70
4246.16 82
4246.31 92
4246.46 100
4246.61 105
4246.76 105
4246.91 101
4247.06 94
4247.21 84
4247.35 75
4247.50 68
4247.65 63
4247.80 62
4247.95 64
4248.10 67
4248.25 69
4248.40 72
4248.55 73
4248.70 73
4248.85 73
4249.00 74
4249.15 76
4249.30 77
4249.45 78
4249.60 77
4249.75 72
4249.90 64
4250.04 53
4250.19 40
4250.34 27
4250.49 16
4250.64 7
4250.79 0
4250.94 0
4251.09 0
4251.24 0
4251.39 0
4251.54 0
4251.69 0
4251.84 0
4251.99 0
4252.14 0
4252.29 5
4252.44 10
4252.59 16
4252.74 20
4252.88 22
4253.03 23
4253.18 22
4253.33 20
4253.48 17
4253.63 15
4253.78 12
4253.93 9
4254.08 7
4254.23 4
4254.38 2
4254.53 1
4254.68 1
4254.83 1
4254.98 3
4255.13 4
4255.28 5
4255.43 5
4255.58 5
4255.73 5
4255.88 5
4256.03 8
4256.17 12
4256.32 19
4256.47 29
4256.62 38
4256.77 47
4256.92 54
4257.07 57
4257.22 56
4257.37 52
4257.52 47
4257.67 43
4257.82 41
4257.97 41
4258.12 44
4258.27 49
4258.42 56
4258.57 62
4258.72 66
4258.87 70
4259.02 72
4259.17 74
4259.32 76
4259.47 79
4259.62 85
4259.77 91
4259.91 98
4260.06 105
4260.21 109
4260.36 111
4260.51 110
4260.66 107
4260.81 102
4260.96 98
4261.11 95
4261.26 93
4261.41 94
4261.56 95
4261.71 95
4261.86 94
4262.01 90
4262.16 84
4262.31 78
4262.46 71
4262.61 67
4262.76 65
4262.91 66
4263.06 68
4263.21 71
4263.36 73
4263.51 73
4263.66 71
4263.81 68
4263.96 64
4264.11 60
4264.26 57
4264.40 58
4264.55 60
4264.70 64
4264.85 69
4265.00 72
4265.15 72
4265.30 70
4265.45 66
4265.60 61
4265.75 55
4265.90 51
4266.05 48
4266.20 47
4266.35 47
4266.50 47
4266.65 46
4266.80 44
4266.95 41
4267.10 37
4267.25 33
4267.40 30
4267.55 29
4267.70 29
4267.85 31
4268.00 35
4268.15 40
4268.30 45
4268.45 49
4268.60 52
4268.75 54
4268.90 53
4269.05 51
4269.20 47
4269.35 44
4269.50 41
4269.65 39
4269.80 39
4269.95 40
4270.10 42
4270.25 44
4270.40 44
4270.55 43
4270.70 39
4270.84 34
4270.99 28
4271.14 24
4271.29 21
4271.44 21
4271.59 25
4271.74 31
4271.89 39
4272.04 48
4272.19 56
4272.34 62
4272.49 67
4272.64 70
4272.79 71
4272.94 72
4273.09 74
4273.24 77
4273.39 80
4273.54 84
4273.69 88
4273.84 90
4273.99 89
4274.14 85
4274.29 79
4274.44 69
4274.59 58
4274.74 46
4274.89 36
4275.04 27
4275.19 21
4275.34 20
4275.49 22
4275.64 27
4275.79 34
4275.94 41
4276.09 48
4276.24 51
4276.39 52
4276.54 50
4276.69 47
4276.84 44
4276.99 41
4277.14 40
4277.29 41
4277.44 43
4277.59 47
4277.74 51
4277.89 53
4278.04 55
4278.19 55
4278.34 53
4278.49 50
4278.64 46
4278.79 41
4278.94 37
4279.09 33
4279.24 30
4279.39 29
4279.54 28
4279.69 28
4279.84 29
4279.99 29
4280.14 31
4280.29 33
4280.44 36
4280.59 42
4280.74 50
4280.89 60
4281.04 71
4281.19 80
4281.34 87
4281.49 91
4281.64 92
4281.79 90
4281.94 86
4282.09 82
4282.24 80
4282.39 80
4282.54 83
4282.69 88
4282.84 93
4282.99 99
4283.14 103
4283.29 103
4283.44 100
4283.59 93
4283.74 84
4283.89 73
4284.04 61
4284.19 50
4284.34 41
4284.49 34
4284.64 29
4284.79 26
4284.94 25
4285.09 27
4285.24 31
4285.39 37
4285.54 45
4285.69 56
4285.84 68
4285.99 81
4286.14 93
4286.29 104
4286.44 114
4286.59 120
4286.74 124
4286.89 124
4287.04 122
4287.19 118
4287.34 114
4287.49 109
4287.64 105
4287.79 102
4287.94 101
4288.09 100
4288.24 100
4288.39 101
4288.54 101
4288.69 101
4288.84 98
4288.99 94
4289.14 86
4289.29 77
4289.44 66
4289.59 56
4289.74 46
4289.89 40
4290.04 36
4290.19 35
4290.34 37
4290.49 42
4290.64 49
4290.80 58
4290.95 69
4291.10 81
4291.25 92
4291.40 103
4291.55 113
4291.70 122
4291.85 131
4292.00 139
4292.15 146
4292.30 152
4292.45 156
4292.60 157
4292.75 157
4292.90 155
4293.05 153
4293.20 152
4293.35 155
4293.50 163
4293.65 175
4293.80 191
4293.95 209
4294.10 227
4294.25 243
4294.40 255
4294.55 262
4294.70 264
4294.85 261
4295.00 255
4295.15 247
4295.30 238
4295.45 230
4295.60 223
4295.75 216
4295.90 209
4296.05 201
4296.20 194
4296.35 188
4296.50 184
4296.65 182
4296.80 185
4296.95 191
4297.10 202
4297.26 214
4297.41 226
4297.56 237
4297.71 245
4297.86 251
4298.01 253
4298.16 252
4298.31 250
4298.46 248
4298.61 245
4298.76 243
4298.91 240
4299.06 237
4299.21 233
4299.36 229
4299.51 224
4299.66 218
4299.81 214
4299.96 210
4300.11 208
4300.26 207
4300.41 206
4300.56 206
4300.71 207
4300.86 208
4301.01 210
4301.16 213
4301.31 218
4301.46 223
4301.61 228
4301.76 233
4301.92 236
4302.07 237
4302.22 236
4302.37 233
4302.52 229
4302.67 224
4302.82 220
4302.97 215
4303.12 211
4303.27 207
4303.42 203
4303.57 199
4303.72 194
4303.87 190
4304.02 186
4304.17 183
4304.32 182
4304.47 182
4304.62 184
4304.77 188
4304.92 192
4305.07 196
4305.22 199
4305.37 200
4305.52 199
4305.68 197
4305.83 194
4305.98 192
4306.13 191
4306.28 192
4306.43 194
4306.58 199
4306.73 206
4306.88 212
4307.03 219
4307.18 224
4307.33 229
4307.48 231
4307.63 233
4307.78 233
4307.93 233
4308.08 231
4308.23 229
4308.38 226
4308.53 222
4308.68 215
4308.84 207
4308.99 197
4309.14 184
4309.29 171
4309.44 157
4309.59 144
4309.74 133
4309.89 124
4310.04 118
4310.19 115
4310.34 114
4310.49 113
4310.64 113
4310.79 112
4310.94 111
4311.09 111
4311.24 112
4311.39 114
4311.54 116
4311.70 116
4311.85 116
4312.00 113
4312.15 107
4312.30 100
4312.45 94
4312.60 89
4312.75 89
4312.90 93
4313.05 102
4313.20 116
4313.35 131
4313.50 146
4313.65 158
4313.80 165
4313.95 165
4314.10 159
4314.25 150
4314.41 140
4314.56 132
4314.71 129
4314.86 132
4315.01 142
4315.16 154
4315.31 167
4315.46 176
4315.61 179
4315.76 174
4315.91 161
4316.06 143
4316.21 123
4316.36 104
4316.51 88
4316.66 78
4316.81 72
4316.97 71
4317.12 73
4317.27 74
4317.42 73
4317.57 71
4317.72 67
4317.87 61
4318.02 55
4318.17 49
4318.32 44
4318.47 38
4318.62 32
4318.77 25
4318.92 18
4319.07 11
4319.23 5
4319.38 2
4319.53 0
4319.68 1
4319.83 3
4319.98 4
4320.13 5
4320.28 4
4320.43 2
4320.58 0
4320.73 0
4320.88 0
4321.03 0
4321.18 0
4321.34 0
4321.49 0
4321.64 0
4321.79 0
4321.94 0
4322.09 1
4322.24 4
4322.39 8
4322.54 13
4322.69 20
4322.84 28
4322.99 38
4323.14 49
4323.29 62
4323.45 76
4323.60 90
4323.75 102
4323.90 112
4324.05 119
4324.20 121
4324.35 120
4324.50 116
4324.65 109
4324.80 102
4324.95 95
4325.10 89
4325.25 83
4325.41 76
4325.56 68
4325.71 59
4325.86 49
4326.01 39
4326.16 30
4326.31 24
4326.46 21
4326.61 23
4326.76 27
4326.91 34
4327.06 40
4327.21 45
4327.37 47
4327.52 46
4327.67 43
4327.82 38
4327.97 33
4328.12 28
4328.27 26
4328.42 25
4328.57 27
4328.72 30
4328.87 34
4329.02 38
4329.18 41
4329.33 44
4329.48 46
4329.63 49
4329.78 52
4329.93 54
4330.08 55
4330.23 55
4330.38 52
4330.53 46
4330.68 38
4330.84 28
4330.99 19
4331.14 11
4331.29 4
4331.44 0
4331.59 0
4331.74 0
4331.89 0
4332.04 0
4332.19 1
4332.34 4
4332.49 9
4332.65 17
4332.80 28
4332.95 41
4333.10 57
4333.25 74
4333.40 89
4333.55 103
4333.70 114
4333.85 122
4334.00 129
4334.16 135
4334.31 141
4334.46 149
4334.61 159
4334.76 170
4334.91 181
4335.06 191
4335.21 200
4335.36 207
4335.51 213
4335.66 216
4335.82 219
4335.97 222
4336.12 226
4336.27 232
4336.42 238
4336.57 245
4336.72 253
4336.87 260
4337.02 268
4337.17 274
4337.33 279
4337.48 283
4337.63 284
4337.78 283
4337.93 281
4338.08 277
4338.23 270
4338.38 262
4338.53 253
4338.68 242
4338.84 232
4338.99 222
4339.14 215
4339.29 211
4339.44 210
4339.59 212
4339.74 215
4339.89 218
4340.04 220
4340.19 220
4340.35 218
4340.50 214
4340.65 210
4340.80 208
4340.95 208
4341.10 212
4341.25 220
4341.40 229
4341.55 240
4341.71 248
4341.86 254
4342.01 255
4342.16 253
4342.31 250
4342.46 247
4342.61 248
4342.76 253
4342.91 263
4343.06 276
4343.22 292
4343.37 307
4343.52 320
4343.67 329
4343.82 333
4343.97 333
4344.12 329
4344.27 321
4344.42 309
4344.58 296
4344.73 282
4344.88 267
4345.03 252
4345.18 237
4345.33 223
4345.48 209
4345.63 195
4345.78 181
4345.94 168
4346.09 157
4346.24 148
4346.39 143
4346.54 142
4346.69 144
4346.84 150
4346.99 158
4347.15 166
4347.30 173
4347.45 177
4347.60 177
4347.75 173
4347.90 165
4348.05 156
4348.20 146
4348.35 136
4348.51 128
4348.66 121
4348.81 115
4348.96 109
4349.11 103
4349.26 95
4349.41 85
4349.56 75
4349.72 65
4349.87 56
4350.02 49
4350.17 44
4350.32 42
4350.47 43
4350.62 44
4350.77 46
4350.93 46
4351.08 45
4351.23 41
4351.38 36
4351.53 30
4351.68 25
4351.83 21
4351.98 19
4352.14 21
4352.29 25
4352.44 30
4352.59 37
4352.74 43
4352.89 48
4353.04 49
4353.19 48
4353.35 43
4353.50 36
4353.65 27
4353.80 17
4353.95 8
4354.10 0
4354.25 0
4354.40 0
4354.56 0
4354.71 0
4354.86 0
4355.01 0
4355.16 0
4355.31 1
4355.46 7
4355.61 13
4355.77 17
4355.92 20
4356.07 22
4356.22 22
4356.37 21
4356.52 20
4356.67 20
4356.83 20
4356.98 22
4357.13 26
4357.28 31
4357.43 38
4357.58 47
4357.73 56
4357.88 64
4358.04 73
4358.19 81
4358.34 88
4358.49 95
4358.64 102
4358.79 109
4358.94 118
4359.10 126
4359.25 133
4359.40 138
4359.55 141
4359.70 140
4359.85 136
4360.00 131
4360.15 126
4360.31 121
4360.46 118
4360.61 116
4360.76 114
4360.91 111
4361.06 107
4361.21 102
4361.37 96
4361.52 90
4361.67 86
4361.82 83
4361.97 81
4362.12 80
4362.27 79
4362.43 76
4362.58 72
4362.73 67
4362.88 60
4363.03 53
4363.18 47
4363.33 43
4363.49 42
4363.64 43
4363.79 46
4363.94 51
4364.09 57
4364.24 62
4364.39 66
4364.55 68
4364.70 67
4364.85 65
4365.00 61
4365.15 56
4365.30 52
4365.46 48
4365.61 45
4365.76 44
4365.91 42
4366.06 40
4366.21 38
4366.36 35
4366.52 32
4366.67 29
4366.82 27
4366.97 25
4367.12 25
4367.27 24
4367.42 24
4367.58 23
4367.73 21
4367.88 18
4368.03 14
4368.18 10
4368.33 6
4368.49 2
4368.64 0
4368.79 0
4368.94 0
4369.09 0
4369.24 0
4369.39 0
4369.55 0
4369.70 0
4369.85 5
4370.00 15
4370.15 25
4370.30 36
4370.46 47
4370.61 55
4370.76 59
4370.91 60
4371.06 57
4371.21 50
4371.36 41
4371.52 32
4371.67 24
4371.82 19
4371.97 19
4372.12 21
4372.27 26
4372.43 32
4372.58 37
4372.73 42
4372.88 46
4373.03 49
4373.18 54
4373.34 59
4373.49 67
4373.64 75
4373.79 84
4373.94 92
4374.09 98
4374.25 100
4374.40 101
4374.55 99
4374.70 96
4374.85 94
4375.00 94
4375.16 94
4375.31 94
4375.46 93
4375.61 89
4375.76 82
4375.91 72
4376.07 60
4376.22 48
4376.37 38
4376.52 31
4376.67 27
4376.82 25
4376.98 25
4377.13 25
4377.28 26
4377.43 27
4377.58 28
4377.73 29
4377.89 31
4378.04 33
4378.19 36
4378.34 39
4378.49 41
4378.64 44
4378.80 48
4378.95 53
4379.10 59
4379.25 66
4379.40 74
4379.55 83
4379.71 89
4379.86 93
4380.01 94
4380.16 91
4380.31 85
4380.46 77
4380.62 68
4380.77 59
4380.92 50
4381.07 44
4381.22 39
4381.38 36
4381.53 34
4381.68 33
4381.83 34
4381.98 35
4382.13 38
4382.29 40
4382.44 44
4382.59 47
4382.74 49
4382.89 52
4383.04 54
4383.20 55
4383.35 56
4383.50 55
4383.65 54
4383.80 53
4383.96 50
4384.11 46
4384.26 43
4384.41 40
4384.56 39
4384.71 40
4384.87 42
4385.02 44
4385.17 45
4385.32 45
4385.47 42
4385.63 37
4385.78 29
4385.93 21
4386.08 14
4386.23 10
4386.38 9
4386.54 12
4386.69 19
4386.84 27
4386.99 36
4387.14 44
4387.30 50
4387.45 53
4387.60 54
4387.75 52
4387.90 48
4388.06 42
4388.21 36
4388.36 30
4388.51 24
4388.66 20
4388.81 18
4388.97 16
4389.12 14
4389.27 11
4389.42 7
4389.57 1
4389.73 0
4389.88 0
4390.03 0
4390.18 0
4390.33 0
4390.49 0
4390.64 0
4390.79 8
4390.94 21
4391.09 33
4391.25 44
4391.40 53
4391.55 60
4391.70 67
4391.85 73
4392.00 78
4392.16 82
4392.31 85
4392.46 87
4392.61 86
4392.76 84
4392.92 81
4393.07 77
4393.22 73
4393.37 68
4393.52 63
4393.68 58
4393.83 53
4393.98 48
4394.13 43
4394.28 38
4394.44 35
4394.59 34
4394.74 35
4394.89 38
4395.04 45
4395.20 56
4395.35 70
4395.50 86
4395.65 102
4395.80 117
4395.96 129
4396.11 136
4396.26 137
4396.41 132
4396.56 124
4396.72 113
4396.87 101
4397.02 91
4397.17 84
4397.32 81
4397.48 81
4397.63 84
4397.78 88
4397.93 92
4398.08 95
4398.24 97
4398.39 96
4398.54 93
4398.69 87
4398.84 81
4399.00 74
4399.15 68
4399.30 64
4399.45 61
4399.61 62
4399.76 66
4399.91 72
4400.06 79
4400.21 86
4400.37 92
4400.52 96
4400.67 97
4400.82 96
4400.97 91
4401.13 85
4401.28 77
4401.43 68
4401.58 57
4401.73 46
4401.89 35
4402.04 24
4402.19 14
4402.34 6
4402.49 1
4402.65 0
4402.80 0
4402.95 0
4403.10 0
4403.26 1
4403.41 1
4403.56 1
4403.71 1
4403.86 2
4404.02 4
4404.17 8
4404.32 15
4404.47 25
4404.62 36
4404.78 47
4404.93 58
4405.08 66
4405.23 72
4405.39 74
4405.54 73
4405.69 71
4405.84 69
4405.99 66
4406.15 65
4406.30 65
4406.45 65
4406.60 66
4406.76 68
4406.91 70
4407.06 73
4407.21 78
4407.36 83
4407.52 88
4407.67 95
4407.82 101
4407.97 107
4408.13 113
4408.28 118
4408.43 122
4408.58 125
4408.73 127
4408.89 127
4409.04 126
4409.19 124
4409.34 122
4409.50 120
4409.65 119
4409.80 119
4409.95 121
4410.10 125
4410.26 128
4410.41 133
4410.56 137
4410.71 141
4410.87 145
4411.02 150
4411.17 157
4411.32 167
4411.47 180
4411.63 197
4411.78 215
4411.93 236
4412.08 257
4412.24 277
4412.39 295
4412.54 310
4412.69 322
4412.85 331
4413.00 336
4413.15 339
4413.30 340
4413.45 340
4413.61 340
4413.76 341
4413.91 344
4414.06 351
4414.22 361
4414.37 374
4414.52 388
4414.67 401
4414.83 412
4414.98 419
4415.13 421
4415.28 418
4415.44 411
4415.59 402
4415.74 393
4415.89 384
4416.04 379
4416.20 375
4416.35 374
4416.50 375
4416.65 376
4416.81 378
4416.96 382
4417.11 387
4417.26 392
4417.42 398
4417.57 403
4417.72 405
4417.87 402
4418.03 393
4418.18 378
4418.33 358
4418.48 335
4418.63 311
4418.79 290
4418.94 272
4419.09 259
4419.24 250
4419.40 245
4419.55 243
4419.70 244
4419.85 246
4420.01 250
4420.16 254
4420.31 258
4420.46 262
4420.62 264
4420.77 264
4420.92 262
4421.07 259
4421.23 254
4421.38 248
4421.53 241
4421.68 234
4421.84 227
4421.99 221
4422.14 215
4422.29 211
4422.45 207
4422.60 205
4422.75 204
4422.90 203
4423.06 203
4423.21 203
4423.36 202
4423.51 200
4423.67 196
4423.82 190
4423.97 183
4424.12 173
4424.28 162
4424.43 150
4424.58 138
4424.73 126
4424.89 113
4425.04 101
4425.19 88
4425.34 75
4425.50 62
4425.65 50
4425.80 40
4425.95 32
4426.11 27
4426.26 23
4426.41 20
4426.56 18
4426.72 14
4426.87 10
4427.02 4
4427.17 0
4427.33 0
4427.48 0
4427.63 0
4427.78 0
4427.94 0
4428.09 0
4428.24 0
4428.39 1
4428.55 7
4428.70 13
4428.85 18
4429.00 22
4429.16 27
4429.31 32
4429.46 38
4429.61 45
4429.77 52
4429.92 59
4430.07 66
4430.23 73
4430.38 77
4430.53 80
4430.68 80
4430.84 79
4430.99 77
4431.14 73
4431.29 71
4431.45 70
4431.60 71
4431.75 76
4431.90 83
4432.06 91
4432.21 100
4432.36 107
4432.51 111
4432.67 112
4432.82 109
4432.97 105
4433.13 100
4433.28 96
4433.43 93
4433.58 91
4433.74 91
4433.89 91
4434.04 90
4434.19 89
4434.35 87
4434.50 84
4434.65 80
4434.80 75
4434.96 69
4435.11 62
4435.26 54
4435.42 45
4435.57 36
4435.72 27
4435.87 19
4436.03 14
4436.18 12
4436.33 12
4436.48 14
4436.64 17
4436.79 20
4436.94 23
4437.10 26
4437.25 29
4437.40 33
4437.55 38
4437.71 46
4437.86 55
4438.01 64
4438.16 74
4438.32 81
4438.47 87
4438.62 90
4438.78 91
4438.93 91
4439.08 91
4439.23 91
4439.39 93
4439.54 95
4439.69 99
4439.84 104
4440.00 109
4440.15 112
4440.30 114
4440.46 114
4440.61 111
4440.76 106
4440.91 99
4441.07 93
4441.22 86
4441.37 82
4441.53 79
4441.68 78
4441.83 77
4441.98 78
4442.14 78
4442.29 79
4442.44 81
4442.59 85
4442.75 90
4442.90 96
4443.05 103
4443.21 110
4443.36 116
4443.51 120
4443.66 121
4443.82 120
4443.97 119
4444.12 117
4444.28 116
4444.43 116
4444.58 117
4444.73 117
4444.89 117
4445.04 117
4445.19 115
4445.35 111
4445.50 107
4445.65 103
4445.80 99
4445.96 94
4446.11 90
4446.26 86
4446.42 81
4446.57 76
4446.72 70
4446.87 63
4447.03 58
4447.18 55
4447.33 53
4447.49 52
4447.64 52
4447.79 50
4447.94 47
4448.10 40
4448.25 32
4448.40 22
4448.56 14
4448.71 8
4448.86 6
4449.02 9
4449.17 15
4449.32 25
4449.47 36
4449.63 47
4449.78 58
4449.93 67
4450.09 75
4450.24 81
4450.39 86
4450.54 91
4450.70 96
4450.85 100
4451.00 103
4451.16 105
4451.31 106
4451.46 106
4451.62 106
4451.77 107
4451.92 108
4452.07 110
4452.23 114
4452.38 118
4452.53 121
4452.69 124
4452.84 126
4452.99 125
4453.15 123
4453.30 118
4453.45 112
4453.60 105
4453.76 97
4453.91 90
4454.06 82
4454.22 76
4454.37 71
4454.52 68
4454.68 66
4454.83 66
4454.98 68
4455.13 70
4455.29 73
4455.44 77
4455.59 82
4455.75 86
4455.90 88
4456.05 90
4456.21 89
4456.36 86
4456.51 80
4456.67 73
4456.82 64
4456.97 57
4457.12 50
4457.28 46
4457.43 44
4457.58 45
4457.74 48
4457.89 52
4458.04 56
4458.20 58
4458.35 59
4458.50 59
4458.66 58
4458.81 58
4458.96 61
4459.11 66
4459.27 72
4459.42 79
4459.57 85
4459.73 88
4459.88 88
4460.03 86
4460.19 80
4460.34 74
4460.49 68
4460.65 61
4460.80 54
4460.95 45
4461.10 36
4461.26 24
4461.41 12
4461.56 0
4461.72 0
4461.87 0
4462.02 0
4462.18 0
4462.33 0
4462.48 0
4462.64 0
4462.79 1
4462.94 11
4463.10 21
4463.25 30
4463.40 36
4463.56 38
4463.71 37
4463.86 33
4464.01 28
4464.17 22
4464.32 17
4464.47 16
4464.63 18
4464.78 24
4464.93 35
4465.09 48
4465.24 63
4465.39 78
4465.55 91
4465.70 101
4465.85 107
4466.01 110
4466.16 110
4466.31 107
4466.47 103
4466.62 98
4466.77 93
4466.93 89
4467.08 84
4467.23 80
4467.39 75
4467.54 69
4467.69 62
4467.85 53
4468.00 43
4468.15 31
4468.31 20
4468.46 11
4468.61 3
4468.76 0
4468.92 0
4469.07 4
4469.22 11
4469.38 21
4469.53 31
4469.68 40
4469.84 49
4469.99 55
4470.14 59
4470.30 61
4470.45 61
4470.60 60
4470.76 60
4470.91 61
4471.06 65
4471.22 71
4471.37 79
4471.52 86
4471.68 91
4471.83 92
4471.98 90
4472.14 85
4472.29 78
4472.44 72
4472.60 67
4472.75 64
4472.90 63
4473.06 63
4473.21 62
4473.36 61
4473.52 58
4473.67 54
4473.82 51
4473.98 48
4474.13 47
4474.28 47
4474.44 47
4474.59 49
4474.74 50
4474.90 53
4475.05 56
4475.20 59
4475.36 62
4475.51 64
4475.66 66
4475.82 67
4475.97 66
4476.12 66
4476.28 66
4476.43 67
4476.59 70
4476.74 74
4476.89 78
4477.05 82
4477.20 85
4477.35 86
4477.51 86
4477.66 85
4477.81 84
4477.97 83
4478.12 85
4478.27 87
4478.43 90
4478.58 93
4478.73 95
4478.89 97
4479.04 99
4479.19 101
4479.35 104
4479.50 109
4479.65 114
4479.81 119
4479.96 123
4480.11 123
4480.27 120
4480.42 115
4480.57 107
4480.73 99
4480.88 92
4481.03 86
4481.19 82
4481.34 79
4481.50 78
4481.65 77
4481.80 77
4481.96 78
4482.11 80
4482.26 83
4482.42 86
4482.57 91
4482.72 95
4482.88 98
4483.03 98
4483.18 96
4483.34 90
4483.49 83
4483.64 75
4483.80 68
4483.95 63
4484.10 63
4484.26 66
4484.41 71
4484.57 77
4484.72 81
4484.87 82
4485.03 80
4485.18 73
4485.33 63
4485.49 53
4485.64 44
4485.79 38
4485.95 34
4486.10 34
4486.25 36
4486.41 40
4486.56 45
4486.72 51
4486.87 59
4487.02 68
4487.18 78
4487.33 89
4487.48 100
4487.64 108
4487.79 112
4487.94 110
4488.10 103
4488.25 92
4488.40 78
4488.56 64
4488.71 50
4488.87 39
4489.02 29
4489.17 22
4489.33 17
4489.48 14
4489.63 13
4489.79 16
4489.94 23
4490.09 34
4490.25 48
4490.40 65
4490.56 81
4490.71 94
4490.86 104
4491.02 108
4491.17 107
4491.32 102
4491.48 95
4491.63 86
4491.78 78
4491.94 72
4492.09 68
4492.25 66
4492.40 67
4492.55 70
4492.71 74
4492.86 79
4493.01 83
4493.17 85
4493.32 85
4493.48 83
4493.63 79
4493.78 73
4493.94 66
4494.09 59
4494.24 52
4494.40 46
4494.55 40
4494.70 35
4494.86 30
4495.01 25
4495.17 22
4495.32 20
4495.47 21
4495.63 25
4495.78 31
4495.93 40
4496.09 49
4496.24 58
4496.40 65
4496.55 71
4496.70 76
4496.86 78
4497.01 79
4497.16 79
4497.32 78
4497.47 77
4497.63 75
4497.78 73
4497.93 72
4498.09 71
4498.24 72
4498.39 74
4498.55 78
4498.70 82
4498.86 88
4499.01 92
4499.16 95
4499.32 95
4499.47 92
4499.63 87
4499.78 79
4499.93 70
4500.09 63
4500.24 56
4500.39 53
4500.55 51
4500.70 53
4500.86 56
4501.01 61
4501.16 68
4501.32 76
4501.47 84
4501.62 92
4501.78 100
4501.93 107
4502.09 113
4502.24 118
4502.39 122
4502.55 125
4502.70 128
4502.86 129
4503.01 129
4503.16 126
4503.32 120
4503.47 110
4503.62 97
4503.78 81
4503.93 64
4504.09 46
4504.24 29
4504.39 15
4504.55 5
4504.70 0
4504.86 0
4505.01 0
4505.16 0
4505.32 0
4505.47 0
4505.63 0
4505.78 0
4505.93 0
4506.09 0
4506.24 3
4506.39 9
4506.55 16
4506.70 21
4506.86 25
4507.01 26
4507.16 24
4507.32 20
4507.47 16
4507.63 13
4507.78 12
4507.93 13
4508.09 18
4508.24 24
4508.40 33
4508.55 42
4508.70 50
4508.86 57
4509.01 63
4509.17 69
4509.32 75
4509.47 83
4509.63 91
4509.78 100
4509.94 109
4510.09 115
4510.24 118
4510.40 116
4510.55 110
4510.71 100
4510.86 88
4511.01 76
4511.17 66
4511.32 59
4511.48 56
4511.63 57
4511.78 62
4511.94 71
4512.09 82
4512.25 94
4512.40 107
4512.55 119
4512.71 131
4512.86 141
4513.02 148
4513.17 153
4513.32 154
4513.48 152
4513.63 146
4513.79 136
4513.94 125
4514.09 113
4514.25 100
4514.40 89
4514.56 79
4514.71 72
4514.86 67
4515.02 64
4515.17 63
4515.33 63
4515.48 64
4515.63 65
4515.79 65
4515.94 65
4516.10 65
4516.25 63
4516.40 62
4516.56 60
4516.71 59
4516.87 58
4517.02 59
4517.18 63
4517.33 68
4517.48 76
4517.64 85
4517.79 95
4517.95 103
4518.10 108
4518.25 110
4518.41 108
4518.56 103
4518.72 97
4518.87 92
4519.02 87
4519.18 83
4519.33 81
4519.49 79
4519.64 77
4519.80 75
4519.95 72
4520.10 70
4520.26 67
4520.41 65
4520.57 63
4520.72 62
4520.87 60
4521.03 58
4521.18 56
4521.34 54
4521.49 51
4521.65 47
4521.80 42
4521.95 37
4522.11 31
4522.26 25
4522.42 18
4522.57 13
4522.72 11
4522.88 11
4523.03 15
4523.19 21
4523.34 30
4523.50 39
4523.65 48
4523.80 54
4523.96 58
4524.11 60
4524.27 59
4524.42 57
4524.57 54
4524.73 52
4524.88 49
4525.04 45
4525.19 41
4525.35 35
4525.50 28
4525.65 20
4525.81 12
4525.96 4
4526.12 0
4526.27 0
4526.43 0
4526.58 0
4526.73 0
4526.89 0
4527.04 0
4527.20 0
4527.35 0
4527.51 2
4527.66 7
4527.81 13
4527.97 20
4528.12 27
4528.28 34
4528.43 41
4528.59 47
4528.74 53
4528.89 58
4529.05 61
4529.20 64
4529.36 66
4529.51 68
4529.67 70
4529.82 71
4529.97 71
4530.13 70
4530.28 68
4530.44 66
4530.59 63
4530.75 62
4530.90 64
4531.05 68
4531.21 76
4531.36 85
4531.52 96
4531.67 106
4531.83 116
4531.98 124
4532.14 129
4532.29 132
4532.44 132
4532.60 131
4532.75 128
4532.91 125
4533.06 122
4533.22 120
4533.37 118
4533.52 117
4533.68 117
4533.83 118
4533.99 121
4534.14 124
4534.30 130
4534.45 136
4534.61 143
4534.76 149
4534.91 155
4535.07 158
4535.22 161
4535.38 161
4535.53 160
4535.69 158
4535.84 154
4535.99 148
4536.15 140
4536.30 131
4536.46 121
4536.61 112
4536.77 103
4536.92 97
4537.08 93
4537.23 89
4537.38 84
4537.54 77
4537.69 68
4537.85 56
4538.00 43
4538.16 31
4538.31 21
4538.47 17
4538.62 18
4538.77 23
4538.93 33
4539.08 46
4539.24 59
4539.39 73
4539.55 86
4539.70 98
4539.86 109
4540.01 120
4540.16 129
4540.32 135
4540.47 139
4540.63 139
4540.78 136
4540.94 130
4541.09 123
4541.25 117
4541.40 114
4541.56 116
4541.71 122
4541.86 133
4542.02 146
4542.17 161
4542.33 174
4542.48 184
4542.64 192
4542.79 197
4542.95 202
4543.10 207
4543.26 212
4543.41 217
4543.56 222
4543.72 226
4543.87 227
4544.03 227
4544.18 226
4544.34 226
4544.49 228
4544.65 232
4544.80 240
4544.96 250
4545.11 260
4545.26 268
4545.42 274
4545.57 278
4545.73 278
4545.88 277
4546.04 274
4546.19 271
4546.35 268
4546.50 265
4546.66 261
4546.81 258
4546.97 255
4547.12 252
4547.27 250
4547.43 247
4547.58 244
4547.74 241
4547.89 236
4548.05 230
4548.20 223
4548.36 216
4548.51 210
4548.67 205
4548.82 201
4548.98 200
4549.13 201
4549.28 205
4549.44 212
4549.59 220
4549.75 230
4549.90 239
4550.06 245
4550.21 247
4550.37 245
4550.52 238
4550.68 229
4550.83 219
4550.99 210
4551.14 202
4551.30 197
4551.45 193
4551.60 188
4551.76 183
4551.91 176
4552.07 168
4552.22 158
4552.38 148
4552.53 140
4552.69 133
4552.84 129
4553.00 128
4553.15 130
4553.31 135
4553.46 142
4553.62 150
4553.77 157
4553.93 163
4554.08 167
4554.23 168
4554.39 165
4554.54 160
4554.70 152
4554.85 144
4555.01 135
4555.16 126
4555.32 117
4555.47 109
4555.63 102
4555.78 95
4555.94 90
4556.09 85
4556.25 83
4556.40 81
4556.56 81
4556.71 81
4556.87 82
4557.02 82
4557.17 82
4557.33 81
4557.48 80
4557.64 78
4557.79 77
4557.95 75
4558.10 74
4558.26 73
4558.41 72
4558.57 71
4558.72 70
4558.88 69
4559.03 67
4559.19 64
4559.34 61
4559.50 57
4559.65 54
4559.81 53
4559.96 54
4560.12 58
4560.27 64
4560.43 70
4560.58 78
4560.74 84
4560.89 89
4561.05 91
4561.20 92
4561.35 91
4561.51 89
4561.66 85
4561.82 81
4561.97 75
4562.13 69
4562.28 63
4562.44 56
4562.59 49
4562.75 42
4562.90 36
4563.06 30
4563.21 26
4563.37 23
4563.52 22
4563.68 24
4563.83 27
4563.99 33
4564.14 41
4564.30 49
4564.45 57
4564.61 65
4564.76 71
4564.92 75
4565.07 78
4565.23 81
4565.38 84
4565.54 88
4565.69 94
4565.85 101
4566.00 108
4566.16 114
4566.31 118
4566.47 119
4566.62 116
4566.78 109
4566.93 99
4567.09 88
4567.24 78
4567.40 70
4567.55 66
4567.71 67
4567.86 74
4568.02 86
4568.17 101
4568.33 118
4568.48 134
4568.64 146
4568.79 155
4568.95 159
4569.10 159
4569.26 156
4569.41 152
4569.57 147
4569.72 142
4569.88 137
4570.03 134
4570.19 131
4570.34 129
4570.50 128
4570.65 127
4570.81 125
4570.96 123
4571.12 120
4571.27 116
4571.43 113
4571.58 110
4571.74 110
4571.89 111
4572.05 115
4572.20 120
4572.36 126
4572.51 132
4572.67 135
4572.82 136
4572.98 134
4573.13 128
4573.29 121
4573.44 111
4573.60 102
4573.75 93
4573.91 87
4574.06 83
4574.22 81
4574.37 81
4574.53 82
4574.68 84
4574.84 87
4574.99 91
4575.15 96
4575.30 103
4575.46 113
4575.61 125
4575.77 136
4575.92 146
4576.08 152
4576.23 154
4576.39 151
4576.54 144
4576.70 135
4576.85 123
4577.01 111
4577.16 98
4577.32 87
4577.47 76
4577.63 68
4577.78 63
4577.94 62
4578.09 65
4578.25 70
4578.40 78
4578.56 87
4578.71 95
4578.87 102
4579.03 106
4579.18 106
4579.34 104
4579.49 98
4579.65 91
4579.80 82
4579.96 74
4580.11 68
4580.27 66
4580.42 67
4580.58 71
4580.73 77
4580.89 85
4581.04 93
4581.20 101
4581.35 109
4581.51 116
4581.66 125
4581.82 135
4581.97 146
4582.13 157
4582.28 167
4582.44 173
4582.59 176
4582.75 174
4582.90 169
4583.06 160
4583.22 150
4583.37 140
4583.53 130
4583.68 121
4583.84 113
4583.99 105
4584.15 97
4584.30 89
4584.46 80
4584.61 72
4584.77 65
4584.92 57
4585.08 49
4585.23 40
4585.39 31
4585.54 21
4585.70 11
4585.85 1
4586.01 0
4586.17 0
4586.32 0
4586.48 0
4586.63 0
4586.79 0
4586.94 0
4587.10 0
4587.25 8
4587.41 20
4587.56 33
4587.72 45
4587.87 56
4588.03 64
4588.18 69
4588.34 71
4588.49 70
4588.65 66
4588.81 61
4588.96 57
4589.12 53
4589.27 51
4589.43 50
4589.58 49
4589.74 49
4589.89 48
4590.05 47
4590.20 45
4590.36 43
4590.51 39
4590.67 35
4590.82 31
4590.98 26
4591.14 21
4591.29 15
4591.45 11
4591.60 8
4591.76 5
4591.91 4
4592.07 5
4592.22 6
4592.38 8
4592.53 11
4592.69 13
4592.84 14
4593.00 15
4593.15 14
4593.31 13
4593.47 12
4593.62 12
4593.78 12
4593.93 13
4594.09 16
4594.24 18
4594.40 20
4594.55 22
4594.71 22
4594.86 23
4595.02 24
4595.18 26
4595.33 30
4595.49 35
4595.64 42
4595.80 49
4595.95 55
4596.11 60
4596.26 63
4596.42 64
4596.57 63
4596.73 61
4596.89 57
4597.04 54
4597.20 52
4597.35 51
4597.51 53
4597.66 58
4597.82 66
4597.97 74
4598.13 82
4598.28 88
4598.44 91
4598.60 90
4598.75 87
4598.91 81
4599.06 75
4599.22 68
4599.37 63
4599.53 59
4599.68 55
4599.84 51
4599.99 46
4600.15 42
4600.31 38
4600.46 35
4600.62 34
4600.77 34
4600.93 37
4601.08 39
4601.24 42
4601.39 44
4601.55 44
4601.71 40
4601.86 34
4602.02 26
4602.17 16
4602.33 7
4602.48 0
4602.64 0
4602.79 0
4602.95 0
4603.11 0
4603.26 0
4603.42 0
4603.57 0
4603.73 0
4603.88 0
4604.04 8
4604.19 19
4604.35 34
4604.51 50
4604.66 66
4604.82 79
4604.97 87
4605.13 90
4605.28 87
4605.44 79
4605.59 68
4605.75 56
4605.91 46
4606.06 37
4606.22 32
4606.37 29
4606.53 29
4606.68 30
4606.84 32
4607.00 36
4607.15 40
4607.31 45
4607.46 52
4607.62 58
4607.77 64
4607.93 69
4608.08 72
4608.24 73
4608.40 72
4608.55 68
4608.71 62
4608.86 54
4609.02 46
4609.17 38
4609.33 32
4609.49 28
4609.64 26
4609.80 28
4609.95 32
4610.11 38
4610.26 45
4610.42 52
4610.58 59
4610.73 64
4610.89 67
4611.04 67
4611.20 66
4611.35 61
4611.51 54
4611.67 45
4611.82 35
4611.98 24
4612.13 15
4612.29 8
4612.44 5
4612.60 5
4612.76 8
4612.91 14
4613.07 22
4613.22 31
4613.38 41
4613.53 51
4613.69 62
4613.85 72
4614.00 81
4614.16 89
4614.31 95
4614.47 98
4614.62 98
4614.78 96
4614.94 94
4615.09 90
4615.25 87
4615.40 84
4615.56 81
4615.71 80
4615.87 80
4616.03 80
4616.18 82
4616.34 83
4616.49 85
4616.65 85
4616.81 83
4616.96 80
4617.12 75
4617.27 69
4617.43 64
4617.58 60
4617.74 57
4617.90 56
4618.05 57
4618.21 59
4618.36 62
4618.52 66
4618.67 71
4618.83 75
4618.99 77
4619.14 78
4619.30 76
4619.45 72
4619.61 66
4619.77 60
4619.92 54
4620.08 50
4620.23 48
4620.39 50
4620.54 55
4620.70 61
4620.86 68
4621.01 74
4621.17 79
4621.32 82
4621.48 83
4621.64 81
4621.79 78
4621.95 75
4622.10 71
4622.26 67
4622.42 63
4622.57 59
4622.73 56
4622.88 55
4623.04 54
4623.19 55
4623.35 56
4623.51 57
4623.66 59
4623.82 60
4623.97 59
4624.13 58
4624.29 57
4624.44 56
4624.60 54
4624.75 53
4624.91 51
4625.07 50
4625.22 49
4625.38 49
4625.53 49
4625.69 49
4625.85 49
4626.00 49
4626.16 48
4626.31 48
4626.47 46
4626.63 44
4626.78 42
4626.94 39
4627.09 36
4627.25 33
4627.41 30
4627.56 29
4627.72 28
4627.87 29
4628.03 32
4628.18 35
4628.34 40
4628.50 44
4628.65 47
4628.81 48
4628.96 46
4629.12 42
4629.28 37
4629.43 31
4629.59 26
4629.74 23
4629.90 23
4630.06 26
4630.21 30
4630.37 36
4630.53 41
4630.68 45
4630.84 47
4630.99 49
4631.15 51
4631.31 53
4631.46 56
4631.62 62
4631.77 69
4631.93 77
4632.09 86
4632.24 94
4632.40 100
4632.55 104
4632.71 104
4632.87 101
4633.02 95
4633.18 88
4633.33 79
4633.49 72
4633.65 65
4633.80 62
4633.96 60
4634.11 60
4634.27 61
4634.43 62
4634.58 62
4634.74 61
4634.89 59
4635.05 56
4635.21 52
4635.36 46
4635.52 41
4635.68 34
4635.83 27
4635.99 19
4636.14 10
4636.30 1
4636.46 0
4636.61 0
4636.77 0
4636.92 0
4637.08 0
4637.24 6
4637.39 21
4637.55 37
4637.71 50
4637.86 59
4638.02 63
4638.17 61
4638.33 55
4638.49 48
4638.64 41
4638.80 36
4638.95 35
4639.11 38
4639.27 43
4639.42 51
4639.58 59
4639.74 67
4639.89 73
4640.05 78
4640.20 80
4640.36 81
4640.52 79
4640.67 76
4640.83 71
4640.98 65
4641.14 56
4641.30 46
4641.45 36
4641.61 26
4641.77 17
4641.92 10
4642.08 6
4642.23 4
4642.39 3
4642.55 2
4642.70 1
4642.86 0
4643.02 0
4643.17 0
4643.33 0
4643.48 4
4643.64 10
4643.80 17
4643.95 24
4644.11 29
4644.27 32
4644.42 33
4644.58 31
4644.73 28
4644.89 24
4645.05 20
4645.20 16
4645.36 12
4645.52 10
4645.67 8
4645.83 7
4645.98 8
4646.14 9
4646.30 11
4646.45 12
4646.61 12
4646.77 10
4646.92 8
4647.08 5
4647.23 3
4647.39 2
4647.55 3
4647.70 5
4647.86 7
4648.02 9
4648.17 10
4648.33 10
4648.49 8
4648.64 6
4648.80 3
4648.95 1
4649.11 1
4649.27 1
4649.42 4
4649.58 8
4649.74 13
4649.89 18
4650.05 23
4650.21 25
4650.36 25
4650.52 21
4650.67 14
4650.83 5
4650.99 0
4651.14 0
4651.30 0
4651.46 0
4651.61 0
4651.77 0
4651.93 0
4652.08 1
4652.24 9
4652.39 15
4652.55 20
4652.71 21
4652.86 21
4653.02 20
4653.18 18
4653.33 16
4653.49 15
4653.65 14
4653.80 14
4653.96 15
4654.11 17
4654.27 20
4654.43 25
4654.58 31
4654.74 39
4654.90 49
4655.05 59
4655.21 69
4655.37 79
4655.52 90
4655.68 101
4655.84 112
4655.99 123
4656.15 134
4656.31 144
4656.46 152
4656.62 156
4656.77 158
4656.93 156
4657.09 152
4657.24 146
4657.40 139
4657.56 132
4657.71 125
4657.87 120
4658.03 117
4658.18 117
4658.34 118
4658.50 123
4658.65 129
4658.81 137
4658.97 143
4659.12 147
4659.28 148
4659.43 146
4659.59 142
4659.75 135
4659.90 127
4660.06 121
4660.22 115
4660.37 111
4660.53 108
4660.69 104
4660.84 100
4661.00 96
4661.16 91
4661.31 86
4661.47 83
4661.63 83
4661.78 85
4661.94 90
4662.10 96
4662.25 101
4662.41 104
4662.57 104
4662.72 99
4662.88 90
4663.04 79
4663.19 67
4663.35 56
4663.51 47
4663.66 39
4663.82 33
4663.97 29
4664.13 25
4664.29 22
4664.44 18
4664.60 15
4664.76 13
4664.91 14
4665.07 16
4665.23 20
4665.38 25
4665.54 31
4665.70 38
4665.85 43
4666.01 48
4666.17 51
4666.32 53
4666.48 54
4666.64 53
4666.79 51
4666.95 47
4667.11 43
4667.26 39
4667.42 35
4667.58 33
4667.73 32
4667.89 34
4668.05 38
4668.20 44
4668.36 51
4668.52 58
4668.67 63
4668.83 67
4668.99 69
4669.14 68
4669.30 65
4669.46 61
4669.61 56
4669.77 53
4669.93 53
4670.08 56
4670.24 63
4670.40 72
4670.55 81
4670.71 89
4670.87 94
4671.02 94
4671.18 91
4671.34 85
4671.49 78
4671.65 72
4671.81 67
4671.96 65
4672.12 65
4672.28 67
4672.43 69
4672.59 73
4672.75 77
4672.90 82
4673.06 87
4673.22 93
4673.37 98
4673.53 101
4673.69 101
4673.85 97
4674.00 89
4674.16 79
4674.32 68
4674.47 57
4674.63 48
4674.79 40
4674.94 34
4675.10 30
4675.26 26
4675.41 24
4675.57 24
4675.73 26
4675.88 32
4676.04 43
4676.20 57
4676.35 73
4676.51 90
4676.67 105
4676.82 115
4676.98 118
4677.14 115
4677.29 108
4677.45 99
4677.61 89
4677.76 81
4677.92 78
4678.08 78
4678.24 83
4678.39 90
4678.55 98
4678.71 106
4678.86 112
4679.02 117
4679.18 119
4679.33 118
4679.49 116
4679.65 112
4679.80 107
4679.96 102
4680.12 97
4680.27 91
4680.43 86
4680.59 80
4680.74 73
4680.90 68
4681.06 62
4681.22 58
4681.37 56
4681.53 55
4681.69 54
4681.84 53
4682.00 53
4682.16 53
4682.31 54
4682.47 57
4682.63 61
4682.78 68
4682.94 75
4683.10 84
4683.26 92
4683.41 99
4683.57 104
4683.73 108
4683.88 110
4684.04 111
4684.20 112
4684.35 112
4684.51 112
4684.67 112
4684.82 112
4684.98 113
4685.14 113
4685.30 113
4685.45 113
4685.61 113
4685.77 113
4685.92 112
4686.08 109
4686.24 104
4686.39 97
4686.55 87
4686.71 77
4686.86 66
4687.02 57
4687.18 51
4687.34 48
4687.49 48
4687.65 50
4687.81 53
4687.96 56
4688.12 57
4688.28 56
4688.43 53
4688.59 49
4688.75 44
4688.91 39
4689.06 36
4689.22 34
4689.38 33
4689.53 33
4689.69 34
4689.85 34
4690.00 32
4690.16 28
4690.32 22
4690.48 14
4690.63 5
4690.79 0
4690.95 0
4691.10 0
4691.26 0
4691.42 0
4691.58 0
4691.73 0
4691.89 0
4692.05 2
4692.20 11
4692.36 20
4692.52 28
4692.67 37
4692.83 44
4692.99 50
4693.15 56
4693.30 62
4693.46 69
4693.62 79
4693.77 91
4693.93 106
4694.09 124
4694.25 143
4694.40 161
4694.56 177
4694.72 189
4694.87 197
4695.03 199
4695.19 198
4695.35 194
4695.50 188
4695.66 182
4695.82 179
4695.97 178
4696.13 182
4696.29 190
4696.45 200
4696.60 212
4696.76 221
4696.92 227
4697.07 229
4697.23 228
4697.39 224
4697.55 221
4697.70 220
4697.86 221
4698.02 223
4698.17 226
4698.33 226
4698.49 223
4698.65 216
4698.80 205
4698.96 193
4699.12 183
4699.27 176
4699.43 173
4699.59 174
4699.75 177
4699.90 181
4700.06 184
4700.22 185
4700.37 184
4700.53 180
4700.69 175
4700.85 169
4701.00 164
4701.16 160
4701.32 158
4701.47 158
4701.63 160
4701.79 163
4701.95 168
4702.10 173
4702.26 178
4702.42 182
4702.58 185
4702.73 187
4702.89 188
4703.05 188
4703.20 188
4703.36 187
4703.52 187
4703.68 186
4703.83 184
4703.99 182
4704.15 177
4704.31 171
4704.46 163
4704.62 153
4704.78 144
4704.93 137
4705.09 132
4705.25 131
4705.41 134
4705.56 139
4705.72 147
4705.88 154
4706.04 161
4706.19 168
4706.35 174
4706.51 180
4706.66 186
4706.82 190
4706.98 194
4707.14 196
4707.29 195
4707.45 193
4707.61 189
4707.77 183
4707.92 178
4708.08 173
4708.24 169
4708.40 166
4708.55 164
4708.71 164
4708.87 165
4709.02 167
4709.18 170
4709.34 172
4709.50 174
4709.65 174
4709.81 171
4709.97 166
4710.13 161
4710.28 155
4710.44 151
4710.60 148
4710.76 146
4710.91 146
4711.07 146
4711.23 145
4711.38 143
4711.54 140
4711.70 138
4711.86 137
4712.01 137
4712.17 139
4712.33 142
4712.49 144
4712.64 144
4712.80 143
4712.96 138
4713.12 132
4713.27 125
4713.43 118
4713.59 112
4713.75 109
4713.90 109
4714.06 112
4714.22 116
4714.38 122
4714.53 128
4714.69 133
4714.85 136
4715.01 138
4715.16 139
4715.32 139
4715.48 139
4715.64 140
4715.79 141
4715.95 144
4716.11 148
4716.27 152
4716.42 156
4716.58 159
4716.74 160
4716.90 161
4717.05 160
4717.21 160
4717.37 160
4717.52 161
4717.68 163
4717.84 167
4718.00 172
4718.15 176
4718.31 180
4718.47 183
4718.63 185
4718.78 185
4718.94 184
4719.10 182
4719.26 180
4719.41 180
4719.57 180
4719.73 181
4719.89 184
4720.05 187
4720.20 190
4720.36 193
4720.52 193
4720.68 191
4720.83 187
4720.99 180
4721.15 172
4721.31 161
4721.46 151
4721.62 140
4721.78 130
4721.94 122
4722.09 116
4722.25 112
4722.41 110
4722.57 111
4722.72 113
4722.88 114
4723.04 115
4723.20 114
4723.35 112
4723.51 109
4723.67 106
4723.83 105
4723.98 107
4724.14 113
4724.30 122
4724.46 133
4724.61 144
4724.77 154
4724.93 161
4725.09 164
4725.25 163
4725.40 158
4725.56 152
4725.72 146
4725.88 141
4726.03 140
4726.19 143
4726.35 149
4726.51 156
4726.66 163
4726.82 170
4726.98 173
4727.14 175
4727.29 174
4727.45 173
4727.61 171
4727.77 171
4727.92 171
4728.08 173
4728.24 176
4728.40 179
4728.56 181
4728.71 185
4728.87 188
4729.03 192
4729.19 196
4729.34 200
4729.50 203
4729.66 205
4729.82 204
4729.97 202
4730.13 198
4730.29 195
4730.45 193
4730.61 192
4730.76 193
4730.92 196
4731.08 201
4731.24 208
4731.39 216
4731.55 225
4731.71 233
4731.87 241
4732.02 247
4732.18 250
4732.34 250
4732.50 248
4732.66 244
4732.81 240
4732.97 237
4733.13 235
4733.29 236
4733.44 239
4733.60 244
4733.76 248
4733.92 250
4734.08 250
4734.23 247
4734.39 240
4734.55 232
4734.71 223
4734.86 214
4735.02 207
4735.18 202
4735.34 201
4735.50 204
4735.65 209
4735.81 217
4735.97 228
4736.13 240
4736.28 253
4736.44 266
4736.60 280
4736.76 293
4736.92 307
4737.07 321
4737.23 335
4737.39 349
4737.55 364
4737.71 378
4737.86 391
4738.02 403
4738.18 412
4738.34 418
4738.49 420
4738.65 418
4738.81 414
4738.97 409
4739.13 405
4739.28 405
4739.44 408
4739.60 416
4739.76 427
4739.91 440
4740.07 453
4740.23 465
4740.39 473
4740.55 479
4740.70 484
4740.86 488
4741.02 493
4741.18 501
4741.34 512
4741.49 527
4741.65 544
4741.81 561
4741.97 575
4742.13 584
4742.28 586
4742.44 581
4742.60 569
4742.76 554
4742.91 538
4743.07 524
4743.23 515
4743.39 511
4743.55 513
4743.70 519
4743.86 526
4744.02 532
4744.18 537
4744.34 539
4744.49 538
4744.65 534
4744.81 526
4744.97 516
4745.13 503
4745.28 487
4745.44 469
4745.60 450
4745.76 431
4745.92 414
4746.07 401
4746.23 393
4746.39 390
4746.55 392
4746.71 397
4746.86 404
4747.02 410
4747.18 412
4747.34 409
4747.50 402
4747.65 391
4747.81 377
4747.97 362
4748.13 347
4748.29 335
4748.44 325
4748.60 318
4748.76 316
4748.92 316
4749.08 318
4749.23 321
4749.39 324
4749.55 326
4749.71 326
4749.87 324
4750.02 321
4750.18 316
4750.34 311
4750.50 305
4750.66 301
4750.81 298
4750.97 298
4751.13 301
4751.29 309
4751.45 320
4751.60 334
4751.76 348
4751.92 361
4752.08 369
4752.24 372
4752.39 368
4752.55 360
4752.71 347
4752.87 334
4753.03 320
4753.18 309
4753.34 299
4753.50 291
4753.66 283
4753.82 274
4753.98 263
4754.13 249
4754.29 233
4754.45 216
4754.61 201
4754.77 188
4754.92 180
4755.08 177
4755.24 177
4755.40 180
4755.56 184
4755.71 186
4755.87 187
4756.03 185
4756.19 180
4756.35 173
4756.50 164
4756.66 154
4756.82 143
4756.98 135
4757.14 128
4757.30 126
4757.45 128
4757.61 136
4757.77 149
4757.93 165
4758.09 184
4758.24 202
4758.40 218
4758.56 228
4758.72 232
4758.88 230
4759.04 222
4759.19 209
4759.35 192
4759.51 174
4759.67 155
4759.83 139
4759.98 125
4760.14 115
4760.30 108
4760.46 104
4760.62 101
4760.78 99
4760.93 98
4761.09 96
4761.25 95
4761.41 96
4761.57 98
4761.72 103
4761.88 109
4762.04 114
4762.20 118
4762.36 119
4762.52 117
4762.67 113
4762.83 108
4762.99 103
4763.15 100
4763.31 98
4763.47 97
4763.62 97
4763.78 97
4763.94 96
4764.10 95
4764.26 94
4764.42 95
4764.57 97
4764.73 100
4764.89 105
4765.05 109
4765.21 112
4765.36 114
4765.52 114
4765.68 114
4765.84 112
4766.00 111
4766.16 110
4766.31 111
4766.47 112
4766.63 113
4766.79 113
4766.95 113
4767.11 110
4767.26 107
4767.42 102
4767.58 96
4767.74 90
4767.90 85
4768.06 80
4768.21 76
4768.37 73
4768.53 70
4768.69 67
4768.85 64
4769.01 62
4769.16 60
4769.32 58
4769.48 57
4769.64 56
4769.80 54
4769.96 52
4770.11 50
4770.27 46
4770.43 43
4770.59 38
4770.75 34
4770.91 31
4771.06 30
4771.22 31
4771.38 34
4771.54 38
4771.70 45
4771.86 52
4772.02 59
4772.17 64
4772.33 67
4772.49 69
4772.65 69
4772.81 68
4772.97 68
4773.12 71
4773.28 76
4773.44 84
4773.60 94
4773.76 104
4773.92 113
4774.07 120
4774.23 125
4774.39 127
4774.55 128
4774.71 126
4774.87 125
4775.03 124
4775.18 124
4775.34 125
4775.50 128
4775.66 132
4775.82 135
4775.98 138
4776.13 137
4776.29 132
4776.45 122
4776.61 108
4776.77 91
4776.93 72
4777.09 55
4777.24 42
4777.40 34
4777.56 31
4777.72 32
4777.88 37
4778.04 42
4778.19 48
4778.35 53
4778.51 56
4778.67 58
4778.83 59
4778.99 60
4779.15 59
4779.30 58
4779.46 55
4779.62 51
4779.78 46
4779.94 41
4780.10 36
4780.26 32
4780.41 29
4780.57 27
4780.73 26
4780.89 25
4781.05 25
4781.21 25
4781.37 24
4781.52 23
4781.68 22
4781.84 19
4782.00 16
4782.16 12
4782.32 8
4782.48 2
4782.63 0
4782.79 0
4782.95 0
4783.11 0
4783.27 0
4783.43 0
4783.59 0
4783.74 1
4783.90 11
4784.06 22
4784.22 31
4784.38 37
4784.54 40
4784.70 39
4784.85 35
4785.01 29
4785.17 23
4785.33 18
4785.49 15
4785.65 14
4785.81 15
4785.96 18
4786.12 23
4786.28 27
4786.44 31
4786.60 35
4786.76 36
4786.92 36
4787.07 33
4787.23 29
4787.39 24
4787.55 19
4787.71 16
4787.87 16
4788.03 19
4788.19 25
4788.34 31
4788.50 38
4788.66 42
4788.82 44
4788.98 43
4789.14 41
4789.30 39
4789.45 40
4789.61 44
4789.77 53
4789.93 64
4790.09 77
4790.25 88
4790.41 96
4790.57 100
4790.72 101
4790.88 99
4791.04 95
4791.20 90
4791.36 86
4791.52 83
4791.68 81
4791.84 80
4791.99 82
4792.15 85
4792.31 91
4792.47 99
4792.63 109
4792.79 120
4792.95 131
4793.11 140
4793.26 146
4793.42 149
4793.58 147
4793.74 140
4793.90 130
4794.06 116
4794.22 102
4794.38 89
4794.53 77
4794.69 67
4794.85 59
4795.01 54
4795.17 49
4795.33 45
4795.49 40
4795.65 36
4795.80 31
4795.96 27
4796.12 25
4796.28 23
4796.44 24
4796.60 26
4796.76 31
4796.92 38
4797.07 46
4797.23 55
4797.39 66
4797.55 76
4797.71 86
4797.87 95
4798.03 102
4798.19 107
4798.35 111
4798.50 113
4798.66 114
4798.82 114
4798.98 116
4799.14 117
4799.30 118
4799.46 119
4799.62 120
4799.78 119
4799.93 116
4800.09 112
4800.25 106
4800.41 100
4800.57 94
4800.73 88
4800.89 84
4801.05 82
4801.21 83
4801.36 85
4801.52 88
4801.68 91
4801.84 93
4802.00 92
4802.16 87
4802.32 78
4802.48 66
4802.64 53
4802.79 41
4802.95 31
4803.11 25
4803.27 23
4803.43 26
4803.59 31
4803.75 37
4803.91 43
4804.07 46
4804.22 47
4804.38 45
4804.54 40
4804.70 35
4804.86 30
4805.02 26
4805.18 24
4805.34 23
4805.50 24
4805.65 24
4805.81 25
4805.97 25
4806.13 25
4806.29 26
4806.45 28
4806.61 31
4806.77 35
4806.93 38
4807.09 41
4807.24 42
4807.40 41
4807.56 38
4807.72 33
4807.88 27
4808.04 23
4808.20 20
4808.36 19
4808.52 21
4808.68 25
4808.83 32
4808.99 40
4809.15 48
4809.31 57
4809.47 65
4809.63 72
4809.79 77
4809.95 80
4810.11 83
4810.27 85
4810.42 88
4810.58 92
4810.74 97
4810.90 102
4811.06 107
4811.22 111
4811.38 114
4811.54 116
4811.70 118
4811.86 121
4812.02 124
4812.17 129
4812.33 134
4812.49 138
4812.65 142
4812.81 142
4812.97 139
4813.13 134
4813.29 125
4813.45 115
4813.61 105
4813.76 97
4813.92 91
4814.08 88
4814.24 87
4814.40 88
4814.56 90
4814.72 91
4814.88 93
4815.04 96
4815.20 99
4815.36 105
4815.52 114
4815.67 125
4815.83 137
4815.99 148
4816.15 156
4816.31 160
4816.47 158
4816.63 151
4816.79 140
4816.95 128
4817.11 117
4817.27 109
4817.42 105
4817.58 105
4817.74 106
4817.90 109
4818.06 110
4818.22 108
4818.38 104
4818.54 98
4818.70 90
4818.86 82
4819.02 73
4819.18 66
4819.33 58
4819.49 50
4819.65 42
4819.81 34
4819.97 26
4820.13 20
4820.29 17
4820.45 16
4820.61 18
4820.77 22
4820.93 27
4821.09 31
4821.25 34
4821.40 35
4821.56 35
4821.72 35
4821.88 35
4822.04 36
4822.20 38
4822.36 41
4822.52 46
4822.68 52
4822.84 59
4823.00 65
4823.16 71
4823.32 75
4823.47 78
4823.63 79
4823.79 78
4823.95 77
4824.11 75
4824.27 73
4824.43 71
4824.59 70
4824.75 67
4824.91 64
4825.07 58
4825.23 51
4825.39 42
4825.54 32
4825.70 21
4825.86 12
4826.02 3
4826.18 0
4826.34 0
4826.50 0
4826.66 0
4826.82 0
4826.98 0
4827.14 2
4827.30 4
4827.46 5
4827.62 5
4827.78 4
4827.93 3
4828.09 3
4828.25 5
4828.41 8
4828.57 12
4828.73 15
4828.89 17
4829.05 17
4829.21 13
4829.37 8
4829.53 2
4829.69 0
4829.85 0
4830.01 0
4830.17 0
4830.32 2
4830.48 12
4830.64 23
4830.80 33
4830.96 42
4831.12 49
4831.28 54
4831.44 57
4831.60 60
4831.76 64
4831.92 68
4832.08 73
4832.24 78
4832.40 81
4832.56 81
4832.72 79
4832.87 75
4833.03 70
4833.19 66
4833.35 64
4833.51 65
4833.67 68
4833.83 72
4833.99 76
4834.15 78
4834.31 78
4834.47 76
4834.63 73
4834.79 69
4834.95 65
4835.11 62
4835.27 60
4835.43 58
4835.59 57
4835.74 54
4835.90 51
4836.06 47
4836.22 42
4836.38 37
4836.54 34
4836.70 33
4836.86 34
4837.02 36
4837.18 38
4837.34 41
4837.50 42
4837.66 43
4837.82 44
4837.98 45
4838.14 46
4838.30 47
4838.46 48
4838.62 48
4838.77 47
4838.93 45
4839.09 44
4839.25 43
4839.41 45
4839.57 50
4839.73 57
4839.89 66
4840.05 76
4840.21 86
4840.37 96
4840.53 104
4840.69 112
4840.85 119
4841.01 124
4841.17 128
4841.33 131
4841.49 131
4841.65 129
4841.81 125
4841.97 120
4842.12 113
4842.28 105
4842.44 97
4842.60 89
4842.76 82
4842.92 76
4843.08 72
4843.24 67
4843.40 64
4843.56 62
4843.72 60
4843.88 60
4844.04 62
4844.20 66
4844.36 73
4844.52 81
4844.68 92
4844.84 104
4845.00 115
4845.16 125
4845.32 132
4845.48 135
4845.64 133
4845.80 127
4845.96 118
4846.11 109
4846.27 100
4846.43 94
4846.59 91
4846.75 92
4846.91 96
4847.07 101
4847.23 107
4847.39 112
4847.55 116
4847.71 117
4847.87 116
4848.03 114
4848.19 111
4848.35 109
4848.51 108
4848.67 109
4848.83 111
4848.99 114
4849.15 116
4849.31 118
4849.47 119
4849.63 118
4849.79 116
4849.95 113
4850.11 108
4850.27 103
4850.43 98
4850.59 94
4850.75 90
4850.90 87
4851.06 86
4851.22 87
4851.38 90
4851.54 95
4851.70 102
4851.86 111
4852.02 121
4852.18 131
4852.34 140
4852.50 148
4852.66 152
4852.82 153
4852.98 150
4853.14 144
4853.30 135
4853.46 125
4853.62 114
4853.78 105
4853.94 96
4854.10 90
4854.26 86
4854.42 85
4854.58 88
4854.74 93
4854.90 100
4855.06 110
4855.22 120
4855.38 129
4855.54 137
4855.70 144
4855.86 149
4856.02 151
4856.18 153
4856.34 153
4856.50 152
4856.66 151
4856.82 151
4856.98 152
4857.14 155
4857.30 159
4857.45 163
4857.61 168
4857.77 171
4857.93 172
4858.09 170
4858.25 167
4858.41 163
4858.57 160
[truncated: 730,988 more chars]
