# Supplementary material for: Methylobacterium Species Promoting Rice and Barley Growth and Interaction Specificity Revealed with Whole-Cell Matrix-Assisted Laser Desorption / Ionization-Time-of-Flight Mass Spectrometry (MALDI-TOF/MS) Analysis
Source: PLoS One. 2015 Jun 8;10(6):e0129509. doi: 10.1371/journal.pone.0129509 (PMC4460032; doi:10.1371/journal.pone.0129509)
Supplement: S2 Data — (ZIP) [file pone.0129509.s002.zip › Supplementary data 2 (ms from inoculated rice)/92a-9.txt]

781.31 0
781.37 0
781.44 0
781.50 0
781.56 0
781.63 0
781.69 0
781.76 0
781.82 0
781.88 0
781.95 0
782.01 0
782.08 0
782.14 0
782.20 0
782.27 0
782.33 0
782.40 0
782.46 0
782.52 0
782.59 0
782.65 0
782.72 0
782.78 0
782.84 0
782.91 0
782.97 0
783.04 0
783.10 0
783.16 0
783.23 0
783.29 0
783.36 0
783.42 0
783.49 0
783.55 0
783.61 0
783.68 0
783.74 0
783.81 0
783.87 0
783.93 0
784.00 0
784.06 0
784.13 0
784.19 0
784.25 0
784.32 0
784.38 0
784.45 0
784.51 0
784.57 0
784.64 0
784.70 0
784.77 0
784.83 0
784.90 0
784.96 0
785.02 0
785.09 0
785.15 0
785.22 0
785.28 0
785.34 0
785.41 0
785.47 0
785.54 0
785.60 0
785.67 0
785.73 0
785.79 0
785.86 0
785.92 0
785.99 0
786.05 0
786.11 0
786.18 0
786.24 0
786.31 0
786.37 0
786.44 0
786.50 0
786.56 0
786.63 0
786.69 0
786.76 0
786.82 0
786.88 0
786.95 0
787.01 0
787.08 0
787.14 0
787.21 0
787.27 0
787.33 0
787.40 0
787.46 0
787.53 0
787.59 0
787.66 0
787.72 0
787.78 0
787.85 0
787.91 0
787.98 0
788.04 0
788.11 0
788.17 0
788.23 0
788.30 0
788.36 0
788.43 0
788.49 0
788.56 0
788.62 0
788.68 0
788.75 0
788.81 0
788.88 0
788.94 0
789.01 0
789.07 0
789.13 0
789.20 0
789.26 0
789.33 0
789.39 0
789.46 0
789.52 0
789.58 0
789.65 0
789.71 0
789.78 0
789.84 0
789.91 0
789.97 0
790.03 0
790.10 0
790.16 0
790.23 0
790.29 0
790.36 0
790.42 0
790.48 0
790.55 0
790.61 0
790.68 0
790.74 0
790.81 0
790.87 0
790.94 0
791.00 0
791.06 0
791.13 0
791.19 0
791.26 0
791.32 0
791.39 0
791.45 0
791.51 0
791.58 0
791.64 0
791.71 0
791.77 0
791.84 0
791.90 0
791.97 0
792.03 0
792.09 0
792.16 0
792.22 0
792.29 0
792.35 0
792.42 0
792.48 0
792.55 0
792.61 0
792.67 0
792.74 0
792.80 0
792.87 0
792.93 0
793.00 0
793.06 0
793.13 0
793.19 0
793.25 0
793.32 0
793.38 0
793.45 0
793.51 0
793.58 0
793.64 0
793.71 0
793.77 0
793.83 0
793.90 0
793.96 0
794.03 0
794.09 0
794.16 0
794.22 0
794.29 0
794.35 0
794.42 0
794.48 0
794.54 0
794.61 0
794.67 0
794.74 0
794.80 0
794.87 0
794.93 0
795.00 0
795.06 0
795.13 0
795.19 0
795.25 0
795.32 0
795.38 0
795.45 0
795.51 0
795.58 0
795.64 0
795.71 0
795.77 0
795.84 0
795.90 0
795.96 0
796.03 0
796.09 0
796.16 0
796.22 0
796.29 0
796.35 0
796.42 0
796.48 0
796.55 0
796.61 0
796.68 0
796.74 0
796.80 0
796.87 0
796.93 0
797.00 0
797.06 0
797.13 0
797.19 0
797.26 0
797.32 0
797.39 0
797.45 0
797.52 0
797.58 0
797.64 0
797.71 0
797.77 0
797.84 0
797.90 0
797.97 0
798.03 0
798.10 0
798.16 0
798.23 0
798.29 0
798.36 0
798.42 0
798.49 0
798.55 0
798.61 0
798.68 0
798.74 0
798.81 0
798.87 0
798.94 0
799.00 0
799.07 0
799.13 0
799.20 0
799.26 0
799.33 0
799.39 0
799.46 0
799.52 0
799.59 0
799.65 0
799.71 0
799.78 0
799.84 0
799.91 0
799.97 0
800.04 0
800.10 0
800.17 0
800.23 0
800.30 0
800.36 0
800.43 0
800.49 0
800.56 0
800.62 0
800.69 0
800.75 0
800.82 0
800.88 0
800.94 0
801.01 0
801.07 0
801.14 0
801.20 0
801.27 0
801.33 0
801.40 0
801.46 0
801.53 0
801.59 0
801.66 0
801.72 0
801.79 0
801.85 0
801.92 0
801.98 0
802.05 0
802.11 0
802.18 0
802.24 0
802.31 0
802.37 0
802.44 0
802.50 0
802.57 0
802.63 0
802.70 0
802.76 0
802.82 0
802.89 0
802.95 0
803.02 0
803.08 0
803.15 0
803.21 0
803.28 0
803.34 0
803.41 0
803.47 0
803.54 0
803.60 0
803.67 0
803.73 0
803.80 0
803.86 0
803.93 0
803.99 0
804.06 0
804.12 0
804.19 0
804.25 0
804.32 0
804.38 0
804.45 0
804.51 0
804.58 0
804.64 0
804.71 0
804.77 0
804.84 0
804.90 0
804.97 0
805.03 0
805.10 0
805.16 0
805.23 0
805.29 0
805.36 0
805.42 0
805.49 0
805.55 0
805.62 0
805.68 0
805.75 0
805.81 0
805.88 0
805.94 0
806.01 0
806.07 0
806.14 0
806.20 0
806.27 0
806.33 0
806.40 0
806.46 1
806.53 3
806.59 4
806.66 6
806.72 7
806.79 8
806.85 7
806.92 6
806.98 5
807.05 3
807.11 1
807.18 0
807.24 0
807.31 0
807.37 0
807.44 0
807.50 1
807.57 2
807.63 3
807.70 3
807.76 3
807.83 3
807.89 3
807.96 2
808.02 1
808.09 0
808.15 0
808.22 0
808.28 0
808.35 1
808.41 3
808.48 5
808.54 7
808.61 9
808.67 9
808.74 9
808.80 8
808.87 6
808.93 5
809.00 3
809.06 2
809.13 2
809.19 1
809.26 1
809.32 2
809.39 1
809.45 1
809.52 1
809.58 1
809.65 1
809.71 0
809.78 0
809.84 0
809.91 0
809.98 0
810.04 0
810.11 0
810.17 0
810.24 0
810.30 0
810.37 0
810.43 0
810.50 1
810.56 1
810.63 1
810.69 1
810.76 1
810.82 1
810.89 1
810.95 1
811.02 1
811.08 2
811.15 2
811.21 2
811.28 3
811.34 3
811.41 3
811.47 2
811.54 2
811.60 2
811.67 2
811.74 2
811.80 2
811.87 2
811.93 2
812.00 2
812.06 2
812.13 1
812.19 1
812.26 1
812.32 1
812.39 0
812.45 0
812.52 0
812.58 0
812.65 0
812.71 0
812.78 0
812.84 0
812.91 0
812.97 0
813.04 0
813.11 0
813.17 0
813.24 1
813.30 1
813.37 1
813.43 1
813.50 1
813.56 1
813.63 2
813.69 3
813.76 4
813.82 4
813.89 5
813.95 5
814.02 5
814.08 4
814.15 3
814.22 2
814.28 1
814.35 1
814.41 0
814.48 0
814.54 1
814.61 1
814.67 1
814.74 1
814.80 0
814.87 0
814.93 0
815.00 0
815.06 1
815.13 1
815.20 1
815.26 1
815.33 1
815.39 1
815.46 0
815.52 0
815.59 0
815.65 0
815.72 1
815.78 1
815.85 1
815.91 2
815.98 2
816.05 2
816.11 1
816.18 1
816.24 1
816.31 1
816.37 1
816.44 1
816.50 2
816.57 3
816.63 3
816.70 3
816.76 3
816.83 3
816.90 2
816.96 1
817.03 1
817.09 1
817.16 1
817.22 1
817.29 1
817.35 1
817.42 1
817.48 1
817.55 0
817.62 0
817.68 0
817.75 0
817.81 0
817.88 0
817.94 0
818.01 0
818.07 0
818.14 0
818.20 0
818.27 0
818.34 0
818.40 1
818.47 1
818.53 1
818.60 2
818.66 2
818.73 2
818.79 2
818.86 1
818.92 1
818.99 1
819.06 1
819.12 1
819.19 2
819.25 2
819.32 2
819.38 2
819.45 1
819.51 1
819.58 1
819.65 0
819.71 0
819.78 0
819.84 1
819.91 1
819.97 1
820.04 1
820.10 1
820.17 1
820.24 1
820.30 0
820.37 0
820.43 0
820.50 0
820.56 0
820.63 1
820.69 1
820.76 1
820.83 1
820.89 1
820.96 1
821.02 1
821.09 1
821.15 1
821.22 1
821.28 1
821.35 1
821.42 1
821.48 1
821.55 1
821.61 1
821.68 1
821.74 1
821.81 0
821.88 0
821.94 0
822.01 0
822.07 0
822.14 0
822.20 0
822.27 0
822.33 0
822.40 0
822.47 0
822.53 0
822.60 0
822.66 0
822.73 0
822.79 1
822.86 1
822.93 1
822.99 1
823.06 1
823.12 1
823.19 1
823.25 1
823.32 1
823.39 1
823.45 1
823.52 1
823.58 1
823.65 1
823.71 1
823.78 1
823.85 1
823.91 1
823.98 1
824.04 1
824.11 1
824.17 1
824.24 1
824.31 1
824.37 1
824.44 1
824.50 1
824.57 1
824.63 0
824.70 0
824.77 0
824.83 0
824.90 0
824.96 0
825.03 0
825.09 0
825.16 0
825.23 0
825.29 0
825.36 0
825.42 0
825.49 0
825.55 0
825.62 0
825.69 0
825.75 0
825.82 0
825.88 0
825.95 0
826.01 0
826.08 0
826.15 0
826.21 1
826.28 1
826.34 1
826.41 1
826.48 1
826.54 1
826.61 1
826.67 1
826.74 1
826.80 1
826.87 1
826.94 0
827.00 0
827.07 0
827.13 0
827.20 0
827.27 0
827.33 0
827.40 1
827.46 1
827.53 1
827.59 1
827.66 1
827.73 1
827.79 1
827.86 1
827.92 0
827.99 0
828.06 0
828.12 0
828.19 0
828.25 0
828.32 0
828.38 0
828.45 0
828.52 0
828.58 0
828.65 0
828.71 1
828.78 1
828.85 1
828.91 1
828.98 1
829.04 1
829.11 1
829.18 1
829.24 1
829.31 1
829.37 1
829.44 1
829.51 1
829.57 1
829.64 0
829.70 0
829.77 0
829.84 0
829.90 0
829.97 0
830.03 0
830.10 1
830.16 1
830.23 1
830.30 1
830.36 1
830.43 1
830.49 1
830.56 1
830.63 1
830.69 1
830.76 1
830.82 1
830.89 1
830.96 1
831.02 1
831.09 1
831.15 1
831.22 1
831.29 1
831.35 1
831.42 1
831.48 1
831.55 1
831.62 1
831.68 1
831.75 1
831.81 0
831.88 0
831.95 0
832.01 0
832.08 1
832.14 1
832.21 1
832.28 1
832.34 1
832.41 1
832.47 1
832.54 1
832.61 1
832.67 1
832.74 1
832.81 1
832.87 1
832.94 1
833.00 1
833.07 1
833.14 1
833.20 1
833.27 1
833.33 1
833.40 1
833.47 1
833.53 1
833.60 1
833.66 1
833.73 1
833.80 1
833.86 1
833.93 1
833.99 1
834.06 1
834.13 1
834.19 1
834.26 2
834.33 1
834.39 1
834.46 1
834.52 1
834.59 0
834.66 0
834.72 0
834.79 0
834.85 0
834.92 0
834.99 0
835.05 0
835.12 0
835.18 0
835.25 0
835.32 0
835.38 0
835.45 0
835.52 1
835.58 1
835.65 1
835.71 1
835.78 1
835.85 1
835.91 1
835.98 1
836.05 1
836.11 1
836.18 1
836.24 0
836.31 0
836.38 0
836.44 0
836.51 0
836.57 0
836.64 0
836.71 1
836.77 1
836.84 1
836.91 1
836.97 1
837.04 1
837.10 1
837.17 1
837.24 1
837.30 1
837.37 1
837.44 1
837.50 1
837.57 1
837.63 1
837.70 1
837.77 1
837.83 0
837.90 0
837.97 0
838.03 0
838.10 0
838.16 0
838.23 1
838.30 1
838.36 1
838.43 1
838.50 1
838.56 1
838.63 1
838.69 1
838.76 1
838.83 1
838.89 1
838.96 1
839.03 1
839.09 1
839.16 1
839.23 1
839.29 0
839.36 0
839.42 0
839.49 0
839.56 0
839.62 0
839.69 0
839.76 0
839.82 0
839.89 0
839.95 0
840.02 0
840.09 0
840.15 0
840.22 1
840.29 1
840.35 1
840.42 1
840.49 1
840.55 1
840.62 1
840.68 1
840.75 1
840.82 1
840.88 1
840.95 1
841.02 1
841.08 1
841.15 0
841.22 0
841.28 0
841.35 0
841.42 0
841.48 0
841.55 0
841.61 0
841.68 0
841.75 0
841.81 0
841.88 0
841.95 0
842.01 1
842.08 1
842.15 1
842.21 1
842.28 1
842.34 1
842.41 1
842.48 1
842.54 1
842.61 1
842.68 1
842.74 1
842.81 1
842.88 1
842.94 1
843.01 1
843.08 1
843.14 1
843.21 1
843.28 1
843.34 1
843.41 1
843.47 1
843.54 1
843.61 1
843.67 1
843.74 0
843.81 0
843.87 0
843.94 0
844.01 1
844.07 1
844.14 1
844.21 1
844.27 1
844.34 1
844.41 0
844.47 0
844.54 0
844.61 0
844.67 0
844.74 0
844.80 0
844.87 0
844.94 0
845.00 1
845.07 1
845.14 1
845.20 1
845.27 1
845.34 0
845.40 0
845.47 0
845.54 0
845.60 0
845.67 0
845.74 0
845.80 0
845.87 1
845.94 1
846.00 1
846.07 0
846.14 0
846.20 0
846.27 0
846.34 1
846.40 1
846.47 1
846.54 1
846.60 1
846.67 1
846.74 1
846.80 1
846.87 1
846.94 1
847.00 1
847.07 1
847.14 1
847.20 1
847.27 1
847.34 1
847.40 1
847.47 1
847.54 1
847.60 1
847.67 1
847.73 1
847.80 0
847.87 0
847.93 0
848.00 0
848.07 0
848.13 0
848.20 0
848.27 1
848.33 1
848.40 1
848.47 1
848.53 1
848.60 1
848.67 1
848.73 1
848.80 1
848.87 0
848.94 0
849.00 0
849.07 0
849.14 0
849.20 0
849.27 0
849.34 0
849.40 0
849.47 0
849.54 0
849.60 0
849.67 0
849.74 0
849.80 0
849.87 0
849.94 0
850.00 0
850.07 0
850.14 1
850.20 1
850.27 1
850.34 0
850.40 0
850.47 0
850.54 0
850.60 0
850.67 0
850.74 0
850.80 1
850.87 1
850.94 1
851.00 1
851.07 1
851.14 1
851.20 1
851.27 1
851.34 1
851.40 1
851.47 1
851.54 1
851.61 0
851.67 0
851.74 0
851.81 0
851.87 0
851.94 0
852.01 0
852.07 0
852.14 0
852.21 0
852.27 0
852.34 0
852.41 0
852.47 0
852.54 0
852.61 0
852.67 0
852.74 0
852.81 0
852.87 0
852.94 0
853.01 0
853.08 0
853.14 0
853.21 0
853.28 0
853.34 0
853.41 0
853.48 0
853.54 0
853.61 0
853.68 0
853.74 0
853.81 0
853.88 0
853.94 0
854.01 1
854.08 1
854.15 1
854.21 1
854.28 1
854.35 1
854.41 1
854.48 1
854.55 1
854.61 1
854.68 1
854.75 0
854.81 0
854.88 0
854.95 0
855.02 0
855.08 0
855.15 0
855.22 0
855.28 0
855.35 0
855.42 0
855.48 0
855.55 0
855.62 0
855.68 1
855.75 1
855.82 1
855.89 1
855.95 1
856.02 1
856.09 0
856.15 0
856.22 0
856.29 0
856.35 0
856.42 0
856.49 1
856.56 1
856.62 0
856.69 0
856.76 0
856.82 0
856.89 1
856.96 1
857.02 1
857.09 1
857.16 1
857.23 1
857.29 1
857.36 1
857.43 1
857.49 1
857.56 1
857.63 1
857.69 1
857.76 1
857.83 1
857.90 1
857.96 0
858.03 0
858.10 0
858.16 0
858.23 0
858.30 1
858.37 1
858.43 1
858.50 1
858.57 1
858.63 1
858.70 1
858.77 1
858.84 1
858.90 1
858.97 1
859.04 1
859.10 1
859.17 1
859.24 1
859.30 1
859.37 1
859.44 1
859.51 1
859.57 1
859.64 1
859.71 1
859.77 1
859.84 0
859.91 0
859.98 0
860.04 0
860.11 0
860.18 0
860.24 0
860.31 0
860.38 0
860.45 0
860.51 1
860.58 1
860.65 1
860.71 1
860.78 1
860.85 1
860.92 1
860.98 1
861.05 1
861.12 1
861.18 1
861.25 1
861.32 1
861.39 1
861.45 1
861.52 1
861.59 1
861.65 0
861.72 0
861.79 0
861.86 1
861.92 1
861.99 1
862.06 1
862.13 1
862.19 1
862.26 1
862.33 0
862.39 0
862.46 0
862.53 0
862.60 0
862.66 0
862.73 0
862.80 0
862.86 0
862.93 0
863.00 0
863.07 0
863.13 0
863.20 1
863.27 1
863.34 1
863.40 1
863.47 1
863.54 0
863.60 0
863.67 0
863.74 0
863.81 0
863.87 1
863.94 1
864.01 1
864.08 1
864.14 0
864.21 0
864.28 0
864.34 0
864.41 0
864.48 0
864.55 0
864.61 0
864.68 0
864.75 0
864.82 0
864.88 0
864.95 0
865.02 1
865.09 1
865.15 1
865.22 1
865.29 1
865.35 1
865.42 1
865.49 1
865.56 1
865.62 1
865.69 1
865.76 1
865.83 1
865.89 1
865.96 1
866.03 1
866.10 1
866.16 1
866.23 1
866.30 1
866.37 1
866.43 1
866.50 1
866.57 1
866.63 1
866.70 1
866.77 1
866.84 1
866.90 0
866.97 0
867.04 0
867.11 0
867.17 0
867.24 1
867.31 1
867.38 1
867.44 1
867.51 1
867.58 1
867.65 0
867.71 0
867.78 0
867.85 0
867.92 0
867.98 0
868.05 1
868.12 1
868.19 1
868.25 1
868.32 1
868.39 1
868.46 0
868.52 0
868.59 0
868.66 0
868.72 0
868.79 0
868.86 0
868.93 1
868.99 1
869.06 1
869.13 0
869.20 0
869.26 0
869.33 0
869.40 0
869.47 0
869.53 0
869.60 0
869.67 0
869.74 1
869.80 1
869.87 1
869.94 1
870.01 1
870.07 1
870.14 1
870.21 1
870.28 1
870.34 1
870.41 1
870.48 1
870.55 1
870.62 1
870.68 1
870.75 1
870.82 1
870.89 1
870.95 1
871.02 1
871.09 1
871.16 1
871.22 0
871.29 0
871.36 0
871.43 0
871.49 0
871.56 0
871.63 0
871.70 0
871.76 0
871.83 1
871.90 1
871.97 1
872.03 1
872.10 1
872.17 1
872.24 1
872.30 0
872.37 0
872.44 0
872.51 0
872.58 0
872.64 0
872.71 0
872.78 0
872.85 0
872.91 0
872.98 0
873.05 0
873.12 0
873.18 0
873.25 0
873.32 0
873.39 0
873.45 0
873.52 1
873.59 1
873.66 1
873.72 1
873.79 1
873.86 1
873.93 1
874.00 0
874.06 0
874.13 0
874.20 0
874.27 0
874.33 0
874.40 0
874.47 1
874.54 1
874.60 1
874.67 1
874.74 1
874.81 1
874.88 1
874.94 1
875.01 1
875.08 1
875.15 0
875.21 0
875.28 0
875.35 0
875.42 0
875.49 0
875.55 0
875.62 0
875.69 1
875.76 1
875.82 1
875.89 0
875.96 0
876.03 0
876.09 1
876.16 1
876.23 1
876.30 1
876.37 1
876.43 1
876.50 1
876.57 1
876.64 0
876.70 0
876.77 0
876.84 0
876.91 0
876.98 1
877.04 1
877.11 1
877.18 1
877.25 1
877.31 1
877.38 1
877.45 0
877.52 0
877.59 0
877.65 0
877.72 0
877.79 0
877.86 0
877.93 0
877.99 0
878.06 0
878.13 0
878.20 0
878.26 0
878.33 0
878.40 0
878.47 0
878.54 0
878.60 0
878.67 0
878.74 0
878.81 0
878.88 0
878.94 0
879.01 1
879.08 1
879.15 1
879.21 1
879.28 1
879.35 0
879.42 0
879.49 0
879.55 0
879.62 0
879.69 0
879.76 0
879.83 0
879.89 0
879.96 0
880.03 0
880.10 0
880.17 0
880.23 0
880.30 0
880.37 0
880.44 0
880.50 0
880.57 0
880.64 0
880.71 0
880.78 0
880.84 0
880.91 0
880.98 0
881.05 0
881.12 0
881.18 0
881.25 0
881.32 0
881.39 0
881.46 0
881.52 0
881.59 0
881.66 0
881.73 0
881.80 0
881.86 0
881.93 0
882.00 0
882.07 0
882.14 0
882.20 0
882.27 0
882.34 0
882.41 0
882.48 0
882.54 0
882.61 0
882.68 0
882.75 0
882.82 1
882.88 1
882.95 1
883.02 1
883.09 1
883.16 1
883.22 1
883.29 1
883.36 1
883.43 1
883.50 1
883.56 1
883.63 1
883.70 1
883.77 1
883.84 1
883.90 1
883.97 1
884.04 1
884.11 1
884.18 1
884.24 0
884.31 0
884.38 0
884.45 0
884.52 0
884.59 0
884.65 0
884.72 1
884.79 1
884.86 0
884.93 0
884.99 0
885.06 0
885.13 0
885.20 0
885.27 0
885.33 0
885.40 0
885.47 0
885.54 0
885.61 0
885.67 0
885.74 0
885.81 0
885.88 0
885.95 0
886.02 0
886.08 0
886.15 0
886.22 0
886.29 0
886.36 0
886.42 0
886.49 0
886.56 0
886.63 0
886.70 0
886.77 0
886.83 0
886.90 0
886.97 0
887.04 0
887.11 0
887.17 0
887.24 0
887.31 0
887.38 0
887.45 0
887.52 1
887.58 1
887.65 1
887.72 1
887.79 1
887.86 1
887.92 1
887.99 0
888.06 0
888.13 0
888.20 0
888.27 0
888.33 0
888.40 0
888.47 0
888.54 0
888.61 0
888.67 1
888.74 1
888.81 1
888.88 1
888.95 1
889.02 1
889.08 0
889.15 0
889.22 0
889.29 0
889.36 0
889.43 0
889.49 0
889.56 0
889.63 0
889.70 0
889.77 0
889.84 0
889.90 0
889.97 0
890.04 0
890.11 0
890.18 0
890.25 0
890.31 0
890.38 1
890.45 1
890.52 1
890.59 1
890.65 1
890.72 0
890.79 0
890.86 0
890.93 0
891.00 0
891.06 0
891.13 0
891.20 0
891.27 0
891.34 0
891.41 0
891.47 0
891.54 0
891.61 1
891.68 1
891.75 1
891.82 1
891.89 0
891.95 0
892.02 0
892.09 0
892.16 0
892.23 0
892.30 0
892.36 0
892.43 0
892.50 0
892.57 0
892.64 0
892.71 0
892.77 0
892.84 0
892.91 0
892.98 0
893.05 0
893.12 0
893.18 0
893.25 0
893.32 0
893.39 0
893.46 0
893.53 0
893.60 0
893.66 0
893.73 0
893.80 0
893.87 0
893.94 0
894.01 0
894.07 0
894.14 0
894.21 0
894.28 0
894.35 0
894.42 0
894.48 0
894.55 0
894.62 0
894.69 0
894.76 0
894.83 0
894.90 0
894.96 0
895.03 0
895.10 0
895.17 0
895.24 0
895.31 0
895.38 0
895.44 0
895.51 0
895.58 0
895.65 0
895.72 0
895.79 0
895.85 0
895.92 0
895.99 0
896.06 0
896.13 0
896.20 0
896.27 0
896.33 0
896.40 0
896.47 0
896.54 0
896.61 0
896.68 1
896.75 1
896.81 1
896.88 1
896.95 1
897.02 1
897.09 1
897.16 0
897.23 0
897.29 0
897.36 0
897.43 0
897.50 0
897.57 0
897.64 0
897.71 0
897.77 0
897.84 0
897.91 0
897.98 0
898.05 0
898.12 1
898.19 1
898.25 0
898.32 0
898.39 0
898.46 0
898.53 0
898.60 0
898.67 0
898.73 0
898.80 0
898.87 0
898.94 0
899.01 1
899.08 1
899.15 1
899.22 1
899.28 0
899.35 0
899.42 0
899.49 0
899.56 0
899.63 0
899.70 0
899.76 0
899.83 0
899.90 0
899.97 0
900.04 0
900.11 0
900.18 0
900.25 0
900.31 0
900.38 0
900.45 0
900.52 0
900.59 0
900.66 0
900.73 0
900.79 0
900.86 0
900.93 0
901.00 0
901.07 0
901.14 0
901.21 0
901.28 0
901.34 0
901.41 0
901.48 0
901.55 0
901.62 0
901.69 0
901.76 0
901.83 0
901.89 0
901.96 0
902.03 0
902.10 0
902.17 0
902.24 0
902.31 1
902.38 1
902.44 1
902.51 1
902.58 1
902.65 1
902.72 0
902.79 0
902.86 0
902.93 0
902.99 0
903.06 0
903.13 0
903.20 0
903.27 0
903.34 0
903.41 0
903.48 0
903.55 0
903.61 0
903.68 0
903.75 0
903.82 0
903.89 0
903.96 0
904.03 0
904.10 0
904.16 0
904.23 0
904.30 0
904.37 0
904.44 0
904.51 0
904.58 0
904.65 0
904.72 0
904.78 0
904.85 0
904.92 0
904.99 0
905.06 0
905.13 0
905.20 0
905.27 0
905.34 0
905.40 0
905.47 0
905.54 1
905.61 1
905.68 1
905.75 0
905.82 0
905.89 0
905.96 0
906.02 0
906.09 0
906.16 0
906.23 0
906.30 1
906.37 1
906.44 1
906.51 1
906.58 1
906.64 1
906.71 0
906.78 0
906.85 0
906.92 0
906.99 0
907.06 0
907.13 0
907.20 1
907.26 1
907.33 1
907.40 1
907.47 1
907.54 0
907.61 0
907.68 0
907.75 0
907.82 0
907.89 0
907.95 0
908.02 0
908.09 0
908.16 0
908.23 1
908.30 1
908.37 1
908.44 1
908.51 1
908.58 0
908.64 0
908.71 0
908.78 0
908.85 0
908.92 0
908.99 0
909.06 0
909.13 0
909.20 0
909.27 0
909.33 0
909.40 0
909.47 0
909.54 0
909.61 0
909.68 0
909.75 0
909.82 0
909.89 0
909.96 0
910.03 0
910.09 0
910.16 0
910.23 0
910.30 0
910.37 0
910.44 0
910.51 0
910.58 0
910.65 0
910.72 0
910.78 0
910.85 0
910.92 0
910.99 0
911.06 0
911.13 0
911.20 0
911.27 0
911.34 0
911.41 0
911.48 0
911.55 0
911.61 0
911.68 0
911.75 0
911.82 0
911.89 0
911.96 0
912.03 0
912.10 0
912.17 0
912.24 0
912.31 1
912.37 1
912.44 1
912.51 1
912.58 1
912.65 1
912.72 1
912.79 1
912.86 1
912.93 1
913.00 1
913.07 1
913.14 0
913.20 0
913.27 0
913.34 0
913.41 0
913.48 0
913.55 0
913.62 0
913.69 0
913.76 0
913.83 0
913.90 1
913.97 1
914.03 1
914.10 1
914.17 1
914.24 0
914.31 0
914.38 0
914.45 0
914.52 0
914.59 1
914.66 1
914.73 1
914.80 1
914.87 1
914.93 1
915.00 0
915.07 0
915.14 0
915.21 0
915.28 0
915.35 0
915.42 0
915.49 0
915.56 0
915.63 0
915.70 0
915.77 0
915.84 0
915.90 0
915.97 0
916.04 0
916.11 0
916.18 0
916.25 0
916.32 0
916.39 0
916.46 0
916.53 0
916.60 0
916.67 0
916.74 0
916.81 0
916.87 0
916.94 0
917.01 0
917.08 0
917.15 0
917.22 0
917.29 0
917.36 0
917.43 0
917.50 0
917.57 0
917.64 0
917.71 0
917.78 0
917.85 0
917.91 0
917.98 0
918.05 0
918.12 0
918.19 0
918.26 0
918.33 0
918.40 0
918.47 0
918.54 0
918.61 0
918.68 0
918.75 0
918.82 0
918.89 0
918.96 0
919.02 0
919.09 0
919.16 0
919.23 0
919.30 0
919.37 0
919.44 0
919.51 0
919.58 0
919.65 0
919.72 0
919.79 0
919.86 0
919.93 0
920.00 0
920.07 0
920.14 0
920.21 0
920.27 0
920.34 0
920.41 0
920.48 0
920.55 0
920.62 0
920.69 0
920.76 0
920.83 0
920.90 0
920.97 0
921.04 0
921.11 0
921.18 0
921.25 0
921.32 0
921.39 0
921.46 0
921.52 0
921.59 0
921.66 0
921.73 0
921.80 0
921.87 0
921.94 0
922.01 0
922.08 0
922.15 0
922.22 0
922.29 0
922.36 0
922.43 0
922.50 0
922.57 0
922.64 0
922.71 0
922.78 0
922.85 0
922.92 0
922.98 0
923.05 0
923.12 0
923.19 0
923.26 0
923.33 0
923.40 0
923.47 0
923.54 0
923.61 0
923.68 0
923.75 0
923.82 0
923.89 0
923.96 0
924.03 0
924.10 0
924.17 0
924.24 0
924.31 0
924.38 0
924.45 0
924.52 0
924.59 1
924.65 1
924.72 1
924.79 1
924.86 1
924.93 1
925.00 1
925.07 0
925.14 0
925.21 0
925.28 0
925.35 0
925.42 0
925.49 0
925.56 0
925.63 0
925.70 0
925.77 0
925.84 0
925.91 0
925.98 0
926.05 0
926.12 0
926.19 1
926.26 1
926.33 1
926.40 1
926.47 1
926.54 1
926.61 1
926.67 1
926.74 0
926.81 0
926.88 0
926.95 0
927.02 0
927.09 0
927.16 1
927.23 1
927.30 1
927.37 1
927.44 1
927.51 1
927.58 1
927.65 1
927.72 0
927.79 0
927.86 0
927.93 0
928.00 0
928.07 0
928.14 0
928.21 1
928.28 1
928.35 1
928.42 1
928.49 1
928.56 2
928.63 2
928.70 1
928.77 1
928.84 1
928.91 1
928.98 1
929.05 1
929.12 1
929.19 1
929.25 1
929.32 1
929.39 1
929.46 2
929.53 2
929.60 2
929.67 2
929.74 2
929.81 2
929.88 2
929.95 2
930.02 1
930.09 1
930.16 1
930.23 1
930.30 1
930.37 1
930.44 1
930.51 1
930.58 1
930.65 1
930.72 1
930.79 1
930.86 1
930.93 1
931.00 1
931.07 1
931.14 1
931.21 1
931.28 1
931.35 1
931.42 1
931.49 1
931.56 1
931.63 1
931.70 1
931.77 1
931.84 1
931.91 1
931.98 0
932.05 0
932.12 0
932.19 0
932.26 0
932.33 0
932.40 0
932.47 0
932.54 0
932.61 0
932.68 0
932.75 1
932.82 1
932.89 1
932.96 1
933.03 1
933.10 1
933.17 1
933.24 1
933.31 1
933.38 0
933.45 0
933.52 0
933.59 0
933.66 0
933.73 1
933.80 1
933.87 1
933.94 1
934.01 1
934.08 1
934.15 1
934.22 1
934.29 1
934.36 1
934.43 1
934.50 1
934.57 1
934.64 1
934.71 1
934.78 1
934.85 0
934.92 0
934.99 0
935.06 0
935.13 0
935.20 0
935.27 0
935.34 0
935.41 0
935.48 0
935.55 0
935.62 0
935.69 0
935.76 0
935.83 0
935.90 0
935.97 0
936.04 0
936.11 0
936.18 0
936.25 0
936.32 0
936.39 1
936.46 1
936.53 1
936.60 1
936.67 1
936.74 1
936.81 1
936.88 1
936.95 0
937.02 0
937.09 0
937.16 0
937.23 0
937.30 0
937.37 0
937.44 0
937.51 0
937.58 0
937.65 0
937.72 0
937.79 0
937.86 0
937.93 0
938.00 0
938.07 0
938.14 0
938.21 0
938.28 0
938.35 0
938.42 0
938.49 0
938.56 0
938.63 0
938.70 0
938.77 0
938.84 0
938.91 0
938.98 0
939.05 0
939.12 0
939.19 0
939.26 0
939.33 0
939.40 0
939.47 0
939.54 0
939.61 0
939.68 0
939.75 0
939.82 0
939.89 1
939.96 1
940.03 1
940.10 0
940.17 0
940.24 0
940.31 0
940.38 0
940.45 0
940.52 1
940.59 1
940.66 1
940.73 1
940.81 0
940.88 0
940.95 0
941.02 0
941.09 0
941.16 0
941.23 0
941.30 0
941.37 0
941.44 0
941.51 0
941.58 0
941.65 0
941.72 0
941.79 0
941.86 0
941.93 0
942.00 0
942.07 0
942.14 0
942.21 0
942.28 0
942.35 0
942.42 1
942.49 1
942.56 1
942.63 1
942.70 1
942.77 1
942.84 0
942.91 0
942.98 0
943.05 0
943.12 0
943.19 0
943.26 1
943.33 1
943.41 1
943.48 1
943.55 1
943.62 1
943.69 1
943.76 1
943.83 1
943.90 1
943.97 0
944.04 0
944.11 0
944.18 0
944.25 0
944.32 0
944.39 0
944.46 0
944.53 0
944.60 0
944.67 0
944.74 0
944.81 0
944.88 0
944.95 0
945.02 0
945.09 0
945.16 0
945.23 0
945.30 0
945.37 0
945.45 0
945.52 0
945.59 0
945.66 0
945.73 0
945.80 0
945.87 0
945.94 0
946.01 0
946.08 0
946.15 0
946.22 0
946.29 1
946.36 1
946.43 1
946.50 1
946.57 1
946.64 1
946.71 1
946.78 1
946.85 1
946.92 1
946.99 1
947.07 0
947.14 0
947.21 0
947.28 0
947.35 1
947.42 1
947.49 1
947.56 1
947.63 1
947.70 1
947.77 1
947.84 1
947.91 1
947.98 0
948.05 0
948.12 0
948.19 0
948.26 0
948.33 0
948.40 1
948.47 1
948.55 1
948.62 1
948.69 1
948.76 1
948.83 1
948.90 1
948.97 1
949.04 1
949.11 1
949.18 0
949.25 0
949.32 1
949.39 1
949.46 1
949.53 1
949.60 1
949.67 0
949.74 0
949.81 0
949.89 0
949.96 0
950.03 0
950.10 0
950.17 0
950.24 0
950.31 0
950.38 0
950.45 1
950.52 1
950.59 1
950.66 1
950.73 1
950.80 1
950.87 1
950.94 1
951.01 1
951.09 1
951.16 1
951.23 1
951.30 1
951.37 2
951.44 2
951.51 2
951.58 3
951.65 3
951.72 4
951.79 5
951.86 5
951.93 6
952.00 6
952.07 7
952.14 7
952.21 7
952.29 6
952.36 6
952.43 6
952.50 7
952.57 7
952.64 7
952.71 8
952.78 9
952.85 9
952.92 10
952.99 10
953.06 10
953.13 10
953.20 10
953.27 10
953.35 10
953.42 10
953.49 10
953.56 10
953.63 10
953.70 10
953.77 9
953.84 9
953.91 9
953.98 8
954.05 8
954.12 7
954.19 7
954.26 7
954.34 7
954.41 7
954.48 7
954.55 7
954.62 7
954.69 7
954.76 7
954.83 7
954.90 7
954.97 7
955.04 7
955.11 6
955.18 6
955.26 6
955.33 5
955.40 4
955.47 4
955.54 3
955.61 3
955.68 3
955.75 2
955.82 2
955.89 2
955.96 2
956.03 2
956.10 2
956.18 2
956.25 2
956.32 2
956.39 2
956.46 2
956.53 2
956.60 2
956.67 2
956.74 2
956.81 2
956.88 2
956.95 1
957.02 1
957.10 1
957.17 1
957.24 1
957.31 1
957.38 1
957.45 1
957.52 1
957.59 1
957.66 1
957.73 1
957.80 1
957.87 1
957.95 1
958.02 1
958.09 1
958.16 1
958.23 1
958.30 1
958.37 1
958.44 1
958.51 1
958.58 1
958.65 1
958.73 0
958.80 0
958.87 0
958.94 0
959.01 0
959.08 0
959.15 0
959.22 1
959.29 1
959.36 1
959.43 1
959.51 1
959.58 1
959.65 1
959.72 1
959.79 1
959.86 1
959.93 1
960.00 1
960.07 1
960.14 1
960.21 1
960.29 1
960.36 1
960.43 1
960.50 0
960.57 0
960.64 0
960.71 0
960.78 0
960.85 0
960.92 0
960.99 0
961.07 0
961.14 0
961.21 0
961.28 0
961.35 0
961.42 0
961.49 0
961.56 0
961.63 0
961.70 0
961.78 0
961.85 0
961.92 1
961.99 1
962.06 1
962.13 1
962.20 1
962.27 1
962.34 1
962.41 1
962.49 1
962.56 0
962.63 0
962.70 0
962.77 0
962.84 0
962.91 0
962.98 0
963.05 0
963.13 0
963.20 0
963.27 0
963.34 0
963.41 1
963.48 1
963.55 1
963.62 1
963.69 1
963.76 1
963.84 1
963.91 1
963.98 1
964.05 1
964.12 1
964.19 1
964.26 1
964.33 1
964.40 1
964.48 1
964.55 1
964.62 1
964.69 1
964.76 1
964.83 1
964.90 1
964.97 1
965.04 1
965.12 1
965.19 1
965.26 1
965.33 1
965.40 1
965.47 1
965.54 1
965.61 1
965.68 1
965.76 1
965.83 1
965.90 1
965.97 1
966.04 1
966.11 1
966.18 1
966.25 1
966.32 1
966.40 1
966.47 0
966.54 0
966.61 0
966.68 0
966.75 0
966.82 0
966.89 0
966.97 0
967.04 0
967.11 1
967.18 1
967.25 1
967.32 1
967.39 1
967.46 0
967.54 0
967.61 0
967.68 0
967.75 0
967.82 0
967.89 0
967.96 0
968.03 0
968.10 0
968.18 0
968.25 0
968.32 1
968.39 1
968.46 1
968.53 1
968.60 1
968.67 1
968.75 2
968.82 2
968.89 2
968.96 2
969.03 2
969.10 2
969.17 2
969.24 1
969.32 1
969.39 1
969.46 0
969.53 1
969.60 1
969.67 1
969.74 2
969.82 2
969.89 2
969.96 2
970.03 2
970.10 2
970.17 2
970.24 2
970.31 1
970.39 1
970.46 1
970.53 1
970.60 1
970.67 1
970.74 1
970.81 1
970.88 1
970.96 1
971.03 1
971.10 1
971.17 0
971.24 0
971.31 1
971.38 1
971.46 1
971.53 1
971.60 1
971.67 1
971.74 1
971.81 1
971.88 0
971.96 0
972.03 0
972.10 0
972.17 0
972.24 0
972.31 0
972.38 0
972.45 1
972.53 1
972.60 1
972.67 1
972.74 0
972.81 0
972.88 0
972.95 0
973.03 0
973.10 0
973.17 0
973.24 0
973.31 0
973.38 1
973.45 1
973.53 1
973.60 1
973.67 1
973.74 1
973.81 1
973.88 1
973.95 1
974.03 1
974.10 1
974.17 1
974.24 1
974.31 1
974.38 1
974.45 2
974.53 2
974.60 2
974.67 2
974.74 1
974.81 1
974.88 1
974.96 0
975.03 0
975.10 0
975.17 0
975.24 0
975.31 0
975.38 0
975.46 1
975.53 1
975.60 1
975.67 1
975.74 1
975.81 1
975.88 1
975.96 1
976.03 0
976.10 0
976.17 0
976.24 0
976.31 0
976.39 0
976.46 1
976.53 1
976.60 1
976.67 1
976.74 1
976.81 1
976.89 1
976.96 1
977.03 1
977.10 1
977.17 0
977.24 0
977.32 0
977.39 0
977.46 0
977.53 0
977.60 0
977.67 0
977.74 0
977.82 0
977.89 0
977.96 0
978.03 0
978.10 1
978.17 1
978.25 1
978.32 1
978.39 1
978.46 0
978.53 0
978.60 0
978.68 0
978.75 0
978.82 0
978.89 0
978.96 0
979.03 0
979.11 1
979.18 1
979.25 1
979.32 1
979.39 1
979.46 1
979.54 1
979.61 1
979.68 1
979.75 1
979.82 0
979.89 0
979.97 0
980.04 0
980.11 0
980.18 0
980.25 0
980.32 0
980.40 0
980.47 0
980.54 1
980.61 1
980.68 1
980.75 1
980.83 1
980.90 0
980.97 0
981.04 0
981.11 0
981.18 0
981.26 0
981.33 1
981.40 1
981.47 1
981.54 1
981.61 1
981.69 1
981.76 1
981.83 1
981.90 2
981.97 2
982.04 2
982.12 3
982.19 3
982.26 3
982.33 3
982.40 2
982.48 2
982.55 1
982.62 1
982.69 1
982.76 1
982.83 1
982.91 1
982.98 1
983.05 1
983.12 1
983.19 1
983.26 1
983.34 1
983.41 1
983.48 1
983.55 1
983.62 1
983.70 1
983.77 1
983.84 0
983.91 0
983.98 0
984.05 0
984.13 0
984.20 0
984.27 0
984.34 0
984.41 0
984.49 0
984.56 0
984.63 0
984.70 0
984.77 0
984.84 0
984.92 0
984.99 1
985.06 1
985.13 1
985.20 1
985.28 1
985.35 1
985.42 1
985.49 0
985.56 0
985.64 0
985.71 1
985.78 1
985.85 1
985.92 1
985.99 1
986.07 0
986.14 0
986.21 0
986.28 0
986.35 1
986.43 1
986.50 1
986.57 2
986.64 2
986.71 2
986.79 2
986.86 2
986.93 1
987.00 1
987.07 1
987.15 1
987.22 1
987.29 1
987.36 1
987.43 1
987.50 1
987.58 1
987.65 1
987.72 2
987.79 2
987.86 2
987.94 2
988.01 2
988.08 2
988.15 2
988.22 2
988.30 2
988.37 1
988.44 1
988.51 1
988.58 1
988.66 1
988.73 2
988.80 2
988.87 2
988.94 2
989.02 2
989.09 2
989.16 2
989.23 2
989.30 3
989.38 3
989.45 3
989.52 3
989.59 3
989.66 3
989.74 2
989.81 2
989.88 2
989.95 3
990.02 3
990.10 3
990.17 3
990.24 3
990.31 2
990.38 2
990.46 2
990.53 1
990.60 1
990.67 1
990.74 2
990.82 2
990.89 2
990.96 2
991.03 2
991.11 2
991.18 1
991.25 1
991.32 0
991.39 0
991.47 1
991.54 1
991.61 2
991.68 2
991.75 3
991.83 3
991.90 3
991.97 3
992.04 3
992.11 4
992.19 4
992.26 4
992.33 3
992.40 3
992.48 3
992.55 3
992.62 3
992.69 2
992.76 2
992.84 2
992.91 2
992.98 2
993.05 1
993.12 1
993.20 1
993.27 1
993.34 1
993.41 1
993.48 1
993.56 1
993.63 2
993.70 2
993.77 1
993.85 1
993.92 1
993.99 1
994.06 1
994.13 1
994.21 1
994.28 1
994.35 1
994.42 1
994.50 1
994.57 1
994.64 1
994.71 1
994.78 2
994.86 3
994.93 3
995.00 4
995.07 4
995.15 4
995.22 3
995.29 3
995.36 2
995.43 1
995.51 1
995.58 1
995.65 1
995.72 1
995.80 1
995.87 1
995.94 1
996.01 1
996.08 1
996.16 1
996.23 1
996.30 0
996.37 0
996.45 0
996.52 1
996.59 1
996.66 1
996.73 1
996.81 2
996.88 2
996.95 2
997.02 2
997.10 2
997.17 1
997.24 1
997.31 1
997.39 1
997.46 1
997.53 1
997.60 1
997.67 1
997.75 2
997.82 2
997.89 2
997.96 2
998.04 2
998.11 2
998.18 2
998.25 2
998.33 1
998.40 1
998.47 1
998.54 0
998.61 0
998.69 0
998.76 0
998.83 0
998.90 0
998.98 0
999.05 0
999.12 0
999.19 0
999.27 0
999.34 0
999.41 0
999.48 1
999.56 1
999.63 1
999.70 1
999.77 2
999.85 2
999.92 3
999.99 3
1000.06 4
1000.13 4
1000.21 4
1000.28 4
1000.35 3
1000.42 3
1000.50 3
1000.57 3
1000.64 3
1000.71 2
1000.79 2
1000.86 2
1000.93 2
1001.00 2
1001.08 1
1001.15 1
1001.22 1
1001.29 1
1001.37 1
1001.44 1
1001.51 2
1001.58 2
1001.66 2
1001.73 2
1001.80 2
1001.87 2
1001.95 2
1002.02 2
1002.09 3
1002.16 3
1002.24 3
1002.31 3
1002.38 3
1002.45 3
1002.53 3
1002.60 3
1002.67 3
1002.74 3
1002.82 3
1002.89 3
1002.96 3
1003.03 3
1003.11 3
1003.18 3
1003.25 3
1003.32 4
1003.40 4
1003.47 5
1003.54 5
1003.61 5
1003.69 5
1003.76 5
1003.83 5
1003.90 5
1003.98 5
1004.05 5
1004.12 5
1004.19 5
1004.27 6
1004.34 6
1004.41 6
1004.48 6
1004.56 6
1004.63 5
1004.70 4
1004.77 4
1004.85 3
1004.92 3
1004.99 3
1005.06 4
1005.14 4
1005.21 5
1005.28 5
1005.35 5
1005.43 5
1005.50 5
1005.57 5
1005.64 5
1005.72 6
1005.79 6
1005.86 7
1005.94 8
1006.01 8
1006.08 8
1006.15 8
1006.23 8
1006.30 8
1006.37 8
1006.44 8
1006.52 7
1006.59 7
1006.66 7
1006.73 7
1006.81 7
1006.88 7
1006.95 7
1007.02 7
1007.10 6
1007.17 6
1007.24 5
1007.32 5
1007.39 5
1007.46 5
1007.53 5
1007.61 5
1007.68 5
1007.75 5
1007.82 5
1007.90 5
1007.97 6
1008.04 6
1008.11 6
1008.19 6
1008.26 7
1008.33 7
1008.41 7
1008.48 7
1008.55 7
1008.62 8
1008.70 8
1008.77 8
1008.84 8
1008.91 8
1008.99 8
1009.06 7
1009.13 7
1009.21 7
1009.28 7
1009.35 7
1009.42 7
1009.50 7
1009.57 7
1009.64 8
1009.71 8
1009.79 8
1009.86 7
1009.93 7
1010.01 6
1010.08 6
1010.15 6
1010.22 6
1010.30 6
1010.37 7
1010.44 7
1010.51 7
1010.59 6
1010.66 6
1010.73 5
1010.81 4
1010.88 3
1010.95 2
1011.02 2
1011.10 2
1011.17 2
1011.24 3
1011.32 3
1011.39 4
1011.46 4
1011.53 4
1011.61 5
1011.68 5
1011.75 5
1011.83 6
1011.90 6
1011.97 6
1012.04 6
1012.12 5
1012.19 5
1012.26 4
1012.34 3
1012.41 3
1012.48 3
1012.55 3
1012.63 3
1012.70 4
1012.77 4
1012.85 4
1012.92 4
1012.99 3
1013.06 3
1013.14 3
1013.21 3
1013.28 3
1013.36 3
1013.43 4
1013.50 4
1013.57 4
1013.65 4
1013.72 4
1013.79 4
1013.87 4
1013.94 3
1014.01 3
1014.08 3
1014.16 3
1014.23 4
1014.30 4
1014.38 4
1014.45 4
1014.52 3
1014.59 3
1014.67 3
1014.74 2
1014.81 2
1014.89 2
1014.96 1
1015.03 1
1015.11 1
1015.18 2
1015.25 2
1015.32 2
1015.40 3
1015.47 3
1015.54 3
1015.62 3
1015.69 3
1015.76 2
1015.83 2
1015.91 2
1015.98 1
1016.05 1
1016.13 1
1016.20 2
1016.27 2
1016.35 2
1016.42 1
1016.49 1
1016.56 1
1016.64 1
1016.71 1
1016.78 0
1016.86 0
1016.93 0
1017.00 0
1017.08 0
1017.15 0
1017.22 0
1017.29 0
1017.37 0
1017.44 0
1017.51 0
1017.59 0
1017.66 0
1017.73 0
1017.81 0
1017.88 0
1017.95 1
1018.02 1
1018.10 1
1018.17 1
1018.24 1
1018.32 1
1018.39 1
1018.46 1
1018.54 1
1018.61 1
1018.68 1
1018.76 1
1018.83 1
1018.90 1
1018.97 1
1019.05 1
1019.12 1
1019.19 0
1019.27 0
1019.34 0
1019.41 0
1019.49 0
1019.56 0
1019.63 0
1019.71 1
1019.78 2
1019.85 4
1019.92 6
1020.00 7
1020.07 8
1020.14 8
1020.22 7
1020.29 6
1020.36 5
1020.44 4
1020.51 3
1020.58 3
1020.66 3
1020.73 3
1020.80 3
1020.88 4
1020.95 4
1021.02 4
1021.10 4
1021.17 4
1021.24 4
1021.31 4
1021.39 4
1021.46 4
1021.53 4
1021.61 4
1021.68 4
1021.75 4
1021.83 4
1021.90 4
1021.97 4
1022.05 4
1022.12 4
1022.19 4
1022.27 4
1022.34 4
1022.41 4
1022.49 4
1022.56 3
1022.63 3
1022.71 2
1022.78 2
1022.85 2
1022.92 2
1023.00 3
1023.07 3
1023.14 4
1023.22 4
1023.29 5
1023.36 5
1023.44 5
1023.51 5
1023.58 5
1023.66 6
1023.73 6
1023.80 7
1023.88 8
1023.95 8
1024.02 8
1024.10 7
1024.17 7
1024.24 8
1024.32 8
1024.39 9
1024.46 11
1024.54 12
1024.61 14
1024.68 15
1024.76 16
1024.83 17
1024.90 17
1024.98 18
1025.05 18
1025.12 18
1025.20 17
1025.27 17
1025.34 16
1025.42 16
1025.49 15
1025.56 15
1025.64 16
1025.71 16
1025.78 17
1025.86 17
1025.93 17
1026.00 17
1026.08 16
1026.15 16
1026.22 16
1026.30 16
1026.37 16
1026.44 16
1026.52 17
1026.59 17
1026.66 18
1026.74 18
1026.81 18
1026.88 19
1026.96 19
1027.03 18
1027.10 18
1027.18 18
1027.25 18
1027.32 18
1027.40 17
1027.47 18
1027.54 17
1027.62 17
1027.69 17
1027.76 16
1027.84 15
1027.91 13
1027.98 12
1028.06 10
1028.13 9
1028.20 8
1028.28 8
1028.35 7
1028.42 8
1028.50 8
1028.57 8
1028.64 9
1028.72 10
1028.79 10
1028.86 10
1028.94 11
1029.01 11
1029.08 11
1029.16 11
1029.23 10
1029.31 10
1029.38 9
1029.45 9
1029.53 9
1029.60 8
1029.67 8
1029.75 8
1029.82 8
1029.89 8
1029.97 7
1030.04 7
1030.11 6
1030.19 6
1030.26 5
1030.33 4
1030.41 4
1030.48 3
1030.55 3
1030.63 3
1030.70 4
1030.77 4
1030.85 4
1030.92 4
1031.00 5
1031.07 5
1031.14 6
1031.22 6
1031.29 6
1031.36 6
1031.44 6
1031.51 6
1031.58 5
1031.66 5
1031.73 5
1031.80 5
1031.88 5
1031.95 5
1032.02 5
1032.10 5
1032.17 5
1032.25 5
1032.32 4
1032.39 4
1032.47 4
1032.54 4
1032.61 4
1032.69 4
1032.76 4
1032.83 4
1032.91 4
1032.98 3
1033.05 3
1033.13 3
1033.20 3
1033.28 3
1033.35 4
1033.42 4
1033.50 4
1033.57 5
1033.64 4
1033.72 4
1033.79 4
1033.86 4
1033.94 4
1034.01 3
1034.09 3
1034.16 3
1034.23 3
1034.31 2
1034.38 2
1034.45 2
1034.53 2
1034.60 3
1034.67 4
1034.75 5
1034.82 5
1034.90 5
1034.97 5
1035.04 5
1035.12 5
1035.19 5
1035.26 6
1035.34 7
1035.41 7
1035.48 7
1035.56 7
1035.63 6
1035.71 5
1035.78 5
1035.85 4
1035.93 4
1036.00 4
1036.07 4
1036.15 4
1036.22 4
1036.29 4
1036.37 3
1036.44 3
1036.52 2
1036.59 2
1036.66 2
1036.74 1
1036.81 1
1036.88 1
1036.96 0
1037.03 0
1037.11 0
1037.18 0
1037.25 0
1037.33 0
1037.40 0
1037.47 0
1037.55 0
1037.62 0
1037.70 1
1037.77 2
1037.84 3
1037.92 4
1037.99 4
1038.06 5
1038.14 5
1038.21 6
1038.29 6
1038.36 6
1038.43 6
1038.51 6
1038.58 7
1038.65 7
1038.73 7
1038.80 7
1038.88 6
1038.95 6
1039.02 6
1039.10 6
1039.17 5
1039.24 5
1039.32 5
1039.39 5
1039.47 5
1039.54 4
1039.61 3
1039.69 2
1039.76 2
1039.84 1
1039.91 1
1039.98 2
1040.06 2
1040.13 3
1040.20 3
1040.28 3
1040.35 2
1040.43 2
1040.50 1
1040.57 2
1040.65 2
1040.72 3
1040.80 4
1040.87 5
1040.94 6
1041.02 6
1041.09 6
1041.16 5
1041.24 4
1041.31 3
1041.39 2
1041.46 1
1041.53 0
1041.61 0
1041.68 0
1041.76 0
1041.83 0
1041.90 0
1041.98 0
1042.05 0
1042.13 1
1042.20 2
1042.27 3
1042.35 4
1042.42 5
1042.49 6
1042.57 6
1042.64 6
1042.72 7
1042.79 8
1042.86 8
1042.94 9
1043.01 9
1043.09 10
1043.16 10
1043.23 9
1043.31 9
1043.38 8
1043.46 8
1043.53 8
1043.60 8
1043.68 8
1043.75 9
1043.83 10
1043.90 11
1043.97 12
1044.05 13
1044.12 13
1044.20 13
1044.27 13
1044.34 13
1044.42 12
1044.49 12
1044.57 12
1044.64 13
1044.71 13
1044.79 14
1044.86 14
1044.94 15
1045.01 15
1045.08 16
1045.16 16
1045.23 17
1045.31 17
1045.38 18
1045.45 18
1045.53 19
1045.60 19
1045.68 20
1045.75 21
1045.82 22
1045.90 23
1045.97 24
1046.05 24
1046.12 23
1046.19 21
1046.27 20
1046.34 17
1046.42 15
1046.49 13
1046.56 12
1046.64 11
1046.71 10
1046.79 10
1046.86 10
1046.93 9
1047.01 9
1047.08 9
1047.16 9
1047.23 9
1047.31 10
1047.38 10
1047.45 10
1047.53 10
1047.60 10
1047.68 9
1047.75 8
1047.82 8
1047.90 8
1047.97 8
1048.05 9
1048.12 10
1048.19 11
1048.27 12
1048.34 12
1048.42 11
1048.49 10
1048.57 8
1048.64 7
1048.71 5
1048.79 4
1048.86 4
1048.94 5
1049.01 5
1049.08 6
1049.16 7
1049.23 8
1049.31 8
1049.38 9
1049.46 9
1049.53 10
1049.60 10
1049.68 10
1049.75 10
1049.83 10
1049.90 9
1049.97 8
1050.05 7
1050.12 6
1050.20 5
1050.27 4
1050.35 4
1050.42 3
1050.49 3
1050.57 3
1050.64 3
1050.72 4
1050.79 6
1050.86 7
1050.94 9
1051.01 9
1051.09 10
1051.16 9
1051.24 9
1051.31 8
1051.38 7
1051.46 7
1051.53 7
1051.61 7
1051.68 7
1051.76 7
1051.83 7
1051.90 8
1051.98 8
1052.05 8
1052.13 8
1052.20 9
1052.28 9
1052.35 9
1052.42 10
1052.50 10
1052.57 10
1052.65 10
1052.72 9
1052.80 9
1052.87 9
1052.94 8
1053.02 8
1053.09 8
1053.17 9
1053.24 9
1053.32 9
1053.39 10
1053.46 10
1053.54 11
1053.61 11
1053.69 12
1053.76 12
1053.84 12
1053.91 11
1053.98 10
1054.06 8
1054.13 6
1054.21 4
1054.28 3
1054.36 2
1054.43 2
1054.50 2
1054.58 3
1054.65 4
1054.73 4
1054.80 5
1054.88 5
1054.95 5
1055.02 5
1055.10 5
1055.17 4
1055.25 4
1055.32 4
1055.40 3
1055.47 3
1055.55 2
1055.62 2
1055.69 2
1055.77 2
1055.84 3
1055.92 3
1055.99 4
1056.07 5
1056.14 5
1056.22 5
1056.29 6
1056.36 6
1056.44 6
1056.51 6
1056.59 7
1056.66 8
1056.74 9
1056.81 10
1056.88 12
1056.96 13
1057.03 14
1057.11 14
1057.18 15
1057.26 14
1057.33 14
1057.41 13
1057.48 12
1057.55 11
1057.63 10
1057.70 10
1057.78 10
1057.85 9
1057.93 9
1058.00 9
1058.08 8
1058.15 7
1058.23 5
1058.30 4
1058.37 2
1058.45 1
1058.52 0
1058.60 0
1058.67 0
1058.75 0
1058.82 0
1058.90 0
1058.97 0
1059.04 0
1059.12 0
1059.19 1
1059.27 1
1059.34 1
1059.42 2
1059.49 2
1059.57 3
1059.64 3
1059.72 4
1059.79 4
1059.86 3
1059.94 3
1060.01 2
1060.09 2
1060.16 2
1060.24 2
1060.31 2
1060.39 3
1060.46 4
1060.54 4
1060.61 5
1060.68 5
1060.76 5
1060.83 6
1060.91 6
1060.98 7
1061.06 8
1061.13 8
1061.21 9
1061.28 11
1061.36 12
1061.43 13
1061.50 15
1061.58 16
1061.65 17
1061.73 18
1061.80 18
1061.88 17
1061.95 16
1062.03 15
1062.10 15
1062.18 15
1062.25 16
1062.33 16
1062.40 17
1062.47 19
1062.55 20
1062.62 22
1062.70 24
1062.77 27
1062.85 29
1062.92 30
1063.00 30
1063.07 30
1063.15 28
1063.22 27
1063.30 25
1063.37 24
1063.44 22
1063.52 21
1063.59 20
1063.67 20
1063.74 19
1063.82 18
1063.89 18
1063.97 18
1064.04 18
1064.12 19
1064.19 20
1064.27 20
1064.34 21
1064.42 22
1064.49 23
1064.57 24
1064.64 25
1064.71 26
1064.79 27
1064.86 28
1064.94 29
1065.01 29
1065.09 29
1065.16 28
1065.24 26
1065.31 25
1065.39 24
1065.46 24
1065.54 24
1065.61 24
1065.69 24
1065.76 24
1065.84 24
1065.91 23
1065.98 22
1066.06 22
1066.13 23
1066.21 23
1066.28 24
1066.36 25
1066.43 26
1066.51 26
1066.58 26
1066.66 25
1066.73 24
1066.81 23
1066.88 22
1066.96 21
1067.03 19
1067.11 17
1067.18 15
1067.26 14
1067.33 13
1067.41 12
1067.48 13
1067.56 13
1067.63 14
1067.70 15
1067.78 15
1067.85 16
1067.93 16
1068.00 16
1068.08 15
1068.15 14
1068.23 12
1068.30 10
1068.38 9
1068.45 9
1068.53 9
1068.60 11
1068.68 12
1068.75 14
1068.83 16
1068.90 18
1068.98 20
1069.05 22
1069.13 23
1069.20 24
1069.28 25
1069.35 25
1069.43 25
1069.50 25
1069.58 24
1069.65 24
1069.73 23
1069.80 22
1069.88 21
1069.95 19
1070.03 16
1070.10 13
1070.17 11
1070.25 9
1070.32 7
1070.40 7
1070.47 8
1070.55 10
1070.62 11
1070.70 12
1070.77 12
1070.85 11
1070.92 9
1071.00 6
1071.07 4
1071.15 2
1071.22 1
1071.30 2
1071.37 3
1071.45 4
1071.52 5
1071.60 6
1071.67 6
1071.75 5
1071.82 3
1071.90 1
1071.97 0
1072.05 0
1072.12 0
1072.20 0
1072.27 0
1072.35 1
1072.42 3
1072.50 4
1072.57 4
1072.65 4
1072.72 2
1072.80 1
1072.87 0
1072.95 0
1073.02 0
1073.10 0
1073.17 0
1073.25 0
1073.32 0
1073.40 1
1073.47 2
1073.55 2
1073.62 3
1073.70 2
1073.77 1
1073.85 0
1073.92 0
1074.00 0
1074.07 0
1074.15 0
1074.22 0
1074.30 3
1074.37 7
1074.45 11
1074.52 16
1074.60 20
1074.67 22
1074.75 23
1074.82 22
1074.90 20
1074.97 17
1075.05 13
1075.12 11
1075.20 9
1075.27 9
1075.35 9
1075.42 10
1075.50 11
1075.57 12
1075.65 13
1075.72 13
1075.80 12
1075.87 12
1075.95 12
1076.02 12
1076.10 13
1076.18 15
1076.25 17
1076.33 18
1076.40 20
1076.48 22
1076.55 22
1076.63 23
1076.70 23
1076.78 22
1076.85 21
1076.93 20
1077.00 19
1077.08 19
1077.15 19
1077.23 20
1077.30 21
1077.38 22
1077.45 22
1077.53 22
1077.60 21
1077.68 19
1077.75 17
1077.83 15
1077.90 14
1077.98 13
1078.05 12
1078.13 12
1078.20 13
1078.28 13
1078.35 13
1078.43 13
1078.50 13
1078.58 12
1078.66 11
1078.73 10
1078.81 10
1078.88 10
1078.96 11
1079.03 12
1079.11 14
1079.18 15
1079.26 16
1079.33 17
1079.41 16
1079.48 15
1079.56 13
1079.63 11
1079.71 10
1079.78 10
1079.86 11
1079.93 12
1080.01 13
1080.08 15
1080.16 15
1080.23 15
1080.31 14
1080.39 14
1080.46 13
1080.54 13
1080.61 13
1080.69 13
1080.76 13
1080.84 13
1080.91 12
1080.99 11
1081.06 10
1081.14 9
1081.21 8
1081.29 8
1081.36 9
1081.44 10
1081.51 10
1081.59 10
1081.66 10
1081.74 8
1081.82 7
1081.89 5
1081.97 4
1082.04 3
1082.12 3
1082.19 3
1082.27 5
1082.34 7
1082.42 9
1082.49 10
1082.57 12
1082.64 12
1082.72 12
1082.79 12
1082.87 11
1082.95 11
1083.02 12
1083.10 13
1083.17 15
1083.25 18
1083.32 20
1083.40 21
1083.47 21
1083.55 20
1083.62 19
1083.70 18
1083.77 17
1083.85 17
1083.93 17
1084.00 17
1084.08 16
1084.15 16
1084.23 15
1084.30 15
1084.38 14
1084.45 14
1084.53 14
1084.60 14
1084.68 14
1084.75 13
1084.83 12
1084.91 11
1084.98 10
1085.06 8
1085.13 7
1085.21 7
1085.28 8
1085.36 10
1085.43 12
1085.51 13
1085.58 14
1085.66 15
1085.73 14
1085.81 13
1085.89 12
1085.96 11
1086.04 10
1086.11 11
1086.19 11
1086.26 12
1086.34 14
1086.41 15
1086.49 16
1086.56 17
1086.64 17
1086.72 16
1086.79 15
1086.87 14
1086.94 14
1087.02 14
1087.09 16
1087.17 17
1087.24 19
1087.32 20
1087.40 21
1087.47 20
1087.55 18
1087.62 15
1087.70 13
1087.77 12
1087.85 11
1087.92 12
1088.00 15
1088.07 18
1088.15 22
1088.23 26
1088.30 29
1088.38 31
1088.45 33
1088.53 33
1088.60 32
1088.68 31
1088.75 30
1088.83 29
1088.91 30
1088.98 30
1089.06 31
1089.13 32
1089.21 32
1089.28 32
1089.36 30
1089.43 28
1089.51 26
1089.59 24
1089.66 21
1089.74 19
1089.81 17
1089.89 14
1089.96 11
1090.04 8
1090.11 6
1090.19 4
1090.27 4
1090.34 6
1090.42 10
1090.49 14
1090.57 20
1090.64 25
1090.72 29
1090.80 31
1090.87 32
1090.95 31
1091.02 29
1091.10 26
1091.17 23
1091.25 20
1091.32 18
1091.40 16
1091.48 15
1091.55 14
1091.63 13
1091.70 13
1091.78 13
1091.85 13
1091.93 14
1092.01 15
1092.08 16
1092.16 17
1092.23 18
1092.31 19
1092.38 20
1092.46 20
1092.54 20
1092.61 21
1092.69 21
1092.76 21
1092.84 20
1092.91 20
1092.99 20
1093.06 20
1093.14 19
1093.22 20
1093.29 20
1093.37 21
1093.44 22
1093.52 24
1093.59 25
1093.67 27
1093.75 29
1093.82 31
1093.90 32
1093.97 33
1094.05 34
1094.12 35
1094.20 35
1094.28 34
1094.35 34
1094.43 35
1094.50 35
1094.58 36
1094.66 37
1094.73 38
1094.81 38
1094.88 39
1094.96 39
1095.03 39
1095.11 38
1095.19 38
1095.26 38
1095.34 37
1095.41 37
1095.49 36
1095.56 36
1095.64 35
1095.72 35
1095.79 36
1095.87 37
1095.94 39
1096.02 41
1096.09 43
1096.17 45
1096.25 47
1096.32 48
1096.40 48
1096.47 48
1096.55 46
1096.63 44
1096.70 41
1096.78 37
1096.85 33
1096.93 29
1097.00 25
1097.08 21
1097.16 19
1097.23 17
1097.31 16
1097.38 16
1097.46 17
1097.54 18
1097.61 18
1097.69 19
1097.76 18
1097.84 18
1097.91 17
1097.99 16
1098.07 15
1098.14 14
1098.22 14
1098.29 13
1098.37 13
1098.45 13
1098.52 14
1098.60 15
1098.67 16
1098.75 18
1098.83 18
1098.90 19
1098.98 19
1099.05 18
1099.13 16
1099.20 15
1099.28 15
1099.36 14
1099.43 14
1099.51 15
1099.58 15
1099.66 15
1099.74 16
1099.81 16
1099.89 17
1099.96 18
1100.04 19
1100.12 20
1100.19 21
1100.27 20
1100.34 18
1100.42 15
1100.50 11
1100.57 7
1100.65 4
1100.72 2
1100.80 2
1100.88 3
1100.95 5
1101.03 7
1101.10 10
1101.18 11
1101.26 12
1101.33 13
1101.41 12
1101.48 12
1101.56 12
1101.64 12
1101.71 13
1101.79 13
1101.86 12
1101.94 10
1102.02 7
1102.09 4
1102.17 0
1102.24 0
1102.32 0
1102.40 0
1102.47 0
1102.55 0
1102.62 2
1102.70 5
1102.78 8
1102.85 10
1102.93 12
1103.00 14
1103.08 15
1103.16 16
1103.23 16
1103.31 16
1103.38 15
1103.46 13
1103.54 11
1103.61 9
1103.69 7
1103.76 5
1103.84 5
1103.92 5
1103.99 6
1104.07 6
1104.14 6
1104.22 6
1104.30 4
1104.37 1
1104.45 0
1104.52 0
1104.60 0
1104.68 0
1104.75 0
1104.83 0
1104.91 0
1104.98 1
1105.06 5
1105.13 9
1105.21 12
1105.29 14
1105.36 16
1105.44 17
1105.51 19
1105.59 20
1105.67 22
1105.74 24
1105.82 25
1105.89 26
1105.97 27
1106.05 27
1106.12 26
1106.20 25
1106.28 25
1106.35 26
1106.43 28
1106.50 32
1106.58 37
1106.66 42
1106.73 47
1106.81 52
1106.88 55
1106.96 56
1107.04 56
1107.11 56
1107.19 55
1107.27 55
1107.34 57
1107.42 59
1107.49 61
1107.57 64
1107.65 66
1107.72 66
1107.80 66
1107.88 65
1107.95 64
1108.03 64
1108.10 64
1108.18 64
1108.26 66
1108.33 68
1108.41 70
1108.48 73
1108.56 75
1108.64 78
1108.71 81
1108.79 84
1108.87 87
1108.94 91
1109.02 95
1109.09 98
1109.17 101
1109.25 102
1109.32 102
1109.40 100
1109.48 98
1109.55 95
1109.63 91
1109.70 88
1109.78 86
1109.86 84
1109.93 83
1110.01 83
1110.09 83
1110.16 83
1110.24 83
1110.32 82
1110.39 81
1110.47 79
1110.54 76
1110.62 74
1110.70 72
1110.77 70
1110.85 70
1110.93 70
1111.00 70
1111.08 70
1111.15 68
1111.23 67
1111.31 64
1111.38 61
1111.46 58
1111.54 55
1111.61 52
1111.69 50
1111.77 49
1111.84 47
1111.92 46
1111.99 44
1112.07 42
1112.15 40
1112.22 39
1112.30 38
1112.38 38
1112.45 39
1112.53 41
1112.61 43
1112.68 43
1112.76 43
1112.83 41
1112.91 38
1112.99 35
1113.06 32
1113.14 29
1113.22 29
1113.29 29
1113.37 30
1113.45 33
1113.52 35
1113.60 37
1113.67 39
1113.75 40
1113.83 41
1113.90 40
1113.98 39
1114.06 36
1114.13 33
1114.21 29
1114.29 25
1114.36 20
1114.44 17
1114.52 14
1114.59 12
1114.67 11
1114.74 10
1114.82 10
1114.90 11
1114.97 12
1115.05 14
1115.13 15
1115.20 16
1115.28 16
1115.36 16
1115.43 16
1115.51 15
1115.59 14
1115.66 14
1115.74 14
1115.81 14
1115.89 16
1115.97 18
1116.04 20
1116.12 22
1116.20 24
1116.27 25
1116.35 25
1116.43 23
1116.50 20
1116.58 17
1116.66 13
1116.73 10
1116.81 9
1116.89 10
1116.96 12
1117.04 16
1117.12 20
1117.19 23
1117.27 25
1117.35 26
1117.42 25
1117.50 23
1117.57 21
1117.65 19
1117.73 17
1117.80 17
1117.88 17
1117.96 17
1118.03 18
1118.11 18
1118.19 19
1118.26 20
1118.34 21
1118.42 23
1118.49 26
1118.57 30
1118.65 35
1118.72 40
1118.80 45
1118.88 51
1118.95 55
1119.03 59
1119.11 63
1119.18 65
1119.26 66
1119.34 66
1119.41 66
1119.49 65
1119.57 63
1119.64 61
1119.72 59
1119.80 57
1119.87 55
1119.95 52
1120.03 50
1120.10 47
1120.18 45
1120.26 44
1120.33 45
1120.41 47
1120.49 50
1120.56 54
1120.64 58
1120.71 61
1120.79 63
1120.87 63
1120.94 61
1121.02 58
1121.10 54
1121.17 49
1121.25 46
1121.33 43
1121.40 42
1121.48 43
1121.56 44
1121.63 46
1121.71 50
1121.79 53
1121.86 56
1121.94 59
1122.02 61
1122.10 62
1122.17 62
1122.25 62
1122.33 61
1122.40 60
1122.48 60
1122.56 61
1122.63 62
1122.71 64
1122.79 66
1122.86 68
1122.94 69
1123.02 69
1123.09 69
1123.17 67
1123.25 66
1123.32 64
1123.40 63
1123.48 63
1123.55 63
1123.63 62
1123.71 62
1123.78 61
1123.86 60
1123.94 58
1124.01 57
1124.09 56
1124.17 55
1124.24 54
1124.32 54
1124.40 54
1124.47 55
1124.55 55
1124.63 56
1124.70 56
1124.78 56
1124.86 55
1124.93 55
1125.01 54
1125.09 52
1125.16 50
1125.24 48
1125.32 45
1125.40 42
1125.47 38
1125.55 34
1125.63 30
1125.70 27
1125.78 24
1125.86 23
1125.93 22
1126.01 22
1126.09 22
1126.16 22
1126.24 22
1126.32 23
1126.39 24
1126.47 26
1126.55 28
1126.62 30
1126.70 32
1126.78 33
1126.86 33
1126.93 31
1127.01 28
1127.09 25
1127.16 20
1127.24 15
1127.32 10
1127.39 6
1127.47 4
1127.55 2
1127.62 2
1127.70 3
1127.78 5
1127.85 9
1127.93 12
1128.01 16
1128.09 19
1128.16 22
1128.24 23
1128.32 22
1128.39 21
1128.47 19
1128.55 17
1128.62 15
1128.70 13
1128.78 11
1128.85 10
1128.93 9
1129.01 8
1129.09 7
1129.16 6
1129.24 6
1129.32 6
1129.39 7
1129.47 8
1129.55 9
1129.62 10
1129.70 10
1129.78 9
1129.85 8
1129.93 6
1130.01 4
1130.09 2
1130.16 1
1130.24 0
1130.32 0
1130.39 0
1130.47 0
1130.55 0
1130.62 0
1130.70 0
1130.78 0
1130.86 0
1130.93 1
1131.01 5
1131.09 9
1131.16 12
1131.24 15
1131.32 17
1131.39 18
1131.47 18
1131.55 17
1131.63 15
1131.70 14
1131.78 14
1131.86 14
1131.93 16
1132.01 18
1132.09 21
1132.16 25
1132.24 28
1132.32 31
1132.40 33
1132.47 34
1132.55 35
1132.63 36
1132.70 36
1132.78 37
1132.86 39
1132.94 41
1133.01 43
1133.09 44
1133.17 45
1133.24 46
1133.32 45
1133.40 45
1133.47 45
1133.55 46
1133.63 47
1133.71 48
1133.78 49
1133.86 50
1133.94 49
1134.01 48
1134.09 45
1134.17 43
1134.25 40
1134.32 39
1134.40 39
1134.48 42
1134.55 46
1134.63 51
1134.71 58
1134.79 65
1134.86 72
1134.94 79
1135.02 84
1135.09 87
1135.17 88
1135.25 89
1135.33 88
1135.40 86
1135.48 85
1135.56 84
1135.63 84
1135.71 86
1135.79 90
1135.87 95
1135.94 100
1136.02 106
1136.10 111
1136.17 115
1136.25 118
1136.33 120
1136.41 122
1136.48 123
1136.56 124
1136.64 125
1136.71 127
1136.79 128
1136.87 130
1136.95 131
1137.02 132
1137.10 132
1137.18 131
1137.25 128
1137.33 124
1137.41 119
1137.49 113
1137.56 108
1137.64 104
1137.72 102
1137.80 101
1137.87 102
1137.95 104
1138.03 106
1138.10 108
1138.18 108
1138.26 108
1138.34 107
1138.41 106
1138.49 105
1138.57 106
1138.65 108
1138.72 111
1138.80 114
1138.88 118
1138.95 121
1139.03 123
1139.11 123
1139.19 124
1139.26 123
1139.34 122
1139.42 121
1139.50 119
1139.57 116
1139.65 113
1139.73 109
1139.80 106
1139.88 104
1139.96 104
1140.04 106
1140.11 110
1140.19 115
1140.27 119
1140.35 121
1140.42 121
1140.50 119
1140.58 114
1140.65 109
1140.73 103
1140.81 97
1140.89 91
1140.96 85
1141.04 79
1141.12 72
1141.20 65
1141.27 57
1141.35 49
1141.43 43
1141.51 38
1141.58 36
1141.66 37
1141.74 39
1141.81 42
1141.89 44
1141.97 45
1142.05 45
1142.12 44
1142.20 43
1142.28 42
1142.36 43
1142.43 45
1142.51 48
1142.59 51
1142.67 54
1142.74 55
1142.82 55
1142.90 54
1142.98 51
1143.05 47
1143.13 43
1143.21 39
1143.29 35
1143.36 31
1143.44 28
1143.52 25
1143.60 23
1143.67 21
1143.75 19
1143.83 19
1143.90 18
1143.98 18
1144.06 18
1144.14 18
1144.21 17
1144.29 15
1144.37 12
1144.45 9
1144.52 5
1144.60 1
1144.68 0
1144.76 0
1144.83 0
1144.91 0
1144.99 0
1145.07 0
1145.14 0
1145.22 0
1145.30 3
1145.38 9
1145.45 15
1145.53 20
1145.61 24
1145.69 27
1145.76 30
1145.84 31
1145.92 32
1146.00 32
1146.07 31
1146.15 30
1146.23 28
1146.31 25
1146.38 22
1146.46 19
1146.54 17
1146.62 15
1146.69 15
1146.77 15
1146.85 16
1146.93 17
1147.00 17
1147.08 17
1147.16 17
1147.24 18
1147.31 19
1147.39 21
1147.47 25
1147.55 30
1147.62 35
1147.70 41
1147.78 46
1147.86 51
1147.94 54
1148.01 57
1148.09 59
1148.17 61
1148.25 63
1148.32 64
1148.40 65
1148.48 64
1148.56 63
1148.63 59
1148.71 55
1148.79 51
1148.87 47
1148.94 44
1149.02 44
1149.10 45
1149.18 48
1149.25 52
1149.33 57
1149.41 62
1149.49 67
1149.56 72
1149.64 77
1149.72 83
1149.80 89
1149.88 95
1149.95 100
1150.03 103
1150.11 105
1150.19 106
1150.26 105
1150.34 103
1150.42 100
1150.50 96
1150.57 91
1150.65 87
1150.73 85
1150.81 85
1150.88 88
1150.96 94
1151.04 103
1151.12 114
1151.20 125
1151.27 136
1151.35 144
1151.43 151
1151.51 155
1151.58 159
1151.66 164
1151.74 168
1151.82 174
1151.89 180
1151.97 186
1152.05 191
1152.13 195
1152.21 196
1152.28 196
1152.36 196
1152.44 195
1152.52 197
1152.59 200
1152.67 205
1152.75 211
1152.83 219
1152.91 226
1152.98 232
1153.06 236
1153.14 239
1153.22 241
1153.29 243
1153.37 245
1153.45 247
1153.53 251
1153.60 256
1153.68 260
1153.76 264
1153.84 267
1153.92 268
1153.99 268
1154.07 266
1154.15 262
1154.23 258
1154.30 253
1154.38 249
1154.46 246
1154.54 244
1154.62 244
1154.69 246
1154.77 249
1154.85 252
1154.93 254
1155.01 257
1155.08 258
1155.16 259
1155.24 259
1155.32 260
1155.39 260
1155.47 259
1155.55 256
1155.63 251
1155.71 244
1155.78 234
1155.86 223
1155.94 210
1156.02 197
1156.09 186
1156.17 176
1156.25 168
1156.33 161
1156.41 156
1156.48 151
1156.56 147
1156.64 143
1156.72 139
1156.80 134
1156.87 129
1156.95 124
1157.03 118
1157.11 113
1157.18 108
1157.26 105
1157.34 104
1157.42 103
1157.50 104
1157.57 104
1157.65 104
1157.73 102
1157.81 99
1157.89 95
1157.96 90
1158.04 84
1158.12 79
1158.20 73
1158.28 67
1158.35 62
1158.43 58
1158.51 55
1158.59 52
1158.67 50
1158.74 49
1158.82 48
1158.90 47
1158.98 46
1159.05 45
1159.13 45
1159.21 45
1159.29 45
1159.37 46
1159.44 48
1159.52 51
1159.60 55
1159.68 60
1159.76 66
1159.83 70
1159.91 74
1159.99 75
1160.07 75
1160.15 72
1160.22 69
1160.30 65
1160.38 61
1160.46 58
1160.54 56
1160.61 54
1160.69 52
1160.77 49
1160.85 46
1160.93 42
1161.00 39
1161.08 36
1161.16 34
1161.24 33
1161.32 34
1161.39 35
1161.47 37
1161.55 39
1161.63 41
1161.71 44
1161.78 45
1161.86 45
1161.94 44
1162.02 41
1162.10 37
1162.18 33
1162.25 29
1162.33 25
1162.41 23
1162.49 21
1162.57 21
1162.64 21
1162.72 20
1162.80 20
1162.88 19
1162.96 17
1163.03 16
1163.11 15
1163.19 14
1163.27 14
1163.35 15
1163.42 16
1163.50 17
1163.58 19
1163.66 20
1163.74 21
1163.81 21
1163.89 22
1163.97 24
1164.05 25
1164.13 27
1164.21 30
1164.28 32
1164.36 33
1164.44 33
1164.52 33
1164.60 32
1164.67 31
1164.75 30
1164.83 29
1164.91 28
1164.99 27
1165.06 27
1165.14 26
1165.22 24
1165.30 22
1165.38 18
1165.46 14
1165.53 10
1165.61 6
1165.69 3
1165.77 2
1165.85 2
1165.92 3
1166.00 4
1166.08 5
1166.16 4
1166.24 3
1166.32 2
1166.39 1
1166.47 0
1166.55 0
1166.63 0
1166.71 0
1166.78 0
1166.86 0
1166.94 0
1167.02 0
1167.10 1
1167.18 4
1167.25 8
1167.33 12
1167.41 15
1167.49 16
1167.57 16
1167.65 14
1167.72 11
1167.80 7
1167.88 4
1167.96 3
1168.04 3
1168.11 4
1168.19 7
1168.27 11
1168.35 14
1168.43 17
1168.51 19
1168.58 21
1168.66 23
1168.74 26
1168.82 29
1168.90 33
1168.98 37
1169.05 39
1169.13 40
1169.21 39
1169.29 36
1169.37 32
1169.45 28
1169.52 25
1169.60 24
1169.68 24
1169.76 25
1169.84 28
1169.92 31
1169.99 33
1170.07 34
1170.15 35
1170.23 36
1170.31 37
1170.39 38
1170.46 40
1170.54 43
1170.62 47
1170.70 52
1170.78 57
1170.86 63
1170.93 69
1171.01 76
1171.09 82
1171.17 88
1171.25 93
1171.33 98
1171.40 103
1171.48 107
1171.56 110
1171.64 112
1171.72 114
1171.80 114
1171.87 112
1171.95 108
1172.03 104
1172.11 98
1172.19 92
1172.27 86
1172.34 80
1172.42 75
1172.50 71
1172.58 68
1172.66 67
1172.74 68
1172.81 70
1172.89 74
1172.97 78
1173.05 81
1173.13 85
1173.21 88
1173.29 91
1173.36 94
1173.44 96
1173.52 98
1173.60 99
1173.68 98
1173.76 96
1173.83 92
1173.91 88
1173.99 83
1174.07 79
1174.15 75
1174.23 71
1174.30 67
1174.38 63
1174.46 59
1174.54 57
1174.62 56
1174.70 56
1174.78 60
1174.85 66
1174.93 74
1175.01 83
1175.09 90
1175.17 96
1175.25 100
1175.33 101
1175.40 99
1175.48 95
1175.56 90
1175.64 85
1175.72 81
1175.80 77
1175.87 74
1175.95 72
1176.03 71
1176.11 71
1176.19 72
1176.27 75
1176.35 81
1176.42 89
1176.50 98
1176.58 107
1176.66 116
1176.74 121
1176.82 123
1176.90 121
1176.97 117
1177.05 111
1177.13 106
1177.21 104
1177.29 105
1177.37 108
1177.45 113
1177.52 119
1177.60 124
1177.68 128
1177.76 130
1177.84 131
1177.92 132
1178.00 133
1178.07 135
1178.15 137
1178.23 139
1178.31 139
1178.39 137
1178.47 132
1178.55 124
1178.62 114
1178.70 105
1178.78 96
1178.86 91
1178.94 89
1179.02 91
1179.10 97
1179.17 104
1179.25 113
1179.33 122
1179.41 128
1179.49 132
1179.57 134
1179.65 132
1179.73 128
1179.80 123
1179.88 118
1179.96 113
1180.04 109
1180.12 107
1180.20 106
1180.28 104
1180.35 102
1180.43 97
1180.51 91
1180.59 82
1180.67 72
1180.75 61
1180.83 52
1180.90 44
1180.98 37
1181.06 34
1181.14 32
1181.22 33
1181.30 35
1181.38 39
1181.46 43
1181.53 49
1181.61 54
1181.69 58
1181.77 61
1181.85 63
1181.93 63
1182.01 62
1182.09 59
1182.16 56
1182.24 52
1182.32 48
1182.40 44
1182.48 39
1182.56 34
1182.64 29
1182.72 24
1182.79 19
1182.87 16
1182.95 14
1183.03 14
1183.11 15
1183.19 17
1183.27 21
1183.35 25
1183.42 29
1183.50 34
1183.58 40
1183.66 46
1183.74 52
1183.82 59
1183.90 65
1183.98 72
1184.05 78
1184.13 83
1184.21 88
1184.29 93
1184.37 98
1184.45 101
1184.53 104
1184.61 107
1184.68 108
1184.76 109
1184.84 110
1184.92 110
1185.00 111
1185.08 112
1185.16 114
1185.24 116
1185.32 120
1185.39 123
1185.47 126
1185.55 129
1185.63 132
1185.71 135
1185.79 140
1185.87 147
1185.95 157
1186.02 170
1186.10 187
1186.18 208
1186.26 232
1186.34 258
1186.42 285
1186.50 312
1186.58 340
1186.66 366
1186.73 390
1186.81 411
1186.89 430
1186.97 447
1187.05 462
1187.13 476
1187.21 489
1187.29 502
1187.37 515
1187.44 527
1187.52 540
1187.60 552
1187.68 562
1187.76 570
1187.84 576
1187.92 580
1188.00 581
1188.08 580
1188.15 577
1188.23 571
1188.31 564
1188.39 556
1188.47 545
1188.55 534
1188.63 521
1188.71 509
1188.79 496
1188.87 484
1188.94 472
1189.02 462
1189.10 453
1189.18 446
1189.26 438
1189.34 431
1189.42 424
1189.50 417
1189.58 409
1189.65 400
1189.73 389
1189.81 375
1189.89 359
1189.97 341
1190.05 322
1190.13 301
1190.21 281
1190.29 261
1190.37 242
1190.44 225
1190.52 209
1190.60 195
1190.68 182
1190.76 172
1190.84 165
1190.92 160
1191.00 157
1191.08 156
1191.16 156
1191.23 157
1191.31 158
1191.39 158
1191.47 159
1191.55 158
1191.63 158
1191.71 158
1191.79 158
1191.87 158
1191.95 157
1192.03 156
1192.10 153
1192.18 150
1192.26 146
1192.34 142
1192.42 137
1192.50 134
1192.58 130
1192.66 127
1192.74 124
1192.82 120
1192.89 117
1192.97 113
1193.05 108
1193.13 103
1193.21 98
1193.29 93
1193.37 87
1193.45 81
1193.53 75
1193.61 69
1193.69 64
1193.76 59
1193.84 54
1193.92 49
1194.00 45
1194.08 40
1194.16 37
1194.24 35
1194.32 36
1194.40 40
1194.48 47
1194.56 55
1194.64 64
1194.71 71
1194.79 76
1194.87 77
1194.95 75
1195.03 70
1195.11 65
1195.19 59
1195.27 54
1195.35 51
1195.43 50
1195.51 50
1195.59 50
1195.66 51
1195.74 53
1195.82 55
1195.90 57
1195.98 59
1196.06 60
1196.14 60
1196.22 61
1196.30 60
1196.38 60
1196.46 59
1196.54 60
1196.61 62
1196.69 64
1196.77 67
1196.85 70
1196.93 74
1197.01 77
1197.09 79
1197.17 80
1197.25 80
1197.33 80
1197.41 79
1197.49 77
1197.57 75
1197.64 73
1197.72 70
1197.80 67
1197.88 63
1197.96 59
1198.04 54
1198.12 50
1198.20 46
1198.28 43
1198.36 40
1198.44 38
1198.52 37
1198.60 38
1198.67 41
1198.75 46
1198.83 52
1198.91 59
1198.99 65
1199.07 69
1199.15 70
1199.23 69
1199.31 65
1199.39 59
1199.47 53
1199.55 46
1199.63 41
1199.71 37
1199.78 36
1199.86 36
1199.94 37
1200.02 38
1200.10 39
1200.18 39
1200.26 39
1200.34 37
1200.42 35
1200.50 32
1200.58 30
1200.66 29
1200.74 28
1200.82 27
1200.90 26
1200.97 25
1201.05 24
1201.13 23
1201.21 23
1201.29 24
1201.37 26
1201.45 29
1201.53 31
1201.61 32
1201.69 32
1201.77 30
1201.85 28
1201.93 24
1202.01 22
1202.09 20
1202.17 21
1202.24 22
1202.32 24
1202.40 24
1202.48 24
1202.56 21
1202.64 15
1202.72 8
1202.80 2
1202.88 0
1202.96 0
1203.04 0
1203.12 0
1203.20 0
1203.28 0
1203.36 2
1203.44 2
1203.52 2
1203.59 2
1203.67 2
1203.75 4
1203.83 6
1203.91 10
1203.99 15
1204.07 20
1204.15 24
1204.23 28
1204.31 31
1204.39 34
1204.47 35
1204.55 36
1204.63 35
1204.71 33
1204.79 30
1204.87 26
1204.95 23
1205.02 21
1205.10 20
1205.18 20
1205.26 22
1205.34 24
1205.42 26
1205.50 27
1205.58 27
1205.66 26
1205.74 23
1205.82 19
1205.90 13
1205.98 7
1206.06 1
1206.14 0
1206.22 0
1206.30 0
1206.38 0
1206.46 0
1206.54 0
1206.62 0
1206.69 0
1206.77 4
1206.85 9
1206.93 14
1207.01 19
1207.09 23
1207.17 28
1207.25 32
1207.33 37
1207.41 41
1207.49 44
1207.57 47
1207.65 48
1207.73 47
1207.81 44
1207.89 39
1207.97 33
1208.05 26
1208.13 19
1208.21 12
1208.29 6
1208.37 1
1208.45 0
1208.52 0
1208.60 0
1208.68 0
1208.76 2
1208.84 7
1208.92 12
1209.00 17
1209.08 21
1209.16 23
1209.24 25
1209.32 26
1209.40 27
1209.48 29
1209.56 33
1209.64 37
1209.72 42
1209.80 47
1209.88 51
1209.96 56
1210.04 59
1210.12 62
1210.20 65
1210.28 68
1210.36 71
1210.44 74
1210.52 78
1210.60 82
1210.67 86
1210.75 90
1210.83 94
1210.91 97
1210.99 100
1211.07 103
1211.15 106
1211.23 109
1211.31 113
1211.39 118
1211.47 122
1211.55 126
1211.63 127
1211.71 127
1211.79 124
1211.87 120
1211.95 116
1212.03 113
1212.11 112
1212.19 114
1212.27 117
1212.35 123
1212.43 129
1212.51 136
1212.59 143
1212.67 150
1212.75 155
1212.83 159
1212.91 162
1212.99 164
1213.07 165
1213.15 164
1213.23 161
1213.31 156
1213.39 150
1213.46 143
1213.54 136
1213.62 130
1213.70 127
1213.78 126
1213.86 127
1213.94 130
1214.02 133
1214.10 137
1214.18 139
1214.26 140
1214.34 140
1214.42 138
1214.50 135
1214.58 131
1214.66 127
1214.74 122
1214.82 117
1214.90 113
1214.98 110
1215.06 108
1215.14 108
1215.22 110
1215.30 114
1215.38 118
1215.46 123
1215.54 127
1215.62 129
1215.70 131
1215.78 131
1215.86 131
1215.94 130
1216.02 128
1216.10 125
1216.18 121
1216.26 117
1216.34 112
1216.42 108
1216.50 105
1216.58 103
1216.66 102
1216.74 102
1216.82 103
1216.90 104
1216.98 104
1217.06 103
1217.14 100
1217.22 97
1217.30 93
1217.38 87
1217.46 81
1217.54 74
1217.62 66
1217.70 59
1217.78 53
1217.86 48
1217.94 45
1218.02 44
1218.10 43
1218.18 44
1218.26 43
1218.34 43
1218.42 40
1218.49 37
1218.57 32
1218.65 27
1218.73 22
1218.81 17
1218.89 12
1218.97 9
1219.05 6
1219.13 5
1219.21 4
1219.29 4
1219.37 3
1219.45 3
1219.53 3
1219.61 3
1219.69 3
1219.77 3
1219.85 3
1219.93 3
1220.01 5
1220.09 7
1220.17 11
1220.25 18
1220.33 26
1220.41 36
1220.49 46
1220.57 55
1220.65 63
1220.73 67
1220.81 69
1220.89 67
1220.97 64
1221.05 59
1221.13 54
1221.21 50
1221.29 46
1221.37 44
1221.45 43
1221.53 43
1221.61 44
1221.69 45
1221.77 46
1221.85 45
1221.93 44
1222.01 41
1222.09 39
1222.17 37
1222.25 37
1222.33 38
1222.41 41
1222.49 43
1222.57 46
1222.65 46
1222.73 44
1222.81 40
1222.89 34
1222.97 28
1223.06 22
1223.14 18
1223.22 17
1223.30 19
1223.38 23
1223.46 28
1223.54 34
1223.62 39
1223.70 42
1223.78 42
1223.86 39
1223.94 35
1224.02 29
1224.10 24
1224.18 19
1224.26 15
1224.34 11
1224.42 7
1224.50 3
1224.58 0
1224.66 0
1224.74 0
1224.82 0
1224.90 0
1224.98 0
1225.06 0
1225.14 0
1225.22 7
1225.30 13
1225.38 17
1225.46 20
1225.54 22
1225.62 25
1225.70 28
1225.78 33
1225.86 39
1225.94 46
1226.02 53
1226.10 60
1226.18 65
1226.26 70
1226.34 73
1226.42 75
1226.50 78
1226.58 81
1226.66 84
1226.74 87
1226.82 90
1226.90 92
1226.98 92
1227.06 92
1227.14 90
1227.22 88
1227.30 85
1227.38 83
1227.46 81
1227.54 78
1227.62 75
1227.70 72
1227.78 69
1227.86 65
1227.94 62
1228.02 60
1228.11 59
1228.19 59
1228.27 60
1228.35 61
1228.43 61
1228.51 62
1228.59 63
1228.67 64
1228.75 67
1228.83 70
1228.91 75
1228.99 80
1229.07 86
1229.15 91
1229.23 96
1229.31 101
1229.39 105
1229.47 109
1229.55 112
1229.63 115
1229.71 118
1229.79 121
1229.87 124
1229.95 127
1230.03 130
1230.11 133
1230.19 135
1230.27 136
1230.35 137
1230.43 136
1230.51 136
1230.59 136
1230.67 137
1230.75 139
1230.83 141
1230.92 141
1231.00 141
1231.08 138
1231.16 133
1231.24 127
1231.32 121
1231.40 116
1231.48 112
1231.56 109
1231.64 108
1231.72 107
1231.80 107
1231.88 107
1231.96 105
1232.04 103
1232.12 99
1232.20 95
1232.28 91
1232.36 87
1232.44 84
1232.52 83
1232.60 83
1232.68 83
1232.76 85
1232.84 86
1232.92 87
1233.00 87
1233.08 88
1233.17 89
1233.25 91
1233.33 92
1233.41 93
1233.49 93
1233.57 92
1233.65 91
1233.73 89
1233.81 87
1233.89 85
1233.97 84
1234.05 84
1234.13 85
1234.21 87
1234.29 90
1234.37 94
1234.45 99
1234.53 104
1234.61 109
1234.69 113
1234.77 113
1234.85 111
1234.93 106
1235.02 97
1235.10 86
1235.18 72
1235.26 59
1235.34 46
1235.42 33
1235.50 22
1235.58 12
1235.66 4
1235.74 0
1235.82 0
1235.90 0
1235.98 5
1236.06 16
1236.14 29
1236.22 44
1236.30 57
1236.38 69
1236.46 77
1236.54 83
1236.63 87
1236.71 90
1236.79 93
1236.87 97
1236.95 103
1237.03 109
1237.11 115
1237.19 119
1237.27 122
1237.35 121
1237.43 117
1237.51 110
1237.59 99
1237.67 87
1237.75 75
1237.83 63
1237.91 54
1237.99 48
1238.08 47
1238.16 50
1238.24 57
1238.32 65
1238.40 75
1238.48 84
1238.56 92
1238.64 98
1238.72 102
1238.80 104
1238.88 104
1238.96 102
1239.04 100
1239.12 98
1239.20 97
1239.28 96
1239.36 96
1239.45 97
1239.53 98
1239.61 100
1239.69 100
1239.77 100
1239.85 98
1239.93 94
1240.01 88
1240.09 83
1240.17 77
1240.25 72
1240.33 69
1240.41 68
1240.49 67
1240.57 67
1240.65 67
1240.74 64
1240.82 60
1240.90 54
1240.98 45
1241.06 35
1241.14 24
1241.22 14
1241.30 5
1241.38 0
1241.46 0
1241.54 0
1241.62 0
1241.70 0
1241.78 0
1241.86 0
1241.95 0
1242.03 4
1242.11 8
1242.19 10
1242.27 12
1242.35 13
1242.43 14
1242.51 18
1242.59 25
1242.67 35
1242.75 48
1242.83 63
1242.91 77
1242.99 88
1243.08 95
1243.16 97
1243.24 93
1243.32 86
1243.40 77
1243.48 68
1243.56 62
1243.64 58
1243.72 57
1243.80 57
1243.88 58
1243.96 59
1244.04 59
1244.12 58
1244.21 57
1244.29 55
1244.37 54
1244.45 53
1244.53 53
1244.61 54
1244.69 54
1244.77 53
1244.85 52
1244.93 49
1245.01 45
1245.09 43
1245.18 41
1245.26 42
1245.34 45
1245.42 50
1245.50 55
1245.58 59
1245.66 61
1245.74 61
1245.82 58
1245.90 55
1245.98 53
1246.06 54
1246.14 60
1246.23 69
1246.31 81
1246.39 95
1246.47 106
1246.55 115
1246.63 120
1246.71 121
1246.79 118
1246.87 113
1246.95 108
1247.03 106
1247.11 106
1247.20 111
1247.28 119
1247.36 128
1247.44 138
1247.52 145
1247.60 149
1247.68 148
1247.76 144
1247.84 138
1247.92 132
1248.00 128
1248.09 126
1248.17 127
1248.25 130
1248.33 136
1248.41 143
1248.49 150
1248.57 158
1248.65 165
1248.73 171
1248.81 175
1248.89 178
1248.98 179
1249.06 178
1249.14 175
1249.22 171
1249.30 165
1249.38 159
1249.46 153
1249.54 146
1249.62 140
1249.70 135
1249.78 131
1249.87 128
1249.95 128
1250.03 131
1250.11 136
1250.19 145
1250.27 156
1250.35 169
1250.43 182
1250.51 197
1250.59 211
1250.68 223
1250.76 232
1250.84 239
1250.92 242
1251.00 241
1251.08 236
1251.16 228
1251.24 219
1251.32 209
1251.40 200
1251.49 192
1251.57 187
1251.65 185
1251.73 186
1251.81 190
1251.89 197
1251.97 206
1252.05 216
1252.13 225
1252.21 231
1252.30 236
1252.38 238
1252.46 238
1252.54 237
1252.62 235
1252.70 233
1252.78 230
1252.86 226
1252.94 221
1253.02 214
1253.11 208
1253.19 202
1253.27 197
1253.35 194
1253.43 192
1253.51 192
1253.59 193
1253.67 195
1253.75 197
1253.84 199
1253.92 202
1254.00 205
1254.08 207
1254.16 209
1254.24 209
1254.32 208
1254.40 206
1254.48 202
1254.57 197
1254.65 190
1254.73 183
1254.81 175
1254.89 168
1254.97 162
1255.05 157
1255.13 155
1255.21 155
1255.30 158
1255.38 162
1255.46 166
1255.54 170
1255.62 173
1255.70 174
1255.78 174
1255.86 173
1255.94 171
1256.03 168
1256.11 164
1256.19 160
1256.27 156
1256.35 151
1256.43 145
1256.51 140
1256.59 134
1256.67 128
1256.76 121
1256.84 115
1256.92 109
1257.00 104
1257.08 100
1257.16 98
1257.24 96
1257.32 96
1257.41 96
1257.49 96
1257.57 97
1257.65 97
1257.73 96
1257.81 94
1257.89 92
1257.97 89
1258.06 86
1258.14 84
1258.22 82
1258.30 82
1258.38 84
1258.46 85
1258.54 86
1258.62 87
1258.70 86
1258.79 84
1258.87 81
1258.95 78
1259.03 75
1259.11 73
1259.19 72
1259.27 73
1259.35 75
1259.44 77
1259.52 78
1259.60 78
1259.68 76
1259.76 72
1259.84 66
1259.92 61
1260.00 56
1260.09 52
1260.17 51
1260.25 52
1260.33 55
1260.41 60
1260.49 65
1260.57 71
1260.66 78
1260.74 85
1260.82 92
1260.90 99
1260.98 104
1261.06 107
1261.14 107
1261.22 105
1261.31 101
1261.39 96
1261.47 92
1261.55 89
1261.63 87
1261.71 85
1261.79 82
1261.88 78
1261.96 72
1262.04 65
1262.12 58
1262.20 53
1262.28 50
1262.36 51
1262.44 54
1262.53 59
1262.61 63
1262.69 66
1262.77 67
1262.85 65
1262.93 62
1263.01 58
1263.10 55
1263.18 52
1263.26 50
1263.34 49
1263.42 49
1263.50 50
1263.58 52
1263.67 55
1263.75 59
1263.83 63
1263.91 67
1263.99 69
1264.07 71
1264.15 70
1264.23 68
1264.32 64
1264.40 59
1264.48 55
1264.56 52
1264.64 51
1264.72 52
1264.80 54
1264.89 56
1264.97 58
1265.05 59
1265.13 58
1265.21 55
1265.29 52
1265.38 48
1265.46 46
1265.54 44
1265.62 44
1265.70 46
1265.78 48
1265.86 50
1265.95 52
1266.03 53
1266.11 53
1266.19 55
1266.27 58
1266.35 63
1266.43 69
1266.52 75
1266.60 80
1266.68 82
1266.76 81
1266.84 76
1266.92 70
1267.00 64
1267.09 60
1267.17 60
1267.25 64
1267.33 73
1267.41 85
1267.49 100
1267.58 116
1267.66 132
1267.74 146
1267.82 158
1267.90 168
1267.98 174
1268.06 177
1268.15 179
1268.23 180
1268.31 181
1268.39 182
1268.47 182
1268.55 183
1268.64 184
1268.72 183
1268.80 181
1268.88 177
1268.96 172
1269.04 167
1269.12 160
1269.21 153
1269.29 146
1269.37 139
1269.45 133
1269.53 129
1269.61 127
1269.70 125
1269.78 125
1269.86 126
1269.94 127
1270.02 128
1270.10 128
1270.19 128
1270.27 130
1270.35 134
1270.43 140
1270.51 148
1270.59 158
1270.67 169
1270.76 178
1270.84 186
1270.92 190
1271.00 191
1271.08 191
1271.16 188
1271.25 185
1271.33 180
1271.41 176
1271.49 171
1271.57 165
1271.65 158
1271.74 151
1271.82 144
1271.90 139
1271.98 136
1272.06 135
1272.14 138
1272.23 143
1272.31 150
1272.39 158
1272.47 164
1272.55 168
1272.63 168
1272.72 163
1272.80 154
1272.88 142
1272.96 128
1273.04 114
1273.12 103
1273.21 94
1273.29 88
1273.37 84
1273.45 81
1273.53 79
1273.62 77
1273.70 75
1273.78 74
1273.86 74
1273.94 76
1274.02 79
1274.11 83
1274.19 87
1274.27 91
1274.35 95
1274.43 98
1274.51 101
1274.60 104
1274.68 107
1274.76 110
1274.84 113
1274.92 115
1275.00 115
1275.09 114
1275.17 112
1275.25 107
1275.33 101
1275.41 95
1275.50 90
1275.58 86
1275.66 85
1275.74 88
1275.82 93
1275.90 99
1275.99 106
1276.07 110
1276.15 112
1276.23 110
1276.31 106
1276.39 99
1276.48 92
1276.56 86
1276.64 82
1276.72 79
1276.80 79
1276.89 79
1276.97 78
1277.05 77
1277.13 73
1277.21 68
1277.29 62
1277.38 56
1277.46 51
1277.54 49
1277.62 48
1277.70 50
1277.79 53
1277.87 55
1277.95 57
1278.03 58
1278.11 57
1278.20 56
1278.28 55
1278.36 54
1278.44 55
1278.52 56
1278.60 55
1278.69 52
1278.77 46
1278.85 39
1278.93 29
1279.01 20
1279.10 12
1279.18 6
1279.26 3
1279.34 1
1279.42 0
1279.51 0
1279.59 0
1279.67 0
1279.75 0
1279.83 0
1279.91 0
1280.00 0
1280.08 0
1280.16 3
1280.24 8
1280.32 15
1280.41 22
1280.49 28
1280.57 34
1280.65 38
1280.73 40
1280.82 39
1280.90 36
1280.98 31
1281.06 27
1281.14 24
1281.23 24
1281.31 26
1281.39 30
1281.47 36
1281.55 43
1281.64 49
1281.72 54
1281.80 59
1281.88 62
1281.96 66
1282.05 70
1282.13 73
1282.21 77
1282.29 79
1282.37 81
1282.46 80
1282.54 78
1282.62 74
1282.70 69
1282.78 63
1282.87 58
1282.95 54
1283.03 51
1283.11 48
1283.19 45
1283.28 43
1283.36 40
1283.44 38
1283.52 37
1283.60 38
1283.69 42
1283.77 47
1283.85 54
1283.93 60
1284.01 66
1284.10 70
1284.18 72
1284.26 73
1284.34 73
1284.42 74
1284.51 75
1284.59 76
1284.67 78
1284.75 80
1284.83 82
1284.92 84
1285.00 88
1285.08 93
1285.16 102
1285.25 114
1285.33 128
1285.41 144
1285.49 160
1285.57 173
1285.66 182
1285.74 188
1285.82 192
1285.90 195
1285.98 199
1286.07 205
1286.15 214
1286.23 224
1286.31 234
1286.39 241
1286.48 244
1286.56 243
1286.64 239
1286.72 232
1286.81 225
1286.89 219
1286.97 214
1287.05 211
1287.13 210
1287.22 208
1287.30 206
1287.38 203
1287.46 199
1287.54 195
1287.63 191
1287.71 189
1287.79 189
1287.87 191
1287.96 194
1288.04 199
1288.12 202
1288.20 205
1288.28 207
1288.37 206
1288.45 205
1288.53 204
1288.61 203
1288.70 201
1288.78 199
1288.86 197
1288.94 194
1289.02 190
1289.11 185
1289.19 180
1289.27 175
1289.35 172
1289.44 170
1289.52 171
1289.60 173
1289.68 178
1289.76 183
1289.85 187
1289.93 190
1290.01 190
1290.09 188
1290.18 184
1290.26 178
1290.34 172
1290.42 165
1290.50 160
1290.59 155
1290.67 150
1290.75 145
1290.83 140
1290.92 135
1291.00 129
1291.08 125
1291.16 122
1291.24 120
1291.33 120
1291.41 121
1291.49 123
1291.57 125
1291.66 126
1291.74 126
1291.82 125
1291.90 123
1291.99 120
1292.07 115
1292.15 108
1292.23 101
1292.31 93
1292.40 85
1292.48 78
1292.56 73
1292.64 70
1292.73 69
1292.81 70
1292.89 72
1292.97 73
1293.06 75
1293.14 75
1293.22 76
1293.30 76
1293.38 76
1293.47 77
1293.55 79
1293.63 82
1293.71 85
1293.80 87
1293.88 87
1293.96 86
1294.04 82
1294.13 76
1294.21 69
1294.29 61
1294.37 53
1294.46 45
1294.54 38
1294.62 31
1294.70 24
1294.79 17
1294.87 10
1294.95 4
1295.03 0
1295.11 0
1295.20 0
1295.28 0
1295.36 0
1295.44 0
1295.53 0
1295.61 0
1295.69 0
1295.77 0
1295.86 2
1295.94 8
1296.02 17
1296.10 28
1296.19 41
1296.27 53
1296.35 64
1296.43 72
1296.52 79
1296.60 83
1296.68 88
1296.76 92
1296.85 98
1296.93 103
1297.01 108
1297.09 111
1297.18 110
1297.26 107
1297.34 99
1297.42 90
1297.51 78
1297.59 66
1297.67 54
1297.75 43
1297.84 33
1297.92 23
1298.00 15
1298.08 7
1298.17 1
1298.25 0
1298.33 0
1298.41 0
1298.50 0
1298.58 0
1298.66 2
1298.74 8
1298.83 16
1298.91 24
1298.99 31
1299.07 37
1299.16 41
1299.24 42
1299.32 42
1299.40 40
1299.49 37
1299.57 34
1299.65 31
1299.73 28
1299.82 27
1299.90 26
1299.98 27
1300.06 29
1300.15 32
1300.23 38
1300.31 44
1300.39 51
1300.48 58
1300.56 64
1300.64 71
1300.72 77
1300.81 82
1300.89 88
1300.97 92
1301.05 96
1301.14 100
1301.22 102
1301.30 103
1301.39 104
1301.47 103
1301.55 102
1301.63 99
1301.72 95
1301.80 91
1301.88 86
1301.96 83
1302.05 80
1302.13 79
1302.21 80
1302.29 80
1302.38 81
1302.46 81
1302.54 81
1302.62 80
1302.71 79
1302.79 78
1302.87 77
1302.96 74
1303.04 70
1303.12 65
1303.20 59
1303.29 53
1303.37 49
1303.45 47
1303.53 48
1303.62 52
1303.70 57
1303.78 61
1303.86 64
1303.95 64
1304.03 63
1304.11 59
1304.20 55
1304.28 52
1304.36 50
1304.44 49
1304.53 49
1304.61 48
1304.69 46
1304.77 43
1304.86 39
1304.94 34
1305.02 31
1305.10 28
1305.19 28
1305.27 30
1305.35 34
1305.44 39
1305.52 44
1305.60 50
1305.68 56
1305.77 61
1305.85 63
1305.93 65
1306.02 65
1306.10 64
1306.18 62
1306.26 61
1306.35 59
1306.43 58
1306.51 55
1306.59 51
1306.68 45
1306.76 37
1306.84 30
1306.93 22
1307.01 16
1307.09 11
1307.17 8
1307.26 6
1307.34 5
1307.42 3
1307.51 2
1307.59 2
1307.67 4
1307.75 8
1307.84 13
1307.92 20
1308.00 27
1308.08 33
1308.17 36
1308.25 37
1308.33 36
1308.42 31
1308.50 26
1308.58 20
1308.66 16
1308.75 12
1308.83 11
1308.91 9
1309.00 8
1309.08 7
1309.16 6
1309.24 4
1309.33 3
1309.41 3
1309.49 4
1309.58 6
1309.66 8
1309.74 9
1309.82 7
1309.91 3
1309.99 0
1310.07 0
1310.16 0
1310.24 0
1310.32 0
1310.40 0
1310.49 4
1310.57 13
1310.65 20
1310.74 26
1310.82 30
1310.90 33
1310.98 34
1311.07 34
1311.15 33
1311.23 33
1311.32 32
1311.40 32
1311.48 32
1311.57 31
1311.65 32
1311.73 32
1311.81 34
1311.90 37
1311.98 41
1312.06 46
1312.15 51
1312.23 56
1312.31 61
1312.39 67
1312.48 72
1312.56 79
1312.64 86
1312.73 94
1312.81 102
1312.89 110
1312.98 117
1313.06 122
1313.14 125
1313.22 126
1313.31 124
1313.39 122
1313.47 118
1313.56 115
1313.64 111
1313.72 108
1313.81 106
1313.89 103
1313.97 99
1314.05 93
1314.14 87
1314.22 81
1314.30 76
1314.39 74
1314.47 74
1314.55 77
1314.64 83
1314.72 89
1314.80 95
1314.88 100
1314.97 103
1315.05 104
1315.13 104
1315.22 102
1315.30 99
1315.38 96
1315.47 92
1315.55 89
1315.63 87
1315.71 86
1315.80 87
1315.88 89
1315.96 93
1316.05 97
1316.13 100
1316.21 101
1316.30 98
1316.38 93
1316.46 85
1316.55 74
1316.63 63
1316.71 54
1316.79 46
1316.88 41
1316.96 40
1317.04 40
1317.13 43
1317.21 46
1317.29 48
1317.38 51
1317.46 52
1317.54 53
1317.63 55
1317.71 58
1317.79 61
1317.88 64
1317.96 67
1318.04 69
1318.12 71
1318.21 73
1318.29 76
1318.37 80
1318.46 85
1318.54 92
1318.62 100
1318.71 107
1318.79 112
1318.87 117
1318.96 120
1319.04 123
1319.12 126
1319.21 129
1319.29 133
1319.37 137
1319.46 142
1319.54 145
1319.62 146
1319.70 146
1319.79 144
1319.87 141
1319.95 138
1320.04 134
1320.12 130
1320.20 127
1320.29 123
1320.37 118
1320.45 112
1320.54 106
1320.62 99
1320.70 91
1320.79 83
1320.87 77
1320.95 72
1321.04 70
1321.12 72
1321.20 77
1321.29 84
1321.37 94
1321.45 103
1321.54 112
1321.62 119
1321.70 124
1321.79 128
1321.87 132
1321.95 137
1322.03 144
1322.12 152
1322.20 160
1322.28 167
1322.37 171
1322.45 172
1322.53 169
1322.62 163
1322.70 155
1322.78 147
1322.87 139
1322.95 132
1323.03 125
1323.12 118
1323.20 110
1323.28 102
1323.37 95
1323.45 91
1323.53 90
1323.62 96
1323.70 109
1323.78 129
1323.87 155
1323.95 185
1324.03 217
1324.12 250
1324.20 282
1324.28 314
1324.37 344
1324.45 374
1324.53 403
1324.62 432
1324.70 461
1324.78 488
1324.87 514
1324.95 537
1325.03 557
1325.12 574
1325.20 587
1325.28 599
1325.37 609
1325.45 619
1325.53 629
1325.62 639
1325.70 648
1325.78 656
1325.87 662
1325.95 665
1326.03 665
1326.12 663
1326.20 659
1326.28 655
1326.37 650
1326.45 647
1326.53 647
1326.62 651
1326.70 659
1326.78 671
1326.87 687
1326.95 704
1327.04 720
1327.12 733
1327.20 740
1327.29 740
1327.37 733
1327.45 720
1327.54 702
1327.62 681
1327.70 658
1327.79 634
1327.87 610
1327.95 585
1328.04 561
1328.12 537
1328.20 512
1328.29 489
1328.37 466
1328.45 445
1328.54 427
1328.62 412
1328.70 400
1328.79 394
1328.87 392
1328.95 394
1329.04 399
1329.12 406
1329.20 412
1329.29 416
1329.37 418
1329.46 416
1329.54 411
1329.62 405
1329.71 397
1329.79 389
1329.87 381
1329.96 372
1330.04 362
1330.12 348
1330.21 331
1330.29 312
1330.37 292
1330.46 273
1330.54 257
1330.62 246
1330.71 239
1330.79 237
1330.87 237
1330.96 238
1331.04 238
1331.13 237
1331.21 234
1331.29 228
1331.38 222
1331.46 216
1331.54 211
1331.63 208
1331.71 207
1331.79 208
1331.88 211
1331.96 214
1332.04 218
1332.13 222
1332.21 224
1332.30 224
1332.38 221
1332.46 215
1332.55 207
1332.63 197
1332.71 187
1332.80 177
1332.88 167
1332.96 160
1333.05 154
1333.13 150
1333.21 147
1333.30 145
1333.38 144
1333.47 145
1333.55 147
1333.63 151
1333.72 156
1333.80 163
1333.88 172
1333.97 181
1334.05 191
1334.13 199
1334.22 206
1334.30 210
1334.39 211
1334.47 211
1334.55 208
1334.64 205
1334.72 200
1334.80 194
1334.89 188
1334.97 181
1335.06 174
1335.14 167
1335.22 160
1335.31 154
1335.39 150
1335.47 147
1335.56 143
1335.64 141
1335.72 138
1335.81 134
1335.89 130
1335.98 125
1336.06 119
1336.14 113
1336.23 105
1336.31 98
1336.39 91
1336.48 85
1336.56 82
1336.65 80
1336.73 80
1336.81 79
1336.90 78
1336.98 75
1337.06 70
1337.15 63
1337.23 55
1337.31 46
1337.40 38
1337.48 31
1337.57 26
1337.65 22
1337.73 19
1337.82 18
1337.90 17
1337.98 16
1338.07 13
1338.15 9
1338.24 4
1338.32 0
1338.40 0
1338.49 0
1338.57 0
1338.66 0
1338.74 0
1338.82 0
1338.91 0
1338.99 6
1339.07 15
1339.16 25
1339.24 36
1339.33 49
1339.41 62
1339.49 75
1339.58 88
1339.66 99
1339.74 107
1339.83 113
1339.91 116
1340.00 118
1340.08 118
1340.16 118
1340.25 118
1340.33 119
1340.42 122
1340.50 126
1340.58 130
1340.67 135
1340.75 138
1340.83 139
1340.92 137
1341.00 131
1341.09 123
1341.17 113
1341.25 102
1341.34 93
1341.42 87
1341.51 85
1341.59 88
1341.67 94
1341.76 104
1341.84 115
1341.92 126
1342.01 136
1342.09 145
1342.18 152
1342.26 157
1342.34 160
1342.43 164
1342.51 167
1342.60 171
1342.68 176
1342.76 182
1342.85 189
1342.93 196
1343.02 203
1343.10 207
1343.18 210
1343.27 210
1343.35 207
1343.43 203
1343.52 198
1343.60 194
1343.69 192
1343.77 193
1343.85 196
1343.94 203
1344.02 210
1344.11 217
1344.19 223
1344.27 224
1344.36 222
1344.44 215
1344.53 206
1344.61 194
1344.69 183
1344.78 174
1344.86 168
1344.95 166
1345.03 166
1345.11 168
1345.20 173
1345.28 178
1345.37 184
1345.45 191
1345.53 198
1345.62 207
1345.70 216
1345.79 225
1345.87 232
1345.95 237
1346.04 238
1346.12 234
1346.21 225
1346.29 213
1346.37 198
1346.46 183
1346.54 170
1346.63 160
1346.71 154
1346.79 152
1346.88 152
1346.96 155
1347.05 157
1347.13 159
1347.21 159
1347.30 158
1347.38 155
1347.47 152
1347.55 147
1347.63 142
1347.72 136
1347.80 132
1347.89 128
1347.97 126
1348.05 127
1348.14 131
1348.22 138
1348.31 147
1348.39 154
1348.48 158
1348.56 158
1348.64 153
1348.73 143
1348.81 132
1348.90 122
1348.98 115
1349.06 113
1349.15 116
1349.23 124
1349.32 134
1349.40 145
1349.48 155
1349.57 163
1349.65 170
1349.74 177
1349.82 185
1349.91 195
1349.99 206
1350.07 218
1350.16 230
1350.24 239
1350.33 246
1350.41 251
1350.49 252
1350.58 251
1350.66 248
1350.75 243
1350.83 235
1350.92 224
1351.00 211
1351.08 196
1351.17 180
1351.25 166
1351.34 155
1351.42 148
1351.50 144
1351.59 143
1351.67 143
1351.76 142
1351.84 140
1351.93 137
1352.01 134
1352.09 131
1352.18 129
1352.26 128
1352.35 129
1352.43 129
1352.51 128
1352.60 125
1352.68 120
1352.77 114
1352.85 107
1352.94 100
1353.02 96
1353.10 94
1353.19 94
1353.27 96
1353.36 99
1353.44 101
1353.53 103
1353.61 103
1353.69 102
1353.78 100
1353.86 98
1353.95 93
1354.03 88
1354.12 79
1354.20 68
1354.28 54
1354.37 38
1354.45 22
1354.54 7
1354.62 0
1354.71 0
1354.79 0
1354.87 0
1354.96 0
1355.04 0
1355.13 0
1355.21 0
1355.30 0
1355.38 4
1355.46 9
1355.55 14
1355.63 20
1355.72 26
1355.80 32
1355.89 37
1355.97 42
1356.05 47
1356.14 52
1356.22 57
1356.31 62
1356.39 67
1356.48 72
1356.56 76
1356.64 81
1356.73 86
1356.81 93
1356.90 101
1356.98 110
1357.07 120
1357.15 128
1357.23 135
1357.32 139
1357.40 138
1357.49 133
1357.57 124
1357.66 112
1357.74 100
1357.83 89
1357.91 81
1357.99 76
1358.08 75
1358.16 77
1358.25 82
1358.33 88
1358.42 95
1358.50 101
1358.58 108
1358.67 114
1358.75 121
1358.84 129
1358.92 137
1359.01 147
1359.09 157
1359.18 167
1359.26 179
1359.34 192
1359.43 205
1359.51 218
1359.60 230
1359.68 241
1359.77 248
1359.85 251
1359.94 251
1360.02 247
1360.10 240
1360.19 232
1360.27 223
1360.36 215
1360.44 207
1360.53 200
1360.61 194
1360.70 189
1360.78 185
1360.86 181
1360.95 178
1361.03 175
1361.12 171
1361.20 168
1361.29 164
1361.37 159
1361.46 154
1361.54 148
1361.62 142
1361.71 136
1361.79 131
1361.88 127
1361.96 125
1362.05 125
1362.13 127
1362.22 130
1362.30 134
1362.39 137
1362.47 138
1362.55 136
1362.64 132
1362.72 126
1362.81 119
1362.89 112
1362.98 105
1363.06 98
1363.15 92
1363.23 86
1363.32 79
1363.40 71
1363.48 62
1363.57 53
1363.65 45
1363.74 40
1363.82 38
1363.91 40
1363.99 44
1364.08 51
1364.16 59
1364.25 68
1364.33 75
1364.41 81
1364.50 85
1364.58 87
1364.67 86
1364.75 84
1364.84 81
1364.92 77
1365.01 74
1365.09 71
1365.18 68
1365.26 66
1365.35 63
1365.43 61
1365.51 59
1365.60 57
1365.68 56
1365.77 54
1365.85 52
1365.94 49
1366.02 44
1366.11 39
1366.19 33
1366.28 28
1366.36 24
1366.45 23
1366.53 24
1366.61 27
1366.70 33
1366.78 40
1366.87 47
1366.95 53
1367.04 56
1367.12 57
1367.21 55
1367.29 51
1367.38 45
1367.46 38
1367.55 32
1367.63 25
1367.72 19
1367.80 13
1367.88 7
1367.97 1
1368.05 0
1368.14 0
1368.22 0
1368.31 0
1368.39 2
1368.48 12
1368.56 24
1368.65 34
1368.73 40
1368.82 42
1368.90 40
1368.99 35
1369.07 29
1369.16 24
1369.24 23
1369.33 26
1369.41 32
1369.49 41
1369.58 50
1369.66 57
1369.75 60
1369.83 61
1369.92 58
1370.00 54
1370.09 49
1370.17 45
1370.26 42
1370.34 40
1370.43 40
1370.51 40
1370.60 38
1370.68 35
1370.77 30
1370.85 23
1370.94 16
1371.02 11
1371.11 7
1371.19 7
1371.27 8
1371.36 10
1371.44 12
1371.53 11
1371.61 9
1371.70 3
1371.78 0
1371.87 0
1371.95 0
1372.04 0
1372.12 0
1372.21 0
1372.29 4
1372.38 19
1372.46 37
1372.55 53
1372.63 67
1372.72 76
1372.80 78
1372.89 76
1372.97 70
1373.06 61
1373.14 53
1373.23 47
1373.31 44
1373.40 45
1373.48 49
1373.57 56
1373.65 63
1373.73 69
1373.82 74
1373.90 78
1373.99 79
1374.07 79
1374.16 78
1374.24 77
1374.33 78
1374.41 80
1374.50 84
1374.58 90
1374.67 95
1374.75 100
1374.84 104
1374.92 105
1375.01 104
1375.09 101
1375.18 96
1375.26 92
1375.35 89
1375.43 90
1375.52 94
1375.60 102
1375.69 113
1375.77 127
1375.86 143
1375.94 157
1376.03 170
1376.11 180
1376.20 188
1376.28 193
1376.37 197
1376.45 201
1376.54 204
1376.62 207
1376.71 210
1376.79 213
1376.88 214
1376.96 213
1377.05 211
1377.13 208
1377.22 205
1377.30 201
1377.39 199
1377.47 198
1377.56 199
1377.64 200
1377.73 203
1377.81 207
1377.90 211
1377.98 217
1378.07 223
1378.15 231
1378.24 240
1378.32 249
1378.41 257
1378.49 264
1378.58 267
1378.66 266
1378.75 262
1378.83 256
1378.92 247
1379.00 239
1379.09 233
1379.17 230
1379.26 230
1379.34 234
1379.43 239
1379.51 244
1379.60 248
1379.68 248
1379.77 245
1379.85 239
1379.94 232
1380.02 225
1380.11 219
1380.19 217
1380.28 217
1380.36 220
1380.45 224
1380.53 229
1380.62 232
1380.70 233
1380.79 233
1380.87 230
1380.96 225
1381.04 220
1381.13 215
1381.21 213
1381.30 212
1381.38 214
1381.47 219
1381.55 224
1381.64 230
1381.72 234
1381.81 237
1381.89 236
1381.98 234
1382.06 230
1382.15 224
1382.24 218
1382.32 211
1382.41 205
1382.49 198
1382.58 191
1382.66 184
1382.75 176
1382.83 169
1382.92 162
1383.00 155
1383.09 147
1383.17 139
1383.26 130
1383.34 120
1383.43 109
1383.51 98
1383.60 90
1383.68 84
1383.77 80
1383.85 80
1383.94 81
1384.02 84
1384.11 89
1384.19 93
1384.28 98
1384.36 103
1384.45 109
1384.53 116
1384.62 123
1384.71 131
1384.79 140
1384.88 148
1384.96 156
1385.05 164
1385.13 171
1385.22 178
1385.30 185
1385.39 190
1385.47 194
1385.56 196
1385.64 196
1385.73 193
1385.81 189
1385.90 184
1385.98 180
1386.07 176
1386.15 173
1386.24 171
1386.32 169
1386.41 166
1386.50 162
1386.58 157
1386.67 150
1386.75 142
1386.84 134
1386.92 125
1387.01 117
1387.09 109
1387.18 104
1387.26 100
1387.35 97
1387.43 94
1387.52 90
1387.60 83
1387.69 72
1387.77 58
1387.86 41
1387.95 24
1388.03 10
1388.12 1
1388.20 0
1388.29 2
1388.37 11
1388.46 23
1388.54 38
1388.63 52
1388.71 65
1388.80 78
1388.88 89
1388.97 99
1389.05 108
1389.14 116
1389.23 122
1389.31 127
1389.40 130
1389.48 131
1389.57 132
1389.65 133
1389.74 134
1389.82 138
1389.91 142
1389.99 148
1390.08 153
1390.16 157
1390.25 159
1390.33 158
1390.42 154
1390.51 147
1390.59 141
1390.68 135
1390.76 130
1390.85 126
1390.93 123
1391.02 120
1391.10 115
1391.19 109
1391.27 100
1391.36 92
1391.45 85
1391.53 81
1391.62 79
1391.70 81
1391.79 84
1391.87 88
1391.96 90
1392.04 90
1392.13 88
1392.21 83
1392.30 76
1392.38 69
1392.47 63
1392.56 57
1392.64 52
1392.73 48
1392.81 43
1392.90 38
1392.98 32
1393.07 26
1393.15 20
1393.24 15
1393.32 11
1393.41 8
1393.50 4
1393.58 0
1393.67 0
1393.75 0
1393.84 0
1393.92 0
1394.01 0
1394.09 0
1394.18 0
1394.27 10
1394.35 26
1394.44 42
1394.52 57
1394.61 69
1394.69 78
1394.78 83
1394.86 85
1394.95 85
1395.04 84
1395.12 81
1395.21 78
1395.29 75
1395.38 73
1395.46 72
1395.55 71
1395.63 72
1395.72 74
1395.80 78
1395.89 82
1395.98 86
1396.06 88
1396.15 90
1396.23 89
1396.32 86
1396.40 83
1396.49 80
1396.57 79
1396.66 80
1396.75 84
1396.83 90
1396.92 98
1397.00 107
1397.09 117
1397.17 127
1397.26 137
1397.35 145
1397.43 153
1397.52 158
1397.60 162
1397.69 164
1397.77 165
1397.86 165
1397.94 166
1398.03 169
1398.12 172
1398.20 177
1398.29 182
1398.37 186
1398.46 188
1398.54 189
1398.63 188
1398.72 187
1398.80 187
1398.89 188
1398.97 190
1399.06 191
1399.14 191
1399.23 188
1399.31 181
1399.40 171
1399.49 159
1399.57 145
1399.66 133
1399.74 123
1399.83 115
1399.91 111
1400.00 110
1400.09 111
1400.17 116
1400.26 123
1400.34 132
1400.43 142
1400.51 152
1400.60 160
1400.69 165
1400.77 166
1400.86 163
1400.94 156
1401.03 148
1401.11 140
1401.20 134
1401.29 131
1401.37 131
1401.46 133
1401.54 135
1401.63 135
1401.71 133
1401.80 126
1401.89 115
1401.97 102
1402.06 87
1402.14 73
1402.23 60
1402.31 48
1402.40 39
1402.49 32
1402.57 26
1402.66 23
1402.74 21
1402.83 22
1402.91 25
1403.00 32
1403.09 41
1403.17 53
1403.26 66
1403.34 78
1403.43 87
1403.52 93
1403.60 94
1403.69 90
1403.77 83
1403.86 76
1403.94 70
1404.03 65
1404.12 62
1404.20 61
1404.29 61
1404.37 61
1404.46 60
1404.54 58
1404.63 56
1404.72 55
1404.80 56
1404.89 59
1404.97 66
1405.06 75
1405.15 88
1405.23 102
1405.32 116
1405.40 129
1405.49 140
1405.57 147
1405.66 148
1405.75 144
1405.83 135
1405.92 124
1406.00 112
1406.09 101
1406.18 93
1406.26 90
1406.35 90
1406.43 95
1406.52 101
1406.61 110
1406.69 118
1406.78 125
1406.86 131
1406.95 135
1407.03 137
1407.12 138
1407.21 136
1407.29 133
1407.38 128
1407.46 122
1407.55 114
1407.64 106
1407.72 99
1407.81 95
1407.89 93
1407.98 93
1408.07 96
1408.15 100
1408.24 103
1408.32 106
1408.41 106
1408.50 103
1408.58 99
1408.67 94
1408.75 88
1408.84 83
1408.93 79
1409.01 77
1409.10 76
1409.18 76
1409.27 76
1409.35 74
1409.44 70
1409.53 63
1409.61 54
1409.70 44
1409.78 34
1409.87 27
1409.96 22
1410.04 22
1410.13 25
1410.21 29
1410.30 34
1410.39 38
1410.47 40
1410.56 41
1410.64 41
1410.73 40
1410.82 38
1410.90 35
1410.99 30
1411.07 23
1411.16 14
1411.25 5
1411.33 0
1411.42 0
1411.50 0
1411.59 0
1411.68 0
1411.76 3
1411.85 15
1411.94 28
1412.02 40
1412.11 48
1412.19 54
1412.28 56
1412.37 57
1412.45 57
1412.54 56
1412.62 55
1412.71 55
1412.80 55
1412.88 55
1412.97 55
1413.05 54
1413.14 54
1413.23 53
1413.31 52
1413.40 51
1413.48 49
1413.57 48
1413.66 46
1413.74 46
1413.83 45
1413.91 45
1414.00 45
1414.09 44
1414.17 43
1414.26 41
1414.35 38
1414.43 35
1414.52 31
1414.60 27
1414.69 24
1414.78 22
1414.86 19
1414.95 17
1415.03 15
1415.12 12
1415.21 8
1415.29 5
1415.38 2
1415.47 0
1415.55 0
1415.64 0
1415.72 0
1415.81 0
1415.90 0
1415.98 0
1416.07 0
1416.15 0
1416.24 0
1416.33 0
1416.41 0
1416.50 0
1416.59 2
1416.67 5
1416.76 10
1416.84 15
1416.93 20
1417.02 24
1417.10 27
1417.19 28
1417.28 27
1417.36 25
1417.45 22
1417.53 19
1417.62 16
1417.71 15
1417.79 15
1417.88 16
1417.96 18
1418.05 22
1418.14 25
1418.22 29
1418.31 32
1418.40 35
1418.48 38
1418.57 43
1418.65 47
1418.74 52
1418.83 57
1418.91 62
1419.00 65
1419.09 69
1419.17 72
1419.26 77
1419.34 83
1419.43 90
1419.52 98
1419.60 104
1419.69 108
1419.78 107
1419.86 101
1419.95 92
1420.04 80
1420.12 67
1420.21 56
1420.29 46
1420.38 39
1420.47 35
1420.55 33
1420.64 32
1420.73 34
1420.81 37
1420.90 42
1420.98 49
1421.07 57
1421.16 66
1421.24 74
1421.33 80
1421.42 85
1421.50 88
1421.59 91
1421.68 93
1421.76 95
1421.85 97
1421.93 99
1422.02 101
1422.11 104
1422.19 106
1422.28 108
1422.37 111
1422.45 112
1422.54 112
1422.63 110
1422.71 106
1422.80 101
1422.88 94
1422.97 88
1423.06 81
1423.14 74
1423.23 68
1423.32 61
1423.40 54
1423.49 48
1423.58 43
1423.66 42
1423.75 45
1423.83 53
1423.92 65
1424.01 80
1424.09 97
1424.18 114
1424.27 129
1424.35 140
1424.44 149
1424.53 154
1424.61 158
1424.70 160
1424.79 161
1424.87 163
1424.96 166
1425.04 169
1425.13 171
1425.22 174
1425.30 177
1425.39 179
1425.48 182
1425.56 185
1425.65 187
1425.74 188
1425.82 185
1425.91 178
1426.00 167
1426.08 152
1426.17 136
1426.26 120
1426.34 107
1426.43 99
1426.51 98
1426.60 104
1426.69 114
1426.77 127
1426.86 141
1426.95 152
1427.03 161
1427.12 167
1427.21 170
1427.29 171
1427.38 171
1427.47 172
1427.55 173
1427.64 173
1427.73 172
1427.81 170
1427.90 166
1427.99 162
1428.07 157
1428.16 153
1428.24 149
1428.33 145
1428.42 142
1428.50 138
1428.59 134
1428.68 129
1428.76 124
1428.85 119
1428.94 114
1429.02 109
1429.11 102
1429.20 96
1429.28 89
1429.37 84
1429.46 80
1429.54 78
1429.63 80
1429.72 84
1429.80 90
1429.89 94
1429.98 97
1430.06 96
1430.15 91
1430.24 81
1430.32 68
1430.41 53
1430.50 38
1430.58 25
1430.67 15
1430.76 10
1430.84 9
1430.93 13
1431.02 20
1431.10 29
1431.19 39
1431.28 46
1431.36 50
1431.45 50
1431.54 48
1431.62 42
1431.71 35
1431.80 29
1431.88 24
1431.97 20
1432.06 18
1432.14 18
1432.23 20
1432.32 23
1432.40 27
1432.49 33
1432.58 39
1432.66 43
1432.75 45
1432.84 44
1432.92 39
1433.01 32
1433.10 26
1433.18 23
1433.27 25
1433.36 32
1433.44 43
1433.53 58
1433.62 74
1433.70 88
1433.79 99
1433.88 107
1433.96 111
1434.05 113
1434.14 112
1434.22 111
1434.31 110
1434.40 111
1434.48 115
1434.57 121
1434.66 130
1434.74 142
1434.83 155
1434.92 168
1435.00 179
1435.09 188
1435.18 194
1435.26 197
1435.35 196
1435.44 193
1435.52 188
1435.61 181
1435.70 175
1435.78 169
1435.87 163
1435.96 157
1436.04 152
1436.13 145
1436.22 137
1436.30 127
1436.39 118
1436.48 109
1436.57 104
1436.65 103
1436.74 106
1436.83 113
1436.91 121
1437.00 128
1437.09 132
1437.17 131
1437.26 127
1437.35 119
1437.43 110
1437.52 102
1437.61 96
1437.69 93
1437.78 94
1437.87 98
1437.95 103
1438.04 107
1438.13 110
1438.21 110
1438.30 108
1438.39 104
1438.48 100
1438.56 96
1438.65 95
1438.74 96
1438.82 99
1438.91 102
1439.00 105
1439.08 105
1439.17 103
1439.26 97
1439.34 89
1439.43 79
1439.52 69
1439.60 59
1439.69 49
1439.78 42
1439.87 37
1439.95 34
1440.04 33
1440.13 35
1440.21 38
1440.30 42
1440.39 44
1440.47 45
1440.56 42
1440.65 36
1440.73 26
1440.82 13
1440.91 0
1440.99 0
1441.08 0
1441.17 0
1441.26 0
1441.34 0
1441.43 0
1441.52 0
1441.60 5
1441.69 15
1441.78 23
1441.86 28
1441.95 29
1442.04 26
1442.13 19
1442.21 12
1442.30 4
1442.39 0
1442.47 0
1442.56 0
1442.65 2
1442.73 10
1442.82 18
1442.91 26
1443.00 31
1443.08 32
1443.17 28
1443.26 19
1443.34 6
1443.43 0
1443.52 0
1443.60 0
1443.69 0
1443.78 0
1443.87 0
1443.95 0
1444.04 3
1444.13 17
1444.21 31
1444.30 43
1444.39 54
1444.47 63
1444.56 72
1444.65 78
1444.74 82
1444.82 82
1444.91 79
1445.00 73
1445.08 64
1445.17 53
1445.26 43
1445.34 35
1445.43 31
1445.52 31
1445.61 35
1445.69 43
1445.78 52
1445.87 63
1445.95 73
1446.04 81
1446.13 87
1446.22 89
1446.30 87
1446.39 82
1446.48 73
1446.56 62
1446.65 49
1446.74 36
1446.83 24
1446.91 14
1447.00 8
1447.09 5
1447.17 6
1447.26 10
1447.35 14
1447.43 18
1447.52 19
1447.61 17
1447.70 12
1447.78 7
1447.87 3
1447.96 3
1448.04 8
1448.13 20
1448.22 38
1448.31 60
1448.39 83
1448.48 107
1448.57 130
1448.65 150
1448.74 169
1448.83 184
1448.92 199
1449.00 211
1449.09 222
1449.18 232
1449.27 238
1449.35 241
1449.44 241
1449.53 237
1449.61 231
1449.70 222
1449.79 212
1449.88 201
1449.96 190
1450.05 180
1450.14 170
1450.22 161
1450.31 154
1450.40 148
1450.49 144
1450.57 142
1450.66 142
1450.75 144
1450.83 146
1450.92 147
1451.01 148
1451.10 147
1451.18 145
1451.27 143
1451.36 142
1451.45 143
1451.53 145
1451.62 148
1451.71 151
1451.79 152
1451.88 151
1451.97 147
1452.06 141
1452.14 135
1452.23 130
1452.32 127
1452.41 127
1452.49 130
1452.58 134
1452.67 138
1452.75 141
1452.84 142
1452.93 142
1453.02 140
1453.10 138
1453.19 135
1453.28 131
1453.37 126
1453.45 119
1453.54 110
1453.63 99
1453.71 85
1453.80 69
1453.89 54
1453.98 41
1454.06 32
1454.15 26
1454.24 25
1454.33 27
1454.41 30
1454.50 34
1454.59 37
1454.68 37
1454.76 36
1454.85 33
1454.94 31
1455.02 30
1455.11 33
1455.20 40
1455.29 50
1455.37 63
1455.46 77
1455.55 90
1455.64 100
1455.72 106
1455.81 108
1455.90 105
1455.99 98
1456.07 88
1456.16 76
1456.25 64
1456.34 52
1456.42 43
1456.51 38
1456.60 37
1456.68 40
1456.77 47
1456.86 54
1456.95 61
1457.03 64
1457.12 63
1457.21 57
1457.30 48
1457.38 36
1457.47 24
1457.56 13
1457.65 3
1457.73 0
1457.82 0
1457.91 0
1458.00 0
1458.08 0
1458.17 0
1458.26 0
1458.35 0
1458.43 0
1458.52 2
1458.61 9
1458.70 18
1458.78 30
1458.87 43
1458.96 56
1459.05 68
1459.13 76
1459.22 81
1459.31 81
1459.40 77
1459.48 71
1459.57 65
1459.66 61
1459.75 60
1459.83 64
1459.92 71
1460.01 80
1460.10 91
1460.18 101
1460.27 109
1460.36 115
1460.45 117
1460.53 116
1460.62 111
1460.71 105
1460.80 98
1460.88 92
1460.97 88
1461.06 88
1461.15 92
1461.23 98
1461.32 105
1461.41 113
1461.50 119
1461.58 124
1461.67 127
1461.76 130
1461.85 131
1461.93 131
1462.02 129
1462.11 124
1462.20 117
1462.28 108
1462.37 99
1462.46 91
1462.55 87
1462.63 88
1462.72 95
1462.81 106
1462.90 119
1462.98 132
1463.07 142
1463.16 148
1463.25 149
1463.33 145
1463.42 140
1463.51 136
1463.60 133
1463.69 134
1463.77 139
1463.86 146
1463.95 157
1464.04 168
1464.12 180
1464.21 192
1464.30 205
1464.39 218
1464.47 231
1464.56 244
1464.65 255
1464.74 265
1464.82 273
1464.91 278
1465.00 281
1465.09 282
1465.17 281
1465.26 278
1465.35 275
1465.44 269
1465.53 262
1465.61 252
1465.70 238
1465.79 221
1465.88 201
1465.96 179
1466.05 158
1466.14 139
1466.23 126
1466.31 120
1466.40 122
1466.49 131
1466.58 144
1466.67 160
1466.75 174
1466.84 185
1466.93 190
1467.02 190
1467.10 186
1467.19 179
1467.28 171
1467.37 163
1467.45 157
1467.54 151
1467.63 146
1467.72 141
1467.81 136
1467.89 132
1467.98 130
1468.07 131
1468.16 137
1468.24 147
1468.33 160
1468.42 174
1468.51 189
1468.60 201
1468.68 210
1468.77 216
1468.86 218
1468.95 216
1469.03 212
1469.12 206
1469.21 199
1469.30 192
1469.39 184
1469.47 177
1469.56 170
1469.65 164
1469.74 158
1469.82 153
1469.91 146
1470.00 140
1470.09 132
1470.18 124
1470.26 115
1470.35 106
1470.44 97
1470.53 88
1470.61 80
1470.70 73
1470.79 66
1470.88 62
1470.97 58
1471.05 54
1471.14 50
1471.23 46
1471.32 40
1471.41 35
1471.49 31
1471.58 29
1471.67 29
1471.76 33
1471.84 38
1471.93 44
1472.02 50
1472.11 55
1472.20 57
1472.28 57
1472.37 54
1472.46 49
1472.55 42
1472.64 34
1472.72 26
1472.81 18
1472.90 11
1472.99 6
1473.07 2
1473.16 0
1473.25 0
1473.34 0
1473.43 0
1473.51 0
1473.60 0
1473.69 0
1473.78 0
1473.87 0
1473.95 11
1474.04 26
1474.13 42
1474.22 57
1474.31 70
1474.39 77
1474.48 78
1474.57 74
1474.66 67
1474.75 58
1474.83 49
1474.92 42
1475.01 38
1475.10 37
1475.18 38
1475.27 41
1475.36 48
1475.45 58
1475.54 74
1475.62 95
1475.71 119
1475.80 145
1475.89 171
1475.98 193
1476.06 208
1476.15 217
1476.24 219
1476.33 215
1476.42 209
1476.50 203
1476.59 197
1476.68 194
1476.77 194
1476.86 198
1476.94 205
1477.03 214
1477.12 226
1477.21 239
1477.30 254
1477.38 269
1477.47 284
1477.56 297
1477.65 307
1477.74 312
1477.82 313
1477.91 311
1478.00 306
1478.09 300
1478.18 295
1478.26 293
1478.35 294
1478.44 297
1478.53 301
1478.62 302
1478.71 301
1478.79 296
1478.88 288
1478.97 278
1479.06 269
1479.15 261
1479.23 257
1479.32 256
1479.41 258
1479.50 262
1479.59 269
1479.67 277
1479.76 287
1479.85 297
1479.94 308
1480.03 316
1480.11 322
1480.20 323
1480.29 320
1480.38 312
1480.47 300
1480.55 286
1480.64 273
1480.73 263
1480.82 257
1480.91 257
1481.00 261
1481.08 268
1481.17 277
1481.26 285
1481.35 290
1481.44 292
1481.52 293
1481.61 292
1481.70 292
1481.79 292
1481.88 295
1481.97 299
1482.05 303
1482.14 306
1482.23 307
1482.32 305
1482.41 299
1482.49 290
1482.58 279
1482.67 267
1482.76 255
1482.85 246
1482.94 241
1483.02 239
1483.11 241
1483.20 245
1483.29 249
1483.38 251
1483.46 250
1483.55 247
1483.64 243
1483.73 238
1483.82 234
1483.91 233
1483.99 233
1484.08 234
1484.17 235
1484.26 234
1484.35 230
1484.43 224
1484.52 217
1484.61 209
1484.70 201
1484.79 196
1484.88 192
1484.96 190
1485.05 190
1485.14 192
1485.23 195
1485.32 199
1485.41 203
1485.49 206
1485.58 207
1485.67 205
1485.76 198
1485.85 187
1485.93 174
1486.02 160
1486.11 149
1486.20 143
1486.29 144
1486.38 154
1486.46 171
1486.55 193
1486.64 217
1486.73 240
1486.82 259
1486.91 272
1486.99 278
1487.08 277
1487.17 272
1487.26 265
1487.35 258
1487.44 253
1487.52 250
1487.61 250
1487.70 252
1487.79 255
1487.88 256
1487.97 257
1488.05 255
1488.14 252
1488.23 247
1488.32 239
1488.41 229
1488.50 217
1488.58 204
1488.67 193
1488.76 184
1488.85 179
1488.94 178
1489.03 182
1489.11 188
1489.20 195
1489.29 203
1489.38 209
1489.47 215
1489.56 220
1489.64 225
1489.73 230
1489.82 236
1489.91 240
1490.00 241
1490.09 239
1490.18 232
1490.26 222
1490.35 209
1490.44 196
1490.53 186
1490.62 179
1490.71 176
1490.79 177
1490.88 180
1490.97 182
1491.06 182
1491.15 178
1491.24 169
1491.32 156
1491.41 142
1491.50 127
1491.59 115
1491.68 106
1491.77 99
1491.86 95
1491.94 91
1492.03 86
1492.12 78
1492.21 67
1492.30 53
1492.39 38
1492.47 24
1492.56 15
1492.65 13
1492.74 20
1492.83 38
1492.92 64
1493.01 96
1493.09 130
1493.18 162
1493.27 189
1493.36 211
1493.45 227
1493.54 237
1493.62 243
1493.71 247
1493.80 250
1493.89 253
1493.98 253
1494.07 250
1494.16 244
1494.24 233
1494.33 219
1494.42 202
1494.51 183
1494.60 164
1494.69 147
1494.78 132
1494.86 120
1494.95 110
1495.04 102
1495.13 97
1495.22 93
1495.31 90
1495.40 90
1495.48 91
1495.57 96
1495.66 105
1495.75 117
1495.84 131
1495.93 147
1496.02 163
1496.10 177
1496.19 187
1496.28 192
1496.37 191
1496.46 184
1496.55 175
1496.64 162
1496.72 150
1496.81 137
1496.90 125
1496.99 113
1497.08 102
1497.17 89
1497.26 77
1497.34 65
1497.43 54
1497.52 44
1497.61 35
1497.70 28
1497.79 21
1497.88 15
1497.96 9
1498.05 3
1498.14 0
1498.23 0
1498.32 0
1498.41 0
1498.50 0
1498.59 0
1498.67 0
1498.76 0
1498.85 0
1498.94 0
1499.03 1
1499.12 9
1499.21 21
1499.29 36
1499.38 55
1499.47 74
1499.56 92
1499.65 107
1499.74 116
1499.83 118
1499.92 112
1500.00 99
1500.09 82
1500.18 63
1500.27 45
1500.36 33
1500.45 26
1500.54 25
1500.62 30
1500.71 36
1500.80 42
1500.89 47
1500.98 47
1501.07 44
1501.16 37
1501.25 29
1501.33 22
1501.42 17
1501.51 16
1501.60 21
1501.69 31
1501.78 45
1501.87 62
1501.96 80
1502.04 96
1502.13 108
1502.22 113
1502.31 111
1502.40 103
1502.49 92
1502.58 81
1502.67 72
1502.75 66
1502.84 65
1502.93 66
1503.02 69
1503.11 71
1503.20 70
1503.29 66
1503.38 60
1503.47 52
1503.55 45
1503.64 38
1503.73 35
1503.82 34
1503.91 38
1504.00 45
1504.09 56
1504.18 70
1504.26 86
1504.35 104
1504.44 121
1504.53 138
1504.62 154
1504.71 166
1504.80 176
1504.89 182
1504.97 186
1505.06 189
1505.15 192
1505.24 196
1505.33 202
1505.42 210
1505.51 217
1505.60 222
1505.69 223
1505.77 219
1505.86 210
1505.95 198
1506.04 184
1506.13 170
1506.22 156
1506.31 145
1506.40 135
1506.49 129
1506.57 125
1506.66 124
1506.75 126
1506.84 127
1506.93 127
1507.02 123
1507.11 116
1507.20 105
1507.29 92
1507.37 80
1507.46 71
1507.55 68
1507.64 69
1507.73 75
1507.82 84
1507.91 94
1508.00 103
1508.09 111
1508.17 117
1508.26 121
1508.35 123
1508.44 122
1508.53 120
1508.62 117
1508.71 112
1508.80 106
1508.89 101
1508.98 97
1509.06 94
1509.15 92
1509.24 94
1509.33 98
1509.42 106
1509.51 116
1509.60 128
1509.69 141
1509.78 152
1509.87 161
1509.95 166
1510.04 167
1510.13 165
1510.22 162
1510.31 158
1510.40 154
1510.49 151
1510.58 148
1510.67 144
1510.76 139
1510.84 133
1510.93 126
1511.02 120
1511.11 116
1511.20 115
1511.29 118
1511.38 123
1511.47 130
1511.56 137
1511.65 142
1511.73 145
1511.82 145
1511.91 144
1512.00 142
1512.09 140
1512.18 139
1512.27 138
1512.36 138
1512.45 137
1512.54 135
1512.62 132
1512.71 129
1512.80 125
1512.89 121
1512.98 118
1513.07 116
1513.16 115
1513.25 114
1513.34 112
1513.43 109
1513.52 104
1513.60 98
1513.69 90
1513.78 81
1513.87 71
1513.96 61
1514.05 51
1514.14 43
1514.23 37
1514.32 34
1514.41 33
1514.50 35
1514.59 38
1514.67 41
1514.76 41
1514.85 40
1514.94 36
1515.03 32
1515.12 26
1515.21 22
1515.30 18
1515.39 15
1515.48 12
1515.57 8
1515.65 2
1515.74 0
1515.83 0
1515.92 0
1516.01 0
1516.10 0
1516.19 0
1516.28 0
1516.37 4
1516.46 13
1516.55 22
1516.64 29
1516.72 35
1516.81 39
1516.90 43
1516.99 45
1517.08 47
1517.17 49
1517.26 51
1517.35 55
1517.44 61
1517.53 69
1517.62 80
1517.71 93
1517.80 107
1517.88 121
1517.97 131
1518.06 136
1518.15 136
1518.24 130
1518.33 119
1518.42 107
1518.51 96
1518.60 90
1518.69 88
1518.78 92
1518.87 99
1518.96 105
1519.04 107
1519.13 102
1519.22 90
1519.31 72
1519.40 50
1519.49 29
1519.58 12
1519.67 3
1519.76 2
1519.85 9
1519.94 21
1520.03 35
1520.12 48
1520.21 60
1520.29 68
1520.38 72
1520.47 74
1520.56 75
1520.65 76
1520.74 76
1520.83 76
1520.92 76
1521.01 75
1521.10 72
1521.19 68
1521.28 64
1521.37 58
1521.46 53
1521.54 49
1521.63 46
1521.72 43
1521.81 41
1521.90 40
1521.99 39
1522.08 37
1522.17 35
1522.26 31
1522.35 26
1522.44 20
1522.53 12
1522.62 3
1522.71 0
1522.80 0
1522.88 0
1522.97 0
1523.06 0
1523.15 0
1523.24 0
1523.33 0
1523.42 7
1523.51 14
1523.60 21
1523.69 26
1523.78 30
1523.87 32
1523.96 32
1524.05 31
1524.14 29
1524.23 28
1524.32 27
1524.40 29
1524.49 33
1524.58 40
1524.67 50
1524.76 61
1524.85 73
1524.94 84
1525.03 94
1525.12 102
1525.21 107
1525.30 110
1525.39 111
1525.48 110
1525.57 108
1525.66 104
1525.75 100
1525.84 97
1525.92 95
1526.01 94
1526.10 95
1526.19 97
1526.28 100
1526.37 102
1526.46 102
1526.55 99
1526.64 93
1526.73 84
1526.82 72
1526.91 60
1527.00 50
1527.09 42
1527.18 38
1527.27 38
1527.36 42
1527.45 47
1527.54 54
1527.63 62
1527.71 69
1527.80 76
1527.89 83
1527.98 91
1528.07 101
1528.16 113
1528.25 124
1528.34 135
1528.43 144
1528.52 150
1528.61 151
1528.70 149
1528.79 145
1528.88 140
1528.97 136
1529.06 131
1529.15 126
1529.24 122
1529.33 117
1529.42 111
1529.51 105
1529.59 100
1529.68 95
1529.77 92
1529.86 91
1529.95 90
1530.04 89
1530.13 86
1530.22 81
1530.31 74
1530.40 64
1530.49 55
1530.58 46
1530.67 40
1530.76 38
1530.85 37
1530.94 39
1531.03 41
1531.12 44
1531.21 45
1531.30 45
1531.39 45
1531.48 47
1531.57 51
1531.66 58
1531.75 67
1531.83 78
1531.92 87
1532.01 95
1532.10 100
1532.19 101
1532.28 100
1532.37 99
1532.46 100
1532.55 104
1532.64 112
1532.73 123
1532.82 135
1532.91 147
1533.00 155
1533.09 160
1533.18 159
1533.27 153
1533.36 143
1533.45 129
1533.54 112
1533.63 94
1533.72 77
1533.81 62
1533.90 51
1533.99 44
1534.08 43
1534.17 46
1534.26 52
1534.35 57
1534.44 59
1534.53 57
1534.61 48
1534.70 34
1534.79 17
1534.88 1
1534.97 0
1535.06 0
1535.15 0
1535.24 0
1535.33 0
1535.42 10
1535.51 20
1535.60 25
1535.69 24
1535.78 19
1535.87 9
1535.96 0
1536.05 0
1536.14 0
1536.23 0
1536.32 0
1536.41 0
1536.50 13
1536.59 30
1536.68 48
1536.77 63
1536.86 74
1536.95 79
1537.04 78
1537.13 71
1537.22 61
1537.31 49
1537.40 40
1537.49 37
1537.58 41
1537.67 53
1537.76 72
1537.85 95
1537.94 119
1538.03 139
1538.12 153
1538.21 162
1538.30 166
1538.38 166
1538.47 167
1538.56 168
1538.65 170
1538.74 174
1538.83 178
1538.92 181
1539.01 182
1539.10 183
1539.19 184
1539.28 187
1539.37 193
1539.46 201
1539.55 210
1539.64 218
1539.73 222
1539.82 221
1539.91 214
1540.00 203
1540.09 190
1540.18 178
1540.27 169
1540.36 165
1540.45 164
1540.54 166
1540.63 170
1540.72 172
1540.81 175
1540.90 178
1540.99 183
1541.08 191
1541.17 204
1541.26 218
1541.35 233
1541.44 247
1541.53 258
1541.62 265
1541.71 269
1541.80 270
1541.89 269
1541.98 268
1542.07 266
1542.16 262
1542.25 256
1542.34 249
1542.43 241
1542.52 232
1542.61 225
1542.70 219
1542.79 214
1542.88 210
1542.97 207
1543.06 205
1543.15 205
1543.24 205
1543.33 207
1543.42 210
1543.51 212
1543.60 211
1543.69 203
1543.78 190
1543.87 169
1543.96 144
1544.05 118
1544.14 95
1544.23 76
1544.32 64
1544.41 60
1544.50 61
1544.59 66
1544.68 72
1544.77 79
1544.86 84
1544.95 86
1545.04 83
1545.13 78
1545.22 69
1545.31 57
1545.40 46
1545.49 36
1545.58 29
1545.67 26
1545.76 28
1545.85 33
1545.94 40
1546.03 48
1546.12 56
1546.21 63
1546.30 68
1546.39 72
1546.48 72
1546.57 69
1546.66 62
1546.75 51
1546.84 37
1546.93 21
1547.02 6
1547.11 0
1547.20 0
1547.29 0
1547.38 0
1547.47 0
1547.56 0
1547.65 0
1547.74 4
1547.83 11
1547.92 16
1548.01 19
1548.10 19
1548.19 17
1548.28 14
1548.37 12
1548.46 10
1548.55 10
1548.64 11
1548.73 14
1548.82 16
1548.91 19
1549.00 23
1549.09 28
1549.18 32
1549.27 37
1549.36 39
1549.45 39
1549.54 36
1549.63 29
1549.72 20
1549.81 9
1549.90 0
1549.99 0
1550.08 0
1550.17 0
1550.26 0
1550.35 0
1550.44 2
1550.54 4
1550.63 5
1550.72 5
1550.81 6
1550.90 9
1550.99 14
1551.08 21
1551.17 29
1551.26 37
1551.35 42
1551.44 44
1551.53 41
1551.62 34
1551.71 24
1551.80 14
1551.89 6
1551.98 0
1552.07 0
1552.16 0
1552.25 0
1552.34 0
1552.43 0
1552.52 0
1552.61 0
1552.70 0
1552.79 0
1552.88 1
1552.97 7
1553.06 13
1553.15 19
1553.24 23
1553.33 25
1553.42 26
1553.51 25
1553.60 22
1553.69 18
1553.78 11
1553.87 3
1553.96 0
1554.05 0
1554.14 0
1554.23 0
1554.32 0
1554.42 0
1554.51 0
1554.60 8
1554.69 20
1554.78 32
1554.87 43
1554.96 53
1555.05 63
1555.14 73
1555.23 83
1555.32 93
1555.41 102
1555.50 111
1555.59 118
1555.68 124
1555.77 130
1555.86 135
1555.95 139
1556.04 141
1556.13 140
1556.22 135
1556.31 126
1556.40 112
1556.49 96
1556.58 79
1556.67 64
1556.76 53
1556.85 46
1556.94 42
1557.03 41
1557.12 41
1557.22 40
1557.31 38
1557.40 34
1557.49 29
1557.58 24
1557.67 18
1557.76 13
1557.85 8
1557.94 6
1558.03 5
1558.12 6
1558.21 9
1558.30 14
1558.39 21
1558.48 29
1558.57 37
1558.66 44
1558.75 51
1558.84 57
1558.93 63
1559.02 68
1559.11 72
1559.20 76
1559.29 78
1559.39 79
1559.48 78
1559.57 74
1559.66 69
1559.75 61
1559.84 51
1559.93 39
1560.02 28
1560.11 18
1560.20 10
1560.29 6
1560.38 6
1560.47 10
1560.56 15
1560.65 21
1560.74 24
1560.83 24
1560.92 19
1561.01 9
1561.10 0
1561.19 0
1561.28 0
1561.38 0
1561.47 0
1561.56 0
1561.65 0
1561.74 19
1561.83 45
1561.92 71
1562.01 94
1562.10 114
1562.19 127
1562.28 134
1562.37 134
1562.46 130
1562.55 121
1562.64 110
1562.73 97
1562.82 84
1562.91 73
1563.00 64
1563.10 58
1563.19 56
1563.28 56
1563.37 58
1563.46 62
1563.55 67
1563.64 73
1563.73 82
1563.82 92
1563.91 103
1564.00 114
1564.09 125
1564.18 133
1564.27 139
1564.36 143
1564.45 148
1564.54 155
1564.63 167
1564.73 183
1564.82 202
1564.91 224
1565.00 245
1565.09 265
1565.18 282
1565.27 297
1565.36 313
1565.45 330
1565.54 349
1565.63 372
1565.72 396
1565.81 422
1565.90 446
1565.99 469
1566.08 488
1566.18 504
1566.27 517
1566.36 528
1566.45 536
1566.54 542
1566.63 546
1566.72 549
1566.81 551
1566.90 555
1566.99 563
1567.08 576
1567.17 596
1567.26 622
1567.35 651
1567.44 680
1567.53 707
1567.63 729
1567.72 748
1567.81 763
1567.90 778
1567.99 796
1568.08 820
1568.17 850
1568.26 887
1568.35 927
1568.44 969
1568.53 1009
1568.62 1046
1568.71 1077
1568.80 1102
1568.90 1120
1568.99 1133
1569.08 1143
1569.17 1150
1569.26 1156
1569.35 1162
1569.44 1167
1569.53 1170
1569.62 1171
1569.71 1170
1569.80 1167
1569.89 1164
1569.98 1161
1570.07 1158
1570.17 1156
1570.26 1155
1570.35 1152
1570.44 1147
1570.53 1139
1570.62 1129
1570.71 1114
1570.80 1098
1570.89 1080
1570.98 1061
1571.07 1043
1571.16 1026
1571.25 1012
1571.35 1000
1571.44 989
1571.53 980
1571.62 970
1571.71 959
1571.80 947
1571.89 932
1571.98 916
1572.07 899
1572.16 880
1572.25 860
1572.34 840
1572.43 818
1572.53 796
1572.62 771
1572.71 745
1572.80 718
1572.89 690
1572.98 660
1573.07 629
1573.16 599
1573.25 571
1573.34 546
1573.43 526
1573.52 512
1573.62 505
1573.71 504
1573.80 508
1573.89 513
1573.98 516
1574.07 516
1574.16 510
1574.25 499
1574.34 485
1574.43 470
1574.52 458
1574.62 452
1574.71 451
1574.80 456
1574.89 465
1574.98 473
1575.07 478
1575.16 478
1575.25 472
1575.34 460
1575.43 445
1575.52 429
1575.61 413
1575.71 400
1575.80 389
1575.89 380
1575.98 373
1576.07 366
1576.16 358
1576.25 349
1576.34 337
1576.43 323
1576.52 307
1576.62 289
1576.71 269
1576.80 250
1576.89 230
1576.98 212
1577.07 196
1577.16 183
1577.25 173
1577.34 166
1577.43 161
1577.52 157
1577.62 154
1577.71 152
1577.80 150
1577.89 151
1577.98 153
1578.07 157
1578.16 162
1578.25 165
1578.34 165
1578.43 161
1578.53 150
1578.62 136
1578.71 118
1578.80 100
1578.89 85
1578.98 73
1579.07 66
1579.16 64
1579.25 66
1579.34 71
1579.44 78
1579.53 87
1579.62 96
1579.71 107
1579.80 120
1579.89 136
1579.98 152
1580.07 169
1580.16 184
1580.25 196
1580.35 203
1580.44 205
1580.53 202
1580.62 195
1580.71 186
1580.80 176
1580.89 166
1580.98 158
1581.07 152
1581.17 147
1581.26 145
1581.35 146
1581.44 150
1581.53 156
1581.62 165
1581.71 175
1581.80 186
1581.89 197
1581.98 207
1582.08 217
1582.17 225
1582.26 231
1582.35 234
1582.44 234
1582.53 229
1582.62 221
1582.71 209
1582.80 195
1582.90 180
1582.99 163
1583.08 147
1583.17 132
1583.26 118
1583.35 105
1583.44 94
1583.53 85
1583.62 79
1583.72 75
1583.81 74
1583.90 76
1583.99 81
1584.08 88
1584.17 97
1584.26 106
1584.35 112
1584.45 115
1584.54 115
1584.63 111
1584.72 105
1584.81 98
1584.90 91
1584.99 87
1585.08 84
1585.17 84
1585.27 85
1585.36 86
1585.45 88
1585.54 90
1585.63 90
1585.72 89
1585.81 87
1585.90 85
1586.00 80
1586.09 75
1586.18 68
1586.27 60
1586.36 50
1586.45 40
1586.54 29
1586.63 19
1586.72 12
1586.82 8
1586.91 9
1587.00 14
1587.09 22
1587.18 34
1587.27 47
1587.36 61
1587.45 74
1587.55 87
1587.64 98
1587.73 107
1587.82 113
1587.91 115
1588.00 115
1588.09 113
1588.18 110
1588.28 109
1588.37 111
1588.46 115
1588.55 124
1588.64 134
1588.73 147
1588.82 161
1588.92 175
1589.01 189
1589.10 201
1589.19 212
1589.28 221
1589.37 225
1589.46 226
1589.55 222
1589.65 214
1589.74 204
1589.83 191
1589.92 178
1590.01 165
1590.10 154
1590.19 145
1590.28 139
1590.38 135
1590.47 132
1590.56 129
1590.65 124
1590.74 116
1590.83 104
1590.92 88
1591.02 69
1591.11 49
1591.20 28
1591.29 9
1591.38 0
1591.47 0
1591.56 0
1591.65 0
1591.75 0
1591.84 0
1591.93 0
1592.02 0
1592.11 4
1592.20 14
1592.29 23
1592.39 32
1592.48 41
1592.57 48
1592.66 56
1592.75 63
1592.84 71
1592.93 80
1593.03 90
1593.12 101
1593.21 111
1593.30 119
1593.39 124
1593.48 126
1593.57 123
1593.67 118
1593.76 110
1593.85 102
1593.94 93
1594.03 85
1594.12 77
1594.21 70
1594.31 63
1594.40 58
1594.49 55
1594.58 54
1594.67 56
1594.76 62
1594.85 70
1594.95 81
1595.04 91
1595.13 101
1595.22 110
1595.31 115
1595.40 117
1595.49 114
1595.59 109
1595.68 102
1595.77 95
1595.86 90
1595.95 89
1596.04 92
1596.14 100
1596.23 111
1596.32 124
1596.41 138
1596.50 150
1596.59 160
1596.68 166
1596.78 168
1596.87 166
1596.96 161
1597.05 154
1597.14 146
1597.23 139
1597.32 134
1597.42 130
1597.51 127
1597.60 124
1597.69 121
1597.78 119
1597.87 116
1597.97 112
1598.06 108
1598.15 105
1598.24 101
1598.33 97
1598.42 92
1598.51 86
1598.61 81
1598.70 76
1598.79 71
1598.88 67
1598.97 64
1599.06 64
1599.16 67
1599.25 74
1599.34 86
1599.43 102
1599.52 121
1599.61 143
1599.71 166
1599.80 185
1599.89 199
1599.98 206
1600.07 205
1600.16 199
1600.26 188
1600.35 177
1600.44 171
1600.53 170
1600.62 176
1600.71 188
1600.80 203
1600.90 219
1600.99 233
1601.08 244
1601.17 251
1601.26 255
1601.35 256
1601.45 255
1601.54 251
1601.63 244
1601.72 234
1601.81 222
1601.90 210
1602.00 198
1602.09 190
1602.18 188
1602.27 192
1602.36 200
1602.45 212
1602.55 224
1602.64 235
1602.73 241
1602.82 241
1602.91 235
1603.00 224
1603.10 211
1603.19 198
1603.28 189
1603.37 186
1603.46 190
1603.55 202
1603.65 221
1603.74 245
1603.83 270
1603.92 294
1604.01 316
1604.11 334
1604.20 349
1604.29 361
1604.38 370
1604.47 377
1604.56 384
1604.66 392
1604.75 401
1604.84 410
1604.93 421
1605.02 431
1605.11 440
1605.21 446
1605.30 449
1605.39 449
1605.48 447
1605.57 442
1605.66 436
1605.76 430
1605.85 425
1605.94 419
1606.03 415
1606.12 413
1606.22 412
1606.31 413
1606.40 415
1606.49 417
1606.58 419
1606.67 420
1606.77 418
1606.86 413
1606.95 406
1607.04 396
1607.13 385
1607.23 375
1607.32 367
1607.41 364
1607.50 365
1607.59 371
1607.68 381
1607.78 394
1607.87 408
1607.96 420
1608.05 431
1608.14 439
1608.24 446
1608.33 452
1608.42 458
1608.51 465
1608.60 474
1608.69 484
1608.79 497
1608.88 510
1608.97 522
1609.06 532
1609.15 539
1609.25 542
1609.34 542
1609.43 540
1609.52 538
1609.61 536
1609.71 535
1609.80 534
1609.89 532
1609.98 528
1610.07 523
1610.16 516
1610.26 508
1610.35 501
1610.44 494
1610.53 486
1610.62 478
1610.72 468
1610.81 454
1610.90 437
1610.99 416
1611.08 393
1611.18 369
1611.27 347
1611.36 328
1611.45 313
1611.54 303
1611.64 296
1611.73 291
1611.82 285
1611.91 277
1612.00 268
1612.10 258
1612.19 249
1612.28 246
1612.37 250
1612.46 263
1612.55 282
1612.65 306
1612.74 330
1612.83 350
1612.92 364
1613.01 371
1613.11 371
1613.20 367
1613.29 360
1613.38 354
1613.47 349
1613.57 346
1613.66 343
1613.75 339
1613.84 334
1613.93 327
1614.03 319
1614.12 312
1614.21 308
1614.30 307
1614.39 310
1614.49 318
1614.58 330
1614.67 342
1614.76 354
1614.85 363
1614.95 368
1615.04 369
1615.13 364
1615.22 356
1615.32 346
1615.41 335
1615.50 324
1615.59 316
1615.68 309
1615.78 306
1615.87 304
1615.96 305
1616.05 308
1616.14 311
1616.24 316
1616.33 321
1616.42 325
1616.51 330
1616.60 335
1616.70 339
1616.79 341
1616.88 343
1616.97 342
1617.06 342
1617.16 340
1617.25 338
1617.34 337
1617.43 337
1617.52 336
1617.62 336
1617.71 336
1617.80 335
1617.89 334
1617.99 333
1618.08 331
1618.17 329
1618.26 325
1618.35 320
1618.45 313
1618.54 304
1618.63 293
1618.72 283
1618.81 272
1618.91 261
1619.00 251
1619.09 241
1619.18 232
1619.28 225
1619.37 218
1619.46 214
1619.55 213
1619.64 214
1619.74 218
1619.83 222
1619.92 226
1620.01 227
1620.11 224
1620.20 219
1620.29 212
1620.38 204
1620.47 196
1620.57 190
1620.66 186
1620.75 182
1620.84 178
1620.93 174
1621.03 168
1621.12 161
1621.21 152
1621.30 142
1621.40 132
1621.49 122
1621.58 113
1621.67 107
1621.76 102
1621.86 100
1621.95 100
1622.04 101
1622.13 102
1622.23 102
1622.32 100
1622.41 98
1622.50 94
1622.59 92
1622.69 90
1622.78 92
1622.87 96
1622.96 102
1623.06 110
1623.15 119
1623.24 128
1623.33 136
1623.43 143
1623.52 149
1623.61 156
1623.70 162
1623.79 169
1623.89 175
1623.98 179
1624.07 181
1624.16 178
1624.26 172
1624.35 160
1624.44 146
1624.53 129
1624.63 112
1624.72 96
1624.81 82
1624.90 69
1624.99 57
1625.09 45
1625.18 32
1625.27 18
1625.36 4
1625.46 0
1625.55 0
1625.64 0
1625.73 0
1625.83 0
1625.92 0
1626.01 0
1626.10 0
1626.19 16
1626.29 45
1626.38 77
1626.47 109
1626.56 139
1626.66 165
1626.75 185
1626.84 198
1626.93 203
1627.03 200
1627.12 191
1627.21 177
1627.30 160
1627.40 143
1627.49 129
1627.58 119
1627.67 115
1627.77 117
1627.86 122
1627.95 128
1628.04 132
1628.13 131
1628.23 124
1628.32 111
1628.41 95
1628.50 76
1628.60 59
1628.69 43
1628.78 32
1628.87 24
1628.97 22
1629.06 23
1629.15 28
1629.24 35
1629.34 42
1629.43 49
1629.52 54
1629.61 57
1629.71 61
1629.80 64
1629.89 68
1629.98 74
1630.08 80
1630.17 86
1630.26 93
1630.35 98
1630.45 103
1630.54 107
1630.63 110
1630.72 113
1630.82 116
1630.91 118
1631.00 121
1631.09 124
1631.19 129
1631.28 134
1631.37 140
1631.46 145
1631.56 150
1631.65 153
1631.74 154
1631.83 155
1631.93 156
1632.02 158
1632.11 161
1632.20 164
1632.30 166
1632.39 166
1632.48 165
1632.57 163
1632.67 162
1632.76 161
1632.85 163
1632.94 168
1633.04 174
1633.13 181
1633.22 188
1633.31 193
1633.41 196
1633.50 196
1633.59 195
1633.68 192
1633.78 190
1633.87 188
1633.96 189
1634.05 193
1634.15 200
1634.24 211
1634.33 224
1634.42 238
1634.52 250
1634.61 259
1634.70 263
1634.80 263
1634.89 259
1634.98 254
1635.07 249
1635.17 245
1635.26 245
1635.35 246
1635.44 248
1635.54 250
1635.63 248
1635.72 243
1635.81 233
1635.91 218
1636.00 200
1636.09 178
1636.18 156
1636.28 134
1636.37 115
1636.46 100
1636.55 89
1636.65 82
1636.74 78
1636.83 76
1636.93 73
1637.02 68
1637.11 63
1637.20 57
1637.30 53
1637.39 52
1637.48 55
1637.57 62
1637.67 71
1637.76 81
1637.85 89
1637.95 95
1638.04 98
1638.13 100
1638.22 102
1638.32 105
1638.41 108
1638.50 111
1638.59 113
1638.69 113
1638.78 112
1638.87 109
1638.96 107
1639.06 107
1639.15 111
1639.24 120
1639.34 132
1639.43 148
1639.52 165
1639.61 183
1639.71 200
1639.80 215
1639.89 226
1639.98 233
1640.08 237
1640.17 237
1640.26 235
1640.36 231
1640.45 224
1640.54 214
1640.63 202
1640.73 187
1640.82 171
1640.91 154
1641.01 140
1641.10 132
1641.19 130
1641.28 137
1641.38 149
1641.47 165
1641.56 183
1641.65 198
1641.75 210
1641.84 218
1641.93 222
1642.03 224
1642.12 226
1642.21 227
1642.30 228
1642.40 228
1642.49 227
1642.58 225
1642.68 221
1642.77 218
1642.86 217
1642.95 218
1643.05 222
1643.14 229
1643.23 240
1643.33 253
1643.42 269
1643.51 289
1643.60 310
1643.70 334
1643.79 357
1643.88 379
1643.98 397
1644.07 408
1644.16 414
1644.25 414
1644.35 409
1644.44 401
1644.53 391
1644.63 381
1644.72 371
1644.81 362
1644.90 353
1645.00 344
1645.09 334
1645.18 324
1645.28 313
1645.37 301
1645.46 288
1645.55 276
1645.65 263
1645.74 252
1645.83 242
1645.93 235
1646.02 231
1646.11 230
1646.20 232
1646.30 235
1646.39 241
1646.48 247
1646.58 252
1646.67 257
1646.76 261
1646.86 265
1646.95 270
1647.04 277
1647.13 284
1647.23 291
1647.32 296
1647.41 296
1647.51 289
1647.60 274
1647.69 253
1647.78 228
1647.88 203
1647.97 182
1648.06 168
1648.16 163
1648.25 168
1648.34 179
1648.44 194
1648.53 211
1648.62 228
1648.71 242
1648.81 252
1648.90 259
1648.99 262
1649.09 261
1649.18 259
1649.27 258
1649.37 256
1649.46 256
1649.55 258
1649.64 260
1649.74 262
1649.83 261
1649.92 258
1650.02 250
1650.11 240
1650.20 228
1650.30 214
1650.39 199
1650.48 183
1650.57 167
1650.67 151
1650.76 136
1650.85 123
1650.95 114
1651.04 109
1651.13 111
1651.23 118
1651.32 130
1651.41 145
1651.51 162
1651.60 177
1651.69 189
1651.78 195
1651.88 194
1651.97 185
1652.06 170
1652.16 150
1652.25 128
1652.34 106
1652.44 87
1652.53 71
1652.62 58
1652.72 50
1652.81 43
1652.90 40
1653.00 38
1653.09 37
1653.18 37
1653.27 36
1653.37 34
1653.46 31
1653.55 27
1653.65 23
1653.74 20
1653.83 21
1653.93 26
1654.02 34
1654.11 46
1654.21 59
1654.30 72
1654.39 83
1654.49 91
1654.58 96
1654.67 99
1654.76 100
1654.86 102
1654.95 104
1655.04 107
1655.14 111
1655.23 114
1655.32 115
1655.42 115
1655.51 112
1655.60 107
1655.70 102
1655.79 96
1655.88 92
1655.98 90
1656.07 89
1656.16 90
1656.26 92
1656.35 94
1656.44 93
1656.54 91
1656.63 87
1656.72 80
1656.81 70
1656.91 60
1657.00 49
1657.09 38
1657.19 30
1657.28 23
1657.37 19
1657.47 17
1657.56 18
1657.65 21
1657.75 26
1657.84 32
1657.93 40
1658.03 46
1658.12 50
1658.21 50
1658.31 45
1658.40 34
1658.49 19
1658.59 2
1658.68 0
1658.77 0
1658.87 0
1658.96 0
1659.05 0
1659.15 0
1659.24 0
1659.33 2
1659.43 15
1659.52 26
1659.61 36
1659.71 45
1659.80 52
1659.89 58
1659.99 61
1660.08 63
1660.17 63
1660.27 64
1660.36 66
1660.45 72
1660.55 81
1660.64 95
1660.73 112
1660.83 130
1660.92 148
1661.01 161
1661.11 169
1661.20 172
1661.29 169
1661.39 164
1661.48 157
1661.57 150
1661.67 146
1661.76 145
1661.85 146
1661.95 150
1662.04 154
1662.13 160
1662.23 165
1662.32 172
1662.41 178
1662.51 186
1662.60 196
1662.69 207
1662.79 220
1662.88 233
1662.97 245
1663.07 254
1663.16 259
1663.25 259
1663.35 253
1663.44 243
1663.53 233
1663.63 224
1663.72 219
1663.81 221
1663.91 228
1664.00 239
1664.09 252
1664.19 263
1664.28 272
1664.37 278
1664.47 282
1664.56 285
1664.65 288
1664.75 291
1664.84 294
1664.94 295
1665.03 294
1665.12 290
1665.22 281
1665.31 271
1665.40 259
1665.50 248
1665.59 236
1665.68 225
1665.78 212
1665.87 199
1665.96 184
1666.06 169
1666.15 155
1666.24 145
1666.34 137
1666.43 133
1666.52 131
1666.62 127
1666.71 120
1666.80 108
1666.90 92
1666.99 74
1667.09 57
1667.18 45
1667.27 41
1667.37 43
1667.46 52
1667.55 64
1667.65 75
1667.74 81
1667.83 82
1667.93 77
1668.02 68
1668.11 60
1668.21 55
1668.30 57
1668.39 66
1668.49 81
1668.58 100
1668.68 119
1668.77 136
1668.86 147
1668.96 150
1669.05 147
1669.14 137
1669.24 123
1669.33 107
1669.42 91
1669.52 77
1669.61 66
1669.70 58
1669.80 53
1669.89 49
1669.99 45
1670.08 42
1670.17 37
1670.27 32
1670.36 28
1670.45 25
1670.55 25
1670.64 27
1670.73 31
1670.83 36
1670.92 41
1671.02 45
1671.11 47
1671.20 48
1671.30 47
1671.39 44
1671.48 41
1671.58 38
1671.67 35
1671.76 33
1671.86 32
1671.95 32
1672.05 33
1672.14 36
1672.23 40
1672.33 45
1672.42 49
1672.51 53
1672.61 55
1672.70 56
1672.79 54
1672.89 51
1672.98 48
1673.08 45
1673.17 43
1673.26 43
1673.36 45
1673.45 49
1673.54 55
1673.64 61
1673.73 67
1673.82 71
1673.92 72
1674.01 71
1674.11 68
1674.20 61
1674.29 53
1674.39 44
1674.48 33
1674.57 24
1674.67 16
1674.76 12
1674.86 12
1674.95 17
1675.04 27
1675.14 42
1675.23 59
1675.32 77
1675.42 94
1675.51 107
1675.61 117
1675.70 123
1675.79 126
1675.89 128
1675.98 131
1676.07 134
1676.17 138
1676.26 141
1676.36 143
1676.45 143
1676.54 141
1676.64 137
1676.73 132
1676.82 128
1676.92 127
1677.01 129
1677.11 134
1677.20 139
1677.29 141
1677.39 139
1677.48 131
1677.57 117
1677.67 99
1677.76 80
1677.86 63
1677.95 51
1678.04 45
1678.14 44
1678.23 46
1678.33 47
1678.42 46
1678.51 42
1678.61 36
1678.70 28
1678.79 22
1678.89 18
1678.98 17
1679.08 18
1679.17 19
1679.26 20
1679.36 17
1679.45 12
1679.55 4
1679.64 0
1679.73 0
1679.83 0
1679.92 0
1680.01 0
1680.11 0
1680.20 0
1680.30 1
1680.39 3
1680.48 4
1680.58 6
1680.67 10
1680.77 17
1680.86 27
1680.95 40
1681.05 55
1681.14 72
1681.24 90
1681.33 106
1681.42 122
1681.52 134
1681.61 143
1681.70 147
1681.80 147
1681.89 142
1681.99 135
1682.08 125
1682.17 115
1682.27 105
1682.36 95
1682.46 87
1682.55 81
1682.64 76
1682.74 75
1682.83 77
1682.93 83
1683.02 92
1683.11 103
1683.21 114
1683.30 124
1683.40 130
1683.49 132
1683.58 130
1683.68 125
1683.77 118
1683.87 111
1683.96 107
1684.05 106
1684.15 110
1684.24 119
1684.34 131
1684.43 146
1684.52 161
1684.62 175
1684.71 186
1684.81 192
1684.90 195
1684.99 194
1685.09 191
1685.18 187
1685.28 184
1685.37 182
1685.46 184
1685.56 189
1685.65 199
1685.75 214
1685.84 232
1685.93 253
1686.03 276
1686.12 300
1686.22 325
1686.31 348
1686.40 371
1686.50 393
1686.59 412
1686.69 427
1686.78 438
1686.87 442
1686.97 440
1687.06 430
1687.16 415
1687.25 395
1687.34 372
1687.44 350
1687.53 329
1687.63 313
1687.72 302
1687.82 297
1687.91 296
1688.00 299
1688.10 302
1688.19 303
1688.29 301
1688.38 296
1688.47 286
1688.57 275
1688.66 265
1688.76 256
1688.85 250
1688.94 248
1689.04 250
1689.13 254
1689.23 260
1689.32 267
1689.42 274
1689.51 282
1689.60 289
1689.70 296
1689.79 300
1689.89 301
1689.98 299
1690.07 294
1690.17 286
1690.26 275
1690.36 264
1690.45 254
1690.55 245
1690.64 240
1690.73 239
1690.83 244
1690.92 255
1691.02 271
1691.11 290
1691.20 309
1691.30 323
1691.39 331
1691.49 329
1691.58 319
1691.68 301
1691.77 279
1691.86 255
1691.96 233
1692.05 215
1692.15 202
1692.24 194
1692.33 193
1692.43 196
1692.52 203
1692.62 213
1692.71 223
1692.81 231
1692.90 237
1692.99 239
1693.09 238
1693.18 233
1693.28 227
1693.37 219
1693.47 210
1693.56 202
1693.65 194
1693.75 189
1693.84 185
1693.94 186
1694.03 190
1694.13 199
1694.22 210
1694.31 222
1694.41 234
1694.50 244
1694.60 252
1694.69 257
1694.79 260
1694.88 262
1694.97 263
1695.07 263
1695.16 260
1695.26 253
1695.35 242
1695.45 227
1695.54 209
1695.63 189
1695.73 168
1695.82 149
1695.92 131
1696.01 116
1696.11 102
1696.20 91
1696.29 82
1696.39 74
1696.48 69
1696.58 65
1696.67 63
1696.77 63
1696.86 64
1696.95 66
1697.05 69
1697.14 71
1697.24 74
1697.33 76
1697.43 77
1697.52 76
1697.62 75
1697.71 72
1697.80 68
1697.90 63
1697.99 57
1698.09 51
1698.18 46
1698.28 41
1698.37 38
1698.46 38
1698.56 39
1698.65 42
1698.75 46
1698.84 50
1698.94 54
1699.03 56
1699.13 59
1699.22 60
1699.31 63
1699.41 65
1699.50 68
1699.60 72
1699.69 75
1699.79 77
1699.88 80
1699.98 82
1700.07 85
1700.16 88
1700.26 92
1700.35 95
1700.45 98
1700.54 99
1700.64 99
1700.73 96
1700.83 92
1700.92 85
1701.01 77
1701.11 67
1701.20 56
1701.30 42
1701.39 27
1701.49 12
1701.58 0
1701.68 0
1701.77 0
1701.86 0
1701.96 0
1702.05 8
1702.15 20
1702.24 31
1702.34 37
1702.43 38
1702.53 34
1702.62 24
1702.71 10
1702.81 0
1702.90 0
1703.00 0
1703.09 0
1703.19 0
1703.28 0
1703.38 0
1703.47 0
1703.57 11
1703.66 26
1703.75 38
1703.85 44
1703.94 46
1704.04 44
1704.13 39
1704.23 32
1704.32 26
1704.42 21
1704.51 20
1704.61 22
1704.70 28
1704.79 39
1704.89 54
1704.98 72
1705.08 92
1705.17 111
1705.27 126
1705.36 134
1705.46 135
1705.55 129
1705.65 117
1705.74 101
1705.83 85
1705.93 72
1706.02 64
1706.12 60
1706.21 60
1706.31 63
1706.40 66
1706.50 68
1706.59 70
1706.69 71
1706.78 72
1706.88 75
1706.97 80
1707.06 87
1707.16 95
1707.25 105
1707.35 114
1707.44 121
1707.54 124
1707.63 121
1707.73 113
1707.82 101
1707.92 84
1708.01 66
1708.11 50
1708.20 38
1708.30 33
1708.39 35
1708.48 45
1708.58 63
1708.67 85
1708.77 108
1708.86 130
1708.96 148
1709.05 160
1709.15 167
1709.24 170
1709.34 172
1709.43 175
1709.53 179
1709.62 184
1709.72 188
1709.81 186
1709.90 177
1710.00 161
1710.09 140
1710.19 119
1710.28 100
1710.38 89
1710.47 85
1710.57 89
1710.66 98
1710.76 109
1710.85 121
1710.95 131
1711.04 140
1711.14 147
1711.23 155
1711.33 163
1711.42 174
1711.52 186
1711.61 199
1711.70 212
1711.80 222
1711.89 226
1711.99 224
1712.08 214
1712.18 196
1712.27 172
1712.37 144
1712.46 116
1712.56 90
1712.65 69
1712.75 53
1712.84 45
1712.94 43
1713.03 46
1713.13 51
1713.22 59
1713.32 67
1713.41 74
1713.51 80
1713.60 83
1713.70 86
1713.79 88
1713.88 90
1713.98 93
1714.07 96
1714.17 98
1714.26 99
1714.36 96
1714.45 91
1714.55 82
1714.64 73
1714.74 64
1714.83 59
1714.93 58
1715.02 64
1715.12 75
1715.21 89
1715.31 106
1715.40 121
1715.50 135
1715.59 146
1715.69 155
1715.78 161
1715.88 164
1715.97 165
1716.07 164
1716.16 159
1716.26 150
1716.35 138
1716.45 125
1716.54 110
1716.64 93
1716.73 77
1716.83 59
1716.92 41
1717.02 22
1717.11 4
1717.20 0
1717.30 0
1717.39 0
1717.49 0
1717.58 0
1717.68 0
1717.77 0
1717.87 0
1717.96 12
1718.06 30
1718.15 46
1718.25 60
1718.34 68
1718.44 72
1718.53 71
1718.63 66
1718.72 58
1718.82 50
1718.91 42
1719.01 37
1719.10 33
1719.20 32
1719.29 32
1719.39 34
1719.48 38
1719.58 44
1719.67 51
1719.77 58
1719.86 66
1719.96 71
1720.05 74
1720.15 72
1720.24 68
1720.34 62
1720.43 56
1720.53 53
1720.62 53
1720.72 57
1720.81 64
1720.91 75
1721.00 86
1721.10 97
1721.19 107
1721.29 116
1721.38 123
1721.48 129
1721.57 134
1721.67 137
1721.76 139
1721.86 138
1721.95 136
1722.05 131
1722.14 124
1722.24 116
1722.33 109
1722.43 105
1722.52 105
1722.62 107
1722.71 113
1722.81 121
1722.90 130
1723.00 137
1723.09 142
1723.19 144
1723.28 145
1723.38 144
1723.47 142
1723.57 140
1723.66 137
1723.76 133
1723.85 128
1723.95 122
1724.05 116
1724.14 112
1724.24 111
1724.33 114
1724.43 121
1724.52 131
1724.62 142
1724.71 154
1724.81 163
1724.90 170
1725.00 175
1725.09 178
1725.19 181
1725.28 184
1725.38 188
1725.47 194
1725.57 200
1725.66 207
1725.76 214
1725.85 221
1725.95 225
1726.04 228
1726.14 227
1726.23 224
1726.33 218
1726.42 210
1726.52 203
1726.61 199
1726.71 198
1726.80 202
1726.90 212
1726.99 225
1727.09 241
1727.18 257
1727.28 271
1727.38 283
1727.47 291
1727.57 296
1727.66 299
1727.76 299
1727.85 298
1727.95 295
1728.04 290
1728.14 282
1728.23 272
1728.33 260
1728.42 246
1728.52 232
1728.61 220
1728.71 211
1728.80 205
1728.90 202
1728.99 202
1729.09 202
1729.18 203
1729.28 203
1729.37 203
1729.47 203
1729.57 204
1729.66 207
1729.76 211
1729.85 215
1729.95 218
1730.04 218
1730.14 215
1730.23 208
1730.33 199
1730.42 187
1730.52 175
1730.61 166
1730.71 159
1730.80 155
1730.90 153
1730.99 153
1731.09 152
1731.18 151
1731.28 148
1731.38 142
1731.47 135
1731.57 128
1731.66 121
1731.76 116
1731.85 114
1731.95 115
1732.04 119
1732.14 124
1732.23 130
1732.33 137
1732.42 144
1732.52 153
1732.61 161
1732.71 168
1732.81 174
1732.90 175
1733.00 170
1733.09 158
1733.19 142
1733.28 125
1733.38 109
1733.47 98
1733.57 93
1733.66 96
1733.76 102
1733.85 110
1733.95 118
1734.04 123
1734.14 125
1734.24 124
1734.33 119
1734.43 111
1734.52 99
1734.62 83
1734.71 64
1734.81 42
1734.90 20
1735.00 0
1735.09 0
1735.19 0
1735.28 0
1735.38 0
1735.48 1
1735.57 15
1735.67 28
1735.76 40
1735.86 51
1735.95 62
1736.05 72
1736.14 83
1736.24 93
1736.33 102
1736.43 109
1736.53 112
1736.62 112
1736.72 111
1736.81 108
1736.91 106
1737.00 105
1737.10 106
1737.19 110
1737.29 114
1737.38 120
1737.48 127
1737.58 133
1737.67 140
1737.77 146
1737.86 150
1737.96 154
1738.05 155
1738.15 155
1738.24 153
1738.34 149
1738.43 144
1738.53 138
1738.63 131
1738.72 122
1738.82 111
1738.91 99
1739.01 85
1739.10 72
1739.20 60
1739.29 51
1739.39 45
1739.49 43
1739.58 43
1739.68 41
1739.77 35
1739.87 25
1739.96 10
1740.06 0
1740.15 0
1740.25 0
1740.35 0
1740.44 0
1740.54 0
1740.63 0
1740.73 0
1740.82 21
1740.92 44
1741.01 65
1741.11 82
1741.21 96
1741.30 103
1741.40 105
1741.49 102
1741.59 96
1741.68 90
1741.78 85
1741.87 85
1741.97 88
1742.07 95
1742.16 103
1742.26 112
1742.35 120
1742.45 126
1742.54 130
1742.64 132
1742.73 133
1742.83 133
1742.93 132
1743.02 133
1743.12 134
1743.21 136
1743.31 137
1743.40 138
1743.50 138
1743.60 135
1743.69 129
1743.79 120
1743.88 109
1743.98 96
1744.07 85
1744.17 77
1744.26 75
1744.36 77
1744.46 85
1744.55 97
1744.65 112
1744.74 128
1744.84 143
1744.93 157
1745.03 170
1745.13 180
1745.22 187
1745.32 190
1745.41 189
1745.51 182
1745.60 173
1745.70 162
1745.80 153
1745.89 148
1745.99 148
1746.08 153
1746.18 164
1746.27 175
1746.37 184
1746.47 188
1746.56 185
1746.66 175
1746.75 158
1746.85 137
1746.94 114
1747.04 92
1747.14 74
1747.23 61
1747.33 52
1747.42 47
1747.52 45
1747.61 44
1747.71 44
1747.81 45
1747.90 45
1748.00 45
1748.09 46
1748.19 47
1748.28 49
1748.38 53
1748.48 59
1748.57 67
1748.67 79
1748.76 94
1748.86 112
1748.96 134
1749.05 159
1749.15 184
1749.24 208
1749.34 229
1749.43 246
1749.53 256
1749.63 258
1749.72 255
1749.82 246
1749.91 234
1750.01 221
1750.10 210
1750.20 200
1750.30 194
1750.39 191
1750.49 190
1750.58 191
1750.68 195
1750.78 200
1750.87 206
1750.97 214
1751.06 220
1751.16 224
1751.25 225
1751.35 221
1751.45 212
1751.54 199
1751.64 182
1751.73 162
1751.83 141
1751.93 119
1752.02 100
1752.12 84
1752.21 74
1752.31 71
1752.41 73
1752.50 81
1752.60 91
1752.69 100
1752.79 107
1752.88 109
1752.98 106
1753.08 99
1753.17 89
1753.27 79
1753.36 71
1753.46 65
1753.56 63
1753.65 63
1753.75 65
1753.84 68
1753.94 70
1754.04 73
1754.13 78
1754.23 84
1754.32 93
1754.42 104
1754.52 117
1754.61 129
1754.71 138
1754.80 144
1754.90 147
1754.99 146
1755.09 142
1755.19 136
1755.28 129
1755.38 122
1755.47 116
1755.57 108
1755.67 101
1755.76 94
1755.86 87
1755.95 80
1756.05 73
1756.15 66
1756.24 58
1756.34 51
1756.43 44
1756.53 38
1756.63 34
1756.72 33
1756.82 36
1756.91 42
1757.01 50
1757.11 58
1757.20 66
1757.30 70
1757.39 72
1757.49 71
1757.59 70
1757.68 68
1757.78 67
1757.87 67
1757.97 66
1758.07 65
1758.16 62
1758.26 57
1758.35 52
1758.45 46
1758.55 42
1758.64 40
1758.74 40
1758.83 43
1758.93 47
1759.03 52
1759.12 56
1759.22 61
1759.32 63
1759.41 65
1759.51 64
1759.60 62
1759.70 57
1759.80 50
1759.89 42
1759.99 35
1760.08 30
1760.18 28
1760.28 29
1760.37 33
1760.47 39
1760.56 48
1760.66 57
1760.76 67
1760.85 77
1760.95 86
1761.04 93
1761.14 96
1761.24 96
1761.33 91
1761.43 82
1761.53 72
1761.62 62
1761.72 55
1761.81 53
1761.91 56
1762.01 63
1762.10 74
1762.20 84
1762.29 92
1762.39 95
1762.49 92
1762.58 83
1762.68 68
1762.78 48
1762.87 26
1762.97 4
1763.06 0
1763.16 0
1763.26 0
1763.35 0
1763.45 0
1763.54 0
1763.64 0
1763.74 6
1763.83 15
1763.93 22
1764.03 26
1764.12 30
1764.22 33
1764.31 38
1764.41 43
1764.51 51
1764.60 58
1764.70 65
1764.80 72
1764.89 78
1764.99 85
1765.08 94
1765.18 105
1765.28 118
1765.37 134
1765.47 150
1765.57 167
1765.66 183
1765.76 200
1765.85 217
1765.95 236
1766.05 256
1766.14 276
1766.24 294
1766.34 309
1766.43 318
1766.53 320
1766.62 314
1766.72 302
1766.82 284
1766.91 262
1767.01 239
1767.11 216
1767.20 196
1767.30 179
1767.39 165
1767.49 154
1767.59 145
1767.68 137
1767.78 129
1767.88 122
1767.97 115
1768.07 112
1768.16 112
1768.26 116
1768.36 123
1768.45 131
1768.55 140
1768.65 145
1768.74 146
1768.84 142
1768.93 133
1769.03 120
1769.13 104
1769.22 86
1769.32 69
1769.42 53
1769.51 40
1769.61 29
1769.71 23
1769.80 19
1769.90 19
1769.99 24
1770.09 35
1770.19 52
1770.28 75
1770.38 100
1770.48 125
1770.57 145
1770.67 156
1770.77 156
1770.86 144
1770.96 122
1771.05 94
1771.15 64
1771.25 36
1771.34 13
1771.44 0
1771.54 0
1771.63 0
1771.73 0
1771.83 0
1771.92 0
1772.02 3
1772.12 9
1772.21 14
1772.31 19
1772.40 24
1772.50 31
1772.60 41
1772.69 52
1772.79 65
1772.89 78
1772.98 88
1773.08 95
1773.18 98
1773.27 98
1773.37 94
1773.47 89
1773.56 83
1773.66 76
1773.75 67
1773.85 56
1773.95 43
1774.04 26
1774.14 8
1774.24 0
1774.33 0
1774.43 0
1774.53 0
1774.62 0
1774.72 0
1774.82 0
1774.91 0
1775.01 11
1775.11 32
1775.20 54
1775.30 78
1775.39 101
1775.49 124
1775.59 146
1775.68 166
1775.78 182
1775.88 196
1775.97 207
1776.07 216
1776.17 224
1776.26 232
1776.36 242
1776.46 251
1776.55 260
1776.65 265
1776.75 266
1776.84 261
1776.94 250
1777.04 236
1777.13 221
1777.23 208
1777.33 198
1777.42 193
1777.52 191
1777.62 193
1777.71 197
1777.81 201
1777.91 204
1778.00 206
1778.10 207
1778.19 206
1778.29 203
1778.39 200
1778.48 197
1778.58 196
1778.68 196
1778.77 199
1778.87 205
1778.97 212
1779.06 219
1779.16 224
1779.26 227
1779.35 226
1779.45 223
1779.55 218
1779.64 213
1779.74 210
1779.84 208
1779.93 210
1780.03 214
1780.13 221
1780.22 229
1780.32 237
1780.42 243
1780.51 248
1780.61 253
1780.71 259
1780.80 268
1780.90 280
1781.00 294
1781.09 309
1781.19 322
1781.29 332
1781.38 336
1781.48 334
1781.58 325
1781.67 312
1781.77 294
1781.87 273
1781.96 251
1782.06 228
1782.16 205
1782.25 185
1782.35 169
1782.45 158
1782.54 154
1782.64 156
1782.74 162
1782.83 172
1782.93 181
1783.03 189
1783.12 196
1783.22 201
1783.32 205
1783.41 210
1783.51 215
1783.61 221
1783.70 226
1783.80 229
1783.90 227
1783.99 222
1784.09 213
1784.19 200
1784.28 187
1784.38 174
1784.48 161
1784.57 150
1784.67 140
1784.77 131
1784.87 122
1784.96 114
1785.06 106
1785.16 102
1785.25 100
1785.35 102
1785.45 106
1785.54 110
1785.64 113
1785.74 113
1785.83 109
1785.93 101
1786.03 91
1786.12 81
1786.22 73
1786.32 66
1786.41 61
1786.51 57
1786.61 53
1786.70 48
1786.80 42
1786.90 35
1786.99 28
1787.09 23
1787.19 20
1787.29 20
1787.38 23
1787.48 28
1787.58 34
1787.67 41
1787.77 47
1787.87 52
1787.96 56
1788.06 60
1788.16 64
1788.25 66
1788.35 68
1788.45 67
1788.54 64
1788.64 59
1788.74 52
1788.83 46
1788.93 42
1789.03 40
1789.13 42
1789.22 48
1789.32 55
1789.42 64
1789.51 72
1789.61 80
1789.71 85
1789.80 88
1789.90 89
1790.00 90
1790.09 90
1790.19 93
1790.29 100
1790.38 113
1790.48 133
1790.58 160
1790.68 192
1790.77 226
1790.87 261
1790.97 294
1791.06 323
1791.16 349
1791.26 371
1791.35 390
1791.45 404
1791.55 415
1791.65 421
1791.74 422
1791.84 418
1791.94 410
1792.03 399
1792.13 388
1792.23 376
1792.32 366
1792.42 357
1792.52 350
1792.61 343
1792.71 336
1792.81 330
1792.91 323
1793.00 315
1793.10 308
1793.20 301
1793.29 295
1793.39 289
1793.49 285
1793.58 283
1793.68 284
1793.78 287
1793.88 292
1793.97 298
1794.07 305
1794.17 312
1794.26 317
1794.36 321
1794.46 322
1794.55 322
1794.65 322
1794.75 322
1794.85 321
1794.94 321
1795.04 322
1795.14 321
1795.23 319
1795.33 314
1795.43 306
1795.53 294
1795.62 280
1795.72 262
1795.82 242
1795.91 221
1796.01 199
1796.11 178
1796.20 160
1796.30 144
1796.40 134
1796.50 128
1796.59 128
1796.69 133
1796.79 140
1796.88 149
1796.98 158
1797.08 164
1797.18 166
1797.27 164
1797.37 157
1797.47 147
1797.56 134
1797.66 119
1797.76 104
1797.86 91
1797.95 78
1798.05 66
1798.15 56
1798.24 47
1798.34 39
1798.44 33
1798.53 30
1798.63 30
1798.73 34
1798.83 43
1798.92 53
1799.02 64
1799.12 74
1799.21 82
1799.31 86
1799.41 88
1799.51 88
1799.60 88
1799.70 91
1799.80 96
1799.90 104
1799.99 114
1800.09 124
1800.19 135
1800.28 143
1800.38 150
1800.48 155
1800.58 159
1800.67 161
1800.77 162
1800.87 162
1800.96 158
1801.06 151
1801.16 140
1801.26 126
1801.35 110
1801.45 95
1801.55 83
1801.64 78
1801.74 79
1801.84 88
1801.94 102
1802.03 118
1802.13 133
1802.23 142
1802.33 143
1802.42 136
1802.52 120
1802.62 98
1802.71 75
1802.81 54
1802.91 38
1803.01 29
1803.10 27
1803.20 27
1803.30 28
1803.39 27
1803.49 23
1803.59 15
1803.69 4
1803.78 0
1803.88 0
1803.98 0
1804.08 0
1804.17 0
1804.27 0
1804.37 0
1804.47 0
1804.56 4
1804.66 15
1804.76 29
1804.85 44
1804.95 60
1805.05 76
1805.15 91
1805.24 106
1805.34 119
1805.44 132
1805.54 142
1805.63 150
1805.73 155
1805.83 155
1805.92 151
1806.02 144
1806.12 135
1806.22 127
1806.31 123
1806.41 126
1806.51 136
1806.61 151
1806.70 170
1806.80 189
1806.90 203
1807.00 209
1807.09 208
1807.19 197
1807.29 181
1807.39 161
1807.48 141
1807.58 125
1807.68 114
1807.77 108
1807.87 108
1807.97 111
1808.07 117
1808.16 122
1808.26 127
1808.36 129
1808.46 131
1808.55 132
1808.65 133
1808.75 134
1808.85 136
1808.94 138
1809.04 141
1809.14 144
1809.24 147
1809.33 149
1809.43 152
1809.53 154
1809.63 156
1809.72 157
1809.82 157
1809.92 155
1810.02 150
1810.11 141
1810.21 131
1810.31 119
1810.40 109
1810.50 102
1810.60 101
1810.70 106
1810.79 116
1810.89 129
1810.99 143
1811.09 153
1811.18 158
1811.28 155
1811.38 144
1811.48 128
1811.57 109
1811.67 90
1811.77 75
1811.87 64
1811.96 61
1812.06 64
1812.16 72
1812.26 84
1812.35 96
1812.45 108
1812.55 119
1812.65 128
1812.74 136
1812.84 143
1812.94 152
1813.04 163
1813.13 174
1813.23 186
1813.33 196
1813.43 204
1813.52 208
1813.62 208
1813.72 206
1813.82 202
1813.91 198
1814.01 194
1814.11 191
1814.21 188
1814.31 185
1814.40 179
1814.50 171
1814.60 161
1814.70 150
1814.79 139
1814.89 130
1814.99 125
1815.09 124
1815.18 130
1815.28 140
1815.38 155
1815.48 172
1815.57 191
1815.67 207
1815.77 220
1815.87 228
1815.96 229
1816.06 224
1816.16 215
1816.26 201
1816.35 186
1816.45 169
1816.55 152
1816.65 136
1816.75 120
1816.84 104
1816.94 88
1817.04 73
1817.14 59
1817.23 48
1817.33 40
1817.43 36
1817.53 37
1817.62 42
1817.72 52
1817.82 65
1817.92 79
1818.01 94
1818.11 108
1818.21 120
1818.31 129
1818.41 137
1818.50 145
1818.60 154
1818.70 164
1818.80 175
1818.89 186
1818.99 195
1819.09 200
1819.19 202
1819.28 199
1819.38 192
1819.48 183
1819.58 173
1819.67 163
1819.77 154
1819.87 145
1819.97 138
1820.07 133
1820.16 132
1820.26 135
1820.36 144
1820.46 158
1820.55 176
1820.65 196
1820.75 216
1820.85 233
1820.95 245
1821.04 252
1821.14 254
1821.24 252
1821.34 248
1821.43 243
1821.53 237
1821.63 232
1821.73 227
1821.83 224
1821.92 222
1822.02 221
1822.12 221
1822.22 221
1822.31 222
1822.41 222
1822.51 222
1822.61 220
1822.71 218
1822.80 215
1822.90 212
1823.00 209
1823.10 206
1823.19 202
1823.29 199
1823.39 194
1823.49 189
1823.59 182
1823.68 174
1823.78 166
1823.88 160
1823.98 155
1824.07 154
1824.17 155
1824.27 159
1824.37 164
1824.47 168
1824.56 170
1824.66 170
1824.76 165
1824.86 158
1824.95 150
1825.05 141
1825.15 134
1825.25 130
1825.35 133
1825.44 143
1825.54 159
1825.64 180
1825.74 202
1825.84 224
1825.93 242
1826.03 255
1826.13 262
1826.23 265
1826.32 264
1826.42 262
1826.52 259
1826.62 254
1826.72 249
1826.81 245
1826.91 241
1827.01 237
1827.11 234
1827.21 232
1827.30 230
1827.40 226
1827.50 219
1827.60 211
1827.70 202
1827.79 195
1827.89 192
1827.99 195
1828.09 203
1828.19 217
1828.28 234
1828.38 250
1828.48 263
1828.58 271
1828.67 273
1828.77 269
1828.87 262
1828.97 254
1829.07 246
1829.16 238
1829.26 233
1829.36 227
1829.46 222
1829.56 217
1829.65 209
1829.75 200
1829.85 189
1829.95 176
1830.05 161
1830.14 147
1830.24 136
1830.34 131
1830.44 133
1830.54 143
1830.63 160
1830.73 180
1830.83 200
1830.93 215
1831.03 223
1831.12 224
1831.22 219
1831.32 212
1831.42 204
1831.52 197
1831.61 192
1831.71 189
1831.81 186
1831.91 183
1832.01 177
1832.10 170
1832.20 161
1832.30 153
1832.40 146
1832.50 142
1832.59 140
1832.69 143
1832.79 149
1832.89 158
1832.99 167
1833.09 176
1833.18 182
1833.28 184
1833.38 182
1833.48 177
1833.58 169
1833.67 160
1833.77 153
1833.87 147
1833.97 143
1834.07 140
1834.16 136
1834.26 129
1834.36 117
1834.46 100
1834.56 79
1834.65 55
1834.75 30
1834.85 7
1834.95 0
1835.05 0
1835.15 0
1835.24 0
1835.34 0
1835.44 0
1835.54 0
1835.64 0
1835.73 2
1835.83 9
1835.93 19
1836.03 29
1836.13 40
1836.22 50
1836.32 58
1836.42 61
1836.52 60
1836.62 54
1836.72 44
1836.81 32
1836.91 19
1837.01 8
1837.11 1
1837.21 0
1837.30 0
1837.40 7
1837.50 18
1837.60 29
1837.70 40
1837.80 49
1837.89 53
1837.99 55
1838.09 54
1838.19 52
1838.29 51
1838.38 51
1838.48 52
1838.58 54
1838.68 57
1838.78 61
1838.88 65
1838.97 70
1839.07 75
1839.17 80
1839.27 85
1839.37 91
1839.46 96
1839.56 101
1839.66 106
1839.76 111
1839.86 115
1839.96 118
1840.05 119
1840.15 118
1840.25 117
1840.35 114
1840.45 110
1840.55 106
1840.64 101
1840.74 95
1840.84 90
1840.94 85
1841.04 80
1841.14 77
1841.23 76
1841.33 76
1841.43 78
1841.53 80
1841.63 83
1841.72 84
1841.82 82
1841.92 78
1842.02 72
1842.12 64
1842.22 56
1842.31 49
1842.41 44
1842.51 45
1842.61 51
1842.71 64
1842.81 82
1842.90 104
1843.00 126
1843.10 147
1843.20 163
1843.30 173
1843.40 175
1843.49 171
1843.59 160
1843.69 147
1843.79 131
1843.89 116
1843.99 103
1844.08 94
1844.18 88
1844.28 86
1844.38 85
1844.48 86
1844.58 86
1844.67 85
1844.77 84
1844.87 81
1844.97 78
1845.07 78
1845.17 79
1845.27 82
1845.36 86
1845.46 89
1845.56 87
1845.66 79
1845.76 66
1845.86 48
1845.95 26
1846.05 4
1846.15 0
1846.25 0
1846.35 0
1846.45 0
1846.54 0
1846.64 0
1846.74 0
1846.84 0
1846.94 8
1847.04 26
1847.14 45
1847.23 66
1847.33 87
1847.43 107
1847.53 124
1847.63 138
1847.73 147
1847.82 151
1847.92 152
1848.02 150
1848.12 149
1848.22 149
1848.32 151
1848.42 155
1848.51 160
1848.61 165
1848.71 169
1848.81 172
1848.91 175
1849.01 178
1849.10 182
1849.20 186
1849.30 191
1849.40 193
1849.50 193
1849.60 188
1849.70 178
1849.79 166
1849.89 152
1849.99 139
1850.09 128
1850.19 121
1850.29 117
1850.39 116
1850.48 116
1850.58 117
1850.68 117
1850.78 114
1850.88 109
1850.98 102
1851.07 94
1851.17 85
1851.27 76
1851.37 70
1851.47 65
1851.57 64
1851.67 66
1851.76 70
1851.86 75
1851.96 80
1852.06 85
1852.16 87
1852.26 86
1852.36 82
1852.45 75
1852.55 67
1852.65 58
1852.75 50
1852.85 43
1852.95 40
1853.05 39
1853.14 42
1853.24 47
1853.34 53
1853.44 58
1853.54 62
1853.64 64
1853.74 63
1853.84 61
1853.93 57
1854.03 54
1854.13 51
1854.23 49
1854.33 46
1854.43 43
1854.53 39
1854.62 34
1854.72 29
1854.82 25
1854.92 23
1855.02 23
1855.12 25
1855.22 28
1855.31 32
1855.41 36
1855.51 41
1855.61 46
1855.71 52
1855.81 57
1855.91 62
1856.01 65
1856.10 67
1856.20 67
1856.30 67
1856.40 68
1856.50 70
1856.60 75
1856.70 80
1856.79 85
1856.89 86
1856.99 84
1857.09 76
1857.19 65
1857.29 51
1857.39 38
1857.49 27
1857.58 20
1857.68 17
1857.78 17
1857.88 19
1857.98 24
1858.08 29
1858.18 36
1858.28 45
1858.37 58
1858.47 77
1858.57 101
1858.67 132
1858.77 167
1858.87 204
1858.97 240
1859.07 273
1859.16 299
1859.26 319
1859.36 332
1859.46 339
1859.56 340
1859.66 339
1859.76 337
1859.86 336
1859.95 340
1860.05 347
1860.15 357
1860.25 369
1860.35 380
1860.45 388
1860.55 392
1860.65 391
1860.74 386
1860.84 379
1860.94 370
1861.04 360
1861.14 350
1861.24 341
1861.34 330
1861.44 319
1861.54 305
1861.63 289
1861.73 271
1861.83 252
1861.93 232
1862.03 212
1862.13 194
1862.23 178
1862.33 164
1862.42 153
1862.52 143
1862.62 136
1862.72 129
1862.82 123
1862.92 117
1863.02 112
1863.12 107
1863.22 104
1863.31 103
1863.41 105
1863.51 108
1863.61 112
1863.71 116
1863.81 119
1863.91 122
1864.01 123
1864.11 124
1864.20 126
1864.30 129
1864.40 134
1864.50 141
1864.60 151
1864.70 163
1864.80 177
1864.90 192
1865.00 206
1865.09 217
1865.19 221
1865.29 216
1865.39 204
1865.49 184
1865.59 159
1865.69 135
1865.79 113
1865.89 97
1865.99 88
1866.08 84
1866.18 86
1866.28 91
1866.38 99
1866.48 109
1866.58 121
1866.68 136
1866.78 153
1866.88 170
1866.97 187
1867.07 201
1867.17 211
1867.27 215
1867.37 214
1867.47 210
1867.57 203
1867.67 196
1867.77 190
1867.87 184
1867.96 179
1868.06 172
1868.16 162
1868.26 149
1868.36 134
1868.46 118
1868.56 103
1868.66 91
1868.76 81
1868.86 75
1868.95 72
1869.05 71
1869.15 71
1869.25 73
1869.35 76
1869.45 79
1869.55 81
1869.65 81
1869.75 77
1869.85 70
1869.94 61
1870.04 49
1870.14 38
1870.24 28
1870.34 21
1870.44 17
1870.54 13
1870.64 11
1870.74 11
1870.84 11
1870.94 14
1871.03 19
1871.13 27
1871.23 38
1871.33 50
1871.43 63
1871.53 75
1871.63 86
1871.73 96
1871.83 104
1871.93 111
1872.03 115
1872.12 117
1872.22 115
1872.32 111
1872.42 105
1872.52 99
1872.62 94
1872.72 91
1872.82 91
1872.92 92
1873.02 94
1873.12 94
1873.21 93
1873.31 89
1873.41 85
1873.51 82
1873.61 80
1873.71 81
1873.81 86
1873.91 91
1874.01 97
1874.11 100
1874.21 98
1874.31 91
1874.40 80
1874.50 64
1874.60 47
1874.70 31
1874.80 19
1874.90 10
1875.00 5
1875.10 2
1875.20 1
1875.30 0
1875.40 0
1875.50 0
1875.59 0
1875.69 0
1875.79 0
1875.89 0
1875.99 3
1876.09 24
1876.19 48
1876.29 70
1876.39 88
1876.49 98
1876.59 100
1876.69 96
1876.79 88
1876.88 80
1876.98 75
1877.08 76
1877.18 83
1877.28 94
1877.38 107
1877.48 118
1877.58 125
1877.68 128
1877.78 127
1877.88 122
1877.98 115
1878.08 109
1878.17 101
1878.27 93
1878.37 83
1878.47 72
1878.57 61
1878.67 52
1878.77 47
1878.87 48
1878.97 55
1879.07 66
1879.17 79
1879.27 89
1879.37 94
1879.47 94
1879.56 91
1879.66 88
1879.76 89
1879.86 99
1879.96 117
1880.06 144
1880.16 176
1880.26 209
1880.36 238
1880.46 261
1880.56 275
1880.66 282
1880.76 284
1880.86 281
1880.96 277
1881.05 271
1881.15 264
1881.25 255
1881.35 243
1881.45 228
1881.55 211
1881.65 193
1881.75 174
1881.85 155
1881.95 136
1882.05 117
1882.15 99
1882.25 81
1882.35 64
1882.45 48
1882.55 34
1882.64 22
1882.74 14
1882.84 10
1882.94 11
1883.04 15
1883.14 23
1883.24 33
1883.34 44
1883.44 54
1883.54 63
1883.64 70
1883.74 75
1883.84 77
1883.94 77
1884.04 73
1884.14 66
1884.23 57
1884.33 47
1884.43 36
1884.53 28
1884.63 22
1884.73 19
1884.83 18
1884.93 19
1885.03 21
1885.13 23
1885.23 27
1885.33 32
1885.43 40
1885.53 49
1885.63 59
1885.73 69
1885.83 78
1885.93 84
1886.03 89
1886.12 92
1886.22 94
1886.32 98
1886.42 101
1886.52 105
1886.62 109
1886.72 111
1886.82 111
1886.92 108
1887.02 101
1887.12 91
1887.22 77
1887.32 62
1887.42 47
1887.52 33
1887.62 23
1887.72 18
1887.82 16
1887.92 17
1888.02 20
1888.11 24
1888.21 28
1888.31 30
1888.41 32
1888.51 35
1888.61 39
1888.71 46
1888.81 56
1888.91 68
1889.01 83
1889.11 99
1889.21 115
1889.31 129
1889.41 142
1889.51 151
1889.61 156
1889.71 156
1889.81 151
1889.91 139
1890.01 122
1890.11 100
1890.21 74
1890.30 48
1890.40 22
1890.50 1
1890.60 0
1890.70 0
1890.80 0
1890.90 0
1891.00 0
1891.10 0
1891.20 0
1891.30 5
1891.40 12
1891.50 18
1891.60 22
1891.70 25
1891.80 28
1891.90 33
1892.00 39
1892.10 49
1892.20 62
1892.30 78
1892.40 95
1892.50 112
1892.60 129
1892.70 144
1892.80 157
1892.89 169
1892.99 181
1893.09 192
1893.19 202
1893.29 207
1893.39 208
1893.49 202
1893.59 191
1893.69 175
1893.79 156
1893.89 137
1893.99 120
1894.09 107
1894.19 100
1894.29 97
1894.39 100
1894.49 106
1894.59 114
1894.69 122
1894.79 127
1894.89 127
1894.99 123
1895.09 113
1895.19 99
1895.29 83
1895.39 66
1895.49 50
1895.59 35
1895.69 22
1895.79 12
1895.89 6
1895.99 6
1896.09 12
1896.18 25
1896.28 43
1896.38 63
1896.48 82
1896.58 97
1896.68 106
1896.78 107
1896.88 100
1896.98 88
1897.08 73
1897.18 57
1897.28 43
1897.38 32
1897.48 25
1897.58 23
1897.68 28
1897.78 37
1897.88 50
1897.98 66
1898.08 82
1898.18 96
1898.28 107
1898.38 114
1898.48 116
1898.58 116
1898.68 115
1898.78 114
1898.88 113
1898.98 115
1899.08 118
1899.18 121
1899.28 124
1899.38 125
1899.48 124
1899.58 121
1899.68 116
1899.78 109
1899.88 101
1899.98 94
1900.08 87
1900.18 80
1900.28 75
1900.38 72
1900.48 71
1900.58 74
1900.68 81
1900.78 89
1900.88 97
1900.98 102
1901.08 102
1901.18 94
1901.28 79
1901.38 58
1901.47 34
1901.57 12
1901.67 0
1901.77 0
1901.87 0
1901.97 0
1902.07 0
1902.17 0
1902.27 0
1902.37 0
1902.47 0
1902.57 3
1902.67 15
1902.77 31
1902.87 49
1902.97 68
1903.07 87
1903.17 103
1903.27 114
1903.37 121
1903.47 124
1903.57 124
1903.67 121
1903.77 116
1903.87 109
1903.97 102
1904.07 94
1904.17 86
1904.27 78
1904.37 71
1904.47 65
1904.57 60
1904.67 55
1904.77 51
1904.87 47
1904.97 46
1905.07 47
1905.17 53
1905.27 64
1905.37 79
1905.47 97
1905.57 115
1905.67 130
1905.77 140
1905.87 144
1905.97 145
1906.07 143
1906.17 143
1906.27 145
1906.37 151
1906.47 159
1906.57 169
1906.67 178
1906.77 185
1906.87 189
1906.97 192
1907.07 193
1907.17 194
1907.27 194
1907.37 194
1907.47 194
1907.57 193
1907.67 192
1907.77 191
1907.87 192
1907.97 196
1908.07 203
1908.17 210
1908.27 217
1908.37 221
1908.47 221
1908.57 218
1908.67 211
1908.77 203
1908.87 196
1908.97 190
1909.07 187
1909.17 187
1909.27 189
1909.37 191
1909.47 191
1909.57 190
1909.67 186
1909.77 178
1909.87 167
1909.97 152
1910.07 135
1910.17 116
1910.27 98
1910.37 82
1910.47 69
1910.57 60
1910.68 54
1910.78 52
1910.88 50
1910.98 49
1911.08 45
1911.18 40
1911.28 32
1911.38 24
1911.48 16
1911.58 9
1911.68 5
1911.78 3
1911.88 4
1911.98 4
1912.08 5
1912.18 3
1912.28 0
1912.38 0
1912.48 0
1912.58 0
1912.68 0
1912.78 0
1912.88 0
1912.98 8
1913.08 17
1913.18 26
1913.28 34
1913.38 44
1913.48 54
1913.58 66
1913.68 79
1913.78 91
1913.88 101
1913.98 108
1914.08 112
1914.18 113
1914.28 111
1914.38 108
1914.48 104
1914.58 101
1914.68 98
1914.78 95
1914.88 91
1914.98 85
1915.08 79
1915.18 72
1915.28 65
1915.38 59
1915.48 57
1915.58 58
1915.68 64
1915.78 73
1915.88 85
1915.99 98
1916.09 110
1916.19 120
1916.29 126
1916.39 129
1916.49 130
1916.59 130
1916.69 129
1916.79 128
1916.89 126
1916.99 124
1917.09 120
1917.19 115
1917.29 108
1917.39 101
1917.49 92
1917.59 84
1917.69 76
1917.79 68
1917.89 59
1917.99 49
1918.09 38
1918.19 28
1918.29 19
1918.39 13
1918.49 10
1918.59 9
1918.69 11
1918.79 14
1918.89 17
1918.99 22
1919.09 26
1919.19 33
1919.30 42
1919.40 56
1919.50 72
1919.60 91
1919.70 110
1919.80 128
1919.90 141
1920.00 148
1920.10 148
1920.20 142
1920.30 132
1920.40 119
1920.50 107
1920.60 98
1920.70 92
1920.80 90
1920.90 91
1921.00 94
1921.10 98
1921.20 100
1921.30 101
1921.40 101
1921.50 100
1921.60 101
1921.70 103
1921.80 106
1921.91 111
1922.01 116
1922.11 119
1922.21 120
1922.31 117
1922.41 110
1922.51 98
1922.61 82
1922.71 64
1922.81 43
1922.91 21
1923.01 1
1923.11 0
1923.21 0
1923.31 0
1923.41 0
1923.51 0
1923.61 0
1923.71 0
1923.81 0
1923.91 10
1924.01 29
1924.11 50
1924.22 73
1924.32 93
1924.42 111
1924.52 122
1924.62 127
1924.72 124
1924.82 116
1924.92 106
1925.02 95
1925.12 89
1925.22 90
1925.32 97
1925.42 111
1925.52 129
1925.62 148
1925.72 165
1925.82 177
1925.92 184
1926.02 186
1926.13 185
1926.23 182
1926.33 179
1926.43 175
1926.53 172
1926.63 169
1926.73 166
1926.83 163
1926.93 159
1927.03 154
1927.13 151
1927.23 148
1927.33 146
1927.43 144
1927.53 142
1927.63 141
1927.73 140
1927.83 138
1927.93 136
1928.04 134
1928.14 132
1928.24 130
1928.34 126
1928.44 119
1928.54 109
1928.64 96
1928.74 81
1928.84 65
1928.94 50
1929.04 38
1929.14 32
1929.24 31
1929.34 36
1929.44 46
1929.54 59
1929.65 73
1929.75 85
1929.85 92
1929.95 95
1930.05 93
1930.15 87
1930.25 81
1930.35 74
1930.45 70
1930.55 69
1930.65 72
1930.75 76
1930.85 82
1930.95 88
1931.05 94
1931.15 99
1931.26 103
1931.36 107
1931.46 111
1931.56 114
1931.66 114
1931.76 111
1931.86 104
1931.96 90
1932.06 72
1932.16 51
1932.26 27
1932.36 5
1932.46 0
1932.56 0
1932.66 0
1932.77 0
1932.87 0
1932.97 0
1933.07 0
1933.17 0
1933.27 9
1933.37 33
1933.47 59
1933.57 86
1933.67 112
1933.77 136
1933.87 156
1933.97 172
1934.07 182
1934.18 187
1934.28 187
1934.38 181
1934.48 172
1934.58 160
1934.68 148
1934.78 137
1934.88 126
1934.98 116
1935.08 106
1935.18 96
1935.28 85
1935.38 73
1935.49 61
1935.59 50
1935.69 43
1935.79 39
1935.89 40
1935.99 44
1936.09 49
1936.19 55
1936.29 60
1936.39 62
1936.49 61
1936.59 60
1936.69 59
1936.80 60
1936.90 64
1937.00 70
1937.10 80
1937.20 91
1937.30 102
1937.40 109
1937.50 113
1937.60 111
1937.70 106
1937.80 98
1937.90 88
1938.01 81
1938.11 78
1938.21 78
1938.31 82
1938.41 89
1938.51 97
1938.61 104
1938.71 110
1938.81 114
1938.91 115
1939.01 116
1939.11 115
1939.22 113
1939.32 112
1939.42 111
1939.52 110
1939.62 111
1939.72 114
1939.82 116
1939.92 119
1940.02 121
1940.12 122
1940.22 121
1940.33 120
1940.43 117
1940.53 113
1940.63 111
1940.73 109
1940.83 109
1940.93 109
1941.03 111
1941.13 115
1941.23 121
1941.33 130
1941.44 142
1941.54 156
1941.64 172
1941.74 189
1941.84 206
1941.94 219
1942.04 229
1942.14 233
1942.24 232
1942.34 227
1942.44 220
1942.55 212
1942.65 206
1942.75 201
1942.85 200
1942.95 201
1943.05 203
1943.15 205
1943.25 204
1943.35 200
1943.45 192
1943.56 181
1943.66 167
1943.76 152
1943.86 139
1943.96 127
1944.06 119
1944.16 115
1944.26 115
1944.36 119
1944.46 124
1944.57 132
1944.67 140
1944.77 150
1944.87 161
1944.97 174
1945.07 189
1945.17 207
1945.27 227
1945.37 247
1945.47 265
1945.58 280
1945.68 289
1945.78 292
1945.88 289
1945.98 280
1946.08 268
1946.18 255
1946.28 241
1946.38 230
1946.49 222
1946.59 218
1946.69 216
1946.79 217
1946.89 219
1946.99 221
1947.09 223
1947.19 223
1947.29 222
1947.39 221
1947.50 222
1947.60 226
1947.70 233
1947.80 245
1947.90 260
1948.00 278
1948.10 296
1948.20 311
1948.30 320
1948.41 325
1948.51 324
1948.61 321
1948.71 317
1948.81 314
1948.91 314
1949.01 316
1949.11 318
1949.21 317
1949.32 312
1949.42 303
1949.52 292
1949.62 280
1949.72 270
1949.82 264
1949.92 263
1950.02 264
1950.12 266
1950.23 264
1950.33 257
1950.43 246
1950.53 232
1950.63 218
1950.73 206
1950.83 197
1950.93 192
1951.04 190
1951.14 190
1951.24 190
1951.34 189
1951.44 189
1951.54 192
1951.64 198
1951.74 208
1951.84 221
1951.95 236
1952.05 249
1952.15 258
1952.25 260
1952.35 256
1952.45 247
1952.55 233
1952.65 218
1952.76 203
1952.86 189
1952.96 177
1953.06 166
1953.16 155
1953.26 145
1953.36 135
1953.46 126
1953.57 116
1953.67 107
1953.77 99
1953.87 92
1953.97 88
1954.07 86
1954.17 86
1954.27 88
1954.38 90
1954.48 92
1954.58 92
1954.68 90
1954.78 86
1954.88 84
1954.98 85
1955.08 90
1955.19 101
1955.29 115
1955.39 130
1955.49 143
1955.59 152
1955.69 156
1955.79 155
1955.89 153
1956.00 151
1956.10 152
1956.20 155
1956.30 160
1956.40 166
1956.50 170
1956.60 171
1956.71 168
1956.81 164
1956.91 158
1957.01 153
1957.11 150
1957.21 147
1957.31 147
1957.41 146
1957.52 145
1957.62 143
1957.72 140
1957.82 138
1957.92 137
1958.02 137
1958.12 138
1958.23 142
1958.33 146
1958.43 151
1958.53 154
1958.63 156
1958.73 155
1958.83 152
1958.93 147
1959.04 140
1959.14 131
1959.24 121
1959.34 112
1959.44 103
1959.54 97
1959.64 95
1959.75 97
1959.85 104
1959.95 115
1960.05 130
1960.15 147
1960.25 166
1960.35 185
1960.46 203
1960.56 221
1960.66 237
1960.76 251
1960.86 261
1960.96 267
1961.06 268
1961.17 264
1961.27 255
1961.37 244
1961.47 232
1961.57 221
1961.67 211
1961.77 203
1961.88 195
1961.98 187
1962.08 177
1962.18 165
1962.28 150
1962.38 133
1962.48 116
1962.59 100
1962.69 88
1962.79 81
1962.89 80
1962.99 84
1963.09 90
1963.20 96
1963.30 99
1963.40 96
1963.50 86
1963.60 69
1963.70 46
1963.80 21
1963.91 0
1964.01 0
1964.11 0
1964.21 0
1964.31 0
1964.41 0
1964.51 0
1964.62 0
1964.72 2
1964.82 30
1964.92 59
1965.02 86
1965.12 109
1965.23 125
1965.33 134
1965.43 133
1965.53 122
1965.63 103
1965.73 76
1965.83 48
1965.94 20
1966.04 0
1966.14 0
1966.24 0
1966.34 0
1966.44 0
1966.55 0
1966.65 0
1966.75 4
1966.85 8
1966.95 13
1967.05 20
1967.16 30
1967.26 43
1967.36 56
1967.46 67
1967.56 74
1967.66 77
1967.77 76
1967.87 71
1967.97 67
1968.07 65
1968.17 66
1968.27 70
1968.37 75
1968.48 80
1968.58 84
1968.68 87
1968.78 87
1968.88 87
1968.98 88
1969.09 90
1969.19 93
1969.29 97
1969.39 101
1969.49 103
1969.59 102
1969.70 95
1969.80 84
1969.90 71
1970.00 58
1970.10 47
1970.20 42
1970.31 42
1970.41 46
1970.51 52
1970.61 56
1970.71 58
1970.81 56
1970.92 52
1971.02 48
1971.12 47
1971.22 52
1971.32 61
1971.42 75
1971.53 90
1971.63 105
1971.73 116
1971.83 123
1971.93 125
1972.03 121
1972.14 114
1972.24 104
1972.34 94
1972.44 84
1972.54 76
1972.65 72
1972.75 71
1972.85 74
1972.95 78
1973.05 82
1973.15 85
1973.26 87
1973.36 87
1973.46 84
1973.56 80
1973.66 74
1973.76 66
1973.87 57
1973.97 47
1974.07 36
1974.17 26
1974.27 16
1974.38 8
1974.48 2
1974.58 0
1974.68 0
1974.78 0
1974.88 1
1974.99 5
1975.09 10
1975.19 17
1975.29 25
1975.39 35
1975.49 47
1975.60 60
1975.70 73
1975.80 86
1975.90 97
1976.00 107
1976.11 115
1976.21 121
1976.31 124
1976.41 127
1976.51 129
1976.62 133
1976.72 138
1976.82 146
1976.92 157
1977.02 171
1977.12 188
1977.23 208
1977.33 228
1977.43 246
1977.53 262
1977.63 276
1977.74 286
1977.84 292
1977.94 297
1978.04 300
1978.14 303
1978.24 305
1978.35 305
1978.45 302
1978.55 295
1978.65 282
1978.75 264
1978.86 239
1978.96 211
1979.06 182
1979.16 155
1979.26 132
1979.37 114
1979.47 101
1979.57 92
1979.67 85
1979.77 78
1979.88 67
1979.98 53
1980.08 36
1980.18 17
1980.28 0
1980.38 0
1980.49 0
1980.59 0
1980.69 0
1980.79 0
1980.89 0
1981.00 0
1981.10 0
1981.20 11
1981.30 26
1981.40 40
1981.51 53
1981.61 64
1981.71 72
1981.81 77
1981.91 80
1982.02 80
1982.12 78
1982.22 74
1982.32 68
1982.42 59
1982.53 50
1982.63 42
1982.73 36
1982.83 33
1982.93 35
1983.04 41
1983.14 51
1983.24 63
1983.34 76
1983.44 87
1983.55 95
1983.65 99
1983.75 101
1983.85 100
1983.95 99
1984.06 100
1984.16 103
1984.26 110
1984.36 119
1984.46 129
1984.57 136
1984.67 140
1984.77 137
1984.87 128
1984.97 113
1985.08 96
1985.18 79
1985.28 63
1985.38 50
1985.48 41
1985.59 38
1985.69 39
1985.79 44
1985.89 54
1986.00 67
1986.10 83
1986.20 101
1986.30 119
1986.40 137
1986.51 152
1986.61 164
1986.71 173
1986.81 179
1986.91 182
1987.02 183
1987.12 181
1987.22 178
1987.32 173
1987.42 168
1987.53 163
1987.63 161
1987.73 160
1987.83 160
1987.94 161
1988.04 159
1988.14 156
1988.24 148
1988.34 136
1988.45 120
1988.55 102
1988.65 82
1988.75 63
1988.85 46
1988.96 31
1989.06 20
1989.16 13
1989.26 12
1989.37 17
1989.47 27
1989.57 42
1989.67 59
1989.77 74
1989.88 84
1989.98 88
1990.08 85
1990.18 76
1990.28 63
1990.39 50
1990.49 41
1990.59 36
1990.69 37
1990.80 42
1990.90 51
1991.00 59
1991.10 66
1991.20 69
1991.31 69
1991.41 68
1991.51 66
1991.61 67
1991.72 72
1991.82 81
1991.92 95
1992.02 112
1992.12 131
1992.23 148
1992.33 163
1992.43 175
1992.53 185
1992.64 192
1992.74 199
1992.84 206
1992.94 213
1993.05 219
1993.15 224
1993.25 226
1993.35 226
1993.45 222
1993.56 217
1993.66 209
1993.76 201
1993.86 192
1993.97 183
1994.07 172
1994.17 161
1994.27 149
1994.37 137
1994.48 125
1994.58 116
1994.68 110
1994.78 109
1994.89 112
1994.99 119
1995.09 129
1995.19 138
1995.30 146
1995.40 150
1995.50 152
1995.60 151
1995.70 151
1995.81 152
1995.91 156
1996.01 164
1996.11 175
1996.22 188
1996.32 202
1996.42 214
1996.52 223
1996.63 229
1996.73 230
1996.83 225
1996.93 216
1997.04 203
1997.14 188
1997.24 174
1997.34 162
1997.44 152
1997.55 146
1997.65 139
1997.75 132
1997.85 120
1997.96 105
1998.06 87
1998.16 68
1998.26 52
1998.37 39
1998.47 32
1998.57 30
1998.67 31
1998.78 32
1998.88 31
1998.98 26
1999.08 17
1999.19 4
1999.29 0
1999.39 0
1999.49 0
1999.60 0
1999.70 0
1999.80 0
1999.90 0
2000.00 9
2000.11 29
2000.21 47
2000.31 63
2000.41 75
2000.52 84
2000.62 87
2000.72 86
2000.82 79
2000.93 67
2001.03 52
2001.13 34
2001.23 16
2001.34 2
2001.44 0
2001.54 0
2001.64 7
2001.75 23
2001.85 42
2001.95 59
2002.05 71
2002.16 75
2002.26 70
2002.36 56
2002.46 38
2002.57 17
2002.67 0
2002.77 0
2002.87 0
2002.98 0
2003.08 0
2003.18 0
2003.28 0
2003.39 6
2003.49 26
2003.59 50
2003.69 77
2003.80 106
2003.90 136
2004.00 165
2004.10 189
2004.21 207
2004.31 218
2004.41 223
2004.51 221
2004.62 216
2004.72 207
2004.82 197
2004.93 188
2005.03 179
2005.13 171
2005.23 163
2005.34 155
2005.44 145
2005.54 135
2005.64 123
2005.75 111
2005.85 102
2005.95 96
2006.05 93
2006.16 93
2006.26 93
2006.36 91
2006.46 84
2006.57 71
2006.67 54
2006.77 35
2006.87 20
2006.98 11
2007.08 12
2007.18 21
2007.28 36
2007.39 52
2007.49 64
2007.59 67
2007.70 59
2007.80 42
2007.90 19
2008.00 0
2008.11 0
2008.21 0
2008.31 0
2008.41 0
2008.52 0
2008.62 0
2008.72 1
2008.82 14
2008.93 24
2009.03 31
2009.13 36
2009.24 39
2009.34 42
2009.44 45
2009.54 47
2009.65 49
2009.75 51
2009.85 52
2009.95 52
2010.06 51
2010.16 49
2010.26 47
2010.36 44
2010.47 39
2010.57 34
2010.67 28
2010.78 22
2010.88 17
2010.98 13
2011.08 11
2011.19 12
2011.29 15
2011.39 19
2011.49 23
2011.60 27
2011.70 29
2011.80 31
2011.91 31
2012.01 30
2012.11 30
2012.21 31
2012.32 33
2012.42 37
2012.52 43
2012.62 49
2012.73 56
2012.83 62
2012.93 67
2013.04 71
2013.14 72
2013.24 70
2013.34 66
2013.45 59
2013.55 49
2013.65 37
2013.76 23
2013.86 9
2013.96 0
2014.06 0
2014.17 0
2014.27 0
2014.37 0
2014.48 0
2014.58 0
2014.68 11
2014.78 31
2014.89 52
2014.99 71
2015.09 88
2015.19 103
2015.30 116
2015.40 128
2015.50 139
2015.61 151
2015.71 163
2015.81 175
2015.91 186
2016.02 194
2016.12 198
2016.22 198
2016.33 194
2016.43 189
2016.53 184
2016.63 178
2016.74 175
2016.84 172
2016.94 171
2017.05 169
2017.15 167
2017.25 164
2017.35 160
2017.46 156
2017.56 153
2017.66 148
2017.77 142
2017.87 132
2017.97 118
2018.08 101
2018.18 82
2018.28 65
2018.38 53
2018.49 51
2018.59 59
2018.69 78
2018.80 104
2018.90 133
2019.00 161
2019.10 185
2019.21 203
2019.31 214
2019.41 221
2019.52 226
2019.62 232
2019.72 237
2019.82 242
2019.93 244
2020.03 240
2020.13 229
2020.24 210
2020.34 182
2020.44 148
2020.55 112
2020.65 78
2020.75 48
2020.85 26
2020.96 13
2021.06 9
2021.16 12
2021.27 18
2021.37 26
2021.47 31
2021.58 33
2021.68 32
2021.78 28
2021.88 23
2021.99 18
2022.09 12
2022.19 8
2022.30 4
2022.40 1
2022.50 0
2022.61 0
2022.71 0
2022.81 0
2022.91 0
2023.02 0
2023.12 0
2023.22 0
2023.33 0
2023.43 5
2023.53 17
2023.64 34
2023.74 53
2023.84 71
2023.94 84
2024.05 92
2024.15 92
2024.25 86
2024.36 78
2024.46 71
2024.56 70
2024.67 77
2024.77 93
2024.87 115
2024.98 142
2025.08 169
2025.18 192
2025.28 207
2025.39 212
2025.49 207
2025.59 195
2025.70 177
2025.80 157
2025.90 140
2026.01 128
2026.11 125
2026.21 128
2026.32 137
2026.42 148
2026.52 159
2026.63 166
2026.73 168
2026.83 167
2026.93 164
2027.04 161
2027.14 158
2027.24 155
2027.35 151
2027.45 146
2027.55 137
2027.66 126
2027.76 114
2027.86 102
2027.97 92
2028.07 84
2028.17 79
2028.28 76
2028.38 72
2028.48 69
2028.58 65
2028.69 62
2028.79 60
2028.89 60
2029.00 62
2029.10 66
2029.20 70
2029.31 73
2029.41 74
2029.51 73
2029.62 71
2029.72 70
2029.82 72
2029.93 78
2030.03 90
2030.13 106
2030.24 124
2030.34 143
2030.44 159
2030.55 172
2030.65 178
2030.75 176
2030.86 168
2030.96 154
2031.06 138
2031.16 121
2031.27 107
2031.37 98
2031.47 95
2031.58 98
2031.68 103
2031.78 108
2031.89 110
2031.99 107
2032.09 99
2032.20 87
2032.30 74
2032.40 65
2032.51 61
2032.61 63
2032.71 71
2032.82 83
2032.92 97
2033.02 109
2033.13 118
2033.23 124
2033.33 127
2033.44 128
2033.54 128
2033.64 128
2033.75 130
2033.85 133
2033.95 136
2034.06 141
2034.16 145
2034.26 150
2034.37 154
2034.47 156
2034.57 158
2034.68 157
2034.78 153
2034.88 147
2034.99 138
2035.09 128
2035.19 119
2035.30 111
2035.40 108
2035.50 110
2035.61 118
2035.71 129
2035.81 140
2035.92 151
2036.02 157
2036.12 159
2036.23 155
2036.33 150
2036.43 143
2036.54 138
2036.64 135
2036.74 135
2036.85 137
2036.95 143
2037.05 151
2037.16 164
2037.26 181
2037.36 203
2037.47 229
2037.57 255
2037.67 278
2037.78 294
2037.88 301
2037.98 298
2038.09 286
2038.19 267
2038.29 245
2038.40 223
2038.50 204
2038.60 188
2038.71 177
2038.81 169
2038.92 165
2039.02 165
2039.12 167
2039.23 173
2039.33 182
2039.43 192
2039.54 203
2039.64 215
2039.74 225
2039.85 235
2039.95 245
2040.05 257
2040.16 270
2040.26 283
2040.36 297
2040.47 308
2040.57 315
2040.67 316
2040.78 311
2040.88 302
2040.98 291
2041.09 281
2041.19 274
2041.29 273
2041.40 278
2041.50 287
2041.61 297
2041.71 307
2041.81 313
2041.92 315
2042.02 312
2042.12 307
2042.23 300
2042.33 293
2042.43 285
2042.54 278
2042.64 270
2042.74 260
2042.85 248
2042.95 236
2043.05 223
2043.16 213
2043.26 208
2043.37 207
2043.47 211
2043.57 218
2043.68 225
2043.78 230
2043.88 231
2043.99 227
2044.09 219
2044.19 208
2044.30 196
2044.40 187
2044.50 181
2044.61 179
2044.71 180
2044.82 182
2044.92 184
2045.02 186
2045.13 185
2045.23 182
2045.33 178
2045.44 174
2045.54 171
2045.64 167
2045.75 164
2045.85 161
2045.95 157
2046.06 152
2046.16 147
2046.27 142
2046.37 139
2046.47 137
2046.58 137
2046.68 140
2046.78 145
2046.89 152
2046.99 163
2047.09 175
2047.20 188
2047.30 200
2047.41 210
2047.51 215
2047.61 215
2047.72 209
2047.82 199
2047.92 188
2048.03 179
2048.13 173
2048.23 172
2048.34 176
2048.44 184
2048.55 193
2048.65 200
2048.75 203
2048.86 202
2048.96 195
2049.06 183
2049.17 169
2049.27 154
2049.38 140
2049.48 131
2049.58 128
2049.69 130
2049.79 139
2049.89 152
2050.00 170
2050.10 188
2050.20 206
2050.31 220
2050.41 231
2050.52 237
2050.62 239
2050.72 237
2050.83 232
2050.93 226
2051.03 218
2051.14 210
2051.24 201
2051.35 194
2051.45 189
2051.55 187
2051.66 187
2051.76 190
2051.86 193
2051.97 196
2052.07 196
2052.18 192
2052.28 185
2052.38 175
2052.49 166
2052.59 159
2052.69 155
2052.80 154
2052.90 157
2053.01 160
2053.11 164
2053.21 165
2053.32 163
2053.42 157
2053.53 147
2053.63 135
2053.73 121
2053.84 106
2053.94 91
2054.04 77
2054.15 64
2054.25 53
2054.36 43
2054.46 35
2054.56 28
2054.67 22
2054.77 19
2054.88 20
2054.98 24
2055.08 32
2055.19 42
2055.29 54
2055.39 65
2055.50 73
2055.60 78
2055.71 79
2055.81 77
2055.91 73
2056.02 69
2056.12 65
2056.23 63
2056.33 63
2056.43 64
2056.54 67
2056.64 71
2056.74 75
2056.85 80
2056.95 83
2057.06 86
2057.16 88
2057.26 87
2057.37 86
2057.47 83
2057.58 80
2057.68 77
2057.78 74
2057.89 71
2057.99 67
2058.10 64
2058.20 60
2058.30 55
2058.41 50
2058.51 45
2058.61 40
2058.72 35
2058.82 31
2058.93 27
2059.03 23
2059.13 19
2059.24 15
2059.34 10
2059.45 5
2059.55 0
2059.65 0
2059.76 0
2059.86 0
2059.97 0
2060.07 0
2060.17 0
2060.28 0
2060.38 9
2060.49 27
2060.59 44
2060.69 60
2060.80 75
2060.90 90
2061.01 106
2061.11 123
2061.21 141
2061.32 157
2061.42 170
2061.53 175
2061.63 173
2061.73 164
2061.84 150
2061.94 136
2062.05 127
2062.15 124
2062.25 129
2062.36 142
2062.46 158
2062.57 176
2062.67 191
2062.77 201
2062.88 205
2062.98 204
2063.09 198
2063.19 190
2063.29 181
2063.40 174
2063.50 169
2063.61 166
2063.71 165
2063.81 166
2063.92 167
2064.02 168
2064.13 167
2064.23 165
2064.34 162
2064.44 160
2064.54 157
2064.65 157
2064.75 158
2064.86 159
2064.96 160
2065.06 160
2065.17 156
2065.27 150
2065.38 142
2065.48 133
2065.58 124
2065.69 116
2065.79 111
2065.90 109
2066.00 109
2066.10 113
2066.21 120
2066.31 128
2066.42 139
2066.52 151
2066.63 163
2066.73 174
2066.83 182
2066.94 186
2067.04 186
2067.15 181
2067.25 174
2067.35 164
2067.46 154
2067.56 146
2067.67 140
2067.77 137
2067.88 136
2067.98 136
2068.08 137
2068.19 137
2068.29 135
2068.40 132
2068.50 127
2068.60 123
2068.71 119
2068.81 118
2068.92 120
2069.02 123
2069.13 128
2069.23 132
2069.33 132
2069.44 129
2069.54 122
2069.65 113
2069.75 105
2069.85 101
2069.96 102
2070.06 110
2070.17 121
2070.27 135
2070.38 146
2070.48 152
2070.58 152
2070.69 146
2070.79 138
2070.90 131
2071.00 128
2071.11 130
2071.21 139
2071.31 152
2071.42 166
2071.52 179
2071.63 188
2071.73 192
2071.84 190
2071.94 182
2072.04 171
2072.15 158
2072.25 144
2072.36 131
2072.46 121
2072.57 113
2072.67 109
2072.77 108
2072.88 109
2072.98 111
2073.09 113
2073.19 114
2073.30 114
2073.40 111
2073.50 107
2073.61 103
2073.71 98
2073.82 93
2073.92 88
2074.03 82
2074.13 77
2074.23 73
2074.34 70
2074.44 69
2074.55 70
2074.65 75
2074.76 82
2074.86 91
2074.96 100
2075.07 109
2075.17 117
2075.28 123
2075.38 128
2075.49 133
2075.59 136
2075.70 140
2075.80 142
2075.90 143
2076.01 141
2076.11 137
2076.22 130
2076.32 122
2076.43 114
2076.53 109
2076.63 108
2076.74 112
2076.84 121
2076.95 133
2077.05 146
2077.16 157
2077.26 165
2077.37 168
2077.47 166
2077.57 160
2077.68 150
2077.78 138
2077.89 125
2077.99 112
2078.10 98
2078.20 83
2078.31 68
2078.41 55
2078.51 45
2078.62 41
2078.72 44
2078.83 54
2078.93 69
2079.04 87
2079.14 106
2079.25 122
2079.35 136
2079.45 145
2079.56 152
2079.66 156
2079.77 158
2079.87 159
2079.98 160
2080.08 160
2080.19 161
2080.29 162
2080.39 163
2080.50 164
2080.60 164
2080.71 163
2080.81 160
2080.92 155
2081.02 148
2081.13 140
2081.23 134
2081.33 129
2081.44 129
2081.54 132
2081.65 139
2081.75 148
2081.86 159
2081.96 169
2082.07 178
2082.17 186
2082.28 193
2082.38 198
2082.48 202
2082.59 205
2082.69 206
2082.80 204
2082.90 198
2083.01 188
2083.11 174
2083.22 155
2083.32 132
2083.43 107
2083.53 82
2083.63 58
2083.74 40
2083.84 29
2083.95 25
2084.05 30
2084.16 40
2084.26 53
2084.37 66
2084.47 74
2084.58 77
2084.68 73
2084.78 65
2084.89 53
2084.99 40
2085.10 28
2085.20 19
2085.31 11
2085.41 6
2085.52 1
2085.62 0
2085.73 0
2085.83 0
2085.94 0
2086.04 0
2086.14 0
2086.25 0
2086.35 0
2086.46 4
2086.56 10
2086.67 15
2086.77 18
2086.88 22
2086.98 27
2087.09 34
2087.19 42
2087.30 52
2087.40 63
2087.51 74
2087.61 85
2087.71 95
2087.82 105
2087.92 115
2088.03 124
2088.13 131
2088.24 134
2088.34 135
2088.45 132
2088.55 127
2088.66 122
2088.76 116
2088.87 112
2088.97 109
2089.08 106
2089.18 103
2089.28 100
2089.39 96
2089.49 94
2089.60 93
2089.70 96
2089.81 102
2089.91 109
2090.02 115
2090.12 118
2090.23 117
2090.33 109
2090.44 98
2090.54 85
2090.65 72
2090.75 63
2090.86 59
2090.96 61
2091.07 70
2091.17 86
2091.27 108
2091.38 134
2091.48 162
2091.59 190
2091.69 214
2091.80 231
2091.90 241
2092.01 244
2092.11 240
2092.22 232
2092.32 223
2092.43 213
2092.53 203
2092.64 191
2092.74 177
2092.85 158
2092.95 137
2093.06 113
2093.16 89
2093.27 66
2093.37 46
2093.48 31
2093.58 18
2093.68 7
2093.79 0
2093.89 0
2094.00 0
2094.10 0
2094.21 0
2094.31 0
2094.42 15
2094.52 32
2094.63 50
2094.73 65
2094.84 74
2094.94 78
2095.05 75
2095.15 68
2095.26 59
2095.36 51
2095.47 45
2095.57 43
2095.68 42
2095.78 42
2095.89 40
2095.99 36
2096.10 29
2096.20 21
2096.31 14
2096.41 11
2096.52 11
2096.62 14
2096.73 18
2096.83 22
2096.94 23
2097.04 22
2097.15 18
2097.25 13
2097.35 8
2097.46 4
2097.56 0
2097.67 0
2097.77 0
2097.88 0
2097.98 0
2098.09 0
2098.19 0
2098.30 0
2098.40 0
2098.51 7
2098.61 22
2098.72 40
2098.82 61
2098.93 84
2099.03 108
2099.14 132
2099.24 153
2099.35 169
2099.45 179
2099.56 182
2099.66 177
2099.77 166
2099.87 150
2099.98 133
2100.08 117
2100.19 106
2100.29 102
2100.40 106
2100.50 116
2100.61 131
2100.71 147
2100.82 164
2100.92 179
2101.03 190
2101.13 199
2101.24 206
2101.34 211
2101.45 213
2101.55 213
2101.66 209
2101.76 203
2101.87 195
2101.97 185
2102.08 175
2102.18 166
2102.29 156
2102.39 146
2102.50 134
2102.60 121
2102.71 105
2102.81 91
2102.92 78
2103.02 69
2103.13 65
2103.23 66
2103.34 71
2103.44 78
2103.55 85
2103.65 92
2103.76 98
2103.86 104
2103.97 110
2104.07 117
2104.18 123
2104.28 129
2104.39 134
2104.49 138
2104.60 140
2104.71 142
2104.81 144
2104.92 147
2105.02 152
2105.13 158
2105.23 165
2105.34 170
2105.44 173
2105.55 172
2105.65 166
2105.76 156
2105.86 143
2105.97 129
2106.07 116
2106.18 105
2106.28 97
2106.39 94
2106.49 94
2106.60 98
2106.70 105
2106.81 113
2106.91 121
2107.02 129
2107.12 135
2107.23 137
2107.33 137
2107.44 134
2107.54 130
2107.65 127
2107.75 126
2107.86 128
2107.96 134
2108.07 143
2108.17 152
2108.28 160
2108.38 167
2108.49 171
2108.60 171
2108.70 170
2108.81 169
2108.91 170
2109.02 172
2109.12 176
2109.23 182
2109.33 188
2109.44 190
2109.54 189
2109.65 183
2109.75 171
2109.86 155
2109.96 137
2110.07 117
2110.17 98
2110.28 81
2110.38 67
2110.49 57
2110.59 51
2110.70 49
2110.80 51
2110.91 57
2111.02 66
2111.12 77
2111.23 90
2111.33 106
2111.44 122
2111.54 139
2111.65 155
2111.75 168
2111.86 177
2111.96 180
2112.07 176
2112.17 167
2112.28 155
2112.38 144
2112.49 135
2112.59 131
2112.70 133
2112.80 139
2112.91 148
2113.02 156
2113.12 164
2113.23 169
2113.33 172
2113.44 173
2113.54 175
2113.65 177
2113.75 180
2113.86 183
2113.96 185
2114.07 186
2114.17 185
2114.28 182
2114.38 179
2114.49 176
2114.60 175
2114.70 176
2114.81 178
2114.91 180
2115.02 180
2115.12 175
2115.23 165
2115.33 150
2115.44 132
2115.54 113
2115.65 95
2115.75 78
2115.86 66
2115.96 57
2116.07 50
2116.18 45
2116.28 42
2116.39 41
2116.49 43
2116.60 50
2116.70 62
2116.81 80
2116.91 102
2117.02 126
2117.12 148
2117.23 167
2117.34 179
2117.44 185
2117.55 185
2117.65 181
2117.76 176
2117.86 171
2117.97 167
2118.07 164
2118.18 162
2118.28 160
2118.39 158
2118.49 155
2118.60 153
2118.71 154
2118.81 159
2118.92 169
2119.02 182
2119.13 198
2119.23 215
2119.34 229
2119.44 239
2119.55 244
2119.65 245
2119.76 243
2119.87 240
2119.97 237
2120.08 236
2120.18 236
2120.29 235
2120.39 233
2120.50 227
2120.60 217
2120.71 203
2120.81 188
2120.92 171
2121.03 154
2121.13 138
2121.24 123
2121.34 107
2121.45 91
2121.55 73
2121.66 56
2121.76 38
2121.87 23
2121.98 11
2122.08 5
2122.19 3
2122.29 5
2122.40 9
2122.50 14
2122.61 17
2122.71 18
2122.82 17
2122.93 14
2123.03 11
2123.14 10
2123.24 11
2123.35 15
2123.45 21
2123.56 27
2123.66 32
2123.77 34
2123.88 34
2123.98 31
2124.09 27
2124.19 21
2124.30 16
2124.40 10
2124.51 4
2124.61 0
2124.72 0
2124.83 0
2124.93 0
2125.04 0
2125.14 0
2125.25 0
2125.35 0
2125.46 0
2125.56 3
2125.67 10
2125.78 17
2125.88 20
2125.99 21
2126.09 20
2126.20 19
2126.30 19
2126.41 23
2126.52 30
2126.62 41
2126.73 53
2126.83 63
2126.94 70
2127.04 71
2127.15 67
2127.25 59
2127.36 50
2127.47 43
2127.57 39
2127.68 38
2127.78 40
2127.89 45
2127.99 49
2128.10 52
2128.21 54
2128.31 56
2128.42 58
2128.52 62
2128.63 68
2128.73 79
2128.84 91
2128.95 105
2129.05 117
2129.16 127
2129.26 132
2129.37 134
2129.47 133
2129.58 131
2129.69 128
2129.79 126
2129.90 124
2130.00 121
2130.11 118
2130.21 112
2130.32 104
2130.43 94
2130.53 84
2130.64 75
2130.74 67
2130.85 62
2130.95 59
2131.06 59
2131.17 62
2131.27 66
2131.38 71
2131.48 77
2131.59 82
2131.69 86
2131.80 86
2131.91 82
2132.01 73
2132.12 59
2132.22 42
2132.33 23
2132.44 7
2132.54 0
2132.65 0
2132.75 0
2132.86 1
2132.96 17
2133.07 36
2133.18 56
2133.28 75
2133.39 92
2133.49 106
2133.60 115
2133.70 122
2133.81 126
2133.92 128
2134.02 129
2134.13 130
2134.23 130
2134.34 132
2134.45 134
2134.55 137
2134.66 139
2134.76 139
2134.87 137
2134.97 132
2135.08 126
2135.19 119
2135.29 115
2135.40 114
2135.50 117
2135.61 124
2135.72 133
2135.82 141
2135.93 148
2136.03 151
2136.14 151
2136.25 149
2136.35 145
2136.46 141
2136.56 136
2136.67 129
2136.77 120
2136.88 109
2136.99 94
2137.09 78
2137.20 63
2137.30 52
2137.41 47
2137.52 50
2137.62 60
2137.73 76
2137.83 96
2137.94 117
2138.05 135
2138.15 148
2138.26 156
2138.36 157
2138.47 152
2138.58 143
2138.68 129
2138.79 113
2138.89 95
2139.00 76
2139.10 57
2139.21 42
2139.32 31
2139.42 27
2139.53 29
2139.63 37
2139.74 52
2139.85 69
2139.95 86
2140.06 100
2140.16 107
2140.27 106
2140.38 98
2140.48 83
2140.59 63
2140.69 42
2140.80 25
2140.91 14
2141.01 10
2141.12 14
2141.22 24
2141.33 38
2141.44 53
2141.54 64
2141.65 72
2141.75 75
2141.86 74
2141.97 70
2142.07 66
2142.18 61
2142.28 58
2142.39 56
2142.50 55
2142.60 54
2142.71 55
2142.81 55
2142.92 55
2143.03 54
2143.13 52
2143.24 48
2143.34 42
2143.45 36
2143.56 29
2143.66 25
2143.77 23
2143.88 24
2143.98 28
2144.09 32
2144.19 37
2144.30 40
2144.41 40
2144.51 38
2144.62 34
2144.72 28
2144.83 23
2144.94 19
2145.04 18
2145.15 20
2145.25 24
2145.36 31
2145.47 38
2145.57 44
2145.68 47
2145.78 49
2145.89 49
2146.00 48
2146.10 46
2146.21 44
2146.32 40
2146.42 36
2146.53 29
2146.63 22
2146.74 14
2146.85 7
2146.95 3
2147.06 2
2147.16 4
2147.27 8
2147.38 12
2147.48 15
2147.59 18
2147.70 19
2147.80 20
2147.91 22
2148.01 23
2148.12 23
2148.23 23
2148.33 21
2148.44 17
2148.54 13
2148.65 8
2148.76 3
2148.86 0
2148.97 0
2149.08 0
2149.18 0
2149.29 0
2149.39 0
2149.50 0
2149.61 0
2149.71 0
2149.82 7
2149.93 18
2150.03 31
2150.14 46
2150.24 63
2150.35 81
2150.46 99
2150.56 115
2150.67 128
2150.78 138
2150.88 145
2150.99 148
2151.09 149
2151.20 147
2151.31 144
2151.41 139
2151.52 133
2151.63 126
2151.73 119
2151.84 113
2151.94 107
2152.05 102
2152.16 97
2152.26 91
2152.37 84
2152.48 76
2152.58 68
2152.69 61
2152.79 56
2152.90 54
2153.01 55
2153.11 58
2153.22 63
2153.33 69
2153.43 74
2153.54 81
2153.64 88
2153.75 97
2153.86 108
2153.96 121
2154.07 132
2154.18 142
2154.28 148
2154.39 149
2154.50 146
2154.60 138
2154.71 127
2154.81 114
2154.92 99
2155.03 83
2155.13 65
2155.24 48
2155.35 30
2155.45 15
2155.56 2
2155.66 0
2155.77 0
2155.88 0
2155.98 2
2156.09 13
2156.20 26
2156.30 40
2156.41 55
2156.52 71
2156.62 89
2156.73 107
2156.84 125
2156.94 140
2157.05 151
2157.15 156
2157.26 154
2157.37 148
2157.47 140
2157.58 133
2157.69 129
2157.79 129
2157.90 135
2158.01 145
2158.11 157
2158.22 169
2158.32 179
2158.43 187
2158.54 192
2158.64 194
2158.75 192
2158.86 188
2158.96 180
2159.07 170
2159.18 158
2159.28 145
2159.39 133
2159.50 123
2159.60 116
2159.71 111
2159.81 108
2159.92 106
2160.03 103
2160.13 99
2160.24 93
2160.35 87
2160.45 81
2160.56 75
2160.67 69
2160.77 65
2160.88 60
2160.99 56
2161.09 53
2161.20 50
2161.31 50
2161.41 51
2161.52 54
2161.63 57
2161.73 58
2161.84 56
2161.94 50
2162.05 39
2162.16 26
2162.26 12
2162.37 0
2162.48 0
2162.58 0
2162.69 0
2162.80 0
2162.90 0
2163.01 15
2163.12 35
2163.22 56
2163.33 78
2163.44 97
2163.54 112
2163.65 120
2163.76 121
2163.86 113
2163.97 97
2164.08 75
2164.18 49
2164.29 24
2164.40 1
2164.50 0
2164.61 0
2164.71 0
2164.82 0
2164.93 0
2165.03 0
2165.14 5
2165.25 10
2165.35 11
2165.46 11
2165.57 10
2165.67 12
2165.78 17
2165.89 23
2165.99 31
2166.10 38
2166.21 42
2166.31 43
2166.42 39
2166.53 34
2166.63 26
2166.74 20
2166.85 16
2166.95 17
2167.06 21
2167.17 31
2167.27 43
2167.38 57
2167.49 71
2167.59 82
2167.70 90
2167.81 94
2167.91 95
2168.02 93
2168.13 89
2168.23 85
2168.34 83
2168.45 82
2168.55 83
2168.66 86
2168.77 89
2168.87 91
2168.98 92
2169.09 90
2169.19 85
2169.30 78
2169.41 69
2169.51 60
2169.62 51
2169.73 43
2169.83 36
2169.94 29
2170.05 22
2170.15 16
2170.26 9
2170.37 5
2170.47 1
2170.58 0
2170.69 1
2170.79 2
2170.90 2
2171.01 1
2171.11 0
2171.22 0
2171.33 0
2171.43 0
2171.54 0
2171.65 0
2171.76 4
2171.86 10
2171.97 16
2172.08 21
2172.18 23
2172.29 22
2172.40 19
2172.50 15
2172.61 10
2172.72 7
2172.82 8
2172.93 12
2173.04 20
2173.14 31
2173.25 42
2173.36 54
2173.46 63
2173.57 72
2173.68 79
2173.78 85
2173.89 93
2174.00 102
2174.10 113
2174.21 125
2174.32 136
2174.42 146
2174.53 154
2174.64 158
2174.75 158
2174.85 156
2174.96 150
2175.07 144
2175.17 136
2175.28 128
2175.39 121
2175.49 114
2175.60 109
2175.71 107
2175.81 107
2175.92 110
2176.03 114
2176.13 118
2176.24 119
2176.35 116
2176.45 108
2176.56 95
2176.67 78
2176.78 57
2176.88 35
2176.99 13
2177.10 0
2177.20 0
2177.31 0
2177.42 0
2177.52 0
2177.63 0
2177.74 0
2177.84 0
2177.95 0
2178.06 14
2178.17 29
2178.27 44
2178.38 57
2178.49 68
2178.59 76
2178.70 81
2178.81 81
2178.91 79
2179.02 73
2179.13 66
2179.23 59
2179.34 51
2179.45 45
2179.56 41
2179.66 38
2179.77 37
2179.88 37
2179.98 36
2180.09 34
2180.20 32
2180.30 29
2180.41 27
2180.52 26
2180.62 28
2180.73 34
2180.84 44
2180.95 56
2181.05 69
2181.16 82
2181.27 92
2181.37 98
2181.48 98
2181.59 96
2181.69 92
2181.80 90
2181.91 91
2182.02 96
2182.12 103
2182.23 112
2182.34 120
2182.44 124
2182.55 125
2182.66 121
2182.76 115
2182.87 107
2182.98 100
2183.09 94
2183.19 91
2183.30 89
2183.41 88
2183.51 86
2183.62 83
2183.73 79
2183.84 73
2183.94 66
2184.05 60
2184.16 56
2184.26 55
2184.37 59
2184.48 66
2184.58 76
2184.69 87
2184.80 98
2184.91 107
2185.01 114
2185.12 120
2185.23 125
2185.33 130
2185.44 133
2185.55 136
2185.66 137
2185.76 136
2185.87 132
2185.98 125
2186.08 118
2186.19 111
2186.30 105
2186.41 101
2186.51 99
2186.62 97
2186.73 96
2186.83 95
2186.94 94
2187.05 92
2187.16 91
2187.26 90
2187.37 90
2187.48 91
2187.58 91
2187.69 92
2187.80 93
2187.91 95
2188.01 98
2188.12 101
2188.23 105
2188.33 109
2188.44 113
2188.55 117
2188.66 121
2188.76 123
2188.87 124
2188.98 124
2189.08 121
2189.19 115
2189.30 107
2189.41 95
2189.51 82
2189.62 69
2189.73 58
2189.83 50
2189.94 48
2190.05 53
2190.16 63
2190.26 79
2190.37 99
2190.48 121
2190.58 140
2190.69 154
2190.80 162
2190.91 162
2191.01 156
2191.12 144
2191.23 129
2191.34 116
2191.44 107
2191.55 101
2191.66 100
2191.76 101
2191.87 102
2191.98 102
2192.09 100
2192.19 95
2192.30 89
2192.41 82
2192.52 76
2192.62 69
2192.73 63
2192.84 59
2192.94 58
2193.05 62
2193.16 70
2193.27 84
2193.37 100
2193.48 118
2193.59 132
2193.70 141
2193.80 141
2193.91 134
2194.02 122
2194.12 109
2194.23 98
2194.34 92
2194.45 94
2194.55 103
2194.66 116
2194.77 129
2194.88 140
2194.98 146
2195.09 146
2195.20 140
2195.31 130
2195.41 118
2195.52 106
2195.63 96
2195.73 90
2195.84 87
2195.95 88
2196.06 93
2196.16 101
2196.27 112
2196.38 124
2196.49 137
2196.59 151
2196.70 165
2196.81 182
2196.92 200
2197.02 219
2197.13 236
2197.24 250
2197.35 259
2197.45 260
2197.56 254
2197.67 241
2197.77 224
2197.88 205
2197.99 186
2198.10 169
2198.20 154
2198.31 141
2198.42 131
2198.53 122
2198.63 117
2198.74 113
2198.85 111
2198.96 110
2199.06 108
2199.17 103
2199.28 95
2199.39 85
2199.49 74
2199.60 65
2199.71 61
2199.82 64
2199.92 75
2200.03 92
2200.14 112
2200.25 133
2200.35 151
2200.46 163
2200.57 171
2200.68 172
2200.78 169
2200.89 162
2201.00 154
2201.11 144
2201.21 135
2201.32 128
2201.43 125
2201.54 127
2201.64 135
2201.75 150
2201.86 169
2201.96 191
2202.07 211
2202.18 226
2202.29 233
2202.40 231
2202.50 222
2202.61 206
2202.72 187
2202.83 168
2202.93 150
2203.04 136
2203.15 126
2203.26 118
2203.36 113
2203.47 108
2203.58 100
2203.69 91
2203.79 79
2203.90 65
2204.01 51
2204.12 39
2204.22 32
2204.33 29
2204.44 33
2204.55 41
2204.65 52
2204.76 64
2204.87 75
2204.98 83
2205.08 90
2205.19 96
2205.30 104
2205.41 113
2205.51 123
2205.62 133
2205.73 141
2205.84 146
2205.94 145
2206.05 140
2206.16 132
2206.27 124
2206.37 120
2206.48 122
2206.59 130
2206.70 143
2206.81 160
2206.91 178
2207.02 194
2207.13 205
2207.24 210
2207.34 208
2207.45 202
2207.56 192
2207.67 183
2207.77 175
2207.88 172
2207.99 175
2208.10 183
2208.20 194
2208.31 208
2208.42 220
2208.53 230
2208.63 235
2208.74 234
2208.85 227
2208.96 216
2209.07 202
2209.17 186
2209.28 172
2209.39 161
2209.50 155
2209.60 152
2209.71 153
2209.82 157
2209.93 163
2210.03 169
2210.14 174
2210.25 177
2210.36 179
2210.47 179
2210.57 178
2210.68 177
2210.79 177
2210.90 179
2211.00 181
2211.11 182
2211.22 182
2211.33 178
2211.43 169
2211.54 154
2211.65 133
2211.76 110
2211.87 86
2211.97 63
2212.08 43
2212.19 25
2212.30 9
2212.40 0
2212.51 0
2212.62 0
2212.73 0
2212.84 0
2212.94 0
2213.05 0
2213.16 0
2213.27 15
2213.37 45
2213.48 71
2213.59 89
2213.70 98
2213.81 99
2213.91 95
2214.02 87
2214.13 77
2214.24 67
2214.34 55
2214.45 43
2214.56 28
2214.67 14
2214.78 2
2214.88 0
2214.99 0
2215.10 0
2215.21 12
2215.31 28
2215.42 45
2215.53 61
2215.64 75
2215.75 86
2215.85 96
2215.96 106
2216.07 115
2216.18 123
2216.29 129
2216.39 130
2216.50 127
2216.61 118
2216.72 104
2216.82 88
2216.93 71
2217.04 55
2217.15 42
2217.26 35
2217.36 32
2217.47 35
2217.58 40
2217.69 47
2217.80 53
2217.90 57
2218.01 57
2218.12 52
2218.23 45
2218.34 35
2218.44 25
2218.55 17
2218.66 10
2218.77 6
2218.87 4
2218.98 3
2219.09 2
2219.20 0
2219.31 0
2219.41 0
2219.52 0
2219.63 0
2219.74 0
2219.85 0
2219.95 5
2220.06 24
2220.17 48
2220.28 75
2220.39 101
2220.49 124
2220.60 142
2220.71 155
2220.82 161
2220.93 163
2221.03 161
2221.14 157
2221.25 152
2221.36 145
2221.47 137
2221.57 128
2221.68 117
2221.79 105
2221.90 95
2222.01 89
2222.11 86
2222.22 88
2222.33 93
2222.44 102
2222.55 111
2222.65 119
2222.76 126
2222.87 130
2222.98 132
2223.09 133
2223.19 133
2223.30 133
2223.41 133
2223.52 132
2223.63 130
2223.73 127
2223.84 122
2223.95 117
2224.06 112
2224.17 106
2224.27 102
2224.38 100
2224.49 100
2224.60 101
2224.71 104
2224.81 108
2224.92 113
2225.03 117
2225.14 121
2225.25 123
2225.35 122
2225.46 120
2225.57 116
2225.68 110
2225.79 103
2225.89 96
2226.00 92
2226.11 92
2226.22 95
2226.33 103
2226.43 115
2226.54 130
2226.65 144
2226.76 156
2226.87 166
2226.98 172
2227.08 177
2227.19 179
2227.30 181
2227.41 182
2227.52 183
2227.62 182
2227.73 180
2227.84 178
2227.95 176
2228.06 177
2228.16 182
2228.27 191
2228.38 203
2228.49 216
2228.60 229
2228.71 240
2228.81 248
2228.92 255
2229.03 259
2229.14 261
2229.25 262
2229.35 260
2229.46 254
2229.57 244
2229.68 229
2229.79 209
2229.90 188
2230.00 167
2230.11 149
2230.22 136
2230.33 127
2230.44 124
2230.54 124
2230.65 125
2230.76 126
2230.87 126
2230.98 124
2231.09 121
2231.19 117
2231.30 114
2231.41 112
2231.52 111
2231.63 112
2231.73 114
2231.84 117
2231.95 121
2232.06 126
2232.17 133
2232.28 140
2232.38 148
2232.49 155
2232.60 161
2232.71 166
2232.82 171
2232.93 177
2233.03 184
2233.14 192
2233.25 201
2233.36 209
2233.47 213
2233.57 212
2233.68 205
2233.79 194
2233.90 181
2234.01 168
2234.12 160
2234.22 156
2234.33 158
2234.44 164
2234.55 172
2234.66 180
2234.77 188
2234.87 194
2234.98 197
2235.09 197
2235.20 193
2235.31 186
2235.42 175
2235.52 159
2235.63 141
2235.74 122
2235.85 105
2235.96 93
2236.07 86
2236.17 85
2236.28 89
2236.39 97
2236.50 106
2236.61 114
2236.72 121
2236.82 127
2236.93 133
2237.04 141
2237.15 152
2237.26 164
2237.37 177
2237.47 188
2237.58 195
2237.69 199
2237.80 201
2237.91 200
2238.02 200
2238.12 199
2238.23 197
2238.34 193
2238.45 185
2238.56 173
2238.67 157
2238.77 140
2238.88 122
2238.99 108
2239.10 98
2239.21 93
2239.32 95
2239.43 102
2239.53 113
2239.64 126
2239.75 139
2239.86 151
2239.97 159
2240.08 163
2240.18 162
2240.29 158
2240.40 151
2240.51 143
2240.62 136
2240.73 131
2240.83 128
2240.94 127
2241.05 129
2241.16 132
2241.27 137
2241.38 141
2241.49 146
2241.59 149
2241.70 153
2241.81 156
2241.92 159
2242.03 163
2242.14 167
2242.24 172
2242.35 178
2242.46 184
2242.57 190
2242.68 197
2242.79 203
2242.90 210
2243.00 215
2243.11 217
2243.22 215
2243.33 208
2243.44 194
2243.55 175
2243.66 153
2243.76 130
2243.87 108
2243.98 90
2244.09 77
2244.20 69
2244.31 66
2244.41 66
2244.52 68
2244.63 72
2244.74 78
2244.85 86
2244.96 96
2245.07 108
2245.17 122
2245.28 137
2245.39 151
2245.50 163
2245.61 170
2245.72 173
2245.83 170
2245.93 164
2246.04 155
2246.15 147
2246.26 141
2246.37 138
2246.48 140
2246.59 145
2246.69 152
2246.80 159
2246.91 165
2247.02 168
2247.13 167
2247.24 162
2247.35 153
2247.45 140
2247.56 125
2247.67 109
2247.78 93
2247.89 79
2248.00 66
2248.11 56
2248.21 48
2248.32 41
2248.43 34
2248.54 26
2248.65 16
2248.76 4
2248.87 0
2248.98 0
2249.08 0
2249.19 0
2249.30 0
2249.41 0
2249.52 0
2249.63 1
2249.74 16
2249.84 30
2249.95 41
2250.06 47
2250.17 49
2250.28 49
2250.39 48
2250.50 49
2250.61 52
2250.71 58
2250.82 65
2250.93 74
2251.04 81
2251.15 85
2251.26 86
2251.37 84
2251.47 78
2251.58 71
2251.69 64
2251.80 57
2251.91 53
2252.02 51
2252.13 51
2252.24 52
2252.34 54
2252.45 57
2252.56 60
2252.67 62
2252.78 64
2252.89 66
2253.00 71
2253.11 79
2253.21 91
2253.32 107
2253.43 124
2253.54 142
2253.65 156
2253.76 164
2253.87 165
2253.98 158
2254.08 147
2254.19 133
2254.30 120
2254.41 110
2254.52 105
2254.63 103
2254.74 103
2254.85 103
2254.95 100
2255.06 97
2255.17 92
2255.28 90
2255.39 91
2255.50 97
2255.61 109
2255.72 127
2255.82 147
2255.93 169
2256.04 190
2256.15 207
2256.26 218
2256.37 224
2256.48 224
2256.59 217
2256.70 207
2256.80 193
2256.91 179
2257.02 167
2257.13 159
2257.24 156
2257.35 157
2257.46 162
2257.57 169
2257.68 177
2257.78 184
2257.89 191
2258.00 196
2258.11 203
2258.22 211
2258.33 221
2258.44 231
2258.55 242
2258.65 251
2258.76 255
2258.87 255
2258.98 249
2259.09 239
2259.20 227
2259.31 215
2259.42 205
2259.53 197
2259.63 191
2259.74 187
2259.85 182
2259.96 176
2260.07 169
2260.18 162
2260.29 155
2260.40 149
2260.51 146
2260.62 144
2260.72 143
2260.83 143
2260.94 142
2261.05 141
2261.16 138
2261.27 135
2261.38 131
2261.49 127
2261.60 122
2261.70 118
2261.81 115
2261.92 112
2262.03 111
2262.14 110
2262.25 110
2262.36 112
2262.47 116
2262.58 123
2262.69 132
2262.79 143
2262.90 156
2263.01 169
2263.12 181
2263.23 190
2263.34 194
2263.45 193
2263.56 187
2263.67 176
2263.77 163
2263.88 150
2263.99 139
2264.10 131
2264.21 127
2264.32 125
2264.43 126
2264.54 128
2264.65 130
2264.76 131
2264.87 131
2264.97 130
2265.08 131
2265.19 133
2265.30 136
2265.41 141
2265.52 147
2265.63 153
2265.74 159
2265.85 163
2265.96 165
2266.06 165
2266.17 162
2266.28 157
2266.39 150
2266.50 138
2266.61 124
2266.72 107
2266.83 89
2266.94 70
2267.05 51
2267.16 35
2267.26 22
2267.37 12
2267.48 7
2267.59 4
2267.70 6
2267.81 10
2267.92 17
2268.03 26
2268.14 35
2268.25 45
2268.36 56
2268.46 66
2268.57 75
2268.68 85
2268.79 95
2268.90 105
2269.01 114
2269.12 119
2269.23 119
2269.34 113
2269.45 100
2269.56 82
2269.66 62
2269.77 43
2269.88 28
2269.99 20
2270.10 19
2270.21 25
2270.32 36
2270.43 47
2270.54 57
2270.65 64
2270.76 68
2270.87 68
2270.97 68
2271.08 69
2271.19 71
2271.30 75
2271.41 78
2271.52 79
2271.63 76
2271.74 68
2271.85 57
2271.96 44
2272.07 32
2272.18 24
2272.28 21
2272.39 22
2272.50 26
2272.61 30
2272.72 33
2272.83 34
2272.94 35
2273.05 38
2273.16 44
2273.27 54
2273.38 68
2273.49 83
2273.60 95
2273.70 102
2273.81 101
2273.92 93
2274.03 80
2274.14 65
2274.25 50
2274.36 39
2274.47 33
2274.58 34
2274.69 39
2274.80 47
2274.91 56
2275.02 63
2275.13 66
2275.23 62
2275.34 54
2275.45 43
2275.56 30
2275.67 18
2275.78 11
2275.89 10
2276.00 13
2276.11 20
2276.22 27
2276.33 31
2276.44 31
2276.55 26
2276.66 17
2276.76 5
2276.87 0
2276.98 0
2277.09 0
2277.20 0
2277.31 0
2277.42 0
2277.53 0
2277.64 0
2277.75 15
2277.86 37
2277.97 65
2278.08 96
2278.19 129
2278.30 159
2278.40 185
2278.51 202
2278.62 210
2278.73 207
2278.84 195
2278.95 177
2279.06 157
2279.17 136
2279.28 118
2279.39 103
2279.50 92
2279.61 83
2279.72 76
2279.83 69
2279.94 63
2280.04 58
2280.15 55
2280.26 54
2280.37 55
2280.48 58
2280.59 62
2280.70 68
2280.81 73
2280.92 77
2281.03 79
2281.14 81
2281.25 82
2281.36 83
2281.47 86
2281.58 90
2281.69 95
2281.80 101
2281.90 107
2282.01 113
2282.12 118
2282.23 122
2282.34 127
2282.45 132
2282.56 139
2282.67 146
2282.78 155
2282.89 165
2283.00 175
2283.11 187
2283.22 198
2283.33 211
2283.44 223
2283.55 235
2283.66 243
2283.77 247
2283.88 247
2283.98 243
2284.09 235
2284.20 224
2284.31 212
2284.42 198
2284.53 184
2284.64 170
2284.75 154
2284.86 138
2284.97 122
2285.08 108
2285.19 97
2285.30 89
2285.41 83
2285.52 78
2285.63 75
2285.74 72
2285.85 69
2285.96 66
2286.07 62
2286.17 58
2286.28 55
2286.39 53
2286.50 52
2286.61 54
2286.72 57
2286.83 63
2286.94 72
2287.05 81
2287.16 90
2287.27 99
2287.38 109
2287.49 120
2287.60 133
2287.71 147
2287.82 164
2287.93 180
2288.04 194
2288.15 204
2288.26 207
2288.37 204
2288.48 195
2288.59 183
2288.70 172
2288.80 163
2288.91 161
2289.02 166
2289.13 177
2289.24 193
2289.35 211
2289.46 229
2289.57 246
2289.68 261
2289.79 274
2289.90 286
2290.01 297
2290.12 305
2290.23 311
2290.34 313
2290.45 312
2290.56 305
2290.67 294
2290.78 279
2290.89 261
2291.00 242
2291.11 224
2291.22 207
2291.33 194
2291.44 183
2291.55 177
2291.66 174
2291.76 172
2291.87 171
2291.98 170
2292.09 169
2292.20 166
2292.31 162
2292.42 158
2292.53 154
2292.64 153
2292.75 153
2292.86 154
2292.97 157
2293.08 161
2293.19 165
2293.30 169
2293.41 173
2293.52 176
2293.63 179
2293.74 180
2293.85 178
2293.96 174
2294.07 166
2294.18 157
2294.29 148
2294.40 141
2294.51 140
2294.62 146
2294.73 158
2294.84 174
2294.95 190
2295.06 202
2295.17 208
2295.28 205
2295.39 192
2295.50 173
2295.60 151
2295.71 129
2295.82 112
2295.93 101
2296.04 94
2296.15 92
2296.26 90
2296.37 86
2296.48 76
2296.59 60
2296.70 39
2296.81 15
2296.92 0
2297.03 0
2297.14 0
2297.25 0
2297.36 0
2297.47 0
2297.58 0
2297.69 0
2297.80 9
2297.91 35
2298.02 63
2298.13 89
2298.24 111
2298.35 128
2298.46 139
2298.57 144
2298.68 144
2298.79 141
2298.90 136
2299.01 130
2299.12 125
2299.23 122
2299.34 118
2299.45 115
2299.56 110
2299.67 105
2299.78 100
2299.89 95
2300.00 92
2300.11 90
2300.22 90
2300.33 91
2300.44 91
2300.55 89
2300.66 85
2300.77 78
2300.88 70
2300.99 61
2301.10 54
2301.21 50
2301.32 52
2301.43 60
2301.54 76
2301.65 97
2301.76 122
2301.87 149
2301.98 175
2302.09 196
2302.20 213
2302.31 226
2302.42 234
2302.53 241
2302.64 247
2302.75 255
2302.86 263
2302.97 272
2303.08 284
2303.18 299
2303.29 319
2303.40 346
2303.51 381
2303.62 424
2303.73 471
2303.84 519
2303.95 565
2304.06 605
2304.17 638
2304.28 664
2304.39 687
2304.50 710
2304.61 737
2304.72 770
2304.83 812
2304.94 861
2305.05 917
2305.16 976
2305.27 1036
2305.38 1092
2305.49 1142
2305.60 1184
2305.71 1215
2305.82 1235
2305.93 1247
2306.04 1252
2306.15 1253
2306.26 1252
2306.37 1253
2306.48 1255
2306.59 1258
2306.70 1260
2306.81 1260
2306.92 1256
2307.03 1246
2307.14 1233
2307.25 1215
2307.36 1194
2307.47 1172
2307.58 1148
2307.69 1123
2307.80 1097
2307.92 1069
2308.03 1039
2308.14 1008
2308.25 975
2308.36 941
2308.47 907
2308.58 873
2308.69 840
2308.80 808
2308.91 777
2309.02 748
2309.13 721
2309.24 695
2309.35 672
2309.46 650
2309.57 628
2309.68 606
2309.79 582
2309.90 556
2310.01 527
2310.12 497
2310.23 465
2310.34 433
2310.45 403
2310.56 375
2310.67 350
2310.78 329
2310.89 312
2311.00 299
2311.11 291
2311.22 286
2311.33 284
2311.44 286
2311.55 289
2311.66 294
2311.77 299
2311.88 302
2311.99 303
2312.10 301
2312.21 296
2312.32 288
2312.43 279
2312.54 268
2312.65 259
2312.76 251
2312.87 245
2312.98 240
2313.09 237
2313.20 234
2313.31 231
2313.42 226
2313.53 218
2313.64 205
2313.75 189
2313.86 168
2313.97 145
2314.08 121
2314.19 98
2314.30 77
2314.41 60
2314.52 46
2314.63 36
2314.74 29
2314.85 28
2314.96 30
2315.07 37
2315.18 48
2315.29 62
2315.41 76
2315.52 89
2315.63 101
2315.74 110
2315.85 117
2315.96 123
2316.07 129
2316.18 136
2316.29 143
2316.40 151
2316.51 161
2316.62 171
2316.73 180
2316.84 189
2316.95 195
2317.06 199
2317.17 200
2317.28 198
2317.39 194
2317.50 191
2317.61 189
2317.72 190
2317.83 195
2317.94 202
2318.05 212
2318.16 223
2318.27 234
2318.38 246
2318.49 259
2318.60 273
2318.71 289
2318.82 308
2318.93 329
2319.04 351
2319.15 374
2319.27 396
2319.38 416
2319.49 431
2319.60 440
2319.71 443
2319.82 440
2319.93 431
2320.04 419
2320.15 407
2320.26 397
2320.37 392
2320.48 393
2320.59 400
2320.70 413
2320.81 429
2320.92 446
2321.03 462
2321.14 476
2321.25 486
2321.36 492
2321.47 493
2321.58 492
2321.69 487
2321.80 480
2321.91 470
2322.02 456
2322.13 438
2322.24 416
2322.36 391
2322.47 364
2322.58 337
2322.69 310
2322.80 287
2322.91 266
2323.02 249
2323.13 235
2323.24 225
2323.35 216
2323.46 210
2323.57 204
2323.68 200
2323.79 195
2323.90 190
2324.01 182
2324.12 172
2324.23 161
2324.34 148
2324.45 136
2324.56 126
2324.67 121
2324.78 121
2324.90 127
2325.01 136
2325.12 148
2325.23 159
2325.34 170
2325.45 178
2325.56 184
2325.67 188
2325.78 190
2325.89 192
2326.00 193
2326.11 194
2326.22 194
2326.33 192
2326.44 188
2326.55 181
2326.66 169
2326.77 153
2326.88 134
2326.99 114
2327.11 94
2327.22 75
2327.33 59
2327.44 47
2327.55 39
2327.66 33
2327.77 29
2327.88 26
2327.99 24
2328.10 23
2328.21 26
2328.32 32
2328.43 41
2328.54 52
2328.65 64
2328.76 72
2328.87 74
2328.98 71
2329.09 61
2329.21 50
2329.32 38
2329.43 30
2329.54 28
2329.65 32
2329.76 42
2329.87 56
2329.98 71
2330.09 86
2330.20 99
2330.31 108
2330.42 114
2330.53 116
2330.64 113
2330.75 108
2330.86 101
2330.97 93
2331.09 86
2331.20 81
2331.31 79
2331.42 81
2331.53 85
2331.64 91
2331.75 96
2331.86 99
2331.97 98
2332.08 93
2332.19 84
2332.30 71
2332.41 57
2332.52 42
2332.63 27
2332.74 13
2332.86 0
2332.97 0
2333.08 0
2333.19 0
2333.30 0
2333.41 0
2333.52 0
2333.63 0
2333.74 6
2333.85 17
2333.96 24
2334.07 27
2334.18 27
2334.29 25
2334.40 23
2334.52 24
2334.63 29
2334.74 35
2334.85 41
2334.96 45
2335.07 45
2335.18 42
2335.29 36
2335.40 30
2335.51 26
2335.62 27
2335.73 31
2335.84 39
2335.95 49
2336.07 60
2336.18 70
2336.29 77
2336.40 82
2336.51 83
2336.62 80
2336.73 73
2336.84 61
2336.95 47
2337.06 31
2337.17 18
2337.28 10
2337.39 9
2337.51 15
2337.62 28
2337.73 47
2337.84 67
2337.95 87
2338.06 105
2338.17 119
2338.28 129
2338.39 135
2338.50 139
2338.61 139
2338.72 137
2338.83 131
2338.95 124
2339.06 114
2339.17 103
2339.28 93
2339.39 85
2339.50 78
2339.61 75
2339.72 76
2339.83 79
2339.94 84
2340.05 90
2340.16 95
2340.28 99
2340.39 101
2340.50 100
2340.61 98
2340.72 94
2340.83 89
2340.94 83
2341.05 77
2341.16 71
2341.27 66
2341.38 63
2341.49 63
2341.61 66
2341.72 74
2341.83 85
2341.94 97
2342.05 108
2342.16 115
2342.27 116
2342.38 112
2342.49 102
2342.60 89
2342.71 77
2342.82 68
2342.94 65
2343.05 67
2343.16 76
2343.27 87
2343.38 99
2343.49 111
2343.60 119
2343.71 125
2343.82 128
2343.93 129
2344.04 129
2344.16 129
2344.27 130
2344.38 130
2344.49 128
2344.60 124
2344.71 117
2344.82 108
2344.93 96
2345.04 84
2345.15 73
2345.27 64
2345.38 57
2345.49 53
2345.60 50
2345.71 47
2345.82 43
2345.93 35
2346.04 24
2346.15 9
2346.26 0
2346.37 0
2346.49 0
2346.60 0
2346.71 0
2346.82 0
2346.93 0
2347.04 0
2347.15 11
2347.26 26
2347.37 39
2347.48 48
2347.60 54
2347.71 54
2347.82 50
2347.93 42
2348.04 30
2348.15 17
2348.26 3
2348.37 0
2348.48 0
2348.59 0
2348.71 0
2348.82 0
2348.93 0
2349.04 0
2349.15 0
2349.26 4
2349.37 10
2349.48 15
2349.59 21
2349.71 27
2349.82 33
2349.93 39
2350.04 45
2350.15 50
2350.26 53
2350.37 53
2350.48 51
2350.59 47
2350.70 42
2350.82 36
2350.93 30
2351.04 27
2351.15 25
2351.26 25
2351.37 26
2351.48 29
2351.59 33
2351.70 36
2351.82 40
2351.93 43
2352.04 45
2352.15 46
2352.26 46
2352.37 44
2352.48 41
2352.59 38
2352.70 34
2352.82 31
2352.93 29
2353.04 29
2353.15 31
2353.26 36
2353.37 46
2353.48 59
2353.59 76
2353.70 93
2353.82 110
2353.93 124
2354.04 134
2354.15 138
2354.26 139
2354.37 136
2354.48 133
2354.59 130
2354.71 128
2354.82 127
2354.93 129
2355.04 131
2355.15 135
2355.26 138
2355.37 141
2355.48 143
2355.59 143
2355.71 142
2355.82 139
2355.93 135
2356.04 133
2356.15 131
2356.26 131
2356.37 132
2356.48 133
2356.60 134
2356.71 135
2356.82 136
2356.93 137
2357.04 139
2357.15 144
2357.26 149
2357.37 156
2357.49 162
2357.60 168
2357.71 175
2357.82 182
2357.93 189
2358.04 196
2358.15 203
2358.26 209
2358.38 213
2358.49 214
2358.60 213
2358.71 209
2358.82 203
2358.93 193
2359.04 182
2359.15 168
2359.27 153
2359.38 137
2359.49 122
2359.60 107
2359.71 94
2359.82 83
2359.93 75
2360.04 68
2360.16 64
2360.27 61
2360.38 61
2360.49 63
2360.60 67
2360.71 72
2360.82 80
2360.93 89
2361.05 98
2361.16 107
2361.27 116
2361.38 123
2361.49 128
2361.60 131
2361.71 130
2361.83 126
2361.94 120
2362.05 113
2362.16 107
2362.27 104
2362.38 102
2362.49 104
2362.60 108
2362.72 113
2362.83 117
2362.94 119
2363.05 120
2363.16 119
2363.27 118
2363.38 118
2363.50 121
2363.61 127
2363.72 135
2363.83 144
2363.94 153
2364.05 159
2364.16 162
2364.28 161
2364.39 156
2364.50 150
2364.61 143
2364.72 137
2364.83 134
2364.94 134
2365.06 135
2365.17 139
2365.28 142
2365.39 145
2365.50 148
2365.61 150
2365.72 152
2365.84 155
2365.95 157
2366.06 158
2366.17 158
2366.28 154
2366.39 146
2366.50 133
2366.62 116
2366.73 98
2366.84 80
2366.95 66
2367.06 55
2367.17 48
2367.28 45
2367.40 44
2367.51 45
2367.62 48
2367.73 52
2367.84 57
2367.95 65
2368.06 73
2368.18 81
2368.29 86
2368.40 89
2368.51 87
2368.62 81
2368.73 74
2368.85 66
2368.96 61
2369.07 58
2369.18 59
2369.29 62
2369.40 67
2369.51 72
2369.63 77
2369.74 82
2369.85 87
2369.96 92
2370.07 99
2370.18 106
2370.29 113
2370.41 117
2370.52 120
2370.63 118
2370.74 113
2370.85 105
2370.96 95
2371.08 84
2371.19 74
2371.30 65
2371.41 57
2371.52 49
2371.63 42
2371.75 34
2371.86 27
2371.97 21
2372.08 16
2372.19 15
2372.30 17
2372.41 22
2372.53 29
2372.64 38
2372.75 47
2372.86 55
2372.97 63
2373.08 70
2373.20 75
2373.31 79
2373.42 82
2373.53 82
2373.64 80
2373.75 78
2373.87 75
2373.98 72
2374.09 71
2374.20 73
2374.31 76
2374.42 82
2374.54 88
2374.65 97
2374.76 106
2374.87 118
2374.98 132
2375.09 146
2375.21 160
2375.32 173
2375.43 181
2375.54 183
2375.65 179
2375.76 169
2375.88 155
2375.99 138
2376.10 120
2376.21 101
2376.32 81
2376.43 61
2376.55 42
2376.66 24
2376.77 8
2376.88 0
2376.99 0
2377.10 0
2377.22 0
2377.33 0
2377.44 0
2377.55 0
2377.66 0
2377.77 4
2377.89 11
2378.00 16
2378.11 21
2378.22 24
2378.33 24
2378.44 23
2378.56 19
2378.67 16
2378.78 15
2378.89 17
2379.00 24
2379.11 35
2379.23 48
2379.34 63
2379.45 77
2379.56 88
2379.67 96
2379.79 100
2379.90 101
2380.01 102
2380.12 103
2380.23 107
2380.34 115
2380.46 127
2380.57 143
2380.68 161
2380.79 180
2380.90 197
2381.01 209
2381.13 216
2381.24 216
2381.35 211
2381.46 203
2381.57 194
2381.69 188
2381.80 185
2381.91 188
2382.02 196
2382.13 210
2382.24 228
2382.36 247
2382.47 267
2382.58 286
2382.69 301
2382.80 312
2382.92 319
2383.03 322
2383.14 322
2383.25 321
2383.36 318
2383.47 314
2383.59 310
2383.70 303
2383.81 293
2383.92 280
2384.03 264
2384.15 246
2384.26 229
2384.37 214
2384.48 202
2384.59 195
2384.71 191
2384.82 190
2384.93 191
2385.04 191
2385.15 190
2385.26 190
2385.38 190
2385.49 191
2385.60 196
2385.71 204
2385.82 216
2385.94 232
2386.05 252
2386.16 275
2386.27 302
2386.38 331
2386.50 359
2386.61 384
2386.72 404
2386.83 418
2386.94 424
2387.06 424
2387.17 419
2387.28 412
2387.39 405
2387.50 399
2387.62 393
2387.73 388
2387.84 384
2387.95 380
2388.06 376
2388.17 372
2388.29 369
2388.40 367
2388.51 367
2388.62 366
2388.73 366
2388.85 365
2388.96 365
2389.07 366
2389.18 368
2389.29 372
2389.41 377
2389.52 384
2389.63 392
2389.74 400
2389.85 408
2389.97 414
2390.08 421
2390.19 427
2390.30 433
2390.41 439
2390.53 444
2390.64 449
2390.75 451
2390.86 448
2390.97 440
2391.09 425
2391.20 406
2391.31 382
2391.42 357
2391.53 332
2391.65 307
2391.76 286
2391.87 266
2391.98 249
2392.10 233
2392.21 218
2392.32 206
2392.43 194
2392.54 184
2392.66 175
2392.77 167
2392.88 159
2392.99 150
2393.10 142
2393.22 133
2393.33 125
2393.44 118
2393.55 113
2393.66 111
2393.78 113
2393.89 119
2394.00 128
2394.11 141
2394.22 157
2394.34 175
2394.45 194
2394.56 212
2394.67 229
2394.79 243
2394.90 254
2395.01 261
2395.12 263
2395.23 262
2395.35 257
2395.46 251
2395.57 244
2395.68 239
2395.79 237
2395.91 239
2396.02 244
2396.13 253
2396.24 262
2396.35 271
2396.47 277
2396.58 277
2396.69 271
2396.80 260
2396.92 243
2397.03 224
2397.14 205
2397.25 190
2397.36 180
2397.48 176
2397.59 179
2397.70 186
2397.81 195
2397.93 202
2398.04 205
2398.15 201
2398.26 191
2398.37 177
2398.49 161
2398.60 146
2398.71 134
2398.82 125
2398.94 120
2399.05 118
2399.16 116
2399.27 114
2399.38 111
2399.50 109
2399.61 108
2399.72 110
2399.83 115
2399.95 123
2400.06 130
2400.17 135
2400.28 135
2400.39 127
2400.51 114
2400.62 96
2400.73 78
2400.84 63
2400.96 55
2401.07 55
2401.18 64
2401.29 78
2401.40 96
2401.52 113
2401.63 127
2401.74 139
2401.85 147
2401.97 154
2402.08 160
2402.19 167
2402.30 176
2402.41 185
2402.53 194
2402.64 200
2402.75 201
2402.86 199
2402.98 193
2403.09 184
2403.20 173
2403.31 163
2403.43 156
2403.54 151
2403.65 149
2403.76 150
2403.88 153
2403.99 157
2404.10 163
2404.21 170
2404.32 178
2404.44 186
2404.55 194
2404.66 202
2404.77 210
2404.89 218
2405.00 226
2405.11 233
2405.22 240
2405.34 247
2405.45 252
2405.56 254
2405.67 255
2405.78 251
2405.90 244
2406.01 232
2406.12 217
2406.23 199
2406.35 182
2406.46 166
2406.57 153
2406.68 145
2406.80 143
2406.91 145
2407.02 152
2407.13 161
2407.25 170
2407.36 180
2407.47 188
2407.58 193
2407.70 195
2407.81 193
2407.92 187
2408.03 177
2408.15 162
2408.26 145
2408.37 128
2408.48 115
2408.60 107
2408.71 106
2408.82 114
2408.93 127
2409.04 143
2409.16 158
2409.27 168
2409.38 172
2409.49 168
2409.61 157
2409.72 143
2409.83 129
2409.94 118
2410.06 112
2410.17 113
2410.28 120
2410.39 130
2410.51 141
2410.62 150
2410.73 154
2410.84 152
2410.96 142
2411.07 127
2411.18 105
2411.29 82
2411.41 58
2411.52 37
2411.63 21
2411.74 11
2411.86 7
2411.97 9
2412.08 15
2412.19 24
2412.31 33
2412.42 40
2412.53 46
2412.64 49
2412.76 49
2412.87 49
2412.98 49
2413.09 50
2413.21 53
2413.32 59
2413.43 67
2413.54 78
2413.66 90
2413.77 103
2413.88 115
2414.00 125
2414.11 133
2414.22 139
2414.33 142
2414.45 144
2414.56 145
2414.67 146
2414.78 146
2414.90 144
2415.01 141
2415.12 136
2415.23 130
2415.35 123
2415.46 114
2415.57 104
2415.68 94
2415.80 84
2415.91 74
2416.02 65
2416.13 57
2416.25 53
2416.36 53
2416.47 58
2416.58 67
2416.70 78
2416.81 89
2416.92 96
2417.04 99
2417.15 94
2417.26 84
2417.37 68
2417.49 50
2417.60 31
2417.71 15
2417.82 2
2417.94 0
2418.05 0
2418.16 0
2418.27 0
2418.39 0
2418.50 0
2418.61 0
2418.73 0
2418.84 0
2418.95 13
2419.06 31
2419.18 49
2419.29 65
2419.40 79
2419.51 89
2419.63 93
2419.74 93
2419.85 90
2419.96 84
2420.08 78
2420.19 73
2420.30 70
2420.42 71
2420.53 75
2420.64 82
2420.75 90
2420.87 99
2420.98 107
2421.09 112
2421.20 115
2421.32 114
2421.43 110
2421.54 103
2421.66 94
2421.77 85
2421.88 77
2421.99 73
2422.11 72
2422.22 74
2422.33 79
2422.44 86
2422.56 93
2422.67 97
2422.78 100
2422.90 99
2423.01 97
2423.12 94
2423.23 93
2423.35 92
2423.46 94
2423.57 97
2423.69 100
2423.80 101
2423.91 102
2424.02 101
2424.14 101
2424.25 103
2424.36 107
2424.48 113
2424.59 121
2424.70 128
2424.81 134
2424.93 138
2425.04 141
2425.15 142
2425.26 141
2425.38 141
2425.49 140
2425.60 137
2425.72 133
2425.83 126
2425.94 119
2426.05 111
2426.17 105
2426.28 102
2426.39 101
2426.51 103
2426.62 106
2426.73 110
2426.84 114
2426.96 118
2427.07 122
2427.18 124
2427.30 126
2427.41 125
2427.52 121
2427.63 114
2427.75 104
2427.86 93
2427.97 82
2428.09 72
2428.20 64
2428.31 57
2428.43 51
2428.54 45
2428.65 40
2428.76 35
2428.88 32
2428.99 32
2429.10 35
2429.22 42
2429.33 49
2429.44 55
2429.55 59
2429.67 58
2429.78 53
2429.89 45
2430.01 36
2430.12 28
2430.23 22
2430.34 19
2430.46 19
2430.57 20
2430.68 22
2430.80 23
2430.91 24
2431.02 24
2431.14 23
2431.25 20
2431.36 15
2431.47 8
2431.59 0
2431.70 0
2431.81 0
2431.93 0
2432.04 0
2432.15 0
2432.27 0
2432.38 3
2432.49 24
2432.60 45
2432.72 64
2432.83 77
2432.94 83
2433.06 82
2433.17 75
2433.28 62
2433.40 47
2433.51 32
2433.62 20
2433.73 14
2433.85 12
2433.96 15
2434.07 22
2434.19 31
2434.30 40
2434.41 48
2434.53 56
2434.64 65
2434.75 75
2434.86 87
2434.98 100
2435.09 112
2435.20 120
2435.32 123
2435.43 120
2435.54 111
2435.66 101
2435.77 92
2435.88 89
2436.00 92
2436.11 101
2436.22 115
2436.33 130
2436.45 144
2436.56 154
2436.67 161
2436.79 165
2436.90 168
2437.01 172
2437.13 177
2437.24 183
2437.35 189
2437.47 191
2437.58 189
2437.69 182
2437.80 170
2437.92 152
2438.03 132
2438.14 111
2438.26 89
2438.37 69
2438.48 51
2438.60 37
2438.71 27
2438.82 23
2438.94 25
2439.05 32
2439.16 43
2439.28 56
2439.39 68
2439.50 76
2439.62 78
2439.73 75
2439.84 66
2439.95 55
2440.07 44
2440.18 34
2440.29 27
2440.41 21
2440.52 17
2440.63 12
2440.75 7
2440.86 0
2440.97 0
2441.09 0
2441.20 0
2441.31 0
2441.43 3
2441.54 15
2441.65 29
2441.77 44
2441.88 59
2441.99 72
2442.11 82
2442.22 89
2442.33 91
2442.45 89
2442.56 81
2442.67 69
2442.78 54
2442.90 38
2443.01 24
2443.12 14
2443.24 10
2443.35 14
2443.46 24
2443.58 39
2443.69 57
2443.80 75
2443.92 91
2444.03 104
2444.14 114
2444.26 123
2444.37 132
2444.48 143
2444.60 155
2444.71 169
2444.82 182
2444.94 194
2445.05 204
2445.16 210
2445.28 213
2445.39 213
2445.50 212
2445.62 209
2445.73 204
2445.84 198
2445.96 191
2446.07 186
2446.18 183
2446.30 185
2446.41 192
2446.52 204
2446.64 220
2446.75 237
2446.86 254
2446.98 267
2447.09 276
2447.20 279
2447.32 277
2447.43 272
2447.54 264
2447.66 255
2447.77 245
2447.88 234
2448.00 222
2448.11 210
2448.22 196
2448.34 180
2448.45 162
2448.56 144
2448.68 127
2448.79 113
2448.90 104
2449.02 101
2449.13 106
2449.24 116
2449.36 129
2449.47 143
2449.58 154
2449.70 160
2449.81 159
2449.92 151
2450.04 139
2450.15 125
2450.26 109
2450.38 96
2450.49 85
2450.60 77
2450.72 71
2450.83 67
2450.94 62
2451.06 56
2451.17 50
2451.28 43
2451.40 38
2451.51 35
2451.63 35
2451.74 40
2451.85 47
2451.97 56
2452.08 64
2452.19 69
2452.31 69
2452.42 66
2452.53 62
2452.65 60
2452.76 61
2452.87 69
2452.99 83
2453.10 101
2453.21 119
2453.33 134
2453.44 144
2453.55 145
2453.67 140
2453.78 131
2453.89 119
2454.01 109
2454.12 101
2454.23 97
2454.35 97
2454.46 99
2454.58 101
2454.69 102
2454.80 100
2454.92 96
2455.03 88
2455.14 80
2455.26 71
2455.37 63
2455.48 58
2455.60 57
2455.71 58
2455.82 62
2455.94 68
2456.05 75
2456.16 85
2456.28 95
2456.39 106
2456.51 116
2456.62 124
2456.73 130
2456.85 134
2456.96 133
2457.07 129
2457.19 123
2457.30 115
2457.41 105
2457.53 95
2457.64 84
2457.75 72
2457.87 61
2457.98 51
2458.10 42
2458.21 34
2458.32 28
2458.44 22
2458.55 16
2458.66 9
2458.78 3
2458.89 0
2459.00 0
2459.12 0
2459.23 1
2459.35 10
2459.46 19
2459.57 27
2459.69 31
2459.80 29
2459.91 22
2460.03 11
2460.14 0
2460.25 0
2460.37 0
2460.48 0
2460.60 0
2460.71 0
2460.82 0
2460.94 0
2461.05 10
2461.16 27
2461.28 45
2461.39 61
2461.50 77
2461.62 91
2461.73 106
2461.85 122
2461.96 141
2462.07 165
2462.19 194
2462.30 227
2462.41 262
2462.53 296
2462.64 329
2462.75 358
2462.87 383
2462.98 404
2463.10 422
2463.21 438
2463.32 451
2463.44 461
2463.55 470
2463.66 479
2463.78 488
2463.89 498
2464.01 510
2464.12 524
2464.23 537
2464.35 547
2464.46 552
2464.57 549
2464.69 538
2464.80 519
2464.92 494
2465.03 467
2465.14 440
2465.26 417
2465.37 401
2465.48 393
2465.60 392
2465.71 398
2465.83 409
2465.94 420
2466.05 429
2466.17 434
2466.28 434
2466.39 430
2466.51 423
2466.62 415
2466.74 408
2466.85 403
2466.96 400
2467.08 398
2467.19 396
2467.30 392
2467.42 387
2467.53 379
2467.65 371
2467.76 364
2467.87 359
2467.99 357
2468.10 358
2468.22 362
2468.33 369
2468.44 374
2468.56 377
2468.67 376
2468.78 368
2468.90 354
2469.01 336
2469.13 315
2469.24 293
2469.35 272
2469.47 254
2469.58 238
2469.70 225
2469.81 216
2469.92 213
2470.04 215
2470.15 224
2470.26 239
2470.38 259
2470.49 280
2470.61 298
2470.72 309
2470.83 308
2470.95 296
2471.06 274
2471.18 242
2471.29 206
2471.40 168
2471.52 132
2471.63 98
2471.75 68
2471.86 42
2471.97 19
2472.09 1
2472.20 0
2472.31 0
2472.43 0
2472.54 0
2472.66 17
2472.77 44
2472.88 76
2473.00 108
2473.11 137
2473.23 160
2473.34 176
2473.45 185
2473.57 190
2473.68 191
2473.80 188
2473.91 184
2474.02 177
2474.14 166
2474.25 150
2474.37 129
2474.48 103
2474.59 75
2474.71 46
2474.82 21
2474.94 1
2475.05 0
2475.16 0
2475.28 0
2475.39 0
2475.51 0
2475.62 0
2475.73 0
2475.85 0
2475.96 0
2476.08 4
2476.19 14
2476.30 26
2476.42 40
2476.53 53
2476.65 64
2476.76 71
2476.87 73
2476.99 71
2477.10 66
2477.22 58
2477.33 49
2477.44 40
2477.56 31
2477.67 23
2477.79 18
2477.90 14
2478.01 14
2478.13 16
2478.24 21
2478.36 28
2478.47 37
2478.58 46
2478.70 55
2478.81 64
2478.93 73
2479.04 82
2479.15 90
2479.27 98
2479.38 104
2479.50 108
2479.61 111
2479.73 111
2479.84 110
2479.95 109
2480.07 108
2480.18 108
2480.30 109
2480.41 111
2480.52 113
2480.64 114
2480.75 115
2480.87 116
2480.98 119
2481.09 125
2481.21 134
2481.32 147
2481.44 160
2481.55 173
2481.67 182
2481.78 185
2481.89 182
2482.01 174
2482.12 163
2482.24 151
2482.35 139
2482.46 130
2482.58 122
2482.69 115
2482.81 108
2482.92 100
2483.03 90
2483.15 78
2483.26 65
2483.38 52
2483.49 38
2483.61 26
2483.72 14
2483.83 3
2483.95 0
2484.06 0
2484.18 0
2484.29 0
2484.41 0
2484.52 0
2484.63 0
2484.75 0
2484.86 7
2484.98 18
2485.09 27
2485.20 35
2485.32 38
2485.43 38
2485.55 34
2485.66 27
2485.78 18
2485.89 9
2486.00 1
2486.12 0
2486.23 0
2486.35 1
2486.46 8
2486.58 17
2486.69 25
2486.80 31
2486.92 36
2487.03 40
2487.15 43
2487.26 45
2487.38 46
2487.49 47
2487.60 46
2487.72 44
2487.83 39
2487.95 32
2488.06 24
2488.18 17
2488.29 11
2488.40 6
2488.52 4
2488.63 3
2488.75 3
2488.86 4
2488.98 6
2489.09 8
2489.20 10
2489.32 12
2489.43 13
2489.55 12
2489.66 9
2489.78 4
2489.89 0
2490.00 0
2490.12 0
2490.23 0
2490.35 0
2490.46 0
2490.58 4
2490.69 19
2490.80 33
2490.92 43
2491.03 48
2491.15 47
2491.26 41
2491.38 32
2491.49 23
2491.60 13
2491.72 4
2491.83 0
2491.95 0
2492.06 0
2492.18 0
2492.29 0
2492.41 0
2492.52 0
2492.63 0
2492.75 9
2492.86 24
2492.98 37
2493.09 45
2493.21 47
2493.32 45
2493.43 39
2493.55 33
2493.66 30
2493.78 34
2493.89 43
2494.01 58
2494.12 76
2494.24 92
2494.35 103
2494.46 108
2494.58 106
2494.69 99
2494.81 91
2494.92 84
2495.04 80
2495.15 79
2495.27 80
2495.38 80
2495.49 77
2495.61 71
2495.72 63
2495.84 55
2495.95 49
2496.07 48
2496.18 52
2496.30 60
2496.41 69
2496.52 77
2496.64 84
2496.75 89
2496.87 93
2496.98 97
2497.10 103
2497.21 110
2497.33 120
2497.44 131
2497.56 141
2497.67 150
2497.78 157
2497.90 163
2498.01 168
2498.13 172
2498.24 175
2498.36 177
2498.47 177
2498.59 174
2498.70 169
2498.81 161
2498.93 152
2499.04 142
2499.16 134
2499.27 128
2499.39 126
2499.50 127
2499.62 132
2499.73 139
2499.85 147
2499.96 152
2500.07 154
2500.19 152
2500.30 145
2500.42 135
2500.53 124
2500.65 114
2500.76 108
2500.88 106
2500.99 110
2501.11 119
2501.22 132
2501.34 147
2501.45 164
2501.56 180
2501.68 195
2501.79 209
2501.91 222
2502.02 232
2502.14 239
2502.25 242
2502.37 240
2502.48 233
2502.60 221
2502.71 205
2502.83 190
2502.94 178
2503.05 173
2503.17 176
2503.28 188
2503.40 205
2503.51 223
2503.63 239
2503.74 248
2503.86 249
2503.97 244
2504.09 234
2504.20 224
2504.32 218
2504.43 217
2504.54 222
2504.66 232
2504.77 244
2504.89 256
2505.00 264
2505.12 266
2505.23 260
2505.35 249
2505.46 232
2505.58 212
2505.69 193
2505.81 176
2505.92 162
2506.04 153
2506.15 146
2506.26 142
2506.38 139
2506.49 138
2506.61 136
2506.72 135
2506.84 134
2506.95 131
2507.07 126
2507.18 118
2507.30 106
2507.41 92
2507.53 77
2507.64 64
2507.76 54
2507.87 50
2507.99 53
2508.10 61
2508.22 74
2508.33 89
2508.44 104
2508.56 116
2508.67 125
2508.79 129
2508.90 128
2509.02 122
2509.13 112
2509.25 103
2509.36 95
2509.48 91
2509.59 92
2509.71 98
2509.82 107
2509.94 116
2510.05 124
2510.17 128
2510.28 127
2510.40 123
2510.51 115
2510.63 107
2510.74 98
2510.86 90
2510.97 83
2511.08 77
2511.20 73
2511.31 68
2511.43 65
2511.54 60
2511.66 56
2511.77 50
2511.89 44
2512.00 38
2512.12 33
2512.23 30
2512.35 29
2512.46 30
2512.58 31
2512.69 30
2512.81 28
2512.92 23
2513.04 17
2513.15 12
2513.27 11
2513.38 15
2513.50 25
2513.61 39
2513.73 55
2513.84 70
2513.96 81
2514.07 85
2514.19 83
2514.30 76
2514.42 67
2514.53 59
2514.65 54
2514.76 52
2514.87 55
2514.99 59
2515.10 63
2515.22 64
2515.33 61
2515.45 55
2515.56 47
2515.68 39
2515.79 35
2515.91 37
2516.02 46
2516.14 61
2516.25 79
2516.37 96
2516.48 109
2516.60 116
2516.71 114
2516.83 106
2516.94 93
2517.06 78
2517.17 63
2517.29 49
2517.40 36
2517.52 24
2517.63 12
2517.75 0
2517.86 0
2517.98 0
2518.09 0
2518.21 0
2518.32 0
2518.44 0
2518.55 0
2518.67 0
2518.78 12
2518.90 29
2519.01 49
2519.13 69
2519.24 88
2519.36 105
2519.47 117
2519.59 123
2519.70 123
2519.82 119
2519.93 111
2520.05 102
2520.16 94
2520.28 89
2520.39 88
2520.51 89
2520.62 92
2520.74 95
2520.85 96
2520.97 94
2521.08 87
2521.20 77
2521.31 64
2521.43 51
2521.54 41
2521.66 35
2521.77 32
2521.89 33
2522.00 35
2522.12 38
2522.23 39
2522.35 39
2522.46 38
2522.58 38
2522.69 39
2522.81 43
2522.92 50
2523.04 57
2523.15 65
2523.27 72
2523.38 79
2523.50 87
2523.61 98
2523.73 111
2523.84 128
2523.96 148
2524.08 168
2524.19 186
2524.31 199
2524.42 206
2524.54 208
2524.65 206
2524.77 202
2524.88 197
2525.00 192
2525.11 190
2525.23 188
2525.34 190
2525.46 192
2525.57 197
2525.69 203
2525.80 210
2525.92 217
2526.03 223
2526.15 227
2526.26 228
2526.38 225
2526.49 218
2526.61 206
2526.72 188
2526.84 165
2526.95 138
2527.07 109
2527.18 80
2527.30 54
2527.41 33
2527.53 18
2527.64 9
2527.76 4
2527.88 2
2527.99 2
2528.11 4
2528.22 10
2528.34 21
2528.45 36
2528.57 56
2528.68 79
2528.80 102
2528.91 123
2529.03 138
2529.14 148
2529.26 152
2529.37 152
2529.49 150
2529.60 146
2529.72 144
2529.83 143
2529.95 143
2530.06 145
2530.18 148
2530.29 151
2530.41 154
2530.53 155
2530.64 153
2530.76 146
2530.87 134
2530.99 120
2531.10 103
2531.22 88
2531.33 75
2531.45 68
2531.56 68
2531.68 74
2531.79 84
2531.91 97
2532.02 110
2532.14 121
2532.25 129
2532.37 133
2532.48 134
2532.60 132
2532.72 129
2532.83 126
2532.95 124
2533.06 121
2533.18 116
2533.29 109
2533.41 98
2533.52 84
2533.64 65
2533.75 45
2533.87 26
2533.98 9
2534.10 0
2534.21 0
2534.33 0
2534.45 0
2534.56 0
2534.68 0
2534.79 0
2534.91 0
2535.02 0
2535.14 7
2535.25 22
2535.37 39
2535.48 56
2535.60 73
2535.71 88
2535.83 101
2535.95 110
2536.06 115
2536.18 116
2536.29 115
2536.41 111
2536.52 106
2536.64 99
2536.75 91
2536.87 81
2536.98 70
2537.10 58
2537.21 47
2537.33 38
2537.45 31
2537.56 28
2537.68 29
2537.79 35
2537.91 43
2538.02 54
2538.14 66
2538.25 77
2538.37 87
2538.48 94
2538.60 99
2538.72 100
2538.83 99
2538.95 96
2539.06 92
2539.18 89
2539.29 87
2539.41 88
2539.52 90
2539.64 95
2539.75 102
2539.87 108
2539.99 114
2540.10 120
2540.22 125
2540.33 129
2540.45 132
2540.56 136
2540.68 139
2540.79 142
2540.91 144
2541.02 148
2541.14 155
2541.26 165
2541.37 179
2541.49 195
2541.60 213
2541.72 229
2541.83 241
2541.95 247
2542.06 248
2542.18 246
2542.29 242
2542.41 239
2542.53 238
2542.64 240
2542.76 243
2542.87 248
2542.99 253
2543.10 257
2543.22 260
2543.33 262
2543.45 264
2543.57 266
2543.68 268
2543.80 269
2543.91 270
2544.03 270
2544.14 268
2544.26 265
2544.37 261
2544.49 255
2544.61 248
2544.72 239
2544.84 230
2544.95 222
2545.07 214
2545.18 207
2545.30 200
2545.42 193
2545.53 185
2545.65 177
2545.76 168
2545.88 160
2545.99 155
2546.11 153
2546.22 153
2546.34 155
2546.46 159
2546.57 164
2546.69 170
2546.80 176
2546.92 182
2547.03 190
2547.15 201
2547.26 214
2547.38 228
2547.50 242
2547.61 257
2547.73 272
2547.84 284
2547.96 295
2548.07 303
2548.19 309
2548.31 313
2548.42 317
2548.54 320
2548.65 323
2548.77 328
2548.88 334
2549.00 342
2549.12 350
2549.23 357
2549.35 363
2549.46 366
2549.58 365
2549.69 358
2549.81 346
2549.93 328
2550.04 305
2550.16 280
2550.27 255
2550.39 231
2550.50 211
2550.62 195
2550.74 186
2550.85 182
2550.97 184
2551.08 190
2551.20 201
2551.31 214
2551.43 230
2551.55 247
2551.66 263
2551.78 277
2551.89 288
2552.01 298
2552.12 306
2552.24 311
2552.36 314
2552.47 315
2552.59 314
2552.70 310
2552.82 303
2552.93 293
2553.05 282
2553.17 269
2553.28 257
2553.40 246
2553.51 236
2553.63 227
2553.74 220
2553.86 213
2553.98 205
2554.09 197
2554.21 188
2554.32 177
2554.44 164
2554.56 149
2554.67 134
2554.79 119
2554.90 107
2555.02 102
2555.13 103
2555.25 112
2555.37 127
2555.48 144
2555.60 160
2555.71 172
2555.83 176
2555.95 173
2556.06 163
2556.18 150
2556.29 137
2556.41 125
2556.52 116
2556.64 110
2556.76 107
2556.87 105
2556.99 103
2557.10 100
2557.22 97
2557.34 96
2557.45 98
2557.57 103
2557.68 112
2557.80 124
2557.91 137
2558.03 148
2558.15 155
2558.26 158
2558.38 158
2558.49 157
2558.61 156
2558.73 157
2558.84 160
2558.96 166
2559.07 172
2559.19 176
2559.31 177
2559.42 175
2559.54 170
2559.65 164
2559.77 159
2559.88 156
2560.00 157
2560.12 160
2560.23 165
2560.35 170
2560.46 172
2560.58 173
2560.70 171
2560.81 168
2560.93 164
2561.04 163
2561.16 164
2561.28 167
2561.39 171
2561.51 175
2561.62 178
2561.74 179
2561.86 179
2561.97 176
2562.09 174
2562.20 172
2562.32 172
2562.44 172
2562.55 172
2562.67 171
2562.78 170
2562.90 168
2563.02 165
2563.13 163
2563.25 164
2563.36 169
2563.48 178
2563.60 190
2563.71 202
2563.83 213
2563.94 219
2564.06 220
2564.18 214
2564.29 204
2564.41 190
2564.52 176
2564.64 164
2564.76 153
2564.87 146
2564.99 144
2565.10 145
2565.22 150
2565.34 158
2565.45 168
2565.57 178
2565.68 186
2565.80 191
2565.92 192
2566.03 190
2566.15 184
2566.26 177
2566.38 170
2566.50 165
2566.61 161
2566.73 159
2566.85 157
2566.96 154
2567.08 150
2567.19 143
2567.31 134
2567.43 124
2567.54 113
2567.66 102
2567.77 92
2567.89 83
2568.01 75
2568.12 68
2568.24 62
2568.35 59
2568.47 57
2568.59 58
2568.70 62
2568.82 69
2568.94 79
2569.05 92
2569.17 108
2569.28 124
2569.40 139
2569.52 152
2569.63 163
2569.75 170
2569.86 174
2569.98 177
2570.10 179
2570.21 182
2570.33 185
2570.44 187
2570.56 187
2570.68 183
2570.79 174
2570.91 161
2571.03 145
2571.14 129
2571.26 114
2571.37 104
2571.49 98
2571.61 98
2571.72 102
2571.84 108
2571.96 114
2572.07 119
2572.19 123
2572.30 126
2572.42 128
2572.54 132
2572.65 140
2572.77 150
2572.88 163
2573.00 178
2573.12 191
2573.23 201
2573.35 208
2573.47 209
2573.58 206
2573.70 198
2573.81 187
2573.93 173
2574.05 158
2574.16 142
2574.28 124
2574.40 107
2574.51 89
2574.63 72
2574.74 56
2574.86 42
2574.98 31
2575.09 24
2575.21 21
2575.33 21
2575.44 24
2575.56 27
2575.67 29
2575.79 30
2575.91 29
2576.02 27
2576.14 23
2576.26 18
2576.37 12
2576.49 3
2576.61 0
2576.72 0
2576.84 0
2576.95 0
2577.07 0
2577.19 0
2577.30 0
2577.42 6
2577.54 30
2577.65 56
2577.77 81
2577.88 103
2578.00 121
2578.12 133
2578.23 137
2578.35 133
2578.47 122
2578.58 108
2578.70 92
2578.82 78
2578.93 70
2579.05 69
2579.16 77
2579.28 91
2579.40 108
2579.51 126
2579.63 143
2579.75 154
2579.86 158
2579.98 157
2580.10 150
2580.21 140
2580.33 129
2580.44 119
2580.56 111
2580.68 104
2580.79 99
2580.91 95
2581.03 90
2581.14 84
2581.26 76
2581.38 68
2581.49 60
2581.61 54
2581.73 51
2581.84 52
2581.96 58
2582.07 69
2582.19 83
2582.31 99
2582.42 114
2582.54 126
2582.66 134
2582.77 137
2582.89 134
2583.01 126
2583.12 115
2583.24 100
2583.36 83
2583.47 65
2583.59 46
2583.70 29
2583.82 14
2583.94 1
2584.05 0
2584.17 0
2584.29 0
2584.40 0
2584.52 0
2584.64 0
2584.75 9
2584.87 29
2584.99 52
2585.10 76
2585.22 97
2585.34 115
2585.45 126
2585.57 131
2585.68 129
2585.80 122
2585.92 109
2586.03 94
2586.15 76
2586.27 58
2586.38 40
2586.50 24
2586.62 10
2586.73 0
2586.85 0
2586.97 0
2587.08 0
2587.20 0
2587.32 0
2587.43 0
2587.55 0
2587.67 0
2587.78 0
2587.90 2
2588.02 6
2588.13 14
2588.25 24
2588.37 36
2588.48 48
2588.60 58
2588.71 66
2588.83 71
2588.95 72
2589.06 71
2589.18 67
2589.30 63
2589.41 58
2589.53 53
2589.65 50
2589.76 49
2589.88 51
2590.00 57
2590.11 68
2590.23 83
2590.35 99
2590.46 116
2590.58 131
2590.70 143
2590.81 150
2590.93 153
2591.05 153
2591.16 150
2591.28 145
2591.40 139
2591.51 132
2591.63 124
2591.75 116
2591.86 107
2591.98 98
2592.10 91
2592.21 84
2592.33 80
2592.45 77
2592.56 78
2592.68 80
2592.80 85
2592.91 92
2593.03 102
2593.15 113
2593.26 125
2593.38 137
2593.50 149
2593.61 160
2593.73 170
2593.85 177
2593.96 182
2594.08 185
2594.20 186
2594.31 187
2594.43 188
2594.55 188
2594.66 188
2594.78 188
2594.90 187
2595.01 183
2595.13 178
2595.25 172
2595.36 166
2595.48 160
2595.60 156
2595.71 154
2595.83 156
2595.95 161
2596.06 168
2596.18 175
2596.30 183
2596.41 190
2596.53 196
2596.65 200
2596.76 203
2596.88 204
2597.00 203
2597.12 201
2597.23 198
2597.35 193
2597.47 188
2597.58 182
2597.70 178
2597.82 175
2597.93 173
2598.05 174
2598.17 177
2598.28 181
2598.40 183
2598.52 184
2598.63 180
2598.75 172
2598.87 158
2598.98 140
2599.10 120
2599.22 100
2599.33 81
2599.45 64
2599.57 51
2599.68 43
2599.80 40
2599.92 42
2600.04 48
2600.15 58
2600.27 71
2600.39 84
2600.50 96
2600.62 105
2600.74 109
2600.85 108
2600.97 103
2601.09 96
2601.20 88
2601.32 82
2601.44 77
2601.55 75
2601.67 75
2601.79 78
2601.90 82
2602.02 87
2602.14 92
2602.26 94
2602.37 94
2602.49 91
2602.61 84
2602.72 76
2602.84 68
2602.96 64
2603.07 66
2603.19 75
2603.31 92
2603.42 114
2603.54 138
2603.66 161
2603.78 180
2603.89 193
2604.01 199
2604.13 198
2604.24 191
2604.36 180
2604.48 167
2604.59 154
2604.71 144
2604.83 141
2604.94 145
2605.06 158
2605.18 178
2605.30 202
2605.41 228
2605.53 251
2605.65 270
2605.76 285
2605.88 297
2606.00 307
2606.11 319
2606.23 331
2606.35 344
2606.46 356
2606.58 366
2606.70 373
2606.82 375
2606.93 374
2607.05 373
2607.17 372
2607.28 375
2607.40 382
2607.52 393
2607.63 407
2607.75 422
2607.87 435
2607.99 443
2608.10 445
2608.22 440
2608.34 430
2608.45 415
2608.57 396
2608.69 376
2608.80 356
2608.92 336
2609.04 317
2609.16 299
2609.27 282
2609.39 267
2609.51 254
2609.62 243
2609.74 234
2609.86 227
2609.98 219
2610.09 210
2610.21 200
2610.33 189
2610.44 179
2610.56 173
2610.68 171
2610.79 176
2610.91 186
2611.03 200
2611.15 214
2611.26 224
2611.38 229
2611.50 226
2611.61 216
2611.73 203
2611.85 187
2611.97 173
2612.08 161
2612.20 153
2612.32 148
2612.43 144
2612.55 141
2612.67 140
2612.79 141
2612.90 144
2613.02 150
2613.14 157
2613.25 166
2613.37 173
2613.49 178
2613.61 180
2613.72 179
2613.84 176
2613.96 173
2614.07 173
2614.19 176
2614.31 184
2614.43 196
2614.54 212
2614.66 228
2614.78 244
2614.89 257
2615.01 266
2615.13 270
2615.25 270
2615.36 264
2615.48 254
2615.60 239
2615.71 219
2615.83 195
2615.95 169
2616.07 144
2616.18 122
2616.30 105
2616.42 96
2616.53 95
2616.65 99
2616.77 108
2616.89 116
2617.00 123
2617.12 126
2617.24 124
2617.35 117
2617.47 108
2617.59 98
2617.71 88
2617.82 82
2617.94 79
2618.06 81
2618.18 87
2618.29 96
2618.41 108
2618.53 120
2618.64 130
2618.76 136
2618.88 138
2619.00 135
2619.11 129
2619.23 122
2619.35 116
2619.47 114
2619.58 115
2619.70 121
2619.82 130
2619.93 141
2620.05 151
2620.17 160
2620.29 166
2620.40 169
2620.52 168
2620.64 164
2620.76 158
2620.87 150
2620.99 141
2621.11 132
2621.22 125
2621.34 120
2621.46 118
2621.58 119
2621.69 124
2621.81 132
2621.93 139
2622.05 145
2622.16 146
2622.28 141
2622.40 130
2622.52 113
2622.63 93
2622.75 73
2622.87 57
2622.98 45
2623.10 39
2623.22 39
2623.34 44
2623.45 51
2623.57 61
2623.69 73
2623.81 85
2623.92 98
2624.04 110
2624.16 120
2624.28 128
2624.39 132
2624.51 133
2624.63 129
2624.75 122
2624.86 113
2624.98 103
2625.10 96
2625.21 92
2625.33 92
2625.45 96
2625.57 104
2625.68 113
2625.80 121
2625.92 127
2626.04 130
2626.15 129
2626.27 125
2626.39 119
2626.51 112
2626.62 105
2626.74 98
2626.86 91
2626.98 84
2627.09 76
2627.21 67
2627.33 57
2627.45 46
2627.56 36
2627.68 28
2627.80 21
2627.92 15
2628.03 9
2628.15 5
2628.27 2
2628.39 0
2628.50 0
2628.62 0
2628.74 0
2628.86 0
2628.97 0
2629.09 0
2629.21 0
2629.33 0
2629.44 0
2629.56 1
2629.68 5
2629.80 10
2629.91 14
2630.03 18
2630.15 20
2630.27 22
2630.38 25
2630.50 28
2630.62 34
2630.74 42
2630.85 53
2630.97 64
2631.09 76
2631.21 87
2631.32 96
2631.44 102
2631.56 105
2631.68 104
2631.79 100
2631.91 93
2632.03 84
2632.15 72
2632.26 60
2632.38 47
2632.50 35
2632.62 23
2632.73 14
2632.85 6
2632.97 3
2633.09 2
2633.20 6
2633.32 12
2633.44 20
2633.56 29
2633.67 38
2633.79 45
2633.91 49
2634.03 49
2634.14 45
2634.26 39
2634.38 30
2634.50 20
2634.61 10
2634.73 3
2634.85 0
2634.97 0
2635.09 1
2635.20 7
2635.32 17
2635.44 29
2635.56 42
2635.67 54
2635.79 65
2635.91 73
2636.03 79
2636.14 81
2636.26 79
2636.38 76
2636.50 71
2636.61 64
2636.73 56
2636.85 47
2636.97 40
2637.09 34
2637.20 30
2637.32 30
2637.44 32
2637.56 37
2637.67 43
2637.79 47
2637.91 50
2638.03 50
2638.14 46
2638.26 39
2638.38 30
2638.50 22
2638.61 17
2638.73 14
2638.85 17
2638.97 24
2639.09 34
2639.20 46
2639.32 59
2639.44 72
2639.56 82
2639.67 92
2639.79 101
2639.91 109
2640.03 116
2640.15 122
2640.26 126
2640.38 128
2640.50 125
2640.62 118
2640.73 108
2640.85 95
2640.97 82
2641.09 70
2641.20 62
2641.32 58
2641.44 57
2641.56 59
2641.68 61
2641.79 62
2641.91 59
2642.03 53
2642.15 46
2642.26 39
2642.38 37
2642.50 40
2642.62 48
2642.74 61
2642.85 76
2642.97 88
2643.09 94
2643.21 92
2643.32 81
2643.44 63
2643.56 41
2643.68 18
2643.80 0
2643.91 0
2644.03 0
2644.15 0
2644.27 0
2644.39 0
2644.50 4
2644.62 15
2644.74 24
2644.86 31
2644.97 34
2645.09 32
2645.21 27
2645.33 19
2645.45 9
2645.56 0
2645.68 0
2645.80 0
2645.92 0
2646.04 0
2646.15 0
2646.27 0
2646.39 0
2646.51 0
2646.62 3
2646.74 9
2646.86 16
2646.98 27
2647.10 40
2647.21 54
2647.33 68
2647.45 80
2647.57 88
2647.69 90
2647.80 88
2647.92 82
2648.04 74
2648.16 66
2648.27 61
2648.39 59
2648.51 60
2648.63 64
2648.75 68
2648.86 72
2648.98 74
2649.10 74
2649.22 73
2649.34 72
2649.45 71
2649.57 70
2649.69 69
2649.81 69
2649.93 66
2650.04 63
2650.16 57
2650.28 49
2650.40 40
2650.52 32
2650.63 25
2650.75 20
2650.87 18
2650.99 19
2651.11 23
2651.22 29
2651.34 38
2651.46 50
2651.58 65
2651.70 80
2651.81 95
2651.93 106
2652.05 113
2652.17 114
2652.29 110
2652.40 101
2652.52 91
2652.64 82
2652.76 75
2652.88 72
2652.99 73
2653.11 76
2653.23 81
2653.35 86
2653.47 90
2653.58 91
2653.70 90
2653.82 86
2653.94 80
2654.06 72
2654.17 65
2654.29 59
2654.41 56
2654.53 58
2654.65 64
2654.76 73
2654.88 83
2655.00 95
2655.12 105
2655.24 114
2655.35 121
2655.47 126
2655.59 131
2655.71 136
2655.83 140
2655.94 145
2656.06 150
2656.18 155
2656.30 159
2656.42 161
2656.54 162
2656.65 160
2656.77 156
2656.89 151
2657.01 146
2657.13 141
2657.24 138
2657.36 138
2657.48 142
2657.60 147
2657.72 153
2657.83 158
2657.95 159
2658.07 155
2658.19 145
2658.31 131
2658.43 112
2658.54 91
2658.66 70
2658.78 51
2658.90 34
2659.02 19
2659.13 6
2659.25 0
2659.37 0
2659.49 0
2659.61 0
2659.72 0
2659.84 0
2659.96 0
2660.08 0
2660.20 3
2660.32 13
2660.43 24
2660.55 35
2660.67 47
2660.79 60
2660.91 75
2661.02 91
2661.14 106
2661.26 118
2661.38 125
2661.50 128
2661.62 128
2661.73 125
2661.85 121
2661.97 117
2662.09 114
2662.21 114
2662.33 116
2662.44 119
2662.56 123
2662.68 128
2662.80 133
2662.92 137
2663.03 140
2663.15 141
2663.27 139
2663.39 134
2663.51 125
2663.63 113
2663.74 100
2663.86 89
2663.98 82
2664.10 82
2664.22 90
2664.34 105
2664.45 125
2664.57 146
2664.69 165
2664.81 180
2664.93 188
2665.04 191
2665.16 190
2665.28 184
2665.40 174
2665.52 162
2665.64 146
2665.75 126
2665.87 103
2665.99 79
2666.11 56
2666.23 36
2666.35 20
2666.46 11
2666.58 6
2666.70 5
2666.82 5
2666.94 5
2667.06 4
2667.17 1
2667.29 0
2667.41 0
2667.53 0
2667.65 0
2667.77 0
2667.88 0
2668.00 3
2668.12 15
2668.24 29
2668.36 45
2668.48 63
2668.59 81
2668.71 100
2668.83 120
2668.95 139
2669.07 158
2669.19 173
2669.30 184
2669.42 189
2669.54 186
2669.66 177
2669.78 163
2669.90 146
2670.02 129
2670.13 115
2670.25 106
2670.37 104
2670.49 107
2670.61 113
2670.73 120
2670.84 126
2670.96 130
2671.08 130
2671.20 127
2671.32 122
2671.44 116
2671.55 111
2671.67 107
2671.79 104
2671.91 101
2672.03 99
2672.15 97
2672.27 96
2672.38 96
2672.50 97
2672.62 101
2672.74 108
2672.86 117
2672.98 127
2673.09 136
2673.21 143
2673.33 147
2673.45 149
2673.57 148
2673.69 145
2673.81 141
2673.92 135
2674.04 129
2674.16 122
2674.28 114
2674.40 106
2674.52 97
2674.63 88
2674.75 77
2674.87 66
2674.99 54
2675.11 43
2675.23 36
2675.35 33
2675.46 36
2675.58 45
2675.70 59
2675.82 77
2675.94 94
2676.06 108
2676.18 119
2676.29 126
2676.41 131
2676.53 135
2676.65 140
2676.77 147
2676.89 156
2677.01 166
2677.12 175
2677.24 181
2677.36 186
2677.48 188
2677.60 189
2677.72 190
2677.84 193
2677.95 197
2678.07 201
2678.19 206
2678.31 209
2678.43 210
2678.55 211
2678.67 211
2678.78 211
2678.90 212
2679.02 213
2679.14 216
2679.26 218
2679.38 223
2679.50 229
2679.61 237
2679.73 247
2679.85 258
2679.97 270
2680.09 279
2680.21 286
2680.33 289
2680.44 291
2680.56 291
2680.68 292
2680.80 294
2680.92 297
2681.04 300
2681.16 301
2681.27 300
2681.39 295
2681.51 284
2681.63 270
2681.75 252
2681.87 232
2681.99 213
2682.11 195
2682.22 181
2682.34 172
2682.46 166
2682.58 164
2682.70 165
2682.82 169
2682.94 176
2683.05 184
2683.17 194
2683.29 206
2683.41 218
2683.53 228
2683.65 236
2683.77 240
2683.89 237
2684.00 228
2684.12 214
2684.24 196
2684.36 177
2684.48 158
2684.60 143
2684.72 133
2684.84 129
2684.95 129
2685.07 133
2685.19 138
2685.31 143
2685.43 146
2685.55 147
2685.67 147
2685.79 146
2685.90 145
2686.02 146
2686.14 146
2686.26 146
2686.38 143
2686.50 138
2686.62 129
2686.74 120
2686.85 110
2686.97 102
2687.09 97
2687.21 97
2687.33 101
2687.45 110
2687.57 122
2687.69 136
2687.80 151
2687.92 166
2688.04 179
2688.16 192
2688.28 202
2688.40 212
2688.52 220
2688.64 226
2688.75 231
2688.87 232
2688.99 230
2689.11 224
2689.23 216
2689.35 206
2689.47 196
2689.59 188
2689.71 184
2689.82 186
2689.94 193
2690.06 205
2690.18 218
2690.30 232
2690.42 243
2690.54 251
2690.66 253
2690.77 248
2690.89 236
2691.01 219
2691.13 196
2691.25 169
2691.37 140
2691.49 110
2691.61 82
2691.73 57
2691.84 36
2691.96 19
2692.08 9
2692.20 4
2692.32 5
2692.44 12
2692.56 24
2692.68 41
2692.80 61
2692.91 81
2693.03 98
2693.15 112
2693.27 122
2693.39 128
2693.51 131
2693.63 131
2693.75 130
2693.87 129
2693.98 127
2694.10 122
2694.22 116
2694.34 108
2694.46 99
2694.58 91
2694.70 83
2694.82 79
2694.94 78
2695.06 82
2695.17 89
2695.29 98
2695.41 109
2695.53 120
2695.65 130
2695.77 137
2695.89 142
2696.01 144
2696.13 143
2696.25 140
2696.36 136
2696.48 133
2696.60 129
2696.72 124
2696.84 118
2696.96 108
2697.08 95
2697.20 80
2697.32 64
2697.43 49
2697.55 35
2697.67 24
2697.79 16
2697.91 12
2698.03 9
2698.15 7
2698.27 6
2698.39 7
2698.51 9
2698.63 12
2698.74 14
2698.86 16
2698.98 16
2699.10 14
2699.22 10
2699.34 5
2699.46 0
2699.58 0
2699.70 0
2699.82 0
2699.93 0
2700.05 0
2700.17 0
2700.29 0
2700.41 0
2700.53 2
2700.65 8
2700.77 15
2700.89 25
2701.01 36
2701.13 47
2701.24 57
2701.36 64
2701.48 68
2701.60 70
2701.72 70
2701.84 70
2701.96 72
2702.08 77
2702.20 83
2702.32 88
2702.44 92
2702.55 91
2702.67 86
2702.79 74
2702.91 58
2703.03 39
2703.15 22
2703.27 9
2703.39 0
2703.51 0
2703.63 0
2703.75 7
2703.86 15
2703.98 23
2704.10 29
2704.22 32
2704.34 32
2704.46 30
2704.58 26
2704.70 22
2704.82 18
2704.94 16
2705.06 17
2705.18 21
2705.29 28
2705.41 37
2705.53 48
2705.65 62
2705.77 77
2705.89 93
2706.01 111
2706.13 130
2706.25 149
2706.37 167
2706.49 184
2706.61 198
2706.73 209
2706.84 219
2706.96 228
2707.08 237
2707.20 247
2707.32 256
2707.44 265
2707.56 271
2707.68 274
2707.80 272
2707.92 265
2708.04 253
2708.16 237
2708.28 216
2708.39 193
2708.51 168
2708.63 144
2708.75 121
2708.87 102
2708.99 89
2709.11 81
2709.23 79
2709.35 80
2709.47 85
2709.59 91
2709.71 99
2709.83 106
2709.94 113
2710.06 119
2710.18 124
2710.30 124
2710.42 120
2710.54 111
2710.66 97
2710.78 79
2710.90 62
2711.02 45
2711.14 33
2711.26 26
2711.38 24
2711.50 26
2711.62 31
2711.73 37
2711.85 44
2711.97 50
2712.09 54
2712.21 55
2712.33 51
2712.45 44
2712.57 34
2712.69 23
2712.81 12
2712.93 4
2713.05 0
2713.17 1
2713.29 5
2713.41 11
2713.52 19
2713.64 26
2713.76 32
2713.88 36
2714.00 40
2714.12 42
2714.24 45
2714.36 48
2714.48 51
2714.60 55
2714.72 59
2714.84 65
2714.96 72
2715.08 80
2715.20 89
2715.32 98
2715.43 107
2715.55 115
2715.67 119
2715.79 119
2715.91 114
2716.03 105
2716.15 93
2716.27 80
2716.39 66
2716.51 57
2716.63 51
2716.75 52
2716.87 58
2716.99 68
2717.11 80
2717.23 91
2717.35 98
2717.46 101
2717.58 99
2717.70 94
2717.82 86
2717.94 78
2718.06 73
2718.18 72
2718.30 75
2718.42 83
2718.54 94
2718.66 106
2718.78 118
2718.90 129
2719.02 137
2719.14 141
2719.26 143
2719.38 142
2719.50 140
2719.62 137
2719.73 135
2719.85 135
2719.97 137
2720.09 141
2720.21 145
2720.33 150
2720.45 152
2720.57 151
2720.69 146
2720.81 134
2720.93 119
2721.05 100
2721.17 80
2721.29 61
2721.41 44
2721.53 32
2721.65 25
2721.77 22
2721.89 24
2722.01 27
2722.13 32
2722.24 36
2722.36 38
2722.48 38
2722.60 35
2722.72 30
2722.84 23
2722.96 15
2723.08 7
2723.20 0
2723.32 0
2723.44 0
2723.56 0
2723.68 0
2723.80 0
2723.92 0
2724.04 0
2724.16 0
2724.28 0
2724.40 12
2724.52 30
2724.64 52
2724.76 75
2724.88 98
2725.00 119
2725.11 135
2725.23 147
2725.35 155
2725.47 160
2725.59 164
2725.71 167
2725.83 168
2725.95 168
2726.07 167
2726.19 165
2726.31 163
2726.43 163
2726.55 165
2726.67 169
2726.79 174
2726.91 179
2727.03 182
2727.15 182
2727.27 177
2727.39 170
2727.51 161
2727.63 153
2727.75 149
2727.87 149
2727.99 154
2728.11 164
2728.23 178
2728.35 194
2728.46 212
2728.58 229
2728.70 244
2728.82 256
2728.94 265
2729.06 271
2729.18 273
2729.30 275
2729.42 275
2729.54 276
2729.66 278
2729.78 280
2729.90 282
2730.02 284
2730.14 284
2730.26 283
2730.38 280
2730.50 276
2730.62 272
2730.74 267
2730.86 261
2730.98 255
2731.10 248
2731.22 240
2731.34 233
2731.46 228
2731.58 225
2731.70 226
2731.82 231
2731.94 237
2732.06 245
2732.18 252
2732.30 255
2732.42 255
2732.54 251
2732.66 243
2732.78 234
2732.90 226
2733.01 221
2733.13 220
2733.25 226
2733.37 237
2733.49 254
2733.61 275
2733.73 296
2733.85 315
2733.97 329
2734.09 336
2734.21 335
2734.33 326
2734.45 310
2734.57 290
2734.69 267
2734.81 245
2734.93 226
2735.05 209
2735.17 196
2735.29 185
2735.41 176
2735.53 170
2735.65 168
2735.77 169
2735.89 176
2736.01 188
2736.13 205
2736.25 225
2736.37 246
2736.49 264
2736.61 278
2736.73 286
2736.85 290
2736.97 291
2737.09 291
2737.21 290
2737.33 290
2737.45 293
2737.57 297
2737.69 301
2737.81 305
2737.93 309
2738.05 311
2738.17 309
2738.29 304
2738.41 295
2738.53 281
2738.65 264
2738.77 245
2738.89 226
2739.01 210
2739.13 199
2739.25 194
2739.37 196
2739.49 202
2739.61 212
2739.73 222
2739.85 231
2739.97 236
2740.09 238
2740.21 236
2740.33 233
2740.45 229
2740.57 229
2740.69 233
2740.81 243
2740.93 259
2741.05 277
2741.17 296
2741.29 312
2741.41 320
2741.53 320
2741.65 311
2741.77 296
2741.89 279
2742.01 263
2742.13 251
2742.25 244
2742.37 244
2742.49 246
2742.61 250
2742.73 252
2742.85 252
2742.97 248
2743.09 241
2743.21 231
2743.33 219
2743.45 206
2743.57 193
2743.69 180
2743.81 169
2743.93 162
2744.05 158
2744.17 159
2744.29 165
2744.41 174
2744.53 185
2744.65 194
2744.77 202
2744.89 207
2745.01 208
2745.13 207
2745.25 203
2745.37 198
2745.49 190
2745.61 180
2745.73 170
2745.85 158
2745.97 149
2746.09 143
2746.21 142
2746.33 147
2746.45 156
2746.57 167
2746.69 178
2746.81 186
2746.93 190
2747.05 189
2747.17 184
2747.29 178
2747.41 172
2747.53 168
2747.65 168
2747.77 170
2747.89 174
2748.01 180
2748.13 186
2748.25 190
2748.37 193
2748.49 192
2748.61 190
2748.73 185
2748.85 180
2748.97 175
2749.09 171
2749.21 167
2749.33 166
2749.45 166
2749.57 169
2749.69 175
2749.81 185
2749.93 199
2750.05 217
2750.17 237
2750.29 256
2750.41 273
2750.53 284
2750.65 290
2750.77 290
2750.89 285
2751.01 277
2751.13 269
2751.25 263
2751.37 261
2751.49 262
2751.61 268
2751.73 277
2751.85 287
2751.97 298
2752.09 306
2752.21 312
2752.33 314
2752.46 314
2752.58 315
2752.70 319
2752.82 327
2752.94 340
2753.06 356
2753.18 374
2753.30 388
2753.42 397
2753.54 399
2753.66 393
2753.78 383
2753.90 371
2754.02 360
2754.14 352
2754.26 348
2754.38 349
2754.50 352
2754.62 355
2754.74 358
2754.86 359
2754.98 358
2755.10 357
2755.22 354
2755.34 352
2755.46 351
2755.58 350
2755.70 351
2755.82 351
2755.94 352
2756.06 352
2756.18 352
2756.30 350
2756.42 346
2756.54 338
2756.66 326
2756.78 309
2756.90 288
2757.03 265
2757.15 239
2757.27 213
2757.39 189
2757.51 169
2757.63 152
2757.75 139
2757.87 131
2757.99 126
2758.11 125
2758.23 127
2758.35 133
2758.47 142
2758.59 155
2758.71 171
2758.83 188
2758.95 204
2759.07 219
2759.19 228
2759.31 233
2759.43 232
2759.55 227
2759.67 219
2759.79 209
2759.91 197
2760.03 183
2760.15 166
2760.27 148
2760.39 131
2760.52 117
2760.64 109
2760.76 107
2760.88 111
2761.00 121
2761.12 132
2761.24 143
2761.36 151
2761.48 154
2761.60 155
2761.72 155
2761.84 156
2761.96 158
2762.08 161
2762.20 165
2762.32 168
2762.44 171
2762.56 170
2762.68 168
2762.80 165
2762.92 161
2763.04 158
2763.16 157
2763.29 159
2763.41 165
2763.53 174
2763.65 186
2763.77 200
2763.89 214
2764.01 228
2764.13 241
2764.25 253
2764.37 263
2764.49 273
2764.61 281
2764.73 288
2764.85 294
2764.97 300
2765.09 305
2765.21 309
2765.33 313
2765.45 316
2765.57 319
2765.69 322
2765.82 324
2765.94 326
2766.06 329
2766.18 335
2766.30 345
2766.42 360
2766.54 378
2766.66 399
2766.78 419
2766.90 438
2767.02 454
2767.14 467
2767.26 479
2767.38 489
2767.50 500
2767.62 511
2767.74 522
2767.86 532
2767.98 540
2768.11 544
2768.23 547
2768.35 548
2768.47 549
2768.59 552
2768.71 556
2768.83 562
2768.95 571
2769.07 582
2769.19 595
2769.31 610
2769.43 629
2769.55 648
2769.67 668
2769.79 686
2769.91 699
2770.03 708
2770.15 714
2770.28 718
2770.40 724
2770.52 733
2770.64 747
2770.76 765
2770.88 787
2771.00 808
2771.12 828
2771.24 844
2771.36 855
2771.48 860
2771.60 858
2771.72 850
2771.84 834
2771.96 810
2772.08 781
2772.21 748
2772.33 713
2772.45 677
2772.57 645
2772.69 618
2772.81 595
2772.93 576
2773.05 560
2773.17 545
2773.29 529
2773.41 510
2773.53 488
2773.65 464
2773.77 437
2773.89 409
2774.02 381
2774.14 355
2774.26 331
2774.38 313
2774.50 301
2774.62 295
2774.74 295
2774.86 298
2774.98 302
2775.10 305
2775.22 303
2775.34 296
2775.46 285
2775.58 273
2775.71 261
2775.83 254
2775.95 253
2776.07 258
2776.19 269
2776.31 284
2776.43 300
2776.55 315
2776.67 328
2776.79 336
2776.91 340
2777.03 339
2777.15 335
2777.28 329
2777.40 322
2777.52 314
2777.64 308
2777.76 305
2777.88 304
2778.00 305
2778.12 309
2778.24 313
2778.36 317
2778.48 319
2778.60 319
2778.72 317
2778.85 312
2778.97 306
2779.09 296
2779.21 284
2779.33 269
2779.45 250
2779.57 228
2779.69 205
2779.81 182
2779.93 161
2780.05 145
2780.17 136
2780.29 133
2780.42 136
2780.54 142
2780.66 149
2780.78 154
2780.90 157
2781.02 156
2781.14 153
2781.26 149
2781.38 145
2781.50 143
2781.62 144
2781.74 145
2781.87 145
2781.99 142
2782.11 134
2782.23 121
2782.35 103
2782.47 81
2782.59 59
2782.71 38
2782.83 21
2782.95 7
2783.07 0
2783.20 0
2783.32 0
2783.44 0
2783.56 0
2783.68 0
2783.80 0
2783.92 0
2784.04 0
2784.16 2
2784.28 6
2784.40 11
2784.53 16
2784.65 20
2784.77 23
2784.89 25
2785.01 26
2785.13 26
2785.25 26
2785.37 27
2785.49 28
2785.61 30
2785.73 31
2785.86 33
2785.98 36
2786.10 40
2786.22 45
2786.34 51
2786.46 59
2786.58 68
2786.70 76
2786.82 82
2786.94 84
2787.06 82
2787.19 75
2787.31 64
2787.43 50
2787.55 35
2787.67 19
2787.79 6
2787.91 0
2788.03 0
2788.15 0
2788.27 0
2788.40 0
2788.52 0
2788.64 0
2788.76 0
2788.88 0
2789.00 14
2789.12 33
2789.24 52
2789.36 70
2789.48 86
2789.61 99
2789.73 109
2789.85 117
2789.97 126
2790.09 135
2790.21 144
2790.33 154
2790.45 163
2790.57 169
2790.70 173
2790.82 174
2790.94 173
2791.06 172
2791.18 172
2791.30 174
2791.42 178
2791.54 183
2791.66 188
2791.78 193
2791.91 196
2792.03 197
2792.15 195
2792.27 191
2792.39 184
2792.51 176
2792.63 166
2792.75 156
2792.87 147
2793.00 138
2793.12 132
2793.24 126
2793.36 123
2793.48 121
2793.60 122
2793.72 126
2793.84 133
2793.96 142
2794.09 152
2794.21 162
2794.33 169
2794.45 172
2794.57 169
2794.69 160
2794.81 147
2794.93 133
2795.05 119
2795.18 108
2795.30 100
2795.42 95
2795.54 92
2795.66 92
2795.78 95
2795.90 101
2796.02 109
2796.14 120
2796.27 133
2796.39 145
2796.51 156
2796.63 164
2796.75 168
2796.87 169
2796.99 167
2797.11 164
2797.24 162
2797.36 162
2797.48 165
2797.60 171
2797.72 179
2797.84 189
2797.96 198
2798.08 206
2798.21 211
2798.33 215
2798.45 217
2798.57 220
2798.69 226
2798.81 235
2798.93 247
2799.05 261
2799.17 275
2799.30 285
2799.42 289
2799.54 288
2799.66 281
2799.78 270
2799.90 258
2800.02 247
2800.14 239
2800.27 236
2800.39 236
2800.51 240
2800.63 244
2800.75 248
2800.87 251
2800.99 251
2801.12 250
2801.24 245
2801.36 239
2801.48 231
2801.60 220
2801.72 208
2801.84 194
2801.96 181
2802.09 169
2802.21 161
2802.33 155
2802.45 152
2802.57 151
2802.69 150
2802.81 149
2802.93 146
2803.06 144
2803.18 143
2803.30 143
2803.42 145
2803.54 149
2803.66 155
2803.78 160
2803.91 166
2804.03 172
2804.15 179
2804.27 186
2804.39 192
2804.51 197
2804.63 197
2804.75 192
2804.88 184
2805.00 173
2805.12 162
2805.24 155
2805.36 155
2805.48 163
2805.60 179
2805.73 201
2805.85 223
2805.97 244
2806.09 259
2806.21 266
2806.33 266
2806.45 261
2806.58 255
2806.70 252
2806.82 254
2806.94 264
2807.06 283
2807.18 311
2807.30 344
2807.42 381
2807.55 419
2807.67 457
2807.79 493
2807.91 525
2808.03 553
2808.15 577
2808.27 596
2808.40 610
2808.52 619
2808.64 624
2808.76 626
2808.88 627
2809.00 629
2809.12 631
2809.25 632
2809.37 632
2809.49 629
2809.61 619
2809.73 602
2809.85 579
2809.98 551
2810.10 519
2810.22 487
2810.34 458
2810.46 433
2810.58 414
2810.70 400
2810.83 392
2810.95 389
2811.07 389
2811.19 392
2811.31 398
2811.43 405
2811.55 412
2811.68 420
2811.80 425
2811.92 429
2812.04 429
2812.16 428
2812.28 424
2812.40 421
2812.53 419
2812.65 418
2812.77 417
2812.89 416
2813.01 412
2813.13 403
2813.26 387
2813.38 366
2813.50 341
2813.62 316
2813.74 295
2813.86 279
2813.98 271
2814.11 269
2814.23 271
2814.35 275
2814.47 279
2814.59 281
2814.71 280
2814.84 278
2814.96 277
2815.08 276
2815.20 276
2815.32 278
2815.44 278
2815.57 276
2815.69 270
2815.81 260
2815.93 248
2816.05 236
2816.17 226
2816.29 222
2816.42 223
2816.54 229
2816.66 237
2816.78 242
2816.90 244
2817.02 241
2817.15 233
2817.27 223
2817.39 213
2817.51 206
2817.63 203
2817.75 205
2817.88 208
2818.00 212
2818.12 214
2818.24 212
2818.36 207
2818.48 201
2818.61 195
2818.73 191
2818.85 190
2818.97 191
2819.09 192
2819.21 191
2819.34 188
2819.46 181
2819.58 174
2819.70 167
2819.82 165
2819.94 168
2820.07 176
2820.19 188
2820.31 201
2820.43 213
2820.55 222
2820.67 227
2820.80 226
2820.92 222
2821.04 216
2821.16 210
2821.28 203
2821.40 198
2821.53 195
2821.65 195
2821.77 197
2821.89 200
2822.01 204
2822.13 206
2822.26 207
2822.38 204
2822.50 198
2822.62 189
2822.74 178
2822.87 166
2822.99 154
2823.11 143
2823.23 135
2823.35 130
2823.47 130
2823.60 134
2823.72 141
2823.84 151
2823.96 162
2824.08 173
2824.20 182
2824.33 190
2824.45 196
2824.57 198
2824.69 196
2824.81 191
2824.94 183
2825.06 173
2825.18 162
2825.30 153
2825.42 146
2825.54 143
2825.67 144
2825.79 149
2825.91 155
2826.03 163
2826.15 169
2826.28 174
2826.40 174
2826.52 172
2826.64 166
2826.76 158
2826.88 146
2827.01 131
2827.13 115
2827.25 97
2827.37 79
2827.49 62
2827.62 48
2827.74 39
2827.86 36
2827.98 39
2828.10 47
2828.22 60
2828.35 77
2828.47 94
2828.59 110
2828.71 123
2828.83 130
2828.96 130
2829.08 124
2829.20 111
2829.32 95
2829.44 78
2829.57 63
2829.69 53
2829.81 48
2829.93 48
2830.05 51
2830.17 56
2830.30 58
2830.42 58
2830.54 54
2830.66 49
2830.78 44
2830.91 42
2831.03 43
2831.15 48
2831.27 57
2831.39 69
2831.52 81
2831.64 93
2831.76 102
2831.88 108
2832.00 110
2832.13 109
2832.25 106
2832.37 102
2832.49 99
2832.61 97
2832.74 94
2832.86 92
2832.98 86
2833.10 78
2833.22 67
2833.35 53
2833.47 38
2833.59 24
2833.71 10
2833.83 0
2833.96 0
2834.08 0
2834.20 0
2834.32 0
2834.44 0
2834.56 0
2834.69 0
2834.81 0
2834.93 16
2835.05 30
2835.17 39
2835.30 42
2835.42 40
2835.54 32
2835.66 22
2835.79 11
2835.91 2
2836.03 0
2836.15 0
2836.27 0
2836.40 0
2836.52 0
2836.64 0
2836.76 0
2836.88 9
2837.01 25
2837.13 47
2837.25 72
2837.37 98
2837.49 123
2837.62 145
2837.74 163
2837.86 176
2837.98 185
2838.10 190
2838.23 193
2838.35 194
2838.47 192
2838.59 187
2838.71 179
2838.84 169
2838.96 156
2839.08 141
2839.20 124
2839.32 106
2839.45 86
2839.57 65
2839.69 42
2839.81 19
2839.94 0
2840.06 0
2840.18 0
2840.30 0
2840.42 0
2840.55 0
2840.67 0
2840.79 12
2840.91 29
2841.03 45
2841.16 58
2841.28 66
2841.40 69
2841.52 68
2841.65 62
2841.77 54
2841.89 44
2842.01 33
2842.13 24
2842.26 16
2842.38 9
2842.50 2
2842.62 0
2842.74 0
2842.87 0
2842.99 0
2843.11 0
2843.23 0
2843.36 0
2843.48 1
2843.60 12
2843.72 21
2843.84 27
2843.97 31
2844.09 34
2844.21 39
2844.33 49
2844.46 64
2844.58 85
2844.70 109
2844.82 133
2844.94 153
2845.07 169
2845.19 178
2845.31 181
2845.43 182
2845.56 181
2845.68 182
2845.80 186
2845.92 195
2846.04 206
2846.17 220
2846.29 235
2846.41 248
2846.53 259
2846.66 265
2846.78 267
2846.90 264
2847.02 258
2847.14 252
2847.27 246
2847.39 242
2847.51 241
2847.63 244
2847.76 249
2847.88 256
2848.00 263
2848.12 269
2848.25 273
2848.37 274
2848.49 272
2848.61 268
2848.73 265
2848.86 265
2848.98 268
2849.10 277
2849.22 289
2849.35 304
2849.47 317
2849.59 327
2849.71 332
2849.84 333
2849.96 330
2850.08 327
2850.20 327
2850.32 330
2850.45 339
2850.57 354
2850.69 372
2850.81 393
2850.94 414
2851.06 435
2851.18 453
2851.30 469
2851.43 482
2851.55 491
2851.67 497
2851.79 499
2851.92 497
2852.04 493
2852.16 489
2852.28 487
2852.40 490
2852.53 498
2852.65 512
2852.77 528
2852.89 543
2853.02 555
2853.14 561
2853.26 562
2853.38 557
2853.51 551
2853.63 546
2853.75 545
2853.87 547
2854.00 552
2854.12 557
2854.24 561
2854.36 563
2854.49 561
2854.61 556
2854.73 551
2854.85 545
2854.98 541
2855.10 538
2855.22 535
2855.34 530
2855.47 522
2855.59 510
2855.71 495
2855.83 478
2855.95 459
2856.08 441
2856.20 422
2856.32 403
2856.44 384
2856.57 365
2856.69 346
2856.81 328
2856.93 311
2857.06 293
2857.18 274
2857.30 255
2857.42 234
2857.55 216
2857.67 201
2857.79 193
2857.91 193
2858.04 201
2858.16 214
2858.28 229
2858.40 243
2858.53 253
2858.65 256
2858.77 254
2858.89 246
2859.02 236
2859.14 223
2859.26 210
2859.38 197
2859.51 187
2859.63 180
2859.75 177
2859.87 179
2860.00 185
2860.12 194
2860.24 203
2860.37 210
2860.49 213
2860.61 211
2860.73 203
2860.86 193
2860.98 183
2861.10 178
2861.22 178
2861.35 184
2861.47 196
2861.59 210
2861.71 223
2861.84 231
2861.96 231
2862.08 222
2862.20 206
2862.33 184
2862.45 159
2862.57 134
2862.69 114
2862.82 101
2862.94 94
2863.06 94
2863.18 96
2863.31 99
2863.43 99
2863.55 96
2863.68 91
2863.80 84
2863.92 80
2864.04 79
2864.17 83
2864.29 91
2864.41 101
2864.53 112
2864.66 119
2864.78 123
2864.90 122
2865.02 117
2865.15 110
2865.27 101
2865.39 91
2865.51 83
2865.64 78
2865.76 75
2865.88 75
2866.01 77
2866.13 78
2866.25 77
2866.37 71
2866.50 60
2866.62 44
2866.74 23
2866.86 1
2866.99 0
2867.11 0
2867.23 0
2867.35 0
2867.48 0
2867.60 0
2867.72 0
2867.85 0
2867.97 17
2868.09 33
2868.21 47
2868.34 60
2868.46 71
2868.58 81
2868.70 90
2868.83 100
2868.95 111
2869.07 123
2869.20 136
2869.32 148
2869.44 158
2869.56 165
2869.69 169
2869.81 171
2869.93 172
2870.06 176
2870.18 183
2870.30 195
2870.42 212
2870.55 230
2870.67 248
2870.79 260
2870.91 266
2871.04 266
2871.16 260
2871.28 251
2871.41 243
2871.53 237
2871.65 237
2871.77 241
2871.90 249
2872.02 258
2872.14 265
2872.27 267
2872.39 263
2872.51 251
2872.63 234
2872.76 213
2872.88 192
2873.00 173
2873.12 157
2873.25 147
2873.37 141
2873.49 139
2873.62 138
2873.74 138
2873.86 138
2873.98 139
2874.11 141
2874.23 146
2874.35 154
2874.48 166
2874.60 180
2874.72 195
2874.84 208
2874.97 218
2875.09 222
2875.21 222
2875.34 217
2875.46 209
2875.58 201
2875.70 194
2875.83 188
2875.95 184
2876.07 180
2876.20 173
2876.32 163
2876.44 147
2876.57 127
2876.69 104
2876.81 81
2876.93 61
2877.06 45
2877.18 33
2877.30 26
2877.43 23
2877.55 21
2877.67 20
2877.79 19
2877.92 19
2878.04 19
2878.16 21
2878.29 26
2878.41 33
2878.53 42
2878.65 51
2878.78 60
2878.90 68
2879.02 74
2879.15 78
2879.27 81
2879.39 85
2879.52 90
2879.64 95
2879.76 102
2879.88 107
2880.01 111
2880.13 113
2880.25 109
2880.38 102
2880.50 92
2880.62 82
2880.75 73
2880.87 67
2880.99 65
2881.11 67
2881.24 71
2881.36 75
2881.48 80
2881.61 83
2881.73 85
2881.85 88
2881.98 91
2882.10 96
2882.22 103
2882.34 112
2882.47 121
2882.59 132
2882.71 144
2882.84 156
2882.96 170
2883.08 185
2883.21 200
2883.33 216
2883.45 231
2883.57 244
2883.70 254
2883.82 260
2883.94 262
2884.07 261
2884.19 259
2884.31 258
2884.44 260
2884.56 267
2884.68 278
2884.81 293
2884.93 312
2885.05 332
2885.17 351
2885.30 368
2885.42 380
2885.54 387
2885.67 389
2885.79 387
2885.91 381
2886.04 375
2886.16 369
2886.28 364
2886.41 360
2886.53 356
2886.65 352
2886.77 346
2886.90 340
2887.02 332
2887.14 323
2887.27 313
2887.39 305
2887.51 296
2887.64 288
2887.76 282
2887.88 277
2888.01 275
2888.13 276
2888.25 281
2888.38 291
2888.50 305
2888.62 323
2888.75 344
2888.87 364
2888.99 382
2889.11 396
2889.24 404
2889.36 406
2889.48 402
2889.61 396
2889.73 390
2889.85 386
2889.98 384
2890.10 385
2890.22 389
2890.35 393
2890.47 396
2890.59 396
2890.72 393
2890.84 385
2890.96 374
2891.09 358
2891.21 338
2891.33 315
2891.46 291
2891.58 270
2891.70 253
2891.82 242
2891.95 240
2892.07 245
2892.19 258
2892.32 275
2892.44 295
2892.56 314
2892.69 330
2892.81 340
2892.93 342
2893.06 337
2893.18 325
2893.30 306
2893.43 285
2893.55 265
2893.67 248
2893.80 236
2893.92 229
2894.04 226
2894.17 222
2894.29 215
2894.41 203
2894.54 185
2894.66 162
2894.78 138
2894.91 116
2895.03 99
2895.15 88
2895.28 84
2895.40 87
2895.52 93
2895.65 101
2895.77 107
2895.89 111
2896.02 112
2896.14 110
2896.26 106
2896.39 104
2896.51 104
2896.63 107
2896.76 113
2896.88 121
2897.00 127
2897.13 131
2897.25 129
2897.37 124
2897.50 116
2897.62 108
2897.74 103
2897.87 103
2897.99 108
2898.11 119
2898.24 133
2898.36 147
2898.48 159
2898.61 166
2898.73 169
2898.85 168
2898.98 165
2899.10 161
2899.22 157
2899.35 154
2899.47 149
2899.59 143
2899.72 133
2899.84 120
2899.96 105
2900.09 88
2900.21 70
2900.33 54
2900.46 41
2900.58 31
2900.70 23
2900.83 18
2900.95 14
2901.07 12
2901.20 10
2901.32 8
2901.44 6
2901.57 5
2901.69 3
2901.81 0
2901.94 0
2902.06 0
2902.19 0
2902.31 0
2902.43 0
2902.56 0
2902.68 0
2902.80 5
2902.93 14
2903.05 24
2903.17 33
2903.30 40
2903.42 45
2903.54 47
2903.67 46
2903.79 43
2903.91 39
2904.04 37
2904.16 37
2904.28 43
2904.41 52
2904.53 66
2904.65 81
2904.78 95
2904.90 107
2905.03 115
2905.15 120
2905.27 122
2905.40 125
2905.52 129
2905.64 135
2905.77 142
2905.89 150
2906.01 155
2906.14 157
2906.26 155
2906.38 149
2906.51 140
2906.63 130
2906.75 121
2906.88 113
2907.00 108
2907.13 104
2907.25 103
2907.37 104
2907.50 108
2907.62 115
2907.74 124
2907.87 135
2907.99 147
2908.11 158
2908.24 164
2908.36 166
2908.48 162
2908.61 151
2908.73 135
2908.86 116
2908.98 94
2909.10 72
2909.23 53
2909.35 36
2909.47 23
2909.60 16
2909.72 14
2909.84 16
2909.97 22
2910.09 30
2910.21 41
2910.34 52
2910.46 64
2910.59 74
2910.71 82
2910.83 86
2910.96 88
2911.08 85
2911.20 79
2911.33 72
2911.45 64
2911.57 57
2911.70 54
2911.82 55
2911.95 59
2912.07 67
2912.19 75
2912.32 83
2912.44 89
2912.56 91
2912.69 88
2912.81 82
2912.94 74
2913.06 67
2913.18 60
2913.31 56
2913.43 53
2913.55 52
2913.68 51
2913.80 48
2913.92 42
2914.05 33
2914.17 22
2914.30 9
2914.42 0
2914.54 0
2914.67 0
2914.79 0
2914.91 0
2915.04 0
2915.16 0
2915.29 0
2915.41 1
2915.53 9
2915.66 17
2915.78 25
2915.90 33
2916.03 41
2916.15 50
2916.28 58
2916.40 65
2916.52 68
2916.65 67
2916.77 62
2916.89 54
2917.02 45
2917.14 37
2917.27 34
2917.39 36
2917.51 43
2917.64 54
2917.76 66
2917.88 77
2918.01 85
2918.13 89
2918.26 89
2918.38 86
2918.50 82
2918.63 79
2918.75 75
2918.87 71
2919.00 67
2919.12 60
2919.25 52
2919.37 41
2919.49 29
2919.62 17
2919.74 8
2919.87 3
2919.99 3
2920.11 10
2920.24 22
2920.36 37
2920.48 53
2920.61 68
2920.73 80
2920.86 90
2920.98 96
2921.10 99
2921.23 98
2921.35 95
2921.48 89
2921.60 81
2921.72 71
2921.85 61
2921.97 51
2922.09 45
2922.22 43
2922.34 45
2922.47 52
2922.59 62
2922.71 74
2922.84 86
2922.96 95
2923.09 101
2923.21 102
2923.33 98
2923.46 89
2923.58 76
2923.71 60
2923.83 43
2923.95 26
2924.08 12
2924.20 2
2924.32 0
2924.45 0
2924.57 3
2924.70 11
2924.82 19
2924.94 27
2925.07 35
2925.19 41
2925.32 47
2925.44 52
2925.56 58
2925.69 63
2925.81 67
2925.94 68
2926.06 66
2926.18 59
2926.31 48
2926.43 33
2926.56 16
2926.68 0
2926.80 0
2926.93 0
2927.05 0
2927.18 0
2927.30 0
2927.42 0
2927.55 14
2927.67 33
2927.80 51
2927.92 67
2928.04 82
2928.17 94
2928.29 104
2928.42 110
2928.54 112
2928.66 109
2928.79 102
2928.91 90
2929.04 75
2929.16 59
2929.28 44
2929.41 30
2929.53 20
2929.66 13
2929.78 8
2929.90 5
2930.03 3
2930.15 0
2930.28 0
2930.40 0
2930.52 0
2930.65 0
2930.77 0
2930.90 0
2931.02 0
2931.14 4
2931.27 12
2931.39 21
2931.52 28
2931.64 35
2931.76 43
2931.89 50
2932.01 58
2932.14 66
2932.26 75
2932.38 82
2932.51 88
2932.63 91
2932.76 92
2932.88 92
2933.01 91
2933.13 91
2933.25 93
2933.38 98
2933.50 105
2933.63 113
2933.75 119
2933.87 123
2934.00 125
2934.12 125
2934.25 124
2934.37 126
2934.49 129
2934.62 135
2934.74 141
2934.87 146
2934.99 148
2935.12 147
2935.24 143
2935.36 136
2935.49 127
2935.61 118
2935.74 109
2935.86 99
2935.98 87
2936.11 74
2936.23 60
2936.36 47
2936.48 36
2936.61 30
2936.73 30
2936.85 36
2936.98 49
2937.10 66
2937.23 87
2937.35 108
2937.47 129
2937.60 147
2937.72 161
2937.85 171
2937.97 178
2938.10 182
2938.22 187
2938.34 192
2938.47 201
2938.59 211
2938.72 222
2938.84 232
2938.97 240
2939.09 243
2939.21 241
2939.34 236
2939.46 228
2939.59 219
2939.71 208
2939.84 198
2939.96 187
2940.08 177
2940.21 166
2940.33 155
2940.46 145
2940.58 138
2940.70 135
2940.83 138
2940.95 147
2941.08 164
2941.20 187
2941.33 212
2941.45 238
2941.57 260
2941.70 276
2941.82 285
2941.95 288
2942.07 287
2942.20 286
2942.32 286
2942.44 290
2942.57 297
2942.69 305
2942.82 313
2942.94 318
2943.07 321
2943.19 322
2943.32 321
2943.44 321
2943.56 322
2943.69 324
2943.81 326
2943.94 327
2944.06 328
2944.19 327
2944.31 326
2944.43 327
2944.56 330
2944.68 334
2944.81 340
2944.93 345
2945.06 349
2945.18 348
2945.30 345
2945.43 340
2945.55 335
2945.68 329
2945.80 324
2945.93 318
2946.05 313
2946.18 306
2946.30 300
2946.42 294
2946.55 290
2946.67 289
2946.80 289
2946.92 292
2947.05 295
2947.17 298
2947.29 300
2947.42 300
2947.54 300
2947.67 301
2947.79 302
2947.92 305
2948.04 306
2948.17 306
2948.29 304
2948.41 299
2948.54 291
2948.66 280
2948.79 269
2948.91 257
2949.04 246
2949.16 233
2949.29 219
2949.41 205
2949.53 191
2949.66 178
2949.78 168
2949.91 162
2950.03 159
2950.16 159
2950.28 161
2950.41 162
2950.53 160
2950.65 156
2950.78 148
2950.90 138
2951.03 128
2951.15 120
2951.28 114
2951.40 112
2951.53 115
2951.65 121
2951.77 132
2951.90 145
2952.02 160
2952.15 174
2952.27 187
2952.40 197
2952.52 205
2952.65 209
2952.77 212
2952.90 214
2953.02 215
2953.14 216
2953.27 216
2953.39 214
2953.52 211
2953.64 205
2953.77 198
2953.89 191
2954.02 186
2954.14 183
2954.27 184
2954.39 188
2954.51 195
2954.64 206
2954.76 218
2954.89 231
2955.01 244
2955.14 255
2955.26 262
2955.39 264
2955.51 260
2955.64 250
2955.76 236
2955.88 220
2956.01 204
2956.13 191
2956.26 182
2956.38 178
2956.51 179
2956.63 184
2956.76 192
2956.88 201
2957.01 208
2957.13 213
2957.26 213
2957.38 210
2957.50 201
2957.63 190
2957.75 177
2957.88 162
2958.00 147
2958.13 132
2958.25 117
2958.38 103
2958.50 90
2958.63 80
2958.75 74
2958.88 72
2959.00 73
2959.13 76
2959.25 79
2959.37 81
2959.50 82
2959.62 81
2959.75 79
2959.87 76
2960.00 74
2960.12 72
2960.25 72
2960.37 73
2960.50 76
2960.62 81
2960.75 87
2960.87 94
2961.00 103
2961.12 113
2961.24 124
2961.37 134
2961.49 144
2961.62 153
2961.74 160
2961.87 164
2961.99 166
2962.12 164
2962.24 159
2962.37 152
2962.49 143
2962.62 134
2962.74 125
2962.87 118
2962.99 114
2963.12 111
2963.24 110
2963.36 111
2963.49 113
2963.61 116
2963.74 120
2963.86 124
2963.99 128
2964.11 132
2964.24 133
2964.36 133
2964.49 129
2964.61 122
2964.74 113
2964.86 100
2964.99 86
2965.11 70
2965.24 55
2965.36 41
2965.49 29
2965.61 21
2965.74 18
2965.86 20
2965.99 29
2966.11 42
2966.23 60
2966.36 81
2966.48 102
2966.61 121
2966.73 134
2966.86 141
2966.98 140
2967.11 132
2967.23 119
2967.36 103
2967.48 86
2967.61 70
2967.73 57
2967.86 48
2967.98 42
2968.11 39
2968.23 38
2968.36 40
2968.48 44
2968.61 48
2968.73 50
2968.86 52
2968.98 50
2969.11 47
2969.23 42
2969.36 36
2969.48 32
2969.61 30
2969.73 33
2969.86 39
2969.98 48
2970.10 59
2970.23 70
2970.35 81
2970.48 92
2970.60 102
2970.73 112
2970.85 122
2970.98 132
2971.10 139
2971.23 143
2971.35 142
2971.48 137
2971.60 128
2971.73 116
2971.85 104
2971.98 91
2972.10 80
2972.23 70
2972.35 60
2972.48 50
2972.60 37
2972.73 24
2972.85 9
2972.98 0
2973.10 0
2973.23 0
2973.35 0
2973.48 0
2973.60 0
2973.73 0
2973.85 0
2973.98 2
2974.10 11
2974.23 22
2974.35 34
2974.48 48
2974.60 66
2974.73 85
2974.85 104
2974.98 123
2975.10 140
2975.23 155
2975.35 169
2975.48 180
2975.60 191
2975.73 201
2975.85 209
2975.98 216
2976.10 222
2976.23 226
2976.35 228
2976.48 228
2976.60 225
2976.73 220
2976.85 213
2976.98 203
2977.10 191
2977.23 177
2977.35 162
2977.48 147
2977.60 132
2977.73 117
2977.85 103
2977.98 88
2978.10 73
2978.23 58
2978.35 44
2978.48 33
2978.60 25
2978.73 23
2978.85 25
2978.98 31
2979.10 40
2979.23 49
2979.35 58
2979.48 65
2979.60 72
2979.73 80
2979.85 92
2979.98 107
2980.10 126
2980.23 146
2980.35 166
2980.48 180
2980.60 188
2980.73 188
2980.85 182
2980.98 171
2981.11 158
2981.23 145
2981.36 135
2981.48 127
2981.61 121
2981.73 116
2981.86 110
2981.98 103
2982.11 95
2982.23 85
2982.36 74
2982.48 64
2982.61 56
2982.73 49
2982.86 45
2982.98 42
2983.11 40
2983.23 39
2983.36 39
2983.48 39
2983.61 39
2983.73 42
2983.86 45
2983.98 49
2984.11 54
2984.23 57
2984.36 59
2984.48 60
2984.61 62
2984.73 64
2984.86 67
2984.99 73
2985.11 80
2985.24 87
2985.36 95
2985.49 101
2985.61 106
2985.74 109
2985.86 112
2985.99 115
2986.11 118
2986.24 121
2986.36 125
2986.49 129
2986.61 133
2986.74 137
2986.86 141
2986.99 144
2987.11 146
2987.24 147
2987.36 146
2987.49 143
2987.61 137
2987.74 130
2987.87 122
2987.99 114
2988.12 105
2988.24 98
2988.37 92
2988.49 87
2988.62 85
2988.74 85
2988.87 87
2988.99 90
2989.12 93
2989.24 94
2989.37 92
2989.49 89
2989.62 83
2989.74 76
2989.87 71
2990.00 69
2990.12 71
2990.25 76
2990.37 85
2990.50 94
2990.62 102
2990.75 108
2990.87 110
2991.00 108
2991.12 102
2991.25 94
2991.37 85
2991.50 76
2991.62 69
2991.75 63
2991.88 59
2992.00 59
2992.13 62
2992.25 67
2992.38 76
2992.50 88
2992.63 103
2992.75 120
2992.88 136
2993.00 152
2993.13 165
2993.25 175
2993.38 180
2993.50 182
2993.63 181
2993.76 181
2993.88 182
2994.01 185
2994.13 190
2994.26 197
2994.38 206
2994.51 213
2994.63 220
2994.76 224
2994.88 225
2995.01 224
2995.14 219
2995.26 211
2995.39 200
2995.51 188
2995.64 176
2995.76 166
2995.89 158
2996.01 154
2996.14 155
2996.26 159
2996.39 166
2996.51 174
2996.64 183
2996.77 192
2996.89 202
2997.02 211
2997.14 222
2997.27 233
2997.39 244
2997.52 256
2997.64 268
2997.77 280
2997.89 291
2998.02 301
2998.15 309
2998.27 315
2998.40 318
2998.52 316
2998.65 309
2998.77 297
2998.90 279
2999.02 259
2999.15 237
2999.28 217
2999.40 199
2999.53 184
2999.65 173
2999.78 165
2999.90 158
3000.03 153
3000.15 150
3000.28 149
3000.40 150
3000.53 153
3000.66 157
3000.78 160
3000.91 161
3001.03 161
3001.16 158
3001.28 153
3001.41 148
3001.53 141
3001.66 134
3001.79 125
3001.91 114
3002.04 103
3002.16 91
3002.29 82
3002.41 77
3002.54 79
3002.66 88
3002.79 104
3002.92 124
3003.04 146
3003.17 164
3003.29 177
3003.42 183
3003.54 183
3003.67 177
3003.79 168
3003.92 159
3004.05 150
3004.17 142
3004.30 133
3004.42 122
3004.55 109
3004.67 92
3004.80 73
3004.93 53
3005.05 34
3005.18 17
3005.30 3
3005.43 0
3005.55 0
3005.68 0
3005.80 0
3005.93 0
3006.06 0
3006.18 0
3006.31 0
3006.43 2
3006.56 17
3006.68 34
3006.81 53
3006.94 71
3007.06 88
3007.19 105
3007.31 120
3007.44 135
3007.56 147
3007.69 158
3007.82 166
3007.94 172
3008.07 174
3008.19 172
3008.32 167
3008.44 159
3008.57 148
3008.70 136
3008.82 125
3008.95 115
3009.07 108
3009.20 104
3009.32 104
3009.45 106
3009.58 109
3009.70 114
3009.83 118
3009.95 121
3010.08 124
3010.20 126
3010.33 127
3010.46 127
3010.58 127
3010.71 126
3010.83 125
3010.96 124
3011.08 123
3011.21 123
3011.34 123
3011.46 124
3011.59 125
3011.71 126
3011.84 128
3011.96 130
3012.09 133
3012.22 137
3012.34 141
3012.47 145
3012.59 150
3012.72 153
3012.84 156
3012.97 158
3013.10 159
3013.22 159
3013.35 158
3013.47 156
3013.60 153
3013.73 152
3013.85 151
3013.98 152
3014.10 154
3014.23 157
3014.35 162
3014.48 167
3014.61 170
3014.73 172
3014.86 170
3014.98 165
3015.11 157
3015.23 147
3015.36 136
3015.49 125
3015.61 117
3015.74 110
3015.86 105
3015.99 101
3016.12 96
3016.24 92
3016.37 88
3016.49 86
3016.62 85
3016.75 86
3016.87 89
3017.00 95
3017.12 102
3017.25 111
3017.37 122
3017.50 135
3017.63 150
3017.75 166
3017.88 182
3018.00 198
3018.13 210
3018.26 219
3018.38 222
3018.51 220
3018.63 212
3018.76 198
3018.89 181
3019.01 160
3019.14 139
3019.26 118
3019.39 100
3019.51 87
3019.64 80
3019.77 78
3019.89 82
3020.02 91
3020.14 103
3020.27 116
3020.40 128
3020.52 140
3020.65 149
3020.77 155
3020.90 160
3021.03 163
3021.15 165
3021.28 166
3021.40 165
3021.53 165
3021.66 164
3021.78 163
3021.91 164
3022.03 166
3022.16 169
3022.29 172
3022.41 176
3022.54 180
3022.66 185
3022.79 192
3022.92 200
3023.04 211
3023.17 224
3023.29 236
3023.42 246
3023.55 252
3023.67 253
3023.80 250
3023.92 245
3024.05 239
3024.18 234
3024.30 231
3024.43 231
3024.55 233
3024.68 236
3024.81 236
3024.93 232
3025.06 225
3025.18 214
3025.31 202
3025.44 190
3025.56 182
3025.69 180
3025.81 186
3025.94 197
3026.07 214
3026.19 233
3026.32 252
3026.44 267
3026.57 279
3026.70 285
3026.82 288
3026.95 287
3027.07 283
3027.20 277
3027.33 270
3027.45 261
3027.58 249
3027.71 233
3027.83 214
3027.96 192
3028.08 167
3028.21 142
3028.34 119
3028.46 101
3028.59 89
3028.71 83
3028.84 82
3028.97 83
3029.09 83
3029.22 82
3029.34 79
3029.47 75
3029.60 72
3029.72 72
3029.85 77
3029.98 86
3030.10 98
3030.23 110
3030.35 118
3030.48 122
3030.61 120
3030.73 112
3030.86 100
3030.98 85
3031.11 70
3031.24 56
3031.36 44
3031.49 36
3031.62 32
3031.74 32
3031.87 36
3031.99 44
3032.12 53
3032.25 61
3032.37 65
3032.50 64
3032.63 57
3032.75 45
3032.88 30
3033.00 15
3033.13 3
3033.26 0
3033.38 0
3033.51 0
3033.63 2
3033.76 13
3033.89 27
3034.01 43
3034.14 60
3034.27 77
3034.39 91
3034.52 101
3034.64 108
3034.77 112
3034.90 112
3035.02 110
3035.15 107
3035.28 104
3035.40 100
3035.53 95
3035.65 88
3035.78 81
3035.91 72
3036.03 64
3036.16 56
3036.29 52
3036.41 50
3036.54 52
3036.66 56
3036.79 61
3036.92 67
3037.04 72
3037.17 74
3037.30 74
3037.42 69
3037.55 59
3037.68 44
3037.80 25
3037.93 3
3038.05 0
3038.18 0
3038.31 0
3038.43 0
3038.56 0
3038.69 0
3038.81 0
3038.94 3
3039.06 28
3039.19 50
3039.32 68
3039.44 81
3039.57 89
3039.70 93
3039.82 95
3039.95 96
3040.08 98
3040.20 99
3040.33 98
3040.45 97
3040.58 92
3040.71 85
3040.83 77
3040.96 68
3041.09 59
3041.21 53
3041.34 49
3041.47 46
3041.59 44
3041.72 40
3041.84 35
3041.97 27
3042.10 18
3042.22 10
3042.35 4
3042.48 1
3042.60 2
3042.73 7
3042.86 14
3042.98 21
3043.11 27
3043.24 31
3043.36 33
3043.49 33
3043.61 31
3043.74 30
3043.87 29
3043.99 32
3044.12 37
3044.25 45
3044.37 56
3044.50 67
3044.63 79
3044.75 88
3044.88 94
3045.01 96
3045.13 95
3045.26 92
3045.38 89
3045.51 86
3045.64 85
3045.76 87
3045.89 91
3046.02 98
3046.14 107
3046.27 115
3046.40 121
3046.52 124
3046.65 123
3046.78 119
3046.90 110
3047.03 99
3047.16 87
3047.28 75
3047.41 66
3047.53 59
3047.66 54
3047.79 50
3047.91 46
3048.04 42
3048.17 38
3048.29 32
3048.42 26
3048.55 21
3048.67 17
3048.80 15
3048.93 13
3049.05 12
3049.18 9
3049.31 4
3049.43 0
3049.56 0
3049.69 0
3049.81 0
3049.94 0
3050.07 0
3050.19 0
3050.32 4
3050.45 22
3050.57 42
3050.70 63
3050.82 85
3050.95 108
3051.08 130
3051.20 151
3051.33 171
3051.46 188
3051.58 201
3051.71 212
3051.84 221
3051.96 229
3052.09 238
3052.22 246
3052.34 254
3052.47 259
3052.60 259
3052.72 251
3052.85 237
3052.98 215
3053.10 189
3053.23 161
3053.36 136
3053.48 116
3053.61 102
3053.74 95
3053.86 94
3053.99 97
3054.12 104
3054.24 111
3054.37 118
3054.50 123
3054.62 127
3054.75 128
3054.88 127
3055.00 124
3055.13 120
3055.26 115
3055.38 112
3055.51 109
3055.64 108
3055.76 107
3055.89 106
3056.02 104
3056.14 100
3056.27 94
3056.40 87
3056.52 79
3056.65 72
3056.78 66
3056.90 62
3057.03 60
3057.16 59
3057.28 58
3057.41 59
3057.54 61
3057.66 64
3057.79 67
3057.92 71
3058.04 77
3058.17 83
3058.30 90
3058.42 97
3058.55 105
3058.68 112
3058.80 119
3058.93 124
3059.06 128
3059.18 129
3059.31 128
3059.44 124
3059.57 118
3059.69 109
3059.82 98
3059.95 88
3060.07 79
3060.20 74
3060.33 75
3060.45 81
3060.58 93
3060.71 108
3060.83 124
3060.96 140
3061.09 154
3061.21 166
3061.34 178
3061.47 190
3061.59 203
3061.72 216
3061.85 228
3061.97 238
3062.10 244
3062.23 248
3062.35 249
3062.48 249
3062.61 249
3062.73 250
3062.86 250
3062.99 249
3063.12 246
3063.24 240
3063.37 232
3063.50 222
3063.62 212
3063.75 204
3063.88 200
3064.00 201
3064.13 206
3064.26 214
3064.38 224
3064.51 234
3064.64 242
3064.76 250
3064.89 256
3065.02 261
3065.14 266
3065.27 272
3065.40 277
3065.53 282
3065.65 286
3065.78 289
3065.91 292
3066.03 294
3066.16 295
3066.29 296
3066.41 298
3066.54 301
3066.67 305
3066.79 312
3066.92 321
3067.05 331
3067.18 342
3067.30 354
3067.43 366
3067.56 376
3067.68 385
3067.81 392
3067.94 396
3068.06 398
3068.19 399
3068.32 400
3068.44 400
3068.57 401
3068.70 401
3068.83 401
3068.95 398
3069.08 393
3069.21 384
3069.33 372
3069.46 359
3069.59 344
3069.71 330
3069.84 316
3069.97 304
3070.10 293
3070.22 284
3070.35 276
3070.48 270
3070.60 267
3070.73 264
3070.86 263
3070.98 262
3071.11 261
3071.24 257
3071.36 252
3071.49 243
3071.62 232
3071.75 218
3071.87 202
3072.00 187
3072.13 173
3072.25 163
3072.38 157
3072.51 157
3072.64 162
3072.76 171
3072.89 183
3073.02 197
3073.14 212
3073.27 227
3073.40 240
3073.52 250
3073.65 257
3073.78 260
3073.91 258
3074.03 252
3074.16 243
3074.29 232
3074.41 219
3074.54 206
3074.67 194
3074.79 182
3074.92 172
3075.05 164
3075.18 157
3075.30 150
3075.43 143
3075.56 134
3075.68 123
3075.81 111
3075.94 97
3076.07 84
3076.19 72
3076.32 63
3076.45 56
3076.57 52
3076.70 50
3076.83 50
3076.96 52
3077.08 58
3077.21 67
3077.34 78
3077.46 91
3077.59 102
3077.72 112
3077.85 116
3077.97 117
3078.10 114
3078.23 109
3078.35 106
3078.48 106
3078.61 111
3078.74 120
3078.86 133
3078.99 149
3079.12 165
3079.24 181
3079.37 194
3079.50 204
3079.63 211
3079.75 214
3079.88 214
3080.01 213
3080.13 211
3080.26 209
3080.39 206
3080.52 202
3080.64 198
3080.77 191
3080.90 182
3081.02 173
3081.15 163
3081.28 154
3081.41 147
3081.53 143
3081.66 141
3081.79 141
3081.92 142
3082.04 142
3082.17 142
3082.30 142
3082.42 141
3082.55 142
3082.68 144
3082.81 146
3082.93 150
3083.06 153
3083.19 155
3083.31 154
3083.44 150
3083.57 144
3083.70 136
3083.82 128
3083.95 121
3084.08 116
3084.21 115
3084.33 117
3084.46 122
3084.59 128
3084.71 134
3084.84 140
3084.97 144
3085.10 148
3085.22 151
3085.35 155
3085.48 159
3085.61 162
3085.73 164
3085.86 163
3085.99 158
3086.12 150
3086.24 141
3086.37 133
3086.50 126
3086.62 121
3086.75 117
3086.88 112
3087.01 106
3087.13 96
3087.26 84
3087.39 71
3087.52 58
3087.64 47
3087.77 40
3087.90 36
3088.02 33
3088.15 32
3088.28 30
3088.41 28
3088.53 24
3088.66 21
3088.79 18
3088.92 16
3089.04 16
3089.17 17
3089.30 20
3089.43 25
3089.55 33
3089.68 42
3089.81 52
3089.94 62
3090.06 68
3090.19 71
3090.32 70
3090.45 67
3090.57 62
3090.70 60
3090.83 63
3090.95 71
3091.08 83
3091.21 98
3091.34 113
3091.46 123
3091.59 127
3091.72 123
3091.85 113
3091.97 99
3092.10 85
3092.23 72
3092.36 61
3092.48 54
3092.61 49
3092.74 44
3092.87 40
3092.99 37
3093.12 34
3093.25 32
3093.38 33
3093.50 37
3093.63 43
3093.76 50
3093.89 58
3094.01 66
3094.14 73
3094.27 81
3094.40 89
3094.52 96
3094.65 103
3094.78 109
3094.91 112
3095.03 112
3095.16 108
3095.29 101
3095.42 91
3095.54 80
3095.67 69
3095.80 58
3095.93 47
3096.05 38
3096.18 30
3096.31 22
3096.44 15
3096.56 9
3096.69 5
3096.82 4
3096.95 5
3097.07 9
3097.20 17
3097.33 29
3097.46 45
3097.58 64
3097.71 87
3097.84 110
3097.97 133
3098.09 153
3098.22 168
3098.35 176
3098.48 175
3098.60 168
3098.73 156
3098.86 139
3098.99 120
3099.11 102
3099.24 86
3099.37 72
3099.50 60
3099.62 50
3099.75 41
3099.88 33
3100.01 27
3100.13 20
3100.26 13
3100.39 5
3100.52 0
3100.65 0
3100.77 0
3100.90 0
3101.03 0
3101.16 0
3101.28 0
3101.41 0
3101.54 7
3101.67 15
3101.79 19
3101.92 20
3102.05 17
3102.18 12
3102.30 8
3102.43 5
3102.56 5
3102.69 8
3102.82 13
3102.94 19
3103.07 25
3103.20 29
3103.33 29
3103.45 27
3103.58 22
3103.71 17
3103.84 15
3103.96 16
3104.09 21
3104.22 29
3104.35 38
3104.47 44
3104.60 46
3104.73 41
3104.86 30
3104.99 13
3105.11 0
3105.24 0
3105.37 0
3105.50 0
3105.62 0
3105.75 0
3105.88 0
3106.01 0
3106.13 17
3106.26 38
3106.39 56
3106.52 68
3106.65 76
3106.77 79
3106.90 78
3107.03 75
3107.16 69
3107.28 63
3107.41 56
3107.54 49
3107.67 42
3107.80 35
3107.92 31
3108.05 29
3108.18 32
3108.31 37
3108.43 45
3108.56 55
3108.69 66
3108.82 77
3108.95 87
3109.07 96
3109.20 105
3109.33 112
3109.46 117
3109.58 120
3109.71 119
3109.84 114
3109.97 107
3110.10 101
3110.22 97
3110.35 96
3110.48 100
3110.61 107
3110.73 117
3110.86 127
3110.99 133
3111.12 135
3111.25 131
3111.37 123
3111.50 112
3111.63 99
3111.76 86
3111.89 76
3112.01 69
3112.14 64
3112.27 63
3112.40 63
3112.52 64
3112.65 65
3112.78 65
3112.91 63
3113.04 60
3113.16 59
3113.29 60
3113.42 65
3113.55 74
3113.68 87
3113.80 103
3113.93 120
3114.06 138
3114.19 153
3114.31 167
3114.44 178
3114.57 186
3114.70 191
3114.83 195
3114.95 198
3115.08 198
3115.21 196
3115.34 192
3115.47 185
3115.59 175
3115.72 161
3115.85 144
3115.98 123
3116.11 100
3116.23 76
3116.36 53
3116.49 33
3116.62 16
3116.74 5
3116.87 0
3117.00 0
3117.13 0
3117.26 0
3117.38 3
3117.51 4
3117.64 2
3117.77 0
3117.90 0
3118.02 0
3118.15 0
3118.28 0
3118.41 3
3118.54 11
3118.66 20
3118.79 28
3118.92 34
3119.05 38
3119.18 39
3119.30 37
3119.43 34
3119.56 32
3119.69 32
3119.82 35
3119.94 44
3120.07 58
3120.20 77
3120.33 98
3120.46 119
3120.58 137
3120.71 150
3120.84 157
3120.97 155
3121.10 147
3121.22 134
3121.35 117
3121.48 98
3121.61 79
3121.74 62
3121.86 46
3121.99 32
3122.12 20
3122.25 9
3122.38 0
3122.50 0
3122.63 0
3122.76 0
3122.89 0
3123.02 0
3123.15 0
3123.27 0
3123.40 2
3123.53 6
3123.66 9
3123.79 12
3123.91 14
3124.04 15
3124.17 17
3124.30 19
3124.43 23
3124.55 27
3124.68 33
3124.81 39
3124.94 44
3125.07 49
3125.19 54
3125.32 58
3125.45 63
3125.58 71
3125.71 82
3125.84 96
3125.96 111
3126.09 125
3126.22 139
3126.35 150
3126.48 160
3126.60 168
3126.73 175
3126.86 182
3126.99 192
3127.12 203
3127.24 215
3127.37 227
3127.50 238
3127.63 245
3127.76 247
3127.89 243
3128.01 232
3128.14 216
3128.27 197
3128.40 176
3128.53 155
3128.65 136
3128.78 120
3128.91 107
3129.04 97
3129.17 91
3129.30 88
3129.42 88
3129.55 91
3129.68 96
3129.81 102
3129.94 108
3130.06 113
3130.19 116
3130.32 118
3130.45 119
3130.58 120
3130.71 122
3130.83 126
3130.96 132
3131.09 140
3131.22 147
3131.35 153
3131.48 158
3131.60 161
3131.73 163
3131.86 164
3131.99 166
3132.12 170
3132.24 177
3132.37 185
3132.50 195
3132.63 205
3132.76 214
3132.89 220
3133.01 224
3133.14 223
3133.27 220
3133.40 214
3133.53 206
3133.66 198
3133.78 191
3133.91 185
3134.04 180
3134.17 177
3134.30 175
3134.43 173
3134.55 171
3134.68 167
3134.81 162
3134.94 156
3135.07 147
3135.20 136
3135.32 123
3135.45 109
3135.58 96
3135.71 83
3135.84 74
3135.97 69
3136.09 70
3136.22 76
3136.35 86
3136.48 99
3136.61 113
3136.74 126
3136.86 137
3136.99 146
3137.12 152
3137.25 156
3137.38 159
3137.51 161
3137.63 164
3137.76 167
3137.89 172
3138.02 179
3138.15 189
3138.28 201
3138.40 214
3138.53 226
3138.66 236
3138.79 242
3138.92 242
3139.05 235
3139.17 223
3139.30 208
3139.43 190
3139.56 173
3139.69 158
3139.82 143
3139.95 131
3140.07 120
3140.20 110
3140.33 102
3140.46 98
3140.59 97
3140.72 100
3140.84 106
3140.97 112
3141.10 117
3141.23 121
3141.36 123
3141.49 124
3141.61 127
3141.74 132
3141.87 140
3142.00 149
3142.13 159
3142.26 165
3142.39 167
3142.51 164
3142.64 155
3142.77 142
3142.90 125
3143.03 106
3143.16 86
3143.28 67
3143.41 48
3143.54 31
3143.67 18
3143.80 10
3143.93 6
3144.06 7
3144.18 11
3144.31 16
3144.44 19
3144.57 18
3144.70 13
3144.83 4
3144.96 0
3145.08 0
3145.21 0
3145.34 0
3145.47 0
3145.60 0
3145.73 0
3145.86 3
3145.98 11
3146.11 19
3146.24 27
3146.37 37
3146.50 50
3146.63 67
3146.75 87
3146.88 108
3147.01 128
3147.14 144
3147.27 156
3147.40 163
3147.53 168
3147.65 171
3147.78 176
3147.91 183
3148.04 195
3148.17 210
3148.30 227
3148.43 245
3148.55 262
3148.68 275
3148.81 284
3148.94 288
3149.07 287
3149.20 280
3149.33 269
3149.46 254
3149.58 238
3149.71 223
3149.84 211
3149.97 203
3150.10 200
3150.23 202
3150.36 207
3150.48 215
3150.61 223
3150.74 230
3150.87 235
3151.00 239
3151.13 241
3151.26 241
3151.38 242
3151.51 243
3151.64 245
3151.77 248
3151.90 252
3152.03 255
3152.16 256
3152.29 253
3152.41 247
3152.54 237
3152.67 224
3152.80 212
3152.93 200
3153.06 192
3153.19 186
3153.31 182
3153.44 180
3153.57 178
3153.70 175
3153.83 170
3153.96 164
3154.09 155
3154.22 146
3154.34 136
3154.47 127
3154.60 118
3154.73 109
3154.86 99
3154.99 88
3155.12 74
3155.25 58
3155.37 40
3155.50 22
3155.63 5
3155.76 0
3155.89 0
3156.02 0
3156.15 0
3156.28 0
3156.40 3
3156.53 14
3156.66 23
3156.79 30
3156.92 33
3157.05 32
3157.18 27
3157.31 21
3157.43 16
3157.56 12
3157.69 13
3157.82 18
3157.95 28
3158.08 41
3158.21 55
3158.34 68
3158.46 78
3158.59 84
3158.72 85
3158.85 83
3158.98 81
3159.11 80
3159.24 82
3159.37 88
3159.49 97
3159.62 106
3159.75 112
3159.88 114
3160.01 110
3160.14 101
3160.27 90
3160.40 78
3160.53 70
3160.65 64
3160.78 63
3160.91 65
3161.04 67
3161.17 68
3161.30 69
3161.43 70
3161.56 71
3161.69 74
3161.81 80
3161.94 87
3162.07 95
3162.20 102
3162.33 104
3162.46 102
3162.59 96
3162.72 85
3162.85 73
3162.97 61
3163.10 52
3163.23 46
3163.36 46
3163.49 50
3163.62 59
3163.75 71
3163.88 84
3164.01 96
3164.13 105
3164.26 111
3164.39 113
3164.52 111
3164.65 106
3164.78 99
3164.91 90
3165.04 79
3165.17 68
3165.29 58
3165.42 49
3165.55 45
3165.68 47
3165.81 57
3165.94 75
3166.07 99
3166.20 125
3166.33 151
3166.45 172
3166.58 186
3166.71 193
3166.84 193
3166.97 187
3167.10 178
3167.23 168
3167.36 160
3167.49 153
3167.62 149
3167.74 147
3167.87 147
3168.00 147
3168.13 147
3168.26 145
3168.39 142
3168.52 138
3168.65 133
3168.78 128
3168.91 126
3169.03 125
3169.16 126
3169.29 127
3169.42 128
3169.55 128
3169.68 124
3169.81 116
3169.94 105
3170.07 91
3170.20 76
3170.32 60
3170.45 46
3170.58 34
3170.71 25
3170.84 21
3170.97 22
3171.10 26
3171.23 34
3171.36 44
3171.49 54
3171.62 64
3171.74 73
3171.87 83
3172.00 93
3172.13 104
3172.26 115
3172.39 125
3172.52 132
3172.65 136
3172.78 137
3172.91 134
3173.04 130
3173.16 127
3173.29 124
3173.42 122
3173.55 121
3173.68 119
3173.81 118
3173.94 116
3174.07 114
3174.20 113
3174.33 112
3174.46 111
3174.58 110
3174.71 109
3174.84 109
3174.97 109
3175.10 111
3175.23 115
3175.36 119
3175.49 122
3175.62 122
3175.75 118
3175.88 108
3176.01 94
3176.13 78
3176.26 62
3176.39 50
3176.52 41
3176.65 38
3176.78 38
3176.91 39
3177.04 40
3177.17 39
3177.30 35
3177.43 28
3177.56 20
3177.68 12
3177.81 4
3177.94 0
3178.07 0
3178.20 0
3178.33 0
3178.46 0
3178.59 0
3178.72 0
3178.85 0
3178.98 0
3179.11 2
3179.23 9
3179.36 18
3179.49 29
3179.62 42
3179.75 56
3179.88 70
3180.01 83
3180.14 95
3180.27 106
3180.40 115
3180.53 123
3180.66 129
3180.79 134
3180.91 138
3181.04 139
3181.17 139
3181.30 140
3181.43 142
3181.56 146
3181.69 154
3181.82 165
3181.95 178
3182.08 191
3182.21 200
3182.34 205
3182.47 205
3182.60 202
3182.72 196
3182.85 190
3182.98 187
3183.11 188
3183.24 192
3183.37 197
3183.50 203
3183.63 206
3183.76 205
3183.89 200
3184.02 192
3184.15 181
3184.28 168
3184.41 156
3184.53 144
3184.66 134
3184.79 126
3184.92 120
3185.05 115
3185.18 112
3185.31 110
3185.44 109
3185.57 108
3185.70 107
3185.83 106
3185.96 106
3186.09 106
3186.22 108
3186.35 112
3186.48 118
3186.60 127
3186.73 136
3186.86 146
3186.99 153
3187.12 158
3187.25 159
3187.38 156
3187.51 150
3187.64 142
3187.77 132
3187.90 124
3188.03 118
3188.16 115
3188.29 117
3188.42 122
3188.55 131
3188.67 142
3188.80 155
3188.93 169
3189.06 183
3189.19 198
3189.32 211
3189.45 221
3189.58 228
3189.71 231
3189.84 229
3189.97 222
3190.10 212
3190.23 199
3190.36 186
3190.49 175
3190.62 166
3190.75 160
3190.88 158
3191.00 158
3191.13 161
3191.26 165
3191.39 170
3191.52 176
3191.65 182
3191.78 189
3191.91 195
3192.04 200
3192.17 203
3192.30 203
3192.43 199
3192.56 192
3192.69 183
3192.82 173
3192.95 165
3193.08 160
3193.21 157
3193.34 157
3193.46 159
3193.59 161
3193.72 163
3193.85 163
3193.98 159
3194.11 153
3194.24 145
3194.37 135
3194.50 126
3194.63 119
3194.76 115
3194.89 116
3195.02 119
3195.15 124
3195.28 128
3195.41 130
3195.54 130
3195.67 126
3195.80 121
3195.93 115
3196.06 109
3196.19 103
3196.31 98
3196.44 93
3196.57 85
3196.70 75
3196.83 62
3196.96 47
3197.09 33
3197.22 21
3197.35 13
3197.48 11
3197.61 14
3197.74 21
3197.87 32
3198.00 44
3198.13 54
3198.26 62
3198.39 65
3198.52 63
3198.65 57
3198.78 48
3198.91 38
3199.04 30
3199.17 25
3199.30 25
3199.42 30
3199.55 38
3199.68 49
3199.81 59
3199.94 66
3200.07 68
3200.20 65
3200.33 57
3200.46 46
3200.59 34
3200.72 23
3200.85 14
3200.98 7
3201.11 5
3201.24 6
3201.37 11
3201.50 19
3201.63 29
3201.76 40
3201.89 50
3202.02 57
3202.15 58
3202.28 54
3202.41 44
3202.54 30
3202.67 16
3202.80 5
3202.93 0
3203.06 0
3203.19 5
3203.32 16
3203.44 28
3203.57 39
3203.70 48
3203.83 53
3203.96 53
3204.09 49
3204.22 42
3204.35 33
3204.48 25
3204.61 18
3204.74 15
3204.87 17
3205.00 25
3205.13 38
3205.26 54
3205.39 72
3205.52 87
3205.65 100
3205.78 108
3205.91 113
3206.04 116
3206.17 118
3206.30 120
3206.43 124
3206.56 130
3206.69 136
3206.82 142
3206.95 146
3207.08 148
3207.21 148
3207.34 145
3207.47 139
3207.60 131
3207.73 120
3207.86 108
3207.99 96
3208.12 86
3208.25 80
3208.38 78
3208.51 81
3208.64 85
3208.77 89
3208.89 90
3209.02 85
3209.15 76
3209.28 64
3209.41 51
3209.54 41
3209.67 35
3209.80 34
3209.93 38
3210.06 45
3210.19 53
3210.32 60
3210.45 66
3210.58 71
3210.71 75
3210.84 78
3210.97 82
3211.10 86
3211.23 91
3211.36 97
3211.49 102
3211.62 108
3211.75 114
3211.88 119
3212.01 124
3212.14 129
3212.27 131
3212.40 133
3212.53 134
3212.66 134
3212.79 134
3212.92 135
3213.05 137
3213.18 138
3213.31 139
3213.44 138
3213.57 136
3213.70 131
3213.83 125
3213.96 118
3214.09 111
3214.22 105
3214.35 102
3214.48 101
3214.61 102
3214.74 105
3214.87 109
3215.00 112
3215.13 114
3215.26 112
3215.39 106
3215.52 94
3215.65 79
3215.78 62
3215.91 46
3216.04 32
3216.17 22
3216.30 15
3216.43 10
3216.56 7
3216.69 3
3216.82 0
3216.95 0
3217.08 0
3217.21 0
3217.34 0
3217.47 1
3217.60 5
3217.73 6
3217.86 5
3217.99 2
3218.12 0
3218.25 0
3218.38 0
3218.51 6
3218.64 22
3218.77 44
3218.90 67
3219.03 87
3219.16 102
3219.29 107
3219.42 103
3219.55 91
3219.68 75
3219.81 57
3219.94 41
3220.07 27
3220.20 16
3220.33 7
3220.46 0
3220.59 0
3220.72 0
3220.85 0
3220.98 0
3221.11 0
3221.24 0
3221.37 0
3221.50 0
3221.63 1
3221.76 9
3221.89 18
3222.02 29
3222.15 39
3222.28 50
3222.41 59
3222.54 65
3222.67 69
3222.80 69
3222.93 67
3223.06 63
3223.19 58
3223.32 53
3223.45 47
3223.58 43
3223.71 39
3223.84 37
3223.97 37
3224.10 38
3224.23 42
3224.36 48
3224.49 55
3224.62 65
3224.75 75
3224.88 86
3225.01 96
3225.14 105
3225.27 113
3225.40 119
3225.53 123
3225.66 125
3225.79 126
3225.92 127
3226.05 128
3226.18 129
3226.31 131
3226.44 135
3226.58 139
3226.71 146
3226.84 155
3226.97 167
3227.10 180
3227.23 193
3227.36 207
3227.49 219
3227.62 230
3227.75 241
3227.88 253
3228.01 268
3228.14 287
3228.27 310
3228.40 337
3228.53 365
3228.66 392
3228.79 415
3228.92 431
3229.05 439
3229.18 439
3229.31 435
3229.44 428
3229.57 425
3229.70 427
3229.83 436
3229.96 452
3230.09 472
3230.22 493
3230.35 509
3230.48 518
3230.61 519
3230.74 512
3230.87 500
3231.00 485
3231.13 470
3231.26 457
3231.39 445
3231.52 433
3231.65 420
3231.78 404
3231.91 387
3232.05 369
3232.18 352
3232.31 337
3232.44 327
3232.57 323
3232.70 322
3232.83 323
3232.96 324
3233.09 324
3233.22 322
3233.35 316
3233.48 307
3233.61 295
3233.74 281
3233.87 266
3234.00 250
3234.13 234
3234.26 219
3234.39 206
3234.52 195
3234.65 187
3234.78 182
3234.91 177
3235.04 173
3235.17 168
3235.30 162
3235.43 154
3235.56 144
3235.69 134
3235.82 124
3235.95 114
3236.09 104
3236.22 95
3236.35 87
3236.48 80
3236.61 77
3236.74 76
3236.87 78
3237.00 84
3237.13 91
3237.26 101
3237.39 111
3237.52 123
3237.65 136
3237.78 150
3237.91 168
3238.04 187
3238.17 209
3238.30 231
3238.43 252
3238.56 269
3238.69 281
3238.82 284
3238.95 280
3239.08 269
3239.22 252
3239.35 232
3239.48 210
3239.61 189
3239.74 171
3239.87 156
3240.00 146
3240.13 141
3240.26 142
3240.39 147
3240.52 156
3240.65 166
3240.78 175
3240.91 180
3241.04 181
3241.17 177
3241.30 169
3241.43 158
3241.56 147
3241.69 138
3241.82 133
3241.95 131
3242.09 132
3242.22 134
3242.35 136
3242.48 135
3242.61 131
3242.74 123
3242.87 112
3243.00 102
3243.13 95
3243.26 93
3243.39 97
3243.52 107
3243.65 119
3243.78 131
3243.91 141
3244.04 146
3244.17 147
3244.30 144
3244.43 138
3244.57 132
3244.70 127
3244.83 124
3244.96 125
3245.09 130
3245.22 140
3245.35 153
3245.48 168
3245.61 184
3245.74 199
3245.87 210
3246.00 217
3246.13 218
3246.26 215
3246.39 207
3246.52 198
3246.65 188
3246.78 179
3246.92 173
3247.05 168
3247.18 164
3247.31 161
3247.44 157
3247.57 150
3247.70 143
3247.83 136
3247.96 129
3248.09 126
3248.22 127
3248.35 133
3248.48 143
3248.61 156
3248.74 171
3248.87 183
3249.01 194
3249.14 200
3249.27 203
3249.40 204
3249.53 203
3249.66 203
3249.79 202
3249.92 202
3250.05 199
3250.18 194
3250.31 183
3250.44 169
3250.57 152
3250.70 135
3250.83 119
3250.96 108
3251.10 101
3251.23 97
3251.36 95
3251.49 91
3251.62 85
3251.75 75
3251.88 62
3252.01 48
3252.14 34
3252.27 22
3252.40 12
3252.53 5
3252.66 1
3252.79 1
3252.93 5
3253.06 12
3253.19 23
3253.32 36
3253.45 51
3253.58 66
3253.71 80
3253.84 92
3253.97 101
3254.10 106
3254.23 108
3254.36 106
3254.49 102
3254.62 97
3254.76 91
3254.89 85
3255.02 79
3255.15 74
3255.28 68
3255.41 60
3255.54 51
3255.67 38
3255.80 24
3255.93 9
3256.06 0
3256.19 0
3256.32 0
3256.46 0
3256.59 0
3256.72 0
3256.85 0
3256.98 4
3257.11 11
3257.24 15
3257.37 17
3257.50 17
3257.63 16
3257.76 15
3257.89 16
3258.03 20
3258.16 27
3258.29 36
3258.42 47
3258.55 58
3258.68 67
3258.81 74
3258.94 77
3259.07 79
3259.20 77
3259.33 75
3259.46 71
3259.59 68
3259.73 65
3259.86 63
3259.99 61
3260.12 60
3260.25 61
3260.38 64
3260.51 69
3260.64 74
3260.77 79
3260.90 81
3261.03 79
3261.17 73
3261.30 62
3261.43 49
3261.56 35
3261.69 23
3261.82 13
3261.95 9
3262.08 9
3262.21 14
3262.34 23
3262.47 35
3262.61 49
3262.74 64
3262.87 80
3263.00 95
3263.13 108
3263.26 119
3263.39 128
3263.52 135
3263.65 138
3263.78 138
3263.91 134
3264.05 127
3264.18 116
3264.31 104
3264.44 90
3264.57 78
3264.70 68
3264.83 61
3264.96 57
3265.09 55
3265.22 54
3265.35 53
3265.49 51
3265.62 48
3265.75 43
3265.88 38
3266.01 32
3266.14 27
3266.27 22
3266.40 19
3266.53 16
3266.66 15
3266.80 14
3266.93 14
3267.06 14
3267.19 14
3267.32 12
3267.45 10
3267.58 8
3267.71 5
3267.84 2
3267.97 0
3268.11 0
3268.24 0
3268.37 0
3268.50 0
3268.63 0
3268.76 0
3268.89 0
3269.02 0
3269.15 0
3269.28 0
3269.42 1
3269.55 5
3269.68 9
3269.81 12
3269.94 14
3270.07 14
3270.20 11
3270.33 7
3270.46 1
3270.60 0
3270.73 0
3270.86 0
3270.99 0
3271.12 0
3271.25 0
3271.38 0
3271.51 7
3271.64 17
3271.78 26
3271.91 35
3272.04 43
3272.17 51
3272.30 57
3272.43 62
3272.56 65
3272.69 67
3272.82 68
3272.96 67
3273.09 67
3273.22 70
3273.35 76
3273.48 86
3273.61 101
3273.74 118
3273.87 137
3274.00 155
3274.14 170
3274.27 181
3274.40 185
3274.53 183
3274.66 175
3274.79 160
3274.92 140
3275.05 117
3275.18 92
3275.32 70
3275.45 53
3275.58 44
3275.71 44
3275.84 54
3275.97 71
3276.10 94
3276.23 118
3276.36 139
3276.50 154
3276.63 161
3276.76 160
3276.89 154
3277.02 146
3277.15 138
3277.28 134
3277.41 134
3277.55 138
3277.68 142
3277.81 146
3277.94 147
3278.07 144
3278.20 137
3278.33 127
3278.46 116
3278.60 106
3278.73 97
3278.86 91
3278.99 87
3279.12 87
3279.25 89
3279.38 94
3279.51 102
3279.65 113
3279.78 126
3279.91 140
3280.04 154
3280.17 165
3280.30 173
3280.43 177
3280.56 177
3280.70 175
3280.83 173
3280.96 171
3281.09 172
3281.22 176
3281.35 182
3281.48 188
3281.61 195
3281.75 201
3281.88 205
3282.01 207
3282.14 208
3282.27 207
3282.40 206
3282.53 204
3282.66 201
3282.80 198
3282.93 195
3283.06 191
3283.19 188
3283.32 185
3283.45 184
3283.58 185
3283.72 188
3283.85 195
3283.98 205
3284.11 218
3284.24 232
3284.37 247
3284.50 261
3284.63 271
3284.77 277
3284.90 276
3285.03 269
3285.16 257
3285.29 242
3285.42 227
3285.55 215
3285.69 209
3285.82 211
3285.95 222
3286.08 238
3286.21 259
3286.34 280
3286.47 299
3286.61 311
3286.74 317
3286.87 316
3287.00 310
3287.13 300
3287.26 290
3287.39 280
3287.52 273
3287.66 269
3287.79 269
3287.92 271
3288.05 274
3288.18 277
3288.31 277
3288.44 274
3288.58 268
3288.71 260
3288.84 250
3288.97 243
3289.10 239
3289.23 238
3289.36 240
3289.50 243
3289.63 245
3289.76 245
3289.89 242
3290.02 235
3290.15 227
3290.29 217
3290.42 208
3290.55 198
3290.68 190
3290.81 182
3290.94 176
3291.07 172
3291.21 170
3291.34 169
3291.47 169
3291.60 169
3291.73 168
3291.86 167
3291.99 163
3292.13 156
3292.26 146
3292.39 133
3292.52 117
3292.65 99
3292.78 80
3292.91 60
3293.05 42
3293.18 26
3293.31 13
3293.44 4
3293.57 0
3293.70 0
3293.84 0
3293.97 1
3294.10 4
3294.23 5
3294.36 5
3294.49 2
3294.62 0
3294.76 0
3294.89 0
3295.02 0
3295.15 0
3295.28 0
3295.41 0
3295.55 4
3295.68 9
3295.81 15
3295.94 20
3296.07 23
3296.20 24
3296.34 21
3296.47 16
3296.60 11
3296.73 9
3296.86 12
3296.99 19
3297.12 31
3297.26 45
3297.39 59
3297.52 69
3297.65 74
3297.78 72
3297.91 64
3298.05 52
3298.18 40
3298.31 29
3298.44 23
3298.57 21
3298.70 24
3298.84 30
3298.97 36
3299.10 42
3299.23 44
3299.36 45
3299.49 44
3299.63 45
3299.76 47
3299.89 53
3300.02 62
3300.15 74
3300.28 87
3300.42 99
3300.55 107
3300.68 111
3300.81 111
3300.94 108
3301.07 103
3301.21 99
3301.34 97
3301.47 96
3301.60 98
3301.73 101
3301.86 105
3302.00 108
3302.13 110
3302.26 111
3302.39 112
3302.52 112
3302.65 114
3302.79 115
3302.92 116
3303.05 117
3303.18 117
3303.31 116
3303.44 115
3303.58 113
3303.71 110
3303.84 108
3303.97 106
3304.10 105
3304.23 106
3304.37 110
3304.50 118
3304.63 131
3304.76 146
3304.89 162
3305.03 177
3305.16 189
3305.29 196
3305.42 197
3305.55 194
3305.68 188
3305.82 180
3305.95 173
3306.08 167
3306.21 162
3306.34 157
3306.47 152
3306.61 146
3306.74 138
3306.87 129
3307.00 122
3307.13 117
3307.27 115
3307.40 117
3307.53 121
3307.66 128
3307.79 135
3307.92 141
3308.06 146
3308.19 150
3308.32 153
3308.45 154
3308.58 154
3308.72 151
3308.85 147
3308.98 139
3309.11 128
3309.24 115
3309.37 102
3309.51 90
3309.64 81
3309.77 75
3309.90 74
3310.03 75
3310.17 78
3310.30 82
3310.43 83
3310.56 82
3310.69 77
3310.83 69
3310.96 60
3311.09 52
3311.22 46
3311.35 46
3311.48 51
3311.62 60
3311.75 73
3311.88 86
3312.01 97
3312.14 106
3312.28 113
3312.41 118
3312.54 122
3312.67 128
3312.80 134
3312.94 140
3313.07 144
3313.20 145
3313.33 140
3313.46 129
3313.60 115
3313.73 99
3313.86 83
3313.99 72
3314.12 64
3314.25 61
3314.39 61
3314.52 62
3314.65 63
3314.78 61
3314.91 57
3315.05 51
3315.18 44
3315.31 35
3315.44 28
3315.57 22
3315.71 18
3315.84 17
3315.97 19
3316.10 25
3316.23 33
3316.37 43
3316.50 56
3316.63 70
3316.76 84
3316.89 97
3317.03 107
3317.16 114
3317.29 115
3317.42 111
3317.55 100
3317.69 85
3317.82 66
3317.95 48
3318.08 30
3318.21 15
3318.35 4
3318.48 0
3318.61 0
3318.74 0
3318.87 0
3319.01 9
3319.14 22
3319.27 38
3319.40 54
3319.53 69
3319.67 80
3319.80 85
3319.93 83
3320.06 75
3320.19 65
3320.33 57
3320.46 54
3320.59 58
3320.72 69
3320.86 85
3320.99 103
3321.12 119
3321.25 129
3321.38 132
3321.52 127
3321.65 117
3321.78 105
3321.91 93
3322.04 84
3322.18 80
3322.31 82
3322.44 88
3322.57 98
3322.70 110
3322.84 123
3322.97 134
3323.10 143
3323.23 149
3323.37 152
3323.50 153
3323.63 154
3323.76 156
3323.89 162
3324.03 171
3324.16 184
3324.29 198
3324.42 211
3324.55 220
3324.69 221
3324.82 211
3324.95 193
3325.08 167
3325.22 138
3325.35 108
3325.48 83
3325.61 64
3325.74 51
3325.88 44
3326.01 41
3326.14 40
3326.27 38
3326.40 34
3326.54 27
3326.67 17
3326.80 6
3326.93 0
3327.07 0
3327.20 0
3327.33 0
3327.46 0
3327.59 0
3327.73 0
3327.86 0
3327.99 9
3328.12 19
3328.26 27
3328.39 33
3328.52 36
3328.65 37
3328.78 36
3328.92 35
3329.05 34
3329.18 35
3329.31 39
3329.45 47
3329.58 59
3329.71 73
3329.84 89
3329.97 104
3330.11 116
3330.24 123
3330.37 123
3330.50 117
3330.64 107
3330.77 95
3330.90 83
3331.03 75
3331.16 73
3331.30 76
3331.43 84
3331.56 93
3331.69 101
3331.83 105
3331.96 104
3332.09 97
3332.22 86
3332.36 74
3332.49 63
3332.62 55
3332.75 52
3332.88 53
3333.02 58
3333.15 64
3333.28 69
3333.41 71
3333.55 69
3333.68 62
3333.81 52
3333.94 41
3334.08 31
3334.21 23
3334.34 21
3334.47 23
3334.61 29
3334.74 37
3334.87 47
3335.00 56
3335.13 64
3335.27 69
3335.40 71
3335.53 71
3335.66 69
3335.80 65
3335.93 59
3336.06 51
3336.19 43
3336.33 33
3336.46 24
3336.59 16
3336.72 9
3336.86 3
3336.99 0
3337.12 0
3337.25 0
3337.38 0
3337.52 0
3337.65 0
3337.78 0
3337.91 0
3338.05 0
3338.18 12
3338.31 34
3338.44 59
3338.58 85
3338.71 109
3338.84 127
3338.97 140
3339.11 146
3339.24 149
3339.37 152
3339.50 157
3339.64 167
3339.77 181
3339.90 198
3340.03 215
3340.17 228
3340.30 235
3340.43 237
3340.56 233
3340.70 225
3340.83 217
3340.96 209
3341.09 203
3341.23 200
3341.36 198
3341.49 196
3341.62 195
3341.76 193
3341.89 191
3342.02 190
3342.15 188
3342.29 188
3342.42 189
3342.55 190
3342.68 192
3342.82 193
3342.95 192
3343.08 189
3343.21 183
3343.35 176
3343.48 167
3343.61 157
3343.74 146
3343.88 135
3344.01 123
3344.14 109
3344.27 93
3344.41 76
3344.54 60
3344.67 47
3344.80 41
3344.94 41
3345.07 47
3345.20 59
3345.33 74
3345.47 89
3345.60 103
3345.73 114
3345.86 124
3346.00 132
3346.13 140
3346.26 148
3346.39 155
3346.53 160
3346.66 165
3346.79 170
3346.92 175
3347.06 182
3347.19 190
3347.32 199
3347.46 208
3347.59 213
3347.72 214
3347.85 208
3347.99 198
3348.12 182
3348.25 163
3348.38 143
3348.52 122
3348.65 103
3348.78 85
3348.91 71
3349.05 59
3349.18 50
3349.31 43
3349.44 39
3349.58 35
3349.71 31
3349.84 28
3349.97 24
3350.11 20
3350.24 17
3350.37 15
3350.51 15
3350.64 17
3350.77 19
3350.90 23
3351.04 27
3351.17 31
3351.30 34
3351.43 36
3351.57 36
3351.70 33
3351.83 29
3351.97 22
3352.10 15
3352.23 9
3352.36 6
3352.50 6
3352.63 11
3352.76 20
3352.89 30
3353.03 41
3353.16 51
3353.29 57
3353.42 61
3353.56 62
3353.69 64
3353.82 66
3353.96 71
3354.09 78
3354.22 86
3354.35 95
3354.49 102
3354.62 106
3354.75 107
3354.88 105
3355.02 101
3355.15 96
3355.28 90
3355.42 83
3355.55 75
3355.68 65
3355.81 52
3355.95 37
3356.08 22
3356.21 7
3356.35 0
3356.48 0
3356.61 0
3356.74 7
3356.88 26
3357.01 50
3357.14 77
3357.27 103
3357.41 126
3357.54 144
3357.67 155
3357.81 160
3357.94 160
3358.07 155
3358.20 149
3358.34 144
3358.47 141
3358.60 140
3358.74 141
3358.87 144
3359.00 149
3359.13 152
3359.27 155
3359.40 156
3359.53 155
3359.67 151
3359.80 145
3359.93 134
3360.06 120
3360.20 101
3360.33 80
3360.46 57
3360.60 34
3360.73 13
3360.86 0
3360.99 0
3361.13 0
3361.26 0
3361.39 0
3361.53 0
3361.66 0
3361.79 0
3361.92 1
3362.06 19
3362.19 38
3362.32 56
3362.46 73
3362.59 90
3362.72 105
3362.85 119
3362.99 128
3363.12 134
3363.25 134
3363.39 129
3363.52 119
3363.65 108
3363.79 96
3363.92 87
3364.05 80
3364.18 76
3364.32 73
3364.45 69
3364.58 63
3364.72 55
3364.85 46
3364.98 37
3365.11 30
3365.25 28
3365.38 31
3365.51 39
3365.65 51
3365.78 65
3365.91 78
3366.05 89
3366.18 95
3366.31 96
3366.44 91
3366.58 80
3366.71 66
3366.84 50
3366.98 35
3367.11 21
3367.24 10
3367.38 3
3367.51 0
3367.64 1
3367.77 7
3367.91 18
3368.04 34
3368.17 55
3368.31 78
3368.44 102
3368.57 124
3368.71 142
3368.84 155
3368.97 162
3369.10 165
3369.24 164
3369.37 163
3369.50 161
3369.64 160
3369.77 158
3369.90 155
3370.04 151
3370.17 145
3370.30 136
3370.43 124
3370.57 112
3370.70 99
3370.83 86
3370.97 75
3371.10 66
3371.23 60
3371.37 59
3371.50 62
3371.63 70
3371.77 84
3371.90 102
3372.03 124
3372.16 147
3372.30 170
3372.43 190
3372.56 205
3372.70 213
3372.83 215
3372.96 212
3373.10 203
3373.23 191
3373.36 176
3373.50 159
3373.63 142
3373.76 125
3373.90 110
3374.03 97
3374.16 90
3374.29 88
3374.43 90
3374.56 96
3374.69 104
3374.83 112
3374.96 118
3375.09 121
3375.23 122
3375.36 120
3375.49 118
3375.63 117
3375.76 118
3375.89 121
3376.03 127
3376.16 133
3376.29 138
3376.42 141
3376.56 141
3376.69 138
3376.82 132
3376.96 125
3377.09 118
3377.22 112
3377.36 109
3377.49 109
3377.62 111
3377.76 115
3377.89 120
3378.02 125
3378.16 131
3378.29 136
3378.42 139
3378.56 139
3378.69 134
3378.82 124
3378.96 109
3379.09 89
3379.22 68
3379.36 46
3379.49 26
3379.62 11
3379.76 2
3379.89 0
3380.02 0
3380.15 6
3380.29 15
3380.42 26
3380.55 37
3380.69 47
3380.82 57
3380.95 66
3381.09 73
3381.22 80
3381.35 85
3381.49 89
3381.62 93
3381.75 95
3381.89 95
3382.02 94
3382.15 91
3382.29 86
3382.42 78
3382.55 71
3382.69 64
3382.82 59
3382.95 54
3383.09 51
3383.22 48
3383.35 44
3383.49 37
3383.62 28
3383.75 19
3383.89 12
3384.02 10
3384.15 16
3384.29 31
3384.42 55
3384.55 87
3384.69 121
3384.82 155
3384.95 182
3385.09 201
3385.22 210
3385.35 210
3385.49 203
3385.62 192
3385.75 180
3385.89 170
3386.02 164
3386.15 161
3386.29 160
3386.42 161
3386.55 163
3386.69 165
3386.82 168
3386.95 172
3387.09 176
3387.22 180
3387.35 182
3387.49 180
3387.62 174
3387.75 162
3387.89 146
3388.02 125
3388.15 101
3388.29 75
3388.42 49
3388.55 23
3388.69 0
3388.82 0
3388.96 0
3389.09 0
3389.22 0
3389.36 0
3389.49 0
3389.62 0
3389.76 13
3389.89 30
3390.02 41
3390.16 45
3390.29 41
3390.42 30
3390.56 17
3390.69 4
3390.82 0
3390.96 0
3391.09 0
3391.22 12
3391.36 30
3391.49 52
3391.62 73
3391.76 90
3391.89 100
3392.02 103
3392.16 98
3392.29 86
3392.43 69
3392.56 50
3392.69 32
3392.83 18
3392.96 10
3393.09 8
3393.23 10
3393.36 15
3393.49 22
3393.63 30
3393.76 38
3393.89 47
3394.03 59
3394.16 75
3394.29 93
3394.43 113
3394.56 133
3394.69 150
3394.83 162
3394.96 168
3395.10 169
3395.23 167
3395.36 162
3395.50 157
3395.63 151
3395.76 146
3395.90 139
3396.03 131
3396.16 122
3396.30 113
3396.43 104
3396.56 98
3396.70 94
3396.83 94
3396.97 97
3397.10 101
3397.23 104
3397.37 106
3397.50 105
3397.63 101
3397.77 95
3397.90 89
3398.03 84
3398.17 81
3398.30 82
3398.43 86
3398.57 92
3398.70 99
3398.84 106
3398.97 111
3399.10 115
3399.24 115
3399.37 113
3399.50 107
3399.64 99
3399.77 89
3399.90 79
3400.04 68
3400.17 60
3400.31 56
3400.44 56
3400.57 61
3400.71 70
3400.84 82
3400.97 97
3401.11 111
3401.24 126
3401.37 139
3401.51 151
3401.64 163
3401.78 175
3401.91 187
3402.04 201
3402.18 213
3402.31 225
3402.44 235
3402.58 242
3402.71 247
3402.85 250
3402.98 253
3403.11 259
3403.25 270
3403.38 285
3403.51 305
3403.65 328
3403.78 351
3403.92 372
3404.05 390
3404.18 403
3404.32 411
3404.45 414
3404.58 414
3404.72 413
3404.85 412
3404.98 414
3405.12 420
3405.25 430
3405.39 445
3405.52 464
3405.65 485
3405.79 505
3405.92 524
3406.05 540
3406.19 552
3406.32 559
3406.46 561
3406.59 558
3406.72 550
3406.86 537
3406.99 521
3407.13 501
3407.26 481
3407.39 463
3407.53 450
3407.66 442
3407.79 441
3407.93 445
3408.06 453
3408.20 461
3408.33 467
3408.46 467
3408.60 459
3408.73 445
3408.86 426
3409.00 404
3409.13 382
3409.27 363
3409.40 348
3409.53 336
3409.67 327
3409.80 318
3409.94 308
3410.07 297
3410.20 285
3410.34 273
3410.47 264
3410.60 257
3410.74 254
3410.87 255
3411.01 259
3411.14 263
3411.27 266
3411.41 267
3411.54 267
3411.68 265
3411.81 265
3411.94 265
3412.08 269
3412.21 275
3412.34 282
3412.48 291
3412.61 300
3412.75 311
3412.88 323
3413.01 336
3413.15 350
3413.28 363
3413.42 374
3413.55 379
3413.68 377
3413.82 366
3413.95 347
3414.09 322
3414.22 292
3414.35 259
3414.49 228
3414.62 199
3414.75 175
3414.89 157
3415.02 145
3415.16 139
3415.29 138
3415.42 140
3415.56 140
3415.69 139
3415.83 134
3415.96 127
3416.09 118
3416.23 109
3416.36 102
3416.50 96
3416.63 93
3416.76 92
3416.90 92
3417.03 93
3417.17 95
3417.30 98
3417.43 101
3417.57 104
3417.70 108
3417.84 111
3417.97 114
3418.10 115
3418.24 116
3418.37 115
3418.51 112
3418.64 107
3418.77 99
3418.91 88
3419.04 74
3419.18 60
3419.31 46
3419.44 36
3419.58 31
3419.71 32
3419.85 39
3419.98 50
3420.11 63
3420.25 75
3420.38 86
3420.52 95
3420.65 102
3420.78 107
3420.92 109
3421.05 108
3421.19 103
3421.32 92
3421.45 77
3421.59 57
3421.72 36
3421.86 15
3421.99 0
3422.13 0
3422.26 0
3422.39 0
3422.53 0
3422.66 5
3422.80 14
3422.93 21
3423.06 25
3423.20 26
3423.33 25
3423.47 23
3423.60 19
3423.73 13
3423.87 6
3424.00 0
3424.14 0
3424.27 0
3424.40 0
3424.54 0
3424.67 0
3424.81 0
3424.94 0
3425.08 11
3425.21 22
3425.34 30
3425.48 37
3425.61 43
3425.75 46
3425.88 49
3426.01 52
3426.15 54
3426.28 55
3426.42 55
3426.55 55
3426.69 54
3426.82 52
3426.95 51
3427.09 50
3427.22 49
3427.36 49
3427.49 48
3427.62 46
3427.76 42
3427.89 36
3428.03 29
3428.16 19
3428.30 8
3428.43 0
3428.56 0
3428.70 0
3428.83 0
3428.97 0
3429.10 0
3429.23 0
3429.37 0
3429.50 9
3429.64 25
3429.77 40
3429.91 54
3430.04 66
3430.17 75
3430.31 82
3430.44 85
3430.58 85
3430.71 84
3430.85 81
3430.98 78
3431.11 77
3431.25 78
3431.38 82
3431.52 86
3431.65 91
3431.79 94
3431.92 95
3432.05 95
3432.19 94
3432.32 95
3432.46 100
3432.59 109
3432.73 120
3432.86 132
3432.99 143
3433.13 150
3433.26 153
3433.40 153
3433.53 152
3433.67 151
3433.80 152
3433.93 155
3434.07 159
3434.20 164
3434.34 168
3434.47 171
3434.61 171
3434.74 170
3434.87 168
3435.01 165
3435.14 160
3435.28 154
3435.41 146
3435.55 137
3435.68 129
3435.81 123
3435.95 121
3436.08 122
3436.22 127
3436.35 135
3436.49 143
3436.62 151
3436.76 159
3436.89 165
3437.02 171
3437.16 176
3437.29 182
3437.43 188
3437.56 193
3437.70 198
3437.83 202
3437.96 205
3438.10 206
3438.23 204
3438.37 200
3438.50 193
3438.64 184
3438.77 174
3438.91 165
3439.04 159
3439.17 156
3439.31 157
3439.44 160
3439.58 163
3439.71 166
3439.85 168
3439.98 169
3440.12 170
3440.25 172
3440.38 176
3440.52 183
3440.65 192
3440.79 201
3440.92 210
3441.06 215
3441.19 218
3441.33 216
3441.46 211
3441.59 205
3441.73 200
3441.86 196
3442.00 196
3442.13 198
3442.27 202
3442.40 205
3442.54 206
3442.67 203
3442.80 198
3442.94 192
3443.07 185
3443.21 180
3443.34 177
3443.48 177
3443.61 178
3443.75 179
3443.88 179
3444.01 176
3444.15 172
3444.28 166
3444.42 160
3444.55 154
3444.69 149
3444.82 145
3444.96 142
3445.09 140
3445.23 138
3445.36 137
3445.49 137
3445.63 140
3445.76 145
3445.90 152
3446.03 161
3446.17 169
3446.30 175
3446.44 178
3446.57 176
3446.71 171
3446.84 164
3446.97 159
3447.11 155
3447.24 155
3447.38 157
3447.51 161
3447.65 163
3447.78 161
3447.92 155
3448.05 144
3448.19 130
3448.32 116
3448.45 103
3448.59 95
3448.72 92
3448.86 93
3448.99 99
3449.13 105
3449.26 112
3449.40 118
3449.53 121
3449.67 121
3449.80 119
3449.94 114
3450.07 110
3450.20 104
3450.34 99
3450.47 94
3450.61 89
3450.74 84
3450.88 78
3451.01 71
3451.15 64
3451.28 57
3451.42 50
3451.55 43
3451.69 38
3451.82 32
3451.96 27
3452.09 21
3452.22 14
3452.36 6
3452.49 0
3452.63 0
3452.76 0
3452.90 0
3453.03 0
3453.17 0
3453.30 0
3453.44 0
3453.57 5
3453.71 8
3453.84 10
3453.98 11
3454.11 12
3454.24 13
3454.38 15
3454.51 18
3454.65 21
3454.78 23
3454.92 23
3455.05 21
3455.19 15
3455.32 5
3455.46 0
3455.59 0
3455.73 0
3455.86 0
3456.00 0
3456.13 0
3456.27 0
3456.40 16
3456.54 42
3456.67 68
3456.80 92
3456.94 112
3457.07 127
3457.21 140
3457.34 149
3457.48 156
3457.61 162
3457.75 165
3457.88 166
3458.02 163
3458.15 156
3458.29 145
3458.42 131
3458.56 116
3458.69 102
3458.83 89
3458.96 79
3459.10 73
3459.23 73
3459.37 77
3459.50 86
3459.63 98
3459.77 111
3459.90 122
3460.04 129
3460.17 132
3460.31 130
3460.44 126
3460.58 122
3460.71 121
3460.85 123
3460.98 129
3461.12 138
3461.25 149
3461.39 159
3461.52 168
3461.66 175
3461.79 182
3461.93 188
3462.06 194
3462.20 199
3462.33 204
3462.47 206
3462.60 204
3462.74 199
3462.87 190
3463.01 179
3463.14 167
3463.28 156
3463.41 148
3463.55 143
3463.68 142
3463.82 144
3463.95 148
3464.09 151
3464.22 153
3464.36 153
3464.49 153
3464.62 153
3464.76 155
3464.89 159
3465.03 166
3465.16 175
3465.30 183
3465.43 190
3465.57 192
3465.70 191
3465.84 185
3465.97 175
3466.11 163
3466.24 148
3466.38 133
3466.51 118
3466.65 105
3466.78 92
3466.92 82
3467.05 73
3467.19 67
3467.32 64
3467.46 63
3467.59 64
3467.73 66
3467.86 69
3468.00 72
3468.13 75
3468.27 76
3468.40 77
3468.54 77
3468.67 78
3468.81 81
3468.94 87
3469.08 95
3469.21 103
3469.35 110
3469.48 114
3469.62 112
3469.75 105
3469.89 94
3470.02 81
3470.16 69
3470.29 61
3470.43 57
3470.56 58
3470.70 62
3470.83 66
3470.97 68
3471.10 68
3471.24 67
3471.37 66
3471.51 67
3471.64 72
3471.78 80
3471.91 91
3472.05 101
3472.18 108
3472.32 110
3472.45 107
3472.59 99
3472.72 88
3472.86 77
3472.99 67
3473.13 60
3473.26 56
3473.40 55
3473.53 55
3473.67 56
3473.80 57
3473.94 56
3474.07 53
3474.21 48
3474.35 42
3474.48 36
3474.62 31
3474.75 28
3474.89 28
3475.02 31
3475.16 37
3475.29 47
3475.43 58
3475.56 69
3475.70 81
3475.83 92
3475.97 100
3476.10 105
3476.24 106
3476.37 103
3476.51 96
3476.64 87
3476.78 76
3476.91 67
3477.05 61
3477.18 58
3477.32 59
3477.45 62
3477.59 67
3477.72 74
3477.86 80
3477.99 86
3478.13 92
3478.26 98
3478.40 104
3478.53 109
3478.67 113
3478.80 114
3478.94 112
3479.08 105
3479.21 93
3479.35 78
3479.48 60
3479.62 41
3479.75 25
3479.89 13
3480.02 6
3480.16 4
3480.29 6
3480.43 10
3480.56 14
3480.70 16
3480.83 13
3480.97 8
3481.10 0
3481.24 0
3481.37 0
3481.51 0
3481.64 0
3481.78 0
3481.91 0
3482.05 5
3482.19 17
3482.32 28
3482.46 38
3482.59 44
3482.73 47
3482.86 46
3483.00 42
3483.13 36
3483.27 28
3483.40 19
3483.54 8
3483.67 0
3483.81 0
3483.94 0
3484.08 0
3484.21 0
3484.35 0
3484.48 0
3484.62 0
3484.76 15
3484.89 42
3485.03 70
3485.16 95
3485.30 115
3485.43 129
3485.57 136
3485.70 137
3485.84 134
3485.97 128
3486.11 119
3486.24 108
3486.38 96
3486.51 83
3486.65 69
3486.79 58
3486.92 51
3487.06 49
3487.19 54
3487.33 64
3487.46 79
3487.60 94
3487.73 107
3487.87 114
3488.00 116
3488.14 112
3488.27 106
3488.41 100
3488.54 99
3488.68 104
3488.82 114
3488.95 129
3489.09 143
3489.22 153
3489.36 156
3489.49 150
3489.63 135
3489.76 113
3489.90 88
3490.03 63
3490.17 42
3490.30 26
3490.44 18
3490.58 16
3490.71 19
3490.85 24
3490.98 29
3491.12 34
3491.25 38
3491.39 42
3491.52 45
3491.66 49
3491.79 53
3491.93 57
3492.07 59
3492.20 57
3492.34 51
3492.47 42
3492.61 28
3492.74 13
3492.88 0
3493.01 0
3493.15 0
3493.28 0
3493.42 0
3493.56 0
3493.69 0
3493.83 4
3493.96 14
3494.10 21
3494.23 24
3494.37 23
3494.50 19
3494.64 12
3494.77 5
3494.91 0
3495.05 0
3495.18 0
3495.32 0
3495.45 4
3495.59 17
3495.72 33
3495.86 51
3495.99 68
3496.13 83
3496.27 93
3496.40 100
3496.54 103
3496.67 104
3496.81 104
3496.94 101
3497.08 98
3497.21 91
3497.35 83
3497.49 71
3497.62 59
3497.76 46
3497.89 35
3498.03 28
3498.16 24
3498.30 24
3498.43 28
3498.57 34
3498.71 42
3498.84 51
3498.98 59
3499.11 66
3499.25 71
3499.38 76
3499.52 80
3499.65 83
3499.79 86
3499.93 91
3500.06 97
3500.20 105
3500.33 112
3500.47 117
3500.60 119
3500.74 117
3500.87 110
3501.01 101
3501.15 91
3501.28 85
3501.42 83
3501.55 87
3501.69 95
3501.82 104
3501.96 114
3502.10 121
3502.23 126
3502.37 127
3502.50 127
3502.64 128
3502.77 130
3502.91 134
3503.05 140
3503.18 145
3503.32 148
3503.45 147
3503.59 142
3503.72 133
3503.86 122
3503.99 113
3504.13 106
3504.27 105
3504.40 109
3504.54 119
3504.67 133
3504.81 147
3504.94 160
3505.08 169
3505.22 173
3505.35 173
3505.49 171
3505.62 168
3505.76 167
3505.89 167
3506.03 170
3506.17 173
3506.30 174
3506.44 172
3506.57 164
3506.71 151
3506.84 132
3506.98 110
3507.12 85
3507.25 60
3507.39 36
3507.52 15
3507.66 0
3507.79 0
3507.93 0
3508.07 0
3508.20 0
3508.34 0
3508.47 7
3508.61 23
3508.74 40
3508.88 55
3509.02 66
3509.15 73
3509.29 74
3509.42 71
3509.56 63
3509.70 51
3509.83 36
3509.97 20
3510.10 3
3510.24 0
3510.37 0
3510.51 0
3510.65 0
3510.78 0
3510.92 0
3511.05 0
3511.19 0
3511.33 17
3511.46 35
3511.60 50
3511.73 61
3511.87 66
3512.00 67
3512.14 65
3512.28 62
3512.41 60
3512.55 61
3512.68 66
3512.82 74
3512.96 84
3513.09 94
3513.23 102
3513.36 108
3513.50 110
3513.63 110
3513.77 110
3513.91 110
3514.04 112
3514.18 115
3514.31 118
3514.45 120
3514.59 120
3514.72 117
3514.86 113
3514.99 108
3515.13 104
3515.26 102
3515.40 101
3515.54 102
3515.67 102
3515.81 101
3515.94 97
3516.08 89
3516.22 80
3516.35 69
3516.49 59
3516.62 52
3516.76 50
3516.90 55
3517.03 64
3517.17 78
3517.30 93
3517.44 106
3517.58 117
3517.71 123
3517.85 123
3517.98 119
3518.12 112
3518.26 103
3518.39 94
3518.53 87
3518.66 81
3518.80 79
3518.93 81
3519.07 87
3519.21 95
3519.34 104
3519.48 113
3519.61 119
3519.75 121
3519.89 118
3520.02 111
3520.16 101
3520.29 88
3520.43 76
3520.57 64
3520.70 55
3520.84 47
3520.97 41
3521.11 38
3521.25 38
3521.38 42
3521.52 47
3521.65 55
3521.79 62
3521.93 67
3522.06 69
3522.20 68
3522.33 66
3522.47 63
3522.61 63
3522.74 65
3522.88 70
3523.02 76
3523.15 81
3523.29 83
3523.42 83
3523.56 80
3523.70 76
3523.83 73
3523.97 72
3524.10 72
3524.24 75
3524.38 79
3524.51 86
3524.65 95
3524.78 107
3524.92 120
3525.06 134
3525.19 147
3525.33 157
3525.46 163
3525.60 162
3525.74 155
3525.87 145
3526.01 132
3526.14 118
3526.28 103
3526.42 89
3526.55 74
3526.69 57
3526.83 39
3526.96 20
3527.10 2
3527.23 0
3527.37 0
3527.51 0
3527.64 0
3527.78 0
3527.91 0
3528.05 0
3528.19 0
3528.32 7
3528.46 14
3528.60 22
3528.73 34
3528.87 51
3529.00 73
3529.14 100
3529.28 130
3529.41 161
3529.55 188
3529.68 211
3529.82 227
3529.96 237
3530.09 240
3530.23 238
3530.37 234
3530.50 230
3530.64 225
3530.77 222
3530.91 221
3531.05 222
3531.18 224
3531.32 227
3531.45 233
3531.59 240
3531.73 250
3531.86 262
3532.00 276
3532.14 292
3532.27 309
3532.41 325
3532.54 337
3532.68 347
3532.82 352
3532.95 353
3533.09 351
3533.23 348
3533.36 344
3533.50 341
3533.63 338
3533.77 336
3533.91 333
3534.04 330
3534.18 326
3534.32 322
3534.45 320
3534.59 322
3534.72 330
3534.86 342
3535.00 357
3535.13 374
3535.27 390
3535.41 403
3535.54 412
3535.68 418
3535.81 422
3535.95 426
3536.09 430
3536.22 436
3536.36 441
3536.50 445
3536.63 445
3536.77 442
3536.91 435
3537.04 426
3537.18 416
3537.31 408
3537.45 404
3537.59 406
3537.72 414
3537.86 427
3538.00 443
3538.13 460
3538.27 473
3538.40 480
3538.54 480
3538.68 472
3538.81 458
3538.95 441
3539.09 425
3539.22 411
3539.36 402
3539.50 396
3539.63 392
3539.77 389
3539.90 382
3540.04 372
3540.18 357
3540.31 340
3540.45 321
3540.59 302
3540.72 285
3540.86 270
3541.00 258
3541.13 249
3541.27 243
3541.40 239
3541.54 239
3541.68 243
3541.81 251
3541.95 260
3542.09 269
3542.22 277
3542.36 282
3542.50 283
3542.63 281
3542.77 279
3542.91 278
3543.04 282
3543.18 293
3543.31 310
3543.45 332
3543.59 356
3543.72 379
3543.86 398
3544.00 413
3544.13 423
3544.27 429
3544.41 433
3544.54 436
3544.68 438
3544.82 438
3544.95 434
3545.09 426
3545.23 413
3545.36 397
3545.50 381
3545.63 369
3545.77 362
3545.91 363
3546.04 370
3546.18 382
3546.32 394
3546.45 404
3546.59 411
3546.73 412
3546.86 409
3547.00 404
3547.14 398
3547.27 392
3547.41 385
3547.55 379
3547.68 371
3547.82 361
3547.96 350
3548.09 337
3548.23 324
3548.36 314
3548.50 305
3548.64 299
3548.77 293
3548.91 288
3549.05 281
3549.18 273
3549.32 264
3549.46 255
3549.59 249
3549.73 246
3549.87 246
3550.00 249
3550.14 254
3550.28 259
3550.41 262
3550.55 263
3550.69 260
3550.82 251
3550.96 237
3551.10 216
3551.23 192
3551.37 165
3551.51 138
3551.64 114
3551.78 95
3551.92 84
3552.05 80
3552.19 82
3552.33 88
3552.46 96
3552.60 105
3552.74 114
3552.87 123
3553.01 131
3553.14 140
3553.28 150
3553.42 160
3553.55 169
3553.69 177
3553.83 182
3553.96 185
3554.10 187
3554.24 187
3554.37 187
3554.51 187
3554.65 186
3554.78 184
3554.92 180
3555.06 175
3555.19 169
3555.33 162
3555.47 154
3555.60 147
3555.74 139
3555.88 131
3556.01 124
3556.15 117
3556.29 110
3556.42 101
3556.56 90
3556.70 80
3556.83 70
3556.97 61
3557.11 57
3557.24 59
3557.38 68
3557.52 84
3557.66 103
3557.79 124
3557.93 144
3558.07 158
3558.20 167
3558.34 168
3558.48 162
3558.61 153
3558.75 142
3558.89 130
3559.02 119
3559.16 111
3559.30 106
3559.43 104
3559.57 104
3559.71 105
3559.84 104
3559.98 101
3560.12 94
3560.25 83
3560.39 70
3560.53 58
3560.66 48
3560.80 42
3560.94 40
3561.07 41
3561.21 44
3561.35 45
3561.48 44
3561.62 41
3561.76 37
3561.89 32
3562.03 29
3562.17 27
3562.30 27
3562.44 27
3562.58 27
3562.72 24
3562.85 18
3562.99 11
3563.13 2
3563.26 0
3563.40 0
3563.54 0
3563.67 0
3563.81 0
3563.95 0
3564.08 0
3564.22 0
3564.36 12
3564.49 27
3564.63 44
3564.77 60
3564.90 75
3565.04 87
3565.18 97
3565.32 102
3565.45 103
3565.59 101
3565.73 96
3565.86 89
3566.00 82
3566.14 76
3566.27 71
3566.41 69
3566.55 69
3566.68 72
3566.82 75
3566.96 80
3567.09 84
3567.23 87
3567.37 88
3567.51 89
3567.64 87
3567.78 85
3567.92 84
3568.05 84
3568.19 86
3568.33 89
3568.46 93
3568.60 95
3568.74 95
3568.87 90
3569.01 82
3569.15 72
3569.29 63
3569.42 57
3569.56 56
3569.70 61
3569.83 71
3569.97 84
3570.11 99
3570.24 113
3570.38 125
3570.52 134
3570.65 138
3570.79 139
3570.93 137
3571.07 132
3571.20 126
3571.34 118
3571.48 111
3571.61 104
3571.75 99
3571.89 95
3572.02 93
3572.16 92
3572.30 93
3572.44 95
3572.57 99
3572.71 103
3572.85 107
3572.98 112
3573.12 115
3573.26 116
3573.39 116
3573.53 114
3573.67 112
3573.81 109
3573.94 107
3574.08 107
3574.22 108
3574.35 110
3574.49 113
3574.63 116
3574.76 118
3574.90 119
3575.04 120
3575.18 121
3575.31 121
3575.45 122
3575.59 123
3575.72 124
3575.86 126
3576.00 127
3576.14 127
3576.27 126
3576.41 124
3576.55 121
3576.68 119
3576.82 117
3576.96 117
3577.09 119
3577.23 124
3577.37 131
3577.51 138
3577.64 146
3577.78 152
3577.92 157
3578.05 160
3578.19 160
3578.33 159
3578.47 154
3578.60 146
3578.74 134
3578.88 117
3579.01 96
3579.15 73
3579.29 52
3579.43 35
3579.56 27
3579.70 29
3579.84 41
3579.97 62
3580.11 89
3580.25 120
3580.39 151
3580.52 180
3580.66 206
3580.80 229
3580.93 249
3581.07 264
3581.21 276
3581.35 282
3581.48 285
3581.62 283
3581.76 279
3581.89 273
3582.03 266
3582.17 258
3582.31 251
3582.44 245
3582.58 241
3582.72 241
3582.85 247
3582.99 259
3583.13 277
3583.27 300
3583.40 326
3583.54 352
3583.68 376
3583.82 395
3583.95 409
3584.09 417
3584.23 421
3584.36 422
3584.50 419
3584.64 416
3584.78 412
3584.91 408
3585.05 404
3585.19 402
3585.32 401
3585.46 400
3585.60 399
3585.74 399
3585.87 400
3586.01 403
3586.15 408
3586.29 416
3586.42 426
3586.56 438
3586.70 449
3586.83 458
3586.97 463
3587.11 463
3587.25 456
3587.38 444
3587.52 426
3587.66 404
3587.80 381
3587.93 359
3588.07 342
3588.21 331
3588.34 325
3588.48 325
3588.62 329
3588.76 335
3588.89 341
3589.03 345
3589.17 347
3589.31 346
3589.44 343
3589.58 340
3589.72 336
3589.86 332
3589.99 330
3590.13 329
3590.27 328
3590.40 326
3590.54 322
3590.68 314
3590.82 304
3590.95 291
3591.09 278
3591.23 265
3591.37 256
3591.50 249
3591.64 245
3591.78 242
3591.92 239
3592.05 235
3592.19 231
3592.33 227
3592.46 225
3592.60 224
3592.74 226
3592.88 232
3593.01 241
3593.15 252
3593.29 265
3593.43 278
3593.56 290
3593.70 300
3593.84 305
3593.98 305
3594.11 300
3594.25 291
3594.39 279
3594.53 266
3594.66 254
3594.80 245
3594.94 241
3595.08 240
3595.21 242
3595.35 246
3595.49 250
3595.63 253
3595.76 256
3595.90 259
3596.04 264
3596.18 271
3596.31 281
3596.45 292
3596.59 304
3596.73 315
3596.86 323
3597.00 329
3597.14 333
3597.27 334
3597.41 335
3597.55 335
3597.69 337
3597.82 339
3597.96 340
3598.10 340
3598.24 338
3598.37 335
3598.51 329
3598.65 322
3598.79 316
3598.92 311
3599.06 306
3599.20 303
3599.34 300
3599.47 295
3599.61 288
3599.75 279
3599.89 268
3600.02 258
3600.16 251
3600.30 247
3600.44 248
3600.58 253
3600.71 259
3600.85 264
3600.99 265
3601.13 262
3601.26 253
3601.40 242
3601.54 229
3601.68 217
3601.81 207
3601.95 200
3602.09 197
3602.23 197
3602.36 201
3602.50 208
3602.64 219
3602.78 232
3602.91 246
3603.05 258
3603.19 269
3603.33 276
3603.46 278
3603.60 274
3603.74 267
3603.88 255
3604.01 242
3604.15 228
3604.29 215
3604.43 203
3604.56 193
3604.70 185
3604.84 179
3604.98 173
3605.12 168
3605.25 164
3605.39 161
3605.53 156
3605.67 151
3605.80 145
3605.94 138
3606.08 130
3606.22 124
3606.35 120
3606.49 117
3606.63 118
3606.77 120
3606.90 122
3607.04 121
3607.18 118
3607.32 111
3607.46 101
3607.59 89
3607.73 75
3607.87 60
3608.01 45
3608.14 30
3608.28 17
3608.42 6
3608.56 0
3608.69 0
3608.83 0
3608.97 0
3609.11 0
3609.25 0
3609.38 0
3609.52 0
3609.66 0
3609.80 6
3609.93 16
3610.07 25
3610.21 31
3610.35 32
3610.48 28
3610.62 21
3610.76 11
3610.90 2
3611.04 0
3611.17 0
3611.31 0
3611.45 9
3611.59 21
3611.72 34
3611.86 45
3612.00 51
3612.14 52
3612.28 47
3612.41 39
3612.55 31
3612.69 24
3612.83 21
3612.96 22
3613.10 26
3613.24 33
3613.38 40
3613.52 46
3613.65 49
3613.79 49
3613.93 47
3614.07 44
3614.20 42
3614.34 43
3614.48 48
3614.62 56
3614.76 66
3614.89 78
3615.03 88
3615.17 97
3615.31 104
3615.44 108
3615.58 111
3615.72 111
3615.86 109
3616.00 104
3616.13 95
3616.27 83
3616.41 68
3616.55 51
3616.68 34
3616.82 19
3616.96 8
3617.10 1
3617.24 0
3617.37 0
3617.51 0
3617.65 4
3617.79 10
3617.93 17
3618.06 27
3618.20 39
3618.34 53
3618.48 68
3618.61 82
3618.75 93
3618.89 100
3619.03 101
3619.17 99
3619.30 95
3619.44 90
3619.58 87
3619.72 86
3619.86 87
3619.99 91
3620.13 97
3620.27 104
3620.41 112
3620.55 121
3620.68 131
3620.82 139
3620.96 146
3621.10 149
3621.24 148
3621.37 143
3621.51 136
3621.65 128
3621.79 122
3621.92 120
3622.06 124
3622.20 132
3622.34 144
3622.48 157
3622.61 168
3622.75 175
3622.89 177
3623.03 172
3623.17 162
3623.30 149
3623.44 135
3623.58 122
3623.72 112
3623.86 106
3623.99 105
3624.13 109
3624.27 116
3624.41 125
3624.55 135
3624.68 144
3624.82 151
3624.96 156
3625.10 158
3625.24 157
3625.37 154
3625.51 149
3625.65 144
3625.79 139
3625.93 135
3626.06 133
3626.20 133
3626.34 135
3626.48 138
3626.62 142
3626.75 146
3626.89 151
3627.03 154
3627.17 157
3627.31 160
3627.44 162
3627.58 165
3627.72 168
3627.86 171
3628.00 175
3628.14 180
3628.27 184
3628.41 187
3628.55 188
3628.69 186
3628.83 180
3628.96 171
3629.10 159
3629.24 146
3629.38 134
3629.52 124
3629.65 116
3629.79 111
3629.93 111
3630.07 113
3630.21 118
3630.34 122
3630.48 124
3630.62 124
3630.76 121
3630.90 114
3631.03 106
3631.17 97
3631.31 89
3631.45 85
3631.59 83
3631.73 83
3631.86 83
3632.00 81
3632.14 78
3632.28 72
3632.42 64
3632.55 56
3632.69 52
3632.83 52
3632.97 59
3633.11 70
3633.25 87
3633.38 106
3633.52 127
3633.66 146
3633.80 162
3633.94 172
3634.07 177
3634.21 176
3634.35 168
3634.49 156
3634.63 141
3634.77 127
3634.90 115
3635.04 109
3635.18 109
3635.32 116
3635.46 130
3635.59 151
3635.73 174
3635.87 199
3636.01 221
3636.15 240
3636.29 251
3636.42 255
3636.56 251
3636.70 240
3636.84 226
3636.98 210
3637.11 194
3637.25 181
3637.39 171
3637.53 165
3637.67 161
3637.81 159
3637.94 160
3638.08 164
3638.22 170
3638.36 178
3638.50 188
3638.64 197
3638.77 204
3638.91 208
3639.05 208
3639.19 203
3639.33 196
3639.47 188
3639.60 180
3639.74 173
3639.88 165
3640.02 157
3640.16 147
3640.29 135
3640.43 122
3640.57 109
3640.71 99
3640.85 95
3640.99 96
3641.12 104
3641.26 116
3641.40 132
3641.54 149
3641.68 165
3641.82 178
3641.95 187
3642.09 192
3642.23 193
3642.37 190
3642.51 184
3642.65 175
3642.78 167
3642.92 160
3643.06 155
3643.20 153
3643.34 155
3643.48 159
3643.61 166
3643.75 173
3643.89 178
3644.03 180
3644.17 178
3644.31 170
3644.44 158
3644.58 142
3644.72 124
3644.86 107
3645.00 91
3645.14 79
3645.28 69
3645.41 62
3645.55 56
3645.69 53
3645.83 52
3645.97 52
3646.11 52
3646.24 54
3646.38 55
3646.52 55
3646.66 53
3646.80 50
3646.94 46
3647.07 41
3647.21 36
3647.35 31
3647.49 25
3647.63 20
3647.77 14
3647.90 6
3648.04 0
3648.18 0
3648.32 0
3648.46 0
3648.60 0
3648.74 0
3648.87 0
3649.01 0
3649.15 1
3649.29 8
3649.43 16
3649.57 26
3649.70 37
3649.84 51
3649.98 67
3650.12 85
3650.26 102
3650.40 117
3650.54 128
3650.67 136
3650.81 140
3650.95 140
3651.09 138
3651.23 134
3651.37 130
3651.51 125
3651.64 120
3651.78 115
3651.92 109
3652.06 103
3652.20 96
3652.34 91
3652.47 87
3652.61 87
3652.75 93
3652.89 105
3653.03 123
3653.17 146
3653.31 170
3653.44 192
3653.58 209
3653.72 219
3653.86 222
3654.00 222
3654.14 219
3654.28 217
3654.41 218
3654.55 221
3654.69 225
3654.83 228
3654.97 229
3655.11 227
3655.25 221
3655.38 212
3655.52 202
3655.66 191
3655.80 181
3655.94 173
3656.08 167
3656.22 164
3656.35 164
3656.49 169
3656.63 176
3656.77 185
3656.91 193
3657.05 199
3657.19 203
3657.33 202
3657.46 199
3657.60 194
3657.74 188
3657.88 182
3658.02 176
3658.16 169
3658.30 162
3658.43 151
3658.57 137
3658.71 120
3658.85 99
3658.99 76
3659.13 54
3659.27 37
3659.40 25
3659.54 19
3659.68 21
3659.82 28
3659.96 38
3660.10 48
3660.24 56
3660.38 60
3660.51 60
3660.65 58
3660.79 54
3660.93 50
3661.07 50
3661.21 52
3661.35 59
3661.48 69
3661.62 81
3661.76 94
3661.90 105
3662.04 116
3662.18 123
3662.32 128
3662.46 129
3662.59 129
3662.73 127
3662.87 125
3663.01 122
3663.15 120
3663.29 119
3663.43 119
3663.57 121
3663.70 127
3663.84 135
3663.98 145
3664.12 159
3664.26 175
3664.40 194
3664.54 213
3664.68 234
3664.81 255
3664.95 276
3665.09 296
3665.23 313
3665.37 327
3665.51 337
3665.65 341
3665.79 338
3665.92 329
3666.06 314
3666.20 293
3666.34 269
3666.48 243
3666.62 220
3666.76 200
3666.90 186
3667.03 179
3667.17 180
3667.31 186
3667.45 195
3667.59 204
3667.73 210
3667.87 210
3668.01 205
3668.15 194
3668.28 181
3668.42 167
3668.56 156
3668.70 148
3668.84 143
3668.98 142
3669.12 141
3669.26 141
3669.39 142
3669.53 143
3669.67 144
3669.81 146
3669.95 147
3670.09 149
3670.23 150
3670.37 152
3670.51 155
3670.64 161
3670.78 170
3670.92 181
3671.06 192
3671.20 201
3671.34 206
3671.48 205
3671.62 200
3671.76 191
3671.89 180
3672.03 167
3672.17 156
3672.31 145
3672.45 137
3672.59 132
3672.73 130
3672.87 133
3673.01 140
3673.14 151
3673.28 163
3673.42 175
3673.56 185
3673.70 191
3673.84 194
3673.98 192
3674.12 186
3674.26 179
3674.40 172
3674.53 165
3674.67 158
3674.81 153
3674.95 149
3675.09 146
3675.23 143
3675.37 140
3675.51 136
3675.65 132
3675.78 128
3675.92 124
3676.06 121
3676.20 118
3676.34 115
3676.48 113
3676.62 111
3676.76 109
3676.90 106
3677.04 105
3677.17 104
3677.31 104
3677.45 105
3677.59 106
3677.73 105
3677.87 102
3678.01 97
3678.15 88
3678.29 76
3678.43 62
3678.56 47
3678.70 33
3678.84 21
3678.98 11
3679.12 4
3679.26 0
3679.40 0
3679.54 0
3679.68 0
3679.82 0
3679.95 0
3680.09 0
3680.23 0
3680.37 0
3680.51 0
3680.65 1
3680.79 3
3680.93 7
3681.07 11
3681.21 17
3681.35 23
3681.48 27
3681.62 31
3681.76 34
3681.90 35
3682.04 36
3682.18 37
3682.32 38
3682.46 40
3682.60 42
3682.74 43
3682.88 45
3683.01 47
3683.15 48
3683.29 49
3683.43 49
3683.57 49
3683.71 48
3683.85 45
3683.99 40
3684.13 34
3684.27 26
3684.41 18
3684.54 12
3684.68 7
3684.82 5
3684.96 7
3685.10 13
3685.24 21
3685.38 32
3685.52 43
3685.66 52
3685.80 60
3685.94 66
3686.08 69
3686.21 71
3686.35 72
3686.49 74
3686.63 78
3686.77 83
3686.91 89
3687.05 97
3687.19 105
3687.33 113
3687.47 119
3687.61 125
3687.75 130
3687.88 133
3688.02 136
3688.16 136
3688.30 135
3688.44 131
3688.58 124
3688.72 113
3688.86 99
3689.00 81
3689.14 63
3689.28 45
3689.42 30
3689.56 19
3689.69 14
3689.83 13
3689.97 17
3690.11 26
3690.25 38
3690.39 54
3690.53 72
3690.67 91
3690.81 109
3690.95 125
3691.09 136
3691.23 142
3691.37 140
3691.50 132
3691.64 121
3691.78 108
3691.92 96
3692.06 86
3692.20 81
3692.34 81
3692.48 85
3692.62 91
3692.76 97
3692.90 102
3693.04 104
3693.18 103
3693.32 98
3693.45 92
3693.59 85
3693.73 80
3693.87 75
3694.01 72
3694.15 69
3694.29 67
3694.43 63
3694.57 60
3694.71 56
3694.85 55
3694.99 56
3695.13 60
3695.27 66
3695.41 73
3695.54 79
3695.68 85
3695.82 90
3695.96 94
3696.10 99
3696.24 105
3696.38 111
3696.52 117
3696.66 122
3696.80 127
3696.94 130
3697.08 133
3697.22 137
3697.36 141
3697.50 147
3697.64 151
3697.77 154
3697.91 153
3698.05 149
3698.19 142
3698.33 134
3698.47 127
3698.61 124
3698.75 124
3698.89 127
3699.03 133
3699.17 139
3699.31 145
3699.45 148
3699.59 149
3699.73 148
3699.87 147
3700.01 145
3700.14 143
3700.28 141
3700.42 137
3700.56 131
3700.70 125
3700.84 119
3700.98 114
3701.12 111
3701.26 113
3701.40 119
3701.54 127
3701.68 138
3701.82 149
3701.96 159
3702.10 170
3702.24 181
3702.38 192
3702.52 203
3702.65 215
3702.79 225
3702.93 234
3703.07 240
3703.21 242
3703.35 240
3703.49 237
3703.63 232
3703.77 227
3703.91 222
3704.05 217
3704.19 214
3704.33 211
3704.47 209
3704.61 210
3704.75 212
3704.89 218
3705.03 228
3705.17 241
3705.31 258
3705.44 276
3705.58 294
3705.72 310
3705.86 322
3706.00 329
3706.14 329
3706.28 322
3706.42 310
3706.56 295
3706.70 279
3706.84 266
3706.98 258
3707.12 256
3707.26 258
3707.40 265
3707.54 272
3707.68 279
3707.82 284
3707.96 286
3708.10 286
3708.24 284
3708.38 282
3708.52 278
3708.65 274
3708.79 267
3708.93 256
3709.07 242
3709.21 222
3709.35 199
3709.49 173
3709.63 145
3709.77 117
3709.91 92
3710.05 72
3710.19 59
3710.33 53
3710.47 54
3710.61 62
3710.75 74
3710.89 89
3711.03 104
3711.17 119
3711.31 131
3711.45 141
3711.59 149
3711.73 155
3711.87 158
3712.01 159
3712.15 159
3712.28 157
3712.42 154
3712.56 150
3712.70 145
3712.84 140
3712.98 136
3713.12 131
3713.26 128
3713.40 124
3713.54 120
3713.68 116
3713.82 111
3713.96 105
3714.10 99
3714.24 91
3714.38 83
3714.52 74
3714.66 65
3714.80 56
3714.94 49
3715.08 43
3715.22 40
3715.36 39
3715.50 42
3715.64 47
3715.78 53
3715.92 58
3716.06 62
3716.20 64
3716.34 62
3716.48 58
3716.62 53
3716.76 48
3716.90 45
3717.03 46
3717.17 52
3717.31 61
3717.45 74
3717.59 90
3717.73 105
3717.87 120
3718.01 134
3718.15 145
3718.29 155
3718.43 162
3718.57 167
3718.71 169
3718.85 167
3718.99 162
3719.13 154
3719.27 143
3719.41 131
3719.55 119
3719.69 109
3719.83 102
3719.97 97
3720.11 96
3720.25 97
3720.39 100
3720.53 102
3720.67 100
3720.81 95
3720.95 83
3721.09 66
3721.23 45
3721.37 21
3721.51 0
3721.65 0
3721.79 0
3721.93 0
3722.07 0
3722.21 0
3722.35 0
3722.49 0
3722.63 6
3722.77 19
3722.91 29
3723.05 38
3723.19 46
3723.33 55
3723.47 67
3723.61 81
3723.75 98
3723.89 115
3724.03 130
3724.17 141
3724.31 146
3724.45 142
3724.59 132
3724.73 117
3724.86 101
3725.00 85
3725.14 74
3725.28 67
3725.42 66
3725.56 71
3725.70 79
3725.84 90
3725.98 102
3726.12 115
3726.26 126
3726.40 135
3726.54 143
3726.68 150
3726.82 156
3726.96 162
3727.10 168
3727.24 174
3727.38 179
3727.52 180
3727.66 178
3727.80 171
3727.94 161
3728.08 147
3728.22 134
3728.36 122
3728.50 113
3728.64 108
3728.78 105
3728.92 102
3729.06 96
3729.20 86
3729.34 72
3729.48 54
3729.62 35
3729.76 17
3729.90 4
3730.04 0
3730.18 0
3730.32 2
3730.46 11
3730.60 22
3730.74 31
3730.88 38
3731.02 40
3731.16 39
3731.30 35
3731.44 31
3731.58 29
3731.72 31
3731.86 38
3732.00 49
3732.14 62
3732.28 75
3732.42 86
3732.56 92
3732.70 94
3732.84 91
3732.98 84
3733.12 77
3733.26 69
3733.40 62
3733.54 57
3733.68 53
3733.82 51
3733.96 49
3734.10 48
3734.24 46
3734.38 45
3734.52 43
3734.66 40
3734.80 38
3734.94 36
3735.08 35
3735.22 36
3735.36 37
3735.50 39
3735.64 41
3735.78 41
3735.93 41
3736.07 38
3736.21 35
3736.35 31
3736.49 26
3736.63 22
3736.77 18
3736.91 14
3737.05 9
3737.19 4
3737.33 0
3737.47 0
3737.61 0
3737.75 0
3737.89 0
3738.03 0
3738.17 0
3738.31 0
3738.45 0
3738.59 5
3738.73 12
3738.87 18
3739.01 25
3739.15 31
3739.29 37
3739.43 43
3739.57 51
3739.71 60
3739.85 71
3739.99 85
3740.13 100
3740.27 115
3740.41 130
3740.55 141
3740.69 148
3740.83 151
3740.97 151
3741.11 148
3741.25 145
3741.39 141
3741.53 139
3741.67 136
3741.81 133
3741.95 128
3742.09 123
3742.23 116
3742.37 110
3742.51 105
3742.65 102
3742.79 101
3742.93 100
3743.07 98
3743.21 94
3743.35 87
3743.49 75
3743.63 61
3743.78 44
3743.92 27
3744.06 11
3744.20 0
3744.34 0
3744.48 0
3744.62 0
3744.76 0
3744.90 4
3745.04 17
3745.18 31
3745.32 45
3745.46 58
3745.60 68
3745.74 77
3745.88 83
3746.02 87
3746.16 89
3746.30 89
3746.44 88
3746.58 84
3746.72 79
3746.86 73
3747.00 66
3747.14 59
3747.28 54
3747.42 50
3747.56 47
3747.70 47
3747.84 48
3747.98 51
3748.12 56
3748.26 64
3748.40 74
3748.55 85
3748.69 94
3748.83 101
3748.97 104
3749.11 103
3749.25 98
3749.39 91
3749.53 84
3749.67 77
3749.81 71
3749.95 65
3750.09 60
3750.23 56
3750.37 52
3750.51 49
3750.65 47
3750.79 47
3750.93 49
3751.07 54
3751.21 61
3751.35 69
3751.49 77
3751.63 84
3751.77 88
3751.91 88
3752.05 84
3752.19 76
3752.34 64
3752.48 51
3752.62 38
3752.76 26
3752.90 18
3753.04 13
3753.18 12
3753.32 14
3753.46 19
3753.60 24
3753.74 28
3753.88 31
3754.02 32
3754.16 31
3754.30 29
3754.44 26
3754.58 25
3754.72 25
3754.86 28
3755.00 34
3755.14 44
3755.28 56
3755.42 71
3755.57 85
3755.71 97
3755.85 106
3755.99 109
3756.13 107
3756.27 101
3756.41 92
3756.55 83
3756.69 75
3756.83 71
3756.97 69
3757.11 69
3757.25 71
3757.39 73
3757.53 75
3757.67 77
3757.81 79
3757.95 82
3758.09 85
3758.23 90
3758.38 95
3758.52 103
3758.66 111
3758.80 122
3758.94 136
3759.08 152
3759.22 170
3759.36 188
3759.50 203
3759.64 213
3759.78 216
3759.92 213
3760.06 205
3760.20 193
3760.34 182
3760.48 172
3760.62 166
3760.76 162
3760.91 160
3761.05 157
3761.19 153
3761.33 146
3761.47 135
3761.61 119
3761.75 101
3761.89 83
3762.03 67
3762.17 56
3762.31 51
3762.45 55
3762.59 67
3762.73 87
3762.87 111
3763.01 136
3763.15 158
3763.30 175
3763.44 185
3763.58 187
3763.72 182
3763.86 174
3764.00 164
3764.14 154
3764.28 144
3764.42 135
3764.56 128
3764.70 122
3764.84 115
3764.98 109
3765.12 101
3765.26 94
3765.41 86
3765.55 79
3765.69 71
3765.83 65
3765.97 59
3766.11 55
3766.25 53
3766.39 53
3766.53 56
3766.67 60
3766.81 67
3766.95 75
3767.09 84
3767.23 93
3767.37 103
3767.52 112
3767.66 121
3767.80 129
3767.94 135
3768.08 141
3768.22 146
3768.36 151
3768.50 154
3768.64 155
3768.78 155
3768.92 154
3769.06 151
3769.20 147
3769.34 142
3769.49 137
3769.63 131
3769.77 124
3769.91 116
3770.05 106
3770.19 94
3770.33 80
3770.47 68
3770.61 57
3770.75 50
3770.89 47
3771.03 47
3771.17 50
3771.31 55
3771.46 59
3771.60 60
3771.74 58
3771.88 53
3772.02 48
3772.16 42
3772.30 37
3772.44 36
3772.58 36
3772.72 38
3772.86 39
3773.00 38
3773.15 34
3773.29 27
3773.43 18
3773.57 7
3773.71 0
3773.85 0
3773.99 0
3774.13 0
3774.27 0
3774.41 0
3774.55 0
3774.69 0
3774.84 12
3774.98 39
3775.12 70
3775.26 100
3775.40 128
3775.54 150
3775.68 165
3775.82 172
3775.96 170
3776.10 162
3776.24 149
3776.38 135
3776.53 120
3776.67 108
3776.81 102
3776.95 102
3777.09 107
3777.23 117
3777.37 128
3777.51 138
3777.65 144
3777.79 147
3777.93 144
3778.07 137
3778.22 129
3778.36 122
3778.50 117
3778.64 116
3778.78 120
3778.92 128
3779.06 139
3779.20 151
3779.34 164
3779.48 175
3779.62 184
3779.77 188
3779.91 188
3780.05 184
3780.19 177
3780.33 168
3780.47 160
3780.61 152
3780.75 147
3780.89 143
3781.03 141
3781.18 140
3781.32 139
3781.46 138
3781.60 137
3781.74 137
3781.88 136
3782.02 136
3782.16 136
3782.30 138
3782.44 140
3782.58 143
3782.73 149
3782.87 156
3783.01 166
3783.15 177
3783.29 187
3783.43 195
3783.57 202
3783.71 207
3783.85 212
3783.99 217
3784.14 223
3784.28 233
3784.42 243
3784.56 252
3784.70 258
3784.84 257
3784.98 250
3785.12 236
3785.26 216
3785.40 192
3785.55 169
3785.69 148
3785.83 132
3785.97 122
3786.11 119
3786.25 124
3786.39 133
3786.53 146
3786.67 159
3786.82 171
3786.96 179
3787.10 183
3787.24 183
3787.38 181
3787.52 178
3787.66 175
3787.80 172
3787.94 169
3788.09 165
3788.23 161
3788.37 156
3788.51 151
3788.65 146
3788.79 141
3788.93 138
3789.07 134
3789.21 130
3789.35 125
3789.50 118
3789.64 110
3789.78 102
3789.92 95
3790.06 90
3790.20 88
3790.34 89
3790.48 96
3790.62 106
3790.77 120
3790.91 137
3791.05 153
3791.19 167
3791.33 177
3791.47 183
3791.61 186
3791.75 186
3791.90 187
3792.04 191
3792.18 198
3792.32 209
3792.46 221
3792.60 231
3792.74 237
3792.88 238
3793.02 232
3793.17 220
3793.31 205
3793.45 189
3793.59 175
3793.73 163
3793.87 155
3794.01 151
3794.15 151
3794.30 154
3794.44 158
3794.58 161
3794.72 161
3794.86 158
3795.00 152
3795.14 144
3795.28 135
3795.42 125
3795.57 117
3795.71 110
3795.85 104
3795.99 99
3796.13 92
3796.27 86
3796.41 79
3796.55 72
3796.70 64
3796.84 56
3796.98 46
3797.12 35
3797.26 25
3797.40 17
3797.54 10
3797.68 7
3797.83 7
3797.97 11
3798.11 16
3798.25 21
3798.39 25
3798.53 25
3798.67 22
3798.81 16
3798.96 9
3799.10 5
3799.24 4
3799.38 9
3799.52 19
3799.66 34
3799.80 51
3799.95 67
3800.09 80
3800.23 88
3800.37 90
3800.51 88
3800.65 83
3800.79 77
3800.93 73
3801.08 71
3801.22 72
3801.36 75
3801.50 79
3801.64 83
3801.78 85
3801.92 84
3802.07 79
3802.21 72
3802.35 63
3802.49 53
3802.63 46
3802.77 41
3802.91 42
3803.05 46
3803.20 54
3803.34 62
3803.48 69
3803.62 73
3803.76 71
3803.90 65
3804.04 54
3804.19 42
3804.33 32
3804.47 26
3804.61 24
3804.75 28
3804.89 35
3805.03 44
3805.18 52
3805.32 59
3805.46 63
3805.60 66
3805.74 70
3805.88 74
3806.02 79
3806.17 86
3806.31 95
3806.45 103
3806.59 110
3806.73 115
3806.87 118
3807.01 118
3807.16 115
3807.30 109
3807.44 100
3807.58 87
3807.72 71
3807.86 51
3808.00 30
3808.15 9
3808.29 0
3808.43 0
3808.57 0
3808.71 0
3808.85 0
3808.99 0
3809.14 0
3809.28 7
3809.42 33
3809.56 59
3809.70 83
3809.84 100
3809.98 111
3810.13 113
3810.27 108
3810.41 97
3810.55 83
3810.69 69
3810.83 56
3810.97 46
3811.12 38
3811.26 31
3811.40 23
3811.54 16
3811.68 8
3811.82 0
3811.97 0
3812.11 0
3812.25 0
3812.39 0
3812.53 0
3812.67 0
3812.81 0
3812.96 4
3813.10 8
3813.24 11
3813.38 13
3813.52 12
3813.66 11
3813.81 8
3813.95 5
3814.09 3
3814.23 4
3814.37 7
3814.51 12
3814.65 20
3814.80 30
3814.94 42
3815.08 55
3815.22 67
3815.36 78
3815.50 87
3815.65 93
3815.79 95
3815.93 94
3816.07 89
3816.21 83
3816.35 76
3816.50 70
3816.64 67
3816.78 68
3816.92 73
3817.06 83
3817.20 95
3817.35 107
3817.49 116
3817.63 121
3817.77 121
3817.91 118
3818.05 111
3818.20 104
3818.34 99
3818.48 96
3818.62 96
3818.76 98
3818.90 101
3819.05 105
3819.19 109
3819.33 112
3819.47 114
3819.61 117
3819.75 121
3819.90 126
3820.04 131
3820.18 136
3820.32 139
3820.46 138
3820.60 133
3820.75 124
3820.89 113
3821.03 102
3821.17 92
3821.31 85
3821.45 82
3821.60 84
3821.74 87
3821.88 92
3822.02 98
3822.16 104
3822.30 109
3822.45 114
3822.59 117
3822.73 120
3822.87 120
3823.01 117
3823.15 111
3823.30 102
3823.44 92
3823.58 82
3823.72 73
3823.86 69
3824.00 69
3824.15 73
3824.29 79
3824.43 86
3824.57 91
3824.71 95
3824.86 95
3825.00 94
3825.14 92
3825.28 91
3825.42 90
3825.56 91
3825.71 92
3825.85 92
3825.99 91
3826.13 88
3826.27 83
3826.41 78
3826.56 73
3826.70 70
3826.84 68
3826.98 69
3827.12 72
3827.27 75
3827.41 78
3827.55 80
3827.69 79
3827.83 76
3827.97 72
3828.12 69
3828.26 68
3828.40 69
3828.54 74
3828.68 81
3828.83 90
3828.97 98
3829.11 104
3829.25 107
3829.39 106
3829.54 101
3829.68 93
3829.82 82
3829.96 70
3830.10 58
3830.24 47
3830.39 40
3830.53 36
3830.67 35
3830.81 35
3830.95 36
3831.10 36
3831.24 33
3831.38 28
3831.52 22
3831.66 17
3831.81 14
3831.95 13
3832.09 13
3832.23 14
3832.37 13
3832.51 10
3832.66 3
3832.80 0
3832.94 0
3833.08 0
3833.22 0
3833.37 0
3833.51 0
3833.65 0
3833.79 18
3833.93 38
3834.08 57
3834.22 75
3834.36 91
3834.50 102
3834.64 110
3834.79 115
3834.93 116
3835.07 115
3835.21 110
3835.35 102
3835.50 91
3835.64 78
3835.78 65
3835.92 53
3836.06 43
3836.21 39
3836.35 40
3836.49 47
3836.63 58
3836.77 71
3836.91 83
3837.06 90
3837.20 91
3837.34 84
3837.48 72
3837.62 57
3837.77 42
3837.91 31
3838.05 26
3838.19 28
3838.34 36
3838.48 49
3838.62 62
3838.76 75
3838.90 84
3839.05 90
3839.19 91
3839.33 89
3839.47 85
3839.61 81
3839.76 78
3839.90 78
3840.04 82
3840.18 89
3840.32 98
3840.47 109
3840.61 117
3840.75 121
3840.89 119
3841.03 112
3841.18 101
3841.32 89
3841.46 80
3841.60 75
3841.74 77
3841.89 85
3842.03 96
3842.17 106
3842.31 113
3842.45 113
3842.60 107
3842.74 95
3842.88 80
3843.02 62
3843.17 46
3843.31 34
3843.45 25
3843.59 21
3843.73 22
3843.88 26
3844.02 33
3844.16 40
3844.30 47
3844.44 53
3844.59 56
3844.73 57
3844.87 57
3845.01 56
3845.15 55
3845.30 55
3845.44 54
3845.58 53
3845.72 51
3845.87 47
3846.01 43
3846.15 39
3846.29 36
3846.43 34
3846.58 33
3846.72 34
3846.86 36
3847.00 39
3847.15 42
3847.29 45
3847.43 51
3847.57 59
3847.71 70
3847.86 85
3848.00 102
3848.14 122
3848.28 142
3848.42 160
3848.57 178
3848.71 192
3848.85 205
3848.99 217
3849.14 226
3849.28 233
3849.42 238
3849.56 240
3849.70 239
3849.85 234
3849.99 227
3850.13 219
3850.27 213
3850.42 209
3850.56 208
3850.70 210
3850.84 215
3850.98 221
3851.13 227
3851.27 232
3851.41 235
3851.55 237
3851.70 237
3851.84 235
3851.98 233
3852.12 231
3852.27 229
3852.41 228
3852.55 228
3852.69 231
3852.83 235
3852.98 242
3853.12 250
3853.26 258
3853.40 266
3853.55 272
3853.69 275
3853.83 276
3853.97 275
3854.12 272
3854.26 269
3854.40 266
3854.54 264
3854.68 262
3854.83 259
3854.97 255
3855.11 247
3855.25 236
3855.40 223
3855.54 208
3855.68 193
3855.82 181
3855.97 173
3856.11 168
3856.25 167
3856.39 168
3856.53 169
3856.68 169
3856.82 167
3856.96 162
3857.10 156
3857.25 150
3857.39 144
3857.53 140
3857.67 139
3857.82 140
3857.96 143
3858.10 147
3858.24 151
3858.39 154
3858.53 156
3858.67 156
3858.81 157
3858.96 159
3859.10 162
3859.24 167
3859.38 174
3859.52 182
3859.67 189
3859.81 197
3859.95 203
3860.09 210
3860.24 216
3860.38 222
3860.52 228
3860.66 233
3860.81 235
3860.95 234
3861.09 230
3861.23 221
3861.38 210
3861.52 196
3861.66 182
3861.80 169
3861.95 160
3862.09 156
3862.23 156
3862.37 161
3862.52 169
3862.66 179
3862.80 189
3862.94 197
3863.09 203
3863.23 205
3863.37 204
3863.51 202
3863.66 199
3863.80 197
3863.94 196
3864.08 198
3864.23 203
3864.37 209
3864.51 217
3864.65 225
3864.80 233
3864.94 240
3865.08 245
3865.22 247
3865.37 245
3865.51 238
3865.65 228
3865.79 213
3865.94 195
3866.08 176
3866.22 158
3866.36 143
3866.51 132
3866.65 125
3866.79 123
3866.93 125
3867.08 131
3867.22 140
3867.36 150
3867.50 160
3867.65 170
3867.79 176
3867.93 179
3868.07 177
3868.22 172
3868.36 166
3868.50 162
3868.64 163
3868.79 170
3868.93 184
3869.07 203
3869.21 222
3869.36 237
3869.50 244
3869.64 241
3869.79 229
3869.93 208
3870.07 185
3870.21 162
3870.36 145
3870.50 134
3870.64 131
3870.78 134
3870.93 138
3871.07 142
3871.21 143
3871.35 139
3871.50 131
3871.64 119
3871.78 104
3871.92 89
3872.07 73
3872.21 59
3872.35 47
3872.49 38
3872.64 32
3872.78 30
3872.92 31
3873.07 32
3873.21 34
3873.35 34
3873.49 31
3873.64 25
3873.78 16
3873.92 7
3874.06 0
3874.21 0
3874.35 0
3874.49 0
3874.63 0
3874.78 0
3874.92 0
3875.06 0
3875.21 0
3875.35 10
3875.49 25
3875.63 41
3875.78 57
3875.92 72
3876.06 84
3876.20 93
3876.35 98
3876.49 100
3876.63 100
3876.78 97
3876.92 91
3877.06 83
3877.20 73
3877.35 62
3877.49 50
3877.63 41
3877.77 33
3877.92 29
3878.06 29
3878.20 33
3878.35 41
3878.49 53
3878.63 66
3878.77 80
3878.92 93
3879.06 102
3879.20 107
3879.35 107
3879.49 103
3879.63 97
3879.77 91
3879.92 86
3880.06 82
3880.20 80
3880.34 79
3880.49 79
3880.63 80
3880.77 80
3880.92 80
3881.06 80
3881.20 79
3881.34 76
3881.49 70
3881.63 63
3881.77 54
3881.92 45
3882.06 39
3882.20 38
3882.34 42
3882.49 51
3882.63 63
3882.77 76
3882.92 86
3883.06 91
3883.20 91
3883.34 85
3883.49 76
3883.63 65
3883.77 56
3883.92 50
3884.06 48
3884.20 49
3884.34 52
3884.49 57
3884.63 61
3884.77 64
3884.92 66
3885.06 67
3885.20 67
3885.34 67
3885.49 67
3885.63 67
3885.77 69
3885.92 72
3886.06 78
3886.20 88
3886.34 101
3886.49 116
3886.63 132
3886.77 146
3886.92 156
3887.06 161
3887.20 159
3887.34 153
3887.49 145
3887.63 138
3887.77 133
3887.92 133
3888.06 136
3888.20 142
3888.35 150
3888.49 158
3888.63 164
3888.77 168
3888.92 170
3889.06 171
3889.20 169
3889.35 166
3889.49 163
3889.63 160
3889.77 159
3889.92 162
3890.06 170
3890.20 182
3890.35 198
3890.49 218
3890.63 237
3890.78 253
3890.92 265
3891.06 271
3891.20 270
3891.35 264
3891.49 252
3891.63 237
3891.78 220
3891.92 204
3892.06 189
3892.21 176
3892.35 165
3892.49 157
3892.63 151
3892.78 146
3892.92 143
3893.06 140
3893.21 137
3893.35 135
3893.49 132
3893.64 128
3893.78 125
3893.92 122
3894.06 121
3894.21 122
3894.35 127
3894.49 134
3894.64 142
3894.78 150
3894.92 154
3895.07 154
3895.21 148
3895.35 135
3895.50 117
3895.64 95
3895.78 71
3895.92 48
3896.07 26
3896.21 9
3896.35 0
3896.50 0
3896.64 0
3896.78 11
3896.93 30
3897.07 52
3897.21 76
3897.36 97
3897.50 113
3897.64 123
3897.79 127
3897.93 127
3898.07 125
3898.21 122
3898.36 120
3898.50 121
3898.64 123
3898.79 127
3898.93 133
3899.07 140
3899.22 149
3899.36 161
3899.50 175
3899.65 192
3899.79 209
3899.93 224
3900.08 235
3900.22 240
3900.36 237
3900.50 226
3900.65 208
3900.79 187
3900.93 165
3901.08 145
3901.22 130
3901.36 120
3901.51 116
3901.65 120
3901.79 130
3901.94 144
3902.08 162
3902.22 181
3902.37 198
3902.51 210
3902.65 215
3902.80 214
3902.94 205
3903.08 190
3903.23 173
3903.37 155
3903.51 141
3903.65 131
3903.80 128
3903.94 131
3904.08 140
3904.23 154
3904.37 171
3904.51 189
3904.66 205
3904.80 219
3904.94 228
3905.09 233
3905.23 232
3905.37 227
3905.52 219
3905.66 207
3905.80 194
3905.95 180
3906.09 164
3906.23 147
3906.38 131
3906.52 114
3906.66 98
3906.81 84
3906.95 71
3907.09 59
3907.24 50
3907.38 40
3907.52 31
3907.67 24
3907.81 19
3907.95 16
3908.10 17
3908.24 20
3908.38 26
3908.53 33
3908.67 39
3908.81 40
3908.96 38
3909.10 31
3909.24 21
3909.39 10
3909.53 0
3909.67 0
3909.82 0
3909.96 0
3910.10 0
3910.25 0
3910.39 0
3910.53 0
3910.68 3
3910.82 9
3910.96 14
3911.11 18
3911.25 20
3911.39 21
3911.54 22
3911.68 25
3911.82 30
3911.97 36
3912.11 43
3912.25 48
3912.40 49
3912.54 45
3912.68 37
3912.83 26
3912.97 15
3913.11 7
3913.26 5
3913.40 11
3913.54 24
3913.69 42
3913.83 63
3913.97 84
3914.12 101
3914.26 114
3914.40 121
3914.55 123
3914.69 121
3914.83 116
3914.98 108
3915.12 98
3915.26 88
3915.41 77
3915.55 66
3915.69 57
3915.84 49
3915.98 43
3916.13 40
3916.27 40
3916.41 41
3916.56 43
3916.70 45
3916.84 48
3916.99 49
3917.13 50
3917.27 51
3917.42 52
3917.56 54
3917.70 57
3917.85 61
3917.99 66
3918.13 72
3918.28 78
3918.42 83
3918.56 86
3918.71 88
3918.85 90
3918.99 90
3919.14 91
3919.28 91
3919.43 89
3919.57 85
3919.71 77
3919.86 66
3920.00 52
3920.14 36
3920.29 20
3920.43 6
3920.57 0
3920.72 0
3920.86 0
3921.00 0
3921.15 0
3921.29 0
3921.43 0
3921.58 0
3921.72 2
3921.87 10
3922.01 18
3922.15 24
3922.30 28
3922.44 30
3922.58 28
3922.73 24
3922.87 17
3923.01 9
3923.16 1
3923.30 0
3923.44 0
3923.59 0
3923.73 0
3923.88 0
3924.02 0
3924.16 0
3924.31 1
3924.45 5
3924.59 8
3924.74 11
3924.88 16
3925.02 23
3925.17 32
3925.31 43
3925.46 55
3925.60 66
3925.74 76
3925.89 84
3926.03 90
3926.17 95
3926.32 100
3926.46 105
3926.60 111
3926.75 117
3926.89 124
3927.04 131
3927.18 138
3927.32 147
3927.47 155
3927.61 164
3927.75 171
3927.90 176
3928.04 178
3928.18 175
3928.33 168
3928.47 157
3928.62 145
3928.76 131
3928.90 119
3929.05 109
3929.19 104
3929.33 103
3929.48 108
3929.62 116
3929.77 128
3929.91 139
3930.05 149
3930.20 153
3930.34 150
3930.48 140
3930.63 126
3930.77 108
3930.91 90
3931.06 75
3931.20 65
3931.35 60
3931.49 59
3931.63 60
3931.78 61
3931.92 59
3932.06 51
3932.21 39
3932.35 23
3932.50 6
3932.64 0
3932.78 0
3932.93 0
3933.07 0
3933.21 17
3933.36 38
3933.50 59
3933.65 77
3933.79 90
3933.93 98
3934.08 101
3934.22 102
3934.37 102
3934.51 102
3934.65 102
3934.80 101
3934.94 100
3935.08 98
3935.23 95
3935.37 90
3935.52 85
3935.66 80
3935.80 75
3935.95 70
3936.09 66
3936.23 63
3936.38 59
3936.52 56
3936.67 55
3936.81 55
3936.95 58
3937.10 63
3937.24 69
3937.39 74
3937.53 77
3937.67 76
3937.82 71
3937.96 63
3938.10 54
3938.25 45
3938.39 39
3938.54 37
3938.68 39
3938.82 44
3938.97 50
3939.11 56
3939.26 61
3939.40 63
3939.54 64
3939.69 64
3939.83 65
3939.97 69
3940.12 76
3940.26 86
3940.41 96
3940.55 105
3940.69 111
3940.84 112
3940.98 107
3941.13 98
3941.27 87
3941.41 75
3941.56 65
3941.70 59
3941.85 56
3941.99 56
3942.13 59
3942.28 62
3942.42 65
3942.57 67
3942.71 68
3942.85 67
3943.00 65
3943.14 64
3943.28 64
3943.43 66
3943.57 71
3943.72 78
3943.86 86
3944.00 94
3944.15 99
3944.29 101
3944.44 99
3944.58 92
3944.72 84
3944.87 75
3945.01 67
3945.16 62
3945.30 62
3945.44 66
3945.59 73
3945.73 82
3945.88 90
3946.02 96
3946.16 95
3946.31 89
3946.45 76
3946.60 59
3946.74 41
3946.88 24
3947.03 13
3947.17 7
3947.32 8
3947.46 15
3947.60 26
3947.75 38
3947.89 50
3948.04 60
3948.18 69
3948.32 77
3948.47 83
3948.61 89
3948.76 94
3948.90 97
3949.04 98
3949.19 96
3949.33 93
3949.48 89
3949.62 83
3949.77 77
3949.91 72
3950.05 67
3950.20 63
3950.34 59
3950.49 56
3950.63 52
3950.77 47
3950.92 42
3951.06 35
3951.21 28
3951.35 20
3951.49 12
3951.64 4
3951.78 0
3951.93 0
3952.07 0
3952.21 0
3952.36 0
3952.50 0
3952.65 0
3952.79 0
3952.94 2
3953.08 14
3953.22 27
3953.37 40
3953.51 52
3953.66 62
3953.80 70
3953.94 78
3954.09 84
3954.23 90
3954.38 95
3954.52 100
3954.67 103
3954.81 104
3954.95 102
3955.10 98
3955.24 92
3955.39 85
3955.53 77
3955.67 70
3955.82 64
3955.96 60
3956.11 58
3956.25 58
3956.40 60
3956.54 63
3956.68 66
3956.83 68
3956.97 69
3957.12 68
3957.26 67
3957.40 66
3957.55 65
3957.69 65
3957.84 66
3957.98 66
3958.13 65
3958.27 63
3958.41 59
3958.56 53
3958.70 47
3958.85 40
3958.99 32
3959.14 25
3959.28 19
3959.42 14
3959.57 10
3959.71 9
3959.86 8
3960.00 9
3960.15 11
3960.29 11
3960.43 9
3960.58 6
3960.72 0
3960.87 0
3961.01 0
3961.15 0
3961.30 0
3961.44 0
3961.59 0
3961.73 3
3961.88 15
3962.02 29
3962.16 42
3962.31 53
3962.45 62
3962.60 67
3962.74 69
3962.89 67
3963.03 61
3963.18 54
3963.32 48
3963.46 43
3963.61 41
3963.75 42
3963.90 47
3964.04 52
3964.19 58
3964.33 62
3964.47 62
3964.62 60
3964.76 53
3964.91 44
3965.05 34
3965.20 24
3965.34 17
3965.48 14
3965.63 14
3965.77 18
3965.92 25
3966.06 34
3966.21 42
3966.35 48
3966.50 51
3966.64 50
3966.78 47
3966.93 40
3967.07 30
3967.22 20
3967.36 10
3967.51 0
3967.65 0
3967.79 0
3967.94 0
3968.08 0
3968.23 0
3968.37 0
3968.52 0
3968.66 0
3968.81 12
3968.95 31
3969.09 52
3969.24 74
3969.38 96
3969.53 116
3969.67 133
3969.82 147
3969.96 155
3970.11 158
3970.25 156
3970.39 151
3970.54 145
3970.68 140
3970.83 137
3970.97 137
3971.12 140
3971.26 145
3971.41 149
3971.55 152
3971.69 153
3971.84 151
3971.98 146
3972.13 140
3972.27 132
3972.42 123
3972.56 113
3972.71 103
3972.85 93
3972.99 83
3973.14 75
3973.28 68
3973.43 62
3973.57 59
3973.72 56
3973.86 56
3974.01 57
3974.15 60
3974.30 66
3974.44 72
3974.58 80
3974.73 87
3974.87 92
3975.02 96
3975.16 98
3975.31 98
3975.45 96
3975.60 93
3975.74 87
3975.88 79
3976.03 68
3976.17 55
3976.32 43
3976.46 32
3976.61 26
3976.75 26
3976.90 32
3977.04 43
3977.19 56
3977.33 69
3977.48 79
3977.62 85
3977.76 85
3977.91 81
3978.05 74
3978.20 66
3978.34 59
3978.49 55
3978.63 53
3978.78 54
3978.92 57
3979.07 60
3979.21 65
3979.35 71
3979.50 77
3979.64 83
3979.79 89
3979.93 94
3980.08 98
3980.22 100
3980.37 101
3980.51 101
3980.66 99
3980.80 97
3980.95 95
3981.09 94
3981.23 94
3981.38 93
3981.52 93
3981.67 92
3981.81 89
3981.96 84
3982.10 76
3982.25 65
3982.39 51
3982.54 37
3982.68 23
3982.83 11
3982.97 0
3983.12 0
3983.26 0
3983.40 0
3983.55 0
3983.69 0
3983.84 0
3983.98 0
3984.13 0
3984.27 8
3984.42 20
3984.56 30
3984.71 37
3984.85 44
3985.00 49
3985.14 55
3985.29 61
3985.43 68
3985.58 74
3985.72 79
3985.86 82
3986.01 82
3986.15 80
3986.30 79
3986.44 79
3986.59 81
3986.73 86
3986.88 92
3987.02 99
3987.17 106
3987.31 111
3987.46 115
3987.60 116
3987.75 116
3987.89 114
3988.04 113
3988.18 111
3988.33 110
3988.47 109
3988.62 108
3988.76 105
3988.90 100
3989.05 94
3989.19 87
3989.34 79
3989.48 74
3989.63 71
3989.77 73
3989.92 78
3990.06 87
3990.21 97
3990.35 107
3990.50 116
3990.64 123
3990.79 128
3990.93 131
3991.08 134
3991.22 135
3991.37 135
3991.51 132
3991.66 127
3991.80 118
3991.95 108
3992.09 97
3992.24 87
3992.38 79
3992.53 73
3992.67 70
3992.81 67
3992.96 64
3993.10 60
3993.25 55
3993.39 47
3993.54 38
3993.68 29
3993.83 19
3993.97 12
3994.12 9
3994.26 11
3994.41 18
3994.55 30
3994.70 44
3994.84 60
3994.99 76
3995.13 90
3995.28 102
3995.42 112
3995.57 121
3995.71 130
3995.86 138
3996.00 144
3996.15 148
3996.29 151
3996.44 150
3996.58 146
3996.73 140
3996.87 131
3997.02 121
3997.16 113
3997.31 107
3997.45 105
3997.60 108
3997.74 114
3997.89 121
3998.03 128
3998.18 131
3998.32 130
3998.47 123
3998.61 113
3998.76 100
3998.90 89
3999.05 80
3999.19 75
3999.34 74
3999.48 76
3999.63 81
3999.77 87
3999.92 92
4000.06 96
4000.21 98
4000.35 99
4000.50 98
4000.64 95
4000.79 93
4000.93 91
4001.08 90
4001.22 90
4001.37 89
4001.51 88
4001.66 85
4001.80 81
4001.95 77
4002.09 72
4002.24 67
4002.38 63
4002.53 61
4002.67 59
4002.82 57
4002.96 55
4003.11 53
4003.25 51
4003.40 48
4003.54 45
4003.69 43
4003.83 42
4003.98 44
4004.12 46
4004.27 50
4004.41 54
4004.56 57
4004.70 59
4004.85 58
4004.99 55
4005.14 48
4005.28 39
4005.43 29
4005.57 19
4005.72 11
4005.86 8
4006.01 10
4006.15 18
4006.30 31
4006.44 48
4006.59 66
4006.73 83
4006.88 98
4007.02 110
4007.17 118
4007.31 122
4007.46 124
4007.60 124
4007.75 122
4007.89 119
4008.04 115
4008.18 110
4008.33 104
4008.47 98
4008.62 92
4008.76 84
4008.91 75
4009.05 64
4009.20 53
4009.35 40
4009.49 29
4009.64 20
4009.78 16
4009.93 15
4010.07 20
4010.22 28
4010.36 39
4010.51 51
4010.65 64
4010.80 76
4010.94 86
4011.09 91
4011.23 93
4011.38 89
4011.52 81
4011.67 71
4011.81 59
4011.96 47
4012.10 35
4012.25 23
4012.39 12
4012.54 0
4012.68 0
4012.83 0
4012.97 0
4013.12 0
4013.27 0
4013.41 0
4013.56 0
4013.70 7
4013.85 33
4013.99 59
4014.14 83
4014.28 104
4014.43 120
4014.57 131
4014.72 139
4014.86 145
4015.01 152
4015.15 160
4015.30 169
4015.44 180
4015.59 190
4015.73 198
4015.88 202
4016.03 200
4016.17 194
4016.32 184
4016.46 174
4016.61 167
4016.75 163
4016.90 163
4017.04 166
4017.19 170
4017.33 171
4017.48 168
4017.62 159
4017.77 145
4017.91 128
4018.06 111
4018.20 97
4018.35 86
4018.50 80
4018.64 78
4018.79 80
4018.93 82
4019.08 84
4019.22 85
4019.37 85
4019.51 85
4019.66 86
4019.80 87
4019.95 91
4020.09 94
4020.24 98
4020.38 101
4020.53 103
4020.68 105
4020.82 106
4020.97 105
4021.11 103
4021.26 100
4021.40 95
4021.55 87
4021.69 79
4021.84 73
4021.98 69
4022.13 72
4022.27 79
4022.42 90
4022.57 101
4022.71 110
4022.86 113
4023.00 109
4023.15 99
4023.29 85
4023.44 68
4023.58 53
4023.73 41
4023.87 32
4024.02 26
4024.16 23
4024.31 21
4024.46 21
4024.60 22
4024.75 24
4024.89 28
4025.04 33
4025.18 40
4025.33 49
4025.47 59
4025.62 71
4025.76 84
4025.91 96
4026.06 108
4026.20 118
4026.35 125
4026.49 129
4026.64 131
4026.78 131
4026.93 130
4027.07 129
4027.22 128
4027.36 129
4027.51 133
4027.66 138
4027.80 145
4027.95 154
4028.09 163
4028.24 172
4028.38 179
4028.53 184
4028.67 185
4028.82 184
4028.97 180
4029.11 173
4029.26 165
4029.40 155
4029.55 144
4029.69 133
4029.84 123
4029.98 114
4030.13 106
4030.27 100
4030.42 95
4030.57 92
4030.71 90
4030.86 90
4031.00 91
4031.15 94
4031.29 98
4031.44 101
4031.58 105
4031.73 108
4031.88 109
4032.02 109
4032.17 108
4032.31 107
4032.46 105
4032.60 103
4032.75 101
4032.89 98
4033.04 93
4033.19 87
4033.33 78
4033.48 69
4033.62 60
4033.77 52
4033.91 47
4034.06 45
4034.21 46
4034.35 49
4034.50 54
4034.64 57
4034.79 60
4034.93 61
4035.08 61
4035.22 61
4035.37 62
4035.52 63
4035.66 66
4035.81 70
4035.95 74
4036.10 78
4036.24 79
4036.39 77
4036.54 71
4036.68 62
4036.83 51
4036.97 40
4037.12 31
4037.26 28
4037.41 30
4037.55 39
4037.70 52
4037.85 67
4037.99 84
4038.14 99
4038.28 111
4038.43 120
4038.57 125
4038.72 125
4038.87 123
4039.01 116
4039.16 107
4039.30 96
4039.45 84
4039.59 72
4039.74 61
4039.89 53
4040.03 47
4040.18 43
4040.32 40
4040.47 39
4040.61 37
4040.76 35
4040.91 30
4041.05 24
4041.20 16
4041.34 6
4041.49 0
4041.63 0
4041.78 0
4041.93 0
4042.07 0
4042.22 0
4042.36 0
4042.51 0
4042.65 2
4042.80 9
4042.95 16
4043.09 22
4043.24 25
4043.38 26
4043.53 23
4043.68 17
4043.82 9
4043.97 0
4044.11 0
4044.26 0
4044.40 0
4044.55 0
4044.70 0
4044.84 0
4044.99 0
4045.13 2
4045.28 7
4045.42 11
4045.57 15
4045.72 18
4045.86 22
4046.01 27
4046.15 31
4046.30 36
4046.45 40
4046.59 43
4046.74 46
4046.88 50
4047.03 55
4047.17 61
4047.32 67
4047.47 73
4047.61 77
4047.76 80
4047.90 80
4048.05 77
4048.20 74
4048.34 69
4048.49 64
4048.63 59
4048.78 57
4048.92 56
4049.07 58
4049.22 62
4049.36 68
4049.51 75
4049.65 82
4049.80 89
4049.95 94
4050.09 99
4050.24 103
4050.38 107
4050.53 111
4050.68 114
4050.82 118
4050.97 121
4051.11 124
4051.26 126
4051.40 127
4051.55 125
4051.70 119
4051.84 109
4051.99 96
4052.13 79
4052.28 63
4052.43 47
4052.57 34
4052.72 25
4052.86 20
4053.01 19
4053.16 22
4053.30 28
4053.45 38
4053.59 51
4053.74 66
4053.89 82
4054.03 98
4054.18 112
4054.32 122
4054.47 129
4054.62 131
4054.76 131
4054.91 130
4055.05 130
4055.20 133
4055.35 138
4055.49 144
4055.64 152
4055.78 159
4055.93 164
4056.08 167
4056.22 167
4056.37 165
4056.51 161
4056.66 155
4056.81 149
4056.95 143
4057.10 139
4057.24 139
4057.39 142
4057.54 150
4057.68 162
4057.83 176
4057.97 190
4058.12 202
4058.27 211
4058.41 214
4058.56 214
4058.70 209
4058.85 202
4059.00 193
4059.14 184
4059.29 174
4059.43 162
4059.58 150
4059.73 136
4059.87 123
4060.02 111
4060.16 102
4060.31 99
4060.46 101
4060.60 109
4060.75 122
4060.89 137
4061.04 152
4061.19 164
4061.33 171
4061.48 174
4061.63 172
4061.77 167
4061.92 160
4062.06 151
4062.21 143
4062.36 136
4062.50 129
4062.65 123
4062.79 119
4062.94 115
4063.09 111
4063.23 106
4063.38 101
4063.52 94
4063.67 86
4063.82 80
4063.96 74
4064.11 70
4064.26 68
4064.40 65
4064.55 61
4064.69 56
4064.84 49
4064.99 41
4065.13 34
4065.28 31
4065.42 32
4065.57 38
4065.72 48
4065.86 61
4066.01 74
4066.16 85
4066.30 93
4066.45 98
4066.59 99
4066.74 98
4066.89 96
4067.03 93
4067.18 89
4067.33 84
4067.47 79
4067.62 71
4067.76 64
4067.91 57
4068.06 50
4068.20 47
4068.35 46
4068.49 51
4068.64 58
4068.79 70
4068.93 83
4069.08 97
4069.23 110
4069.37 121
4069.52 127
4069.66 129
4069.81 127
4069.96 122
4070.10 115
4070.25 107
4070.40 100
4070.54 94
4070.69 89
4070.83 85
4070.98 80
4071.13 74
4071.27 67
4071.42 59
4071.57 51
4071.71 44
4071.86 38
4072.01 35
4072.15 33
4072.30 31
4072.44 29
4072.59 26
4072.74 22
4072.88 16
4073.03 10
4073.18 4
4073.32 0
4073.47 0
4073.61 0
4073.76 0
4073.91 1
4074.05 9
4074.20 20
4074.35 34
4074.49 50
4074.64 68
4074.79 85
4074.93 99
4075.08 110
4075.22 116
4075.37 118
4075.52 114
4075.66 106
4075.81 95
4075.96 80
4076.10 64
4076.25 45
4076.39 25
4076.54 6
4076.69 0
4076.83 0
4076.98 0
4077.13 0
4077.27 0
4077.42 0
4077.57 0
4077.71 0
4077.86 13
4078.01 26
4078.15 36
4078.30 42
4078.44 45
4078.59 46
4078.74 46
4078.88 47
4079.03 51
4079.18 57
4079.32 66
4079.47 77
4079.62 89
4079.76 103
4079.91 117
4080.05 132
4080.20 147
4080.35 163
4080.49 179
4080.64 194
4080.79 207
4080.93 217
4081.08 224
4081.23 229
4081.37 230
4081.52 230
4081.67 227
4081.81 222
4081.96 215
4082.11 208
4082.25 200
4082.40 194
4082.54 189
4082.69 186
4082.84 183
4082.98 178
4083.13 171
4083.28 160
4083.42 147
4083.57 133
4083.72 121
4083.86 113
4084.01 108
4084.16 107
4084.30 107
4084.45 107
4084.60 104
4084.74 98
4084.89 91
4085.04 84
4085.18 78
4085.33 75
4085.47 75
4085.62 79
4085.77 86
4085.91 94
4086.06 104
4086.21 114
4086.35 124
4086.50 133
4086.65 142
4086.79 148
4086.94 151
4087.09 151
4087.23 147
4087.38 139
4087.53 127
4087.67 113
4087.82 99
4087.97 89
4088.11 85
4088.26 89
4088.41 100
4088.55 119
4088.70 142
4088.85 165
4088.99 187
4089.14 203
4089.29 215
4089.43 224
4089.58 230
4089.73 235
4089.87 241
4090.02 247
4090.16 254
4090.31 260
4090.46 264
4090.60 267
4090.75 267
4090.90 266
4091.04 263
4091.19 260
4091.34 256
4091.48 252
4091.63 249
4091.78 248
4091.92 251
4092.07 255
4092.22 262
4092.36 270
4092.51 278
4092.66 287
4092.80 296
4092.95 305
4093.10 316
4093.24 329
4093.39 343
4093.54 357
4093.68 369
4093.83 378
4093.98 383
4094.12 384
4094.27 383
4094.42 382
4094.56 384
4094.71 391
4094.86 403
4095.00 419
4095.15 438
4095.30 459
4095.44 479
4095.59 497
4095.74 512
4095.88 525
4096.03 535
4096.18 542
4096.33 547
4096.47 550
4096.62 552
4096.77 552
4096.91 551
4097.06 549
4097.21 544
4097.35 538
4097.50 530
4097.65 521
4097.79 512
4097.94 503
4098.09 495
4098.23 487
4098.38 479
4098.53 469
4098.67 459
4098.82 447
4098.97 434
4099.11 421
4099.26 407
4099.41 393
4099.55 380
4099.70 367
4099.85 356
4099.99 347
4100.14 339
4100.29 334
4100.43 329
4100.58 324
4100.73 318
4100.87 310
4101.02 300
4101.17 288
4101.32 275
4101.46 263
4101.61 251
4101.76 240
4101.90 229
4102.05 218
4102.20 205
4102.34 192
4102.49 179
4102.64 167
4102.78 156
4102.93 148
4103.08 143
4103.22 140
4103.37 139
4103.52 140
4103.66 141
4103.81 143
4103.96 145
4104.11 148
4104.25 152
4104.40 155
4104.55 158
4104.69 158
4104.84 156
4104.99 149
4105.13 140
4105.28 128
4105.43 116
4105.57 105
4105.72 97
4105.87 92
4106.01 89
4106.16 87
4106.31 86
4106.46 85
4106.60 84
4106.75 83
4106.90 83
4107.04 86
4107.19 91
4107.34 98
4107.48 105
4107.63 112
4107.78 116
4107.92 118
4108.07 117
4108.22 114
4108.37 110
4108.51 106
4108.66 103
4108.81 102
4108.95 103
4109.10 105
4109.25 110
4109.39 115
4109.54 119
4109.69 122
4109.83 121
4109.98 118
4110.13 113
4110.28 107
4110.42 103
4110.57 102
4110.72 105
4110.86 113
4111.01 123
4111.16 133
4111.30 141
4111.45 146
4111.60 147
4111.75 146
4111.89 143
4112.04 141
4112.19 141
4112.33 142
4112.48 144
4112.63 146
4112.77 147
4112.92 145
4113.07 140
4113.22 133
4113.36 123
4113.51 110
4113.66 96
4113.80 80
4113.95 64
4114.10 49
4114.25 34
4114.39 20
4114.54 7
4114.69 0
4114.83 0
4114.98 0
4115.13 0
4115.27 0
4115.42 0
4115.57 0
4115.72 0
4115.86 10
4116.01 19
4116.16 23
4116.30 23
4116.45 18
4116.60 11
4116.75 4
4116.89 0
4117.04 0
4117.19 1
4117.33 8
4117.48 17
4117.63 28
4117.77 38
4117.92 47
4118.07 52
4118.22 54
4118.36 51
4118.51 45
4118.66 37
4118.80 28
4118.95 20
4119.10 15
4119.25 12
4119.39 11
4119.54 12
4119.69 15
4119.83 18
4119.98 22
4120.13 28
4120.28 33
4120.42 39
4120.57 44
4120.72 47
4120.86 47
4121.01 43
4121.16 38
4121.31 31
4121.45 27
4121.60 27
4121.75 32
4121.90 42
4122.04 56
4122.19 72
4122.34 88
4122.48 101
4122.63 110
4122.78 115
4122.93 116
4123.07 112
4123.22 106
4123.37 97
4123.51 86
4123.66 74
4123.81 61
4123.96 48
4124.10 36
4124.25 26
4124.40 17
4124.54 12
4124.69 11
4124.84 14
4124.99 20
4125.13 26
4125.28 33
4125.43 38
4125.58 42
4125.72 45
4125.87 47
4126.02 51
4126.16 56
4126.31 62
4126.46 69
4126.61 76
4126.75 83
4126.90 90
4127.05 96
4127.20 103
4127.34 110
4127.49 119
4127.64 129
4127.78 139
4127.93 150
4128.08 161
4128.23 172
4128.37 184
4128.52 196
4128.67 207
4128.82 215
4128.96 219
4129.11 218
4129.26 211
4129.40 200
4129.55 186
4129.70 172
4129.85 160
4129.99 150
4130.14 143
4130.29 138
4130.44 134
4130.58 130
4130.73 125
4130.88 120
4131.03 115
4131.17 113
4131.32 114
4131.47 120
4131.61 129
4131.76 142
4131.91 155
4132.06 169
4132.20 180
4132.35 190
4132.50 196
4132.65 202
4132.79 207
4132.94 213
4133.09 220
4133.24 230
4133.38 240
4133.53 251
4133.68 260
4133.83 266
4133.97 269
4134.12 266
4134.27 259
4134.42 250
4134.56 238
4134.71 227
4134.86 217
4135.00 210
4135.15 203
4135.30 196
4135.45 185
4135.59 170
4135.74 150
4135.89 126
4136.04 100
4136.18 74
4136.33 49
4136.48 29
4136.63 14
4136.77 5
4136.92 2
4137.07 4
4137.22 13
4137.36 27
4137.51 46
4137.66 68
4137.81 91
4137.95 114
4138.10 133
4138.25 148
4138.40 157
4138.54 160
4138.69 159
4138.84 156
4138.99 151
4139.13 146
4139.28 141
4139.43 135
4139.58 127
4139.72 119
4139.87 110
4140.02 101
4140.17 92
4140.31 85
4140.46 80
4140.61 76
4140.76 73
4140.90 71
4141.05 68
4141.20 66
4141.35 63
4141.49 62
4141.64 63
4141.79 68
4141.94 77
4142.08 89
4142.23 104
4142.38 120
4142.53 135
4142.67 148
4142.82 156
4142.97 161
4143.12 162
4143.26 162
4143.41 162
4143.56 165
4143.71 173
4143.85 185
4144.00 200
4144.15 217
4144.30 234
4144.44 248
4144.59 258
4144.74 262
4144.89 260
4145.04 254
4145.18 245
4145.33 234
4145.48 225
4145.63 216
4145.77 211
4145.92 208
4146.07 208
4146.22 209
4146.36 213
4146.51 218
4146.66 225
4146.81 234
4146.95 247
4147.10 264
4147.25 284
4147.40 307
4147.54 329
4147.69 350
4147.84 366
4147.99 378
4148.14 385
4148.28 389
4148.43 391
4148.58 393
4148.73 396
4148.87 400
4149.02 403
4149.17 404
4149.32 402
4149.46 396
4149.61 386
4149.76 375
4149.91 363
4150.06 354
4150.20 347
4150.35 345
4150.50 346
4150.65 351
4150.79 357
4150.94 363
4151.09 368
4151.24 371
4151.38 372
4151.53 370
4151.68 367
4151.83 365
4151.98 363
4152.12 363
4152.27 366
4152.42 370
4152.57 375
4152.71 377
4152.86 377
4153.01 373
4153.16 364
4153.30 351
4153.45 335
4153.60 319
4153.75 305
4153.90 293
4154.04 287
4154.19 285
4154.34 287
4154.49 294
4154.63 302
4154.78 311
4154.93 320
4155.08 327
4155.23 332
4155.37 335
4155.52 336
4155.67 335
4155.82 333
4155.96 330
4156.11 326
4156.26 320
4156.41 312
4156.56 302
4156.70 290
4156.85 278
4157.00 266
4157.15 255
4157.29 247
4157.44 241
4157.59 238
4157.74 235
4157.89 232
4158.03 226
4158.18 217
4158.33 204
4158.48 189
4158.63 173
4158.77 157
4158.92 142
4159.07 130
4159.22 120
4159.36 111
4159.51 104
4159.66 97
4159.81 92
4159.96 90
4160.10 91
4160.25 96
4160.40 105
4160.55 118
4160.70 132
4160.84 145
4160.99 154
4161.14 157
4161.29 155
4161.43 146
4161.58 133
4161.73 118
4161.88 102
4162.03 87
4162.17 75
4162.32 63
4162.47 53
4162.62 42
4162.77 30
4162.91 16
4163.06 1
4163.21 0
4163.36 0
4163.51 0
4163.65 0
4163.80 0
4163.95 0
4164.10 0
4164.25 0
4164.39 18
4164.54 36
4164.69 53
4164.84 67
4164.98 77
4165.13 82
4165.28 83
4165.43 81
4165.58 74
4165.72 65
4165.87 54
4166.02 41
4166.17 29
4166.32 17
4166.46 7
4166.61 0
4166.76 0
4166.91 0
4167.06 0
4167.20 0
4167.35 1
4167.50 5
4167.65 9
4167.80 14
4167.94 21
4168.09 29
4168.24 38
4168.39 46
4168.54 52
4168.68 53
4168.83 49
4168.98 40
4169.13 27
4169.28 15
4169.42 7
4169.57 5
4169.72 10
4169.87 22
4170.02 38
4170.16 56
4170.31 73
4170.46 86
4170.61 94
4170.76 96
4170.90 94
4171.05 88
4171.20 78
4171.35 67
4171.50 55
4171.65 43
4171.79 33
4171.94 25
4172.09 19
4172.24 16
4172.39 15
4172.53 18
4172.68 23
4172.83 29
4172.98 36
4173.13 42
4173.27 44
4173.42 43
4173.57 37
4173.72 28
4173.87 18
4174.01 9
4174.16 3
4174.31 0
4174.46 1
4174.61 6
4174.76 11
4174.90 17
4175.05 20
4175.20 20
4175.35 18
4175.50 11
4175.64 3
4175.79 0
4175.94 0
4176.09 0
4176.24 0
4176.38 0
4176.53 0
4176.68 4
4176.83 8
4176.98 10
4177.13 9
4177.27 7
4177.42 5
4177.57 4
4177.72 4
4177.87 7
4178.01 11
4178.16 16
4178.31 23
4178.46 31
4178.61 42
4178.76 57
4178.90 75
4179.05 96
4179.20 118
4179.35 140
4179.50 158
4179.64 171
4179.79 177
4179.94 176
4180.09 168
4180.24 156
4180.39 141
4180.53 127
4180.68 117
4180.83 111
4180.98 110
4181.13 115
4181.28 125
4181.42 137
4181.57 150
4181.72 162
4181.87 171
4182.02 177
4182.16 181
4182.31 183
4182.46 185
4182.61 189
4182.76 196
4182.91 206
4183.05 217
4183.20 228
4183.35 237
4183.50 242
4183.65 242
4183.80 239
4183.94 231
4184.09 222
4184.24 210
4184.39 197
4184.54 182
4184.69 165
4184.83 147
4184.98 128
4185.13 111
4185.28 98
4185.43 91
4185.58 92
4185.72 102
4185.87 119
4186.02 140
4186.17 163
4186.32 183
4186.47 198
4186.61 208
4186.76 212
4186.91 211
4187.06 208
4187.21 203
4187.36 200
4187.50 200
4187.65 202
4187.80 206
4187.95 210
4188.10 211
4188.25 208
4188.39 200
4188.54 185
4188.69 167
4188.84 147
4188.99 130
4189.14 119
4189.28 115
4189.43 118
4189.58 128
4189.73 140
4189.88 152
4190.03 161
4190.17 166
4190.32 165
4190.47 161
4190.62 156
4190.77 150
4190.92 146
4191.07 144
4191.21 142
4191.36 142
4191.51 141
4191.66 139
4191.81 136
4191.96 134
4192.10 133
4192.25 135
4192.40 139
4192.55 146
4192.70 155
4192.85 163
4192.99 171
4193.14 176
4193.29 178
4193.44 176
4193.59 172
4193.74 165
4193.89 157
4194.03 148
4194.18 140
4194.33 132
4194.48 125
4194.63 120
4194.78 115
4194.92 110
4195.07 106
4195.22 103
4195.37 101
4195.52 99
4195.67 100
4195.82 102
4195.96 105
4196.11 109
4196.26 112
4196.41 114
4196.56 116
4196.71 117
4196.86 120
4197.00 124
4197.15 131
4197.30 139
4197.45 149
4197.60 158
4197.75 165
4197.90 170
4198.04 173
4198.19 174
4198.34 174
4198.49 174
4198.64 175
4198.79 178
4198.93 181
4199.08 185
4199.23 189
4199.38 192
4199.53 194
4199.68 195
4199.83 195
4199.97 194
4200.12 194
4200.27 195
4200.42 199
4200.57 206
4200.72 215
4200.87 224
4201.01 233
4201.16 241
4201.31 245
4201.46 246
4201.61 244
4201.76 240
4201.91 234
4202.06 229
4202.20 223
4202.35 218
4202.50 215
4202.65 214
4202.80 213
4202.95 213
4203.10 212
4203.24 209
4203.39 203
4203.54 194
4203.69 181
4203.84 167
4203.99 154
4204.14 144
4204.28 138
4204.43 137
4204.58 143
4204.73 155
4204.88 173
4205.03 195
4205.18 221
4205.33 248
4205.47 277
4205.62 305
4205.77 332
4205.92 357
4206.07 377
4206.22 394
4206.37 408
4206.51 420
4206.66 432
4206.81 444
4206.96 459
4207.11 476
4207.26 495
4207.41 515
4207.56 535
4207.70 554
4207.85 571
4208.00 587
4208.15 603
4208.30 618
4208.45 634
4208.60 650
4208.75 667
4208.89 685
4209.04 704
4209.19 725
4209.34 750
4209.49 777
4209.64 808
4209.79 843
4209.94 879
4210.08 917
4210.23 956
4210.38 994
4210.53 1033
4210.68 1073
4210.83 1118
4210.98 1169
4211.13 1226
4211.27 1290
4211.42 1359
4211.57 1426
4211.72 1487
4211.87 1540
4212.02 1582
4212.17 1614
4212.32 1642
4212.46 1669
4212.61 1699
4212.76 1734
4212.91 1772
4213.06 1808
4213.21 1837
4213.36 1856
4213.51 1864
4213.65 1861
4213.80 1851
4213.95 1839
4214.10 1827
4214.25 1820
4214.40 1816
4214.55 1815
4214.70 1815
4214.85 1815
4214.99 1812
4215.14 1805
4215.29 1791
4215.44 1771
4215.59 1741
4215.74 1702
4215.89 1653
4216.04 1595
4216.19 1529
4216.33 1461
4216.48 1393
4216.63 1331
4216.78 1278
4216.93 1235
4217.08 1204
4217.23 1183
4217.38 1169
4217.52 1159
4217.67 1149
4217.82 1138
4217.97 1124
4218.12 1105
4218.27 1082
4218.42 1058
4218.57 1034
4218.72 1011
4218.87 990
4219.01 971
4219.16 953
4219.31 935
4219.46 914
4219.61 891
4219.76 866
4219.91 840
4220.06 816
4220.21 792
4220.35 770
4220.50 749
4220.65 729
4220.80 710
4220.95 692
4221.10 675
4221.25 660
4221.40 646
4221.55 632
4221.69 616
4221.84 599
4221.99 582
4222.14 565
4222.29 550
4222.44 540
4222.59 533
4222.74 529
4222.89 528
4223.04 526
4223.18 522
4223.33 517
4223.48 511
4223.63 506
4223.78 501
4223.93 498
4224.08 495
4224.23 491
4224.38 484
4224.53 473
4224.67 456
4224.82 436
4224.97 413
4225.12 391
4225.27 370
4225.42 352
4225.57 337
4225.72 324
4225.87 312
4226.02 297
4226.16 281
4226.31 265
4226.46 249
4226.61 238
4226.76 234
4226.91 240
4227.06 256
4227.21 281
4227.36 311
4227.51 342
4227.66 369
4227.80 390
4227.95 402
4228.10 405
4228.25 399
4228.40 388
4228.55 372
4228.70 355
4228.85 337
4229.00 318
4229.15 300
4229.30 282
4229.44 265
4229.59 250
4229.74 237
4229.89 229
4230.04 224
4230.19 222
4230.34 222
4230.49 223
4230.64 222
4230.79 220
4230.94 217
4231.08 214
4231.23 211
4231.38 210
4231.53 209
4231.68 208
4231.83 206
4231.98 203
4232.13 198
4232.28 192
4232.43 184
4232.58 177
4232.72 171
4232.87 165
4233.02 162
4233.17 160
4233.32 160
4233.47 163
4233.62 168
4233.77 174
4233.92 182
4234.07 189
4234.22 196
4234.37 202
4234.52 206
4234.66 209
4234.81 208
4234.96 204
4235.11 198
4235.26 187
4235.41 173
4235.56 155
4235.71 136
4235.86 118
4236.01 104
4236.16 94
4236.31 92
4236.45 98
4236.60 109
4236.75 123
4236.90 137
4237.05 146
4237.20 149
4237.35 144
4237.50 133
4237.65 116
4237.80 98
4237.95 80
4238.10 66
4238.25 56
4238.39 50
4238.54 48
4238.69 49
4238.84 51
4238.99 52
4239.14 53
4239.29 53
4239.44 51
4239.59 48
4239.74 44
4239.89 39
4240.04 35
4240.19 32
4240.34 31
4240.48 33
4240.63 37
4240.78 45
4240.93 55
4241.08 68
4241.23 83
4241.38 100
4241.53 118
4241.68 135
4241.83 151
4241.98 165
4242.13 178
4242.28 188
4242.43 196
4242.57 204
4242.72 209
4242.87 214
4243.02 216
4243.17 215
4243.32 210
4243.47 203
4243.62 192
4243.77 179
4243.92 165
4244.07 150
4244.22 135
4244.37 120
4244.52 104
4244.67 87
4244.82 69
4244.96 48
4245.11 26
4245.26 5
4245.41 0
4245.56 0
4245.71 0
4245.86 0
4246.01 0
4246.16 0
4246.31 0
4246.46 0
4246.61 7
4246.76 8
4246.91 5
4247.06 0
4247.21 0
4247.35 0
4247.50 0
4247.65 0
4247.80 0
4247.95 5
4248.10 19
4248.25 34
4248.40 48
4248.55 60
4248.70 69
4248.85 74
4249.00 78
4249.15 78
4249.30 77
4249.45 74
4249.60 69
4249.75 62
4249.90 53
4250.04 42
4250.19 30
4250.34 16
4250.49 2
4250.64 0
4250.79 0
4250.94 0
4251.09 0
4251.24 0
4251.39 0
4251.54 0
4251.69 0
4251.84 0
4251.99 8
4252.14 21
4252.29 35
4252.44 50
4252.59 65
4252.74 79
4252.88 92
4253.03 102
4253.18 108
4253.33 109
4253.48 106
4253.63 100
4253.78 92
4253.93 82
4254.08 73
4254.23 64
4254.38 56
4254.53 48
4254.68 41
4254.83 35
4254.98 29
4255.13 26
4255.28 25
4255.43 27
4255.58 31
4255.73 39
4255.88 50
4256.03 62
4256.17 76
4256.32 89
4256.47 101
4256.62 111
4256.77 118
4256.92 119
4257.07 117
4257.22 111
4257.37 104
4257.52 97
4257.67 93
4257.82 92
4257.97 95
4258.12 100
4258.27 107
4258.42 112
4258.57 114
4258.72 112
4258.87 105
4259.02 94
4259.17 80
4259.32 65
4259.47 50
4259.62 39
4259.77 33
4259.91 31
4260.06 34
4260.21 41
4260.36 50
4260.51 59
4260.66 66
4260.81 71
4260.96 72
4261.11 68
4261.26 61
4261.41 51
4261.56 40
4261.71 29
4261.86 21
4262.01 18
4262.16 21
4262.31 31
4262.46 47
4262.61 67
4262.76 88
4262.91 107
4263.06 122
4263.21 132
4263.36 134
4263.51 132
4263.66 124
4263.81 114
4263.96 102
4264.11 90
4264.26 79
4264.40 72
4264.55 67
4264.70 66
4264.85 69
4265.00 77
4265.15 87
4265.30 99
4265.45 112
4265.60 124
4265.75 133
4265.90 139
4266.05 141
4266.20 140
4266.35 137
4266.50 134
4266.65 130
4266.80 127
4266.95 125
4267.10 124
4267.25 122
4267.40 121
4267.55 118
4267.70 115
4267.85 112
4268.00 109
4268.15 107
4268.30 108
4268.45 110
4268.60 115
4268.75 120
4268.90 124
4269.05 125
4269.20 123
4269.35 115
4269.50 104
4269.65 90
4269.80 75
4269.95 61
4270.10 50
4270.25 41
4270.40 35
4270.55 29
4270.70 24
4270.84 18
4270.99 12
4271.14 6
4271.29 0
4271.44 0
4271.59 0
4271.74 0
4271.89 0
4272.04 0
4272.19 0
4272.34 0
4272.49 0
4272.64 0
4272.79 0
4272.94 0
4273.09 9
4273.24 21
4273.39 33
4273.54 42
4273.69 49
4273.84 52
4273.99 53
4274.14 52
4274.29 52
4274.44 53
4274.59 55
4274.74 59
4274.89 63
4275.04 65
4275.19 64
4275.34 61
4275.49 54
4275.64 42
4275.79 28
4275.94 12
4276.09 0
4276.24 0
4276.39 0
4276.54 0
4276.69 0
4276.84 0
4276.99 0
4277.14 2
4277.29 15
4277.44 26
4277.59 31
4277.74 31
4277.89 26
4278.04 17
4278.19 6
4278.34 0
4278.49 0
4278.64 0
4278.79 0
4278.94 1
4279.09 10
4279.24 21
4279.39 30
4279.54 36
4279.69 38
4279.84 35
4279.99 28
4280.14 18
4280.29 8
4280.44 0
4280.59 0
4280.74 0
4280.89 0
4281.04 9
4281.19 21
4281.34 32
4281.49 41
4281.64 48
4281.79 52
4281.94 53
4282.09 53
4282.24 53
4282.39 54
4282.54 56
4282.69 58
4282.84 62
4282.99 66
4283.14 71
4283.29 75
4283.44 78
4283.59 79
4283.74 79
4283.89 76
4284.04 73
4284.19 69
4284.34 64
4284.49 59
4284.64 53
4284.79 45
4284.94 34
4285.09 24
4285.24 15
4285.39 10
4285.54 11
4285.69 17
4285.84 28
4285.99 41
4286.14 53
4286.29 61
4286.44 66
4286.59 67
4286.74 68
4286.89 70
4287.04 74
4287.19 82
4287.34 91
4287.49 99
4287.64 104
4287.79 104
4287.94 101
4288.09 95
4288.24 88
4288.39 82
4288.54 78
4288.69 77
4288.84 78
4288.99 82
4289.14 86
4289.29 90
4289.44 92
4289.59 92
4289.74 89
4289.89 83
4290.04 76
4290.19 68
4290.34 60
4290.49 53
4290.64 48
4290.80 45
4290.95 43
4291.10 43
4291.25 45
4291.40 47
4291.55 50
4291.70 53
4291.85 58
4292.00 62
4292.15 68
4292.30 74
4292.45 82
4292.60 92
4292.75 104
4292.90 118
4293.05 133
4293.20 148
4293.35 163
4293.50 175
4293.65 186
4293.80 194
4293.95 201
4294.10 204
4294.25 204
4294.40 201
4294.55 194
4294.70 183
4294.85 171
4295.00 157
4295.15 143
4295.30 131
4295.45 122
4295.60 116
4295.75 113
4295.90 112
4296.05 113
4296.20 114
4296.35 114
4296.50 113
4296.65 110
4296.80 104
4296.95 96
4297.10 86
4297.26 79
4297.41 74
4297.56 74
4297.71 80
4297.86 92
4298.01 107
4298.16 125
4298.31 143
4298.46 158
4298.61 170
4298.76 180
4298.91 187
4299.06 193
4299.21 199
4299.36 206
4299.51 212
4299.66 219
4299.81 224
4299.96 227
4300.11 228
4300.26 226
4300.41 222
4300.56 219
4300.71 217
4300.86 218
4301.01 221
4301.16 226
4301.31 232
4301.46 238
4301.61 243
4301.76 247
4301.92 250
4302.07 252
4302.22 254
4302.37 255
4302.52 255
4302.67 254
4302.82 251
4302.97 247
4303.12 243
4303.27 240
4303.42 240
4303.57 243
4303.72 247
4303.87 253
4304.02 258
4304.17 262
4304.32 263
4304.47 264
4304.62 267
4304.77 272
4304.92 280
4305.07 290
4305.22 300
4305.37 309
4305.52 313
4305.68 313
4305.83 309
4305.98 302
4306.13 293
4306.28 285
4306.43 279
4306.58 273
4306.73 268
4306.88 263
4307.03 260
4307.18 259
4307.33 261
4307.48 268
4307.63 278
4307.78 293
4307.93 310
4308.08 327
4308.23 343
4308.38 355
4308.53 362
4308.68 363
4308.84 360
4308.99 352
4309.14 344
4309.29 336
4309.44 329
4309.59 324
4309.74 320
4309.89 317
4310.04 314
4310.19 310
4310.34 304
4310.49 297
4310.64 289
4310.79 282
4310.94 275
4311.09 270
4311.24 267
4311.39 266
4311.54 267
4311.70 269
4311.85 271
4312.00 272
4312.15 272
4312.30 271
4312.45 270
4312.60 270
4312.75 274
4312.90 281
4313.05 291
4313.20 305
4313.35 322
4313.50 339
4313.65 357
4313.80 374
4313.95 388
4314.10 398
4314.25 406
4314.41 409
4314.56 411
4314.71 410
4314.86 410
4315.01 410
4315.16 412
4315.31 415
4315.46 419
4315.61 422
4315.76 424
4315.91 426
4316.06 426
4316.21 427
4316.36 427
4316.51 429
4316.66 432
4316.81 436
4316.97 439
4317.12 441
4317.27 442
4317.42 441
4317.57 438
4317.72 433
4317.87 427
4318.02 419
4318.17 410
4318.32 400
4318.47 391
4318.62 383
4318.77 375
4318.92 370
4319.07 367
4319.23 365
4319.38 364
4319.53 365
4319.68 366
4319.83 368
4319.98 370
4320.13 372
4320.28 374
4320.43 374
4320.58 372
4320.73 369
4320.88 364
4321.03 359
4321.18 354
4321.34 347
4321.49 340
4321.64 333
4321.79 325
4321.94 316
4322.09 308
4322.24 300
4322.39 294
4322.54 289
4322.69 285
4322.84 280
4322.99 275
4323.14 270
4323.29 267
4323.45 265
4323.60 267
4323.75 271
4323.90 278
4324.05 286
4324.20 294
4324.35 299
4324.50 300
4324.65 297
4324.80 290
4324.95 279
4325.10 264
4325.25 248
4325.41 231
4325.56 215
4325.71 202
4325.86 192
4326.01 186
4326.16 182
4326.31 181
4326.46 180
4326.61 178
4326.76 177
4326.91 175
4327.06 173
4327.21 174
4327.37 176
4327.52 180
4327.67 184
4327.82 187
4327.97 186
4328.12 182
4328.27 173
4328.42 161
4328.57 147
4328.72 132
4328.87 118
4329.02 105
4329.18 96
4329.33 89
4329.48 85
4329.63 84
4329.78 85
4329.93 87
4330.08 91
4330.23 97
4330.38 104
4330.53 112
4330.68 122
4330.84 133
4330.99 146
4331.14 160
4331.29 175
4331.44 190
4331.59 204
4331.74 216
4331.89 226
4332.04 233
4332.19 236
4332.34 235
4332.49 233
4332.65 228
4332.80 223
4332.95 216
4333.10 209
4333.25 200
4333.40 191
4333.55 180
4333.70 169
4333.85 157
4334.00 146
4334.16 137
4334.31 129
4334.46 123
4334.61 121
4334.76 121
4334.91 124
4335.06 130
4335.21 136
4335.36 141
4335.51 145
4335.66 146
4335.82 146
4335.97 144
4336.12 142
4336.27 142
4336.42 144
4336.57 147
4336.72 150
4336.87 154
4337.02 157
4337.17 161
4337.33 165
4337.48 171
4337.63 178
4337.78 186
4337.93 194
4338.08 202
4338.23 209
4338.38 214
4338.53 218
4338.68 220
4338.84 222
4338.99 222
4339.14 221
4339.29 218
4339.44 215
4339.59 211
4339.74 205
4339.89 200
4340.04 194
4340.19 189
4340.35 184
4340.50 178
4340.65 172
4340.80 166
4340.95 161
4341.10 158
4341.25 158
4341.40 161
4341.55 167
4341.71 176
4341.86 186
4342.01 195
4342.16 202
4342.31 206
4342.46 206
4342.61 204
4342.76 200
4342.91 195
4343.06 192
4343.22 191
4343.37 192
4343.52 195
4343.67 198
4343.82 201
4343.97 200
4344.12 196
4344.27 189
4344.42 178
4344.58 165
4344.73 153
4344.88 143
4345.03 136
4345.18 132
4345.33 129
4345.48 127
4345.63 123
4345.78 115
4345.94 102
4346.09 84
4346.24 62
4346.39 36
4346.54 10
4346.69 0
4346.84 0
4346.99 0
4347.15 0
4347.30 0
4347.45 0
4347.60 0
4347.75 0
4347.90 21
4348.05 39
4348.20 52
4348.35 59
4348.51 61
4348.66 60
4348.81 57
4348.96 55
4349.11 53
4349.26 53
4349.41 52
4349.56 51
4349.72 48
4349.87 45
4350.02 41
4350.17 37
4350.32 34
4350.47 32
4350.62 30
4350.77 28
4350.93 25
4351.08 20
4351.23 13
4351.38 6
4351.53 0
4351.68 0
4351.83 0
4351.98 0
4352.14 0
4352.29 0
4352.44 0
4352.59 0
4352.74 2
4352.89 10
4353.04 19
4353.19 29
4353.35 38
4353.50 45
4353.65 48
4353.80 49
4353.95 46
4354.10 41
4354.25 35
4354.40 28
4354.56 24
4354.71 22
4354.86 23
4355.01 27
4355.16 33
4355.31 40
4355.46 46
4355.61 50
4355.77 52
4355.92 52
4356.07 51
4356.22 50
4356.37 49
4356.52 50
4356.67 52
4356.83 54
4356.98 54
4357.13 54
4357.28 52
4357.43 49
4357.58 47
4357.73 46
4357.88 47
4358.04 51
4358.19 56
4358.34 61
4358.49 65
4358.64 66
4358.79 63
4358.94 58
4359.10 51
4359.25 43
4359.40 38
4359.55 35
4359.70 37
4359.85 43
4360.00 53
4360.15 67
4360.31 82
4360.46 96
4360.61 109
4360.76 118
4360.91 123
4361.06 123
4361.21 118
4361.37 109
4361.52 96
4361.67 82
4361.82 67
4361.97 52
4362.12 37
4362.27 22
4362.43 9
4362.58 0
4362.73 0
4362.88 0
4363.03 0
4363.18 0
4363.33 0
4363.49 0
4363.64 0
4363.79 0
4363.94 4
4364.09 10
4364.24 18
4364.39 29
4364.55 44
4364.70 61
4364.85 78
4365.00 93
4365.15 105
4365.30 112
4365.46 114
4365.61 112
4365.76 108
4365.91 103
4366.06 99
4366.21 98
4366.36 99
4366.52 103
4366.67 109
4366.82 115
4366.97 120
4367.12 121
4367.27 119
4367.42 114
4367.58 108
4367.73 104
4367.88 102
4368.03 104
4368.18 108
4368.33 113
4368.49 118
4368.64 120
4368.79 117
4368.94 111
4369.09 103
4369.24 95
4369.39 89
4369.55 87
4369.70 90
4369.85 98
4370.00 111
4370.15 126
4370.30 142
4370.46 157
4370.61 170
4370.76 181
4370.91 189
4371.06 195
4371.21 199
4371.36 201
4371.52 204
4371.67 206
4371.82 209
4371.97 211
4372.12 214
4372.27 215
4372.43 215
4372.58 213
4372.73 210
4372.88 207
4373.03 203
4373.18 202
4373.34 203
4373.49 208
4373.64 216
4373.79 228
4373.94 242
4374.09 256
4374.25 268
4374.40 276
4374.55 279
4374.70 275
4374.85 264
4375.00 246
4375.16 223
4375.31 198
4375.46 171
4375.61 146
4375.76 125
4375.91 107
4376.07 93
4376.22 83
4376.37 75
4376.52 68
4376.67 63
4376.82 59
4376.98 57
4377.13 57
4377.28 58
4377.43 60
4377.58 63
4377.73 65
4377.89 66
4378.04 64
4378.19 61
4378.34 57
4378.49 54
4378.64 52
4378.80 52
4378.95 54
4379.10 56
4379.25 57
4379.40 55
4379.55 51
4379.71 44
4379.86 36
4380.01 28
4380.16 22
4380.31 19
4380.46 20
4380.62 26
4380.77 36
4380.92 50
4381.07 65
4381.22 82
4381.38 96
4381.53 108
4381.68 116
4381.83 121
4381.98 122
4382.13 122
4382.29 122
4382.44 123
4382.59 127
4382.74 133
4382.89 139
4383.04 145
4383.20 149
4383.35 148
4383.50 142
4383.65 130
4383.80 114
4383.96 97
4384.11 80
4384.26 68
4384.41 60
4384.56 58
4384.71 61
4384.87 68
4385.02 76
4385.17 84
4385.32 89
4385.47 93
4385.63 93
4385.78 92
4385.93 90
4386.08 87
4386.23 86
4386.38 86
4386.54 87
4386.69 87
4386.84 86
4386.99 82
4387.14 72
4387.30 58
4387.45 41
4387.60 21
4387.75 4
4387.90 0
4388.06 0
4388.21 0
4388.36 0
4388.51 0
4388.66 0
4388.81 5
4388.97 7
4389.12 7
4389.27 4
4389.42 3
4389.57 5
4389.73 13
4389.88 27
4390.03 47
4390.18 71
4390.33 97
4390.49 123
4390.64 146
4390.79 164
4390.94 176
4391.09 182
4391.25 182
4391.40 179
4391.55 173
4391.70 167
4391.85 162
4392.00 160
4392.16 160
4392.31 161
4392.46 163
4392.61 165
4392.76 166
4392.92 164
4393.07 159
4393.22 150
4393.37 138
4393.52 122
4393.68 104
4393.83 85
4393.98 66
4394.13 50
4394.28 37
4394.44 30
4394.59 28
4394.74 32
4394.89 41
4395.04 54
4395.20 69
4395.35 84
4395.50 98
4395.65 110
4395.80 118
4395.96 124
4396.11 127
4396.26 128
4396.41 126
4396.56 123
4396.72 119
4396.87 113
4397.02 108
4397.17 103
4397.32 102
4397.48 104
4397.63 112
4397.78 123
4397.93 136
4398.08 149
4398.24 160
4398.39 165
4398.54 166
4398.69 163
4398.84 157
4399.00 151
4399.15 145
4399.30 140
4399.45 136
4399.61 131
4399.76 125
4399.91 118
4400.06 110
4400.21 103
4400.37 98
4400.52 96
4400.67 99
4400.82 105
4400.97 114
4401.13 126
4401.28 138
4401.43 150
4401.58 159
4401.73 164
4401.89 165
4402.04 159
4402.19 147
4402.34 130
4402.49 108
4402.65 85
4402.80 63
4402.95 45
4403.10 34
4403.26 29
4403.41 31
4403.56 37
4403.71 46
4403.86 54
4404.02 60
4404.17 62
4404.32 61
4404.47 57
4404.62 54
4404.78 53
4404.93 57
4405.08 65
4405.23 77
4405.39 92
4405.54 107
4405.69 119
4405.84 126
4405.99 129
4406.15 128
4406.30 125
4406.45 122
4406.60 122
4406.76 124
4406.91 128
4407.06 135
4407.21 141
4407.36 145
4407.52 145
4407.67 142
4407.82 135
4407.97 126
4408.13 115
4408.28 105
4408.43 95
4408.58 88
4408.73 82
4408.89 79
4409.04 77
4409.19 78
4409.34 80
4409.50 84
4409.65 87
4409.80 91
4409.95 95
4410.10 99
4410.26 105
4410.41 111
4410.56 119
4410.71 129
4410.87 139
4411.02 150
4411.17 161
4411.32 172
4411.47 182
4411.63 193
4411.78 202
4411.93 211
4412.08 218
4412.24 222
4412.39 222
4412.54 218
4412.69 210
4412.85 200
4413.00 187
4413.15 174
4413.30 162
4413.45 152
4413.61 145
4413.76 139
4413.91 135
4414.06 132
4414.22 130
4414.37 129
4414.52 131
4414.67 135
4414.83 141
4414.98 149
4415.13 157
4415.28 165
4415.44 170
4415.59 174
4415.74 176
4415.89 179
4416.04 184
4416.20 192
4416.35 202
4416.50 216
4416.65 232
4416.81 247
4416.96 261
4417.11 273
4417.26 284
4417.42 293
4417.57 303
4417.72 313
4417.87 322
4418.03 331
4418.18 337
4418.33 340
4418.48 340
4418.63 336
4418.79 330
4418.94 324
4419.09 320
4419.24 318
4419.40 321
4419.55 329
4419.70 341
4419.85 358
4420.01 377
4420.16 398
4420.31 419
4420.46 439
4420.62 457
4420.77 473
4420.92 488
4421.07 503
4421.23 518
4421.38 533
4421.53 547
4421.68 562
4421.84 576
4421.99 589
4422.14 600
4422.29 610
4422.45 617
4422.60 623
4422.75 629
4422.90 636
4423.06 646
4423.21 660
4423.36 679
4423.51 703
4423.67 729
4423.82 755
4423.97 777
4424.12 796
4424.28 809
4424.43 819
4424.58 827
4424.73 835
4424.89 846
4425.04 859
4425.19 874
4425.34 892
4425.50 910
4425.65 928
4425.80 944
4425.95 957
4426.11 966
4426.26 971
4426.41 973
4426.56 971
4426.72 967
4426.87 963
4427.02 959
4427.17 958
4427.33 958
4427.48 960
4427.63 962
4427.78 961
4427.94 956
4428.09 945
4428.24 926
4428.39 900
4428.55 869
4428.70 834
4428.85 798
4429.00 765
4429.16 737
4429.31 716
4429.46 702
4429.61 693
4429.77 689
4429.92 687
4430.07 685
4430.23 683
4430.38 678
4430.53 671
4430.68 663
4430.84 654
4430.99 645
4431.14 636
4431.29 627
4431.45 619
4431.60 610
4431.75 600
4431.90 589
4432.06 577
4432.21 563
4432.36 548
4432.51 533
4432.67 518
4432.82 505
4432.97 493
4433.13 484
4433.28 476
4433.43 469
4433.58 462
4433.74 454
4433.89 442
4434.04 426
4434.19 407
4434.35 386
4434.50 364
4434.65 343
4434.80 325
4434.96 311
4435.11 299
4435.26 290
4435.42 282
4435.57 276
4435.72 271
4435.87 269
4436.03 269
4436.18 272
4436.33 276
4436.48 281
4436.64 283
4436.79 281
4436.94 274
4437.10 263
4437.25 249
4437.40 233
4437.55 217
4437.71 202
4437.86 189
4438.01 177
4438.16 166
4438.32 155
4438.47 144
4438.62 133
4438.78 124
4438.93 118
4439.08 115
4439.23 114
4439.39 115
4439.54 117
4439.69 119
4439.84 120
4440.00 121
4440.15 123
4440.30 125
4440.46 128
4440.61 133
4440.76 139
4440.91 146
4441.07 153
4441.22 159
4441.37 165
4441.53 170
4441.68 173
4441.83 172
4441.98 167
4442.14 158
4442.29 147
4442.44 134
4442.59 121
4442.75 111
4442.90 102
4443.05 96
4443.21 91
4443.36 87
4443.51 82
4443.66 79
4443.82 76
4443.97 76
4444.12 80
4444.28 87
4444.43 96
4444.58 107
4444.73 116
4444.89 125
4445.04 133
4445.19 139
4445.35 144
4445.50 150
4445.65 154
4445.80 155
4445.96 154
4446.11 148
4446.26 139
4446.42 127
4446.57 115
4446.72 106
4446.87 101
4447.03 103
4447.18 108
4447.33 117
4447.49 125
4447.64 130
4447.79 132
4447.94 129
4448.10 122
4448.25 111
4448.40 99
4448.56 86
4448.71 75
4448.86 66
4449.02 60
4449.17 59
4449.32 63
4449.47 71
4449.63 81
4449.78 91
4449.93 100
4450.09 106
4450.24 107
4450.39 104
4450.54 96
4450.70 87
4450.85 77
4451.00 69
4451.16 64
4451.31 65
4451.46 71
4451.62 83
4451.77 99
4451.92 117
4452.07 135
4452.23 149
4452.38 160
4452.53 166
4452.69 169
4452.84 170
4452.99 169
4453.15 168
4453.30 166
4453.45 165
4453.60 162
4453.76 158
4453.91 152
4454.06 145
4454.22 139
4454.37 133
4454.52 129
4454.68 126
4454.83 124
4454.98 123
4455.13 123
4455.29 125
4455.44 127
4455.59 132
4455.75 138
4455.90 144
4456.05 150
4456.21 154
4456.36 154
4456.51 151
4456.67 145
4456.82 137
4456.97 129
4457.12 121
4457.28 114
4457.43 108
4457.58 103
4457.74 97
4457.89 92
4458.04 87
4458.20 83
4458.35 80
4458.50 78
4458.66 76
4458.81 73
4458.96 69
4459.11 64
4459.27 58
4459.42 51
4459.57 44
4459.73 38
4459.88 34
4460.03 32
4460.19 32
4460.34 36
4460.49 43
4460.65 53
4460.80 66
4460.95 80
4461.10 95
4461.26 109
4461.41 119
4461.56 126
4461.72 129
4461.87 128
4462.02 124
4462.18 119
4462.33 113
4462.48 104
4462.64 94
4462.79 80
4462.94 64
4463.10 45
4463.25 25
4463.40 7
4463.56 0
4463.71 0
4463.86 0
4464.01 0
4464.17 0
4464.32 0
4464.47 0
4464.63 0
4464.78 3
4464.93 8
4465.09 14
4465.24 19
4465.39 22
4465.55 24
4465.70 25
4465.85 24
4466.01 24
4466.16 23
4466.31 24
4466.47 26
4466.62 29
4466.77 33
4466.93 37
4467.08 41
4467.23 46
4467.39 52
4467.54 60
4467.69 69
4467.85 79
4468.00 89
4468.15 99
4468.31 108
4468.46 116
4468.61 123
4468.76 129
4468.92 134
4469.07 137
4469.22 138
4469.38 138
4469.53 137
4469.68 134
4469.84 131
4469.99 126
4470.14 122
4470.30 118
4470.45 111
4470.60 103
4470.76 92
4470.91 79
4471.06 65
4471.22 50
4471.37 35
4471.52 23
4471.68 14
4471.83 10
4471.98 12
4472.14 18
4472.29 30
4472.44 45
4472.60 61
4472.75 76
4472.90 89
4473.06 96
4473.21 99
4473.36 97
4473.52 91
4473.67 84
4473.82 77
4473.98 69
4474.13 63
4474.28 55
4474.44 47
4474.59 36
4474.74 25
4474.90 13
4475.05 2
4475.20 0
4475.36 0
4475.51 0
4475.66 0
4475.82 0
4475.97 0
4476.12 0
4476.28 0
4476.43 1
4476.59 2
4476.74 5
4476.89 10
4477.05 19
4477.20 31
4477.35 46
4477.51 62
4477.66 77
4477.81 87
4477.97 94
4478.12 94
4478.27 90
4478.43 82
4478.58 73
4478.73 66
4478.89 61
4479.04 59
4479.19 60
4479.35 62
4479.50 64
4479.65 62
4479.81 58
4479.96 49
4480.11 38
4480.27 25
4480.42 14
4480.57 6
4480.73 4
4480.88 6
4481.03 13
4481.19 24
4481.34 36
4481.50 48
4481.65 58
4481.80 65
4481.96 69
4482.11 68
4482.26 64
4482.42 57
4482.57 47
4482.72 36
4482.88 23
4483.03 11
4483.18 0
4483.34 0
4483.49 0
4483.64 0
4483.80 0
4483.95 0
4484.10 5
4484.26 17
4484.41 28
4484.57 39
4484.72 48
4484.87 56
4485.03 64
4485.18 73
4485.33 82
4485.49 93
4485.64 106
4485.79 121
4485.95 136
4486.10 152
4486.25 167
4486.41 181
4486.56 191
4486.72 199
4486.87 204
4487.02 206
4487.18 208
4487.33 210
4487.48 212
4487.64 215
4487.79 218
4487.94 220
4488.10 219
4488.25 216
4488.40 210
4488.56 204
4488.71 199
4488.87 198
4489.02 201
4489.17 208
4489.33 218
4489.48 231
4489.63 244
4489.79 257
4489.94 268
4490.09 277
4490.25 287
4490.40 297
4490.56 307
4490.71 318
4490.86 328
4491.02 335
4491.17 337
4491.32 335
4491.48 326
4491.63 314
4491.78 300
4491.94 287
4492.09 277
4492.25 271
4492.40 269
4492.55 271
4492.71 274
4492.86 279
4493.01 282
4493.17 286
4493.32 289
4493.48 294
4493.63 301
4493.78 309
4493.94 317
4494.09 324
4494.24 329
4494.40 330
4494.55 327
4494.70 320
4494.86 311
4495.01 301
4495.17 289
4495.32 275
4495.47 260
4495.63 241
4495.78 220
4495.93 195
4496.09 168
4496.24 141
4496.40 118
4496.55 100
4496.70 89
4496.86 85
4497.01 86
4497.16 91
4497.32 96
4497.47 100
4497.63 101
4497.78 100
4497.93 95
4498.09 90
4498.24 84
4498.39 79
4498.55 76
4498.70 76
4498.86 78
4499.01 82
4499.16 88
4499.32 95
4499.47 102
4499.63 110
4499.78 118
4499.93 127
4500.09 137
4500.24 147
4500.39 159
4500.55 170
4500.70 181
4500.86 191
4501.01 199
4501.16 204
4501.32 206
4501.47 205
4501.62 201
4501.78 194
4501.93 185
4502.09 173
4502.24 161
4502.39 148
4502.55 136
4502.70 127
4502.86 120
4503.01 118
4503.16 120
4503.32 125
4503.47 133
4503.62 143
4503.78 153
4503.93 161
4504.09 165
4504.24 163
4504.39 156
4504.55 143
4504.70 127
4504.86 108
4505.01 91
4505.16 78
4505.32 72
4505.47 73
4505.63 80
4505.78 93
4505.93 107
4506.09 120
4506.24 129
4506.39 133
4506.55 131
4506.70 124
4506.86 114
4507.01 102
4507.16 90
4507.32 78
4507.47 68
4507.63 61
4507.78 57
4507.93 56
4508.09 58
4508.24 62
4508.40 66
4508.55 69
4508.70 69
4508.86 66
4509.01 59
4509.17 49
4509.32 38
4509.47 27
4509.63 19
4509.78 14
4509.94 13
4510.09 15
4510.24 18
4510.40 23
4510.55 29
4510.71 35
4510.86 40
4511.01 47
4511.17 53
4511.32 58
4511.48 63
4511.63 67
4511.78 70
4511.94 70
4512.09 69
4512.25 66
4512.40 62
4512.55 56
4512.71 49
4512.86 41
4513.02 32
4513.17 23
4513.32 14
4513.48 5
4513.63 0
4513.79 0
4513.94 0
4514.09 0
4514.25 0
4514.40 0
4514.56 0
4514.71 0
4514.86 0
4515.02 10
4515.17 21
4515.33 32
4515.48 42
4515.63 50
4515.79 56
4515.94 58
4516.10 57
4516.25 53
4516.40 47
4516.56 40
4516.71 35
4516.87 32
4517.02 32
4517.18 38
4517.33 47
4517.48 59
4517.64 73
4517.79 85
4517.95 95
4518.10 101
4518.25 103
4518.41 101
4518.56 97
4518.72 91
4518.87 87
4519.02 85
4519.18 87
4519.33 93
4519.49 103
4519.64 115
4519.80 129
4519.95 140
4520.10 149
4520.26 155
4520.41 159
4520.57 161
4520.72 162
4520.87 164
4521.03 168
4521.18 174
4521.34 182
4521.49 192
4521.65 202
4521.80 210
4521.95 215
4522.11 215
4522.26 211
4522.42 202
4522.57 191
4522.72 180
4522.88 169
4523.03 158
4523.19 149
4523.34 139
4523.50 128
4523.65 118
4523.80 109
4523.96 102
4524.11 101
4524.27 106
4524.42 117
4524.57 129
4524.73 141
4524.88 149
4525.04 152
4525.19 148
4525.35 138
4525.50 125
4525.65 110
4525.81 97
4525.96 86
4526.12 80
4526.27 78
4526.43 81
4526.58 89
4526.73 101
4526.89 115
4527.04 128
4527.20 139
4527.35 147
4527.51 149
4527.66 147
4527.81 141
4527.97 133
4528.12 124
4528.28 113
4528.43 102
4528.59 89
4528.74 77
4528.89 64
4529.05 54
4529.20 47
4529.36 46
4529.51 51
4529.67 61
4529.82 74
4529.97 87
4530.13 99
4530.28 106
4530.44 109
4530.59 108
4530.75 105
4530.90 102
4531.05 99
4531.21 98
4531.36 98
4531.52 98
4531.67 98
4531.83 96
4531.98 94
4532.14 91
4532.29 90
4532.44 89
4532.60 91
4532.75 94
4532.91 98
4533.06 101
4533.22 103
4533.37 104
4533.52 103
4533.68 99
4533.83 94
4533.99 87
4534.14 79
4534.30 72
4534.45 64
4534.61 58
4534.76 53
4534.91 49
4535.07 46
4535.22 44
4535.38 44
4535.53 45
4535.69 48
4535.84 53
4535.99 59
4536.15 64
4536.30 66
4536.46 64
4536.61 57
4536.77 44
4536.92 28
4537.08 10
4537.23 0
4537.38 0
4537.54 0
4537.69 0
4537.85 0
4538.00 0
4538.16 0
4538.31 2
4538.47 7
4538.62 9
4538.77 12
4538.93 15
4539.08 21
4539.24 28
4539.39 34
4539.55 39
4539.70 41
4539.86 40
4540.01 37
4540.16 33
4540.32 30
4540.47 30
4540.63 32
4540.78 36
4540.94 41
4541.09 44
4541.25 46
4541.40 48
4541.56 49
4541.71 51
4541.86 57
4542.02 65
4542.17 75
4542.33 86
4542.48 96
4542.64 104
4542.79 108
4542.95 110
4543.10 108
4543.26 104
4543.41 100
4543.56 95
4543.72 91
4543.87 89
4544.03 87
4544.18 86
4544.34 85
4544.49 86
4544.65 88
4544.80 91
4544.96 98
4545.11 107
4545.26 119
4545.42 134
4545.57 149
4545.73 162
4545.88 173
4546.04 182
4546.19 188
4546.35 194
4546.50 200
4546.66 207
4546.81 215
4546.97 223
4547.12 231
4547.27 236
4547.43 239
4547.58 239
4547.74 237
4547.89 234
4548.05 228
4548.20 221
4548.36 211
4548.51 197
4548.67 178
4548.82 156
4548.98 132
4549.13 109
4549.28 90
4549.44 77
4549.59 70
4549.75 69
4549.90 71
4550.06 75
4550.21 78
4550.37 81
4550.52 83
4550.68 86
4550.83 89
4550.99 94
4551.14 100
4551.30 109
4551.45 118
4551.60 127
4551.76 133
4551.91 137
4552.07 137
4552.22 131
4552.38 120
4552.53 106
4552.69 89
4552.84 72
4553.00 56
4553.15 44
4553.31 37
4553.46 35
4553.62 38
4553.77 47
4553.93 60
4554.08 76
4554.23 92
4554.39 109
4554.54 123
4554.70 135
4554.85 143
4555.01 150
4555.16 154
4555.32 159
4555.47 165
4555.63 175
4555.78 188
4555.94 203
4556.09 220
4556.25 235
4556.40 247
4556.56 251
4556.71 248
4556.87 238
4557.02 222
4557.17 204
4557.33 185
4557.48 170
4557.64 159
4557.79 153
4557.95 151
4558.10 152
4558.26 155
4558.41 159
4558.57 164
4558.72 171
4558.88 181
4559.03 196
4559.19 218
4559.34 246
4559.50 281
4559.65 319
4559.81 358
4559.96 395
4560.12 428
4560.27 455
4560.43 475
4560.58 490
4560.74 502
4560.89 514
4561.05 527
4561.20 544
4561.35 565
4561.51 589
4561.66 617
4561.82 645
4561.97 672
4562.13 695
4562.28 714
4562.44 728
4562.59 739
4562.75 749
4562.90 759
4563.06 772
4563.21 787
4563.37 803
4563.52 818
4563.68 830
4563.83 837
4563.99 840
4564.14 838
4564.30 833
4564.45 827
4564.61 821
4564.76 816
4564.92 811
4565.07 808
4565.23 805
4565.38 804
4565.54 806
4565.69 809
4565.85 814
4566.00 821
4566.16 828
4566.31 835
4566.47 841
4566.62 845
4566.78 848
4566.93 850
4567.09 852
4567.24 851
4567.40 850
4567.55 847
4567.71 841
4567.86 832
4568.02 820
4568.17 804
4568.33 785
4568.48 763
4568.64 739
4568.79 713
4568.95 686
4569.10 659
4569.26 632
4569.41 606
4569.57 579
4569.72 554
4569.88 528
4570.03 503
4570.19 479
4570.34 455
4570.50 433
4570.65 412
4570.81 395
4570.96 383
4571.12 374
4571.27 370
4571.43 368
4571.58 365
4571.74 362
4571.89 354
4572.05 344
4572.20 331
4572.36 318
4572.51 306
4572.67 298
4572.82 295
4572.98 296
4573.13 301
4573.29 308
4573.44 315
4573.60 323
4573.75 329
4573.91 332
4574.06 332
4574.22 329
4574.37 324
4574.53 316
4574.68 307
4574.84 297
4574.99 287
4575.15 278
4575.30 268
4575.46 259
4575.61 248
4575.77 236
4575.92 222
4576.08 208
4576.23 192
4576.39 177
4576.54 162
4576.70 148
4576.85 137
4577.01 128
4577.16 122
4577.32 119
4577.47 117
4577.63 116
4577.78 116
4577.94 115
4578.09 112
4578.25 109
4578.40 106
4578.56 102
4578.71 100
4578.87 99
4579.03 99
4579.18 99
4579.34 100
4579.49 101
4579.65 100
4579.80 97
4579.96 91
4580.11 81
4580.27 68
4580.42 51
4580.58 31
4580.73 12
4580.89 0
4581.04 0
4581.20 0
4581.35 0
4581.51 0
4581.66 0
4581.82 0
4581.97 0
4582.13 4
4582.28 13
4582.44 21
4582.59 30
4582.75 39
4582.90 48
4583.06 56
4583.22 62
4583.37 66
4583.53 67
4583.68 65
4583.84 62
4583.99 59
4584.15 56
4584.30 56
4584.46 59
4584.61 66
4584.77 75
4584.92 85
4585.08 94
4585.23 100
4585.39 104
4585.54 103
4585.70 100
4585.85 96
4586.01 94
4586.17 92
4586.32 94
4586.48 98
4586.63 103
4586.79 108
4586.94 112
4587.10 115
4587.25 117
4587.41 117
4587.56 117
4587.72 116
4587.87 115
4588.03 113
4588.18 110
4588.34 106
4588.49 100
4588.65 92
4588.81 84
4588.96 75
4589.12 66
4589.27 58
4589.43 53
4589.58 49
4589.74 46
4589.89 45
4590.05 46
4590.20 46
4590.36 48
4590.51 51
4590.67 56
4590.82 61
4590.98 67
4591.14 73
4591.29 78
4591.45 82
4591.60 84
4591.76 86
4591.91 88
4592.07 91
4592.22 95
4592.38 100
4592.53 105
4592.69 108
4592.84 109
4593.00 108
4593.15 105
4593.31 101
4593.47 98
4593.62 96
4593.78 94
4593.93 92
4594.09 87
4594.24 80
4594.40 70
4594.55 57
4594.71 44
4594.86 30
4595.02 19
4595.18 11
4595.33 7
4595.49 8
4595.64 14
4595.80 24
4595.95 38
4596.11 52
4596.26 66
4596.42 78
4596.57 87
4596.73 94
4596.89 97
4597.04 97
4597.20 95
4597.35 90
4597.51 85
4597.66 77
4597.82 70
4597.97 62
4598.13 54
4598.28 49
4598.44 46
4598.60 46
4598.75 50
4598.91 57
4599.06 67
4599.22 80
4599.37 94
4599.53 107
4599.68 121
4599.84 133
4599.99 144
4600.15 155
4600.31 164
4600.46 170
4600.62 173
4600.77 172
4600.93 166
4601.08 156
4601.24 144
4601.39 132
4601.55 123
4601.71 118
4601.86 120
4602.02 126
4602.17 135
4602.33 144
4602.48 153
4602.64 159
4602.79 162
4602.95 163
4603.11 164
4603.26 164
4603.42 166
4603.57 167
4603.73 169
4603.88 171
4604.04 174
4604.19 178
4604.35 184
4604.51 192
4604.66 203
4604.82 214
4604.97 223
4605.13 229
4605.28 230
4605.44 226
4605.59 217
4605.75 204
4605.91 189
4606.06 172
4606.22 155
4606.37 137
4606.53 121
4606.68 106
4606.84 95
4607.00 89
4607.15 87
4607.31 90
4607.46 97
4607.62 104
4607.77 112
4607.93 118
4608.08 122
4608.24 125
4608.40 127
4608.55 129
4608.71 132
4608.86 138
4609.02 144
4609.17 151
4609.33 157
4609.49 160
4609.64 161
4609.80 160
4609.95 156
4610.11 152
4610.26 147
4610.42 143
4610.58 139
4610.73 135
4610.89 130
4611.04 124
4611.20 117
4611.35 109
4611.51 100
4611.67 91
4611.82 82
4611.98 73
4612.13 65
4612.29 58
4612.44 52
4612.60 47
4612.76 43
4612.91 41
4613.07 39
4613.22 36
4613.38 33
4613.53 29
4613.69 25
4613.85 21
4614.00 17
4614.16 15
4614.31 15
4614.47 17
4614.62 21
4614.78 24
4614.94 25
4615.09 24
4615.25 18
4615.40 9
4615.56 0
4615.71 0
4615.87 0
4616.03 0
4616.18 0
4616.34 0
4616.49 0
4616.65 1
4616.81 16
4616.96 30
4617.12 40
4617.27 46
4617.43 48
4617.58 46
4617.74 42
4617.90 36
4618.05 30
4618.21 25
4618.36 22
4618.52 20
4618.67 20
4618.83 20
4618.99 21
4619.14 21
4619.30 22
4619.45 22
4619.61 24
4619.77 27
4619.92 31
4620.08 36
4620.23 43
4620.39 52
4620.54 60
4620.70 68
4620.86 73
4621.01 75
4621.17 73
4621.32 67
4621.48 57
4621.64 45
4621.79 32
4621.95 19
4622.10 8
4622.26 0
4622.42 0
4622.57 0
4622.73 0
4622.88 0
4623.04 8
4623.19 20
4623.35 34
4623.51 48
4623.66 60
4623.82 69
4623.97 75
4624.13 77
4624.29 76
4624.44 75
4624.60 72
4624.75 69
4624.91 66
4625.07 62
4625.22 57
4625.38 51
4625.53 45
4625.69 41
4625.85 39
4626.00 38
4626.16 39
4626.31 40
4626.47 41
4626.63 40
4626.78 38
4626.94 35
4627.09 31
4627.25 28
4627.41 26
4627.56 25
4627.72 27
4627.87 30
4628.03 36
4628.18 42
4628.34 49
4628.50 56
4628.65 63
4628.81 67
4628.96 69
4629.12 68
4629.28 63
4629.43 56
4629.59 47
4629.74 38
4629.90 31
4630.06 27
4630.21 26
4630.37 29
4630.53 34
4630.68 41
4630.84 49
4630.99 58
4631.15 66
4631.31 74
4631.46 82
4631.62 92
4631.77 104
4631.93 117
4632.09 132
4632.24 146
4632.40 157
4632.55 164
4632.71 165
4632.87 162
4633.02 154
4633.18 143
4633.33 132
4633.49 124
4633.65 118
4633.80 116
4633.96 116
4634.11 118
4634.27 121
4634.43 122
4634.58 123
4634.74 120
4634.89 116
4635.05 111
4635.21 106
4635.36 102
4635.52 99
4635.68 98
4635.83 98
4635.99 99
4636.14 101
4636.30 102
4636.46 102
4636.61 100
4636.77 95
4636.92 87
4637.08 76
4637.24 62
4637.39 47
4637.55 32
4637.71 18
4637.86 6
4638.02 0
4638.17 0
4638.33 0
4638.49 0
4638.64 0
4638.80 0
4638.95 0
4639.11 0
4639.27 0
4639.42 0
4639.58 5
4639.74 10
4639.89 15
4640.05 18
4640.20 21
4640.36 23
4640.52 27
4640.67 33
4640.83 41
4640.98 53
4641.14 67
4641.30 81
4641.45 95
4641.61 108
4641.77 117
4641.92 123
4642.08 127
4642.23 127
4642.39 124
4642.55 120
4642.70 114
4642.86 109
4643.02 103
4643.17 97
4643.33 92
4643.48 87
4643.64 82
4643.80 77
4643.95 73
4644.11 69
4644.27 66
4644.42 64
4644.58 65
4644.73 66
4644.89 70
4645.05 76
4645.20 84
4645.36 93
4645.52 103
4645.67 114
4645.83 124
4645.98 132
4646.14 138
4646.30 139
4646.45 135
4646.61 129
4646.77 119
4646.92 108
4647.08 97
4647.23 88
4647.39 81
4647.55 76
4647.70 72
4647.86 69
4648.02 67
4648.17 66
4648.33 67
4648.49 69
4648.64 74
4648.80 82
4648.95 92
4649.11 102
4649.27 111
4649.42 117
4649.58 118
4649.74 114
4649.89 104
4650.05 90
4650.21 77
4650.36 64
4650.52 55
4650.67 49
4650.83 46
4650.99 45
4651.14 46
4651.30 46
4651.46 46
4651.61 45
4651.77 44
4651.93 43
4652.08 42
4652.24 41
4652.39 37
4652.55 32
4652.71 24
4652.86 16
4653.02 7
4653.18 0
4653.33 0
4653.49 0
4653.65 4
4653.80 15
4653.96 28
4654.11 41
4654.27 54
4654.43 63
4654.58 68
4654.74 69
4654.90 67
4655.05 63
4655.21 57
4655.37 52
4655.52 48
4655.68 46
4655.84 46
4655.99 48
4656.15 51
4656.31 54
4656.46 55
4656.62 54
4656.77 51
4656.93 46
4657.09 40
4657.24 33
4657.40 25
4657.56 19
4657.71 13
4657.87 8
4658.03 3
4658.18 0
4658.34 0
4658.50 0
4658.65 0
4658.81 0
4658.97 0
4659.12 0
4659.28 0
4659.43 2
4659.59 9
4659.75 14
4659.90 18
4660.06 19
4660.22 18
4660.37 15
4660.53 11
4660.69 6
4660.84 2
4661.00 0
4661.16 0
4661.31 0
4661.47 0
4661.63 0
4661.78 0
4661.94 0
4662.10 0
4662.25 4
4662.41 11
4662.57 18
4662.72 25
4662.88 32
4663.04 40
4663.19 50
4663.35 62
4663.51 76
4663.66 90
4663.82 104
4663.97 118
4664.13 129
4664.29 138
4664.44 143
4664.60 146
4664.76 145
4664.91 142
4665.07 137
4665.23 130
4665.38 122
4665.54 115
4665.70 110
4665.85 107
4666.01 107
4666.17 110
4666.32 115
4666.48 121
4666.64 126
4666.79 131
4666.95 133
4667.11 134
4667.26 135
4667.42 136
4667.58 141
4667.73 149
4667.89 160
4668.05 173
4668.20 186
4668.36 196
4668.52 201
4668.67 200
4668.83 193
4668.99 183
4669.14 172
4669.30 162
4669.46 156
4669.61 155
4669.77 157
4669.93 164
4670.08 173
4670.24 184
4670.40 195
4670.55 205
4670.71 213
4670.87 219
4671.02 222
4671.18 221
4671.34 218
4671.49 214
4671.65 210
4671.81 207
4671.96 206
4672.12 208
4672.28 212
4672.43 218
4672.59 223
4672.75 229
4672.90 231
4673.06 231
4673.22 226
4673.37 218
4673.53 206
4673.69 192
4673.85 178
4674.00 163
4674.16 150
4674.32 140
4674.47 134
4674.63 131
4674.79 130
4674.94 132
4675.10 135
4675.26 138
4675.41 140
4675.57 139
4675.73 137
4675.88 135
4676.04 134
4676.20 136
4676.35 143
4676.51 153
4676.67 166
4676.82 178
4676.98 189
4677.14 195
4677.29 196
4677.45 192
4677.61 183
4677.76 170
4677.92 156
4678.08 141
4678.24 126
4678.39 113
4678.55 101
4678.71 92
4678.86 86
4679.02 82
4679.18 81
4679.33 82
4679.49 85
4679.65 89
4679.80 95
4679.96 103
4680.12 113
4680.27 127
4680.43 143
4680.59 161
4680.74 178
4680.90 194
4681.06 205
4681.22 210
4681.37 209
4681.53 202
4681.69 191
4681.84 179
4682.00 167
4682.16 156
4682.31 147
4682.47 139
4682.63 131
4682.78 122
4682.94 114
4683.10 105
4683.26 98
4683.41 92
4683.57 89
4683.73 88
4683.88 90
4684.04 92
4684.20 95
4684.35 98
4684.51 101
4684.67 106
4684.82 113
4684.98 122
4685.14 134
4685.30 148
4685.45 163
4685.61 177
4685.77 190
4685.92 202
4686.08 212
4686.24 222
4686.39 231
4686.55 237
4686.71 240
4686.86 237
4687.02 228
4687.18 213
4687.34 194
4687.49 174
4687.65 155
4687.81 140
4687.96 130
4688.12 124
4688.28 121
4688.43 120
4688.59 118
4688.75 116
4688.91 114
4689.06 112
4689.22 111
4689.38 113
4689.53 118
4689.69 125
4689.85 134
4690.00 143
4690.16 152
4690.32 160
4690.48 166
4690.63 168
4690.79 168
4690.95 164
4691.10 157
4691.26 147
4691.42 137
4691.58 128
4691.73 122
4691.89 119
4692.05 121
4692.20 127
4692.36 137
4692.52 148
4692.67 158
4692.83 164
4692.99 166
4693.15 161
4693.30 151
4693.46 137
4693.62 121
4693.77 105
4693.93 92
4694.09 83
4694.25 78
4694.40 76
4694.56 75
4694.72 75
4694.87 73
4695.03 69
4695.19 63
4695.35 55
4695.50 46
4695.66 39
4695.82 34
4695.97 33
4696.13 37
4696.29 45
4696.45 54
4696.60 64
4696.76 71
4696.92 74
4697.07 72
4697.23 66
4697.39 58
4697.55 50
4697.70 42
4697.86 37
4698.02 33
4698.17 32
4698.33 31
4698.49 31
4698.65 31
4698.80 32
4698.96 33
4699.12 35
4699.27 38
4699.43 44
4699.59 50
4699.75 56
4699.90 60
4700.06 60
4700.22 56
4700.37 48
4700.53 36
4700.69 22
4700.85 9
4701.00 0
4701.16 0
4701.32 0
4701.47 0
4701.63 0
4701.79 0
4701.95 1
4702.10 2
4702.26 2
4702.42 2
4702.58 1
4702.73 1
4702.89 5
4703.05 11
4703.20 19
4703.36 29
4703.52 37
4703.68 43
4703.83 43
4703.99 38
4704.15 28
4704.31 15
4704.46 1
4704.62 0
4704.78 0
4704.93 0
4705.09 0
4705.25 0
4705.41 7
4705.56 21
4705.72 35
4705.88 49
4706.04 62
4706.19 75
4706.35 87
4706.51 98
4706.66 107
4706.82 114
4706.98 118
4707.14 119
4707.29 115
4707.45 108
4707.61 99
4707.77 87
4707.92 76
4708.08 65
4708.24 56
4708.40 50
4708.55 44
4708.71 39
4708.87 33
4709.02 26
4709.18 19
4709.34 13
4709.50 10
4709.65 12
4709.81 21
4709.97 36
4710.13 55
4710.28 77
4710.44 98
4710.60 115
4710.76 128
4710.91 134
4711.07 136
4711.23 134
4711.38 131
4711.54 129
4711.70 130
4711.86 135
4712.01 142
4712.17 150
4712.33 159
4712.49 166
4712.64 169
4712.80 169
4712.96 165
4713.12 156
4713.27 144
4713.43 129
4713.59 111
4713.75 91
4713.90 71
4714.06 53
4714.22 38
4714.38 27
4714.53 21
4714.69 18
4714.85 19
4715.01 21
4715.16 25
4715.32 29
4715.48 32
4715.64 36
4715.79 40
4715.95 43
4716.11 44
4716.27 44
4716.42 42
4716.58 39
4716.74 37
4716.90 36
4717.05 39
4717.21 47
4717.37 60
4717.52 76
4717.68 94
4717.84 111
4718.00 124
4718.15 132
4718.31 134
4718.47 128
4718.63 117
4718.78 102
4718.94 85
4719.10 67
4719.26 50
4719.41 35
4719.57 23
4719.73 14
4719.89 8
4720.05 6
4720.20 8
4720.36 13
4720.52 22
4720.68 32
4720.83 43
4720.99 53
4721.15 62
4721.31 68
4721.46 72
4721.62 73
4721.78 72
4721.94 70
4722.09 67
4722.25 64
4722.41 61
4722.57 57
4722.72 54
4722.88 51
4723.04 48
4723.20 46
4723.35 46
4723.51 48
4723.67 52
4723.83 58
4723.98 66
4724.14 75
4724.30 85
4724.46 95
4724.61 104
4724.77 112
4724.93 118
4725.09 121
4725.25 120
4725.40 116
4725.56 108
4725.72 97
4725.88 84
4726.03 71
4726.19 60
4726.35 50
4726.51 44
4726.66 42
4726.82 46
4726.98 53
4727.14 65
4727.29 77
4727.45 89
4727.61 97
4727.77 101
4727.92 101
4728.08 98
4728.24 93
4728.40 88
4728.56 84
4728.71 81
4728.87 80
4729.03 80
4729.19 80
4729.34 78
4729.50 75
4729.66 70
4729.82 63
4729.97 56
4730.13 49
4730.29 43
4730.45 40
4730.61 41
4730.76 44
4730.92 48
4731.08 51
4731.24 52
4731.39 51
4731.55 46
4731.71 40
4731.87 33
4732.02 26
4732.18 22
4732.34 19
4732.50 16
4732.66 15
4732.81 13
4732.97 11
4733.13 11
4733.29 12
4733.44 14
4733.60 18
4733.76 23
4733.92 29
4734.08 34
4734.23 39
4734.39 44
4734.55 49
4734.71 55
4734.86 62
4735.02 69
4735.18 74
4735.34 78
4735.50 80
4735.65 80
4735.81 80
4735.97 78
4736.13 78
4736.28 77
4736.44 77
4736.60 77
4736.76 76
4736.92 76
4737.07 76
4737.23 77
4737.39 78
4737.55 80
4737.71 82
4737.86 84
4738.02 86
4738.18 89
4738.34 92
4738.49 96
4738.65 99
4738.81 100
4738.97 99
4739.13 95
4739.28 88
4739.44 79
4739.60 70
4739.76 63
4739.91 60
4740.07 59
4740.23 62
4740.39 67
4740.55 72
4740.70 75
4740.86 77
4741.02 75
4741.18 72
4741.34 68
[truncated: 742,673 more chars]
