# Supplementary material for: Methylobacterium Species Promoting Rice and Barley Growth and Interaction Specificity Revealed with Whole-Cell Matrix-Assisted Laser Desorption / Ionization-Time-of-Flight Mass Spectrometry (MALDI-TOF/MS) Analysis
Source: PLoS One. 2015 Jun 8;10(6):e0129509. doi: 10.1371/journal.pone.0129509 (PMC4460032; doi:10.1371/journal.pone.0129509)
Supplement: S2 Data — (ZIP) [file pone.0129509.s002.zip › Supplementary data 2 (ms from inoculated rice)/92a.txt]

780.23 0
780.30 0
780.36 0
780.42 0
780.49 0
780.55 0
780.62 0
780.68 0
780.74 0
780.81 0
780.87 0
780.94 0
781.00 0
781.06 0
781.13 0
781.19 0
781.26 0
781.32 0
781.38 0
781.45 0
781.51 0
781.58 0
781.64 0
781.70 0
781.77 0
781.83 0
781.90 0
781.96 0
782.02 0
782.09 0
782.15 0
782.22 0
782.28 0
782.34 0
782.41 0
782.47 0
782.54 0
782.60 0
782.66 0
782.73 0
782.79 0
782.86 0
782.92 0
782.99 0
783.05 0
783.11 0
783.18 0
783.24 0
783.31 0
783.37 0
783.43 0
783.50 0
783.56 0
783.63 0
783.69 0
783.75 0
783.82 0
783.88 0
783.95 0
784.01 0
784.08 0
784.14 0
784.20 0
784.27 0
784.33 0
784.40 0
784.46 0
784.52 0
784.59 0
784.65 0
784.72 0
784.78 0
784.85 0
784.91 0
784.97 0
785.04 0
785.10 0
785.17 0
785.23 0
785.29 0
785.36 0
785.42 0
785.49 0
785.55 0
785.62 0
785.68 0
785.74 0
785.81 0
785.87 0
785.94 0
786.00 0
786.07 0
786.13 0
786.19 0
786.26 0
786.32 0
786.39 0
786.45 0
786.52 0
786.58 0
786.64 0
786.71 0
786.77 0
786.84 0
786.90 0
786.97 0
787.03 0
787.09 0
787.16 0
787.22 0
787.29 0
787.35 0
787.41 0
787.48 0
787.54 0
787.61 0
787.67 0
787.74 0
787.80 0
787.87 0
787.93 0
787.99 0
788.06 0
788.12 0
788.19 0
788.25 0
788.32 0
788.38 0
788.44 0
788.51 0
788.57 0
788.64 0
788.70 0
788.77 0
788.83 0
788.89 0
788.96 0
789.02 0
789.09 0
789.15 0
789.22 0
789.28 0
789.34 0
789.41 0
789.47 0
789.54 0
789.60 0
789.67 0
789.73 0
789.80 0
789.86 0
789.92 0
789.99 0
790.05 0
790.12 0
790.18 0
790.25 0
790.31 0
790.38 0
790.44 0
790.50 0
790.57 0
790.63 0
790.70 0
790.76 0
790.83 0
790.89 0
790.95 0
791.02 0
791.08 0
791.15 0
791.21 0
791.28 0
791.34 0
791.41 0
791.47 0
791.53 0
791.60 0
791.66 0
791.73 0
791.79 0
791.86 0
791.92 0
791.99 0
792.05 0
792.12 0
792.18 0
792.24 0
792.31 0
792.37 0
792.44 0
792.50 0
792.57 0
792.63 0
792.70 0
792.76 0
792.82 0
792.89 0
792.95 0
793.02 0
793.08 0
793.15 0
793.21 0
793.28 0
793.34 0
793.41 0
793.47 0
793.53 0
793.60 0
793.66 0
793.73 0
793.79 0
793.86 0
793.92 0
793.99 0
794.05 0
794.12 0
794.18 0
794.24 0
794.31 0
794.37 0
794.44 0
794.50 0
794.57 0
794.63 0
794.70 0
794.76 0
794.83 0
794.89 0
794.95 0
795.02 0
795.08 0
795.15 0
795.21 0
795.28 0
795.34 0
795.41 0
795.47 0
795.54 0
795.60 0
795.67 0
795.73 0
795.79 0
795.86 0
795.92 0
795.99 0
796.05 0
796.12 0
796.18 0
796.25 0
796.31 0
796.38 0
796.44 0
796.51 0
796.57 0
796.64 0
796.70 0
796.76 0
796.83 0
796.89 0
796.96 0
797.02 0
797.09 0
797.15 0
797.22 0
797.28 0
797.35 0
797.41 0
797.48 0
797.54 0
797.61 0
797.67 0
797.73 0
797.80 0
797.86 0
797.93 0
797.99 0
798.06 0
798.12 0
798.19 0
798.25 0
798.32 0
798.38 0
798.45 0
798.51 0
798.58 0
798.64 0
798.71 0
798.77 0
798.84 0
798.90 0
798.96 0
799.03 0
799.09 0
799.16 0
799.22 0
799.29 0
799.35 0
799.42 0
799.48 0
799.55 0
799.61 0
799.68 0
799.74 0
799.81 0
799.87 0
799.94 0
800.00 0
800.07 0
800.13 0
800.20 0
800.26 0
800.33 0
800.39 0
800.45 0
800.52 0
800.58 0
800.65 0
800.71 0
800.78 0
800.84 0
800.91 0
800.97 0
801.04 0
801.10 0
801.17 0
801.23 0
801.30 0
801.36 0
801.43 0
801.49 0
801.56 0
801.62 0
801.69 0
801.75 0
801.82 0
801.88 0
801.95 0
802.01 0
802.08 0
802.14 0
802.21 0
802.27 0
802.34 0
802.40 0
802.47 0
802.53 0
802.60 0
802.66 0
802.73 0
802.79 0
802.85 0
802.92 0
802.98 0
803.05 0
803.11 0
803.18 0
803.24 0
803.31 0
803.37 0
803.44 0
803.50 0
803.57 0
803.63 0
803.70 0
803.76 0
803.83 0
803.89 0
803.96 0
804.02 0
804.09 0
804.15 0
804.22 0
804.28 0
804.35 0
804.41 0
804.48 0
804.54 0
804.61 0
804.67 0
804.74 0
804.80 0
804.87 0
804.93 0
805.00 0
805.06 0
805.13 0
805.19 0
805.26 0
805.32 0
805.39 0
805.45 0
805.52 0
805.58 0
805.65 0
805.71 0
805.78 0
805.84 0
805.91 0
805.97 0
806.04 0
806.10 0
806.17 0
806.23 0
806.30 0
806.36 0
806.43 0
806.49 0
806.56 0
806.62 0
806.69 0
806.75 1
806.82 2
806.88 2
806.95 3
807.01 3
807.08 3
807.15 3
807.21 2
807.28 2
807.34 1
807.41 0
807.47 0
807.54 0
807.60 0
807.67 0
807.73 0
807.80 0
807.86 1
807.93 1
807.99 1
808.06 1
808.12 1
808.19 1
808.25 0
808.32 0
808.38 0
808.45 0
808.51 0
808.58 0
808.64 1
808.71 2
808.77 2
808.84 3
808.90 3
808.97 3
809.03 3
809.10 3
809.16 2
809.23 2
809.29 1
809.36 1
809.42 1
809.49 1
809.56 1
809.62 1
809.69 0
809.75 0
809.82 0
809.88 0
809.95 0
810.01 0
810.08 0
810.14 0
810.21 0
810.27 0
810.34 0
810.40 0
810.47 0
810.53 0
810.60 0
810.66 0
810.73 0
810.79 0
810.86 0
810.92 0
810.99 0
811.06 0
811.12 0
811.19 0
811.25 1
811.32 1
811.38 1
811.45 1
811.51 1
811.58 1
811.64 1
811.71 1
811.77 1
811.84 0
811.90 0
811.97 0
812.03 1
812.10 1
812.16 1
812.23 1
812.30 1
812.36 1
812.43 1
812.49 0
812.56 0
812.62 0
812.69 0
812.75 0
812.82 0
812.88 0
812.95 0
813.01 0
813.08 0
813.14 0
813.21 0
813.28 0
813.34 0
813.41 0
813.47 0
813.54 0
813.60 0
813.67 0
813.73 0
813.80 0
813.86 1
813.93 1
813.99 1
814.06 2
814.12 2
814.19 2
814.26 2
814.32 2
814.39 1
814.45 1
814.52 1
814.58 1
814.65 1
814.71 1
814.78 1
814.84 1
814.91 1
814.97 0
815.04 0
815.11 0
815.17 0
815.24 0
815.30 0
815.37 0
815.43 0
815.50 0
815.56 0
815.63 0
815.69 0
815.76 0
815.83 0
815.89 0
815.96 0
816.02 0
816.09 1
816.15 1
816.22 1
816.28 1
816.35 1
816.41 0
816.48 0
816.55 0
816.61 0
816.68 0
816.74 1
816.81 1
816.87 1
816.94 1
817.00 1
817.07 1
817.13 1
817.20 1
817.27 0
817.33 0
817.40 0
817.46 0
817.53 0
817.59 0
817.66 0
817.72 0
817.79 0
817.85 0
817.92 0
817.99 0
818.05 0
818.12 0
818.18 0
818.25 0
818.31 0
818.38 0
818.44 0
818.51 0
818.58 0
818.64 0
818.71 0
818.77 0
818.84 0
818.90 0
818.97 0
819.03 0
819.10 0
819.17 0
819.23 0
819.30 1
819.36 1
819.43 1
819.49 1
819.56 1
819.62 1
819.69 1
819.76 0
819.82 0
819.89 0
819.95 0
820.02 0
820.08 0
820.15 0
820.22 0
820.28 0
820.35 0
820.41 0
820.48 0
820.54 0
820.61 0
820.67 0
820.74 0
820.81 0
820.87 0
820.94 0
821.00 0
821.07 0
821.13 0
821.20 0
821.27 0
821.33 0
821.40 0
821.46 0
821.53 0
821.59 0
821.66 0
821.73 0
821.79 0
821.86 0
821.92 0
821.99 0
822.05 0
822.12 0
822.19 0
822.25 0
822.32 0
822.38 0
822.45 0
822.51 0
822.58 0
822.64 0
822.71 0
822.78 0
822.84 0
822.91 1
822.97 1
823.04 1
823.10 1
823.17 1
823.24 1
823.30 1
823.37 1
823.43 0
823.50 0
823.57 0
823.63 0
823.70 0
823.76 0
823.83 0
823.89 0
823.96 0
824.03 0
824.09 0
824.16 0
824.22 0
824.29 0
824.35 0
824.42 0
824.49 0
824.55 0
824.62 0
824.68 0
824.75 0
824.81 0
824.88 0
824.95 0
825.01 0
825.08 0
825.14 0
825.21 0
825.28 0
825.34 0
825.41 0
825.47 0
825.54 0
825.60 0
825.67 0
825.74 0
825.80 0
825.87 0
825.93 0
826.00 0
826.07 0
826.13 0
826.20 0
826.26 0
826.33 0
826.39 0
826.46 0
826.53 0
826.59 0
826.66 0
826.72 0
826.79 0
826.86 0
826.92 0
826.99 0
827.05 0
827.12 0
827.19 0
827.25 0
827.32 0
827.38 0
827.45 0
827.51 0
827.58 0
827.65 0
827.71 0
827.78 0
827.84 0
827.91 0
827.98 0
828.04 0
828.11 0
828.17 0
828.24 0
828.31 0
828.37 0
828.44 0
828.50 0
828.57 0
828.64 1
828.70 1
828.77 1
828.83 1
828.90 1
828.97 1
829.03 1
829.10 1
829.16 1
829.23 1
829.30 1
829.36 0
829.43 0
829.49 0
829.56 0
829.63 0
829.69 0
829.76 0
829.82 0
829.89 0
829.96 0
830.02 0
830.09 0
830.15 0
830.22 0
830.29 0
830.35 0
830.42 0
830.48 0
830.55 0
830.62 0
830.68 0
830.75 0
830.81 0
830.88 0
830.95 0
831.01 0
831.08 0
831.14 0
831.21 0
831.28 0
831.34 0
831.41 0
831.47 0
831.54 0
831.61 0
831.67 0
831.74 0
831.80 0
831.87 0
831.94 0
832.00 0
832.07 0
832.13 0
832.20 0
832.27 0
832.33 0
832.40 0
832.47 0
832.53 0
832.60 0
832.66 0
832.73 0
832.80 0
832.86 0
832.93 0
832.99 0
833.06 0
833.13 0
833.19 0
833.26 0
833.32 0
833.39 0
833.46 0
833.52 0
833.59 0
833.66 0
833.72 0
833.79 0
833.85 0
833.92 0
833.99 0
834.05 0
834.12 0
834.18 0
834.25 0
834.32 0
834.38 0
834.45 0
834.52 0
834.58 0
834.65 0
834.71 0
834.78 0
834.85 0
834.91 0
834.98 0
835.05 0
835.11 0
835.18 0
835.24 0
835.31 0
835.38 0
835.44 0
835.51 0
835.57 0
835.64 0
835.71 0
835.77 0
835.84 0
835.91 0
835.97 0
836.04 0
836.10 0
836.17 0
836.24 0
836.30 0
836.37 0
836.44 0
836.50 0
836.57 0
836.63 0
836.70 0
836.77 0
836.83 0
836.90 0
836.97 0
837.03 0
837.10 0
837.16 0
837.23 0
837.30 0
837.36 0
837.43 0
837.50 0
837.56 0
837.63 0
837.70 0
837.76 0
837.83 0
837.89 0
837.96 0
838.03 0
838.09 0
838.16 0
838.23 0
838.29 0
838.36 0
838.42 0
838.49 0
838.56 0
838.62 0
838.69 0
838.76 0
838.82 0
838.89 0
838.96 0
839.02 0
839.09 0
839.15 0
839.22 0
839.29 0
839.35 0
839.42 0
839.49 0
839.55 0
839.62 0
839.69 0
839.75 0
839.82 0
839.89 0
839.95 0
840.02 0
840.08 0
840.15 0
840.22 0
840.28 0
840.35 0
840.42 1
840.48 1
840.55 1
840.62 1
840.68 1
840.75 1
840.81 1
840.88 1
840.95 1
841.01 0
841.08 0
841.15 0
841.21 0
841.28 0
841.35 0
841.41 0
841.48 0
841.55 0
841.61 0
841.68 0
841.75 0
841.81 0
841.88 0
841.94 0
842.01 0
842.08 0
842.14 0
842.21 0
842.28 0
842.34 0
842.41 0
842.48 0
842.54 0
842.61 0
842.68 0
842.74 0
842.81 0
842.88 0
842.94 0
843.01 0
843.08 0
843.14 0
843.21 0
843.27 0
843.34 0
843.41 0
843.47 0
843.54 0
843.61 0
843.67 0
843.74 0
843.81 0
843.87 0
843.94 0
844.01 0
844.07 0
844.14 0
844.21 0
844.27 0
844.34 0
844.41 0
844.47 0
844.54 0
844.61 0
844.67 0
844.74 0
844.81 0
844.87 1
844.94 1
845.01 1
845.07 1
845.14 1
845.21 1
845.27 0
845.34 0
845.41 0
845.47 0
845.54 0
845.60 0
845.67 0
845.74 0
845.80 0
845.87 0
845.94 0
846.00 0
846.07 0
846.14 0
846.20 0
846.27 0
846.34 0
846.40 0
846.47 0
846.54 0
846.60 0
846.67 0
846.74 0
846.80 0
846.87 0
846.94 0
847.00 0
847.07 0
847.14 0
847.20 0
847.27 0
847.34 0
847.40 0
847.47 0
847.54 0
847.60 0
847.67 0
847.74 0
847.80 0
847.87 0
847.94 0
848.01 0
848.07 0
848.14 1
848.21 1
848.27 1
848.34 1
848.41 0
848.47 0
848.54 0
848.61 0
848.67 0
848.74 0
848.81 0
848.87 0
848.94 0
849.01 0
849.07 0
849.14 0
849.21 0
849.27 0
849.34 0
849.41 0
849.47 0
849.54 0
849.61 0
849.67 0
849.74 0
849.81 0
849.87 0
849.94 0
850.01 0
850.07 0
850.14 0
850.21 0
850.27 0
850.34 0
850.41 0
850.48 0
850.54 0
850.61 0
850.68 0
850.74 0
850.81 0
850.88 0
850.94 0
851.01 0
851.08 0
851.14 0
851.21 0
851.28 0
851.34 0
851.41 0
851.48 0
851.54 0
851.61 0
851.68 0
851.75 0
851.81 0
851.88 0
851.95 0
852.01 0
852.08 0
852.15 0
852.21 0
852.28 0
852.35 0
852.41 0
852.48 0
852.55 0
852.61 0
852.68 1
852.75 1
852.82 1
852.88 1
852.95 0
853.02 0
853.08 0
853.15 0
853.22 0
853.28 0
853.35 0
853.42 0
853.48 0
853.55 0
853.62 0
853.69 0
853.75 0
853.82 0
853.89 1
853.95 1
854.02 1
854.09 1
854.15 1
854.22 1
854.29 1
854.35 1
854.42 1
854.49 1
854.56 1
854.62 1
854.69 1
854.76 0
854.82 0
854.89 0
854.96 0
855.02 0
855.09 0
855.16 0
855.23 0
855.29 0
855.36 0
855.43 0
855.49 0
855.56 0
855.63 0
855.69 0
855.76 0
855.83 0
855.90 0
855.96 0
856.03 0
856.10 0
856.16 0
856.23 0
856.30 0
856.37 0
856.43 0
856.50 0
856.57 0
856.63 0
856.70 0
856.77 0
856.83 0
856.90 0
856.97 0
857.04 0
857.10 0
857.17 0
857.24 0
857.30 0
857.37 0
857.44 0
857.51 0
857.57 0
857.64 1
857.71 1
857.77 1
857.84 1
857.91 1
857.98 1
858.04 1
858.11 0
858.18 0
858.24 0
858.31 0
858.38 0
858.44 0
858.51 0
858.58 0
858.65 0
858.71 0
858.78 0
858.85 0
858.91 0
858.98 0
859.05 0
859.12 0
859.18 0
859.25 0
859.32 0
859.38 0
859.45 0
859.52 0
859.59 0
859.65 0
859.72 1
859.79 1
859.86 1
859.92 1
859.99 1
860.06 0
860.12 0
860.19 0
860.26 0
860.33 0
860.39 0
860.46 0
860.53 0
860.59 0
860.66 0
860.73 0
860.80 0
860.86 0
860.93 0
861.00 0
861.06 0
861.13 0
861.20 0
861.27 0
861.33 0
861.40 0
861.47 0
861.54 0
861.60 0
861.67 0
861.74 0
861.80 0
861.87 0
861.94 0
862.01 0
862.07 0
862.14 0
862.21 0
862.28 0
862.34 0
862.41 0
862.48 0
862.54 0
862.61 0
862.68 0
862.75 0
862.81 0
862.88 0
862.95 0
863.02 0
863.08 0
863.15 0
863.22 0
863.28 0
863.35 0
863.42 0
863.49 0
863.55 1
863.62 1
863.69 0
863.76 0
863.82 0
863.89 0
863.96 0
864.03 0
864.09 0
864.16 0
864.23 0
864.29 0
864.36 0
864.43 0
864.50 0
864.56 0
864.63 0
864.70 0
864.77 0
864.83 0
864.90 0
864.97 0
865.04 0
865.10 0
865.17 0
865.24 0
865.31 0
865.37 0
865.44 0
865.51 0
865.58 0
865.64 0
865.71 0
865.78 0
865.84 0
865.91 0
865.98 0
866.05 0
866.11 0
866.18 0
866.25 0
866.32 0
866.38 0
866.45 0
866.52 0
866.59 0
866.65 0
866.72 1
866.79 1
866.86 1
866.92 1
866.99 0
867.06 0
867.13 0
867.19 0
867.26 0
867.33 0
867.40 0
867.46 0
867.53 0
867.60 0
867.67 0
867.73 0
867.80 0
867.87 0
867.94 0
868.00 0
868.07 0
868.14 0
868.21 0
868.27 0
868.34 0
868.41 0
868.48 0
868.54 0
868.61 0
868.68 0
868.75 0
868.81 0
868.88 0
868.95 0
869.02 0
869.08 0
869.15 0
869.22 0
869.29 0
869.35 0
869.42 0
869.49 0
869.56 0
869.62 0
869.69 0
869.76 0
869.83 0
869.89 0
869.96 0
870.03 0
870.10 0
870.16 0
870.23 0
870.30 0
870.37 0
870.44 0
870.50 0
870.57 0
870.64 0
870.71 0
870.77 0
870.84 0
870.91 0
870.98 0
871.04 0
871.11 0
871.18 0
871.25 0
871.31 0
871.38 0
871.45 0
871.52 0
871.58 0
871.65 0
871.72 0
871.79 0
871.86 0
871.92 0
871.99 0
872.06 0
872.13 0
872.19 0
872.26 0
872.33 0
872.40 0
872.46 0
872.53 0
872.60 0
872.67 0
872.73 0
872.80 0
872.87 0
872.94 0
873.01 0
873.07 0
873.14 0
873.21 0
873.28 0
873.34 0
873.41 0
873.48 0
873.55 0
873.61 0
873.68 0
873.75 0
873.82 0
873.89 0
873.95 0
874.02 0
874.09 0
874.16 0
874.22 0
874.29 0
874.36 0
874.43 0
874.50 0
874.56 0
874.63 0
874.70 0
874.77 0
874.83 0
874.90 0
874.97 0
875.04 0
875.11 0
875.17 0
875.24 0
875.31 0
875.38 0
875.44 0
875.51 0
875.58 0
875.65 0
875.72 0
875.78 0
875.85 0
875.92 0
875.99 0
876.05 0
876.12 0
876.19 0
876.26 0
876.33 0
876.39 0
876.46 0
876.53 0
876.60 0
876.66 0
876.73 0
876.80 0
876.87 0
876.94 0
877.00 0
877.07 0
877.14 0
877.21 0
877.28 0
877.34 0
877.41 0
877.48 0
877.55 0
877.61 0
877.68 0
877.75 0
877.82 0
877.89 0
877.95 0
878.02 0
878.09 0
878.16 0
878.23 0
878.29 0
878.36 0
878.43 0
878.50 0
878.57 0
878.63 0
878.70 0
878.77 0
878.84 0
878.90 0
878.97 0
879.04 0
879.11 0
879.18 0
879.24 0
879.31 0
879.38 0
879.45 0
879.52 0
879.58 0
879.65 0
879.72 0
879.79 0
879.86 0
879.92 0
879.99 0
880.06 0
880.13 0
880.20 0
880.26 0
880.33 0
880.40 0
880.47 0
880.54 0
880.60 0
880.67 0
880.74 0
880.81 0
880.88 0
880.94 0
881.01 0
881.08 0
881.15 0
881.22 0
881.28 0
881.35 0
881.42 0
881.49 0
881.56 0
881.62 0
881.69 0
881.76 0
881.83 0
881.90 0
881.96 0
882.03 0
882.10 0
882.17 0
882.24 0
882.30 0
882.37 0
882.44 0
882.51 0
882.58 0
882.64 0
882.71 0
882.78 0
882.85 0
882.92 0
882.98 0
883.05 0
883.12 0
883.19 0
883.26 0
883.33 0
883.39 0
883.46 0
883.53 0
883.60 0
883.67 0
883.73 0
883.80 0
883.87 0
883.94 0
884.01 0
884.07 0
884.14 0
884.21 0
884.28 0
884.35 0
884.42 0
884.48 0
884.55 0
884.62 0
884.69 0
884.76 0
884.82 0
884.89 0
884.96 0
885.03 0
885.10 0
885.16 0
885.23 0
885.30 0
885.37 0
885.44 0
885.51 0
885.57 0
885.64 0
885.71 0
885.78 0
885.85 0
885.91 0
885.98 0
886.05 0
886.12 0
886.19 0
886.26 0
886.32 0
886.39 0
886.46 0
886.53 0
886.60 0
886.67 0
886.73 0
886.80 0
886.87 0
886.94 0
887.01 0
887.07 0
887.14 0
887.21 0
887.28 0
887.35 0
887.42 0
887.48 0
887.55 0
887.62 0
887.69 0
887.76 0
887.83 0
887.89 0
887.96 0
888.03 0
888.10 0
888.17 0
888.23 0
888.30 0
888.37 0
888.44 0
888.51 0
888.58 0
888.64 0
888.71 0
888.78 0
888.85 0
888.92 0
888.99 0
889.05 0
889.12 0
889.19 0
889.26 0
889.33 0
889.40 0
889.46 0
889.53 0
889.60 0
889.67 0
889.74 0
889.81 0
889.87 0
889.94 0
890.01 0
890.08 0
890.15 0
890.22 0
890.28 0
890.35 0
890.42 0
890.49 0
890.56 0
890.63 0
890.69 0
890.76 0
890.83 0
890.90 0
890.97 0
891.04 1
891.10 1
891.17 1
891.24 1
891.31 1
891.38 0
891.45 0
891.52 0
891.58 0
891.65 0
891.72 0
891.79 0
891.86 0
891.93 0
891.99 0
892.06 0
892.13 0
892.20 0
892.27 0
892.34 0
892.40 0
892.47 0
892.54 0
892.61 0
892.68 0
892.75 0
892.82 0
892.88 0
892.95 0
893.02 0
893.09 0
893.16 0
893.23 0
893.29 0
893.36 0
893.43 0
893.50 0
893.57 0
893.64 0
893.71 0
893.77 0
893.84 0
893.91 0
893.98 0
894.05 0
894.12 0
894.19 0
894.25 0
894.32 0
894.39 0
894.46 0
894.53 0
894.60 0
894.66 0
894.73 0
894.80 0
894.87 0
894.94 0
895.01 0
895.08 0
895.14 0
895.21 0
895.28 0
895.35 0
895.42 0
895.49 0
895.56 0
895.62 0
895.69 0
895.76 0
895.83 0
895.90 0
895.97 0
896.04 0
896.10 0
896.17 0
896.24 0
896.31 0
896.38 0
896.45 0
896.52 0
896.58 0
896.65 0
896.72 0
896.79 0
896.86 0
896.93 0
897.00 0
897.07 0
897.13 0
897.20 0
897.27 0
897.34 0
897.41 0
897.48 0
897.55 0
897.61 0
897.68 0
897.75 0
897.82 0
897.89 0
897.96 0
898.03 0
898.09 0
898.16 0
898.23 0
898.30 0
898.37 0
898.44 0
898.51 0
898.58 0
898.64 0
898.71 0
898.78 0
898.85 0
898.92 0
898.99 0
899.06 0
899.12 0
899.19 1
899.26 1
899.33 1
899.40 0
899.47 0
899.54 0
899.61 0
899.67 0
899.74 0
899.81 0
899.88 0
899.95 0
900.02 0
900.09 0
900.16 0
900.22 0
900.29 0
900.36 0
900.43 0
900.50 0
900.57 0
900.64 0
900.71 0
900.77 0
900.84 0
900.91 0
900.98 0
901.05 0
901.12 0
901.19 0
901.26 0
901.32 0
901.39 0
901.46 0
901.53 0
901.60 0
901.67 0
901.74 0
901.81 0
901.87 0
901.94 0
902.01 0
902.08 0
902.15 0
902.22 0
902.29 0
902.36 0
902.43 0
902.49 0
902.56 0
902.63 0
902.70 0
902.77 1
902.84 1
902.91 1
902.98 1
903.05 1
903.11 0
903.18 0
903.25 0
903.32 0
903.39 0
903.46 0
903.53 0
903.60 0
903.66 0
903.73 0
903.80 0
903.87 0
903.94 0
904.01 0
904.08 0
904.15 0
904.22 0
904.28 0
904.35 0
904.42 0
904.49 0
904.56 0
904.63 1
904.70 1
904.77 0
904.84 0
904.90 0
904.97 0
905.04 0
905.11 0
905.18 0
905.25 0
905.32 0
905.39 0
905.46 0
905.53 0
905.59 0
905.66 0
905.73 0
905.80 0
905.87 0
905.94 0
906.01 0
906.08 0
906.15 0
906.21 0
906.28 0
906.35 0
906.42 0
906.49 0
906.56 0
906.63 0
906.70 0
906.77 0
906.84 0
906.90 0
906.97 0
907.04 0
907.11 0
907.18 0
907.25 0
907.32 0
907.39 0
907.46 0
907.53 0
907.59 0
907.66 0
907.73 0
907.80 0
907.87 0
907.94 0
908.01 0
908.08 0
908.15 0
908.22 0
908.29 0
908.35 0
908.42 0
908.49 0
908.56 0
908.63 0
908.70 0
908.77 0
908.84 0
908.91 0
908.98 0
909.04 0
909.11 0
909.18 0
909.25 0
909.32 1
909.39 1
909.46 1
909.53 1
909.60 1
909.67 0
909.74 0
909.80 0
909.87 0
909.94 0
910.01 0
910.08 0
910.15 0
910.22 0
910.29 0
910.36 0
910.43 0
910.50 0
910.57 0
910.63 0
910.70 0
910.77 0
910.84 0
910.91 0
910.98 0
911.05 0
911.12 0
911.19 0
911.26 0
911.33 0
911.40 0
911.46 0
911.53 0
911.60 0
911.67 0
911.74 0
911.81 0
911.88 0
911.95 0
912.02 0
912.09 0
912.16 0
912.23 0
912.29 0
912.36 0
912.43 0
912.50 1
912.57 1
912.64 1
912.71 1
912.78 1
912.85 1
912.92 0
912.99 0
913.06 0
913.13 0
913.19 0
913.26 0
913.33 0
913.40 0
913.47 0
913.54 0
913.61 0
913.68 0
913.75 0
913.82 0
913.89 0
913.96 0
914.03 0
914.09 0
914.16 0
914.23 0
914.30 0
914.37 0
914.44 0
914.51 0
914.58 0
914.65 0
914.72 0
914.79 0
914.86 0
914.93 0
915.00 0
915.06 0
915.13 0
915.20 0
915.27 0
915.34 0
915.41 0
915.48 0
915.55 0
915.62 0
915.69 0
915.76 0
915.83 0
915.90 0
915.97 0
916.04 0
916.10 0
916.17 0
916.24 0
916.31 0
916.38 0
916.45 0
916.52 0
916.59 0
916.66 0
916.73 0
916.80 0
916.87 0
916.94 0
917.01 0
917.08 0
917.14 0
917.21 0
917.28 0
917.35 0
917.42 0
917.49 0
917.56 0
917.63 0
917.70 0
917.77 0
917.84 0
917.91 0
917.98 0
918.05 0
918.12 0
918.19 0
918.26 0
918.32 0
918.39 0
918.46 0
918.53 0
918.60 0
918.67 0
918.74 0
918.81 0
918.88 0
918.95 0
919.02 0
919.09 0
919.16 0
919.23 0
919.30 0
919.37 0
919.44 0
919.51 0
919.58 0
919.64 0
919.71 0
919.78 0
919.85 0
919.92 0
919.99 0
920.06 0
920.13 0
920.20 0
920.27 0
920.34 0
920.41 0
920.48 0
920.55 0
920.62 0
920.69 0
920.76 0
920.83 0
920.90 0
920.97 0
921.03 0
921.10 0
921.17 0
921.24 0
921.31 0
921.38 0
921.45 0
921.52 0
921.59 0
921.66 0
921.73 0
921.80 0
921.87 0
921.94 0
922.01 0
922.08 0
922.15 0
922.22 0
922.29 0
922.36 0
922.43 0
922.50 0
922.57 0
922.63 0
922.70 0
922.77 0
922.84 0
922.91 0
922.98 0
923.05 0
923.12 0
923.19 0
923.26 0
923.33 0
923.40 0
923.47 0
923.54 0
923.61 0
923.68 0
923.75 0
923.82 0
923.89 0
923.96 0
924.03 0
924.10 0
924.17 0
924.24 0
924.31 0
924.38 0
924.44 0
924.51 0
924.58 0
924.65 0
924.72 0
924.79 0
924.86 0
924.93 0
925.00 0
925.07 0
925.14 0
925.21 0
925.28 0
925.35 0
925.42 0
925.49 0
925.56 0
925.63 0
925.70 0
925.77 0
925.84 0
925.91 0
925.98 0
926.05 0
926.12 0
926.19 0
926.26 0
926.33 0
926.40 0
926.47 0
926.54 0
926.61 0
926.68 0
926.75 0
926.81 0
926.88 0
926.95 0
927.02 0
927.09 0
927.16 0
927.23 0
927.30 0
927.37 0
927.44 0
927.51 0
927.58 0
927.65 0
927.72 0
927.79 0
927.86 0
927.93 0
928.00 0
928.07 0
928.14 0
928.21 0
928.28 0
928.35 0
928.42 0
928.49 0
928.56 0
928.63 0
928.70 0
928.77 0
928.84 0
928.91 0
928.98 0
929.05 0
929.12 0
929.19 0
929.26 0
929.33 0
929.40 0
929.47 0
929.54 0
929.61 0
929.68 0
929.75 0
929.82 0
929.89 0
929.96 0
930.03 0
930.10 0
930.17 0
930.24 0
930.31 0
930.38 0
930.45 0
930.52 0
930.59 0
930.66 0
930.73 0
930.79 0
930.86 0
930.93 0
931.00 0
931.07 0
931.14 0
931.21 0
931.28 0
931.35 0
931.42 0
931.49 0
931.56 0
931.63 0
931.70 0
931.77 0
931.84 0
931.91 0
931.98 0
932.05 0
932.12 0
932.19 0
932.26 0
932.33 0
932.40 0
932.47 0
932.54 0
932.61 0
932.68 0
932.75 0
932.82 0
932.89 0
932.96 0
933.03 0
933.10 0
933.17 0
933.24 0
933.31 0
933.38 0
933.45 0
933.52 0
933.59 0
933.66 0
933.73 0
933.80 0
933.87 1
933.94 1
934.01 1
934.08 1
934.15 1
934.22 0
934.29 0
934.36 0
934.43 0
934.50 0
934.57 0
934.64 0
934.71 0
934.78 0
934.85 0
934.92 0
934.99 0
935.06 0
935.13 0
935.20 0
935.27 0
935.34 0
935.41 0
935.48 0
935.55 0
935.62 0
935.69 0
935.76 0
935.83 0
935.90 0
935.97 0
936.04 0
936.11 0
936.18 0
936.26 0
936.33 0
936.40 0
936.47 0
936.54 0
936.61 0
936.68 0
936.75 0
936.82 0
936.89 0
936.96 0
937.03 0
937.10 0
937.17 0
937.24 0
937.31 0
937.38 0
937.45 0
937.52 0
937.59 0
937.66 0
937.73 0
937.80 0
937.87 0
937.94 0
938.01 0
938.08 0
938.15 0
938.22 0
938.29 0
938.36 0
938.43 0
938.50 0
938.57 0
938.64 0
938.71 0
938.78 0
938.85 0
938.92 0
938.99 0
939.06 0
939.13 0
939.20 0
939.27 0
939.34 0
939.41 0
939.48 0
939.55 0
939.62 0
939.69 0
939.76 0
939.83 0
939.90 0
939.97 0
940.04 0
940.11 0
940.19 0
940.26 0
940.33 0
940.40 0
940.47 0
940.54 0
940.61 0
940.68 0
940.75 0
940.82 0
940.89 0
940.96 0
941.03 0
941.10 0
941.17 0
941.24 0
941.31 0
941.38 0
941.45 0
941.52 0
941.59 0
941.66 0
941.73 0
941.80 0
941.87 0
941.94 0
942.01 0
942.08 0
942.15 0
942.22 0
942.29 0
942.36 0
942.43 0
942.50 0
942.58 0
942.65 0
942.72 0
942.79 0
942.86 0
942.93 0
943.00 0
943.07 0
943.14 0
943.21 0
943.28 0
943.35 0
943.42 0
943.49 0
943.56 0
943.63 0
943.70 0
943.77 0
943.84 0
943.91 0
943.98 0
944.05 0
944.12 0
944.19 0
944.26 0
944.33 0
944.40 0
944.48 0
944.55 0
944.62 0
944.69 0
944.76 0
944.83 0
944.90 0
944.97 0
945.04 0
945.11 0
945.18 0
945.25 0
945.32 0
945.39 0
945.46 0
945.53 0
945.60 0
945.67 0
945.74 0
945.81 0
945.88 0
945.95 0
946.03 0
946.10 0
946.17 0
946.24 0
946.31 0
946.38 0
946.45 0
946.52 0
946.59 0
946.66 0
946.73 0
946.80 0
946.87 0
946.94 0
947.01 0
947.08 0
947.15 0
947.22 0
947.29 0
947.36 0
947.43 0
947.51 0
947.58 0
947.65 0
947.72 0
947.79 0
947.86 0
947.93 0
948.00 0
948.07 0
948.14 0
948.21 0
948.28 0
948.35 0
948.42 0
948.49 0
948.56 0
948.63 0
948.70 0
948.78 0
948.85 0
948.92 0
948.99 0
949.06 0
949.13 0
949.20 0
949.27 0
949.34 0
949.41 0
949.48 0
949.55 0
949.62 0
949.69 0
949.76 0
949.83 0
949.90 0
949.98 1
950.05 1
950.12 1
950.19 1
950.26 1
950.33 1
950.40 1
950.47 1
950.54 1
950.61 1
950.68 1
950.75 1
950.82 1
950.89 1
950.96 1
951.03 1
951.11 2
951.18 2
951.25 2
951.32 3
951.39 3
951.46 3
951.53 3
951.60 4
951.67 4
951.74 5
951.81 5
951.88 6
951.95 6
952.02 6
952.10 6
952.17 6
952.24 6
952.31 6
952.38 6
952.45 6
952.52 6
952.59 7
952.66 7
952.73 7
952.80 7
952.87 8
952.94 8
953.01 8
953.09 7
953.16 7
953.23 6
953.30 6
953.37 5
953.44 5
953.51 5
953.58 5
953.65 5
953.72 5
953.79 5
953.86 5
953.93 5
954.00 5
954.08 5
954.15 4
954.22 4
954.29 4
954.36 4
954.43 4
954.50 5
954.57 5
954.64 5
954.71 5
954.78 5
954.85 5
954.93 5
955.00 5
955.07 4
955.14 4
955.21 4
955.28 3
955.35 3
955.42 3
955.49 3
955.56 3
955.63 3
955.70 3
955.77 3
955.85 3
955.92 3
955.99 3
956.06 3
956.13 3
956.20 3
956.27 2
956.34 2
956.41 2
956.48 2
956.55 2
956.63 2
956.70 2
956.77 2
956.84 2
956.91 2
956.98 2
957.05 1
957.12 1
957.19 1
957.26 1
957.33 1
957.40 1
957.48 1
957.55 1
957.62 1
957.69 1
957.76 1
957.83 1
957.90 1
957.97 1
958.04 1
958.11 0
958.18 0
958.26 0
958.33 0
958.40 0
958.47 0
958.54 0
958.61 0
958.68 0
958.75 0
958.82 0
958.89 0
958.96 1
959.04 1
959.11 1
959.18 1
959.25 1
959.32 1
959.39 1
959.46 1
959.53 1
959.60 1
959.67 1
959.75 1
959.82 1
959.89 1
959.96 1
960.03 1
960.10 1
960.17 1
960.24 1
960.31 1
960.38 1
960.46 1
960.53 0
960.60 0
960.67 0
960.74 0
960.81 0
960.88 0
960.95 0
961.02 0
961.09 0
961.17 0
961.24 0
961.31 1
961.38 1
961.45 1
961.52 1
961.59 1
961.66 1
961.73 0
961.81 0
961.88 0
961.95 0
962.02 0
962.09 0
962.16 0
962.23 0
962.30 0
962.37 0
962.44 0
962.52 0
962.59 0
962.66 0
962.73 0
962.80 0
962.87 0
962.94 0
963.01 0
963.08 1
963.16 1
963.23 1
963.30 1
963.37 1
963.44 1
963.51 1
963.58 1
963.65 1
963.72 1
963.80 1
963.87 1
963.94 1
964.01 1
964.08 1
964.15 1
964.22 1
964.29 1
964.36 1
964.44 1
964.51 1
964.58 1
964.65 1
964.72 1
964.79 1
964.86 1
964.93 1
965.01 1
965.08 1
965.15 1
965.22 1
965.29 1
965.36 1
965.43 1
965.50 0
965.57 0
965.65 0
965.72 0
965.79 1
965.86 1
965.93 1
966.00 1
966.07 1
966.14 1
966.22 1
966.29 1
966.36 1
966.43 0
966.50 0
966.57 0
966.64 0
966.71 0
966.79 0
966.86 1
966.93 1
967.00 1
967.07 1
967.14 1
967.21 1
967.28 1
967.36 1
967.43 1
967.50 1
967.57 1
967.64 1
967.71 1
967.78 0
967.85 0
967.93 0
968.00 0
968.07 0
968.14 0
968.21 1
968.28 1
968.35 1
968.42 1
968.50 2
968.57 2
968.64 2
968.71 1
968.78 1
968.85 1
968.92 1
969.00 1
969.07 1
969.14 1
969.21 1
969.28 1
969.35 1
969.42 2
969.49 2
969.57 1
969.64 1
969.71 1
969.78 1
969.85 1
969.92 1
969.99 1
970.07 1
970.14 2
970.21 1
970.28 1
970.35 1
970.42 1
970.49 1
970.56 1
970.64 1
970.71 1
970.78 1
970.85 1
970.92 0
970.99 0
971.06 1
971.14 1
971.21 1
971.28 1
971.35 1
971.42 2
971.49 2
971.56 2
971.64 2
971.71 1
971.78 1
971.85 1
971.92 1
971.99 1
972.06 1
972.14 1
972.21 1
972.28 1
972.35 1
972.42 1
972.49 1
972.56 1
972.64 1
972.71 1
972.78 1
972.85 1
972.92 1
972.99 1
973.06 1
973.14 1
973.21 1
973.28 1
973.35 1
973.42 1
973.49 1
973.56 1
973.64 1
973.71 1
973.78 1
973.85 1
973.92 1
973.99 1
974.07 1
974.14 1
974.21 1
974.28 1
974.35 1
974.42 1
974.49 1
974.57 1
974.64 1
974.71 1
974.78 1
974.85 1
974.92 1
975.00 0
975.07 0
975.14 0
975.21 0
975.28 0
975.35 1
975.42 1
975.50 1
975.57 1
975.64 1
975.71 1
975.78 1
975.85 1
975.93 0
976.00 0
976.07 0
976.14 1
976.21 1
976.28 1
976.36 1
976.43 1
976.50 1
976.57 1
976.64 1
976.71 1
976.78 1
976.86 1
976.93 1
977.00 1
977.07 1
977.14 1
977.21 2
977.29 2
977.36 2
977.43 2
977.50 1
977.57 1
977.64 1
977.72 1
977.79 1
977.86 1
977.93 1
978.00 1
978.07 1
978.15 1
978.22 1
978.29 1
978.36 1
978.43 1
978.50 1
978.58 1
978.65 1
978.72 1
978.79 1
978.86 1
978.93 1
979.01 1
979.08 2
979.15 2
979.22 2
979.29 2
979.36 2
979.44 2
979.51 1
979.58 1
979.65 1
979.72 1
979.79 2
979.87 2
979.94 2
980.01 2
980.08 2
980.15 1
980.22 1
980.30 1
980.37 1
980.44 1
980.51 1
980.58 1
980.66 1
980.73 1
980.80 1
980.87 1
980.94 1
981.01 1
981.09 2
981.16 1
981.23 1
981.30 1
981.37 1
981.44 1
981.52 1
981.59 1
981.66 1
981.73 1
981.80 1
981.88 1
981.95 2
982.02 2
982.09 2
982.16 1
982.23 1
982.31 1
982.38 1
982.45 1
982.52 1
982.59 1
982.67 1
982.74 1
982.81 1
982.88 1
982.95 0
983.02 0
983.10 0
983.17 0
983.24 0
983.31 0
983.38 0
983.46 0
983.53 0
983.60 0
983.67 0
983.74 0
983.81 0
983.89 0
983.96 0
984.03 0
984.10 0
984.17 0
984.25 0
984.32 1
984.39 1
984.46 1
984.53 1
984.61 1
984.68 1
984.75 0
984.82 0
984.89 0
984.96 0
985.04 0
985.11 0
985.18 0
985.25 0
985.32 0
985.40 0
985.47 0
985.54 0
985.61 0
985.68 1
985.76 1
985.83 1
985.90 1
985.97 1
986.04 1
986.12 1
986.19 1
986.26 0
986.33 0
986.40 0
986.48 0
986.55 0
986.62 0
986.69 0
986.76 0
986.84 0
986.91 0
986.98 0
987.05 1
987.12 1
987.20 1
987.27 1
987.34 1
987.41 1
987.48 1
987.56 1
987.63 1
987.70 1
987.77 1
987.84 1
987.92 1
987.99 0
988.06 0
988.13 1
988.20 1
988.28 1
988.35 1
988.42 1
988.49 1
988.56 1
988.64 1
988.71 1
988.78 1
988.85 1
988.92 1
989.00 1
989.07 1
989.14 1
989.21 1
989.28 1
989.36 1
989.43 1
989.50 1
989.57 1
989.64 1
989.72 1
989.79 1
989.86 1
989.93 1
990.00 2
990.08 2
990.15 2
990.22 2
990.29 2
990.37 2
990.44 1
990.51 1
990.58 1
990.65 1
990.73 1
990.80 1
990.87 1
990.94 2
991.01 2
991.09 1
991.16 1
991.23 1
991.30 1
991.37 0
991.45 0
991.52 0
991.59 0
991.66 0
991.74 0
991.81 1
991.88 1
991.95 1
992.02 1
992.10 1
992.17 2
992.24 2
992.31 2
992.39 1
992.46 1
992.53 1
992.60 1
992.67 1
992.75 1
992.82 1
992.89 1
992.96 1
993.03 1
993.11 1
993.18 1
993.25 1
993.32 1
993.40 1
993.47 1
993.54 1
993.61 1
993.68 1
993.76 1
993.83 1
993.90 1
993.97 1
994.05 1
994.12 1
994.19 1
994.26 1
994.33 1
994.41 1
994.48 1
994.55 1
994.62 2
994.70 2
994.77 2
994.84 2
994.91 3
994.99 3
995.06 3
995.13 3
995.20 3
995.27 3
995.35 3
995.42 2
995.49 2
995.56 1
995.64 1
995.71 0
995.78 0
995.85 0
995.92 0
996.00 1
996.07 1
996.14 1
996.21 2
996.29 2
996.36 2
996.43 2
996.50 2
996.58 2
996.65 1
996.72 1
996.79 1
996.87 1
996.94 1
997.01 1
997.08 1
997.15 1
997.23 1
997.30 1
997.37 1
997.44 0
997.52 0
997.59 0
997.66 0
997.73 0
997.81 0
997.88 1
997.95 1
998.02 1
998.10 1
998.17 0
998.24 0
998.31 0
998.38 0
998.46 0
998.53 0
998.60 0
998.67 0
998.75 0
998.82 0
998.89 0
998.96 0
999.04 0
999.11 0
999.18 0
999.25 0
999.33 0
999.40 0
999.47 0
999.54 0
999.62 0
999.69 0
999.76 0
999.83 0
999.91 0
999.98 0
1000.05 0
1000.12 0
1000.20 0
1000.27 0
1000.34 0
1000.41 0
1000.49 1
1000.56 1
1000.63 1
1000.70 1
1000.78 1
1000.85 1
1000.92 0
1000.99 0
1001.07 0
1001.14 0
1001.21 1
1001.28 1
1001.36 1
1001.43 2
1001.50 2
1001.57 2
1001.65 2
1001.72 2
1001.79 2
1001.86 1
1001.94 1
1002.01 1
1002.08 1
1002.15 1
1002.23 1
1002.30 1
1002.37 1
1002.44 1
1002.52 1
1002.59 1
1002.66 1
1002.73 1
1002.81 1
1002.88 1
1002.95 1
1003.02 1
1003.10 1
1003.17 1
1003.24 1
1003.31 1
1003.39 1
1003.46 1
1003.53 1
1003.60 1
1003.68 1
1003.75 1
1003.82 1
1003.89 1
1003.97 1
1004.04 1
1004.11 1
1004.18 1
1004.26 1
1004.33 1
1004.40 1
1004.48 1
1004.55 1
1004.62 1
1004.69 2
1004.77 2
1004.84 2
1004.91 2
1004.98 2
1005.06 2
1005.13 2
1005.20 2
1005.27 2
1005.35 3
1005.42 3
1005.49 4
1005.56 4
1005.64 4
1005.71 4
1005.78 3
1005.86 3
1005.93 2
1006.00 2
1006.07 2
1006.15 2
1006.22 2
1006.29 3
1006.36 3
1006.44 3
1006.51 3
1006.58 3
1006.65 3
1006.73 3
1006.80 2
1006.87 2
1006.95 2
1007.02 2
1007.09 2
1007.16 2
1007.24 2
1007.31 2
1007.38 2
1007.45 3
1007.53 3
1007.60 4
1007.67 4
1007.75 4
1007.82 4
1007.89 3
1007.96 3
1008.04 3
1008.11 2
1008.18 2
1008.25 2
1008.33 2
1008.40 2
1008.47 2
1008.55 3
1008.62 3
1008.69 4
1008.76 5
1008.84 5
1008.91 5
1008.98 5
1009.06 4
1009.13 4
1009.20 4
1009.27 3
1009.35 3
1009.42 3
1009.49 3
1009.56 3
1009.64 4
1009.71 4
1009.78 4
1009.86 4
1009.93 4
1010.00 4
1010.07 4
1010.15 4
1010.22 3
1010.29 3
1010.37 4
1010.44 4
1010.51 4
1010.58 5
1010.66 5
1010.73 5
1010.80 6
1010.88 6
1010.95 6
1011.02 5
1011.09 5
1011.17 4
1011.24 4
1011.31 4
1011.39 3
1011.46 3
1011.53 4
1011.60 4
1011.68 4
1011.75 3
1011.82 3
1011.90 2
1011.97 1
1012.04 1
1012.11 0
1012.19 0
1012.26 1
1012.33 1
1012.41 2
1012.48 3
1012.55 4
1012.62 4
1012.70 4
1012.77 4
1012.84 3
1012.92 2
1012.99 2
1013.06 1
1013.14 1
1013.21 1
1013.28 1
1013.35 1
1013.43 1
1013.50 1
1013.57 1
1013.65 0
1013.72 0
1013.79 0
1013.86 0
1013.94 0
1014.01 0
1014.08 0
1014.16 0
1014.23 0
1014.30 0
1014.38 0
1014.45 0
1014.52 0
1014.59 0
1014.67 0
1014.74 0
1014.81 1
1014.89 1
1014.96 1
1015.03 2
1015.11 2
1015.18 2
1015.25 2
1015.32 1
1015.40 1
1015.47 1
1015.54 1
1015.62 1
1015.69 1
1015.76 1
1015.84 2
1015.91 2
1015.98 2
1016.05 2
1016.13 2
1016.20 2
1016.27 1
1016.35 1
1016.42 1
1016.49 1
1016.57 1
1016.64 1
1016.71 1
1016.78 1
1016.86 1
1016.93 1
1017.00 2
1017.08 2
1017.15 2
1017.22 3
1017.30 3
1017.37 3
1017.44 3
1017.52 3
1017.59 3
1017.66 3
1017.73 3
1017.81 3
1017.88 3
1017.95 3
1018.03 3
1018.10 2
1018.17 2
1018.25 1
1018.32 1
1018.39 1
1018.47 1
1018.54 1
1018.61 1
1018.69 1
1018.76 1
1018.83 1
1018.90 1
1018.98 0
1019.05 1
1019.12 1
1019.20 1
1019.27 1
1019.34 1
1019.42 1
1019.49 1
1019.56 1
1019.64 1
1019.71 1
1019.78 1
1019.86 1
1019.93 1
1020.00 1
1020.08 1
1020.15 1
1020.22 1
1020.29 0
1020.37 1
1020.44 1
1020.51 1
1020.59 1
1020.66 2
1020.73 2
1020.81 2
1020.88 2
1020.95 2
1021.03 2
1021.10 2
1021.17 2
1021.25 1
1021.32 1
1021.39 1
1021.47 1
1021.54 1
1021.61 1
1021.69 1
1021.76 1
1021.83 1
1021.91 2
1021.98 2
1022.05 2
1022.13 2
1022.20 2
1022.27 2
1022.34 2
1022.42 2
1022.49 1
1022.56 0
1022.64 0
1022.71 0
1022.78 0
1022.86 0
1022.93 1
1023.00 1
1023.08 2
1023.15 2
1023.22 2
1023.30 2
1023.37 2
1023.44 2
1023.52 2
1023.59 3
1023.66 3
1023.74 3
1023.81 4
1023.88 4
1023.96 4
1024.03 5
1024.10 5
1024.18 6
1024.25 6
1024.32 7
1024.40 7
1024.47 7
1024.54 7
1024.62 6
1024.69 6
1024.76 5
1024.84 5
1024.91 5
1024.98 5
1025.06 6
1025.13 6
1025.20 7
1025.28 7
1025.35 7
1025.42 8
1025.50 8
1025.57 8
1025.64 7
1025.72 7
1025.79 7
1025.86 7
1025.94 7
1026.01 6
1026.08 5
1026.16 5
1026.23 4
1026.30 4
1026.38 4
1026.45 5
1026.52 5
1026.60 5
1026.67 6
1026.75 6
1026.82 5
1026.89 5
1026.97 4
1027.04 3
1027.11 2
1027.19 2
1027.26 2
1027.33 2
1027.41 2
1027.48 3
1027.55 3
1027.63 3
1027.70 3
1027.77 3
1027.85 3
1027.92 3
1027.99 3
1028.07 3
1028.14 4
1028.21 4
1028.29 4
1028.36 4
1028.43 3
1028.51 3
1028.58 2
1028.65 1
1028.73 0
1028.80 0
1028.88 0
1028.95 0
1029.02 0
1029.10 0
1029.17 0
1029.24 0
1029.32 0
1029.39 0
1029.46 0
1029.54 1
1029.61 1
1029.68 2
1029.76 2
1029.83 2
1029.90 2
1029.98 2
1030.05 2
1030.13 1
1030.20 1
1030.27 0
1030.35 0
1030.42 0
1030.49 0
1030.57 0
1030.64 0
1030.71 1
1030.79 2
1030.86 3
1030.93 4
1031.01 5
1031.08 5
1031.15 5
1031.23 5
1031.30 5
1031.38 5
1031.45 4
1031.52 4
1031.60 5
1031.67 5
1031.74 5
1031.82 5
1031.89 5
1031.96 4
1032.04 4
1032.11 3
1032.19 3
1032.26 3
1032.33 3
1032.41 3
1032.48 3
1032.55 3
1032.63 3
1032.70 3
1032.77 3
1032.85 4
1032.92 4
1032.99 4
1033.07 4
1033.14 4
1033.22 4
1033.29 5
1033.36 5
1033.44 5
1033.51 6
1033.58 6
1033.66 6
1033.73 6
1033.81 5
1033.88 4
1033.95 3
1034.03 2
1034.10 2
1034.17 1
1034.25 1
1034.32 2
1034.39 2
1034.47 2
1034.54 2
1034.62 3
1034.69 3
1034.76 3
1034.84 4
1034.91 4
1034.98 4
1035.06 4
1035.13 4
1035.21 3
1035.28 3
1035.35 3
1035.43 3
1035.50 3
1035.57 3
1035.65 2
1035.72 2
1035.80 1
1035.87 1
1035.94 0
1036.02 0
1036.09 0
1036.16 0
1036.24 0
1036.31 0
1036.39 0
1036.46 0
1036.53 0
1036.61 0
1036.68 1
1036.75 1
1036.83 2
1036.90 3
1036.98 3
1037.05 3
1037.12 3
1037.20 3
1037.27 3
1037.34 2
1037.42 2
1037.49 2
1037.57 2
1037.64 1
1037.71 1
1037.79 1
1037.86 1
1037.93 1
1038.01 1
1038.08 2
1038.16 2
1038.23 3
1038.30 3
1038.38 4
1038.45 5
1038.53 5
1038.60 6
1038.67 6
1038.75 7
1038.82 6
1038.89 6
1038.97 6
1039.04 5
1039.12 4
1039.19 4
1039.26 3
1039.34 3
1039.41 3
1039.49 4
1039.56 4
1039.63 5
1039.71 6
1039.78 6
1039.85 7
1039.93 7
1040.00 6
1040.08 5
1040.15 5
1040.22 4
1040.30 3
1040.37 2
1040.45 2
1040.52 1
1040.59 0
1040.67 0
1040.74 0
1040.82 0
1040.89 0
1040.96 0
1041.04 0
1041.11 1
1041.19 1
1041.26 2
1041.33 2
1041.41 2
1041.48 2
1041.55 2
1041.63 3
1041.70 3
1041.78 3
1041.85 3
1041.92 3
1042.00 2
1042.07 2
1042.15 2
1042.22 2
1042.29 2
1042.37 3
1042.44 3
1042.52 3
1042.59 3
1042.66 3
1042.74 3
1042.81 3
1042.89 3
1042.96 3
1043.03 3
1043.11 3
1043.18 3
1043.26 3
1043.33 3
1043.40 3
1043.48 3
1043.55 3
1043.63 3
1043.70 3
1043.77 3
1043.85 3
1043.92 3
1044.00 4
1044.07 4
1044.14 4
1044.22 4
1044.29 5
1044.37 6
1044.44 7
1044.51 7
1044.59 8
1044.66 9
1044.74 9
1044.81 10
1044.88 9
1044.96 9
1045.03 8
1045.11 7
1045.18 7
1045.26 6
1045.33 5
1045.40 5
1045.48 5
1045.55 6
1045.63 6
1045.70 7
1045.77 7
1045.85 8
1045.92 9
1046.00 10
1046.07 10
1046.14 11
1046.22 12
1046.29 12
1046.37 12
1046.44 12
1046.51 12
1046.59 11
1046.66 11
1046.74 11
1046.81 11
1046.89 11
1046.96 11
1047.03 11
1047.11 11
1047.18 11
1047.26 11
1047.33 11
1047.40 12
1047.48 12
1047.55 12
1047.63 12
1047.70 12
1047.78 12
1047.85 12
1047.92 12
1048.00 11
1048.07 10
1048.15 10
1048.22 9
1048.29 8
1048.37 7
1048.44 6
1048.52 6
1048.59 6
1048.67 5
1048.74 5
1048.81 4
1048.89 4
1048.96 4
1049.04 4
1049.11 5
1049.19 5
1049.26 5
1049.33 5
1049.41 5
1049.48 4
1049.56 3
1049.63 2
1049.70 1
1049.78 1
1049.85 0
1049.93 0
1050.00 0
1050.08 1
1050.15 1
1050.22 2
1050.30 2
1050.37 3
1050.45 3
1050.52 2
1050.60 1
1050.67 1
1050.74 0
1050.82 0
1050.89 0
1050.97 1
1051.04 2
1051.12 3
1051.19 4
1051.26 5
1051.34 6
1051.41 6
1051.49 6
1051.56 6
1051.64 5
1051.71 5
1051.78 4
1051.86 4
1051.93 4
1052.01 3
1052.08 3
1052.16 3
1052.23 3
1052.30 4
1052.38 4
1052.45 5
1052.53 6
1052.60 6
1052.68 6
1052.75 6
1052.82 6
1052.90 6
1052.97 6
1053.05 6
1053.12 6
1053.20 7
1053.27 7
1053.35 6
1053.42 6
1053.49 6
1053.57 6
1053.64 5
1053.72 5
1053.79 6
1053.87 6
1053.94 7
1054.01 8
1054.09 9
1054.16 10
1054.24 10
1054.31 10
1054.39 9
1054.46 8
1054.54 7
1054.61 6
1054.68 6
1054.76 5
1054.83 5
1054.91 4
1054.98 4
1055.06 3
1055.13 2
1055.21 2
1055.28 1
1055.35 1
1055.43 1
1055.50 1
1055.58 1
1055.65 1
1055.73 1
1055.80 1
1055.87 1
1055.95 2
1056.02 2
1056.10 2
1056.17 3
1056.25 3
1056.32 3
1056.40 3
1056.47 3
1056.55 3
1056.62 3
1056.69 3
1056.77 3
1056.84 3
1056.92 3
1056.99 3
1057.07 3
1057.14 2
1057.22 2
1057.29 1
1057.36 1
1057.44 1
1057.51 2
1057.59 2
1057.66 2
1057.74 3
1057.81 3
1057.89 3
1057.96 3
1058.04 3
1058.11 3
1058.18 3
1058.26 3
1058.33 4
1058.41 4
1058.48 5
1058.56 6
1058.63 6
1058.71 7
1058.78 7
1058.86 7
1058.93 7
1059.00 6
1059.08 6
1059.15 6
1059.23 5
1059.30 6
1059.38 6
1059.45 7
1059.53 7
1059.60 7
1059.68 7
1059.75 7
1059.82 7
1059.90 6
1059.97 5
1060.05 4
1060.12 4
1060.20 3
1060.27 3
1060.35 2
1060.42 2
1060.50 2
1060.57 2
1060.65 1
1060.72 1
1060.79 1
1060.87 1
1060.94 1
1061.02 1
1061.09 1
1061.17 0
1061.24 0
1061.32 0
1061.39 0
1061.47 0
1061.54 0
1061.62 0
1061.69 0
1061.76 0
1061.84 1
1061.91 1
1061.99 1
1062.06 1
1062.14 1
1062.21 1
1062.29 1
1062.36 1
1062.44 1
1062.51 2
1062.59 2
1062.66 2
1062.74 2
1062.81 3
1062.88 4
1062.96 4
1063.03 5
1063.11 6
1063.18 6
1063.26 7
1063.33 7
1063.41 7
1063.48 8
1063.56 8
1063.63 9
1063.71 9
1063.78 10
1063.86 10
1063.93 10
1064.01 10
1064.08 10
1064.16 9
1064.23 9
1064.30 8
1064.38 7
1064.45 6
1064.53 5
1064.60 4
1064.68 3
1064.75 3
1064.83 3
1064.90 4
1064.98 4
1065.05 4
1065.13 4
1065.20 4
1065.28 3
1065.35 3
1065.43 3
1065.50 4
1065.58 5
1065.65 5
1065.73 6
1065.80 6
1065.88 5
1065.95 5
1066.02 4
1066.10 4
1066.17 4
1066.25 5
1066.32 6
1066.40 7
1066.47 8
1066.55 9
1066.62 10
1066.70 10
1066.77 10
1066.85 10
1066.92 10
1067.00 11
1067.07 11
1067.15 12
1067.22 13
1067.30 14
1067.37 15
1067.45 15
1067.52 15
1067.60 15
1067.67 15
1067.75 14
1067.82 14
1067.90 14
1067.97 14
1068.05 13
1068.12 13
1068.20 12
1068.27 11
1068.34 10
1068.42 9
1068.49 8
1068.57 7
1068.64 7
1068.72 7
1068.79 7
1068.87 8
1068.94 9
1069.02 9
1069.09 10
1069.17 10
1069.24 10
1069.32 10
1069.39 10
1069.47 11
1069.54 11
1069.62 11
1069.69 11
1069.77 11
1069.84 10
1069.92 9
1069.99 8
1070.07 8
1070.14 8
1070.22 8
1070.29 8
1070.37 8
1070.44 9
1070.52 9
1070.59 9
1070.67 9
1070.74 9
1070.82 9
1070.89 9
1070.97 8
1071.04 8
1071.12 8
1071.19 8
1071.27 7
1071.34 7
1071.42 7
1071.49 6
1071.57 6
1071.64 6
1071.72 6
1071.79 6
1071.87 6
1071.94 6
1072.02 6
1072.09 6
1072.17 5
1072.24 5
1072.32 5
1072.39 6
1072.47 6
1072.54 7
1072.62 7
1072.69 7
1072.77 7
1072.84 7
1072.92 7
1072.99 7
1073.07 7
1073.14 8
1073.22 9
1073.29 9
1073.37 10
1073.44 10
1073.52 11
1073.59 10
1073.67 10
1073.74 9
1073.82 8
1073.89 7
1073.97 6
1074.04 6
1074.12 5
1074.19 5
1074.27 4
1074.34 4
1074.42 4
1074.49 3
1074.57 3
1074.64 3
1074.72 3
1074.80 4
1074.87 4
1074.95 5
1075.02 5
1075.10 6
1075.17 7
1075.25 7
1075.32 8
1075.40 10
1075.47 11
1075.55 12
1075.62 12
1075.70 12
1075.77 11
1075.85 9
1075.92 8
1076.00 7
1076.07 6
1076.15 5
1076.22 5
1076.30 5
1076.37 6
1076.45 6
1076.52 7
1076.60 7
1076.67 8
1076.75 9
1076.82 10
1076.90 11
1076.97 12
1077.05 13
1077.13 14
1077.20 14
1077.28 15
1077.35 15
1077.43 14
1077.50 13
1077.58 12
1077.65 11
1077.73 10
1077.80 9
1077.88 10
1077.95 10
1078.03 11
1078.10 13
1078.18 14
1078.25 15
1078.33 16
1078.40 17
1078.48 17
1078.55 17
1078.63 16
1078.70 15
1078.78 14
1078.86 13
1078.93 13
1079.01 13
1079.08 14
1079.16 14
1079.23 15
1079.31 15
1079.38 15
1079.46 15
1079.53 15
1079.61 14
1079.68 13
1079.76 12
1079.83 11
1079.91 10
1079.98 8
1080.06 7
1080.14 6
1080.21 5
1080.29 5
1080.36 5
1080.44 5
1080.51 5
1080.59 5
1080.66 5
1080.74 5
1080.81 6
1080.89 6
1080.96 6
1081.04 7
1081.11 8
1081.19 9
1081.26 10
1081.34 10
1081.42 10
1081.49 10
1081.57 9
1081.64 8
1081.72 8
1081.79 7
1081.87 7
1081.94 6
1082.02 6
1082.09 6
1082.17 6
1082.24 6
1082.32 5
1082.40 5
1082.47 5
1082.55 5
1082.62 6
1082.70 6
1082.77 6
1082.85 7
1082.92 7
1083.00 8
1083.07 8
1083.15 9
1083.22 9
1083.30 9
1083.38 9
1083.45 9
1083.53 8
1083.60 8
1083.68 7
1083.75 7
1083.83 8
1083.90 9
1083.98 10
1084.05 12
1084.13 12
1084.21 12
1084.28 11
1084.36 10
1084.43 8
1084.51 6
1084.58 5
1084.66 5
1084.73 5
1084.81 6
1084.88 7
1084.96 9
1085.04 10
1085.11 12
1085.19 13
1085.26 14
1085.34 14
1085.41 15
1085.49 15
1085.56 15
1085.64 14
1085.71 14
1085.79 13
1085.87 12
1085.94 11
1086.02 10
1086.09 10
1086.17 11
1086.24 12
1086.32 13
1086.39 14
1086.47 15
1086.55 15
1086.62 15
1086.70 14
1086.77 13
1086.85 12
1086.92 10
1087.00 9
1087.07 8
1087.15 6
1087.23 5
1087.30 4
1087.38 4
1087.45 3
1087.53 2
1087.60 2
1087.68 2
1087.75 2
1087.83 3
1087.91 4
1087.98 5
1088.06 6
1088.13 7
1088.21 8
1088.28 9
1088.36 9
1088.43 8
1088.51 8
1088.59 7
1088.66 7
1088.74 7
1088.81 7
1088.89 8
1088.96 8
1089.04 9
1089.11 9
1089.19 9
1089.27 8
1089.34 7
1089.42 6
1089.49 6
1089.57 5
1089.64 4
1089.72 4
1089.80 3
1089.87 3
1089.95 2
1090.02 2
1090.10 1
1090.17 2
1090.25 2
1090.32 3
1090.40 4
1090.48 5
1090.55 7
1090.63 9
1090.70 11
1090.78 13
1090.85 15
1090.93 17
1091.01 18
1091.08 19
1091.16 19
1091.23 19
1091.31 18
1091.38 18
1091.46 17
1091.54 16
1091.61 15
1091.69 15
1091.76 15
1091.84 15
1091.91 15
1091.99 15
1092.07 15
1092.14 15
1092.22 15
1092.29 15
1092.37 16
1092.44 17
1092.52 19
1092.60 20
1092.67 21
1092.75 22
1092.82 21
1092.90 21
1092.97 20
1093.05 19
1093.13 19
1093.20 18
1093.28 18
1093.35 18
1093.43 19
1093.50 19
1093.58 20
1093.66 20
1093.73 20
1093.81 19
1093.88 18
1093.96 17
1094.04 15
1094.11 13
1094.19 11
1094.26 10
1094.34 8
1094.41 7
1094.49 6
1094.57 5
1094.64 5
1094.72 4
1094.79 4
1094.87 5
1094.94 6
1095.02 7
1095.10 8
1095.17 9
1095.25 10
1095.32 11
1095.40 12
1095.48 12
1095.55 11
1095.63 11
1095.70 11
1095.78 11
1095.85 10
1095.93 11
1096.01 11
1096.08 12
1096.16 12
1096.23 12
1096.31 12
1096.39 12
1096.46 11
1096.54 10
1096.61 8
1096.69 7
1096.77 6
1096.84 5
1096.92 5
1096.99 6
1097.07 7
1097.14 8
1097.22 10
1097.30 12
1097.37 14
1097.45 15
1097.52 17
1097.60 19
1097.68 20
1097.75 21
1097.83 22
1097.90 23
1097.98 23
1098.06 23
1098.13 23
1098.21 22
1098.28 21
1098.36 20
1098.44 19
1098.51 18
1098.59 18
1098.66 17
1098.74 17
1098.81 16
1098.89 15
1098.97 14
1099.04 12
1099.12 11
1099.19 10
1099.27 9
1099.35 9
1099.42 9
1099.50 10
1099.57 12
1099.65 13
1099.73 14
1099.80 15
1099.88 16
1099.95 16
1100.03 15
1100.11 14
1100.18 13
1100.26 11
1100.33 9
1100.41 7
1100.49 5
1100.56 4
1100.64 3
1100.71 3
1100.79 4
1100.87 5
1100.94 6
1101.02 6
1101.09 6
1101.17 6
1101.25 7
1101.32 7
1101.40 8
1101.47 9
1101.55 9
1101.63 9
1101.70 9
1101.78 7
1101.85 5
1101.93 4
1102.01 3
1102.08 2
1102.16 3
1102.24 5
1102.31 7
1102.39 9
1102.46 11
1102.54 12
1102.62 12
1102.69 11
1102.77 9
1102.84 7
1102.92 5
1103.00 2
1103.07 0
1103.15 0
1103.22 0
1103.30 0
1103.38 0
1103.45 0
1103.53 0
1103.60 0
1103.68 0
1103.76 2
1103.83 5
1103.91 8
1103.99 10
1104.06 12
1104.14 13
1104.21 13
1104.29 12
1104.37 11
1104.44 11
1104.52 10
1104.59 11
1104.67 12
1104.75 14
1104.82 16
1104.90 18
1104.98 20
1105.05 21
1105.13 21
1105.20 21
1105.28 22
1105.36 22
1105.43 23
1105.51 24
1105.58 25
1105.66 27
1105.74 28
1105.81 29
1105.89 31
1105.97 31
1106.04 32
1106.12 31
1106.19 31
1106.27 30
1106.35 29
1106.42 28
1106.50 27
1106.58 27
1106.65 27
1106.73 28
1106.80 29
1106.88 31
1106.96 32
1107.03 33
1107.11 35
1107.19 35
1107.26 36
1107.34 37
1107.41 37
1107.49 37
1107.57 38
1107.64 38
1107.72 40
1107.80 41
1107.87 42
1107.95 43
1108.02 43
1108.10 43
1108.18 42
1108.25 41
1108.33 40
1108.41 39
1108.48 39
1108.56 38
1108.63 39
1108.71 39
1108.79 39
1108.86 39
1108.94 40
1109.02 40
1109.09 40
1109.17 41
1109.24 40
1109.32 39
1109.40 38
1109.47 36
1109.55 33
1109.63 31
1109.70 28
1109.78 27
1109.86 26
1109.93 25
1110.01 25
1110.08 25
1110.16 25
1110.24 25
1110.31 26
1110.39 27
1110.47 28
1110.54 29
1110.62 31
1110.70 32
1110.77 33
1110.85 34
1110.92 33
1111.00 32
1111.08 30
1111.15 29
1111.23 27
1111.31 27
1111.38 26
1111.46 27
1111.54 28
1111.61 29
1111.69 29
1111.76 30
1111.84 29
1111.92 28
1111.99 26
1112.07 25
1112.15 23
1112.22 22
1112.30 22
1112.38 22
1112.45 23
1112.53 24
1112.60 26
1112.68 27
1112.76 27
1112.83 28
1112.91 28
1112.99 28
1113.06 27
1113.14 27
1113.22 26
1113.29 26
1113.37 26
1113.45 26
1113.52 26
1113.60 26
1113.68 28
1113.75 29
1113.83 30
1113.90 31
1113.98 32
1114.06 32
1114.13 32
1114.21 31
1114.29 30
1114.36 29
1114.44 28
1114.52 27
1114.59 27
1114.67 26
1114.75 26
1114.82 26
1114.90 26
1114.98 27
1115.05 27
1115.13 27
1115.20 27
1115.28 27
1115.36 27
1115.43 26
1115.51 24
1115.59 22
1115.66 20
1115.74 19
1115.82 17
1115.89 16
1115.97 15
1116.05 15
1116.12 14
1116.20 13
1116.28 12
1116.35 10
1116.43 9
1116.51 8
1116.58 7
1116.66 7
1116.74 7
1116.81 8
1116.89 9
1116.97 9
1117.04 10
1117.12 10
1117.20 10
1117.27 10
1117.35 11
1117.42 12
1117.50 13
1117.58 14
1117.65 15
1117.73 16
1117.81 17
1117.88 18
1117.96 19
1118.04 20
1118.11 22
1118.19 23
1118.27 24
1118.34 24
1118.42 24
1118.50 23
1118.57 22
1118.65 19
1118.73 17
1118.80 14
1118.88 13
1118.96 12
1119.03 12
1119.11 14
1119.19 16
1119.26 18
1119.34 20
1119.42 21
1119.49 21
1119.57 20
1119.65 19
1119.72 16
1119.80 14
1119.88 11
1119.95 9
1120.03 8
1120.11 9
1120.18 10
1120.26 13
1120.34 16
1120.41 19
1120.49 22
1120.57 23
1120.64 24
1120.72 24
1120.80 24
1120.87 23
1120.95 23
1121.03 23
1121.10 22
1121.18 22
1121.26 21
1121.33 20
1121.41 18
1121.49 18
1121.56 18
1121.64 19
1121.72 20
1121.79 22
1121.87 24
1121.95 25
1122.03 26
1122.10 26
1122.18 25
1122.26 25
1122.33 25
1122.41 25
1122.49 26
1122.56 27
1122.64 28
1122.72 29
1122.79 29
1122.87 30
1122.95 31
1123.02 32
1123.10 33
1123.18 35
1123.25 35
1123.33 35
1123.41 35
1123.48 33
1123.56 31
1123.64 28
1123.71 26
1123.79 24
1123.87 23
1123.94 22
1124.02 21
1124.10 20
1124.18 18
1124.25 17
1124.33 16
1124.41 15
1124.48 15
1124.56 14
1124.64 13
1124.71 12
1124.79 11
1124.87 10
1124.94 9
1125.02 9
1125.10 8
1125.17 9
1125.25 9
1125.33 10
1125.40 11
1125.48 13
1125.56 14
1125.64 16
1125.71 17
1125.79 18
1125.87 19
1125.94 20
1126.02 20
1126.10 21
1126.17 22
1126.25 23
1126.33 25
1126.40 26
1126.48 28
1126.56 29
1126.63 30
1126.71 31
1126.79 31
1126.87 32
1126.94 32
1127.02 31
1127.10 29
1127.17 27
1127.25 24
1127.33 21
1127.40 19
1127.48 16
1127.56 15
1127.63 15
1127.71 15
1127.79 15
1127.87 15
1127.94 15
1128.02 15
1128.10 14
1128.17 14
1128.25 13
1128.33 13
1128.40 13
1128.48 14
1128.56 13
1128.64 13
1128.71 12
1128.79 12
1128.87 11
1128.94 10
1129.02 9
1129.10 8
1129.17 7
1129.25 6
1129.33 6
1129.41 6
1129.48 6
1129.56 7
1129.64 9
1129.71 11
1129.79 12
1129.87 14
1129.94 15
1130.02 15
1130.10 15
1130.18 16
1130.25 16
1130.33 17
1130.41 17
1130.48 17
1130.56 17
1130.64 16
1130.71 14
1130.79 12
1130.87 10
1130.95 7
1131.02 5
1131.10 3
1131.18 3
1131.25 3
1131.33 4
1131.41 5
1131.49 6
1131.56 6
1131.64 6
1131.72 5
1131.79 4
1131.87 2
1131.95 0
1132.02 0
1132.10 0
1132.18 0
1132.26 0
1132.33 0
1132.41 0
1132.49 0
1132.56 2
1132.64 6
1132.72 9
1132.80 11
1132.87 13
1132.95 15
1133.03 15
1133.10 15
1133.18 15
1133.26 14
1133.34 13
1133.41 12
1133.49 10
1133.57 9
1133.64 9
1133.72 8
1133.80 8
1133.88 9
1133.95 11
1134.03 12
1134.11 14
1134.18 15
1134.26 16
1134.34 16
1134.42 14
1134.49 12
1134.57 10
1134.65 9
1134.72 8
1134.80 9
1134.88 11
1134.96 14
1135.03 17
1135.11 20
1135.19 23
1135.26 26
1135.34 29
1135.42 32
1135.50 34
1135.57 35
1135.65 37
1135.73 38
1135.81 38
1135.88 39
1135.96 40
1136.04 42
1136.11 43
1136.19 44
1136.27 46
1136.35 46
1136.42 47
1136.50 47
1136.58 47
1136.65 47
1136.73 47
1136.81 47
1136.89 46
1136.96 44
1137.04 42
1137.12 39
1137.20 36
1137.27 34
1137.35 32
1137.43 31
1137.50 30
1137.58 30
1137.66 30
1137.74 30
1137.81 30
1137.89 30
1137.97 30
1138.05 30
1138.12 31
1138.20 32
1138.28 33
1138.36 34
1138.43 36
1138.51 37
1138.59 38
1138.66 39
1138.74 39
1138.82 39
1138.90 38
1138.97 36
1139.05 35
1139.13 32
1139.21 30
1139.28 27
1139.36 25
1139.44 22
1139.51 20
1139.59 18
1139.67 17
1139.75 17
1139.82 17
1139.90 17
1139.98 17
1140.06 16
1140.13 15
1140.21 13
1140.29 12
1140.37 10
1140.44 9
1140.52 9
1140.60 10
1140.68 11
1140.75 13
1140.83 14
1140.91 16
1140.98 17
1141.06 18
1141.14 18
1141.22 19
1141.29 19
1141.37 18
1141.45 18
1141.53 17
1141.60 15
1141.68 13
1141.76 12
1141.84 11
1141.91 11
1141.99 11
1142.07 12
1142.15 14
1142.22 15
1142.30 17
1142.38 17
1142.46 17
1142.53 17
1142.61 16
1142.69 15
1142.77 14
1142.84 13
1142.92 13
1143.00 13
1143.08 13
1143.15 12
1143.23 10
1143.31 8
1143.39 6
1143.46 3
1143.54 2
1143.62 1
1143.70 1
1143.77 2
1143.85 4
1143.93 6
1144.01 9
1144.08 11
1144.16 13
1144.24 15
1144.32 16
1144.39 17
1144.47 18
1144.55 19
1144.63 19
1144.70 18
1144.78 16
1144.86 14
1144.94 12
1145.01 10
1145.09 7
1145.17 5
1145.25 4
1145.32 3
1145.40 3
1145.48 3
1145.56 4
1145.63 5
1145.71 6
1145.79 8
1145.87 10
1145.94 13
1146.02 15
1146.10 17
1146.18 18
1146.25 18
1146.33 17
1146.41 14
1146.49 11
1146.56 8
1146.64 6
1146.72 5
1146.80 7
1146.87 9
1146.95 13
1147.03 16
1147.11 19
1147.18 21
1147.26 22
1147.34 22
1147.42 22
1147.50 21
1147.57 21
1147.65 21
1147.73 21
1147.81 22
1147.88 22
1147.96 22
1148.04 21
1148.12 21
1148.19 20
1148.27 20
1148.35 19
1148.43 19
1148.50 20
1148.58 20
1148.66 21
1148.74 21
1148.82 22
1148.89 22
1148.97 21
1149.05 20
1149.13 18
1149.20 15
1149.28 12
1149.36 9
1149.44 7
1149.51 6
1149.59 7
1149.67 8
1149.75 10
1149.83 11
1149.90 12
1149.98 12
1150.06 11
1150.14 9
1150.21 7
1150.29 5
1150.37 4
1150.45 5
1150.52 6
1150.60 9
1150.68 13
1150.76 16
1150.84 19
1150.91 21
1150.99 22
1151.07 23
1151.15 24
1151.22 24
1151.30 26
1151.38 27
1151.46 30
1151.54 32
1151.61 35
1151.69 38
1151.77 41
1151.85 44
1151.92 47
1152.00 51
1152.08 56
1152.16 60
1152.23 63
1152.31 67
1152.39 70
1152.47 72
1152.55 74
1152.62 75
1152.70 76
1152.78 76
1152.86 76
1152.93 76
1153.01 76
1153.09 75
1153.17 75
1153.25 74
1153.32 73
1153.40 72
1153.48 71
1153.56 69
1153.64 68
1153.71 66
1153.79 64
1153.87 62
1153.95 61
1154.02 61
1154.10 61
1154.18 63
1154.26 65
1154.34 67
1154.41 69
1154.49 70
1154.57 70
1154.65 69
1154.73 67
1154.80 65
1154.88 63
1154.96 61
1155.04 61
1155.11 61
1155.19 62
1155.27 63
1155.35 63
1155.43 62
1155.50 61
1155.58 60
1155.66 59
1155.74 58
1155.82 58
1155.89 58
1155.97 58
1156.05 58
1156.13 58
1156.20 57
1156.28 56
1156.36 55
1156.44 54
1156.52 54
1156.59 53
1156.67 52
1156.75 51
1156.83 50
1156.91 48
1156.98 45
1157.06 43
1157.14 40
1157.22 38
1157.30 36
1157.37 34
1157.45 33
1157.53 32
1157.61 31
1157.69 31
1157.76 30
1157.84 30
1157.92 30
1158.00 30
1158.08 31
1158.15 32
1158.23 34
1158.31 36
1158.39 38
1158.47 39
1158.54 40
1158.62 40
1158.70 39
1158.78 37
1158.86 34
1158.93 31
1159.01 29
1159.09 27
1159.17 25
1159.25 24
1159.32 24
1159.40 23
1159.48 22
1159.56 22
1159.64 21
1159.71 20
1159.79 19
1159.87 19
1159.95 19
1160.03 20
1160.10 21
1160.18 22
1160.26 23
1160.34 24
1160.42 24
1160.49 24
1160.57 23
1160.65 21
1160.73 18
1160.81 15
1160.88 12
1160.96 8
1161.04 5
1161.12 3
1161.20 1
1161.27 1
1161.35 1
1161.43 1
1161.51 2
1161.59 2
1161.67 2
1161.74 2
1161.82 2
1161.90 2
1161.98 1
1162.06 1
1162.13 1
1162.21 0
1162.29 0
1162.37 0
1162.45 0
1162.52 0
1162.60 0
1162.68 2
1162.76 6
1162.84 10
1162.91 14
1162.99 17
1163.07 18
1163.15 18
1163.23 18
1163.31 17
1163.38 15
1163.46 14
1163.54 13
1163.62 12
1163.70 10
1163.77 7
1163.85 4
1163.93 1
1164.01 0
1164.09 0
1164.17 0
1164.24 0
1164.32 0
1164.40 0
1164.48 0
1164.56 0
1164.63 3
1164.71 7
1164.79 12
1164.87 17
1164.95 22
1165.03 27
1165.10 31
1165.18 34
1165.26 36
1165.34 36
1165.42 36
1165.49 34
1165.57 32
1165.65 30
1165.73 29
1165.81 27
1165.89 27
1165.96 27
1166.04 28
1166.12 28
1166.20 29
1166.28 29
1166.36 28
1166.43 27
1166.51 24
1166.59 22
1166.67 19
1166.75 18
1166.82 17
1166.90 18
1166.98 19
1167.06 21
1167.14 23
1167.22 24
1167.29 24
1167.37 23
1167.45 22
1167.53 21
1167.61 21
1167.69 21
1167.76 22
1167.84 22
1167.92 23
1168.00 24
1168.08 24
1168.16 24
1168.23 25
1168.31 25
1168.39 26
1168.47 27
1168.55 27
1168.63 27
1168.70 26
1168.78 25
1168.86 23
1168.94 20
1169.02 17
1169.10 14
1169.17 12
1169.25 12
1169.33 12
1169.41 14
1169.49 16
1169.57 17
1169.64 19
1169.72 19
1169.80 18
1169.88 17
1169.96 15
1170.04 14
1170.11 14
1170.19 15
1170.27 17
1170.35 21
1170.43 24
1170.51 27
1170.58 30
1170.66 32
1170.74 34
1170.82 34
1170.90 35
1170.98 35
1171.06 35
1171.13 36
1171.21 37
1171.29 38
1171.37 39
1171.45 41
1171.53 44
1171.60 46
1171.68 49
1171.76 51
1171.84 52
1171.92 53
1172.00 53
1172.07 52
1172.15 50
1172.23 48
1172.31 44
1172.39 40
1172.47 37
1172.55 33
1172.62 31
1172.70 29
1172.78 28
1172.86 27
1172.94 27
1173.02 26
1173.09 26
1173.17 26
1173.25 26
1173.33 27
1173.41 27
1173.49 28
1173.57 28
1173.64 28
1173.72 28
1173.80 28
1173.88 27
1173.96 25
1174.04 23
1174.12 21
1174.19 19
1174.27 17
1174.35 14
1174.43 13
1174.51 11
1174.59 11
1174.66 11
1174.74 12
1174.82 13
1174.90 14
1174.98 15
1175.06 16
1175.14 16
1175.21 17
1175.29 17
1175.37 16
1175.45 16
1175.53 16
1175.61 16
1175.69 17
1175.76 17
1175.84 18
1175.92 18
1176.00 19
1176.08 19
1176.16 20
1176.24 21
1176.31 22
1176.39 24
1176.47 25
1176.55 27
1176.63 29
1176.71 31
1176.79 32
1176.86 34
1176.94 34
1177.02 34
1177.10 33
1177.18 32
1177.26 30
1177.34 27
1177.42 25
1177.49 23
1177.57 21
1177.65 19
1177.73 18
1177.81 17
1177.89 16
1177.97 16
1178.04 16
1178.12 16
1178.20 17
1178.28 18
1178.36 18
1178.44 19
1178.52 18
1178.59 18
1178.67 17
1178.75 15
1178.83 14
1178.91 12
1178.99 10
1179.07 8
1179.15 7
1179.22 7
1179.30 8
1179.38 10
1179.46 14
1179.54 18
1179.62 24
1179.70 29
1179.77 34
1179.85 39
1179.93 42
1180.01 45
1180.09 46
1180.17 46
1180.25 45
1180.33 42
1180.40 39
1180.48 35
1180.56 32
1180.64 28
1180.72 26
1180.80 26
1180.88 27
1180.96 30
1181.03 34
1181.11 37
1181.19 40
1181.27 42
1181.35 42
1181.43 40
1181.51 37
1181.59 34
1181.66 32
1181.74 29
1181.82 28
1181.90 27
1181.98 27
1182.06 27
1182.14 27
1182.22 27
1182.29 28
1182.37 28
1182.45 27
1182.53 26
1182.61 24
1182.69 22
1182.77 20
1182.85 20
1182.92 20
1183.00 21
1183.08 23
1183.16 25
1183.24 26
1183.32 28
1183.40 29
1183.48 30
1183.56 31
1183.63 32
1183.71 32
1183.79 32
1183.87 32
1183.95 30
1184.03 28
1184.11 26
1184.19 24
1184.27 23
1184.34 22
1184.42 23
1184.50 23
1184.58 24
1184.66 25
1184.74 24
1184.82 23
1184.90 21
1184.97 19
1185.05 18
1185.13 19
1185.21 22
1185.29 26
1185.37 31
1185.45 37
1185.53 42
1185.61 47
1185.68 51
1185.76 54
1185.84 57
1185.92 59
1186.00 61
1186.08 62
1186.16 63
1186.24 64
1186.32 65
1186.39 67
1186.47 69
1186.55 73
1186.63 77
1186.71 81
1186.79 86
1186.87 91
1186.95 95
1187.03 99
1187.11 102
1187.18 104
1187.26 105
1187.34 105
1187.42 103
1187.50 101
1187.58 99
1187.66 96
1187.74 94
1187.82 92
1187.89 90
1187.97 89
1188.05 88
1188.13 87
1188.21 86
1188.29 86
1188.37 86
1188.45 87
1188.53 89
1188.61 91
1188.68 93
1188.76 95
1188.84 96
1188.92 96
1189.00 95
1189.08 93
1189.16 90
1189.24 87
1189.32 83
1189.40 80
1189.47 77
1189.55 75
1189.63 73
1189.71 73
1189.79 73
1189.87 74
1189.95 75
1190.03 77
1190.11 79
1190.19 81
1190.27 82
1190.34 82
1190.42 81
1190.50 77
1190.58 73
1190.66 68
1190.74 62
1190.82 58
1190.90 54
1190.98 52
1191.06 51
1191.14 50
1191.21 49
1191.29 48
1191.37 45
1191.45 41
1191.53 37
1191.61 32
1191.69 28
1191.77 25
1191.85 24
1191.93 25
1192.01 27
1192.08 29
1192.16 32
1192.24 35
1192.32 37
1192.40 40
1192.48 42
1192.56 45
1192.64 48
1192.72 51
1192.80 54
1192.88 55
1192.95 56
1193.03 56
1193.11 55
1193.19 53
1193.27 50
1193.35 46
1193.43 42
1193.51 37
1193.59 33
1193.67 29
1193.75 26
1193.83 24
1193.90 24
1193.98 24
1194.06 25
1194.14 28
1194.22 30
1194.30 32
1194.38 34
1194.46 35
1194.54 36
1194.62 36
1194.70 36
1194.78 36
1194.85 36
1194.93 37
1195.01 38
1195.09 40
1195.17 42
1195.25 44
1195.33 45
1195.41 45
1195.49 44
1195.57 42
1195.65 40
1195.73 36
1195.81 32
1195.88 28
1195.96 25
1196.04 23
1196.12 22
1196.20 22
1196.28 22
1196.36 22
1196.44 23
1196.52 24
1196.60 25
1196.68 27
1196.76 29
1196.84 32
1196.91 35
1196.99 38
1197.07 40
1197.15 41
1197.23 41
1197.31 40
1197.39 38
1197.47 36
1197.55 34
1197.63 32
1197.71 31
1197.79 31
1197.87 31
1197.95 31
1198.02 32
1198.10 32
1198.18 32
1198.26 33
1198.34 33
1198.42 32
1198.50 31
1198.58 28
1198.66 26
1198.74 23
1198.82 19
1198.90 16
1198.98 13
1199.06 10
1199.14 9
1199.21 8
1199.29 9
1199.37 10
1199.45 11
1199.53 12
1199.61 12
1199.69 11
1199.77 10
1199.85 8
1199.93 7
1200.01 6
1200.09 6
1200.17 8
1200.25 9
1200.33 11
1200.41 13
1200.48 15
1200.56 17
1200.64 20
1200.72 22
1200.80 26
1200.88 29
1200.96 32
1201.04 34
1201.12 35
1201.20 34
1201.28 32
1201.36 28
1201.44 23
1201.52 18
1201.60 12
1201.68 7
1201.76 3
1201.83 0
1201.91 0
1201.99 0
1202.07 0
1202.15 0
1202.23 0
1202.31 0
1202.39 0
1202.47 0
1202.55 0
1202.63 0
1202.71 3
1202.79 6
1202.87 12
1202.95 18
1203.03 24
1203.11 30
1203.19 35
1203.26 38
1203.34 39
1203.42 38
1203.50 35
1203.58 32
1203.66 27
1203.74 23
1203.82 20
1203.90 18
1203.98 17
1204.06 17
1204.14 17
1204.22 17
1204.30 17
1204.38 16
1204.46 15
1204.54 13
1204.62 10
1204.70 7
1204.78 5
1204.85 3
1204.93 3
1205.01 3
1205.09 5
1205.17 8
1205.25 12
1205.33 17
1205.41 22
1205.49 25
1205.57 28
1205.65 29
1205.73 29
1205.81 29
1205.89 28
1205.97 29
1206.05 30
1206.13 34
1206.21 39
1206.29 44
1206.37 50
1206.45 54
1206.53 56
1206.61 56
1206.68 54
1206.76 50
1206.84 47
1206.92 43
1207.00 41
1207.08 39
1207.16 39
1207.24 39
1207.32 39
1207.40 38
1207.48 38
1207.56 37
1207.64 36
1207.72 35
1207.80 33
1207.88 31
1207.96 29
1208.04 27
1208.12 25
1208.20 24
1208.28 24
1208.36 25
1208.44 27
1208.52 30
1208.60 33
1208.68 36
1208.76 37
1208.83 37
1208.91 35
1208.99 32
1209.07 28
1209.15 23
1209.23 19
1209.31 16
1209.39 14
1209.47 14
1209.55 14
1209.63 15
1209.71 16
1209.79 17
1209.87 18
1209.95 18
1210.03 17
1210.11 17
1210.19 16
1210.27 17
1210.35 19
1210.43 21
1210.51 24
1210.59 26
1210.67 29
1210.75 30
1210.83 31
1210.91 31
1210.99 30
1211.07 30
1211.15 30
1211.23 30
1211.31 30
1211.39 31
1211.47 32
1211.55 33
1211.62 35
1211.70 35
1211.78 36
1211.86 35
1211.94 34
1212.02 31
1212.10 29
1212.18 25
1212.26 22
1212.34 20
1212.42 19
1212.50 19
1212.58 21
1212.66 25
1212.74 29
1212.82 34
1212.90 38
1212.98 40
1213.06 41
1213.14 40
1213.22 38
1213.30 35
1213.38 32
1213.46 31
1213.54 30
1213.62 32
1213.70 34
1213.78 37
1213.86 39
1213.94 41
1214.02 42
1214.10 42
1214.18 41
1214.26 40
1214.34 39
1214.42 39
1214.50 38
1214.58 37
1214.66 36
1214.74 34
1214.82 33
1214.90 31
1214.98 29
1215.06 26
1215.14 24
1215.22 21
1215.30 19
1215.38 16
1215.46 13
1215.54 11
1215.62 10
1215.70 9
1215.78 9
1215.86 9
1215.94 9
1216.02 9
1216.10 10
1216.18 12
1216.26 14
1216.34 17
1216.41 20
1216.49 22
1216.57 23
1216.65 23
1216.73 21
1216.81 19
1216.89 16
1216.97 15
1217.05 14
1217.13 14
1217.21 15
1217.29 17
1217.37 20
1217.45 23
1217.53 25
1217.61 27
1217.69 28
1217.77 29
1217.85 29
1217.93 28
1218.01 26
1218.09 24
1218.17 22
1218.25 19
1218.33 17
1218.41 15
1218.49 14
1218.57 14
1218.65 14
1218.73 14
1218.81 14
1218.89 15
1218.97 15
1219.05 14
1219.13 14
1219.21 14
1219.29 13
1219.37 12
1219.45 10
1219.53 8
1219.61 6
1219.69 4
1219.77 3
1219.85 2
1219.93 1
1220.01 2
1220.09 2
1220.17 2
1220.25 1
1220.33 0
1220.41 0
1220.49 0
1220.57 0
1220.65 0
1220.73 0
1220.81 2
1220.89 6
1220.97 10
1221.05 14
1221.13 18
1221.21 21
1221.29 24
1221.37 27
1221.45 30
1221.53 32
1221.61 34
1221.70 34
1221.78 34
1221.86 32
1221.94 30
1222.02 28
1222.10 25
1222.18 23
1222.26 20
1222.34 18
1222.42 17
1222.50 16
1222.58 15
1222.66 15
1222.74 15
1222.82 16
1222.90 17
1222.98 19
1223.06 21
1223.14 24
1223.22 27
1223.30 29
1223.38 31
1223.46 31
1223.54 31
1223.62 30
1223.70 29
1223.78 28
1223.86 28
1223.94 28
1224.02 29
1224.10 30
1224.18 31
1224.26 31
1224.34 29
1224.42 27
1224.50 25
1224.58 22
1224.66 20
1224.74 19
1224.82 19
1224.90 20
1224.98 20
1225.06 21
1225.14 22
1225.22 23
1225.30 23
1225.38 23
1225.46 22
1225.54 21
1225.62 19
1225.70 17
1225.78 15
1225.86 13
1225.94 12
1226.02 12
1226.10 12
1226.18 13
1226.26 15
1226.34 17
1226.42 19
1226.51 20
1226.59 21
1226.67 22
1226.75 23
1226.83 25
1226.91 28
1226.99 32
1227.07 36
1227.15 41
1227.23 45
1227.31 48
1227.39 49
1227.47 50
1227.55 49
1227.63 47
1227.71 46
1227.79 44
1227.87 43
1227.95 43
1228.03 44
1228.11 46
1228.19 48
1228.27 50
1228.35 52
1228.43 53
1228.51 54
1228.59 53
1228.67 52
1228.75 51
1228.83 48
1228.91 45
1228.99 42
1229.07 39
1229.15 37
1229.23 35
1229.32 35
1229.40 37
1229.48 40
1229.56 44
1229.64 49
1229.72 53
1229.80 56
1229.88 56
1229.96 55
1230.04 52
1230.12 48
1230.20 44
1230.28 41
1230.36 40
1230.44 40
1230.52 42
1230.60 44
1230.68 46
1230.76 47
1230.84 47
1230.92 47
1231.00 46
1231.08 46
1231.16 45
1231.24 46
1231.32 46
1231.40 47
1231.49 48
1231.57 49
1231.65 49
1231.73 49
1231.81 50
1231.89 50
1231.97 51
1232.05 52
1232.13 54
1232.21 56
1232.29 58
1232.37 59
1232.45 59
1232.53 57
1232.61 56
1232.69 53
1232.77 50
1232.85 48
1232.93 45
1233.01 43
1233.09 41
1233.17 39
1233.25 38
1233.34 37
1233.42 37
1233.50 37
1233.58 36
1233.66 36
1233.74 35
1233.82 34
1233.90 34
1233.98 35
1234.06 38
1234.14 41
1234.22 45
1234.30 48
1234.38 51
1234.46 52
1234.54 51
1234.62 48
1234.70 45
1234.78 41
1234.86 39
1234.95 38
1235.03 39
1235.11 41
1235.19 44
1235.27 47
1235.35 51
1235.43 53
1235.51 54
1235.59 53
1235.67 50
1235.75 46
1235.83 40
1235.91 34
1235.99 28
1236.07 24
1236.15 22
1236.23 22
1236.31 25
1236.40 28
1236.48 32
1236.56 36
1236.64 39
1236.72 40
1236.80 39
1236.88 37
1236.96 34
1237.04 31
1237.12 28
1237.20 26
1237.28 25
1237.36 25
1237.44 26
1237.52 26
1237.60 26
1237.68 25
1237.77 23
1237.85 20
1237.93 17
1238.01 15
1238.09 15
1238.17 15
1238.25 17
1238.33 20
1238.41 22
1238.49 25
1238.57 26
1238.65 26
1238.73 25
1238.81 23
1238.89 21
1238.97 18
1239.06 15
1239.14 12
1239.22 10
1239.30 8
1239.38 8
1239.46 7
1239.54 8
1239.62 7
1239.70 7
1239.78 5
1239.86 3
1239.94 0
1240.02 0
1240.10 0
1240.18 0
1240.27 0
1240.35 0
1240.43 0
1240.51 0
1240.59 1
1240.67 4
1240.75 8
1240.83 10
1240.91 13
1240.99 14
1241.07 15
1241.15 16
1241.23 16
1241.31 17
1241.40 17
1241.48 17
1241.56 16
1241.64 15
1241.72 13
1241.80 11
1241.88 9
1241.96 8
1242.04 6
1242.12 6
1242.20 7
1242.28 8
1242.36 9
1242.45 10
1242.53 11
1242.61 11
1242.69 10
1242.77 10
1242.85 9
1242.93 10
1243.01 11
1243.09 13
1243.17 15
1243.25 18
1243.33 20
1243.41 22
1243.50 23
1243.58 24
1243.66 24
1243.74 24
1243.82 25
1243.90 25
1243.98 26
1244.06 28
1244.14 29
1244.22 30
1244.30 31
1244.38 32
1244.47 33
1244.55 34
1244.63 35
1244.71 35
1244.79 34
1244.87 34
1244.95 33
1245.03 32
1245.11 30
1245.19 29
1245.27 27
1245.35 24
1245.44 21
1245.52 17
1245.60 13
1245.68 10
1245.76 8
1245.84 8
1245.92 9
1246.00 13
1246.08 17
1246.16 20
1246.24 24
1246.32 26
1246.41 27
1246.49 29
1246.57 30
1246.65 33
1246.73 36
1246.81 41
1246.89 45
1246.97 47
1247.05 49
1247.13 49
1247.21 47
1247.30 45
1247.38 44
1247.46 43
1247.54 44
1247.62 46
1247.70 49
1247.78 52
1247.86 54
1247.94 55
1248.02 55
1248.11 53
1248.19 51
1248.27 48
1248.35 45
1248.43 41
1248.51 37
1248.59 33
1248.67 30
1248.75 27
1248.83 24
1248.91 23
1249.00 22
1249.08 23
1249.16 25
1249.24 27
1249.32 30
1249.40 34
1249.48 37
1249.56 41
1249.64 45
1249.72 48
1249.81 51
1249.89 54
1249.97 55
1250.05 57
1250.13 57
1250.21 57
1250.29 58
1250.37 59
1250.45 60
1250.53 63
1250.62 66
1250.70 69
1250.78 72
1250.86 73
1250.94 72
1251.02 70
1251.10 67
1251.18 63
1251.26 59
1251.35 57
1251.43 55
1251.51 55
1251.59 55
1251.67 56
1251.75 56
1251.83 55
1251.91 54
1251.99 53
1252.07 51
1252.16 50
1252.24 49
1252.32 48
1252.40 48
1252.48 47
1252.56 47
1252.64 47
1252.72 48
1252.80 49
1252.89 50
1252.97 51
1253.05 52
1253.13 51
1253.21 50
1253.29 49
1253.37 47
1253.45 46
1253.53 45
1253.62 45
1253.70 46
1253.78 48
1253.86 50
1253.94 53
1254.02 56
1254.10 58
1254.18 60
1254.26 60
1254.35 59
1254.43 57
1254.51 56
1254.59 54
1254.67 53
1254.75 53
1254.83 54
1254.91 54
1255.00 55
1255.08 55
1255.16 54
1255.24 53
1255.32 52
1255.40 50
1255.48 49
1255.56 49
1255.64 49
1255.73 50
1255.81 51
1255.89 53
1255.97 54
1256.05 55
1256.13 54
1256.21 53
1256.29 50
1256.38 46
1256.46 40
1256.54 35
1256.62 29
1256.70 25
1256.78 23
1256.86 22
1256.94 23
1257.03 25
1257.11 27
1257.19 30
1257.27 32
1257.35 34
1257.43 35
1257.51 35
1257.59 35
1257.68 34
1257.76 32
1257.84 31
1257.92 30
1258.00 29
1258.08 28
1258.16 28
1258.24 27
1258.33 25
1258.41 23
1258.49 20
1258.57 16
1258.65 12
1258.73 9
1258.81 6
1258.89 5
1258.98 5
1259.06 7
1259.14 10
1259.22 13
1259.30 16
1259.38 18
1259.46 19
1259.55 20
1259.63 22
1259.71 25
1259.79 29
1259.87 35
1259.95 40
1260.03 45
1260.11 48
1260.20 49
1260.28 48
1260.36 46
1260.44 43
1260.52 40
1260.60 37
1260.68 35
1260.77 33
1260.85 32
1260.93 31
1261.01 29
1261.09 29
1261.17 30
1261.25 32
1261.33 36
1261.42 41
1261.50 48
1261.58 55
1261.66 61
1261.74 66
1261.82 69
1261.90 70
1261.99 69
1262.07 66
1262.15 62
1262.23 57
1262.31 53
1262.39 50
1262.47 48
1262.56 47
1262.64 47
1262.72 47
1262.80 47
1262.88 47
1262.96 45
1263.04 42
1263.13 39
1263.21 36
1263.29 35
1263.37 35
1263.45 37
1263.53 40
1263.61 43
1263.70 46
1263.78 47
1263.86 47
1263.94 45
1264.02 41
1264.10 37
1264.18 31
1264.27 26
1264.35 20
1264.43 16
1264.51 12
1264.59 11
1264.67 12
1264.75 15
1264.84 19
1264.92 25
1265.00 32
1265.08 39
1265.16 45
1265.24 51
1265.33 55
1265.41 58
1265.49 59
1265.57 58
1265.65 56
1265.73 52
1265.81 49
1265.90 46
1265.98 43
1266.06 40
1266.14 39
1266.22 37
1266.30 36
1266.39 34
1266.47 32
1266.55 30
1266.63 29
1266.71 29
1266.79 30
1266.87 33
1266.96 36
1267.04 41
1267.12 45
1267.20 49
1267.28 53
1267.36 55
1267.45 57
1267.53 58
1267.61 59
1267.69 59
1267.77 58
1267.85 56
1267.93 53
1268.02 50
1268.10 46
1268.18 42
1268.26 39
1268.34 35
1268.42 32
1268.51 30
1268.59 28
1268.67 27
1268.75 26
1268.83 27
1268.91 28
1269.00 31
1269.08 34
1269.16 37
1269.24 41
1269.32 43
1269.40 44
1269.49 43
1269.57 42
1269.65 40
1269.73 37
1269.81 35
1269.89 34
1269.98 35
1270.06 37
1270.14 40
1270.22 43
1270.30 47
1270.38 51
1270.47 53
1270.55 55
1270.63 56
1270.71 56
1270.79 56
1270.87 55
1270.96 55
1271.04 55
1271.12 56
1271.20 57
1271.28 57
1271.36 57
1271.45 55
1271.53 52
1271.61 46
1271.69 39
1271.77 32
1271.85 25
1271.94 20
1272.02 16
1272.10 15
1272.18 16
1272.26 20
1272.34 24
1272.43 29
1272.51 34
1272.59 40
1272.67 44
1272.75 48
1272.84 51
1272.92 53
1273.00 53
1273.08 53
1273.16 51
1273.24 48
1273.33 45
1273.41 41
1273.49 38
1273.57 35
1273.65 33
1273.73 32
1273.82 32
1273.90 32
1273.98 34
1274.06 35
1274.14 36
1274.23 37
1274.31 37
1274.39 35
1274.47 34
1274.55 32
1274.63 30
1274.72 28
1274.80 28
1274.88 29
1274.96 30
1275.04 31
1275.13 31
1275.21 30
1275.29 28
1275.37 25
1275.45 21
1275.53 18
1275.62 16
1275.70 14
1275.78 15
1275.86 17
1275.94 21
1276.03 25
1276.11 29
1276.19 33
1276.27 36
1276.35 39
1276.43 41
1276.52 43
1276.60 45
1276.68 46
1276.76 47
1276.84 47
1276.93 46
1277.01 45
1277.09 44
1277.17 44
1277.25 45
1277.34 48
1277.42 51
1277.50 55
1277.58 57
1277.66 59
1277.74 59
1277.83 59
1277.91 59
1277.99 58
1278.07 58
1278.15 56
1278.24 54
1278.32 51
1278.40 46
1278.48 41
1278.56 36
1278.65 32
1278.73 29
1278.81 28
1278.89 30
1278.97 32
1279.06 35
1279.14 38
1279.22 40
1279.30 40
1279.38 39
1279.47 36
1279.55 31
1279.63 26
1279.71 20
1279.79 15
1279.88 12
1279.96 10
1280.04 10
1280.12 11
1280.20 12
1280.28 12
1280.37 11
1280.45 7
1280.53 3
1280.61 0
1280.69 0
1280.78 0
1280.86 0
1280.94 0
1281.02 0
1281.10 0
1281.19 0
1281.27 4
1281.35 8
1281.43 10
1281.52 12
1281.60 14
1281.68 15
1281.76 17
1281.84 19
1281.93 21
1282.01 24
1282.09 26
1282.17 28
1282.25 29
1282.34 31
1282.42 32
1282.50 33
1282.58 34
1282.66 34
1282.75 35
1282.83 35
1282.91 35
1282.99 35
1283.07 36
1283.16 38
1283.24 41
1283.32 44
1283.40 46
1283.48 47
1283.57 47
1283.65 44
1283.73 41
1283.81 36
1283.89 32
1283.98 29
1284.06 27
1284.14 26
1284.22 26
1284.31 27
1284.39 28
1284.47 29
1284.55 30
1284.63 29
1284.72 27
1284.80 25
1284.88 22
1284.96 18
1285.04 15
1285.13 13
1285.21 13
1285.29 15
1285.37 19
1285.46 23
1285.54 28
1285.62 32
1285.70 35
1285.78 37
1285.87 39
1285.95 40
1286.03 41
1286.11 44
1286.19 47
1286.28 49
1286.36 51
1286.44 52
1286.52 51
1286.61 48
1286.69 45
1286.77 42
1286.85 39
1286.93 37
1287.02 36
1287.10 35
1287.18 33
1287.26 32
1287.35 30
1287.43 29
1287.51 27
1287.59 25
1287.67 24
1287.76 25
1287.84 26
1287.92 29
1288.00 33
1288.09 40
1288.17 47
1288.25 56
1288.33 65
1288.41 74
1288.50 83
1288.58 92
1288.66 100
1288.74 107
1288.83 113
1288.91 118
1288.99 122
1289.07 123
1289.15 123
1289.24 119
1289.32 114
1289.40 106
1289.48 97
1289.57 88
1289.65 79
1289.73 72
1289.81 66
1289.90 62
1289.98 59
1290.06 57
1290.14 54
1290.22 52
1290.31 50
1290.39 47
1290.47 45
1290.55 43
1290.64 42
1290.72 41
1290.80 40
1290.88 39
1290.97 40
1291.05 42
1291.13 44
1291.21 48
1291.29 53
1291.38 59
1291.46 64
1291.54 69
1291.62 73
1291.71 75
1291.79 77
1291.87 78
1291.95 79
1292.04 80
1292.12 81
1292.20 82
1292.28 83
1292.37 83
1292.45 81
1292.53 78
1292.61 74
1292.69 70
1292.78 67
1292.86 65
1292.94 65
1293.02 67
1293.11 70
1293.19 74
1293.27 76
1293.35 76
1293.44 75
1293.52 73
1293.60 70
1293.68 66
1293.77 63
1293.85 61
1293.93 59
1294.01 58
1294.10 56
1294.18 54
1294.26 50
1294.34 46
1294.43 41
1294.51 36
1294.59 33
1294.67 31
1294.76 31
1294.84 32
1294.92 33
1295.00 34
1295.09 34
1295.17 33
1295.25 30
1295.33 26
1295.42 21
1295.50 18
1295.58 16
1295.66 15
1295.74 17
1295.83 19
1295.91 23
1295.99 27
1296.07 30
1296.16 31
1296.24 31
1296.32 30
1296.40 26
1296.49 21
1296.57 16
1296.65 11
1296.73 7
1296.82 4
1296.90 2
1296.98 2
1297.06 3
1297.15 4
1297.23 5
1297.31 6
1297.40 7
1297.48 8
1297.56 8
1297.64 8
1297.73 8
1297.81 7
1297.89 6
1297.97 5
1298.06 4
1298.14 2
1298.22 0
1298.30 0
1298.39 0
1298.47 0
1298.55 0
1298.63 0
1298.72 0
1298.80 0
1298.88 1
1298.96 7
1299.05 14
1299.13 20
1299.21 26
1299.29 29
1299.38 29
1299.46 27
1299.54 22
1299.62 17
1299.71 13
1299.79 10
1299.87 9
1299.95 12
1300.04 16
1300.12 22
1300.20 29
1300.29 36
1300.37 42
1300.45 47
1300.53 51
1300.62 54
1300.70 56
1300.78 59
1300.86 62
1300.95 64
1301.03 66
1301.11 68
1301.19 67
1301.28 66
1301.36 62
1301.44 59
1301.53 55
1301.61 52
1301.69 51
1301.77 52
1301.86 54
1301.94 55
1302.02 55
1302.10 54
1302.19 51
1302.27 47
1302.35 43
1302.43 41
1302.52 40
1302.60 42
1302.68 45
1302.77 49
1302.85 54
1302.93 60
1303.01 65
1303.10 71
1303.18 75
1303.26 79
1303.34 80
1303.43 80
1303.51 77
1303.59 72
1303.68 65
1303.76 58
1303.84 50
1303.92 43
1304.01 38
1304.09 34
1304.17 32
1304.25 31
1304.34 30
1304.42 30
1304.50 30
1304.59 32
1304.67 35
1304.75 39
1304.83 46
1304.92 54
1305.00 63
1305.08 73
1305.16 82
1305.25 90
1305.33 95
1305.41 97
1305.50 96
1305.58 92
1305.66 87
1305.74 80
1305.83 74
1305.91 71
1305.99 70
1306.08 71
1306.16 75
1306.24 81
1306.32 86
1306.41 90
1306.49 93
1306.57 92
1306.66 90
1306.74 85
1306.82 78
1306.90 71
1306.99 65
1307.07 59
1307.15 55
1307.24 53
1307.32 52
1307.40 51
1307.48 51
1307.57 50
1307.65 48
1307.73 47
1307.82 47
1307.90 49
1307.98 53
1308.06 58
1308.15 64
1308.23 70
1308.31 74
1308.40 78
1308.48 80
1308.56 82
1308.64 83
1308.73 84
1308.81 85
1308.89 88
1308.98 91
1309.06 96
1309.14 100
1309.22 104
1309.31 108
1309.39 111
1309.47 113
1309.56 113
1309.64 111
1309.72 109
1309.80 106
1309.89 103
1309.97 100
1310.05 97
1310.14 93
1310.22 90
1310.30 86
1310.39 83
1310.47 80
1310.55 78
1310.63 77
1310.72 77
1310.80 77
1310.88 77
1310.97 76
1311.05 74
1311.13 70
1311.21 66
1311.30 62
1311.38 58
1311.46 55
1311.55 53
1311.63 51
1311.71 49
1311.80 45
1311.88 42
1311.96 38
1312.04 35
1312.13 33
1312.21 32
1312.29 34
1312.38 38
1312.46 42
1312.54 47
1312.63 51
1312.71 54
1312.79 56
1312.87 57
1312.96 56
1313.04 55
1313.12 53
1313.21 51
1313.29 49
1313.37 48
1313.46 47
1313.54 46
1313.62 46
1313.71 48
1313.79 50
1313.87 53
1313.95 57
1314.04 62
1314.12 67
1314.20 72
1314.29 75
1314.37 77
1314.45 78
1314.54 78
1314.62 78
1314.70 77
1314.78 78
1314.87 79
1314.95 82
1315.03 84
1315.12 87
1315.20 89
1315.28 89
1315.37 88
1315.45 85
1315.53 82
1315.62 79
1315.70 76
1315.78 75
1315.87 76
1315.95 77
1316.03 78
1316.11 79
1316.20 79
1316.28 77
1316.36 74
1316.45 70
1316.53 66
1316.61 62
1316.70 60
1316.78 59
1316.86 60
1316.95 64
1317.03 69
1317.11 75
1317.20 80
1317.28 84
1317.36 86
1317.45 84
1317.53 80
1317.61 74
1317.69 66
1317.78 59
1317.86 53
1317.94 48
1318.03 46
1318.11 45
1318.19 46
1318.28 49
1318.36 53
1318.44 56
1318.53 59
1318.61 60
1318.69 59
1318.78 56
1318.86 50
1318.94 44
1319.03 36
1319.11 28
1319.19 20
1319.28 13
1319.36 6
1319.44 0
1319.53 0
1319.61 0
1319.69 0
1319.77 0
1319.86 0
1319.94 0
1320.02 0
1320.11 0
1320.19 1
1320.27 8
1320.36 16
1320.44 25
1320.52 35
1320.61 45
1320.69 55
1320.77 63
1320.86 70
1320.94 74
1321.02 76
1321.11 77
1321.19 77
1321.27 77
1321.36 76
1321.44 76
1321.52 77
1321.61 78
1321.69 80
1321.77 81
1321.86 82
1321.94 82
1322.02 80
1322.11 76
1322.19 72
1322.27 69
1322.36 66
1322.44 66
1322.52 69
1322.61 74
1322.69 81
1322.77 89
1322.86 97
1322.94 105
1323.02 111
1323.11 116
1323.19 120
1323.27 122
1323.36 124
1323.44 125
1323.52 125
1323.61 124
1323.69 123
1323.77 120
1323.86 117
1323.94 113
1324.02 110
1324.11 107
1324.19 105
1324.27 105
1324.36 108
1324.44 112
1324.52 118
1324.61 126
1324.69 136
1324.77 147
1324.86 159
1324.94 172
1325.02 186
1325.11 198
1325.19 210
1325.27 221
1325.36 230
1325.44 238
1325.52 246
1325.61 254
1325.69 263
1325.78 272
1325.86 281
1325.94 289
1326.03 296
1326.11 300
1326.19 302
1326.28 303
1326.36 302
1326.44 301
1326.53 301
1326.61 301
1326.69 302
1326.78 304
1326.86 307
1326.94 310
1327.03 313
1327.11 318
1327.19 323
1327.28 331
1327.36 339
1327.44 349
1327.53 360
1327.61 368
1327.69 375
1327.78 377
1327.86 375
1327.95 369
1328.03 359
1328.11 347
1328.20 333
1328.28 320
1328.36 309
1328.45 300
1328.53 296
1328.61 294
1328.70 295
1328.78 299
1328.86 303
1328.95 307
1329.03 309
1329.11 310
1329.20 308
1329.28 304
1329.37 297
1329.45 288
1329.53 278
1329.62 267
1329.70 256
1329.78 246
1329.87 236
1329.95 228
1330.03 220
1330.12 214
1330.20 209
1330.28 204
1330.37 199
1330.45 196
1330.53 192
1330.62 189
1330.70 186
1330.79 184
1330.87 182
1330.95 181
1331.04 179
1331.12 178
1331.20 178
1331.29 178
1331.37 178
1331.45 179
1331.54 180
1331.62 180
1331.71 181
1331.79 181
1331.87 180
1331.96 180
1332.04 181
1332.12 183
1332.21 186
1332.29 188
1332.37 190
1332.46 191
1332.54 190
1332.63 188
1332.71 184
1332.79 180
1332.88 175
1332.96 171
1333.04 168
1333.13 166
1333.21 166
1333.29 167
1333.38 168
1333.46 171
1333.55 173
1333.63 175
1333.71 177
1333.80 178
1333.88 177
1333.96 175
1334.05 172
1334.13 168
1334.22 164
1334.30 161
1334.38 158
1334.47 157
1334.55 157
1334.63 158
1334.72 159
1334.80 160
1334.88 161
1334.97 160
1335.05 159
1335.14 158
1335.22 157
1335.30 157
1335.39 158
1335.47 160
1335.55 163
1335.64 165
1335.72 166
1335.81 165
1335.89 164
1335.97 162
1336.06 158
1336.14 155
1336.22 151
1336.31 147
1336.39 143
1336.48 139
1336.56 135
1336.64 132
1336.73 129
1336.81 125
1336.89 121
1336.98 115
1337.06 108
1337.15 100
1337.23 91
1337.31 83
1337.40 77
1337.48 73
1337.57 73
1337.65 75
1337.73 79
1337.82 85
1337.90 90
1337.98 93
1338.07 94
1338.15 93
1338.24 89
1338.32 84
1338.40 78
1338.49 72
1338.57 67
1338.65 64
1338.74 63
1338.82 64
1338.91 67
1338.99 72
1339.07 79
1339.16 86
1339.24 93
1339.33 100
1339.41 106
1339.49 110
1339.58 111
1339.66 109
1339.74 104
1339.83 97
1339.91 89
1340.00 80
1340.08 74
1340.16 69
1340.25 68
1340.33 69
1340.42 73
1340.50 76
1340.58 78
1340.67 79
1340.75 77
1340.84 75
1340.92 71
1341.00 69
1341.09 70
1341.17 73
1341.25 79
1341.34 86
1341.42 92
1341.51 96
1341.59 96
1341.67 93
1341.76 88
1341.84 82
1341.93 77
1342.01 75
1342.09 76
1342.18 80
1342.26 85
1342.35 92
1342.43 97
1342.51 99
1342.60 99
1342.68 97
1342.77 92
1342.85 87
1342.93 82
1343.02 78
1343.10 76
1343.19 75
1343.27 76
1343.35 78
1343.44 82
1343.52 86
1343.61 90
1343.69 95
1343.77 100
1343.86 105
1343.94 109
1344.03 113
1344.11 116
1344.19 116
1344.28 113
1344.36 108
1344.45 100
1344.53 90
1344.61 79
1344.70 71
1344.78 65
1344.87 63
1344.95 65
1345.03 71
1345.12 80
1345.20 89
1345.29 97
1345.37 103
1345.45 106
1345.54 106
1345.62 103
1345.71 99
1345.79 93
1345.87 87
1345.96 83
1346.04 79
1346.13 76
1346.21 74
1346.29 74
1346.38 73
1346.46 74
1346.55 74
1346.63 75
1346.72 76
1346.80 77
1346.88 78
1346.97 79
1347.05 81
1347.14 83
1347.22 87
1347.30 93
1347.39 100
1347.47 108
1347.56 117
1347.64 127
1347.72 137
1347.81 148
1347.89 158
1347.98 169
1348.06 179
1348.14 189
1348.23 199
1348.31 209
1348.40 218
1348.48 226
1348.57 233
1348.65 237
1348.73 239
1348.82 239
1348.90 239
1348.99 238
1349.07 238
1349.15 241
1349.24 245
1349.32 251
1349.41 258
1349.49 263
1349.58 268
1349.66 269
1349.74 268
1349.83 264
1349.91 259
1350.00 253
1350.08 248
1350.16 245
1350.25 243
1350.33 243
1350.42 245
1350.50 247
1350.59 248
1350.67 249
1350.75 248
1350.84 247
1350.92 246
1351.01 245
1351.09 244
1351.18 242
1351.26 241
1351.34 238
1351.43 234
1351.51 228
1351.60 220
1351.68 210
1351.77 200
1351.85 189
1351.93 178
1352.02 168
1352.10 158
1352.19 149
1352.27 140
1352.35 134
1352.44 128
1352.52 122
1352.61 117
1352.69 112
1352.78 105
1352.86 97
1352.94 88
1353.03 78
1353.11 67
1353.20 57
1353.28 48
1353.37 41
1353.45 37
1353.53 36
1353.62 37
1353.70 40
1353.79 42
1353.87 44
1353.96 46
1354.04 46
1354.13 46
1354.21 46
1354.29 46
1354.38 46
1354.46 46
1354.55 45
1354.63 43
1354.72 41
1354.80 38
1354.88 35
1354.97 31
1355.05 26
1355.14 21
1355.22 15
1355.31 10
1355.39 6
1355.47 4
1355.56 4
1355.64 8
1355.73 13
1355.81 19
1355.90 25
1355.98 30
1356.07 34
1356.15 37
1356.23 39
1356.32 42
1356.40 45
1356.49 48
1356.57 51
1356.66 54
1356.74 55
1356.82 55
1356.91 55
1356.99 54
1357.08 54
1357.16 55
1357.25 56
1357.33 58
1357.42 58
1357.50 58
1357.58 57
1357.67 55
1357.75 54
1357.84 53
1357.92 53
1358.01 55
1358.09 56
1358.18 58
1358.26 58
1358.34 59
1358.43 58
1358.51 58
1358.60 59
1358.68 63
1358.77 68
1358.85 75
1358.94 83
1359.02 92
1359.10 99
1359.19 104
1359.27 107
1359.36 107
1359.44 104
1359.53 100
1359.61 95
1359.70 89
1359.78 84
1359.86 80
1359.95 76
1360.03 74
1360.12 72
1360.20 70
1360.29 67
1360.37 64
1360.46 58
1360.54 51
1360.63 43
1360.71 35
1360.79 30
1360.88 28
1360.96 31
1361.05 38
1361.13 48
1361.22 60
1361.30 72
1361.39 81
1361.47 87
1361.56 90
1361.64 90
1361.72 89
1361.81 88
1361.89 87
1361.98 87
1362.06 89
1362.15 90
1362.23 91
1362.32 90
1362.40 88
1362.49 82
1362.57 75
1362.65 68
1362.74 60
1362.82 54
1362.91 51
1362.99 51
1363.08 53
1363.16 58
1363.25 63
1363.33 68
1363.42 72
1363.50 74
1363.59 74
1363.67 74
1363.75 73
1363.84 72
1363.92 72
1364.01 73
1364.09 75
1364.18 78
1364.26 82
1364.35 85
1364.43 88
1364.52 91
1364.60 92
1364.69 93
1364.77 93
1364.85 92
1364.94 92
1365.02 91
1365.11 91
1365.19 90
1365.28 89
1365.36 88
1365.45 86
1365.53 84
1365.62 80
1365.70 76
1365.79 71
1365.87 65
1365.96 59
1366.04 54
1366.12 49
1366.21 45
1366.29 41
1366.38 39
1366.46 38
1366.55 37
1366.63 35
1366.72 34
1366.80 31
1366.89 28
1366.97 25
1367.06 23
1367.14 22
1367.23 22
1367.31 24
1367.40 26
1367.48 29
1367.57 31
1367.65 31
1367.73 30
1367.82 28
1367.90 25
1367.99 21
1368.07 18
1368.16 15
1368.24 15
1368.33 16
1368.41 18
1368.50 21
1368.58 23
1368.67 24
1368.75 23
1368.84 21
1368.92 18
1369.01 15
1369.09 14
1369.18 16
1369.26 21
1369.35 28
1369.43 36
1369.51 43
1369.60 48
1369.68 51
1369.77 51
1369.85 48
1369.94 43
1370.02 37
1370.11 31
1370.19 25
1370.28 20
1370.36 16
1370.45 13
1370.53 9
1370.62 5
1370.70 0
1370.79 0
1370.87 0
1370.96 0
1371.04 0
1371.13 0
1371.21 0
1371.30 0
1371.38 3
1371.47 12
1371.55 20
1371.64 27
1371.72 32
1371.81 36
1371.89 39
1371.97 41
1372.06 44
1372.14 47
1372.23 50
1372.31 52
1372.40 54
1372.48 55
1372.57 54
1372.65 53
1372.74 52
1372.82 52
1372.91 52
1372.99 52
1373.08 51
1373.16 51
1373.25 49
1373.33 47
1373.42 45
1373.50 43
1373.59 42
1373.67 41
1373.76 39
1373.84 38
1373.93 36
1374.01 35
1374.10 34
1374.18 34
1374.27 37
1374.35 43
1374.44 52
1374.52 62
1374.61 74
1374.69 84
1374.78 91
1374.86 94
1374.95 94
1375.03 91
1375.12 86
1375.20 82
1375.29 78
1375.37 75
1375.46 74
1375.54 74
1375.63 74
1375.71 75
1375.80 77
1375.88 79
1375.97 82
1376.05 86
1376.14 90
1376.22 96
1376.31 101
1376.39 106
1376.48 110
1376.56 113
1376.65 116
1376.73 117
1376.82 116
1376.90 114
1376.99 110
1377.07 106
1377.16 102
1377.24 98
1377.33 96
1377.41 96
1377.50 97
1377.58 101
1377.67 106
1377.75 112
1377.84 121
1377.92 130
1378.01 139
1378.09 149
1378.18 158
1378.26 166
1378.35 173
1378.43 180
1378.52 185
1378.60 191
1378.69 196
1378.77 200
1378.86 204
1378.94 205
1379.03 204
1379.11 201
1379.20 196
1379.28 188
1379.37 179
1379.45 169
1379.54 159
1379.62 149
1379.71 139
1379.79 130
1379.88 123
1379.96 116
1380.05 111
1380.13 108
1380.22 106
1380.31 105
1380.39 104
1380.48 104
1380.56 103
1380.65 101
1380.73 96
1380.82 89
1380.90 81
1380.99 71
1381.07 62
1381.16 53
1381.24 45
1381.33 40
1381.41 37
1381.50 36
1381.58 36
1381.67 37
1381.75 39
1381.84 41
1381.92 43
1382.01 45
1382.09 47
1382.18 48
1382.26 48
1382.35 48
1382.43 46
1382.52 44
1382.60 42
1382.69 40
1382.78 40
1382.86 41
1382.95 44
1383.03 50
1383.12 56
1383.20 63
1383.29 69
1383.37 75
1383.46 79
1383.54 82
1383.63 85
1383.71 86
1383.80 86
1383.88 85
1383.97 81
1384.05 76
1384.14 70
1384.22 64
1384.31 59
1384.39 57
1384.48 57
1384.57 61
1384.65 66
1384.74 73
1384.82 80
1384.91 86
1384.99 91
1385.08 94
1385.16 95
1385.25 94
1385.33 92
1385.42 88
1385.50 82
1385.59 76
1385.67 68
1385.76 60
1385.84 52
1385.93 45
1386.01 39
1386.10 37
1386.19 38
1386.27 41
1386.36 47
1386.44 53
1386.53 58
1386.61 62
1386.70 63
1386.78 63
1386.87 61
1386.95 60
1387.04 60
1387.12 61
1387.21 64
1387.29 68
1387.38 72
1387.47 75
1387.55 78
1387.64 79
1387.72 80
1387.81 80
1387.89 79
1387.98 78
1388.06 75
1388.15 72
1388.23 67
1388.32 61
1388.40 55
1388.49 49
1388.58 44
1388.66 41
1388.75 40
1388.83 41
1388.92 44
1389.00 46
1389.09 47
1389.17 46
1389.26 42
1389.34 37
1389.43 30
1389.51 23
1389.60 18
1389.69 13
1389.77 11
1389.86 11
1389.94 13
1390.03 15
1390.11 19
1390.20 23
1390.28 28
1390.37 33
1390.45 38
1390.54 43
1390.63 47
1390.71 50
1390.80 51
1390.88 51
1390.97 50
1391.05 48
1391.14 48
1391.22 50
1391.31 53
1391.39 59
1391.48 67
1391.57 75
1391.65 84
1391.74 92
1391.82 98
1391.91 103
1391.99 107
1392.08 110
1392.16 113
1392.25 115
1392.33 117
1392.42 118
1392.51 119
1392.59 119
1392.68 118
1392.76 117
1392.85 115
1392.93 114
1393.02 112
1393.10 111
1393.19 109
1393.28 107
1393.36 104
1393.45 99
1393.53 94
1393.62 88
1393.70 82
1393.79 76
1393.87 72
1393.96 70
1394.05 68
1394.13 67
1394.22 66
1394.30 64
1394.39 61
1394.47 57
1394.56 51
1394.64 45
1394.73 39
1394.82 32
1394.90 27
1394.99 22
1395.07 18
1395.16 17
1395.24 17
1395.33 19
1395.41 23
1395.50 27
1395.59 31
1395.67 36
1395.76 41
1395.84 44
1395.93 48
1396.01 52
1396.10 56
1396.19 59
1396.27 63
1396.36 66
1396.44 70
1396.53 73
1396.61 77
1396.70 82
1396.78 89
1396.87 96
1396.96 104
1397.04 111
1397.13 115
1397.21 116
1397.30 114
1397.38 108
1397.47 100
1397.56 92
1397.64 83
1397.73 74
1397.81 67
1397.90 61
1397.98 55
1398.07 50
1398.16 46
1398.24 42
1398.33 38
1398.41 36
1398.50 34
1398.58 33
1398.67 33
1398.75 34
1398.84 35
1398.93 36
1399.01 37
1399.10 37
1399.18 37
1399.27 35
1399.35 32
1399.44 29
1399.53 24
1399.61 18
1399.70 13
1399.78 8
1399.87 5
1399.95 3
1400.04 3
1400.13 6
1400.21 9
1400.30 14
1400.38 18
1400.47 22
1400.56 26
1400.64 28
1400.73 30
1400.81 31
1400.90 31
1400.98 31
1401.07 30
1401.16 28
1401.24 24
1401.33 21
1401.41 16
1401.50 12
1401.58 8
1401.67 5
1401.76 3
1401.84 2
1401.93 2
1402.01 2
1402.10 2
1402.18 1
1402.27 0
1402.36 0
1402.44 0
1402.53 0
1402.61 0
1402.70 0
1402.79 0
1402.87 6
1402.96 11
1403.04 15
1403.13 18
1403.21 18
1403.30 17
1403.39 15
1403.47 13
1403.56 12
1403.64 12
1403.73 12
1403.82 14
1403.90 14
1403.99 15
1404.07 15
1404.16 15
1404.24 17
1404.33 21
1404.42 28
1404.50 38
1404.59 49
1404.67 61
1404.76 71
1404.85 79
1404.93 83
1405.02 84
1405.10 82
1405.19 77
1405.28 70
1405.36 62
1405.45 53
1405.53 45
1405.62 37
1405.71 30
1405.79 23
1405.88 17
1405.96 12
1406.05 7
1406.13 4
1406.22 3
1406.31 3
1406.39 5
1406.48 8
1406.56 11
1406.65 15
1406.74 18
1406.82 22
1406.91 25
1406.99 28
1407.08 31
1407.17 33
1407.25 34
1407.34 35
1407.42 36
1407.51 37
1407.60 37
1407.68 38
1407.77 38
1407.85 39
1407.94 38
1408.03 38
1408.11 37
1408.20 37
1408.28 38
1408.37 40
1408.46 42
1408.54 43
1408.63 43
1408.71 42
1408.80 40
1408.89 38
1408.97 36
1409.06 35
1409.14 35
1409.23 37
1409.32 40
1409.40 43
1409.49 46
1409.57 49
1409.66 51
1409.75 53
1409.83 55
1409.92 58
1410.00 60
1410.09 63
1410.18 65
1410.26 67
1410.35 69
1410.43 70
1410.52 71
1410.61 71
1410.69 71
1410.78 71
1410.86 70
1410.95 67
1411.04 63
1411.12 58
1411.21 52
1411.29 46
1411.38 41
1411.47 36
1411.55 32
1411.64 31
1411.73 32
1411.81 35
1411.90 40
1411.98 46
1412.07 53
1412.16 59
1412.24 63
1412.33 64
1412.41 63
1412.50 60
1412.59 55
1412.67 50
1412.76 47
1412.84 46
1412.93 49
1413.02 54
1413.10 62
1413.19 70
1413.28 77
1413.36 83
1413.45 86
1413.53 86
1413.62 85
1413.71 82
1413.79 77
1413.88 71
1413.96 63
1414.05 53
1414.14 43
1414.22 32
1414.31 23
1414.40 16
1414.48 13
1414.57 13
1414.65 17
1414.74 22
1414.83 26
1414.91 29
1415.00 29
1415.09 28
1415.17 26
1415.26 24
1415.34 23
1415.43 23
1415.52 24
1415.60 25
1415.69 26
1415.77 25
1415.86 23
1415.95 19
1416.03 15
1416.12 10
1416.21 5
1416.29 1
1416.38 0
1416.46 0
1416.55 0
1416.64 0
1416.72 0
1416.81 0
1416.90 0
1416.98 0
1417.07 0
1417.15 0
1417.24 1
1417.33 2
1417.41 3
1417.50 5
1417.59 7
1417.67 8
1417.76 8
1417.84 7
1417.93 6
1418.02 4
1418.10 3
1418.19 3
1418.28 4
1418.36 7
1418.45 11
1418.54 16
1418.62 22
1418.71 28
1418.79 34
1418.88 40
1418.97 45
1419.05 50
1419.14 53
1419.23 54
1419.31 53
1419.40 49
1419.48 43
1419.57 35
1419.66 27
1419.74 20
1419.83 17
1419.92 17
1420.00 21
1420.09 28
1420.18 37
1420.26 46
1420.35 55
1420.43 63
1420.52 68
1420.61 72
1420.69 76
1420.78 80
1420.87 84
1420.95 89
1421.04 95
1421.13 101
1421.21 106
1421.30 109
1421.38 109
1421.47 107
1421.56 104
1421.64 99
1421.73 94
1421.82 91
1421.90 88
1421.99 86
1422.08 84
1422.16 81
1422.25 78
1422.33 75
1422.42 72
1422.51 69
1422.59 66
1422.68 65
1422.77 64
1422.85 64
1422.94 64
1423.03 63
1423.11 62
1423.20 60
1423.29 57
1423.37 55
1423.46 54
1423.55 54
1423.63 56
1423.72 60
1423.80 65
1423.89 70
1423.98 75
1424.06 79
1424.15 81
1424.24 83
1424.32 83
1424.41 84
1424.50 84
1424.58 86
1424.67 87
1424.76 87
1424.84 86
1424.93 83
1425.02 78
1425.10 72
1425.19 66
1425.27 61
1425.36 59
1425.45 59
1425.53 62
1425.62 67
1425.71 74
1425.79 82
1425.88 89
1425.97 94
1426.05 98
1426.14 99
1426.23 96
1426.31 92
1426.40 86
1426.49 80
1426.57 76
1426.66 73
1426.75 72
1426.83 74
1426.92 76
1427.01 80
1427.09 84
1427.18 90
1427.27 97
1427.35 106
1427.44 115
1427.52 124
1427.61 131
1427.70 135
1427.78 135
1427.87 130
1427.96 121
1428.04 110
1428.13 97
1428.22 86
1428.30 79
1428.39 75
1428.48 75
1428.56 78
1428.65 83
1428.74 89
1428.82 93
1428.91 96
1429.00 97
1429.08 96
1429.17 96
1429.26 96
1429.34 98
1429.43 102
1429.52 107
1429.60 112
1429.69 116
1429.78 119
1429.86 119
1429.95 116
1430.04 111
1430.12 103
1430.21 93
1430.30 83
1430.38 72
1430.47 62
1430.56 53
1430.64 46
1430.73 41
1430.82 38
1430.90 38
1430.99 40
1431.08 43
1431.16 46
1431.25 48
1431.34 48
1431.42 47
1431.51 43
1431.60 38
1431.68 34
1431.77 29
1431.86 27
1431.94 25
1432.03 25
1432.12 26
1432.20 28
1432.29 29
1432.38 29
1432.46 28
1432.55 26
1432.64 22
1432.72 18
1432.81 16
1432.90 15
1432.98 19
1433.07 27
1433.16 38
1433.24 52
1433.33 67
1433.42 81
1433.50 91
1433.59 98
1433.68 101
1433.77 102
1433.85 100
1433.94 98
1434.03 95
1434.11 93
1434.20 90
1434.29 87
1434.37 84
1434.46 81
1434.55 79
1434.63 77
1434.72 76
1434.81 75
1434.89 74
1434.98 73
1435.07 72
1435.15 72
1435.24 73
1435.33 75
1435.41 79
1435.50 84
1435.59 90
1435.67 98
1435.76 106
1435.85 115
1435.94 124
1436.02 133
1436.11 141
1436.20 146
1436.28 149
1436.37 148
1436.46 144
1436.54 138
1436.63 131
1436.72 123
1436.80 116
1436.89 109
1436.98 103
1437.06 97
1437.15 91
1437.24 84
1437.32 77
1437.41 70
1437.50 63
1437.59 57
1437.67 52
1437.76 48
1437.85 46
1437.93 46
1438.02 50
1438.11 56
1438.19 63
1438.28 71
1438.37 78
1438.45 83
1438.54 85
1438.63 84
1438.71 81
1438.80 78
1438.89 74
1438.98 72
1439.06 70
1439.15 70
1439.24 71
1439.32 73
1439.41 76
1439.50 80
1439.58 83
1439.67 86
1439.76 87
1439.85 85
1439.93 81
1440.02 74
1440.11 67
1440.19 61
1440.28 57
1440.37 56
1440.45 57
1440.54 60
1440.63 62
1440.71 63
1440.80 61
1440.89 56
1440.98 49
1441.06 40
1441.15 31
1441.24 23
1441.32 19
1441.41 17
1441.50 19
1441.58 22
1441.67 26
1441.76 30
1441.85 34
1441.93 36
1442.02 38
1442.11 38
1442.19 39
1442.28 40
1442.37 41
1442.45 42
1442.54 43
1442.63 45
1442.72 46
1442.80 47
1442.89 48
1442.98 48
1443.06 49
1443.15 50
1443.24 51
1443.33 51
1443.41 49
1443.50 47
1443.59 42
1443.67 35
1443.76 27
1443.85 18
1443.93 10
1444.02 4
1444.11 0
1444.20 0
1444.28 0
1444.37 0
1444.46 0
1444.54 0
1444.63 0
1444.72 0
1444.81 0
1444.89 2
1444.98 10
1445.07 19
1445.15 28
1445.24 36
1445.33 42
1445.42 48
1445.50 52
1445.59 56
1445.68 58
1445.76 58
1445.85 54
1445.94 47
1446.03 38
1446.11 27
1446.20 17
1446.29 10
1446.37 7
1446.46 8
1446.55 11
1446.64 15
1446.72 19
1446.81 21
1446.90 22
1446.98 22
1447.07 23
1447.16 26
1447.25 31
1447.33 39
1447.42 48
1447.51 56
1447.59 63
1447.68 67
1447.77 70
1447.86 70
1447.94 71
1448.03 71
1448.12 72
1448.20 73
1448.29 75
1448.38 76
1448.47 76
1448.55 76
1448.64 77
1448.73 79
1448.81 82
1448.90 89
1448.99 97
1449.08 108
1449.16 118
1449.25 129
1449.34 137
1449.43 143
1449.51 146
1449.60 146
1449.69 143
1449.77 137
1449.86 131
1449.95 124
1450.04 118
1450.12 114
1450.21 112
1450.30 112
1450.39 114
1450.47 117
1450.56 121
1450.65 126
1450.73 130
1450.82 135
1450.91 141
1451.00 147
1451.08 153
1451.17 156
1451.26 157
1451.35 155
1451.43 150
1451.52 144
1451.61 138
1451.69 134
1451.78 134
1451.87 137
1451.96 142
1452.04 147
1452.13 151
1452.22 152
1452.31 150
1452.39 147
1452.48 143
1452.57 140
1452.65 140
1452.74 142
1452.83 145
1452.92 148
1453.00 151
1453.09 151
1453.18 150
1453.27 147
1453.35 144
1453.44 141
1453.53 141
1453.62 144
1453.70 148
1453.79 152
1453.88 156
1453.97 157
1454.05 155
1454.14 148
1454.23 138
1454.31 124
1454.40 109
1454.49 94
1454.58 80
1454.66 68
1454.75 59
1454.84 53
1454.93 51
1455.01 51
1455.10 53
1455.19 58
1455.28 63
1455.36 69
1455.45 74
1455.54 77
1455.63 77
1455.71 74
1455.80 67
1455.89 58
1455.98 48
1456.06 39
1456.15 32
1456.24 28
1456.33 28
1456.41 30
1456.50 34
1456.59 39
1456.68 43
1456.76 45
1456.85 46
1456.94 45
1457.03 43
1457.11 40
1457.20 39
1457.29 39
1457.37 40
1457.46 42
1457.55 46
1457.64 50
1457.72 55
1457.81 59
1457.90 61
1457.99 63
1458.07 63
1458.16 62
1458.25 60
1458.34 59
1458.42 58
1458.51 58
1458.60 60
1458.69 63
1458.77 68
1458.86 74
1458.95 82
1459.04 90
1459.13 99
1459.21 108
1459.30 117
1459.39 123
1459.48 126
1459.56 125
1459.65 119
1459.74 111
1459.83 99
1459.91 86
1460.00 73
1460.09 62
1460.18 53
1460.26 47
1460.35 43
1460.44 41
1460.53 40
1460.61 39
1460.70 39
1460.79 40
1460.88 41
1460.96 41
1461.05 42
1461.14 43
1461.23 44
1461.31 45
1461.40 45
1461.49 47
1461.58 49
1461.66 52
1461.75 57
1461.84 62
1461.93 69
1462.01 76
1462.10 82
1462.19 88
1462.28 93
1462.37 96
1462.45 98
1462.54 99
1462.63 100
1462.72 100
1462.80 100
1462.89 100
1462.98 100
1463.07 100
1463.15 99
1463.24 97
1463.33 95
1463.42 93
1463.50 92
1463.59 92
1463.68 94
1463.77 98
1463.86 103
1463.94 109
1464.03 116
1464.12 120
1464.21 123
1464.29 123
1464.38 121
1464.47 117
1464.56 112
1464.64 108
1464.73 104
1464.82 101
1464.91 97
1465.00 93
1465.08 88
1465.17 83
1465.26 78
1465.35 74
1465.43 72
1465.52 72
1465.61 75
1465.70 79
1465.78 84
1465.87 88
1465.96 92
1466.05 94
1466.14 95
1466.22 95
1466.31 95
1466.40 95
1466.49 96
1466.57 99
1466.66 103
1466.75 109
1466.84 115
1466.93 121
1467.01 126
1467.10 130
1467.19 131
1467.28 129
1467.36 125
1467.45 120
1467.54 113
1467.63 104
1467.72 96
1467.80 87
1467.89 79
1467.98 72
1468.07 66
1468.15 62
1468.24 61
1468.33 61
1468.42 64
1468.51 68
1468.59 72
1468.68 76
1468.77 79
1468.86 79
1468.94 77
1469.03 72
1469.12 67
1469.21 62
1469.30 57
1469.38 54
1469.47 52
1469.56 51
1469.65 52
1469.74 53
1469.82 55
1469.91 56
1470.00 57
1470.09 57
1470.17 56
1470.26 53
1470.35 50
1470.44 46
1470.53 42
1470.61 39
1470.70 37
1470.79 36
1470.88 35
1470.97 35
1471.05 36
1471.14 38
1471.23 40
1471.32 42
1471.40 45
1471.49 48
1471.58 53
1471.67 59
1471.76 67
1471.84 76
1471.93 85
1472.02 93
1472.11 99
1472.20 101
1472.28 99
1472.37 94
1472.46 85
1472.55 76
1472.64 66
1472.72 59
1472.81 54
1472.90 52
1472.99 52
1473.08 54
1473.16 56
1473.25 58
1473.34 58
1473.43 56
1473.52 51
1473.60 44
1473.69 37
1473.78 29
1473.87 22
1473.96 16
1474.04 12
1474.13 10
1474.22 9
1474.31 10
1474.39 11
1474.48 12
1474.57 14
1474.66 18
1474.75 22
1474.83 27
1474.92 34
1475.01 42
1475.10 50
1475.19 59
1475.27 67
1475.36 74
1475.45 79
1475.54 82
1475.63 84
1475.72 84
1475.80 81
1475.89 77
1475.98 71
1476.07 63
1476.16 53
1476.24 44
1476.33 35
1476.42 28
1476.51 23
1476.60 21
1476.68 22
1476.77 25
1476.86 29
1476.95 33
1477.04 39
1477.12 44
1477.21 50
1477.30 55
1477.39 60
1477.48 63
1477.56 65
1477.65 66
1477.74 66
1477.83 64
1477.92 63
1478.00 61
1478.09 60
1478.18 57
1478.27 53
1478.36 47
1478.45 39
1478.53 28
1478.62 16
1478.71 4
1478.80 0
1478.89 0
1478.97 0
1479.06 0
1479.15 0
1479.24 0
1479.33 0
1479.41 1
1479.50 8
1479.59 13
1479.68 17
1479.77 22
1479.86 28
1479.94 37
1480.03 49
1480.12 64
1480.21 82
1480.30 101
1480.38 120
1480.47 138
1480.56 153
1480.65 164
1480.74 171
1480.83 173
1480.91 173
1481.00 169
1481.09 164
1481.18 157
1481.27 149
1481.35 141
1481.44 134
1481.53 128
1481.62 122
1481.71 118
1481.80 114
1481.88 111
1481.97 108
1482.06 104
1482.15 100
1482.24 95
1482.32 90
1482.41 85
1482.50 79
1482.59 75
1482.68 71
1482.77 70
1482.85 71
1482.94 75
1483.03 80
1483.12 86
1483.21 94
1483.30 101
1483.38 109
1483.47 115
1483.56 121
1483.65 125
1483.74 126
1483.82 125
1483.91 120
1484.00 113
1484.09 104
1484.18 95
1484.27 87
1484.35 81
1484.44 79
1484.53 80
1484.62 84
1484.71 90
1484.80 96
1484.88 102
1484.97 107
1485.06 111
1485.15 113
1485.24 113
1485.33 112
1485.41 109
1485.50 104
1485.59 98
1485.68 93
1485.77 89
1485.86 87
1485.94 88
1486.03 93
1486.12 101
1486.21 111
1486.30 122
1486.39 132
1486.47 140
1486.56 146
1486.65 150
1486.74 152
1486.83 155
1486.92 158
1487.00 163
1487.09 169
1487.18 177
1487.27 185
1487.36 193
1487.45 200
1487.53 205
1487.62 209
1487.71 212
1487.80 213
1487.89 213
1487.98 212
1488.06 209
1488.15 205
1488.24 198
1488.33 190
1488.42 179
1488.51 168
1488.59 158
1488.68 148
1488.77 142
1488.86 138
1488.95 137
1489.04 139
1489.13 143
1489.21 148
1489.30 153
1489.39 156
1489.48 157
1489.57 158
1489.66 158
1489.74 159
1489.83 161
1489.92 164
1490.01 167
1490.10 171
1490.19 174
1490.28 174
1490.36 171
1490.45 167
1490.54 161
1490.63 154
1490.72 149
1490.81 145
1490.89 142
1490.98 140
1491.07 138
1491.16 134
1491.25 130
1491.34 124
1491.43 118
1491.51 113
1491.60 111
1491.69 111
1491.78 114
1491.87 119
1491.96 124
1492.04 128
1492.13 129
1492.22 128
1492.31 124
1492.40 118
1492.49 112
1492.58 108
1492.66 105
1492.75 106
1492.84 108
1492.93 112
1493.02 115
1493.11 116
1493.20 114
1493.28 108
1493.37 101
1493.46 92
1493.55 84
1493.64 76
1493.73 71
1493.82 68
1493.90 67
1493.99 68
1494.08 70
1494.17 72
1494.26 75
1494.35 78
1494.44 80
1494.52 83
1494.61 87
1494.70 92
1494.79 97
1494.88 102
1494.97 107
1495.06 111
1495.14 115
1495.23 118
1495.32 122
1495.41 125
1495.50 128
1495.59 130
1495.68 130
1495.76 127
1495.85 121
1495.94 112
1496.03 103
1496.12 94
1496.21 88
1496.30 84
1496.39 84
1496.47 85
1496.56 89
1496.65 93
1496.74 96
1496.83 99
1496.92 100
1497.01 99
1497.09 96
1497.18 91
1497.27 84
1497.36 78
1497.45 71
1497.54 67
1497.63 65
1497.72 67
1497.80 70
1497.89 75
1497.98 80
1498.07 84
1498.16 86
1498.25 86
1498.34 84
1498.42 83
1498.51 82
1498.60 82
1498.69 85
1498.78 90
1498.87 95
1498.96 100
1499.05 102
1499.13 102
1499.22 99
1499.31 93
1499.40 87
1499.49 80
1499.58 74
1499.67 70
1499.76 67
1499.84 64
1499.93 62
1500.02 60
1500.11 57
1500.20 54
1500.29 51
1500.38 48
1500.47 46
1500.55 44
1500.64 42
1500.73 40
1500.82 38
1500.91 37
1501.00 37
1501.09 39
1501.18 43
1501.26 49
1501.35 56
1501.44 65
1501.53 76
1501.62 87
1501.71 97
1501.80 106
1501.89 113
1501.97 116
1502.06 114
1502.15 109
1502.24 102
1502.33 95
1502.42 89
1502.51 86
1502.60 85
1502.69 86
1502.77 88
1502.86 90
1502.95 90
1503.04 89
1503.13 88
1503.22 86
1503.31 83
1503.40 82
1503.48 80
1503.57 79
1503.66 78
1503.75 78
1503.84 79
1503.93 81
1504.02 84
1504.11 88
1504.20 91
1504.28 94
1504.37 95
1504.46 94
1504.55 92
1504.64 89
1504.73 86
1504.82 84
1504.91 83
1505.00 83
1505.08 81
1505.17 79
1505.26 75
1505.35 69
1505.44 64
1505.53 60
1505.62 58
1505.71 59
1505.80 61
1505.88 65
1505.97 69
1506.06 74
1506.15 77
1506.24 81
1506.33 85
1506.42 88
1506.51 91
1506.60 92
1506.69 91
1506.77 88
1506.86 83
1506.95 77
1507.04 72
1507.13 67
1507.22 65
1507.31 66
1507.40 68
1507.49 72
1507.57 77
1507.66 82
1507.75 86
1507.84 91
1507.93 95
1508.02 99
1508.11 103
1508.20 107
1508.29 111
1508.38 117
1508.46 123
1508.55 129
1508.64 134
1508.73 138
1508.82 140
1508.91 141
1509.00 142
1509.09 141
1509.18 140
1509.27 139
1509.35 137
1509.44 133
1509.53 126
1509.62 117
1509.71 104
1509.80 90
1509.89 75
1509.98 62
1510.07 53
1510.16 48
1510.25 47
1510.33 50
1510.42 54
1510.51 59
1510.60 61
1510.69 59
1510.78 53
1510.87 42
1510.96 29
1511.05 15
1511.14 2
1511.22 0
1511.31 0
1511.40 0
1511.49 0
1511.58 0
1511.67 0
1511.76 1
1511.85 7
1511.94 13
1512.03 19
1512.12 24
1512.20 27
1512.29 28
1512.38 27
1512.47 25
1512.56 22
1512.65 19
1512.74 17
1512.83 15
1512.92 16
1513.01 17
1513.10 19
1513.19 20
1513.27 21
1513.36 21
1513.45 21
1513.54 19
1513.63 17
1513.72 14
1513.81 11
1513.90 8
1513.99 5
1514.08 2
1514.17 0
1514.26 0
1514.34 0
1514.43 0
1514.52 0
1514.61 0
1514.70 0
1514.79 0
1514.88 0
1514.97 3
1515.06 6
1515.15 9
1515.24 12
1515.33 15
1515.41 17
1515.50 18
1515.59 17
1515.68 15
1515.77 9
1515.86 2
1515.95 0
1516.04 0
1516.13 0
1516.22 0
1516.31 0
1516.40 0
1516.49 2
1516.57 14
1516.66 26
1516.75 37
1516.84 45
1516.93 52
1517.02 56
1517.11 60
1517.20 62
1517.29 62
1517.38 60
1517.47 56
1517.56 49
1517.65 41
1517.73 31
1517.82 20
1517.91 9
1518.00 0
1518.09 0
1518.18 0
1518.27 0
1518.36 0
1518.45 0
1518.54 0
1518.63 0
1518.72 0
1518.81 5
1518.90 11
1518.98 17
1519.07 22
1519.16 26
1519.25 28
1519.34 28
1519.43 25
1519.52 19
1519.61 11
1519.70 3
1519.79 0
1519.88 0
1519.97 0
1520.06 0
1520.15 8
1520.24 21
1520.32 35
1520.41 48
1520.50 60
1520.59 69
1520.68 74
1520.77 75
1520.86 73
1520.95 69
1521.04 63
1521.13 58
1521.22 53
1521.31 50
1521.40 47
1521.49 46
1521.58 45
1521.67 44
1521.75 44
1521.84 44
1521.93 47
1522.02 51
1522.11 57
1522.20 66
1522.29 75
1522.38 84
1522.47 92
1522.56 97
1522.65 100
1522.74 100
1522.83 97
1522.92 92
1523.01 86
1523.10 80
1523.19 74
1523.27 69
1523.36 65
1523.45 62
1523.54 59
1523.63 55
1523.72 51
1523.81 45
1523.90 38
1523.99 31
1524.08 24
1524.17 18
1524.26 14
1524.35 11
1524.44 9
1524.53 8
1524.62 6
1524.71 3
1524.80 0
1524.88 0
1524.97 0
1525.06 0
1525.15 0
1525.24 0
1525.33 0
1525.42 0
1525.51 5
1525.60 13
1525.69 22
1525.78 32
1525.87 42
1525.96 52
1526.05 61
1526.14 69
1526.23 74
1526.32 78
1526.41 80
1526.50 81
1526.59 81
1526.68 80
1526.76 79
1526.85 77
1526.94 75
1527.03 72
1527.12 68
1527.21 65
1527.30 62
1527.39 60
1527.48 58
1527.57 58
1527.66 58
1527.75 58
1527.84 57
1527.93 55
1528.02 52
1528.11 49
1528.20 46
1528.29 44
1528.38 44
1528.47 46
1528.56 50
1528.65 54
1528.74 57
1528.82 59
1528.91 59
1529.00 56
1529.09 52
1529.18 46
1529.27 40
1529.36 35
1529.45 30
1529.54 27
1529.63 24
1529.72 22
1529.81 20
1529.90 18
1529.99 16
1530.08 14
1530.17 13
1530.26 12
1530.35 11
1530.44 11
1530.53 12
1530.62 15
1530.71 19
1530.80 25
1530.89 30
1530.98 35
1531.07 38
1531.16 37
1531.24 33
1531.33 25
1531.42 16
1531.51 6
1531.60 0
1531.69 0
1531.78 0
1531.87 0
1531.96 0
1532.05 5
1532.14 10
1532.23 14
1532.32 15
1532.41 15
1532.50 13
1532.59 10
1532.68 8
1532.77 6
1532.86 6
1532.95 8
1533.04 9
1533.13 10
1533.22 9
1533.31 5
1533.40 0
1533.49 0
1533.58 0
1533.67 0
1533.76 0
1533.85 0
1533.94 1
1534.03 15
1534.12 31
1534.21 47
1534.29 60
1534.38 69
1534.47 73
1534.56 71
1534.65 66
1534.74 57
1534.83 45
1534.92 33
1535.01 22
1535.10 14
1535.19 8
1535.28 6
1535.37 8
1535.46 12
1535.55 19
1535.64 26
1535.73 33
1535.82 40
1535.91 45
1536.00 50
1536.09 53
1536.18 55
1536.27 55
1536.36 53
1536.45 50
1536.54 46
1536.63 41
1536.72 37
1536.81 33
1536.90 30
1536.99 28
1537.08 28
1537.17 29
1537.26 31
1537.35 35
1537.44 39
1537.53 45
1537.62 50
1537.71 55
1537.80 59
1537.89 61
1537.98 63
1538.07 65
1538.16 66
1538.25 68
1538.34 72
1538.43 78
1538.52 87
1538.61 97
1538.70 108
1538.79 119
1538.88 130
1538.97 138
1539.06 144
1539.15 147
1539.24 148
1539.33 148
1539.42 147
1539.51 147
1539.60 148
1539.69 150
1539.78 154
1539.86 159
1539.95 164
1540.04 169
1540.13 174
1540.22 177
1540.31 178
1540.40 178
1540.49 176
1540.58 173
1540.67 169
1540.76 165
1540.85 161
1540.94 157
1541.03 153
1541.12 150
1541.21 147
1541.30 144
1541.39 143
1541.48 143
1541.57 144
1541.66 145
1541.75 145
1541.84 144
1541.93 141
1542.02 135
1542.11 127
1542.20 118
1542.29 109
1542.38 101
1542.47 96
1542.56 96
1542.65 103
1542.74 115
1542.83 132
1542.92 154
1543.01 177
1543.10 200
1543.19 220
1543.28 235
1543.37 243
1543.46 246
1543.55 245
1543.64 240
1543.73 235
1543.82 232
1543.91 230
1544.00 230
1544.09 231
1544.18 231
1544.27 229
1544.36 224
1544.45 217
1544.54 205
1544.63 192
1544.72 176
1544.81 159
1544.90 143
1544.99 127
1545.08 113
1545.17 102
1545.26 95
1545.36 91
1545.45 90
1545.54 91
1545.63 93
1545.72 95
1545.81 96
1545.90 98
1545.99 101
1546.08 105
1546.17 110
1546.26 116
1546.35 122
1546.44 125
1546.53 126
1546.62 123
1546.71 117
1546.80 109
1546.89 100
1546.98 93
1547.07 87
1547.16 83
1547.25 82
1547.34 83
1547.43 85
1547.52 87
1547.61 88
1547.70 88
1547.79 87
1547.88 84
1547.97 81
1548.06 78
1548.15 77
1548.24 77
1548.33 81
1548.42 89
1548.51 101
1548.60 116
1548.69 134
1548.78 154
1548.87 173
1548.96 191
1549.05 205
1549.14 215
1549.23 221
1549.32 222
1549.41 219
1549.50 213
1549.59 206
1549.68 198
1549.77 190
1549.86 180
1549.95 170
1550.04 158
1550.13 147
1550.22 135
1550.31 124
1550.40 115
1550.49 110
1550.58 108
1550.67 109
1550.76 112
1550.85 117
1550.95 123
1551.04 128
1551.13 133
1551.22 137
1551.31 140
1551.40 143
1551.49 144
1551.58 145
1551.67 144
1551.76 143
1551.85 142
1551.94 142
1552.03 143
1552.12 145
1552.21 150
1552.30 157
1552.39 165
1552.48 173
1552.57 179
1552.66 183
1552.75 183
1552.84 178
1552.93 169
1553.02 157
1553.11 143
1553.20 131
1553.29 120
1553.38 113
1553.47 109
1553.56 108
1553.65 108
1553.74 109
1553.83 109
1553.92 107
1554.01 103
1554.11 98
1554.20 93
1554.29 89
1554.38 86
1554.47 83
1554.56 80
1554.65 77
1554.74 74
1554.83 69
1554.92 64
1555.01 61
1555.10 58
1555.19 57
1555.28 56
1555.37 55
1555.46 52
1555.55 47
1555.64 40
1555.73 31
1555.82 22
1555.91 14
1556.00 8
1556.09 5
1556.18 3
1556.27 2
1556.36 2
1556.45 3
1556.55 4
1556.64 6
1556.73 10
1556.82 14
1556.91 20
1557.00 26
1557.09 31
1557.18 34
1557.27 37
1557.36 39
1557.45 40
1557.54 40
1557.63 40
1557.72 40
1557.81 40
1557.90 38
1557.99 35
1558.08 30
1558.17 23
1558.26 14
1558.35 5
1558.44 0
1558.53 0
1558.63 0
1558.72 0
1558.81 0
1558.90 0
1558.99 0
1559.08 0
1559.17 3
1559.26 11
1559.35 18
1559.44 25
1559.53 31
1559.62 36
1559.71 41
1559.80 44
1559.89 48
1559.98 51
1560.07 53
1560.16 54
1560.25 52
1560.34 46
1560.44 39
1560.53 29
1560.62 19
1560.71 10
1560.80 3
1560.89 0
1560.98 0
1561.07 0
1561.16 0
1561.25 2
1561.34 6
1561.43 10
1561.52 14
1561.61 17
1561.70 20
1561.79 22
1561.88 22
1561.97 21
1562.06 19
1562.16 16
1562.25 13
1562.34 10
1562.43 9
1562.52 8
1562.61 10
1562.70 13
1562.79 18
1562.88 25
1562.97 31
1563.06 36
1563.15 38
1563.24 39
1563.33 39
1563.42 40
1563.51 43
1563.60 49
1563.70 59
1563.79 72
1563.88 86
1563.97 99
1564.06 110
1564.15 117
1564.24 121
1564.33 123
1564.42 123
1564.51 123
1564.60 124
1564.69 124
1564.78 125
1564.87 124
1564.96 123
1565.06 122
1565.15 120
1565.24 119
1565.33 119
1565.42 120
1565.51 124
1565.60 129
1565.69 137
1565.78 145
1565.87 155
1565.96 166
1566.05 178
1566.14 190
1566.23 202
1566.32 214
1566.42 226
1566.51 238
1566.60 250
1566.69 262
1566.78 275
1566.87 287
1566.96 298
1567.05 307
1567.14 315
1567.23 322
1567.32 329
1567.41 338
1567.50 349
1567.59 361
1567.69 374
1567.78 386
1567.87 395
1567.96 400
1568.05 401
1568.14 398
1568.23 394
1568.32 390
1568.41 386
1568.50 383
1568.59 382
1568.68 381
1568.77 380
1568.86 379
1568.96 377
1569.05 377
1569.14 378
1569.23 383
1569.32 390
1569.41 401
1569.50 412
1569.59 425
1569.68 436
1569.77 446
1569.86 452
1569.95 455
1570.05 455
1570.14 452
1570.23 447
1570.32 441
1570.41 433
1570.50 426
1570.59 420
1570.68 415
1570.77 412
1570.86 410
1570.95 408
1571.04 404
1571.13 399
1571.23 391
1571.32 380
1571.41 370
1571.50 359
1571.59 352
1571.68 348
1571.77 347
1571.86 349
1571.95 351
1572.04 351
1572.13 348
1572.22 341
1572.32 331
1572.41 321
1572.50 313
1572.59 310
1572.68 312
1572.77 319
1572.86 328
1572.95 336
1573.04 341
1573.13 338
1573.22 328
1573.32 312
1573.41 291
1573.50 268
1573.59 245
1573.68 225
1573.77 209
1573.86 195
1573.95 185
1574.04 175
1574.13 167
1574.22 159
1574.32 151
1574.41 142
1574.50 134
1574.59 127
1574.68 122
1574.77 120
1574.86 120
1574.95 123
1575.04 128
1575.13 134
1575.22 140
1575.32 144
1575.41 146
1575.50 146
1575.59 144
1575.68 142
1575.77 140
1575.86 138
1575.95 138
1576.04 138
1576.13 137
1576.23 136
1576.32 134
1576.41 130
1576.50 125
1576.59 119
1576.68 112
1576.77 105
1576.86 97
1576.95 90
1577.04 83
1577.14 76
1577.23 70
1577.32 65
1577.41 60
1577.50 56
1577.59 53
1577.68 51
1577.77 48
1577.86 46
1577.95 45
1578.05 44
1578.14 44
1578.23 45
1578.32 46
1578.41 48
1578.50 49
1578.59 49
1578.68 47
1578.77 45
1578.86 43
1578.96 41
1579.05 40
1579.14 40
1579.23 40
1579.32 39
1579.41 37
1579.50 33
1579.59 27
1579.68 21
1579.78 15
1579.87 11
1579.96 10
1580.05 12
1580.14 16
1580.23 22
1580.32 29
1580.41 36
1580.50 43
1580.60 47
1580.69 51
1580.78 53
1580.87 55
1580.96 56
1581.05 58
1581.14 61
1581.23 63
1581.32 64
1581.42 64
1581.51 63
1581.60 61
1581.69 60
1581.78 61
1581.87 62
1581.96 65
1582.05 68
1582.14 70
1582.24 70
1582.33 69
1582.42 65
1582.51 61
1582.60 57
1582.69 55
1582.78 55
1582.87 56
1582.96 59
1583.06 62
1583.15 65
1583.24 67
1583.33 69
1583.42 70
1583.51 72
1583.60 73
1583.69 73
1583.79 73
1583.88 73
1583.97 73
1584.06 73
1584.15 76
1584.24 81
1584.33 89
1584.42 98
1584.52 107
1584.61 115
1584.70 121
1584.79 123
1584.88 122
1584.97 119
1585.06 113
1585.15 106
1585.24 98
1585.34 90
1585.43 83
1585.52 76
1585.61 69
1585.70 63
1585.79 58
1585.88 54
1585.97 49
1586.07 43
1586.16 37
1586.25 29
1586.34 19
1586.43 9
1586.52 0
1586.61 0
1586.71 0
1586.80 0
1586.89 0
1586.98 0
1587.07 0
1587.16 5
1587.25 8
1587.34 9
1587.44 8
1587.53 6
1587.62 5
1587.71 5
1587.80 7
1587.89 11
1587.98 16
1588.07 22
1588.17 26
1588.26 29
1588.35 31
1588.44 32
1588.53 33
1588.62 34
1588.71 36
1588.81 37
1588.90 37
1588.99 37
1589.08 34
1589.17 31
1589.26 26
1589.35 21
1589.44 18
1589.54 17
1589.63 20
1589.72 27
1589.81 38
1589.90 53
1589.99 69
1590.08 84
1590.18 97
1590.27 105
1590.36 108
1590.45 104
1590.54 97
1590.63 88
1590.72 80
1590.82 75
1590.91 74
1591.00 77
1591.09 83
1591.18 90
1591.27 96
1591.36 100
1591.46 100
1591.55 98
1591.64 93
1591.73 88
1591.82 83
1591.91 78
1592.00 75
1592.10 73
1592.19 72
1592.28 72
1592.37 74
1592.46 75
1592.55 76
1592.64 76
1592.74 76
1592.83 75
1592.92 74
1593.01 74
1593.10 76
1593.19 79
1593.28 83
1593.38 86
1593.47 87
1593.56 85
1593.65 80
1593.74 71
1593.83 60
1593.92 49
1594.02 38
1594.11 27
1594.20 18
1594.29 11
1594.38 5
1594.47 2
1594.56 2
1594.66 4
1594.75 10
1594.84 18
1594.93 29
1595.02 39
1595.11 49
1595.21 56
1595.30 60
1595.39 62
1595.48 60
1595.57 58
1595.66 57
1595.75 57
1595.85 60
1595.94 65
1596.03 71
1596.12 77
1596.21 81
1596.30 82
1596.40 80
1596.49 74
1596.58 66
1596.67 58
1596.76 52
1596.85 48
1596.94 49
1597.04 54
1597.13 62
1597.22 72
1597.31 80
1597.40 87
1597.49 90
1597.59 88
1597.68 83
1597.77 73
1597.86 61
1597.95 47
1598.04 34
1598.14 24
1598.23 18
1598.32 17
1598.41 21
1598.50 29
1598.59 40
1598.69 51
1598.78 63
1598.87 72
1598.96 80
1599.05 87
1599.14 93
1599.24 99
1599.33 105
1599.42 110
1599.51 113
1599.60 114
1599.69 112
1599.78 108
1599.88 102
1599.97 95
1600.06 89
1600.15 84
1600.24 81
1600.33 78
1600.43 76
1600.52 73
1600.61 68
1600.70 62
1600.79 55
1600.88 46
1600.98 36
1601.07 27
1601.16 19
1601.25 14
1601.34 11
1601.44 11
1601.53 11
1601.62 13
1601.71 13
1601.80 12
1601.89 9
1601.99 4
1602.08 0
1602.17 0
1602.26 0
1602.35 0
1602.44 0
1602.54 0
1602.63 0
1602.72 0
1602.81 0
1602.90 2
1602.99 4
1603.09 7
1603.18 10
1603.27 12
1603.36 15
1603.45 16
1603.54 18
1603.64 19
1603.73 22
1603.82 26
1603.91 33
1604.00 40
1604.10 50
1604.19 59
1604.28 67
1604.37 73
1604.46 75
1604.55 75
1604.65 73
1604.74 70
1604.83 66
1604.92 64
1605.01 64
1605.11 66
1605.20 70
1605.29 76
1605.38 83
1605.47 90
1605.56 97
1605.66 104
1605.75 110
1605.84 115
1605.93 118
1606.02 118
1606.12 114
1606.21 107
1606.30 97
1606.39 85
1606.48 72
1606.57 59
1606.67 49
1606.76 42
1606.85 38
1606.94 38
1607.03 40
1607.13 43
1607.22 46
1607.31 47
1607.40 47
1607.49 45
1607.59 42
1607.68 40
1607.77 38
1607.86 38
1607.95 39
1608.04 40
1608.14 42
1608.23 45
1608.32 48
1608.41 52
1608.50 57
1608.60 61
1608.69 66
1608.78 70
1608.87 74
1608.96 77
1609.06 80
1609.15 82
1609.24 84
1609.33 85
1609.42 85
1609.52 82
1609.61 78
1609.70 72
1609.79 65
1609.88 58
1609.97 53
1610.07 51
1610.16 51
1610.25 52
1610.34 56
1610.43 59
1610.53 63
1610.62 66
1610.71 70
1610.80 75
1610.89 81
1610.99 87
1611.08 93
1611.17 98
1611.26 101
1611.35 101
1611.45 99
1611.54 93
1611.63 85
1611.72 75
1611.81 64
1611.91 53
1612.00 43
1612.09 34
1612.18 27
1612.27 21
1612.37 16
1612.46 12
1612.55 8
1612.64 4
1612.73 2
1612.83 2
1612.92 4
1613.01 10
1613.10 18
1613.19 26
1613.29 35
1613.38 42
1613.47 45
1613.56 45
1613.65 41
1613.75 34
1613.84 25
1613.93 16
1614.02 8
1614.11 2
1614.21 0
1614.30 0
1614.39 0
1614.48 1
1614.58 3
1614.67 3
1614.76 2
1614.85 0
1614.94 0
1615.04 0
1615.13 0
1615.22 0
1615.31 1
1615.40 11
1615.50 23
1615.59 37
1615.68 51
1615.77 64
1615.86 73
1615.96 79
1616.05 80
1616.14 79
1616.23 76
1616.33 73
1616.42 70
1616.51 68
1616.60 66
1616.69 63
1616.79 61
1616.88 59
1616.97 56
1617.06 55
1617.15 55
1617.25 57
1617.34 63
1617.43 70
1617.52 80
1617.62 89
1617.71 96
1617.80 100
1617.89 100
1617.98 95
1618.08 88
1618.17 80
1618.26 71
1618.35 63
1618.44 58
1618.54 54
1618.63 52
1618.72 52
1618.81 53
1618.91 54
1619.00 56
1619.09 57
1619.18 57
1619.27 54
1619.37 50
1619.46 44
1619.55 38
1619.64 32
1619.74 28
1619.83 25
1619.92 25
1620.01 27
1620.10 29
1620.20 30
1620.29 30
1620.38 29
1620.47 27
1620.57 25
1620.66 24
1620.75 24
1620.84 27
1620.93 32
1621.03 38
1621.12 43
1621.21 48
1621.30 52
1621.40 54
1621.49 54
1621.58 54
1621.67 54
1621.77 54
1621.86 53
1621.95 52
1622.04 51
1622.13 48
1622.23 45
1622.32 41
1622.41 38
1622.50 36
1622.60 37
1622.69 40
1622.78 44
1622.87 47
1622.97 49
1623.06 49
1623.15 45
1623.24 38
1623.33 30
1623.43 22
1623.52 16
1623.61 13
1623.70 13
1623.80 15
1623.89 18
1623.98 21
1624.07 22
1624.17 22
1624.26 19
1624.35 15
1624.44 10
1624.54 6
1624.63 4
1624.72 3
1624.81 4
1624.90 6
1625.00 9
1625.09 12
1625.18 13
1625.27 14
1625.37 15
1625.46 16
1625.55 16
1625.64 17
1625.74 17
1625.83 16
1625.92 14
1626.01 12
1626.11 9
1626.20 5
1626.29 2
1626.38 1
1626.48 0
1626.57 0
1626.66 0
1626.75 0
1626.84 0
1626.94 0
1627.03 0
1627.12 0
1627.21 0
1627.31 0
1627.40 7
1627.49 15
1627.58 25
1627.68 34
1627.77 42
1627.86 47
1627.95 51
1628.05 53
1628.14 54
1628.23 56
1628.32 59
1628.42 61
1628.51 63
1628.60 62
1628.69 60
1628.79 54
1628.88 46
1628.97 38
1629.06 30
1629.16 25
1629.25 22
1629.34 23
1629.43 27
1629.53 33
1629.62 40
1629.71 48
1629.80 56
1629.90 63
1629.99 70
1630.08 76
1630.17 82
1630.27 88
1630.36 95
1630.45 102
1630.54 109
1630.64 114
1630.73 117
1630.82 117
1630.91 113
1631.01 107
1631.10 98
1631.19 88
1631.28 77
1631.38 68
1631.47 59
1631.56 53
1631.65 50
1631.75 48
1631.84 50
1631.93 53
1632.02 57
1632.12 62
1632.21 66
1632.30 67
1632.40 66
1632.49 63
1632.58 59
1632.67 55
1632.77 51
1632.86 49
1632.95 49
1633.04 49
1633.14 48
1633.23 47
1633.32 45
1633.41 43
1633.51 40
1633.60 40
1633.69 41
1633.78 45
1633.88 50
1633.97 56
1634.06 61
1634.15 64
1634.25 67
1634.34 69
1634.43 71
1634.53 74
1634.62 78
1634.71 83
1634.80 87
1634.90 89
1634.99 88
1635.08 85
1635.17 79
1635.27 73
1635.36 67
1635.45 63
1635.54 62
1635.64 62
1635.73 64
1635.82 65
1635.92 66
1636.01 65
1636.10 63
1636.19 61
1636.29 59
1636.38 57
1636.47 56
1636.56 55
1636.66 53
1636.75 51
1636.84 48
1636.94 45
1637.03 42
1637.12 39
1637.21 38
1637.31 38
1637.40 39
1637.49 40
1637.58 42
1637.68 45
1637.77 49
1637.86 54
1637.96 59
1638.05 64
1638.14 68
1638.23 70
1638.33 68
1638.42 63
1638.51 56
1638.60 48
1638.70 39
1638.79 31
1638.88 22
1638.98 15
1639.07 7
1639.16 0
1639.25 0
1639.35 0
1639.44 0
1639.53 0
1639.62 0
1639.72 0
1639.81 0
1639.90 0
1640.00 5
1640.09 10
1640.18 16
1640.27 22
1640.37 28
1640.46 34
1640.55 39
1640.65 44
1640.74 48
1640.83 51
1640.92 53
1641.02 55
1641.11 55
1641.20 55
1641.30 53
1641.39 50
1641.48 44
1641.57 38
1641.67 31
1641.76 24
1641.85 18
1641.95 12
1642.04 7
1642.13 3
1642.22 0
1642.32 0
1642.41 0
1642.50 0
1642.60 0
1642.69 0
1642.78 1
1642.87 2
1642.97 3
1643.06 2
1643.15 1
1643.25 0
1643.34 0
1643.43 2
1643.52 6
1643.62 13
1643.71 22
1643.80 33
1643.90 45
1643.99 57
1644.08 67
1644.17 74
1644.27 79
1644.36 81
1644.45 81
1644.55 79
1644.64 75
1644.73 70
1644.83 65
1644.92 60
1645.01 56
1645.10 54
1645.20 55
1645.29 59
1645.38 67
1645.48 78
1645.57 90
1645.66 102
1645.75 112
1645.85 118
1645.94 121
1646.03 121
1646.13 117
1646.22 112
1646.31 105
1646.41 97
1646.50 89
1646.59 80
1646.68 70
1646.78 61
1646.87 51
1646.96 44
1647.06 38
1647.15 34
1647.24 33
1647.34 34
1647.43 36
1647.52 38
1647.61 39
1647.71 40
1647.80 39
1647.89 38
1647.99 39
1648.08 40
1648.17 44
1648.27 50
1648.36 58
1648.45 67
1648.54 77
1648.64 87
1648.73 96
1648.82 104
1648.92 110
1649.01 113
1649.10 114
1649.20 113
1649.29 111
1649.38 109
1649.48 109
1649.57 110
1649.66 112
1649.75 117
1649.85 123
1649.94 129
1650.03 136
1650.13 141
1650.22 146
1650.31 150
1650.41 152
1650.50 152
1650.59 151
1650.69 149
1650.78 145
1650.87 139
1650.96 132
1651.06 123
1651.15 114
1651.24 103
1651.34 93
1651.43 82
1651.52 72
1651.62 63
1651.71 55
1651.80 49
1651.90 46
1651.99 45
1652.08 45
1652.18 45
1652.27 46
1652.36 45
1652.45 42
1652.55 39
1652.64 35
1652.73 32
1652.83 29
1652.92 27
1653.01 27
1653.11 27
1653.20 27
1653.29 25
1653.39 23
1653.48 18
1653.57 13
1653.67 7
1653.76 3
1653.85 1
1653.95 1
1654.04 4
1654.13 8
1654.23 13
1654.32 18
1654.41 22
1654.50 27
1654.60 31
1654.69 36
1654.78 42
1654.88 50
1654.97 58
1655.06 66
1655.16 74
1655.25 80
1655.34 85
1655.44 88
1655.53 90
1655.62 89
1655.72 87
1655.81 83
1655.90 77
1656.00 69
1656.09 61
1656.18 53
1656.28 46
1656.37 41
1656.46 39
1656.56 39
1656.65 40
1656.74 41
1656.84 43
1656.93 44
1657.02 44
1657.12 45
1657.21 46
1657.30 47
1657.40 49
1657.49 53
1657.58 56
1657.68 59
1657.77 61
1657.86 62
1657.96 62
1658.05 60
1658.14 58
1658.24 55
1658.33 53
1658.42 53
1658.52 54
1658.61 57
1658.70 60
1658.80 63
1658.89 66
1658.98 69
1659.08 70
1659.17 71
1659.26 73
1659.36 75
1659.45 77
1659.54 79
1659.64 80
1659.73 80
1659.82 77
1659.92 74
1660.01 69
1660.10 64
1660.20 60
1660.29 58
1660.38 57
1660.48 57
1660.57 58
1660.66 59
1660.76 58
1660.85 59
1660.94 60
1661.04 64
1661.13 71
1661.22 81
1661.32 92
1661.41 104
1661.50 114
1661.60 122
1661.69 126
1661.78 127
1661.88 127
1661.97 126
1662.06 124
1662.16 123
1662.25 122
1662.34 121
1662.44 117
1662.53 112
1662.62 105
1662.72 97
1662.81 88
1662.90 79
1663.00 71
1663.09 66
1663.18 63
1663.28 62
1663.37 63
1663.47 65
1663.56 67
1663.65 70
1663.75 72
1663.84 75
1663.93 77
1664.03 79
1664.12 83
1664.21 86
1664.31 90
1664.40 95
1664.49 99
1664.59 103
1664.68 106
1664.77 107
1664.87 104
1664.96 97
1665.05 88
1665.15 77
1665.24 65
1665.33 55
1665.43 49
1665.52 47
1665.62 50
1665.71 57
1665.80 65
1665.90 74
1665.99 81
1666.08 85
1666.18 85
1666.27 82
1666.36 77
1666.46 72
1666.55 67
1666.64 65
1666.74 66
1666.83 69
1666.93 76
1667.02 84
1667.11 95
1667.21 105
1667.30 115
1667.39 124
1667.49 129
1667.58 132
1667.67 131
1667.77 127
1667.86 120
1667.95 112
1668.05 103
1668.14 93
1668.24 84
1668.33 75
1668.42 67
1668.52 61
1668.61 56
1668.70 53
1668.80 54
1668.89 56
1668.98 61
1669.08 66
1669.17 71
1669.26 76
1669.36 80
1669.45 82
1669.55 83
1669.64 83
1669.73 82
1669.83 79
1669.92 75
1670.01 70
1670.11 64
1670.20 59
1670.29 55
1670.39 52
1670.48 52
1670.58 54
1670.67 58
1670.76 63
1670.86 67
1670.95 70
1671.04 71
1671.14 70
1671.23 68
1671.33 64
1671.42 62
1671.51 61
1671.61 65
1671.70 71
1671.79 79
1671.89 87
1671.98 93
1672.07 96
1672.17 94
1672.26 87
1672.36 77
1672.45 66
1672.54 55
1672.64 45
1672.73 36
1672.82 29
1672.92 22
1673.01 17
1673.11 12
1673.20 8
1673.29 5
1673.39 5
1673.48 7
1673.57 11
1673.67 16
1673.76 22
1673.86 28
1673.95 33
1674.04 37
1674.14 40
1674.23 42
1674.32 45
1674.42 47
1674.51 50
1674.61 53
1674.70 54
1674.79 53
1674.89 51
1674.98 46
1675.07 41
1675.17 35
1675.26 30
1675.36 27
1675.45 24
1675.54 23
1675.64 22
1675.73 21
1675.83 20
1675.92 18
1676.01 15
1676.11 10
1676.20 3
1676.29 0
1676.39 0
1676.48 0
1676.58 0
1676.67 0
1676.76 0
1676.86 0
1676.95 3
1677.04 14
1677.14 24
1677.23 31
1677.33 36
1677.42 40
1677.51 42
1677.61 43
1677.70 46
1677.80 51
1677.89 57
1677.98 64
1678.08 72
1678.17 77
1678.27 80
1678.36 79
1678.45 75
1678.55 68
1678.64 61
1678.73 54
1678.83 50
1678.92 49
1679.02 50
1679.11 55
1679.20 61
1679.30 69
1679.39 77
1679.49 84
1679.58 90
1679.67 94
1679.77 95
1679.86 94
1679.96 90
1680.05 85
1680.14 79
1680.24 73
1680.33 68
1680.42 63
1680.52 60
1680.61 58
1680.71 58
1680.80 60
1680.89 64
1680.99 70
1681.08 78
1681.18 85
1681.27 89
1681.36 89
1681.46 85
1681.55 77
1681.65 66
1681.74 54
1681.83 44
1681.93 37
1682.02 34
1682.12 35
1682.21 39
1682.30 45
1682.40 51
1682.49 56
1682.59 60
1682.68 61
1682.77 59
1682.87 55
1682.96 48
1683.06 39
1683.15 29
1683.24 18
1683.34 8
1683.43 0
1683.53 0
1683.62 0
1683.71 1
1683.81 9
1683.90 18
1684.00 27
1684.09 36
1684.18 42
1684.28 46
1684.37 47
1684.47 46
1684.56 44
1684.65 42
1684.75 41
1684.84 40
1684.94 40
1685.03 40
1685.13 40
1685.22 38
1685.31 34
1685.41 28
1685.50 19
1685.60 10
1685.69 0
1685.78 0
1685.88 0
1685.97 0
1686.07 0
1686.16 0
1686.25 0
1686.35 0
1686.44 1
1686.54 6
1686.63 12
1686.72 16
1686.82 20
1686.91 24
1687.01 27
1687.10 30
1687.20 33
1687.29 38
1687.38 43
1687.48 49
1687.57 56
1687.67 62
1687.76 68
1687.85 73
1687.95 75
1688.04 74
1688.14 72
1688.23 67
1688.33 62
1688.42 58
1688.51 55
1688.61 53
1688.70 53
1688.80 54
1688.89 57
1688.98 59
1689.08 62
1689.17 64
1689.27 65
1689.36 66
1689.46 67
1689.55 67
1689.64 67
1689.74 66
1689.83 66
1689.93 65
1690.02 64
1690.11 64
1690.21 64
1690.30 67
1690.40 70
1690.49 74
1690.59 79
1690.68 82
1690.77 84
1690.87 85
1690.96 83
1691.06 81
1691.15 78
1691.25 77
1691.34 77
1691.43 79
1691.53 82
1691.62 84
1691.72 85
1691.81 82
1691.90 77
1692.00 69
1692.09 58
1692.19 47
1692.28 37
1692.38 28
1692.47 23
1692.56 22
1692.66 23
1692.75 28
1692.85 34
1692.94 41
1693.04 48
1693.13 56
1693.22 63
1693.32 71
1693.41 79
1693.51 87
1693.60 95
1693.70 101
1693.79 105
1693.88 106
1693.98 105
1694.07 100
1694.17 94
1694.26 87
1694.36 80
1694.45 74
1694.55 68
1694.64 65
1694.73 64
1694.83 66
1694.92 71
1695.02 79
1695.11 87
1695.21 95
1695.30 102
1695.39 107
1695.49 109
1695.58 111
1695.68 113
1695.77 116
1695.87 120
1695.96 126
1696.05 130
1696.15 134
1696.24 135
1696.34 133
1696.43 131
1696.53 129
1696.62 128
1696.72 131
1696.81 137
1696.90 143
1697.00 150
1697.09 155
1697.19 156
1697.28 153
1697.38 146
1697.47 137
1697.57 127
1697.66 118
1697.75 112
1697.85 108
1697.94 107
1698.04 108
1698.13 110
1698.23 112
1698.32 113
1698.42 113
1698.51 111
1698.60 108
1698.70 103
1698.79 97
1698.89 89
1698.98 80
1699.08 71
1699.17 61
1699.27 51
1699.36 43
1699.45 36
1699.55 30
1699.64 28
1699.74 27
1699.83 30
1699.93 33
1700.02 38
1700.12 42
1700.21 45
1700.30 46
1700.40 48
1700.49 50
1700.59 53
1700.68 57
1700.78 62
1700.87 65
1700.97 67
1701.06 65
1701.15 61
1701.25 54
1701.34 47
1701.44 42
1701.53 38
1701.63 37
1701.72 38
1701.82 40
1701.91 42
1702.01 43
1702.10 45
1702.19 48
1702.29 53
1702.38 60
1702.48 69
1702.57 77
1702.67 85
1702.76 90
1702.86 91
1702.95 87
1703.05 79
1703.14 67
1703.23 53
1703.33 39
1703.42 26
1703.52 15
1703.61 8
1703.71 4
1703.80 4
1703.90 6
1703.99 9
1704.09 12
1704.18 13
1704.28 12
1704.37 9
1704.46 4
1704.56 0
1704.65 0
1704.75 0
1704.84 0
1704.94 0
1705.03 0
1705.13 0
1705.22 4
1705.32 15
1705.41 29
1705.51 43
1705.60 59
1705.69 75
1705.79 90
1705.88 103
1705.98 113
1706.07 119
1706.17 120
1706.26 117
1706.36 109
1706.45 99
1706.55 87
1706.64 75
1706.74 64
1706.83 55
1706.93 48
1707.02 44
1707.11 42
1707.21 43
1707.30 47
1707.40 55
1707.49 65
1707.59 77
1707.68 89
1707.78 98
1707.87 105
1707.97 106
1708.06 103
1708.16 95
1708.25 85
1708.35 73
1708.44 62
1708.54 52
1708.63 46
1708.72 43
1708.82 43
1708.91 46
1709.01 49
1709.10 53
1709.20 55
1709.29 56
1709.39 54
1709.48 51
1709.58 47
1709.67 43
1709.77 41
1709.86 39
1709.96 39
1710.05 40
1710.15 42
1710.24 46
1710.34 52
1710.43 58
1710.52 66
1710.62 74
1710.71 80
1710.81 85
1710.90 88
1711.00 88
1711.09 86
1711.19 82
1711.28 78
1711.38 74
1711.47 71
1711.57 68
1711.66 65
1711.76 62
1711.85 58
1711.95 53
1712.04 47
1712.14 41
1712.23 37
1712.33 35
1712.42 36
1712.52 40
1712.61 46
1712.71 55
1712.80 65
1712.90 74
1712.99 81
1713.08 85
1713.18 85
1713.27 82
1713.37 78
1713.46 72
1713.56 67
1713.65 63
1713.75 60
1713.84 61
1713.94 64
1714.03 69
1714.13 77
1714.22 87
1714.32 98
1714.41 109
1714.51 118
1714.60 125
1714.70 130
1714.79 132
1714.89 133
1714.98 132
1715.08 130
1715.17 128
1715.27 125
1715.36 121
1715.46 116
1715.55 111
1715.65 106
1715.74 102
1715.84 100
1715.93 99
1716.03 102
1716.12 106
1716.22 113
1716.31 120
1716.41 128
1716.50 135
1716.60 141
1716.69 144
1716.79 143
1716.88 140
1716.98 136
1717.07 130
1717.17 124
1717.26 120
1717.36 117
1717.45 115
1717.55 115
1717.64 115
1717.74 115
1717.83 112
1717.93 108
1718.02 101
1718.12 94
1718.21 88
1718.31 83
1718.40 81
1718.50 82
1718.59 84
1718.69 88
1718.78 92
1718.88 95
1718.97 97
1719.07 97
1719.16 97
1719.26 96
1719.35 93
1719.45 90
1719.54 85
1719.64 79
1719.73 71
1719.83 63
1719.92 53
1720.02 44
1720.11 36
1720.21 29
1720.30 24
1720.40 21
1720.49 21
1720.59 23
1720.68 27
1720.78 32
1720.87 37
1720.97 42
1721.06 46
1721.16 50
1721.25 53
1721.35 57
1721.44 61
1721.54 65
1721.63 70
1721.73 74
1721.82 76
1721.92 77
1722.01 76
1722.11 74
1722.20 72
1722.30 70
1722.39 70
1722.49 72
1722.58 76
1722.68 80
1722.77 85
1722.87 89
1722.96 91
1723.06 91
1723.15 89
1723.25 85
1723.34 80
1723.44 75
1723.53 71
1723.63 66
1723.72 60
1723.82 53
1723.91 45
1724.01 36
1724.10 26
1724.20 17
1724.30 11
1724.39 8
1724.49 11
1724.58 20
1724.68 32
1724.77 48
1724.87 64
1724.96 80
1725.06 93
1725.15 103
1725.25 109
1725.34 112
1725.44 113
1725.53 112
1725.63 109
1725.72 103
1725.82 96
1725.91 88
1726.01 80
1726.10 72
1726.20 66
1726.29 63
1726.39 65
1726.48 70
1726.58 78
1726.67 87
1726.77 96
1726.87 104
1726.96 110
1727.06 114
1727.15 116
1727.25 117
1727.34 117
1727.44 117
1727.53 117
1727.63 115
1727.72 113
1727.82 111
1727.91 109
1728.01 106
1728.10 104
1728.20 104
1728.29 105
1728.39 107
1728.48 109
1728.58 112
1728.68 114
1728.77 115
1728.87 115
1728.96 115
1729.06 116
1729.15 119
1729.25 124
1729.34 131
1729.44 140
1729.53 148
1729.63 156
1729.72 163
1729.82 167
1729.91 169
1730.01 170
1730.10 168
1730.20 165
1730.30 160
1730.39 154
1730.49 147
1730.58 140
1730.68 133
1730.77 127
1730.87 124
1730.96 123
1731.06 125
1731.15 131
1731.25 139
1731.34 148
1731.44 157
1731.53 165
1731.63 172
1731.73 177
1731.82 180
1731.92 181
1732.01 181
1732.11 180
1732.20 179
1732.30 176
1732.39 171
1732.49 165
1732.58 158
1732.68 149
1732.77 140
1732.87 132
1732.97 125
1733.06 119
1733.16 115
1733.25 113
1733.35 112
1733.44 113
1733.54 116
1733.63 119
1733.73 123
1733.82 127
1733.92 131
1734.01 134
1734.11 136
1734.21 135
1734.30 132
1734.40 127
1734.49 121
1734.59 114
1734.68 107
1734.78 101
1734.87 97
1734.97 96
1735.06 97
1735.16 101
1735.26 108
1735.35 116
1735.45 124
1735.54 130
1735.64 135
1735.73 138
1735.83 139
1735.92 139
1736.02 136
1736.11 133
1736.21 128
1736.31 122
1736.40 115
1736.50 106
1736.59 95
1736.69 83
1736.78 70
1736.88 58
1736.97 48
1737.07 41
1737.17 37
1737.26 36
1737.36 39
1737.45 44
1737.55 49
1737.64 53
1737.74 56
1737.83 57
1737.93 58
1738.02 59
1738.12 62
1738.22 66
1738.31 73
1738.41 81
1738.50 87
1738.60 91
1738.69 91
1738.79 87
1738.88 79
1738.98 70
1739.08 60
1739.17 52
1739.27 49
1739.36 50
1739.46 56
1739.55 64
1739.65 74
1739.75 82
1739.84 87
1739.94 88
1740.03 84
1740.13 77
1740.22 68
1740.32 59
1740.41 50
1740.51 44
1740.61 41
1740.70 40
1740.80 42
1740.89 46
1740.99 51
1741.08 56
1741.18 59
1741.27 61
1741.37 59
1741.47 53
1741.56 44
1741.66 31
1741.75 18
1741.85 5
1741.94 0
1742.04 0
1742.14 0
1742.23 0
1742.33 0
1742.42 0
1742.52 0
1742.61 0
1742.71 4
1742.81 11
1742.90 17
1743.00 24
1743.09 31
1743.19 40
1743.28 49
1743.38 60
1743.47 71
1743.57 83
1743.67 94
1743.76 105
1743.86 116
1743.95 126
1744.05 136
1744.14 145
1744.24 152
1744.34 156
1744.43 156
1744.53 150
1744.62 140
1744.72 126
1744.81 111
1744.91 97
1745.01 86
1745.10 79
1745.20 77
1745.29 79
1745.39 84
1745.48 90
1745.58 96
1745.68 100
1745.77 101
1745.87 99
1745.96 94
1746.06 87
1746.16 78
1746.25 70
1746.35 64
1746.44 62
1746.54 63
1746.63 70
1746.73 80
1746.83 92
1746.92 104
1747.02 114
1747.11 121
1747.21 124
1747.30 123
1747.40 120
1747.50 114
1747.59 107
1747.69 100
1747.78 92
1747.88 85
1747.97 79
1748.07 74
1748.17 73
1748.26 74
1748.36 77
1748.45 83
1748.55 89
1748.65 94
1748.74 97
1748.84 98
1748.93 97
1749.03 95
1749.12 92
1749.22 90
1749.32 90
1749.41 92
1749.51 96
1749.60 102
1749.70 107
1749.80 111
1749.89 113
1749.99 113
1750.08 111
1750.18 106
1750.28 99
1750.37 92
1750.47 84
1750.56 77
1750.66 71
1750.75 66
1750.85 64
1750.95 64
1751.04 67
1751.14 72
1751.23 77
1751.33 81
1751.43 83
1751.52 82
1751.62 79
1751.71 73
1751.81 66
1751.91 60
1752.00 57
1752.10 57
1752.19 59
1752.29 63
1752.38 68
1752.48 72
1752.58 75
1752.67 77
1752.77 79
1752.86 81
1752.96 86
1753.06 93
1753.15 101
1753.25 111
1753.34 119
1753.44 124
1753.54 124
1753.63 119
1753.73 109
1753.82 97
1753.92 85
1754.02 75
1754.11 69
1754.21 66
1754.30 67
1754.40 70
1754.50 74
1754.59 76
1754.69 78
1754.78 79
1754.88 80
1754.98 81
1755.07 83
1755.17 84
1755.26 85
1755.36 84
1755.46 80
1755.55 75
1755.65 68
1755.74 62
1755.84 58
1755.94 57
1756.03 59
1756.13 63
1756.22 68
1756.32 73
1756.42 76
1756.51 76
1756.61 75
1756.70 72
1756.80 69
1756.90 66
1756.99 64
1757.09 62
1757.18 61
1757.28 61
1757.38 60
1757.47 60
1757.57 60
1757.67 59
1757.76 59
1757.86 59
1757.95 58
1758.05 55
1758.15 52
1758.24 48
1758.34 43
1758.43 38
1758.53 34
1758.63 31
1758.72 31
1758.82 33
1758.91 36
1759.01 41
1759.11 46
1759.20 49
1759.30 50
1759.39 47
1759.49 42
1759.59 37
1759.68 32
1759.78 28
1759.88 28
1759.97 30
1760.07 34
1760.16 38
1760.26 41
1760.36 42
1760.45 43
1760.55 42
1760.64 41
1760.74 42
1760.84 45
1760.93 50
1761.03 58
1761.13 67
1761.22 77
1761.32 87
1761.41 95
1761.51 102
1761.61 106
1761.70 107
1761.80 106
1761.89 104
1761.99 100
1762.09 96
1762.18 92
1762.28 89
1762.38 87
1762.47 85
1762.57 85
1762.66 84
1762.76 84
1762.86 84
1762.95 85
1763.05 86
1763.15 88
1763.24 91
1763.34 95
1763.43 99
1763.53 105
1763.63 110
1763.72 115
1763.82 120
1763.92 124
1764.01 127
1764.11 128
1764.20 126
1764.30 121
1764.40 114
1764.49 106
1764.59 97
1764.69 91
1764.78 86
1764.88 84
1764.97 84
1765.07 86
1765.17 88
1765.26 90
1765.36 90
1765.46 89
1765.55 86
1765.65 81
1765.74 75
1765.84 68
1765.94 59
1766.03 51
1766.13 42
1766.23 33
1766.32 26
1766.42 19
1766.51 13
1766.61 7
1766.71 2
1766.80 0
1766.90 0
1767.00 0
1767.09 0
1767.19 0
1767.29 0
1767.38 0
1767.48 0
1767.57 1
1767.67 8
1767.77 16
1767.86 26
1767.96 37
1768.06 47
1768.15 56
1768.25 63
1768.35 68
1768.44 70
1768.54 70
1768.63 68
1768.73 66
1768.83 63
1768.92 59
1769.02 56
1769.12 52
1769.21 48
1769.31 44
1769.41 39
1769.50 34
1769.60 29
1769.69 26
1769.79 23
1769.89 21
1769.98 21
1770.08 21
1770.18 21
1770.27 22
1770.37 22
1770.47 23
1770.56 24
1770.66 25
1770.76 28
1770.85 30
1770.95 34
1771.04 38
1771.14 42
1771.24 46
1771.33 49
1771.43 52
1771.53 54
1771.62 55
1771.72 56
1771.82 57
1771.91 57
1772.01 58
1772.11 59
1772.20 62
1772.30 66
1772.40 72
1772.49 82
1772.59 94
1772.68 109
1772.78 125
1772.88 141
1772.97 154
1773.07 165
1773.17 171
1773.26 173
1773.36 172
1773.46 168
1773.55 162
1773.65 156
1773.75 148
1773.84 141
1773.94 133
1774.04 124
1774.13 116
1774.23 109
1774.33 105
1774.42 103
1774.52 106
1774.61 112
1774.71 119
1774.81 128
1774.90 135
1775.00 141
1775.10 145
1775.19 149
1775.29 151
1775.39 153
1775.48 155
1775.58 156
1775.68 155
1775.77 151
1775.87 146
1775.97 139
1776.06 131
1776.16 124
1776.26 119
1776.35 114
1776.45 111
1776.55 108
1776.64 105
1776.74 103
1776.84 100
1776.93 99
1777.03 97
1777.13 96
1777.22 95
1777.32 92
1777.42 86
1777.51 79
1777.61 70
1777.71 62
1777.80 56
1777.90 52
1778.00 52
1778.09 53
1778.19 56
1778.29 57
1778.38 57
1778.48 55
1778.58 52
1778.67 49
1778.77 47
1778.86 47
1778.96 50
1779.06 53
1779.15 58
1779.25 62
1779.35 65
1779.44 67
1779.54 69
1779.64 71
1779.73 74
1779.83 77
1779.93 80
1780.02 83
1780.12 84
1780.22 82
1780.32 77
1780.41 69
1780.51 58
1780.61 47
1780.70 37
1780.80 28
1780.90 22
1780.99 19
1781.09 19
1781.19 22
1781.28 29
1781.38 38
1781.48 50
1781.57 63
1781.67 75
1781.77 86
1781.86 93
1781.96 97
1782.06 98
1782.15 96
1782.25 93
1782.35 91
1782.44 92
1782.54 96
1782.64 102
1782.73 110
1782.83 118
1782.93 125
1783.02 128
1783.12 129
1783.22 126
1783.31 120
1783.41 114
1783.51 109
1783.60 106
1783.70 104
1783.80 104
1783.89 105
1783.99 107
1784.09 108
1784.18 108
1784.28 108
1784.38 109
1784.48 111
1784.57 113
1784.67 116
1784.77 117
1784.86 118
1784.96 117
1785.06 114
1785.15 110
1785.25 105
1785.35 102
1785.44 99
1785.54 99
1785.64 100
1785.73 103
1785.83 106
1785.93 109
1786.02 112
1786.12 112
1786.22 111
1786.31 108
1786.41 103
1786.51 98
1786.61 92
1786.70 87
1786.80 85
1786.90 84
1786.99 85
1787.09 87
1787.19 90
1787.28 91
1787.38 91
1787.48 87
1787.57 81
1787.67 73
1787.77 65
1787.86 57
1787.96 51
1788.06 49
1788.16 51
1788.25 55
1788.35 63
1788.45 72
1788.54 81
1788.64 89
1788.74 96
1788.83 101
1788.93 104
1789.03 105
1789.12 104
1789.22 99
1789.32 93
1789.42 84
1789.51 75
1789.61 65
1789.71 57
1789.80 50
1789.90 46
1790.00 43
1790.09 42
1790.19 43
1790.29 43
1790.39 42
1790.48 39
1790.58 35
1790.68 28
1790.77 19
1790.87 8
1790.97 0
1791.06 0
1791.16 0
1791.26 0
1791.35 0
1791.45 0
1791.55 2
1791.65 13
1791.74 23
1791.84 32
1791.94 39
1792.03 43
1792.13 45
1792.23 46
1792.33 45
1792.42 45
1792.52 45
1792.62 47
1792.71 50
1792.81 55
1792.91 62
1793.00 70
1793.10 79
1793.20 86
1793.30 91
1793.39 94
1793.49 94
1793.59 92
1793.68 89
1793.78 86
1793.88 86
1793.97 87
1794.07 91
1794.17 96
1794.27 102
1794.36 107
1794.46 111
1794.56 114
1794.65 114
1794.75 112
1794.85 107
1794.95 100
1795.04 91
1795.14 78
1795.24 63
1795.33 46
1795.43 29
1795.53 12
1795.63 0
1795.72 0
1795.82 0
1795.92 0
1796.01 0
1796.11 0
1796.21 0
1796.30 0
1796.40 0
1796.50 4
1796.60 10
1796.69 17
1796.79 25
1796.89 33
1796.98 38
1797.08 41
1797.18 40
1797.28 36
1797.37 28
1797.47 18
1797.57 8
1797.66 0
1797.76 0
1797.86 0
1797.96 0
1798.05 0
1798.15 0
1798.25 2
1798.35 11
1798.44 20
1798.54 28
1798.64 35
1798.73 40
1798.83 42
1798.93 41
1799.03 37
1799.12 32
1799.22 28
1799.32 26
1799.41 26
1799.51 30
1799.61 36
1799.71 43
1799.80 49
1799.90 53
1800.00 54
1800.09 52
1800.19 48
1800.29 42
1800.39 36
1800.48 33
1800.58 33
1800.68 37
1800.78 45
1800.87 54
1800.97 64
1801.07 71
1801.16 75
1801.26 75
1801.36 72
1801.46 68
1801.55 64
1801.65 64
1801.75 66
1801.85 70
1801.94 76
1802.04 81
1802.14 83
1802.23 83
1802.33 80
1802.43 75
1802.53 69
1802.62 63
1802.72 59
1802.82 56
1802.92 56
1803.01 58
1803.11 62
1803.21 67
1803.30 72
1803.40 78
1803.50 84
1803.60 91
1803.69 99
1803.79 107
1803.89 115
1803.99 120
1804.08 122
1804.18 119
1804.28 112
1804.38 102
1804.47 92
1804.57 82
1804.67 74
1804.76 69
1804.86 67
1804.96 67
1805.06 68
1805.15 69
1805.25 69
1805.35 68
1805.45 65
1805.54 63
1805.64 60
1805.74 59
1805.84 60
1805.93 64
1806.03 71
1806.13 80
1806.23 89
1806.32 99
1806.42 107
1806.52 114
1806.62 119
1806.71 123
1806.81 126
1806.91 129
1807.00 132
1807.10 135
1807.20 136
1807.30 134
1807.39 129
1807.49 120
1807.59 107
1807.69 94
1807.78 81
1807.88 72
1807.98 67
1808.08 69
1808.17 76
1808.27 87
1808.37 101
1808.47 116
1808.56 130
1808.66 143
1808.76 154
1808.86 161
1808.95 166
1809.05 167
1809.15 164
1809.25 157
1809.34 147
1809.44 134
1809.54 119
1809.64 104
1809.73 89
1809.83 76
1809.93 66
1810.03 59
1810.12 55
1810.22 53
1810.32 53
1810.42 52
1810.51 50
1810.61 47
1810.71 41
1810.81 35
1810.90 29
1811.00 23
1811.10 18
1811.20 15
1811.29 15
1811.39 17
1811.49 22
1811.59 30
1811.68 38
1811.78 47
1811.88 56
1811.98 64
1812.07 69
1812.17 72
1812.27 72
1812.37 69
1812.46 64
1812.56 57
1812.66 48
1812.76 39
1812.85 30
1812.95 22
1813.05 13
1813.15 5
1813.24 0
1813.34 0
1813.44 0
1813.54 0
1813.63 0
1813.73 0
1813.83 0
1813.93 0
1814.03 3
1814.12 15
1814.22 28
1814.32 41
1814.42 53
1814.51 62
1814.61 69
1814.71 71
1814.81 70
1814.90 66
1815.00 59
1815.10 52
1815.20 45
1815.29 40
1815.39 36
1815.49 34
1815.59 34
1815.68 34
1815.78 34
1815.88 34
1815.98 35
1816.08 35
1816.17 36
1816.27 35
1816.37 33
1816.47 31
1816.56 28
1816.66 25
1816.76 23
1816.86 20
1816.95 19
1817.05 18
1817.15 17
1817.25 16
1817.35 14
1817.44 10
1817.54 7
1817.64 3
1817.74 0
1817.83 0
1817.93 0
1818.03 3
1818.13 10
1818.22 20
1818.32 31
1818.42 42
1818.52 53
1818.62 61
1818.71 66
1818.81 69
1818.91 69
1819.01 66
1819.10 61
1819.20 56
1819.30 50
1819.40 44
1819.50 38
1819.59 34
1819.69 32
1819.79 31
1819.89 32
1819.98 35
1820.08 39
1820.18 45
1820.28 52
1820.38 58
1820.47 65
1820.57 72
1820.67 79
1820.77 86
1820.86 96
1820.96 106
1821.06 118
1821.16 130
1821.26 141
1821.35 150
1821.45 155
1821.55 156
1821.65 155
1821.74 153
1821.84 151
1821.94 149
1822.04 147
1822.14 145
1822.23 142
1822.33 137
1822.43 132
1822.53 127
1822.62 122
1822.72 119
1822.82 118
1822.92 118
1823.02 119
1823.11 118
1823.21 115
1823.31 110
1823.41 103
1823.51 96
1823.60 88
1823.70 82
1823.80 76
1823.90 70
1823.99 63
1824.09 56
1824.19 47
1824.29 39
1824.39 33
1824.48 28
1824.58 27
1824.68 29
1824.78 35
1824.88 44
1824.97 55
1825.07 67
1825.17 79
1825.27 91
1825.37 102
1825.46 110
1825.56 118
1825.66 123
1825.76 127
1825.85 129
1825.95 128
1826.05 126
1826.15 121
1826.25 114
1826.34 104
1826.44 92
1826.54 79
1826.64 65
1826.74 51
1826.83 37
1826.93 24
1827.03 12
1827.13 0
1827.23 0
1827.32 0
1827.42 0
1827.52 0
1827.62 0
1827.72 0
1827.81 14
1827.91 31
1828.01 47
1828.11 59
1828.21 66
1828.30 67
1828.40 62
1828.50 53
1828.60 42
1828.70 31
1828.79 21
1828.89 14
1828.99 10
1829.09 8
1829.19 6
1829.28 5
1829.38 2
1829.48 0
1829.58 0
1829.68 0
1829.77 0
1829.87 0
1829.97 0
1830.07 0
1830.17 3
1830.26 13
1830.36 23
1830.46 35
1830.56 45
1830.66 55
1830.75 63
1830.85 70
1830.95 77
1831.05 84
1831.15 90
1831.24 97
1831.34 103
1831.44 108
1831.54 111
1831.64 110
1831.73 104
1831.83 95
1831.93 84
1832.03 71
1832.13 59
1832.23 50
1832.32 44
1832.42 43
1832.52 46
1832.62 53
1832.72 62
1832.81 71
1832.91 79
1833.01 85
1833.11 88
1833.21 88
1833.30 85
1833.40 79
1833.50 73
1833.60 67
1833.70 63
1833.79 63
1833.89 65
1833.99 71
1834.09 78
1834.19 85
1834.29 89
1834.38 91
1834.48 88
1834.58 81
1834.68 73
1834.78 65
1834.87 61
1834.97 64
1835.07 73
1835.17 88
1835.27 107
1835.37 126
1835.46 143
1835.56 155
1835.66 160
1835.76 159
1835.86 154
1835.95 146
1836.05 138
1836.15 131
1836.25 126
1836.35 123
1836.45 120
1836.54 118
1836.64 115
1836.74 112
1836.84 110
1836.94 110
1837.03 112
1837.13 116
1837.23 120
1837.33 123
1837.43 125
1837.53 123
1837.62 118
1837.72 112
1837.82 106
1837.92 101
1838.02 97
1838.12 95
1838.21 95
1838.31 93
1838.41 90
1838.51 85
1838.61 78
1838.70 71
1838.80 64
1838.90 60
1839.00 60
1839.10 63
1839.20 70
1839.29 78
1839.39 86
1839.49 91
1839.59 92
1839.69 90
1839.79 84
1839.88 77
1839.98 69
1840.08 61
1840.18 54
1840.28 48
1840.38 44
1840.47 42
1840.57 41
1840.67 41
1840.77 43
1840.87 46
1840.97 48
1841.06 49
1841.16 50
1841.26 49
1841.36 47
1841.46 44
1841.56 43
1841.65 43
1841.75 45
1841.85 49
1841.95 55
1842.05 63
1842.15 72
1842.24 82
1842.34 91
1842.44 100
1842.54 107
1842.64 111
1842.74 113
1842.83 112
1842.93 110
1843.03 108
1843.13 107
1843.23 108
1843.33 110
1843.42 114
1843.52 118
1843.62 121
1843.72 122
1843.82 119
1843.92 114
1844.02 106
1844.11 97
1844.21 89
1844.31 82
1844.41 77
1844.51 74
1844.61 73
1844.70 71
1844.80 68
1844.90 62
1845.00 54
1845.10 45
1845.20 35
1845.29 28
1845.39 25
1845.49 25
1845.59 31
1845.69 40
1845.79 51
1845.89 64
1845.98 76
1846.08 88
1846.18 97
1846.28 104
1846.38 107
1846.48 108
1846.57 105
1846.67 99
1846.77 91
1846.87 80
1846.97 68
1847.07 57
1847.17 47
1847.26 39
1847.36 34
1847.46 32
1847.56 31
1847.66 32
1847.76 33
1847.85 34
1847.95 35
1848.05 35
1848.15 35
1848.25 35
1848.35 36
1848.45 37
1848.54 38
1848.64 41
1848.74 46
1848.84 51
1848.94 59
1849.04 67
1849.14 75
1849.23 82
1849.33 87
1849.43 88
1849.53 86
1849.63 81
1849.73 74
1849.83 67
1849.92 60
1850.02 54
1850.12 49
1850.22 45
1850.32 43
1850.42 41
1850.52 40
1850.61 40
1850.71 40
1850.81 41
1850.91 42
1851.01 44
1851.11 45
1851.21 47
1851.30 50
1851.40 53
1851.50 57
1851.60 59
1851.70 61
1851.80 60
1851.90 58
1851.99 55
1852.09 52
1852.19 50
1852.29 49
1852.39 49
1852.49 49
1852.59 48
1852.69 46
1852.78 42
1852.88 37
1852.98 30
1853.08 24
1853.18 18
1853.28 15
1853.38 14
1853.47 17
1853.57 23
1853.67 31
1853.77 41
1853.87 50
1853.97 56
1854.07 59
1854.17 57
1854.26 52
1854.36 45
1854.46 38
1854.56 32
1854.66 29
1854.76 30
1854.86 34
1854.95 39
1855.05 45
1855.15 49
1855.25 51
1855.35 49
1855.45 45
1855.55 38
1855.65 30
1855.74 22
1855.84 15
1855.94 9
1856.04 4
1856.14 1
1856.24 0
1856.34 0
1856.44 0
1856.53 0
1856.63 0
1856.73 0
1856.83 0
1856.93 0
1857.03 0
1857.13 1
1857.23 4
1857.32 8
1857.42 13
1857.52 19
1857.62 26
1857.72 35
1857.82 44
1857.92 55
1858.02 66
1858.11 77
1858.21 87
1858.31 97
1858.41 103
1858.51 106
1858.61 105
1858.71 99
1858.81 89
1858.90 78
1859.00 66
1859.10 55
1859.20 48
1859.30 45
1859.40 45
1859.50 48
1859.60 52
1859.70 55
1859.79 56
1859.89 55
1859.99 51
1860.09 46
1860.19 41
1860.29 37
1860.39 36
1860.49 36
1860.58 39
1860.68 43
1860.78 48
1860.88 55
1860.98 63
1861.08 73
1861.18 83
1861.28 92
1861.38 100
1861.47 106
1861.57 109
1861.67 109
1861.77 107
1861.87 105
1861.97 103
1862.07 103
1862.17 105
1862.27 109
1862.36 114
1862.46 120
1862.56 126
1862.66 132
1862.76 137
1862.86 141
1862.96 145
1863.06 147
1863.16 147
1863.25 145
1863.35 139
1863.45 132
1863.55 122
1863.65 111
1863.75 100
1863.85 91
1863.95 84
1864.05 80
1864.14 78
1864.24 78
1864.34 79
1864.44 81
1864.54 82
1864.64 83
1864.74 84
1864.84 84
1864.94 84
1865.04 83
1865.13 82
1865.23 80
1865.33 77
1865.43 74
1865.53 70
1865.63 67
1865.73 66
1865.83 67
1865.93 72
1866.03 81
1866.12 91
1866.22 102
1866.32 112
1866.42 120
1866.52 125
1866.62 128
1866.72 129
1866.82 131
1866.92 133
1867.02 136
1867.11 140
1867.21 143
1867.31 144
1867.41 144
1867.51 143
1867.61 141
1867.71 138
1867.81 136
1867.91 135
1868.01 134
1868.10 134
1868.20 134
1868.30 135
1868.40 135
1868.50 134
1868.60 132
1868.70 129
1868.80 126
1868.90 122
1869.00 119
1869.10 118
1869.19 120
1869.29 123
1869.39 129
1869.49 135
1869.59 140
1869.69 144
1869.79 146
1869.89 145
1869.99 141
1870.09 135
1870.19 127
1870.28 118
1870.38 109
1870.48 103
1870.58 99
1870.68 99
1870.78 102
1870.88 108
1870.98 116
1871.08 124
1871.18 132
1871.28 137
1871.37 139
1871.47 140
1871.57 139
1871.67 137
1871.77 134
1871.87 131
1871.97 129
1872.07 126
1872.17 124
1872.27 123
1872.37 122
1872.47 121
1872.56 122
1872.66 124
1872.76 126
1872.86 130
1872.96 134
1873.06 139
1873.16 144
1873.26 149
1873.36 153
1873.46 156
1873.56 157
1873.66 156
1873.75 153
1873.85 147
1873.95 138
1874.05 127
1874.15 113
1874.25 97
1874.35 79
1874.45 60
1874.55 41
1874.65 24
1874.75 10
1874.85 1
1874.95 0
1875.04 0
1875.14 3
1875.24 11
1875.34 22
1875.44 34
1875.54 46
1875.64 58
1875.74 70
1875.84 82
1875.94 94
1876.04 106
1876.14 115
1876.24 121
1876.33 121
1876.43 116
1876.53 107
1876.63 94
1876.73 81
1876.83 69
1876.93 60
1877.03 54
1877.13 51
1877.23 50
1877.33 50
1877.43 50
1877.53 49
1877.63 48
1877.72 46
1877.82 42
1877.92 38
1878.02 31
1878.12 24
1878.22 15
1878.32 5
1878.42 0
1878.52 0
1878.62 0
1878.72 0
1878.82 0
1878.92 0
1879.02 0
1879.12 0
1879.21 4
1879.31 13
1879.41 22
1879.51 31
1879.61 41
1879.71 50
1879.81 59
1879.91 68
1880.01 76
1880.11 82
1880.21 85
1880.31 86
1880.41 84
1880.51 79
1880.61 72
1880.71 63
1880.80 53
1880.90 46
1881.00 40
1881.10 38
1881.20 39
1881.30 44
1881.40 52
1881.50 62
1881.60 74
1881.70 86
1881.80 98
1881.90 109
1882.00 117
1882.10 124
1882.20 129
1882.30 133
1882.40 137
1882.49 141
1882.59 145
1882.69 149
1882.79 153
1882.89 156
1882.99 159
1883.09 159
1883.19 157
1883.29 154
1883.39 148
1883.49 142
1883.59 136
1883.69 131
1883.79 128
1883.89 126
1883.99 126
1884.09 127
1884.19 128
1884.28 127
1884.38 124
1884.48 119
1884.58 111
1884.68 101
1884.78 90
1884.88 79
1884.98 69
1885.08 62
1885.18 58
1885.28 58
1885.38 61
1885.48 67
1885.58 74
1885.68 82
1885.78 89
1885.88 94
1885.98 98
1886.08 100
1886.18 100
1886.27 99
1886.37 97
1886.47 93
1886.57 88
1886.67 83
1886.77 79
1886.87 77
1886.97 79
1887.07 83
1887.17 90
1887.27 98
1887.37 106
1887.47 114
1887.57 118
1887.67 121
1887.77 120
1887.87 119
1887.97 115
1888.07 111
1888.17 105
1888.27 99
1888.37 92
1888.47 85
1888.56 79
1888.66 75
1888.76 73
1888.86 74
1888.96 78
1889.06 82
1889.16 87
1889.26 92
1889.36 95
1889.46 97
1889.56 97
1889.66 95
1889.76 93
1889.86 90
1889.96 88
1890.06 88
1890.16 91
1890.26 95
1890.36 101
1890.46 108
1890.56 115
1890.66 121
1890.76 125
1890.86 127
1890.96 126
1891.06 124
1891.15 120
1891.25 116
1891.35 111
1891.45 105
1891.55 99
1891.65 93
1891.75 87
1891.85 82
1891.95 77
1892.05 74
1892.15 72
1892.25 71
1892.35 72
1892.45 74
1892.55 78
1892.65 81
1892.75 86
1892.85 90
1892.95 94
1893.05 97
1893.15 99
1893.25 100
1893.35 100
1893.45 103
1893.55 107
1893.65 113
1893.75 122
1893.85 133
1893.95 143
1894.05 153
1894.15 159
1894.25 162
1894.35 162
1894.45 158
1894.54 152
1894.64 144
1894.74 138
1894.84 132
1894.94 128
1895.04 126
1895.14 124
1895.24 121
1895.34 117
1895.44 112
1895.54 105
1895.64 96
1895.74 87
1895.84 77
1895.94 69
1896.04 61
1896.14 55
1896.24 49
1896.34 45
1896.44 41
1896.54 39
1896.64 37
1896.74 36
1896.84 37
1896.94 39
1897.04 45
1897.14 52
1897.24 61
1897.34 70
1897.44 78
1897.54 84
1897.64 86
1897.74 83
1897.84 77
1897.94 68
1898.04 58
1898.14 48
1898.24 40
1898.34 34
1898.44 30
1898.54 27
1898.64 24
1898.74 22
1898.84 19
1898.94 17
1899.04 15
1899.14 15
1899.24 18
1899.34 23
1899.44 30
1899.54 38
1899.64 46
1899.74 54
1899.84 62
1899.94 68
1900.03 74
1900.13 79
1900.23 84
1900.33 89
1900.43 94
1900.53 99
1900.63 103
1900.73 107
1900.83 111
1900.93 113
1901.03 114
1901.13 113
1901.23 110
1901.33 107
1901.43 103
1901.53 99
1901.63 97
1901.73 96
1901.83 96
1901.93 97
1902.03 98
1902.13 97
1902.23 93
1902.33 88
1902.43 81
1902.53 73
1902.63 65
1902.73 59
1902.83 56
1902.93 56
1903.03 59
1903.13 64
1903.23 71
1903.33 78
1903.43 86
1903.53 92
1903.63 98
1903.73 101
1903.83 103
1903.93 105
1904.03 106
1904.13 106
1904.23 107
1904.33 108
1904.43 109
1904.53 110
1904.63 109
1904.73 106
1904.83 99
1904.93 90
1905.03 78
1905.13 67
1905.23 56
1905.33 49
1905.43 46
1905.53 48
1905.63 53
1905.73 61
1905.83 68
1905.93 75
1906.03 79
1906.13 79
1906.23 78
1906.33 75
1906.43 72
1906.53 68
1906.63 65
1906.73 62
1906.83 59
1906.93 55
1907.03 49
1907.13 43
1907.23 37
1907.33 32
1907.43 29
1907.53 28
1907.63 29
1907.73 31
1907.83 33
1907.93 36
1908.03 39
1908.13 41
1908.23 44
1908.34 48
1908.44 52
1908.54 57
1908.64 61
1908.74 64
1908.84 66
1908.94 65
1909.04 63
1909.14 60
1909.24 56
1909.34 52
1909.44 48
1909.54 46
1909.64 45
1909.74 45
1909.84 48
1909.94 52
1910.04 58
1910.14 65
1910.24 73
1910.34 81
1910.44 87
1910.54 92
1910.64 95
1910.74 95
1910.84 93
1910.94 90
1911.04 85
1911.14 80
1911.24 75
1911.34 72
1911.44 71
1911.54 72
1911.64 74
1911.74 77
1911.84 79
1911.94 80
1912.04 77
1912.14 71
1912.24 62
1912.34 52
1912.44 42
1912.54 34
1912.64 28
1912.74 26
1912.84 26
1912.94 28
1913.04 29
1913.14 30
1913.24 28
1913.34 26
1913.44 22
1913.54 18
1913.64 13
1913.74 8
1913.85 2
1913.95 0
1914.05 0
1914.15 0
1914.25 0
1914.35 0
1914.45 0
1914.55 0
1914.65 4
1914.75 19
1914.85 33
1914.95 44
1915.05 52
1915.15 56
1915.25 57
1915.35 59
1915.45 62
1915.55 67
1915.65 74
1915.75 82
1915.85 90
1915.95 97
1916.05 102
1916.15 104
1916.25 105
1916.35 105
1916.45 105
1916.55 106
1916.65 108
1916.75 109
1916.85 111
1916.95 111
1917.05 110
1917.16 107
1917.26 102
1917.36 96
1917.46 89
1917.56 82
1917.66 74
1917.76 66
1917.86 58
1917.96 51
1918.06 46
1918.16 43
1918.26 42
1918.36 42
1918.46 44
1918.56 46
1918.66 47
1918.76 47
1918.86 45
1918.96 43
1919.06 40
1919.16 36
1919.26 31
1919.36 26
1919.46 22
1919.56 19
1919.66 17
1919.76 16
1919.87 16
1919.97 17
1920.07 19
1920.17 21
1920.27 23
1920.37 25
1920.47 27
1920.57 31
1920.67 34
1920.77 38
1920.87 41
1920.97 45
1921.07 47
1921.17 47
1921.27 46
1921.37 42
1921.47 38
1921.57 34
1921.67 30
1921.77 27
1921.87 25
1921.97 24
1922.07 22
1922.18 20
1922.28 18
1922.38 17
1922.48 18
1922.58 22
1922.68 28
1922.78 37
1922.88 48
1922.98 59
1923.08 68
1923.18 75
1923.28 79
1923.38 80
1923.48 78
1923.58 74
1923.68 69
1923.78 64
1923.88 58
1923.98 51
1924.08 43
1924.19 35
1924.29 28
1924.39 23
1924.49 20
1924.59 21
1924.69 25
1924.79 30
1924.89 36
1924.99 42
1925.09 45
1925.19 47
1925.29 47
1925.39 47
1925.49 47
1925.59 47
1925.69 47
1925.79 46
1925.89 43
1926.00 37
1926.10 29
1926.20 19
1926.30 8
1926.40 0
1926.50 0
1926.60 0
1926.70 0
1926.80 0
1926.90 0
1927.00 0
1927.10 0
1927.20 3
1927.30 7
1927.40 11
1927.50 15
1927.60 17
1927.71 19
1927.81 20
1927.91 18
1928.01 15
1928.11 12
1928.21 10
1928.31 11
1928.41 15
1928.51 24
1928.61 37
1928.71 52
1928.81 68
1928.91 82
1929.01 94
1929.11 102
1929.21 107
1929.32 110
1929.42 110
1929.52 109
1929.62 107
1929.72 104
1929.82 99
1929.92 93
1930.02 86
1930.12 78
1930.22 69
1930.32 60
1930.42 51
1930.52 42
1930.62 32
1930.73 23
1930.83 15
1930.93 10
1931.03 6
1931.13 6
1931.23 9
1931.33 14
1931.43 20
1931.53 28
1931.63 36
1931.73 43
1931.83 50
1931.93 56
1932.03 61
1932.14 65
1932.24 69
1932.34 72
1932.44 74
1932.54 76
1932.64 75
1932.74 73
1932.84 68
1932.94 62
1933.04 55
1933.14 48
1933.24 42
1933.34 39
1933.44 38
1933.55 39
1933.65 39
1933.75 39
1933.85 37
1933.95 35
1934.05 32
1934.15 32
1934.25 37
1934.35 48
1934.45 65
1934.55 87
1934.65 111
1934.76 134
1934.86 152
1934.96 165
1935.06 171
1935.16 169
1935.26 163
1935.36 152
1935.46 139
1935.56 125
1935.66 113
1935.76 104
1935.86 97
1935.96 93
1936.07 93
1936.17 95
1936.27 98
1936.37 102
1936.47 105
1936.57 108
1936.67 111
1936.77 114
1936.87 117
1936.97 119
1937.07 121
1937.18 121
1937.28 121
1937.38 119
1937.48 118
1937.58 117
1937.68 118
1937.78 120
1937.88 124
1937.98 128
1938.08 132
1938.18 136
1938.28 138
1938.39 138
1938.49 137
1938.59 135
1938.69 133
1938.79 132
1938.89 132
1938.99 134
1939.09 139
1939.19 145
1939.29 153
1939.39 162
1939.50 169
1939.60 175
1939.70 178
1939.80 176
1939.90 171
1940.00 162
1940.10 150
1940.20 136
1940.30 122
1940.40 108
1940.51 97
1940.61 87
1940.71 80
1940.81 74
1940.91 70
1941.01 67
1941.11 63
1941.21 60
1941.31 58
1941.41 55
1941.51 53
1941.62 51
1941.72 48
1941.82 44
1941.92 39
1942.02 32
1942.12 26
1942.22 20
1942.32 17
1942.42 19
1942.52 24
1942.63 33
1942.73 45
1942.83 56
1942.93 66
1943.03 74
1943.13 79
1943.23 83
1943.33 87
1943.43 94
1943.53 102
1943.64 114
1943.74 127
1943.84 140
1943.94 152
1944.04 162
1944.14 170
1944.24 175
1944.34 181
1944.44 187
1944.55 194
1944.65 203
1944.75 215
1944.85 228
1944.95 242
1945.05 258
1945.15 274
1945.25 289
1945.35 302
1945.45 312
1945.56 319
1945.66 323
1945.76 324
1945.86 325
1945.96 326
1946.06 329
1946.16 335
1946.26 344
1946.36 354
1946.47 366
1946.57 376
1946.67 385
1946.77 392
1946.87 395
1946.97 396
1947.07 394
1947.17 390
1947.27 383
1947.38 375
1947.48 366
1947.58 358
1947.68 350
1947.78 344
1947.88 341
1947.98 340
1948.08 340
1948.19 339
1948.29 337
1948.39 331
1948.49 321
1948.59 308
1948.69 292
1948.79 275
1948.89 260
1948.99 246
1949.10 236
1949.20 228
1949.30 221
1949.40 216
1949.50 210
1949.60 202
1949.70 194
1949.80 185
1949.90 176
1950.01 168
1950.11 162
1950.21 157
1950.31 154
1950.41 153
1950.51 152
1950.61 152
1950.71 152
1950.82 151
1950.92 150
1951.02 147
1951.12 144
1951.22 139
1951.32 133
1951.42 128
1951.52 125
1951.63 124
1951.73 125
1951.83 129
1951.93 135
1952.03 141
1952.13 147
1952.23 151
1952.33 153
1952.44 152
1952.54 149
1952.64 144
1952.74 138
1952.84 132
1952.94 127
1953.04 123
1953.14 121
1953.25 119
1953.35 120
1953.45 121
1953.55 124
1953.65 128
1953.75 133
1953.85 141
1953.95 149
1954.06 157
1954.16 165
1954.26 172
1954.36 176
1954.46 177
1954.56 175
1954.66 171
1954.77 164
1954.87 156
1954.97 148
1955.07 139
1955.17 131
1955.27 124
1955.37 119
1955.47 115
1955.58 113
1955.68 110
1955.78 107
1955.88 103
1955.98 98
1956.08 92
1956.18 85
1956.29 79
1956.39 75
1956.49 72
1956.59 71
1956.69 71
1956.79 72
1956.89 73
1957.00 74
1957.10 73
1957.20 72
1957.30 71
1957.40 69
1957.50 67
1957.60 65
1957.70 64
1957.81 66
1957.91 70
1958.01 78
1958.11 90
1958.21 103
1958.31 118
1958.41 131
1958.52 141
1958.62 148
1958.72 153
1958.82 157
1958.92 159
1959.02 161
1959.12 162
1959.23 161
1959.33 158
1959.43 150
1959.53 138
1959.63 123
1959.73 106
1959.83 90
1959.94 76
1960.04 63
1960.14 54
1960.24 47
1960.34 42
1960.44 40
1960.55 38
1960.65 37
1960.75 36
1960.85 35
1960.95 33
1961.05 30
1961.15 28
1961.26 26
1961.36 26
1961.46 29
1961.56 33
1961.66 39
1961.76 45
1961.86 48
1961.97 49
1962.07 47
1962.17 44
1962.27 41
1962.37 39
1962.47 40
1962.58 44
1962.68 50
1962.78 57
1962.88 63
1962.98 67
1963.08 68
1963.18 66
1963.29 61
1963.39 56
1963.49 51
1963.59 48
1963.69 48
1963.79 52
1963.90 58
1964.00 66
1964.10 75
1964.20 83
1964.30 89
1964.40 92
1964.50 92
1964.61 91
1964.71 87
1964.81 83
1964.91 79
1965.01 75
1965.11 71
1965.22 67
1965.32 62
1965.42 59
1965.52 56
1965.62 55
1965.72 57
1965.83 61
1965.93 68
1966.03 75
1966.13 83
1966.23 90
1966.33 95
1966.43 96
1966.54 94
1966.64 89
1966.74 82
1966.84 75
1966.94 68
1967.04 62
1967.15 59
1967.25 58
1967.35 58
1967.45 58
1967.55 57
1967.65 56
1967.76 54
1967.86 51
1967.96 48
1968.06 45
1968.16 43
1968.26 41
1968.37 39
1968.47 36
1968.57 34
1968.67 32
1968.77 31
1968.87 31
1968.98 33
1969.08 36
1969.18 40
1969.28 45
1969.38 51
1969.48 57
1969.59 63
1969.69 68
1969.79 73
1969.89 77
1969.99 79
1970.10 80
1970.20 80
1970.30 79
1970.40 78
1970.50 76
1970.60 74
1970.71 71
1970.81 67
1970.91 62
1971.01 55
1971.11 47
1971.21 38
1971.32 31
1971.42 25
1971.52 21
1971.62 19
1971.72 18
1971.82 17
1971.93 14
1972.03 10
1972.13 4
1972.23 0
1972.33 0
1972.44 0
1972.54 0
1972.64 0
1972.74 0
1972.84 0
1972.94 0
1973.05 8
1973.15 19
1973.25 30
1973.35 41
1973.45 50
1973.55 58
1973.66 64
1973.76 69
1973.86 74
1973.96 80
1974.06 88
1974.17 97
1974.27 108
1974.37 119
1974.47 131
1974.57 143
1974.68 153
1974.78 162
1974.88 169
1974.98 176
1975.08 180
1975.18 183
1975.29 184
1975.39 183
1975.49 182
1975.59 181
1975.69 181
1975.80 184
1975.90 188
1976.00 194
1976.10 199
1976.20 203
1976.30 204
1976.41 201
1976.51 194
1976.61 184
1976.71 171
1976.81 156
1976.92 141
1977.02 125
1977.12 111
1977.22 99
1977.32 91
1977.43 87
1977.53 86
1977.63 90
1977.73 96
1977.83 104
1977.94 112
1978.04 119
1978.14 124
1978.24 126
1978.34 127
1978.44 126
1978.55 124
1978.65 121
1978.75 117
1978.85 113
1978.95 109
1979.06 104
1979.16 100
1979.26 96
1979.36 92
1979.46 88
1979.57 86
1979.67 86
1979.77 87
1979.87 89
1979.97 92
1980.08 94
1980.18 96
1980.28 94
1980.38 90
1980.48 83
1980.59 75
1980.69 67
1980.79 61
1980.89 57
1980.99 56
1981.10 57
1981.20 61
1981.30 65
1981.40 69
1981.50 71
1981.61 72
1981.71 70
1981.81 66
1981.91 61
1982.01 55
1982.12 49
1982.22 44
1982.32 40
1982.42 39
1982.52 40
1982.63 42
1982.73 45
1982.83 48
1982.93 51
1983.03 54
1983.14 58
1983.24 64
1983.34 73
1983.44 86
1983.54 103
1983.65 122
1983.75 140
1983.85 155
1983.95 164
1984.06 167
1984.16 164
1984.26 155
1984.36 142
1984.46 127
1984.57 112
1984.67 99
1984.77 89
1984.87 82
1984.97 78
1985.08 78
1985.18 79
1985.28 82
1985.38 85
1985.48 89
1985.59 91
1985.69 93
1985.79 94
1985.89 95
1986.00 94
1986.10 94
1986.20 93
1986.30 92
1986.40 91
1986.51 90
1986.61 88
1986.71 85
1986.81 81
1986.91 77
1987.02 73
1987.12 70
1987.22 69
1987.32 69
1987.43 72
1987.53 77
1987.63 81
1987.73 85
1987.83 88
1987.94 88
1988.04 85
1988.14 81
1988.24 76
1988.34 71
1988.45 67
1988.55 65
1988.65 63
1988.75 63
1988.86 63
1988.96 65
1989.06 68
1989.16 74
1989.26 83
1989.37 96
1989.47 111
1989.57 127
1989.67 143
1989.78 158
1989.88 168
1989.98 175
1990.08 177
1990.18 175
1990.29 170
1990.39 162
1990.49 153
1990.59 143
1990.70 134
1990.80 126
1990.90 119
1991.00 113
1991.10 107
1991.21 103
1991.31 98
1991.41 95
1991.51 92
1991.62 89
1991.72 87
1991.82 86
1991.92 85
1992.03 84
1992.13 85
1992.23 86
1992.33 88
1992.43 93
1992.54 100
1992.64 110
1992.74 121
1992.84 133
1992.95 146
1993.05 157
1993.15 165
1993.25 172
1993.36 175
1993.46 176
1993.56 175
1993.66 172
1993.76 168
1993.87 163
1993.97 157
1994.07 151
1994.17 144
1994.28 138
1994.38 131
1994.48 124
1994.58 116
1994.69 108
1994.79 99
1994.89 90
1994.99 83
1995.10 77
1995.20 73
1995.30 71
1995.40 72
1995.50 75
1995.61 80
1995.71 85
1995.81 90
1995.91 96
1996.02 101
1996.12 107
1996.22 113
1996.32 118
1996.43 123
1996.53 126
1996.63 128
1996.73 127
1996.84 125
1996.94 122
1997.04 119
1997.14 114
1997.25 110
1997.35 105
1997.45 101
1997.55 97
1997.65 94
1997.76 92
1997.86 91
1997.96 92
1998.06 93
1998.17 94
1998.27 93
1998.37 90
1998.47 85
1998.58 79
1998.68 71
1998.78 63
1998.88 55
1998.99 50
1999.09 45
1999.19 43
1999.29 40
1999.40 38
1999.50 36
1999.60 33
1999.70 29
1999.81 26
1999.91 23
2000.01 20
2000.11 18
2000.22 18
2000.32 21
2000.42 25
2000.52 33
2000.63 42
2000.73 53
2000.83 63
2000.93 72
2001.04 79
2001.14 84
2001.24 85
2001.34 85
2001.45 82
2001.55 79
2001.65 75
2001.75 70
2001.86 64
2001.96 57
2002.06 49
2002.16 41
2002.27 34
2002.37 29
2002.47 25
2002.57 25
2002.68 28
2002.78 34
2002.88 44
2002.98 55
2003.09 67
2003.19 78
2003.29 87
2003.40 92
2003.50 94
2003.60 93
2003.70 89
2003.81 84
2003.91 78
2004.01 72
2004.11 66
2004.22 59
2004.32 53
2004.42 47
2004.52 40
2004.63 35
2004.73 32
2004.83 30
2004.93 29
2005.04 30
2005.14 32
2005.24 34
2005.34 36
2005.45 38
2005.55 40
2005.65 42
2005.76 44
2005.86 46
2005.96 48
2006.06 50
2006.17 52
2006.27 54
2006.37 55
2006.47 56
2006.58 57
2006.68 57
2006.78 57
2006.88 57
2006.99 56
2007.09 56
2007.19 56
2007.29 55
2007.40 55
2007.50 53
2007.60 51
2007.71 47
2007.81 42
2007.91 36
2008.01 29
2008.12 22
2008.22 15
2008.32 8
2008.42 1
2008.53 0
2008.63 0
2008.73 0
2008.84 0
2008.94 0
2009.04 0
2009.14 0
2009.25 0
2009.35 8
2009.45 22
2009.55 35
2009.66 46
2009.76 54
2009.86 58
2009.97 57
2010.07 54
2010.17 49
2010.27 44
2010.38 41
2010.48 39
2010.58 39
2010.68 39
2010.79 39
2010.89 39
2010.99 40
2011.10 41
2011.20 44
2011.30 50
2011.40 56
2011.51 63
2011.61 67
2011.71 68
2011.82 66
2011.92 59
2012.02 51
2012.12 43
2012.23 38
2012.33 36
2012.43 39
2012.53 44
2012.64 50
2012.74 56
2012.84 61
2012.95 65
2013.05 69
2013.15 73
2013.25 79
2013.36 88
2013.46 100
2013.56 113
2013.67 128
2013.77 141
2013.87 153
2013.97 163
2014.08 169
2014.18 172
2014.28 174
2014.39 173
2014.49 169
2014.59 163
2014.69 154
2014.80 141
2014.90 126
2015.00 108
2015.11 90
2015.21 72
2015.31 58
2015.41 49
2015.52 44
2015.62 45
2015.72 49
2015.83 56
2015.93 66
2016.03 76
2016.13 86
2016.24 96
2016.34 106
2016.44 114
2016.55 120
2016.65 123
2016.75 122
2016.86 118
2016.96 109
2017.06 98
2017.16 86
2017.27 73
2017.37 61
2017.47 52
2017.58 47
2017.68 44
2017.78 45
2017.88 49
2017.99 54
2018.09 59
2018.19 64
2018.30 67
2018.40 70
2018.50 72
2018.61 74
2018.71 75
2018.81 76
2018.91 77
2019.02 79
2019.12 81
2019.22 83
2019.33 85
2019.43 87
2019.53 89
2019.63 90
2019.74 91
2019.84 91
2019.94 90
2020.05 89
2020.15 87
2020.25 84
2020.36 81
2020.46 78
2020.56 75
2020.66 74
2020.77 74
2020.87 75
2020.97 75
2021.08 76
2021.18 74
2021.28 72
2021.39 67
2021.49 62
2021.59 56
2021.70 52
2021.80 49
2021.90 48
2022.00 49
2022.11 53
2022.21 59
2022.31 66
2022.42 73
2022.52 78
2022.62 81
2022.73 82
2022.83 80
2022.93 77
2023.04 74
2023.14 72
2023.24 73
2023.34 77
2023.45 83
2023.55 90
2023.65 97
2023.76 103
2023.86 106
2023.96 105
2024.07 103
2024.17 97
2024.27 90
2024.38 83
2024.48 76
2024.58 71
2024.68 68
2024.79 67
2024.89 68
2024.99 71
2025.10 75
2025.20 78
2025.30 81
2025.41 84
2025.51 87
2025.61 90
2025.72 93
2025.82 95
2025.92 96
2026.03 96
2026.13 93
2026.23 88
2026.33 82
2026.44 77
2026.54 74
2026.64 73
2026.75 74
2026.85 77
2026.95 81
2027.06 83
2027.16 85
2027.26 86
2027.37 85
2027.47 84
2027.57 84
2027.68 85
2027.78 88
2027.88 92
2027.99 98
2028.09 103
2028.19 107
2028.30 109
2028.40 110
2028.50 109
2028.61 107
2028.71 104
2028.81 101
2028.91 100
2029.02 99
2029.12 100
2029.22 101
2029.33 103
2029.43 105
2029.53 108
2029.64 110
2029.74 112
2029.84 113
2029.95 112
2030.05 111
2030.15 107
2030.26 103
2030.36 99
2030.46 94
2030.57 90
2030.67 86
2030.77 84
2030.88 82
2030.98 82
2031.08 84
2031.19 86
2031.29 88
2031.39 89
2031.50 87
2031.60 81
2031.70 71
2031.81 57
2031.91 42
2032.01 26
2032.12 13
2032.22 3
2032.32 0
2032.43 0
2032.53 0
2032.63 0
2032.74 0
2032.84 1
2032.94 0
2033.05 0
2033.15 0
2033.25 0
2033.36 0
2033.46 0
2033.56 6
2033.67 13
2033.77 22
2033.87 33
2033.98 45
2034.08 57
2034.18 69
2034.29 79
2034.39 86
2034.49 90
2034.60 91
2034.70 90
2034.80 89
2034.91 87
2035.01 87
2035.11 89
2035.22 91
2035.32 92
2035.42 92
2035.53 91
2035.63 89
2035.73 88
2035.84 89
2035.94 92
2036.04 98
2036.15 105
2036.25 113
2036.35 119
2036.46 122
2036.56 121
2036.66 117
2036.77 110
2036.87 101
2036.97 91
2037.08 82
2037.18 74
2037.28 68
2037.39 64
2037.49 61
2037.60 59
2037.70 57
2037.80 55
2037.91 53
2038.01 51
2038.11 49
2038.22 49
2038.32 49
2038.42 50
2038.53 51
2038.63 51
2038.73 50
2038.84 47
2038.94 43
2039.04 40
2039.15 38
2039.25 39
2039.35 42
2039.46 45
2039.56 49
2039.66 52
2039.77 52
2039.87 50
2039.98 47
2040.08 44
2040.18 42
2040.29 43
2040.39 47
2040.49 54
2040.60 62
2040.70 71
2040.80 79
2040.91 86
2041.01 93
2041.11 99
2041.22 104
2041.32 109
2041.42 113
2041.53 115
2041.63 115
2041.74 111
2041.84 104
2041.94 94
2042.05 83
2042.15 72
2042.25 62
2042.36 55
2042.46 51
2042.56 50
2042.67 52
2042.77 55
2042.87 58
2042.98 61
2043.08 64
2043.19 67
2043.29 70
2043.39 74
2043.50 77
2043.60 81
2043.70 83
2043.81 85
2043.91 85
2044.01 84
2044.12 82
2044.22 79
2044.32 76
2044.43 73
2044.53 71
2044.64 70
2044.74 68
2044.84 67
2044.95 67
2045.05 67
2045.15 67
2045.26 69
2045.36 71
2045.46 74
2045.57 77
2045.67 79
2045.78 81
2045.88 80
2045.98 78
2046.09 74
2046.19 70
2046.29 67
2046.40 64
2046.50 62
2046.61 61
2046.71 60
2046.81 58
2046.92 55
2047.02 51
2047.12 47
2047.23 43
2047.33 42
2047.43 44
2047.54 50
2047.64 59
2047.75 72
2047.85 86
2047.95 102
2048.06 118
2048.16 134
2048.26 150
2048.37 166
2048.47 181
2048.58 196
2048.68 208
2048.78 217
2048.89 222
2048.99 225
2049.09 225
2049.20 225
2049.30 223
2049.41 222
2049.51 219
2049.61 216
2049.72 211
2049.82 205
2049.92 197
2050.03 190
2050.13 185
2050.24 182
2050.34 181
2050.44 184
2050.55 187
2050.65 191
2050.75 194
2050.86 195
2050.96 195
2051.07 193
2051.17 191
2051.27 189
2051.38 188
2051.48 187
2051.58 186
2051.69 184
2051.79 181
2051.90 176
2052.00 171
2052.10 165
2052.21 160
2052.31 157
2052.42 155
2052.52 154
2052.62 154
2052.73 154
2052.83 152
2052.93 148
2053.04 143
2053.14 136
2053.25 127
2053.35 118
2053.45 109
2053.56 100
2053.66 91
2053.77 82
2053.87 74
2053.97 66
2054.08 59
2054.18 54
2054.28 51
2054.39 50
2054.49 51
2054.60 53
2054.70 57
2054.80 61
2054.91 65
2055.01 70
2055.12 76
2055.22 82
2055.32 88
2055.43 93
2055.53 97
2055.63 98
2055.74 96
2055.84 90
2055.95 82
2056.05 73
2056.15 66
2056.26 62
2056.36 62
2056.47 67
2056.57 75
2056.67 86
2056.78 97
2056.88 107
2056.99 113
2057.09 116
2057.19 115
2057.30 112
2057.40 107
2057.51 101
2057.61 96
2057.71 92
2057.82 89
2057.92 87
2058.03 86
2058.13 85
2058.23 84
2058.34 83
2058.44 82
2058.55 80
2058.65 78
2058.75 76
2058.86 74
2058.96 73
2059.07 71
2059.17 70
2059.27 70
2059.38 70
2059.48 72
2059.59 76
2059.69 82
2059.79 89
2059.90 99
2060.00 108
2060.11 115
2060.21 120
2060.31 121
2060.42 119
2060.52 113
2060.63 106
2060.73 96
2060.83 87
2060.94 77
2061.04 67
2061.15 57
2061.25 46
2061.35 35
2061.46 24
2061.56 14
2061.67 5
2061.77 0
2061.87 0
2061.98 0
2062.08 0
2062.19 0
2062.29 0
2062.39 0
2062.50 0
2062.60 0
2062.71 6
2062.81 13
2062.91 20
2063.02 27
2063.12 33
2063.23 39
2063.33 44
2063.44 48
2063.54 49
2063.64 49
2063.75 47
2063.85 43
2063.96 38
2064.06 34
2064.16 32
2064.27 32
2064.37 34
2064.48 39
2064.58 45
2064.68 51
2064.79 56
2064.89 59
2065.00 60
2065.10 60
2065.21 61
2065.31 62
2065.41 63
2065.52 66
2065.62 68
2065.73 70
2065.83 72
2065.93 72
2066.04 73
2066.14 74
2066.25 76
2066.35 79
2066.46 83
2066.56 86
2066.66 87
2066.77 86
2066.87 82
2066.98 75
2067.08 67
2067.18 58
2067.29 49
2067.39 42
2067.50 35
2067.60 29
2067.71 23
2067.81 19
2067.91 15
2068.02 13
2068.12 14
2068.23 19
2068.33 29
2068.44 44
2068.54 62
2068.64 82
2068.75 102
2068.85 122
2068.96 138
2069.06 150
2069.16 159
2069.27 164
2069.37 165
2069.48 165
2069.58 162
2069.69 159
2069.79 155
2069.89 149
2070.00 143
2070.10 136
2070.21 129
2070.31 120
2070.42 112
2070.52 104
2070.62 97
2070.73 92
2070.83 87
2070.94 84
2071.04 82
2071.15 81
2071.25 82
2071.35 84
2071.46 86
2071.56 89
2071.67 90
2071.77 89
2071.88 85
2071.98 78
2072.08 70
2072.19 62
2072.29 55
2072.40 51
2072.50 51
2072.61 52
2072.71 55
2072.82 59
2072.92 62
2073.02 65
2073.13 69
2073.23 73
2073.34 79
2073.44 85
2073.55 93
2073.65 100
2073.75 106
2073.86 111
2073.96 116
2074.07 119
2074.17 121
2074.28 121
2074.38 117
2074.48 111
2074.59 101
2074.69 88
2074.80 75
2074.90 64
2075.01 56
2075.11 51
2075.22 50
2075.32 50
2075.42 50
2075.53 49
2075.63 45
2075.74 40
2075.84 33
2075.95 25
2076.05 18
2076.16 11
2076.26 5
2076.36 1
2076.47 0
2076.57 0
2076.68 0
2076.78 0
2076.89 2
2076.99 7
2077.10 12
2077.20 18
2077.30 23
2077.41 27
2077.51 30
2077.62 33
2077.72 34
2077.83 35
2077.93 34
2078.04 33
2078.14 33
2078.24 33
2078.35 35
2078.45 40
2078.56 46
2078.66 54
2078.77 61
2078.87 68
2078.98 73
2079.08 76
2079.18 79
2079.29 81
2079.39 82
2079.50 83
2079.60 83
2079.71 82
2079.81 79
2079.92 75
2080.02 69
2080.13 64
2080.23 60
2080.33 60
2080.44 64
2080.54 72
2080.65 84
2080.75 99
2080.86 114
2080.96 128
2081.07 139
2081.17 148
2081.28 154
2081.38 157
2081.48 158
2081.59 157
2081.69 155
2081.80 151
2081.90 145
2082.01 138
2082.11 128
2082.22 116
2082.32 104
2082.43 91
2082.53 78
2082.63 64
2082.74 50
2082.84 36
2082.95 22
2083.05 9
2083.16 0
2083.26 0
2083.37 0
2083.47 0
2083.58 0
2083.68 0
2083.79 0
2083.89 0
2083.99 2
2084.10 4
2084.20 6
2084.31 9
2084.41 12
2084.52 16
2084.62 20
2084.73 22
2084.83 24
2084.94 25
2085.04 24
2085.15 23
2085.25 22
2085.35 20
2085.46 20
2085.56 19
2085.67 19
2085.77 19
2085.88 18
2085.98 17
2086.09 14
2086.19 11
2086.30 6
2086.40 1
2086.51 0
2086.61 0
2086.72 0
2086.82 0
2086.92 0
2087.03 8
2087.13 19
2087.24 30
2087.34 40
2087.45 48
2087.55 55
2087.66 60
2087.76 64
2087.87 67
2087.97 68
2088.08 69
2088.18 70
2088.29 69
2088.39 68
2088.50 66
2088.60 63
2088.71 61
2088.81 60
2088.91 61
2089.02 65
2089.12 72
2089.23 83
2089.33 95
2089.44 107
2089.54 116
2089.65 121
2089.75 121
2089.86 114
2089.96 103
2090.07 88
2090.17 73
2090.28 58
2090.38 46
2090.49 37
2090.59 30
2090.70 24
2090.80 20
2090.91 16
2091.01 13
2091.11 13
2091.22 15
2091.32 22
2091.43 31
2091.53 42
2091.64 52
2091.74 60
2091.85 64
2091.95 63
2092.06 58
2092.16 49
2092.27 38
2092.37 27
2092.48 16
2092.58 6
2092.69 0
2092.79 0
2092.90 0
2093.00 0
2093.11 0
2093.21 0
2093.32 6
2093.42 17
2093.53 28
2093.63 40
2093.74 50
2093.84 59
2093.95 67
2094.05 71
2094.16 73
2094.26 71
2094.36 66
2094.47 60
2094.57 53
2094.68 48
2094.78 45
2094.89 45
2094.99 48
2095.10 50
2095.20 50
2095.31 48
2095.41 43
2095.52 35
2095.62 25
2095.73 15
2095.83 6
2095.94 0
2096.04 0
2096.15 0
2096.25 5
2096.36 14
2096.46 24
2096.57 36
2096.67 45
2096.78 52
2096.88 55
2096.99 55
2097.09 52
2097.20 47
2097.30 43
2097.41 40
2097.51 38
2097.62 38
2097.72 38
2097.83 39
2097.93 38
2098.04 37
2098.14 36
2098.25 37
2098.35 41
2098.46 48
2098.56 58
2098.67 70
2098.77 83
2098.88 95
2098.98 104
2099.09 110
2099.19 112
2099.30 112
2099.40 110
2099.51 107
2099.61 105
2099.72 105
2099.82 105
2099.93 107
2100.03 108
2100.14 108
2100.24 106
2100.35 99
2100.45 89
2100.56 74
2100.66 57
2100.77 39
2100.87 23
2100.98 11
2101.08 6
2101.19 7
2101.29 14
2101.40 26
2101.50 41
2101.61 56
2101.71 70
2101.82 83
2101.92 93
2102.03 101
2102.13 108
2102.24 112
2102.34 114
2102.45 114
2102.55 112
2102.66 108
2102.76 102
2102.87 97
2102.97 94
2103.08 95
2103.18 101
2103.29 112
2103.39 125
2103.50 139
2103.60 150
2103.71 155
2103.81 155
2103.92 149
2104.02 138
2104.13 125
2104.24 113
2104.34 104
2104.45 98
2104.55 96
2104.66 94
2104.76 93
2104.87 90
2104.97 84
2105.08 76
2105.18 65
2105.29 52
2105.39 40
2105.50 28
2105.60 17
2105.71 9
2105.81 2
2105.92 0
2106.02 0
2106.13 0
2106.23 0
2106.34 4
2106.44 9
2106.55 15
2106.65 21
2106.76 27
2106.86 32
2106.97 37
2107.07 42
2107.18 46
2107.29 48
2107.39 49
2107.50 46
2107.60 40
2107.71 31
2107.81 20
2107.92 9
2108.02 0
2108.13 0
2108.23 0
2108.34 0
2108.44 6
2108.55 17
2108.65 29
2108.76 39
2108.86 46
2108.97 48
2109.07 46
2109.18 41
2109.28 35
2109.39 29
2109.49 25
2109.60 22
2109.71 21
2109.81 21
2109.92 20
2110.02 17
2110.13 14
2110.23 9
2110.34 3
2110.44 0
2110.55 0
2110.65 0
2110.76 0
2110.86 0
2110.97 0
2111.07 0
2111.18 0
2111.28 2
2111.39 7
2111.50 12
2111.60 17
2111.71 24
2111.81 30
2111.92 37
2112.02 44
2112.13 52
2112.23 59
2112.34 65
2112.44 69
2112.55 69
2112.65 65
2112.76 57
2112.86 47
2112.97 36
2113.08 25
2113.18 18
2113.29 14
2113.39 14
2113.50 16
2113.60 19
2113.71 22
2113.81 24
2113.92 25
2114.02 25
2114.13 24
2114.23 24
2114.34 22
2114.44 20
2114.55 17
2114.66 14
2114.76 11
2114.87 9
2114.97 9
2115.08 10
2115.18 12
2115.29 15
2115.39 17
2115.50 17
2115.60 16
2115.71 13
2115.82 10
2115.92 7
2116.03 4
2116.13 1
2116.24 0
2116.34 0
2116.45 0
2116.55 0
2116.66 0
2116.76 0
2116.87 0
2116.97 0
2117.08 0
2117.19 6
2117.29 13
2117.40 20
2117.50 25
2117.61 28
2117.71 29
2117.82 28
2117.92 25
2118.03 21
2118.13 17
2118.24 13
2118.35 10
2118.45 6
2118.56 3
2118.66 0
2118.77 0
2118.87 0
2118.98 0
2119.08 5
2119.19 13
2119.30 22
2119.40 33
2119.51 42
2119.61 50
2119.72 55
2119.82 57
2119.93 56
2120.03 53
2120.14 48
2120.25 42
2120.35 36
2120.46 31
2120.56 27
2120.67 22
2120.77 16
2120.88 11
2120.98 5
2121.09 1
2121.19 0
2121.30 0
2121.41 4
2121.51 11
2121.62 20
2121.72 28
2121.83 34
2121.93 37
2122.04 36
2122.14 31
2122.25 25
2122.36 17
2122.46 11
2122.57 6
2122.67 3
2122.78 3
2122.88 6
2122.99 11
2123.10 17
2123.20 23
2123.31 28
2123.41 31
2123.52 34
2123.62 35
2123.73 36
2123.83 38
2123.94 42
2124.05 46
2124.15 52
2124.26 57
2124.36 62
2124.47 66
2124.57 69
2124.68 71
2124.79 72
2124.89 71
2125.00 69
2125.10 64
2125.21 58
2125.31 50
2125.42 42
2125.52 35
2125.63 29
2125.74 27
2125.84 27
2125.95 28
2126.05 31
2126.16 33
2126.26 34
2126.37 34
2126.48 31
2126.58 26
2126.69 20
2126.79 12
2126.90 4
2127.00 0
2127.11 0
2127.22 0
2127.32 0
2127.43 0
2127.53 10
2127.64 22
2127.74 33
2127.85 43
2127.96 49
2128.06 51
2128.17 51
2128.27 51
2128.38 52
2128.48 55
2128.59 60
2128.70 64
2128.80 68
2128.91 67
2129.01 63
2129.12 54
2129.22 41
2129.33 28
2129.44 14
2129.54 1
2129.65 0
2129.75 0
2129.86 0
2129.96 0
2130.07 0
2130.18 12
2130.28 28
2130.39 44
2130.49 57
2130.60 67
2130.71 72
2130.81 71
2130.92 66
2131.02 59
2131.13 52
2131.23 47
2131.34 45
2131.45 45
2131.55 47
2131.66 50
2131.76 55
2131.87 59
2131.97 64
2132.08 69
2132.19 74
2132.29 78
2132.40 81
2132.50 83
2132.61 83
2132.72 82
2132.82 79
2132.93 75
2133.03 71
2133.14 66
2133.24 60
2133.35 54
2133.46 49
2133.56 46
2133.67 45
2133.77 46
2133.88 50
2133.99 56
2134.09 63
2134.20 70
2134.30 76
2134.41 80
2134.52 81
2134.62 81
2134.73 79
2134.83 75
2134.94 71
2135.04 68
2135.15 66
2135.26 66
2135.36 68
2135.47 70
2135.57 70
2135.68 69
2135.79 64
2135.89 58
2136.00 50
2136.10 42
2136.21 36
2136.32 32
2136.42 32
2136.53 34
2136.63 37
2136.74 40
2136.85 43
2136.95 45
2137.06 47
2137.16 49
2137.27 50
2137.37 52
2137.48 52
2137.59 52
2137.69 51
2137.80 49
2137.90 46
2138.01 44
2138.12 42
2138.22 41
2138.33 43
2138.43 45
2138.54 49
2138.65 52
2138.75 54
2138.86 54
2138.96 52
2139.07 47
2139.18 40
2139.28 31
2139.39 22
2139.49 14
2139.60 8
2139.71 6
2139.81 7
2139.92 11
2140.02 17
2140.13 24
2140.24 32
2140.34 38
2140.45 43
2140.55 46
2140.66 47
2140.77 46
2140.87 43
2140.98 40
2141.08 36
2141.19 32
2141.30 29
2141.40 27
2141.51 26
2141.62 25
2141.72 25
2141.83 23
2141.93 22
2142.04 20
2142.15 18
2142.25 15
2142.36 12
2142.46 8
2142.57 3
2142.68 0
2142.78 0
2142.89 0
2142.99 0
2143.10 0
2143.21 0
2143.31 0
2143.42 4
2143.52 22
2143.63 42
2143.74 62
2143.84 78
2143.95 89
2144.06 93
2144.16 90
2144.27 84
2144.37 75
2144.48 68
2144.59 63
2144.69 61
2144.80 61
2144.90 62
2145.01 63
2145.12 62
2145.22 60
2145.33 58
2145.43 55
2145.54 54
2145.65 54
2145.75 55
2145.86 56
2145.97 57
2146.07 57
2146.18 57
2146.28 57
2146.39 58
2146.50 61
2146.60 65
2146.71 71
2146.82 77
2146.92 84
2147.03 89
2147.13 92
2147.24 93
2147.35 92
2147.45 89
2147.56 83
2147.66 77
2147.77 69
2147.88 62
2147.98 55
2148.09 48
2148.20 43
2148.30 39
2148.41 38
2148.51 39
2148.62 43
2148.73 48
2148.83 55
2148.94 62
2149.05 69
2149.15 76
2149.26 82
2149.36 87
2149.47 93
2149.58 99
2149.68 104
2149.79 108
2149.90 111
2150.00 113
2150.11 112
2150.21 111
2150.32 108
2150.43 104
2150.53 100
2150.64 96
2150.75 93
2150.85 89
2150.96 86
2151.06 83
2151.17 82
2151.28 81
2151.38 83
2151.49 87
2151.60 93
2151.70 101
2151.81 111
2151.92 120
2152.02 128
2152.13 134
2152.23 137
2152.34 137
2152.45 135
2152.55 131
2152.66 128
2152.77 126
2152.87 126
2152.98 128
2153.08 132
2153.19 137
2153.30 143
2153.40 146
2153.51 148
2153.62 146
2153.72 142
2153.83 134
2153.94 125
2154.04 115
2154.15 105
2154.25 95
2154.36 87
2154.47 80
2154.57 74
2154.68 69
2154.79 63
2154.89 57
2155.00 50
2155.11 43
2155.21 37
2155.32 33
2155.42 31
2155.53 32
2155.64 35
2155.74 40
2155.85 46
2155.96 52
2156.06 57
2156.17 63
2156.28 68
2156.38 72
2156.49 75
2156.60 77
2156.70 78
2156.81 77
2156.91 75
2157.02 73
2157.13 70
2157.23 69
2157.34 69
2157.45 70
2157.55 72
2157.66 74
2157.77 77
2157.87 78
2157.98 78
2158.09 76
2158.19 71
2158.30 64
2158.41 55
2158.51 47
2158.62 39
2158.72 33
2158.83 28
2158.94 26
2159.04 25
2159.15 26
2159.26 29
2159.36 33
2159.47 39
2159.58 47
2159.68 57
2159.79 67
2159.90 77
2160.00 85
2160.11 90
2160.22 89
2160.32 84
2160.43 75
2160.54 63
2160.64 52
2160.75 43
2160.85 37
2160.96 35
2161.07 37
2161.17 41
2161.28 46
2161.39 50
2161.49 51
2161.60 51
2161.71 48
2161.81 44
2161.92 38
2162.03 33
2162.13 28
2162.24 23
2162.35 20
2162.45 17
2162.56 15
2162.67 14
2162.77 14
2162.88 14
2162.99 16
2163.09 18
2163.20 20
2163.31 23
2163.41 26
2163.52 27
2163.63 26
2163.73 24
2163.84 20
2163.95 16
2164.05 12
2164.16 11
2164.27 13
2164.37 18
2164.48 26
2164.59 34
2164.69 42
2164.80 47
2164.90 49
2165.01 48
2165.12 44
2165.22 40
2165.33 37
2165.44 36
2165.54 38
2165.65 42
2165.76 48
2165.86 55
2165.97 62
2166.08 68
2166.18 74
2166.29 78
2166.40 81
2166.50 82
2166.61 81
2166.72 78
2166.82 72
2166.93 65
2167.04 56
2167.14 46
2167.25 35
2167.36 25
2167.46 15
2167.57 5
2167.68 0
2167.79 0
2167.89 0
2168.00 0
2168.11 0
2168.21 0
2168.32 3
2168.43 8
2168.53 10
2168.64 11
2168.75 9
2168.85 5
2168.96 1
2169.07 0
2169.17 0
2169.28 0
2169.39 0
2169.49 5
2169.60 10
2169.71 15
2169.81 17
2169.92 18
2170.03 17
2170.13 15
2170.24 11
2170.35 8
2170.45 6
2170.56 5
2170.67 6
2170.77 10
2170.88 15
2170.99 21
2171.09 27
2171.20 31
2171.31 33
2171.41 33
2171.52 30
2171.63 25
2171.73 18
2171.84 11
2171.95 4
2172.06 0
2172.16 0
2172.27 0
2172.38 0
2172.48 4
2172.59 8
2172.70 12
2172.80 16
2172.91 19
2173.02 23
2173.12 28
2173.23 34
2173.34 40
2173.44 47
2173.55 53
2173.66 56
2173.76 56
2173.87 53
2173.98 47
2174.09 40
2174.19 32
2174.30 26
2174.41 21
2174.51 17
2174.62 15
2174.73 13
2174.83 11
2174.94 9
2175.05 8
2175.15 8
2175.26 8
2175.37 10
2175.47 12
2175.58 13
2175.69 14
2175.80 14
2175.90 13
2176.01 12
2176.12 12
2176.22 12
2176.33 14
2176.44 17
2176.54 21
2176.65 23
2176.76 23
2176.86 21
2176.97 17
2177.08 11
2177.19 3
2177.29 0
2177.40 0
2177.51 0
2177.61 0
2177.72 0
2177.83 0
2177.93 0
2178.04 3
2178.15 7
2178.25 10
2178.36 11
2178.47 11
2178.58 11
2178.68 14
2178.79 19
2178.90 27
2179.00 36
2179.11 46
2179.22 55
2179.32 60
2179.43 61
2179.54 58
2179.65 50
2179.75 40
2179.86 27
2179.97 16
2180.07 6
2180.18 0
2180.29 0
2180.39 1
2180.50 9
2180.61 22
2180.72 37
2180.82 51
2180.93 63
2181.04 69
2181.14 71
2181.25 67
2181.36 61
2181.46 53
2181.57 48
2181.68 46
2181.79 48
2181.89 53
2182.00 60
2182.11 68
2182.21 75
2182.32 79
2182.43 81
2182.54 81
2182.64 79
2182.75 76
2182.86 73
2182.96 72
2183.07 71
2183.18 71
2183.28 71
2183.39 72
2183.50 72
2183.61 70
2183.71 68
2183.82 64
2183.93 60
2184.03 55
2184.14 51
2184.25 46
2184.36 41
2184.46 36
2184.57 29
2184.68 22
2184.78 14
2184.89 8
2185.00 2
2185.11 0
2185.21 0
2185.32 0
2185.43 0
2185.53 3
2185.64 7
2185.75 12
2185.86 17
2185.96 21
2186.07 24
2186.18 27
2186.28 27
2186.39 26
2186.50 23
2186.61 21
2186.71 19
2186.82 18
2186.93 18
2187.03 19
2187.14 21
2187.25 24
2187.36 26
2187.46 30
2187.57 35
2187.68 42
2187.78 51
2187.89 60
2188.00 70
2188.11 80
2188.21 87
2188.32 92
2188.43 95
2188.54 96
2188.64 96
2188.75 96
2188.86 96
2188.96 98
2189.07 101
2189.18 106
2189.29 111
2189.39 117
2189.50 124
2189.61 131
2189.71 137
2189.82 143
2189.93 148
2190.04 150
2190.14 151
2190.25 151
2190.36 151
2190.47 151
2190.57 153
2190.68 154
2190.79 156
2190.89 158
2191.00 158
2191.11 157
2191.22 154
2191.32 151
2191.43 148
2191.54 144
2191.65 140
2191.75 135
2191.86 130
2191.97 124
2192.07 118
2192.18 113
2192.29 109
2192.40 106
2192.50 104
2192.61 104
2192.72 106
2192.83 107
2192.93 109
2193.04 111
2193.15 112
2193.26 112
2193.36 111
2193.47 109
2193.58 107
2193.68 106
2193.79 106
2193.90 107
2194.01 107
2194.11 107
2194.22 106
2194.33 101
2194.44 94
2194.54 86
2194.65 78
2194.76 72
2194.87 70
2194.97 70
2195.08 73
2195.19 76
2195.29 78
2195.40 77
2195.51 72
2195.62 63
2195.72 53
2195.83 43
2195.94 35
2196.05 31
2196.15 30
2196.26 32
2196.37 38
2196.48 46
2196.58 54
2196.69 62
2196.80 70
2196.91 77
2197.01 82
2197.12 85
2197.23 87
2197.34 87
2197.44 86
2197.55 85
2197.66 82
2197.77 80
2197.87 77
2197.98 74
2198.09 71
2198.20 67
2198.30 62
2198.41 58
2198.52 55
2198.63 53
2198.73 53
2198.84 55
2198.95 59
2199.05 63
2199.16 67
2199.27 70
2199.38 73
2199.48 75
2199.59 78
2199.70 81
2199.81 85
2199.91 89
2200.02 92
2200.13 94
2200.24 94
2200.34 91
2200.45 86
2200.56 78
2200.67 69
2200.77 60
2200.88 50
2200.99 41
2201.10 33
2201.20 25
2201.31 19
2201.42 12
2201.53 6
2201.63 1
2201.74 0
2201.85 0
2201.96 0
2202.07 0
2202.17 0
2202.28 0
2202.39 0
2202.50 0
2202.60 3
2202.71 13
2202.82 24
2202.93 35
2203.03 47
2203.14 58
2203.25 67
2203.36 76
2203.46 82
2203.57 86
2203.68 88
2203.79 88
2203.89 86
2204.00 82
2204.11 76
2204.22 70
2204.32 64
2204.43 58
2204.54 54
2204.65 51
2204.75 49
2204.86 51
2204.97 54
2205.08 59
2205.19 65
2205.29 72
2205.40 78
2205.51 82
2205.62 84
2205.72 85
2205.83 83
2205.94 80
2206.05 77
2206.15 73
2206.26 69
2206.37 67
2206.48 66
2206.58 68
2206.69 71
2206.80 76
2206.91 80
2207.02 81
2207.12 79
2207.23 73
2207.34 64
2207.45 55
2207.55 46
2207.66 41
2207.77 40
2207.88 44
2207.98 49
2208.09 55
2208.20 61
2208.31 64
2208.41 65
2208.52 66
2208.63 67
2208.74 69
2208.85 72
2208.95 76
2209.06 81
2209.17 86
2209.28 90
2209.38 93
2209.49 95
2209.60 96
2209.71 96
2209.82 94
2209.92 90
2210.03 84
2210.14 78
2210.25 72
2210.35 67
2210.46 66
2210.57 68
2210.68 74
2210.78 83
2210.89 93
2211.00 102
2211.11 108
2211.22 110
2211.32 107
2211.43 101
2211.54 94
2211.65 87
2211.75 83
2211.86 82
2211.97 85
2212.08 91
2212.19 98
2212.29 105
2212.40 112
2212.51 117
2212.62 120
2212.73 123
2212.83 124
2212.94 124
2213.05 123
2213.16 123
2213.26 121
2213.37 119
2213.48 116
2213.59 112
2213.70 107
2213.80 102
2213.91 95
2214.02 89
2214.13 84
2214.23 79
2214.34 76
2214.45 75
2214.56 74
2214.67 74
2214.77 74
2214.88 74
2214.99 74
2215.10 74
2215.21 75
2215.31 78
2215.42 83
2215.53 90
2215.64 96
2215.74 102
2215.85 106
2215.96 105
2216.07 99
2216.18 90
2216.28 78
2216.39 66
2216.50 54
2216.61 46
2216.72 40
2216.82 37
2216.93 35
2217.04 34
2217.15 34
2217.26 35
2217.36 37
2217.47 42
2217.58 48
2217.69 57
2217.79 67
2217.90 76
2218.01 84
2218.12 90
2218.23 92
2218.33 93
2218.44 92
2218.55 91
2218.66 91
2218.77 92
2218.87 95
2218.98 98
2219.09 102
2219.20 107
2219.31 111
2219.41 116
2219.52 120
2219.63 124
2219.74 127
2219.85 128
2219.95 128
2220.06 124
2220.17 118
2220.28 109
2220.39 99
2220.49 89
2220.60 79
2220.71 71
2220.82 65
2220.93 62
2221.03 60
2221.14 60
2221.25 61
2221.36 60
2221.47 57
2221.57 52
2221.68 43
2221.79 31
2221.90 19
2222.01 8
2222.11 0
2222.22 0
2222.33 0
2222.44 0
2222.55 0
2222.65 0
2222.76 2
2222.87 4
2222.98 5
2223.09 4
2223.19 3
2223.30 2
2223.41 2
2223.52 4
2223.63 7
2223.73 14
2223.84 24
2223.95 37
2224.06 52
2224.17 68
2224.28 85
2224.38 100
2224.49 114
2224.60 125
2224.71 134
2224.82 140
2224.92 143
2225.03 142
2225.14 139
2225.25 133
2225.36 125
2225.46 115
2225.57 106
2225.68 97
2225.79 89
2225.90 84
2226.01 82
2226.11 83
2226.22 87
2226.33 93
2226.44 102
2226.55 111
2226.65 120
2226.76 126
2226.87 128
2226.98 125
2227.09 118
2227.19 106
2227.30 91
2227.41 75
2227.52 60
2227.63 48
2227.74 38
2227.84 31
2227.95 27
2228.06 25
2228.17 25
2228.28 25
2228.38 25
2228.49 25
2228.60 25
2228.71 25
2228.82 24
2228.93 23
2229.03 22
2229.14 21
2229.25 21
2229.36 21
2229.47 24
2229.57 27
2229.68 32
2229.79 39
2229.90 45
2230.01 53
2230.12 59
2230.22 65
2230.33 70
2230.44 73
2230.55 74
2230.66 73
2230.77 71
2230.87 66
2230.98 60
2231.09 52
2231.20 43
2231.31 35
2231.41 26
2231.52 20
2231.63 18
2231.74 18
2231.85 22
2231.96 29
2232.06 37
2232.17 46
2232.28 53
2232.39 58
2232.50 61
2232.61 63
2232.71 66
2232.82 69
2232.93 74
2233.04 80
2233.15 86
2233.26 93
2233.36 97
2233.47 100
2233.58 99
2233.69 96
2233.80 90
2233.91 83
2234.01 76
2234.12 68
2234.23 61
2234.34 53
2234.45 46
2234.56 40
2234.66 34
2234.77 31
2234.88 30
2234.99 32
2235.10 38
2235.21 45
2235.31 55
2235.42 63
2235.53 70
2235.64 74
2235.75 75
2235.86 74
2235.96 72
2236.07 68
2236.18 65
2236.29 63
2236.40 63
2236.51 66
2236.61 72
2236.72 82
2236.83 94
2236.94 106
2237.05 117
2237.16 125
2237.26 130
2237.37 131
2237.48 130
2237.59 127
2237.70 124
2237.81 121
2237.92 121
2238.02 122
2238.13 125
2238.24 130
2238.35 135
2238.46 140
2238.57 143
2238.67 144
2238.78 143
2238.89 139
2239.00 133
2239.11 125
2239.22 117
2239.32 110
2239.43 105
2239.54 104
2239.65 105
2239.76 108
2239.87 112
2239.98 117
2240.08 122
2240.19 127
2240.30 133
2240.41 141
2240.52 150
2240.63 159
2240.74 168
2240.84 173
2240.95 173
2241.06 168
2241.17 157
2241.28 142
2241.39 126
2241.49 111
2241.60 100
2241.71 93
2241.82 90
2241.93 90
2242.04 93
2242.15 95
2242.25 97
2242.36 98
2242.47 98
2242.58 98
2242.69 98
2242.80 100
2242.91 102
2243.01 105
2243.12 109
2243.23 112
2243.34 114
2243.45 117
2243.56 120
2243.67 123
2243.77 127
2243.88 131
2243.99 134
2244.10 137
2244.21 136
2244.32 133
2244.43 126
2244.53 115
2244.64 101
2244.75 86
2244.86 69
2244.97 53
2245.08 38
2245.19 27
2245.29 18
2245.40 13
2245.51 10
2245.62 8
2245.73 6
2245.84 4
2245.95 0
2246.05 0
2246.16 0
2246.27 0
2246.38 0
2246.49 0
2246.60 0
2246.71 0
2246.81 6
2246.92 11
2247.03 16
2247.14 18
2247.25 20
2247.36 20
2247.47 21
2247.57 23
2247.68 26
2247.79 30
2247.90 33
2248.01 35
2248.12 36
2248.23 34
2248.34 32
2248.44 30
2248.55 31
2248.66 35
2248.77 42
2248.88 53
2248.99 66
2249.10 80
2249.20 94
2249.31 106
2249.42 116
2249.53 124
2249.64 129
2249.75 131
2249.86 132
2249.97 131
2250.07 129
2250.18 127
2250.29 125
2250.40 122
2250.51 119
2250.62 115
2250.73 110
2250.84 105
2250.94 99
2251.05 93
2251.16 89
2251.27 87
2251.38 86
2251.49 86
2251.60 87
2251.71 88
2251.81 87
2251.92 86
2252.03 83
2252.14 81
2252.25 80
2252.36 81
2252.47 84
2252.58 88
2252.68 92
2252.79 96
2252.90 97
2253.01 95
2253.12 89
2253.23 78
2253.34 65
2253.45 50
2253.55 36
2253.66 25
2253.77 17
2253.88 12
2253.99 12
2254.10 13
2254.21 15
2254.32 18
2254.43 21
2254.53 24
2254.64 27
2254.75 31
2254.86 35
2254.97 40
2255.08 45
2255.19 51
2255.30 56
2255.40 62
2255.51 68
2255.62 76
2255.73 83
2255.84 91
2255.95 99
2256.06 106
2256.17 112
2256.28 114
2256.38 114
2256.49 112
2256.60 109
2256.71 106
2256.82 105
2256.93 105
2257.04 107
2257.15 110
2257.26 112
2257.36 112
2257.47 110
2257.58 104
2257.69 96
2257.80 87
2257.91 77
2258.02 69
2258.13 64
2258.24 62
2258.34 64
2258.45 69
2258.56 76
2258.67 84
2258.78 93
2258.89 101
2259.00 106
2259.11 107
2259.22 104
2259.32 99
2259.43 92
2259.54 86
2259.65 82
2259.76 85
2259.87 93
2259.98 107
2260.09 123
2260.20 140
2260.31 153
2260.41 159
2260.52 158
2260.63 151
2260.74 140
2260.85 128
2260.96 119
2261.07 114
2261.18 113
2261.29 115
2261.39 118
2261.50 120
2261.61 120
2261.72 116
2261.83 112
2261.94 108
2262.05 105
2262.16 105
2262.27 108
2262.38 111
2262.48 114
2262.59 114
2262.70 111
2262.81 104
2262.92 94
2263.03 84
2263.14 76
2263.25 71
2263.36 70
2263.47 73
2263.58 79
2263.68 86
2263.79 94
2263.90 100
2264.01 106
2264.12 110
2264.23 114
2264.34 118
2264.45 123
2264.56 128
2264.67 134
2264.77 140
2264.88 144
2264.99 146
2265.10 146
2265.21 143
2265.32 138
2265.43 132
2265.54 127
2265.65 123
2265.76 122
2265.87 123
2265.97 126
2266.08 130
2266.19 134
2266.30 137
2266.41 137
2266.52 134
2266.63 129
2266.74 121
2266.85 114
2266.96 107
2267.07 102
2267.17 99
2267.28 97
2267.39 96
2267.50 95
2267.61 93
2267.72 89
2267.83 84
2267.94 77
2268.05 70
2268.16 63
2268.27 56
2268.38 48
2268.48 40
2268.59 32
2268.70 24
2268.81 16
2268.92 9
2269.03 3
2269.14 0
2269.25 0
2269.36 0
2269.47 0
2269.58 0
2269.69 0
2269.79 0
2269.90 0
2270.01 0
2270.12 3
2270.23 5
2270.34 8
2270.45 9
2270.56 10
2270.67 10
2270.78 9
2270.89 6
2271.00 3
2271.11 1
2271.21 0
2271.32 0
2271.43 3
2271.54 8
2271.65 16
2271.76 24
2271.87 31
2271.98 36
2272.09 40
2272.20 41
2272.31 39
2272.42 36
2272.53 31
2272.63 25
2272.74 18
2272.85 13
2272.96 8
2273.07 4
2273.18 3
2273.29 3
2273.40 6
2273.51 12
2273.62 21
2273.73 32
2273.84 44
2273.95 55
2274.06 65
2274.16 71
2274.27 71
2274.38 67
2274.49 58
2274.60 47
2274.71 34
2274.82 23
2274.93 15
2275.04 10
2275.15 9
2275.26 11
2275.37 14
2275.48 20
2275.59 27
2275.69 34
2275.80 42
2275.91 50
2276.02 58
2276.13 66
2276.24 73
2276.35 79
2276.46 82
2276.57 84
2276.68 83
2276.79 81
2276.90 76
2277.01 72
2277.12 67
2277.23 64
2277.33 63
2277.44 63
2277.55 64
2277.66 65
2277.77 67
2277.88 69
2277.99 71
2278.10 73
2278.21 74
2278.32 74
2278.43 72
2278.54 68
2278.65 63
2278.76 57
2278.87 51
2278.98 49
2279.09 49
2279.19 53
2279.30 59
2279.41 67
2279.52 75
2279.63 81
2279.74 86
2279.85 88
2279.96 89
2280.07 90
2280.18 91
2280.29 93
2280.40 95
2280.51 98
2280.62 101
2280.73 102
2280.84 101
2280.95 98
2281.06 94
2281.16 89
2281.27 86
2281.38 85
2281.49 86
2281.60 90
2281.71 96
2281.82 101
2281.93 106
2282.04 107
2282.15 105
2282.26 98
2282.37 88
2282.48 76
2282.59 63
2282.70 52
2282.81 44
2282.92 39
2283.03 39
2283.14 41
2283.24 45
2283.35 50
2283.46 55
2283.57 58
2283.68 61
2283.79 64
2283.90 67
2284.01 69
2284.12 72
2284.23 75
2284.34 76
2284.45 76
2284.56 73
2284.67 69
2284.78 63
2284.89 57
2285.00 53
2285.11 51
2285.22 52
2285.33 58
2285.44 67
2285.55 80
2285.65 95
2285.76 111
2285.87 126
2285.98 138
2286.09 145
2286.20 147
2286.31 144
2286.42 138
2286.53 132
2286.64 126
2286.75 122
2286.86 121
2286.97 123
2287.08 126
2287.19 129
2287.30 132
2287.41 134
2287.52 134
2287.63 132
2287.74 128
2287.85 123
2287.96 116
2288.07 110
2288.18 105
2288.29 102
2288.39 103
2288.50 106
2288.61 113
2288.72 121
2288.83 129
2288.94 135
2289.05 138
2289.16 138
2289.27 134
2289.38 127
2289.49 120
2289.60 112
2289.71 104
2289.82 97
2289.93 90
2290.04 83
2290.15 76
2290.26 67
2290.37 59
2290.48 51
2290.59 45
2290.70 41
2290.81 41
2290.92 45
2291.03 52
2291.14 59
2291.25 66
2291.36 70
2291.47 69
2291.58 64
2291.69 54
2291.79 39
2291.90 23
2292.01 7
2292.12 0
2292.23 0
2292.34 0
2292.45 0
2292.56 4
2292.67 17
2292.78 31
2292.89 43
2293.00 52
2293.11 58
2293.22 60
2293.33 59
2293.44 55
2293.55 49
2293.66 41
2293.77 33
2293.88 24
2293.99 17
2294.10 12
2294.21 11
2294.32 12
2294.43 16
2294.54 19
2294.65 23
2294.76 24
2294.87 23
2294.98 20
2295.09 16
2295.20 12
2295.31 8
2295.42 4
2295.53 1
2295.64 0
2295.75 0
2295.86 0
2295.97 0
2296.08 0
2296.19 0
2296.30 0
2296.41 0
2296.52 6
2296.62 14
2296.73 21
2296.84 26
2296.95 31
2297.06 36
2297.17 41
2297.28 46
2297.39 51
2297.50 57
2297.61 63
2297.72 69
2297.83 74
2297.94 79
2298.05 83
2298.16 86
2298.27 88
2298.38 90
2298.49 91
2298.60 91
2298.71 91
2298.82 89
2298.93 86
2299.04 82
2299.15 76
2299.26 70
2299.37 64
2299.48 60
2299.59 59
2299.70 59
2299.81 61
2299.92 64
2300.03 66
2300.14 68
2300.25 68
2300.36 68
2300.47 66
2300.58 63
2300.69 59
2300.80 54
2300.91 49
2301.02 41
2301.13 33
2301.24 24
2301.35 15
2301.46 8
2301.57 2
2301.68 0
2301.79 0
2301.90 4
2302.01 9
2302.12 17
2302.23 26
2302.34 35
2302.45 43
2302.56 51
2302.67 59
2302.78 65
2302.89 70
2303.00 74
2303.11 77
2303.22 79
2303.33 79
2303.44 79
2303.55 76
2303.66 72
2303.77 66
2303.88 58
2303.99 48
2304.10 38
2304.21 28
2304.32 20
2304.43 16
2304.54 15
2304.65 17
2304.76 21
2304.87 26
2304.98 28
2305.09 27
2305.20 23
2305.31 16
2305.42 8
2305.53 1
2305.64 0
2305.75 0
2305.86 0
2305.97 0
2306.08 0
2306.19 2
2306.30 3
2306.41 3
2306.52 2
2306.63 1
2306.74 1
2306.85 1
2306.96 1
2307.07 3
2307.18 4
2307.29 5
2307.40 7
2307.51 8
2307.62 11
2307.73 14
2307.84 18
2307.95 23
2308.06 28
2308.17 33
2308.28 37
2308.39 40
2308.50 43
2308.61 45
2308.72 46
2308.83 48
2308.94 50
2309.05 52
2309.16 52
2309.27 51
2309.38 49
2309.49 47
2309.60 45
2309.71 44
2309.82 44
2309.93 46
2310.04 49
2310.15 52
2310.26 55
2310.37 56
2310.48 57
2310.59 56
2310.70 53
2310.82 49
2310.93 43
2311.04 37
2311.15 31
2311.26 27
2311.37 25
2311.48 26
2311.59 29
2311.70 35
2311.81 42
2311.92 49
2312.03 54
2312.14 59
2312.25 62
2312.36 64
2312.47 66
2312.58 69
2312.69 71
2312.80 72
2312.91 72
2313.02 70
2313.13 66
2313.24 61
2313.35 55
2313.46 48
2313.57 43
2313.68 39
2313.79 36
2313.90 34
2314.01 34
2314.12 33
2314.23 33
2314.34 33
2314.45 32
2314.56 31
2314.67 29
2314.78 26
2314.89 24
2315.00 22
2315.11 22
2315.22 24
2315.33 28
2315.44 35
2315.55 41
2315.67 47
2315.78 51
2315.89 51
2316.00 49
2316.11 44
2316.22 37
2316.33 29
2316.44 21
2316.55 16
2316.66 12
2316.77 12
2316.88 14
2316.99 19
2317.10 26
2317.21 34
2317.32 42
2317.43 49
2317.54 54
2317.65 57
2317.76 59
2317.87 60
2317.98 60
2318.09 59
2318.20 59
2318.31 58
2318.42 58
2318.53 59
2318.64 60
2318.75 61
2318.86 63
2318.98 66
2319.09 68
2319.20 71
2319.31 73
2319.42 76
2319.53 77
2319.64 79
2319.75 79
2319.86 79
2319.97 78
2320.08 77
2320.19 76
2320.30 76
2320.41 76
2320.52 77
2320.63 80
2320.74 85
2320.85 92
2320.96 101
2321.07 112
2321.18 125
2321.29 138
2321.40 152
2321.51 164
2321.62 173
2321.74 178
2321.85 179
2321.96 175
2322.07 167
2322.18 156
2322.29 143
2322.40 131
2322.51 121
2322.62 113
2322.73 109
2322.84 107
2322.95 108
2323.06 111
2323.17 113
2323.28 115
2323.39 116
2323.50 116
2323.61 114
2323.72 112
2323.83 110
2323.94 108
2324.05 109
2324.17 111
2324.28 115
2324.39 120
2324.50 125
2324.61 128
2324.72 129
2324.83 127
2324.94 123
2325.05 116
2325.16 110
2325.27 103
2325.38 99
2325.49 97
2325.60 97
2325.71 98
2325.82 100
2325.93 101
2326.04 100
2326.15 96
2326.26 90
2326.38 83
2326.49 75
2326.60 67
2326.71 61
2326.82 56
2326.93 54
2327.04 52
2327.15 52
2327.26 53
2327.37 54
2327.48 55
2327.59 56
2327.70 58
2327.81 60
2327.92 62
2328.03 64
2328.14 68
2328.26 72
2328.37 78
2328.48 84
2328.59 90
2328.70 97
2328.81 103
2328.92 110
2329.03 115
2329.14 120
2329.25 123
2329.36 124
2329.47 123
2329.58 119
2329.69 114
2329.80 107
2329.91 100
2330.02 95
2330.14 92
2330.25 92
2330.36 92
2330.47 92
2330.58 89
2330.69 82
2330.80 71
2330.91 58
2331.02 44
2331.13 32
2331.24 25
2331.35 23
2331.46 27
2331.57 34
2331.68 43
2331.80 51
2331.91 57
2332.02 60
2332.13 61
2332.24 60
2332.35 58
2332.46 58
2332.57 61
2332.68 67
2332.79 76
2332.90 86
2333.01 95
2333.12 101
2333.23 104
2333.34 102
2333.46 95
2333.57 85
2333.68 73
2333.79 61
2333.90 51
2334.01 45
2334.12 42
2334.23 41
2334.34 43
2334.45 46
2334.56 48
2334.67 48
2334.78 47
2334.90 44
2335.01 41
2335.12 37
2335.23 33
2335.34 29
2335.45 25
2335.56 23
2335.67 21
2335.78 21
2335.89 23
2336.00 26
2336.11 31
2336.22 37
2336.33 43
2336.45 49
2336.56 52
2336.67 55
2336.78 57
2336.89 58
2337.00 61
2337.11 65
2337.22 71
2337.33 78
2337.44 84
2337.55 88
2337.66 89
2337.78 86
2337.89 80
2338.00 72
2338.11 65
2338.22 59
2338.33 57
2338.44 58
2338.55 63
2338.66 71
2338.77 79
2338.88 85
2338.99 88
2339.11 86
2339.22 79
2339.33 69
2339.44 56
2339.55 44
2339.66 33
2339.77 26
2339.88 22
2339.99 21
2340.10 21
2340.21 22
2340.32 21
2340.44 18
2340.55 14
2340.66 10
2340.77 6
2340.88 4
2340.99 3
2341.10 4
2341.21 7
2341.32 12
2341.43 17
2341.54 23
2341.66 30
2341.77 35
2341.88 39
2341.99 42
2342.10 43
2342.21 43
2342.32 42
2342.43 40
2342.54 40
2342.65 40
2342.76 42
2342.88 43
2342.99 45
2343.10 47
2343.21 49
2343.32 53
2343.43 57
2343.54 64
2343.65 72
2343.76 82
2343.87 91
2343.98 100
2344.10 106
2344.21 110
2344.32 110
2344.43 106
2344.54 98
2344.65 88
2344.76 77
2344.87 66
2344.98 56
2345.09 49
2345.21 43
2345.32 39
2345.43 35
2345.54 31
2345.65 27
2345.76 21
2345.87 16
2345.98 10
2346.09 5
2346.20 1
2346.32 0
2346.43 0
2346.54 0
2346.65 0
2346.76 0
2346.87 0
2346.98 0
2347.09 0
2347.20 1
2347.31 3
2347.43 6
2347.54 10
2347.65 14
2347.76 17
2347.87 19
2347.98 19
2348.09 16
2348.20 11
2348.31 5
2348.43 0
2348.54 0
2348.65 0
2348.76 0
2348.87 0
2348.98 0
2349.09 1
2349.20 3
2349.31 5
2349.43 7
2349.54 10
2349.65 14
2349.76 19
2349.87 24
2349.98 28
2350.09 32
2350.20 33
2350.31 31
2350.43 27
2350.54 21
2350.65 12
2350.76 2
2350.87 0
2350.98 0
2351.09 0
2351.20 0
2351.31 0
2351.43 0
2351.54 0
2351.65 0
2351.76 9
2351.87 21
2351.98 31
2352.09 40
2352.20 47
2352.31 52
2352.43 55
2352.54 55
2352.65 53
2352.76 49
2352.87 45
2352.98 42
2353.09 40
2353.20 42
2353.31 47
2353.43 55
2353.54 63
2353.65 71
2353.76 76
2353.87 77
2353.98 75
2354.09 70
2354.20 64
2354.32 59
2354.43 55
2354.54 53
2354.65 51
2354.76 50
2354.87 48
2354.98 45
2355.09 40
2355.21 35
2355.32 31
2355.43 28
2355.54 27
2355.65 28
2355.76 29
2355.87 30
2355.98 29
2356.10 26
2356.21 23
2356.32 20
2356.43 20
2356.54 22
2356.65 28
2356.76 35
2356.87 43
2356.99 49
2357.10 53
2357.21 54
2357.32 52
2357.43 50
2357.54 48
2357.65 46
2357.76 45
2357.88 44
2357.99 41
2358.10 37
2358.21 31
2358.32 23
2358.43 14
2358.54 4
2358.65 0
2358.77 0
2358.88 0
2358.99 0
2359.10 0
2359.21 0
2359.32 0
2359.43 0
2359.55 1
2359.66 10
2359.77 21
2359.88 31
2359.99 39
2360.10 46
2360.21 50
2360.32 52
2360.44 54
2360.55 56
2360.66 58
2360.77 60
2360.88 61
2360.99 61
2361.10 58
2361.22 53
2361.33 47
2361.44 41
2361.55 36
2361.66 34
2361.77 35
2361.88 41
2362.00 49
2362.11 58
2362.22 69
2362.33 78
2362.44 85
2362.55 89
2362.66 90
2362.77 88
2362.89 84
2363.00 78
2363.11 71
2363.22 65
2363.33 60
2363.44 57
2363.55 55
2363.67 55
2363.78 57
2363.89 60
2364.00 64
2364.11 68
2364.22 72
2364.33 75
2364.45 76
2364.56 75
2364.67 73
2364.78 70
2364.89 66
2365.00 62
2365.11 59
2365.23 57
2365.34 56
2365.45 56
2365.56 58
2365.67 61
2365.78 63
2365.90 64
2366.01 63
2366.12 60
2366.23 55
2366.34 48
2366.45 40
2366.56 32
2366.68 24
2366.79 19
2366.90 16
2367.01 16
2367.12 19
2367.23 23
2367.34 30
2367.46 37
2367.57 44
2367.68 50
2367.79 56
2367.90 61
2368.01 65
2368.13 70
2368.24 75
2368.35 80
2368.46 86
2368.57 92
2368.68 97
2368.79 101
2368.91 103
2369.02 103
2369.13 102
2369.24 100
2369.35 98
2369.46 94
2369.58 91
2369.69 86
2369.80 81
2369.91 76
2370.02 72
2370.13 70
2370.24 71
2370.36 74
2370.47 80
2370.58 87
2370.69 94
2370.80 100
2370.91 103
2371.03 105
2371.14 105
2371.25 104
2371.36 103
2371.47 102
2371.58 104
2371.70 108
2371.81 113
2371.92 119
2372.03 124
2372.14 128
2372.25 128
2372.37 124
2372.48 115
2372.59 102
2372.70 87
2372.81 70
2372.92 53
2373.04 39
2373.15 29
2373.26 25
2373.37 26
2373.48 32
2373.59 41
2373.71 52
2373.82 63
2373.93 70
2374.04 74
2374.15 73
2374.26 68
2374.38 61
2374.49 53
2374.60 46
2374.71 42
2374.82 42
2374.93 45
2375.05 51
2375.16 58
2375.27 65
2375.38 70
2375.49 72
2375.60 71
2375.72 68
2375.83 63
2375.94 57
2376.05 52
2376.16 49
2376.27 47
2376.39 46
2376.50 46
2376.61 47
2376.72 47
2376.83 46
2376.94 44
2377.06 42
2377.17 38
2377.28 35
2377.39 32
2377.50 29
2377.61 27
2377.73 24
2377.84 22
2377.95 18
2378.06 14
2378.17 7
2378.29 0
2378.40 0
2378.51 0
2378.62 0
2378.73 0
2378.84 0
2378.96 0
2379.07 0
2379.18 4
2379.29 17
2379.40 29
2379.52 42
2379.63 53
2379.74 65
2379.85 77
2379.96 89
2380.07 101
2380.19 112
2380.30 121
2380.41 126
2380.52 128
2380.63 126
2380.75 122
2380.86 116
2380.97 110
2381.08 106
2381.19 102
2381.30 99
2381.42 96
2381.53 92
2381.64 87
2381.75 81
2381.86 72
2381.98 63
2382.09 53
2382.20 42
2382.31 31
2382.42 19
2382.53 8
2382.65 0
2382.76 0
2382.87 0
2382.98 0
2383.09 0
2383.21 4
2383.32 12
2383.43 20
2383.54 27
2383.65 34
2383.77 40
2383.88 44
2383.99 47
2384.10 49
2384.21 48
2384.32 46
2384.44 42
2384.55 38
2384.66 35
2384.77 32
2384.88 31
2385.00 30
2385.11 30
2385.22 31
2385.33 31
2385.44 32
2385.56 33
2385.67 35
2385.78 39
2385.89 43
2386.00 46
2386.12 47
2386.23 46
2386.34 42
2386.45 36
2386.56 29
2386.68 24
2386.79 23
2386.90 25
2387.01 30
2387.12 36
2387.24 41
2387.35 43
2387.46 41
2387.57 35
2387.68 27
2387.80 20
2387.91 14
2388.02 10
2388.13 9
2388.24 9
2388.36 8
2388.47 5
2388.58 0
2388.69 0
2388.80 0
2388.92 0
2389.03 0
2389.14 0
2389.25 0
2389.36 4
2389.48 15
2389.59 26
2389.70 36
2389.81 44
2389.92 50
2390.04 55
2390.15 59
2390.26 62
2390.37 64
2390.48 65
2390.60 64
2390.71 61
2390.82 58
2390.93 54
2391.04 51
2391.16 50
2391.27 52
2391.38 57
2391.49 66
2391.60 77
2391.72 89
2391.83 100
2391.94 111
2392.05 121
2392.17 128
2392.28 135
2392.39 140
2392.50 147
2392.61 154
2392.73 163
2392.84 174
2392.95 187
2393.06 202
2393.17 216
2393.29 230
2393.40 240
2393.51 248
2393.62 251
2393.73 249
2393.85 244
2393.96 236
2394.07 226
2394.18 215
2394.30 203
2394.41 192
2394.52 180
2394.63 170
2394.74 160
2394.86 152
2394.97 145
2395.08 140
2395.19 137
2395.30 135
2395.42 135
2395.53 136
2395.64 138
2395.75 140
2395.87 141
2395.98 140
2396.09 137
2396.20 131
2396.31 124
2396.43 115
2396.54 107
2396.65 102
2396.76 98
2396.88 98
2396.99 99
2397.10 101
2397.21 102
2397.32 103
2397.44 103
2397.55 101
2397.66 99
2397.77 97
2397.89 96
2398.00 96
2398.11 98
2398.22 102
2398.33 109
2398.45 119
2398.56 131
2398.67 146
2398.78 162
2398.90 177
2399.01 191
2399.12 203
2399.23 211
2399.34 215
2399.46 214
2399.57 209
2399.68 200
2399.79 188
2399.91 174
2400.02 161
2400.13 149
2400.24 138
2400.36 129
2400.47 121
2400.58 112
2400.69 104
2400.80 96
2400.92 87
2401.03 79
2401.14 71
2401.25 65
2401.37 60
2401.48 55
2401.59 50
2401.70 46
2401.82 43
2401.93 41
2402.04 42
2402.15 45
2402.26 52
2402.38 62
2402.49 74
2402.60 88
2402.71 102
2402.83 116
2402.94 128
2403.05 138
2403.16 144
2403.28 148
2403.39 148
2403.50 144
2403.61 137
2403.72 127
2403.84 116
2403.95 106
2404.06 97
2404.17 90
2404.29 87
2404.40 87
2404.51 90
2404.62 93
2404.74 97
2404.85 99
2404.96 101
2405.07 101
2405.19 100
2405.30 98
2405.41 96
2405.52 93
2405.64 90
2405.75 85
2405.86 80
2405.97 74
2406.09 66
2406.20 58
2406.31 50
2406.42 44
2406.53 40
2406.65 39
2406.76 42
2406.87 49
2406.98 59
2407.10 70
2407.21 82
2407.32 93
2407.43 101
2407.55 106
2407.66 108
2407.77 107
2407.88 106
2408.00 104
2408.11 103
2408.22 104
2408.33 106
2408.45 110
2408.56 115
2408.67 121
2408.78 126
2408.90 130
2409.01 133
2409.12 135
2409.23 136
2409.35 137
2409.46 138
2409.57 139
2409.68 139
2409.80 138
2409.91 135
2410.02 130
2410.13 123
2410.25 114
2410.36 106
2410.47 98
2410.58 92
2410.70 87
2410.81 83
2410.92 80
2411.03 77
2411.15 73
2411.26 69
2411.37 64
2411.48 58
2411.60 53
2411.71 47
2411.82 41
2411.93 36
2412.05 32
2412.16 29
2412.27 28
2412.39 29
2412.50 31
2412.61 33
2412.72 35
2412.84 37
2412.95 38
2413.06 39
2413.17 39
2413.29 40
2413.40 41
2413.51 41
2413.62 39
2413.74 35
2413.85 29
2413.96 22
2414.07 14
2414.19 6
2414.30 0
2414.41 0
2414.52 0
2414.64 0
2414.75 0
2414.86 0
2414.97 0
2415.09 5
2415.20 11
2415.31 17
2415.43 22
2415.54 27
2415.65 30
2415.76 31
2415.88 32
2415.99 32
2416.10 31
2416.21 30
2416.33 29
2416.44 27
2416.55 23
2416.66 18
2416.78 11
2416.89 2
2417.00 0
2417.12 0
2417.23 0
2417.34 0
2417.45 0
2417.57 0
2417.68 0
2417.79 1
2417.90 8
2418.02 14
2418.13 19
2418.24 23
2418.35 26
2418.47 30
2418.58 33
2418.69 37
2418.81 40
2418.92 40
2419.03 39
2419.14 36
2419.26 30
2419.37 24
2419.48 19
2419.59 15
2419.71 13
2419.82 13
2419.93 14
2420.05 15
2420.16 15
2420.27 16
2420.38 16
2420.50 16
2420.61 17
2420.72 19
2420.84 21
2420.95 24
2421.06 26
2421.17 29
2421.29 31
2421.40 35
2421.51 39
2421.62 44
2421.74 50
2421.85 56
2421.96 60
2422.08 63
2422.19 62
2422.30 60
2422.41 56
2422.53 52
2422.64 50
2422.75 50
2422.87 52
2422.98 57
2423.09 64
2423.20 71
2423.32 78
2423.43 83
2423.54 88
2423.66 90
2423.77 91
2423.88 90
2423.99 87
2424.11 82
2424.22 75
2424.33 66
2424.44 57
2424.56 48
2424.67 40
2424.78 33
2424.90 29
2425.01 26
2425.12 27
2425.23 31
2425.35 37
2425.46 47
2425.57 58
2425.69 70
2425.80 82
2425.91 92
2426.03 100
2426.14 104
2426.25 104
2426.36 100
2426.48 93
2426.59 82
2426.70 70
2426.82 59
2426.93 49
2427.04 42
2427.15 38
2427.27 37
2427.38 37
2427.49 38
2427.61 41
2427.72 43
2427.83 45
2427.94 48
2428.06 51
2428.17 53
2428.28 55
2428.40 56
2428.51 57
2428.62 56
2428.74 55
2428.85 54
2428.96 54
2429.07 56
2429.19 59
2429.30 64
2429.41 71
2429.53 78
2429.64 84
2429.75 88
2429.86 91
2429.98 91
2430.09 90
2430.20 89
2430.32 87
2430.43 87
2430.54 88
2430.66 91
2430.77 95
2430.88 100
2430.99 104
2431.11 109
2431.22 113
2431.33 118
2431.45 124
2431.56 130
2431.67 137
2431.79 144
2431.90 150
2432.01 154
2432.12 154
2432.24 152
2432.35 148
2432.46 143
2432.58 137
2432.69 132
2432.80 127
2432.92 124
2433.03 123
2433.14 121
2433.26 120
2433.37 118
2433.48 115
2433.59 111
2433.71 108
2433.82 104
2433.93 100
2434.05 97
2434.16 94
2434.27 91
2434.39 88
2434.50 85
2434.61 82
2434.73 79
2434.84 77
2434.95 75
2435.06 74
2435.18 74
2435.29 77
2435.40 82
2435.52 90
2435.63 100
2435.74 112
2435.86 123
2435.97 132
2436.08 137
2436.20 137
2436.31 132
2436.42 122
2436.54 109
2436.65 93
2436.76 78
2436.87 63
2436.99 51
2437.10 41
2437.21 34
2437.33 30
2437.44 29
2437.55 30
2437.67 33
2437.78 37
2437.89 42
2438.01 47
2438.12 51
2438.23 54
2438.35 55
2438.46 55
2438.57 54
2438.68 53
2438.80 51
2438.91 51
2439.02 52
2439.14 54
2439.25 55
2439.36 56
2439.48 55
2439.59 52
2439.70 45
2439.82 35
2439.93 23
2440.04 10
2440.16 0
2440.27 0
2440.38 0
2440.50 0
2440.61 0
2440.72 0
2440.84 0
2440.95 0
2441.06 3
2441.18 6
2441.29 9
2441.40 11
2441.52 13
2441.63 14
2441.74 15
2441.86 16
2441.97 16
2442.08 17
2442.19 18
2442.31 20
2442.42 22
2442.53 25
2442.65 28
2442.76 29
2442.87 29
2442.99 28
2443.10 25
2443.21 22
2443.33 18
2443.44 16
2443.55 15
2443.67 16
2443.78 19
2443.89 21
2444.01 22
2444.12 23
2444.23 22
2444.35 21
2444.46 20
2444.57 20
2444.69 21
2444.80 23
2444.91 24
2445.03 24
2445.14 23
2445.25 19
2445.37 15
2445.48 11
2445.59 9
2445.71 10
2445.82 13
2445.93 19
2446.05 27
2446.16 36
2446.27 46
2446.39 56
2446.50 65
2446.61 74
2446.73 81
2446.84 88
2446.95 93
2447.07 98
2447.18 101
2447.29 102
2447.41 103
2447.52 103
2447.63 102
2447.75 101
2447.86 101
2447.97 102
2448.09 106
2448.20 112
2448.31 119
2448.43 125
2448.54 130
2448.66 132
2448.77 131
2448.88 129
2449.00 126
2449.11 124
2449.22 124
2449.34 126
2449.45 129
2449.56 133
2449.68 135
2449.79 135
2449.90 133
2450.02 128
2450.13 122
2450.24 116
2450.36 109
2450.47 102
2450.58 97
2450.70 94
2450.81 94
2450.92 97
2451.04 104
2451.15 115
2451.26 129
2451.38 143
2451.49 156
2451.60 166
2451.72 171
2451.83 171
2451.95 166
2452.06 157
2452.17 144
2452.29 131
2452.40 117
2452.51 105
2452.63 94
2452.74 86
2452.85 80
2452.97 76
2453.08 75
2453.19 75
2453.31 77
2453.42 79
2453.53 80
2453.65 79
2453.76 75
2453.87 69
2453.99 62
2454.10 54
2454.22 47
2454.33 43
2454.44 40
2454.56 39
2454.67 38
2454.78 36
2454.90 32
2455.01 26
2455.12 19
2455.24 12
2455.35 6
2455.46 3
2455.58 2
2455.69 4
2455.81 8
2455.92 13
2456.03 18
2456.15 21
2456.26 22
2456.37 21
2456.49 18
2456.60 12
2456.71 6
2456.83 0
2456.94 0
2457.05 0
2457.17 0
2457.28 0
2457.40 5
2457.51 13
2457.62 22
2457.74 32
2457.85 43
2457.96 53
2458.08 61
2458.19 67
2458.30 68
2458.42 65
2458.53 59
2458.65 50
2458.76 40
2458.87 31
2458.99 24
2459.10 21
2459.21 21
2459.33 24
2459.44 28
2459.55 33
2459.67 38
2459.78 42
2459.90 46
2460.01 49
2460.12 52
2460.24 54
2460.35 56
2460.46 56
2460.58 54
2460.69 52
2460.81 49
2460.92 46
2461.03 46
2461.15 47
2461.26 51
2461.37 57
2461.49 62
2461.60 65
2461.72 66
2461.83 64
2461.94 60
2462.06 54
2462.17 50
2462.28 49
2462.40 50
2462.51 55
2462.62 63
2462.74 72
2462.85 83
2462.97 93
2463.08 103
2463.19 112
2463.31 119
2463.42 124
2463.53 127
2463.65 130
2463.76 132
2463.88 134
2463.99 139
2464.10 145
2464.22 151
2464.33 158
2464.44 163
2464.56 165
2464.67 163
2464.79 156
2464.90 146
2465.01 135
2465.13 124
2465.24 114
2465.36 108
2465.47 104
2465.58 104
2465.70 107
2465.81 110
2465.92 113
2466.04 116
2466.15 116
2466.27 115
2466.38 113
2466.49 109
2466.61 106
2466.72 103
2466.83 100
2466.95 98
2467.06 96
2467.18 92
2467.29 86
2467.40 77
2467.52 67
2467.63 56
2467.75 46
2467.86 38
2467.97 35
2468.09 34
2468.20 37
2468.31 41
2468.43 44
2468.54 44
2468.66 41
2468.77 35
2468.88 27
2469.00 18
2469.11 9
2469.23 3
2469.34 0
2469.45 0
2469.57 0
2469.68 1
2469.80 3
2469.91 3
2470.02 2
2470.14 0
2470.25 0
2470.37 0
2470.48 0
2470.59 0
2470.71 0
2470.82 5
2470.93 13
2471.05 21
2471.16 28
2471.28 35
2471.39 40
2471.50 43
2471.62 45
2471.73 47
2471.85 50
2471.96 53
2472.07 56
2472.19 60
2472.30 62
2472.42 63
2472.53 62
2472.64 60
2472.76 58
2472.87 56
2472.99 56
2473.10 57
2473.21 60
2473.33 64
2473.44 67
2473.56 68
2473.67 67
2473.78 63
2473.90 58
2474.01 53
2474.13 47
2474.24 43
2474.35 40
2474.47 39
2474.58 38
2474.70 39
2474.81 39
2474.92 40
2475.04 39
2475.15 36
2475.27 33
2475.38 28
2475.49 23
2475.61 20
2475.72 18
2475.84 18
2475.95 22
2476.06 28
2476.18 36
2476.29 43
2476.41 50
2476.52 56
2476.63 59
2476.75 60
2476.86 59
2476.98 55
2477.09 50
2477.20 42
2477.32 33
2477.43 23
2477.55 13
2477.66 3
2477.78 0
2477.89 0
2478.00 0
2478.12 0
2478.23 0
2478.35 0
2478.46 0
2478.57 0
2478.69 3
2478.80 12
2478.92 20
2479.03 28
2479.14 35
2479.26 41
2479.37 46
2479.49 49
2479.60 50
2479.71 49
2479.83 48
2479.94 47
2480.06 45
2480.17 43
2480.29 42
2480.40 41
2480.51 41
2480.63 41
2480.74 42
2480.86 43
2480.97 44
2481.08 45
2481.20 46
2481.31 45
2481.43 44
2481.54 43
2481.66 42
2481.77 43
2481.88 46
2482.00 51
2482.11 58
2482.23 66
2482.34 74
2482.45 81
2482.57 86
2482.68 89
2482.80 89
2482.91 86
2483.03 81
2483.14 72
2483.25 62
2483.37 50
2483.48 38
2483.60 27
2483.71 19
2483.83 14
2483.94 14
2484.05 17
2484.17 23
2484.28 29
2484.40 35
2484.51 38
2484.62 39
2484.74 36
2484.85 30
2484.97 22
2485.08 14
2485.20 8
2485.31 4
2485.42 4
2485.54 8
2485.65 16
2485.77 26
2485.88 36
2486.00 45
2486.11 52
2486.22 57
2486.34 60
2486.45 63
2486.57 67
2486.68 72
2486.80 80
2486.91 89
2487.02 98
2487.14 104
2487.25 108
2487.37 108
2487.48 106
2487.60 103
2487.71 99
2487.82 97
2487.94 98
2488.05 100
2488.17 102
2488.28 103
2488.40 101
2488.51 97
2488.63 91
2488.74 84
2488.85 78
2488.97 76
2489.08 77
2489.20 80
2489.31 84
2489.43 86
2489.54 84
2489.65 78
2489.77 69
2489.88 59
2490.00 50
2490.11 43
2490.23 40
2490.34 40
2490.45 41
2490.57 43
2490.68 42
2490.80 39
2490.91 34
2491.03 29
2491.14 25
2491.26 22
2491.37 22
2491.48 23
2491.60 25
2491.71 27
2491.83 29
2491.94 28
2492.06 25
2492.17 21
2492.29 15
2492.40 9
2492.51 2
2492.63 0
2492.74 0
2492.86 0
2492.97 0
2493.09 0
2493.20 0
2493.32 0
2493.43 0
2493.54 4
2493.66 9
2493.77 14
2493.89 18
2494.00 18
2494.12 16
2494.23 12
2494.35 6
2494.46 0
2494.57 0
2494.69 0
2494.80 1
2494.92 10
2495.03 24
2495.15 42
2495.26 61
2495.38 83
2495.49 105
2495.60 126
2495.72 145
2495.83 161
2495.95 172
2496.06 177
2496.18 177
2496.29 173
2496.41 166
2496.52 157
2496.64 148
2496.75 138
2496.86 128
2496.98 117
2497.09 104
2497.21 90
2497.32 76
2497.44 63
2497.55 51
2497.67 42
2497.78 36
2497.89 31
2498.01 27
2498.12 21
2498.24 14
2498.35 5
2498.47 0
2498.58 0
2498.70 0
2498.81 1
2498.93 12
2499.04 27
2499.16 43
2499.27 58
2499.38 69
2499.50 75
2499.61 76
2499.73 72
2499.84 66
2499.96 57
2500.07 47
2500.19 37
2500.30 29
2500.42 25
2500.53 24
2500.64 27
2500.76 33
2500.87 41
2500.99 49
2501.10 56
2501.22 60
2501.33 60
2501.45 57
2501.56 52
2501.68 45
2501.79 37
2501.91 29
2502.02 21
2502.13 14
2502.25 9
2502.36 6
2502.48 7
2502.59 10
2502.71 16
2502.82 22
2502.94 27
2503.05 31
2503.17 32
2503.28 30
2503.40 27
2503.51 25
2503.63 24
2503.74 26
2503.85 31
2503.97 38
2504.08 45
2504.20 51
2504.31 56
2504.43 59
2504.54 60
2504.66 59
2504.77 57
2504.89 54
2505.00 50
2505.12 43
2505.23 35
2505.35 24
2505.46 13
2505.58 2
2505.69 0
2505.81 0
2505.92 0
2506.03 0
2506.15 0
2506.26 0
2506.38 0
2506.49 0
2506.61 12
2506.72 29
2506.84 43
2506.95 53
2507.07 58
2507.18 56
2507.30 48
2507.41 36
2507.53 22
2507.64 8
2507.76 0
2507.87 0
2507.99 0
2508.10 0
2508.21 0
2508.33 3
2508.44 15
2508.56 26
2508.67 37
2508.79 45
2508.90 51
2509.02 55
2509.13 58
2509.25 61
2509.36 64
2509.48 68
2509.59 73
2509.71 78
2509.82 83
2509.94 87
2510.05 90
2510.17 94
2510.28 97
2510.40 100
2510.51 102
2510.63 105
2510.74 107
2510.86 108
2510.97 108
2511.09 107
2511.20 105
2511.32 103
2511.43 101
2511.54 100
2511.66 98
2511.77 95
2511.89 90
2512.00 82
2512.12 74
2512.23 66
2512.35 61
2512.46 60
2512.58 64
2512.69 72
2512.81 82
2512.92 91
2513.04 96
2513.15 97
2513.27 94
2513.38 88
2513.50 81
2513.61 75
2513.73 69
2513.84 65
2513.96 61
2514.07 58
2514.19 54
2514.30 49
2514.42 44
2514.53 40
2514.65 36
2514.76 35
2514.88 35
2514.99 37
2515.11 41
2515.22 46
2515.34 53
2515.45 59
2515.57 66
2515.68 72
2515.80 77
2515.91 82
2516.03 85
2516.14 87
2516.26 87
2516.37 84
2516.49 79
2516.60 71
2516.72 62
2516.83 53
2516.95 46
2517.06 43
2517.18 44
2517.29 50
2517.41 59
2517.52 70
2517.64 81
2517.75 90
2517.87 95
2517.98 96
2518.10 94
2518.21 88
2518.33 81
2518.44 74
2518.56 68
2518.67 64
2518.79 65
2518.90 68
2519.02 76
2519.13 86
2519.25 99
2519.36 112
2519.48 126
2519.59 137
2519.71 145
2519.82 148
2519.94 148
2520.05 143
2520.17 136
2520.28 128
2520.40 119
2520.51 113
2520.63 110
2520.74 111
2520.86 116
2520.97 125
2521.09 135
2521.20 147
2521.32 157
2521.43 166
2521.55 171
2521.66 174
2521.78 173
2521.89 171
2522.01 168
2522.12 164
2522.24 162
2522.35 161
2522.47 161
2522.58 162
2522.70 164
2522.81 165
2522.93 166
2523.04 167
2523.16 169
2523.27 171
2523.39 175
2523.50 179
2523.62 184
2523.73 188
2523.85 191
2523.97 191
2524.08 189
2524.20 185
2524.31 179
2524.43 174
2524.54 170
2524.66 168
2524.77 167
2524.89 168
2525.00 169
2525.12 170
2525.23 169
2525.35 167
2525.46 164
2525.58 161
2525.69 158
2525.81 155
2525.92 153
2526.04 151
2526.15 149
2526.27 147
2526.38 145
2526.50 143
2526.61 141
2526.73 140
2526.84 140
2526.96 139
2527.08 137
2527.19 134
2527.31 130
2527.42 124
2527.54 118
2527.65 110
2527.77 102
2527.88 93
2528.00 82
2528.11 70
2528.23 58
2528.34 45
2528.46 34
2528.57 24
2528.69 18
2528.80 15
2528.92 18
2529.03 24
2529.15 33
2529.26 46
2529.38 59
2529.50 71
2529.61 81
2529.73 87
2529.84 88
2529.96 84
2530.07 77
2530.19 70
2530.30 64
2530.42 60
2530.53 61
2530.65 66
2530.76 73
2530.88 79
2530.99 83
2531.11 84
2531.22 81
2531.34 76
2531.46 68
2531.57 60
2531.69 53
2531.80 47
2531.92 42
2532.03 38
2532.15 36
2532.26 35
2532.38 35
2532.49 36
2532.61 37
2532.72 37
2532.84 36
2532.95 32
2533.07 26
2533.19 18
2533.30 8
2533.42 0
2533.53 0
2533.65 0
2533.76 0
2533.88 1
2533.99 13
2534.11 29
2534.22 48
2534.34 68
2534.45 87
2534.57 104
2534.69 118
2534.80 128
2534.92 135
2535.03 137
2535.15 136
2535.26 133
2535.38 127
2535.49 120
2535.61 112
2535.72 102
2535.84 92
2535.95 79
2536.07 67
2536.19 55
2536.30 45
2536.42 37
2536.53 34
2536.65 34
2536.76 37
2536.88 42
2536.99 47
2537.11 52
2537.22 55
2537.34 57
2537.46 57
2537.57 56
2537.69 53
2537.80 49
2537.92 43
2538.03 38
2538.15 34
2538.26 34
2538.38 37
2538.49 45
2538.61 56
2538.73 69
2538.84 81
2538.96 91
2539.07 97
2539.19 99
2539.30 98
2539.42 95
2539.53 94
2539.65 94
2539.76 96
2539.88 100
2540.00 105
2540.11 109
2540.23 112
2540.34 113
2540.46 112
2540.57 108
2540.69 102
2540.80 94
2540.92 85
2541.04 76
2541.15 68
2541.27 63
2541.38 61
2541.50 61
2541.61 62
2541.73 64
2541.84 65
2541.96 65
2542.08 63
2542.19 61
2542.31 59
2542.42 60
2542.54 63
2542.65 70
2542.77 79
2542.88 89
2543.00 100
2543.12 109
2543.23 116
2543.35 120
2543.46 119
2543.58 114
2543.69 105
2543.81 92
2543.92 77
2544.04 60
2544.16 43
2544.27 28
2544.39 14
2544.50 3
2544.62 0
2544.73 0
2544.85 0
2544.97 0
2545.08 0
2545.20 0
2545.31 0
2545.43 0
2545.54 2
2545.66 12
2545.77 23
2545.89 34
2546.01 44
2546.12 50
2546.24 54
2546.35 54
2546.47 52
2546.58 49
2546.70 47
2546.82 47
2546.93 49
2547.05 52
2547.16 56
2547.28 59
2547.39 61
2547.51 61
2547.63 61
2547.74 62
2547.86 64
2547.97 70
2548.09 79
2548.20 91
2548.32 104
2548.44 117
2548.55 128
2548.67 136
2548.78 138
2548.90 134
2549.01 124
2549.13 111
2549.25 94
2549.36 76
2549.48 58
2549.59 42
2549.71 30
2549.82 22
2549.94 17
2550.06 16
2550.17 17
2550.29 21
2550.40 26
2550.52 33
2550.63 39
2550.75 46
2550.87 53
2550.98 60
2551.10 65
2551.21 69
2551.33 70
2551.44 69
2551.56 65
2551.68 57
2551.79 47
2551.91 35
2552.02 21
2552.14 8
2552.25 0
2552.37 0
2552.49 0
2552.60 0
2552.72 0
2552.83 0
2552.95 0
2553.07 3
2553.18 7
2553.30 9
2553.41 10
2553.53 10
2553.64 11
2553.76 15
2553.88 20
2553.99 26
2554.11 33
2554.22 40
2554.34 47
2554.46 52
2554.57 57
2554.69 62
2554.80 67
2554.92 71
2555.03 75
2555.15 78
2555.27 79
2555.38 78
2555.50 74
2555.61 68
2555.73 59
2555.85 49
2555.96 39
2556.08 30
2556.19 25
2556.31 22
2556.42 23
2556.54 27
2556.66 33
2556.77 40
2556.89 46
2557.00 50
2557.12 53
2557.24 53
2557.35 52
2557.47 51
2557.58 51
2557.70 53
2557.82 57
2557.93 64
2558.05 73
2558.16 83
2558.28 94
2558.40 103
2558.51 110
2558.63 116
2558.74 120
2558.86 122
2558.97 122
2559.09 122
2559.21 121
2559.32 120
2559.44 120
2559.55 119
2559.67 120
2559.79 121
2559.90 121
2560.02 121
2560.13 121
2560.25 120
2560.37 119
2560.48 120
2560.60 123
2560.71 128
2560.83 135
2560.95 142
2561.06 149
2561.18 155
2561.29 160
2561.41 164
2561.53 168
2561.64 172
2561.76 176
2561.87 179
2561.99 182
2562.11 183
2562.22 182
2562.34 180
2562.45 177
2562.57 175
2562.69 174
2562.80 175
2562.92 178
2563.03 181
2563.15 185
2563.27 189
2563.38 193
2563.50 197
2563.61 201
2563.73 206
2563.85 212
2563.96 220
2564.08 230
2564.19 241
2564.31 254
2564.43 267
2564.54 279
2564.66 289
2564.78 296
2564.89 298
2565.01 296
2565.12 290
2565.24 282
2565.36 270
2565.47 257
2565.59 243
2565.70 228
2565.82 212
2565.94 197
2566.05 181
2566.17 167
2566.28 155
2566.40 144
2566.52 134
2566.63 127
2566.75 120
2566.87 116
2566.98 113
2567.10 113
2567.21 116
2567.33 121
2567.45 128
2567.56 135
2567.68 143
2567.79 150
2567.91 157
2568.03 162
2568.14 167
2568.26 171
2568.37 175
2568.49 178
2568.61 181
2568.72 182
2568.84 180
2568.96 177
2569.07 171
2569.19 165
2569.30 159
2569.42 154
2569.54 153
2569.65 155
2569.77 160
2569.89 168
2570.00 179
2570.12 191
2570.23 204
2570.35 218
2570.47 234
2570.58 249
2570.70 265
2570.81 280
2570.93 293
2571.05 303
2571.16 310
2571.28 313
2571.40 312
2571.51 309
2571.63 304
2571.74 298
2571.86 292
2571.98 285
2572.09 279
2572.21 274
2572.33 269
2572.44 264
2572.56 259
2572.67 253
2572.79 247
2572.91 242
2573.02 236
2573.14 230
2573.26 224
2573.37 217
2573.49 208
2573.60 198
2573.72 186
2573.84 174
2573.95 162
2574.07 153
2574.19 146
2574.30 143
2574.42 142
2574.53 142
2574.65 143
2574.77 143
2574.88 142
2575.00 139
2575.12 135
2575.23 132
2575.35 128
2575.47 125
2575.58 123
2575.70 122
2575.81 120
2575.93 118
2576.05 114
2576.16 108
2576.28 99
2576.40 90
2576.51 80
2576.63 71
2576.74 64
2576.86 59
2576.98 57
2577.09 58
2577.21 61
2577.33 67
2577.44 74
2577.56 82
2577.68 92
2577.79 103
2577.91 114
2578.02 124
2578.14 133
2578.26 140
2578.37 145
2578.49 148
2578.61 149
2578.72 149
2578.84 148
2578.96 146
2579.07 143
2579.19 139
2579.31 132
2579.42 124
2579.54 114
2579.65 103
2579.77 91
2579.89 79
2580.00 68
2580.12 59
2580.24 52
2580.35 48
2580.47 46
2580.59 46
2580.70 48
2580.82 52
2580.93 55
2581.05 60
2581.17 63
2581.28 66
2581.40 68
2581.52 68
2581.63 66
2581.75 63
2581.87 59
2581.98 55
2582.10 52
2582.22 51
2582.33 52
2582.45 55
2582.57 59
2582.68 63
2582.80 66
2582.91 70
2583.03 73
2583.15 76
2583.26 79
2583.38 81
2583.50 83
2583.61 85
2583.73 85
2583.85 84
2583.96 84
2584.08 84
2584.20 87
2584.31 92
2584.43 98
2584.55 105
2584.66 112
2584.78 117
2584.90 120
2585.01 123
2585.13 124
2585.24 126
2585.36 128
2585.48 130
2585.59 130
2585.71 128
2585.83 123
2585.94 115
2586.06 107
2586.18 99
2586.29 94
2586.41 91
2586.53 91
2586.64 92
2586.76 94
2586.88 95
2586.99 94
2587.11 94
2587.23 95
2587.34 97
2587.46 102
2587.58 110
2587.69 118
2587.81 125
2587.93 131
2588.04 135
2588.16 137
2588.28 138
2588.39 139
2588.51 142
2588.63 146
2588.74 151
2588.86 158
2588.98 166
2589.09 174
2589.21 182
2589.33 189
2589.44 196
2589.56 202
2589.68 207
2589.79 211
2589.91 216
2590.03 222
2590.14 230
2590.26 241
2590.38 256
2590.49 271
2590.61 285
2590.73 296
2590.84 302
2590.96 301
2591.08 292
2591.19 278
2591.31 261
2591.43 244
2591.54 229
2591.66 217
2591.78 211
2591.89 209
2592.01 213
2592.13 221
2592.24 232
2592.36 245
2592.48 260
2592.59 273
2592.71 285
2592.83 292
2592.94 295
2593.06 293
2593.18 286
2593.29 275
2593.41 261
2593.53 246
2593.64 231
2593.76 217
2593.88 206
2593.99 197
2594.11 189
2594.23 184
2594.34 180
2594.46 178
2594.58 177
2594.69 178
2594.81 179
2594.93 181
2595.04 182
2595.16 182
2595.28 180
2595.39 177
2595.51 172
2595.63 167
2595.74 162
2595.86 158
2595.98 156
2596.09 155
2596.21 157
2596.33 159
2596.44 161
2596.56 163
2596.68 162
2596.79 158
2596.91 151
2597.03 142
2597.15 132
2597.26 122
2597.38 113
2597.50 107
2597.61 105
2597.73 105
2597.85 107
2597.96 110
2598.08 114
2598.20 117
2598.31 120
2598.43 123
2598.55 127
2598.66 130
2598.78 133
2598.90 135
2599.01 136
2599.13 135
2599.25 132
2599.37 127
2599.48 122
2599.60 116
2599.72 111
2599.83 107
2599.95 103
2600.07 102
2600.18 101
2600.30 103
2600.42 107
2600.53 111
2600.65 115
2600.77 119
2600.88 120
2601.00 120
2601.12 118
2601.24 114
2601.35 110
2601.47 106
2601.59 102
2601.70 98
2601.82 93
2601.94 87
2602.05 82
2602.17 76
2602.29 72
2602.40 68
2602.52 66
2602.64 63
2602.75 60
2602.87 57
2602.99 53
2603.11 47
2603.22 42
2603.34 37
2603.46 32
2603.57 28
2603.69 24
2603.81 19
2603.92 14
2604.04 8
2604.16 2
2604.28 0
2604.39 0
2604.51 0
2604.63 0
2604.74 0
2604.86 0
2604.98 0
2605.09 0
2605.21 6
2605.33 11
2605.45 16
2605.56 19
2605.68 21
2605.80 23
2605.91 25
2606.03 27
2606.15 29
2606.26 31
2606.38 32
2606.50 32
2606.62 31
2606.73 29
2606.85 26
2606.97 24
2607.08 23
2607.20 22
2607.32 22
2607.43 22
2607.55 22
2607.67 22
2607.79 22
2607.90 21
2608.02 22
2608.14 23
2608.25 26
2608.37 29
2608.49 32
2608.60 34
2608.72 35
2608.84 34
2608.96 32
2609.07 30
2609.19 28
2609.31 27
2609.42 29
2609.54 31
2609.66 35
2609.78 38
2609.89 41
2610.01 43
2610.13 43
2610.24 41
2610.36 38
2610.48 34
2610.60 29
2610.71 24
2610.83 20
2610.95 16
2611.06 14
2611.18 11
2611.30 9
2611.41 5
2611.53 2
2611.65 0
2611.77 0
2611.88 0
2612.00 0
2612.12 1
2612.23 6
2612.35 13
2612.47 19
2612.59 23
2612.70 24
2612.82 24
2612.94 20
2613.06 15
2613.17 10
2613.29 5
2613.41 0
2613.52 0
2613.64 0
2613.76 0
2613.88 2
2613.99 6
2614.11 10
2614.23 14
2614.34 17
2614.46 20
2614.58 24
2614.70 30
2614.81 36
2614.93 45
2615.05 54
2615.16 63
2615.28 71
2615.40 76
2615.52 78
2615.63 78
2615.75 77
2615.87 77
2615.98 79
2616.10 84
2616.22 92
2616.34 102
2616.45 114
2616.57 126
2616.69 139
2616.81 150
2616.92 160
2617.04 168
2617.16 175
2617.27 178
2617.39 179
2617.51 176
2617.63 171
2617.74 165
2617.86 159
2617.98 154
2618.10 152
2618.21 151
2618.33 151
2618.45 151
2618.56 150
2618.68 146
2618.80 141
2618.92 135
2619.03 130
2619.15 126
2619.27 124
2619.39 122
2619.50 120
2619.62 117
2619.74 111
2619.85 105
2619.97 98
2620.09 92
2620.21 87
2620.32 83
2620.44 79
2620.56 73
2620.68 64
2620.79 51
2620.91 36
2621.03 18
2621.15 1
2621.26 0
2621.38 0
2621.50 0
2621.61 0
2621.73 0
2621.85 0
2621.97 0
2622.08 1
2622.20 13
2622.32 24
2622.44 32
2622.55 39
2622.67 43
2622.79 46
2622.91 48
2623.02 50
2623.14 52
2623.26 55
2623.38 58
2623.49 60
2623.61 62
2623.73 64
2623.85 64
2623.96 64
2624.08 63
2624.20 63
2624.31 64
2624.43 67
2624.55 73
2624.67 80
2624.78 88
2624.90 95
2625.02 100
2625.14 101
2625.25 99
2625.37 93
2625.49 85
2625.61 76
2625.72 67
2625.84 60
2625.96 54
2626.08 49
2626.19 44
2626.31 41
2626.43 40
2626.55 42
2626.66 48
2626.78 58
2626.90 72
2627.02 86
2627.13 98
2627.25 107
2627.37 109
2627.49 104
2627.60 95
2627.72 83
2627.84 71
2627.96 62
2628.07 57
2628.19 56
2628.31 58
2628.43 61
2628.54 64
2628.66 65
2628.78 63
2628.90 58
2629.01 52
2629.13 44
2629.25 37
2629.37 30
2629.48 25
2629.60 21
2629.72 17
2629.84 12
2629.95 6
2630.07 0
2630.19 0
2630.31 0
2630.42 0
2630.54 0
2630.66 0
2630.78 0
2630.89 0
2631.01 5
2631.13 16
2631.25 25
2631.36 33
2631.48 39
2631.60 44
2631.72 50
2631.83 56
2631.95 64
2632.07 74
2632.19 85
2632.30 97
2632.42 109
2632.54 121
2632.66 132
2632.78 142
2632.89 152
2633.01 162
2633.13 170
2633.25 177
2633.36 181
2633.48 181
2633.60 179
2633.72 173
2633.83 167
2633.95 161
2634.07 156
2634.19 155
2634.30 157
2634.42 162
2634.54 170
2634.66 178
2634.77 186
2634.89 192
2635.01 196
2635.13 200
2635.25 204
2635.36 210
2635.48 216
2635.60 222
2635.72 228
2635.83 231
2635.95 231
2636.07 228
2636.19 224
2636.30 220
2636.42 218
2636.54 220
2636.66 225
2636.78 233
2636.89 245
2637.01 257
2637.13 269
2637.25 280
2637.36 289
2637.48 296
2637.60 299
2637.72 299
2637.83 295
2637.95 287
2638.07 277
2638.19 263
2638.31 248
2638.42 231
2638.54 212
2638.66 193
2638.78 174
2638.89 156
2639.01 139
2639.13 126
2639.25 115
2639.37 108
2639.48 105
2639.60 104
2639.72 105
2639.84 107
2639.95 108
2640.07 107
2640.19 104
2640.31 99
2640.43 93
2640.54 86
2640.66 81
2640.78 77
2640.90 76
2641.01 77
2641.13 80
2641.25 84
2641.37 89
2641.49 93
2641.60 95
2641.72 97
2641.84 97
2641.96 99
2642.07 100
2642.19 102
2642.31 105
2642.43 108
2642.55 110
2642.66 110
2642.78 110
2642.90 107
2643.02 104
2643.13 100
2643.25 95
2643.37 89
2643.49 83
2643.61 77
2643.72 71
2643.84 68
2643.96 67
2644.08 70
2644.20 78
2644.31 88
2644.43 101
2644.55 112
2644.67 120
2644.78 123
2644.90 121
2645.02 114
2645.14 104
2645.26 92
2645.37 80
2645.49 69
2645.61 58
2645.73 50
2645.85 43
2645.96 38
2646.08 34
2646.20 32
2646.32 31
2646.43 30
2646.55 28
2646.67 24
2646.79 18
2646.91 12
2647.02 5
2647.14 0
2647.26 0
2647.38 0
2647.50 2
2647.61 9
2647.73 17
2647.85 26
2647.97 34
2648.09 40
2648.20 44
2648.32 45
2648.44 43
2648.56 38
2648.68 31
2648.79 22
2648.91 13
2649.03 6
2649.15 2
2649.27 2
2649.38 9
2649.50 21
2649.62 37
2649.74 55
2649.86 71
2649.97 84
2650.09 92
2650.21 95
2650.33 95
2650.45 94
2650.56 93
2650.68 96
2650.80 102
2650.92 110
2651.04 117
2651.15 123
2651.27 125
2651.39 122
2651.51 116
2651.63 108
2651.74 100
2651.86 93
2651.98 88
2652.10 87
2652.22 89
2652.33 92
2652.45 95
2652.57 97
2652.69 98
2652.81 95
2652.92 90
2653.04 83
2653.16 75
2653.28 67
2653.40 63
2653.51 62
2653.63 64
2653.75 70
2653.87 77
2653.99 83
2654.10 86
2654.22 86
2654.34 81
2654.46 74
2654.58 66
2654.70 59
2654.81 54
2654.93 51
2655.05 51
2655.17 53
2655.29 55
2655.40 58
2655.52 60
2655.64 63
2655.76 68
2655.88 75
2655.99 85
2656.11 98
2656.23 112
2656.35 127
2656.47 141
2656.58 152
2656.70 159
2656.82 163
2656.94 162
2657.06 159
2657.18 154
2657.29 148
2657.41 142
2657.53 137
2657.65 132
2657.77 129
2657.88 127
2658.00 127
2658.12 128
2658.24 130
2658.36 134
2658.48 138
2658.59 142
2658.71 145
2658.83 145
2658.95 143
2659.07 138
2659.18 131
2659.30 121
2659.42 111
2659.54 100
2659.66 89
2659.78 78
2659.89 68
2660.01 59
2660.13 51
2660.25 43
2660.37 38
2660.48 33
2660.60 31
2660.72 29
2660.84 30
2660.96 32
2661.08 34
2661.19 38
2661.31 41
2661.43 44
2661.55 45
2661.67 46
2661.79 44
2661.90 41
2662.02 36
2662.14 30
2662.26 23
2662.38 18
2662.49 14
2662.61 14
2662.73 17
2662.85 24
2662.97 34
2663.09 46
2663.20 58
2663.32 70
2663.44 80
2663.56 88
2663.68 94
2663.80 98
2663.91 101
2664.03 101
2664.15 99
2664.27 95
2664.39 88
2664.51 79
2664.62 66
2664.74 53
2664.86 41
2664.98 32
2665.10 27
2665.22 26
2665.33 29
2665.45 34
2665.57 38
2665.69 40
2665.81 38
2665.93 32
2666.04 23
2666.16 13
2666.28 5
2666.40 1
2666.52 1
2666.64 7
2666.75 16
2666.87 27
2666.99 38
2667.11 48
2667.23 55
2667.35 59
2667.46 60
2667.58 59
2667.70 56
2667.82 52
2667.94 48
2668.06 45
2668.17 43
2668.29 43
2668.41 47
2668.53 54
2668.65 63
2668.77 72
2668.89 80
2669.00 86
2669.12 88
2669.24 87
2669.36 84
2669.48 79
2669.60 74
2669.71 69
2669.83 64
2669.95 59
2670.07 53
2670.19 45
2670.31 37
2670.42 30
2670.54 24
2670.66 21
2670.78 22
2670.90 26
2671.02 34
2671.14 43
2671.25 52
2671.37 59
2671.49 62
2671.61 62
2671.73 57
2671.85 49
2671.96 39
2672.08 28
2672.20 18
2672.32 8
2672.44 0
2672.56 0
2672.68 0
2672.79 0
2672.91 0
2673.03 0
2673.15 0
2673.27 0
2673.39 0
2673.50 4
2673.62 17
2673.74 32
2673.86 47
2673.98 59
2674.10 70
2674.22 77
2674.33 83
2674.45 86
2674.57 88
2674.69 90
2674.81 92
2674.93 93
2675.05 94
2675.16 93
2675.28 90
2675.40 86
2675.52 81
2675.64 75
2675.76 70
2675.88 68
2675.99 69
2676.11 73
2676.23 79
2676.35 86
2676.47 92
2676.59 97
2676.71 98
2676.82 96
2676.94 92
2677.06 87
2677.18 81
2677.30 75
2677.42 70
2677.54 64
2677.65 59
2677.77 54
2677.89 51
2678.01 50
2678.13 52
2678.25 56
2678.37 61
2678.48 68
2678.60 74
2678.72 78
2678.84 80
2678.96 81
2679.08 80
2679.20 79
2679.32 79
2679.43 82
2679.55 86
2679.67 93
2679.79 101
2679.91 108
2680.03 113
2680.15 115
2680.26 114
2680.38 109
2680.50 101
2680.62 90
2680.74 78
2680.86 67
2680.98 56
2681.10 48
2681.21 42
2681.33 40
2681.45 40
2681.57 41
2681.69 44
2681.81 47
2681.93 49
2682.04 51
2682.16 51
2682.28 52
2682.40 52
2682.52 53
2682.64 53
2682.76 54
2682.88 55
2682.99 54
2683.11 54
2683.23 52
2683.35 52
2683.47 52
2683.59 54
2683.71 56
2683.83 60
2683.94 66
2684.06 71
2684.18 77
2684.30 84
2684.42 91
2684.54 98
2684.66 105
2684.78 112
2684.89 117
2685.01 120
2685.13 120
2685.25 117
2685.37 111
2685.49 104
2685.61 96
2685.73 89
2685.84 85
2685.96 83
2686.08 85
2686.20 90
2686.32 97
2686.44 107
2686.56 119
2686.68 130
2686.79 141
2686.91 152
2687.03 160
2687.15 168
2687.27 175
2687.39 182
2687.51 188
2687.63 193
2687.75 198
2687.86 201
2687.98 202
2688.10 202
2688.22 200
2688.34 198
2688.46 196
2688.58 194
2688.70 193
2688.81 193
2688.93 196
2689.05 200
2689.17 205
2689.29 212
2689.41 218
2689.53 224
2689.65 229
2689.77 232
2689.88 234
2690.00 236
2690.12 238
2690.24 241
2690.36 245
2690.48 248
2690.60 251
2690.72 252
2690.84 250
2690.95 244
2691.07 236
2691.19 228
2691.31 221
2691.43 218
2691.55 219
2691.67 225
2691.79 234
2691.91 244
2692.02 253
2692.14 259
2692.26 261
2692.38 260
2692.50 255
2692.62 247
2692.74 238
2692.86 228
2692.98 217
2693.10 205
2693.21 192
2693.33 177
2693.45 161
2693.57 145
2693.69 127
2693.81 111
2693.93 97
2694.05 86
2694.17 78
2694.28 76
2694.40 77
2694.52 83
2694.64 92
2694.76 103
2694.88 114
2695.00 125
2695.12 135
2695.24 143
2695.36 150
2695.47 157
2695.59 164
2695.71 172
2695.83 180
2695.95 188
2696.07 195
2696.19 201
2696.31 204
2696.43 204
2696.55 201
2696.66 196
2696.78 189
2696.90 181
2697.02 172
2697.14 164
2697.26 156
2697.38 149
2697.50 142
2697.62 135
2697.74 129
2697.85 123
2697.97 118
2698.09 113
2698.21 111
2698.33 110
2698.45 112
2698.57 114
2698.69 117
2698.81 119
2698.93 120
2699.05 120
2699.16 118
2699.28 114
2699.40 110
2699.52 104
2699.64 98
2699.76 91
2699.88 85
2700.00 79
2700.12 75
2700.24 74
2700.36 75
2700.47 78
2700.59 83
2700.71 89
2700.83 96
2700.95 104
2701.07 113
2701.19 123
2701.31 134
2701.43 145
2701.55 155
2701.67 163
2701.78 167
2701.90 167
2702.02 163
2702.14 154
2702.26 144
2702.38 131
2702.50 117
2702.62 104
2702.74 93
2702.86 83
2702.98 75
2703.10 71
2703.21 70
2703.33 71
2703.45 75
2703.57 79
2703.69 84
2703.81 88
2703.93 91
2704.05 92
2704.17 92
2704.29 90
2704.41 88
2704.53 85
2704.64 83
2704.76 83
2704.88 84
2705.00 87
2705.12 92
2705.24 98
2705.36 103
2705.48 108
2705.60 111
2705.72 113
2705.84 114
2705.96 116
2706.08 119
2706.19 124
2706.31 129
2706.43 135
2706.55 140
2706.67 143
2706.79 142
2706.91 138
2707.03 131
2707.15 124
2707.27 117
2707.39 112
2707.51 111
2707.63 112
2707.75 115
2707.86 119
2707.98 123
2708.10 126
2708.22 127
2708.34 127
2708.46 124
2708.58 121
2708.70 118
2708.82 115
2708.94 115
2709.06 117
2709.18 122
2709.30 129
2709.42 137
2709.53 144
2709.65 149
2709.77 151
2709.89 151
2710.01 150
2710.13 147
2710.25 144
2710.37 142
2710.49 141
2710.61 142
2710.73 143
2710.85 145
2710.97 148
2711.09 152
2711.20 157
2711.32 164
2711.44 174
2711.56 186
2711.68 199
2711.80 213
2711.92 225
2712.04 233
2712.16 237
2712.28 234
2712.40 226
2712.52 214
2712.64 199
2712.76 184
2712.88 170
2713.00 158
2713.11 149
2713.23 142
2713.35 137
2713.47 132
2713.59 128
2713.71 124
2713.83 121
2713.95 117
2714.07 114
2714.19 110
2714.31 106
2714.43 102
2714.55 97
2714.67 91
2714.79 85
2714.91 80
2715.03 75
2715.14 72
2715.26 72
2715.38 73
2715.50 75
2715.62 79
2715.74 83
2715.86 87
2715.98 90
2716.10 91
2716.22 90
2716.34 87
2716.46 81
2716.58 72
2716.70 62
2716.82 52
2716.94 42
2717.06 35
2717.18 31
2717.29 29
2717.41 29
2717.53 31
2717.65 33
2717.77 36
2717.89 39
2718.01 44
2718.13 51
2718.25 60
2718.37 70
2718.49 81
2718.61 91
2718.73 99
2718.85 103
2718.97 105
2719.09 104
2719.21 102
2719.33 99
2719.45 97
2719.57 95
2719.68 94
2719.80 94
2719.92 94
2720.04 95
2720.16 95
2720.28 93
2720.40 90
2720.52 84
2720.64 76
2720.76 67
2720.88 57
2721.00 48
2721.12 40
2721.24 33
2721.36 28
2721.48 23
2721.60 18
2721.72 12
2721.84 8
2721.96 4
2722.08 3
2722.20 3
2722.32 5
2722.43 9
2722.55 12
2722.67 14
2722.79 15
2722.91 13
2723.03 10
2723.15 7
2723.27 6
2723.39 8
2723.51 13
2723.63 21
2723.75 30
2723.87 40
2723.99 49
2724.11 57
2724.23 62
2724.35 66
2724.47 67
2724.59 67
2724.71 67
2724.83 65
2724.95 62
2725.07 59
2725.19 54
2725.31 48
2725.43 40
2725.55 32
2725.66 24
2725.78 15
2725.90 7
2726.02 1
2726.14 0
2726.26 0
2726.38 0
2726.50 0
2726.62 0
2726.74 0
2726.86 0
2726.98 0
2727.10 0
2727.22 0
2727.34 1
2727.46 8
2727.58 18
2727.70 29
2727.82 39
2727.94 48
2728.06 52
2728.18 54
2728.30 52
2728.42 47
2728.54 42
2728.66 36
2728.78 32
2728.90 30
2729.02 30
2729.14 34
2729.26 40
2729.38 49
2729.50 60
2729.62 72
2729.73 83
2729.85 92
2729.97 99
2730.09 102
2730.21 102
2730.33 99
2730.45 93
2730.57 87
2730.69 80
2730.81 74
2730.93 70
2731.05 68
2731.17 68
2731.29 68
2731.41 68
2731.53 68
2731.65 67
2731.77 64
2731.89 61
2732.01 56
2732.13 51
2732.25 45
2732.37 39
2732.49 33
2732.61 28
2732.73 23
2732.85 21
2732.97 21
2733.09 24
2733.21 30
2733.33 38
2733.45 49
2733.57 61
2733.69 75
2733.81 90
2733.93 105
2734.05 118
2734.17 130
2734.29 139
2734.41 145
2734.53 148
2734.65 147
2734.77 144
2734.89 140
2735.01 136
2735.13 133
2735.25 130
2735.37 129
2735.49 128
2735.61 128
2735.73 129
2735.85 130
2735.97 132
2736.09 133
2736.21 133
2736.33 133
2736.45 130
2736.56 125
2736.68 116
2736.80 106
2736.92 93
2737.04 79
2737.16 65
2737.28 52
2737.40 40
2737.52 28
2737.64 18
2737.76 8
2737.88 0
2738.00 0
2738.12 0
2738.24 0
2738.36 0
2738.48 0
2738.60 0
2738.72 0
2738.84 4
2738.96 13
2739.08 20
2739.20 24
2739.32 25
2739.44 24
2739.56 23
2739.68 21
2739.80 21
2739.92 24
2740.04 30
2740.16 39
2740.28 50
2740.40 60
2740.52 68
2740.64 72
2740.76 73
2740.88 70
2741.00 64
2741.12 59
2741.24 55
2741.36 55
2741.48 59
2741.60 67
2741.72 78
2741.84 90
2741.96 101
2742.08 110
2742.20 116
2742.32 120
2742.44 124
2742.56 129
2742.68 136
2742.80 146
2742.92 160
2743.04 175
2743.16 192
2743.28 210
2743.40 226
2743.52 241
2743.64 253
2743.76 263
2743.88 269
2744.00 272
2744.12 271
2744.24 266
2744.36 259
2744.48 250
2744.60 241
2744.72 233
2744.84 227
2744.96 222
2745.08 218
2745.20 214
2745.32 210
2745.44 206
2745.56 201
2745.69 196
2745.81 191
2745.93 186
2746.05 182
2746.17 179
2746.29 176
2746.41 174
2746.53 174
2746.65 176
2746.77 181
2746.89 187
2747.01 194
2747.13 202
2747.25 208
2747.37 214
2747.49 217
2747.61 219
2747.73 221
2747.85 224
2747.97 227
2748.09 232
2748.21 240
2748.33 249
2748.45 259
2748.57 271
2748.69 283
2748.81 294
2748.93 302
2749.05 306
2749.17 305
2749.29 301
2749.41 293
2749.53 284
2749.65 274
2749.77 266
2749.89 258
2750.01 252
2750.13 246
2750.25 240
2750.37 233
2750.49 226
2750.61 219
2750.73 211
2750.85 204
2750.97 196
2751.09 186
2751.21 176
2751.33 165
2751.45 152
2751.57 140
2751.69 128
2751.81 118
2751.93 111
2752.05 109
2752.17 111
2752.29 119
2752.41 131
2752.54 146
2752.66 164
2752.78 183
2752.90 204
2753.02 226
2753.14 249
2753.26 272
2753.38 297
2753.50 321
2753.62 345
2753.74 366
2753.86 383
2753.98 395
2754.10 401
2754.22 401
2754.34 394
2754.46 383
2754.58 368
2754.70 351
2754.82 334
2754.94 318
2755.06 305
2755.18 294
2755.30 285
2755.42 278
2755.54 272
2755.66 265
2755.78 258
2755.90 250
2756.02 244
2756.14 239
2756.26 236
2756.38 235
2756.50 237
2756.63 239
2756.75 241
2756.87 241
2756.99 240
2757.11 236
2757.23 231
2757.35 226
2757.47 221
2757.59 219
2757.71 217
2757.83 217
2757.95 216
2758.07 214
2758.19 211
2758.31 204
2758.43 195
2758.55 183
2758.67 170
2758.79 155
2758.91 139
2759.03 123
2759.15 107
2759.27 93
2759.39 82
2759.51 75
2759.63 72
2759.75 74
2759.88 80
2760.00 89
2760.12 100
2760.24 110
2760.36 118
2760.48 123
2760.60 125
2760.72 124
2760.84 121
2760.96 117
2761.08 114
2761.20 111
2761.32 108
2761.44 105
2761.56 100
2761.68 93
2761.80 82
2761.92 68
2762.04 51
2762.16 33
2762.28 15
2762.40 0
2762.52 0
2762.65 0
2762.77 0
2762.89 0
2763.01 0
2763.13 8
2763.25 22
2763.37 35
2763.49 46
2763.61 53
2763.73 56
2763.85 56
2763.97 52
2764.09 45
2764.21 37
2764.33 27
2764.45 16
2764.57 6
2764.69 0
2764.81 0
2764.93 0
2765.06 0
2765.18 0
2765.30 0
2765.42 0
2765.54 0
2765.66 7
2765.78 14
2765.90 19
2766.02 24
2766.14 28
2766.26 33
2766.38 39
2766.50 46
2766.62 53
2766.74 58
2766.86 62
2766.98 62
2767.10 59
2767.23 55
2767.35 49
2767.47 43
2767.59 38
2767.71 34
2767.83 30
2767.95 26
2768.07 21
2768.19 16
2768.31 11
2768.43 8
2768.55 6
2768.67 6
2768.79 9
2768.91 16
2769.03 25
2769.15 37
2769.28 51
2769.40 65
2769.52 79
2769.64 90
2769.76 97
2769.88 101
2770.00 99
2770.12 95
2770.24 88
2770.36 81
2770.48 74
2770.60 69
2770.72 65
2770.84 63
2770.96 63
2771.08 65
2771.21 68
2771.33 72
2771.45 78
2771.57 83
2771.69 87
2771.81 88
2771.93 86
2772.05 79
2772.17 70
2772.29 60
2772.41 49
2772.53 41
2772.65 36
2772.77 33
2772.90 33
2773.02 34
2773.14 37
2773.26 41
2773.38 47
2773.50 54
2773.62 62
2773.74 71
2773.86 80
2773.98 88
2774.10 95
2774.22 99
2774.34 101
2774.46 101
2774.59 98
2774.71 92
2774.83 85
2774.95 77
2775.07 69
2775.19 61
2775.31 55
2775.43 51
2775.55 51
2775.67 53
2775.79 57
2775.91 63
2776.03 70
2776.15 78
2776.28 87
2776.40 95
2776.52 103
2776.64 110
2776.76 117
2776.88 125
2777.00 134
2777.12 144
2777.24 154
2777.36 164
2777.48 172
2777.60 179
2777.72 181
2777.85 180
2777.97 176
2778.09 169
2778.21 161
2778.33 153
2778.45 146
2778.57 142
2778.69 141
2778.81 143
2778.93 148
2779.05 156
2779.17 164
2779.30 173
2779.42 180
2779.54 185
2779.66 186
2779.78 184
2779.90 179
2780.02 172
2780.14 164
2780.26 157
2780.38 151
2780.50 148
2780.62 146
2780.75 146
2780.87 145
2780.99 144
2781.11 141
2781.23 137
2781.35 131
2781.47 125
2781.59 119
2781.71 113
2781.83 108
2781.95 102
2782.08 96
2782.20 89
2782.32 81
2782.44 73
2782.56 65
2782.68 58
2782.80 53
2782.92 51
2783.04 51
2783.16 55
2783.28 60
2783.41 66
2783.53 74
2783.65 83
2783.77 92
2783.89 102
2784.01 112
2784.13 121
2784.25 128
2784.37 131
2784.49 130
2784.61 124
2784.74 115
2784.86 103
2784.98 89
2785.10 77
2785.22 66
2785.34 56
2785.46 47
2785.58 39
2785.70 29
2785.82 19
2785.95 8
2786.07 0
2786.19 0
2786.31 0
2786.43 0
2786.55 0
2786.67 0
2786.79 0
2786.91 0
2787.03 3
2787.16 20
2787.28 36
2787.40 51
2787.52 62
2787.64 67
2787.76 68
2787.88 64
2788.00 58
2788.12 52
2788.24 46
2788.37 43
2788.49 42
2788.61 43
2788.73 46
2788.85 49
2788.97 51
2789.09 52
2789.21 50
2789.33 45
2789.46 37
2789.58 25
2789.70 13
2789.82 1
2789.94 0
2790.06 0
2790.18 0
2790.30 0
2790.42 4
2790.54 15
2790.67 26
2790.79 36
2790.91 45
2791.03 52
2791.15 58
2791.27 65
2791.39 71
2791.51 77
2791.63 83
2791.76 86
2791.88 87
2792.00 86
2792.12 82
2792.24 77
2792.36 71
2792.48 66
2792.60 63
2792.72 62
2792.85 63
2792.97 67
2793.09 72
2793.21 79
2793.33 85
2793.45 91
2793.57 95
2793.69 98
2793.81 98
2793.94 98
2794.06 99
2794.18 100
2794.30 104
2794.42 112
2794.54 122
2794.66 133
2794.78 144
2794.91 152
2795.03 155
2795.15 154
2795.27 148
2795.39 139
2795.51 128
2795.63 118
2795.75 110
2795.87 105
2796.00 102
2796.12 101
2796.24 102
2796.36 102
2796.48 102
2796.60 99
2796.72 96
2796.84 90
2796.97 85
2797.09 79
2797.21 74
2797.33 70
2797.45 66
2797.57 61
2797.69 56
2797.81 49
2797.94 41
2798.06 33
2798.18 27
2798.30 23
2798.42 23
2798.54 26
2798.66 30
2798.78 33
2798.91 35
2799.03 32
2799.15 26
2799.27 17
2799.39 7
2799.51 0
2799.63 0
2799.75 0
2799.88 5
2800.00 19
2800.12 36
2800.24 54
2800.36 69
2800.48 79
2800.60 84
2800.72 84
2800.85 81
2800.97 77
2801.09 74
2801.21 72
2801.33 73
2801.45 75
2801.57 78
2801.70 81
2801.82 84
2801.94 86
2802.06 88
2802.18 90
2802.30 91
2802.42 93
2802.54 95
2802.67 97
2802.79 98
2802.91 100
2803.03 100
2803.15 99
2803.27 96
2803.39 90
2803.52 83
2803.64 75
2803.76 66
2803.88 57
2804.00 48
2804.12 40
2804.24 32
2804.36 24
2804.49 17
2804.61 11
2804.73 6
2804.85 4
2804.97 3
2805.09 4
2805.21 7
2805.34 12
2805.46 18
2805.58 25
2805.70 32
2805.82 40
2805.94 47
2806.06 53
2806.19 57
2806.31 60
2806.43 61
2806.55 62
2806.67 62
2806.79 63
2806.91 65
2807.04 68
2807.16 71
2807.28 75
2807.40 77
2807.52 79
2807.64 79
2807.76 79
2807.89 78
2808.01 76
2808.13 75
2808.25 73
2808.37 72
2808.49 71
2808.61 70
2808.74 69
2808.86 69
2808.98 70
2809.10 70
2809.22 70
2809.34 70
2809.46 68
2809.59 65
2809.71 59
2809.83 52
2809.95 42
2810.07 30
2810.19 17
2810.32 5
2810.44 0
2810.56 0
2810.68 0
2810.80 0
2810.92 0
2811.04 0
2811.17 0
2811.29 0
2811.41 6
2811.53 11
2811.65 15
2811.77 19
2811.90 21
2812.02 23
2812.14 24
2812.26 25
2812.38 26
2812.50 26
2812.62 27
2812.75 27
2812.87 28
2812.99 28
2813.11 27
2813.23 23
2813.35 18
2813.48 10
2813.60 1
2813.72 0
2813.84 0
2813.96 0
2814.08 0
2814.21 0
2814.33 0
2814.45 0
2814.57 4
2814.69 22
2814.81 41
2814.93 62
2815.06 81
2815.18 98
2815.30 111
2815.42 121
2815.54 127
2815.66 132
2815.79 136
2815.91 141
2816.03 148
2816.15 156
2816.27 164
2816.39 171
2816.52 176
2816.64 176
2816.76 172
2816.88 163
2817.00 151
2817.12 138
2817.25 125
2817.37 114
2817.49 105
2817.61 99
2817.73 96
2817.85 95
2817.98 96
2818.10 96
2818.22 96
2818.34 93
2818.46 90
2818.58 85
2818.71 81
2818.83 77
2818.95 77
2819.07 78
2819.19 83
2819.31 88
2819.44 93
2819.56 95
2819.68 94
2819.80 90
2819.92 82
2820.04 71
2820.17 61
2820.29 52
2820.41 44
2820.53 39
2820.65 36
2820.77 34
2820.90 34
2821.02 35
2821.14 37
2821.26 41
2821.38 48
2821.51 56
2821.63 65
2821.75 74
2821.87 83
2821.99 90
2822.11 94
2822.24 95
2822.36 93
2822.48 91
2822.60 87
2822.72 83
2822.84 80
2822.97 78
2823.09 77
2823.21 76
2823.33 76
2823.45 77
2823.58 79
2823.70 83
2823.82 90
2823.94 100
2824.06 113
2824.18 126
2824.31 139
2824.43 150
2824.55 156
2824.67 157
2824.79 154
2824.92 147
2825.04 138
2825.16 128
2825.28 120
2825.40 113
2825.52 109
2825.65 107
2825.77 107
2825.89 108
2826.01 110
2826.13 112
2826.26 113
2826.38 114
2826.50 114
2826.62 112
2826.74 110
2826.86 108
2826.99 106
2827.11 105
2827.23 104
2827.35 103
2827.47 101
2827.60 96
2827.72 89
2827.84 80
2827.96 70
2828.08 60
2828.21 51
2828.33 44
2828.45 40
2828.57 37
2828.69 34
2828.82 31
2828.94 26
2829.06 19
2829.18 10
2829.30 1
2829.42 0
2829.55 0
2829.67 0
2829.79 0
2829.91 1
2830.03 13
2830.16 27
2830.28 40
2830.40 53
2830.52 64
2830.64 72
2830.77 78
2830.89 81
2831.01 83
2831.13 82
2831.25 78
2831.38 72
2831.50 64
2831.62 55
2831.74 46
2831.86 38
2831.99 31
2832.11 27
2832.23 24
2832.35 22
2832.47 19
2832.60 15
2832.72 10
2832.84 4
2832.96 0
2833.08 0
2833.21 0
2833.33 0
2833.45 0
2833.57 0
2833.69 0
2833.82 0
2833.94 4
2834.06 13
2834.18 22
2834.30 31
2834.43 40
2834.55 47
2834.67 52
2834.79 55
2834.91 57
2835.04 57
2835.16 56
2835.28 55
2835.40 56
2835.52 57
2835.65 61
2835.77 66
2835.89 71
2836.01 76
2836.13 79
2836.26 79
2836.38 77
2836.50 71
2836.62 63
2836.74 54
2836.87 44
2836.99 35
2837.11 26
2837.23 18
2837.36 12
2837.48 6
2837.60 1
2837.72 0
2837.84 0
2837.97 0
2838.09 0
2838.21 0
2838.33 5
2838.45 12
2838.58 20
2838.70 29
2838.82 39
2838.94 49
2839.06 59
2839.19 69
2839.31 79
2839.43 90
2839.55 102
2839.68 114
2839.80 125
2839.92 136
2840.04 143
2840.16 146
2840.29 144
2840.41 139
2840.53 131
2840.65 123
2840.77 116
2840.90 113
2841.02 114
2841.14 118
2841.26 123
2841.39 127
2841.51 129
2841.63 128
2841.75 125
2841.87 120
2842.00 115
2842.12 111
2842.24 107
2842.36 105
2842.49 102
2842.61 100
2842.73 98
2842.85 97
2842.97 97
2843.10 100
2843.22 103
2843.34 107
2843.46 110
2843.59 111
2843.71 110
2843.83 106
2843.95 101
2844.07 96
2844.20 92
2844.32 91
2844.44 92
2844.56 96
2844.69 102
2844.81 110
2844.93 118
2845.05 124
2845.17 128
2845.30 129
2845.42 128
2845.54 126
2845.66 123
2845.79 120
2845.91 117
2846.03 114
2846.15 112
2846.27 110
2846.40 108
2846.52 109
2846.64 111
2846.76 115
2846.89 122
2847.01 129
2847.13 137
2847.25 144
2847.38 150
2847.50 155
2847.62 158
2847.74 161
2847.86 165
2847.99 168
2848.11 171
2848.23 174
2848.35 178
2848.48 181
2848.60 182
2848.72 181
2848.84 178
2848.97 171
2849.09 161
2849.21 149
2849.33 135
2849.45 122
2849.58 110
2849.70 100
2849.82 91
2849.94 84
2850.07 78
2850.19 74
2850.31 70
2850.43 68
2850.56 67
2850.68 68
2850.80 70
2850.92 74
2851.05 77
2851.17 79
2851.29 79
2851.41 76
2851.54 69
2851.66 61
2851.78 53
2851.90 45
2852.02 41
2852.15 41
2852.27 45
2852.39 52
2852.51 63
2852.64 74
2852.76 87
2852.88 99
2853.00 110
2853.13 120
2853.25 128
2853.37 134
2853.49 137
2853.62 137
2853.74 134
2853.86 129
2853.98 123
2854.11 117
2854.23 111
2854.35 104
2854.47 97
2854.60 90
2854.72 82
2854.84 74
2854.96 66
2855.09 60
2855.21 56
2855.33 55
2855.45 57
2855.58 61
2855.70 65
2855.82 69
2855.94 73
2856.07 76
2856.19 80
2856.31 83
2856.43 87
2856.56 90
2856.68 92
2856.80 91
2856.92 89
2857.05 86
2857.17 83
2857.29 81
2857.41 82
2857.54 86
2857.66 93
2857.78 102
2857.90 111
2858.03 119
2858.15 128
2858.27 135
2858.39 142
2858.52 149
2858.64 154
2858.76 158
2858.88 160
2859.01 159
2859.13 154
2859.25 147
2859.37 139
2859.50 130
2859.62 123
2859.74 118
2859.86 116
2859.99 117
2860.11 121
2860.23 127
2860.35 135
2860.48 143
2860.60 151
2860.72 158
2860.85 164
2860.97 168
2861.09 171
2861.21 174
2861.34 178
2861.46 183
2861.58 189
2861.70 196
2861.83 203
2861.95 211
2862.07 220
2862.19 230
2862.32 242
2862.44 254
2862.56 267
2862.68 277
2862.81 284
2862.93 286
2863.05 283
2863.17 277
2863.30 269
2863.42 261
2863.54 255
2863.67 252
2863.79 250
2863.91 247
2864.03 243
2864.16 236
2864.28 226
2864.40 215
2864.52 206
2864.65 198
2864.77 194
2864.89 192
2865.01 192
2865.14 191
2865.26 188
2865.38 183
2865.51 176
2865.63 169
2865.75 162
2865.87 158
2866.00 157
2866.12 158
2866.24 161
2866.36 165
2866.49 167
2866.61 167
2866.73 164
2866.86 158
2866.98 151
2867.10 143
2867.22 135
2867.35 128
2867.47 122
2867.59 117
2867.71 113
2867.84 111
2867.96 111
2868.08 113
2868.21 118
2868.33 124
2868.45 131
2868.57 140
2868.70 148
2868.82 155
2868.94 162
2869.06 167
2869.19 170
2869.31 171
2869.43 168
2869.56 163
2869.68 155
2869.80 145
2869.92 134
2870.05 123
2870.17 114
2870.29 105
2870.42 98
2870.54 92
2870.66 84
2870.78 76
2870.91 66
2871.03 56
2871.15 45
2871.28 36
2871.40 29
2871.52 24
2871.64 21
2871.77 20
2871.89 20
2872.01 21
2872.14 22
2872.26 24
2872.38 26
2872.50 31
2872.63 37
2872.75 45
2872.87 54
2873.00 63
2873.12 73
2873.24 81
2873.36 87
2873.49 90
2873.61 90
2873.73 89
2873.86 86
2873.98 81
2874.10 77
2874.22 73
2874.35 69
2874.47 67
2874.59 66
2874.72 65
2874.84 63
2874.96 62
2875.08 59
2875.21 56
2875.33 50
2875.45 44
2875.58 35
2875.70 26
2875.82 17
2875.94 8
2876.07 0
2876.19 0
2876.31 0
2876.44 0
2876.56 0
2876.68 0
2876.80 0
2876.93 0
2877.05 0
2877.17 3
2877.30 11
2877.42 19
2877.54 27
2877.67 32
2877.79 37
2877.91 39
2878.03 41
2878.16 44
2878.28 49
2878.40 55
2878.53 64
2878.65 73
2878.77 81
2878.90 87
2879.02 90
2879.14 90
2879.26 87
2879.39 83
2879.51 78
2879.63 73
2879.76 69
2879.88 63
2880.00 57
2880.13 48
2880.25 37
2880.37 25
2880.49 14
2880.62 5
2880.74 1
2880.86 1
2880.99 7
2881.11 18
2881.23 33
2881.36 50
2881.48 69
2881.60 87
2881.72 106
2881.85 122
2881.97 137
2882.09 148
2882.22 156
2882.34 159
2882.46 158
2882.59 153
2882.71 145
2882.83 135
2882.96 123
2883.08 111
2883.20 99
2883.32 87
2883.45 75
2883.57 64
2883.69 54
2883.82 46
2883.94 38
2884.06 31
2884.19 26
2884.31 21
2884.43 18
2884.56 17
2884.68 16
2884.80 16
2884.92 17
2885.05 18
2885.17 18
2885.29 18
2885.42 18
2885.54 18
2885.66 19
2885.79 20
2885.91 24
2886.03 28
2886.16 33
2886.28 38
2886.40 42
2886.53 45
2886.65 47
2886.77 49
2886.89 50
2887.02 51
2887.14 52
2887.26 52
2887.39 52
2887.51 49
2887.63 45
2887.76 39
2887.88 32
2888.00 25
2888.13 17
2888.25 11
2888.37 7
2888.50 6
2888.62 7
2888.74 9
2888.87 13
2888.99 17
2889.11 22
2889.24 26
2889.36 30
2889.48 34
2889.60 38
2889.73 42
2889.85 47
2889.97 52
2890.10 57
2890.22 62
2890.34 65
2890.47 67
2890.59 68
2890.71 67
2890.84 66
2890.96 65
2891.08 65
2891.21 67
2891.33 72
2891.45 80
2891.58 89
2891.70 97
2891.82 104
2891.95 108
2892.07 106
2892.19 100
2892.32 89
2892.44 76
2892.56 61
2892.69 48
2892.81 37
2892.93 30
2893.06 28
2893.18 30
2893.30 35
2893.43 43
2893.55 53
2893.67 64
2893.80 73
2893.92 79
2894.04 82
2894.17 82
2894.29 80
2894.41 74
2894.54 67
2894.66 59
2894.78 51
2894.91 43
2895.03 37
2895.15 32
2895.28 30
2895.40 30
2895.52 32
2895.65 34
2895.77 36
2895.89 36
2896.02 34
2896.14 30
2896.26 26
2896.39 24
2896.51 23
2896.63 26
2896.76 33
2896.88 42
2897.00 53
2897.13 63
2897.25 73
2897.37 79
2897.50 83
2897.62 84
2897.74 83
2897.87 82
2897.99 82
2898.11 84
2898.24 90
2898.36 98
2898.48 109
2898.61 119
2898.73 128
2898.85 134
2898.98 136
2899.10 135
2899.22 130
2899.35 124
2899.47 117
2899.59 108
2899.72 100
2899.84 93
2899.96 86
2900.09 79
2900.21 74
2900.33 70
2900.46 67
2900.58 64
2900.70 63
2900.83 61
2900.95 60
2901.07 58
2901.20 55
2901.32 52
2901.45 48
2901.57 44
2901.69 41
2901.82 38
2901.94 36
2902.06 36
2902.19 39
2902.31 43
2902.43 50
2902.56 59
2902.68 69
2902.80 79
2902.93 89
2903.05 97
2903.17 102
2903.30 105
2903.42 105
2903.54 103
2903.67 98
2903.79 92
2903.91 85
2904.04 79
2904.16 73
2904.29 70
2904.41 69
2904.53 73
2904.66 80
2904.78 92
2904.90 106
2905.03 122
2905.15 136
2905.27 147
2905.40 155
2905.52 159
2905.64 160
2905.77 159
2905.89 159
2906.02 160
2906.14 163
2906.26 167
2906.39 171
2906.51 173
2906.63 172
2906.76 167
2906.88 160
2907.00 151
2907.13 142
2907.25 135
2907.37 128
2907.50 124
2907.62 121
2907.75 119
2907.87 116
2907.99 113
2908.12 109
2908.24 106
2908.36 103
2908.49 102
2908.61 102
2908.73 103
2908.86 105
2908.98 107
2909.10 108
2909.23 107
2909.35 105
2909.48 103
2909.60 101
2909.72 102
2909.85 105
2909.97 110
2910.09 117
2910.22 123
2910.34 128
2910.46 129
2910.59 127
2910.71 122
2910.84 115
2910.96 108
2911.08 100
2911.21 93
2911.33 88
2911.45 85
2911.58 83
2911.70 82
2911.83 82
2911.95 83
2912.07 83
2912.20 82
2912.32 79
2912.44 74
2912.57 67
2912.69 59
2912.81 49
2912.94 39
2913.06 30
2913.19 21
2913.31 14
2913.43 10
2913.56 9
2913.68 11
2913.80 17
2913.93 26
2914.05 36
2914.18 46
2914.30 55
2914.42 62
2914.55 65
2914.67 65
2914.79 62
2914.92 56
2915.04 48
2915.17 38
2915.29 27
2915.41 16
2915.54 6
2915.66 0
2915.78 0
2915.91 0
2916.03 2
2916.16 10
2916.28 20
2916.40 31
2916.53 41
2916.65 49
2916.77 54
2916.90 58
2917.02 60
2917.15 61
2917.27 62
2917.39 63
2917.52 65
2917.64 68
2917.77 72
2917.89 76
2918.01 78
2918.14 79
2918.26 78
2918.38 75
2918.51 72
2918.63 71
2918.76 71
2918.88 74
2919.00 79
2919.13 83
2919.25 86
2919.38 86
2919.50 83
2919.62 78
2919.75 73
2919.87 69
2919.99 68
2920.12 70
2920.24 73
2920.37 76
2920.49 78
2920.61 77
2920.74 75
2920.86 71
2920.99 68
2921.11 66
2921.23 65
2921.36 66
2921.48 66
2921.60 66
2921.73 63
2921.85 59
2921.98 54
2922.10 50
2922.22 49
2922.35 50
2922.47 55
2922.60 63
2922.72 72
2922.84 80
2922.97 86
2923.09 89
2923.22 89
2923.34 88
2923.46 86
2923.59 84
2923.71 85
2923.84 87
2923.96 92
2924.08 97
2924.21 102
2924.33 105
2924.45 106
2924.58 104
2924.70 100
2924.83 96
2924.95 91
2925.07 88
2925.20 86
2925.32 86
2925.45 87
2925.57 89
2925.69 90
2925.82 91
2925.94 90
2926.07 87
2926.19 83
2926.31 76
2926.44 66
2926.56 55
2926.69 43
2926.81 31
2926.93 21
2927.06 14
2927.18 11
2927.31 12
2927.43 17
2927.55 23
2927.68 30
2927.80 35
2927.93 38
2928.05 39
2928.17 36
2928.30 31
2928.42 26
2928.55 20
2928.67 16
2928.79 13
2928.92 12
2929.04 12
2929.17 13
2929.29 14
2929.42 13
2929.54 11
2929.66 8
2929.79 5
2929.91 3
2930.04 3
2930.16 6
2930.28 10
2930.41 15
2930.53 20
2930.66 21
2930.78 20
2930.90 15
2931.03 8
2931.15 0
2931.28 0
2931.40 0
2931.52 0
2931.65 0
2931.77 0
2931.90 0
2932.02 0
2932.15 1
2932.27 5
2932.39 9
2932.52 14
2932.64 20
2932.77 28
2932.89 37
2933.01 47
2933.14 59
2933.26 70
2933.39 80
2933.51 88
2933.63 93
2933.76 95
2933.88 94
2934.01 91
2934.13 88
2934.26 84
2934.38 82
2934.50 83
2934.63 86
2934.75 91
2934.88 96
2935.00 101
2935.12 105
2935.25 107
2935.37 108
2935.50 107
2935.62 107
2935.75 107
2935.87 107
2935.99 108
2936.12 109
2936.24 110
2936.37 111
2936.49 111
2936.61 110
2936.74 109
2936.86 107
2936.99 105
2937.11 103
2937.24 101
2937.36 98
2937.48 96
2937.61 93
2937.73 89
2937.86 85
2937.98 81
2938.11 76
2938.23 70
2938.35 64
2938.48 57
2938.60 50
2938.73 45
2938.85 40
2938.98 37
2939.10 36
2939.22 38
2939.35 41
2939.47 46
2939.60 52
2939.72 58
2939.85 63
2939.97 67
2940.09 70
2940.22 70
2940.34 67
2940.47 61
2940.59 52
2940.72 42
2940.84 33
2940.96 28
2941.09 27
2941.21 31
2941.34 40
2941.46 52
2941.59 65
2941.71 77
2941.83 87
2941.96 93
2942.08 97
2942.21 98
2942.33 98
2942.46 96
2942.58 93
2942.70 89
2942.83 83
2942.95 76
2943.08 70
2943.20 65
2943.33 61
2943.45 58
2943.57 58
2943.70 57
2943.82 56
2943.95 55
2944.07 52
2944.20 48
2944.32 43
2944.45 37
2944.57 31
2944.69 25
2944.82 18
2944.94 12
2945.07 7
2945.19 4
2945.32 3
2945.44 4
2945.56 7
2945.69 11
2945.81 15
2945.94 18
2946.06 18
2946.19 16
2946.31 13
2946.44 8
2946.56 4
2946.68 0
2946.81 0
2946.93 0
2947.06 2
2947.18 5
2947.31 7
2947.43 8
2947.56 6
2947.68 3
2947.80 0
2947.93 0
2948.05 0
2948.18 0
2948.30 0
2948.43 0
2948.55 8
2948.68 17
2948.80 26
2948.92 35
2949.05 41
2949.17 45
2949.30 48
2949.42 50
2949.55 51
2949.67 51
2949.80 52
2949.92 51
2950.05 50
2950.17 47
2950.29 44
2950.42 41
2950.54 39
2950.67 38
2950.79 39
2950.92 43
2951.04 47
2951.17 51
2951.29 55
2951.41 57
2951.54 58
2951.66 59
2951.79 60
2951.91 62
2952.04 65
2952.16 69
2952.29 72
2952.41 74
2952.54 75
2952.66 73
2952.78 69
2952.91 64
2953.03 59
2953.16 54
2953.28 50
2953.41 47
2953.53 46
2953.66 47
2953.78 49
2953.91 51
2954.03 55
2954.15 58
2954.28 61
2954.40 63
2954.53 65
2954.65 68
2954.78 72
2954.90 78
2955.03 85
2955.15 93
2955.28 101
2955.40 107
2955.53 112
2955.65 115
2955.77 116
2955.90 116
2956.02 115
2956.15 113
2956.27 112
2956.40 110
2956.52 107
2956.65 105
2956.77 101
2956.90 97
2957.02 92
2957.15 86
2957.27 79
2957.39 71
2957.52 63
2957.64 55
2957.77 48
2957.89 43
2958.02 40
2958.14 39
2958.27 39
2958.39 40
2958.52 39
2958.64 38
2958.77 36
2958.89 34
2959.02 33
2959.14 34
2959.26 38
2959.39 45
2959.51 54
2959.64 64
2959.76 75
2959.89 84
2960.01 92
2960.14 98
2960.26 101
2960.39 103
2960.51 104
2960.64 103
2960.76 103
2960.89 101
2961.01 99
2961.14 95
2961.26 90
2961.38 84
2961.51 78
2961.63 72
2961.76 67
2961.88 63
2962.01 60
2962.13 57
2962.26 53
2962.38 49
2962.51 45
2962.63 41
2962.76 38
2962.88 37
2963.01 38
2963.13 40
2963.26 43
2963.38 46
2963.51 48
2963.63 48
2963.76 48
2963.88 47
2964.00 47
2964.13 48
2964.25 52
2964.38 59
2964.50 67
2964.63 76
2964.75 85
2964.88 92
2965.00 95
2965.13 94
2965.25 91
2965.38 84
2965.50 77
2965.63 71
2965.75 67
2965.88 65
2966.00 67
2966.13 71
2966.25 77
2966.38 82
2966.50 86
2966.63 89
2966.75 90
2966.88 89
2967.00 86
2967.13 82
2967.25 78
2967.38 74
2967.50 71
2967.62 70
2967.75 72
2967.87 75
2968.00 79
2968.12 83
2968.25 86
2968.37 88
2968.50 89
2968.62 90
2968.75 90
2968.87 90
2969.00 91
2969.12 92
2969.25 93
2969.37 94
2969.50 93
2969.62 90
2969.75 85
2969.87 78
2970.00 71
2970.12 65
2970.25 60
2970.37 57
2970.50 57
2970.62 58
2970.75 59
2970.87 59
2971.00 57
2971.12 54
2971.25 48
2971.37 42
2971.50 37
2971.62 34
2971.75 33
2971.87 34
2972.00 37
2972.12 41
2972.25 44
2972.37 46
2972.50 45
2972.62 42
2972.75 35
2972.87 27
2973.00 18
2973.12 9
2973.25 2
2973.37 0
2973.50 0
2973.62 0
2973.75 0
2973.87 0
2974.00 0
2974.12 0
2974.25 0
2974.37 0
2974.50 3
2974.62 10
2974.75 18
2974.87 27
2975.00 36
2975.12 43
2975.25 48
2975.37 51
2975.50 51
2975.62 48
2975.75 45
2975.87 41
2976.00 37
2976.12 34
2976.25 33
2976.37 32
2976.50 32
2976.62 34
2976.75 36
2976.87 41
2977.00 47
2977.12 55
2977.25 63
2977.37 70
2977.50 75
2977.62 76
2977.75 72
2977.87 65
2978.00 55
2978.12 44
2978.25 33
2978.37 24
2978.50 16
2978.62 11
2978.75 8
2978.87 7
2979.00 6
2979.12 5
2979.25 4
2979.37 3
2979.50 2
2979.62 2
2979.75 2
2979.87 4
2980.00 7
2980.12 12
2980.25 19
2980.37 26
2980.50 34
2980.63 41
2980.75 48
2980.88 54
2981.00 60
2981.13 64
2981.25 69
2981.38 73
2981.50 78
2981.63 83
2981.75 89
2981.88 95
2982.00 100
2982.13 105
2982.25 110
2982.38 113
2982.50 116
2982.63 118
2982.75 119
2982.88 121
2983.00 122
2983.13 123
2983.25 123
2983.38 123
2983.50 123
2983.63 124
2983.75 127
2983.88 132
2984.00 139
2984.13 149
2984.26 160
2984.38 170
2984.51 179
2984.63 185
2984.76 188
2984.88 188
2985.01 185
2985.13 179
2985.26 171
2985.38 161
2985.51 151
2985.63 141
2985.76 129
2985.88 117
2986.01 105
2986.13 94
2986.26 85
2986.38 79
2986.51 77
2986.63 79
2986.76 84
2986.89 90
2987.01 95
2987.14 98
2987.26 99
2987.39 97
2987.51 92
2987.64 88
2987.76 83
2987.89 81
2988.01 80
2988.14 81
2988.26 84
2988.39 87
2988.51 91
2988.64 95
2988.76 98
2988.89 99
2989.02 97
2989.14 93
2989.27 85
2989.39 74
2989.52 63
2989.64 52
2989.77 43
2989.89 38
2990.02 38
2990.14 43
2990.27 52
2990.39 62
2990.52 74
2990.64 85
2990.77 94
2990.90 101
2991.02 107
2991.15 111
2991.27 114
2991.40 116
2991.52 118
2991.65 119
2991.77 121
2991.90 124
2992.02 129
2992.15 134
2992.27 141
2992.40 149
2992.53 156
2992.65 161
2992.78 164
2992.90 164
2993.03 162
2993.15 160
2993.28 157
2993.40 157
2993.53 159
2993.65 162
2993.78 167
2993.90 173
2994.03 178
2994.16 183
2994.28 186
2994.41 187
2994.53 186
2994.66 183
2994.78 180
2994.91 175
2995.03 170
2995.16 166
2995.28 163
2995.41 160
2995.54 158
2995.66 157
2995.79 156
2995.91 155
2996.04 154
2996.16 154
2996.29 154
2996.41 157
2996.54 161
2996.66 166
2996.79 171
2996.92 177
2997.04 182
2997.17 185
2997.29 187
2997.42 186
2997.54 183
2997.67 178
2997.79 169
2997.92 159
2998.04 147
2998.17 134
2998.30 121
2998.42 109
2998.55 100
2998.67 94
2998.80 90
2998.92 88
2999.05 86
2999.17 84
2999.30 80
2999.43 73
2999.55 63
2999.68 50
2999.80 36
2999.93 24
3000.05 15
3000.18 11
3000.30 12
3000.43 16
3000.56 22
3000.68 28
3000.81 31
3000.93 31
3001.06 28
3001.18 24
3001.31 19
3001.43 17
3001.56 18
3001.69 22
3001.81 29
3001.94 38
3002.06 47
3002.19 56
3002.31 63
3002.44 69
3002.56 72
3002.69 73
3002.82 71
3002.94 68
3003.07 64
3003.19 57
3003.32 49
3003.44 40
3003.57 30
3003.70 20
3003.82 12
3003.95 5
3004.07 2
3004.20 2
3004.32 5
3004.45 10
3004.57 15
3004.70 18
3004.83 19
3004.95 17
3005.08 12
3005.20 6
3005.33 0
3005.45 0
3005.58 0
3005.71 0
3005.83 0
3005.96 3
3006.08 16
3006.21 34
3006.33 52
3006.46 70
3006.59 85
3006.71 96
3006.84 100
3006.96 99
3007.09 94
3007.21 88
3007.34 81
3007.47 76
3007.59 72
3007.72 70
3007.84 69
3007.97 69
3008.09 68
3008.22 68
3008.35 66
3008.47 65
3008.60 62
3008.72 58
3008.85 53
3008.97 46
3009.10 37
3009.23 27
3009.35 18
3009.48 9
3009.60 3
3009.73 0
3009.85 0
3009.98 0
3010.11 3
3010.23 7
3010.36 11
3010.48 15
3010.61 16
3010.73 17
3010.86 15
3010.99 12
3011.11 9
3011.24 6
3011.36 5
3011.49 5
3011.61 7
3011.74 11
3011.87 14
3011.99 18
3012.12 21
3012.24 22
3012.37 22
3012.50 19
3012.62 16
3012.75 11
3012.87 6
3013.00 1
3013.12 0
3013.25 0
3013.38 0
3013.50 0
3013.63 0
3013.75 0
3013.88 0
3014.01 0
3014.13 1
3014.26 8
3014.38 17
3014.51 28
3014.63 40
3014.76 52
3014.89 63
3015.01 74
3015.14 84
3015.26 94
3015.39 102
3015.52 108
3015.64 113
3015.77 115
3015.89 115
3016.02 113
3016.14 110
3016.27 108
3016.40 108
3016.52 110
3016.65 115
3016.77 122
3016.90 130
3017.03 137
3017.15 141
3017.28 143
3017.40 141
3017.53 136
3017.66 129
3017.78 122
3017.91 115
3018.03 109
3018.16 105
3018.29 102
3018.41 100
3018.54 100
3018.66 101
3018.79 102
3018.91 104
3019.04 106
3019.17 108
3019.29 109
3019.42 109
3019.54 106
3019.67 102
3019.80 95
3019.92 87
3020.05 79
3020.17 70
3020.30 62
3020.43 57
3020.55 53
3020.68 53
3020.80 56
3020.93 61
3021.06 68
3021.18 77
3021.31 86
3021.43 94
3021.56 99
3021.69 101
3021.81 100
3021.94 94
3022.06 86
3022.19 76
3022.32 66
3022.44 57
3022.57 51
3022.69 47
3022.82 47
3022.95 49
3023.07 53
3023.20 58
3023.32 63
3023.45 67
3023.58 70
3023.70 72
3023.83 75
3023.95 77
3024.08 81
3024.21 85
3024.33 90
3024.46 94
3024.58 97
3024.71 100
3024.84 101
3024.96 102
3025.09 101
3025.22 99
3025.34 97
3025.47 95
3025.59 93
3025.72 92
3025.85 93
3025.97 96
3026.10 101
3026.22 107
3026.35 114
3026.48 119
3026.60 124
3026.73 127
3026.85 128
3026.98 125
3027.11 121
3027.23 116
3027.36 111
3027.49 106
3027.61 104
3027.74 106
3027.86 112
3027.99 121
3028.12 131
3028.24 142
3028.37 153
3028.49 162
3028.62 167
3028.75 170
3028.87 170
3029.00 167
3029.12 164
3029.25 159
3029.38 155
3029.50 150
3029.63 146
3029.76 143
3029.88 139
3030.01 135
3030.13 130
3030.26 124
3030.39 118
3030.51 112
3030.64 107
3030.77 103
3030.89 102
3031.02 102
3031.14 105
3031.27 108
3031.40 113
3031.52 116
3031.65 119
3031.77 120
3031.90 120
3032.03 118
3032.15 115
3032.28 111
3032.41 107
3032.53 103
3032.66 99
3032.78 95
3032.91 94
3033.04 93
3033.16 93
3033.29 93
3033.42 90
3033.54 86
3033.67 79
3033.79 70
3033.92 61
3034.05 55
3034.17 51
3034.30 50
3034.43 53
3034.55 58
3034.68 64
3034.80 69
3034.93 73
3035.06 76
3035.18 77
3035.31 78
3035.44 78
3035.56 80
3035.69 84
3035.81 90
3035.94 96
3036.07 103
3036.19 109
3036.32 112
3036.45 111
3036.57 107
3036.70 100
3036.83 92
3036.95 85
3037.08 80
3037.20 78
3037.33 81
3037.46 87
3037.58 95
3037.71 103
3037.84 108
3037.96 110
3038.09 108
3038.21 103
3038.34 97
3038.47 91
3038.59 87
3038.72 87
3038.85 91
3038.97 98
3039.10 106
3039.23 112
3039.35 116
3039.48 116
3039.60 112
3039.73 106
3039.86 97
3039.98 88
3040.11 80
3040.24 72
3040.36 66
3040.49 61
3040.62 59
3040.74 60
3040.87 64
3040.99 71
3041.12 78
3041.25 85
3041.37 90
3041.50 91
3041.63 88
3041.75 80
3041.88 68
3042.01 55
3042.13 42
3042.26 30
3042.39 20
3042.51 12
3042.64 7
3042.76 2
3042.89 0
3043.02 0
3043.14 0
3043.27 0
3043.40 0
3043.52 0
3043.65 0
3043.78 0
3043.90 2
3044.03 9
3044.16 15
3044.28 20
3044.41 23
3044.54 25
3044.66 27
3044.79 28
3044.91 31
3045.04 34
3045.17 38
3045.29 42
3045.42 44
3045.55 45
3045.67 45
3045.80 45
3045.93 47
3046.05 52
3046.18 60
3046.31 72
3046.43 87
3046.56 102
3046.69 115
3046.81 124
3046.94 128
3047.07 126
3047.19 121
3047.32 112
3047.44 104
3047.57 97
3047.70 95
3047.82 97
3047.95 103
3048.08 114
3048.20 126
3048.33 138
3048.46 149
3048.58 159
3048.71 166
3048.84 171
3048.96 174
3049.09 175
3049.22 175
3049.34 173
3049.47 169
3049.60 163
3049.72 157
3049.85 151
3049.98 145
3050.10 139
3050.23 133
3050.36 126
3050.48 118
3050.61 109
3050.74 97
3050.86 85
3050.99 72
3051.12 59
3051.24 46
3051.37 35
3051.50 26
3051.62 20
3051.75 17
3051.88 16
3052.00 19
3052.13 24
3052.26 30
3052.38 36
3052.51 43
3052.63 49
3052.76 55
3052.89 60
3053.01 66
3053.14 73
3053.27 80
3053.39 88
3053.52 97
3053.65 105
3053.77 114
3053.90 122
3054.03 130
3054.15 137
3054.28 143
3054.41 146
3054.53 148
3054.66 146
3054.79 143
3054.91 137
3055.04 130
3055.17 122
3055.30 112
3055.42 103
3055.55 95
3055.68 89
3055.80 85
3055.93 86
3056.06 90
3056.18 96
3056.31 104
3056.44 112
3056.56 117
3056.69 118
3056.82 116
3056.94 110
3057.07 101
3057.20 91
3057.32 82
3057.45 73
3057.58 67
3057.70 62
3057.83 60
3057.96 58
3058.08 57
3058.21 56
3058.34 55
3058.46 53
3058.59 51
3058.72 50
3058.84 50
3058.97 52
3059.10 54
3059.22 57
3059.35 61
3059.48 64
3059.60 66
3059.73 67
3059.86 68
3059.98 69
3060.11 70
3060.24 71
3060.37 72
3060.49 73
3060.62 74
3060.75 75
3060.87 76
3061.00 77
3061.13 78
3061.25 79
3061.38 80
3061.51 78
3061.63 76
3061.76 71
3061.89 65
3062.01 59
3062.14 54
3062.27 51
3062.39 51
3062.52 53
3062.65 56
3062.77 60
3062.90 63
3063.03 64
3063.16 63
3063.28 61
3063.41 58
3063.54 55
3063.66 51
3063.79 48
3063.92 46
3064.04 46
3064.17 49
3064.30 56
3064.42 65
3064.55 78
3064.68 92
3064.80 106
3064.93 120
3065.06 131
3065.19 141
3065.31 148
3065.44 153
3065.57 156
3065.69 157
3065.82 158
3065.95 157
3066.07 156
3066.20 155
3066.33 155
3066.45 157
3066.58 161
3066.71 169
3066.84 179
3066.96 191
3067.09 204
3067.22 216
3067.34 227
3067.47 236
3067.60 242
3067.72 247
3067.85 250
3067.98 252
3068.10 252
3068.23 252
3068.36 251
3068.49 250
3068.61 250
3068.74 254
3068.87 261
3068.99 274
3069.12 290
3069.25 310
3069.37 331
3069.50 352
3069.63 371
3069.76 385
3069.88 396
3070.01 402
3070.14 406
3070.26 406
3070.39 406
3070.52 404
3070.64 403
3070.77 403
3070.90 404
3071.03 403
3071.15 403
3071.28 400
3071.41 396
3071.53 390
3071.66 382
3071.79 374
3071.92 367
3072.04 362
3072.17 360
3072.30 362
3072.42 366
3072.55 372
3072.68 379
3072.80 386
3072.93 389
3073.06 389
3073.19 385
3073.31 375
3073.44 361
3073.57 342
3073.69 320
3073.82 297
3073.95 273
3074.08 252
3074.20 235
3074.33 222
3074.46 213
3074.58 208
3074.71 205
3074.84 203
3074.96 202
3075.09 200
3075.22 199
3075.35 197
3075.47 196
3075.60 196
3075.73 197
3075.85 199
3075.98 202
3076.11 204
3076.24 204
3076.36 202
3076.49 198
3076.62 191
3076.74 184
3076.87 176
3077.00 168
3077.13 162
3077.25 157
3077.38 153
3077.51 150
3077.63 148
3077.76 146
3077.89 145
3078.02 145
3078.14 147
3078.27 151
3078.40 157
3078.52 163
3078.65 168
3078.78 172
3078.91 173
3079.03 171
3079.16 165
3079.29 156
3079.42 145
3079.54 132
3079.67 119
3079.80 110
3079.92 104
3080.05 104
3080.18 111
3080.31 123
3080.43 139
3080.56 156
3080.69 171
3080.81 182
3080.94 188
3081.07 189
3081.20 185
3081.32 180
3081.45 174
3081.58 170
3081.71 168
3081.83 168
3081.96 169
3082.09 173
3082.21 178
3082.34 185
3082.47 193
3082.60 201
3082.72 208
3082.85 213
3082.98 214
3083.11 210
3083.23 203
3083.36 192
3083.49 181
3083.61 171
3083.74 163
3083.87 158
3084.00 155
3084.12 153
3084.25 152
3084.38 149
3084.51 144
3084.63 138
3084.76 131
3084.89 123
3085.01 115
3085.14 105
3085.27 95
3085.40 83
3085.52 71
3085.65 60
3085.78 49
3085.91 42
3086.03 36
3086.16 34
3086.29 33
3086.42 34
3086.54 36
3086.67 39
3086.80 42
3086.92 45
3087.05 48
3087.18 50
3087.31 52
3087.43 52
3087.56 51
3087.69 50
3087.82 48
3087.94 46
3088.07 44
3088.20 42
3088.33 40
3088.45 37
3088.58 35
3088.71 32
3088.84 32
3088.96 34
3089.09 40
3089.22 48
3089.34 60
3089.47 73
3089.60 86
3089.73 97
3089.85 105
3089.98 110
3090.11 111
3090.24 110
3090.36 107
3090.49 104
3090.62 100
3090.75 96
3090.87 92
3091.00 88
3091.13 83
3091.26 76
3091.38 69
3091.51 60
3091.64 50
3091.77 41
3091.89 35
3092.02 32
3092.15 34
3092.28 41
3092.40 52
3092.53 65
3092.66 79
3092.79 91
3092.91 99
3093.04 103
3093.17 103
3093.30 100
3093.42 94
3093.55 87
3093.68 80
3093.81 73
3093.93 67
3094.06 62
3094.19 57
3094.32 54
3094.44 53
3094.57 54
3094.70 58
3094.83 64
3094.95 72
3095.08 80
3095.21 86
3095.34 90
3095.46 91
3095.59 88
3095.72 82
3095.85 75
3095.97 67
3096.10 61
3096.23 56
3096.36 53
3096.48 53
3096.61 55
3096.74 57
3096.87 60
3096.99 61
3097.12 62
3097.25 63
3097.38 64
3097.50 65
3097.63 68
3097.76 72
3097.89 75
3098.01 78
3098.14 78
3098.27 75
3098.40 70
3098.52 63
3098.65 57
3098.78 53
3098.91 51
3099.03 53
3099.16 56
3099.29 60
3099.42 63
3099.55 62
3099.67 59
3099.80 54
3099.93 47
3100.06 41
3100.18 37
3100.31 37
3100.44 40
3100.57 46
3100.69 55
3100.82 64
3100.95 72
3101.08 78
3101.20 82
3101.33 83
3101.46 83
3101.59 80
3101.72 77
3101.84 72
3101.97 65
3102.10 58
3102.23 50
3102.35 42
3102.48 36
3102.61 32
3102.74 30
3102.86 32
3102.99 36
3103.12 41
3103.25 46
3103.37 49
3103.50 50
3103.63 47
3103.76 41
3103.89 33
3104.01 25
3104.14 17
3104.27 11
3104.40 6
3104.52 3
3104.65 1
3104.78 0
3104.91 0
3105.04 0
3105.16 0
3105.29 0
3105.42 0
3105.55 0
3105.67 0
3105.80 5
3105.93 18
3106.06 31
3106.18 43
3106.31 53
3106.44 58
3106.57 58
3106.70 54
3106.82 48
3106.95 40
3107.08 32
3107.21 25
3107.33 21
3107.46 19
3107.59 18
3107.72 18
3107.85 18
3107.97 18
3108.10 17
3108.23 16
3108.36 15
3108.48 16
3108.61 18
3108.74 24
3108.87 32
3109.00 43
3109.12 56
3109.25 71
3109.38 88
3109.51 106
3109.64 123
3109.76 141
3109.89 156
3110.02 169
3110.15 177
3110.27 179
3110.40 174
3110.53 164
3110.66 150
3110.79 133
3110.91 115
3111.04 98
3111.17 84
3111.30 71
3111.42 60
3111.55 49
3111.68 39
3111.81 29
3111.94 19
3112.06 11
3112.19 4
3112.32 0
3112.45 0
3112.58 0
3112.70 0
3112.83 0
3112.96 3
3113.09 8
3113.22 15
3113.34 25
3113.47 37
3113.60 50
3113.73 64
3113.85 76
3113.98 84
3114.11 87
3114.24 86
3114.37 79
3114.49 69
3114.62 57
3114.75 45
3114.88 34
3115.01 25
3115.13 18
3115.26 12
3115.39 8
3115.52 6
3115.65 6
3115.77 8
3115.90 12
3116.03 18
3116.16 26
3116.29 33
3116.41 40
3116.54 44
3116.67 46
3116.80 44
3116.93 40
3117.05 35
3117.18 29
3117.31 24
3117.44 21
3117.56 20
3117.69 22
3117.82 27
3117.95 34
3118.08 43
3118.20 53
3118.33 64
3118.46 74
3118.59 84
3118.72 93
3118.84 101
3118.97 107
3119.10 113
3119.23 117
3119.36 121
3119.49 125
3119.61 127
3119.74 130
3119.87 133
3120.00 137
3120.13 140
3120.25 142
3120.38 141
3120.51 137
3120.64 130
3120.77 120
3120.89 108
3121.02 96
3121.15 87
3121.28 82
3121.41 82
3121.53 86
3121.66 92
3121.79 100
3121.92 107
3122.05 111
3122.17 111
3122.30 108
3122.43 103
3122.56 97
3122.69 92
3122.81 89
3122.94 88
3123.07 90
3123.20 94
3123.33 97
3123.46 98
3123.58 97
3123.71 93
3123.84 85
3123.97 76
3124.10 66
3124.22 56
3124.35 48
3124.48 42
3124.61 39
3124.74 39
3124.86 43
3124.99 49
3125.12 57
3125.25 65
3125.38 72
3125.51 75
3125.63 75
3125.76 70
3125.89 64
3126.02 56
3126.15 49
3126.27 43
3126.40 38
3126.53 36
3126.66 33
3126.79 31
3126.91 28
3127.04 24
3127.17 21
3127.30 18
3127.43 17
3127.56 18
3127.68 22
3127.81 27
3127.94 34
3128.07 41
3128.20 49
3128.32 56
3128.45 61
3128.58 64
3128.71 65
3128.84 65
3128.97 64
3129.09 63
3129.22 63
3129.35 64
3129.48 66
3129.61 68
3129.74 70
3129.86 72
3129.99 72
3130.12 71
3130.25 69
3130.38 64
3130.50 58
3130.63 51
3130.76 42
3130.89 33
3131.02 25
3131.15 19
3131.27 15
3131.40 14
3131.53 17
3131.66 23
3131.79 33
3131.92 44
3132.04 56
3132.17 69
3132.30 80
3132.43 89
3132.56 95
3132.69 100
3132.81 101
3132.94 101
3133.07 99
3133.20 97
3133.33 94
3133.46 90
3133.58 87
3133.71 83
3133.84 79
3133.97 74
3134.10 68
3134.23 61
3134.35 54
3134.48 47
3134.61 42
3134.74 39
3134.87 38
3135.00 40
3135.12 45
3135.25 53
3135.38 64
3135.51 77
3135.64 92
3135.77 106
3135.89 119
3136.02 130
3136.15 137
3136.28 141
3136.41 142
3136.54 140
3136.66 138
3136.79 136
3136.92 135
3137.05 136
3137.18 139
3137.31 142
3137.43 147
3137.56 151
3137.69 155
3137.82 159
3137.95 162
3138.08 165
3138.20 167
3138.33 168
3138.46 167
3138.59 165
3138.72 160
3138.85 154
3138.98 145
3139.10 136
3139.23 124
3139.36 112
3139.49 100
3139.62 88
3139.75 78
3139.87 71
3140.00 67
3140.13 67
3140.26 71
3140.39 78
3140.52 87
3140.64 96
3140.77 103
3140.90 108
3141.03 109
3141.16 106
3141.29 99
3141.42 88
3141.54 76
3141.67 65
3141.80 56
3141.93 51
3142.06 49
3142.19 51
3142.31 54
3142.44 58
3142.57 61
3142.70 62
3142.83 62
3142.96 62
3143.09 60
3143.21 59
3143.34 58
3143.47 58
3143.60 59
3143.73 59
3143.86 61
3143.99 63
3144.11 66
3144.24 68
3144.37 69
3144.50 68
3144.63 66
3144.76 62
3144.89 59
3145.01 57
3145.14 57
3145.27 59
3145.40 62
3145.53 65
3145.66 67
3145.79 67
3145.91 65
3146.04 61
3146.17 57
3146.30 53
3146.43 51
3146.56 50
3146.69 51
3146.81 54
3146.94 57
3147.07 60
3147.20 63
3147.33 67
3147.46 70
3147.59 74
3147.71 78
3147.84 82
3147.97 85
3148.10 86
3148.23 84
3148.36 80
3148.49 73
3148.61 64
3148.74 54
3148.87 45
3149.00 37
3149.13 32
3149.26 29
3149.39 29
3149.51 30
3149.64 31
3149.77 30
3149.90 27
3150.03 23
3150.16 17
3150.29 13
3150.42 10
3150.54 11
3150.67 15
3150.80 23
3150.93 33
3151.06 43
3151.19 51
3151.32 56
3151.44 58
3151.57 57
3151.70 54
3151.83 50
3151.96 47
3152.09 46
3152.22 48
3152.35 51
3152.47 55
3152.60 58
3152.73 59
3152.86 59
3152.99 56
3153.12 52
3153.25 49
3153.37 49
3153.50 51
3153.63 56
3153.76 64
3153.89 71
3154.02 78
3154.15 81
3154.28 81
3154.40 79
3154.53 73
3154.66 67
3154.79 62
3154.92 57
3155.05 55
3155.18 55
3155.31 55
3155.43 56
3155.56 57
3155.69 57
3155.82 57
3155.95 58
3156.08 60
3156.21 65
3156.34 73
3156.46 84
3156.59 95
3156.72 105
3156.85 112
3156.98 115
3157.11 113
3157.24 105
3157.37 94
3157.50 81
3157.62 69
3157.75 60
3157.88 54
3158.01 52
3158.14 51
3158.27 52
3158.40 51
3158.53 47
3158.65 41
3158.78 34
3158.91 26
3159.04 20
3159.17 16
3159.30 16
3159.43 18
3159.56 22
3159.69 26
3159.81 30
3159.94 32
3160.07 32
3160.20 29
3160.33 24
3160.46 17
3160.59 10
3160.72 3
3160.85 0
3160.97 0
3161.10 0
3161.23 0
3161.36 0
3161.49 0
3161.62 0
3161.75 0
3161.88 0
3162.00 0
3162.13 0
3162.26 1
3162.39 3
3162.52 6
3162.65 8
3162.78 9
3162.91 9
3163.04 8
3163.17 6
3163.29 6
3163.42 6
3163.55 8
3163.68 12
3163.81 18
3163.94 25
3164.07 34
3164.20 42
3164.33 48
3164.45 53
3164.58 54
3164.71 54
3164.84 51
3164.97 49
3165.10 48
3165.23 49
3165.36 54
3165.49 62
3165.62 73
3165.74 86
3165.87 99
3166.00 111
3166.13 121
3166.26 130
3166.39 136
3166.52 139
3166.65 141
3166.78 142
3166.90 141
3167.03 141
3167.16 139
3167.29 137
3167.42 135
3167.55 132
3167.68 128
3167.81 123
3167.94 118
3168.07 112
3168.19 107
3168.32 103
3168.45 101
3168.58 101
3168.71 104
3168.84 108
3168.97 113
3169.10 118
3169.23 123
3169.36 128
3169.49 132
3169.61 136
3169.74 139
3169.87 140
3170.00 141
3170.13 140
3170.26 138
3170.39 135
3170.52 132
3170.65 130
3170.78 129
3170.90 129
3171.03 130
3171.16 131
3171.29 132
3171.42 133
3171.55 133
3171.68 130
3171.81 126
3171.94 119
3172.07 110
3172.20 98
3172.32 84
3172.45 70
3172.58 57
3172.71 46
3172.84 39
3172.97 36
3173.10 37
3173.23 44
3173.36 54
3173.49 66
3173.62 80
3173.75 93
3173.87 105
3174.00 116
3174.13 123
3174.26 128
3174.39 132
3174.52 133
3174.65 134
3174.78 135
3174.91 134
3175.04 133
3175.17 131
3175.30 129
3175.42 124
3175.55 118
3175.68 110
3175.81 100
3175.94 89
3176.07 79
3176.20 70
3176.33 64
3176.46 64
3176.59 69
3176.72 78
3176.85 90
3176.97 102
3177.10 112
3177.23 119
3177.36 122
3177.49 121
3177.62 119
3177.75 116
3177.88 115
3178.01 116
3178.14 120
3178.27 126
3178.40 133
3178.52 141
3178.65 149
3178.78 155
3178.91 159
3179.04 159
3179.17 156
3179.30 149
3179.43 140
3179.56 129
3179.69 117
3179.82 107
3179.95 98
3180.08 90
3180.21 85
3180.33 83
3180.46 82
3180.59 83
3180.72 84
3180.85 84
3180.98 84
3181.11 81
3181.24 77
3181.37 72
3181.50 67
3181.63 63
3181.76 61
3181.89 60
3182.02 62
3182.14 64
3182.27 68
3182.40 72
3182.53 76
3182.66 80
3182.79 84
3182.92 88
3183.05 94
3183.18 100
3183.31 106
3183.44 114
3183.57 123
3183.70 132
3183.83 140
3183.96 149
3184.08 155
3184.21 160
3184.34 163
3184.47 163
3184.60 161
3184.73 157
3184.86 151
3184.99 143
3185.12 134
3185.25 126
3185.38 119
3185.51 113
3185.64 110
3185.77 109
3185.90 109
3186.02 111
3186.15 113
3186.28 115
3186.41 117
3186.54 119
3186.67 120
3186.80 121
3186.93 120
3187.06 118
3187.19 114
3187.32 110
3187.45 105
3187.58 101
3187.71 100
3187.84 101
3187.97 103
3188.10 106
3188.22 109
3188.35 109
3188.48 108
3188.61 104
3188.74 99
3188.87 94
3189.00 90
3189.13 85
3189.26 81
3189.39 75
3189.52 68
3189.65 59
3189.78 49
3189.91 37
3190.04 25
3190.17 14
3190.30 5
3190.43 0
3190.55 0
3190.68 0
3190.81 1
3190.94 7
3191.07 13
3191.20 18
3191.33 23
3191.46 26
3191.59 27
3191.72 26
3191.85 23
3191.98 18
3192.11 13
3192.24 8
3192.37 4
3192.50 3
3192.63 6
3192.76 12
3192.89 22
3193.02 35
3193.14 49
3193.27 63
3193.40 75
3193.53 84
3193.66 89
3193.79 90
3193.92 88
3194.05 83
3194.18 78
3194.31 74
3194.44 73
3194.57 73
3194.70 77
3194.83 81
3194.96 84
3195.09 87
3195.22 87
3195.35 86
3195.48 85
3195.61 85
3195.74 86
3195.87 89
3196.00 94
3196.12 99
3196.25 103
3196.38 104
3196.51 101
3196.64 95
3196.77 85
3196.90 74
3197.03 63
3197.16 53
3197.29 45
3197.42 39
3197.55 34
3197.68 31
3197.81 28
3197.94 26
3198.07 26
3198.20 28
3198.33 33
3198.46 40
3198.59 50
3198.72 61
3198.85 72
3198.98 81
3199.11 86
3199.24 88
3199.37 85
3199.49 79
3199.62 70
3199.75 60
3199.88 51
3200.01 43
3200.14 37
3200.27 32
3200.40 29
3200.53 27
3200.66 27
3200.79 27
3200.92 28
3201.05 30
3201.18 32
3201.31 34
3201.44 36
3201.57 37
3201.70 39
3201.83 41
3201.96 46
3202.09 52
3202.22 59
3202.35 67
3202.48 75
3202.61 83
3202.74 89
3202.87 92
3203.00 94
3203.13 95
3203.26 95
3203.39 95
3203.52 97
3203.65 101
3203.78 106
3203.90 114
3204.03 121
3204.16 127
3204.29 130
3204.42 130
3204.55 125
3204.68 116
3204.81 104
3204.94 91
3205.07 77
3205.20 64
3205.33 52
3205.46 42
3205.59 33
3205.72 26
3205.85 22
3205.98 21
3206.11 24
3206.24 30
3206.37 40
3206.50 53
3206.63 68
3206.76 83
3206.89 97
3207.02 109
3207.15 118
3207.28 124
3207.41 126
3207.54 124
3207.67 118
3207.80 109
3207.93 97
3208.06 82
3208.19 67
3208.32 51
3208.45 36
3208.58 23
3208.71 12
3208.84 4
3208.97 2
3209.10 3
3209.23 10
3209.36 21
3209.49 35
3209.62 49
3209.75 62
3209.88 71
3210.01 76
3210.14 77
3210.27 73
3210.40 66
3210.53 59
3210.66 52
3210.79 46
3210.91 42
3211.04 37
3211.17 33
3211.30 29
3211.43 23
3211.56 18
3211.69 14
3211.82 12
3211.95 12
3212.08 14
3212.21 16
3212.34 18
3212.47 18
3212.60 14
3212.73 8
3212.86 0
3212.99 0
3213.12 0
3213.25 0
3213.38 0
3213.51 0
3213.64 0
3213.77 0
3213.90 2
3214.03 11
3214.16 20
3214.29 28
3214.42 35
3214.55 40
3214.68 43
3214.81 44
3214.94 44
3215.07 41
3215.20 37
3215.33 33
3215.46 29
3215.59 25
3215.72 21
3215.85 20
3215.98 19
3216.11 20
3216.24 22
3216.37 23
3216.50 24
3216.63 24
3216.76 23
3216.89 21
3217.02 20
3217.15 19
3217.28 19
3217.41 22
3217.54 27
3217.67 34
3217.80 42
3217.93 50
3218.06 59
3218.19 66
3218.32 73
3218.45 79
3218.58 84
3218.71 89
3218.84 95
3218.97 100
3219.10 105
3219.23 109
3219.36 112
3219.49 114
3219.62 114
3219.75 115
3219.88 117
3220.01 120
3220.14 125
3220.27 133
3220.40 142
3220.53 153
3220.66 164
3220.79 176
3220.92 187
3221.05 197
3221.18 204
3221.31 208
3221.44 208
3221.57 205
3221.70 197
3221.83 186
3221.96 174
3222.10 162
3222.23 150
3222.36 140
3222.49 133
3222.62 130
3222.75 129
3222.88 130
3223.01 134
3223.14 138
3223.27 143
3223.40 148
3223.53 153
3223.66 158
3223.79 161
3223.92 164
3224.05 166
3224.18 166
3224.31 164
3224.44 159
3224.57 153
3224.70 144
3224.83 133
3224.96 122
3225.09 112
3225.22 105
3225.35 101
3225.48 101
3225.61 105
3225.74 111
3225.87 118
3226.00 125
3226.13 130
3226.26 133
3226.39 135
3226.52 137
3226.65 137
3226.78 139
3226.91 141
3227.04 144
3227.17 147
3227.30 151
3227.43 153
3227.56 155
3227.69 157
3227.82 160
3227.95 163
3228.08 169
3228.21 177
3228.34 186
3228.47 194
3228.60 200
3228.73 202
3228.86 199
3228.99 192
3229.13 182
3229.26 170
3229.39 160
3229.52 153
3229.65 149
3229.78 150
3229.91 153
3230.04 158
3230.17 162
3230.30 165
3230.43 164
3230.56 159
3230.69 150
3230.82 137
3230.95 123
3231.08 109
3231.21 95
3231.34 85
3231.47 77
3231.60 73
3231.73 71
3231.86 70
3231.99 68
3232.12 64
3232.25 60
3232.38 53
3232.51 45
3232.64 37
3232.77 30
3232.90 25
3233.03 21
3233.16 19
3233.29 18
3233.42 18
3233.56 18
3233.69 18
3233.82 19
3233.95 21
3234.08 26
3234.21 32
3234.34 40
3234.47 49
3234.60 56
3234.73 62
3234.86 65
3234.99 65
3235.12 64
3235.25 62
3235.38 61
3235.51 61
3235.64 62
3235.77 63
3235.90 65
3236.03 66
3236.16 67
3236.29 67
3236.42 68
3236.55 71
3236.68 76
3236.81 83
3236.95 94
3237.08 108
3237.21 123
3237.34 138
3237.47 153
3237.60 165
3237.73 176
3237.86 184
3237.99 189
3238.12 191
3238.25 192
3238.38 190
3238.51 186
3238.64 180
3238.77 173
3238.90 166
3239.03 158
3239.16 151
3239.29 145
3239.42 140
3239.55 136
3239.68 133
3239.81 132
3239.95 132
3240.08 134
3240.21 138
3240.34 143
3240.47 149
3240.60 153
3240.73 156
3240.86 156
3240.99 154
3241.12 149
3241.25 142
3241.38 134
3241.51 126
3241.64 118
3241.77 112
3241.90 106
3242.03 101
3242.16 98
3242.29 96
3242.42 95
3242.56 96
3242.69 97
3242.82 100
3242.95 103
3243.08 106
3243.21 109
3243.34 112
3243.47 116
3243.60 118
3243.73 119
3243.86 118
3243.99 114
3244.12 109
3244.25 103
3244.38 97
3244.51 94
3244.64 93
3244.77 95
3244.91 100
3245.04 106
3245.17 112
3245.30 117
3245.43 120
3245.56 121
3245.69 120
3245.82 117
3245.95 114
3246.08 112
3246.21 112
3246.34 114
3246.47 118
3246.60 124
3246.73 132
3246.86 139
3246.99 147
3247.13 152
3247.26 157
3247.39 159
3247.52 161
3247.65 161
3247.78 160
3247.91 157
3248.04 153
3248.17 146
3248.30 138
3248.43 126
3248.56 112
3248.69 96
3248.82 80
3248.95 65
3249.09 53
3249.22 46
3249.35 45
3249.48 49
3249.61 57
3249.74 67
3249.87 75
3250.00 81
3250.13 82
3250.26 79
3250.39 72
3250.52 64
3250.65 56
3250.78 52
3250.91 51
3251.05 54
3251.18 61
3251.31 70
3251.44 80
3251.57 91
3251.70 102
3251.83 111
3251.96 119
3252.09 127
3252.22 132
3252.35 136
3252.48 137
3252.61 134
3252.74 130
3252.88 123
3253.01 117
3253.14 113
3253.27 111
3253.40 111
3253.53 115
3253.66 120
3253.79 126
3253.92 133
3254.05 140
3254.18 149
3254.31 158
3254.44 168
3254.58 177
3254.71 185
3254.84 189
3254.97 190
3255.10 186
3255.23 178
3255.36 167
3255.49 155
3255.62 143
3255.75 132
3255.88 123
3256.01 117
3256.14 114
3256.28 114
3256.41 116
3256.54 121
3256.67 130
3256.80 143
3256.93 160
3257.06 179
3257.19 198
3257.32 217
3257.45 231
3257.58 241
3257.71 246
3257.85 247
3257.98 246
3258.11 244
3258.24 243
3258.37 244
3258.50 246
3258.63 249
3258.76 250
3258.89 250
3259.02 248
3259.15 243
3259.28 236
3259.42 228
3259.55 220
3259.68 213
3259.81 208
3259.94 207
3260.07 210
3260.20 217
3260.33 226
3260.46 237
3260.59 246
3260.72 254
3260.86 257
3260.99 255
3261.12 248
3261.25 237
3261.38 223
3261.51 209
3261.64 194
3261.77 182
3261.90 172
3262.03 164
3262.16 158
3262.30 153
3262.43 150
3262.56 149
3262.69 149
3262.82 150
3262.95 153
3263.08 156
3263.21 159
3263.34 160
3263.47 160
3263.60 156
3263.74 151
3263.87 146
3264.00 141
3264.13 139
3264.26 140
3264.39 145
3264.52 152
3264.65 161
3264.78 170
3264.91 177
3265.05 180
3265.18 181
3265.31 180
3265.44 177
3265.57 174
3265.70 171
3265.83 169
3265.96 169
3266.09 170
3266.22 172
3266.35 174
3266.49 175
3266.62 178
3266.75 180
3266.88 183
3267.01 186
3267.14 190
3267.27 195
3267.40 200
3267.53 205
3267.67 211
3267.80 216
3267.93 223
3268.06 231
3268.19 240
3268.32 251
3268.45 263
3268.58 275
3268.71 288
3268.84 299
3268.98 310
3269.11 322
3269.24 334
3269.37 347
3269.50 363
3269.63 382
3269.76 401
3269.89 421
3270.02 439
3270.16 455
3270.29 470
3270.42 484
3270.55 498
3270.68 513
3270.81 532
3270.94 554
3271.07 579
3271.20 607
3271.34 637
3271.47 669
3271.60 704
3271.73 743
3271.86 787
3271.99 838
3272.12 894
3272.25 955
3272.38 1019
3272.52 1083
3272.65 1144
3272.78 1203
3272.91 1257
3273.04 1308
3273.17 1357
3273.30 1406
3273.43 1456
3273.56 1508
3273.70 1562
3273.83 1619
3273.96 1679
3274.09 1741
3274.22 1804
3274.35 1868
3274.48 1931
3274.61 1993
3274.74 2052
3274.88 2108
3275.01 2158
3275.14 2200
3275.27 2231
3275.40 2251
3275.53 2257
3275.66 2252
3275.79 2237
3275.93 2218
3276.06 2196
3276.19 2175
3276.32 2155
3276.45 2137
3276.58 2120
3276.71 2102
3276.84 2082
3276.98 2060
3277.11 2037
3277.24 2015
3277.37 1992
3277.50 1970
3277.63 1948
3277.76 1925
3277.89 1899
3278.02 1870
3278.16 1838
3278.29 1804
3278.42 1769
3278.55 1734
3278.68 1701
3278.81 1670
3278.94 1641
3279.07 1615
3279.21 1592
3279.34 1572
3279.47 1555
3279.60 1540
3279.73 1526
3279.86 1514
3279.99 1502
3280.13 1489
3280.26 1476
3280.39 1462
3280.52 1446
3280.65 1429
3280.78 1409
3280.91 1386
3281.04 1359
3281.18 1327
3281.31 1291
3281.44 1253
3281.57 1214
3281.70 1177
3281.83 1144
3281.96 1115
3282.09 1090
3282.23 1070
3282.36 1052
3282.49 1035
3282.62 1019
3282.75 1001
3282.88 981
3283.01 959
3283.15 935
3283.28 908
3283.41 881
3283.54 854
3283.67 828
3283.80 806
3283.93 788
3284.06 773
3284.20 761
3284.33 751
3284.46 739
3284.59 726
3284.72 709
3284.85 690
3284.98 668
3285.12 646
3285.25 624
3285.38 605
3285.51 589
3285.64 577
3285.77 567
3285.90 558
3286.04 548
3286.17 535
3286.30 519
3286.43 499
3286.56 476
3286.69 452
3286.82 430
3286.96 409
3287.09 393
3287.22 381
3287.35 373
3287.48 368
3287.61 364
3287.74 360
3287.88 354
3288.01 346
3288.14 335
3288.27 322
3288.40 308
3288.53 296
3288.66 285
3288.80 277
3288.93 272
3289.06 269
3289.19 266
3289.32 263
3289.45 258
3289.58 252
3289.72 244
3289.85 237
3289.98 231
3290.11 227
3290.24 225
3290.37 225
3290.50 224
3290.64 222
3290.77 217
3290.90 209
3291.03 200
3291.16 192
3291.29 186
3291.43 183
3291.56 184
3291.69 189
3291.82 196
3291.95 202
3292.08 207
3292.21 208
3292.35 205
3292.48 198
3292.61 189
3292.74 178
3292.87 166
3293.00 156
3293.13 148
3293.27 142
3293.40 139
3293.53 136
3293.66 135
3293.79 134
3293.92 133
3294.06 131
3294.19 129
3294.32 127
3294.45 124
3294.58 121
3294.71 117
3294.85 112
3294.98 106
3295.11 99
3295.24 92
3295.37 87
3295.50 83
3295.63 82
3295.77 82
3295.90 84
3296.03 86
3296.16 87
3296.29 87
3296.42 84
3296.56 80
3296.69 74
3296.82 67
3296.95 61
3297.08 55
3297.21 50
3297.35 46
3297.48 44
3297.61 43
3297.74 43
3297.87 42
3298.00 40
3298.14 37
3298.27 32
3298.40 25
3298.53 16
3298.66 7
3298.79 0
3298.93 0
3299.06 0
3299.19 0
3299.32 0
3299.45 0
3299.58 0
3299.72 0
3299.85 0
3299.98 5
3300.11 10
3300.24 17
3300.37 24
3300.51 34
3300.64 46
3300.77 57
3300.90 69
3301.03 79
3301.16 86
3301.30 90
3301.43 91
3301.56 89
3301.69 85
3301.82 79
3301.95 72
3302.09 63
3302.22 54
3302.35 46
3302.48 39
3302.61 35
3302.74 35
3302.88 40
3303.01 48
3303.14 59
3303.27 70
3303.40 81
3303.53 90
3303.67 95
3303.80 97
3303.93 97
3304.06 94
3304.19 90
3304.33 86
3304.46 83
3304.59 80
3304.72 79
3304.85 79
3304.98 79
3305.12 79
3305.25 78
3305.38 76
3305.51 74
3305.64 71
3305.78 68
3305.91 66
3306.04 65
3306.17 65
3306.30 67
3306.43 71
3306.57 76
3306.70 82
3306.83 87
3306.96 92
3307.09 97
3307.23 100
3307.36 102
3307.49 102
3307.62 101
3307.75 97
3307.88 91
3308.02 83
3308.15 74
3308.28 65
3308.41 56
3308.54 49
3308.68 45
3308.81 43
3308.94 44
3309.07 48
3309.20 53
3309.33 59
3309.47 65
3309.60 69
3309.73 70
3309.86 71
3309.99 70
3310.13 71
3310.26 73
3310.39 78
3310.52 85
3310.65 94
3310.79 102
3310.92 108
3311.05 112
3311.18 112
3311.31 112
3311.44 110
3311.58 109
3311.71 110
3311.84 111
3311.97 114
3312.10 118
3312.24 120
3312.37 123
3312.50 125
3312.63 126
3312.76 126
3312.90 124
3313.03 122
3313.16 117
3313.29 110
3313.42 102
3313.56 93
3313.69 83
3313.82 75
3313.95 69
3314.08 64
3314.22 62
3314.35 60
3314.48 60
3314.61 59
3314.74 59
3314.88 59
3315.01 58
3315.14 58
3315.27 57
3315.40 58
3315.54 59
3315.67 60
3315.80 63
3315.93 67
3316.06 73
3316.20 79
3316.33 86
3316.46 93
3316.59 100
3316.72 107
3316.86 111
3316.99 114
3317.12 113
3317.25 109
3317.38 101
3317.52 90
3317.65 76
3317.78 61
3317.91 46
3318.04 33
3318.18 21
3318.31 12
3318.44 5
3318.57 0
3318.70 0
3318.84 0
3318.97 0
3319.10 0
3319.23 0
3319.36 0
3319.50 0
3319.63 0
3319.76 11
3319.89 22
3320.02 33
3320.16 41
3320.29 47
3320.42 50
3320.55 52
3320.68 53
3320.82 53
3320.95 54
3321.08 54
3321.21 54
3321.35 53
3321.48 51
3321.61 48
3321.74 44
3321.87 40
3322.01 35
3322.14 31
3322.27 28
3322.40 27
3322.53 26
3322.67 27
3322.80 30
3322.93 33
3323.06 38
3323.19 43
3323.33 48
3323.46 53
3323.59 57
3323.72 58
3323.86 58
3323.99 56
3324.12 54
3324.25 52
3324.38 51
3324.52 52
3324.65 56
3324.78 62
3324.91 69
3325.05 76
3325.18 82
3325.31 85
3325.44 85
3325.57 81
3325.71 73
3325.84 64
3325.97 55
3326.10 46
3326.23 40
3326.37 37
3326.50 36
3326.63 37
3326.76 39
3326.90 42
3327.03 44
3327.16 47
3327.29 48
3327.42 49
3327.56 50
3327.69 49
3327.82 49
3327.95 48
3328.09 47
3328.22 48
3328.35 51
3328.48 56
3328.61 63
3328.75 70
3328.88 78
3329.01 85
3329.14 89
3329.28 90
3329.41 88
3329.54 83
3329.67 77
3329.81 70
3329.94 63
3330.07 56
3330.20 49
3330.33 44
3330.47 41
3330.60 38
3330.73 37
3330.86 38
3331.00 38
3331.13 40
3331.26 41
3331.39 43
3331.53 46
3331.66 50
3331.79 57
3331.92 65
3332.05 74
3332.19 82
3332.32 87
3332.45 90
3332.58 88
3332.72 84
3332.85 78
3332.98 73
3333.11 70
3333.25 68
3333.38 70
3333.51 73
3333.64 75
3333.77 76
3333.91 74
3334.04 70
3334.17 63
3334.30 56
3334.44 48
3334.57 41
3334.70 35
3334.83 32
3334.97 30
3335.10 30
3335.23 31
3335.36 35
3335.50 39
3335.63 46
3335.76 54
3335.89 62
3336.03 71
3336.16 80
3336.29 87
3336.42 93
3336.55 96
3336.69 98
3336.82 98
3336.95 97
3337.08 94
3337.22 91
3337.35 88
3337.48 85
3337.61 83
3337.75 80
3337.88 77
3338.01 74
3338.14 71
3338.28 68
3338.41 66
3338.54 66
3338.67 67
3338.81 70
3338.94 75
3339.07 81
3339.20 87
3339.34 92
3339.47 95
3339.60 95
3339.73 92
3339.87 87
3340.00 81
3340.13 76
3340.26 72
3340.40 71
3340.53 71
3340.66 71
3340.79 70
3340.93 67
3341.06 62
3341.19 56
3341.32 50
3341.46 45
3341.59 41
3341.72 40
3341.85 39
3341.99 38
3342.12 37
3342.25 34
3342.38 31
3342.52 26
3342.65 21
3342.78 16
3342.91 11
3343.05 8
3343.18 6
3343.31 5
3343.44 6
3343.58 7
3343.71 8
3343.84 8
3343.97 9
3344.11 9
3344.24 8
3344.37 9
3344.50 10
3344.64 12
3344.77 16
3344.90 22
3345.03 30
3345.17 38
3345.30 46
3345.43 53
3345.56 58
3345.70 60
3345.83 58
3345.96 54
3346.09 47
3346.23 39
3346.36 32
3346.49 27
3346.63 24
3346.76 24
3346.89 24
3347.02 24
3347.16 23
3347.29 18
3347.42 10
3347.55 2
3347.69 0
3347.82 0
3347.95 0
3348.08 0
3348.22 0
3348.35 0
3348.48 0
3348.61 0
3348.75 8
3348.88 16
3349.01 25
3349.15 33
3349.28 40
3349.41 46
3349.54 50
3349.68 54
3349.81 57
3349.94 58
3350.07 60
3350.21 60
3350.34 59
3350.47 57
3350.60 54
3350.74 51
3350.87 48
3351.00 46
3351.14 46
3351.27 46
3351.40 47
3351.53 48
3351.67 47
3351.80 45
3351.93 40
3352.06 34
3352.20 27
3352.33 22
3352.46 18
3352.60 17
3352.73 20
3352.86 25
3352.99 32
3353.13 40
3353.26 48
3353.39 55
3353.52 60
3353.66 63
3353.79 63
3353.92 62
3354.06 60
3354.19 59
3354.32 59
3354.45 61
3354.59 65
3354.72 69
3354.85 74
3354.98 79
3355.12 83
3355.25 87
3355.38 91
3355.52 97
3355.65 103
3355.78 109
3355.91 116
3356.05 122
3356.18 125
3356.31 127
3356.45 125
3356.58 122
3356.71 116
3356.84 109
3356.98 101
3357.11 92
3357.24 84
3357.38 76
3357.51 69
3357.64 65
3357.77 65
3357.91 69
3358.04 75
3358.17 85
3358.30 95
3358.44 105
3358.57 112
3358.70 116
3358.84 115
3358.97 111
3359.10 103
3359.23 94
3359.37 83
3359.50 72
3359.63 63
3359.77 56
3359.90 53
3360.03 54
3360.16 60
3360.30 68
3360.43 79
3360.56 90
3360.70 101
3360.83 109
3360.96 115
3361.10 118
3361.23 120
3361.36 120
3361.49 118
3361.63 114
3361.76 107
3361.89 99
3362.03 89
3362.16 79
3362.29 70
3362.42 63
3362.56 59
3362.69 58
3362.82 61
3362.96 66
3363.09 74
3363.22 83
3363.35 93
3363.49 102
3363.62 110
3363.75 116
3363.89 118
3364.02 116
3364.15 111
3364.29 104
3364.42 98
3364.55 92
3364.68 88
3364.82 85
3364.95 83
3365.08 81
3365.22 78
3365.35 73
3365.48 68
3365.62 64
3365.75 61
3365.88 61
3366.01 63
3366.15 68
3366.28 75
3366.41 82
3366.55 89
3366.68 95
3366.81 100
3366.95 104
3367.08 108
3367.21 112
3367.34 117
3367.48 122
3367.61 129
3367.74 136
3367.88 143
3368.01 151
3368.14 158
3368.28 165
3368.41 172
3368.54 177
3368.67 182
3368.81 184
3368.94 183
3369.07 178
3369.21 171
3369.34 161
3369.47 150
3369.61 140
3369.74 131
3369.87 125
3370.00 119
3370.14 113
3370.27 105
3370.40 96
3370.54 85
3370.67 75
3370.80 68
3370.94 67
3371.07 71
3371.20 81
3371.34 94
3371.47 109
3371.60 122
3371.74 131
3371.87 136
3372.00 136
3372.13 132
3372.27 125
3372.40 117
3372.53 107
3372.67 98
3372.80 89
3372.93 82
3373.07 78
3373.20 77
3373.33 79
3373.47 85
3373.60 95
3373.73 107
3373.87 120
3374.00 132
3374.13 142
3374.26 147
3374.40 150
3374.53 148
3374.66 145
3374.80 139
3374.93 134
3375.06 128
3375.20 123
3375.33 117
3375.46 111
3375.60 104
3375.73 96
3375.86 88
3376.00 81
3376.13 74
3376.26 69
3376.40 65
3376.53 62
3376.66 58
3376.80 55
3376.93 51
3377.06 47
3377.19 43
3377.33 41
3377.46 41
3377.59 43
3377.73 48
3377.86 56
3377.99 64
3378.13 73
3378.26 80
3378.39 84
3378.53 83
3378.66 79
3378.79 71
3378.93 61
3379.06 50
3379.19 40
3379.33 33
3379.46 29
3379.59 29
3379.73 31
3379.86 34
3379.99 38
3380.13 42
3380.26 46
3380.39 51
3380.53 57
3380.66 65
3380.79 75
3380.93 88
3381.06 100
3381.19 111
3381.33 120
3381.46 125
3381.59 126
3381.73 121
3381.86 114
3381.99 104
3382.13 94
3382.26 86
3382.39 80
3382.53 78
3382.66 80
3382.79 85
3382.93 93
3383.06 103
3383.19 112
3383.33 120
3383.46 126
3383.59 128
3383.73 128
3383.86 125
3383.99 121
3384.13 116
3384.26 112
3384.39 110
3384.53 110
3384.66 112
3384.79 115
3384.93 119
3385.06 123
3385.19 125
3385.33 126
3385.46 125
3385.59 123
3385.73 120
3385.86 117
3385.99 114
3386.13 110
3386.26 106
3386.39 100
3386.53 94
3386.66 85
3386.79 77
3386.93 67
3387.06 58
3387.19 50
3387.33 43
3387.46 38
3387.59 35
3387.73 35
3387.86 39
3387.99 46
3388.13 55
3388.26 65
3388.39 74
3388.53 81
3388.66 86
3388.79 87
3388.93 85
3389.06 82
3389.19 78
3389.33 74
3389.46 71
3389.59 70
3389.73 70
3389.86 71
3390.00 72
3390.13 73
3390.26 73
3390.40 71
3390.53 69
3390.66 67
3390.80 65
3390.93 64
3391.06 65
3391.20 68
3391.33 70
3391.46 72
3391.60 72
3391.73 70
3391.86 66
3392.00 61
3392.13 57
3392.26 54
3392.40 55
3392.53 58
3392.66 64
3392.80 70
3392.93 76
3393.07 80
3393.20 81
3393.33 80
3393.47 79
3393.60 79
3393.73 80
3393.87 82
3394.00 86
3394.13 90
3394.27 92
3394.40 92
3394.53 89
3394.67 84
3394.80 78
3394.94 73
3395.07 68
3395.20 66
3395.34 66
3395.47 68
3395.60 68
3395.74 68
3395.87 64
3396.00 57
3396.14 49
3396.27 39
3396.40 31
3396.54 27
3396.67 27
3396.81 32
3396.94 41
3397.07 53
3397.21 67
3397.34 82
3397.47 96
3397.61 110
3397.74 122
3397.87 132
3398.01 139
3398.14 142
3398.28 142
3398.41 138
3398.54 132
3398.68 123
3398.81 114
3398.94 104
3399.08 95
3399.21 87
3399.34 81
3399.48 75
3399.61 71
3399.75 69
3399.88 67
3400.01 67
3400.15 68
3400.28 70
3400.41 71
3400.55 73
3400.68 73
3400.81 72
3400.95 70
3401.08 65
3401.22 60
3401.35 52
3401.48 44
3401.62 34
3401.75 25
3401.88 15
3402.02 6
3402.15 0
3402.29 0
3402.42 0
3402.55 0
3402.69 0
3402.82 0
3402.95 0
3403.09 0
3403.22 0
3403.35 2
3403.49 5
3403.62 10
3403.76 16
3403.89 25
3404.02 36
3404.16 49
3404.29 62
3404.42 74
3404.56 85
3404.69 96
3404.83 105
3404.96 115
3405.09 124
3405.23 133
3405.36 143
3405.49 153
3405.63 162
3405.76 170
3405.90 175
3406.03 177
3406.16 176
3406.30 174
3406.43 170
3406.57 167
3406.70 165
3406.83 165
3406.97 166
3407.10 167
3407.23 169
3407.37 169
3407.50 168
3407.64 166
3407.77 164
3407.90 162
3408.04 160
3408.17 159
3408.30 158
3408.44 157
3408.57 157
3408.71 159
3408.84 162
3408.97 169
3409.11 178
3409.24 191
3409.38 204
3409.51 217
3409.64 228
3409.78 236
3409.91 241
3410.04 242
3410.18 242
3410.31 240
3410.45 238
3410.58 237
3410.71 238
3410.85 239
3410.98 241
3411.12 243
3411.25 243
3411.38 242
3411.52 239
3411.65 237
3411.78 235
3411.92 236
3412.05 240
3412.19 247
3412.32 256
3412.45 266
3412.59 276
3412.72 283
3412.86 289
3412.99 291
3413.12 290
3413.26 284
3413.39 275
3413.53 263
3413.66 249
3413.79 235
3413.93 223
3414.06 214
3414.20 210
3414.33 210
3414.46 212
3414.60 215
3414.73 218
3414.87 219
3415.00 218
3415.13 215
3415.27 210
3415.40 204
3415.53 197
3415.67 190
3415.80 182
3415.94 174
3416.07 166
3416.20 159
3416.34 153
3416.47 150
3416.61 150
3416.74 153
3416.87 158
3417.01 164
3417.14 171
3417.28 178
3417.41 184
3417.54 189
3417.68 192
3417.81 194
3417.95 194
3418.08 191
3418.21 185
3418.35 177
3418.48 168
3418.62 158
3418.75 148
3418.88 141
3419.02 137
3419.15 136
3419.29 139
3419.42 143
3419.56 149
3419.69 154
3419.82 157
3419.96 159
3420.09 158
3420.23 156
3420.36 152
3420.49 149
3420.63 145
3420.76 142
3420.90 139
3421.03 136
3421.16 132
3421.30 127
3421.43 121
3421.57 114
3421.70 107
3421.83 101
3421.97 96
3422.10 92
3422.24 91
3422.37 92
3422.50 94
3422.64 98
3422.77 104
3422.91 111
3423.04 120
3423.18 129
3423.31 138
3423.44 147
3423.58 156
3423.71 163
3423.85 169
3423.98 174
3424.11 177
3424.25 178
3424.38 178
3424.52 176
3424.65 174
3424.78 171
3424.92 168
3425.05 164
3425.19 160
3425.32 155
3425.46 148
3425.59 140
3425.72 132
3425.86 124
3425.99 117
3426.13 111
3426.26 107
3426.39 106
3426.53 107
3426.66 108
3426.80 108
3426.93 108
3427.07 105
3427.20 101
3427.33 95
3427.47 88
3427.60 82
3427.74 78
3427.87 75
3428.01 75
3428.14 76
3428.27 77
3428.41 80
3428.54 83
3428.68 85
3428.81 87
3428.94 89
3429.08 88
3429.21 87
3429.35 85
3429.48 82
3429.62 80
3429.75 79
3429.88 81
3430.02 85
3430.15 91
3430.29 97
3430.42 102
3430.56 104
3430.69 103
3430.82 99
3430.96 92
3431.09 84
3431.23 76
3431.36 70
3431.50 67
3431.63 66
3431.76 69
3431.90 73
3432.03 78
3432.17 82
3432.30 83
3432.44 81
3432.57 75
3432.70 67
3432.84 56
3432.97 45
3433.11 34
3433.24 24
3433.38 15
3433.51 8
3433.64 2
3433.78 0
3433.91 0
3434.05 0
3434.18 0
3434.32 0
3434.45 0
3434.58 0
3434.72 0
3434.85 2
3434.99 5
3435.12 9
3435.26 12
3435.39 15
3435.53 19
3435.66 23
3435.79 29
3435.93 36
3436.06 44
3436.20 55
3436.33 66
3436.47 77
3436.60 88
3436.73 98
3436.87 106
3437.00 113
3437.14 119
3437.27 125
3437.41 131
3437.54 139
3437.68 145
3437.81 150
3437.94 151
3438.08 147
3438.21 138
3438.35 123
3438.48 106
3438.62 88
3438.75 72
3438.89 61
3439.02 54
3439.15 51
3439.29 51
3439.42 53
3439.56 55
3439.69 58
3439.83 60
3439.96 62
3440.10 63
3440.23 65
3440.36 67
3440.50 70
3440.63 73
3440.77 76
3440.90 79
3441.04 83
3441.17 85
3441.31 87
3441.44 87
3441.57 85
3441.71 83
3441.84 80
3441.98 78
3442.11 79
3442.25 82
3442.38 87
3442.52 93
3442.65 99
3442.78 103
3442.92 104
3443.05 103
3443.19 99
3443.32 94
3443.46 89
3443.59 85
3443.73 83
3443.86 82
3444.00 83
3444.13 85
3444.26 88
3444.40 94
3444.53 102
3444.67 112
3444.80 124
3444.94 136
3445.07 147
3445.21 155
3445.34 161
3445.48 165
3445.61 165
3445.74 163
3445.88 159
3446.01 154
3446.15 147
3446.28 139
3446.42 130
3446.55 120
3446.69 110
3446.82 99
3446.96 90
3447.09 81
3447.22 75
3447.36 71
3447.49 70
3447.63 71
3447.76 75
3447.90 81
3448.03 88
3448.17 95
3448.30 101
3448.44 108
3448.57 114
3448.71 119
3448.84 122
3448.97 125
3449.11 127
3449.24 128
3449.38 130
3449.51 134
3449.65 142
3449.78 152
3449.92 165
3450.05 179
3450.19 192
3450.32 202
3450.46 208
3450.59 211
3450.72 210
3450.86 207
3450.99 204
3451.13 203
3451.26 205
3451.40 210
3451.53 218
3451.67 229
3451.80 241
3451.94 254
3452.07 267
3452.21 278
3452.34 285
3452.48 290
3452.61 292
3452.74 290
3452.88 287
3453.01 283
3453.15 280
3453.28 278
3453.42 278
3453.55 280
3453.69 284
3453.82 289
3453.96 293
3454.09 295
3454.23 293
3454.36 287
3454.50 278
3454.63 266
3454.77 253
3454.90 240
3455.04 228
3455.17 219
3455.30 212
3455.44 208
3455.57 206
3455.71 205
3455.84 206
3455.98 206
3456.11 208
3456.25 210
3456.38 214
3456.52 220
3456.65 228
3456.79 237
3456.92 247
3457.06 257
3457.19 264
3457.33 268
3457.46 268
3457.60 265
3457.73 258
3457.87 249
3458.00 240
3458.13 230
3458.27 221
3458.40 212
3458.54 203
3458.67 194
3458.81 183
3458.94 173
3459.08 164
3459.21 157
3459.35 153
3459.48 152
3459.62 153
3459.75 156
3459.89 161
3460.02 166
3460.16 171
3460.29 175
3460.43 180
3460.56 183
3460.70 186
3460.83 188
3460.97 190
3461.10 190
3461.24 189
3461.37 189
3461.51 188
3461.64 189
3461.78 190
3461.91 193
3462.05 197
3462.18 201
3462.31 206
3462.45 210
3462.58 213
3462.72 215
3462.85 216
3462.99 216
3463.12 215
3463.26 214
3463.39 213
3463.53 212
3463.66 212
3463.80 212
3463.93 214
3464.07 217
3464.20 222
3464.34 229
3464.47 237
3464.61 246
3464.74 253
3464.88 258
3465.01 259
3465.15 256
3465.28 248
3465.42 236
3465.55 221
3465.69 205
3465.82 189
3465.96 175
3466.09 163
3466.23 154
3466.36 148
3466.50 144
3466.63 142
3466.77 141
3466.90 141
3467.04 140
3467.17 140
3467.31 141
3467.44 141
3467.58 144
3467.71 148
3467.85 156
3467.98 166
3468.12 179
3468.25 193
3468.39 207
3468.52 219
3468.66 229
3468.79 235
3468.93 238
3469.06 238
3469.20 235
3469.33 230
3469.47 225
3469.60 219
3469.74 214
3469.87 209
3470.01 205
3470.14 202
3470.28 200
3470.41 199
3470.55 197
3470.68 196
3470.82 194
3470.95 192
3471.09 189
3471.22 186
3471.36 183
3471.49 180
3471.63 177
3471.76 176
3471.90 174
3472.03 175
3472.17 176
3472.30 178
3472.44 179
3472.57 180
3472.71 180
3472.84 177
3472.98 174
3473.11 170
3473.25 167
3473.38 165
3473.52 167
3473.65 170
3473.79 174
3473.92 178
3474.06 181
3474.19 182
3474.33 180
3474.46 176
3474.60 170
3474.74 164
3474.87 158
3475.01 153
3475.14 148
3475.28 145
3475.41 143
3475.55 142
3475.68 141
3475.82 140
3475.95 140
3476.09 140
3476.22 141
3476.36 143
3476.49 146
3476.63 149
3476.76 154
3476.90 158
3477.03 163
3477.17 167
3477.30 170
3477.44 172
3477.57 175
3477.71 177
3477.84 179
3477.98 180
3478.11 182
3478.25 183
3478.38 185
3478.52 189
3478.65 195
3478.79 203
3478.93 212
3479.06 221
3479.20 228
3479.33 232
3479.47 233
3479.60 231
3479.74 227
3479.87 223
3480.01 218
3480.14 216
3480.28 217
3480.41 221
3480.55 226
3480.68 233
3480.82 239
3480.95 245
3481.09 251
3481.22 254
3481.36 257
3481.49 260
3481.63 264
3481.77 269
3481.90 277
3482.04 287
3482.17 299
3482.31 312
3482.44 326
3482.58 339
3482.71 350
3482.85 358
3482.98 362
3483.12 362
3483.25 356
3483.39 346
3483.52 332
3483.66 317
3483.79 300
3483.93 283
3484.07 268
3484.20 253
3484.34 241
3484.47 229
3484.61 219
3484.74 211
3484.88 204
3485.01 197
3485.15 192
3485.28 187
3485.42 182
3485.55 176
3485.69 170
3485.82 162
3485.96 155
3486.09 147
3486.23 140
3486.37 134
3486.50 129
3486.64 125
3486.77 121
3486.91 118
3487.04 116
3487.18 114
3487.31 115
3487.45 118
3487.58 122
3487.72 127
3487.85 132
3487.99 136
3488.13 139
3488.26 140
3488.40 140
3488.53 140
3488.67 141
3488.80 141
3488.94 142
3489.07 143
3489.21 143
3489.34 142
3489.48 138
3489.61 133
3489.75 127
3489.89 120
3490.02 113
3490.16 108
3490.29 108
3490.43 111
3490.56 118
3490.70 127
3490.83 138
3490.97 149
3491.10 158
3491.24 164
3491.38 167
3491.51 166
3491.65 163
3491.78 156
3491.92 147
3492.05 135
3492.19 122
3492.32 108
3492.46 96
3492.59 86
3492.73 79
3492.87 76
3493.00 76
3493.14 77
3493.27 79
3493.41 81
3493.54 80
3493.68 78
3493.81 73
3493.95 67
3494.08 60
3494.22 56
3494.36 53
3494.49 54
3494.63 57
3494.76 63
3494.90 69
3495.03 74
3495.17 79
3495.30 81
3495.44 82
3495.58 83
3495.71 85
3495.85 90
3495.98 97
3496.12 105
3496.25 115
3496.39 123
3496.52 131
3496.66 136
3496.80 141
3496.93 144
3497.07 147
3497.20 151
3497.34 157
3497.47 163
3497.61 170
3497.74 176
3497.88 182
3498.02 186
3498.15 189
3498.29 191
3498.42 193
3498.56 195
3498.69 198
3498.83 201
3498.96 204
3499.10 205
3499.24 204
3499.37 201
3499.51 196
3499.64 189
3499.78 183
3499.91 177
3500.05 173
3500.19 171
3500.32 171
3500.46 173
3500.59 175
3500.73 178
3500.86 180
3501.00 182
3501.13 183
3501.27 183
3501.41 182
3501.54 178
3501.68 172
3501.81 164
3501.95 155
3502.08 147
3502.22 139
3502.36 133
3502.49 130
3502.63 129
3502.76 128
3502.90 127
3503.03 124
3503.17 119
3503.31 112
3503.44 103
3503.58 95
3503.71 87
3503.85 81
3503.98 77
3504.12 74
3504.25 73
3504.39 73
3504.53 73
3504.66 72
3504.80 71
3504.93 69
3505.07 67
3505.20 66
3505.34 65
3505.48 67
3505.61 70
3505.75 74
3505.88 80
3506.02 85
3506.15 88
3506.29 88
3506.43 86
3506.56 81
3506.70 75
3506.83 68
3506.97 61
3507.11 54
3507.24 47
3507.38 40
3507.51 34
3507.65 28
3507.78 23
3507.92 20
3508.06 19
3508.19 20
3508.33 23
3508.46 27
3508.60 31
3508.73 35
3508.87 38
3509.01 39
3509.14 38
3509.28 36
3509.41 33
3509.55 29
3509.68 24
3509.82 20
3509.96 18
3510.09 16
3510.23 16
3510.36 18
3510.50 21
3510.64 24
3510.77 26
3510.91 27
3511.04 25
3511.18 22
3511.31 17
3511.45 11
3511.59 5
3511.72 1
3511.86 0
3511.99 2
3512.13 7
3512.27 13
3512.40 19
3512.54 24
3512.67 26
3512.81 24
3512.94 19
3513.08 11
3513.22 2
3513.35 0
3513.49 0
3513.62 0
3513.76 0
3513.90 0
3514.03 0
3514.17 2
3514.30 7
3514.44 10
3514.58 11
3514.71 10
3514.85 8
3514.98 5
3515.12 3
3515.26 2
3515.39 3
3515.53 6
3515.66 9
3515.80 13
3515.93 15
3516.07 15
3516.21 14
3516.34 11
3516.48 9
3516.61 7
3516.75 8
3516.89 11
3517.02 16
3517.16 22
3517.29 27
3517.43 31
3517.57 33
3517.70 33
3517.84 32
3517.97 31
3518.11 30
3518.25 29
3518.38 28
3518.52 26
3518.65 24
3518.79 21
3518.93 16
3519.06 11
3519.20 4
3519.33 0
3519.47 0
3519.61 0
3519.74 0
3519.88 0
3520.01 0
3520.15 0
3520.29 0
3520.42 6
3520.56 12
3520.69 17
3520.83 21
3520.97 23
3521.10 24
3521.24 26
3521.37 29
3521.51 33
3521.65 37
3521.78 41
3521.92 44
3522.05 47
3522.19 48
3522.33 48
3522.46 47
3522.60 47
3522.73 48
3522.87 50
3523.01 53
3523.14 59
3523.28 67
3523.41 76
3523.55 84
3523.69 91
3523.82 95
3523.96 96
3524.09 92
3524.23 86
3524.37 79
3524.50 72
3524.64 67
3524.78 65
3524.91 64
3525.05 65
3525.18 65
3525.32 63
3525.46 59
3525.59 52
3525.73 42
3525.86 32
3526.00 22
3526.14 12
3526.27 2
3526.41 0
3526.54 0
3526.68 0
3526.82 0
3526.95 0
3527.09 0
3527.23 0
3527.36 0
3527.50 8
3527.63 15
3527.77 20
3527.91 24
3528.04 27
3528.18 30
3528.31 33
3528.45 37
3528.59 41
3528.72 44
3528.86 47
3529.00 49
3529.13 51
3529.27 51
3529.40 49
3529.54 46
3529.68 41
3529.81 32
3529.95 22
3530.08 12
3530.22 2
3530.36 0
3530.49 0
3530.63 0
3530.77 0
3530.90 0
3531.04 0
3531.17 7
3531.31 14
3531.45 21
3531.58 28
3531.72 36
3531.86 43
3531.99 51
3532.13 60
3532.26 68
3532.40 76
3532.54 83
3532.67 90
3532.81 94
3532.95 96
3533.08 95
3533.22 90
3533.35 82
3533.49 71
3533.63 58
3533.76 44
3533.90 31
3534.04 19
3534.17 9
3534.31 2
3534.44 0
3534.58 0
3534.72 1
3534.85 6
3534.99 13
3535.13 22
3535.26 31
3535.40 40
3535.54 47
3535.67 51
3535.81 53
3535.94 52
3536.08 51
3536.22 49
3536.35 50
3536.49 53
3536.63 58
3536.76 66
3536.90 74
3537.03 80
3537.17 84
3537.31 83
3537.44 78
3537.58 71
3537.72 63
3537.85 55
3537.99 51
3538.13 49
3538.26 51
3538.40 55
3538.53 60
3538.67 65
3538.81 68
3538.94 70
3539.08 69
3539.22 67
3539.35 64
3539.49 60
3539.63 56
3539.76 52
3539.90 49
3540.03 46
3540.17 45
3540.31 45
3540.44 47
3540.58 52
3540.72 58
3540.85 65
3540.99 71
3541.13 77
3541.26 81
3541.40 83
3541.53 82
3541.67 81
3541.81 78
3541.94 75
3542.08 72
3542.22 70
3542.35 68
3542.49 69
3542.63 73
3542.76 80
3542.90 90
3543.04 102
3543.17 115
3543.31 128
3543.45 138
3543.58 144
3543.72 145
3543.85 142
3543.99 137
3544.13 131
3544.26 128
3544.40 128
3544.54 134
3544.67 143
3544.81 156
3544.95 171
3545.08 184
3545.22 195
3545.36 202
3545.49 203
3545.63 200
3545.77 193
3545.90 184
3546.04 175
3546.17 167
3546.31 163
3546.45 164
3546.58 170
3546.72 181
3546.86 197
3546.99 217
3547.13 238
3547.27 259
3547.40 279
3547.54 297
3547.68 312
3547.81 323
3547.95 332
3548.09 338
3548.22 344
3548.36 349
3548.50 355
3548.63 362
3548.77 371
3548.91 381
3549.04 392
3549.18 406
3549.32 420
3549.45 435
3549.59 449
3549.72 461
3549.86 471
3550.00 477
3550.13 480
3550.27 479
3550.41 475
3550.54 466
3550.68 453
3550.82 437
3550.95 418
3551.09 399
3551.23 380
3551.36 363
3551.50 349
3551.64 338
3551.77 331
3551.91 325
3552.05 322
3552.18 319
3552.32 316
3552.46 312
3552.59 306
3552.73 300
3552.87 293
3553.00 285
3553.14 276
3553.28 268
3553.41 260
3553.55 252
3553.69 245
3553.82 238
3553.96 231
3554.10 223
3554.23 216
3554.37 208
3554.51 199
3554.64 191
3554.78 185
3554.92 179
3555.05 175
3555.19 172
3555.33 171
3555.46 170
3555.60 170
3555.74 169
3555.87 166
3556.01 162
3556.15 157
3556.28 151
3556.42 144
3556.56 137
3556.69 130
3556.83 123
3556.97 117
3557.10 112
3557.24 109
3557.38 108
3557.51 109
3557.65 111
3557.79 114
3557.92 116
3558.06 117
3558.20 116
3558.33 114
3558.47 111
3558.61 109
3558.74 107
3558.88 107
3559.02 109
3559.15 112
3559.29 114
3559.43 116
3559.57 117
3559.70 116
3559.84 114
3559.98 111
3560.11 106
3560.25 100
3560.39 93
3560.52 84
3560.66 73
3560.80 62
3560.93 52
3561.07 44
3561.21 38
3561.34 35
3561.48 35
3561.62 37
3561.75 40
3561.89 44
3562.03 47
3562.16 51
3562.30 56
3562.44 61
3562.57 66
3562.71 72
3562.85 78
3562.99 82
3563.12 85
3563.26 86
3563.40 86
3563.53 86
3563.67 86
3563.81 88
3563.94 92
3564.08 99
3564.22 108
3564.35 119
3564.49 131
3564.63 143
3564.76 154
3564.90 164
3565.04 172
3565.17 177
3565.31 180
3565.45 182
3565.59 183
3565.72 184
3565.86 186
3566.00 188
3566.13 190
3566.27 192
3566.41 193
3566.54 192
3566.68 189
3566.82 184
3566.95 178
3567.09 172
3567.23 166
3567.36 163
3567.50 161
3567.64 160
3567.78 161
3567.91 161
3568.05 160
3568.19 158
3568.32 153
3568.46 146
3568.60 137
3568.73 128
3568.87 119
3569.01 112
3569.15 107
3569.28 104
3569.42 103
3569.56 103
3569.69 103
3569.83 102
3569.97 99
3570.10 95
3570.24 88
3570.38 81
3570.51 74
3570.65 67
3570.79 61
3570.93 57
3571.06 55
3571.20 54
3571.34 55
3571.47 56
3571.61 57
3571.75 59
3571.88 61
3572.02 63
3572.16 66
3572.30 69
3572.43 74
3572.57 78
3572.71 81
3572.84 82
3572.98 83
3573.12 82
3573.25 81
3573.39 80
3573.53 80
3573.67 80
3573.80 80
3573.94 80
3574.08 78
3574.21 75
3574.35 72
3574.49 70
3574.63 69
3574.76 71
3574.90 75
3575.04 81
3575.17 88
3575.31 93
3575.45 98
3575.58 101
3575.72 102
3575.86 103
3576.00 104
3576.13 106
3576.27 109
3576.41 112
3576.54 113
3576.68 114
3576.82 112
3576.96 108
3577.09 103
3577.23 98
3577.37 93
3577.50 88
3577.64 84
3577.78 79
3577.92 74
3578.05 67
3578.19 59
3578.33 50
3578.46 41
3578.60 32
3578.74 25
3578.88 20
3579.01 17
3579.15 16
3579.29 18
3579.42 21
3579.56 25
3579.70 29
3579.84 32
3579.97 33
3580.11 33
3580.25 30
3580.38 27
3580.52 22
3580.66 18
3580.80 14
3580.93 13
3581.07 14
3581.21 18
3581.34 25
3581.48 34
3581.62 46
3581.76 58
3581.89 71
3582.03 83
3582.17 93
3582.30 100
3582.44 105
3582.58 108
3582.72 109
3582.85 108
3582.99 107
3583.13 105
3583.26 104
3583.40 103
3583.54 101
3583.68 99
3583.81 96
3583.95 91
3584.09 87
3584.23 83
3584.36 80
3584.50 81
3584.64 83
3584.77 89
3584.91 96
3585.05 103
3585.19 109
3585.32 112
3585.46 112
3585.60 109
3585.74 105
3585.87 100
3586.01 95
3586.15 92
3586.28 91
3586.42 92
3586.56 93
3586.70 93
3586.83 92
3586.97 89
3587.11 85
3587.25 81
3587.38 77
3587.52 75
3587.66 75
3587.79 77
3587.93 78
3588.07 79
3588.21 78
3588.34 76
3588.48 74
3588.62 71
3588.76 69
3588.89 67
3589.03 66
3589.17 63
3589.31 60
3589.44 55
3589.58 50
3589.72 44
3589.85 38
3589.99 34
3590.13 32
3590.27 32
3590.40 34
3590.54 35
3590.68 37
3590.82 39
3590.95 40
3591.09 42
3591.23 44
3591.37 48
3591.50 54
3591.64 61
3591.78 70
3591.92 79
3592.05 87
3592.19 93
3592.33 96
3592.46 95
3592.60 92
3592.74 86
3592.88 80
3593.01 74
3593.15 70
3593.29 67
3593.43 67
3593.56 69
3593.70 72
3593.84 74
3593.98 75
3594.11 74
3594.25 70
3594.39 63
3594.53 54
3594.66 44
3594.80 34
3594.94 25
3595.08 17
3595.21 12
3595.35 8
3595.49 6
3595.63 5
3595.76 6
3595.90 9
3596.04 14
3596.18 19
3596.31 24
3596.45 28
3596.59 31
3596.73 32
3596.86 31
3597.00 29
3597.14 25
3597.28 21
3597.41 17
3597.55 14
3597.69 10
3597.83 6
3597.96 2
3598.10 0
3598.24 0
3598.38 0
3598.51 0
3598.65 0
3598.79 0
3598.93 0
3599.06 0
3599.20 10
3599.34 22
3599.48 34
3599.61 45
3599.75 53
3599.89 58
3600.03 60
3600.16 61
3600.30 61
3600.44 61
3600.58 61
3600.71 63
3600.85 65
3600.99 69
3601.13 73
3601.26 76
3601.40 78
3601.54 79
3601.68 78
3601.81 75
3601.95 70
3602.09 65
3602.23 59
3602.36 54
3602.50 50
3602.64 47
3602.78 45
3602.91 44
3603.05 44
3603.19 46
3603.33 48
3603.46 51
3603.60 54
3603.74 57
3603.88 59
3604.02 60
3604.15 59
3604.29 57
3604.43 55
3604.57 53
3604.70 52
3604.84 53
3604.98 54
3605.12 55
3605.25 54
3605.39 52
3605.53 48
3605.67 43
3605.80 39
3605.94 36
3606.08 34
3606.22 33
3606.36 33
3606.49 34
3606.63 34
3606.77 33
3606.91 31
3607.04 30
3607.18 29
3607.32 28
3607.46 27
3607.59 26
3607.73 25
3607.87 23
3608.01 19
3608.15 14
3608.28 9
3608.42 3
3608.56 0
3608.70 0
3608.83 0
3608.97 0
3609.11 0
3609.25 0
3609.38 0
3609.52 0
3609.66 0
3609.80 2
3609.94 6
3610.07 13
3610.21 22
3610.35 33
3610.49 43
3610.62 51
3610.76 56
3610.90 57
3611.04 55
3611.17 51
3611.31 46
3611.45 42
3611.59 39
3611.73 37
3611.86 35
3612.00 34
3612.14 31
3612.28 28
3612.41 23
3612.55 18
3612.69 12
3612.83 6
3612.97 0
3613.10 0
3613.24 0
3613.38 0
3613.52 0
3613.65 0
3613.79 0
3613.93 0
3614.07 1
3614.21 7
3614.34 10
3614.48 12
3614.62 11
3614.76 10
3614.90 8
3615.03 9
3615.17 14
3615.31 23
3615.45 35
3615.58 50
3615.72 66
3615.86 79
3616.00 87
3616.14 91
3616.27 89
3616.41 83
3616.55 75
3616.69 67
3616.83 61
3616.96 56
3617.10 55
3617.24 55
3617.38 58
3617.51 61
3617.65 64
3617.79 66
3617.93 67
3618.07 65
3618.20 61
3618.34 55
3618.48 48
3618.62 40
3618.76 33
3618.89 28
3619.03 27
3619.17 29
3619.31 37
3619.45 48
3619.58 61
3619.72 75
3619.86 88
3620.00 96
3620.13 99
3620.27 96
3620.41 88
3620.55 76
3620.69 64
3620.82 52
3620.96 45
3621.10 41
3621.24 42
3621.38 45
3621.51 51
3621.65 57
3621.79 62
3621.93 65
3622.07 65
3622.20 63
3622.34 60
3622.48 56
3622.62 52
3622.76 50
3622.89 50
3623.03 53
3623.17 58
3623.31 65
3623.45 71
3623.58 78
3623.72 84
3623.86 89
3624.00 94
3624.14 102
3624.27 112
3624.41 124
3624.55 136
3624.69 148
3624.83 158
3624.96 163
3625.10 163
3625.24 160
3625.38 154
3625.52 147
3625.65 141
3625.79 137
3625.93 136
3626.07 138
3626.21 141
3626.34 144
3626.48 147
3626.62 147
3626.76 145
3626.90 141
3627.03 134
3627.17 127
3627.31 119
3627.45 111
3627.59 105
3627.72 101
3627.86 98
3628.00 96
3628.14 94
3628.28 92
3628.41 88
3628.55 84
3628.69 79
3628.83 73
3628.97 67
3629.11 61
3629.24 54
3629.38 47
3629.52 39
3629.66 31
3629.80 23
3629.93 14
3630.07 6
3630.21 0
3630.35 0
3630.49 0
3630.62 0
3630.76 4
3630.90 11
3631.04 19
3631.18 26
3631.32 31
3631.45 35
3631.59 39
3631.73 43
3631.87 48
3632.01 53
3632.14 60
3632.28 65
3632.42 69
3632.56 70
3632.70 68
3632.83 65
3632.97 61
3633.11 58
3633.25 57
3633.39 59
3633.53 62
3633.66 67
3633.80 74
3633.94 81
3634.08 89
3634.22 98
3634.35 107
3634.49 116
3634.63 124
3634.77 130
3634.91 133
3635.05 133
3635.18 130
3635.32 125
3635.46 119
3635.60 113
3635.74 108
3635.88 105
3636.01 103
3636.15 104
3636.29 106
3636.43 110
3636.57 113
3636.70 116
3636.84 118
3636.98 118
3637.12 116
3637.26 112
3637.40 105
3637.53 98
3637.67 89
3637.81 81
3637.95 73
3638.09 68
3638.23 66
3638.36 67
3638.50 70
3638.64 75
3638.78 79
3638.92 81
3639.06 82
3639.19 81
3639.33 79
3639.47 77
3639.61 74
3639.75 72
3639.88 71
3640.02 71
3640.16 73
3640.30 76
3640.44 82
3640.58 90
3640.71 100
3640.85 113
3640.99 125
3641.13 136
3641.27 145
3641.41 150
3641.54 151
3641.68 149
3641.82 146
3641.96 142
3642.10 138
3642.24 135
3642.37 133
3642.51 131
3642.65 128
3642.79 123
3642.93 118
3643.07 111
3643.20 105
3643.34 99
3643.48 95
3643.62 93
3643.76 92
3643.90 91
3644.04 91
3644.17 90
3644.31 88
3644.45 85
3644.59 81
3644.73 76
3644.87 73
3645.00 70
3645.14 70
3645.28 72
3645.42 77
3645.56 83
3645.70 88
3645.83 92
3645.97 93
3646.11 91
3646.25 86
3646.39 79
3646.53 72
3646.66 66
3646.80 63
3646.94 62
3647.08 64
3647.22 67
3647.36 70
3647.50 73
3647.63 76
3647.77 79
3647.91 82
3648.05 86
3648.19 91
3648.33 96
3648.46 101
3648.60 104
3648.74 104
3648.88 102
3649.02 98
3649.16 92
3649.30 87
3649.43 85
3649.57 86
3649.71 89
3649.85 95
3649.99 101
3650.13 105
3650.26 106
3650.40 103
3650.54 96
3650.68 86
3650.82 74
3650.96 63
3651.10 54
3651.23 48
3651.37 46
3651.51 48
3651.65 52
3651.79 59
3651.93 66
3652.07 71
3652.20 74
3652.34 74
3652.48 71
3652.62 66
3652.76 61
3652.90 56
3653.04 52
3653.17 52
3653.31 53
3653.45 55
3653.59 57
3653.73 58
3653.87 57
3654.01 54
3654.14 48
3654.28 41
3654.42 33
3654.56 25
3654.70 18
3654.84 13
3654.98 9
3655.11 7
3655.25 7
3655.39 10
3655.53 16
3655.67 24
3655.81 33
3655.95 45
3656.08 57
3656.22 70
3656.36 83
3656.50 95
3656.64 107
3656.78 117
3656.92 125
3657.05 130
3657.19 132
3657.33 131
3657.47 127
3657.61 121
3657.75 114
3657.89 107
3658.03 101
3658.16 96
3658.30 94
3658.44 93
3658.58 93
3658.72 93
3658.86 92
3659.00 89
3659.13 85
3659.27 78
3659.41 70
3659.55 61
3659.69 51
3659.83 41
3659.97 31
3660.11 22
3660.24 13
3660.38 6
3660.52 0
3660.66 0
3660.80 0
3660.94 2
3661.08 7
3661.21 13
3661.35 19
3661.49 24
3661.63 27
3661.77 27
3661.91 26
3662.05 22
3662.19 18
3662.32 13
3662.46 9
3662.60 8
3662.74 8
3662.88 12
3663.02 19
3663.16 28
3663.30 37
3663.43 46
3663.57 52
3663.71 56
3663.85 55
3663.99 52
3664.13 46
3664.27 39
3664.41 31
3664.54 24
3664.68 19
3664.82 15
3664.96 14
3665.10 14
3665.24 16
3665.38 19
3665.52 23
3665.65 27
3665.79 31
3665.93 36
3666.07 41
3666.21 45
3666.35 49
3666.49 51
3666.63 51
3666.76 48
3666.90 43
3667.04 35
3667.18 27
3667.32 20
3667.46 13
3667.60 8
3667.74 5
3667.88 3
3668.01 2
3668.15 1
3668.29 0
3668.43 0
3668.57 0
3668.71 0
3668.85 0
3668.99 0
3669.13 0
3669.26 2
3669.40 9
3669.54 14
3669.68 18
3669.82 20
3669.96 21
3670.10 23
3670.24 27
3670.37 33
3670.51 41
3670.65 50
3670.79 59
3670.93 66
3671.07 70
3671.21 70
3671.35 67
3671.49 62
3671.63 57
3671.76 53
3671.90 52
3672.04 54
3672.18 61
3672.32 70
3672.46 81
3672.60 93
3672.74 105
3672.88 114
3673.01 120
3673.15 122
3673.29 120
3673.43 115
3673.57 109
3673.71 103
3673.85 98
3673.99 95
3674.13 93
3674.26 93
3674.40 93
3674.54 93
3674.68 92
3674.82 91
3674.96 91
3675.10 91
3675.24 91
3675.38 90
3675.52 90
3675.65 87
3675.79 84
3675.93 79
3676.07 73
3676.21 69
3676.35 65
3676.49 64
3676.63 64
3676.77 65
3676.91 66
3677.04 69
3677.18 73
3677.32 78
3677.46 84
3677.60 93
3677.74 101
3677.88 109
3678.02 115
3678.16 117
3678.30 115
3678.43 109
3678.57 100
3678.71 89
3678.85 78
3678.99 67
3679.13 57
3679.27 49
3679.41 41
3679.55 34
3679.69 25
3679.82 16
3679.96 7
3680.10 0
3680.24 0
3680.38 0
3680.52 0
3680.66 0
3680.80 0
3680.94 0
3681.08 0
3681.22 5
3681.35 14
3681.49 21
3681.63 25
3681.77 26
3681.91 25
3682.05 23
3682.19 20
3682.33 19
3682.47 20
3682.61 22
3682.75 27
3682.88 33
3683.02 40
3683.16 47
3683.30 53
3683.44 58
3683.58 60
3683.72 59
3683.86 54
3684.00 47
3684.14 39
3684.28 31
3684.42 25
3684.55 21
3684.69 20
3684.83 21
3684.97 24
3685.11 27
3685.25 30
3685.39 34
3685.53 37
3685.67 42
3685.81 48
3685.95 54
3686.09 61
3686.22 67
3686.36 71
3686.50 71
3686.64 68
3686.78 63
3686.92 55
3687.06 47
3687.20 40
3687.34 35
3687.48 32
3687.62 32
3687.76 35
3687.89 39
3688.03 43
3688.17 46
3688.31 48
3688.45 47
3688.59 44
3688.73 39
3688.87 33
3689.01 27
3689.15 22
3689.29 18
3689.43 16
3689.57 16
3689.70 16
3689.84 16
3689.98 15
3690.12 12
3690.26 8
3690.40 3
3690.54 0
3690.68 0
3690.82 0
3690.96 0
3691.10 7
3691.24 16
3691.38 25
3691.52 32
3691.65 35
3691.79 35
3691.93 31
3692.07 24
3692.21 17
3692.35 10
3692.49 5
3692.63 3
3692.77 3
3692.91 5
3693.05 6
3693.19 7
3693.33 7
3693.47 5
3693.60 2
3693.74 0
3693.88 0
3694.02 0
3694.16 0
3694.30 0
3694.44 0
3694.58 0
3694.72 3
3694.86 9
3695.00 16
3695.14 23
3695.28 31
3695.42 40
3695.56 49
3695.69 60
3695.83 70
3695.97 81
3696.11 91
3696.25 102
3696.39 113
3696.53 124
3696.67 134
3696.81 142
3696.95 147
3697.09 149
3697.23 147
3697.37 141
3697.51 132
3697.65 121
3697.79 110
3697.92 100
3698.06 92
3698.20 85
3698.34 79
3698.48 74
3698.62 67
3698.76 59
3698.90 50
3699.04 41
3699.18 31
3699.32 23
3699.46 18
3699.60 15
3699.74 13
3699.88 13
3700.02 13
3700.16 12
3700.30 12
3700.43 11
3700.57 11
3700.71 12
3700.85 15
3700.99 19
3701.13 24
3701.27 30
3701.41 34
3701.55 36
3701.69 36
3701.83 33
3701.97 29
3702.11 24
3702.25 20
3702.39 16
3702.53 14
3702.67 14
3702.81 17
3702.95 23
3703.08 33
3703.22 46
3703.36 62
3703.50 80
3703.64 100
3703.78 120
3703.92 137
3704.06 151
3704.20 160
3704.34 164
3704.48 161
3704.62 152
3704.76 139
3704.90 123
3705.04 106
3705.18 89
3705.32 75
3705.46 65
3705.60 59
3705.74 59
3705.88 62
3706.01 68
3706.15 75
3706.29 82
3706.43 87
3706.57 91
3706.71 92
3706.85 92
3706.99 91
3707.13 89
3707.27 86
3707.41 81
3707.55 74
3707.69 67
3707.83 58
3707.97 49
3708.11 40
3708.25 33
3708.39 29
3708.53 28
3708.67 29
3708.81 34
3708.95 42
3709.09 52
3709.23 62
3709.36 73
3709.50 82
3709.64 90
3709.78 94
3709.92 95
3710.06 94
3710.20 92
3710.34 88
3710.48 83
3710.62 79
3710.76 75
3710.90 71
3711.04 69
3711.18 68
3711.32 69
3711.46 71
3711.60 75
3711.74 79
3711.88 83
3712.02 87
3712.16 89
3712.30 89
3712.44 87
3712.58 83
3712.72 78
3712.86 71
3713.00 63
3713.14 56
3713.28 51
3713.41 48
3713.55 48
3713.69 52
3713.83 57
3713.97 63
3714.11 67
3714.25 70
3714.39 69
3714.53 67
3714.67 65
3714.81 62
3714.95 61
3715.09 60
3715.23 60
3715.37 59
3715.51 56
3715.65 51
3715.79 44
3715.93 34
3716.07 23
3716.21 12
3716.35 1
3716.49 0
3716.63 0
3716.77 0
3716.91 0
3717.05 0
3717.19 0
3717.33 0
3717.47 0
3717.61 7
3717.75 14
3717.89 19
3718.03 24
3718.17 27
3718.31 30
3718.45 33
3718.59 36
3718.72 38
3718.86 40
3719.00 42
3719.14 45
3719.28 49
3719.42 54
3719.56 61
3719.70 67
3719.84 72
3719.98 74
3720.12 73
3720.26 68
3720.40 60
3720.54 52
3720.68 44
3720.82 39
3720.96 36
3721.10 36
3721.24 38
3721.38 40
3721.52 42
3721.66 44
3721.80 44
3721.94 43
3722.08 42
3722.22 41
3722.36 41
3722.50 41
3722.64 43
3722.78 46
3722.92 49
3723.06 52
3723.20 55
3723.34 56
3723.48 57
3723.62 56
3723.76 53
3723.90 49
3724.04 44
3724.18 38
3724.32 32
3724.46 26
3724.60 21
3724.74 18
3724.88 16
3725.02 17
3725.16 18
3725.30 22
3725.44 26
3725.58 30
3725.72 34
3725.86 38
3726.00 41
3726.14 45
3726.28 48
3726.42 53
3726.56 58
3726.70 63
3726.84 69
3726.98 74
3727.12 78
3727.26 81
3727.40 82
3727.54 81
3727.68 78
3727.82 75
3727.96 72
3728.10 68
3728.24 65
3728.38 61
3728.52 57
3728.66 53
3728.80 49
3728.94 47
3729.08 47
3729.22 50
3729.36 57
3729.50 66
3729.64 78
3729.78 89
3729.92 100
3730.06 108
3730.20 115
3730.34 119
3730.48 122
3730.62 124
3730.76 127
3730.90 129
3731.04 130
3731.18 130
3731.32 127
3731.46 121
3731.60 111
3731.74 99
3731.88 85
3732.02 71
3732.16 57
3732.30 46
3732.44 37
3732.58 32
3732.72 31
3732.86 34
3733.00 41
3733.14 51
3733.28 64
3733.42 79
3733.56 94
3733.70 110
3733.84 126
3733.98 139
3734.12 149
3734.26 156
3734.40 158
3734.54 157
3734.68 151
3734.82 143
3734.96 134
3735.10 125
3735.24 116
3735.38 109
3735.52 104
3735.66 101
3735.80 98
3735.94 96
3736.08 93
3736.22 88
3736.36 82
3736.50 74
3736.64 65
3736.78 57
3736.92 50
3737.06 46
3737.20 46
3737.34 48
3737.48 53
3737.62 60
3737.76 66
3737.90 71
3738.04 74
3738.18 75
3738.32 76
3738.46 76
3738.60 76
3738.74 77
3738.88 79
3739.02 83
3739.16 89
3739.30 99
3739.44 111
3739.58 126
3739.72 143
3739.86 159
3740.00 174
3740.14 187
3740.28 195
3740.42 199
3740.56 198
3740.70 193
3740.85 183
3740.99 170
3741.13 156
3741.27 141
3741.41 126
3741.55 114
3741.69 105
3741.83 100
3741.97 100
3742.11 103
3742.25 110
3742.39 120
3742.53 130
3742.67 141
3742.81 151
3742.95 158
3743.09 164
3743.23 167
3743.37 167
3743.51 164
3743.65 159
3743.79 151
3743.93 141
3744.07 129
3744.21 118
3744.35 107
3744.49 100
3744.63 97
3744.77 98
3744.91 104
3745.05 113
3745.19 123
3745.33 133
3745.47 141
3745.61 146
3745.75 149
3745.89 150
3746.03 151
3746.17 152
3746.32 154
3746.46 159
3746.60 165
3746.74 172
3746.88 180
3747.02 188
3747.16 195
3747.30 199
3747.44 200
3747.58 198
3747.72 193
3747.86 187
3748.00 179
3748.14 172
3748.28 167
3748.42 164
3748.56 162
3748.70 160
3748.84 157
3748.98 154
3749.12 148
3749.26 141
3749.40 132
3749.54 122
3749.68 113
3749.82 104
3749.96 97
3750.10 91
3750.25 85
3750.39 81
3750.53 77
3750.67 73
3750.81 69
3750.95 66
3751.09 63
3751.23 61
3751.37 60
3751.51 60
3751.65 59
3751.79 57
3751.93 53
3752.07 46
3752.21 36
3752.35 24
3752.49 12
3752.63 3
3752.77 0
3752.91 0
3753.05 7
3753.19 19
3753.33 34
3753.47 50
3753.62 63
3753.76 72
3753.90 77
3754.04 77
3754.18 73
3754.32 67
3754.46 60
3754.60 54
3754.74 48
3754.88 44
3755.02 40
3755.16 36
3755.30 33
3755.44 29
3755.58 27
3755.72 25
3755.86 26
3756.00 28
3756.14 33
3756.28 38
3756.42 44
3756.57 49
3756.71 54
3756.85 59
3756.99 63
3757.13 67
3757.27 71
3757.41 74
3757.55 77
3757.69 80
3757.83 82
3757.97 84
3758.11 84
3758.25 83
3758.39 80
3758.53 75
3758.67 67
3758.81 58
3758.95 48
3759.09 40
3759.24 34
3759.38 33
3759.52 36
3759.66 43
3759.80 53
3759.94 66
3760.08 80
3760.22 93
3760.36 107
3760.50 119
3760.64 129
3760.78 138
3760.92 143
3761.06 145
3761.20 144
3761.34 140
3761.48 134
3761.62 127
3761.77 120
3761.91 113
3762.05 108
3762.19 103
3762.33 99
3762.47 97
3762.61 98
3762.75 100
3762.89 106
3763.03 114
3763.17 125
3763.31 137
3763.45 149
3763.59 162
3763.73 173
3763.87 182
3764.02 189
3764.16 192
3764.30 193
3764.44 191
3764.58 187
3764.72 182
3764.86 178
3765.00 176
3765.14 176
3765.28 179
3765.42 183
3765.56 187
3765.70 189
3765.84 189
3765.98 186
3766.13 179
3766.27 170
3766.41 157
3766.55 143
3766.69 128
3766.83 113
3766.97 99
3767.11 87
3767.25 78
3767.39 71
3767.53 67
3767.67 66
3767.81 66
3767.95 68
3768.10 70
3768.24 72
3768.38 74
3768.52 76
3768.66 77
3768.80 78
3768.94 80
3769.08 82
3769.22 83
3769.36 84
3769.50 84
3769.64 83
3769.78 80
3769.92 75
3770.07 69
3770.21 62
3770.35 56
3770.49 49
3770.63 43
3770.77 37
3770.91 32
3771.05 27
3771.19 24
3771.33 21
3771.47 21
3771.61 21
3771.75 23
3771.90 26
3772.04 30
3772.18 33
3772.32 36
3772.46 38
3772.60 41
3772.74 43
3772.88 45
3773.02 46
3773.16 47
3773.30 48
3773.44 50
3773.59 53
3773.73 58
3773.87 66
3774.01 75
3774.15 87
3774.29 99
3774.43 111
3774.57 121
3774.71 131
3774.85 138
3774.99 145
3775.13 152
3775.28 157
3775.42 161
3775.56 162
3775.70 160
3775.84 155
3775.98 145
3776.12 132
3776.26 119
3776.40 107
3776.54 98
3776.68 93
3776.82 93
3776.97 96
3777.11 101
3777.25 107
3777.39 110
3777.53 112
3777.67 111
3777.81 109
3777.95 106
3778.09 105
3778.23 103
3778.37 103
3778.52 103
3778.66 102
3778.80 100
3778.94 97
3779.08 93
3779.22 90
3779.36 88
3779.50 89
3779.64 93
3779.78 98
3779.92 105
3780.07 112
3780.21 118
3780.35 123
3780.49 125
3780.63 125
3780.77 122
3780.91 116
3781.05 109
3781.19 101
3781.33 91
3781.48 81
3781.62 71
3781.76 62
3781.90 54
3782.04 48
3782.18 43
3782.32 40
3782.46 39
3782.60 37
3782.74 36
3782.89 34
3783.03 32
3783.17 29
3783.31 25
3783.45 21
3783.59 16
3783.73 12
3783.87 8
3784.01 5
3784.15 4
3784.30 6
3784.44 10
3784.58 17
3784.72 24
3784.86 30
3785.00 35
3785.14 36
3785.28 34
3785.42 30
3785.56 24
3785.71 18
3785.85 14
3785.99 13
3786.13 14
3786.27 16
3786.41 20
3786.55 24
3786.69 26
3786.83 27
3786.98 25
3787.12 22
3787.26 18
3787.40 14
3787.54 10
3787.68 7
3787.82 4
3787.96 2
3788.10 1
3788.24 0
3788.39 0
3788.53 0
3788.67 0
3788.81 0
3788.95 0
3789.09 0
3789.23 0
3789.37 5
3789.51 14
3789.66 25
3789.80 35
3789.94 45
3790.08 54
3790.22 61
3790.36 67
3790.50 73
3790.64 78
3790.79 83
3790.93 87
3791.07 90
3791.21 91
3791.35 92
3791.49 92
3791.63 93
3791.77 95
3791.91 99
3792.06 104
3792.20 109
3792.34 115
3792.48 120
3792.62 123
3792.76 124
3792.90 122
3793.04 119
3793.18 115
3793.33 108
3793.47 101
3793.61 93
3793.75 85
3793.89 78
3794.03 72
3794.17 68
3794.31 66
3794.46 66
3794.60 68
3794.74 71
3794.88 72
3795.02 73
3795.16 73
3795.30 71
3795.44 70
3795.59 69
3795.73 68
3795.87 69
3796.01 69
3796.15 69
3796.29 68
3796.43 66
3796.57 64
3796.72 60
3796.86 57
3797.00 54
3797.14 51
3797.28 47
3797.42 44
3797.56 40
3797.70 39
3797.85 39
3797.99 42
3798.13 48
3798.27 55
3798.41 64
3798.55 73
3798.69 80
3798.83 85
3798.98 87
3799.12 89
3799.26 89
3799.40 89
3799.54 89
3799.68 89
3799.82 88
3799.96 87
3800.11 86
3800.25 85
3800.39 83
3800.53 80
3800.67 76
3800.81 71
3800.95 65
3801.10 58
3801.24 51
3801.38 44
3801.52 38
3801.66 32
3801.80 28
3801.94 23
3802.08 18
3802.23 13
3802.37 7
3802.51 1
3802.65 0
3802.79 0
3802.93 0
3803.07 0
3803.22 0
3803.36 0
3803.50 0
3803.64 0
3803.78 5
3803.92 15
3804.06 27
3804.21 38
3804.35 49
3804.49 58
3804.63 65
3804.77 69
3804.91 71
3805.05 71
3805.20 69
3805.34 66
3805.48 62
3805.62 56
3805.76 48
3805.90 39
3806.04 28
3806.19 16
3806.33 5
3806.47 0
3806.61 0
3806.75 0
3806.89 0
3807.03 0
3807.18 7
3807.32 17
3807.46 26
3807.60 35
3807.74 42
3807.88 49
3808.02 54
3808.17 59
3808.31 63
3808.45 66
3808.59 67
3808.73 68
3808.87 69
3809.01 69
3809.16 69
3809.30 69
3809.44 68
3809.58 65
3809.72 60
3809.86 52
3810.00 42
3810.15 32
3810.29 24
3810.43 19
3810.57 18
3810.71 21
3810.85 28
3811.00 37
3811.14 46
3811.28 53
3811.42 58
3811.56 60
3811.70 61
3811.84 59
3811.99 57
3812.13 55
3812.27 53
3812.41 53
3812.55 54
3812.69 57
3812.84 62
3812.98 68
3813.12 76
3813.26 85
3813.40 93
3813.54 100
3813.68 107
3813.83 113
3813.97 118
3814.11 122
3814.25 125
3814.39 127
3814.53 128
3814.68 128
3814.82 127
3814.96 124
3815.10 121
3815.24 117
3815.38 111
3815.53 103
3815.67 92
3815.81 79
3815.95 63
3816.09 46
3816.23 30
3816.38 16
3816.52 5
3816.66 0
3816.80 0
3816.94 0
3817.08 0
3817.22 0
3817.37 0
3817.51 0
3817.65 0
3817.79 0
3817.93 2
3818.07 3
3818.22 6
3818.36 8
3818.50 10
3818.64 13
3818.78 16
3818.92 19
3819.07 24
3819.21 29
3819.35 35
3819.49 42
3819.63 48
3819.77 53
3819.92 56
3820.06 57
3820.20 56
3820.34 56
3820.48 55
3820.62 56
3820.77 58
3820.91 61
3821.05 65
3821.19 69
3821.33 73
3821.48 77
3821.62 81
3821.76 86
3821.90 91
3822.04 97
3822.18 104
3822.33 111
3822.47 116
3822.61 120
3822.75 121
3822.89 120
3823.03 117
3823.18 113
3823.32 109
3823.46 105
3823.60 103
3823.74 101
3823.88 100
3824.03 99
3824.17 97
3824.31 95
3824.45 92
3824.59 88
3824.74 85
3824.88 82
3825.02 79
3825.16 76
3825.30 72
3825.44 68
3825.59 63
3825.73 59
3825.87 57
3826.01 56
3826.15 57
3826.29 60
3826.44 64
3826.58 67
3826.72 69
3826.86 69
3827.00 67
3827.15 65
3827.29 63
3827.43 61
3827.57 62
3827.71 64
3827.85 68
3828.00 73
3828.14 77
3828.28 79
3828.42 80
3828.56 80
3828.71 79
3828.85 79
3828.99 78
3829.13 79
3829.27 79
3829.42 80
3829.56 80
3829.70 80
3829.84 80
3829.98 79
3830.12 78
3830.27 77
3830.41 76
3830.55 73
3830.69 70
3830.83 67
3830.98 62
3831.12 58
3831.26 54
3831.40 51
3831.54 50
3831.69 50
3831.83 52
3831.97 55
3832.11 58
3832.25 62
3832.39 66
3832.54 70
3832.68 75
3832.82 79
3832.96 83
3833.10 87
3833.25 88
3833.39 88
3833.53 85
3833.67 81
3833.81 77
3833.96 75
3834.10 75
3834.24 79
3834.38 85
3834.52 92
3834.67 100
3834.81 106
3834.95 111
3835.09 115
3835.23 118
3835.38 122
3835.52 126
3835.66 131
3835.80 137
3835.94 142
3836.09 148
3836.23 154
3836.37 160
3836.51 167
3836.65 174
3836.80 182
3836.94 188
3837.08 191
3837.22 192
3837.36 189
3837.51 183
3837.65 175
3837.79 166
3837.93 157
3838.07 147
3838.22 138
3838.36 129
3838.50 120
3838.64 111
3838.78 103
3838.93 98
3839.07 94
3839.21 94
3839.35 96
3839.49 99
3839.64 102
3839.78 104
3839.92 105
3840.06 106
3840.20 107
3840.35 109
3840.49 114
3840.63 121
3840.77 131
3840.91 142
3841.06 153
3841.20 163
3841.34 170
3841.48 175
3841.62 177
3841.77 176
3841.91 174
3842.05 172
3842.19 171
3842.34 172
3842.48 174
3842.62 177
3842.76 180
3842.90 182
3843.05 181
3843.19 178
3843.33 172
3843.47 162
3843.61 151
3843.76 138
3843.90 124
3844.04 111
3844.18 101
3844.33 92
3844.47 89
3844.61 89
3844.75 95
3844.89 106
3845.04 118
3845.18 132
3845.32 145
3845.46 154
3845.60 159
3845.75 159
3845.89 154
3846.03 145
3846.17 132
3846.32 117
3846.46 103
3846.60 90
3846.74 80
3846.88 75
3847.03 74
3847.17 76
3847.31 80
3847.45 84
3847.59 88
3847.74 89
3847.88 87
3848.02 81
3848.16 73
3848.31 63
3848.45 53
3848.59 43
3848.73 36
3848.87 32
3849.02 31
3849.16 34
3849.30 40
3849.44 48
3849.59 57
3849.73 66
3849.87 74
3850.01 81
3850.15 87
3850.30 91
3850.44 92
3850.58 90
3850.72 85
3850.87 78
3851.01 69
3851.15 60
3851.29 52
3851.44 47
3851.58 46
3851.72 49
3851.86 53
3852.00 58
3852.15 62
3852.29 64
3852.43 63
3852.57 61
3852.72 57
3852.86 53
3853.00 49
3853.14 47
3853.28 45
3853.43 44
3853.57 44
3853.71 43
3853.85 43
3854.00 43
3854.14 42
3854.28 41
3854.42 39
3854.57 36
3854.71 33
3854.85 30
3854.99 28
3855.14 28
3855.28 31
3855.42 36
3855.56 44
3855.70 54
3855.85 63
3855.99 71
3856.13 78
3856.27 82
3856.42 84
3856.56 84
3856.70 84
3856.84 83
3856.99 82
3857.13 81
3857.27 78
3857.41 74
3857.56 68
3857.70 60
3857.84 51
3857.98 41
3858.12 32
3858.27 24
3858.41 18
3858.55 13
3858.69 10
3858.84 8
3858.98 6
3859.12 4
3859.26 1
3859.41 0
3859.55 0
3859.69 0
3859.83 0
3859.98 0
3860.12 0
3860.26 0
3860.40 0
3860.55 4
3860.69 9
3860.83 14
3860.97 17
3861.12 20
3861.26 22
3861.40 23
3861.54 24
3861.69 25
3861.83 26
3861.97 28
3862.11 30
3862.26 33
3862.40 37
3862.54 41
3862.68 46
3862.83 50
3862.97 54
3863.11 57
3863.25 58
3863.40 57
3863.54 53
3863.68 48
3863.82 40
3863.97 32
3864.11 23
3864.25 14
3864.39 7
3864.54 1
3864.68 0
3864.82 0
3864.96 0
3865.11 0
3865.25 3
3865.39 10
3865.53 19
3865.68 29
3865.82 42
3865.96 54
3866.10 67
3866.25 79
3866.39 89
3866.53 98
3866.67 105
3866.82 111
3866.96 119
3867.10 127
3867.24 138
3867.39 150
3867.53 162
3867.67 174
3867.81 182
3867.96 185
3868.10 183
3868.24 177
3868.38 167
3868.53 155
3868.67 144
3868.81 134
3868.95 127
3869.10 122
3869.24 120
3869.38 118
3869.52 116
3869.67 113
3869.81 108
3869.95 100
3870.10 91
3870.24 82
3870.38 72
3870.52 64
3870.67 58
3870.81 54
3870.95 52
3871.09 53
3871.24 56
3871.38 63
3871.52 73
3871.66 86
3871.81 101
3871.95 118
3872.09 135
3872.23 150
3872.38 163
3872.52 173
3872.66 182
3872.81 191
3872.95 201
3873.09 215
3873.23 232
3873.38 251
3873.52 270
3873.66 289
3873.80 306
3873.95 320
3874.09 333
3874.23 345
3874.37 358
3874.52 370
3874.66 383
3874.80 396
3874.95 407
3875.09 417
3875.23 427
3875.37 438
3875.52 450
3875.66 465
3875.80 481
3875.94 499
3876.09 517
3876.23 533
3876.37 546
3876.52 556
3876.66 564
3876.80 571
3876.94 579
3877.09 588
3877.23 598
3877.37 608
3877.51 618
3877.66 626
3877.80 631
3877.94 632
3878.09 632
3878.23 630
3878.37 630
3878.51 632
3878.66 637
3878.80 645
3878.94 655
3879.08 663
3879.23 668
3879.37 668
3879.51 663
3879.66 653
3879.80 639
3879.94 623
3880.08 607
3880.23 594
3880.37 585
3880.51 580
3880.66 579
3880.80 582
3880.94 586
3881.08 591
3881.23 594
3881.37 594
3881.51 590
3881.66 582
3881.80 571
3881.94 557
3882.08 540
3882.23 523
3882.37 506
3882.51 490
3882.66 476
3882.80 464
3882.94 456
3883.08 453
3883.23 452
3883.37 454
3883.51 456
3883.66 457
3883.80 456
3883.94 451
3884.08 443
3884.23 431
3884.37 417
3884.51 402
3884.66 387
3884.80 374
3884.94 363
3885.08 356
3885.23 352
3885.37 351
3885.51 353
3885.66 356
3885.80 359
3885.94 360
3886.08 359
3886.23 356
3886.37 351
3886.51 345
3886.66 339
3886.80 332
3886.94 326
3887.08 319
3887.23 313
3887.37 305
3887.51 297
3887.66 288
3887.80 278
3887.94 267
3888.09 257
3888.23 246
3888.37 236
3888.51 227
3888.66 218
3888.80 212
3888.94 207
3889.09 204
3889.23 204
3889.37 206
3889.51 211
3889.66 216
3889.80 221
3889.94 224
3890.09 224
3890.23 222
3890.37 216
3890.52 208
3890.66 198
3890.80 187
3890.94 176
3891.09 165
3891.23 155
3891.37 145
3891.52 137
3891.66 130
3891.80 124
3891.95 120
3892.09 117
3892.23 116
3892.37 118
3892.52 123
3892.66 132
3892.80 146
3892.95 162
3893.09 181
3893.23 199
3893.38 215
3893.52 225
3893.66 231
3893.81 230
3893.95 225
3894.09 218
3894.23 209
3894.38 200
3894.52 192
3894.66 187
3894.81 184
3894.95 183
3895.09 183
3895.24 184
3895.38 185
3895.52 184
3895.66 181
3895.81 176
3895.95 169
3896.09 162
3896.24 155
3896.38 151
3896.52 150
3896.67 154
3896.81 162
3896.95 172
3897.10 184
3897.24 194
3897.38 202
3897.53 205
3897.67 204
3897.81 199
3897.95 190
3898.10 179
3898.24 168
3898.38 159
3898.53 151
3898.67 146
3898.81 143
3898.96 142
3899.10 142
3899.24 144
3899.39 147
3899.53 151
3899.67 156
3899.82 161
3899.96 167
3900.10 171
3900.24 175
3900.39 177
3900.53 178
3900.67 178
3900.82 178
3900.96 178
3901.10 178
3901.25 178
3901.39 177
3901.53 175
3901.68 172
3901.82 168
3901.96 165
3902.11 162
3902.25 160
3902.39 159
3902.54 158
3902.68 158
3902.82 157
3902.97 156
3903.11 155
3903.25 153
3903.40 151
3903.54 150
3903.68 150
3903.83 151
3903.97 154
3904.11 157
3904.25 160
3904.40 161
3904.54 160
3904.68 155
3904.83 148
3904.97 140
3905.11 132
3905.26 125
3905.40 120
3905.54 117
3905.69 116
3905.83 114
3905.97 113
3906.12 110
3906.26 107
3906.40 102
3906.55 98
3906.69 93
3906.83 89
3906.98 85
3907.12 80
3907.26 75
3907.41 70
3907.55 65
3907.69 59
3907.84 55
3907.98 50
3908.12 47
3908.27 43
3908.41 39
3908.55 35
3908.70 31
3908.84 27
3908.98 24
3909.13 22
3909.27 22
3909.41 22
3909.56 24
3909.70 25
3909.84 24
3909.99 23
3910.13 21
3910.27 18
3910.42 17
3910.56 19
3910.70 24
3910.85 33
3910.99 45
3911.13 60
3911.28 75
3911.42 88
3911.56 97
3911.71 103
3911.85 104
3911.99 102
3912.14 99
3912.28 97
3912.42 98
3912.57 103
3912.71 112
3912.85 124
3913.00 137
3913.14 148
3913.28 155
3913.43 158
3913.57 157
3913.71 153
3913.86 147
3914.00 141
3914.14 135
3914.29 130
3914.43 125
3914.57 118
3914.72 110
3914.86 101
3915.01 91
3915.15 81
3915.29 71
3915.44 62
3915.58 55
3915.72 49
3915.87 44
3916.01 40
3916.15 37
3916.30 34
3916.44 31
3916.58 27
3916.73 22
3916.87 17
3917.01 11
3917.16 7
3917.30 3
3917.44 3
3917.59 5
3917.73 10
3917.87 17
3918.02 26
3918.16 35
3918.31 43
3918.45 51
3918.59 57
3918.74 62
3918.88 65
3919.02 67
3919.17 66
3919.31 63
3919.45 57
3919.60 49
3919.74 41
3919.88 32
3920.03 26
3920.17 21
3920.31 19
3920.46 20
3920.60 22
3920.74 25
3920.89 28
3921.03 31
3921.18 33
3921.32 37
3921.46 42
3921.61 49
3921.75 57
3921.89 65
3922.04 73
3922.18 79
3922.32 82
3922.47 84
3922.61 84
3922.75 83
3922.90 82
3923.04 80
3923.19 78
3923.33 75
3923.47 70
3923.62 64
3923.76 57
3923.90 51
3924.05 48
3924.19 47
3924.33 50
3924.48 55
3924.62 61
3924.77 67
3924.91 72
3925.05 75
3925.20 75
3925.34 72
3925.48 68
3925.63 64
3925.77 59
3925.91 56
3926.06 53
3926.20 52
3926.35 51
3926.49 50
3926.63 48
3926.78 46
3926.92 43
3927.06 39
3927.21 35
3927.35 32
3927.49 29
3927.64 26
3927.78 23
3927.93 18
3928.07 13
3928.21 5
3928.36 0
3928.50 0
3928.64 0
3928.79 0
3928.93 0
3929.07 0
3929.22 0
3929.36 0
3929.51 7
3929.65 17
3929.79 26
3929.94 32
3930.08 36
3930.22 38
3930.37 38
3930.51 38
3930.66 38
3930.80 38
3930.94 38
3931.09 36
3931.23 34
3931.37 29
3931.52 23
3931.66 17
3931.81 11
3931.95 6
3932.09 3
3932.24 2
3932.38 2
3932.52 1
3932.67 0
3932.81 0
3932.96 0
3933.10 0
3933.24 0
3933.39 0
3933.53 0
3933.67 3
3933.82 15
3933.96 27
3934.11 40
3934.25 50
3934.39 56
3934.54 58
3934.68 54
3934.82 47
3934.97 38
3935.11 28
3935.26 19
3935.40 11
3935.54 5
3935.69 0
3935.83 0
3935.98 0
3936.12 0
3936.26 0
3936.41 1
3936.55 6
3936.69 13
3936.84 22
3936.98 33
3937.13 44
3937.27 55
3937.41 65
3937.56 74
3937.70 82
3937.85 89
3937.99 94
3938.13 99
3938.28 103
3938.42 106
3938.56 107
3938.71 107
3938.85 106
3939.00 103
3939.14 100
3939.28 96
3939.43 92
3939.57 89
3939.72 86
3939.86 84
3940.00 83
3940.15 82
3940.29 82
3940.44 83
3940.58 84
3940.72 87
3940.87 90
3941.01 93
3941.15 96
3941.30 99
3941.44 101
3941.59 101
3941.73 101
3941.87 100
3942.02 98
3942.16 95
3942.31 92
3942.45 89
3942.59 85
3942.74 80
3942.88 74
3943.03 67
3943.17 59
3943.31 52
3943.46 47
3943.60 42
3943.75 39
3943.89 37
3944.03 37
3944.18 37
3944.32 37
3944.47 37
3944.61 39
3944.75 41
3944.90 43
3945.04 46
3945.19 49
3945.33 51
3945.47 54
3945.62 56
3945.76 58
3945.91 60
3946.05 62
3946.19 64
3946.34 65
3946.48 66
3946.63 66
3946.77 66
3946.91 66
3947.06 67
3947.20 69
3947.35 71
3947.49 74
3947.63 77
3947.78 78
3947.92 77
3948.07 74
3948.21 70
3948.35 64
3948.50 57
3948.64 50
3948.79 42
3948.93 35
3949.07 28
3949.22 22
3949.36 17
3949.51 13
3949.65 11
3949.79 12
3949.94 15
3950.08 20
3950.23 26
3950.37 34
3950.52 41
3950.66 48
3950.80 54
3950.95 58
3951.09 61
3951.24 65
3951.38 69
3951.52 73
3951.67 77
3951.81 81
3951.96 83
3952.10 83
3952.24 82
3952.39 79
3952.53 76
3952.68 74
3952.82 74
3952.96 75
3953.11 77
3953.25 79
3953.40 81
3953.54 82
3953.69 82
3953.83 81
3953.97 81
3954.12 81
3954.26 82
3954.41 85
3954.55 88
3954.69 91
3954.84 93
3954.98 94
3955.13 92
3955.27 89
3955.42 84
3955.56 79
3955.70 75
3955.85 72
3955.99 70
3956.14 69
3956.28 68
3956.42 67
3956.57 65
3956.71 62
3956.86 58
3957.00 54
3957.15 51
3957.29 49
3957.43 49
3957.58 52
3957.72 56
3957.87 61
3958.01 65
3958.16 69
3958.30 70
3958.44 70
3958.59 68
3958.73 66
3958.88 64
3959.02 63
3959.17 64
3959.31 66
3959.45 69
3959.60 74
3959.74 80
3959.89 88
3960.03 98
3960.17 108
3960.32 119
3960.46 129
3960.61 137
3960.75 142
3960.90 141
3961.04 136
3961.18 127
3961.33 113
3961.47 97
3961.62 81
3961.76 65
3961.91 52
3962.05 42
3962.19 36
3962.34 33
3962.48 32
3962.63 33
3962.77 34
3962.92 36
3963.06 39
3963.21 43
3963.35 48
3963.49 55
3963.64 62
3963.78 68
3963.93 73
3964.07 75
3964.22 76
3964.36 74
3964.50 72
3964.65 71
3964.79 70
3964.94 70
3965.08 69
3965.23 67
3965.37 64
3965.51 59
3965.66 53
3965.80 47
3965.95 41
3966.09 38
3966.24 36
3966.38 37
3966.53 40
3966.67 44
3966.81 48
3966.96 53
3967.10 58
3967.25 61
3967.39 63
3967.54 63
3967.68 61
3967.82 57
3967.97 52
3968.11 46
3968.26 41
3968.40 37
3968.55 36
3968.69 37
3968.84 41
3968.98 47
3969.12 55
3969.27 62
3969.41 68
3969.56 73
3969.70 76
3969.85 78
3969.99 80
3970.14 83
3970.28 86
3970.42 90
3970.57 95
3970.71 100
3970.86 105
3971.00 108
3971.15 110
3971.29 111
3971.44 111
3971.58 111
3971.72 111
3971.87 113
3972.01 116
3972.16 120
3972.30 124
3972.45 127
3972.59 128
3972.74 128
3972.88 125
3973.03 121
3973.17 116
3973.31 110
3973.46 104
3973.60 98
3973.75 92
3973.89 85
3974.04 78
3974.18 71
3974.33 63
3974.47 56
3974.61 49
3974.76 44
3974.90 42
3975.05 41
3975.19 41
3975.34 43
3975.48 46
3975.63 49
3975.77 54
3975.92 58
3976.06 63
3976.20 69
3976.35 74
3976.49 79
3976.64 82
3976.78 85
3976.93 87
3977.07 88
3977.22 89
3977.36 90
3977.51 90
3977.65 89
3977.79 88
3977.94 85
3978.08 81
3978.23 76
3978.37 71
3978.52 66
3978.66 62
3978.81 60
3978.95 58
3979.10 59
3979.24 60
3979.39 62
3979.53 65
3979.67 67
3979.82 69
3979.96 72
3980.11 76
3980.25 82
3980.40 90
3980.54 100
3980.69 113
3980.83 128
3980.98 144
3981.12 160
3981.27 175
3981.41 186
3981.56 193
3981.70 195
3981.84 191
3981.99 181
3982.13 168
3982.28 153
3982.42 137
3982.57 120
3982.71 105
3982.86 92
3983.00 81
3983.15 71
3983.29 63
3983.44 56
3983.58 49
3983.73 42
3983.87 36
3984.01 29
3984.16 22
3984.30 15
3984.45 8
3984.59 3
3984.74 0
3984.88 0
3985.03 0
3985.17 0
3985.32 0
3985.46 0
3985.61 0
3985.75 0
3985.90 3
3986.04 15
3986.19 28
3986.33 41
3986.47 51
3986.62 59
3986.76 63
3986.91 64
3987.05 63
3987.20 61
3987.34 60
3987.49 59
3987.63 59
3987.78 59
3987.92 61
3988.07 63
3988.21 65
3988.36 67
3988.50 69
3988.65 70
3988.79 71
3988.94 70
3989.08 68
3989.23 66
3989.37 63
3989.52 60
3989.66 59
3989.80 58
3989.95 59
3990.09 61
3990.24 66
3990.38 72
3990.53 79
3990.67 87
3990.82 94
3990.96 100
3991.11 104
3991.25 105
3991.40 102
3991.54 96
3991.69 87
3991.83 75
3991.98 63
3992.12 52
3992.27 44
3992.41 40
3992.56 41
3992.70 47
3992.85 57
3992.99 70
3993.14 84
3993.28 97
3993.43 109
3993.57 117
3993.72 123
3993.86 126
3994.01 126
3994.15 123
3994.29 119
3994.44 112
3994.58 104
3994.73 96
3994.87 87
3995.02 80
3995.16 74
3995.31 71
3995.45 71
3995.60 73
3995.74 76
3995.89 81
3996.03 86
3996.18 90
3996.32 94
3996.47 97
3996.61 98
3996.76 99
3996.90 99
3997.05 98
3997.19 96
3997.34 93
3997.48 88
3997.63 82
3997.77 76
3997.92 69
3998.06 62
3998.21 56
3998.35 51
3998.50 47
3998.64 44
3998.79 40
3998.93 35
3999.08 30
3999.22 24
3999.37 17
3999.51 11
3999.66 5
3999.80 1
3999.95 0
4000.09 0
4000.24 4
4000.38 9
4000.53 17
4000.67 26
4000.82 35
4000.96 43
4001.11 49
4001.25 54
4001.40 56
4001.54 56
4001.69 57
4001.83 59
4001.98 65
4002.12 73
4002.27 85
4002.41 98
4002.56 110
4002.70 120
4002.85 126
4002.99 128
4003.14 127
4003.28 123
4003.43 118
4003.57 113
4003.72 108
4003.86 105
4004.01 102
4004.15 100
4004.30 98
4004.44 94
4004.59 89
4004.73 82
4004.88 73
4005.02 62
4005.17 49
4005.31 35
4005.46 22
4005.60 10
4005.75 0
4005.89 0
4006.04 0
4006.18 0
4006.33 0
4006.47 0
4006.62 7
4006.76 16
4006.91 25
4007.06 33
4007.20 40
4007.35 44
4007.49 45
4007.64 45
4007.78 44
4007.93 41
4008.07 38
4008.22 35
4008.36 32
4008.51 29
4008.65 26
4008.80 24
4008.94 22
4009.09 20
4009.23 18
4009.38 15
4009.52 11
4009.67 5
4009.81 0
4009.96 0
4010.10 0
4010.25 0
4010.39 0
4010.54 0
4010.68 0
4010.83 0
4010.97 10
4011.12 18
4011.26 24
4011.41 26
4011.55 23
4011.70 18
4011.85 11
4011.99 5
4012.14 0
4012.28 0
4012.43 0
4012.57 3
4012.72 8
4012.86 12
4013.01 16
4013.15 19
4013.30 21
4013.44 24
4013.59 27
4013.73 33
4013.88 41
4014.02 51
4014.17 61
4014.31 70
4014.46 79
4014.60 85
4014.75 90
4014.90 93
4015.04 95
4015.19 96
4015.33 96
4015.48 95
4015.62 92
4015.77 90
4015.91 88
4016.06 86
4016.20 85
4016.35 85
4016.49 86
4016.64 87
4016.78 90
4016.93 95
4017.07 101
4017.22 111
4017.37 123
4017.51 136
4017.66 149
4017.80 160
4017.95 168
4018.09 173
4018.24 173
4018.38 172
4018.53 169
4018.67 167
4018.82 165
4018.96 166
4019.11 168
4019.25 171
4019.40 175
4019.54 178
4019.69 181
4019.84 182
4019.98 182
4020.13 180
4020.27 176
4020.42 170
4020.56 164
4020.71 158
4020.85 153
4021.00 149
4021.14 147
4021.29 146
4021.43 145
4021.58 145
4021.73 144
4021.87 143
4022.02 143
4022.16 142
4022.31 142
4022.45 143
4022.60 145
4022.74 147
4022.89 149
4023.03 152
4023.18 153
4023.32 154
4023.47 153
4023.62 150
4023.76 144
4023.91 136
4024.05 128
4024.20 120
4024.34 114
4024.49 111
4024.63 111
4024.78 113
4024.92 117
4025.07 122
4025.22 126
4025.36 129
4025.51 133
4025.65 136
4025.80 140
4025.94 144
4026.09 148
4026.23 152
4026.38 153
4026.52 153
4026.67 150
4026.82 147
4026.96 143
4027.11 140
4027.25 140
4027.40 143
4027.54 149
4027.69 156
4027.83 165
4027.98 174
4028.12 181
4028.27 186
4028.42 187
4028.56 184
4028.71 177
4028.85 166
4029.00 152
4029.14 137
4029.29 122
4029.43 110
4029.58 100
4029.73 94
4029.87 90
4030.02 88
4030.16 87
4030.31 86
4030.45 85
4030.60 85
4030.74 85
4030.89 87
4031.04 89
4031.18 91
4031.33 92
4031.47 92
4031.62 89
4031.76 83
4031.91 76
4032.05 68
4032.20 59
4032.35 52
4032.49 47
4032.64 43
4032.78 41
4032.93 40
4033.07 40
4033.22 41
4033.36 41
4033.51 42
4033.66 43
4033.80 44
4033.95 44
4034.09 44
4034.24 43
4034.38 42
4034.53 42
4034.67 42
4034.82 43
4034.97 45
4035.11 47
4035.26 49
4035.40 51
4035.55 52
4035.69 52
4035.84 51
4035.99 49
4036.13 47
4036.28 46
4036.42 45
4036.57 45
4036.71 48
4036.86 52
4037.01 58
4037.15 65
4037.30 73
4037.44 80
4037.59 88
4037.73 96
4037.88 105
4038.02 117
4038.17 132
4038.32 149
4038.46 167
4038.61 184
4038.75 199
4038.90 211
4039.04 219
4039.19 222
4039.34 223
4039.48 223
4039.63 222
4039.77 220
4039.92 218
4040.06 215
4040.21 212
4040.36 208
4040.50 204
4040.65 201
4040.79 201
4040.94 204
4041.08 209
4041.23 217
4041.38 224
4041.52 230
4041.67 233
4041.81 233
4041.96 229
4042.10 223
4042.25 215
4042.40 206
4042.54 198
4042.69 190
4042.83 182
4042.98 176
4043.13 170
4043.27 165
4043.42 162
4043.56 161
4043.71 162
4043.85 164
4044.00 166
4044.15 168
4044.29 167
4044.44 164
4044.58 159
4044.73 153
4044.87 146
4045.02 141
4045.17 137
4045.31 135
4045.46 134
4045.60 133
4045.75 133
4045.90 133
4046.04 133
4046.19 133
4046.33 132
4046.48 132
4046.62 131
4046.77 131
4046.92 132
4047.06 134
4047.21 139
4047.35 147
4047.50 157
4047.65 168
4047.79 178
4047.94 186
4048.08 191
4048.23 194
4048.37 194
4048.52 192
4048.67 189
4048.81 185
4048.96 181
4049.10 177
4049.25 171
4049.40 164
4049.54 156
4049.69 147
4049.83 137
4049.98 127
4050.13 117
4050.27 107
4050.42 99
4050.56 91
4050.71 84
4050.85 78
4051.00 73
4051.15 68
4051.29 63
4051.44 58
4051.58 53
4051.73 49
4051.88 45
4052.02 43
4052.17 42
4052.31 42
4052.46 45
4052.61 48
4052.75 52
4052.90 55
4053.04 59
4053.19 62
4053.34 65
4053.48 68
4053.63 71
4053.77 75
4053.92 78
4054.07 80
4054.21 82
4054.36 83
4054.50 82
4054.65 81
4054.80 80
4054.94 79
4055.09 78
4055.23 77
4055.38 75
4055.53 72
4055.67 69
4055.82 64
4055.96 59
4056.11 55
4056.26 50
4056.40 47
4056.55 46
4056.69 46
4056.84 48
4056.99 52
4057.13 58
4057.28 66
4057.42 75
4057.57 84
4057.72 93
4057.86 101
4058.01 106
4058.15 109
4058.30 110
4058.45 109
4058.59 106
4058.74 102
4058.88 97
4059.03 89
4059.18 78
4059.32 65
4059.47 48
4059.61 31
4059.76 13
4059.91 0
4060.05 0
4060.20 0
4060.34 0
4060.49 0
4060.64 0
4060.78 2
4060.93 15
4061.07 26
4061.22 35
4061.37 41
4061.51 43
4061.66 42
4061.81 39
4061.95 35
4062.10 33
4062.24 31
4062.39 32
4062.54 33
4062.68 34
4062.83 35
4062.97 34
4063.12 32
4063.27 29
4063.41 26
4063.56 23
4063.70 19
4063.85 16
4064.00 13
4064.14 10
4064.29 6
4064.44 3
4064.58 0
4064.73 0
4064.87 0
4065.02 0
4065.17 0
4065.31 0
4065.46 0
4065.60 0
4065.75 0
4065.90 4
4066.04 8
4066.19 13
4066.34 15
4066.48 16
4066.63 14
4066.77 12
4066.92 8
4067.07 4
4067.21 0
4067.36 0
4067.51 0
4067.65 0
4067.80 0
4067.94 0
4068.09 0
4068.24 0
4068.38 0
4068.53 4
4068.68 14
4068.82 26
4068.97 38
4069.11 51
4069.26 63
4069.41 73
4069.55 80
4069.70 85
4069.85 87
4069.99 88
4070.14 88
4070.28 88
4070.43 89
4070.58 90
4070.72 90
4070.87 90
4071.02 89
4071.16 87
4071.31 85
4071.45 82
4071.60 80
4071.75 80
4071.89 81
4072.04 82
4072.19 84
4072.33 85
4072.48 84
4072.62 81
4072.77 75
4072.92 67
4073.06 58
4073.21 48
4073.36 39
4073.50 30
4073.65 22
4073.79 16
4073.94 12
4074.09 11
4074.23 12
4074.38 17
4074.53 24
4074.67 31
4074.82 39
4074.97 44
4075.11 47
4075.26 48
4075.40 46
4075.55 42
4075.70 39
4075.84 39
4075.99 41
4076.14 47
4076.28 55
4076.43 66
4076.58 79
4076.72 91
4076.87 103
4077.01 112
4077.16 120
4077.31 125
4077.45 127
4077.60 126
4077.75 124
4077.89 119
4078.04 114
4078.19 107
4078.33 99
4078.48 91
4078.63 84
4078.77 77
4078.92 72
4079.06 68
4079.21 66
4079.36 67
4079.50 69
4079.65 74
4079.80 81
4079.94 88
4080.09 96
4080.24 103
4080.38 109
4080.53 113
4080.68 115
4080.82 114
4080.97 111
4081.11 106
4081.26 99
4081.41 91
4081.55 82
4081.70 72
4081.85 61
4081.99 50
4082.14 38
4082.29 28
4082.43 19
4082.58 14
4082.73 13
4082.87 16
4083.02 21
4083.16 29
4083.31 35
4083.46 40
4083.60 42
4083.75 39
4083.90 34
4084.04 26
4084.19 17
4084.34 7
4084.48 0
4084.63 0
4084.78 0
4084.92 0
4085.07 0
4085.22 0
4085.36 0
4085.51 0
4085.66 8
4085.80 20
4085.95 32
4086.10 45
4086.24 57
4086.39 67
4086.53 76
4086.68 83
4086.83 87
4086.97 90
4087.12 89
4087.27 86
4087.41 79
4087.56 69
4087.71 57
4087.85 44
4088.00 31
4088.15 20
4088.29 11
4088.44 5
4088.59 2
4088.73 2
4088.88 4
4089.03 8
4089.17 13
4089.32 19
4089.47 25
4089.61 29
4089.76 32
4089.91 32
4090.05 30
4090.20 28
4090.35 26
4090.49 26
4090.64 30
4090.79 36
4090.93 44
4091.08 53
4091.23 60
4091.37 63
4091.52 61
4091.67 55
4091.81 45
4091.96 35
4092.11 24
4092.25 14
4092.40 6
4092.55 0
4092.69 0
4092.84 0
4092.99 0
4093.13 0
4093.28 0
4093.43 0
4093.57 0
4093.72 0
4093.87 6
4094.01 17
4094.16 28
4094.31 37
4094.45 43
4094.60 45
4094.75 42
4094.89 37
4095.04 32
4095.19 29
4095.33 30
4095.48 36
4095.63 46
4095.77 59
4095.92 73
4096.07 85
4096.21 95
4096.36 102
4096.51 106
4096.65 108
4096.80 108
4096.95 107
4097.09 106
4097.24 103
4097.39 100
4097.53 97
4097.68 93
4097.83 89
4097.97 85
4098.12 80
4098.27 74
4098.41 67
4098.56 58
4098.71 47
4098.85 35
4099.00 24
4099.15 13
4099.29 3
4099.44 0
4099.59 0
4099.74 0
4099.88 0
4100.03 0
4100.18 0
4100.32 0
4100.47 2
4100.62 5
4100.76 7
4100.91 8
4101.06 9
4101.20 12
4101.35 16
4101.50 23
4101.64 32
4101.79 41
4101.94 50
4102.08 56
4102.23 58
4102.38 58
4102.52 55
4102.67 50
4102.82 46
4102.97 42
4103.11 39
4103.26 37
4103.41 36
4103.55 36
4103.70 35
4103.85 36
4103.99 38
4104.14 41
4104.29 47
4104.43 54
4104.58 62
4104.73 69
4104.87 74
4105.02 75
4105.17 73
4105.32 69
4105.46 63
4105.61 59
4105.76 57
4105.90 59
4106.05 64
4106.20 70
4106.34 75
4106.49 78
4106.64 75
4106.78 68
4106.93 57
4107.08 44
4107.22 31
4107.37 21
4107.52 14
4107.67 13
4107.81 16
4107.96 25
4108.11 37
4108.25 52
4108.40 68
4108.55 85
4108.69 100
4108.84 111
4108.99 117
4109.14 116
4109.28 110
4109.43 99
4109.58 87
4109.72 75
4109.87 66
4110.02 61
4110.16 60
4110.31 63
4110.46 68
4110.60 74
4110.75 78
4110.90 82
4111.05 83
4111.19 82
4111.34 79
4111.49 74
4111.63 67
4111.78 60
4111.93 51
4112.07 42
4112.22 34
4112.37 26
4112.52 20
4112.66 16
4112.81 14
4112.96 13
4113.10 13
4113.25 13
4113.40 14
4113.55 16
4113.69 20
4113.84 25
4113.99 34
4114.13 44
4114.28 57
4114.43 72
4114.57 88
4114.72 103
4114.87 118
4115.02 132
4115.16 143
4115.31 151
4115.46 157
4115.60 161
4115.75 162
4115.90 162
4116.04 161
4116.19 160
4116.34 160
4116.49 160
4116.63 162
4116.78 164
4116.93 168
4117.07 172
4117.22 177
4117.37 181
4117.52 184
4117.66 185
4117.81 185
4117.96 182
4118.10 179
4118.25 174
4118.40 170
4118.55 167
4118.69 167
4118.84 168
4118.99 171
4119.13 177
4119.28 184
4119.43 193
4119.58 205
4119.72 218
4119.87 232
4120.02 246
4120.16 257
4120.31 265
4120.46 267
4120.61 265
4120.75 260
4120.90 253
4121.05 247
4121.19 243
4121.34 244
4121.49 249
4121.64 257
4121.78 267
4121.93 277
4122.08 283
4122.22 285
4122.37 283
4122.52 278
4122.67 271
4122.81 266
4122.96 265
4123.11 268
4123.26 277
4123.40 291
4123.55 308
4123.70 325
4123.84 341
4123.99 356
4124.14 367
4124.29 377
4124.43 384
4124.58 389
4124.73 392
4124.87 394
4125.02 394
4125.17 393
4125.32 392
4125.46 393
4125.61 395
4125.76 401
4125.91 411
4126.05 423
4126.20 439
4126.35 457
4126.49 476
4126.64 495
4126.79 513
4126.94 529
4127.08 543
4127.23 554
4127.38 562
4127.53 566
4127.67 567
4127.82 566
4127.97 562
4128.11 558
4128.26 555
4128.41 554
4128.56 558
4128.70 568
4128.85 585
4129.00 609
4129.15 640
4129.29 677
4129.44 719
4129.59 765
4129.73 813
4129.88 863
4130.03 912
4130.18 960
4130.32 1006
4130.47 1048
4130.62 1088
4130.77 1127
4130.91 1166
4131.06 1206
4131.21 1248
4131.36 1292
4131.50 1339
4131.65 1388
4131.80 1439
4131.95 1489
4132.09 1539
4132.24 1587
4132.39 1632
4132.53 1675
4132.68 1714
4132.83 1751
4132.98 1787
4133.12 1820
4133.27 1851
4133.42 1879
4133.57 1902
4133.71 1921
4133.86 1936
4134.01 1947
4134.16 1957
4134.30 1967
4134.45 1979
4134.60 1995
4134.75 2015
4134.89 2037
4135.04 2061
4135.19 2084
4135.34 2104
4135.48 2119
4135.63 2127
4135.78 2126
4135.92 2114
4136.07 2092
4136.22 2059
4136.37 2017
4136.51 1967
4136.66 1914
4136.81 1859
4136.96 1805
4137.10 1753
4137.25 1704
4137.40 1658
4137.55 1614
4137.69 1571
4137.84 1530
4137.99 1490
4138.14 1452
4138.28 1417
4138.43 1386
4138.58 1357
4138.73 1332
4138.87 1307
4139.02 1282
4139.17 1256
4139.32 1229
4139.46 1200
4139.61 1171
4139.76 1143
4139.91 1116
4140.05 1092
4140.20 1069
4140.35 1049
4140.50 1030
4140.64 1012
4140.79 993
4140.94 973
4141.09 951
4141.23 927
4141.38 899
4141.53 870
4141.68 839
4141.82 810
4141.97 784
4142.12 764
4142.27 750
4142.41 740
4142.56 733
4142.71 727
4142.86 720
4143.00 710
4143.15 697
4143.30 684
4143.45 670
4143.60 658
4143.74 646
4143.89 635
4144.04 625
4144.19 614
4144.33 601
4144.48 588
4144.63 574
4144.78 562
4144.92 552
4145.07 546
4145.22 543
4145.37 542
4145.51 543
4145.66 543
4145.81 542
4145.96 537
4146.10 530
4146.25 520
4146.40 508
4146.55 494
4146.69 480
4146.84 466
4146.99 452
4147.14 439
4147.29 427
4147.43 416
4147.58 406
4147.73 398
4147.88 389
4148.02 381
4148.17 372
4148.32 363
4148.47 355
4148.61 348
4148.76 342
4148.91 340
4149.06 341
4149.20 345
4149.35 349
4149.50 352
4149.65 352
4149.80 350
4149.94 344
4150.09 335
4150.24 326
4150.39 317
4150.53 310
4150.68 305
4150.83 303
4150.98 301
4151.12 300
4151.27 299
4151.42 297
4151.57 295
4151.72 292
4151.86 288
4152.01 284
4152.16 280
4152.31 277
4152.45 274
4152.60 273
4152.75 274
4152.90 277
4153.05 281
4153.19 284
4153.34 286
4153.49 287
4153.64 284
4153.78 278
4153.93 269
4154.08 258
4154.23 245
4154.37 232
4154.52 219
4154.67 208
4154.82 198
4154.97 191
4155.11 186
4155.26 182
4155.41 180
4155.56 178
4155.70 175
4155.85 171
4156.00 166
4156.15 160
4156.30 154
4156.44 147
4156.59 142
4156.74 139
4156.89 139
4157.04 142
4157.18 148
4157.33 157
4157.48 168
4157.63 179
4157.77 189
4157.92 196
4158.07 201
4158.22 204
4158.37 205
4158.51 203
4158.66 200
4158.81 194
4158.96 188
4159.10 180
4159.25 172
4159.40 164
4159.55 158
4159.70 155
4159.84 154
4159.99 154
4160.14 157
4160.29 160
4160.44 165
4160.58 169
4160.73 174
4160.88 180
4161.03 186
4161.17 191
4161.32 194
4161.47 196
4161.62 194
4161.77 190
4161.91 183
4162.06 174
4162.21 163
4162.36 151
4162.51 139
4162.65 126
4162.80 112
4162.95 98
4163.10 85
4163.25 74
4163.39 64
4163.54 58
4163.69 54
4163.84 53
4163.99 54
4164.13 56
4164.28 59
4164.43 61
4164.58 64
4164.72 67
4164.87 71
4165.02 74
4165.17 77
4165.32 79
4165.46 78
4165.61 75
4165.76 69
4165.91 61
4166.06 52
4166.20 43
4166.35 34
4166.50 26
4166.65 19
4166.80 13
4166.94 8
4167.09 4
4167.24 2
4167.39 0
4167.54 0
4167.68 0
4167.83 0
4167.98 0
4168.13 1
4168.28 1
4168.42 1
4168.57 0
4168.72 0
4168.87 0
4169.02 0
4169.16 0
4169.31 5
4169.46 14
4169.61 26
4169.76 41
4169.90 57
4170.05 71
4170.20 81
4170.35 86
4170.50 86
4170.64 80
4170.79 70
4170.94 60
4171.09 50
4171.24 44
4171.39 43
4171.53 46
4171.68 53
4171.83 61
4171.98 70
4172.13 76
4172.27 78
4172.42 77
4172.57 72
4172.72 67
4172.87 61
4173.01 58
4173.16 58
4173.31 61
4173.46 66
4173.61 73
4173.75 80
4173.90 86
4174.05 91
4174.20 95
4174.35 97
4174.50 98
4174.64 98
4174.79 98
4174.94 99
4175.09 101
4175.24 104
4175.38 109
4175.53 115
4175.68 120
4175.83 125
4175.98 127
4176.12 127
4176.27 124
4176.42 120
4176.57 114
4176.72 108
4176.87 102
4177.01 97
4177.16 92
4177.31 87
4177.46 80
4177.61 72
4177.75 63
4177.90 52
4178.05 40
4178.20 29
4178.35 18
4178.50 9
4178.64 2
4178.79 0
4178.94 0
4179.09 0
4179.24 0
4179.38 0
4179.53 0
4179.68 2
4179.83 6
4179.98 9
4180.13 11
4180.27 11
4180.42 8
4180.57 4
4180.72 0
4180.87 0
4181.02 0
4181.16 0
4181.31 0
4181.46 0
4181.61 8
4181.76 20
4181.90 32
4182.05 42
4182.20 52
4182.35 59
4182.50 64
4182.65 67
4182.79 69
4182.94 70
4183.09 71
4183.24 71
4183.39 71
4183.54 71
4183.68 70
4183.83 70
4183.98 69
4184.13 69
4184.28 70
4184.43 70
4184.57 69
4184.72 68
4184.87 65
4185.02 60
4185.17 52
4185.32 44
4185.46 34
4185.61 26
4185.76 20
4185.91 17
4186.06 18
4186.21 23
4186.35 29
4186.50 36
4186.65 41
4186.80 46
4186.95 48
4187.10 48
4187.24 47
4187.39 45
4187.54 45
4187.69 45
4187.84 47
4187.99 50
4188.13 53
4188.28 57
4188.43 59
4188.58 59
4188.73 57
4188.88 53
4189.02 47
4189.17 42
4189.32 38
4189.47 37
4189.62 38
4189.77 41
4189.91 44
4190.06 47
4190.21 49
4190.36 48
4190.51 45
4190.66 42
4190.80 38
4190.95 36
4191.10 37
4191.25 41
4191.40 48
4191.55 57
4191.70 66
4191.84 74
4191.99 79
4192.14 80
4192.29 78
4192.44 72
4192.59 64
4192.73 57
4192.88 50
4193.03 45
4193.18 42
4193.33 39
4193.48 37
4193.62 36
4193.77 34
4193.92 33
4194.07 34
4194.22 35
4194.37 38
4194.52 43
4194.66 49
4194.81 55
4194.96 60
4195.11 65
4195.26 68
4195.41 68
4195.56 67
4195.70 64
4195.85 60
4196.00 55
4196.15 51
4196.30 48
4196.45 47
4196.59 46
4196.74 45
4196.89 43
4197.04 41
4197.19 37
4197.34 32
4197.49 25
4197.63 17
4197.78 9
4197.93 1
4198.08 0
4198.23 0
4198.38 0
4198.53 5
4198.67 17
4198.82 31
4198.97 46
4199.12 59
4199.27 69
4199.42 74
4199.57 75
4199.71 73
4199.86 68
4200.01 61
4200.16 54
4200.31 45
4200.46 35
4200.61 24
4200.75 14
4200.90 5
4201.05 0
4201.20 0
4201.35 0
4201.50 0
4201.65 0
4201.79 5
4201.94 10
4202.09 15
4202.24 19
4202.39 22
4202.54 24
4202.69 25
4202.83 24
4202.98 22
4203.13 18
4203.28 12
4203.43 5
4203.58 0
4203.73 0
4203.87 0
4204.02 0
4204.17 0
4204.32 0
4204.47 0
4204.62 0
4204.77 0
4204.92 5
4205.06 11
4205.21 18
4205.36 27
4205.51 36
4205.66 46
4205.81 55
4205.96 63
4206.10 70
4206.25 75
4206.40 78
4206.55 79
4206.70 79
4206.85 77
4207.00 75
4207.15 72
4207.29 69
4207.44 67
4207.59 68
4207.74 70
4207.89 75
4208.04 81
4208.19 87
4208.34 91
4208.48 94
4208.63 94
4208.78 93
4208.93 90
4209.08 89
4209.23 89
4209.38 92
4209.53 98
4209.67 107
4209.82 117
4209.97 128
4210.12 137
4210.27 145
4210.42 149
4210.57 150
4210.72 148
4210.86 143
4211.01 137
4211.16 130
4211.31 124
4211.46 120
4211.61 119
4211.76 120
4211.91 123
4212.05 127
4212.20 130
4212.35 133
4212.50 136
4212.65 137
4212.80 136
4212.95 135
4213.10 133
4213.24 129
4213.39 125
4213.54 119
4213.69 114
4213.84 110
4213.99 107
4214.14 106
4214.29 106
4214.44 108
4214.58 109
4214.73 111
4214.88 111
4215.03 110
4215.18 108
4215.33 106
4215.48 102
4215.63 99
4215.77 97
4215.92 95
4216.07 94
4216.22 93
4216.37 91
4216.52 89
4216.67 86
4216.82 83
4216.97 81
4217.11 80
4217.26 80
4217.41 80
4217.56 79
4217.71 78
4217.86 74
4218.01 68
4218.16 62
4218.31 56
4218.45 53
4218.60 54
4218.75 58
4218.90 65
4219.05 72
4219.20 79
4219.35 84
4219.50 85
4219.65 84
4219.79 81
4219.94 77
4220.09 73
4220.24 71
4220.39 71
4220.54 72
4220.69 76
4220.84 80
4220.99 84
4221.14 89
4221.28 94
4221.43 97
4221.58 98
4221.73 98
4221.88 96
4222.03 94
4222.18 90
4222.33 87
4222.48 83
4222.62 80
4222.77 76
4222.92 71
4223.07 66
4223.22 60
4223.37 56
4223.52 53
4223.67 53
4223.82 55
4223.97 59
4224.11 64
4224.26 68
4224.41 71
4224.56 73
4224.71 74
4224.86 74
4225.01 74
4225.16 77
4225.31 81
4225.46 86
4225.60 90
4225.75 93
4225.90 94
4226.05 90
4226.20 84
4226.35 75
4226.50 65
4226.65 56
4226.80 48
4226.95 42
4227.10 38
4227.24 37
4227.39 38
4227.54 40
4227.69 44
4227.84 49
4227.99 56
4228.14 63
4228.29 69
4228.44 74
4228.59 77
4228.74 78
4228.88 79
4229.03 80
4229.18 84
4229.33 90
4229.48 99
4229.63 109
4229.78 120
4229.93 129
4230.08 135
4230.23 138
4230.38 138
4230.52 138
4230.67 138
4230.82 141
4230.97 146
4231.12 153
4231.27 160
4231.42 165
4231.57 167
4231.72 164
4231.87 157
4232.02 148
4232.16 139
4232.31 133
4232.46 133
4232.61 139
4232.76 152
4232.91 169
4233.06 188
4233.21 207
4233.36 224
4233.51 236
4233.66 245
4233.81 252
4233.95 257
4234.10 263
4234.25 272
4234.40 282
4234.55 295
4234.70 308
4234.85 321
4235.00 332
4235.15 341
4235.30 348
4235.45 352
4235.60 354
4235.74 355
4235.89 355
4236.04 353
4236.19 350
4236.34 347
4236.49 343
4236.64 341
4236.79 341
4236.94 345
4237.09 353
4237.24 363
4237.39 376
4237.54 388
4237.68 399
4237.83 408
4237.98 413
4238.13 416
4238.28 417
4238.43 416
4238.58 416
4238.73 415
4238.88 412
4239.03 408
4239.18 401
4239.33 391
4239.48 378
4239.63 363
4239.77 348
4239.92 334
4240.07 322
4240.22 313
4240.37 308
4240.52 305
4240.67 305
4240.82 306
4240.97 307
4241.12 309
4241.27 311
4241.42 314
4241.57 318
4241.72 321
4241.86 326
4242.01 331
4242.16 335
4242.31 340
4242.46 343
4242.61 346
4242.76 347
4242.91 349
4243.06 351
4243.21 355
4243.36 361
4243.51 371
4243.66 383
4243.81 396
4243.96 408
4244.10 418
4244.25 423
4244.40 423
4244.55 419
4244.70 413
4244.85 408
4245.00 404
4245.15 403
4245.30 404
4245.45 407
4245.60 408
4245.75 407
4245.90 402
4246.05 394
4246.20 383
4246.35 371
4246.49 360
4246.64 351
4246.79 345
4246.94 343
4247.09 345
4247.24 349
4247.39 356
4247.54 365
4247.69 376
4247.84 386
4247.99 394
4248.14 401
4248.29 403
4248.44 401
4248.59 394
4248.74 383
4248.89 369
4249.03 355
4249.18 341
4249.33 329
4249.48 319
4249.63 311
4249.78 305
4249.93 300
4250.08 295
4250.23 292
4250.38 290
4250.53 289
4250.68 289
4250.83 291
4250.98 293
4251.13 295
4251.28 298
4251.43 301
4251.58 303
4251.72 306
4251.87 309
4252.02 310
4252.17 310
4252.32 306
4252.47 297
4252.62 285
4252.77 268
4252.92 250
4253.07 231
4253.22 214
4253.37 200
4253.52 191
4253.67 185
4253.82 184
4253.97 185
4254.12 187
4254.27 191
4254.42 195
4254.57 199
4254.72 203
4254.86 206
4255.01 210
4255.16 212
4255.31 214
4255.46 214
4255.61 212
4255.76 208
4255.91 202
4256.06 196
4256.21 189
4256.36 184
4256.51 180
4256.66 177
4256.81 175
4256.96 174
4257.11 172
4257.26 170
4257.41 169
4257.56 168
4257.71 170
4257.86 176
4258.01 184
4258.16 194
4258.30 204
4258.45 213
4258.60 218
4258.75 220
4258.90 217
4259.05 213
4259.20 207
4259.35 202
4259.50 197
4259.65 194
4259.80 192
4259.95 191
4260.10 189
4260.25 188
4260.40 186
4260.55 183
4260.70 181
4260.85 177
4261.00 174
4261.15 170
4261.30 167
4261.45 165
4261.60 165
4261.75 167
4261.90 172
4262.05 180
4262.20 188
4262.35 197
4262.49 204
4262.64 208
4262.79 208
4262.94 205
4263.09 198
4263.24 189
4263.39 180
4263.54 170
4263.69 161
4263.84 152
4263.99 144
4264.14 136
4264.29 128
4264.44 121
4264.59 115
4264.74 111
4264.89 109
4265.04 110
4265.19 114
4265.34 121
4265.49 129
4265.64 138
4265.79 145
4265.94 150
4266.09 152
4266.24 149
4266.39 144
4266.54 136
4266.69 126
4266.84 117
4266.99 108
4267.14 102
4267.29 98
4267.44 99
4267.59 102
4267.74 110
4267.88 120
4268.03 131
4268.18 143
4268.33 153
4268.48 159
4268.63 162
4268.78 160
4268.93 155
4269.08 147
4269.23 137
4269.38 128
4269.53 120
4269.68 114
4269.83 111
4269.98 112
4270.13 116
4270.28 122
4270.43 129
4270.58 135
4270.73 140
4270.88 143
4271.03 142
4271.18 138
4271.33 131
4271.48 122
4271.63 111
4271.78 101
4271.93 91
4272.08 82
4272.23 74
4272.38 69
4272.53 65
4272.68 63
4272.83 63
4272.98 64
4273.13 65
4273.28 67
4273.43 68
4273.58 68
4273.73 66
4273.88 63
4274.03 59
4274.18 54
4274.33 48
4274.48 42
4274.63 36
4274.78 30
4274.93 24
4275.08 18
4275.23 11
4275.38 4
4275.53 0
4275.68 0
4275.83 0
4275.98 0
4276.13 0
4276.28 0
4276.43 0
4276.58 0
4276.73 0
4276.88 4
4277.03 9
4277.18 16
4277.33 24
4277.48 32
4277.63 40
4277.78 48
4277.93 55
4278.08 60
4278.23 63
4278.38 65
4278.53 64
4278.68 63
4278.83 60
4278.98 58
4279.13 57
4279.28 56
4279.43 57
4279.58 58
4279.73 58
4279.88 58
4280.03 57
4280.18 53
4280.33 48
4280.48 40
4280.63 31
4280.78 22
4280.93 14
4281.08 7
4281.23 3
4281.38 3
4281.53 6
4281.68 12
4281.83 20
4281.98 29
4282.13 39
4282.28 50
4282.43 60
4282.58 70
4282.73 79
4282.88 87
4283.03 95
4283.18 100
4283.33 104
4283.48 106
4283.63 105
4283.78 103
4283.93 100
4284.08 96
4284.23 92
4284.38 87
4284.53 83
4284.68 79
4284.83 74
4284.98 69
4285.13 64
4285.28 58
4285.43 52
4285.58 48
4285.73 47
4285.88 48
4286.03 54
4286.18 62
4286.33 74
4286.48 85
4286.63 96
4286.78 104
4286.93 108
4287.08 108
4287.23 104
4287.38 97
4287.53 88
4287.68 79
4287.83 70
4287.98 62
4288.13 56
4288.28 52
4288.43 51
4288.58 52
4288.73 55
4288.88 59
4289.03 65
4289.18 71
4289.33 78
4289.48 85
4289.63 90
4289.78 95
4289.93 99
4290.08 101
4290.23 102
4290.38 103
4290.53 105
4290.68 108
4290.83 112
4290.98 116
4291.13 120
4291.28 123
4291.43 125
4291.58 126
4291.73 126
4291.88 127
4292.03 127
4292.18 129
4292.33 131
4292.48 135
4292.63 139
4292.78 144
4292.93 149
4293.08 154
4293.23 159
4293.38 164
4293.53 168
4293.68 172
4293.83 175
4293.99 178
4294.14 180
4294.29 181
4294.44 182
4294.59 182
4294.74 182
4294.89 182
4295.04 182
4295.19 183
4295.34 186
4295.49 190
4295.64 198
4295.79 207
4295.94 220
4296.09 234
4296.24 249
4296.39 266
4296.54 284
4296.69 302
4296.84 320
4296.99 339
4297.14 357
4297.29 374
4297.44 391
4297.59 408
4297.74 424
4297.89 441
4298.04 459
4298.19 477
4298.34 494
4298.49 510
4298.64 524
4298.79 536
4298.94 544
4299.09 550
4299.24 554
4299.40 558
4299.55 563
4299.70 570
4299.85 579
4300.00 590
4300.15 604
4300.30 619
4300.45 634
4300.60 649
4300.75 662
4300.90 671
4301.05 677
4301.20 679
4301.35 677
4301.50 673
4301.65 668
4301.80 662
4301.95 657
4302.10 654
4302.25 650
4302.40 646
4302.55 641
4302.70 633
4302.85 622
4303.00 609
4303.15 594
4303.30 579
4303.45 567
4303.61 558
4303.76 555
4303.91 555
4304.06 559
4304.21 563
4304.36 565
4304.51 563
4304.66 557
4304.81 545
4304.96 531
4305.11 515
4305.26 501
4305.41 491
4305.56 486
4305.71 487
4305.86 492
4306.01 501
4306.16 510
4306.31 517
4306.46 521
4306.61 521
4306.76 517
4306.91 509
4307.07 499
4307.22 487
4307.37 474
4307.52 461
4307.67 446
4307.82 430
4307.97 411
4308.12 392
4308.27 372
4308.42 352
4308.57 336
4308.72 322
4308.87 311
4309.02 302
4309.17 295
4309.32 288
4309.47 282
4309.62 274
4309.77 267
4309.92 259
4310.07 251
4310.23 245
4310.38 240
4310.53 236
4310.68 234
4310.83 234
4310.98 235
4311.13 238
4311.28 241
4311.43 245
4311.58 249
4311.73 252
4311.88 254
4312.03 256
4312.18 256
4312.33 255
4312.48 251
4312.63 244
4312.78 234
4312.93 219
4313.09 202
4313.24 183
4313.39 163
4313.54 145
4313.69 130
4313.84 118
4313.99 109
4314.14 102
4314.29 96
4314.44 91
4314.59 86
4314.74 80
4314.89 75
4315.04 70
4315.19 67
4315.34 64
4315.49 62
4315.65 61
4315.80 60
4315.95 59
4316.10 57
4316.25 55
4316.40 53
4316.55 52
4316.70 51
4316.85 51
4317.00 51
4317.15 52
4317.30 52
4317.45 53
4317.60 53
4317.75 52
4317.90 52
4318.06 53
4318.21 55
4318.36 57
4318.51 59
4318.66 61
4318.81 61
4318.96 58
4319.11 54
4319.26 48
4319.41 41
4319.56 35
4319.71 30
4319.86 27
4320.01 26
4320.16 28
4320.32 31
4320.47 36
4320.62 39
4320.77 42
4320.92 44
4321.07 45
4321.22 47
4321.37 48
4321.52 50
4321.67 53
4321.82 58
4321.97 63
4322.12 69
4322.27 75
4322.43 80
4322.58 84
4322.73 87
4322.88 88
4323.03 86
4323.18 83
4323.33 78
4323.48 71
4323.63 63
4323.78 53
4323.93 43
4324.08 33
4324.23 25
4324.39 19
4324.54 17
4324.69 17
4324.84 20
4324.99 24
4325.14 29
4325.29 33
4325.44 36
4325.59 38
4325.74 39
4325.89 39
4326.04 39
4326.19 40
4326.35 40
4326.50 41
4326.65 40
4326.80 36
4326.95 30
4327.10 21
4327.25 10
4327.40 0
4327.55 0
4327.70 0
4327.85 0
4328.00 0
4328.16 6
4328.31 17
4328.46 26
4328.61 32
4328.76 33
4328.91 30
4329.06 23
4329.21 14
4329.36 5
4329.51 0
4329.66 0
4329.81 0
4329.97 0
4330.12 0
4330.27 2
4330.42 10
4330.57 17
4330.72 23
4330.87 27
4331.02 28
4331.17 28
4331.32 26
4331.47 24
4331.62 22
4331.78 21
4331.93 22
4332.08 23
4332.23 26
4332.38 29
4332.53 33
4332.68 35
4332.83 37
4332.98 39
4333.13 41
4333.28 43
4333.44 45
4333.59 46
4333.74 47
4333.89 46
4334.04 43
4334.19 39
4334.34 33
4334.49 27
4334.64 22
4334.79 19
4334.94 18
4335.10 18
4335.25 17
4335.40 15
4335.55 11
4335.70 6
4335.85 0
4336.00 0
4336.15 0
4336.30 0
4336.45 0
4336.61 0
4336.76 0
4336.91 0
4337.06 7
4337.21 14
4337.36 18
4337.51 20
4337.66 19
4337.81 16
4337.96 12
4338.12 9
4338.27 7
4338.42 7
4338.57 8
4338.72 11
4338.87 14
4339.02 17
4339.17 21
4339.32 24
4339.47 28
4339.63 30
4339.78 32
4339.93 33
4340.08 33
4340.23 31
4340.38 30
4340.53 29
4340.68 27
4340.83 27
4340.98 27
4341.14 26
4341.29 25
4341.44 23
4341.59 21
4341.74 19
4341.89 18
4342.04 18
4342.19 19
4342.34 22
4342.50 25
4342.65 29
4342.80 33
4342.95 35
4343.10 35
4343.25 33
4343.40 29
4343.55 24
4343.70 19
4343.86 15
4344.01 12
4344.16 11
4344.31 11
4344.46 12
4344.61 15
4344.76 18
4344.91 22
4345.06 28
4345.22 35
4345.37 43
4345.52 53
4345.67 63
4345.82 73
4345.97 82
4346.12 90
4346.27 94
4346.42 96
4346.58 96
4346.73 95
4346.88 93
4347.03 90
4347.18 87
4347.33 84
4347.48 81
4347.63 77
4347.78 73
4347.94 67
4348.09 61
4348.24 53
4348.39 44
4348.54 34
4348.69 25
4348.84 16
4348.99 10
4349.15 6
4349.30 4
4349.45 5
4349.60 7
4349.75 10
4349.90 13
4350.05 16
4350.20 18
4350.36 21
4350.51 24
4350.66 27
4350.81 30
4350.96 33
4351.11 35
4351.26 37
4351.41 36
4351.56 34
4351.72 30
4351.87 24
4352.02 16
4352.17 8
4352.32 1
4352.47 0
4352.62 0
4352.77 0
4352.93 0
4353.08 0
4353.23 0
4353.38 2
4353.53 8
4353.68 12
4353.83 13
4353.98 12
4354.14 9
4354.29 4
4354.44 0
4354.59 0
4354.74 0
4354.89 0
4355.04 0
4355.20 1
4355.35 2
4355.50 2
4355.65 1
4355.80 0
4355.95 0
4356.10 0
4356.25 0
4356.41 4
4356.56 11
4356.71 19
4356.86 27
4357.01 35
4357.16 43
4357.31 48
4357.47 52
4357.62 53
4357.77 52
4357.92 49
4358.07 44
4358.22 37
4358.37 29
4358.52 20
4358.68 12
4358.83 5
4358.98 0
4359.13 0
4359.28 0
4359.43 0
4359.58 0
4359.74 0
4359.89 5
4360.04 15
4360.19 25
4360.34 35
4360.49 43
4360.64 48
4360.80 50
4360.95 49
4361.10 47
4361.25 45
4361.40 42
4361.55 40
4361.70 38
4361.85 38
4362.01 37
4362.16 37
4362.31 38
4362.46 39
4362.61 41
4362.76 46
4362.91 52
4363.07 58
4363.22 65
4363.37 70
4363.52 73
4363.67 73
4363.82 69
4363.97 64
4364.13 57
4364.28 51
4364.43 47
4364.58 45
4364.73 45
4364.88 48
4365.04 52
4365.19 58
4365.34 64
4365.49 70
4365.64 75
4365.79 79
4365.94 81
4366.10 80
4366.25 76
4366.40 71
4366.55 63
4366.70 54
4366.85 45
4367.00 37
4367.16 31
4367.31 25
4367.46 21
4367.61 18
4367.76 16
4367.91 16
4368.07 17
4368.22 20
4368.37 25
4368.52 32
4368.67 40
4368.82 49
4368.97 59
4369.13 67
4369.28 74
4369.43 80
4369.58 83
4369.73 84
4369.88 83
4370.04 82
4370.19 79
4370.34 75
4370.49 70
4370.64 66
4370.79 62
4370.94 60
4371.10 61
4371.25 63
4371.40 68
4371.55 75
4371.70 83
4371.85 91
4372.01 98
4372.16 104
4372.31 110
4372.46 114
4372.61 116
4372.76 117
4372.92 117
4373.07 116
4373.22 114
4373.37 113
4373.52 111
4373.67 111
4373.82 112
4373.98 115
4374.13 118
4374.28 122
4374.43 124
4374.58 126
4374.73 126
4374.89 125
4375.04 123
4375.19 122
4375.34 122
4375.49 123
4375.64 125
4375.80 128
4375.95 131
4376.10 135
4376.25 139
4376.40 142
4376.55 145
4376.71 149
4376.86 152
4377.01 155
4377.16 158
4377.31 160
4377.46 161
4377.62 161
4377.77 161
4377.92 162
4378.07 164
4378.22 166
4378.37 169
4378.53 170
4378.68 169
4378.83 166
4378.98 160
4379.13 153
4379.28 145
4379.44 139
4379.59 136
4379.74 137
4379.89 140
4380.04 146
4380.20 153
4380.35 161
4380.50 167
4380.65 172
4380.80 176
4380.95 179
4381.11 180
4381.26 180
4381.41 179
4381.56 176
4381.71 171
4381.86 164
4382.02 156
4382.17 147
4382.32 139
4382.47 131
4382.62 125
4382.78 119
4382.93 114
4383.08 109
4383.23 104
4383.38 99
4383.53 94
4383.69 90
4383.84 87
4383.99 87
4384.14 89
4384.29 91
4384.44 93
4384.60 93
4384.75 91
4384.90 87
4385.05 81
4385.20 73
4385.36 65
4385.51 56
4385.66 48
4385.81 40
4385.96 31
4386.11 24
4386.27 19
4386.42 18
4386.57 20
4386.72 26
4386.87 36
4387.03 48
4387.18 59
4387.33 68
4387.48 74
4387.63 75
4387.79 74
4387.94 69
4388.09 62
4388.24 55
4388.39 47
4388.54 39
4388.70 32
4388.85 26
4389.00 22
4389.15 19
4389.30 18
4389.46 17
4389.61 19
4389.76 20
4389.91 22
4390.06 25
4390.22 27
4390.37 29
4390.52 31
4390.67 32
4390.82 32
4390.97 30
4391.13 28
4391.28 26
4391.43 24
4391.58 23
4391.73 22
4391.89 24
4392.04 26
4392.19 29
4392.34 33
4392.49 36
4392.65 40
4392.80 44
4392.95 48
4393.10 51
4393.25 53
4393.41 55
4393.56 54
4393.71 52
4393.86 48
4394.01 42
4394.17 35
4394.32 27
4394.47 19
4394.62 12
4394.77 6
4394.93 2
4395.08 0
4395.23 0
4395.38 0
4395.53 0
4395.69 0
4395.84 0
4395.99 0
4396.14 0
4396.29 3
4396.45 10
4396.60 17
4396.75 21
4396.90 24
4397.05 25
4397.21 25
4397.36 25
4397.51 26
4397.66 30
4397.81 36
4397.97 43
4398.12 48
4398.27 52
4398.42 51
4398.57 47
4398.73 38
4398.88 27
4399.03 17
4399.18 9
4399.33 5
4399.49 6
4399.64 10
4399.79 18
4399.94 26
4400.09 32
4400.25 36
4400.40 37
4400.55 35
4400.70 32
4400.86 28
4401.01 25
4401.16 23
4401.31 21
4401.46 18
4401.62 16
4401.77 12
4401.92 9
4402.07 7
4402.22 7
4402.38 8
4402.53 12
4402.68 17
4402.83 23
4402.98 29
4403.14 34
4403.29 36
4403.44 37
4403.59 35
4403.75 32
4403.90 26
4404.05 19
4404.20 12
4404.35 6
4404.51 0
4404.66 0
4404.81 0
4404.96 0
4405.11 0
4405.27 0
4405.42 0
4405.57 0
4405.72 2
4405.88 3
4406.03 5
4406.18 6
4406.33 7
4406.48 10
4406.64 13
4406.79 17
4406.94 22
4407.09 26
4407.25 31
4407.40 34
4407.55 37
4407.70 39
4407.85 40
4408.01 41
4408.16 40
4408.31 38
4408.46 35
4408.62 32
4408.77 29
4408.92 27
4409.07 26
4409.22 26
4409.38 27
4409.53 28
4409.68 30
4409.83 31
4409.99 30
4410.14 28
4410.29 25
4410.44 22
4410.59 20
4410.75 18
4410.90 18
4411.05 18
4411.20 19
4411.36 19
4411.51 18
4411.66 17
4411.81 17
4411.96 18
4412.12 20
4412.27 23
4412.42 27
4412.57 31
4412.73 34
4412.88 36
4413.03 36
4413.18 35
4413.34 33
4413.49 32
4413.64 33
4413.79 34
4413.94 37
4414.10 42
4414.25 47
4414.40 53
4414.55 59
4414.71 64
4414.86 67
4415.01 68
4415.16 67
4415.32 64
4415.47 60
4415.62 54
4415.77 48
4415.92 42
4416.08 35
4416.23 30
4416.38 24
4416.53 19
4416.69 15
4416.84 10
4416.99 6
4417.14 2
4417.30 0
4417.45 0
4417.60 0
4417.75 3
4417.91 8
4418.06 16
4418.21 24
4418.36 33
4418.52 43
4418.67 51
4418.82 60
4418.97 70
4419.12 79
4419.28 89
4419.43 98
4419.58 106
4419.73 111
4419.89 112
4420.04 110
4420.19 105
4420.34 98
4420.50 89
4420.65 81
4420.80 73
4420.95 66
4421.11 62
4421.26 60
4421.41 61
4421.56 63
4421.72 68
4421.87 74
4422.02 79
4422.17 85
4422.33 89
4422.48 92
4422.63 95
4422.78 98
4422.94 100
4423.09 103
4423.24 105
4423.39 105
4423.55 104
4423.70 102
4423.85 98
4424.00 94
4424.16 90
4424.31 88
4424.46 88
4424.61 90
4424.77 95
4424.92 101
4425.07 109
4425.22 118
4425.38 126
4425.53 134
4425.68 140
4425.83 143
4425.99 143
4426.14 140
4426.29 134
4426.44 125
4426.60 116
4426.75 106
4426.90 96
4427.05 86
4427.21 77
4427.36 69
4427.51 63
4427.66 58
4427.82 56
4427.97 55
4428.12 56
4428.27 57
4428.43 58
4428.58 58
4428.73 58
4428.88 57
4429.04 55
4429.19 54
4429.34 52
4429.49 50
4429.65 48
4429.80 44
4429.95 39
4430.10 31
4430.26 23
4430.41 14
4430.56 5
4430.72 0
4430.87 0
4431.02 0
4431.17 0
4431.33 0
4431.48 0
4431.63 3
4431.78 6
4431.94 7
4432.09 7
4432.24 5
4432.39 3
4432.55 1
4432.70 0
4432.85 0
4433.00 0
4433.16 0
4433.31 0
4433.46 3
4433.62 6
4433.77 10
4433.92 14
4434.07 19
4434.23 24
4434.38 30
4434.53 36
4434.68 42
4434.84 49
4434.99 55
4435.14 61
4435.29 68
4435.45 74
4435.60 82
4435.75 89
4435.91 98
4436.06 106
4436.21 113
4436.36 117
4436.52 118
4436.67 116
4436.82 111
4436.97 104
4437.13 98
4437.28 93
4437.43 93
4437.59 95
4437.74 101
4437.89 108
4438.04 116
4438.20 122
4438.35 127
4438.50 129
4438.65 128
4438.81 123
4438.96 116
4439.11 106
4439.27 95
4439.42 83
4439.57 71
4439.72 63
4439.88 58
4440.03 57
4440.18 60
4440.33 65
4440.49 71
4440.64 77
4440.79 82
4440.95 84
4441.10 84
4441.25 83
4441.40 82
4441.56 80
4441.71 78
4441.86 76
4442.02 74
4442.17 71
4442.32 66
4442.47 61
4442.63 53
4442.78 45
4442.93 35
4443.09 26
4443.24 17
4443.39 10
4443.54 5
4443.70 3
4443.85 4
4444.00 8
4444.15 13
4444.31 18
4444.46 22
4444.61 25
4444.77 27
4444.92 27
4445.07 27
4445.22 27
4445.38 27
4445.53 28
4445.68 30
4445.84 31
4445.99 33
4446.14 34
4446.29 35
4446.45 36
4446.60 38
4446.75 38
4446.91 39
4447.06 38
4447.21 35
4447.36 31
4447.52 26
4447.67 21
4447.82 17
4447.98 17
4448.13 19
4448.28 26
4448.44 37
4448.59 50
4448.74 64
4448.89 77
4449.05 86
4449.20 91
4449.35 92
4449.51 89
4449.66 84
4449.81 77
4449.96 72
4450.12 68
4450.27 65
4450.42 64
4450.58 62
4450.73 60
4450.88 57
4451.04 53
4451.19 48
4451.34 45
4451.49 43
4451.65 44
4451.80 48
4451.95 54
4452.11 60
4452.26 66
4452.41 71
4452.56 73
4452.72 72
4452.87 69
4453.02 66
4453.18 63
4453.33 62
4453.48 63
4453.64 66
4453.79 71
4453.94 78
4454.09 84
4454.25 88
4454.40 90
4454.55 89
4454.71 85
4454.86 78
4455.01 68
4455.17 58
4455.32 48
4455.47 40
4455.63 34
4455.78 30
4455.93 30
4456.08 32
4456.24 38
4456.39 46
4456.54 55
4456.70 65
4456.85 75
4457.00 83
4457.16 90
4457.31 94
4457.46 97
4457.61 97
4457.77 97
4457.92 95
4458.07 93
4458.23 90
4458.38 86
4458.53 81
4458.69 73
4458.84 64
4458.99 54
4459.15 43
4459.30 32
4459.45 21
4459.60 12
4459.76 3
4459.91 0
4460.06 0
4460.22 0
4460.37 0
4460.52 0
4460.68 0
4460.83 0
4460.98 0
4461.14 5
4461.29 9
4461.44 11
4461.60 13
4461.75 14
4461.90 16
4462.05 21
4462.21 27
4462.36 36
4462.51 47
4462.67 59
4462.82 71
4462.97 81
4463.13 89
4463.28 94
4463.43 96
4463.59 95
4463.74 90
4463.89 83
4464.05 72
4464.20 60
4464.35 48
4464.51 37
4464.66 30
4464.81 27
4464.97 27
4465.12 31
4465.27 37
4465.42 42
4465.58 46
4465.73 47
4465.88 45
4466.04 41
4466.19 36
4466.34 30
4466.50 26
4466.65 23
4466.80 21
4466.96 19
4467.11 16
4467.26 14
4467.42 11
4467.57 8
4467.72 6
4467.88 5
4468.03 5
4468.18 5
4468.34 6
4468.49 7
4468.64 8
4468.80 10
4468.95 14
4469.10 18
4469.26 23
4469.41 28
4469.56 32
4469.72 34
4469.87 33
4470.02 31
4470.18 28
4470.33 24
4470.48 22
4470.64 21
4470.79 21
4470.94 21
4471.09 21
4471.25 20
4471.40 19
4471.55 16
4471.71 13
4471.86 10
4472.01 6
4472.17 4
4472.32 3
4472.47 2
4472.63 3
4472.78 5
4472.93 9
4473.09 12
4473.24 15
4473.39 18
4473.55 20
4473.70 21
4473.85 22
4474.01 23
4474.16 24
4474.31 26
4474.47 26
4474.62 24
4474.77 19
4474.93 10
4475.08 0
4475.23 0
4475.39 0
4475.54 0
4475.70 0
4475.85 0
4476.00 0
4476.16 1
4476.31 23
4476.46 47
4476.62 71
4476.77 93
4476.92 113
4477.08 130
4477.23 144
4477.38 157
4477.54 168
4477.69 177
4477.84 185
4478.00 191
4478.15 196
4478.30 200
4478.46 203
4478.61 206
4478.76 210
4478.92 214
4479.07 219
4479.22 224
4479.38 229
4479.53 234
4479.68 238
4479.84 242
4479.99 246
4480.14 252
4480.30 260
4480.45 269
4480.60 281
4480.76 293
4480.91 305
4481.07 316
4481.22 323
4481.37 325
4481.53 323
4481.68 317
4481.83 307
4481.99 295
4482.14 284
4482.29 274
4482.45 267
4482.60 263
4482.75 262
4482.91 264
4483.06 265
4483.21 267
4483.37 267
4483.52 265
4483.67 262
4483.83 259
4483.98 255
4484.13 252
4484.29 250
4484.44 247
4484.60 242
4484.75 237
4484.90 229
4485.06 219
4485.21 208
4485.36 197
4485.52 187
4485.67 180
4485.82 175
4485.98 173
4486.13 174
4486.28 178
4486.44 183
4486.59 187
4486.75 190
4486.90 192
4487.05 191
4487.21 188
4487.36 185
4487.51 181
4487.67 179
4487.82 177
4487.97 175
4488.13 172
4488.28 168
4488.43 161
4488.59 153
4488.74 142
4488.90 130
4489.05 117
4489.20 104
4489.36 91
4489.51 80
4489.66 73
4489.82 69
4489.97 71
4490.12 77
4490.28 87
4490.43 99
4490.59 112
4490.74 122
4490.89 127
4491.05 127
4491.20 122
4491.35 112
4491.51 99
4491.66 84
4491.81 71
4491.97 60
4492.12 52
4492.28 48
4492.43 47
4492.58 47
4492.74 49
4492.89 50
4493.04 52
4493.20 52
4493.35 51
4493.50 51
4493.66 50
4493.81 49
4493.97 49
4494.12 50
4494.27 52
4494.43 55
4494.58 59
4494.73 64
4494.89 70
4495.04 76
4495.20 82
4495.35 85
4495.50 87
4495.66 87
4495.81 84
4495.96 78
4496.12 71
4496.27 62
4496.43 54
4496.58 47
4496.73 42
4496.89 41
4497.04 43
4497.19 49
4497.35 57
4497.50 65
4497.66 73
4497.81 80
4497.96 85
4498.12 87
4498.27 88
4498.42 88
4498.58 88
4498.73 88
4498.89 88
4499.04 89
4499.19 90
4499.35 91
4499.50 92
4499.65 92
4499.81 90
4499.96 87
4500.12 82
4500.27 76
4500.42 70
4500.58 65
4500.73 61
4500.88 58
4501.04 58
4501.19 58
4501.35 59
4501.50 58
4501.65 55
4501.81 51
4501.96 46
4502.12 42
4502.27 40
4502.42 41
4502.58 45
4502.73 51
4502.88 58
4503.04 63
4503.19 66
4503.35 65
4503.50 61
4503.65 55
4503.81 48
4503.96 42
4504.12 38
4504.27 37
4504.42 39
4504.58 43
4504.73 47
4504.88 51
4505.04 52
4505.19 51
4505.35 47
4505.50 43
4505.65 38
4505.81 35
4505.96 34
4506.12 35
4506.27 40
4506.42 47
4506.58 56
4506.73 67
4506.89 79
4507.04 90
4507.19 99
4507.35 107
4507.50 113
4507.65 115
4507.81 115
4507.96 112
4508.12 107
4508.27 101
4508.42 95
4508.58 89
4508.73 84
4508.89 80
4509.04 79
4509.19 81
4509.35 86
4509.50 92
4509.66 101
4509.81 110
4509.96 119
4510.12 126
4510.27 133
4510.43 137
4510.58 138
4510.73 137
4510.89 134
4511.04 130
4511.20 126
4511.35 123
4511.50 121
4511.66 121
4511.81 122
4511.97 123
4512.12 122
4512.27 119
4512.43 114
4512.58 107
4512.74 98
4512.89 89
4513.04 77
4513.20 65
4513.35 52
4513.51 39
4513.66 26
4513.81 17
4513.97 10
4514.12 9
4514.28 13
4514.43 21
4514.58 31
4514.74 42
4514.89 51
4515.05 58
4515.20 62
4515.35 63
4515.51 62
4515.66 59
4515.82 55
4515.97 50
4516.12 44
4516.28 37
4516.43 31
4516.59 24
4516.74 19
4516.90 15
4517.05 13
4517.20 14
4517.36 18
4517.51 24
4517.67 33
4517.82 41
4517.97 48
4518.13 54
4518.28 57
4518.44 59
4518.59 58
4518.74 57
4518.90 57
4519.05 56
4519.21 57
4519.36 57
4519.52 56
4519.67 53
4519.82 47
4519.98 40
4520.13 32
4520.29 25
4520.44 19
4520.59 15
4520.75 14
4520.90 13
4521.06 13
4521.21 12
4521.36 9
4521.52 4
4521.67 0
4521.83 0
4521.98 0
4522.14 0
4522.29 0
4522.44 0
4522.60 0
4522.75 0
4522.91 6
4523.06 14
4523.21 21
4523.37 27
4523.52 30
4523.68 32
4523.83 31
4523.99 29
4524.14 26
4524.29 22
4524.45 18
4524.60 14
4524.76 10
4524.91 8
4525.07 7
4525.22 8
4525.37 11
4525.53 15
4525.68 21
4525.84 27
4525.99 33
4526.15 37
4526.30 41
4526.45 42
4526.61 43
4526.76 42
4526.92 40
4527.07 39
4527.22 40
4527.38 43
4527.53 49
4527.69 58
4527.84 69
4528.00 80
4528.15 89
4528.30 94
4528.46 94
4528.61 90
4528.77 83
4528.92 76
4529.08 70
4529.23 68
4529.38 69
4529.54 73
4529.69 79
4529.85 85
4530.00 91
4530.16 95
4530.31 98
4530.46 101
4530.62 103
4530.77 104
4530.93 107
4531.08 109
4531.24 113
4531.39 116
4531.55 120
4531.70 124
4531.85 128
4532.01 131
4532.16 133
4532.32 133
4532.47 132
4532.63 131
4532.78 129
4532.93 128
4533.09 128
4533.24 130
4533.40 135
4533.55 143
4533.71 154
4533.86 169
4534.01 186
4534.17 205
4534.32 226
4534.48 246
4534.63 266
4534.79 285
4534.94 303
4535.10 319
4535.25 334
4535.40 349
4535.56 363
4535.71 376
4535.87 387
4536.02 397
4536.18 405
4536.33 409
4536.49 411
4536.64 410
4536.79 407
4536.95 404
4537.10 400
4537.26 396
4537.41 392
4537.57 387
4537.72 379
4537.88 369
4538.03 356
4538.18 339
4538.34 321
4538.49 301
4538.65 281
4538.80 261
4538.96 243
4539.11 226
4539.27 211
4539.42 197
4539.57 185
4539.73 174
4539.88 165
4540.04 156
4540.19 149
4540.35 143
4540.50 138
4540.66 135
4540.81 132
4540.96 130
4541.12 130
4541.27 132
4541.43 134
4541.58 137
4541.74 139
4541.89 140
4542.05 140
4542.20 139
4542.36 135
4542.51 131
4542.66 126
4542.82 120
4542.97 114
4543.13 108
4543.28 101
4543.44 95
4543.59 89
4543.75 86
4543.90 84
4544.05 86
4544.21 90
4544.36 95
4544.52 100
4544.67 104
4544.83 106
4544.98 107
4545.14 106
4545.29 105
4545.45 105
4545.60 107
4545.76 109
4545.91 113
4546.06 116
4546.22 119
4546.37 121
4546.53 120
4546.68 118
4546.84 114
4546.99 107
4547.15 97
4547.30 87
4547.46 77
4547.61 67
4547.76 60
4547.92 55
4548.07 52
4548.23 51
4548.38 49
4548.54 45
4548.69 39
4548.85 31
4549.00 22
4549.16 13
4549.31 5
4549.47 1
4549.62 0
4549.77 2
4549.93 7
4550.08 12
4550.24 17
4550.39 21
4550.55 22
4550.70 21
4550.86 19
4551.01 15
4551.17 12
4551.32 9
4551.48 6
4551.63 5
4551.79 4
4551.94 3
4552.09 2
4552.25 2
4552.40 0
4552.56 0
4552.71 0
4552.87 0
4553.02 0
4553.18 0
4553.33 0
4553.49 0
4553.64 5
4553.80 10
4553.95 15
4554.11 18
4554.26 19
4554.42 15
4554.57 10
4554.72 3
4554.88 0
4555.03 0
4555.19 0
4555.34 0
4555.50 0
4555.65 0
4555.81 0
4555.96 0
4556.12 0
4556.27 1
4556.43 4
4556.58 9
4556.74 16
4556.89 24
4557.05 32
4557.20 39
4557.36 43
4557.51 46
4557.67 46
4557.82 46
4557.97 47
4558.13 49
4558.28 52
4558.44 57
4558.59 62
4558.75 66
4558.90 69
4559.06 71
4559.21 72
4559.37 75
4559.52 80
4559.68 88
4559.83 100
4559.99 114
4560.14 130
4560.30 144
4560.45 154
4560.61 160
4560.76 160
4560.92 155
4561.07 147
4561.23 137
4561.38 127
4561.54 119
4561.69 116
4561.85 116
4562.00 120
4562.15 127
4562.31 134
4562.46 140
4562.62 145
4562.77 145
4562.93 142
4563.08 136
4563.24 128
4563.39 119
4563.55 113
4563.70 109
4563.86 108
4564.01 110
4564.17 113
4564.32 116
4564.48 117
4564.63 115
4564.79 110
4564.94 103
4565.10 95
4565.25 88
4565.41 83
4565.56 81
4565.72 82
4565.87 84
4566.03 89
4566.18 93
4566.34 97
4566.49 99
4566.65 98
4566.80 96
4566.96 91
4567.11 84
4567.27 75
4567.42 65
4567.58 55
4567.73 44
4567.89 33
4568.04 24
4568.20 17
4568.35 14
4568.51 16
4568.66 21
4568.82 29
4568.97 39
4569.13 50
4569.28 59
4569.44 66
4569.59 70
4569.75 70
4569.90 67
4570.06 62
4570.21 57
4570.37 51
4570.52 49
4570.68 49
4570.83 53
4570.99 60
4571.14 70
4571.30 82
4571.45 93
4571.61 103
4571.76 110
4571.92 115
4572.07 117
4572.23 116
4572.38 114
4572.54 112
4572.69 110
4572.85 109
4573.00 109
4573.16 110
4573.31 111
4573.47 113
4573.62 116
4573.78 120
4573.93 127
4574.09 136
4574.24 146
4574.40 155
4574.55 162
4574.71 166
4574.86 167
4575.02 167
4575.17 168
4575.33 169
4575.48 174
4575.64 183
4575.79 192
4575.95 202
4576.10 210
4576.26 216
4576.41 220
4576.57 224
4576.72 227
4576.88 234
4577.03 244
4577.19 258
4577.34 274
4577.50 289
4577.65 301
4577.81 309
4577.96 311
4578.12 309
4578.27 303
4578.43 295
4578.58 286
4578.74 277
4578.89 268
4579.05 258
4579.20 248
4579.36 238
4579.52 228
4579.67 218
4579.83 211
4579.98 208
4580.14 207
4580.29 210
4580.45 214
4580.60 218
4580.76 221
4580.91 223
4581.07 222
4581.22 220
4581.38 218
4581.53 215
4581.69 213
4581.84 211
4582.00 211
4582.15 211
4582.31 211
4582.46 211
4582.62 212
4582.77 213
4582.93 215
4583.08 217
4583.24 220
4583.39 222
4583.55 223
4583.71 224
4583.86 223
4584.02 222
4584.17 221
4584.33 219
4584.48 217
4584.64 214
4584.79 209
4584.95 202
4585.10 192
4585.26 181
4585.41 169
4585.57 157
4585.72 146
4585.88 137
4586.03 129
4586.19 123
4586.34 118
4586.50 115
4586.65 112
4586.81 109
4586.97 107
4587.12 104
4587.28 101
4587.43 97
4587.59 93
4587.74 89
4587.90 86
4588.05 84
4588.21 83
4588.36 82
4588.52 82
4588.67 81
4588.83 79
4588.98 77
4589.14 74
4589.29 70
4589.45 65
4589.61 59
4589.76 52
4589.92 44
4590.07 35
4590.23 24
4590.38 14
4590.54 4
4590.69 0
4590.85 0
4591.00 0
4591.16 0
4591.31 0
4591.47 7
4591.63 17
4591.78 26
4591.94 35
4592.09 42
4592.25 48
4592.40 53
4592.56 57
4592.71 62
4592.87 66
4593.02 72
4593.18 77
4593.33 82
4593.49 86
4593.64 89
4593.80 88
4593.96 84
4594.11 78
4594.27 70
4594.42 61
4594.58 52
4594.73 43
4594.89 37
4595.04 33
4595.20 33
4595.35 35
4595.51 40
4595.67 46
4595.82 53
4595.98 58
4596.13 62
4596.29 63
4596.44 62
4596.60 60
4596.75 57
4596.91 54
4597.06 51
4597.22 49
4597.37 46
4597.53 43
4597.69 39
4597.84 34
4598.00 27
4598.15 18
4598.31 9
4598.46 0
4598.62 0
4598.77 0
4598.93 0
4599.09 0
4599.24 0
4599.40 0
4599.55 0
4599.71 0
4599.86 8
4600.02 16
4600.17 26
4600.33 36
4600.48 46
4600.64 57
4600.80 67
4600.95 76
4601.11 82
4601.26 85
4601.42 86
4601.57 85
4601.73 85
4601.88 87
4602.04 91
4602.20 98
4602.35 106
4602.51 115
4602.66 123
4602.82 129
4602.97 131
4603.13 130
4603.28 127
4603.44 123
4603.60 120
4603.75 118
4603.91 118
4604.06 119
4604.22 122
4604.37 125
4604.53 127
4604.68 127
4604.84 125
4605.00 122
4605.15 118
4605.31 114
4605.46 111
4605.62 110
4605.77 110
4605.93 112
4606.08 115
4606.24 118
4606.40 121
4606.55 124
4606.71 127
4606.86 130
4607.02 133
4607.17 136
4607.33 137
4607.48 138
4607.64 137
4607.80 135
4607.95 132
4608.11 128
4608.26 126
4608.42 125
4608.57 125
4608.73 127
4608.89 129
4609.04 130
4609.20 130
4609.35 129
4609.51 126
4609.66 121
4609.82 117
4609.98 112
4610.13 108
4610.29 104
4610.44 101
4610.60 99
4610.75 97
4610.91 96
4611.06 94
4611.22 90
4611.38 85
4611.53 76
4611.69 65
4611.84 53
4612.00 41
4612.15 30
4612.31 22
4612.47 18
4612.62 17
4612.78 21
4612.93 28
4613.09 37
4613.24 46
4613.40 55
4613.56 64
4613.71 70
4613.87 73
4614.02 74
4614.18 72
4614.33 70
4614.49 68
4614.65 66
4614.80 66
4614.96 68
4615.11 71
4615.27 75
4615.43 79
4615.58 83
4615.74 88
4615.89 94
4616.05 100
4616.20 107
4616.36 116
4616.52 124
4616.67 133
4616.83 142
4616.98 151
4617.14 159
4617.29 166
4617.45 171
4617.61 174
4617.76 175
4617.92 174
4618.07 172
4618.23 169
4618.39 167
4618.54 166
4618.70 168
4618.85 172
4619.01 179
4619.16 187
4619.32 197
4619.48 206
4619.63 215
4619.79 224
4619.94 233
4620.10 243
4620.25 254
4620.41 267
4620.57 283
4620.72 301
4620.88 321
4621.03 342
4621.19 362
4621.35 381
4621.50 398
4621.66 412
4621.81 423
4621.97 429
4622.13 432
4622.28 432
4622.44 431
4622.59 429
4622.75 427
4622.90 426
4623.06 425
4623.22 425
4623.37 423
4623.53 420
4623.68 415
4623.84 409
4624.00 402
4624.15 396
4624.31 392
4624.46 391
4624.62 392
4624.78 395
4624.93 398
4625.09 401
4625.24 403
4625.40 405
4625.56 405
4625.71 404
4625.87 401
4626.02 397
4626.18 392
4626.33 386
4626.49 382
4626.65 379
4626.80 378
4626.96 378
4627.11 378
4627.27 378
4627.43 374
4627.58 367
4627.74 357
4627.89 344
4628.05 330
4628.21 317
4628.36 307
4628.52 300
4628.67 297
4628.83 298
4628.99 301
4629.14 305
4629.30 307
4629.45 306
4629.61 301
4629.77 292
4629.92 280
4630.08 267
4630.23 253
4630.39 242
4630.55 233
4630.70 228
4630.86 227
4631.01 228
4631.17 230
4631.33 233
4631.48 234
4631.64 233
4631.79 230
4631.95 226
4632.11 220
4632.26 215
4632.42 212
4632.57 212
4632.73 216
4632.89 224
4633.04 233
4633.20 244
4633.35 253
4633.51 260
4633.67 265
4633.82 266
4633.98 263
4634.14 259
4634.29 252
4634.45 246
4634.60 239
4634.76 233
4634.92 228
4635.07 225
4635.23 223
4635.38 221
4635.54 219
4635.70 215
4635.85 209
4636.01 202
4636.16 193
4636.32 184
4636.48 175
4636.63 168
4636.79 162
4636.94 158
4637.10 154
4637.26 152
4637.41 149
4637.57 146
4637.73 142
4637.88 137
4638.04 131
4638.19 124
4638.35 116
4638.51 108
4638.66 101
4638.82 95
4638.97 91
4639.13 89
4639.29 89
4639.44 91
4639.60 93
4639.76 96
4639.91 98
4640.07 99
4640.22 100
4640.38 100
4640.54 98
4640.69 95
4640.85 90
4641.00 84
4641.16 77
4641.32 71
4641.47 67
4641.63 65
4641.79 66
4641.94 68
4642.10 72
4642.25 75
4642.41 77
4642.57 79
4642.72 78
4642.88 77
4643.04 73
4643.19 69
4643.35 64
4643.50 58
4643.66 52
4643.82 46
4643.97 42
4644.13 39
4644.29 38
4644.44 39
4644.60 41
4644.75 43
4644.91 45
4645.07 46
4645.22 47
4645.38 47
4645.54 47
4645.69 48
4645.85 50
4646.00 53
4646.16 57
4646.32 60
4646.47 62
4646.63 62
4646.79 59
4646.94 55
4647.10 50
4647.25 47
4647.41 46
4647.57 49
4647.72 55
4647.88 64
4648.04 74
4648.19 83
4648.35 90
4648.51 94
4648.66 97
4648.82 100
4648.97 103
4649.13 107
4649.29 112
4649.44 117
4649.60 120
4649.76 120
4649.91 114
4650.07 103
4650.22 88
4650.38 71
4650.54 53
4650.69 37
4650.85 25
4651.01 16
4651.16 11
4651.32 9
4651.48 8
4651.63 7
4651.79 5
4651.94 2
4652.10 0
4652.26 0
4652.41 0
4652.57 0
4652.73 0
4652.88 0
4653.04 0
4653.20 4
4653.35 11
4653.51 16
4653.66 20
4653.82 21
4653.98 21
4654.13 23
4654.29 26
4654.45 31
4654.60 39
4654.76 49
4654.92 58
4655.07 65
4655.23 68
4655.39 67
4655.54 62
4655.70 55
4655.85 48
4656.01 42
4656.17 38
4656.32 38
4656.48 41
4656.64 45
4656.79 51
4656.95 57
4657.11 63
4657.26 70
4657.42 76
4657.58 82
4657.73 88
4657.89 93
4658.05 97
4658.20 98
4658.36 97
4658.51 94
4658.67 89
4658.83 83
4658.98 78
4659.14 75
4659.30 75
4659.45 78
4659.61 84
4659.77 92
4659.92 102
4660.08 112
4660.24 121
4660.39 129
4660.55 135
4660.71 138
4660.86 139
4661.02 137
4661.18 133
4661.33 128
4661.49 123
4661.64 119
4661.80 116
4661.96 114
4662.11 113
4662.27 111
4662.43 110
4662.58 107
4662.74 105
4662.90 103
4663.05 103
4663.21 104
4663.37 106
4663.52 109
4663.68 112
4663.84 113
4663.99 112
4664.15 110
4664.31 107
4664.46 105
4664.62 106
4664.78 109
4664.93 114
4665.09 122
4665.25 129
4665.40 135
4665.56 138
4665.72 138
4665.87 134
4666.03 127
4666.19 119
4666.34 110
4666.50 103
4666.66 98
4666.81 95
4666.97 95
4667.13 97
4667.28 100
4667.44 102
4667.60 105
4667.75 107
4667.91 108
4668.07 110
4668.22 112
4668.38 115
4668.54 120
4668.69 125
4668.85 132
4669.01 140
4669.16 149
4669.32 159
4669.47 169
4669.63 179
4669.79 189
4669.95 197
4670.10 204
4670.26 209
4670.42 214
4670.57 218
4670.73 222
4670.89 226
4671.04 229
4671.20 233
4671.36 237
4671.51 242
4671.67 249
4671.83 258
4671.98 270
4672.14 282
4672.30 295
4672.45 308
4672.61 320
4672.77 330
4672.92 341
4673.08 353
4673.24 366
4673.39 382
4673.55 398
4673.71 415
4673.86 429
4674.02 439
4674.18 446
4674.33 450
4674.49 454
4674.65 458
4674.80 464
4674.96 471
4675.12 480
4675.27 489
4675.43 497
4675.59 503
4675.74 508
4675.90 514
4676.06 522
4676.21 532
4676.37 545
4676.53 558
4676.68 571
4676.84 582
4677.00 593
4677.15 602
4677.31 611
4677.47 619
4677.63 628
4677.78 637
4677.94 644
4678.10 648
4678.25 649
4678.41 645
4678.57 637
4678.72 627
4678.88 614
4679.04 601
4679.19 587
4679.35 574
4679.51 562
4679.66 551
4679.82 541
4679.98 531
4680.13 524
4680.29 518
4680.45 513
4680.61 509
4680.76 505
4680.92 501
4681.08 494
4681.23 486
4681.39 477
4681.55 466
4681.70 457
4681.86 449
4682.02 442
4682.17 438
4682.33 435
4682.49 432
4682.64 428
4682.80 422
4682.96 414
4683.12 404
4683.27 392
4683.43 378
4683.59 365
4683.74 351
4683.90 339
4684.06 327
4684.21 318
4684.37 310
4684.53 305
4684.68 301
4684.84 299
4685.00 299
4685.16 300
4685.31 303
4685.47 307
4685.63 311
4685.78 313
4685.94 312
4686.10 307
4686.25 297
4686.41 283
4686.57 266
4686.72 247
4686.88 230
4687.04 216
4687.20 206
4687.35 200
4687.51 198
4687.67 198
4687.82 199
4687.98 199
4688.14 198
4688.29 195
4688.45 189
4688.61 181
4688.77 169
4688.92 155
4689.08 140
4689.24 123
4689.39 107
4689.55 91
4689.71 78
4689.86 67
4690.02 60
4690.18 56
4690.34 56
4690.49 60
4690.65 66
4690.81 74
4690.96 83
4691.12 92
4691.28 99
4691.43 104
4691.59 106
4691.75 108
4691.91 110
4692.06 114
4692.22 122
4692.38 135
4692.53 150
4692.69 166
4692.85 181
4693.00 192
4693.16 198
4693.32 199
4693.48 196
4693.63 191
4693.79 186
4693.95 182
4694.10 179
4694.26 175
4694.42 171
4694.58 166
4694.73 159
4694.89 152
4695.05 144
4695.20 136
4695.36 129
4695.52 122
4695.68 114
4695.83 106
4695.99 97
4696.15 87
4696.30 77
4696.46 67
4696.62 59
4696.78 53
4696.93 49
4697.09 47
4697.25 46
4697.40 44
4697.56 43
4697.72 41
4697.88 39
4698.03 37
4698.19 37
4698.35 37
4698.50 39
4698.66 43
4698.82 48
4698.98 53
4699.13 59
4699.29 64
4699.45 68
4699.60 69
4699.76 68
4699.92 64
4700.08 57
4700.23 50
4700.39 43
4700.55 38
4700.70 35
4700.86 35
4701.02 37
4701.18 42
4701.33 47
4701.49 54
4701.65 61
4701.80 68
4701.96 75
4702.12 81
4702.28 85
4702.43 87
4702.59 87
4702.75 83
4702.91 77
4703.06 71
4703.22 65
4703.38 61
4703.53 59
4703.69 60
4703.85 63
4704.01 67
4704.16 70
4704.32 71
4704.48 70
4704.63 66
4704.79 61
4704.95 55
4705.11 49
4705.26 43
4705.42 40
4705.58 39
4705.74 40
4705.89 45
4706.05 53
4706.21 65
4706.36 81
4706.52 100
4706.68 121
4706.84 141
4706.99 158
4707.15 172
4707.31 180
4707.47 182
4707.62 179
4707.78 173
4707.94 165
4708.10 156
4708.25 149
4708.41 144
4708.57 142
4708.72 142
4708.88 144
4709.04 147
4709.20 151
4709.35 153
4709.51 154
4709.67 154
4709.83 151
4709.98 148
4710.14 143
4710.30 139
4710.46 135
4710.61 132
4710.77 130
4710.93 128
4711.08 127
4711.24 125
4711.40 124
4711.56 123
4711.71 121
4711.87 121
4712.03 120
4712.19 119
4712.34 117
4712.50 115
4712.66 112
4712.82 108
4712.97 104
4713.13 101
4713.29 100
4713.45 100
4713.60 102
4713.76 106
4713.92 110
4714.07 114
4714.23 117
4714.39 118
4714.55 118
4714.70 115
4714.86 110
4715.02 103
4715.18 96
4715.33 88
4715.49 79
4715.65 72
4715.81 66
4715.96 62
4716.12 60
4716.28 62
4716.44 67
4716.59 74
4716.75 82
4716.91 89
4717.07 96
4717.22 100
4717.38 103
4717.54 104
4717.70 103
4717.85 101
4718.01 100
4718.17 98
4718.33 96
4718.48 95
4718.64 95
4718.80 93
4718.96 91
4719.11 88
4719.27 83
4719.43 78
4719.59 72
4719.74 68
4719.90 65
4720.06 63
4720.22 63
4720.37 63
4720.53 63
4720.69 61
4720.85 58
4721.00 54
4721.16 51
4721.32 50
4721.48 52
4721.63 58
4721.79 67
4721.95 80
4722.11 93
4722.26 105
4722.42 114
4722.58 118
4722.74 118
4722.89 113
4723.05 104
4723.21 93
4723.37 81
4723.52 68
4723.68 56
4723.84 44
4724.00 33
4724.16 23
4724.31 13
4724.47 5
4724.63 0
4724.79 0
4724.94 0
4725.10 0
4725.26 7
4725.42 17
4725.57 27
4725.73 37
4725.89 45
4726.05 51
4726.20 55
4726.36 58
4726.52 60
4726.68 61
4726.83 63
4726.99 64
4727.15 64
4727.31 63
4727.46 61
4727.62 57
4727.78 53
4727.94 48
4728.10 43
4728.25 38
4728.41 34
4728.57 30
4728.73 27
4728.88 24
4729.04 20
4729.20 15
4729.36 9
4729.51 3
4729.67 0
4729.83 0
4729.99 0
4730.15 0
4730.30 0
4730.46 0
4730.62 0
4730.78 0
4730.93 4
4731.09 7
4731.25 10
4731.41 11
4731.56 10
4731.72 8
4731.88 5
4732.04 1
4732.20 0
4732.35 0
4732.51 0
4732.67 5
4732.83 13
4732.98 21
4733.14 29
4733.30 34
4733.46 37
4733.61 37
4733.77 36
4733.93 34
4734.09 33
4734.25 33
4734.40 35
4734.56 38
4734.72 41
4734.88 43
4735.03 44
4735.19 42
4735.35 39
4735.51 33
4735.67 25
4735.82 16
4735.98 8
4736.14 2
4736.30 0
4736.45 0
4736.61 2
4736.77 9
4736.93 17
4737.09 26
4737.24 35
4737.40 43
4737.56 49
4737.72 54
4737.87 58
4738.03 60
4738.19 62
4738.35 62
4738.51 62
4738.66 62
4738.82 60
4738.98 59
4739.14 57
4739.30 54
4739.45 50
4739.61 44
4739.77 36
4739.93 27
4740.08 18
4740.24 9
4740.40 1
4740.56 0
4740.72 0
4740.87 0
4741.03 0
4741.19 0
4741.35 0
4741.51 3
4741.66 7
4741.82 10
4741.98 13
4742.14 17
4742.29 22
4742.45 27
4742.61 33
4742.77 40
4742.93 47
4743.08 53
4743.24 57
4743.40 59
4743.56 59
4743.72 57
4743.87 54
4744.03 51
4744.19 47
4744.35 45
4744.51 43
4744.66 43
4744.82 43
4744.98 44
4745.14 46
4745.29 49
4745.45 53
4745.61 57
4745.77 63
4745.93 69
4746.08 74
4746.24 78
4746.40 81
4746.56 83
4746.72 84
4746.87 84
4747.03 82
4747.19 78
4747.35 72
4747.51 65
4747.66 56
4747.82 47
4747.98 38
4748.14 30
4748.30 25
4748.45 22
4748.61 23
4748.77 27
4748.93 33
4749.09 40
4749.24 48
4749.40 54
4749.56 58
4749.72 58
4749.88 55
4750.03 49
4750.19 42
4750.35 34
4750.51 27
4750.67 22
4750.82 18
4750.98 16
4751.14 15
4751.30 14
4751.46 13
4751.61 11
4751.77 9
4751.93 8
4752.09 8
4752.25 10
4752.40 16
4752.56 24
4752.72 34
4752.88 46
4753.04 59
4753.20 72
4753.35 85
4753.51 96
4753.67 106
4753.83 113
4753.99 116
4754.14 116
4754.30 112
4754.46 106
4754.62 98
4754.78 89
4754.93 82
4755.09 75
4755.25 70
4755.41 65
4755.57 62
4755.72 59
4755.88 58
4756.04 58
4756.20 60
4756.36 64
4756.52 70
4756.67 77
4756.83 84
4756.99 90
4757.15 95
4757.31 97
4757.46 96
4757.62 93
4757.78 87
4757.94 78
4758.10 68
4758.25 58
4758.41 50
4758.57 43
4758.73 40
4758.89 40
4759.05 43
4759.20 47
4759.36 51
4759.52 55
4759.68 56
4759.84 55
4759.99 51
4760.15 46
4760.31 39
4760.47 33
4760.63 27
4760.79 23
4760.94 22
4761.10 23
4761.26 26
4761.42 30
4761.58 34
4761.73 37
4761.89 38
4762.05 38
4762.21 37
4762.37 35
4762.53 33
4762.68 31
4762.84 29
4763.00 27
4763.16 24
4763.32 21
4763.48 17
4763.63 12
4763.79 8
4763.95 6
4764.11 5
4764.27 7
4764.42 11
4764.58 17
4764.74 25
4764.90 32
4765.06 40
4765.22 46
4765.37 51
4765.53 54
4765.69 55
4765.85 55
4766.01 54
4766.17 53
4766.32 52
4766.48 53
4766.64 54
4766.80 57
4766.96 60
4767.12 64
4767.27 67
4767.43 70
4767.59 70
4767.75 69
4767.91 66
4768.07 60
4768.22 53
4768.38 45
4768.54 37
4768.70 31
4768.86 27
4769.02 25
4769.17 26
4769.33 30
4769.49 36
4769.65 44
4769.81 52
4769.97 60
4770.12 66
4770.28 70
4770.44 71
4770.60 71
4770.76 68
4770.92 65
4771.07 63
4771.23 61
4771.39 61
4771.55 62
4771.71 64
4771.87 66
4772.02 68
4772.18 70
4772.34 72
4772.50 73
4772.66 75
4772.82 77
4772.97 78
4773.13 78
4773.29 76
4773.45 73
4773.61 68
4773.77 62
4773.92 57
4774.08 52
4774.24 48
4774.40 45
4774.56 42
4774.72 39
4774.88 35
4775.03 30
4775.19 24
4775.35 17
4775.51 9
4775.67 1
4775.83 0
4775.98 0
4776.14 0
4776.30 0
4776.46 0
4776.62 0
4776.78 0
4776.93 0
4777.09 9
4777.25 18
4777.41 24
4777.57 28
4777.73 27
4777.89 23
4778.04 17
4778.20 9
4778.36 3
4778.52 0
4778.68 0
4778.84 2
4779.00 9
4779.15 19
4779.31 29
4779.47 37
4779.63 44
4779.79 49
4779.95 53
4780.10 55
4780.26 58
4780.42 61
4780.58 64
4780.74 66
4780.90 67
4781.06 67
4781.21 64
4781.37 60
4781.53 56
4781.69 52
4781.85 47
4782.01 44
4782.17 41
4782.32 39
4782.48 36
4782.64 34
4782.80 32
4782.96 31
4783.12 32
4783.28 35
4783.43 39
4783.59 45
4783.75 50
4783.91 55
4784.07 60
4784.23 62
4784.39 63
4784.54 64
4784.70 64
4784.86 65
4785.02 69
4785.18 75
4785.34 85
4785.50 97
4785.65 111
4785.81 126
4785.97 139
4786.13 150
4786.29 157
4786.45 162
4786.61 164
4786.76 165
4786.92 164
4787.08 163
4787.24 162
4787.40 160
4787.56 157
4787.72 153
4787.88 149
4788.03 145
4788.19 142
4788.35 140
4788.51 140
4788.67 142
4788.83 146
4788.99 151
4789.14 157
4789.30 162
4789.46 167
4789.62 172
4789.78 176
4789.94 180
4790.10 183
4790.26 184
4790.41 184
4790.57 181
4790.73 176
4790.89 168
4791.05 160
4791.21 152
4791.37 146
4791.52 143
4791.68 141
4791.84 140
4792.00 138
4792.16 135
4792.32 130
4792.48 122
4792.64 114
4792.79 105
4792.95 100
4793.11 97
4793.27 98
4793.43 102
4793.59 108
4793.75 115
4793.91 120
4794.06 125
4794.22 127
4794.38 128
4794.54 129
4794.70 128
4794.86 127
4795.02 126
4795.18 124
4795.33 122
4795.49 120
4795.65 119
4795.81 117
4795.97 116
4796.13 116
4796.29 116
4796.45 116
4796.60 116
4796.76 117
4796.92 118
4797.08 120
4797.24 122
4797.40 126
4797.56 131
4797.72 136
4797.88 142
4798.03 148
4798.19 153
4798.35 157
4798.51 160
4798.67 163
4798.83 166
4798.99 171
4799.15 176
4799.30 182
4799.46 187
4799.62 189
4799.78 188
4799.94 183
4800.10 175
4800.26 164
4800.42 154
4800.58 145
4800.73 138
4800.89 135
4801.05 135
4801.21 137
4801.37 139
4801.53 142
4801.69 143
4801.85 143
4802.00 142
4802.16 140
4802.32 136
4802.48 131
4802.64 124
4802.80 115
4802.96 105
4803.12 95
4803.28 84
4803.44 73
4803.59 62
4803.75 51
4803.91 40
4804.07 29
4804.23 19
4804.39 10
4804.55 3
4804.71 0
4804.87 0
4805.02 0
4805.18 0
4805.34 0
4805.50 0
4805.66 0
4805.82 0
4805.98 0
4806.14 2
4806.30 8
4806.45 13
4806.61 19
4806.77 25
4806.93 31
4807.09 38
4807.25 46
4807.41 56
4807.57 68
4807.73 82
4807.89 97
4808.04 112
4808.20 127
4808.36 140
4808.52 152
4808.68 162
4808.84 170
4809.00 175
4809.16 178
4809.32 178
4809.48 175
4809.63 169
4809.79 161
4809.95 151
4810.11 140
4810.27 130
4810.43 121
4810.59 113
4810.75 106
4810.91 100
4811.07 93
4811.22 86
4811.38 79
4811.54 72
4811.70 68
4811.86 65
4812.02 65
4812.18 67
4812.34 70
4812.50 73
4812.66 77
4812.81 79
4812.97 82
4813.13 84
4813.29 87
4813.45 90
4813.61 94
4813.77 97
4813.93 100
4814.09 102
4814.25 103
4814.41 103
4814.56 102
4814.72 100
4814.88 99
4815.04 97
4815.20 95
4815.36 94
4815.52 94
4815.68 95
4815.84 97
4816.00 100
4816.16 104
4816.31 109
4816.47 114
4816.63 118
4816.79 123
4816.95 126
4817.11 130
4817.27 132
4817.43 135
4817.59 138
4817.75 142
4817.91 147
4818.07 155
4818.22 163
4818.38 170
4818.54 177
4818.70 181
4818.86 181
4819.02 179
4819.18 174
4819.34 167
4819.50 159
4819.66 152
4819.82 146
4819.98 142
4820.13 140
4820.29 138
4820.45 139
4820.61 141
4820.77 144
4820.93 149
4821.09 155
4821.25 161
4821.41 166
4821.57 170
4821.73 171
4821.89 168
4822.04 163
4822.20 154
4822.36 143
4822.52 132
4822.68 121
4822.84 111
4823.00 103
4823.16 97
4823.32 92
4823.48 89
4823.64 86
4823.80 83
4823.96 79
4824.11 76
4824.27 74
4824.43 73
4824.59 75
4824.75 79
4824.91 86
4825.07 93
4825.23 100
4825.39 106
4825.55 109
4825.71 108
4825.87 105
4826.03 100
4826.19 95
4826.34 90
4826.50 87
4826.66 87
4826.82 91
4826.98 97
4827.14 106
4827.30 116
4827.46 125
4827.62 132
4827.78 137
4827.94 140
4828.10 141
4828.26 141
4828.42 141
4828.57 143
4828.73 147
4828.89 152
4829.05 158
4829.21 163
4829.37 166
4829.53 166
4829.69 163
4829.85 157
4830.01 149
4830.17 140
4830.33 131
4830.49 124
4830.65 118
4830.81 113
4830.96 111
4831.12 109
4831.28 109
4831.44 109
4831.60 109
4831.76 109
4831.92 109
4832.08 109
4832.24 108
4832.40 106
4832.56 104
4832.72 101
4832.88 98
4833.04 93
4833.20 87
4833.36 80
4833.51 70
4833.67 58
4833.83 45
4833.99 32
4834.15 22
4834.31 15
4834.47 13
4834.63 15
4834.79 21
4834.95 30
4835.11 39
4835.27 47
4835.43 52
4835.59 55
4835.75 56
4835.91 55
4836.07 53
4836.22 50
4836.38 47
4836.54 42
4836.70 37
4836.86 30
4837.02 23
4837.18 15
4837.34 8
4837.50 3
4837.66 0
4837.82 0
4837.98 0
4838.14 0
4838.30 0
4838.46 0
4838.62 0
4838.78 0
4838.94 0
4839.10 0
4839.25 0
4839.41 0
4839.57 4
4839.73 8
4839.89 15
4840.05 23
4840.21 32
4840.37 41
4840.53 48
4840.69 54
4840.85 58
4841.01 61
4841.17 63
4841.33 67
4841.49 72
4841.65 81
4841.81 92
4841.97 105
4842.13 117
4842.29 128
4842.45 136
4842.60 140
4842.76 141
4842.92 138
4843.08 134
4843.24 130
4843.40 126
4843.56 123
4843.72 121
4843.88 120
4844.04 119
4844.20 119
4844.36 118
4844.52 118
4844.68 118
4844.84 118
4845.00 119
4845.16 120
4845.32 121
4845.48 121
4845.64 119
4845.80 115
4845.96 109
4846.12 101
4846.28 91
4846.43 80
4846.59 70
4846.75 63
4846.91 58
4847.07 57
4847.23 60
4847.39 65
4847.55 71
4847.71 77
4847.87 81
4848.03 82
4848.19 80
4848.35 76
4848.51 70
4848.67 64
4848.83 57
4848.99 52
4849.15 49
4849.31 48
4849.47 49
4849.63 50
4849.79 51
4849.95 51
4850.11 48
4850.27 44
4850.43 37
4850.59 30
4850.75 24
4850.90 19
4851.06 17
4851.22 17
4851.38 17
4851.54 18
4851.70 18
[truncated: 736,703 more chars]
