# Supplementary material for: Methylobacterium Species Promoting Rice and Barley Growth and Interaction Specificity Revealed with Whole-Cell Matrix-Assisted Laser Desorption / Ionization-Time-of-Flight Mass Spectrometry (MALDI-TOF/MS) Analysis
Source: PLoS One. 2015 Jun 8;10(6):e0129509. doi: 10.1371/journal.pone.0129509 (PMC4460032; doi:10.1371/journal.pone.0129509)
Supplement: S2 Data — (ZIP) [file pone.0129509.s002.zip › Supplementary data 2 (ms from inoculated rice)/control-1.txt]

780.95 0
781.01 0
781.08 0
781.14 0
781.21 0
781.27 0
781.33 0
781.40 0
781.46 0
781.53 0
781.59 0
781.65 0
781.72 0
781.78 0
781.85 0
781.91 0
781.97 0
782.04 0
782.10 0
782.17 0
782.23 0
782.29 0
782.36 0
782.42 0
782.49 0
782.55 0
782.62 0
782.68 0
782.74 0
782.81 0
782.87 0
782.94 0
783.00 0
783.06 0
783.13 0
783.19 0
783.26 0
783.32 0
783.38 0
783.45 0
783.51 0
783.58 0
783.64 0
783.70 0
783.77 0
783.83 0
783.90 0
783.96 0
784.03 0
784.09 0
784.15 0
784.22 0
784.28 0
784.35 0
784.41 0
784.47 0
784.54 0
784.60 0
784.67 0
784.73 0
784.80 0
784.86 0
784.92 0
784.99 0
785.05 0
785.12 0
785.18 0
785.24 0
785.31 0
785.37 0
785.44 0
785.50 0
785.57 0
785.63 0
785.69 0
785.76 0
785.82 0
785.89 0
785.95 0
786.01 0
786.08 0
786.14 0
786.21 0
786.27 0
786.34 0
786.40 0
786.46 0
786.53 0
786.59 0
786.66 0
786.72 0
786.79 0
786.85 0
786.91 0
786.98 0
787.04 0
787.11 0
787.17 0
787.24 0
787.30 0
787.36 0
787.43 0
787.49 0
787.56 0
787.62 0
787.69 0
787.75 0
787.81 0
787.88 0
787.94 0
788.01 0
788.07 0
788.14 0
788.20 0
788.26 0
788.33 0
788.39 0
788.46 0
788.52 0
788.59 0
788.65 0
788.71 0
788.78 0
788.84 0
788.91 0
788.97 0
789.04 0
789.10 0
789.16 0
789.23 0
789.29 0
789.36 0
789.42 0
789.49 0
789.55 0
789.61 0
789.68 0
789.74 0
789.81 0
789.87 0
789.94 0
790.00 0
790.07 0
790.13 0
790.19 0
790.26 0
790.32 0
790.39 0
790.45 0
790.52 0
790.58 0
790.64 0
790.71 0
790.77 0
790.84 0
790.90 0
790.97 0
791.03 0
791.10 0
791.16 0
791.22 0
791.29 0
791.35 0
791.42 0
791.48 0
791.55 0
791.61 0
791.68 0
791.74 0
791.80 0
791.87 0
791.93 0
792.00 0
792.06 0
792.13 0
792.19 0
792.26 0
792.32 0
792.38 0
792.45 0
792.51 0
792.58 0
792.64 0
792.71 0
792.77 0
792.84 0
792.90 0
792.97 0
793.03 0
793.09 0
793.16 0
793.22 0
793.29 0
793.35 0
793.42 0
793.48 0
793.55 0
793.61 0
793.67 0
793.74 0
793.80 0
793.87 0
793.93 0
794.00 0
794.06 0
794.13 0
794.19 0
794.26 0
794.32 0
794.38 0
794.45 0
794.51 0
794.58 0
794.64 0
794.71 0
794.77 0
794.84 0
794.90 0
794.97 0
795.03 0
795.09 0
795.16 0
795.22 0
795.29 0
795.35 0
795.42 0
795.48 0
795.55 0
795.61 0
795.68 0
795.74 0
795.81 0
795.87 0
795.93 0
796.00 0
796.06 0
796.13 0
796.19 0
796.26 0
796.32 0
796.39 0
796.45 0
796.52 0
796.58 0
796.65 0
796.71 0
796.77 0
796.84 0
796.90 0
796.97 0
797.03 0
797.10 0
797.16 0
797.23 0
797.29 0
797.36 0
797.42 0
797.49 0
797.55 0
797.62 0
797.68 0
797.74 0
797.81 0
797.87 0
797.94 0
798.00 0
798.07 0
798.13 0
798.20 0
798.26 0
798.33 0
798.39 0
798.46 0
798.52 0
798.59 0
798.65 0
798.72 0
798.78 0
798.85 0
798.91 0
798.97 0
799.04 0
799.10 0
799.17 0
799.23 0
799.30 0
799.36 0
799.43 0
799.49 0
799.56 0
799.62 0
799.69 0
799.75 0
799.82 0
799.88 0
799.95 0
800.01 0
800.08 0
800.14 0
800.21 0
800.27 0
800.33 0
800.40 0
800.46 0
800.53 0
800.59 0
800.66 0
800.72 0
800.79 0
800.85 0
800.92 0
800.98 0
801.05 0
801.11 0
801.18 0
801.24 0
801.31 0
801.37 0
801.44 0
801.50 0
801.57 0
801.63 0
801.70 0
801.76 0
801.83 0
801.89 0
801.96 0
802.02 0
802.09 0
802.15 0
802.21 0
802.28 0
802.34 0
802.41 0
802.47 0
802.54 0
802.60 0
802.67 0
802.73 0
802.80 0
802.86 0
802.93 0
802.99 0
803.06 0
803.12 0
803.19 0
803.25 0
803.32 0
803.38 0
803.45 0
803.51 0
803.58 0
803.64 0
803.71 0
803.77 0
803.84 0
803.90 0
803.97 0
804.03 0
804.10 0
804.16 0
804.23 0
804.29 0
804.36 0
804.42 0
804.49 0
804.55 0
804.62 0
804.68 0
804.75 0
804.81 0
804.88 0
804.94 0
805.01 0
805.07 0
805.14 0
805.20 0
805.27 0
805.33 0
805.40 0
805.46 0
805.53 0
805.59 0
805.66 0
805.72 0
805.79 0
805.85 0
805.92 0
805.98 0
806.05 0
806.11 0
806.18 0
806.24 0
806.31 0
806.37 0
806.44 0
806.50 0
806.57 0
806.63 0
806.70 0
806.76 0
806.83 0
806.89 1
806.96 1
807.02 2
807.09 2
807.15 2
807.22 2
807.28 2
807.35 1
807.41 1
807.48 0
807.54 0
807.61 0
807.67 0
807.74 0
807.80 0
807.87 0
807.93 0
808.00 0
808.06 1
808.13 1
808.19 0
808.26 0
808.32 0
808.39 0
808.45 0
808.52 0
808.59 0
808.65 1
808.72 1
808.78 2
808.85 3
808.91 3
808.98 4
809.04 4
809.11 3
809.17 2
809.24 2
809.30 1
809.37 1
809.43 0
809.50 0
809.56 0
809.63 0
809.69 0
809.76 0
809.82 0
809.89 0
809.95 0
810.02 0
810.08 0
810.15 0
810.21 0
810.28 0
810.34 0
810.41 0
810.47 0
810.54 0
810.61 0
810.67 0
810.74 0
810.80 0
810.87 0
810.93 0
811.00 0
811.06 0
811.13 0
811.19 0
811.26 0
811.32 0
811.39 0
811.45 1
811.52 1
811.58 1
811.65 1
811.71 0
811.78 0
811.84 0
811.91 0
811.98 0
812.04 0
812.11 0
812.17 0
812.24 0
812.30 0
812.37 0
812.43 0
812.50 0
812.56 0
812.63 0
812.69 0
812.76 0
812.82 0
812.89 0
812.95 0
813.02 0
813.09 0
813.15 0
813.22 0
813.28 0
813.35 0
813.41 0
813.48 0
813.54 0
813.61 0
813.67 0
813.74 0
813.80 0
813.87 0
813.93 0
814.00 1
814.07 1
814.13 1
814.20 2
814.26 2
814.33 2
814.39 2
814.46 1
814.52 1
814.59 1
814.65 0
814.72 0
814.78 0
814.85 0
814.91 0
814.98 0
815.05 0
815.11 0
815.18 0
815.24 0
815.31 0
815.37 0
815.44 0
815.50 0
815.57 0
815.63 0
815.70 0
815.77 0
815.83 0
815.90 0
815.96 0
816.03 0
816.09 0
816.16 0
816.22 0
816.29 0
816.35 0
816.42 0
816.48 0
816.55 0
816.62 0
816.68 0
816.75 0
816.81 0
816.88 1
816.94 1
817.01 1
817.07 1
817.14 1
817.21 1
817.27 1
817.34 1
817.40 0
817.47 0
817.53 0
817.60 0
817.66 0
817.73 0
817.79 0
817.86 0
817.93 0
817.99 0
818.06 0
818.12 0
818.19 0
818.25 0
818.32 0
818.38 0
818.45 0
818.52 0
818.58 0
818.65 0
818.71 0
818.78 0
818.84 0
818.91 0
818.97 0
819.04 0
819.10 0
819.17 0
819.24 0
819.30 0
819.37 0
819.43 0
819.50 0
819.56 0
819.63 0
819.69 0
819.76 0
819.83 0
819.89 0
819.96 0
820.02 0
820.09 0
820.15 0
820.22 0
820.29 0
820.35 0
820.42 0
820.48 0
820.55 0
820.61 0
820.68 0
820.74 0
820.81 0
820.88 0
820.94 0
821.01 0
821.07 0
821.14 0
821.20 0
821.27 0
821.34 0
821.40 0
821.47 0
821.53 0
821.60 0
821.66 0
821.73 0
821.79 0
821.86 0
821.93 0
821.99 0
822.06 0
822.12 0
822.19 0
822.25 0
822.32 0
822.39 0
822.45 0
822.52 0
822.58 0
822.65 0
822.71 0
822.78 0
822.85 0
822.91 0
822.98 0
823.04 0
823.11 0
823.17 0
823.24 0
823.31 0
823.37 0
823.44 0
823.50 0
823.57 0
823.63 0
823.70 0
823.77 0
823.83 0
823.90 0
823.96 0
824.03 0
824.09 0
824.16 0
824.23 0
824.29 0
824.36 0
824.42 0
824.49 0
824.55 0
824.62 0
824.69 0
824.75 0
824.82 0
824.88 0
824.95 0
825.02 0
825.08 0
825.15 0
825.21 0
825.28 0
825.34 0
825.41 0
825.48 0
825.54 0
825.61 0
825.67 0
825.74 0
825.80 0
825.87 0
825.94 0
826.00 0
826.07 0
826.13 0
826.20 0
826.27 0
826.33 0
826.40 0
826.46 0
826.53 0
826.59 0
826.66 0
826.73 0
826.79 0
826.86 0
826.92 0
826.99 0
827.06 0
827.12 0
827.19 0
827.25 0
827.32 0
827.39 0
827.45 0
827.52 0
827.58 0
827.65 0
827.71 0
827.78 0
827.85 0
827.91 0
827.98 0
828.04 0
828.11 0
828.18 0
828.24 0
828.31 0
828.37 0
828.44 0
828.51 0
828.57 0
828.64 0
828.70 0
828.77 0
828.84 0
828.90 0
828.97 0
829.03 0
829.10 0
829.17 0
829.23 0
829.30 0
829.36 0
829.43 0
829.49 0
829.56 0
829.63 0
829.69 0
829.76 0
829.82 0
829.89 0
829.96 0
830.02 0
830.09 0
830.15 0
830.22 0
830.29 0
830.35 0
830.42 0
830.48 0
830.55 0
830.62 0
830.68 0
830.75 0
830.81 0
830.88 0
830.95 0
831.01 0
831.08 0
831.14 0
831.21 0
831.28 0
831.34 0
831.41 0
831.48 0
831.54 0
831.61 0
831.67 0
831.74 0
831.81 0
831.87 0
831.94 0
832.00 0
832.07 0
832.14 0
832.20 0
832.27 0
832.33 0
832.40 0
832.47 0
832.53 0
832.60 0
832.66 0
832.73 0
832.80 0
832.86 0
832.93 0
832.99 0
833.06 0
833.13 0
833.19 0
833.26 0
833.33 0
833.39 0
833.46 0
833.52 0
833.59 0
833.66 0
833.72 0
833.79 0
833.85 0
833.92 0
833.99 0
834.05 0
834.12 0
834.19 0
834.25 0
834.32 0
834.38 0
834.45 0
834.52 0
834.58 0
834.65 0
834.71 0
834.78 0
834.85 0
834.91 0
834.98 0
835.05 0
835.11 0
835.18 0
835.24 0
835.31 0
835.38 0
835.44 0
835.51 0
835.57 0
835.64 0
835.71 0
835.77 0
835.84 0
835.91 0
835.97 0
836.04 0
836.10 0
836.17 0
836.24 0
836.30 0
836.37 0
836.44 0
836.50 0
836.57 0
836.63 0
836.70 0
836.77 0
836.83 0
836.90 0
836.97 0
837.03 0
837.10 0
837.16 0
837.23 0
837.30 0
837.36 0
837.43 0
837.50 0
837.56 0
837.63 0
837.70 0
837.76 0
837.83 0
837.89 0
837.96 0
838.03 0
838.09 0
838.16 0
838.23 0
838.29 0
838.36 0
838.42 0
838.49 0
838.56 0
838.62 0
838.69 0
838.76 0
838.82 0
838.89 0
838.96 0
839.02 0
839.09 0
839.15 0
839.22 0
839.29 0
839.35 0
839.42 0
839.49 0
839.55 0
839.62 0
839.68 0
839.75 0
839.82 0
839.88 0
839.95 0
840.02 0
840.08 0
840.15 0
840.22 0
840.28 0
840.35 0
840.42 0
840.48 0
840.55 0
840.61 0
840.68 0
840.75 0
840.81 0
840.88 0
840.95 0
841.01 0
841.08 0
841.15 0
841.21 0
841.28 0
841.35 0
841.41 0
841.48 0
841.54 0
841.61 0
841.68 0
841.74 0
841.81 0
841.88 0
841.94 0
842.01 0
842.08 0
842.14 0
842.21 0
842.28 0
842.34 0
842.41 0
842.47 0
842.54 0
842.61 0
842.67 0
842.74 0
842.81 0
842.87 0
842.94 0
843.01 0
843.07 0
843.14 0
843.21 0
843.27 0
843.34 0
843.41 0
843.47 0
843.54 0
843.61 0
843.67 0
843.74 0
843.81 0
843.87 0
843.94 0
844.00 0
844.07 0
844.14 0
844.20 0
844.27 0
844.34 0
844.40 0
844.47 0
844.54 0
844.60 0
844.67 0
844.74 0
844.80 0
844.87 0
844.94 0
845.00 0
845.07 0
845.14 0
845.20 0
845.27 0
845.34 0
845.40 0
845.47 0
845.54 0
845.60 0
845.67 0
845.74 0
845.80 0
845.87 0
845.94 0
846.00 0
846.07 0
846.14 0
846.20 0
846.27 0
846.34 0
846.40 0
846.47 0
846.54 0
846.60 0
846.67 0
846.74 0
846.80 0
846.87 0
846.94 0
847.00 0
847.07 0
847.14 0
847.20 0
847.27 0
847.34 0
847.40 0
847.47 0
847.54 0
847.60 0
847.67 0
847.74 0
847.80 0
847.87 0
847.94 0
848.00 0
848.07 0
848.14 0
848.20 0
848.27 0
848.34 0
848.40 0
848.47 0
848.54 0
848.60 0
848.67 0
848.74 0
848.80 0
848.87 0
848.94 0
849.00 0
849.07 0
849.14 0
849.20 0
849.27 0
849.34 0
849.40 0
849.47 0
849.54 0
849.60 0
849.67 0
849.74 0
849.80 0
849.87 0
849.94 0
850.00 0
850.07 0
850.14 0
850.20 0
850.27 0
850.34 0
850.40 0
850.47 0
850.54 0
850.61 0
850.67 0
850.74 0
850.81 0
850.87 0
850.94 0
851.01 0
851.07 0
851.14 0
851.21 0
851.27 0
851.34 0
851.41 0
851.47 0
851.54 0
851.61 0
851.67 0
851.74 0
851.81 0
851.87 0
851.94 0
852.01 0
852.08 0
852.14 0
852.21 0
852.28 0
852.34 0
852.41 0
852.48 0
852.54 0
852.61 0
852.68 0
852.74 0
852.81 0
852.88 0
852.94 0
853.01 0
853.08 0
853.15 0
853.21 0
853.28 0
853.35 0
853.41 0
853.48 0
853.55 0
853.61 0
853.68 0
853.75 0
853.81 0
853.88 0
853.95 0
854.02 0
854.08 0
854.15 0
854.22 0
854.28 0
854.35 0
854.42 0
854.48 0
854.55 0
854.62 0
854.68 0
854.75 0
854.82 0
854.89 0
854.95 0
855.02 0
855.09 0
855.15 0
855.22 0
855.29 0
855.35 0
855.42 0
855.49 0
855.56 0
855.62 0
855.69 0
855.76 0
855.82 0
855.89 0
855.96 0
856.02 0
856.09 0
856.16 0
856.23 0
856.29 0
856.36 0
856.43 0
856.49 0
856.56 0
856.63 0
856.69 0
856.76 0
856.83 0
856.90 0
856.96 0
857.03 0
857.10 0
857.16 0
857.23 0
857.30 0
857.37 0
857.43 0
857.50 0
857.57 0
857.63 0
857.70 0
857.77 0
857.84 0
857.90 0
857.97 0
858.04 0
858.10 0
858.17 0
858.24 0
858.30 0
858.37 0
858.44 0
858.51 0
858.57 0
858.64 0
858.71 0
858.77 0
858.84 0
858.91 0
858.98 0
859.04 0
859.11 0
859.18 0
859.24 0
859.31 0
859.38 0
859.45 0
859.51 0
859.58 0
859.65 0
859.71 0
859.78 0
859.85 0
859.92 0
859.98 0
860.05 0
860.12 0
860.18 0
860.25 0
860.32 0
860.39 0
860.45 0
860.52 0
860.59 0
860.65 0
860.72 0
860.79 0
860.86 0
860.92 0
860.99 0
861.06 0
861.13 0
861.19 0
861.26 0
861.33 0
861.39 0
861.46 0
861.53 0
861.60 0
861.66 0
861.73 0
861.80 0
861.86 0
861.93 0
862.00 0
862.07 0
862.13 0
862.20 0
862.27 0
862.34 0
862.40 0
862.47 0
862.54 0
862.60 0
862.67 0
862.74 0
862.81 0
862.87 0
862.94 0
863.01 0
863.08 0
863.14 0
863.21 0
863.28 0
863.34 0
863.41 0
863.48 0
863.55 0
863.61 0
863.68 0
863.75 0
863.82 0
863.88 0
863.95 0
864.02 0
864.09 0
864.15 0
864.22 0
864.29 0
864.35 0
864.42 0
864.49 0
864.56 0
864.62 0
864.69 0
864.76 0
864.83 0
864.89 0
864.96 0
865.03 0
865.10 0
865.16 0
865.23 0
865.30 0
865.37 0
865.43 0
865.50 0
865.57 0
865.63 0
865.70 0
865.77 0
865.84 0
865.90 0
865.97 0
866.04 0
866.11 0
866.17 0
866.24 0
866.31 0
866.38 0
866.44 0
866.51 0
866.58 0
866.65 0
866.71 0
866.78 0
866.85 0
866.92 0
866.98 0
867.05 0
867.12 0
867.19 0
867.25 0
867.32 0
867.39 0
867.46 0
867.52 0
867.59 0
867.66 0
867.72 0
867.79 0
867.86 0
867.93 0
867.99 0
868.06 0
868.13 0
868.20 0
868.26 0
868.33 0
868.40 0
868.47 0
868.53 0
868.60 0
868.67 0
868.74 0
868.80 0
868.87 0
868.94 0
869.01 0
869.07 0
869.14 0
869.21 0
869.28 0
869.35 0
869.41 0
869.48 0
869.55 0
869.62 0
869.68 0
869.75 0
869.82 0
869.89 0
869.95 0
870.02 0
870.09 0
870.16 0
870.22 0
870.29 0
870.36 0
870.43 0
870.49 0
870.56 0
870.63 0
870.70 0
870.76 0
870.83 0
870.90 0
870.97 0
871.03 0
871.10 0
871.17 0
871.24 0
871.30 0
871.37 0
871.44 0
871.51 0
871.58 0
871.64 0
871.71 0
871.78 0
871.85 0
871.91 0
871.98 0
872.05 0
872.12 0
872.18 0
872.25 0
872.32 0
872.39 0
872.45 0
872.52 0
872.59 0
872.66 0
872.72 0
872.79 0
872.86 0
872.93 0
873.00 0
873.06 0
873.13 0
873.20 0
873.27 0
873.33 0
873.40 0
873.47 0
873.54 0
873.60 0
873.67 0
873.74 0
873.81 0
873.88 0
873.94 0
874.01 0
874.08 0
874.15 0
874.21 0
874.28 0
874.35 0
874.42 0
874.49 0
874.55 0
874.62 0
874.69 0
874.76 0
874.82 0
874.89 0
874.96 0
875.03 0
875.09 0
875.16 0
875.23 0
875.30 0
875.37 0
875.43 0
875.50 0
875.57 0
875.64 0
875.70 0
875.77 0
875.84 0
875.91 0
875.98 0
876.04 0
876.11 0
876.18 0
876.25 0
876.31 0
876.38 0
876.45 0
876.52 0
876.59 0
876.65 0
876.72 0
876.79 0
876.86 0
876.93 0
876.99 0
877.06 0
877.13 0
877.20 0
877.26 0
877.33 0
877.40 0
877.47 0
877.54 0
877.60 0
877.67 0
877.74 0
877.81 0
877.88 0
877.94 0
878.01 0
878.08 0
878.15 0
878.21 0
878.28 0
878.35 0
878.42 0
878.49 0
878.55 0
878.62 0
878.69 0
878.76 0
878.83 0
878.89 0
878.96 0
879.03 0
879.10 0
879.17 0
879.23 0
879.30 0
879.37 0
879.44 0
879.50 0
879.57 0
879.64 0
879.71 0
879.78 0
879.84 0
879.91 0
879.98 0
880.05 0
880.12 0
880.18 0
880.25 0
880.32 0
880.39 0
880.46 0
880.52 0
880.59 0
880.66 0
880.73 0
880.80 0
880.86 0
880.93 0
881.00 0
881.07 0
881.14 0
881.20 0
881.27 0
881.34 0
881.41 0
881.48 0
881.54 0
881.61 0
881.68 0
881.75 0
881.82 0
881.88 0
881.95 0
882.02 0
882.09 0
882.16 0
882.22 0
882.29 0
882.36 0
882.43 0
882.50 0
882.56 0
882.63 0
882.70 0
882.77 0
882.84 0
882.90 0
882.97 0
883.04 0
883.11 0
883.18 0
883.24 0
883.31 0
883.38 0
883.45 0
883.52 0
883.59 0
883.65 0
883.72 0
883.79 0
883.86 0
883.93 0
883.99 0
884.06 0
884.13 0
884.20 0
884.27 0
884.33 0
884.40 0
884.47 0
884.54 0
884.61 0
884.67 0
884.74 0
884.81 0
884.88 0
884.95 0
885.02 0
885.08 0
885.15 0
885.22 0
885.29 0
885.36 0
885.42 0
885.49 0
885.56 0
885.63 0
885.70 0
885.77 0
885.83 0
885.90 0
885.97 0
886.04 0
886.11 0
886.17 0
886.24 0
886.31 0
886.38 0
886.45 0
886.52 0
886.58 0
886.65 0
886.72 0
886.79 0
886.86 0
886.92 0
886.99 0
887.06 0
887.13 0
887.20 0
887.27 0
887.33 0
887.40 0
887.47 0
887.54 0
887.61 0
887.67 0
887.74 0
887.81 0
887.88 0
887.95 0
888.02 0
888.08 0
888.15 0
888.22 0
888.29 0
888.36 0
888.43 0
888.49 0
888.56 0
888.63 0
888.70 0
888.77 0
888.84 0
888.90 0
888.97 0
889.04 0
889.11 0
889.18 0
889.25 0
889.31 0
889.38 0
889.45 0
889.52 0
889.59 0
889.66 0
889.72 0
889.79 0
889.86 0
889.93 0
890.00 0
890.07 0
890.13 0
890.20 0
890.27 0
890.34 0
890.41 0
890.48 0
890.54 0
890.61 0
890.68 0
890.75 0
890.82 0
890.89 0
890.95 0
891.02 0
891.09 0
891.16 0
891.23 0
891.30 0
891.36 0
891.43 0
891.50 0
891.57 0
891.64 0
891.71 0
891.77 0
891.84 0
891.91 0
891.98 0
892.05 0
892.12 0
892.18 0
892.25 0
892.32 0
892.39 0
892.46 0
892.53 0
892.60 0
892.66 0
892.73 0
892.80 0
892.87 0
892.94 0
893.01 0
893.07 0
893.14 0
893.21 0
893.28 0
893.35 0
893.42 0
893.49 0
893.55 0
893.62 0
893.69 0
893.76 0
893.83 0
893.90 0
893.96 0
894.03 0
894.10 0
894.17 0
894.24 0
894.31 0
894.38 0
894.44 0
894.51 0
894.58 0
894.65 0
894.72 0
894.79 0
894.85 0
894.92 0
894.99 0
895.06 0
895.13 0
895.20 0
895.27 0
895.33 0
895.40 0
895.47 0
895.54 0
895.61 0
895.68 0
895.75 0
895.81 0
895.88 0
895.95 0
896.02 0
896.09 0
896.16 0
896.23 0
896.29 0
896.36 0
896.43 0
896.50 0
896.57 0
896.64 0
896.71 0
896.77 0
896.84 0
896.91 0
896.98 0
897.05 0
897.12 0
897.19 0
897.25 0
897.32 0
897.39 0
897.46 0
897.53 0
897.60 0
897.67 0
897.73 0
897.80 0
897.87 0
897.94 0
898.01 0
898.08 0
898.15 0
898.22 0
898.28 0
898.35 0
898.42 0
898.49 0
898.56 0
898.63 0
898.70 0
898.76 0
898.83 0
898.90 0
898.97 0
899.04 0
899.11 0
899.18 0
899.25 0
899.31 0
899.38 0
899.45 0
899.52 0
899.59 0
899.66 0
899.73 0
899.80 0
899.86 0
899.93 0
900.00 0
900.07 0
900.14 0
900.21 0
900.28 0
900.34 0
900.41 0
900.48 0
900.55 0
900.62 0
900.69 0
900.76 0
900.83 0
900.89 0
900.96 0
901.03 0
901.10 0
901.17 0
901.24 0
901.31 0
901.38 0
901.44 0
901.51 0
901.58 0
901.65 0
901.72 0
901.79 0
901.86 0
901.93 0
902.00 0
902.06 0
902.13 0
902.20 0
902.27 0
902.34 0
902.41 0
902.48 0
902.55 0
902.61 0
902.68 0
902.75 0
902.82 0
902.89 0
902.96 0
903.03 0
903.10 0
903.16 0
903.23 0
903.30 0
903.37 0
903.44 0
903.51 0
903.58 0
903.65 0
903.72 0
903.78 0
903.85 0
903.92 0
903.99 0
904.06 0
904.13 0
904.20 0
904.27 0
904.34 0
904.40 0
904.47 0
904.54 0
904.61 0
904.68 0
904.75 0
904.82 0
904.89 0
904.96 0
905.02 0
905.09 0
905.16 0
905.23 0
905.30 0
905.37 0
905.44 0
905.51 0
905.58 0
905.64 0
905.71 0
905.78 0
905.85 0
905.92 0
905.99 0
906.06 0
906.13 0
906.20 0
906.27 0
906.33 0
906.40 0
906.47 0
906.54 0
906.61 0
906.68 0
906.75 0
906.82 0
906.89 0
906.95 0
907.02 0
907.09 0
907.16 0
907.23 0
907.30 0
907.37 0
907.44 0
907.51 0
907.58 0
907.64 0
907.71 0
907.78 0
907.85 0
907.92 0
907.99 0
908.06 0
908.13 0
908.20 0
908.27 0
908.33 0
908.40 0
908.47 0
908.54 0
908.61 0
908.68 0
908.75 0
908.82 0
908.89 0
908.96 0
909.03 0
909.09 0
909.16 0
909.23 0
909.30 0
909.37 0
909.44 0
909.51 0
909.58 0
909.65 0
909.72 0
909.79 0
909.85 0
909.92 0
909.99 0
910.06 0
910.13 0
910.20 0
910.27 0
910.34 0
910.41 0
910.48 0
910.55 0
910.61 0
910.68 0
910.75 0
910.82 0
910.89 0
910.96 0
911.03 0
911.10 0
911.17 0
911.24 0
911.31 0
911.37 0
911.44 0
911.51 0
911.58 0
911.65 0
911.72 0
911.79 0
911.86 0
911.93 0
912.00 0
912.07 0
912.14 0
912.20 0
912.27 0
912.34 0
912.41 0
912.48 0
912.55 0
912.62 0
912.69 0
912.76 0
912.83 0
912.90 0
912.97 0
913.04 0
913.10 0
913.17 0
913.24 0
913.31 0
913.38 0
913.45 0
913.52 0
913.59 0
913.66 0
913.73 0
913.80 0
913.87 0
913.94 0
914.00 0
914.07 0
914.14 0
914.21 0
914.28 0
914.35 0
914.42 0
914.49 0
914.56 0
914.63 0
914.70 0
914.77 0
914.84 0
914.90 0
914.97 0
915.04 0
915.11 0
915.18 0
915.25 0
915.32 0
915.39 0
915.46 0
915.53 0
915.60 0
915.67 0
915.74 0
915.81 0
915.88 0
915.94 0
916.01 0
916.08 0
916.15 0
916.22 0
916.29 0
916.36 0
916.43 0
916.50 0
916.57 0
916.64 0
916.71 0
916.78 0
916.85 0
916.92 0
916.98 0
917.05 0
917.12 0
917.19 0
917.26 0
917.33 0
917.40 0
917.47 0
917.54 0
917.61 0
917.68 0
917.75 0
917.82 0
917.89 0
917.96 0
918.03 0
918.09 0
918.16 0
918.23 0
918.30 0
918.37 0
918.44 0
918.51 0
918.58 0
918.65 0
918.72 0
918.79 0
918.86 0
918.93 0
919.00 0
919.07 0
919.14 0
919.21 0
919.27 0
919.34 0
919.41 0
919.48 0
919.55 0
919.62 0
919.69 0
919.76 0
919.83 0
919.90 0
919.97 0
920.04 0
920.11 0
920.18 0
920.25 0
920.32 0
920.39 0
920.46 0
920.53 0
920.59 0
920.66 0
920.73 0
920.80 0
920.87 0
920.94 0
921.01 0
921.08 0
921.15 0
921.22 0
921.29 0
921.36 0
921.43 0
921.50 0
921.57 0
921.64 0
921.71 0
921.78 0
921.85 0
921.92 0
921.99 0
922.06 0
922.12 0
922.19 0
922.26 0
922.33 0
922.40 0
922.47 0
922.54 0
922.61 0
922.68 0
922.75 0
922.82 0
922.89 0
922.96 0
923.03 0
923.10 0
923.17 0
923.24 0
923.31 0
923.38 0
923.45 0
923.52 0
923.59 0
923.66 0
923.73 0
923.79 0
923.86 0
923.93 0
924.00 0
924.07 0
924.14 0
924.21 0
924.28 0
924.35 0
924.42 0
924.49 0
924.56 0
924.63 0
924.70 0
924.77 0
924.84 0
924.91 0
924.98 0
925.05 0
925.12 0
925.19 0
925.26 0
925.33 0
925.40 0
925.47 0
925.54 0
925.61 0
925.68 0
925.75 0
925.81 0
925.88 0
925.95 0
926.02 0
926.09 0
926.16 0
926.23 0
926.30 0
926.37 0
926.44 0
926.51 0
926.58 0
926.65 0
926.72 0
926.79 0
926.86 0
926.93 0
927.00 0
927.07 0
927.14 0
927.21 1
927.28 1
927.35 1
927.42 1
927.49 1
927.56 1
927.63 1
927.70 1
927.77 1
927.84 1
927.91 1
927.98 1
928.05 1
928.12 0
928.19 0
928.26 0
928.33 0
928.40 0
928.46 0
928.53 0
928.60 1
928.67 1
928.74 1
928.81 1
928.88 1
928.95 1
929.02 1
929.09 1
929.16 1
929.23 1
929.30 1
929.37 1
929.44 0
929.51 0
929.58 0
929.65 0
929.72 0
929.79 0
929.86 0
929.93 0
930.00 1
930.07 1
930.14 1
930.21 1
930.28 1
930.35 0
930.42 0
930.49 0
930.56 0
930.63 0
930.70 0
930.77 0
930.84 0
930.91 0
930.98 0
931.05 0
931.12 0
931.19 0
931.26 0
931.33 0
931.40 0
931.47 0
931.54 0
931.61 0
931.68 0
931.75 0
931.82 0
931.89 0
931.96 0
932.03 0
932.10 0
932.17 0
932.24 0
932.31 0
932.38 0
932.45 0
932.52 0
932.59 0
932.66 0
932.73 0
932.80 0
932.87 0
932.94 0
933.01 0
933.08 0
933.15 0
933.22 0
933.29 0
933.36 0
933.43 0
933.50 0
933.57 0
933.64 1
933.71 1
933.78 1
933.85 0
933.92 0
933.99 0
934.06 0
934.13 0
934.20 0
934.27 0
934.34 0
934.41 0
934.48 0
934.55 0
934.62 0
934.69 0
934.76 0
934.83 0
934.90 0
934.97 0
935.04 0
935.11 0
935.18 0
935.25 0
935.32 0
935.39 0
935.46 0
935.53 0
935.60 0
935.67 0
935.74 0
935.81 0
935.88 0
935.95 0
936.02 0
936.09 0
936.16 0
936.23 0
936.30 0
936.37 0
936.44 0
936.51 0
936.58 0
936.65 0
936.72 0
936.79 0
936.86 0
936.93 0
937.00 0
937.07 0
937.14 0
937.21 0
937.28 0
937.35 0
937.42 0
937.49 0
937.56 0
937.63 0
937.70 0
937.77 0
937.84 0
937.91 0
937.98 0
938.05 0
938.12 0
938.19 0
938.26 0
938.33 0
938.40 0
938.47 0
938.54 0
938.61 0
938.68 0
938.75 0
938.82 0
938.89 0
938.96 0
939.03 0
939.10 0
939.17 0
939.24 0
939.31 0
939.38 0
939.46 0
939.53 0
939.60 0
939.67 0
939.74 0
939.81 0
939.88 0
939.95 0
940.02 0
940.09 0
940.16 0
940.23 0
940.30 0
940.37 0
940.44 0
940.51 0
940.58 0
940.65 0
940.72 0
940.79 0
940.86 0
940.93 0
941.00 0
941.07 0
941.14 0
941.21 0
941.28 0
941.35 0
941.42 0
941.49 0
941.56 0
941.63 0
941.70 0
941.77 0
941.84 0
941.91 0
941.98 0
942.05 0
942.12 0
942.20 0
942.27 0
942.34 0
942.41 0
942.48 0
942.55 0
942.62 0
942.69 0
942.76 0
942.83 0
942.90 0
942.97 0
943.04 0
943.11 0
943.18 0
943.25 0
943.32 0
943.39 0
943.46 0
943.53 0
943.60 0
943.67 0
943.74 0
943.81 0
943.88 0
943.95 0
944.02 0
944.09 0
944.16 0
944.24 0
944.31 0
944.38 1
944.45 1
944.52 1
944.59 1
944.66 1
944.73 1
944.80 1
944.87 1
944.94 0
945.01 0
945.08 0
945.15 0
945.22 0
945.29 0
945.36 0
945.43 0
945.50 0
945.57 0
945.64 0
945.71 0
945.78 0
945.85 0
945.93 0
946.00 0
946.07 0
946.14 0
946.21 0
946.28 0
946.35 0
946.42 0
946.49 0
946.56 1
946.63 1
946.70 1
946.77 1
946.84 1
946.91 1
946.98 1
947.05 1
947.12 1
947.19 1
947.26 1
947.33 1
947.41 1
947.48 1
947.55 1
947.62 1
947.69 1
947.76 1
947.83 1
947.90 0
947.97 0
948.04 0
948.11 1
948.18 1
948.25 1
948.32 1
948.39 1
948.46 1
948.53 1
948.60 1
948.67 0
948.75 0
948.82 0
948.89 0
948.96 0
949.03 0
949.10 0
949.17 0
949.24 0
949.31 0
949.38 0
949.45 0
949.52 0
949.59 0
949.66 0
949.73 0
949.80 1
949.87 1
949.95 1
950.02 1
950.09 1
950.16 0
950.23 0
950.30 0
950.37 0
950.44 0
950.51 0
950.58 1
950.65 1
950.72 1
950.79 1
950.86 1
950.93 1
951.00 1
951.07 1
951.15 1
951.22 1
951.29 1
951.36 1
951.43 1
951.50 1
951.57 1
951.64 1
951.71 1
951.78 1
951.85 1
951.92 1
951.99 2
952.06 1
952.13 1
952.21 1
952.28 1
952.35 1
952.42 1
952.49 0
952.56 0
952.63 0
952.70 0
952.77 0
952.84 0
952.91 0
952.98 0
953.05 0
953.12 0
953.20 0
953.27 0
953.34 0
953.41 0
953.48 0
953.55 0
953.62 0
953.69 0
953.76 0
953.83 0
953.90 0
953.97 0
954.04 1
954.11 1
954.19 1
954.26 1
954.33 1
954.40 1
954.47 0
954.54 0
954.61 0
954.68 0
954.75 0
954.82 0
954.89 0
954.96 0
955.03 0
955.11 0
955.18 0
955.25 1
955.32 1
955.39 1
955.46 1
955.53 1
955.60 1
955.67 0
955.74 0
955.81 0
955.88 0
955.96 0
956.03 0
956.10 0
956.17 0
956.24 0
956.31 0
956.38 0
956.45 0
956.52 0
956.59 1
956.66 1
956.73 1
956.81 1
956.88 1
956.95 0
957.02 0
957.09 0
957.16 0
957.23 0
957.30 0
957.37 0
957.44 0
957.51 0
957.58 0
957.66 0
957.73 0
957.80 0
957.87 0
957.94 0
958.01 0
958.08 0
958.15 0
958.22 0
958.29 0
958.36 0
958.44 0
958.51 0
958.58 0
958.65 0
958.72 0
958.79 0
958.86 0
958.93 0
959.00 0
959.07 0
959.14 1
959.22 0
959.29 0
959.36 0
959.43 0
959.50 0
959.57 0
959.64 0
959.71 0
959.78 0
959.85 0
959.93 0
960.00 0
960.07 0
960.14 0
960.21 0
960.28 0
960.35 0
960.42 0
960.49 0
960.56 0
960.64 0
960.71 0
960.78 0
960.85 0
960.92 0
960.99 0
961.06 0
961.13 0
961.20 0
961.27 0
961.35 0
961.42 1
961.49 1
961.56 1
961.63 1
961.70 1
961.77 0
961.84 0
961.91 0
961.98 0
962.06 0
962.13 0
962.20 0
962.27 0
962.34 0
962.41 0
962.48 0
962.55 1
962.62 1
962.70 1
962.77 1
962.84 1
962.91 1
962.98 0
963.05 0
963.12 0
963.19 0
963.26 0
963.33 0
963.41 0
963.48 1
963.55 1
963.62 1
963.69 1
963.76 1
963.83 1
963.90 1
963.97 1
964.05 1
964.12 1
964.19 1
964.26 1
964.33 1
964.40 1
964.47 1
964.54 1
964.62 1
964.69 1
964.76 1
964.83 1
964.90 1
964.97 2
965.04 2
965.11 2
965.18 2
965.26 2
965.33 2
965.40 2
965.47 1
965.54 1
965.61 1
965.68 1
965.75 1
965.82 1
965.90 1
965.97 1
966.04 1
966.11 1
966.18 2
966.25 2
966.32 2
966.39 1
966.47 1
966.54 1
966.61 1
966.68 1
966.75 0
966.82 0
966.89 0
966.96 0
967.04 0
967.11 0
967.18 1
967.25 1
967.32 1
967.39 1
967.46 1
967.53 1
967.61 1
967.68 1
967.75 2
967.82 2
967.89 2
967.96 2
968.03 2
968.10 2
968.18 2
968.25 2
968.32 2
968.39 2
968.46 2
968.53 2
968.60 2
968.67 2
968.75 1
968.82 1
968.89 1
968.96 1
969.03 1
969.10 1
969.17 1
969.24 1
969.32 1
969.39 1
969.46 1
969.53 1
969.60 2
969.67 2
969.74 2
969.82 2
969.89 2
969.96 2
970.03 2
970.10 2
970.17 1
970.24 1
970.31 1
970.39 1
970.46 1
970.53 0
970.60 0
970.67 0
970.74 0
970.81 0
970.89 0
970.96 0
971.03 0
971.10 0
971.17 0
971.24 0
971.31 0
971.39 0
971.46 1
971.53 1
971.60 1
971.67 1
971.74 1
971.81 1
971.89 1
971.96 1
972.03 1
972.10 1
972.17 1
972.24 1
972.31 1
972.39 1
972.46 1
972.53 1
972.60 1
972.67 1
972.74 1
972.81 0
972.89 0
972.96 0
973.03 0
973.10 0
973.17 0
973.24 0
973.31 0
973.39 0
973.46 0
973.53 0
973.60 0
973.67 0
973.74 0
973.81 0
973.89 0
973.96 0
974.03 0
974.10 0
974.17 1
974.24 1
974.31 1
974.39 1
974.46 1
974.53 1
974.60 0
974.67 0
974.74 0
974.82 0
974.89 0
974.96 1
975.03 1
975.10 1
975.17 1
975.24 1
975.32 1
975.39 0
975.46 0
975.53 0
975.60 0
975.67 0
975.75 0
975.82 0
975.89 1
975.96 1
976.03 1
976.10 1
976.17 1
976.25 1
976.32 1
976.39 1
976.46 0
976.53 0
976.60 0
976.68 0
976.75 1
976.82 1
976.89 1
976.96 2
977.03 2
977.11 2
977.18 1
977.25 1
977.32 1
977.39 0
977.46 0
977.53 0
977.61 0
977.68 0
977.75 0
977.82 0
977.89 0
977.96 0
978.04 0
978.11 0
978.18 0
978.25 1
978.32 1
978.39 1
978.47 1
978.54 1
978.61 1
978.68 1
978.75 0
978.82 0
978.90 0
978.97 0
979.04 1
979.11 1
979.18 1
979.25 2
979.33 2
979.40 2
979.47 1
979.54 1
979.61 1
979.68 1
979.76 1
979.83 1
979.90 1
979.97 2
980.04 2
980.11 2
980.19 2
980.26 2
980.33 3
980.40 3
980.47 3
980.54 3
980.62 2
980.69 2
980.76 2
980.83 1
980.90 1
980.98 1
981.05 1
981.12 1
981.19 1
981.26 1
981.33 2
981.41 2
981.48 2
981.55 2
981.62 2
981.69 1
981.76 1
981.84 0
981.91 0
981.98 0
982.05 0
982.12 0
982.20 0
982.27 0
982.34 1
982.41 1
982.48 2
982.55 2
982.63 2
982.70 2
982.77 2
982.84 2
982.91 2
982.99 2
983.06 2
983.13 3
983.20 3
983.27 3
983.34 4
983.42 4
983.49 4
983.56 4
983.63 4
983.70 5
983.78 5
983.85 5
983.92 4
983.99 4
984.06 4
984.13 3
984.21 3
984.28 3
984.35 3
984.42 3
984.49 3
984.57 3
984.64 4
984.71 4
984.78 4
984.85 4
984.93 4
985.00 3
985.07 3
985.14 3
985.21 3
985.28 3
985.36 3
985.43 3
985.50 3
985.57 3
985.64 3
985.72 2
985.79 2
985.86 2
985.93 2
986.00 2
986.08 2
986.15 2
986.22 1
986.29 1
986.36 1
986.44 1
986.51 1
986.58 1
986.65 1
986.72 1
986.80 1
986.87 1
986.94 0
987.01 1
987.08 1
987.15 1
987.23 1
987.30 1
987.37 1
987.44 1
987.51 1
987.59 1
987.66 1
987.73 1
987.80 1
987.87 1
987.95 1
988.02 1
988.09 1
988.16 1
988.23 1
988.31 1
988.38 1
988.45 1
988.52 1
988.59 1
988.67 2
988.74 2
988.81 2
988.88 1
988.95 1
989.03 1
989.10 1
989.17 1
989.24 1
989.32 2
989.39 2
989.46 2
989.53 2
989.60 2
989.68 2
989.75 2
989.82 1
989.89 1
989.96 1
990.04 1
990.11 0
990.18 0
990.25 0
990.32 0
990.40 0
990.47 0
990.54 0
990.61 1
990.68 1
990.76 2
990.83 2
990.90 2
990.97 2
991.05 2
991.12 1
991.19 1
991.26 1
991.33 1
991.41 1
991.48 1
991.55 1
991.62 1
991.69 1
991.77 1
991.84 1
991.91 1
991.98 1
992.05 1
992.13 2
992.20 2
992.27 2
992.34 2
992.42 2
992.49 2
992.56 2
992.63 2
992.70 2
992.78 2
992.85 2
992.92 1
992.99 1
993.07 1
993.14 1
993.21 1
993.28 1
993.35 1
993.43 2
993.50 2
993.57 2
993.64 2
993.71 2
993.79 2
993.86 2
993.93 2
994.00 2
994.08 2
994.15 2
994.22 1
994.29 1
994.36 1
994.44 1
994.51 1
994.58 1
994.65 1
994.73 0
994.80 0
994.87 0
994.94 0
995.02 0
995.09 0
995.16 0
995.23 0
995.30 0
995.38 0
995.45 0
995.52 0
995.59 1
995.67 1
995.74 1
995.81 1
995.88 1
995.95 1
996.03 1
996.10 1
996.17 0
996.24 0
996.32 0
996.39 0
996.46 0
996.53 0
996.61 0
996.68 0
996.75 0
996.82 0
996.89 0
996.97 0
997.04 0
997.11 0
997.18 1
997.26 1
997.33 1
997.40 1
997.47 1
997.55 1
997.62 1
997.69 1
997.76 1
997.83 1
997.91 1
997.98 1
998.05 1
998.12 1
998.20 1
998.27 1
998.34 1
998.41 1
998.49 0
998.56 0
998.63 0
998.70 0
998.78 0
998.85 0
998.92 0
998.99 0
999.07 0
999.14 0
999.21 0
999.28 1
999.36 1
999.43 1
999.50 1
999.57 1
999.64 1
999.72 1
999.79 1
999.86 1
999.93 1
1000.01 1
1000.08 1
1000.15 2
1000.22 2
1000.30 3
1000.37 3
1000.44 3
1000.51 4
1000.59 4
1000.66 4
1000.73 4
1000.80 3
1000.88 3
1000.95 3
1001.02 2
1001.09 2
1001.17 1
1001.24 1
1001.31 1
1001.38 1
1001.46 1
1001.53 2
1001.60 2
1001.67 2
1001.75 2
1001.82 2
1001.89 2
1001.96 2
1002.04 2
1002.11 2
1002.18 2
1002.25 3
1002.33 3
1002.40 2
1002.47 2
1002.54 2
1002.62 2
1002.69 2
1002.76 2
1002.83 3
1002.91 3
1002.98 3
1003.05 3
1003.12 3
1003.20 3
1003.27 3
1003.34 3
1003.41 3
1003.49 4
1003.56 4
1003.63 4
1003.70 5
1003.78 5
1003.85 5
1003.92 5
1003.99 5
1004.07 4
1004.14 4
1004.21 4
1004.29 4
1004.36 4
1004.43 4
1004.50 5
1004.58 5
1004.65 6
1004.72 6
1004.79 6
1004.87 6
1004.94 6
1005.01 6
1005.08 6
1005.16 6
1005.23 6
1005.30 6
1005.37 6
1005.45 6
1005.52 6
1005.59 7
1005.66 7
1005.74 7
1005.81 7
1005.88 8
1005.96 8
1006.03 8
1006.10 8
1006.17 8
1006.25 7
1006.32 7
1006.39 7
1006.46 7
1006.54 7
1006.61 7
1006.68 6
1006.75 6
1006.83 6
1006.90 6
1006.97 7
1007.05 7
1007.12 7
1007.19 7
1007.26 7
1007.34 7
1007.41 7
1007.48 7
1007.55 7
1007.63 7
1007.70 7
1007.77 7
1007.85 7
1007.92 6
1007.99 6
1008.06 5
1008.14 5
1008.21 4
1008.28 4
1008.35 5
1008.43 5
1008.50 5
1008.57 5
1008.65 5
1008.72 5
1008.79 4
1008.86 4
1008.94 3
1009.01 2
1009.08 2
1009.15 2
1009.23 2
1009.30 2
1009.37 2
1009.45 2
1009.52 2
1009.59 2
1009.66 2
1009.74 2
1009.81 2
1009.88 2
1009.96 2
1010.03 1
1010.10 1
1010.17 2
1010.25 2
1010.32 2
1010.39 3
1010.46 3
1010.54 4
1010.61 4
1010.68 4
1010.76 3
1010.83 3
1010.90 2
1010.97 2
1011.05 1
1011.12 1
1011.19 1
1011.27 1
1011.34 1
1011.41 2
1011.48 2
1011.56 3
1011.63 3
1011.70 4
1011.78 4
1011.85 4
1011.92 3
1011.99 3
1012.07 3
1012.14 2
1012.21 2
1012.29 2
1012.36 2
1012.43 2
1012.50 1
1012.58 1
1012.65 1
1012.72 1
1012.80 0
1012.87 0
1012.94 0
1013.01 0
1013.09 0
1013.16 1
1013.23 1
1013.31 1
1013.38 2
1013.45 2
1013.53 2
1013.60 2
1013.67 2
1013.74 1
1013.82 1
1013.89 1
1013.96 1
1014.04 0
1014.11 0
1014.18 0
1014.25 0
1014.33 0
1014.40 0
1014.47 0
1014.55 0
1014.62 0
1014.69 0
1014.77 1
1014.84 1
1014.91 1
1014.98 1
1015.06 1
1015.13 1
1015.20 1
1015.28 1
1015.35 2
1015.42 2
1015.50 2
1015.57 2
1015.64 1
1015.71 1
1015.79 1
1015.86 1
1015.93 1
1016.01 1
1016.08 1
1016.15 0
1016.23 0
1016.30 0
1016.37 0
1016.44 0
1016.52 1
1016.59 1
1016.66 2
1016.74 2
1016.81 2
1016.88 2
1016.96 1
1017.03 1
1017.10 1
1017.17 1
1017.25 1
1017.32 1
1017.39 1
1017.47 2
1017.54 2
1017.61 2
1017.69 2
1017.76 1
1017.83 1
1017.91 1
1017.98 1
1018.05 0
1018.12 0
1018.20 1
1018.27 1
1018.34 2
1018.42 3
1018.49 4
1018.56 4
1018.64 5
1018.71 6
1018.78 5
1018.86 5
1018.93 4
1019.00 3
1019.08 2
1019.15 1
1019.22 1
1019.29 2
1019.37 3
1019.44 3
1019.51 4
1019.59 5
1019.66 5
1019.73 5
1019.81 5
1019.88 4
1019.95 4
1020.03 3
1020.10 2
1020.17 2
1020.25 1
1020.32 0
1020.39 0
1020.46 0
1020.54 0
1020.61 0
1020.68 1
1020.76 2
1020.83 2
1020.90 3
1020.98 3
1021.05 4
1021.12 4
1021.20 4
1021.27 5
1021.34 5
1021.42 6
1021.49 6
1021.56 7
1021.64 8
1021.71 9
1021.78 9
1021.86 10
1021.93 10
1022.00 11
1022.08 12
1022.15 13
1022.22 14
1022.30 14
1022.37 14
1022.44 13
1022.51 12
1022.59 10
1022.66 8
1022.73 6
1022.81 5
1022.88 5
1022.95 5
1023.03 5
1023.10 7
1023.17 8
1023.25 10
1023.32 12
1023.39 14
1023.47 16
1023.54 19
1023.61 21
1023.69 24
1023.76 26
1023.83 28
1023.91 30
1023.98 31
1024.05 32
1024.13 32
1024.20 33
1024.27 33
1024.35 33
1024.42 33
1024.49 33
1024.57 33
1024.64 33
1024.71 32
1024.79 30
1024.86 29
1024.93 26
1025.01 24
1025.08 21
1025.15 19
1025.23 16
1025.30 14
1025.37 13
1025.45 11
1025.52 11
1025.59 11
1025.67 12
1025.74 13
1025.81 13
1025.89 14
1025.96 14
1026.03 13
1026.11 11
1026.18 10
1026.25 8
1026.33 7
1026.40 6
1026.47 6
1026.55 7
1026.62 7
1026.69 8
1026.77 9
1026.84 10
1026.91 11
1026.99 11
1027.06 12
1027.13 12
1027.21 12
1027.28 12
1027.35 11
1027.43 10
1027.50 9
1027.58 8
1027.65 7
1027.72 6
1027.80 6
1027.87 6
1027.94 6
1028.02 6
1028.09 6
1028.16 6
1028.24 6
1028.31 6
1028.38 5
1028.46 4
1028.53 3
1028.60 2
1028.68 1
1028.75 0
1028.82 0
1028.90 0
1028.97 0
1029.04 0
1029.12 0
1029.19 1
1029.26 1
1029.34 1
1029.41 1
1029.49 1
1029.56 2
1029.63 2
1029.71 2
1029.78 2
1029.85 2
1029.93 2
1030.00 2
1030.07 2
1030.15 2
1030.22 1
1030.29 1
1030.37 0
1030.44 0
1030.51 0
1030.59 0
1030.66 0
1030.74 0
1030.81 0
1030.88 0
1030.96 0
1031.03 1
1031.10 1
1031.18 1
1031.25 0
1031.32 0
1031.40 0
1031.47 0
1031.54 0
1031.62 0
1031.69 1
1031.76 1
1031.84 2
1031.91 3
1031.99 3
1032.06 3
1032.13 2
1032.21 2
1032.28 1
1032.35 1
1032.43 0
1032.50 0
1032.57 0
1032.65 0
1032.72 0
1032.80 0
1032.87 0
1032.94 0
1033.02 1
1033.09 2
1033.16 3
1033.24 3
1033.31 3
1033.38 3
1033.46 3
1033.53 3
1033.61 3
1033.68 2
1033.75 3
1033.83 3
1033.90 3
1033.97 3
1034.05 3
1034.12 3
1034.19 3
1034.27 2
1034.34 2
1034.42 3
1034.49 3
1034.56 4
1034.64 4
1034.71 5
1034.78 5
1034.86 5
1034.93 5
1035.00 4
1035.08 4
1035.15 4
1035.23 4
1035.30 4
1035.37 4
1035.45 4
1035.52 3
1035.59 3
1035.67 3
1035.74 3
1035.82 3
1035.89 3
1035.96 3
1036.04 4
1036.11 5
1036.18 5
1036.26 6
1036.33 6
1036.41 6
1036.48 6
1036.55 5
1036.63 5
1036.70 5
1036.77 4
1036.85 3
1036.92 3
1037.00 2
1037.07 2
1037.14 1
1037.22 1
1037.29 1
1037.36 2
1037.44 3
1037.51 4
1037.59 5
1037.66 5
1037.73 5
1037.81 5
1037.88 4
1037.95 4
1038.03 3
1038.10 3
1038.18 3
1038.25 3
1038.32 3
1038.40 3
1038.47 3
1038.55 3
1038.62 2
1038.69 2
1038.77 1
1038.84 1
1038.91 1
1038.99 1
1039.06 1
1039.14 2
1039.21 2
1039.28 2
1039.36 2
1039.43 1
1039.51 1
1039.58 0
1039.65 0
1039.73 0
1039.80 0
1039.87 1
1039.95 2
1040.02 4
1040.10 5
1040.17 6
1040.24 7
1040.32 8
1040.39 8
1040.47 8
1040.54 7
1040.61 7
1040.69 6
1040.76 5
1040.83 4
1040.91 4
1040.98 3
1041.06 2
1041.13 1
1041.20 1
1041.28 0
1041.35 0
1041.43 0
1041.50 0
1041.57 0
1041.65 0
1041.72 0
1041.80 0
1041.87 1
1041.94 2
1042.02 3
1042.09 3
1042.17 4
1042.24 4
1042.31 4
1042.39 5
1042.46 4
1042.54 4
1042.61 3
1042.68 2
1042.76 1
1042.83 0
1042.91 0
1042.98 0
1043.05 0
1043.13 0
1043.20 0
1043.27 0
1043.35 1
1043.42 2
1043.50 4
1043.57 5
1043.64 6
1043.72 7
1043.79 8
1043.87 9
1043.94 10
1044.02 11
1044.09 13
1044.16 13
1044.24 14
1044.31 14
1044.39 14
1044.46 13
1044.53 12
1044.61 12
1044.68 12
1044.76 12
1044.83 12
1044.90 12
1044.98 13
1045.05 13
1045.13 14
1045.20 14
1045.27 15
1045.35 15
1045.42 16
1045.50 17
1045.57 17
1045.64 18
1045.72 18
1045.79 18
1045.87 18
1045.94 18
1046.01 18
1046.09 18
1046.16 18
1046.24 17
1046.31 17
1046.38 17
1046.46 16
1046.53 15
1046.61 15
1046.68 14
1046.76 13
1046.83 12
1046.90 12
1046.98 12
1047.05 11
1047.13 11
1047.20 11
1047.27 11
1047.35 11
1047.42 11
1047.50 12
1047.57 13
1047.64 14
1047.72 15
1047.79 16
1047.87 17
1047.94 17
1048.02 17
1048.09 17
1048.16 17
1048.24 16
1048.31 16
1048.39 15
1048.46 15
1048.53 14
1048.61 13
1048.68 12
1048.76 12
1048.83 11
1048.91 10
1048.98 10
1049.05 9
1049.13 9
1049.20 8
1049.28 8
1049.35 7
1049.43 7
1049.50 6
1049.57 6
1049.65 6
1049.72 6
1049.80 7
1049.87 8
1049.94 9
1050.02 10
1050.09 11
1050.17 12
1050.24 13
1050.32 14
1050.39 14
1050.46 13
1050.54 13
1050.61 12
1050.69 11
1050.76 10
1050.84 11
1050.91 12
1050.98 13
1051.06 15
1051.13 17
1051.21 18
1051.28 19
1051.36 19
1051.43 18
1051.50 17
1051.58 17
1051.65 16
1051.73 15
1051.80 15
1051.88 16
1051.95 16
1052.02 16
1052.10 16
1052.17 16
1052.25 15
1052.32 14
1052.40 13
1052.47 12
1052.54 11
1052.62 11
1052.69 11
1052.77 11
1052.84 11
1052.92 11
1052.99 11
1053.06 10
1053.14 9
1053.21 8
1053.29 7
1053.36 6
1053.44 5
1053.51 5
1053.58 6
1053.66 7
1053.73 8
1053.81 10
1053.88 11
1053.96 11
1054.03 10
1054.11 9
1054.18 7
1054.25 5
1054.33 3
1054.40 1
1054.48 0
1054.55 0
1054.63 0
1054.70 0
1054.77 0
1054.85 1
1054.92 1
1055.00 1
1055.07 0
1055.15 0
1055.22 0
1055.30 0
1055.37 0
1055.44 0
1055.52 0
1055.59 2
1055.67 3
1055.74 5
1055.82 6
1055.89 7
1055.97 8
1056.04 8
1056.11 8
1056.19 8
1056.26 7
1056.34 6
1056.41 5
1056.49 3
1056.56 2
1056.64 1
1056.71 1
1056.78 2
1056.86 4
1056.93 6
1057.01 8
1057.08 10
1057.16 11
1057.23 11
1057.31 11
1057.38 11
1057.45 11
1057.53 11
1057.60 12
1057.68 12
1057.75 13
1057.83 13
1057.90 13
1057.98 12
1058.05 10
1058.13 9
1058.20 8
1058.27 8
1058.35 7
1058.42 8
1058.50 9
1058.57 10
1058.65 11
1058.72 13
1058.80 14
1058.87 15
1058.94 15
1059.02 16
1059.09 16
1059.17 16
1059.24 17
1059.32 18
1059.39 18
1059.47 19
1059.54 20
1059.62 21
1059.69 21
1059.76 21
1059.84 21
1059.91 21
1059.99 20
1060.06 19
1060.14 19
1060.21 18
1060.29 18
1060.36 17
1060.44 17
1060.51 17
1060.59 17
1060.66 17
1060.73 17
1060.81 17
1060.88 17
1060.96 17
1061.03 16
1061.11 16
1061.18 16
1061.26 16
1061.33 17
1061.41 18
1061.48 18
1061.56 18
1061.63 18
1061.70 18
1061.78 17
1061.85 17
1061.93 17
1062.00 16
1062.08 16
1062.15 15
1062.23 14
1062.30 13
1062.38 12
1062.45 11
1062.53 11
1062.60 11
1062.68 12
1062.75 13
1062.82 15
1062.90 17
1062.97 19
1063.05 20
1063.12 21
1063.20 22
1063.27 22
1063.35 22
1063.42 22
1063.50 21
1063.57 21
1063.65 21
1063.72 21
1063.80 21
1063.87 20
1063.95 19
1064.02 18
1064.09 17
1064.17 15
1064.24 14
1064.32 14
1064.39 14
1064.47 15
1064.54 16
1064.62 17
1064.69 18
1064.77 18
1064.84 17
1064.92 16
1064.99 15
1065.07 14
1065.14 13
1065.22 13
1065.29 13
1065.37 14
1065.44 14
1065.51 15
1065.59 16
1065.66 16
1065.74 16
1065.81 15
1065.89 14
1065.96 12
1066.04 11
1066.11 9
1066.19 9
1066.26 8
1066.34 8
1066.41 9
1066.49 10
1066.56 10
1066.64 11
1066.71 11
1066.79 11
1066.86 11
1066.94 10
1067.01 9
1067.09 8
1067.16 8
1067.24 7
1067.31 7
1067.38 8
1067.46 9
1067.53 10
1067.61 12
1067.68 13
1067.76 15
1067.83 15
1067.91 15
1067.98 15
1068.06 14
1068.13 12
1068.21 11
1068.28 9
1068.36 7
1068.43 5
1068.51 4
1068.58 4
1068.66 3
1068.73 3
1068.81 3
1068.88 3
1068.96 4
1069.03 4
1069.11 5
1069.18 6
1069.26 7
1069.33 8
1069.41 8
1069.48 9
1069.56 8
1069.63 7
1069.71 6
1069.78 5
1069.86 4
1069.93 4
1070.01 5
1070.08 5
1070.16 6
1070.23 7
1070.31 7
1070.38 6
1070.46 6
1070.53 5
1070.61 4
1070.68 3
1070.76 4
1070.83 4
1070.91 6
1070.98 7
1071.06 9
1071.13 10
1071.20 10
1071.28 10
1071.35 10
1071.43 10
1071.50 9
1071.58 9
1071.65 8
1071.73 7
1071.80 6
1071.88 5
1071.95 4
1072.03 4
1072.10 3
1072.18 3
1072.25 3
1072.33 3
1072.40 3
1072.48 3
1072.55 2
1072.63 1
1072.70 0
1072.78 0
1072.86 0
1072.93 0
1073.01 0
1073.08 0
1073.16 0
1073.23 0
1073.31 2
1073.38 3
1073.46 5
1073.53 6
1073.61 6
1073.68 7
1073.76 8
1073.83 9
1073.91 11
1073.98 12
1074.06 13
1074.13 14
1074.21 13
1074.28 12
1074.36 10
1074.43 8
1074.51 6
1074.58 5
1074.66 4
1074.73 5
1074.81 6
1074.88 7
1074.96 8
1075.03 8
1075.11 8
1075.18 7
1075.26 5
1075.33 4
1075.41 3
1075.48 3
1075.56 3
1075.63 4
1075.71 5
1075.78 6
1075.86 7
1075.93 8
1076.01 9
1076.08 11
1076.16 13
1076.23 15
1076.31 18
1076.38 20
1076.46 22
1076.53 24
1076.61 25
1076.68 26
1076.76 26
1076.84 25
1076.91 24
1076.99 23
1077.06 22
1077.14 21
1077.21 19
1077.29 18
1077.36 17
1077.44 16
1077.51 14
1077.59 13
1077.66 12
1077.74 11
1077.81 10
1077.89 10
1077.96 11
1078.04 12
1078.11 13
1078.19 15
1078.26 16
1078.34 18
1078.41 18
1078.49 19
1078.56 18
1078.64 17
1078.72 15
1078.79 14
1078.87 11
1078.94 9
1079.02 7
1079.09 6
1079.17 5
1079.24 4
1079.32 5
1079.39 5
1079.47 6
1079.54 8
1079.62 9
1079.69 10
1079.77 11
1079.84 12
1079.92 13
1079.99 13
1080.07 13
1080.15 13
1080.22 12
1080.30 12
1080.37 11
1080.45 10
1080.52 9
1080.60 7
1080.67 5
1080.75 4
1080.82 3
1080.90 2
1080.97 2
1081.05 1
1081.12 1
1081.20 0
1081.27 0
1081.35 0
1081.43 0
1081.50 0
1081.58 0
1081.65 0
1081.73 1
1081.80 3
1081.88 6
1081.95 7
1082.03 7
1082.10 7
1082.18 5
1082.25 4
1082.33 3
1082.41 2
1082.48 1
1082.56 1
1082.63 1
1082.71 2
1082.78 2
1082.86 3
1082.93 3
1083.01 3
1083.08 3
1083.16 2
1083.23 2
1083.31 1
1083.38 1
1083.46 1
1083.54 1
1083.61 1
1083.69 1
1083.76 1
1083.84 1
1083.91 1
1083.99 1
1084.06 0
1084.14 0
1084.21 0
1084.29 1
1084.37 1
1084.44 2
1084.52 3
1084.59 3
1084.67 3
1084.74 2
1084.82 1
1084.89 0
1084.97 0
1085.04 0
1085.12 0
1085.20 0
1085.27 2
1085.35 3
1085.42 5
1085.50 6
1085.57 8
1085.65 8
1085.72 9
1085.80 8
1085.87 8
1085.95 8
1086.03 7
1086.10 6
1086.18 5
1086.25 4
1086.33 2
1086.40 0
1086.48 0
1086.55 0
1086.63 0
1086.71 0
1086.78 0
1086.86 1
1086.93 4
1087.01 6
1087.08 8
1087.16 9
1087.23 9
1087.31 9
1087.38 9
1087.46 9
1087.54 9
1087.61 10
1087.69 10
1087.76 11
1087.84 10
1087.91 10
1087.99 9
1088.06 7
1088.14 6
1088.22 5
1088.29 4
1088.37 3
1088.44 3
1088.52 4
1088.59 5
1088.67 6
1088.74 8
1088.82 10
1088.90 12
1088.97 12
1089.05 12
1089.12 12
1089.20 11
1089.27 10
1089.35 9
1089.43 9
1089.50 9
1089.58 9
1089.65 10
1089.73 12
1089.80 14
1089.88 16
1089.95 19
1090.03 21
1090.11 24
1090.18 26
1090.26 27
1090.33 28
1090.41 27
1090.48 26
1090.56 24
1090.64 22
1090.71 20
1090.79 18
1090.86 16
1090.94 14
1091.01 13
1091.09 12
1091.16 11
1091.24 10
1091.32 9
1091.39 9
1091.47 10
1091.54 11
1091.62 12
1091.69 14
1091.77 17
1091.85 19
1091.92 22
1092.00 24
1092.07 26
1092.15 28
1092.22 29
1092.30 29
1092.38 30
1092.45 30
1092.53 29
1092.60 28
1092.68 28
1092.75 28
1092.83 29
1092.91 30
1092.98 32
1093.06 34
1093.13 35
1093.21 35
1093.28 34
1093.36 32
1093.44 30
1093.51 28
1093.59 25
1093.66 23
1093.74 22
1093.81 22
1093.89 22
1093.97 22
1094.04 22
1094.12 22
1094.19 22
1094.27 21
1094.35 20
1094.42 19
1094.50 18
1094.57 16
1094.65 15
1094.72 14
1094.80 13
1094.88 13
1094.95 13
1095.03 12
1095.10 11
1095.18 10
1095.25 8
1095.33 7
1095.41 6
1095.48 5
1095.56 5
1095.63 6
1095.71 8
1095.79 9
1095.86 11
1095.94 13
1096.01 14
1096.09 15
1096.16 15
1096.24 14
1096.32 14
1096.39 14
1096.47 15
1096.54 15
1096.62 16
1096.70 16
1096.77 16
1096.85 15
1096.92 13
1097.00 11
1097.07 9
1097.15 7
1097.23 5
1097.30 4
1097.38 4
1097.45 4
1097.53 5
1097.61 7
1097.68 9
1097.76 12
1097.83 14
1097.91 16
1097.99 18
1098.06 18
1098.14 18
1098.21 17
1098.29 16
1098.37 15
1098.44 15
1098.52 14
1098.59 13
1098.67 12
1098.74 10
1098.82 8
1098.90 6
1098.97 4
1099.05 2
1099.12 0
1099.20 0
1099.28 0
1099.35 0
1099.43 0
1099.50 0
1099.58 0
1099.66 0
1099.73 0
1099.81 0
1099.88 1
1099.96 3
1100.04 5
1100.11 7
1100.19 8
1100.26 9
1100.34 9
1100.42 9
1100.49 8
1100.57 7
1100.64 7
1100.72 6
1100.80 6
1100.87 7
1100.95 7
1101.02 7
1101.10 7
1101.18 7
1101.25 6
1101.33 6
1101.40 5
1101.48 6
1101.56 6
1101.63 7
1101.71 8
1101.78 9
1101.86 10
1101.94 10
1102.01 10
1102.09 9
1102.16 9
1102.24 9
1102.32 9
1102.39 8
1102.47 8
1102.54 8
1102.62 8
1102.70 7
1102.77 7
1102.85 6
1102.92 6
1103.00 6
1103.08 8
1103.15 10
1103.23 13
1103.31 16
1103.38 19
1103.46 22
1103.53 24
1103.61 25
1103.69 24
1103.76 24
1103.84 23
1103.91 23
1103.99 24
1104.07 25
1104.14 27
1104.22 29
1104.29 30
1104.37 30
1104.45 30
1104.52 29
1104.60 27
1104.68 26
1104.75 26
1104.83 27
1104.90 28
1104.98 29
1105.06 30
1105.13 30
1105.21 30
1105.28 30
1105.36 30
1105.44 30
1105.51 31
1105.59 33
1105.67 35
1105.74 38
1105.82 40
1105.89 43
1105.97 45
1106.05 47
1106.12 49
1106.20 51
1106.27 53
1106.35 55
1106.43 58
1106.50 60
1106.58 62
1106.66 64
1106.73 66
1106.81 68
1106.88 69
1106.96 69
1107.04 68
1107.11 67
1107.19 66
1107.27 65
1107.34 65
1107.42 65
1107.49 66
1107.57 66
1107.65 67
1107.72 68
1107.80 69
1107.88 70
1107.95 71
1108.03 72
1108.10 74
1108.18 76
1108.26 78
1108.33 80
1108.41 82
1108.49 83
1108.56 83
1108.64 82
1108.71 81
1108.79 80
1108.87 78
1108.94 77
1109.02 75
1109.10 73
1109.17 72
1109.25 70
1109.32 68
1109.40 66
1109.48 64
1109.55 62
1109.63 61
1109.71 61
1109.78 63
1109.86 66
1109.94 70
1110.01 75
1110.09 79
1110.16 82
1110.24 82
1110.32 81
1110.39 78
1110.47 73
1110.55 68
1110.62 63
1110.70 60
1110.77 57
1110.85 56
1110.93 55
1111.00 54
1111.08 52
1111.16 50
1111.23 48
1111.31 46
1111.39 45
1111.46 45
1111.54 45
1111.61 46
1111.69 46
1111.77 46
1111.84 45
1111.92 42
1112.00 39
1112.07 35
1112.15 32
1112.23 30
1112.30 28
1112.38 27
1112.45 26
1112.53 26
1112.61 25
1112.68 25
1112.76 24
1112.84 22
1112.91 21
1112.99 21
1113.07 20
1113.14 21
1113.22 22
1113.30 23
1113.37 24
1113.45 24
1113.52 24
1113.60 24
1113.68 23
1113.75 21
1113.83 21
1113.91 20
1113.98 21
1114.06 22
1114.14 23
1114.21 25
1114.29 26
1114.37 25
1114.44 24
1114.52 23
1114.60 20
1114.67 18
1114.75 17
1114.82 17
1114.90 19
1114.98 21
1115.05 24
1115.13 28
1115.21 31
1115.28 34
1115.36 35
1115.44 35
1115.51 33
1115.59 32
1115.67 29
1115.74 27
1115.82 24
1115.90 22
1115.97 20
1116.05 18
1116.13 15
1116.20 13
1116.28 10
1116.35 7
1116.43 6
1116.51 5
1116.58 5
1116.66 7
1116.74 9
1116.81 12
1116.89 14
1116.97 16
1117.04 18
1117.12 19
1117.20 20
1117.27 20
1117.35 20
1117.43 21
1117.50 21
1117.58 21
1117.66 22
1117.73 22
1117.81 22
1117.89 22
1117.96 22
1118.04 22
1118.12 23
1118.19 23
1118.27 24
1118.35 25
1118.42 26
1118.50 27
1118.58 27
1118.65 28
1118.73 29
1118.81 29
1118.88 30
1118.96 31
1119.04 33
1119.11 34
1119.19 34
1119.27 35
1119.34 36
1119.42 37
1119.50 38
1119.57 41
1119.65 44
1119.73 49
1119.80 54
1119.88 60
1119.96 65
1120.03 71
1120.11 75
1120.19 78
1120.26 80
1120.34 81
1120.42 81
1120.49 80
1120.57 79
1120.65 78
1120.72 77
1120.80 75
1120.88 73
1120.95 70
1121.03 68
1121.11 65
1121.18 62
1121.26 60
1121.34 57
1121.41 55
1121.49 53
1121.57 50
1121.64 47
1121.72 45
1121.80 42
1121.87 40
1121.95 39
1122.03 39
1122.10 40
1122.18 41
1122.26 42
1122.33 43
1122.41 44
1122.49 45
1122.56 46
1122.64 47
1122.72 48
1122.79 49
1122.87 50
1122.95 52
1123.02 53
1123.10 53
1123.18 54
1123.25 54
1123.33 55
1123.41 55
1123.48 56
1123.56 56
1123.64 56
1123.71 56
1123.79 57
1123.87 57
1123.94 58
1124.02 59
1124.10 61
1124.18 62
1124.25 63
1124.33 64
1124.41 65
1124.48 64
1124.56 62
1124.64 59
1124.71 55
1124.79 50
1124.87 44
1124.94 38
1125.02 32
1125.10 27
1125.17 22
1125.25 18
1125.33 15
1125.40 13
1125.48 13
1125.56 14
1125.64 16
1125.71 19
1125.79 22
1125.87 25
1125.94 27
1126.02 28
1126.10 28
1126.17 27
1126.25 26
1126.33 25
1126.40 24
1126.48 23
1126.56 22
1126.63 20
1126.71 19
1126.79 17
1126.87 15
1126.94 13
1127.02 10
1127.10 8
1127.17 6
1127.25 4
1127.33 3
1127.40 1
1127.48 0
1127.56 0
1127.63 0
1127.71 0
1127.79 0
1127.87 0
1127.94 0
1128.02 0
1128.10 0
1128.17 2
1128.25 4
1128.33 6
1128.40 7
1128.48 8
1128.56 8
1128.63 8
1128.71 8
1128.79 8
1128.87 7
1128.94 7
1129.02 7
1129.10 6
1129.17 6
1129.25 6
1129.33 6
1129.40 6
1129.48 7
1129.56 8
1129.64 9
1129.71 11
1129.79 14
1129.87 17
1129.94 19
1130.02 22
1130.10 23
1130.17 24
1130.25 24
1130.33 23
1130.41 22
1130.48 20
1130.56 18
1130.64 15
1130.71 12
1130.79 9
1130.87 5
1130.94 1
1131.02 0
1131.10 0
1131.18 0
1131.25 0
1131.33 0
1131.41 0
1131.48 0
1131.56 0
1131.64 2
1131.71 3
1131.79 5
1131.87 8
1131.95 10
1132.02 12
1132.10 15
1132.18 17
1132.25 19
1132.33 19
1132.41 19
1132.49 19
1132.56 18
1132.64 17
1132.72 15
1132.79 14
1132.87 12
1132.95 10
1133.03 8
1133.10 6
1133.18 5
1133.26 5
1133.33 6
1133.41 8
1133.49 11
1133.57 15
1133.64 19
1133.72 24
1133.80 29
1133.87 34
1133.95 39
1134.03 43
1134.11 47
1134.18 50
1134.26 53
1134.34 55
1134.41 57
1134.49 59
1134.57 61
1134.65 62
1134.72 63
1134.80 63
1134.88 62
1134.95 60
1135.03 57
1135.11 55
1135.19 53
1135.26 53
1135.34 54
1135.42 56
1135.49 59
1135.57 61
1135.65 63
1135.73 64
1135.80 64
1135.88 65
1135.96 65
1136.03 66
1136.11 66
1136.19 66
1136.27 66
1136.34 65
1136.42 63
1136.50 62
1136.58 61
1136.65 61
1136.73 63
1136.81 65
1136.88 69
1136.96 74
1137.04 78
1137.12 82
1137.19 85
1137.27 87
1137.35 88
1137.42 87
1137.50 86
1137.58 85
1137.66 84
1137.73 84
1137.81 85
1137.89 87
1137.97 89
1138.04 91
1138.12 93
1138.20 93
1138.27 91
1138.35 89
1138.43 85
1138.51 81
1138.58 77
1138.66 74
1138.74 72
1138.82 71
1138.89 70
1138.97 70
1139.05 70
1139.12 69
1139.20 69
1139.28 68
1139.36 67
1139.43 66
1139.51 65
1139.59 63
1139.67 60
1139.74 57
1139.82 54
1139.90 51
1139.98 49
1140.05 47
1140.13 46
1140.21 45
1140.29 45
1140.36 45
1140.44 46
1140.52 45
1140.59 44
1140.67 43
1140.75 41
1140.83 39
1140.90 37
1140.98 35
1141.06 35
1141.14 34
1141.21 34
1141.29 34
1141.37 34
1141.45 33
1141.52 30
1141.60 27
1141.68 24
1141.76 20
1141.83 17
1141.91 15
1141.99 15
1142.06 15
1142.14 16
1142.22 16
1142.30 17
1142.37 16
1142.45 15
1142.53 13
1142.61 11
1142.68 9
1142.76 7
1142.84 4
1142.92 2
1142.99 0
1143.07 0
1143.15 0
1143.23 0
1143.30 0
1143.38 0
1143.46 0
1143.54 0
1143.61 0
1143.69 1
1143.77 3
1143.85 6
1143.92 10
1144.00 15
1144.08 19
1144.16 22
1144.23 24
1144.31 25
1144.39 23
1144.47 19
1144.54 14
1144.62 8
1144.70 2
1144.78 0
1144.85 0
1144.93 0
1145.01 0
1145.09 0
1145.16 0
1145.24 0
1145.32 1
1145.40 3
1145.47 4
1145.55 4
1145.63 5
1145.71 6
1145.78 8
1145.86 10
1145.94 13
1146.02 15
1146.09 17
1146.17 18
1146.25 18
1146.33 17
1146.40 14
1146.48 12
1146.56 10
1146.64 9
1146.71 9
1146.79 9
1146.87 10
1146.95 12
1147.02 13
1147.10 15
1147.18 16
1147.26 17
1147.34 17
1147.41 18
1147.49 20
1147.57 21
1147.65 24
1147.72 26
1147.80 29
1147.88 32
1147.96 34
1148.03 34
1148.11 33
1148.19 32
1148.27 29
1148.34 26
1148.42 24
1148.50 24
1148.58 24
1148.65 27
1148.73 31
1148.81 35
1148.89 40
1148.97 45
1149.04 50
1149.12 54
1149.20 58
1149.28 61
1149.35 63
1149.43 63
1149.51 63
1149.59 62
1149.66 59
1149.74 57
1149.82 55
1149.90 53
1149.97 52
1150.05 53
1150.13 55
1150.21 59
1150.29 63
1150.36 67
1150.44 72
1150.52 76
1150.60 79
1150.67 82
1150.75 82
1150.83 82
1150.91 81
1150.98 80
1151.06 79
1151.14 79
1151.22 79
1151.30 81
1151.37 83
1151.45 86
1151.53 90
1151.61 94
1151.68 100
1151.76 107
1151.84 114
1151.92 122
1152.00 131
1152.07 138
1152.15 144
1152.23 149
1152.31 152
1152.38 153
1152.46 154
1152.54 153
1152.62 152
1152.70 151
1152.77 149
1152.85 148
1152.93 147
1153.01 147
1153.08 146
1153.16 146
1153.24 145
1153.32 145
1153.40 144
1153.47 144
1153.55 144
1153.63 144
1153.71 144
1153.78 145
1153.86 145
1153.94 145
1154.02 145
1154.10 144
1154.17 143
1154.25 142
1154.33 140
1154.41 139
1154.48 138
1154.56 138
1154.64 138
1154.72 138
1154.80 138
1154.87 138
1154.95 137
1155.03 135
1155.11 132
1155.19 127
1155.26 122
1155.34 116
1155.42 111
1155.50 106
1155.57 101
1155.65 97
1155.73 92
1155.81 88
1155.89 83
1155.96 79
1156.04 75
1156.12 72
1156.20 68
1156.28 64
1156.35 61
1156.43 57
1156.51 53
1156.59 50
1156.67 47
1156.74 45
1156.82 45
1156.90 44
1156.98 44
1157.05 43
1157.13 42
1157.21 41
1157.29 40
1157.37 39
1157.44 39
1157.52 39
1157.60 39
1157.68 38
1157.76 35
1157.83 32
1157.91 27
1157.99 22
1158.07 17
1158.15 12
1158.22 8
1158.30 5
1158.38 3
1158.46 2
1158.54 1
1158.61 2
1158.69 2
1158.77 3
1158.85 4
1158.93 5
1159.00 7
1159.08 9
1159.16 12
1159.24 14
1159.32 18
1159.39 21
1159.47 23
1159.55 25
1159.63 26
1159.71 26
1159.78 26
1159.86 25
1159.94 23
1160.02 22
1160.10 20
1160.17 18
1160.25 16
1160.33 14
1160.41 13
1160.49 12
1160.56 11
1160.64 11
1160.72 10
1160.80 9
1160.88 8
1160.95 6
1161.03 3
1161.11 1
1161.19 0
1161.27 0
1161.34 0
1161.42 0
1161.50 0
1161.58 0
1161.66 0
1161.73 0
1161.81 0
1161.89 0
1161.97 2
1162.05 4
1162.13 6
1162.20 8
1162.28 10
1162.36 10
1162.44 10
1162.52 9
1162.59 7
1162.67 5
1162.75 3
1162.83 1
1162.91 0
1162.98 0
1163.06 0
1163.14 0
1163.22 0
1163.30 1
1163.37 2
1163.45 2
1163.53 3
1163.61 4
1163.69 5
1163.77 6
1163.84 8
1163.92 9
1164.00 10
1164.08 11
1164.16 11
1164.23 11
1164.31 10
1164.39 9
1164.47 8
1164.55 6
1164.63 5
1164.70 4
1164.78 3
1164.86 4
1164.94 4
1165.02 5
1165.09 6
1165.17 7
1165.25 8
1165.33 8
1165.41 9
1165.49 10
1165.56 12
1165.64 13
1165.72 15
1165.80 17
1165.88 19
1165.95 20
1166.03 20
1166.11 19
1166.19 17
1166.27 14
1166.35 11
1166.42 7
1166.50 3
1166.58 0
1166.66 0
1166.74 0
1166.82 0
1166.89 0
1166.97 0
1167.05 0
1167.13 0
1167.21 3
1167.28 6
1167.36 8
1167.44 10
1167.52 12
1167.60 13
1167.68 15
1167.75 16
1167.83 17
1167.91 17
1167.99 16
1168.07 15
1168.15 13
1168.22 10
1168.30 7
1168.38 4
1168.46 2
1168.54 1
1168.62 1
1168.69 3
1168.77 5
1168.85 7
1168.93 10
1169.01 13
1169.09 16
1169.16 18
1169.24 20
1169.32 19
1169.40 18
1169.48 15
1169.56 11
1169.63 8
1169.71 5
1169.79 4
1169.87 4
1169.95 6
1170.03 10
1170.10 14
1170.18 19
1170.26 25
1170.34 30
1170.42 34
1170.50 36
1170.57 37
1170.65 35
1170.73 32
1170.81 28
1170.89 23
1170.97 19
1171.04 16
1171.12 15
1171.20 15
1171.28 15
1171.36 16
1171.44 16
1171.52 15
1171.59 13
1171.67 12
1171.75 10
1171.83 9
1171.91 8
1171.99 8
1172.06 8
1172.14 8
1172.22 9
1172.30 9
1172.38 10
1172.46 10
1172.53 10
1172.61 11
1172.69 10
1172.77 10
1172.85 10
1172.93 10
1173.01 9
1173.08 9
1173.16 9
1173.24 9
1173.32 8
1173.40 7
1173.48 7
1173.55 8
1173.63 9
1173.71 11
1173.79 13
1173.87 15
1173.95 16
1174.03 16
1174.10 16
1174.18 15
1174.26 14
1174.34 13
1174.42 11
1174.50 10
1174.58 10
1174.65 9
1174.73 9
1174.81 8
1174.89 7
1174.97 5
1175.05 4
1175.12 2
1175.20 0
1175.28 0
1175.36 0
1175.44 0
1175.52 0
1175.60 0
1175.67 0
1175.75 0
1175.83 0
1175.91 1
1175.99 2
1176.07 3
1176.15 5
1176.22 8
1176.30 11
1176.38 14
1176.46 17
1176.54 18
1176.62 19
1176.70 19
1176.77 19
1176.85 18
1176.93 18
1177.01 18
1177.09 18
1177.17 18
1177.25 17
1177.32 16
1177.40 15
1177.48 14
1177.56 13
1177.64 13
1177.72 13
1177.80 14
1177.87 16
1177.95 18
1178.03 21
1178.11 24
1178.19 26
1178.27 27
1178.35 29
1178.43 30
1178.50 31
1178.58 32
1178.66 33
1178.74 36
1178.82 38
1178.90 40
1178.98 42
1179.05 42
1179.13 42
1179.21 41
1179.29 40
1179.37 37
1179.45 35
1179.53 31
1179.61 26
1179.68 21
1179.76 15
1179.84 10
1179.92 7
1180.00 4
1180.08 4
1180.16 5
1180.23 7
1180.31 10
1180.39 14
1180.47 18
1180.55 22
1180.63 26
1180.71 29
1180.79 32
1180.86 34
1180.94 36
1181.02 38
1181.10 39
1181.18 41
1181.26 44
1181.34 46
1181.42 47
1181.49 48
1181.57 47
1181.65 45
1181.73 43
1181.81 41
1181.89 39
1181.97 39
1182.05 39
1182.12 41
1182.20 42
1182.28 44
1182.36 45
1182.44 45
1182.52 44
1182.60 41
1182.68 37
1182.75 32
1182.83 25
1182.91 18
1182.99 11
1183.07 5
1183.15 1
1183.23 0
1183.31 1
1183.38 4
1183.46 8
1183.54 11
1183.62 14
1183.70 15
1183.78 15
1183.86 14
1183.94 13
1184.02 11
1184.09 9
1184.17 8
1184.25 6
1184.33 5
1184.41 4
1184.49 5
1184.57 6
1184.65 9
1184.72 14
1184.80 20
1184.88 28
1184.96 36
1185.04 44
1185.12 51
1185.20 58
1185.28 64
1185.36 69
1185.43 74
1185.51 81
1185.59 89
1185.67 99
1185.75 110
1185.83 122
1185.91 134
1185.99 145
1186.07 155
1186.14 161
1186.22 165
1186.30 167
1186.38 168
1186.46 168
1186.54 169
1186.62 170
1186.70 171
1186.78 172
1186.85 172
1186.93 171
1187.01 168
1187.09 164
1187.17 159
1187.25 153
1187.33 148
1187.41 145
1187.49 143
1187.56 142
1187.64 144
1187.72 146
1187.80 149
1187.88 152
1187.96 154
1188.04 155
1188.12 155
1188.20 154
1188.28 154
1188.35 152
1188.43 151
1188.51 149
1188.59 145
1188.67 141
1188.75 134
1188.83 126
1188.91 116
1188.99 106
1189.07 97
1189.14 89
1189.22 83
1189.30 80
1189.38 79
1189.46 79
1189.54 81
1189.62 82
1189.70 83
1189.78 83
1189.86 82
1189.93 80
1190.01 77
1190.09 74
1190.17 71
1190.25 69
1190.33 66
1190.41 64
1190.49 63
1190.57 61
1190.65 60
1190.72 59
1190.80 60
1190.88 60
1190.96 61
1191.04 62
1191.12 64
1191.20 65
1191.28 65
1191.36 65
1191.44 64
1191.52 62
1191.59 60
1191.67 56
1191.75 51
1191.83 45
1191.91 38
1191.99 32
1192.07 27
1192.15 22
1192.23 18
1192.31 16
1192.39 14
1192.46 12
1192.54 10
1192.62 7
1192.70 4
1192.78 0
1192.86 0
1192.94 0
1193.02 0
1193.10 0
1193.18 0
1193.26 0
1193.33 0
1193.41 0
1193.49 3
1193.57 8
1193.65 12
1193.73 16
1193.81 20
1193.89 22
1193.97 23
1194.05 23
1194.13 23
1194.21 22
1194.28 22
1194.36 23
1194.44 25
1194.52 28
1194.60 31
1194.68 35
1194.76 38
1194.84 40
1194.92 41
1195.00 42
1195.08 42
1195.16 41
1195.23 39
1195.31 37
1195.39 35
1195.47 32
1195.55 30
1195.63 29
1195.71 29
1195.79 29
1195.87 30
1195.95 31
1196.03 31
1196.11 30
1196.19 27
1196.26 24
1196.34 21
1196.42 20
1196.50 19
1196.58 20
1196.66 22
1196.74 23
1196.82 24
1196.90 22
1196.98 19
1197.06 15
1197.14 10
1197.22 6
1197.29 4
1197.37 4
1197.45 7
1197.53 12
1197.61 21
1197.69 32
1197.77 44
1197.85 56
1197.93 67
1198.01 75
1198.09 80
1198.17 81
1198.25 79
1198.33 74
1198.40 68
1198.48 63
1198.56 58
1198.64 55
1198.72 56
1198.80 58
1198.88 63
1198.96 70
1199.04 78
1199.12 85
1199.20 91
1199.28 94
1199.36 94
1199.44 92
1199.52 87
1199.59 81
1199.67 74
1199.75 66
1199.83 60
1199.91 56
1199.99 53
1200.07 52
1200.15 51
1200.23 51
1200.31 50
1200.39 49
1200.47 47
1200.55 44
1200.63 43
1200.71 43
1200.78 44
1200.86 48
1200.94 52
1201.02 58
1201.10 63
1201.18 67
1201.26 69
1201.34 70
1201.42 69
1201.50 68
1201.58 66
1201.66 64
1201.74 63
1201.82 63
1201.90 64
1201.98 65
1202.06 68
1202.13 73
1202.21 78
1202.29 83
1202.37 89
1202.45 94
1202.53 99
1202.61 103
1202.69 105
1202.77 107
1202.85 109
1202.93 110
1203.01 111
1203.09 111
1203.17 111
1203.25 111
1203.33 112
1203.41 114
1203.49 118
1203.56 123
1203.64 130
1203.72 137
1203.80 143
1203.88 148
1203.96 151
1204.04 151
1204.12 149
1204.20 144
1204.28 138
1204.36 132
1204.44 125
1204.52 118
1204.60 111
1204.68 105
1204.76 99
1204.84 93
1204.92 88
1205.00 84
1205.08 82
1205.15 81
1205.23 81
1205.31 82
1205.39 85
1205.47 88
1205.55 90
1205.63 92
1205.71 93
1205.79 93
1205.87 92
1205.95 89
1206.03 86
1206.11 83
1206.19 80
1206.27 77
1206.35 75
1206.43 74
1206.51 73
1206.59 72
1206.67 72
1206.75 74
1206.83 76
1206.91 80
1206.98 84
1207.06 87
1207.14 90
1207.22 91
1207.30 91
1207.38 88
1207.46 84
1207.54 79
1207.62 76
1207.70 74
1207.78 73
1207.86 72
1207.94 72
1208.02 71
1208.10 68
1208.18 65
1208.26 61
1208.34 57
1208.42 55
1208.50 53
1208.58 53
1208.66 53
1208.74 54
1208.82 54
1208.90 54
1208.98 52
1209.05 50
1209.13 48
1209.21 46
1209.29 46
1209.37 47
1209.45 50
1209.53 55
1209.61 61
1209.69 68
1209.77 74
1209.85 79
1209.93 81
1210.01 82
1210.09 81
1210.17 80
1210.25 78
1210.33 76
1210.41 75
1210.49 75
1210.57 75
1210.65 75
1210.73 75
1210.81 75
1210.89 75
1210.97 74
1211.05 72
1211.13 70
1211.21 68
1211.29 66
1211.37 64
1211.45 62
1211.53 60
1211.61 58
1211.68 56
1211.76 55
1211.84 55
1211.92 56
1212.00 59
1212.08 64
1212.16 69
1212.24 75
1212.32 81
1212.40 86
1212.48 90
1212.56 93
1212.64 94
1212.72 94
1212.80 93
1212.88 93
1212.96 94
1213.04 95
1213.12 97
1213.20 98
1213.28 100
1213.36 100
1213.44 101
1213.52 101
1213.60 101
1213.68 102
1213.76 104
1213.84 108
1213.92 114
1214.00 120
1214.08 128
1214.16 136
1214.24 145
1214.32 152
1214.40 158
1214.48 162
1214.56 162
1214.64 160
1214.72 154
1214.80 146
1214.88 137
1214.96 128
1215.04 121
1215.12 117
1215.20 116
1215.28 120
1215.36 127
1215.44 137
1215.52 148
1215.60 160
1215.68 170
1215.76 178
1215.83 181
1215.91 180
1215.99 176
1216.07 168
1216.15 157
1216.23 145
1216.31 134
1216.39 123
1216.47 114
1216.55 106
1216.63 99
1216.71 93
1216.79 88
1216.87 84
1216.95 81
1217.03 80
1217.11 81
1217.19 83
1217.27 87
1217.35 92
1217.43 97
1217.51 101
1217.59 102
1217.67 102
1217.75 99
1217.83 95
1217.91 89
1217.99 84
1218.07 80
1218.15 78
1218.23 77
1218.31 77
1218.39 78
1218.47 79
1218.55 79
1218.63 79
1218.71 78
1218.79 78
1218.87 77
1218.95 77
1219.03 76
1219.11 75
1219.19 73
1219.27 69
1219.35 63
1219.43 55
1219.51 45
1219.59 35
1219.67 24
1219.75 14
1219.83 5
1219.91 0
1219.99 0
1220.07 0
1220.15 0
1220.23 0
1220.31 0
1220.39 0
1220.47 0
1220.55 3
1220.63 8
1220.71 12
1220.79 16
1220.87 18
1220.95 19
1221.03 20
1221.11 21
1221.19 22
1221.27 23
1221.35 23
1221.43 24
1221.51 24
1221.59 24
1221.67 25
1221.75 26
1221.83 28
1221.91 29
1221.99 30
1222.07 30
1222.15 30
1222.23 29
1222.31 28
1222.39 28
1222.47 28
1222.55 28
1222.63 30
1222.71 32
1222.79 35
1222.87 39
1222.95 45
1223.03 51
1223.11 58
1223.19 66
1223.27 74
1223.36 82
1223.44 90
1223.52 97
1223.60 102
1223.68 106
1223.76 106
1223.84 104
1223.92 99
1224.00 92
1224.08 84
1224.16 75
1224.24 67
1224.32 60
1224.40 54
1224.48 49
1224.56 46
1224.64 44
1224.72 43
1224.80 44
1224.88 48
1224.96 53
1225.04 59
1225.12 66
1225.20 72
1225.28 78
1225.36 81
1225.44 83
1225.52 84
1225.60 84
1225.68 85
1225.76 86
1225.84 88
1225.92 90
1226.00 93
1226.08 96
1226.16 98
1226.24 99
1226.32 100
1226.40 100
1226.48 99
1226.56 98
1226.64 98
1226.72 97
1226.80 96
1226.88 96
1226.96 95
1227.04 94
1227.12 94
1227.20 93
1227.28 93
1227.36 93
1227.44 95
1227.53 98
1227.61 102
1227.69 106
1227.77 111
1227.85 114
1227.93 117
1228.01 118
1228.09 117
1228.17 115
1228.25 112
1228.33 109
1228.41 107
1228.49 106
1228.57 106
1228.65 108
1228.73 111
1228.81 114
1228.89 117
1228.97 118
1229.05 117
1229.13 114
1229.21 110
1229.29 105
1229.37 100
1229.45 96
1229.53 92
1229.61 90
1229.69 89
1229.77 90
1229.85 93
1229.93 98
1230.01 103
1230.09 109
1230.18 115
1230.26 121
1230.34 127
1230.42 135
1230.50 142
1230.58 151
1230.66 159
1230.74 165
1230.82 170
1230.90 171
1230.98 169
1231.06 164
1231.14 157
1231.22 149
1231.30 142
1231.38 138
1231.46 135
1231.54 135
1231.62 136
1231.70 139
1231.78 141
1231.86 142
1231.94 141
1232.02 138
1232.10 135
1232.18 130
1232.27 125
1232.35 119
1232.43 114
1232.51 109
1232.59 105
1232.67 101
1232.75 98
1232.83 95
1232.91 93
1232.99 90
1233.07 87
1233.15 83
1233.23 78
1233.31 73
1233.39 68
1233.47 63
1233.55 59
1233.63 56
1233.71 54
1233.79 54
1233.87 54
1233.95 54
1234.03 53
1234.12 51
1234.20 47
1234.28 41
1234.36 34
1234.44 27
1234.52 19
1234.60 14
1234.68 10
1234.76 7
1234.84 6
1234.92 6
1235.00 5
1235.08 4
1235.16 1
1235.24 0
1235.32 0
1235.40 0
1235.48 0
1235.56 0
1235.64 0
1235.73 0
1235.81 0
1235.89 3
1235.97 7
1236.05 12
1236.13 16
1236.21 21
1236.29 25
1236.37 29
1236.45 32
1236.53 34
1236.61 36
1236.69 36
1236.77 37
1236.85 38
1236.93 38
1237.01 39
1237.09 39
1237.18 38
1237.26 36
1237.34 34
1237.42 31
1237.50 27
1237.58 23
1237.66 20
1237.74 16
1237.82 14
1237.90 12
1237.98 10
1238.06 9
1238.14 8
1238.22 7
1238.30 6
1238.38 6
1238.46 6
1238.55 7
1238.63 10
1238.71 13
1238.79 17
1238.87 21
1238.95 26
1239.03 30
1239.11 32
1239.19 34
1239.27 33
1239.35 31
1239.43 29
1239.51 27
1239.59 26
1239.67 26
1239.76 28
1239.84 31
1239.92 35
1240.00 40
1240.08 43
1240.16 46
1240.24 48
1240.32 49
1240.40 48
1240.48 47
1240.56 45
1240.64 42
1240.72 39
1240.80 36
1240.88 33
1240.97 31
1241.05 29
1241.13 29
1241.21 29
1241.29 31
1241.37 34
1241.45 38
1241.53 44
1241.61 51
1241.69 59
1241.77 68
1241.85 78
1241.93 89
1242.01 100
1242.10 110
1242.18 118
1242.26 124
1242.34 128
1242.42 128
1242.50 125
1242.58 120
1242.66 114
1242.74 107
1242.82 102
1242.90 99
1242.98 99
1243.06 101
1243.15 105
1243.23 108
1243.31 110
1243.39 110
1243.47 108
1243.55 104
1243.63 100
1243.71 97
1243.79 96
1243.87 98
1243.95 102
1244.03 107
1244.11 112
1244.20 117
1244.28 120
1244.36 120
1244.44 118
1244.52 115
1244.60 110
1244.68 105
1244.76 100
1244.84 94
1244.92 90
1245.00 86
1245.08 83
1245.17 82
1245.25 81
1245.33 82
1245.41 82
1245.49 83
1245.57 84
1245.65 86
1245.73 88
1245.81 91
1245.89 94
1245.97 97
1246.05 98
1246.14 97
1246.22 94
1246.30 90
1246.38 84
1246.46 78
1246.54 73
1246.62 68
1246.70 65
1246.78 63
1246.86 62
1246.94 61
1247.03 60
1247.11 60
1247.19 58
1247.27 58
1247.35 57
1247.43 59
1247.51 62
1247.59 67
1247.67 75
1247.75 84
1247.83 92
1247.92 100
1248.00 106
1248.08 110
1248.16 112
1248.24 112
1248.32 113
1248.40 113
1248.48 115
1248.56 116
1248.64 117
1248.72 117
1248.81 114
1248.89 108
1248.97 100
1249.05 90
1249.13 80
1249.21 70
1249.29 62
1249.37 55
1249.45 51
1249.53 48
1249.62 47
1249.70 46
1249.78 46
1249.86 46
1249.94 47
1250.02 48
1250.10 50
1250.18 52
1250.26 54
1250.34 57
1250.43 60
1250.51 63
1250.59 67
1250.67 71
1250.75 75
1250.83 78
1250.91 81
1250.99 82
1251.07 81
1251.15 79
1251.24 75
1251.32 71
1251.40 66
1251.48 61
1251.56 55
1251.64 50
1251.72 45
1251.80 42
1251.88 41
1251.96 42
1252.05 46
1252.13 52
1252.21 61
1252.29 69
1252.37 77
1252.45 83
1252.53 86
1252.61 85
1252.69 83
1252.78 78
1252.86 74
1252.94 69
1253.02 66
1253.10 64
1253.18 61
1253.26 58
1253.34 55
1253.42 51
1253.51 47
1253.59 44
1253.67 44
1253.75 45
1253.83 49
1253.91 53
1253.99 58
1254.07 61
1254.15 62
1254.24 63
1254.32 63
1254.40 63
1254.48 65
1254.56 67
1254.64 70
1254.72 72
1254.80 74
1254.88 75
1254.97 76
1255.05 76
1255.13 77
1255.21 78
1255.29 78
1255.37 78
1255.45 77
1255.53 76
1255.62 75
1255.70 74
1255.78 74
1255.86 76
1255.94 79
1256.02 81
1256.10 83
1256.18 84
1256.26 83
1256.35 80
1256.43 77
1256.51 73
1256.59 70
1256.67 66
1256.75 64
1256.83 61
1256.91 59
1257.00 58
1257.08 56
1257.16 55
1257.24 53
1257.32 50
1257.40 47
1257.48 42
1257.56 36
1257.65 30
1257.73 24
1257.81 18
1257.89 13
1257.97 10
1258.05 9
1258.13 8
1258.21 8
1258.30 7
1258.38 5
1258.46 3
1258.54 0
1258.62 0
1258.70 0
1258.78 0
1258.86 0
1258.95 3
1259.03 10
1259.11 17
1259.19 23
1259.27 28
1259.35 32
1259.43 34
1259.51 34
1259.60 33
1259.68 32
1259.76 30
1259.84 27
1259.92 25
1260.00 23
1260.08 22
1260.17 22
1260.25 22
1260.33 23
1260.41 22
1260.49 21
1260.57 19
1260.65 16
1260.73 13
1260.82 12
1260.90 11
1260.98 13
1261.06 15
1261.14 18
1261.22 21
1261.30 25
1261.39 27
1261.47 30
1261.55 33
1261.63 37
1261.71 40
1261.79 43
1261.87 45
1261.95 45
1262.04 43
1262.12 39
1262.20 34
1262.28 29
1262.36 23
1262.44 19
1262.52 17
1262.61 15
1262.69 14
1262.77 13
1262.85 12
1262.93 10
1263.01 9
1263.09 7
1263.18 4
1263.26 1
1263.34 0
1263.42 0
1263.50 0
1263.58 0
1263.66 0
1263.75 0
1263.83 0
1263.91 0
1263.99 5
1264.07 11
1264.15 16
1264.23 19
1264.32 19
1264.40 18
1264.48 15
1264.56 12
1264.64 10
1264.72 10
1264.80 12
1264.89 16
1264.97 22
1265.05 27
1265.13 30
1265.21 32
1265.29 31
1265.38 30
1265.46 27
1265.54 26
1265.62 26
1265.70 28
1265.78 32
1265.86 36
1265.95 39
1266.03 43
1266.11 45
1266.19 47
1266.27 49
1266.35 51
1266.43 53
1266.52 54
1266.60 54
1266.68 50
1266.76 44
1266.84 36
1266.92 27
1267.01 18
1267.09 12
1267.17 8
1267.25 7
1267.33 8
1267.41 10
1267.49 12
1267.58 14
1267.66 16
1267.74 17
1267.82 18
1267.90 20
1267.98 22
1268.07 26
1268.15 31
1268.23 37
1268.31 45
1268.39 53
1268.47 61
1268.56 69
1268.64 77
1268.72 83
1268.80 89
1268.88 93
1268.96 96
1269.04 98
1269.13 98
1269.21 97
1269.29 95
1269.37 91
1269.45 85
1269.53 79
1269.62 72
1269.70 66
1269.78 59
1269.86 52
1269.94 45
1270.02 38
1270.11 30
1270.19 24
1270.27 18
1270.35 14
1270.43 13
1270.51 15
1270.60 21
1270.68 30
1270.76 40
1270.84 51
1270.92 61
1271.00 69
1271.09 73
1271.17 74
1271.25 70
1271.33 64
1271.41 55
1271.49 46
1271.58 37
1271.66 29
1271.74 23
1271.82 19
1271.90 18
1271.98 18
1272.07 19
1272.15 20
1272.23 20
1272.31 20
1272.39 19
1272.47 18
1272.56 17
1272.64 17
1272.72 18
1272.80 20
1272.88 22
1272.97 24
1273.05 25
1273.13 26
1273.21 27
1273.29 29
1273.37 31
1273.46 36
1273.54 43
1273.62 51
1273.70 59
1273.78 67
1273.86 73
1273.95 76
1274.03 76
1274.11 73
1274.19 69
1274.27 64
1274.35 60
1274.44 57
1274.52 55
1274.60 54
1274.68 53
1274.76 52
1274.85 49
1274.93 45
1275.01 41
1275.09 36
1275.17 32
1275.25 27
1275.34 23
1275.42 18
1275.50 13
1275.58 7
1275.66 0
1275.75 0
1275.83 0
1275.91 0
1275.99 0
1276.07 0
1276.15 0
1276.24 0
1276.32 1
1276.40 8
1276.48 15
1276.56 19
1276.65 23
1276.73 25
1276.81 26
1276.89 27
1276.97 27
1277.06 28
1277.14 28
1277.22 27
1277.30 27
1277.38 26
1277.46 25
1277.55 24
1277.63 24
1277.71 23
1277.79 23
1277.87 24
1277.96 24
1278.04 24
1278.12 23
1278.20 23
1278.28 23
1278.37 24
1278.45 25
1278.53 28
1278.61 32
1278.69 38
1278.77 45
1278.86 51
1278.94 57
1279.02 61
1279.10 64
1279.18 65
1279.27 64
1279.35 63
1279.43 61
1279.51 59
1279.59 58
1279.68 58
1279.76 60
1279.84 63
1279.92 67
1280.00 73
1280.09 79
1280.17 86
1280.25 92
1280.33 98
1280.41 104
1280.50 109
1280.58 114
1280.66 118
1280.74 122
1280.82 124
1280.91 125
1280.99 123
1281.07 120
1281.15 116
1281.23 112
1281.32 108
1281.40 105
1281.48 104
1281.56 103
1281.64 102
1281.73 100
1281.81 99
1281.89 97
1281.97 96
1282.05 96
1282.14 98
1282.22 102
1282.30 107
1282.38 114
1282.46 120
1282.55 124
1282.63 127
1282.71 127
1282.79 124
1282.87 120
1282.96 114
1283.04 109
1283.12 106
1283.20 106
1283.28 109
1283.37 115
1283.45 124
1283.53 134
1283.61 145
1283.69 155
1283.78 162
1283.86 168
1283.94 171
1284.02 172
1284.11 171
1284.19 169
1284.27 166
1284.35 163
1284.43 159
1284.52 155
1284.60 150
1284.68 144
1284.76 138
1284.84 132
1284.93 126
1285.01 120
1285.09 117
1285.17 115
1285.25 115
1285.34 116
1285.42 116
1285.50 115
1285.58 112
1285.67 107
1285.75 99
1285.83 90
1285.91 81
1285.99 72
1286.08 66
1286.16 62
1286.24 61
1286.32 63
1286.40 68
1286.49 75
1286.57 83
1286.65 91
1286.73 98
1286.82 104
1286.90 107
1286.98 109
1287.06 110
1287.14 108
1287.23 106
1287.31 103
1287.39 99
1287.47 97
1287.56 96
1287.64 96
1287.72 97
1287.80 98
1287.88 100
1287.97 100
1288.05 100
1288.13 99
1288.21 97
1288.30 95
1288.38 95
1288.46 95
1288.54 97
1288.62 100
1288.71 104
1288.79 108
1288.87 111
1288.95 113
1289.04 114
1289.12 114
1289.20 113
1289.28 113
1289.36 113
1289.45 112
1289.53 112
1289.61 110
1289.69 108
1289.78 105
1289.86 101
1289.94 98
1290.02 94
1290.10 90
1290.19 86
1290.27 82
1290.35 77
1290.43 72
1290.52 68
1290.60 65
1290.68 64
1290.76 65
1290.85 69
1290.93 73
1291.01 78
1291.09 81
1291.17 81
1291.26 79
1291.34 74
1291.42 66
1291.50 58
1291.59 49
1291.67 42
1291.75 36
1291.83 32
1291.92 29
1292.00 26
1292.08 23
1292.16 19
1292.25 14
1292.33 10
1292.41 7
1292.49 4
1292.57 4
1292.66 4
1292.74 5
1292.82 6
1292.90 6
1292.99 5
1293.07 3
1293.15 0
1293.23 0
1293.32 0
1293.40 0
1293.48 0
1293.56 0
1293.65 0
1293.73 0
1293.81 4
1293.89 7
1293.98 9
1294.06 10
1294.14 11
1294.22 10
1294.30 9
1294.39 6
1294.47 3
1294.55 0
1294.63 0
1294.72 0
1294.80 0
1294.88 0
1294.96 0
1295.05 0
1295.13 0
1295.21 1
1295.29 3
1295.38 5
1295.46 7
1295.54 7
1295.62 7
1295.71 6
1295.79 5
1295.87 4
1295.95 2
1296.04 1
1296.12 0
1296.20 0
1296.28 0
1296.37 0
1296.45 0
1296.53 0
1296.61 0
1296.70 0
1296.78 1
1296.86 4
1296.94 7
1297.03 12
1297.11 17
1297.19 22
1297.27 28
1297.36 32
1297.44 36
1297.52 39
1297.60 41
1297.69 42
1297.77 44
1297.85 46
1297.93 48
1298.02 50
1298.10 50
1298.18 49
1298.26 45
1298.35 40
1298.43 35
1298.51 30
1298.59 27
1298.68 26
1298.76 28
1298.84 31
1298.92 34
1299.01 37
1299.09 39
1299.17 40
1299.25 39
1299.34 37
1299.42 34
1299.50 31
1299.58 28
1299.67 26
1299.75 25
1299.83 25
1299.92 26
1300.00 29
1300.08 32
1300.16 35
1300.25 37
1300.33 38
1300.41 37
1300.49 34
1300.58 30
1300.66 27
1300.74 26
1300.82 29
1300.91 36
1300.99 47
1301.07 60
1301.15 74
1301.24 86
1301.32 94
1301.40 97
1301.49 96
1301.57 90
1301.65 83
1301.73 76
1301.82 70
1301.90 67
1301.98 66
1302.06 67
1302.15 70
1302.23 72
1302.31 74
1302.39 74
1302.48 73
1302.56 71
1302.64 68
1302.73 66
1302.81 63
1302.89 62
1302.97 61
1303.06 60
1303.14 59
1303.22 57
1303.30 55
1303.39 52
1303.47 49
1303.55 47
1303.63 46
1303.72 44
1303.80 42
1303.88 39
1303.97 36
1304.05 31
1304.13 27
1304.21 23
1304.30 22
1304.38 22
1304.46 23
1304.54 25
1304.63 27
1304.71 27
1304.79 25
1304.88 22
1304.96 18
1305.04 13
1305.12 8
1305.21 3
1305.29 0
1305.37 0
1305.46 0
1305.54 0
1305.62 0
1305.70 0
1305.79 0
1305.87 2
1305.95 10
1306.03 18
1306.12 26
1306.20 32
1306.28 37
1306.37 41
1306.45 44
1306.53 45
1306.61 45
1306.70 43
1306.78 39
1306.86 32
1306.95 23
1307.03 13
1307.11 3
1307.19 0
1307.28 0
1307.36 0
1307.44 0
1307.53 0
1307.61 7
1307.69 18
1307.77 30
1307.86 41
1307.94 50
1308.02 56
1308.11 60
1308.19 62
1308.27 62
1308.35 62
1308.44 61
1308.52 61
1308.60 60
1308.69 61
1308.77 61
1308.85 60
1308.93 58
1309.02 56
1309.10 51
1309.18 45
1309.27 38
1309.35 29
1309.43 20
1309.51 12
1309.60 5
1309.68 0
1309.76 0
1309.85 0
1309.93 0
1310.01 0
1310.09 1
1310.18 2
1310.26 2
1310.34 1
1310.43 0
1310.51 0
1310.59 0
1310.68 0
1310.76 1
1310.84 3
1310.92 4
1311.01 6
1311.09 8
1311.17 9
1311.26 9
1311.34 9
1311.42 9
1311.50 9
1311.59 10
1311.67 11
1311.75 11
1311.84 11
1311.92 9
1312.00 6
1312.09 2
1312.17 0
1312.25 0
1312.33 0
1312.42 0
1312.50 2
1312.58 8
1312.67 15
1312.75 20
1312.83 24
1312.92 25
1313.00 25
1313.08 25
1313.16 26
1313.25 30
1313.33 34
1313.41 41
1313.50 47
1313.58 53
1313.66 59
1313.75 65
1313.83 72
1313.91 80
1313.99 90
1314.08 100
1314.16 109
1314.24 115
1314.33 116
1314.41 114
1314.49 109
1314.58 102
1314.66 95
1314.74 89
1314.83 84
1314.91 80
1314.99 77
1315.07 74
1315.16 72
1315.24 70
1315.32 69
1315.41 69
1315.49 69
1315.57 70
1315.66 69
1315.74 67
1315.82 64
1315.91 59
1315.99 53
1316.07 48
1316.15 45
1316.24 44
1316.32 46
1316.40 52
1316.49 60
1316.57 69
1316.65 79
1316.74 87
1316.82 94
1316.90 97
1316.99 98
1317.07 96
1317.15 92
1317.24 86
1317.32 79
1317.40 72
1317.48 65
1317.57 58
1317.65 51
1317.73 45
1317.82 40
1317.90 35
1317.98 31
1318.07 28
1318.15 26
1318.23 26
1318.32 27
1318.40 29
1318.48 31
1318.57 33
1318.65 34
1318.73 35
1318.82 34
1318.90 33
1318.98 33
1319.07 35
1319.15 39
1319.23 44
1319.31 51
1319.40 57
1319.48 62
1319.56 64
1319.65 64
1319.73 63
1319.81 61
1319.90 60
1319.98 61
1320.06 63
1320.15 67
1320.23 72
1320.31 75
1320.40 77
1320.48 76
1320.56 74
1320.65 70
1320.73 66
1320.81 63
1320.90 62
1320.98 62
1321.06 64
1321.15 67
1321.23 72
1321.31 77
1321.40 81
1321.48 85
1321.56 86
1321.65 85
1321.73 82
1321.81 78
1321.90 73
1321.98 68
1322.06 65
1322.15 63
1322.23 62
1322.31 62
1322.40 60
1322.48 57
1322.56 53
1322.65 47
1322.73 41
1322.81 37
1322.90 34
1322.98 33
1323.06 34
1323.15 36
1323.23 40
1323.31 44
1323.40 48
1323.48 52
1323.56 58
1323.65 64
1323.73 72
1323.81 82
1323.90 93
1323.98 107
1324.06 121
1324.15 138
1324.23 155
1324.31 174
1324.40 192
1324.48 209
1324.56 225
1324.65 237
1324.73 249
1324.81 259
1324.90 269
1324.98 280
1325.06 292
1325.15 306
1325.23 320
1325.31 334
1325.40 346
1325.48 355
1325.56 362
1325.65 367
1325.73 370
1325.81 371
1325.90 371
1325.98 371
1326.06 371
1326.15 370
1326.23 370
1326.31 369
1326.40 368
1326.48 367
1326.56 365
1326.65 364
1326.73 362
1326.81 359
1326.90 355
1326.98 349
1327.06 342
1327.15 334
1327.23 326
1327.32 317
1327.40 309
1327.48 302
1327.57 296
1327.65 289
1327.73 282
1327.82 275
1327.90 265
1327.98 255
1328.07 244
1328.15 232
1328.23 222
1328.32 214
1328.40 209
1328.48 205
1328.57 203
1328.65 201
1328.73 198
1328.82 194
1328.90 188
1328.98 181
1329.07 174
1329.15 169
1329.24 165
1329.32 164
1329.40 164
1329.49 164
1329.57 165
1329.65 166
1329.74 166
1329.82 165
1329.90 165
1329.99 166
1330.07 168
1330.15 171
1330.24 175
1330.32 178
1330.41 180
1330.49 180
1330.57 178
1330.66 174
1330.74 170
1330.82 166
1330.91 164
1330.99 163
1331.07 165
1331.16 167
1331.24 171
1331.32 174
1331.41 176
1331.49 178
1331.58 179
1331.66 179
1331.74 180
1331.83 182
1331.91 184
1331.99 187
1332.08 190
1332.16 193
1332.24 195
1332.33 196
1332.41 194
1332.49 191
1332.58 186
1332.66 180
1332.75 174
1332.83 168
1332.91 162
1333.00 159
1333.08 156
1333.16 155
1333.25 154
1333.33 154
1333.41 155
1333.50 155
1333.58 156
1333.67 156
1333.75 156
1333.83 155
1333.92 153
1334.00 149
1334.08 144
1334.17 136
1334.25 126
1334.34 115
1334.42 103
1334.50 92
1334.59 83
1334.67 77
1334.75 75
1334.84 78
1334.92 84
1335.00 93
1335.09 103
1335.17 112
1335.26 120
1335.34 127
1335.42 132
1335.51 136
1335.59 139
1335.67 140
1335.76 139
1335.84 136
1335.93 131
1336.01 123
1336.09 114
1336.18 104
1336.26 94
1336.34 84
1336.43 76
1336.51 70
1336.60 63
1336.68 57
1336.76 52
1336.85 46
1336.93 41
1337.01 37
1337.10 35
1337.18 34
1337.27 34
1337.35 37
1337.43 41
1337.52 46
1337.60 52
1337.68 57
1337.77 62
1337.85 65
1337.94 68
1338.02 70
1338.10 70
1338.19 70
1338.27 68
1338.36 66
1338.44 63
1338.52 60
1338.61 58
1338.69 56
1338.77 56
1338.86 57
1338.94 60
1339.03 63
1339.11 67
1339.19 71
1339.28 74
1339.36 76
1339.44 77
1339.53 77
1339.61 77
1339.70 76
1339.78 75
1339.86 74
1339.95 72
1340.03 70
1340.12 68
1340.20 66
1340.28 64
1340.37 63
1340.45 63
1340.54 63
1340.62 62
1340.70 59
1340.79 55
1340.87 49
1340.95 42
1341.04 34
1341.12 27
1341.21 22
1341.29 20
1341.37 21
1341.46 26
1341.54 33
1341.63 42
1341.71 50
1341.79 57
1341.88 62
1341.96 64
1342.05 65
1342.13 64
1342.21 62
1342.30 60
1342.38 58
1342.46 56
1342.55 53
1342.63 51
1342.72 49
1342.80 47
1342.88 46
1342.97 47
1343.05 49
1343.14 52
1343.22 55
1343.30 59
1343.39 63
1343.47 67
1343.56 72
1343.64 78
1343.72 85
1343.81 93
1343.89 103
1343.98 114
1344.06 125
1344.14 134
1344.23 141
1344.31 145
1344.40 147
1344.48 146
1344.56 143
1344.65 139
1344.73 134
1344.82 129
1344.90 125
1344.98 122
1345.07 121
1345.15 121
1345.24 124
1345.32 127
1345.40 131
1345.49 134
1345.57 139
1345.66 144
1345.74 151
1345.82 159
1345.91 167
1345.99 176
1346.08 183
1346.16 188
1346.24 190
1346.33 190
1346.41 187
1346.50 183
1346.58 177
1346.67 171
1346.75 164
1346.83 157
1346.92 149
1347.00 142
1347.09 137
1347.17 133
1347.25 133
1347.34 136
1347.42 142
1347.51 150
1347.59 159
1347.67 168
1347.76 174
1347.84 178
1347.93 178
1348.01 176
1348.09 172
1348.18 167
1348.26 162
1348.35 159
1348.43 157
1348.52 157
1348.60 157
1348.68 159
1348.77 159
1348.85 159
1348.94 158
1349.02 155
1349.10 152
1349.19 149
1349.27 147
1349.36 145
1349.44 144
1349.53 143
1349.61 140
1349.69 136
1349.78 129
1349.86 119
1349.95 107
1350.03 94
1350.11 80
1350.20 68
1350.28 57
1350.37 48
1350.45 40
1350.54 32
1350.62 25
1350.70 18
1350.79 11
1350.87 7
1350.96 6
1351.04 8
1351.12 15
1351.21 26
1351.29 37
1351.38 48
1351.46 56
1351.55 60
1351.63 59
1351.71 54
1351.80 47
1351.88 38
1351.97 29
1352.05 21
1352.14 14
1352.22 8
1352.30 3
1352.39 0
1352.47 0
1352.56 0
1352.64 0
1352.72 2
1352.81 3
1352.89 3
1352.98 2
1353.06 0
1353.15 0
1353.23 0
1353.31 0
1353.40 0
1353.48 1
1353.57 9
1353.65 18
1353.74 28
1353.82 38
1353.90 46
1353.99 52
1354.07 55
1354.16 54
1354.24 51
1354.33 47
1354.41 43
1354.49 39
1354.58 36
1354.66 35
1354.75 36
1354.83 37
1354.92 39
1355.00 40
1355.09 40
1355.17 40
1355.25 39
1355.34 40
1355.42 41
1355.51 43
1355.59 46
1355.68 49
1355.76 52
1355.84 54
1355.93 55
1356.01 56
1356.10 58
1356.18 62
1356.27 68
1356.35 76
1356.43 83
1356.52 88
1356.60 91
1356.69 89
1356.77 84
1356.86 76
1356.94 66
1357.03 56
1357.11 46
1357.19 38
1357.28 31
1357.36 26
1357.45 21
1357.53 17
1357.62 13
1357.70 9
1357.79 6
1357.87 2
1357.95 0
1358.04 0
1358.12 0
1358.21 0
1358.29 0
1358.38 0
1358.46 0
1358.55 0
1358.63 8
1358.71 20
1358.80 31
1358.88 42
1358.97 51
1359.05 58
1359.14 63
1359.22 67
1359.31 71
1359.39 76
1359.47 81
1359.56 88
1359.64 96
1359.73 105
1359.81 116
1359.90 128
1359.98 141
1360.07 154
1360.15 166
1360.23 178
1360.32 188
1360.40 197
1360.49 205
1360.57 211
1360.66 216
1360.74 221
1360.83 225
1360.91 229
1360.99 231
1361.08 233
1361.16 234
1361.25 234
1361.33 233
1361.42 231
1361.50 228
1361.59 225
1361.67 223
1361.76 222
1361.84 224
1361.92 229
1362.01 236
1362.09 245
1362.18 256
1362.26 266
1362.35 275
1362.43 282
1362.52 286
1362.60 287
1362.69 285
1362.77 282
1362.85 277
1362.94 271
1363.02 263
1363.11 255
1363.19 245
1363.28 235
1363.36 224
1363.45 214
1363.53 204
1363.62 195
1363.70 187
1363.79 180
1363.87 174
1363.95 169
1364.04 165
1364.12 161
1364.21 158
1364.29 155
1364.38 152
1364.46 147
1364.55 142
1364.63 135
1364.72 129
1364.80 122
1364.89 115
1364.97 109
1365.05 103
1365.14 97
1365.22 91
1365.31 85
1365.39 78
1365.48 72
1365.56 68
1365.65 64
1365.73 62
1365.82 61
1365.90 61
1365.99 62
1366.07 63
1366.16 65
1366.24 67
1366.32 72
1366.41 77
1366.49 83
1366.58 88
1366.66 92
1366.75 93
1366.83 91
1366.92 85
1367.00 78
1367.09 69
1367.17 61
1367.26 54
1367.34 49
1367.43 47
1367.51 46
1367.60 46
1367.68 47
1367.76 47
1367.85 48
1367.93 48
1368.02 48
1368.10 49
1368.19 50
1368.27 50
1368.36 51
1368.44 52
1368.53 51
1368.61 51
1368.70 49
1368.78 48
1368.87 45
1368.95 42
1369.04 38
1369.12 33
1369.21 28
1369.29 21
1369.37 15
1369.46 8
1369.54 2
1369.63 0
1369.71 0
1369.80 0
1369.88 0
1369.97 0
1370.05 0
1370.14 0
1370.22 0
1370.31 1
1370.39 3
1370.48 4
1370.56 5
1370.65 5
1370.73 5
1370.82 5
1370.90 4
1370.99 2
1371.07 1
1371.16 0
1371.24 0
1371.33 0
1371.41 0
1371.50 0
1371.58 1
1371.66 2
1371.75 2
1371.83 2
1371.92 3
1372.00 4
1372.09 5
1372.17 8
1372.26 11
1372.34 15
1372.43 18
1372.51 20
1372.60 21
1372.68 23
1372.77 26
1372.85 31
1372.94 38
1373.02 46
1373.11 55
1373.19 63
1373.28 71
1373.36 76
1373.45 80
1373.53 83
1373.62 87
1373.70 93
1373.79 100
1373.87 108
1373.96 117
1374.04 125
1374.13 131
1374.21 135
1374.30 136
1374.38 136
1374.47 134
1374.55 132
1374.64 131
1374.72 131
1374.81 133
1374.89 138
1374.98 148
1375.06 162
1375.15 182
1375.23 204
1375.32 229
1375.40 253
1375.49 273
1375.57 289
1375.66 300
1375.74 306
1375.83 310
1375.91 315
1376.00 322
1376.08 333
1376.17 347
1376.25 363
1376.34 379
1376.42 394
1376.51 404
1376.59 411
1376.68 414
1376.76 414
1376.85 412
1376.93 408
1377.02 401
1377.10 393
1377.19 382
1377.27 369
1377.36 356
1377.44 343
1377.53 334
1377.61 327
1377.70 325
1377.78 325
1377.87 327
1377.95 329
1378.04 328
1378.12 324
1378.21 317
1378.29 307
1378.38 296
1378.46 285
1378.55 276
1378.63 268
1378.72 262
1378.80 258
1378.89 255
1378.97 253
1379.06 250
1379.14 247
1379.23 243
1379.31 239
1379.40 235
1379.48 230
1379.57 226
1379.65 222
1379.74 217
1379.82 212
1379.91 205
1379.99 198
1380.08 190
1380.16 182
1380.25 174
1380.33 166
1380.42 158
1380.50 151
1380.59 144
1380.67 139
1380.76 135
1380.84 133
1380.93 132
1381.01 132
1381.10 133
1381.18 135
1381.27 138
1381.35 142
1381.44 149
1381.52 157
1381.61 166
1381.70 176
1381.78 183
1381.87 188
1381.95 190
1382.04 188
1382.12 182
1382.21 174
1382.29 165
1382.38 154
1382.46 144
1382.55 136
1382.63 129
1382.72 124
1382.80 123
1382.89 123
1382.97 124
1383.06 126
1383.14 126
1383.23 125
1383.31 121
1383.40 117
1383.48 112
1383.57 107
1383.65 104
1383.74 101
1383.82 100
1383.91 99
1384.00 98
1384.08 96
1384.17 92
1384.25 88
1384.34 85
1384.42 82
1384.51 79
1384.59 77
1384.68 74
1384.76 71
1384.85 66
1384.93 59
1385.02 52
1385.10 46
1385.19 42
1385.27 41
1385.36 44
1385.44 51
1385.53 59
1385.62 68
1385.70 76
1385.79 82
1385.87 86
1385.96 88
1386.04 88
1386.13 87
1386.21 83
1386.30 77
1386.38 69
1386.47 59
1386.55 48
1386.64 36
1386.72 26
1386.81 19
1386.89 15
1386.98 15
1387.07 18
1387.15 22
1387.24 25
1387.32 26
1387.41 25
1387.49 21
1387.58 15
1387.66 9
1387.75 5
1387.83 2
1387.92 2
1388.00 2
1388.09 2
1388.17 2
1388.26 0
1388.35 0
1388.43 0
1388.52 0
1388.60 0
1388.69 0
1388.77 0
1388.86 6
1388.94 14
1389.03 23
1389.11 31
1389.20 38
1389.28 43
1389.37 46
1389.46 46
1389.54 45
1389.63 43
1389.71 41
1389.80 40
1389.88 41
1389.97 44
1390.05 49
1390.14 57
1390.22 66
1390.31 75
1390.39 84
1390.48 91
1390.57 97
1390.65 100
1390.74 101
1390.82 103
1390.91 106
1390.99 110
1391.08 115
1391.16 120
1391.25 125
1391.33 126
1391.42 124
1391.51 118
1391.59 109
1391.68 98
1391.76 86
1391.85 75
1391.93 66
1392.02 60
1392.10 56
1392.19 56
1392.27 57
1392.36 59
1392.45 61
1392.53 63
1392.62 64
1392.70 66
1392.79 68
1392.87 71
1392.96 76
1393.04 82
1393.13 88
1393.22 94
1393.30 97
1393.39 98
1393.47 98
1393.56 97
1393.64 97
1393.73 99
1393.81 102
1393.90 106
1393.99 111
1394.07 114
1394.16 115
1394.24 114
1394.33 110
1394.41 105
1394.50 98
1394.58 90
1394.67 82
1394.75 74
1394.84 66
1394.93 57
1395.01 49
1395.10 42
1395.18 35
1395.27 29
1395.35 24
1395.44 20
1395.53 16
1395.61 11
1395.70 6
1395.78 0
1395.87 0
1395.95 0
1396.04 0
1396.12 0
1396.21 0
1396.30 0
1396.38 0
1396.47 2
1396.55 11
1396.64 22
1396.72 32
1396.81 44
1396.89 54
1396.98 64
1397.07 72
1397.15 76
1397.24 77
1397.32 74
1397.41 67
1397.49 58
1397.58 49
1397.67 42
1397.75 39
1397.84 39
1397.92 42
1398.01 48
1398.09 55
1398.18 61
1398.27 65
1398.35 66
1398.44 65
1398.52 60
1398.61 54
1398.69 47
1398.78 40
1398.86 35
1398.95 32
1399.04 31
1399.12 34
1399.21 39
1399.29 46
1399.38 52
1399.46 59
1399.55 63
1399.64 66
1399.72 68
1399.81 70
1399.89 70
1399.98 71
1400.06 72
1400.15 72
1400.24 72
1400.32 71
1400.41 69
1400.49 66
1400.58 61
1400.66 54
1400.75 45
1400.84 34
1400.92 23
1401.01 11
1401.09 0
1401.18 0
1401.27 0
1401.35 0
1401.44 0
1401.52 0
1401.61 0
1401.69 5
1401.78 14
1401.87 20
1401.95 22
1402.04 20
1402.12 14
1402.21 5
1402.29 0
1402.38 0
1402.47 0
1402.55 0
1402.64 0
1402.72 0
1402.81 6
1402.89 14
1402.98 19
1403.07 20
1403.15 18
1403.24 13
1403.32 7
1403.41 2
1403.50 0
1403.58 0
1403.67 2
1403.75 9
1403.84 17
1403.92 27
1404.01 37
1404.10 45
1404.18 50
1404.27 52
1404.35 50
1404.44 46
1404.53 39
1404.61 33
1404.70 27
1404.78 24
1404.87 24
1404.96 28
1405.04 34
1405.13 42
1405.21 49
1405.30 54
1405.38 56
1405.47 54
1405.56 49
1405.64 41
1405.73 33
1405.81 26
1405.90 21
1405.99 19
1406.07 19
1406.16 22
1406.24 25
1406.33 26
1406.42 25
1406.50 22
1406.59 17
1406.67 13
1406.76 11
1406.84 11
1406.93 15
1407.02 21
1407.10 27
1407.19 33
1407.27 36
1407.36 37
1407.45 37
1407.53 36
1407.62 36
1407.70 37
1407.79 41
1407.88 45
1407.96 51
1408.05 55
1408.13 58
1408.22 59
1408.31 57
1408.39 52
1408.48 45
1408.56 36
1408.65 26
1408.74 17
1408.82 9
1408.91 3
1408.99 0
1409.08 0
1409.17 0
1409.25 0
1409.34 0
1409.42 0
1409.51 0
1409.60 0
1409.68 0
1409.77 0
1409.85 3
1409.94 9
1410.03 16
1410.11 25
1410.20 33
1410.28 39
1410.37 44
1410.46 46
1410.54 47
1410.63 47
1410.71 47
1410.80 47
1410.89 49
1410.97 52
1411.06 57
1411.14 63
1411.23 69
1411.32 74
1411.40 79
1411.49 81
1411.58 81
1411.66 78
1411.75 74
1411.83 68
1411.92 62
1412.01 57
1412.09 54
1412.18 52
1412.26 53
1412.35 54
1412.44 56
1412.52 57
1412.61 57
1412.69 55
1412.78 52
1412.87 47
1412.95 42
1413.04 36
1413.12 32
1413.21 27
1413.30 24
1413.38 21
1413.47 20
1413.56 20
1413.64 22
1413.73 27
1413.81 33
1413.90 40
1413.99 47
1414.07 52
1414.16 55
1414.24 54
1414.33 51
1414.42 46
1414.50 40
1414.59 35
1414.68 32
1414.76 31
1414.85 33
1414.93 38
1415.02 45
1415.11 54
1415.19 64
1415.28 74
1415.36 83
1415.45 91
1415.54 99
1415.62 105
1415.71 111
1415.80 114
1415.88 114
1415.97 110
1416.05 101
1416.14 88
1416.23 70
1416.31 52
1416.40 34
1416.49 20
1416.57 11
1416.66 6
1416.74 5
1416.83 7
1416.92 12
1417.00 17
1417.09 22
1417.18 29
1417.26 38
1417.35 48
1417.43 59
1417.52 69
1417.61 76
1417.69 79
1417.78 77
1417.87 68
1417.95 53
1418.04 34
1418.12 14
1418.21 0
1418.30 0
1418.38 0
1418.47 0
1418.56 0
1418.64 6
1418.73 22
1418.81 36
1418.90 44
1418.99 47
1419.07 42
1419.16 33
1419.25 20
1419.33 7
1419.42 0
1419.50 0
1419.59 0
1419.68 0
1419.76 0
1419.85 0
1419.94 0
1420.02 0
1420.11 0
1420.20 4
1420.28 14
1420.37 26
1420.45 39
1420.54 52
1420.63 62
1420.71 69
1420.80 71
1420.89 68
1420.97 63
1421.06 56
1421.15 51
1421.23 49
1421.32 50
1421.40 53
1421.49 56
1421.58 59
1421.66 59
1421.75 55
1421.84 49
1421.92 40
1422.01 31
1422.10 21
1422.18 12
1422.27 4
1422.35 0
1422.44 0
1422.53 0
1422.61 0
1422.70 0
1422.79 0
1422.87 0
1422.96 0
1423.05 0
1423.13 8
1423.22 18
1423.31 30
1423.39 41
1423.48 52
1423.56 62
1423.65 69
1423.74 73
1423.82 76
1423.91 77
1424.00 78
1424.08 80
1424.17 83
1424.26 89
1424.34 97
1424.43 107
1424.52 119
1424.60 130
1424.69 141
1424.78 151
1424.86 160
1424.95 168
1425.03 174
1425.12 179
1425.21 183
1425.29 184
1425.38 182
1425.47 177
1425.55 170
1425.64 161
1425.73 150
1425.81 140
1425.90 132
1425.99 127
1426.07 125
1426.16 125
1426.25 126
1426.33 127
1426.42 126
1426.51 122
1426.59 117
1426.68 110
1426.76 103
1426.85 98
1426.94 94
1427.02 93
1427.11 93
1427.20 94
1427.28 96
1427.37 97
1427.46 98
1427.54 97
1427.63 95
1427.72 92
1427.80 87
1427.89 82
1427.98 77
1428.06 74
1428.15 73
1428.24 74
1428.32 75
1428.41 77
1428.50 79
1428.58 79
1428.67 79
1428.76 78
1428.84 79
1428.93 82
1429.02 89
1429.10 98
1429.19 109
1429.28 122
1429.36 135
1429.45 147
1429.54 158
1429.62 168
1429.71 177
1429.80 184
1429.88 189
1429.97 190
1430.06 188
1430.14 183
1430.23 174
1430.31 164
1430.40 152
1430.49 140
1430.57 131
1430.66 126
1430.75 123
1430.83 121
1430.92 119
1431.01 115
1431.09 109
1431.18 99
1431.27 86
1431.35 74
1431.44 65
1431.53 60
1431.61 59
1431.70 62
1431.79 67
1431.87 70
1431.96 70
1432.05 64
1432.14 54
1432.22 42
1432.31 28
1432.40 16
1432.48 6
1432.57 0
1432.66 0
1432.74 0
1432.83 0
1432.92 0
1433.00 0
1433.09 0
1433.18 0
1433.26 0
1433.35 2
1433.44 3
1433.52 4
1433.61 5
1433.70 5
1433.78 6
1433.87 8
1433.96 11
1434.04 17
1434.13 25
1434.22 34
1434.30 44
1434.39 55
1434.48 67
1434.56 78
1434.65 89
1434.74 101
1434.82 112
1434.91 122
1435.00 132
1435.08 140
1435.17 147
1435.26 151
1435.34 153
1435.43 151
1435.52 147
1435.61 140
1435.69 130
1435.78 120
1435.87 110
1435.95 101
1436.04 94
1436.13 89
1436.21 87
1436.30 87
1436.39 89
1436.47 93
1436.56 97
1436.65 103
1436.73 108
1436.82 113
1436.91 118
1436.99 121
1437.08 124
1437.17 128
1437.25 132
1437.34 137
1437.43 143
1437.52 150
1437.60 155
1437.69 158
1437.78 159
1437.86 156
1437.95 150
1438.04 144
1438.12 138
1438.21 134
1438.30 134
1438.38 136
1438.47 141
1438.56 149
1438.64 157
1438.73 164
1438.82 172
1438.91 179
1438.99 185
1439.08 192
1439.17 200
1439.25 208
1439.34 217
1439.43 225
1439.51 232
1439.60 236
1439.69 236
1439.77 231
1439.86 223
1439.95 212
1440.04 198
1440.12 185
1440.21 173
1440.30 165
1440.38 161
1440.47 162
1440.56 165
1440.64 170
1440.73 175
1440.82 178
1440.91 178
1440.99 175
1441.08 169
1441.17 162
1441.25 154
1441.34 147
1441.43 142
1441.51 138
1441.60 135
1441.69 133
1441.77 132
1441.86 131
1441.95 131
1442.04 130
1442.12 132
1442.21 135
1442.30 141
1442.38 148
1442.47 158
1442.56 169
1442.64 180
1442.73 188
1442.82 193
1442.91 192
1442.99 185
1443.08 173
1443.17 157
1443.25 139
1443.34 121
1443.43 106
1443.52 94
1443.60 86
1443.69 79
1443.78 74
1443.86 70
1443.95 66
1444.04 63
1444.12 60
1444.21 60
1444.30 61
1444.39 63
1444.47 67
1444.56 71
1444.65 76
1444.73 81
1444.82 87
1444.91 93
1445.00 100
1445.08 108
1445.17 117
1445.26 125
1445.34 132
1445.43 135
1445.52 136
1445.60 132
1445.69 125
1445.78 116
1445.87 105
1445.95 95
1446.04 86
1446.13 79
1446.21 74
1446.30 69
1446.39 66
1446.48 61
1446.56 56
1446.65 50
1446.74 44
1446.82 38
1446.91 33
1447.00 29
1447.09 27
1447.17 28
1447.26 29
1447.35 32
1447.43 36
1447.52 39
1447.61 44
1447.70 48
1447.78 54
1447.87 61
1447.96 71
1448.05 82
1448.13 95
1448.22 109
1448.31 122
1448.39 133
1448.48 141
1448.57 146
1448.66 148
1448.74 148
1448.83 147
1448.92 145
1449.00 144
1449.09 144
1449.18 146
1449.27 150
1449.35 156
1449.44 162
1449.53 170
1449.61 177
1449.70 183
1449.79 185
1449.88 184
1449.96 179
1450.05 169
1450.14 158
1450.23 145
1450.31 134
1450.40 126
1450.49 120
1450.57 117
1450.66 114
1450.75 111
1450.84 107
1450.92 101
1451.01 95
1451.10 88
1451.19 83
1451.27 81
1451.36 82
1451.45 85
1451.53 91
1451.62 97
1451.71 103
1451.80 107
1451.88 108
1451.97 106
1452.06 98
1452.15 87
1452.23 72
1452.32 54
1452.41 35
1452.49 17
1452.58 1
1452.67 0
1452.76 0
1452.84 0
1452.93 0
1453.02 0
1453.11 0
1453.19 0
1453.28 0
1453.37 7
1453.46 17
1453.54 26
1453.63 34
1453.72 40
1453.80 43
1453.89 43
1453.98 39
1454.07 32
1454.15 25
1454.24 17
1454.33 12
1454.42 9
1454.50 8
1454.59 10
1454.68 14
1454.77 19
1454.85 25
1454.94 31
1455.03 38
1455.12 43
1455.20 47
1455.29 48
1455.38 47
1455.46 42
1455.55 35
1455.64 25
1455.73 16
1455.81 7
1455.90 1
1455.99 0
1456.08 0
1456.16 0
1456.25 2
1456.34 6
1456.43 11
1456.51 15
1456.60 19
1456.69 24
1456.78 29
1456.86 35
1456.95 42
1457.04 49
1457.13 56
1457.21 61
1457.30 64
1457.39 64
1457.48 60
1457.56 54
1457.65 47
1457.74 38
1457.83 30
1457.91 23
1458.00 18
1458.09 14
1458.18 11
1458.26 9
1458.35 9
1458.44 8
1458.53 7
1458.61 4
1458.70 1
1458.79 0
1458.88 0
1458.96 0
1459.05 0
1459.14 6
1459.23 19
1459.31 36
1459.40 54
1459.49 71
1459.58 83
1459.66 90
1459.75 90
1459.84 84
1459.93 73
1460.01 59
1460.10 44
1460.19 29
1460.28 16
1460.36 7
1460.45 0
1460.54 0
1460.63 0
1460.71 0
1460.80 2
1460.89 4
1460.98 5
1461.06 5
1461.15 3
1461.24 0
1461.33 0
1461.41 0
1461.50 0
1461.59 0
1461.68 3
1461.76 11
1461.85 20
1461.94 29
1462.03 37
1462.12 43
1462.20 48
1462.29 52
1462.38 55
1462.47 59
1462.55 65
1462.64 73
1462.73 84
1462.82 96
1462.90 109
1462.99 122
1463.08 134
1463.17 144
1463.25 152
1463.34 156
1463.43 156
1463.52 151
1463.60 143
1463.69 131
1463.78 117
1463.87 102
1463.96 89
1464.04 77
1464.13 67
1464.22 60
1464.31 53
1464.39 47
1464.48 42
1464.57 37
1464.66 33
1464.74 31
1464.83 31
1464.92 31
1465.01 33
1465.10 34
1465.18 35
1465.27 35
1465.36 35
1465.45 37
1465.53 42
1465.62 49
1465.71 59
1465.80 71
1465.88 84
1465.97 95
1466.06 105
1466.15 111
1466.24 114
1466.32 116
1466.41 116
1466.50 116
1466.59 117
1466.67 121
1466.76 128
1466.85 139
1466.94 152
1467.02 168
1467.11 184
1467.20 201
1467.29 215
1467.38 227
1467.46 235
1467.55 240
1467.64 244
1467.73 248
1467.81 254
1467.90 263
1467.99 277
1468.08 296
1468.17 317
1468.25 339
1468.34 359
1468.43 375
1468.52 386
1468.60 392
1468.69 393
1468.78 389
1468.87 382
1468.96 374
1469.04 366
1469.13 359
1469.22 355
1469.31 354
1469.40 356
1469.48 359
1469.57 364
1469.66 367
1469.75 368
1469.83 365
1469.92 358
1470.01 347
1470.10 333
1470.19 316
1470.27 299
1470.36 281
1470.45 265
1470.54 251
1470.62 239
1470.71 231
1470.80 227
1470.89 227
1470.98 229
1471.06 232
1471.15 235
1471.24 238
1471.33 239
1471.42 239
1471.50 238
1471.59 237
1471.68 236
1471.77 237
1471.86 237
1471.94 237
1472.03 235
1472.12 231
1472.21 225
1472.29 217
1472.38 208
1472.47 199
1472.56 190
1472.65 182
1472.73 174
1472.82 168
1472.91 162
1473.00 157
1473.09 152
1473.17 146
1473.26 140
1473.35 134
1473.44 128
1473.53 122
1473.61 117
1473.70 112
1473.79 109
1473.88 107
1473.97 107
1474.05 108
1474.14 110
1474.23 113
1474.32 116
1474.41 119
1474.49 122
1474.58 123
1474.67 123
1474.76 121
1474.85 116
1474.93 109
1475.02 101
1475.11 91
1475.20 81
1475.29 72
1475.37 64
1475.46 58
1475.55 54
1475.64 54
1475.73 57
1475.81 63
1475.90 72
1475.99 85
1476.08 100
1476.17 117
1476.25 134
1476.34 148
1476.43 158
1476.52 163
1476.61 162
1476.69 157
1476.78 148
1476.87 137
1476.96 126
1477.05 117
1477.13 110
1477.22 104
1477.31 101
1477.40 99
1477.49 99
1477.57 102
1477.66 108
1477.75 117
1477.84 130
1477.93 144
1478.01 160
1478.10 173
1478.19 184
1478.28 188
1478.37 187
1478.45 180
1478.54 168
1478.63 153
1478.72 137
1478.81 121
1478.90 107
1478.98 97
1479.07 90
1479.16 86
1479.25 84
1479.34 85
1479.42 87
1479.51 91
1479.60 97
1479.69 103
1479.78 110
1479.86 116
1479.95 119
1480.04 118
1480.13 113
1480.22 104
1480.31 93
1480.39 82
1480.48 73
1480.57 66
1480.66 64
1480.75 64
1480.83 65
1480.92 66
1481.01 66
1481.10 62
1481.19 56
1481.27 50
1481.36 44
1481.45 40
1481.54 40
1481.63 44
1481.72 50
1481.80 57
1481.89 62
1481.98 64
1482.07 65
1482.16 63
1482.24 61
1482.33 60
1482.42 60
1482.51 61
1482.60 63
1482.69 66
1482.77 68
1482.86 70
1482.95 71
1483.04 73
1483.13 74
1483.22 75
1483.30 74
1483.39 73
1483.48 70
1483.57 64
1483.66 56
1483.74 48
1483.83 40
1483.92 34
1484.01 30
1484.10 29
1484.19 31
1484.27 35
1484.36 41
1484.45 48
1484.54 54
1484.63 59
1484.72 63
1484.80 65
1484.89 64
1484.98 62
1485.07 59
1485.16 54
1485.25 48
1485.33 41
1485.42 34
1485.51 29
1485.60 25
1485.69 22
1485.78 21
1485.86 22
1485.95 23
1486.04 24
1486.13 25
1486.22 26
1486.31 28
1486.39 29
1486.48 32
1486.57 36
1486.66 41
1486.75 46
1486.84 51
1486.92 55
1487.01 58
1487.10 61
1487.19 63
1487.28 66
1487.37 70
1487.45 76
1487.54 84
1487.63 92
1487.72 101
1487.81 108
1487.90 113
1487.98 114
1488.07 112
1488.16 106
1488.25 99
1488.34 90
1488.43 81
1488.51 73
1488.60 68
1488.69 67
1488.78 68
1488.87 72
1488.96 76
1489.04 81
1489.13 84
1489.22 85
1489.31 83
1489.40 79
1489.49 75
1489.58 71
1489.66 68
1489.75 67
1489.84 66
1489.93 66
1490.02 66
1490.11 66
1490.19 66
1490.28 66
1490.37 66
1490.46 66
1490.55 65
1490.64 65
1490.72 64
1490.81 63
1490.90 62
1490.99 62
1491.08 63
1491.17 66
1491.26 70
1491.34 75
1491.43 81
1491.52 87
1491.61 93
1491.70 99
1491.79 105
1491.87 110
1491.96 112
1492.05 112
1492.14 109
1492.23 103
1492.32 96
1492.41 88
1492.49 82
1492.58 79
1492.67 80
1492.76 84
1492.85 91
1492.94 99
1493.03 108
1493.11 115
1493.20 122
1493.29 128
1493.38 134
1493.47 140
1493.56 147
1493.65 155
1493.73 163
1493.82 171
1493.91 178
1494.00 182
1494.09 184
1494.18 184
1494.27 180
1494.35 175
1494.44 168
1494.53 161
1494.62 155
1494.71 149
1494.80 143
1494.89 138
1494.97 130
1495.06 122
1495.15 112
1495.24 102
1495.33 92
1495.42 85
1495.51 81
1495.59 79
1495.68 80
1495.77 80
1495.86 78
1495.95 75
1496.04 69
1496.13 63
1496.21 57
1496.30 53
1496.39 52
1496.48 52
1496.57 53
1496.66 52
1496.75 47
1496.83 39
1496.92 28
1497.01 16
1497.10 3
1497.19 0
1497.28 0
1497.37 0
1497.46 0
1497.54 0
1497.63 0
1497.72 0
1497.81 0
1497.90 3
1497.99 11
1498.08 19
1498.16 26
1498.25 31
1498.34 34
1498.43 33
1498.52 30
1498.61 24
1498.70 17
1498.79 11
1498.87 7
1498.96 6
1499.05 8
1499.14 13
1499.23 19
1499.32 25
1499.41 30
1499.49 34
1499.58 35
1499.67 34
1499.76 31
1499.85 27
1499.94 23
1500.03 18
1500.12 14
1500.20 11
1500.29 8
1500.38 7
1500.47 5
1500.56 4
1500.65 4
1500.74 5
1500.83 8
1500.91 13
1501.00 21
1501.09 30
1501.18 39
1501.27 47
1501.36 53
1501.45 56
1501.54 56
1501.62 53
1501.71 49
1501.80 45
1501.89 42
1501.98 42
1502.07 45
1502.16 53
1502.25 63
1502.34 77
1502.42 91
1502.51 105
1502.60 117
1502.69 125
1502.78 129
1502.87 128
1502.96 122
1503.05 113
1503.13 102
1503.22 91
1503.31 80
1503.40 70
1503.49 60
1503.58 52
1503.67 44
1503.76 39
1503.85 37
1503.93 39
1504.02 44
1504.11 52
1504.20 61
1504.29 70
1504.38 76
1504.47 79
1504.56 80
1504.64 78
1504.73 76
1504.82 75
1504.91 76
1505.00 80
1505.09 85
1505.18 91
1505.27 94
1505.36 95
1505.44 92
1505.53 86
1505.62 77
1505.71 68
1505.80 59
1505.89 52
1505.98 49
1506.07 50
1506.16 55
1506.24 63
1506.33 73
1506.42 82
1506.51 90
1506.60 94
1506.69 93
1506.78 90
1506.87 83
1506.96 76
1507.05 69
1507.13 63
1507.22 61
1507.31 60
1507.40 62
1507.49 65
1507.58 69
1507.67 73
1507.76 77
1507.85 80
1507.93 83
1508.02 85
1508.11 87
1508.20 90
1508.29 94
1508.38 101
1508.47 109
1508.56 119
1508.65 130
1508.74 140
1508.82 148
1508.91 154
1509.00 156
1509.09 155
1509.18 152
1509.27 147
1509.36 142
1509.45 138
1509.54 134
1509.63 131
1509.71 129
1509.80 128
1509.89 126
1509.98 124
1510.07 121
1510.16 119
1510.25 118
1510.34 116
1510.43 114
1510.52 112
1510.60 107
1510.69 102
1510.78 94
1510.87 87
1510.96 80
1511.05 75
1511.14 73
1511.23 74
1511.32 75
1511.41 76
1511.50 76
1511.58 72
1511.67 64
1511.76 53
1511.85 40
1511.94 27
1512.03 16
1512.12 8
1512.21 5
1512.30 6
1512.39 12
1512.48 23
1512.56 37
1512.65 53
1512.74 70
1512.83 86
1512.92 99
1513.01 108
1513.10 112
1513.19 110
1513.28 106
1513.37 98
1513.46 91
1513.54 84
1513.63 79
1513.72 77
1513.81 75
1513.90 74
1513.99 71
1514.08 67
1514.17 60
1514.26 53
1514.35 45
1514.44 40
1514.53 38
1514.61 40
1514.70 45
1514.79 53
1514.88 61
1514.97 67
1515.06 71
1515.15 73
1515.24 72
1515.33 70
1515.42 69
1515.51 69
1515.60 70
1515.68 70
1515.77 69
1515.86 66
1515.95 60
1516.04 54
1516.13 47
1516.22 44
1516.31 44
1516.40 50
1516.49 60
1516.58 74
1516.67 89
1516.76 104
1516.84 117
1516.93 126
1517.02 130
1517.11 131
1517.20 129
1517.29 124
1517.38 117
1517.47 109
1517.56 101
1517.65 95
1517.74 90
1517.83 88
1517.92 90
1518.00 96
1518.09 104
1518.18 112
1518.27 121
1518.36 127
1518.45 130
1518.54 129
1518.63 124
1518.72 117
1518.81 108
1518.90 98
1518.99 88
1519.08 80
1519.17 73
1519.25 67
1519.34 61
1519.43 56
1519.52 50
1519.61 43
1519.70 37
1519.79 31
1519.88 27
1519.97 25
1520.06 27
1520.15 31
1520.24 37
1520.33 41
1520.42 44
1520.51 43
1520.59 38
1520.68 30
1520.77 19
1520.86 7
1520.95 0
1521.04 0
1521.13 0
1521.22 0
1521.31 0
1521.40 0
1521.49 0
1521.58 0
1521.67 1
1521.76 13
1521.85 26
1521.93 37
1522.02 47
1522.11 54
1522.20 60
1522.29 66
1522.38 72
1522.47 80
1522.56 90
1522.65 100
1522.74 109
1522.83 116
1522.92 120
1523.01 122
1523.10 121
1523.19 118
1523.28 116
1523.37 114
1523.45 113
1523.54 113
1523.63 113
1523.72 113
1523.81 112
1523.90 108
1523.99 103
1524.08 94
1524.17 84
1524.26 71
1524.35 57
1524.44 43
1524.53 32
1524.62 24
1524.71 19
1524.80 18
1524.89 19
1524.98 22
1525.06 26
1525.15 29
1525.24 32
1525.33 34
1525.42 36
1525.51 38
1525.60 40
1525.69 42
1525.78 42
1525.87 41
1525.96 37
1526.05 30
1526.14 19
1526.23 7
1526.32 0
1526.41 0
1526.50 0
1526.59 0
1526.68 0
1526.77 0
1526.85 0
1526.94 0
1527.03 9
1527.12 25
1527.21 40
1527.30 54
1527.39 66
1527.48 77
1527.57 85
1527.66 92
1527.75 96
1527.84 97
1527.93 94
1528.02 87
1528.11 76
1528.20 61
1528.29 43
1528.38 26
1528.47 9
1528.56 0
1528.65 0
1528.74 0
1528.82 0
1528.91 0
1529.00 0
1529.09 0
1529.18 0
1529.27 0
1529.36 0
1529.45 5
1529.54 13
1529.63 23
1529.72 37
1529.81 51
1529.90 64
1529.99 76
1530.08 86
1530.17 93
1530.26 97
1530.35 98
1530.44 95
1530.53 89
1530.62 80
1530.71 71
1530.80 63
1530.89 61
1530.98 67
1531.07 81
1531.15 102
1531.24 128
1531.33 154
1531.42 177
1531.51 193
1531.60 200
1531.69 200
1531.78 195
1531.87 188
1531.96 181
1532.05 177
1532.14 176
1532.23 177
1532.32 178
1532.41 178
1532.50 174
1532.59 166
1532.68 153
1532.77 138
1532.86 123
1532.95 109
1533.04 98
1533.13 91
1533.22 88
1533.31 87
1533.40 88
1533.49 91
1533.58 95
1533.67 99
1533.76 103
1533.85 107
1533.94 110
1534.02 112
1534.11 112
1534.20 110
1534.29 106
1534.38 100
1534.47 92
1534.56 84
1534.65 76
1534.74 70
1534.83 66
1534.92 66
1535.01 69
1535.10 75
1535.19 84
1535.28 93
1535.37 103
1535.46 112
1535.55 118
1535.64 121
1535.73 121
1535.82 119
1535.91 115
1536.00 110
1536.09 104
1536.18 98
1536.27 90
1536.36 83
1536.45 75
1536.54 68
1536.63 62
1536.72 58
1536.81 57
1536.90 59
1536.99 63
1537.08 69
1537.17 74
1537.26 78
1537.35 80
1537.44 78
1537.53 73
1537.62 65
1537.71 56
1537.80 48
1537.89 42
1537.98 41
1538.07 44
1538.16 50
1538.25 59
1538.34 66
1538.43 72
1538.51 75
1538.60 75
1538.69 74
1538.78 71
1538.87 70
1538.96 69
1539.05 71
1539.14 74
1539.23 78
1539.32 83
1539.41 89
1539.50 96
1539.59 105
1539.68 113
1539.77 121
1539.86 128
1539.95 132
1540.04 133
1540.13 132
1540.22 131
1540.31 130
1540.40 131
1540.49 133
1540.58 138
1540.67 144
1540.76 150
1540.85 155
1540.94 158
1541.03 159
1541.12 157
1541.21 152
1541.30 143
1541.39 132
1541.48 118
1541.57 104
1541.66 92
1541.75 82
1541.84 77
1541.93 75
1542.02 77
1542.11 82
1542.20 89
1542.29 97
1542.38 105
1542.47 115
1542.56 127
1542.65 141
1542.74 157
1542.83 174
1542.92 191
1543.01 208
1543.10 223
1543.19 238
1543.28 251
1543.37 263
1543.46 272
1543.55 279
1543.64 282
1543.73 281
1543.82 277
1543.91 269
1544.00 257
1544.09 243
1544.18 225
1544.27 206
1544.36 186
1544.45 167
1544.54 150
1544.63 135
1544.72 124
1544.81 116
1544.90 112
1544.99 110
1545.08 108
1545.17 106
1545.26 103
1545.35 100
1545.44 97
1545.53 94
1545.62 94
1545.71 96
1545.80 102
1545.89 109
1545.98 118
1546.07 127
1546.16 133
1546.25 135
1546.34 133
1546.43 128
1546.52 122
1546.61 115
1546.70 110
1546.79 108
1546.88 110
1546.97 114
1547.06 119
1547.15 124
1547.24 127
1547.33 128
1547.42 125
1547.51 120
1547.60 113
1547.69 106
1547.78 99
1547.88 92
1547.97 86
1548.06 81
1548.15 78
1548.24 76
1548.33 77
1548.42 80
1548.51 86
1548.60 94
1548.69 104
1548.78 114
1548.87 125
1548.96 133
1549.05 140
1549.14 143
1549.23 143
1549.32 139
1549.41 132
1549.50 121
1549.59 110
1549.68 99
1549.77 89
1549.86 82
1549.95 78
1550.04 77
1550.13 79
1550.22 82
1550.31 85
1550.40 89
1550.49 92
1550.58 96
1550.67 99
1550.76 102
1550.85 105
1550.94 108
1551.03 112
1551.12 115
1551.21 119
1551.30 123
1551.39 128
1551.48 132
1551.57 137
1551.66 142
1551.75 146
1551.84 150
1551.93 151
1552.02 151
1552.11 148
1552.20 142
1552.30 134
1552.39 125
1552.48 116
1552.57 107
1552.66 98
1552.75 91
1552.84 85
1552.93 81
1553.02 80
1553.11 83
1553.20 89
1553.29 100
1553.38 115
1553.47 132
1553.56 150
1553.65 166
1553.74 178
1553.83 187
1553.92 190
1554.01 190
1554.10 187
1554.19 183
1554.28 180
1554.37 179
1554.46 181
1554.55 184
1554.64 187
1554.73 189
1554.82 188
1554.91 184
1555.00 179
1555.09 174
1555.18 170
1555.28 168
1555.37 171
1555.46 177
1555.55 184
1555.64 191
1555.73 198
1555.82 204
1555.91 209
1556.00 214
1556.09 220
1556.18 225
1556.27 231
1556.36 235
1556.45 237
1556.54 235
1556.63 231
1556.72 224
1556.81 216
1556.90 208
1556.99 200
1557.08 193
1557.17 188
1557.26 185
1557.35 184
1557.44 183
1557.53 181
1557.63 177
1557.72 172
1557.81 164
1557.90 155
1557.99 146
1558.08 139
1558.17 134
1558.26 133
1558.35 136
1558.44 141
1558.53 148
1558.62 154
1558.71 159
1558.80 163
1558.89 165
1558.98 165
1559.07 163
1559.16 160
1559.25 156
1559.34 151
1559.43 145
1559.52 137
1559.62 129
1559.71 119
1559.80 109
1559.89 99
1559.98 91
1560.07 84
1560.16 79
1560.25 77
1560.34 76
1560.43 77
1560.52 78
1560.61 78
1560.70 77
1560.79 74
1560.88 71
1560.97 69
1561.06 70
1561.15 76
1561.24 86
1561.33 100
1561.43 118
1561.52 136
1561.61 152
1561.70 164
1561.79 171
1561.88 172
1561.97 168
1562.06 161
1562.15 153
1562.24 144
1562.33 135
1562.42 128
1562.51 122
1562.60 116
1562.69 112
1562.78 108
1562.87 103
1562.96 98
1563.06 92
1563.15 86
1563.24 81
1563.33 78
1563.42 78
1563.51 80
1563.60 86
1563.69 94
1563.78 103
1563.87 112
1563.96 119
1564.05 126
1564.14 131
1564.23 137
1564.32 143
1564.41 149
1564.50 154
1564.60 157
1564.69 158
1564.78 156
1564.87 150
1564.96 142
1565.05 131
1565.14 119
1565.23 106
1565.32 93
1565.41 80
1565.50 68
1565.59 58
1565.68 51
1565.77 47
1565.86 47
1565.96 51
1566.05 58
1566.14 67
1566.23 77
1566.32 88
1566.41 99
1566.50 110
1566.59 119
1566.68 127
1566.77 132
1566.86 134
1566.95 134
1567.04 133
1567.13 132
1567.22 132
1567.32 136
1567.41 144
1567.50 154
1567.59 165
1567.68 177
1567.77 186
1567.86 192
1567.95 196
1568.04 196
1568.13 194
1568.22 189
1568.31 183
1568.40 175
1568.49 165
1568.59 157
1568.68 149
1568.77 145
1568.86 143
1568.95 146
1569.04 151
1569.13 158
1569.22 165
1569.31 171
1569.40 176
1569.49 179
1569.58 181
1569.67 181
1569.77 180
1569.86 179
1569.95 177
1570.04 176
1570.13 176
1570.22 177
1570.31 179
1570.40 182
1570.49 185
1570.58 186
1570.67 185
1570.76 182
1570.85 177
1570.95 171
1571.04 165
1571.13 161
1571.22 159
1571.31 159
1571.40 161
1571.49 163
1571.58 165
1571.67 166
1571.76 165
1571.85 163
1571.94 162
1572.04 161
1572.13 161
1572.22 163
1572.31 166
1572.40 170
1572.49 172
1572.58 172
1572.67 170
1572.76 163
1572.85 155
1572.94 145
1573.04 134
1573.13 125
1573.22 118
1573.31 113
1573.40 110
1573.49 108
1573.58 106
1573.67 105
1573.76 103
1573.85 101
1573.94 98
1574.03 95
1574.13 90
1574.22 84
1574.31 76
1574.40 65
1574.49 52
1574.58 37
1574.67 22
1574.76 7
1574.85 0
1574.94 0
1575.03 0
1575.13 0
1575.22 0
1575.31 0
1575.40 0
1575.49 0
1575.58 5
1575.67 11
1575.76 16
1575.85 20
1575.94 22
1576.04 22
1576.13 20
1576.22 18
1576.31 15
1576.40 14
1576.49 15
1576.58 18
1576.67 21
1576.76 25
1576.85 28
1576.94 29
1577.04 28
1577.13 26
1577.22 23
1577.31 22
1577.40 22
1577.49 24
1577.58 26
1577.67 26
1577.76 25
1577.85 21
1577.95 15
1578.04 10
1578.13 7
1578.22 8
1578.31 14
1578.40 23
1578.49 34
1578.58 46
1578.67 56
1578.76 63
1578.86 67
1578.95 68
1579.04 68
1579.13 65
1579.22 63
1579.31 62
1579.40 62
1579.49 64
1579.58 67
1579.68 72
1579.77 76
1579.86 79
1579.95 80
1580.04 80
1580.13 78
1580.22 76
1580.31 73
1580.40 70
1580.50 68
1580.59 65
1580.68 62
1580.77 58
1580.86 53
1580.95 47
1581.04 41
1581.13 36
1581.22 32
1581.31 29
1581.41 29
1581.50 30
1581.59 32
1581.68 35
1581.77 39
1581.86 45
1581.95 52
1582.04 62
1582.14 73
1582.23 85
1582.32 96
1582.41 104
1582.50 107
1582.59 105
1582.68 99
1582.77 88
1582.86 76
1582.96 65
1583.05 55
1583.14 48
1583.23 45
1583.32 46
1583.41 50
1583.50 59
1583.59 70
1583.68 83
1583.78 96
1583.87 107
1583.96 115
1584.05 118
1584.14 118
1584.23 114
1584.32 109
1584.41 104
1584.51 99
1584.60 97
1584.69 96
1584.78 95
1584.87 94
1584.96 92
1585.05 90
1585.14 87
1585.23 85
1585.33 83
1585.42 83
1585.51 83
1585.60 84
1585.69 85
1585.78 87
1585.87 91
1585.96 96
1586.06 103
1586.15 112
1586.24 122
1586.33 132
1586.42 140
1586.51 145
1586.60 148
1586.69 147
1586.79 144
1586.88 140
1586.97 135
1587.06 132
1587.15 130
1587.24 128
1587.33 125
1587.43 121
1587.52 115
1587.61 108
1587.70 100
1587.79 93
1587.88 85
1587.97 79
1588.06 73
1588.16 68
1588.25 62
1588.34 58
1588.43 53
1588.52 50
1588.61 48
1588.70 48
1588.79 50
1588.89 53
1588.98 58
1589.07 63
1589.16 67
1589.25 70
1589.34 71
1589.43 69
1589.53 65
1589.62 60
1589.71 53
1589.80 45
1589.89 38
1589.98 30
1590.07 25
1590.16 21
1590.26 19
1590.35 19
1590.44 19
1590.53 18
1590.62 15
1590.71 10
1590.80 1
1590.90 0
1590.99 0
1591.08 0
1591.17 0
1591.26 0
1591.35 0
1591.44 0
1591.54 11
1591.63 23
1591.72 31
1591.81 36
1591.90 40
1591.99 43
1592.08 48
1592.18 56
1592.27 67
1592.36 82
1592.45 97
1592.54 111
1592.63 122
1592.72 127
1592.82 126
1592.91 120
1593.00 112
1593.09 102
1593.18 94
1593.27 89
1593.36 87
1593.46 88
1593.55 90
1593.64 92
1593.73 95
1593.82 96
1593.91 98
1594.00 99
1594.10 99
1594.19 99
1594.28 98
1594.37 94
1594.46 87
1594.55 77
1594.64 65
1594.74 52
1594.83 41
1594.92 32
1595.01 26
1595.10 24
1595.19 25
1595.29 27
1595.38 28
1595.47 28
1595.56 26
1595.65 23
1595.74 20
1595.83 17
1595.93 14
1596.02 13
1596.11 14
1596.20 16
1596.29 19
1596.38 23
1596.48 29
1596.57 36
1596.66 44
1596.75 53
1596.84 62
1596.93 70
1597.02 79
1597.12 87
1597.21 94
1597.30 100
1597.39 105
1597.48 108
1597.57 108
1597.67 106
1597.76 103
1597.85 98
1597.94 94
1598.03 91
1598.12 88
1598.21 87
1598.31 86
1598.40 85
1598.49 83
1598.58 81
1598.67 79
1598.76 77
1598.86 74
1598.95 72
1599.04 70
1599.13 69
1599.22 68
1599.31 69
1599.41 71
1599.50 74
1599.59 78
1599.68 83
1599.77 89
1599.86 93
1599.96 98
1600.05 101
1600.14 102
1600.23 101
1600.32 98
1600.41 94
1600.51 91
1600.60 89
1600.69 88
1600.78 90
1600.87 94
1600.96 98
1601.06 104
1601.15 109
1601.24 113
1601.33 117
1601.42 120
1601.51 122
1601.61 121
1601.70 118
1601.79 112
1601.88 103
1601.97 91
1602.06 76
1602.16 60
1602.25 46
1602.34 36
1602.43 31
1602.52 32
1602.61 40
1602.71 52
1602.80 67
1602.89 81
1602.98 93
1603.07 100
1603.16 103
1603.26 101
1603.35 95
1603.44 86
1603.53 76
1603.62 65
1603.72 55
1603.81 47
1603.90 44
1603.99 44
1604.08 48
1604.17 53
1604.27 56
1604.36 57
1604.45 52
1604.54 42
1604.63 27
1604.72 9
1604.82 0
1604.91 0
1605.00 0
1605.09 0
1605.18 0
1605.28 0
1605.37 0
1605.46 0
1605.55 9
1605.64 24
1605.73 37
1605.83 48
1605.92 56
1606.01 62
1606.10 65
1606.19 68
1606.29 72
1606.38 77
1606.47 84
1606.56 92
1606.65 101
1606.74 110
1606.84 118
1606.93 124
1607.02 129
1607.11 131
1607.20 131
1607.30 129
1607.39 123
1607.48 116
1607.57 108
1607.66 100
1607.75 95
1607.85 92
1607.94 92
1608.03 94
1608.12 99
1608.21 105
1608.31 110
1608.40 115
1608.49 120
1608.58 125
1608.67 131
1608.77 137
1608.86 143
1608.95 147
1609.04 148
1609.13 145
1609.22 137
1609.32 125
1609.41 111
1609.50 96
1609.59 82
1609.68 71
1609.78 64
1609.87 62
1609.96 64
1610.05 71
1610.14 81
1610.24 93
1610.33 104
1610.42 113
1610.51 118
1610.60 118
1610.70 114
1610.79 108
1610.88 100
1610.97 94
1611.06 88
1611.16 81
1611.25 74
1611.34 65
1611.43 54
1611.52 41
1611.62 29
1611.71 19
1611.80 14
1611.89 15
1611.98 20
1612.08 28
1612.17 39
1612.26 49
1612.35 59
1612.44 67
1612.54 73
1612.63 78
1612.72 81
1612.81 83
1612.90 84
1613.00 83
1613.09 83
1613.18 82
1613.27 83
1613.36 86
1613.46 90
1613.55 95
1613.64 100
1613.73 105
1613.82 108
1613.92 110
1614.01 110
1614.10 110
1614.19 109
1614.28 109
1614.38 110
1614.47 112
1614.56 115
1614.65 120
1614.74 127
1614.84 133
1614.93 139
1615.02 143
1615.11 144
1615.20 142
1615.30 138
1615.39 133
1615.48 127
1615.57 123
1615.67 119
1615.76 116
1615.85 115
1615.94 113
1616.03 112
1616.13 111
1616.22 110
1616.31 111
1616.40 113
1616.49 117
1616.59 122
1616.68 127
1616.77 131
1616.86 134
1616.95 134
1617.05 129
1617.14 121
1617.23 109
1617.32 96
1617.42 81
1617.51 67
1617.60 56
1617.69 49
1617.78 45
1617.88 45
1617.97 47
1618.06 52
1618.15 57
1618.24 63
1618.34 68
1618.43 72
1618.52 74
1618.61 76
1618.71 76
1618.80 75
1618.89 72
1618.98 69
1619.07 66
1619.17 63
1619.26 61
1619.35 60
1619.44 62
1619.54 64
1619.63 68
1619.72 70
1619.81 71
1619.90 70
1620.00 65
1620.09 57
1620.18 47
1620.27 36
1620.37 26
1620.46 18
1620.55 13
1620.64 11
1620.73 13
1620.83 15
1620.92 17
1621.01 17
1621.10 14
1621.20 8
1621.29 0
1621.38 0
1621.47 0
1621.56 0
1621.66 0
1621.75 0
1621.84 0
1621.93 5
1622.03 20
1622.12 34
1622.21 46
1622.30 54
1622.39 58
1622.49 59
1622.58 57
1622.67 53
1622.76 49
1622.86 46
1622.95 45
1623.04 46
1623.13 49
1623.23 54
1623.32 59
1623.41 65
1623.50 69
1623.59 72
1623.69 75
1623.78 77
1623.87 79
1623.96 82
1624.06 86
1624.15 91
1624.24 97
1624.33 104
1624.43 111
1624.52 117
1624.61 121
1624.70 124
1624.80 125
1624.89 123
1624.98 119
1625.07 114
1625.16 110
1625.26 105
1625.35 101
1625.44 99
1625.53 97
1625.63 97
1625.72 97
1625.81 99
1625.90 102
1626.00 107
1626.09 114
1626.18 121
1626.27 129
1626.37 135
1626.46 140
1626.55 143
1626.64 145
1626.74 144
1626.83 142
1626.92 137
1627.01 132
1627.10 123
1627.20 111
1627.29 96
1627.38 76
1627.47 53
1627.57 28
1627.66 4
1627.75 0
1627.84 0
1627.94 0
1628.03 0
1628.12 0
1628.21 0
1628.31 0
1628.40 5
1628.49 17
1628.58 26
1628.68 33
1628.77 38
1628.86 41
1628.95 42
1629.05 42
1629.14 39
1629.23 34
1629.32 28
1629.42 21
1629.51 15
1629.60 13
1629.69 14
1629.79 20
1629.88 31
1629.97 43
1630.06 55
1630.16 65
1630.25 72
1630.34 75
1630.43 74
1630.53 70
1630.62 66
1630.71 61
1630.80 58
1630.90 56
1630.99 55
1631.08 56
1631.17 58
1631.27 61
1631.36 64
1631.45 67
1631.54 70
1631.64 73
1631.73 75
1631.82 75
1631.91 75
1632.01 73
1632.10 70
1632.19 65
1632.28 58
1632.38 51
1632.47 43
1632.56 35
1632.65 29
1632.75 24
1632.84 23
1632.93 23
1633.02 26
1633.12 31
1633.21 37
1633.30 44
1633.40 51
1633.49 57
1633.58 62
1633.67 66
1633.77 69
1633.86 71
1633.95 73
1634.04 75
1634.14 76
1634.23 77
1634.32 75
1634.41 70
1634.51 63
1634.60 53
1634.69 42
1634.78 31
1634.88 21
1634.97 15
1635.06 12
1635.16 13
1635.25 16
1635.34 23
1635.43 30
1635.53 38
1635.62 46
1635.71 52
1635.80 55
1635.90 56
1635.99 54
1636.08 50
1636.17 44
1636.27 38
1636.36 34
1636.45 32
1636.55 34
1636.64 40
1636.73 47
1636.82 55
1636.92 63
1637.01 69
1637.10 74
1637.19 77
1637.29 80
1637.38 83
1637.47 86
1637.56 91
1637.66 96
1637.75 101
1637.84 105
1637.94 107
1638.03 107
1638.12 104
1638.21 99
1638.31 92
1638.40 83
1638.49 74
1638.58 65
1638.68 56
1638.77 49
1638.86 43
1638.96 37
1639.05 33
1639.14 28
1639.23 25
1639.33 23
1639.42 23
1639.51 25
1639.61 30
1639.70 38
1639.79 48
1639.88 58
1639.98 67
1640.07 75
1640.16 78
1640.25 78
1640.35 75
1640.44 68
1640.53 61
1640.63 55
1640.72 51
1640.81 51
1640.90 54
1641.00 59
1641.09 65
1641.18 69
1641.28 71
1641.37 71
1641.46 70
1641.55 68
1641.65 66
1641.74 64
1641.83 63
1641.93 61
1642.02 59
1642.11 56
1642.20 53
1642.30 48
1642.39 43
1642.48 37
1642.58 32
1642.67 27
1642.76 22
1642.85 19
1642.95 18
1643.04 18
1643.13 20
1643.23 23
1643.32 28
1643.41 34
1643.50 40
1643.60 46
1643.69 51
1643.78 56
1643.88 61
1643.97 64
1644.06 66
1644.15 66
1644.25 64
1644.34 60
1644.43 54
1644.53 47
1644.62 39
1644.71 33
1644.80 30
1644.90 30
1644.99 34
1645.08 43
1645.18 56
1645.27 70
1645.36 84
1645.46 95
1645.55 102
1645.64 104
1645.73 103
1645.83 98
1645.92 91
1646.01 85
1646.11 80
1646.20 78
1646.29 77
1646.38 78
1646.48 79
1646.57 80
1646.66 80
1646.76 79
1646.85 77
1646.94 75
1647.04 74
1647.13 75
1647.22 78
1647.31 84
1647.41 92
1647.50 102
1647.59 111
1647.69 117
1647.78 119
1647.87 117
1647.97 110
1648.06 98
1648.15 85
1648.24 70
1648.34 57
1648.43 47
1648.52 41
1648.62 38
1648.71 40
1648.80 46
1648.90 54
1648.99 63
1649.08 73
1649.17 83
1649.27 91
1649.36 96
1649.45 99
1649.55 99
1649.64 97
1649.73 94
1649.83 90
1649.92 86
1650.01 82
1650.11 79
1650.20 77
1650.29 77
1650.38 77
1650.48 77
1650.57 78
1650.66 78
1650.76 77
1650.85 75
1650.94 72
1651.04 68
1651.13 63
1651.22 58
1651.32 52
1651.41 45
1651.50 35
1651.59 25
1651.69 13
1651.78 2
1651.87 0
1651.97 0
1652.06 0
1652.15 0
1652.25 0
1652.34 0
1652.43 0
1652.53 0
1652.62 2
1652.71 7
1652.81 14
1652.90 23
1652.99 35
1653.08 49
1653.18 62
1653.27 76
1653.36 87
1653.46 96
1653.55 101
1653.64 103
1653.74 103
1653.83 99
1653.92 93
1654.02 87
1654.11 80
1654.20 74
1654.30 69
1654.39 65
1654.48 63
1654.58 62
1654.67 62
1654.76 63
1654.86 65
1654.95 68
1655.04 72
1655.14 78
1655.23 83
1655.32 88
1655.41 91
1655.51 92
1655.60 91
1655.69 88
1655.79 84
1655.88 80
1655.97 78
1656.07 77
1656.16 78
1656.25 80
1656.35 82
1656.44 86
1656.53 91
1656.63 97
1656.72 105
1656.81 114
1656.91 125
1657.00 135
1657.09 145
1657.19 152
1657.28 156
1657.37 156
1657.47 154
1657.56 151
1657.65 147
1657.75 144
1657.84 143
1657.93 143
1658.03 145
1658.12 148
1658.21 152
1658.31 157
1658.40 161
1658.49 166
1658.59 171
1658.68 176
1658.77 181
1658.87 186
1658.96 189
1659.05 191
1659.15 191
1659.24 189
1659.33 187
1659.43 184
1659.52 182
1659.61 180
1659.71 178
1659.80 176
1659.89 175
1659.99 175
1660.08 178
1660.17 183
1660.27 191
1660.36 202
1660.45 214
1660.55 226
1660.64 236
1660.73 243
1660.83 245
1660.92 243
1661.01 237
1661.11 228
1661.20 219
1661.29 210
1661.39 204
1661.48 201
1661.57 202
1661.67 210
1661.76 223
1661.85 241
1661.95 263
1662.04 286
1662.13 306
1662.23 321
1662.32 327
1662.41 324
1662.51 314
1662.60 297
1662.69 277
1662.79 256
1662.88 236
1662.97 218
1663.07 202
1663.16 188
1663.25 176
1663.35 166
1663.44 156
1663.53 148
1663.63 141
1663.72 135
1663.82 130
1663.91 127
1664.00 125
1664.10 125
1664.19 127
1664.28 130
1664.38 135
1664.47 140
1664.56 144
1664.66 147
1664.75 147
1664.84 145
1664.94 142
1665.03 139
1665.12 137
1665.22 138
1665.31 143
1665.40 150
1665.50 160
1665.59 169
1665.68 176
1665.78 180
1665.87 179
1665.97 175
1666.06 169
1666.15 161
1666.25 153
1666.34 148
1666.43 145
1666.53 145
1666.62 147
1666.71 151
1666.81 156
1666.90 159
1666.99 161
1667.09 161
1667.18 159
1667.27 156
1667.37 152
1667.46 147
1667.56 143
1667.65 139
1667.74 135
1667.84 131
1667.93 128
1668.02 125
1668.12 124
1668.21 124
1668.30 125
1668.40 127
1668.49 129
1668.58 130
1668.68 132
1668.77 134
1668.87 136
1668.96 139
1669.05 141
1669.15 141
1669.24 141
1669.33 138
1669.43 134
1669.52 129
1669.61 124
1669.71 120
1669.80 117
1669.90 114
1669.99 112
1670.08 109
1670.18 104
1670.27 95
1670.36 82
1670.46 65
1670.55 45
1670.64 25
1670.74 5
1670.83 0
1670.93 0
1671.02 0
1671.11 0
1671.21 9
1671.30 32
1671.39 59
1671.49 85
1671.58 107
1671.67 124
1671.77 136
1671.86 142
1671.96 145
1672.05 144
1672.14 142
1672.24 139
1672.33 135
1672.42 131
1672.52 125
1672.61 118
1672.71 110
1672.80 102
1672.89 95
1672.99 90
1673.08 88
1673.17 89
1673.27 93
1673.36 97
1673.46 101
1673.55 103
1673.64 102
1673.74 97
1673.83 89
1673.92 79
1674.02 69
1674.11 60
1674.20 54
1674.30 51
1674.39 51
1674.49 54
1674.58 59
1674.67 67
1674.77 76
1674.86 86
1674.96 96
1675.05 105
1675.14 111
1675.24 113
1675.33 110
1675.42 103
1675.52 93
1675.61 83
1675.71 73
1675.80 68
1675.89 67
1675.99 72
1676.08 83
1676.17 99
1676.27 118
1676.36 139
1676.46 158
1676.55 174
1676.64 185
1676.74 192
1676.83 194
1676.92 193
1677.02 190
1677.11 186
1677.21 180
1677.30 174
1677.39 168
1677.49 161
1677.58 154
1677.68 148
1677.77 146
1677.86 146
1677.96 151
1678.05 157
1678.14 165
1678.24 171
1678.33 173
1678.43 171
1678.52 163
1678.61 149
1678.71 133
1678.80 114
1678.90 96
1678.99 81
1679.08 69
1679.18 62
1679.27 59
1679.37 61
1679.46 66
1679.55 74
1679.65 85
1679.74 96
1679.83 107
1679.93 118
1680.02 127
1680.12 135
1680.21 140
1680.30 142
1680.40 140
1680.49 133
1680.59 124
1680.68 111
1680.77 96
1680.87 82
1680.96 69
1681.06 59
1681.15 50
1681.24 44
1681.34 39
1681.43 36
1681.53 34
1681.62 32
1681.71 32
1681.81 35
1681.90 40
1682.00 49
1682.09 62
1682.18 79
1682.28 98
1682.37 120
1682.47 142
1682.56 161
1682.65 176
1682.75 187
1682.84 193
1682.93 194
1683.03 191
1683.12 185
1683.22 178
1683.31 169
1683.40 159
1683.50 148
1683.59 136
1683.69 123
1683.78 110
1683.87 97
1683.97 83
1684.06 70
1684.16 59
1684.25 51
1684.35 46
1684.44 46
1684.53 51
1684.63 61
1684.72 74
1684.82 88
1684.91 101
1685.00 111
1685.10 117
1685.19 118
1685.29 115
1685.38 110
1685.47 104
1685.57 99
1685.66 96
1685.76 96
1685.85 98
1685.94 103
1686.04 109
1686.13 116
1686.23 124
1686.32 132
1686.41 139
1686.51 145
1686.60 150
1686.70 152
1686.79 151
1686.88 149
1686.98 144
1687.07 139
1687.17 136
1687.26 133
1687.36 132
1687.45 133
1687.54 135
1687.64 138
1687.73 141
1687.83 146
1687.92 152
1688.01 159
1688.11 167
1688.20 174
1688.30 179
1688.39 179
1688.49 172
1688.58 160
1688.67 142
1688.77 122
1688.86 101
1688.96 83
1689.05 70
1689.14 62
1689.24 59
1689.33 60
1689.43 63
1689.52 67
1689.62 71
1689.71 74
1689.80 76
1689.90 79
1689.99 82
1690.09 84
1690.18 85
1690.27 84
1690.37 80
1690.46 73
1690.56 64
1690.65 54
1690.75 44
1690.84 37
1690.93 32
1691.03 31
1691.12 32
1691.22 35
1691.31 39
1691.40 43
1691.50 46
1691.59 50
1691.69 56
1691.78 62
1691.88 70
1691.97 79
1692.06 88
1692.16 96
1692.25 100
1692.35 101
1692.44 97
1692.54 88
1692.63 75
1692.72 57
1692.82 36
1692.91 13
1693.01 0
1693.10 0
1693.20 0
1693.29 0
1693.38 0
1693.48 0
1693.57 0
1693.67 0
1693.76 14
1693.86 38
1693.95 59
1694.04 75
1694.14 85
1694.23 90
1694.33 92
1694.42 92
1694.52 92
1694.61 93
1694.70 96
1694.80 100
1694.89 105
1694.99 110
1695.08 116
1695.18 122
1695.27 128
1695.36 134
1695.46 141
1695.55 147
1695.65 151
1695.74 152
1695.84 149
1695.93 139
1696.03 125
1696.12 106
1696.21 86
1696.31 66
1696.40 49
1696.50 36
1696.59 28
1696.69 25
1696.78 26
1696.87 30
1696.97 38
1697.06 48
1697.16 59
1697.25 70
1697.35 80
1697.44 89
1697.54 95
1697.63 98
1697.72 99
1697.82 96
1697.91 91
1698.01 84
1698.10 76
1698.20 69
1698.29 64
1698.39 62
1698.48 64
1698.57 71
1698.67 82
1698.76 94
1698.86 107
1698.95 116
1699.05 121
1699.14 122
1699.23 120
1699.33 116
1699.42 113
1699.52 111
1699.61 111
1699.71 110
1699.80 108
1699.90 102
1699.99 91
1700.09 75
1700.18 58
1700.27 41
1700.37 28
1700.46 21
1700.56 21
1700.65 27
1700.75 37
1700.84 49
1700.94 59
1701.03 65
1701.12 68
1701.22 67
1701.31 60
1701.41 51
1701.50 40
1701.60 28
1701.69 17
1701.79 9
1701.88 5
1701.98 5
1702.07 8
1702.16 14
1702.26 21
1702.35 28
1702.45 35
1702.54 40
1702.64 43
1702.73 46
1702.83 49
1702.92 51
1703.01 53
1703.11 55
1703.20 58
1703.30 61
1703.39 65
1703.49 68
1703.58 70
1703.68 70
1703.77 66
1703.87 57
1703.96 43
1704.06 26
1704.15 8
1704.24 0
1704.34 0
1704.43 0
1704.53 0
1704.62 0
1704.72 0
1704.81 0
1704.91 0
1705.00 7
1705.10 13
1705.19 18
1705.28 22
1705.38 25
1705.47 27
1705.57 29
1705.66 30
1705.76 32
1705.85 34
1705.95 37
1706.04 41
1706.14 44
1706.23 46
1706.33 47
1706.42 47
1706.52 47
1706.61 48
1706.70 51
1706.80 57
1706.89 67
1706.99 80
1707.08 94
1707.18 110
1707.27 125
1707.37 139
1707.46 152
1707.56 161
1707.65 166
1707.75 167
1707.84 163
1707.94 156
1708.03 145
1708.12 133
1708.22 121
1708.31 110
1708.41 102
1708.50 95
1708.60 89
1708.69 83
1708.79 77
1708.88 70
1708.98 63
1709.07 57
1709.17 54
1709.26 52
1709.36 53
1709.45 55
1709.55 58
1709.64 61
1709.73 64
1709.83 67
1709.92 67
1710.02 66
1710.11 63
1710.21 57
1710.30 49
1710.40 39
1710.49 30
1710.59 23
1710.68 20
1710.78 21
1710.87 29
1710.97 41
1711.06 57
1711.16 75
1711.25 94
1711.35 113
1711.44 130
1711.54 144
1711.63 154
1711.72 160
1711.82 161
1711.91 156
1712.01 147
1712.10 135
1712.20 121
1712.29 108
1712.39 98
1712.48 90
1712.58 85
1712.67 83
1712.77 81
1712.86 78
1712.96 74
1713.05 70
1713.15 65
1713.24 61
1713.34 58
1713.43 59
1713.53 62
1713.62 69
1713.72 78
1713.81 89
1713.91 99
1714.00 108
1714.10 116
1714.19 121
1714.29 122
1714.38 119
1714.48 113
1714.57 103
1714.66 90
1714.76 75
1714.85 60
1714.95 46
1715.04 35
1715.14 28
1715.23 26
1715.33 28
1715.42 34
1715.52 42
1715.61 51
1715.71 60
1715.80 68
1715.90 75
1715.99 78
1716.09 79
1716.18 76
1716.28 70
1716.37 62
1716.47 52
1716.56 43
1716.66 38
1716.75 38
1716.85 45
1716.94 59
1717.04 77
1717.13 99
1717.23 119
1717.32 137
1717.42 150
1717.51 157
1717.61 160
1717.70 159
1717.80 157
1717.89 155
1717.99 153
1718.08 150
1718.18 147
1718.27 143
1718.37 138
1718.46 134
1718.56 130
1718.65 128
1718.75 128
1718.84 129
1718.94 130
1719.03 131
1719.13 130
1719.22 128
1719.32 125
1719.41 124
1719.51 124
1719.60 127
1719.70 133
1719.79 140
1719.89 148
1719.98 155
1720.08 160
1720.17 161
1720.27 157
1720.36 150
1720.46 140
1720.55 128
1720.65 116
1720.74 106
1720.84 98
1720.93 94
1721.03 94
1721.12 97
1721.22 105
1721.31 116
1721.41 131
1721.50 148
1721.60 166
1721.69 182
1721.79 196
1721.88 206
1721.98 209
1722.07 206
1722.17 199
1722.26 189
1722.36 178
1722.45 167
1722.55 157
1722.64 149
1722.74 143
1722.83 138
1722.93 134
1723.02 133
1723.12 133
1723.21 137
1723.31 142
1723.40 148
1723.50 154
1723.59 158
1723.69 160
1723.78 158
1723.88 154
1723.98 149
1724.07 142
1724.17 136
1724.26 130
1724.36 124
1724.45 117
1724.55 109
1724.64 101
1724.74 93
1724.83 86
1724.93 82
1725.02 80
1725.12 80
1725.21 81
1725.31 84
1725.40 87
1725.50 90
1725.59 91
1725.69 92
1725.78 92
1725.88 91
1725.97 89
1726.07 86
1726.16 82
1726.26 80
1726.35 79
1726.45 81
1726.54 87
1726.64 95
1726.74 106
1726.83 118
1726.93 129
1727.02 138
1727.12 142
1727.21 143
1727.31 140
1727.40 134
1727.50 126
1727.59 117
1727.69 108
1727.78 99
1727.88 92
1727.97 85
1728.07 78
1728.16 72
1728.26 66
1728.35 61
1728.45 56
1728.54 52
1728.64 50
1728.74 48
1728.83 48
1728.93 48
1729.02 48
1729.12 48
1729.21 48
1729.31 48
1729.40 51
1729.50 57
1729.59 68
1729.69 84
1729.78 103
1729.88 122
1729.97 140
1730.07 153
1730.16 160
1730.26 159
1730.35 152
1730.45 142
1730.55 130
1730.64 119
1730.74 109
1730.83 101
1730.93 93
1731.02 83
1731.12 72
1731.21 58
1731.31 43
1731.40 27
1731.50 13
1731.59 3
1731.69 0
1731.78 0
1731.88 0
1731.98 0
1732.07 0
1732.17 0
1732.26 1
1732.36 0
1732.45 0
1732.55 0
1732.64 0
1732.74 2
1732.83 7
1732.93 13
1733.02 18
1733.12 21
1733.22 22
1733.31 21
1733.41 19
1733.50 20
1733.60 26
1733.69 37
1733.79 54
1733.88 74
1733.98 95
1734.07 112
1734.17 124
1734.26 129
1734.36 128
1734.46 123
1734.55 117
1734.65 112
1734.74 108
1734.84 107
1734.93 106
1735.03 107
1735.12 107
1735.22 107
1735.31 107
1735.41 108
1735.51 110
1735.60 114
1735.70 119
1735.79 125
1735.89 132
1735.98 140
1736.08 148
1736.17 157
1736.27 166
1736.36 173
1736.46 178
1736.56 179
1736.65 177
1736.75 173
1736.84 167
1736.94 162
1737.03 158
1737.13 155
1737.22 153
1737.32 150
1737.42 145
1737.51 140
1737.61 134
1737.70 128
1737.80 126
1737.89 126
1737.99 129
1738.08 133
1738.18 137
1738.27 139
1738.37 137
1738.47 132
1738.56 123
1738.66 114
1738.75 107
1738.85 102
1738.94 102
1739.04 107
1739.13 115
1739.23 124
1739.33 133
1739.42 139
1739.52 141
1739.61 139
1739.71 134
1739.80 127
1739.90 120
1739.99 115
1740.09 114
1740.19 117
1740.28 124
1740.38 133
1740.47 143
1740.57 153
1740.66 162
1740.76 169
1740.85 174
1740.95 176
1741.05 174
1741.14 170
1741.24 164
1741.33 155
1741.43 146
1741.52 138
1741.62 130
1741.72 126
1741.81 123
1741.91 123
1742.00 124
1742.10 125
1742.19 125
1742.29 123
1742.38 119
1742.48 112
1742.58 104
1742.67 95
1742.77 87
1742.86 81
1742.96 78
1743.05 78
1743.15 81
1743.25 85
1743.34 90
1743.44 93
1743.53 94
1743.63 93
1743.72 91
1743.82 88
1743.92 87
1744.01 87
1744.11 89
1744.20 94
1744.30 100
1744.39 108
1744.49 116
1744.59 124
1744.68 133
1744.78 142
1744.87 151
1744.97 161
1745.06 170
1745.16 177
1745.26 182
1745.35 184
1745.45 184
1745.54 182
1745.64 180
1745.73 179
1745.83 180
1745.93 183
1746.02 189
1746.12 197
1746.21 204
1746.31 211
1746.40 214
1746.50 215
1746.60 212
1746.69 206
1746.79 199
1746.88 192
1746.98 185
1747.07 181
1747.17 177
1747.27 174
1747.36 169
1747.46 162
1747.55 152
1747.65 140
1747.74 125
1747.84 111
1747.94 98
1748.03 88
1748.13 81
1748.22 78
1748.32 79
1748.42 84
1748.51 93
1748.61 106
1748.70 121
1748.80 137
1748.89 153
1748.99 167
1749.09 177
1749.18 183
1749.28 184
1749.37 181
1749.47 172
1749.57 160
1749.66 146
1749.76 131
1749.85 118
1749.95 109
1750.04 105
1750.14 107
1750.24 112
1750.33 120
1750.43 128
1750.52 134
1750.62 137
1750.72 137
1750.81 136
1750.91 134
1751.00 133
1751.10 132
1751.19 130
1751.29 129
1751.39 127
1751.48 125
1751.58 123
1751.67 122
1751.77 121
1751.87 121
1751.96 120
1752.06 117
1752.15 113
1752.25 107
1752.35 101
1752.44 97
1752.54 94
1752.63 95
1752.73 98
1752.83 104
1752.92 114
1753.02 125
1753.11 138
1753.21 151
1753.30 162
1753.40 169
1753.50 171
1753.59 167
1753.69 158
1753.78 146
1753.88 132
1753.98 119
1754.07 108
1754.17 100
1754.26 96
1754.36 95
1754.46 96
1754.55 100
1754.65 107
1754.74 114
1754.84 120
1754.94 125
1755.03 125
1755.13 121
1755.22 112
1755.32 100
1755.42 84
1755.51 68
1755.61 53
1755.70 41
1755.80 32
1755.90 26
1755.99 26
1756.09 29
1756.18 35
1756.28 43
1756.38 51
1756.47 58
1756.57 63
1756.66 65
1756.76 64
1756.86 62
1756.95 59
1757.05 57
1757.14 57
1757.24 59
1757.34 63
1757.43 68
1757.53 73
1757.62 78
1757.72 82
1757.82 85
1757.91 87
1758.01 89
1758.11 89
1758.20 88
1758.30 86
1758.39 81
1758.49 74
1758.59 66
1758.68 59
1758.78 53
1758.87 51
1758.97 53
1759.07 57
1759.16 63
1759.26 69
1759.35 73
1759.45 75
1759.55 75
1759.64 73
1759.74 72
1759.83 71
1759.93 72
1760.03 75
1760.12 78
1760.22 79
1760.32 78
1760.41 72
1760.51 61
1760.60 45
1760.70 25
1760.80 4
1760.89 0
1760.99 0
1761.08 0
1761.18 0
1761.28 0
1761.37 0
1761.47 0
1761.57 4
1761.66 18
1761.76 28
1761.85 35
1761.95 39
1762.05 39
1762.14 38
1762.24 35
1762.33 33
1762.43 32
1762.53 33
1762.62 38
1762.72 46
1762.82 58
1762.91 71
1763.01 84
1763.10 94
1763.20 100
1763.30 101
1763.39 95
1763.49 86
1763.59 73
1763.68 60
1763.78 47
1763.87 36
1763.97 26
1764.07 20
1764.16 16
1764.26 14
1764.36 13
1764.45 12
1764.55 11
1764.64 9
1764.74 5
1764.84 0
1764.93 0
1765.03 0
1765.13 0
1765.22 0
1765.32 0
1765.41 5
1765.51 15
1765.61 28
1765.70 43
1765.80 59
1765.90 76
1765.99 95
1766.09 113
1766.18 130
1766.28 143
1766.38 153
1766.47 158
1766.57 158
1766.67 156
1766.76 152
1766.86 149
1766.95 146
1767.05 146
1767.15 147
1767.24 149
1767.34 152
1767.44 155
1767.53 157
1767.63 160
1767.73 162
1767.82 165
1767.92 168
1768.01 172
1768.11 176
1768.21 180
1768.30 182
1768.40 182
1768.50 178
1768.59 170
1768.69 160
1768.79 149
1768.88 137
1768.98 126
1769.07 117
1769.17 110
1769.27 104
1769.36 99
1769.46 92
1769.56 85
1769.65 77
1769.75 69
1769.85 62
1769.94 55
1770.04 50
1770.13 48
1770.23 48
1770.33 50
1770.42 56
1770.52 65
1770.62 77
1770.71 94
1770.81 113
1770.91 133
1771.00 153
1771.10 172
1771.20 190
1771.29 205
1771.39 217
1771.48 227
1771.58 236
1771.68 242
1771.77 245
1771.87 245
1771.97 242
1772.06 237
1772.16 230
1772.26 222
1772.35 216
1772.45 211
1772.55 210
1772.64 212
1772.74 214
1772.83 214
1772.93 212
1773.03 206
1773.12 197
1773.22 185
1773.32 173
1773.41 163
1773.51 156
1773.61 153
1773.70 150
1773.80 149
1773.90 146
1773.99 141
1774.09 135
1774.19 128
1774.28 121
1774.38 115
1774.48 109
1774.57 104
1774.67 99
1774.76 93
1774.86 85
1774.96 75
1775.05 65
1775.15 55
1775.25 47
1775.34 42
1775.44 41
1775.54 45
1775.63 53
1775.73 64
1775.83 76
1775.92 88
1776.02 100
1776.12 110
1776.21 121
1776.31 131
1776.41 140
1776.50 148
1776.60 154
1776.70 156
1776.79 154
1776.89 147
1776.99 137
1777.08 126
1777.18 116
1777.28 110
1777.37 110
1777.47 115
1777.57 125
1777.66 139
1777.76 155
1777.85 171
1777.95 184
1778.05 195
1778.14 203
1778.24 209
1778.34 212
1778.43 215
1778.53 218
1778.63 220
1778.72 222
1778.82 221
1778.92 217
1779.01 209
1779.11 198
1779.21 185
1779.30 174
1779.40 165
1779.50 162
1779.59 163
1779.69 167
1779.79 173
1779.88 179
1779.98 180
1780.08 177
1780.17 169
1780.27 155
1780.37 138
1780.46 120
1780.56 100
1780.66 83
1780.75 67
1780.85 56
1780.95 48
1781.04 43
1781.14 41
1781.24 43
1781.33 46
1781.43 50
1781.53 56
1781.62 63
1781.72 72
1781.82 81
1781.91 92
1782.01 102
1782.11 113
1782.21 122
1782.30 130
1782.40 135
1782.50 137
1782.59 138
1782.69 135
1782.79 132
1782.88 127
1782.98 121
1783.08 114
1783.17 106
1783.27 97
1783.37 85
1783.46 72
1783.56 59
1783.66 46
1783.75 36
1783.85 29
1783.95 26
1784.04 27
1784.14 31
1784.24 36
1784.33 42
1784.43 47
1784.53 52
1784.62 58
1784.72 63
1784.82 69
1784.91 74
1785.01 76
1785.11 74
1785.20 66
1785.30 53
1785.40 36
1785.50 18
1785.59 1
1785.69 0
1785.79 0
1785.88 0
1785.98 0
1786.08 0
1786.17 0
1786.27 0
1786.37 0
1786.46 6
1786.56 14
1786.66 22
1786.75 29
1786.85 36
1786.95 42
1787.04 47
1787.14 52
1787.24 59
1787.34 67
1787.43 77
1787.53 89
1787.63 101
1787.72 113
1787.82 124
1787.92 133
1788.01 139
1788.11 143
1788.21 143
1788.30 142
1788.40 139
1788.50 134
1788.59 130
1788.69 125
1788.79 121
1788.89 118
1788.98 116
1789.08 115
1789.18 116
1789.27 118
1789.37 121
1789.47 123
1789.56 124
1789.66 123
1789.76 120
1789.85 114
1789.95 107
1790.05 100
1790.15 92
1790.24 86
1790.34 80
1790.44 76
1790.53 74
1790.63 74
1790.73 76
1790.82 81
1790.92 87
1791.02 95
1791.12 103
1791.21 113
1791.31 122
1791.41 133
1791.50 143
1791.60 153
1791.70 161
1791.79 168
1791.89 171
1791.99 170
1792.08 164
1792.18 154
1792.28 140
1792.38 123
1792.47 105
1792.57 88
1792.67 73
1792.76 63
1792.86 58
1792.96 60
1793.06 69
1793.15 81
1793.25 97
1793.35 113
1793.44 128
1793.54 141
1793.64 153
1793.73 163
1793.83 174
1793.93 185
1794.03 198
1794.12 211
1794.22 222
1794.32 232
1794.41 240
1794.51 244
1794.61 246
1794.70 245
1794.80 242
1794.90 237
1795.00 233
1795.09 227
1795.19 222
1795.29 216
1795.38 212
1795.48 207
1795.58 203
1795.68 200
1795.77 197
1795.87 192
1795.97 186
1796.06 178
1796.16 168
1796.26 157
1796.36 147
1796.45 139
1796.55 134
1796.65 134
1796.74 139
1796.84 149
1796.94 160
1797.04 174
1797.13 186
1797.23 198
1797.33 206
1797.42 212
1797.52 214
1797.62 213
1797.72 210
1797.81 205
1797.91 200
1798.01 196
1798.10 193
1798.20 191
1798.30 190
1798.40 190
1798.49 188
1798.59 186
1798.69 183
1798.78 180
1798.88 177
1798.98 176
1799.08 175
1799.17 175
1799.27 174
1799.37 173
1799.46 169
1799.56 164
1799.66 157
1799.76 148
1799.85 139
1799.95 129
1800.05 120
1800.14 110
1800.24 99
1800.34 88
1800.44 76
1800.53 65
1800.63 55
1800.73 48
1800.83 46
1800.92 49
1801.02 56
1801.12 66
1801.21 77
1801.31 86
1801.41 93
1801.51 96
1801.60 97
1801.70 97
1801.80 97
1801.89 100
1801.99 106
1802.09 114
1802.19 122
1802.28 130
1802.38 134
1802.48 134
1802.58 129
1802.67 120
1802.77 108
1802.87 95
1802.96 81
1803.06 68
1803.16 57
1803.26 49
1803.35 43
1803.45 39
1803.55 38
1803.65 39
1803.74 41
1803.84 44
1803.94 46
1804.04 49
1804.13 53
1804.23 58
1804.33 65
1804.42 73
1804.52 82
1804.62 91
1804.72 98
1804.81 102
1804.91 101
1805.01 97
1805.11 90
1805.20 81
1805.30 72
1805.40 65
1805.50 60
1805.59 58
1805.69 58
1805.79 59
1805.88 60
1805.98 62
1806.08 61
1806.18 60
1806.27 57
1806.37 53
1806.47 48
1806.57 42
1806.66 36
1806.76 30
1806.86 23
1806.96 17
1807.05 11
1807.15 7
1807.25 5
1807.35 5
1807.44 8
1807.54 13
1807.64 18
1807.74 21
1807.83 23
1807.93 23
1808.03 21
1808.13 19
1808.22 18
1808.32 19
1808.42 21
1808.51 25
1808.61 29
1808.71 31
1808.81 30
1808.90 26
1809.00 19
1809.10 12
1809.20 6
1809.29 1
1809.39 0
1809.49 0
1809.59 0
1809.68 0
1809.78 0
1809.88 0
1809.98 0
1810.07 0
1810.17 0
1810.27 7
1810.37 17
1810.46 27
1810.56 36
1810.66 43
1810.76 47
1810.85 47
1810.95 45
1811.05 42
1811.15 39
1811.24 36
1811.34 35
1811.44 35
1811.54 37
1811.63 41
1811.73 44
1811.83 46
1811.93 46
1812.02 45
1812.12 43
1812.22 40
1812.32 37
1812.41 36
1812.51 38
1812.61 42
1812.71 48
1812.80 55
1812.90 63
1813.00 70
1813.10 75
1813.19 78
1813.29 78
1813.39 77
1813.49 75
1813.59 73
1813.68 70
1813.78 67
1813.88 65
1813.98 63
1814.07 61
1814.17 60
1814.27 60
1814.37 62
1814.46 66
1814.56 71
1814.66 77
1814.76 84
1814.85 90
1814.95 94
1815.05 95
1815.15 93
1815.24 86
1815.34 75
1815.44 62
1815.54 48
1815.63 36
1815.73 28
1815.83 25
1815.93 28
1816.03 36
1816.12 47
1816.22 59
1816.32 68
1816.42 75
1816.51 78
1816.61 77
1816.71 75
1816.81 72
1816.90 71
1817.00 71
1817.10 74
1817.20 79
1817.30 87
1817.39 95
1817.49 104
1817.59 113
1817.69 119
1817.78 123
1817.88 124
1817.98 119
1818.08 110
1818.17 96
1818.27 78
1818.37 59
1818.47 40
1818.57 24
1818.66 13
1818.76 8
1818.86 8
1818.96 13
1819.05 20
1819.15 28
1819.25 36
1819.35 43
1819.44 50
1819.54 58
1819.64 69
1819.74 81
1819.84 94
1819.93 105
1820.03 111
1820.13 111
1820.23 103
1820.32 89
1820.42 70
1820.52 49
1820.62 28
1820.72 12
1820.81 1
1820.91 0
1821.01 0
1821.11 0
1821.20 6
1821.30 15
1821.40 24
1821.50 33
1821.60 40
1821.69 47
1821.79 54
1821.89 62
1821.99 72
1822.08 85
1822.18 103
1822.28 125
1822.38 150
1822.48 175
1822.57 198
1822.67 215
1822.77 225
1822.87 226
1822.96 219
1823.06 208
1823.16 196
1823.26 186
1823.36 180
1823.45 178
1823.55 179
1823.65 182
1823.75 185
1823.85 186
1823.94 184
1824.04 181
1824.14 178
1824.24 177
1824.33 177
1824.43 180
1824.53 183
1824.63 188
1824.73 192
1824.82 196
1824.92 198
1825.02 200
1825.12 202
1825.22 205
1825.31 208
1825.41 210
1825.51 211
1825.61 210
1825.71 207
1825.80 202
1825.90 194
1826.00 184
1826.10 174
1826.19 163
1826.29 153
1826.39 142
1826.49 132
1826.59 124
1826.68 117
1826.78 112
1826.88 109
1826.98 108
1827.08 108
1827.17 109
1827.27 109
1827.37 108
1827.47 105
1827.57 99
1827.66 92
1827.76 85
1827.86 78
1827.96 74
1828.06 73
1828.15 75
1828.25 78
1828.35 81
1828.45 83
1828.55 82
1828.64 77
1828.74 70
1828.84 59
1828.94 47
1829.04 35
1829.13 22
1829.23 11
1829.33 1
1829.43 0
1829.53 0
1829.62 0
1829.72 0
1829.82 0
1829.92 0
1830.02 0
1830.11 0
1830.21 6
1830.31 18
1830.41 32
1830.51 45
1830.60 58
1830.70 69
1830.80 78
1830.90 84
1831.00 86
1831.09 83
1831.19 75
1831.29 64
1831.39 50
1831.49 34
1831.58 17
1831.68 2
1831.78 0
1831.88 0
1831.98 0
1832.07 0
1832.17 0
1832.27 0
1832.37 0
1832.47 3
1832.56 10
1832.66 16
1832.76 21
1832.86 24
1832.96 26
1833.06 26
1833.15 26
1833.25 25
1833.35 24
1833.45 23
1833.55 22
1833.64 23
1833.74 26
1833.84 32
1833.94 39
1834.04 47
1834.13 56
1834.23 65
1834.33 73
1834.43 81
1834.53 90
1834.63 100
1834.72 111
1834.82 123
1834.92 134
1835.02 145
1835.12 151
1835.21 151
1835.31 144
1835.41 132
1835.51 117
1835.61 100
1835.70 84
1835.80 73
1835.90 66
1836.00 63
1836.10 63
1836.20 63
1836.29 62
1836.39 59
1836.49 55
1836.59 51
1836.69 47
1836.78 44
1836.88 43
1836.98 45
1837.08 46
1837.18 48
1837.28 48
1837.37 47
1837.47 45
1837.57 41
1837.67 37
1837.77 33
1837.87 30
1837.96 29
1838.06 30
1838.16 32
1838.26 37
1838.36 44
1838.45 50
1838.55 56
1838.65 58
1838.75 59
1838.85 56
1838.95 53
1839.04 49
1839.14 47
1839.24 48
1839.34 53
1839.44 60
1839.54 68
1839.63 77
1839.73 85
1839.83 89
1839.93 91
1840.03 89
1840.13 85
1840.22 81
1840.32 79
1840.42 78
1840.52 80
1840.62 84
1840.71 88
1840.81 91
1840.91 93
1841.01 92
1841.11 90
1841.21 86
1841.30 81
1841.40 77
1841.50 74
1841.60 72
1841.70 72
1841.80 73
1841.89 76
1841.99 78
1842.09 81
1842.19 84
1842.29 87
1842.39 89
1842.48 89
1842.58 88
1842.68 85
1842.78 80
1842.88 75
1842.98 70
1843.07 66
1843.17 66
1843.27 67
1843.37 71
1843.47 76
1843.57 80
1843.67 84
1843.76 87
1843.86 88
1843.96 87
1844.06 86
1844.16 82
1844.26 78
1844.35 72
1844.45 64
1844.55 56
1844.65 47
1844.75 38
1844.85 30
1844.94 23
1845.04 18
1845.14 16
1845.24 17
1845.34 21
1845.44 28
1845.53 36
1845.63 45
1845.73 53
1845.83 58
1845.93 60
1846.03 59
1846.13 55
1846.22 50
1846.32 47
1846.42 45
1846.52 47
1846.62 53
1846.72 63
1846.81 76
1846.91 90
1847.01 104
1847.11 116
1847.21 125
1847.31 129
1847.41 129
1847.50 126
1847.60 122
1847.70 119
1847.80 118
1847.90 118
1848.00 121
1848.10 125
1848.19 128
1848.29 129
1848.39 128
1848.49 123
1848.59 117
1848.69 111
1848.78 106
1848.88 103
1848.98 105
1849.08 111
1849.18 118
1849.28 128
1849.38 137
1849.47 144
1849.57 150
1849.67 153
1849.77 154
1849.87 154
1849.97 152
1850.07 148
1850.16 142
1850.26 134
1850.36 124
1850.46 111
1850.56 96
1850.66 80
1850.76 64
1850.85 50
1850.95 38
1851.05 31
1851.15 28
1851.25 29
1851.35 34
1851.45 39
1851.54 43
1851.64 44
1851.74 41
1851.84 35
1851.94 29
1852.04 23
1852.14 21
1852.23 23
1852.33 29
1852.43 36
1852.53 44
1852.63 48
1852.73 49
1852.83 46
1852.92 42
1853.02 37
1853.12 32
1853.22 30
1853.32 30
1853.42 30
1853.52 29
1853.62 27
1853.71 24
1853.81 20
1853.91 17
1854.01 16
1854.11 16
1854.21 19
1854.31 22
1854.40 24
1854.50 25
1854.60 22
1854.70 17
1854.80 10
1854.90 3
1855.00 0
1855.10 0
1855.19 0
1855.29 0
1855.39 3
1855.49 12
1855.59 22
1855.69 33
1855.79 44
1855.88 55
1855.98 64
1856.08 70
1856.18 74
1856.28 76
1856.38 75
1856.48 73
1856.58 68
1856.67 62
1856.77 55
1856.87 46
1856.97 35
1857.07 24
1857.17 13
1857.27 3
1857.37 0
1857.46 0
1857.56 0
1857.66 0
1857.76 0
1857.86 0
1857.96 4
1858.06 6
1858.16 6
1858.25 5
1858.35 4
1858.45 3
1858.55 2
1858.65 3
1858.75 6
1858.85 10
1858.95 17
1859.05 24
1859.14 31
1859.24 38
1859.34 44
1859.44 48
1859.54 51
1859.64 51
1859.74 50
1859.84 49
1859.93 47
1860.03 46
1860.13 45
1860.23 43
1860.33 42
1860.43 39
1860.53 36
1860.63 32
1860.72 28
1860.82 24
1860.92 22
1861.02 20
1861.12 20
1861.22 20
1861.32 21
1861.42 22
1861.52 22
1861.61 21
1861.71 20
1861.81 20
1861.91 20
1862.01 23
1862.11 27
1862.21 32
1862.31 39
1862.41 44
1862.50 48
1862.60 49
1862.70 49
1862.80 46
1862.90 41
1863.00 36
1863.10 30
1863.20 26
1863.30 23
1863.39 23
1863.49 25
1863.59 30
1863.69 39
1863.79 49
1863.89 61
1863.99 71
1864.09 80
1864.19 85
1864.28 87
1864.38 84
1864.48 78
1864.58 70
1864.68 62
1864.78 54
1864.88 46
1864.98 39
1865.08 33
1865.18 25
1865.27 17
1865.37 8
1865.47 0
1865.57 0
1865.67 0
1865.77 0
1865.87 0
1865.97 0
1866.07 0
1866.16 0
1866.26 3
1866.36 11
1866.46 17
1866.56 22
1866.66 27
1866.76 30
1866.86 33
1866.96 36
1867.06 38
1867.15 41
1867.25 43
1867.35 46
1867.45 50
1867.55 54
1867.65 59
1867.75 65
1867.85 72
1867.95 81
1868.05 91
1868.15 101
1868.24 110
1868.34 117
1868.44 120
1868.54 119
1868.64 113
1868.74 104
1868.84 93
1868.94 82
1869.04 71
1869.14 62
1869.23 55
1869.33 50
1869.43 47
1869.53 45
1869.63 43
1869.73 42
1869.83 43
1869.93 44
1870.03 45
1870.13 48
1870.23 51
1870.32 54
1870.42 56
1870.52 58
1870.62 60
1870.72 60
1870.82 59
1870.92 56
1871.02 52
1871.12 47
1871.22 43
1871.32 39
1871.41 36
1871.51 33
1871.61 32
1871.71 31
1871.81 30
1871.91 29
1872.01 29
1872.11 30
1872.21 32
1872.31 35
1872.41 37
1872.51 39
1872.60 39
1872.70 37
1872.80 33
1872.90 30
1873.00 28
1873.10 27
1873.20 27
1873.30 27
1873.40 27
1873.50 24
1873.60 19
1873.70 11
1873.79 1
1873.89 0
1873.99 0
1874.09 0
1874.19 0
1874.29 0
1874.39 0
1874.49 0
1874.59 2
1874.69 9
1874.79 16
1874.89 22
1874.98 29
1875.08 35
1875.18 42
1875.28 47
1875.38 49
1875.48 49
1875.58 45
1875.68 37
1875.78 29
1875.88 21
1875.98 14
1876.08 11
1876.18 11
1876.27 14
1876.37 19
1876.47 26
1876.57 33
1876.67 38
1876.77 43
1876.87 45
1876.97 45
1877.07 41
1877.17 33
1877.27 22
1877.37 10
1877.47 0
1877.57 0
1877.66 0
1877.76 0
1877.86 0
1877.96 0
1878.06 8
1878.16 16
1878.26 20
1878.36 20
1878.46 15
1878.56 7
1878.66 0
1878.76 0
1878.86 0
1878.96 0
1879.05 0
1879.15 1
1879.25 11
1879.35 20
1879.45 29
1879.55 34
1879.65 35
1879.75 32
1879.85 24
1879.95 13
1880.05 1
1880.15 0
1880.25 0
1880.35 0
1880.45 0
1880.55 0
1880.64 7
1880.74 27
1880.84 49
1880.94 71
1881.04 93
1881.14 111
1881.24 125
1881.34 133
1881.44 137
1881.54 136
1881.64 133
1881.74 127
1881.84 122
1881.94 117
1882.04 113
1882.14 111
1882.23 110
1882.33 109
1882.43 110
1882.53 111
1882.63 112
1882.73 114
1882.83 115
1882.93 115
1883.03 113
1883.13 108
1883.23 100
1883.33 91
1883.43 82
1883.53 72
1883.63 63
1883.73 54
1883.83 44
1883.93 33
1884.02 21
1884.12 10
1884.22 0
1884.32 0
1884.42 0
1884.52 0
1884.62 9
1884.72 20
1884.82 29
1884.92 35
1885.02 36
1885.12 32
1885.22 26
1885.32 17
1885.42 9
1885.52 3
1885.62 1
1885.72 5
1885.82 14
1885.91 27
1886.01 45
1886.11 64
1886.21 83
1886.31 99
1886.41 111
1886.51 120
1886.61 125
1886.71 127
1886.81 128
1886.91 129
1887.01 131
1887.11 134
1887.21 139
1887.31 146
1887.41 155
1887.51 166
1887.61 179
1887.71 191
1887.81 202
1887.91 210
1888.00 215
1888.10 216
1888.20 214
1888.30 211
1888.40 207
1888.50 204
1888.60 202
1888.70 201
1888.80 199
1888.90 196
1889.00 191
1889.10 184
1889.20 173
1889.30 161
1889.40 147
1889.50 133
1889.60 119
1889.70 107
1889.80 98
1889.90 92
1890.00 90
1890.10 91
1890.20 96
1890.30 104
1890.40 113
1890.49 123
1890.59 133
1890.69 141
1890.79 146
1890.89 148
1890.99 147
1891.09 144
1891.19 138
1891.29 131
1891.39 124
1891.49 116
1891.59 109
1891.69 102
1891.79 95
1891.89 89
1891.99 84
1892.09 81
1892.19 80
1892.29 81
1892.39 84
1892.49 88
1892.59 92
1892.69 95
1892.79 95
1892.89 92
1892.99 88
1893.09 82
1893.19 76
1893.29 71
1893.38 68
1893.48 68
1893.58 71
1893.68 79
1893.78 89
1893.88 102
1893.98 115
1894.08 126
1894.18 134
1894.28 136
1894.38 132
1894.48 121
1894.58 106
1894.68 86
1894.78 66
1894.88 48
1894.98 34
1895.08 26
1895.18 24
1895.28 26
1895.38 31
1895.48 36
1895.58 41
1895.68 44
1895.78 46
1895.88 49
1895.98 53
1896.08 59
1896.18 67
1896.28 75
1896.38 81
1896.48 83
1896.58 78
1896.68 68
1896.78 53
1896.88 35
1896.98 18
1897.08 5
1897.18 0
1897.28 0
1897.38 0
1897.47 6
1897.57 15
1897.67 22
1897.77 26
1897.87 24
1897.97 18
1898.07 8
1898.17 0
1898.27 0
1898.37 0
1898.47 0
1898.57 0
1898.67 0
1898.77 0
1898.87 10
1898.97 27
1899.07 41
1899.17 52
1899.27 59
1899.37 61
1899.47 60
1899.57 59
1899.67 59
1899.77 60
1899.87 63
1899.97 66
1900.07 71
1900.17 75
1900.27 79
1900.37 84
1900.47 90
1900.57 98
1900.67 106
1900.77 115
1900.87 123
1900.97 127
1901.07 127
1901.17 123
1901.27 115
1901.37 103
1901.47 90
1901.57 76
1901.67 61
1901.77 46
1901.87 32
1901.97 19
1902.07 8
1902.17 1
1902.27 0
1902.37 2
1902.47 9
1902.57 18
1902.67 27
1902.77 35
1902.87 41
1902.97 44
1903.07 46
1903.17 48
1903.27 49
1903.37 50
1903.47 51
1903.57 49
1903.67 46
1903.77 42
1903.87 36
1903.97 31
1904.07 26
1904.17 22
1904.27 19
1904.37 16
1904.47 12
1904.57 8
1904.67 3
1904.77 0
1904.87 0
1904.97 0
1905.07 0
1905.17 0
1905.27 0
1905.37 0
1905.47 0
1905.57 4
1905.67 11
1905.77 18
1905.87 26
1905.97 35
1906.07 45
1906.17 55
1906.27 67
1906.37 78
1906.47 88
1906.57 96
1906.67 101
1906.77 101
1906.87 97
1906.97 88
1907.07 76
1907.17 60
1907.27 44
1907.37 30
1907.47 20
1907.57 16
1907.67 20
1907.77 30
1907.87 44
1907.97 60
1908.07 76
1908.17 87
1908.27 94
1908.37 96
1908.47 95
1908.57 91
1908.67 88
1908.77 87
1908.87 90
1908.97 96
1909.07 105
1909.17 115
1909.27 123
1909.37 129
1909.47 131
1909.57 129
1909.67 124
1909.77 117
1909.87 111
1909.97 107
1910.07 105
1910.17 104
1910.27 103
1910.37 102
1910.47 98
1910.57 91
1910.67 81
1910.77 69
1910.87 57
1910.97 46
1911.07 37
1911.17 32
1911.27 30
1911.37 33
1911.47 38
1911.57 45
1911.67 53
1911.77 61
1911.87 67
1911.98 71
1912.08 71
1912.18 68
1912.28 62
1912.38 52
1912.48 42
1912.58 30
1912.68 20
1912.78 11
1912.88 5
1912.98 2
1913.08 1
1913.18 4
1913.28 10
1913.38 19
1913.48 29
1913.58 41
1913.68 53
1913.78 64
1913.88 74
1913.98 82
1914.08 90
1914.18 96
1914.28 102
1914.38 108
1914.48 112
1914.58 115
1914.68 114
1914.78 111
1914.88 103
1914.98 94
1915.08 83
1915.18 72
1915.28 62
1915.38 55
1915.48 50
1915.58 48
1915.68 50
1915.78 54
1915.88 60
1915.98 69
1916.09 79
1916.19 88
1916.29 95
1916.39 99
1916.49 99
1916.59 97
1916.69 93
1916.79 89
1916.89 86
1916.99 84
1917.09 83
1917.19 82
1917.29 82
1917.39 80
1917.49 77
1917.59 73
1917.69 69
1917.79 66
1917.89 65
1917.99 67
1918.09 71
1918.19 77
1918.29 84
1918.39 90
1918.49 95
1918.59 96
1918.69 95
1918.79 90
1918.89 83
1919.00 74
1919.10 67
1919.20 61
1919.30 56
1919.40 51
1919.50 47
1919.60 41
1919.70 34
1919.80 26
1919.90 18
1920.00 14
1920.10 13
1920.20 18
1920.30 27
1920.40 38
1920.50 52
1920.60 66
1920.70 78
1920.80 88
1920.90 96
1921.00 100
1921.10 102
1921.20 102
1921.30 99
1921.40 94
1921.51 87
1921.61 81
1921.71 75
1921.81 70
1921.91 68
1922.01 66
1922.11 66
1922.21 66
1922.31 65
1922.41 61
1922.51 56
1922.61 49
1922.71 42
1922.81 36
1922.91 31
1923.01 28
1923.11 28
1923.21 31
1923.31 35
1923.41 40
1923.51 45
1923.62 50
1923.72 55
1923.82 59
1923.92 63
1924.02 67
1924.12 70
1924.22 73
1924.32 74
1924.42 76
1924.52 77
1924.62 77
1924.72 78
1924.82 79
1924.92 82
1925.02 85
1925.12 90
1925.22 95
1925.32 99
1925.42 103
1925.53 106
1925.63 108
1925.73 108
1925.83 107
1925.93 105
1926.03 103
1926.13 101
1926.23 99
1926.33 98
1926.43 99
1926.53 102
1926.63 106
1926.73 110
1926.83 113
1926.93 114
1927.03 111
1927.13 106
1927.23 100
1927.34 94
1927.44 89
1927.54 87
1927.64 88
1927.74 90
1927.84 93
1927.94 94
1928.04 93
1928.14 90
1928.24 86
1928.34 79
1928.44 72
1928.54 65
1928.64 58
1928.74 51
1928.84 44
1928.95 38
1929.05 31
1929.15 24
1929.25 19
1929.35 15
1929.45 13
1929.55 13
1929.65 15
1929.75 19
1929.85 22
1929.95 24
1930.05 24
1930.15 21
1930.25 14
1930.35 6
1930.45 0
1930.56 0
1930.66 0
1930.76 0
1930.86 0
1930.96 0
1931.06 0
1931.16 0
1931.26 9
1931.36 24
1931.46 40
1931.56 55
1931.66 69
1931.76 82
1931.86 93
1931.97 101
1932.07 109
1932.17 116
1932.27 124
1932.37 131
1932.47 138
1932.57 144
1932.67 147
1932.77 146
1932.87 141
1932.97 130
1933.07 117
1933.17 103
1933.27 88
1933.38 76
1933.48 67
1933.58 61
1933.68 57
1933.78 55
1933.88 52
1933.98 50
1934.08 47
1934.18 45
1934.28 43
1934.38 42
1934.48 42
1934.58 43
1934.69 45
1934.79 45
1934.89 45
1934.99 44
1935.09 41
1935.19 36
1935.29 31
1935.39 25
1935.49 21
1935.59 19
1935.69 20
1935.79 24
1935.90 32
1936.00 43
1936.10 57
1936.20 71
1936.30 85
1936.40 97
1936.50 107
1936.60 114
1936.70 118
1936.80 120
1936.90 120
1937.00 120
1937.11 119
1937.21 119
1937.31 120
1937.41 122
1937.51 124
1937.61 125
1937.71 125
1937.81 123
1937.91 119
1938.01 115
1938.11 110
1938.21 106
1938.32 102
1938.42 98
1938.52 94
1938.62 88
1938.72 81
1938.82 74
1938.92 68
1939.02 65
1939.12 66
1939.22 72
1939.32 81
1939.43 92
1939.53 102
1939.63 109
1939.73 114
1939.83 116
1939.93 116
1940.03 114
1940.13 111
1940.23 107
1940.33 104
1940.43 100
1940.54 96
1940.64 94
1940.74 93
1940.84 95
1940.94 97
1941.04 100
1941.14 103
1941.24 105
1941.34 106
1941.44 106
1941.55 107
1941.65 109
1941.75 112
1941.85 116
1941.95 118
1942.05 118
1942.15 116
1942.25 111
1942.35 105
1942.45 98
1942.55 92
1942.66 88
1942.76 87
1942.86 90
1942.96 96
1943.06 106
1943.16 120
1943.26 136
1943.36 152
1943.46 168
1943.56 181
1943.67 190
1943.77 196
1943.87 200
1943.97 206
1944.07 215
1944.17 230
1944.27 251
1944.37 276
1944.47 304
1944.58 331
1944.68 357
1944.78 378
1944.88 394
1944.98 406
1945.08 413
1945.18 417
1945.28 417
1945.38 414
1945.48 409
1945.59 403
1945.69 397
1945.79 390
1945.89 384
1945.99 377
1946.09 370
1946.19 361
1946.29 351
1946.39 339
1946.50 325
1946.60 309
1946.70 292
1946.80 274
1946.90 256
1947.00 239
1947.10 224
1947.20 209
1947.30 197
1947.41 188
1947.51 181
1947.61 177
1947.71 176
1947.81 176
1947.91 178
1948.01 179
1948.11 181
1948.21 181
1948.32 180
1948.42 180
1948.52 180
1948.62 181
1948.72 184
1948.82 189
1948.92 197
1949.02 205
1949.12 214
1949.23 221
1949.33 225
1949.43 227
1949.53 225
1949.63 221
1949.73 214
1949.83 207
1949.93 199
1950.04 191
1950.14 184
1950.24 178
1950.34 174
1950.44 170
1950.54 166
1950.64 162
1950.74 155
1950.84 147
1950.95 136
1951.05 123
1951.15 111
1951.25 101
1951.35 94
1951.45 91
1951.55 93
1951.65 96
1951.76 101
1951.86 103
1951.96 103
1952.06 99
1952.16 91
1952.26 79
1952.36 65
1952.46 50
1952.57 35
1952.67 21
1952.77 9
1952.87 0
1952.97 0
1953.07 0
1953.17 0
1953.27 0
1953.38 0
1953.48 0
1953.58 0
1953.68 0
1953.78 0
1953.88 2
1953.98 6
1954.08 13
1954.19 21
1954.29 32
1954.39 43
1954.49 54
1954.59 63
1954.69 72
1954.79 79
1954.90 85
1955.00 89
1955.10 91
1955.20 92
1955.30 90
1955.40 86
1955.50 80
1955.60 74
1955.71 69
1955.81 68
1955.91 70
1956.01 77
1956.11 88
1956.21 101
1956.31 114
1956.42 125
1956.52 132
1956.62 135
1956.72 135
1956.82 135
1956.92 135
1957.02 137
1957.12 141
1957.23 145
1957.33 150
1957.43 153
1957.53 154
1957.63 153
1957.73 152
1957.83 152
1957.94 152
1958.04 154
1958.14 155
1958.24 156
1958.34 155
1958.44 152
1958.54 147
1958.65 141
1958.75 135
1958.85 130
1958.95 129
1959.05 130
1959.15 134
1959.25 140
1959.36 147
1959.46 155
1959.56 162
1959.66 167
1959.76 170
1959.86 172
1959.96 172
1960.07 171
1960.17 168
1960.27 164
1960.37 159
1960.47 152
1960.57 144
1960.67 135
1960.78 125
1960.88 114
1960.98 104
1961.08 95
1961.18 87
1961.28 81
1961.38 77
1961.49 76
1961.59 77
1961.69 82
1961.79 89
1961.89 99
1961.99 109
1962.10 119
1962.20 129
1962.30 139
1962.40 147
1962.50 155
1962.60 163
1962.70 170
1962.81 176
1962.91 181
1963.01 183
1963.11 183
1963.21 182
1963.31 179
1963.41 174
1963.52 170
1963.62 164
1963.72 159
1963.82 152
1963.92 146
1964.02 141
1964.13 138
1964.23 139
1964.33 145
1964.43 154
1964.53 166
1964.63 179
1964.73 191
1964.84 201
1964.94 208
1965.04 213
1965.14 216
1965.24 217
1965.34 218
1965.45 217
1965.55 214
1965.65 211
1965.75 207
1965.85 203
1965.95 200
1966.06 198
1966.16 196
1966.26 194
1966.36 191
1966.46 186
1966.56 179
1966.67 171
1966.77 162
1966.87 153
1966.97 147
1967.07 145
1967.17 149
1967.27 158
1967.38 173
1967.48 193
1967.58 216
1967.68 240
1967.78 262
1967.88 279
1967.99 290
1968.09 295
1968.19 292
1968.29 283
1968.39 271
1968.49 256
1968.60 241
1968.70 227
1968.80 214
1968.90 202
1969.00 194
1969.10 188
1969.21 185
1969.31 187
1969.41 192
1969.51 201
1969.61 212
1969.71 225
1969.82 238
1969.92 251
1970.02 263
1970.12 274
1970.22 283
1970.33 289
1970.43 290
1970.53 286
1970.63 276
1970.73 258
1970.83 234
1970.94 204
1971.04 170
1971.14 135
1971.24 101
1971.34 71
1971.44 49
1971.55 34
1971.65 28
1971.75 30
1971.85 37
1971.95 48
1972.05 59
1972.16 70
1972.26 79
1972.36 86
1972.46 91
1972.56 96
1972.67 101
1972.77 106
1972.87 111
1972.97 117
1973.07 123
1973.17 127
1973.28 131
1973.38 133
1973.48 135
1973.58 135
1973.68 135
1973.78 134
1973.89 132
1973.99 130
1974.09 127
1974.19 124
1974.29 119
1974.40 114
1974.50 108
1974.60 103
1974.70 99
1974.80 96
1974.90 96
1975.01 97
1975.11 101
1975.21 107
1975.31 114
1975.41 122
1975.52 130
1975.62 138
1975.72 145
1975.82 151
1975.92 155
1976.02 157
1976.13 157
1976.23 154
1976.33 149
1976.43 141
1976.53 132
1976.64 123
1976.74 114
1976.84 107
1976.94 101
1977.04 97
1977.15 94
1977.25 94
1977.35 95
1977.45 99
1977.55 105
1977.66 113
1977.76 123
1977.86 134
1977.96 145
1978.06 155
1978.16 164
1978.27 171
1978.37 177
1978.47 180
1978.57 183
1978.67 185
1978.78 186
1978.88 187
1978.98 188
1979.08 188
1979.18 188
1979.29 186
1979.39 185
1979.49 183
1979.59 182
1979.69 181
1979.80 180
1979.90 178
1980.00 177
1980.10 176
1980.20 176
1980.31 177
1980.41 181
1980.51 186
1980.61 193
1980.71 200
1980.82 206
1980.92 210
1981.02 210
1981.12 209
1981.22 206
1981.33 202
1981.43 198
1981.53 194
1981.63 191
1981.73 187
1981.84 182
1981.94 177
1982.04 170
1982.14 162
1982.24 156
1982.35 150
1982.45 148
1982.55 149
1982.65 153
1982.75 160
1982.86 167
1982.96 174
1983.06 179
1983.16 181
1983.26 182
1983.37 181
1983.47 179
1983.57 177
1983.67 174
1983.77 170
1983.88 164
1983.98 156
1984.08 145
1984.18 132
1984.28 118
1984.39 103
1984.49 89
1984.59 77
1984.69 66
1984.79 58
1984.90 51
1985.00 46
1985.10 42
1985.20 40
1985.30 38
1985.41 36
1985.51 35
1985.61 33
1985.71 32
1985.82 31
1985.92 31
1986.02 32
1986.12 36
1986.22 42
1986.33 50
1986.43 60
1986.53 71
1986.63 82
1986.73 93
1986.84 103
1986.94 111
1987.04 117
1987.14 120
1987.25 120
1987.35 117
1987.45 113
1987.55 108
1987.65 103
1987.76 98
1987.86 95
1987.96 95
1988.06 96
1988.16 99
1988.27 105
1988.37 112
1988.47 121
1988.57 131
1988.68 143
1988.78 154
1988.88 165
1988.98 174
1989.08 180
1989.19 182
1989.29 179
1989.39 172
1989.49 161
1989.60 148
1989.70 135
1989.80 121
1989.90 109
1990.00 99
1990.11 91
1990.21 84
1990.31 80
1990.41 78
1990.52 78
1990.62 81
1990.72 87
1990.82 94
1990.92 101
1991.03 109
1991.13 114
1991.23 117
1991.33 118
1991.44 116
1991.54 113
1991.64 110
1991.74 107
1991.84 104
1991.95 99
1992.05 93
1992.15 86
1992.25 76
1992.36 65
1992.46 54
1992.56 42
1992.66 32
1992.77 23
1992.87 17
1992.97 11
1993.07 5
1993.17 0
1993.28 0
1993.38 0
1993.48 0
1993.58 0
1993.69 0
1993.79 0
1993.89 0
1993.99 0
1994.10 14
1994.20 32
1994.30 50
1994.40 66
1994.50 80
1994.61 90
1994.71 96
1994.81 99
1994.91 99
1995.02 99
1995.12 98
1995.22 97
1995.32 98
1995.43 102
1995.53 109
1995.63 121
1995.73 137
1995.83 157
1995.94 179
1996.04 202
1996.14 224
1996.24 244
1996.35 261
1996.45 273
1996.55 280
1996.65 282
1996.76 279
1996.86 271
1996.96 259
1997.06 245
1997.17 229
1997.27 213
1997.37 200
1997.47 190
1997.58 183
1997.68 179
1997.78 177
1997.88 176
1997.99 175
1998.09 174
1998.19 173
1998.29 172
1998.39 173
1998.50 177
1998.60 184
1998.70 193
1998.80 206
1998.91 219
1999.01 233
1999.11 246
1999.21 256
1999.32 263
1999.42 267
1999.52 268
1999.62 268
1999.73 268
1999.83 269
1999.93 271
2000.03 274
2000.14 277
2000.24 280
2000.34 281
2000.44 280
2000.55 279
2000.65 275
2000.75 271
2000.85 265
2000.96 258
2001.06 249
2001.16 239
2001.26 226
2001.37 212
2001.47 198
2001.57 183
2001.67 168
2001.78 155
2001.88 143
2001.98 133
2002.08 125
2002.19 118
2002.29 111
2002.39 104
2002.49 96
2002.60 86
2002.70 75
2002.80 65
2002.90 55
2003.01 46
2003.11 39
2003.21 31
2003.31 22
2003.42 12
2003.52 0
2003.62 0
2003.73 0
2003.83 0
2003.93 0
2004.03 0
2004.14 0
2004.24 0
2004.34 4
2004.44 14
2004.55 24
2004.65 34
2004.75 45
2004.85 56
2004.96 69
2005.06 81
2005.16 92
2005.26 98
2005.37 98
2005.47 94
2005.57 85
2005.67 73
2005.78 62
2005.88 52
2005.98 45
2006.08 39
2006.19 34
2006.29 29
2006.39 23
2006.50 15
2006.60 7
2006.70 0
2006.80 0
2006.91 0
2007.01 0
2007.11 0
2007.21 4
2007.32 7
2007.42 9
2007.52 9
2007.62 7
2007.73 6
2007.83 6
2007.93 8
2008.04 11
2008.14 15
2008.24 19
2008.34 21
2008.45 22
2008.55 21
2008.65 19
2008.75 16
2008.86 13
2008.96 10
2009.06 8
2009.16 7
2009.27 8
2009.37 10
2009.47 14
2009.58 21
2009.68 31
2009.78 45
2009.88 61
2009.99 79
2010.09 98
2010.19 115
2010.29 130
2010.40 143
2010.50 153
2010.60 161
2010.71 165
2010.81 165
2010.91 162
2011.01 156
2011.12 148
2011.22 138
2011.32 130
2011.43 124
2011.53 121
2011.63 122
2011.73 123
2011.84 125
2011.94 125
2012.04 121
2012.14 115
2012.25 105
2012.35 94
2012.45 81
2012.56 69
2012.66 56
2012.76 45
2012.86 34
2012.97 23
2013.07 13
2013.17 3
2013.28 0
2013.38 0
2013.48 0
2013.58 0
2013.69 0
2013.79 0
2013.89 0
2014.00 0
2014.10 7
2014.20 16
2014.30 24
2014.41 29
2014.51 31
2014.61 31
2014.72 30
2014.82 28
2014.92 27
2015.02 29
2015.13 32
2015.23 37
2015.33 44
2015.44 52
2015.54 60
2015.64 68
2015.74 75
2015.85 81
2015.95 86
2016.05 90
2016.16 92
2016.26 93
2016.36 93
2016.46 92
2016.57 90
2016.67 89
2016.77 90
2016.88 93
2016.98 99
2017.08 107
2017.18 117
2017.29 128
2017.39 139
2017.49 149
2017.60 156
2017.70 160
2017.80 161
2017.90 160
2018.01 156
2018.11 151
2018.21 145
2018.32 138
2018.42 130
2018.52 123
2018.63 117
2018.73 112
2018.83 108
2018.93 105
2019.04 103
2019.14 102
2019.24 102
2019.35 103
2019.45 106
2019.55 110
2019.66 117
2019.76 125
2019.86 134
2019.96 141
2020.07 146
2020.17 147
2020.27 144
2020.38 138
2020.48 130
2020.58 123
2020.68 117
2020.79 114
2020.89 113
2020.99 114
2021.10 115
2021.20 115
2021.30 113
2021.41 111
2021.51 109
2021.61 108
2021.72 111
2021.82 116
2021.92 125
2022.02 135
2022.13 145
2022.23 151
2022.33 153
2022.44 148
2022.54 138
2022.64 123
2022.75 105
2022.85 86
2022.95 68
2023.05 52
2023.16 38
2023.26 26
2023.36 18
2023.47 12
2023.57 9
2023.67 9
2023.78 10
2023.88 13
2023.98 17
2024.09 20
2024.19 23
2024.29 25
2024.39 28
2024.50 33
2024.60 41
2024.70 52
2024.81 66
2024.91 84
2025.01 103
2025.12 123
2025.22 143
2025.32 162
2025.43 180
2025.53 198
2025.63 214
2025.74 228
2025.84 240
2025.94 248
2026.04 252
2026.15 251
2026.25 245
2026.35 235
2026.46 225
2026.56 215
2026.66 207
2026.77 202
2026.87 200
2026.97 199
2027.08 200
2027.18 203
2027.28 207
2027.39 213
2027.49 220
2027.59 230
2027.70 240
2027.80 248
2027.90 252
2028.00 252
2028.11 246
2028.21 236
2028.31 221
2028.42 205
2028.52 189
2028.62 174
2028.73 161
2028.83 150
2028.93 142
2029.04 135
2029.14 131
2029.24 128
2029.35 127
2029.45 128
2029.55 131
2029.66 136
2029.76 139
2029.86 141
2029.97 141
2030.07 140
2030.17 139
2030.28 138
2030.38 140
2030.48 144
2030.59 151
2030.69 159
2030.79 164
2030.90 165
2031.00 160
2031.10 150
2031.21 134
2031.31 114
2031.41 93
2031.51 73
2031.62 56
2031.72 44
2031.82 37
2031.93 35
2032.03 39
2032.13 46
2032.24 56
2032.34 67
2032.44 78
2032.55 86
2032.65 92
2032.75 94
2032.86 94
2032.96 91
2033.06 87
2033.17 84
2033.27 83
2033.37 84
2033.48 87
2033.58 91
2033.68 96
2033.79 98
2033.89 97
2033.99 92
2034.10 84
2034.20 75
2034.30 65
2034.41 59
2034.51 56
2034.61 58
2034.72 61
2034.82 66
2034.92 69
2035.03 69
2035.13 65
2035.23 55
2035.34 42
2035.44 28
2035.54 14
2035.65 3
2035.75 0
2035.85 0
2035.96 0
2036.06 0
2036.17 1
2036.27 4
2036.37 5
2036.48 4
2036.58 3
2036.68 1
2036.79 0
2036.89 0
2036.99 0
2037.10 1
2037.20 3
2037.30 5
2037.41 6
2037.51 8
2037.61 9
2037.72 12
2037.82 16
2037.92 22
2038.03 30
2038.13 38
2038.23 46
2038.34 52
2038.44 57
2038.54 59
2038.65 60
2038.75 59
2038.85 58
2038.96 57
2039.06 57
2039.16 58
2039.27 61
2039.37 63
2039.48 66
2039.58 69
2039.68 72
2039.79 76
2039.89 79
2039.99 83
2040.10 87
2040.20 90
2040.30 93
2040.41 96
2040.51 98
2040.61 99
2040.72 100
2040.82 101
2040.92 100
2041.03 99
2041.13 96
2041.23 92
2041.34 86
2041.44 80
2041.55 73
2041.65 68
2041.75 64
2041.86 64
2041.96 69
2042.06 77
2042.17 89
2042.27 103
2042.37 117
2042.48 129
2042.58 139
2042.68 146
2042.79 151
2042.89 153
2043.00 155
2043.10 157
2043.20 158
2043.31 158
2043.41 156
2043.51 152
2043.62 146
2043.72 138
2043.82 129
2043.93 121
2044.03 115
2044.13 113
2044.24 116
2044.34 122
2044.45 132
2044.55 144
2044.65 155
2044.76 163
2044.86 167
2044.96 165
2045.07 158
2045.17 146
2045.27 130
2045.38 112
2045.48 95
2045.59 80
2045.69 68
2045.79 61
2045.90 59
2046.00 64
2046.10 73
2046.21 86
2046.31 101
2046.41 117
2046.52 131
2046.62 142
2046.73 150
2046.83 155
2046.93 157
2047.04 157
2047.14 156
2047.24 155
2047.35 154
2047.45 155
2047.55 157
2047.66 160
2047.76 164
2047.87 166
2047.97 168
2048.07 168
2048.18 165
2048.28 160
2048.38 154
2048.49 148
2048.59 142
2048.70 137
2048.80 132
2048.90 128
2049.01 124
2049.11 120
2049.21 115
2049.32 111
2049.42 107
2049.53 106
2049.63 107
2049.73 112
2049.84 121
2049.94 133
2050.04 148
2050.15 164
2050.25 178
2050.36 189
2050.46 194
2050.56 192
2050.67 183
2050.77 168
2050.87 149
2050.98 127
2051.08 106
2051.19 88
2051.29 75
2051.39 67
2051.50 64
2051.60 64
2051.70 65
2051.81 66
2051.91 64
2052.02 59
2052.12 51
2052.22 41
2052.33 31
2052.43 22
2052.53 17
2052.64 16
2052.74 20
2052.85 29
2052.95 40
2053.05 55
2053.16 71
2053.26 87
2053.37 102
2053.47 113
2053.57 121
2053.68 122
2053.78 117
2053.88 107
2053.99 94
2054.09 80
2054.20 68
2054.30 60
2054.40 57
2054.51 58
2054.61 62
2054.72 68
2054.82 74
2054.92 78
2055.03 82
2055.13 84
2055.23 85
2055.34 86
2055.44 87
2055.55 88
2055.65 90
2055.75 90
2055.86 89
2055.96 88
2056.07 85
2056.17 82
2056.27 79
2056.38 77
2056.48 78
2056.59 81
2056.69 89
2056.79 100
2056.90 115
2057.00 132
2057.11 149
2057.21 164
2057.31 176
2057.42 182
2057.52 183
2057.62 179
2057.73 171
2057.83 162
2057.94 151
2058.04 141
2058.14 131
2058.25 123
2058.35 117
2058.46 112
2058.56 109
2058.66 106
2058.77 103
2058.87 98
2058.98 92
2059.08 85
2059.18 76
2059.29 67
2059.39 60
2059.50 56
2059.60 55
2059.70 56
2059.81 57
2059.91 59
2060.02 58
2060.12 54
2060.22 47
2060.33 38
2060.43 29
2060.54 21
2060.64 14
2060.74 9
2060.85 6
2060.95 3
2061.06 1
2061.16 0
2061.26 0
2061.37 0
2061.47 0
2061.58 0
2061.68 0
2061.78 0
2061.89 1
2061.99 9
2062.10 18
2062.20 26
2062.30 32
2062.41 36
2062.51 37
2062.62 37
2062.72 34
2062.83 30
2062.93 26
2063.03 22
2063.14 18
2063.24 14
2063.35 12
2063.45 12
2063.55 15
2063.66 22
2063.76 31
2063.87 41
2063.97 51
2064.07 59
2064.18 63
2064.28 62
2064.39 58
2064.49 53
2064.59 48
2064.70 46
2064.80 48
2064.91 52
2065.01 59
2065.12 66
2065.22 72
2065.32 75
2065.43 74
2065.53 69
2065.64 60
2065.74 48
2065.84 34
2065.95 19
2066.05 4
2066.16 0
2066.26 0
2066.37 0
2066.47 0
2066.57 0
2066.68 0
2066.78 0
2066.89 4
2066.99 9
2067.09 12
2067.20 13
2067.30 14
2067.41 15
2067.51 16
2067.62 19
2067.72 23
2067.82 28
2067.93 33
2068.03 38
2068.14 44
2068.24 50
2068.34 57
2068.45 65
2068.55 73
2068.66 83
2068.76 94
2068.87 105
2068.97 115
2069.07 124
2069.18 130
2069.28 131
2069.39 127
2069.49 119
2069.60 106
2069.70 90
2069.80 73
2069.91 56
2070.01 41
2070.12 31
2070.22 24
2070.33 22
2070.43 23
2070.53 27
2070.64 32
2070.74 36
2070.85 40
2070.95 41
2071.06 41
2071.16 38
2071.26 36
2071.37 33
2071.47 33
2071.58 36
2071.68 41
2071.79 51
2071.89 64
2071.99 79
2072.10 97
2072.20 115
2072.31 133
2072.41 150
2072.52 163
2072.62 171
2072.72 174
2072.83 170
2072.93 161
2073.04 148
2073.14 132
2073.25 117
2073.35 102
2073.45 90
2073.56 79
2073.66 70
2073.77 60
2073.87 50
2073.98 40
2074.08 32
2074.18 28
2074.29 29
2074.39 34
2074.50 44
2074.60 55
2074.71 66
2074.81 73
2074.92 75
2075.02 72
2075.12 65
2075.23 54
2075.33 41
2075.44 27
2075.54 12
2075.65 0
2075.75 0
2075.86 0
2075.96 0
2076.06 0
2076.17 0
2076.27 0
2076.38 0
2076.48 5
2076.59 17
2076.69 28
2076.79 36
2076.90 42
2077.00 44
2077.11 45
2077.21 45
2077.32 46
2077.42 51
2077.53 60
2077.63 74
2077.73 92
2077.84 112
2077.94 132
2078.05 149
2078.15 161
2078.26 167
2078.36 167
2078.47 162
2078.57 155
2078.67 147
2078.78 140
2078.88 134
2078.99 131
2079.09 128
2079.20 125
2079.30 122
2079.41 117
2079.51 111
2079.62 104
2079.72 97
2079.82 89
2079.93 82
2080.03 76
2080.14 70
2080.24 66
2080.35 64
2080.45 64
2080.56 68
2080.66 75
2080.76 84
2080.87 95
2080.97 108
2081.08 122
2081.18 136
2081.29 148
2081.39 159
2081.50 165
2081.60 167
2081.71 165
2081.81 159
2081.91 150
2082.02 142
2082.12 135
2082.23 131
2082.33 131
2082.44 133
2082.54 136
2082.65 139
2082.75 140
2082.86 138
2082.96 134
2083.07 129
2083.17 123
2083.27 119
2083.38 116
2083.48 115
2083.59 115
2083.69 115
2083.80 115
2083.90 113
2084.01 109
2084.11 102
2084.22 93
2084.32 83
2084.42 70
2084.53 57
2084.63 44
2084.74 32
2084.84 24
2084.95 19
2085.05 19
2085.16 23
2085.26 29
2085.37 36
2085.47 41
2085.58 44
2085.68 45
2085.79 45
2085.89 45
2085.99 46
2086.10 49
2086.20 53
2086.31 58
2086.41 63
2086.52 66
2086.62 67
2086.73 67
2086.83 66
2086.94 65
2087.04 65
2087.15 66
2087.25 70
2087.36 77
2087.46 87
2087.56 100
2087.67 116
2087.77 133
2087.88 151
2087.98 167
2088.09 179
2088.19 185
2088.30 185
2088.40 179
2088.51 168
2088.61 155
2088.72 142
2088.82 133
2088.93 129
2089.03 133
2089.14 144
2089.24 161
2089.34 182
2089.45 205
2089.55 226
2089.66 244
2089.76 256
2089.87 263
2089.97 265
2090.08 263
2090.18 258
2090.29 251
2090.39 243
2090.50 232
2090.60 219
2090.71 206
2090.81 192
2090.92 180
2091.02 171
2091.13 168
2091.23 169
2091.34 177
2091.44 189
2091.54 204
2091.65 222
2091.75 240
2091.86 257
2091.96 272
2092.07 284
2092.17 292
2092.28 296
2092.38 294
2092.49 288
2092.59 275
2092.70 259
2092.80 240
2092.91 221
2093.01 203
2093.12 188
2093.22 177
2093.33 170
2093.43 167
2093.54 167
2093.64 167
2093.75 167
2093.85 167
2093.96 165
2094.06 162
2094.17 159
2094.27 155
2094.38 151
2094.48 147
2094.59 144
2094.69 141
2094.79 138
2094.90 136
2095.00 134
2095.11 131
2095.21 128
2095.32 125
2095.42 121
2095.53 117
2095.63 115
2095.74 113
2095.84 115
2095.95 119
2096.05 126
2096.16 135
2096.26 146
2096.37 156
2096.47 164
2096.58 169
2096.68 170
2096.79 167
2096.89 160
2097.00 150
2097.10 139
2097.21 128
2097.31 118
2097.42 110
2097.52 104
2097.63 99
2097.73 93
2097.84 86
2097.94 76
2098.05 63
2098.15 47
2098.26 30
2098.36 14
2098.47 2
2098.57 0
2098.68 0
2098.78 0
2098.89 0
2098.99 0
2099.10 0
2099.20 0
2099.31 0
2099.41 0
2099.52 0
2099.62 5
2099.73 16
2099.83 30
2099.94 44
2100.04 57
2100.15 68
2100.25 78
2100.36 86
2100.46 94
2100.57 101
2100.67 108
2100.78 114
2100.88 119
2100.99 123
2101.09 124
2101.20 123
2101.30 121
2101.41 117
2101.51 112
2101.62 105
2101.72 96
2101.83 86
2101.93 75
2102.04 66
2102.14 57
2102.25 52
2102.35 49
2102.46 50
2102.56 54
2102.67 61
2102.77 72
2102.88 87
2102.98 105
2103.09 125
2103.19 144
2103.30 160
2103.40 172
2103.51 178
2103.61 179
2103.72 176
2103.82 173
2103.93 169
2104.03 168
2104.14 169
2104.24 170
2104.35 172
2104.45 173
2104.56 173
2104.67 172
2104.77 170
2104.88 170
2104.98 170
2105.09 170
2105.19 170
2105.30 167
2105.40 161
2105.51 152
2105.61 140
2105.72 126
2105.82 111
2105.93 98
2106.03 88
2106.14 82
2106.24 79
2106.35 80
2106.45 84
2106.56 91
2106.66 101
2106.77 111
2106.87 121
2106.98 130
2107.08 137
2107.19 141
2107.29 143
2107.40 143
2107.50 141
2107.61 140
2107.71 139
2107.82 139
2107.93 139
2108.03 139
2108.14 137
2108.24 133
2108.35 126
2108.45 116
2108.56 104
2108.66 92
2108.77 79
2108.87 68
2108.98 58
2109.08 49
2109.19 41
2109.29 32
2109.40 24
2109.50 17
2109.61 11
2109.71 8
2109.82 10
2109.92 16
2110.03 27
2110.14 41
2110.24 57
2110.35 72
2110.45 85
2110.56 94
2110.66 100
2110.77 102
2110.87 103
2110.98 104
2111.08 105
2111.19 107
2111.29 109
2111.40 111
2111.50 110
2111.61 107
2111.71 103
2111.82 97
2111.93 91
2112.03 87
2112.14 87
2112.24 90
2112.35 94
2112.45 98
2112.56 100
2112.66 100
2112.77 97
2112.87 92
2112.98 87
2113.08 82
2113.19 78
2113.29 76
2113.40 74
2113.50 71
2113.61 67
2113.72 61
2113.82 53
2113.93 45
2114.03 36
2114.14 28
2114.24 21
2114.35 18
2114.45 17
2114.56 19
2114.66 23
2114.77 29
2114.87 34
2114.98 38
2115.09 39
2115.19 36
2115.30 30
2115.40 21
2115.51 11
2115.61 2
2115.72 0
2115.82 0
2115.93 0
2116.03 7
2116.14 17
2116.24 27
2116.35 35
2116.46 39
2116.56 41
2116.67 39
2116.77 35
2116.88 31
2116.98 28
2117.09 25
2117.19 23
2117.30 22
2117.40 23
2117.51 26
2117.62 32
2117.72 40
2117.83 51
2117.93 62
2118.04 75
2118.14 86
2118.25 96
2118.35 104
2118.46 111
2118.56 116
2118.67 120
2118.78 123
2118.88 125
2118.99 126
2119.09 127
2119.20 126
2119.30 124
2119.41 121
2119.51 118
2119.62 114
2119.72 110
2119.83 106
2119.94 102
2120.04 98
2120.15 94
2120.25 91
2120.36 85
2120.46 78
2120.57 69
2120.67 58
2120.78 46
2120.89 36
2120.99 29
2121.10 27
2121.20 29
2121.31 34
2121.41 41
2121.52 48
2121.62 53
2121.73 57
2121.84 59
2121.94 60
2122.05 61
2122.15 61
2122.26 61
2122.36 58
2122.47 53
2122.57 45
2122.68 34
2122.79 22
2122.89 9
2123.00 0
2123.10 0
2123.21 0
2123.31 0
2123.42 0
2123.52 0
2123.63 0
2123.74 0
2123.84 5
2123.95 16
2124.05 25
2124.16 31
2124.26 34
2124.37 34
2124.48 33
2124.58 31
2124.69 31
2124.79 32
2124.90 34
2125.00 39
2125.11 44
2125.21 49
2125.32 54
2125.43 57
2125.53 59
2125.64 60
2125.74 61
2125.85 64
2125.95 69
2126.06 75
2126.17 84
2126.27 95
2126.38 106
2126.48 115
2126.59 124
2126.69 130
2126.80 135
2126.91 136
2127.01 134
2127.12 129
2127.22 120
2127.33 108
2127.43 95
2127.54 82
2127.64 71
2127.75 65
2127.86 64
2127.96 68
2128.07 76
2128.17 86
2128.28 96
2128.38 105
2128.49 113
2128.60 118
2128.70 122
2128.81 126
2128.91 128
2129.02 129
2129.12 128
2129.23 126
2129.34 122
2129.44 116
2129.55 111
2129.65 106
2129.76 101
2129.87 98
2129.97 95
2130.08 92
2130.18 89
2130.29 84
2130.39 78
2130.50 70
2130.61 61
2130.71 52
2130.82 44
2130.92 37
2131.03 32
2131.13 31
2131.24 33
2131.35 39
2131.45 48
2131.56 59
2131.66 71
2131.77 84
2131.87 95
2131.98 103
2132.09 108
2132.19 110
2132.30 111
2132.40 111
2132.51 113
2132.62 116
2132.72 123
2132.83 130
2132.93 139
2133.04 146
2133.14 152
2133.25 155
2133.36 155
2133.46 155
2133.57 152
2133.67 150
2133.78 146
2133.89 142
2133.99 136
2134.10 129
2134.20 121
2134.31 113
2134.41 104
2134.52 95
2134.63 89
2134.73 84
2134.84 82
2134.94 82
2135.05 81
2135.16 80
2135.26 74
2135.37 64
2135.47 50
2135.58 32
2135.69 14
2135.79 0
2135.90 0
2136.00 0
2136.11 0
2136.22 0
2136.32 0
2136.43 0
2136.53 0
2136.64 0
2136.74 7
2136.85 18
2136.96 29
2137.06 41
2137.17 51
2137.27 59
2137.38 64
2137.49 66
2137.59 67
2137.70 67
2137.80 67
2137.91 67
2138.02 69
2138.12 71
2138.23 75
2138.33 81
2138.44 89
2138.55 97
2138.65 105
2138.76 111
2138.86 115
2138.97 116
2139.08 114
2139.18 110
2139.29 106
2139.39 103
2139.50 101
2139.61 99
2139.71 97
2139.82 95
2139.92 92
2140.03 89
2140.14 87
2140.24 87
2140.35 91
2140.45 102
2140.56 118
2140.67 139
2140.77 163
2140.88 188
2140.98 209
2141.09 226
2141.20 237
2141.30 241
2141.41 240
2141.51 235
2141.62 227
2141.73 217
2141.83 205
2141.94 191
2142.04 177
2142.15 164
2142.26 153
2142.36 145
2142.47 142
2142.57 144
2142.68 151
2142.79 160
2142.89 169
2143.00 177
2143.10 182
2143.21 183
2143.32 180
2143.42 174
2143.53 166
2143.64 157
2143.74 151
2143.85 148
2143.95 149
2144.06 157
2144.17 168
2144.27 183
2144.38 198
2144.48 210
2144.59 218
2144.70 219
2144.80 214
2144.91 204
2145.01 191
2145.12 177
2145.23 163
2145.33 152
2145.44 143
2145.55 136
2145.65 131
2145.76 128
2145.86 126
2145.97 125
2146.08 125
2146.18 126
2146.29 127
2146.39 129
2146.50 130
2146.61 131
2146.71 131
2146.82 130
2146.93 128
2147.03 124
2147.14 117
2147.24 108
2147.35 97
2147.46 84
2147.56 70
2147.67 57
2147.78 46
2147.88 38
2147.99 35
2148.09 36
2148.20 41
2148.31 47
2148.41 55
2148.52 62
2148.62 67
2148.73 69
2148.84 69
2148.94 67
2149.05 62
2149.16 58
2149.26 55
2149.37 53
2149.47 55
2149.58 60
2149.69 70
2149.79 84
2149.90 101
2150.01 121
2150.11 143
2150.22 164
2150.32 183
2150.43 197
2150.54 206
2150.64 207
2150.75 202
2150.86 192
2150.96 181
2151.07 170
2151.17 164
2151.28 164
2151.39 171
2151.49 182
2151.60 196
2151.71 207
2151.81 213
2151.92 211
2152.03 202
2152.13 187
2152.24 168
2152.34 149
2152.45 131
2152.56 117
2152.66 107
2152.77 100
2152.88 95
2152.98 91
2153.09 88
2153.19 85
2153.30 81
2153.41 77
2153.51 74
2153.62 73
2153.73 75
2153.83 82
2153.94 93
2154.05 108
2154.15 125
2154.26 143
2154.36 160
2154.47 175
2154.58 185
2154.68 192
2154.79 196
2154.90 195
2155.00 191
2155.11 185
2155.22 178
2155.32 172
2155.43 167
2155.53 165
2155.64 167
2155.75 172
2155.85 178
2155.96 185
2156.07 191
2156.17 195
2156.28 197
2156.39 196
2156.49 194
2156.60 190
2156.70 185
2156.81 178
2156.92 171
2157.02 162
2157.13 154
2157.24 148
2157.34 145
2157.45 145
2157.56 150
2157.66 157
2157.77 166
2157.88 172
2157.98 176
2158.09 176
2158.20 171
2158.30 164
2158.41 156
2158.51 147
2158.62 138
2158.73 132
2158.83 128
2158.94 128
2159.05 133
2159.15 142
2159.26 156
2159.37 174
2159.47 192
2159.58 210
2159.69 225
2159.79 237
2159.90 244
2160.01 248
2160.11 249
2160.22 249
2160.32 249
2160.43 248
2160.54 247
2160.64 244
2160.75 240
2160.86 236
2160.96 231
2161.07 225
2161.18 219
2161.28 211
2161.39 201
2161.50 188
2161.60 172
2161.71 155
2161.82 138
2161.92 123
2162.03 112
2162.14 106
2162.24 106
2162.35 111
2162.46 121
2162.56 133
2162.67 145
2162.78 156
2162.88 164
2162.99 169
2163.09 170
2163.20 168
2163.31 165
2163.41 163
2163.52 161
2163.63 159
2163.73 157
2163.84 152
2163.95 143
2164.05 130
2164.16 114
2164.27 95
2164.37 79
2164.48 65
2164.59 57
2164.69 53
2164.80 53
2164.91 54
2165.01 53
2165.12 52
2165.23 49
2165.33 46
2165.44 44
2165.55 45
2165.65 48
2165.76 53
2165.87 59
2165.97 66
2166.08 72
2166.19 77
2166.29 81
2166.40 84
2166.51 86
2166.61 87
2166.72 85
2166.83 82
2166.93 79
2167.04 75
2167.15 72
2167.25 70
2167.36 69
2167.47 70
2167.57 73
2167.68 77
2167.79 82
2167.89 88
2168.00 94
2168.11 99
2168.21 103
2168.32 104
2168.43 102
2168.53 98
2168.64 92
2168.75 86
2168.85 80
2168.96 77
2169.07 75
2169.17 77
2169.28 79
2169.39 83
2169.49 85
2169.60 87
2169.71 86
2169.81 83
2169.92 77
2170.03 69
2170.13 60
2170.24 49
2170.35 38
2170.45 28
2170.56 20
2170.67 13
2170.78 9
2170.88 7
2170.99 7
2171.10 9
2171.20 12
2171.31 15
2171.42 16
2171.52 15
2171.63 10
2171.74 3
2171.84 0
2171.95 0
2172.06 0
2172.16 0
2172.27 0
2172.38 0
2172.48 0
2172.59 10
2172.70 17
2172.80 22
2172.91 23
2173.02 24
2173.12 25
2173.23 30
2173.34 37
2173.45 49
2173.55 63
2173.66 78
2173.77 91
2173.87 103
2173.98 112
2174.09 120
2174.19 128
2174.30 138
2174.41 151
2174.51 166
2174.62 184
2174.73 203
2174.83 222
2174.94 238
2175.05 251
2175.15 260
2175.26 267
2175.37 270
2175.48 270
2175.58 268
2175.69 264
2175.80 257
2175.90 247
2176.01 235
2176.12 221
2176.22 207
2176.33 192
2176.44 179
2176.54 168
2176.65 159
2176.76 153
2176.86 149
2176.97 147
2177.08 147
2177.19 149
2177.29 153
2177.40 159
2177.51 166
2177.61 172
2177.72 177
2177.83 179
2177.93 177
2178.04 172
2178.15 165
2178.26 156
2178.36 148
2178.47 141
2178.58 134
2178.68 128
2178.79 123
2178.90 119
2179.00 115
2179.11 113
2179.22 113
2179.32 114
2179.43 115
2179.54 116
2179.65 116
2179.75 114
2179.86 109
2179.97 103
2180.07 97
2180.18 91
2180.29 85
2180.39 79
2180.50 72
2180.61 63
2180.72 51
2180.82 36
2180.93 19
2181.04 2
2181.14 0
2181.25 0
2181.36 0
2181.46 0
2181.57 0
2181.68 0
2181.79 6
2181.89 20
2182.00 31
2182.11 38
2182.21 40
2182.32 38
2182.43 31
2182.54 23
2182.64 14
2182.75 8
2182.86 4
2182.96 1
2183.07 0
2183.18 0
2183.28 0
2183.39 0
2183.50 0
2183.61 0
2183.71 0
2183.82 0
2183.93 0
2184.03 10
2184.14 20
2184.25 31
2184.36 42
2184.46 55
2184.57 70
2184.68 85
2184.78 101
2184.89 117
2185.00 130
2185.11 141
2185.21 148
2185.32 153
2185.43 156
2185.53 158
2185.64 159
2185.75 160
2185.86 160
2185.96 158
2186.07 155
2186.18 149
2186.28 142
2186.39 133
2186.50 126
2186.61 120
2186.71 119
2186.82 124
2186.93 134
2187.03 150
2187.14 172
2187.25 197
2187.36 224
2187.46 250
2187.57 273
2187.68 291
2187.78 303
2187.89 309
2188.00 310
2188.11 308
2188.21 304
2188.32 299
2188.43 293
2188.53 288
2188.64 283
2188.75 281
2188.86 281
2188.96 284
2189.07 291
2189.18 302
2189.28 314
2189.39 327
2189.50 340
2189.61 350
2189.71 359
2189.82 365
2189.93 370
2190.04 374
2190.14 378
2190.25 381
2190.36 383
2190.46 383
2190.57 382
2190.68 380
2190.79 377
2190.89 373
2191.00 368
2191.11 363
2191.22 357
2191.32 349
2191.43 338
2191.54 326
2191.64 314
2191.75 302
2191.86 292
2191.97 285
2192.07 281
2192.18 278
2192.29 275
2192.40 270
2192.50 261
2192.61 249
2192.72 233
2192.82 215
2192.93 197
2193.04 182
2193.15 170
2193.25 162
2193.36 160
2193.47 163
2193.58 171
2193.68 181
2193.79 192
2193.90 202
2194.01 209
2194.11 213
2194.22 212
2194.33 207
2194.43 198
2194.54 187
2194.65 174
2194.76 162
2194.86 152
2194.97 145
2195.08 141
2195.19 141
2195.29 145
2195.40 151
2195.51 160
2195.62 168
2195.72 177
2195.83 184
2195.94 191
2196.04 199
2196.15 209
2196.26 223
2196.37 240
2196.47 260
2196.58 280
2196.69 298
2196.80 311
2196.90 320
2197.01 322
2197.12 320
2197.23 315
2197.33 309
2197.44 303
2197.55 297
2197.66 292
2197.76 286
2197.87 278
2197.98 269
2198.09 257
2198.19 244
2198.30 231
2198.41 218
2198.52 207
2198.62 197
2198.73 191
2198.84 188
2198.95 187
2199.05 190
2199.16 195
2199.27 202
2199.38 209
2199.48 215
2199.59 219
2199.70 219
2199.81 215
2199.91 206
2200.02 193
2200.13 177
2200.24 159
2200.34 142
2200.45 126
2200.56 113
2200.67 103
2200.77 97
2200.88 95
2200.99 95
2201.10 100
2201.20 107
2201.31 118
2201.42 132
2201.53 149
2201.63 169
2201.74 190
2201.85 210
2201.96 229
2202.06 246
2202.17 261
2202.28 274
2202.39 285
2202.49 294
2202.60 302
2202.71 306
2202.82 306
2202.92 301
2203.03 291
2203.14 276
2203.25 258
2203.35 239
2203.46 223
2203.57 209
2203.68 201
2203.78 199
2203.89 202
2204.00 211
2204.11 222
2204.21 234
2204.32 245
2204.43 254
2204.54 258
2204.64 258
2204.75 255
2204.86 251
2204.97 248
2205.07 246
2205.18 245
2205.29 244
2205.40 242
2205.51 236
2205.61 226
2205.72 211
2205.83 193
2205.94 173
2206.04 152
2206.15 134
2206.26 120
2206.37 110
2206.47 105
2206.58 104
2206.69 106
2206.80 111
2206.90 117
2207.01 123
2207.12 129
2207.23 134
2207.33 137
2207.44 138
2207.55 136
2207.66 133
2207.77 129
2207.87 124
2207.98 121
2208.09 118
2208.20 117
2208.30 117
2208.41 118
2208.52 118
2208.63 119
2208.73 120
2208.84 121
2208.95 124
2209.06 126
2209.17 129
2209.27 132
2209.38 134
2209.49 133
2209.60 129
2209.70 123
2209.81 115
2209.92 107
2210.03 100
2210.14 95
2210.24 93
2210.35 94
2210.46 97
2210.57 101
2210.67 108
2210.78 115
2210.89 123
2211.00 133
2211.10 143
2211.21 154
2211.32 166
2211.43 178
2211.54 190
2211.64 202
2211.75 213
2211.86 223
2211.97 229
2212.07 231
2212.18 228
2212.29 219
2212.40 207
2212.51 192
2212.61 179
2212.72 168
2212.83 160
2212.94 156
2213.04 154
2213.15 152
2213.26 149
2213.37 145
2213.48 138
2213.58 131
2213.69 125
2213.80 121
2213.91 119
2214.02 119
2214.12 119
2214.23 119
2214.34 117
2214.45 112
2214.55 103
2214.66 92
2214.77 81
2214.88 70
2214.99 61
2215.09 56
2215.20 55
2215.31 59
2215.42 66
2215.52 77
2215.63 88
2215.74 98
2215.85 106
2215.96 111
2216.06 112
2216.17 111
2216.28 108
2216.39 104
2216.50 101
2216.60 97
2216.71 93
2216.82 89
2216.93 84
2217.04 81
2217.14 79
2217.25 79
2217.36 83
2217.47 91
2217.57 100
2217.68 111
2217.79 120
2217.90 128
2218.01 134
2218.11 137
2218.22 139
2218.33 139
2218.44 138
2218.55 136
2218.65 134
2218.76 132
2218.87 132
2218.98 133
2219.09 137
2219.19 145
2219.30 156
2219.41 170
2219.52 185
2219.63 201
2219.73 216
2219.84 228
2219.95 236
2220.06 240
2220.17 241
2220.27 238
2220.38 231
2220.49 221
2220.60 210
2220.71 198
2220.81 187
2220.92 179
2221.03 173
2221.14 171
2221.25 171
2221.35 173
2221.46 174
2221.57 173
2221.68 170
2221.79 164
2221.89 157
2222.00 148
2222.11 140
2222.22 134
2222.33 129
2222.43 128
2222.54 130
2222.65 136
2222.76 146
2222.87 159
2222.97 173
2223.08 188
2223.19 201
2223.30 210
2223.41 214
2223.51 213
2223.62 207
2223.73 200
2223.84 190
2223.95 180
2224.05 171
2224.16 162
2224.27 154
2224.38 145
2224.49 137
2224.59 128
2224.70 121
2224.81 114
2224.92 109
2225.03 104
2225.14 100
2225.24 96
2225.35 93
2225.46 89
2225.57 87
2225.68 84
2225.78 82
2225.89 81
2226.00 79
2226.11 77
2226.22 76
2226.32 76
2226.43 78
2226.54 82
2226.65 89
2226.76 96
2226.86 105
2226.97 114
2227.08 122
2227.19 128
2227.30 132
2227.41 134
2227.51 135
2227.62 133
2227.73 130
2227.84 125
2227.95 121
2228.05 117
2228.16 113
2228.27 109
2228.38 106
2228.49 101
2228.60 96
2228.70 90
2228.81 84
2228.92 78
2229.03 72
2229.14 68
2229.24 66
2229.35 65
2229.46 65
2229.57 65
2229.68 66
2229.79 67
2229.89 67
2230.00 67
2230.11 66
2230.22 64
2230.33 60
2230.43 56
2230.54 52
2230.65 48
2230.76 46
2230.87 46
2230.98 50
2231.08 56
2231.19 64
2231.30 73
2231.41 82
2231.52 89
2231.63 96
2231.73 101
2231.84 107
2231.95 113
2232.06 121
2232.17 131
2232.28 142
2232.38 153
2232.49 164
2232.60 173
2232.71 179
2232.82 182
2232.92 183
2233.03 181
2233.14 176
2233.25 169
2233.36 159
2233.47 145
2233.57 128
2233.68 107
2233.79 86
2233.90 65
2234.01 46
2234.12 31
2234.22 21
2234.33 16
2234.44 15
2234.55 15
2234.66 14
2234.77 11
2234.87 5
2234.98 0
2235.09 0
2235.20 0
2235.31 0
2235.42 0
2235.52 0
2235.63 0
2235.74 10
2235.85 24
2235.96 35
2236.07 42
2236.17 44
2236.28 44
2236.39 42
2236.50 41
2236.61 42
2236.72 46
2236.82 53
2236.93 61
2237.04 70
2237.15 78
2237.26 84
2237.37 88
2237.48 89
2237.58 89
2237.69 86
2237.80 80
2237.91 72
2238.02 61
2238.13 47
2238.23 33
2238.34 19
2238.45 7
2238.56 0
2238.67 0
2238.78 0
2238.88 0
2238.99 0
2239.10 0
2239.21 1
2239.32 2
2239.43 2
2239.54 1
2239.64 0
2239.75 1
2239.86 5
2239.97 12
2240.08 21
2240.19 30
2240.29 38
2240.40 41
2240.51 40
2240.62 32
2240.73 21
2240.84 7
2240.95 0
2241.05 0
2241.16 0
2241.27 0
2241.38 0
2241.49 0
2241.60 15
2241.70 34
2241.81 54
2241.92 71
2242.03 87
2242.14 99
2242.25 107
2242.36 112
2242.46 114
2242.57 115
2242.68 115
2242.79 115
2242.90 116
2243.01 118
2243.12 121
2243.22 125
2243.33 129
2243.44 133
2243.55 137
2243.66 141
2243.77 144
2243.87 146
2243.98 145
2244.09 142
2244.20 135
2244.31 126
2244.42 116
2244.53 107
2244.63 99
2244.74 94
2244.85 93
2244.96 93
2245.07 94
2245.18 96
2245.29 97
2245.39 97
2245.50 98
2245.61 100
2245.72 104
2245.83 110
2245.94 116
2246.05 121
2246.16 126
2246.26 131
2246.37 134
2246.48 137
2246.59 141
2246.70 147
2246.81 156
2246.92 166
2247.02 177
2247.13 189
2247.24 200
2247.35 210
2247.46 216
2247.57 218
2247.68 216
2247.78 210
2247.89 201
2248.00 191
2248.11 181
2248.22 172
2248.33 165
2248.44 161
2248.55 158
2248.65 158
2248.76 159
2248.87 160
2248.98 163
2249.09 165
2249.20 167
2249.31 168
2249.41 167
2249.52 165
2249.63 162
2249.74 158
2249.85 153
2249.96 147
2250.07 139
2250.18 130
2250.28 119
2250.39 106
2250.50 91
2250.61 75
2250.72 61
2250.83 47
2250.94 35
2251.04 25
2251.15 17
2251.26 9
2251.37 3
2251.48 0
2251.59 0
2251.70 0
2251.81 0
2251.91 5
2252.02 14
2252.13 25
2252.24 35
2252.35 42
2252.46 47
2252.57 48
2252.68 46
2252.78 45
2252.89 45
2253.00 49
2253.11 57
2253.22 69
2253.33 82
2253.44 93
2253.55 101
2253.66 103
2253.76 99
2253.87 90
2253.98 79
2254.09 68
2254.20 58
2254.31 51
2254.42 47
2254.53 45
2254.63 44
2254.74 42
2254.85 38
2254.96 33
2255.07 27
2255.18 20
2255.29 14
2255.40 8
2255.50 5
2255.61 3
2255.72 2
2255.83 3
2255.94 5
2256.05 6
2256.16 9
2256.27 10
2256.38 12
2256.48 12
2256.59 11
2256.70 9
2256.81 5
2256.92 1
2257.03 0
2257.14 0
2257.25 0
2257.36 0
2257.46 0
2257.57 0
2257.68 0
2257.79 2
2257.90 10
2258.01 20
2258.12 30
2258.23 42
2258.34 54
2258.44 65
2258.55 75
2258.66 84
2258.77 89
2258.88 90
2258.99 88
2259.10 82
2259.21 74
2259.32 65
2259.42 55
2259.53 45
2259.64 35
2259.75 26
2259.86 18
2259.97 11
2260.08 3
2260.19 0
2260.30 0
2260.40 0
2260.51 0
2260.62 0
2260.73 0
2260.84 0
2260.95 0
2261.06 12
2261.17 28
2261.28 47
2261.39 67
2261.49 87
2261.60 104
2261.71 117
2261.82 124
2261.93 125
2262.04 119
2262.15 110
2262.26 99
2262.37 89
2262.48 83
2262.58 82
2262.69 86
2262.80 96
2262.91 109
2263.02 124
2263.13 138
2263.24 150
2263.35 160
2263.46 165
2263.57 168
2263.67 167
2263.78 164
2263.89 159
2264.00 153
2264.11 146
2264.22 138
2264.33 129
2264.44 118
2264.55 106
2264.66 93
2264.77 82
2264.87 73
2264.98 67
2265.09 67
2265.20 72
2265.31 83
2265.42 97
2265.53 113
2265.64 131
2265.75 146
2265.86 159
2265.96 168
2266.07 173
2266.18 173
2266.29 169
2266.40 163
2266.51 154
2266.62 144
2266.73 133
2266.84 124
2266.95 116
2267.06 109
2267.16 104
2267.27 100
2267.38 96
2267.49 90
2267.60 82
2267.71 73
2267.82 64
2267.93 56
2268.04 50
2268.15 47
2268.26 46
2268.37 47
2268.47 48
2268.58 47
2268.69 46
2268.80 43
2268.91 42
2269.02 42
2269.13 46
2269.24 53
2269.35 63
2269.46 73
2269.57 82
2269.68 88
2269.78 89
2269.89 86
2270.00 79
2270.11 70
2270.22 59
2270.33 49
2270.44 40
2270.55 33
2270.66 30
2270.77 31
2270.88 36
2270.99 46
2271.09 58
2271.20 71
2271.31 85
2271.42 97
2271.53 106
2271.64 114
2271.75 120
2271.86 124
2271.97 126
2272.08 126
2272.19 125
2272.30 122
2272.41 117
2272.51 112
2272.62 106
2272.73 102
2272.84 98
2272.95 95
2273.06 93
2273.17 90
2273.28 87
2273.39 84
2273.50 81
2273.61 79
2273.72 79
2273.83 81
2273.94 85
2274.04 90
2274.15 96
2274.26 103
2274.37 109
2274.48 115
2274.59 119
2274.70 124
2274.81 129
2274.92 133
2275.03 137
2275.14 141
2275.25 144
2275.36 145
2275.47 143
2275.57 139
2275.68 133
2275.79 126
2275.90 118
2276.01 110
2276.12 103
2276.23 98
2276.34 96
2276.45 95
2276.56 96
2276.67 98
2276.78 100
2276.89 102
2277.00 103
2277.11 102
2277.21 100
2277.32 97
2277.43 95
2277.54 93
2277.65 92
2277.76 92
2277.87 92
2277.98 92
2278.09 90
2278.20 86
2278.31 81
2278.42 73
2278.53 62
2278.64 49
2278.75 35
2278.86 20
2278.96 6
2279.07 0
2279.18 0
2279.29 0
2279.40 0
2279.51 0
2279.62 0
2279.73 0
2279.84 0
2279.95 5
2280.06 11
2280.17 15
2280.28 20
2280.39 27
2280.50 35
2280.61 44
2280.72 54
2280.82 63
2280.93 69
2281.04 71
2281.15 68
2281.26 62
2281.37 54
2281.48 46
2281.59 40
2281.70 38
2281.81 40
2281.92 48
2282.03 60
2282.14 74
2282.25 89
2282.36 101
2282.47 111
2282.58 115
2282.69 115
2282.80 111
2282.90 104
2283.01 97
2283.12 92
2283.23 89
2283.34 91
2283.45 95
2283.56 102
2283.67 110
2283.78 115
2283.89 117
2284.00 114
2284.11 107
2284.22 97
2284.33 86
2284.44 75
2284.55 66
2284.66 60
2284.77 56
2284.88 54
2284.99 52
2285.09 52
2285.20 52
2285.31 54
2285.42 56
2285.53 60
2285.64 66
2285.75 72
2285.86 79
2285.97 87
2286.08 96
2286.19 105
2286.30 114
2286.41 124
2286.52 133
2286.63 141
2286.74 145
2286.85 147
2286.96 145
2287.07 139
2287.18 132
2287.29 124
2287.40 117
2287.51 113
2287.62 112
2287.72 114
2287.83 117
2287.94 119
2288.05 121
2288.16 120
2288.27 117
2288.38 111
2288.49 104
2288.60 96
2288.71 88
2288.82 81
2288.93 75
2289.04 72
2289.15 70
2289.26 71
2289.37 74
2289.48 79
2289.59 85
2289.70 90
2289.81 96
2289.92 100
2290.03 103
2290.14 104
2290.25 105
2290.36 106
2290.47 106
2290.58 105
2290.69 104
2290.79 102
2290.90 98
2291.01 94
2291.12 88
2291.23 81
2291.34 73
2291.45 66
2291.56 60
2291.67 56
2291.78 56
2291.89 60
2292.00 67
2292.11 79
2292.22 93
2292.33 108
2292.44 123
2292.55 136
2292.66 146
2292.77 153
2292.88 155
2292.99 155
2293.10 154
2293.21 153
2293.32 153
2293.43 155
2293.54 159
2293.65 165
2293.76 172
2293.87 180
2293.98 187
2294.09 193
2294.20 200
2294.31 206
2294.42 212
2294.53 217
2294.64 221
2294.74 225
2294.85 227
2294.96 228
2295.07 230
2295.18 231
2295.29 233
2295.40 235
2295.51 239
2295.62 243
2295.73 247
2295.84 252
2295.95 255
2296.06 258
2296.17 261
2296.28 262
2296.39 261
2296.50 259
2296.61 253
2296.72 244
2296.83 234
2296.94 222
2297.05 212
2297.16 205
2297.27 200
2297.38 199
2297.49 200
2297.60 201
2297.71 200
2297.82 196
2297.93 189
2298.04 180
2298.15 170
2298.26 161
2298.37 153
2298.48 147
2298.59 143
2298.70 140
2298.81 138
2298.92 138
2299.03 139
2299.14 144
2299.25 154
2299.36 167
2299.47 184
2299.58 203
2299.69 221
2299.80 237
2299.91 250
2300.02 258
2300.13 262
2300.24 263
2300.35 262
2300.46 259
2300.57 254
2300.68 247
2300.79 239
2300.90 230
2301.01 222
2301.12 215
2301.23 210
2301.34 206
2301.45 201
2301.56 196
2301.67 187
2301.78 176
2301.89 162
2302.00 147
2302.11 132
2302.22 120
2302.33 110
2302.44 103
2302.55 99
2302.66 97
2302.77 97
2302.88 100
2302.99 104
2303.10 110
2303.21 117
2303.32 121
2303.43 123
2303.54 119
2303.65 111
2303.76 100
2303.87 86
2303.98 74
2304.09 65
2304.20 60
2304.31 60
2304.42 62
2304.53 65
2304.64 66
2304.75 64
2304.86 60
2304.97 55
2305.08 50
2305.19 47
2305.30 48
2305.41 51
2305.52 56
2305.63 61
2305.74 63
2305.85 63
2305.96 59
2306.07 51
2306.18 40
2306.29 27
2306.40 13
2306.51 0
2306.62 0
2306.73 0
2306.84 0
2306.95 0
2307.06 2
2307.17 21
2307.28 43
2307.39 64
2307.50 82
2307.61 93
2307.72 98
2307.83 95
2307.94 88
2308.05 79
2308.16 70
2308.27 62
2308.38 58
2308.49 56
2308.60 58
2308.71 62
2308.82 69
2308.93 78
2309.04 88
2309.15 99
2309.26 109
2309.37 116
2309.48 119
2309.59 117
2309.70 110
2309.81 100
2309.92 88
2310.03 77
2310.14 69
2310.25 66
2310.36 67
2310.47 71
2310.58 77
2310.69 81
2310.80 84
2310.91 83
2311.02 79
2311.13 71
2311.24 59
2311.35 43
2311.46 25
2311.57 7
2311.68 0
2311.79 0
2311.90 0
2312.01 0
2312.12 0
2312.23 0
2312.34 0
2312.45 1
2312.56 10
2312.67 18
2312.78 25
2312.89 31
2313.00 37
2313.11 43
2313.22 50
2313.33 58
2313.44 66
2313.56 72
2313.67 76
2313.78 77
2313.89 74
2314.00 70
2314.11 65
2314.22 60
2314.33 56
2314.44 55
2314.55 55
2314.66 56
2314.77 56
2314.88 56
2314.99 54
2315.10 52
2315.21 48
2315.32 45
2315.43 41
2315.54 38
2315.65 34
2315.76 32
2315.87 29
2315.98 27
2316.09 27
2316.20 28
2316.31 28
2316.42 29
2316.53 29
2316.64 28
2316.75 26
2316.86 23
2316.97 21
2317.08 19
2317.19 18
2317.30 20
2317.41 24
2317.52 31
2317.64 41
2317.75 54
2317.86 68
2317.97 82
2318.08 94
2318.19 102
2318.30 107
2318.41 108
2318.52 107
2318.63 105
2318.74 104
2318.85 104
2318.96 107
2319.07 109
2319.18 111
2319.29 111
2319.40 109
2319.51 106
2319.62 102
2319.73 100
2319.84 100
2319.95 99
2320.06 98
2320.17 94
2320.28 87
2320.39 76
2320.50 62
2320.61 48
2320.73 35
2320.84 25
2320.95 19
2321.06 18
2321.17 21
2321.28 29
2321.39 41
2321.50 56
2321.61 74
2321.72 95
2321.83 115
2321.94 134
2322.05 149
2322.16 160
2322.27 167
2322.38 169
2322.49 167
2322.60 163
2322.71 157
2322.82 151
2322.93 143
2323.04 136
2323.15 129
2323.27 122
2323.38 116
2323.49 110
2323.60 104
2323.71 98
2323.82 91
2323.93 83
2324.04 72
2324.15 60
2324.26 48
2324.37 35
2324.48 24
2324.59 16
2324.70 10
2324.81 9
2324.92 10
2325.03 13
2325.14 18
2325.25 25
2325.36 32
2325.47 41
2325.59 50
2325.70 59
2325.81 67
2325.92 72
2326.03 74
2326.14 71
2326.25 65
2326.36 57
2326.47 50
2326.58 45
2326.69 44
2326.80 46
2326.91 51
2327.02 57
2327.13 63
2327.24 68
2327.35 72
2327.46 76
2327.57 80
2327.69 84
2327.80 88
2327.91 90
2328.02 91
2328.13 91
2328.24 88
2328.35 85
2328.46 82
2328.57 81
2328.68 83
2328.79 88
2328.90 97
2329.01 110
2329.12 126
2329.23 145
2329.34 163
2329.45 181
2329.57 194
2329.68 203
2329.79 205
2329.90 202
2330.01 194
2330.12 184
2330.23 173
2330.34 164
2330.45 157
2330.56 153
2330.67 151
2330.78 148
2330.89 144
2331.00 140
2331.11 134
2331.22 130
2331.34 127
2331.45 127
2331.56 131
2331.67 138
2331.78 148
2331.89 157
2332.00 165
2332.11 170
2332.22 169
2332.33 161
2332.44 148
2332.55 130
2332.66 110
2332.77 88
2332.88 68
2333.00 51
2333.11 38
2333.22 29
2333.33 23
2333.44 18
2333.55 14
2333.66 8
2333.77 2
2333.88 0
2333.99 0
2334.10 0
2334.21 0
2334.32 0
2334.43 0
2334.55 0
2334.66 0
2334.77 13
2334.88 26
2334.99 39
2335.10 51
2335.21 62
2335.32 69
2335.43 75
2335.54 78
2335.65 80
2335.76 83
2335.87 86
2335.98 91
2336.10 99
2336.21 109
2336.32 121
2336.43 134
2336.54 147
2336.65 159
2336.76 168
2336.87 174
2336.98 178
2337.09 181
2337.20 183
2337.31 186
2337.43 191
2337.54 197
2337.65 204
2337.76 213
2337.87 222
2337.98 230
2338.09 236
2338.20 238
2338.31 236
2338.42 230
2338.53 223
2338.64 216
2338.75 210
2338.87 208
2338.98 211
2339.09 218
2339.20 228
2339.31 240
2339.42 251
2339.53 261
2339.64 270
2339.75 276
2339.86 280
2339.97 283
2340.08 286
2340.20 288
2340.31 291
2340.42 295
2340.53 300
2340.64 308
2340.75 319
2340.86 333
2340.97 349
2341.08 367
2341.19 386
2341.30 403
2341.42 416
2341.53 424
2341.64 426
2341.75 420
2341.86 409
2341.97 393
2342.08 374
2342.19 356
2342.30 340
2342.41 328
2342.52 320
2342.64 316
2342.75 314
2342.86 312
2342.97 309
2343.08 303
2343.19 293
2343.30 280
2343.41 263
2343.52 244
2343.63 225
2343.74 206
2343.86 188
2343.97 172
2344.08 158
2344.19 145
2344.30 133
2344.41 122
2344.52 112
2344.63 104
2344.74 98
2344.85 93
2344.97 91
2345.08 89
2345.19 86
2345.30 82
2345.41 77
2345.52 70
2345.63 62
2345.74 56
2345.85 52
2345.96 51
2346.07 54
2346.19 58
2346.30 61
2346.41 64
2346.52 64
2346.63 63
2346.74 61
2346.85 60
2346.96 60
2347.07 63
2347.19 66
2347.30 71
2347.41 75
2347.52 79
2347.63 83
2347.74 87
2347.85 92
2347.96 97
2348.07 101
2348.18 103
2348.30 101
2348.41 93
2348.52 81
2348.63 67
2348.74 53
2348.85 42
2348.96 37
2349.07 40
2349.18 50
2349.29 66
2349.41 85
2349.52 105
2349.63 122
2349.74 135
2349.85 140
2349.96 139
2350.07 132
2350.18 120
2350.29 107
2350.41 96
2350.52 89
2350.63 87
2350.74 91
2350.85 101
2350.96 115
2351.07 130
2351.18 144
2351.29 156
2351.41 162
2351.52 163
2351.63 159
2351.74 150
2351.85 139
2351.96 126
2352.07 114
2352.18 104
2352.29 96
2352.41 92
2352.52 91
2352.63 93
2352.74 97
2352.85 103
2352.96 110
2353.07 118
2353.18 124
2353.30 130
2353.41 134
2353.52 136
2353.63 134
2353.74 130
2353.85 124
2353.96 116
2354.07 107
2354.18 99
2354.30 92
2354.41 86
2354.52 82
2354.63 79
2354.74 77
2354.85 76
2354.96 77
2355.07 80
2355.19 85
2355.30 92
2355.41 102
2355.52 113
2355.63 126
2355.74 138
2355.85 148
2355.96 156
2356.08 159
2356.19 158
2356.30 152
2356.41 143
2356.52 131
2356.63 119
2356.74 108
2356.85 99
2356.97 92
2357.08 89
2357.19 87
2357.30 87
2357.41 86
2357.52 85
2357.63 80
2357.74 72
2357.86 61
2357.97 46
2358.08 30
2358.19 15
2358.30 2
2358.41 0
2358.52 0
2358.63 0
2358.75 0
2358.86 0
2358.97 6
2359.08 10
2359.19 13
2359.30 15
2359.41 18
2359.52 23
2359.64 29
2359.75 37
2359.86 45
2359.97 51
2360.08 55
2360.19 57
2360.30 58
2360.42 60
2360.53 63
2360.64 69
2360.75 76
2360.86 84
2360.97 91
2361.08 96
2361.19 100
2361.31 102
2361.42 103
2361.53 104
2361.64 106
2361.75 109
2361.86 112
2361.97 114
2362.09 117
2362.20 118
2362.31 119
2362.42 119
2362.53 118
2362.64 117
2362.75 117
2362.87 119
2362.98 123
2363.09 131
2363.20 142
2363.31 156
2363.42 171
2363.53 185
2363.65 198
2363.76 206
2363.87 210
2363.98 208
2364.09 200
2364.20 187
2364.31 169
2364.43 148
2364.54 123
2364.65 97
2364.76 71
2364.87 47
2364.98 26
2365.09 9
2365.21 0
2365.32 0
2365.43 0
2365.54 0
2365.65 0
2365.76 0
2365.87 0
2365.99 0
2366.10 0
2366.21 9
2366.32 22
2366.43 35
2366.54 47
2366.65 58
2366.77 67
2366.88 73
2366.99 78
2367.10 81
2367.21 84
2367.32 86
2367.44 88
2367.55 91
2367.66 95
2367.77 100
2367.88 107
2367.99 115
2368.10 125
2368.22 135
2368.33 145
2368.44 152
2368.55 155
2368.66 152
2368.77 144
2368.88 131
2369.00 114
2369.11 96
2369.22 79
2369.33 63
2369.44 51
2369.55 42
2369.67 36
2369.78 32
2369.89 30
2370.00 29
2370.11 29
2370.22 30
2370.33 32
2370.45 34
2370.56 35
2370.67 37
2370.78 38
2370.89 39
2371.00 40
2371.12 41
2371.23 41
2371.34 40
2371.45 37
2371.56 33
2371.67 26
2371.79 19
2371.90 11
2372.01 5
2372.12 1
2372.23 0
2372.34 0
2372.46 2
2372.57 5
2372.68 8
2372.79 11
2372.90 14
2373.01 17
2373.13 21
2373.24 26
2373.35 33
2373.46 41
2373.57 49
2373.68 57
2373.79 65
2373.91 72
2374.02 78
2374.13 83
2374.24 87
2374.35 90
2374.46 93
2374.58 96
2374.69 99
2374.80 103
2374.91 106
2375.02 108
2375.13 111
2375.25 112
2375.36 112
2375.47 111
2375.58 110
2375.69 108
2375.81 107
2375.92 107
2376.03 106
2376.14 105
2376.25 104
2376.36 101
2376.48 96
2376.59 89
2376.70 80
2376.81 69
2376.92 56
2377.03 44
2377.15 32
2377.26 21
2377.37 13
2377.48 6
2377.59 2
2377.70 1
2377.82 2
2377.93 4
2378.04 8
2378.15 11
2378.26 13
2378.37 14
2378.49 12
2378.60 8
2378.71 1
2378.82 0
2378.93 0
2379.05 0
2379.16 0
2379.27 0
2379.38 0
2379.49 0
2379.60 10
2379.72 25
2379.83 40
2379.94 54
2380.05 66
2380.16 75
2380.28 81
2380.39 83
2380.50 82
2380.61 79
2380.72 74
2380.83 69
2380.95 64
2381.06 60
2381.17 58
2381.28 58
2381.39 60
2381.51 63
2381.62 65
2381.73 67
2381.84 68
2381.95 68
2382.06 69
2382.18 72
2382.29 77
2382.40 85
2382.51 97
2382.62 111
2382.74 128
2382.85 144
2382.96 161
2383.07 176
2383.18 190
2383.29 203
2383.41 215
2383.52 227
2383.63 237
2383.74 246
2383.85 253
2383.97 256
2384.08 257
2384.19 253
2384.30 246
2384.41 237
2384.53 225
2384.64 211
2384.75 195
2384.86 179
2384.97 164
2385.09 150
2385.20 140
2385.31 132
2385.42 128
2385.53 127
2385.64 127
2385.76 128
2385.87 127
2385.98 125
2386.09 122
2386.20 119
2386.32 117
2386.43 117
2386.54 119
2386.65 125
2386.76 131
2386.88 138
2386.99 144
2387.10 147
2387.21 146
2387.32 143
2387.44 136
2387.55 126
2387.66 115
2387.77 104
2387.88 93
2388.00 83
2388.11 75
2388.22 71
2388.33 71
2388.44 75
2388.56 83
2388.67 92
2388.78 102
2388.89 110
2389.00 116
2389.12 121
2389.23 125
2389.34 129
2389.45 135
2389.56 142
2389.68 150
2389.79 156
2389.90 158
2390.01 154
2390.12 144
2390.24 128
2390.35 109
2390.46 87
2390.57 66
2390.68 48
2390.80 34
2390.91 25
2391.02 22
2391.13 23
2391.24 28
2391.36 37
2391.47 48
2391.58 60
2391.69 74
2391.81 87
2391.92 99
2392.03 110
2392.14 118
2392.25 125
2392.37 129
2392.48 132
2392.59 135
2392.70 136
2392.81 136
2392.93 134
2393.04 131
2393.15 126
2393.26 119
2393.37 113
2393.49 107
2393.60 101
2393.71 97
2393.82 93
2393.94 88
2394.05 82
2394.16 75
2394.27 66
2394.38 58
2394.50 49
2394.61 43
2394.72 39
2394.83 39
2394.94 41
2395.06 46
2395.17 53
2395.28 62
2395.39 72
2395.51 84
2395.62 96
2395.73 108
2395.84 119
2395.95 128
2396.07 136
2396.18 142
2396.29 147
2396.40 150
2396.51 153
2396.63 156
2396.74 159
2396.85 162
2396.96 165
2397.08 169
2397.19 174
2397.30 178
2397.41 183
2397.52 189
2397.64 194
2397.75 197
2397.86 199
2397.97 197
2398.09 192
2398.20 184
2398.31 172
2398.42 158
2398.53 143
2398.65 127
2398.76 111
2398.87 95
2398.98 80
2399.10 66
2399.21 54
2399.32 45
2399.43 40
2399.54 39
2399.66 42
2399.77 47
2399.88 54
2399.99 59
2400.11 62
2400.22 61
2400.33 57
2400.44 50
2400.56 41
2400.67 31
2400.78 21
2400.89 11
2401.00 3
2401.12 0
2401.23 0
2401.34 0
2401.45 0
2401.57 9
2401.68 25
2401.79 43
2401.90 61
2402.01 77
2402.13 89
2402.24 98
2402.35 103
2402.46 105
2402.58 105
2402.69 104
2402.80 100
2402.91 94
2403.03 85
2403.14 72
2403.25 57
2403.36 41
2403.48 26
2403.59 13
2403.70 2
2403.81 0
2403.92 0
2404.04 0
2404.15 0
2404.26 10
2404.37 24
2404.49 42
2404.60 61
2404.71 82
2404.82 101
2404.94 118
2405.05 132
2405.16 145
2405.27 155
2405.39 164
2405.50 172
2405.61 180
2405.72 185
2405.84 189
2405.95 189
2406.06 187
2406.17 181
2406.28 173
2406.40 163
2406.51 153
2406.62 144
2406.73 137
2406.85 132
2406.96 130
2407.07 132
2407.18 134
2407.30 138
2407.41 140
2407.52 140
2407.63 135
2407.75 125
2407.86 111
2407.97 94
2408.08 74
2408.20 56
2408.31 40
2408.42 28
2408.53 21
2408.65 20
2408.76 23
2408.87 31
2408.98 42
2409.10 55
2409.21 69
2409.32 82
2409.43 92
2409.55 99
2409.66 100
2409.77 98
2409.88 91
2410.00 83
2410.11 76
2410.22 72
2410.33 71
2410.45 75
2410.56 80
2410.67 85
2410.78 88
2410.90 87
2411.01 81
2411.12 71
2411.23 58
2411.35 44
2411.46 32
2411.57 23
2411.68 17
2411.80 14
2411.91 14
2412.02 15
2412.13 15
2412.25 13
2412.36 9
2412.47 3
2412.58 0
2412.70 0
2412.81 0
2412.92 0
2413.03 0
2413.15 0
2413.26 0
2413.37 2
2413.48 8
2413.60 13
2413.71 17
2413.82 19
2413.94 20
2414.05 21
2414.16 24
2414.27 28
2414.39 34
2414.50 41
2414.61 49
2414.72 58
2414.84 65
2414.95 69
2415.06 70
2415.17 65
2415.29 56
2415.40 43
2415.51 27
2415.62 9
2415.74 0
2415.85 0
2415.96 0
2416.07 0
2416.19 0
2416.30 0
2416.41 0
2416.53 0
2416.64 3
2416.75 17
2416.86 32
2416.98 50
2417.09 70
2417.20 90
2417.31 109
2417.43 125
2417.54 135
2417.65 140
2417.76 139
2417.88 135
2417.99 128
2418.10 121
2418.22 115
2418.33 109
2418.44 104
2418.55 100
2418.67 93
2418.78 86
2418.89 78
2419.00 70
2419.12 63
2419.23 58
2419.34 55
2419.46 54
2419.57 54
2419.68 55
2419.79 55
2419.91 53
2420.02 49
2420.13 43
2420.24 36
2420.36 29
2420.47 24
2420.58 21
2420.70 20
2420.81 21
2420.92 24
2421.03 26
2421.15 29
2421.26 30
2421.37 31
2421.48 32
2421.60 35
2421.71 39
2421.82 45
2421.94 52
2422.05 59
2422.16 65
2422.27 69
2422.39 72
2422.50 72
2422.61 72
2422.73 70
2422.84 67
2422.95 62
2423.06 56
2423.18 47
2423.29 37
2423.40 26
2423.52 15
2423.63 6
2423.74 1
2423.85 1
2423.97 5
2424.08 13
2424.19 24
2424.30 36
2424.42 47
2424.53 57
2424.64 65
2424.76 72
2424.87 78
2424.98 81
2425.09 84
2425.21 84
2425.32 83
2425.43 80
2425.55 76
2425.66 73
2425.77 69
2425.88 66
2426.00 61
2426.11 54
2426.22 45
2426.34 34
2426.45 20
2426.56 5
2426.68 0
2426.79 0
2426.90 0
2427.01 0
2427.13 0
2427.24 0
2427.35 0
2427.47 3
2427.58 12
2427.69 19
2427.80 23
2427.92 24
2428.03 24
2428.14 25
2428.26 27
2428.37 32
2428.48 40
2428.59 50
2428.71 63
2428.82 75
2428.93 87
2429.05 97
2429.16 105
2429.27 112
2429.39 118
2429.50 124
2429.61 130
2429.72 138
2429.84 146
2429.95 154
2430.06 162
2430.18 168
2430.29 172
2430.40 174
2430.51 173
2430.63 171
2430.74 166
2430.85 160
2430.97 154
2431.08 147
2431.19 140
2431.31 135
2431.42 132
2431.53 129
2431.64 128
2431.76 127
2431.87 123
2431.98 117
2432.10 108
2432.21 98
2432.32 86
2432.44 75
2432.55 66
2432.66 59
2432.78 54
2432.89 51
2433.00 47
2433.11 43
2433.23 36
2433.34 29
2433.45 22
2433.57 16
2433.68 14
2433.79 15
2433.91 20
2434.02 28
2434.13 38
2434.24 49
2434.36 60
2434.47 70
2434.58 79
2434.70 88
2434.81 95
2434.92 102
2435.04 108
2435.15 112
2435.26 116
2435.38 118
2435.49 120
2435.60 122
2435.71 124
2435.83 126
2435.94 127
2436.05 128
2436.17 128
2436.28 127
2436.39 126
2436.51 124
2436.62 122
2436.73 121
2436.85 120
2436.96 120
2437.07 120
2437.19 121
2437.30 121
2437.41 121
2437.52 121
2437.64 122
2437.75 123
2437.86 125
2437.98 128
2438.09 132
2438.20 137
2438.32 141
2438.43 145
2438.54 148
2438.66 150
2438.77 151
2438.88 152
2439.00 152
2439.11 150
2439.22 145
2439.34 136
2439.45 123
2439.56 106
2439.68 86
2439.79 66
2439.90 48
2440.01 33
2440.13 22
2440.24 17
2440.35 15
2440.47 17
2440.58 21
2440.69 28
2440.81 37
2440.92 48
2441.03 61
2441.15 76
2441.26 92
2441.37 106
2441.49 117
2441.60 123
2441.71 124
2441.83 121
2441.94 116
2442.05 110
2442.17 105
2442.28 102
2442.39 101
2442.51 101
2442.62 100
2442.73 97
2442.85 91
2442.96 83
2443.07 73
2443.19 65
2443.30 60
2443.41 60
2443.53 65
2443.64 75
2443.75 87
2443.86 100
2443.98 111
2444.09 119
2444.20 122
2444.32 121
2444.43 115
2444.54 106
2444.66 95
2444.77 83
2444.88 71
2445.00 60
2445.11 53
2445.22 47
2445.34 44
2445.45 42
2445.56 41
2445.68 41
2445.79 41
2445.90 42
2446.02 45
2446.13 50
2446.24 59
2446.36 71
2446.47 87
2446.58 105
2446.70 124
2446.81 143
2446.92 161
2447.04 177
2447.15 190
2447.26 198
2447.38 202
2447.49 201
2447.61 195
2447.72 186
2447.83 175
2447.95 165
2448.06 158
2448.17 154
2448.29 153
2448.40 154
2448.51 156
2448.63 157
2448.74 156
2448.85 152
2448.97 146
2449.08 140
2449.19 136
2449.31 134
2449.42 135
2449.53 138
2449.65 142
2449.76 146
2449.87 149
2449.99 150
2450.10 149
2450.21 146
2450.33 141
2450.44 134
2450.55 126
2450.67 115
2450.78 103
2450.89 92
2451.01 81
2451.12 74
2451.23 71
2451.35 73
2451.46 81
2451.57 92
2451.69 105
2451.80 119
2451.92 131
2452.03 141
2452.14 147
2452.26 148
2452.37 147
2452.48 144
2452.60 140
2452.71 136
2452.82 133
2452.94 129
2453.05 125
2453.16 121
2453.28 117
2453.39 112
2453.50 108
2453.62 106
2453.73 105
2453.84 105
2453.96 105
2454.07 103
2454.19 97
2454.30 87
2454.41 73
2454.53 56
2454.64 37
2454.75 20
2454.87 7
2454.98 0
2455.09 0
2455.21 0
2455.32 0
2455.43 0
2455.55 0
2455.66 2
2455.78 6
2455.89 9
2456.00 11
2456.12 11
2456.23 8
2456.34 4
2456.46 0
2456.57 0
2456.68 0
2456.80 0
2456.91 0
2457.02 5
2457.14 15
2457.25 27
2457.37 38
2457.48 49
2457.59 58
2457.71 64
2457.82 68
2457.93 70
2458.05 68
2458.16 63
2458.27 55
2458.39 45
2458.50 35
2458.62 25
2458.73 17
2458.84 11
2458.96 8
2459.07 7
2459.18 8
2459.30 9
2459.41 10
2459.52 10
2459.64 10
2459.75 10
2459.87 10
2459.98 12
2460.09 16
2460.21 21
2460.32 29
2460.43 36
2460.55 43
2460.66 49
2460.77 52
2460.89 51
2461.00 48
2461.12 42
2461.23 36
2461.34 29
2461.46 24
2461.57 21
2461.68 20
2461.80 22
2461.91 26
2462.03 30
2462.14 35
2462.25 39
2462.37 42
2462.48 44
2462.59 44
2462.71 43
2462.82 41
2462.93 40
2463.05 40
2463.16 42
2463.28 43
2463.39 44
2463.50 44
2463.62 41
2463.73 36
2463.84 29
2463.96 21
2464.07 13
2464.19 7
2464.30 3
2464.41 1
2464.53 1
2464.64 2
2464.76 4
2464.87 6
2464.98 8
2465.10 11
2465.21 13
2465.32 15
2465.44 17
2465.55 19
2465.67 20
2465.78 23
2465.89 27
2466.01 34
2466.12 42
2466.23 51
2466.35 59
2466.46 64
2466.58 66
2466.69 64
2466.80 59
2466.92 53
2467.03 47
2467.14 41
2467.26 36
2467.37 32
2467.49 28
2467.60 23
2467.71 18
2467.83 12
2467.94 7
2468.06 2
2468.17 0
2468.28 0
2468.40 0
2468.51 0
2468.62 0
2468.74 0
2468.85 0
2468.97 0
2469.08 0
2469.19 6
2469.31 18
2469.42 31
2469.54 44
2469.65 54
2469.76 62
2469.88 65
2469.99 65
2470.11 61
2470.22 55
2470.33 47
2470.45 40
2470.56 34
2470.67 30
2470.79 29
2470.90 30
2471.02 34
2471.13 40
2471.24 46
2471.36 51
2471.47 55
2471.59 56
2471.70 56
2471.81 56
2471.93 58
2472.04 61
2472.16 68
2472.27 77
2472.38 87
2472.50 98
2472.61 107
2472.73 114
2472.84 120
2472.95 124
2473.07 128
2473.18 132
2473.30 139
2473.41 148
2473.52 159
2473.64 170
2473.75 181
2473.87 190
2473.98 197
2474.09 201
2474.21 202
2474.32 202
2474.44 200
2474.55 198
2474.66 196
2474.78 192
2474.89 186
2475.01 178
2475.12 169
2475.23 160
2475.35 150
2475.46 142
2475.58 136
2475.69 134
2475.80 133
2475.92 134
2476.03 134
2476.15 131
2476.26 124
2476.37 112
2476.49 96
2476.60 77
2476.72 59
2476.83 43
2476.94 32
2477.06 25
2477.17 24
2477.29 25
2477.40 28
2477.51 30
2477.63 30
2477.74 30
2477.86 27
2477.97 25
2478.08 23
2478.20 23
2478.31 24
2478.43 27
2478.54 32
2478.66 39
2478.77 46
2478.88 53
2479.00 58
2479.11 61
2479.23 61
2479.34 59
2479.45 55
2479.57 51
2479.68 48
2479.80 47
2479.91 48
2480.02 51
2480.14 54
2480.25 56
2480.37 55
2480.48 52
2480.60 47
2480.71 40
2480.82 34
2480.94 28
2481.05 25
2481.17 24
2481.28 24
2481.39 26
2481.51 29
2481.62 31
2481.74 35
2481.85 38
2481.96 43
2482.08 48
2482.19 55
2482.31 63
2482.42 72
2482.54 81
2482.65 91
2482.76 101
2482.88 109
2482.99 116
2483.11 120
2483.22 121
2483.34 120
2483.45 118
2483.56 114
2483.68 113
2483.79 113
2483.91 115
2484.02 118
2484.13 122
2484.25 125
2484.36 127
2484.48 127
2484.59 124
2484.71 120
2484.82 115
2484.93 108
2485.05 100
2485.16 90
2485.28 81
2485.39 71
2485.51 64
2485.62 59
2485.73 59
2485.85 63
2485.96 70
2486.08 80
2486.19 89
2486.31 98
2486.42 105
2486.53 109
2486.65 113
2486.76 115
2486.88 119
2486.99 122
2487.11 125
2487.22 128
2487.33 128
2487.45 125
2487.56 119
2487.68 109
2487.79 99
2487.91 88
2488.02 79
2488.13 73
2488.25 70
2488.36 71
2488.48 73
2488.59 74
2488.71 73
2488.82 69
2488.93 61
2489.05 49
2489.16 34
2489.28 18
2489.39 2
2489.51 0
2489.62 0
2489.73 0
2489.85 0
2489.96 0
2490.08 0
2490.19 0
2490.31 0
2490.42 9
2490.54 20
2490.65 30
2490.76 41
2490.88 51
2490.99 62
2491.11 74
2491.22 89
2491.34 106
2491.45 125
2491.56 144
2491.68 162
2491.79 176
2491.91 186
2492.02 188
2492.14 185
2492.25 177
2492.37 165
2492.48 152
2492.59 140
2492.71 131
2492.82 124
2492.94 122
2493.05 123
2493.17 127
2493.28 133
2493.40 139
2493.51 144
2493.62 148
2493.74 148
2493.85 146
2493.97 142
2494.08 135
2494.20 128
2494.31 122
2494.43 118
2494.54 115
2494.65 116
2494.77 118
2494.88 120
2495.00 123
2495.11 125
2495.23 126
2495.34 125
2495.46 122
2495.57 118
2495.68 113
2495.80 106
2495.91 99
2496.03 92
2496.14 87
2496.26 85
2496.37 88
2496.49 96
2496.60 111
2496.72 129
2496.83 148
2496.94 163
2497.06 173
2497.17 174
2497.29 168
2497.40 156
2497.52 141
2497.63 126
2497.75 115
2497.86 108
2497.97 104
2498.09 105
2498.20 107
2498.32 110
2498.43 113
2498.55 116
2498.66 117
2498.78 116
2498.89 114
2499.01 111
2499.12 106
2499.23 102
2499.35 99
2499.46 99
2499.58 103
2499.69 110
2499.81 120
2499.92 132
2500.04 143
2500.15 153
2500.27 158
2500.38 160
2500.50 158
2500.61 153
2500.72 146
2500.84 138
2500.95 130
2501.07 123
2501.18 115
2501.30 109
2501.41 104
2501.53 101
2501.64 100
2501.76 101
2501.87 104
2501.99 107
2502.10 111
2502.21 113
2502.33 113
2502.44 111
2502.56 108
2502.67 107
2502.79 108
2502.90 113
2503.02 121
2503.13 133
2503.25 145
2503.36 155
2503.48 163
2503.59 168
2503.71 169
2503.82 167
2503.93 164
2504.05 159
2504.16 154
2504.28 148
2504.39 141
2504.51 135
2504.62 130
2504.74 128
2504.85 130
2504.97 135
2505.08 142
2505.20 150
2505.31 156
2505.43 160
2505.54 160
2505.65 157
2505.77 152
2505.88 147
2506.00 144
2506.11 143
2506.23 144
2506.34 148
2506.46 153
2506.57 158
2506.69 161
2506.80 162
2506.92 160
2507.03 156
2507.15 150
2507.26 143
2507.38 135
2507.49 128
2507.61 122
2507.72 117
2507.83 115
2507.95 115
2508.06 119
2508.18 125
2508.29 135
2508.41 147
2508.52 159
2508.64 171
2508.75 181
2508.87 187
2508.98 190
2509.10 191
2509.21 190
2509.33 190
2509.44 190
2509.56 193
2509.67 196
2509.79 200
2509.90 204
2510.02 207
2510.13 209
2510.25 212
2510.36 215
2510.48 220
2510.59 225
2510.70 231
2510.82 236
2510.93 239
2511.05 239
2511.16 236
2511.28 232
2511.39 226
2511.51 220
2511.62 214
2511.74 209
2511.85 205
2511.97 202
2512.08 200
2512.20 198
2512.31 196
2512.43 194
2512.54 191
2512.66 186
2512.77 181
2512.89 174
2513.00 166
2513.12 156
2513.23 145
2513.35 134
2513.46 124
2513.58 117
2513.69 113
2513.81 112
2513.92 115
2514.04 120
2514.15 125
2514.27 127
2514.38 127
2514.50 123
2514.61 116
2514.73 106
2514.84 95
2514.96 84
2515.07 74
2515.19 66
2515.30 59
2515.42 56
2515.53 55
2515.65 57
2515.76 62
2515.88 69
2515.99 77
2516.10 86
2516.22 93
2516.33 97
2516.45 98
2516.56 97
2516.68 93
2516.79 89
2516.91 85
2517.02 83
2517.14 81
2517.25 79
2517.37 75
2517.48 70
2517.60 61
2517.71 51
2517.83 40
2517.94 29
2518.06 21
2518.17 16
2518.29 14
2518.40 14
2518.52 14
2518.63 13
2518.75 12
2518.86 9
2518.98 5
2519.09 2
2519.21 0
2519.32 0
2519.44 0
2519.55 0
2519.67 0
2519.78 0
2519.90 0
2520.01 0
2520.13 0
2520.25 1
2520.36 6
2520.48 12
2520.59 17
2520.71 22
2520.82 25
2520.94 28
2521.05 30
2521.17 33
2521.28 36
2521.40 39
2521.51 41
2521.63 40
2521.74 37
2521.86 30
2521.97 20
2522.09 8
2522.20 0
2522.32 0
2522.43 0
2522.55 0
2522.66 0
2522.78 7
2522.89 28
2523.01 50
2523.12 72
2523.24 90
2523.35 101
2523.47 105
2523.58 103
2523.70 95
2523.81 84
2523.93 74
2524.04 64
2524.16 57
2524.27 53
2524.39 51
2524.50 51
2524.62 52
2524.73 54
2524.85 58
2524.96 62
2525.08 66
2525.19 71
2525.31 75
2525.42 78
2525.54 79
2525.66 79
2525.77 78
2525.89 77
2526.00 76
2526.12 76
2526.23 77
2526.35 78
2526.46 79
2526.58 79
2526.69 79
2526.81 79
2526.92 79
2527.04 81
2527.15 85
2527.27 90
2527.38 97
2527.50 105
2527.61 114
2527.73 123
2527.84 129
2527.96 135
2528.07 139
2528.19 142
2528.30 145
2528.42 148
2528.54 150
2528.65 152
2528.77 152
2528.88 152
2529.00 149
2529.11 145
2529.23 141
2529.34 137
2529.46 133
2529.57 129
2529.69 126
2529.80 121
2529.92 116
2530.03 110
2530.15 103
2530.26 97
2530.38 92
2530.49 90
2530.61 92
2530.73 96
2530.84 102
2530.96 107
2531.07 112
2531.19 113
2531.30 110
2531.42 103
2531.53 94
2531.65 83
2531.76 73
2531.88 64
2531.99 57
2532.11 53
2532.22 51
2532.34 51
2532.46 53
2532.57 56
2532.69 60
2532.80 66
2532.92 73
2533.03 81
2533.15 90
2533.26 98
2533.38 106
2533.49 113
2533.61 117
2533.72 117
2533.84 114
2533.95 107
2534.07 98
2534.19 88
2534.30 80
2534.42 75
2534.53 74
2534.65 76
2534.76 80
2534.88 83
2534.99 84
2535.11 82
2535.22 76
2535.34 68
2535.45 62
2535.57 60
2535.69 63
2535.80 71
2535.92 84
2536.03 97
2536.15 108
2536.26 114
2536.38 112
2536.49 103
2536.61 88
2536.72 70
2536.84 53
2536.95 39
2537.07 31
2537.19 29
2537.30 32
2537.42 40
2537.53 51
2537.65 63
2537.76 75
2537.88 84
2537.99 91
2538.11 93
2538.22 92
2538.34 87
2538.46 80
2538.57 74
2538.69 68
2538.80 66
2538.92 66
2539.03 68
2539.15 70
2539.26 72
2539.38 73
2539.50 73
2539.61 73
2539.73 73
2539.84 76
2539.96 80
2540.07 86
2540.19 92
2540.30 98
2540.42 103
2540.53 108
2540.65 114
2540.77 122
2540.88 130
2541.00 140
2541.11 150
2541.23 157
2541.34 162
2541.46 164
2541.57 161
2541.69 156
2541.81 148
2541.92 141
2542.04 134
2542.15 127
2542.27 122
2542.38 118
2542.50 115
2542.61 115
2542.73 118
2542.85 126
2542.96 139
2543.08 156
2543.19 176
2543.31 198
2543.42 220
2543.54 239
2543.65 256
2543.77 268
2543.89 278
2544.00 284
2544.12 286
2544.23 284
2544.35 279
2544.46 271
2544.58 261
2544.69 249
2544.81 239
2544.93 230
2545.04 225
2545.16 222
2545.27 221
2545.39 222
2545.50 224
2545.62 224
2545.74 224
2545.85 223
2545.97 220
2546.08 216
2546.20 211
2546.31 205
2546.43 199
2546.54 194
2546.66 190
2546.78 188
2546.89 189
2547.01 193
2547.12 199
2547.24 206
2547.35 212
2547.47 217
2547.59 220
2547.70 218
2547.82 213
2547.93 205
2548.05 194
2548.16 182
2548.28 169
2548.40 157
2548.51 146
2548.63 138
2548.74 132
2548.86 130
2548.97 131
2549.09 135
2549.21 141
2549.32 149
2549.44 157
2549.55 164
2549.67 169
2549.78 174
2549.90 177
2550.02 181
2550.13 187
2550.25 195
2550.36 205
2550.48 217
2550.59 230
2550.71 242
2550.83 251
2550.94 257
2551.06 260
2551.17 261
2551.29 259
2551.40 256
2551.52 250
2551.64 241
2551.75 229
2551.87 212
2551.98 193
2552.10 170
2552.21 147
2552.33 124
2552.45 103
2552.56 84
2552.68 66
2552.79 50
2552.91 37
2553.03 25
2553.14 15
2553.26 8
2553.37 3
2553.49 0
2553.60 0
2553.72 0
2553.84 0
2553.95 0
2554.07 1
2554.18 2
2554.30 3
2554.42 2
2554.53 1
2554.65 0
2554.76 0
2554.88 0
2554.99 0
2555.11 3
2555.23 7
2555.34 13
2555.46 18
2555.57 22
2555.69 25
2555.81 26
2555.92 26
2556.04 26
2556.15 27
2556.27 28
2556.38 30
2556.50 32
2556.62 36
2556.73 40
2556.85 45
2556.96 51
2557.08 57
2557.20 63
2557.31 69
2557.43 74
2557.54 78
2557.66 81
2557.78 83
2557.89 83
2558.01 81
2558.12 77
2558.24 72
2558.35 65
2558.47 59
2558.59 54
2558.70 50
2558.82 47
2558.93 46
2559.05 45
2559.17 45
2559.28 44
2559.40 43
2559.51 41
2559.63 40
2559.75 39
2559.86 38
2559.98 37
2560.09 37
2560.21 38
2560.33 38
2560.44 37
2560.56 38
2560.67 39
2560.79 43
2560.91 50
2561.02 61
2561.14 78
2561.25 100
2561.37 126
2561.49 152
2561.60 176
2561.72 195
2561.83 207
2561.95 212
2562.07 210
2562.18 203
2562.30 194
2562.41 185
2562.53 179
2562.65 176
2562.76 176
2562.88 179
2562.99 183
2563.11 187
2563.23 189
2563.34 188
2563.46 185
2563.57 180
2563.69 173
2563.81 168
2563.92 164
2564.04 163
2564.15 166
2564.27 170
2564.39 174
2564.50 177
2564.62 178
2564.73 175
2564.85 169
2564.97 164
2565.08 159
2565.20 157
2565.31 158
2565.43 161
2565.55 166
2565.66 170
2565.78 173
2565.89 172
2566.01 169
2566.13 164
2566.24 159
2566.36 155
2566.48 153
2566.59 153
2566.71 155
2566.82 159
2566.94 166
2567.06 174
2567.17 185
2567.29 198
2567.40 211
2567.52 224
2567.64 235
2567.75 239
2567.87 238
2567.98 229
2568.10 216
2568.22 199
2568.33 180
2568.45 162
2568.57 146
2568.68 133
2568.80 124
2568.91 118
2569.03 116
2569.15 119
2569.26 125
2569.38 134
2569.49 145
2569.61 155
2569.73 165
2569.84 174
2569.96 182
2570.08 189
2570.19 196
2570.31 205
2570.42 216
2570.54 228
2570.66 241
2570.77 254
2570.89 267
2571.01 277
2571.12 284
2571.24 288
2571.35 290
2571.47 289
2571.59 287
2571.70 285
2571.82 282
2571.94 280
2572.05 276
2572.17 271
2572.28 263
2572.40 252
2572.52 240
2572.63 226
2572.75 213
2572.87 200
2572.98 190
2573.10 180
2573.21 170
2573.33 161
2573.45 150
2573.56 139
2573.68 130
2573.80 122
2573.91 117
2574.03 115
2574.14 116
2574.26 118
2574.38 120
2574.49 119
2574.61 115
2574.73 106
2574.84 94
2574.96 79
2575.07 61
2575.19 45
2575.31 29
2575.42 17
2575.54 9
2575.66 5
2575.77 4
2575.89 6
2576.00 7
2576.12 7
2576.24 5
2576.35 1
2576.47 0
2576.59 0
2576.70 0
2576.82 0
2576.94 0
2577.05 0
2577.17 1
2577.28 9
2577.40 19
2577.52 30
2577.63 41
2577.75 52
2577.87 63
2577.98 72
2578.10 80
2578.22 85
2578.33 90
2578.45 93
2578.56 97
2578.68 100
2578.80 104
2578.91 108
2579.03 112
2579.15 116
2579.26 119
2579.38 122
2579.50 122
2579.61 122
2579.73 120
2579.84 117
2579.96 113
2580.08 110
2580.19 108
2580.31 108
2580.43 109
2580.54 111
2580.66 113
2580.78 115
2580.89 117
2581.01 117
2581.13 116
2581.24 115
2581.36 114
2581.47 113
2581.59 112
2581.71 111
2581.82 109
2581.94 107
2582.06 104
2582.17 101
2582.29 98
2582.41 94
2582.52 91
2582.64 89
2582.76 88
2582.87 88
2582.99 92
2583.10 98
2583.22 107
2583.34 118
2583.45 130
2583.57 140
2583.69 146
2583.80 149
2583.92 146
2584.04 140
2584.15 131
2584.27 124
2584.39 120
2584.50 122
2584.62 129
2584.74 141
2584.85 156
2584.97 173
2585.09 188
2585.20 200
2585.32 208
2585.43 212
2585.55 215
2585.67 216
2585.78 218
2585.90 220
2586.02 224
2586.13 227
2586.25 230
2586.37 232
2586.48 231
2586.60 229
2586.72 226
2586.83 221
2586.95 217
2587.07 211
2587.18 204
2587.30 194
2587.42 182
2587.53 167
2587.65 151
2587.77 136
2587.88 123
2588.00 116
2588.12 113
2588.23 114
2588.35 117
2588.47 121
2588.58 124
2588.70 125
2588.82 124
2588.93 121
2589.05 118
2589.17 116
2589.28 116
2589.40 118
2589.52 123
2589.63 129
2589.75 136
2589.87 141
2589.98 145
2590.10 145
2590.21 140
2590.33 132
2590.45 121
2590.56 108
2590.68 96
2590.80 86
2590.91 78
2591.03 72
2591.15 68
2591.26 64
2591.38 59
2591.50 53
2591.61 48
2591.73 42
2591.85 38
2591.96 35
2592.08 33
2592.20 31
2592.31 30
2592.43 27
2592.55 22
2592.66 17
2592.78 11
2592.90 6
2593.02 3
2593.13 3
2593.25 5
2593.37 11
2593.48 18
2593.60 26
2593.72 34
2593.83 42
2593.95 50
2594.07 57
2594.18 65
2594.30 71
2594.42 77
2594.53 80
2594.65 82
2594.77 82
2594.88 79
2595.00 72
2595.12 63
2595.23 51
2595.35 36
2595.47 19
2595.58 3
2595.70 0
2595.82 0
2595.93 0
2596.05 0
2596.17 0
2596.28 0
2596.40 0
2596.52 0
2596.63 9
2596.75 21
2596.87 32
2596.98 43
2597.10 54
2597.22 65
2597.33 75
2597.45 85
2597.57 93
2597.69 98
2597.80 100
2597.92 98
2598.04 93
2598.15 85
2598.27 78
2598.39 73
2598.50 71
2598.62 75
2598.74 82
2598.85 92
2598.97 102
2599.09 109
2599.20 113
2599.32 113
2599.44 111
2599.55 108
2599.67 106
2599.79 108
2599.90 114
2600.02 124
2600.14 135
2600.26 148
2600.37 159
2600.49 167
2600.61 171
2600.72 170
2600.84 163
2600.96 153
2601.07 140
2601.19 125
2601.31 111
2601.42 97
2601.54 86
2601.66 77
2601.78 71
2601.89 67
2602.01 64
2602.13 60
2602.24 54
2602.36 45
2602.48 32
2602.59 18
2602.71 4
2602.83 0
2602.94 0
2603.06 0
2603.18 0
2603.29 0
2603.41 0
2603.53 1
2603.65 9
2603.76 16
2603.88 21
2604.00 25
2604.11 29
2604.23 32
2604.35 35
2604.46 37
2604.58 38
2604.70 38
2604.82 36
2604.93 34
2605.05 31
2605.17 30
2605.28 30
2605.40 33
2605.52 38
2605.63 45
2605.75 51
2605.87 56
2605.99 57
2606.10 55
2606.22 51
2606.34 45
2606.45 40
2606.57 37
2606.69 38
2606.80 43
2606.92 52
2607.04 62
2607.16 73
2607.27 82
2607.39 87
2607.51 89
2607.62 87
2607.74 81
2607.86 74
2607.97 66
2608.09 59
2608.21 56
2608.33 56
2608.44 61
2608.56 69
2608.68 80
2608.79 93
2608.91 106
2609.03 118
2609.14 128
2609.26 137
2609.38 143
2609.50 148
2609.61 152
2609.73 154
2609.85 156
2609.96 159
2610.08 161
2610.20 164
2610.32 167
2610.43 171
2610.55 176
2610.67 182
2610.78 189
2610.90 196
2611.02 204
2611.14 210
2611.25 214
2611.37 215
2611.49 214
2611.60 211
2611.72 207
2611.84 202
2611.96 198
2612.07 196
2612.19 197
2612.31 200
2612.42 207
2612.54 217
2612.66 229
2612.78 241
2612.89 253
2613.01 262
2613.13 268
2613.24 272
2613.36 274
2613.48 274
2613.60 273
2613.71 270
2613.83 268
2613.95 263
2614.06 258
2614.18 251
2614.30 244
2614.42 238
2614.53 231
2614.65 225
2614.77 220
2614.88 214
2615.00 207
2615.12 200
2615.24 193
2615.35 186
2615.47 182
2615.59 182
2615.70 186
2615.82 193
2615.94 204
2616.06 215
2616.17 225
2616.29 231
2616.41 234
2616.53 234
2616.64 231
2616.76 229
2616.88 228
2616.99 229
2617.11 235
2617.23 242
2617.35 248
2617.46 252
2617.58 252
2617.70 246
2617.81 234
2617.93 219
2618.05 203
2618.17 188
2618.28 175
2618.40 166
2618.52 159
2618.64 155
2618.75 152
2618.87 149
2618.99 146
2619.10 142
2619.22 137
2619.34 132
2619.46 125
2619.57 117
2619.69 107
2619.81 95
2619.93 83
2620.04 70
2620.16 58
2620.28 47
2620.40 38
2620.51 30
2620.63 23
2620.75 17
2620.86 11
2620.98 5
2621.10 0
2621.22 0
2621.33 0
2621.45 0
2621.57 0
2621.69 0
2621.80 0
2621.92 0
2622.04 0
2622.16 4
2622.27 8
2622.39 11
2622.51 12
2622.62 11
2622.74 7
2622.86 3
2622.98 0
2623.09 0
2623.21 5
2623.33 16
2623.45 32
2623.56 53
2623.68 75
2623.80 97
2623.92 116
2624.03 129
2624.15 137
2624.27 137
2624.39 130
2624.50 118
2624.62 103
2624.74 86
2624.86 70
2624.97 56
2625.09 45
2625.21 37
2625.32 32
2625.44 29
2625.56 28
2625.68 29
2625.79 34
2625.91 41
2626.03 52
2626.15 65
2626.26 80
2626.38 94
2626.50 106
2626.62 115
2626.73 119
2626.85 119
2626.97 116
2627.09 111
2627.20 105
2627.32 99
2627.44 96
2627.56 95
2627.67 96
2627.79 98
2627.91 99
2628.03 99
2628.14 97
2628.26 94
2628.38 91
2628.50 89
2628.61 90
2628.73 96
2628.85 106
2628.97 118
2629.08 130
2629.20 142
2629.32 152
2629.44 157
2629.55 159
2629.67 156
2629.79 150
2629.91 140
2630.02 127
2630.14 113
2630.26 99
2630.38 85
2630.49 73
2630.61 62
2630.73 53
2630.85 46
2630.96 40
2631.08 36
2631.20 32
2631.32 30
2631.43 31
2631.55 35
2631.67 41
2631.79 48
2631.90 55
2632.02 62
2632.14 66
2632.26 68
2632.38 68
2632.49 66
2632.61 63
2632.73 60
2632.85 56
2632.96 53
2633.08 51
2633.20 49
2633.32 47
2633.43 45
2633.55 42
2633.67 39
2633.79 36
2633.90 33
2634.02 30
2634.14 26
2634.26 22
2634.37 17
2634.49 9
2634.61 0
2634.73 0
2634.85 0
2634.96 0
2635.08 0
2635.20 0
2635.32 0
2635.43 0
2635.55 1
2635.67 13
2635.79 24
2635.90 32
2636.02 36
2636.14 38
2636.26 39
2636.37 40
2636.49 43
2636.61 48
2636.73 57
2636.85 69
2636.96 82
2637.08 94
2637.20 104
2637.32 111
2637.43 113
2637.55 110
2637.67 103
2637.79 94
2637.90 85
2638.02 78
2638.14 73
2638.26 70
2638.38 71
2638.49 74
2638.61 79
2638.73 85
2638.85 91
2638.96 95
2639.08 99
2639.20 101
2639.32 101
2639.43 101
2639.55 100
2639.67 100
2639.79 102
2639.91 105
2640.02 109
2640.14 112
2640.26 114
2640.38 113
2640.49 108
2640.61 101
2640.73 93
2640.85 86
2640.97 82
2641.08 82
2641.20 87
2641.32 96
2641.44 107
2641.55 119
2641.67 131
2641.79 140
2641.91 147
2642.03 151
2642.14 153
2642.26 152
2642.38 150
2642.50 146
2642.61 141
2642.73 136
2642.85 130
2642.97 124
2643.09 119
2643.20 113
2643.32 107
2643.44 101
2643.56 95
2643.68 89
2643.79 83
2643.91 77
2644.03 72
2644.15 68
2644.26 66
2644.38 65
2644.50 65
2644.62 67
2644.74 69
2644.85 72
2644.97 76
2645.09 80
2645.21 84
2645.33 87
2645.44 90
2645.56 92
2645.68 93
2645.80 93
2645.91 92
2646.03 91
2646.15 91
2646.27 94
2646.39 100
2646.50 110
2646.62 125
2646.74 144
2646.86 165
2646.98 184
2647.09 200
2647.21 208
2647.33 207
2647.45 199
2647.57 184
2647.68 166
2647.80 149
2647.92 134
2648.04 124
2648.16 120
2648.27 121
2648.39 125
2648.51 131
2648.63 137
2648.74 142
2648.86 144
2648.98 144
2649.10 140
2649.22 135
2649.33 130
2649.45 126
2649.57 124
2649.69 127
2649.81 132
2649.92 141
2650.04 150
2650.16 158
2650.28 163
2650.40 165
2650.51 165
2650.63 165
2650.75 164
2650.87 166
2650.99 169
2651.10 175
2651.22 180
2651.34 184
2651.46 186
2651.58 184
2651.69 181
2651.81 177
2651.93 172
2652.05 169
2652.17 167
2652.28 166
2652.40 167
2652.52 168
2652.64 169
2652.76 168
2652.87 168
2652.99 166
2653.11 164
2653.23 162
2653.35 160
2653.46 160
2653.58 160
2653.70 162
2653.82 165
2653.94 169
2654.06 173
2654.17 176
2654.29 178
2654.41 178
2654.53 175
2654.65 169
2654.76 161
2654.88 151
2655.00 141
2655.12 130
2655.24 121
2655.35 114
2655.47 108
2655.59 105
2655.71 102
2655.83 100
2655.94 97
2656.06 92
2656.18 85
2656.30 75
2656.42 64
2656.54 53
2656.65 45
2656.77 41
2656.89 41
2657.01 46
2657.13 55
2657.24 64
2657.36 70
2657.48 72
2657.60 68
2657.72 59
2657.83 46
2657.95 31
2658.07 18
2658.19 7
2658.31 0
2658.43 0
2658.54 0
2658.66 0
2658.78 3
2658.90 7
2659.02 9
2659.13 10
2659.25 9
2659.37 6
2659.49 2
2659.61 0
2659.73 0
2659.84 0
2659.96 0
2660.08 0
2660.20 0
2660.32 0
2660.43 0
2660.55 7
2660.67 17
2660.79 29
2660.91 41
2661.03 50
2661.14 55
2661.26 56
2661.38 51
2661.50 45
2661.62 39
2661.74 35
2661.85 35
2661.97 39
2662.09 45
2662.21 52
2662.33 58
2662.44 62
2662.56 64
2662.68 66
2662.80 69
2662.92 75
2663.04 85
2663.15 97
2663.27 111
2663.39 123
2663.51 132
2663.63 137
2663.75 137
2663.86 134
2663.98 128
2664.10 121
2664.22 115
2664.34 112
2664.46 112
2664.57 116
2664.69 123
2664.81 132
2664.93 143
2665.05 156
2665.17 171
2665.28 186
2665.40 202
2665.52 216
2665.64 228
2665.76 238
2665.88 244
2665.99 247
2666.11 248
2666.23 247
2666.35 246
2666.47 246
2666.59 247
2666.70 250
2666.82 253
2666.94 255
2667.06 256
2667.18 255
2667.30 250
2667.41 242
2667.53 232
2667.65 221
2667.77 211
2667.89 201
2668.01 193
2668.12 185
2668.24 177
2668.36 169
2668.48 159
2668.60 149
2668.72 140
2668.83 135
2668.95 134
2669.07 137
2669.19 142
2669.31 148
2669.43 152
2669.54 152
2669.66 146
2669.78 135
2669.90 121
2670.02 106
2670.14 92
2670.26 82
2670.37 76
2670.49 74
2670.61 75
2670.73 79
2670.85 82
2670.97 83
2671.08 82
2671.20 77
2671.32 68
2671.44 58
2671.56 50
2671.68 45
2671.80 46
2671.91 54
2672.03 68
2672.15 84
2672.27 100
2672.39 112
2672.51 119
2672.62 121
2672.74 118
2672.86 114
2672.98 111
2673.10 111
2673.22 114
2673.34 123
2673.45 134
2673.57 147
2673.69 160
2673.81 172
2673.93 181
2674.05 186
2674.17 188
2674.28 186
2674.40 182
2674.52 175
2674.64 168
2674.76 160
2674.88 153
2674.99 147
2675.11 142
2675.23 138
2675.35 135
2675.47 135
2675.59 137
2675.71 142
2675.82 148
2675.94 153
2676.06 157
2676.18 158
2676.30 156
2676.42 153
2676.54 149
2676.65 149
2676.77 153
2676.89 162
2677.01 175
2677.13 190
2677.25 206
2677.37 219
2677.48 227
2677.60 231
2677.72 229
2677.84 224
2677.96 218
2678.08 212
2678.20 207
2678.31 204
2678.43 203
2678.55 204
2678.67 204
2678.79 202
2678.91 197
2679.03 189
2679.15 179
2679.26 168
2679.38 160
2679.50 154
2679.62 154
2679.74 159
2679.86 169
2679.98 183
2680.09 199
2680.21 214
2680.33 228
2680.45 240
2680.57 248
2680.69 253
2680.81 255
2680.92 253
2681.04 248
2681.16 242
2681.28 234
2681.40 227
2681.52 221
2681.64 218
2681.76 217
2681.87 219
2681.99 221
2682.11 223
2682.23 225
2682.35 226
2682.47 226
2682.59 226
2682.70 226
2682.82 225
2682.94 223
2683.06 220
2683.18 215
2683.30 209
2683.42 202
2683.54 193
2683.65 183
2683.77 171
2683.89 159
2684.01 146
2684.13 134
2684.25 126
2684.37 120
2684.49 117
2684.60 117
2684.72 118
2684.84 119
2684.96 119
2685.08 118
2685.20 117
2685.32 118
2685.44 123
2685.55 131
2685.67 142
2685.79 154
2685.91 165
2686.03 172
2686.15 175
2686.27 172
2686.39 166
2686.50 157
2686.62 148
2686.74 140
2686.86 134
2686.98 131
2687.10 128
2687.22 125
2687.34 120
2687.46 114
2687.57 107
2687.69 99
2687.81 92
2687.93 86
2688.05 82
2688.17 80
2688.29 81
2688.41 84
2688.52 88
2688.64 95
2688.76 102
2688.88 110
2689.00 118
2689.12 126
2689.24 134
2689.36 141
2689.48 147
2689.59 153
2689.71 159
2689.83 163
2689.95 165
2690.07 163
2690.19 155
2690.31 142
2690.43 125
2690.55 106
2690.66 88
2690.78 76
2690.90 70
2691.02 71
2691.14 77
2691.26 86
2691.38 93
2691.50 98
2691.62 98
2691.73 96
2691.85 94
2691.97 94
2692.09 97
2692.21 106
2692.33 118
2692.45 132
2692.57 146
2692.69 157
2692.80 165
2692.92 170
2693.04 171
2693.16 170
2693.28 167
2693.40 163
2693.52 158
2693.64 153
2693.76 146
2693.87 139
2693.99 133
2694.11 129
2694.23 127
2694.35 129
2694.47 134
2694.59 142
2694.71 152
2694.83 161
2694.95 168
2695.06 171
2695.18 170
2695.30 164
2695.42 154
2695.54 140
2695.66 123
2695.78 105
2695.90 86
2696.02 68
2696.14 49
2696.25 32
2696.37 17
2696.49 3
2696.61 0
2696.73 0
2696.85 0
2696.97 0
2697.09 0
2697.21 0
2697.33 0
2697.44 0
2697.56 2
2697.68 16
2697.80 33
2697.92 50
2698.04 66
2698.16 80
2698.28 92
2698.40 100
2698.52 104
2698.64 104
2698.75 101
2698.87 94
2698.99 87
2699.11 79
2699.23 73
2699.35 70
2699.47 70
2699.59 73
2699.71 77
2699.83 81
2699.94 82
2700.06 79
2700.18 73
2700.30 64
2700.42 56
2700.54 50
2700.66 48
2700.78 52
2700.90 60
2701.02 72
2701.14 85
2701.26 97
2701.37 107
2701.49 113
2701.61 116
2701.73 116
2701.85 115
2701.97 114
2702.09 115
2702.21 118
2702.33 122
2702.45 126
2702.57 129
2702.68 130
2702.80 129
2702.92 125
2703.04 119
2703.16 113
2703.28 107
2703.40 102
2703.52 98
2703.64 95
2703.76 91
2703.88 88
2704.00 86
2704.11 84
2704.23 82
2704.35 83
2704.47 86
2704.59 90
2704.71 97
2704.83 104
2704.95 112
2705.07 118
2705.19 123
2705.31 125
2705.43 122
2705.54 115
2705.66 103
2705.78 88
2705.90 69
2706.02 49
2706.14 30
2706.26 14
2706.38 2
2706.50 0
2706.62 0
2706.74 0
2706.86 0
2706.98 7
2707.09 16
2707.21 26
2707.33 35
2707.45 45
2707.57 54
2707.69 62
2707.81 70
2707.93 78
2708.05 87
2708.17 96
2708.29 106
2708.41 115
2708.53 125
2708.65 131
2708.76 135
2708.88 133
2709.00 127
2709.12 117
2709.24 105
2709.36 93
2709.48 84
2709.60 77
2709.72 73
2709.84 72
2709.96 73
2710.08 75
2710.20 77
2710.32 78
2710.43 78
2710.55 78
2710.67 76
2710.79 73
2710.91 68
2711.03 62
2711.15 57
2711.27 53
2711.39 51
2711.51 50
2711.63 53
2711.75 57
2711.87 63
2711.99 69
2712.11 76
2712.22 83
2712.34 91
2712.46 100
2712.58 111
2712.70 122
2712.82 135
2712.94 146
2713.06 156
2713.18 163
2713.30 168
2713.42 169
2713.54 169
2713.66 169
2713.78 170
2713.90 172
2714.02 176
2714.13 180
2714.25 184
2714.37 185
2714.49 183
2714.61 178
2714.73 171
2714.85 162
2714.97 152
2715.09 143
2715.21 135
2715.33 128
2715.45 121
2715.57 116
2715.69 111
2715.81 107
2715.93 106
2716.05 106
2716.17 108
2716.28 112
2716.40 116
2716.52 121
2716.64 125
2716.76 126
2716.88 125
2717.00 120
2717.12 113
2717.24 105
2717.36 95
2717.48 87
2717.60 81
2717.72 80
2717.84 84
2717.96 93
2718.08 105
2718.20 120
2718.32 134
2718.43 146
2718.55 155
2718.67 158
2718.79 158
2718.91 154
2719.03 150
2719.15 145
2719.27 140
2719.39 136
2719.51 133
2719.63 128
2719.75 122
2719.87 115
2719.99 107
2720.11 98
2720.23 90
2720.35 82
2720.47 74
2720.59 67
2720.71 58
2720.83 48
2720.94 39
2721.06 30
2721.18 24
2721.30 20
2721.42 19
2721.54 20
2721.66 23
2721.78 27
2721.90 30
2722.02 32
2722.14 33
2722.26 34
2722.38 35
2722.50 38
2722.62 42
2722.74 50
2722.86 60
2722.98 71
2723.10 83
2723.22 92
2723.34 100
2723.46 104
2723.58 105
2723.70 105
2723.81 103
2723.93 100
2724.05 98
2724.17 97
2724.29 97
2724.41 98
2724.53 101
2724.65 104
2724.77 109
2724.89 113
2725.01 116
2725.13 117
2725.25 115
2725.37 109
2725.49 101
2725.61 92
2725.73 82
2725.85 74
2725.97 68
2726.09 64
2726.21 62
2726.33 62
2726.45 64
2726.57 67
2726.69 72
2726.81 78
2726.93 84
2727.05 90
2727.17 95
2727.28 99
2727.40 102
2727.52 106
2727.64 110
2727.76 117
2727.88 125
2728.00 135
2728.12 145
2728.24 156
2728.36 166
2728.48 177
2728.60 189
2728.72 201
2728.84 215
2728.96 230
2729.08 245
2729.20 260
2729.32 273
2729.44 287
2729.56 300
2729.68 312
2729.80 324
2729.92 336
2730.04 344
2730.16 349
2730.28 350
2730.40 347
2730.52 341
2730.64 333
2730.76 324
2730.88 316
2731.00 310
2731.12 307
2731.24 306
2731.36 307
2731.48 309
2731.60 310
2731.72 310
2731.83 309
2731.95 307
2732.07 303
2732.19 299
2732.31 295
2732.43 290
2732.55 283
2732.67 276
2732.79 266
2732.91 254
2733.03 241
2733.15 227
2733.27 216
2733.39 208
2733.51 205
2733.63 207
2733.75 213
2733.87 221
2733.99 231
2734.11 240
2734.23 245
2734.35 245
2734.47 241
2734.59 232
2734.71 220
2734.83 209
2734.95 200
2735.07 195
2735.19 195
2735.31 200
2735.43 208
2735.55 218
2735.67 226
2735.79 232
2735.91 234
2736.03 233
2736.15 231
2736.27 229
2736.39 228
2736.51 229
2736.63 231
2736.75 232
2736.87 232
2736.99 230
2737.11 223
2737.23 215
2737.35 206
2737.47 198
2737.59 194
2737.71 195
2737.83 202
2737.95 213
2738.07 226
2738.19 238
2738.31 247
2738.43 251
2738.55 248
2738.67 242
2738.79 233
2738.91 225
2739.03 218
2739.15 214
2739.27 212
2739.39 212
2739.51 210
2739.63 207
2739.75 202
2739.87 197
2739.99 193
2740.11 193
2740.23 196
2740.35 203
2740.47 213
2740.59 221
2740.71 226
2740.83 226
2740.95 220
2741.07 210
2741.19 197
2741.31 185
2741.43 176
2741.55 170
2741.67 168
2741.79 166
2741.91 163
2742.03 158
2742.15 150
2742.27 139
2742.39 126
2742.51 113
2742.63 100
2742.75 88
2742.87 78
2742.99 70
2743.11 63
2743.23 58
2743.35 55
2743.47 54
2743.59 55
2743.71 57
2743.83 59
2743.95 62
2744.07 63
2744.19 64
2744.31 65
2744.43 65
2744.55 65
2744.67 66
2744.79 66
2744.91 66
2745.03 65
2745.15 64
2745.27 62
2745.39 59
2745.51 57
2745.63 54
2745.75 52
2745.87 49
2745.99 46
2746.11 44
2746.23 43
2746.35 44
2746.47 47
2746.59 53
2746.71 60
2746.83 67
2746.95 73
2747.07 78
2747.19 81
2747.31 81
2747.43 80
2747.55 77
2747.67 74
2747.79 71
2747.91 69
2748.03 69
2748.15 72
2748.27 77
2748.39 84
2748.51 94
2748.63 102
2748.75 109
2748.87 112
2748.99 109
2749.11 101
2749.23 88
2749.35 74
2749.47 60
2749.59 49
2749.71 42
2749.83 39
2749.95 39
2750.07 39
2750.19 38
2750.31 34
2750.43 25
2750.55 12
2750.67 0
2750.79 0
2750.91 0
2751.03 0
2751.15 0
2751.28 0
2751.40 0
2751.52 0
2751.64 18
2751.76 38
2751.88 56
2752.00 69
2752.12 76
2752.24 77
2752.36 73
2752.48 64
2752.60 53
2752.72 42
2752.84 33
2752.96 27
2753.08 25
2753.20 29
2753.32 36
2753.44 47
2753.56 60
2753.68 74
2753.80 88
2753.92 100
2754.04 110
2754.16 118
2754.28 124
2754.40 128
2754.52 129
2754.64 128
2754.76 126
2754.88 124
2755.00 120
2755.12 116
2755.24 112
2755.36 107
2755.48 102
2755.60 95
2755.72 88
2755.85 79
2755.97 70
2756.09 60
2756.21 51
2756.33 44
2756.45 40
2756.57 39
2756.69 42
2756.81 47
2756.93 53
2757.05 60
2757.17 65
2757.29 70
2757.41 73
2757.53 76
2757.65 78
2757.77 81
2757.89 83
2758.01 83
2758.13 81
2758.25 76
2758.37 68
2758.49 57
2758.61 44
2758.73 32
2758.85 22
2758.97 15
2759.09 12
2759.22 14
2759.34 19
2759.46 27
2759.58 36
2759.70 45
2759.82 53
2759.94 60
2760.06 66
2760.18 70
2760.30 72
2760.42 72
2760.54 71
2760.66 67
2760.78 61
2760.90 52
2761.02 42
2761.14 32
2761.26 25
2761.38 22
2761.50 25
2761.62 32
2761.74 44
2761.86 57
2761.98 69
2762.11 79
2762.23 85
2762.35 88
2762.47 89
2762.59 89
2762.71 91
2762.83 95
2762.95 100
2763.07 106
2763.19 110
2763.31 113
2763.43 112
2763.55 109
2763.67 104
2763.79 97
2763.91 90
2764.03 84
2764.15 79
2764.27 76
2764.39 76
2764.51 77
2764.64 79
2764.76 80
2764.88 79
2765.00 75
2765.12 69
2765.24 60
2765.36 50
2765.48 43
2765.60 37
2765.72 36
2765.84 38
2765.96 44
2766.08 50
2766.20 57
2766.32 63
2766.44 68
2766.56 72
2766.68 78
2766.80 84
2766.93 93
2767.05 102
2767.17 111
2767.29 118
2767.41 120
2767.53 116
2767.65 108
2767.77 95
2767.89 81
2768.01 68
2768.13 60
2768.25 57
2768.37 62
2768.49 73
2768.61 88
2768.73 106
2768.85 122
2768.98 134
2769.10 141
2769.22 142
2769.34 136
2769.46 125
2769.58 111
2769.70 96
2769.82 82
2769.94 70
2770.06 61
2770.18 55
2770.30 51
2770.42 49
2770.54 48
2770.66 48
2770.78 48
2770.91 48
2771.03 50
2771.15 52
2771.27 54
2771.39 55
2771.51 56
2771.63 56
2771.75 54
2771.87 52
2771.99 49
2772.11 46
2772.23 42
2772.35 38
2772.47 34
2772.59 28
2772.72 22
2772.84 15
2772.96 7
2773.08 0
2773.20 0
2773.32 0
2773.44 0
2773.56 0
2773.68 0
2773.80 0
2773.92 0
2774.04 3
2774.16 15
2774.28 28
2774.40 39
2774.53 49
2774.65 57
2774.77 64
2774.89 70
2775.01 77
2775.13 84
2775.25 91
2775.37 99
2775.49 107
2775.61 114
2775.73 119
2775.85 123
2775.97 125
2776.10 127
2776.22 130
2776.34 134
2776.46 140
2776.58 149
2776.70 159
2776.82 170
2776.94 181
2777.06 191
2777.18 198
2777.30 203
2777.42 205
2777.54 205
2777.67 201
2777.79 196
2777.91 188
2778.03 180
2778.15 171
2778.27 162
2778.39 157
2778.51 155
2778.63 158
2778.75 164
2778.87 175
2778.99 187
2779.11 200
2779.24 210
2779.36 216
2779.48 219
2779.60 219
2779.72 216
2779.84 211
2779.96 204
2780.08 197
2780.20 190
2780.32 181
2780.44 171
2780.56 161
2780.69 150
2780.81 140
2780.93 132
2781.05 125
2781.17 121
2781.29 119
2781.41 119
2781.53 120
2781.65 121
2781.77 121
2781.89 118
2782.02 112
2782.14 103
2782.26 94
2782.38 85
2782.50 79
2782.62 76
2782.74 78
2782.86 85
2782.98 95
2783.10 105
2783.22 115
2783.35 122
2783.47 124
2783.59 124
2783.71 120
2783.83 114
2783.95 108
2784.07 102
2784.19 98
2784.31 93
2784.43 88
2784.55 82
2784.68 76
2784.80 69
2784.92 62
2785.04 57
2785.16 54
2785.28 54
2785.40 57
2785.52 62
2785.64 68
2785.76 74
2785.89 80
2786.01 83
2786.13 84
2786.25 83
2786.37 79
2786.49 75
2786.61 70
2786.73 66
2786.85 65
2786.97 66
2787.09 70
2787.22 77
2787.34 86
2787.46 95
2787.58 102
2787.70 106
2787.82 106
2787.94 102
2788.06 95
2788.18 87
2788.31 79
2788.43 71
2788.55 63
2788.67 56
2788.79 48
2788.91 38
2789.03 27
2789.15 16
2789.27 5
2789.39 0
2789.52 0
2789.64 0
2789.76 0
2789.88 0
2790.00 0
2790.12 0
2790.24 3
2790.36 9
2790.48 12
2790.60 13
2790.73 12
2790.85 10
2790.97 7
2791.09 6
2791.21 7
2791.33 12
2791.45 20
2791.57 30
2791.69 41
2791.82 53
2791.94 64
2792.06 74
2792.18 82
2792.30 88
2792.42 92
2792.54 94
2792.66 95
2792.78 95
2792.91 97
2793.03 99
2793.15 102
2793.27 106
2793.39 107
2793.51 106
2793.63 101
2793.75 94
2793.87 86
2794.00 78
2794.12 72
2794.24 70
2794.36 71
2794.48 75
2794.60 79
2794.72 82
2794.84 84
2794.97 84
2795.09 82
2795.21 80
2795.33 79
2795.45 80
2795.57 82
2795.69 85
2795.81 88
2795.93 89
2796.06 88
2796.18 84
2796.30 77
2796.42 68
2796.54 58
2796.66 50
2796.78 45
2796.90 44
2797.03 46
2797.15 51
2797.27 56
2797.39 62
2797.51 65
2797.63 67
2797.75 66
2797.87 66
2798.00 65
2798.12 66
2798.24 69
2798.36 73
2798.48 78
2798.60 83
2798.72 86
2798.84 87
2798.97 87
2799.09 85
2799.21 82
2799.33 78
2799.45 72
2799.57 66
2799.69 59
2799.81 52
2799.94 45
2800.06 40
2800.18 38
2800.30 39
2800.42 46
2800.54 56
2800.66 69
2800.78 81
2800.91 92
2801.03 99
2801.15 101
2801.27 100
2801.39 96
2801.51 93
2801.63 92
2801.75 96
2801.88 105
2802.00 117
2802.12 131
2802.24 145
2802.36 156
2802.48 165
2802.60 170
2802.73 175
2802.85 179
2802.97 186
2803.09 195
2803.21 207
2803.33 221
2803.45 233
2803.57 242
2803.70 245
2803.82 239
2803.94 226
2804.06 205
2804.18 180
2804.30 154
2804.42 129
2804.55 109
2804.67 94
2804.79 84
2804.91 77
2805.03 72
2805.15 67
2805.27 61
2805.40 57
2805.52 54
2805.64 54
2805.76 58
2805.88 65
2806.00 73
2806.12 80
2806.25 84
2806.37 86
2806.49 85
2806.61 84
2806.73 84
2806.85 87
2806.97 92
2807.10 99
2807.22 107
2807.34 113
2807.46 115
2807.58 115
2807.70 112
2807.82 110
2807.95 109
2808.07 111
2808.19 115
2808.31 120
2808.43 124
2808.55 124
2808.67 120
2808.80 112
2808.92 101
2809.04 91
2809.16 83
2809.28 80
2809.40 83
2809.52 90
2809.65 101
2809.77 115
2809.89 131
2810.01 150
2810.13 173
2810.25 201
2810.37 232
2810.50 265
2810.62 296
2810.74 324
2810.86 345
2810.98 360
2811.10 368
2811.23 373
2811.35 378
2811.47 383
2811.59 391
2811.71 399
2811.83 406
2811.95 409
2812.08 409
2812.20 406
2812.32 400
2812.44 394
2812.56 390
2812.68 389
2812.81 389
2812.93 388
2813.05 388
2813.17 387
2813.29 386
2813.41 385
2813.53 386
2813.66 389
2813.78 393
2813.90 397
2814.02 398
2814.14 395
2814.26 387
2814.39 375
2814.51 359
2814.63 340
2814.75 322
2814.87 304
2814.99 289
2815.12 278
2815.24 272
2815.36 270
2815.48 272
2815.60 277
2815.72 281
2815.84 282
2815.97 278
2816.09 268
2816.21 252
2816.33 232
2816.45 210
2816.57 189
2816.70 171
2816.82 156
2816.94 146
2817.06 139
2817.18 135
2817.30 132
2817.43 130
2817.55 127
2817.67 124
2817.79 119
2817.91 114
2818.03 107
2818.16 100
2818.28 94
2818.40 90
2818.52 90
2818.64 93
2818.76 99
2818.89 109
2819.01 121
2819.13 133
2819.25 142
2819.37 149
2819.49 154
2819.62 157
2819.74 158
2819.86 158
2819.98 158
2820.10 158
2820.22 157
2820.35 155
2820.47 153
2820.59 151
2820.71 149
2820.83 149
2820.96 150
2821.08 154
2821.20 159
2821.32 167
2821.44 175
2821.56 183
2821.69 189
2821.81 193
2821.93 195
2822.05 194
2822.17 191
2822.29 188
2822.42 185
2822.54 182
2822.66 182
2822.78 184
2822.90 187
2823.02 192
2823.15 197
2823.27 203
2823.39 210
2823.51 216
2823.63 221
2823.76 225
2823.88 226
2824.00 224
2824.12 219
2824.24 212
2824.36 203
2824.49 194
2824.61 185
2824.73 178
2824.85 172
2824.97 168
2825.10 165
2825.22 163
2825.34 162
2825.46 162
2825.58 162
2825.70 161
2825.83 158
2825.95 153
2826.07 145
2826.19 136
2826.31 126
2826.44 117
2826.56 109
2826.68 102
2826.80 96
2826.92 89
2827.04 83
2827.17 77
2827.29 72
2827.41 70
2827.53 70
2827.65 75
2827.78 82
2827.90 91
2828.02 99
2828.14 105
2828.26 110
2828.39 111
2828.51 112
2828.63 111
2828.75 110
2828.87 109
2829.00 108
2829.12 106
2829.24 102
2829.36 97
2829.48 90
2829.60 81
2829.73 71
2829.85 62
2829.97 53
2830.09 46
2830.21 42
2830.34 40
2830.46 41
2830.58 43
2830.70 47
2830.82 50
2830.95 53
2831.07 54
2831.19 55
2831.31 55
2831.43 57
2831.56 62
2831.68 71
2831.80 85
2831.92 104
2832.04 127
2832.17 151
2832.29 174
2832.41 193
2832.53 207
2832.65 216
2832.78 220
2832.90 223
2833.02 224
2833.14 226
2833.26 229
2833.39 233
2833.51 236
2833.63 238
2833.75 236
2833.87 230
2834.00 221
2834.12 209
2834.24 194
2834.36 179
2834.48 163
2834.61 150
2834.73 139
2834.85 132
2834.97 130
2835.09 133
2835.22 139
2835.34 149
2835.46 159
2835.58 170
2835.70 179
2835.83 187
2835.95 193
2836.07 198
2836.19 201
2836.31 203
2836.44 203
2836.56 201
2836.68 197
2836.80 191
2836.92 183
2837.05 172
2837.17 159
2837.29 146
2837.41 133
2837.53 122
2837.66 114
2837.78 109
2837.90 106
2838.02 106
2838.15 106
2838.27 105
2838.39 101
2838.51 95
2838.63 85
2838.76 73
2838.88 59
2839.00 44
2839.12 30
2839.24 16
2839.37 5
2839.49 0
2839.61 0
2839.73 0
2839.85 0
2839.98 0
2840.10 8
2840.22 17
2840.34 25
2840.47 32
2840.59 37
2840.71 42
2840.83 45
2840.95 47
2841.08 48
2841.20 47
2841.32 44
2841.44 38
2841.57 30
2841.69 18
2841.81 6
2841.93 0
2842.05 0
2842.18 0
2842.30 0
2842.42 0
2842.54 0
2842.66 0
2842.79 0
2842.91 8
2843.03 15
2843.15 21
2843.28 25
2843.40 30
2843.52 34
2843.64 40
2843.76 46
2843.89 54
2844.01 62
2844.13 69
2844.25 76
2844.38 81
2844.50 83
2844.62 82
2844.74 78
2844.86 71
2844.99 61
2845.11 50
2845.23 39
2845.35 28
2845.48 20
2845.60 16
2845.72 16
2845.84 20
2845.97 28
2846.09 39
2846.21 52
2846.33 65
2846.45 78
2846.58 88
2846.70 96
2846.82 103
2846.94 108
2847.07 112
2847.19 115
2847.31 117
2847.43 117
2847.55 114
2847.68 108
2847.80 98
2847.92 84
2848.04 69
2848.17 55
2848.29 42
2848.41 32
2848.53 27
2848.66 26
2848.78 28
2848.90 31
2849.02 35
2849.14 40
2849.27 45
2849.39 50
2849.51 57
2849.63 65
2849.76 76
2849.88 88
2850.00 100
2850.12 111
2850.25 118
2850.37 122
2850.49 122
2850.61 120
2850.74 115
2850.86 110
2850.98 104
2851.10 98
2851.23 92
2851.35 83
2851.47 73
2851.59 60
2851.71 47
2851.84 34
2851.96 25
2852.08 19
2852.20 17
2852.33 17
2852.45 19
2852.57 19
2852.69 17
2852.82 11
2852.94 3
2853.06 0
2853.18 0
2853.31 0
2853.43 0
2853.55 0
2853.67 0
2853.80 0
2853.92 1
2854.04 9
2854.16 17
2854.29 22
2854.41 26
2854.53 27
2854.65 25
2854.78 20
2854.90 14
2855.02 8
2855.14 4
2855.27 1
2855.39 2
2855.51 5
2855.63 10
2855.75 17
2855.88 24
2856.00 30
2856.12 34
2856.24 37
2856.37 37
2856.49 35
2856.61 32
2856.73 28
2856.86 25
2856.98 22
2857.10 19
2857.22 18
2857.35 16
2857.47 15
2857.59 13
2857.71 11
2857.84 11
2857.96 12
2858.08 15
2858.21 20
2858.33 26
2858.45 33
2858.57 39
2858.70 43
2858.82 43
2858.94 42
2859.06 39
2859.19 36
2859.31 33
2859.43 31
2859.55 32
2859.68 34
2859.80 38
2859.92 43
2860.04 48
2860.17 53
2860.29 57
2860.41 58
2860.53 56
2860.66 50
2860.78 41
2860.90 30
2861.02 18
2861.15 7
2861.27 0
2861.39 0
2861.51 0
2861.64 0
2861.76 0
2861.88 0
2862.00 0
2862.13 0
2862.25 0
2862.37 0
2862.50 6
2862.62 14
2862.74 24
2862.86 34
2862.99 45
2863.11 55
2863.23 62
2863.35 65
2863.48 64
2863.60 60
2863.72 52
2863.84 44
2863.97 36
2864.09 30
2864.21 27
2864.33 26
2864.46 28
2864.58 31
2864.70 33
2864.83 34
2864.95 33
2865.07 30
2865.19 27
2865.32 23
2865.44 20
2865.56 17
2865.68 14
2865.81 12
2865.93 11
2866.05 13
2866.18 16
2866.30 20
2866.42 27
2866.54 35
2866.67 43
2866.79 51
2866.91 57
2867.03 63
2867.16 68
2867.28 73
2867.40 78
2867.53 83
2867.65 89
2867.77 94
2867.89 98
2868.02 100
2868.14 101
2868.26 101
2868.38 100
2868.51 101
2868.63 102
2868.75 105
2868.88 107
2869.00 109
2869.12 110
2869.24 112
2869.37 113
2869.49 116
2869.61 120
2869.73 126
2869.86 133
2869.98 139
2870.10 143
2870.23 146
2870.35 147
2870.47 148
2870.59 150
2870.72 154
2870.84 162
2870.96 173
2871.09 186
2871.21 201
2871.33 215
2871.45 227
2871.58 236
2871.70 240
2871.82 241
2871.95 237
2872.07 229
2872.19 219
2872.31 208
2872.44 197
2872.56 188
2872.68 180
2872.81 174
2872.93 170
2873.05 168
2873.17 167
2873.30 167
2873.42 169
2873.54 173
2873.67 179
2873.79 186
2873.91 192
2874.03 199
2874.16 205
2874.28 210
2874.40 214
2874.53 217
2874.65 218
2874.77 219
2874.89 218
2875.02 216
2875.14 213
2875.26 211
2875.39 211
2875.51 214
2875.63 219
2875.75 226
2875.88 235
2876.00 245
2876.12 254
2876.25 263
2876.37 271
2876.49 279
2876.61 285
2876.74 291
2876.86 294
2876.98 294
2877.11 292
2877.23 288
2877.35 282
2877.48 275
2877.60 269
2877.72 264
2877.84 259
2877.97 256
2878.09 251
2878.21 246
2878.34 240
2878.46 232
2878.58 222
2878.70 212
2878.83 203
2878.95 196
2879.07 191
2879.20 189
2879.32 189
2879.44 191
2879.57 194
2879.69 198
2879.81 202
2879.93 207
2880.06 213
2880.18 220
2880.30 227
2880.43 232
2880.55 235
2880.67 235
2880.80 231
2880.92 224
2881.04 216
2881.16 209
2881.29 205
2881.41 205
2881.53 210
2881.66 218
2881.78 228
2881.90 239
2882.03 249
2882.15 259
2882.27 269
2882.39 279
2882.52 288
2882.64 296
2882.76 300
2882.89 301
2883.01 296
2883.13 287
2883.26 273
2883.38 257
2883.50 239
2883.63 222
2883.75 207
2883.87 192
2883.99 180
2884.12 170
2884.24 165
2884.36 163
2884.49 167
2884.61 176
2884.73 188
2884.86 200
2884.98 210
2885.10 215
2885.23 214
2885.35 209
2885.47 201
2885.60 194
2885.72 191
2885.84 193
2885.96 201
2886.09 213
2886.21 225
2886.33 238
2886.46 247
2886.58 253
2886.70 256
2886.83 255
2886.95 251
2887.07 245
2887.20 239
2887.32 233
2887.44 228
2887.57 223
2887.69 221
2887.81 221
2887.93 222
2888.06 225
2888.18 228
2888.30 231
2888.43 234
2888.55 235
2888.67 235
2888.80 235
2888.92 234
2889.04 235
2889.17 236
2889.29 240
2889.41 246
2889.54 253
2889.66 262
2889.78 271
2889.91 279
2890.03 287
2890.15 293
2890.28 298
2890.40 302
2890.52 305
2890.65 307
2890.77 307
2890.89 304
2891.01 296
2891.14 286
2891.26 272
2891.38 257
2891.51 243
2891.63 230
2891.75 221
2891.88 217
2892.00 218
2892.12 223
2892.25 229
2892.37 237
2892.49 243
2892.62 247
2892.74 248
2892.86 245
2892.99 239
2893.11 231
2893.23 222
2893.36 211
2893.48 200
2893.60 188
2893.73 175
2893.85 164
2893.97 156
2894.10 151
2894.22 152
2894.34 157
2894.47 165
2894.59 174
2894.71 181
2894.84 184
2894.96 182
2895.08 175
2895.21 165
2895.33 153
2895.45 140
2895.58 128
2895.70 116
2895.82 106
2895.95 94
2896.07 81
2896.19 67
2896.32 50
2896.44 33
2896.56 16
2896.69 1
2896.81 0
2896.93 0
2897.06 0
2897.18 0
2897.30 0
2897.43 0
2897.55 0
2897.67 0
2897.80 5
2897.92 23
2898.04 44
2898.17 67
2898.29 89
2898.41 110
2898.54 129
2898.66 146
2898.78 162
2898.91 178
2899.03 195
2899.15 214
2899.28 235
2899.40 257
2899.52 280
2899.65 301
2899.77 319
2899.89 332
2900.02 338
2900.14 337
2900.26 330
2900.39 318
2900.51 302
2900.64 286
2900.76 270
2900.88 256
2901.01 244
2901.13 235
2901.25 227
2901.38 220
2901.50 213
2901.62 208
2901.75 205
2901.87 204
2901.99 208
2902.12 217
2902.24 230
2902.36 248
2902.49 268
2902.61 290
2902.73 311
2902.86 332
2902.98 351
2903.10 370
2903.23 387
2903.35 402
2903.47 414
2903.60 425
2903.72 432
2903.85 436
2903.97 438
2904.09 438
2904.22 437
2904.34 435
2904.46 434
2904.59 433
2904.71 433
2904.83 436
2904.96 442
2905.08 450
2905.20 462
2905.33 474
2905.45 486
2905.57 493
2905.70 495
2905.82 490
2905.95 478
2906.07 461
2906.19 442
2906.32 424
2906.44 409
2906.56 399
2906.69 394
2906.81 392
2906.93 394
2907.06 396
2907.18 398
2907.30 398
2907.43 394
2907.55 387
2907.68 375
2907.80 359
2907.92 341
2908.05 323
2908.17 307
2908.29 296
2908.42 291
2908.54 291
2908.66 295
2908.79 303
2908.91 312
2909.04 320
2909.16 326
2909.28 330
2909.41 332
2909.53 333
2909.65 332
2909.78 329
2909.90 325
2910.02 319
2910.15 312
2910.27 303
2910.40 292
2910.52 282
2910.64 271
2910.77 260
2910.89 249
2911.01 240
2911.14 231
2911.26 225
2911.38 220
2911.51 217
2911.63 216
2911.76 216
2911.88 217
2912.00 220
2912.13 223
2912.25 227
2912.37 229
2912.50 231
2912.62 230
2912.74 228
2912.87 224
2912.99 220
2913.12 216
2913.24 212
2913.36 210
2913.49 210
2913.61 212
2913.73 215
2913.86 218
2913.98 222
2914.11 225
2914.23 227
2914.35 226
2914.48 222
2914.60 216
2914.72 206
2914.85 194
2914.97 180
2915.10 165
2915.22 151
2915.34 140
2915.47 134
2915.59 133
2915.71 139
2915.84 149
2915.96 163
2916.09 177
2916.21 189
2916.33 198
2916.46 203
2916.58 203
2916.70 198
2916.83 189
2916.95 177
2917.08 162
2917.20 145
2917.32 127
2917.45 110
2917.57 95
2917.69 83
2917.82 75
2917.94 72
2918.07 73
2918.19 80
2918.31 90
2918.44 103
2918.56 119
2918.69 137
2918.81 156
2918.93 174
2919.06 190
2919.18 203
2919.30 211
2919.43 214
2919.55 213
2919.68 210
2919.80 206
2919.92 202
2920.05 199
2920.17 197
2920.30 195
2920.42 193
2920.54 188
2920.67 182
2920.79 175
2920.91 167
2921.04 160
2921.16 155
2921.29 151
2921.41 150
2921.53 149
2921.66 148
2921.78 146
2921.91 141
2922.03 136
2922.15 129
2922.28 122
2922.40 116
2922.53 111
2922.65 108
2922.77 105
2922.90 103
2923.02 100
2923.14 96
2923.27 91
2923.39 84
2923.52 75
2923.64 66
2923.76 58
2923.89 51
2924.01 45
2924.14 43
2924.26 42
2924.38 43
2924.51 44
2924.63 47
2924.76 49
2924.88 52
2925.00 57
2925.13 63
2925.25 71
2925.38 80
2925.50 89
2925.62 98
2925.75 105
2925.87 110
2926.00 113
2926.12 112
2926.24 110
2926.37 105
2926.49 97
2926.62 88
2926.74 77
2926.86 66
2926.99 53
2927.11 40
2927.24 29
2927.36 19
2927.48 11
2927.61 7
2927.73 6
2927.86 8
2927.98 11
2928.10 15
2928.23 18
2928.35 19
2928.48 19
2928.60 19
2928.72 18
2928.85 19
2928.97 21
2929.10 24
2929.22 28
2929.34 30
2929.47 30
2929.59 27
2929.72 20
2929.84 12
2929.96 2
2930.09 0
2930.21 0
2930.34 0
2930.46 0
2930.58 0
2930.71 0
2930.83 0
2930.96 0
2931.08 2
2931.20 7
2931.33 12
2931.45 20
2931.58 31
2931.70 43
2931.83 57
2931.95 71
2932.07 83
2932.20 93
2932.32 100
2932.45 105
2932.57 109
2932.69 113
2932.82 118
2932.94 125
2933.07 133
2933.19 141
2933.31 147
2933.44 150
2933.56 149
2933.69 145
2933.81 139
2933.94 135
2934.06 133
2934.18 135
2934.31 139
2934.43 142
2934.56 143
2934.68 139
2934.80 130
2934.93 116
2935.05 99
2935.18 82
2935.30 66
2935.43 53
2935.55 44
2935.67 39
2935.80 37
2935.92 37
2936.05 37
2936.17 39
2936.29 40
2936.42 42
2936.54 44
2936.67 46
2936.79 49
2936.92 51
2937.04 54
2937.16 58
2937.29 63
2937.41 68
2937.54 74
2937.66 81
2937.79 87
2937.91 94
2938.03 99
2938.16 102
2938.28 104
2938.41 104
2938.53 104
2938.66 104
2938.78 104
2938.90 105
2939.03 107
2939.15 107
2939.28 103
2939.40 95
2939.52 81
2939.65 62
2939.77 42
2939.90 21
2940.02 4
2940.15 0
2940.27 0
2940.39 0
2940.52 0
2940.64 10
2940.77 22
2940.89 34
2941.02 44
2941.14 51
2941.26 56
2941.39 58
2941.51 59
2941.64 58
2941.76 54
2941.89 49
2942.01 43
2942.14 37
2942.26 32
2942.38 29
2942.51 29
2942.63 32
2942.76 37
2942.88 44
2943.01 51
2943.13 56
2943.25 59
2943.38 61
2943.50 63
2943.63 66
2943.75 70
2943.88 78
2944.00 86
2944.12 96
2944.25 105
2944.37 111
2944.50 116
2944.62 119
2944.75 121
2944.87 121
2945.00 122
2945.12 123
2945.24 124
2945.37 126
2945.49 129
2945.62 131
2945.74 134
2945.87 138
2945.99 142
2946.11 145
2946.24 148
2946.36 149
2946.49 149
2946.61 147
2946.74 145
2946.86 143
2946.99 142
2947.11 144
2947.23 146
2947.36 149
2947.48 152
2947.61 153
2947.73 152
2947.86 148
2947.98 142
2948.11 135
2948.23 128
2948.35 121
2948.48 115
2948.60 110
2948.73 107
2948.85 104
2948.98 104
2949.10 107
2949.23 112
2949.35 121
2949.47 131
2949.60 142
2949.72 152
2949.85 159
2949.97 163
2950.10 162
2950.22 159
2950.35 154
2950.47 149
2950.59 145
2950.72 142
2950.84 139
2950.97 134
2951.09 127
2951.22 116
2951.34 102
2951.47 87
2951.59 72
2951.72 60
2951.84 53
2951.96 51
2952.09 54
2952.21 61
2952.34 72
2952.46 86
2952.59 100
2952.71 116
2952.84 131
2952.96 144
2953.09 155
2953.21 163
2953.33 169
2953.46 172
2953.58 174
2953.71 174
2953.83 174
2953.96 173
2954.08 171
2954.21 166
2954.33 159
2954.46 149
2954.58 136
2954.70 120
2954.83 103
2954.95 86
2955.08 72
2955.20 61
2955.33 56
2955.45 57
2955.58 64
2955.70 77
2955.83 95
2955.95 116
2956.08 139
2956.20 160
2956.32 178
2956.45 190
2956.57 194
2956.70 191
2956.82 179
2956.95 163
2957.07 143
2957.20 123
2957.32 106
2957.45 94
2957.57 88
2957.70 86
2957.82 86
2957.94 87
2958.07 87
2958.19 83
2958.32 77
2958.44 68
2958.57 59
2958.69 51
2958.82 46
2958.94 43
2959.07 45
2959.19 50
2959.32 59
2959.44 68
2959.57 79
2959.69 89
2959.82 96
2959.94 102
2960.06 104
2960.19 104
2960.31 101
2960.44 98
2960.56 94
2960.69 90
2960.81 86
2960.94 82
2961.06 79
2961.19 75
2961.31 72
2961.44 70
2961.56 70
2961.69 74
2961.81 80
2961.94 88
2962.06 97
2962.18 107
2962.31 115
2962.43 122
2962.56 125
2962.68 126
2962.81 124
2962.93 121
2963.06 117
2963.18 114
2963.31 114
2963.43 117
2963.56 124
2963.68 133
2963.81 142
2963.93 149
2964.06 152
2964.18 150
2964.31 143
2964.43 132
2964.56 119
2964.68 106
2964.80 95
2964.93 88
2965.05 86
2965.18 88
2965.30 95
2965.43 105
2965.55 117
2965.68 129
2965.80 141
2965.93 151
2966.05 157
2966.18 162
2966.30 164
2966.43 165
2966.55 166
2966.68 166
2966.80 165
2966.93 163
2967.05 158
2967.18 152
2967.30 143
2967.43 133
2967.55 122
2967.68 111
2967.80 102
2967.93 93
2968.05 85
2968.18 77
2968.30 70
2968.43 64
2968.55 59
2968.67 56
2968.80 54
2968.92 56
2969.05 60
2969.17 66
2969.30 74
2969.42 83
2969.55 93
2969.67 103
2969.80 114
2969.92 125
2970.05 136
2970.17 146
2970.30 156
2970.42 165
2970.55 171
2970.67 175
2970.80 176
2970.92 174
2971.05 170
2971.17 165
2971.30 160
2971.42 155
2971.55 151
2971.67 147
2971.80 142
2971.92 137
2972.05 131
2972.17 125
2972.30 120
2972.42 119
2972.55 122
2972.67 129
2972.80 139
2972.92 151
2973.05 160
2973.17 166
2973.30 165
2973.42 158
2973.55 146
2973.67 133
2973.80 121
2973.92 115
2974.05 114
2974.17 120
2974.30 130
2974.42 142
2974.55 150
2974.67 154
2974.80 152
2974.92 143
2975.05 129
2975.17 112
2975.30 93
2975.42 74
2975.55 57
2975.67 41
2975.80 28
2975.92 19
2976.05 12
2976.17 8
2976.30 5
2976.42 3
2976.55 1
2976.67 0
2976.80 0
2976.92 0
2977.05 0
2977.17 0
2977.30 0
2977.42 0
2977.55 0
2977.67 8
2977.80 19
2977.92 30
2978.05 42
2978.17 54
2978.30 65
2978.42 75
2978.55 84
2978.67 90
2978.80 95
2978.92 98
2979.05 102
2979.17 106
2979.30 111
2979.42 117
2979.55 123
2979.67 130
2979.80 136
2979.92 141
2980.05 145
2980.18 146
2980.30 146
2980.43 142
2980.55 136
2980.68 128
2980.80 117
2980.93 106
2981.05 96
2981.18 86
2981.30 78
2981.43 73
2981.55 69
2981.68 66
2981.80 64
2981.93 62
2982.05 60
2982.18 58
2982.30 56
2982.43 54
2982.55 53
2982.68 52
2982.80 52
2982.93 53
2983.05 56
2983.18 60
2983.30 64
2983.43 68
2983.55 71
2983.68 73
2983.80 73
2983.93 70
2984.06 66
2984.18 61
2984.31 56
2984.43 53
2984.56 53
2984.68 57
2984.81 64
2984.93 74
2985.06 83
2985.18 91
2985.31 95
2985.43 94
2985.56 89
2985.68 82
2985.81 72
2985.93 63
2986.06 54
2986.18 48
2986.31 44
2986.43 42
2986.56 41
2986.69 42
2986.81 43
2986.94 44
2987.06 45
2987.19 44
2987.31 42
2987.44 37
2987.56 30
2987.69 21
2987.81 14
2987.94 9
2988.06 8
2988.19 13
2988.31 23
2988.44 38
2988.56 53
2988.69 67
2988.81 75
2988.94 77
2989.07 72
2989.19 62
2989.32 47
2989.44 30
2989.57 14
2989.69 0
2989.82 0
2989.94 0
2990.07 0
2990.19 0
2990.32 0
2990.44 0
2990.57 0
2990.69 0
2990.82 10
2990.95 23
2991.07 36
2991.20 47
2991.32 57
2991.45 63
2991.57 67
2991.70 68
2991.82 69
2991.95 70
2992.07 73
2992.20 78
2992.32 87
2992.45 98
2992.58 110
2992.70 123
2992.83 136
2992.95 148
2993.08 159
2993.20 168
2993.33 175
2993.45 180
2993.58 179
2993.70 174
2993.83 164
2993.95 148
2994.08 129
2994.21 108
2994.33 87
2994.46 69
2994.58 54
2994.71 43
2994.83 35
2994.96 30
2995.08 27
2995.21 26
2995.33 25
2995.46 26
2995.59 28
2995.71 30
2995.84 33
2995.96 37
2996.09 41
2996.21 45
2996.34 49
2996.46 53
2996.59 56
2996.71 58
2996.84 60
2996.97 62
2997.09 65
2997.22 70
2997.34 79
2997.47 91
2997.59 105
2997.72 121
2997.84 134
2997.97 145
2998.09 152
2998.22 156
2998.35 157
2998.47 157
2998.60 158
2998.72 160
2998.85 163
2998.97 165
2999.10 166
2999.22 166
2999.35 165
2999.48 164
2999.60 164
2999.73 166
2999.85 171
2999.98 177
3000.10 184
3000.23 191
3000.35 196
3000.48 198
3000.61 197
3000.73 194
3000.86 188
3000.98 182
3001.11 176
3001.23 173
3001.36 171
3001.48 172
3001.61 173
3001.74 174
3001.86 173
3001.99 170
3002.11 163
3002.24 154
3002.36 144
3002.49 133
3002.61 124
3002.74 117
3002.87 113
3002.99 114
3003.12 120
3003.24 130
3003.37 145
3003.49 163
3003.62 182
3003.74 202
3003.87 222
3004.00 238
3004.12 252
3004.25 263
3004.37 271
3004.50 277
3004.62 281
3004.75 283
3004.88 285
3005.00 284
3005.13 282
3005.25 277
3005.38 271
3005.50 263
3005.63 256
3005.75 250
3005.88 246
3006.01 245
3006.13 247
3006.26 250
3006.38 254
3006.51 256
3006.63 256
3006.76 254
3006.89 250
3007.01 245
3007.14 240
3007.26 236
3007.39 234
3007.51 231
3007.64 228
3007.77 224
3007.89 220
3008.02 214
3008.14 208
3008.27 202
3008.39 197
3008.52 191
3008.65 186
3008.77 179
3008.90 170
3009.02 159
3009.15 148
3009.27 137
3009.40 127
3009.53 120
3009.65 116
3009.78 118
3009.90 123
3010.03 132
3010.15 142
3010.28 151
3010.41 158
3010.53 160
3010.66 157
3010.78 150
3010.91 138
3011.03 125
3011.16 112
3011.29 101
3011.41 92
3011.54 86
3011.66 83
3011.79 82
3011.92 82
3012.04 81
3012.17 81
3012.29 79
3012.42 77
3012.54 74
3012.67 71
3012.80 67
3012.92 65
3013.05 63
3013.17 61
3013.30 61
3013.43 61
3013.55 63
3013.68 65
3013.80 69
3013.93 74
3014.05 80
3014.18 88
3014.31 98
3014.43 107
3014.56 116
3014.68 123
3014.81 129
3014.94 133
3015.06 135
3015.19 136
3015.31 136
3015.44 136
3015.56 135
3015.69 135
3015.82 135
3015.94 136
3016.07 139
3016.19 142
3016.32 144
3016.45 146
3016.57 145
3016.70 141
3016.82 133
3016.95 124
3017.07 115
3017.20 107
3017.33 104
3017.45 105
3017.58 109
3017.70 117
3017.83 126
3017.96 135
3018.08 144
3018.21 154
3018.33 164
3018.46 175
3018.59 186
3018.71 197
3018.84 206
3018.96 214
3019.09 219
3019.22 223
3019.34 226
3019.47 227
3019.59 227
3019.72 226
3019.85 221
3019.97 214
3020.10 204
3020.22 191
3020.35 179
3020.48 169
3020.60 161
3020.73 157
3020.85 155
3020.98 155
3021.10 154
3021.23 153
3021.36 152
3021.48 152
3021.61 153
3021.73 159
3021.86 169
3021.99 182
3022.11 195
3022.24 208
3022.36 215
3022.49 217
3022.62 212
3022.74 202
3022.87 189
3022.99 176
3023.12 165
3023.25 155
3023.37 147
3023.50 139
3023.63 129
3023.75 116
3023.88 100
3024.00 83
3024.13 66
3024.26 52
3024.38 42
3024.51 38
3024.63 40
3024.76 46
3024.89 53
3025.01 59
3025.14 62
3025.26 62
3025.39 59
3025.52 54
3025.64 48
3025.77 44
3025.89 41
3026.02 40
3026.15 40
3026.27 40
3026.40 39
3026.52 37
3026.65 35
3026.78 31
3026.90 29
3027.03 26
3027.16 25
3027.28 25
3027.41 26
3027.53 29
3027.66 34
3027.79 40
3027.91 47
3028.04 54
3028.16 59
3028.29 62
3028.42 61
3028.54 57
3028.67 51
3028.79 43
3028.92 36
3029.05 29
3029.17 24
3029.30 21
3029.43 20
3029.55 21
3029.68 22
3029.80 24
3029.93 26
3030.06 28
3030.18 31
3030.31 35
3030.43 39
3030.56 44
3030.69 47
3030.81 49
3030.94 48
3031.07 44
3031.19 35
3031.32 24
3031.44 12
3031.57 0
3031.70 0
3031.82 0
3031.95 0
3032.08 0
3032.20 0
3032.33 0
3032.45 6
3032.58 11
3032.71 12
3032.83 11
3032.96 8
3033.08 6
3033.21 7
3033.34 11
3033.46 18
3033.59 27
3033.72 36
3033.84 43
3033.97 48
3034.09 50
3034.22 50
3034.35 50
3034.47 49
3034.60 50
3034.73 53
3034.85 57
3034.98 63
3035.11 70
3035.23 78
3035.36 87
3035.48 95
3035.61 102
3035.74 106
3035.86 106
3035.99 103
3036.12 98
3036.24 91
3036.37 85
3036.49 80
3036.62 77
3036.75 76
3036.87 77
3037.00 78
3037.13 80
3037.25 83
3037.38 87
3037.50 91
3037.63 97
3037.76 102
3037.88 108
3038.01 113
3038.14 116
3038.26 116
3038.39 114
3038.52 108
3038.64 99
3038.77 88
3038.89 75
3039.02 61
3039.15 48
3039.27 36
3039.40 26
3039.53 18
3039.65 12
3039.78 7
3039.91 2
3040.03 0
3040.16 0
3040.28 0
3040.41 0
3040.54 0
3040.66 0
3040.79 0
3040.92 0
3041.04 2
3041.17 10
3041.30 20
3041.42 31
3041.55 41
3041.67 51
3041.80 60
3041.93 67
3042.05 72
3042.18 76
3042.31 80
3042.43 84
3042.56 90
3042.69 96
3042.81 102
3042.94 107
3043.07 112
3043.19 114
3043.32 115
3043.44 116
3043.57 118
3043.70 122
3043.82 129
3043.95 139
3044.08 150
3044.20 159
3044.33 166
3044.46 166
3044.58 161
3044.71 151
3044.84 138
3044.96 124
3045.09 113
3045.22 106
3045.34 105
3045.47 108
3045.59 115
3045.72 124
3045.85 132
3045.97 138
3046.10 142
3046.23 143
3046.35 144
3046.48 145
3046.61 147
3046.73 149
3046.86 153
3046.99 156
3047.11 157
3047.24 155
3047.37 149
3047.49 140
3047.62 129
3047.75 118
3047.87 107
3048.00 97
3048.13 90
3048.25 82
3048.38 75
3048.50 65
3048.63 53
3048.76 40
3048.88 27
3049.01 16
3049.14 9
3049.26 6
3049.39 6
3049.52 10
3049.64 14
3049.77 17
3049.90 20
3050.02 21
3050.15 21
3050.28 21
3050.40 20
3050.53 20
3050.66 20
3050.78 20
3050.91 19
3051.04 17
3051.16 16
3051.29 14
3051.42 12
3051.54 10
3051.67 9
3051.80 8
3051.92 8
3052.05 7
3052.18 8
3052.30 8
3052.43 9
3052.56 10
3052.68 10
3052.81 10
3052.94 10
3053.06 10
3053.19 11
3053.32 15
3053.44 20
3053.57 26
3053.70 32
3053.82 37
3053.95 40
3054.08 41
3054.20 40
3054.33 40
3054.46 42
3054.58 47
3054.71 54
3054.84 62
3054.96 70
3055.09 75
3055.22 76
3055.34 72
3055.47 66
3055.60 60
3055.72 55
3055.85 52
3055.98 51
3056.10 52
3056.23 53
3056.36 54
3056.48 53
3056.61 51
3056.74 48
3056.86 45
3056.99 44
3057.12 43
3057.24 43
3057.37 44
3057.50 45
3057.62 45
3057.75 44
3057.88 41
3058.00 36
3058.13 32
3058.26 29
3058.38 28
3058.51 32
3058.64 41
3058.76 54
3058.89 71
3059.02 89
3059.14 106
3059.27 120
3059.40 127
3059.52 128
3059.65 122
3059.78 109
3059.90 93
3060.03 76
3060.16 59
3060.29 45
3060.41 36
3060.54 31
3060.67 32
3060.79 38
3060.92 49
3061.05 64
3061.17 80
3061.30 98
3061.43 115
3061.55 128
3061.68 138
3061.81 144
3061.93 146
3062.06 144
3062.19 140
3062.31 134
3062.44 126
3062.57 117
3062.69 107
3062.82 97
3062.95 87
3063.08 81
3063.20 79
3063.33 83
3063.46 91
3063.58 102
3063.71 114
3063.84 124
3063.96 131
3064.09 135
3064.22 135
3064.34 135
3064.47 135
3064.60 136
3064.72 139
3064.85 144
3064.98 151
3065.11 157
3065.23 164
3065.36 171
3065.49 178
3065.61 184
3065.74 190
3065.87 193
3065.99 195
3066.12 193
3066.25 188
3066.37 180
3066.50 170
3066.63 159
3066.76 150
3066.88 144
3067.01 143
3067.14 147
3067.26 156
3067.39 170
3067.52 187
3067.64 205
3067.77 222
3067.90 238
3068.02 252
3068.15 264
3068.28 274
3068.41 281
3068.53 286
3068.66 290
3068.79 293
3068.91 296
3069.04 297
3069.17 295
3069.29 291
3069.42 282
3069.55 268
3069.68 252
3069.80 234
3069.93 218
3070.06 204
3070.18 196
3070.31 192
3070.44 192
3070.56 195
3070.69 200
3070.82 206
3070.95 211
3071.07 215
3071.20 217
3071.33 216
3071.45 213
3071.58 207
3071.71 198
3071.83 186
3071.96 171
3072.09 156
3072.22 141
3072.34 127
3072.47 115
3072.60 105
3072.72 99
3072.85 96
3072.98 97
3073.11 100
3073.23 104
3073.36 108
3073.49 111
3073.61 112
3073.74 110
3073.87 106
3073.99 102
3074.12 98
3074.25 95
3074.38 93
3074.50 91
3074.63 90
3074.76 88
3074.88 86
3075.01 83
3075.14 82
3075.27 82
3075.39 84
3075.52 89
3075.65 97
3075.77 106
3075.90 117
3076.03 128
3076.16 138
3076.28 147
3076.41 154
3076.54 159
3076.66 161
3076.79 161
3076.92 158
3077.05 155
3077.17 151
3077.30 149
3077.43 149
3077.55 153
3077.68 159
3077.81 167
3077.94 175
3078.06 183
3078.19 190
3078.32 193
3078.44 195
3078.57 195
3078.70 196
3078.83 196
3078.95 198
3079.08 200
3079.21 204
3079.33 207
3079.46 209
3079.59 210
3079.72 210
3079.84 207
3079.97 203
3080.10 198
3080.22 191
3080.35 184
3080.48 177
3080.61 172
3080.73 169
3080.86 167
3080.99 166
3081.12 166
3081.24 165
3081.37 162
3081.50 159
3081.62 154
3081.75 151
3081.88 150
3082.01 151
3082.13 155
3082.26 162
3082.39 171
3082.51 180
3082.64 189
3082.77 196
3082.90 202
3083.02 203
3083.15 201
3083.28 195
3083.41 185
3083.53 172
3083.66 156
3083.79 141
3083.91 127
3084.04 117
3084.17 111
3084.30 111
3084.42 115
3084.55 123
3084.68 133
3084.81 142
3084.93 150
3085.06 155
3085.19 156
3085.32 155
3085.44 151
3085.57 145
3085.70 138
3085.82 131
3085.95 123
3086.08 115
3086.21 107
3086.33 101
3086.46 96
3086.59 94
3086.72 93
3086.84 92
3086.97 88
3087.10 81
3087.23 70
3087.35 56
3087.48 41
3087.61 30
3087.73 24
3087.86 25
3087.99 32
3088.12 43
3088.24 56
3088.37 67
3088.50 74
3088.63 77
3088.75 77
3088.88 75
3089.01 75
3089.14 76
3089.26 80
3089.39 84
3089.52 87
3089.65 87
3089.77 84
3089.90 78
3090.03 70
3090.15 63
3090.28 59
3090.41 60
3090.54 64
3090.66 72
3090.79 81
3090.92 91
3091.05 100
3091.17 107
3091.30 112
3091.43 114
3091.56 114
3091.68 111
3091.81 106
3091.94 99
3092.07 90
3092.19 81
3092.32 73
3092.45 65
3092.58 58
3092.70 52
3092.83 45
3092.96 39
3093.09 32
3093.21 25
3093.34 20
3093.47 16
3093.60 16
3093.72 18
3093.85 23
3093.98 31
3094.11 41
3094.23 53
3094.36 66
3094.49 79
3094.62 92
3094.74 103
3094.87 112
3095.00 116
3095.13 116
3095.25 112
3095.38 103
3095.51 91
3095.64 77
3095.76 63
3095.89 49
3096.02 37
3096.15 28
3096.27 24
3096.40 24
3096.53 29
3096.66 38
3096.78 51
3096.91 64
3097.04 77
3097.17 88
3097.29 98
3097.42 106
3097.55 113
3097.68 117
3097.80 120
3097.93 120
3098.06 117
3098.19 110
3098.31 101
3098.44 91
3098.57 81
3098.70 72
3098.83 64
3098.95 58
3099.08 50
3099.21 42
3099.34 31
3099.46 20
3099.59 9
3099.72 0
3099.85 0
3099.97 0
3100.10 3
3100.23 12
3100.36 24
3100.48 35
3100.61 44
3100.74 52
3100.87 56
3100.99 59
3101.12 60
3101.25 61
3101.38 63
3101.51 66
3101.63 71
3101.76 77
3101.89 85
3102.02 93
3102.14 101
3102.27 108
3102.40 113
3102.53 115
3102.65 115
3102.78 113
3102.91 111
3103.04 108
3103.16 105
3103.29 102
3103.42 99
3103.55 98
3103.68 99
3103.80 102
3103.93 106
3104.06 112
3104.19 117
3104.31 121
3104.44 121
3104.57 117
3104.70 108
3104.83 96
3104.95 81
3105.08 64
3105.21 49
3105.34 36
3105.46 25
3105.59 17
3105.72 11
3105.85 8
3105.97 6
3106.10 4
3106.23 2
3106.36 0
3106.49 0
3106.61 0
3106.74 0
3106.87 0
3107.00 0
3107.12 0
3107.25 0
3107.38 8
3107.51 17
3107.64 24
3107.76 30
3107.89 34
3108.02 36
3108.15 37
3108.27 38
3108.40 39
3108.53 42
3108.66 46
3108.79 51
3108.91 56
3109.04 63
3109.17 70
3109.30 77
3109.42 82
3109.55 87
3109.68 91
3109.81 95
3109.94 98
3110.06 102
3110.19 106
3110.32 111
3110.45 116
3110.57 120
3110.70 124
3110.83 126
3110.96 126
3111.09 124
3111.21 121
3111.34 116
3111.47 110
3111.60 105
3111.73 100
3111.85 98
3111.98 97
3112.11 97
3112.24 98
3112.36 97
3112.49 93
3112.62 85
3112.75 74
3112.88 61
3113.00 48
3113.13 37
3113.26 30
3113.39 27
3113.52 30
3113.64 36
3113.77 45
3113.90 54
3114.03 61
3114.16 67
3114.28 70
3114.41 71
3114.54 70
3114.67 69
3114.79 67
3114.92 67
3115.05 68
3115.18 72
3115.31 79
3115.43 90
3115.56 103
3115.69 119
3115.82 135
3115.95 152
3116.07 167
3116.20 180
3116.33 191
3116.46 199
3116.59 206
3116.71 210
3116.84 213
3116.97 213
3117.10 211
3117.23 206
3117.35 197
3117.48 187
3117.61 176
3117.74 164
3117.87 152
3117.99 141
3118.12 129
3118.25 117
3118.38 104
3118.51 91
3118.63 79
3118.76 67
3118.89 57
3119.02 49
3119.15 42
3119.27 37
3119.40 31
3119.53 27
3119.66 22
3119.79 19
3119.91 17
3120.04 18
3120.17 21
3120.30 26
3120.43 33
3120.55 40
3120.68 46
3120.81 50
3120.94 53
3121.07 53
3121.19 52
3121.32 49
3121.45 47
3121.58 45
3121.71 44
3121.83 43
3121.96 40
3122.09 36
3122.22 28
3122.35 18
3122.47 6
3122.60 0
3122.73 0
3122.86 0
3122.99 0
3123.12 0
3123.24 0
3123.37 0
3123.50 0
3123.63 9
3123.76 22
3123.88 34
3124.01 45
3124.14 54
3124.27 61
3124.40 64
3124.52 64
3124.65 60
3124.78 54
3124.91 47
3125.04 40
3125.17 35
3125.29 34
3125.42 37
3125.55 43
3125.68 52
3125.81 63
3125.93 75
3126.06 87
3126.19 96
3126.32 104
3126.45 109
3126.57 111
3126.70 111
3126.83 110
3126.96 107
3127.09 104
3127.22 101
3127.34 100
3127.47 100
3127.60 103
3127.73 108
3127.86 114
3127.98 121
3128.11 128
3128.24 133
3128.37 137
3128.50 139
3128.63 139
3128.75 139
3128.88 139
3129.01 139
3129.14 140
3129.27 141
3129.40 142
3129.52 144
3129.65 145
3129.78 147
3129.91 149
3130.04 151
3130.16 152
3130.29 151
3130.42 148
3130.55 143
3130.68 135
3130.81 125
3130.93 117
3131.06 111
3131.19 108
3131.32 109
3131.45 112
3131.58 117
3131.70 121
3131.83 125
3131.96 128
3132.09 131
3132.22 134
3132.34 137
3132.47 140
3132.60 142
3132.73 144
3132.86 144
3132.99 144
3133.11 145
3133.24 146
3133.37 149
3133.50 154
3133.63 159
3133.76 164
3133.88 169
3134.01 172
3134.14 176
3134.27 179
3134.40 182
3134.53 186
3134.65 189
3134.78 191
3134.91 191
3135.04 189
3135.17 184
3135.30 177
3135.42 169
3135.55 161
3135.68 153
3135.81 145
3135.94 137
3136.07 127
3136.19 117
3136.32 105
3136.45 91
3136.58 76
3136.71 60
3136.84 45
3136.96 33
3137.09 25
3137.22 22
3137.35 24
3137.48 33
3137.61 47
3137.74 64
3137.86 84
3137.99 104
3138.12 121
3138.25 134
3138.38 144
3138.51 149
3138.63 151
3138.76 150
3138.89 147
3139.02 144
3139.15 140
3139.28 138
3139.40 136
3139.53 136
3139.66 138
3139.79 141
3139.92 145
3140.05 148
3140.17 150
3140.30 150
3140.43 146
3140.56 139
3140.69 130
3140.82 119
3140.95 108
3141.07 99
3141.20 93
3141.33 90
3141.46 91
3141.59 94
3141.72 99
3141.84 104
3141.97 108
3142.10 113
3142.23 117
3142.36 120
3142.49 124
3142.62 127
3142.74 129
3142.87 130
3143.00 129
3143.13 126
3143.26 122
3143.39 120
3143.52 120
3143.64 126
3143.77 137
3143.90 153
3144.03 172
3144.16 192
3144.29 211
3144.42 225
3144.54 234
3144.67 236
3144.80 233
3144.93 225
3145.06 215
3145.19 202
3145.31 189
3145.44 175
3145.57 162
3145.70 149
3145.83 136
3145.96 125
3146.09 115
3146.21 108
3146.34 103
3146.47 100
3146.60 99
3146.73 99
3146.86 101
3146.99 103
3147.11 104
3147.24 105
3147.37 106
3147.50 107
3147.63 108
3147.76 111
3147.89 115
3148.01 121
3148.14 127
3148.27 133
3148.40 138
3148.53 139
3148.66 137
3148.79 132
3148.92 123
3149.04 112
3149.17 101
3149.30 89
3149.43 79
3149.56 70
3149.69 63
3149.82 55
3149.94 47
3150.07 39
3150.20 29
3150.33 19
3150.46 9
3150.59 0
3150.72 0
3150.84 0
3150.97 0
3151.10 0
3151.23 0
3151.36 0
3151.49 0
3151.62 0
3151.75 5
3151.87 10
3152.00 14
3152.13 18
3152.26 22
3152.39 26
3152.52 30
3152.65 34
3152.78 39
3152.90 45
3153.03 51
3153.16 57
3153.29 63
3153.42 70
3153.55 75
3153.68 79
3153.80 81
3153.93 81
3154.06 80
3154.19 77
3154.32 73
3154.45 68
3154.58 63
3154.71 59
3154.83 54
3154.96 50
3155.09 46
3155.22 43
3155.35 41
3155.48 39
3155.61 38
3155.74 38
3155.86 38
3155.99 39
3156.12 39
3156.25 40
3156.38 41
3156.51 43
3156.64 46
3156.77 51
3156.89 58
3157.02 65
3157.15 74
3157.28 84
3157.41 93
3157.54 102
3157.67 111
3157.80 120
3157.93 129
3158.05 138
3158.18 145
3158.31 150
3158.44 151
3158.57 148
3158.70 140
3158.83 127
3158.96 112
3159.08 96
3159.21 80
3159.34 66
3159.47 55
3159.60 47
3159.73 42
3159.86 39
3159.99 38
3160.12 39
3160.24 41
3160.37 45
3160.50 51
3160.63 59
3160.76 68
3160.89 78
3161.02 87
3161.15 93
3161.27 97
3161.40 97
3161.53 95
3161.66 92
3161.79 88
3161.92 85
3162.05 83
3162.18 83
3162.31 83
3162.43 84
3162.56 86
3162.69 90
3162.82 97
3162.95 108
3163.08 122
3163.21 138
3163.34 154
3163.47 167
3163.60 176
3163.72 178
3163.85 175
3163.98 167
3164.11 156
3164.24 144
3164.37 134
3164.50 127
3164.63 123
3164.76 122
3164.88 122
3165.01 123
3165.14 124
3165.27 126
3165.40 127
3165.53 128
3165.66 130
3165.79 131
3165.92 132
3166.05 133
3166.17 134
3166.30 135
3166.43 138
3166.56 142
3166.69 146
3166.82 149
3166.95 149
3167.08 145
3167.21 137
3167.33 123
3167.46 106
3167.59 88
3167.72 71
3167.85 57
3167.98 48
3168.11 43
3168.24 42
3168.37 44
3168.50 46
3168.63 49
3168.75 50
3168.88 51
3169.01 50
3169.14 50
3169.27 49
3169.40 49
3169.53 49
3169.66 50
3169.79 52
3169.92 53
3170.04 53
3170.17 52
3170.30 47
3170.43 39
3170.56 28
3170.69 15
3170.82 1
3170.95 0
3171.08 0
3171.21 0
3171.34 0
3171.46 0
3171.59 0
3171.72 0
3171.85 1
3171.98 11
3172.11 20
3172.24 27
3172.37 33
3172.50 37
3172.63 40
3172.76 43
3172.88 48
3173.01 55
3173.14 64
3173.27 75
3173.40 87
3173.53 99
3173.66 109
3173.79 116
3173.92 118
3174.05 116
3174.18 110
3174.30 100
3174.43 87
3174.56 73
3174.69 59
3174.82 46
3174.95 34
3175.08 24
3175.21 16
3175.34 12
3175.47 10
3175.60 13
3175.73 19
3175.85 29
3175.98 41
3176.11 55
3176.24 68
3176.37 81
3176.50 91
3176.63 99
3176.76 104
3176.89 108
3177.02 112
3177.15 115
3177.28 117
3177.40 119
3177.53 120
3177.66 120
3177.79 120
3177.92 120
3178.05 121
3178.18 125
3178.31 131
3178.44 141
3178.57 151
3178.70 162
3178.83 170
3178.96 174
3179.08 174
3179.21 167
3179.34 157
3179.47 144
3179.60 129
3179.73 116
3179.86 105
3179.99 97
3180.12 92
3180.25 90
3180.38 89
3180.51 90
3180.64 91
3180.76 93
3180.89 96
3181.02 99
3181.15 102
3181.28 106
3181.41 109
3181.54 111
3181.67 111
3181.80 109
3181.93 105
3182.06 98
3182.19 90
3182.32 82
3182.45 74
3182.58 69
3182.70 65
3182.83 63
3182.96 63
3183.09 64
3183.22 66
3183.35 67
3183.48 67
3183.61 67
3183.74 65
3183.87 63
3184.00 62
3184.13 61
3184.26 62
3184.39 65
3184.51 70
3184.64 77
3184.77 84
3184.90 90
3185.03 97
3185.16 103
3185.29 109
3185.42 116
3185.55 123
3185.68 129
3185.81 133
3185.94 133
3186.07 129
3186.20 118
3186.33 102
3186.46 82
3186.58 63
3186.71 46
3186.84 34
3186.97 28
3187.10 27
3187.23 30
3187.36 36
3187.49 43
3187.62 49
3187.75 55
3187.88 62
3188.01 70
3188.14 78
3188.27 87
3188.40 95
3188.53 99
3188.66 99
3188.78 93
3188.91 80
3189.04 62
3189.17 42
3189.30 21
3189.43 4
3189.56 0
3189.69 0
3189.82 0
3189.95 0
3190.08 0
3190.21 0
3190.34 0
3190.47 0
3190.60 0
3190.73 6
3190.86 14
3190.99 24
3191.12 35
3191.24 47
3191.37 58
3191.50 67
3191.63 75
3191.76 80
3191.89 84
3192.02 86
3192.15 88
3192.28 89
3192.41 90
3192.54 91
3192.67 93
3192.80 96
3192.93 102
3193.06 110
3193.19 121
3193.32 132
3193.45 144
3193.58 155
3193.71 164
3193.83 170
3193.96 174
3194.09 176
3194.22 177
3194.35 178
3194.48 179
3194.61 180
3194.74 182
3194.87 184
3195.00 185
3195.13 187
3195.26 187
3195.39 187
3195.52 185
3195.65 181
3195.78 176
3195.91 170
3196.04 165
3196.17 161
3196.30 160
3196.43 163
3196.56 168
3196.69 177
3196.81 188
3196.94 198
3197.07 208
3197.20 216
3197.33 220
3197.46 219
3197.59 214
3197.72 204
3197.85 191
3197.98 175
3198.11 158
3198.24 141
3198.37 126
3198.50 114
3198.63 103
3198.76 94
3198.89 87
3199.02 80
3199.15 73
3199.28 67
3199.41 62
3199.54 60
3199.67 61
3199.80 63
3199.93 68
3200.06 72
3200.19 77
3200.31 81
3200.44 84
3200.57 86
3200.70 89
3200.83 91
3200.96 94
3201.09 96
3201.22 98
3201.35 98
3201.48 97
3201.61 96
3201.74 95
3201.87 95
3202.00 96
3202.13 99
3202.26 103
3202.39 106
3202.52 108
3202.65 108
3202.78 106
3202.91 101
3203.04 95
3203.17 88
3203.30 82
3203.43 77
3203.56 73
3203.69 71
3203.82 69
3203.95 67
3204.08 65
3204.21 63
3204.34 62
3204.47 62
3204.60 64
3204.73 70
3204.85 79
3204.98 90
3205.11 101
3205.24 110
3205.37 115
3205.50 115
3205.63 110
3205.76 101
3205.89 89
3206.02 76
3206.15 66
3206.28 59
3206.41 56
3206.54 58
3206.67 62
3206.80 68
3206.93 76
3207.06 84
3207.19 92
3207.32 100
3207.45 108
3207.58 115
3207.71 121
3207.84 127
3207.97 132
3208.10 136
3208.23 139
3208.36 142
3208.49 144
3208.62 145
3208.75 146
3208.88 145
3209.01 143
3209.14 139
3209.27 135
3209.40 128
3209.53 120
3209.66 111
3209.79 102
3209.92 92
3210.05 82
3210.18 74
3210.31 69
3210.44 67
3210.57 67
3210.70 70
3210.83 73
3210.96 77
3211.09 81
3211.22 84
3211.35 85
3211.48 84
3211.61 82
3211.74 80
3211.87 77
3212.00 75
3212.13 75
3212.26 78
3212.39 84
3212.52 93
3212.65 102
3212.78 111
3212.91 117
3213.04 121
3213.17 121
3213.29 118
3213.42 111
3213.55 102
3213.68 90
3213.81 78
3213.94 66
3214.07 54
3214.20 43
3214.33 34
3214.46 28
3214.59 23
3214.72 21
3214.85 20
3214.98 20
3215.11 21
3215.24 21
3215.37 20
3215.50 16
3215.63 10
3215.76 2
3215.89 0
3216.02 0
3216.15 0
3216.28 0
3216.41 0
3216.54 0
3216.67 0
3216.80 7
3216.93 21
3217.06 35
3217.19 49
3217.32 61
3217.45 73
3217.58 85
3217.71 97
3217.84 107
3217.97 114
3218.10 118
3218.23 118
3218.36 115
3218.49 110
3218.62 106
3218.75 104
3218.88 107
3219.01 113
3219.14 123
3219.27 136
3219.40 149
3219.53 160
3219.66 170
3219.79 177
3219.92 180
3220.05 179
3220.19 174
3220.32 166
3220.45 156
3220.58 145
3220.71 136
3220.84 128
3220.97 125
3221.10 124
3221.23 125
3221.36 125
3221.49 125
3221.62 122
3221.75 116
3221.88 108
3222.01 98
3222.14 88
3222.27 79
3222.40 71
3222.53 64
3222.66 58
3222.79 52
3222.92 48
3223.05 44
3223.18 40
3223.31 38
3223.44 37
3223.57 38
3223.70 39
3223.83 40
3223.96 42
3224.09 42
3224.22 41
3224.35 38
3224.48 34
3224.61 29
3224.74 26
3224.87 25
3225.00 30
3225.13 40
3225.26 56
3225.39 75
3225.52 94
3225.65 111
3225.78 122
3225.91 127
3226.04 125
3226.17 118
3226.30 108
3226.43 97
3226.56 89
3226.69 83
3226.82 81
3226.95 83
3227.08 88
3227.21 94
3227.34 100
3227.47 105
3227.60 108
3227.73 109
3227.86 108
3227.99 104
3228.12 101
3228.25 98
3228.38 98
3228.51 101
3228.65 107
3228.78 114
3228.91 121
3229.04 126
3229.17 126
3229.30 121
3229.43 111
3229.56 97
3229.69 81
3229.82 66
3229.95 54
3230.08 48
3230.21 47
3230.34 51
3230.47 57
3230.60 65
3230.73 71
3230.86 75
3230.99 76
3231.12 76
3231.25 74
3231.38 70
3231.51 66
3231.64 61
3231.77 54
3231.90 46
3232.03 36
3232.16 26
3232.29 15
3232.42 5
3232.55 0
3232.68 0
3232.81 0
3232.94 0
3233.07 0
3233.21 0
3233.34 0
3233.47 4
3233.60 9
3233.73 12
3233.86 13
3233.99 11
3234.12 8
3234.25 6
3234.38 6
3234.51 8
3234.64 13
3234.77 20
3234.90 28
3235.03 36
3235.16 44
3235.29 51
3235.42 58
3235.55 66
3235.68 74
3235.81 82
3235.94 88
3236.07 92
3236.20 93
3236.33 90
3236.46 84
3236.59 75
3236.73 66
3236.86 57
3236.99 50
3237.12 46
3237.25 45
3237.38 46
3237.51 48
3237.64 50
3237.77 52
3237.90 51
3238.03 49
3238.16 45
3238.29 40
3238.42 34
3238.55 27
3238.68 19
3238.81 13
3238.94 7
3239.07 4
3239.20 2
3239.33 4
3239.46 8
3239.59 15
3239.73 22
3239.86 29
3239.99 36
3240.12 40
3240.25 43
3240.38 44
3240.51 43
3240.64 40
3240.77 37
3240.90 33
3241.03 29
3241.16 24
3241.29 19
3241.42 14
3241.55 10
3241.68 8
3241.81 6
3241.94 7
3242.07 10
3242.20 17
3242.34 27
3242.47 41
3242.60 57
3242.73 75
3242.86 92
3242.99 106
3243.12 116
3243.25 121
3243.38 121
3243.51 119
3243.64 115
3243.77 112
3243.90 112
3244.03 115
3244.16 120
3244.29 125
3244.42 129
3244.55 129
3244.68 126
3244.82 120
3244.95 111
3245.08 101
3245.21 91
3245.34 82
3245.47 76
3245.60 71
3245.73 68
3245.86 65
3245.99 63
3246.12 60
3246.25 57
3246.38 54
3246.51 52
3246.64 51
3246.77 50
3246.90 51
3247.04 53
3247.17 55
3247.30 56
3247.43 58
3247.56 59
3247.69 60
3247.82 62
3247.95 65
3248.08 69
3248.21 74
3248.34 79
3248.47 84
3248.60 89
3248.73 95
3248.86 100
3249.00 105
3249.13 108
3249.26 110
3249.39 109
3249.52 105
3249.65 99
3249.78 90
3249.91 78
3250.04 65
3250.17 50
3250.30 33
3250.43 17
3250.56 0
3250.69 0
3250.82 0
3250.96 0
3251.09 0
3251.22 0
3251.35 0
3251.48 0
3251.61 0
3251.74 19
3251.87 38
3252.00 53
3252.13 64
3252.26 70
3252.39 71
3252.52 70
3252.65 67
3252.79 66
3252.92 68
3253.05 72
3253.18 79
3253.31 87
3253.44 97
3253.57 106
3253.70 115
3253.83 123
3253.96 130
3254.09 134
3254.22 136
3254.35 136
3254.48 134
3254.62 131
3254.75 126
3254.88 121
3255.01 115
3255.14 111
3255.27 109
3255.40 107
3255.53 108
3255.66 109
3255.79 112
3255.92 114
3256.05 116
3256.18 115
3256.32 113
3256.45 109
3256.58 103
3256.71 97
3256.84 90
3256.97 83
3257.10 75
3257.23 67
3257.36 58
3257.49 50
3257.62 41
3257.75 35
3257.89 31
3258.02 32
3258.15 37
3258.28 45
3258.41 55
3258.54 66
3258.67 75
3258.80 80
3258.93 82
3259.06 81
3259.19 78
3259.32 75
3259.46 72
3259.59 72
3259.72 73
3259.85 78
3259.98 84
3260.11 92
3260.24 101
3260.37 111
3260.50 121
3260.63 128
3260.76 134
3260.90 135
3261.03 133
3261.16 127
3261.29 118
3261.42 107
3261.55 96
3261.68 86
3261.81 77
3261.94 70
3262.07 65
3262.20 61
3262.34 58
3262.47 55
3262.60 52
3262.73 51
3262.86 51
3262.99 54
3263.12 58
3263.25 64
3263.38 72
3263.51 79
3263.64 86
3263.78 91
3263.91 96
3264.04 99
3264.17 102
3264.30 103
3264.43 102
3264.56 100
3264.69 96
3264.82 91
3264.95 86
3265.09 81
3265.22 79
3265.35 78
3265.48 79
3265.61 80
3265.74 81
3265.87 81
3266.00 81
3266.13 81
3266.26 84
3266.40 91
3266.53 101
3266.66 114
3266.79 130
3266.92 144
3267.05 156
3267.18 164
3267.31 166
3267.44 163
3267.57 156
3267.71 147
3267.84 138
3267.97 130
3268.10 125
3268.23 124
3268.36 127
3268.49 133
3268.62 141
3268.75 150
3268.88 158
3269.02 163
3269.15 164
3269.28 161
3269.41 154
3269.54 143
3269.67 129
3269.80 114
3269.93 98
3270.06 83
3270.20 70
3270.33 60
3270.46 52
3270.59 48
3270.72 48
3270.85 50
3270.98 54
3271.11 60
3271.24 69
3271.38 78
3271.51 88
3271.64 98
3271.77 106
3271.90 112
3272.03 115
3272.16 115
3272.29 112
3272.42 107
3272.56 101
3272.69 95
3272.82 91
3272.95 89
3273.08 89
3273.21 91
3273.34 94
3273.47 99
3273.60 104
3273.74 108
3273.87 111
3274.00 114
3274.13 115
3274.26 116
3274.39 118
3274.52 120
3274.65 124
3274.78 128
3274.92 131
3275.05 132
3275.18 129
3275.31 123
3275.44 114
3275.57 103
3275.70 92
3275.83 84
3275.97 79
3276.10 78
3276.23 80
3276.36 83
3276.49 88
3276.62 91
3276.75 94
3276.88 95
3277.01 94
3277.15 93
3277.28 92
3277.41 91
3277.54 92
3277.67 95
3277.80 101
3277.93 110
3278.06 123
3278.20 138
3278.33 154
3278.46 168
3278.59 180
3278.72 188
3278.85 191
3278.98 190
3279.11 186
3279.25 181
3279.38 176
3279.51 173
3279.64 170
3279.77 168
3279.90 168
3280.03 168
3280.16 167
3280.30 167
3280.43 167
3280.56 167
3280.69 168
3280.82 169
3280.95 169
3281.08 168
3281.22 165
3281.35 161
3281.48 155
3281.61 148
3281.74 143
3281.87 139
3282.00 138
3282.13 141
3282.27 147
3282.40 154
3282.53 162
3282.66 169
3282.79 175
3282.92 178
3283.05 177
3283.18 174
3283.32 169
3283.45 162
3283.58 156
3283.71 149
3283.84 144
3283.97 139
3284.10 136
3284.24 133
3284.37 131
3284.50 130
3284.63 129
3284.76 129
3284.89 130
3285.02 130
3285.16 129
3285.29 126
3285.42 120
3285.55 112
3285.68 103
3285.81 95
3285.94 89
3286.08 87
3286.21 89
3286.34 92
3286.47 96
3286.60 99
3286.73 99
3286.86 95
3286.99 88
3287.13 79
3287.26 69
3287.39 61
3287.52 54
3287.65 52
3287.78 53
3287.91 57
3288.05 64
3288.18 72
3288.31 82
3288.44 91
3288.57 102
3288.70 112
3288.83 122
3288.97 132
3289.10 140
3289.23 146
3289.36 148
3289.49 146
3289.62 141
3289.76 135
3289.89 128
3290.02 124
3290.15 122
3290.28 123
3290.41 127
3290.54 133
3290.68 140
3290.81 148
3290.94 156
3291.07 163
3291.20 170
3291.33 176
3291.46 181
3291.60 186
3291.73 190
3291.86 194
3291.99 199
3292.12 204
3292.25 211
3292.39 218
3292.52 228
3292.65 240
3292.78 256
3292.91 274
3293.04 295
3293.17 314
3293.31 328
3293.44 335
3293.57 332
3293.70 320
3293.83 301
3293.96 280
3294.10 262
3294.23 252
3294.36 249
3294.49 255
3294.62 266
3294.75 278
3294.88 289
3295.02 294
3295.15 292
3295.28 285
3295.41 273
3295.54 260
3295.67 247
3295.81 236
3295.94 229
3296.07 224
3296.20 221
3296.33 220
3296.46 219
3296.60 216
3296.73 213
3296.86 208
3296.99 201
3297.12 194
3297.25 186
3297.38 178
3297.52 172
3297.65 169
3297.78 168
3297.91 171
3298.04 178
3298.17 188
3298.31 200
3298.44 213
3298.57 224
3298.70 234
3298.83 242
3298.96 246
3299.10 247
3299.23 245
3299.36 240
3299.49 233
3299.62 224
3299.75 213
3299.89 201
3300.02 189
3300.15 177
3300.28 166
3300.41 156
3300.54 146
3300.68 136
3300.81 126
3300.94 115
3301.07 107
3301.20 101
3301.33 98
3301.47 101
3301.60 110
3301.73 122
3301.86 137
3301.99 151
3302.13 164
3302.26 173
3302.39 179
3302.52 183
3302.65 185
3302.78 187
3302.92 188
3303.05 190
3303.18 191
3303.31 191
3303.44 190
3303.57 188
3303.71 186
3303.84 182
3303.97 178
3304.10 173
3304.23 169
3304.36 163
3304.50 158
3304.63 153
3304.76 149
3304.89 148
3305.02 151
3305.16 157
3305.29 167
3305.42 180
3305.55 195
3305.68 211
3305.81 226
3305.95 240
3306.08 252
3306.21 261
3306.34 268
3306.47 274
3306.61 278
3306.74 281
3306.87 282
3307.00 281
3307.13 280
3307.26 276
3307.40 271
3307.53 264
3307.66 255
3307.79 246
3307.92 237
3308.06 229
3308.19 223
3308.32 220
3308.45 221
3308.58 225
3308.71 233
3308.85 241
3308.98 251
3309.11 261
3309.24 271
3309.37 281
3309.51 292
3309.64 305
3309.77 319
3309.90 333
3310.03 345
3310.16 353
3310.30 356
3310.43 354
3310.56 348
3310.69 339
3310.82 328
3310.96 317
3311.09 306
3311.22 294
3311.35 283
3311.48 272
3311.62 262
3311.75 255
3311.88 251
3312.01 251
3312.14 257
3312.28 266
3312.41 278
3312.54 292
3312.67 306
3312.80 318
3312.93 326
3313.07 332
3313.20 334
3313.33 335
3313.46 333
3313.59 330
3313.73 325
3313.86 318
3313.99 309
3314.12 296
3314.25 281
3314.39 263
3314.52 246
3314.65 231
3314.78 221
3314.91 216
3315.05 217
3315.18 222
3315.31 229
3315.44 236
3315.57 242
3315.71 244
3315.84 244
3315.97 240
3316.10 233
3316.23 224
3316.37 213
3316.50 202
3316.63 192
3316.76 186
3316.89 184
3317.03 188
3317.16 198
3317.29 211
3317.42 227
3317.55 242
3317.69 255
3317.82 264
3317.95 270
3318.08 273
3318.21 275
3318.35 276
3318.48 277
3318.61 278
3318.74 278
3318.87 277
3319.01 275
3319.14 271
3319.27 266
3319.40 262
3319.53 259
3319.67 259
3319.80 260
3319.93 262
3320.06 264
3320.20 265
3320.33 263
3320.46 257
3320.59 247
3320.72 234
3320.86 219
3320.99 203
3321.12 188
3321.25 177
3321.38 168
3321.52 162
3321.65 157
3321.78 152
3321.91 145
3322.04 135
3322.18 121
3322.31 104
3322.44 87
3322.57 71
3322.71 58
3322.84 50
3322.97 46
3323.10 46
3323.23 50
3323.37 56
3323.50 62
3323.63 67
3323.76 70
3323.89 69
3324.03 65
3324.16 58
3324.29 49
3324.42 40
3324.56 32
3324.69 27
3324.82 26
3324.95 29
3325.08 37
3325.22 47
3325.35 57
3325.48 66
3325.61 73
3325.74 75
3325.88 74
3326.01 70
3326.14 64
3326.27 58
3326.41 53
3326.54 50
3326.67 49
3326.80 51
3326.93 55
3327.07 58
3327.20 62
3327.33 65
3327.46 67
3327.60 70
3327.73 74
3327.86 80
3327.99 89
3328.12 100
3328.26 113
3328.39 126
3328.52 136
3328.65 143
3328.79 146
3328.92 144
3329.05 140
3329.18 134
3329.31 127
3329.45 120
3329.58 113
3329.71 105
3329.84 97
3329.98 88
3330.11 79
3330.24 70
3330.37 62
3330.51 56
3330.64 51
3330.77 49
3330.90 48
3331.03 49
3331.17 51
3331.30 54
3331.43 57
3331.56 61
3331.70 65
3331.83 69
3331.96 71
3332.09 73
3332.23 75
3332.36 77
3332.49 79
3332.62 80
3332.75 79
3332.89 77
3333.02 71
3333.15 63
3333.28 52
3333.42 40
3333.55 27
3333.68 14
3333.81 2
3333.95 0
3334.08 0
3334.21 0
3334.34 0
3334.48 0
3334.61 0
3334.74 0
3334.87 0
3335.00 4
3335.14 15
3335.27 27
3335.40 39
3335.53 50
3335.67 61
3335.80 72
3335.93 81
3336.06 89
3336.20 94
3336.33 98
3336.46 98
3336.59 97
3336.73 94
3336.86 91
3336.99 90
3337.12 90
3337.26 92
3337.39 95
3337.52 98
3337.65 99
3337.78 98
3337.92 93
3338.05 85
3338.18 77
3338.31 69
3338.45 64
3338.58 63
3338.71 66
3338.84 72
3338.98 79
3339.11 87
3339.24 93
3339.37 96
3339.51 97
3339.64 96
3339.77 94
3339.90 92
3340.04 89
3340.17 87
3340.30 85
3340.43 84
3340.57 82
3340.70 80
3340.83 78
3340.96 79
3341.10 81
3341.23 86
3341.36 92
3341.49 99
3341.63 105
3341.76 110
3341.89 114
3342.02 117
3342.16 121
3342.29 127
3342.42 137
3342.55 151
3342.69 167
3342.82 184
3342.95 200
3343.08 214
3343.22 225
3343.35 234
3343.48 241
3343.61 247
3343.75 252
3343.88 256
3344.01 258
3344.14 258
3344.28 255
3344.41 250
3344.54 243
3344.67 235
3344.81 226
3344.94 217
3345.07 209
3345.21 201
3345.34 194
3345.47 189
3345.60 185
3345.74 183
3345.87 182
3346.00 181
3346.13 179
3346.27 176
3346.40 172
3346.53 165
3346.66 155
3346.80 143
3346.93 129
3347.06 113
3347.19 95
3347.33 76
3347.46 58
3347.59 41
3347.72 27
3347.86 16
3347.99 8
3348.12 3
3348.25 1
3348.39 1
3348.52 1
3348.65 2
3348.79 2
3348.92 1
3349.05 0
3349.18 0
3349.32 0
3349.45 0
3349.58 0
3349.71 0
3349.85 0
3349.98 2
3350.11 6
3350.24 10
3350.38 15
3350.51 18
3350.64 21
3350.78 23
3350.91 23
3351.04 24
3351.17 25
3351.31 27
3351.44 32
3351.57 38
3351.70 44
3351.84 50
3351.97 55
3352.10 57
3352.24 56
3352.37 53
3352.50 49
3352.63 44
3352.77 38
3352.90 33
3353.03 28
3353.16 23
3353.30 18
3353.43 15
3353.56 14
3353.70 17
3353.83 23
3353.96 33
3354.09 46
3354.23 60
3354.36 75
3354.49 88
3354.62 99
3354.76 107
3354.89 113
3355.02 118
3355.16 122
3355.29 126
3355.42 131
3355.55 134
3355.69 136
3355.82 136
3355.95 134
3356.09 131
3356.22 128
3356.35 128
3356.48 132
3356.62 140
3356.75 153
3356.88 168
3357.01 182
3357.15 193
3357.28 197
3357.41 196
3357.55 188
3357.68 177
3357.81 165
3357.94 156
3358.08 151
3358.21 152
3358.34 159
3358.48 170
3358.61 185
3358.74 199
3358.87 211
3359.01 219
3359.14 220
3359.27 217
3359.41 209
3359.54 199
3359.67 189
3359.80 180
3359.94 176
3360.07 178
3360.20 183
3360.34 193
3360.47 204
3360.60 214
3360.73 220
3360.87 223
3361.00 221
3361.13 216
3361.27 211
3361.40 207
3361.53 206
3361.66 208
3361.80 211
3361.93 214
3362.06 214
3362.20 211
3362.33 202
3362.46 190
3362.60 174
3362.73 157
3362.86 139
3362.99 124
3363.13 111
3363.26 102
3363.39 97
3363.53 96
3363.66 98
3363.79 101
3363.92 103
3364.06 104
3364.19 101
3364.32 96
3364.46 87
3364.59 77
3364.72 66
3364.86 55
3364.99 46
3365.12 40
3365.25 37
3365.39 38
3365.52 42
3365.65 49
3365.79 58
3365.92 67
3366.05 76
3366.18 81
3366.32 83
3366.45 79
3366.58 71
3366.72 60
3366.85 49
3366.98 38
3367.12 30
3367.25 27
3367.38 27
3367.51 30
3367.65 35
3367.78 39
3367.91 42
3368.05 44
3368.18 44
3368.31 43
3368.45 41
3368.58 40
3368.71 38
3368.85 38
3368.98 38
3369.11 39
3369.24 41
3369.38 45
3369.51 49
3369.64 52
3369.78 55
3369.91 56
3370.04 56
3370.18 54
3370.31 51
3370.44 48
3370.58 45
3370.71 44
3370.84 44
3370.97 48
3371.11 53
3371.24 61
3371.37 70
3371.51 79
3371.64 88
3371.77 95
3371.91 101
3372.04 105
3372.17 106
3372.31 107
3372.44 106
3372.57 105
3372.70 105
3372.84 106
3372.97 108
3373.10 111
3373.24 114
3373.37 116
3373.50 116
3373.64 113
3373.77 107
3373.90 98
3374.04 88
3374.17 78
3374.30 70
3374.44 65
3374.57 65
3374.70 70
3374.83 78
3374.97 88
3375.10 99
3375.23 109
3375.37 117
3375.50 121
3375.63 124
3375.77 124
3375.90 123
3376.03 120
3376.17 116
3376.30 112
3376.43 106
3376.57 100
3376.70 94
3376.83 87
3376.97 80
3377.10 73
3377.23 66
3377.37 59
3377.50 50
3377.63 41
3377.77 31
3377.90 20
3378.03 9
3378.16 0
3378.30 0
3378.43 0
3378.56 0
3378.70 0
3378.83 0
3378.96 0
3379.10 0
3379.23 0
3379.36 8
3379.50 16
3379.63 24
3379.76 31
3379.90 37
3380.03 43
3380.16 47
3380.30 49
3380.43 49
3380.56 47
3380.70 44
3380.83 40
3380.96 35
3381.10 29
3381.23 23
3381.36 18
3381.50 13
3381.63 11
3381.76 11
3381.90 13
3382.03 19
3382.16 27
3382.30 37
3382.43 49
3382.56 63
3382.70 76
3382.83 89
3382.96 101
3383.10 111
3383.23 119
3383.36 123
3383.50 123
3383.63 119
3383.76 111
3383.90 101
3384.03 88
3384.16 77
3384.30 68
3384.43 63
3384.56 63
3384.70 69
3384.83 78
3384.96 89
3385.10 101
3385.23 111
3385.36 118
3385.50 123
3385.63 123
3385.76 120
3385.90 115
3386.03 109
3386.16 103
3386.30 99
3386.43 97
3386.56 97
3386.70 99
3386.83 102
3386.96 103
3387.10 103
3387.23 100
3387.36 96
3387.50 93
3387.63 91
3387.76 93
3387.90 98
3388.03 107
3388.16 116
3388.30 126
3388.43 132
3388.56 136
3388.70 138
3388.83 136
3388.96 134
3389.10 132
3389.23 130
3389.37 129
3389.50 129
3389.63 129
3389.77 129
3389.90 129
3390.03 129
3390.17 128
3390.30 126
3390.43 122
3390.57 118
3390.70 113
3390.83 108
3390.97 102
3391.10 98
3391.23 95
3391.37 94
3391.50 93
3391.63 92
3391.77 92
3391.90 90
3392.03 88
3392.17 85
3392.30 81
3392.44 77
3392.57 74
3392.70 72
3392.84 70
3392.97 71
3393.10 74
3393.24 78
3393.37 85
3393.50 92
3393.64 100
3393.77 107
3393.90 111
3394.04 113
3394.17 113
3394.30 111
3394.44 110
3394.57 109
3394.71 109
3394.84 111
3394.97 113
3395.11 115
3395.24 116
3395.37 117
3395.51 119
3395.64 121
3395.77 126
3395.91 134
3396.04 142
3396.17 151
3396.31 159
3396.44 164
3396.58 165
3396.71 162
3396.84 157
3396.98 150
3397.11 142
3397.24 135
3397.38 128
3397.51 123
3397.64 119
3397.78 117
3397.91 116
3398.05 117
3398.18 119
3398.31 122
3398.45 126
3398.58 129
3398.71 132
3398.85 133
3398.98 132
3399.11 130
3399.25 126
3399.38 122
3399.52 118
3399.65 114
3399.78 112
3399.92 112
3400.05 114
3400.18 118
3400.32 122
3400.45 128
3400.58 133
3400.72 136
3400.85 138
3400.99 136
3401.12 132
3401.25 126
3401.39 119
3401.52 113
3401.65 110
3401.79 111
3401.92 116
3402.05 124
3402.19 133
3402.32 141
3402.46 147
3402.59 148
3402.72 147
3402.86 143
3402.99 141
3403.12 140
3403.26 141
3403.39 145
3403.53 150
3403.66 155
3403.79 158
3403.93 159
3404.06 158
3404.19 157
3404.33 156
3404.46 157
3404.60 161
3404.73 165
3404.86 170
3405.00 174
3405.13 175
3405.26 174
3405.40 172
3405.53 169
3405.67 167
3405.80 167
3405.93 168
3406.07 171
3406.20 174
3406.33 178
3406.47 181
3406.60 184
3406.74 185
3406.87 185
3407.00 185
3407.14 182
3407.27 177
3407.40 170
3407.54 162
3407.67 154
3407.81 149
3407.94 146
3408.07 146
3408.21 148
3408.34 152
3408.48 154
3408.61 155
3408.74 151
3408.88 144
3409.01 133
3409.14 120
3409.28 106
3409.41 92
3409.55 79
3409.68 69
3409.81 62
3409.95 57
3410.08 53
3410.22 50
3410.35 47
3410.48 43
3410.62 40
3410.75 38
3410.88 39
3411.02 42
3411.15 49
3411.29 58
3411.42 69
3411.55 80
3411.69 90
3411.82 97
3411.96 102
3412.09 103
3412.22 102
3412.36 99
3412.49 95
3412.63 89
3412.76 81
3412.89 71
3413.03 61
3413.16 50
3413.29 42
3413.43 37
3413.56 37
3413.70 43
3413.83 55
3413.96 69
3414.10 84
3414.23 96
3414.37 102
3414.50 102
3414.63 96
3414.77 84
3414.90 70
3415.04 54
3415.17 39
3415.30 26
3415.44 15
3415.57 6
3415.71 0
3415.84 0
3415.97 0
3416.11 0
3416.24 0
3416.38 7
3416.51 17
3416.64 28
3416.78 38
3416.91 44
3417.05 47
3417.18 46
3417.31 43
3417.45 38
3417.58 33
3417.72 28
3417.85 24
3417.98 21
3418.12 19
3418.25 16
3418.39 13
3418.52 10
3418.65 6
3418.79 1
3418.92 0
3419.06 0
3419.19 0
3419.32 0
3419.46 0
3419.59 0
3419.73 0
3419.86 0
3419.99 3
3420.13 9
3420.26 16
3420.40 26
3420.53 37
3420.66 51
3420.80 64
3420.93 75
3421.07 82
3421.20 84
3421.33 81
3421.47 75
3421.60 65
3421.74 56
3421.87 49
3422.01 46
3422.14 47
3422.27 52
3422.41 59
3422.54 68
3422.68 76
3422.81 82
3422.94 85
3423.08 86
3423.21 84
3423.35 80
3423.48 75
3423.61 71
3423.75 68
3423.88 65
3424.02 62
3424.15 58
3424.29 52
3424.42 45
3424.55 38
3424.69 32
3424.82 28
3424.96 29
3425.09 34
3425.22 44
3425.36 56
3425.49 68
3425.63 79
3425.76 88
3425.90 93
3426.03 96
3426.16 94
3426.30 90
3426.43 83
3426.57 74
3426.70 63
3426.83 52
3426.97 42
3427.10 34
3427.24 30
3427.37 31
3427.51 35
3427.64 45
3427.77 57
3427.91 72
3428.04 89
3428.18 104
3428.31 117
3428.44 127
3428.58 133
3428.71 135
3428.85 135
3428.98 134
3429.12 134
3429.25 135
3429.38 138
3429.52 144
3429.65 153
3429.79 164
3429.92 178
3430.06 193
3430.19 208
3430.32 222
3430.46 234
3430.59 244
3430.73 249
3430.86 252
3431.00 251
3431.13 251
3431.26 250
3431.40 252
3431.53 256
3431.67 262
3431.80 270
3431.94 278
3432.07 285
3432.20 291
3432.34 294
3432.47 295
3432.61 294
3432.74 291
3432.88 285
3433.01 278
3433.14 269
3433.28 257
3433.41 241
3433.55 223
3433.68 203
3433.82 185
3433.95 170
3434.08 160
3434.22 156
3434.35 159
3434.49 166
3434.62 176
3434.76 187
3434.89 198
3435.02 206
3435.16 211
3435.29 215
3435.43 216
3435.56 215
3435.70 211
3435.83 204
3435.96 195
3436.10 182
3436.23 169
3436.37 155
3436.50 143
3436.64 133
3436.77 126
3436.91 123
3437.04 121
3437.17 121
3437.31 121
3437.44 120
3437.58 116
3437.71 110
3437.85 102
3437.98 93
3438.12 82
3438.25 71
3438.38 61
3438.52 52
3438.65 45
3438.79 40
3438.92 36
3439.06 33
3439.19 31
3439.32 31
3439.46 30
3439.59 31
3439.73 32
3439.86 34
3440.00 38
3440.13 44
3440.27 50
3440.40 58
3440.53 67
3440.67 76
3440.80 85
3440.94 94
3441.07 100
3441.21 104
3441.34 104
3441.48 99
3441.61 90
3441.75 77
3441.88 61
3442.01 45
3442.15 30
3442.28 18
3442.42 10
3442.55 7
3442.69 7
3442.82 9
3442.96 13
3443.09 18
3443.22 24
3443.36 31
3443.49 40
3443.63 50
3443.76 61
3443.90 72
3444.03 81
3444.17 89
3444.30 94
3444.44 97
3444.57 100
3444.70 103
3444.84 106
3444.97 109
3445.11 111
3445.24 111
3445.38 110
3445.51 106
3445.65 101
3445.78 97
3445.92 95
3446.05 95
3446.18 96
3446.32 99
3446.45 103
3446.59 107
3446.72 110
3446.86 113
3446.99 116
3447.13 118
3447.26 119
3447.40 119
3447.53 119
3447.66 118
3447.80 117
3447.93 116
3448.07 116
3448.20 118
3448.34 120
3448.47 123
3448.61 126
3448.74 130
3448.88 134
3449.01 140
3449.15 145
3449.28 151
3449.41 158
3449.55 163
3449.68 167
3449.82 169
3449.95 169
3450.09 166
3450.22 161
3450.36 154
3450.49 146
3450.63 136
3450.76 127
3450.90 120
3451.03 116
3451.17 116
3451.30 119
3451.43 125
3451.57 133
3451.70 141
3451.84 146
3451.97 148
3452.11 147
3452.24 145
3452.38 143
3452.51 142
3452.65 142
3452.78 143
3452.92 143
3453.05 141
3453.19 135
3453.32 126
3453.45 115
3453.59 103
3453.72 91
3453.86 81
3453.99 74
3454.13 68
3454.26 63
3454.40 58
3454.53 52
3454.67 47
3454.80 42
3454.94 40
3455.07 41
3455.21 47
3455.34 57
3455.48 71
3455.61 88
3455.75 105
3455.88 122
3456.01 137
3456.15 149
3456.28 158
3456.42 164
3456.55 167
3456.69 165
3456.82 160
3456.96 152
3457.09 142
3457.23 131
3457.36 120
3457.50 112
3457.63 105
3457.77 99
3457.90 95
3458.04 92
3458.17 88
3458.31 84
3458.44 80
3458.58 76
3458.71 74
3458.85 73
3458.98 75
3459.11 80
3459.25 86
3459.38 94
3459.52 103
3459.65 110
3459.79 115
3459.92 117
3460.06 116
3460.19 112
3460.33 107
3460.46 102
3460.60 99
3460.73 98
3460.87 101
3461.00 104
3461.14 106
3461.27 107
3461.41 105
3461.54 99
3461.68 92
3461.81 83
3461.95 75
3462.08 67
3462.22 59
3462.35 51
3462.49 43
3462.62 35
3462.76 26
3462.89 19
3463.03 13
3463.16 9
3463.30 9
3463.43 10
3463.57 12
3463.70 13
3463.83 13
3463.97 13
3464.10 12
3464.24 14
3464.37 17
3464.51 24
3464.64 32
3464.78 41
3464.91 49
3465.05 54
3465.18 55
3465.32 54
3465.45 50
3465.59 46
3465.72 41
3465.86 36
3465.99 31
3466.13 27
3466.26 23
3466.40 17
3466.53 11
3466.67 3
3466.80 0
3466.94 0
3467.07 0
3467.21 0
3467.34 0
3467.48 0
3467.61 0
3467.75 0
3467.88 8
3468.02 17
3468.15 27
3468.29 36
3468.42 46
3468.56 55
3468.69 64
3468.83 75
3468.96 85
3469.10 95
3469.23 103
3469.37 109
3469.50 113
3469.64 114
3469.77 114
3469.91 112
3470.04 110
3470.18 108
3470.31 106
3470.45 105
3470.58 104
3470.72 102
3470.85 99
3470.99 95
3471.12 90
3471.26 86
3471.39 84
3471.53 86
3471.66 91
3471.80 98
3471.93 107
3472.07 115
3472.20 119
3472.34 119
3472.47 113
3472.61 103
3472.74 89
3472.88 75
3473.01 62
3473.15 51
3473.29 44
3473.42 39
3473.56 37
3473.69 37
3473.83 38
3473.96 41
3474.10 45
3474.23 51
3474.37 59
3474.50 67
3474.64 76
3474.77 84
3474.91 92
3475.04 100
3475.18 106
3475.31 111
3475.45 115
3475.58 118
3475.72 121
3475.85 121
3475.99 119
3476.12 116
3476.26 110
3476.39 103
3476.53 96
3476.66 90
3476.80 85
3476.93 81
3477.07 80
3477.20 80
3477.34 80
3477.47 80
3477.61 79
3477.74 78
3477.88 76
3478.01 74
3478.15 70
3478.29 65
3478.42 59
3478.56 51
3478.69 42
3478.83 32
3478.96 24
3479.10 18
3479.23 15
3479.37 17
3479.50 23
3479.64 33
3479.77 45
3479.91 57
3480.04 67
3480.18 75
3480.31 79
3480.45 79
3480.58 77
3480.72 75
3480.85 74
3480.99 75
3481.12 79
3481.26 86
3481.40 94
3481.53 102
3481.67 107
3481.80 108
3481.94 104
3482.07 96
3482.21 85
3482.34 69
3482.48 51
3482.61 32
3482.75 13
3482.88 0
3483.02 0
3483.15 0
3483.29 0
3483.42 0
3483.56 0
3483.70 0
3483.83 0
3483.97 4
3484.10 18
3484.24 31
3484.37 42
3484.51 51
3484.64 58
3484.78 63
3484.91 66
3485.05 68
3485.18 70
3485.32 72
3485.45 74
3485.59 78
3485.72 82
3485.86 87
3486.00 94
3486.13 101
3486.27 109
3486.40 116
3486.54 124
3486.67 129
3486.81 133
3486.94 133
3487.08 130
3487.21 125
3487.35 120
3487.48 116
3487.62 116
3487.76 120
3487.89 129
3488.03 143
3488.16 160
3488.30 176
3488.43 191
3488.57 202
3488.70 209
3488.84 211
3488.97 210
3489.11 209
3489.24 208
3489.38 208
3489.52 211
3489.65 214
3489.79 218
3489.92 220
3490.06 221
3490.19 219
3490.33 215
3490.46 211
3490.60 208
3490.73 206
3490.87 207
3491.00 209
3491.14 214
3491.28 221
3491.41 228
3491.55 234
3491.68 238
3491.82 240
3491.95 237
3492.09 230
3492.22 220
3492.36 208
3492.49 196
3492.63 186
3492.77 178
3492.90 175
3493.04 175
3493.17 180
3493.31 188
3493.44 200
3493.58 215
3493.71 233
3493.85 253
3493.99 274
3494.12 295
3494.26 313
3494.39 327
3494.53 337
3494.66 343
3494.80 347
3494.93 351
3495.07 356
3495.20 364
3495.34 374
3495.48 385
3495.61 395
3495.75 402
3495.88 405
3496.02 404
3496.15 401
3496.29 396
3496.42 393
3496.56 391
3496.70 393
3496.83 396
3496.97 401
3497.10 407
3497.24 413
3497.37 418
3497.51 421
3497.64 423
3497.78 422
3497.92 418
3498.05 411
3498.19 403
3498.32 394
3498.46 387
3498.59 381
3498.73 378
3498.86 376
3499.00 375
3499.14 373
3499.27 368
3499.41 361
3499.54 353
3499.68 344
3499.81 335
3499.95 327
3500.09 321
3500.22 314
3500.36 308
3500.49 301
3500.63 292
3500.76 282
3500.90 272
3501.03 261
3501.17 251
3501.31 243
3501.44 237
3501.58 234
3501.71 234
3501.85 237
3501.98 240
3502.12 244
3502.26 246
3502.39 246
3502.53 245
3502.66 242
3502.80 239
3502.93 237
3503.07 236
3503.21 237
3503.34 239
3503.48 242
3503.61 245
3503.75 248
3503.88 250
3504.02 250
3504.15 248
3504.29 243
3504.43 236
3504.56 227
3504.70 216
3504.83 204
3504.97 191
3505.10 178
3505.24 165
3505.38 152
3505.51 139
3505.65 128
3505.78 118
3505.92 111
3506.05 106
3506.19 104
3506.33 104
3506.46 106
3506.60 109
3506.73 113
3506.87 117
3507.01 121
3507.14 123
3507.28 124
3507.41 122
3507.55 119
3507.68 114
3507.82 109
3507.96 105
3508.09 100
3508.23 97
3508.36 95
3508.50 93
3508.63 92
3508.77 93
3508.91 95
3509.04 99
3509.18 102
3509.31 105
3509.45 106
3509.58 104
3509.72 98
3509.86 89
3509.99 79
3510.13 66
3510.26 54
3510.40 42
3510.54 32
3510.67 23
3510.81 15
3510.94 9
3511.08 6
3511.21 7
3511.35 10
3511.49 16
3511.62 25
3511.76 35
3511.89 47
3512.03 59
3512.17 70
3512.30 82
3512.44 94
3512.57 105
3512.71 115
3512.84 123
3512.98 128
3513.12 131
3513.25 130
3513.39 128
3513.52 123
3513.66 119
3513.80 117
3513.93 117
3514.07 120
3514.20 127
3514.34 136
3514.48 148
3514.61 159
3514.75 169
3514.88 175
3515.02 177
3515.15 175
3515.29 168
3515.43 158
3515.56 147
3515.70 137
3515.83 129
3515.97 124
3516.11 120
3516.24 118
3516.38 114
3516.51 106
3516.65 94
3516.79 77
3516.92 58
3517.06 39
3517.19 22
3517.33 9
3517.47 2
3517.60 1
3517.74 4
3517.87 11
3518.01 19
3518.15 28
3518.28 37
3518.42 46
3518.55 54
3518.69 61
3518.83 68
3518.96 74
3519.10 78
3519.23 81
3519.37 82
3519.51 80
3519.64 75
3519.78 67
3519.91 56
3520.05 43
3520.19 29
3520.32 14
3520.46 0
3520.59 0
3520.73 0
3520.87 0
3521.00 0
3521.14 0
3521.27 0
3521.41 0
3521.55 1
3521.68 11
3521.82 21
3521.95 30
3522.09 38
3522.23 46
3522.36 56
3522.50 67
3522.63 79
3522.77 91
3522.91 102
3523.04 111
3523.18 118
3523.31 124
3523.45 129
3523.59 132
3523.72 134
3523.86 133
3523.99 129
3524.13 122
3524.27 114
3524.40 108
3524.54 106
3524.67 110
3524.81 120
3524.95 135
3525.08 150
3525.22 163
3525.36 168
3525.49 165
3525.63 153
3525.76 134
3525.90 113
3526.04 92
3526.17 76
3526.31 66
3526.44 62
3526.58 63
3526.72 67
3526.85 73
3526.99 78
3527.12 82
3527.26 84
3527.40 86
3527.53 88
3527.67 92
3527.81 97
3527.94 103
3528.08 109
3528.21 113
3528.35 116
3528.49 118
3528.62 119
3528.76 121
3528.89 126
3529.03 134
3529.17 146
3529.30 160
3529.44 173
3529.58 184
3529.71 192
3529.85 194
3529.98 194
3530.12 192
3530.26 194
3530.39 199
3530.53 211
3530.67 228
3530.80 250
3530.94 275
3531.07 301
3531.21 327
3531.35 352
3531.48 377
3531.62 403
3531.75 428
3531.89 452
3532.03 472
3532.16 488
3532.30 499
3532.44 505
3532.57 507
3532.71 507
3532.84 508
3532.98 510
3533.12 516
3533.25 525
3533.39 536
3533.53 548
3533.66 559
3533.80 568
3533.93 574
3534.07 577
3534.21 578
3534.34 575
3534.48 571
3534.62 564
3534.75 555
3534.89 544
3535.03 532
3535.16 519
3535.30 505
3535.43 490
3535.57 476
3535.71 461
3535.84 447
3535.98 432
3536.12 418
3536.25 404
3536.39 390
3536.52 377
3536.66 363
3536.80 349
3536.93 336
3537.07 324
3537.21 314
3537.34 306
3537.48 299
3537.62 294
3537.75 289
3537.89 283
3538.02 275
3538.16 265
3538.30 252
3538.43 238
3538.57 224
3538.71 212
3538.84 201
3538.98 193
3539.12 188
3539.25 186
3539.39 184
3539.52 184
3539.66 184
3539.80 186
3539.93 190
3540.07 197
3540.21 208
3540.34 223
3540.48 241
3540.62 259
3540.75 277
3540.89 291
3541.02 301
3541.16 306
3541.30 304
3541.43 297
3541.57 284
3541.71 268
3541.84 251
3541.98 234
3542.12 221
3542.25 213
3542.39 211
3542.53 215
3542.66 225
3542.80 238
3542.93 255
3543.07 273
3543.21 292
3543.34 309
3543.48 325
3543.62 337
3543.75 347
3543.89 354
3544.03 358
3544.16 360
3544.30 362
3544.44 362
3544.57 362
3544.71 361
3544.85 359
3544.98 355
3545.12 350
3545.25 344
3545.39 337
3545.53 330
3545.66 322
3545.80 315
3545.94 310
3546.07 305
3546.21 302
3546.35 301
3546.48 302
3546.62 307
3546.76 315
3546.89 325
3547.03 335
3547.17 344
3547.30 351
3547.44 356
3547.58 357
3547.71 355
3547.85 350
3547.98 342
3548.12 333
3548.26 321
3548.39 309
3548.53 296
3548.67 284
3548.80 274
3548.94 267
3549.08 262
3549.21 262
3549.35 264
3549.49 268
3549.62 273
3549.76 277
3549.90 280
3550.03 279
3550.17 275
3550.31 267
3550.44 256
3550.58 244
3550.72 231
3550.85 218
3550.99 206
3551.13 196
3551.26 186
3551.40 178
3551.54 170
3551.67 162
3551.81 155
3551.95 148
3552.08 142
3552.22 137
3552.36 134
3552.49 131
3552.63 130
3552.77 131
3552.90 133
3553.04 137
3553.18 142
3553.31 148
3553.45 153
3553.59 156
3553.72 157
3553.86 156
3554.00 152
3554.13 147
3554.27 143
3554.41 141
3554.54 143
3554.68 150
3554.82 160
3554.95 172
3555.09 184
3555.23 194
3555.36 200
3555.50 203
3555.64 203
3555.77 201
3555.91 198
3556.05 196
3556.18 195
3556.32 194
3556.46 192
3556.59 190
3556.73 187
3556.87 183
3557.00 178
3557.14 172
3557.28 165
3557.41 158
3557.55 148
3557.69 137
3557.82 123
3557.96 107
3558.10 90
3558.23 73
3558.37 56
3558.51 41
3558.64 29
3558.78 22
3558.92 20
3559.05 21
3559.19 27
3559.33 34
3559.46 42
3559.60 48
3559.74 52
3559.87 53
3560.01 53
3560.15 53
3560.28 54
3560.42 59
3560.56 66
3560.69 76
3560.83 88
3560.97 99
3561.10 108
3561.24 113
3561.38 113
3561.52 109
3561.65 103
3561.79 95
3561.93 88
3562.06 81
3562.20 76
3562.34 72
3562.47 67
3562.61 62
3562.75 55
3562.88 46
3563.02 36
3563.16 25
3563.29 13
3563.43 1
3563.57 0
3563.70 0
3563.84 0
3563.98 0
3564.11 0
3564.25 0
3564.39 0
3564.53 2
3564.66 15
3564.80 25
3564.94 33
3565.07 36
3565.21 35
3565.35 33
3565.48 32
3565.62 32
3565.76 35
3565.89 40
3566.03 47
3566.17 55
3566.30 60
3566.44 64
3566.58 67
3566.72 69
3566.85 72
3566.99 77
3567.13 84
3567.26 93
3567.40 102
3567.54 110
3567.67 116
3567.81 119
3567.95 119
3568.08 117
3568.22 112
3568.36 107
3568.50 102
3568.63 97
3568.77 92
3568.91 88
3569.04 83
3569.18 78
3569.32 73
3569.45 66
3569.59 60
3569.73 54
3569.87 49
3570.00 46
3570.14 47
3570.28 50
3570.41 56
3570.55 64
3570.69 71
3570.82 77
3570.96 80
3571.10 81
3571.23 80
3571.37 79
3571.51 80
3571.65 84
3571.78 92
3571.92 102
3572.06 113
3572.19 124
3572.33 132
3572.47 136
3572.60 136
3572.74 131
3572.88 124
3573.02 115
3573.15 105
3573.29 96
3573.43 88
3573.56 81
3573.70 77
3573.84 74
3573.98 73
3574.11 73
3574.25 73
3574.39 71
3574.52 67
3574.66 60
3574.80 50
3574.93 40
3575.07 29
3575.21 20
3575.35 13
3575.48 8
3575.62 5
3575.76 2
3575.89 0
3576.03 0
3576.17 0
3576.31 0
3576.44 0
3576.58 0
3576.72 0
3576.85 0
3576.99 6
3577.13 20
3577.26 33
3577.40 45
3577.54 53
3577.68 56
3577.81 54
3577.95 48
3578.09 41
3578.22 34
3578.36 29
3578.50 29
3578.64 34
3578.77 42
3578.91 51
3579.05 60
3579.18 67
3579.32 70
3579.46 70
3579.60 67
3579.73 65
3579.87 64
3580.01 67
3580.14 73
3580.28 82
3580.42 92
3580.56 101
3580.69 109
3580.83 113
3580.97 116
3581.10 118
3581.24 121
3581.38 124
3581.52 131
3581.65 139
3581.79 151
3581.93 164
3582.07 178
3582.20 191
3582.34 204
3582.48 215
3582.61 224
3582.75 231
3582.89 235
3583.03 235
3583.16 232
3583.30 225
3583.44 213
3583.57 198
3583.71 181
3583.85 162
3583.99 144
3584.12 129
3584.26 116
3584.40 107
3584.54 102
3584.67 101
3584.81 103
3584.95 109
3585.08 117
3585.22 127
3585.36 137
3585.50 146
3585.63 152
3585.77 154
3585.91 153
3586.04 148
3586.18 143
3586.32 138
3586.46 136
3586.59 138
3586.73 143
3586.87 151
3587.01 159
3587.14 163
3587.28 162
3587.42 153
3587.56 137
3587.69 117
3587.83 95
3587.97 73
3588.10 56
3588.24 43
3588.38 37
3588.52 37
3588.65 40
3588.79 46
3588.93 53
3589.07 60
3589.20 67
3589.34 73
3589.48 78
3589.61 82
3589.75 85
3589.89 88
3590.03 91
3590.16 95
3590.30 99
3590.44 101
3590.58 102
3590.71 100
3590.85 94
3590.99 85
3591.13 73
3591.26 60
3591.40 49
3591.54 40
3591.68 33
3591.81 28
3591.95 25
3592.09 21
3592.22 17
3592.36 12
3592.50 9
3592.64 9
3592.77 13
3592.91 20
3593.05 31
3593.19 43
3593.32 55
3593.46 65
3593.60 72
3593.74 76
3593.87 78
3594.01 78
3594.15 78
3594.29 79
3594.42 81
3594.56 83
3594.70 86
3594.84 89
3594.97 91
3595.11 92
3595.25 91
3595.39 88
3595.52 86
3595.66 84
3595.80 82
3595.94 81
3596.07 82
3596.21 85
3596.35 89
3596.49 96
3596.62 104
3596.76 114
3596.90 124
3597.04 134
3597.17 142
3597.31 146
3597.45 146
3597.59 143
3597.72 138
3597.86 133
3598.00 129
3598.14 127
3598.27 127
3598.41 129
3598.55 134
3598.69 142
3598.82 153
3598.96 168
3599.10 186
3599.24 206
3599.37 225
3599.51 240
3599.65 249
3599.79 251
3599.92 245
3600.06 235
3600.20 222
3600.34 208
3600.47 195
3600.61 183
3600.75 171
3600.89 159
3601.02 146
3601.16 134
3601.30 123
3601.44 115
3601.57 110
3601.71 110
3601.85 113
3601.99 118
3602.12 124
3602.26 130
3602.40 135
3602.54 141
3602.67 146
3602.81 151
3602.95 157
3603.09 160
3603.22 162
3603.36 160
3603.50 154
3603.64 144
3603.78 131
3603.91 118
3604.05 105
3604.19 93
3604.33 84
3604.46 77
3604.60 72
3604.74 68
3604.88 63
3605.01 58
3605.15 51
3605.29 42
3605.43 32
3605.56 21
3605.70 11
3605.84 3
3605.98 0
3606.11 0
3606.25 1
3606.39 9
3606.53 19
3606.67 32
3606.80 44
3606.94 56
3607.08 66
3607.22 74
3607.35 79
3607.49 83
3607.63 85
3607.77 85
3607.90 83
3608.04 79
3608.18 73
3608.32 66
3608.46 59
3608.59 54
3608.73 52
3608.87 53
3609.01 58
3609.14 66
3609.28 75
3609.42 84
3609.56 91
3609.69 96
3609.83 99
3609.97 99
3610.11 98
3610.25 95
3610.38 93
3610.52 92
3610.66 92
3610.80 92
3610.93 94
3611.07 96
3611.21 100
3611.35 102
3611.49 105
3611.62 105
3611.76 104
3611.90 100
3612.04 95
3612.17 88
3612.31 83
3612.45 79
3612.59 78
3612.73 80
3612.86 84
3613.00 88
3613.14 93
3613.28 96
3613.41 97
3613.55 95
3613.69 92
3613.83 88
3613.97 82
3614.10 76
3614.24 70
3614.38 62
3614.52 53
3614.65 43
3614.79 34
3614.93 26
3615.07 20
3615.21 19
3615.34 21
3615.48 26
3615.62 34
3615.76 42
3615.90 49
3616.03 54
3616.17 57
3616.31 58
3616.45 58
3616.58 59
3616.72 60
3616.86 61
3617.00 62
3617.14 63
3617.27 62
3617.41 60
3617.55 57
3617.69 55
3617.83 54
3617.96 52
3618.10 51
3618.24 50
3618.38 48
3618.51 46
3618.65 45
3618.79 46
3618.93 48
3619.07 54
3619.20 62
3619.34 72
3619.48 83
3619.62 93
3619.76 101
3619.89 106
3620.03 107
3620.17 104
3620.31 98
3620.45 88
3620.58 76
3620.72 63
3620.86 48
3621.00 33
3621.14 18
3621.27 4
3621.41 0
3621.55 0
3621.69 0
3621.82 0
3621.96 0
3622.10 0
3622.24 0
3622.38 9
3622.51 16
3622.65 20
3622.79 20
3622.93 16
3623.07 10
3623.20 6
3623.34 4
3623.48 7
3623.62 14
3623.76 24
3623.89 34
3624.03 43
3624.17 50
3624.31 53
3624.45 54
3624.58 54
3624.72 54
3624.86 56
3625.00 60
3625.14 67
3625.27 77
3625.41 90
3625.55 103
3625.69 115
3625.83 126
3625.96 134
3626.10 139
3626.24 141
3626.38 140
3626.52 136
3626.65 130
3626.79 123
3626.93 116
3627.07 110
3627.21 105
3627.35 102
3627.48 100
3627.62 99
3627.76 99
3627.90 100
3628.04 101
3628.17 102
3628.31 104
3628.45 106
3628.59 108
3628.73 110
3628.86 111
3629.00 112
3629.14 113
3629.28 115
3629.42 118
3629.55 123
3629.69 130
3629.83 140
3629.97 151
3630.11 163
3630.25 177
3630.38 191
3630.52 205
3630.66 219
3630.80 232
3630.94 243
3631.07 252
3631.21 257
3631.35 259
3631.49 255
3631.63 248
3631.76 235
3631.90 220
3632.04 203
3632.18 187
3632.32 171
3632.46 158
3632.59 148
3632.73 142
3632.87 139
3633.01 140
3633.15 143
3633.28 146
3633.42 149
3633.56 151
3633.70 149
3633.84 145
3633.98 141
3634.11 137
3634.25 134
3634.39 134
3634.53 137
3634.67 140
3634.80 144
3634.94 145
3635.08 144
3635.22 140
3635.36 135
3635.50 130
3635.63 125
3635.77 122
3635.91 120
3636.05 120
3636.19 119
3636.32 118
3636.46 116
3636.60 113
3636.74 109
3636.88 106
3637.02 104
3637.15 103
3637.29 105
3637.43 110
3637.57 117
3637.71 126
3637.85 136
3637.98 146
3638.12 155
3638.26 162
3638.40 167
3638.54 169
3638.68 168
3638.81 165
3638.95 159
3639.09 152
3639.23 143
3639.37 135
3639.50 127
3639.64 121
3639.78 118
3639.92 117
3640.06 116
3640.20 116
3640.33 116
3640.47 114
3640.61 111
3640.75 108
3640.89 104
3641.03 102
3641.16 103
3641.30 106
3641.44 112
3641.58 120
3641.72 130
3641.86 139
3641.99 147
3642.13 154
3642.27 159
3642.41 162
3642.55 163
3642.69 162
3642.82 160
3642.96 159
3643.10 157
3643.24 157
3643.38 158
3643.52 161
3643.65 165
3643.79 171
3643.93 177
3644.07 185
3644.21 193
3644.35 202
3644.49 211
3644.62 220
3644.76 229
3644.90 238
3645.04 246
3645.18 251
3645.32 252
3645.45 250
3645.59 246
3645.73 239
3645.87 232
3646.01 227
3646.15 224
3646.28 224
3646.42 228
3646.56 232
3646.70 236
3646.84 238
3646.98 238
3647.12 234
3647.25 225
3647.39 214
3647.53 199
3647.67 182
3647.81 163
3647.95 144
3648.08 125
3648.22 107
3648.36 90
3648.50 77
3648.64 66
3648.78 59
3648.91 55
3649.05 54
3649.19 57
3649.33 63
3649.47 72
3649.61 82
3649.75 93
3649.88 103
3650.02 113
3650.16 119
3650.30 122
3650.44 122
3650.58 119
3650.72 114
3650.85 108
3650.99 103
3651.13 98
3651.27 96
3651.41 96
3651.55 99
3651.68 105
3651.82 114
3651.96 125
3652.10 137
3652.24 148
3652.38 158
3652.52 164
3652.65 165
3652.79 162
3652.93 155
3653.07 146
3653.21 136
3653.35 128
3653.49 121
3653.62 115
3653.76 110
3653.90 106
3654.04 100
3654.18 93
3654.32 85
3654.46 76
3654.59 69
3654.73 63
3654.87 60
3655.01 59
3655.15 60
3655.29 63
3655.43 65
3655.56 66
3655.70 67
3655.84 66
3655.98 65
3656.12 64
3656.26 64
3656.40 64
3656.53 66
3656.67 67
3656.81 68
3656.95 69
3657.09 68
3657.23 66
3657.37 63
3657.51 59
3657.64 54
3657.78 49
3657.92 44
3658.06 39
3658.20 36
3658.34 34
3658.48 34
3658.61 35
3658.75 37
3658.89 40
3659.03 42
3659.17 43
3659.31 44
3659.45 44
3659.59 43
3659.72 41
3659.86 39
3660.00 36
3660.14 32
3660.28 26
3660.42 18
3660.56 9
3660.69 0
3660.83 0
3660.97 0
3661.11 0
3661.25 0
3661.39 0
3661.53 0
3661.67 0
3661.80 1
3661.94 12
3662.08 23
3662.22 32
3662.36 38
3662.50 41
3662.64 42
3662.78 42
3662.91 43
3663.05 46
3663.19 52
3663.33 58
3663.47 64
3663.61 68
3663.75 69
3663.89 66
3664.02 60
3664.16 53
3664.30 45
3664.44 40
3664.58 38
3664.72 40
3664.86 47
3665.00 56
3665.13 67
3665.27 77
3665.41 86
3665.55 93
3665.69 98
3665.83 102
3665.97 106
3666.11 110
3666.24 115
3666.38 120
3666.52 126
3666.66 133
3666.80 140
3666.94 147
3667.08 154
3667.22 161
3667.36 168
3667.49 175
3667.63 182
3667.77 188
3667.91 194
3668.05 199
3668.19 202
3668.33 205
3668.47 207
3668.60 209
3668.74 211
3668.88 212
3669.02 212
3669.16 212
3669.30 211
3669.44 209
3669.58 205
3669.72 201
3669.85 196
3669.99 190
3670.13 184
3670.27 178
3670.41 171
3670.55 166
3670.69 162
3670.83 160
3670.97 160
3671.10 162
3671.24 165
3671.38 166
3671.52 165
3671.66 159
3671.80 149
3671.94 135
3672.08 117
3672.22 98
3672.35 80
3672.49 65
3672.63 55
3672.77 50
3672.91 52
3673.05 59
3673.19 70
3673.33 82
3673.47 94
3673.60 103
3673.74 108
3673.88 109
3674.02 106
3674.16 100
3674.30 92
3674.44 84
3674.58 77
3674.72 71
3674.86 67
3674.99 65
3675.13 64
3675.27 63
3675.41 63
3675.55 62
3675.69 61
3675.83 60
3675.97 60
3676.11 60
3676.25 61
3676.38 61
3676.52 62
3676.66 61
3676.80 60
3676.94 59
3677.08 59
3677.22 61
3677.36 66
3677.50 75
3677.64 85
3677.77 97
3677.91 109
3678.05 119
3678.19 127
3678.33 132
3678.47 136
3678.61 137
3678.75 136
3678.89 133
3679.03 128
3679.16 121
3679.30 112
3679.44 103
3679.58 94
3679.72 87
3679.86 82
3680.00 80
3680.14 80
3680.28 82
3680.42 86
3680.56 90
3680.69 95
3680.83 100
3680.97 106
3681.11 111
3681.25 116
3681.39 120
3681.53 122
3681.67 123
3681.81 122
3681.95 120
3682.09 118
3682.22 115
3682.36 113
3682.50 110
3682.64 108
3682.78 107
3682.92 106
3683.06 105
3683.20 105
3683.34 106
3683.48 106
3683.62 105
3683.75 104
3683.89 101
3684.03 98
3684.17 94
3684.31 91
3684.45 89
3684.59 88
3684.73 90
3684.87 92
3685.01 95
3685.15 96
3685.29 95
3685.42 92
3685.56 85
3685.70 76
3685.84 65
3685.98 51
3686.12 37
3686.26 23
3686.40 10
3686.54 0
3686.68 0
3686.82 0
3686.96 0
3687.09 0
3687.23 0
3687.37 0
3687.51 0
3687.65 0
3687.79 9
3687.93 19
3688.07 29
3688.21 37
3688.35 44
3688.49 47
3688.63 48
3688.77 47
3688.90 46
3689.04 46
3689.18 48
3689.32 55
3689.46 64
3689.60 76
3689.74 88
3689.88 97
3690.02 102
3690.16 102
3690.30 97
3690.44 90
3690.58 81
3690.71 75
3690.85 71
3690.99 70
3691.13 72
3691.27 75
3691.41 79
3691.55 82
3691.69 84
3691.83 86
3691.97 86
3692.11 86
3692.25 85
3692.39 84
3692.53 81
3692.66 78
3692.80 75
3692.94 74
3693.08 75
3693.22 80
3693.36 89
3693.50 101
3693.64 115
3693.78 130
3693.92 144
3694.06 156
3694.20 166
3694.34 174
3694.48 180
3694.61 184
3694.75 185
3694.89 184
3695.03 181
3695.17 174
3695.31 166
3695.45 156
3695.59 148
3695.73 142
3695.87 138
3696.01 137
3696.15 138
3696.29 140
3696.43 140
3696.57 139
3696.71 138
3696.84 136
3696.98 136
3697.12 139
3697.26 144
3697.40 152
3697.54 160
3697.68 166
3697.82 169
3697.96 167
3698.10 159
3698.24 148
3698.38 135
3698.52 123
3698.66 112
3698.80 105
3698.94 101
3699.08 99
3699.21 98
3699.35 96
3699.49 93
3699.63 89
3699.77 86
3699.91 85
3700.05 88
3700.19 95
3700.33 107
3700.47 121
3700.61 137
3700.75 151
3700.89 162
3701.03 170
3701.17 174
3701.31 176
3701.45 176
3701.59 176
3701.72 177
3701.86 179
3702.00 181
3702.14 184
3702.28 187
3702.42 190
3702.56 193
3702.70 196
3702.84 199
3702.98 202
3703.12 205
3703.26 208
3703.40 208
3703.54 206
3703.68 202
3703.82 194
3703.96 183
3704.10 169
3704.24 155
3704.38 141
3704.51 129
3704.65 118
3704.79 109
3704.93 103
3705.07 100
3705.21 99
3705.35 101
3705.49 106
3705.63 114
3705.77 124
3705.91 134
3706.05 145
3706.19 154
3706.33 161
3706.47 165
3706.61 169
3706.75 172
3706.89 176
3707.03 180
3707.17 184
3707.31 187
3707.45 186
3707.58 180
3707.72 170
3707.86 157
3708.00 143
3708.14 129
3708.28 117
3708.42 108
3708.56 103
3708.70 99
3708.84 98
3708.98 100
3709.12 104
3709.26 111
3709.40 122
3709.54 135
3709.68 149
3709.82 162
3709.96 173
3710.10 181
3710.24 184
3710.38 184
3710.52 181
3710.66 176
3710.80 170
3710.94 164
3711.08 158
3711.21 153
3711.35 149
3711.49 147
3711.63 146
3711.77 147
3711.91 148
3712.05 149
3712.19 148
3712.33 144
3712.47 137
3712.61 126
3712.75 114
3712.89 102
3713.03 90
3713.17 81
3713.31 76
3713.45 74
3713.59 75
3713.73 78
3713.87 80
3714.01 80
3714.15 77
3714.29 72
3714.43 65
3714.57 57
3714.71 51
3714.85 46
3714.99 44
3715.13 44
3715.27 46
3715.41 48
3715.55 51
3715.69 54
3715.82 58
3715.96 63
3716.10 68
3716.24 75
3716.38 81
3716.52 87
3716.66 92
3716.80 96
3716.94 98
3717.08 99
3717.22 98
3717.36 97
3717.50 95
3717.64 94
3717.78 92
3717.92 91
3718.06 90
3718.20 90
3718.34 91
3718.48 96
3718.62 104
3718.76 116
3718.90 132
3719.04 149
3719.18 166
3719.32 180
3719.46 188
3719.60 190
3719.74 185
3719.88 175
3720.02 161
3720.16 145
3720.30 131
3720.44 118
3720.58 108
3720.72 100
3720.86 94
3721.00 90
3721.14 88
3721.28 86
3721.42 85
3721.56 84
3721.70 83
3721.84 81
3721.98 79
3722.12 77
3722.26 75
3722.40 74
3722.54 75
3722.68 76
3722.82 78
3722.95 79
3723.09 78
3723.23 74
3723.37 67
3723.51 59
3723.65 49
3723.79 41
3723.93 36
3724.07 34
3724.21 36
3724.35 40
3724.49 45
3724.63 49
3724.77 52
3724.91 54
3725.05 55
3725.19 56
3725.33 57
3725.47 58
3725.61 60
3725.75 61
3725.89 61
3726.03 61
3726.17 60
3726.31 59
3726.45 58
3726.59 57
3726.73 57
3726.87 57
3727.01 57
3727.15 57
3727.29 58
3727.43 58
3727.57 58
3727.71 58
3727.85 57
3727.99 56
3728.13 54
3728.27 52
3728.41 50
3728.55 50
3728.69 52
3728.83 55
3728.97 59
3729.11 64
3729.25 70
3729.39 76
3729.53 81
3729.67 86
3729.81 91
3729.95 95
3730.09 99
3730.23 103
3730.37 105
3730.51 105
3730.65 103
3730.79 100
3730.93 95
3731.07 91
3731.21 88
3731.35 86
3731.49 86
3731.63 87
3731.77 88
3731.91 89
3732.05 90
3732.19 92
3732.33 94
3732.47 96
3732.61 100
3732.75 102
3732.89 102
3733.03 98
3733.17 91
3733.31 81
3733.45 69
3733.59 58
3733.73 49
3733.87 44
3734.01 43
3734.15 44
3734.29 47
3734.43 50
3734.57 52
3734.71 54
3734.85 55
3734.99 54
3735.13 54
3735.27 54
3735.41 53
3735.55 51
3735.69 47
3735.83 41
3735.97 34
3736.11 25
3736.25 15
3736.39 5
3736.53 0
3736.68 0
3736.82 0
3736.96 0
3737.10 0
3737.24 0
3737.38 0
3737.52 0
3737.66 0
3737.80 7
3737.94 16
3738.08 25
3738.22 34
3738.36 43
3738.50 52
3738.64 60
3738.78 68
3738.92 77
3739.06 86
3739.20 96
3739.34 108
3739.48 120
3739.62 132
3739.76 144
3739.90 156
3740.04 165
3740.18 172
3740.32 177
3740.46 179
3740.60 180
3740.74 181
3740.88 182
3741.02 184
3741.16 187
3741.30 190
3741.44 193
3741.58 194
3741.72 190
3741.86 183
3742.00 171
3742.14 157
3742.28 140
3742.42 124
3742.56 109
3742.70 97
3742.84 87
3742.98 79
3743.12 72
3743.26 67
3743.40 63
3743.54 60
3743.68 59
3743.83 59
3743.97 60
3744.11 61
3744.25 61
3744.39 60
3744.53 57
3744.67 54
3744.81 50
3744.95 46
3745.09 43
3745.23 42
3745.37 41
3745.51 41
3745.65 42
3745.79 44
3745.93 47
3746.07 51
3746.21 57
3746.35 65
3746.49 73
3746.63 80
3746.77 87
3746.91 91
3747.05 92
3747.19 91
3747.33 88
3747.47 84
3747.61 82
3747.75 83
3747.89 86
3748.03 91
3748.17 97
3748.32 101
3748.46 100
3748.60 95
3748.74 84
3748.88 70
3749.02 54
3749.16 38
3749.30 26
3749.44 19
3749.58 18
3749.72 22
3749.86 30
3750.00 40
3750.14 50
3750.28 58
3750.42 63
3750.56 66
3750.70 68
3750.84 70
3750.98 74
3751.12 81
3751.26 90
3751.40 100
3751.54 109
3751.68 117
3751.82 121
3751.96 121
3752.11 119
3752.25 115
3752.39 111
3752.53 106
3752.67 102
3752.81 97
3752.95 92
3753.09 86
3753.23 80
3753.37 75
3753.51 73
3753.65 74
3753.79 78
3753.93 84
3754.07 91
3754.21 98
3754.35 103
3754.49 106
3754.63 106
3754.77 104
3754.91 101
3755.05 97
3755.20 93
3755.34 89
3755.48 86
3755.62 85
3755.76 84
3755.90 84
3756.04 86
3756.18 88
3756.32 90
3756.46 92
3756.60 95
3756.74 97
3756.88 101
3757.02 107
3757.16 113
3757.30 121
3757.44 128
3757.58 134
3757.72 138
3757.86 139
3758.01 136
3758.15 129
3758.29 120
3758.43 108
3758.57 96
3758.71 82
3758.85 69
3758.99 58
3759.13 48
3759.27 42
3759.41 40
3759.55 41
3759.69 45
3759.83 51
3759.97 55
3760.11 59
3760.25 59
3760.39 57
3760.54 52
3760.68 45
3760.82 38
3760.96 31
3761.10 27
3761.24 24
3761.38 24
3761.52 26
3761.66 31
3761.80 36
3761.94 41
3762.08 45
3762.22 48
3762.36 51
3762.50 54
3762.64 59
3762.78 67
3762.93 77
3763.07 89
3763.21 103
3763.35 116
3763.49 129
3763.63 139
3763.77 148
3763.91 155
3764.05 161
3764.19 164
3764.33 166
3764.47 166
3764.61 165
3764.75 163
3764.89 161
3765.04 159
3765.18 157
3765.32 154
3765.46 151
3765.60 147
3765.74 141
3765.88 134
3766.02 127
3766.16 120
3766.30 114
3766.44 108
3766.58 102
3766.72 96
3766.86 90
3767.00 84
3767.15 79
3767.29 76
3767.43 75
3767.57 74
3767.71 74
3767.85 74
3767.99 72
3768.13 69
3768.27 66
3768.41 64
3768.55 64
3768.69 67
3768.83 74
3768.97 83
3769.12 94
3769.26 103
3769.40 110
3769.54 113
3769.68 113
3769.82 108
3769.96 102
3770.10 94
3770.24 87
3770.38 81
3770.52 75
3770.66 70
3770.80 65
3770.95 58
3771.09 50
3771.23 43
3771.37 36
3771.51 31
3771.65 29
3771.79 29
3771.93 30
3772.07 30
3772.21 27
3772.35 20
3772.49 10
3772.63 0
3772.78 0
3772.92 0
3773.06 0
3773.20 0
3773.34 0
3773.48 0
3773.62 0
3773.76 12
3773.90 24
3774.04 32
3774.18 37
3774.32 40
3774.47 42
3774.61 45
3774.75 50
3774.89 57
3775.03 66
3775.17 77
3775.31 86
3775.45 94
3775.59 99
3775.73 100
3775.87 100
3776.01 99
3776.16 98
3776.30 100
3776.44 105
3776.58 113
3776.72 122
3776.86 132
3777.00 142
3777.14 150
3777.28 156
3777.42 160
3777.56 162
3777.71 162
3777.85 160
3777.99 157
3778.13 154
3778.27 150
3778.41 146
3778.55 142
3778.69 138
3778.83 134
3778.97 130
3779.11 127
3779.26 126
3779.40 127
3779.54 129
3779.68 134
3779.82 139
3779.96 145
3780.10 150
3780.24 153
3780.38 154
3780.52 153
3780.66 149
3780.81 144
3780.95 138
3781.09 131
3781.23 124
3781.37 118
3781.51 115
3781.65 117
3781.79 124
3781.93 138
3782.07 157
3782.22 177
3782.36 197
3782.50 213
3782.64 221
3782.78 221
3782.92 213
3783.06 200
3783.20 183
3783.34 167
3783.48 153
3783.63 143
3783.77 136
3783.91 132
3784.05 131
3784.19 130
3784.33 129
3784.47 128
3784.61 126
3784.75 125
3784.89 123
3785.04 120
3785.18 116
3785.32 112
3785.46 107
3785.60 102
3785.74 97
3785.88 94
3786.02 92
3786.16 92
3786.31 95
3786.45 99
3786.59 106
3786.73 114
3786.87 122
3787.01 130
3787.15 137
3787.29 143
3787.43 146
3787.57 147
3787.72 147
3787.86 144
3788.00 140
3788.14 135
3788.28 130
3788.42 124
3788.56 118
3788.70 112
3788.84 107
3788.99 102
3789.13 98
3789.27 94
3789.41 92
3789.55 90
3789.69 88
3789.83 86
3789.97 83
3790.11 78
3790.26 71
3790.40 62
3790.54 52
3790.68 42
3790.82 33
3790.96 27
3791.10 24
3791.24 24
3791.39 27
3791.53 32
3791.67 39
3791.81 47
3791.95 56
3792.09 65
3792.23 73
3792.37 79
3792.51 82
3792.66 82
3792.80 79
3792.94 73
3793.08 66
3793.22 58
3793.36 53
3793.50 51
3793.64 52
3793.79 56
3793.93 62
3794.07 69
3794.21 76
3794.35 82
3794.49 87
3794.63 90
3794.77 93
3794.91 96
3795.06 99
3795.20 102
3795.34 106
3795.48 110
3795.62 114
3795.76 117
3795.90 119
3796.04 120
3796.19 120
3796.33 122
3796.47 124
3796.61 128
3796.75 133
3796.89 138
3797.03 142
3797.17 143
3797.32 139
3797.46 130
3797.60 117
3797.74 101
3797.88 84
3798.02 68
3798.16 55
3798.30 46
3798.45 39
3798.59 36
3798.73 33
3798.87 30
3799.01 26
3799.15 20
3799.29 13
3799.44 5
3799.58 0
3799.72 0
3799.86 0
3800.00 0
3800.14 0
3800.28 0
3800.42 0
3800.57 0
3800.71 0
3800.85 6
3800.99 15
3801.13 25
3801.27 38
3801.41 51
3801.56 64
3801.70 78
3801.84 91
3801.98 104
3802.12 115
3802.26 124
3802.40 130
3802.54 133
3802.69 132
3802.83 127
3802.97 119
3803.11 110
3803.25 103
3803.39 99
3803.53 101
3803.68 108
3803.82 121
3803.96 137
3804.10 153
3804.24 167
3804.38 176
3804.52 181
3804.67 181
3804.81 179
3804.95 177
3805.09 176
3805.23 177
3805.37 180
3805.51 185
3805.66 191
3805.80 194
3805.94 195
3806.08 191
3806.22 184
3806.36 173
3806.50 161
3806.65 149
3806.79 140
3806.93 133
3807.07 131
3807.21 131
3807.35 133
3807.49 134
3807.64 134
3807.78 131
3807.92 126
3808.06 118
3808.20 109
3808.34 100
3808.48 90
3808.63 80
3808.77 69
3808.91 59
3809.05 49
3809.19 40
3809.33 33
3809.47 27
3809.62 24
3809.76 22
3809.90 22
3810.04 23
3810.18 24
3810.32 26
3810.46 28
3810.61 30
3810.75 33
3810.89 35
3811.03 37
3811.17 38
3811.31 37
3811.46 34
3811.60 29
3811.74 23
3811.88 18
3812.02 15
3812.16 15
3812.30 18
3812.45 25
3812.59 33
3812.73 42
3812.87 48
3813.01 53
3813.15 55
3813.30 54
3813.44 52
3813.58 50
3813.72 48
3813.86 47
3814.00 47
3814.15 48
3814.29 48
3814.43 47
3814.57 45
3814.71 43
3814.85 39
3814.99 35
3815.14 29
3815.28 24
3815.42 19
3815.56 16
3815.70 14
3815.84 14
3815.99 18
3816.13 25
3816.27 36
3816.41 49
3816.55 63
3816.69 78
3816.84 92
3816.98 104
3817.12 112
3817.26 117
3817.40 119
3817.54 117
3817.69 112
3817.83 105
3817.97 95
3818.11 83
3818.25 71
3818.39 59
3818.54 48
3818.68 39
3818.82 33
3818.96 29
3819.10 28
3819.24 28
3819.39 30
3819.53 32
3819.67 34
3819.81 35
3819.95 35
3820.09 35
3820.24 35
3820.38 36
3820.52 38
3820.66 41
3820.80 46
3820.94 51
3821.09 57
3821.23 61
3821.37 65
3821.51 66
3821.65 66
3821.79 64
3821.94 61
3822.08 59
3822.22 58
3822.36 59
3822.50 63
3822.64 69
3822.79 77
3822.93 87
3823.07 96
3823.21 105
3823.35 113
3823.50 121
3823.64 128
3823.78 134
3823.92 138
3824.06 140
3824.20 140
3824.35 135
3824.49 126
3824.63 115
3824.77 103
3824.91 90
3825.05 80
3825.20 72
3825.34 67
3825.48 64
3825.62 63
3825.76 62
3825.91 61
3826.05 58
3826.19 53
3826.33 47
3826.47 40
3826.61 34
3826.76 30
3826.90 28
3827.04 30
3827.18 35
3827.32 41
3827.47 46
3827.61 48
3827.75 47
3827.89 41
3828.03 31
3828.17 20
3828.32 9
3828.46 1
3828.60 0
3828.74 0
3828.88 0
3829.03 0
3829.17 5
3829.31 12
3829.45 19
3829.59 28
3829.73 37
3829.88 45
3830.02 51
3830.16 55
3830.30 56
3830.44 54
3830.59 51
3830.73 47
3830.87 44
3831.01 45
3831.15 51
3831.30 61
3831.44 73
3831.58 86
3831.72 97
3831.86 104
3832.00 105
3832.15 101
3832.29 94
3832.43 84
3832.57 75
3832.71 68
3832.86 62
3833.00 59
3833.14 57
3833.28 55
3833.42 52
3833.57 48
3833.71 42
3833.85 35
3833.99 27
3834.13 19
3834.28 10
3834.42 2
3834.56 0
3834.70 0
3834.84 0
3834.99 0
3835.13 0
3835.27 0
3835.41 0
3835.55 2
3835.70 2
3835.84 2
3835.98 3
3836.12 6
3836.26 10
3836.41 16
3836.55 23
3836.69 31
3836.83 40
3836.97 48
3837.12 56
3837.26 64
3837.40 73
3837.54 81
3837.68 88
3837.83 92
3837.97 95
3838.11 95
3838.25 92
3838.39 89
3838.54 85
3838.68 82
3838.82 80
3838.96 80
3839.10 80
3839.25 80
3839.39 78
3839.53 74
3839.67 69
3839.81 62
3839.96 55
3840.10 49
3840.24 45
3840.38 42
3840.52 41
3840.67 41
3840.81 39
3840.95 37
3841.09 35
3841.23 32
3841.38 30
3841.52 30
3841.66 31
3841.80 32
3841.95 33
3842.09 35
3842.23 36
3842.37 37
3842.51 40
3842.66 43
3842.80 48
3842.94 52
3843.08 57
3843.22 60
3843.37 63
3843.51 65
3843.65 68
3843.79 71
3843.93 75
3844.08 81
3844.22 87
3844.36 92
3844.50 95
3844.65 97
3844.79 98
3844.93 99
3845.07 101
3845.21 105
3845.36 111
3845.50 119
3845.64 128
3845.78 137
3845.92 145
3846.07 151
3846.21 156
3846.35 158
3846.49 160
3846.64 161
3846.78 163
3846.92 166
3847.06 170
3847.20 175
3847.35 179
3847.49 182
3847.63 182
3847.77 181
3847.92 178
3848.06 174
3848.20 170
3848.34 168
3848.48 167
3848.63 167
3848.77 170
3848.91 175
3849.05 182
3849.20 192
3849.34 204
3849.48 220
3849.62 237
3849.76 255
3849.91 271
3850.05 283
3850.19 289
3850.33 288
3850.48 282
3850.62 271
3850.76 257
3850.90 241
3851.04 226
3851.19 214
3851.33 204
3851.47 197
3851.61 193
3851.76 190
3851.90 188
3852.04 186
3852.18 182
3852.32 177
3852.47 171
3852.61 165
3852.75 159
3852.89 154
3853.04 151
3853.18 150
3853.32 152
3853.46 155
3853.61 159
3853.75 161
3853.89 163
3854.03 164
3854.17 164
3854.32 163
3854.46 162
3854.60 160
3854.74 159
3854.89 158
3855.03 157
3855.17 154
3855.31 151
3855.46 146
3855.60 141
3855.74 136
3855.88 131
3856.03 128
3856.17 127
3856.31 126
3856.45 126
3856.59 125
3856.74 121
3856.88 115
3857.02 106
3857.16 94
3857.31 82
3857.45 70
3857.59 59
3857.73 50
3857.88 44
3858.02 42
3858.16 43
3858.30 48
3858.45 57
3858.59 68
3858.73 80
3858.87 92
3859.02 102
3859.16 110
3859.30 116
3859.44 118
3859.58 118
3859.73 116
3859.87 114
3860.01 113
3860.15 113
3860.30 113
3860.44 114
3860.58 115
3860.72 116
3860.87 116
3861.01 117
3861.15 119
3861.29 123
3861.44 128
3861.58 134
3861.72 139
3861.86 142
3862.01 141
3862.15 137
3862.29 129
3862.43 118
3862.58 106
3862.72 94
3862.86 83
3863.00 73
3863.15 65
3863.29 57
3863.43 50
3863.57 43
3863.72 35
3863.86 26
3864.00 15
3864.14 5
3864.29 0
3864.43 0
3864.57 0
3864.71 0
3864.86 0
3865.00 0
3865.14 0
3865.28 0
3865.43 6
3865.57 12
3865.71 17
3865.85 21
3866.00 26
3866.14 31
3866.28 37
3866.42 45
3866.57 54
3866.71 66
3866.85 80
3866.99 93
3867.14 107
3867.28 119
3867.42 129
3867.56 136
3867.71 141
3867.85 144
3867.99 145
3868.13 144
3868.28 142
3868.42 139
3868.56 134
3868.71 128
3868.85 120
3868.99 110
3869.13 100
3869.28 90
3869.42 81
3869.56 72
3869.70 64
3869.85 56
3869.99 49
3870.13 43
3870.27 36
3870.42 31
3870.56 28
3870.70 26
3870.84 25
3870.99 25
3871.13 25
3871.27 25
3871.41 24
3871.56 23
3871.70 22
3871.84 22
3871.99 23
3872.13 26
3872.27 30
3872.41 35
3872.56 40
3872.70 45
3872.84 50
3872.98 54
3873.13 58
3873.27 62
3873.41 66
3873.55 72
3873.70 80
3873.84 91
3873.98 103
3874.13 118
3874.27 133
3874.41 147
3874.55 158
3874.70 165
3874.84 168
3874.98 166
3875.12 161
3875.27 154
3875.41 145
3875.55 134
3875.70 123
3875.84 112
3875.98 102
3876.12 92
3876.27 84
3876.41 77
3876.55 73
3876.69 71
3876.84 71
3876.98 74
3877.12 77
3877.27 82
3877.41 86
3877.55 90
3877.69 92
3877.84 95
3877.98 98
3878.12 102
3878.26 107
3878.41 115
3878.55 124
3878.69 133
3878.84 141
3878.98 146
3879.12 147
3879.26 145
3879.41 139
3879.55 132
3879.69 124
3879.84 117
3879.98 111
3880.12 108
3880.26 106
3880.41 105
3880.55 104
3880.69 102
3880.83 99
3880.98 94
3881.12 89
3881.26 86
3881.41 85
3881.55 88
3881.69 96
3881.83 107
3881.98 121
3882.12 135
3882.26 148
3882.41 159
3882.55 169
3882.69 177
3882.83 183
3882.98 189
3883.12 193
3883.26 196
3883.41 198
3883.55 198
3883.69 197
3883.83 194
3883.98 191
3884.12 186
3884.26 182
3884.41 178
3884.55 176
3884.69 177
3884.83 181
3884.98 188
3885.12 197
3885.26 208
3885.41 217
3885.55 223
3885.69 227
3885.83 227
3885.98 225
3886.12 222
3886.26 221
3886.41 220
3886.55 222
3886.69 225
3886.84 227
3886.98 229
3887.12 230
3887.26 228
3887.41 225
3887.55 221
3887.69 216
3887.84 211
3887.98 206
3888.12 200
3888.26 192
3888.41 184
3888.55 175
3888.69 166
3888.84 157
3888.98 151
3889.12 146
3889.27 145
3889.41 146
3889.55 149
3889.69 153
3889.84 157
3889.98 160
3890.12 162
3890.27 163
3890.41 163
3890.55 162
3890.70 159
3890.84 155
3890.98 150
3891.12 143
3891.27 134
3891.41 124
3891.55 115
3891.70 107
3891.84 102
3891.98 99
3892.13 100
3892.27 104
3892.41 108
3892.55 113
3892.70 117
3892.84 119
3892.98 118
3893.13 117
3893.27 115
3893.41 115
3893.56 119
3893.70 128
3893.84 143
3893.98 163
3894.13 185
3894.27 209
3894.41 230
3894.56 247
3894.70 258
3894.84 261
3894.99 257
3895.13 248
3895.27 236
3895.42 222
3895.56 209
3895.70 197
3895.84 188
3895.99 180
3896.13 173
3896.27 166
3896.42 161
3896.56 156
3896.70 153
3896.85 153
3896.99 157
3897.13 163
3897.28 170
3897.42 178
3897.56 184
3897.71 189
3897.85 192
3897.99 193
3898.13 195
3898.28 197
3898.42 201
3898.56 205
3898.71 209
3898.85 212
3898.99 212
3899.14 209
3899.28 203
3899.42 194
3899.57 185
3899.71 175
3899.85 168
3900.00 161
3900.14 156
3900.28 150
3900.42 143
3900.57 132
3900.71 118
3900.85 101
3901.00 82
3901.14 65
3901.28 50
3901.43 40
3901.57 34
3901.71 33
3901.86 33
3902.00 34
3902.14 34
3902.29 31
3902.43 26
3902.57 20
3902.72 14
3902.86 8
3903.00 4
3903.15 2
3903.29 3
3903.43 5
3903.58 9
3903.72 13
3903.86 18
3904.01 22
3904.15 24
3904.29 26
3904.43 28
3904.58 29
3904.72 30
3904.86 31
3905.01 33
3905.15 35
3905.29 37
3905.44 40
3905.58 43
3905.72 47
3905.87 52
3906.01 57
3906.15 61
3906.30 64
3906.44 65
3906.58 66
3906.73 65
3906.87 65
3907.01 65
3907.16 65
3907.30 65
3907.44 66
3907.59 67
3907.73 68
3907.87 70
3908.02 73
3908.16 78
3908.30 83
3908.45 89
3908.59 92
3908.73 91
3908.88 85
3909.02 73
3909.16 54
3909.31 31
3909.45 6
3909.59 0
3909.74 0
3909.88 0
3910.02 0
3910.17 0
3910.31 0
3910.45 0
3910.60 0
3910.74 19
3910.88 36
3911.03 49
3911.17 58
3911.31 62
3911.46 62
3911.60 59
3911.74 55
3911.89 51
3912.03 49
3912.17 50
3912.32 54
3912.46 61
3912.60 71
3912.75 82
3912.89 95
3913.03 106
3913.18 116
3913.32 124
3913.46 128
3913.61 129
3913.75 127
3913.89 123
3914.04 118
3914.18 112
3914.33 107
3914.47 103
3914.61 100
3914.76 97
3914.90 93
3915.04 90
3915.19 86
3915.33 83
3915.47 80
3915.62 79
3915.76 79
3915.90 79
3916.05 79
3916.19 77
3916.33 75
3916.48 72
3916.62 70
3916.76 68
3916.91 67
3917.05 68
3917.19 70
3917.34 74
3917.48 81
3917.62 89
3917.77 98
3917.91 108
3918.06 116
3918.20 122
3918.34 123
3918.49 120
3918.63 113
3918.77 104
3918.92 94
3919.06 84
3919.20 75
3919.35 66
3919.49 59
3919.63 52
3919.78 47
3919.92 43
3920.06 41
3920.21 40
3920.35 41
3920.49 44
3920.64 48
3920.78 53
3920.93 58
3921.07 63
3921.21 67
3921.36 69
3921.50 69
3921.64 68
3921.79 64
3921.93 61
3922.07 58
3922.22 58
3922.36 60
3922.50 64
3922.65 69
3922.79 72
3922.94 74
3923.08 73
3923.22 69
3923.37 63
3923.51 58
3923.65 55
3923.80 53
3923.94 54
3924.08 58
3924.23 63
3924.37 71
3924.52 80
3924.66 90
3924.80 101
3924.95 114
3925.09 127
3925.23 140
3925.38 152
3925.52 162
3925.66 170
3925.81 176
3925.95 182
3926.10 187
3926.24 193
3926.38 200
3926.53 207
3926.67 214
3926.81 220
3926.96 223
3927.10 222
3927.24 218
3927.39 213
3927.53 205
3927.68 198
3927.82 191
3927.96 186
3928.11 182
3928.25 179
3928.39 177
3928.54 175
3928.68 172
3928.82 167
3928.97 162
3929.11 155
3929.26 148
3929.40 141
3929.54 135
3929.69 130
3929.83 127
3929.97 124
3930.12 120
3930.26 115
3930.41 107
3930.55 95
3930.69 82
3930.84 67
3930.98 52
3931.12 39
3931.27 28
3931.41 21
3931.56 17
3931.70 17
3931.84 19
3931.99 24
3932.13 31
3932.27 41
3932.42 53
3932.56 66
3932.71 79
3932.85 92
3932.99 104
3933.14 112
3933.28 116
3933.42 116
3933.57 110
3933.71 100
3933.86 88
3934.00 73
3934.14 58
3934.29 43
3934.43 31
3934.57 22
3934.72 15
3934.86 12
3935.01 13
3935.15 18
3935.29 27
3935.44 40
3935.58 54
3935.73 67
3935.87 77
3936.01 82
3936.16 81
3936.30 72
3936.44 59
3936.59 42
3936.73 25
3936.88 11
3937.02 0
3937.16 0
3937.31 0
3937.45 2
3937.60 12
3937.74 25
3937.88 38
3938.03 50
3938.17 60
3938.31 65
3938.46 67
3938.60 65
3938.75 60
3938.89 53
3939.03 46
3939.18 39
3939.32 34
3939.47 31
3939.61 31
3939.75 33
3939.90 36
3940.04 39
3940.18 41
3940.33 41
3940.47 40
3940.62 36
3940.76 31
3940.90 26
3941.05 21
3941.19 17
3941.34 13
3941.48 8
3941.62 4
3941.77 0
3941.91 0
3942.06 0
3942.20 0
3942.34 0
3942.49 1
3942.63 7
3942.78 12
3942.92 16
3943.06 20
3943.21 22
3943.35 24
3943.50 27
3943.64 30
3943.78 35
3943.93 41
3944.07 46
3944.22 50
3944.36 51
3944.50 48
3944.65 41
3944.79 31
3944.94 18
3945.08 5
3945.22 0
3945.37 0
3945.51 0
3945.66 0
3945.80 0
3945.94 0
3946.09 0
3946.23 0
3946.38 6
3946.52 15
3946.66 23
3946.81 31
3946.95 39
3947.10 47
3947.24 56
3947.38 67
3947.53 79
3947.67 94
3947.82 114
3947.96 137
3948.10 163
3948.25 192
3948.39 219
3948.54 244
3948.68 264
3948.82 277
3948.97 285
3949.11 288
3949.26 288
3949.40 289
3949.54 289
3949.69 291
3949.83 291
3949.98 290
3950.12 285
3950.26 277
3950.41 265
3950.55 253
3950.70 242
3950.84 234
3950.98 231
3951.13 232
3951.27 237
3951.42 246
3951.56 256
3951.71 267
3951.85 276
3951.99 285
3952.14 292
3952.28 297
3952.43 298
3952.57 297
3952.71 290
3952.86 280
3953.00 266
3953.15 250
3953.29 233
3953.44 218
3953.58 207
3953.72 200
3953.87 197
3954.01 197
3954.16 200
3954.30 204
3954.44 208
3954.59 211
3954.73 212
3954.88 210
3955.02 206
3955.16 199
3955.31 189
3955.45 179
3955.60 168
3955.74 159
3955.89 150
3956.03 142
3956.17 135
3956.32 127
3956.46 119
3956.61 112
3956.75 105
3956.90 100
3957.04 97
3957.18 96
3957.33 95
3957.47 92
3957.62 88
3957.76 80
3957.90 71
3958.05 59
3958.19 48
3958.34 37
3958.48 29
3958.63 24
3958.77 21
3958.91 19
3959.06 18
3959.20 17
3959.35 14
3959.49 10
3959.64 4
3959.78 0
3959.92 0
3960.07 0
3960.21 0
3960.36 0
3960.50 0
3960.65 0
3960.79 0
3960.93 7
3961.08 16
3961.22 24
3961.37 29
3961.51 33
3961.66 35
3961.80 36
3961.94 39
3962.09 44
3962.23 51
3962.38 61
3962.52 72
3962.67 84
3962.81 95
3962.95 105
3963.10 111
3963.24 115
3963.39 117
3963.53 116
3963.68 114
3963.82 111
3963.96 109
3964.11 108
3964.25 108
3964.40 109
3964.54 112
3964.69 116
3964.83 120
3964.98 124
3965.12 127
3965.26 129
3965.41 128
3965.55 125
3965.70 120
3965.84 113
3965.99 104
3966.13 94
3966.27 82
3966.42 71
3966.56 59
3966.71 49
3966.85 42
3967.00 37
3967.14 35
3967.29 37
3967.43 41
3967.57 48
3967.72 58
3967.86 69
3968.01 80
3968.15 92
3968.30 102
3968.44 109
3968.58 114
3968.73 114
3968.87 109
3969.02 101
3969.16 91
3969.31 80
3969.45 71
3969.60 63
3969.74 58
3969.88 55
3970.03 53
3970.17 50
3970.32 46
3970.46 40
3970.61 32
3970.75 23
3970.90 15
3971.04 8
3971.18 3
3971.33 2
3971.47 3
3971.62 7
3971.76 11
3971.91 15
3972.05 18
3972.20 20
3972.34 20
3972.49 19
3972.63 18
3972.77 18
3972.92 17
3973.06 18
3973.21 20
3973.35 23
3973.50 27
3973.64 32
3973.79 38
3973.93 43
3974.07 46
3974.22 48
3974.36 46
3974.51 43
3974.65 37
3974.80 32
3974.94 28
3975.09 26
3975.23 26
3975.38 27
3975.52 30
3975.66 32
3975.81 33
3975.95 33
3976.10 30
3976.24 26
3976.39 20
3976.53 13
3976.68 8
3976.82 6
3976.97 8
3977.11 14
3977.25 24
3977.40 38
3977.54 52
3977.69 65
3977.83 74
3977.98 79
3978.12 78
3978.27 74
3978.41 68
3978.56 62
3978.70 57
3978.85 54
3978.99 53
3979.13 52
3979.28 51
3979.42 50
3979.57 49
3979.71 48
3979.86 50
3980.00 53
3980.15 58
3980.29 64
3980.44 69
3980.58 73
3980.73 74
3980.87 72
3981.01 67
3981.16 61
3981.30 54
3981.45 50
3981.59 48
3981.74 48
3981.88 51
3982.03 53
3982.17 55
3982.32 54
3982.46 50
3982.61 45
3982.75 39
3982.90 34
3983.04 33
3983.18 36
3983.33 44
3983.47 56
3983.62 72
3983.76 89
3983.91 105
3984.05 118
3984.20 126
3984.34 129
3984.49 127
3984.63 121
3984.78 114
3984.92 107
3985.07 103
3985.21 101
3985.36 102
3985.50 106
3985.64 111
3985.79 116
3985.93 120
3986.08 123
3986.22 125
3986.37 124
3986.51 122
3986.66 119
3986.80 114
3986.95 109
3987.09 102
3987.24 95
3987.38 89
3987.53 82
3987.67 77
3987.82 73
3987.96 70
3988.11 68
3988.25 67
3988.40 67
3988.54 69
3988.68 72
3988.83 79
3988.97 89
3989.12 102
3989.26 116
3989.41 129
3989.55 138
3989.70 142
3989.84 140
3989.99 132
3990.13 119
3990.28 105
3990.42 92
3990.57 81
3990.71 74
3990.86 72
3991.00 74
3991.15 78
3991.29 84
3991.44 90
3991.58 94
3991.73 95
3991.87 92
3992.02 85
3992.16 75
3992.31 63
3992.45 49
3992.59 35
3992.74 21
3992.88 8
3993.03 0
3993.17 0
3993.32 0
3993.46 0
3993.61 0
3993.75 0
3993.90 0
3994.04 0
3994.19 0
3994.33 4
3994.48 13
3994.62 24
3994.77 35
3994.91 46
3995.06 56
3995.20 64
3995.35 71
3995.49 75
3995.64 77
3995.78 78
3995.93 77
3996.07 76
3996.22 76
3996.36 76
3996.51 79
3996.65 83
3996.80 88
3996.94 93
3997.09 97
3997.23 98
3997.38 96
3997.52 89
3997.67 80
3997.81 69
3997.96 59
3998.10 53
3998.25 51
3998.39 54
3998.54 61
3998.68 71
3998.83 82
3998.97 91
3999.12 97
3999.26 100
3999.41 99
3999.55 94
3999.70 88
3999.84 79
3999.99 69
4000.13 58
4000.28 48
4000.42 38
4000.57 30
4000.71 25
4000.86 23
4001.00 24
4001.15 28
4001.29 34
4001.44 40
4001.58 45
4001.73 49
4001.87 51
4002.02 51
4002.16 49
4002.31 46
4002.45 43
4002.60 40
4002.74 39
4002.89 39
4003.03 41
4003.18 43
4003.32 46
4003.47 49
4003.61 51
4003.76 53
4003.90 54
4004.05 55
4004.19 56
4004.34 58
4004.48 60
4004.63 63
4004.77 66
4004.92 69
4005.06 72
4005.21 75
4005.35 78
4005.50 82
4005.64 84
4005.79 84
4005.93 82
4006.08 79
4006.22 75
4006.37 72
4006.51 71
4006.66 71
4006.80 74
4006.95 77
4007.09 80
4007.24 81
4007.38 79
4007.53 75
4007.67 69
4007.82 61
4007.96 53
4008.11 45
4008.25 38
4008.40 32
4008.55 28
4008.69 27
4008.84 28
4008.98 32
4009.13 38
4009.27 46
4009.42 55
4009.56 64
4009.71 72
4009.85 79
4010.00 84
4010.14 87
4010.29 88
4010.43 86
4010.58 82
4010.72 76
4010.87 70
4011.01 64
4011.16 59
4011.30 55
4011.45 52
4011.59 49
4011.74 47
4011.88 44
4012.03 42
4012.17 40
4012.32 40
4012.47 42
4012.61 45
4012.76 49
4012.90 54
4013.05 58
4013.19 61
4013.34 64
4013.48 68
4013.63 73
4013.77 79
4013.92 87
4014.06 94
4014.21 100
4014.35 103
4014.50 103
4014.64 98
4014.79 90
4014.93 79
4015.08 69
4015.22 60
4015.37 54
4015.52 51
4015.66 52
4015.81 56
4015.95 62
4016.10 69
4016.24 76
4016.39 82
4016.53 88
4016.68 95
4016.82 101
4016.97 108
4017.11 116
4017.26 124
4017.40 130
4017.55 134
4017.69 133
4017.84 128
4017.99 117
4018.13 103
4018.28 86
4018.42 70
4018.57 56
4018.71 47
4018.86 42
4019.00 41
4019.15 42
4019.29 44
4019.44 45
4019.58 46
4019.73 47
4019.87 48
4020.02 53
4020.17 60
4020.31 70
4020.46 82
4020.60 93
4020.75 104
4020.89 112
4021.04 119
4021.18 125
4021.33 132
4021.47 140
4021.62 149
4021.76 158
4021.91 166
4022.06 172
4022.20 173
4022.35 169
4022.49 162
4022.64 153
4022.78 144
4022.93 135
4023.07 129
4023.22 125
4023.36 121
4023.51 118
4023.65 115
4023.80 112
4023.95 108
4024.09 105
4024.24 103
4024.38 103
4024.53 105
4024.67 110
4024.82 117
4024.96 127
4025.11 137
4025.25 147
4025.40 156
4025.55 161
4025.69 162
4025.84 159
4025.98 151
4026.13 141
4026.27 130
4026.42 121
4026.56 115
4026.71 112
4026.85 114
4027.00 118
4027.15 125
4027.29 133
4027.44 141
4027.58 149
4027.73 157
4027.87 163
4028.02 167
4028.16 167
4028.31 165
4028.46 157
4028.60 146
4028.75 132
4028.89 117
4029.04 102
4029.18 90
4029.33 79
4029.47 72
4029.62 68
4029.76 66
4029.91 65
4030.06 65
4030.20 66
4030.35 69
4030.49 73
4030.64 79
4030.78 87
4030.93 98
4031.07 110
4031.22 123
4031.37 134
4031.51 144
4031.66 149
4031.80 150
4031.95 146
4032.09 137
4032.24 125
4032.38 111
4032.53 97
4032.68 85
4032.82 76
4032.97 70
4033.11 67
4033.26 64
4033.40 60
4033.55 55
4033.70 49
4033.84 42
4033.99 35
4034.13 30
4034.28 27
4034.42 25
4034.57 24
4034.71 24
4034.86 23
4035.01 23
4035.15 23
4035.30 25
4035.44 29
4035.59 37
4035.73 47
4035.88 59
4036.03 71
4036.17 82
4036.32 89
4036.46 93
4036.61 92
4036.75 88
4036.90 81
4037.04 73
4037.19 67
4037.34 62
4037.48 60
4037.63 60
4037.77 62
4037.92 64
4038.06 66
4038.21 65
4038.36 61
4038.50 56
4038.65 49
4038.79 43
4038.94 38
4039.08 37
4039.23 38
4039.38 42
4039.52 47
4039.67 53
4039.81 60
4039.96 65
4040.10 69
4040.25 71
4040.40 72
4040.54 71
4040.69 68
4040.83 65
4040.98 60
4041.12 54
4041.27 46
4041.42 36
4041.56 25
4041.71 12
4041.85 0
4042.00 0
4042.14 0
4042.29 0
4042.44 0
4042.58 0
4042.73 0
4042.87 0
4043.02 0
4043.16 14
4043.31 31
4043.46 46
4043.60 58
4043.75 66
4043.89 69
4044.04 68
4044.19 64
4044.33 57
4044.48 50
4044.62 43
4044.77 37
4044.91 33
4045.06 30
4045.21 30
4045.35 33
4045.50 38
4045.64 45
4045.79 52
4045.94 60
4046.08 67
4046.23 73
4046.37 76
4046.52 77
4046.66 77
4046.81 76
4046.96 75
4047.10 74
4047.25 73
4047.39 73
4047.54 72
4047.69 70
4047.83 68
4047.98 66
4048.12 63
4048.27 59
4048.41 56
4048.56 52
4048.71 49
4048.85 45
4049.00 42
4049.14 41
4049.29 43
4049.44 49
4049.58 58
4049.73 69
4049.87 81
4050.02 92
4050.17 99
4050.31 103
4050.46 103
4050.60 99
4050.75 93
4050.89 85
4051.04 78
4051.19 71
4051.33 68
4051.48 66
4051.62 67
4051.77 71
4051.92 77
4052.06 86
4052.21 96
4052.35 110
4052.50 125
4052.65 142
4052.79 159
4052.94 177
4053.08 193
4053.23 206
4053.38 217
4053.52 224
4053.67 228
4053.81 231
4053.96 232
4054.11 233
4054.25 235
4054.40 238
4054.54 242
4054.69 249
4054.84 257
4054.98 266
4055.13 275
4055.27 283
4055.42 287
4055.57 287
4055.71 282
4055.86 272
4056.00 258
4056.15 243
4056.30 227
4056.44 214
4056.59 202
4056.73 192
4056.88 183
4057.03 173
4057.17 163
4057.32 152
4057.46 143
4057.61 135
4057.76 130
4057.90 129
4058.05 131
4058.19 135
4058.34 141
4058.49 148
4058.63 154
4058.78 161
4058.92 167
4059.07 174
4059.22 182
4059.36 191
4059.51 202
4059.65 214
4059.80 226
4059.95 239
4060.09 250
4060.24 260
4060.38 269
4060.53 276
4060.68 282
4060.82 285
4060.97 286
4061.11 283
4061.26 275
4061.41 262
4061.55 245
4061.70 225
4061.85 203
4061.99 183
4062.14 167
4062.28 154
4062.43 146
4062.58 141
4062.72 140
4062.87 141
4063.01 143
4063.16 146
4063.31 149
4063.45 152
4063.60 154
4063.75 154
4063.89 151
4064.04 147
4064.18 142
4064.33 136
4064.48 131
4064.62 126
4064.77 121
4064.91 117
4065.06 112
4065.21 107
4065.35 100
4065.50 93
4065.65 86
4065.79 79
4065.94 73
4066.08 69
4066.23 66
4066.38 64
4066.52 64
4066.67 65
4066.81 66
4066.96 68
4067.11 70
4067.25 72
4067.40 75
4067.55 80
4067.69 86
4067.84 94
4067.98 104
4068.13 117
4068.28 130
4068.42 143
4068.57 155
4068.72 164
4068.86 170
4069.01 172
4069.15 171
4069.30 166
4069.45 160
4069.59 153
4069.74 145
4069.89 138
4070.03 132
4070.18 129
4070.32 127
4070.47 129
4070.62 132
4070.76 135
4070.91 138
4071.06 139
4071.20 138
4071.35 134
4071.49 128
4071.64 121
4071.79 113
4071.93 107
4072.08 101
4072.23 98
4072.37 96
4072.52 96
4072.66 98
4072.81 102
4072.96 107
4073.10 112
4073.25 116
4073.40 121
4073.54 125
4073.69 129
4073.84 133
4073.98 137
4074.13 140
4074.27 143
4074.42 143
4074.57 142
4074.71 137
4074.86 131
4075.01 123
4075.15 113
4075.30 104
4075.45 96
4075.59 89
4075.74 86
4075.88 86
4076.03 90
4076.18 98
4076.32 107
4076.47 118
4076.62 126
4076.76 131
4076.91 131
4077.06 127
4077.20 119
4077.35 111
4077.49 103
4077.64 98
4077.79 97
4077.93 98
4078.08 100
4078.23 102
4078.37 101
4078.52 98
4078.67 91
4078.81 82
4078.96 72
4079.10 64
4079.25 58
4079.40 57
4079.54 59
4079.69 64
4079.84 71
4079.98 80
4080.13 87
4080.28 92
4080.42 94
4080.57 92
4080.72 87
4080.86 80
4081.01 73
4081.16 68
4081.30 67
4081.45 70
4081.59 77
4081.74 89
4081.89 103
4082.03 117
4082.18 130
4082.33 141
4082.47 146
4082.62 146
4082.77 142
4082.91 133
4083.06 122
4083.21 110
4083.35 98
4083.50 87
4083.65 76
4083.79 65
4083.94 52
4084.08 36
4084.23 18
4084.38 0
4084.52 0
4084.67 0
4084.82 0
4084.96 0
4085.11 0
4085.26 0
4085.40 0
4085.55 10
4085.70 27
4085.84 41
4085.99 49
4086.14 52
4086.28 50
4086.43 46
4086.58 42
4086.72 40
4086.87 39
4087.02 41
4087.16 46
4087.31 52
4087.46 60
4087.60 68
4087.75 77
4087.89 85
4088.04 92
4088.19 98
4088.33 102
4088.48 103
4088.63 102
4088.77 99
4088.92 96
4089.07 94
4089.21 94
4089.36 95
4089.51 98
4089.65 104
4089.80 112
4089.95 121
4090.09 132
4090.24 143
4090.39 155
4090.53 167
4090.68 177
4090.83 184
4090.97 188
4091.12 188
4091.27 182
4091.41 172
4091.56 159
4091.71 146
4091.85 135
4092.00 128
4092.15 128
4092.29 133
4092.44 145
4092.59 161
4092.73 179
4092.88 197
4093.03 214
4093.17 229
4093.32 242
4093.47 252
4093.61 261
4093.76 269
4093.91 275
4094.05 280
4094.20 285
4094.35 290
4094.49 295
4094.64 301
4094.79 308
4094.93 317
4095.08 328
4095.23 341
4095.37 355
4095.52 370
4095.67 385
4095.81 398
4095.96 408
4096.11 413
4096.25 414
4096.40 412
4096.55 407
4096.69 401
4096.84 395
4096.99 390
4097.13 386
4097.28 384
4097.43 384
4097.57 386
4097.72 391
4097.87 399
4098.02 410
4098.16 424
4098.31 440
4098.46 456
4098.60 471
4098.75 485
4098.90 498
4099.04 509
4099.19 519
4099.34 528
4099.48 537
4099.63 543
4099.78 548
4099.92 550
4100.07 549
4100.22 545
4100.36 540
4100.51 533
4100.66 526
4100.80 518
4100.95 511
4101.10 504
4101.24 495
4101.39 484
4101.54 470
4101.69 453
4101.83 433
4101.98 411
4102.13 390
4102.27 372
4102.42 358
4102.57 349
4102.71 344
4102.86 343
4103.01 343
4103.15 341
4103.30 335
4103.45 326
4103.59 314
4103.74 302
4103.89 290
4104.03 283
4104.18 280
4104.33 283
4104.48 290
4104.62 299
4104.77 307
4104.92 313
4105.06 314
4105.21 311
4105.36 304
4105.50 295
4105.65 284
4105.80 273
4105.94 262
4106.09 253
4106.24 245
4106.38 239
4106.53 234
4106.68 229
4106.83 223
4106.97 216
4107.12 207
4107.27 197
4107.41 188
4107.56 179
4107.71 173
4107.85 169
4108.00 166
4108.15 163
4108.29 160
4108.44 157
4108.59 154
4108.74 151
4108.88 149
4109.03 147
4109.18 146
4109.32 144
4109.47 143
4109.62 141
4109.76 140
4109.91 139
4110.06 140
4110.21 143
4110.35 147
4110.50 151
4110.65 155
4110.79 158
4110.94 159
4111.09 157
4111.23 154
4111.38 150
4111.53 146
4111.68 142
4111.82 138
4111.97 135
4112.12 133
4112.26 130
4112.41 126
4112.56 121
4112.70 115
4112.85 107
4113.00 98
4113.15 90
4113.29 82
4113.44 78
4113.59 77
4113.73 80
4113.88 88
4114.03 99
4114.17 113
4114.32 126
4114.47 139
4114.62 148
4114.76 152
4114.91 152
4115.06 148
4115.20 141
4115.35 132
4115.50 123
4115.65 114
4115.79 107
4115.94 101
4116.09 98
4116.23 97
4116.38 97
4116.53 99
4116.68 102
4116.82 107
4116.97 112
4117.12 118
4117.26 124
4117.41 128
4117.56 132
4117.70 134
4117.85 135
4118.00 137
4118.15 140
4118.29 144
4118.44 150
4118.59 157
4118.73 165
4118.88 172
4119.03 178
4119.18 181
4119.32 180
4119.47 176
4119.62 169
4119.76 159
4119.91 149
4120.06 138
4120.21 127
4120.35 119
4120.50 114
4120.65 111
4120.79 111
4120.94 114
4121.09 119
4121.24 126
4121.38 132
4121.53 139
4121.68 144
4121.83 147
4121.97 149
4122.12 148
4122.27 146
4122.41 144
4122.56 140
4122.71 138
4122.86 137
4123.00 137
4123.15 139
4123.30 142
4123.44 146
4123.59 149
4123.74 150
4123.89 148
4124.03 142
4124.18 133
4124.33 124
4124.47 115
4124.62 108
4124.77 105
4124.92 105
4125.06 108
4125.21 111
4125.36 113
4125.51 114
4125.65 111
4125.80 105
4125.95 97
4126.09 88
4126.24 79
4126.39 72
4126.54 67
4126.68 64
4126.83 63
4126.98 63
4127.13 64
4127.27 63
4127.42 61
4127.57 59
4127.71 57
4127.86 57
4128.01 60
4128.16 66
4128.30 74
4128.45 84
4128.60 92
4128.75 98
4128.89 100
4129.04 99
4129.19 95
4129.34 90
4129.48 86
4129.63 85
4129.78 86
4129.92 89
4130.07 93
4130.22 96
4130.37 96
4130.51 93
4130.66 88
4130.81 82
4130.96 76
4131.10 70
4131.25 66
4131.40 65
4131.55 66
4131.69 69
4131.84 74
4131.99 78
4132.13 81
4132.28 82
4132.43 82
4132.58 80
4132.72 77
4132.87 73
4133.02 70
4133.17 67
4133.31 64
4133.46 61
4133.61 59
4133.76 55
4133.90 51
4134.05 46
4134.20 40
4134.35 32
4134.49 24
4134.64 16
4134.79 8
4134.94 0
4135.08 0
4135.23 0
4135.38 0
4135.52 0
4135.67 0
4135.82 0
4135.97 0
4136.11 0
4136.26 7
4136.41 19
4136.56 30
4136.70 39
4136.85 46
4137.00 51
4137.15 53
4137.29 54
4137.44 53
4137.59 50
4137.74 46
4137.88 40
4138.03 34
4138.18 28
4138.33 22
4138.47 17
4138.62 14
4138.77 11
4138.92 9
4139.06 6
4139.21 5
4139.36 4
4139.51 3
4139.65 4
4139.80 7
4139.95 10
4140.10 15
4140.24 21
4140.39 27
4140.54 35
4140.69 45
4140.83 56
4140.98 68
4141.13 81
4141.28 94
4141.42 107
4141.57 117
4141.72 125
4141.87 129
4142.01 128
4142.16 123
4142.31 115
4142.46 104
4142.60 93
4142.75 84
4142.90 78
4143.05 76
4143.19 78
4143.34 83
4143.49 90
4143.64 97
4143.79 103
4143.93 106
4144.08 108
4144.23 109
4144.38 111
4144.52 115
4144.67 120
4144.82 127
4144.97 134
4145.11 141
4145.26 145
4145.41 145
4145.56 141
4145.70 133
4145.85 122
4146.00 111
4146.15 100
4146.29 91
4146.44 86
4146.59 84
4146.74 85
4146.88 87
4147.03 90
4147.18 94
4147.33 97
4147.48 100
4147.62 103
4147.77 105
4147.92 107
4148.07 108
4148.21 106
4148.36 102
4148.51 97
4148.66 92
4148.80 88
4148.95 87
4149.10 88
4149.25 92
4149.40 99
4149.54 107
4149.69 114
4149.84 119
4149.99 121
4150.13 119
4150.28 114
4150.43 106
4150.58 98
4150.72 90
4150.87 86
4151.02 84
4151.17 85
4151.32 87
4151.46 91
4151.61 93
4151.76 93
4151.91 91
4152.05 87
4152.20 83
4152.35 78
4152.50 75
4152.64 72
4152.79 70
4152.94 68
4153.09 66
4153.24 64
4153.38 62
4153.53 59
4153.68 55
4153.83 52
4153.97 48
4154.12 46
4154.27 45
4154.42 45
4154.57 47
4154.71 49
4154.86 52
4155.01 52
4155.16 52
4155.30 50
4155.45 48
4155.60 46
4155.75 45
4155.90 46
4156.04 49
4156.19 52
4156.34 57
4156.49 62
4156.63 68
4156.78 74
4156.93 80
4157.08 87
4157.23 94
4157.37 100
4157.52 104
4157.67 106
4157.82 106
4157.97 104
4158.11 103
4158.26 101
4158.41 101
4158.56 103
4158.70 106
4158.85 111
4159.00 118
4159.15 125
4159.30 133
4159.44 140
4159.59 148
4159.74 154
4159.89 160
4160.03 166
4160.18 171
4160.33 175
4160.48 179
4160.63 182
4160.77 181
4160.92 178
4161.07 170
4161.22 160
4161.37 146
4161.51 132
4161.66 118
4161.81 106
4161.96 97
4162.11 92
4162.25 88
4162.40 85
4162.55 82
4162.70 78
4162.84 72
4162.99 65
4163.14 59
4163.29 55
4163.44 53
4163.58 54
4163.73 59
4163.88 66
4164.03 74
4164.18 82
4164.32 87
4164.47 90
4164.62 88
4164.77 82
4164.92 71
4165.06 59
4165.21 46
4165.36 35
4165.51 29
4165.66 28
4165.80 34
4165.95 45
4166.10 59
4166.25 74
4166.40 88
4166.54 100
4166.69 109
4166.84 114
4166.99 118
4167.14 121
4167.28 123
4167.43 126
4167.58 128
4167.73 128
4167.88 126
4168.02 121
4168.17 114
4168.32 107
4168.47 100
4168.62 94
4168.76 89
4168.91 87
4169.06 84
4169.21 82
4169.36 79
4169.50 75
4169.65 70
4169.80 66
4169.95 63
4170.10 61
4170.24 61
4170.39 62
4170.54 63
4170.69 64
4170.84 66
4170.98 67
4171.13 70
4171.28 72
4171.43 76
4171.58 79
4171.72 81
4171.87 81
4172.02 79
4172.17 76
4172.32 73
4172.47 71
4172.61 71
4172.76 73
4172.91 77
4173.06 82
4173.21 86
4173.35 87
4173.50 84
4173.65 77
4173.80 67
4173.95 54
4174.09 39
4174.24 24
4174.39 10
4174.54 0
4174.69 0
4174.84 0
4174.98 0
4175.13 0
4175.28 0
4175.43 0
4175.58 0
4175.72 3
4175.87 11
4176.02 18
4176.17 22
4176.32 24
4176.46 24
4176.61 23
4176.76 22
4176.91 21
4177.06 23
4177.21 26
4177.35 32
4177.50 38
4177.65 43
4177.80 46
4177.95 46
4178.09 41
4178.24 33
4178.39 23
4178.54 14
4178.69 6
4178.84 3
4178.98 4
4179.13 10
4179.28 20
4179.43 31
4179.58 42
4179.72 50
4179.87 57
4180.02 62
4180.17 65
4180.32 69
4180.47 75
4180.61 82
4180.76 92
4180.91 103
4181.06 114
4181.21 124
4181.36 132
4181.50 138
4181.65 142
4181.80 145
4181.95 147
4182.10 149
4182.24 151
4182.39 153
4182.54 154
4182.69 156
4182.84 157
4182.99 159
4183.13 162
4183.28 164
4183.43 167
4183.58 170
4183.73 170
4183.88 167
4184.02 163
4184.17 156
4184.32 149
4184.47 142
4184.62 138
4184.77 137
4184.91 139
4185.06 143
4185.21 147
4185.36 151
4185.51 154
4185.66 155
4185.80 155
4185.95 155
4186.10 156
4186.25 160
4186.40 166
4186.55 174
4186.69 182
4186.84 189
4186.99 194
4187.14 196
4187.29 195
4187.44 194
4187.58 191
4187.73 189
4187.88 188
4188.03 187
4188.18 187
4188.33 187
4188.47 187
4188.62 188
4188.77 191
4188.92 197
4189.07 206
4189.22 220
4189.36 236
4189.51 252
4189.66 267
4189.81 278
4189.96 282
4190.11 280
4190.26 271
4190.40 257
4190.55 242
4190.70 227
4190.85 215
4191.00 206
4191.15 200
4191.29 196
4191.44 193
4191.59 189
4191.74 184
4191.89 179
4192.04 174
4192.18 169
4192.33 166
4192.48 164
4192.63 164
4192.78 166
4192.93 170
4193.08 176
4193.22 185
4193.37 197
4193.52 209
4193.67 219
4193.82 227
4193.97 231
4194.11 230
4194.26 226
4194.41 219
4194.56 212
4194.71 207
4194.86 205
4195.01 207
4195.15 213
4195.30 222
4195.45 234
4195.60 248
4195.75 262
4195.90 277
4196.04 291
4196.19 302
4196.34 311
4196.49 316
4196.64 319
4196.79 318
4196.94 316
4197.08 314
4197.23 312
4197.38 313
4197.53 315
4197.68 320
4197.83 328
4197.98 338
4198.12 349
4198.27 360
4198.42 372
4198.57 384
4198.72 396
4198.87 407
4199.02 418
4199.16 429
4199.31 439
4199.46 450
4199.61 460
4199.76 470
4199.91 481
4200.06 491
4200.20 501
4200.35 509
4200.50 516
4200.65 521
4200.80 524
4200.95 522
4201.10 518
4201.24 510
4201.39 502
4201.54 493
4201.69 486
4201.84 481
4201.99 478
4202.14 477
4202.28 476
4202.43 475
4202.58 473
4202.73 471
4202.88 468
4203.03 467
4203.18 466
4203.33 467
4203.47 468
4203.62 468
4203.77 468
4203.92 466
4204.07 463
4204.22 458
4204.37 454
4204.51 451
4204.66 448
4204.81 447
4204.96 445
4205.11 442
4205.26 439
4205.41 434
4205.55 427
4205.70 420
4205.85 413
4206.00 407
4206.15 405
4206.30 406
4206.45 410
4206.60 418
4206.74 429
4206.89 442
4207.04 455
4207.19 467
4207.34 475
4207.49 480
4207.64 480
4207.79 477
4207.93 471
4208.08 464
4208.23 459
4208.38 458
4208.53 460
4208.68 465
4208.83 472
4208.98 480
4209.12 488
4209.27 494
4209.42 498
4209.57 501
4209.72 504
4209.87 506
4210.02 507
4210.17 508
4210.31 508
4210.46 510
4210.61 513
4210.76 520
4210.91 531
4211.06 548
4211.21 569
4211.36 591
4211.50 612
4211.65 630
4211.80 644
4211.95 653
4212.10 658
4212.25 659
4212.40 660
4212.55 661
4212.69 662
4212.84 664
4212.99 666
4213.14 667
4213.29 666
4213.44 663
4213.59 658
4213.74 650
4213.88 641
4214.03 634
4214.18 630
4214.33 630
4214.48 636
4214.63 648
4214.78 664
4214.93 685
4215.08 709
4215.22 735
4215.37 764
4215.52 796
4215.67 831
4215.82 871
4215.97 916
4216.12 966
4216.27 1022
4216.42 1084
4216.56 1151
4216.71 1221
4216.86 1294
4217.01 1367
4217.16 1440
4217.31 1512
4217.46 1580
4217.61 1647
4217.76 1714
4217.90 1782
4218.05 1853
4218.20 1929
4218.35 2010
4218.50 2094
4218.65 2177
4218.80 2255
4218.95 2324
4219.10 2381
4219.24 2426
4219.39 2458
4219.54 2481
4219.69 2496
4219.84 2505
4219.99 2509
4220.14 2508
4220.29 2503
4220.44 2494
4220.58 2483
4220.73 2471
4220.88 2458
4221.03 2444
4221.18 2427
4221.33 2406
4221.48 2380
4221.63 2345
4221.78 2303
4221.93 2252
4222.07 2195
4222.22 2134
4222.37 2070
4222.52 2002
4222.67 1934
4222.82 1863
4222.97 1792
4223.12 1720
4223.27 1650
4223.42 1583
4223.56 1521
4223.71 1466
4223.86 1418
4224.01 1377
4224.16 1339
4224.31 1303
4224.46 1268
4224.61 1232
4224.76 1196
4224.91 1162
4225.05 1131
4225.20 1104
4225.35 1083
4225.50 1065
4225.65 1049
4225.80 1032
4225.95 1012
4226.10 989
4226.25 963
4226.40 935
4226.54 907
4226.69 880
4226.84 857
4226.99 837
4227.14 819
4227.29 804
4227.44 789
4227.59 775
4227.74 760
4227.89 744
4228.04 727
4228.18 710
4228.33 693
4228.48 678
4228.63 663
4228.78 650
4228.93 638
4229.08 629
4229.23 623
4229.38 620
4229.53 621
4229.68 626
4229.82 634
4229.97 643
4230.12 650
4230.27 653
4230.42 650
4230.57 641
4230.72 628
4230.87 613
4231.02 598
4231.17 588
4231.32 583
4231.46 582
4231.61 584
4231.76 586
4231.91 587
4232.06 585
4232.21 579
4232.36 571
4232.51 563
4232.66 556
4232.81 550
4232.96 546
4233.11 541
4233.25 537
4233.40 531
4233.55 525
4233.70 520
4233.85 515
4234.00 512
4234.15 511
4234.30 510
4234.45 509
4234.60 508
4234.75 505
4234.90 502
4235.04 498
4235.19 495
4235.34 493
4235.49 494
4235.64 496
4235.79 502
4235.94 509
4236.09 517
4236.24 525
4236.39 531
4236.54 535
4236.69 536
4236.84 534
4236.98 529
4237.13 523
4237.28 515
4237.43 508
4237.58 502
4237.73 496
4237.88 490
4238.03 483
4238.18 476
4238.33 469
4238.48 461
4238.63 453
4238.78 445
4238.92 437
4239.07 430
4239.22 423
4239.37 416
4239.52 411
4239.67 409
4239.82 410
4239.97 414
4240.12 421
4240.27 427
4240.42 430
4240.57 428
4240.72 419
4240.87 404
4241.01 385
4241.16 365
4241.31 347
4241.46 334
4241.61 324
4241.76 318
4241.91 315
4242.06 313
4242.21 312
4242.36 312
4242.51 313
4242.66 315
4242.81 319
4242.96 325
4243.11 332
4243.25 340
4243.40 351
4243.55 362
4243.70 375
4243.85 388
4244.00 401
4244.15 414
4244.30 425
4244.45 436
4244.60 446
4244.75 454
4244.90 461
4245.05 466
4245.20 469
4245.35 469
4245.50 465
4245.64 458
4245.79 447
4245.94 434
4246.09 420
4246.24 406
4246.39 392
4246.54 381
4246.69 371
4246.84 366
4246.99 364
4247.14 365
4247.29 370
4247.44 375
4247.59 380
4247.74 382
4247.89 380
4248.03 372
4248.18 358
4248.33 342
4248.48 324
4248.63 307
4248.78 293
4248.93 283
4249.08 275
4249.23 269
4249.38 262
4249.53 253
4249.68 242
4249.83 231
4249.98 221
4250.13 215
4250.28 214
4250.43 217
4250.58 225
4250.73 235
4250.87 243
4251.02 247
4251.17 245
4251.32 238
4251.47 226
4251.62 211
4251.77 196
4251.92 183
4252.07 173
4252.22 168
4252.37 166
4252.52 167
4252.67 171
4252.82 176
4252.97 181
4253.12 185
4253.27 187
4253.42 189
4253.57 190
4253.72 190
4253.86 189
4254.01 189
4254.16 188
4254.31 186
4254.46 184
4254.61 181
4254.76 177
4254.91 173
4255.06 169
4255.21 165
4255.36 163
4255.51 161
4255.66 159
4255.81 158
4255.96 155
4256.11 151
4256.26 146
4256.41 140
4256.56 134
4256.71 128
4256.86 124
4257.01 122
4257.15 123
4257.30 124
4257.45 127
4257.60 130
4257.75 131
4257.90 132
4258.05 132
4258.20 131
4258.35 130
4258.50 130
4258.65 131
4258.80 133
4258.95 135
4259.10 138
4259.25 139
4259.40 140
4259.55 139
4259.70 137
4259.85 134
4260.00 129
4260.15 124
4260.30 118
4260.45 113
4260.60 107
4260.75 104
4260.90 102
4261.05 102
4261.19 104
4261.34 108
4261.49 111
4261.64 113
4261.79 113
4261.94 111
4262.09 107
4262.24 101
4262.39 95
4262.54 89
4262.69 86
4262.84 85
4262.99 86
4263.14 90
4263.29 97
4263.44 106
4263.59 115
4263.74 126
4263.89 136
4264.04 146
4264.19 156
4264.34 164
4264.49 171
4264.64 177
4264.79 182
4264.94 185
4265.09 186
4265.24 185
4265.39 183
4265.54 179
4265.69 174
4265.84 169
4265.99 164
4266.13 159
4266.28 154
4266.43 148
4266.58 142
4266.73 137
4266.88 131
4267.03 126
4267.18 123
4267.33 122
4267.48 122
4267.63 123
4267.78 124
4267.93 125
4268.08 126
4268.23 125
4268.38 123
4268.53 119
4268.68 113
4268.83 105
4268.98 95
4269.13 84
4269.28 72
4269.43 60
4269.58 50
4269.73 43
4269.88 38
4270.03 36
4270.18 37
4270.33 39
4270.48 42
4270.63 45
4270.78 47
4270.93 48
4271.08 46
4271.23 41
4271.38 33
4271.53 23
4271.68 11
4271.83 0
4271.98 0
4272.13 0
4272.28 0
4272.43 0
4272.58 0
4272.73 0
4272.88 4
4273.03 8
4273.18 10
4273.33 10
4273.48 9
4273.63 8
4273.78 9
4273.93 11
4274.08 17
4274.23 25
4274.38 35
4274.52 47
4274.67 58
4274.82 69
4274.97 77
4275.12 84
4275.27 88
4275.42 89
4275.57 89
4275.72 89
4275.87 88
4276.02 86
4276.17 85
4276.32 83
4276.47 81
4276.62 77
4276.77 70
4276.92 62
4277.07 52
4277.22 42
4277.37 33
4277.52 26
4277.67 22
4277.82 21
4277.97 24
4278.12 27
4278.27 32
4278.42 35
4278.57 36
4278.72 36
4278.87 33
4279.02 30
4279.17 27
4279.32 26
4279.47 26
4279.62 27
4279.77 28
4279.92 30
4280.07 30
4280.22 30
4280.37 31
4280.52 34
4280.67 40
4280.82 50
4280.97 63
4281.12 79
4281.27 95
4281.42 110
4281.57 122
4281.72 130
4281.87 134
4282.02 133
4282.17 128
4282.32 120
4282.47 109
4282.62 96
4282.77 83
4282.92 71
4283.07 62
4283.22 56
4283.37 53
4283.52 52
4283.67 53
4283.82 54
4283.97 56
4284.12 58
4284.27 60
4284.42 61
4284.57 62
4284.72 63
4284.87 62
4285.02 61
4285.17 59
4285.32 57
4285.47 56
4285.62 56
4285.77 58
4285.92 61
4286.07 65
4286.22 70
4286.37 75
4286.52 79
4286.67 81
4286.83 82
4286.98 82
4287.13 79
4287.28 76
4287.43 73
4287.58 69
4287.73 67
4287.88 65
4288.03 64
4288.18 63
4288.33 63
4288.48 62
4288.63 62
4288.78 62
4288.93 63
4289.08 64
4289.23 68
4289.38 73
4289.53 80
4289.68 88
4289.83 98
4289.98 109
4290.13 121
4290.28 132
4290.43 143
4290.58 152
4290.73 160
4290.88 166
4291.03 172
4291.18 176
4291.33 178
4291.48 180
4291.63 181
4291.78 183
4291.93 186
4292.08 192
4292.23 201
4292.38 212
4292.53 224
4292.68 236
4292.83 245
4292.98 250
4293.13 250
4293.28 246
4293.43 240
4293.58 233
4293.73 228
4293.88 225
4294.03 225
4294.18 228
4294.33 234
4294.48 242
4294.63 250
4294.78 260
4294.93 271
4295.09 282
4295.24 292
4295.39 301
4295.54 308
4295.69 312
4295.84 312
4295.99 310
4296.14 306
4296.29 301
4296.44 297
4296.59 295
4296.74 293
4296.89 293
4297.04 292
4297.19 290
4297.34 287
4297.49 283
4297.64 276
4297.79 268
4297.94 258
4298.09 247
4298.24 235
4298.39 221
4298.54 207
4298.69 194
4298.84 185
4298.99 180
4299.14 182
4299.29 188
4299.44 200
4299.59 212
4299.74 224
4299.89 232
4300.04 235
4300.20 232
4300.35 224
4300.50 214
4300.65 202
4300.80 191
4300.95 181
4301.10 173
4301.25 166
4301.40 162
4301.55 158
4301.70 156
4301.85 154
4302.00 153
4302.15 152
4302.30 150
4302.45 147
4302.60 143
4302.75 138
4302.90 133
4303.05 128
4303.20 124
4303.35 122
4303.50 121
4303.65 122
4303.80 125
4303.95 129
4304.11 136
4304.26 144
4304.41 153
4304.56 165
4304.71 176
4304.86 187
4305.01 196
4305.16 202
4305.31 203
4305.46 199
4305.61 191
4305.76 179
4305.91 165
4306.06 151
4306.21 138
4306.36 126
4306.51 116
4306.66 107
4306.81 101
4306.96 98
4307.11 97
4307.26 100
4307.41 106
4307.57 115
4307.72 125
4307.87 136
4308.02 144
4308.17 150
4308.32 154
4308.47 155
4308.62 155
4308.77 155
4308.92 154
4309.07 155
4309.22 155
4309.37 155
4309.52 154
4309.67 153
4309.82 152
4309.97 151
4310.12 152
4310.27 154
4310.42 157
4310.58 162
4310.73 167
4310.88 170
4311.03 170
4311.18 167
4311.33 159
4311.48 149
4311.63 139
4311.78 130
4311.93 123
4312.08 121
4312.23 121
4312.38 123
4312.53 126
4312.68 126
4312.83 126
4312.98 124
4313.13 123
4313.29 125
4313.44 132
4313.59 143
4313.74 158
4313.89 174
4314.04 188
4314.19 199
4314.34 205
4314.49 205
4314.64 200
4314.79 191
4314.94 180
4315.09 169
4315.24 159
4315.39 151
4315.54 146
4315.69 142
4315.85 140
4316.00 138
4316.15 137
4316.30 137
4316.45 139
4316.60 142
4316.75 149
4316.90 158
4317.05 171
4317.20 185
4317.35 200
4317.50 214
4317.65 226
4317.80 235
4317.95 241
4318.10 243
4318.26 241
4318.41 236
4318.56 230
4318.71 224
4318.86 219
4319.01 216
4319.16 215
4319.31 217
4319.46 221
4319.61 228
4319.76 237
4319.91 247
4320.06 260
4320.21 275
4320.36 293
4320.52 313
4320.67 334
4320.82 356
4320.97 376
4321.12 394
4321.27 407
4321.42 415
4321.57 417
4321.72 416
4321.87 412
4322.02 410
4322.17 410
4322.32 416
4322.47 428
4322.63 448
4322.78 473
4322.93 503
4323.08 533
4323.23 564
4323.38 591
4323.53 615
4323.68 635
4323.83 649
4323.98 657
4324.13 660
4324.28 655
4324.43 643
4324.59 625
4324.74 601
4324.89 573
4325.04 544
4325.19 516
4325.34 490
4325.49 469
4325.64 452
4325.79 441
4325.94 434
4326.09 430
4326.24 430
4326.39 431
4326.55 433
4326.70 435
4326.85 436
4327.00 434
4327.15 430
4327.30 424
4327.45 417
4327.60 409
4327.75 401
4327.90 395
4328.05 390
4328.20 386
4328.36 381
4328.51 375
4328.66 368
4328.81 361
4328.96 355
4329.11 352
4329.26 352
4329.41 356
4329.56 365
4329.71 378
4329.86 393
4330.01 409
4330.17 424
4330.32 438
4330.47 451
4330.62 461
4330.77 468
4330.92 473
4331.07 476
4331.22 476
4331.37 472
4331.52 466
4331.67 458
4331.83 450
4331.98 441
4332.13 434
4332.28 427
4332.43 423
4332.58 420
4332.73 417
4332.88 416
4333.03 415
4333.18 414
4333.33 413
4333.49 412
4333.64 408
4333.79 401
4333.94 391
4334.09 378
4334.24 362
4334.39 344
4334.54 328
4334.69 312
4334.84 300
4334.99 291
4335.15 285
4335.30 282
4335.45 281
4335.60 281
4335.75 283
4335.90 284
4336.05 284
4336.20 284
4336.35 281
4336.50 276
4336.66 268
4336.81 258
4336.96 245
4337.11 230
4337.26 214
4337.41 198
4337.56 184
4337.71 173
4337.86 167
4338.01 165
4338.17 167
4338.32 173
4338.47 181
4338.62 189
4338.77 197
4338.92 203
4339.07 209
4339.22 212
4339.37 214
4339.52 214
4339.68 212
4339.83 210
4339.98 206
4340.13 201
4340.28 194
4340.43 187
4340.58 179
4340.73 170
4340.88 161
4341.04 152
4341.19 145
4341.34 140
4341.49 137
4341.64 138
4341.79 141
4341.94 146
4342.09 154
4342.24 162
4342.39 172
4342.55 181
4342.70 190
4342.85 197
4343.00 201
4343.15 202
4343.30 198
4343.45 191
4343.60 180
4343.75 167
4343.91 152
4344.06 137
4344.21 123
4344.36 110
4344.51 98
4344.66 90
4344.81 84
4344.96 82
4345.11 85
4345.27 91
4345.42 99
4345.57 110
4345.72 119
4345.87 127
4346.02 130
4346.17 129
4346.32 123
4346.47 113
4346.63 101
4346.78 89
4346.93 78
4347.08 70
4347.23 63
4347.38 58
4347.53 54
4347.68 51
4347.84 47
4347.99 44
4348.14 43
4348.29 43
4348.44 46
4348.59 51
4348.74 57
4348.89 63
4349.04 69
4349.20 73
4349.35 75
4349.50 76
4349.65 77
4349.80 78
4349.95 80
4350.10 83
4350.25 85
4350.41 88
4350.56 91
4350.71 93
4350.86 94
4351.01 96
4351.16 97
4351.31 98
4351.46 98
4351.62 96
4351.77 94
4351.92 90
4352.07 86
4352.22 82
4352.37 80
4352.52 81
4352.67 85
4352.83 92
4352.98 100
4353.13 108
4353.28 113
4353.43 115
4353.58 112
4353.73 104
4353.88 93
4354.04 79
4354.19 64
4354.34 51
4354.49 39
4354.64 30
4354.79 23
4354.94 16
4355.09 9
4355.25 2
4355.40 0
4355.55 0
4355.70 0
4355.85 0
4356.00 0
4356.15 0
4356.31 0
4356.46 0
4356.61 8
4356.76 16
4356.91 24
4357.06 32
4357.21 40
4357.36 48
4357.52 58
4357.67 69
4357.82 80
4357.97 90
4358.12 100
4358.27 109
4358.42 116
4358.58 122
4358.73 128
4358.88 133
4359.03 137
4359.18 140
4359.33 141
4359.48 142
4359.64 142
4359.79 140
4359.94 137
4360.09 133
4360.24 128
4360.39 122
4360.54 116
4360.69 109
4360.85 102
4361.00 97
4361.15 93
4361.30 92
4361.45 92
4361.60 94
4361.75 96
4361.91 100
4362.06 105
4362.21 110
4362.36 115
4362.51 119
4362.66 122
4362.81 122
4362.97 121
4363.12 117
4363.27 111
4363.42 106
4363.57 100
4363.72 93
4363.87 87
4364.03 80
4364.18 70
4364.33 59
4364.48 47
4364.63 34
4364.78 22
4364.94 11
4365.09 2
4365.24 0
4365.39 0
4365.54 0
4365.69 0
4365.84 0
4366.00 0
4366.15 0
4366.30 0
4366.45 0
4366.60 5
4366.75 11
4366.90 16
4367.06 22
4367.21 27
4367.36 33
4367.51 39
4367.66 45
4367.81 51
4367.97 57
4368.12 62
4368.27 64
4368.42 64
4368.57 62
4368.72 58
4368.87 53
4369.03 46
4369.18 38
4369.33 30
4369.48 22
4369.63 17
4369.78 14
4369.94 15
4370.09 22
4370.24 35
4370.39 51
4370.54 68
4370.69 84
4370.84 96
4371.00 103
4371.15 105
4371.30 103
4371.45 101
4371.60 100
4371.75 101
4371.91 105
4372.06 110
4372.21 114
4372.36 114
4372.51 112
4372.66 107
4372.82 102
4372.97 97
4373.12 97
4373.27 100
4373.42 107
4373.57 116
4373.73 125
4373.88 133
4374.03 139
4374.18 141
4374.33 140
4374.48 135
4374.63 129
4374.79 120
4374.94 110
4375.09 99
4375.24 88
4375.39 75
4375.54 64
4375.70 52
4375.85 42
4376.00 32
4376.15 25
4376.30 20
4376.45 19
4376.61 22
4376.76 28
4376.91 38
4377.06 48
4377.21 59
4377.36 69
4377.52 75
4377.67 80
4377.82 82
4377.97 85
4378.12 89
4378.27 95
4378.43 102
4378.58 109
4378.73 116
4378.88 122
4379.03 126
4379.19 130
4379.34 134
4379.49 139
4379.64 143
4379.79 148
4379.94 151
4380.10 153
4380.25 152
4380.40 150
4380.55 146
4380.70 139
4380.85 130
4381.01 119
4381.16 106
4381.31 92
4381.46 78
4381.61 64
4381.76 52
4381.92 43
4382.07 37
4382.22 32
4382.37 28
4382.52 25
4382.68 22
4382.83 19
4382.98 17
4383.13 15
4383.28 14
4383.43 14
4383.59 14
4383.74 15
4383.89 16
4384.04 17
4384.19 18
4384.35 18
4384.50 18
4384.65 17
4384.80 14
4384.95 9
4385.10 1
4385.26 0
4385.41 0
4385.56 0
4385.71 0
4385.86 0
4386.02 0
4386.17 0
4386.32 11
4386.47 28
4386.62 43
4386.77 57
4386.93 66
4387.08 69
4387.23 67
4387.38 58
4387.53 45
4387.69 30
4387.84 13
4387.99 0
4388.14 0
4388.29 0
4388.45 0
4388.60 0
4388.75 0
4388.90 0
4389.05 0
4389.20 4
4389.36 14
4389.51 22
4389.66 28
4389.81 31
4389.96 31
4390.12 28
4390.27 23
4390.42 16
4390.57 10
4390.72 5
4390.88 4
4391.03 7
4391.18 16
4391.33 29
4391.48 45
4391.64 61
4391.79 76
4391.94 88
4392.09 95
4392.24 97
4392.39 95
4392.55 91
4392.70 85
4392.85 80
4393.00 75
4393.15 70
4393.31 66
4393.46 62
4393.61 58
4393.76 56
4393.91 55
4394.07 57
4394.22 61
4394.37 68
4394.52 76
4394.67 87
4394.83 97
4394.98 107
4395.13 115
4395.28 121
4395.43 124
4395.59 125
4395.74 122
4395.89 117
4396.04 109
4396.19 101
4396.35 92
4396.50 84
4396.65 78
4396.80 72
4396.95 69
4397.11 67
4397.26 66
4397.41 66
4397.56 65
4397.71 63
4397.87 59
4398.02 55
4398.17 50
4398.32 45
4398.48 41
4398.63 40
4398.78 40
4398.93 43
4399.08 47
4399.24 50
4399.39 51
4399.54 50
4399.69 45
4399.84 38
4400.00 28
4400.15 18
4400.30 9
4400.45 2
4400.60 0
4400.76 0
4400.91 4
4401.06 13
4401.21 24
4401.36 37
4401.52 48
4401.67 57
4401.82 61
4401.97 61
4402.13 55
4402.28 46
4402.43 36
4402.58 28
4402.73 23
4402.89 23
4403.04 27
4403.19 33
4403.34 41
4403.49 49
4403.65 57
4403.80 63
4403.95 69
4404.10 76
4404.26 82
4404.41 88
4404.56 91
4404.71 91
4404.86 86
4405.02 78
4405.17 68
4405.32 58
4405.47 51
4405.62 47
4405.78 48
4405.93 52
4406.08 58
4406.23 64
4406.39 71
4406.54 77
4406.69 83
4406.84 90
4406.99 97
4407.15 104
4407.30 110
4407.45 114
4407.60 116
4407.76 116
4407.91 115
4408.06 112
4408.21 110
4408.36 107
4408.52 104
4408.67 101
4408.82 96
4408.97 91
4409.13 84
4409.28 78
4409.43 71
4409.58 65
4409.73 61
4409.89 57
4410.04 53
4410.19 51
4410.34 49
4410.50 48
4410.65 48
4410.80 49
4410.95 51
4411.10 54
4411.26 58
4411.41 62
4411.56 66
4411.71 69
4411.87 72
4412.02 74
4412.17 75
4412.32 77
4412.48 78
4412.63 79
4412.78 80
4412.93 81
4413.08 81
4413.24 80
4413.39 80
4413.54 80
4413.69 81
4413.85 82
4414.00 85
4414.15 89
4414.30 94
4414.46 99
4414.61 104
4414.76 108
4414.91 111
4415.06 111
4415.22 109
4415.37 105
4415.52 101
4415.67 96
4415.83 93
4415.98 91
4416.13 90
4416.28 90
4416.44 90
4416.59 91
4416.74 91
4416.89 93
4417.05 96
4417.20 100
4417.35 105
4417.50 110
4417.65 114
4417.81 116
4417.96 114
4418.11 109
4418.26 101
4418.42 92
4418.57 83
4418.72 75
4418.87 69
4419.03 67
4419.18 66
4419.33 66
4419.48 66
4419.64 66
4419.79 65
4419.94 61
4420.09 56
4420.25 50
4420.40 42
4420.55 34
4420.70 27
4420.86 20
4421.01 14
4421.16 11
4421.31 10
4421.47 12
4421.62 16
4421.77 21
4421.92 26
4422.08 29
4422.23 31
4422.38 31
4422.53 28
4422.69 25
4422.84 22
4422.99 19
4423.14 16
4423.30 13
4423.45 10
4423.60 7
4423.75 2
4423.91 0
4424.06 0
4424.21 0
4424.36 0
4424.52 0
4424.67 0
4424.82 0
4424.97 3
4425.13 15
4425.28 27
4425.43 40
4425.58 50
4425.74 58
4425.89 63
4426.04 65
4426.19 64
4426.35 61
4426.50 59
4426.65 58
4426.80 59
4426.96 61
4427.11 64
4427.26 67
4427.41 70
4427.57 72
4427.72 75
4427.87 79
4428.02 84
4428.18 91
4428.33 100
4428.48 109
4428.63 118
4428.79 124
4428.94 126
4429.09 123
4429.24 117
4429.40 108
4429.55 100
4429.70 94
4429.85 90
4430.01 89
4430.16 90
4430.31 92
4430.46 92
4430.62 91
4430.77 89
4430.92 87
4431.08 87
4431.23 88
4431.38 92
4431.53 96
4431.69 100
4431.84 101
4431.99 100
4432.14 96
4432.30 90
4432.45 83
4432.60 75
4432.75 68
4432.91 62
4433.06 58
4433.21 53
4433.36 48
4433.52 42
4433.67 35
4433.82 30
4433.98 27
4434.13 28
4434.28 34
4434.43 44
4434.59 58
4434.74 73
4434.89 88
4435.04 100
4435.20 111
4435.35 118
4435.50 122
4435.65 124
4435.81 126
4435.96 126
4436.11 125
4436.27 123
4436.42 119
4436.57 113
4436.72 106
4436.88 97
4437.03 87
4437.18 77
4437.33 68
4437.49 59
4437.64 53
4437.79 48
4437.95 44
4438.10 43
4438.25 43
4438.40 46
4438.56 50
4438.71 55
4438.86 61
4439.01 67
4439.17 71
4439.32 74
4439.47 74
4439.63 71
4439.78 65
4439.93 57
4440.08 47
4440.24 38
4440.39 30
4440.54 25
4440.70 23
4440.85 23
4441.00 25
4441.15 29
4441.31 33
4441.46 35
4441.61 37
4441.76 36
4441.92 34
4442.07 31
4442.22 30
4442.38 30
4442.53 33
4442.68 39
4442.83 48
4442.99 60
4443.14 73
4443.29 86
4443.45 98
4443.60 109
4443.75 117
4443.90 122
4444.06 123
4444.21 121
4444.36 116
4444.52 108
4444.67 96
4444.82 82
4444.97 66
4445.13 48
4445.28 30
4445.43 12
4445.59 0
4445.74 0
4445.89 0
4446.04 0
4446.20 0
4446.35 0
4446.50 3
4446.66 9
4446.81 14
4446.96 15
4447.11 13
4447.27 9
4447.42 5
4447.57 2
4447.73 1
4447.88 3
4448.03 8
4448.19 15
4448.34 23
4448.49 29
4448.64 33
4448.80 35
4448.95 33
4449.10 31
4449.26 29
4449.41 28
4449.56 29
4449.71 32
4449.87 36
4450.02 39
4450.17 41
4450.33 40
4450.48 37
4450.63 31
4450.78 25
4450.94 19
4451.09 16
4451.24 16
4451.40 19
4451.55 25
4451.70 32
4451.86 40
4452.01 47
4452.16 52
4452.31 55
4452.47 56
4452.62 54
4452.77 52
4452.93 48
4453.08 44
4453.23 42
4453.39 41
4453.54 41
4453.69 43
4453.84 46
4454.00 48
4454.15 49
4454.30 48
4454.46 45
4454.61 42
4454.76 39
4454.92 38
4455.07 38
4455.22 39
4455.37 41
4455.53 40
4455.68 37
4455.83 32
4455.99 26
4456.14 20
4456.29 16
4456.45 16
4456.60 20
4456.75 27
4456.91 36
4457.06 46
4457.21 55
4457.36 64
4457.52 72
4457.67 80
4457.82 90
4457.98 99
4458.13 108
4458.28 117
4458.44 122
4458.59 125
4458.74 126
4458.90 124
4459.05 121
4459.20 119
4459.35 117
4459.51 116
4459.66 116
4459.81 117
4459.97 117
4460.12 117
4460.27 117
4460.43 117
4460.58 117
4460.73 116
4460.89 115
4461.04 113
4461.19 110
4461.35 105
4461.50 98
4461.65 91
4461.80 83
4461.96 77
4462.11 72
4462.26 70
4462.42 71
4462.57 75
4462.72 81
4462.88 88
4463.03 96
4463.18 103
4463.34 109
4463.49 113
4463.64 114
4463.80 114
4463.95 111
4464.10 108
4464.26 105
4464.41 101
4464.56 98
4464.72 95
4464.87 93
4465.02 92
4465.17 90
4465.33 89
4465.48 89
4465.63 89
4465.79 89
4465.94 89
4466.09 89
4466.25 87
4466.40 84
4466.55 78
4466.71 69
4466.86 58
4467.01 46
4467.17 35
4467.32 25
4467.47 19
4467.63 17
4467.78 19
4467.93 23
4468.09 31
4468.24 41
4468.39 51
4468.55 62
4468.70 71
4468.85 78
4469.01 83
4469.16 84
4469.31 83
4469.47 80
4469.62 78
4469.77 77
4469.93 78
4470.08 80
4470.23 84
4470.39 87
4470.54 88
4470.69 86
4470.85 81
4471.00 73
4471.15 62
4471.31 51
4471.46 41
4471.61 34
4471.76 29
4471.92 28
4472.07 30
4472.22 35
4472.38 40
4472.53 46
4472.68 49
4472.84 49
4472.99 46
4473.14 38
4473.30 27
4473.45 13
4473.60 0
4473.76 0
4473.91 0
4474.07 0
4474.22 0
4474.37 0
4474.53 0
4474.68 0
4474.83 5
4474.99 10
4475.14 14
4475.29 17
4475.45 21
4475.60 27
4475.75 36
4475.91 48
4476.06 61
4476.21 74
4476.37 86
4476.52 94
4476.67 98
4476.83 98
4476.98 95
4477.13 91
4477.29 85
4477.44 81
4477.59 77
4477.75 75
4477.90 73
4478.05 71
4478.21 69
4478.36 69
4478.51 69
4478.67 73
4478.82 79
4478.97 87
4479.13 96
4479.28 105
4479.43 110
4479.59 111
4479.74 108
4479.89 100
4480.05 88
4480.20 75
4480.35 62
4480.51 50
4480.66 40
4480.82 34
4480.97 31
4481.12 32
4481.28 35
4481.43 40
4481.58 46
4481.74 53
4481.89 60
4482.04 67
4482.20 74
4482.35 81
4482.50 86
4482.66 91
4482.81 95
4482.96 97
4483.12 96
4483.27 92
4483.42 85
4483.58 75
4483.73 63
4483.89 51
4484.04 40
4484.19 32
4484.35 28
4484.50 28
4484.65 33
4484.81 40
4484.96 50
4485.11 60
4485.27 70
4485.42 81
4485.57 90
4485.73 97
4485.88 102
4486.04 103
4486.19 99
4486.34 90
4486.50 77
4486.65 60
4486.80 42
4486.96 25
4487.11 9
4487.26 0
4487.42 0
4487.57 0
4487.72 0
4487.88 0
4488.03 0
4488.19 0
4488.34 3
4488.49 4
4488.65 5
4488.80 5
4488.95 4
4489.11 5
4489.26 6
4489.41 8
4489.57 9
4489.72 10
4489.87 10
4490.03 7
4490.18 3
4490.34 0
4490.49 0
4490.64 0
4490.80 0
4490.95 0
4491.10 0
4491.26 5
4491.41 20
4491.57 37
4491.72 55
4491.87 70
4492.03 83
4492.18 91
4492.33 95
4492.49 96
4492.64 94
4492.79 91
4492.95 89
4493.10 88
4493.26 90
4493.41 95
4493.56 103
4493.72 112
4493.87 123
4494.02 134
4494.18 144
4494.33 150
4494.49 153
4494.64 151
4494.79 145
4494.95 137
4495.10 128
4495.25 120
4495.41 115
4495.56 113
4495.71 113
4495.87 115
4496.02 116
4496.18 117
4496.33 116
4496.48 112
4496.64 108
4496.79 105
4496.94 103
4497.10 104
4497.25 108
4497.41 113
4497.56 119
4497.71 126
4497.87 132
4498.02 138
4498.17 143
4498.33 148
4498.48 154
4498.64 161
4498.79 169
4498.94 178
4499.10 186
4499.25 192
4499.41 195
4499.56 195
4499.71 191
4499.87 183
4500.02 173
4500.17 161
4500.33 149
4500.48 137
4500.64 129
4500.79 124
4500.94 122
4501.10 124
4501.25 128
4501.40 135
4501.56 142
4501.71 148
4501.87 153
4502.02 156
4502.17 158
4502.33 158
4502.48 157
4502.64 153
4502.79 149
4502.94 142
4503.10 133
4503.25 123
4503.40 113
4503.56 103
4503.71 96
4503.87 90
4504.02 86
4504.17 84
4504.33 84
4504.48 83
4504.64 84
4504.79 84
4504.94 86
4505.10 88
4505.25 91
4505.41 93
4505.56 94
4505.71 95
4505.87 95
4506.02 95
4506.17 95
4506.33 98
4506.48 103
4506.64 109
4506.79 117
4506.94 124
4507.10 129
4507.25 133
4507.41 136
4507.56 137
4507.71 138
4507.87 138
4508.02 139
4508.18 139
4508.33 138
4508.48 137
4508.64 136
4508.79 134
4508.95 132
4509.10 131
4509.25 130
4509.41 127
4509.56 123
4509.72 118
4509.87 110
4510.02 102
4510.18 92
4510.33 82
4510.49 72
4510.64 63
4510.79 55
4510.95 47
4511.10 41
4511.25 35
4511.41 31
4511.56 28
4511.72 26
4511.87 26
4512.02 27
4512.18 29
4512.33 31
4512.49 33
4512.64 34
4512.80 33
4512.95 31
4513.10 28
4513.26 24
4513.41 22
4513.57 21
4513.72 21
4513.87 22
4514.03 24
4514.18 27
4514.34 30
4514.49 33
4514.64 37
4514.80 43
4514.95 49
4515.11 54
4515.26 58
4515.41 59
4515.57 57
4515.72 52
4515.88 44
4516.03 35
4516.18 26
4516.34 19
4516.49 14
4516.65 11
4516.80 9
4516.95 8
4517.11 8
4517.26 8
4517.42 7
4517.57 5
4517.73 4
4517.88 4
4518.03 6
4518.19 10
4518.34 17
4518.50 25
4518.65 34
4518.80 42
4518.96 49
4519.11 54
4519.27 56
4519.42 56
4519.57 55
4519.73 52
4519.88 49
4520.04 47
4520.19 45
4520.35 43
4520.50 41
4520.65 39
4520.81 35
4520.96 30
4521.12 24
4521.27 17
4521.42 10
4521.58 5
4521.73 2
4521.89 2
4522.04 4
4522.20 7
4522.35 10
4522.50 13
4522.66 14
4522.81 13
4522.97 11
4523.12 7
4523.27 4
4523.43 2
4523.58 2
4523.74 5
4523.89 10
4524.05 17
4524.20 24
4524.35 31
4524.51 36
4524.66 39
4524.82 41
4524.97 41
4525.13 42
4525.28 44
4525.43 47
4525.59 51
4525.74 56
4525.90 62
4526.05 68
4526.20 75
4526.36 83
4526.51 92
4526.67 102
4526.82 113
4526.98 124
4527.13 135
4527.28 145
4527.44 152
4527.59 156
4527.75 157
4527.90 156
4528.06 154
4528.21 151
4528.36 150
4528.52 151
4528.67 154
4528.83 157
4528.98 159
4529.14 159
4529.29 156
4529.44 149
4529.60 141
4529.75 132
4529.91 124
4530.06 118
4530.22 114
4530.37 112
4530.53 111
4530.68 109
4530.83 106
4530.99 100
4531.14 91
4531.30 80
4531.45 69
4531.61 58
4531.76 50
4531.91 44
4532.07 41
4532.22 40
4532.38 40
4532.53 41
4532.69 41
4532.84 41
4532.99 41
4533.15 41
4533.30 40
4533.46 39
4533.61 37
4533.77 35
4533.92 34
4534.08 34
4534.23 36
4534.38 41
4534.54 48
4534.69 55
4534.85 61
4535.00 64
4535.16 62
4535.31 56
4535.46 46
4535.62 35
4535.77 26
4535.93 21
4536.08 20
4536.24 23
4536.39 29
4536.55 36
4536.70 43
4536.85 48
4537.01 51
4537.16 53
4537.32 56
4537.47 59
4537.63 63
4537.78 67
4537.94 69
4538.09 68
4538.24 65
4538.40 60
4538.55 54
4538.71 51
4538.86 50
4539.02 51
4539.17 53
4539.33 54
4539.48 52
4539.63 46
4539.79 36
4539.94 26
4540.10 17
4540.25 12
4540.41 11
4540.56 13
4540.72 16
4540.87 18
4541.03 18
4541.18 15
4541.33 9
4541.49 2
4541.64 0
4541.80 0
4541.95 0
4542.11 0
4542.26 0
4542.42 0
4542.57 0
4542.72 4
4542.88 14
4543.03 24
4543.19 31
4543.34 35
4543.50 38
4543.65 41
4543.81 45
4543.96 52
4544.12 63
4544.27 75
4544.42 88
4544.58 99
4544.73 106
4544.89 107
4545.04 102
4545.20 94
4545.35 84
4545.51 76
4545.66 71
4545.82 71
4545.97 74
4546.13 81
4546.28 86
4546.43 88
4546.59 87
4546.74 80
4546.90 69
4547.05 56
4547.21 42
4547.36 28
4547.52 17
4547.67 8
4547.83 1
4547.98 0
4548.14 0
4548.29 0
4548.44 0
4548.60 0
4548.75 0
4548.91 0
4549.06 0
4549.22 0
4549.37 0
4549.53 5
4549.68 14
4549.84 25
4549.99 38
4550.15 50
4550.30 61
4550.45 67
4550.61 70
4550.76 69
4550.92 65
4551.07 60
4551.23 55
4551.38 53
4551.54 52
4551.69 53
4551.85 57
4552.00 61
4552.16 67
4552.31 74
4552.47 80
4552.62 86
4552.78 91
4552.93 95
4553.08 98
4553.24 99
4553.39 99
4553.55 99
4553.70 99
4553.86 100
4554.01 101
4554.17 103
4554.32 105
4554.48 105
4554.63 104
4554.79 101
4554.94 97
4555.10 93
4555.25 89
4555.41 85
4555.56 83
4555.71 81
4555.87 78
4556.02 76
4556.18 73
4556.33 69
4556.49 64
4556.64 59
4556.80 54
4556.95 50
4557.11 45
4557.26 42
4557.42 39
4557.57 40
4557.73 42
4557.88 48
4558.04 56
4558.19 66
4558.35 77
4558.50 87
4558.66 96
4558.81 101
4558.97 102
4559.12 99
4559.28 92
4559.43 82
4559.58 69
4559.74 56
4559.89 45
4560.05 37
4560.20 32
4560.36 32
4560.51 34
4560.67 38
4560.82 41
4560.98 43
4561.13 43
4561.29 42
4561.44 39
4561.60 37
4561.75 35
4561.91 34
4562.06 33
4562.22 31
4562.37 27
4562.53 21
4562.68 14
4562.84 6
4562.99 0
4563.15 0
4563.30 0
4563.46 0
4563.61 0
4563.77 1
4563.92 4
4564.08 6
4564.23 5
4564.39 3
4564.54 0
4564.70 0
4564.85 0
4565.00 0
4565.16 5
4565.31 14
4565.47 26
4565.62 40
4565.78 56
4565.93 73
4566.09 89
4566.24 102
4566.40 113
4566.55 121
4566.71 127
4566.86 131
4567.02 133
4567.17 136
4567.33 139
4567.48 143
4567.64 148
4567.79 155
4567.95 163
4568.10 173
4568.26 182
4568.41 190
4568.57 197
4568.72 201
4568.88 202
4569.03 199
4569.19 195
4569.34 189
4569.50 184
4569.65 180
4569.81 178
4569.96 176
4570.12 173
4570.27 168
4570.43 162
4570.58 154
4570.74 146
4570.89 141
4571.05 139
4571.20 142
4571.36 150
4571.51 159
4571.67 168
4571.82 174
4571.98 177
4572.13 176
4572.29 171
4572.44 163
4572.60 154
4572.75 144
4572.91 133
4573.06 123
4573.22 114
4573.37 109
4573.53 108
4573.68 112
4573.84 118
4573.99 126
4574.15 132
4574.30 134
4574.46 130
4574.61 121
4574.77 107
4574.92 92
4575.08 77
4575.23 67
4575.39 61
4575.55 59
4575.70 62
4575.86 66
4576.01 70
4576.17 73
4576.32 73
4576.48 69
4576.63 63
4576.79 54
4576.94 45
4577.10 35
4577.25 25
4577.41 15
4577.56 7
4577.72 1
4577.87 0
4578.03 0
4578.18 0
4578.34 0
4578.49 0
4578.65 0
4578.80 0
4578.96 0
4579.11 0
4579.27 1
4579.42 4
4579.58 8
4579.73 14
4579.89 22
4580.04 30
4580.20 36
4580.35 40
4580.51 41
4580.66 40
4580.82 37
4580.97 34
4581.13 32
4581.29 31
4581.44 33
4581.60 35
4581.75 38
4581.91 40
4582.06 39
4582.22 36
4582.37 30
4582.53 22
4582.68 13
4582.84 5
4582.99 0
4583.15 0
4583.30 0
4583.46 0
4583.61 1
4583.77 9
4583.92 20
4584.08 32
4584.23 43
4584.39 52
4584.54 57
4584.70 58
4584.86 54
4585.01 48
4585.17 41
4585.32 33
4585.48 27
4585.63 22
4585.79 18
4585.94 14
4586.10 10
4586.25 4
4586.41 0
4586.56 0
4586.72 0
4586.87 0
4587.03 0
4587.18 0
4587.34 6
4587.49 17
4587.65 26
4587.81 32
4587.96 33
4588.12 29
4588.27 21
4588.43 10
4588.58 0
4588.74 0
4588.89 0
4589.05 0
4589.20 0
4589.36 0
4589.51 0
4589.67 0
4589.82 6
4589.98 26
4590.14 49
4590.29 74
4590.45 98
4590.60 121
4590.76 140
4590.91 154
4591.07 164
4591.22 169
4591.38 171
4591.53 171
4591.69 169
4591.84 166
4592.00 163
4592.15 160
4592.31 155
4592.47 148
4592.62 140
4592.78 129
4592.93 118
4593.09 107
4593.24 98
4593.40 92
4593.55 89
4593.71 89
4593.86 93
4594.02 99
4594.17 106
4594.33 112
4594.49 115
4594.64 116
4594.80 115
4594.95 111
4595.11 106
4595.26 102
4595.42 98
4595.57 97
4595.73 97
4595.88 100
4596.04 103
4596.20 106
4596.35 108
4596.51 108
4596.66 107
4596.82 105
4596.97 102
4597.13 100
4597.28 101
4597.44 102
4597.59 106
4597.75 111
4597.91 117
4598.06 124
4598.22 130
4598.37 136
4598.53 141
4598.68 145
4598.84 149
4598.99 150
4599.15 151
4599.30 150
4599.46 147
4599.62 144
4599.77 140
4599.93 136
4600.08 133
4600.24 132
4600.39 133
4600.55 136
4600.70 141
4600.86 147
4601.02 152
4601.17 155
4601.33 154
4601.48 152
4601.64 148
4601.79 145
4601.95 144
4602.10 145
4602.26 148
4602.42 149
4602.57 147
4602.73 141
4602.88 132
4603.04 120
4603.19 108
4603.35 98
4603.50 92
4603.66 89
4603.82 90
4603.97 92
4604.13 93
4604.28 92
4604.44 88
4604.59 80
4604.75 71
4604.90 60
4605.06 49
4605.22 40
4605.37 35
4605.53 33
4605.68 35
4605.84 39
4605.99 45
4606.15 51
4606.30 56
4606.46 58
4606.62 59
4606.77 58
4606.93 57
4607.08 57
4607.24 60
4607.39 65
4607.55 73
4607.71 83
4607.86 95
4608.02 106
4608.17 118
4608.33 128
4608.48 137
4608.64 144
4608.79 147
4608.95 148
4609.11 146
4609.26 142
4609.42 137
4609.57 134
4609.73 133
4609.88 138
4610.04 147
4610.20 161
4610.35 179
4610.51 197
4610.66 214
4610.82 227
4610.97 237
4611.13 242
4611.29 246
4611.44 249
4611.60 253
4611.75 260
4611.91 270
4612.06 282
4612.22 294
4612.38 305
4612.53 313
4612.69 318
4612.84 321
4613.00 324
4613.15 328
4613.31 334
4613.47 345
4613.62 360
4613.78 379
4613.93 401
4614.09 424
4614.24 448
4614.40 473
4614.56 496
4614.71 520
4614.87 542
4615.02 561
4615.18 577
4615.33 588
4615.49 592
4615.65 591
4615.80 585
4615.96 575
4616.11 565
4616.27 557
4616.43 552
4616.58 550
4616.74 551
4616.89 554
4617.05 557
4617.20 559
4617.36 560
4617.52 560
4617.67 559
4617.83 559
4617.98 560
4618.14 563
4618.29 568
4618.45 575
4618.61 583
4618.76 592
4618.92 601
4619.07 610
4619.23 619
4619.39 626
4619.54 630
4619.70 630
4619.85 625
4620.01 615
4620.16 599
4620.32 580
4620.48 559
4620.63 537
4620.79 517
4620.94 499
4621.10 485
4621.26 474
4621.41 466
4621.57 458
4621.72 450
4621.88 442
4622.04 432
4622.19 421
4622.35 411
4622.50 403
4622.66 398
4622.81 397
4622.97 401
4623.13 410
4623.28 422
4623.44 435
4623.59 446
4623.75 454
4623.91 457
4624.06 452
4624.22 441
4624.37 423
4624.53 403
4624.69 382
4624.84 365
4625.00 353
4625.15 347
4625.31 346
4625.47 349
4625.62 353
4625.78 355
4625.93 355
4626.09 351
4626.24 343
4626.40 334
4626.56 325
4626.71 318
4626.87 313
4627.02 311
4627.18 311
4627.34 314
4627.49 318
4627.65 321
4627.80 325
4627.96 327
4628.12 329
4628.27 330
4628.43 330
4628.58 327
4628.74 323
4628.90 316
4629.05 306
4629.21 294
4629.36 281
4629.52 269
4629.68 259
4629.83 252
4629.99 247
4630.14 244
4630.30 242
4630.46 238
4630.61 233
4630.77 226
4630.92 217
4631.08 206
4631.24 195
4631.39 184
4631.55 174
4631.70 167
4631.86 161
4632.02 157
4632.17 155
4632.33 154
4632.48 154
4632.64 154
4632.80 156
4632.95 159
4633.11 164
4633.27 170
4633.42 177
4633.58 185
4633.73 194
4633.89 202
4634.05 209
4634.20 214
4634.36 218
4634.51 220
4634.67 221
4634.83 219
4634.98 215
4635.14 208
4635.29 201
4635.45 194
4635.61 187
4635.76 183
4635.92 181
4636.07 181
4636.23 183
4636.39 184
4636.54 184
4636.70 182
4636.86 179
4637.01 176
4637.17 173
4637.32 173
4637.48 175
4637.64 181
4637.79 188
4637.95 196
4638.10 204
4638.26 211
4638.42 218
4638.57 224
4638.73 230
4638.89 238
4639.04 249
4639.20 264
4639.35 281
4639.51 300
4639.67 319
4639.82 337
4639.98 352
4640.13 363
4640.29 371
4640.45 376
4640.60 379
4640.76 382
4640.92 385
4641.07 391
4641.23 398
4641.38 407
4641.54 417
4641.70 426
4641.85 435
4642.01 441
4642.17 445
4642.32 446
4642.48 446
4642.63 445
4642.79 443
4642.95 443
4643.10 445
4643.26 450
4643.42 458
4643.57 470
4643.73 484
4643.88 501
4644.04 519
4644.20 535
4644.35 547
4644.51 554
4644.67 555
4644.82 551
4644.98 543
4645.13 535
4645.29 527
4645.45 520
4645.60 515
4645.76 511
4645.92 506
4646.07 500
4646.23 493
4646.38 486
4646.54 479
4646.70 474
4646.85 470
4647.01 467
4647.17 463
4647.32 458
4647.48 450
4647.63 441
4647.79 430
4647.95 418
4648.10 408
4648.26 399
4648.42 393
4648.57 390
4648.73 387
4648.89 386
4649.04 385
4649.20 383
4649.35 379
4649.51 375
4649.67 370
4649.82 367
4649.98 366
4650.14 366
4650.29 368
4650.45 369
4650.60 369
4650.76 366
4650.92 361
4651.07 355
4651.23 348
4651.39 343
4651.54 339
4651.70 339
4651.86 340
4652.01 340
4652.17 340
4652.33 336
4652.48 330
4652.64 323
4652.79 316
4652.95 312
4653.11 311
4653.26 316
4653.42 324
4653.58 334
4653.73 345
4653.89 354
4654.05 362
4654.20 368
4654.36 375
4654.51 383
4654.67 394
4654.83 408
4654.98 425
4655.14 440
4655.30 453
4655.45 459
4655.61 460
4655.77 456
4655.92 450
4656.08 444
4656.24 441
4656.39 441
4656.55 445
4656.71 451
4656.86 457
4657.02 461
4657.17 462
4657.33 460
4657.49 455
4657.64 447
4657.80 438
4657.96 428
4658.11 415
4658.27 400
4658.43 384
4658.58 366
4658.74 349
4658.90 332
4659.05 317
4659.21 306
4659.37 299
4659.52 295
4659.68 296
4659.83 299
4659.99 305
4660.15 312
4660.30 321
4660.46 329
4660.62 337
4660.77 344
4660.93 350
4661.09 355
4661.24 360
4661.40 366
4661.56 375
4661.71 386
4661.87 401
4662.03 417
4662.18 433
4662.34 447
4662.50 456
4662.65 459
4662.81 456
4662.97 448
4663.12 436
4663.28 426
4663.44 418
4663.59 415
4663.75 418
4663.91 426
4664.06 438
4664.22 451
4664.37 463
4664.53 474
4664.69 481
4664.84 485
4665.00 487
4665.16 486
4665.31 483
4665.47 479
4665.63 473
4665.78 465
4665.94 456
4666.10 447
4666.25 440
4666.41 437
4666.57 440
4666.72 449
4666.88 464
4667.04 483
4667.19 503
4667.35 521
4667.51 535
4667.66 546
4667.82 552
4667.98 558
4668.13 565
4668.29 575
4668.45 588
4668.60 603
4668.76 619
4668.92 634
4669.07 645
4669.23 652
4669.39 655
4669.54 656
4669.70 657
4669.86 658
4670.01 660
4670.17 664
4670.33 667
4670.48 669
4670.64 671
4670.80 672
4670.95 671
4671.11 672
4671.27 674
4671.42 678
4671.58 685
4671.74 694
4671.89 705
4672.05 717
4672.21 729
4672.36 741
4672.52 751
4672.68 759
4672.83 765
4672.99 769
4673.15 773
4673.30 777
4673.46 783
4673.62 791
4673.78 802
4673.93 816
4674.09 832
4674.25 849
4674.40 867
4674.56 883
4674.72 898
4674.87 909
4675.03 918
4675.19 923
4675.34 927
4675.50 930
4675.66 932
4675.81 937
4675.97 945
4676.13 956
4676.28 971
4676.44 989
4676.60 1009
4676.75 1030
4676.91 1051
4677.07 1069
4677.22 1083
4677.38 1094
4677.54 1103
4677.69 1111
4677.85 1122
4678.01 1135
4678.17 1152
4678.32 1171
4678.48 1192
4678.64 1211
4678.79 1228
4678.95 1241
4679.11 1251
4679.26 1259
4679.42 1266
4679.58 1274
4679.73 1287
4679.89 1306
4680.05 1332
4680.20 1367
4680.36 1411
4680.52 1462
4680.67 1521
4680.83 1585
4680.99 1651
4681.15 1719
4681.30 1787
4681.46 1855
4681.62 1924
4681.77 1993
4681.93 2065
4682.09 2141
4682.24 2220
4682.40 2304
4682.56 2391
4682.71 2482
4682.87 2574
4683.03 2668
4683.18 2762
4683.34 2856
4683.50 2948
4683.66 3039
4683.81 3130
4683.97 3223
4684.13 3317
4684.28 3412
4684.44 3507
4684.60 3600
4684.75 3690
4684.91 3776
4685.07 3857
4685.22 3933
4685.38 4004
4685.54 4070
4685.70 4129
4685.85 4180
4686.01 4222
4686.17 4253
4686.32 4273
4686.48 4285
4686.64 4289
4686.79 4289
4686.95 4287
4687.11 4284
4687.27 4278
4687.42 4270
4687.58 4256
4687.74 4237
4687.89 4211
4688.05 4180
4688.21 4146
4688.36 4111
4688.52 4078
4688.68 4047
4688.84 4021
4688.99 3995
4689.15 3969
4689.31 3939
4689.46 3903
4689.62 3859
4689.78 3805
4689.93 3744
4690.09 3677
4690.25 3608
4690.41 3538
4690.56 3469
4690.72 3402
4690.88 3338
4691.03 3275
4691.19 3212
4691.35 3147
4691.50 3080
4691.66 3011
4691.82 2941
4691.98 2872
4692.13 2803
4692.29 2736
4692.45 2671
4692.60 2606
4692.76 2540
4692.92 2473
4693.08 2405
4693.23 2335
4693.39 2266
4693.55 2200
4693.70 2138
4693.86 2081
4694.02 2030
4694.17 1983
4694.33 1941
4694.49 1900
4694.65 1859
4694.80 1817
4694.96 1774
4695.12 1730
4695.27 1685
4695.43 1642
4695.59 1601
4695.75 1562
4695.90 1525
4696.06 1490
4696.22 1455
4696.37 1422
4696.53 1390
4696.69 1360
4696.85 1333
4697.00 1309
4697.16 1288
4697.32 1268
4697.47 1249
4697.63 1229
4697.79 1208
4697.95 1185
4698.10 1159
4698.26 1130
4698.42 1097
4698.57 1061
4698.73 1024
4698.89 987
4699.05 952
4699.20 921
4699.36 896
4699.52 877
4699.67 863
4699.83 851
4699.99 841
4700.15 830
4700.30 818
4700.46 805
4700.62 792
4700.78 777
4700.93 763
4701.09 747
4701.25 729
4701.40 708
4701.56 683
4701.72 657
4701.88 630
4702.03 605
4702.19 582
4702.35 563
4702.50 548
4702.66 537
4702.82 526
4702.98 517
4703.13 507
4703.29 496
4703.45 486
4703.61 477
4703.76 469
4703.92 465
4704.08 463
4704.23 463
4704.39 464
4704.55 465
4704.71 465
4704.86 461
4705.02 454
4705.18 441
4705.34 423
4705.49 400
4705.65 374
4705.81 346
4705.96 319
4706.12 294
4706.28 272
4706.44 257
4706.59 246
4706.75 240
4706.91 237
4707.07 237
4707.22 237
4707.38 235
4707.54 231
4707.69 225
4707.85 218
4708.01 209
4708.17 200
4708.32 191
4708.48 183
4708.64 175
4708.80 166
4708.95 158
4709.11 148
4709.27 138
4709.43 129
4709.58 120
4709.74 111
4709.90 103
4710.05 96
4710.21 88
4710.37 80
4710.53 72
4710.68 66
4710.84 62
4711.00 60
4711.16 63
4711.31 69
4711.47 78
4711.63 89
4711.79 100
4711.94 111
4712.10 118
4712.26 123
4712.42 123
4712.57 119
4712.73 113
4712.89 105
4713.04 98
4713.20 91
4713.36 86
4713.52 83
4713.67 81
4713.83 80
4713.99 78
4714.15 75
4714.30 72
4714.46 68
4714.62 65
4714.78 62
4714.93 60
4715.09 58
4715.25 56
4715.41 55
4715.56 53
4715.72 52
4715.88 51
4716.04 52
4716.19 53
4716.35 53
4716.51 52
4716.67 49
4716.82 42
4716.98 32
4717.14 19
4717.30 4
4717.45 0
4717.61 0
4717.77 0
4717.93 0
4718.08 0
4718.24 0
4718.40 0
4718.56 1
4718.71 11
4718.87 19
4719.03 25
4719.19 29
4719.34 32
4719.50 34
4719.66 37
4719.82 39
4719.97 43
4720.13 46
4720.29 49
4720.45 52
4720.60 54
4720.76 55
4720.92 56
4721.08 57
4721.23 58
4721.39 60
4721.55 61
4721.71 64
4721.86 67
4722.02 72
4722.18 78
4722.34 86
4722.49 94
4722.65 102
4722.81 109
4722.97 113
4723.12 113
4723.28 109
4723.44 101
4723.60 93
4723.75 85
4723.91 80
4724.07 80
4724.23 87
4724.39 99
4724.54 115
4724.70 131
4724.86 146
4725.02 156
4725.17 162
4725.33 163
4725.49 161
4725.65 156
4725.80 151
4725.96 146
4726.12 141
4726.28 136
4726.43 131
4726.59 126
4726.75 121
4726.91 118
4727.06 116
4727.22 116
4727.38 117
4727.54 118
4727.70 118
4727.85 119
4728.01 120
4728.17 123
4728.33 126
4728.48 132
4728.64 138
4728.80 144
4728.96 149
4729.11 152
4729.27 152
4729.43 151
4729.59 148
4729.75 145
4729.90 142
4730.06 140
4730.22 137
4730.38 135
4730.53 132
4730.69 127
4730.85 121
4731.01 115
4731.16 107
4731.32 100
4731.48 94
4731.64 90
4731.80 89
4731.95 89
4732.11 90
4732.27 93
4732.43 95
4732.58 96
4732.74 95
4732.90 94
4733.06 93
4733.21 92
4733.37 91
4733.53 93
4733.69 96
4733.85 100
4734.00 103
4734.16 105
4734.32 104
4734.48 101
4734.63 97
4734.79 93
4734.95 91
4735.11 91
4735.27 94
4735.42 101
4735.58 108
4735.74 114
4735.90 118
4736.05 119
4736.21 116
4736.37 111
4736.53 104
4736.69 97
4736.84 91
4737.00 84
4737.16 77
4737.32 69
4737.47 59
4737.63 47
4737.79 36
4737.95 27
4738.11 21
4738.26 20
4738.42 21
4738.58 26
4738.74 32
4738.90 38
4739.05 42
4739.21 45
4739.37 45
4739.53 45
4739.68 44
4739.84 42
4740.00 38
4740.16 32
4740.32 25
4740.47 17
4740.63 8
4740.79 0
4740.95 0
4741.11 0
4741.26 0
4741.42 0
4741.58 0
4741.74 0
4741.89 0
4742.05 0
4742.21 4
4742.37 10
4742.53 18
4742.68 25
4742.84 31
4743.00 37
4743.16 42
4743.32 46
4743.47 50
4743.63 54
4743.79 58
4743.95 62
4744.11 67
4744.26 70
4744.42 72
4744.58 74
4744.74 75
4744.90 75
4745.05 76
4745.21 78
4745.37 81
4745.53 85
4745.68 91
4745.84 98
4746.00 106
4746.16 115
4746.32 124
4746.47 133
4746.63 141
4746.79 146
4746.95 148
4747.11 148
4747.26 144
4747.42 137
4747.58 130
4747.74 122
4747.90 115
4748.05 111
4748.21 109
4748.37 109
4748.53 110
4748.69 112
4748.84 113
4749.00 113
4749.16 112
4749.32 111
4749.48 112
4749.63 116
4749.79 124
4749.95 134
4750.11 145
4750.27 155
4750.42 161
4750.58 162
4750.74 159
4750.90 152
4751.06 143
4751.21 134
4751.37 125
4751.53 117
4751.69 110
4751.85 104
4752.01 98
4752.16 92
4752.32 87
4752.48 83
4752.64 80
4752.80 78
4752.95 77
4753.11 77
4753.27 77
4753.43 76
4753.59 75
4753.74 73
4753.90 72
4754.06 71
4754.22 70
4754.38 71
4754.53 73
4754.69 77
4754.85 82
4755.01 87
4755.17 92
4755.33 96
4755.48 99
4755.64 101
4755.80 103
4755.96 106
4756.12 110
4756.27 115
4756.43 122
4756.59 131
4756.75 141
4756.91 153
4757.06 165
4757.22 176
4757.38 187
4757.54 196
4757.70 202
4757.86 205
4758.01 203
4758.17 198
4758.33 191
4758.49 184
4758.65 178
4758.80 174
4758.96 173
4759.12 175
4759.28 179
4759.44 183
4759.60 186
4759.75 186
4759.91 182
4760.07 175
4760.23 167
4760.39 158
4760.54 150
4760.70 146
4760.86 145
4761.02 147
4761.18 150
4761.34 155
4761.49 159
4761.65 162
4761.81 163
4761.97 162
4762.13 160
4762.28 156
4762.44 149
4762.60 141
4762.76 129
4762.92 115
4763.08 98
4763.23 81
4763.39 64
4763.55 51
4763.71 42
4763.87 38
4764.03 40
4764.18 46
4764.34 55
4764.50 65
4764.66 76
4764.82 86
4764.97 94
4765.13 102
4765.29 109
4765.45 115
4765.61 121
4765.77 126
4765.92 130
4766.08 134
4766.24 135
4766.40 135
4766.56 133
4766.72 130
4766.87 127
4767.03 124
4767.19 120
4767.35 115
4767.51 108
4767.67 98
4767.82 84
4767.98 66
4768.14 45
4768.30 24
4768.46 3
4768.62 0
4768.77 0
4768.93 0
4769.09 0
4769.25 0
4769.41 0
4769.57 0
4769.72 0
4769.88 12
4770.04 22
4770.20 31
4770.36 38
4770.52 45
4770.67 51
4770.83 57
4770.99 61
4771.15 65
4771.31 68
4771.47 70
4771.62 71
4771.78 71
4771.94 70
4772.10 68
4772.26 65
4772.42 62
4772.58 59
4772.73 57
4772.89 57
4773.05 59
4773.21 63
4773.37 71
4773.53 81
4773.68 93
4773.84 105
4774.00 116
4774.16 124
4774.32 130
4774.48 134
4774.63 137
4774.79 141
4774.95 145
4775.11 150
4775.27 155
4775.43 159
4775.59 161
4775.74 159
4775.90 153
4776.06 145
4776.22 136
4776.38 127
4776.54 120
4776.69 116
4776.85 115
4777.01 115
4777.17 118
4777.33 121
4777.49 125
4777.65 128
[truncated: 739,822 more chars]
