# Supplementary material for: Methylobacterium Species Promoting Rice and Barley Growth and Interaction Specificity Revealed with Whole-Cell Matrix-Assisted Laser Desorption / Ionization-Time-of-Flight Mass Spectrometry (MALDI-TOF/MS) Analysis
Source: PLoS One. 2015 Jun 8;10(6):e0129509. doi: 10.1371/journal.pone.0129509 (PMC4460032; doi:10.1371/journal.pone.0129509)
Supplement: S2 Data — (ZIP) [file pone.0129509.s002.zip › Supplementary data 2 (ms from inoculated rice)/control-10.txt]

779.66 0
779.73 0
779.79 0
779.85 0
779.92 0
779.98 0
780.05 0
780.11 0
780.17 0
780.24 0
780.30 0
780.37 0
780.43 0
780.49 0
780.56 0
780.62 0
780.69 0
780.75 0
780.81 0
780.88 0
780.94 0
781.01 0
781.07 0
781.13 0
781.20 0
781.26 0
781.33 0
781.39 0
781.46 0
781.52 0
781.58 0
781.65 0
781.71 0
781.78 0
781.84 0
781.90 0
781.97 0
782.03 0
782.10 0
782.16 0
782.22 0
782.29 0
782.35 0
782.42 0
782.48 0
782.54 0
782.61 0
782.67 0
782.74 0
782.80 0
782.87 0
782.93 0
782.99 0
783.06 0
783.12 0
783.19 0
783.25 0
783.31 0
783.38 0
783.44 0
783.51 0
783.57 0
783.63 0
783.70 0
783.76 0
783.83 0
783.89 0
783.96 0
784.02 0
784.08 0
784.15 0
784.21 0
784.28 0
784.34 0
784.40 0
784.47 0
784.53 0
784.60 0
784.66 0
784.73 0
784.79 0
784.85 0
784.92 0
784.98 0
785.05 0
785.11 0
785.18 0
785.24 0
785.30 0
785.37 0
785.43 0
785.50 0
785.56 0
785.62 0
785.69 0
785.75 0
785.82 0
785.88 0
785.95 0
786.01 0
786.07 0
786.14 0
786.20 0
786.27 0
786.33 0
786.40 0
786.46 0
786.52 0
786.59 0
786.65 0
786.72 0
786.78 0
786.85 0
786.91 0
786.97 0
787.04 0
787.10 0
787.17 0
787.23 0
787.30 0
787.36 0
787.42 0
787.49 0
787.55 0
787.62 0
787.68 0
787.75 0
787.81 0
787.87 0
787.94 0
788.00 0
788.07 0
788.13 0
788.20 0
788.26 0
788.32 0
788.39 0
788.45 0
788.52 0
788.58 0
788.65 0
788.71 0
788.78 0
788.84 0
788.90 0
788.97 0
789.03 0
789.10 0
789.16 0
789.23 0
789.29 0
789.35 0
789.42 0
789.48 0
789.55 0
789.61 0
789.68 0
789.74 0
789.81 0
789.87 0
789.93 0
790.00 0
790.06 0
790.13 0
790.19 0
790.26 0
790.32 0
790.39 0
790.45 0
790.51 0
790.58 0
790.64 0
790.71 0
790.77 0
790.84 0
790.90 0
790.96 0
791.03 0
791.09 0
791.16 0
791.22 0
791.29 0
791.35 0
791.42 0
791.48 0
791.55 0
791.61 0
791.67 0
791.74 0
791.80 0
791.87 0
791.93 0
792.00 0
792.06 0
792.13 0
792.19 0
792.25 0
792.32 0
792.38 0
792.45 0
792.51 0
792.58 0
792.64 0
792.71 0
792.77 0
792.84 0
792.90 0
792.96 0
793.03 0
793.09 0
793.16 0
793.22 0
793.29 0
793.35 0
793.42 0
793.48 0
793.55 0
793.61 0
793.67 0
793.74 0
793.80 0
793.87 0
793.93 0
794.00 0
794.06 0
794.13 0
794.19 0
794.26 0
794.32 0
794.38 0
794.45 0
794.51 0
794.58 0
794.64 0
794.71 0
794.77 0
794.84 0
794.90 0
794.97 0
795.03 0
795.10 0
795.16 0
795.22 0
795.29 0
795.35 0
795.42 0
795.48 0
795.55 0
795.61 0
795.68 0
795.74 0
795.81 0
795.87 0
795.94 0
796.00 0
796.06 0
796.13 0
796.19 0
796.26 0
796.32 0
796.39 0
796.45 0
796.52 0
796.58 0
796.65 0
796.71 0
796.78 0
796.84 0
796.91 0
796.97 0
797.03 0
797.10 0
797.16 0
797.23 0
797.29 0
797.36 0
797.42 0
797.49 0
797.55 0
797.62 0
797.68 0
797.75 0
797.81 0
797.88 0
797.94 0
798.01 0
798.07 0
798.14 0
798.20 0
798.26 0
798.33 0
798.39 0
798.46 0
798.52 0
798.59 0
798.65 0
798.72 0
798.78 0
798.85 0
798.91 0
798.98 0
799.04 0
799.11 0
799.17 0
799.24 0
799.30 0
799.37 0
799.43 0
799.50 0
799.56 0
799.62 0
799.69 0
799.75 0
799.82 0
799.88 0
799.95 0
800.01 0
800.08 0
800.14 0
800.21 0
800.27 0
800.34 0
800.40 0
800.47 0
800.53 0
800.60 0
800.66 0
800.73 0
800.79 0
800.86 0
800.92 0
800.99 0
801.05 0
801.12 0
801.18 0
801.25 0
801.31 0
801.38 0
801.44 0
801.51 0
801.57 0
801.63 0
801.70 0
801.76 0
801.83 0
801.89 0
801.96 0
802.02 0
802.09 0
802.15 0
802.22 0
802.28 0
802.35 0
802.41 0
802.48 0
802.54 0
802.61 0
802.67 0
802.74 0
802.80 0
802.87 0
802.93 0
803.00 0
803.06 0
803.13 0
803.19 0
803.26 0
803.32 0
803.39 0
803.45 0
803.52 0
803.58 0
803.65 0
803.71 0
803.78 0
803.84 0
803.91 0
803.97 0
804.04 0
804.10 0
804.17 0
804.23 0
804.30 0
804.36 0
804.43 0
804.49 0
804.56 0
804.62 0
804.69 0
804.75 0
804.82 0
804.88 0
804.95 0
805.01 0
805.08 0
805.14 0
805.21 0
805.27 0
805.34 0
805.40 0
805.47 0
805.53 0
805.60 0
805.66 0
805.73 0
805.79 0
805.86 0
805.92 0
805.99 0
806.05 0
806.12 0
806.18 0
806.25 0
806.31 0
806.38 0
806.44 0
806.51 0
806.57 0
806.64 0
806.70 0
806.77 1
806.83 1
806.90 2
806.96 2
807.03 3
807.09 3
807.16 3
807.22 2
807.29 2
807.35 1
807.42 0
807.49 0
807.55 0
807.62 0
807.68 0
807.75 0
807.81 0
807.88 1
807.94 1
808.01 1
808.07 1
808.14 2
808.20 1
808.27 1
808.33 1
808.40 0
808.46 0
808.53 0
808.59 0
808.66 1
808.72 1
808.79 3
808.85 4
808.92 5
808.98 5
809.05 5
809.11 5
809.18 4
809.24 3
809.31 2
809.37 1
809.44 1
809.51 0
809.57 0
809.64 0
809.70 0
809.77 0
809.83 0
809.90 0
809.96 0
810.03 0
810.09 0
810.16 0
810.22 0
810.29 0
810.35 0
810.42 0
810.48 0
810.55 0
810.61 0
810.68 0
810.74 0
810.81 0
810.87 0
810.94 0
811.01 0
811.07 0
811.14 0
811.20 0
811.27 0
811.33 0
811.40 1
811.46 1
811.53 1
811.59 2
811.66 2
811.72 1
811.79 1
811.85 1
811.92 1
811.98 1
812.05 1
812.12 1
812.18 1
812.25 1
812.31 1
812.38 1
812.44 1
812.51 1
812.57 0
812.64 0
812.70 0
812.77 0
812.83 0
812.90 0
812.96 0
813.03 0
813.10 0
813.16 0
813.23 0
813.29 0
813.36 0
813.42 1
813.49 1
813.55 1
813.62 1
813.68 1
813.75 1
813.81 0
813.88 0
813.94 1
814.01 1
814.08 2
814.14 3
814.21 3
814.27 3
814.34 3
814.40 3
814.47 2
814.53 1
814.60 0
814.66 0
814.73 0
814.79 0
814.86 1
814.93 1
814.99 1
815.06 1
815.12 1
815.19 1
815.25 1
815.32 1
815.38 1
815.45 1
815.51 0
815.58 0
815.65 0
815.71 0
815.78 0
815.84 0
815.91 0
815.97 0
816.04 1
816.10 1
816.17 1
816.23 1
816.30 1
816.37 1
816.43 1
816.50 1
816.56 0
816.63 0
816.69 0
816.76 0
816.82 1
816.89 1
816.95 1
817.02 1
817.09 1
817.15 1
817.22 1
817.28 0
817.35 0
817.41 0
817.48 0
817.54 0
817.61 0
817.68 0
817.74 0
817.81 0
817.87 0
817.94 0
818.00 0
818.07 0
818.13 0
818.20 0
818.27 0
818.33 0
818.40 0
818.46 0
818.53 0
818.59 0
818.66 0
818.72 0
818.79 0
818.86 1
818.92 1
818.99 1
819.05 1
819.12 1
819.18 1
819.25 1
819.31 1
819.38 1
819.45 1
819.51 1
819.58 1
819.64 1
819.71 0
819.77 0
819.84 0
819.91 0
819.97 0
820.04 0
820.10 0
820.17 0
820.23 0
820.30 1
820.36 1
820.43 1
820.50 1
820.56 1
820.63 0
820.69 0
820.76 0
820.82 0
820.89 0
820.96 0
821.02 0
821.09 1
821.15 1
821.22 1
821.28 1
821.35 1
821.42 1
821.48 1
821.55 0
821.61 0
821.68 0
821.74 0
821.81 0
821.87 0
821.94 0
822.01 0
822.07 0
822.14 0
822.20 0
822.27 0
822.33 0
822.40 0
822.47 0
822.53 0
822.60 0
822.66 0
822.73 0
822.79 0
822.86 0
822.93 0
822.99 0
823.06 0
823.12 0
823.19 0
823.26 0
823.32 0
823.39 0
823.45 0
823.52 0
823.58 0
823.65 0
823.72 0
823.78 0
823.85 0
823.91 0
823.98 0
824.04 0
824.11 0
824.18 0
824.24 0
824.31 1
824.37 1
824.44 1
824.50 1
824.57 1
824.64 1
824.70 1
824.77 1
824.83 1
824.90 1
824.97 1
825.03 1
825.10 1
825.16 1
825.23 1
825.29 1
825.36 1
825.43 1
825.49 1
825.56 1
825.62 1
825.69 1
825.76 1
825.82 1
825.89 1
825.95 1
826.02 1
826.08 1
826.15 1
826.22 1
826.28 1
826.35 1
826.41 1
826.48 1
826.55 0
826.61 0
826.68 0
826.74 0
826.81 0
826.88 0
826.94 0
827.01 0
827.07 0
827.14 0
827.20 0
827.27 0
827.34 0
827.40 0
827.47 0
827.53 0
827.60 1
827.67 1
827.73 1
827.80 1
827.86 1
827.93 1
828.00 1
828.06 0
828.13 0
828.19 0
828.26 0
828.33 0
828.39 1
828.46 1
828.52 1
828.59 1
828.66 1
828.72 1
828.79 1
828.85 1
828.92 1
828.99 1
829.05 1
829.12 1
829.18 1
829.25 1
829.32 1
829.38 0
829.45 0
829.51 0
829.58 0
829.65 1
829.71 1
829.78 1
829.84 1
829.91 1
829.98 1
830.04 0
830.11 0
830.17 0
830.24 0
830.31 0
830.37 0
830.44 0
830.50 0
830.57 0
830.64 0
830.70 0
830.77 0
830.83 0
830.90 0
830.97 0
831.03 0
831.10 0
831.16 0
831.23 1
831.30 1
831.36 1
831.43 1
831.49 1
831.56 1
831.63 1
831.69 1
831.76 1
831.83 1
831.89 0
831.96 0
832.02 0
832.09 0
832.16 0
832.22 0
832.29 0
832.35 0
832.42 0
832.49 0
832.55 0
832.62 1
832.68 1
832.75 1
832.82 1
832.88 1
832.95 1
833.02 1
833.08 0
833.15 0
833.21 0
833.28 0
833.35 0
833.41 0
833.48 0
833.54 0
833.61 0
833.68 0
833.74 0
833.81 0
833.88 0
833.94 1
834.01 1
834.07 1
834.14 1
834.21 1
834.27 1
834.34 1
834.40 0
834.47 0
834.54 0
834.60 0
834.67 0
834.74 0
834.80 0
834.87 0
834.93 0
835.00 0
835.07 0
835.13 0
835.20 0
835.27 0
835.33 0
835.40 0
835.46 0
835.53 0
835.60 0
835.66 0
835.73 0
835.80 0
835.86 0
835.93 0
835.99 0
836.06 0
836.13 0
836.19 0
836.26 0
836.33 0
836.39 0
836.46 0
836.52 0
836.59 0
836.66 0
836.72 0
836.79 0
836.86 0
836.92 0
836.99 0
837.05 0
837.12 0
837.19 0
837.25 0
837.32 0
837.39 0
837.45 0
837.52 0
837.59 0
837.65 0
837.72 0
837.78 0
837.85 0
837.92 0
837.98 0
838.05 0
838.12 0
838.18 0
838.25 0
838.31 0
838.38 0
838.45 0
838.51 0
838.58 0
838.65 0
838.71 0
838.78 0
838.85 0
838.91 0
838.98 0
839.04 0
839.11 0
839.18 0
839.24 0
839.31 0
839.38 0
839.44 0
839.51 0
839.58 0
839.64 0
839.71 0
839.78 0
839.84 0
839.91 0
839.97 0
840.04 0
840.11 0
840.17 0
840.24 0
840.31 0
840.37 0
840.44 0
840.51 0
840.57 0
840.64 0
840.71 0
840.77 0
840.84 0
840.90 0
840.97 0
841.04 1
841.10 1
841.17 1
841.24 0
841.30 0
841.37 0
841.44 0
841.50 0
841.57 0
841.64 0
841.70 0
841.77 0
841.84 0
841.90 0
841.97 0
842.03 0
842.10 0
842.17 0
842.23 0
842.30 0
842.37 0
842.43 0
842.50 0
842.57 0
842.63 0
842.70 0
842.77 0
842.83 0
842.90 0
842.97 0
843.03 0
843.10 0
843.17 0
843.23 0
843.30 0
843.37 0
843.43 0
843.50 0
843.56 0
843.63 0
843.70 0
843.76 0
843.83 0
843.90 0
843.96 0
844.03 0
844.10 0
844.16 0
844.23 0
844.30 0
844.36 0
844.43 0
844.50 0
844.56 0
844.63 0
844.70 0
844.76 0
844.83 0
844.90 0
844.96 0
845.03 0
845.10 0
845.16 0
845.23 0
845.30 0
845.36 0
845.43 0
845.50 0
845.56 0
845.63 0
845.70 0
845.76 0
845.83 0
845.90 0
845.96 0
846.03 0
846.10 0
846.16 0
846.23 0
846.30 0
846.36 0
846.43 0
846.50 0
846.56 0
846.63 0
846.70 0
846.76 0
846.83 0
846.90 0
846.96 0
847.03 0
847.10 0
847.16 0
847.23 0
847.30 0
847.36 0
847.43 0
847.50 0
847.56 0
847.63 0
847.70 0
847.76 0
847.83 0
847.90 0
847.96 0
848.03 0
848.10 0
848.16 0
848.23 0
848.30 0
848.36 0
848.43 0
848.50 0
848.56 0
848.63 0
848.70 1
848.76 1
848.83 1
848.90 1
848.96 1
849.03 1
849.10 0
849.17 0
849.23 0
849.30 0
849.37 0
849.43 0
849.50 0
849.57 0
849.63 0
849.70 0
849.77 0
849.83 0
849.90 0
849.97 0
850.03 0
850.10 0
850.17 0
850.23 0
850.30 0
850.37 1
850.43 1
850.50 1
850.57 1
850.63 1
850.70 1
850.77 1
850.84 0
850.90 0
850.97 0
851.04 0
851.10 0
851.17 0
851.24 0
851.30 0
851.37 0
851.44 0
851.50 0
851.57 0
851.64 0
851.70 0
851.77 0
851.84 0
851.91 0
851.97 0
852.04 0
852.11 0
852.17 0
852.24 0
852.31 0
852.37 0
852.44 0
852.51 0
852.57 0
852.64 0
852.71 0
852.77 0
852.84 0
852.91 0
852.98 0
853.04 0
853.11 1
853.18 1
853.24 1
853.31 1
853.38 0
853.44 0
853.51 0
853.58 0
853.65 0
853.71 0
853.78 0
853.85 0
853.91 0
853.98 0
854.05 0
854.11 0
854.18 0
854.25 0
854.31 0
854.38 0
854.45 0
854.52 1
854.58 1
854.65 1
854.72 1
854.78 0
854.85 0
854.92 0
854.98 0
855.05 0
855.12 0
855.19 0
855.25 0
855.32 0
855.39 0
855.45 0
855.52 0
855.59 0
855.65 0
855.72 1
855.79 1
855.86 1
855.92 1
855.99 1
856.06 1
856.12 1
856.19 1
856.26 0
856.33 0
856.39 0
856.46 0
856.53 0
856.59 0
856.66 0
856.73 0
856.79 0
856.86 0
856.93 0
857.00 0
857.06 0
857.13 0
857.20 0
857.26 0
857.33 0
857.40 0
857.47 0
857.53 0
857.60 0
857.67 0
857.73 0
857.80 0
857.87 0
857.94 0
858.00 0
858.07 0
858.14 0
858.20 0
858.27 0
858.34 0
858.41 0
858.47 1
858.54 1
858.61 1
858.67 1
858.74 1
858.81 1
858.88 1
858.94 0
859.01 0
859.08 0
859.14 0
859.21 0
859.28 0
859.35 0
859.41 0
859.48 0
859.55 0
859.61 0
859.68 0
859.75 0
859.82 0
859.88 0
859.95 0
860.02 0
860.08 0
860.15 0
860.22 0
860.29 0
860.35 0
860.42 0
860.49 0
860.56 0
860.62 0
860.69 0
860.76 0
860.82 0
860.89 0
860.96 0
861.03 0
861.09 0
861.16 0
861.23 0
861.30 0
861.36 0
861.43 0
861.50 0
861.56 0
861.63 0
861.70 0
861.77 0
861.83 0
861.90 0
861.97 0
862.04 0
862.10 0
862.17 0
862.24 0
862.30 0
862.37 1
862.44 1
862.51 1
862.57 1
862.64 1
862.71 1
862.78 1
862.84 1
862.91 0
862.98 0
863.04 0
863.11 0
863.18 0
863.25 0
863.31 0
863.38 0
863.45 0
863.52 0
863.58 0
863.65 0
863.72 0
863.79 0
863.85 0
863.92 0
863.99 0
864.05 0
864.12 0
864.19 1
864.26 1
864.32 1
864.39 0
864.46 0
864.53 0
864.59 0
864.66 0
864.73 0
864.80 0
864.86 0
864.93 0
865.00 0
865.07 0
865.13 0
865.20 0
865.27 0
865.34 0
865.40 0
865.47 0
865.54 0
865.60 0
865.67 0
865.74 0
865.81 0
865.87 0
865.94 0
866.01 0
866.08 0
866.14 0
866.21 0
866.28 0
866.35 0
866.41 0
866.48 0
866.55 0
866.62 0
866.68 0
866.75 0
866.82 0
866.89 0
866.95 0
867.02 0
867.09 0
867.16 0
867.22 0
867.29 0
867.36 0
867.43 0
867.49 0
867.56 0
867.63 0
867.70 0
867.76 0
867.83 0
867.90 0
867.97 0
868.03 0
868.10 0
868.17 0
868.24 0
868.30 0
868.37 0
868.44 0
868.51 0
868.57 0
868.64 0
868.71 0
868.78 0
868.84 0
868.91 0
868.98 0
869.05 0
869.11 0
869.18 1
869.25 1
869.32 1
869.38 1
869.45 0
869.52 0
869.59 0
869.65 0
869.72 0
869.79 0
869.86 0
869.93 0
869.99 0
870.06 0
870.13 0
870.20 0
870.26 0
870.33 1
870.40 1
870.47 1
870.53 1
870.60 1
870.67 1
870.74 1
870.80 1
870.87 1
870.94 1
871.01 1
871.07 1
871.14 1
871.21 0
871.28 0
871.35 0
871.41 0
871.48 0
871.55 0
871.62 0
871.68 0
871.75 0
871.82 0
871.89 0
871.95 0
872.02 0
872.09 0
872.16 0
872.22 0
872.29 0
872.36 0
872.43 0
872.50 1
872.56 1
872.63 1
872.70 1
872.77 1
872.83 0
872.90 0
872.97 0
873.04 0
873.10 0
873.17 0
873.24 0
873.31 0
873.38 0
873.44 0
873.51 0
873.58 0
873.65 0
873.71 0
873.78 0
873.85 0
873.92 0
873.99 0
874.05 0
874.12 0
874.19 0
874.26 0
874.32 0
874.39 0
874.46 0
874.53 0
874.60 0
874.66 0
874.73 0
874.80 0
874.87 0
874.93 0
875.00 0
875.07 0
875.14 0
875.21 0
875.27 0
875.34 0
875.41 0
875.48 0
875.54 0
875.61 0
875.68 0
875.75 0
875.82 0
875.88 0
875.95 0
876.02 0
876.09 0
876.15 0
876.22 0
876.29 0
876.36 0
876.43 0
876.49 0
876.56 0
876.63 0
876.70 0
876.77 0
876.83 0
876.90 0
876.97 0
877.04 0
877.10 0
877.17 0
877.24 0
877.31 0
877.38 0
877.44 0
877.51 0
877.58 0
877.65 0
877.72 0
877.78 0
877.85 0
877.92 0
877.99 0
878.05 0
878.12 0
878.19 0
878.26 0
878.33 0
878.39 0
878.46 0
878.53 0
878.60 0
878.67 0
878.73 0
878.80 0
878.87 0
878.94 0
879.01 0
879.07 0
879.14 0
879.21 0
879.28 0
879.35 0
879.41 0
879.48 0
879.55 0
879.62 0
879.69 0
879.75 0
879.82 0
879.89 0
879.96 0
880.03 0
880.09 0
880.16 0
880.23 0
880.30 0
880.37 0
880.43 0
880.50 0
880.57 0
880.64 0
880.71 0
880.77 0
880.84 0
880.91 0
880.98 0
881.05 0
881.11 0
881.18 0
881.25 0
881.32 0
881.39 0
881.45 1
881.52 1
881.59 1
881.66 0
881.73 0
881.79 0
881.86 0
881.93 0
882.00 0
882.07 0
882.13 0
882.20 0
882.27 0
882.34 0
882.41 0
882.47 0
882.54 0
882.61 0
882.68 0
882.75 0
882.81 0
882.88 0
882.95 0
883.02 0
883.09 0
883.16 0
883.22 0
883.29 0
883.36 0
883.43 0
883.50 0
883.56 0
883.63 0
883.70 0
883.77 0
883.84 0
883.90 0
883.97 0
884.04 1
884.11 1
884.18 0
884.25 0
884.31 0
884.38 0
884.45 0
884.52 0
884.59 0
884.65 0
884.72 0
884.79 0
884.86 0
884.93 0
884.99 0
885.06 0
885.13 0
885.20 0
885.27 0
885.34 0
885.40 0
885.47 0
885.54 0
885.61 0
885.68 0
885.75 0
885.81 0
885.88 0
885.95 0
886.02 0
886.09 0
886.15 0
886.22 0
886.29 0
886.36 1
886.43 1
886.50 1
886.56 1
886.63 0
886.70 0
886.77 0
886.84 0
886.90 0
886.97 0
887.04 0
887.11 0
887.18 0
887.25 1
887.31 1
887.38 0
887.45 0
887.52 0
887.59 0
887.66 0
887.72 0
887.79 0
887.86 0
887.93 0
888.00 0
888.07 0
888.13 0
888.20 0
888.27 0
888.34 0
888.41 0
888.48 0
888.54 0
888.61 0
888.68 0
888.75 0
888.82 0
888.89 0
888.95 0
889.02 0
889.09 0
889.16 0
889.23 0
889.30 0
889.36 0
889.43 0
889.50 0
889.57 0
889.64 0
889.71 0
889.77 0
889.84 0
889.91 0
889.98 0
890.05 0
890.12 0
890.18 0
890.25 0
890.32 0
890.39 0
890.46 0
890.53 0
890.59 0
890.66 0
890.73 0
890.80 0
890.87 0
890.94 0
891.00 0
891.07 0
891.14 0
891.21 0
891.28 0
891.35 0
891.41 0
891.48 0
891.55 0
891.62 0
891.69 0
891.76 0
891.83 0
891.89 0
891.96 0
892.03 0
892.10 0
892.17 0
892.24 0
892.30 0
892.37 0
892.44 0
892.51 0
892.58 0
892.65 0
892.72 0
892.78 0
892.85 0
892.92 0
892.99 0
893.06 0
893.13 0
893.19 0
893.26 0
893.33 0
893.40 0
893.47 0
893.54 0
893.61 0
893.67 0
893.74 0
893.81 0
893.88 0
893.95 0
894.02 0
894.09 0
894.15 0
894.22 0
894.29 0
894.36 0
894.43 0
894.50 0
894.57 0
894.63 0
894.70 0
894.77 0
894.84 0
894.91 0
894.98 0
895.04 0
895.11 0
895.18 0
895.25 0
895.32 0
895.39 0
895.46 0
895.52 0
895.59 0
895.66 0
895.73 0
895.80 0
895.87 0
895.94 0
896.00 0
896.07 0
896.14 0
896.21 0
896.28 0
896.35 0
896.42 0
896.49 0
896.55 0
896.62 0
896.69 0
896.76 0
896.83 0
896.90 0
896.97 0
897.03 0
897.10 0
897.17 0
897.24 0
897.31 0
897.38 0
897.45 0
897.51 0
897.58 0
897.65 0
897.72 0
897.79 0
897.86 0
897.93 0
898.00 0
898.06 0
898.13 0
898.20 0
898.27 0
898.34 0
898.41 0
898.48 0
898.54 0
898.61 0
898.68 0
898.75 0
898.82 0
898.89 0
898.96 0
899.03 0
899.09 0
899.16 0
899.23 0
899.30 0
899.37 0
899.44 0
899.51 0
899.58 0
899.64 0
899.71 0
899.78 0
899.85 0
899.92 0
899.99 0
900.06 0
900.13 0
900.19 0
900.26 0
900.33 0
900.40 0
900.47 0
900.54 0
900.61 0
900.68 0
900.74 0
900.81 0
900.88 0
900.95 0
901.02 0
901.09 0
901.16 0
901.23 0
901.29 0
901.36 0
901.43 0
901.50 0
901.57 0
901.64 0
901.71 0
901.78 0
901.85 0
901.91 0
901.98 0
902.05 0
902.12 0
902.19 0
902.26 0
902.33 0
902.40 0
902.46 0
902.53 0
902.60 0
902.67 0
902.74 0
902.81 0
902.88 0
902.95 0
903.02 0
903.08 0
903.15 0
903.22 0
903.29 0
903.36 0
903.43 0
903.50 0
903.57 0
903.64 0
903.70 0
903.77 0
903.84 0
903.91 0
903.98 0
904.05 0
904.12 0
904.19 0
904.26 0
904.32 0
904.39 0
904.46 0
904.53 0
904.60 0
904.67 0
904.74 0
904.81 0
904.88 0
904.94 0
905.01 0
905.08 0
905.15 0
905.22 0
905.29 0
905.36 0
905.43 0
905.50 0
905.57 0
905.63 0
905.70 0
905.77 0
905.84 0
905.91 0
905.98 0
906.05 0
906.12 0
906.19 0
906.25 0
906.32 0
906.39 0
906.46 0
906.53 0
906.60 0
906.67 0
906.74 0
906.81 0
906.88 0
906.94 0
907.01 0
907.08 0
907.15 0
907.22 0
907.29 0
907.36 0
907.43 0
907.50 0
907.57 0
907.64 0
907.70 0
907.77 0
907.84 0
907.91 0
907.98 0
908.05 0
908.12 0
908.19 0
908.26 0
908.33 0
908.39 0
908.46 0
908.53 0
908.60 0
908.67 0
908.74 0
908.81 0
908.88 0
908.95 0
909.02 0
909.09 0
909.15 0
909.22 0
909.29 0
909.36 0
909.43 0
909.50 0
909.57 0
909.64 0
909.71 0
909.78 0
909.85 0
909.92 0
909.98 0
910.05 0
910.12 0
910.19 0
910.26 0
910.33 0
910.40 0
910.47 0
910.54 0
910.61 0
910.68 0
910.74 0
910.81 0
910.88 0
910.95 0
911.02 0
911.09 0
911.16 0
911.23 0
911.30 0
911.37 0
911.44 0
911.51 0
911.57 0
911.64 0
911.71 0
911.78 0
911.85 0
911.92 0
911.99 0
912.06 0
912.13 0
912.20 0
912.27 0
912.34 0
912.41 0
912.47 0
912.54 0
912.61 0
912.68 0
912.75 0
912.82 0
912.89 0
912.96 0
913.03 0
913.10 0
913.17 0
913.24 0
913.31 0
913.37 0
913.44 0
913.51 0
913.58 0
913.65 0
913.72 0
913.79 0
913.86 0
913.93 0
914.00 0
914.07 0
914.14 0
914.21 0
914.28 0
914.34 0
914.41 0
914.48 0
914.55 0
914.62 0
914.69 0
914.76 0
914.83 0
914.90 0
914.97 0
915.04 0
915.11 0
915.18 0
915.25 0
915.31 0
915.38 0
915.45 0
915.52 0
915.59 0
915.66 0
915.73 0
915.80 0
915.87 0
915.94 0
916.01 0
916.08 0
916.15 0
916.22 0
916.29 0
916.36 0
916.42 0
916.49 0
916.56 0
916.63 0
916.70 0
916.77 0
916.84 0
916.91 0
916.98 0
917.05 0
917.12 0
917.19 0
917.26 0
917.33 0
917.40 0
917.47 0
917.53 0
917.60 0
917.67 0
917.74 0
917.81 0
917.88 0
917.95 0
918.02 0
918.09 0
918.16 0
918.23 0
918.30 0
918.37 0
918.44 0
918.51 0
918.58 0
918.65 0
918.72 0
918.78 0
918.85 0
918.92 0
918.99 0
919.06 0
919.13 0
919.20 0
919.27 0
919.34 0
919.41 0
919.48 0
919.55 0
919.62 0
919.69 0
919.76 0
919.83 0
919.90 0
919.97 0
920.04 0
920.11 0
920.17 0
920.24 0
920.31 0
920.38 0
920.45 0
920.52 0
920.59 0
920.66 0
920.73 0
920.80 0
920.87 0
920.94 0
921.01 0
921.08 0
921.15 0
921.22 0
921.29 0
921.36 0
921.43 0
921.50 0
921.57 0
921.63 0
921.70 0
921.77 0
921.84 0
921.91 0
921.98 0
922.05 0
922.12 0
922.19 0
922.26 0
922.33 0
922.40 0
922.47 0
922.54 0
922.61 0
922.68 0
922.75 0
922.82 0
922.89 0
922.96 0
923.03 0
923.10 0
923.17 0
923.24 0
923.31 0
923.38 0
923.44 0
923.51 0
923.58 0
923.65 0
923.72 0
923.79 0
923.86 0
923.93 0
924.00 0
924.07 0
924.14 0
924.21 0
924.28 0
924.35 0
924.42 0
924.49 0
924.56 0
924.63 0
924.70 0
924.77 0
924.84 0
924.91 0
924.98 0
925.05 0
925.12 0
925.19 0
925.26 0
925.33 0
925.40 0
925.47 0
925.54 0
925.60 0
925.67 0
925.74 0
925.81 0
925.88 0
925.95 0
926.02 0
926.09 0
926.16 0
926.23 0
926.30 0
926.37 1
926.44 1
926.51 1
926.58 1
926.65 1
926.72 1
926.79 1
926.86 1
926.93 1
927.00 1
927.07 1
927.14 1
927.21 1
927.28 0
927.35 0
927.42 0
927.49 0
927.56 0
927.63 0
927.70 0
927.77 0
927.84 0
927.91 0
927.98 1
928.05 1
928.12 1
928.19 1
928.26 1
928.33 1
928.40 1
928.47 1
928.54 1
928.61 1
928.67 1
928.74 1
928.81 1
928.88 1
928.95 1
929.02 1
929.09 1
929.16 1
929.23 1
929.30 1
929.37 1
929.44 1
929.51 1
929.58 1
929.65 1
929.72 1
929.79 1
929.86 1
929.93 1
930.00 1
930.07 1
930.14 1
930.21 2
930.28 2
930.35 2
930.42 2
930.49 1
930.56 1
930.63 1
930.70 1
930.77 1
930.84 1
930.91 1
930.98 1
931.05 1
931.12 1
931.19 1
931.26 1
931.33 1
931.40 1
931.47 1
931.54 1
931.61 1
931.68 1
931.75 1
931.82 1
931.89 1
931.96 1
932.03 1
932.10 1
932.17 1
932.24 1
932.31 1
932.38 1
932.45 0
932.52 0
932.59 0
932.66 0
932.73 0
932.80 0
932.87 0
932.94 1
933.01 1
933.08 1
933.15 1
933.22 1
933.29 1
933.36 1
933.43 1
933.50 1
933.57 1
933.64 0
933.71 0
933.78 0
933.85 0
933.92 0
933.99 0
934.06 0
934.13 0
934.20 0
934.27 0
934.34 0
934.41 0
934.48 0
934.55 1
934.62 1
934.69 1
934.76 0
934.83 0
934.90 0
934.97 0
935.04 0
935.11 0
935.18 0
935.25 0
935.32 0
935.39 0
935.46 0
935.53 0
935.60 0
935.67 0
935.74 0
935.81 0
935.88 0
935.95 0
936.02 0
936.09 0
936.16 0
936.23 0
936.30 0
936.37 0
936.44 0
936.51 0
936.58 0
936.65 0
936.72 0
936.79 0
936.86 0
936.93 0
937.00 0
937.07 0
937.14 0
937.21 0
937.28 0
937.35 0
937.42 0
937.50 0
937.57 0
937.64 0
937.71 0
937.78 0
937.85 0
937.92 0
937.99 0
938.06 0
938.13 0
938.20 0
938.27 0
938.34 0
938.41 0
938.48 0
938.55 0
938.62 0
938.69 0
938.76 0
938.83 1
938.90 1
938.97 1
939.04 1
939.11 1
939.18 1
939.25 1
939.32 0
939.39 0
939.46 0
939.53 0
939.60 0
939.67 0
939.74 0
939.81 0
939.88 0
939.95 0
940.02 0
940.09 0
940.16 0
940.23 0
940.30 0
940.37 0
940.44 0
940.51 0
940.59 0
940.66 0
940.73 0
940.80 0
940.87 0
940.94 0
941.01 0
941.08 0
941.15 0
941.22 0
941.29 0
941.36 0
941.43 0
941.50 0
941.57 0
941.64 0
941.71 0
941.78 0
941.85 0
941.92 0
941.99 0
942.06 0
942.13 0
942.20 0
942.27 0
942.34 0
942.41 0
942.48 0
942.55 0
942.62 0
942.69 0
942.77 0
942.84 0
942.91 0
942.98 0
943.05 0
943.12 0
943.19 0
943.26 0
943.33 0
943.40 0
943.47 0
943.54 0
943.61 0
943.68 0
943.75 0
943.82 0
943.89 0
943.96 0
944.03 0
944.10 0
944.17 0
944.24 0
944.31 0
944.38 0
944.45 0
944.52 0
944.60 0
944.67 0
944.74 0
944.81 0
944.88 0
944.95 0
945.02 0
945.09 0
945.16 0
945.23 0
945.30 0
945.37 0
945.44 0
945.51 0
945.58 0
945.65 0
945.72 0
945.79 0
945.86 0
945.93 0
946.00 0
946.08 0
946.15 0
946.22 0
946.29 0
946.36 0
946.43 0
946.50 0
946.57 0
946.64 0
946.71 0
946.78 0
946.85 0
946.92 0
946.99 0
947.06 0
947.13 0
947.20 0
947.27 0
947.34 0
947.41 0
947.49 0
947.56 0
947.63 0
947.70 0
947.77 0
947.84 0
947.91 0
947.98 0
948.05 0
948.12 0
948.19 0
948.26 0
948.33 0
948.40 0
948.47 0
948.54 0
948.61 0
948.68 0
948.76 0
948.83 0
948.90 0
948.97 0
949.04 0
949.11 0
949.18 0
949.25 0
949.32 1
949.39 1
949.46 1
949.53 1
949.60 1
949.67 1
949.74 1
949.81 1
949.89 1
949.96 1
950.03 0
950.10 0
950.17 0
950.24 0
950.31 0
950.38 0
950.45 1
950.52 1
950.59 1
950.66 1
950.73 1
950.80 1
950.87 1
950.94 1
951.02 1
951.09 1
951.16 1
951.23 1
951.30 1
951.37 1
951.44 1
951.51 1
951.58 1
951.65 1
951.72 1
951.79 1
951.86 1
951.93 1
952.01 1
952.08 1
952.15 1
952.22 1
952.29 1
952.36 1
952.43 1
952.50 1
952.57 1
952.64 1
952.71 1
952.78 0
952.85 0
952.92 0
953.00 0
953.07 0
953.14 0
953.21 0
953.28 0
953.35 0
953.42 0
953.49 0
953.56 0
953.63 0
953.70 0
953.77 0
953.84 0
953.92 0
953.99 0
954.06 0
954.13 0
954.20 0
954.27 0
954.34 0
954.41 0
954.48 0
954.55 0
954.62 0
954.69 0
954.76 0
954.84 0
954.91 0
954.98 0
955.05 0
955.12 0
955.19 0
955.26 0
955.33 0
955.40 0
955.47 0
955.54 0
955.61 0
955.69 0
955.76 0
955.83 0
955.90 0
955.97 0
956.04 0
956.11 0
956.18 0
956.25 0
956.32 0
956.39 0
956.47 0
956.54 0
956.61 0
956.68 0
956.75 0
956.82 0
956.89 0
956.96 0
957.03 0
957.10 0
957.17 0
957.24 0
957.32 0
957.39 0
957.46 0
957.53 0
957.60 0
957.67 0
957.74 0
957.81 0
957.88 0
957.95 1
958.02 1
958.10 1
958.17 1
958.24 1
958.31 1
958.38 0
958.45 0
958.52 0
958.59 0
958.66 1
958.73 1
958.81 1
958.88 1
958.95 1
959.02 1
959.09 1
959.16 1
959.23 1
959.30 1
959.37 1
959.44 1
959.52 1
959.59 1
959.66 1
959.73 1
959.80 1
959.87 1
959.94 1
960.01 0
960.08 0
960.15 0
960.23 0
960.30 0
960.37 0
960.44 0
960.51 1
960.58 1
960.65 1
960.72 1
960.79 1
960.86 1
960.94 1
961.01 1
961.08 0
961.15 0
961.22 0
961.29 0
961.36 0
961.43 0
961.50 0
961.57 0
961.65 0
961.72 0
961.79 0
961.86 0
961.93 0
962.00 0
962.07 0
962.14 0
962.21 0
962.29 0
962.36 0
962.43 0
962.50 0
962.57 0
962.64 0
962.71 0
962.78 0
962.85 0
962.93 0
963.00 0
963.07 0
963.14 0
963.21 0
963.28 0
963.35 0
963.42 1
963.49 1
963.57 1
963.64 1
963.71 1
963.78 1
963.85 1
963.92 1
963.99 1
964.06 1
964.13 1
964.21 1
964.28 1
964.35 0
964.42 0
964.49 0
964.56 0
964.63 0
964.70 0
964.78 0
964.85 0
964.92 0
964.99 0
965.06 0
965.13 0
965.20 1
965.27 1
965.34 1
965.42 0
965.49 0
965.56 0
965.63 0
965.70 0
965.77 0
965.84 1
965.91 1
965.99 1
966.06 1
966.13 1
966.20 1
966.27 1
966.34 1
966.41 1
966.48 1
966.56 1
966.63 1
966.70 1
966.77 1
966.84 1
966.91 1
966.98 1
967.05 1
967.13 1
967.20 1
967.27 1
967.34 1
967.41 1
967.48 1
967.55 1
967.62 0
967.70 0
967.77 0
967.84 0
967.91 1
967.98 1
968.05 1
968.12 1
968.19 1
968.27 1
968.34 1
968.41 1
968.48 1
968.55 1
968.62 1
968.69 1
968.77 1
968.84 1
968.91 1
968.98 1
969.05 1
969.12 1
969.19 1
969.26 1
969.34 1
969.41 1
969.48 1
969.55 1
969.62 1
969.69 1
969.76 1
969.84 0
969.91 0
969.98 0
970.05 0
970.12 0
970.19 0
970.26 0
970.34 0
970.41 0
970.48 1
970.55 1
970.62 1
970.69 1
970.76 1
970.84 1
970.91 1
970.98 1
971.05 1
971.12 1
971.19 1
971.26 1
971.33 0
971.41 0
971.48 0
971.55 0
971.62 0
971.69 0
971.76 0
971.83 0
971.91 1
971.98 1
972.05 1
972.12 1
972.19 1
972.26 1
972.34 0
972.41 0
972.48 0
972.55 0
972.62 0
972.69 0
972.76 0
972.84 1
972.91 1
972.98 1
973.05 1
973.12 1
973.19 1
973.26 1
973.34 1
973.41 1
973.48 1
973.55 1
973.62 1
973.69 0
973.76 0
973.84 0
973.91 0
973.98 0
974.05 0
974.12 0
974.19 1
974.27 1
974.34 1
974.41 1
974.48 1
974.55 0
974.62 0
974.69 0
974.77 1
974.84 1
974.91 1
974.98 1
975.05 1
975.12 1
975.20 1
975.27 1
975.34 0
975.41 0
975.48 0
975.55 0
975.62 0
975.70 0
975.77 0
975.84 1
975.91 1
975.98 1
976.05 1
976.13 1
976.20 1
976.27 1
976.34 1
976.41 1
976.48 1
976.56 1
976.63 1
976.70 1
976.77 1
976.84 1
976.91 1
976.99 1
977.06 1
977.13 0
977.20 0
977.27 0
977.34 1
977.42 1
977.49 1
977.56 1
977.63 1
977.70 1
977.77 1
977.85 1
977.92 1
977.99 1
978.06 1
978.13 1
978.20 1
978.28 1
978.35 1
978.42 1
978.49 1
978.56 1
978.63 1
978.71 1
978.78 1
978.85 1
978.92 1
978.99 1
979.06 1
979.14 1
979.21 1
979.28 1
979.35 1
979.42 1
979.49 1
979.57 1
979.64 1
979.71 1
979.78 1
979.85 0
979.92 0
980.00 0
980.07 0
980.14 0
980.21 0
980.28 0
980.35 0
980.43 0
980.50 0
980.57 0
980.64 0
980.71 0
980.79 0
980.86 0
980.93 0
981.00 0
981.07 0
981.14 0
981.22 0
981.29 0
981.36 1
981.43 1
981.50 1
981.58 1
981.65 1
981.72 1
981.79 1
981.86 1
981.93 1
982.01 1
982.08 1
982.15 1
982.22 1
982.29 0
982.37 0
982.44 0
982.51 0
982.58 0
982.65 0
982.72 0
982.80 1
982.87 1
982.94 1
983.01 2
983.08 2
983.16 2
983.23 2
983.30 2
983.37 2
983.44 1
983.51 1
983.59 2
983.66 2
983.73 2
983.80 2
983.87 2
983.95 1
984.02 1
984.09 1
984.16 1
984.23 1
984.31 1
984.38 1
984.45 1
984.52 1
984.59 1
984.66 0
984.74 0
984.81 0
984.88 0
984.95 0
985.02 0
985.10 0
985.17 0
985.24 0
985.31 0
985.38 0
985.46 0
985.53 0
985.60 0
985.67 0
985.74 0
985.82 0
985.89 1
985.96 1
986.03 1
986.10 1
986.18 1
986.25 1
986.32 1
986.39 0
986.46 0
986.54 0
986.61 0
986.68 1
986.75 1
986.82 1
986.90 1
986.97 1
987.04 1
987.11 1
987.18 0
987.26 0
987.33 0
987.40 0
987.47 0
987.54 0
987.62 0
987.69 0
987.76 0
987.83 0
987.90 0
987.98 0
988.05 0
988.12 0
988.19 0
988.26 0
988.34 0
988.41 0
988.48 0
988.55 1
988.62 1
988.70 2
988.77 2
988.84 2
988.91 2
988.98 2
989.06 2
989.13 1
989.20 1
989.27 1
989.34 0
989.42 0
989.49 0
989.56 0
989.63 0
989.71 0
989.78 0
989.85 0
989.92 0
989.99 0
990.07 0
990.14 0
990.21 0
990.28 0
990.35 0
990.43 0
990.50 0
990.57 0
990.64 0
990.71 0
990.79 0
990.86 0
990.93 0
991.00 0
991.08 0
991.15 0
991.22 0
991.29 0
991.36 0
991.44 1
991.51 1
991.58 1
991.65 2
991.72 2
991.80 1
991.87 1
991.94 1
992.01 1
992.09 1
992.16 1
992.23 1
992.30 1
992.37 1
992.45 1
992.52 1
992.59 1
992.66 1
992.74 1
992.81 1
992.88 1
992.95 1
993.02 1
993.10 1
993.17 2
993.24 2
993.31 2
993.39 2
993.46 2
993.53 1
993.60 1
993.67 1
993.75 1
993.82 1
993.89 1
993.96 1
994.04 2
994.11 2
994.18 2
994.25 2
994.32 2
994.40 1
994.47 1
994.54 0
994.61 0
994.69 0
994.76 0
994.83 0
994.90 0
994.97 0
995.05 0
995.12 0
995.19 0
995.26 0
995.34 0
995.41 0
995.48 0
995.55 0
995.63 0
995.70 1
995.77 1
995.84 1
995.91 1
995.99 1
996.06 1
996.13 1
996.20 1
996.28 1
996.35 1
996.42 0
996.49 0
996.57 1
996.64 0
996.71 0
996.78 0
996.86 0
996.93 0
997.00 0
997.07 0
997.14 0
997.22 1
997.29 1
997.36 1
997.43 1
997.51 1
997.58 1
997.65 1
997.72 1
997.80 1
997.87 1
997.94 1
998.01 1
998.09 1
998.16 2
998.23 2
998.30 2
998.38 2
998.45 2
998.52 2
998.59 2
998.66 2
998.74 2
998.81 1
998.88 1
998.95 1
999.03 1
999.10 1
999.17 1
999.24 1
999.32 1
999.39 0
999.46 0
999.53 0
999.61 0
999.68 0
999.75 0
999.82 0
999.90 1
999.97 1
1000.04 1
1000.11 1
1000.19 1
1000.26 2
1000.33 2
1000.40 1
1000.48 1
1000.55 1
1000.62 1
1000.69 1
1000.77 1
1000.84 1
1000.91 1
1000.98 2
1001.06 2
1001.13 3
1001.20 3
1001.27 4
1001.35 4
1001.42 5
1001.49 5
1001.56 5
1001.64 5
1001.71 5
1001.78 5
1001.85 5
1001.93 5
1002.00 5
1002.07 4
1002.14 4
1002.22 4
1002.29 4
1002.36 4
1002.43 3
1002.51 3
1002.58 3
1002.65 3
1002.72 3
1002.80 3
1002.87 3
1002.94 3
1003.01 4
1003.09 4
1003.16 4
1003.23 4
1003.31 4
1003.38 4
1003.45 4
1003.52 4
1003.60 5
1003.67 5
1003.74 5
1003.81 5
1003.89 6
1003.96 6
1004.03 6
1004.10 6
1004.18 6
1004.25 6
1004.32 7
1004.39 7
1004.47 7
1004.54 8
1004.61 8
1004.68 8
1004.76 9
1004.83 9
1004.90 9
1004.98 9
1005.05 9
1005.12 10
1005.19 10
1005.27 10
1005.34 10
1005.41 10
1005.48 10
1005.56 10
1005.63 10
1005.70 10
1005.77 10
1005.85 9
1005.92 10
1005.99 10
1006.07 10
1006.14 10
1006.21 10
1006.28 10
1006.36 10
1006.43 9
1006.50 9
1006.57 8
1006.65 7
1006.72 6
1006.79 6
1006.87 6
1006.94 6
1007.01 7
1007.08 7
1007.16 8
1007.23 9
1007.30 9
1007.37 9
1007.45 9
1007.52 9
1007.59 8
1007.67 7
1007.74 7
1007.81 7
1007.88 7
1007.96 7
1008.03 7
1008.10 7
1008.17 7
1008.25 6
1008.32 6
1008.39 5
1008.47 5
1008.54 5
1008.61 5
1008.68 5
1008.76 5
1008.83 5
1008.90 5
1008.98 5
1009.05 5
1009.12 5
1009.19 5
1009.27 5
1009.34 5
1009.41 5
1009.48 5
1009.56 5
1009.63 5
1009.70 5
1009.78 5
1009.85 5
1009.92 5
1009.99 4
1010.07 4
1010.14 4
1010.21 3
1010.29 3
1010.36 3
1010.43 2
1010.50 2
1010.58 2
1010.65 2
1010.72 2
1010.80 2
1010.87 2
1010.94 2
1011.01 2
1011.09 2
1011.16 2
1011.23 3
1011.31 3
1011.38 4
1011.45 4
1011.52 5
1011.60 5
1011.67 5
1011.74 5
1011.82 5
1011.89 4
1011.96 3
1012.03 3
1012.11 2
1012.18 2
1012.25 2
1012.33 2
1012.40 2
1012.47 1
1012.55 1
1012.62 1
1012.69 1
1012.76 1
1012.84 0
1012.91 0
1012.98 0
1013.06 0
1013.13 0
1013.20 0
1013.27 0
1013.35 0
1013.42 0
1013.49 0
1013.57 0
1013.64 1
1013.71 1
1013.79 1
1013.86 2
1013.93 2
1014.00 2
1014.08 2
1014.15 2
1014.22 2
1014.30 2
1014.37 2
1014.44 2
1014.51 2
1014.59 1
1014.66 1
1014.73 1
1014.81 1
1014.88 1
1014.95 1
1015.03 1
1015.10 1
1015.17 1
1015.24 1
1015.32 1
1015.39 1
1015.46 0
1015.54 0
1015.61 1
1015.68 1
1015.76 1
1015.83 1
1015.90 1
1015.98 1
1016.05 2
1016.12 2
1016.19 2
1016.27 2
1016.34 3
1016.41 3
1016.49 3
1016.56 3
1016.63 3
1016.71 3
1016.78 3
1016.85 3
1016.93 3
1017.00 3
1017.07 2
1017.14 2
1017.22 2
1017.29 2
1017.36 2
1017.44 3
1017.51 3
1017.58 3
1017.66 4
1017.73 4
1017.80 4
1017.88 4
1017.95 3
1018.02 3
1018.09 2
1018.17 2
1018.24 2
1018.31 2
1018.39 1
1018.46 1
1018.53 1
1018.61 1
1018.68 1
1018.75 1
1018.83 1
1018.90 0
1018.97 0
1019.05 0
1019.12 1
1019.19 1
1019.26 1
1019.34 1
1019.41 2
1019.48 2
1019.56 2
1019.63 2
1019.70 2
1019.78 2
1019.85 2
1019.92 2
1020.00 2
1020.07 2
1020.14 2
1020.22 1
1020.29 1
1020.36 0
1020.44 0
1020.51 0
1020.58 0
1020.66 1
1020.73 1
1020.80 2
1020.88 3
1020.95 3
1021.02 4
1021.09 4
1021.17 4
1021.24 4
1021.31 4
1021.39 3
1021.46 3
1021.53 2
1021.61 2
1021.68 2
1021.75 2
1021.83 2
1021.90 2
1021.97 2
1022.05 2
1022.12 2
1022.19 2
1022.27 1
1022.34 1
1022.41 2
1022.49 2
1022.56 3
1022.63 4
1022.71 6
1022.78 7
1022.85 8
1022.93 8
1023.00 9
1023.07 10
1023.15 10
1023.22 10
1023.29 11
1023.37 11
1023.44 12
1023.51 12
1023.59 12
1023.66 12
1023.73 11
1023.81 11
1023.88 10
1023.95 10
1024.03 9
1024.10 9
1024.17 8
1024.25 7
1024.32 7
1024.39 7
1024.47 6
1024.54 6
1024.61 6
1024.69 5
1024.76 5
1024.83 5
1024.91 5
1024.98 4
1025.05 4
1025.13 4
1025.20 4
1025.27 4
1025.35 4
1025.42 4
1025.49 4
1025.57 4
1025.64 4
1025.71 3
1025.79 3
1025.86 3
1025.93 2
1026.01 2
1026.08 2
1026.15 1
1026.23 1
1026.30 0
1026.37 0
1026.45 0
1026.52 0
1026.59 0
1026.67 0
1026.74 1
1026.81 1
1026.89 2
1026.96 3
1027.04 4
1027.11 4
1027.18 5
1027.26 5
1027.33 4
1027.40 3
1027.48 2
1027.55 2
1027.62 1
1027.70 1
1027.77 1
1027.84 1
1027.92 2
1027.99 2
1028.06 3
1028.14 4
1028.21 4
1028.28 4
1028.36 4
1028.43 3
1028.50 3
1028.58 3
1028.65 3
1028.72 4
1028.80 4
1028.87 4
1028.95 5
1029.02 5
1029.09 4
1029.17 4
1029.24 3
1029.31 2
1029.39 1
1029.46 1
1029.53 0
1029.61 0
1029.68 0
1029.75 0
1029.83 0
1029.90 0
1029.97 0
1030.05 1
1030.12 1
1030.20 2
1030.27 3
1030.34 4
1030.42 5
1030.49 5
1030.56 6
1030.64 6
1030.71 7
1030.78 7
1030.86 7
1030.93 7
1031.00 7
1031.08 7
1031.15 7
1031.23 7
1031.30 7
1031.37 6
1031.45 6
1031.52 6
1031.59 6
1031.67 6
1031.74 6
1031.81 6
1031.89 7
1031.96 7
1032.04 7
1032.11 6
1032.18 5
1032.26 4
1032.33 3
1032.40 2
1032.48 2
1032.55 2
1032.62 2
1032.70 2
1032.77 2
1032.85 2
1032.92 3
1032.99 3
1033.07 3
1033.14 2
1033.21 2
1033.29 2
1033.36 2
1033.43 2
1033.51 2
1033.58 2
1033.66 3
1033.73 3
1033.80 3
1033.88 2
1033.95 2
1034.02 1
1034.10 1
1034.17 0
1034.24 0
1034.32 0
1034.39 0
1034.47 0
1034.54 0
1034.61 0
1034.69 1
1034.76 0
1034.83 0
1034.91 0
1034.98 0
1035.06 0
1035.13 0
1035.20 0
1035.28 0
1035.35 0
1035.42 0
1035.50 1
1035.57 2
1035.65 2
1035.72 3
1035.79 3
1035.87 4
1035.94 4
1036.01 4
1036.09 3
1036.16 3
1036.24 3
1036.31 2
1036.38 2
1036.46 2
1036.53 2
1036.60 2
1036.68 2
1036.75 2
1036.83 2
1036.90 2
1036.97 1
1037.05 1
1037.12 1
1037.20 1
1037.27 1
1037.34 1
1037.42 1
1037.49 1
1037.56 1
1037.64 1
1037.71 0
1037.79 0
1037.86 0
1037.93 0
1038.01 0
1038.08 1
1038.15 2
1038.23 2
1038.30 3
1038.38 4
1038.45 4
1038.52 5
1038.60 5
1038.67 5
1038.75 5
1038.82 5
1038.89 4
1038.97 3
1039.04 3
1039.11 3
1039.19 2
1039.26 3
1039.34 3
1039.41 4
1039.48 4
1039.56 4
1039.63 5
1039.71 5
1039.78 5
1039.85 5
1039.93 5
1040.00 4
1040.08 4
1040.15 3
1040.22 3
1040.30 2
1040.37 1
1040.44 1
1040.52 0
1040.59 0
1040.67 0
1040.74 0
1040.81 0
1040.89 0
1040.96 1
1041.04 1
1041.11 1
1041.18 2
1041.26 2
1041.33 3
1041.41 3
1041.48 3
1041.55 3
1041.63 3
1041.70 3
1041.78 3
1041.85 3
1041.92 3
1042.00 4
1042.07 4
1042.15 5
1042.22 5
1042.29 5
1042.37 5
1042.44 5
1042.52 5
1042.59 5
1042.66 5
1042.74 6
1042.81 6
1042.89 7
1042.96 7
1043.03 7
1043.11 7
1043.18 7
1043.26 6
1043.33 5
1043.40 5
1043.48 4
1043.55 3
1043.63 3
1043.70 2
1043.77 2
1043.85 3
1043.92 4
1044.00 6
1044.07 7
1044.14 9
1044.22 10
1044.29 11
1044.37 11
1044.44 11
1044.51 10
1044.59 10
1044.66 9
1044.74 8
1044.81 8
1044.88 7
1044.96 7
1045.03 7
1045.11 7
1045.18 8
1045.26 8
1045.33 8
1045.40 8
1045.48 7
1045.55 7
1045.63 7
1045.70 6
1045.77 6
1045.85 5
1045.92 5
1046.00 4
1046.07 3
1046.14 3
1046.22 2
1046.29 1
1046.37 1
1046.44 1
1046.52 1
1046.59 2
1046.66 2
1046.74 3
1046.81 3
1046.89 4
1046.96 4
1047.03 5
1047.11 5
1047.18 5
1047.26 5
1047.33 4
1047.40 4
1047.48 3
1047.55 2
1047.63 1
1047.70 0
1047.78 0
1047.85 0
1047.92 1
1048.00 2
1048.07 3
1048.15 5
1048.22 6
1048.30 7
1048.37 7
1048.44 8
1048.52 8
1048.59 9
1048.67 9
1048.74 9
1048.81 9
1048.89 9
1048.96 8
1049.04 7
1049.11 7
1049.19 6
1049.26 5
1049.33 5
1049.41 5
1049.48 5
1049.56 5
1049.63 6
1049.71 5
1049.78 5
1049.85 5
1049.93 4
1050.00 4
1050.08 4
1050.15 4
1050.23 4
1050.30 3
1050.37 3
1050.45 3
1050.52 3
1050.60 4
1050.67 4
1050.75 4
1050.82 5
1050.89 5
1050.97 5
1051.04 5
1051.12 4
1051.19 4
1051.27 3
1051.34 3
1051.41 2
1051.49 2
1051.56 3
1051.64 3
1051.71 4
1051.79 4
1051.86 4
1051.93 4
1052.01 4
1052.08 3
1052.16 2
1052.23 2
1052.31 1
1052.38 1
1052.45 2
1052.53 2
1052.60 3
1052.68 4
1052.75 4
1052.83 5
1052.90 5
1052.97 4
1053.05 4
1053.12 4
1053.20 3
1053.27 3
1053.35 3
1053.42 3
1053.50 4
1053.57 4
1053.64 4
1053.72 4
1053.79 3
1053.87 2
1053.94 1
1054.02 0
1054.09 0
1054.17 1
1054.24 1
1054.31 3
1054.39 4
1054.46 5
1054.54 6
1054.61 6
1054.69 6
1054.76 6
1054.83 6
1054.91 6
1054.98 6
1055.06 6
1055.13 6
1055.21 5
1055.28 5
1055.36 4
1055.43 4
1055.50 3
1055.58 2
1055.65 1
1055.73 0
1055.80 0
1055.88 0
1055.95 0
1056.03 0
1056.10 0
1056.17 0
1056.25 0
1056.32 0
1056.40 0
1056.47 0
1056.55 0
1056.62 0
1056.70 0
1056.77 1
1056.85 1
1056.92 2
1056.99 3
1057.07 4
1057.14 5
1057.22 6
1057.29 6
1057.37 6
1057.44 6
1057.52 6
1057.59 5
1057.66 4
1057.74 4
1057.81 3
1057.89 3
1057.96 3
1058.04 3
1058.11 3
1058.19 4
1058.26 5
1058.34 5
1058.41 6
1058.48 6
1058.56 6
1058.63 6
1058.71 7
1058.78 7
1058.86 8
1058.93 9
1059.01 11
1059.08 12
1059.16 13
1059.23 14
1059.31 14
1059.38 14
1059.45 13
1059.53 12
1059.60 12
1059.68 11
1059.75 11
1059.83 11
1059.90 11
1059.98 11
1060.05 10
1060.13 10
1060.20 9
1060.28 8
1060.35 7
1060.42 6
1060.50 6
1060.57 5
1060.65 5
1060.72 5
1060.80 5
1060.87 6
1060.95 6
1061.02 6
1061.10 6
1061.17 6
1061.25 6
1061.32 6
1061.39 6
1061.47 6
1061.54 6
1061.62 6
1061.69 6
1061.77 5
1061.84 5
1061.92 5
1061.99 4
1062.07 4
1062.14 4
1062.22 4
1062.29 4
1062.37 4
1062.44 4
1062.51 5
1062.59 6
1062.66 7
1062.74 8
1062.81 8
1062.89 9
1062.96 9
1063.04 8
1063.11 8
1063.19 7
1063.26 7
1063.34 7
1063.41 7
1063.49 7
1063.56 7
1063.64 7
1063.71 8
1063.79 9
1063.86 10
1063.93 11
1064.01 12
1064.08 13
1064.16 14
1064.23 14
1064.31 14
1064.38 14
1064.46 14
1064.53 14
1064.61 15
1064.68 16
1064.76 17
1064.83 18
1064.91 18
1064.98 17
1065.06 16
1065.13 14
1065.21 11
1065.28 9
1065.36 7
1065.43 6
1065.50 5
1065.58 5
1065.65 5
1065.73 6
1065.80 7
1065.88 8
1065.95 8
1066.03 8
1066.10 7
1066.18 6
1066.25 6
1066.33 7
1066.40 7
1066.48 8
1066.55 9
1066.63 10
1066.70 11
1066.78 10
1066.85 10
1066.93 10
1067.00 9
1067.08 9
1067.15 10
1067.23 10
1067.30 10
1067.38 9
1067.45 8
1067.53 7
1067.60 6
1067.68 4
1067.75 4
1067.83 3
1067.90 3
1067.97 4
1068.05 4
1068.12 5
1068.20 6
1068.27 7
1068.35 9
1068.42 10
1068.50 11
1068.57 12
1068.65 13
1068.72 13
1068.80 13
1068.87 13
1068.95 13
1069.02 13
1069.10 13
1069.17 12
1069.25 11
1069.32 11
1069.40 10
1069.47 10
1069.55 10
1069.62 10
1069.70 10
1069.77 9
1069.85 9
1069.92 9
1070.00 8
1070.07 7
1070.15 7
1070.22 6
1070.30 5
1070.37 5
1070.45 5
1070.52 5
1070.60 6
1070.67 6
1070.75 7
1070.82 8
1070.90 8
1070.97 7
1071.05 7
1071.12 6
1071.20 6
1071.27 5
1071.35 5
1071.42 5
1071.50 5
1071.57 5
1071.65 6
1071.72 6
1071.80 6
1071.87 6
1071.95 6
1072.02 6
1072.10 7
1072.17 7
1072.25 6
1072.32 6
1072.40 5
1072.47 5
1072.55 4
1072.62 3
1072.70 2
1072.77 1
1072.85 1
1072.92 1
1073.00 1
1073.07 1
1073.15 1
1073.22 2
1073.30 2
1073.37 2
1073.45 2
1073.52 2
1073.60 1
1073.67 1
1073.75 1
1073.82 1
1073.90 1
1073.97 1
1074.05 0
1074.12 0
1074.20 0
1074.28 0
1074.35 0
1074.43 0
1074.50 0
1074.58 0
1074.65 0
1074.73 1
1074.80 1
1074.88 1
1074.95 1
1075.03 1
1075.10 1
1075.18 2
1075.25 3
1075.33 4
1075.40 5
1075.48 6
1075.55 6
1075.63 7
1075.70 7
1075.78 7
1075.85 7
1075.93 7
1076.00 8
1076.08 8
1076.15 8
1076.23 8
1076.30 8
1076.38 8
1076.45 7
1076.53 7
1076.60 7
1076.68 7
1076.76 7
1076.83 7
1076.91 6
1076.98 6
1077.06 6
1077.13 6
1077.21 5
1077.28 5
1077.36 4
1077.43 4
1077.51 4
1077.58 4
1077.66 4
1077.73 4
1077.81 5
1077.88 4
1077.96 4
1078.03 4
1078.11 4
1078.18 4
1078.26 5
1078.33 5
1078.41 5
1078.49 6
1078.56 6
1078.64 7
1078.71 7
1078.79 7
1078.86 7
1078.94 7
1079.01 6
1079.09 6
1079.16 6
1079.24 6
1079.31 6
1079.39 6
1079.46 6
1079.54 6
1079.61 7
1079.69 7
1079.77 6
1079.84 6
1079.92 5
1079.99 4
1080.07 3
1080.14 3
1080.22 3
1080.29 4
1080.37 5
1080.44 6
1080.52 8
1080.59 9
1080.67 9
1080.74 9
1080.82 9
1080.90 8
1080.97 8
1081.05 8
1081.12 8
1081.20 7
1081.27 7
1081.35 7
1081.42 6
1081.50 5
1081.57 5
1081.65 4
1081.72 4
1081.80 4
1081.87 4
1081.95 4
1082.03 4
1082.10 4
1082.18 4
1082.25 4
1082.33 4
1082.40 4
1082.48 4
1082.55 4
1082.63 3
1082.70 2
1082.78 2
1082.85 2
1082.93 2
1083.01 2
1083.08 2
1083.16 2
1083.23 2
1083.31 3
1083.38 3
1083.46 3
1083.53 4
1083.61 4
1083.68 4
1083.76 4
1083.84 3
1083.91 3
1083.99 3
1084.06 2
1084.14 2
1084.21 2
1084.29 2
1084.36 2
1084.44 3
1084.51 4
1084.59 5
1084.67 5
1084.74 5
1084.82 4
1084.89 3
1084.97 1
1085.04 0
1085.12 0
1085.19 0
1085.27 1
1085.34 2
1085.42 4
1085.50 5
1085.57 6
1085.65 7
1085.72 7
1085.80 7
1085.87 7
1085.95 7
1086.02 7
1086.10 8
1086.18 8
1086.25 9
1086.33 10
1086.40 11
1086.48 12
1086.55 13
1086.63 14
1086.70 14
1086.78 14
1086.86 13
1086.93 12
1087.01 11
1087.08 11
1087.16 10
1087.23 9
1087.31 9
1087.38 8
1087.46 8
1087.54 8
1087.61 7
1087.69 6
1087.76 6
1087.84 5
1087.91 4
1087.99 3
1088.06 3
1088.14 2
1088.22 2
1088.29 3
1088.37 4
1088.44 6
1088.52 8
1088.59 10
1088.67 12
1088.74 14
1088.82 15
1088.90 15
1088.97 15
1089.05 14
1089.12 13
1089.20 11
1089.27 9
1089.35 8
1089.43 7
1089.50 6
1089.58 5
1089.65 4
1089.73 4
1089.80 4
1089.88 4
1089.96 5
1090.03 6
1090.11 7
1090.18 8
1090.26 8
1090.33 9
1090.41 8
1090.48 8
1090.56 7
1090.64 7
1090.71 6
1090.79 5
1090.86 5
1090.94 5
1091.01 6
1091.09 6
1091.17 7
1091.24 8
1091.32 9
1091.39 10
1091.47 10
1091.54 11
1091.62 11
1091.70 12
1091.77 12
1091.85 13
1091.92 13
1092.00 13
1092.07 13
1092.15 13
1092.23 12
1092.30 11
1092.38 10
1092.45 9
1092.53 8
1092.60 7
1092.68 6
1092.76 7
1092.83 7
1092.91 8
1092.98 9
1093.06 9
1093.14 10
1093.21 10
1093.29 10
1093.36 11
1093.44 12
1093.51 13
1093.59 14
1093.67 16
1093.74 17
1093.82 18
1093.89 19
1093.97 20
1094.04 20
1094.12 21
1094.20 21
1094.27 21
1094.35 22
1094.42 23
1094.50 24
1094.58 25
1094.65 26
1094.73 27
1094.80 28
1094.88 28
1094.95 27
1095.03 25
1095.11 22
1095.18 19
1095.26 16
1095.33 14
1095.41 13
1095.49 13
1095.56 14
1095.64 15
1095.71 15
1095.79 16
1095.86 15
1095.94 14
1096.02 12
1096.09 11
1096.17 9
1096.24 8
1096.32 8
1096.40 7
1096.47 7
1096.55 8
1096.62 8
1096.70 8
1096.78 9
1096.85 9
1096.93 10
1097.00 11
1097.08 11
1097.15 11
1097.23 11
1097.31 10
1097.38 9
1097.46 8
1097.53 8
1097.61 7
1097.69 7
1097.76 8
1097.84 8
1097.91 8
1097.99 7
1098.07 7
1098.14 6
1098.22 6
1098.29 7
1098.37 8
1098.45 9
1098.52 10
1098.60 12
1098.67 13
1098.75 14
1098.83 15
1098.90 15
1098.98 15
1099.05 15
1099.13 14
1099.21 14
1099.28 13
1099.36 12
1099.43 12
1099.51 12
1099.58 11
1099.66 10
1099.74 9
1099.81 8
1099.89 7
1099.96 5
1100.04 5
1100.12 4
1100.19 5
1100.27 6
1100.34 7
1100.42 9
1100.50 10
1100.57 11
1100.65 12
1100.73 13
1100.80 13
1100.88 12
1100.95 12
1101.03 11
1101.11 10
1101.18 9
1101.26 7
1101.33 6
1101.41 4
1101.49 3
1101.56 2
1101.64 2
1101.71 2
1101.79 3
1101.87 4
1101.94 5
1102.02 7
1102.09 9
1102.17 11
1102.25 12
1102.32 14
1102.40 15
1102.47 16
1102.55 17
1102.63 16
1102.70 16
1102.78 15
1102.86 13
1102.93 12
1103.01 10
1103.08 9
1103.16 7
1103.24 6
1103.31 5
1103.39 4
1103.46 4
1103.54 4
1103.62 4
1103.69 4
1103.77 5
1103.84 5
1103.92 5
1104.00 6
1104.07 6
1104.15 7
1104.23 8
1104.30 8
1104.38 9
1104.45 9
1104.53 9
1104.61 8
1104.68 6
1104.76 4
1104.83 3
1104.91 1
1104.99 1
1105.06 1
1105.14 2
1105.22 3
1105.29 5
1105.37 7
1105.44 10
1105.52 12
1105.60 14
1105.67 16
1105.75 17
1105.83 18
1105.90 19
1105.98 20
1106.05 20
1106.13 20
1106.21 20
1106.28 20
1106.36 20
1106.43 20
1106.51 20
1106.59 21
1106.66 21
1106.74 22
1106.82 22
1106.89 23
1106.97 23
1107.04 24
1107.12 24
1107.20 25
1107.27 26
1107.35 26
1107.43 26
1107.50 26
1107.58 26
1107.65 25
1107.73 25
1107.81 25
1107.88 25
1107.96 27
1108.04 29
1108.11 32
1108.19 35
1108.27 37
1108.34 39
1108.42 40
1108.49 39
1108.57 37
1108.65 34
1108.72 32
1108.80 29
1108.88 28
1108.95 28
1109.03 28
1109.10 29
1109.18 29
1109.26 29
1109.33 29
1109.41 28
1109.49 27
1109.56 26
1109.64 25
1109.72 25
1109.79 24
1109.87 24
1109.94 22
1110.02 21
1110.10 19
1110.17 17
1110.25 16
1110.33 16
1110.40 16
1110.48 17
1110.55 18
1110.63 19
1110.71 20
1110.78 20
1110.86 20
1110.94 20
1111.01 19
1111.09 19
1111.17 18
1111.24 17
1111.32 16
1111.40 15
1111.47 13
1111.55 12
1111.62 11
1111.70 10
1111.78 8
1111.85 8
1111.93 7
1112.01 7
1112.08 7
1112.16 8
1112.24 9
1112.31 10
1112.39 11
1112.47 12
1112.54 13
1112.62 14
1112.69 15
1112.77 16
1112.85 17
1112.92 18
1113.00 19
1113.08 19
1113.15 19
1113.23 19
1113.31 18
1113.38 17
1113.46 16
1113.54 15
1113.61 14
1113.69 14
1113.76 14
1113.84 14
1113.92 15
1113.99 15
1114.07 14
1114.15 12
1114.22 10
1114.30 7
1114.38 5
1114.45 3
1114.53 2
1114.61 1
1114.68 1
1114.76 1
1114.84 1
1114.91 0
1114.99 0
1115.07 0
1115.14 0
1115.22 0
1115.29 0
1115.37 0
1115.45 1
1115.52 4
1115.60 7
1115.68 10
1115.75 12
1115.83 13
1115.91 15
1115.98 16
1116.06 17
1116.14 18
1116.21 19
1116.29 21
1116.37 22
1116.44 23
1116.52 25
1116.60 27
1116.67 29
1116.75 30
1116.83 31
1116.90 32
1116.98 31
1117.06 31
1117.13 29
1117.21 28
1117.29 27
1117.36 26
1117.44 26
1117.52 26
1117.59 26
1117.67 26
1117.75 26
1117.82 26
1117.90 25
1117.98 25
1118.05 24
1118.13 24
1118.21 25
1118.28 26
1118.36 27
1118.44 29
1118.51 30
1118.59 30
1118.66 30
1118.74 28
1118.82 27
1118.89 25
1118.97 24
1119.05 24
1119.12 24
1119.20 24
1119.28 24
1119.35 24
1119.43 23
1119.51 21
1119.58 20
1119.66 18
1119.74 17
1119.81 16
1119.89 16
1119.97 16
1120.05 17
1120.12 19
1120.20 21
1120.28 23
1120.35 25
1120.43 27
1120.51 29
1120.58 30
1120.66 31
1120.74 31
1120.81 32
1120.89 33
1120.97 34
1121.04 35
1121.12 36
1121.20 36
1121.27 36
1121.35 36
1121.43 35
1121.50 33
1121.58 32
1121.66 31
1121.73 30
1121.81 29
1121.89 30
1121.96 30
1122.04 31
1122.12 31
1122.19 31
1122.27 29
1122.35 27
1122.42 25
1122.50 22
1122.58 20
1122.65 19
1122.73 17
1122.81 17
1122.88 16
1122.96 16
1123.04 15
1123.11 14
1123.19 14
1123.27 13
1123.35 13
1123.42 13
1123.50 14
1123.58 14
1123.65 14
1123.73 14
1123.81 14
1123.88 13
1123.96 13
1124.04 13
1124.11 14
1124.19 15
1124.27 17
1124.34 18
1124.42 20
1124.50 21
1124.57 22
1124.65 22
1124.73 21
1124.81 20
1124.88 19
1124.96 18
1125.04 16
1125.11 14
1125.19 13
1125.27 11
1125.34 9
1125.42 8
1125.50 7
1125.57 6
1125.65 7
1125.73 8
1125.80 10
1125.88 12
1125.96 13
1126.04 14
1126.11 14
1126.19 13
1126.27 11
1126.34 9
1126.42 7
1126.50 5
1126.57 3
1126.65 2
1126.73 2
1126.80 2
1126.88 2
1126.96 3
1127.04 3
1127.11 3
1127.19 3
1127.27 2
1127.34 0
1127.42 0
1127.50 0
1127.57 0
1127.65 0
1127.73 0
1127.80 0
1127.88 0
1127.96 2
1128.04 5
1128.11 8
1128.19 10
1128.27 12
1128.34 12
1128.42 12
1128.50 10
1128.57 7
1128.65 5
1128.73 2
1128.81 0
1128.88 0
1128.96 0
1129.04 0
1129.11 0
1129.19 0
1129.27 1
1129.34 3
1129.42 5
1129.50 7
1129.58 8
1129.65 9
1129.73 9
1129.81 8
1129.88 6
1129.96 4
1130.04 2
1130.11 0
1130.19 0
1130.27 0
1130.35 0
1130.42 0
1130.50 0
1130.58 0
1130.65 2
1130.73 5
1130.81 7
1130.89 10
1130.96 12
1131.04 14
1131.12 15
1131.19 15
1131.27 15
1131.35 14
1131.42 12
1131.50 10
1131.58 8
1131.66 6
1131.73 5
1131.81 4
1131.89 4
1131.96 5
1132.04 7
1132.12 9
1132.20 12
1132.27 14
1132.35 16
1132.43 18
1132.50 19
1132.58 19
1132.66 18
1132.74 17
1132.81 16
1132.89 14
1132.97 14
1133.04 15
1133.12 16
1133.20 19
1133.28 23
1133.35 28
1133.43 33
1133.51 39
1133.58 43
1133.66 47
1133.74 49
1133.82 50
1133.89 49
1133.97 48
1134.05 46
1134.12 43
1134.20 41
1134.28 39
1134.36 39
1134.43 39
1134.51 39
1134.59 40
1134.66 41
1134.74 42
1134.82 42
1134.90 43
1134.97 43
1135.05 44
1135.13 45
1135.21 46
1135.28 47
1135.36 47
1135.44 48
1135.51 48
1135.59 47
1135.67 47
1135.75 47
1135.82 48
1135.90 48
1135.98 49
1136.05 50
1136.13 51
1136.21 52
1136.29 53
1136.36 53
1136.44 54
1136.52 54
1136.60 54
1136.67 53
1136.75 52
1136.83 51
1136.90 50
1136.98 49
1137.06 48
1137.14 46
1137.21 44
1137.29 42
1137.37 39
1137.45 36
1137.52 32
1137.60 29
1137.68 26
1137.75 24
1137.83 23
1137.91 23
1137.99 23
1138.06 23
1138.14 23
1138.22 23
1138.30 22
1138.37 20
1138.45 18
1138.53 16
1138.60 15
1138.68 14
1138.76 13
1138.84 13
1138.91 14
1138.99 15
1139.07 16
1139.15 17
1139.22 18
1139.30 18
1139.38 18
1139.46 18
1139.53 18
1139.61 18
1139.69 19
1139.77 20
1139.84 20
1139.92 20
1140.00 19
1140.07 18
1140.15 16
1140.23 13
1140.31 10
1140.38 8
1140.46 5
1140.54 4
1140.62 3
1140.69 2
1140.77 2
1140.85 2
1140.93 2
1141.00 2
1141.08 2
1141.16 3
1141.24 3
1141.31 4
1141.39 4
1141.47 5
1141.55 4
1141.62 4
1141.70 3
1141.78 2
1141.86 0
1141.93 0
1142.01 0
1142.09 0
1142.16 0
1142.24 0
1142.32 0
1142.40 0
1142.47 0
1142.55 1
1142.63 2
1142.71 3
1142.78 4
1142.86 5
1142.94 5
1143.02 6
1143.09 7
1143.17 8
1143.25 10
1143.33 11
1143.40 11
1143.48 12
1143.56 12
1143.64 12
1143.71 12
1143.79 13
1143.87 15
1143.95 18
1144.02 20
1144.10 23
1144.18 25
1144.26 27
1144.33 29
1144.41 30
1144.49 30
1144.57 30
1144.64 30
1144.72 28
1144.80 27
1144.88 26
1144.95 25
1145.03 26
1145.11 28
1145.19 31
1145.26 34
1145.34 38
1145.42 41
1145.50 43
1145.58 44
1145.65 44
1145.73 44
1145.81 45
1145.89 45
1145.96 45
1146.04 45
1146.12 44
1146.20 42
1146.27 40
1146.35 37
1146.43 36
1146.51 35
1146.58 36
1146.66 38
1146.74 40
1146.82 43
1146.89 45
1146.97 47
1147.05 47
1147.13 47
1147.20 46
1147.28 45
1147.36 43
1147.44 42
1147.52 40
1147.59 38
1147.67 36
1147.75 33
1147.83 30
1147.90 28
1147.98 25
1148.06 24
1148.14 22
1148.21 22
1148.29 22
1148.37 24
1148.45 26
1148.52 29
1148.60 32
1148.68 35
1148.76 38
1148.84 40
1148.91 41
1148.99 42
1149.07 43
1149.15 43
1149.22 44
1149.30 45
1149.38 46
1149.46 48
1149.53 49
1149.61 49
1149.69 49
1149.77 49
1149.85 47
1149.92 46
1150.00 44
1150.08 43
1150.16 41
1150.23 41
1150.31 40
1150.39 41
1150.47 42
1150.54 43
1150.62 45
1150.70 47
1150.78 49
1150.86 50
1150.93 52
1151.01 55
1151.09 57
1151.17 60
1151.24 63
1151.32 66
1151.40 68
1151.48 71
1151.56 73
1151.63 74
1151.71 76
1151.79 78
1151.87 80
1151.94 83
1152.02 86
1152.10 89
1152.18 90
1152.26 90
1152.33 88
1152.41 86
1152.49 83
1152.57 81
1152.64 81
1152.72 81
1152.80 83
1152.88 84
1152.96 86
1153.03 86
1153.11 86
1153.19 85
1153.27 84
1153.34 83
1153.42 82
1153.50 82
1153.58 83
1153.66 84
1153.73 84
1153.81 84
1153.89 82
1153.97 79
1154.05 74
1154.12 69
1154.20 63
1154.28 56
1154.36 51
1154.43 46
1154.51 43
1154.59 40
1154.67 38
1154.75 37
1154.82 36
1154.90 35
1154.98 34
1155.06 33
1155.14 32
1155.21 31
1155.29 31
1155.37 30
1155.45 30
1155.52 30
1155.60 30
1155.68 31
1155.76 32
1155.84 33
1155.91 34
1155.99 34
1156.07 34
1156.15 33
1156.23 32
1156.30 31
1156.38 31
1156.46 31
1156.54 32
1156.62 33
1156.69 34
1156.77 34
1156.85 34
1156.93 33
1157.01 32
1157.08 31
1157.16 30
1157.24 29
1157.32 28
1157.40 27
1157.47 26
1157.55 25
1157.63 23
1157.71 22
1157.79 22
1157.86 21
1157.94 20
1158.02 19
1158.10 17
1158.18 15
1158.25 13
1158.33 11
1158.41 10
1158.49 10
1158.57 11
1158.64 13
1158.72 16
1158.80 18
1158.88 20
1158.96 21
1159.03 21
1159.11 19
1159.19 17
1159.27 15
1159.35 14
1159.42 13
1159.50 13
1159.58 13
1159.66 15
1159.74 16
1159.81 18
1159.89 18
1159.97 18
1160.05 17
1160.13 16
1160.20 14
1160.28 11
1160.36 9
1160.44 6
1160.52 3
1160.59 1
1160.67 0
1160.75 0
1160.83 0
1160.91 0
1160.98 0
1161.06 0
1161.14 0
1161.22 1
1161.30 2
1161.37 3
1161.45 3
1161.53 4
1161.61 4
1161.69 5
1161.77 5
1161.84 5
1161.92 5
1162.00 4
1162.08 2
1162.16 0
1162.23 0
1162.31 0
1162.39 0
1162.47 0
1162.55 0
1162.62 1
1162.70 3
1162.78 4
1162.86 6
1162.94 6
1163.02 7
1163.09 6
1163.17 5
1163.25 3
1163.33 0
1163.41 0
1163.48 0
1163.56 0
1163.64 0
1163.72 0
1163.80 0
1163.88 0
1163.95 2
1164.03 6
1164.11 11
1164.19 15
1164.27 18
1164.34 20
1164.42 21
1164.50 21
1164.58 19
1164.66 17
1164.74 15
1164.81 13
1164.89 12
1164.97 11
1165.05 10
1165.13 10
1165.20 10
1165.28 9
1165.36 7
1165.44 5
1165.52 3
1165.60 1
1165.67 0
1165.75 0
1165.83 0
1165.91 2
1165.99 4
1166.07 7
1166.14 10
1166.22 13
1166.30 16
1166.38 19
1166.46 21
1166.54 23
1166.61 24
1166.69 24
1166.77 23
1166.85 22
1166.93 20
1167.00 18
1167.08 17
1167.16 16
1167.24 16
1167.32 17
1167.40 17
1167.47 17
1167.55 16
1167.63 14
1167.71 10
1167.79 6
1167.87 1
1167.94 0
1168.02 0
1168.10 0
1168.18 0
1168.26 0
1168.34 0
1168.41 0
1168.49 1
1168.57 4
1168.65 7
1168.73 10
1168.81 11
1168.88 12
1168.96 13
1169.04 15
1169.12 17
1169.20 19
1169.28 22
1169.35 24
1169.43 26
1169.51 27
1169.59 28
1169.67 27
1169.75 26
1169.82 24
1169.90 23
1169.98 22
1170.06 22
1170.14 22
1170.22 23
1170.30 24
1170.37 25
1170.45 28
1170.53 30
1170.61 33
1170.69 36
1170.77 38
1170.84 39
1170.92 38
1171.00 36
1171.08 32
1171.16 28
1171.24 23
1171.31 18
1171.39 13
1171.47 10
1171.55 8
1171.63 7
1171.71 7
1171.79 8
1171.86 8
1171.94 9
1172.02 8
1172.10 8
1172.18 7
1172.26 7
1172.33 7
1172.41 8
1172.49 10
1172.57 12
1172.65 15
1172.73 18
1172.81 20
1172.88 22
1172.96 24
1173.04 24
1173.12 24
1173.20 23
1173.28 22
1173.35 21
1173.43 20
1173.51 19
1173.59 17
1173.67 17
1173.75 16
1173.83 15
1173.90 14
1173.98 12
1174.06 9
1174.14 6
1174.22 3
1174.30 1
1174.38 0
1174.45 0
1174.53 2
1174.61 6
1174.69 11
1174.77 16
1174.85 20
1174.93 24
1175.00 26
1175.08 26
1175.16 26
1175.24 24
1175.32 22
1175.40 20
1175.48 18
1175.55 16
1175.63 14
1175.71 11
1175.79 9
1175.87 5
1175.95 2
1176.03 0
1176.10 0
1176.18 0
1176.26 0
1176.34 0
1176.42 0
1176.50 0
1176.58 0
1176.65 0
1176.73 4
1176.81 9
1176.89 14
1176.97 19
1177.05 23
1177.13 26
1177.20 27
1177.28 27
1177.36 26
1177.44 25
1177.52 24
1177.60 23
1177.68 23
1177.75 24
1177.83 26
1177.91 28
1177.99 30
1178.07 31
1178.15 33
1178.23 34
1178.31 36
1178.38 37
1178.46 38
1178.54 38
1178.62 39
1178.70 39
1178.78 39
1178.86 38
1178.93 38
1179.01 38
1179.09 38
1179.17 37
1179.25 36
1179.33 34
1179.41 32
1179.49 29
1179.56 28
1179.64 28
1179.72 29
1179.80 32
1179.88 36
1179.96 40
1180.04 44
1180.12 45
1180.19 45
1180.27 41
1180.35 36
1180.43 29
1180.51 22
1180.59 15
1180.67 10
1180.75 7
1180.82 5
1180.90 6
1180.98 8
1181.06 11
1181.14 15
1181.22 18
1181.30 21
1181.38 23
1181.45 25
1181.53 27
1181.61 29
1181.69 31
1181.77 32
1181.85 33
1181.93 33
1182.01 33
1182.08 33
1182.16 33
1182.24 33
1182.32 34
1182.40 36
1182.48 39
1182.56 42
1182.64 45
1182.71 47
1182.79 50
1182.87 52
1182.95 53
1183.03 54
1183.11 54
1183.19 53
1183.27 51
1183.35 49
1183.42 48
1183.50 48
1183.58 49
1183.66 52
1183.74 54
1183.82 57
1183.90 58
1183.98 57
1184.05 54
1184.13 50
1184.21 44
1184.29 38
1184.37 33
1184.45 29
1184.53 27
1184.61 26
1184.69 27
1184.76 30
1184.84 33
1184.92 36
1185.00 38
1185.08 39
1185.16 40
1185.24 39
1185.32 39
1185.40 39
1185.47 40
1185.55 43
1185.63 45
1185.71 48
1185.79 51
1185.87 53
1185.95 54
1186.03 56
1186.11 57
1186.18 58
1186.26 61
1186.34 64
1186.42 66
1186.50 68
1186.58 69
1186.66 68
1186.74 67
1186.82 64
1186.90 62
1186.97 60
1187.05 59
1187.13 58
1187.21 57
1187.29 56
1187.37 52
1187.45 47
1187.53 41
1187.61 34
1187.69 27
1187.76 22
1187.84 17
1187.92 15
1188.00 14
1188.08 14
1188.16 14
1188.24 14
1188.32 15
1188.40 15
1188.47 15
1188.55 16
1188.63 17
1188.71 19
1188.79 21
1188.87 23
1188.95 24
1189.03 25
1189.11 24
1189.19 22
1189.27 20
1189.34 18
1189.42 16
1189.50 13
1189.58 11
1189.66 9
1189.74 7
1189.82 5
1189.90 4
1189.98 5
1190.06 6
1190.13 9
1190.21 12
1190.29 15
1190.37 17
1190.45 18
1190.53 18
1190.61 17
1190.69 16
1190.77 16
1190.85 15
1190.93 16
1191.00 16
1191.08 16
1191.16 16
1191.24 15
1191.32 13
1191.40 12
1191.48 11
1191.56 10
1191.64 10
1191.72 9
1191.80 9
1191.87 8
1191.95 7
1192.03 6
1192.11 4
1192.19 2
1192.27 1
1192.35 1
1192.43 2
1192.51 3
1192.59 6
1192.67 9
1192.75 13
1192.82 16
1192.90 18
1192.98 19
1193.06 19
1193.14 18
1193.22 16
1193.30 14
1193.38 13
1193.46 12
1193.54 12
1193.62 13
1193.69 14
1193.77 14
1193.85 14
1193.93 14
1194.01 14
1194.09 15
1194.17 17
1194.25 20
1194.33 24
1194.41 28
1194.49 32
1194.57 35
1194.65 37
1194.72 39
1194.80 39
1194.88 39
1194.96 37
1195.04 34
1195.12 31
1195.20 27
1195.28 24
1195.36 22
1195.44 20
1195.52 19
1195.60 17
1195.68 16
1195.75 13
1195.83 11
1195.91 8
1195.99 4
1196.07 1
1196.15 0
1196.23 0
1196.31 0
1196.39 0
1196.47 0
1196.55 0
1196.63 0
1196.71 0
1196.78 2
1196.86 4
1196.94 6
1197.02 8
1197.10 9
1197.18 10
1197.26 10
1197.34 11
1197.42 11
1197.50 11
1197.58 11
1197.66 12
1197.74 13
1197.82 14
1197.90 16
1197.97 17
1198.05 17
1198.13 17
1198.21 16
1198.29 15
1198.37 14
1198.45 14
1198.53 14
1198.61 15
1198.69 16
1198.77 18
1198.85 20
1198.93 22
1199.01 23
1199.09 24
1199.16 25
1199.24 26
1199.32 27
1199.40 29
1199.48 30
1199.56 31
1199.64 32
1199.72 33
1199.80 32
1199.88 31
1199.96 30
1200.04 29
1200.12 29
1200.20 29
1200.28 30
1200.36 32
1200.43 35
1200.51 37
1200.59 38
1200.67 40
1200.75 40
1200.83 40
1200.91 40
1200.99 41
1201.07 41
1201.15 42
1201.23 44
1201.31 45
1201.39 46
1201.47 47
1201.55 48
1201.63 48
1201.71 47
1201.78 46
1201.86 44
1201.94 41
1202.02 37
1202.10 34
1202.18 30
1202.26 27
1202.34 25
1202.42 24
1202.50 23
1202.58 22
1202.66 22
1202.74 22
1202.82 22
1202.90 21
1202.98 21
1203.06 22
1203.14 23
1203.22 25
1203.29 28
1203.37 30
1203.45 32
1203.53 33
1203.61 32
1203.69 30
1203.77 28
1203.85 26
1203.93 26
1204.01 27
1204.09 29
1204.17 34
1204.25 39
1204.33 44
1204.41 48
1204.49 50
1204.57 49
1204.65 47
1204.73 44
1204.81 41
1204.89 37
1204.96 34
1205.04 32
1205.12 31
1205.20 30
1205.28 29
1205.36 28
1205.44 28
1205.52 27
1205.60 26
1205.68 26
1205.76 26
1205.84 27
1205.92 29
1206.00 32
1206.08 35
1206.16 39
1206.24 42
1206.32 45
1206.40 48
1206.48 49
1206.56 50
1206.64 50
1206.72 49
1206.79 47
1206.87 44
1206.95 41
1207.03 39
1207.11 37
1207.19 35
1207.27 35
1207.35 35
1207.43 36
1207.51 37
1207.59 38
1207.67 38
1207.75 38
1207.83 37
1207.91 35
1207.99 32
1208.07 30
1208.15 27
1208.23 24
1208.31 22
1208.39 21
1208.47 22
1208.55 23
1208.63 26
1208.71 30
1208.79 33
1208.87 37
1208.95 39
1209.03 40
1209.10 40
1209.18 39
1209.26 36
1209.34 34
1209.42 31
1209.50 29
1209.58 28
1209.66 27
1209.74 27
1209.82 27
1209.90 27
1209.98 29
1210.06 31
1210.14 34
1210.22 37
1210.30 41
1210.38 45
1210.46 49
1210.54 52
1210.62 54
1210.70 56
1210.78 56
1210.86 55
1210.94 53
1211.02 49
1211.10 46
1211.18 43
1211.26 41
1211.34 41
1211.42 42
1211.50 45
1211.58 48
1211.66 51
1211.74 52
1211.82 52
1211.90 50
1211.98 47
1212.06 45
1212.13 43
1212.21 43
1212.29 44
1212.37 47
1212.45 49
1212.53 51
1212.61 51
1212.69 49
1212.77 46
1212.85 41
1212.93 37
1213.01 33
1213.09 30
1213.17 29
1213.25 28
1213.33 27
1213.41 26
1213.49 24
1213.57 22
1213.65 20
1213.73 18
1213.81 18
1213.89 19
1213.97 21
1214.05 24
1214.13 26
1214.21 28
1214.29 28
1214.37 28
1214.45 27
1214.53 25
1214.61 23
1214.69 21
1214.77 20
1214.85 19
1214.93 19
1215.01 18
1215.09 17
1215.17 15
1215.25 12
1215.33 10
1215.41 7
1215.49 5
1215.57 4
1215.65 4
1215.73 3
1215.81 3
1215.89 3
1215.97 3
1216.05 3
1216.13 3
1216.21 2
1216.29 2
1216.37 1
1216.45 0
1216.53 0
1216.61 0
1216.69 0
1216.77 0
1216.85 0
1216.93 0
1217.01 3
1217.09 9
1217.17 16
1217.25 23
1217.33 28
1217.41 33
1217.49 36
1217.57 38
1217.65 40
1217.73 42
1217.81 43
1217.89 45
1217.97 46
1218.05 46
1218.13 45
1218.21 43
1218.29 40
1218.37 36
1218.45 32
1218.53 29
1218.61 27
1218.69 27
1218.77 28
1218.85 28
1218.93 29
1219.01 28
1219.09 27
1219.17 24
1219.25 22
1219.33 20
1219.41 20
1219.49 21
1219.57 24
1219.65 28
1219.73 30
1219.81 31
1219.89 29
1219.97 25
1220.05 19
1220.13 12
1220.21 6
1220.29 1
1220.37 0
1220.45 0
1220.53 0
1220.61 2
1220.69 7
1220.77 11
1220.85 15
1220.93 18
1221.01 19
1221.09 19
1221.17 18
1221.25 17
1221.33 16
1221.41 17
1221.49 18
1221.57 20
1221.65 22
1221.73 24
1221.81 25
1221.89 26
1221.97 27
1222.05 29
1222.13 31
1222.21 33
1222.29 34
1222.37 36
1222.45 37
1222.53 37
1222.61 36
1222.69 36
1222.77 36
1222.85 36
1222.93 36
1223.01 37
1223.09 37
1223.17 37
1223.25 36
1223.33 35
1223.41 32
1223.49 29
1223.57 27
1223.65 24
1223.73 23
1223.81 23
1223.89 24
1223.97 27
1224.05 30
1224.13 34
1224.21 37
1224.29 41
1224.37 45
1224.45 49
1224.53 54
1224.61 58
1224.69 61
1224.77 63
1224.85 63
1224.93 61
1225.01 58
1225.09 54
1225.17 49
1225.26 46
1225.34 44
1225.42 43
1225.50 43
1225.58 44
1225.66 45
1225.74 46
1225.82 46
1225.90 47
1225.98 48
1226.06 49
1226.14 51
1226.22 52
1226.30 52
1226.38 52
1226.46 50
1226.54 48
1226.62 46
1226.70 43
1226.78 41
1226.86 40
1226.94 40
1227.02 41
1227.10 43
1227.18 46
1227.26 49
1227.34 54
1227.42 59
1227.50 64
1227.58 69
1227.66 74
1227.74 77
1227.82 79
1227.90 80
1227.98 80
1228.06 80
1228.14 79
1228.22 78
1228.31 78
1228.39 79
1228.47 81
1228.55 83
1228.63 86
1228.71 89
1228.79 90
1228.87 90
1228.95 90
1229.03 88
1229.11 86
1229.19 83
1229.27 81
1229.35 81
1229.43 81
1229.51 82
1229.59 83
1229.67 84
1229.75 85
1229.83 85
1229.91 84
1229.99 83
1230.07 81
1230.15 81
1230.23 81
1230.31 81
1230.39 82
1230.47 83
1230.56 83
1230.64 81
1230.72 78
1230.80 75
1230.88 71
1230.96 68
1231.04 64
1231.12 61
1231.20 57
1231.28 53
1231.36 49
1231.44 44
1231.52 39
1231.60 33
1231.68 29
1231.76 26
1231.84 24
1231.92 25
1232.00 26
1232.08 29
1232.16 30
1232.24 31
1232.32 31
1232.40 29
1232.49 27
1232.57 25
1232.65 24
1232.73 26
1232.81 29
1232.89 34
1232.97 39
1233.05 44
1233.13 48
1233.21 49
1233.29 50
1233.37 48
1233.45 47
1233.53 46
1233.61 45
1233.69 46
1233.77 48
1233.85 50
1233.93 52
1234.01 52
1234.09 49
1234.18 45
1234.26 39
1234.34 32
1234.42 26
1234.50 20
1234.58 14
1234.66 9
1234.74 5
1234.82 1
1234.90 0
1234.98 0
1235.06 0
1235.14 0
1235.22 0
1235.30 0
1235.38 0
1235.46 4
1235.54 9
1235.63 14
1235.71 18
1235.79 20
1235.87 21
1235.95 21
1236.03 20
1236.11 18
1236.19 16
1236.27 14
1236.35 12
1236.43 10
1236.51 8
1236.59 7
1236.67 7
1236.75 7
1236.83 8
1236.91 10
1236.99 12
1237.08 15
1237.16 18
1237.24 21
1237.32 23
1237.40 25
1237.48 26
1237.56 26
1237.64 25
1237.72 23
1237.80 21
1237.88 18
1237.96 15
1238.04 13
1238.12 11
1238.20 13
1238.28 16
1238.37 22
1238.45 31
1238.53 40
1238.61 51
1238.69 60
1238.77 68
1238.85 73
1238.93 74
1239.01 73
1239.09 69
1239.17 63
1239.25 55
1239.33 48
1239.41 41
1239.49 36
1239.58 33
1239.66 32
1239.74 33
1239.82 36
1239.90 39
1239.98 42
1240.06 45
1240.14 46
1240.22 45
1240.30 43
1240.38 41
1240.46 39
1240.54 38
1240.62 39
1240.71 42
1240.79 45
1240.87 49
1240.95 52
1241.03 54
1241.11 55
1241.19 54
1241.27 52
1241.35 51
1241.43 51
1241.51 53
1241.59 56
1241.67 60
1241.75 64
1241.84 68
1241.92 69
1242.00 68
1242.08 63
1242.16 57
1242.24 49
1242.32 40
1242.40 33
1242.48 28
1242.56 26
1242.64 27
1242.72 30
1242.80 33
1242.89 37
1242.97 41
1243.05 43
1243.13 43
1243.21 41
1243.29 38
1243.37 34
1243.45 28
1243.53 22
1243.61 17
1243.69 12
1243.77 10
1243.86 8
1243.94 9
1244.02 11
1244.10 14
1244.18 17
1244.26 21
1244.34 25
1244.42 29
1244.50 33
1244.58 36
1244.66 39
1244.74 40
1244.83 41
1244.91 42
1244.99 42
1245.07 42
1245.15 42
1245.23 42
1245.31 41
1245.39 40
1245.47 39
1245.55 36
1245.63 33
1245.72 30
1245.80 26
1245.88 23
1245.96 20
1246.04 17
1246.12 15
1246.20 13
1246.28 11
1246.36 8
1246.44 6
1246.52 3
1246.60 0
1246.69 0
1246.77 0
1246.85 0
1246.93 0
1247.01 0
1247.09 0
1247.17 0
1247.25 0
1247.33 2
1247.41 6
1247.50 11
1247.58 15
1247.66 18
1247.74 20
1247.82 20
1247.90 18
1247.98 15
1248.06 10
1248.14 6
1248.22 3
1248.30 3
1248.39 5
1248.47 9
1248.55 16
1248.63 23
1248.71 31
1248.79 39
1248.87 45
1248.95 51
1249.03 54
1249.11 56
1249.20 57
1249.28 57
1249.36 56
1249.44 54
1249.52 52
1249.60 50
1249.68 47
1249.76 44
1249.84 40
1249.92 37
1250.01 33
1250.09 29
1250.17 25
1250.25 22
1250.33 18
1250.41 15
1250.49 13
1250.57 13
1250.65 15
1250.73 18
1250.82 22
1250.90 27
1250.98 32
1251.06 36
1251.14 38
1251.22 40
1251.30 41
1251.38 42
1251.46 44
1251.55 47
1251.63 50
1251.71 52
1251.79 54
1251.87 55
1251.95 54
1252.03 52
1252.11 50
1252.19 47
1252.28 45
1252.36 45
1252.44 44
1252.52 44
1252.60 43
1252.68 41
1252.76 37
1252.84 33
1252.92 28
1253.01 24
1253.09 21
1253.17 20
1253.25 21
1253.33 23
1253.41 25
1253.49 26
1253.57 26
1253.65 25
1253.74 23
1253.82 21
1253.90 20
1253.98 19
1254.06 20
1254.14 22
1254.22 24
1254.30 28
1254.38 32
1254.47 36
1254.55 40
1254.63 43
1254.71 45
1254.79 46
1254.87 46
1254.95 45
1255.03 43
1255.12 41
1255.20 39
1255.28 39
1255.36 39
1255.44 40
1255.52 41
1255.60 42
1255.68 42
1255.76 41
1255.85 39
1255.93 38
1256.01 37
1256.09 35
1256.17 34
1256.25 32
1256.33 29
1256.41 27
1256.50 24
1256.58 22
1256.66 21
1256.74 20
1256.82 21
1256.90 24
1256.98 27
1257.06 31
1257.15 35
1257.23 37
1257.31 38
1257.39 37
1257.47 35
1257.55 31
1257.63 28
1257.71 25
1257.80 24
1257.88 25
1257.96 26
1258.04 28
1258.12 29
1258.20 28
1258.28 26
1258.36 23
1258.45 18
1258.53 14
1258.61 10
1258.69 6
1258.77 3
1258.85 1
1258.93 0
1259.02 0
1259.10 0
1259.18 0
1259.26 0
1259.34 0
1259.42 0
1259.50 0
1259.58 1
1259.67 5
1259.75 11
1259.83 16
1259.91 21
1259.99 27
1260.07 33
1260.15 39
1260.24 45
1260.32 50
1260.40 54
1260.48 56
1260.56 57
1260.64 56
1260.72 52
1260.80 48
1260.89 43
1260.97 38
1261.05 33
1261.13 29
1261.21 26
1261.29 25
1261.37 24
1261.46 25
1261.54 25
1261.62 26
1261.70 25
1261.78 23
1261.86 21
1261.94 18
1262.03 15
1262.11 13
1262.19 13
1262.27 14
1262.35 15
1262.43 18
1262.51 21
1262.60 23
1262.68 25
1262.76 26
1262.84 28
1262.92 29
1263.00 31
1263.08 33
1263.17 36
1263.25 37
1263.33 38
1263.41 38
1263.49 36
1263.57 33
1263.65 30
1263.74 25
1263.82 21
1263.90 18
1263.98 15
1264.06 14
1264.14 15
1264.22 16
1264.31 17
1264.39 19
1264.47 19
1264.55 19
1264.63 18
1264.71 17
1264.80 16
1264.88 15
1264.96 14
1265.04 15
1265.12 16
1265.20 17
1265.28 19
1265.37 20
1265.45 21
1265.53 21
1265.61 21
1265.69 19
1265.77 18
1265.86 16
1265.94 15
1266.02 15
1266.10 16
1266.18 18
1266.26 21
1266.34 25
1266.43 28
1266.51 33
1266.59 38
1266.67 43
1266.75 48
1266.83 53
1266.92 57
1267.00 59
1267.08 59
1267.16 57
1267.24 54
1267.32 50
1267.40 47
1267.49 45
1267.57 44
1267.65 44
1267.73 44
1267.81 45
1267.89 45
1267.98 43
1268.06 41
1268.14 38
1268.22 34
1268.30 30
1268.38 26
1268.47 23
1268.55 21
1268.63 20
1268.71 19
1268.79 19
1268.87 19
1268.96 20
1269.04 19
1269.12 18
1269.20 17
1269.28 16
1269.36 15
1269.45 15
1269.53 16
1269.61 19
1269.69 22
1269.77 26
1269.85 30
1269.94 32
1270.02 33
1270.10 33
1270.18 31
1270.26 28
1270.34 26
1270.43 24
1270.51 24
1270.59 26
1270.67 30
1270.75 35
1270.83 40
1270.92 44
1271.00 48
1271.08 50
1271.16 50
1271.24 50
1271.32 49
1271.41 49
1271.49 49
1271.57 51
1271.65 53
1271.73 54
1271.81 55
1271.90 53
1271.98 50
1272.06 44
1272.14 37
1272.22 30
1272.30 25
1272.39 22
1272.47 22
1272.55 25
1272.63 28
1272.71 32
1272.80 36
1272.88 38
1272.96 39
1273.04 39
1273.12 39
1273.20 40
1273.29 41
1273.37 42
1273.45 43
1273.53 45
1273.61 45
1273.69 45
1273.78 44
1273.86 43
1273.94 43
1274.02 44
1274.10 46
1274.19 49
1274.27 52
1274.35 56
1274.43 58
1274.51 60
1274.59 61
1274.68 60
1274.76 59
1274.84 57
1274.92 55
1275.00 53
1275.09 50
1275.17 48
1275.25 45
1275.33 42
1275.41 39
1275.49 37
1275.58 35
1275.66 33
1275.74 33
1275.82 33
1275.90 33
1275.99 34
1276.07 35
1276.15 37
1276.23 40
1276.31 43
1276.40 48
1276.48 53
1276.56 58
1276.64 62
1276.72 64
1276.80 65
1276.89 65
1276.97 64
1277.05 63
1277.13 62
1277.21 62
1277.30 63
1277.38 64
1277.46 66
1277.54 68
1277.62 68
1277.71 67
1277.79 63
1277.87 58
1277.95 52
1278.03 45
1278.12 39
1278.20 34
1278.28 31
1278.36 30
1278.44 32
1278.52 35
1278.61 39
1278.69 43
1278.77 47
1278.85 51
1278.93 54
1279.02 56
1279.10 58
1279.18 58
1279.26 55
1279.34 50
1279.43 42
1279.51 32
1279.59 22
1279.67 14
1279.75 9
1279.84 7
1279.92 8
1280.00 12
1280.08 19
1280.16 26
1280.25 34
1280.33 41
1280.41 48
1280.49 55
1280.57 61
1280.66 65
1280.74 68
1280.82 70
1280.90 70
1280.98 69
1281.07 67
1281.15 67
1281.23 68
1281.31 70
1281.39 73
1281.48 77
1281.56 80
1281.64 82
1281.72 83
1281.80 84
1281.89 84
1281.97 83
1282.05 84
1282.13 84
1282.21 84
1282.30 84
1282.38 83
1282.46 80
1282.54 75
1282.63 70
1282.71 64
1282.79 59
1282.87 54
1282.95 51
1283.04 48
1283.12 47
1283.20 45
1283.28 43
1283.36 41
1283.45 39
1283.53 37
1283.61 35
1283.69 35
1283.77 35
1283.86 37
1283.94 39
1284.02 42
1284.10 45
1284.19 48
1284.27 52
1284.35 56
1284.43 60
1284.51 65
1284.60 69
1284.68 74
1284.76 79
1284.84 84
1284.92 88
1285.01 91
1285.09 94
1285.17 97
1285.25 98
1285.34 99
1285.42 100
1285.50 100
1285.58 101
1285.66 102
1285.75 102
1285.83 101
1285.91 98
1285.99 94
1286.07 87
1286.16 79
1286.24 72
1286.32 65
1286.40 61
1286.49 59
1286.57 61
1286.65 65
1286.73 70
1286.81 74
1286.90 76
1286.98 78
1287.06 79
1287.14 80
1287.23 82
1287.31 86
1287.39 90
1287.47 94
1287.55 97
1287.64 99
1287.72 99
1287.80 98
1287.88 96
1287.97 94
1288.05 93
1288.13 93
1288.21 94
1288.29 94
1288.38 94
1288.46 93
1288.54 91
1288.62 90
1288.71 89
1288.79 89
1288.87 89
1288.95 89
1289.03 89
1289.12 88
1289.20 87
1289.28 85
1289.36 84
1289.45 83
1289.53 82
1289.61 80
1289.69 78
1289.78 75
1289.86 71
1289.94 66
1290.02 62
1290.10 58
1290.19 54
1290.27 51
1290.35 48
1290.43 46
1290.52 43
1290.60 40
1290.68 37
1290.76 34
1290.85 32
1290.93 30
1291.01 28
1291.09 27
1291.18 25
1291.26 24
1291.34 24
1291.42 24
1291.50 27
1291.59 32
1291.67 39
1291.75 47
1291.83 56
1291.92 64
1292.00 71
1292.08 75
1292.16 77
1292.25 76
1292.33 73
1292.41 69
1292.49 65
1292.58 61
1292.66 58
1292.74 56
1292.82 53
1292.90 51
1292.99 48
1293.07 45
1293.15 42
1293.23 39
1293.32 37
1293.40 36
1293.48 36
1293.56 39
1293.65 42
1293.73 45
1293.81 48
1293.89 49
1293.98 48
1294.06 44
1294.14 38
1294.22 31
1294.31 22
1294.39 14
1294.47 7
1294.55 2
1294.64 0
1294.72 0
1294.80 0
1294.88 0
1294.97 0
1295.05 0
1295.13 0
1295.21 0
1295.30 0
1295.38 1
1295.46 6
1295.54 10
1295.63 14
1295.71 17
1295.79 18
1295.87 17
1295.96 15
1296.04 13
1296.12 11
1296.20 11
1296.29 13
1296.37 17
1296.45 24
1296.53 32
1296.62 40
1296.70 48
1296.78 54
1296.86 57
1296.95 58
1297.03 55
1297.11 49
1297.19 43
1297.28 36
1297.36 30
1297.44 26
1297.52 23
1297.61 21
1297.69 20
1297.77 19
1297.85 18
1297.94 17
1298.02 18
1298.10 20
1298.18 23
1298.27 29
1298.35 35
1298.43 41
1298.51 48
1298.60 53
1298.68 58
1298.76 62
1298.84 67
1298.93 72
1299.01 77
1299.09 82
1299.18 86
1299.26 88
1299.34 88
1299.42 86
1299.51 83
1299.59 78
1299.67 74
1299.75 70
1299.84 67
1299.92 66
1300.00 66
1300.08 66
1300.17 67
1300.25 69
1300.33 70
1300.41 73
1300.50 75
1300.58 77
1300.66 79
1300.75 82
1300.83 83
1300.91 85
1300.99 86
1301.08 86
1301.16 85
1301.24 84
1301.32 82
1301.41 80
1301.49 78
1301.57 75
1301.65 73
1301.74 72
1301.82 71
1301.90 72
1301.99 75
1302.07 79
1302.15 85
1302.23 90
1302.32 95
1302.40 97
1302.48 97
1302.56 95
1302.65 90
1302.73 85
1302.81 80
1302.89 75
1302.98 71
1303.06 68
1303.14 67
1303.23 67
1303.31 69
1303.39 71
1303.47 75
1303.56 80
1303.64 85
1303.72 90
1303.80 94
1303.89 96
1303.97 97
1304.05 97
1304.14 96
1304.22 94
1304.30 92
1304.38 91
1304.47 89
1304.55 88
1304.63 87
1304.72 86
1304.80 85
1304.88 84
1304.96 83
1305.05 83
1305.13 83
1305.21 82
1305.29 82
1305.38 80
1305.46 79
1305.54 77
1305.63 74
1305.71 72
1305.79 70
1305.87 68
1305.96 66
1306.04 64
1306.12 62
1306.21 61
1306.29 60
1306.37 61
1306.45 63
1306.54 65
1306.62 67
1306.70 67
1306.79 67
1306.87 64
1306.95 61
1307.03 56
1307.12 51
1307.20 45
1307.28 40
1307.37 35
1307.45 30
1307.53 27
1307.61 25
1307.70 25
1307.78 26
1307.86 28
1307.95 31
1308.03 34
1308.11 36
1308.19 38
1308.28 39
1308.36 40
1308.44 41
1308.53 42
1308.61 43
1308.69 43
1308.77 41
1308.86 38
1308.94 34
1309.02 29
1309.11 23
1309.19 18
1309.27 14
1309.36 11
1309.44 9
1309.52 9
1309.60 9
1309.69 9
1309.77 9
1309.85 9
1309.94 7
1310.02 4
1310.10 0
1310.18 0
1310.27 0
1310.35 0
1310.43 0
1310.52 0
1310.60 0
1310.68 0
1310.77 4
1310.85 9
1310.93 13
1311.01 16
1311.10 19
1311.18 20
1311.26 21
1311.35 21
1311.43 20
1311.51 19
1311.59 16
1311.68 11
1311.76 6
1311.84 0
1311.93 0
1312.01 0
1312.09 0
1312.18 0
1312.26 0
1312.34 8
1312.43 17
1312.51 27
1312.59 36
1312.67 45
1312.76 52
1312.84 56
1312.92 59
1313.01 60
1313.09 58
1313.17 55
1313.26 50
1313.34 45
1313.42 39
1313.50 32
1313.59 26
1313.67 19
1313.75 14
1313.84 9
1313.92 7
1314.00 7
1314.09 10
1314.17 16
1314.25 23
1314.34 31
1314.42 38
1314.50 45
1314.58 49
1314.67 50
1314.75 49
1314.83 45
1314.92 41
1315.00 37
1315.08 36
1315.17 37
1315.25 42
1315.33 50
1315.42 60
1315.50 69
1315.58 76
1315.66 81
1315.75 82
1315.83 80
1315.91 76
1316.00 71
1316.08 65
1316.16 59
1316.25 54
1316.33 48
1316.41 43
1316.50 37
1316.58 31
1316.66 27
1316.75 24
1316.83 24
1316.91 25
1317.00 28
1317.08 31
1317.16 33
1317.24 35
1317.33 35
1317.41 34
1317.49 34
1317.58 33
1317.66 33
1317.74 34
1317.83 35
1317.91 35
1317.99 34
1318.08 31
1318.16 28
1318.24 25
1318.33 22
1318.41 19
1318.49 18
1318.58 18
1318.66 18
1318.74 18
1318.83 18
1318.91 17
1318.99 18
1319.08 19
1319.16 22
1319.24 26
1319.32 32
1319.41 37
1319.49 42
1319.57 44
1319.66 45
1319.74 43
1319.82 40
1319.91 36
1319.99 32
1320.07 29
1320.16 26
1320.24 25
1320.32 24
1320.41 25
1320.49 29
1320.57 35
1320.66 42
1320.74 51
1320.82 60
1320.91 67
1320.99 73
1321.07 77
1321.16 81
1321.24 84
1321.32 88
1321.41 93
1321.49 99
1321.57 104
1321.66 109
1321.74 111
1321.82 112
1321.91 111
1321.99 109
1322.07 108
1322.16 109
1322.24 112
1322.32 116
1322.41 122
1322.49 128
1322.57 134
1322.66 138
1322.74 141
1322.82 145
1322.91 150
1322.99 158
1323.07 169
1323.16 184
1323.24 202
1323.32 221
1323.41 242
1323.49 262
1323.57 282
1323.66 300
1323.74 317
1323.82 332
1323.91 345
1323.99 356
1324.07 367
1324.16 377
1324.24 387
1324.32 397
1324.41 406
1324.49 413
1324.57 419
1324.66 422
1324.74 423
1324.82 422
1324.91 420
1324.99 418
1325.07 416
1325.16 414
1325.24 411
1325.33 408
1325.41 404
1325.49 399
1325.58 391
1325.66 381
1325.74 370
1325.83 356
1325.91 342
1325.99 328
1326.08 315
1326.16 302
1326.24 291
1326.33 281
1326.41 274
1326.49 269
1326.58 267
1326.66 269
1326.74 273
1326.83 279
1326.91 286
1326.99 291
1327.08 293
1327.16 292
1327.24 286
1327.33 276
1327.41 264
1327.50 253
1327.58 242
1327.66 233
1327.75 226
1327.83 221
1327.91 215
1328.00 208
1328.08 200
1328.16 191
1328.25 181
1328.33 171
1328.41 162
1328.50 155
1328.58 150
1328.66 147
1328.75 146
1328.83 147
1328.91 149
1329.00 151
1329.08 154
1329.17 158
1329.25 162
1329.33 167
1329.42 172
1329.50 177
1329.58 179
1329.67 179
1329.75 176
1329.83 170
1329.92 162
1330.00 153
1330.08 143
1330.17 134
1330.25 126
1330.34 118
1330.42 110
1330.50 101
1330.59 93
1330.67 84
1330.75 77
1330.84 70
1330.92 64
1331.00 60
1331.09 56
1331.17 53
1331.26 52
1331.34 53
1331.42 57
1331.51 63
1331.59 72
1331.67 81
1331.76 90
1331.84 96
1331.92 99
1332.01 97
1332.09 91
1332.18 82
1332.26 72
1332.34 62
1332.43 53
1332.51 47
1332.59 44
1332.68 43
1332.76 44
1332.84 48
1332.93 54
1333.01 64
1333.10 75
1333.18 87
1333.26 99
1333.35 110
1333.43 117
1333.51 122
1333.60 123
1333.68 121
1333.76 117
1333.85 112
1333.93 106
1334.02 100
1334.10 93
1334.18 87
1334.27 82
1334.35 79
1334.43 78
1334.52 79
1334.60 84
1334.69 92
1334.77 100
1334.85 109
1334.94 117
1335.02 122
1335.10 124
1335.19 124
1335.27 121
1335.36 118
1335.44 115
1335.52 112
1335.61 110
1335.69 108
1335.77 105
1335.86 103
1335.94 99
1336.03 96
1336.11 94
1336.19 92
1336.28 90
1336.36 90
1336.44 90
1336.53 90
1336.61 89
1336.70 87
1336.78 84
1336.86 81
1336.95 77
1337.03 72
1337.11 67
1337.20 63
1337.28 59
1337.37 57
1337.45 56
1337.53 56
1337.62 58
1337.70 60
1337.79 62
1337.87 62
1337.95 61
1338.04 57
1338.12 52
1338.20 45
1338.29 37
1338.37 30
1338.46 25
1338.54 23
1338.62 22
1338.71 23
1338.79 25
1338.88 28
1338.96 31
1339.04 34
1339.13 37
1339.21 41
1339.29 48
1339.38 56
1339.46 66
1339.55 76
1339.63 84
1339.71 90
1339.80 93
1339.88 92
1339.97 88
1340.05 82
1340.13 76
1340.22 72
1340.30 69
1340.38 69
1340.47 72
1340.55 76
1340.64 81
1340.72 85
1340.80 88
1340.89 89
1340.97 88
1341.06 86
1341.14 83
1341.22 79
1341.31 75
1341.39 73
1341.48 72
1341.56 72
1341.64 73
1341.73 74
1341.81 75
1341.90 76
1341.98 75
1342.06 73
1342.15 70
1342.23 67
1342.32 64
1342.40 61
1342.48 60
1342.57 61
1342.65 63
1342.74 66
1342.82 69
1342.90 72
1342.99 73
1343.07 74
1343.16 75
1343.24 77
1343.32 78
1343.41 80
1343.49 82
1343.58 83
1343.66 82
1343.74 80
1343.83 76
1343.91 71
1344.00 66
1344.08 62
1344.16 59
1344.25 59
1344.33 61
1344.42 63
1344.50 66
1344.58 69
1344.67 72
1344.75 75
1344.84 79
1344.92 84
1345.00 89
1345.09 96
1345.17 103
1345.26 109
1345.34 114
1345.42 117
1345.51 118
1345.59 117
1345.68 114
1345.76 109
1345.84 104
1345.93 98
1346.01 91
1346.10 84
1346.18 78
1346.26 73
1346.35 70
1346.43 68
1346.52 67
1346.60 67
1346.68 68
1346.77 67
1346.85 66
1346.94 64
1347.02 62
1347.11 60
1347.19 60
1347.27 63
1347.36 67
1347.44 73
1347.53 79
1347.61 84
1347.69 88
1347.78 89
1347.86 89
1347.95 87
1348.03 85
1348.11 82
1348.20 80
1348.28 79
1348.37 78
1348.45 77
1348.54 77
1348.62 77
1348.70 77
1348.79 78
1348.87 80
1348.96 82
1349.04 83
1349.12 84
1349.21 83
1349.29 80
1349.38 77
1349.46 72
1349.55 68
1349.63 64
1349.71 60
1349.80 56
1349.88 54
1349.97 51
1350.05 50
1350.14 49
1350.22 48
1350.30 48
1350.39 48
1350.47 48
1350.56 47
1350.64 45
1350.72 42
1350.81 38
1350.89 34
1350.98 30
1351.06 26
1351.15 24
1351.23 24
1351.31 24
1351.40 25
1351.48 25
1351.57 26
1351.65 27
1351.74 29
1351.82 31
1351.90 34
1351.99 38
1352.07 43
1352.16 48
1352.24 53
1352.33 58
1352.41 61
1352.49 63
1352.58 64
1352.66 64
1352.75 64
1352.83 62
1352.92 59
1353.00 56
1353.08 53
1353.17 50
1353.25 47
1353.34 44
1353.42 42
1353.51 41
1353.59 39
1353.67 38
1353.76 37
1353.84 36
1353.93 34
1354.01 33
1354.10 32
1354.18 31
1354.26 29
1354.35 26
1354.43 23
1354.52 17
1354.60 11
1354.69 5
1354.77 0
1354.85 0
1354.94 0
1355.02 0
1355.11 0
1355.19 0
1355.28 0
1355.36 0
1355.45 0
1355.53 0
1355.61 4
1355.70 10
1355.78 17
1355.87 25
1355.95 32
1356.04 37
1356.12 39
1356.20 38
1356.29 35
1356.37 31
1356.46 26
1356.54 23
1356.63 20
1356.71 19
1356.80 18
1356.88 16
1356.96 14
1357.05 10
1357.13 5
1357.22 1
1357.30 0
1357.39 0
1357.47 4
1357.56 11
1357.64 20
1357.72 30
1357.81 39
1357.89 45
1357.98 49
1358.06 52
1358.15 54
1358.23 58
1358.32 63
1358.40 71
1358.48 81
1358.57 92
1358.65 103
1358.74 112
1358.82 119
1358.91 122
1358.99 121
1359.08 117
1359.16 111
1359.24 105
1359.33 101
1359.41 100
1359.50 102
1359.58 106
1359.67 112
1359.75 118
1359.84 122
1359.92 125
1360.01 127
1360.09 128
1360.17 129
1360.26 132
1360.34 135
1360.43 140
1360.51 146
1360.60 152
1360.68 157
1360.77 162
1360.85 164
1360.94 165
1361.02 164
1361.10 161
1361.19 156
1361.27 151
1361.36 145
1361.44 140
1361.53 137
1361.61 136
1361.70 137
1361.78 140
1361.87 143
1361.95 147
1362.03 150
1362.12 151
1362.20 150
1362.29 148
1362.37 143
1362.46 138
1362.54 132
1362.63 126
1362.71 122
1362.80 118
1362.88 115
1362.96 113
1363.05 109
1363.13 105
1363.22 100
1363.30 93
1363.39 87
1363.47 82
1363.56 78
1363.64 77
1363.73 78
1363.81 80
1363.90 83
1363.98 85
1364.07 85
1364.15 82
1364.23 77
1364.32 70
1364.40 62
1364.49 55
1364.57 50
1364.66 48
1364.74 49
1364.83 53
1364.91 58
1365.00 63
1365.08 66
1365.17 66
1365.25 64
1365.33 60
1365.42 55
1365.50 49
1365.59 43
1365.67 38
1365.76 34
1365.84 31
1365.93 29
1366.01 27
1366.10 25
1366.18 24
1366.27 24
1366.35 25
1366.44 26
1366.52 29
1366.61 32
1366.69 35
1366.77 37
1366.86 37
1366.94 35
1367.03 32
1367.11 28
1367.20 24
1367.28 21
1367.37 20
1367.45 22
1367.54 25
1367.62 30
1367.71 34
1367.79 37
1367.88 36
1367.96 32
1368.05 23
1368.13 12
1368.22 0
1368.30 0
1368.39 0
1368.47 0
1368.55 0
1368.64 0
1368.72 0
1368.81 0
1368.89 6
1368.98 19
1369.06 31
1369.15 40
1369.23 46
1369.32 49
1369.40 50
1369.49 51
1369.57 52
1369.66 54
1369.74 57
1369.83 60
1369.91 63
1370.00 65
1370.08 65
1370.17 62
1370.25 58
1370.34 54
1370.42 50
1370.51 48
1370.59 47
1370.67 47
1370.76 48
1370.84 48
1370.93 47
1371.01 44
1371.10 39
1371.18 33
1371.27 27
1371.35 22
1371.44 18
1371.52 15
1371.61 13
1371.69 11
1371.78 10
1371.86 9
1371.95 8
1372.03 8
1372.12 8
1372.20 8
1372.29 8
1372.37 8
1372.46 9
1372.54 9
1372.63 11
1372.71 15
1372.80 21
1372.88 30
1372.97 41
1373.05 53
1373.14 64
1373.22 75
1373.31 84
1373.39 92
1373.48 98
1373.56 103
1373.65 106
1373.73 108
1373.82 108
1373.90 106
1373.99 104
1374.07 101
1374.16 101
1374.24 101
1374.33 103
1374.41 105
1374.50 108
1374.58 109
1374.67 108
1374.75 106
1374.84 105
1374.92 106
1375.01 111
1375.09 119
1375.18 131
1375.26 147
1375.35 165
1375.43 184
1375.52 202
1375.60 218
1375.69 233
1375.77 247
1375.86 259
1375.94 269
1376.03 279
1376.11 286
1376.20 291
1376.28 291
1376.37 287
1376.45 278
1376.54 266
1376.62 252
1376.71 237
1376.79 224
1376.88 214
1376.96 208
1377.05 206
1377.13 208
1377.22 211
1377.30 214
1377.39 216
1377.47 215
1377.56 211
1377.64 205
1377.73 197
1377.81 190
1377.90 184
1377.98 179
1378.07 177
1378.15 175
1378.24 172
1378.32 168
1378.41 162
1378.49 153
1378.58 143
1378.66 131
1378.75 120
1378.83 110
1378.92 102
1379.00 96
1379.09 90
1379.17 84
1379.26 78
1379.34 73
1379.43 68
1379.51 64
1379.60 61
1379.68 60
1379.77 59
1379.85 59
1379.94 59
1380.02 57
1380.11 54
1380.19 50
1380.28 45
1380.36 41
1380.45 37
1380.53 33
1380.62 30
1380.70 28
1380.79 25
1380.88 23
1380.96 20
1381.05 17
1381.13 16
1381.22 15
1381.30 17
1381.39 20
1381.47 25
1381.56 32
1381.64 39
1381.73 47
1381.81 54
1381.90 59
1381.98 61
1382.07 62
1382.15 60
1382.24 57
1382.32 54
1382.41 52
1382.49 52
1382.58 53
1382.66 55
1382.75 56
1382.83 57
1382.92 56
1383.01 55
1383.09 53
1383.18 52
1383.26 52
1383.35 56
1383.43 62
1383.52 70
1383.60 80
1383.69 88
1383.77 95
1383.86 98
1383.94 96
1384.03 88
1384.11 76
1384.20 61
1384.28 45
1384.37 30
1384.45 18
1384.54 9
1384.62 4
1384.71 3
1384.80 5
1384.88 9
1384.97 13
1385.05 18
1385.14 24
1385.22 30
1385.31 36
1385.39 42
1385.48 48
1385.56 53
1385.65 56
1385.73 57
1385.82 54
1385.90 49
1385.99 42
1386.07 34
1386.16 26
1386.25 19
1386.33 16
1386.42 15
1386.50 17
1386.59 22
1386.67 28
1386.76 34
1386.84 39
1386.93 41
1387.01 41
1387.10 38
1387.18 33
1387.27 27
1387.35 21
1387.44 16
1387.53 14
1387.61 14
1387.70 16
1387.78 20
1387.87 25
1387.95 30
1388.04 33
1388.12 34
1388.21 33
1388.29 30
1388.38 25
1388.46 21
1388.55 17
1388.64 15
1388.72 16
1388.81 21
1388.89 28
1388.98 38
1389.06 48
1389.15 58
1389.23 66
1389.32 70
1389.40 69
1389.49 64
1389.58 56
1389.66 48
1389.75 40
1389.83 36
1389.92 35
1390.00 37
1390.09 42
1390.17 46
1390.26 50
1390.34 50
1390.43 48
1390.52 44
1390.60 38
1390.69 32
1390.77 27
1390.86 23
1390.94 20
1391.03 18
1391.11 17
1391.20 18
1391.28 20
1391.37 24
1391.46 29
1391.54 35
1391.63 40
1391.71 44
1391.80 45
1391.88 44
1391.97 41
1392.05 37
1392.14 33
1392.22 30
1392.31 28
1392.40 28
1392.48 28
1392.57 28
1392.65 26
1392.74 23
1392.82 17
1392.91 11
1392.99 3
1393.08 0
1393.17 0
1393.25 0
1393.34 0
1393.42 0
1393.51 0
1393.59 2
1393.68 5
1393.76 8
1393.85 8
1393.94 7
1394.02 5
1394.11 3
1394.19 0
1394.28 0
1394.36 2
1394.45 6
1394.53 12
1394.62 19
1394.71 27
1394.79 34
1394.88 40
1394.96 44
1395.05 46
1395.13 47
1395.22 48
1395.30 48
1395.39 49
1395.48 51
1395.56 52
1395.65 54
1395.73 54
1395.82 52
1395.90 47
1395.99 39
1396.08 30
1396.16 18
1396.25 7
1396.33 0
1396.42 0
1396.50 0
1396.59 0
1396.67 0
1396.76 0
1396.85 0
1396.93 5
1397.02 15
1397.10 25
1397.19 34
1397.27 41
1397.36 45
1397.45 46
1397.53 46
1397.62 45
1397.70 43
1397.79 41
1397.87 39
1397.96 38
1398.05 39
1398.13 40
1398.22 43
1398.30 46
1398.39 51
1398.47 56
1398.56 61
1398.65 66
1398.73 70
1398.82 72
1398.90 71
1398.99 68
1399.07 63
1399.16 57
1399.25 49
1399.33 42
1399.42 35
1399.50 29
1399.59 23
1399.67 19
1399.76 15
1399.85 12
1399.93 10
1400.02 8
1400.10 8
1400.19 9
1400.27 10
1400.36 11
1400.45 13
1400.53 15
1400.62 17
1400.70 20
1400.79 23
1400.87 27
1400.96 30
1401.05 33
1401.13 35
1401.22 37
1401.30 39
1401.39 40
1401.48 42
1401.56 45
1401.65 47
1401.73 48
1401.82 48
1401.90 45
1401.99 41
1402.08 36
1402.16 31
1402.25 28
1402.33 28
1402.42 30
1402.50 35
1402.59 40
1402.68 46
1402.76 50
1402.85 53
1402.93 54
1403.02 54
1403.11 53
1403.19 53
1403.28 53
1403.36 55
1403.45 57
1403.53 60
1403.62 62
1403.71 65
1403.79 66
1403.88 65
1403.96 62
1404.05 57
1404.14 49
1404.22 39
1404.31 29
1404.39 19
1404.48 10
1404.57 4
1404.65 1
1404.74 2
1404.82 6
1404.91 12
1404.99 19
1405.08 26
1405.17 32
1405.25 36
1405.34 38
1405.42 37
1405.51 34
1405.60 30
1405.68 27
1405.77 23
1405.85 21
1405.94 20
1406.03 18
1406.11 17
1406.20 14
1406.28 10
1406.37 5
1406.46 0
1406.54 0
1406.63 0
1406.71 0
1406.80 0
1406.89 0
1406.97 0
1407.06 0
1407.14 4
1407.23 6
1407.32 8
1407.40 8
1407.49 9
1407.57 10
1407.66 12
1407.74 16
1407.83 22
1407.92 30
1408.00 37
1408.09 44
1408.17 50
1408.26 55
1408.35 58
1408.43 59
1408.52 59
1408.60 58
1408.69 56
1408.78 53
1408.86 49
1408.95 45
1409.04 43
1409.12 42
1409.21 44
1409.29 47
1409.38 52
1409.47 58
1409.55 61
1409.64 63
1409.72 62
1409.81 58
1409.90 52
1409.98 46
1410.07 40
1410.15 35
1410.24 31
1410.33 29
1410.41 28
1410.50 28
1410.58 30
1410.67 33
1410.76 37
1410.84 41
1410.93 45
1411.01 47
1411.10 48
1411.19 48
1411.27 46
1411.36 42
1411.44 39
1411.53 37
1411.62 37
1411.70 40
1411.79 46
1411.88 54
1411.96 63
1412.05 72
1412.13 78
1412.22 82
1412.31 82
1412.39 80
1412.48 77
1412.56 73
1412.65 70
1412.74 68
1412.82 68
1412.91 67
1412.99 66
1413.08 64
1413.17 59
1413.25 54
1413.34 48
1413.43 43
1413.51 38
1413.60 36
1413.68 35
1413.77 35
1413.86 36
1413.94 38
1414.03 39
1414.12 39
1414.20 39
1414.29 37
1414.37 35
1414.46 33
1414.55 29
1414.63 26
1414.72 21
1414.80 16
1414.89 12
1414.98 7
1415.06 5
1415.15 4
1415.24 6
1415.32 10
1415.41 16
1415.49 23
1415.58 29
1415.67 33
1415.75 33
1415.84 31
1415.93 25
1416.01 17
1416.10 10
1416.18 4
1416.27 1
1416.36 1
1416.44 4
1416.53 9
1416.62 16
1416.70 22
1416.79 26
1416.87 28
1416.96 28
1417.05 27
1417.13 24
1417.22 21
1417.31 18
1417.39 14
1417.48 10
1417.56 6
1417.65 1
1417.74 0
1417.82 0
1417.91 0
1418.00 0
1418.08 0
1418.17 0
1418.25 0
1418.34 0
1418.43 4
1418.51 9
1418.60 14
1418.69 18
1418.77 21
1418.86 23
1418.95 25
1419.03 27
1419.12 29
1419.20 30
1419.29 31
1419.38 31
1419.46 29
1419.55 27
1419.64 25
1419.72 23
1419.81 23
1419.89 24
1419.98 26
1420.07 31
1420.15 35
1420.24 40
1420.33 43
1420.41 45
1420.50 44
1420.59 43
1420.67 40
1420.76 37
1420.85 33
1420.93 29
1421.02 24
1421.10 20
1421.19 15
1421.28 10
1421.36 7
1421.45 4
1421.54 3
1421.62 4
1421.71 6
1421.80 10
1421.88 15
1421.97 21
1422.05 28
1422.14 36
1422.23 44
1422.31 51
1422.40 56
1422.49 60
1422.57 62
1422.66 62
1422.75 62
1422.83 61
1422.92 61
1423.01 62
1423.09 64
1423.18 66
1423.26 66
1423.35 65
1423.44 61
1423.52 55
1423.61 49
1423.70 44
1423.78 41
1423.87 41
1423.96 44
1424.04 49
1424.13 56
1424.22 62
1424.30 67
1424.39 71
1424.48 75
1424.56 77
1424.65 80
1424.73 83
1424.82 85
1424.91 86
1424.99 87
1425.08 87
1425.17 87
1425.25 87
1425.34 88
1425.43 89
1425.51 91
1425.60 94
1425.69 97
1425.77 100
1425.86 102
1425.95 103
1426.03 105
1426.12 107
1426.21 109
1426.29 112
1426.38 117
1426.47 123
1426.55 130
1426.64 137
1426.73 142
1426.81 145
1426.90 145
1426.98 143
1427.07 138
1427.16 133
1427.24 128
1427.33 125
1427.42 124
1427.50 125
1427.59 127
1427.68 129
1427.76 130
1427.85 129
1427.94 127
1428.02 123
1428.11 118
1428.20 113
1428.28 107
1428.37 103
1428.46 101
1428.54 100
1428.63 101
1428.72 103
1428.80 104
1428.89 105
1428.98 103
1429.06 99
1429.15 93
1429.24 86
1429.32 78
1429.41 72
1429.50 67
1429.58 63
1429.67 60
1429.76 57
1429.84 54
1429.93 51
1430.02 47
1430.10 44
1430.19 41
1430.28 40
1430.36 40
1430.45 40
1430.54 41
1430.62 41
1430.71 40
1430.80 38
1430.88 36
1430.97 35
1431.06 33
1431.14 32
1431.23 32
1431.32 32
1431.40 32
1431.49 32
1431.58 33
1431.66 35
1431.75 38
1431.84 41
1431.92 45
1432.01 50
1432.10 54
1432.18 58
1432.27 60
1432.36 61
1432.44 61
1432.53 59
1432.62 55
1432.70 52
1432.79 48
1432.88 46
1432.96 46
1433.05 48
1433.14 51
1433.22 55
1433.31 58
1433.40 60
1433.49 61
1433.57 59
1433.66 58
1433.75 57
1433.83 58
1433.92 62
1434.01 69
1434.09 78
1434.18 87
1434.27 95
1434.35 101
1434.44 103
1434.53 104
1434.61 102
1434.70 100
1434.79 98
1434.87 97
1434.96 97
1435.05 98
1435.13 99
1435.22 100
1435.31 101
1435.39 101
1435.48 100
1435.57 99
1435.66 99
1435.74 100
1435.83 102
1435.92 105
1436.00 109
1436.09 113
1436.18 115
1436.26 116
1436.35 115
1436.44 112
1436.52 109
1436.61 105
1436.70 101
1436.78 97
1436.87 94
1436.96 92
1437.04 90
1437.13 89
1437.22 88
1437.31 87
1437.39 85
1437.48 82
1437.57 76
1437.65 68
1437.74 57
1437.83 46
1437.91 35
1438.00 28
1438.09 24
1438.17 23
1438.26 26
1438.35 30
1438.44 35
1438.52 40
1438.61 43
1438.70 46
1438.78 50
1438.87 53
1438.96 58
1439.04 62
1439.13 66
1439.22 68
1439.30 69
1439.39 66
1439.48 62
1439.57 57
1439.65 53
1439.74 50
1439.83 48
1439.91 48
1440.00 50
1440.09 53
1440.17 57
1440.26 60
1440.35 63
1440.43 66
1440.52 69
1440.61 71
1440.70 74
1440.78 75
1440.87 77
1440.96 78
1441.04 78
1441.13 78
1441.22 76
1441.30 74
1441.39 71
1441.48 68
1441.57 65
1441.65 63
1441.74 62
1441.83 63
1441.91 65
1442.00 68
1442.09 72
1442.17 75
1442.26 77
1442.35 78
1442.44 77
1442.52 76
1442.61 74
1442.70 71
1442.78 70
1442.87 69
1442.96 69
1443.05 69
1443.13 69
1443.22 67
1443.31 62
1443.39 54
1443.48 43
1443.57 31
1443.65 18
1443.74 6
1443.83 0
1443.92 0
1444.00 0
1444.09 0
1444.18 0
1444.26 0
1444.35 0
1444.44 0
1444.53 0
1444.61 10
1444.70 22
1444.79 34
1444.87 46
1444.96 58
1445.05 68
1445.14 76
1445.22 82
1445.31 84
1445.40 84
1445.48 81
1445.57 76
1445.66 68
1445.75 58
1445.83 46
1445.92 33
1446.01 20
1446.09 7
1446.18 0
1446.27 0
1446.36 0
1446.44 0
1446.53 0
1446.62 0
1446.70 0
1446.79 4
1446.88 15
1446.97 26
1447.05 37
1447.14 47
1447.23 54
1447.31 58
1447.40 59
1447.49 57
1447.58 53
1447.66 49
1447.75 46
1447.84 45
1447.92 48
1448.01 55
1448.10 64
1448.19 75
1448.27 85
1448.36 94
1448.45 99
1448.54 101
1448.62 100
1448.71 96
1448.80 90
1448.88 81
1448.97 72
1449.06 62
1449.15 52
1449.23 45
1449.32 40
1449.41 38
1449.49 40
1449.58 43
1449.67 48
1449.76 53
1449.84 56
1449.93 58
1450.02 59
1450.11 58
1450.19 57
1450.28 55
1450.37 53
1450.45 52
1450.54 52
1450.63 53
1450.72 55
1450.80 57
1450.89 60
1450.98 62
1451.07 63
1451.15 63
1451.24 62
1451.33 60
1451.41 58
1451.50 56
1451.59 54
1451.68 54
1451.76 53
1451.85 53
1451.94 52
1452.03 51
1452.11 50
1452.20 48
1452.29 46
1452.38 45
1452.46 44
1452.55 43
1452.64 41
1452.72 39
1452.81 36
1452.90 33
1452.99 30
1453.07 28
1453.16 28
1453.25 32
1453.34 38
1453.42 47
1453.51 58
1453.60 70
1453.69 82
1453.77 92
1453.86 100
1453.95 106
1454.04 109
1454.12 111
1454.21 112
1454.30 113
1454.38 114
1454.47 116
1454.56 118
1454.65 120
1454.73 121
1454.82 121
1454.91 119
1455.00 116
1455.08 110
1455.17 104
1455.26 98
1455.35 92
1455.43 87
1455.52 83
1455.61 82
1455.70 83
1455.78 85
1455.87 89
1455.96 93
1456.05 98
1456.13 103
1456.22 107
1456.31 110
1456.40 112
1456.48 113
1456.57 112
1456.66 110
1456.75 106
1456.83 101
1456.92 96
1457.01 90
1457.10 85
1457.18 80
1457.27 77
1457.36 76
1457.45 76
1457.53 77
1457.62 79
1457.71 80
1457.80 81
1457.88 81
1457.97 80
1458.06 78
1458.15 76
1458.23 73
1458.32 71
1458.41 68
1458.50 66
1458.58 64
1458.67 62
1458.76 61
1458.85 60
1458.93 59
1459.02 59
1459.11 58
1459.20 58
1459.28 58
1459.37 60
1459.46 61
1459.55 64
1459.63 66
1459.72 69
1459.81 72
1459.90 75
1459.98 78
1460.07 81
1460.16 86
1460.25 91
1460.33 96
1460.42 100
1460.51 105
1460.60 109
1460.68 112
1460.77 115
1460.86 118
1460.95 121
1461.03 123
1461.12 126
1461.21 130
1461.30 134
1461.39 139
1461.47 142
1461.56 145
1461.65 144
1461.74 141
1461.82 134
1461.91 124
1462.00 113
1462.09 102
1462.17 92
1462.26 85
1462.35 80
1462.44 78
1462.52 78
1462.61 79
1462.70 80
1462.79 81
1462.87 82
1462.96 82
1463.05 82
1463.14 82
1463.23 84
1463.31 85
1463.40 87
1463.49 88
1463.58 89
1463.66 88
1463.75 86
1463.84 83
1463.93 81
1464.01 80
1464.10 81
1464.19 83
1464.28 85
1464.37 88
1464.45 90
1464.54 92
1464.63 92
1464.72 90
1464.80 88
1464.89 85
1464.98 81
1465.07 76
1465.15 68
1465.24 59
1465.33 50
1465.42 40
1465.51 31
1465.59 24
1465.68 20
1465.77 20
1465.86 24
1465.94 31
1466.03 41
1466.12 52
1466.21 65
1466.30 77
1466.38 88
1466.47 97
1466.56 104
1466.65 108
1466.73 110
1466.82 109
1466.91 106
1467.00 101
1467.09 96
1467.17 91
1467.26 87
1467.35 83
1467.44 81
1467.52 81
1467.61 82
1467.70 84
1467.79 88
1467.88 92
1467.96 97
1468.05 101
1468.14 105
1468.23 107
1468.31 107
1468.40 103
1468.49 98
1468.58 89
1468.67 80
1468.75 70
1468.84 60
1468.93 52
1469.02 44
1469.10 39
1469.19 34
1469.28 31
1469.37 27
1469.46 25
1469.54 22
1469.63 18
1469.72 14
1469.81 10
1469.90 6
1469.98 3
1470.07 2
1470.16 2
1470.25 3
1470.33 5
1470.42 7
1470.51 7
1470.60 5
1470.69 2
1470.77 0
1470.86 0
1470.95 0
1471.04 0
1471.13 0
1471.21 0
1471.30 3
1471.39 10
1471.48 18
1471.57 24
1471.65 31
1471.74 36
1471.83 42
1471.92 46
1472.00 50
1472.09 52
1472.18 53
1472.27 52
1472.36 49
1472.44 44
1472.53 39
1472.62 34
1472.71 31
1472.80 31
1472.88 34
1472.97 41
1473.06 50
1473.15 61
1473.24 72
1473.32 83
1473.41 94
1473.50 103
1473.59 113
1473.68 122
1473.76 130
1473.85 138
1473.94 144
1474.03 147
1474.12 146
1474.20 142
1474.29 134
1474.38 124
1474.47 112
1474.56 100
1474.64 88
1474.73 77
1474.82 69
1474.91 62
1475.00 57
1475.08 54
1475.17 54
1475.26 55
1475.35 58
1475.44 61
1475.52 64
1475.61 66
1475.70 67
1475.79 65
1475.88 63
1475.96 60
1476.05 57
1476.14 55
1476.23 54
1476.32 53
1476.40 53
1476.49 52
1476.58 52
1476.67 51
1476.76 51
1476.84 52
1476.93 54
1477.02 59
1477.11 64
1477.20 69
1477.29 73
1477.37 74
1477.46 73
1477.55 70
1477.64 66
1477.73 61
1477.81 56
1477.90 53
1477.99 50
1478.08 48
1478.17 47
1478.25 46
1478.34 45
1478.43 44
1478.52 44
1478.61 44
1478.69 44
1478.78 44
1478.87 44
1478.96 42
1479.05 38
1479.14 34
1479.22 30
1479.31 28
1479.40 28
1479.49 31
1479.58 36
1479.66 43
1479.75 50
1479.84 56
1479.93 59
1480.02 61
1480.11 61
1480.19 60
1480.28 60
1480.37 61
1480.46 63
1480.55 66
1480.63 70
1480.72 73
1480.81 75
1480.90 76
1480.99 77
1481.08 77
1481.16 77
1481.25 77
1481.34 77
1481.43 78
1481.52 78
1481.60 79
1481.69 79
1481.78 78
1481.87 78
1481.96 77
1482.05 76
1482.13 76
1482.22 75
1482.31 75
1482.40 75
1482.49 76
1482.57 78
1482.66 82
1482.75 87
1482.84 94
1482.93 101
1483.02 107
1483.10 111
1483.19 113
1483.28 114
1483.37 115
1483.46 115
1483.55 117
1483.63 118
1483.72 119
1483.81 119
1483.90 117
1483.99 113
1484.08 108
1484.16 101
1484.25 94
1484.34 89
1484.43 86
1484.52 85
1484.61 85
1484.69 85
1484.78 86
1484.87 85
1484.96 84
1485.05 83
1485.13 82
1485.22 82
1485.31 83
1485.40 87
1485.49 93
1485.58 100
1485.66 109
1485.75 118
1485.84 126
1485.93 133
1486.02 138
1486.11 141
1486.19 142
1486.28 141
1486.37 140
1486.46 138
1486.55 138
1486.64 138
1486.73 140
1486.81 142
1486.90 144
1486.99 146
1487.08 147
1487.17 146
1487.26 146
1487.34 146
1487.43 148
1487.52 152
1487.61 157
1487.70 163
1487.79 169
1487.87 173
1487.96 174
1488.05 171
1488.14 164
1488.23 153
1488.32 140
1488.40 125
1488.49 108
1488.58 92
1488.67 77
1488.76 64
1488.85 53
1488.94 44
1489.02 39
1489.11 37
1489.20 38
1489.29 39
1489.38 40
1489.47 39
1489.55 37
1489.64 34
1489.73 29
1489.82 26
1489.91 25
1490.00 28
1490.08 33
1490.17 41
1490.26 51
1490.35 61
1490.44 71
1490.53 80
1490.62 88
1490.70 96
1490.79 104
1490.88 111
1490.97 118
1491.06 125
1491.15 129
1491.24 129
1491.32 127
1491.41 122
1491.50 116
1491.59 110
1491.68 106
1491.77 105
1491.85 106
1491.94 109
1492.03 113
1492.12 116
1492.21 120
1492.30 123
1492.39 126
1492.47 130
1492.56 133
1492.65 136
1492.74 138
1492.83 136
1492.92 130
1493.01 121
1493.09 108
1493.18 93
1493.27 78
1493.36 64
1493.45 52
1493.54 43
1493.63 36
1493.71 32
1493.80 29
1493.89 26
1493.98 24
1494.07 21
1494.16 17
1494.25 12
1494.33 8
1494.42 4
1494.51 1
1494.60 1
1494.69 4
1494.78 10
1494.87 17
1494.95 25
1495.04 32
1495.13 36
1495.22 37
1495.31 35
1495.40 31
1495.49 26
1495.57 20
1495.66 16
1495.75 14
1495.84 13
1495.93 14
1496.02 15
1496.11 15
1496.20 14
1496.28 12
1496.37 9
1496.46 6
1496.55 3
1496.64 1
1496.73 0
1496.82 0
1496.90 0
1496.99 0
1497.08 0
1497.17 0
1497.26 3
1497.35 8
1497.44 15
1497.53 23
1497.61 31
1497.70 38
1497.79 42
1497.88 42
1497.97 39
1498.06 34
1498.15 28
1498.23 24
1498.32 22
1498.41 24
1498.50 28
1498.59 35
1498.68 41
1498.77 47
1498.86 50
1498.94 49
1499.03 45
1499.12 38
1499.21 29
1499.30 20
1499.39 13
1499.48 8
1499.57 7
1499.65 8
1499.74 12
1499.83 15
1499.92 18
1500.01 20
1500.10 20
1500.19 19
1500.28 19
1500.36 20
1500.45 22
1500.54 26
1500.63 29
1500.72 32
1500.81 32
1500.90 31
1500.99 27
1501.07 21
1501.16 14
1501.25 7
1501.34 1
1501.43 0
1501.52 0
1501.61 0
1501.70 0
1501.78 0
1501.87 0
1501.96 2
1502.05 7
1502.14 10
1502.23 11
1502.32 10
1502.41 7
1502.50 3
1502.58 0
1502.67 0
1502.76 0
1502.85 0
1502.94 2
1503.03 8
1503.12 16
1503.21 24
1503.30 31
1503.38 37
1503.47 42
1503.56 46
1503.65 49
1503.74 51
1503.83 53
1503.92 56
1504.01 60
1504.09 64
1504.18 68
1504.27 71
1504.36 72
1504.45 70
1504.54 66
1504.63 61
1504.72 55
1504.81 49
1504.89 46
1504.98 43
1505.07 42
1505.16 41
1505.25 39
1505.34 34
1505.43 28
1505.52 19
1505.61 10
1505.70 2
1505.78 0
1505.87 0
1505.96 0
1506.05 6
1506.14 16
1506.23 29
1506.32 41
1506.41 52
1506.50 60
1506.58 65
1506.67 67
1506.76 66
1506.85 62
1506.94 56
1507.03 49
1507.12 42
1507.21 36
1507.30 30
1507.39 27
1507.47 26
1507.56 26
1507.65 29
1507.74 34
1507.83 39
1507.92 45
1508.01 49
1508.10 52
1508.19 52
1508.28 50
1508.36 47
1508.45 43
1508.54 39
1508.63 36
1508.72 35
1508.81 37
1508.90 41
1508.99 46
1509.08 53
1509.17 59
1509.25 64
1509.34 67
1509.43 70
1509.52 71
1509.61 71
1509.70 72
1509.79 71
1509.88 71
1509.97 70
1510.06 68
1510.14 65
1510.23 63
1510.32 62
1510.41 62
1510.50 63
1510.59 67
1510.68 72
1510.77 78
1510.86 83
1510.95 87
1511.04 90
1511.12 92
1511.21 93
1511.30 95
1511.39 98
1511.48 103
1511.57 110
1511.66 119
1511.75 129
1511.84 139
1511.93 148
1512.02 155
1512.10 161
1512.19 166
1512.28 170
1512.37 173
1512.46 176
1512.55 179
1512.64 180
1512.73 179
1512.82 174
1512.91 166
1513.00 154
1513.09 140
1513.17 125
1513.26 111
1513.35 99
1513.44 91
1513.53 87
1513.62 86
1513.71 88
1513.80 92
1513.89 97
1513.98 104
1514.07 110
1514.16 117
1514.24 123
1514.33 128
1514.42 132
1514.51 136
1514.60 137
1514.69 138
1514.78 137
1514.87 135
1514.96 131
1515.05 126
1515.14 120
1515.23 114
1515.31 106
1515.40 99
1515.49 91
1515.58 83
1515.67 76
1515.76 69
1515.85 64
1515.94 59
1516.03 57
1516.12 57
1516.21 58
1516.30 59
1516.39 62
1516.47 64
1516.56 66
1516.65 67
1516.74 68
1516.83 69
1516.92 69
1517.01 68
1517.10 67
1517.19 65
1517.28 63
1517.37 61
1517.46 60
1517.55 61
1517.63 61
1517.72 63
1517.81 63
1517.90 62
1517.99 59
1518.08 56
1518.17 53
1518.26 51
1518.35 50
1518.44 50
1518.53 52
1518.62 55
1518.71 58
1518.80 61
1518.89 63
1518.97 64
1519.06 64
1519.15 61
1519.24 58
1519.33 53
1519.42 49
1519.51 47
1519.60 48
1519.69 52
1519.78 60
1519.87 69
1519.96 78
1520.05 86
1520.14 92
1520.23 96
1520.31 98
1520.40 100
1520.49 102
1520.58 103
1520.67 104
1520.76 104
1520.85 100
1520.94 94
1521.03 84
1521.12 73
1521.21 61
1521.30 51
1521.39 42
1521.48 35
1521.57 30
1521.66 26
1521.74 22
1521.83 18
1521.92 15
1522.01 12
1522.10 10
1522.19 11
1522.28 14
1522.37 19
1522.46 26
1522.55 34
1522.64 43
1522.73 51
1522.82 57
1522.91 61
1523.00 62
1523.09 61
1523.18 57
1523.26 50
1523.35 42
1523.44 33
1523.53 24
1523.62 15
1523.71 7
1523.80 0
1523.89 0
1523.98 0
1524.07 0
1524.16 0
1524.25 0
1524.34 0
1524.43 0
1524.52 2
1524.61 4
1524.70 6
1524.79 7
1524.88 7
1524.96 7
1525.05 7
1525.14 7
1525.23 7
1525.32 9
1525.41 11
1525.50 15
1525.59 19
1525.68 23
1525.77 27
1525.86 31
1525.95 33
1526.04 35
1526.13 35
1526.22 35
1526.31 35
1526.40 34
1526.49 33
1526.58 33
1526.67 33
1526.75 32
1526.84 31
1526.93 28
1527.02 24
1527.11 18
1527.20 12
1527.29 5
1527.38 0
1527.47 0
1527.56 0
1527.65 0
1527.74 0
1527.83 4
1527.92 10
1528.01 16
1528.10 21
1528.19 25
1528.28 27
1528.37 28
1528.46 27
1528.55 25
1528.64 21
1528.73 18
1528.82 17
1528.90 17
1528.99 18
1529.08 22
1529.17 26
1529.26 30
1529.35 34
1529.44 35
1529.53 35
1529.62 34
1529.71 32
1529.80 31
1529.89 31
1529.98 33
1530.07 37
1530.16 42
1530.25 46
1530.34 49
1530.43 50
1530.52 46
1530.61 39
1530.70 29
1530.79 19
1530.88 10
1530.97 5
1531.06 5
1531.15 11
1531.24 21
1531.33 35
1531.41 49
1531.50 63
1531.59 74
1531.68 81
1531.77 85
1531.86 84
1531.95 81
1532.04 75
1532.13 68
1532.22 59
1532.31 50
1532.40 42
1532.49 33
1532.58 26
1532.67 20
1532.76 16
1532.85 14
1532.94 13
1533.03 13
1533.12 16
1533.21 20
1533.30 26
1533.39 33
1533.48 41
1533.57 48
1533.66 54
1533.75 58
1533.84 61
1533.93 62
1534.02 63
1534.11 63
1534.20 63
1534.29 64
1534.38 65
1534.47 65
1534.56 65
1534.65 65
1534.73 64
1534.82 63
1534.91 62
1535.00 62
1535.09 61
1535.18 61
1535.27 60
1535.36 59
1535.45 57
1535.54 56
1535.63 55
1535.72 55
1535.81 54
1535.90 53
1535.99 52
1536.08 52
1536.17 53
1536.26 58
1536.35 69
1536.44 84
1536.53 103
1536.62 125
1536.71 146
1536.80 164
1536.89 178
1536.98 187
1537.07 191
1537.16 191
1537.25 190
1537.34 188
1537.43 185
1537.52 182
1537.61 179
1537.70 174
1537.79 169
1537.88 163
1537.97 157
1538.06 151
1538.15 145
1538.24 141
1538.33 139
1538.42 138
1538.51 140
1538.60 144
1538.69 149
1538.78 155
1538.87 160
1538.96 165
1539.05 169
1539.14 171
1539.23 173
1539.32 174
1539.41 176
1539.50 180
1539.59 187
1539.68 197
1539.77 211
1539.86 228
1539.95 249
1540.04 271
1540.13 293
1540.22 313
1540.31 328
1540.40 337
1540.49 339
1540.58 334
1540.67 326
1540.76 315
1540.85 306
1540.94 301
1541.03 301
1541.12 309
1541.21 322
1541.30 339
1541.39 357
1541.48 374
1541.57 390
1541.66 404
1541.75 417
1541.84 430
1541.93 444
1542.02 458
1542.11 471
1542.20 481
1542.29 488
1542.38 490
1542.47 487
1542.56 479
1542.65 468
1542.74 455
1542.83 441
1542.92 429
1543.01 421
1543.10 416
1543.19 416
1543.28 420
1543.37 426
1543.46 435
1543.55 442
1543.64 448
1543.73 451
1543.82 451
1543.91 446
1544.00 439
1544.09 431
1544.18 422
1544.27 413
1544.36 407
1544.45 402
1544.54 399
1544.63 399
1544.72 399
1544.81 399
1544.90 399
1544.99 397
1545.08 394
1545.17 390
1545.26 385
1545.35 379
1545.44 370
1545.53 360
1545.62 346
1545.71 329
1545.80 308
1545.89 286
1545.98 262
1546.07 241
1546.16 222
1546.25 208
1546.34 200
1546.43 197
1546.52 197
1546.61 201
1546.70 206
1546.79 211
1546.88 216
1546.97 219
1547.06 220
1547.15 218
1547.24 213
1547.33 207
1547.42 198
1547.51 189
1547.60 181
1547.69 173
1547.78 168
1547.87 164
1547.96 163
1548.05 162
1548.14 163
1548.23 164
1548.32 164
1548.41 164
1548.50 162
1548.59 160
1548.68 155
1548.77 148
1548.86 139
1548.95 129
1549.04 118
1549.13 107
1549.22 99
1549.31 93
1549.40 91
1549.49 91
1549.58 94
1549.67 96
1549.76 98
1549.86 97
1549.95 94
1550.04 90
1550.13 85
1550.22 81
1550.31 79
1550.40 80
1550.49 82
1550.58 87
1550.67 91
1550.76 93
1550.85 92
1550.94 88
1551.03 82
1551.12 72
1551.21 62
1551.30 52
1551.39 43
1551.48 36
1551.57 31
1551.66 28
1551.75 27
1551.84 28
1551.93 29
1552.02 30
1552.11 30
1552.20 30
1552.29 29
1552.38 27
1552.47 26
1552.56 23
1552.65 21
1552.74 18
1552.83 14
1552.92 10
1553.01 5
1553.10 0
1553.19 0
1553.29 0
1553.38 0
1553.47 0
1553.56 0
1553.65 0
1553.74 0
1553.83 0
1553.92 5
1554.01 9
1554.10 12
1554.19 14
1554.28 14
1554.37 14
1554.46 13
1554.55 13
1554.64 14
1554.73 17
1554.82 23
1554.91 32
1555.00 42
1555.09 54
1555.18 65
1555.27 74
1555.36 79
1555.45 79
1555.54 74
1555.63 66
1555.72 56
1555.82 45
1555.91 36
1556.00 30
1556.09 27
1556.18 29
1556.27 33
1556.36 41
1556.45 50
1556.54 61
1556.63 72
1556.72 84
1556.81 94
1556.90 102
1556.99 108
1557.08 110
1557.17 109
1557.26 103
1557.35 93
1557.44 81
1557.53 68
1557.62 53
1557.71 40
1557.80 27
1557.90 16
1557.99 8
1558.08 1
1558.17 0
1558.26 0
1558.35 2
1558.44 8
1558.53 16
1558.62 24
1558.71 31
1558.80 37
1558.89 41
1558.98 45
1559.07 49
1559.16 55
1559.25 61
1559.34 69
1559.43 77
1559.52 83
1559.61 87
1559.70 88
1559.80 86
1559.89 82
1559.98 78
1560.07 74
1560.16 71
1560.25 69
1560.34 68
1560.43 68
1560.52 69
1560.61 70
1560.70 71
1560.79 73
1560.88 77
1560.97 80
1561.06 85
1561.15 89
1561.24 94
1561.33 101
1561.42 108
1561.52 116
1561.61 125
1561.70 137
1561.79 149
1561.88 162
1561.97 175
1562.06 187
1562.15 196
1562.24 201
1562.33 203
1562.42 201
1562.51 198
1562.60 196
1562.69 198
1562.78 203
1562.87 212
1562.96 224
1563.06 238
1563.15 252
1563.24 264
1563.33 275
1563.42 284
1563.51 293
1563.60 304
1563.69 316
1563.78 331
1563.87 347
1563.96 364
1564.05 380
1564.14 394
1564.23 407
1564.32 417
1564.41 427
1564.51 436
1564.60 444
1564.69 452
1564.78 460
1564.87 468
1564.96 475
1565.05 481
1565.14 489
1565.23 499
1565.32 511
1565.41 527
1565.50 546
1565.59 568
1565.68 590
1565.77 614
1565.87 637
1565.96 660
1566.05 684
1566.14 711
1566.23 741
1566.32 774
1566.41 809
1566.50 843
1566.59 873
1566.68 896
1566.77 911
1566.86 918
1566.95 919
1567.04 915
1567.14 911
1567.23 910
1567.32 912
1567.41 920
1567.50 932
1567.59 947
1567.68 963
1567.77 979
1567.86 993
1567.95 1003
1568.04 1009
1568.13 1011
1568.22 1009
1568.31 1004
1568.41 999
1568.50 994
1568.59 991
1568.68 991
1568.77 993
1568.86 996
1568.95 1001
1569.04 1007
1569.13 1014
1569.22 1022
1569.31 1032
1569.40 1041
1569.49 1051
1569.59 1061
1569.68 1069
1569.77 1074
1569.86 1077
1569.95 1077
1570.04 1073
1570.13 1065
1570.22 1053
1570.31 1038
1570.40 1021
1570.49 1004
1570.58 987
1570.68 974
1570.77 963
1570.86 956
1570.95 952
1571.04 948
1571.13 945
1571.22 939
1571.31 931
1571.40 918
1571.49 903
1571.58 884
1571.67 863
1571.77 841
1571.86 819
1571.95 800
1572.04 785
1572.13 776
1572.22 770
1572.31 768
1572.40 768
1572.49 767
1572.58 763
1572.67 755
1572.77 742
1572.86 725
1572.95 704
1573.04 682
1573.13 659
1573.22 636
1573.31 616
1573.40 597
1573.49 582
1573.58 569
1573.67 557
1573.76 546
1573.86 534
1573.95 522
1574.04 507
1574.13 490
1574.22 473
1574.31 454
1574.40 436
1574.49 419
1574.58 404
1574.67 392
1574.77 382
1574.86 374
1574.95 367
1575.04 361
1575.13 355
1575.22 348
1575.31 341
1575.40 332
1575.49 323
1575.58 313
1575.67 304
1575.77 295
1575.86 287
1575.95 281
1576.04 276
1576.13 273
1576.22 271
1576.31 270
1576.40 270
1576.49 269
1576.58 268
1576.68 268
1576.77 267
1576.86 267
1576.95 267
1577.04 265
1577.13 263
1577.22 259
1577.31 252
1577.40 244
1577.49 233
1577.59 221
1577.68 208
1577.77 194
1577.86 179
1577.95 166
1578.04 154
1578.13 145
1578.22 139
1578.31 137
1578.40 138
1578.50 142
1578.59 149
1578.68 156
1578.77 163
1578.86 170
1578.95 175
1579.04 177
1579.13 177
1579.22 173
1579.32 167
1579.41 158
1579.50 149
1579.59 140
1579.68 134
1579.77 131
1579.86 131
1579.95 134
1580.04 140
1580.14 148
1580.23 156
1580.32 165
1580.41 172
1580.50 178
1580.59 182
1580.68 183
1580.77 181
1580.86 177
1580.96 170
1581.05 161
1581.14 150
1581.23 139
1581.32 128
1581.41 118
1581.50 110
1581.59 104
1581.68 99
1581.78 97
1581.87 95
1581.96 94
1582.05 93
1582.14 93
1582.23 92
1582.32 92
1582.41 92
1582.50 94
1582.60 97
1582.69 102
1582.78 107
1582.87 113
1582.96 119
1583.05 124
1583.14 129
1583.23 132
1583.33 135
1583.42 135
1583.51 134
1583.60 130
1583.69 125
1583.78 117
1583.87 108
1583.96 100
1584.06 91
1584.15 85
1584.24 80
1584.33 76
1584.42 71
1584.51 66
1584.60 61
1584.69 54
1584.78 48
1584.88 44
1584.97 41
1585.06 42
1585.15 45
1585.24 50
1585.33 55
1585.42 61
1585.51 65
1585.61 67
1585.70 67
1585.79 66
1585.88 63
1585.97 61
1586.06 58
1586.15 57
1586.24 57
1586.34 59
1586.43 62
1586.52 67
1586.61 74
1586.70 82
1586.79 92
1586.88 102
1586.98 112
1587.07 121
1587.16 127
1587.25 130
1587.34 129
1587.43 124
1587.52 117
1587.61 108
1587.71 100
1587.80 92
1587.89 84
1587.98 76
1588.07 67
1588.16 55
1588.25 42
1588.34 28
1588.44 15
1588.53 4
1588.62 0
1588.71 0
1588.80 1
1588.89 8
1588.98 18
1589.08 28
1589.17 36
1589.26 42
1589.35 44
1589.44 43
1589.53 41
1589.62 38
1589.72 37
1589.81 39
1589.90 44
1589.99 52
1590.08 61
1590.17 70
1590.26 76
1590.35 80
1590.45 81
1590.54 80
1590.63 76
1590.72 74
1590.81 72
1590.90 73
1590.99 75
1591.09 80
1591.18 85
1591.27 89
1591.36 92
1591.45 92
1591.54 90
1591.63 86
1591.73 80
1591.82 75
1591.91 70
1592.00 65
1592.09 61
1592.18 59
1592.27 58
1592.37 58
1592.46 60
1592.55 65
1592.64 72
1592.73 80
1592.82 88
1592.91 95
1593.01 100
1593.10 101
1593.19 98
1593.28 91
1593.37 80
1593.46 68
1593.56 56
1593.65 44
1593.74 34
1593.83 27
1593.92 23
1594.01 22
1594.10 23
1594.20 27
1594.29 32
1594.38 37
1594.47 43
1594.56 48
1594.65 52
1594.74 54
1594.84 54
1594.93 52
1595.02 48
1595.11 41
1595.20 33
1595.29 23
1595.39 13
1595.48 3
1595.57 0
1595.66 0
1595.75 0
1595.84 0
1595.93 0
1596.03 0
1596.12 0
1596.21 0
1596.30 0
1596.39 9
1596.48 20
1596.58 33
1596.67 46
1596.76 59
1596.85 71
1596.94 80
1597.03 87
1597.13 92
1597.22 95
1597.31 99
1597.40 103
1597.49 109
1597.58 116
1597.67 124
1597.77 132
1597.86 137
1597.95 139
1598.04 137
1598.13 131
1598.22 122
1598.32 112
1598.41 103
1598.50 96
1598.59 93
1598.68 94
1598.77 96
1598.87 99
1598.96 101
1599.05 101
1599.14 100
1599.23 97
1599.32 94
1599.42 89
1599.51 84
1599.60 79
1599.69 74
1599.78 68
1599.87 61
1599.97 55
1600.06 48
1600.15 43
1600.24 40
1600.33 39
1600.42 39
1600.52 42
1600.61 47
1600.70 52
1600.79 59
1600.88 66
1600.97 74
1601.07 81
1601.16 88
1601.25 92
1601.34 94
1601.43 94
1601.52 92
1601.62 88
1601.71 85
1601.80 84
1601.89 85
1601.98 89
1602.07 96
1602.17 105
1602.26 113
1602.35 120
1602.44 126
1602.53 129
1602.63 131
1602.72 131
1602.81 132
1602.90 134
1602.99 136
1603.08 138
1603.18 140
1603.27 141
1603.36 140
1603.45 139
1603.54 138
1603.63 137
1603.73 136
1603.82 137
1603.91 137
1604.00 136
1604.09 134
1604.19 130
1604.28 125
1604.37 120
1604.46 118
1604.55 119
1604.64 124
1604.74 133
1604.83 146
1604.92 160
1605.01 174
1605.10 185
1605.19 191
1605.29 194
1605.38 192
1605.47 187
1605.56 181
1605.65 175
1605.75 170
1605.84 166
1605.93 162
1606.02 158
1606.11 154
1606.21 149
1606.30 144
1606.39 140
1606.48 137
1606.57 139
1606.66 144
1606.76 153
1606.85 166
1606.94 182
1607.03 197
1607.12 211
1607.22 221
1607.31 227
1607.40 229
1607.49 226
1607.58 221
1607.67 214
1607.77 206
1607.86 199
1607.95 191
1608.04 184
1608.13 176
1608.23 169
1608.32 162
1608.41 156
1608.50 151
1608.59 148
1608.69 149
1608.78 152
1608.87 158
1608.96 167
1609.05 176
1609.15 185
1609.24 191
1609.33 195
1609.42 194
1609.51 191
1609.61 185
1609.70 180
1609.79 176
1609.88 175
1609.97 178
1610.06 184
1610.16 191
1610.25 197
1610.34 201
1610.43 202
1610.52 201
1610.62 198
1610.71 195
1610.80 194
1610.89 194
1610.98 196
1611.08 198
1611.17 199
1611.26 198
1611.35 194
1611.44 188
1611.54 181
1611.63 176
1611.72 173
1611.81 172
1611.90 174
1612.00 178
1612.09 182
1612.18 184
1612.27 182
1612.36 177
1612.46 168
1612.55 156
1612.64 142
1612.73 128
1612.82 115
1612.92 104
1613.01 96
1613.10 91
1613.19 89
1613.29 89
1613.38 92
1613.47 96
1613.56 100
1613.65 105
1613.75 110
1613.84 114
1613.93 119
1614.02 125
1614.11 131
1614.21 138
1614.30 146
1614.39 154
1614.48 162
1614.57 170
1614.67 177
1614.76 182
1614.85 185
1614.94 186
1615.03 186
1615.13 183
1615.22 179
1615.31 174
1615.40 169
1615.49 162
1615.59 156
1615.68 149
1615.77 142
1615.86 135
1615.96 127
1616.05 120
1616.14 112
1616.23 106
1616.32 101
1616.42 99
1616.51 100
1616.60 103
1616.69 108
1616.78 115
1616.88 122
1616.97 129
1617.06 134
1617.15 137
1617.25 137
1617.34 135
1617.43 130
1617.52 122
1617.61 113
1617.71 104
1617.80 96
1617.89 91
1617.98 89
1618.08 90
1618.17 94
1618.26 100
1618.35 106
1618.44 111
1618.54 114
1618.63 115
1618.72 114
1618.81 112
1618.90 109
1619.00 107
1619.09 105
1619.18 104
1619.27 102
1619.37 100
1619.46 98
1619.55 95
1619.64 93
1619.73 90
1619.83 89
1619.92 89
1620.01 91
1620.10 94
1620.20 98
1620.29 103
1620.38 108
1620.47 114
1620.57 120
1620.66 127
1620.75 135
1620.84 143
1620.93 150
1621.03 155
1621.12 157
1621.21 157
1621.30 154
1621.40 150
1621.49 146
1621.58 143
1621.67 141
1621.76 141
1621.86 142
1621.95 142
1622.04 142
1622.13 141
1622.23 140
1622.32 139
1622.41 139
1622.50 140
1622.60 142
1622.69 145
1622.78 148
1622.87 149
1622.96 151
1623.06 151
1623.15 151
1623.24 151
1623.33 150
1623.43 147
1623.52 143
1623.61 137
1623.70 130
1623.80 123
1623.89 115
1623.98 107
1624.07 98
1624.17 88
1624.26 78
1624.35 66
1624.44 55
1624.53 46
1624.63 41
1624.72 40
1624.81 44
1624.90 49
1625.00 55
1625.09 59
1625.18 59
1625.27 55
1625.37 48
1625.46 39
1625.55 32
1625.64 27
1625.74 24
1625.83 24
1625.92 26
1626.01 29
1626.11 32
1626.20 35
1626.29 40
1626.38 45
1626.47 51
1626.57 58
1626.66 63
1626.75 66
1626.84 65
1626.94 61
1627.03 54
1627.12 44
1627.21 35
1627.31 28
1627.40 24
1627.49 23
1627.58 25
1627.68 30
1627.77 36
1627.86 43
1627.95 49
1628.05 54
1628.14 58
1628.23 61
1628.32 64
1628.42 66
1628.51 69
1628.60 73
1628.69 77
1628.79 82
1628.88 85
1628.97 89
1629.06 90
1629.16 91
1629.25 90
1629.34 88
1629.43 86
1629.53 84
1629.62 82
1629.71 79
1629.80 75
1629.90 70
1629.99 64
1630.08 57
1630.17 49
1630.27 41
1630.36 33
1630.45 26
1630.54 21
1630.64 17
1630.73 17
1630.82 19
1630.91 25
1631.01 32
1631.10 41
1631.19 49
1631.28 56
1631.38 60
1631.47 61
1631.56 58
1631.65 53
1631.75 45
1631.84 37
1631.93 29
1632.03 22
1632.12 16
1632.21 11
1632.30 7
1632.40 6
1632.49 7
1632.58 10
1632.67 14
1632.77 18
1632.86 22
1632.95 24
1633.04 23
1633.14 19
1633.23 13
1633.32 6
1633.41 0
1633.51 0
1633.60 0
1633.69 0
1633.78 0
1633.88 0
1633.97 0
1634.06 0
1634.16 0
1634.25 4
1634.34 9
1634.43 15
1634.53 19
1634.62 22
1634.71 24
1634.80 24
1634.90 24
1634.99 23
1635.08 22
1635.17 21
1635.27 20
1635.36 20
1635.45 21
1635.55 22
1635.64 27
1635.73 34
1635.82 43
1635.92 54
1636.01 66
1636.10 78
1636.19 87
1636.29 93
1636.38 96
1636.47 95
1636.56 91
1636.66 85
1636.75 78
1636.84 69
1636.94 59
1637.03 49
1637.12 39
1637.21 30
1637.31 22
1637.40 16
1637.49 12
1637.58 10
1637.68 11
1637.77 14
1637.86 17
1637.96 22
1638.05 26
1638.14 28
1638.23 28
1638.33 25
1638.42 20
1638.51 14
1638.61 8
1638.70 3
1638.79 0
1638.88 0
1638.98 0
1639.07 2
1639.16 8
1639.25 17
1639.35 27
1639.44 39
1639.53 50
1639.63 61
1639.72 71
1639.81 78
1639.90 83
1640.00 86
1640.09 88
1640.18 88
1640.28 88
1640.37 87
1640.46 85
1640.55 82
1640.65 79
1640.74 76
1640.83 73
1640.93 69
1641.02 67
1641.11 64
1641.20 62
1641.30 60
1641.39 59
1641.48 57
1641.58 56
1641.67 53
1641.76 49
1641.85 45
1641.95 41
1642.04 37
1642.13 35
1642.23 34
1642.32 34
1642.41 35
1642.50 35
1642.60 33
1642.69 30
1642.78 24
1642.88 17
1642.97 11
1643.06 6
1643.15 5
1643.25 5
1643.34 8
1643.43 13
1643.53 18
1643.62 25
1643.71 31
1643.80 38
1643.90 45
1643.99 50
1644.08 54
1644.18 54
1644.27 50
1644.36 43
1644.45 33
1644.55 23
1644.64 14
1644.73 8
1644.83 7
1644.92 11
1645.01 20
1645.11 31
1645.20 44
1645.29 57
1645.38 68
1645.48 75
1645.57 80
1645.66 81
1645.76 81
1645.85 79
1645.94 76
1646.03 73
1646.13 69
1646.22 65
1646.31 61
1646.41 57
1646.50 53
1646.59 52
1646.69 51
1646.78 53
1646.87 54
1646.96 56
1647.06 57
1647.15 55
1647.24 51
1647.34 46
1647.43 39
1647.52 32
1647.62 27
1647.71 24
1647.80 22
1647.90 24
1647.99 28
1648.08 34
1648.17 40
1648.27 48
1648.36 54
1648.45 61
1648.55 66
1648.64 70
1648.73 73
1648.83 75
1648.92 77
1649.01 79
1649.10 80
1649.20 79
1649.29 77
1649.38 71
1649.48 63
1649.57 52
1649.66 40
1649.76 29
1649.85 19
1649.94 13
1650.04 10
1650.13 12
1650.22 16
1650.31 22
1650.41 30
1650.50 37
1650.59 43
1650.69 49
1650.78 53
1650.87 55
1650.97 56
1651.06 56
1651.15 56
1651.25 56
1651.34 55
1651.43 56
1651.53 58
1651.62 60
1651.71 64
1651.80 69
1651.90 75
1651.99 81
1652.08 87
1652.18 91
1652.27 93
1652.36 93
1652.46 91
1652.55 86
1652.64 81
1652.74 74
1652.83 69
1652.92 64
1653.02 61
1653.11 58
1653.20 57
1653.30 56
1653.39 56
1653.48 56
1653.57 57
1653.67 59
1653.76 60
1653.85 61
1653.95 61
1654.04 59
1654.13 56
1654.23 52
1654.32 46
1654.41 39
1654.51 33
1654.60 27
1654.69 24
1654.79 23
1654.88 25
1654.97 28
1655.07 32
1655.16 34
1655.25 34
1655.35 31
1655.44 25
1655.53 18
1655.63 10
1655.72 3
1655.81 0
1655.91 0
1656.00 0
1656.09 0
1656.19 0
1656.28 0
1656.37 0
1656.47 0
1656.56 0
1656.65 5
1656.74 14
1656.84 25
1656.93 37
1657.02 51
1657.12 67
1657.21 83
1657.30 99
1657.40 115
1657.49 129
1657.58 140
1657.68 149
1657.77 154
1657.86 157
1657.96 159
1658.05 159
1658.14 159
1658.24 160
1658.33 163
1658.42 167
1658.52 174
1658.61 181
1658.70 189
1658.80 195
1658.89 198
1658.98 199
1659.08 197
1659.17 194
1659.26 192
1659.36 191
1659.45 194
1659.54 199
1659.64 206
1659.73 214
1659.82 221
1659.92 224
1660.01 224
1660.10 219
1660.20 210
1660.29 198
1660.38 185
1660.48 173
1660.57 164
1660.67 158
1660.76 156
1660.85 158
1660.95 163
1661.04 170
1661.13 178
1661.23 185
1661.32 190
1661.41 193
1661.51 193
1661.60 192
1661.69 191
1661.79 190
1661.88 191
1661.97 194
1662.07 197
1662.16 199
1662.25 198
1662.35 194
1662.44 188
1662.53 180
1662.63 173
1662.72 167
1662.81 165
1662.91 164
1663.00 162
1663.09 158
1663.19 151
1663.28 139
1663.37 125
1663.47 110
1663.56 96
1663.65 86
1663.75 80
1663.84 77
1663.94 77
1664.03 78
1664.12 80
1664.22 81
1664.31 83
1664.40 85
1664.50 87
1664.59 89
1664.68 92
1664.78 94
1664.87 95
1664.96 96
1665.06 96
1665.15 96
1665.24 94
1665.34 92
1665.43 88
1665.52 84
1665.62 80
1665.71 76
1665.81 73
1665.90 72
1665.99 74
1666.09 78
1666.18 83
1666.27 88
1666.37 94
1666.46 100
1666.55 106
1666.65 111
1666.74 116
1666.83 120
1666.93 121
1667.02 121
1667.12 118
1667.21 113
1667.30 107
1667.40 102
1667.49 97
1667.58 96
1667.68 98
1667.77 103
1667.86 110
1667.96 119
1668.05 128
1668.14 137
1668.24 144
1668.33 148
1668.43 150
1668.52 150
1668.61 147
1668.71 142
1668.80 134
1668.89 125
1668.99 115
1669.08 105
1669.17 97
1669.27 91
1669.36 87
1669.46 87
1669.55 87
1669.64 88
1669.74 89
1669.83 87
1669.92 84
1670.02 79
1670.11 75
1670.20 70
1670.30 66
1670.39 63
1670.49 61
1670.58 59
1670.67 58
1670.77 58
1670.86 60
1670.95 62
1671.05 67
1671.14 72
1671.24 78
1671.33 84
1671.42 91
1671.52 98
1671.61 104
1671.70 109
1671.80 112
1671.89 113
1671.98 112
1672.08 109
1672.17 105
1672.27 102
1672.36 100
1672.45 99
1672.55 100
1672.64 102
1672.73 103
1672.83 101
1672.92 97
1673.02 90
1673.11 80
1673.20 69
1673.30 59
1673.39 52
1673.48 49
1673.58 52
1673.67 59
1673.77 69
1673.86 81
1673.95 92
1674.05 100
1674.14 104
1674.23 104
1674.33 100
1674.42 93
1674.52 85
1674.61 77
1674.70 71
1674.80 65
1674.89 62
1674.98 60
1675.08 59
1675.17 60
1675.27 61
1675.36 63
1675.45 64
1675.55 65
1675.64 65
1675.74 65
1675.83 64
1675.92 64
1676.02 65
1676.11 66
1676.20 67
1676.30 68
1676.39 67
1676.49 64
1676.58 60
1676.67 54
1676.77 48
1676.86 44
1676.95 41
1677.05 41
1677.14 43
1677.24 46
1677.33 49
1677.42 53
1677.52 56
1677.61 59
1677.71 62
1677.80 64
1677.89 67
1677.99 69
1678.08 72
1678.18 74
1678.27 76
1678.36 78
1678.46 80
1678.55 83
1678.64 86
1678.74 89
1678.83 94
1678.93 98
1679.02 101
1679.11 104
1679.21 104
1679.30 101
1679.40 96
1679.49 89
1679.58 81
1679.68 73
1679.77 68
1679.87 65
1679.96 66
1680.05 71
1680.15 78
1680.24 86
1680.34 92
1680.43 94
1680.52 93
1680.62 89
1680.71 81
1680.80 71
1680.90 62
1680.99 54
1681.09 47
1681.18 42
1681.27 38
1681.37 35
1681.46 32
1681.56 29
1681.65 27
1681.74 26
1681.84 27
1681.93 31
1682.03 37
1682.12 45
1682.21 54
1682.31 63
1682.40 69
1682.50 71
1682.59 69
1682.68 63
1682.78 56
1682.87 48
1682.97 43
1683.06 41
1683.15 43
1683.25 50
1683.34 59
1683.44 68
1683.53 76
1683.62 81
1683.72 83
1683.81 80
1683.91 74
1684.00 65
1684.09 54
1684.19 41
1684.28 29
1684.38 18
1684.47 9
1684.57 2
1684.66 0
1684.75 0
1684.85 0
1684.94 0
1685.04 0
1685.13 0
1685.22 0
1685.32 0
1685.41 0
1685.51 3
1685.60 8
1685.69 13
1685.79 18
1685.88 23
1685.98 25
1686.07 26
1686.16 25
1686.26 24
1686.35 23
1686.45 23
1686.54 25
1686.64 28
1686.73 31
1686.82 33
1686.92 34
1687.01 33
1687.11 30
1687.20 26
1687.29 23
1687.39 21
1687.48 21
1687.58 23
1687.67 28
1687.76 35
1687.86 44
1687.95 55
1688.05 67
1688.14 80
1688.24 90
1688.33 99
1688.42 104
1688.52 105
1688.61 101
1688.71 95
1688.80 87
1688.89 80
1688.99 75
1689.08 71
1689.18 70
1689.27 69
1689.37 67
1689.46 63
1689.55 57
1689.65 49
1689.74 40
1689.84 31
1689.93 23
1690.03 15
1690.12 8
1690.21 2
1690.31 0
1690.40 0
1690.50 0
1690.59 0
1690.68 0
1690.78 0
1690.87 0
1690.97 0
1691.06 7
1691.16 13
1691.25 18
1691.34 22
1691.44 26
1691.53 30
1691.63 35
1691.72 41
1691.82 48
1691.91 56
1692.00 64
1692.10 71
1692.19 76
1692.29 79
1692.38 80
1692.48 77
1692.57 73
1692.66 67
1692.76 60
1692.85 55
1692.95 51
1693.04 49
1693.14 49
1693.23 51
1693.32 53
1693.42 57
1693.51 59
1693.61 61
1693.70 63
1693.80 63
1693.89 62
1693.98 61
1694.08 61
1694.17 61
1694.27 63
1694.36 67
1694.46 73
1694.55 81
1694.64 88
1694.74 94
1694.83 97
1694.93 96
1695.02 91
1695.12 82
1695.21 73
1695.31 65
1695.40 59
1695.49 56
1695.59 57
1695.68 60
1695.78 62
1695.87 63
1695.97 62
1696.06 59
1696.15 54
1696.25 49
1696.34 46
1696.44 46
1696.53 46
1696.63 47
1696.72 47
1696.82 44
1696.91 39
1697.00 32
1697.10 23
1697.19 17
1697.29 13
1697.38 12
1697.48 14
1697.57 18
1697.67 22
1697.76 24
1697.85 24
1697.95 21
1698.04 16
1698.14 12
1698.23 9
1698.33 9
1698.42 12
1698.51 17
1698.61 24
1698.70 31
1698.80 37
1698.89 42
1698.99 44
1699.08 46
1699.18 46
1699.27 46
1699.37 46
1699.46 46
1699.55 46
1699.65 46
1699.74 45
1699.84 43
1699.93 42
1700.03 41
1700.12 40
1700.22 39
1700.31 38
1700.40 37
1700.50 36
1700.59 34
1700.69 33
1700.78 32
1700.88 33
1700.97 36
1701.07 39
1701.16 44
1701.26 49
1701.35 54
1701.44 60
1701.54 65
1701.63 69
1701.73 75
1701.82 81
1701.92 89
1702.01 99
1702.11 110
1702.20 123
1702.30 135
1702.39 147
1702.48 157
1702.58 164
1702.67 167
1702.77 166
1702.86 162
1702.96 154
1703.05 143
1703.15 129
1703.24 115
1703.34 101
1703.43 88
1703.52 80
1703.62 75
1703.71 74
1703.81 77
1703.90 82
1704.00 88
1704.09 95
1704.19 101
1704.28 106
1704.38 112
1704.47 119
1704.57 126
1704.66 133
1704.75 142
1704.85 151
1704.94 159
1705.04 168
1705.13 176
1705.23 183
1705.32 190
1705.42 195
1705.51 199
1705.61 200
1705.70 197
1705.80 189
1705.89 177
1705.98 162
1706.08 144
1706.17 128
1706.27 115
1706.36 105
1706.46 100
1706.55 99
1706.65 100
1706.74 102
1706.84 105
1706.93 106
1707.03 106
1707.12 104
1707.22 100
1707.31 95
1707.40 89
1707.50 80
1707.59 71
1707.69 62
1707.78 55
1707.88 50
1707.97 48
1708.07 52
1708.16 60
1708.26 71
1708.35 85
1708.45 99
1708.54 113
1708.64 122
1708.73 128
1708.83 128
1708.92 125
1709.02 118
1709.11 112
1709.20 106
1709.30 104
1709.39 104
1709.49 108
1709.58 114
1709.68 119
1709.77 123
1709.87 123
1709.96 119
1710.06 113
1710.15 105
1710.25 98
1710.34 94
1710.44 93
1710.53 97
1710.63 102
1710.72 109
1710.82 115
1710.91 118
1711.01 118
1711.10 115
1711.19 111
1711.29 106
1711.38 103
1711.48 101
1711.57 101
1711.67 102
1711.76 102
1711.86 101
1711.95 98
1712.05 93
1712.14 86
1712.24 78
1712.33 70
1712.43 61
1712.52 53
1712.62 45
1712.71 38
1712.81 31
1712.90 27
1713.00 24
1713.09 23
1713.19 23
1713.28 24
1713.38 24
1713.47 23
1713.57 20
1713.66 15
1713.76 9
1713.85 2
1713.95 0
1714.04 0
1714.13 0
1714.23 0
1714.32 0
1714.42 0
1714.51 0
1714.61 0
1714.70 4
1714.80 13
1714.89 23
1714.99 34
1715.08 46
1715.18 57
1715.27 65
1715.37 71
1715.46 74
1715.56 74
1715.65 72
1715.75 69
1715.84 66
1715.94 66
1716.03 68
1716.13 75
1716.22 85
1716.32 99
1716.41 115
1716.51 132
1716.60 147
1716.70 159
1716.79 166
1716.89 169
1716.98 165
1717.08 157
1717.17 145
1717.27 131
1717.36 116
1717.46 103
1717.55 90
1717.65 80
1717.74 70
1717.84 60
1717.93 50
1718.03 40
1718.12 31
1718.22 23
1718.31 18
1718.41 16
1718.50 18
1718.60 24
1718.69 32
1718.79 40
1718.88 48
1718.98 53
1719.07 55
1719.17 54
1719.26 51
1719.36 48
1719.45 46
1719.55 46
1719.64 48
1719.74 50
1719.83 53
1719.93 53
1720.02 50
1720.12 46
1720.21 40
1720.31 36
1720.40 34
1720.50 35
1720.59 40
1720.69 48
1720.78 56
1720.88 64
1720.97 71
1721.07 76
1721.16 78
1721.26 77
1721.35 75
1721.45 70
1721.54 63
1721.64 54
1721.73 45
1721.83 35
1721.92 26
1722.02 18
1722.11 13
1722.21 11
1722.30 13
1722.40 19
1722.49 28
1722.59 41
1722.69 56
1722.78 72
1722.88 87
1722.97 101
1723.07 112
1723.16 120
1723.26 124
1723.35 123
1723.45 119
1723.54 113
1723.64 104
1723.73 94
1723.83 84
1723.92 75
1724.02 66
1724.11 57
1724.21 50
1724.30 43
1724.40 38
1724.49 34
1724.59 33
1724.68 34
1724.78 36
1724.87 41
1724.97 46
1725.06 52
1725.16 56
1725.25 58
1725.35 57
1725.44 53
1725.54 46
1725.64 38
1725.73 31
1725.83 27
1725.92 26
1726.02 29
1726.11 35
1726.21 43
1726.30 52
1726.40 59
1726.49 64
1726.59 67
1726.68 68
1726.78 70
1726.87 72
1726.97 74
1727.06 76
1727.16 77
1727.25 75
1727.35 70
1727.44 62
1727.54 53
1727.63 43
1727.73 34
1727.83 29
1727.92 28
1728.02 33
1728.11 43
1728.21 56
1728.30 71
1728.40 84
1728.49 96
1728.59 102
1728.68 105
1728.78 103
1728.87 98
1728.97 92
1729.06 87
1729.16 85
1729.25 85
1729.35 88
1729.45 93
1729.54 98
1729.64 102
1729.73 103
1729.83 101
1729.92 95
1730.02 87
1730.11 77
1730.21 68
1730.30 59
1730.40 51
1730.49 46
1730.59 43
1730.68 42
1730.78 43
1730.88 44
1730.97 47
1731.07 49
1731.16 51
1731.26 52
1731.35 52
1731.45 52
1731.54 51
1731.64 52
1731.73 53
1731.83 53
1731.92 53
1732.02 52
1732.11 48
1732.21 40
1732.31 30
1732.40 19
1732.50 9
1732.59 1
1732.69 0
1732.78 1
1732.88 9
1732.97 22
1733.07 36
1733.16 51
1733.26 64
1733.35 74
1733.45 81
1733.55 86
1733.64 91
1733.74 95
1733.83 99
1733.93 104
1734.02 108
1734.12 111
1734.21 112
1734.31 113
1734.40 114
1734.50 116
1734.60 118
1734.69 122
1734.79 125
1734.88 126
1734.98 124
1735.07 119
1735.17 110
1735.26 98
1735.36 85
1735.45 72
1735.55 59
1735.65 48
1735.74 38
1735.84 29
1735.93 20
1736.03 11
1736.12 3
1736.22 0
1736.31 0
1736.41 0
1736.50 0
1736.60 0
1736.70 0
1736.79 0
1736.89 0
1736.98 6
1737.08 23
1737.17 42
1737.27 59
1737.36 73
1737.46 80
1737.56 80
1737.65 74
1737.75 64
1737.84 53
1737.94 44
1738.03 38
1738.13 37
1738.22 40
1738.32 46
1738.42 51
1738.51 54
1738.61 54
1738.70 49
1738.80 40
1738.89 29
1738.99 18
1739.08 8
1739.18 0
1739.28 0
1739.37 0
1739.47 0
1739.56 0
1739.66 0
1739.75 1
1739.85 7
1739.94 13
1740.04 20
1740.14 28
1740.23 35
1740.33 42
1740.42 48
1740.52 53
1740.61 58
1740.71 64
1740.81 71
1740.90 80
1741.00 90
1741.09 102
1741.19 113
1741.28 123
1741.38 131
1741.47 135
1741.57 135
1741.67 132
1741.76 126
1741.86 120
1741.95 113
1742.05 107
1742.14 101
1742.24 98
1742.34 95
1742.43 93
1742.53 92
1742.62 92
1742.72 93
1742.81 93
1742.91 93
1743.01 90
1743.10 86
1743.20 80
1743.29 72
1743.39 63
1743.48 55
1743.58 47
1743.67 41
1743.77 37
1743.87 34
1743.96 33
1744.06 34
1744.15 37
1744.25 40
1744.34 45
1744.44 49
1744.54 53
1744.63 57
1744.73 60
1744.82 63
1744.92 67
1745.01 71
1745.11 76
1745.21 83
1745.30 90
1745.40 96
1745.49 101
1745.59 105
1745.69 106
1745.78 104
1745.88 100
1745.97 94
1746.07 87
1746.16 80
1746.26 74
1746.36 69
1746.45 65
1746.55 62
1746.64 61
1746.74 59
1746.83 58
1746.93 56
1747.03 54
1747.12 52
1747.22 50
1747.31 49
1747.41 48
1747.50 48
1747.60 49
1747.70 50
1747.79 52
1747.89 53
1747.98 53
1748.08 53
1748.18 53
1748.27 52
1748.37 51
1748.46 51
1748.56 52
1748.65 52
1748.75 53
1748.85 53
1748.94 52
1749.04 50
1749.13 49
1749.23 49
1749.33 50
1749.42 53
1749.52 58
1749.61 64
1749.71 70
1749.80 74
1749.90 75
1750.00 72
1750.09 65
1750.19 55
1750.28 42
1750.38 28
1750.48 15
1750.57 4
1750.67 0
1750.76 0
1750.86 0
1750.96 0
1751.05 0
1751.15 0
1751.24 0
1751.34 0
1751.44 0
1751.53 2
1751.63 16
1751.72 34
1751.82 55
1751.91 77
1752.01 97
1752.11 112
1752.20 122
1752.30 125
1752.39 122
1752.49 115
1752.59 105
1752.68 95
1752.78 86
1752.87 78
1752.97 73
1753.07 69
1753.16 66
1753.26 62
1753.35 59
1753.45 55
1753.55 51
1753.64 48
1753.74 45
1753.83 42
1753.93 40
1754.03 38
1754.12 35
1754.22 32
1754.31 29
1754.41 26
1754.51 23
1754.60 20
1754.70 18
1754.79 18
1754.89 19
1754.99 24
1755.08 31
1755.18 38
1755.27 46
1755.37 53
1755.47 58
1755.56 60
1755.66 59
1755.75 58
1755.85 55
1755.95 54
1756.04 53
1756.14 54
1756.23 58
1756.33 63
1756.43 68
1756.52 73
1756.62 76
1756.71 75
1756.81 70
1756.91 62
1757.00 53
1757.10 44
1757.19 38
1757.29 36
1757.39 37
1757.48 40
1757.58 43
1757.67 42
1757.77 39
1757.87 32
1757.96 25
1758.06 19
1758.16 17
1758.25 21
1758.35 30
1758.44 42
1758.54 54
1758.64 64
1758.73 70
1758.83 70
1758.92 66
1759.02 58
1759.12 49
1759.21 40
1759.31 32
1759.40 26
1759.50 22
1759.60 19
1759.69 18
1759.79 18
1759.89 18
1759.98 20
1760.08 22
1760.17 25
1760.27 28
1760.37 31
1760.46 35
1760.56 39
1760.65 42
1760.75 44
1760.85 44
1760.94 44
1761.04 41
1761.14 38
1761.23 34
1761.33 32
1761.42 31
1761.52 31
1761.62 34
1761.71 39
1761.81 45
1761.90 50
1762.00 55
1762.10 59
1762.19 61
1762.29 61
1762.39 60
1762.48 58
1762.58 57
1762.67 56
1762.77 56
1762.87 57
1762.96 59
1763.06 61
1763.16 63
1763.25 64
1763.35 64
1763.44 63
1763.54 59
1763.64 55
1763.73 50
1763.83 44
1763.93 40
1764.02 37
1764.12 36
1764.21 36
1764.31 39
1764.41 44
1764.50 50
1764.60 56
1764.70 61
1764.79 63
1764.89 62
1764.98 56
1765.08 46
1765.18 33
1765.27 17
1765.37 3
1765.47 0
1765.56 0
1765.66 0
1765.75 0
1765.85 0
1765.95 17
1766.04 35
1766.14 51
1766.24 64
1766.33 71
1766.43 72
1766.53 68
1766.62 60
1766.72 51
1766.81 43
1766.91 36
1767.01 30
1767.10 27
1767.20 24
1767.30 21
1767.39 18
1767.49 15
1767.58 14
1767.68 15
1767.78 18
1767.87 24
1767.97 31
1768.07 38
1768.16 43
1768.26 43
1768.36 40
1768.45 33
1768.55 25
1768.64 16
1768.74 9
1768.84 3
1768.93 1
1769.03 0
1769.13 1
1769.22 3
1769.32 5
1769.42 8
1769.51 10
1769.61 14
1769.71 17
1769.80 20
1769.90 24
1769.99 26
1770.09 29
1770.19 31
1770.28 34
1770.38 38
1770.48 42
1770.57 48
1770.67 56
1770.77 64
1770.86 73
1770.96 83
1771.06 92
1771.15 101
1771.25 110
1771.34 118
1771.44 124
1771.54 129
1771.63 131
1771.73 131
1771.83 128
1771.92 123
1772.02 117
1772.12 110
1772.21 103
1772.31 96
1772.41 91
1772.50 87
1772.60 82
1772.70 79
1772.79 75
1772.89 73
1772.98 72
1773.08 72
1773.18 75
1773.27 78
1773.37 80
1773.47 81
1773.56 80
1773.66 76
1773.76 69
1773.85 61
1773.95 51
1774.05 42
1774.14 33
1774.24 25
1774.34 19
1774.43 16
1774.53 16
1774.63 19
1774.72 24
1774.82 30
1774.92 36
1775.01 42
1775.11 47
1775.20 51
1775.30 56
1775.40 61
1775.49 66
1775.59 71
1775.69 75
1775.78 77
1775.88 75
1775.98 71
1776.07 66
1776.17 60
1776.27 55
1776.36 52
1776.46 51
1776.56 51
1776.65 52
1776.75 53
1776.85 52
1776.94 50
1777.04 47
1777.14 44
1777.23 41
1777.33 38
1777.43 37
1777.52 37
1777.62 36
1777.72 35
1777.81 34
1777.91 32
1778.01 30
1778.10 28
1778.20 28
1778.30 29
1778.39 31
1778.49 34
1778.59 37
1778.68 40
1778.78 43
1778.88 45
1778.97 48
1779.07 49
1779.17 51
1779.26 52
1779.36 53
1779.46 54
1779.55 54
1779.65 54
1779.75 52
1779.84 50
1779.94 47
1780.04 42
1780.13 37
1780.23 33
1780.33 29
1780.42 26
1780.52 24
1780.62 24
1780.71 24
1780.81 24
1780.91 25
1781.00 26
1781.10 27
1781.20 28
1781.29 30
1781.39 31
1781.49 32
1781.58 33
1781.68 34
1781.78 34
1781.87 36
1781.97 39
1782.07 44
1782.16 51
1782.26 58
1782.36 66
1782.45 72
1782.55 75
1782.65 76
1782.74 75
1782.84 71
1782.94 66
1783.03 60
1783.13 53
1783.23 45
1783.33 36
1783.42 26
1783.52 16
1783.62 6
1783.71 0
1783.81 0
1783.91 0
1784.00 0
1784.10 0
1784.20 0
1784.29 0
1784.39 0
1784.49 1
1784.58 10
1784.68 21
1784.78 32
1784.87 43
1784.97 54
1785.07 62
1785.16 68
1785.26 70
1785.36 69
1785.45 64
1785.55 57
1785.65 49
1785.75 39
1785.84 30
1785.94 22
1786.04 16
1786.13 11
1786.23 8
1786.33 6
1786.42 4
1786.52 0
1786.62 0
1786.71 0
1786.81 0
1786.91 0
1787.00 0
1787.10 0
1787.20 0
1787.30 4
1787.39 13
1787.49 22
1787.59 30
1787.68 36
1787.78 39
1787.88 40
1787.97 37
1788.07 33
1788.17 28
1788.26 23
1788.36 21
1788.46 21
1788.56 23
1788.65 27
1788.75 32
1788.85 37
1788.94 42
1789.04 47
1789.14 50
1789.23 53
1789.33 54
1789.43 55
1789.52 57
1789.62 59
1789.72 62
1789.82 67
1789.91 75
1790.01 86
1790.11 98
1790.20 112
1790.30 126
1790.40 138
1790.49 147
1790.59 152
1790.69 154
1790.78 152
1790.88 148
1790.98 143
1791.08 139
1791.17 136
1791.27 135
1791.37 137
1791.46 140
1791.56 146
1791.66 152
1791.75 158
1791.85 164
1791.95 169
1792.05 174
1792.14 177
1792.24 180
1792.34 181
1792.43 181
1792.53 180
1792.63 178
1792.73 176
1792.82 173
1792.92 171
1793.02 172
1793.11 175
1793.21 181
1793.31 190
1793.40 200
1793.50 211
1793.60 221
1793.70 228
1793.79 232
1793.89 232
1793.99 229
1794.08 223
1794.18 216
1794.28 208
1794.38 199
1794.47 191
1794.57 184
1794.67 178
1794.76 175
1794.86 175
1794.96 179
1795.05 188
1795.15 201
1795.25 215
1795.35 229
1795.44 239
1795.54 246
1795.64 248
1795.73 246
1795.83 241
1795.93 233
1796.03 226
1796.12 218
1796.22 209
1796.32 198
1796.41 186
1796.51 171
1796.61 157
1796.71 144
1796.80 134
1796.90 128
1797.00 126
1797.09 128
1797.19 131
1797.29 133
1797.39 134
1797.48 132
1797.58 130
1797.68 127
1797.77 126
1797.87 128
1797.97 131
1798.07 136
1798.16 142
1798.26 147
1798.36 150
1798.45 152
1798.55 151
1798.65 149
1798.75 146
1798.84 141
1798.94 136
1799.04 128
1799.14 120
1799.23 109
1799.33 98
1799.43 86
1799.52 76
1799.62 68
1799.72 61
1799.82 56
1799.91 52
1800.01 49
1800.11 46
1800.20 45
1800.30 46
1800.40 51
1800.50 61
1800.59 76
1800.69 95
1800.79 114
1800.89 130
1800.98 141
1801.08 145
1801.18 140
1801.27 129
1801.37 113
1801.47 96
1801.57 81
1801.66 70
1801.76 62
1801.86 59
1801.96 59
1802.05 61
1802.15 65
1802.25 71
1802.34 77
1802.44 85
1802.54 93
1802.64 100
1802.73 104
1802.83 106
1802.93 105
1803.03 101
1803.12 97
1803.22 94
1803.32 93
1803.41 95
1803.51 100
1803.61 106
1803.71 113
1803.80 117
1803.90 120
1804.00 120
1804.10 118
1804.19 115
1804.29 111
1804.39 108
1804.49 106
1804.58 106
1804.68 108
1804.78 112
1804.87 116
1804.97 119
1805.07 121
1805.17 121
1805.26 120
1805.36 116
1805.46 112
1805.56 108
1805.65 103
1805.75 97
1805.85 91
1805.95 83
1806.04 74
1806.14 62
1806.24 50
1806.34 36
1806.43 21
1806.53 7
1806.63 0
1806.73 0
1806.82 0
1806.92 0
1807.02 0
1807.11 0
1807.21 0
1807.31 0
1807.41 5
1807.50 20
1807.60 35
1807.70 49
1807.80 61
1807.89 71
1807.99 77
1808.09 80
1808.19 80
1808.28 79
1808.38 76
1808.48 72
1808.58 69
1808.67 66
1808.77 64
1808.87 63
1808.97 64
1809.06 67
1809.16 72
1809.26 78
1809.36 85
1809.45 92
1809.55 99
1809.65 105
1809.75 108
1809.84 109
1809.94 107
1810.04 104
1810.14 98
1810.23 92
1810.33 85
1810.43 78
1810.53 72
1810.62 68
1810.72 65
1810.82 66
1810.92 68
1811.01 72
1811.11 76
1811.21 80
1811.31 83
1811.40 84
1811.50 85
1811.60 87
1811.70 89
1811.79 92
1811.89 95
1811.99 96
1812.09 94
1812.18 90
1812.28 82
1812.38 72
1812.48 63
1812.57 57
1812.67 55
1812.77 57
1812.87 64
1812.96 75
1813.06 86
1813.16 96
1813.26 102
1813.36 104
1813.45 102
1813.55 96
1813.65 89
1813.75 83
1813.84 81
1813.94 83
1814.04 90
1814.14 101
1814.23 111
1814.33 119
1814.43 123
1814.53 121
1814.62 113
1814.72 102
1814.82 90
1814.92 78
1815.01 69
1815.11 65
1815.21 64
1815.31 67
1815.41 71
1815.50 75
1815.60 77
1815.70 76
1815.80 72
1815.89 65
1815.99 58
1816.09 51
1816.19 47
1816.28 47
1816.38 50
1816.48 55
1816.58 61
1816.67 67
1816.77 71
1816.87 74
1816.97 77
1817.07 80
1817.16 86
1817.26 94
1817.36 103
1817.46 114
1817.55 123
1817.65 129
1817.75 133
1817.85 134
1817.95 133
1818.04 131
1818.14 130
1818.24 131
1818.34 132
1818.43 133
1818.53 133
1818.63 131
1818.73 126
1818.82 120
1818.92 112
1819.02 104
1819.12 97
1819.22 91
1819.31 85
1819.41 80
1819.51 74
1819.61 68
1819.70 63
1819.80 57
1819.90 52
1820.00 47
1820.10 41
1820.19 36
1820.29 30
1820.39 25
1820.49 21
1820.58 21
1820.68 24
1820.78 31
1820.88 39
1820.98 49
1821.07 57
1821.17 62
1821.27 66
1821.37 67
1821.46 68
1821.56 70
1821.66 72
1821.76 75
1821.86 79
1821.95 83
1822.05 86
1822.15 89
1822.25 92
1822.34 95
1822.44 98
1822.54 101
1822.64 102
1822.74 102
1822.83 99
1822.93 93
1823.03 86
1823.13 78
1823.23 71
1823.32 65
1823.42 62
1823.52 60
1823.62 60
1823.71 61
1823.81 61
1823.91 60
1824.01 58
1824.11 56
1824.20 54
1824.30 53
1824.40 54
1824.50 58
1824.60 64
1824.69 71
1824.79 79
1824.89 85
1824.99 89
1825.09 89
1825.18 85
1825.28 78
1825.38 69
1825.48 58
1825.57 47
1825.67 36
1825.77 27
1825.87 21
1825.97 16
1826.06 13
1826.16 13
1826.26 13
1826.36 15
1826.46 17
1826.55 19
1826.65 22
1826.75 27
1826.85 34
1826.95 45
1827.04 58
1827.14 73
1827.24 88
1827.34 100
1827.44 108
1827.53 111
1827.63 107
1827.73 99
1827.83 87
1827.93 75
1828.02 63
1828.12 52
1828.22 42
1828.32 33
1828.42 24
1828.51 16
1828.61 9
1828.71 3
1828.81 0
1828.91 0
1829.00 0
1829.10 0
1829.20 1
1829.30 3
1829.40 3
1829.49 3
1829.59 2
1829.69 2
1829.79 4
1829.89 8
1829.98 14
1830.08 22
1830.18 32
1830.28 41
1830.38 50
1830.47 57
1830.57 60
1830.67 60
1830.77 57
1830.87 52
1830.96 46
1831.06 41
1831.16 37
1831.26 35
1831.36 34
1831.45 33
1831.55 31
1831.65 27
1831.75 22
1831.85 14
1831.95 7
1832.04 0
1832.14 0
1832.24 0
1832.34 0
1832.44 0
1832.53 0
1832.63 0
1832.73 0
1832.83 1
1832.93 2
1833.02 3
1833.12 5
1833.22 8
1833.32 14
1833.42 22
1833.51 30
1833.61 36
1833.71 40
1833.81 40
1833.91 36
1834.01 28
1834.10 19
1834.20 9
1834.30 1
1834.40 0
1834.50 0
1834.59 0
1834.69 3
1834.79 12
1834.89 23
1834.99 36
1835.09 49
1835.18 62
1835.28 76
1835.38 90
1835.48 104
1835.58 116
1835.67 127
1835.77 134
1835.87 138
1835.97 139
1836.07 136
1836.17 129
1836.26 119
1836.36 107
1836.46 93
1836.56 79
1836.66 65
1836.75 54
1836.85 46
1836.95 42
1837.05 41
1837.15 43
1837.25 47
1837.34 52
1837.44 56
1837.54 60
1837.64 63
1837.74 66
1837.84 67
1837.93 66
1838.03 62
1838.13 54
1838.23 42
1838.33 27
1838.42 11
1838.52 0
1838.62 0
1838.72 0
1838.82 0
1838.92 0
1839.01 0
1839.11 0
1839.21 0
1839.31 9
1839.41 17
1839.51 23
1839.60 26
1839.70 28
1839.80 30
1839.90 31
1840.00 31
1840.10 32
1840.19 32
1840.29 30
1840.39 27
1840.49 23
1840.59 20
1840.69 19
1840.78 22
1840.88 32
1840.98 46
1841.08 65
1841.18 87
1841.28 107
1841.37 125
1841.47 137
1841.57 143
1841.67 144
1841.77 140
1841.87 135
1841.96 128
1842.06 121
1842.16 115
1842.26 110
1842.36 106
1842.46 101
1842.55 96
1842.65 91
1842.75 85
1842.85 78
1842.95 71
1843.05 63
1843.14 56
1843.24 48
1843.34 41
1843.44 36
1843.54 31
1843.64 29
1843.73 29
1843.83 30
1843.93 32
1844.03 35
1844.13 37
1844.23 37
1844.33 35
1844.42 31
1844.52 27
1844.62 22
1844.72 19
1844.82 18
1844.92 21
1845.01 26
1845.11 33
1845.21 40
1845.31 46
1845.41 50
1845.51 51
1845.60 51
1845.70 48
1845.80 45
1845.90 42
1846.00 37
1846.10 32
1846.20 24
1846.29 15
1846.39 5
1846.49 0
1846.59 0
1846.69 0
1846.79 0
1846.89 0
1846.98 0
1847.08 1
1847.18 12
1847.28 24
1847.38 34
1847.48 44
1847.57 52
1847.67 60
1847.77 67
1847.87 75
1847.97 82
1848.07 88
1848.17 95
1848.26 99
1848.36 102
1848.46 102
1848.56 99
1848.66 94
1848.76 89
1848.86 83
1848.95 78
1849.05 76
1849.15 76
1849.25 77
1849.35 78
1849.45 78
1849.55 74
1849.64 67
1849.74 57
1849.84 46
1849.94 35
1850.04 26
1850.14 20
1850.24 16
1850.33 14
1850.43 14
1850.53 15
1850.63 16
1850.73 18
1850.83 20
1850.93 22
1851.02 24
1851.12 26
1851.22 29
1851.32 31
1851.42 34
1851.52 35
1851.62 36
1851.71 37
1851.81 36
1851.91 35
1852.01 34
1852.11 34
1852.21 35
1852.31 35
1852.40 35
1852.50 35
1852.60 32
1852.70 28
1852.80 24
1852.90 22
1853.00 23
1853.10 29
1853.19 39
1853.29 52
1853.39 66
1853.49 78
1853.59 87
1853.69 91
1853.79 90
1853.88 86
1853.98 81
1854.08 78
1854.18 78
1854.28 81
1854.38 88
1854.48 96
1854.58 104
1854.67 110
1854.77 114
1854.87 114
1854.97 111
1855.07 106
1855.17 100
1855.27 93
1855.36 86
1855.46 79
1855.56 73
1855.66 68
1855.76 63
1855.86 58
1855.96 53
1856.06 47
1856.15 39
1856.25 28
1856.35 14
1856.45 0
1856.55 0
1856.65 0
1856.75 0
1856.85 0
1856.94 0
1857.04 12
1857.14 34
1857.24 55
1857.34 72
1857.44 81
1857.54 83
1857.64 79
1857.73 72
1857.83 64
1857.93 58
1858.03 53
1858.13 52
1858.23 53
1858.33 54
1858.43 56
1858.53 58
1858.62 59
1858.72 59
1858.82 58
1858.92 56
1859.02 53
1859.12 50
1859.22 47
1859.32 45
1859.41 44
1859.51 46
1859.61 49
1859.71 53
1859.81 55
1859.91 55
1860.01 52
1860.11 47
1860.21 40
1860.30 34
1860.40 31
1860.50 31
1860.60 35
1860.70 40
1860.80 45
1860.90 48
1861.00 47
1861.09 41
1861.19 32
1861.29 20
1861.39 8
1861.49 0
1861.59 0
1861.69 0
1861.79 0
1861.89 0
1861.98 0
1862.08 0
1862.18 0
1862.28 0
1862.38 0
1862.48 3
1862.58 9
1862.68 19
1862.78 31
1862.87 44
1862.97 56
1863.07 66
1863.17 72
1863.27 75
1863.37 73
1863.47 71
1863.57 68
1863.67 67
1863.77 67
1863.86 68
1863.96 70
1864.06 70
1864.16 68
1864.26 65
1864.36 59
1864.46 53
1864.56 47
1864.66 42
1864.75 38
1864.85 36
1864.95 34
1865.05 33
1865.15 30
1865.25 27
1865.35 23
1865.45 18
1865.55 13
1865.65 9
1865.74 6
1865.84 4
1865.94 3
1866.04 4
1866.14 6
1866.24 11
1866.34 19
1866.44 28
1866.54 38
1866.64 49
1866.73 59
1866.83 67
1866.93 75
1867.03 81
1867.13 88
1867.23 94
1867.33 101
1867.43 106
1867.53 109
1867.63 107
1867.72 101
1867.82 91
1867.92 77
1868.02 63
1868.12 49
1868.22 37
1868.32 29
1868.42 23
1868.52 21
1868.62 22
1868.72 24
1868.81 29
1868.91 38
1869.01 50
1869.11 64
1869.21 80
1869.31 96
1869.41 108
1869.51 115
1869.61 116
1869.71 110
1869.81 98
1869.90 83
1870.00 67
1870.10 51
1870.20 38
1870.30 30
1870.40 27
1870.50 28
1870.60 35
1870.70 45
1870.80 59
1870.90 74
1870.99 88
1871.09 101
1871.19 111
1871.29 116
1871.39 118
1871.49 116
1871.59 112
1871.69 109
1871.79 108
1871.89 110
1871.99 115
1872.09 123
1872.18 132
1872.28 141
1872.38 150
1872.48 158
1872.58 164
1872.68 170
1872.78 175
1872.88 178
1872.98 180
1873.08 179
1873.18 175
1873.28 167
1873.37 156
1873.47 145
1873.57 135
1873.67 127
1873.77 124
1873.87 123
1873.97 125
1874.07 127
1874.17 129
1874.27 128
1874.37 126
1874.47 123
1874.57 121
1874.66 119
1874.76 120
1874.86 121
1874.96 122
1875.06 122
1875.16 121
1875.26 119
1875.36 117
1875.46 114
1875.56 111
1875.66 109
1875.76 106
1875.86 103
1875.95 100
1876.05 97
1876.15 94
1876.25 93
1876.35 94
1876.45 98
1876.55 105
1876.65 113
1876.75 122
1876.85 129
1876.95 134
1877.05 136
1877.15 133
1877.25 125
1877.34 113
1877.44 98
1877.54 82
1877.64 67
1877.74 52
1877.84 40
1877.94 29
1878.04 21
1878.14 14
1878.24 9
1878.34 5
1878.44 3
1878.54 3
1878.64 5
1878.73 9
1878.83 15
1878.93 21
1879.03 26
1879.13 28
1879.23 27
1879.33 22
1879.43 15
1879.53 7
1879.63 0
1879.73 0
1879.83 0
1879.93 0
1880.03 0
1880.13 0
1880.23 0
1880.32 1
1880.42 1
1880.52 0
1880.62 0
1880.72 2
1880.82 7
1880.92 15
1881.02 25
1881.12 37
1881.22 50
1881.32 62
1881.42 73
1881.52 83
1881.62 92
1881.72 101
1881.82 109
1881.91 115
1882.01 118
1882.11 118
1882.21 114
1882.31 107
1882.41 98
1882.51 88
1882.61 80
1882.71 73
1882.81 69
1882.91 67
1883.01 67
1883.11 66
1883.21 66
1883.31 64
1883.41 61
1883.51 56
1883.61 49
1883.70 42
1883.80 35
1883.90 29
1884.00 23
1884.10 20
1884.20 20
1884.30 21
1884.40 25
1884.50 30
1884.60 37
1884.70 46
1884.80 57
1884.90 68
1885.00 78
1885.10 87
1885.20 94
1885.30 97
1885.40 95
1885.50 89
1885.60 79
1885.69 67
1885.79 53
1885.89 39
1885.99 27
1886.09 17
1886.19 11
1886.29 9
1886.39 11
1886.49 16
1886.59 23
1886.69 32
1886.79 42
1886.89 52
1886.99 62
1887.09 73
1887.19 82
1887.29 91
1887.39 97
1887.49 100
1887.59 99
1887.69 95
1887.79 87
1887.88 78
1887.98 69
1888.08 62
1888.18 58
1888.28 58
1888.38 62
1888.48 70
1888.58 79
1888.68 90
1888.78 101
1888.88 111
1888.98 118
1889.08 122
1889.18 121
1889.28 116
1889.38 107
1889.48 96
1889.58 86
1889.68 77
1889.78 71
1889.88 68
1889.98 68
1890.08 69
1890.18 70
1890.28 70
1890.37 68
1890.47 66
1890.57 64
1890.67 61
1890.77 61
1890.87 61
1890.97 61
1891.07 62
1891.17 62
1891.27 62
1891.37 60
1891.47 57
1891.57 54
1891.67 52
1891.77 51
1891.87 52
1891.97 54
1892.07 57
1892.17 61
1892.27 64
1892.37 67
1892.47 68
1892.57 70
1892.67 72
1892.77 75
1892.87 78
1892.97 81
1893.07 85
1893.17 88
1893.27 89
1893.37 90
1893.47 91
1893.56 90
1893.66 90
1893.76 90
1893.86 89
1893.96 89
1894.06 89
1894.16 87
1894.26 83
1894.36 77
1894.46 69
1894.56 58
1894.66 45
1894.76 33
1894.86 23
1894.96 17
1895.06 14
1895.16 16
1895.26 19
1895.36 25
1895.46 31
1895.56 37
1895.66 44
1895.76 51
1895.86 59
1895.96 67
1896.06 75
1896.16 82
1896.26 87
1896.36 88
1896.46 86
1896.56 80
1896.66 70
1896.76 58
1896.86 45
1896.96 32
1897.06 20
1897.16 10
1897.26 3
1897.36 0
1897.46 0
1897.56 0
1897.66 0
1897.76 0
1897.86 0
1897.96 0
1898.06 0
1898.16 0
1898.25 1
1898.35 4
1898.45 7
1898.55 10
1898.65 12
1898.75 13
1898.85 13
1898.95 14
1899.05 14
1899.15 15
1899.25 17
1899.35 19
1899.45 21
1899.55 22
1899.65 22
1899.75 22
1899.85 21
1899.95 21
1900.05 20
1900.15 21
1900.25 22
1900.35 24
1900.45 26
1900.55 27
1900.65 27
1900.75 26
1900.85 22
1900.95 16
1901.05 9
1901.15 0
1901.25 0
1901.35 0
1901.45 0
1901.55 0
1901.65 0
1901.75 0
1901.85 0
1901.95 2
1902.05 13
1902.15 25
1902.25 37
1902.35 49
1902.45 61
1902.55 73
1902.65 83
1902.75 90
1902.85 93
1902.95 93
1903.05 88
1903.15 82
1903.25 73
1903.35 63
1903.45 54
1903.55 46
1903.65 42
1903.75 40
1903.85 41
1903.95 45
1904.05 50
1904.15 54
1904.25 58
1904.35 60
1904.45 59
1904.55 55
1904.65 49
1904.75 40
1904.85 30
1904.95 20
1905.05 11
1905.15 5
1905.25 1
1905.35 0
1905.45 1
1905.55 3
1905.65 5
1905.75 6
1905.85 5
1905.95 2
1906.05 0
1906.15 0
1906.25 2
1906.35 8
1906.45 18
1906.55 31
1906.65 45
1906.75 58
1906.85 69
1906.95 75
1907.05 79
1907.15 79
1907.25 78
1907.35 77
1907.45 78
1907.55 80
1907.65 84
1907.75 88
1907.85 93
1907.95 98
1908.05 102
1908.15 106
1908.25 110
1908.35 113
1908.45 118
1908.55 122
1908.65 126
1908.75 130
1908.85 131
1908.95 131
1909.05 129
1909.15 124
1909.25 117
1909.35 108
1909.45 99
1909.55 88
1909.65 77
1909.75 64
1909.86 52
1909.96 39
1910.06 25
1910.16 12
1910.26 0
1910.36 0
1910.46 0
1910.56 0
1910.66 0
1910.76 0
1910.86 0
1910.96 0
1911.06 0
1911.16 19
1911.26 39
1911.36 61
1911.46 80
1911.56 98
1911.66 110
1911.76 118
1911.86 119
1911.96 114
1912.06 104
1912.16 89
1912.26 71
1912.36 53
1912.46 37
1912.56 25
1912.66 16
1912.76 12
1912.86 10
1912.96 11
1913.06 13
1913.16 16
1913.26 19
1913.36 22
1913.46 27
1913.56 32
1913.66 38
1913.76 44
1913.86 50
1913.96 55
1914.06 59
1914.16 61
1914.26 62
1914.36 62
1914.47 60
1914.57 56
1914.67 51
1914.77 45
1914.87 39
1914.97 33
1915.07 27
1915.17 23
1915.27 19
1915.37 17
1915.47 17
1915.57 19
1915.67 24
1915.77 31
1915.87 42
1915.97 55
1916.07 69
1916.17 82
1916.27 93
1916.37 101
1916.47 104
1916.57 104
1916.67 99
1916.77 91
1916.87 81
1916.97 70
1917.07 60
1917.17 51
1917.27 45
1917.37 43
1917.47 44
1917.57 49
1917.68 56
1917.78 64
1917.88 71
1917.98 76
1918.08 78
1918.18 78
1918.28 75
1918.38 72
1918.48 69
1918.58 69
1918.68 72
1918.78 76
1918.88 80
1918.98 84
1919.08 84
1919.18 80
1919.28 74
1919.38 65
1919.48 56
1919.58 47
1919.68 41
1919.78 37
1919.88 36
1919.98 36
1920.08 38
1920.18 39
1920.29 40
1920.39 41
1920.49 40
1920.59 36
1920.69 31
1920.79 24
1920.89 16
1920.99 10
1921.09 5
1921.19 3
1921.29 4
1921.39 8
1921.49 14
1921.59 21
1921.69 28
1921.79 34
1921.89 38
1921.99 39
1922.09 39
1922.19 37
1922.29 34
1922.39 32
1922.50 32
1922.60 33
1922.70 37
1922.80 42
1922.90 48
1923.00 54
1923.10 59
1923.20 65
1923.30 69
1923.40 74
1923.50 79
1923.60 84
1923.70 88
1923.80 90
1923.90 89
1924.00 84
1924.10 76
1924.20 64
1924.30 51
1924.41 38
1924.51 29
1924.61 25
1924.71 27
1924.81 34
1924.91 45
1925.01 56
1925.11 66
1925.21 71
1925.31 71
1925.41 66
1925.51 58
1925.61 49
1925.71 40
1925.81 34
1925.91 31
1926.01 31
1926.11 33
1926.22 37
1926.32 40
1926.42 43
1926.52 45
1926.62 45
1926.72 44
1926.82 41
1926.92 37
1927.02 33
1927.12 29
1927.22 26
1927.32 24
1927.42 24
1927.52 24
1927.62 26
1927.72 28
1927.82 29
1927.93 30
1928.03 29
1928.13 28
1928.23 26
1928.33 24
1928.43 22
1928.53 18
1928.63 13
1928.73 8
1928.83 2
1928.93 0
1929.03 0
1929.13 0
1929.23 0
1929.33 0
1929.44 0
1929.54 2
1929.64 10
1929.74 17
1929.84 23
1929.94 27
1930.04 30
1930.14 34
1930.24 37
1930.34 40
1930.44 44
1930.54 46
1930.64 47
1930.74 48
1930.84 49
1930.95 50
1931.05 54
1931.15 59
1931.25 65
1931.35 70
1931.45 74
1931.55 75
1931.65 73
1931.75 68
1931.85 61
1931.95 54
1932.05 45
1932.15 37
1932.25 29
1932.36 22
1932.46 14
1932.56 8
1932.66 2
1932.76 0
1932.86 0
1932.96 0
1933.06 0
1933.16 0
1933.26 0
1933.36 0
1933.46 0
1933.56 0
1933.67 0
1933.77 4
1933.87 10
1933.97 19
1934.07 30
1934.17 43
1934.27 55
1934.37 68
1934.47 79
1934.57 87
1934.67 93
1934.77 95
1934.88 95
1934.98 93
1935.08 90
1935.18 88
1935.28 85
1935.38 81
1935.48 76
1935.58 69
1935.68 60
1935.78 49
1935.88 36
1935.98 24
1936.08 15
1936.19 9
1936.29 8
1936.39 10
1936.49 16
1936.59 23
1936.69 32
1936.79 39
1936.89 47
1936.99 54
1937.09 60
1937.19 65
1937.30 70
1937.40 73
1937.50 76
1937.60 78
1937.70 78
1937.80 77
1937.90 74
1938.00 70
1938.10 63
1938.20 56
1938.30 47
1938.40 40
1938.51 34
1938.61 32
1938.71 35
1938.81 44
1938.91 57
1939.01 73
1939.11 90
1939.21 108
1939.31 123
1939.41 135
1939.51 143
1939.62 147
1939.72 146
1939.82 142
1939.92 137
1940.02 130
1940.12 123
1940.22 119
1940.32 116
1940.42 115
1940.52 114
1940.63 113
1940.73 109
1940.83 102
1940.93 91
1941.03 78
1941.13 63
1941.23 50
1941.33 40
1941.43 35
1941.53 36
1941.64 43
1941.74 53
1941.84 67
1941.94 83
1942.04 99
1942.14 114
1942.24 128
1942.34 139
1942.44 148
1942.54 154
1942.65 158
1942.75 159
1942.85 159
1942.95 157
1943.05 155
1943.15 152
1943.25 151
1943.35 151
1943.45 155
1943.55 163
1943.66 176
1943.76 192
1943.86 211
1943.96 232
1944.06 251
1944.16 266
1944.26 275
1944.36 278
1944.46 275
1944.56 267
1944.67 256
1944.77 245
1944.87 234
1944.97 225
1945.07 218
1945.17 212
1945.27 207
1945.37 202
1945.47 197
1945.58 191
1945.68 186
1945.78 181
1945.88 176
1945.98 173
1946.08 172
1946.18 172
1946.28 172
1946.38 173
1946.49 174
1946.59 173
1946.69 171
1946.79 167
1946.89 160
1946.99 152
1947.09 144
1947.19 136
1947.29 131
1947.40 130
1947.50 133
1947.60 141
1947.70 152
1947.80 164
1947.90 175
1948.00 183
1948.10 186
1948.20 184
1948.31 179
1948.41 171
1948.51 163
1948.61 155
1948.71 149
1948.81 144
1948.91 141
1949.01 138
1949.12 135
1949.22 131
1949.32 127
1949.42 121
1949.52 114
1949.62 105
1949.72 96
1949.82 86
1949.92 78
1950.03 71
1950.13 67
1950.23 67
1950.33 70
1950.43 73
1950.53 78
1950.63 81
1950.73 83
1950.84 84
1950.94 84
1951.04 85
1951.14 85
1951.24 86
1951.34 88
1951.44 90
1951.54 91
1951.65 91
1951.75 91
1951.85 92
1951.95 93
1952.05 94
1952.15 94
1952.25 93
1952.35 91
1952.46 86
1952.56 82
1952.66 77
1952.76 74
1952.86 73
1952.96 72
1953.06 71
1953.16 66
1953.27 57
1953.37 43
1953.47 25
1953.57 6
1953.67 0
1953.77 0
1953.87 0
1953.97 0
1954.08 0
1954.18 0
1954.28 0
1954.38 0
1954.48 9
1954.58 19
1954.68 29
1954.79 38
1954.89 48
1954.99 57
1955.09 65
1955.19 71
1955.29 75
1955.39 78
1955.49 80
1955.60 82
1955.70 83
1955.80 84
1955.90 84
1956.00 84
1956.10 84
1956.20 83
1956.31 82
1956.41 80
1956.51 77
1956.61 72
1956.71 67
1956.81 59
1956.91 51
1957.02 43
1957.12 37
1957.22 33
1957.32 34
1957.42 38
1957.52 45
1957.62 53
1957.72 60
1957.83 64
1957.93 65
1958.03 64
1958.13 61
1958.23 59
1958.33 58
1958.43 59
1958.54 63
1958.64 67
1958.74 72
1958.84 76
1958.94 78
1959.04 79
1959.14 79
1959.25 79
1959.35 77
1959.45 75
1959.55 72
1959.65 67
1959.75 59
1959.85 49
1959.96 38
1960.06 24
1960.16 10
1960.26 0
1960.36 0
1960.46 0
1960.57 0
1960.67 0
1960.77 0
1960.87 0
1960.97 0
1961.07 4
1961.17 11
1961.28 16
1961.38 20
1961.48 25
1961.58 30
1961.68 35
1961.78 40
1961.88 44
1961.99 46
1962.09 45
1962.19 41
1962.29 35
1962.39 30
1962.49 26
1962.60 28
1962.70 35
1962.80 47
1962.90 63
1963.00 82
1963.10 100
1963.20 117
1963.31 130
1963.41 138
1963.51 141
1963.61 141
1963.71 139
1963.81 135
1963.92 132
1964.02 130
1964.12 131
1964.22 134
1964.32 140
1964.42 147
1964.52 155
1964.63 162
1964.73 166
1964.83 167
1964.93 164
1965.03 158
1965.13 149
1965.24 139
1965.34 126
1965.44 114
1965.54 101
1965.64 90
1965.74 81
1965.85 74
1965.95 72
1966.05 72
1966.15 75
1966.25 80
1966.35 86
1966.46 92
1966.56 97
1966.66 102
1966.76 105
1966.86 108
1966.96 109
1967.06 107
1967.17 104
1967.27 97
1967.37 87
1967.47 76
1967.57 64
1967.67 54
1967.78 46
1967.88 42
1967.98 42
1968.08 46
1968.18 54
1968.28 65
1968.39 77
1968.49 89
1968.59 100
1968.69 109
1968.79 114
1968.89 114
1969.00 111
1969.10 104
1969.20 94
1969.30 83
1969.40 71
1969.51 61
1969.61 54
1969.71 50
1969.81 50
1969.91 54
1970.01 61
1970.12 71
1970.22 82
1970.32 91
1970.42 99
1970.52 105
1970.62 109
1970.73 110
1970.83 111
1970.93 110
1971.03 109
1971.13 107
1971.23 105
1971.34 103
1971.44 102
1971.54 102
1971.64 102
1971.74 104
1971.85 107
1971.95 109
1972.05 110
1972.15 109
1972.25 105
1972.35 101
1972.46 96
1972.56 92
1972.66 89
1972.76 88
1972.86 88
1972.96 89
1973.07 87
1973.17 84
1973.27 79
1973.37 73
1973.47 68
1973.58 65
1973.68 66
1973.78 69
1973.88 74
1973.98 79
1974.08 82
1974.19 83
1974.29 82
1974.39 79
1974.49 76
1974.59 73
1974.70 70
1974.80 69
1974.90 67
1975.00 64
1975.10 60
1975.20 55
1975.31 49
1975.41 42
1975.51 35
1975.61 28
1975.71 23
1975.82 20
1975.92 19
1976.02 21
1976.12 26
1976.22 33
1976.33 41
1976.43 51
1976.53 61
1976.63 71
1976.73 81
1976.83 89
1976.94 96
1977.04 100
1977.14 102
1977.24 101
1977.34 98
1977.45 92
1977.55 85
1977.65 78
1977.75 70
1977.85 63
1977.96 56
1978.06 50
1978.16 46
1978.26 43
1978.36 42
1978.47 43
1978.57 44
1978.67 46
1978.77 46
1978.87 45
1978.98 42
1979.08 38
1979.18 33
1979.28 28
1979.38 26
1979.49 25
1979.59 27
1979.69 29
1979.79 30
1979.89 29
1979.99 24
1980.10 17
1980.20 7
1980.30 0
1980.40 0
1980.50 0
1980.61 0
1980.71 0
1980.81 0
1980.91 0
1981.01 0
1981.12 1
1981.22 8
1981.32 16
1981.42 26
1981.52 38
1981.63 51
1981.73 65
1981.83 76
1981.93 83
1982.03 86
1982.14 85
1982.24 81
1982.34 75
1982.44 71
1982.55 70
1982.65 71
1982.75 75
1982.85 81
1982.95 87
1983.06 92
1983.16 94
1983.26 95
1983.36 93
1983.46 90
1983.57 87
1983.67 83
1983.77 80
1983.87 77
1983.97 74
1984.08 73
1984.18 72
1984.28 72
1984.38 73
1984.48 75
1984.59 76
1984.69 78
1984.79 78
1984.89 77
1984.99 76
1985.10 73
1985.20 70
1985.30 67
1985.40 65
1985.51 62
1985.61 60
1985.71 58
1985.81 57
1985.91 56
1986.02 57
1986.12 58
1986.22 60
1986.32 64
1986.42 67
1986.53 71
1986.63 74
1986.73 75
1986.83 74
1986.94 73
1987.04 71
1987.14 70
1987.24 69
1987.34 69
1987.45 71
1987.55 73
1987.65 76
1987.75 79
1987.85 82
1987.96 87
1988.06 91
1988.16 95
1988.26 96
1988.37 96
1988.47 92
1988.57 86
1988.67 79
1988.77 72
1988.88 65
1988.98 59
1989.08 54
1989.18 51
1989.29 50
1989.39 49
1989.49 50
1989.59 51
1989.69 53
1989.80 55
1989.90 55
1990.00 54
1990.10 50
1990.21 43
1990.31 34
1990.41 23
1990.51 12
1990.61 2
1990.72 0
1990.82 0
1990.92 0
1991.02 0
1991.13 5
1991.23 13
1991.33 21
1991.43 27
1991.54 31
1991.64 35
1991.74 38
1991.84 42
1991.94 47
1992.05 52
1992.15 58
1992.25 63
1992.35 66
1992.46 67
1992.56 67
1992.66 67
1992.76 66
1992.86 65
1992.97 65
1993.07 64
1993.17 62
1993.27 60
1993.38 57
1993.48 54
1993.58 52
1993.68 52
1993.79 55
1993.89 61
1993.99 69
1994.09 77
1994.20 85
1994.30 90
1994.40 91
1994.50 88
1994.60 82
1994.71 75
1994.81 69
1994.91 66
1995.01 66
1995.12 70
1995.22 75
1995.32 80
1995.42 83
1995.53 83
1995.63 82
1995.73 79
1995.83 76
1995.94 75
1996.04 78
1996.14 84
1996.24 94
1996.34 107
1996.45 120
1996.55 132
1996.65 142
1996.75 146
1996.86 144
1996.96 136
1997.06 122
1997.16 105
1997.27 86
1997.37 69
1997.47 55
1997.57 47
1997.68 43
1997.78 41
1997.88 39
1997.98 36
1998.09 30
1998.19 23
1998.29 18
1998.39 16
1998.50 20
1998.60 31
1998.70 48
1998.80 68
1998.91 88
1999.01 102
1999.11 109
1999.21 107
1999.32 97
1999.42 82
1999.52 65
1999.62 49
1999.73 36
1999.83 28
1999.93 26
2000.03 27
2000.14 32
2000.24 38
2000.34 43
2000.44 46
2000.55 47
2000.65 46
2000.75 44
2000.85 41
2000.96 40
2001.06 40
2001.16 41
2001.26 42
2001.37 43
2001.47 43
2001.57 41
2001.67 38
2001.78 34
2001.88 30
2001.98 27
2002.08 26
2002.19 27
2002.29 29
2002.39 32
2002.49 34
2002.60 36
2002.70 37
2002.80 37
2002.90 37
2003.01 36
2003.11 34
2003.21 33
2003.31 31
2003.42 28
2003.52 25
2003.62 21
2003.72 18
2003.83 14
2003.93 11
2004.03 8
2004.13 5
2004.24 2
2004.34 0
2004.44 0
2004.55 0
2004.65 0
2004.75 0
2004.85 0
2004.96 0
2005.06 0
2005.16 5
2005.26 12
2005.37 18
2005.47 23
2005.57 26
2005.67 28
2005.78 27
2005.88 25
2005.98 24
2006.08 23
2006.19 25
2006.29 28
2006.39 33
2006.50 40
2006.60 48
2006.70 56
2006.80 63
2006.91 70
2007.01 74
2007.11 77
2007.21 77
2007.32 75
2007.42 72
2007.52 67
2007.62 61
2007.73 55
2007.83 49
2007.93 45
2008.04 42
2008.14 41
2008.24 42
2008.34 45
2008.45 50
2008.55 56
2008.65 63
2008.75 70
2008.86 76
2008.96 82
2009.06 86
2009.17 88
2009.27 88
2009.37 86
2009.47 80
2009.58 71
2009.68 59
2009.78 46
2009.88 32
2009.99 19
2010.09 9
2010.19 1
2010.30 0
2010.40 0
2010.50 0
2010.60 0
2010.71 0
2010.81 0
2010.91 0
2011.01 0
2011.12 0
2011.22 5
2011.32 15
2011.43 26
2011.53 35
2011.63 41
2011.73 44
2011.84 42
2011.94 36
2012.04 27
2012.15 16
2012.25 5
2012.35 0
2012.45 0
2012.56 0
2012.66 0
2012.76 0
2012.86 0
2012.97 0
2013.07 10
2013.17 24
2013.28 38
2013.38 52
2013.48 64
2013.58 74
2013.69 81
2013.79 85
2013.89 87
2014.00 87
2014.10 85
2014.20 84
2014.30 82
2014.41 79
2014.51 75
2014.61 69
2014.72 62
2014.82 54
2014.92 45
2015.02 36
2015.13 28
2015.23 21
2015.33 14
2015.44 8
2015.54 3
2015.64 0
2015.74 0
2015.85 0
2015.95 0
2016.05 0
2016.16 1
2016.26 7
2016.36 13
2016.47 18
2016.57 24
2016.67 31
2016.77 38
2016.88 47
2016.98 57
2017.08 68
2017.19 78
2017.29 87
2017.39 93
2017.49 97
2017.60 97
2017.70 97
2017.80 95
2017.91 93
2018.01 90
2018.11 88
2018.22 84
2018.32 77
2018.42 68
2018.52 55
2018.63 41
2018.73 26
2018.83 13
2018.94 2
2019.04 0
2019.14 0
2019.24 0
2019.35 0
2019.45 0
2019.55 0
2019.66 0
2019.76 0
2019.86 1
2019.97 7
2020.07 14
2020.17 21
2020.27 27
2020.38 29
2020.48 27
2020.58 21
2020.69 12
2020.79 3
2020.89 0
2021.00 0
2021.10 0
2021.20 7
2021.31 19
2021.41 33
2021.51 47
2021.61 57
2021.72 65
2021.82 69
2021.92 73
2022.03 75
2022.13 78
2022.23 82
2022.34 85
2022.44 87
2022.54 88
2022.64 88
2022.75 88
2022.85 87
2022.95 87
2023.06 87
2023.16 87
2023.26 87
2023.37 87
2023.47 86
2023.57 86
2023.68 86
2023.78 85
2023.88 85
2023.98 83
2024.09 81
2024.19 76
2024.29 71
2024.40 64
2024.50 57
2024.60 52
2024.71 47
2024.81 45
2024.91 47
2025.02 52
2025.12 60
2025.22 72
2025.33 85
2025.43 97
2025.53 105
2025.63 107
2025.74 102
2025.84 91
2025.94 75
2026.05 58
2026.15 43
2026.25 34
2026.36 33
2026.46 40
2026.56 53
2026.67 70
2026.77 87
2026.87 102
2026.98 113
2027.08 120
2027.18 121
2027.29 120
2027.39 115
2027.49 110
2027.60 104
2027.70 98
2027.80 92
2027.90 86
2028.01 81
2028.11 77
2028.21 75
2028.32 75
2028.42 78
2028.52 82
2028.63 89
2028.73 95
2028.83 100
2028.94 103
2029.04 104
2029.14 103
2029.25 100
2029.35 97
2029.45 94
2029.56 92
2029.66 92
2029.76 93
2029.87 94
2029.97 94
2030.07 93
2030.18 90
2030.28 85
2030.38 78
2030.49 72
2030.59 69
2030.69 68
2030.80 72
2030.90 80
2031.00 89
2031.11 98
2031.21 105
2031.31 107
2031.42 105
2031.52 99
2031.62 89
2031.73 78
2031.83 66
2031.93 55
2032.03 44
2032.14 34
2032.24 25
2032.34 16
2032.45 8
2032.55 0
2032.65 0
2032.76 0
2032.86 0
2032.96 0
2033.07 0
2033.17 0
2033.27 0
2033.38 0
2033.48 7
2033.58 17
2033.69 25
2033.79 31
2033.89 35
2034.00 34
2034.10 31
2034.21 26
2034.31 20
2034.41 14
2034.52 11
2034.62 10
2034.72 11
2034.83 13
2034.93 16
2035.03 20
2035.14 22
2035.24 23
2035.34 24
2035.45 24
2035.55 22
2035.65 20
2035.76 16
2035.86 12
2035.96 6
2036.07 1
2036.17 0
2036.27 0
2036.38 0
2036.48 0
2036.58 0
2036.69 0
2036.79 4
2036.89 8
2037.00 9
2037.10 8
2037.20 5
2037.31 2
2037.41 0
2037.51 0
2037.62 0
2037.72 1
2037.82 7
2037.93 16
2038.03 26
2038.13 37
2038.24 47
2038.34 55
2038.45 62
2038.55 66
2038.65 70
2038.76 73
2038.86 76
2038.96 82
2039.07 90
2039.17 99
2039.27 110
2039.38 120
2039.48 130
2039.58 140
2039.69 148
2039.79 155
2039.89 163
2040.00 170
2040.10 176
2040.20 181
2040.31 183
2040.41 182
2040.52 178
2040.62 171
2040.72 164
2040.83 156
2040.93 150
2041.03 145
2041.14 142
2041.24 138
2041.34 133
2041.45 126
2041.55 116
2041.65 103
2041.76 86
2041.86 69
2041.96 53
2042.07 39
2042.17 30
2042.28 26
2042.38 27
2042.48 31
2042.59 39
2042.69 47
2042.79 54
2042.90 60
2043.00 63
2043.10 62
2043.21 59
2043.31 54
2043.41 49
2043.52 43
2043.62 40
2043.73 40
2043.83 44
2043.93 50
2044.04 59
2044.14 68
2044.24 76
2044.35 82
2044.45 85
2044.55 85
2044.66 83
2044.76 79
2044.87 76
2044.97 74
2045.07 75
2045.18 78
2045.28 86
2045.38 97
2045.49 111
2045.59 126
2045.69 140
2045.80 151
2045.90 157
2046.01 160
2046.11 159
2046.21 158
2046.32 159
2046.42 163
2046.52 170
2046.63 179
2046.73 189
2046.84 198
2046.94 203
2047.04 205
2047.15 201
2047.25 195
2047.35 186
2047.46 175
2047.56 163
2047.66 150
2047.77 136
2047.87 122
2047.98 109
2048.08 97
2048.18 88
2048.29 83
2048.39 82
2048.49 84
2048.60 88
2048.70 93
2048.81 98
2048.91 101
2049.01 103
2049.12 102
2049.22 100
2049.32 96
2049.43 92
2049.53 86
2049.64 81
2049.74 77
2049.84 74
2049.95 73
2050.05 74
2050.15 78
2050.26 83
2050.36 88
2050.47 93
2050.57 95
2050.67 95
2050.78 90
2050.88 81
2050.98 69
2051.09 57
2051.19 45
2051.30 37
2051.40 34
2051.50 37
2051.61 45
2051.71 57
2051.81 69
2051.92 79
2052.02 86
2052.13 87
2052.23 84
2052.33 76
2052.44 68
2052.54 60
2052.65 55
2052.75 55
2052.85 61
2052.96 71
2053.06 85
2053.16 100
2053.27 114
2053.37 125
2053.48 129
2053.58 128
2053.68 122
2053.79 111
2053.89 97
2054.00 82
2054.10 67
2054.20 53
2054.31 40
2054.41 31
2054.51 24
2054.62 22
2054.72 24
2054.83 29
2054.93 37
2055.03 45
2055.14 52
2055.24 56
2055.35 58
2055.45 57
2055.55 56
2055.66 54
2055.76 54
2055.87 56
2055.97 60
2056.07 65
2056.18 72
2056.28 80
2056.39 89
2056.49 98
2056.59 108
2056.70 117
2056.80 124
2056.90 130
2057.01 132
2057.11 132
2057.22 130
2057.32 127
2057.42 122
2057.53 117
2057.63 112
2057.74 107
2057.84 102
2057.94 96
2058.05 92
2058.15 89
2058.26 88
2058.36 90
2058.46 96
2058.57 104
2058.67 115
2058.78 126
2058.88 136
2058.98 145
2059.09 152
2059.19 156
2059.30 157
2059.40 155
2059.50 150
2059.61 142
2059.71 132
2059.82 121
2059.92 108
2060.02 95
2060.13 84
2060.23 73
2060.34 64
2060.44 57
2060.54 51
2060.65 46
2060.75 44
2060.86 44
2060.96 47
2061.06 52
2061.17 60
2061.27 69
2061.38 79
2061.48 88
2061.58 95
2061.69 98
2061.79 99
2061.90 96
2062.00 90
2062.11 81
2062.21 70
2062.31 58
2062.42 43
2062.52 28
2062.63 13
2062.73 0
2062.83 0
2062.94 0
2063.04 0
2063.15 0
2063.25 0
2063.35 0
2063.46 0
2063.56 7
2063.67 13
2063.77 16
2063.87 16
2063.98 14
2064.08 11
2064.19 7
2064.29 4
2064.40 3
2064.50 2
2064.60 4
2064.71 6
2064.81 9
2064.92 12
2065.02 15
2065.12 18
2065.23 21
2065.33 23
2065.44 27
2065.54 33
2065.64 39
2065.75 47
2065.85 55
2065.96 62
2066.06 68
2066.17 73
2066.27 75
2066.37 76
2066.48 77
2066.58 79
2066.69 81
2066.79 85
2066.90 89
2067.00 93
2067.10 96
2067.21 97
2067.31 97
2067.42 96
2067.52 96
2067.62 95
2067.73 95
2067.83 94
2067.94 93
2068.04 89
2068.15 83
2068.25 74
2068.35 62
2068.46 49
2068.56 36
2068.67 22
2068.77 10
2068.88 0
2068.98 0
2069.08 0
2069.19 0
2069.29 0
2069.40 0
2069.50 0
2069.60 2
2069.71 18
2069.81 35
2069.92 51
2070.02 64
2070.13 73
2070.23 78
2070.33 80
2070.44 82
2070.54 84
2070.65 88
2070.75 93
2070.86 97
2070.96 100
2071.06 101
2071.17 98
2071.27 94
2071.38 90
2071.48 87
2071.59 86
2071.69 88
2071.79 91
2071.90 94
2072.00 95
2072.11 94
2072.21 90
2072.32 84
2072.42 77
2072.53 70
2072.63 64
2072.73 60
2072.84 57
2072.94 54
2073.05 50
2073.15 44
2073.26 37
2073.36 29
2073.46 23
2073.57 18
2073.67 16
2073.78 17
2073.88 21
2073.99 27
2074.09 34
2074.19 42
2074.30 50
2074.40 57
2074.51 64
2074.61 71
2074.72 76
2074.82 80
2074.93 82
2075.03 81
2075.13 78
2075.24 71
2075.34 61
2075.45 51
2075.55 41
2075.66 32
2075.76 24
2075.87 20
2075.97 17
2076.07 17
2076.18 18
2076.28 19
2076.39 20
2076.49 21
2076.60 21
2076.70 19
2076.81 17
2076.91 14
2077.01 11
2077.12 10
2077.22 10
2077.33 13
2077.43 19
2077.54 26
2077.64 34
2077.75 42
2077.85 49
2077.95 53
2078.06 56
2078.16 57
2078.27 58
2078.37 60
2078.48 63
2078.58 69
2078.69 78
2078.79 88
2078.89 100
2079.00 112
2079.10 121
2079.21 128
2079.31 131
2079.42 131
2079.52 129
2079.63 125
2079.73 121
2079.84 119
2079.94 118
2080.04 118
2080.15 119
2080.25 117
2080.36 112
2080.46 101
2080.57 86
2080.67 66
2080.78 45
2080.88 25
2080.98 9
2081.09 0
2081.19 0
2081.30 1
2081.40 8
2081.51 17
2081.61 25
2081.72 32
2081.82 37
2081.93 41
2082.03 45
2082.14 49
2082.24 54
2082.34 58
2082.45 59
2082.55 58
2082.66 55
2082.76 50
2082.87 45
2082.97 42
2083.08 42
2083.18 45
2083.29 49
2083.39 53
2083.49 55
2083.60 55
2083.70 52
2083.81 48
2083.91 42
2084.02 37
2084.12 31
2084.23 26
2084.33 23
2084.44 22
2084.54 23
2084.65 29
2084.75 39
2084.85 52
2084.96 69
2085.06 87
2085.17 105
2085.27 119
2085.38 129
2085.48 133
2085.59 133
2085.69 128
2085.80 121
2085.90 113
2086.01 107
2086.11 103
2086.22 101
2086.32 101
2086.42 101
2086.53 102
2086.63 101
2086.74 102
2086.84 103
2086.95 107
2087.05 114
2087.16 125
2087.26 138
2087.37 151
2087.47 160
2087.58 164
2087.68 161
2087.79 151
2087.89 134
2088.00 112
2088.10 89
2088.20 66
2088.31 47
2088.41 35
2088.52 30
2088.62 35
2088.73 48
2088.83 68
2088.94 93
2089.04 121
2089.15 148
2089.25 172
2089.36 192
2089.46 204
2089.57 210
2089.67 210
2089.78 206
2089.88 200
2089.99 195
2090.09 192
2090.20 192
2090.30 194
2090.40 197
2090.51 200
2090.61 203
2090.72 204
2090.82 203
2090.93 200
2091.03 197
2091.14 194
2091.24 190
2091.35 186
2091.45 182
2091.56 176
2091.66 169
2091.77 161
2091.87 153
2091.98 147
2092.08 144
2092.19 145
2092.29 152
2092.40 162
2092.50 175
2092.61 188
2092.71 200
2092.82 208
2092.92 212
2093.03 210
2093.13 203
2093.23 192
2093.34 178
2093.44 162
2093.55 145
2093.65 130
2093.76 119
2093.86 112
2093.97 111
2094.07 115
2094.18 124
2094.28 135
2094.39 146
2094.49 156
2094.60 162
2094.70 164
2094.81 161
2094.91 155
2095.02 145
2095.12 135
2095.23 125
2095.33 117
2095.44 112
2095.54 109
2095.65 109
2095.75 110
2095.86 111
2095.96 111
2096.07 109
2096.17 104
2096.28 98
2096.38 90
2096.49 83
2096.59 75
2096.70 69
2096.80 64
2096.91 59
2097.01 56
2097.12 53
2097.22 49
2097.33 45
2097.43 42
2097.54 38
2097.64 35
2097.75 33
2097.85 31
2097.96 31
2098.06 32
2098.17 34
2098.27 36
2098.38 38
2098.48 41
2098.59 42
2098.69 42
2098.80 41
2098.90 38
2099.01 34
2099.11 29
2099.22 24
2099.32 19
2099.43 15
2099.53 13
2099.64 15
2099.74 19
2099.85 26
2099.95 35
2100.06 45
2100.16 53
2100.27 58
2100.37 59
2100.48 56
2100.58 49
2100.69 39
2100.79 28
2100.90 18
2101.00 8
2101.11 0
2101.21 0
2101.32 0
2101.42 0
2101.53 0
2101.63 0
2101.74 0
2101.84 0
2101.95 2
2102.05 4
2102.16 6
2102.26 6
2102.37 7
2102.47 7
2102.58 8
2102.68 10
2102.79 13
2102.89 17
2103.00 21
2103.10 24
2103.21 26
2103.31 25
2103.42 24
2103.52 22
2103.63 20
2103.73 19
2103.84 20
2103.94 22
2104.05 26
2104.15 32
2104.26 38
2104.36 45
2104.47 53
2104.57 61
2104.68 71
2104.78 80
2104.89 91
2104.99 101
2105.10 111
2105.21 120
2105.31 126
2105.42 129
2105.52 129
2105.63 128
2105.73 125
2105.84 123
2105.94 123
2106.05 126
2106.15 132
2106.26 140
2106.36 150
2106.47 160
2106.57 170
2106.68 176
2106.78 179
2106.89 177
2106.99 170
2107.10 159
2107.20 146
2107.31 132
2107.41 119
2107.52 110
2107.62 106
2107.73 107
2107.83 112
2107.94 118
2108.05 123
2108.15 124
2108.26 121
2108.36 113
2108.47 101
2108.57 89
2108.68 77
2108.78 68
2108.89 61
2108.99 57
2109.10 55
2109.20 53
2109.31 49
2109.41 44
2109.52 37
2109.62 29
2109.73 22
2109.83 17
2109.94 15
2110.04 19
2110.15 26
2110.26 38
2110.36 50
2110.47 62
2110.57 72
2110.68 78
2110.78 81
2110.89 81
2110.99 79
2111.10 76
2111.20 72
2111.31 67
2111.41 62
2111.52 55
2111.62 47
2111.73 40
2111.83 33
2111.94 27
2112.05 24
2112.15 22
2112.26 22
2112.36 24
2112.47 26
2112.57 31
2112.68 37
2112.78 45
2112.89 55
2112.99 65
2113.10 75
2113.20 84
2113.31 92
2113.42 97
2113.52 101
2113.63 103
2113.73 103
2113.84 102
2113.94 99
2114.05 94
2114.15 87
2114.26 80
2114.36 71
2114.47 63
2114.57 55
2114.68 47
2114.78 41
2114.89 36
2115.00 32
2115.10 29
2115.21 28
2115.31 29
2115.42 32
2115.52 36
2115.63 43
2115.73 49
2115.84 55
2115.94 59
2116.05 60
2116.16 58
2116.26 53
2116.37 45
2116.47 35
2116.58 24
2116.68 12
2116.79 1
2116.89 0
2117.00 0
2117.10 0
2117.21 0
2117.32 0
2117.42 0
2117.53 0
2117.63 5
2117.74 9
2117.84 12
2117.95 14
2118.05 15
2118.16 17
2118.26 22
2118.37 31
2118.48 43
2118.58 58
2118.69 73
2118.79 88
2118.90 99
2119.00 107
2119.11 112
2119.21 113
2119.32 113
2119.42 111
2119.53 109
2119.64 106
2119.74 101
2119.85 93
2119.95 83
2120.06 71
2120.16 58
2120.27 46
2120.37 36
2120.48 29
2120.59 26
2120.69 27
2120.80 29
2120.90 32
2121.01 36
2121.11 38
2121.22 40
2121.32 42
2121.43 42
2121.54 43
2121.64 44
2121.75 46
2121.85 49
2121.96 53
2122.06 58
2122.17 63
2122.27 67
2122.38 71
2122.49 73
2122.59 75
2122.70 76
2122.80 76
2122.91 76
2123.01 77
2123.12 77
2123.22 79
2123.33 81
2123.44 85
2123.54 91
2123.65 98
2123.75 105
2123.86 110
2123.96 112
2124.07 112
2124.18 108
2124.28 102
2124.39 94
2124.49 85
2124.60 78
2124.70 71
2124.81 66
2124.91 62
2125.02 59
2125.13 58
2125.23 59
2125.34 62
2125.44 67
2125.55 74
2125.65 82
2125.76 90
2125.87 99
2125.97 108
2126.08 117
2126.18 124
2126.29 131
2126.39 135
2126.50 137
2126.61 137
2126.71 133
2126.82 127
2126.92 120
2127.03 112
2127.13 104
2127.24 98
2127.35 95
2127.45 93
2127.56 95
2127.66 98
2127.77 104
2127.87 110
2127.98 115
2128.09 119
2128.19 120
2128.30 118
2128.40 115
2128.51 109
2128.61 103
2128.72 98
2128.83 92
2128.93 87
2129.04 81
2129.14 74
2129.25 65
2129.35 56
2129.46 47
2129.57 39
2129.67 34
2129.78 33
2129.88 36
2129.99 44
2130.09 55
2130.20 67
2130.31 80
2130.41 93
2130.52 105
2130.62 115
2130.73 124
2130.83 134
2130.94 144
2131.05 155
2131.15 166
2131.26 176
2131.36 182
2131.47 184
2131.58 181
2131.68 173
2131.79 162
2131.89 150
2132.00 139
2132.10 131
2132.21 126
2132.32 124
2132.42 125
2132.53 126
2132.63 128
2132.74 129
2132.85 130
2132.95 130
2133.06 129
2133.16 129
2133.27 128
2133.37 126
2133.48 125
2133.59 124
2133.69 123
2133.80 124
2133.90 127
2134.01 130
2134.12 135
2134.22 138
2134.33 139
2134.43 136
2134.54 129
2134.64 119
2134.75 107
2134.86 93
2134.96 82
2135.07 72
2135.17 67
2135.28 64
2135.39 65
2135.49 68
2135.60 71
2135.70 75
2135.81 79
2135.92 82
2136.02 85
2136.13 88
2136.23 92
2136.34 97
2136.45 103
2136.55 109
2136.66 116
2136.76 123
2136.87 129
2136.98 134
2137.08 138
2137.19 139
2137.29 138
2137.40 134
2137.50 130
2137.61 127
2137.72 125
2137.82 128
2137.93 134
2138.03 143
2138.14 154
2138.25 167
2138.35 179
2138.46 189
2138.56 196
2138.67 199
2138.78 199
2138.88 195
2138.99 187
2139.09 178
2139.20 167
2139.31 157
2139.41 147
2139.52 138
2139.62 129
2139.73 120
2139.84 113
2139.94 106
2140.05 100
2140.15 95
2140.26 92
2140.37 91
2140.47 92
2140.58 95
2140.68 99
2140.79 105
2140.90 111
2141.00 117
2141.11 123
2141.21 128
2141.32 133
2141.43 137
2141.53 140
2141.64 142
2141.75 146
2141.85 151
2141.96 157
2142.06 164
2142.17 171
2142.28 176
2142.38 178
2142.49 176
2142.59 171
2142.70 163
2142.81 156
2142.91 149
2143.02 146
2143.12 146
2143.23 149
2143.34 155
2143.44 162
2143.55 168
2143.65 174
2143.76 178
2143.87 180
2143.97 180
2144.08 179
2144.19 177
2144.29 172
2144.40 166
2144.50 157
2144.61 146
2144.72 133
2144.82 120
2144.93 109
2145.03 100
2145.14 95
2145.25 95
2145.35 100
2145.46 109
2145.57 121
2145.67 133
2145.78 144
2145.88 152
2145.99 156
2146.10 156
2146.20 150
2146.31 141
2146.41 128
2146.52 112
2146.63 96
2146.73 81
2146.84 67
2146.95 57
2147.05 51
2147.16 51
2147.26 54
2147.37 61
2147.48 69
2147.58 77
2147.69 82
2147.80 86
2147.90 86
2148.01 85
2148.11 83
2148.22 82
2148.33 83
2148.43 86
2148.54 90
2148.64 96
2148.75 102
2148.86 109
2148.96 114
2149.07 118
2149.18 121
2149.28 123
2149.39 125
2149.49 127
2149.60 130
2149.71 135
2149.81 141
2149.92 147
2150.03 153
2150.13 159
2150.24 163
2150.34 166
2150.45 167
2150.56 167
2150.66 165
2150.77 161
2150.88 155
2150.98 146
2151.09 135
2151.20 121
2151.30 107
2151.41 94
2151.51 84
2151.62 80
2151.73 81
2151.83 90
2151.94 104
2152.05 122
2152.15 142
2152.26 160
2152.36 175
2152.47 185
2152.58 190
2152.68 190
2152.79 187
2152.90 183
2153.00 179
2153.11 177
2153.22 177
2153.32 179
2153.43 183
2153.53 187
2153.64 189
2153.75 188
2153.85 183
2153.96 173
2154.07 161
2154.17 148
2154.28 136
2154.39 128
2154.49 126
2154.60 128
2154.70 136
2154.81 145
2154.92 153
2155.02 159
2155.13 160
2155.24 156
2155.34 148
2155.45 137
2155.56 124
2155.66 112
2155.77 102
2155.87 94
2155.98 89
2156.09 87
2156.19 86
2156.30 87
2156.41 90
2156.51 93
2156.62 97
2156.73 100
2156.83 103
2156.94 106
2157.05 106
2157.15 104
2157.26 100
2157.36 94
2157.47 88
2157.58 85
2157.68 85
2157.79 89
2157.90 96
2158.00 106
2158.11 116
2158.22 124
2158.32 130
2158.43 133
2158.54 134
2158.64 135
2158.75 135
2158.86 137
2158.96 139
2159.07 141
2159.17 142
2159.28 142
2159.39 141
2159.49 137
2159.60 133
2159.71 128
2159.81 123
2159.92 119
2160.03 116
2160.13 114
2160.24 112
2160.35 109
2160.45 104
2160.56 96
2160.67 84
2160.77 71
2160.88 59
2160.99 49
2161.09 43
2161.20 42
2161.31 45
2161.41 51
2161.52 57
2161.62 61
2161.73 62
2161.84 60
2161.94 55
2162.05 49
2162.16 42
2162.26 36
2162.37 32
2162.48 30
2162.58 30
2162.69 30
2162.80 29
2162.90 27
2163.01 22
2163.12 14
2163.22 4
2163.33 0
2163.44 0
2163.54 0
2163.65 0
2163.76 0
2163.86 0
2163.97 0
2164.08 0
2164.18 13
2164.29 26
2164.40 38
2164.50 48
2164.61 53
2164.72 55
2164.82 53
2164.93 48
2165.04 41
2165.14 33
2165.25 25
2165.36 21
2165.46 19
2165.57 22
2165.68 28
2165.78 35
2165.89 43
2166.00 49
2166.10 52
2166.21 51
2166.32 46
2166.42 39
2166.53 31
2166.64 24
2166.74 20
2166.85 20
2166.96 21
2167.06 25
2167.17 28
2167.28 30
2167.38 32
2167.49 32
2167.60 32
2167.70 34
2167.81 37
2167.92 42
2168.02 48
2168.13 54
2168.24 57
2168.34 58
2168.45 56
2168.56 52
2168.66 48
2168.77 44
2168.88 41
2168.98 40
2169.09 40
2169.20 39
2169.30 38
2169.41 35
2169.52 32
2169.62 29
2169.73 26
2169.84 24
2169.94 23
2170.05 23
2170.16 22
2170.26 21
2170.37 20
2170.48 21
2170.58 23
2170.69 28
2170.80 35
2170.90 42
2171.01 49
2171.12 55
2171.23 58
2171.33 59
2171.44 59
2171.55 58
2171.65 59
2171.76 61
2171.87 66
2171.97 73
2172.08 81
2172.19 90
2172.29 98
2172.40 106
2172.51 111
2172.61 114
2172.72 115
2172.83 112
2172.93 106
2173.04 99
2173.15 90
2173.25 80
2173.36 71
2173.47 63
2173.58 57
2173.68 52
2173.79 48
2173.90 45
2174.00 44
2174.11 43
2174.22 44
2174.32 46
2174.43 47
2174.54 48
2174.64 47
2174.75 44
2174.86 39
2174.96 33
2175.07 28
2175.18 25
2175.28 25
2175.39 28
2175.50 34
2175.61 42
2175.71 50
2175.82 57
2175.93 62
2176.03 65
2176.14 64
2176.25 60
2176.35 52
2176.46 41
2176.57 29
2176.67 16
2176.78 4
2176.89 0
2177.00 0
2177.10 0
2177.21 0
2177.32 0
2177.42 0
2177.53 0
2177.64 0
2177.74 4
2177.85 21
2177.96 41
2178.06 60
2178.17 78
2178.28 93
2178.39 104
2178.49 113
2178.60 119
2178.71 123
2178.81 126
2178.92 128
2179.03 131
2179.13 134
2179.24 137
2179.35 140
2179.46 142
2179.56 142
2179.67 142
2179.78 140
2179.88 138
2179.99 137
2180.10 137
2180.20 138
2180.31 139
2180.42 140
2180.53 138
2180.63 133
2180.74 125
2180.85 115
2180.95 105
2181.06 97
2181.17 92
2181.27 92
2181.38 95
2181.49 101
2181.60 107
2181.70 113
2181.81 116
2181.92 117
2182.02 116
2182.13 113
2182.24 110
2182.35 108
2182.45 107
2182.56 108
2182.67 112
2182.77 119
2182.88 126
2182.99 134
2183.09 142
2183.20 147
2183.31 151
2183.42 152
2183.52 152
2183.63 150
2183.74 149
2183.84 148
2183.95 146
2184.06 143
2184.17 139
2184.27 134
2184.38 129
2184.49 124
2184.59 121
2184.70 121
2184.81 122
2184.92 125
2185.02 129
2185.13 134
2185.24 141
2185.34 148
2185.45 158
2185.56 170
2185.67 183
2185.77 197
2185.88 211
2185.99 222
2186.09 230
2186.20 234
2186.31 235
2186.42 233
2186.52 231
2186.63 229
2186.74 228
2186.84 228
2186.95 227
2187.06 226
2187.17 224
2187.27 219
2187.38 211
2187.49 200
2187.59 188
2187.70 174
2187.81 159
2187.92 145
2188.02 133
2188.13 123
2188.24 116
2188.35 113
2188.45 112
2188.56 115
2188.67 120
2188.77 127
2188.88 136
2188.99 145
2189.10 155
2189.20 165
2189.31 173
2189.42 179
2189.52 183
2189.63 185
2189.74 186
2189.85 188
2189.95 190
2190.06 195
2190.17 202
2190.28 209
2190.38 216
2190.49 221
2190.60 222
2190.70 219
2190.81 210
2190.92 197
2191.03 179
2191.13 159
2191.24 140
2191.35 123
2191.46 111
2191.56 108
2191.67 114
2191.78 129
2191.88 151
2191.99 178
2192.10 206
2192.21 231
2192.31 251
2192.42 265
2192.53 271
2192.64 273
2192.74 270
2192.85 265
2192.96 259
2193.06 254
2193.17 250
2193.28 249
2193.39 250
2193.49 252
2193.60 256
2193.71 259
2193.82 262
2193.92 264
2194.03 263
2194.14 261
2194.25 257
2194.35 251
2194.46 246
2194.57 242
2194.67 239
2194.78 237
2194.89 236
2195.00 235
2195.10 234
2195.21 231
2195.32 227
2195.43 220
2195.53 213
2195.64 206
2195.75 198
2195.86 192
2195.96 185
2196.07 180
2196.18 174
2196.29 169
2196.39 163
2196.50 157
2196.61 151
2196.72 147
2196.82 144
2196.93 143
2197.04 146
2197.15 152
2197.25 163
2197.36 176
2197.47 191
2197.57 206
2197.68 221
2197.79 233
2197.90 243
2198.00 248
2198.11 250
2198.22 248
2198.33 244
2198.43 237
2198.54 229
2198.65 221
2198.76 213
2198.86 207
2198.97 203
2199.08 202
2199.19 202
2199.29 204
2199.40 207
2199.51 211
2199.62 215
2199.72 220
2199.83 223
2199.94 224
2200.05 222
2200.15 217
2200.26 210
2200.37 200
2200.48 191
2200.58 185
2200.69 183
2200.80 187
2200.91 195
2201.01 206
2201.12 217
2201.23 227
2201.34 234
2201.44 237
2201.55 237
2201.66 236
2201.77 233
2201.87 230
2201.98 226
2202.09 220
2202.20 213
2202.30 205
2202.41 198
2202.52 193
2202.63 191
2202.73 195
2202.84 204
2202.95 216
2203.06 229
2203.16 241
2203.27 250
2203.38 255
2203.49 257
2203.60 257
2203.70 257
2203.81 258
2203.92 262
2204.03 267
2204.13 272
2204.24 276
2204.35 278
2204.46 277
2204.56 273
2204.67 267
2204.78 260
2204.89 255
2204.99 250
2205.10 249
2205.21 249
2205.32 253
2205.42 260
2205.53 269
2205.64 279
2205.75 289
2205.86 298
2205.96 304
2206.07 306
2206.18 305
2206.29 302
2206.39 296
2206.50 291
2206.61 285
2206.72 280
2206.82 277
2206.93 273
2207.04 269
2207.15 265
2207.25 259
2207.36 252
2207.47 243
2207.58 235
2207.69 228
2207.79 223
2207.90 222
2208.01 226
2208.12 237
2208.22 254
2208.33 274
2208.44 296
2208.55 317
2208.65 332
2208.76 340
2208.87 340
2208.98 332
2209.09 319
2209.19 304
2209.30 289
2209.41 275
2209.52 265
2209.62 258
2209.73 253
2209.84 249
2209.95 244
2210.05 237
2210.16 228
2210.27 217
2210.38 205
2210.49 192
2210.59 180
2210.70 168
2210.81 159
2210.92 152
2211.02 148
2211.13 148
2211.24 152
2211.35 160
2211.46 173
2211.56 189
2211.67 208
2211.78 227
2211.89 244
2211.99 256
2212.10 262
2212.21 262
2212.32 255
2212.43 244
2212.53 229
2212.64 213
2212.75 197
2212.86 182
2212.96 169
2213.07 159
2213.18 151
2213.29 147
2213.40 145
2213.50 145
2213.61 147
2213.72 150
2213.83 153
2213.94 155
2214.04 158
2214.15 161
2214.26 165
2214.37 170
2214.47 176
2214.58 183
2214.69 189
2214.80 193
2214.91 195
2215.01 194
2215.12 191
2215.23 186
2215.34 181
2215.45 174
2215.55 168
2215.66 160
2215.77 152
2215.88 143
2215.98 132
2216.09 122
2216.20 112
2216.31 104
2216.42 99
2216.52 96
2216.63 95
2216.74 98
2216.85 102
2216.96 108
2217.06 116
2217.17 123
2217.28 132
2217.39 141
2217.50 149
2217.60 157
2217.71 164
2217.82 168
2217.93 170
2218.03 169
2218.14 165
2218.25 160
2218.36 154
2218.47 148
2218.57 144
2218.68 141
2218.79 141
2218.90 143
2219.01 145
2219.11 148
2219.22 150
2219.33 152
2219.44 153
2219.55 155
2219.65 156
2219.76 157
2219.87 158
2219.98 157
2220.09 155
2220.19 151
2220.30 146
2220.41 141
2220.52 137
2220.63 135
2220.73 137
2220.84 142
2220.95 151
2221.06 162
2221.17 173
2221.27 184
2221.38 194
2221.49 202
2221.60 208
2221.71 213
2221.81 217
2221.92 219
2222.03 220
2222.14 220
2222.25 220
2222.35 218
2222.46 216
2222.57 213
2222.68 210
2222.79 206
2222.89 202
2223.00 197
2223.11 193
2223.22 190
2223.33 188
2223.43 186
2223.54 183
2223.65 180
2223.76 174
2223.87 167
2223.98 158
2224.08 150
2224.19 142
2224.30 136
2224.41 132
2224.52 129
2224.62 127
2224.73 125
2224.84 122
2224.95 118
2225.06 115
2225.16 112
2225.27 111
2225.38 112
2225.49 116
2225.60 121
2225.70 128
2225.81 134
2225.92 138
2226.03 141
2226.14 141
2226.25 139
2226.35 136
2226.46 133
2226.57 130
2226.68 127
2226.79 124
2226.89 122
2227.00 119
2227.11 116
2227.22 112
2227.33 108
2227.44 103
2227.54 100
2227.65 97
2227.76 97
2227.87 100
2227.98 105
2228.08 114
2228.19 124
2228.30 136
2228.41 147
2228.52 157
2228.63 164
2228.73 170
2228.84 172
2228.95 172
2229.06 170
2229.17 167
2229.27 162
2229.38 157
2229.49 152
2229.60 147
2229.71 142
2229.82 138
2229.92 135
2230.03 133
2230.14 131
2230.25 130
2230.36 129
2230.46 129
2230.57 129
2230.68 130
2230.79 131
2230.90 133
2231.01 133
2231.11 132
2231.22 130
2231.33 127
2231.44 123
2231.55 119
2231.66 115
2231.76 112
2231.87 110
2231.98 108
2232.09 108
2232.20 108
2232.31 110
2232.41 114
2232.52 118
2232.63 123
2232.74 128
2232.85 130
2232.95 130
2233.06 126
2233.17 121
2233.28 114
2233.39 109
2233.50 106
2233.60 105
2233.71 106
2233.82 107
2233.93 105
2234.04 98
2234.15 86
2234.25 69
2234.36 48
2234.47 27
2234.58 7
2234.69 0
2234.80 0
2234.90 0
2235.01 0
2235.12 0
2235.23 0
2235.34 0
2235.45 6
2235.55 12
2235.66 16
2235.77 17
2235.88 16
2235.99 14
2236.10 10
2236.20 7
2236.31 4
2236.42 2
2236.53 2
2236.64 2
2236.75 2
2236.86 3
2236.96 4
2237.07 7
2237.18 10
2237.29 16
2237.40 24
2237.51 35
2237.61 49
2237.72 66
2237.83 85
2237.94 104
2238.05 124
2238.16 143
2238.26 160
2238.37 173
2238.48 181
2238.59 185
2238.70 183
2238.81 178
2238.92 170
2239.02 161
2239.13 152
2239.24 145
2239.35 139
2239.46 134
2239.57 130
2239.67 127
2239.78 124
2239.89 121
2240.00 119
2240.11 118
2240.22 118
2240.33 119
2240.43 120
2240.54 119
2240.65 116
2240.76 111
2240.87 104
2240.98 94
2241.08 83
2241.19 72
2241.30 62
2241.41 53
2241.52 47
2241.63 44
2241.74 45
2241.84 50
2241.95 57
2242.06 65
2242.17 74
2242.28 81
2242.39 87
2242.50 91
2242.60 94
2242.71 97
2242.82 101
2242.93 108
2243.04 118
2243.15 130
2243.25 144
2243.36 157
2243.47 167
2243.58 174
2243.69 175
2243.80 171
2243.91 162
2244.01 150
2244.12 137
2244.23 124
2244.34 112
2244.45 102
2244.56 94
2244.67 89
2244.77 86
2244.88 84
2244.99 84
2245.10 84
2245.21 84
2245.32 85
2245.43 85
2245.53 85
2245.64 84
2245.75 81
2245.86 78
2245.97 74
2246.08 70
2246.19 67
2246.30 65
2246.40 65
2246.51 66
2246.62 68
2246.73 71
2246.84 73
2246.95 73
2247.06 70
2247.16 64
2247.27 55
2247.38 45
2247.49 34
2247.60 24
2247.71 17
2247.82 13
2247.92 12
2248.03 15
2248.14 20
2248.25 27
2248.36 36
2248.47 44
2248.58 51
2248.69 56
2248.79 58
2248.90 56
2249.01 53
2249.12 49
2249.23 47
2249.34 49
2249.45 57
2249.56 71
2249.66 89
2249.77 109
2249.88 128
2249.99 144
2250.10 155
2250.21 160
2250.32 161
2250.42 158
2250.53 152
2250.64 143
2250.75 131
2250.86 115
2250.97 97
2251.08 77
2251.19 57
2251.29 39
2251.40 26
2251.51 18
2251.62 16
2251.73 19
2251.84 26
2251.95 34
2252.06 44
2252.16 54
2252.27 65
2252.38 76
2252.49 86
2252.60 97
2252.71 107
2252.82 115
2252.93 121
2253.03 124
2253.14 126
2253.25 125
2253.36 122
2253.47 117
2253.58 110
2253.69 101
2253.80 90
2253.91 79
2254.01 67
2254.12 58
2254.23 51
2254.34 48
2254.45 48
2254.56 51
2254.67 55
2254.78 61
2254.88 66
2254.99 70
2255.10 72
2255.21 72
2255.32 70
2255.43 67
2255.54 63
2255.65 58
2255.76 54
2255.86 52
2255.97 51
2256.08 51
2256.19 53
2256.30 56
2256.41 58
2256.52 60
2256.63 59
2256.73 56
2256.84 51
2256.95 45
2257.06 38
2257.17 33
2257.28 30
2257.39 33
2257.50 39
2257.61 50
2257.71 64
2257.82 79
2257.93 92
2258.04 102
2258.15 108
2258.26 109
2258.37 106
2258.48 100
2258.59 90
2258.70 79
2258.80 67
2258.91 55
2259.02 45
2259.13 39
2259.24 38
2259.35 43
2259.46 53
2259.57 69
2259.68 88
2259.78 107
2259.89 123
2260.00 135
2260.11 140
2260.22 137
2260.33 127
2260.44 113
2260.55 95
2260.66 78
2260.76 62
2260.87 49
2260.98 40
2261.09 35
2261.20 32
2261.31 33
2261.42 34
2261.53 37
2261.64 39
2261.75 41
2261.85 42
2261.96 43
2262.07 44
2262.18 44
2262.29 46
2262.40 49
2262.51 54
2262.62 60
2262.73 66
2262.84 72
2262.94 76
2263.05 78
2263.16 77
2263.27 74
2263.38 69
2263.49 63
2263.60 57
2263.71 51
2263.82 46
2263.93 41
2264.04 37
2264.14 34
2264.25 30
2264.36 26
2264.47 22
2264.58 18
2264.69 13
2264.80 7
2264.91 2
2265.02 0
2265.13 0
2265.23 0
2265.34 0
2265.45 0
2265.56 0
2265.67 0
2265.78 0
2265.89 1
2266.00 6
2266.11 13
2266.22 22
2266.33 33
2266.43 46
2266.54 60
2266.65 74
2266.76 87
2266.87 97
2266.98 102
2267.09 103
2267.20 99
2267.31 91
2267.42 80
2267.53 68
2267.64 55
2267.74 42
2267.85 29
2267.96 16
2268.07 6
2268.18 0
2268.29 0
2268.40 0
2268.51 6
2268.62 18
2268.73 32
2268.84 47
2268.95 59
2269.05 67
2269.16 72
2269.27 74
2269.38 76
2269.49 77
2269.60 80
2269.71 84
2269.82 89
2269.93 92
2270.04 93
2270.15 89
2270.26 80
2270.36 65
2270.47 48
2270.58 29
2270.69 12
2270.80 0
2270.91 0
2271.02 0
2271.13 0
2271.24 8
2271.35 22
2271.46 37
2271.57 51
2271.68 63
2271.78 72
2271.89 79
2272.00 84
2272.11 88
2272.22 90
2272.33 91
2272.44 91
2272.55 89
2272.66 84
2272.77 78
2272.88 69
2272.99 59
2273.10 50
2273.20 42
2273.31 38
2273.42 37
2273.53 40
2273.64 47
2273.75 55
2273.86 65
2273.97 73
2274.08 80
2274.19 85
2274.30 88
2274.41 89
2274.52 89
2274.63 87
2274.73 85
2274.84 83
2274.95 81
2275.06 78
2275.17 76
2275.28 76
2275.39 78
2275.50 82
2275.61 88
2275.72 94
2275.83 98
2275.94 97
2276.05 92
2276.16 81
2276.27 65
2276.37 49
2276.48 34
2276.59 21
2276.70 13
2276.81 9
2276.92 7
2277.03 7
2277.14 6
2277.25 4
2277.36 2
2277.47 0
2277.58 0
2277.69 0
2277.80 2
2277.91 7
2278.01 16
2278.12 25
2278.23 36
2278.34 48
2278.45 60
2278.56 73
2278.67 86
2278.78 98
2278.89 109
2279.00 117
2279.11 123
2279.22 125
2279.33 125
2279.44 124
2279.55 123
2279.66 125
2279.77 129
2279.87 136
2279.98 144
2280.09 152
2280.20 157
2280.31 158
2280.42 156
2280.53 151
2280.64 144
2280.75 136
2280.86 128
2280.97 121
2281.08 115
2281.19 108
2281.30 102
2281.41 95
2281.52 88
2281.63 83
2281.74 79
2281.84 76
2281.95 75
2282.06 75
2282.17 78
2282.28 82
2282.39 89
2282.50 97
2282.61 106
2282.72 114
2282.83 119
2282.94 121
2283.05 118
2283.16 111
2283.27 100
2283.38 87
2283.49 73
2283.60 57
2283.71 41
2283.82 26
2283.93 11
2284.04 0
2284.14 0
2284.25 0
2284.36 0
2284.47 0
2284.58 0
2284.69 0
2284.80 0
2284.91 1
2285.02 10
2285.13 18
2285.24 26
2285.35 32
2285.46 38
2285.57 42
2285.68 47
2285.79 51
2285.90 56
2286.01 62
2286.12 69
2286.23 78
2286.34 87
2286.45 96
2286.55 106
2286.66 114
2286.77 123
2286.88 132
2286.99 141
2287.10 150
2287.21 159
2287.32 167
2287.43 175
2287.54 182
2287.65 188
2287.76 193
2287.87 197
2287.98 200
2288.09 202
2288.20 202
2288.31 201
2288.42 199
2288.53 197
2288.64 194
2288.75 191
2288.86 188
2288.97 184
2289.08 177
2289.19 169
2289.30 158
2289.41 145
2289.51 133
2289.62 122
2289.73 113
2289.84 105
2289.95 98
2290.06 91
2290.17 84
2290.28 76
2290.39 69
2290.50 63
2290.61 61
2290.72 61
2290.83 64
2290.94 68
2291.05 73
2291.16 77
2291.27 79
2291.38 79
2291.49 75
2291.60 69
2291.71 60
2291.82 50
2291.93 39
2292.04 30
2292.15 21
2292.26 16
2292.37 14
2292.48 15
2292.59 19
2292.70 26
2292.81 35
2292.92 44
2293.03 54
2293.13 63
2293.24 69
2293.35 72
2293.46 71
2293.57 66
2293.68 56
2293.79 43
2293.90 28
2294.01 13
2294.12 0
2294.23 0
2294.34 0
2294.45 0
2294.56 0
2294.67 0
2294.78 4
2294.89 17
2295.00 30
2295.11 42
2295.22 50
2295.33 54
2295.44 53
2295.55 48
2295.66 42
2295.77 34
2295.88 28
2295.99 24
2296.10 22
2296.21 23
2296.32 26
2296.43 29
2296.54 33
2296.65 36
2296.76 40
2296.87 43
2296.98 46
2297.09 49
2297.20 51
2297.31 52
2297.42 51
2297.53 49
2297.64 45
2297.75 40
2297.86 34
2297.97 30
2298.08 28
2298.19 28
2298.30 31
2298.41 38
2298.52 47
2298.63 58
2298.74 69
2298.85 79
2298.96 86
2299.07 90
2299.18 90
2299.28 87
2299.39 82
2299.50 77
2299.61 72
2299.72 69
2299.83 69
2299.94 70
2300.05 73
2300.16 76
2300.27 80
2300.38 83
2300.49 85
2300.60 85
2300.71 85
2300.82 83
2300.93 81
2301.04 79
2301.15 77
2301.26 75
2301.37 74
2301.48 73
2301.59 72
2301.70 70
2301.81 68
2301.92 66
2302.03 65
2302.14 64
2302.25 65
2302.36 67
2302.47 71
2302.58 77
2302.69 85
2302.80 93
2302.91 102
2303.02 110
2303.13 118
2303.24 124
2303.35 129
2303.46 132
2303.57 134
2303.68 135
2303.79 135
2303.90 136
2304.01 138
2304.12 141
2304.23 147
2304.34 155
2304.45 165
2304.56 176
2304.67 189
2304.78 201
2304.89 211
2305.00 217
2305.11 220
2305.22 218
2305.33 213
2305.44 207
2305.55 201
2305.66 197
2305.77 195
2305.88 196
2305.99 198
2306.10 201
2306.21 203
2306.32 204
2306.43 202
2306.54 198
2306.65 194
2306.76 189
2306.87 184
2306.98 180
2307.09 175
2307.20 169
2307.31 162
2307.42 154
2307.53 144
2307.64 134
2307.75 124
2307.86 114
2307.97 105
2308.08 97
2308.19 90
2308.31 82
2308.42 73
2308.53 64
2308.64 54
2308.75 44
2308.86 34
2308.97 25
2309.08 18
2309.19 13
2309.30 8
2309.41 5
2309.52 3
2309.63 1
2309.74 0
2309.85 0
2309.96 0
2310.07 0
2310.18 0
2310.29 0
2310.40 0
2310.51 0
2310.62 1
2310.73 6
2310.84 13
2310.95 21
2311.06 28
2311.17 35
2311.28 39
2311.39 41
2311.50 40
2311.61 38
2311.72 37
2311.83 36
2311.94 38
2312.05 43
2312.16 50
2312.27 60
2312.38 70
2312.49 83
2312.60 96
2312.71 110
2312.82 124
2312.93 138
2313.04 152
2313.15 164
2313.26 174
2313.37 183
2313.48 192
2313.59 201
2313.70 211
2313.81 220
2313.92 229
2314.03 234
2314.14 235
2314.25 233
2314.37 226
2314.48 217
2314.59 208
2314.70 201
2314.81 196
2314.92 192
2315.03 190
2315.14 187
2315.25 183
2315.36 177
2315.47 171
2315.58 167
2315.69 166
2315.80 169
2315.91 175
2316.02 184
2316.13 191
2316.24 196
2316.35 196
2316.46 191
2316.57 182
2316.68 171
2316.79 160
2316.90 150
2317.01 143
2317.12 138
2317.23 134
2317.34 130
2317.45 126
2317.56 120
2317.67 113
2317.78 107
2317.89 103
2318.00 101
2318.12 103
2318.23 109
2318.34 119
2318.45 132
2318.56 148
2318.67 166
2318.78 186
2318.89 206
2319.00 226
2319.11 242
2319.22 255
2319.33 263
2319.44 266
2319.55 264
2319.66 258
2319.77 250
2319.88 240
2319.99 229
2320.10 217
2320.21 205
2320.32 194
2320.43 183
2320.54 173
2320.65 165
2320.76 159
2320.87 154
2320.99 150
2321.10 146
2321.21 142
2321.32 137
2321.43 133
2321.54 128
2321.65 123
2321.76 117
2321.87 111
2321.98 104
2322.09 96
2322.20 87
2322.31 77
2322.42 69
2322.53 63
2322.64 59
2322.75 58
2322.86 60
2322.97 63
2323.08 68
2323.19 72
2323.30 76
2323.41 80
2323.53 83
2323.64 87
2323.75 93
2323.86 100
2323.97 111
2324.08 124
2324.19 139
2324.30 155
2324.41 168
2324.52 179
2324.63 184
2324.74 185
2324.85 181
2324.96 174
2325.07 167
2325.18 160
2325.29 156
2325.40 153
2325.51 151
2325.62 149
2325.74 145
2325.85 139
2325.96 130
2326.07 120
2326.18 109
2326.29 98
2326.40 89
2326.51 83
2326.62 79
2326.73 79
2326.84 80
2326.95 82
2327.06 84
2327.17 85
2327.28 84
2327.39 80
2327.50 74
2327.61 65
2327.73 53
2327.84 41
2327.95 27
2328.06 14
2328.17 1
2328.28 0
2328.39 0
2328.50 0
2328.61 0
2328.72 0
2328.83 0
2328.94 0
2329.05 0
2329.16 5
2329.27 14
2329.38 24
2329.49 36
2329.61 49
2329.72 61
2329.83 72
2329.94 80
2330.05 86
2330.16 88
2330.27 87
2330.38 82
2330.49 76
2330.60 69
2330.71 63
2330.82 58
2330.93 56
2331.04 58
2331.15 63
2331.26 72
2331.38 83
2331.49 95
2331.60 108
2331.71 118
2331.82 127
2331.93 134
2332.04 139
2332.15 143
2332.26 146
2332.37 149
2332.48 152
2332.59 156
2332.70 159
2332.81 163
2332.92 168
2333.04 172
2333.15 176
2333.26 179
2333.37 183
2333.48 186
2333.59 189
2333.70 191
2333.81 194
2333.92 197
2334.03 200
2334.14 202
2334.25 204
2334.36 204
2334.47 204
2334.59 202
2334.70 199
2334.81 193
2334.92 185
2335.03 174
2335.14 162
2335.25 149
2335.36 138
2335.47 129
2335.58 124
2335.69 122
2335.80 124
2335.91 127
2336.03 130
2336.14 131
2336.25 129
2336.36 124
2336.47 116
2336.58 106
2336.69 95
2336.80 85
2336.91 78
2337.02 77
2337.13 82
2337.24 93
2337.35 111
2337.47 132
2337.58 155
2337.69 176
2337.80 192
2337.91 203
2338.02 208
2338.13 207
2338.24 203
2338.35 199
2338.46 197
2338.57 199
2338.68 206
2338.80 217
2338.91 231
2339.02 244
2339.13 255
2339.24 260
2339.35 259
2339.46 252
2339.57 239
2339.68 223
2339.79 205
2339.90 188
2340.01 172
2340.13 158
2340.24 147
2340.35 140
2340.46 135
2340.57 134
2340.68 135
2340.79 137
2340.90 140
2341.01 143
2341.12 146
2341.23 147
2341.35 147
2341.46 147
2341.57 148
2341.68 148
2341.79 149
2341.90 148
2342.01 146
2342.12 142
2342.23 137
2342.34 130
2342.45 122
2342.57 116
2342.68 110
2342.79 107
2342.90 105
2343.01 104
2343.12 104
2343.23 104
2343.34 104
2343.45 103
2343.56 103
2343.67 102
2343.79 102
2343.90 103
2344.01 107
2344.12 113
2344.23 119
2344.34 126
2344.45 131
2344.56 135
2344.67 135
2344.78 132
2344.90 125
2345.01 117
2345.12 109
2345.23 100
2345.34 94
2345.45 90
2345.56 90
2345.67 92
2345.78 98
2345.89 105
2346.01 112
2346.12 118
2346.23 121
2346.34 122
2346.45 120
2346.56 118
2346.67 117
2346.78 118
2346.89 121
2347.00 128
2347.12 136
2347.23 146
2347.34 156
2347.45 165
2347.56 173
2347.67 178
2347.78 181
2347.89 180
2348.00 176
2348.11 168
2348.23 159
2348.34 148
2348.45 137
2348.56 126
2348.67 118
2348.78 110
2348.89 105
2349.00 102
2349.11 101
2349.23 104
2349.34 109
2349.45 118
2349.56 130
2349.67 144
2349.78 159
2349.89 172
2350.00 182
2350.11 187
2350.23 185
2350.34 176
2350.45 161
2350.56 144
2350.67 126
2350.78 110
2350.89 99
2351.00 92
2351.11 90
2351.23 90
2351.34 91
2351.45 92
2351.56 92
2351.67 92
2351.78 92
2351.89 94
2352.00 99
2352.11 107
2352.23 117
2352.34 129
2352.45 142
2352.56 153
2352.67 164
2352.78 171
2352.89 176
2353.00 178
2353.11 177
2353.23 174
2353.34 170
2353.45 165
2353.56 162
2353.67 161
2353.78 164
2353.89 170
2354.00 177
2354.12 184
2354.23 190
2354.34 191
2354.45 188
2354.56 180
2354.67 169
2354.78 157
2354.89 146
2355.01 136
2355.12 129
2355.23 124
2355.34 120
2355.45 116
2355.56 109
2355.67 101
2355.78 90
2355.89 79
2356.01 68
2356.12 60
2356.23 55
2356.34 54
2356.45 58
2356.56 67
2356.67 78
2356.78 91
2356.90 104
2357.01 117
2357.12 128
2357.23 139
2357.34 147
2357.45 154
2357.56 160
2357.68 163
2357.79 163
2357.90 161
2358.01 157
2358.12 151
2358.23 144
2358.34 137
2358.45 130
2358.57 125
2358.68 119
2358.79 114
2358.90 108
2359.01 103
2359.12 98
2359.23 96
2359.34 98
2359.46 104
2359.57 114
2359.68 125
2359.79 136
2359.90 145
2360.01 149
2360.12 149
2360.24 144
2360.35 138
2360.46 131
2360.57 125
2360.68 123
2360.79 125
2360.90 129
2361.01 136
2361.13 143
2361.24 150
2361.35 154
2361.46 157
2361.57 159
2361.68 161
2361.79 164
2361.91 170
2362.02 179
2362.13 192
2362.24 206
2362.35 221
2362.46 233
2362.57 241
2362.69 243
2362.80 240
2362.91 233
2363.02 221
2363.13 208
2363.24 194
2363.35 180
2363.47 167
2363.58 155
2363.69 144
2363.80 133
2363.91 123
2364.02 113
2364.13 103
2364.25 93
2364.36 84
2364.47 75
2364.58 68
2364.69 64
2364.80 61
2364.91 61
2365.03 62
2365.14 65
2365.25 69
2365.36 73
2365.47 77
2365.58 81
2365.69 85
2365.81 88
2365.92 92
2366.03 96
2366.14 100
2366.25 104
2366.36 108
2366.47 111
2366.59 112
2366.70 111
2366.81 108
2366.92 100
2367.03 89
2367.14 74
2367.26 56
2367.37 36
2367.48 15
2367.59 0
2367.70 0
2367.81 0
2367.92 0
2368.04 0
2368.15 0
2368.26 0
2368.37 0
2368.48 7
2368.59 26
2368.70 43
2368.82 54
2368.93 60
2369.04 61
2369.15 57
2369.26 52
2369.37 47
2369.49 44
2369.60 45
2369.71 48
2369.82 54
2369.93 62
2370.04 69
2370.16 77
2370.27 83
2370.38 89
2370.49 93
2370.60 97
2370.71 99
2370.82 100
2370.94 99
2371.05 96
2371.16 93
2371.27 90
2371.38 89
2371.49 89
2371.61 91
2371.72 93
2371.83 94
2371.94 94
2372.05 91
2372.16 85
2372.28 77
2372.39 67
2372.50 56
2372.61 46
2372.72 37
2372.83 30
2372.95 25
2373.06 23
2373.17 25
2373.28 29
2373.39 36
2373.50 44
2373.62 53
2373.73 60
2373.84 64
2373.95 64
2374.06 60
2374.17 52
2374.29 41
2374.40 31
2374.51 24
2374.62 22
2374.73 25
2374.84 35
2374.96 48
2375.07 63
2375.18 76
2375.29 86
2375.40 91
2375.51 90
2375.63 85
2375.74 77
2375.85 66
2375.96 56
2376.07 46
2376.18 38
2376.30 31
2376.41 25
2376.52 21
2376.63 19
2376.74 16
2376.85 14
2376.97 10
2377.08 6
2377.19 0
2377.30 0
2377.41 0
2377.52 0
2377.64 0
2377.75 0
2377.86 0
2377.97 0
2378.08 2
2378.20 9
2378.31 17
2378.42 24
2378.53 29
2378.64 32
2378.75 32
2378.87 29
2378.98 23
2379.09 16
2379.20 8
2379.31 0
2379.42 0
2379.54 0
2379.65 0
2379.76 0
2379.87 0
2379.98 0
2380.10 0
2380.21 11
2380.32 24
2380.43 38
2380.54 52
2380.65 64
2380.77 74
2380.88 83
2380.99 90
2381.10 96
2381.21 101
2381.33 105
2381.44 108
2381.55 108
2381.66 106
2381.77 100
2381.88 89
2382.00 76
2382.11 61
2382.22 47
2382.33 34
2382.44 25
2382.56 20
2382.67 18
2382.78 20
2382.89 24
2383.00 29
2383.12 34
2383.23 36
2383.34 37
2383.45 37
2383.56 36
2383.67 35
2383.79 37
2383.90 42
2384.01 52
2384.12 64
2384.23 79
2384.35 94
2384.46 107
2384.57 116
2384.68 122
2384.79 123
2384.91 122
2385.02 119
2385.13 114
2385.24 108
2385.35 100
2385.47 90
2385.58 77
2385.69 63
2385.80 48
2385.91 34
2386.03 22
2386.14 15
2386.25 11
2386.36 11
2386.47 14
2386.58 19
2386.70 25
2386.81 33
2386.92 40
2387.03 48
2387.14 56
2387.26 63
2387.37 71
2387.48 79
2387.59 87
2387.70 95
2387.82 102
2387.93 108
2388.04 113
2388.15 115
2388.26 114
2388.38 111
2388.49 106
2388.60 101
2388.71 95
2388.82 91
2388.94 86
2389.05 82
2389.16 79
2389.27 75
2389.38 71
2389.50 68
2389.61 67
2389.72 68
2389.83 72
2389.95 77
2390.06 83
2390.17 89
2390.28 93
2390.39 94
2390.51 92
2390.62 88
2390.73 83
2390.84 77
2390.95 70
2391.07 63
2391.18 55
2391.29 46
2391.40 36
2391.51 26
2391.63 17
2391.74 11
2391.85 7
2391.96 8
2392.07 14
2392.19 23
2392.30 34
2392.41 46
2392.52 56
2392.63 63
2392.75 69
2392.86 73
2392.97 78
2393.08 82
2393.20 87
2393.31 92
2393.42 96
2393.53 97
2393.64 95
2393.76 89
2393.87 81
2393.98 73
2394.09 66
2394.20 62
2394.32 60
2394.43 62
2394.54 66
2394.65 71
2394.77 76
2394.88 79
2394.99 80
2395.10 79
2395.21 75
2395.33 69
2395.44 63
2395.55 56
2395.66 50
2395.77 46
2395.89 44
2396.00 45
2396.11 47
2396.22 49
2396.34 53
2396.45 56
2396.56 59
2396.67 62
2396.78 64
2396.90 66
2397.01 66
2397.12 64
2397.23 61
2397.35 56
2397.46 52
2397.57 48
2397.68 46
2397.79 45
2397.91 45
2398.02 44
2398.13 43
2398.24 39
2398.36 33
2398.47 25
2398.58 16
2398.69 8
2398.80 1
2398.92 0
2399.03 0
2399.14 0
2399.25 0
2399.37 0
2399.48 0
2399.59 1
2399.70 2
2399.81 2
2399.93 2
2400.04 2
2400.15 3
2400.26 5
2400.38 8
2400.49 12
2400.60 15
2400.71 18
2400.83 19
2400.94 18
2401.05 14
2401.16 8
2401.27 2
2401.39 0
2401.50 0
2401.61 0
2401.72 0
2401.84 0
2401.95 4
2402.06 9
2402.17 14
2402.29 17
2402.40 19
2402.51 20
2402.62 20
2402.73 22
2402.85 27
2402.96 35
2403.07 47
2403.18 61
2403.30 75
2403.41 87
2403.52 94
2403.63 95
2403.75 90
2403.86 79
2403.97 66
2404.08 52
2404.20 40
2404.31 32
2404.42 27
2404.53 25
2404.64 23
2404.76 21
2404.87 18
2404.98 13
2405.09 7
2405.21 3
2405.32 2
2405.43 4
2405.54 11
2405.66 20
2405.77 31
2405.88 42
2405.99 52
2406.11 60
2406.22 67
2406.33 71
2406.44 74
2406.56 76
2406.67 78
2406.78 79
2406.89 79
2407.01 77
2407.12 73
2407.23 67
2407.34 58
2407.46 48
2407.57 37
2407.68 27
2407.79 20
2407.91 16
2408.02 15
2408.13 16
2408.24 19
2408.35 21
2408.47 22
2408.58 21
2408.69 18
2408.80 15
2408.92 12
2409.03 11
2409.14 11
2409.25 12
2409.37 13
2409.48 14
2409.59 15
2409.70 14
2409.82 15
2409.93 19
2410.04 26
2410.15 36
2410.27 50
2410.38 66
2410.49 82
2410.60 97
2410.72 109
2410.83 119
2410.94 124
2411.05 125
2411.17 123
2411.28 117
2411.39 109
2411.51 99
2411.62 90
2411.73 81
2411.84 76
2411.96 73
2412.07 74
2412.18 78
2412.29 84
2412.41 91
2412.52 96
2412.63 100
2412.74 102
2412.86 100
2412.97 94
2413.08 84
2413.19 71
2413.31 56
2413.42 40
2413.53 25
2413.64 11
2413.76 0
2413.87 0
2413.98 0
2414.09 0
2414.21 0
2414.32 0
2414.43 0
2414.54 1
2414.66 5
2414.77 8
2414.88 9
2415.00 9
2415.11 8
2415.22 7
2415.33 7
2415.45 9
2415.56 13
2415.67 17
2415.78 21
2415.90 23
2416.01 23
2416.12 21
2416.23 17
2416.35 13
2416.46 10
2416.57 9
2416.68 11
2416.80 16
2416.91 23
2417.02 33
2417.14 44
2417.25 56
2417.36 67
2417.47 77
2417.59 84
2417.70 88
2417.81 89
2417.92 87
2418.04 83
2418.15 78
2418.26 70
2418.38 61
2418.49 49
2418.60 36
2418.71 21
2418.83 7
2418.94 0
2419.05 0
2419.16 0
2419.28 0
2419.39 7
2419.50 22
2419.62 38
2419.73 54
2419.84 69
2419.95 83
2420.07 95
2420.18 106
2420.29 115
2420.40 122
2420.52 127
2420.63 128
2420.74 125
2420.86 120
2420.97 112
2421.08 103
2421.19 95
2421.31 88
2421.42 85
2421.53 86
2421.64 89
2421.76 96
2421.87 105
2421.98 114
2422.10 124
2422.21 134
2422.32 142
2422.43 150
2422.55 157
2422.66 163
2422.77 167
2422.89 170
2423.00 170
2423.11 168
2423.22 163
2423.34 155
2423.45 146
2423.56 136
2423.68 128
2423.79 121
2423.90 118
2424.01 118
2424.13 120
2424.24 123
2424.35 126
2424.47 127
2424.58 125
2424.69 120
2424.80 111
2424.92 100
2425.03 89
2425.14 78
2425.26 70
2425.37 63
2425.48 57
2425.59 53
2425.71 48
2425.82 43
2425.93 36
2426.05 29
2426.16 21
2426.27 15
2426.38 10
2426.50 7
2426.61 5
2426.72 6
2426.84 8
2426.95 12
2427.06 17
2427.17 23
2427.29 31
2427.40 41
2427.51 51
2427.63 60
2427.74 69
2427.85 76
2427.96 82
2428.08 86
2428.19 92
2428.30 100
2428.42 110
2428.53 124
2428.64 140
2428.76 155
2428.87 168
2428.98 177
2429.09 180
2429.21 177
2429.32 171
2429.43 163
2429.55 155
2429.66 151
2429.77 151
2429.88 155
2430.00 162
2430.11 171
2430.22 179
2430.34 186
2430.45 189
2430.56 188
2430.68 183
2430.79 174
2430.90 160
2431.01 144
2431.13 125
2431.24 104
2431.35 84
2431.47 65
2431.58 47
2431.69 31
2431.81 16
2431.92 4
2432.03 0
2432.14 0
2432.26 0
2432.37 0
2432.48 0
2432.60 0
2432.71 0
2432.82 0
2432.94 7
2433.05 17
2433.16 27
2433.28 36
2433.39 43
2433.50 48
2433.61 53
2433.73 56
2433.84 60
2433.95 66
2434.07 73
2434.18 84
2434.29 96
2434.41 111
2434.52 125
2434.63 137
2434.74 146
2434.86 152
2434.97 154
2435.08 154
2435.20 154
2435.31 153
2435.42 153
2435.54 154
2435.65 156
2435.76 157
2435.88 158
2435.99 157
2436.10 154
2436.22 150
2436.33 143
2436.44 134
2436.55 122
2436.67 108
2436.78 92
2436.89 75
2437.01 59
2437.12 46
2437.23 37
2437.35 31
2437.46 30
2437.57 31
2437.69 35
2437.80 38
2437.91 41
2438.03 43
2438.14 46
2438.25 49
2438.37 55
2438.48 62
2438.59 71
2438.70 80
2438.82 86
2438.93 88
2439.04 86
2439.16 81
2439.27 73
2439.38 67
2439.50 64
2439.61 64
2439.72 69
2439.84 77
2439.95 85
2440.06 91
2440.18 93
2440.29 93
2440.40 89
2440.52 85
2440.63 80
2440.74 78
2440.86 79
2440.97 84
2441.08 91
2441.20 100
2441.31 110
2441.42 119
2441.53 125
2441.65 128
2441.76 128
2441.87 126
2441.99 121
2442.10 116
2442.21 113
2442.33 111
2442.44 112
2442.55 114
2442.67 118
2442.78 122
2442.89 125
2443.01 125
2443.12 123
2443.23 118
2443.35 111
2443.46 103
2443.57 97
2443.69 93
2443.80 93
2443.91 98
2444.03 106
2444.14 116
2444.25 125
2444.37 131
2444.48 134
2444.59 133
2444.71 128
2444.82 122
2444.93 115
2445.05 109
2445.16 104
2445.27 101
2445.39 101
2445.50 103
2445.61 108
2445.73 115
2445.84 125
2445.95 137
2446.07 150
2446.18 161
2446.29 170
2446.41 176
2446.52 178
2446.63 176
2446.75 171
2446.86 165
2446.97 158
2447.09 152
2447.20 148
2447.31 144
2447.43 142
2447.54 139
2447.65 135
2447.77 129
2447.88 120
2447.99 111
2448.11 101
2448.22 91
2448.33 82
2448.45 75
2448.56 71
2448.67 68
2448.79 66
2448.90 63
2449.01 59
2449.13 54
2449.24 48
2449.35 43
2449.47 40
2449.58 40
2449.70 42
2449.81 47
2449.92 54
2450.04 61
2450.15 69
2450.26 78
2450.38 88
2450.49 98
2450.60 107
2450.72 116
2450.83 124
2450.94 129
2451.06 131
2451.17 131
2451.28 128
2451.40 126
2451.51 123
2451.62 122
2451.74 121
2451.85 120
2451.96 118
2452.08 115
2452.19 110
2452.30 103
2452.42 96
2452.53 87
2452.65 80
2452.76 73
2452.87 67
2452.99 63
2453.10 61
2453.21 62
2453.33 64
2453.44 67
2453.55 72
2453.67 77
2453.78 82
2453.89 88
2454.01 92
2454.12 96
2454.23 98
2454.35 99
2454.46 97
2454.58 95
2454.69 92
2454.80 91
2454.92 90
2455.03 92
2455.14 94
2455.26 97
2455.37 98
2455.48 97
2455.60 94
2455.71 89
2455.82 81
2455.94 73
2456.05 66
2456.17 61
2456.28 57
2456.39 55
2456.51 54
2456.62 53
2456.73 53
2456.85 53
2456.96 53
2457.07 55
2457.19 59
2457.30 63
2457.41 68
2457.53 72
2457.64 73
2457.76 72
2457.87 68
2457.98 61
2458.10 53
2458.21 43
2458.32 34
2458.44 26
2458.55 19
2458.66 14
2458.78 11
2458.89 11
2459.01 13
2459.12 19
2459.23 27
2459.35 36
2459.46 47
2459.57 58
2459.69 69
2459.80 81
2459.91 92
2460.03 103
2460.14 113
2460.26 120
2460.37 125
2460.48 126
2460.60 123
2460.71 115
2460.82 104
2460.94 90
2461.05 74
2461.17 57
2461.28 41
2461.39 26
2461.51 14
2461.62 7
2461.73 3
2461.85 3
2461.96 6
2462.07 10
2462.19 13
2462.30 14
2462.42 12
2462.53 7
2462.64 0
2462.76 0
2462.87 0
2462.98 0
2463.10 0
2463.21 0
2463.33 0
2463.44 14
2463.55 30
2463.67 44
2463.78 56
2463.89 64
2464.01 65
2464.12 62
2464.24 54
2464.35 44
2464.46 33
2464.58 24
2464.69 18
2464.80 16
2464.92 17
2465.03 21
2465.15 27
2465.26 34
2465.37 42
2465.49 50
2465.60 58
2465.72 67
2465.83 76
2465.94 84
2466.06 92
2466.17 97
2466.28 99
2466.40 98
2466.51 93
2466.63 86
2466.74 78
2466.85 69
2466.97 61
2467.08 54
2467.19 48
2467.31 41
2467.42 35
2467.54 28
2467.65 20
2467.76 13
2467.88 7
2467.99 3
2468.11 2
2468.22 3
2468.33 5
2468.45 9
2468.56 14
2468.67 17
2468.79 21
2468.90 24
2469.02 27
2469.13 32
2469.24 37
2469.36 44
2469.47 51
2469.59 58
2469.70 65
2469.81 71
2469.93 76
2470.04 82
2470.16 87
2470.27 92
2470.38 97
2470.50 100
2470.61 102
2470.73 101
2470.84 98
2470.95 93
2471.07 87
2471.18 81
2471.29 75
2471.41 69
2471.52 64
2471.64 60
2471.75 56
2471.86 53
2471.98 51
2472.09 49
2472.21 49
2472.32 51
2472.43 54
2472.55 58
2472.66 62
2472.78 67
2472.89 72
2473.00 78
2473.12 84
2473.23 92
2473.35 100
2473.46 109
2473.57 117
2473.69 125
2473.80 130
2473.92 133
2474.03 133
2474.14 131
2474.26 127
2474.37 123
2474.49 119
2474.60 115
2474.71 110
2474.83 105
2474.94 99
2475.06 92
2475.17 83
2475.28 74
2475.40 63
2475.51 52
2475.63 40
2475.74 27
2475.85 15
2475.97 5
2476.08 0
2476.20 0
2476.31 0
2476.42 1
2476.54 12
2476.65 25
2476.77 39
2476.88 52
2476.99 64
2477.11 73
2477.22 78
2477.34 81
2477.45 82
2477.56 80
2477.68 76
2477.79 70
2477.91 61
2478.02 50
2478.14 38
2478.25 26
2478.36 15
2478.48 6
2478.59 0
2478.71 0
2478.82 1
2478.93 6
2479.05 14
2479.16 23
2479.28 33
2479.39 42
2479.50 51
2479.62 60
2479.73 68
2479.85 75
2479.96 80
2480.08 85
2480.19 88
2480.30 91
2480.42 94
2480.53 98
2480.65 103
2480.76 109
2480.87 117
2480.99 124
2481.10 130
2481.22 134
2481.33 136
2481.44 134
2481.56 129
2481.67 121
2481.79 109
2481.90 96
2482.02 81
2482.13 66
2482.24 52
2482.36 40
2482.47 29
2482.59 22
2482.70 18
2482.82 17
2482.93 17
2483.04 19
2483.16 20
2483.27 20
2483.39 19
2483.50 17
2483.61 15
2483.73 14
2483.84 15
2483.96 19
2484.07 24
2484.19 28
2484.30 32
2484.41 33
2484.53 31
2484.64 28
2484.76 24
2484.87 21
2484.99 20
2485.10 21
2485.21 26
2485.33 33
2485.44 42
2485.56 53
2485.67 63
2485.79 71
2485.90 77
2486.01 79
2486.13 78
2486.24 75
2486.36 69
2486.47 64
2486.59 60
2486.70 58
2486.81 56
2486.93 56
2487.04 55
2487.16 53
2487.27 51
2487.39 49
2487.50 47
2487.61 45
2487.73 45
2487.84 46
2487.96 46
2488.07 46
2488.19 46
2488.30 43
2488.41 40
2488.53 36
2488.64 32
2488.76 29
2488.87 27
2488.99 24
2489.10 20
2489.21 15
2489.33 9
2489.44 2
2489.56 0
2489.67 0
2489.79 0
2489.90 0
2490.01 0
2490.13 0
2490.24 0
2490.36 1
2490.47 4
2490.59 8
2490.70 12
2490.82 17
2490.93 24
2491.04 32
2491.16 41
2491.27 49
2491.39 57
2491.50 64
2491.62 68
2491.73 71
2491.84 73
2491.96 73
2492.07 74
2492.19 76
2492.30 80
2492.42 84
2492.53 90
2492.65 95
2492.76 98
2492.87 97
2492.99 92
2493.10 83
2493.22 72
2493.33 60
2493.45 49
2493.56 40
2493.68 34
2493.79 30
2493.90 27
2494.02 25
2494.13 23
2494.25 20
2494.36 18
2494.48 17
2494.59 17
2494.71 19
2494.82 23
2494.93 28
2495.05 33
2495.16 38
2495.28 42
2495.39 44
2495.51 44
2495.62 41
2495.74 35
2495.85 27
2495.97 18
2496.08 8
2496.19 0
2496.31 0
2496.42 0
2496.54 0
2496.65 0
2496.77 0
2496.88 0
2497.00 0
2497.11 0
2497.22 0
2497.34 2
2497.45 7
2497.57 14
2497.68 23
2497.80 33
2497.91 42
2498.03 50
2498.14 55
2498.26 59
2498.37 62
2498.48 65
2498.60 69
2498.71 73
2498.83 76
2498.94 78
2499.06 79
2499.17 78
2499.29 77
2499.40 76
2499.52 78
2499.63 82
2499.75 87
2499.86 93
2499.97 98
2500.09 102
2500.20 105
2500.32 106
2500.43 106
2500.55 106
2500.66 105
2500.78 104
2500.89 102
2501.01 98
2501.12 93
2501.23 85
2501.35 78
2501.46 72
2501.58 68
2501.69 69
2501.81 73
2501.92 82
2502.04 94
2502.15 107
2502.27 117
2502.38 125
2502.50 127
2502.61 125
2502.73 119
2502.84 112
2502.95 105
2503.07 101
2503.18 100
2503.30 104
2503.41 109
2503.53 114
2503.64 116
2503.76 115
2503.87 109
2503.99 101
2504.10 93
2504.22 86
2504.33 82
2504.45 82
2504.56 87
2504.67 96
2504.79 108
2504.90 121
2505.02 135
2505.13 148
2505.25 158
2505.36 165
2505.48 165
2505.59 160
2505.71 150
2505.82 135
2505.94 117
2506.05 100
2506.17 86
2506.28 77
2506.40 72
2506.51 70
2506.62 70
2506.74 71
2506.85 71
2506.97 71
2507.08 73
2507.20 78
2507.31 89
2507.43 105
2507.54 125
2507.66 146
2507.77 165
2507.89 178
2508.00 184
2508.12 182
2508.23 173
2508.35 160
2508.46 144
2508.58 131
2508.69 121
2508.81 117
2508.92 120
2509.04 128
2509.15 140
2509.26 151
2509.38 161
2509.49 167
2509.61 169
2509.72 168
2509.84 166
2509.95 165
2510.07 165
2510.18 169
2510.30 174
2510.41 180
2510.53 185
2510.64 188
2510.76 189
2510.87 187
2510.99 182
2511.10 175
2511.22 167
2511.33 157
2511.45 147
2511.56 136
2511.68 125
2511.79 114
2511.91 103
2512.02 95
2512.14 88
2512.25 83
2512.37 80
2512.48 79
2512.60 80
2512.71 82
2512.82 84
2512.94 86
2513.05 88
2513.17 90
2513.28 94
2513.40 100
2513.51 108
2513.63 119
2513.74 133
2513.86 148
2513.97 162
2514.09 174
2514.20 184
2514.32 189
2514.43 191
2514.55 191
2514.66 188
2514.78 185
2514.89 180
2515.01 174
2515.12 166
2515.24 156
2515.35 144
2515.47 130
2515.58 116
2515.70 101
2515.81 86
2515.93 73
2516.04 60
2516.16 49
2516.27 39
2516.39 30
2516.50 23
2516.62 18
2516.73 15
2516.85 13
2516.96 12
2517.08 11
2517.19 10
2517.31 8
2517.42 5
2517.54 2
2517.65 0
2517.77 0
2517.88 0
2518.00 0
2518.11 0
2518.23 1
2518.34 3
2518.46 4
2518.57 4
2518.69 3
2518.80 1
2518.92 0
2519.03 0
2519.15 0
2519.26 0
2519.38 0
2519.49 3
2519.61 7
2519.72 10
2519.84 13
2519.95 15
2520.07 17
2520.18 18
2520.30 20
2520.41 22
2520.53 24
2520.64 28
2520.76 31
2520.87 34
2520.99 37
2521.10 40
2521.22 44
2521.33 49
2521.45 57
2521.56 67
2521.68 78
2521.79 89
2521.91 98
2522.02 105
2522.14 108
2522.25 108
2522.37 105
2522.48 99
2522.60 93
2522.71 87
2522.83 80
2522.94 72
2523.06 66
2523.18 60
2523.29 55
2523.41 52
2523.52 52
2523.64 54
2523.75 58
2523.87 62
2523.98 65
2524.10 67
2524.21 66
2524.33 63
2524.44 58
2524.56 53
2524.67 49
2524.79 46
2524.90 46
2525.02 48
2525.13 51
2525.25 55
2525.36 57
2525.48 57
2525.59 55
2525.71 52
2525.82 48
2525.94 46
2526.05 45
2526.17 45
2526.28 47
2526.40 48
2526.51 49
2526.63 50
2526.75 50
2526.86 52
2526.98 56
2527.09 64
2527.21 75
2527.32 87
2527.44 99
2527.55 110
2527.67 117
2527.78 121
2527.90 122
2528.01 123
2528.13 124
2528.24 127
2528.36 131
2528.47 136
2528.59 140
2528.70 142
2528.82 140
2528.93 137
2529.05 132
2529.16 127
2529.28 124
2529.40 122
2529.51 122
2529.63 121
2529.74 119
2529.86 113
2529.97 106
2530.09 97
2530.20 89
2530.32 83
2530.43 80
2530.55 81
2530.66 85
2530.78 89
2530.89 92
2531.01 93
2531.12 91
2531.24 88
2531.36 86
2531.47 86
2531.59 90
2531.70 98
2531.82 108
2531.93 118
2532.05 126
2532.16 130
2532.28 128
2532.39 121
2532.51 107
2532.62 89
2532.74 70
2532.85 50
2532.97 31
2533.09 16
2533.20 5
2533.32 0
2533.43 0
2533.55 0
2533.66 0
2533.78 0
2533.89 0
2534.01 2
2534.12 7
2534.24 16
2534.35 28
2534.47 42
2534.58 56
2534.70 70
2534.82 81
2534.93 89
2535.05 94
2535.16 97
2535.28 100
2535.39 104
2535.51 108
2535.62 111
2535.74 114
2535.85 114
2535.97 111
2536.09 104
2536.20 96
2536.32 86
2536.43 76
2536.55 68
2536.66 62
2536.78 60
2536.89 60
2537.01 64
2537.12 68
2537.24 72
2537.35 75
2537.47 74
2537.59 70
2537.70 62
2537.82 50
2537.93 37
2538.05 23
2538.16 11
2538.28 1
2538.39 0
2538.51 0
2538.62 0
2538.74 0
2538.86 2
2538.97 6
2539.09 9
2539.20 10
2539.32 10
2539.43 7
2539.55 4
2539.66 0
2539.78 0
2539.90 0
2540.01 0
2540.13 0
2540.24 0
2540.36 1
2540.47 10
2540.59 22
2540.70 35
2540.82 48
2540.93 61
2541.05 72
2541.17 83
2541.28 92
2541.40 99
2541.51 103
2541.63 104
2541.74 102
2541.86 98
2541.97 91
2542.09 84
2542.21 77
2542.32 72
2542.44 69
2542.55 67
2542.67 66
2542.78 65
2542.90 65
2543.01 64
2543.13 65
2543.25 67
2543.36 69
2543.48 73
2543.59 76
2543.71 78
2543.82 78
2543.94 77
2544.06 76
2544.17 75
2544.29 75
2544.40 78
2544.52 81
2544.63 85
2544.75 86
2544.86 86
2544.98 82
2545.10 75
2545.21 66
2545.33 56
2545.44 46
2545.56 38
2545.67 33
2545.79 32
2545.90 33
2546.02 38
2546.14 44
2546.25 51
2546.37 57
2546.48 62
2546.60 64
2546.71 65
2546.83 63
2546.95 61
2547.06 59
2547.18 58
2547.29 60
2547.41 65
2547.52 74
2547.64 86
2547.76 100
2547.87 115
2547.99 128
2548.10 139
2548.22 145
2548.33 147
2548.45 143
2548.57 134
2548.68 122
2548.80 108
2548.91 94
2549.03 82
2549.14 73
2549.26 66
2549.38 63
2549.49 62
2549.61 63
2549.72 65
2549.84 67
2549.95 67
2550.07 66
2550.19 63
2550.30 58
2550.42 51
2550.53 44
2550.65 39
2550.76 37
2550.88 39
2551.00 44
2551.11 54
2551.23 64
2551.34 72
2551.46 76
2551.57 75
2551.69 69
2551.81 59
2551.92 46
2552.04 33
2552.15 22
2552.27 15
2552.38 10
2552.50 6
2552.62 4
2552.73 0
2552.85 0
2552.96 0
2553.08 0
2553.20 0
2553.31 0
2553.43 0
2553.54 0
2553.66 3
2553.77 11
2553.89 17
2554.01 21
2554.12 22
2554.24 20
2554.35 16
2554.47 12
2554.59 8
2554.70 4
2554.82 2
2554.93 1
2555.05 1
2555.16 2
2555.28 3
2555.40 6
2555.51 12
2555.63 20
2555.74 29
2555.86 40
2555.98 49
2556.09 56
2556.21 59
2556.32 57
2556.44 50
2556.55 41
2556.67 30
2556.79 21
2556.90 13
2557.02 9
2557.13 8
2557.25 11
2557.37 15
2557.48 19
2557.60 23
2557.71 23
2557.83 21
2557.95 16
2558.06 9
2558.18 2
2558.29 0
2558.41 0
2558.53 1
2558.64 12
2558.76 27
2558.87 44
2558.99 60
2559.10 74
2559.22 84
2559.34 90
2559.45 94
2559.57 98
2559.68 103
2559.80 109
2559.92 115
2560.03 121
2560.15 126
2560.26 127
2560.38 124
2560.50 119
2560.61 111
2560.73 103
2560.84 96
2560.96 89
2561.08 85
2561.19 81
2561.31 78
2561.42 75
2561.54 72
2561.66 68
2561.77 64
2561.89 61
2562.00 59
2562.12 58
2562.24 58
2562.35 58
2562.47 58
2562.58 56
2562.70 54
2562.82 50
2562.93 46
2563.05 44
2563.16 43
2563.28 45
2563.40 51
2563.51 60
2563.63 69
2563.74 78
2563.86 84
2563.98 87
2564.09 87
2564.21 85
2564.32 83
2564.44 84
2564.56 89
2564.67 98
2564.79 111
2564.91 125
2565.02 138
2565.14 148
2565.25 152
2565.37 150
2565.49 143
2565.60 132
2565.72 120
2565.83 106
2565.95 93
2566.07 81
2566.18 70
2566.30 62
2566.41 55
2566.53 52
2566.65 51
2566.76 53
2566.88 57
2566.99 62
2567.11 67
2567.23 70
2567.34 74
2567.46 77
2567.58 81
2567.69 87
2567.81 95
2567.92 105
2568.04 116
2568.16 127
2568.27 138
2568.39 145
2568.50 150
2568.62 151
2568.74 149
2568.85 145
2568.97 138
2569.09 130
2569.20 121
2569.32 112
2569.43 105
2569.55 99
2569.67 95
2569.78 92
2569.90 89
2570.01 87
2570.13 84
2570.25 81
2570.36 79
2570.48 80
2570.60 85
2570.71 95
2570.83 109
2570.94 126
2571.06 144
2571.18 161
2571.29 175
2571.41 185
2571.53 191
2571.64 192
2571.76 190
2571.87 186
2571.99 180
2572.11 174
2572.22 167
2572.34 160
2572.46 150
2572.57 139
2572.69 125
2572.80 108
2572.92 89
2573.04 69
2573.15 50
2573.27 33
2573.39 20
2573.50 10
2573.62 4
2573.73 0
2573.85 0
2573.97 0
2574.08 0
2574.20 0
2574.32 0
2574.43 0
2574.55 0
2574.66 4
2574.78 9
2574.90 13
2575.01 14
2575.13 13
2575.25 9
2575.36 3
2575.48 0
2575.59 0
2575.71 0
2575.83 0
2575.94 0
2576.06 0
2576.18 0
2576.29 9
2576.41 18
2576.53 27
2576.64 37
2576.76 45
2576.87 53
2576.99 61
2577.11 69
2577.22 77
2577.34 87
2577.46 96
2577.57 107
2577.69 116
2577.80 124
2577.92 129
2578.04 131
2578.15 130
2578.27 126
2578.39 120
2578.50 115
2578.62 112
2578.74 112
2578.85 116
2578.97 125
2579.09 137
2579.20 150
2579.32 163
2579.43 173
2579.55 177
2579.67 175
2579.78 166
2579.90 152
2580.02 134
2580.13 114
2580.25 94
2580.37 76
2580.48 61
2580.60 49
2580.71 41
2580.83 35
2580.95 33
2581.06 33
2581.18 35
2581.30 38
2581.41 41
2581.53 43
2581.65 42
2581.76 39
2581.88 33
2582.00 24
2582.11 16
2582.23 9
2582.34 7
2582.46 9
2582.58 16
2582.69 25
2582.81 36
2582.93 46
2583.04 54
2583.16 59
2583.28 61
2583.39 63
2583.51 63
2583.63 63
2583.74 63
2583.86 62
2583.98 60
2584.09 57
2584.21 52
2584.33 48
2584.44 46
2584.56 45
2584.67 48
2584.79 53
2584.91 60
2585.02 68
2585.14 76
2585.26 84
2585.37 89
2585.49 93
2585.61 95
2585.72 96
2585.84 97
2585.96 96
2586.07 96
2586.19 96
2586.31 97
2586.42 98
2586.54 100
2586.66 102
2586.77 104
2586.89 107
2587.01 109
2587.12 110
2587.24 111
2587.36 112
2587.47 113
2587.59 116
2587.71 119
2587.82 124
2587.94 128
2588.05 133
2588.17 136
2588.29 136
2588.40 133
2588.52 126
2588.64 116
2588.75 103
2588.87 90
2588.99 77
2589.10 66
2589.22 57
2589.34 52
2589.45 49
2589.57 47
2589.69 47
2589.80 46
2589.92 44
2590.04 41
2590.15 36
2590.27 28
2590.39 19
2590.50 9
2590.62 0
2590.74 0
2590.85 0
2590.97 0
2591.09 0
2591.20 0
2591.32 0
2591.44 0
2591.55 3
2591.67 10
2591.79 16
2591.90 22
2592.02 29
2592.14 35
2592.25 43
2592.37 51
2592.49 59
2592.60 68
2592.72 76
2592.84 84
2592.95 91
2593.07 98
2593.19 104
2593.30 108
2593.42 111
2593.54 112
2593.65 111
2593.77 107
2593.89 101
2594.00 93
2594.12 86
2594.24 81
2594.35 78
2594.47 78
2594.59 82
2594.70 89
2594.82 96
2594.94 103
2595.06 107
2595.17 110
2595.29 111
2595.41 111
2595.52 110
2595.64 108
2595.76 107
2595.87 104
2595.99 101
2596.11 98
2596.22 93
2596.34 88
2596.46 83
2596.57 78
2596.69 75
2596.81 72
2596.92 72
2597.04 73
2597.16 75
2597.27 78
2597.39 81
2597.51 83
2597.62 84
2597.74 84
2597.86 83
2597.97 82
2598.09 83
2598.21 86
2598.33 91
2598.44 99
2598.56 108
2598.68 117
2598.79 125
2598.91 132
2599.03 137
2599.14 140
2599.26 142
2599.38 145
2599.49 151
2599.61 159
2599.73 172
2599.84 186
2599.96 201
2600.08 216
2600.19 227
2600.31 235
2600.43 239
2600.55 239
2600.66 237
2600.78 234
2600.90 230
2601.01 226
2601.13 223
2601.25 221
2601.36 218
2601.48 214
2601.60 210
2601.71 206
2601.83 204
2601.95 203
2602.06 205
2602.18 209
2602.30 216
2602.42 222
2602.53 225
2602.65 223
2602.77 216
2602.88 205
2603.00 190
2603.12 177
2603.23 167
2603.35 162
2603.47 164
2603.58 169
2603.70 175
2603.82 179
2603.94 178
2604.05 172
2604.17 160
2604.29 146
2604.40 131
2604.52 118
2604.64 111
2604.75 109
2604.87 113
2604.99 120
2605.11 129
2605.22 138
2605.34 145
2605.46 150
2605.57 154
2605.69 157
2605.81 160
2605.92 163
2606.04 167
2606.16 170
2606.28 172
2606.39 172
2606.51 168
2606.63 163
2606.74 155
2606.86 145
2606.98 135
2607.09 124
2607.21 114
2607.33 105
2607.45 98
2607.56 94
2607.68 94
2607.80 97
2607.91 102
2608.03 109
2608.15 115
2608.26 120
2608.38 124
2608.50 125
2608.62 125
2608.73 125
2608.85 127
2608.97 130
2609.08 136
2609.20 143
2609.32 151
2609.44 158
2609.55 162
2609.67 161
2609.79 156
2609.90 146
2610.02 132
2610.14 114
2610.25 95
2610.37 75
2610.49 57
2610.61 41
2610.72 28
2610.84 17
2610.96 11
2611.07 8
2611.19 9
2611.31 14
2611.43 22
2611.54 34
2611.66 48
2611.78 64
2611.89 79
2612.01 94
2612.13 108
2612.25 120
2612.36 131
2612.48 140
2612.60 147
2612.71 153
2612.83 157
2612.95 158
2613.07 158
2613.18 155
2613.30 150
2613.42 145
2613.53 140
2613.65 136
2613.77 133
2613.89 132
2614.00 133
2614.12 134
2614.24 134
2614.35 133
2614.47 131
2614.59 127
2614.71 122
2614.82 118
2614.94 113
2615.06 111
2615.17 110
2615.29 110
2615.41 112
2615.53 115
2615.64 119
2615.76 124
2615.88 129
2616.00 134
2616.11 138
2616.23 140
2616.35 141
2616.46 141
2616.58 140
2616.70 139
2616.82 140
2616.93 143
2617.05 147
2617.17 153
2617.28 158
2617.40 162
2617.52 164
2617.64 164
2617.75 163
2617.87 162
2617.99 161
2618.11 161
2618.22 163
2618.34 165
2618.46 167
2618.57 170
2618.69 172
2618.81 174
2618.93 176
2619.04 177
2619.16 178
2619.28 180
2619.40 181
2619.51 183
2619.63 184
2619.75 186
2619.87 188
2619.98 190
2620.10 191
2620.22 190
2620.33 187
2620.45 181
2620.57 173
2620.69 162
2620.80 150
2620.92 137
2621.04 123
2621.16 110
2621.27 97
2621.39 86
2621.51 78
2621.62 73
2621.74 72
2621.86 76
2621.98 83
2622.09 93
2622.21 103
2622.33 111
2622.45 117
2622.56 120
2622.68 120
2622.80 117
2622.92 112
2623.03 108
2623.15 105
2623.27 103
2623.39 105
2623.50 109
2623.62 115
2623.74 122
2623.86 127
2623.97 128
2624.09 124
2624.21 113
2624.32 98
2624.44 77
2624.56 56
2624.68 35
2624.79 17
2624.91 4
2625.03 0
2625.15 0
2625.26 0
2625.38 0
2625.50 0
2625.62 1
2625.73 2
2625.85 5
2625.97 10
2626.09 17
2626.20 27
2626.32 38
2626.44 48
2626.56 56
2626.67 59
2626.79 58
2626.91 51
2627.03 41
2627.14 30
2627.26 20
2627.38 11
2627.50 6
2627.61 4
2627.73 4
2627.85 5
2627.97 6
2628.08 5
2628.20 3
2628.32 0
2628.44 0
2628.55 0
2628.67 0
2628.79 0
2628.91 0
2629.02 0
2629.14 1
2629.26 7
2629.38 14
2629.49 22
2629.61 29
2629.73 36
2629.85 41
2629.96 43
2630.08 43
2630.20 40
2630.32 35
2630.43 30
2630.55 26
2630.67 24
2630.79 24
2630.90 26
2631.02 29
2631.14 32
2631.26 34
2631.37 34
2631.49 33
2631.61 31
2631.73 27
2631.84 24
2631.96 20
2632.08 16
2632.20 12
2632.31 8
2632.43 4
2632.55 0
2632.67 0
2632.78 0
2632.90 0
2633.02 0
2633.14 0
2633.26 1
2633.37 5
2633.49 10
2633.61 15
2633.73 21
2633.84 26
2633.96 31
2634.08 33
2634.20 33
2634.31 31
2634.43 29
2634.55 27
2634.67 26
2634.78 27
2634.90 29
2635.02 33
2635.14 36
2635.25 37
2635.37 37
2635.49 33
2635.61 28
2635.73 21
2635.84 14
2635.96 8
2636.08 5
2636.20 5
2636.31 9
2636.43 16
2636.55 25
2636.67 37
2636.78 49
2636.90 60
2637.02 68
2637.14 73
2637.26 75
2637.37 75
2637.49 73
2637.61 71
2637.73 68
2637.84 65
2637.96 62
2638.08 56
2638.20 50
2638.31 42
2638.43 34
2638.55 29
2638.67 26
2638.79 26
2638.90 29
2639.02 34
2639.14 39
2639.26 44
2639.37 47
2639.49 49
2639.61 50
2639.73 51
2639.85 53
2639.96 57
2640.08 63
2640.20 70
2640.32 77
2640.43 85
2640.55 92
2640.67 98
2640.79 102
2640.91 105
2641.02 105
2641.14 105
2641.26 104
2641.38 103
2641.49 104
2641.61 108
2641.73 113
2641.85 119
2641.97 126
2642.08 131
2642.20 132
2642.32 129
2642.44 121
2642.55 108
2642.67 93
2642.79 77
2642.91 61
2643.03 46
2643.14 33
2643.26 21
2643.38 11
2643.50 3
2643.61 0
2643.73 0
2643.85 0
2643.97 4
2644.09 13
2644.20 24
2644.32 36
2644.44 44
2644.56 50
2644.68 52
2644.79 50
2644.91 46
2645.03 40
2645.15 34
2645.26 28
2645.38 21
2645.50 15
2645.62 8
2645.74 2
2645.85 0
2645.97 0
2646.09 0
2646.21 0
2646.33 0
2646.44 5
2646.56 11
2646.68 18
2646.80 23
2646.92 28
2647.03 32
2647.15 36
2647.27 38
2647.39 38
2647.50 37
2647.62 34
2647.74 30
2647.86 25
2647.98 20
2648.09 18
2648.21 18
2648.33 22
2648.45 30
2648.57 42
2648.68 56
2648.80 73
2648.92 89
2649.04 104
2649.16 115
2649.27 123
2649.39 125
2649.51 124
2649.63 120
2649.75 114
2649.86 109
2649.98 105
2650.10 103
2650.22 102
2650.34 104
2650.45 106
2650.57 107
2650.69 107
2650.81 105
2650.93 100
2651.04 92
2651.16 81
2651.28 67
2651.40 51
2651.52 34
2651.63 17
2651.75 1
2651.87 0
2651.99 0
2652.11 0
2652.22 0
2652.34 0
2652.46 0
2652.58 5
2652.70 11
2652.81 16
2652.93 17
2653.05 15
2653.17 11
2653.29 7
2653.40 3
2653.52 1
2653.64 0
2653.76 2
2653.88 4
2653.99 8
2654.11 13
2654.23 20
2654.35 27
2654.47 36
2654.58 47
2654.70 58
2654.82 70
2654.94 81
2655.06 91
2655.18 99
2655.29 104
2655.41 107
2655.53 108
2655.65 107
2655.77 104
2655.88 99
2656.00 93
2656.12 86
2656.24 80
2656.36 76
2656.47 74
2656.59 75
2656.71 76
2656.83 78
2656.95 79
2657.07 79
2657.18 78
2657.30 77
2657.42 75
2657.54 73
2657.66 71
2657.77 70
2657.89 68
2658.01 66
2658.13 63
2658.25 60
2658.36 57
2658.48 55
2658.60 52
2658.72 50
2658.84 48
2658.96 47
2659.07 48
2659.19 50
2659.31 55
2659.43 63
2659.55 71
2659.66 80
2659.78 87
2659.90 92
2660.02 93
2660.14 90
2660.26 85
2660.37 78
2660.49 69
2660.61 61
2660.73 52
2660.85 46
2660.97 41
2661.08 38
2661.20 39
2661.32 43
2661.44 50
2661.56 59
2661.67 69
2661.79 79
2661.91 88
2662.03 94
2662.15 99
2662.27 102
2662.38 105
2662.50 109
2662.62 116
2662.74 125
2662.86 135
2662.98 145
2663.09 154
2663.21 160
2663.33 162
2663.45 161
2663.57 157
2663.68 153
2663.80 151
2663.92 151
2664.04 155
2664.16 162
2664.28 172
2664.39 182
2664.51 192
2664.63 198
2664.75 202
2664.87 203
2664.99 202
2665.10 200
2665.22 197
2665.34 195
2665.46 193
2665.58 189
2665.70 184
2665.81 175
2665.93 165
2666.05 152
2666.17 139
2666.29 126
2666.41 117
2666.52 112
2666.64 112
2666.76 118
2666.88 130
2667.00 146
2667.12 162
2667.23 178
2667.35 190
2667.47 198
2667.59 202
2667.71 203
2667.83 203
2667.94 203
2668.06 206
2668.18 210
2668.30 214
2668.42 217
2668.54 216
2668.66 209
2668.77 198
2668.89 181
2669.01 163
2669.13 144
2669.25 128
2669.37 117
2669.48 110
2669.60 108
2669.72 109
2669.84 110
2669.96 110
2670.08 106
2670.19 99
2670.31 88
2670.43 74
2670.55 60
2670.67 47
2670.79 35
2670.91 26
2671.02 19
2671.14 13
2671.26 11
2671.38 11
2671.50 15
2671.62 25
2671.73 39
2671.85 58
2671.97 81
2672.09 104
2672.21 126
2672.33 144
2672.45 158
2672.56 167
2672.68 171
2672.80 173
2672.92 172
2673.04 171
2673.16 169
2673.27 168
2673.39 168
2673.51 168
2673.63 168
2673.75 169
2673.87 170
2673.99 171
2674.10 172
2674.22 173
2674.34 174
2674.46 174
2674.58 175
2674.70 174
2674.82 172
2674.93 170
2675.05 165
2675.17 159
2675.29 153
2675.41 146
2675.53 139
2675.65 133
2675.76 130
2675.88 129
2676.00 132
2676.12 136
2676.24 143
2676.36 150
2676.47 157
2676.59 161
2676.71 162
2676.83 160
2676.95 154
2677.07 146
2677.19 137
2677.30 128
2677.42 118
2677.54 108
2677.66 98
2677.78 88
2677.90 79
2678.02 70
2678.14 60
2678.25 52
2678.37 45
2678.49 38
2678.61 34
2678.73 33
2678.85 34
2678.97 40
2679.08 50
2679.20 64
2679.32 81
2679.44 99
2679.56 116
2679.68 131
2679.80 141
2679.91 146
2680.03 146
2680.15 141
2680.27 133
2680.39 125
2680.51 117
2680.63 113
2680.75 111
2680.86 112
2680.98 116
2681.10 121
2681.22 129
2681.34 136
2681.46 142
2681.58 148
2681.69 151
2681.81 151
2681.93 149
2682.05 144
2682.17 137
2682.29 131
2682.41 124
2682.53 120
2682.64 117
2682.76 116
2682.88 117
2683.00 120
2683.12 124
2683.24 130
2683.36 136
2683.47 142
2683.59 146
2683.71 147
2683.83 145
2683.95 139
2684.07 129
2684.19 118
2684.31 106
2684.42 93
2684.54 82
2684.66 73
2684.78 65
2684.90 57
2685.02 49
2685.14 39
2685.26 29
2685.37 17
2685.49 6
2685.61 0
2685.73 0
2685.85 0
2685.97 0
2686.09 0
2686.21 0
2686.33 0
2686.44 0
2686.56 0
2686.68 3
2686.80 8
2686.92 15
2687.04 24
2687.16 34
2687.28 45
2687.39 54
2687.51 61
2687.63 66
2687.75 70
2687.87 72
2687.99 73
2688.11 74
2688.23 74
2688.34 73
2688.46 70
2688.58 67
2688.70 63
2688.82 59
2688.94 57
2689.06 56
2689.18 56
2689.30 59
2689.41 62
2689.53 67
2689.65 71
2689.77 74
2689.89 77
2690.01 78
2690.13 77
2690.25 75
2690.37 71
2690.48 65
2690.60 58
2690.72 52
2690.84 47
2690.96 45
2691.08 47
2691.20 51
2691.32 58
2691.44 67
2691.55 75
2691.67 83
2691.79 88
2691.91 92
2692.03 94
2692.15 96
2692.27 99
2692.39 104
2692.51 108
2692.62 114
2692.74 119
2692.86 122
2692.98 121
2693.10 115
2693.22 104
2693.34 89
2693.46 73
2693.58 57
2693.69 45
2693.81 38
2693.93 38
2694.05 44
2694.17 55
2694.29 66
2694.41 77
2694.53 85
2694.65 88
2694.77 89
2694.88 87
2695.00 84
2695.12 82
2695.24 82
2695.36 84
2695.48 88
2695.60 92
2695.72 96
2695.84 98
2695.96 98
2696.07 94
2696.19 87
2696.31 80
2696.43 73
2696.55 69
2696.67 68
2696.79 72
2696.91 80
2697.03 91
2697.15 103
2697.26 115
2697.38 124
2697.50 130
2697.62 132
2697.74 130
2697.86 124
2697.98 117
2698.10 109
2698.22 102
2698.34 96
2698.45 92
2698.57 88
2698.69 85
2698.81 82
2698.93 79
2699.05 75
2699.17 73
2699.29 73
2699.41 74
2699.53 78
2699.65 83
2699.76 87
2699.88 91
2700.00 93
2700.12 94
2700.24 93
2700.36 92
2700.48 89
2700.60 86
2700.72 81
2700.84 75
2700.96 68
2701.07 60
2701.19 53
2701.31 48
2701.43 47
2701.55 51
2701.67 59
2701.79 72
2701.91 86
2702.03 101
2702.15 115
2702.27 126
2702.39 133
2702.50 136
2702.62 136
2702.74 133
2702.86 127
2702.98 119
2703.10 109
2703.22 99
2703.34 88
2703.46 79
2703.58 73
2703.70 70
2703.81 71
2703.93 74
2704.05 79
2704.17 83
2704.29 85
2704.41 83
2704.53 78
2704.65 69
2704.77 58
2704.89 45
2705.01 32
2705.13 20
2705.25 9
2705.36 0
2705.48 0
2705.60 0
2705.72 0
2705.84 0
2705.96 0
2706.08 0
2706.20 0
2706.32 2
2706.44 22
2706.56 43
2706.68 62
2706.80 78
2706.91 90
2707.03 97
2707.15 100
2707.27 102
2707.39 103
2707.51 104
2707.63 105
2707.75 106
2707.87 106
2707.99 106
2708.11 105
2708.23 103
2708.35 102
2708.46 101
2708.58 101
2708.70 102
2708.82 104
2708.94 105
2709.06 107
2709.18 108
2709.30 109
2709.42 109
2709.54 110
2709.66 111
2709.78 113
2709.90 114
2710.02 116
2710.13 118
2710.25 120
2710.37 123
2710.49 126
2710.61 130
2710.73 134
2710.85 138
2710.97 142
2711.09 146
2711.21 149
2711.33 149
2711.45 147
2711.57 141
2711.69 131
2711.81 119
2711.92 105
2712.04 93
2712.16 85
2712.28 81
2712.40 83
2712.52 89
2712.64 99
2712.76 110
2712.88 122
2713.00 133
2713.12 142
2713.24 148
2713.36 152
2713.48 151
2713.60 146
2713.72 138
2713.83 126
2713.95 112
2714.07 97
2714.19 84
2714.31 72
2714.43 64
2714.55 59
2714.67 57
2714.79 58
2714.91 62
2715.03 66
2715.15 70
2715.27 73
2715.39 75
2715.51 77
2715.63 77
2715.75 77
2715.86 77
2715.98 79
2716.10 81
2716.22 85
2716.34 89
2716.46 92
2716.58 93
2716.70 93
2716.82 90
2716.94 86
2717.06 81
2717.18 75
2717.30 70
2717.42 66
2717.54 65
2717.66 66
2717.78 68
2717.90 71
2718.01 74
2718.13 77
2718.25 77
2718.37 75
2718.49 73
2718.61 69
2718.73 65
2718.85 63
2718.97 62
2719.09 62
2719.21 63
2719.33 64
2719.45 66
2719.57 66
2719.69 67
2719.81 68
2719.93 71
2720.05 77
2720.17 84
2720.29 93
2720.41 101
2720.52 107
2720.64 110
2720.76 110
2720.88 108
2721.00 105
2721.12 103
2721.24 102
2721.36 103
2721.48 105
2721.60 107
2721.72 109
2721.84 110
2721.96 110
2722.08 110
2722.20 110
2722.32 111
2722.44 113
2722.56 114
2722.68 115
2722.80 114
2722.92 111
2723.04 105
2723.16 96
2723.27 86
2723.39 75
2723.51 65
2723.63 59
2723.75 56
2723.87 58
2723.99 66
2724.11 76
2724.23 90
2724.35 103
2724.47 117
2724.59 128
2724.71 138
2724.83 145
2724.95 149
2725.07 151
2725.19 152
2725.31 152
2725.43 149
2725.55 145
2725.67 139
2725.79 131
2725.91 121
2726.03 110
2726.15 98
2726.27 88
2726.39 81
2726.50 79
2726.62 82
2726.74 91
2726.86 104
2726.98 119
2727.10 133
2727.22 143
2727.34 148
2727.46 149
2727.58 146
2727.70 142
2727.82 137
2727.94 134
2728.06 131
2728.18 129
2728.30 128
2728.42 128
2728.54 128
2728.66 131
2728.78 136
2728.90 145
2729.02 156
2729.14 169
2729.26 181
2729.38 192
2729.50 198
2729.62 201
2729.74 201
2729.86 198
2729.98 196
2730.10 195
2730.22 198
2730.34 203
2730.46 210
2730.58 217
2730.70 223
2730.81 226
2730.93 227
2731.05 225
2731.17 222
2731.29 217
2731.41 213
2731.53 209
2731.65 205
2731.77 201
2731.89 197
2732.01 191
2732.13 185
2732.25 178
2732.37 171
2732.49 165
2732.61 161
2732.73 158
2732.85 158
2732.97 158
2733.09 158
2733.21 157
2733.33 154
2733.45 149
2733.57 142
2733.69 135
2733.81 128
2733.93 124
2734.05 124
2734.17 127
2734.29 134
2734.41 144
2734.53 156
2734.65 168
2734.77 180
2734.89 191
2735.01 199
2735.13 203
2735.25 205
2735.37 205
2735.49 203
2735.61 201
2735.73 199
2735.85 199
2735.97 201
2736.09 204
2736.21 208
2736.33 212
2736.45 214
2736.57 215
2736.69 213
2736.81 209
2736.93 203
2737.05 196
2737.17 187
2737.29 178
2737.41 169
2737.53 161
2737.65 154
2737.77 148
2737.89 142
2738.01 137
2738.13 132
2738.25 127
2738.37 122
2738.49 119
2738.61 117
2738.73 117
2738.85 118
2738.96 120
2739.08 122
2739.20 124
2739.32 126
2739.44 126
2739.56 127
2739.68 127
2739.80 128
2739.92 129
2740.04 129
2740.16 128
2740.28 125
2740.40 122
2740.52 117
2740.64 111
2740.76 107
2740.88 103
2741.00 101
2741.12 101
2741.24 101
2741.36 101
2741.48 101
2741.60 99
2741.72 96
2741.84 93
2741.96 90
2742.08 88
2742.20 89
2742.32 91
2742.44 95
2742.56 99
2742.68 102
2742.80 105
2742.92 105
2743.04 105
2743.16 103
2743.28 102
2743.40 100
2743.52 97
2743.64 91
2743.76 82
2743.88 69
2744.00 54
2744.12 38
2744.25 24
2744.37 14
2744.49 9
2744.61 9
2744.73 13
2744.85 19
2744.97 26
2745.09 33
2745.21 39
2745.33 43
2745.45 46
2745.57 49
2745.69 54
2745.81 60
2745.93 70
2746.05 83
2746.17 96
2746.29 109
2746.41 119
2746.53 124
2746.65 122
2746.77 114
2746.89 102
2747.01 87
2747.13 74
2747.25 65
2747.37 62
2747.49 64
2747.61 70
2747.73 78
2747.85 84
2747.97 86
2748.09 82
2748.21 73
2748.33 60
2748.45 46
2748.57 34
2748.69 24
2748.81 20
2748.93 21
2749.05 27
2749.17 36
2749.29 46
2749.41 56
2749.53 64
2749.65 69
2749.77 70
2749.89 69
2750.01 67
2750.13 64
2750.25 62
2750.37 60
2750.49 59
2750.61 60
2750.73 60
2750.85 61
2750.97 61
2751.09 61
2751.21 61
2751.33 62
2751.45 61
2751.57 60
2751.69 57
2751.81 52
2751.93 44
2752.05 35
2752.17 26
2752.29 16
2752.42 8
2752.54 2
2752.66 0
2752.78 0
2752.90 0
2753.02 0
2753.14 0
2753.26 1
2753.38 3
2753.50 5
2753.62 6
2753.74 5
2753.86 3
2753.98 1
2754.10 0
2754.22 0
2754.34 0
2754.46 0
2754.58 2
2754.70 8
2754.82 14
2754.94 19
2755.06 23
2755.18 25
2755.30 25
2755.42 24
2755.54 23
2755.66 23
2755.78 24
2755.90 27
2756.02 33
2756.14 40
2756.26 48
2756.38 57
2756.50 65
2756.63 72
2756.75 79
2756.87 84
2756.99 90
2757.11 96
2757.23 102
2757.35 108
2757.47 113
2757.59 116
2757.71 116
2757.83 111
2757.95 102
2758.07 90
2758.19 78
2758.31 68
2758.43 62
2758.55 63
2758.67 69
2758.79 79
2758.91 90
2759.03 99
2759.15 105
2759.27 105
2759.39 102
2759.51 95
2759.63 88
2759.75 82
2759.87 79
2760.00 78
2760.12 78
2760.24 80
2760.36 82
2760.48 82
2760.60 80
2760.72 76
2760.84 69
2760.96 62
2761.08 56
2761.20 51
2761.32 49
2761.44 51
2761.56 54
2761.68 58
2761.80 59
2761.92 58
2762.04 52
2762.16 42
2762.28 28
2762.40 15
2762.52 3
2762.64 0
2762.77 0
2762.89 0
2763.01 1
2763.13 10
2763.25 20
2763.37 29
2763.49 36
2763.61 41
2763.73 45
2763.85 48
2763.97 52
2764.09 57
2764.21 65
2764.33 74
2764.45 83
2764.57 90
2764.69 93
2764.81 91
2764.93 84
2765.05 71
2765.18 55
2765.30 38
2765.42 21
2765.54 7
2765.66 0
2765.78 0
2765.90 0
2766.02 0
2766.14 0
2766.26 0
2766.38 0
2766.50 0
2766.62 0
2766.74 6
2766.86 19
2766.98 34
2767.10 49
2767.22 63
2767.34 74
2767.47 79
2767.59 77
2767.71 68
2767.83 53
2767.95 34
2768.07 13
2768.19 0
2768.31 0
2768.43 0
2768.55 0
2768.67 0
2768.79 0
2768.91 0
2769.03 0
2769.15 2
2769.27 15
2769.39 29
2769.52 45
2769.64 59
2769.76 73
2769.88 82
2770.00 87
2770.12 85
2770.24 78
2770.36 67
2770.48 54
2770.60 42
2770.72 33
2770.84 28
2770.96 28
2771.08 32
2771.20 39
2771.32 45
2771.45 51
2771.57 55
2771.69 58
2771.81 60
2771.93 62
2772.05 66
2772.17 72
2772.29 78
2772.41 86
2772.53 93
2772.65 98
2772.77 101
2772.89 102
2773.01 99
2773.14 94
2773.26 88
2773.38 81
2773.50 74
2773.62 67
2773.74 62
2773.86 58
2773.98 57
2774.10 58
2774.22 62
2774.34 69
2774.46 80
2774.58 93
2774.70 107
2774.82 123
2774.95 137
2775.07 151
2775.19 163
2775.31 174
2775.43 182
2775.55 189
2775.67 194
2775.79 197
2775.91 197
2776.03 193
2776.15 187
2776.27 179
2776.39 171
2776.52 162
2776.64 154
2776.76 148
2776.88 143
2777.00 139
2777.12 136
2777.24 132
2777.36 128
2777.48 124
2777.60 120
2777.72 117
2777.84 114
2777.96 111
2778.09 109
2778.21 107
2778.33 106
2778.45 106
2778.57 108
2778.69 112
2778.81 119
2778.93 129
2779.05 143
2779.17 159
2779.29 175
2779.41 191
2779.54 205
2779.66 215
2779.78 220
2779.90 221
2780.02 218
2780.14 214
2780.26 211
2780.38 213
2780.50 219
2780.62 231
2780.74 246
2780.86 263
2780.99 278
2781.11 288
2781.23 291
2781.35 288
2781.47 280
2781.59 269
2781.71 256
2781.83 245
2781.95 235
2782.07 228
2782.19 222
2782.32 219
2782.44 216
2782.56 213
2782.68 211
2782.80 210
2782.92 209
2783.04 208
2783.16 206
2783.28 205
2783.40 202
2783.52 199
2783.64 195
2783.77 190
2783.89 185
2784.01 179
2784.13 172
2784.25 163
2784.37 152
2784.49 140
2784.61 126
2784.73 112
2784.85 99
2784.98 88
2785.10 80
2785.22 75
2785.34 72
2785.46 69
2785.58 66
2785.70 61
2785.82 53
2785.94 43
2786.06 30
2786.18 16
2786.31 3
2786.43 0
2786.55 0
2786.67 0
2786.79 0
2786.91 4
2787.03 19
2787.15 35
2787.27 49
2787.39 61
2787.52 67
2787.64 69
2787.76 66
2787.88 60
2788.00 53
2788.12 47
2788.24 45
2788.36 45
2788.48 48
2788.60 52
2788.73 55
2788.85 57
2788.97 56
2789.09 54
2789.21 52
2789.33 51
2789.45 54
2789.57 62
2789.69 74
2789.82 88
2789.94 103
2790.06 115
2790.18 123
2790.30 124
2790.42 120
2790.54 111
2790.66 99
2790.78 86
2790.90 74
2791.03 63
2791.15 55
2791.27 50
2791.39 48
2791.51 50
2791.63 56
2791.75 66
2791.87 79
2791.99 93
2792.12 107
2792.24 119
2792.36 127
2792.48 129
2792.60 124
2792.72 114
2792.84 100
2792.96 84
2793.08 69
2793.21 58
2793.33 52
2793.45 52
2793.57 57
2793.69 67
2793.81 80
2793.93 93
2794.05 105
2794.17 113
2794.30 116
2794.42 116
2794.54 112
2794.66 105
2794.78 97
2794.90 91
2795.02 86
2795.14 85
2795.27 88
2795.39 93
2795.51 100
2795.63 107
2795.75 113
2795.87 116
2795.99 116
2796.11 113
2796.23 107
2796.36 99
2796.48 91
2796.60 83
2796.72 76
2796.84 70
2796.96 66
2797.08 64
2797.20 63
2797.33 62
2797.45 62
2797.57 62
2797.69 63
2797.81 64
2797.93 66
2798.05 70
2798.17 75
2798.30 80
2798.42 84
2798.54 86
2798.66 87
2798.78 86
2798.90 84
2799.02 82
2799.14 80
2799.27 80
2799.39 79
2799.51 78
2799.63 75
2799.75 69
2799.87 60
2799.99 49
2800.11 39
2800.24 30
2800.36 24
2800.48 22
2800.60 24
2800.72 30
2800.84 36
2800.96 44
2801.08 50
2801.21 55
2801.33 59
2801.45 61
2801.57 62
2801.69 63
2801.81 64
2801.93 66
2802.05 69
2802.18 74
2802.30 79
2802.42 83
2802.54 87
2802.66 87
2802.78 84
2802.90 77
2803.03 66
2803.15 54
2803.27 42
2803.39 30
2803.51 20
2803.63 11
2803.75 3
2803.88 0
2804.00 0
2804.12 0
2804.24 0
2804.36 0
2804.48 0
2804.60 0
2804.72 0
2804.85 4
2804.97 14
2805.09 24
2805.21 33
2805.33 40
2805.45 44
2805.57 46
2805.70 47
2805.82 46
2805.94 44
2806.06 41
2806.18 37
2806.30 30
2806.42 22
2806.55 12
2806.67 1
2806.79 0
2806.91 0
2807.03 0
2807.15 0
2807.27 0
2807.40 18
2807.52 38
2807.64 59
2807.76 76
2807.88 88
2808.00 95
2808.12 97
2808.25 96
2808.37 95
2808.49 95
2808.61 95
2808.73 96
2808.85 97
2808.97 97
2809.10 94
2809.22 90
2809.34 85
2809.46 79
2809.58 75
2809.70 72
2809.82 73
2809.95 78
2810.07 89
2810.19 106
2810.31 127
2810.43 152
2810.55 177
2810.68 201
2810.80 221
2810.92 235
2811.04 243
2811.16 246
2811.28 245
2811.40 239
2811.53 231
2811.65 220
2811.77 207
2811.89 194
2812.01 182
2812.13 174
2812.25 169
2812.38 169
2812.50 172
2812.62 177
2812.74 180
2812.86 181
2812.98 177
2813.11 168
2813.23 155
2813.35 140
2813.47 125
2813.59 112
2813.71 103
2813.84 99
2813.96 98
2814.08 100
2814.20 102
2814.32 104
2814.44 106
2814.56 107
2814.69 109
2814.81 111
2814.93 113
2815.05 114
2815.17 114
2815.29 111
2815.42 105
2815.54 96
2815.66 86
2815.78 75
2815.90 65
2816.02 58
2816.15 52
2816.27 48
2816.39 42
2816.51 36
2816.63 27
2816.75 16
2816.88 3
2817.00 0
2817.12 0
2817.24 0
2817.36 0
2817.48 0
2817.61 0
2817.73 0
2817.85 1
2817.97 6
2818.09 10
2818.21 15
2818.34 20
2818.46 27
2818.58 36
2818.70 47
2818.82 58
2818.94 70
2819.07 80
2819.19 89
2819.31 97
2819.43 104
2819.55 111
2819.67 118
2819.80 125
2819.92 130
2820.04 133
2820.16 131
2820.28 125
2820.40 115
2820.53 102
2820.65 89
2820.77 77
2820.89 69
2821.01 65
2821.13 65
2821.26 67
2821.38 70
2821.50 73
2821.62 76
2821.74 80
2821.86 86
2821.99 93
2822.11 101
2822.23 109
2822.35 117
2822.47 124
2822.60 127
2822.72 128
2822.84 126
2822.96 124
2823.08 122
2823.20 122
2823.33 123
2823.45 125
2823.57 128
2823.69 132
2823.81 137
2823.93 141
2824.06 146
2824.18 152
2824.30 157
2824.42 162
2824.54 167
2824.67 169
2824.79 170
2824.91 170
2825.03 168
2825.15 166
2825.27 162
2825.40 158
2825.52 153
2825.64 146
2825.76 140
2825.88 133
2826.01 127
2826.13 124
2826.25 124
2826.37 127
2826.49 133
2826.61 141
2826.74 149
2826.86 154
2826.98 154
2827.10 150
2827.22 140
2827.35 128
2827.47 113
2827.59 100
2827.71 88
2827.83 79
2827.96 73
2828.08 70
2828.20 69
2828.32 71
2828.44 74
2828.56 79
2828.69 86
2828.81 92
2828.93 97
2829.05 102
2829.17 105
2829.30 108
2829.42 109
2829.54 110
2829.66 110
2829.78 110
2829.91 109
2830.03 107
2830.15 105
2830.27 103
2830.39 102
2830.52 102
2830.64 104
2830.76 107
2830.88 111
2831.00 115
2831.12 120
2831.25 123
2831.37 126
2831.49 129
2831.61 132
2831.73 136
2831.86 139
2831.98 142
2832.10 145
2832.22 146
2832.34 148
2832.47 150
2832.59 153
2832.71 158
2832.83 165
2832.95 172
2833.08 178
2833.20 182
2833.32 183
2833.44 181
2833.56 176
2833.69 169
2833.81 161
2833.93 153
2834.05 146
2834.17 140
2834.30 136
2834.42 133
2834.54 132
2834.66 132
2834.78 134
2834.91 135
2835.03 137
2835.15 138
2835.27 139
2835.39 141
2835.52 144
2835.64 148
2835.76 154
2835.88 161
2836.00 169
2836.13 177
2836.25 182
2836.37 184
2836.49 182
2836.62 177
2836.74 169
2836.86 159
2836.98 148
2837.10 137
2837.23 127
2837.35 119
2837.47 113
2837.59 109
2837.71 107
2837.84 108
2837.96 110
2838.08 114
2838.20 117
2838.32 121
2838.45 124
2838.57 126
2838.69 127
2838.81 128
2838.93 128
2839.06 130
2839.18 132
2839.30 135
2839.42 138
2839.55 141
2839.67 142
2839.79 140
2839.91 135
2840.03 128
2840.16 118
2840.28 107
2840.40 98
2840.52 91
2840.64 87
2840.77 86
2840.89 89
2841.01 94
2841.13 100
2841.26 106
2841.38 110
2841.50 114
2841.62 115
2841.74 115
2841.87 113
2841.99 111
2842.11 110
2842.23 109
2842.36 109
2842.48 110
2842.60 111
2842.72 112
2842.84 111
2842.97 109
2843.09 107
2843.21 104
2843.33 102
2843.45 101
2843.58 102
2843.70 102
2843.82 103
2843.94 102
2844.07 99
2844.19 94
2844.31 87
2844.43 81
2844.55 74
2844.68 69
2844.80 67
2844.92 66
2845.04 66
2845.17 67
2845.29 67
2845.41 65
2845.53 63
2845.66 61
2845.78 61
2845.90 65
2846.02 73
2846.14 85
2846.27 101
2846.39 117
2846.51 132
2846.63 144
2846.76 152
2846.88 154
2847.00 152
2847.12 145
2847.24 134
2847.37 121
2847.49 107
2847.61 92
2847.73 79
2847.86 70
2847.98 64
2848.10 63
2848.22 65
2848.35 70
2848.47 75
2848.59 78
2848.71 77
2848.83 72
2848.96 63
2849.08 52
2849.20 40
2849.32 30
2849.45 25
2849.57 26
2849.69 33
2849.81 47
2849.94 65
2850.06 85
2850.18 106
2850.30 126
2850.43 142
2850.55 155
2850.67 162
2850.79 164
2850.91 162
2851.04 154
2851.16 144
2851.28 130
2851.40 116
2851.53 101
2851.65 88
2851.77 78
2851.89 71
2852.02 68
2852.14 70
2852.26 76
2852.38 85
2852.51 98
2852.63 112
2852.75 127
2852.87 141
2853.00 153
2853.12 163
2853.24 169
2853.36 173
2853.48 174
2853.61 173
2853.73 169
2853.85 162
2853.97 153
2854.10 142
2854.22 129
2854.34 116
2854.46 104
2854.59 93
2854.71 85
2854.83 78
2854.95 73
2855.08 70
2855.20 68
2855.32 69
2855.44 72
2855.57 78
2855.69 86
2855.81 95
2855.93 106
2856.06 117
2856.18 127
2856.30 135
2856.42 142
2856.55 145
2856.67 146
2856.79 145
2856.91 140
2857.04 133
2857.16 126
2857.28 119
2857.40 114
2857.53 111
2857.65 111
2857.77 114
2857.89 119
2858.02 123
2858.14 126
2858.26 126
2858.38 124
2858.51 118
2858.63 111
2858.75 104
2858.87 97
2859.00 90
2859.12 85
2859.24 81
2859.36 79
2859.49 77
2859.61 76
2859.73 77
2859.85 78
2859.98 81
2860.10 85
2860.22 88
2860.34 91
2860.47 94
2860.59 96
2860.71 100
2860.84 105
2860.96 112
2861.08 122
2861.20 134
2861.33 146
2861.45 158
2861.57 169
2861.69 177
2861.82 183
2861.94 186
2862.06 186
2862.18 185
2862.31 183
2862.43 181
2862.55 177
2862.67 173
2862.80 169
2862.92 164
2863.04 158
2863.16 152
2863.29 146
2863.41 139
2863.53 132
2863.66 124
2863.78 115
2863.90 105
2864.02 95
2864.15 86
2864.27 78
2864.39 71
2864.51 65
2864.64 59
2864.76 52
2864.88 42
2865.00 31
2865.13 17
2865.25 2
2865.37 0
2865.50 0
2865.62 0
2865.74 0
2865.86 0
2865.99 0
2866.11 0
2866.23 0
2866.35 10
2866.48 21
2866.60 32
2866.72 42
2866.85 53
2866.97 64
2867.09 74
2867.21 83
2867.34 92
2867.46 100
2867.58 108
2867.70 114
2867.83 119
2867.95 123
2868.07 126
2868.20 128
2868.32 129
2868.44 130
2868.56 129
2868.69 128
2868.81 124
2868.93 116
2869.05 104
2869.18 88
2869.30 70
2869.42 52
2869.55 37
2869.67 28
2869.79 27
2869.91 34
2870.04 47
2870.16 63
2870.28 82
2870.40 99
2870.53 114
2870.65 126
2870.77 135
2870.90 142
2871.02 146
2871.14 149
2871.26 150
2871.39 151
2871.51 150
2871.63 148
2871.76 146
2871.88 144
2872.00 143
2872.12 143
2872.25 144
2872.37 147
2872.49 150
2872.62 154
2872.74 158
2872.86 160
2872.98 162
2873.11 162
2873.23 162
2873.35 160
2873.48 158
2873.60 155
2873.72 153
2873.84 151
2873.97 149
2874.09 148
2874.21 150
2874.34 155
2874.46 164
2874.58 178
2874.70 197
2874.83 220
2874.95 245
2875.07 268
2875.20 288
2875.32 303
2875.44 312
2875.56 314
2875.69 312
2875.81 307
2875.93 300
2876.06 292
2876.18 285
2876.30 278
2876.42 272
2876.55 267
2876.67 263
2876.79 260
2876.92 257
2877.04 256
2877.16 255
2877.29 254
2877.41 252
2877.53 248
2877.65 242
2877.78 235
2877.90 226
2878.02 217
2878.15 208
2878.27 201
2878.39 195
2878.51 191
2878.64 189
2878.76 187
2878.88 185
2879.01 183
2879.13 180
2879.25 177
2879.38 174
2879.50 171
2879.62 168
2879.74 163
2879.87 157
2879.99 148
2880.11 137
2880.24 125
2880.36 113
2880.48 104
2880.61 98
2880.73 97
2880.85 99
2880.97 103
2881.10 107
2881.22 109
2881.34 110
2881.47 109
2881.59 107
2881.71 106
2881.84 107
2881.96 109
2882.08 111
2882.20 112
2882.33 111
2882.45 108
2882.57 101
2882.70 94
2882.82 87
2882.94 82
2883.07 80
2883.19 80
2883.31 80
2883.44 81
2883.56 81
2883.68 79
2883.80 75
2883.93 71
2884.05 66
2884.17 63
2884.30 63
2884.42 65
2884.54 71
2884.67 80
2884.79 91
2884.91 103
2885.04 114
2885.16 123
2885.28 131
2885.40 136
2885.53 140
2885.65 143
2885.77 145
2885.90 147
2886.02 149
2886.14 152
2886.27 156
2886.39 162
2886.51 170
2886.64 179
2886.76 189
2886.88 198
2887.01 207
2887.13 212
2887.25 213
2887.37 210
2887.50 201
2887.62 189
2887.74 174
2887.87 159
2887.99 146
2888.11 134
2888.24 126
2888.36 123
2888.48 124
2888.61 128
2888.73 135
2888.85 144
2888.98 152
2889.10 159
2889.22 163
2889.35 164
2889.47 163
2889.59 160
2889.72 156
2889.84 152
2889.96 150
2890.08 150
2890.21 151
2890.33 154
2890.45 157
2890.58 159
2890.70 160
2890.82 159
2890.95 154
2891.07 146
2891.19 135
2891.32 122
2891.44 110
2891.56 99
2891.69 92
2891.81 88
2891.93 87
2892.06 87
2892.18 86
2892.30 86
2892.43 84
2892.55 81
2892.67 80
2892.80 80
2892.92 83
2893.04 88
2893.17 96
2893.29 104
2893.41 113
2893.54 121
2893.66 128
2893.78 131
2893.91 132
2894.03 128
2894.15 122
2894.28 113
2894.40 104
2894.52 96
2894.65 90
2894.77 86
2894.89 84
2895.02 81
2895.14 76
2895.26 68
2895.39 57
2895.51 44
2895.63 31
2895.76 19
2895.88 10
2896.00 4
2896.13 1
2896.25 0
2896.37 2
2896.50 5
2896.62 11
2896.74 18
2896.87 28
2896.99 41
2897.11 55
2897.24 70
2897.36 85
2897.48 98
2897.61 108
2897.73 116
2897.85 122
2897.98 125
2898.10 128
2898.22 129
2898.35 130
2898.47 129
2898.59 128
2898.72 125
2898.84 121
2898.96 116
2899.09 111
2899.21 106
2899.33 103
2899.46 100
2899.58 99
2899.70 98
2899.83 98
2899.95 99
2900.07 100
2900.20 101
2900.32 103
2900.44 106
2900.57 109
2900.69 115
2900.81 121
2900.94 129
2901.06 137
2901.18 144
2901.31 148
2901.43 150
2901.55 146
2901.68 138
2901.80 126
2901.92 112
2902.05 96
2902.17 83
2902.30 73
2902.42 70
2902.54 73
2902.67 83
2902.79 97
2902.91 113
2903.04 130
2903.16 145
2903.28 158
2903.41 169
2903.53 177
2903.65 184
2903.78 191
2903.90 197
2904.02 203
2904.15 209
2904.27 214
2904.39 219
2904.52 223
2904.64 228
2904.77 233
2904.89 239
2905.01 244
2905.14 249
2905.26 254
2905.38 259
2905.51 263
2905.63 265
2905.75 267
2905.88 267
2906.00 266
2906.12 262
2906.25 255
2906.37 246
2906.49 234
2906.62 219
2906.74 204
2906.87 188
2906.99 173
2907.11 159
2907.24 146
2907.36 135
2907.48 124
2907.61 113
2907.73 101
2907.85 87
2907.98 71
2908.10 55
2908.22 39
2908.35 25
2908.47 16
2908.60 11
2908.72 10
2908.84 13
2908.97 17
2909.09 21
2909.21 22
2909.34 20
2909.46 16
2909.58 10
2909.71 4
2909.83 0
2909.96 0
2910.08 0
2910.20 5
2910.33 11
2910.45 19
2910.57 26
2910.70 32
2910.82 38
2910.94 44
2911.07 48
2911.19 52
2911.32 56
2911.44 59
2911.56 61
2911.69 63
2911.81 63
2911.93 62
2912.06 60
2912.18 56
2912.30 50
2912.43 43
2912.55 34
2912.68 25
2912.80 16
2912.92 7
2913.05 0
2913.17 0
2913.29 0
2913.42 0
2913.54 0
2913.67 0
2913.79 0
2913.91 0
2914.04 0
2914.16 7
2914.28 17
2914.41 27
2914.53 39
2914.66 50
2914.78 61
2914.90 69
2915.03 75
2915.15 79
2915.27 81
2915.40 82
2915.52 83
2915.65 85
2915.77 88
2915.89 91
2916.02 95
2916.14 99
2916.26 103
2916.39 107
2916.51 111
2916.64 115
2916.76 117
2916.88 117
2917.01 115
2917.13 112
2917.25 107
2917.38 102
2917.50 97
2917.63 94
2917.75 92
2917.87 92
2918.00 92
2918.12 93
2918.24 93
2918.37 93
2918.49 91
2918.62 88
2918.74 86
2918.86 83
2918.99 82
2919.11 83
2919.24 86
2919.36 92
2919.48 99
2919.61 106
2919.73 113
2919.85 117
2919.98 119
2920.10 119
2920.23 115
2920.35 110
2920.47 106
2920.60 103
2920.72 102
2920.85 103
2920.97 107
2921.09 111
2921.22 116
2921.34 118
2921.46 118
2921.59 116
2921.71 111
2921.84 105
2921.96 98
2922.08 91
2922.21 83
2922.33 76
2922.46 69
2922.58 65
2922.70 62
2922.83 64
2922.95 69
2923.08 79
2923.20 92
2923.32 109
2923.45 126
2923.57 143
2923.69 158
2923.82 171
2923.94 180
2924.07 185
2924.19 188
2924.31 188
2924.44 187
2924.56 184
2924.69 179
2924.81 173
2924.93 165
2925.06 155
2925.18 143
2925.31 131
2925.43 119
2925.55 110
2925.68 103
2925.80 100
2925.93 100
2926.05 103
2926.17 107
2926.30 112
2926.42 115
2926.55 117
2926.67 115
2926.79 111
2926.92 105
2927.04 98
2927.17 92
2927.29 89
2927.41 88
2927.54 89
2927.66 91
2927.79 92
2927.91 90
2928.03 84
2928.16 74
2928.28 61
2928.41 46
2928.53 32
2928.65 20
2928.78 14
2928.90 12
2929.03 15
2929.15 22
2929.27 31
2929.40 40
2929.52 46
2929.65 50
2929.77 50
2929.89 47
2930.02 40
2930.14 32
2930.27 21
2930.39 8
2930.51 0
2930.64 0
2930.76 0
2930.89 0
2931.01 0
2931.13 0
2931.26 0
2931.38 0
2931.51 12
2931.63 30
2931.76 47
2931.88 60
2932.00 69
2932.13 75
2932.25 78
2932.38 79
2932.50 80
2932.62 80
2932.75 81
2932.87 82
2933.00 84
2933.12 89
2933.24 96
2933.37 107
2933.49 121
2933.62 138
2933.74 158
2933.87 178
2933.99 198
2934.11 214
2934.24 226
2934.36 233
2934.49 236
2934.61 236
2934.73 235
2934.86 233
2934.98 232
2935.11 233
2935.23 233
2935.36 234
2935.48 233
2935.60 230
2935.73 226
2935.85 221
2935.98 216
2936.10 212
2936.22 209
2936.35 206
2936.47 204
2936.60 200
2936.72 195
2936.85 188
2936.97 178
2937.09 167
2937.22 154
2937.34 140
2937.47 126
2937.59 113
2937.71 102
2937.84 95
2937.96 91
2938.09 93
2938.21 100
2938.34 111
2938.46 123
2938.58 135
2938.71 146
2938.83 153
2938.96 157
2939.08 158
2939.21 158
2939.33 157
2939.45 155
2939.58 153
2939.70 150
2939.83 146
2939.95 141
2940.08 136
2940.20 132
2940.32 129
2940.45 129
2940.57 132
2940.70 137
2940.82 144
2940.95 152
2941.07 161
2941.19 168
2941.32 174
2941.44 177
2941.57 177
2941.69 175
2941.82 172
2941.94 167
2942.06 164
2942.19 162
2942.31 162
2942.44 163
2942.56 164
2942.69 164
2942.81 163
2942.93 161
2943.06 159
2943.18 158
2943.31 159
2943.43 163
2943.56 170
2943.68 180
2943.80 191
2943.93 201
2944.05 211
2944.18 220
2944.30 226
2944.43 231
2944.55 235
2944.68 237
2944.80 238
2944.92 237
2945.05 236
2945.17 233
2945.30 231
2945.42 229
2945.55 230
2945.67 233
2945.79 240
2945.92 249
2946.04 260
2946.17 270
2946.29 278
2946.42 281
2946.54 280
2946.67 275
2946.79 268
2946.91 260
2947.04 251
2947.16 244
2947.29 238
2947.41 233
2947.54 229
2947.66 225
2947.79 222
2947.91 220
2948.03 218
2948.16 218
2948.28 217
2948.41 216
2948.53 216
2948.66 217
2948.78 218
2948.91 219
2949.03 221
2949.15 221
2949.28 219
2949.40 214
2949.53 207
2949.65 198
2949.78 189
2949.90 182
2950.03 178
2950.15 178
2950.27 182
2950.40 188
2950.52 197
2950.65 206
2950.77 215
2950.90 221
2951.02 225
2951.15 225
2951.27 220
2951.40 211
2951.52 198
2951.64 182
2951.77 166
2951.89 151
2952.02 138
2952.14 129
2952.27 124
2952.39 122
2952.52 122
2952.64 122
2952.76 121
2952.89 119
2953.01 115
2953.14 110
2953.26 104
2953.39 98
2953.51 94
2953.64 93
2953.76 96
2953.89 103
2954.01 116
2954.13 134
2954.26 156
2954.38 179
2954.51 201
2954.63 219
2954.76 230
2954.88 234
2955.01 230
2955.13 220
2955.26 207
2955.38 194
2955.51 183
2955.63 174
2955.75 169
2955.88 166
2956.00 164
2956.13 161
2956.25 157
2956.38 151
2956.50 146
2956.63 143
2956.75 141
2956.88 141
2957.00 142
2957.13 144
2957.25 146
2957.37 148
2957.50 149
2957.62 151
2957.75 154
2957.87 157
2958.00 160
2958.12 162
2958.25 162
2958.37 159
2958.50 154
2958.62 146
2958.75 137
2958.87 128
2959.00 119
2959.12 110
2959.24 99
2959.37 87
2959.49 72
2959.62 56
2959.74 41
2959.87 30
2959.99 25
2960.12 29
2960.24 40
2960.37 59
2960.49 81
2960.62 103
2960.74 124
2960.87 140
2960.99 152
2961.11 159
2961.24 163
2961.36 167
2961.49 171
2961.61 177
2961.74 184
2961.86 192
2961.99 200
2962.11 206
2962.24 211
2962.36 213
2962.49 215
2962.61 217
2962.74 220
2962.86 225
2962.99 232
2963.11 240
2963.24 248
2963.36 255
2963.48 261
2963.61 266
2963.73 269
2963.86 271
2963.98 273
2964.11 273
2964.23 272
2964.36 269
2964.48 265
2964.61 260
2964.73 254
2964.86 250
2964.98 247
2965.11 246
2965.23 246
2965.36 246
2965.48 245
2965.61 243
2965.73 239
2965.86 233
2965.98 226
2966.11 218
2966.23 209
2966.36 200
2966.48 192
2966.60 184
2966.73 178
2966.85 173
2966.98 170
2967.10 171
2967.23 174
2967.35 178
2967.48 183
2967.60 187
2967.73 187
2967.85 183
2967.98 175
2968.10 164
2968.23 151
2968.35 138
2968.48 127
2968.60 119
2968.73 114
2968.85 113
2968.98 115
2969.10 120
2969.23 128
2969.35 137
2969.48 146
2969.60 155
2969.73 160
2969.85 161
2969.98 155
2970.10 144
2970.23 129
2970.35 111
2970.48 93
2970.60 77
2970.73 66
2970.85 59
2970.98 57
2971.10 57
2971.23 58
2971.35 60
2971.48 62
2971.60 64
2971.73 67
2971.85 71
2971.97 77
2972.10 84
2972.22 92
2972.35 99
2972.47 105
2972.60 110
2972.72 113
2972.85 116
2972.97 118
2973.10 120
2973.22 123
2973.35 124
2973.47 124
2973.60 122
2973.72 117
2973.85 110
2973.97 101
2974.10 92
2974.22 82
2974.35 74
2974.47 67
2974.60 62
2974.72 60
2974.85 59
2974.97 60
2975.10 61
2975.22 63
2975.35 64
2975.47 64
2975.60 63
2975.72 60
2975.85 56
2975.97 50
2976.10 42
2976.22 34
2976.35 25
2976.47 18
2976.60 12
2976.72 10
2976.85 12
2976.97 17
2977.10 24
2977.22 33
2977.35 43
2977.47 51
2977.60 57
2977.73 62
2977.85 65
2977.98 67
2978.10 67
2978.23 66
2978.35 65
2978.48 64
2978.60 63
2978.73 61
2978.85 60
2978.98 58
2979.10 56
2979.23 54
2979.35 53
2979.48 52
2979.60 52
2979.73 53
2979.85 55
2979.98 57
2980.10 58
2980.23 59
2980.35 57
2980.48 53
2980.60 46
2980.73 39
2980.85 32
2980.98 28
2981.10 26
2981.23 29
2981.35 36
2981.48 47
2981.60 60
2981.73 73
2981.85 83
2981.98 91
2982.10 94
2982.23 93
2982.35 88
2982.48 81
2982.60 72
2982.73 63
2982.85 54
2982.98 46
2983.11 39
2983.23 33
2983.36 29
2983.48 26
2983.61 26
2983.73 29
2983.86 35
2983.98 44
2984.11 55
2984.23 68
2984.36 81
2984.48 93
2984.61 105
2984.73 115
2984.86 124
2984.98 131
2985.11 136
2985.23 140
2985.36 140
2985.48 137
2985.61 130
2985.73 118
2985.86 103
2985.98 85
2986.11 66
2986.24 46
2986.36 28
2986.49 12
2986.61 0
2986.74 0
2986.86 0
2986.99 0
2987.11 0
2987.24 0
2987.36 0
2987.49 0
2987.61 0
2987.74 10
2987.86 22
2987.99 35
2988.11 46
2988.24 57
2988.36 65
2988.49 71
2988.62 74
2988.74 74
2988.87 72
2988.99 70
2989.12 67
2989.24 66
2989.37 65
2989.49 64
2989.62 63
2989.74 61
2989.87 59
2989.99 56
2990.12 56
2990.24 58
2990.37 63
2990.50 72
2990.62 80
2990.75 87
2990.87 90
2991.00 87
2991.12 78
2991.25 65
2991.37 51
2991.50 40
2991.62 34
2991.75 35
2991.87 41
2992.00 51
2992.12 62
2992.25 71
2992.38 76
2992.50 76
2992.63 70
2992.75 61
2992.88 49
2993.00 37
2993.13 26
2993.25 18
2993.38 14
2993.50 13
2993.63 16
2993.75 20
2993.88 26
2994.01 32
2994.13 37
2994.26 41
2994.38 44
2994.51 48
2994.63 54
2994.76 61
2994.88 69
2995.01 78
2995.13 86
2995.26 92
2995.39 96
2995.51 97
2995.64 96
2995.76 93
2995.89 91
2996.01 89
2996.14 89
2996.26 90
2996.39 93
2996.51 96
2996.64 99
2996.77 102
2996.89 104
2997.02 104
2997.14 101
2997.27 96
2997.39 88
2997.52 77
2997.64 64
2997.77 51
2997.89 38
2998.02 28
2998.15 22
2998.27 22
2998.40 26
2998.52 36
2998.65 48
2998.77 62
2998.90 76
2999.02 89
2999.15 99
2999.27 106
2999.40 112
2999.53 115
2999.65 117
2999.78 119
2999.90 122
3000.03 126
3000.15 132
3000.28 139
3000.40 146
3000.53 152
3000.66 158
3000.78 163
3000.91 165
3001.03 167
3001.16 169
3001.28 171
3001.41 172
3001.53 174
3001.66 174
3001.79 172
3001.91 169
3002.04 164
3002.16 158
3002.29 153
3002.41 148
3002.54 145
3002.66 144
3002.79 145
3002.92 148
3003.04 153
3003.17 159
3003.29 166
3003.42 174
3003.54 184
3003.67 194
3003.80 204
3003.92 216
3004.05 227
3004.17 238
3004.30 248
3004.42 257
3004.55 265
3004.67 270
3004.80 273
3004.93 275
3005.05 275
3005.18 275
3005.30 275
3005.43 275
3005.55 276
3005.68 276
3005.81 277
3005.93 278
3006.06 279
3006.18 280
3006.31 282
3006.43 283
3006.56 283
3006.68 279
3006.81 271
3006.94 259
3007.06 242
3007.19 222
3007.31 201
3007.44 182
3007.56 166
3007.69 155
3007.82 147
3007.94 143
3008.07 139
3008.19 136
3008.32 130
3008.44 121
3008.57 109
3008.70 95
3008.82 80
3008.95 66
3009.07 53
3009.20 43
3009.32 36
3009.45 33
3009.58 31
3009.70 29
3009.83 26
3009.95 22
3010.08 18
3010.20 15
3010.33 15
3010.46 18
3010.58 27
3010.71 40
3010.83 56
3010.96 72
3011.08 88
3011.21 101
3011.34 110
3011.46 114
3011.59 114
3011.71 110
3011.84 103
3011.97 93
3012.09 81
3012.22 68
3012.34 55
3012.47 43
3012.59 33
3012.72 27
3012.85 24
3012.97 25
3013.10 28
3013.22 34
3013.35 40
3013.47 44
3013.60 46
3013.73 45
3013.85 40
3013.98 32
3014.10 22
3014.23 13
3014.36 7
3014.48 4
3014.61 6
3014.73 11
3014.86 18
3014.98 24
3015.11 29
3015.24 30
3015.36 29
3015.49 27
3015.61 26
3015.74 27
3015.87 31
3015.99 38
3016.12 47
3016.24 57
3016.37 65
3016.50 70
3016.62 71
3016.75 68
3016.87 63
3017.00 55
3017.12 46
3017.25 37
3017.38 31
3017.50 26
3017.63 24
3017.75 24
3017.88 26
3018.01 28
3018.13 31
3018.26 34
3018.38 36
3018.51 39
3018.64 43
3018.76 47
3018.89 51
3019.01 56
3019.14 61
3019.27 65
3019.39 67
3019.52 67
3019.64 65
3019.77 60
3019.89 52
3020.02 41
3020.15 28
3020.27 14
3020.40 1
3020.52 0
3020.65 0
3020.78 0
3020.90 0
3021.03 0
3021.15 0
3021.28 0
3021.41 4
3021.53 10
3021.66 14
3021.78 17
3021.91 18
3022.04 19
3022.16 18
3022.29 17
3022.41 16
3022.54 17
3022.67 19
3022.79 25
3022.92 34
3023.04 45
3023.17 58
3023.30 72
3023.42 83
3023.55 91
3023.67 96
3023.80 96
3023.93 92
3024.05 87
3024.18 81
3024.30 77
3024.43 75
3024.56 75
3024.68 77
3024.81 79
3024.93 79
3025.06 76
3025.19 69
3025.31 59
3025.44 46
3025.57 33
3025.69 22
3025.82 14
3025.94 10
3026.07 11
3026.20 17
3026.32 25
3026.45 34
3026.57 43
3026.70 49
3026.83 53
3026.95 54
3027.08 52
3027.20 48
3027.33 43
3027.46 37
3027.58 30
3027.71 22
3027.83 15
3027.96 9
3028.09 5
3028.21 4
3028.34 4
3028.47 6
3028.59 8
3028.72 9
3028.84 8
3028.97 4
3029.10 0
3029.22 0
3029.35 0
3029.47 0
3029.60 0
3029.73 0
3029.85 0
3029.98 8
3030.11 15
3030.23 22
3030.36 26
3030.48 29
3030.61 30
3030.74 31
3030.86 32
3030.99 34
3031.11 38
3031.24 43
3031.37 49
3031.49 55
3031.62 60
3031.75 63
3031.87 61
3032.00 56
3032.12 47
3032.25 37
3032.38 28
3032.50 21
3032.63 17
3032.75 18
3032.88 21
3033.01 26
3033.13 30
3033.26 32
3033.39 32
3033.51 29
3033.64 26
3033.76 23
3033.89 23
3034.02 25
3034.14 30
3034.27 37
3034.40 44
3034.52 50
3034.65 55
3034.77 57
3034.90 58
3035.03 57
3035.15 54
3035.28 50
3035.41 45
3035.53 38
3035.66 31
3035.78 23
3035.91 16
3036.04 9
3036.16 4
3036.29 0
3036.42 0
3036.54 0
3036.67 0
3036.80 0
3036.92 0
3037.05 0
3037.17 0
3037.30 2
3037.43 17
3037.55 34
3037.68 53
3037.81 70
3037.93 85
3038.06 96
3038.18 103
3038.31 106
3038.44 104
3038.56 98
3038.69 91
3038.82 83
3038.94 76
3039.07 73
3039.20 73
3039.32 76
3039.45 82
3039.57 88
3039.70 93
3039.83 95
3039.95 95
3040.08 92
3040.21 87
3040.33 81
3040.46 76
3040.59 72
3040.71 69
3040.84 69
3040.96 70
3041.09 73
3041.22 78
3041.34 84
3041.47 90
3041.60 96
3041.72 101
3041.85 105
3041.98 109
3042.10 111
3042.23 114
3042.35 115
3042.48 116
3042.61 115
3042.73 111
3042.86 105
3042.99 96
3043.11 86
3043.24 74
3043.37 62
3043.49 52
3043.62 45
3043.75 40
3043.87 38
3044.00 36
3044.12 36
3044.25 37
3044.38 38
3044.50 39
3044.63 42
3044.76 47
3044.88 53
3045.01 59
3045.14 65
3045.26 68
3045.39 69
3045.52 67
3045.64 62
3045.77 54
3045.90 46
3046.02 39
3046.15 35
3046.27 33
3046.40 34
3046.53 37
3046.65 42
3046.78 47
3046.91 52
3047.03 57
3047.16 61
3047.29 65
3047.41 71
3047.54 79
3047.67 88
3047.79 97
3047.92 105
3048.05 113
3048.17 119
3048.30 122
3048.43 123
3048.55 122
3048.68 119
3048.81 114
3048.93 108
3049.06 101
3049.19 94
3049.31 89
3049.44 86
3049.56 84
3049.69 84
3049.82 84
3049.94 83
3050.07 78
3050.20 71
3050.32 61
3050.45 48
3050.58 35
3050.70 23
3050.83 13
3050.96 6
3051.08 2
3051.21 1
3051.34 2
3051.46 4
3051.59 7
3051.72 7
3051.84 6
3051.97 2
3052.10 0
3052.22 0
3052.35 0
3052.48 0
3052.60 0
3052.73 0
3052.86 6
3052.98 13
3053.11 20
3053.24 27
3053.36 33
3053.49 39
3053.62 46
3053.74 54
3053.87 61
3054.00 68
3054.12 73
3054.25 78
3054.38 81
3054.50 83
3054.63 85
3054.76 86
3054.88 87
3055.01 87
3055.14 86
3055.26 82
3055.39 77
3055.52 71
3055.64 65
3055.77 60
3055.90 57
3056.02 56
3056.15 59
3056.28 64
3056.40 72
3056.53 80
3056.66 88
3056.78 94
3056.91 98
3057.04 99
3057.16 99
3057.29 96
3057.42 94
3057.54 91
3057.67 90
3057.80 91
3057.92 94
3058.05 100
3058.18 108
3058.30 116
3058.43 124
3058.56 130
3058.68 133
3058.81 133
3058.94 129
3059.06 123
3059.19 116
3059.32 109
3059.44 102
3059.57 98
3059.70 95
3059.82 94
3059.95 93
3060.08 92
3060.21 90
3060.33 87
3060.46 82
3060.59 76
3060.71 68
3060.84 60
3060.97 52
3061.09 46
3061.22 42
3061.35 41
3061.47 44
3061.60 49
3061.73 57
3061.85 68
3061.98 80
3062.11 94
3062.23 108
3062.36 120
3062.49 131
3062.61 138
3062.74 143
3062.87 146
3063.00 147
3063.12 147
3063.25 146
3063.38 143
3063.50 138
3063.63 131
3063.76 122
3063.88 113
3064.01 104
3064.14 99
3064.26 99
3064.39 104
3064.52 114
3064.64 127
3064.77 140
3064.90 153
3065.03 165
3065.15 175
3065.28 185
3065.41 196
3065.53 207
3065.66 218
3065.79 229
3065.91 239
3066.04 248
3066.17 255
3066.29 262
3066.42 268
3066.55 275
3066.67 283
3066.80 292
3066.93 300
3067.06 308
3067.18 314
3067.31 317
3067.44 318
3067.56 314
3067.69 307
3067.82 297
3067.94 285
3068.07 271
3068.20 256
3068.32 242
3068.45 228
3068.58 215
3068.71 203
3068.83 192
3068.96 183
3069.09 175
3069.21 171
3069.34 169
3069.47 170
3069.59 174
3069.72 178
3069.85 181
3069.98 183
3070.10 181
3070.23 176
3070.36 169
3070.48 161
3070.61 153
3070.74 147
3070.86 143
3070.99 143
3071.12 146
3071.25 151
3071.37 159
3071.50 168
3071.63 177
3071.75 187
3071.88 195
3072.01 202
3072.13 205
3072.26 206
3072.39 203
3072.52 198
3072.64 190
3072.77 182
3072.90 174
3073.02 167
3073.15 163
3073.28 159
3073.41 157
3073.53 156
3073.66 154
3073.79 152
3073.91 148
3074.04 142
3074.17 133
3074.29 122
3074.42 109
3074.55 95
3074.68 81
3074.80 68
3074.93 58
3075.06 49
3075.18 43
3075.31 40
3075.44 39
3075.57 40
3075.69 42
3075.82 47
3075.95 54
3076.07 63
3076.20 73
3076.33 83
3076.46 92
3076.58 99
3076.71 103
3076.84 105
3076.96 105
3077.09 106
3077.22 108
3077.35 114
3077.47 123
3077.60 135
3077.73 149
3077.85 161
3077.98 171
3078.11 177
3078.24 178
3078.36 174
3078.49 168
3078.62 161
3078.74 155
3078.87 152
3079.00 152
3079.13 157
3079.25 165
3079.38 175
3079.51 187
3079.63 199
3079.76 211
3079.89 221
3080.02 231
3080.14 239
3080.27 247
3080.40 255
3080.52 262
3080.65 269
3080.78 274
3080.91 279
3081.03 283
3081.16 286
3081.29 288
3081.41 288
3081.54 288
3081.67 287
3081.80 286
3081.92 284
3082.05 281
3082.18 278
3082.31 273
3082.43 266
3082.56 255
3082.69 242
3082.81 227
3082.94 209
3083.07 191
3083.20 172
3083.32 155
3083.45 137
3083.58 121
3083.71 107
3083.83 95
3083.96 86
3084.09 81
3084.21 80
3084.34 83
3084.47 91
3084.60 101
3084.72 111
3084.85 121
3084.98 130
3085.11 135
3085.23 138
3085.36 138
3085.49 135
3085.61 129
3085.74 122
3085.87 114
3086.00 107
3086.12 101
3086.25 98
3086.38 97
3086.51 100
3086.63 105
3086.76 114
3086.89 124
3087.02 136
3087.14 148
3087.27 159
3087.40 166
3087.52 171
3087.65 173
3087.78 173
3087.91 171
3088.03 167
3088.16 163
3088.29 159
3088.42 153
3088.54 145
3088.67 137
3088.80 127
3088.93 119
3089.05 113
3089.18 110
3089.31 109
3089.44 110
3089.56 111
3089.69 111
3089.82 108
3089.94 104
3090.07 99
3090.20 95
3090.33 93
3090.45 95
3090.58 98
3090.71 104
3090.84 111
3090.96 119
3091.09 127
3091.22 135
3091.35 143
3091.47 151
3091.60 158
3091.73 164
3091.86 166
3091.98 164
3092.11 158
3092.24 148
3092.37 136
3092.49 123
3092.62 111
3092.75 101
3092.88 94
3093.00 91
3093.13 89
3093.26 89
3093.39 89
3093.51 89
3093.64 88
3093.77 86
3093.90 85
3094.02 86
3094.15 88
3094.28 92
3094.41 99
3094.53 106
3094.66 112
3094.79 115
3094.92 116
3095.04 114
3095.17 109
3095.30 101
3095.43 93
3095.55 83
3095.68 72
3095.81 61
3095.94 49
3096.06 36
3096.19 26
3096.32 17
3096.45 13
3096.57 14
3096.70 20
3096.83 31
3096.96 44
3097.08 58
3097.21 70
3097.34 79
3097.47 83
3097.59 81
3097.72 74
3097.85 62
3097.98 48
3098.10 32
3098.23 16
3098.36 3
3098.49 0
3098.61 0
3098.74 0
3098.87 0
3099.00 0
3099.12 0
3099.25 0
3099.38 0
3099.51 4
3099.63 12
3099.76 20
3099.89 27
3100.02 32
3100.15 36
3100.27 39
3100.40 41
3100.53 43
3100.66 45
3100.78 46
3100.91 44
3101.04 41
3101.17 35
3101.29 27
3101.42 19
3101.55 11
3101.68 6
3101.80 3
3101.93 2
3102.06 2
3102.19 2
3102.31 1
3102.44 0
3102.57 0
3102.70 0
3102.83 0
3102.95 0
3103.08 0
3103.21 2
3103.34 11
3103.46 21
3103.59 30
3103.72 36
3103.85 40
3103.97 40
3104.10 35
3104.23 27
3104.36 15
3104.49 1
3104.61 0
3104.74 0
3104.87 0
3105.00 0
3105.12 0
3105.25 0
3105.38 13
3105.51 29
3105.63 42
3105.76 51
3105.89 57
3106.02 62
3106.15 66
3106.27 72
3106.40 78
3106.53 85
3106.66 91
3106.78 96
3106.91 99
3107.04 102
3107.17 105
3107.30 111
3107.42 118
3107.55 128
3107.68 139
3107.81 149
3107.93 156
3108.06 160
3108.19 160
3108.32 157
3108.45 151
3108.57 145
3108.70 140
3108.83 137
3108.96 137
3109.08 139
3109.21 142
3109.34 145
3109.47 147
3109.60 148
3109.72 147
3109.85 146
3109.98 146
3110.11 145
3110.23 145
3110.36 145
3110.49 144
3110.62 140
3110.75 133
3110.87 123
3111.00 110
3111.13 97
3111.26 83
3111.38 71
3111.51 60
3111.64 53
3111.77 47
3111.90 44
3112.02 43
3112.15 42
3112.28 42
3112.41 44
3112.54 46
3112.66 51
3112.79 57
3112.92 64
3113.05 71
3113.17 77
3113.30 80
3113.43 78
3113.56 73
3113.69 65
3113.81 55
3113.94 46
3114.07 37
3114.20 31
3114.33 26
3114.45 24
3114.58 22
3114.71 20
3114.84 18
3114.97 15
3115.09 11
3115.22 8
3115.35 6
3115.48 6
3115.61 10
3115.73 17
3115.86 26
3115.99 38
3116.12 49
3116.24 60
3116.37 68
3116.50 73
3116.63 75
3116.76 74
3116.88 70
3117.01 65
3117.14 57
3117.27 49
3117.40 39
3117.52 29
3117.65 21
3117.78 16
3117.91 14
3118.04 15
3118.16 21
3118.29 28
3118.42 36
3118.55 43
3118.68 49
3118.80 52
3118.93 54
3119.06 53
3119.19 51
3119.32 48
3119.44 44
3119.57 39
3119.70 33
3119.83 27
3119.96 21
3120.08 14
3120.21 8
3120.34 3
3120.47 0
3120.60 0
3120.72 0
3120.85 0
3120.98 0
3121.11 0
3121.24 0
3121.36 0
3121.49 4
3121.62 11
3121.75 16
3121.88 21
3122.00 24
3122.13 26
3122.26 27
3122.39 30
3122.52 32
3122.65 35
3122.77 39
3122.90 42
3123.03 44
3123.16 46
3123.29 46
3123.41 45
3123.54 43
3123.67 39
3123.80 36
3123.93 34
3124.05 32
3124.18 32
3124.31 33
3124.44 35
3124.57 37
3124.69 40
3124.82 42
3124.95 45
3125.08 47
3125.21 50
3125.34 52
3125.46 54
3125.59 53
3125.72 51
3125.85 48
3125.98 44
3126.10 39
3126.23 35
3126.36 33
3126.49 34
3126.62 37
3126.74 43
3126.87 50
3127.00 58
3127.13 66
3127.26 72
3127.39 77
3127.51 80
3127.64 81
3127.77 81
3127.90 81
3128.03 81
3128.15 81
3128.28 80
3128.41 79
3128.54 77
3128.67 75
3128.80 73
3128.92 72
3129.05 74
3129.18 77
3129.31 83
3129.44 91
3129.56 100
3129.69 109
3129.82 118
3129.95 125
3130.08 131
3130.21 136
3130.33 138
3130.46 140
3130.59 140
3130.72 140
3130.85 140
3130.98 140
3131.10 139
3131.23 138
3131.36 138
3131.49 137
3131.62 138
3131.74 139
3131.87 141
3132.00 143
3132.13 145
3132.26 145
3132.39 142
3132.51 138
3132.64 131
3132.77 123
3132.90 114
3133.03 106
3133.16 99
3133.28 94
3133.41 93
3133.54 95
3133.67 100
3133.80 107
3133.93 114
3134.05 119
3134.18 121
3134.31 119
3134.44 111
3134.57 99
3134.70 83
3134.82 66
3134.95 48
3135.08 33
3135.21 22
3135.34 16
3135.47 16
3135.59 22
3135.72 32
3135.85 46
3135.98 61
3136.11 77
3136.24 91
3136.36 103
3136.49 111
3136.62 117
3136.75 118
3136.88 115
3137.01 109
3137.13 99
3137.26 86
3137.39 71
3137.52 56
3137.65 43
3137.78 35
3137.90 31
3138.03 32
3138.16 39
3138.29 50
3138.42 62
3138.55 74
3138.67 85
3138.80 95
3138.93 105
3139.06 115
3139.19 126
3139.32 139
3139.44 153
3139.57 169
3139.70 184
3139.83 198
3139.96 208
3140.09 213
3140.22 214
3140.34 211
3140.47 205
3140.60 197
3140.73 191
3140.86 186
3140.99 183
3141.11 182
3141.24 181
3141.37 179
3141.50 175
3141.63 168
3141.76 159
3141.89 149
3142.01 142
3142.14 137
3142.27 136
3142.40 138
3142.53 141
3142.66 145
3142.78 147
3142.91 148
3143.04 145
3143.17 140
3143.30 133
3143.43 124
3143.56 113
3143.68 100
3143.81 85
3143.94 70
3144.07 55
3144.20 41
3144.33 30
3144.46 23
3144.58 19
3144.71 18
3144.84 17
3144.97 15
3145.10 11
3145.23 5
3145.35 0
3145.48 0
3145.61 0
3145.74 0
3145.87 0
3146.00 0
3146.13 6
3146.25 12
3146.38 15
3146.51 14
3146.64 9
3146.77 3
3146.90 0
3147.03 0
3147.15 0
3147.28 0
3147.41 3
3147.54 9
3147.67 14
3147.80 19
3147.93 23
3148.05 27
3148.18 31
3148.31 37
3148.44 43
3148.57 48
3148.70 51
3148.83 52
3148.95 52
3149.08 51
3149.21 51
3149.34 54
3149.47 60
3149.60 68
3149.73 78
3149.86 88
3149.98 96
3150.11 100
3150.24 101
3150.37 99
3150.50 96
3150.63 92
3150.76 89
3150.88 87
3151.01 87
3151.14 89
3151.27 93
3151.40 99
3151.53 105
3151.66 110
3151.79 115
3151.91 116
3152.04 113
3152.17 106
3152.30 97
3152.43 85
3152.56 72
3152.69 61
3152.81 52
3152.94 46
3153.07 46
3153.20 51
3153.33 60
3153.46 72
3153.59 85
3153.72 97
3153.84 106
3153.97 111
3154.10 111
3154.23 108
3154.36 101
3154.49 93
3154.62 86
3154.75 80
3154.87 76
3155.00 75
3155.13 74
3155.26 73
3155.39 71
3155.52 68
3155.65 64
3155.77 58
3155.90 54
3156.03 51
3156.16 53
3156.29 60
3156.42 71
3156.55 86
3156.68 104
3156.81 123
3156.93 139
3157.06 152
3157.19 162
3157.32 168
3157.45 173
3157.58 176
3157.71 179
3157.84 182
3157.96 186
3158.09 188
3158.22 189
3158.35 186
3158.48 180
3158.61 170
3158.74 158
3158.87 144
3158.99 129
3159.12 116
3159.25 105
3159.38 98
3159.51 95
3159.64 96
3159.77 99
3159.90 102
3160.03 105
3160.15 106
3160.28 104
3160.41 101
3160.54 96
3160.67 92
3160.80 87
3160.93 84
3161.06 80
3161.18 78
3161.31 75
3161.44 73
3161.57 72
3161.70 71
3161.83 71
3161.96 72
3162.09 74
3162.22 77
3162.34 81
3162.47 87
3162.60 94
3162.73 102
3162.86 109
3162.99 116
3163.12 121
3163.25 122
3163.38 120
3163.50 115
3163.63 106
3163.76 96
3163.89 86
3164.02 77
3164.15 72
3164.28 70
3164.41 71
3164.54 75
3164.66 78
3164.79 80
3164.92 78
3165.05 72
3165.18 62
3165.31 50
3165.44 37
3165.57 26
3165.70 19
3165.83 17
3165.95 20
3166.08 29
3166.21 42
3166.34 59
3166.47 78
3166.60 97
3166.73 113
3166.86 127
3166.99 136
3167.12 140
3167.24 139
3167.37 136
3167.50 132
3167.63 128
3167.76 127
3167.89 128
3168.02 129
3168.15 130
3168.28 129
3168.41 124
3168.53 116
3168.66 104
3168.79 91
3168.92 78
3169.05 67
3169.18 59
3169.31 56
3169.44 57
3169.57 63
3169.70 74
3169.82 88
3169.95 103
3170.08 119
3170.21 132
3170.34 143
3170.47 149
3170.60 152
3170.73 152
3170.86 150
3170.99 147
3171.11 145
3171.24 142
3171.37 137
3171.50 130
3171.63 122
3171.76 110
3171.89 97
3172.02 84
3172.15 73
3172.28 64
3172.41 57
3172.53 54
3172.66 53
3172.79 53
3172.92 55
3173.05 57
3173.18 60
3173.31 64
3173.44 71
3173.57 80
3173.70 89
3173.83 98
3173.95 104
3174.08 108
3174.21 108
3174.34 104
3174.47 99
3174.60 93
3174.73 88
3174.86 84
3174.99 81
3175.12 78
3175.25 74
3175.38 70
3175.50 66
3175.63 62
3175.76 60
3175.89 59
3176.02 62
3176.15 66
3176.28 73
3176.41 80
3176.54 86
3176.67 91
3176.80 94
3176.93 95
3177.05 95
3177.18 94
3177.31 92
3177.44 89
3177.57 86
3177.70 82
3177.83 78
3177.96 75
3178.09 72
3178.22 71
3178.35 71
3178.48 73
3178.60 76
3178.73 80
3178.86 85
3178.99 91
3179.12 97
3179.25 103
3179.38 108
3179.51 111
3179.64 111
3179.77 107
3179.90 99
3180.03 89
3180.16 77
3180.28 65
3180.41 54
3180.54 45
3180.67 39
3180.80 36
3180.93 36
3181.06 39
3181.19 44
3181.32 53
3181.45 64
3181.58 77
3181.71 93
3181.84 108
3181.97 123
3182.09 136
3182.22 146
3182.35 152
3182.48 154
3182.61 151
3182.74 144
3182.87 135
3183.00 125
3183.13 115
3183.26 105
3183.39 98
3183.52 91
3183.65 86
3183.78 82
3183.90 77
3184.03 73
3184.16 69
3184.29 64
3184.42 59
3184.55 53
3184.68 47
3184.81 40
3184.94 34
3185.07 28
3185.20 23
3185.33 20
3185.46 19
3185.59 19
3185.72 20
3185.84 21
3185.97 22
3186.10 23
3186.23 23
3186.36 22
3186.49 23
3186.62 24
3186.75 25
3186.88 27
3187.01 28
3187.14 29
3187.27 29
3187.40 26
3187.53 22
3187.66 16
3187.79 9
3187.92 1
3188.04 0
3188.17 0
3188.30 0
3188.43 0
3188.56 0
3188.69 0
3188.82 0
3188.95 0
3189.08 3
3189.21 13
3189.34 26
3189.47 42
3189.60 60
3189.73 79
3189.86 97
3189.99 113
3190.12 126
3190.24 135
3190.37 142
3190.50 147
3190.63 151
3190.76 154
3190.89 156
3191.02 158
3191.15 158
3191.28 156
3191.41 152
3191.54 146
3191.67 139
3191.80 133
3191.93 128
3192.06 126
3192.19 128
3192.32 134
3192.45 143
3192.58 155
3192.70 168
3192.83 180
3192.96 189
3193.09 196
3193.22 199
3193.35 200
3193.48 198
3193.61 196
3193.74 194
3193.87 192
3194.00 191
3194.13 191
3194.26 191
3194.39 191
3194.52 190
3194.65 188
3194.78 185
3194.91 182
3195.04 178
3195.17 175
3195.30 173
3195.42 172
3195.55 173
3195.68 173
3195.81 173
3195.94 171
3196.07 166
3196.20 158
3196.33 148
3196.46 136
3196.59 123
3196.72 111
3196.85 99
3196.98 87
3197.11 77
3197.24 67
3197.37 58
3197.50 49
3197.63 42
3197.76 36
3197.89 32
3198.02 31
3198.15 31
3198.28 33
3198.41 35
3198.53 37
3198.66 39
3198.79 41
3198.92 42
3199.05 43
3199.18 45
3199.31 46
3199.44 48
3199.57 49
3199.70 48
3199.83 45
3199.96 40
3200.09 33
3200.22 25
3200.35 18
3200.48 13
3200.61 8
3200.74 6
3200.87 4
3201.00 2
3201.13 0
3201.26 0
3201.39 0
3201.52 0
3201.65 0
3201.78 0
3201.91 0
3202.04 0
3202.17 7
3202.29 18
3202.42 29
3202.55 39
3202.68 46
3202.81 51
3202.94 54
3203.07 55
3203.20 54
3203.33 51
3203.46 46
3203.59 40
3203.72 32
3203.85 23
3203.98 16
3204.11 10
3204.24 6
3204.37 6
3204.50 8
3204.63 12
3204.76 18
3204.89 25
3205.02 31
3205.15 38
3205.28 44
3205.41 49
3205.54 54
3205.67 59
3205.80 63
3205.93 67
3206.06 71
3206.19 75
3206.32 79
3206.45 82
3206.58 86
3206.71 89
3206.84 93
3206.97 97
3207.10 101
3207.23 106
3207.36 112
3207.48 117
3207.61 120
3207.74 120
3207.87 116
3208.00 107
3208.13 95
3208.26 81
3208.39 67
3208.52 56
3208.65 50
3208.78 50
3208.91 55
3209.04 66
3209.17 79
3209.30 92
3209.43 103
3209.56 112
3209.69 116
3209.82 116
3209.95 112
3210.08 105
3210.21 96
3210.34 84
3210.47 72
3210.60 59
3210.73 48
3210.86 38
3210.99 32
3211.12 30
3211.25 31
3211.38 35
3211.51 41
3211.64 47
3211.77 53
3211.90 58
3212.03 61
3212.16 65
3212.29 69
3212.42 74
3212.55 81
3212.68 88
3212.81 94
3212.94 99
3213.07 102
3213.20 102
3213.33 100
3213.46 97
3213.59 94
3213.72 92
3213.85 91
3213.98 91
3214.11 92
3214.24 92
3214.37 92
3214.50 91
3214.63 90
3214.76 89
3214.89 90
3215.02 91
3215.15 93
3215.28 95
3215.41 96
3215.54 96
3215.67 93
3215.80 89
3215.93 84
3216.06 80
3216.19 79
3216.32 79
3216.45 83
3216.58 90
3216.71 99
3216.84 108
3216.97 117
3217.10 123
3217.23 126
3217.36 125
3217.49 121
3217.62 113
3217.75 102
3217.88 90
3218.01 79
3218.14 70
3218.27 64
3218.40 61
3218.53 63
3218.66 67
3218.79 73
3218.92 79
3219.05 84
3219.18 86
3219.31 87
3219.44 85
3219.57 82
3219.70 77
3219.83 72
3219.96 67
3220.09 62
3220.22 57
3220.35 52
3220.48 50
3220.61 49
3220.74 52
3220.87 59
3221.00 70
3221.13 84
3221.26 99
3221.39 114
3221.52 126
3221.65 133
3221.78 135
3221.91 131
3222.04 123
3222.17 112
3222.30 101
3222.43 92
3222.56 84
3222.69 79
3222.82 78
3222.95 80
3223.08 84
3223.21 91
3223.34 100
3223.47 111
3223.60 124
3223.73 137
3223.86 148
3223.99 155
3224.12 157
3224.25 154
3224.38 145
3224.51 133
3224.64 119
3224.77 108
3224.90 100
3225.03 97
3225.16 97
3225.29 100
3225.42 102
3225.55 102
3225.68 98
3225.81 91
3225.94 80
3226.07 66
3226.20 52
3226.33 39
3226.46 29
3226.59 21
3226.72 16
3226.85 14
3226.98 14
3227.11 16
3227.24 19
3227.38 20
3227.51 21
3227.64 19
3227.77 15
3227.90 10
3228.03 5
3228.16 2
3228.29 1
3228.42 4
3228.55 9
3228.68 16
3228.81 22
3228.94 27
3229.07 30
3229.20 30
3229.33 29
3229.46 26
3229.59 23
3229.72 21
3229.85 20
3229.98 20
3230.11 22
3230.24 24
3230.37 26
3230.50 27
3230.63 27
3230.76 26
3230.89 25
3231.02 25
3231.15 25
3231.28 26
3231.41 27
3231.54 28
3231.67 27
3231.80 25
3231.93 20
3232.06 15
3232.19 9
3232.32 4
3232.45 0
3232.59 0
3232.72 0
3232.85 0
3232.98 0
3233.11 0
3233.24 0
3233.37 0
3233.50 0
3233.63 1
3233.76 15
3233.89 32
3234.02 53
3234.15 73
3234.28 91
3234.41 104
3234.54 112
3234.67 113
3234.80 111
3234.93 106
3235.06 102
3235.19 99
3235.32 99
3235.45 100
3235.58 102
3235.71 102
3235.84 99
3235.97 93
3236.10 84
3236.23 74
3236.37 64
3236.50 54
3236.63 46
3236.76 40
3236.89 38
3237.02 38
3237.15 41
3237.28 46
3237.41 52
3237.54 56
3237.67 58
3237.80 55
3237.93 48
3238.06 37
3238.19 25
3238.32 14
3238.45 8
3238.58 6
3238.71 11
3238.84 21
3238.97 33
3239.10 46
3239.23 58
3239.36 67
3239.50 75
3239.63 82
3239.76 89
3239.89 97
3240.02 107
3240.15 117
3240.28 127
3240.41 135
3240.54 141
3240.67 145
3240.80 146
3240.93 147
3241.06 148
3241.19 148
3241.32 147
3241.45 147
3241.58 146
3241.71 144
3241.84 142
3241.97 140
3242.10 137
3242.24 134
3242.37 130
3242.50 123
3242.63 114
3242.76 104
3242.89 92
3243.02 80
3243.15 70
3243.28 61
3243.41 56
3243.54 54
3243.67 54
3243.80 57
3243.93 62
3244.06 67
3244.19 73
3244.32 80
3244.45 87
3244.58 94
3244.72 101
3244.85 108
3244.98 115
3245.11 122
3245.24 130
3245.37 136
3245.50 140
3245.63 141
3245.76 138
3245.89 130
3246.02 119
3246.15 104
3246.28 87
3246.41 71
3246.54 57
3246.67 45
3246.80 35
3246.93 30
3247.07 28
3247.20 30
3247.33 36
3247.46 46
3247.59 60
3247.72 76
3247.85 92
3247.98 105
3248.11 114
3248.24 118
3248.37 116
3248.50 111
3248.63 103
3248.76 95
3248.89 88
3249.02 83
3249.16 80
3249.29 78
3249.42 77
3249.55 78
3249.68 79
3249.81 80
3249.94 81
3250.07 83
3250.20 86
3250.33 89
3250.46 93
3250.59 98
3250.72 104
3250.85 111
3250.98 117
3251.12 122
3251.25 125
3251.38 124
3251.51 120
3251.64 113
3251.77 102
3251.90 91
3252.03 80
3252.16 70
3252.29 64
3252.42 60
3252.55 59
3252.68 62
3252.81 66
3252.95 70
3253.08 72
3253.21 73
3253.34 70
3253.47 64
3253.60 55
3253.73 43
3253.86 30
3253.99 16
3254.12 4
3254.25 0
3254.38 0
3254.51 0
3254.64 0
3254.78 0
3254.91 0
3255.04 0
3255.17 0
3255.30 3
3255.43 6
3255.56 9
3255.69 12
3255.82 14
3255.95 17
3256.08 19
3256.21 20
3256.34 23
3256.48 28
3256.61 35
3256.74 45
3256.87 58
3257.00 73
3257.13 86
3257.26 98
3257.39 104
3257.52 107
3257.65 105
3257.78 100
3257.91 94
3258.05 91
3258.18 91
3258.31 96
3258.44 105
3258.57 117
3258.70 128
3258.83 136
3258.96 139
3259.09 136
3259.22 129
3259.35 120
3259.48 111
3259.62 105
3259.75 104
3259.88 107
3260.01 114
3260.14 121
3260.27 127
3260.40 128
3260.53 126
3260.66 118
3260.79 107
3260.92 95
3261.05 84
3261.19 75
3261.32 69
3261.45 66
3261.58 65
3261.71 67
3261.84 70
3261.97 73
3262.10 77
3262.23 80
3262.36 82
3262.49 84
3262.63 83
3262.76 80
3262.89 74
3263.02 65
3263.15 55
3263.28 45
3263.41 36
3263.54 31
3263.67 30
3263.80 34
3263.93 44
3264.07 56
3264.20 71
3264.33 85
3264.46 98
3264.59 108
3264.72 115
3264.85 122
3264.98 128
3265.11 135
3265.24 144
3265.38 155
3265.51 166
3265.64 175
3265.77 180
3265.90 179
3266.03 170
3266.16 156
3266.29 138
3266.42 118
3266.55 99
3266.68 84
3266.82 74
3266.95 69
3267.08 69
3267.21 72
3267.34 77
3267.47 82
3267.60 86
3267.73 90
3267.86 92
3267.99 93
3268.13 93
3268.26 92
3268.39 91
3268.52 91
3268.65 90
3268.78 89
3268.91 88
3269.04 85
3269.17 80
3269.31 73
3269.44 65
3269.57 57
3269.70 49
3269.83 44
3269.96 41
3270.09 41
3270.22 43
3270.35 46
3270.48 50
3270.62 53
3270.75 56
3270.88 59
3271.01 60
3271.14 60
3271.27 58
3271.40 54
3271.53 47
3271.66 40
3271.80 32
3271.93 27
3272.06 25
3272.19 27
3272.32 34
3272.45 44
3272.58 56
3272.71 68
3272.84 79
3272.98 86
3273.11 90
3273.24 92
3273.37 91
3273.50 90
3273.63 89
3273.76 88
3273.89 88
3274.02 90
3274.16 94
3274.29 98
3274.42 103
3274.55 108
3274.68 114
3274.81 118
3274.94 121
3275.07 122
3275.20 123
3275.34 123
3275.47 122
3275.60 121
3275.73 121
3275.86 120
3275.99 119
3276.12 118
3276.25 115
3276.39 111
3276.52 106
3276.65 100
3276.78 93
3276.91 87
3277.04 82
3277.17 77
3277.30 73
3277.44 71
3277.57 70
3277.70 71
3277.83 74
3277.96 77
3278.09 81
3278.22 87
3278.35 93
3278.48 100
3278.62 109
3278.75 119
3278.88 130
3279.01 142
3279.14 153
3279.27 163
3279.40 169
3279.53 172
3279.67 171
3279.80 166
3279.93 159
3280.06 150
3280.19 140
3280.32 129
3280.45 119
3280.58 109
3280.72 99
3280.85 88
3280.98 77
3281.11 66
3281.24 57
3281.37 49
3281.50 45
3281.64 44
3281.77 47
3281.90 55
3282.03 65
3282.16 78
3282.29 91
3282.42 102
3282.55 109
3282.69 113
3282.82 112
3282.95 109
3283.08 103
3283.21 98
3283.34 94
3283.47 91
3283.60 91
3283.74 92
3283.87 93
3284.00 94
3284.13 94
3284.26 93
3284.39 90
3284.52 86
3284.66 82
3284.79 78
3284.92 75
3285.05 73
3285.18 74
3285.31 78
3285.44 84
3285.58 93
3285.71 102
3285.84 110
3285.97 117
3286.10 120
3286.23 120
3286.36 118
3286.49 113
3286.63 109
3286.76 106
3286.89 106
3287.02 109
3287.15 113
3287.28 120
3287.41 128
3287.55 135
3287.68 141
3287.81 146
3287.94 148
3288.07 149
3288.20 148
3288.33 147
3288.47 147
3288.60 148
3288.73 152
3288.86 157
3288.99 164
3289.12 172
3289.25 181
3289.39 188
3289.52 194
3289.65 196
3289.78 195
3289.91 192
3290.04 187
3290.17 181
3290.31 177
3290.44 176
3290.57 180
3290.70 190
3290.83 205
3290.96 224
3291.09 246
3291.23 268
3291.36 288
3291.49 304
3291.62 317
3291.75 326
3291.88 332
3292.02 336
3292.15 340
3292.28 344
3292.41 348
3292.54 351
3292.67 352
3292.80 350
3292.94 344
3293.07 335
3293.20 324
3293.33 312
3293.46 300
3293.59 291
3293.73 284
3293.86 281
3293.99 279
3294.12 277
3294.25 274
3294.38 269
3294.51 261
3294.65 251
3294.78 239
3294.91 227
3295.04 216
3295.17 206
3295.30 197
3295.44 189
3295.57 182
3295.70 174
3295.83 168
3295.96 162
3296.09 159
3296.22 157
3296.36 158
3296.49 162
3296.62 167
3296.75 172
3296.88 174
3297.01 173
3297.15 167
3297.28 157
3297.41 144
3297.54 130
3297.67 117
3297.80 108
3297.94 104
3298.07 103
3298.20 105
3298.33 109
3298.46 111
3298.59 111
3298.73 108
3298.86 102
3298.99 94
3299.12 88
3299.25 83
3299.38 82
3299.52 85
3299.65 93
3299.78 104
3299.91 117
3300.04 131
3300.17 144
3300.31 156
3300.44 165
3300.57 173
3300.70 179
3300.83 184
3300.96 187
3301.10 188
3301.23 187
3301.36 184
3301.49 180
3301.62 175
3301.75 170
3301.89 164
3302.02 159
3302.15 154
3302.28 150
3302.41 146
3302.54 144
3302.68 141
3302.81 138
3302.94 135
3303.07 133
3303.20 132
3303.33 132
3303.47 135
3303.60 142
3303.73 151
3303.86 160
3303.99 169
3304.12 176
3304.26 180
3304.39 180
3304.52 179
3304.65 177
3304.78 177
3304.92 179
3305.05 184
3305.18 192
3305.31 202
3305.44 212
3305.57 219
3305.71 225
3305.84 227
3305.97 225
3306.10 222
3306.23 218
3306.36 216
3306.50 217
3306.63 222
3306.76 232
3306.89 247
3307.02 266
3307.16 286
3307.29 306
3307.42 324
3307.55 340
3307.68 354
3307.81 366
3307.95 377
3308.08 388
3308.21 400
3308.34 413
3308.47 429
3308.61 447
3308.74 467
3308.87 487
3309.00 507
3309.13 524
3309.26 537
3309.40 547
3309.53 553
3309.66 558
3309.79 562
3309.92 568
3310.06 574
3310.19 581
3310.32 586
3310.45 588
3310.58 588
3310.71 584
3310.85 577
3310.98 569
3311.11 560
3311.24 551
3311.37 541
3311.51 531
3311.64 519
3311.77 505
3311.90 490
3312.03 472
3312.17 452
3312.30 430
3312.43 407
3312.56 384
3312.69 364
3312.83 347
3312.96 336
3313.09 330
3313.22 329
3313.35 331
3313.48 333
3313.62 333
3313.75 329
3313.88 320
3314.01 307
3314.14 292
3314.28 276
3314.41 262
3314.54 250
3314.67 242
3314.80 237
3314.94 234
3315.07 232
3315.20 228
3315.33 224
3315.46 218
3315.60 213
3315.73 210
3315.86 208
3315.99 207
3316.12 207
3316.26 205
3316.39 201
3316.52 193
3316.65 182
3316.78 169
3316.92 156
3317.05 145
3317.18 138
3317.31 136
3317.44 137
3317.58 140
3317.71 145
3317.84 148
3317.97 151
3318.10 150
3318.24 147
3318.37 143
3318.50 137
3318.63 130
3318.76 124
3318.90 118
3319.03 113
3319.16 111
3319.29 111
3319.42 113
3319.56 117
3319.69 121
3319.82 125
3319.95 125
3320.08 121
3320.22 112
3320.35 98
3320.48 81
3320.61 65
3320.74 50
3320.88 40
3321.01 34
3321.14 33
3321.27 36
3321.41 39
3321.54 41
3321.67 43
3321.80 43
3321.93 41
3322.07 39
3322.20 37
3322.33 36
3322.46 35
3322.59 34
3322.73 31
3322.86 28
3322.99 23
3323.12 17
3323.25 11
3323.39 5
3323.52 0
3323.65 0
3323.78 0
3323.92 0
3324.05 0
3324.18 0
3324.31 0
3324.44 0
3324.58 1
3324.71 6
3324.84 9
3324.97 11
3325.10 11
3325.24 9
3325.37 5
3325.50 1
3325.63 0
3325.77 0
3325.90 0
3326.03 0
3326.16 0
3326.29 0
3326.43 0
3326.56 0
3326.69 6
3326.82 12
3326.96 19
3327.09 25
3327.22 30
3327.35 32
3327.48 32
3327.62 32
3327.75 31
3327.88 32
3328.01 35
3328.14 39
3328.28 45
3328.41 53
3328.54 62
3328.67 69
3328.81 74
3328.94 78
3329.07 78
3329.20 76
3329.34 73
3329.47 69
3329.60 65
3329.73 61
3329.86 57
3330.00 53
3330.13 48
3330.26 43
3330.39 40
3330.53 40
3330.66 44
3330.79 53
3330.92 65
3331.05 80
3331.19 93
3331.32 102
3331.45 106
3331.58 104
3331.72 99
3331.85 92
3331.98 85
3332.11 81
3332.25 81
3332.38 83
3332.51 88
3332.64 93
3332.77 98
3332.91 102
3333.04 104
3333.17 105
3333.30 105
3333.44 105
3333.57 106
3333.70 108
3333.83 110
3333.97 113
3334.10 117
3334.23 121
3334.36 125
3334.49 129
3334.63 132
3334.76 134
3334.89 135
3335.02 136
3335.16 137
3335.29 139
3335.42 141
3335.55 145
3335.69 147
3335.82 149
3335.95 149
3336.08 147
3336.22 144
3336.35 141
3336.48 138
3336.61 136
3336.74 135
3336.88 133
3337.01 131
3337.14 127
3337.27 123
3337.41 118
3337.54 114
3337.67 110
3337.80 108
3337.94 107
3338.07 107
3338.20 105
3338.33 101
3338.47 94
3338.60 86
3338.73 77
3338.86 71
3339.00 68
3339.13 70
3339.26 78
3339.39 90
3339.53 105
3339.66 120
3339.79 133
3339.92 143
3340.06 151
3340.19 158
3340.32 165
3340.45 173
3340.59 183
3340.72 195
3340.85 207
3340.98 218
3341.12 227
3341.25 232
3341.38 233
3341.51 230
3341.65 222
3341.78 211
3341.91 198
3342.04 184
3342.18 171
3342.31 159
3342.44 150
3342.57 144
3342.71 139
3342.84 136
3342.97 133
3343.10 129
3343.24 126
3343.37 122
3343.50 118
3343.63 114
3343.77 109
3343.90 105
3344.03 100
3344.16 93
3344.30 84
3344.43 72
3344.56 60
3344.69 47
3344.83 35
3344.96 26
3345.09 21
3345.22 20
3345.36 22
3345.49 26
3345.62 30
3345.75 32
3345.89 34
3346.02 33
3346.15 30
3346.28 27
3346.42 24
3346.55 23
3346.68 23
3346.81 24
3346.95 28
3347.08 32
3347.21 36
3347.34 40
3347.48 43
3347.61 44
3347.74 43
3347.87 41
3348.01 38
3348.14 35
3348.27 33
3348.41 34
3348.54 36
3348.67 39
3348.80 44
3348.94 47
3349.07 50
3349.20 52
3349.33 51
3349.47 49
3349.60 46
3349.73 41
3349.86 35
3350.00 28
3350.13 20
3350.26 10
3350.39 0
3350.53 0
3350.66 0
3350.79 0
3350.93 0
3351.06 0
3351.19 0
3351.32 0
3351.46 0
3351.59 15
3351.72 32
3351.85 48
3351.99 63
3352.12 76
3352.25 85
3352.39 93
3352.52 99
3352.65 105
3352.78 112
3352.92 118
3353.05 126
3353.18 134
3353.31 142
3353.45 150
3353.58 157
3353.71 163
3353.85 167
3353.98 169
3354.11 168
3354.24 166
3354.38 163
3354.51 160
3354.64 158
3354.77 158
3354.91 160
3355.04 163
3355.17 167
3355.31 170
3355.44 174
3355.57 177
3355.70 182
3355.84 188
3355.97 197
3356.10 206
3356.23 215
3356.37 223
3356.50 229
3356.63 231
3356.77 229
3356.90 223
3357.03 213
3357.16 201
3357.30 186
3357.43 168
3357.56 149
3357.70 131
3357.83 113
3357.96 98
3358.09 86
3358.23 76
3358.36 70
3358.49 64
3358.62 59
3358.76 55
3358.89 51
3359.02 48
3359.16 47
3359.29 48
3359.42 53
3359.55 59
3359.69 66
3359.82 73
3359.95 78
3360.09 80
3360.22 81
3360.35 82
3360.48 83
3360.62 86
3360.75 92
3360.88 100
3361.02 109
3361.15 116
3361.28 120
3361.41 120
3361.55 115
3361.68 107
3361.81 99
3361.95 92
3362.08 89
3362.21 90
3362.35 95
3362.48 102
3362.61 108
3362.74 112
3362.88 113
3363.01 110
3363.14 106
3363.28 100
3363.41 94
3363.54 88
3363.67 83
3363.81 79
3363.94 77
3364.07 77
3364.21 80
3364.34 88
3364.47 98
3364.60 111
3364.74 125
3364.87 138
3365.00 149
3365.14 157
3365.27 162
3365.40 163
3365.54 164
3365.67 163
3365.80 161
3365.93 160
3366.07 160
3366.20 159
3366.33 158
3366.47 157
3366.60 155
3366.73 152
3366.87 149
3367.00 145
3367.13 141
3367.26 136
3367.40 132
3367.53 127
3367.66 123
3367.80 120
3367.93 116
3368.06 114
3368.20 111
3368.33 109
3368.46 108
3368.59 108
3368.73 109
3368.86 111
3368.99 114
3369.13 118
3369.26 121
3369.39 121
3369.53 119
3369.66 112
3369.79 102
3369.92 89
3370.06 74
3370.19 60
3370.32 48
3370.46 38
3370.59 32
3370.72 31
3370.86 33
3370.99 39
3371.12 48
3371.26 60
3371.39 73
3371.52 85
3371.65 95
3371.79 102
3371.92 104
3372.05 102
3372.19 97
3372.32 91
3372.45 87
3372.59 87
3372.72 92
3372.85 101
3372.99 114
3373.12 129
3373.25 143
3373.38 156
3373.52 165
3373.65 172
3373.78 176
3373.92 179
3374.05 182
3374.18 184
3374.32 187
3374.45 189
3374.58 190
3374.72 189
3374.85 184
3374.98 177
3375.12 166
3375.25 154
3375.38 140
3375.51 126
3375.65 113
3375.78 102
3375.91 92
3376.05 85
3376.18 80
3376.31 79
3376.45 81
3376.58 86
3376.71 93
3376.85 101
3376.98 108
3377.11 114
3377.25 116
3377.38 115
3377.51 112
3377.65 105
3377.78 97
3377.91 88
3378.05 79
3378.18 72
3378.31 66
3378.44 61
3378.58 57
3378.71 55
3378.84 53
3378.98 53
3379.11 52
3379.24 52
3379.38 51
3379.51 50
3379.64 47
3379.78 42
3379.91 37
3380.04 32
3380.18 28
3380.31 26
3380.44 26
3380.58 28
3380.71 32
3380.84 35
3380.98 39
3381.11 43
3381.24 46
3381.38 50
3381.51 54
3381.64 60
3381.78 65
3381.91 71
3382.04 75
3382.18 77
3382.31 77
3382.44 75
3382.58 71
3382.71 67
3382.84 62
3382.98 57
3383.11 51
3383.24 46
3383.38 40
3383.51 35
3383.64 31
3383.78 27
3383.91 25
3384.04 24
3384.18 23
3384.31 21
3384.44 20
3384.58 19
3384.71 19
3384.84 20
3384.98 21
3385.11 23
3385.24 24
3385.38 25
3385.51 24
3385.64 23
3385.78 23
3385.91 25
3386.04 29
3386.18 36
3386.31 45
3386.44 56
3386.58 66
3386.71 74
3386.84 79
3386.98 81
3387.11 79
3387.24 74
3387.38 66
3387.51 58
3387.64 48
3387.78 37
3387.91 24
3388.04 12
3388.18 0
3388.31 0
3388.44 0
3388.58 0
3388.71 0
3388.84 0
3388.98 0
3389.11 0
3389.24 0
3389.38 12
3389.51 24
3389.64 34
3389.78 42
3389.91 47
3390.04 50
3390.18 51
3390.31 52
3390.44 55
3390.58 59
3390.71 66
3390.85 72
3390.98 77
3391.11 78
3391.25 75
3391.38 69
3391.51 61
3391.65 54
3391.78 48
3391.91 45
3392.05 45
3392.18 47
3392.31 50
3392.45 53
3392.58 56
3392.71 59
3392.85 62
3392.98 64
3393.11 66
3393.25 67
3393.38 66
3393.51 64
3393.65 60
3393.78 56
3393.92 51
3394.05 48
3394.18 47
3394.32 48
3394.45 52
3394.58 57
3394.72 63
3394.85 68
3394.98 73
3395.12 76
3395.25 77
3395.38 76
3395.52 75
3395.65 73
3395.79 71
3395.92 69
3396.05 69
3396.19 68
3396.32 69
3396.45 69
3396.59 68
3396.72 67
3396.85 64
3396.99 61
3397.12 57
3397.25 54
3397.39 51
3397.52 50
3397.66 51
3397.79 54
3397.92 58
3398.06 63
3398.19 68
3398.32 70
3398.46 69
3398.59 64
3398.72 57
3398.86 50
3398.99 45
3399.12 43
3399.26 47
3399.39 55
3399.53 67
3399.66 81
3399.79 95
3399.93 106
3400.06 114
3400.19 118
3400.33 119
3400.46 118
3400.59 116
3400.73 114
3400.86 113
3401.00 115
3401.13 119
3401.26 126
3401.40 134
3401.53 142
3401.66 150
3401.80 156
3401.93 159
3402.07 160
3402.20 159
3402.33 155
3402.47 149
3402.60 140
3402.73 131
3402.87 121
3403.00 110
3403.13 101
3403.27 93
3403.40 89
3403.54 87
3403.67 88
3403.80 91
3403.94 93
3404.07 95
3404.20 93
3404.34 88
3404.47 80
3404.61 71
3404.74 62
3404.87 54
3405.01 51
3405.14 53
3405.27 59
3405.41 69
3405.54 81
3405.68 93
3405.81 104
3405.94 112
3406.08 118
3406.21 120
3406.34 121
3406.48 121
3406.61 120
3406.75 119
3406.88 118
3407.01 119
3407.15 121
3407.28 125
3407.41 131
3407.55 139
3407.68 147
3407.82 155
3407.95 162
3408.08 165
3408.22 165
3408.35 162
3408.48 155
3408.62 145
3408.75 134
3408.89 124
3409.02 114
3409.15 105
3409.29 97
3409.42 88
3409.56 77
3409.69 64
3409.82 50
3409.96 33
3410.09 17
3410.22 1
3410.36 0
3410.49 0
3410.63 0
3410.76 0
3410.89 0
3411.03 0
3411.16 0
3411.30 0
3411.43 8
3411.56 19
3411.70 29
3411.83 39
3411.96 46
3412.10 52
3412.23 55
3412.37 58
3412.50 59
3412.63 61
3412.77 61
3412.90 62
3413.04 62
3413.17 62
3413.30 61
3413.44 59
3413.57 57
3413.71 55
3413.84 53
3413.97 52
3414.11 51
3414.24 51
3414.37 52
3414.51 53
3414.64 53
3414.78 53
3414.91 51
3415.04 49
3415.18 44
3415.31 39
3415.45 34
3415.58 29
3415.71 26
3415.85 25
3415.98 27
3416.12 31
3416.25 37
3416.38 44
3416.52 48
3416.65 50
3416.79 48
3416.92 42
3417.05 33
3417.19 22
3417.32 11
3417.46 1
3417.59 0
3417.72 0
3417.86 0
3417.99 0
3418.13 0
3418.26 0
3418.39 0
3418.53 0
3418.66 3
3418.80 7
3418.93 11
3419.06 15
3419.20 19
3419.33 23
3419.47 27
3419.60 30
3419.73 33
3419.87 36
3420.00 41
3420.14 46
3420.27 52
3420.40 57
3420.54 62
3420.67 65
3420.81 68
3420.94 70
3421.07 73
3421.21 79
3421.34 88
3421.48 100
3421.61 112
3421.74 125
3421.88 135
3422.01 142
3422.15 144
3422.28 141
3422.41 134
3422.55 124
3422.68 111
3422.82 96
3422.95 82
3423.09 69
3423.22 58
3423.35 51
3423.49 47
3423.62 46
3423.76 46
3423.89 46
3424.02 43
3424.16 38
3424.29 30
3424.43 19
3424.56 7
3424.69 0
3424.83 0
3424.96 0
3425.10 0
3425.23 1
3425.37 10
3425.50 18
3425.63 23
3425.77 23
3425.90 19
3426.04 11
3426.17 1
3426.30 0
3426.44 0
3426.57 0
3426.71 0
3426.84 0
3426.98 0
3427.11 0
3427.24 12
3427.38 24
3427.51 34
3427.65 41
3427.78 45
3427.91 46
3428.05 45
3428.18 44
3428.32 44
3428.45 47
3428.59 55
3428.72 67
3428.85 83
3428.99 101
3429.12 120
3429.26 137
3429.39 151
3429.52 161
3429.66 169
3429.79 174
3429.93 178
3430.06 183
3430.20 189
3430.33 196
3430.46 204
3430.60 210
3430.73 215
3430.87 218
3431.00 219
3431.14 219
3431.27 220
3431.40 222
3431.54 228
3431.67 237
3431.81 248
3431.94 261
3432.08 272
3432.21 282
3432.34 289
3432.48 294
3432.61 299
3432.75 305
3432.88 312
3433.02 321
3433.15 330
3433.28 337
3433.42 341
3433.55 341
3433.69 337
3433.82 331
3433.96 323
3434.09 316
3434.22 311
3434.36 307
3434.49 304
3434.63 301
3434.76 297
3434.90 291
3435.03 283
3435.16 272
3435.30 259
3435.43 244
3435.57 228
3435.70 212
3435.84 198
3435.97 188
3436.10 183
3436.24 183
3436.37 189
3436.51 197
3436.64 208
3436.78 218
3436.91 226
3437.05 232
3437.18 237
3437.31 241
3437.45 245
3437.58 248
3437.72 250
3437.85 248
3437.99 242
3438.12 231
3438.25 215
3438.39 196
3438.52 178
3438.66 163
3438.79 153
3438.93 150
3439.06 152
3439.20 159
3439.33 168
3439.46 176
3439.60 182
3439.73 186
3439.87 188
3440.00 189
3440.14 190
3440.27 190
3440.41 191
3440.54 192
3440.67 190
3440.81 186
3440.94 179
3441.08 170
3441.21 160
3441.35 152
3441.48 144
3441.62 139
3441.75 135
3441.88 132
3442.02 127
3442.15 121
3442.29 114
3442.42 108
3442.56 103
3442.69 104
3442.83 109
3442.96 120
3443.09 136
3443.23 153
3443.36 169
3443.50 183
3443.63 194
3443.77 201
3443.90 205
3444.04 208
3444.17 208
3444.30 209
3444.44 209
3444.57 209
3444.71 211
3444.84 214
3444.98 219
3445.11 225
3445.25 231
3445.38 236
3445.52 237
3445.65 233
3445.78 224
3445.92 208
3446.05 188
3446.19 165
3446.32 142
3446.46 121
3446.59 103
3446.73 91
3446.86 84
3447.00 83
3447.13 86
3447.26 91
3447.40 98
3447.53 106
3447.67 113
3447.80 120
3447.94 127
3448.07 133
3448.21 137
3448.34 139
3448.48 139
3448.61 138
3448.74 136
3448.88 134
3449.01 132
3449.15 131
3449.28 130
3449.42 130
3449.55 129
3449.69 129
3449.82 130
3449.96 132
3450.09 136
3450.23 142
3450.36 149
3450.49 157
3450.63 164
3450.76 169
3450.90 171
3451.03 168
3451.17 161
3451.30 150
3451.44 136
3451.57 122
3451.71 108
3451.84 98
3451.98 91
3452.11 89
3452.25 92
3452.38 97
3452.51 105
3452.65 113
3452.78 119
3452.92 124
3453.05 128
3453.19 130
3453.32 133
3453.46 137
3453.59 143
3453.73 152
3453.86 161
3454.00 171
3454.13 179
3454.27 185
3454.40 187
3454.53 184
3454.67 178
3454.80 168
3454.94 155
3455.07 141
3455.21 127
3455.34 113
3455.48 102
3455.61 93
3455.75 86
3455.88 83
3456.02 83
3456.15 83
3456.29 84
3456.42 84
3456.56 83
3456.69 81
3456.83 78
3456.96 78
3457.09 80
3457.23 86
3457.36 95
3457.50 107
3457.63 121
3457.77 134
3457.90 146
3458.04 156
3458.17 164
3458.31 170
3458.44 176
3458.58 181
3458.71 189
3458.85 198
3458.98 210
3459.12 225
3459.25 239
3459.39 254
3459.52 267
3459.66 280
3459.79 290
3459.93 298
3460.06 304
3460.19 309
3460.33 312
3460.46 312
3460.60 310
3460.73 306
3460.87 301
3461.00 295
3461.14 288
3461.27 280
3461.41 270
3461.54 259
3461.68 247
3461.81 234
3461.95 222
3462.08 212
3462.22 207
3462.35 207
3462.49 210
3462.62 217
3462.76 224
3462.89 230
3463.03 234
3463.16 236
3463.30 235
3463.43 232
3463.57 227
3463.70 220
3463.84 211
3463.97 199
3464.11 186
3464.24 171
3464.38 156
3464.51 141
3464.65 127
3464.78 114
3464.92 103
3465.05 93
3465.18 85
3465.32 80
3465.45 80
3465.59 84
3465.72 93
3465.86 107
3465.99 123
3466.13 139
3466.26 154
3466.40 166
3466.53 175
3466.67 180
3466.80 182
3466.94 183
3467.07 182
3467.21 182
3467.34 182
3467.48 181
3467.61 182
3467.75 183
3467.88 187
3468.02 193
3468.15 202
3468.29 211
3468.42 221
3468.56 228
3468.69 231
3468.83 230
3468.96 225
3469.10 218
3469.23 211
3469.37 205
3469.50 201
3469.64 200
3469.77 198
3469.91 197
3470.04 193
3470.18 186
3470.31 177
3470.45 167
3470.58 157
3470.72 150
3470.85 145
3470.99 145
3471.12 147
3471.26 151
3471.39 156
3471.53 161
3471.66 163
3471.80 164
3471.93 163
3472.07 160
3472.20 156
3472.34 151
3472.47 146
3472.61 142
3472.74 141
3472.88 143
3473.01 148
3473.15 156
3473.28 167
3473.42 178
3473.55 189
3473.69 198
3473.82 205
3473.96 211
3474.10 215
3474.23 217
3474.37 219
3474.50 220
3474.64 220
3474.77 218
3474.91 214
3475.04 206
3475.18 196
3475.31 182
3475.45 167
3475.58 150
3475.72 133
3475.85 117
3475.99 101
3476.12 87
3476.26 73
3476.39 61
3476.53 49
3476.66 39
3476.80 30
3476.93 24
3477.07 21
3477.20 20
3477.34 23
3477.47 28
3477.61 34
3477.74 40
3477.88 43
3478.01 44
3478.15 42
3478.28 37
3478.42 31
3478.55 24
3478.69 16
3478.82 10
3478.96 4
3479.10 0
3479.23 0
3479.37 0
3479.50 0
3479.64 0
3479.77 0
3479.91 0
3480.04 0
3480.18 0
3480.31 0
3480.45 1
3480.58 2
3480.72 5
3480.85 10
3480.99 15
3481.12 21
3481.26 28
3481.39 34
3481.53 40
3481.66 44
3481.80 47
3481.93 48
3482.07 48
3482.21 46
3482.34 43
3482.48 41
3482.61 39
3482.75 38
3482.88 38
3483.02 38
3483.15 40
3483.29 43
3483.42 46
3483.56 49
3483.69 51
3483.83 52
3483.96 51
3484.10 47
3484.23 41
3484.37 33
3484.50 25
3484.64 18
3484.78 14
3484.91 13
3485.05 16
3485.18 23
3485.32 33
3485.45 44
3485.59 54
3485.72 63
3485.86 70
3485.99 75
3486.13 79
3486.26 84
3486.40 90
3486.53 99
3486.67 110
3486.81 121
3486.94 132
3487.08 139
3487.21 141
3487.35 140
3487.48 134
3487.62 127
3487.75 119
3487.89 112
3488.02 106
3488.16 102
3488.29 100
3488.43 100
3488.56 103
3488.70 109
3488.84 120
3488.97 133
3489.11 147
3489.24 161
3489.38 171
3489.51 175
3489.65 173
3489.78 165
3489.92 154
3490.05 142
3490.19 132
3490.32 124
3490.46 121
3490.60 122
3490.73 126
3490.87 132
3491.00 139
3491.14 146
3491.27 153
3491.41 161
3491.54 168
3491.68 174
3491.81 180
3491.95 184
3492.09 189
3492.22 192
3492.36 195
3492.49 198
3492.63 200
3492.76 202
3492.90 203
3493.03 203
3493.17 202
3493.30 201
3493.44 199
3493.58 198
3493.71 197
3493.85 197
3493.98 196
3494.12 195
3494.25 193
3494.39 190
3494.52 185
3494.66 178
3494.79 172
3494.93 164
3495.07 156
3495.20 148
3495.34 139
3495.47 131
3495.61 123
3495.74 117
3495.88 115
3496.01 116
3496.15 121
3496.28 128
3496.42 137
3496.56 145
3496.69 150
3496.83 152
3496.96 148
3497.10 139
3497.23 127
3497.37 113
3497.50 97
3497.64 83
3497.78 72
3497.91 64
3498.05 61
3498.18 62
3498.32 65
3498.45 72
3498.59 80
3498.72 88
3498.86 96
3499.00 102
3499.13 108
3499.27 113
3499.40 119
3499.54 125
3499.67 132
3499.81 139
3499.94 145
3500.08 148
3500.22 148
3500.35 144
3500.49 137
3500.62 126
3500.76 115
3500.89 104
3501.03 94
3501.17 87
3501.30 83
3501.44 81
3501.57 81
3501.71 83
3501.84 84
3501.98 86
3502.11 87
3502.25 88
3502.39 88
3502.52 87
3502.66 87
3502.79 85
3502.93 84
3503.06 83
3503.20 81
3503.34 79
3503.47 77
3503.61 75
3503.74 75
3503.88 77
3504.01 81
3504.15 87
3504.29 94
3504.42 102
3504.56 109
3504.69 115
3504.83 119
3504.96 121
3505.10 120
3505.23 116
3505.37 107
3505.51 95
3505.64 80
3505.78 63
3505.91 46
3506.05 30
3506.18 16
3506.32 5
3506.46 0
3506.59 0
3506.73 0
3506.86 0
3507.00 0
3507.13 0
3507.27 0
3507.41 1
3507.54 3
3507.68 5
3507.81 5
3507.95 7
3508.09 10
3508.22 16
3508.36 24
3508.49 33
3508.63 43
3508.76 50
3508.90 55
3509.04 55
3509.17 51
3509.31 44
3509.44 35
3509.58 26
3509.71 17
3509.85 9
3509.99 3
3510.12 0
3510.26 0
3510.39 1
3510.53 7
3510.66 16
3510.80 28
3510.94 41
3511.07 54
3511.21 66
3511.34 76
3511.48 82
3511.62 86
3511.75 86
3511.89 84
3512.02 79
3512.16 75
3512.29 71
3512.43 68
3512.57 67
3512.70 67
3512.84 67
3512.97 68
3513.11 67
3513.25 65
3513.38 63
3513.52 62
3513.65 63
3513.79 66
3513.92 70
3514.06 74
3514.20 75
3514.33 72
3514.47 65
3514.60 55
3514.74 43
3514.88 31
3515.01 23
3515.15 18
3515.28 18
3515.42 21
3515.56 25
3515.69 30
3515.83 34
3515.96 37
3516.10 40
3516.23 41
3516.37 43
3516.51 47
3516.64 51
3516.78 57
3516.91 64
3517.05 71
3517.19 78
3517.32 85
3517.46 91
3517.59 97
3517.73 101
3517.87 104
3518.00 106
3518.14 105
3518.27 102
3518.41 96
3518.55 87
3518.68 75
3518.82 62
3518.95 47
3519.09 32
3519.23 19
3519.36 9
3519.50 2
3519.63 1
3519.77 3
3519.91 10
3520.04 19
3520.18 30
3520.31 40
3520.45 49
3520.58 56
3520.72 62
3520.86 66
3520.99 72
3521.13 79
3521.26 88
3521.40 100
3521.54 113
3521.67 126
3521.81 138
3521.94 149
3522.08 159
3522.22 167
3522.35 175
3522.49 182
3522.63 187
3522.76 190
3522.90 189
3523.03 183
3523.17 170
3523.31 152
3523.44 130
3523.58 106
3523.71 83
3523.85 63
3523.99 49
3524.12 41
3524.26 39
3524.39 43
3524.53 50
3524.67 60
3524.80 70
3524.94 79
3525.07 86
3525.21 91
3525.35 92
3525.48 92
3525.62 91
3525.75 89
3525.89 89
3526.03 89
3526.16 91
3526.30 95
3526.43 101
3526.57 110
3526.71 122
3526.84 138
3526.98 158
3527.12 182
3527.25 208
3527.39 234
3527.52 259
3527.66 281
3527.80 298
3527.93 309
3528.07 314
3528.20 314
3528.34 312
3528.48 308
3528.61 306
3528.75 307
3528.89 315
3529.02 329
3529.16 351
3529.29 379
3529.43 411
3529.57 443
3529.70 475
3529.84 504
3529.97 531
3530.11 558
3530.25 587
3530.38 619
3530.52 657
3530.66 697
3530.79 738
3530.93 774
3531.06 802
3531.20 818
3531.34 822
3531.47 816
3531.61 805
3531.74 791
3531.88 780
3532.02 773
3532.15 771
3532.29 772
3532.43 774
3532.56 778
3532.70 782
3532.83 784
3532.97 786
3533.11 787
3533.24 787
3533.38 785
3533.52 782
3533.65 776
3533.79 767
3533.92 755
3534.06 739
3534.20 720
3534.33 697
3534.47 672
3534.61 645
3534.74 619
3534.88 594
3535.01 574
3535.15 559
3535.29 549
3535.42 542
3535.56 535
3535.70 528
3535.83 519
3535.97 506
3536.10 492
3536.24 478
3536.38 464
3536.51 453
3536.65 444
3536.79 437
3536.92 431
3537.06 425
3537.20 419
3537.33 413
3537.47 409
3537.60 407
3537.74 407
3537.88 408
3538.01 408
3538.15 407
3538.29 401
3538.42 390
3538.56 375
3538.69 358
3538.83 339
3538.97 323
3539.10 310
3539.24 302
3539.38 300
3539.51 301
3539.65 306
3539.79 311
3539.92 317
3540.06 321
3540.19 323
3540.33 324
3540.47 325
3540.60 325
3540.74 323
3540.88 319
3541.01 313
3541.15 304
3541.29 294
3541.42 282
3541.56 271
3541.69 264
3541.83 262
3541.97 265
3542.10 275
3542.24 290
3542.38 309
3542.51 330
3542.65 351
3542.79 370
3542.92 388
3543.06 404
3543.20 419
3543.33 433
3543.47 447
3543.60 461
3543.74 475
3543.88 487
3544.01 498
3544.15 505
3544.29 509
3544.42 510
3544.56 506
3544.70 500
3544.83 492
3544.97 484
3545.11 475
3545.24 467
3545.38 457
3545.51 448
3545.65 438
3545.79 428
3545.92 418
3546.06 408
3546.20 399
3546.33 392
3546.47 385
3546.61 379
3546.74 372
3546.88 363
3547.02 351
3547.15 337
3547.29 321
3547.43 305
3547.56 291
3547.70 280
3547.84 274
3547.97 271
3548.11 272
3548.24 274
3548.38 276
3548.52 278
3548.65 278
3548.79 277
3548.93 275
3549.06 272
3549.20 269
3549.34 265
3549.47 258
3549.61 248
3549.75 237
3549.88 224
3550.02 211
3550.16 200
3550.29 191
3550.43 186
3550.57 182
3550.70 179
3550.84 175
3550.98 168
3551.11 159
3551.25 146
3551.39 131
3551.52 116
3551.66 101
3551.80 88
3551.93 78
3552.07 72
3552.21 70
3552.34 72
3552.48 78
3552.61 88
3552.75 100
3552.89 112
3553.02 125
3553.16 135
3553.30 143
3553.43 147
3553.57 149
3553.71 147
3553.84 144
3553.98 140
3554.12 136
3554.25 133
3554.39 131
3554.53 128
3554.66 124
3554.80 120
3554.94 114
3555.07 107
3555.21 100
3555.35 92
3555.48 85
3555.62 79
3555.76 73
3555.89 68
3556.03 62
3556.17 56
3556.30 51
3556.44 46
3556.58 42
3556.71 39
3556.85 37
3556.99 35
3557.12 36
3557.26 37
3557.40 40
3557.53 44
3557.67 50
3557.81 57
3557.94 64
3558.08 71
3558.22 76
3558.35 81
3558.49 84
3558.63 86
3558.76 88
3558.90 89
3559.04 89
3559.18 88
3559.31 85
3559.45 80
3559.59 74
3559.72 66
3559.86 58
3560.00 49
3560.13 38
3560.27 27
3560.41 15
3560.54 2
3560.68 0
3560.82 0
3560.95 0
3561.09 0
3561.23 0
3561.36 0
3561.50 0
3561.64 0
3561.77 13
3561.91 24
3562.05 33
3562.18 39
3562.32 42
3562.46 43
3562.59 41
3562.73 38
3562.87 35
3563.00 31
3563.14 27
3563.28 25
3563.42 24
3563.55 24
3563.69 27
3563.83 30
3563.96 35
3564.10 41
3564.24 46
3564.37 51
3564.51 54
3564.65 57
3564.78 58
3564.92 59
3565.06 60
3565.19 62
3565.33 64
3565.47 66
3565.60 69
3565.74 70
3565.88 72
3566.02 73
3566.15 74
3566.29 77
3566.43 81
3566.56 86
3566.70 94
3566.84 102
3566.97 110
3567.11 118
3567.25 124
3567.38 130
3567.52 135
3567.66 139
3567.79 142
3567.93 144
3568.07 143
3568.21 141
3568.34 135
3568.48 126
3568.62 115
3568.75 102
3568.89 88
3569.03 72
3569.16 56
3569.30 40
3569.44 25
3569.57 12
3569.71 1
3569.85 0
3569.99 0
3570.12 0
3570.26 0
3570.40 0
3570.53 0
3570.67 0
3570.81 0
3570.94 3
3571.08 16
3571.22 31
3571.35 46
3571.49 60
3571.63 71
3571.77 78
3571.90 83
3572.04 83
3572.18 81
3572.31 76
3572.45 68
3572.59 59
3572.72 49
3572.86 37
3573.00 25
3573.14 13
3573.27 1
3573.41 0
3573.55 0
3573.68 0
3573.82 0
3573.96 0
3574.09 0
3574.23 0
3574.37 7
3574.51 13
3574.64 17
3574.78 17
3574.92 16
3575.05 12
3575.19 8
3575.33 4
3575.46 1
3575.60 0
3575.74 0
3575.88 0
3576.01 0
3576.15 0
3576.29 0
3576.42 0
3576.56 5
3576.70 12
3576.84 21
3576.97 32
3577.11 43
3577.25 54
3577.38 65
3577.52 74
3577.66 82
3577.80 89
3577.93 94
3578.07 100
3578.21 107
3578.34 116
3578.48 126
3578.62 137
3578.75 148
3578.89 159
3579.03 170
3579.17 178
3579.30 184
3579.44 187
3579.58 188
3579.71 187
3579.85 183
3579.99 179
3580.13 173
3580.26 167
3580.40 160
3580.54 153
3580.67 145
3580.81 137
3580.95 129
3581.09 122
3581.22 117
3581.36 113
3581.50 111
3581.63 112
3581.77 114
3581.91 118
3582.05 121
3582.18 124
3582.32 125
3582.46 124
3582.59 121
3582.73 115
3582.87 108
3583.01 101
3583.14 94
3583.28 88
3583.42 83
3583.56 81
3583.69 80
3583.83 79
3583.97 79
3584.10 79
3584.24 80
3584.38 81
3584.52 82
3584.65 85
3584.79 89
3584.93 94
3585.06 100
3585.20 104
3585.34 108
3585.48 111
3585.61 111
3585.75 109
3585.89 104
3586.03 98
3586.16 91
3586.30 83
3586.44 77
3586.57 72
3586.71 69
3586.85 69
3586.99 69
3587.12 71
3587.26 73
3587.40 74
3587.54 74
3587.67 73
3587.81 70
3587.95 66
3588.08 60
3588.22 53
3588.36 46
3588.50 41
3588.63 37
3588.77 36
3588.91 37
3589.05 42
3589.18 49
3589.32 57
3589.46 67
3589.59 77
3589.73 86
3589.87 96
3590.01 105
3590.14 114
3590.28 122
3590.42 129
3590.56 134
3590.69 139
3590.83 142
3590.97 144
3591.11 145
3591.24 145
3591.38 144
3591.52 142
3591.65 137
3591.79 130
3591.93 121
3592.07 110
3592.20 101
3592.34 94
3592.48 91
3592.62 92
3592.75 99
3592.89 108
3593.03 120
3593.17 131
3593.30 140
3593.44 145
3593.58 145
3593.72 141
3593.85 134
3593.99 124
3594.13 114
3594.26 106
3594.40 101
3594.54 101
3594.68 108
3594.81 119
3594.95 135
3595.09 154
3595.23 174
3595.36 191
3595.50 203
3595.64 210
3595.78 211
3595.91 206
3596.05 196
3596.19 183
3596.33 169
3596.46 155
3596.60 145
3596.74 137
3596.88 134
3597.01 134
3597.15 137
3597.29 142
3597.43 147
3597.56 152
3597.70 157
3597.84 159
3597.98 161
3598.11 160
3598.25 158
3598.39 154
3598.53 148
3598.66 142
3598.80 135
3598.94 129
3599.08 123
3599.21 117
3599.35 111
3599.49 105
3599.63 99
3599.76 94
3599.90 90
3600.04 88
3600.18 89
3600.31 93
3600.45 99
3600.59 107
3600.73 115
3600.86 122
3601.00 127
3601.14 130
3601.28 131
3601.41 131
3601.55 129
3601.69 127
3601.83 125
3601.96 124
3602.10 122
3602.24 118
3602.38 112
3602.51 103
3602.65 91
3602.79 77
3602.93 63
3603.06 52
3603.20 45
3603.34 44
3603.48 50
3603.61 61
3603.75 78
3603.89 97
3604.03 117
3604.16 136
3604.30 151
3604.44 160
3604.58 163
3604.72 158
3604.85 147
3604.99 131
3605.13 114
3605.27 97
3605.40 82
3605.54 71
3605.68 63
3605.82 58
3605.95 54
3606.09 52
3606.23 49
3606.37 46
3606.50 43
3606.64 41
3606.78 40
3606.92 41
3607.05 42
3607.19 44
3607.33 46
3607.47 49
3607.61 51
3607.74 53
3607.88 55
3608.02 56
3608.16 58
3608.29 59
3608.43 60
3608.57 61
3608.71 62
3608.84 63
3608.98 64
3609.12 67
3609.26 70
3609.40 73
3609.53 76
3609.67 77
3609.81 76
3609.95 73
3610.08 70
3610.22 67
3610.36 65
3610.50 64
3610.63 66
3610.77 69
3610.91 71
3611.05 73
3611.19 74
3611.32 75
3611.46 75
3611.60 76
3611.74 78
3611.87 81
3612.01 84
3612.15 86
3612.29 87
3612.43 87
3612.56 87
3612.70 86
3612.84 86
3612.98 87
3613.11 89
3613.25 92
3613.39 95
3613.53 100
3613.67 106
3613.80 114
3613.94 123
3614.08 131
3614.22 138
3614.35 142
3614.49 140
3614.63 134
3614.77 124
3614.91 111
3615.04 97
3615.18 85
3615.32 75
3615.46 67
3615.59 61
3615.73 56
3615.87 50
3616.01 44
3616.15 37
3616.28 30
3616.42 23
3616.56 17
3616.70 12
3616.83 9
3616.97 5
3617.11 3
3617.25 1
3617.39 0
3617.52 0
3617.66 0
3617.80 0
3617.94 0
3618.08 0
3618.21 0
3618.35 0
3618.49 0
3618.63 4
3618.76 13
3618.90 24
3619.04 39
3619.18 54
3619.32 70
3619.45 84
3619.59 96
3619.73 105
3619.87 112
3620.01 114
3620.14 114
3620.28 112
3620.42 109
3620.56 104
3620.70 99
3620.83 96
3620.97 94
3621.11 96
3621.25 100
3621.38 106
3621.52 112
3621.66 117
3621.80 120
3621.94 118
3622.07 113
3622.21 104
3622.35 93
3622.49 81
3622.63 69
3622.76 58
3622.90 50
3623.04 44
3623.18 43
3623.32 45
3623.45 51
3623.59 61
3623.73 71
3623.87 83
3624.01 93
3624.14 102
3624.28 110
3624.42 115
3624.56 119
3624.70 120
3624.83 119
3624.97 114
3625.11 106
3625.25 95
3625.39 83
3625.52 70
3625.66 59
3625.80 51
3625.94 48
3626.08 49
3626.21 54
3626.35 61
3626.49 69
3626.63 76
3626.77 83
3626.90 88
3627.04 91
3627.18 93
3627.32 95
3627.46 96
3627.59 97
3627.73 98
3627.87 98
3628.01 99
3628.15 100
3628.28 101
3628.42 103
3628.56 105
3628.70 108
3628.84 112
3628.97 118
3629.11 126
3629.25 136
3629.39 149
3629.53 163
3629.66 177
3629.80 189
3629.94 196
3630.08 197
3630.22 191
3630.36 179
3630.49 161
3630.63 141
3630.77 120
3630.91 101
3631.05 85
3631.18 72
3631.32 64
3631.46 60
3631.60 59
3631.74 59
3631.87 61
3632.01 63
3632.15 66
3632.29 69
3632.43 71
3632.57 73
3632.70 76
3632.84 79
3632.98 80
3633.12 81
3633.26 80
3633.39 78
3633.53 75
3633.67 71
3633.81 68
3633.95 66
3634.08 67
3634.22 68
3634.36 71
3634.50 73
3634.64 74
3634.78 74
3634.91 73
3635.05 73
3635.19 75
3635.33 80
3635.47 88
3635.60 97
3635.74 107
3635.88 116
3636.02 123
3636.16 128
3636.30 132
3636.43 136
3636.57 140
3636.71 144
3636.85 149
3636.99 153
3637.12 157
3637.26 158
3637.40 158
3637.54 155
3637.68 151
3637.82 146
3637.95 140
3638.09 135
3638.23 131
3638.37 129
3638.51 130
3638.65 132
3638.78 135
3638.92 138
3639.06 140
3639.20 141
3639.34 142
3639.48 142
3639.61 143
3639.75 144
3639.89 145
3640.03 145
3640.17 143
3640.30 138
3640.44 130
3640.58 119
3640.72 106
3640.86 94
3641.00 82
3641.13 73
3641.27 66
3641.41 63
3641.55 63
3641.69 67
3641.83 74
3641.96 84
3642.10 97
3642.24 111
3642.38 123
3642.52 132
3642.66 135
3642.79 132
3642.93 125
3643.07 114
3643.21 105
3643.35 99
3643.49 98
3643.62 103
3643.76 111
3643.90 120
3644.04 126
3644.18 128
3644.32 123
3644.45 114
3644.59 103
3644.73 92
3644.87 83
3645.01 77
3645.15 74
3645.28 72
3645.42 71
3645.56 70
3645.70 69
3645.84 68
3645.98 69
3646.11 70
3646.25 72
3646.39 73
3646.53 73
3646.67 70
3646.81 66
3646.95 59
3647.08 51
3647.22 43
3647.36 37
3647.50 31
3647.64 28
3647.78 28
3647.91 30
3648.05 35
3648.19 42
3648.33 50
3648.47 57
3648.61 63
3648.74 66
3648.88 66
3649.02 63
3649.16 59
3649.30 55
3649.44 53
3649.58 51
3649.71 51
3649.85 50
3649.99 49
3650.13 45
3650.27 40
3650.41 34
3650.54 29
3650.68 24
3650.82 22
3650.96 23
3651.10 25
3651.24 28
3651.38 30
3651.51 29
3651.65 26
3651.79 19
3651.93 11
3652.07 3
3652.21 0
3652.35 0
3652.48 0
3652.62 0
3652.76 0
3652.90 2
3653.04 6
3653.18 8
3653.31 9
3653.45 9
3653.59 7
3653.73 4
3653.87 0
3654.01 0
3654.15 0
3654.28 0
3654.42 0
3654.56 0
3654.70 1
3654.84 9
3654.98 19
3655.12 30
3655.25 41
3655.39 50
3655.53 57
3655.67 60
3655.81 59
3655.95 55
3656.09 47
3656.22 37
3656.36 25
3656.50 14
3656.64 5
3656.78 0
3656.92 0
3657.06 0
3657.19 0
3657.33 0
3657.47 0
3657.61 0
3657.75 0
3657.89 0
3658.03 5
3658.17 10
3658.30 15
3658.44 22
3658.58 29
3658.72 36
3658.86 43
3659.00 49
3659.14 53
3659.27 56
3659.41 57
3659.55 57
3659.69 57
3659.83 58
3659.97 60
3660.11 64
3660.24 69
3660.38 75
3660.52 80
3660.66 85
3660.80 89
3660.94 93
3661.08 97
3661.22 102
3661.35 107
3661.49 113
3661.63 119
3661.77 126
3661.91 134
3662.05 142
3662.19 150
3662.32 159
3662.46 166
3662.60 170
3662.74 172
3662.88 171
3663.02 167
3663.16 161
3663.30 155
3663.43 150
3663.57 146
3663.71 144
3663.85 142
3663.99 139
3664.13 135
3664.27 130
3664.41 121
3664.54 111
3664.68 99
3664.82 87
3664.96 75
3665.10 63
3665.24 51
3665.38 40
3665.52 27
3665.65 15
3665.79 4
3665.93 0
3666.07 0
3666.21 0
3666.35 0
3666.49 0
3666.63 1
3666.76 9
3666.90 16
3667.04 21
3667.18 23
3667.32 25
3667.46 26
3667.60 29
3667.74 33
3667.88 40
3668.01 49
3668.15 58
3668.29 65
3668.43 71
3668.57 74
3668.71 75
3668.85 72
3668.99 68
3669.12 62
3669.26 54
3669.40 46
3669.54 39
3669.68 33
3669.82 31
3669.96 34
3670.10 43
3670.24 57
3670.37 75
3670.51 94
3670.65 111
3670.79 125
3670.93 133
3671.07 135
3671.21 133
3671.35 128
3671.48 122
3671.62 117
3671.76 112
3671.90 109
3672.04 108
3672.18 107
3672.32 107
3672.46 108
3672.60 108
3672.73 106
3672.87 104
3673.01 99
3673.15 92
3673.29 84
3673.43 74
3673.57 64
3673.71 54
3673.85 44
3673.99 35
3674.12 28
3674.26 25
3674.40 24
3674.54 28
3674.68 35
3674.82 44
3674.96 55
3675.10 65
3675.24 72
3675.37 76
3675.51 75
3675.65 71
3675.79 64
3675.93 56
3676.07 48
3676.21 43
3676.35 40
3676.49 41
3676.63 44
3676.76 50
3676.90 57
3677.04 66
3677.18 74
3677.32 80
3677.46 85
3677.60 88
3677.74 89
3677.88 88
3678.01 86
3678.15 84
3678.29 82
3678.43 82
3678.57 81
3678.71 81
3678.85 80
3678.99 78
3679.13 76
3679.27 74
3679.40 73
3679.54 73
3679.68 73
3679.82 73
3679.96 71
3680.10 68
3680.24 63
3680.38 59
3680.52 55
3680.66 54
3680.80 57
3680.93 62
3681.07 70
3681.21 78
3681.35 84
3681.49 90
3681.63 93
3681.77 95
3681.91 97
3682.05 99
3682.19 103
3682.33 106
3682.46 110
3682.60 112
3682.74 112
3682.88 111
3683.02 106
3683.16 100
3683.30 91
3683.44 80
3683.58 66
3683.72 51
3683.86 35
3683.99 20
3684.13 6
3684.27 0
3684.41 0
3684.55 0
3684.69 0
3684.83 0
3684.97 0
3685.11 4
3685.25 7
3685.39 8
3685.52 6
3685.66 3
3685.80 1
3685.94 3
3686.08 8
3686.22 18
3686.36 32
3686.50 48
3686.64 65
3686.78 81
3686.92 96
3687.06 108
3687.19 119
3687.33 127
3687.47 134
3687.61 139
3687.75 142
3687.89 144
3688.03 146
3688.17 148
3688.31 152
3688.45 157
3688.59 164
3688.73 171
3688.86 176
3689.00 181
3689.14 184
3689.28 186
3689.42 188
3689.56 190
3689.70 192
3689.84 195
3689.98 198
3690.12 199
3690.26 198
3690.40 196
3690.54 193
3690.67 190
3690.81 187
3690.95 186
3691.09 186
3691.23 187
3691.37 190
3691.51 194
3691.65 199
3691.79 205
3691.93 212
3692.07 220
3692.21 228
3692.35 234
3692.48 239
3692.62 242
3692.76 242
3692.90 240
3693.04 238
3693.18 236
3693.32 235
3693.46 235
3693.60 237
3693.74 238
3693.88 238
3694.02 237
3694.16 236
3694.30 236
3694.43 237
3694.57 240
3694.71 244
3694.85 248
3694.99 252
3695.13 252
3695.27 249
3695.41 243
3695.55 234
3695.69 224
3695.83 215
3695.97 207
3696.11 200
3696.25 194
3696.39 190
3696.52 187
3696.66 186
3696.80 188
3696.94 193
3697.08 201
3697.22 210
3697.36 220
3697.50 229
3697.64 236
3697.78 239
3697.92 239
3698.06 237
3698.20 234
3698.34 231
3698.48 229
3698.62 228
3698.75 227
3698.89 225
3699.03 222
3699.17 217
3699.31 211
3699.45 205
3699.59 198
3699.73 192
3699.87 188
3700.01 184
3700.15 181
3700.29 177
3700.43 173
3700.57 169
3700.71 166
3700.85 166
3700.99 171
3701.12 179
3701.26 191
3701.40 205
3701.54 218
3701.68 228
3701.82 235
3701.96 238
3702.10 238
3702.24 236
3702.38 235
3702.52 233
3702.66 232
3702.80 231
3702.94 228
3703.08 223
3703.22 216
3703.36 209
3703.50 201
3703.63 196
3703.77 193
3703.91 192
3704.05 192
3704.19 193
3704.33 192
3704.47 192
3704.61 191
3704.75 191
3704.89 193
3705.03 197
3705.17 200
3705.31 203
3705.45 204
3705.59 200
3705.73 194
3705.87 184
3706.01 173
3706.15 163
3706.29 155
3706.42 151
3706.56 149
3706.70 150
3706.84 152
3706.98 155
3707.12 158
3707.26 161
3707.40 165
3707.54 171
3707.68 180
3707.82 192
3707.96 206
3708.10 221
3708.24 235
3708.38 246
3708.52 253
3708.66 257
3708.80 258
3708.94 257
3709.08 256
3709.22 254
3709.36 253
3709.50 252
3709.63 248
3709.77 241
3709.91 232
3710.05 220
3710.19 207
3710.33 196
3710.47 188
3710.61 184
3710.75 185
3710.89 190
3711.03 196
3711.17 202
3711.31 207
3711.45 210
3711.59 210
3711.73 210
3711.87 211
3712.01 214
3712.15 219
3712.29 225
3712.43 231
3712.57 235
3712.71 236
3712.85 232
3712.99 224
3713.13 213
3713.27 199
3713.40 184
3713.54 169
3713.68 154
3713.82 141
3713.96 129
3714.10 120
3714.24 114
3714.38 111
3714.52 112
3714.66 117
3714.80 126
3714.94 138
3715.08 152
3715.22 166
3715.36 179
3715.50 190
3715.64 199
3715.78 205
3715.92 208
3716.06 207
3716.20 204
3716.34 199
3716.48 193
3716.62 187
3716.76 182
3716.90 180
3717.04 180
3717.18 182
3717.32 186
3717.46 189
3717.60 191
3717.74 191
3717.88 186
3718.02 177
3718.16 165
3718.29 150
3718.43 136
3718.57 123
3718.71 112
3718.85 105
3718.99 101
3719.13 102
3719.27 105
3719.41 110
3719.55 116
3719.69 123
3719.83 130
3719.97 137
3720.11 143
3720.25 149
3720.39 155
3720.53 160
3720.67 163
3720.81 165
3720.95 165
3721.09 162
3721.23 158
3721.37 152
3721.51 148
3721.65 144
3721.79 143
3721.93 144
3722.07 147
3722.21 149
3722.35 151
3722.49 152
3722.63 152
3722.77 151
3722.91 151
3723.05 152
3723.19 153
3723.33 154
3723.47 155
3723.61 154
3723.75 153
3723.89 151
3724.03 147
3724.17 143
3724.31 138
3724.45 133
3724.59 126
3724.73 118
3724.87 110
3725.01 101
3725.15 92
3725.29 83
3725.43 74
3725.57 66
3725.71 60
3725.85 56
3725.99 54
3726.13 55
3726.27 59
3726.41 65
3726.55 74
3726.68 85
3726.82 95
3726.96 105
3727.10 114
3727.24 119
3727.38 121
3727.52 120
3727.66 117
3727.80 112
3727.94 107
3728.08 103
3728.22 100
3728.36 99
3728.50 99
3728.64 99
3728.78 99
3728.92 98
3729.06 97
3729.20 96
3729.34 96
3729.48 97
3729.62 99
3729.76 102
3729.90 103
3730.04 101
3730.18 97
3730.32 91
3730.46 82
3730.60 74
3730.74 67
3730.88 62
3731.02 61
3731.16 63
3731.30 68
3731.44 76
3731.58 84
3731.72 93
3731.86 101
3732.00 108
3732.14 112
3732.28 114
3732.42 114
3732.56 112
3732.70 108
3732.84 103
3732.98 98
3733.12 94
3733.26 91
3733.40 90
3733.54 91
3733.68 94
3733.82 97
3733.96 99
3734.10 99
3734.24 98
3734.38 95
3734.52 91
3734.66 87
3734.80 82
3734.94 78
3735.08 76
3735.22 73
3735.36 71
3735.50 69
3735.64 66
3735.78 62
3735.93 56
3736.07 47
3736.21 37
3736.35 25
3736.49 13
3736.63 1
3736.77 0
3736.91 0
3737.05 0
3737.19 0
3737.33 0
3737.47 0
3737.61 0
3737.75 0
3737.89 6
3738.03 20
3738.17 35
3738.31 51
3738.45 67
3738.59 81
3738.73 94
3738.87 105
3739.01 115
3739.15 124
3739.29 131
3739.43 138
3739.57 145
3739.71 152
3739.85 159
3739.99 166
3740.13 172
3740.27 177
3740.41 182
3740.55 186
3740.69 188
3740.83 191
3740.97 193
3741.11 195
3741.25 197
3741.39 198
3741.53 198
3741.67 198
3741.81 197
3741.95 196
3742.09 194
3742.23 192
3742.37 191
3742.51 191
3742.65 191
3742.79 191
3742.93 192
3743.07 191
3743.21 189
3743.35 184
3743.49 177
3743.63 168
3743.77 158
3743.91 148
3744.05 139
3744.19 131
3744.33 126
3744.48 122
3744.62 122
3744.76 124
3744.90 129
3745.04 137
3745.18 147
3745.32 160
3745.46 175
3745.60 190
3745.74 206
3745.88 221
3746.02 234
3746.16 246
3746.30 254
3746.44 259
3746.58 259
3746.72 256
3746.86 248
3747.00 238
3747.14 226
3747.28 214
3747.42 202
3747.56 191
3747.70 182
3747.84 173
3747.98 164
3748.12 155
3748.26 147
3748.40 139
3748.54 132
3748.68 128
3748.82 127
3748.96 129
3749.10 132
3749.25 138
3749.39 143
3749.53 148
3749.67 152
3749.81 153
3749.95 152
3750.09 149
3750.23 144
3750.37 140
3750.51 137
3750.65 136
3750.79 139
3750.93 145
3751.07 153
3751.21 160
3751.35 166
3751.49 167
3751.63 164
3751.77 158
3751.91 150
3752.05 140
3752.19 132
3752.33 126
3752.47 121
3752.61 116
3752.75 111
3752.89 106
3753.04 99
3753.18 92
3753.32 84
3753.46 77
3753.60 69
3753.74 63
3753.88 58
3754.02 54
3754.16 50
3754.30 48
3754.44 47
3754.58 45
3754.72 43
3754.86 41
3755.00 38
3755.14 35
3755.28 32
3755.42 30
3755.56 31
3755.70 33
3755.84 37
3755.98 43
3756.12 49
3756.27 56
3756.41 62
3756.55 68
3756.69 73
3756.83 79
3756.97 84
3757.11 88
3757.25 89
3757.39 87
3757.53 83
3757.67 75
3757.81 66
3757.95 58
3758.09 51
3758.23 48
3758.37 47
3758.51 49
3758.65 53
3758.79 57
3758.93 60
3759.08 62
3759.22 64
3759.36 65
3759.50 67
3759.64 67
3759.78 67
3759.92 66
3760.06 62
3760.20 57
3760.34 51
3760.48 46
3760.62 42
3760.76 40
3760.90 42
3761.04 47
3761.18 54
3761.32 63
3761.46 72
3761.61 79
3761.75 84
3761.89 88
3762.03 88
3762.17 87
3762.31 84
3762.45 81
3762.59 78
3762.73 78
3762.87 80
3763.01 86
3763.15 96
3763.29 108
3763.43 121
3763.57 134
3763.71 145
3763.85 152
3764.00 155
3764.14 154
3764.28 151
3764.42 145
3764.56 138
3764.70 132
3764.84 126
3764.98 121
3765.12 116
3765.26 112
3765.40 108
3765.54 103
3765.68 98
3765.82 93
3765.96 87
3766.10 81
3766.25 77
3766.39 74
3766.53 71
3766.67 69
3766.81 68
3766.95 66
3767.09 64
3767.23 62
3767.37 61
3767.51 61
3767.65 65
3767.79 70
3767.93 78
3768.07 85
3768.21 91
3768.36 93
3768.50 92
3768.64 88
3768.78 81
3768.92 73
3769.06 68
3769.20 67
3769.34 69
3769.48 75
3769.62 83
3769.76 89
3769.90 91
3770.04 88
3770.18 79
3770.33 66
3770.47 51
3770.61 36
3770.75 26
3770.89 20
3771.03 19
3771.17 21
3771.31 26
3771.45 31
3771.59 34
3771.73 36
3771.87 38
3772.01 40
3772.16 43
3772.30 47
3772.44 52
3772.58 55
3772.72 58
3772.86 58
3773.00 56
3773.14 53
3773.28 51
3773.42 52
3773.56 56
3773.70 65
3773.84 76
3773.99 89
3774.13 100
3774.27 108
3774.41 112
3774.55 111
3774.69 106
3774.83 99
3774.97 91
3775.11 83
3775.25 78
3775.39 74
3775.53 72
3775.68 69
3775.82 67
3775.96 63
3776.10 57
3776.24 50
3776.38 42
3776.52 34
3776.66 27
3776.80 22
3776.94 19
3777.08 20
3777.22 24
3777.37 30
3777.51 40
3777.65 50
3777.79 60
3777.93 68
3778.07 73
3778.21 73
3778.35 70
3778.49 64
3778.63 56
3778.77 49
3778.91 42
3779.06 38
3779.20 37
3779.34 39
3779.48 43
3779.62 51
3779.76 60
3779.90 70
3780.04 82
3780.18 92
3780.32 102
3780.46 108
3780.61 111
3780.75 109
3780.89 104
3781.03 95
3781.17 85
3781.31 73
3781.45 63
3781.59 54
3781.73 46
3781.87 40
3782.02 34
3782.16 28
3782.30 21
3782.44 13
3782.58 5
3782.72 0
3782.86 0
3783.00 0
3783.14 0
3783.28 8
3783.42 19
3783.57 29
3783.71 36
3783.85 39
3783.99 37
3784.13 31
3784.27 22
3784.41 13
3784.55 5
3784.69 2
3784.83 2
3784.98 7
3785.12 15
3785.26 26
3785.40 38
3785.54 49
3785.68 60
3785.82 69
3785.96 77
3786.10 83
3786.24 88
3786.39 93
3786.53 98
3786.67 102
3786.81 106
3786.95 110
3787.09 111
3787.23 110
3787.37 106
3787.51 102
3787.66 97
3787.80 94
3787.94 92
3788.08 93
3788.22 96
3788.36 99
3788.50 102
3788.64 103
3788.78 101
3788.92 95
3789.07 87
3789.21 76
3789.35 65
3789.49 56
3789.63 48
3789.77 43
3789.91 40
3790.05 38
3790.19 36
3790.34 33
3790.48 29
3790.62 23
3790.76 17
3790.90 10
3791.04 5
3791.18 1
3791.32 0
3791.46 0
3791.61 0
3791.75 1
3791.89 3
3792.03 3
3792.17 3
3792.31 1
3792.45 0
3792.59 0
3792.73 0
3792.88 0
3793.02 0
3793.16 0
3793.30 0
3793.44 2
3793.58 11
3793.72 22
3793.86 36
3794.01 51
3794.15 67
3794.29 80
3794.43 90
3794.57 96
3794.71 96
3794.85 91
3794.99 82
3795.13 70
3795.28 56
3795.42 43
3795.56 32
3795.70 24
3795.84 21
3795.98 23
3796.12 32
3796.26 45
3796.41 62
3796.55 79
3796.69 95
3796.83 107
3796.97 115
3797.11 119
3797.25 119
3797.39 118
3797.54 118
3797.68 118
3797.82 118
3797.96 116
3798.10 113
3798.24 105
3798.38 95
3798.52 83
3798.67 71
3798.81 62
3798.95 58
3799.09 58
3799.23 61
3799.37 67
3799.51 74
3799.65 78
3799.80 79
3799.94 75
3800.08 66
3800.22 53
3800.36 37
3800.50 21
3800.64 6
3800.78 0
3800.93 0
3801.07 0
3801.21 0
3801.35 8
3801.49 20
3801.63 31
3801.77 39
3801.92 42
3802.06 40
3802.20 36
3802.34 31
3802.48 27
3802.62 27
3802.76 30
3802.90 39
3803.05 51
3803.19 66
3803.33 82
3803.47 98
3803.61 111
3803.75 123
3803.89 134
3804.04 143
3804.18 151
3804.32 159
3804.46 166
3804.60 171
3804.74 172
3804.88 169
3805.02 162
3805.17 151
3805.31 138
3805.45 125
3805.59 114
3805.73 107
3805.87 104
3806.01 106
3806.16 111
3806.30 118
3806.44 125
3806.58 131
3806.72 134
3806.86 134
3807.00 131
3807.15 123
3807.29 112
3807.43 99
3807.57 84
3807.71 69
3807.85 56
3807.99 45
3808.14 37
3808.28 31
3808.42 28
3808.56 25
3808.70 23
3808.84 21
3808.98 19
3809.13 18
3809.27 18
3809.41 18
3809.55 19
3809.69 21
3809.83 22
3809.97 23
3810.12 24
3810.26 26
3810.40 28
3810.54 32
3810.68 36
3810.82 41
3810.96 46
3811.11 48
3811.25 48
3811.39 44
3811.53 36
3811.67 25
3811.81 11
3811.96 0
3812.10 0
3812.24 0
3812.38 0
3812.52 0
3812.66 0
3812.80 0
3812.95 0
3813.09 7
3813.23 21
3813.37 33
3813.51 41
3813.65 45
3813.80 47
3813.94 45
3814.08 40
3814.22 33
3814.36 25
3814.50 16
3814.64 7
3814.79 0
3814.93 0
3815.07 0
3815.21 0
3815.35 0
3815.49 4
3815.64 12
3815.78 20
3815.92 27
3816.06 33
3816.20 38
3816.34 42
3816.48 47
3816.63 52
3816.77 58
3816.91 65
3817.05 70
3817.19 74
3817.33 75
3817.48 74
3817.62 69
3817.76 63
3817.90 55
3818.04 47
3818.18 40
3818.33 33
3818.47 28
3818.61 22
3818.75 17
3818.89 13
3819.03 9
3819.18 7
3819.32 7
3819.46 8
3819.60 12
3819.74 17
3819.88 21
3820.03 22
3820.17 21
3820.31 16
3820.45 9
3820.59 1
3820.73 0
3820.88 0
3821.02 0
3821.16 9
3821.30 23
3821.44 38
3821.58 53
3821.73 64
3821.87 71
3822.01 74
3822.15 74
3822.29 71
3822.43 69
3822.58 68
3822.72 69
3822.86 72
3823.00 77
3823.14 84
3823.28 90
3823.43 97
3823.57 103
3823.71 109
3823.85 113
3823.99 117
3824.13 120
3824.28 122
3824.42 123
3824.56 123
3824.70 121
3824.84 117
3824.99 111
3825.13 102
3825.27 91
3825.41 79
3825.55 67
3825.69 57
3825.84 50
3825.98 47
3826.12 47
3826.26 50
3826.40 55
3826.54 61
3826.69 65
3826.83 68
3826.97 69
3827.11 67
3827.25 64
3827.40 61
3827.54 59
3827.68 60
3827.82 64
3827.96 69
3828.10 75
3828.25 80
3828.39 83
3828.53 82
3828.67 80
3828.81 76
3828.96 74
3829.10 74
3829.24 77
3829.38 82
3829.52 88
3829.66 93
3829.81 95
3829.95 95
3830.09 93
3830.23 90
3830.37 87
3830.52 85
3830.66 84
3830.80 84
3830.94 84
3831.08 82
3831.22 79
3831.37 74
3831.51 69
3831.65 64
3831.79 61
3831.93 59
3832.08 58
3832.22 58
3832.36 59
3832.50 61
3832.64 64
3832.79 67
3832.93 71
3833.07 75
3833.21 77
3833.35 79
3833.49 79
3833.64 78
3833.78 78
3833.92 79
3834.06 82
3834.20 86
3834.35 90
3834.49 93
3834.63 94
3834.77 90
3834.91 84
3835.06 75
3835.20 64
3835.34 53
3835.48 43
3835.62 35
3835.77 28
3835.91 23
3836.05 20
3836.19 18
3836.33 17
3836.48 17
3836.62 19
3836.76 20
3836.90 21
3837.04 20
3837.19 18
3837.33 15
3837.47 11
3837.61 6
3837.75 2
3837.90 0
3838.04 0
3838.18 0
3838.32 0
3838.46 0
3838.60 0
3838.75 0
3838.89 0
3839.03 1
3839.17 2
3839.32 2
3839.46 2
3839.60 4
3839.74 6
3839.88 11
3840.03 18
3840.17 28
3840.31 40
3840.45 52
3840.59 64
3840.74 74
3840.88 81
3841.02 85
3841.16 86
3841.30 85
3841.45 83
3841.59 80
3841.73 76
3841.87 74
3842.01 73
3842.16 74
3842.30 77
3842.44 82
3842.58 88
3842.72 96
3842.87 105
3843.01 114
3843.15 123
3843.29 133
3843.43 142
3843.58 152
3843.72 163
3843.86 174
3844.00 187
3844.14 201
3844.29 213
3844.43 223
3844.57 230
3844.71 234
3844.86 234
3845.00 231
3845.14 226
3845.28 222
3845.42 219
3845.57 219
3845.71 220
3845.85 223
3845.99 226
3846.13 228
3846.28 228
3846.42 227
3846.56 225
3846.70 223
3846.85 221
3846.99 221
3847.13 223
3847.27 226
3847.41 232
3847.56 238
3847.70 245
3847.84 251
3847.98 257
3848.12 260
3848.27 261
3848.41 258
3848.55 253
3848.69 244
3848.84 233
3848.98 221
3849.12 207
3849.26 193
3849.40 178
3849.55 164
3849.69 152
3849.83 143
3849.97 136
3850.12 134
3850.26 135
3850.40 139
3850.54 143
3850.68 146
3850.83 145
3850.97 141
3851.11 131
3851.25 118
3851.40 103
3851.54 88
3851.68 75
3851.82 66
3851.96 62
3852.11 63
3852.25 68
3852.39 77
3852.53 89
3852.68 100
3852.82 112
3852.96 122
3853.10 130
3853.24 136
3853.39 140
3853.53 141
3853.67 141
3853.81 140
3853.96 139
3854.10 137
3854.24 137
3854.38 138
3854.53 142
3854.67 146
3854.81 151
3854.95 155
3855.09 157
3855.24 156
3855.38 152
3855.52 144
3855.66 136
3855.81 127
3855.95 121
3856.09 117
3856.23 116
3856.38 116
3856.52 116
3856.66 114
3856.80 111
3856.94 105
3857.09 99
3857.23 93
3857.37 90
3857.51 90
3857.66 94
3857.80 99
3857.94 105
3858.08 109
3858.23 109
3858.37 104
3858.51 94
3858.65 81
3858.80 66
3858.94 52
3859.08 39
3859.22 29
3859.37 22
3859.51 18
3859.65 14
3859.79 11
3859.93 8
3860.08 6
3860.22 6
3860.36 7
3860.50 11
3860.65 16
3860.79 21
3860.93 25
3861.07 25
3861.22 21
3861.36 12
3861.50 2
3861.64 0
3861.79 0
3861.93 0
3862.07 0
3862.21 0
3862.36 0
3862.50 0
3862.64 3
3862.78 12
3862.93 21
3863.07 30
3863.21 38
3863.35 45
3863.50 51
3863.64 55
3863.78 57
3863.92 56
3864.07 52
3864.21 47
3864.35 41
3864.49 35
3864.63 30
3864.78 26
3864.92 24
3865.06 23
3865.20 25
3865.35 29
3865.49 36
3865.63 44
3865.77 53
3865.92 62
3866.06 69
3866.20 71
3866.34 69
3866.49 62
3866.63 51
3866.77 37
3866.92 22
3867.06 9
3867.20 0
3867.34 0
3867.49 0
3867.63 0
3867.77 0
3867.91 0
3868.06 0
3868.20 0
3868.34 0
3868.48 2
3868.63 11
3868.77 22
3868.91 34
3869.05 46
3869.20 57
3869.34 67
3869.48 75
3869.62 79
3869.77 79
3869.91 75
3870.05 67
3870.19 56
3870.34 44
3870.48 32
3870.62 21
3870.76 13
3870.91 7
3871.05 5
3871.19 6
3871.33 10
3871.48 16
3871.62 24
3871.76 34
3871.90 43
3872.05 52
3872.19 60
3872.33 66
3872.48 70
3872.62 72
3872.76 72
3872.90 69
3873.05 66
3873.19 60
3873.33 54
3873.47 47
3873.62 41
3873.76 36
3873.90 34
3874.04 34
3874.19 37
3874.33 41
3874.47 46
3874.62 52
3874.76 59
3874.90 65
3875.04 70
3875.19 77
3875.33 83
3875.47 90
3875.61 98
3875.76 105
3875.90 110
3876.04 113
3876.18 113
3876.33 109
3876.47 102
3876.61 94
3876.76 86
3876.90 79
3877.04 75
3877.18 74
3877.33 75
3877.47 77
3877.61 78
3877.75 79
3877.90 77
3878.04 72
3878.18 67
3878.33 61
3878.47 55
3878.61 51
3878.75 49
3878.90 50
3879.04 52
3879.18 55
3879.32 58
3879.47 61
3879.61 63
3879.75 64
3879.90 65
3880.04 66
3880.18 67
3880.32 69
3880.47 71
3880.61 73
3880.75 75
3880.89 78
3881.04 81
3881.18 85
3881.32 89
3881.47 93
3881.61 96
3881.75 97
3881.89 95
3882.04 91
3882.18 85
3882.32 80
3882.47 76
3882.61 74
3882.75 76
3882.89 81
3883.04 89
3883.18 99
3883.32 110
3883.47 121
3883.61 131
3883.75 140
3883.89 147
3884.04 153
3884.18 156
3884.32 157
3884.47 157
3884.61 154
3884.75 151
3884.89 146
3885.04 141
3885.18 135
3885.32 130
3885.47 124
3885.61 119
3885.75 114
3885.89 111
3886.04 109
3886.18 109
3886.32 111
3886.47 113
3886.61 116
3886.75 119
3886.89 121
3887.04 122
3887.18 120
3887.32 118
3887.47 114
3887.61 109
3887.75 106
3887.89 103
3888.04 102
3888.18 102
3888.32 103
3888.47 104
3888.61 105
3888.75 106
3888.89 105
3889.04 103
3889.18 99
3889.32 94
3889.47 89
3889.61 85
3889.75 83
3889.90 84
3890.04 87
3890.18 92
3890.32 98
3890.47 104
3890.61 107
3890.75 108
3890.90 106
3891.04 102
3891.18 96
3891.32 89
3891.47 82
3891.61 75
3891.75 69
3891.90 64
3892.04 61
3892.18 59
3892.33 59
3892.47 60
3892.61 63
3892.75 68
3892.90 73
3893.04 80
3893.18 87
3893.33 94
3893.47 102
3893.61 110
3893.76 117
3893.90 124
3894.04 132
3894.18 138
3894.33 143
3894.47 145
3894.61 145
3894.76 142
3894.90 136
3895.04 128
3895.19 118
3895.33 109
3895.47 101
3895.62 96
3895.76 93
3895.90 92
3896.04 92
3896.19 93
3896.33 94
3896.47 95
3896.62 95
3896.76 96
3896.90 97
3897.05 98
3897.19 99
3897.33 100
3897.48 101
3897.62 102
3897.76 104
3897.90 107
3898.05 112
3898.19 119
3898.33 127
3898.48 135
3898.62 142
3898.76 145
3898.91 145
3899.05 140
3899.19 131
3899.34 120
3899.48 108
3899.62 98
3899.76 91
3899.91 86
3900.05 85
3900.19 84
3900.34 84
3900.48 83
3900.62 80
3900.77 74
3900.91 68
3901.05 60
3901.20 53
3901.34 47
3901.48 41
3901.63 37
3901.77 35
3901.91 33
3902.06 32
3902.20 32
3902.34 33
3902.48 34
3902.63 36
3902.77 37
3902.91 38
3903.06 39
3903.20 40
3903.34 41
3903.49 42
3903.63 45
3903.77 49
3903.92 54
3904.06 59
3904.20 64
3904.35 69
3904.49 72
3904.63 72
3904.78 70
3904.92 64
3905.06 57
3905.21 46
3905.35 35
3905.49 24
3905.64 14
3905.78 8
3905.92 5
3906.06 5
3906.21 10
3906.35 16
3906.49 24
3906.64 32
3906.78 37
3906.92 41
3907.07 44
3907.21 45
3907.35 47
3907.50 50
3907.64 54
3907.78 59
3907.93 63
3908.07 67
3908.21 69
3908.36 69
3908.50 69
3908.64 69
3908.79 72
3908.93 78
3909.07 88
3909.22 101
3909.36 114
3909.50 125
3909.65 133
3909.79 136
3909.93 133
3910.08 124
3910.22 113
3910.36 99
3910.51 85
3910.65 72
3910.79 61
3910.94 51
3911.08 42
3911.22 35
3911.37 29
3911.51 24
3911.65 21
3911.80 18
3911.94 17
3912.08 18
3912.23 19
3912.37 22
3912.51 26
3912.66 32
3912.80 40
3912.94 49
3913.09 58
3913.23 66
3913.37 73
3913.52 76
3913.66 76
3913.80 72
3913.95 65
3914.09 55
3914.23 43
3914.38 30
3914.52 18
3914.66 7
3914.81 0
3914.95 0
3915.09 0
3915.24 0
3915.38 0
3915.52 0
3915.67 6
3915.81 11
3915.95 15
3916.10 15
3916.24 11
3916.39 5
3916.53 0
3916.67 0
3916.82 0
3916.96 0
3917.10 0
3917.25 0
3917.39 6
3917.53 14
3917.68 23
3917.82 33
3917.96 43
3918.11 55
3918.25 70
3918.39 86
3918.54 102
3918.68 118
3918.82 132
3918.97 142
3919.11 147
3919.25 148
3919.40 146
3919.54 144
3919.68 142
3919.83 144
3919.97 148
3920.12 155
3920.26 163
3920.40 170
3920.55 175
3920.69 177
3920.83 175
3920.98 170
3921.12 163
3921.26 157
3921.41 152
3921.55 152
3921.69 155
3921.84 164
3921.98 176
3922.12 189
3922.27 202
3922.41 212
3922.56 219
3922.70 220
3922.84 218
3922.99 214
3923.13 208
3923.27 203
3923.42 199
3923.56 195
3923.70 191
3923.85 188
3923.99 184
3924.13 180
3924.28 176
3924.42 172
3924.57 168
3924.71 165
3924.85 160
3925.00 156
3925.14 151
3925.28 146
3925.43 143
3925.57 143
3925.71 146
3925.86 152
3926.00 161
3926.14 172
3926.29 183
3926.43 193
3926.58 202
3926.72 208
3926.86 212
3927.01 213
3927.15 212
3927.29 210
3927.44 208
3927.58 207
3927.72 208
3927.87 210
3928.01 215
3928.16 221
3928.30 229
3928.44 238
3928.59 246
3928.73 254
3928.87 260
3929.02 265
3929.16 268
3929.30 269
3929.45 269
3929.59 266
3929.74 261
3929.88 256
3930.02 251
3930.17 248
3930.31 249
3930.45 254
3930.60 263
3930.74 274
3930.89 286
3931.03 298
3931.17 309
3931.32 317
3931.46 322
3931.60 326
3931.75 327
3931.89 327
3932.03 327
3932.18 325
3932.32 322
3932.47 319
3932.61 315
3932.75 312
3932.90 308
3933.04 305
3933.18 303
3933.33 300
3933.47 298
3933.62 293
3933.76 287
3933.90 277
3934.05 265
3934.19 252
3934.33 240
3934.48 229
3934.62 222
3934.77 218
3934.91 217
3935.05 217
3935.20 216
3935.34 213
3935.48 208
3935.63 201
3935.77 192
3935.92 184
3936.06 178
3936.20 175
3936.35 175
3936.49 177
3936.64 178
3936.78 178
3936.92 174
3937.07 167
3937.21 156
3937.35 143
3937.50 130
3937.64 118
3937.79 108
3937.93 100
3938.07 94
3938.22 90
3938.36 87
3938.50 84
3938.65 82
3938.79 80
3938.94 81
3939.08 83
3939.22 86
3939.37 92
3939.51 100
3939.66 109
3939.80 120
3939.94 131
3940.09 142
3940.23 152
3940.38 160
3940.52 166
3940.66 170
3940.81 173
3940.95 176
3941.09 182
3941.24 190
3941.38 201
3941.53 215
3941.67 230
3941.81 246
3941.96 259
3942.10 271
3942.25 279
3942.39 285
3942.53 290
3942.68 297
3942.82 307
3942.97 323
3943.11 346
3943.25 375
3943.40 411
3943.54 450
3943.68 492
3943.83 534
3943.97 576
3944.12 617
3944.26 658
3944.40 701
3944.55 745
3944.69 793
3944.84 843
3944.98 895
3945.12 948
3945.27 1000
3945.41 1051
3945.56 1101
3945.70 1151
3945.84 1204
3945.99 1260
3946.13 1321
3946.28 1385
3946.42 1450
3946.56 1513
3946.71 1572
3946.85 1625
3947.00 1673
3947.14 1716
3947.28 1758
3947.43 1801
3947.57 1845
3947.72 1892
3947.86 1939
3948.00 1984
3948.15 2025
3948.29 2061
3948.44 2094
3948.58 2123
3948.72 2148
3948.87 2171
3949.01 2189
3949.16 2200
3949.30 2201
3949.44 2191
3949.59 2169
3949.73 2137
3949.88 2097
3950.02 2052
3950.16 2006
3950.31 1959
3950.45 1912
3950.60 1866
3950.74 1822
3950.88 1780
3951.03 1742
3951.17 1710
3951.32 1685
3951.46 1665
3951.60 1649
3951.75 1633
3951.89 1614
3952.04 1591
3952.18 1561
3952.33 1525
3952.47 1486
3952.61 1445
3952.76 1403
3952.90 1359
3953.05 1314
3953.19 1267
3953.33 1218
3953.48 1165
3953.62 1110
3953.77 1055
3953.91 1002
3954.05 951
3954.20 904
3954.34 861
3954.49 823
3954.63 789
3954.78 759
3954.92 734
3955.06 714
3955.21 697
3955.35 682
3955.50 668
3955.64 653
3955.78 634
3955.93 614
3956.07 590
3956.22 565
3956.36 540
3956.51 517
3956.65 498
3956.79 481
3956.94 467
3957.08 454
3957.23 443
3957.37 432
3957.51 419
3957.66 405
3957.80 389
3957.95 371
3958.09 352
3958.24 332
3958.38 312
3958.52 292
3958.67 275
3958.81 259
3958.96 245
3959.10 233
3959.24 224
3959.39 216
3959.53 209
3959.68 203
3959.82 198
3959.97 194
3960.11 191
3960.25 189
3960.40 188
3960.54 189
3960.69 191
3960.83 192
3960.98 193
3961.12 192
3961.26 188
3961.41 181
3961.55 169
3961.70 155
3961.84 138
3961.99 120
3962.13 103
3962.27 89
3962.42 76
3962.56 66
3962.71 58
3962.85 53
3963.00 49
3963.14 48
3963.28 50
3963.43 55
3963.57 64
3963.72 74
3963.86 85
3964.01 96
3964.15 105
3964.29 112
3964.44 118
3964.58 124
3964.73 131
3964.87 138
3965.02 145
3965.16 149
3965.30 151
3965.45 148
3965.59 140
3965.74 127
3965.88 112
3966.03 95
3966.17 80
3966.31 67
3966.46 58
3966.60 52
3966.75 51
3966.89 55
3967.04 62
3967.18 72
3967.32 83
3967.47 95
3967.61 106
3967.76 115
3967.90 121
3968.05 123
3968.19 121
3968.34 116
3968.48 109
3968.62 100
3968.77 93
3968.91 86
3969.06 81
3969.20 77
3969.35 75
3969.49 74
3969.63 75
3969.78 78
3969.92 81
3970.07 85
3970.21 90
3970.36 94
3970.50 98
3970.65 102
3970.79 104
3970.93 106
3971.08 108
3971.22 108
3971.37 106
3971.51 102
3971.66 97
3971.80 89
3971.95 81
3972.09 73
3972.23 66
3972.38 62
3972.52 59
3972.67 58
3972.81 55
3972.96 51
3973.10 44
3973.25 36
3973.39 27
3973.53 19
3973.68 13
3973.82 11
3973.97 11
3974.11 12
3974.26 13
3974.40 11
3974.55 6
3974.69 0
3974.84 0
3974.98 0
3975.12 0
3975.27 0
3975.41 0
3975.56 0
3975.70 12
3975.85 28
3975.99 43
3976.14 56
3976.28 66
3976.42 73
3976.57 77
3976.71 77
3976.86 74
3977.00 68
3977.15 60
3977.29 49
3977.44 39
3977.58 29
3977.73 23
3977.87 20
3978.01 21
3978.16 26
3978.30 32
3978.45 39
3978.59 46
3978.74 51
3978.88 55
3979.03 58
3979.17 59
3979.32 59
3979.46 59
3979.61 58
3979.75 58
3979.89 59
3980.04 62
3980.18 68
3980.33 76
3980.47 87
3980.62 98
3980.76 110
3980.91 120
3981.05 129
3981.20 137
3981.34 142
3981.48 145
3981.63 148
3981.77 149
3981.92 148
3982.06 146
3982.21 143
3982.35 139
3982.50 137
3982.64 137
3982.79 139
3982.93 142
3983.08 146
3983.22 150
3983.37 152
3983.51 153
3983.65 152
3983.80 149
3983.94 145
3984.09 141
3984.23 135
3984.38 129
3984.52 122
3984.67 114
3984.81 107
3984.96 99
3985.10 93
3985.25 87
3985.39 83
3985.54 81
3985.68 80
3985.82 80
3985.97 82
3986.11 87
3986.26 95
3986.40 104
3986.55 116
3986.69 127
3986.84 137
3986.98 143
3987.13 143
3987.27 138
3987.42 127
3987.56 113
3987.71 97
3987.85 81
3988.00 67
3988.14 55
3988.28 47
3988.43 41
3988.57 36
3988.72 32
3988.86 29
3989.01 26
3989.15 24
3989.30 23
3989.44 23
3989.59 26
3989.73 29
3989.88 34
3990.02 39
3990.17 44
3990.31 49
3990.46 52
3990.60 53
3990.75 52
3990.89 50
3991.04 46
3991.18 42
3991.33 39
3991.47 36
3991.61 35
3991.76 35
3991.90 35
3992.05 35
3992.19 34
3992.34 31
3992.48 27
3992.63 22
3992.77 15
3992.92 7
3993.06 0
3993.21 0
3993.35 0
3993.50 0
3993.64 0
3993.79 0
3993.93 7
3994.08 16
3994.22 24
3994.37 29
3994.51 32
3994.66 32
3994.80 31
3994.95 31
3995.09 32
3995.24 37
3995.38 45
3995.53 55
3995.67 65
3995.82 74
3995.96 80
3996.10 84
3996.25 85
3996.39 84
3996.54 81
3996.68 77
3996.83 73
3996.97 70
3997.12 66
3997.26 62
3997.41 57
3997.55 53
3997.70 47
3997.84 42
3997.99 37
3998.13 32
3998.28 29
3998.42 27
3998.57 26
3998.71 26
3998.86 27
3999.00 27
3999.15 27
3999.29 25
3999.44 21
3999.58 15
3999.73 8
3999.87 0
4000.02 0
4000.16 0
4000.31 0
4000.45 0
4000.60 0
4000.74 0
4000.89 0
4001.03 0
4001.18 6
4001.32 14
4001.47 24
4001.61 35
4001.76 46
4001.90 58
4002.05 69
4002.19 79
4002.34 87
4002.48 92
4002.63 92
4002.77 89
4002.92 82
4003.06 72
4003.21 61
4003.35 50
4003.50 41
4003.64 35
4003.79 32
4003.93 32
4004.08 35
4004.22 39
4004.37 43
4004.51 47
4004.66 50
4004.80 51
4004.95 51
4005.09 49
4005.24 48
4005.38 46
4005.53 45
4005.67 44
4005.82 42
4005.96 40
4006.11 37
4006.25 34
4006.40 31
4006.54 30
4006.69 30
4006.83 32
4006.98 37
4007.12 42
4007.27 49
4007.41 55
4007.56 61
4007.70 65
4007.85 67
4007.99 66
4008.14 61
4008.28 52
4008.43 41
4008.57 28
4008.72 16
4008.86 5
4009.01 0
4009.16 0
4009.30 0
4009.45 0
4009.59 4
4009.74 10
4009.88 17
4010.03 23
4010.17 30
4010.32 37
4010.46 44
4010.61 51
4010.75 57
4010.90 61
4011.04 64
4011.19 65
4011.33 66
4011.48 67
4011.62 70
4011.77 76
4011.91 85
4012.06 96
4012.20 106
4012.35 115
4012.49 121
4012.64 123
4012.78 122
4012.93 119
4013.07 113
4013.22 108
4013.36 102
4013.51 97
4013.66 93
4013.80 88
4013.95 82
4014.09 76
4014.24 68
4014.38 59
4014.53 50
4014.67 39
4014.82 29
4014.96 18
4015.11 8
4015.25 0
4015.40 0
4015.54 0
4015.69 0
4015.83 0
4015.98 0
4016.12 0
4016.27 0
4016.41 0
4016.56 12
4016.70 26
4016.85 39
4017.00 50
4017.14 58
4017.29 63
4017.43 66
4017.58 68
4017.72 70
4017.87 72
4018.01 75
4018.16 77
4018.30 79
4018.45 80
4018.59 80
4018.74 77
4018.88 74
4019.03 69
4019.17 64
4019.32 58
4019.47 51
4019.61 44
4019.76 36
4019.90 28
4020.05 20
4020.19 13
4020.34 7
4020.48 2
4020.63 0
4020.77 1
4020.92 4
4021.06 8
4021.21 14
4021.35 19
4021.50 23
4021.65 26
4021.79 27
4021.94 27
4022.08 26
4022.23 26
4022.37 26
4022.52 27
4022.66 29
4022.81 32
4022.95 36
4023.10 41
4023.24 46
4023.39 52
4023.53 61
4023.68 71
4023.83 83
4023.97 96
4024.12 108
4024.26 117
4024.41 123
4024.55 124
4024.70 121
4024.84 114
4024.99 105
4025.13 97
4025.28 91
4025.43 87
4025.57 86
4025.72 86
4025.86 87
4026.01 87
4026.15 86
4026.30 81
4026.44 73
4026.59 63
4026.73 52
4026.88 39
4027.02 28
4027.17 18
4027.32 12
4027.46 10
4027.61 12
4027.75 17
4027.90 26
4028.04 38
4028.19 51
4028.33 66
4028.48 79
4028.62 91
4028.77 102
4028.92 110
4029.06 116
4029.21 120
4029.35 122
4029.50 123
4029.64 123
4029.79 121
4029.93 117
4030.08 112
4030.23 107
4030.37 101
4030.52 96
4030.66 93
4030.81 91
4030.95 91
4031.10 91
4031.24 91
4031.39 89
4031.53 86
4031.68 80
4031.83 73
4031.97 66
4032.12 59
4032.26 54
4032.41 52
4032.55 54
4032.70 58
4032.84 65
4032.99 72
4033.14 79
4033.28 83
4033.43 84
4033.57 83
4033.72 80
4033.86 75
4034.01 71
4034.15 68
4034.30 67
4034.45 67
4034.59 69
4034.74 70
4034.88 70
4035.03 67
4035.17 62
4035.32 54
4035.47 45
4035.61 38
4035.76 33
4035.90 32
4036.05 37
4036.19 45
4036.34 56
4036.48 67
4036.63 77
4036.78 84
4036.92 87
4037.07 87
4037.21 84
4037.36 81
4037.50 76
4037.65 71
4037.79 66
4037.94 60
4038.09 54
4038.23 47
4038.38 41
4038.52 35
4038.67 31
4038.81 27
4038.96 26
4039.11 26
4039.25 28
4039.40 32
4039.54 37
4039.69 44
4039.83 52
4039.98 60
4040.13 66
4040.27 70
4040.42 70
4040.56 66
4040.71 59
4040.85 50
4041.00 39
4041.15 30
4041.29 22
4041.44 18
4041.58 15
4041.73 16
4041.87 17
4042.02 20
4042.17 23
4042.31 26
4042.46 30
4042.60 33
4042.75 37
4042.89 40
4043.04 42
4043.19 44
4043.33 44
4043.48 42
4043.62 40
4043.77 38
4043.91 36
4044.06 34
4044.21 35
4044.35 36
4044.50 38
4044.64 42
4044.79 46
4044.93 52
4045.08 56
4045.23 60
4045.37 62
4045.52 61
4045.66 56
4045.81 47
4045.95 37
4046.10 25
4046.25 15
4046.39 7
4046.54 3
4046.68 3
4046.83 6
4046.98 13
4047.12 20
4047.27 28
4047.41 36
4047.56 42
4047.70 46
4047.85 47
4048.00 45
4048.14 39
4048.29 31
4048.43 22
4048.58 12
4048.73 3
4048.87 0
4049.02 0
4049.16 0
4049.31 0
4049.45 0
4049.60 0
4049.75 0
4049.89 0
4050.04 1
4050.18 6
4050.33 12
4050.48 18
4050.62 22
4050.77 25
4050.91 26
4051.06 25
4051.20 22
4051.35 18
4051.50 13
4051.64 9
4051.79 6
4051.93 4
4052.08 5
4052.23 8
4052.37 13
4052.52 18
4052.66 23
4052.81 26
4052.96 28
4053.10 29
4053.25 29
4053.39 28
4053.54 27
4053.69 27
4053.83 27
4053.98 27
4054.12 29
4054.27 32
4054.41 37
4054.56 45
4054.71 56
4054.85 68
4055.00 80
4055.14 92
4055.29 103
4055.44 113
4055.58 121
4055.73 127
4055.87 132
4056.02 135
4056.17 137
4056.31 137
4056.46 137
4056.60 136
4056.75 135
4056.90 135
4057.04 136
4057.19 137
4057.33 138
4057.48 136
4057.63 133
4057.77 128
4057.92 121
4058.06 113
4058.21 106
4058.36 100
4058.50 97
4058.65 97
4058.79 98
4058.94 101
4059.09 106
4059.23 110
4059.38 114
4059.52 117
4059.67 117
4059.82 115
4059.96 109
4060.11 98
4060.25 84
4060.40 67
4060.55 50
4060.69 33
4060.84 18
4060.98 7
4061.13 0
4061.28 0
4061.42 0
4061.57 0
4061.72 0
4061.86 0
4062.01 0
4062.15 0
4062.30 0
4062.45 6
4062.59 13
4062.74 17
4062.88 20
4063.03 21
4063.18 21
4063.32 21
4063.47 23
4063.61 26
4063.76 30
4063.91 33
4064.05 35
4064.20 35
4064.34 31
4064.49 25
4064.64 17
4064.78 9
4064.93 1
4065.08 0
4065.22 0
4065.37 0
4065.51 0
4065.66 0
4065.81 0
4065.95 0
4066.10 1
4066.24 5
4066.39 8
4066.54 10
4066.68 13
4066.83 17
4066.98 23
4067.12 30
4067.27 39
4067.41 48
4067.56 57
4067.71 64
4067.85 68
4068.00 70
4068.14 69
4068.29 66
4068.44 62
4068.58 59
4068.73 58
4068.88 57
4069.02 58
4069.17 59
4069.31 60
4069.46 61
4069.61 63
4069.75 64
4069.90 67
4070.05 71
4070.19 76
4070.34 80
4070.48 83
4070.63 85
4070.78 84
4070.92 82
4071.07 80
4071.22 79
4071.36 79
4071.51 81
4071.65 84
4071.80 85
4071.95 85
4072.09 81
4072.24 75
4072.39 65
4072.53 55
4072.68 46
4072.82 41
4072.97 40
4073.12 43
4073.26 51
4073.41 61
4073.56 71
4073.70 80
4073.85 87
4073.99 91
4074.14 92
4074.29 90
4074.43 88
4074.58 84
4074.73 81
4074.87 79
4075.02 78
4075.16 78
4075.31 79
4075.46 81
4075.60 83
4075.75 84
4075.90 84
4076.04 83
4076.19 82
4076.34 81
4076.48 81
4076.63 82
4076.77 82
4076.92 81
4077.07 77
4077.21 69
4077.36 57
4077.51 41
4077.65 23
4077.80 5
4077.94 0
4078.09 0
4078.24 0
4078.38 0
4078.53 0
4078.68 0
4078.82 0
4078.97 0
4079.12 13
4079.26 26
4079.41 37
4079.56 45
4079.70 50
4079.85 54
4079.99 55
4080.14 55
4080.29 55
4080.43 53
4080.58 49
4080.73 42
4080.87 33
4081.02 23
4081.17 14
4081.31 7
4081.46 5
4081.60 6
4081.75 12
4081.90 19
4082.04 26
4082.19 31
4082.34 31
4082.48 27
4082.63 20
4082.78 10
4082.92 2
4083.07 0
4083.22 0
4083.36 0
4083.51 0
4083.66 2
4083.80 4
4083.95 5
4084.09 4
4084.24 3
4084.39 3
4084.53 6
4084.68 14
4084.83 25
4084.97 39
4085.12 54
4085.27 69
4085.41 81
4085.56 90
4085.71 96
4085.85 99
4086.00 99
4086.15 97
4086.29 94
4086.44 89
4086.58 83
4086.73 76
4086.88 70
4087.02 63
4087.17 56
4087.32 49
4087.46 43
4087.61 38
4087.76 35
4087.90 33
4088.05 34
4088.20 37
4088.34 43
4088.49 49
4088.64 57
4088.78 64
4088.93 71
4089.08 77
4089.22 84
4089.37 91
4089.52 99
4089.66 108
4089.81 116
4089.96 122
4090.10 125
4090.25 126
4090.40 124
4090.54 120
4090.69 114
4090.83 107
4090.98 99
4091.13 91
4091.27 84
4091.42 77
4091.57 72
4091.71 69
4091.86 69
4092.01 72
4092.15 78
4092.30 88
4092.45 100
4092.59 113
4092.74 126
4092.89 137
4093.03 146
4093.18 152
4093.33 155
4093.47 156
4093.62 155
4093.77 154
4093.91 153
4094.06 153
4094.21 155
4094.35 158
4094.50 162
4094.65 169
4094.79 176
4094.94 186
4095.09 196
4095.23 207
4095.38 217
4095.53 227
4095.67 233
4095.82 236
4095.97 236
4096.11 231
4096.26 225
4096.41 217
4096.55 210
4096.70 205
4096.85 202
4096.99 202
4097.14 204
4097.29 207
4097.43 210
4097.58 213
4097.73 213
4097.87 211
4098.02 207
4098.17 201
4098.31 192
4098.46 182
4098.61 172
4098.75 163
4098.90 156
4099.05 152
4099.19 151
4099.34 152
4099.49 155
4099.64 156
4099.78 156
4099.93 152
4100.08 144
4100.22 132
4100.37 119
4100.52 106
4100.66 95
4100.81 90
4100.96 89
4101.10 93
4101.25 101
4101.40 111
4101.54 122
4101.69 132
4101.84 140
4101.98 145
4102.13 148
4102.28 148
4102.42 145
4102.57 138
4102.72 128
4102.86 116
4103.01 103
4103.16 89
4103.30 75
4103.45 63
4103.60 52
4103.75 42
4103.89 34
4104.04 27
4104.19 23
4104.33 22
4104.48 24
4104.63 29
4104.77 35
4104.92 41
4105.07 46
4105.21 49
4105.36 48
4105.51 45
4105.65 40
4105.80 35
4105.95 29
4106.09 24
4106.24 20
4106.39 19
4106.54 19
4106.68 22
4106.83 26
4106.98 31
4107.12 35
4107.27 37
4107.42 36
4107.56 32
4107.71 26
4107.86 20
4108.00 16
4108.15 15
4108.30 17
4108.44 23
4108.59 29
4108.74 35
4108.89 37
4109.03 35
4109.18 29
4109.33 19
4109.47 7
4109.62 0
4109.77 0
4109.91 0
4110.06 0
4110.21 0
4110.35 0
4110.50 0
4110.65 0
4110.80 5
4110.94 13
4111.09 20
4111.24 27
4111.38 34
4111.53 40
4111.68 45
4111.82 49
4111.97 51
4112.12 52
4112.27 51
4112.41 49
4112.56 47
4112.71 46
4112.85 47
4113.00 48
4113.15 50
4113.29 51
4113.44 50
4113.59 48
4113.74 44
4113.88 39
4114.03 34
4114.18 30
4114.32 28
4114.47 27
4114.62 27
4114.76 28
4114.91 29
4115.06 31
4115.21 33
4115.35 34
4115.50 34
4115.65 34
4115.79 32
4115.94 29
4116.09 26
4116.23 22
4116.38 20
4116.53 20
4116.68 21
4116.82 23
4116.97 26
4117.12 29
4117.26 29
4117.41 28
4117.56 26
4117.71 23
4117.85 19
4118.00 14
4118.15 10
4118.29 5
4118.44 0
4118.59 0
4118.73 0
4118.88 0
4119.03 0
4119.18 0
4119.32 0
4119.47 0
4119.62 5
4119.76 10
4119.91 12
4120.06 12
4120.21 9
4120.35 6
4120.50 5
4120.65 6
4120.79 10
4120.94 19
4121.09 30
4121.24 43
4121.38 55
4121.53 66
4121.68 73
4121.82 76
4121.97 75
4122.12 71
4122.27 63
4122.41 54
4122.56 46
4122.71 38
4122.85 32
4123.00 29
4123.15 28
4123.30 29
4123.44 31
4123.59 34
4123.74 35
4123.88 35
4124.03 33
4124.18 28
4124.33 22
4124.47 14
4124.62 8
4124.77 4
4124.92 4
4125.06 8
4125.21 16
4125.36 28
4125.50 40
4125.65 51
4125.80 61
4125.95 66
4126.09 68
4126.24 65
4126.39 60
4126.53 53
4126.68 44
4126.83 34
4126.98 25
4127.12 17
4127.27 11
4127.42 9
4127.57 12
4127.71 18
4127.86 28
4128.01 40
4128.15 53
4128.30 63
4128.45 71
4128.60 76
4128.74 78
4128.89 77
4129.04 75
4129.19 71
4129.33 68
4129.48 64
4129.63 60
4129.77 56
4129.92 53
4130.07 51
4130.22 51
4130.36 54
4130.51 59
4130.66 67
4130.81 77
4130.95 89
4131.10 102
4131.25 114
4131.39 123
4131.54 130
4131.69 133
4131.84 133
4131.98 129
4132.13 124
4132.28 118
4132.43 112
4132.57 108
4132.72 105
4132.87 101
4133.02 95
4133.16 87
4133.31 75
4133.46 60
4133.60 43
4133.75 26
4133.90 11
4134.05 1
4134.19 0
4134.34 0
4134.49 0
4134.64 0
4134.78 3
4134.93 5
4135.08 4
4135.23 2
4135.37 0
4135.52 0
4135.67 0
4135.82 0
4135.96 2
4136.11 6
4136.26 9
4136.40 11
4136.55 12
4136.70 11
4136.85 9
4136.99 5
4137.14 1
4137.29 0
4137.44 0
4137.58 0
4137.73 0
4137.88 0
4138.03 4
4138.17 11
4138.32 18
4138.47 23
4138.62 25
4138.76 25
4138.91 23
4139.06 20
4139.21 18
4139.35 19
4139.50 23
4139.65 29
4139.80 38
4139.94 47
4140.09 56
4140.24 64
4140.39 70
4140.53 75
4140.68 79
4140.83 83
4140.98 88
4141.12 93
4141.27 98
4141.42 102
4141.57 104
4141.71 104
4141.86 102
4142.01 99
4142.16 96
4142.30 93
4142.45 93
4142.60 95
4142.75 99
4142.89 103
4143.04 106
4143.19 106
4143.34 104
4143.48 99
4143.63 93
4143.78 86
4143.93 80
4144.07 76
4144.22 74
4144.37 73
4144.52 73
4144.66 72
4144.81 70
4144.96 67
4145.11 63
4145.25 57
4145.40 50
4145.55 44
4145.70 38
4145.84 34
4145.99 31
4146.14 29
4146.29 30
4146.43 34
4146.58 39
4146.73 47
4146.88 55
4147.02 64
4147.17 73
4147.32 80
4147.47 85
4147.62 89
4147.76 90
4147.91 90
4148.06 88
4148.21 84
4148.35 78
4148.50 70
4148.65 60
4148.80 49
4148.94 37
4149.09 27
4149.24 19
4149.39 14
4149.53 12
4149.68 12
4149.83 15
4149.98 19
4150.13 23
4150.27 28
4150.42 32
4150.57 36
4150.72 40
4150.86 43
4151.01 47
4151.16 50
4151.31 54
4151.45 58
4151.60 60
4151.75 62
4151.90 62
4152.04 61
4152.19 59
4152.34 58
4152.49 59
4152.64 62
4152.78 67
4152.93 76
4153.08 87
4153.23 100
4153.37 115
4153.52 131
4153.67 148
4153.82 164
4153.96 178
4154.11 190
4154.26 200
4154.41 207
4154.56 213
4154.70 218
4154.85 222
4155.00 227
4155.15 232
4155.29 236
4155.44 237
4155.59 236
4155.74 231
4155.89 223
4156.03 215
4156.18 206
4156.33 200
4156.48 196
4156.62 195
4156.77 196
4156.92 198
4157.07 201
4157.22 204
4157.36 206
4157.51 206
4157.66 206
4157.81 205
4157.95 204
4158.10 202
4158.25 200
4158.40 197
4158.55 194
4158.69 192
4158.84 189
4158.99 188
4159.14 188
4159.28 189
4159.43 192
4159.58 193
4159.73 193
4159.88 190
4160.02 184
4160.17 174
4160.32 161
4160.47 146
4160.61 131
4160.76 117
4160.91 104
4161.06 93
4161.21 84
4161.35 76
4161.50 71
4161.65 69
4161.80 71
4161.95 75
4162.09 83
4162.24 93
4162.39 104
4162.54 114
4162.68 123
4162.83 128
4162.98 131
4163.13 130
4163.28 127
4163.42 123
4163.57 118
4163.72 114
4163.87 111
4164.02 110
4164.16 111
4164.31 113
4164.46 115
4164.61 117
4164.76 117
4164.90 116
4165.05 113
4165.20 108
4165.35 102
4165.50 96
4165.64 90
4165.79 86
4165.94 83
4166.09 81
4166.23 81
4166.38 82
4166.53 84
4166.68 86
4166.83 88
4166.97 87
4167.12 84
4167.27 75
4167.42 63
4167.57 46
4167.71 26
4167.86 6
4168.01 0
4168.16 0
4168.31 0
4168.45 0
4168.60 0
4168.75 0
4168.90 0
4169.05 4
4169.19 15
4169.34 23
4169.49 28
4169.64 30
4169.79 30
4169.93 29
4170.08 29
4170.23 30
4170.38 33
4170.53 38
4170.67 43
4170.82 47
4170.97 48
4171.12 46
4171.27 40
4171.41 30
4171.56 18
4171.71 6
4171.86 0
4172.01 0
4172.15 0
4172.30 0
4172.45 0
4172.60 0
4172.75 12
4172.89 23
4173.04 35
4173.19 45
4173.34 54
4173.49 63
4173.63 72
4173.78 81
4173.93 90
4174.08 97
4174.23 101
4174.38 102
4174.52 99
4174.67 94
4174.82 88
4174.97 83
4175.12 79
4175.26 77
4175.41 79
4175.56 81
4175.71 85
4175.86 87
4176.00 87
4176.15 84
4176.30 77
4176.45 67
4176.60 55
4176.74 43
4176.89 32
4177.04 22
4177.19 15
4177.34 10
4177.49 8
4177.63 6
4177.78 5
4177.93 4
4178.08 3
4178.23 2
4178.37 1
4178.52 0
4178.67 1
4178.82 2
4178.97 3
4179.12 4
4179.26 5
4179.41 5
4179.56 3
4179.71 0
4179.86 0
4180.00 0
4180.15 0
4180.30 0
4180.45 0
4180.60 6
4180.75 14
4180.89 21
4181.04 27
4181.19 29
4181.34 26
4181.49 18
4181.63 7
4181.78 0
4181.93 0
4182.08 0
4182.23 0
4182.38 0
4182.52 0
4182.67 7
4182.82 28
4182.97 52
4183.12 74
4183.26 95
4183.41 111
4183.56 123
4183.71 131
4183.86 136
4184.01 138
4184.15 139
4184.30 139
4184.45 139
4184.60 137
4184.75 136
4184.90 132
4185.04 128
4185.19 122
4185.34 115
4185.49 107
4185.64 99
4185.79 92
4185.93 87
4186.08 85
4186.23 86
4186.38 91
4186.53 98
4186.68 105
4186.82 109
4186.97 111
4187.12 109
4187.27 104
4187.42 97
4187.56 89
4187.71 83
4187.86 79
4188.01 76
4188.16 74
4188.31 72
4188.45 70
4188.60 67
4188.75 65
4188.90 62
4189.05 60
4189.20 58
4189.34 55
4189.49 51
4189.64 47
4189.79 42
4189.94 38
4190.09 37
4190.24 37
4190.38 40
4190.53 44
4190.68 50
4190.83 56
4190.98 62
4191.13 67
4191.27 70
4191.42 72
4191.57 73
4191.72 72
4191.87 69
4192.02 64
4192.16 58
4192.31 50
4192.46 41
4192.61 33
4192.76 26
4192.91 22
4193.05 21
4193.20 24
4193.35 31
4193.50 39
4193.65 46
4193.80 50
4193.94 50
4194.09 47
4194.24 40
4194.39 34
4194.54 30
4194.69 32
4194.84 39
4194.98 51
4195.13 67
4195.28 84
4195.43 101
4195.58 115
4195.73 125
4195.87 131
4196.02 134
4196.17 134
4196.32 133
4196.47 131
4196.62 130
4196.77 129
4196.91 130
4197.06 132
4197.21 134
4197.36 136
4197.51 138
4197.66 139
4197.80 139
4197.95 140
4198.10 142
4198.25 145
4198.40 151
4198.55 159
4198.70 166
4198.84 172
4198.99 175
4199.14 173
4199.29 167
4199.44 157
4199.59 145
4199.74 134
4199.88 125
4200.03 119
4200.18 117
4200.33 117
4200.48 120
4200.63 125
4200.78 130
4200.92 136
4201.07 143
4201.22 152
4201.37 164
4201.52 178
4201.67 193
4201.82 209
4201.96 222
4202.11 234
4202.26 242
4202.41 248
4202.56 253
4202.71 257
4202.86 262
4203.00 269
4203.15 276
4203.30 283
4203.45 290
4203.60 296
4203.75 300
4203.90 303
4204.04 306
4204.19 310
4204.34 314
4204.49 319
4204.64 325
4204.79 330
4204.94 335
4205.08 339
4205.23 340
4205.38 339
4205.53 337
4205.68 334
4205.83 331
4205.98 329
4206.12 330
4206.27 334
4206.42 339
4206.57 344
4206.72 348
4206.87 351
4207.02 351
4207.17 349
4207.31 346
4207.46 344
4207.61 344
4207.76 346
4207.91 350
4208.06 354
4208.21 358
4208.35 362
4208.50 362
4208.65 361
4208.80 357
4208.95 351
4209.10 346
4209.25 340
4209.40 337
4209.54 335
4209.69 334
4209.84 335
4209.99 336
4210.14 337
4210.29 338
4210.44 339
4210.59 342
4210.73 349
4210.88 359
4211.03 374
4211.18 393
4211.33 413
4211.48 433
4211.63 448
4211.78 458
4211.92 462
4212.07 460
4212.22 454
4212.37 446
4212.52 439
4212.67 435
4212.82 436
4212.97 443
4213.11 456
4213.26 475
4213.41 499
4213.56 525
4213.71 551
4213.86 574
4214.01 594
4214.16 609
4214.30 620
4214.45 630
4214.60 641
4214.75 657
4214.90 679
4215.05 708
4215.20 743
4215.35 782
4215.49 819
4215.64 854
4215.79 884
4215.94 909
4216.09 930
4216.24 952
4216.39 976
4216.54 1005
4216.69 1040
4216.83 1080
4216.98 1122
4217.13 1164
4217.28 1202
4217.43 1234
4217.58 1260
4217.73 1279
4217.88 1293
4218.02 1302
4218.17 1309
4218.32 1314
4218.47 1319
4218.62 1326
4218.77 1336
4218.92 1348
4219.07 1361
4219.22 1375
4219.36 1387
4219.51 1394
4219.66 1393
4219.81 1384
4219.96 1367
4220.11 1345
4220.26 1320
4220.41 1296
4220.56 1275
4220.70 1256
4220.85 1241
4221.00 1227
4221.15 1210
4221.30 1190
4221.45 1163
4221.60 1131
4221.75 1095
4221.90 1056
4222.04 1017
4222.19 980
4222.34 948
4222.49 920
4222.64 897
4222.79 879
4222.94 864
4223.09 851
4223.24 839
4223.39 825
4223.53 808
4223.68 790
4223.83 771
4223.98 750
4224.13 731
4224.28 714
4224.43 699
4224.58 688
4224.73 679
4224.87 670
4225.02 660
4225.17 648
4225.32 632
4225.47 612
4225.62 589
4225.77 564
4225.92 540
4226.07 519
4226.22 501
4226.36 488
4226.51 478
4226.66 470
4226.81 464
4226.96 459
4227.11 453
4227.26 447
4227.41 442
4227.56 437
4227.71 433
4227.86 429
4228.00 424
4228.15 418
4228.30 412
4228.45 405
4228.60 399
4228.75 393
4228.90 388
4229.05 386
4229.20 386
4229.35 387
4229.49 391
4229.64 398
4229.79 406
4229.94 416
4230.09 427
4230.24 438
4230.39 448
4230.54 455
4230.69 458
4230.84 454
4230.99 445
4231.13 430
4231.28 412
4231.43 391
4231.58 370
4231.73 352
4231.88 337
4232.03 326
4232.18 319
4232.33 315
4232.48 314
4232.63 314
4232.77 314
4232.92 313
4233.07 312
4233.22 309
4233.37 305
4233.52 301
4233.67 296
4233.82 292
4233.97 289
4234.12 289
4234.27 290
4234.41 293
4234.56 297
4234.71 302
4234.86 305
4235.01 307
4235.16 307
4235.31 306
4235.46 305
4235.61 304
4235.76 305
4235.91 307
4236.06 309
4236.20 310
4236.35 310
4236.50 309
4236.65 308
4236.80 305
4236.95 304
4237.10 303
4237.25 302
4237.40 299
4237.55 294
4237.70 285
4237.85 273
4237.99 260
4238.14 247
4238.29 236
4238.44 230
4238.59 229
4238.74 233
4238.89 240
4239.04 248
4239.19 256
4239.34 262
4239.49 266
4239.64 267
4239.79 265
4239.93 261
4240.08 255
4240.23 248
4240.38 241
4240.53 234
4240.68 229
4240.83 226
4240.98 227
4241.13 230
4241.28 237
4241.43 245
4241.58 253
4241.73 259
4241.88 263
4242.02 264
4242.17 264
4242.32 264
4242.47 266
4242.62 270
4242.77 279
4242.92 290
4243.07 302
4243.22 312
4243.37 318
4243.52 318
4243.67 313
4243.82 303
4243.97 291
4244.11 280
4244.26 272
4244.41 268
4244.56 268
4244.71 269
4244.86 270
4245.01 270
4245.16 267
4245.31 263
4245.46 259
4245.61 256
4245.76 256
4245.91 260
4246.06 266
4246.21 273
4246.35 278
4246.50 281
4246.65 280
4246.80 274
4246.95 264
4247.10 252
4247.25 239
4247.40 228
4247.55 221
4247.70 217
4247.85 217
4248.00 219
4248.15 222
4248.30 225
4248.45 228
4248.60 229
4248.74 228
4248.89 228
4249.04 226
4249.19 224
4249.34 222
4249.49 219
4249.64 216
4249.79 212
4249.94 207
4250.09 203
4250.24 199
4250.39 197
4250.54 195
4250.69 194
4250.84 193
4250.99 191
4251.14 185
4251.28 177
4251.43 167
4251.58 154
4251.73 139
4251.88 126
4252.03 113
4252.18 104
4252.33 99
4252.48 98
4252.63 101
4252.78 109
4252.93 120
4253.08 133
4253.23 146
4253.38 158
4253.53 169
4253.68 178
4253.83 185
4253.98 192
4254.12 198
4254.27 203
4254.42 209
4254.57 213
4254.72 217
4254.87 218
4255.02 218
4255.17 216
4255.32 212
4255.47 206
4255.62 199
4255.77 192
4255.92 184
4256.07 176
4256.22 168
4256.37 161
4256.52 155
4256.67 150
4256.82 147
4256.97 144
4257.11 142
4257.26 140
4257.41 138
4257.56 134
4257.71 131
4257.86 128
4258.01 127
4258.16 128
4258.31 133
4258.46 141
4258.61 152
4258.76 163
4258.91 174
4259.06 182
4259.21 186
4259.36 185
4259.51 180
4259.66 170
4259.81 158
4259.96 146
4260.11 137
4260.26 131
4260.41 130
4260.56 135
4260.70 143
4260.85 154
4261.00 165
4261.15 172
4261.30 175
4261.45 173
4261.60 165
4261.75 153
4261.90 137
4262.05 121
4262.20 107
4262.35 97
4262.50 91
4262.65 91
4262.80 96
4262.95 103
4263.10 111
4263.25 117
4263.40 119
4263.55 118
4263.70 112
4263.85 102
4264.00 89
4264.15 74
4264.30 58
4264.45 41
4264.60 24
4264.75 8
4264.89 0
4265.04 0
4265.19 0
4265.34 0
4265.49 0
4265.64 0
4265.79 0
4265.94 2
4266.09 8
4266.24 12
4266.39 15
4266.54 17
4266.69 20
4266.84 24
4266.99 31
4267.14 41
4267.29 53
4267.44 67
4267.59 80
4267.74 91
4267.89 99
4268.04 104
4268.19 105
4268.34 103
4268.49 99
4268.64 93
4268.79 86
4268.94 79
4269.09 71
4269.24 63
4269.39 55
4269.54 46
4269.69 37
4269.84 29
4269.99 21
4270.14 15
4270.28 9
4270.43 4
4270.58 0
4270.73 0
4270.88 0
4271.03 0
4271.18 0
4271.33 1
4271.48 6
4271.63 12
4271.78 17
4271.93 22
4272.08 25
4272.23 27
4272.38 28
4272.53 30
4272.68 32
4272.83 36
4272.98 38
4273.13 40
4273.28 40
4273.43 40
4273.58 38
4273.73 36
4273.88 35
4274.03 36
4274.18 38
4274.33 41
4274.48 44
4274.63 47
4274.78 50
4274.93 53
4275.08 55
4275.23 57
4275.38 58
4275.53 57
4275.68 56
4275.83 54
4275.98 52
4276.13 49
4276.28 46
4276.43 43
4276.58 41
4276.73 39
4276.88 38
4277.03 36
4277.18 35
4277.33 35
4277.48 35
4277.63 36
4277.78 36
4277.93 37
4278.08 37
4278.23 36
4278.38 34
4278.53 32
4278.68 29
4278.83 27
4278.98 26
4279.13 25
4279.28 26
4279.43 28
4279.58 31
4279.73 35
4279.88 38
4280.03 42
4280.18 45
4280.33 47
4280.48 46
4280.63 43
4280.78 37
4280.93 30
4281.08 23
4281.23 18
4281.38 17
4281.53 19
4281.68 26
4281.83 36
4281.98 47
4282.13 57
4282.28 65
4282.43 71
4282.58 73
4282.73 73
4282.88 71
4283.03 68
4283.18 65
4283.33 62
4283.48 59
4283.63 56
4283.78 54
4283.93 53
4284.08 53
4284.23 53
4284.38 54
4284.53 57
4284.68 61
4284.83 65
4284.98 69
4285.13 71
4285.28 69
4285.43 63
4285.58 53
4285.73 40
4285.88 26
4286.03 13
4286.18 3
4286.33 0
4286.48 0
4286.63 0
4286.78 0
4286.93 0
4287.08 0
4287.23 0
4287.38 0
4287.53 0
4287.68 1
4287.83 4
4287.98 9
4288.13 15
4288.28 21
4288.43 26
4288.58 30
4288.73 33
4288.88 37
4289.03 41
4289.18 45
4289.33 52
4289.48 58
4289.63 65
4289.78 71
4289.93 76
4290.08 79
4290.23 81
4290.38 83
4290.53 87
4290.68 93
4290.83 101
4290.98 112
4291.13 125
4291.28 137
4291.43 148
4291.58 157
4291.73 163
4291.88 166
4292.03 168
4292.18 167
4292.33 164
4292.48 160
4292.63 155
4292.78 149
4292.93 145
4293.08 142
4293.23 142
4293.38 143
4293.53 145
4293.68 147
4293.83 147
4293.98 144
4294.13 138
4294.28 130
4294.43 123
4294.58 117
4294.73 115
4294.88 117
4295.03 122
4295.18 130
4295.33 140
4295.48 150
4295.63 158
4295.78 163
4295.93 165
4296.08 164
4296.24 162
4296.39 160
4296.54 159
4296.69 159
4296.84 161
4296.99 164
4297.14 167
4297.29 170
4297.44 172
4297.59 172
4297.74 171
4297.89 169
4298.04 166
4298.19 162
4298.34 158
4298.49 154
4298.64 151
4298.79 150
4298.94 150
4299.09 150
4299.24 151
4299.39 152
4299.54 151
4299.69 148
4299.84 144
4299.99 138
4300.14 130
4300.29 121
4300.44 111
4300.59 100
4300.74 87
4300.89 74
4301.04 62
4301.19 51
4301.34 44
4301.49 41
4301.65 42
4301.80 48
4301.95 58
4302.10 71
4302.25 85
4302.40 99
4302.55 113
4302.70 125
4302.85 135
4303.00 142
4303.15 147
4303.30 148
4303.45 147
4303.60 142
4303.75 135
4303.90 126
4304.05 117
4304.20 109
4304.35 102
4304.50 97
4304.65 94
4304.80 93
4304.95 93
4305.10 95
4305.25 98
4305.40 100
4305.55 104
4305.70 107
4305.86 111
4306.01 115
4306.16 120
4306.31 125
4306.46 132
4306.61 138
4306.76 142
4306.91 144
4307.06 144
4307.21 140
4307.36 135
4307.51 129
4307.66 122
4307.81 117
4307.96 114
4308.11 113
4308.26 113
4308.41 115
4308.56 119
4308.71 124
4308.86 129
4309.01 135
4309.16 139
4309.31 143
4309.47 144
4309.62 142
4309.77 137
4309.92 130
4310.07 121
4310.22 111
4310.37 99
4310.52 87
4310.67 76
4310.82 66
4310.97 61
4311.12 59
4311.27 62
4311.42 68
4311.57 78
4311.72 89
4311.87 97
4312.02 103
4312.17 105
4312.32 102
4312.48 97
4312.63 89
4312.78 82
4312.93 75
4313.08 70
4313.23 67
4313.38 66
4313.53 68
4313.68 72
4313.83 80
4313.98 89
4314.13 99
4314.28 108
4314.43 114
4314.58 116
4314.73 114
4314.88 110
4315.03 104
4315.18 98
4315.34 96
4315.49 96
4315.64 100
4315.79 104
4315.94 109
4316.09 112
4316.24 113
4316.39 111
4316.54 108
4316.69 104
4316.84 101
4316.99 99
4317.14 100
4317.29 104
4317.44 111
4317.59 122
4317.74 136
4317.90 151
4318.05 167
4318.20 183
4318.35 196
4318.50 205
4318.65 212
4318.80 216
4318.95 218
4319.10 220
4319.25 221
4319.40 223
4319.55 225
4319.70 229
4319.85 233
4320.00 238
4320.15 243
4320.31 248
4320.46 252
4320.61 254
4320.76 253
4320.91 249
4321.06 243
4321.21 235
4321.36 227
4321.51 219
4321.66 212
4321.81 205
4321.96 199
4322.11 192
4322.26 185
4322.41 178
4322.57 172
4322.72 169
4322.87 170
4323.02 176
4323.17 186
4323.32 200
4323.47 215
4323.62 229
4323.77 240
4323.92 246
4324.07 248
4324.22 246
4324.37 245
4324.52 245
4324.68 248
4324.83 255
4324.98 266
4325.13 277
4325.28 287
4325.43 292
4325.58 292
4325.73 288
4325.88 279
4326.03 270
4326.18 261
4326.33 256
4326.48 255
4326.63 259
4326.79 265
4326.94 274
4327.09 281
4327.24 288
4327.39 292
4327.54 293
4327.69 294
4327.84 294
4327.99 295
4328.14 297
4328.29 301
4328.44 305
4328.59 309
4328.75 313
4328.90 316
4329.05 318
4329.20 319
4329.35 320
4329.50 321
4329.65 321
4329.80 320
4329.95 319
4330.10 317
4330.25 317
4330.40 319
4330.56 324
4330.71 329
4330.86 335
4331.01 339
4331.16 339
4331.31 334
4331.46 325
4331.61 314
4331.76 302
4331.91 293
4332.06 288
4332.21 286
4332.37 288
4332.52 291
4332.67 294
4332.82 295
4332.97 293
4333.12 288
4333.27 281
4333.42 273
4333.57 265
4333.72 258
4333.87 253
4334.03 248
4334.18 246
4334.33 244
4334.48 243
4334.63 243
4334.78 242
4334.93 242
4335.08 241
4335.23 240
4335.38 239
4335.53 238
4335.69 239
4335.84 242
4335.99 247
4336.14 255
4336.29 263
4336.44 270
4336.59 275
4336.74 277
4336.89 274
4337.04 266
4337.19 255
4337.35 243
4337.50 230
4337.65 218
4337.80 209
4337.95 202
4338.10 198
4338.25 194
4338.40 192
4338.55 190
4338.70 189
4338.86 187
4339.01 186
4339.16 185
4339.31 183
4339.46 182
4339.61 180
4339.76 178
4339.91 177
4340.06 177
4340.21 177
4340.36 178
4340.52 178
4340.67 177
4340.82 174
4340.97 168
4341.12 160
4341.27 150
4341.42 142
4341.57 136
4341.72 135
4341.87 139
4342.03 148
4342.18 160
4342.33 174
4342.48 185
4342.63 192
4342.78 192
4342.93 186
4343.08 175
4343.23 161
4343.39 146
4343.54 135
4343.69 127
4343.84 123
4343.99 123
4344.14 123
4344.29 124
4344.44 124
4344.59 123
4344.74 121
4344.90 117
4345.05 111
4345.20 105
4345.35 97
4345.50 87
4345.65 76
4345.80 64
4345.95 54
4346.10 46
4346.26 41
4346.41 41
4346.56 43
4346.71 48
4346.86 53
4347.01 58
4347.16 61
4347.31 60
4347.46 57
4347.62 52
4347.77 46
4347.92 40
4348.07 36
4348.22 35
4348.37 35
4348.52 36
4348.67 39
4348.82 44
4348.98 50
4349.13 59
4349.28 69
4349.43 82
4349.58 96
4349.73 111
4349.88 124
4350.03 134
4350.19 141
4350.34 145
4350.49 147
4350.64 146
4350.79 144
4350.94 141
4351.09 137
4351.24 133
4351.39 128
4351.55 125
4351.70 125
4351.85 128
4352.00 134
4352.15 145
4352.30 157
4352.45 171
4352.60 184
4352.76 194
4352.91 201
4353.06 203
4353.21 202
4353.36 199
4353.51 193
4353.66 187
4353.81 180
4353.97 175
4354.12 171
4354.27 168
4354.42 166
4354.57 165
4354.72 163
4354.87 160
4355.02 155
4355.18 149
4355.33 140
4355.48 129
4355.63 118
4355.78 106
4355.93 95
4356.08 85
4356.23 77
4356.39 72
4356.54 71
4356.69 75
4356.84 82
4356.99 93
4357.14 107
4357.29 122
4357.44 137
4357.60 150
4357.75 160
4357.90 166
4358.05 169
4358.20 170
4358.35 171
4358.50 173
4358.65 177
4358.81 182
4358.96 188
4359.11 192
4359.26 195
4359.41 196
4359.56 193
4359.71 188
4359.87 183
4360.02 177
4360.17 172
4360.32 168
4360.47 165
4360.62 161
4360.77 157
4360.92 150
4361.08 141
4361.23 130
4361.38 118
4361.53 107
4361.68 97
4361.83 90
4361.98 86
4362.14 85
4362.29 87
4362.44 90
4362.59 94
4362.74 99
4362.89 103
4363.04 106
4363.20 108
4363.35 109
4363.50 109
4363.65 107
4363.80 105
4363.95 103
4364.10 100
4364.26 97
4364.41 93
4364.56 90
4364.71 86
4364.86 84
4365.01 82
4365.16 82
4365.32 84
4365.47 87
4365.62 90
4365.77 92
4365.92 91
4366.07 87
4366.22 79
4366.38 68
4366.53 56
4366.68 45
4366.83 35
4366.98 28
4367.13 24
4367.28 23
4367.44 26
4367.59 31
4367.74 40
4367.89 51
4368.04 65
4368.19 80
4368.34 95
4368.50 108
4368.65 117
4368.80 124
4368.95 126
4369.10 126
4369.25 123
4369.40 119
4369.56 115
4369.71 110
4369.86 107
4370.01 105
4370.16 103
4370.31 103
4370.47 102
4370.62 102
4370.77 101
4370.92 99
4371.07 96
4371.22 94
4371.37 92
4371.53 91
4371.68 90
4371.83 90
4371.98 90
4372.13 90
4372.28 90
4372.44 92
4372.59 95
4372.74 101
4372.89 108
4373.04 117
4373.19 126
4373.34 135
4373.50 141
4373.65 145
4373.80 146
4373.95 146
4374.10 146
4374.25 147
4374.41 148
4374.56 149
4374.71 151
4374.86 152
4375.01 151
4375.16 147
4375.32 141
4375.47 134
4375.62 126
4375.77 118
4375.92 113
4376.07 109
4376.23 106
4376.38 104
4376.53 101
4376.68 98
4376.83 93
4376.98 88
4377.14 83
4377.29 78
4377.44 76
4377.59 76
4377.74 78
4377.89 84
4378.04 91
4378.20 98
4378.35 104
4378.50 106
4378.65 104
4378.80 97
4378.95 87
4379.11 75
4379.26 62
4379.41 51
4379.56 42
4379.71 36
4379.86 33
4380.02 31
4380.17 30
4380.32 29
4380.47 27
4380.62 25
4380.78 23
4380.93 22
4381.08 24
4381.23 28
4381.38 35
4381.53 45
4381.69 58
4381.84 70
4381.99 81
4382.14 88
4382.29 90
4382.44 88
4382.60 80
4382.75 69
4382.90 55
4383.05 41
4383.20 29
4383.35 19
4383.51 12
4383.66 8
4383.81 6
4383.96 7
4384.11 8
4384.26 11
4384.42 14
4384.57 17
4384.72 19
4384.87 22
4385.02 23
4385.18 23
4385.33 22
4385.48 21
4385.63 18
4385.78 15
4385.93 12
4386.09 9
4386.24 7
4386.39 4
4386.54 0
4386.69 0
4386.85 0
4387.00 0
4387.15 0
4387.30 0
4387.45 0
4387.60 0
4387.76 5
4387.91 18
4388.06 30
4388.21 41
4388.36 49
4388.52 53
4388.67 55
4388.82 54
4388.97 54
4389.12 54
4389.27 58
4389.43 63
4389.58 68
4389.73 73
4389.88 76
4390.03 76
4390.19 72
4390.34 65
4390.49 57
4390.64 50
4390.79 44
4390.94 40
4391.10 38
4391.25 37
4391.40 37
4391.55 36
4391.70 36
4391.86 35
4392.01 36
4392.16 39
4392.31 45
4392.46 53
4392.62 63
4392.77 73
4392.92 82
4393.07 89
4393.22 91
4393.38 90
4393.53 86
4393.68 82
4393.83 78
4393.98 76
4394.13 78
4394.29 82
4394.44 88
4394.59 95
4394.74 102
4394.89 107
4395.05 110
4395.20 112
4395.35 112
4395.50 112
4395.65 112
4395.81 113
4395.96 115
4396.11 118
4396.26 122
4396.41 127
4396.57 131
4396.72 135
4396.87 138
4397.02 140
4397.17 138
4397.33 133
4397.48 125
4397.63 114
4397.78 102
4397.93 90
4398.09 79
4398.24 71
4398.39 66
4398.54 65
4398.69 67
4398.85 71
4399.00 75
4399.15 78
4399.30 80
4399.45 80
4399.61 79
4399.76 78
4399.91 77
4400.06 77
4400.21 78
4400.37 81
4400.52 84
4400.67 88
4400.82 91
4400.97 93
4401.13 95
4401.28 96
4401.43 97
4401.58 98
4401.73 99
4401.89 100
4402.04 102
4402.19 103
4402.34 104
4402.50 104
4402.65 103
4402.80 100
4402.95 96
4403.10 90
4403.26 83
4403.41 75
4403.56 66
4403.71 57
4403.86 49
4404.02 41
4404.17 36
4404.32 31
4404.47 27
4404.62 23
4404.78 18
4404.93 14
4405.08 11
4405.23 9
4405.38 9
4405.54 11
4405.69 15
4405.84 20
4405.99 24
4406.15 25
4406.30 24
4406.45 21
4406.60 15
4406.75 7
4406.91 0
4407.06 0
4407.21 0
4407.36 0
4407.51 0
4407.67 0
4407.82 0
4407.97 0
4408.12 0
4408.28 4
4408.43 9
4408.58 14
4408.73 20
4408.88 27
4409.04 34
4409.19 40
4409.34 44
4409.49 47
4409.65 47
4409.80 45
4409.95 40
4410.10 33
4410.25 25
4410.41 16
4410.56 7
4410.71 0
4410.86 0
4411.02 0
4411.17 0
4411.32 0
4411.47 0
4411.62 10
4411.78 23
4411.93 38
4412.08 51
4412.23 61
4412.39 68
4412.54 70
4412.69 68
4412.84 61
4412.99 53
4413.15 44
4413.30 36
4413.45 31
4413.60 30
4413.76 34
4413.91 40
4414.06 49
4414.21 60
4414.36 69
4414.52 77
4414.67 84
4414.82 89
4414.97 93
4415.13 97
4415.28 100
4415.43 103
4415.58 106
4415.74 107
4415.89 108
4416.04 107
4416.19 107
4416.34 105
4416.50 104
4416.65 102
4416.80 100
4416.95 96
4417.11 92
4417.26 88
4417.41 82
4417.56 78
4417.72 74
4417.87 73
4418.02 73
4418.17 74
4418.33 75
4418.48 74
4418.63 71
4418.78 66
4418.93 57
4419.09 47
4419.24 36
4419.39 27
4419.54 20
4419.70 17
4419.85 19
4420.00 26
4420.15 36
4420.31 48
4420.46 60
4420.61 70
4420.76 78
4420.92 82
4421.07 83
4421.22 81
4421.37 77
4421.52 73
4421.68 69
4421.83 67
4421.98 67
4422.13 70
4422.29 75
4422.44 82
4422.59 91
4422.74 101
4422.90 111
4423.05 122
4423.20 131
4423.35 140
4423.51 147
4423.66 153
4423.81 158
4423.96 161
4424.12 164
4424.27 165
4424.42 165
4424.57 164
4424.73 161
4424.88 155
4425.03 147
4425.18 137
4425.34 124
4425.49 110
4425.64 96
4425.79 83
4425.95 72
4426.10 63
4426.25 58
4426.40 57
4426.56 59
4426.71 64
4426.86 71
4427.01 79
4427.17 88
4427.32 97
4427.47 106
4427.62 116
4427.78 126
4427.93 138
4428.08 150
4428.23 163
4428.39 174
4428.54 183
4428.69 189
4428.84 190
4429.00 185
4429.15 176
4429.30 163
4429.45 148
4429.61 133
4429.76 119
4429.91 106
4430.06 96
4430.22 87
4430.37 79
4430.52 69
4430.67 60
4430.83 51
4430.98 42
4431.13 36
4431.28 31
4431.44 28
4431.59 28
4431.74 30
4431.89 32
4432.05 35
4432.20 39
4432.35 44
4432.50 49
4432.66 54
4432.81 59
4432.96 63
4433.12 66
4433.27 68
4433.42 70
4433.57 73
4433.73 76
4433.88 81
4434.03 86
4434.18 91
4434.34 94
4434.49 95
4434.64 93
4434.79 89
4434.95 82
4435.10 76
4435.25 69
4435.40 65
4435.56 61
4435.71 58
4435.86 57
4436.02 56
4436.17 56
4436.32 58
4436.47 61
4436.63 66
4436.78 71
4436.93 76
4437.08 80
4437.24 81
4437.39 82
4437.54 81
4437.69 81
4437.85 82
4438.00 85
4438.15 89
4438.31 92
4438.46 95
4438.61 96
4438.76 93
4438.92 89
4439.07 83
4439.22 76
4439.37 68
4439.53 61
4439.68 54
4439.83 48
4439.99 42
4440.14 36
4440.29 30
4440.44 25
4440.60 20
4440.75 17
4440.90 14
4441.05 12
4441.21 10
4441.36 9
4441.51 8
4441.67 6
4441.82 3
4441.97 0
4442.12 0
4442.28 0
4442.43 0
4442.58 0
4442.73 0
4442.89 0
4443.04 0
4443.19 0
4443.35 4
4443.50 8
4443.65 12
4443.80 14
4443.96 16
4444.11 17
4444.26 20
4444.42 25
4444.57 33
4444.72 42
4444.87 53
4445.03 64
4445.18 74
4445.33 82
4445.48 87
4445.64 91
4445.79 93
4445.94 93
4446.10 93
4446.25 92
4446.40 90
4446.55 89
4446.71 86
4446.86 83
4447.01 80
4447.17 75
4447.32 70
4447.47 64
4447.62 59
4447.78 54
4447.93 49
4448.08 46
4448.24 45
4448.39 44
4448.54 45
4448.69 46
4448.85 49
4449.00 53
4449.15 58
4449.31 65
4449.46 73
4449.61 82
4449.76 91
4449.92 100
4450.07 108
4450.22 115
4450.38 120
4450.53 123
4450.68 126
4450.83 128
4450.99 129
4451.14 132
4451.29 134
4451.45 136
4451.60 136
4451.75 133
4451.91 124
4452.06 111
4452.21 95
4452.36 76
4452.52 58
4452.67 43
4452.82 34
4452.98 33
4453.13 38
4453.28 49
4453.43 64
4453.59 82
4453.74 99
4453.89 114
4454.05 127
4454.20 135
4454.35 141
4454.51 144
4454.66 145
4454.81 146
4454.96 146
4455.12 147
4455.27 147
4455.42 146
4455.58 144
4455.73 139
4455.88 132
4456.04 124
4456.19 113
4456.34 102
4456.49 91
4456.65 80
4456.80 71
4456.95 64
4457.11 61
4457.26 61
4457.41 66
4457.57 75
4457.72 89
4457.87 106
4458.02 123
4458.18 140
4458.33 155
4458.48 166
4458.64 174
4458.79 179
4458.94 181
4459.10 181
4459.25 180
4459.40 177
4459.56 173
4459.71 166
4459.86 158
4460.01 147
4460.17 136
4460.32 126
4460.47 118
4460.63 113
4460.78 111
4460.93 112
4461.09 116
4461.24 121
4461.39 127
4461.54 132
4461.70 135
4461.85 136
4462.00 134
4462.16 130
4462.31 125
4462.46 119
4462.62 114
4462.77 111
4462.92 111
4463.08 115
4463.23 122
4463.38 131
4463.54 142
4463.69 153
4463.84 164
4463.99 174
4464.15 181
4464.30 187
4464.45 192
4464.61 194
4464.76 195
4464.91 193
4465.07 189
4465.22 183
4465.37 176
4465.53 167
4465.68 159
4465.83 152
4465.99 147
4466.14 145
4466.29 145
4466.45 146
4466.60 149
4466.75 152
4466.90 155
4467.06 159
4467.21 163
4467.36 166
4467.52 169
4467.67 170
4467.82 168
4467.98 164
4468.13 156
4468.28 146
4468.44 135
4468.59 124
4468.74 113
4468.90 103
4469.05 94
4469.20 85
4469.36 77
4469.51 69
4469.66 61
4469.82 54
4469.97 48
4470.12 44
4470.28 42
4470.43 42
4470.58 42
4470.74 42
4470.89 42
4471.04 43
4471.20 44
4471.35 46
4471.50 50
4471.65 56
4471.81 63
4471.96 71
4472.11 79
4472.27 85
4472.42 88
4472.57 87
4472.73 84
4472.88 80
4473.03 76
4473.19 74
4473.34 76
4473.49 82
4473.65 91
4473.80 103
4473.95 116
4474.11 127
4474.26 135
4474.41 138
4474.57 136
4474.72 129
4474.87 118
4475.03 104
4475.18 89
4475.33 74
4475.49 61
4475.64 49
4475.79 39
4475.95 30
4476.10 21
4476.25 13
4476.41 4
4476.56 0
4476.71 0
4476.87 0
4477.02 0
4477.17 0
4477.33 0
4477.48 0
4477.63 0
4477.79 4
4477.94 15
4478.09 26
4478.25 37
4478.40 46
4478.55 53
4478.71 57
4478.86 60
4479.01 62
4479.17 64
4479.32 67
4479.47 71
4479.63 75
4479.78 81
4479.93 87
4480.09 92
4480.24 98
4480.40 102
4480.55 106
4480.70 109
4480.86 111
4481.01 111
4481.16 110
4481.32 107
4481.47 103
4481.62 97
4481.78 91
4481.93 84
4482.08 77
4482.24 72
4482.39 67
4482.54 64
4482.70 63
4482.85 64
4483.00 67
4483.16 73
4483.31 80
4483.46 90
4483.62 100
4483.77 111
4483.92 121
4484.08 130
4484.23 136
4484.38 140
4484.54 141
4484.69 140
4484.85 138
4485.00 136
4485.15 134
4485.31 134
4485.46 134
4485.61 136
4485.77 137
4485.92 140
4486.07 142
4486.23 146
4486.38 151
4486.53 156
4486.69 162
4486.84 167
4486.99 169
4487.15 168
4487.30 162
4487.46 154
4487.61 143
4487.76 133
4487.92 124
4488.07 118
4488.22 115
4488.38 115
4488.53 117
4488.68 120
4488.84 124
4488.99 129
4489.14 135
4489.30 140
4489.45 144
4489.60 146
4489.76 144
4489.91 137
4490.07 126
4490.22 111
4490.37 95
4490.53 80
4490.68 67
4490.83 57
4490.99 53
4491.14 52
4491.29 54
4491.45 59
4491.60 66
4491.76 76
4491.91 87
4492.06 99
4492.22 112
4492.37 123
4492.52 133
4492.68 139
4492.83 142
4492.98 141
4493.14 139
4493.29 136
4493.45 133
4493.60 130
4493.75 129
4493.91 128
4494.06 128
4494.21 128
4494.37 129
4494.52 129
4494.67 130
4494.83 130
4494.98 131
4495.14 130
4495.29 128
4495.44 125
4495.60 121
4495.75 118
4495.90 117
4496.06 118
4496.21 121
4496.36 126
4496.52 131
4496.67 136
4496.83 140
4496.98 144
4497.13 148
4497.29 151
4497.44 155
4497.59 159
4497.75 161
4497.90 161
4498.06 159
4498.21 156
4498.36 154
4498.52 153
4498.67 157
4498.82 164
4498.98 176
4499.13 191
4499.29 206
4499.44 220
4499.59 233
4499.75 244
4499.90 253
4500.05 260
4500.21 266
4500.36 271
4500.52 275
4500.67 277
4500.82 276
4500.98 273
4501.13 268
4501.28 261
4501.44 254
4501.59 246
4501.75 238
4501.90 230
4502.05 222
4502.21 213
4502.36 204
4502.51 195
4502.67 187
4502.82 181
4502.98 176
4503.13 172
4503.28 169
4503.44 167
4503.59 163
4503.74 160
4503.90 156
4504.05 152
4504.21 149
4504.36 147
4504.51 148
4504.67 149
4504.82 153
4504.98 158
4505.13 163
4505.28 170
4505.44 176
4505.59 182
4505.74 187
4505.90 190
4506.05 192
4506.21 192
4506.36 190
4506.51 185
4506.67 179
4506.82 172
4506.98 163
4507.13 154
4507.28 146
4507.44 138
4507.59 134
4507.74 132
4507.90 132
4508.05 133
4508.21 136
4508.36 138
4508.51 138
4508.67 137
4508.82 135
4508.98 133
4509.13 130
4509.28 129
4509.44 129
4509.59 129
4509.75 130
4509.90 129
4510.05 128
4510.21 125
4510.36 121
4510.52 117
4510.67 113
4510.82 110
4510.98 109
4511.13 110
4511.28 112
4511.44 115
4511.59 116
4511.75 117
4511.90 116
4512.05 113
4512.21 109
4512.36 103
4512.52 97
4512.67 90
4512.82 85
4512.98 81
4513.13 79
4513.29 79
4513.44 81
4513.59 85
4513.75 87
4513.90 89
4514.06 89
4514.21 87
4514.36 84
4514.52 83
4514.67 83
4514.83 86
4514.98 90
4515.13 95
4515.29 97
4515.44 96
4515.60 89
4515.75 77
4515.90 62
4516.06 47
4516.21 33
4516.37 24
4516.52 19
4516.67 18
4516.83 19
4516.98 20
4517.14 19
4517.29 14
4517.44 7
4517.60 0
4517.75 0
4517.91 0
4518.06 0
4518.21 0
4518.37 0
4518.52 0
4518.68 4
4518.83 19
4518.99 32
4519.14 42
4519.29 49
4519.45 52
4519.60 52
4519.76 51
4519.91 48
4520.06 47
4520.22 47
4520.37 49
4520.53 53
4520.68 57
4520.83 61
4520.99 63
4521.14 62
4521.30 59
4521.45 54
4521.60 47
4521.76 41
4521.91 36
4522.07 33
4522.22 32
4522.38 33
4522.53 35
4522.68 38
4522.84 40
4522.99 41
4523.15 41
4523.30 41
4523.45 41
4523.61 42
4523.76 45
4523.92 50
4524.07 57
4524.23 66
4524.38 75
4524.53 84
4524.69 90
4524.84 94
4525.00 96
4525.15 96
4525.30 96
4525.46 95
4525.61 96
4525.77 98
4525.92 102
4526.08 108
4526.23 114
4526.38 120
4526.54 125
4526.69 129
4526.85 132
4527.00 135
4527.15 138
4527.31 141
4527.46 144
4527.62 148
4527.77 150
4527.93 151
4528.08 150
4528.23 148
4528.39 144
4528.54 139
4528.70 134
4528.85 130
4529.01 126
4529.16 124
4529.31 122
4529.47 119
4529.62 116
4529.78 111
4529.93 106
4530.09 99
4530.24 92
4530.39 86
4530.55 80
4530.70 75
4530.86 72
4531.01 69
4531.17 67
4531.32 65
4531.47 62
4531.63 59
4531.78 54
4531.94 48
4532.09 41
4532.25 34
4532.40 27
4532.55 22
4532.71 19
4532.86 18
4533.02 21
4533.17 25
4533.33 31
4533.48 38
4533.63 45
4533.79 50
4533.94 54
4534.10 55
4534.25 54
4534.41 51
4534.56 47
4534.71 41
4534.87 34
4535.02 27
4535.18 20
4535.33 13
4535.49 6
4535.64 1
4535.80 0
4535.95 0
4536.10 0
4536.26 0
4536.41 0
4536.57 1
4536.72 3
4536.88 4
4537.03 4
4537.18 4
4537.34 2
4537.49 0
4537.65 0
4537.80 0
4537.96 1
4538.11 6
4538.27 13
4538.42 22
4538.57 31
4538.73 40
4538.88 46
4539.04 49
4539.19 51
4539.35 51
4539.50 51
4539.65 52
4539.81 55
4539.96 60
4540.12 66
4540.27 72
4540.43 77
4540.58 78
4540.74 75
4540.89 67
4541.04 55
4541.20 39
4541.35 21
4541.51 3
4541.66 0
4541.82 0
4541.97 0
4542.13 0
4542.28 0
4542.43 0
4542.59 16
4542.74 37
4542.90 57
4543.05 74
4543.21 87
4543.36 95
4543.52 98
4543.67 97
4543.83 92
4543.98 86
4544.13 79
4544.29 71
4544.44 62
4544.60 53
4544.75 43
4544.91 34
4545.06 27
4545.22 21
4545.37 18
4545.52 18
4545.68 19
4545.83 21
4545.99 23
4546.14 25
4546.30 26
4546.45 29
4546.61 32
4546.76 37
4546.92 43
4547.07 52
4547.22 61
4547.38 70
4547.53 80
4547.69 88
4547.84 94
4548.00 99
4548.15 101
4548.31 101
4548.46 100
4548.62 97
4548.77 94
4548.93 90
4549.08 86
4549.23 81
4549.39 76
4549.54 69
4549.70 62
4549.85 55
4550.01 51
4550.16 49
4550.32 52
4550.47 58
4550.63 67
4550.78 77
4550.94 87
4551.09 95
4551.24 102
4551.40 106
4551.55 109
4551.71 112
4551.86 116
4552.02 121
4552.17 126
4552.33 130
4552.48 132
4552.64 131
4552.79 127
4552.95 119
4553.10 109
4553.25 97
4553.41 85
4553.56 73
4553.72 62
4553.87 52
4554.03 44
4554.18 37
4554.34 32
4554.49 30
4554.65 32
4554.80 37
4554.96 47
4555.11 60
4555.27 75
4555.42 92
4555.57 110
4555.73 126
4555.88 140
4556.04 152
4556.19 159
4556.35 164
4556.50 164
4556.66 162
4556.81 157
4556.97 151
4557.12 144
4557.28 137
4557.43 131
4557.59 125
4557.74 120
4557.90 115
4558.05 112
4558.21 108
4558.36 104
4558.51 99
4558.67 94
4558.82 87
4558.98 80
4559.13 73
4559.29 67
4559.44 62
4559.60 59
4559.75 57
4559.91 55
4560.06 52
4560.22 47
4560.37 40
4560.53 30
4560.68 18
4560.84 6
4560.99 0
4561.15 0
4561.30 0
4561.46 0
4561.61 0
4561.76 0
4561.92 0
4562.07 0
4562.23 4
4562.38 9
4562.54 13
4562.69 18
4562.85 22
4563.00 26
4563.16 31
4563.31 37
4563.47 44
4563.62 52
4563.78 62
4563.93 71
4564.09 81
4564.24 91
4564.40 100
4564.55 107
4564.71 112
4564.86 115
4565.02 116
4565.17 115
4565.33 112
4565.48 107
4565.64 99
4565.79 90
4565.95 80
4566.10 72
4566.26 66
4566.41 64
4566.56 68
4566.72 75
4566.87 86
4567.03 98
4567.18 110
4567.34 121
4567.49 130
4567.65 137
4567.80 142
4567.96 145
4568.11 148
4568.27 150
4568.42 151
4568.58 151
4568.73 151
4568.89 150
4569.04 149
4569.20 147
4569.35 145
4569.51 143
4569.66 139
4569.82 135
4569.97 129
4570.13 123
4570.28 116
4570.44 110
4570.59 105
4570.75 102
4570.90 100
4571.06 100
4571.21 100
4571.37 102
4571.52 104
4571.68 106
4571.83 107
4571.99 106
4572.14 103
4572.30 99
4572.45 94
4572.61 88
4572.76 83
4572.92 78
4573.07 75
4573.23 72
4573.38 69
4573.54 66
4573.69 63
4573.85 57
4574.00 51
4574.16 44
4574.31 38
4574.47 33
4574.62 29
4574.78 26
4574.93 25
4575.09 24
4575.24 23
4575.40 23
4575.55 21
4575.71 20
4575.86 20
4576.02 20
4576.17 21
4576.33 22
4576.48 24
4576.64 25
4576.79 26
4576.95 25
4577.10 23
4577.26 20
4577.41 16
4577.57 11
4577.72 5
4577.88 0
4578.03 0
4578.19 0
4578.34 0
4578.50 0
4578.65 0
4578.81 0
4578.96 0
4579.12 0
4579.27 0
4579.43 3
4579.58 7
4579.74 11
4579.89 15
4580.05 18
4580.20 19
4580.36 18
4580.52 16
4580.67 13
4580.83 10
4580.98 8
4581.14 7
4581.29 9
4581.45 12
4581.60 17
4581.76 23
4581.91 30
4582.07 37
4582.22 43
4582.38 48
4582.53 51
4582.69 53
4582.84 54
4583.00 55
4583.15 56
4583.31 58
4583.46 62
4583.62 68
4583.77 75
4583.93 82
4584.08 88
4584.24 93
4584.39 97
4584.55 100
4584.70 102
4584.86 104
4585.01 106
4585.17 107
4585.33 108
4585.48 107
4585.64 105
4585.79 101
4585.95 96
4586.10 92
4586.26 88
4586.41 88
4586.57 90
4586.72 96
4586.88 104
4587.03 113
4587.19 121
4587.34 127
4587.50 129
4587.65 127
4587.81 121
4587.96 114
4588.12 106
4588.27 99
4588.43 94
4588.58 93
4588.74 95
4588.90 102
4589.05 111
4589.21 124
4589.36 138
4589.52 154
4589.67 169
4589.83 183
4589.98 193
4590.14 200
4590.29 203
4590.45 204
4590.60 201
4590.76 197
4590.91 194
4591.07 191
4591.22 191
4591.38 191
4591.54 191
4591.69 191
4591.85 191
4592.00 189
4592.16 187
4592.31 184
4592.47 182
4592.62 182
4592.78 183
4592.93 186
4593.09 190
4593.24 195
4593.40 200
4593.55 206
4593.71 213
4593.87 220
4594.02 227
4594.18 235
4594.33 245
4594.49 256
4594.64 268
4594.80 282
4594.95 297
4595.11 312
4595.26 327
4595.42 340
4595.57 351
4595.73 360
4595.88 367
4596.04 372
4596.20 374
4596.35 375
4596.51 373
4596.66 367
4596.82 359
4596.97 347
4597.13 333
4597.28 319
4597.44 304
4597.59 292
4597.75 282
4597.91 275
4598.06 272
4598.22 272
4598.37 274
4598.53 277
4598.68 281
4598.84 284
4598.99 284
4599.15 280
4599.30 270
4599.46 256
4599.61 238
4599.77 217
4599.93 198
4600.08 181
4600.24 169
4600.39 164
4600.55 164
4600.70 169
4600.86 177
4601.01 185
4601.17 193
4601.32 198
4601.48 201
4601.64 200
4601.79 197
4601.95 193
4602.10 188
4602.26 183
4602.41 181
4602.57 180
4602.72 180
4602.88 182
4603.04 185
4603.19 186
4603.35 187
4603.50 186
4603.66 185
4603.81 182
4603.97 178
4604.12 174
4604.28 169
4604.43 165
4604.59 162
4604.75 160
4604.90 159
4605.06 160
4605.21 163
4605.37 167
4605.52 171
4605.68 175
4605.83 179
4605.99 182
4606.15 184
4606.30 184
4606.46 185
4606.61 184
4606.77 183
4606.92 183
4607.08 182
4607.23 183
4607.39 185
4607.55 190
4607.70 197
4607.86 209
4608.01 222
4608.17 237
4608.32 253
4608.48 266
4608.64 278
4608.79 285
4608.95 291
4609.10 294
4609.26 298
4609.41 301
4609.57 306
4609.72 313
4609.88 320
4610.04 328
4610.19 335
4610.35 343
4610.50 351
4610.66 361
4610.81 373
4610.97 387
4611.12 403
4611.28 420
4611.44 438
4611.59 455
4611.75 472
4611.90 488
4612.06 503
4612.21 518
4612.37 531
4612.53 544
4612.68 557
4612.84 570
4612.99 585
4613.15 601
4613.30 620
4613.46 641
4613.62 664
4613.77 687
4613.93 710
4614.08 731
4614.24 752
4614.39 773
4614.55 793
4614.71 814
4614.86 835
4615.02 857
4615.17 878
4615.33 898
4615.48 915
4615.64 928
4615.80 936
4615.95 940
4616.11 942
4616.26 943
4616.42 944
4616.57 946
4616.73 950
4616.89 953
4617.04 955
4617.20 952
4617.35 942
4617.51 925
4617.66 902
4617.82 874
4617.98 845
4618.13 816
4618.29 791
4618.44 771
4618.60 757
4618.75 748
4618.91 743
4619.07 738
4619.22 734
4619.38 728
4619.53 720
4619.69 709
4619.84 696
4620.00 681
4620.16 664
4620.31 645
4620.47 623
4620.62 601
4620.78 581
4620.94 563
4621.09 549
4621.25 541
4621.40 538
4621.56 538
4621.71 539
4621.87 539
4622.03 536
4622.18 528
4622.34 517
4622.49 502
4622.65 485
4622.81 468
4622.96 451
4623.12 434
4623.27 419
4623.43 406
4623.58 397
4623.74 391
4623.90 389
4624.05 392
4624.21 398
4624.36 407
4624.52 417
4624.68 426
4624.83 433
4624.99 437
4625.14 436
4625.30 431
4625.45 423
4625.61 412
4625.77 401
4625.92 390
4626.08 379
4626.23 370
4626.39 361
4626.55 353
4626.70 343
4626.86 333
4627.01 322
4627.17 309
4627.33 295
4627.48 280
4627.64 267
4627.79 255
4627.95 246
4628.11 240
4628.26 237
4628.42 236
4628.57 237
4628.73 240
4628.88 243
4629.04 245
4629.20 247
4629.35 247
4629.51 246
4629.66 244
4629.82 241
4629.98 238
4630.13 236
4630.29 236
4630.44 238
4630.60 241
4630.76 244
4630.91 248
4631.07 251
4631.22 251
4631.38 249
4631.54 245
4631.69 239
4631.85 232
4632.00 225
4632.16 219
4632.32 214
4632.47 210
4632.63 207
4632.78 203
4632.94 199
4633.10 194
4633.25 188
4633.41 182
4633.56 176
4633.72 171
4633.88 169
4634.03 170
4634.19 173
4634.34 177
4634.50 181
4634.66 182
4634.81 182
4634.97 179
4635.12 174
4635.28 168
4635.44 163
4635.59 158
4635.75 155
4635.90 153
4636.06 150
4636.22 147
4636.37 141
4636.53 135
4636.68 127
4636.84 119
4637.00 112
4637.15 107
4637.31 105
4637.47 105
4637.62 106
4637.78 107
4637.93 107
4638.09 104
4638.25 98
4638.40 90
4638.56 81
4638.71 74
4638.87 70
4639.03 70
4639.18 75
4639.34 84
4639.49 95
4639.65 107
4639.81 119
4639.96 129
4640.12 136
4640.28 141
4640.43 143
4640.59 145
4640.74 146
4640.90 148
4641.06 150
4641.21 154
4641.37 158
4641.52 164
4641.68 170
4641.84 178
4641.99 187
4642.15 196
4642.31 206
4642.46 216
4642.62 225
4642.77 234
4642.93 241
4643.09 247
4643.24 252
4643.40 256
4643.55 259
4643.71 262
4643.87 265
4644.02 267
4644.18 267
4644.34 266
4644.49 262
4644.65 256
4644.80 245
4644.96 231
4645.12 215
4645.27 197
4645.43 181
4645.59 169
4645.74 161
4645.90 158
4646.05 159
4646.21 162
4646.37 165
4646.52 168
4646.68 168
4646.83 167
4646.99 165
4647.15 163
4647.30 162
4647.46 162
4647.62 162
4647.77 163
4647.93 163
4648.08 162
4648.24 161
4648.40 160
4648.55 159
4648.71 159
4648.87 161
4649.02 165
4649.18 171
4649.34 178
4649.49 186
4649.65 193
4649.80 199
4649.96 202
4650.12 203
4650.27 201
4650.43 196
4650.59 189
4650.74 180
4650.90 170
4651.05 158
4651.21 147
4651.37 136
4651.52 129
4651.68 125
4651.84 126
4651.99 133
4652.15 143
4652.30 155
4652.46 167
4652.62 177
4652.77 182
4652.93 183
4653.09 179
4653.24 173
4653.40 163
4653.56 153
4653.71 143
4653.87 133
4654.02 125
4654.18 119
4654.34 117
4654.49 118
4654.65 123
4654.81 132
4654.96 144
4655.12 159
4655.28 174
4655.43 189
4655.59 201
4655.74 208
4655.90 210
4656.06 205
4656.21 195
4656.37 182
4656.53 166
4656.68 151
4656.84 138
4657.00 128
4657.15 120
4657.31 115
4657.47 113
4657.62 111
4657.78 110
4657.93 108
4658.09 106
4658.25 102
4658.40 98
4658.56 94
4658.72 90
4658.87 86
4659.03 84
4659.19 83
4659.34 82
4659.50 80
4659.66 78
4659.81 74
4659.97 68
4660.12 61
4660.28 53
4660.44 44
4660.59 36
4660.75 29
4660.91 22
4661.06 16
4661.22 11
4661.38 6
4661.53 2
4661.69 0
4661.85 0
4662.00 0
4662.16 0
4662.32 0
4662.47 0
4662.63 0
4662.79 0
4662.94 10
4663.10 29
4663.25 49
4663.41 71
4663.57 91
4663.72 109
4663.88 124
4664.04 135
4664.19 144
4664.35 151
4664.51 157
4664.66 163
4664.82 168
4664.98 173
4665.13 179
4665.29 184
4665.45 190
4665.60 196
4665.76 203
4665.92 211
4666.07 219
4666.23 226
4666.39 233
4666.54 239
4666.70 244
4666.86 248
4667.01 251
4667.17 254
4667.32 256
4667.48 259
4667.64 263
4667.79 268
4667.95 273
4668.11 281
4668.26 292
4668.42 305
4668.58 319
4668.73 333
4668.89 347
4669.05 357
4669.20 363
4669.36 365
4669.52 363
4669.67 358
4669.83 352
4669.99 347
4670.14 344
4670.30 344
4670.46 347
4670.61 351
4670.77 357
4670.93 362
4671.08 366
4671.24 368
4671.40 367
4671.55 365
4671.71 361
4671.87 357
4672.02 353
4672.18 351
4672.34 352
4672.49 356
4672.65 364
4672.81 377
4672.96 393
4673.12 411
4673.28 429
4673.43 446
4673.59 458
4673.75 467
4673.90 472
4674.06 475
4674.22 478
4674.37 485
4674.53 496
4674.69 511
4674.84 529
4675.00 549
4675.16 566
4675.31 579
4675.47 587
4675.63 591
4675.78 592
4675.94 592
4676.10 594
4676.25 600
4676.41 610
4676.57 626
4676.72 646
4676.88 670
4677.04 697
4677.19 725
4677.35 754
4677.51 784
4677.67 814
4677.82 845
4677.98 875
4678.14 904
4678.29 929
4678.45 949
4678.61 962
4678.76 970
4678.92 974
4679.08 975
4679.23 978
4679.39 985
4679.55 998
4679.70 1019
4679.86 1047
4680.02 1080
4680.17 1118
4680.33 1160
4680.49 1204
4680.64 1249
4680.80 1295
4680.96 1342
4681.11 1390
4681.27 1438
4681.43 1487
4681.58 1536
4681.74 1585
4681.90 1632
4682.06 1676
4682.21 1715
4682.37 1749
4682.53 1779
4682.68 1807
4682.84 1834
4683.00 1862
4683.15 1893
4683.31 1927
4683.47 1962
4683.62 1999
4683.78 2035
4683.94 2068
4684.09 2100
4684.25 2128
4684.41 2153
4684.57 2173
4684.72 2190
4684.88 2202
4685.04 2211
4685.19 2218
4685.35 2224
4685.51 2230
4685.66 2237
4685.82 2245
4685.98 2255
4686.13 2265
4686.29 2274
4686.45 2281
4686.60 2286
4686.76 2288
4686.92 2287
4687.08 2283
4687.23 2276
4687.39 2266
4687.55 2254
4687.70 2240
4687.86 2224
4688.02 2207
4688.17 2187
4688.33 2166
4688.49 2142
4688.64 2116
4688.80 2088
4688.96 2059
4689.12 2032
4689.27 2007
4689.43 1985
4689.59 1964
4689.74 1944
4689.90 1922
4690.06 1897
4690.21 1869
4690.37 1836
4690.53 1798
4690.69 1758
4690.84 1715
4691.00 1670
4691.16 1625
4691.31 1578
4691.47 1531
4691.63 1483
4691.78 1436
4691.94 1389
4692.10 1343
4692.25 1298
4692.41 1256
4692.57 1216
4692.73 1178
4692.88 1143
4693.04 1110
4693.20 1080
4693.35 1052
4693.51 1027
4693.67 1004
4693.83 985
4693.98 969
4694.14 955
4694.30 943
4694.45 930
4694.61 917
4694.77 903
4694.92 887
4695.08 869
4695.24 851
4695.40 832
4695.55 812
4695.71 792
4695.87 770
4696.02 748
4696.18 725
4696.34 702
4696.49 680
4696.65 661
4696.81 644
4696.97 632
4697.12 622
4697.28 615
4697.44 609
4697.59 605
4697.75 601
4697.91 595
4698.07 588
4698.22 577
4698.38 564
4698.54 548
4698.69 530
4698.85 512
4699.01 494
4699.17 478
4699.32 465
4699.48 455
4699.64 446
4699.79 439
4699.95 434
4700.11 428
4700.27 424
4700.42 420
4700.58 417
4700.74 415
4700.89 413
4701.05 410
4701.21 405
4701.37 397
4701.52 386
4701.68 373
4701.84 357
4701.99 342
4702.15 326
4702.31 313
4702.47 302
4702.62 292
4702.78 284
4702.94 276
4703.09 268
4703.25 261
4703.41 253
4703.57 245
4703.72 238
4703.88 231
4704.04 223
4704.19 215
4704.35 205
4704.51 195
4704.67 185
4704.82 176
4704.98 169
4705.14 166
4705.30 167
4705.45 169
4705.61 171
4705.77 172
4705.92 169
4706.08 163
4706.24 152
4706.40 139
4706.55 125
4706.71 114
4706.87 107
4707.02 104
4707.18 105
4707.34 108
4707.50 113
4707.65 118
4707.81 122
4707.97 125
4708.13 127
4708.28 128
4708.44 129
4708.60 131
4708.75 133
4708.91 135
4709.07 136
4709.23 135
4709.38 132
4709.54 126
4709.70 118
4709.86 107
4710.01 96
4710.17 85
4710.33 76
4710.48 68
4710.64 61
4710.80 56
4710.96 51
4711.11 46
4711.27 41
4711.43 37
4711.59 33
4711.74 31
4711.90 28
4712.06 26
4712.22 23
4712.37 21
4712.53 18
4712.69 14
4712.84 11
4713.00 6
4713.16 2
4713.32 0
4713.47 0
4713.63 0
4713.79 0
4713.95 0
4714.10 0
4714.26 0
4714.42 0
4714.58 0
4714.73 0
4714.89 3
4715.05 9
4715.21 16
4715.36 26
4715.52 37
4715.68 47
4715.83 55
4715.99 61
4716.15 64
4716.31 64
4716.46 64
4716.62 64
4716.78 65
4716.94 68
4717.09 71
4717.25 74
4717.41 75
4717.57 74
4717.72 70
4717.88 65
4718.04 59
4718.20 53
4718.35 48
4718.51 45
4718.67 42
4718.83 40
4718.98 39
4719.14 38
4719.30 38
4719.46 39
4719.61 41
4719.77 45
4719.93 51
4720.09 59
4720.24 67
4720.40 75
4720.56 82
4720.72 87
4720.87 89
4721.03 89
4721.19 86
4721.35 82
4721.50 77
4721.66 73
4721.82 70
4721.98 70
4722.13 73
4722.29 80
4722.45 89
4722.61 99
4722.76 111
4722.92 121
4723.08 130
4723.24 136
4723.39 139
4723.55 139
4723.71 137
4723.87 133
4724.02 130
4724.18 127
4724.34 125
4724.50 124
4724.65 124
4724.81 124
4724.97 124
4725.13 123
4725.28 121
4725.44 117
4725.60 110
4725.76 102
4725.91 92
4726.07 82
4726.23 72
4726.39 63
4726.54 55
4726.70 49
4726.86 45
4727.02 45
4727.17 48
4727.33 54
4727.49 62
4727.65 72
4727.80 81
4727.96 88
4728.12 92
4728.28 93
4728.43 92
4728.59 89
4728.75 85
4728.91 80
4729.07 75
4729.22 70
4729.38 64
4729.54 56
4729.70 47
4729.85 36
4730.01 25
4730.17 15
4730.33 5
4730.48 0
4730.64 0
4730.80 0
4730.96 0
4731.11 0
4731.27 0
4731.43 0
4731.59 0
4731.75 0
4731.90 2
4732.06 10
4732.22 18
4732.38 26
4732.53 31
4732.69 32
4732.85 28
4733.01 20
4733.16 9
4733.32 0
4733.48 0
4733.64 0
4733.79 0
4733.95 0
4734.11 0
4734.27 0
4734.43 4
4734.58 10
4734.74 14
4734.90 16
4735.06 15
4735.21 12
4735.37 8
4735.53 4
4735.69 0
4735.85 0
4736.00 0
4736.16 0
4736.32 0
4736.48 0
4736.63 0
4736.79 0
4736.95 5
4737.11 11
4737.26 17
4737.42 23
4737.58 28
4737.74 31
4737.90 32
4738.05 31
4738.21 27
4738.37 21
4738.53 15
4738.68 9
4738.84 5
4739.00 4
4739.16 6
4739.32 11
4739.47 18
4739.63 26
4739.79 34
4739.95 42
4740.10 49
4740.26 55
4740.42 61
4740.58 68
4740.74 74
4740.89 81
4741.05 87
4741.21 93
4741.37 97
4741.53 99
4741.68 100
4741.84 101
4742.00 101
4742.16 101
4742.31 100
4742.47 99
4742.63 96
4742.79 91
4742.95 85
4743.10 77
4743.26 68
4743.42 61
4743.58 54
4743.73 50
4743.89 47
4744.05 47
4744.21 48
4744.37 50
4744.52 53
4744.68 57
4744.84 61
4745.00 65
4745.16 71
4745.31 76
4745.47 82
4745.63 88
4745.79 92
4745.95 95
4746.10 96
4746.26 95
4746.42 92
4746.58 86
4746.73 80
4746.89 73
4747.05 66
4747.21 61
4747.37 59
4747.52 59
4747.68 62
4747.84 66
4748.00 72
4748.16 77
4748.31 82
4748.47 86
4748.63 89
4748.79 92
4748.95 95
4749.10 100
4749.26 107
4749.42 116
4749.58 126
4749.74 137
4749.89 149
4750.05 160
4750.21 169
4750.37 176
4750.53 179
4750.68 180
4750.84 179
4751.00 176
4751.16 173
4751.32 169
4751.47 167
4751.63 165
4751.79 164
4751.95 163
4752.11 160
4752.26 156
4752.42 152
4752.58 148
4752.74 145
4752.90 147
4753.05 153
4753.21 165
4753.37 181
4753.53 200
4753.69 219
4753.84 235
4754.00 248
4754.16 256
4754.32 260
4754.48 262
4754.63 264
4754.79 266
4754.95 268
4755.11 269
4755.27 268
4755.42 266
4755.58 261
4755.74 256
4755.90 249
4756.06 244
4756.21 241
4756.37 240
4756.53 240
4756.69 241
4756.85 241
4757.00 242
4757.16 242
4757.32 244
4757.48 247
4757.64 252
4757.79 261
4757.95 271
4758.11 281
4758.27 289
4758.43 294
4758.59 293
4758.74 286
4758.90 274
4759.06 258
4759.22 240
4759.38 223
4759.53 207
4759.69 195
4759.85 186
4760.01 178
4760.17 173
4760.32 167
4760.48 161
4760.64 155
4760.80 149
4760.96 144
4761.12 140
4761.27 136
4761.43 133
4761.59 130
4761.75 125
4761.91 118
4762.06 109
4762.22 98
4762.38 86
4762.54 73
4762.70 62
4762.86 51
4763.01 40
4763.17 29
4763.33 18
4763.49 5
4763.65 0
4763.80 0
4763.96 0
4764.12 0
4764.28 0
4764.44 0
4764.60 0
4764.75 5
4764.91 15
4765.07 21
4765.23 24
4765.39 23
4765.54 19
4765.70 14
4765.86 11
4766.02 10
4766.18 12
4766.34 17
4766.49 24
4766.65 32
4766.81 40
4766.97 45
4767.13 46
4767.29 43
4767.44 36
4767.60 27
4767.76 16
4767.92 6
4768.08 0
4768.23 0
4768.39 0
4768.55 0
4768.71 0
4768.87 0
4769.03 3
4769.18 9
4769.34 14
4769.50 16
4769.66 15
4769.82 10
4769.98 4
4770.13 0
4770.29 0
4770.45 0
4770.61 0
4770.77 0
4770.93 1
4771.08 11
4771.24 21
4771.40 32
4771.56 41
4771.72 50
4771.88 59
4772.03 68
4772.19 77
4772.35 87
4772.51 98
4772.67 108
4772.83 117
4772.98 125
4773.14 130
4773.30 131
4773.46 128
4773.62 122
4773.78 112
4773.93 99
4774.09 85
4774.25 70
4774.41 56
4774.57 43
4774.73 34
4774.88 27
4775.04 23
4775.20 22
4775.36 23
4775.52 25
4775.68 27
4775.83 29
4775.99 31
4776.15 35
4776.31 39
4776.47 45
4776.63 53
4776.79 62
4776.94 72
4777.10 83
4777.26 94
4777.42 104
4777.58 113
4777.74 121
4777.89 127
4778.05 131
4778.21 133
4778.37 133
4778.53 133
4778.69 131
4778.84 128
4779.00 125
4779.16 120
4779.32 116
4779.48 113
4779.64 112
4779.80 114
4779.95 121
4780.11 133
4780.27 150
4780.43 170
4780.59 193
4780.75 216
4780.90 237
4781.06 255
4781.22 269
4781.38 279
4781.54 286
4781.70 290
4781.86 292
4782.01 294
4782.17 296
4782.33 298
4782.49 302
4782.65 310
4782.81 322
4782.97 339
4783.12 364
4783.28 395
4783.44 432
4783.60 473
4783.76 515
4783.92 557
4784.07 598
4784.23 637
4784.39 673
4784.55 709
4784.71 743
4784.87 776
4785.03 807
4785.18 835
4785.34 860
4785.50 882
4785.66 900
4785.82 916
4785.98 930
4786.14 943
4786.29 955
4786.45 965
4786.61 973
4786.77 980
4786.93 984
4787.09 986
4787.25 987
4787.40 987
4787.56 988
4787.72 988
4787.88 989
4788.04 989
4788.20 989
4788.36 988
4788.51 986
4788.67 982
4788.83 975
4788.99 964
4789.15 950
4789.31 931
4789.47 910
4789.63 886
4789.78 861
4789.94 836
4790.10 813
4790.26 792
4790.42 774
4790.58 759
4790.74 747
4790.89 736
4791.05 726
4791.21 716
4791.37 706
4791.53 695
4791.69 682
4791.85 669
4792.00 655
4792.16 642
4792.32 630
4792.48 618
4792.64 605
4792.80 593
4792.96 579
4793.12 563
4793.27 546
4793.43 528
4793.59 511
4793.75 495
4793.91 481
4794.07 470
4794.23 462
4794.38 458
4794.54 457
4794.70 457
4794.86 458
4795.02 460
4795.18 460
4795.34 458
4795.50 454
4795.65 446
4795.81 436
4795.97 423
4796.13 409
4796.29 395
4796.45 382
4796.61 370
4796.77 360
4796.92 352
4797.08 346
4797.24 341
4797.40 336
4797.56 331
4797.72 327
4797.88 322
4798.04 316
4798.19 309
4798.35 301
4798.51 291
4798.67 278
4798.83 264
4798.99 250
4799.15 236
4799.31 224
4799.46 217
4799.62 213
4799.78 214
4799.94 219
4800.10 226
4800.26 235
4800.42 244
4800.58 252
4800.74 258
4800.89 262
4801.05 266
4801.21 270
4801.37 274
4801.53 278
4801.69 284
4801.85 289
4802.01 293
4802.16 295
4802.32 295
4802.48 292
4802.64 285
4802.80 277
4802.96 267
4803.12 257
4803.28 249
4803.44 244
4803.59 241
4803.75 241
4803.91 243
4804.07 246
4804.23 247
4804.39 245
4804.55 240
4804.71 232
4804.87 222
4805.02 210
4805.18 199
4805.34 190
4805.50 183
4805.66 178
4805.82 175
4805.98 173
4806.14 170
4806.29 168
4806.45 165
4806.61 164
4806.77 165
4806.93 168
4807.09 173
4807.25 179
4807.41 186
4807.57 194
4807.73 202
4807.88 210
4808.04 218
4808.20 227
4808.36 235
4808.52 242
4808.68 249
4808.84 255
4809.00 261
4809.16 267
4809.31 274
4809.47 283
4809.63 294
4809.79 306
4809.95 320
4810.11 335
4810.27 348
4810.43 358
4810.59 365
4810.75 368
4810.90 369
4811.06 367
4811.22 365
4811.38 363
4811.54 361
4811.70 357
4811.86 352
4812.02 342
4812.18 329
4812.34 313
4812.49 295
4812.65 277
4812.81 260
4812.97 247
4813.13 237
4813.29 231
4813.45 226
4813.61 222
4813.77 217
4813.93 211
4814.08 204
4814.24 197
4814.40 191
4814.56 187
4814.72 185
4814.88 186
4815.04 188
4815.20 191
4815.36 195
4815.52 198
4815.67 201
4815.83 204
4815.99 206
4816.15 207
4816.31 207
4816.47 206
4816.63 203
4816.79 198
4816.95 192
4817.11 185
4817.27 176
4817.42 168
4817.58 161
4817.74 155
4817.90 153
4818.06 154
4818.22 157
4818.38 162
4818.54 167
4818.70 171
4818.86 173
4819.02 172
4819.17 168
4819.33 164
4819.49 159
4819.65 156
4819.81 155
4819.97 154
4820.13 154
4820.29 152
4820.45 149
4820.61 145
4820.77 141
[truncated: 740,065 more chars]
