# Supplementary material for: Methylobacterium Species Promoting Rice and Barley Growth and Interaction Specificity Revealed with Whole-Cell Matrix-Assisted Laser Desorption / Ionization-Time-of-Flight Mass Spectrometry (MALDI-TOF/MS) Analysis
Source: PLoS One. 2015 Jun 8;10(6):e0129509. doi: 10.1371/journal.pone.0129509 (PMC4460032; doi:10.1371/journal.pone.0129509)
Supplement: S2 Data — (ZIP) [file pone.0129509.s002.zip › Supplementary data 2 (ms from inoculated rice)/control-11.txt]

777.45 0
777.52 0
777.58 0
777.64 0
777.71 0
777.77 0
777.84 0
777.90 0
777.96 0
778.03 0
778.09 0
778.16 0
778.22 0
778.28 0
778.35 0
778.41 0
778.48 0
778.54 0
778.60 0
778.67 0
778.73 0
778.80 0
778.86 0
778.93 0
778.99 0
779.05 0
779.12 0
779.18 0
779.25 0
779.31 0
779.37 0
779.44 0
779.50 0
779.57 0
779.63 0
779.69 0
779.76 0
779.82 0
779.89 0
779.95 0
780.01 0
780.08 0
780.14 0
780.21 0
780.27 0
780.34 0
780.40 0
780.46 0
780.53 0
780.59 0
780.66 0
780.72 0
780.78 0
780.85 0
780.91 0
780.98 0
781.04 0
781.10 0
781.17 0
781.23 0
781.30 0
781.36 0
781.43 0
781.49 0
781.55 0
781.62 0
781.68 0
781.75 0
781.81 0
781.87 0
781.94 0
782.00 0
782.07 0
782.13 0
782.20 0
782.26 0
782.32 0
782.39 0
782.45 0
782.52 0
782.58 0
782.65 0
782.71 0
782.77 0
782.84 0
782.90 0
782.97 0
783.03 0
783.09 0
783.16 0
783.22 0
783.29 0
783.35 0
783.42 0
783.48 0
783.54 0
783.61 0
783.67 0
783.74 0
783.80 0
783.87 0
783.93 0
783.99 0
784.06 0
784.12 0
784.19 0
784.25 0
784.32 0
784.38 0
784.44 0
784.51 0
784.57 0
784.64 0
784.70 0
784.77 0
784.83 0
784.89 0
784.96 0
785.02 0
785.09 0
785.15 0
785.22 0
785.28 0
785.34 0
785.41 0
785.47 0
785.54 0
785.60 0
785.67 0
785.73 0
785.80 0
785.86 0
785.92 0
785.99 0
786.05 0
786.12 0
786.18 0
786.25 0
786.31 0
786.37 0
786.44 0
786.50 0
786.57 0
786.63 0
786.70 0
786.76 0
786.82 0
786.89 0
786.95 0
787.02 0
787.08 0
787.15 0
787.21 0
787.28 0
787.34 0
787.40 0
787.47 0
787.53 0
787.60 0
787.66 0
787.73 0
787.79 0
787.86 0
787.92 0
787.98 0
788.05 0
788.11 0
788.18 0
788.24 0
788.31 0
788.37 0
788.44 0
788.50 0
788.56 0
788.63 0
788.69 0
788.76 0
788.82 0
788.89 0
788.95 0
789.02 0
789.08 0
789.14 0
789.21 0
789.27 0
789.34 0
789.40 0
789.47 0
789.53 0
789.60 0
789.66 0
789.73 0
789.79 0
789.85 0
789.92 0
789.98 0
790.05 0
790.11 0
790.18 0
790.24 0
790.31 0
790.37 0
790.43 0
790.50 0
790.56 0
790.63 0
790.69 0
790.76 0
790.82 0
790.89 0
790.95 0
791.02 0
791.08 0
791.14 0
791.21 0
791.27 0
791.34 0
791.40 0
791.47 0
791.53 0
791.60 0
791.66 0
791.73 0
791.79 0
791.86 0
791.92 0
791.98 0
792.05 0
792.11 0
792.18 0
792.24 0
792.31 0
792.37 0
792.44 0
792.50 0
792.57 0
792.63 0
792.70 0
792.76 0
792.82 0
792.89 0
792.95 0
793.02 0
793.08 0
793.15 0
793.21 0
793.28 0
793.34 0
793.41 0
793.47 0
793.54 0
793.60 0
793.66 0
793.73 0
793.79 0
793.86 0
793.92 0
793.99 0
794.05 0
794.12 0
794.18 0
794.25 0
794.31 0
794.38 0
794.44 0
794.51 0
794.57 0
794.64 0
794.70 0
794.76 0
794.83 0
794.89 0
794.96 0
795.02 0
795.09 0
795.15 0
795.22 0
795.28 0
795.35 0
795.41 0
795.48 0
795.54 0
795.61 0
795.67 0
795.74 0
795.80 0
795.87 0
795.93 0
795.99 0
796.06 0
796.12 0
796.19 0
796.25 0
796.32 0
796.38 0
796.45 0
796.51 0
796.58 0
796.64 0
796.71 0
796.77 0
796.84 0
796.90 0
796.97 0
797.03 0
797.10 0
797.16 0
797.23 0
797.29 0
797.36 0
797.42 0
797.48 0
797.55 0
797.61 0
797.68 0
797.74 0
797.81 0
797.87 0
797.94 0
798.00 0
798.07 0
798.13 0
798.20 0
798.26 0
798.33 0
798.39 0
798.46 0
798.52 0
798.59 0
798.65 0
798.72 0
798.78 0
798.85 0
798.91 0
798.98 0
799.04 0
799.11 0
799.17 0
799.24 0
799.30 0
799.37 0
799.43 0
799.50 0
799.56 0
799.63 0
799.69 0
799.76 0
799.82 0
799.89 0
799.95 0
800.01 0
800.08 0
800.14 0
800.21 0
800.27 0
800.34 0
800.40 0
800.47 0
800.53 0
800.60 0
800.66 0
800.73 0
800.79 0
800.86 0
800.92 0
800.99 0
801.05 0
801.12 0
801.18 0
801.25 0
801.31 0
801.38 0
801.44 0
801.51 0
801.57 0
801.64 0
801.70 0
801.77 0
801.83 0
801.90 0
801.96 0
802.03 0
802.09 0
802.16 0
802.22 0
802.29 0
802.35 0
802.42 0
802.48 0
802.55 0
802.61 0
802.68 0
802.74 0
802.81 0
802.87 0
802.94 0
803.00 0
803.07 0
803.13 0
803.20 0
803.26 0
803.33 0
803.39 0
803.46 0
803.52 0
803.59 0
803.65 0
803.72 0
803.79 0
803.85 0
803.92 0
803.98 0
804.05 0
804.11 0
804.18 0
804.24 0
804.31 0
804.37 0
804.44 0
804.50 0
804.57 0
804.63 0
804.70 0
804.76 0
804.83 0
804.89 0
804.96 0
805.02 0
805.09 0
805.15 0
805.22 0
805.28 0
805.35 0
805.41 0
805.48 0
805.54 0
805.61 0
805.67 0
805.74 0
805.80 0
805.87 0
805.93 0
806.00 0
806.06 0
806.13 0
806.19 0
806.26 0
806.33 0
806.39 0
806.46 0
806.52 0
806.59 0
806.65 0
806.72 0
806.78 0
806.85 0
806.91 0
806.98 0
807.04 0
807.11 0
807.17 0
807.24 0
807.30 0
807.37 0
807.43 0
807.50 0
807.56 0
807.63 0
807.69 0
807.76 0
807.83 0
807.89 0
807.96 0
808.02 0
808.09 0
808.15 0
808.22 0
808.28 0
808.35 0
808.41 0
808.48 0
808.54 0
808.61 0
808.67 0
808.74 0
808.80 0
808.87 0
808.93 0
809.00 0
809.07 0
809.13 0
809.20 0
809.26 0
809.33 0
809.39 0
809.46 0
809.52 0
809.59 0
809.65 0
809.72 0
809.78 0
809.85 0
809.91 0
809.98 0
810.04 0
810.11 0
810.18 0
810.24 0
810.31 0
810.37 0
810.44 0
810.50 0
810.57 0
810.63 0
810.70 0
810.76 0
810.83 0
810.89 0
810.96 0
811.03 0
811.09 0
811.16 0
811.22 0
811.29 0
811.35 0
811.42 0
811.48 0
811.55 0
811.61 0
811.68 0
811.74 0
811.81 0
811.88 0
811.94 0
812.01 0
812.07 0
812.14 0
812.20 0
812.27 0
812.33 0
812.40 0
812.46 0
812.53 0
812.59 0
812.66 0
812.73 0
812.79 0
812.86 0
812.92 0
812.99 0
813.05 0
813.12 0
813.18 0
813.25 0
813.31 0
813.38 0
813.45 0
813.51 0
813.58 0
813.64 0
813.71 0
813.77 0
813.84 0
813.90 0
813.97 0
814.03 0
814.10 0
814.17 0
814.23 0
814.30 0
814.36 0
814.43 0
814.49 0
814.56 0
814.62 0
814.69 0
814.76 0
814.82 0
814.89 0
814.95 0
815.02 0
815.08 0
815.15 0
815.21 0
815.28 0
815.35 0
815.41 0
815.48 0
815.54 0
815.61 0
815.67 0
815.74 0
815.80 0
815.87 0
815.94 0
816.00 0
816.07 0
816.13 0
816.20 0
816.26 0
816.33 0
816.39 0
816.46 0
816.53 0
816.59 0
816.66 0
816.72 0
816.79 0
816.85 0
816.92 0
816.98 0
817.05 0
817.12 0
817.18 0
817.25 0
817.31 0
817.38 0
817.44 0
817.51 0
817.58 0
817.64 0
817.71 0
817.77 0
817.84 0
817.90 0
817.97 0
818.03 0
818.10 0
818.17 0
818.23 0
818.30 0
818.36 0
818.43 0
818.49 0
818.56 0
818.63 0
818.69 0
818.76 0
818.82 0
818.89 0
818.95 0
819.02 0
819.09 0
819.15 0
819.22 0
819.28 0
819.35 0
819.41 0
819.48 0
819.55 0
819.61 0
819.68 0
819.74 0
819.81 0
819.87 0
819.94 0
820.01 0
820.07 0
820.14 0
820.20 0
820.27 0
820.33 0
820.40 0
820.47 0
820.53 0
820.60 0
820.66 0
820.73 0
820.79 0
820.86 0
820.93 0
820.99 0
821.06 0
821.12 0
821.19 0
821.25 0
821.32 0
821.39 0
821.45 0
821.52 0
821.58 0
821.65 0
821.72 0
821.78 0
821.85 0
821.91 0
821.98 0
822.04 0
822.11 0
822.18 0
822.24 0
822.31 0
822.37 0
822.44 0
822.51 0
822.57 0
822.64 0
822.70 0
822.77 0
822.83 0
822.90 0
822.97 0
823.03 0
823.10 0
823.16 0
823.23 0
823.30 0
823.36 0
823.43 0
823.49 0
823.56 0
823.62 0
823.69 0
823.76 0
823.82 0
823.89 0
823.95 0
824.02 0
824.09 0
824.15 0
824.22 0
824.28 0
824.35 0
824.42 0
824.48 0
824.55 0
824.61 0
824.68 0
824.75 0
824.81 0
824.88 0
824.94 0
825.01 0
825.07 0
825.14 0
825.21 0
825.27 0
825.34 0
825.40 0
825.47 0
825.54 0
825.60 0
825.67 0
825.73 0
825.80 0
825.87 0
825.93 0
826.00 0
826.06 0
826.13 0
826.20 0
826.26 0
826.33 0
826.39 0
826.46 0
826.53 0
826.59 0
826.66 0
826.72 0
826.79 0
826.86 0
826.92 0
826.99 0
827.05 0
827.12 0
827.19 0
827.25 0
827.32 0
827.38 0
827.45 0
827.52 0
827.58 0
827.65 0
827.71 0
827.78 0
827.85 0
827.91 0
827.98 0
828.04 0
828.11 0
828.18 0
828.24 0
828.31 0
828.37 0
828.44 0
828.51 0
828.57 0
828.64 0
828.71 0
828.77 0
828.84 0
828.90 0
828.97 0
829.04 0
829.10 0
829.17 0
829.23 0
829.30 0
829.37 0
829.43 0
829.50 0
829.56 0
829.63 0
829.70 0
829.76 0
829.83 0
829.90 0
829.96 0
830.03 0
830.09 0
830.16 0
830.23 0
830.29 0
830.36 0
830.42 0
830.49 0
830.56 0
830.62 0
830.69 0
830.75 0
830.82 0
830.89 0
830.95 0
831.02 0
831.09 0
831.15 0
831.22 0
831.28 0
831.35 0
831.42 0
831.48 0
831.55 0
831.62 0
831.68 0
831.75 0
831.81 0
831.88 0
831.95 0
832.01 0
832.08 0
832.14 0
832.21 0
832.28 0
832.34 0
832.41 0
832.48 0
832.54 0
832.61 0
832.67 0
832.74 0
832.81 0
832.87 0
832.94 0
833.01 0
833.07 0
833.14 0
833.20 0
833.27 0
833.34 0
833.40 0
833.47 0
833.54 0
833.60 0
833.67 0
833.73 0
833.80 0
833.87 0
833.93 0
834.00 0
834.07 0
834.13 0
834.20 0
834.27 0
834.33 0
834.40 0
834.46 0
834.53 0
834.60 0
834.66 0
834.73 0
834.80 0
834.86 0
834.93 0
834.99 0
835.06 0
835.13 0
835.19 0
835.26 0
835.33 0
835.39 0
835.46 0
835.53 0
835.59 0
835.66 0
835.72 0
835.79 0
835.86 0
835.92 0
835.99 0
836.06 0
836.12 0
836.19 0
836.26 0
836.32 0
836.39 0
836.45 0
836.52 0
836.59 0
836.65 0
836.72 0
836.79 0
836.85 0
836.92 0
836.99 0
837.05 0
837.12 0
837.18 0
837.25 0
837.32 0
837.38 0
837.45 0
837.52 0
837.58 0
837.65 0
837.72 0
837.78 0
837.85 0
837.92 0
837.98 0
838.05 0
838.12 0
838.18 0
838.25 0
838.31 0
838.38 0
838.45 0
838.51 0
838.58 0
838.65 0
838.71 0
838.78 0
838.85 0
838.91 0
838.98 0
839.05 0
839.11 0
839.18 0
839.25 0
839.31 0
839.38 0
839.44 0
839.51 0
839.58 0
839.64 0
839.71 0
839.78 0
839.84 0
839.91 0
839.98 0
840.04 0
840.11 0
840.18 0
840.24 0
840.31 0
840.38 0
840.44 0
840.51 0
840.58 0
840.64 0
840.71 0
840.78 0
840.84 0
840.91 0
840.98 0
841.04 0
841.11 0
841.17 0
841.24 0
841.31 0
841.37 0
841.44 0
841.51 0
841.57 0
841.64 0
841.71 0
841.77 0
841.84 0
841.91 0
841.97 0
842.04 0
842.11 0
842.17 0
842.24 0
842.31 0
842.37 0
842.44 0
842.51 0
842.57 0
842.64 0
842.71 0
842.77 0
842.84 0
842.91 0
842.97 0
843.04 0
843.11 0
843.17 0
843.24 0
843.31 0
843.37 0
843.44 0
843.51 0
843.57 0
843.64 0
843.71 0
843.77 0
843.84 0
843.91 0
843.97 0
844.04 0
844.11 0
844.17 0
844.24 0
844.31 0
844.37 0
844.44 0
844.51 0
844.57 0
844.64 0
844.71 0
844.77 0
844.84 0
844.91 0
844.97 0
845.04 0
845.11 0
845.17 0
845.24 0
845.31 0
845.37 0
845.44 0
845.51 0
845.57 0
845.64 0
845.71 0
845.77 0
845.84 0
845.91 0
845.97 0
846.04 0
846.11 0
846.18 0
846.24 0
846.31 0
846.38 0
846.44 0
846.51 0
846.58 0
846.64 0
846.71 0
846.78 0
846.84 0
846.91 0
846.98 0
847.04 0
847.11 0
847.18 0
847.24 0
847.31 0
847.38 0
847.44 0
847.51 0
847.58 0
847.64 0
847.71 0
847.78 0
847.85 0
847.91 0
847.98 0
848.05 0
848.11 0
848.18 0
848.25 0
848.31 0
848.38 0
848.45 0
848.51 0
848.58 0
848.65 0
848.71 0
848.78 0
848.85 0
848.92 0
848.98 0
849.05 0
849.12 0
849.18 0
849.25 0
849.32 0
849.38 0
849.45 0
849.52 0
849.58 0
849.65 0
849.72 0
849.78 0
849.85 0
849.92 0
849.99 0
850.05 0
850.12 0
850.19 0
850.25 0
850.32 0
850.39 0
850.45 0
850.52 0
850.59 0
850.65 0
850.72 0
850.79 0
850.86 0
850.92 0
850.99 0
851.06 0
851.12 0
851.19 0
851.26 0
851.32 0
851.39 0
851.46 0
851.53 0
851.59 0
851.66 0
851.73 0
851.79 0
851.86 0
851.93 0
851.99 0
852.06 0
852.13 0
852.20 0
852.26 0
852.33 0
852.40 0
852.46 0
852.53 0
852.60 0
852.66 0
852.73 0
852.80 0
852.87 0
852.93 0
853.00 0
853.07 0
853.13 0
853.20 0
853.27 0
853.33 0
853.40 0
853.47 0
853.54 0
853.60 0
853.67 0
853.74 0
853.80 0
853.87 0
853.94 0
854.01 0
854.07 0
854.14 0
854.21 0
854.27 0
854.34 0
854.41 0
854.48 0
854.54 0
854.61 0
854.68 0
854.74 0
854.81 0
854.88 0
854.95 0
855.01 0
855.08 0
855.15 0
855.21 0
855.28 0
855.35 0
855.41 0
855.48 0
855.55 0
855.62 0
855.68 0
855.75 0
855.82 0
855.88 0
855.95 0
856.02 0
856.09 0
856.15 0
856.22 0
856.29 0
856.36 0
856.42 0
856.49 0
856.56 0
856.62 0
856.69 0
856.76 0
856.83 0
856.89 0
856.96 0
857.03 0
857.09 0
857.16 0
857.23 0
857.30 0
857.36 0
857.43 0
857.50 0
857.56 0
857.63 0
857.70 0
857.77 0
857.83 0
857.90 0
857.97 0
858.04 0
858.10 0
858.17 0
858.24 0
858.30 0
858.37 0
858.44 0
858.51 0
858.57 0
858.64 0
858.71 0
858.78 0
858.84 0
858.91 0
858.98 0
859.04 0
859.11 0
859.18 0
859.25 0
859.31 0
859.38 0
859.45 0
859.52 0
859.58 0
859.65 0
859.72 0
859.78 0
859.85 0
859.92 0
859.99 0
860.05 0
860.12 0
860.19 0
860.26 0
860.32 0
860.39 0
860.46 0
860.52 0
860.59 0
860.66 0
860.73 0
860.79 0
860.86 0
860.93 0
861.00 0
861.06 0
861.13 0
861.20 0
861.27 0
861.33 0
861.40 0
861.47 0
861.54 0
861.60 0
861.67 0
861.74 0
861.80 0
861.87 0
861.94 0
862.01 0
862.07 0
862.14 0
862.21 0
862.28 0
862.34 0
862.41 0
862.48 0
862.55 0
862.61 0
862.68 0
862.75 0
862.82 0
862.88 0
862.95 0
863.02 0
863.09 0
863.15 0
863.22 0
863.29 0
863.36 0
863.42 0
863.49 0
863.56 0
863.63 0
863.69 0
863.76 0
863.83 0
863.90 0
863.96 0
864.03 0
864.10 0
864.16 0
864.23 0
864.30 0
864.37 0
864.43 0
864.50 0
864.57 0
864.64 0
864.70 0
864.77 0
864.84 0
864.91 0
864.97 0
865.04 0
865.11 0
865.18 0
865.24 0
865.31 0
865.38 0
865.45 0
865.52 0
865.58 0
865.65 0
865.72 0
865.79 0
865.85 0
865.92 0
865.99 0
866.06 0
866.12 0
866.19 0
866.26 0
866.33 0
866.39 0
866.46 0
866.53 0
866.60 0
866.66 0
866.73 0
866.80 0
866.87 0
866.93 0
867.00 0
867.07 0
867.14 0
867.20 0
867.27 0
867.34 0
867.41 0
867.47 0
867.54 0
867.61 0
867.68 0
867.74 0
867.81 0
867.88 0
867.95 0
868.02 0
868.08 0
868.15 0
868.22 0
868.29 0
868.35 0
868.42 0
868.49 0
868.56 0
868.62 0
868.69 0
868.76 0
868.83 0
868.89 0
868.96 0
869.03 0
869.10 0
869.17 0
869.23 0
869.30 0
869.37 0
869.44 0
869.50 0
869.57 0
869.64 0
869.71 0
869.77 0
869.84 0
869.91 0
869.98 0
870.05 0
870.11 0
870.18 0
870.25 0
870.32 0
870.38 0
870.45 0
870.52 0
870.59 0
870.65 0
870.72 0
870.79 0
870.86 0
870.93 0
870.99 0
871.06 0
871.13 0
871.20 0
871.26 0
871.33 0
871.40 0
871.47 0
871.54 0
871.60 0
871.67 0
871.74 0
871.81 0
871.87 0
871.94 0
872.01 0
872.08 0
872.15 0
872.21 0
872.28 0
872.35 0
872.42 0
872.48 0
872.55 0
872.62 0
872.69 0
872.76 0
872.82 0
872.89 0
872.96 0
873.03 0
873.10 0
873.16 0
873.23 0
873.30 0
873.37 0
873.43 0
873.50 0
873.57 0
873.64 0
873.71 0
873.77 0
873.84 0
873.91 0
873.98 0
874.04 0
874.11 0
874.18 0
874.25 0
874.32 0
874.38 0
874.45 0
874.52 0
874.59 0
874.66 0
874.72 0
874.79 0
874.86 0
874.93 0
875.00 0
875.06 0
875.13 0
875.20 0
875.27 0
875.33 0
875.40 0
875.47 0
875.54 0
875.61 0
875.67 0
875.74 0
875.81 0
875.88 0
875.95 0
876.01 0
876.08 0
876.15 0
876.22 0
876.29 0
876.35 0
876.42 0
876.49 0
876.56 0
876.63 0
876.69 0
876.76 0
876.83 0
876.90 0
876.97 0
877.03 0
877.10 0
877.17 0
877.24 0
877.31 0
877.37 0
877.44 0
877.51 0
877.58 0
877.65 0
877.71 0
877.78 0
877.85 0
877.92 0
877.99 0
878.05 0
878.12 0
878.19 0
878.26 0
878.33 0
878.39 0
878.46 0
878.53 0
878.60 0
878.67 0
878.73 0
878.80 0
878.87 0
878.94 0
879.01 0
879.07 0
879.14 0
879.21 0
879.28 0
879.35 0
879.41 0
879.48 0
879.55 0
879.62 0
879.69 0
879.75 0
879.82 0
879.89 0
879.96 0
880.03 0
880.10 0
880.16 0
880.23 0
880.30 0
880.37 0
880.44 0
880.50 0
880.57 0
880.64 0
880.71 0
880.78 0
880.84 0
880.91 0
880.98 0
881.05 0
881.12 0
881.19 0
881.25 0
881.32 0
881.39 0
881.46 0
881.53 0
881.59 0
881.66 0
881.73 0
881.80 0
881.87 0
881.93 0
882.00 0
882.07 0
882.14 0
882.21 0
882.28 0
882.34 0
882.41 0
882.48 0
882.55 0
882.62 0
882.68 0
882.75 0
882.82 0
882.89 0
882.96 0
883.03 0
883.09 0
883.16 0
883.23 0
883.30 0
883.37 0
883.44 0
883.50 0
883.57 0
883.64 0
883.71 0
883.78 0
883.84 0
883.91 0
883.98 0
884.05 0
884.12 0
884.19 0
884.25 0
884.32 0
884.39 0
884.46 0
884.53 0
884.60 0
884.66 0
884.73 0
884.80 0
884.87 0
884.94 0
885.00 0
885.07 0
885.14 0
885.21 0
885.28 0
885.35 0
885.41 0
885.48 0
885.55 0
885.62 0
885.69 0
885.76 0
885.82 0
885.89 0
885.96 0
886.03 0
886.10 0
886.17 0
886.23 0
886.30 0
886.37 0
886.44 0
886.51 0
886.58 0
886.64 0
886.71 0
886.78 0
886.85 0
886.92 0
886.99 0
887.05 0
887.12 0
887.19 0
887.26 0
887.33 0
887.40 0
887.47 0
887.53 0
887.60 0
887.67 0
887.74 0
887.81 0
887.88 0
887.94 0
888.01 0
888.08 0
888.15 0
888.22 0
888.29 0
888.35 0
888.42 0
888.49 0
888.56 0
888.63 0
888.70 0
888.76 0
888.83 0
888.90 0
888.97 0
889.04 0
889.11 0
889.18 0
889.24 0
889.31 0
889.38 0
889.45 0
889.52 0
889.59 0
889.65 0
889.72 0
889.79 0
889.86 0
889.93 0
890.00 0
890.07 0
890.13 0
890.20 0
890.27 0
890.34 0
890.41 0
890.48 0
890.54 0
890.61 0
890.68 0
890.75 0
890.82 0
890.89 0
890.96 0
891.02 0
891.09 0
891.16 0
891.23 0
891.30 0
891.37 0
891.44 0
891.50 0
891.57 0
891.64 0
891.71 0
891.78 0
891.85 0
891.92 0
891.98 0
892.05 0
892.12 0
892.19 0
892.26 0
892.33 0
892.40 0
892.46 0
892.53 0
892.60 0
892.67 0
892.74 0
892.81 0
892.88 0
892.94 0
893.01 0
893.08 0
893.15 0
893.22 0
893.29 0
893.36 0
893.42 0
893.49 0
893.56 0
893.63 0
893.70 0
893.77 0
893.84 0
893.90 0
893.97 0
894.04 0
894.11 0
894.18 0
894.25 0
894.32 0
894.39 0
894.45 0
894.52 0
894.59 0
894.66 0
894.73 0
894.80 0
894.87 0
894.93 0
895.00 0
895.07 0
895.14 0
895.21 0
895.28 0
895.35 0
895.42 0
895.48 0
895.55 0
895.62 0
895.69 0
895.76 0
895.83 0
895.90 0
895.96 0
896.03 0
896.10 0
896.17 0
896.24 0
896.31 0
896.38 0
896.45 0
896.51 0
896.58 0
896.65 0
896.72 0
896.79 0
896.86 0
896.93 0
897.00 0
897.06 0
897.13 0
897.20 0
897.27 0
897.34 0
897.41 0
897.48 0
897.55 0
897.61 0
897.68 0
897.75 0
897.82 0
897.89 0
897.96 0
898.03 0
898.10 0
898.16 0
898.23 0
898.30 0
898.37 0
898.44 0
898.51 0
898.58 0
898.65 0
898.72 0
898.78 0
898.85 0
898.92 0
898.99 0
899.06 0
899.13 0
899.20 0
899.27 0
899.33 0
899.40 0
899.47 0
899.54 0
899.61 0
899.68 0
899.75 0
899.82 0
899.89 0
899.95 0
900.02 0
900.09 0
900.16 0
900.23 0
900.30 0
900.37 0
900.44 0
900.51 0
900.57 0
900.64 0
900.71 0
900.78 0
900.85 0
900.92 0
900.99 0
901.06 0
901.13 0
901.19 0
901.26 0
901.33 0
901.40 0
901.47 0
901.54 0
901.61 0
901.68 0
901.75 0
901.81 0
901.88 0
901.95 0
902.02 0
902.09 0
902.16 0
902.23 0
902.30 0
902.37 0
902.43 0
902.50 0
902.57 0
902.64 0
902.71 0
902.78 0
902.85 0
902.92 0
902.99 0
903.06 0
903.12 0
903.19 0
903.26 0
903.33 0
903.40 0
903.47 0
903.54 0
903.61 0
903.68 0
903.75 0
903.81 0
903.88 0
903.95 0
904.02 0
904.09 0
904.16 0
904.23 0
904.30 0
904.37 0
904.44 0
904.50 0
904.57 0
904.64 0
904.71 0
904.78 0
904.85 0
904.92 0
904.99 0
905.06 0
905.13 0
905.20 0
905.26 0
905.33 0
905.40 0
905.47 0
905.54 0
905.61 0
905.68 0
905.75 0
905.82 0
905.89 0
905.96 0
906.02 0
906.09 0
906.16 0
906.23 0
906.30 0
906.37 0
906.44 0
906.51 0
906.58 0
906.65 0
906.72 0
906.78 0
906.85 0
906.92 0
906.99 0
907.06 0
907.13 0
907.20 0
907.27 0
907.34 0
907.41 0
907.48 0
907.54 0
907.61 0
907.68 0
907.75 0
907.82 0
907.89 0
907.96 0
908.03 0
908.10 0
908.17 0
908.24 0
908.31 0
908.37 0
908.44 0
908.51 0
908.58 0
908.65 0
908.72 0
908.79 0
908.86 0
908.93 0
909.00 0
909.07 0
909.14 0
909.21 0
909.27 0
909.34 0
909.41 0
909.48 0
909.55 0
909.62 0
909.69 0
909.76 0
909.83 0
909.90 0
909.97 0
910.04 0
910.11 0
910.17 0
910.24 0
910.31 0
910.38 0
910.45 0
910.52 0
910.59 0
910.66 0
910.73 0
910.80 0
910.87 0
910.94 0
911.01 0
911.08 0
911.14 0
911.21 0
911.28 0
911.35 0
911.42 0
911.49 0
911.56 0
911.63 0
911.70 0
911.77 0
911.84 0
911.91 0
911.98 0
912.05 0
912.11 0
912.18 0
912.25 0
912.32 0
912.39 0
912.46 0
912.53 0
912.60 0
912.67 0
912.74 0
912.81 0
912.88 0
912.95 0
913.02 0
913.09 0
913.15 0
913.22 0
913.29 0
913.36 0
913.43 0
913.50 0
913.57 0
913.64 0
913.71 0
913.78 0
913.85 0
913.92 0
913.99 0
914.06 0
914.13 0
914.20 0
914.27 0
914.33 0
914.40 0
914.47 0
914.54 0
914.61 0
914.68 0
914.75 0
914.82 0
914.89 0
914.96 0
915.03 0
915.10 0
915.17 0
915.24 0
915.31 0
915.38 0
915.45 0
915.51 0
915.58 0
915.65 0
915.72 0
915.79 0
915.86 0
915.93 0
916.00 0
916.07 0
916.14 0
916.21 0
916.28 0
916.35 0
916.42 0
916.49 0
916.56 0
916.63 0
916.70 0
916.77 0
916.83 0
916.90 0
916.97 0
917.04 0
917.11 0
917.18 0
917.25 0
917.32 0
917.39 0
917.46 0
917.53 0
917.60 0
917.67 0
917.74 0
917.81 0
917.88 0
917.95 0
918.02 0
918.09 0
918.16 0
918.23 0
918.30 0
918.36 0
918.43 0
918.50 0
918.57 0
918.64 0
918.71 0
918.78 0
918.85 0
918.92 0
918.99 0
919.06 0
919.13 0
919.20 0
919.27 0
919.34 0
919.41 0
919.48 0
919.55 0
919.62 0
919.69 0
919.76 0
919.83 0
919.90 0
919.97 0
920.03 0
920.10 0
920.17 0
920.24 0
920.31 0
920.38 0
920.45 0
920.52 0
920.59 0
920.66 0
920.73 0
920.80 0
920.87 0
920.94 0
921.01 0
921.08 0
921.15 0
921.22 0
921.29 0
921.36 0
921.43 0
921.50 0
921.57 0
921.64 0
921.71 0
921.78 0
921.85 0
921.92 0
921.99 0
922.06 0
922.12 0
922.19 0
922.26 0
922.33 0
922.40 0
922.47 0
922.54 0
922.61 0
922.68 0
922.75 0
922.82 0
922.89 0
922.96 0
923.03 0
923.10 0
923.17 0
923.24 0
923.31 0
923.38 0
923.45 0
923.52 0
923.59 0
923.66 0
923.73 0
923.80 0
923.87 0
923.94 0
924.01 0
924.08 0
924.15 0
924.22 0
924.29 0
924.36 0
924.43 0
924.50 0
924.57 0
924.64 0
924.71 0
924.78 0
924.85 0
924.92 0
924.98 0
925.05 0
925.12 0
925.19 0
925.26 0
925.33 0
925.40 0
925.47 0
925.54 0
925.61 0
925.68 0
925.75 0
925.82 0
925.89 0
925.96 0
926.03 0
926.10 0
926.17 0
926.24 0
926.31 0
926.38 0
926.45 0
926.52 0
926.59 0
926.66 0
926.73 0
926.80 0
926.87 0
926.94 0
927.01 0
927.08 0
927.15 0
927.22 0
927.29 0
927.36 0
927.43 0
927.50 0
927.57 0
927.64 0
927.71 0
927.78 0
927.85 0
927.92 0
927.99 0
928.06 0
928.13 0
928.20 0
928.27 0
928.34 0
928.41 0
928.48 0
928.55 0
928.62 0
928.69 0
928.76 0
928.83 0
928.90 0
928.97 0
929.04 0
929.11 0
929.18 0
929.25 0
929.32 0
929.39 0
929.46 0
929.53 0
929.60 0
929.67 0
929.74 0
929.81 0
929.88 0
929.95 0
930.02 0
930.09 0
930.16 0
930.23 0
930.30 0
930.37 0
930.44 0
930.51 0
930.58 0
930.65 0
930.72 0
930.79 0
930.86 0
930.93 0
931.00 0
931.07 0
931.14 0
931.21 0
931.28 0
931.35 0
931.42 0
931.49 0
931.56 0
931.63 0
931.70 0
931.77 0
931.84 0
931.91 0
931.98 0
932.05 0
932.12 0
932.19 0
932.26 0
932.33 0
932.40 0
932.47 0
932.54 0
932.61 0
932.68 0
932.75 0
932.82 0
932.89 0
932.96 0
933.03 0
933.10 0
933.17 0
933.24 0
933.31 0
933.38 0
933.45 0
933.52 0
933.59 0
933.66 0
933.73 0
933.80 0
933.87 0
933.94 0
934.01 0
934.08 0
934.15 0
934.22 0
934.29 0
934.36 0
934.43 0
934.50 0
934.57 0
934.64 0
934.71 0
934.78 0
934.85 0
934.92 0
935.00 0
935.07 0
935.14 0
935.21 0
935.28 0
935.35 0
935.42 0
935.49 0
935.56 0
935.63 0
935.70 0
935.77 0
935.84 0
935.91 0
935.98 0
936.05 0
936.12 0
936.19 0
936.26 0
936.33 0
936.40 0
936.47 0
936.54 0
936.61 0
936.68 0
936.75 0
936.82 0
936.89 0
936.96 0
937.03 0
937.10 0
937.17 0
937.24 0
937.31 0
937.38 0
937.45 0
937.52 0
937.59 0
937.66 0
937.73 0
937.80 0
937.88 0
937.95 0
938.02 0
938.09 0
938.16 0
938.23 0
938.30 0
938.37 0
938.44 0
938.51 0
938.58 0
938.65 0
938.72 0
938.79 0
938.86 0
938.93 0
939.00 0
939.07 0
939.14 0
939.21 0
939.28 0
939.35 0
939.42 0
939.49 0
939.56 0
939.63 0
939.70 0
939.77 0
939.84 0
939.91 0
939.99 0
940.06 0
940.13 0
940.20 0
940.27 0
940.34 0
940.41 0
940.48 0
940.55 0
940.62 0
940.69 0
940.76 0
940.83 0
940.90 0
940.97 0
941.04 0
941.11 0
941.18 0
941.25 0
941.32 0
941.39 0
941.46 0
941.53 0
941.60 0
941.67 0
941.75 0
941.82 0
941.89 0
941.96 0
942.03 0
942.10 0
942.17 0
942.24 0
942.31 0
942.38 0
942.45 0
942.52 0
942.59 0
942.66 0
942.73 0
942.80 0
942.87 0
942.94 0
943.01 0
943.08 0
943.15 0
943.23 0
943.30 0
943.37 0
943.44 0
943.51 0
943.58 0
943.65 0
943.72 0
943.79 0
943.86 0
943.93 0
944.00 0
944.07 0
944.14 0
944.21 0
944.28 0
944.35 0
944.42 0
944.49 0
944.57 0
944.64 0
944.71 0
944.78 0
944.85 0
944.92 0
944.99 0
945.06 0
945.13 0
945.20 0
945.27 0
945.34 0
945.41 0
945.48 0
945.55 0
945.62 0
945.69 0
945.76 0
945.84 0
945.91 0
945.98 0
946.05 0
946.12 0
946.19 0
946.26 0
946.33 0
946.40 0
946.47 0
946.54 0
946.61 0
946.68 0
946.75 0
946.82 0
946.89 0
946.97 0
947.04 0
947.11 0
947.18 0
947.25 0
947.32 0
947.39 0
947.46 0
947.53 0
947.60 0
947.67 0
947.74 0
947.81 0
947.88 0
947.95 0
948.03 0
948.10 0
948.17 0
948.24 0
948.31 0
948.38 0
948.45 0
948.52 0
948.59 0
948.66 0
948.73 0
948.80 0
948.87 0
948.94 0
949.01 0
949.09 0
949.16 0
949.23 0
949.30 0
949.37 0
949.44 0
949.51 0
949.58 0
949.65 0
949.72 0
949.79 0
949.86 0
949.93 0
950.01 0
950.08 0
950.15 0
950.22 0
950.29 0
950.36 0
950.43 0
950.50 0
950.57 0
950.64 0
950.71 0
950.78 0
950.85 0
950.93 0
951.00 0
951.07 0
951.14 0
951.21 0
951.28 0
951.35 0
951.42 0
951.49 0
951.56 0
951.63 0
951.70 0
951.77 0
951.85 0
951.92 0
951.99 0
952.06 0
952.13 0
952.20 0
952.27 0
952.34 0
952.41 0
952.48 0
952.55 0
952.62 0
952.70 0
952.77 0
952.84 0
952.91 0
952.98 0
953.05 0
953.12 0
953.19 0
953.26 0
953.33 0
953.40 0
953.48 0
953.55 0
953.62 0
953.69 0
953.76 0
953.83 0
953.90 0
953.97 0
954.04 0
954.11 0
954.18 0
954.25 0
954.33 0
954.40 0
954.47 0
954.54 0
954.61 0
954.68 0
954.75 0
954.82 0
954.89 0
954.96 0
955.04 0
955.11 0
955.18 0
955.25 0
955.32 0
955.39 0
955.46 0
955.53 0
955.60 0
955.67 0
955.74 0
955.82 0
955.89 0
955.96 0
956.03 0
956.10 0
956.17 0
956.24 0
956.31 0
956.38 0
956.45 0
956.53 0
956.60 0
956.67 0
956.74 0
956.81 0
956.88 0
956.95 0
957.02 0
957.09 0
957.16 0
957.24 0
957.31 0
957.38 0
957.45 0
957.52 0
957.59 0
957.66 0
957.73 0
957.80 0
957.87 0
957.95 0
958.02 0
958.09 0
958.16 0
958.23 0
958.30 0
958.37 0
958.44 0
958.51 0
958.59 0
958.66 0
958.73 0
958.80 0
958.87 0
958.94 0
959.01 0
959.08 0
959.15 0
959.23 0
959.30 0
959.37 0
959.44 0
959.51 0
959.58 0
959.65 0
959.72 0
959.79 0
959.86 0
959.94 0
960.01 0
960.08 0
960.15 0
960.22 0
960.29 0
960.36 0
960.43 0
960.51 0
960.58 0
960.65 0
960.72 0
960.79 0
960.86 0
960.93 0
961.00 0
961.07 0
961.15 0
961.22 0
961.29 0
961.36 0
961.43 0
961.50 0
961.57 0
961.64 0
961.71 0
961.79 0
961.86 0
961.93 0
962.00 0
962.07 0
962.14 0
962.21 0
962.28 0
962.36 0
962.43 0
962.50 0
962.57 0
962.64 0
962.71 0
962.78 0
962.85 0
962.93 0
963.00 0
963.07 0
963.14 0
963.21 0
963.28 0
963.35 0
963.42 0
963.50 0
963.57 0
963.64 0
963.71 0
963.78 0
963.85 0
963.92 0
963.99 0
964.07 0
964.14 0
964.21 0
964.28 0
964.35 0
964.42 0
964.49 0
964.56 0
964.64 0
964.71 0
964.78 0
964.85 0
964.92 0
964.99 0
965.06 0
965.13 0
965.21 0
965.28 0
965.35 0
965.42 0
965.49 0
965.56 0
965.63 0
965.71 0
965.78 0
965.85 0
965.92 0
965.99 0
966.06 0
966.13 0
966.20 0
966.28 0
966.35 0
966.42 0
966.49 0
966.56 0
966.63 0
966.70 0
966.78 0
966.85 0
966.92 0
966.99 0
967.06 0
967.13 0
967.20 0
967.28 0
967.35 0
967.42 0
967.49 0
967.56 0
967.63 0
967.70 0
967.78 0
967.85 0
967.92 0
967.99 0
968.06 0
968.13 0
968.20 0
968.28 0
968.35 0
968.42 0
968.49 0
968.56 0
968.63 0
968.70 0
968.78 0
968.85 0
968.92 0
968.99 0
969.06 0
969.13 0
969.20 0
969.28 0
969.35 0
969.42 0
969.49 0
969.56 0
969.63 0
969.70 0
969.78 0
969.85 0
969.92 0
969.99 0
970.06 0
970.13 0
970.20 0
970.28 0
970.35 0
970.42 0
970.49 0
970.56 0
970.63 0
970.71 0
970.78 0
970.85 0
970.92 0
970.99 0
971.06 0
971.13 0
971.21 0
971.28 0
971.35 0
971.42 0
971.49 0
971.56 0
971.64 0
971.71 0
971.78 0
971.85 0
971.92 0
971.99 0
972.06 0
972.14 0
972.21 0
972.28 0
972.35 0
972.42 0
972.49 0
972.57 0
972.64 0
972.71 0
972.78 0
972.85 0
972.92 0
973.00 0
973.07 0
973.14 0
973.21 0
973.28 0
973.35 0
973.42 0
973.50 0
973.57 0
973.64 0
973.71 0
973.78 0
973.85 0
973.93 0
974.00 0
974.07 0
974.14 0
974.21 0
974.28 0
974.36 0
974.43 0
974.50 0
974.57 0
974.64 0
974.71 0
974.79 0
974.86 0
974.93 0
975.00 0
975.07 0
975.14 0
975.22 0
975.29 0
975.36 0
975.43 0
975.50 0
975.57 0
975.65 0
975.72 0
975.79 0
975.86 0
975.93 0
976.00 0
976.08 0
976.15 0
976.22 0
976.29 0
976.36 0
976.43 0
976.51 0
976.58 0
976.65 0
976.72 0
976.79 0
976.87 0
976.94 0
977.01 0
977.08 0
977.15 0
977.22 0
977.30 0
977.37 0
977.44 0
977.51 0
977.58 0
977.65 0
977.73 0
977.80 0
977.87 0
977.94 0
978.01 0
978.09 0
978.16 0
978.23 0
978.30 0
978.37 0
978.44 0
978.52 0
978.59 0
978.66 0
978.73 0
978.80 0
978.88 0
978.95 0
979.02 0
979.09 0
979.16 0
979.23 0
979.31 0
979.38 0
979.45 0
979.52 0
979.59 0
979.67 0
979.74 0
979.81 0
979.88 0
979.95 0
980.02 0
980.10 0
980.17 0
980.24 0
980.31 0
980.38 0
980.46 0
980.53 0
980.60 0
980.67 0
980.74 0
980.82 0
980.89 0
980.96 0
981.03 0
981.10 0
981.17 0
981.25 0
981.32 0
981.39 0
981.46 0
981.53 0
981.61 0
981.68 0
981.75 0
981.82 0
981.89 0
981.97 0
982.04 0
982.11 0
982.18 0
982.25 0
982.33 0
982.40 0
982.47 0
982.54 0
982.61 0
982.69 0
982.76 0
982.83 0
982.90 0
982.97 0
983.05 0
983.12 0
983.19 0
983.26 0
983.33 0
983.40 0
983.48 0
983.55 0
983.62 0
983.69 0
983.76 0
983.84 0
983.91 0
983.98 0
984.05 0
984.12 0
984.20 0
984.27 0
984.34 0
984.41 0
984.48 0
984.56 0
984.63 0
984.70 0
984.77 0
984.85 0
984.92 0
984.99 0
985.06 0
985.13 0
985.21 0
985.28 1
985.35 1
985.42 1
985.49 1
985.57 1
985.64 1
985.71 0
985.78 0
985.85 0
985.93 0
986.00 0
986.07 0
986.14 0
986.21 0
986.29 0
986.36 0
986.43 0
986.50 0
986.57 0
986.65 0
986.72 0
986.79 0
986.86 0
986.94 0
987.01 0
987.08 0
987.15 0
987.22 0
987.30 0
987.37 0
987.44 0
987.51 0
987.58 0
987.66 0
987.73 0
987.80 0
987.87 0
987.95 0
988.02 0
988.09 0
988.16 0
988.23 0
988.31 0
988.38 0
988.45 0
988.52 0
988.59 0
988.67 0
988.74 0
988.81 0
988.88 0
988.96 0
989.03 0
989.10 0
989.17 0
989.24 0
989.32 0
989.39 0
989.46 0
989.53 0
989.61 0
989.68 0
989.75 0
989.82 0
989.89 0
989.97 0
990.04 0
990.11 0
990.18 0
990.26 0
990.33 0
990.40 0
990.47 0
990.54 0
990.62 0
990.69 0
990.76 0
990.83 0
990.91 0
990.98 0
991.05 0
991.12 0
991.19 0
991.27 0
991.34 0
991.41 0
991.48 0
991.56 0
991.63 0
991.70 0
991.77 0
991.85 0
991.92 0
991.99 0
992.06 0
992.13 0
992.21 0
992.28 0
992.35 0
992.42 0
992.50 0
992.57 0
992.64 0
992.71 0
992.79 0
992.86 0
992.93 0
993.00 0
993.07 0
993.15 0
993.22 0
993.29 0
993.36 0
993.44 0
993.51 0
993.58 0
993.65 0
993.73 0
993.80 0
993.87 0
993.94 0
994.01 0
994.09 0
994.16 0
994.23 0
994.30 0
994.38 0
994.45 0
994.52 0
994.59 0
994.67 0
994.74 0
994.81 0
994.88 0
994.96 0
995.03 0
995.10 0
995.17 0
995.25 0
995.32 0
995.39 0
995.46 0
995.54 0
995.61 0
995.68 0
995.75 0
995.83 0
995.90 0
995.97 0
996.04 0
996.11 0
996.19 0
996.26 0
996.33 0
996.40 0
996.48 0
996.55 0
996.62 0
996.69 0
996.77 0
996.84 0
996.91 0
996.98 0
997.06 0
997.13 0
997.20 0
997.27 0
997.35 0
997.42 0
997.49 0
997.56 0
997.64 0
997.71 0
997.78 0
997.85 0
997.93 0
998.00 0
998.07 0
998.14 0
998.22 0
998.29 0
998.36 0
998.43 0
998.51 0
998.58 0
998.65 0
998.72 0
998.80 0
998.87 0
998.94 0
999.01 0
999.09 0
999.16 0
999.23 0
999.31 0
999.38 0
999.45 0
999.52 0
999.60 0
999.67 0
999.74 0
999.81 0
999.89 0
999.96 0
1000.03 0
1000.10 0
1000.18 0
1000.25 0
1000.32 0
1000.39 0
1000.47 0
1000.54 0
1000.61 0
1000.68 0
1000.76 0
1000.83 0
1000.90 0
1000.97 0
1001.05 0
1001.12 0
1001.19 0
1001.27 0
1001.34 0
1001.41 0
1001.48 0
1001.56 0
1001.63 0
1001.70 0
1001.77 0
1001.85 0
1001.92 0
1001.99 0
1002.06 0
1002.14 0
1002.21 0
1002.28 0
1002.36 0
1002.43 0
1002.50 0
1002.57 0
1002.65 0
1002.72 0
1002.79 0
1002.86 0
1002.94 0
1003.01 0
1003.08 0
1003.15 0
1003.23 0
1003.30 0
1003.37 0
1003.45 0
1003.52 0
1003.59 0
1003.66 0
1003.74 0
1003.81 0
1003.88 0
1003.95 0
1004.03 0
1004.10 0
1004.17 0
1004.25 0
1004.32 0
1004.39 0
1004.46 0
1004.54 0
1004.61 0
1004.68 0
1004.75 0
1004.83 0
1004.90 0
1004.97 0
1005.05 0
1005.12 0
1005.19 0
1005.26 0
1005.34 0
1005.41 0
1005.48 0
1005.56 0
1005.63 0
1005.70 0
1005.77 0
1005.85 0
1005.92 0
1005.99 0
1006.06 1
1006.14 1
1006.21 1
1006.28 1
1006.36 1
1006.43 1
1006.50 0
1006.57 0
1006.65 0
1006.72 0
1006.79 0
1006.87 0
1006.94 0
1007.01 0
1007.08 0
1007.16 0
1007.23 0
1007.30 0
1007.38 0
1007.45 0
1007.52 0
1007.59 0
1007.67 0
1007.74 0
1007.81 0
1007.89 0
1007.96 0
1008.03 0
1008.10 0
1008.18 0
1008.25 0
1008.32 0
1008.40 0
1008.47 0
1008.54 0
1008.61 0
1008.69 0
1008.76 0
1008.83 0
1008.91 0
1008.98 0
1009.05 0
1009.13 0
1009.20 0
1009.27 0
1009.34 0
1009.42 0
1009.49 0
1009.56 0
1009.64 0
1009.71 0
1009.78 0
1009.85 0
1009.93 0
1010.00 0
1010.07 0
1010.15 0
1010.22 0
1010.29 0
1010.37 0
1010.44 0
1010.51 0
1010.58 0
1010.66 0
1010.73 0
1010.80 0
1010.88 0
1010.95 0
1011.02 0
1011.09 0
1011.17 0
1011.24 0
1011.31 0
1011.39 0
1011.46 0
1011.53 0
1011.61 0
1011.68 0
1011.75 0
1011.82 0
1011.90 0
1011.97 0
1012.04 0
1012.12 0
1012.19 0
1012.26 0
1012.34 0
1012.41 0
1012.48 0
1012.56 0
1012.63 0
1012.70 0
1012.77 0
1012.85 0
1012.92 0
1012.99 0
1013.07 0
1013.14 0
1013.21 0
1013.29 0
1013.36 0
1013.43 0
1013.50 0
1013.58 0
1013.65 0
1013.72 0
1013.80 0
1013.87 0
1013.94 0
1014.02 0
1014.09 0
1014.16 0
1014.24 0
1014.31 0
1014.38 0
1014.46 0
1014.53 0
1014.60 0
1014.67 0
1014.75 0
1014.82 0
1014.89 0
1014.97 0
1015.04 0
1015.11 0
1015.19 0
1015.26 0
1015.33 0
1015.41 0
1015.48 0
1015.55 0
1015.63 0
1015.70 0
1015.77 0
1015.84 0
1015.92 0
1015.99 0
1016.06 0
1016.14 0
1016.21 0
1016.28 0
1016.36 0
1016.43 0
1016.50 0
1016.58 0
1016.65 0
1016.72 0
1016.80 0
1016.87 0
1016.94 0
1017.02 0
1017.09 0
1017.16 0
1017.24 0
1017.31 0
1017.38 0
1017.45 0
1017.53 0
1017.60 0
1017.67 0
1017.75 0
1017.82 0
1017.89 0
1017.97 0
1018.04 0
1018.11 0
1018.19 0
1018.26 0
1018.33 0
1018.41 0
1018.48 0
1018.55 0
1018.63 0
1018.70 0
1018.77 0
1018.85 0
1018.92 0
1018.99 0
1019.07 0
1019.14 0
1019.21 0
1019.29 0
1019.36 0
1019.43 0
1019.51 0
1019.58 1
1019.65 1
1019.73 1
1019.80 1
1019.87 1
1019.95 1
1020.02 1
1020.09 1
1020.17 1
1020.24 1
1020.31 2
1020.39 2
1020.46 2
1020.53 2
1020.61 2
1020.68 2
1020.75 1
1020.83 1
1020.90 1
1020.97 1
1021.05 1
1021.12 0
1021.19 0
1021.27 0
1021.34 0
1021.41 0
1021.49 0
1021.56 0
1021.63 0
1021.71 0
1021.78 0
1021.85 0
1021.93 0
1022.00 0
1022.07 0
1022.15 0
1022.22 0
1022.29 0
1022.37 0
1022.44 0
1022.51 0
1022.59 0
1022.66 0
1022.73 0
1022.81 0
1022.88 0
1022.95 0
1023.03 0
1023.10 0
1023.17 0
1023.25 0
1023.32 0
1023.39 0
1023.47 0
1023.54 0
1023.61 0
1023.69 0
1023.76 0
1023.83 0
1023.91 0
1023.98 0
1024.06 0
1024.13 0
1024.20 0
1024.28 0
1024.35 0
1024.42 0
1024.50 0
1024.57 0
1024.64 0
1024.72 0
1024.79 0
1024.86 0
1024.94 1
1025.01 1
1025.08 1
1025.16 1
1025.23 1
1025.30 1
1025.38 1
1025.45 1
1025.52 1
1025.60 1
1025.67 1
1025.75 1
1025.82 0
1025.89 0
1025.97 0
1026.04 0
1026.11 0
1026.19 0
1026.26 0
1026.33 0
1026.41 0
1026.48 0
1026.55 0
1026.63 0
1026.70 0
1026.77 0
1026.85 0
1026.92 0
1027.00 0
1027.07 0
1027.14 0
1027.22 0
1027.29 0
1027.36 0
1027.44 1
1027.51 1
1027.58 1
1027.66 1
1027.73 2
1027.80 2
1027.88 2
1027.95 2
1028.03 1
1028.10 1
1028.17 1
1028.25 1
1028.32 0
1028.39 0
1028.47 0
1028.54 0
1028.61 0
1028.69 0
1028.76 0
1028.84 0
1028.91 0
1028.98 0
1029.06 0
1029.13 0
1029.20 0
1029.28 0
1029.35 0
1029.42 0
1029.50 0
1029.57 0
1029.65 0
1029.72 0
1029.79 0
1029.87 0
1029.94 0
1030.01 0
1030.09 0
1030.16 1
1030.23 1
1030.31 1
1030.38 1
1030.46 1
1030.53 1
1030.60 1
1030.68 1
1030.75 1
1030.82 0
1030.90 0
1030.97 0
1031.05 0
1031.12 0
1031.19 0
1031.27 0
1031.34 0
1031.41 0
1031.49 0
1031.56 0
1031.64 0
1031.71 0
1031.78 0
1031.86 0
1031.93 0
1032.00 0
1032.08 0
1032.15 0
1032.23 0
1032.30 0
1032.37 0
1032.45 0
1032.52 0
1032.59 0
1032.67 0
1032.74 0
1032.82 0
1032.89 0
1032.96 0
1033.04 0
1033.11 0
1033.18 0
1033.26 0
1033.33 0
1033.41 0
1033.48 0
1033.55 0
1033.63 0
1033.70 0
1033.77 0
1033.85 0
1033.92 0
1034.00 0
1034.07 0
1034.14 0
1034.22 0
1034.29 0
1034.36 0
1034.44 0
1034.51 0
1034.59 0
1034.66 0
1034.73 0
1034.81 0
1034.88 0
1034.96 0
1035.03 0
1035.10 0
1035.18 0
1035.25 0
1035.32 0
1035.40 0
1035.47 0
1035.55 0
1035.62 0
1035.69 0
1035.77 0
1035.84 0
1035.92 0
1035.99 0
1036.06 0
1036.14 0
1036.21 0
1036.29 0
1036.36 0
1036.43 0
1036.51 0
1036.58 0
1036.65 0
1036.73 0
1036.80 0
1036.88 1
1036.95 1
1037.02 1
1037.10 1
1037.17 1
1037.25 1
1037.32 1
1037.39 1
1037.47 0
1037.54 0
1037.62 0
1037.69 0
1037.76 0
1037.84 0
1037.91 0
1037.99 0
1038.06 0
1038.13 0
1038.21 0
1038.28 0
1038.36 0
1038.43 0
1038.50 0
1038.58 0
1038.65 0
1038.73 0
1038.80 0
1038.87 0
1038.95 0
1039.02 0
1039.10 0
1039.17 0
1039.24 1
1039.32 1
1039.39 1
1039.47 1
1039.54 1
1039.61 1
1039.69 1
1039.76 1
1039.84 1
1039.91 1
1039.98 1
1040.06 1
1040.13 1
1040.21 1
1040.28 0
1040.35 0
1040.43 1
1040.50 1
1040.58 1
1040.65 1
1040.72 1
1040.80 1
1040.87 2
1040.95 2
1041.02 2
1041.09 1
1041.17 1
1041.24 1
1041.32 1
1041.39 1
1041.46 1
1041.54 0
1041.61 0
1041.69 0
1041.76 0
1041.83 1
1041.91 1
1041.98 1
1042.06 1
1042.13 1
1042.21 1
1042.28 1
1042.35 1
1042.43 1
1042.50 1
1042.58 1
1042.65 1
1042.72 1
1042.80 1
1042.87 1
1042.95 1
1043.02 1
1043.09 1
1043.17 1
1043.24 1
1043.32 1
1043.39 1
1043.47 1
1043.54 0
1043.61 0
1043.69 0
1043.76 0
1043.84 0
1043.91 0
1043.98 0
1044.06 0
1044.13 0
1044.21 1
1044.28 1
1044.36 1
1044.43 1
1044.50 1
1044.58 1
1044.65 0
1044.73 0
1044.80 0
1044.87 0
1044.95 0
1045.02 1
1045.10 1
1045.17 1
1045.25 1
1045.32 1
1045.39 1
1045.47 1
1045.54 1
1045.62 1
1045.69 1
1045.77 0
1045.84 0
1045.91 0
1045.99 0
1046.06 0
1046.14 1
1046.21 1
1046.28 1
1046.36 1
1046.43 1
1046.51 2
1046.58 2
1046.66 2
1046.73 2
1046.80 2
1046.88 2
1046.95 2
1047.03 2
1047.10 2
1047.18 2
1047.25 2
1047.32 2
1047.40 2
1047.47 2
1047.55 2
1047.62 2
1047.70 2
1047.77 1
1047.84 1
1047.92 1
1047.99 1
1048.07 1
1048.14 1
1048.22 1
1048.29 0
1048.36 0
1048.44 0
1048.51 0
1048.59 0
1048.66 0
1048.74 0
1048.81 0
1048.89 0
1048.96 0
1049.03 0
1049.11 0
1049.18 1
1049.26 1
1049.33 1
1049.41 1
1049.48 1
1049.55 1
1049.63 1
1049.70 1
1049.78 1
1049.85 1
1049.93 0
1050.00 0
1050.08 0
1050.15 0
1050.22 0
1050.30 1
1050.37 1
1050.45 2
1050.52 2
1050.60 3
1050.67 3
1050.74 3
1050.82 3
1050.89 3
1050.97 3
1051.04 2
1051.12 1
1051.19 1
1051.27 0
1051.34 0
1051.41 0
1051.49 0
1051.56 0
1051.64 0
1051.71 1
1051.79 1
1051.86 1
1051.94 1
1052.01 0
1052.08 0
1052.16 0
1052.23 0
1052.31 0
1052.38 0
1052.46 0
1052.53 0
1052.61 0
1052.68 0
1052.75 0
1052.83 0
1052.90 0
1052.98 1
1053.05 1
1053.13 0
1053.20 0
1053.28 0
1053.35 0
1053.42 0
1053.50 0
1053.57 0
1053.65 0
1053.72 0
1053.80 0
1053.87 0
1053.95 0
1054.02 0
1054.10 0
1054.17 0
1054.24 0
1054.32 0
1054.39 0
1054.47 0
1054.54 0
1054.62 0
1054.69 0
1054.77 0
1054.84 0
1054.92 0
1054.99 0
1055.06 0
1055.14 0
1055.21 0
1055.29 0
1055.36 0
1055.44 0
1055.51 0
1055.59 0
1055.66 0
1055.74 0
1055.81 0
1055.88 0
1055.96 0
1056.03 0
1056.11 0
1056.18 1
1056.26 1
1056.33 1
1056.41 1
1056.48 1
1056.56 2
1056.63 2
1056.71 2
1056.78 2
1056.85 2
1056.93 3
1057.00 3
1057.08 3
1057.15 3
1057.23 3
1057.30 3
1057.38 2
1057.45 2
1057.53 2
1057.60 2
1057.68 2
1057.75 2
1057.83 2
1057.90 2
1057.97 1
1058.05 1
1058.12 1
1058.20 0
1058.27 0
1058.35 0
1058.42 0
1058.50 0
1058.57 1
1058.65 1
1058.72 1
1058.80 1
1058.87 2
1058.95 2
1059.02 2
1059.09 2
1059.17 2
1059.24 1
1059.32 2
1059.39 2
1059.47 2
1059.54 2
1059.62 2
1059.69 2
1059.77 2
1059.84 2
1059.92 2
1059.99 2
1060.07 2
1060.14 2
1060.22 2
1060.29 2
1060.37 2
1060.44 3
1060.51 3
1060.59 3
1060.66 3
1060.74 3
1060.81 3
1060.89 3
1060.96 3
1061.04 3
1061.11 3
1061.19 3
1061.26 3
1061.34 4
1061.41 4
1061.49 3
1061.56 3
1061.64 3
1061.71 2
1061.79 2
1061.86 2
1061.94 1
1062.01 2
1062.08 2
1062.16 2
1062.23 2
1062.31 2
1062.38 3
1062.46 3
1062.53 3
1062.61 3
1062.68 3
1062.76 3
1062.83 3
1062.91 3
1062.98 3
1063.06 2
1063.13 2
1063.21 2
1063.28 3
1063.36 3
1063.43 3
1063.51 3
1063.58 3
1063.66 3
1063.73 3
1063.81 3
1063.88 3
1063.96 3
1064.03 3
1064.11 3
1064.18 3
1064.26 2
1064.33 2
1064.41 2
1064.48 1
1064.55 1
1064.63 1
1064.70 1
1064.78 1
1064.85 1
1064.93 0
1065.00 1
1065.08 1
1065.15 1
1065.23 1
1065.30 2
1065.38 2
1065.45 2
1065.53 2
1065.60 2
1065.68 2
1065.75 1
1065.83 1
1065.90 1
1065.98 2
1066.05 2
1066.13 2
1066.20 2
1066.28 2
1066.35 2
1066.43 2
1066.50 2
1066.58 2
1066.65 1
1066.73 1
1066.80 1
1066.88 1
1066.95 1
1067.03 0
1067.10 0
1067.18 0
1067.25 0
1067.33 0
1067.40 0
1067.48 0
1067.55 0
1067.63 0
1067.70 0
1067.78 0
1067.85 0
1067.93 0
1068.00 1
1068.08 1
1068.15 1
1068.23 1
1068.30 1
1068.38 1
1068.45 2
1068.53 2
1068.60 1
1068.68 1
1068.75 1
1068.83 1
1068.90 1
1068.98 1
1069.05 2
1069.13 2
1069.20 2
1069.28 2
1069.35 3
1069.43 3
1069.50 2
1069.58 2
1069.65 2
1069.73 2
1069.80 2
1069.88 2
1069.95 2
1070.03 2
1070.10 2
1070.18 1
1070.25 1
1070.33 1
1070.40 1
1070.48 1
1070.55 1
1070.63 1
1070.71 1
1070.78 1
1070.86 1
1070.93 1
1071.01 1
1071.08 1
1071.16 0
1071.23 0
1071.31 0
1071.38 0
1071.46 0
1071.53 0
1071.61 0
1071.68 0
1071.76 0
1071.83 0
1071.91 0
1071.98 1
1072.06 1
1072.13 1
1072.21 1
1072.28 1
1072.36 1
1072.43 1
1072.51 1
1072.58 1
1072.66 1
1072.73 1
1072.81 1
1072.88 1
1072.96 2
1073.03 2
1073.11 2
1073.19 2
1073.26 2
1073.34 2
1073.41 3
1073.49 3
1073.56 3
1073.64 3
1073.71 3
1073.79 3
1073.86 3
1073.94 3
1074.01 3
1074.09 3
1074.16 3
1074.24 3
1074.31 3
1074.39 4
1074.46 4
1074.54 4
1074.61 4
1074.69 4
1074.76 4
1074.84 4
1074.92 4
1074.99 3
1075.07 3
1075.14 3
1075.22 3
1075.29 3
1075.37 3
1075.44 3
1075.52 3
1075.59 3
1075.67 3
1075.74 3
1075.82 3
1075.89 3
1075.97 4
1076.04 4
1076.12 4
1076.20 5
1076.27 5
1076.35 5
1076.42 5
1076.50 5
1076.57 4
1076.65 4
1076.72 3
1076.80 3
1076.87 2
1076.95 2
1077.02 2
1077.10 2
1077.17 2
1077.25 2
1077.33 2
1077.40 3
1077.48 3
1077.55 3
1077.63 3
1077.70 3
1077.78 3
1077.85 3
1077.93 3
1078.00 2
1078.08 2
1078.15 2
1078.23 2
1078.30 2
1078.38 2
1078.46 2
1078.53 2
1078.61 1
1078.68 1
1078.76 1
1078.83 1
1078.91 1
1078.98 1
1079.06 1
1079.13 1
1079.21 2
1079.28 2
1079.36 2
1079.44 2
1079.51 2
1079.59 2
1079.66 2
1079.74 1
1079.81 1
1079.89 1
1079.96 1
1080.04 1
1080.11 1
1080.19 1
1080.27 1
1080.34 1
1080.42 2
1080.49 2
1080.57 2
1080.64 2
1080.72 1
1080.79 1
1080.87 1
1080.94 0
1081.02 0
1081.10 0
1081.17 0
1081.25 0
1081.32 0
1081.40 0
1081.47 0
1081.55 0
1081.62 0
1081.70 0
1081.77 0
1081.85 0
1081.93 0
1082.00 0
1082.08 1
1082.15 1
1082.23 1
1082.30 0
1082.38 0
1082.45 0
1082.53 0
1082.61 0
1082.68 0
1082.76 0
1082.83 0
1082.91 0
1082.98 0
1083.06 0
1083.13 0
1083.21 0
1083.29 0
1083.36 0
1083.44 0
1083.51 0
1083.59 1
1083.66 1
1083.74 1
1083.81 2
1083.89 2
1083.97 2
1084.04 2
1084.12 2
1084.19 2
1084.27 2
1084.34 2
1084.42 1
1084.49 1
1084.57 1
1084.65 1
1084.72 1
1084.80 1
1084.87 2
1084.95 2
1085.02 2
1085.10 3
1085.17 3
1085.25 3
1085.33 3
1085.40 4
1085.48 4
1085.55 4
1085.63 4
1085.70 4
1085.78 3
1085.86 3
1085.93 3
1086.01 3
1086.08 3
1086.16 4
1086.23 4
1086.31 5
1086.39 5
1086.46 6
1086.54 6
1086.61 6
1086.69 6
1086.76 6
1086.84 6
1086.91 5
1086.99 5
1087.07 5
1087.14 4
1087.22 4
1087.29 5
1087.37 5
1087.44 6
1087.52 6
1087.60 7
1087.67 7
1087.75 8
1087.82 8
1087.90 9
1087.97 10
1088.05 11
1088.13 11
1088.20 12
1088.28 12
1088.35 12
1088.43 11
1088.50 10
1088.58 9
1088.66 9
1088.73 8
1088.81 8
1088.88 8
1088.96 8
1089.03 9
1089.11 8
1089.19 8
1089.26 7
1089.34 7
1089.41 6
1089.49 5
1089.57 4
1089.64 3
1089.72 3
1089.79 3
1089.87 4
1089.94 4
1090.02 5
1090.10 6
1090.17 6
1090.25 7
1090.32 7
1090.40 7
1090.47 7
1090.55 7
1090.63 6
1090.70 6
1090.78 5
1090.85 4
1090.93 4
1091.01 4
1091.08 4
1091.16 4
1091.23 4
1091.31 4
1091.38 4
1091.46 4
1091.54 4
1091.61 5
1091.69 5
1091.76 6
1091.84 7
1091.92 8
1091.99 9
1092.07 9
1092.14 9
1092.22 9
1092.29 8
1092.37 8
1092.45 7
1092.52 7
1092.60 6
1092.67 6
1092.75 6
1092.83 6
1092.90 7
1092.98 7
1093.05 7
1093.13 7
1093.21 7
1093.28 6
1093.36 5
1093.43 5
1093.51 4
1093.58 3
1093.66 3
1093.74 3
1093.81 3
1093.89 3
1093.96 3
1094.04 4
1094.12 4
1094.19 4
1094.27 4
1094.34 4
1094.42 5
1094.50 5
1094.57 5
1094.65 5
1094.72 5
1094.80 5
1094.88 4
1094.95 4
1095.03 3
1095.10 3
1095.18 3
1095.26 3
1095.33 3
1095.41 3
1095.48 3
1095.56 4
1095.64 3
1095.71 3
1095.79 3
1095.86 2
1095.94 2
1096.01 2
1096.09 2
1096.17 2
1096.24 2
1096.32 2
1096.39 2
1096.47 3
1096.55 3
1096.62 4
1096.70 4
1096.78 4
1096.85 3
1096.93 3
1097.00 2
1097.08 2
1097.16 1
1097.23 1
1097.31 1
1097.38 1
1097.46 1
1097.54 1
1097.61 2
1097.69 2
1097.76 2
1097.84 2
1097.92 2
1097.99 2
1098.07 2
1098.14 2
1098.22 2
1098.30 2
1098.37 1
1098.45 1
1098.52 1
1098.60 0
1098.68 0
1098.75 0
1098.83 0
1098.90 1
1098.98 1
1099.06 2
1099.13 2
1099.21 3
1099.29 3
1099.36 3
1099.44 2
1099.51 2
1099.59 2
1099.67 2
1099.74 1
1099.82 1
1099.89 1
1099.97 1
1100.05 1
1100.12 1
1100.20 1
1100.27 2
1100.35 2
1100.43 3
1100.50 4
1100.58 4
1100.66 4
1100.73 5
1100.81 4
1100.88 4
1100.96 4
1101.04 4
1101.11 4
1101.19 4
1101.26 4
1101.34 4
1101.42 4
1101.49 4
1101.57 5
1101.65 5
1101.72 6
1101.80 7
1101.87 8
1101.95 8
1102.03 8
1102.10 8
1102.18 8
1102.26 8
1102.33 7
1102.41 7
1102.48 8
1102.56 8
1102.64 9
1102.71 10
1102.79 10
1102.87 11
1102.94 12
1103.02 12
1103.09 13
1103.17 13
1103.25 12
1103.32 11
1103.40 10
1103.47 9
1103.55 8
1103.63 7
1103.70 6
1103.78 6
1103.86 7
1103.93 8
1104.01 10
1104.09 11
1104.16 12
1104.24 12
1104.31 12
1104.39 11
1104.47 11
1104.54 11
1104.62 11
1104.70 11
1104.77 11
1104.85 12
1104.92 13
1105.00 14
1105.08 14
1105.15 15
1105.23 14
1105.31 14
1105.38 13
1105.46 12
1105.53 10
1105.61 9
1105.69 8
1105.76 7
1105.84 6
1105.92 6
1105.99 5
1106.07 4
1106.15 3
1106.22 3
1106.30 3
1106.37 3
1106.45 3
1106.53 4
1106.60 5
1106.68 6
1106.76 7
1106.83 8
1106.91 8
1106.99 8
1107.06 7
1107.14 7
1107.21 6
1107.29 5
1107.37 5
1107.44 4
1107.52 3
1107.60 3
1107.67 3
1107.75 3
1107.83 3
1107.90 3
1107.98 3
1108.05 4
1108.13 4
1108.21 4
1108.28 4
1108.36 4
1108.44 4
1108.51 3
1108.59 3
1108.67 3
1108.74 3
1108.82 3
1108.90 4
1108.97 4
1109.05 4
1109.12 5
1109.20 4
1109.28 4
1109.35 4
1109.43 3
1109.51 2
1109.58 2
1109.66 2
1109.74 2
1109.81 2
1109.89 3
1109.97 4
1110.04 5
1110.12 6
1110.20 6
1110.27 7
1110.35 7
1110.42 7
1110.50 7
1110.58 8
1110.65 8
1110.73 8
1110.81 8
1110.88 8
1110.96 7
1111.04 7
1111.11 6
1111.19 5
1111.27 5
1111.34 5
1111.42 5
1111.50 6
1111.57 7
1111.65 9
1111.73 10
1111.80 11
1111.88 12
1111.96 13
1112.03 13
1112.11 13
1112.18 12
1112.26 11
1112.34 10
1112.41 9
1112.49 8
1112.57 7
1112.64 7
1112.72 6
1112.80 6
1112.87 6
1112.95 7
1113.03 7
1113.10 7
1113.18 7
1113.26 7
1113.33 7
1113.41 8
1113.49 8
1113.56 8
1113.64 7
1113.72 7
1113.79 7
1113.87 7
1113.95 6
1114.02 6
1114.10 6
1114.18 6
1114.25 6
1114.33 7
1114.41 7
1114.48 7
1114.56 7
1114.64 6
1114.71 6
1114.79 6
1114.87 6
1114.94 6
1115.02 6
1115.10 6
1115.17 6
1115.25 6
1115.33 6
1115.40 5
1115.48 5
1115.56 5
1115.63 5
1115.71 5
1115.79 6
1115.86 7
1115.94 7
1116.02 7
1116.09 7
1116.17 7
1116.25 7
1116.32 7
1116.40 6
1116.48 6
1116.55 6
1116.63 7
1116.71 7
1116.78 8
1116.86 8
1116.94 9
1117.01 10
1117.09 10
1117.17 10
1117.24 11
1117.32 11
1117.40 11
1117.47 12
1117.55 12
1117.63 13
1117.70 13
1117.78 14
1117.86 15
1117.93 15
1118.01 15
1118.09 15
1118.16 15
1118.24 14
1118.32 14
1118.39 13
1118.47 12
1118.55 11
1118.62 10
1118.70 10
1118.78 9
1118.85 9
1118.93 9
1119.01 9
1119.08 8
1119.16 8
1119.24 8
1119.32 7
1119.39 6
1119.47 5
1119.55 5
1119.62 5
1119.70 5
1119.78 5
1119.85 5
1119.93 6
1120.01 6
1120.08 7
1120.16 7
1120.24 7
1120.31 6
1120.39 6
1120.47 5
1120.54 5
1120.62 4
1120.70 3
1120.77 3
1120.85 2
1120.93 1
1121.01 1
1121.08 0
1121.16 0
1121.24 0
1121.31 0
1121.39 0
1121.47 1
1121.54 2
1121.62 3
1121.70 4
1121.77 4
1121.85 5
1121.93 6
1122.00 6
1122.08 6
1122.16 6
1122.24 5
1122.31 5
1122.39 4
1122.47 3
1122.54 3
1122.62 2
1122.70 2
1122.77 2
1122.85 2
1122.93 2
1123.00 3
1123.08 3
1123.16 4
1123.24 5
1123.31 5
1123.39 5
1123.47 4
1123.54 3
1123.62 3
1123.70 2
1123.77 1
1123.85 0
1123.93 0
1124.00 0
1124.08 1
1124.16 1
1124.24 2
1124.31 2
1124.39 2
1124.47 2
1124.54 2
1124.62 1
1124.70 1
1124.77 0
1124.85 0
1124.93 0
1125.01 0
1125.08 0
1125.16 0
1125.24 0
1125.31 1
1125.39 1
1125.47 0
1125.54 0
1125.62 0
1125.70 0
1125.78 0
1125.85 0
1125.93 0
1126.01 0
1126.08 1
1126.16 2
1126.24 3
1126.31 3
1126.39 4
1126.47 4
1126.55 4
1126.62 4
1126.70 4
1126.78 5
1126.85 5
1126.93 5
1127.01 5
1127.09 5
1127.16 5
1127.24 4
1127.32 4
1127.39 3
1127.47 2
1127.55 1
1127.62 1
1127.70 0
1127.78 0
1127.86 0
1127.93 0
1128.01 0
1128.09 1
1128.16 1
1128.24 2
1128.32 2
1128.40 2
1128.47 3
1128.55 3
1128.63 3
1128.70 3
1128.78 3
1128.86 3
1128.94 3
1129.01 3
1129.09 3
1129.17 4
1129.24 4
1129.32 5
1129.40 6
1129.48 7
1129.55 7
1129.63 8
1129.71 9
1129.78 10
1129.86 11
1129.94 12
1130.02 13
1130.09 14
1130.17 15
1130.25 15
1130.32 15
1130.40 15
1130.48 15
1130.56 15
1130.63 16
1130.71 16
1130.79 17
1130.86 17
1130.94 18
1131.02 18
1131.10 18
1131.17 18
1131.25 18
1131.33 19
1131.40 20
1131.48 21
1131.56 23
1131.64 25
1131.71 27
1131.79 28
1131.87 29
1131.95 29
1132.02 29
1132.10 29
1132.18 28
1132.25 27
1132.33 26
1132.41 26
1132.49 25
1132.56 24
1132.64 23
1132.72 22
1132.80 21
1132.87 20
1132.95 19
1133.03 19
1133.10 19
1133.18 21
1133.26 22
1133.34 24
1133.41 26
1133.49 28
1133.57 29
1133.65 30
1133.72 30
1133.80 29
1133.88 29
1133.95 28
1134.03 28
1134.11 27
1134.19 27
1134.26 26
1134.34 26
1134.42 25
1134.50 25
1134.57 23
1134.65 22
1134.73 20
1134.80 19
1134.88 17
1134.96 16
1135.04 15
1135.11 14
1135.19 12
1135.27 11
1135.35 10
1135.42 8
1135.50 7
1135.58 6
1135.66 6
1135.73 6
1135.81 6
1135.89 7
1135.96 8
1136.04 8
1136.12 9
1136.20 9
1136.27 8
1136.35 8
1136.43 7
1136.51 6
1136.58 5
1136.66 4
1136.74 3
1136.82 3
1136.89 3
1136.97 3
1137.05 3
1137.13 3
1137.20 3
1137.28 3
1137.36 3
1137.44 3
1137.51 2
1137.59 2
1137.67 2
1137.74 2
1137.82 2
1137.90 2
1137.98 2
1138.05 3
1138.13 3
1138.21 4
1138.29 4
1138.36 4
1138.44 4
1138.52 4
1138.60 3
1138.67 3
1138.75 2
1138.83 2
1138.91 1
1138.98 1
1139.06 0
1139.14 0
1139.22 0
1139.29 0
1139.37 0
1139.45 0
1139.53 0
1139.60 0
1139.68 0
1139.76 1
1139.84 1
1139.91 1
1139.99 1
1140.07 1
1140.15 1
1140.22 1
1140.30 1
1140.38 2
1140.46 2
1140.53 3
1140.61 3
1140.69 4
1140.77 4
1140.84 3
1140.92 3
1141.00 3
1141.08 2
1141.15 2
1141.23 3
1141.31 3
1141.39 3
1141.46 3
1141.54 3
1141.62 3
1141.70 3
1141.77 2
1141.85 2
1141.93 2
1142.01 2
1142.08 2
1142.16 2
1142.24 2
1142.32 2
1142.40 2
1142.47 2
1142.55 2
1142.63 2
1142.71 2
1142.78 2
1142.86 2
1142.94 2
1143.02 2
1143.09 3
1143.17 3
1143.25 2
1143.33 2
1143.40 2
1143.48 2
1143.56 2
1143.64 2
1143.71 2
1143.79 3
1143.87 4
1143.95 5
1144.03 5
1144.10 6
1144.18 7
1144.26 7
1144.34 7
1144.41 6
1144.49 6
1144.57 6
1144.65 6
1144.72 6
1144.80 7
1144.88 7
1144.96 8
1145.03 9
1145.11 9
1145.19 10
1145.27 10
1145.35 11
1145.42 12
1145.50 12
1145.58 13
1145.66 13
1145.73 14
1145.81 14
1145.89 14
1145.97 15
1146.04 15
1146.12 16
1146.20 17
1146.28 19
1146.36 19
1146.43 20
1146.51 20
1146.59 20
1146.67 19
1146.74 19
1146.82 19
1146.90 19
1146.98 19
1147.06 19
1147.13 19
1147.21 19
1147.29 20
1147.37 20
1147.44 22
1147.52 25
1147.60 29
1147.68 33
1147.75 38
1147.83 43
1147.91 47
1147.99 49
1148.07 51
1148.14 51
1148.22 50
1148.30 48
1148.38 45
1148.45 43
1148.53 41
1148.61 39
1148.69 38
1148.77 37
1148.84 38
1148.92 39
1149.00 40
1149.08 42
1149.16 43
1149.23 44
1149.31 44
1149.39 43
1149.47 42
1149.54 41
1149.62 40
1149.70 40
1149.78 40
1149.86 41
1149.93 43
1150.01 44
1150.09 46
1150.17 47
1150.24 49
1150.32 50
1150.40 50
1150.48 50
1150.56 49
1150.63 48
1150.71 46
1150.79 44
1150.87 42
1150.95 39
1151.02 37
1151.10 35
1151.18 33
1151.26 31
1151.33 29
1151.41 27
1151.49 25
1151.57 24
1151.65 23
1151.72 22
1151.80 22
1151.88 22
1151.96 22
1152.04 22
1152.11 21
1152.19 20
1152.27 20
1152.35 20
1152.43 20
1152.50 20
1152.58 20
1152.66 19
1152.74 19
1152.82 18
1152.89 18
1152.97 18
1153.05 18
1153.13 18
1153.20 19
1153.28 19
1153.36 20
1153.44 20
1153.52 19
1153.59 19
1153.67 18
1153.75 16
1153.83 15
1153.91 14
1153.98 13
1154.06 12
1154.14 11
1154.22 11
1154.30 10
1154.37 11
1154.45 11
1154.53 11
1154.61 12
1154.69 12
1154.76 12
1154.84 12
1154.92 11
1155.00 11
1155.08 11
1155.15 10
1155.23 9
1155.31 9
1155.39 8
1155.47 7
1155.54 6
1155.62 5
1155.70 4
1155.78 3
1155.86 3
1155.93 3
1156.01 3
1156.09 4
1156.17 5
1156.25 5
1156.33 6
1156.40 6
1156.48 6
1156.56 6
1156.64 6
1156.72 6
1156.79 6
1156.87 6
1156.95 6
1157.03 6
1157.11 6
1157.18 6
1157.26 6
1157.34 5
1157.42 4
1157.50 3
1157.57 2
1157.65 1
1157.73 0
1157.81 0
1157.89 0
1157.96 0
1158.04 0
1158.12 0
1158.20 0
1158.28 1
1158.36 2
1158.43 4
1158.51 5
1158.59 6
1158.67 6
1158.75 6
1158.82 5
1158.90 4
1158.98 3
1159.06 3
1159.14 2
1159.21 2
1159.29 2
1159.37 1
1159.45 1
1159.53 1
1159.61 1
1159.68 1
1159.76 2
1159.84 3
1159.92 4
1160.00 6
1160.07 7
1160.15 7
1160.23 8
1160.31 8
1160.39 9
1160.47 10
1160.54 11
1160.62 12
1160.70 13
1160.78 13
1160.86 13
1160.93 12
1161.01 12
1161.09 10
1161.17 9
1161.25 9
1161.33 8
1161.40 8
1161.48 8
1161.56 7
1161.64 7
1161.72 7
1161.80 7
1161.87 7
1161.95 7
1162.03 7
1162.11 7
1162.19 7
1162.26 7
1162.34 7
1162.42 6
1162.50 5
1162.58 5
1162.66 4
1162.73 4
1162.81 3
1162.89 3
1162.97 3
1163.05 3
1163.13 3
1163.20 3
1163.28 3
1163.36 3
1163.44 3
1163.52 3
1163.60 3
1163.67 2
1163.75 2
1163.83 2
1163.91 1
1163.99 1
1164.07 1
1164.14 1
1164.22 0
1164.30 0
1164.38 0
1164.46 0
1164.54 0
1164.61 0
1164.69 0
1164.77 0
1164.85 0
1164.93 0
1165.01 0
1165.08 1
1165.16 1
1165.24 1
1165.32 2
1165.40 2
1165.48 3
1165.55 5
1165.63 6
1165.71 8
1165.79 9
1165.87 10
1165.95 10
1166.02 10
1166.10 10
1166.18 9
1166.26 8
1166.34 7
1166.42 7
1166.49 7
1166.57 6
1166.65 6
1166.73 5
1166.81 4
1166.89 3
1166.96 2
1167.04 2
1167.12 2
1167.20 2
1167.28 2
1167.36 3
1167.44 4
1167.51 5
1167.59 5
1167.67 6
1167.75 6
1167.83 6
1167.91 7
1167.98 7
1168.06 7
1168.14 7
1168.22 7
1168.30 7
1168.38 6
1168.46 4
1168.53 3
1168.61 2
1168.69 1
1168.77 1
1168.85 1
1168.93 2
1169.00 3
1169.08 4
1169.16 5
1169.24 6
1169.32 6
1169.40 7
1169.48 7
1169.55 7
1169.63 7
1169.71 7
1169.79 7
1169.87 7
1169.95 7
1170.03 7
1170.10 7
1170.18 7
1170.26 6
1170.34 6
1170.42 6
1170.50 6
1170.57 6
1170.65 6
1170.73 6
1170.81 6
1170.89 6
1170.97 6
1171.05 7
1171.12 7
1171.20 8
1171.28 9
1171.36 9
1171.44 9
1171.52 10
1171.60 10
1171.67 9
1171.75 9
1171.83 9
1171.91 8
1171.99 8
1172.07 8
1172.15 8
1172.22 7
1172.30 7
1172.38 6
1172.46 6
1172.54 6
1172.62 6
1172.70 6
1172.77 7
1172.85 7
1172.93 8
1173.01 8
1173.09 9
1173.17 9
1173.25 9
1173.33 9
1173.40 9
1173.48 9
1173.56 9
1173.64 9
1173.72 8
1173.80 7
1173.88 7
1173.95 6
1174.03 5
1174.11 5
1174.19 5
1174.27 6
1174.35 7
1174.43 8
1174.50 10
1174.58 11
1174.66 11
1174.74 11
1174.82 11
1174.90 10
1174.98 10
1175.06 10
1175.13 10
1175.21 11
1175.29 12
1175.37 12
1175.45 12
1175.53 11
1175.61 10
1175.69 10
1175.76 9
1175.84 9
1175.92 10
1176.00 11
1176.08 12
1176.16 14
1176.24 15
1176.31 16
1176.39 16
1176.47 17
1176.55 17
1176.63 16
1176.71 16
1176.79 15
1176.87 14
1176.94 13
1177.02 12
1177.10 11
1177.18 9
1177.26 9
1177.34 8
1177.42 8
1177.50 8
1177.57 8
1177.65 7
1177.73 7
1177.81 6
1177.89 5
1177.97 4
1178.05 4
1178.13 4
1178.21 4
1178.28 4
1178.36 5
1178.44 5
1178.52 6
1178.60 6
1178.68 7
1178.76 7
1178.84 8
1178.91 9
1178.99 9
1179.07 10
1179.15 10
1179.23 10
1179.31 9
1179.39 8
1179.47 7
1179.54 6
1179.62 5
1179.70 4
1179.78 4
1179.86 4
1179.94 5
1180.02 6
1180.10 8
1180.18 10
1180.25 11
1180.33 13
1180.41 14
1180.49 15
1180.57 16
1180.65 17
1180.73 17
1180.81 17
1180.89 17
1180.96 16
1181.04 15
1181.12 13
1181.20 12
1181.28 10
1181.36 10
1181.44 10
1181.52 11
1181.60 13
1181.67 14
1181.75 16
1181.83 18
1181.91 19
1181.99 19
1182.07 19
1182.15 19
1182.23 18
1182.31 18
1182.38 19
1182.46 20
1182.54 21
1182.62 22
1182.70 23
1182.78 23
1182.86 23
1182.94 23
1183.02 22
1183.10 21
1183.17 20
1183.25 20
1183.33 19
1183.41 18
1183.49 18
1183.57 17
1183.65 16
1183.73 15
1183.81 15
1183.88 15
1183.96 14
1184.04 14
1184.12 14
1184.20 14
1184.28 14
1184.36 13
1184.44 12
1184.52 12
1184.60 11
1184.67 11
1184.75 12
1184.83 12
1184.91 13
1184.99 15
1185.07 15
1185.15 16
1185.23 16
1185.31 16
1185.39 15
1185.46 14
1185.54 13
1185.62 12
1185.70 11
1185.78 11
1185.86 10
1185.94 10
1186.02 10
1186.10 10
1186.18 10
1186.26 10
1186.33 10
1186.41 10
1186.49 10
1186.57 10
1186.65 10
1186.73 10
1186.81 10
1186.89 10
1186.97 10
1187.05 9
1187.13 9
1187.20 8
1187.28 8
1187.36 8
1187.44 8
1187.52 9
1187.60 10
1187.68 12
1187.76 14
1187.84 16
1187.92 17
1188.00 18
1188.07 19
1188.15 18
1188.23 17
1188.31 15
1188.39 14
1188.47 12
1188.55 11
1188.63 10
1188.71 10
1188.79 9
1188.87 9
1188.94 9
1189.02 9
1189.10 10
1189.18 10
1189.26 10
1189.34 11
1189.42 11
1189.50 11
1189.58 10
1189.66 10
1189.74 10
1189.82 9
1189.89 9
1189.97 8
1190.05 7
1190.13 6
1190.21 4
1190.29 3
1190.37 3
1190.45 2
1190.53 2
1190.61 3
1190.69 3
1190.77 4
1190.85 5
1190.92 7
1191.00 8
1191.08 9
1191.16 9
1191.24 8
1191.32 7
1191.40 5
1191.48 4
1191.56 2
1191.64 1
1191.72 1
1191.80 3
1191.88 4
1191.95 7
1192.03 9
1192.11 11
1192.19 13
1192.27 14
1192.35 14
1192.43 13
1192.51 12
1192.59 10
1192.67 9
1192.75 7
1192.83 6
1192.91 6
1192.98 6
1193.06 7
1193.14 9
1193.22 10
1193.30 12
1193.38 13
1193.46 15
1193.54 16
1193.62 16
1193.70 17
1193.78 17
1193.86 16
1193.94 16
1194.02 15
1194.10 15
1194.17 15
1194.25 15
1194.33 16
1194.41 16
1194.49 18
1194.57 19
1194.65 20
1194.73 21
1194.81 22
1194.89 22
1194.97 23
1195.05 23
1195.13 23
1195.21 23
1195.29 22
1195.36 22
1195.44 22
1195.52 22
1195.60 23
1195.68 23
1195.76 24
1195.84 25
1195.92 25
1196.00 25
1196.08 24
1196.16 23
1196.24 22
1196.32 20
1196.40 19
1196.48 18
1196.56 18
1196.63 17
1196.71 17
1196.79 18
1196.87 18
1196.95 17
1197.03 17
1197.11 16
1197.19 14
1197.27 13
1197.35 11
1197.43 9
1197.51 7
1197.59 6
1197.67 5
1197.75 4
1197.83 4
1197.91 4
1197.99 5
1198.06 6
1198.14 7
1198.22 8
1198.30 9
1198.38 9
1198.46 9
1198.54 9
1198.62 8
1198.70 6
1198.78 5
1198.86 4
1198.94 3
1199.02 2
1199.10 2
1199.18 1
1199.26 0
1199.34 0
1199.42 0
1199.50 0
1199.57 0
1199.65 0
1199.73 0
1199.81 0
1199.89 0
1199.97 1
1200.05 1
1200.13 2
1200.21 4
1200.29 5
1200.37 6
1200.45 7
1200.53 8
1200.61 9
1200.69 9
1200.77 9
1200.85 9
1200.93 10
1201.01 10
1201.09 10
1201.17 11
1201.24 11
1201.32 12
1201.40 12
1201.48 11
1201.56 10
1201.64 9
1201.72 8
1201.80 6
1201.88 5
1201.96 3
1202.04 3
1202.12 3
1202.20 4
1202.28 5
1202.36 7
1202.44 9
1202.52 11
1202.60 13
1202.68 14
1202.76 15
1202.84 16
1202.92 16
1203.00 16
1203.08 17
1203.15 17
1203.23 17
1203.31 16
1203.39 15
1203.47 14
1203.55 13
1203.63 11
1203.71 9
1203.79 8
1203.87 6
1203.95 5
1204.03 3
1204.11 3
1204.19 2
1204.27 2
1204.35 2
1204.43 3
1204.51 4
1204.59 5
1204.67 5
1204.75 6
1204.83 6
1204.91 6
1204.99 5
1205.07 5
1205.15 5
1205.23 5
1205.31 6
1205.39 6
1205.46 7
1205.54 7
1205.62 8
1205.70 9
1205.78 10
1205.86 11
1205.94 12
1206.02 12
1206.10 12
1206.18 12
1206.26 10
1206.34 9
1206.42 7
1206.50 6
1206.58 5
1206.66 5
1206.74 5
1206.82 5
1206.90 5
1206.98 5
1207.06 5
1207.14 5
1207.22 6
1207.30 7
1207.38 8
1207.46 10
1207.54 12
1207.62 15
1207.70 17
1207.78 19
1207.86 20
1207.94 21
1208.02 21
1208.10 20
1208.18 19
1208.26 18
1208.34 16
1208.42 15
1208.50 14
1208.58 14
1208.65 14
1208.73 15
1208.81 15
1208.89 16
1208.97 16
1209.05 16
1209.13 16
1209.21 15
1209.29 14
1209.37 13
1209.45 12
1209.53 11
1209.61 10
1209.69 9
1209.77 8
1209.85 8
1209.93 9
1210.01 10
1210.09 11
1210.17 13
1210.25 14
1210.33 15
1210.41 16
1210.49 17
1210.57 18
1210.65 19
1210.73 19
1210.81 18
1210.89 17
1210.97 16
1211.05 15
1211.13 14
1211.21 13
1211.29 12
1211.37 12
1211.45 13
1211.53 13
1211.61 14
1211.69 15
1211.77 16
1211.85 17
1211.93 17
1212.01 18
1212.09 17
1212.17 16
1212.25 16
1212.33 14
1212.41 14
1212.49 13
1212.57 13
1212.65 13
1212.73 14
1212.81 15
1212.89 15
1212.97 15
1213.05 14
1213.13 13
1213.21 11
1213.29 9
1213.37 7
1213.45 7
1213.53 7
1213.61 8
1213.69 9
1213.77 11
1213.85 12
1213.93 13
1214.01 13
1214.09 12
1214.17 12
1214.25 10
1214.33 9
1214.41 9
1214.49 8
1214.57 8
1214.65 8
1214.73 8
1214.81 8
1214.89 8
1214.97 7
1215.05 7
1215.13 6
1215.21 6
1215.29 6
1215.37 7
1215.45 8
1215.53 10
1215.61 11
1215.69 11
1215.77 11
1215.85 10
1215.93 8
1216.01 7
1216.09 5
1216.17 4
1216.25 4
1216.33 4
1216.41 4
1216.49 5
1216.57 6
1216.65 7
1216.73 8
1216.81 9
1216.89 10
1216.97 11
1217.05 12
1217.13 13
1217.21 13
1217.29 13
1217.37 14
1217.45 14
1217.53 14
1217.61 14
1217.69 14
1217.77 13
1217.85 12
1217.93 10
1218.01 9
1218.09 7
1218.17 6
1218.25 4
1218.33 3
1218.41 1
1218.49 0
1218.57 0
1218.65 0
1218.73 0
1218.81 0
1218.89 0
1218.97 0
1219.05 0
1219.13 1
1219.21 3
1219.29 3
1219.37 3
1219.45 2
1219.53 2
1219.61 2
1219.69 3
1219.77 4
1219.85 7
1219.93 9
1220.01 11
1220.09 13
1220.17 14
1220.25 14
1220.33 13
1220.41 12
1220.49 11
1220.57 10
1220.65 10
1220.74 9
1220.82 9
1220.90 9
1220.98 10
1221.06 10
1221.14 9
1221.22 8
1221.30 7
1221.38 5
1221.46 4
1221.54 2
1221.62 2
1221.70 1
1221.78 2
1221.86 3
1221.94 4
1222.02 4
1222.10 5
1222.18 6
1222.26 6
1222.34 6
1222.42 6
1222.50 6
1222.58 7
1222.66 9
1222.74 12
1222.82 15
1222.90 18
1222.98 21
1223.06 24
1223.14 26
1223.22 27
1223.30 27
1223.38 26
1223.46 25
1223.54 24
1223.62 23
1223.70 21
1223.78 20
1223.86 19
1223.95 17
1224.03 16
1224.11 15
1224.19 14
1224.27 13
1224.35 14
1224.43 15
1224.51 16
1224.59 18
1224.67 20
1224.75 22
1224.83 24
1224.91 25
1224.99 27
1225.07 29
1225.15 30
1225.23 33
1225.31 34
1225.39 36
1225.47 37
1225.55 38
1225.63 39
1225.71 40
1225.79 41
1225.87 42
1225.95 43
1226.03 44
1226.11 45
1226.19 45
1226.28 44
1226.36 43
1226.44 41
1226.52 40
1226.60 38
1226.68 35
1226.76 33
1226.84 31
1226.92 29
1227.00 28
1227.08 26
1227.16 25
1227.24 24
1227.32 23
1227.40 22
1227.48 21
1227.56 19
1227.64 18
1227.72 17
1227.80 16
1227.88 16
1227.96 15
1228.04 15
1228.12 15
1228.21 15
1228.29 16
1228.37 16
1228.45 18
1228.53 19
1228.61 20
1228.69 21
1228.77 22
1228.85 22
1228.93 21
1229.01 21
1229.09 20
1229.17 18
1229.25 17
1229.33 16
1229.41 15
1229.49 14
1229.57 14
1229.65 14
1229.73 13
1229.81 13
1229.90 13
1229.98 12
1230.06 11
1230.14 10
1230.22 9
1230.30 7
1230.38 6
1230.46 5
1230.54 4
1230.62 3
1230.70 4
1230.78 4
1230.86 5
1230.94 6
1231.02 7
1231.10 8
1231.18 8
1231.26 8
1231.34 7
1231.42 7
1231.51 6
1231.59 6
1231.67 6
1231.75 7
1231.83 8
1231.91 10
1231.99 12
1232.07 15
1232.15 16
1232.23 17
1232.31 16
1232.39 15
1232.47 13
1232.55 11
1232.63 9
1232.71 8
1232.79 7
1232.88 6
1232.96 6
1233.04 6
1233.12 7
1233.20 7
1233.28 8
1233.36 8
1233.44 8
1233.52 8
1233.60 8
1233.68 8
1233.76 8
1233.84 7
1233.92 7
1234.00 7
1234.08 8
1234.17 9
1234.25 11
1234.33 12
1234.41 13
1234.49 13
1234.57 11
1234.65 10
1234.73 7
1234.81 5
1234.89 3
1234.97 1
1235.05 0
1235.13 0
1235.21 1
1235.29 2
1235.38 3
1235.46 4
1235.54 5
1235.62 6
1235.70 7
1235.78 8
1235.86 8
1235.94 9
1236.02 9
1236.10 9
1236.18 10
1236.26 11
1236.34 13
1236.42 16
1236.50 19
1236.59 22
1236.67 25
1236.75 28
1236.83 30
1236.91 31
1236.99 30
1237.07 29
1237.15 28
1237.23 26
1237.31 25
1237.39 23
1237.47 22
1237.55 21
1237.64 20
1237.72 18
1237.80 16
1237.88 15
1237.96 13
1238.04 12
1238.12 11
1238.20 10
1238.28 10
1238.36 10
1238.44 10
1238.52 11
1238.60 12
1238.69 12
1238.77 13
1238.85 14
1238.93 15
1239.01 16
1239.09 17
1239.17 17
1239.25 18
1239.33 18
1239.41 18
1239.49 17
1239.57 17
1239.65 16
1239.74 15
1239.82 14
1239.90 12
1239.98 10
1240.06 8
1240.14 6
1240.22 5
1240.30 4
1240.38 4
1240.46 4
1240.54 6
1240.62 7
1240.71 8
1240.79 9
1240.87 10
1240.95 11
1241.03 12
1241.11 14
1241.19 16
1241.27 18
1241.35 20
1241.43 21
1241.51 21
1241.60 19
1241.68 17
1241.76 13
1241.84 10
1241.92 6
1242.00 3
1242.08 2
1242.16 1
1242.24 2
1242.32 4
1242.40 7
1242.49 9
1242.57 11
1242.65 13
1242.73 13
1242.81 12
1242.89 11
1242.97 9
1243.05 7
1243.13 5
1243.21 4
1243.29 3
1243.38 3
1243.46 4
1243.54 5
1243.62 7
1243.70 9
1243.78 10
1243.86 11
1243.94 11
1244.02 11
1244.10 10
1244.18 10
1244.27 10
1244.35 10
1244.43 9
1244.51 9
1244.59 8
1244.67 7
1244.75 5
1244.83 3
1244.91 2
1244.99 0
1245.08 0
1245.16 0
1245.24 0
1245.32 0
1245.40 1
1245.48 3
1245.56 5
1245.64 7
1245.72 9
1245.80 10
1245.89 11
1245.97 11
1246.05 12
1246.13 12
1246.21 12
1246.29 12
1246.37 12
1246.45 13
1246.53 13
1246.62 15
1246.70 16
1246.78 18
1246.86 19
1246.94 20
1247.02 21
1247.10 20
1247.18 19
1247.26 18
1247.34 16
1247.43 15
1247.51 14
1247.59 14
1247.67 15
1247.75 16
1247.83 18
1247.91 19
1247.99 20
1248.07 21
1248.16 22
1248.24 23
1248.32 24
1248.40 25
1248.48 26
1248.56 26
1248.64 27
1248.72 28
1248.80 28
1248.89 28
1248.97 28
1249.05 27
1249.13 26
1249.21 24
1249.29 22
1249.37 20
1249.45 17
1249.53 15
1249.62 14
1249.70 13
1249.78 12
1249.86 12
1249.94 12
1250.02 13
1250.10 13
1250.18 13
1250.26 14
1250.35 14
1250.43 14
1250.51 14
1250.59 14
1250.67 15
1250.75 15
1250.83 16
1250.91 18
1251.00 20
1251.08 22
1251.16 23
1251.24 25
1251.32 26
1251.40 27
1251.48 27
1251.56 27
1251.64 27
1251.73 27
1251.81 27
1251.89 26
1251.97 25
1252.05 24
1252.13 22
1252.21 20
1252.29 17
1252.38 15
1252.46 13
1252.54 13
1252.62 13
1252.70 14
1252.78 16
1252.86 17
1252.94 19
1253.03 21
1253.11 21
1253.19 22
1253.27 21
1253.35 20
1253.43 19
1253.51 18
1253.59 17
1253.68 16
1253.76 15
1253.84 15
1253.92 15
1254.00 16
1254.08 16
1254.16 17
1254.24 17
1254.33 18
1254.41 18
1254.49 18
1254.57 18
1254.65 18
1254.73 17
1254.81 16
1254.90 14
1254.98 12
1255.06 9
1255.14 7
1255.22 4
1255.30 3
1255.38 4
1255.46 5
1255.55 8
1255.63 11
1255.71 14
1255.79 17
1255.87 17
1255.95 17
1256.03 15
1256.12 13
1256.20 10
1256.28 8
1256.36 6
1256.44 5
1256.52 5
1256.60 5
1256.68 6
1256.77 8
1256.85 11
1256.93 15
1257.01 20
1257.09 25
1257.17 29
1257.25 32
1257.34 34
1257.42 35
1257.50 34
1257.58 33
1257.66 32
1257.74 30
1257.82 28
1257.91 26
1257.99 23
1258.07 20
1258.15 16
1258.23 13
1258.31 11
1258.39 9
1258.48 8
1258.56 8
1258.64 8
1258.72 9
1258.80 10
1258.88 12
1258.96 13
1259.05 14
1259.13 16
1259.21 17
1259.29 17
1259.37 18
1259.45 17
1259.53 17
1259.62 16
1259.70 14
1259.78 11
1259.86 8
1259.94 5
1260.02 2
1260.10 0
1260.19 0
1260.27 0
1260.35 0
1260.43 0
1260.51 0
1260.59 0
1260.68 0
1260.76 1
1260.84 2
1260.92 3
1261.00 5
1261.08 5
1261.16 5
1261.25 4
1261.33 3
1261.41 1
1261.49 0
1261.57 0
1261.65 0
1261.74 0
1261.82 0
1261.90 0
1261.98 0
1262.06 1
1262.14 2
1262.22 3
1262.31 4
1262.39 4
1262.47 3
1262.55 2
1262.63 1
1262.71 0
1262.80 0
1262.88 0
1262.96 0
1263.04 0
1263.12 3
1263.20 6
1263.28 9
1263.37 13
1263.45 15
1263.53 17
1263.61 18
1263.69 18
1263.77 18
1263.86 18
1263.94 18
1264.02 19
1264.10 19
1264.18 20
1264.26 21
1264.35 23
1264.43 24
1264.51 25
1264.59 25
1264.67 26
1264.75 27
1264.84 27
1264.92 26
1265.00 26
1265.08 26
1265.16 25
1265.24 25
1265.33 25
1265.41 24
1265.49 24
1265.57 23
1265.65 23
1265.73 23
1265.82 24
1265.90 25
1265.98 27
1266.06 29
1266.14 31
1266.22 33
1266.31 33
1266.39 32
1266.47 30
1266.55 27
1266.63 24
1266.71 19
1266.80 15
1266.88 11
1266.96 8
1267.04 7
1267.12 6
1267.20 7
1267.29 9
1267.37 11
1267.45 13
1267.53 15
1267.61 16
1267.69 17
1267.78 17
1267.86 16
1267.94 16
1268.02 17
1268.10 18
1268.18 19
1268.27 21
1268.35 22
1268.43 23
1268.51 23
1268.59 21
1268.68 19
1268.76 16
1268.84 13
1268.92 10
1269.00 8
1269.08 5
1269.17 4
1269.25 2
1269.33 2
1269.41 2
1269.49 4
1269.57 7
1269.66 10
1269.74 13
1269.82 17
1269.90 20
1269.98 21
1270.07 22
1270.15 22
1270.23 21
1270.31 20
1270.39 18
1270.47 17
1270.56 16
1270.64 15
1270.72 14
1270.80 13
1270.88 12
1270.97 12
1271.05 12
1271.13 11
1271.21 11
1271.29 10
1271.37 10
1271.46 10
1271.54 11
1271.62 11
1271.70 12
1271.78 13
1271.87 14
1271.95 15
1272.03 15
1272.11 16
1272.19 17
1272.28 19
1272.36 21
1272.44 23
1272.52 26
1272.60 30
1272.68 33
1272.77 36
1272.85 39
1272.93 41
1273.01 42
1273.09 42
1273.18 41
1273.26 39
1273.34 36
1273.42 32
1273.50 28
1273.59 25
1273.67 23
1273.75 22
1273.83 22
1273.91 24
1274.00 27
1274.08 29
1274.16 31
1274.24 32
1274.32 31
1274.40 28
1274.49 25
1274.57 22
1274.65 20
1274.73 18
1274.81 18
1274.90 19
1274.98 20
1275.06 22
1275.14 25
1275.22 28
1275.31 31
1275.39 33
1275.47 34
1275.55 33
1275.63 31
1275.72 27
1275.80 22
1275.88 18
1275.96 14
1276.04 11
1276.13 10
1276.21 9
1276.29 8
1276.37 7
1276.45 6
1276.54 4
1276.62 2
1276.70 0
1276.78 0
1276.86 0
1276.95 0
1277.03 0
1277.11 0
1277.19 0
1277.27 1
1277.36 1
1277.44 2
1277.52 2
1277.60 2
1277.68 2
1277.77 3
1277.85 4
1277.93 5
1278.01 6
1278.09 8
1278.18 10
1278.26 12
1278.34 14
1278.42 16
1278.51 19
1278.59 21
1278.67 23
1278.75 25
1278.83 26
1278.92 28
1279.00 29
1279.08 31
1279.16 31
1279.24 32
1279.33 33
1279.41 34
1279.49 36
1279.57 37
1279.65 38
1279.74 38
1279.82 38
1279.90 38
1279.98 37
1280.07 36
1280.15 35
1280.23 35
1280.31 36
1280.39 37
1280.48 39
1280.56 40
1280.64 41
1280.72 41
1280.80 41
1280.89 40
1280.97 39
1281.05 38
1281.13 37
1281.22 36
1281.30 35
1281.38 33
1281.46 31
1281.54 29
1281.63 27
1281.71 25
1281.79 23
1281.87 22
1281.95 21
1282.04 20
1282.12 20
1282.20 20
1282.28 21
1282.37 21
1282.45 22
1282.53 24
1282.61 26
1282.69 28
1282.78 31
1282.86 34
1282.94 38
1283.02 41
1283.11 43
1283.19 45
1283.27 47
1283.35 48
1283.43 48
1283.52 48
1283.60 48
1283.68 46
1283.76 45
1283.85 43
1283.93 40
1284.01 38
1284.09 36
1284.17 35
1284.26 35
1284.34 35
1284.42 36
1284.50 36
1284.59 37
1284.67 37
1284.75 38
1284.83 38
1284.92 38
1285.00 39
1285.08 39
1285.16 40
1285.24 40
1285.33 39
1285.41 37
1285.49 35
1285.57 33
1285.66 30
1285.74 28
1285.82 27
1285.90 26
1285.99 26
1286.07 27
1286.15 27
1286.23 28
1286.31 28
1286.40 28
1286.48 27
1286.56 27
1286.64 28
1286.73 29
1286.81 31
1286.89 33
1286.97 36
1287.06 38
1287.14 40
1287.22 41
1287.30 42
1287.38 42
1287.47 42
1287.55 42
1287.63 42
1287.71 43
1287.80 44
1287.88 44
1287.96 45
1288.04 44
1288.13 42
1288.21 40
1288.29 36
1288.37 33
1288.46 29
1288.54 25
1288.62 23
1288.70 22
1288.79 23
1288.87 25
1288.95 27
1289.03 31
1289.11 34
1289.20 36
1289.28 38
1289.36 38
1289.44 36
1289.53 34
1289.61 31
1289.69 28
1289.77 25
1289.86 22
1289.94 21
1290.02 20
1290.10 20
1290.19 22
1290.27 23
1290.35 25
1290.43 26
1290.52 27
1290.60 26
1290.68 25
1290.76 22
1290.85 20
1290.93 17
1291.01 14
1291.09 12
1291.18 10
1291.26 8
1291.34 7
1291.42 6
1291.51 5
1291.59 6
1291.67 7
1291.75 9
1291.84 12
1291.92 14
1292.00 16
1292.08 18
1292.17 18
1292.25 18
1292.33 17
1292.41 15
1292.50 14
1292.58 12
1292.66 11
1292.74 11
1292.83 11
1292.91 12
1292.99 14
1293.07 16
1293.16 19
1293.24 21
1293.32 24
1293.40 27
1293.49 30
1293.57 31
1293.65 32
1293.73 32
1293.82 32
1293.90 31
1293.98 30
1294.06 29
1294.15 27
1294.23 26
1294.31 24
1294.39 21
1294.48 17
1294.56 14
1294.64 10
1294.73 8
1294.81 7
1294.89 6
1294.97 7
1295.06 8
1295.14 9
1295.22 10
1295.30 11
1295.39 11
1295.47 12
1295.55 13
1295.63 15
1295.72 18
1295.80 21
1295.88 26
1295.96 30
1296.05 34
1296.13 38
1296.21 42
1296.30 45
1296.38 47
1296.46 49
1296.54 50
1296.63 51
1296.71 51
1296.79 51
1296.87 50
1296.96 50
1297.04 49
1297.12 49
1297.20 50
1297.29 51
1297.37 52
1297.45 52
1297.54 52
1297.62 50
1297.70 48
1297.78 44
1297.87 41
1297.95 37
1298.03 34
1298.11 32
1298.20 32
1298.28 33
1298.36 34
1298.44 37
1298.53 40
1298.61 42
1298.69 44
1298.78 46
1298.86 46
1298.94 46
1299.02 46
1299.11 46
1299.19 47
1299.27 48
1299.35 49
1299.44 49
1299.52 49
1299.60 48
1299.69 46
1299.77 43
1299.85 39
1299.93 36
1300.02 33
1300.10 30
1300.18 29
1300.27 28
1300.35 28
1300.43 29
1300.51 31
1300.60 33
1300.68 35
1300.76 37
1300.84 39
1300.93 40
1301.01 41
1301.09 41
1301.18 41
1301.26 40
1301.34 39
1301.42 37
1301.51 36
1301.59 34
1301.67 34
1301.76 33
1301.84 33
1301.92 33
1302.00 32
1302.09 32
1302.17 30
1302.25 29
1302.34 27
1302.42 25
1302.50 24
1302.58 22
1302.67 21
1302.75 20
1302.83 19
1302.92 18
1303.00 17
1303.08 16
1303.16 16
1303.25 16
1303.33 16
1303.41 17
1303.50 19
1303.58 20
1303.66 21
1303.74 21
1303.83 21
1303.91 19
1303.99 17
1304.08 14
1304.16 13
1304.24 12
1304.32 13
1304.41 16
1304.49 19
1304.57 22
1304.66 25
1304.74 26
1304.82 27
1304.90 26
1304.99 23
1305.07 20
1305.15 17
1305.24 13
1305.32 10
1305.40 7
1305.48 5
1305.57 4
1305.65 5
1305.73 6
1305.82 9
1305.90 11
1305.98 14
1306.07 16
1306.15 18
1306.23 18
1306.31 16
1306.40 13
1306.48 10
1306.56 5
1306.65 1
1306.73 0
1306.81 0
1306.90 0
1306.98 0
1307.06 0
1307.14 0
1307.23 1
1307.31 4
1307.39 7
1307.48 10
1307.56 12
1307.64 14
1307.73 17
1307.81 19
1307.89 21
1307.97 22
1308.06 22
1308.14 21
1308.22 20
1308.31 18
1308.39 17
1308.47 16
1308.56 17
1308.64 17
1308.72 18
1308.80 18
1308.89 16
1308.97 14
1309.05 11
1309.14 8
1309.22 5
1309.30 4
1309.39 4
1309.47 6
1309.55 10
1309.63 14
1309.72 18
1309.80 21
1309.88 23
1309.97 24
1310.05 25
1310.13 26
1310.22 26
1310.30 27
1310.38 28
1310.47 29
1310.55 29
1310.63 28
1310.72 27
1310.80 26
1310.88 25
1310.96 25
1311.05 26
1311.13 28
1311.21 30
1311.30 33
1311.38 35
1311.46 38
1311.55 40
1311.63 42
1311.71 43
1311.80 43
1311.88 44
1311.96 43
1312.05 42
1312.13 41
1312.21 39
1312.29 36
1312.38 33
1312.46 30
1312.54 28
1312.63 28
1312.71 28
1312.79 30
1312.88 33
1312.96 36
1313.04 38
1313.13 40
1313.21 41
1313.29 41
1313.38 40
1313.46 38
1313.54 36
1313.63 34
1313.71 31
1313.79 28
1313.87 24
1313.96 20
1314.04 16
1314.12 12
1314.21 9
1314.29 8
1314.37 8
1314.46 10
1314.54 13
1314.62 16
1314.71 20
1314.79 23
1314.87 26
1314.96 27
1315.04 26
1315.12 25
1315.21 21
1315.29 17
1315.37 13
1315.46 9
1315.54 6
1315.62 5
1315.71 5
1315.79 6
1315.87 8
1315.96 10
1316.04 12
1316.12 14
1316.21 15
1316.29 17
1316.37 18
1316.46 20
1316.54 22
1316.62 24
1316.71 26
1316.79 28
1316.87 28
1316.96 28
1317.04 27
1317.12 25
1317.21 23
1317.29 22
1317.37 21
1317.46 21
1317.54 20
1317.62 18
1317.71 16
1317.79 13
1317.87 9
1317.96 4
1318.04 0
1318.12 0
1318.21 0
1318.29 0
1318.37 0
1318.46 0
1318.54 0
1318.62 0
1318.71 2
1318.79 7
1318.87 13
1318.96 17
1319.04 21
1319.12 24
1319.21 25
1319.29 25
1319.37 24
1319.46 21
1319.54 18
1319.62 15
1319.71 11
1319.79 7
1319.87 4
1319.96 2
1320.04 3
1320.12 5
1320.21 9
1320.29 14
1320.37 21
1320.46 27
1320.54 34
1320.62 40
1320.71 46
1320.79 50
1320.87 54
1320.96 56
1321.04 58
1321.12 58
1321.21 58
1321.29 57
1321.37 56
1321.46 56
1321.54 57
1321.62 57
1321.71 57
1321.79 57
1321.87 57
1321.96 56
1322.04 55
1322.12 54
1322.21 54
1322.29 53
1322.38 53
1322.46 52
1322.54 50
1322.63 48
1322.71 45
1322.79 42
1322.88 39
1322.96 37
1323.04 35
1323.13 34
1323.21 35
1323.29 36
1323.38 37
1323.46 38
1323.54 40
1323.63 41
1323.71 42
1323.79 43
1323.88 43
1323.96 43
1324.05 43
1324.13 42
1324.21 41
1324.30 40
1324.38 38
1324.46 36
1324.55 34
1324.63 31
1324.71 28
1324.80 25
1324.88 22
1324.96 20
1325.05 20
1325.13 19
1325.21 19
1325.30 20
1325.38 20
1325.47 20
1325.55 20
1325.63 21
1325.72 23
1325.80 25
1325.88 27
1325.97 30
1326.05 32
1326.13 33
1326.22 33
1326.30 32
1326.39 31
1326.47 29
1326.55 28
1326.64 27
1326.72 26
1326.80 27
1326.89 27
1326.97 28
1327.05 28
1327.14 29
1327.22 29
1327.30 29
1327.39 30
1327.47 33
1327.56 36
1327.64 39
1327.72 43
1327.81 47
1327.89 50
1327.97 52
1328.06 53
1328.14 54
1328.22 53
1328.31 51
1328.39 49
1328.48 45
1328.56 41
1328.64 36
1328.73 32
1328.81 29
1328.89 26
1328.98 24
1329.06 22
1329.15 21
1329.23 19
1329.31 17
1329.40 15
1329.48 14
1329.56 14
1329.65 14
1329.73 16
1329.81 18
1329.90 21
1329.98 23
1330.07 25
1330.15 26
1330.23 27
1330.32 27
1330.40 27
1330.48 26
1330.57 25
1330.65 24
1330.74 22
1330.82 21
1330.90 20
1330.99 19
1331.07 20
1331.15 23
1331.24 26
1331.32 29
1331.41 33
1331.49 34
1331.57 34
1331.66 33
1331.74 30
1331.82 27
1331.91 24
1331.99 23
1332.08 23
1332.16 25
1332.24 27
1332.33 31
1332.41 34
1332.49 37
1332.58 39
1332.66 40
1332.75 40
1332.83 40
1332.91 40
1333.00 39
1333.08 39
1333.17 39
1333.25 40
1333.33 41
1333.42 42
1333.50 43
1333.58 43
1333.67 43
1333.75 41
1333.84 41
1333.92 40
1334.00 42
1334.09 44
1334.17 48
1334.25 51
1334.34 54
1334.42 56
1334.51 56
1334.59 55
1334.67 52
1334.76 50
1334.84 47
1334.93 46
1335.01 44
1335.09 44
1335.18 44
1335.26 45
1335.35 46
1335.43 46
1335.51 45
1335.60 44
1335.68 41
1335.76 37
1335.85 32
1335.93 28
1336.02 23
1336.10 20
1336.18 18
1336.27 17
1336.35 17
1336.44 17
1336.52 18
1336.60 19
1336.69 19
1336.77 18
1336.86 17
1336.94 16
1337.02 14
1337.11 12
1337.19 10
1337.28 9
1337.36 8
1337.44 7
1337.53 6
1337.61 5
1337.69 5
1337.78 5
1337.86 6
1337.95 7
1338.03 8
1338.11 9
1338.20 9
1338.28 8
1338.37 6
1338.45 4
1338.53 2
1338.62 1
1338.70 0
1338.79 0
1338.87 0
1338.95 1
1339.04 3
1339.12 5
1339.21 8
1339.29 11
1339.37 14
1339.46 18
1339.54 22
1339.63 26
1339.71 30
1339.79 34
1339.88 37
1339.96 40
1340.05 42
1340.13 44
1340.21 45
1340.30 45
1340.38 44
1340.47 42
1340.55 40
1340.63 37
1340.72 34
1340.80 31
1340.89 28
1340.97 27
1341.06 26
1341.14 25
1341.22 25
1341.31 25
1341.39 25
1341.48 25
1341.56 24
1341.64 24
1341.73 23
1341.81 24
1341.90 25
1341.98 27
1342.06 29
1342.15 32
1342.23 35
1342.32 38
1342.40 40
1342.48 42
1342.57 42
1342.65 42
1342.74 41
1342.82 38
1342.91 35
1342.99 31
1343.07 28
1343.16 25
1343.24 23
1343.33 22
1343.41 22
1343.49 21
1343.58 20
1343.66 18
1343.75 16
1343.83 14
1343.91 11
1344.00 8
1344.08 5
1344.17 3
1344.25 2
1344.34 1
1344.42 2
1344.50 3
1344.59 5
1344.67 7
1344.76 10
1344.84 13
1344.92 16
1345.01 18
1345.09 21
1345.18 23
1345.26 25
1345.35 26
1345.43 26
1345.51 24
1345.60 22
1345.68 19
1345.77 15
1345.85 10
1345.93 6
1346.02 3
1346.10 1
1346.19 0
1346.27 0
1346.36 1
1346.44 4
1346.52 7
1346.61 10
1346.69 14
1346.78 17
1346.86 19
1346.95 21
1347.03 22
1347.11 21
1347.20 19
1347.28 16
1347.37 12
1347.45 7
1347.54 2
1347.62 0
1347.70 0
1347.79 0
1347.87 0
1347.96 0
1348.04 0
1348.13 0
1348.21 1
1348.29 2
1348.38 3
1348.46 4
1348.55 5
1348.63 6
1348.72 6
1348.80 7
1348.88 8
1348.97 9
1349.05 11
1349.14 12
1349.22 13
1349.31 13
1349.39 14
1349.47 14
1349.56 13
1349.64 13
1349.73 12
1349.81 11
1349.90 9
1349.98 8
1350.06 6
1350.15 5
1350.23 4
1350.32 4
1350.40 4
1350.49 5
1350.57 5
1350.65 6
1350.74 6
1350.82 5
1350.91 4
1350.99 3
1351.08 2
1351.16 1
1351.25 1
1351.33 1
1351.41 1
1351.50 2
1351.58 2
1351.67 3
1351.75 4
1351.84 4
1351.92 4
1352.01 5
1352.09 5
1352.17 5
1352.26 5
1352.34 6
1352.43 7
1352.51 8
1352.60 10
1352.68 11
1352.76 12
1352.85 13
1352.93 13
1353.02 12
1353.10 11
1353.19 9
1353.27 7
1353.36 5
1353.44 4
1353.52 3
1353.61 3
1353.69 4
1353.78 5
1353.86 8
1353.95 12
1354.03 16
1354.12 20
1354.20 24
1354.28 28
1354.37 31
1354.45 34
1354.54 37
1354.62 40
1354.71 42
1354.79 44
1354.88 46
1354.96 48
1355.05 49
1355.13 51
1355.21 53
1355.30 55
1355.38 58
1355.47 62
1355.55 66
1355.64 70
1355.72 74
1355.81 77
1355.89 79
1355.97 80
1356.06 80
1356.14 78
1356.23 75
1356.31 72
1356.40 67
1356.48 63
1356.57 59
1356.65 57
1356.74 56
1356.82 57
1356.90 60
1356.99 64
1357.07 68
1357.16 72
1357.24 74
1357.33 75
1357.41 74
1357.50 73
1357.58 71
1357.67 69
1357.75 69
1357.84 71
1357.92 73
1358.00 76
1358.09 78
1358.17 81
1358.26 82
1358.34 83
1358.43 84
1358.51 86
1358.60 88
1358.68 90
1358.77 93
1358.85 96
1358.93 98
1359.02 99
1359.10 98
1359.19 96
1359.27 92
1359.36 87
1359.44 82
1359.53 76
1359.61 71
1359.70 66
1359.78 63
1359.87 60
1359.95 58
1360.04 56
1360.12 54
1360.20 51
1360.29 48
1360.37 45
1360.46 42
1360.54 40
1360.63 39
1360.71 38
1360.80 37
1360.88 36
1360.97 34
1361.05 31
1361.14 26
1361.22 20
1361.31 14
1361.39 9
1361.47 5
1361.56 3
1361.64 3
1361.73 6
1361.81 10
1361.90 15
1361.98 19
1362.07 23
1362.15 25
1362.24 25
1362.32 24
1362.41 20
1362.49 16
1362.58 11
1362.66 6
1362.75 2
1362.83 0
1362.91 0
1363.00 0
1363.08 0
1363.17 0
1363.25 0
1363.34 0
1363.42 0
1363.51 0
1363.59 0
1363.68 2
1363.76 4
1363.85 6
1363.93 7
1364.02 6
1364.10 5
1364.19 3
1364.27 1
1364.36 1
1364.44 2
1364.53 3
1364.61 5
1364.69 7
1364.78 7
1364.86 5
1364.95 3
1365.03 0
1365.12 0
1365.20 0
1365.29 0
1365.37 0
1365.46 0
1365.54 0
1365.63 0
1365.71 2
1365.80 3
1365.88 4
1365.97 5
1366.05 7
1366.14 9
1366.22 11
1366.31 14
1366.39 16
1366.48 18
1366.56 18
1366.65 17
1366.73 15
1366.82 13
1366.90 10
1366.99 6
1367.07 4
1367.16 2
1367.24 1
1367.32 1
1367.41 0
1367.49 0
1367.58 0
1367.66 0
1367.75 0
1367.83 0
1367.92 0
1368.00 0
1368.09 0
1368.17 1
1368.26 3
1368.34 6
1368.43 9
1368.51 12
1368.60 13
1368.68 12
1368.77 9
1368.85 5
1368.94 0
1369.02 0
1369.11 0
1369.19 0
1369.28 0
1369.36 0
1369.45 4
1369.53 9
1369.62 14
1369.70 18
1369.79 21
1369.87 24
1369.96 26
1370.04 27
1370.13 28
1370.21 30
1370.30 31
1370.38 31
1370.47 32
1370.55 32
1370.64 31
1370.72 31
1370.81 30
1370.89 28
1370.98 28
1371.06 28
1371.15 29
1371.23 32
1371.32 37
1371.40 43
1371.49 50
1371.57 55
1371.66 60
1371.74 63
1371.83 65
1371.91 66
1372.00 68
1372.08 70
1372.17 74
1372.25 78
1372.34 82
1372.42 85
1372.51 87
1372.59 87
1372.68 86
1372.76 84
1372.85 82
1372.93 81
1373.02 79
1373.10 79
1373.19 78
1373.27 77
1373.36 76
1373.44 73
1373.53 71
1373.61 68
1373.70 65
1373.78 63
1373.87 61
1373.95 60
1374.04 59
1374.12 58
1374.21 57
1374.29 56
1374.38 55
1374.46 54
1374.55 52
1374.63 51
1374.72 50
1374.80 50
1374.89 51
1374.97 51
1375.06 52
1375.14 51
1375.23 50
1375.32 49
1375.40 48
1375.49 47
1375.57 48
1375.66 52
1375.74 58
1375.83 66
1375.91 74
1376.00 82
1376.08 89
1376.17 93
1376.25 94
1376.34 93
1376.42 90
1376.51 86
1376.59 81
1376.68 76
1376.76 71
1376.85 66
1376.93 61
1377.02 56
1377.10 51
1377.19 48
1377.27 46
1377.36 45
1377.44 46
1377.53 47
1377.61 50
1377.70 52
1377.78 55
1377.87 58
1377.96 61
1378.04 63
1378.13 65
1378.21 66
1378.30 66
1378.38 64
1378.47 61
1378.55 58
1378.64 54
1378.72 50
1378.81 46
1378.89 43
1378.98 41
1379.06 39
1379.15 37
1379.23 36
1379.32 36
1379.40 35
1379.49 36
1379.57 35
1379.66 34
1379.75 33
1379.83 30
1379.92 27
1380.00 23
1380.09 20
1380.17 18
1380.26 17
1380.34 17
1380.43 18
1380.51 19
1380.60 19
1380.68 19
1380.77 19
1380.85 18
1380.94 18
1381.02 17
1381.11 17
1381.20 16
1381.28 16
1381.37 14
1381.45 12
1381.54 10
1381.62 8
1381.71 6
1381.79 5
1381.88 6
1381.96 8
1382.05 12
1382.13 17
1382.22 22
1382.30 26
1382.39 30
1382.48 33
1382.56 34
1382.65 35
1382.73 35
1382.82 35
1382.90 34
1382.99 32
1383.07 30
1383.16 27
1383.24 24
1383.33 20
1383.41 16
1383.50 13
1383.58 10
1383.67 8
1383.76 7
1383.84 6
1383.93 6
1384.01 7
1384.10 7
1384.18 7
1384.27 7
1384.35 7
1384.44 5
1384.52 4
1384.61 2
1384.69 0
1384.78 0
1384.87 0
1384.95 0
1385.04 0
1385.12 0
1385.21 0
1385.29 0
1385.38 0
1385.46 2
1385.55 4
1385.63 7
1385.72 9
1385.81 12
1385.89 15
1385.98 19
1386.06 22
1386.15 26
1386.23 30
1386.32 34
1386.40 37
1386.49 40
1386.57 42
1386.66 44
1386.75 45
1386.83 45
1386.92 45
1387.00 44
1387.09 42
1387.17 39
1387.26 36
1387.34 32
1387.43 29
1387.52 26
1387.60 24
1387.69 22
1387.77 21
1387.86 21
1387.94 21
1388.03 22
1388.11 23
1388.20 24
1388.28 24
1388.37 24
1388.46 24
1388.54 23
1388.63 22
1388.71 21
1388.80 20
1388.88 19
1388.97 18
1389.05 18
1389.14 17
1389.23 17
1389.31 17
1389.40 16
1389.48 15
1389.57 14
1389.65 13
1389.74 12
1389.82 11
1389.91 10
1390.00 10
1390.08 10
1390.17 11
1390.25 12
1390.34 14
1390.42 15
1390.51 15
1390.59 15
1390.68 14
1390.77 13
1390.85 11
1390.94 10
1391.02 8
1391.11 7
1391.19 5
1391.28 3
1391.37 0
1391.45 0
1391.54 0
1391.62 0
1391.71 0
1391.79 0
1391.88 0
1391.96 3
1392.05 7
1392.14 10
1392.22 14
1392.31 17
1392.39 20
1392.48 23
1392.56 25
1392.65 25
1392.74 25
1392.82 24
1392.91 22
1392.99 19
1393.08 16
1393.16 13
1393.25 11
1393.34 9
1393.42 7
1393.51 6
1393.59 5
1393.68 5
1393.76 6
1393.85 7
1393.94 8
1394.02 10
1394.11 12
1394.19 14
1394.28 16
1394.36 18
1394.45 19
1394.54 20
1394.62 20
1394.71 21
1394.79 22
1394.88 23
1394.96 26
1395.05 28
1395.14 32
1395.22 35
1395.31 39
1395.39 42
1395.48 44
1395.56 45
1395.65 45
1395.74 44
1395.82 42
1395.91 38
1395.99 34
1396.08 29
1396.16 23
1396.25 17
1396.34 11
1396.42 6
1396.51 2
1396.59 0
1396.68 0
1396.76 0
1396.85 1
1396.94 3
1397.02 7
1397.11 11
1397.19 15
1397.28 19
1397.37 23
1397.45 27
1397.54 31
1397.62 33
1397.71 36
1397.79 37
1397.88 37
1397.97 36
1398.05 35
1398.14 33
1398.22 30
1398.31 26
1398.40 22
1398.48 18
1398.57 13
1398.65 8
1398.74 4
1398.82 0
1398.91 0
1399.00 0
1399.08 0
1399.17 0
1399.25 0
1399.34 2
1399.43 6
1399.51 9
1399.60 12
1399.68 15
1399.77 16
1399.85 17
1399.94 19
1400.03 20
1400.11 22
1400.20 25
1400.28 28
1400.37 31
1400.46 33
1400.54 34
1400.63 35
1400.71 34
1400.80 33
1400.89 32
1400.97 32
1401.06 32
1401.14 33
1401.23 33
1401.32 34
1401.40 35
1401.49 35
1401.57 34
1401.66 32
1401.74 30
1401.83 28
1401.92 26
1402.00 25
1402.09 25
1402.17 25
1402.26 25
1402.35 26
1402.43 26
1402.52 27
1402.60 27
1402.69 27
1402.78 27
1402.86 27
1402.95 27
1403.03 27
1403.12 27
1403.21 27
1403.29 26
1403.38 24
1403.46 22
1403.55 20
1403.64 18
1403.72 16
1403.81 16
1403.89 17
1403.98 19
1404.07 22
1404.15 25
1404.24 29
1404.32 31
1404.41 32
1404.50 33
1404.58 33
1404.67 34
1404.75 35
1404.84 38
1404.93 41
1405.01 45
1405.10 48
1405.18 51
1405.27 53
1405.36 54
1405.44 54
1405.53 52
1405.61 51
1405.70 49
1405.79 47
1405.87 46
1405.96 45
1406.05 45
1406.13 44
1406.22 44
1406.30 45
1406.39 45
1406.48 46
1406.56 47
1406.65 49
1406.73 50
1406.82 52
1406.91 53
1406.99 52
1407.08 51
1407.16 48
1407.25 45
1407.34 41
1407.42 37
1407.51 33
1407.59 30
1407.68 27
1407.77 24
1407.85 22
1407.94 20
1408.03 17
1408.11 15
1408.20 12
1408.28 10
1408.37 8
1408.46 6
1408.54 4
1408.63 2
1408.71 1
1408.80 0
1408.89 0
1408.97 0
1409.06 0
1409.15 0
1409.23 0
1409.32 0
1409.40 0
1409.49 1
1409.58 2
1409.66 2
1409.75 2
1409.83 2
1409.92 2
1410.01 2
1410.09 3
1410.18 3
1410.27 4
1410.35 4
1410.44 4
1410.52 4
1410.61 4
1410.70 3
1410.78 3
1410.87 3
1410.96 3
1411.04 3
1411.13 2
1411.21 1
1411.30 0
1411.39 0
1411.47 1
1411.56 3
1411.65 7
1411.73 12
1411.82 18
1411.90 25
1411.99 31
1412.08 36
1412.16 40
1412.25 43
1412.34 45
1412.42 47
1412.51 48
1412.59 48
1412.68 48
1412.77 47
1412.85 45
1412.94 42
1413.03 38
1413.11 35
1413.20 32
1413.28 30
1413.37 30
1413.46 31
1413.54 34
1413.63 36
1413.72 39
1413.80 41
1413.89 41
1413.98 39
1414.06 37
1414.15 33
1414.23 29
1414.32 25
1414.41 23
1414.49 21
1414.58 20
1414.67 20
1414.75 19
1414.84 17
1414.92 15
1415.01 12
1415.10 9
1415.18 7
1415.27 7
1415.36 8
1415.44 10
1415.53 13
1415.62 16
1415.70 18
1415.79 20
1415.87 22
1415.96 23
1416.05 24
1416.13 26
1416.22 28
1416.31 32
1416.39 35
1416.48 39
1416.57 41
1416.65 42
1416.74 41
1416.82 39
1416.91 35
1417.00 32
1417.08 28
1417.17 25
1417.26 23
1417.34 22
1417.43 20
1417.52 19
1417.60 19
1417.69 18
1417.78 18
1417.86 18
1417.95 19
1418.03 19
1418.12 19
1418.21 18
1418.29 17
1418.38 16
1418.47 16
1418.55 16
1418.64 16
1418.73 18
1418.81 21
1418.90 23
1418.99 25
1419.07 26
1419.16 27
1419.25 26
1419.33 26
1419.42 25
1419.50 25
1419.59 26
1419.68 26
1419.76 27
1419.85 27
1419.94 27
1420.02 27
1420.11 27
1420.20 27
1420.28 28
1420.37 30
1420.46 32
1420.54 35
1420.63 37
1420.72 39
1420.80 40
1420.89 41
1420.98 41
1421.06 40
1421.15 39
1421.23 37
1421.32 34
1421.41 31
1421.49 28
1421.58 25
1421.67 24
1421.75 25
1421.84 28
1421.93 32
1422.01 37
1422.10 41
1422.19 43
1422.27 44
1422.36 43
1422.45 41
1422.53 38
1422.62 34
1422.71 30
1422.79 27
1422.88 25
1422.97 23
1423.05 21
1423.14 21
1423.23 21
1423.31 21
1423.40 21
1423.49 21
1423.57 20
1423.66 19
1423.75 18
1423.83 17
1423.92 15
1424.01 14
1424.09 14
1424.18 14
1424.27 14
1424.35 15
1424.44 17
1424.52 19
1424.61 21
1424.70 24
1424.78 27
1424.87 30
1424.96 32
1425.04 34
1425.13 35
1425.22 36
1425.30 36
1425.39 35
1425.48 34
1425.56 32
1425.65 31
1425.74 29
1425.82 27
1425.91 24
1426.00 22
1426.08 19
1426.17 16
1426.26 13
1426.34 10
1426.43 7
1426.52 4
1426.60 2
1426.69 0
1426.78 0
1426.87 0
1426.95 0
1427.04 0
1427.13 0
1427.21 0
1427.30 0
1427.39 0
1427.47 2
1427.56 6
1427.65 12
1427.73 19
1427.82 26
1427.91 33
1427.99 39
1428.08 44
1428.17 48
1428.25 49
1428.34 49
1428.43 49
1428.51 47
1428.60 47
1428.69 46
1428.77 46
1428.86 46
1428.95 46
1429.03 45
1429.12 43
1429.21 41
1429.29 37
1429.38 34
1429.47 31
1429.55 29
1429.64 29
1429.73 30
1429.81 32
1429.90 35
1429.99 39
1430.08 42
1430.16 43
1430.25 44
1430.34 43
1430.42 41
1430.51 39
1430.60 38
1430.68 38
1430.77 39
1430.86 41
1430.94 43
1431.03 45
1431.12 46
1431.20 48
1431.29 49
1431.38 49
1431.46 50
1431.55 51
1431.64 52
1431.72 52
1431.81 52
1431.90 52
1431.99 51
1432.07 50
1432.16 49
1432.25 49
1432.33 49
1432.42 50
1432.51 52
1432.59 55
1432.68 58
1432.77 62
1432.85 65
1432.94 67
1433.03 68
1433.11 68
1433.20 66
1433.29 64
1433.38 61
1433.46 58
1433.55 56
1433.64 54
1433.72 52
1433.81 51
1433.90 51
1433.98 51
1434.07 52
1434.16 53
1434.24 56
1434.33 59
1434.42 63
1434.51 67
1434.59 71
1434.68 74
1434.77 74
1434.85 72
1434.94 68
1435.03 62
1435.11 55
1435.20 49
1435.29 42
1435.38 37
1435.46 33
1435.55 30
1435.64 27
1435.72 24
1435.81 21
1435.90 18
1435.98 16
1436.07 16
1436.16 17
1436.24 19
1436.33 22
1436.42 25
1436.51 27
1436.59 29
1436.68 29
1436.77 27
1436.85 25
1436.94 21
1437.03 17
1437.11 12
1437.20 8
1437.29 3
1437.38 0
1437.46 0
1437.55 0
1437.64 0
1437.72 0
1437.81 0
1437.90 0
1437.99 1
1438.07 3
1438.16 5
1438.25 6
1438.33 7
1438.42 7
1438.51 7
1438.59 7
1438.68 5
1438.77 3
1438.86 1
1438.94 0
1439.03 0
1439.12 0
1439.20 0
1439.29 0
1439.38 0
1439.47 0
1439.55 2
1439.64 3
1439.73 4
1439.81 5
1439.90 7
1439.99 8
1440.07 10
1440.16 10
1440.25 10
1440.34 9
1440.42 7
1440.51 5
1440.60 3
1440.68 1
1440.77 0
1440.86 0
1440.95 0
1441.03 0
1441.12 0
1441.21 0
1441.29 0
1441.38 0
1441.47 0
1441.56 0
1441.64 0
1441.73 0
1441.82 2
1441.90 4
1441.99 5
1442.08 7
1442.17 8
1442.25 8
1442.34 8
1442.43 7
1442.51 7
1442.60 7
1442.69 7
1442.78 8
1442.86 10
1442.95 10
1443.04 11
1443.13 10
1443.21 10
1443.30 9
1443.39 9
1443.47 9
1443.56 10
1443.65 11
1443.74 12
1443.82 13
1443.91 13
1444.00 14
1444.08 14
1444.17 15
1444.26 17
1444.35 20
1444.43 24
1444.52 28
1444.61 33
1444.70 38
1444.78 43
1444.87 46
1444.96 48
1445.04 48
1445.13 47
1445.22 45
1445.31 43
1445.39 42
1445.48 41
1445.57 41
1445.66 42
1445.74 43
1445.83 44
1445.92 45
1446.00 45
1446.09 46
1446.18 45
1446.27 44
1446.35 43
1446.44 40
1446.53 36
1446.62 31
1446.70 26
1446.79 21
1446.88 18
1446.96 15
1447.05 14
1447.14 14
1447.23 14
1447.31 14
1447.40 14
1447.49 13
1447.58 11
1447.66 10
1447.75 10
1447.84 10
1447.93 12
1448.01 14
1448.10 17
1448.19 19
1448.27 22
1448.36 24
1448.45 26
1448.54 27
1448.62 29
1448.71 31
1448.80 34
1448.89 38
1448.97 42
1449.06 46
1449.15 50
1449.24 52
1449.32 53
1449.41 52
1449.50 51
1449.59 49
1449.67 46
1449.76 44
1449.85 42
1449.93 40
1450.02 38
1450.11 36
1450.20 34
1450.28 31
1450.37 29
1450.46 26
1450.55 23
1450.63 21
1450.72 20
1450.81 20
1450.90 22
1450.98 26
1451.07 32
1451.16 39
1451.25 46
1451.33 53
1451.42 58
1451.51 61
1451.60 62
1451.68 60
1451.77 57
1451.86 52
1451.95 46
1452.03 41
1452.12 36
1452.21 33
1452.30 32
1452.38 34
1452.47 38
1452.56 43
1452.65 49
1452.73 53
1452.82 56
1452.91 56
1453.00 54
1453.08 50
1453.17 45
1453.26 41
1453.35 38
1453.43 36
1453.52 36
1453.61 37
1453.70 38
1453.78 39
1453.87 40
1453.96 40
1454.05 39
1454.13 38
1454.22 37
1454.31 36
1454.40 35
1454.48 35
1454.57 35
1454.66 36
1454.75 37
1454.83 38
1454.92 40
1455.01 41
1455.10 41
1455.18 41
1455.27 40
1455.36 39
1455.45 38
1455.53 36
1455.62 35
1455.71 35
1455.80 36
1455.88 39
1455.97 43
1456.06 47
1456.15 52
1456.23 57
1456.32 61
1456.41 65
1456.50 68
1456.59 70
1456.67 71
1456.76 70
1456.85 69
1456.94 67
1457.02 64
1457.11 61
1457.20 57
1457.29 54
1457.37 52
1457.46 51
1457.55 52
1457.64 54
1457.72 56
1457.81 60
1457.90 63
1457.99 66
1458.07 69
1458.16 70
1458.25 69
1458.34 68
1458.43 66
1458.51 63
1458.60 60
1458.69 57
1458.78 54
1458.86 52
1458.95 50
1459.04 49
1459.13 47
1459.21 46
1459.30 45
1459.39 44
1459.48 43
1459.57 43
1459.65 43
1459.74 43
1459.83 43
1459.92 44
1460.00 44
1460.09 44
1460.18 45
1460.27 45
1460.35 45
1460.44 45
1460.53 46
1460.62 47
1460.71 48
1460.79 49
1460.88 51
1460.97 52
1461.06 53
1461.14 52
1461.23 50
1461.32 47
1461.41 45
1461.50 43
1461.58 42
1461.67 43
1461.76 45
1461.85 47
1461.93 48
1462.02 47
1462.11 46
1462.20 43
1462.29 40
1462.37 37
1462.46 36
1462.55 36
1462.64 38
1462.72 41
1462.81 45
1462.90 48
1462.99 51
1463.08 52
1463.16 51
1463.25 50
1463.34 48
1463.43 46
1463.51 44
1463.60 43
1463.69 43
1463.78 43
1463.87 42
1463.95 42
1464.04 40
1464.13 39
1464.22 36
1464.30 34
1464.39 31
1464.48 29
1464.57 27
1464.66 26
1464.74 25
1464.83 25
1464.92 24
1465.01 23
1465.10 22
1465.18 20
1465.27 18
1465.36 17
1465.45 18
1465.53 20
1465.62 24
1465.71 28
1465.80 33
1465.89 37
1465.97 40
1466.06 41
1466.15 41
1466.24 40
1466.33 39
1466.41 38
1466.50 36
1466.59 35
1466.68 33
1466.77 30
1466.85 27
1466.94 24
1467.03 22
1467.12 21
1467.20 21
1467.29 22
1467.38 24
1467.47 26
1467.56 27
1467.64 28
1467.73 27
1467.82 25
1467.91 23
1468.00 20
1468.08 17
1468.17 14
1468.26 11
1468.35 8
1468.44 5
1468.52 2
1468.61 0
1468.70 0
1468.79 0
1468.88 0
1468.96 0
1469.05 0
1469.14 0
1469.23 0
1469.32 0
1469.40 3
1469.49 7
1469.58 11
1469.67 15
1469.76 19
1469.84 21
1469.93 22
1470.02 22
1470.11 21
1470.20 19
1470.28 17
1470.37 16
1470.46 14
1470.55 13
1470.64 12
1470.72 10
1470.81 7
1470.90 3
1470.99 0
1471.08 0
1471.16 0
1471.25 0
1471.34 0
1471.43 0
1471.52 0
1471.60 1
1471.69 3
1471.78 5
1471.87 5
1471.96 5
1472.04 4
1472.13 4
1472.22 4
1472.31 5
1472.40 8
1472.48 12
1472.57 16
1472.66 20
1472.75 23
1472.84 24
1472.93 25
1473.01 25
1473.10 25
1473.19 26
1473.28 28
1473.37 31
1473.45 34
1473.54 37
1473.63 38
1473.72 39
1473.81 38
1473.89 37
1473.98 35
1474.07 32
1474.16 29
1474.25 25
1474.34 21
1474.42 17
1474.51 15
1474.60 13
1474.69 14
1474.78 17
1474.86 22
1474.95 27
1475.04 32
1475.13 35
1475.22 38
1475.30 38
1475.39 37
1475.48 34
1475.57 30
1475.66 26
1475.75 22
1475.83 18
1475.92 14
1476.01 11
1476.10 7
1476.19 5
1476.27 2
1476.36 1
1476.45 1
1476.54 2
1476.63 5
1476.72 8
1476.80 12
1476.89 16
1476.98 20
1477.07 22
1477.16 24
1477.25 24
1477.33 25
1477.42 25
1477.51 25
1477.60 25
1477.69 24
1477.77 22
1477.86 20
1477.95 16
1478.04 12
1478.13 9
1478.22 6
1478.30 4
1478.39 3
1478.48 2
1478.57 2
1478.66 1
1478.75 0
1478.83 0
1478.92 0
1479.01 0
1479.10 0
1479.19 0
1479.28 0
1479.36 2
1479.45 7
1479.54 12
1479.63 19
1479.72 26
1479.80 34
1479.89 41
1479.98 47
1480.07 52
1480.16 56
1480.25 59
1480.33 60
1480.42 60
1480.51 60
1480.60 60
1480.69 60
1480.78 60
1480.86 59
1480.95 59
1481.04 58
1481.13 57
1481.22 56
1481.31 56
1481.39 55
1481.48 55
1481.57 56
1481.66 56
1481.75 56
1481.84 56
1481.92 56
1482.01 56
1482.10 57
1482.19 58
1482.28 60
1482.37 63
1482.46 66
1482.54 69
1482.63 73
1482.72 77
1482.81 80
1482.90 83
1482.99 85
1483.07 88
1483.16 89
1483.25 91
1483.34 91
1483.43 91
1483.52 91
1483.60 89
1483.69 88
1483.78 86
1483.87 85
1483.96 84
1484.05 83
1484.13 82
1484.22 82
1484.31 82
1484.40 81
1484.49 80
1484.58 78
1484.67 75
1484.75 72
1484.84 69
1484.93 65
1485.02 61
1485.11 58
1485.20 56
1485.28 54
1485.37 53
1485.46 52
1485.55 51
1485.64 50
1485.73 49
1485.82 47
1485.90 46
1485.99 44
1486.08 42
1486.17 40
1486.26 38
1486.35 36
1486.43 34
1486.52 32
1486.61 31
1486.70 29
1486.79 28
1486.88 27
1486.97 27
1487.05 28
1487.14 29
1487.23 30
1487.32 31
1487.41 31
1487.50 32
1487.59 33
1487.67 34
1487.76 35
1487.85 36
1487.94 37
1488.03 39
1488.12 40
1488.21 42
1488.29 43
1488.38 43
1488.47 43
1488.56 43
1488.65 41
1488.74 39
1488.83 36
1488.91 34
1489.00 31
1489.09 28
1489.18 26
1489.27 24
1489.36 24
1489.45 24
1489.53 26
1489.62 27
1489.71 28
1489.80 29
1489.89 30
1489.98 29
1490.07 28
1490.15 27
1490.24 26
1490.33 25
1490.42 25
1490.51 24
1490.60 24
1490.69 25
1490.77 25
1490.86 27
1490.95 28
1491.04 30
1491.13 31
1491.22 31
1491.31 29
1491.39 26
1491.48 23
1491.57 19
1491.66 16
1491.75 13
1491.84 13
1491.93 13
1492.02 15
1492.10 17
1492.19 19
1492.28 20
1492.37 21
1492.46 23
1492.55 24
1492.64 26
1492.72 29
1492.81 31
1492.90 33
1492.99 34
1493.08 33
1493.17 32
1493.26 29
1493.35 26
1493.43 23
1493.52 22
1493.61 23
1493.70 26
1493.79 32
1493.88 39
1493.97 46
1494.06 53
1494.14 58
1494.23 60
1494.32 60
1494.41 58
1494.50 55
1494.59 50
1494.68 45
1494.77 40
1494.85 35
1494.94 30
1495.03 26
1495.12 23
1495.21 20
1495.30 18
1495.39 17
1495.48 17
1495.56 19
1495.65 23
1495.74 27
1495.83 32
1495.92 36
1496.01 39
1496.10 41
1496.19 40
1496.27 38
1496.36 34
1496.45 28
1496.54 22
1496.63 16
1496.72 10
1496.81 4
1496.90 0
1496.98 0
1497.07 0
1497.16 1
1497.25 6
1497.34 13
1497.43 22
1497.52 30
1497.61 39
1497.70 45
1497.78 50
1497.87 53
1497.96 54
1498.05 53
1498.14 52
1498.23 50
1498.32 48
1498.41 46
1498.49 45
1498.58 44
1498.67 44
1498.76 46
1498.85 48
1498.94 51
1499.03 55
1499.12 60
1499.21 66
1499.29 72
1499.38 77
1499.47 81
1499.56 84
1499.65 85
1499.74 84
1499.83 83
1499.92 81
1500.01 80
1500.09 80
1500.18 80
1500.27 82
1500.36 84
1500.45 86
1500.54 88
1500.63 90
1500.72 91
1500.81 92
1500.89 92
1500.98 92
1501.07 91
1501.16 89
1501.25 86
1501.34 83
1501.43 80
1501.52 77
1501.61 75
1501.70 74
1501.78 72
1501.87 70
1501.96 67
1502.05 63
1502.14 58
1502.23 53
1502.32 48
1502.41 44
1502.50 42
1502.59 41
1502.67 42
1502.76 43
1502.85 45
1502.94 46
1503.03 48
1503.12 50
1503.21 52
1503.30 54
1503.39 57
1503.47 59
1503.56 60
1503.65 60
1503.74 58
1503.83 56
1503.92 53
1504.01 51
1504.10 51
1504.19 51
1504.28 51
1504.37 52
1504.45 52
1504.54 52
1504.63 50
1504.72 48
1504.81 47
1504.90 45
1504.99 44
1505.08 43
1505.17 43
1505.26 42
1505.34 40
1505.43 39
1505.52 37
1505.61 37
1505.70 36
1505.79 36
1505.88 36
1505.97 36
1506.06 35
1506.15 34
1506.24 31
1506.32 28
1506.41 25
1506.50 23
1506.59 22
1506.68 23
1506.77 25
1506.86 28
1506.95 33
1507.04 37
1507.13 40
1507.22 43
1507.30 44
1507.39 43
1507.48 42
1507.57 39
1507.66 37
1507.75 35
1507.84 33
1507.93 33
1508.02 33
1508.11 34
1508.20 37
1508.29 40
1508.37 44
1508.46 49
1508.55 53
1508.64 57
1508.73 59
1508.82 59
1508.91 58
1509.00 57
1509.09 55
1509.18 53
1509.27 53
1509.35 55
1509.44 58
1509.53 61
1509.62 64
1509.71 66
1509.80 65
1509.89 62
1509.98 57
1510.07 52
1510.16 47
1510.25 45
1510.34 45
1510.43 49
1510.51 55
1510.60 63
1510.69 70
1510.78 77
1510.87 81
1510.96 83
1511.05 82
1511.14 80
1511.23 77
1511.32 73
1511.41 70
1511.50 67
1511.59 66
1511.67 65
1511.76 66
1511.85 68
1511.94 70
1512.03 73
1512.12 75
1512.21 76
1512.30 77
1512.39 77
1512.48 76
1512.57 75
1512.66 73
1512.75 71
1512.83 70
1512.92 69
1513.01 69
1513.10 71
1513.19 74
1513.28 78
1513.37 82
1513.46 86
1513.55 90
1513.64 94
1513.73 96
1513.82 98
1513.91 98
1514.00 98
1514.09 97
1514.17 94
1514.26 91
1514.35 88
1514.44 84
1514.53 79
1514.62 75
1514.71 71
1514.80 68
1514.89 67
1514.98 66
1515.07 68
1515.16 70
1515.25 73
1515.34 76
1515.43 77
1515.51 77
1515.60 74
1515.69 70
1515.78 66
1515.87 62
1515.96 58
1516.05 56
1516.14 55
1516.23 54
1516.32 52
1516.41 50
1516.50 48
1516.59 44
1516.68 42
1516.77 39
1516.86 38
1516.94 37
1517.03 36
1517.12 35
1517.21 35
1517.30 33
1517.39 32
1517.48 31
1517.57 29
1517.66 27
1517.75 25
1517.84 23
1517.93 22
1518.02 22
1518.11 24
1518.20 27
1518.29 31
1518.38 36
1518.46 41
1518.55 44
1518.64 46
1518.73 46
1518.82 45
1518.91 43
1519.00 41
1519.09 40
1519.18 39
1519.27 40
1519.36 42
1519.45 44
1519.54 47
1519.63 51
1519.72 54
1519.81 56
1519.90 57
1519.99 55
1520.08 51
1520.16 45
1520.25 38
1520.34 31
1520.43 25
1520.52 22
1520.61 21
1520.70 23
1520.79 27
1520.88 32
1520.97 36
1521.06 38
1521.15 37
1521.24 35
1521.33 31
1521.42 26
1521.51 22
1521.60 19
1521.69 16
1521.78 15
1521.87 15
1521.96 15
1522.04 15
1522.13 13
1522.22 12
1522.31 10
1522.40 8
1522.49 6
1522.58 5
1522.67 4
1522.76 3
1522.85 2
1522.94 0
1523.03 0
1523.12 0
1523.21 0
1523.30 0
1523.39 0
1523.48 0
1523.57 0
1523.66 1
1523.75 4
1523.84 6
1523.93 8
1524.02 8
1524.11 8
1524.19 7
1524.28 7
1524.37 7
1524.46 7
1524.55 7
1524.64 7
1524.73 7
1524.82 8
1524.91 9
1525.00 11
1525.09 13
1525.18 16
1525.27 18
1525.36 20
1525.45 20
1525.54 20
1525.63 20
1525.72 20
1525.81 21
1525.90 23
1525.99 27
1526.08 30
1526.17 33
1526.26 35
1526.35 36
1526.44 35
1526.53 33
1526.62 32
1526.71 31
1526.79 31
1526.88 32
1526.97 33
1527.06 35
1527.15 38
1527.24 41
1527.33 45
1527.42 49
1527.51 54
1527.60 60
1527.69 65
1527.78 71
1527.87 75
1527.96 78
1528.05 80
1528.14 81
1528.23 80
1528.32 80
1528.41 79
1528.50 77
1528.59 75
1528.68 73
1528.77 69
1528.86 65
1528.95 59
1529.04 52
1529.13 44
1529.22 37
1529.31 30
1529.40 26
1529.49 24
1529.58 25
1529.67 30
1529.76 36
1529.85 43
1529.94 51
1530.03 57
1530.12 61
1530.20 63
1530.29 63
1530.38 61
1530.47 56
1530.56 51
1530.65 45
1530.74 38
1530.83 33
1530.92 28
1531.01 24
1531.10 22
1531.19 21
1531.28 23
1531.37 25
1531.46 29
1531.55 34
1531.64 40
1531.73 45
1531.82 51
1531.91 56
1532.00 60
1532.09 64
1532.18 68
1532.27 72
1532.36 76
1532.45 81
1532.54 85
1532.63 89
1532.72 90
1532.81 90
1532.90 88
1532.99 84
1533.08 81
1533.17 78
1533.26 76
1533.35 76
1533.44 76
1533.53 78
1533.62 80
1533.71 83
1533.80 86
1533.89 90
1533.98 94
1534.07 98
1534.16 103
1534.25 109
1534.34 116
1534.43 125
1534.52 136
1534.61 148
1534.70 160
1534.79 170
1534.88 177
1534.97 181
1535.06 182
1535.15 180
1535.24 177
1535.33 175
1535.42 174
1535.51 176
1535.60 180
1535.69 185
1535.78 189
1535.87 194
1535.96 198
1536.05 202
1536.14 207
1536.23 212
1536.32 220
1536.41 230
1536.50 243
1536.59 260
1536.68 280
1536.77 302
1536.86 327
1536.95 354
1537.04 381
1537.13 406
1537.22 428
1537.31 448
1537.40 464
1537.49 477
1537.58 490
1537.67 503
1537.76 518
1537.85 536
1537.94 558
1538.03 582
1538.12 608
1538.21 634
1538.30 661
1538.39 685
1538.48 706
1538.57 725
1538.66 740
1538.75 752
1538.84 761
1538.93 767
1539.02 773
1539.11 777
1539.20 781
1539.29 782
1539.38 781
1539.47 777
1539.56 769
1539.65 759
1539.74 746
1539.83 734
1539.92 724
1540.01 715
1540.10 709
1540.19 702
1540.28 693
1540.37 682
1540.46 666
1540.55 647
1540.64 627
1540.73 607
1540.82 589
1540.91 575
1541.00 565
1541.09 559
1541.18 556
1541.27 553
1541.36 550
1541.45 546
1541.54 540
1541.63 533
1541.72 523
1541.81 512
1541.90 498
1541.99 483
1542.08 466
1542.17 448
1542.26 429
1542.35 411
1542.44 394
1542.53 379
1542.62 367
1542.71 357
1542.80 350
1542.89 345
1542.98 342
1543.07 341
1543.16 340
1543.25 339
1543.34 338
1543.43 335
1543.52 330
1543.61 323
1543.70 315
1543.79 305
1543.88 295
1543.97 286
1544.06 277
1544.15 268
1544.24 258
1544.33 248
1544.42 237
1544.52 225
1544.61 212
1544.70 200
1544.79 188
1544.88 177
1544.97 168
1545.06 160
1545.15 154
1545.24 150
1545.33 146
1545.42 144
1545.51 141
1545.60 138
1545.69 135
1545.78 132
1545.87 129
1545.96 126
1546.05 124
1546.14 122
1546.23 122
1546.32 122
1546.41 122
1546.50 120
1546.59 117
1546.68 112
1546.77 106
1546.86 100
1546.95 94
1547.04 91
1547.13 91
1547.22 94
1547.31 99
1547.40 106
1547.49 113
1547.58 118
1547.67 121
1547.76 121
1547.85 119
1547.94 115
1548.04 110
1548.13 103
1548.22 97
1548.31 92
1548.40 87
1548.49 84
1548.58 82
1548.67 82
1548.76 82
1548.85 83
1548.94 84
1549.03 86
1549.12 87
1549.21 89
1549.30 91
1549.39 93
1549.48 94
1549.57 95
1549.66 94
1549.75 92
1549.84 89
1549.93 85
1550.02 81
1550.11 79
1550.20 78
1550.29 80
1550.38 83
1550.47 87
1550.57 92
1550.66 97
1550.75 102
1550.84 106
1550.93 110
1551.02 113
1551.11 117
1551.20 119
1551.29 121
1551.38 122
1551.47 121
1551.56 121
1551.65 121
1551.74 121
1551.83 121
1551.92 123
1552.01 123
1552.10 123
1552.19 121
1552.28 116
1552.37 110
1552.46 102
1552.55 94
1552.64 87
1552.74 81
1552.83 78
1552.92 76
1553.01 76
1553.10 77
1553.19 79
1553.28 80
1553.37 81
1553.46 81
1553.55 80
1553.64 78
1553.73 76
1553.82 74
1553.91 74
1554.00 75
1554.09 76
1554.18 79
1554.27 81
1554.36 84
1554.45 86
1554.54 86
1554.64 85
1554.73 83
1554.82 79
1554.91 75
1555.00 70
1555.09 65
1555.18 62
1555.27 61
1555.36 64
1555.45 70
1555.54 79
1555.63 90
1555.72 103
1555.81 115
1555.90 124
1555.99 131
1556.08 134
1556.17 135
1556.26 132
1556.36 129
1556.45 126
1556.54 124
1556.63 122
1556.72 122
1556.81 122
1556.90 123
1556.99 123
1557.08 123
1557.17 122
1557.26 121
1557.35 122
1557.44 122
1557.53 124
1557.62 126
1557.71 130
1557.80 135
1557.90 140
1557.99 147
1558.08 155
1558.17 164
1558.26 173
1558.35 180
1558.44 185
1558.53 187
1558.62 187
1558.71 186
1558.80 185
1558.89 185
1558.98 189
1559.07 198
1559.16 210
1559.25 224
1559.35 239
1559.44 253
1559.53 266
1559.62 276
1559.71 285
1559.80 295
1559.89 305
1559.98 317
1560.07 331
1560.16 346
1560.25 360
1560.34 374
1560.43 388
1560.52 402
1560.61 416
1560.70 433
1560.80 451
1560.89 471
1560.98 492
1561.07 513
1561.16 534
1561.25 554
1561.34 573
1561.43 591
1561.52 611
1561.61 631
1561.70 654
1561.79 681
1561.88 711
1561.97 744
1562.07 780
1562.16 818
1562.25 857
1562.34 898
1562.43 940
1562.52 984
1562.61 1030
1562.70 1080
1562.79 1133
1562.88 1189
1562.97 1249
1563.06 1311
1563.15 1375
1563.25 1443
1563.34 1514
1563.43 1587
1563.52 1663
1563.61 1740
1563.70 1818
1563.79 1898
1563.88 1979
1563.97 2060
1564.06 2142
1564.15 2223
1564.24 2303
1564.33 2380
1564.43 2453
1564.52 2521
1564.61 2582
1564.70 2638
1564.79 2689
1564.88 2732
1564.97 2770
1565.06 2802
1565.15 2828
1565.24 2850
1565.33 2869
1565.42 2884
1565.51 2896
1565.61 2906
1565.70 2914
1565.79 2920
1565.88 2924
1565.97 2926
1566.06 2926
1566.15 2924
1566.24 2918
1566.33 2908
1566.42 2893
1566.51 2873
1566.60 2848
1566.70 2817
1566.79 2782
1566.88 2743
1566.97 2701
1567.06 2657
1567.15 2612
1567.24 2565
1567.33 2516
1567.42 2467
1567.51 2416
1567.60 2365
1567.70 2313
1567.79 2260
1567.88 2206
1567.97 2151
1568.06 2098
1568.15 2048
1568.24 2001
1568.33 1959
1568.42 1921
1568.51 1885
1568.60 1849
1568.70 1811
1568.79 1771
1568.88 1729
1568.97 1687
1569.06 1646
1569.15 1608
1569.24 1574
1569.33 1544
1569.42 1516
1569.51 1487
1569.60 1455
1569.70 1419
1569.79 1379
1569.88 1335
1569.97 1289
1570.06 1244
1570.15 1201
1570.24 1162
1570.33 1126
1570.42 1093
1570.51 1062
1570.60 1032
1570.70 1003
1570.79 976
1570.88 950
1570.97 927
1571.06 905
1571.15 885
1571.24 866
1571.33 846
1571.42 826
1571.51 804
1571.61 782
1571.70 761
1571.79 740
1571.88 719
1571.97 700
1572.06 680
1572.15 661
1572.24 641
1572.33 621
1572.42 602
1572.52 583
1572.61 566
1572.70 550
1572.79 536
1572.88 523
1572.97 510
1573.06 497
1573.15 484
1573.24 470
1573.34 456
1573.43 442
1573.52 429
1573.61 417
1573.70 407
1573.79 397
1573.88 388
1573.97 379
1574.06 368
1574.15 355
1574.25 341
1574.34 325
1574.43 309
1574.52 294
1574.61 281
1574.70 270
1574.79 262
1574.88 256
1574.97 252
1575.07 251
1575.16 251
1575.25 254
1575.34 257
1575.43 262
1575.52 267
1575.61 272
1575.70 276
1575.79 279
1575.89 280
1575.98 280
1576.07 278
1576.16 276
1576.25 274
1576.34 270
1576.43 266
1576.52 261
1576.61 255
1576.71 248
1576.80 242
1576.89 236
1576.98 234
1577.07 233
1577.16 235
1577.25 239
1577.34 244
1577.44 248
1577.53 252
1577.62 254
1577.71 254
1577.80 253
1577.89 251
1577.98 248
1578.07 244
1578.16 240
1578.26 237
1578.35 233
1578.44 230
1578.53 228
1578.62 227
1578.71 226
1578.80 226
1578.89 227
1578.99 228
1579.08 230
1579.17 233
1579.26 236
1579.35 237
1579.44 237
1579.53 235
1579.62 230
1579.72 225
1579.81 218
1579.90 213
1579.99 209
1580.08 207
1580.17 206
1580.26 206
1580.35 206
1580.44 204
1580.54 202
1580.63 199
1580.72 196
1580.81 194
1580.90 193
1580.99 195
1581.08 198
1581.18 203
1581.27 209
1581.36 213
1581.45 216
1581.54 216
1581.63 212
1581.72 205
1581.81 195
1581.91 183
1582.00 171
1582.09 159
1582.18 150
1582.27 144
1582.36 141
1582.45 139
1582.54 140
1582.64 142
1582.73 146
1582.82 152
1582.91 158
1583.00 166
1583.09 174
1583.18 181
1583.28 187
1583.37 191
1583.46 192
1583.55 191
1583.64 189
1583.73 185
1583.82 182
1583.91 179
1584.01 178
1584.10 177
1584.19 178
1584.28 179
1584.37 180
1584.46 182
1584.55 185
1584.65 188
1584.74 193
1584.83 198
1584.92 205
1585.01 213
1585.10 220
1585.19 227
1585.29 232
1585.38 236
1585.47 239
1585.56 243
1585.65 246
1585.74 251
1585.83 257
1585.92 264
1586.02 271
1586.11 279
1586.20 286
1586.29 293
1586.38 300
1586.47 307
1586.56 314
1586.66 323
1586.75 331
1586.84 340
1586.93 350
1587.02 360
1587.11 371
1587.20 381
1587.30 389
1587.39 395
1587.48 399
1587.57 398
1587.66 394
1587.75 387
1587.85 378
1587.94 368
1588.03 357
1588.12 346
1588.21 336
1588.30 327
1588.39 319
1588.49 313
1588.58 308
1588.67 304
1588.76 303
1588.85 304
1588.94 306
1589.03 308
1589.13 311
1589.22 314
1589.31 316
1589.40 316
1589.49 316
1589.58 315
1589.68 315
1589.77 315
1589.86 317
1589.95 320
1590.04 324
1590.13 327
1590.22 328
1590.32 326
1590.41 321
1590.50 312
1590.59 302
1590.68 289
1590.77 276
1590.87 263
1590.96 252
1591.05 243
1591.14 235
1591.23 228
1591.32 223
1591.41 218
1591.51 213
1591.60 209
1591.69 204
1591.78 198
1591.87 192
1591.96 186
1592.06 181
1592.15 176
1592.24 173
1592.33 172
1592.42 173
1592.51 174
1592.61 176
1592.70 178
1592.79 178
1592.88 177
1592.97 174
1593.06 170
1593.15 165
1593.25 160
1593.34 155
1593.43 149
1593.52 143
1593.61 136
1593.70 129
1593.80 123
1593.89 117
1593.98 114
1594.07 113
1594.16 115
1594.25 120
1594.35 128
1594.44 136
1594.53 145
1594.62 153
1594.71 161
1594.80 167
1594.90 173
1594.99 178
1595.08 181
1595.17 183
1595.26 182
1595.35 178
1595.45 171
1595.54 161
1595.63 151
1595.72 140
1595.81 132
1595.90 126
1596.00 124
1596.09 124
1596.18 127
1596.27 130
1596.36 133
1596.45 134
1596.55 134
1596.64 131
1596.73 128
1596.82 125
1596.91 123
1597.01 123
1597.10 126
1597.19 130
1597.28 136
1597.37 141
1597.46 145
1597.56 147
1597.65 148
1597.74 148
1597.83 147
1597.92 148
1598.01 149
1598.11 150
1598.20 151
1598.29 151
1598.38 148
1598.47 143
1598.56 137
1598.66 131
1598.75 125
1598.84 120
1598.93 117
1599.02 115
1599.12 115
1599.21 117
1599.30 119
1599.39 122
1599.48 127
1599.57 132
1599.67 138
1599.76 143
1599.85 148
1599.94 151
1600.03 153
1600.13 154
1600.22 156
1600.31 158
1600.40 162
1600.49 169
1600.58 178
1600.68 189
1600.77 200
1600.86 210
1600.95 219
1601.04 226
1601.14 231
1601.23 235
1601.32 239
1601.41 242
1601.50 245
1601.59 247
1601.69 248
1601.78 248
1601.87 246
1601.96 242
1602.05 237
1602.15 232
1602.24 229
1602.33 227
1602.42 228
1602.51 231
1602.61 236
1602.70 242
1602.79 247
1602.88 251
1602.97 253
1603.06 254
1603.16 253
1603.25 252
1603.34 252
1603.43 253
1603.52 256
1603.62 262
1603.71 268
1603.80 276
1603.89 283
1603.98 288
1604.08 292
1604.17 294
1604.26 296
1604.35 296
1604.44 297
1604.54 297
1604.63 298
1604.72 298
1604.81 298
1604.90 298
1605.00 299
1605.09 300
1605.18 300
1605.27 298
1605.36 294
1605.46 288
1605.55 279
1605.64 270
1605.73 262
1605.82 256
1605.92 253
1606.01 253
1606.10 254
1606.19 256
1606.28 257
1606.38 256
1606.47 252
1606.56 246
1606.65 238
1606.74 229
1606.84 219
1606.93 209
1607.02 200
1607.11 192
1607.20 186
1607.30 181
1607.39 178
1607.48 177
1607.57 177
1607.66 178
1607.76 180
1607.85 182
1607.94 184
1608.03 186
1608.12 186
1608.22 184
1608.31 181
1608.40 175
1608.49 168
1608.58 159
1608.68 152
1608.77 145
1608.86 141
1608.95 140
1609.04 142
1609.14 145
1609.23 151
1609.32 157
1609.41 163
1609.50 168
1609.60 171
1609.69 173
1609.78 173
1609.87 170
1609.97 167
1610.06 162
1610.15 157
1610.24 153
1610.33 150
1610.43 149
1610.52 148
1610.61 147
1610.70 147
1610.79 146
1610.89 145
1610.98 143
1611.07 142
1611.16 139
1611.25 136
1611.35 132
1611.44 127
1611.53 121
1611.62 114
1611.72 107
1611.81 101
1611.90 95
1611.99 91
1612.08 89
1612.18 88
1612.27 89
1612.36 90
1612.45 93
1612.55 95
1612.64 97
1612.73 98
1612.82 99
1612.91 99
1613.01 100
1613.10 99
1613.19 99
1613.28 97
1613.37 95
1613.47 93
1613.56 90
1613.65 89
1613.74 88
1613.84 88
1613.93 89
1614.02 90
1614.11 90
1614.20 89
1614.30 86
1614.39 81
1614.48 74
1614.57 67
1614.67 60
1614.76 55
1614.85 51
1614.94 51
1615.03 54
1615.13 59
1615.22 67
1615.31 74
1615.40 81
1615.50 86
1615.59 88
1615.68 88
1615.77 85
1615.87 82
1615.96 78
1616.05 74
1616.14 71
1616.23 68
1616.33 64
1616.42 60
1616.51 54
1616.60 49
1616.70 44
1616.79 39
1616.88 36
1616.97 33
1617.06 31
1617.16 28
1617.25 26
1617.34 22
1617.43 19
1617.53 16
1617.62 14
1617.71 13
1617.80 14
1617.90 16
1617.99 20
1618.08 23
1618.17 27
1618.27 29
1618.36 31
1618.45 32
1618.54 33
1618.63 34
1618.73 34
1618.82 35
1618.91 36
1619.00 36
1619.10 36
1619.19 37
1619.28 37
1619.37 36
1619.47 36
1619.56 36
1619.65 36
1619.74 35
1619.84 34
1619.93 34
1620.02 34
1620.11 34
1620.20 35
1620.30 37
1620.39 39
1620.48 41
1620.57 42
1620.67 42
1620.76 41
1620.85 39
1620.94 38
1621.04 37
1621.13 36
1621.22 35
1621.31 35
1621.41 35
1621.50 35
1621.59 35
1621.68 35
1621.78 35
1621.87 36
1621.96 36
1622.05 36
1622.15 36
1622.24 34
1622.33 32
1622.42 30
1622.52 27
1622.61 24
1622.70 21
1622.79 20
1622.89 19
1622.98 19
1623.07 19
1623.16 20
1623.26 21
1623.35 22
1623.44 22
1623.53 21
1623.63 19
1623.72 17
1623.81 14
1623.90 11
1624.00 9
1624.09 8
1624.18 8
1624.27 9
1624.37 9
1624.46 10
1624.55 10
1624.64 10
1624.74 8
1624.83 6
1624.92 2
1625.01 0
1625.11 0
1625.20 0
1625.29 0
1625.38 0
1625.48 0
1625.57 0
1625.66 0
1625.75 6
1625.85 14
1625.94 22
1626.03 29
1626.12 34
1626.22 37
1626.31 39
1626.40 39
1626.49 39
1626.59 38
1626.68 36
1626.77 33
1626.86 29
1626.96 24
1627.05 18
1627.14 12
1627.23 7
1627.33 3
1627.42 0
1627.51 0
1627.60 0
1627.70 0
1627.79 0
1627.88 0
1627.98 1
1628.07 5
1628.16 11
1628.25 17
1628.35 24
1628.44 30
1628.53 34
1628.62 37
1628.72 37
1628.81 34
1628.90 30
1628.99 24
1629.09 20
1629.18 16
1629.27 14
1629.36 14
1629.46 16
1629.55 20
1629.64 24
1629.74 28
1629.83 31
1629.92 33
1630.01 33
1630.11 32
1630.20 31
1630.29 31
1630.38 32
1630.48 33
1630.57 35
1630.66 37
1630.75 39
1630.85 39
1630.94 38
1631.03 35
1631.13 32
1631.22 29
1631.31 26
1631.40 24
1631.50 23
1631.59 23
1631.68 24
1631.77 25
1631.87 25
1631.96 25
1632.05 23
1632.15 21
1632.24 19
1632.33 17
1632.42 15
1632.52 14
1632.61 14
1632.70 15
1632.79 16
1632.89 16
1632.98 16
1633.07 15
1633.17 12
1633.26 10
1633.35 7
1633.44 6
1633.54 5
1633.63 6
1633.72 7
1633.82 9
1633.91 11
1634.00 12
1634.09 12
1634.19 11
1634.28 9
1634.37 7
1634.46 5
1634.56 2
1634.65 0
1634.74 0
1634.84 0
1634.93 0
1635.02 0
1635.11 0
1635.21 0
1635.30 0
1635.39 5
1635.49 12
1635.58 19
1635.67 25
1635.76 28
1635.86 29
1635.95 27
1636.04 24
1636.14 21
1636.23 19
1636.32 18
1636.41 19
1636.51 23
1636.60 27
1636.69 33
1636.79 38
1636.88 44
1636.97 50
1637.06 56
1637.16 62
1637.25 68
1637.34 72
1637.44 74
1637.53 73
1637.62 70
1637.71 65
1637.81 58
1637.90 51
1637.99 45
1638.09 41
1638.18 38
1638.27 36
1638.36 35
1638.46 35
1638.55 34
1638.64 33
1638.74 32
1638.83 30
1638.92 28
1639.02 26
1639.11 26
1639.20 27
1639.29 29
1639.39 34
1639.48 39
1639.57 43
1639.67 47
1639.76 49
1639.85 48
1639.94 46
1640.04 41
1640.13 36
1640.22 31
1640.32 26
1640.41 22
1640.50 18
1640.60 15
1640.69 11
1640.78 8
1640.87 5
1640.97 2
1641.06 0
1641.15 0
1641.25 0
1641.34 0
1641.43 1
1641.53 3
1641.62 6
1641.71 10
1641.80 14
1641.90 19
1641.99 24
1642.08 29
1642.18 32
1642.27 35
1642.36 37
1642.46 38
1642.55 39
1642.64 39
1642.73 38
1642.83 38
1642.92 37
1643.01 37
1643.11 37
1643.20 37
1643.29 38
1643.39 37
1643.48 37
1643.57 36
1643.66 34
1643.76 33
1643.85 31
1643.94 29
1644.04 27
1644.13 24
1644.22 22
1644.32 20
1644.41 19
1644.50 19
1644.60 21
1644.69 25
1644.78 29
1644.87 33
1644.97 36
1645.06 39
1645.15 41
1645.25 42
1645.34 44
1645.43 47
1645.53 51
1645.62 55
1645.71 59
1645.81 61
1645.90 61
1645.99 59
1646.09 55
1646.18 50
1646.27 45
1646.36 41
1646.46 38
1646.55 37
1646.64 36
1646.74 36
1646.83 36
1646.92 35
1647.02 33
1647.11 31
1647.20 29
1647.30 27
1647.39 25
1647.48 23
1647.58 21
1647.67 20
1647.76 17
1647.86 14
1647.95 11
1648.04 9
1648.13 6
1648.23 5
1648.32 5
1648.41 6
1648.51 8
1648.60 11
1648.69 14
1648.79 17
1648.88 20
1648.97 21
1649.07 21
1649.16 20
1649.25 18
1649.35 16
1649.44 14
1649.53 12
1649.63 11
1649.72 12
1649.81 14
1649.91 16
1650.00 19
1650.09 23
1650.19 26
1650.28 30
1650.37 32
1650.47 34
1650.56 35
1650.65 36
1650.75 35
1650.84 34
1650.93 33
1651.02 31
1651.12 31
1651.21 31
1651.30 31
1651.40 32
1651.49 34
1651.58 37
1651.68 40
1651.77 45
1651.86 49
1651.96 53
1652.05 56
1652.14 57
1652.24 56
1652.33 51
1652.42 44
1652.52 35
1652.61 26
1652.70 16
1652.80 8
1652.89 1
1652.98 0
1653.08 0
1653.17 0
1653.26 0
1653.36 0
1653.45 0
1653.54 0
1653.64 0
1653.73 1
1653.82 6
1653.92 11
1654.01 17
1654.10 23
1654.20 29
1654.29 34
1654.38 37
1654.48 39
1654.57 40
1654.66 39
1654.76 37
1654.85 34
1654.94 33
1655.04 32
1655.13 33
1655.22 34
1655.32 35
1655.41 36
1655.50 36
1655.60 34
1655.69 31
1655.78 27
1655.88 23
1655.97 20
1656.07 18
1656.16 18
1656.25 19
1656.35 21
1656.44 24
1656.53 27
1656.63 31
1656.72 34
1656.81 37
1656.91 40
1657.00 43
1657.09 46
1657.19 50
1657.28 53
1657.37 58
1657.47 63
1657.56 68
1657.65 73
1657.75 78
1657.84 81
1657.93 82
1658.03 80
1658.12 77
1658.21 72
1658.31 66
1658.40 61
1658.49 57
1658.59 55
1658.68 56
1658.78 58
1658.87 62
1658.96 67
1659.06 72
1659.15 76
1659.24 79
1659.34 81
1659.43 82
1659.52 82
1659.62 82
1659.71 81
1659.80 80
1659.90 79
1659.99 76
1660.08 73
1660.18 69
1660.27 64
1660.36 58
1660.46 52
1660.55 45
1660.65 39
1660.74 33
1660.83 28
1660.93 25
1661.02 23
1661.11 24
1661.21 26
1661.30 29
1661.39 33
1661.49 36
1661.58 39
1661.67 40
1661.77 39
1661.86 37
1661.96 34
1662.05 31
1662.14 27
1662.24 24
1662.33 22
1662.42 20
1662.52 19
1662.61 18
1662.70 18
1662.80 18
1662.89 19
1662.98 19
1663.08 19
1663.17 19
1663.27 19
1663.36 20
1663.45 21
1663.55 24
1663.64 27
1663.73 31
1663.83 35
1663.92 38
1664.01 41
1664.11 42
1664.20 43
1664.30 44
1664.39 45
1664.48 46
1664.58 48
1664.67 50
1664.76 53
1664.86 57
1664.95 60
1665.04 64
1665.14 68
1665.23 71
1665.33 73
1665.42 73
1665.51 72
1665.61 70
1665.70 66
1665.79 62
1665.89 58
1665.98 53
1666.08 50
1666.17 47
1666.26 45
1666.36 44
1666.45 43
1666.54 42
1666.64 41
1666.73 40
1666.82 39
1666.92 40
1667.01 41
1667.11 42
1667.20 44
1667.29 46
1667.39 48
1667.48 49
1667.57 49
1667.67 48
1667.76 48
1667.86 47
1667.95 46
1668.04 44
1668.14 42
1668.23 39
1668.32 36
1668.42 33
1668.51 30
1668.61 29
1668.70 29
1668.79 30
1668.89 33
1668.98 35
1669.07 38
1669.17 41
1669.26 43
1669.36 45
1669.45 47
1669.54 47
1669.64 46
1669.73 44
1669.83 39
1669.92 34
1670.01 28
1670.11 24
1670.20 21
1670.29 21
1670.39 24
1670.48 30
1670.58 37
1670.67 46
1670.76 53
1670.86 59
1670.95 63
1671.04 64
1671.14 63
1671.23 59
1671.33 54
1671.42 49
1671.51 44
1671.61 41
1671.70 39
1671.80 40
1671.89 42
1671.98 46
1672.08 51
1672.17 56
1672.26 59
1672.36 61
1672.45 61
1672.55 59
1672.64 55
1672.73 51
1672.83 47
1672.92 43
1673.02 41
1673.11 39
1673.20 38
1673.30 38
1673.39 39
1673.49 41
1673.58 43
1673.67 44
1673.77 43
1673.86 40
1673.95 34
1674.05 27
1674.14 19
1674.24 12
1674.33 8
1674.42 8
1674.52 12
1674.61 19
1674.71 29
1674.80 39
1674.89 49
1674.99 56
1675.08 61
1675.18 63
1675.27 63
1675.36 62
1675.46 59
1675.55 55
1675.65 51
1675.74 46
1675.83 42
1675.93 37
1676.02 33
1676.12 30
1676.21 28
1676.30 27
1676.40 28
1676.49 30
1676.59 33
1676.68 37
1676.77 40
1676.87 42
1676.96 42
1677.06 39
1677.15 35
1677.24 30
1677.34 23
1677.43 16
1677.53 9
1677.62 2
1677.71 0
1677.81 0
1677.90 0
1678.00 0
1678.09 0
1678.18 0
1678.28 0
1678.37 0
1678.47 7
1678.56 13
1678.65 17
1678.75 17
1678.84 16
1678.94 14
1679.03 12
1679.12 12
1679.22 14
1679.31 17
1679.41 21
1679.50 25
1679.59 27
1679.69 28
1679.78 25
1679.88 21
1679.97 17
1680.06 12
1680.16 8
1680.25 7
1680.35 9
1680.44 13
1680.54 18
1680.63 24
1680.72 30
1680.82 34
1680.91 36
1681.01 36
1681.10 34
1681.19 31
1681.29 29
1681.38 29
1681.48 30
1681.57 31
1681.66 34
1681.76 37
1681.85 39
1681.95 40
1682.04 40
1682.14 40
1682.23 40
1682.32 40
1682.42 42
1682.51 44
1682.61 47
1682.70 50
1682.79 52
1682.89 53
1682.98 52
1683.08 49
1683.17 45
1683.27 40
1683.36 35
1683.45 30
1683.55 27
1683.64 24
1683.74 24
1683.83 24
1683.92 25
1684.02 27
1684.11 28
1684.21 29
1684.30 30
1684.40 31
1684.49 32
1684.58 33
1684.68 34
1684.77 34
1684.87 34
1684.96 34
1685.05 33
1685.15 34
1685.24 35
1685.34 37
1685.43 40
1685.53 43
1685.62 46
1685.71 48
1685.81 50
1685.90 50
1686.00 49
1686.09 47
1686.19 43
1686.28 39
1686.37 34
1686.47 29
1686.56 24
1686.66 20
1686.75 17
1686.85 16
1686.94 16
1687.03 18
1687.13 20
1687.22 22
1687.32 23
1687.41 21
1687.51 18
1687.60 14
1687.69 10
1687.79 5
1687.88 2
1687.98 1
1688.07 0
1688.17 0
1688.26 0
1688.35 0
1688.45 0
1688.54 0
1688.64 0
1688.73 0
1688.83 0
1688.92 0
1689.01 3
1689.11 7
1689.20 13
1689.30 18
1689.39 22
1689.49 26
1689.58 28
1689.68 29
1689.77 28
1689.86 26
1689.96 23
1690.05 20
1690.15 17
1690.24 15
1690.34 14
1690.43 15
1690.52 18
1690.62 23
1690.71 28
1690.81 32
1690.90 37
1691.00 40
1691.09 41
1691.19 42
1691.28 43
1691.37 44
1691.47 46
1691.56 48
1691.66 50
1691.75 52
1691.85 53
1691.94 53
1692.03 52
1692.13 50
1692.22 48
1692.32 46
1692.41 45
1692.51 43
1692.60 41
1692.70 40
1692.79 38
1692.88 35
1692.98 33
1693.07 31
1693.17 30
1693.26 30
1693.36 31
1693.45 33
1693.55 34
1693.64 36
1693.73 36
1693.83 35
1693.92 33
1694.02 29
1694.11 25
1694.21 21
1694.30 17
1694.40 13
1694.49 9
1694.59 7
1694.68 5
1694.77 3
1694.87 2
1694.96 0
1695.06 0
1695.15 0
1695.25 0
1695.34 0
1695.44 0
1695.53 0
1695.62 0
1695.72 0
1695.81 3
1695.91 7
1696.00 10
1696.10 13
1696.19 14
1696.29 16
1696.38 16
1696.48 17
1696.57 18
1696.66 19
1696.76 21
1696.85 24
1696.95 27
1697.04 31
1697.14 34
1697.23 38
1697.33 41
1697.42 44
1697.52 46
1697.61 47
1697.70 47
1697.80 46
1697.89 44
1697.99 41
1698.08 38
1698.18 34
1698.27 30
1698.37 26
1698.46 23
1698.56 20
1698.65 19
1698.75 18
1698.84 17
1698.93 18
1699.03 19
1699.12 21
1699.22 24
1699.31 27
1699.41 31
1699.50 35
1699.60 38
1699.69 41
1699.79 44
1699.88 45
1699.98 46
1700.07 46
1700.16 47
1700.26 47
1700.35 48
1700.45 49
1700.54 50
1700.64 50
1700.73 50
1700.83 49
1700.92 49
1701.02 48
1701.11 49
1701.21 50
1701.30 51
1701.40 53
1701.49 54
1701.58 54
1701.68 52
1701.77 48
1701.87 44
1701.96 39
1702.06 34
1702.15 31
1702.25 30
1702.34 29
1702.44 30
1702.53 31
1702.63 32
1702.72 33
1702.82 35
1702.91 36
1703.01 36
1703.10 37
1703.19 36
1703.29 35
1703.38 33
1703.48 31
1703.57 29
1703.67 28
1703.76 28
1703.86 28
1703.95 30
1704.05 32
1704.14 35
1704.24 39
1704.33 44
1704.43 49
1704.52 53
1704.62 55
1704.71 56
1704.81 55
1704.90 51
1705.00 46
1705.09 41
1705.18 38
1705.28 37
1705.37 39
1705.47 44
1705.56 51
1705.66 59
1705.75 67
1705.85 73
1705.94 77
1706.04 79
1706.13 79
1706.23 77
1706.32 75
1706.42 71
1706.51 68
1706.61 63
1706.70 57
1706.80 50
1706.89 42
1706.99 33
1707.08 24
1707.18 16
1707.27 10
1707.37 5
1707.46 1
1707.56 0
1707.65 0
1707.74 0
1707.84 0
1707.93 0
1708.03 0
1708.12 0
1708.22 0
1708.31 1
1708.41 2
1708.50 2
1708.60 3
1708.69 3
1708.79 5
1708.88 6
1708.98 7
1709.07 9
1709.17 9
1709.26 9
1709.36 9
1709.45 8
1709.55 7
1709.64 7
1709.74 8
1709.83 9
1709.93 11
1710.02 13
1710.12 14
1710.21 16
1710.31 17
1710.40 19
1710.50 22
1710.59 25
1710.69 30
1710.78 37
1710.88 43
1710.97 49
1711.07 53
1711.16 55
1711.26 55
1711.35 52
1711.45 48
1711.54 43
1711.64 37
1711.73 33
1711.83 30
1711.92 29
1712.02 30
1712.11 32
1712.21 36
1712.30 41
1712.40 46
1712.49 50
1712.59 53
1712.68 54
1712.78 53
1712.87 50
1712.97 46
1713.06 40
1713.16 33
1713.25 26
1713.35 21
1713.44 18
1713.54 19
1713.63 22
1713.73 29
1713.82 38
1713.92 47
1714.01 56
1714.11 64
1714.20 68
1714.30 71
1714.39 71
1714.49 71
1714.58 70
1714.68 69
1714.77 68
1714.87 67
1714.96 66
1715.06 62
1715.15 58
1715.25 52
1715.34 46
1715.44 40
1715.53 36
1715.63 34
1715.72 34
1715.82 35
1715.91 37
1716.01 40
1716.10 42
1716.20 44
1716.29 46
1716.39 47
1716.48 48
1716.58 50
1716.67 51
1716.77 52
1716.86 53
1716.96 54
1717.05 54
1717.15 54
1717.24 54
1717.34 55
1717.43 57
1717.53 59
1717.62 61
1717.72 62
1717.81 63
1717.91 62
1718.00 61
1718.10 58
1718.20 55
1718.29 51
1718.39 47
1718.48 43
1718.58 39
1718.67 36
1718.77 34
1718.86 34
1718.96 37
1719.05 41
1719.15 46
1719.24 52
1719.34 58
1719.43 62
1719.53 64
1719.62 64
1719.72 61
1719.81 58
1719.91 55
1720.00 53
1720.10 52
1720.19 52
1720.29 53
1720.38 54
1720.48 54
1720.57 54
1720.67 52
1720.77 49
1720.86 47
1720.96 44
1721.05 43
1721.15 42
1721.24 41
1721.34 41
1721.43 40
1721.53 39
1721.62 38
1721.72 36
1721.81 36
1721.91 36
1722.00 38
1722.10 41
1722.19 45
1722.29 49
1722.38 53
1722.48 55
1722.57 55
1722.67 52
1722.77 48
1722.86 43
1722.96 38
1723.05 34
1723.15 31
1723.24 31
1723.34 32
1723.43 35
1723.53 38
1723.62 40
1723.72 42
1723.81 42
1723.91 41
1724.00 40
1724.10 37
1724.19 34
1724.29 31
1724.39 27
1724.48 24
1724.58 22
1724.67 21
1724.77 20
1724.86 20
1724.96 20
1725.05 21
1725.15 22
1725.24 23
1725.34 26
1725.43 30
1725.53 35
1725.62 40
1725.72 46
1725.82 50
1725.91 53
1726.01 53
1726.10 51
1726.20 47
1726.29 41
1726.39 35
1726.48 29
1726.58 24
1726.67 21
1726.77 19
1726.86 19
1726.96 20
1727.06 22
1727.15 25
1727.25 29
1727.34 33
1727.44 37
1727.53 41
1727.63 43
1727.72 45
1727.82 45
1727.91 43
1728.01 41
1728.10 39
1728.20 36
1728.30 33
1728.39 30
1728.49 27
1728.58 24
1728.68 21
1728.77 20
1728.87 20
1728.96 23
1729.06 27
1729.15 32
1729.25 39
1729.35 45
1729.44 50
1729.54 55
1729.63 58
1729.73 61
1729.82 63
1729.92 65
1730.01 65
1730.11 64
1730.20 61
1730.30 57
1730.40 51
1730.49 43
1730.59 35
1730.68 27
1730.78 20
1730.87 15
1730.97 11
1731.06 8
1731.16 8
1731.25 8
1731.35 9
1731.45 11
1731.54 13
1731.64 15
1731.73 16
1731.83 17
1731.92 17
1732.02 16
1732.11 15
1732.21 15
1732.31 16
1732.40 18
1732.50 21
1732.59 25
1732.69 30
1732.78 34
1732.88 38
1732.97 40
1733.07 41
1733.17 40
1733.26 38
1733.36 36
1733.45 34
1733.55 32
1733.64 30
1733.74 29
1733.83 29
1733.93 31
1734.03 33
1734.12 36
1734.22 40
1734.31 44
1734.41 49
1734.50 53
1734.60 56
1734.69 57
1734.79 57
1734.89 55
1734.98 52
1735.08 50
1735.17 48
1735.27 48
1735.36 50
1735.46 53
1735.56 55
1735.65 57
1735.75 57
1735.84 55
1735.94 53
1736.03 50
1736.13 48
1736.22 47
1736.32 48
1736.42 50
1736.51 53
1736.61 57
1736.70 61
1736.80 64
1736.89 68
1736.99 71
1737.09 73
1737.18 74
1737.28 74
1737.37 72
1737.47 69
1737.56 64
1737.66 60
1737.76 56
1737.85 53
1737.95 52
1738.04 53
1738.14 55
1738.23 57
1738.33 59
1738.43 60
1738.52 61
1738.62 61
1738.71 60
1738.81 59
1738.90 58
1739.00 56
1739.10 53
1739.19 50
1739.29 47
1739.38 43
1739.48 40
1739.57 37
1739.67 36
1739.77 36
1739.86 37
1739.96 39
1740.05 42
1740.15 44
1740.24 45
1740.34 45
1740.44 43
1740.53 41
1740.63 39
1740.72 37
1740.82 37
1740.91 38
1741.01 40
1741.11 44
1741.20 48
1741.30 51
1741.39 53
1741.49 55
1741.59 56
1741.68 57
1741.78 58
1741.87 59
1741.97 60
1742.06 61
1742.16 60
1742.26 59
1742.35 57
1742.45 54
1742.54 52
1742.64 51
1742.73 51
1742.83 53
1742.93 55
1743.02 58
1743.12 59
1743.21 60
1743.31 58
1743.41 56
1743.50 54
1743.60 52
1743.69 50
1743.79 50
1743.88 50
1743.98 50
1744.08 50
1744.17 49
1744.27 49
1744.36 48
1744.46 48
1744.56 49
1744.65 50
1744.75 53
1744.84 56
1744.94 59
1745.04 63
1745.13 65
1745.23 67
1745.32 67
1745.42 67
1745.51 66
1745.61 66
1745.71 66
1745.80 67
1745.90 68
1745.99 70
1746.09 70
1746.19 71
1746.28 72
1746.38 73
1746.47 74
1746.57 76
1746.67 78
1746.76 80
1746.86 80
1746.95 79
1747.05 77
1747.15 74
1747.24 71
1747.34 69
1747.43 68
1747.53 68
1747.63 67
1747.72 66
1747.82 62
1747.91 56
1748.01 49
1748.11 40
1748.20 30
1748.30 21
1748.39 14
1748.49 9
1748.59 6
1748.68 5
1748.78 6
1748.87 8
1748.97 12
1749.07 15
1749.16 19
1749.26 22
1749.35 25
1749.45 28
1749.55 30
1749.64 31
1749.74 31
1749.83 31
1749.93 30
1750.03 28
1750.12 26
1750.22 24
1750.31 23
1750.41 22
1750.51 23
1750.60 24
1750.70 26
1750.79 28
1750.89 30
1750.99 32
1751.08 32
1751.18 30
1751.27 27
1751.37 23
1751.47 18
1751.56 12
1751.66 7
1751.75 2
1751.85 0
1751.95 0
1752.04 0
1752.14 0
1752.23 0
1752.33 0
1752.43 0
1752.52 0
1752.62 3
1752.71 9
1752.81 13
1752.91 16
1753.00 17
1753.10 17
1753.20 16
1753.29 15
1753.39 15
1753.48 16
1753.58 20
1753.68 25
1753.77 32
1753.87 39
1753.96 45
1754.06 51
1754.16 54
1754.25 55
1754.35 54
1754.45 53
1754.54 51
1754.64 50
1754.73 49
1754.83 50
1754.93 50
1755.02 49
1755.12 48
1755.21 45
1755.31 42
1755.41 39
1755.50 36
1755.60 36
1755.70 37
1755.79 40
1755.89 43
1755.98 47
1756.08 50
1756.18 51
1756.27 51
1756.37 50
1756.46 49
1756.56 47
1756.66 46
1756.75 45
1756.85 44
1756.95 44
1757.04 42
1757.14 39
1757.23 36
1757.33 32
1757.43 27
1757.52 22
1757.62 19
1757.72 16
1757.81 13
1757.91 12
1758.00 11
1758.10 10
1758.20 9
1758.29 9
1758.39 10
1758.49 12
1758.58 16
1758.68 20
1758.77 25
1758.87 30
1758.97 33
1759.06 35
1759.16 36
1759.26 35
1759.35 35
1759.45 36
1759.54 38
1759.64 42
1759.74 48
1759.83 53
1759.93 59
1760.03 62
1760.12 64
1760.22 63
1760.31 60
1760.41 55
1760.51 49
1760.60 42
1760.70 35
1760.80 28
1760.89 22
1760.99 17
1761.09 14
1761.18 12
1761.28 12
1761.37 14
1761.47 17
1761.57 22
1761.66 26
1761.76 31
1761.86 36
1761.95 40
1762.05 44
1762.15 48
1762.24 52
1762.34 55
1762.43 57
1762.53 58
1762.63 59
1762.72 58
1762.82 57
1762.92 56
1763.01 55
1763.11 54
1763.21 52
1763.30 50
1763.40 46
1763.49 42
1763.59 38
1763.69 32
1763.78 27
1763.88 23
1763.98 19
1764.07 17
1764.17 17
1764.27 18
1764.36 20
1764.46 22
1764.55 25
1764.65 27
1764.75 30
1764.84 32
1764.94 35
1765.04 38
1765.13 40
1765.23 43
1765.33 45
1765.42 47
1765.52 49
1765.62 51
1765.71 55
1765.81 60
1765.91 66
1766.00 74
1766.10 82
1766.19 90
1766.29 96
1766.39 100
1766.48 102
1766.58 101
1766.68 98
1766.77 93
1766.87 89
1766.97 84
1767.06 79
1767.16 74
1767.26 70
1767.35 66
1767.45 63
1767.55 60
1767.64 58
1767.74 57
1767.83 56
1767.93 56
1768.03 56
1768.12 56
1768.22 56
1768.32 55
1768.41 54
1768.51 52
1768.61 49
1768.70 46
1768.80 44
1768.90 43
1768.99 44
1769.09 46
1769.19 49
1769.28 52
1769.38 54
1769.48 54
1769.57 53
1769.67 50
1769.77 47
1769.86 44
1769.96 41
1770.06 40
1770.15 41
1770.25 42
1770.34 44
1770.44 45
1770.54 47
1770.63 49
1770.73 50
1770.83 52
1770.92 54
1771.02 56
1771.12 59
1771.21 62
1771.31 66
1771.41 69
1771.50 72
1771.60 74
1771.70 74
1771.79 74
1771.89 73
1771.99 72
1772.08 71
1772.18 71
1772.28 71
1772.37 72
1772.47 72
1772.57 72
1772.66 72
1772.76 72
1772.86 71
1772.95 71
1773.05 72
1773.15 73
1773.24 74
1773.34 75
1773.44 77
1773.53 79
1773.63 82
1773.73 86
1773.82 90
1773.92 95
1774.02 99
1774.11 101
1774.21 100
1774.31 96
1774.40 90
1774.50 82
1774.60 75
1774.69 68
1774.79 64
1774.89 62
1774.98 61
1775.08 62
1775.18 62
1775.27 62
1775.37 62
1775.47 61
1775.56 59
1775.66 58
1775.76 56
1775.85 55
1775.95 53
1776.05 51
1776.14 49
1776.24 48
1776.34 47
1776.43 47
1776.53 49
1776.63 53
1776.72 58
1776.82 63
1776.92 67
1777.02 71
1777.11 73
1777.21 73
1777.31 72
1777.40 71
1777.50 70
1777.60 70
1777.69 71
1777.79 72
1777.89 73
1777.98 74
1778.08 75
1778.18 74
1778.27 73
1778.37 72
1778.47 70
1778.56 68
1778.66 66
1778.76 62
1778.85 58
1778.95 52
1779.05 46
1779.14 40
1779.24 35
1779.34 31
1779.44 28
1779.53 26
1779.63 24
1779.73 22
1779.82 19
1779.92 16
1780.02 12
1780.11 9
1780.21 7
1780.31 6
1780.40 7
1780.50 10
1780.60 15
1780.69 20
1780.79 26
1780.89 31
1780.98 35
1781.08 38
1781.18 38
1781.28 37
1781.37 35
1781.47 31
1781.57 27
1781.66 23
1781.76 20
1781.86 17
1781.95 15
1782.05 14
1782.15 14
1782.24 15
1782.34 16
1782.44 18
1782.53 19
1782.63 20
1782.73 21
1782.83 21
1782.92 20
1783.02 19
1783.12 17
1783.21 15
1783.31 13
1783.41 11
1783.50 10
1783.60 10
1783.70 10
1783.80 11
1783.89 13
1783.99 15
1784.09 17
1784.18 19
1784.28 21
1784.38 22
1784.47 23
1784.57 24
1784.67 26
1784.76 29
1784.86 33
1784.96 39
1785.06 45
1785.15 52
1785.25 58
1785.35 62
1785.44 65
1785.54 65
1785.64 65
1785.73 63
1785.83 62
1785.93 61
1786.03 61
1786.12 64
1786.22 68
1786.32 74
1786.41 81
1786.51 87
1786.61 91
1786.70 94
1786.80 94
1786.90 92
1787.00 89
1787.09 85
1787.19 82
1787.29 81
1787.38 81
1787.48 81
1787.58 82
1787.67 82
1787.77 81
1787.87 79
1787.97 76
1788.06 75
1788.16 74
1788.26 76
1788.35 78
1788.45 82
1788.55 85
1788.65 86
1788.74 86
1788.84 83
1788.94 79
1789.03 74
1789.13 68
1789.23 64
1789.33 61
1789.42 60
1789.52 61
1789.62 63
1789.71 65
1789.81 68
1789.91 70
1790.00 71
1790.10 71
1790.20 69
1790.30 66
1790.39 63
1790.49 58
1790.59 55
1790.68 53
1790.78 53
1790.88 56
1790.98 62
1791.07 70
1791.17 78
1791.27 87
1791.36 95
1791.46 102
1791.56 107
1791.66 111
1791.75 114
1791.85 117
1791.95 118
1792.04 118
1792.14 116
1792.24 112
1792.34 106
1792.43 98
1792.53 91
1792.63 85
1792.73 82
1792.82 83
1792.92 86
1793.02 93
1793.11 100
1793.21 106
1793.31 110
1793.41 113
1793.50 113
1793.60 113
1793.70 114
1793.79 114
1793.89 116
1793.99 117
1794.09 118
1794.18 117
1794.28 115
1794.38 111
1794.48 106
1794.57 100
1794.67 94
1794.77 89
1794.86 84
1794.96 79
1795.06 74
1795.16 70
1795.25 67
1795.35 65
1795.45 64
1795.54 65
1795.64 66
1795.74 68
1795.84 68
1795.93 67
1796.03 64
1796.13 60
1796.23 54
1796.32 48
1796.42 44
1796.52 42
1796.61 42
1796.71 44
1796.81 47
1796.91 51
1797.00 54
1797.10 57
1797.20 59
1797.30 61
1797.39 62
1797.49 62
1797.59 61
1797.69 59
1797.78 56
1797.88 52
1797.98 47
1798.07 42
1798.17 37
1798.27 33
1798.37 29
1798.46 25
1798.56 22
1798.66 20
1798.76 18
1798.85 18
1798.95 18
1799.05 19
1799.15 21
1799.24 24
1799.34 27
1799.44 29
1799.53 31
1799.63 32
1799.73 32
1799.83 32
1799.92 31
1800.02 31
1800.12 30
1800.22 30
1800.31 29
1800.41 29
1800.51 29
1800.61 29
1800.70 29
1800.80 30
1800.90 31
1801.00 33
1801.09 34
1801.19 36
1801.29 37
1801.39 38
1801.48 39
1801.58 41
1801.68 41
1801.78 42
1801.87 42
1801.97 41
1802.07 40
1802.16 38
1802.26 36
1802.36 33
1802.46 32
1802.55 31
1802.65 31
1802.75 32
1802.85 35
1802.94 38
1803.04 42
1803.14 46
1803.24 50
1803.33 53
1803.43 56
1803.53 57
1803.63 58
1803.72 57
1803.82 56
1803.92 55
1804.02 54
1804.11 52
1804.21 49
1804.31 47
1804.41 43
1804.50 40
1804.60 36
1804.70 32
1804.80 28
1804.89 24
1804.99 21
1805.09 17
1805.19 14
1805.28 13
1805.38 12
1805.48 13
1805.58 16
1805.67 19
1805.77 23
1805.87 27
1805.97 31
1806.06 33
1806.16 34
1806.26 34
1806.36 35
1806.46 36
1806.55 39
1806.65 44
1806.75 50
1806.85 56
1806.94 62
1807.04 67
1807.14 69
1807.24 70
1807.33 69
1807.43 68
1807.53 68
1807.63 68
1807.72 70
1807.82 73
1807.92 76
1808.02 79
1808.11 81
1808.21 82
1808.31 83
1808.41 84
1808.50 85
1808.60 86
1808.70 87
1808.80 89
1808.89 91
1808.99 92
1809.09 92
1809.19 91
1809.29 89
1809.38 86
1809.48 81
1809.58 76
1809.68 70
1809.77 64
1809.87 58
1809.97 53
1810.07 49
1810.16 46
1810.26 44
1810.36 42
1810.46 41
1810.55 39
1810.65 37
1810.75 34
1810.85 31
1810.95 28
1811.04 25
1811.14 23
1811.24 23
1811.34 24
1811.43 26
1811.53 29
1811.63 32
1811.73 35
1811.82 37
1811.92 39
1812.02 39
1812.12 40
1812.22 41
1812.31 42
1812.41 44
1812.51 46
1812.61 48
1812.70 49
1812.80 48
1812.90 46
1813.00 42
1813.10 37
1813.19 30
1813.29 24
1813.39 18
1813.49 12
1813.58 9
1813.68 7
1813.78 7
1813.88 8
1813.97 10
1814.07 13
1814.17 16
1814.27 18
1814.37 19
1814.46 18
1814.56 16
1814.66 13
1814.76 11
1814.85 8
1814.95 6
1815.05 5
1815.15 5
1815.25 4
1815.34 4
1815.44 2
1815.54 0
1815.64 0
1815.74 0
1815.83 0
1815.93 0
1816.03 0
1816.13 0
1816.22 2
1816.32 7
1816.42 12
1816.52 16
1816.62 20
1816.71 23
1816.81 25
1816.91 26
1817.01 25
1817.10 24
1817.20 22
1817.30 20
1817.40 18
1817.50 17
1817.59 17
1817.69 18
1817.79 19
1817.89 20
1817.99 21
1818.08 21
1818.18 22
1818.28 22
1818.38 22
1818.47 23
1818.57 24
1818.67 26
1818.77 28
1818.87 31
1818.96 33
1819.06 34
1819.16 36
1819.26 37
1819.36 38
1819.45 39
1819.55 40
1819.65 40
1819.75 39
1819.85 38
1819.94 36
1820.04 33
1820.14 31
1820.24 30
1820.34 30
1820.43 31
1820.53 32
1820.63 34
1820.73 36
1820.82 38
1820.92 40
1821.02 42
1821.12 44
1821.22 47
1821.31 50
1821.41 53
1821.51 55
1821.61 57
1821.71 57
1821.80 57
1821.90 56
1822.00 56
1822.10 56
1822.20 57
1822.29 59
1822.39 61
1822.49 63
1822.59 64
1822.69 63
1822.78 60
1822.88 56
1822.98 52
1823.08 47
1823.18 42
1823.27 38
1823.37 35
1823.47 32
1823.57 29
1823.67 26
1823.76 23
1823.86 19
1823.96 16
1824.06 13
1824.16 11
1824.25 11
1824.35 14
1824.45 19
1824.55 26
1824.65 34
1824.74 40
1824.84 45
1824.94 46
1825.04 44
1825.14 38
1825.24 32
1825.33 24
1825.43 18
1825.53 13
1825.63 10
1825.73 10
1825.82 11
1825.92 13
1826.02 16
1826.12 19
1826.22 22
1826.31 25
1826.41 28
1826.51 31
1826.61 33
1826.71 36
1826.80 39
1826.90 43
1827.00 45
1827.10 47
1827.20 48
1827.30 49
1827.39 50
1827.49 52
1827.59 54
1827.69 57
1827.79 62
1827.88 67
1827.98 72
1828.08 77
1828.18 81
1828.28 84
1828.37 86
1828.47 88
1828.57 90
1828.67 92
1828.77 94
1828.87 96
1828.96 98
1829.06 100
1829.16 101
1829.26 100
1829.36 99
1829.45 96
1829.55 92
1829.65 87
1829.75 82
1829.85 75
1829.95 68
1830.04 62
1830.14 55
1830.24 49
1830.34 45
1830.44 42
1830.53 40
1830.63 39
1830.73 40
1830.83 41
1830.93 43
1831.03 45
1831.12 47
1831.22 50
1831.32 53
1831.42 57
1831.52 60
1831.61 63
1831.71 64
1831.81 64
1831.91 64
1832.01 62
1832.11 59
1832.20 55
1832.30 52
1832.40 48
1832.50 45
1832.60 43
1832.70 41
1832.79 41
1832.89 41
1832.99 42
1833.09 43
1833.19 44
1833.29 45
1833.38 47
1833.48 50
1833.58 53
1833.68 58
1833.78 62
1833.88 67
1833.97 71
1834.07 73
1834.17 73
1834.27 71
1834.37 66
1834.46 59
1834.56 51
1834.66 43
1834.76 34
1834.86 27
1834.96 20
1835.05 16
1835.15 13
1835.25 12
1835.35 13
1835.45 16
1835.55 19
1835.64 21
1835.74 24
1835.84 25
1835.94 25
1836.04 24
1836.14 23
1836.23 22
1836.33 21
1836.43 20
1836.53 21
1836.63 23
1836.73 26
1836.83 30
1836.92 35
1837.02 40
1837.12 44
1837.22 47
1837.32 49
1837.42 50
1837.51 49
1837.61 47
1837.71 45
1837.81 43
1837.91 43
1838.01 45
1838.10 50
1838.20 57
1838.30 65
1838.40 73
1838.50 80
1838.60 85
1838.69 86
1838.79 84
1838.89 80
1838.99 73
1839.09 66
1839.19 59
1839.29 53
1839.38 47
1839.48 42
1839.58 38
1839.68 34
1839.78 30
1839.88 26
1839.97 21
1840.07 17
1840.17 14
1840.27 12
1840.37 10
1840.47 10
1840.57 13
1840.66 17
1840.76 22
1840.86 30
1840.96 38
1841.06 47
1841.16 55
1841.25 63
1841.35 69
1841.45 74
1841.55 76
1841.65 77
1841.75 77
1841.85 76
1841.94 74
1842.04 73
1842.14 71
1842.24 71
1842.34 70
1842.44 69
1842.54 68
1842.63 67
1842.73 65
1842.83 62
1842.93 59
1843.03 56
1843.13 53
1843.23 51
1843.32 51
1843.42 52
1843.52 53
1843.62 57
1843.72 61
1843.82 66
1843.92 70
1844.01 75
1844.11 79
1844.21 83
1844.31 84
1844.41 84
1844.51 82
1844.61 80
1844.70 76
1844.80 73
1844.90 71
1845.00 70
1845.10 70
1845.20 70
1845.30 70
1845.39 70
1845.49 69
1845.59 68
1845.69 65
1845.79 63
1845.89 60
1845.99 57
1846.08 54
1846.18 52
1846.28 49
1846.38 48
1846.48 46
1846.58 44
1846.68 42
1846.77 40
1846.87 38
1846.97 35
1847.07 33
1847.17 30
1847.27 27
1847.37 25
1847.47 23
1847.56 22
1847.66 22
1847.76 23
1847.86 25
1847.96 29
1848.06 33
1848.16 37
1848.25 42
1848.35 47
1848.45 51
1848.55 56
1848.65 60
1848.75 63
1848.85 65
1848.95 65
1849.04 64
1849.14 61
1849.24 58
1849.34 55
1849.44 52
1849.54 49
1849.64 46
1849.74 43
1849.83 39
1849.93 36
1850.03 33
1850.13 30
1850.23 27
1850.33 25
1850.43 23
1850.53 21
1850.62 20
1850.72 20
1850.82 20
1850.92 20
1851.02 22
1851.12 24
1851.22 27
1851.32 31
1851.41 35
1851.51 39
1851.61 42
1851.71 45
1851.81 47
1851.91 47
1852.01 46
1852.11 43
1852.20 40
1852.30 36
1852.40 32
1852.50 28
1852.60 24
1852.70 21
1852.80 19
1852.90 18
1852.99 17
1853.09 18
1853.19 19
1853.29 20
1853.39 22
1853.49 24
1853.59 26
1853.69 28
1853.78 30
1853.88 32
1853.98 34
1854.08 37
1854.18 40
1854.28 42
1854.38 44
1854.48 44
1854.58 44
1854.67 42
1854.77 40
1854.87 39
1854.97 40
1855.07 43
1855.17 47
1855.27 53
1855.37 58
1855.47 62
1855.56 64
1855.66 63
1855.76 59
1855.86 54
1855.96 48
1856.06 43
1856.16 39
1856.26 37
1856.36 36
1856.45 38
1856.55 41
1856.65 45
1856.75 49
1856.85 52
1856.95 55
1857.05 55
1857.15 53
1857.25 49
1857.34 44
1857.44 38
1857.54 32
1857.64 29
1857.74 27
1857.84 29
1857.94 32
1858.04 36
1858.14 40
1858.23 43
1858.33 44
1858.43 44
1858.53 42
1858.63 39
1858.73 37
1858.83 35
1858.93 34
1859.03 34
1859.13 34
1859.22 34
1859.32 33
1859.42 32
1859.52 30
1859.62 29
1859.72 27
1859.82 26
1859.92 26
1860.02 26
1860.12 26
1860.21 26
1860.31 25
1860.41 23
1860.51 20
1860.61 16
1860.71 12
1860.81 9
1860.91 8
1861.01 10
1861.11 15
1861.20 22
1861.30 31
1861.40 41
1861.50 51
1861.60 60
1861.70 68
1861.80 74
1861.90 77
1862.00 79
1862.10 79
1862.20 77
1862.29 73
1862.39 69
1862.49 64
1862.59 60
1862.69 57
1862.79 54
1862.89 52
1862.99 50
1863.09 49
1863.19 47
1863.28 44
1863.38 42
1863.48 39
1863.58 36
1863.68 35
1863.78 34
1863.88 35
1863.98 37
1864.08 40
1864.18 42
1864.28 44
1864.37 45
1864.47 44
1864.57 43
1864.67 41
1864.77 40
1864.87 39
1864.97 39
1865.07 39
1865.17 40
1865.27 40
1865.37 39
1865.47 38
1865.56 35
1865.66 32
1865.76 29
1865.86 27
1865.96 24
1866.06 22
1866.16 20
1866.26 19
1866.36 17
1866.46 16
1866.56 15
1866.66 14
1866.75 15
1866.85 15
1866.95 16
1867.05 17
1867.15 17
1867.25 17
1867.35 15
1867.45 13
1867.55 10
1867.65 6
1867.75 3
1867.85 1
1867.94 0
1868.04 0
1868.14 0
1868.24 0
1868.34 0
1868.44 0
1868.54 0
1868.64 0
1868.74 0
1868.84 1
1868.94 7
1869.04 14
1869.14 23
1869.23 31
1869.33 37
1869.43 41
1869.53 43
1869.63 42
1869.73 39
1869.83 34
1869.93 29
1870.03 23
1870.13 18
1870.23 14
1870.33 12
1870.43 12
1870.52 13
1870.62 15
1870.72 17
1870.82 20
1870.92 21
1871.02 22
1871.12 22
1871.22 20
1871.32 18
1871.42 15
1871.52 11
1871.62 7
1871.72 3
1871.82 0
1871.91 0
1872.01 0
1872.11 0
1872.21 0
1872.31 0
1872.41 4
1872.51 9
1872.61 15
1872.71 19
1872.81 22
1872.91 23
1873.01 23
1873.11 23
1873.21 24
1873.31 26
1873.40 29
1873.50 34
1873.60 39
1873.70 44
1873.80 48
1873.90 50
1874.00 51
1874.10 49
1874.20 46
1874.30 42
1874.40 38
1874.50 33
1874.60 29
1874.70 25
1874.80 22
1874.90 20
1874.99 19
1875.09 19
1875.19 19
1875.29 20
1875.39 21
1875.49 23
1875.59 24
1875.69 26
1875.79 28
1875.89 30
1875.99 33
1876.09 36
1876.19 38
1876.29 40
1876.39 41
1876.49 41
1876.59 40
1876.68 39
1876.78 38
1876.88 37
1876.98 37
1877.08 36
1877.18 36
1877.28 36
1877.38 36
1877.48 36
1877.58 36
1877.68 35
1877.78 33
1877.88 30
1877.98 27
1878.08 24
1878.18 21
1878.28 18
1878.38 16
1878.48 15
1878.57 14
1878.67 14
1878.77 14
1878.87 15
1878.97 16
1879.07 18
1879.17 21
1879.27 24
1879.37 27
1879.47 29
1879.57 29
1879.67 29
1879.77 27
1879.87 25
1879.97 23
1880.07 22
1880.17 22
1880.27 24
1880.37 27
1880.47 31
1880.57 35
1880.66 38
1880.76 40
1880.86 41
1880.96 39
1881.06 37
1881.16 33
1881.26 29
1881.36 26
1881.46 22
1881.56 19
1881.66 16
1881.76 13
1881.86 10
1881.96 9
1882.06 8
1882.16 9
1882.26 11
1882.36 15
1882.46 18
1882.56 22
1882.66 25
1882.76 27
1882.86 28
1882.95 28
1883.05 28
1883.15 27
1883.25 25
1883.35 24
1883.45 23
1883.55 22
1883.65 21
1883.75 22
1883.85 23
1883.95 25
1884.05 27
1884.15 28
1884.25 28
1884.35 26
1884.45 24
1884.55 21
1884.65 19
1884.75 17
1884.85 16
1884.95 15
1885.05 15
1885.15 14
1885.25 13
1885.35 10
1885.45 8
1885.55 5
1885.65 4
1885.74 3
1885.84 3
1885.94 4
1886.04 6
1886.14 7
1886.24 8
1886.34 9
1886.44 9
1886.54 9
1886.64 8
1886.74 8
1886.84 7
1886.94 6
1887.04 6
1887.14 7
1887.24 8
1887.34 11
1887.44 14
1887.54 18
1887.64 22
1887.74 25
1887.84 27
1887.94 28
1888.04 28
1888.14 27
1888.24 25
1888.34 24
1888.44 23
1888.54 23
1888.64 23
1888.74 22
1888.84 22
1888.94 22
1889.04 22
1889.14 22
1889.24 22
1889.33 22
1889.43 23
1889.53 24
1889.63 24
1889.73 24
1889.83 23
1889.93 22
1890.03 20
1890.13 18
1890.23 16
1890.33 14
1890.43 12
1890.53 9
1890.63 6
1890.73 2
1890.83 0
1890.93 0
1891.03 0
1891.13 0
1891.23 0
1891.33 0
1891.43 0
1891.53 0
1891.63 9
1891.73 18
1891.83 28
1891.93 38
1892.03 48
1892.13 57
1892.23 66
1892.33 74
1892.43 81
1892.53 86
1892.63 89
1892.73 90
1892.83 88
1892.93 85
1893.03 79
1893.13 74
1893.23 68
1893.33 62
1893.43 58
1893.53 54
1893.63 51
1893.73 49
1893.83 46
1893.93 45
1894.03 43
1894.13 43
1894.23 43
1894.33 44
1894.43 45
1894.53 47
1894.63 49
1894.73 51
1894.83 53
1894.93 55
1895.03 57
1895.13 59
1895.23 61
1895.33 63
1895.43 65
1895.53 67
1895.63 68
1895.73 68
1895.83 68
1895.93 67
1896.03 65
1896.13 63
1896.23 61
1896.33 59
1896.43 57
1896.53 56
1896.63 56
1896.73 56
1896.83 55
1896.93 54
1897.03 51
1897.13 48
1897.23 43
1897.33 37
1897.43 31
1897.53 25
1897.63 20
1897.73 16
1897.83 12
1897.93 9
1898.03 6
1898.13 4
1898.23 2
1898.33 0
1898.43 0
1898.53 0
1898.63 0
1898.73 0
1898.83 0
1898.93 0
1899.03 0
1899.13 4
1899.23 12
1899.33 20
1899.43 27
1899.53 33
1899.63 37
1899.73 39
1899.83 40
1899.93 39
1900.03 38
1900.13 35
1900.23 32
1900.33 28
1900.43 23
1900.53 19
1900.63 15
1900.73 12
1900.83 11
1900.93 11
1901.03 13
1901.13 16
1901.23 19
1901.33 22
1901.43 23
1901.53 23
1901.63 21
1901.73 17
1901.83 13
1901.93 9
1902.03 5
1902.13 2
1902.23 1
1902.33 2
1902.43 5
1902.53 8
1902.63 13
1902.73 18
1902.83 23
1902.93 28
1903.03 32
1903.13 34
1903.23 35
1903.33 36
1903.43 35
1903.53 34
1903.63 33
1903.73 34
1903.83 35
1903.93 37
1904.03 41
1904.13 46
1904.23 51
1904.33 55
1904.43 57
1904.53 58
1904.63 57
1904.73 54
1904.83 50
1904.93 46
1905.03 43
1905.13 40
1905.23 40
1905.33 40
1905.43 41
1905.53 43
1905.63 43
1905.73 42
1905.83 38
1905.93 33
1906.03 26
1906.13 20
1906.23 15
1906.33 12
1906.43 12
1906.53 16
1906.63 22
1906.74 30
1906.84 39
1906.94 47
1907.04 55
1907.14 60
1907.24 63
1907.34 64
1907.44 62
1907.54 58
1907.64 53
1907.74 47
1907.84 41
1907.94 35
1908.04 30
1908.14 25
1908.24 20
1908.34 15
1908.44 11
1908.54 7
1908.64 4
1908.74 1
1908.84 0
1908.94 0
1909.04 0
1909.14 2
1909.24 5
1909.34 8
1909.44 13
1909.54 18
1909.64 23
1909.74 28
1909.84 32
1909.94 35
1910.04 37
1910.14 37
1910.24 36
1910.35 33
1910.45 29
1910.55 25
1910.65 20
1910.75 14
1910.85 9
1910.95 5
1911.05 2
1911.15 1
1911.25 1
1911.35 2
1911.45 4
1911.55 6
1911.65 9
1911.75 13
1911.85 17
1911.95 21
1912.05 25
1912.15 28
1912.25 29
1912.35 28
1912.45 24
1912.55 20
1912.65 14
1912.75 9
1912.85 4
1912.95 1
1913.05 0
1913.16 0
1913.26 0
1913.36 3
1913.46 5
1913.56 9
1913.66 12
1913.76 15
1913.86 18
1913.96 21
1914.06 24
1914.16 28
1914.26 33
1914.36 38
1914.46 43
1914.56 47
1914.66 51
1914.76 53
1914.86 53
1914.96 53
1915.06 53
1915.16 53
1915.26 54
1915.36 55
1915.47 57
1915.57 58
1915.67 58
1915.77 57
1915.87 56
1915.97 53
1916.07 50
1916.17 48
1916.27 47
1916.37 46
1916.47 47
1916.57 48
1916.67 48
1916.77 48
1916.87 47
1916.97 44
1917.07 40
1917.17 35
1917.27 30
1917.37 25
1917.47 20
1917.58 18
1917.68 16
1917.78 17
1917.88 18
1917.98 21
1918.08 23
1918.18 25
1918.28 27
1918.38 29
1918.48 29
1918.58 30
1918.68 31
1918.78 32
1918.88 33
1918.98 35
1919.08 38
1919.18 41
1919.28 45
1919.39 50
1919.49 55
1919.59 60
1919.69 65
1919.79 69
1919.89 72
1919.99 74
1920.09 75
1920.19 76
1920.29 77
1920.39 77
1920.49 77
1920.59 77
1920.69 75
1920.79 72
1920.89 67
1920.99 61
1921.10 55
1921.20 48
1921.30 41
1921.40 36
1921.50 33
1921.60 32
1921.70 34
1921.80 38
1921.90 44
1922.00 51
1922.10 59
1922.20 66
1922.30 73
1922.40 79
1922.50 82
1922.60 84
1922.71 83
1922.81 82
1922.91 79
1923.01 75
1923.11 72
1923.21 69
1923.31 66
1923.41 64
1923.51 60
1923.61 57
1923.71 52
1923.81 47
1923.91 42
1924.01 38
1924.11 35
1924.22 35
1924.32 37
1924.42 40
1924.52 45
1924.62 50
1924.72 53
1924.82 56
1924.92 57
1925.02 58
1925.12 58
1925.22 58
1925.32 59
1925.42 60
1925.52 61
1925.63 61
1925.73 61
1925.83 59
1925.93 56
1926.03 53
1926.13 48
1926.23 44
1926.33 40
1926.43 37
1926.53 36
1926.63 35
1926.73 37
1926.83 39
1926.93 43
1927.04 48
1927.14 54
1927.24 60
1927.34 65
1927.44 70
1927.54 74
1927.64 77
1927.74 77
1927.84 77
1927.94 74
1928.04 71
1928.14 69
1928.24 67
1928.35 67
1928.45 69
1928.55 73
1928.65 77
1928.75 81
1928.85 84
1928.95 84
1929.05 82
1929.15 78
1929.25 72
1929.35 66
1929.45 60
1929.56 55
1929.66 51
1929.76 50
1929.86 50
1929.96 51
1930.06 53
1930.16 55
1930.26 56
1930.36 58
1930.46 59
1930.56 60
1930.66 61
1930.77 63
1930.87 65
1930.97 67
1931.07 69
1931.17 69
1931.27 68
1931.37 64
1931.47 59
1931.57 51
1931.67 42
1931.77 33
1931.88 23
1931.98 15
1932.08 6
1932.18 0
1932.28 0
1932.38 0
1932.48 0
1932.58 0
1932.68 0
1932.78 0
1932.88 0
1932.99 0
1933.09 6
1933.19 12
1933.29 17
1933.39 21
1933.49 22
1933.59 21
1933.69 19
1933.79 16
1933.89 14
1933.99 12
1934.10 12
1934.20 13
1934.30 16
1934.40 20
1934.50 25
1934.60 29
1934.70 34
1934.80 37
1934.90 39
1935.00 40
1935.11 41
1935.21 41
1935.31 40
1935.41 39
1935.51 36
1935.61 33
1935.71 28
1935.81 22
1935.91 17
1936.01 11
1936.11 7
1936.22 5
1936.32 5
1936.42 7
1936.52 11
1936.62 16
1936.72 21
1936.82 24
1936.92 25
1937.02 24
1937.13 20
1937.23 15
1937.33 11
1937.43 8
1937.53 7
1937.63 10
1937.73 15
1937.83 21
1937.93 29
1938.03 36
1938.14 42
1938.24 46
1938.34 50
1938.44 52
1938.54 53
1938.64 54
1938.74 55
1938.84 57
1938.94 59
1939.05 61
1939.15 64
1939.25 67
1939.35 70
1939.45 73
1939.55 74
1939.65 74
1939.75 73
1939.85 71
1939.95 69
1940.06 68
1940.16 67
1940.26 68
1940.36 69
1940.46 71
1940.56 73
1940.66 76
1940.76 78
1940.86 80
1940.97 81
1941.07 81
1941.17 82
1941.27 82
1941.37 83
1941.47 84
1941.57 86
1941.67 88
1941.78 89
1941.88 90
1941.98 91
1942.08 91
1942.18 91
1942.28 93
1942.38 96
1942.48 102
1942.58 107
1942.69 113
1942.79 117
1942.89 117
1942.99 114
1943.09 108
1943.19 99
1943.29 89
1943.39 80
1943.50 71
1943.60 64
1943.70 60
1943.80 57
1943.90 56
1944.00 56
1944.10 58
1944.20 60
1944.30 63
1944.41 66
1944.51 67
1944.61 68
1944.71 67
1944.81 65
1944.91 61
1945.01 57
1945.11 53
1945.22 49
1945.32 47
1945.42 46
1945.52 46
1945.62 47
1945.72 49
1945.82 50
1945.92 52
1946.03 53
1946.13 54
1946.23 54
1946.33 54
1946.43 54
1946.53 54
1946.63 53
1946.73 52
1946.84 51
1946.94 49
1947.04 47
1947.14 43
1947.24 39
1947.34 35
1947.44 29
1947.54 24
1947.65 19
1947.75 15
1947.85 11
1947.95 9
1948.05 7
1948.15 7
1948.25 7
1948.36 7
1948.46 9
1948.56 11
1948.66 14
1948.76 18
1948.86 23
1948.96 27
1949.06 31
1949.17 34
1949.27 35
1949.37 36
1949.47 35
1949.57 33
1949.67 32
1949.77 29
1949.88 26
1949.98 23
1950.08 18
1950.18 13
1950.28 8
1950.38 3
1950.48 0
1950.58 0
1950.69 0
1950.79 2
1950.89 6
1950.99 10
1951.09 12
1951.19 13
1951.29 12
1951.40 9
1951.50 7
1951.60 4
1951.70 3
1951.80 3
1951.90 4
1952.00 4
1952.11 4
1952.21 3
1952.31 0
1952.41 0
1952.51 0
1952.61 0
1952.71 0
1952.82 0
1952.92 0
1953.02 2
1953.12 5
1953.22 9
1953.32 12
1953.42 14
1953.53 17
1953.63 20
1953.73 23
1953.83 25
1953.93 28
1954.03 29
1954.13 30
1954.24 29
1954.34 28
1954.44 26
1954.54 24
1954.64 23
1954.74 22
1954.85 22
1954.95 23
1955.05 25
1955.15 28
1955.25 31
1955.35 34
1955.45 37
1955.56 40
1955.66 43
1955.76 45
1955.86 47
1955.96 47
1956.06 47
1956.16 44
1956.27 41
1956.37 37
1956.47 32
1956.57 28
1956.67 25
1956.77 23
1956.88 22
1956.98 21
1957.08 21
1957.18 20
1957.28 19
1957.38 18
1957.48 17
1957.59 18
1957.69 19
1957.79 22
1957.89 27
1957.99 32
1958.09 38
1958.20 42
1958.30 44
1958.40 44
1958.50 41
1958.60 36
1958.70 31
1958.81 25
1958.91 20
1959.01 17
1959.11 16
1959.21 16
1959.31 18
1959.41 21
1959.52 23
1959.62 25
1959.72 26
1959.82 25
1959.92 23
1960.02 21
1960.13 18
1960.23 16
1960.33 14
1960.43 12
1960.53 12
1960.63 12
1960.74 12
1960.84 12
1960.94 13
1961.04 14
1961.14 17
1961.24 20
1961.35 23
1961.45 27
1961.55 29
1961.65 31
1961.75 32
1961.85 32
1961.96 32
1962.06 31
1962.16 30
1962.26 29
1962.36 27
1962.46 25
1962.57 23
1962.67 20
1962.77 17
1962.87 15
1962.97 13
1963.07 12
1963.18 13
1963.28 15
1963.38 18
1963.48 23
1963.58 29
1963.68 35
1963.79 41
1963.89 45
1963.99 48
1964.09 48
1964.19 47
1964.29 45
1964.40 42
1964.50 39
1964.60 37
1964.70 35
1964.80 33
1964.91 31
1965.01 29
1965.11 27
1965.21 27
1965.31 27
1965.41 29
1965.52 31
1965.62 34
1965.72 37
1965.82 38
1965.92 37
1966.02 34
1966.13 30
1966.23 25
1966.33 21
1966.43 19
1966.53 19
1966.64 21
1966.74 26
1966.84 32
1966.94 39
1967.04 45
1967.14 50
1967.25 53
1967.35 56
1967.45 58
1967.55 60
1967.65 63
1967.76 67
1967.86 71
1967.96 74
1968.06 77
1968.16 79
1968.26 78
1968.37 76
1968.47 71
1968.57 66
1968.67 61
1968.77 57
1968.88 54
1968.98 52
1969.08 52
1969.18 52
1969.28 52
1969.38 52
1969.49 51
1969.59 48
1969.69 45
1969.79 41
1969.89 37
1970.00 33
1970.10 29
1970.20 25
1970.30 22
1970.40 21
1970.51 20
1970.61 20
1970.71 21
1970.81 23
1970.91 25
1971.01 26
1971.12 28
1971.22 29
1971.32 31
1971.42 33
1971.52 35
1971.63 38
1971.73 40
1971.83 42
1971.93 43
1972.03 42
1972.14 41
1972.24 37
1972.34 32
1972.44 26
1972.54 19
1972.65 13
1972.75 7
1972.85 2
1972.95 0
1973.05 1
1973.16 5
1973.26 11
1973.36 20
1973.46 29
1973.56 38
1973.67 46
1973.77 51
1973.87 53
1973.97 52
1974.07 48
1974.18 42
1974.28 35
1974.38 29
1974.48 24
1974.58 21
1974.69 21
1974.79 21
1974.89 23
1974.99 26
1975.09 27
1975.20 28
1975.30 28
1975.40 26
1975.50 24
1975.60 21
1975.71 18
1975.81 16
1975.91 16
1976.01 16
1976.11 18
1976.22 20
1976.32 22
1976.42 24
1976.52 25
1976.62 25
1976.73 25
1976.83 24
1976.93 22
1977.03 21
1977.13 20
1977.24 18
1977.34 17
1977.44 15
1977.54 14
1977.64 14
1977.75 14
1977.85 14
1977.95 15
1978.05 17
1978.15 20
1978.26 23
1978.36 26
1978.46 28
1978.56 30
1978.67 31
1978.77 31
1978.87 31
1978.97 31
1979.07 31
1979.18 33
1979.28 36
1979.38 41
1979.48 47
1979.58 53
1979.69 59
1979.79 64
1979.89 68
1979.99 72
1980.10 75
1980.20 77
1980.30 78
1980.40 77
1980.50 75
1980.61 71
1980.71 65
1980.81 59
1980.91 53
1981.01 48
1981.12 44
1981.22 43
1981.32 44
1981.42 45
1981.53 47
1981.63 49
1981.73 49
1981.83 48
1981.93 45
1982.04 42
1982.14 39
1982.24 37
1982.34 36
1982.45 35
1982.55 34
1982.65 32
1982.75 30
1982.85 26
1982.96 22
1983.06 17
1983.16 14
1983.26 12
1983.36 11
1983.47 10
1983.57 10
1983.67 9
1983.77 8
1983.88 6
1983.98 4
1984.08 2
1984.18 2
1984.29 5
1984.39 9
1984.49 15
1984.59 21
1984.69 27
1984.80 32
1984.90 35
1985.00 36
1985.10 35
1985.21 33
1985.31 30
1985.41 28
1985.51 26
1985.61 26
1985.72 27
1985.82 29
1985.92 32
1986.02 35
1986.13 38
1986.23 40
1986.33 41
1986.43 41
1986.54 39
1986.64 37
1986.74 34
1986.84 31
1986.94 29
1987.05 28
1987.15 28
1987.25 28
1987.35 28
1987.46 27
1987.56 26
1987.66 25
1987.76 24
1987.87 25
1987.97 28
1988.07 32
1988.17 38
1988.27 44
1988.38 51
1988.48 57
1988.58 63
1988.68 69
1988.79 74
1988.89 78
1988.99 80
1989.09 81
1989.20 79
1989.30 76
1989.40 72
1989.50 67
1989.61 63
1989.71 60
1989.81 58
1989.91 58
1990.02 59
1990.12 60
1990.22 61
1990.32 61
1990.42 60
1990.53 57
1990.63 53
1990.73 48
1990.83 42
1990.94 36
1991.04 31
1991.14 28
1991.24 26
1991.35 26
1991.45 27
1991.55 28
1991.65 30
1991.76 31
1991.86 30
1991.96 27
1992.06 22
1992.17 15
1992.27 7
1992.37 0
1992.47 0
1992.58 0
1992.68 0
1992.78 0
1992.88 2
1992.99 10
1993.09 19
1993.19 27
1993.29 35
1993.40 41
1993.50 46
1993.60 50
1993.70 53
1993.81 55
1993.91 58
1994.01 61
1994.11 63
1994.22 65
1994.32 67
1994.42 68
1994.52 69
1994.63 68
1994.73 67
1994.83 65
1994.93 62
1995.04 59
1995.14 56
1995.24 52
1995.34 47
1995.45 41
1995.55 35
1995.65 28
1995.75 21
1995.86 15
1995.96 10
1996.06 6
1996.16 2
1996.27 0
1996.37 0
1996.47 0
1996.57 0
1996.68 0
1996.78 0
1996.88 0
1996.98 0
1997.09 1
1997.19 2
1997.29 2
1997.39 3
1997.50 5
1997.60 7
1997.70 10
1997.80 14
1997.91 20
1998.01 25
1998.11 30
1998.22 34
1998.32 37
1998.42 38
1998.52 37
1998.63 36
1998.73 35
1998.83 33
1998.93 32
1999.04 32
1999.14 34
1999.24 36
1999.34 39
1999.45 41
1999.55 44
1999.65 45
1999.75 45
1999.86 43
1999.96 41
2000.06 39
2000.17 38
2000.27 38
2000.37 39
2000.47 41
2000.58 43
2000.68 44
2000.78 43
2000.88 40
2000.99 36
2001.09 30
2001.19 24
2001.29 18
2001.40 13
2001.50 10
2001.60 8
2001.71 7
2001.81 6
2001.91 5
2002.01 3
2002.12 1
2002.22 0
2002.32 0
2002.42 0
2002.53 1
2002.63 5
2002.73 10
2002.84 16
2002.94 21
2003.04 26
2003.14 29
2003.25 31
2003.35 32
2003.45 33
2003.55 33
2003.66 33
2003.76 32
2003.86 32
2003.97 32
2004.07 32
2004.17 32
2004.27 32
2004.38 32
2004.48 31
2004.58 30
2004.68 27
2004.79 24
2004.89 21
2004.99 17
2005.10 14
2005.20 12
2005.30 11
2005.40 11
2005.51 10
2005.61 10
2005.71 9
2005.82 8
2005.92 8
2006.02 10
2006.12 15
2006.23 21
2006.33 27
2006.43 34
2006.54 37
2006.64 38
2006.74 34
2006.84 27
2006.95 18
2007.05 9
2007.15 1
2007.25 0
2007.36 0
2007.46 0
2007.56 0
2007.67 0
2007.77 0
2007.87 1
2007.97 4
2008.08 7
2008.18 11
2008.28 16
2008.39 19
2008.49 22
2008.59 23
2008.69 22
2008.80 20
2008.90 18
2009.00 17
2009.11 18
2009.21 20
2009.31 24
2009.42 30
2009.52 35
2009.62 41
2009.72 45
2009.83 47
2009.93 47
2010.03 45
2010.14 41
2010.24 36
2010.34 30
2010.44 24
2010.55 19
2010.65 14
2010.75 12
2010.86 10
2010.96 10
2011.06 10
2011.16 10
2011.27 10
2011.37 10
2011.47 11
2011.58 12
2011.68 14
2011.78 17
2011.89 20
2011.99 23
2012.09 24
2012.19 25
2012.30 24
2012.40 23
2012.50 21
2012.61 21
2012.71 20
2012.81 21
2012.92 21
2013.02 22
2013.12 22
2013.22 22
2013.33 21
2013.43 21
2013.53 20
2013.64 20
2013.74 20
2013.84 20
2013.95 20
2014.05 20
2014.15 18
2014.25 17
2014.36 16
2014.46 15
2014.56 14
2014.67 13
2014.77 14
2014.87 15
2014.98 17
2015.08 20
2015.18 24
2015.28 28
2015.39 32
2015.49 36
2015.59 39
2015.70 41
2015.80 41
2015.90 40
2016.01 37
2016.11 32
2016.21 27
2016.32 21
2016.42 16
2016.52 12
2016.62 10
2016.73 10
2016.83 12
2016.93 16
2017.04 21
2017.14 26
2017.24 30
2017.35 34
2017.45 36
2017.55 38
2017.66 38
2017.76 38
2017.86 38
2017.96 37
2018.07 36
2018.17 35
2018.27 34
2018.38 34
2018.48 36
2018.58 40
2018.69 45
2018.79 53
2018.89 61
2019.00 68
2019.10 74
2019.20 77
2019.31 76
2019.41 73
2019.51 68
2019.61 64
2019.72 60
2019.82 58
2019.92 57
2020.03 56
2020.13 54
2020.23 49
2020.34 42
2020.44 32
2020.54 21
2020.65 11
2020.75 3
2020.85 0
2020.96 0
2021.06 5
2021.16 12
2021.27 20
2021.37 27
2021.47 33
2021.58 36
2021.68 37
2021.78 38
2021.88 38
2021.99 39
2022.09 40
2022.19 42
2022.30 44
2022.40 45
2022.50 47
2022.61 49
2022.71 52
2022.81 55
2022.92 59
2023.02 64
2023.12 67
2023.23 69
2023.33 69
2023.43 66
2023.54 61
2023.64 55
2023.74 49
2023.85 43
2023.95 38
2024.05 33
2024.16 30
2024.26 26
2024.36 23
2024.47 20
2024.57 17
2024.67 15
2024.78 14
2024.88 13
2024.98 13
2025.09 15
2025.19 17
2025.29 19
2025.40 21
2025.50 23
2025.60 24
2025.71 25
2025.81 26
2025.91 26
2026.02 26
2026.12 25
2026.22 24
2026.33 23
2026.43 23
2026.53 24
2026.64 28
2026.74 32
2026.84 38
2026.95 44
2027.05 49
2027.15 53
2027.26 56
2027.36 57
2027.46 57
2027.57 58
2027.67 60
2027.77 63
2027.88 67
2027.98 71
2028.08 75
2028.19 77
2028.29 77
2028.39 75
2028.50 70
2028.60 64
2028.70 57
2028.81 50
2028.91 44
2029.01 39
2029.12 34
2029.22 31
2029.32 28
2029.43 25
2029.53 22
2029.63 19
2029.74 16
2029.84 14
2029.94 13
2030.05 14
2030.15 16
2030.25 17
2030.36 19
2030.46 18
2030.56 16
2030.67 12
2030.77 7
2030.87 3
2030.98 0
2031.08 0
2031.18 0
2031.29 0
2031.39 3
2031.49 8
2031.60 11
2031.70 14
2031.81 16
2031.91 15
2032.01 12
2032.12 9
2032.22 4
2032.32 0
2032.43 0
2032.53 0
2032.63 0
2032.74 0
2032.84 0
2032.94 0
2033.05 0
2033.15 0
2033.25 1
2033.36 4
2033.46 6
2033.56 8
2033.67 10
2033.77 11
2033.88 11
2033.98 12
2034.08 13
2034.19 14
2034.29 16
2034.39 18
2034.50 19
2034.60 20
2034.70 20
2034.81 19
2034.91 17
2035.01 15
2035.12 14
2035.22 14
2035.32 15
2035.43 18
2035.53 23
2035.64 28
2035.74 32
2035.84 36
2035.95 40
2036.05 43
2036.15 46
2036.26 49
2036.36 51
2036.46 52
2036.57 51
2036.67 49
2036.77 45
2036.88 40
2036.98 33
2037.09 28
2037.19 23
2037.29 21
2037.40 22
2037.50 25
2037.60 30
2037.71 35
2037.81 41
2037.91 45
2038.02 47
2038.12 47
2038.23 47
2038.33 45
2038.43 44
2038.54 44
2038.64 45
2038.74 47
2038.85 49
2038.95 51
2039.05 51
2039.16 50
2039.26 47
2039.37 44
2039.47 41
2039.57 38
2039.68 37
2039.78 36
2039.88 37
2039.99 38
2040.09 40
2040.19 42
2040.30 45
2040.40 46
2040.51 48
2040.61 48
2040.71 48
2040.82 47
2040.92 46
2041.02 43
2041.13 41
2041.23 38
2041.34 36
2041.44 34
2041.54 32
2041.65 31
2041.75 31
2041.85 31
2041.96 32
2042.06 34
2042.17 35
2042.27 37
2042.37 38
2042.48 40
2042.58 41
2042.68 42
2042.79 44
2042.89 46
2042.99 47
2043.10 48
2043.20 47
2043.31 44
2043.41 40
2043.51 35
2043.62 30
2043.72 26
2043.83 24
2043.93 25
2044.03 29
2044.14 34
2044.24 42
2044.34 50
2044.45 58
2044.55 66
2044.66 72
2044.76 77
2044.86 81
2044.97 84
2045.07 87
2045.17 89
2045.28 91
2045.38 91
2045.49 90
2045.59 88
2045.69 84
2045.80 80
2045.90 75
2046.00 71
2046.11 67
2046.21 65
2046.32 65
2046.42 65
2046.52 67
2046.63 69
2046.73 71
2046.84 73
2046.94 75
2047.04 77
2047.15 78
2047.25 78
2047.35 77
2047.46 75
2047.56 72
2047.67 68
2047.77 62
2047.87 56
2047.98 50
2048.08 45
2048.19 40
2048.29 38
2048.39 38
2048.50 40
2048.60 44
2048.71 48
2048.81 54
2048.91 59
2049.02 63
2049.12 66
2049.22 68
2049.33 67
2049.43 65
2049.54 61
2049.64 56
2049.74 49
2049.85 43
2049.95 37
2050.06 32
2050.16 30
2050.26 29
2050.37 31
2050.47 35
2050.58 39
2050.68 44
2050.78 50
2050.89 55
2050.99 59
2051.10 62
2051.20 64
2051.30 64
2051.41 63
2051.51 61
2051.62 58
2051.72 55
2051.82 52
2051.93 49
2052.03 47
2052.14 46
2052.24 46
2052.34 46
2052.45 46
2052.55 46
2052.66 46
2052.76 46
2052.86 45
2052.97 43
2053.07 41
2053.18 38
2053.28 35
2053.38 31
2053.49 28
2053.59 25
2053.70 24
2053.80 24
2053.90 25
2054.01 27
2054.11 30
2054.22 32
2054.32 34
2054.42 34
2054.53 34
2054.63 33
2054.74 31
2054.84 30
2054.94 28
2055.05 25
2055.15 22
2055.26 19
2055.36 15
2055.46 11
2055.57 8
2055.67 6
2055.78 6
2055.88 6
2055.98 7
2056.09 8
2056.19 9
2056.30 10
2056.40 9
2056.50 8
2056.61 6
2056.71 3
2056.82 0
2056.92 0
2057.03 0
2057.13 0
2057.23 0
2057.34 0
2057.44 0
2057.55 0
2057.65 4
2057.75 12
2057.86 19
2057.96 26
2058.07 30
2058.17 33
2058.27 33
2058.38 31
2058.48 27
2058.59 23
2058.69 19
2058.80 16
2058.90 16
2059.00 18
2059.11 23
2059.21 29
2059.32 36
2059.42 41
2059.52 44
2059.63 44
2059.73 41
2059.84 36
2059.94 29
2060.05 23
2060.15 17
2060.25 12
2060.36 10
2060.46 9
2060.57 10
2060.67 12
2060.77 15
2060.88 17
2060.98 20
2061.09 21
2061.19 22
2061.30 22
2061.40 21
2061.50 19
2061.61 18
2061.71 17
2061.82 16
2061.92 16
2062.03 17
2062.13 17
2062.23 18
2062.34 19
2062.44 21
2062.55 23
2062.65 25
2062.76 29
2062.86 34
2062.96 40
2063.07 45
2063.17 51
2063.28 57
2063.38 62
2063.48 65
2063.59 68
2063.69 69
2063.80 69
2063.90 68
2064.01 66
2064.11 64
2064.21 61
2064.32 59
2064.42 57
2064.53 56
2064.63 55
2064.74 56
2064.84 58
2064.94 60
2065.05 62
2065.15 64
2065.26 64
2065.36 63
2065.47 60
2065.57 56
2065.68 51
2065.78 45
2065.88 39
2065.99 33
2066.09 28
2066.20 24
2066.30 21
2066.41 20
2066.51 21
2066.61 25
2066.72 30
2066.82 36
2066.93 42
2067.03 46
2067.14 49
2067.24 49
2067.34 46
2067.45 43
2067.55 38
2067.66 34
2067.76 31
2067.87 29
2067.97 28
2068.08 28
2068.18 29
2068.28 30
2068.39 32
2068.49 34
2068.60 36
2068.70 37
2068.81 39
2068.91 39
2069.01 39
2069.12 38
2069.22 36
2069.33 33
2069.43 31
2069.54 29
2069.64 27
2069.75 26
2069.85 27
2069.95 28
2070.06 29
2070.16 31
2070.27 32
2070.37 32
2070.48 32
2070.58 30
2070.69 28
2070.79 25
2070.89 23
2071.00 21
2071.10 21
2071.21 21
2071.31 23
2071.42 25
2071.52 28
2071.63 32
2071.73 35
2071.83 39
2071.94 42
2072.04 46
2072.15 49
2072.25 51
2072.36 53
2072.46 55
2072.57 56
2072.67 57
2072.78 57
2072.88 56
2072.98 54
2073.09 51
2073.19 47
2073.30 42
2073.40 36
2073.51 31
2073.61 26
2073.72 23
2073.82 20
2073.93 18
2074.03 16
2074.13 15
2074.24 15
2074.34 15
2074.45 16
2074.55 19
2074.66 22
2074.76 25
2074.87 29
2074.97 33
2075.08 36
2075.18 38
2075.28 39
2075.39 40
2075.49 40
2075.60 39
2075.70 38
2075.81 36
2075.91 35
2076.02 33
2076.12 32
2076.23 32
2076.33 32
2076.43 33
2076.54 36
2076.64 39
2076.75 43
2076.85 48
2076.96 53
2077.06 58
2077.17 63
2077.27 66
2077.38 68
2077.48 69
2077.59 70
2077.69 70
2077.79 70
2077.90 70
2078.00 69
2078.11 68
2078.21 66
2078.32 63
2078.42 58
2078.53 52
2078.63 46
2078.74 41
2078.84 35
2078.95 30
2079.05 26
2079.15 23
2079.26 20
2079.36 18
2079.47 16
2079.57 16
2079.68 16
2079.78 17
2079.89 20
2079.99 24
2080.10 29
2080.20 33
2080.31 37
2080.41 40
2080.52 42
2080.62 43
2080.73 42
2080.83 42
2080.93 42
2081.04 43
2081.14 44
2081.25 45
2081.35 46
2081.46 47
2081.56 46
2081.67 45
2081.77 44
2081.88 42
2081.98 41
2082.09 42
2082.19 43
2082.30 45
2082.40 47
2082.51 49
2082.61 50
2082.72 50
2082.82 49
2082.92 46
2083.03 42
2083.13 38
2083.24 35
2083.34 32
2083.45 30
2083.55 28
2083.66 26
2083.76 24
2083.87 21
2083.97 17
2084.08 13
2084.18 8
2084.29 4
2084.39 0
2084.50 0
2084.60 0
2084.71 0
2084.81 0
2084.92 0
2085.02 0
2085.13 1
2085.23 2
2085.33 2
2085.44 1
2085.54 1
2085.65 2
2085.75 3
2085.86 4
2085.96 5
2086.07 5
2086.17 6
2086.28 7
2086.38 9
2086.49 13
2086.59 19
2086.70 26
2086.80 33
2086.91 39
2087.01 44
2087.12 45
2087.22 45
2087.33 43
2087.43 40
2087.54 37
2087.64 33
2087.75 30
2087.85 27
2087.96 25
2088.06 23
2088.17 22
2088.27 23
2088.38 25
2088.48 29
2088.59 32
2088.69 35
2088.80 38
2088.90 39
2089.01 41
2089.11 42
2089.21 44
2089.32 47
2089.42 51
2089.53 54
2089.63 57
2089.74 58
2089.84 57
2089.95 55
2090.05 51
2090.16 46
2090.26 42
2090.37 38
2090.47 34
2090.58 31
2090.68 29
2090.79 28
2090.89 28
2091.00 30
2091.10 34
2091.21 40
2091.31 47
2091.42 56
2091.52 64
2091.63 71
2091.73 75
2091.84 75
2091.94 72
2092.05 66
2092.15 57
2092.26 48
2092.36 39
2092.47 31
2092.57 25
2092.68 21
2092.78 19
2092.89 19
2092.99 19
2093.10 20
2093.20 22
2093.31 25
2093.41 28
2093.52 31
2093.62 34
2093.73 37
2093.83 40
2093.94 42
2094.04 43
2094.15 45
2094.25 46
2094.36 48
2094.46 49
2094.57 50
2094.67 50
2094.78 50
2094.88 48
2094.99 47
2095.09 45
2095.20 43
2095.30 41
2095.41 40
2095.51 38
2095.62 37
2095.72 37
2095.83 37
2095.94 39
2096.04 42
2096.15 45
2096.25 47
2096.36 50
2096.46 52
2096.57 53
2096.67 54
2096.78 54
2096.88 54
2096.99 54
2097.09 53
2097.20 52
2097.30 50
2097.41 48
2097.51 46
2097.62 45
2097.72 44
2097.83 43
2097.93 42
2098.04 42
2098.14 41
2098.25 40
2098.35 39
2098.46 37
2098.56 36
2098.67 35
2098.77 35
2098.88 35
2098.98 37
2099.09 38
2099.19 40
2099.30 42
2099.40 42
2099.51 41
2099.61 39
2099.72 35
2099.83 31
2099.93 29
2100.04 27
2100.14 28
2100.25 30
2100.35 33
2100.46 36
2100.56 38
2100.67 39
2100.77 38
2100.88 36
2100.98 32
2101.09 29
2101.19 24
2101.30 21
2101.40 17
2101.51 14
2101.61 11
2101.72 9
2101.82 7
2101.93 7
2102.03 9
2102.14 12
2102.24 17
2102.35 24
2102.46 31
2102.56 37
2102.67 41
2102.77 42
2102.88 40
2102.98 35
2103.09 27
2103.19 17
2103.30 7
2103.40 0
2103.51 0
2103.61 0
2103.72 0
2103.82 0
2103.93 1
2104.03 9
2104.14 19
2104.25 29
2104.35 38
2104.46 47
2104.56 54
2104.67 60
2104.77 65
2104.88 68
2104.98 69
2105.09 70
2105.19 70
2105.30 70
2105.40 69
2105.51 69
2105.61 68
2105.72 68
2105.82 68
2105.93 69
2106.04 70
2106.14 71
2106.25 72
2106.35 73
2106.46 73
2106.56 73
2106.67 72
2106.77 70
2106.88 69
2106.98 67
2107.09 64
2107.19 61
2107.30 58
2107.41 54
2107.51 49
2107.62 46
2107.72 43
2107.83 42
2107.93 43
2108.04 46
2108.14 51
2108.25 56
2108.35 61
2108.46 64
2108.56 65
2108.67 64
2108.78 61
2108.88 58
2108.99 54
2109.09 51
2109.20 47
2109.30 43
2109.41 40
2109.51 38
2109.62 36
2109.72 36
2109.83 37
2109.93 40
2110.04 44
2110.15 49
2110.25 53
2110.36 55
2110.46 56
2110.57 55
2110.67 52
2110.78 47
2110.88 42
2110.99 37
2111.09 33
2111.20 30
2111.31 29
2111.41 28
2111.52 29
2111.62 29
2111.73 29
2111.83 28
2111.94 26
2112.04 23
2112.15 21
2112.26 19
2112.36 19
2112.47 19
2112.57 21
2112.68 23
2112.78 26
2112.89 28
2112.99 29
2113.10 29
2113.20 29
2113.31 27
2113.42 25
2113.52 23
2113.63 21
2113.73 21
2113.84 22
2113.94 25
2114.05 29
2114.15 35
2114.26 41
2114.37 46
2114.47 49
2114.58 48
2114.68 45
2114.79 40
2114.89 33
2115.00 26
2115.10 21
2115.21 17
2115.32 15
2115.42 15
2115.53 15
2115.63 15
2115.74 13
2115.84 9
2115.95 4
2116.05 0
2116.16 0
2116.27 0
2116.37 0
2116.48 0
2116.58 0
2116.69 0
2116.79 0
2116.90 8
2117.00 16
2117.11 23
2117.22 29
2117.32 32
2117.43 33
2117.53 31
2117.64 28
2117.74 23
2117.85 18
2117.96 13
2118.06 9
2118.17 6
2118.27 3
2118.38 0
2118.48 0
2118.59 0
2118.70 0
2118.80 2
2118.91 7
2119.01 12
2119.12 17
2119.22 23
2119.33 27
2119.43 29
2119.54 29
2119.65 28
2119.75 25
2119.86 22
2119.96 18
2120.07 15
2120.17 13
2120.28 10
2120.39 8
2120.49 5
2120.60 2
2120.70 0
2120.81 0
2120.91 0
2121.02 0
2121.13 0
2121.23 1
2121.34 5
2121.44 9
2121.55 12
2121.65 15
2121.76 17
2121.87 20
2121.97 23
2122.08 28
2122.18 33
2122.29 39
2122.39 44
2122.50 49
2122.61 51
2122.71 52
2122.82 50
2122.92 46
2123.03 43
2123.13 39
2123.24 36
2123.35 36
2123.45 36
2123.56 39
2123.66 42
2123.77 46
2123.88 50
2123.98 54
2124.09 57
2124.19 59
2124.30 60
2124.40 60
2124.51 59
2124.62 56
2124.72 53
2124.83 47
2124.93 41
2125.04 35
2125.14 29
2125.25 25
2125.36 22
2125.46 23
2125.57 24
2125.67 27
2125.78 30
2125.89 32
2125.99 33
2126.10 33
2126.20 33
2126.31 33
2126.41 34
2126.52 37
2126.63 41
2126.73 45
2126.84 49
2126.94 51
2127.05 52
2127.16 50
2127.26 47
2127.37 44
2127.47 40
2127.58 37
2127.69 34
2127.79 33
2127.90 32
2128.00 33
2128.11 35
2128.21 38
2128.32 42
2128.43 47
2128.53 52
2128.64 56
2128.74 58
2128.85 58
2128.96 54
2129.06 48
2129.17 41
2129.27 33
2129.38 25
2129.49 20
2129.59 17
2129.70 16
2129.80 16
2129.91 17
2130.02 19
2130.12 22
2130.23 26
2130.33 32
2130.44 38
2130.54 46
2130.65 54
2130.76 61
2130.86 66
2130.97 70
2131.07 72
2131.18 72
2131.29 70
2131.39 67
2131.50 62
2131.60 56
2131.71 50
2131.82 44
2131.92 40
2132.03 37
2132.13 35
2132.24 35
2132.35 34
2132.45 33
2132.56 32
2132.66 29
2132.77 26
2132.88 23
2132.98 20
2133.09 19
2133.19 19
2133.30 21
2133.41 23
2133.51 26
2133.62 29
2133.72 31
2133.83 31
2133.94 30
2134.04 27
2134.15 24
2134.25 20
2134.36 16
2134.47 13
2134.57 9
2134.68 5
2134.79 1
2134.89 0
2135.00 0
2135.10 0
2135.21 0
2135.32 0
2135.42 0
2135.53 0
2135.63 0
2135.74 4
2135.85 8
2135.95 11
2136.06 14
2136.16 16
2136.27 18
2136.38 20
2136.48 23
2136.59 26
2136.69 29
2136.80 33
2136.91 37
2137.01 41
2137.12 43
2137.23 44
2137.33 44
2137.44 42
2137.54 38
2137.65 34
2137.76 31
2137.86 28
2137.97 26
2138.07 25
2138.18 27
2138.29 29
2138.39 32
2138.50 35
2138.60 38
2138.71 39
2138.82 39
2138.92 37
2139.03 35
2139.14 32
2139.24 29
2139.35 28
2139.45 28
2139.56 29
2139.67 32
2139.77 36
2139.88 40
2139.98 45
2140.09 49
2140.20 54
2140.30 57
2140.41 59
2140.52 59
2140.62 58
2140.73 56
2140.83 51
2140.94 47
2141.05 42
2141.15 39
2141.26 38
2141.37 38
2141.47 39
2141.58 41
2141.68 42
2141.79 43
2141.90 43
2142.00 41
2142.11 39
2142.22 36
2142.32 34
2142.43 34
2142.53 35
2142.64 37
2142.75 40
2142.85 42
2142.96 42
2143.07 40
2143.17 37
2143.28 32
2143.38 27
2143.49 23
2143.60 20
2143.70 20
2143.81 21
2143.92 24
2144.02 26
2144.13 27
2144.23 26
2144.34 22
2144.45 17
2144.55 10
2144.66 4
2144.77 0
2144.87 0
2144.98 2
2145.08 8
2145.19 17
2145.30 27
2145.40 38
2145.51 47
2145.62 55
2145.72 60
2145.83 63
2145.94 64
2146.04 64
2146.15 63
2146.25 61
2146.36 59
2146.47 57
2146.57 55
2146.68 53
2146.79 51
2146.89 49
2147.00 48
2147.11 47
2147.21 47
2147.32 47
2147.42 46
2147.53 46
2147.64 44
2147.74 43
2147.85 41
2147.96 38
2148.06 34
2148.17 30
2148.28 25
2148.38 20
2148.49 15
2148.59 11
2148.70 8
2148.81 6
2148.91 5
2149.02 6
2149.13 7
2149.23 10
2149.34 12
2149.45 15
2149.55 17
2149.66 18
2149.77 18
2149.87 18
2149.98 16
2150.08 13
2150.19 10
2150.30 7
2150.40 4
2150.51 3
2150.62 3
2150.72 5
2150.83 9
2150.94 16
2151.04 23
2151.15 31
2151.26 39
2151.36 45
2151.47 50
2151.57 53
2151.68 55
2151.79 56
2151.89 56
2152.00 56
2152.11 55
2152.21 54
2152.32 53
2152.43 51
2152.53 50
2152.64 49
2152.75 48
2152.85 48
2152.96 50
2153.07 52
2153.17 55
2153.28 59
2153.39 62
2153.49 65
2153.60 67
2153.70 67
2153.81 66
2153.92 64
2154.02 60
2154.13 56
2154.24 52
2154.34 48
2154.45 45
2154.56 43
2154.66 41
2154.77 41
2154.88 41
2154.98 42
2155.09 44
2155.20 46
2155.30 47
2155.41 49
2155.52 50
2155.62 49
2155.73 48
2155.84 45
2155.94 42
2156.05 38
2156.16 33
2156.26 29
2156.37 25
2156.48 22
2156.58 20
2156.69 17
2156.80 15
2156.90 12
2157.01 8
2157.11 4
2157.22 1
2157.33 0
2157.43 0
2157.54 1
2157.65 3
2157.75 6
2157.86 9
2157.97 10
2158.07 11
2158.18 10
2158.29 10
2158.39 11
2158.50 13
2158.61 18
2158.71 24
2158.82 31
2158.93 38
2159.03 45
2159.14 50
2159.25 54
2159.35 57
2159.46 58
2159.57 58
2159.67 58
2159.78 58
2159.89 59
2159.99 60
2160.10 62
2160.21 63
2160.31 64
2160.42 63
2160.53 61
2160.63 57
2160.74 51
2160.85 44
2160.95 35
2161.06 27
2161.17 20
2161.27 14
2161.38 11
2161.49 10
2161.59 13
2161.70 19
2161.81 26
2161.91 35
2162.02 43
2162.13 51
2162.24 58
2162.34 62
2162.45 63
2162.56 62
2162.66 59
2162.77 53
2162.88 47
2162.98 40
2163.09 32
2163.20 25
2163.30 19
2163.41 13
2163.52 8
2163.62 4
2163.73 2
2163.84 1
2163.94 0
2164.05 1
2164.16 3
2164.26 6
2164.37 9
2164.48 13
2164.58 17
2164.69 22
2164.80 26
2164.90 31
2165.01 34
2165.12 37
2165.22 40
2165.33 41
2165.44 42
2165.55 43
2165.65 42
2165.76 41
2165.87 38
2165.97 35
2166.08 32
2166.19 29
2166.29 27
2166.40 27
2166.51 28
2166.61 31
2166.72 35
2166.83 40
2166.93 43
2167.04 46
2167.15 47
2167.25 48
2167.36 48
2167.47 47
2167.58 45
2167.68 44
2167.79 41
2167.90 39
2168.00 38
2168.11 36
2168.22 37
2168.32 38
2168.43 40
2168.54 42
2168.64 44
2168.75 46
2168.86 46
2168.96 45
2169.07 42
2169.18 39
2169.29 36
2169.39 32
2169.50 28
2169.61 25
2169.71 22
2169.82 19
2169.93 15
2170.03 11
2170.14 7
2170.25 3
2170.35 1
2170.46 0
2170.57 0
2170.68 3
2170.78 8
2170.89 14
2171.00 21
2171.10 27
2171.21 32
2171.32 35
2171.42 37
2171.53 37
2171.64 36
2171.74 34
2171.85 32
2171.96 29
2172.07 27
2172.17 24
2172.28 23
2172.39 22
2172.49 21
2172.60 21
2172.71 21
2172.81 20
2172.92 21
2173.03 22
2173.14 24
2173.24 29
2173.35 34
2173.46 41
2173.56 48
2173.67 53
2173.78 57
2173.88 57
2173.99 54
2174.10 49
2174.21 42
2174.31 33
2174.42 25
2174.53 17
2174.63 10
2174.74 4
2174.85 1
2174.96 0
2175.06 0
2175.17 0
2175.28 1
2175.38 4
2175.49 8
2175.60 13
2175.70 17
2175.81 21
2175.92 24
2176.03 27
2176.13 30
2176.24 32
2176.35 34
2176.45 35
2176.56 36
2176.67 36
2176.78 36
2176.88 36
2176.99 35
2177.10 34
2177.20 33
2177.31 32
2177.42 30
2177.53 27
2177.63 23
2177.74 17
2177.85 11
2177.95 6
2178.06 0
2178.17 0
2178.27 0
2178.38 0
2178.49 0
2178.60 0
2178.70 0
2178.81 0
2178.92 0
2179.02 3
2179.13 8
2179.24 13
2179.35 17
2179.45 21
2179.56 25
2179.67 30
2179.78 34
2179.88 40
2179.99 46
2180.10 51
2180.20 55
2180.31 57
2180.42 56
2180.53 53
2180.63 49
2180.74 44
2180.85 40
2180.95 36
2181.06 33
2181.17 32
2181.28 33
2181.38 34
2181.49 35
2181.60 37
2181.70 39
2181.81 40
2181.92 41
2182.03 42
2182.13 43
2182.24 43
2182.35 44
2182.46 43
2182.56 42
2182.67 41
2182.78 39
2182.88 38
2182.99 38
2183.10 38
2183.21 38
2183.31 38
2183.42 38
2183.53 38
2183.63 38
2183.74 39
2183.85 41
2183.96 44
2184.06 48
2184.17 53
2184.28 58
2184.39 64
2184.49 69
2184.60 75
2184.71 81
2184.81 87
2184.92 93
2185.03 98
2185.14 103
2185.24 108
2185.35 112
2185.46 115
2185.57 118
2185.67 121
2185.78 123
2185.89 125
2186.00 126
2186.10 127
2186.21 127
2186.32 127
2186.42 125
2186.53 123
2186.64 121
2186.75 117
2186.85 113
2186.96 108
2187.07 103
2187.18 97
2187.28 93
2187.39 89
2187.50 87
2187.61 87
2187.71 87
2187.82 88
2187.93 89
2188.03 88
2188.14 86
2188.25 82
2188.36 77
2188.46 71
2188.57 65
2188.68 59
2188.79 55
2188.89 51
2189.00 48
2189.11 47
2189.22 47
2189.32 49
2189.43 52
2189.54 56
2189.65 61
2189.75 66
2189.86 71
2189.97 75
2190.08 79
2190.18 82
2190.29 85
2190.40 88
2190.50 90
2190.61 92
2190.72 94
2190.83 95
2190.93 95
2191.04 93
2191.15 91
2191.26 89
2191.36 87
2191.47 85
2191.58 84
2191.69 84
2191.79 84
2191.90 84
2192.01 83
2192.12 81
2192.22 78
2192.33 74
2192.44 70
2192.55 65
2192.65 62
2192.76 59
2192.87 57
2192.98 56
2193.08 54
2193.19 53
2193.30 51
2193.41 50
2193.51 50
2193.62 51
2193.73 53
2193.84 57
2193.94 62
2194.05 68
2194.16 73
2194.27 78
2194.37 81
2194.48 82
2194.59 82
2194.70 80
2194.80 77
2194.91 74
2195.02 69
2195.13 64
2195.23 60
2195.34 56
2195.45 54
2195.56 53
2195.66 55
2195.77 58
2195.88 62
2195.99 65
2196.09 67
2196.20 67
2196.31 64
2196.42 60
2196.53 54
2196.63 48
2196.74 43
2196.85 39
2196.96 36
2197.06 34
2197.17 32
2197.28 31
2197.39 30
2197.49 28
2197.60 26
2197.71 23
2197.82 22
2197.92 23
2198.03 25
2198.14 30
2198.25 36
2198.35 43
2198.46 49
2198.57 53
2198.68 56
2198.78 57
2198.89 55
2199.00 52
2199.11 48
2199.22 44
2199.32 40
2199.43 36
2199.54 34
2199.65 32
2199.75 32
2199.86 33
2199.97 35
2200.08 37
2200.18 40
2200.29 41
2200.40 42
2200.51 43
2200.62 43
2200.72 44
2200.83 46
2200.94 48
2201.05 51
2201.15 54
2201.26 57
2201.37 59
2201.48 60
2201.58 61
2201.69 60
2201.80 60
2201.91 60
2202.02 60
2202.12 60
2202.23 61
2202.34 62
2202.45 64
2202.55 67
2202.66 70
2202.77 74
2202.88 79
2202.98 83
2203.09 87
2203.20 91
2203.31 93
2203.42 94
2203.52 93
2203.63 90
2203.74 86
2203.85 81
2203.95 74
2204.06 67
2204.17 59
2204.28 52
2204.39 45
2204.49 40
2204.60 38
2204.71 37
2204.82 38
2204.92 40
2205.03 43
2205.14 46
2205.25 47
2205.36 47
2205.46 46
2205.57 44
2205.68 41
2205.79 39
2205.89 37
2206.00 36
2206.11 35
2206.22 36
2206.33 36
2206.43 37
2206.54 37
2206.65 36
2206.76 34
2206.86 32
2206.97 30
2207.08 28
2207.19 26
2207.30 25
2207.40 24
2207.51 24
2207.62 25
2207.73 27
2207.84 30
2207.94 35
2208.05 39
2208.16 43
2208.27 45
2208.37 46
2208.48 44
2208.59 40
2208.70 35
2208.81 31
2208.91 28
2209.02 26
2209.13 25
2209.24 25
2209.35 26
2209.45 27
2209.56 28
2209.67 28
2209.78 27
2209.89 25
2209.99 22
2210.10 19
2210.21 16
2210.32 12
2210.42 8
2210.53 4
2210.64 0
2210.75 0
2210.86 0
2210.96 0
2211.07 0
2211.18 0
2211.29 0
2211.40 0
2211.50 0
2211.61 5
2211.72 12
2211.83 19
2211.94 25
2212.04 30
2212.15 33
2212.26 34
2212.37 32
2212.48 28
2212.58 23
2212.69 17
2212.80 12
2212.91 9
2213.02 7
2213.12 9
2213.23 13
2213.34 20
2213.45 28
2213.56 37
2213.66 45
2213.77 51
2213.88 55
2213.99 56
2214.10 55
2214.20 53
2214.31 51
2214.42 49
2214.53 49
2214.64 49
2214.74 52
2214.85 55
2214.96 58
2215.07 61
2215.18 64
2215.28 67
2215.39 69
2215.50 71
2215.61 73
2215.72 75
2215.82 78
2215.93 82
2216.04 86
2216.15 90
2216.26 95
2216.36 99
2216.47 102
2216.58 105
2216.69 107
2216.80 108
2216.90 107
2217.01 105
2217.12 102
2217.23 97
2217.34 91
2217.44 85
2217.55 78
2217.66 72
2217.77 66
2217.88 61
2217.99 56
2218.09 53
2218.20 51
2218.31 50
2218.42 50
2218.53 51
2218.63 52
2218.74 54
2218.85 56
2218.96 59
2219.07 60
2219.17 62
2219.28 62
2219.39 62
2219.50 60
2219.61 58
2219.72 55
2219.82 51
2219.93 47
2220.04 43
2220.15 39
2220.26 36
2220.36 33
2220.47 32
2220.58 31
2220.69 32
2220.80 34
2220.91 37
2221.01 40
2221.12 43
2221.23 45
2221.34 45
2221.45 44
2221.55 41
2221.66 37
2221.77 32
2221.88 27
2221.99 23
2222.10 20
2222.20 18
2222.31 17
2222.42 18
2222.53 20
2222.64 22
2222.74 26
2222.85 29
2222.96 32
2223.07 35
2223.18 37
2223.29 38
2223.39 40
2223.50 40
2223.61 40
2223.72 40
2223.83 40
2223.93 40
2224.04 40
2224.15 40
2224.26 40
2224.37 40
2224.48 39
2224.58 38
2224.69 36
2224.80 33
2224.91 30
2225.02 27
2225.13 25
2225.23 25
2225.34 25
2225.45 28
2225.56 31
2225.67 34
2225.78 36
2225.88 37
2225.99 37
2226.10 35
2226.21 32
2226.32 29
2226.43 25
2226.53 23
2226.64 22
2226.75 21
2226.86 22
2226.97 23
2227.08 23
2227.18 24
2227.29 24
2227.40 24
2227.51 25
2227.62 26
2227.73 29
2227.83 34
2227.94 39
2228.05 45
2228.16 50
2228.27 54
2228.38 56
2228.48 56
2228.59 55
2228.70 52
2228.81 49
2228.92 47
2229.03 45
2229.13 44
2229.24 43
2229.35 42
2229.46 40
2229.57 38
2229.68 34
2229.78 30
2229.89 24
2230.00 18
2230.11 12
2230.22 6
2230.33 1
2230.43 0
2230.54 0
2230.65 0
2230.76 0
2230.87 4
2230.98 9
2231.09 14
2231.19 19
2231.30 24
2231.41 27
2231.52 30
2231.63 33
2231.74 35
2231.84 37
2231.95 38
2232.06 40
2232.17 41
2232.28 41
2232.39 40
2232.49 37
2232.60 34
2232.71 29
2232.82 25
2232.93 20
2233.04 16
2233.15 13
2233.25 11
2233.36 9
2233.47 8
2233.58 8
2233.69 7
2233.80 5
2233.90 3
2234.01 0
2234.12 0
2234.23 0
2234.34 0
2234.45 0
2234.56 0
2234.66 0
2234.77 0
2234.88 2
2234.99 6
2235.10 11
2235.21 15
2235.32 19
2235.42 21
2235.53 22
2235.64 22
2235.75 21
2235.86 19
2235.97 16
2236.08 14
2236.18 13
2236.29 11
2236.40 10
2236.51 10
2236.62 9
2236.73 10
2236.84 11
2236.94 13
2237.05 17
2237.16 23
2237.27 29
2237.38 36
2237.49 42
2237.60 48
2237.70 53
2237.81 57
2237.92 61
2238.03 64
2238.14 67
2238.25 68
2238.36 68
2238.46 67
2238.57 64
2238.68 61
2238.79 57
2238.90 53
2239.01 50
2239.12 47
2239.22 44
2239.33 41
2239.44 36
2239.55 31
2239.66 26
2239.77 21
2239.88 17
2239.98 14
2240.09 12
2240.20 11
2240.31 12
2240.42 13
2240.53 16
2240.64 19
2240.74 25
2240.85 32
2240.96 40
2241.07 47
2241.18 53
2241.29 56
2241.40 55
2241.51 52
2241.61 46
2241.72 40
2241.83 34
2241.94 30
2242.05 28
2242.16 28
2242.27 29
2242.38 32
2242.48 35
2242.59 38
2242.70 40
2242.81 42
2242.92 43
2243.03 43
2243.14 42
2243.24 40
2243.35 39
2243.46 37
2243.57 36
2243.68 35
2243.79 35
2243.90 36
2244.01 37
2244.11 39
2244.22 41
2244.33 43
2244.44 45
2244.55 47
2244.66 49
2244.77 49
2244.88 47
2244.98 43
2245.09 38
2245.20 31
2245.31 25
2245.42 19
2245.53 15
2245.64 12
2245.75 11
2245.85 11
2245.96 12
2246.07 12
2246.18 11
2246.29 10
2246.40 9
2246.51 7
2246.62 6
2246.72 4
2246.83 2
2246.94 0
2247.05 0
2247.16 0
2247.27 0
2247.38 0
2247.49 0
2247.60 0
2247.70 0
2247.81 1
2247.92 3
2248.03 6
2248.14 7
2248.25 7
2248.36 7
2248.47 7
2248.57 8
2248.68 9
2248.79 10
2248.90 12
2249.01 14
2249.12 16
2249.23 18
2249.34 20
2249.45 23
2249.55 26
2249.66 30
2249.77 34
2249.88 37
2249.99 40
2250.10 43
2250.21 44
2250.32 45
2250.43 44
2250.53 43
2250.64 41
2250.75 39
2250.86 37
2250.97 35
2251.08 35
2251.19 35
2251.30 37
2251.41 39
2251.51 41
2251.62 43
2251.73 44
2251.84 44
2251.95 43
2252.06 41
2252.17 39
2252.28 37
2252.39 36
2252.50 35
2252.60 35
2252.71 35
2252.82 36
2252.93 38
2253.04 38
2253.15 39
2253.26 38
2253.37 35
2253.48 31
2253.58 24
2253.69 16
2253.80 8
2253.91 0
2254.02 0
2254.13 0
2254.24 0
2254.35 0
2254.46 0
2254.57 0
2254.67 1
2254.78 5
2254.89 8
2255.00 9
2255.11 9
2255.22 9
2255.33 8
2255.44 8
2255.55 9
2255.66 11
2255.76 15
2255.87 19
2255.98 24
2256.09 29
2256.20 33
2256.31 36
2256.42 38
2256.53 39
2256.64 40
2256.75 40
2256.85 42
2256.96 44
2257.07 47
2257.18 51
2257.29 56
2257.40 62
2257.51 67
2257.62 72
2257.73 76
2257.84 78
2257.95 79
2258.05 78
2258.16 76
2258.27 73
2258.38 70
2258.49 66
2258.60 64
2258.71 62
2258.82 60
2258.93 58
2259.04 56
2259.15 54
2259.25 52
2259.36 49
2259.47 47
2259.58 44
2259.69 41
2259.80 38
2259.91 35
2260.02 31
2260.13 27
2260.24 23
2260.35 20
2260.45 18
2260.56 17
2260.67 18
2260.78 21
2260.89 25
2261.00 29
2261.11 32
2261.22 34
2261.33 34
2261.44 32
2261.55 29
2261.66 26
2261.76 23
2261.87 21
2261.98 20
2262.09 22
2262.20 24
2262.31 28
2262.42 34
2262.53 40
2262.64 47
2262.75 54
2262.86 61
2262.97 66
2263.07 70
2263.18 72
2263.29 74
2263.40 74
2263.51 76
2263.62 79
2263.73 83
2263.84 89
2263.95 95
2264.06 101
2264.17 104
2264.28 105
2264.39 104
2264.49 100
2264.60 94
2264.71 87
2264.82 79
2264.93 71
2265.04 64
2265.15 56
2265.26 51
2265.37 46
2265.48 43
2265.59 42
2265.70 41
2265.81 42
2265.91 42
2266.02 43
2266.13 43
2266.24 44
2266.35 44
2266.46 46
2266.57 49
2266.68 53
2266.79 58
2266.90 62
2267.01 67
2267.12 70
2267.23 72
2267.34 73
2267.44 74
2267.55 74
2267.66 75
2267.77 76
2267.88 76
2267.99 75
2268.10 72
2268.21 67
2268.32 59
2268.43 51
2268.54 42
2268.65 35
2268.76 31
2268.87 28
2268.98 28
2269.08 31
2269.19 34
2269.30 37
2269.41 40
2269.52 42
2269.63 44
2269.74 47
2269.85 50
2269.96 53
2270.07 56
2270.18 59
2270.29 61
2270.40 62
2270.51 62
2270.62 62
2270.72 61
2270.83 60
2270.94 61
2271.05 64
2271.16 67
2271.27 72
2271.38 76
2271.49 79
2271.60 81
2271.71 82
2271.82 81
2271.93 78
2272.04 75
2272.15 71
2272.26 67
2272.37 63
2272.48 59
2272.58 56
2272.69 54
2272.80 53
2272.91 52
2273.02 53
2273.13 54
2273.24 57
2273.35 59
2273.46 61
2273.57 63
2273.68 63
2273.79 63
2273.90 62
2274.01 61
2274.12 62
2274.23 63
2274.34 65
2274.45 67
2274.55 68
2274.66 69
2274.77 68
2274.88 65
2274.99 61
2275.10 56
2275.21 51
2275.32 46
2275.43 42
2275.54 40
2275.65 37
2275.76 34
2275.87 31
2275.98 28
2276.09 23
2276.20 19
2276.31 15
2276.42 13
2276.53 12
2276.64 13
2276.74 14
2276.85 15
2276.96 16
2277.07 15
2277.18 13
2277.29 10
2277.40 7
2277.51 5
2277.62 5
2277.73 6
2277.84 7
2277.95 8
2278.06 8
2278.17 8
2278.28 6
2278.39 5
2278.50 4
2278.61 4
2278.72 6
2278.83 9
2278.94 13
2279.05 17
2279.15 20
2279.26 21
2279.37 21
2279.48 19
2279.59 17
2279.70 14
2279.81 12
2279.92 10
2280.03 10
2280.14 11
2280.25 13
2280.36 17
2280.47 21
2280.58 25
2280.69 29
2280.80 32
2280.91 34
2281.02 35
2281.13 35
2281.24 36
2281.35 36
2281.46 36
2281.57 36
2281.68 35
2281.79 34
2281.90 32
2282.00 30
2282.11 27
2282.22 25
2282.33 22
2282.44 21
2282.55 20
2282.66 19
2282.77 19
2282.88 20
2282.99 21
2283.10 22
2283.21 24
2283.32 26
2283.43 28
2283.54 32
2283.65 35
2283.76 38
2283.87 40
2283.98 41
2284.09 41
2284.20 38
2284.31 34
2284.42 30
2284.53 26
2284.64 22
2284.75 21
2284.86 21
2284.97 22
2285.08 25
2285.19 27
2285.30 28
2285.41 27
2285.52 25
2285.62 20
2285.73 15
2285.84 10
2285.95 6
2286.06 2
2286.17 0
2286.28 0
2286.39 0
2286.50 2
2286.61 4
2286.72 8
2286.83 11
2286.94 15
2287.05 17
2287.16 19
2287.27 20
2287.38 20
2287.49 21
2287.60 24
2287.71 27
2287.82 32
2287.93 37
2288.04 42
2288.15 44
2288.26 45
2288.37 44
2288.48 42
2288.59 39
2288.70 36
2288.81 36
2288.92 37
2289.03 40
2289.14 45
2289.25 49
2289.36 53
2289.47 56
2289.58 56
2289.69 53
2289.80 49
2289.91 43
2290.02 38
2290.13 33
2290.24 30
2290.35 29
2290.46 30
2290.57 32
2290.68 34
2290.79 36
2290.90 37
2291.01 36
2291.11 35
2291.22 33
2291.33 32
2291.44 30
2291.55 30
2291.66 30
2291.77 31
2291.88 30
2291.99 27
2292.10 22
2292.21 15
2292.32 7
2292.43 0
2292.54 0
2292.65 0
2292.76 0
2292.87 0
2292.98 0
2293.09 0
2293.20 0
2293.31 2
2293.42 9
2293.53 16
2293.64 23
2293.75 28
2293.86 34
2293.97 38
2294.08 41
2294.19 44
2294.30 45
2294.41 44
2294.52 43
2294.63 40
2294.74 36
2294.85 32
2294.96 29
2295.07 27
2295.18 27
2295.29 27
2295.40 30
2295.51 33
2295.62 37
2295.73 43
2295.84 49
2295.95 55
2296.06 62
2296.17 67
2296.28 70
2296.39 70
2296.50 66
2296.61 58
2296.72 46
2296.83 32
2296.94 17
2297.05 4
2297.16 0
2297.27 0
2297.38 0
2297.49 0
2297.60 0
2297.71 0
2297.82 0
2297.93 9
2298.04 17
2298.15 25
2298.26 30
2298.37 33
2298.48 33
2298.59 31
2298.70 27
2298.81 23
2298.92 18
2299.03 12
2299.14 7
2299.25 1
2299.36 0
2299.47 0
2299.58 0
2299.69 0
2299.80 0
2299.91 0
2300.02 3
2300.13 8
2300.24 13
2300.35 16
2300.46 19
2300.57 22
2300.68 26
2300.79 31
2300.90 39
2301.01 49
2301.12 59
2301.23 69
2301.34 76
2301.45 82
2301.56 84
2301.67 86
2301.78 86
2301.89 86
2302.00 87
2302.12 89
2302.23 91
2302.34 94
2302.45 96
2302.56 98
2302.67 98
2302.78 96
2302.89 92
2303.00 86
2303.11 79
2303.22 70
2303.33 61
2303.44 53
2303.55 46
2303.66 40
2303.77 36
2303.88 34
2303.99 31
2304.10 29
2304.21 26
2304.32 23
2304.43 19
2304.54 16
2304.65 12
2304.76 10
2304.87 8
2304.98 7
2305.09 8
2305.20 9
2305.31 10
2305.42 12
2305.53 14
2305.64 17
2305.75 19
2305.86 22
2305.97 26
2306.08 29
2306.19 33
2306.30 36
2306.41 39
2306.52 40
2306.63 41
2306.74 41
2306.85 40
2306.96 39
2307.07 38
2307.18 37
2307.29 35
2307.40 33
2307.51 30
2307.63 27
2307.74 23
2307.85 19
2307.96 14
2308.07 9
2308.18 3
2308.29 0
2308.40 0
2308.51 0
2308.62 0
2308.73 0
2308.84 0
2308.95 2
2309.06 9
2309.17 14
2309.28 18
2309.39 20
2309.50 19
2309.61 15
2309.72 9
2309.83 3
2309.94 0
2310.05 0
2310.16 0
2310.27 0
2310.38 0
2310.49 5
2310.60 11
2310.71 16
2310.82 20
2310.93 22
2311.04 23
2311.15 24
2311.27 24
2311.38 24
2311.49 24
2311.60 24
2311.71 24
2311.82 25
2311.93 26
2312.04 27
2312.15 30
2312.26 33
2312.37 36
2312.48 40
2312.59 44
2312.70 46
2312.81 48
2312.92 48
2313.03 48
2313.14 47
2313.25 44
2313.36 40
2313.47 34
2313.58 28
2313.69 22
2313.80 16
2313.91 12
2314.02 11
2314.14 12
2314.25 15
2314.36 19
2314.47 25
2314.58 30
2314.69 36
2314.80 41
2314.91 46
2315.02 52
2315.13 57
2315.24 63
2315.35 68
2315.46 72
2315.57 76
2315.68 79
2315.79 80
2315.90 82
2316.01 83
2316.12 84
2316.23 85
2316.34 85
2316.45 84
2316.57 81
2316.68 77
2316.79 71
2316.90 65
2317.01 58
2317.12 51
2317.23 45
2317.34 40
2317.45 35
2317.56 31
2317.67 29
2317.78 28
2317.89 28
2318.00 30
2318.11 34
2318.22 38
2318.33 42
2318.44 47
2318.55 52
2318.66 57
2318.78 62
2318.89 67
2319.00 73
2319.11 79
2319.22 85
2319.33 90
2319.44 94
2319.55 96
2319.66 95
2319.77 92
2319.88 87
2319.99 81
2320.10 73
2320.21 65
2320.32 58
2320.43 51
2320.54 44
2320.65 39
2320.77 34
2320.88 31
2320.99 28
2321.10 27
2321.21 26
2321.32 25
2321.43 24
2321.54 21
2321.65 17
2321.76 10
2321.87 3
2321.98 0
2322.09 0
2322.20 0
2322.31 0
2322.42 0
2322.53 0
2322.65 3
2322.76 12
2322.87 18
2322.98 23
2323.09 25
2323.20 26
2323.31 25
2323.42 25
2323.53 25
2323.64 26
2323.75 26
2323.86 26
2323.97 24
2324.08 22
2324.19 19
2324.31 16
2324.42 13
2324.53 11
2324.64 11
2324.75 11
2324.86 11
2324.97 10
2325.08 9
2325.19 8
2325.30 5
2325.41 2
2325.52 0
2325.63 0
2325.74 0
2325.85 0
2325.97 0
2326.08 0
2326.19 0
2326.30 0
2326.41 3
2326.52 9
2326.63 15
2326.74 20
2326.85 24
2326.96 26
2327.07 26
2327.18 25
2327.29 23
2327.40 21
2327.52 20
2327.63 21
2327.74 24
2327.85 28
2327.96 33
2328.07 38
2328.18 42
2328.29 45
2328.40 45
2328.51 43
2328.62 39
2328.73 34
2328.84 29
2328.96 22
2329.07 16
2329.18 11
2329.29 7
2329.40 4
2329.51 3
2329.62 3
2329.73 5
2329.84 7
2329.95 11
2330.06 15
2330.17 20
2330.28 26
2330.40 33
2330.51 41
2330.62 51
2330.73 60
2330.84 70
2330.95 77
2331.06 81
2331.17 81
2331.28 77
2331.39 70
2331.50 61
2331.61 52
2331.73 44
2331.84 39
2331.95 35
2332.06 33
2332.17 31
2332.28 29
2332.39 24
2332.50 18
2332.61 10
2332.72 2
2332.83 0
2332.94 0
2333.06 0
2333.17 0
2333.28 0
2333.39 0
2333.50 0
2333.61 3
2333.72 11
2333.83 16
2333.94 18
2334.05 18
2334.16 14
2334.28 9
2334.39 5
2334.50 1
2334.61 0
2334.72 1
2334.83 4
2334.94 8
2335.05 12
2335.16 14
2335.27 15
2335.38 14
2335.50 14
2335.61 13
2335.72 14
2335.83 16
2335.94 20
2336.05 25
2336.16 31
2336.27 38
2336.38 46
2336.49 54
2336.60 62
2336.72 70
2336.83 77
2336.94 82
2337.05 86
2337.16 88
2337.27 89
2337.38 89
2337.49 89
2337.60 89
2337.71 91
2337.83 93
2337.94 96
2338.05 99
2338.16 102
2338.27 105
2338.38 108
2338.49 111
2338.60 114
2338.71 118
2338.82 121
2338.94 124
2339.05 127
2339.16 130
2339.27 132
2339.38 135
2339.49 139
2339.60 142
2339.71 145
2339.82 147
2339.93 147
2340.05 144
2340.16 138
2340.27 130
2340.38 120
2340.49 108
2340.60 95
2340.71 83
2340.82 72
2340.93 63
2341.05 56
2341.16 51
2341.27 48
2341.38 46
2341.49 45
2341.60 45
2341.71 45
2341.82 46
2341.93 46
2342.04 47
2342.16 48
2342.27 50
2342.38 51
2342.49 53
2342.60 54
2342.71 53
2342.82 51
2342.93 48
2343.04 43
2343.16 38
2343.27 32
2343.38 26
2343.49 21
2343.60 17
2343.71 14
2343.82 12
2343.93 12
2344.04 12
2344.16 12
2344.27 12
2344.38 12
2344.49 12
2344.60 11
2344.71 10
2344.82 8
2344.93 6
2345.05 4
2345.16 3
2345.27 1
2345.38 0
2345.49 0
2345.60 1
2345.71 2
2345.82 5
2345.93 8
2346.05 11
2346.16 16
2346.27 22
2346.38 28
2346.49 35
2346.60 42
2346.71 47
2346.82 52
2346.94 54
2347.05 56
2347.16 57
2347.27 57
2347.38 59
2347.49 61
2347.60 65
2347.71 70
2347.82 77
2347.94 83
2348.05 89
2348.16 93
2348.27 96
2348.38 96
2348.49 95
2348.60 93
2348.71 91
2348.83 90
2348.94 90
2349.05 92
2349.16 95
2349.27 98
2349.38 101
2349.49 101
2349.60 99
2349.72 95
2349.83 88
2349.94 81
2350.05 73
2350.16 66
2350.27 59
2350.38 54
2350.49 50
2350.61 47
2350.72 46
2350.83 46
2350.94 48
2351.05 52
2351.16 58
2351.27 66
2351.39 74
2351.50 83
2351.61 90
2351.72 97
2351.83 104
2351.94 109
2352.05 115
2352.16 122
2352.28 129
2352.39 136
2352.50 142
2352.61 147
2352.72 149
2352.83 148
2352.94 143
2353.06 137
2353.17 129
2353.28 120
2353.39 112
2353.50 105
2353.61 98
2353.72 91
2353.83 84
2353.95 77
2354.06 70
2354.17 63
2354.28 57
2354.39 53
2354.50 52
2354.61 51
2354.73 52
2354.84 53
2354.95 53
2355.06 53
2355.17 54
2355.28 55
2355.39 58
2355.51 63
2355.62 70
2355.73 78
2355.84 86
2355.95 92
2356.06 97
2356.17 100
2356.29 101
2356.40 101
2356.51 100
2356.62 98
2356.73 96
2356.84 94
2356.95 92
2357.07 91
2357.18 90
2357.29 89
2357.40 90
2357.51 90
2357.62 90
2357.73 90
2357.85 90
2357.96 89
2358.07 89
2358.18 90
2358.29 92
2358.40 94
2358.51 97
2358.63 98
2358.74 98
2358.85 96
2358.96 91
2359.07 86
2359.18 79
2359.29 73
2359.41 68
2359.52 64
2359.63 63
2359.74 63
2359.85 64
2359.96 66
2360.08 69
2360.19 71
2360.30 73
2360.41 73
2360.52 72
2360.63 71
2360.74 69
2360.86 66
2360.97 64
2361.08 62
2361.19 61
2361.30 60
2361.41 58
2361.52 57
2361.64 55
2361.75 54
2361.86 54
2361.97 54
2362.08 55
2362.19 56
2362.31 57
2362.42 58
2362.53 59
2362.64 59
2362.75 59
2362.86 59
2362.98 59
2363.09 59
2363.20 59
2363.31 59
2363.42 57
2363.53 55
2363.64 51
2363.76 48
2363.87 44
2363.98 42
2364.09 42
2364.20 43
2364.31 46
2364.43 51
2364.54 56
2364.65 62
2364.76 67
2364.87 71
2364.98 75
2365.10 78
2365.21 80
2365.32 82
2365.43 84
2365.54 86
2365.65 89
2365.77 91
2365.88 94
2365.99 96
2366.10 98
2366.21 100
2366.32 102
2366.44 103
2366.55 103
2366.66 103
2366.77 102
2366.88 99
2366.99 96
2367.11 91
2367.22 85
2367.33 78
2367.44 69
2367.55 60
2367.66 50
2367.78 40
2367.89 31
2368.00 23
2368.11 17
2368.22 13
2368.33 12
2368.45 13
2368.56 17
2368.67 23
2368.78 30
2368.89 39
2369.00 48
2369.12 57
2369.23 64
2369.34 71
2369.45 75
2369.56 76
2369.67 75
2369.79 72
2369.90 68
2370.01 62
2370.12 58
2370.23 54
2370.35 53
2370.46 53
2370.57 55
2370.68 58
2370.79 63
2370.90 69
2371.02 75
2371.13 81
2371.24 85
2371.35 87
2371.46 87
2371.57 85
2371.69 82
2371.80 78
2371.91 74
2372.02 72
2372.13 70
2372.25 71
2372.36 72
2372.47 74
2372.58 76
2372.69 77
2372.80 77
2372.92 75
2373.03 73
2373.14 70
2373.25 69
2373.36 69
2373.48 72
2373.59 76
2373.70 81
2373.81 87
2373.92 91
2374.03 95
2374.15 98
2374.26 100
2374.37 103
2374.48 106
2374.59 109
2374.71 112
2374.82 114
2374.93 116
2375.04 116
2375.15 115
2375.26 112
2375.38 108
2375.49 103
2375.60 99
2375.71 97
2375.82 97
2375.94 99
2376.05 102
2376.16 106
2376.27 110
2376.38 114
2376.50 119
2376.61 124
2376.72 130
2376.83 136
2376.94 142
2377.06 146
2377.17 148
2377.28 147
2377.39 143
2377.50 137
2377.61 130
2377.73 123
2377.84 118
2377.95 114
2378.06 111
2378.17 107
2378.29 102
2378.40 96
2378.51 87
2378.62 78
2378.73 69
2378.85 62
2378.96 59
2379.07 58
2379.18 62
2379.29 70
2379.41 82
2379.52 95
2379.63 109
2379.74 121
2379.85 131
2379.97 137
2380.08 140
2380.19 138
2380.30 133
2380.41 125
2380.53 115
2380.64 105
2380.75 96
2380.86 87
2380.97 80
2381.09 75
2381.20 72
2381.31 70
2381.42 70
2381.53 71
2381.65 73
2381.76 76
2381.87 78
2381.98 80
2382.09 82
2382.21 83
2382.32 84
2382.43 82
2382.54 80
2382.65 77
2382.77 73
2382.88 69
2382.99 64
2383.10 60
2383.21 56
2383.33 53
2383.44 50
2383.55 48
2383.66 47
2383.77 48
2383.89 51
2384.00 56
2384.11 61
2384.22 67
2384.33 72
2384.45 75
2384.56 77
2384.67 78
2384.78 76
2384.90 74
2385.01 71
2385.12 68
2385.23 64
2385.34 61
2385.46 58
2385.57 55
2385.68 53
2385.79 52
2385.90 51
2386.02 50
2386.13 49
2386.24 48
2386.35 46
2386.46 44
2386.58 42
2386.69 41
2386.80 41
2386.91 41
2387.03 43
2387.14 45
2387.25 48
2387.36 50
2387.47 52
2387.59 53
2387.70 54
2387.81 55
2387.92 56
2388.04 58
2388.15 61
2388.26 65
2388.37 69
2388.48 74
2388.60 77
2388.71 79
2388.82 80
2388.93 79
2389.04 79
2389.16 78
2389.27 77
2389.38 78
2389.49 79
2389.61 81
2389.72 84
2389.83 87
2389.94 91
2390.05 95
2390.17 100
2390.28 104
2390.39 109
2390.50 113
2390.62 118
2390.73 122
2390.84 126
2390.95 129
2391.06 132
2391.18 132
2391.29 132
2391.40 129
2391.51 124
2391.63 119
2391.74 113
2391.85 108
2391.96 103
2392.07 101
2392.19 101
2392.30 102
2392.41 104
2392.52 106
2392.64 108
2392.75 108
2392.86 106
2392.97 102
2393.09 98
2393.20 93
2393.31 88
2393.42 84
2393.53 81
2393.65 80
2393.76 81
2393.87 82
2393.98 83
2394.10 84
2394.21 83
2394.32 81
2394.43 77
2394.55 73
2394.66 68
2394.77 64
2394.88 61
2394.99 59
2395.11 59
2395.22 59
2395.33 61
2395.44 63
2395.56 65
2395.67 66
2395.78 67
2395.89 67
2396.01 67
2396.12 66
2396.23 65
2396.34 63
2396.46 61
2396.57 60
2396.68 60
2396.79 61
2396.90 63
2397.02 65
2397.13 68
2397.24 71
2397.35 72
2397.47 72
2397.58 70
2397.69 66
2397.80 62
2397.92 57
2398.03 52
2398.14 47
2398.25 43
2398.37 39
2398.48 36
2398.59 34
2398.70 35
2398.82 37
2398.93 43
2399.04 49
2399.15 57
2399.27 65
2399.38 72
2399.49 78
2399.60 82
2399.71 84
2399.83 85
2399.94 85
2400.05 85
2400.16 84
2400.28 84
2400.39 83
2400.50 82
2400.61 81
2400.73 80
2400.84 79
2400.95 76
2401.06 73
2401.18 69
2401.29 64
2401.40 58
2401.51 53
2401.63 47
2401.74 42
2401.85 38
2401.96 34
2402.08 31
2402.19 29
2402.30 26
2402.41 24
2402.53 21
2402.64 18
2402.75 15
2402.86 13
2402.98 10
2403.09 8
2403.20 8
2403.31 8
2403.43 9
2403.54 10
2403.65 11
2403.76 12
2403.88 11
2403.99 9
2404.10 6
2404.21 3
2404.33 0
2404.44 0
2404.55 0
2404.66 0
2404.78 0
2404.89 1
2405.00 5
2405.12 9
2405.23 13
2405.34 19
2405.45 26
2405.57 33
2405.68 41
2405.79 48
2405.90 53
2406.02 56
2406.13 55
2406.24 51
2406.35 44
2406.47 35
2406.58 26
2406.69 17
2406.80 11
2406.92 6
2407.03 4
2407.14 2
2407.25 0
2407.37 0
2407.48 0
2407.59 0
2407.71 0
2407.82 0
2407.93 0
2408.04 6
2408.16 14
2408.27 23
2408.38 31
2408.49 38
2408.61 42
2408.72 44
2408.83 42
2408.94 39
2409.06 35
2409.17 33
2409.28 32
2409.39 32
2409.51 34
2409.62 35
2409.73 36
2409.85 34
2409.96 31
2410.07 27
2410.18 21
2410.30 16
2410.41 12
2410.52 9
2410.63 7
2410.75 6
2410.86 5
2410.97 3
2411.09 1
2411.20 0
2411.31 0
2411.42 0
2411.54 0
2411.65 0
2411.76 0
2411.87 0
2411.99 2
2412.10 8
2412.21 15
2412.33 21
2412.44 26
2412.55 29
2412.66 31
2412.78 31
2412.89 29
2413.00 25
2413.11 22
2413.23 18
2413.34 15
2413.45 12
2413.57 10
2413.68 9
2413.79 8
2413.90 7
2414.02 6
2414.13 6
2414.24 7
2414.35 8
2414.47 10
2414.58 11
2414.69 11
2414.81 11
2414.92 9
2415.03 6
2415.14 3
2415.26 1
2415.37 1
2415.48 1
2415.60 3
2415.71 5
2415.82 8
2415.93 9
2416.05 10
2416.16 11
2416.27 12
2416.39 13
2416.50 14
2416.61 16
2416.72 17
2416.84 19
2416.95 20
2417.06 21
2417.18 22
2417.29 22
2417.40 21
2417.51 20
2417.63 19
2417.74 19
2417.85 19
2417.97 21
2418.08 23
2418.19 25
2418.30 28
2418.42 30
2418.53 31
2418.64 32
2418.76 31
2418.87 31
2418.98 31
2419.09 32
2419.21 32
2419.32 32
2419.43 32
2419.55 31
2419.66 29
2419.77 27
2419.88 25
2420.00 23
2420.11 21
2420.22 20
2420.34 18
2420.45 17
2420.56 14
2420.67 11
2420.79 8
2420.90 4
2421.01 1
2421.13 0
2421.24 0
2421.35 3
2421.47 7
2421.58 13
2421.69 20
2421.80 26
2421.92 31
2422.03 33
2422.14 33
2422.26 31
2422.37 27
2422.48 22
2422.60 18
2422.71 14
2422.82 10
2422.93 8
2423.05 6
2423.16 5
2423.27 5
2423.39 6
2423.50 7
2423.61 8
2423.73 9
2423.84 11
2423.95 12
2424.06 14
2424.18 16
2424.29 18
2424.40 21
2424.52 23
2424.63 25
2424.74 25
2424.86 24
2424.97 22
2425.08 18
2425.19 13
2425.31 9
2425.42 7
2425.53 6
2425.65 6
2425.76 10
2425.87 15
2425.99 21
2426.10 29
2426.21 37
2426.32 45
2426.44 53
2426.55 59
2426.66 65
2426.78 69
2426.89 71
2427.00 73
2427.12 75
2427.23 77
2427.34 79
2427.46 82
2427.57 85
2427.68 88
2427.79 92
2427.91 95
2428.02 99
2428.13 103
2428.25 107
2428.36 112
2428.47 116
2428.59 119
2428.70 120
2428.81 119
2428.93 114
2429.04 107
2429.15 97
2429.27 86
2429.38 76
2429.49 66
2429.60 58
2429.72 52
2429.83 49
2429.94 47
2430.06 47
2430.17 47
2430.28 48
2430.40 49
2430.51 50
2430.62 51
2430.74 52
2430.85 52
2430.96 53
2431.08 52
2431.19 51
2431.30 49
2431.42 46
2431.53 43
2431.64 39
2431.76 35
2431.87 30
2431.98 25
2432.09 19
2432.21 13
2432.32 8
2432.43 3
2432.55 0
2432.66 0
2432.77 0
2432.89 0
2433.00 0
2433.11 5
2433.23 10
2433.34 17
2433.45 24
2433.57 31
2433.68 38
2433.79 43
2433.91 46
2434.02 47
2434.13 45
2434.25 41
2434.36 34
2434.47 25
2434.59 16
2434.70 6
2434.81 0
2434.93 0
2435.04 0
2435.15 0
2435.27 0
2435.38 0
2435.49 0
2435.61 1
2435.72 5
2435.83 8
2435.94 10
2436.06 10
2436.17 10
2436.28 8
2436.40 6
2436.51 4
2436.62 2
2436.74 2
2436.85 2
2436.96 5
2437.08 10
2437.19 17
2437.30 24
2437.42 31
2437.53 36
2437.64 40
2437.76 41
2437.87 40
2437.98 37
2438.10 34
2438.21 31
2438.32 30
2438.44 29
2438.55 29
2438.66 30
2438.78 32
2438.89 35
2439.00 38
2439.12 41
2439.23 45
2439.34 48
2439.46 51
2439.57 53
2439.68 54
2439.80 53
2439.91 51
2440.03 48
2440.14 44
2440.25 39
2440.37 35
2440.48 30
2440.59 25
2440.71 21
2440.82 18
2440.93 15
2441.05 13
2441.16 12
2441.27 13
2441.39 15
2441.50 19
2441.61 24
2441.73 30
2441.84 35
2441.95 40
2442.07 45
2442.18 49
2442.29 52
2442.41 54
2442.52 55
2442.63 55
2442.75 54
2442.86 52
2442.97 50
2443.09 48
2443.20 48
2443.31 48
2443.43 51
2443.54 55
2443.65 60
2443.77 66
2443.88 72
2444.00 77
2444.11 80
2444.22 83
2444.34 84
2444.45 85
2444.56 86
2444.68 88
2444.79 92
2444.90 96
2445.02 102
2445.13 109
2445.24 115
2445.36 120
2445.47 124
2445.58 125
2445.70 124
2445.81 121
2445.92 116
2446.04 109
2446.15 101
2446.27 93
2446.38 85
2446.49 79
2446.61 74
2446.72 69
2446.83 66
2446.95 63
2447.06 61
2447.17 58
2447.29 56
2447.40 55
2447.51 55
2447.63 57
2447.74 60
2447.85 65
2447.97 71
2448.08 77
2448.20 83
2448.31 86
2448.42 88
2448.54 86
2448.65 82
2448.76 76
2448.88 67
2448.99 58
2449.10 48
2449.22 39
2449.33 31
2449.45 24
2449.56 20
2449.67 18
2449.79 18
2449.90 20
2450.01 22
2450.13 26
2450.24 30
2450.35 34
2450.47 37
2450.58 39
2450.69 41
2450.81 42
2450.92 43
2451.04 44
2451.15 44
2451.26 43
2451.38 42
2451.49 40
2451.60 37
2451.72 33
2451.83 30
2451.94 27
2452.06 25
2452.17 24
2452.29 24
2452.40 23
2452.51 22
2452.63 20
2452.74 17
2452.85 15
2452.97 12
2453.08 10
2453.20 9
2453.31 9
2453.42 10
2453.54 13
2453.65 16
2453.76 19
2453.88 21
2453.99 21
2454.10 20
2454.22 18
2454.33 15
2454.45 12
2454.56 9
2454.67 7
2454.79 5
2454.90 5
2455.01 4
2455.13 2
2455.24 0
2455.36 0
2455.47 0
2455.58 0
2455.70 0
2455.81 0
2455.92 0
2456.04 0
2456.15 2
2456.27 3
2456.38 3
2456.49 3
2456.61 3
2456.72 4
2456.83 5
2456.95 7
2457.06 10
2457.18 13
2457.29 16
2457.40 19
2457.52 21
2457.63 24
2457.75 27
2457.86 31
2457.97 36
2458.09 40
2458.20 44
2458.31 46
2458.43 45
2458.54 42
2458.66 36
2458.77 28
2458.88 19
2459.00 10
2459.11 2
2459.22 0
2459.34 0
2459.45 0
2459.57 0
2459.68 0
2459.79 0
2459.91 2
2460.02 7
2460.14 12
2460.25 17
2460.36 21
2460.48 26
2460.59 29
2460.70 32
2460.82 34
2460.93 35
2461.05 35
2461.16 35
2461.27 35
2461.39 35
2461.50 35
2461.62 36
2461.73 36
2461.84 38
2461.96 41
2462.07 45
2462.18 51
2462.30 57
2462.41 64
2462.53 70
2462.64 74
2462.75 75
2462.87 73
2462.98 69
2463.10 62
2463.21 54
2463.32 45
2463.44 37
2463.55 30
2463.67 25
2463.78 21
2463.89 17
2464.01 15
2464.12 13
2464.24 11
2464.35 8
2464.46 6
2464.58 4
2464.69 4
2464.81 4
2464.92 5
2465.03 8
2465.15 13
2465.26 19
2465.38 28
2465.49 37
2465.60 46
2465.72 56
2465.83 64
2465.95 70
2466.06 74
2466.17 77
2466.29 76
2466.40 74
2466.52 69
2466.63 63
2466.74 56
2466.86 47
2466.97 38
2467.09 30
2467.20 23
2467.31 18
2467.43 15
2467.54 13
2467.66 13
2467.77 13
2467.88 13
2468.00 14
2468.11 14
2468.23 15
2468.34 16
2468.45 18
2468.57 21
2468.68 24
2468.80 27
2468.91 29
2469.02 30
2469.14 31
2469.25 31
2469.37 32
2469.48 32
2469.59 32
2469.71 31
2469.82 29
2469.94 26
2470.05 23
2470.16 19
2470.28 16
2470.39 15
2470.51 14
2470.62 16
2470.73 18
2470.85 22
2470.96 26
2471.08 30
2471.19 33
2471.31 34
2471.42 35
2471.53 35
2471.65 34
2471.76 32
2471.88 31
2471.99 31
2472.10 31
2472.22 31
2472.33 32
2472.45 32
2472.56 32
2472.67 31
2472.79 29
2472.90 28
2473.02 26
2473.13 24
2473.25 22
2473.36 21
2473.47 20
2473.59 19
2473.70 18
2473.82 16
2473.93 13
2474.04 10
2474.16 6
2474.27 3
2474.39 2
2474.50 2
2474.62 5
2474.73 10
2474.84 17
2474.96 25
2475.07 33
2475.19 41
2475.30 48
2475.41 54
2475.53 59
2475.64 63
2475.76 67
2475.87 69
2475.99 70
2476.10 70
2476.21 67
2476.33 63
2476.44 58
2476.56 53
2476.67 47
2476.79 42
2476.90 39
2477.01 37
2477.13 37
2477.24 39
2477.36 41
2477.47 44
2477.59 48
2477.70 52
2477.81 56
2477.93 60
2478.04 63
2478.16 65
2478.27 66
2478.38 66
2478.50 65
2478.61 63
2478.73 61
2478.84 59
2478.96 57
2479.07 56
2479.18 55
2479.30 54
2479.41 52
2479.53 49
2479.64 44
2479.76 39
2479.87 34
2479.99 29
2480.10 26
2480.21 23
2480.33 23
2480.44 24
2480.56 27
2480.67 31
2480.79 36
2480.90 42
2481.01 48
2481.13 53
2481.24 57
2481.36 59
2481.47 59
2481.59 56
2481.70 52
2481.81 46
2481.93 39
2482.04 33
2482.16 27
2482.27 22
2482.39 19
2482.50 17
2482.61 16
2482.73 17
2482.84 19
2482.96 22
2483.07 26
2483.19 30
2483.30 34
2483.42 38
2483.53 41
2483.64 44
2483.76 46
2483.87 48
2483.99 50
2484.10 52
2484.22 54
2484.33 55
2484.45 55
2484.56 54
2484.67 52
2484.79 49
2484.90 46
2485.02 42
2485.13 37
2485.25 33
2485.36 31
2485.47 29
2485.59 30
2485.70 31
2485.82 34
2485.93 36
2486.05 37
2486.16 38
2486.28 37
2486.39 35
2486.50 32
2486.62 29
2486.73 26
2486.85 24
2486.96 22
2487.08 21
2487.19 21
2487.31 22
2487.42 25
2487.54 27
2487.65 31
2487.76 34
2487.88 37
2487.99 40
2488.11 42
2488.22 45
2488.34 46
2488.45 47
2488.57 47
2488.68 47
2488.79 47
2488.91 47
2489.02 47
2489.14 49
2489.25 52
2489.37 55
2489.48 58
2489.60 58
2489.71 56
2489.83 53
2489.94 47
2490.05 42
2490.17 36
2490.28 32
2490.40 29
2490.51 28
2490.63 27
2490.74 27
2490.86 28
2490.97 29
2491.09 31
2491.20 33
2491.31 37
2491.43 41
2491.54 45
2491.66 49
2491.77 52
2491.89 54
2492.00 56
2492.12 57
2492.23 57
2492.35 58
2492.46 59
2492.57 60
2492.69 61
2492.80 62
2492.92 64
2493.03 65
2493.15 66
2493.26 66
2493.38 65
2493.49 63
2493.61 59
2493.72 56
2493.84 52
2493.95 50
2494.06 48
2494.18 47
2494.29 47
2494.41 46
2494.52 45
2494.64 43
2494.75 39
2494.87 36
2494.98 32
2495.10 29
2495.21 26
2495.33 23
2495.44 21
2495.56 19
2495.67 17
2495.78 14
2495.90 11
2496.01 8
2496.13 6
2496.24 3
2496.36 2
2496.47 3
2496.59 5
2496.70 9
2496.82 16
2496.93 24
2497.05 32
2497.16 40
2497.28 45
2497.39 49
2497.51 50
2497.62 50
2497.73 49
2497.85 47
2497.96 47
2498.08 47
2498.19 47
2498.31 48
2498.42 48
2498.54 48
2498.65 46
2498.77 43
2498.88 39
2499.00 36
2499.11 35
2499.23 35
2499.34 36
2499.46 38
2499.57 39
2499.69 39
2499.80 37
2499.91 33
2500.03 28
2500.14 22
2500.26 16
2500.37 11
2500.49 8
2500.60 5
2500.72 3
2500.83 2
2500.95 1
2501.06 0
2501.18 0
2501.29 0
2501.41 0
2501.52 0
2501.64 0
2501.75 0
2501.87 0
2501.98 0
2502.10 0
2502.21 0
2502.33 2
2502.44 5
2502.55 9
2502.67 13
2502.78 18
2502.90 23
2503.01 27
2503.13 31
2503.24 35
2503.36 37
2503.47 38
2503.59 38
2503.70 36
2503.82 33
2503.93 29
2504.05 27
2504.16 25
2504.28 24
2504.39 25
2504.51 28
2504.62 31
2504.74 34
2504.85 37
2504.97 39
2505.08 40
2505.20 41
2505.31 41
2505.43 41
2505.54 40
2505.66 41
2505.77 41
2505.89 43
2506.00 44
2506.12 46
2506.23 48
2506.35 49
2506.46 50
2506.58 52
2506.69 53
2506.81 56
2506.92 60
2507.04 64
2507.15 69
2507.27 74
2507.38 78
2507.49 80
2507.61 81
2507.72 80
2507.84 79
2507.95 76
2508.07 72
2508.18 69
2508.30 66
2508.41 63
2508.53 62
2508.64 62
2508.76 62
2508.87 63
2508.99 65
2509.10 66
2509.22 67
2509.33 68
2509.45 69
2509.56 69
2509.68 71
2509.79 73
2509.91 76
2510.02 81
2510.14 86
2510.25 91
2510.37 97
2510.48 102
2510.60 106
2510.71 109
2510.83 110
2510.94 111
2511.06 112
2511.17 113
2511.29 113
2511.40 113
2511.52 112
2511.63 109
2511.75 103
2511.86 94
2511.98 84
2512.09 72
2512.21 61
2512.32 50
2512.44 41
2512.55 35
2512.67 30
2512.78 26
2512.90 24
2513.02 22
2513.13 22
2513.25 22
2513.36 24
2513.48 27
2513.59 30
2513.71 34
2513.82 37
2513.94 40
2514.05 42
2514.17 43
2514.28 43
2514.40 42
2514.51 42
2514.63 42
2514.74 44
2514.86 47
2514.97 52
2515.09 58
2515.20 63
2515.32 67
2515.43 68
2515.55 66
2515.66 60
2515.78 53
2515.89 44
2516.01 36
2516.12 29
2516.24 25
2516.35 23
2516.47 22
2516.58 22
2516.70 22
2516.81 21
2516.93 19
2517.04 17
2517.16 15
2517.27 15
2517.39 17
2517.50 21
2517.62 25
2517.74 30
2517.85 35
2517.97 39
2518.08 42
2518.20 44
2518.31 46
2518.43 48
2518.54 49
2518.66 49
2518.77 49
2518.89 47
2519.00 43
2519.12 37
2519.23 31
2519.35 25
2519.46 20
2519.58 16
2519.69 14
2519.81 14
2519.92 16
2520.04 20
2520.15 23
2520.27 27
2520.38 30
2520.50 34
2520.62 37
2520.73 40
2520.85 43
2520.96 45
2521.08 45
2521.19 43
2521.31 40
2521.42 35
2521.54 29
2521.65 24
2521.77 20
2521.88 17
2522.00 17
2522.11 18
2522.23 22
2522.34 28
2522.46 34
2522.57 41
2522.69 48
2522.81 54
2522.92 60
2523.04 65
2523.15 70
2523.27 75
2523.38 78
2523.50 82
2523.61 83
2523.73 84
2523.84 84
2523.96 83
2524.07 82
2524.19 81
2524.30 81
2524.42 81
2524.53 82
2524.65 81
2524.77 80
2524.88 78
2525.00 75
2525.11 73
2525.23 70
2525.34 68
2525.46 67
2525.57 67
2525.69 67
2525.80 66
2525.92 65
2526.03 63
2526.15 60
2526.27 56
2526.38 51
2526.50 45
2526.61 39
2526.73 34
2526.84 28
2526.96 23
2527.07 18
2527.19 15
2527.30 12
2527.42 10
2527.53 10
2527.65 12
2527.77 15
2527.88 20
2528.00 25
2528.11 30
2528.23 33
2528.34 35
2528.46 33
2528.57 29
2528.69 23
2528.80 16
2528.92 9
2529.03 4
2529.15 0
2529.27 0
2529.38 0
2529.50 0
2529.61 0
2529.73 1
2529.84 2
2529.96 2
2530.07 1
2530.19 0
2530.30 0
2530.42 0
2530.54 0
2530.65 3
2530.77 9
2530.88 17
2531.00 24
2531.11 31
2531.23 36
2531.34 38
2531.46 37
2531.58 33
2531.69 27
2531.81 21
2531.92 14
2532.04 7
2532.15 2
2532.27 0
2532.38 0
2532.50 0
2532.61 0
2532.73 0
2532.85 0
2532.96 3
2533.08 7
2533.19 11
2533.31 13
2533.42 13
2533.54 10
2533.65 7
2533.77 3
2533.89 0
2534.00 0
2534.12 0
2534.23 0
2534.35 0
2534.46 0
2534.58 0
2534.69 0
2534.81 5
2534.93 12
2535.04 18
2535.16 25
2535.27 30
2535.39 33
2535.50 33
2535.62 32
2535.73 28
2535.85 23
2535.97 17
2536.08 11
2536.20 6
2536.31 2
2536.43 0
2536.54 1
2536.66 4
2536.77 8
2536.89 12
2537.01 17
2537.12 19
2537.24 20
2537.35 19
2537.47 17
2537.58 14
2537.70 12
2537.82 11
2537.93 13
2538.05 15
2538.16 19
2538.28 22
2538.39 25
2538.51 26
2538.62 27
2538.74 26
2538.86 25
2538.97 23
2539.09 21
2539.20 20
2539.32 18
2539.43 16
2539.55 15
2539.67 15
2539.78 16
2539.90 18
2540.01 21
2540.13 24
2540.24 28
2540.36 31
2540.48 33
2540.59 35
2540.71 36
2540.82 37
2540.94 38
2541.05 40
2541.17 42
2541.29 46
2541.40 50
2541.52 55
2541.63 61
2541.75 67
2541.86 72
2541.98 77
2542.10 79
2542.21 79
2542.33 78
2542.44 75
2542.56 72
2542.67 70
2542.79 69
2542.91 69
2543.02 69
2543.14 70
2543.25 71
2543.37 71
2543.48 69
2543.60 68
2543.72 66
2543.83 65
2543.95 64
2544.06 63
2544.18 62
2544.29 62
2544.41 61
2544.53 60
2544.64 61
2544.76 61
2544.87 63
2544.99 66
2545.11 69
2545.22 73
2545.34 76
2545.45 78
2545.57 80
2545.68 82
2545.80 85
2545.92 87
2546.03 88
2546.15 89
2546.26 88
2546.38 86
2546.50 82
2546.61 77
2546.73 71
2546.84 65
2546.96 60
2547.07 56
2547.19 53
2547.31 51
2547.42 50
2547.54 48
2547.65 46
2547.77 43
2547.89 40
2548.00 37
2548.12 34
2548.23 33
2548.35 32
2548.46 32
2548.58 34
2548.70 36
2548.81 38
2548.93 41
2549.04 42
2549.16 43
2549.28 41
2549.39 38
2549.51 33
2549.62 27
2549.74 20
2549.86 13
2549.97 7
2550.09 1
2550.20 0
2550.32 0
2550.44 0
2550.55 0
2550.67 0
2550.78 4
2550.90 8
2551.01 12
2551.13 15
2551.25 16
2551.36 15
2551.48 13
2551.59 9
2551.71 5
2551.83 1
2551.94 0
2552.06 0
2552.17 0
2552.29 0
2552.41 0
2552.52 0
2552.64 0
2552.75 0
2552.87 3
2552.99 7
2553.10 11
2553.22 14
2553.33 15
2553.45 14
2553.57 13
2553.68 11
2553.80 10
2553.91 10
2554.03 10
2554.15 13
2554.26 16
2554.38 20
2554.49 24
2554.61 28
2554.73 32
2554.84 36
2554.96 38
2555.07 41
2555.19 42
2555.31 43
2555.42 44
2555.54 44
2555.65 43
2555.77 42
2555.89 40
2556.00 39
2556.12 38
2556.23 39
2556.35 40
2556.47 41
2556.58 43
2556.70 45
2556.81 46
2556.93 46
2557.05 45
2557.16 44
2557.28 42
2557.40 41
2557.51 39
2557.63 37
2557.74 35
2557.86 34
2557.98 33
2558.09 33
2558.21 33
2558.32 34
2558.44 35
2558.56 36
2558.67 36
2558.79 35
2558.90 33
2559.02 31
2559.14 27
2559.25 24
2559.37 21
2559.48 19
2559.60 18
2559.72 18
2559.83 19
2559.95 21
2560.07 24
2560.18 28
2560.30 33
2560.41 38
2560.53 42
2560.65 46
2560.76 49
2560.88 50
2560.99 51
2561.11 50
2561.23 49
2561.34 48
2561.46 47
2561.58 47
2561.69 47
2561.81 47
2561.92 47
2562.04 48
2562.16 48
2562.27 48
2562.39 48
2562.51 48
2562.62 48
2562.74 48
2562.85 48
2562.97 47
2563.09 47
2563.20 46
2563.32 47
2563.43 49
2563.55 52
2563.67 56
2563.78 58
2563.90 60
2564.02 60
2564.13 57
2564.25 53
2564.36 48
2564.48 43
2564.60 38
2564.71 36
2564.83 35
2564.95 37
2565.06 41
2565.18 48
2565.29 55
2565.41 63
2565.53 69
2565.64 73
2565.76 73
2565.88 70
2565.99 64
2566.11 56
2566.22 47
2566.34 39
2566.46 33
2566.57 29
2566.69 27
2566.81 27
2566.92 26
2567.04 26
2567.15 24
2567.27 21
2567.39 16
2567.50 11
2567.62 7
2567.74 2
2567.85 0
2567.97 0
2568.09 0
2568.20 0
2568.32 0
2568.43 0
2568.55 0
2568.67 2
2568.78 5
2568.90 8
2569.02 10
2569.13 12
2569.25 11
2569.37 8
2569.48 4
2569.60 0
2569.71 0
2569.83 0
2569.95 0
2570.06 0
2570.18 0
2570.30 0
2570.41 1
2570.53 6
2570.65 11
2570.76 15
2570.88 19
2570.99 22
2571.11 26
2571.23 30
2571.34 34
2571.46 37
2571.58 41
2571.69 43
2571.81 45
2571.93 45
2572.04 45
2572.16 44
2572.27 44
2572.39 43
2572.51 44
2572.62 45
2572.74 46
2572.86 47
2572.97 48
2573.09 48
2573.21 47
2573.32 45
2573.44 43
2573.56 40
2573.67 37
2573.79 34
2573.90 32
2574.02 31
2574.14 30
2574.25 30
2574.37 32
2574.49 34
2574.60 37
2574.72 40
2574.84 42
2574.95 44
2575.07 45
2575.19 45
2575.30 45
2575.42 43
2575.54 41
2575.65 39
2575.77 35
2575.88 31
2576.00 27
2576.12 22
2576.23 17
2576.35 13
2576.47 9
2576.58 8
2576.70 8
2576.82 11
2576.93 16
2577.05 22
2577.17 28
2577.28 33
2577.40 35
2577.52 34
2577.63 29
2577.75 22
2577.87 13
2577.98 4
2578.10 0
2578.22 0
2578.33 0
2578.45 0
2578.56 0
2578.68 0
2578.80 1
2578.91 8
2579.03 17
2579.15 27
2579.26 39
2579.38 53
2579.50 67
2579.61 80
2579.73 90
2579.85 96
2579.96 98
2580.08 96
2580.20 91
2580.31 84
2580.43 79
2580.55 75
2580.66 74
2580.78 75
2580.90 78
2581.01 82
2581.13 87
2581.25 90
2581.36 93
2581.48 96
2581.60 98
2581.71 101
2581.83 105
2581.95 110
2582.06 116
2582.18 121
2582.30 125
2582.41 128
2582.53 129
2582.65 128
2582.76 125
2582.88 120
2583.00 114
2583.11 107
2583.23 100
2583.35 93
2583.46 86
2583.58 80
2583.70 76
2583.81 72
2583.93 69
2584.05 67
2584.16 65
2584.28 62
2584.40 59
2584.51 55
2584.63 50
2584.75 45
2584.86 40
2584.98 36
2585.10 33
2585.21 31
2585.33 31
2585.45 33
2585.56 36
2585.68 39
2585.80 42
2585.91 44
2586.03 45
2586.15 43
2586.26 39
2586.38 33
2586.50 27
2586.61 22
2586.73 18
2586.85 16
2586.96 15
2587.08 16
2587.20 18
2587.31 21
2587.43 24
2587.55 26
2587.66 29
2587.78 32
2587.90 36
2588.01 40
2588.13 44
2588.25 48
2588.37 51
2588.48 54
2588.60 56
2588.72 57
2588.83 59
2588.95 61
2589.07 62
2589.18 64
2589.30 65
2589.42 65
2589.53 63
2589.65 62
2589.77 60
2589.88 58
2590.00 57
2590.12 56
2590.23 54
2590.35 52
2590.47 49
2590.58 44
2590.70 38
2590.82 31
2590.93 25
2591.05 21
2591.17 20
2591.29 21
2591.40 24
2591.52 28
2591.64 32
2591.75 36
2591.87 38
2591.99 38
2592.10 37
2592.22 35
2592.34 32
2592.45 30
2592.57 28
2592.69 28
2592.80 28
2592.92 28
2593.04 29
2593.16 29
2593.27 30
2593.39 30
2593.51 30
2593.62 30
2593.74 30
2593.86 31
2593.97 32
2594.09 34
2594.21 36
2594.32 38
2594.44 41
2594.56 43
2594.68 44
2594.79 46
2594.91 47
2595.03 49
2595.14 51
2595.26 53
2595.38 57
2595.49 59
2595.61 62
2595.73 63
2595.84 63
2595.96 61
2596.08 57
2596.20 53
2596.31 49
2596.43 45
2596.55 42
2596.66 41
2596.78 41
2596.90 42
2597.01 44
2597.13 46
2597.25 48
2597.36 48
2597.48 46
2597.60 44
2597.72 41
2597.83 38
2597.95 35
2598.07 33
2598.18 33
2598.30 34
2598.42 35
2598.53 37
2598.65 38
2598.77 38
2598.89 38
2599.00 37
2599.12 37
2599.24 37
2599.35 38
2599.47 40
2599.59 43
2599.71 45
2599.82 48
2599.94 50
2600.06 51
2600.17 53
2600.29 55
2600.41 57
2600.52 59
2600.64 62
2600.76 64
2600.88 66
2600.99 67
2601.11 67
2601.23 66
2601.34 64
2601.46 62
2601.58 59
2601.70 56
2601.81 53
2601.93 51
2602.05 48
2602.16 45
2602.28 43
2602.40 40
2602.51 39
2602.63 38
2602.75 39
2602.87 42
2602.98 46
2603.10 51
2603.22 56
2603.33 61
2603.45 65
2603.57 68
2603.69 69
2603.80 68
2603.92 66
2604.04 64
2604.15 62
2604.27 61
2604.39 59
2604.51 58
2604.62 55
2604.74 52
2604.86 48
2604.97 42
2605.09 35
2605.21 29
2605.33 24
2605.44 21
2605.56 21
2605.68 23
2605.79 26
2605.91 30
2606.03 33
2606.15 37
2606.26 40
2606.38 42
2606.50 43
2606.61 43
2606.73 42
2606.85 40
2606.97 35
2607.08 30
2607.20 24
2607.32 19
2607.44 14
2607.55 11
2607.67 10
2607.79 10
2607.90 12
2608.02 15
2608.14 20
2608.26 26
2608.37 34
2608.49 43
2608.61 51
2608.72 58
2608.84 62
2608.96 64
2609.08 62
2609.19 58
2609.31 53
2609.43 48
2609.55 44
2609.66 41
2609.78 39
2609.90 39
2610.01 39
2610.13 39
2610.25 39
2610.37 38
2610.48 37
2610.60 36
2610.72 34
2610.84 32
2610.95 30
2611.07 27
2611.19 26
2611.30 25
2611.42 26
2611.54 29
2611.66 32
2611.77 37
2611.89 43
2612.01 47
2612.13 51
2612.24 53
2612.36 54
2612.48 55
2612.59 56
2612.71 58
2612.83 62
2612.95 67
2613.06 74
2613.18 82
2613.30 88
2613.42 93
2613.53 96
2613.65 95
2613.77 92
2613.89 88
2614.00 82
2614.12 76
2614.24 71
2614.35 68
2614.47 68
2614.59 69
2614.71 73
2614.82 77
2614.94 82
2615.06 87
2615.18 90
2615.29 92
2615.41 91
2615.53 88
2615.65 84
2615.76 79
2615.88 73
2616.00 68
2616.12 64
2616.23 62
2616.35 62
2616.47 64
2616.59 67
2616.70 72
2616.82 78
2616.94 84
2617.06 90
2617.17 95
2617.29 98
2617.41 99
2617.52 99
2617.64 97
2617.76 93
2617.88 89
2617.99 83
2618.11 78
2618.23 73
2618.35 69
2618.46 66
2618.58 65
2618.70 66
2618.82 68
2618.93 70
2619.05 71
2619.17 70
2619.29 68
2619.40 65
2619.52 61
2619.64 58
2619.76 55
2619.87 53
2619.99 53
2620.11 53
2620.23 53
2620.34 54
2620.46 53
2620.58 51
2620.70 49
2620.81 47
2620.93 45
2621.05 44
2621.17 44
2621.28 46
2621.40 48
2621.52 52
2621.64 55
2621.75 59
2621.87 61
2621.99 62
2622.11 61
2622.22 58
2622.34 54
2622.46 48
2622.58 42
2622.69 35
2622.81 29
2622.93 24
2623.05 21
2623.16 19
2623.28 18
2623.40 21
2623.52 25
2623.63 32
2623.75 40
2623.87 50
2623.99 59
2624.11 67
2624.22 73
2624.34 76
2624.46 75
2624.58 72
2624.69 67
2624.81 60
2624.93 54
2625.05 48
2625.16 44
2625.28 44
2625.40 46
2625.52 51
2625.63 57
2625.75 63
2625.87 69
2625.99 72
2626.10 73
2626.22 70
2626.34 66
2626.46 60
2626.58 53
2626.69 46
2626.81 40
2626.93 33
2627.05 28
2627.16 23
2627.28 18
2627.40 13
2627.52 9
2627.63 4
2627.75 0
2627.87 0
2627.99 0
2628.10 0
2628.22 0
2628.34 0
2628.46 0
2628.58 4
2628.69 6
2628.81 7
2628.93 6
2629.05 4
2629.16 2
2629.28 1
2629.40 1
2629.52 3
2629.63 6
2629.75 10
2629.87 13
2629.99 14
2630.11 15
2630.22 15
2630.34 14
2630.46 13
2630.58 11
2630.69 10
2630.81 8
2630.93 6
2631.05 3
2631.16 0
2631.28 0
2631.40 0
2631.52 0
2631.64 0
2631.75 0
2631.87 0
2631.99 2
2632.11 5
2632.22 7
2632.34 8
2632.46 7
2632.58 5
2632.70 2
2632.81 0
2632.93 0
2633.05 0
2633.17 0
2633.28 0
2633.40 1
2633.52 5
2633.64 9
2633.76 12
2633.87 15
2633.99 16
2634.11 15
2634.23 14
2634.34 12
2634.46 10
2634.58 9
2634.70 8
2634.82 7
2634.93 7
2635.05 7
2635.17 7
2635.29 8
2635.41 9
2635.52 10
2635.64 11
2635.76 12
2635.88 12
2635.99 11
2636.11 9
2636.23 6
2636.35 3
2636.47 0
2636.58 0
2636.70 0
2636.82 0
2636.94 0
2637.06 0
2637.17 0
2637.29 0
2637.41 0
2637.53 0
2637.64 3
2637.76 7
2637.88 11
2638.00 16
2638.12 20
2638.23 23
2638.35 26
2638.47 26
2638.59 25
2638.71 23
2638.82 20
2638.94 16
2639.06 13
2639.18 9
2639.30 7
2639.41 6
2639.53 8
2639.65 12
2639.77 18
2639.88 26
2640.00 35
2640.12 44
2640.24 51
2640.36 55
2640.47 57
2640.59 57
2640.71 53
2640.83 48
2640.95 42
2641.06 36
2641.18 30
2641.30 26
2641.42 23
2641.54 21
2641.65 21
2641.77 22
2641.89 24
2642.01 25
2642.13 27
2642.24 28
2642.36 30
2642.48 32
2642.60 34
2642.72 35
2642.83 35
2642.95 34
2643.07 31
2643.19 27
2643.31 22
2643.42 17
2643.54 13
2643.66 11
2643.78 11
2643.90 12
2644.01 15
2644.13 18
2644.25 21
2644.37 23
2644.49 23
2644.60 23
2644.72 21
2644.84 19
2644.96 15
2645.08 11
2645.19 8
2645.31 4
2645.43 1
2645.55 0
2645.67 0
2645.79 1
2645.90 2
2646.02 4
2646.14 6
2646.26 7
2646.38 8
2646.49 9
2646.61 10
2646.73 11
2646.85 11
2646.97 11
2647.08 11
2647.20 9
2647.32 6
2647.44 2
2647.56 0
2647.67 0
2647.79 0
2647.91 0
2648.03 0
2648.15 3
2648.27 9
2648.38 17
2648.50 25
2648.62 32
2648.74 38
2648.86 43
2648.97 46
2649.09 48
2649.21 49
2649.33 48
2649.45 46
2649.56 43
2649.68 39
2649.80 35
2649.92 30
2650.04 25
2650.16 21
2650.27 18
2650.39 15
2650.51 12
2650.63 10
2650.75 8
2650.86 6
2650.98 5
2651.10 4
2651.22 4
2651.34 4
2651.46 5
2651.57 6
2651.69 8
2651.81 10
2651.93 11
2652.05 13
2652.16 14
2652.28 14
2652.40 14
2652.52 12
2652.64 10
2652.76 9
2652.87 7
2652.99 6
2653.11 6
2653.23 7
2653.35 8
2653.47 9
2653.58 10
2653.70 10
2653.82 10
2653.94 10
2654.06 9
2654.17 10
2654.29 10
2654.41 12
2654.53 13
2654.65 14
2654.77 14
2654.88 13
2655.00 11
2655.12 9
2655.24 7
2655.36 6
2655.48 5
2655.59 5
2655.71 6
2655.83 6
2655.95 6
2656.07 5
2656.19 3
2656.30 1
2656.42 0
2656.54 0
2656.66 0
2656.78 0
2656.90 0
2657.01 0
2657.13 0
2657.25 1
2657.37 5
2657.49 9
2657.60 12
2657.72 15
2657.84 16
2657.96 17
2658.08 17
2658.20 17
2658.32 18
2658.43 19
2658.55 20
2658.67 21
2658.79 21
2658.91 20
2659.03 18
2659.14 17
2659.26 17
2659.38 19
2659.50 22
2659.62 27
2659.74 32
2659.85 36
2659.97 39
2660.09 39
2660.21 37
2660.33 34
2660.45 31
2660.56 29
2660.68 27
2660.80 28
2660.92 29
2661.04 32
2661.16 36
2661.27 41
2661.39 46
2661.51 51
2661.63 55
2661.75 59
2661.87 60
2661.99 61
2662.10 60
2662.22 59
2662.34 58
2662.46 57
2662.58 57
2662.70 57
2662.81 57
2662.93 57
2663.05 57
2663.17 57
2663.29 56
2663.41 56
2663.52 55
2663.64 53
2663.76 50
2663.88 47
2664.00 43
2664.12 40
2664.24 38
2664.35 37
2664.47 38
2664.59 41
2664.71 46
2664.83 50
2664.95 54
2665.07 58
2665.18 61
2665.30 64
2665.42 67
2665.54 69
2665.66 71
2665.78 72
2665.89 73
2666.01 72
2666.13 71
2666.25 70
2666.37 68
2666.49 66
2666.61 64
2666.72 61
2666.84 56
2666.96 51
2667.08 45
2667.20 40
2667.32 35
2667.44 31
2667.55 30
2667.67 30
2667.79 31
2667.91 34
2668.03 37
2668.15 39
2668.27 41
2668.38 41
2668.50 41
2668.62 39
2668.74 36
2668.86 33
2668.98 30
2669.10 28
2669.21 28
2669.33 30
2669.45 34
2669.57 39
2669.69 46
2669.81 54
2669.93 62
2670.04 70
2670.16 77
2670.28 82
2670.40 85
2670.52 86
2670.64 86
2670.76 85
2670.87 82
2670.99 79
2671.11 77
2671.23 74
2671.35 71
2671.47 68
2671.59 65
2671.70 62
2671.82 59
2671.94 55
2672.06 52
2672.18 50
2672.30 49
2672.42 49
2672.54 51
2672.65 53
2672.77 56
2672.89 59
2673.01 62
2673.13 64
2673.25 66
2673.37 66
2673.48 66
2673.60 64
2673.72 62
2673.84 59
2673.96 56
2674.08 53
2674.20 49
2674.32 46
2674.43 43
2674.55 41
2674.67 39
2674.79 37
2674.91 36
2675.03 33
2675.15 31
2675.27 28
2675.38 25
2675.50 22
2675.62 21
2675.74 20
2675.86 19
2675.98 18
2676.10 17
2676.22 15
2676.33 13
2676.45 9
2676.57 5
2676.69 2
2676.81 0
2676.93 0
2677.05 0
2677.17 0
2677.28 0
2677.40 0
2677.52 3
2677.64 6
2677.76 8
2677.88 11
2678.00 14
2678.12 16
2678.23 17
2678.35 18
2678.47 17
2678.59 16
2678.71 14
2678.83 11
2678.95 9
2679.07 6
2679.18 3
2679.30 1
2679.42 0
2679.54 1
2679.66 3
2679.78 7
2679.90 12
2680.02 18
2680.14 23
2680.25 27
2680.37 30
2680.49 30
2680.61 28
2680.73 26
2680.85 22
2680.97 17
2681.09 13
2681.20 9
2681.32 5
2681.44 3
2681.56 1
2681.68 1
2681.80 3
2681.92 5
2682.04 9
2682.16 13
2682.27 17
2682.39 21
2682.51 23
2682.63 25
2682.75 26
2682.87 28
2682.99 30
2683.11 33
2683.23 38
2683.34 44
2683.46 50
2683.58 56
2683.70 62
2683.82 66
2683.94 68
2684.06 68
2684.18 67
2684.30 65
2684.41 61
2684.53 57
2684.65 53
2684.77 50
2684.89 47
2685.01 46
2685.13 46
2685.25 46
2685.37 48
2685.49 48
2685.60 48
2685.72 47
2685.84 43
2685.96 39
2686.08 34
2686.20 29
2686.32 24
2686.44 21
2686.56 19
2686.68 18
2686.79 17
2686.91 18
2687.03 18
2687.15 18
2687.27 17
2687.39 17
2687.51 16
2687.63 17
2687.75 18
2687.86 20
2687.98 23
2688.10 27
2688.22 30
2688.34 32
2688.46 33
2688.58 32
2688.70 30
2688.82 26
2688.94 22
2689.06 17
2689.17 13
2689.29 11
2689.41 9
2689.53 9
2689.65 10
2689.77 12
2689.89 14
2690.01 16
2690.13 19
2690.25 21
2690.36 22
2690.48 24
2690.60 25
2690.72 26
2690.84 28
2690.96 29
2691.08 30
2691.20 31
2691.32 32
2691.44 33
2691.56 34
2691.67 36
2691.79 38
2691.91 40
2692.03 44
2692.15 48
2692.27 53
2692.39 58
2692.51 63
2692.63 67
2692.75 70
2692.87 71
2692.98 71
2693.10 69
2693.22 66
2693.34 62
2693.46 57
2693.58 53
2693.70 50
2693.82 46
2693.94 44
2694.06 41
2694.18 39
2694.29 38
2694.41 37
2694.53 37
2694.65 39
2694.77 42
2694.89 46
2695.01 51
2695.13 57
2695.25 61
2695.37 65
2695.49 67
2695.61 66
2695.72 64
2695.84 60
2695.96 57
2696.08 53
2696.20 50
2696.32 47
2696.44 46
2696.56 44
2696.68 43
2696.80 42
2696.92 41
2697.04 40
2697.16 39
2697.27 38
2697.39 38
2697.51 38
2697.63 39
2697.75 41
2697.87 43
2697.99 45
2698.11 47
2698.23 48
2698.35 47
2698.47 44
2698.59 41
2698.71 36
2698.82 31
2698.94 27
2699.06 23
2699.18 20
2699.30 18
2699.42 15
2699.54 12
2699.66 8
2699.78 3
2699.90 0
2700.02 0
2700.14 0
2700.26 0
2700.37 0
2700.49 0
2700.61 0
2700.73 0
2700.85 3
2700.97 6
2701.09 8
2701.21 10
2701.33 10
2701.45 9
2701.57 7
2701.69 5
2701.81 2
2701.93 0
2702.04 0
2702.16 0
2702.28 0
2702.40 0
2702.52 0
2702.64 2
2702.76 4
2702.88 7
2703.00 10
2703.12 13
2703.24 17
2703.36 21
2703.48 25
2703.60 29
2703.72 32
2703.83 35
2703.95 37
2704.07 38
2704.19 39
2704.31 40
2704.43 41
2704.55 41
2704.67 41
2704.79 40
2704.91 38
2705.03 35
2705.15 32
2705.27 30
2705.39 30
2705.51 32
2705.63 38
2705.74 46
2705.86 56
2705.98 67
2706.10 76
2706.22 82
2706.34 85
2706.46 84
2706.58 81
2706.70 75
2706.82 68
2706.94 61
2707.06 53
2707.18 46
2707.30 38
2707.42 31
2707.54 25
2707.66 20
2707.78 15
2707.89 11
2708.01 9
2708.13 8
2708.25 7
2708.37 7
2708.49 8
2708.61 9
2708.73 12
2708.85 16
2708.97 21
2709.09 27
2709.21 34
2709.33 40
2709.45 45
2709.57 49
2709.69 50
2709.81 49
2709.93 47
2710.04 45
2710.16 43
2710.28 42
2710.40 41
2710.52 42
2710.64 43
2710.76 44
2710.88 44
2711.00 44
2711.12 43
2711.24 42
2711.36 41
2711.48 41
2711.60 41
2711.72 42
2711.84 44
2711.96 45
2712.08 46
2712.20 46
2712.32 45
2712.44 43
2712.55 41
2712.67 39
2712.79 36
2712.91 35
2713.03 35
2713.15 37
2713.27 39
2713.39 43
2713.51 47
2713.63 50
2713.75 51
2713.87 51
2713.99 49
2714.11 46
2714.23 42
2714.35 38
2714.47 35
2714.59 33
2714.71 33
2714.83 33
2714.95 34
2715.07 34
2715.19 33
2715.31 31
2715.42 28
2715.54 25
2715.66 22
2715.78 19
2715.90 18
2716.02 17
2716.14 18
2716.26 18
2716.38 18
2716.50 18
2716.62 17
2716.74 15
2716.86 14
2716.98 13
2717.10 13
2717.22 15
2717.34 19
2717.46 22
2717.58 26
2717.70 28
2717.82 29
2717.94 28
2718.06 27
2718.18 25
2718.30 24
2718.42 25
2718.54 28
2718.66 33
2718.77 39
2718.89 46
2719.01 51
2719.13 56
2719.25 60
2719.37 63
2719.49 65
2719.61 67
2719.73 69
2719.85 72
2719.97 74
2720.09 77
2720.21 78
2720.33 77
2720.45 73
2720.57 67
2720.69 60
2720.81 52
2720.93 44
2721.05 37
2721.17 32
2721.29 29
2721.41 27
2721.53 26
2721.65 25
2721.77 24
2721.89 24
2722.01 24
2722.13 24
2722.25 26
2722.37 28
2722.49 31
2722.61 34
2722.73 37
2722.85 38
2722.97 39
2723.09 38
2723.21 36
2723.32 35
2723.44 34
2723.56 34
2723.68 35
2723.80 37
2723.92 40
2724.04 43
2724.16 47
2724.28 52
2724.40 57
2724.52 63
2724.64 70
2724.76 77
2724.88 85
2725.00 91
2725.12 97
2725.24 100
2725.36 100
2725.48 98
2725.60 94
2725.72 88
2725.84 81
2725.96 73
2726.08 67
2726.20 62
2726.32 59
2726.44 58
2726.56 59
2726.68 60
2726.80 61
2726.92 60
2727.04 58
2727.16 54
2727.28 49
2727.40 43
2727.52 38
2727.64 33
2727.76 30
2727.88 28
2728.00 27
2728.12 28
2728.24 29
2728.36 31
2728.48 34
2728.60 36
2728.72 39
2728.84 41
2728.96 42
2729.08 44
2729.20 44
2729.32 44
2729.44 44
2729.56 44
2729.68 44
2729.80 45
2729.92 46
2730.04 47
2730.16 49
2730.28 50
2730.40 52
2730.52 53
2730.64 55
2730.76 57
2730.88 59
2731.00 62
2731.12 64
2731.24 66
2731.36 68
2731.48 68
2731.60 67
2731.72 65
2731.84 63
2731.96 60
2732.08 59
2732.20 57
2732.32 56
2732.44 54
2732.56 52
2732.68 48
2732.80 45
2732.92 41
2733.04 39
2733.16 38
2733.28 39
2733.40 42
2733.52 46
2733.64 49
2733.76 50
2733.88 50
2734.00 47
2734.12 42
2734.24 37
2734.36 32
2734.48 29
2734.60 27
2734.72 27
2734.84 26
2734.96 26
2735.08 24
2735.20 22
2735.32 19
2735.44 16
2735.56 13
2735.68 11
2735.80 9
2735.92 8
2736.04 6
2736.16 5
2736.28 3
2736.40 1
2736.52 0
2736.64 0
2736.76 0
2736.88 0
2737.00 0
2737.12 0
2737.24 0
2737.36 0
2737.48 6
2737.60 13
2737.72 20
2737.84 26
2737.96 31
2738.08 33
2738.20 33
2738.32 30
2738.44 25
2738.56 20
2738.68 16
2738.80 13
2738.92 12
2739.04 13
2739.16 16
2739.28 20
2739.40 24
2739.52 27
2739.64 29
2739.76 29
2739.88 30
2740.00 30
2740.12 31
2740.24 33
2740.36 37
2740.48 42
2740.60 49
2740.72 55
2740.84 61
2740.96 65
2741.08 67
2741.20 67
2741.32 64
2741.44 59
2741.56 51
2741.68 43
2741.80 34
2741.92 26
2742.04 20
2742.16 16
2742.28 14
2742.40 16
2742.52 19
2742.64 25
2742.76 31
2742.88 36
2743.00 40
2743.13 42
2743.25 42
2743.37 40
2743.49 37
2743.61 33
2743.73 28
2743.85 24
2743.97 19
2744.09 14
2744.21 9
2744.33 6
2744.45 5
2744.57 6
2744.69 10
2744.81 16
2744.93 23
2745.05 30
2745.17 36
2745.29 39
2745.41 40
2745.53 38
2745.65 33
2745.77 28
2745.89 23
2746.01 20
2746.13 20
2746.25 23
2746.37 29
2746.49 36
2746.61 44
2746.73 50
2746.85 54
2746.97 56
2747.09 55
2747.21 51
2747.33 46
2747.45 41
2747.58 36
2747.70 31
2747.82 26
2747.94 22
2748.06 19
2748.18 16
2748.30 13
2748.42 13
2748.54 15
2748.66 19
2748.78 26
2748.90 35
2749.02 44
2749.14 52
2749.26 58
2749.38 61
2749.50 61
2749.62 58
2749.74 54
2749.86 50
2749.98 46
2750.10 43
2750.22 42
2750.34 41
2750.46 41
2750.58 40
2750.70 39
2750.82 36
2750.94 34
2751.07 31
2751.19 29
2751.31 29
2751.43 31
2751.55 36
2751.67 42
2751.79 51
2751.91 60
2752.03 68
2752.15 76
2752.27 80
2752.39 82
2752.51 82
2752.63 78
2752.75 73
2752.87 67
2752.99 60
2753.11 53
2753.23 47
2753.35 41
2753.47 36
2753.59 31
2753.71 28
2753.84 26
2753.96 25
2754.08 26
2754.20 28
2754.32 32
2754.44 38
2754.56 44
2754.68 51
2754.80 57
2754.92 62
2755.04 65
2755.16 67
2755.28 67
2755.40 66
2755.52 63
2755.64 61
2755.76 58
2755.88 55
2756.00 52
2756.12 48
2756.24 42
2756.37 36
2756.49 29
2756.61 21
2756.73 14
2756.85 9
2756.97 6
2757.09 6
2757.21 9
2757.33 15
2757.45 23
2757.57 31
2757.69 39
2757.81 46
2757.93 50
2758.05 53
2758.17 53
2758.29 51
2758.41 47
2758.53 42
2758.66 38
2758.78 35
2758.90 33
2759.02 34
2759.14 36
2759.26 41
2759.38 46
2759.50 52
2759.62 58
2759.74 63
2759.86 67
2759.98 69
2760.10 70
2760.22 69
2760.34 67
2760.46 65
2760.58 63
2760.71 61
2760.83 58
2760.95 56
2761.07 54
2761.19 51
2761.31 49
2761.43 47
2761.55 46
2761.67 47
2761.79 48
2761.91 50
2762.03 51
2762.15 52
2762.27 51
2762.39 49
2762.51 46
2762.64 42
2762.76 40
2762.88 39
2763.00 39
2763.12 41
2763.24 42
2763.36 44
2763.48 46
2763.60 46
2763.72 44
2763.84 42
2763.96 39
2764.08 35
2764.20 31
2764.32 27
2764.45 25
2764.57 23
2764.69 22
2764.81 21
2764.93 20
2765.05 20
2765.17 19
2765.29 19
2765.41 19
2765.53 20
2765.65 21
2765.77 23
2765.89 25
2766.01 26
2766.14 28
2766.26 29
2766.38 29
2766.50 28
2766.62 26
2766.74 24
2766.86 20
2766.98 14
2767.10 8
2767.22 2
2767.34 0
2767.46 0
2767.58 0
2767.70 0
2767.83 0
2767.95 0
2768.07 0
2768.19 2
2768.31 5
2768.43 8
2768.55 9
2768.67 10
2768.79 10
2768.91 10
2769.03 10
2769.15 10
2769.27 11
2769.40 12
2769.52 13
2769.64 14
2769.76 15
2769.88 16
2770.00 16
2770.12 17
2770.24 18
2770.36 20
2770.48 22
2770.60 25
2770.72 29
2770.85 34
2770.97 39
2771.09 45
2771.21 51
2771.33 56
2771.45 60
2771.57 64
2771.69 67
2771.81 70
2771.93 72
2772.05 75
2772.17 79
2772.30 83
2772.42 87
2772.54 90
2772.66 91
2772.78 89
2772.90 86
2773.02 80
2773.14 75
2773.26 72
2773.38 71
2773.50 74
2773.62 79
2773.75 87
2773.87 95
2773.99 101
2774.11 105
2774.23 104
2774.35 99
2774.47 92
2774.59 82
2774.71 73
2774.83 66
2774.95 61
2775.08 59
2775.20 60
2775.32 62
2775.44 65
2775.56 67
2775.68 69
2775.80 69
2775.92 68
2776.04 68
2776.16 68
2776.29 68
2776.41 69
2776.53 69
2776.65 70
2776.77 70
2776.89 72
2777.01 74
2777.13 77
2777.25 82
2777.37 88
2777.49 93
2777.62 97
2777.74 98
2777.86 96
2777.98 91
2778.10 84
2778.22 75
2778.34 65
2778.46 56
2778.58 49
2778.70 45
2778.83 44
2778.95 46
2779.07 51
2779.19 57
2779.31 64
2779.43 70
2779.55 75
2779.67 78
2779.79 79
2779.91 79
2780.04 78
2780.16 77
2780.28 76
2780.40 74
2780.52 72
2780.64 69
2780.76 66
2780.88 63
2781.00 60
2781.12 57
2781.25 56
2781.37 56
2781.49 56
2781.61 57
2781.73 57
2781.85 57
2781.97 55
2782.09 53
2782.21 50
2782.34 47
2782.46 44
2782.58 41
2782.70 38
2782.82 35
2782.94 32
2783.06 30
2783.18 27
2783.30 25
2783.43 24
2783.55 24
2783.67 25
2783.79 27
2783.91 29
2784.03 32
2784.15 35
2784.27 39
2784.39 41
2784.52 44
2784.64 45
2784.76 45
2784.88 43
2785.00 40
2785.12 36
2785.24 32
2785.36 28
2785.48 25
2785.61 23
2785.73 22
2785.85 22
2785.97 21
2786.09 20
2786.21 19
2786.33 17
2786.45 15
2786.57 14
2786.70 13
2786.82 13
2786.94 14
2787.06 15
2787.18 15
2787.30 15
2787.42 15
2787.54 14
2787.67 12
2787.79 11
2787.91 10
2788.03 11
2788.15 12
2788.27 14
2788.39 17
2788.51 20
2788.64 22
2788.76 24
2788.88 24
2789.00 23
2789.12 22
2789.24 22
2789.36 22
2789.48 24
2789.60 27
2789.73 32
2789.85 38
2789.97 44
2790.09 50
2790.21 53
2790.33 55
2790.45 55
2790.57 52
2790.70 47
2790.82 41
2790.94 34
2791.06 29
2791.18 25
2791.30 24
2791.42 24
2791.54 26
2791.67 29
2791.79 31
2791.91 33
2792.03 34
2792.15 34
2792.27 33
2792.39 32
2792.52 31
2792.64 30
2792.76 30
2792.88 30
2793.00 30
2793.12 29
2793.24 27
2793.36 25
2793.49 22
2793.61 19
2793.73 17
2793.85 15
2793.97 15
2794.09 17
2794.21 22
2794.33 27
2794.46 34
2794.58 40
2794.70 46
2794.82 50
2794.94 53
2795.06 55
2795.18 57
2795.31 59
2795.43 63
2795.55 67
2795.67 72
2795.79 78
2795.91 83
2796.03 88
2796.16 91
2796.28 93
2796.40 92
2796.52 90
2796.64 86
2796.76 81
2796.88 75
2797.00 69
2797.13 62
2797.25 56
2797.37 50
2797.49 45
2797.61 40
2797.73 36
2797.85 33
2797.98 30
2798.10 27
2798.22 25
2798.34 23
2798.46 22
2798.58 20
2798.70 19
2798.83 19
2798.95 19
2799.07 21
2799.19 24
2799.31 28
2799.43 32
2799.55 35
2799.68 36
2799.80 36
2799.92 33
2800.04 29
2800.16 24
2800.28 20
2800.41 16
2800.53 14
2800.65 13
2800.77 14
2800.89 16
2801.01 19
2801.13 21
2801.26 23
2801.38 24
2801.50 25
2801.62 25
2801.74 26
2801.86 26
2801.98 28
2802.11 29
2802.23 31
2802.35 32
2802.47 33
2802.59 33
2802.71 32
2802.83 31
2802.96 31
2803.08 32
2803.20 34
2803.32 38
2803.44 44
2803.56 50
2803.69 56
2803.81 62
2803.93 66
2804.05 68
2804.17 70
2804.29 71
2804.41 71
2804.54 71
2804.66 70
2804.78 69
2804.90 66
2805.02 62
2805.14 57
2805.27 53
2805.39 49
2805.51 46
2805.63 45
2805.75 44
2805.87 44
2806.00 43
2806.12 42
2806.24 40
2806.36 38
2806.48 36
2806.60 35
2806.72 34
2806.85 35
2806.97 36
2807.09 37
2807.21 40
2807.33 45
2807.45 51
2807.58 60
2807.70 70
2807.82 82
2807.94 93
2808.06 104
2808.18 113
2808.31 120
2808.43 125
2808.55 131
2808.67 137
2808.79 145
2808.91 154
2809.04 165
2809.16 175
2809.28 183
2809.40 188
2809.52 188
2809.64 185
2809.77 178
2809.89 169
2810.01 160
2810.13 150
2810.25 142
2810.37 134
2810.50 126
2810.62 119
2810.74 112
2810.86 104
2810.98 97
2811.10 90
2811.23 84
2811.35 78
2811.47 73
2811.59 70
2811.71 68
2811.83 67
2811.96 68
2812.08 69
2812.20 70
2812.32 70
2812.44 68
2812.57 65
2812.69 61
2812.81 56
2812.93 51
2813.05 47
2813.17 43
2813.30 40
2813.42 38
2813.54 36
2813.66 34
2813.78 31
2813.90 28
2814.03 25
2814.15 22
2814.27 19
2814.39 17
2814.51 15
2814.63 13
2814.76 12
2814.88 12
2815.00 14
2815.12 18
2815.24 25
2815.37 33
2815.49 43
2815.61 53
2815.73 61
2815.85 68
2815.97 71
2816.10 73
2816.22 73
2816.34 73
2816.46 72
2816.58 71
2816.71 70
2816.83 68
2816.95 65
2817.07 61
2817.19 57
2817.31 52
2817.44 47
2817.56 43
2817.68 40
2817.80 39
2817.92 38
2818.05 38
2818.17 39
2818.29 39
2818.41 38
2818.53 36
2818.65 35
2818.78 33
2818.90 32
2819.02 31
2819.14 32
2819.26 34
2819.39 36
2819.51 38
2819.63 40
2819.75 40
2819.87 39
2820.00 37
2820.12 33
2820.24 28
2820.36 23
2820.48 19
2820.61 16
2820.73 14
2820.85 14
2820.97 15
2821.09 17
2821.21 20
2821.34 23
2821.46 26
2821.58 30
2821.70 35
2821.82 41
2821.95 48
2822.07 56
2822.19 63
2822.31 70
2822.43 75
2822.56 78
2822.68 78
2822.80 75
2822.92 70
2823.04 64
2823.17 58
2823.29 52
2823.41 48
2823.53 45
2823.65 45
2823.78 46
2823.90 47
2824.02 49
2824.14 50
2824.26 51
2824.39 50
2824.51 47
2824.63 43
2824.75 38
2824.87 32
2825.00 26
2825.12 20
2825.24 15
2825.36 11
2825.48 9
2825.61 8
2825.73 9
2825.85 10
2825.97 12
2826.09 14
2826.22 15
2826.34 15
2826.46 15
2826.58 15
2826.70 15
2826.83 16
2826.95 17
2827.07 18
2827.19 18
2827.31 19
2827.44 18
2827.56 18
2827.68 18
2827.80 19
2827.92 22
2828.05 26
2828.17 30
2828.29 35
2828.41 40
2828.53 44
2828.66 47
2828.78 49
2828.90 50
2829.02 49
2829.14 48
2829.27 46
2829.39 44
2829.51 42
2829.63 39
2829.76 36
2829.88 35
2830.00 35
2830.12 36
2830.24 40
2830.37 44
2830.49 49
2830.61 52
2830.73 53
2830.85 52
2830.98 48
2831.10 43
2831.22 37
2831.34 31
2831.47 26
2831.59 23
2831.71 21
2831.83 19
2831.95 18
2832.08 17
2832.20 17
2832.32 17
2832.44 19
2832.56 21
2832.69 25
2832.81 29
2832.93 34
2833.05 38
2833.18 41
2833.30 43
2833.42 44
2833.54 44
2833.66 43
2833.79 41
2833.91 39
2834.03 36
2834.15 33
2834.27 31
2834.40 31
2834.52 32
2834.64 34
2834.76 38
2834.89 41
2835.01 43
2835.13 43
2835.25 40
2835.37 35
2835.50 29
2835.62 22
2835.74 15
2835.86 10
2835.99 7
2836.11 7
2836.23 9
2836.35 13
2836.47 17
2836.60 22
2836.72 27
2836.84 31
2836.96 35
2837.09 39
2837.21 44
2837.33 50
2837.45 55
2837.58 59
2837.70 62
2837.82 63
2837.94 62
2838.06 59
2838.19 54
2838.31 48
2838.43 41
2838.55 35
2838.68 29
2838.80 24
2838.92 20
2839.04 16
2839.17 13
2839.29 10
2839.41 7
2839.53 5
2839.65 4
2839.78 5
2839.90 8
2840.02 12
2840.14 17
2840.27 23
2840.39 28
2840.51 33
2840.63 36
2840.76 38
2840.88 39
2841.00 39
2841.12 38
2841.24 37
2841.37 34
2841.49 32
2841.61 28
2841.73 26
2841.86 24
2841.98 24
2842.10 25
2842.22 28
2842.35 31
2842.47 34
2842.59 35
2842.71 35
2842.84 33
2842.96 31
2843.08 28
2843.20 26
2843.32 26
2843.45 28
2843.57 31
2843.69 34
2843.81 38
2843.94 40
2844.06 40
2844.18 39
2844.30 37
2844.43 35
2844.55 33
2844.67 32
2844.79 34
2844.92 37
2845.04 41
2845.16 45
2845.28 49
2845.41 51
2845.53 52
2845.65 50
2845.77 46
2845.90 42
2846.02 37
2846.14 33
2846.26 30
2846.39 28
2846.51 27
2846.63 26
2846.75 25
2846.88 24
2847.00 21
2847.12 16
2847.24 12
2847.37 7
2847.49 2
2847.61 0
2847.73 0
2847.86 0
2847.98 0
2848.10 3
2848.22 9
2848.35 16
2848.47 23
2848.59 30
2848.71 36
2848.84 41
2848.96 45
2849.08 48
2849.20 51
2849.33 53
2849.45 55
2849.57 56
2849.69 57
2849.82 58
2849.94 59
2850.06 59
2850.18 58
2850.31 58
2850.43 57
2850.55 57
2850.67 58
2850.80 58
2850.92 58
2851.04 58
2851.16 57
2851.29 55
2851.41 53
2851.53 51
2851.65 48
2851.78 46
2851.90 44
2852.02 42
2852.14 40
2852.27 37
2852.39 33
2852.51 28
2852.63 22
2852.76 16
2852.88 12
2853.00 8
2853.13 6
2853.25 7
2853.37 9
2853.49 13
2853.62 16
2853.74 19
2853.86 20
2853.98 21
2854.11 21
2854.23 21
2854.35 22
2854.47 23
2854.60 25
2854.72 26
2854.84 27
2854.96 26
2855.09 25
2855.21 22
2855.33 20
2855.45 20
2855.58 21
2855.70 24
2855.82 29
2855.95 35
2856.07 41
2856.19 48
2856.31 54
2856.44 58
2856.56 61
2856.68 62
2856.80 62
2856.93 60
2857.05 58
2857.17 55
2857.30 53
2857.42 50
2857.54 49
2857.66 47
2857.79 46
2857.91 45
2858.03 44
2858.15 43
2858.28 41
2858.40 40
2858.52 40
2858.64 40
2858.77 42
2858.89 43
2859.01 45
2859.14 47
2859.26 47
2859.38 48
2859.50 47
2859.63 47
2859.75 46
2859.87 47
2860.00 47
2860.12 48
2860.24 48
2860.36 47
2860.49 46
2860.61 44
2860.73 41
2860.85 38
2860.98 35
2861.10 30
2861.22 25
2861.35 20
2861.47 13
2861.59 7
2861.71 2
2861.84 0
2861.96 0
2862.08 0
2862.21 0
2862.33 0
2862.45 2
2862.57 6
2862.70 10
2862.82 12
2862.94 12
2863.06 11
2863.19 8
2863.31 4
2863.43 0
2863.56 0
2863.68 0
2863.80 0
2863.92 0
2864.05 0
2864.17 0
2864.29 0
2864.42 0
2864.54 3
2864.66 6
2864.78 10
2864.91 14
2865.03 18
2865.15 24
2865.28 31
2865.40 39
2865.52 46
2865.64 53
2865.77 57
2865.89 59
2866.01 59
2866.14 57
2866.26 53
2866.38 49
2866.50 44
2866.63 41
2866.75 38
2866.87 37
2867.00 38
2867.12 41
2867.24 45
2867.37 51
2867.49 58
2867.61 64
2867.73 71
2867.86 76
2867.98 80
2868.10 82
2868.23 82
2868.35 80
2868.47 77
2868.59 73
2868.72 68
2868.84 63
2868.96 58
2869.09 54
2869.21 51
2869.33 51
2869.45 53
2869.58 57
2869.70 64
2869.82 72
2869.95 81
2870.07 89
2870.19 95
2870.32 100
2870.44 105
2870.56 108
2870.68 112
2870.81 115
2870.93 119
2871.05 123
2871.18 125
2871.30 127
2871.42 128
2871.55 129
2871.67 131
2871.79 134
2871.91 140
2872.04 148
2872.16 158
2872.28 170
2872.41 183
2872.53 195
2872.65 206
2872.78 213
2872.90 218
2873.02 221
2873.14 223
2873.27 225
2873.39 229
2873.51 236
2873.64 245
2873.76 256
2873.88 267
2874.01 278
2874.13 286
2874.25 292
2874.38 294
2874.50 294
2874.62 292
2874.74 289
2874.87 286
2874.99 281
2875.11 276
2875.24 271
2875.36 265
2875.48 257
2875.61 249
2875.73 240
2875.85 231
2875.98 223
2876.10 217
2876.22 212
2876.34 209
2876.47 207
2876.59 204
2876.71 201
2876.84 194
2876.96 185
2877.08 174
2877.21 161
2877.33 147
2877.45 135
2877.58 123
2877.70 114
2877.82 106
2877.95 100
2878.07 95
2878.19 90
2878.31 85
2878.44 81
2878.56 77
2878.68 73
2878.81 70
2878.93 69
2879.05 68
2879.18 69
2879.30 70
2879.42 70
2879.55 70
2879.67 70
2879.79 70
2879.92 69
2880.04 68
2880.16 68
2880.29 69
2880.41 71
2880.53 73
2880.65 76
2880.78 78
2880.90 80
2881.02 81
2881.15 82
2881.27 81
2881.39 80
2881.52 77
2881.64 74
2881.76 71
2881.89 67
2882.01 64
2882.13 62
2882.26 62
2882.38 63
2882.50 67
2882.63 71
2882.75 75
2882.87 79
2883.00 81
2883.12 81
2883.24 79
2883.37 77
2883.49 75
2883.61 75
2883.74 76
2883.86 79
2883.98 82
2884.11 85
2884.23 87
2884.35 89
2884.48 91
2884.60 92
2884.72 93
2884.84 95
2884.97 97
2885.09 98
2885.21 98
2885.34 96
2885.46 93
2885.58 88
2885.71 82
2885.83 76
2885.95 69
2886.08 63
2886.20 57
2886.32 52
2886.45 49
2886.57 47
2886.69 47
2886.82 49
2886.94 52
2887.06 56
2887.19 60
2887.31 65
2887.43 69
2887.56 73
2887.68 76
2887.80 79
2887.93 82
2888.05 86
2888.17 89
2888.30 93
2888.42 96
2888.54 97
2888.67 97
2888.79 96
2888.91 93
2889.04 90
2889.16 87
2889.28 85
2889.41 84
2889.53 86
2889.66 87
2889.78 89
2889.90 91
2890.03 91
2890.15 90
2890.27 87
2890.40 83
2890.52 77
2890.64 72
2890.77 66
2890.89 61
2891.01 58
2891.14 57
2891.26 58
2891.38 61
2891.51 64
2891.63 67
2891.75 69
2891.88 69
2892.00 68
2892.12 66
2892.25 63
2892.37 61
2892.49 59
2892.62 58
2892.74 58
2892.86 58
2892.99 59
2893.11 59
2893.23 58
2893.36 56
2893.48 52
2893.60 48
2893.73 43
2893.85 37
2893.98 32
2894.10 29
2894.22 27
2894.35 27
2894.47 28
2894.59 30
2894.72 31
2894.84 30
2894.96 28
2895.09 24
2895.21 20
2895.33 16
2895.46 14
2895.58 13
2895.70 14
2895.83 17
2895.95 20
2896.07 24
2896.20 28
2896.32 33
2896.45 38
2896.57 44
2896.69 49
2896.82 54
2896.94 57
2897.06 59
2897.19 58
2897.31 57
2897.43 54
2897.56 52
2897.68 50
2897.80 48
2897.93 48
2898.05 48
2898.18 48
2898.30 49
2898.42 50
2898.55 51
2898.67 52
2898.79 55
2898.92 58
2899.04 64
2899.16 71
2899.29 81
2899.41 92
2899.53 102
2899.66 112
2899.78 120
2899.91 124
2900.03 125
2900.15 122
2900.28 118
2900.40 112
2900.52 107
2900.65 101
2900.77 97
2900.89 93
2901.02 91
2901.14 88
2901.27 86
2901.39 85
2901.51 83
2901.64 82
2901.76 81
2901.88 79
2902.01 77
2902.13 73
2902.25 69
2902.38 66
2902.50 64
2902.63 64
2902.75 65
2902.87 68
2903.00 71
2903.12 73
2903.24 72
2903.37 70
2903.49 66
2903.61 61
2903.74 58
2903.86 56
2903.99 58
2904.11 62
2904.23 68
2904.36 74
2904.48 79
2904.60 81
2904.73 81
2904.85 78
2904.98 73
2905.10 67
2905.22 62
2905.35 57
2905.47 54
2905.59 52
2905.72 51
2905.84 51
2905.97 51
2906.09 50
2906.21 48
2906.34 45
2906.46 41
2906.58 36
2906.71 31
2906.83 27
2906.96 23
2907.08 21
2907.20 19
2907.33 17
2907.45 16
2907.57 15
2907.70 14
2907.82 14
2907.95 15
2908.07 16
2908.19 17
2908.32 18
2908.44 19
2908.56 19
2908.69 19
2908.81 21
2908.94 25
2909.06 31
2909.18 39
2909.31 49
2909.43 58
2909.55 65
2909.68 69
2909.80 69
2909.93 66
2910.05 60
2910.17 53
2910.30 46
2910.42 41
2910.55 36
2910.67 34
2910.79 34
2910.92 35
2911.04 38
2911.16 41
2911.29 45
2911.41 49
2911.54 52
2911.66 55
2911.78 57
2911.91 58
2912.03 56
2912.16 52
2912.28 47
2912.40 40
2912.53 33
2912.65 26
2912.77 20
2912.90 16
2913.02 14
2913.15 14
2913.27 14
2913.39 15
2913.52 17
2913.64 19
2913.77 20
2913.89 23
2914.01 25
2914.14 28
2914.26 30
2914.39 32
2914.51 33
2914.63 33
2914.76 31
2914.88 27
2915.01 23
2915.13 18
2915.25 14
2915.38 11
2915.50 11
2915.62 12
2915.75 14
2915.87 17
2916.00 19
2916.12 19
2916.24 19
2916.37 17
2916.49 15
2916.62 13
2916.74 13
2916.86 15
2916.99 19
2917.11 24
2917.24 31
2917.36 37
2917.48 43
2917.61 47
2917.73 49
2917.86 50
2917.98 47
2918.10 43
2918.23 38
2918.35 31
2918.48 25
2918.60 20
2918.72 17
2918.85 15
2918.97 15
2919.10 17
2919.22 19
2919.34 22
2919.47 24
2919.59 24
2919.72 23
2919.84 20
2919.96 17
2920.09 13
2920.21 9
2920.34 7
2920.46 5
2920.58 4
2920.71 2
2920.83 1
2920.96 0
2921.08 0
2921.20 0
2921.33 0
2921.45 0
2921.58 0
2921.70 0
2921.83 1
2921.95 8
2922.07 16
2922.20 24
2922.32 30
2922.45 34
2922.57 36
2922.69 37
2922.82 35
2922.94 33
2923.07 30
2923.19 28
2923.31 27
2923.44 26
2923.56 25
2923.69 23
2923.81 20
2923.93 18
2924.06 14
2924.18 12
2924.31 10
2924.43 10
2924.56 11
2924.68 13
2924.80 16
2924.93 18
2925.05 19
2925.18 19
2925.30 18
2925.42 16
2925.55 15
2925.67 15
2925.80 15
2925.92 17
2926.05 20
2926.17 22
2926.29 25
2926.42 27
2926.54 29
2926.67 30
2926.79 30
2926.91 29
2927.04 28
2927.16 26
2927.29 25
2927.41 23
2927.54 22
2927.66 21
2927.78 20
2927.91 20
2928.03 21
2928.16 22
2928.28 24
2928.40 25
2928.53 26
2928.65 26
2928.78 25
2928.90 24
2929.03 23
2929.15 22
2929.27 21
2929.40 21
2929.52 21
2929.65 21
2929.77 21
2929.90 22
2930.02 24
2930.14 25
2930.27 27
2930.39 29
2930.52 31
2930.64 33
2930.77 36
2930.89 40
2931.01 44
2931.14 49
2931.26 55
2931.39 58
2931.51 60
2931.64 59
2931.76 56
2931.88 50
2932.01 44
2932.13 38
2932.26 32
2932.38 29
2932.51 28
2932.63 29
2932.75 32
2932.88 35
2933.00 40
2933.13 45
2933.25 50
2933.38 56
2933.50 60
2933.62 65
2933.75 68
2933.87 71
2934.00 73
2934.12 73
2934.25 74
2934.37 73
2934.49 72
2934.62 70
2934.74 69
2934.87 68
2934.99 68
2935.12 69
2935.24 72
2935.36 75
2935.49 79
2935.61 84
2935.74 87
2935.86 90
2935.99 91
2936.11 92
2936.24 93
2936.36 94
2936.48 96
2936.61 98
2936.73 101
2936.86 104
2936.98 106
2937.11 107
2937.23 106
2937.35 104
2937.48 99
2937.60 93
2937.73 86
2937.85 78
2937.98 70
2938.10 64
2938.23 59
2938.35 56
2938.47 56
2938.60 59
2938.72 63
2938.85 70
2938.97 76
2939.10 81
2939.22 84
2939.35 85
2939.47 84
2939.59 80
2939.72 76
2939.84 72
2939.97 68
2940.09 66
2940.22 64
2940.34 64
2940.47 63
2940.59 63
2940.71 64
2940.84 65
2940.96 67
2941.09 71
2941.21 76
2941.34 83
2941.46 90
2941.59 98
2941.71 104
2941.84 108
2941.96 109
2942.08 106
2942.21 101
2942.33 93
2942.46 85
2942.58 77
2942.71 70
2942.83 65
2942.96 63
2943.08 63
2943.20 65
2943.33 69
2943.45 73
2943.58 77
2943.70 80
2943.83 83
2943.95 86
2944.08 87
2944.20 89
2944.33 91
2944.45 94
2944.57 98
2944.70 103
2944.82 110
2944.95 119
2945.07 130
2945.20 142
2945.32 155
2945.45 168
2945.57 180
2945.70 188
2945.82 192
2945.94 191
2946.07 184
2946.19 174
2946.32 162
2946.44 149
2946.57 137
2946.69 127
2946.82 120
2946.94 114
2947.07 110
2947.19 106
2947.32 102
2947.44 98
2947.56 95
2947.69 93
2947.81 93
2947.94 95
2948.06 99
2948.19 103
2948.31 107
2948.44 108
2948.56 107
2948.69 104
2948.81 99
2948.94 92
2949.06 86
2949.18 79
2949.31 74
2949.43 69
2949.56 66
2949.68 64
2949.81 63
2949.93 63
2950.06 63
2950.18 63
2950.31 64
2950.43 64
2950.56 65
2950.68 65
2950.81 65
2950.93 65
2951.06 63
2951.18 60
2951.30 56
2951.43 52
2951.55 47
2951.68 43
2951.80 40
2951.93 38
2952.05 37
2952.18 36
2952.30 37
2952.43 38
2952.55 40
2952.68 43
2952.80 45
2952.93 48
2953.05 49
2953.18 50
2953.30 49
2953.42 47
2953.55 44
2953.67 41
2953.80 39
2953.92 39
2954.05 40
2954.17 43
2954.30 46
2954.42 51
2954.55 56
2954.67 60
2954.80 65
2954.92 69
2955.05 72
2955.17 74
2955.30 74
2955.42 74
2955.55 72
2955.67 69
2955.80 66
2955.92 65
2956.04 66
2956.17 69
2956.29 74
2956.42 80
2956.54 87
2956.67 92
2956.79 96
2956.92 97
2957.04 95
2957.17 90
2957.29 85
2957.42 80
2957.54 76
2957.67 73
2957.79 72
2957.92 73
2958.04 76
2958.17 79
2958.29 83
2958.42 87
2958.54 92
2958.67 98
2958.79 103
2958.92 108
2959.04 112
2959.17 113
2959.29 111
2959.42 107
2959.54 101
2959.67 95
2959.79 89
2959.91 85
2960.04 83
2960.16 83
2960.29 85
2960.41 88
2960.54 90
2960.66 91
2960.79 91
2960.91 90
2961.04 88
2961.16 85
2961.29 83
2961.41 81
2961.54 81
2961.66 81
2961.79 83
2961.91 86
2962.04 89
2962.16 93
2962.29 97
2962.41 101
2962.54 104
2962.66 106
2962.79 108
2962.91 107
2963.04 105
2963.16 101
2963.29 95
2963.41 87
2963.54 78
2963.66 69
2963.79 60
2963.91 52
2964.04 44
2964.16 38
2964.29 33
2964.41 30
2964.54 29
2964.66 28
2964.79 28
2964.91 28
2965.04 27
2965.16 26
2965.29 25
2965.41 25
2965.54 26
2965.66 29
2965.79 34
2965.91 39
2966.04 43
2966.16 47
2966.29 49
2966.41 49
2966.54 49
2966.66 47
2966.79 45
2966.91 44
2967.04 43
2967.16 43
2967.29 44
2967.41 45
2967.54 46
2967.66 48
2967.79 49
2967.91 50
2968.04 51
2968.16 52
2968.29 54
2968.41 55
2968.54 55
2968.66 55
2968.79 55
2968.91 54
2969.04 54
2969.16 54
2969.29 54
2969.41 55
2969.54 55
2969.66 54
2969.79 51
2969.91 48
2970.04 44
2970.16 40
2970.29 38
2970.41 38
2970.54 40
2970.66 45
2970.79 51
2970.91 57
2971.04 63
2971.16 68
2971.29 72
2971.41 73
2971.54 72
2971.67 69
2971.79 64
2971.92 58
2972.04 53
2972.17 48
2972.29 46
2972.42 46
2972.54 48
2972.67 51
2972.79 53
2972.92 54
2973.04 54
2973.17 52
2973.29 48
2973.42 44
2973.54 39
2973.67 36
2973.79 33
2973.92 30
2974.04 28
2974.17 26
2974.29 24
2974.42 21
2974.54 19
2974.67 17
2974.79 17
2974.92 19
2975.04 21
2975.17 25
2975.29 28
2975.42 31
2975.55 32
2975.67 32
2975.80 30
2975.92 27
2976.05 24
2976.17 23
2976.30 22
2976.42 24
2976.55 27
2976.67 31
2976.80 35
2976.92 40
2977.05 45
2977.17 50
2977.30 54
2977.42 57
2977.55 58
2977.67 57
2977.80 55
2977.92 51
2978.05 46
2978.18 40
2978.30 35
2978.43 31
2978.55 28
2978.68 27
2978.80 26
2978.93 26
2979.05 27
2979.18 27
2979.30 28
2979.43 28
2979.55 29
2979.68 29
2979.80 30
2979.93 30
2980.05 31
2980.18 32
2980.31 34
2980.43 36
2980.56 40
2980.68 44
2980.81 49
2980.93 53
2981.06 57
2981.18 59
2981.31 59
2981.43 59
2981.56 58
2981.68 56
2981.81 55
2981.93 54
2982.06 53
2982.19 53
2982.31 53
2982.44 54
2982.56 55
2982.69 55
2982.81 55
2982.94 55
2983.06 54
2983.19 51
2983.31 47
2983.44 42
2983.56 36
2983.69 31
2983.81 26
2983.94 22
2984.07 20
2984.19 20
2984.32 22
2984.44 24
2984.57 28
2984.69 32
2984.82 36
2984.94 40
2985.07 44
2985.19 48
2985.32 50
2985.44 52
2985.57 52
2985.70 51
2985.82 50
2985.95 47
2986.07 44
2986.20 41
2986.32 39
2986.45 37
2986.57 35
2986.70 34
2986.82 33
2986.95 32
2987.08 32
2987.20 33
2987.33 34
2987.45 36
2987.58 38
2987.70 40
2987.83 42
2987.95 43
2988.08 44
2988.20 44
2988.33 43
2988.46 42
2988.58 42
2988.71 42
2988.83 43
2988.96 45
2989.08 46
2989.21 47
2989.33 46
2989.46 45
2989.59 42
2989.71 38
2989.84 34
2989.96 31
2990.09 29
2990.21 28
2990.34 28
2990.46 30
2990.59 32
2990.71 34
2990.84 36
2990.97 38
2991.09 39
2991.22 39
2991.34 40
2991.47 40
2991.59 40
2991.72 40
2991.84 38
2991.97 36
2992.10 32
2992.22 27
2992.35 21
2992.47 15
2992.60 11
2992.72 8
2992.85 8
2992.97 9
2993.10 13
2993.23 17
2993.35 21
2993.48 25
2993.60 27
2993.73 29
2993.85 30
2993.98 31
2994.10 32
2994.23 34
2994.36 36
2994.48 38
2994.61 42
2994.73 45
2994.86 48
2994.98 51
2995.11 53
2995.24 55
2995.36 55
2995.49 55
2995.61 54
2995.74 53
2995.86 52
2995.99 52
2996.11 54
2996.24 56
2996.37 60
2996.49 64
2996.62 67
2996.74 69
2996.87 70
2996.99 69
2997.12 67
2997.25 63
2997.37 59
2997.50 56
2997.62 54
2997.75 54
2997.87 55
2998.00 59
2998.13 63
2998.25 67
2998.38 70
2998.50 71
2998.63 72
2998.75 71
2998.88 71
2999.01 70
2999.13 69
2999.26 69
2999.38 69
2999.51 70
2999.63 71
2999.76 72
2999.89 73
3000.01 73
3000.14 74
3000.26 76
3000.39 79
3000.51 82
3000.64 87
3000.77 93
3000.89 99
3001.02 104
3001.14 108
3001.27 110
3001.39 108
3001.52 103
3001.65 96
3001.77 88
3001.90 79
3002.02 72
3002.15 67
3002.27 65
3002.40 65
3002.53 66
3002.65 69
3002.78 71
3002.90 72
3003.03 72
3003.15 71
3003.28 69
3003.41 68
3003.53 67
3003.66 66
3003.78 65
3003.91 64
3004.04 63
3004.16 61
3004.29 58
3004.41 57
3004.54 56
3004.66 57
3004.79 58
3004.92 61
3005.04 63
3005.17 65
3005.29 65
3005.42 63
3005.55 59
3005.67 53
3005.80 47
3005.92 40
3006.05 35
3006.17 31
3006.30 30
3006.43 32
3006.55 36
3006.68 43
3006.80 49
3006.93 55
3007.06 60
3007.18 62
3007.31 62
3007.43 61
3007.56 59
3007.68 56
3007.81 54
3007.94 52
3008.06 50
3008.19 47
3008.31 44
3008.44 38
3008.57 32
3008.69 23
3008.82 15
3008.94 6
3009.07 0
3009.20 0
3009.32 0
3009.45 0
3009.57 0
3009.70 0
3009.83 0
3009.95 0
3010.08 3
3010.20 6
3010.33 9
3010.45 11
3010.58 12
3010.71 13
3010.83 13
3010.96 12
3011.08 12
3011.21 11
3011.34 11
3011.46 11
3011.59 12
3011.71 14
3011.84 18
3011.97 22
3012.09 26
3012.22 29
3012.34 31
3012.47 32
3012.60 31
3012.72 29
3012.85 28
3012.97 27
3013.10 27
3013.23 27
3013.35 29
3013.48 30
3013.60 31
3013.73 32
3013.86 32
3013.98 31
3014.11 30
3014.23 28
3014.36 27
3014.49 25
3014.61 22
3014.74 19
3014.86 15
3014.99 10
3015.12 5
3015.24 0
3015.37 0
3015.49 0
3015.62 0
3015.75 0
3015.87 0
3016.00 0
3016.12 0
3016.25 0
3016.38 3
3016.50 7
3016.63 10
3016.76 14
3016.88 17
3017.01 21
3017.13 25
3017.26 28
3017.39 31
3017.51 34
3017.64 37
3017.76 40
3017.89 43
3018.02 47
3018.14 51
3018.27 55
3018.39 58
3018.52 59
3018.65 60
3018.77 58
3018.90 54
3019.03 49
3019.15 43
3019.28 37
3019.40 30
3019.53 25
3019.66 20
3019.78 16
3019.91 13
3020.03 11
3020.16 10
3020.29 10
3020.41 11
3020.54 12
3020.66 14
3020.79 16
3020.92 17
3021.04 17
3021.17 17
3021.30 16
3021.42 15
3021.55 14
3021.67 15
3021.80 16
3021.93 19
3022.05 23
3022.18 27
3022.31 31
3022.43 35
3022.56 38
3022.68 41
3022.81 44
3022.94 46
3023.06 50
3023.19 53
3023.31 58
3023.44 63
3023.57 69
3023.69 73
3023.82 77
3023.95 79
3024.07 79
3024.20 78
3024.32 75
3024.45 71
3024.58 67
3024.70 61
3024.83 55
3024.96 49
3025.08 43
3025.21 37
3025.33 31
3025.46 25
3025.59 19
3025.71 15
3025.84 12
3025.97 11
3026.09 11
3026.22 14
3026.34 18
3026.47 23
3026.60 28
3026.72 32
3026.85 35
3026.98 37
3027.10 39
3027.23 39
3027.35 40
3027.48 41
3027.61 43
3027.73 45
3027.86 48
3027.99 50
3028.11 52
3028.24 53
3028.37 53
3028.49 53
3028.62 53
3028.74 52
3028.87 51
3029.00 51
3029.12 50
3029.25 50
3029.38 51
3029.50 52
3029.63 54
3029.75 55
3029.88 57
3030.01 56
3030.13 55
3030.26 51
3030.39 46
3030.51 40
3030.64 33
3030.77 27
3030.89 22
3031.02 18
3031.14 16
3031.27 16
3031.40 17
3031.52 19
3031.65 21
3031.78 22
3031.90 23
3032.03 22
3032.16 21
3032.28 20
3032.41 20
3032.53 20
3032.66 21
3032.79 22
3032.91 24
3033.04 25
3033.17 26
3033.29 27
3033.42 26
3033.55 26
3033.67 25
3033.80 23
3033.93 22
3034.05 20
3034.18 19
3034.30 17
3034.43 16
3034.56 15
3034.68 16
3034.81 17
3034.94 20
3035.06 23
3035.19 28
3035.32 32
3035.44 36
3035.57 39
3035.70 40
3035.82 40
3035.95 39
3036.08 36
3036.20 33
3036.33 30
3036.45 28
3036.58 28
3036.71 31
3036.83 36
3036.96 44
3037.09 52
3037.21 60
3037.34 66
3037.47 70
3037.59 70
3037.72 68
3037.85 63
3037.97 58
3038.10 53
3038.23 49
3038.35 46
3038.48 45
3038.61 43
3038.73 42
3038.86 40
3038.98 37
3039.11 34
3039.24 31
3039.36 28
3039.49 26
3039.62 26
3039.74 28
3039.87 31
3040.00 35
3040.12 40
3040.25 44
3040.38 47
3040.50 49
3040.63 48
3040.76 46
3040.88 41
3041.01 35
3041.14 29
3041.26 23
3041.39 18
3041.52 15
3041.64 14
3041.77 13
3041.90 14
3042.02 14
3042.15 14
3042.28 13
3042.40 11
3042.53 9
3042.66 6
3042.78 3
3042.91 0
3043.04 0
3043.16 0
3043.29 0
3043.42 0
3043.54 0
3043.67 0
3043.80 0
3043.92 0
3044.05 3
3044.18 6
3044.30 10
3044.43 12
3044.55 15
3044.68 18
3044.81 22
3044.93 26
3045.06 30
3045.19 35
3045.31 40
3045.44 44
3045.57 50
3045.69 55
3045.82 61
3045.95 67
3046.07 70
3046.20 72
3046.33 70
3046.46 65
3046.58 57
3046.71 48
3046.84 39
3046.96 31
3047.09 26
3047.22 22
3047.34 21
3047.47 20
3047.60 21
3047.72 22
3047.85 24
3047.98 26
3048.10 29
3048.23 31
3048.36 33
3048.48 34
3048.61 34
3048.74 31
3048.86 28
3048.99 23
3049.12 19
3049.24 16
3049.37 14
3049.50 13
3049.62 14
3049.75 15
3049.88 17
3050.00 19
3050.13 21
3050.26 24
3050.38 28
3050.51 34
3050.64 40
3050.76 47
3050.89 54
3051.02 60
3051.14 65
3051.27 68
3051.40 69
3051.52 68
3051.65 65
3051.78 60
3051.91 55
3052.03 50
3052.16 46
3052.29 43
3052.41 42
3052.54 40
3052.67 40
3052.79 39
3052.92 38
3053.05 37
3053.17 37
3053.30 37
3053.43 38
3053.55 40
3053.68 41
3053.81 42
3053.93 42
3054.06 41
3054.19 39
3054.31 35
3054.44 31
3054.57 28
3054.70 24
3054.82 20
3054.95 16
3055.08 13
3055.20 10
3055.33 7
3055.46 6
3055.58 5
3055.71 6
3055.84 8
3055.96 10
3056.09 12
3056.22 14
3056.34 15
3056.47 16
3056.60 16
3056.73 17
3056.85 18
3056.98 20
3057.11 22
3057.23 23
3057.36 24
3057.49 24
3057.61 23
3057.74 20
3057.87 17
3057.99 13
3058.12 10
3058.25 7
3058.38 6
3058.50 8
3058.63 11
3058.76 17
3058.88 24
3059.01 32
3059.14 40
3059.26 48
3059.39 55
3059.52 60
3059.65 64
3059.77 66
3059.90 67
3060.03 66
3060.15 64
3060.28 60
3060.41 55
3060.53 50
3060.66 46
3060.79 43
3060.91 42
3061.04 44
3061.17 48
3061.30 54
3061.42 61
3061.55 68
3061.68 75
3061.80 80
3061.93 84
3062.06 87
3062.19 89
3062.31 91
3062.44 95
3062.57 99
3062.69 104
3062.82 111
3062.95 118
3063.07 126
3063.20 133
3063.33 141
3063.46 149
3063.58 157
3063.71 166
3063.84 174
3063.96 182
3064.09 190
3064.22 197
3064.34 203
3064.47 207
3064.60 211
3064.73 213
3064.85 214
3064.98 215
3065.11 214
3065.23 213
3065.36 210
3065.49 205
3065.62 198
3065.74 191
3065.87 182
3066.00 173
3066.12 164
3066.25 155
3066.38 147
3066.51 140
3066.63 135
3066.76 132
3066.89 131
3067.01 131
3067.14 132
3067.27 132
3067.39 132
3067.52 129
3067.65 123
3067.78 116
3067.90 106
3068.03 97
3068.16 89
3068.28 83
3068.41 80
3068.54 79
3068.67 80
3068.79 80
3068.92 81
3069.05 80
3069.17 78
3069.30 76
3069.43 73
3069.56 71
3069.68 69
3069.81 67
3069.94 66
3070.07 64
3070.19 63
3070.32 62
3070.45 62
3070.57 62
3070.70 62
3070.83 62
3070.96 61
3071.08 58
3071.21 54
3071.34 50
3071.46 45
3071.59 42
3071.72 41
3071.85 41
3071.97 44
3072.10 48
3072.23 52
3072.35 56
3072.48 58
3072.61 60
3072.74 60
3072.86 59
3072.99 59
3073.12 58
3073.25 58
3073.37 60
3073.50 62
3073.63 65
3073.75 69
3073.88 75
3074.01 81
3074.14 89
3074.26 98
3074.39 106
3074.52 114
3074.65 121
3074.77 124
3074.90 125
3075.03 124
3075.15 121
3075.28 116
3075.41 112
3075.54 107
3075.66 102
3075.79 97
3075.92 92
3076.05 86
3076.17 80
3076.30 75
3076.43 71
3076.55 68
3076.68 67
3076.81 66
3076.94 65
3077.06 64
3077.19 62
3077.32 58
3077.45 53
3077.57 48
3077.70 44
3077.83 40
3077.96 37
3078.08 36
3078.21 34
3078.34 33
3078.46 31
3078.59 29
3078.72 27
3078.85 26
3078.97 26
3079.10 29
3079.23 33
3079.36 39
3079.48 46
3079.61 51
3079.74 55
3079.87 57
3079.99 56
3080.12 53
3080.25 50
3080.38 48
3080.50 47
3080.63 48
3080.76 51
3080.89 56
3081.01 63
3081.14 69
3081.27 75
3081.39 80
3081.52 82
3081.65 83
3081.78 82
3081.90 80
3082.03 76
3082.16 71
3082.29 66
3082.41 61
3082.54 56
3082.67 51
3082.80 46
3082.92 41
3083.05 36
3083.18 31
3083.31 27
3083.43 23
3083.56 20
3083.69 17
3083.82 15
3083.94 13
3084.07 12
3084.20 12
3084.33 13
3084.45 16
3084.58 21
3084.71 28
3084.84 36
3084.96 44
3085.09 52
3085.22 58
3085.35 61
3085.47 61
3085.60 59
3085.73 54
3085.86 48
3085.98 42
3086.11 37
3086.24 35
3086.37 35
3086.49 37
3086.62 40
3086.75 44
3086.88 47
3087.00 48
3087.13 48
3087.26 46
3087.39 45
3087.51 44
3087.64 45
3087.77 48
3087.90 55
3088.02 63
3088.15 72
3088.28 80
3088.41 86
3088.53 90
3088.66 92
3088.79 92
3088.92 90
3089.04 86
3089.17 81
3089.30 74
3089.43 66
3089.55 57
3089.68 48
3089.81 40
3089.94 33
3090.07 29
3090.19 26
3090.32 25
3090.45 24
3090.58 23
3090.70 21
3090.83 18
3090.96 14
3091.09 9
3091.21 5
3091.34 1
3091.47 0
3091.60 0
3091.72 0
3091.85 0
3091.98 0
3092.11 0
3092.23 0
3092.36 0
3092.49 1
3092.62 7
3092.75 13
3092.87 19
3093.00 24
3093.13 28
3093.26 30
3093.38 31
3093.51 29
3093.64 28
3093.77 26
3093.89 24
3094.02 22
3094.15 22
3094.28 21
3094.40 21
3094.53 22
3094.66 23
3094.79 25
3094.92 27
3095.04 30
3095.17 32
3095.30 34
3095.43 34
3095.55 34
3095.68 32
3095.81 30
3095.94 28
3096.06 26
3096.19 24
3096.32 23
3096.45 21
3096.58 19
3096.70 17
3096.83 15
3096.96 13
3097.09 12
3097.21 12
3097.34 14
3097.47 17
3097.60 20
3097.73 24
3097.85 29
3097.98 33
3098.11 36
3098.24 39
3098.36 42
3098.49 44
3098.62 45
3098.75 47
3098.88 47
3099.00 47
3099.13 47
3099.26 45
3099.39 43
3099.51 41
3099.64 39
3099.77 36
3099.90 33
3100.03 29
3100.15 24
3100.28 18
3100.41 12
3100.54 7
3100.66 4
3100.79 2
3100.92 4
3101.05 6
3101.18 10
3101.30 15
3101.43 18
3101.56 20
3101.69 21
3101.82 22
3101.94 21
3102.07 21
3102.20 20
3102.33 20
3102.45 21
3102.58 21
3102.71 22
3102.84 22
3102.97 23
3103.09 23
3103.22 24
3103.35 25
3103.48 26
3103.60 29
3103.73 32
3103.86 36
3103.99 41
3104.12 45
3104.24 48
3104.37 49
3104.50 49
3104.63 47
3104.76 44
3104.88 40
3105.01 36
3105.14 32
3105.27 28
3105.40 24
3105.52 20
3105.65 15
3105.78 10
3105.91 6
3106.04 2
3106.16 0
3106.29 0
3106.42 0
3106.55 2
3106.67 5
3106.80 8
3106.93 12
3107.06 15
3107.19 19
3107.31 21
3107.44 24
3107.57 26
3107.70 27
3107.83 27
3107.95 25
3108.08 22
3108.21 17
3108.34 11
3108.47 5
3108.59 1
3108.72 0
3108.85 0
3108.98 0
3109.11 2
3109.23 5
3109.36 8
3109.49 11
3109.62 12
3109.75 13
3109.87 13
3110.00 12
3110.13 12
3110.26 10
3110.39 8
3110.51 6
3110.64 4
3110.77 1
3110.90 0
3111.03 0
3111.15 0
3111.28 0
3111.41 4
3111.54 9
3111.67 14
3111.79 21
3111.92 27
3112.05 32
3112.18 36
3112.31 39
3112.43 40
3112.56 40
3112.69 38
3112.82 36
3112.95 35
3113.07 33
3113.20 33
3113.33 33
3113.46 34
3113.59 37
3113.72 40
3113.84 45
3113.97 49
3114.10 53
3114.23 57
3114.36 60
3114.48 60
3114.61 60
3114.74 57
3114.87 52
3115.00 46
3115.12 40
3115.25 33
3115.38 28
3115.51 24
3115.64 23
3115.76 23
3115.89 24
3116.02 26
3116.15 28
3116.28 29
3116.41 29
3116.53 28
3116.66 27
3116.79 27
3116.92 27
3117.05 26
3117.17 27
3117.30 27
3117.43 28
3117.56 28
3117.69 29
3117.82 29
3117.94 29
3118.07 30
3118.20 30
3118.33 30
3118.46 30
3118.58 32
3118.71 34
3118.84 37
3118.97 41
3119.10 46
3119.23 50
3119.35 53
3119.48 56
3119.61 57
3119.74 58
3119.87 58
3119.99 58
3120.12 58
3120.25 57
3120.38 57
3120.51 56
3120.64 55
3120.76 53
3120.89 51
3121.02 48
3121.15 46
3121.28 43
3121.40 41
3121.53 39
3121.66 37
3121.79 35
3121.92 32
3122.05 30
3122.17 28
3122.30 25
3122.43 23
3122.56 21
3122.69 19
3122.82 17
3122.94 17
3123.07 17
3123.20 18
3123.33 20
3123.46 23
3123.59 26
3123.71 29
3123.84 32
3123.97 34
3124.10 37
3124.23 40
3124.36 43
3124.48 46
3124.61 49
3124.74 52
3124.87 53
3125.00 54
3125.13 53
3125.25 52
3125.38 51
3125.51 51
3125.64 53
3125.77 58
3125.89 66
3126.02 75
3126.15 84
3126.28 92
3126.41 98
3126.54 101
3126.66 100
3126.79 98
3126.92 94
3127.05 90
3127.18 88
3127.31 87
3127.44 88
3127.56 89
3127.69 89
3127.82 88
3127.95 86
3128.08 82
3128.21 79
3128.33 76
3128.46 74
3128.59 74
3128.72 74
3128.85 74
3128.98 74
3129.10 73
3129.23 69
3129.36 65
3129.49 59
3129.62 53
3129.75 46
3129.87 40
3130.00 34
3130.13 30
3130.26 27
3130.39 26
3130.52 28
3130.65 33
3130.77 40
3130.90 49
3131.03 58
3131.16 66
3131.29 74
3131.42 78
3131.54 80
3131.67 79
3131.80 75
3131.93 68
3132.06 60
3132.19 51
3132.31 42
3132.44 33
3132.57 27
3132.70 23
3132.83 21
3132.96 21
3133.09 22
3133.21 23
3133.34 23
3133.47 23
3133.60 22
3133.73 22
3133.86 21
3133.99 21
3134.11 22
3134.24 22
3134.37 23
3134.50 23
3134.63 23
3134.76 23
3134.88 24
3135.01 25
3135.14 28
3135.27 31
3135.40 34
3135.53 37
3135.66 39
3135.78 40
3135.91 40
3136.04 39
3136.17 37
3136.30 35
3136.43 33
3136.56 30
3136.68 29
3136.81 27
3136.94 27
3137.07 28
3137.20 30
3137.33 34
3137.46 39
3137.58 45
3137.71 50
3137.84 55
3137.97 58
3138.10 60
3138.23 60
3138.36 60
3138.48 59
3138.61 60
3138.74 62
3138.87 65
3139.00 70
3139.13 75
3139.26 81
3139.38 85
3139.51 88
3139.64 89
3139.77 87
3139.90 83
3140.03 77
3140.16 69
3140.28 63
3140.41 58
3140.54 55
3140.67 56
3140.80 59
3140.93 64
3141.06 69
3141.19 73
3141.31 75
3141.44 74
3141.57 71
3141.70 67
3141.83 63
3141.96 60
3142.09 57
3142.21 55
3142.34 52
3142.47 49
3142.60 45
3142.73 40
3142.86 36
3142.99 31
3143.12 28
3143.24 26
3143.37 25
3143.50 27
3143.63 30
3143.76 35
3143.89 41
3144.02 48
3144.14 56
3144.27 63
3144.40 68
3144.53 72
3144.66 73
3144.79 73
3144.92 72
3145.05 70
3145.17 69
3145.30 67
3145.43 65
3145.56 62
3145.69 57
3145.82 51
3145.95 44
3146.08 37
3146.20 32
3146.33 30
3146.46 31
3146.59 35
3146.72 40
3146.85 46
3146.98 51
3147.11 53
3147.23 52
3147.36 50
3147.49 47
3147.62 44
3147.75 42
3147.88 43
3148.01 46
3148.14 50
3148.26 55
3148.39 58
3148.52 60
3148.65 59
3148.78 55
3148.91 49
3149.04 42
3149.17 35
3149.30 29
3149.42 25
3149.55 23
3149.68 23
3149.81 25
3149.94 26
3150.07 27
3150.20 27
3150.33 27
3150.45 26
3150.58 24
3150.71 23
3150.84 22
3150.97 23
3151.10 25
3151.23 28
3151.36 32
3151.49 37
3151.61 42
3151.74 46
3151.87 49
3152.00 50
3152.13 51
3152.26 51
3152.39 50
3152.52 50
3152.65 49
3152.77 47
3152.90 45
3153.03 43
3153.16 39
3153.29 35
3153.42 31
3153.55 27
3153.68 23
3153.81 22
3153.93 21
3154.06 21
3154.19 22
3154.32 22
3154.45 23
3154.58 23
3154.71 23
3154.84 25
3154.97 28
3155.09 32
3155.22 37
3155.35 42
3155.48 47
3155.61 51
3155.74 53
3155.87 53
3156.00 52
3156.13 50
3156.25 48
3156.38 47
3156.51 47
3156.64 49
3156.77 53
3156.90 58
3157.03 63
3157.16 68
3157.29 72
3157.42 74
3157.54 75
3157.67 75
3157.80 72
3157.93 69
3158.06 65
3158.19 62
3158.32 59
3158.45 58
3158.58 58
3158.71 60
3158.83 63
3158.96 67
3159.09 72
3159.22 77
3159.35 82
3159.48 85
3159.61 87
3159.74 88
3159.87 85
3160.00 81
3160.12 74
3160.25 66
3160.38 57
3160.51 48
3160.64 39
3160.77 32
3160.90 27
3161.03 23
3161.16 21
3161.29 20
3161.42 20
3161.54 22
3161.67 26
3161.80 29
3161.93 32
3162.06 34
3162.19 35
3162.32 33
3162.45 31
3162.58 27
3162.71 23
3162.83 19
3162.96 16
3163.09 15
3163.22 14
3163.35 15
3163.48 15
3163.61 16
3163.74 16
3163.87 17
3164.00 17
3164.13 18
3164.25 20
3164.38 21
3164.51 23
3164.64 24
3164.77 25
3164.90 25
3165.03 25
3165.16 24
3165.29 22
3165.42 21
3165.55 19
3165.68 18
3165.80 17
3165.93 17
3166.06 17
3166.19 18
3166.32 20
3166.45 23
3166.58 26
3166.71 29
3166.84 33
3166.97 36
3167.10 39
3167.23 40
3167.35 41
3167.48 41
3167.61 41
3167.74 41
3167.87 40
3168.00 40
3168.13 41
3168.26 41
3168.39 41
3168.52 41
3168.65 39
3168.78 37
3168.90 33
3169.03 27
3169.16 22
3169.29 16
3169.42 10
3169.55 6
3169.68 2
3169.81 0
3169.94 0
3170.07 0
3170.20 0
3170.33 0
3170.46 0
3170.58 0
3170.71 0
3170.84 0
3170.97 6
3171.10 12
3171.23 17
3171.36 20
3171.49 22
3171.62 23
3171.75 23
3171.88 23
3172.01 25
3172.14 29
3172.27 36
3172.39 45
3172.52 55
3172.65 66
3172.78 75
3172.91 83
3173.04 87
3173.17 90
3173.30 91
3173.43 90
3173.56 89
3173.69 88
3173.82 87
3173.95 86
3174.08 84
3174.20 82
3174.33 79
3174.46 75
3174.59 71
3174.72 66
3174.85 62
3174.98 59
3175.11 57
3175.24 58
3175.37 59
3175.50 62
3175.63 66
3175.76 70
3175.89 73
3176.02 74
3176.14 74
3176.27 72
3176.40 68
3176.53 63
3176.66 57
3176.79 50
3176.92 44
3177.05 38
3177.18 33
3177.31 29
3177.44 26
3177.57 24
3177.70 24
3177.83 24
3177.96 26
3178.09 27
3178.22 28
3178.34 29
3178.47 29
3178.60 28
3178.73 26
3178.86 24
3178.99 23
3179.12 22
3179.25 23
3179.38 25
3179.51 30
3179.64 35
3179.77 41
3179.90 47
3180.03 52
3180.16 57
3180.29 60
3180.42 61
3180.54 61
3180.67 60
3180.80 57
3180.93 53
3181.06 48
3181.19 44
3181.32 39
3181.45 34
3181.58 29
3181.71 25
3181.84 21
3181.97 18
3182.10 16
3182.23 16
3182.36 17
3182.49 19
3182.62 22
3182.75 25
3182.88 28
3183.00 29
3183.13 31
3183.26 32
3183.39 32
3183.52 33
3183.65 35
3183.78 36
3183.91 37
3184.04 37
3184.17 37
3184.30 36
3184.43 35
3184.56 35
3184.69 36
3184.82 37
3184.95 39
3185.08 41
3185.21 43
3185.34 44
3185.47 45
3185.60 46
3185.72 46
3185.85 47
3185.98 47
3186.11 48
3186.24 48
3186.37 48
3186.50 47
3186.63 46
3186.76 44
3186.89 42
3187.02 40
3187.15 38
3187.28 37
3187.41 38
3187.54 39
3187.67 42
3187.80 44
3187.93 46
3188.06 46
3188.19 46
3188.32 44
3188.45 41
3188.58 38
3188.71 36
3188.83 35
3188.96 35
3189.09 36
3189.22 36
3189.35 35
3189.48 32
3189.61 28
3189.74 24
3189.87 20
3190.00 17
3190.13 15
3190.26 14
3190.39 14
3190.52 16
3190.65 18
3190.78 21
3190.91 24
3191.04 28
3191.17 32
3191.30 37
3191.43 42
3191.56 48
3191.69 53
3191.82 59
3191.95 65
3192.08 72
3192.21 78
3192.34 85
3192.47 91
3192.59 96
3192.72 101
3192.85 104
3192.98 105
3193.11 105
3193.24 102
3193.37 97
3193.50 90
3193.63 82
3193.76 73
3193.89 64
3194.02 55
3194.15 48
3194.28 41
3194.41 35
3194.54 30
3194.67 26
3194.80 22
3194.93 20
3195.06 18
3195.19 18
3195.32 18
3195.45 18
3195.58 17
3195.71 15
3195.84 11
3195.97 6
3196.10 0
3196.23 0
3196.36 0
3196.49 0
3196.62 0
3196.75 0
3196.88 0
3197.01 0
3197.14 4
3197.27 13
3197.40 22
3197.53 29
3197.65 34
3197.78 36
3197.91 36
3198.04 34
3198.17 29
3198.30 24
3198.43 17
3198.56 11
3198.69 4
3198.82 0
3198.95 0
3199.08 0
3199.21 0
3199.34 0
3199.47 1
3199.60 6
3199.73 12
3199.86 18
3199.99 21
3200.12 22
3200.25 21
3200.38 18
3200.51 14
3200.64 9
3200.77 5
3200.90 2
3201.03 1
3201.16 1
3201.29 3
3201.42 5
3201.55 8
3201.68 10
3201.81 12
3201.94 13
3202.07 14
3202.20 14
3202.33 14
3202.46 14
3202.59 14
3202.72 15
3202.85 15
3202.98 17
3203.11 19
3203.24 22
3203.37 25
3203.50 28
3203.63 31
3203.76 33
3203.89 34
3204.02 35
3204.15 36
3204.28 37
3204.41 38
3204.54 39
3204.67 41
3204.80 44
3204.93 47
3205.06 51
3205.19 54
3205.32 57
3205.45 58
3205.58 58
3205.71 54
3205.84 49
3205.97 41
3206.10 33
3206.23 25
3206.36 19
3206.49 15
3206.62 13
3206.75 13
3206.88 14
3207.01 16
3207.14 16
3207.27 17
3207.40 16
3207.53 16
3207.66 16
3207.79 16
3207.92 16
3208.05 16
3208.18 15
3208.31 14
3208.44 13
3208.57 11
3208.70 9
3208.83 8
3208.96 8
3209.09 9
3209.22 11
3209.35 14
3209.48 17
3209.61 21
3209.74 26
3209.87 30
3210.00 34
3210.13 37
3210.26 41
3210.39 43
3210.52 45
3210.65 46
3210.78 47
3210.91 47
3211.04 47
3211.17 48
3211.30 49
3211.43 50
3211.56 52
3211.69 55
3211.82 57
3211.95 59
3212.08 60
3212.21 61
3212.34 61
3212.47 60
3212.60 59
3212.73 56
3212.86 53
3212.99 49
3213.12 44
3213.25 39
3213.38 34
3213.51 28
3213.64 24
3213.77 20
3213.90 18
3214.03 16
3214.16 14
3214.29 13
3214.42 12
3214.55 11
3214.68 10
3214.81 9
3214.94 8
3215.07 7
3215.20 5
3215.33 4
3215.46 4
3215.59 5
3215.72 7
3215.85 12
3215.98 19
3216.11 27
3216.24 35
3216.37 42
3216.50 47
3216.63 50
3216.76 50
3216.89 48
3217.02 44
3217.15 39
3217.28 34
3217.41 29
3217.54 23
3217.67 19
3217.81 15
3217.94 12
3218.07 10
3218.20 9
3218.33 9
3218.46 9
3218.59 9
3218.72 10
3218.85 11
3218.98 12
3219.11 14
3219.24 16
3219.37 17
3219.50 17
3219.63 17
3219.76 14
3219.89 11
3220.02 7
3220.15 4
3220.28 0
3220.41 0
3220.54 0
3220.67 0
3220.80 0
3220.93 0
3221.06 0
3221.19 0
3221.32 0
3221.45 1
3221.58 4
3221.71 8
3221.84 10
3221.97 11
3222.10 11
3222.23 9
3222.36 7
3222.49 4
3222.62 2
3222.75 1
3222.89 0
3223.02 1
3223.15 1
3223.28 2
3223.41 2
3223.54 1
3223.67 0
3223.80 0
3223.93 0
3224.06 0
3224.19 0
3224.32 0
3224.45 0
3224.58 0
3224.71 1
3224.84 2
3224.97 3
3225.10 3
3225.23 4
3225.36 4
3225.49 5
3225.62 6
3225.75 8
3225.88 13
3226.01 21
3226.14 30
3226.27 41
3226.40 51
3226.53 60
3226.67 66
3226.80 68
3226.93 67
3227.06 64
3227.19 60
3227.32 57
3227.45 55
3227.58 55
3227.71 57
3227.84 60
3227.97 63
3228.10 65
3228.23 66
3228.36 65
3228.49 62
3228.62 58
3228.75 52
3228.88 46
3229.01 39
3229.14 33
3229.27 26
3229.40 20
3229.53 15
3229.66 11
3229.80 8
3229.93 5
3230.06 5
3230.19 5
3230.32 6
3230.45 7
3230.58 9
3230.71 10
3230.84 11
3230.97 11
3231.10 11
3231.23 11
3231.36 11
3231.49 11
3231.62 11
3231.75 12
3231.88 12
3232.01 11
3232.14 9
3232.27 7
3232.40 4
3232.54 2
3232.67 1
3232.80 2
3232.93 4
3233.06 8
3233.19 11
3233.32 13
3233.45 15
3233.58 15
3233.71 15
3233.84 15
3233.97 16
3234.10 16
3234.23 18
3234.36 20
3234.49 22
3234.62 25
3234.75 29
3234.88 32
3235.02 36
3235.15 39
3235.28 42
3235.41 43
3235.54 43
3235.67 42
3235.80 40
3235.93 36
3236.06 33
3236.19 28
3236.32 24
3236.45 19
3236.58 14
3236.71 10
3236.84 7
3236.97 5
3237.10 3
3237.23 2
3237.37 1
3237.50 0
3237.63 0
3237.76 0
3237.89 0
3238.02 0
3238.15 2
3238.28 9
3238.41 20
3238.54 31
3238.67 43
3238.80 53
3238.93 61
3239.06 67
3239.19 72
3239.32 75
3239.46 77
3239.59 79
3239.72 81
3239.85 81
3239.98 81
3240.11 79
3240.24 76
3240.37 71
3240.50 65
3240.63 59
3240.76 53
3240.89 48
3241.02 43
3241.15 40
3241.28 38
3241.42 37
3241.55 38
3241.68 41
3241.81 46
3241.94 51
3242.07 57
3242.20 63
3242.33 68
3242.46 72
3242.59 73
3242.72 73
3242.85 71
3242.98 68
3243.11 63
3243.25 58
3243.38 53
3243.51 48
3243.64 45
3243.77 43
3243.90 43
3244.03 45
3244.16 48
3244.29 50
3244.42 52
3244.55 53
3244.68 51
3244.81 48
3244.94 43
3245.08 39
3245.21 36
3245.34 35
3245.47 36
3245.60 40
3245.73 45
3245.86 52
3245.99 58
3246.12 63
3246.25 67
3246.38 68
3246.51 67
3246.64 64
3246.78 60
3246.91 54
3247.04 48
3247.17 43
3247.30 40
3247.43 40
3247.56 42
3247.69 47
3247.82 53
3247.95 60
3248.08 66
3248.21 71
3248.35 74
3248.48 74
3248.61 72
3248.74 67
3248.87 62
3249.00 55
3249.13 48
3249.26 42
3249.39 37
3249.52 34
3249.65 33
3249.78 33
3249.92 33
3250.05 32
3250.18 31
3250.31 29
3250.44 25
3250.57 22
3250.70 18
3250.83 16
3250.96 15
3251.09 14
3251.22 15
3251.35 16
3251.49 17
3251.62 17
3251.75 16
3251.88 15
3252.01 13
3252.14 11
3252.27 10
3252.40 9
3252.53 10
3252.66 11
3252.79 14
3252.93 18
3253.06 24
3253.19 30
3253.32 37
3253.45 44
3253.58 50
3253.71 54
3253.84 55
3253.97 53
3254.10 47
3254.23 40
3254.37 33
3254.50 27
3254.63 25
3254.76 27
3254.89 33
3255.02 40
3255.15 48
3255.28 53
3255.41 55
3255.54 54
3255.68 49
3255.81 42
3255.94 35
3256.07 29
3256.20 24
3256.33 22
3256.46 21
3256.59 23
3256.72 27
3256.85 31
3256.99 36
3257.12 41
3257.25 45
3257.38 47
3257.51 47
3257.64 46
3257.77 44
3257.90 42
3258.03 41
3258.16 40
3258.30 39
3258.43 38
3258.56 36
3258.69 34
3258.82 30
3258.95 25
3259.08 20
3259.21 16
3259.34 15
3259.47 16
3259.61 20
3259.74 27
3259.87 34
3260.00 42
3260.13 49
3260.26 54
3260.39 56
3260.52 56
3260.65 54
3260.79 51
3260.92 48
3261.05 46
3261.18 44
3261.31 43
3261.44 42
3261.57 41
3261.70 39
3261.83 38
3261.96 36
3262.10 35
3262.23 34
3262.36 35
3262.49 36
3262.62 38
3262.75 39
3262.88 40
3263.01 41
3263.14 41
3263.28 41
3263.41 42
3263.54 43
3263.67 45
3263.80 47
3263.93 49
3264.06 50
3264.19 51
3264.33 51
3264.46 51
3264.59 51
3264.72 50
3264.85 49
3264.98 47
3265.11 45
3265.24 42
3265.37 37
3265.51 33
3265.64 29
3265.77 25
3265.90 24
3266.03 25
3266.16 27
3266.29 30
3266.42 33
3266.55 36
3266.69 36
3266.82 35
3266.95 32
3267.08 29
3267.21 27
3267.34 26
3267.47 26
3267.60 27
3267.74 29
3267.87 32
3268.00 34
3268.13 35
3268.26 35
3268.39 34
3268.52 32
3268.65 28
3268.79 23
3268.92 18
3269.05 13
3269.18 7
3269.31 3
3269.44 0
3269.57 0
3269.70 0
3269.84 0
3269.97 0
3270.10 0
3270.23 0
3270.36 0
3270.49 0
3270.62 0
3270.75 4
3270.89 8
3271.02 13
3271.15 17
3271.28 21
3271.41 23
3271.54 24
3271.67 24
3271.80 23
3271.94 21
3272.07 20
3272.20 19
3272.33 20
3272.46 22
3272.59 24
3272.72 28
3272.85 32
3272.99 37
3273.12 41
3273.25 46
3273.38 51
3273.51 55
3273.64 58
3273.77 61
3273.91 63
3274.04 65
3274.17 67
3274.30 70
3274.43 73
3274.56 77
3274.69 82
3274.82 87
3274.96 92
3275.09 97
3275.22 103
3275.35 110
3275.48 118
3275.61 127
3275.74 137
3275.88 147
3276.01 155
3276.14 161
3276.27 164
3276.40 164
3276.53 162
3276.66 159
3276.80 156
3276.93 154
3277.06 153
3277.19 152
3277.32 151
3277.45 150
3277.58 147
3277.72 143
3277.85 139
3277.98 134
3278.11 130
3278.24 128
3278.37 126
3278.50 127
3278.64 127
3278.77 128
3278.90 129
3279.03 128
3279.16 125
3279.29 122
3279.42 118
3279.56 114
3279.69 109
3279.82 105
3279.95 101
3280.08 97
3280.21 94
3280.34 92
3280.48 90
3280.61 89
3280.74 89
3280.87 89
3281.00 90
3281.13 92
3281.26 94
3281.40 96
3281.53 97
3281.66 97
3281.79 96
3281.92 94
3282.05 91
3282.18 90
3282.32 90
3282.45 92
3282.58 97
3282.71 105
3282.84 112
3282.97 120
3283.11 126
3283.24 129
3283.37 130
3283.50 128
3283.63 124
3283.76 120
3283.89 116
3284.03 114
3284.16 112
3284.29 112
3284.42 111
3284.55 109
3284.68 105
3284.82 99
3284.95 93
3285.08 87
3285.21 82
3285.34 80
3285.47 80
3285.60 82
3285.74 86
3285.87 90
3286.00 93
3286.13 95
3286.26 96
3286.39 97
3286.53 98
3286.66 99
3286.79 101
3286.92 104
3287.05 107
3287.18 108
3287.32 107
3287.45 104
3287.58 100
3287.71 95
3287.84 90
3287.97 86
3288.11 85
3288.24 86
3288.37 90
3288.50 94
3288.63 100
3288.76 105
3288.89 110
3289.03 115
3289.16 119
3289.29 122
3289.42 125
3289.55 128
3289.68 132
3289.82 136
3289.95 140
3290.08 144
3290.21 148
3290.34 152
3290.47 154
3290.61 156
3290.74 157
3290.87 158
3291.00 158
3291.13 157
3291.26 157
3291.40 158
3291.53 158
3291.66 159
3291.79 160
3291.92 162
3292.05 163
3292.19 163
3292.32 163
3292.45 161
3292.58 158
3292.71 155
3292.85 153
3292.98 151
3293.11 150
3293.24 149
3293.37 147
3293.50 144
3293.64 139
3293.77 132
3293.90 124
3294.03 117
3294.16 111
3294.29 107
3294.43 107
3294.56 109
3294.69 113
3294.82 118
3294.95 124
3295.08 128
3295.22 131
3295.35 132
3295.48 131
3295.61 128
3295.74 123
3295.88 116
3296.01 108
3296.14 98
3296.27 87
3296.40 76
3296.53 65
3296.67 54
3296.80 46
3296.93 39
3297.06 35
3297.19 32
3297.32 30
3297.46 28
3297.59 26
3297.72 25
3297.85 23
3297.98 21
3298.12 19
3298.25 18
3298.38 18
3298.51 18
3298.64 18
3298.77 17
3298.91 17
3299.04 15
3299.17 13
3299.30 11
3299.43 9
3299.57 8
3299.70 8
3299.83 9
3299.96 11
3300.09 14
3300.23 17
3300.36 20
3300.49 22
3300.62 24
3300.75 26
3300.88 27
3301.02 29
3301.15 31
3301.28 33
3301.41 34
3301.54 36
3301.68 37
3301.81 38
3301.94 38
3302.07 38
3302.20 38
3302.34 38
3302.47 38
3302.60 39
3302.73 40
3302.86 42
3302.99 45
3303.13 48
3303.26 50
3303.39 52
3303.52 53
3303.65 53
3303.79 53
3303.92 54
3304.05 57
3304.18 62
3304.31 70
3304.45 79
3304.58 88
3304.71 95
3304.84 100
3304.97 101
3305.11 100
3305.24 97
3305.37 94
3305.50 91
3305.63 89
3305.77 88
3305.90 88
3306.03 88
3306.16 89
3306.29 90
3306.43 92
3306.56 95
3306.69 101
3306.82 108
3306.95 115
3307.09 124
3307.22 131
3307.35 138
3307.48 143
3307.61 147
3307.75 152
3307.88 155
3308.01 159
3308.14 161
3308.27 162
3308.41 163
3308.54 161
3308.67 158
3308.80 154
3308.93 150
3309.07 146
3309.20 143
3309.33 140
3309.46 139
3309.59 138
3309.73 137
3309.86 135
3309.99 131
3310.12 125
3310.25 117
3310.39 108
3310.52 99
3310.65 90
3310.78 84
3310.91 80
3311.05 79
3311.18 79
3311.31 81
3311.44 82
3311.58 83
3311.71 81
3311.84 77
3311.97 71
3312.10 64
3312.24 57
3312.37 50
3312.50 45
3312.63 42
3312.76 39
3312.90 39
3313.03 40
3313.16 43
3313.29 48
3313.42 54
3313.56 62
3313.69 69
3313.82 76
3313.95 81
3314.09 82
3314.22 81
3314.35 78
3314.48 73
3314.61 68
3314.75 63
3314.88 59
3315.01 56
3315.14 55
3315.27 53
3315.41 52
3315.54 51
3315.67 49
3315.80 47
3315.94 44
3316.07 40
3316.20 36
3316.33 31
3316.46 26
3316.60 21
3316.73 17
3316.86 14
3316.99 14
3317.13 15
3317.26 18
3317.39 21
3317.52 25
3317.65 28
3317.79 29
3317.92 28
3318.05 26
3318.18 23
3318.32 19
3318.45 16
3318.58 13
3318.71 11
3318.84 10
3318.98 10
3319.11 10
3319.24 10
3319.37 10
3319.51 11
3319.64 11
3319.77 10
3319.90 9
3320.03 8
3320.17 7
3320.30 6
3320.43 6
3320.56 7
3320.70 9
3320.83 13
3320.96 17
3321.09 22
3321.22 28
3321.36 33
3321.49 39
3321.62 45
3321.75 53
3321.89 62
3322.02 72
3322.15 83
3322.28 93
3322.42 101
3322.55 106
3322.68 107
3322.81 104
3322.94 98
3323.08 90
3323.21 82
3323.34 75
3323.47 68
3323.61 63
3323.74 59
3323.87 56
3324.00 54
3324.14 52
3324.27 52
3324.40 52
3324.53 53
3324.66 55
3324.80 57
3324.93 60
3325.06 63
3325.19 64
3325.33 65
3325.46 64
3325.59 62
3325.72 59
3325.86 55
3325.99 52
3326.12 49
3326.25 47
3326.39 47
3326.52 47
3326.65 48
3326.78 49
3326.92 49
3327.05 48
3327.18 45
3327.31 42
3327.44 38
3327.58 34
3327.71 30
3327.84 27
3327.97 24
3328.11 22
3328.24 20
3328.37 18
3328.50 17
3328.64 17
3328.77 17
3328.90 18
3329.03 19
3329.17 20
3329.30 21
3329.43 21
3329.56 22
3329.70 22
3329.83 23
3329.96 23
3330.09 23
3330.23 23
3330.36 22
3330.49 20
3330.62 17
3330.76 15
3330.89 12
3331.02 11
3331.15 12
3331.29 15
3331.42 19
3331.55 24
3331.68 30
3331.82 34
3331.95 37
3332.08 38
3332.21 36
3332.35 33
3332.48 29
3332.61 24
3332.74 19
3332.88 14
3333.01 10
3333.14 5
3333.27 2
3333.41 0
3333.54 1
3333.67 3
3333.80 7
3333.94 14
3334.07 20
3334.20 27
3334.33 32
3334.47 35
3334.60 35
3334.73 33
3334.86 28
3335.00 23
3335.13 17
3335.26 11
3335.39 5
3335.53 0
3335.66 0
3335.79 0
3335.92 0
3336.06 0
3336.19 0
3336.32 0
3336.45 0
3336.59 0
3336.72 2
3336.85 7
3336.98 13
3337.12 19
3337.25 24
3337.38 28
3337.52 31
3337.65 32
3337.78 32
3337.91 29
3338.05 27
3338.18 24
3338.31 21
3338.44 20
3338.58 19
3338.71 19
3338.84 20
3338.97 21
3339.11 22
3339.24 24
3339.37 25
3339.50 26
3339.64 28
3339.77 31
3339.90 34
3340.04 38
3340.17 43
3340.30 49
3340.43 54
3340.57 59
3340.70 62
3340.83 64
3340.96 63
3341.10 61
3341.23 58
3341.36 54
3341.49 49
3341.63 45
3341.76 41
3341.89 38
3342.03 37
3342.16 36
3342.29 38
3342.42 41
3342.56 44
3342.69 49
3342.82 52
3342.95 54
3343.09 55
3343.22 55
3343.35 54
3343.48 52
3343.62 50
3343.75 49
3343.88 48
3344.02 46
3344.15 44
3344.28 40
3344.41 36
3344.55 31
3344.68 27
3344.81 24
3344.95 23
3345.08 23
3345.21 24
3345.34 26
3345.48 27
3345.61 28
3345.74 27
3345.87 25
3346.01 22
3346.14 19
3346.27 16
3346.41 14
3346.54 12
3346.67 10
3346.80 8
3346.94 7
3347.07 6
3347.20 6
3347.34 7
3347.47 8
3347.60 11
3347.73 14
3347.87 18
3348.00 20
3348.13 22
3348.26 23
3348.40 25
3348.53 28
3348.66 31
3348.80 36
3348.93 42
3349.06 47
3349.19 51
3349.33 52
3349.46 50
3349.59 45
3349.73 38
3349.86 31
3349.99 24
3350.12 19
3350.26 15
3350.39 14
3350.52 16
3350.66 19
3350.79 23
3350.92 27
3351.05 32
3351.19 35
3351.32 36
3351.45 36
3351.59 35
3351.72 33
3351.85 32
3351.98 32
3352.12 34
3352.25 38
3352.38 44
3352.52 51
3352.65 58
3352.78 65
3352.91 69
3353.05 72
3353.18 72
3353.31 70
3353.45 65
3353.58 59
3353.71 53
3353.85 47
3353.98 43
3354.11 39
3354.24 37
3354.38 36
3354.51 34
3354.64 33
3354.78 31
3354.91 28
3355.04 26
3355.17 25
3355.31 26
3355.44 28
3355.57 32
3355.71 36
3355.84 41
3355.97 45
3356.11 47
3356.24 48
3356.37 47
3356.50 45
3356.64 42
3356.77 39
3356.90 35
3357.04 33
3357.17 31
3357.30 30
3357.44 29
3357.57 29
3357.70 28
3357.83 28
3357.97 28
3358.10 28
3358.23 28
3358.37 30
3358.50 33
3358.63 36
3358.77 39
3358.90 42
3359.03 44
3359.16 45
3359.30 44
3359.43 41
3359.56 38
3359.70 34
3359.83 30
3359.96 27
3360.10 25
3360.23 24
3360.36 23
3360.50 22
3360.63 21
3360.76 19
3360.89 18
3361.03 16
3361.16 15
3361.29 15
3361.43 15
3361.56 16
3361.69 18
3361.83 18
3361.96 18
3362.09 17
3362.23 15
3362.36 12
3362.49 9
3362.62 6
3362.76 3
3362.89 1
3363.02 0
3363.16 0
3363.29 0
3363.42 0
3363.56 0
3363.69 0
3363.82 1
3363.96 2
3364.09 2
3364.22 2
3364.36 1
3364.49 0
3364.62 0
3364.75 0
3364.89 1
3365.02 6
3365.15 12
3365.29 20
3365.42 28
3365.55 35
3365.69 42
3365.82 46
3365.95 50
3366.09 52
3366.22 53
3366.35 53
3366.49 52
3366.62 51
3366.75 49
3366.89 48
3367.02 47
3367.15 48
3367.28 51
3367.42 54
3367.55 58
3367.68 61
3367.82 64
3367.95 64
3368.08 63
3368.22 60
3368.35 57
3368.48 55
3368.62 54
3368.75 54
3368.88 56
3369.02 59
3369.15 63
3369.28 67
3369.42 72
3369.55 76
3369.68 79
3369.82 82
3369.95 85
3370.08 87
3370.22 89
3370.35 91
3370.48 93
3370.62 96
3370.75 99
3370.88 102
3371.02 103
3371.15 103
3371.28 101
3371.41 98
3371.55 92
3371.68 86
3371.81 79
3371.95 73
3372.08 66
3372.21 61
3372.35 57
3372.48 53
3372.61 50
3372.75 47
3372.88 45
3373.01 43
3373.15 42
3373.28 41
3373.41 41
3373.55 42
3373.68 44
3373.81 46
3373.95 48
3374.08 49
3374.21 48
3374.35 45
3374.48 42
3374.61 37
3374.75 32
3374.88 27
3375.01 22
3375.15 19
3375.28 16
3375.41 14
3375.55 13
3375.68 13
3375.81 14
3375.95 16
3376.08 20
3376.21 24
3376.35 29
3376.48 34
3376.61 38
3376.75 41
3376.88 42
3377.01 41
3377.15 38
3377.28 34
3377.42 30
3377.55 27
3377.68 25
3377.82 24
3377.95 26
3378.08 29
3378.22 34
3378.35 40
3378.48 46
3378.62 52
3378.75 56
3378.88 59
3379.02 60
3379.15 59
3379.28 57
3379.42 56
3379.55 55
3379.68 55
3379.82 58
3379.95 61
3380.08 65
3380.22 68
3380.35 70
3380.48 71
3380.62 69
3380.75 66
3380.88 63
3381.02 60
3381.15 57
3381.28 55
3381.42 53
3381.55 52
3381.69 50
3381.82 48
3381.95 46
3382.09 44
3382.22 42
3382.35 41
3382.49 40
3382.62 40
3382.75 39
3382.89 38
3383.02 37
3383.15 35
3383.29 34
3383.42 33
3383.55 34
3383.69 36
3383.82 39
3383.95 42
3384.09 45
3384.22 47
3384.36 47
3384.49 44
3384.62 40
3384.76 35
3384.89 31
3385.02 27
3385.16 26
3385.29 27
3385.42 30
3385.56 35
3385.69 40
3385.82 45
3385.96 49
3386.09 51
3386.22 52
3386.36 52
3386.49 51
3386.63 51
3386.76 51
3386.89 52
3387.03 55
3387.16 59
3387.29 62
3387.43 65
3387.56 65
3387.69 63
3387.83 58
3387.96 51
3388.10 42
3388.23 33
3388.36 26
3388.50 21
3388.63 18
3388.76 18
3388.90 20
3389.03 24
3389.16 28
3389.30 33
3389.43 37
3389.56 40
3389.70 42
3389.83 42
3389.97 41
3390.10 38
3390.23 36
3390.37 33
3390.50 30
3390.63 28
3390.77 26
3390.90 25
3391.04 24
3391.17 23
3391.30 22
3391.44 22
3391.57 23
3391.70 25
3391.84 28
3391.97 32
3392.10 36
3392.24 39
3392.37 42
3392.51 44
3392.64 44
3392.77 43
3392.91 40
3393.04 36
3393.17 33
3393.31 29
3393.44 26
3393.58 26
3393.71 27
3393.84 29
3393.98 32
3394.11 35
3394.24 36
3394.38 36
3394.51 35
3394.64 33
3394.78 31
3394.91 30
3395.05 29
3395.18 29
3395.31 30
3395.45 31
3395.58 33
3395.71 34
3395.85 36
3395.98 38
3396.12 39
3396.25 39
3396.38 38
3396.52 36
3396.65 33
3396.79 30
3396.92 26
3397.05 24
3397.19 23
3397.32 24
3397.45 27
3397.59 31
3397.72 36
3397.86 40
3397.99 43
3398.12 45
3398.26 46
3398.39 46
3398.52 46
3398.66 46
3398.79 47
3398.93 49
3399.06 51
3399.19 54
3399.33 56
3399.46 58
3399.59 59
3399.73 59
3399.86 57
3400.00 53
3400.13 47
3400.26 40
3400.40 32
3400.53 26
3400.67 22
3400.80 22
3400.93 25
3401.07 30
3401.20 37
3401.34 45
3401.47 51
3401.60 57
3401.74 62
3401.87 67
3402.00 72
3402.14 78
3402.27 83
3402.41 88
3402.54 92
3402.67 93
3402.81 92
3402.94 90
3403.08 87
3403.21 84
3403.34 84
3403.48 86
3403.61 90
3403.75 96
3403.88 103
3404.01 110
3404.15 115
3404.28 117
3404.41 117
3404.55 115
3404.68 111
3404.82 106
3404.95 101
3405.08 97
3405.22 94
3405.35 92
3405.49 90
3405.62 89
3405.75 87
3405.89 85
3406.02 83
3406.16 80
3406.29 77
3406.42 73
3406.56 68
3406.69 64
3406.83 60
3406.96 56
3407.09 54
3407.23 53
3407.36 53
3407.50 53
3407.63 53
3407.76 52
3407.90 50
3408.03 48
3408.17 46
3408.30 44
3408.43 42
3408.57 41
3408.70 40
3408.84 39
3408.97 38
3409.10 36
3409.24 35
3409.37 34
3409.51 33
3409.64 33
3409.77 33
3409.91 33
3410.04 34
3410.18 35
3410.31 35
3410.44 36
3410.58 37
3410.71 37
3410.85 38
3410.98 37
3411.11 37
3411.25 35
3411.38 33
3411.52 31
3411.65 30
3411.78 29
3411.92 29
3412.05 31
3412.19 33
3412.32 36
3412.46 40
3412.59 42
3412.72 44
3412.86 43
3412.99 40
3413.13 36
3413.26 31
3413.39 25
3413.53 21
3413.66 18
3413.80 17
3413.93 18
3414.06 20
3414.20 23
3414.33 27
3414.47 30
3414.60 34
3414.73 37
3414.87 39
3415.00 41
3415.14 42
3415.27 42
3415.41 42
3415.54 41
3415.67 40
3415.81 39
3415.94 37
3416.08 36
3416.21 36
3416.34 36
3416.48 37
3416.61 38
3416.75 41
3416.88 45
3417.02 50
3417.15 55
3417.28 59
3417.42 63
3417.55 64
3417.69 63
3417.82 60
3417.95 55
3418.09 49
3418.22 44
3418.36 40
3418.49 36
3418.63 34
3418.76 33
3418.89 32
3419.03 32
3419.16 32
3419.30 34
3419.43 38
3419.57 44
3419.70 51
3419.83 60
3419.97 67
3420.10 72
3420.24 75
3420.37 75
3420.50 73
3420.64 70
3420.77 68
3420.91 67
3421.04 67
3421.18 69
3421.31 70
3421.44 72
3421.58 72
3421.71 70
3421.85 66
3421.98 62
3422.12 57
3422.25 53
3422.38 49
3422.52 47
3422.65 45
3422.79 45
3422.92 44
3423.06 44
3423.19 44
3423.32 43
3423.46 42
3423.59 41
3423.73 41
3423.86 40
3424.00 39
3424.13 38
3424.26 36
3424.40 33
3424.53 30
3424.67 29
3424.80 28
3424.94 30
3425.07 34
3425.20 39
3425.34 45
3425.47 51
3425.61 55
3425.74 58
3425.88 59
3426.01 59
3426.15 58
3426.28 58
3426.41 58
3426.55 59
3426.68 61
3426.82 62
3426.95 63
3427.09 63
3427.22 62
3427.35 62
3427.49 62
3427.62 62
3427.76 63
3427.89 64
3428.03 66
3428.16 68
3428.30 70
3428.43 72
3428.56 75
3428.70 78
3428.83 82
3428.97 87
3429.10 92
3429.24 98
3429.37 103
3429.51 108
3429.64 113
3429.77 118
3429.91 124
3430.04 129
3430.18 135
3430.31 141
3430.45 146
3430.58 151
3430.71 156
3430.85 159
3430.98 161
3431.12 161
3431.25 159
3431.39 155
3431.52 150
3431.66 144
3431.79 138
3431.93 135
3432.06 133
3432.19 132
3432.33 132
3432.46 131
3432.60 129
3432.73 125
3432.87 118
3433.00 109
3433.14 99
3433.27 89
3433.40 82
3433.54 76
3433.67 73
3433.81 73
3433.94 74
3434.08 76
3434.21 78
3434.35 78
3434.48 77
3434.61 74
3434.75 71
3434.88 68
3435.02 66
3435.15 66
3435.29 68
3435.42 73
3435.56 79
3435.69 86
3435.83 92
3435.96 98
3436.09 102
3436.23 104
3436.36 106
3436.50 106
3436.63 107
3436.77 107
3436.90 107
3437.04 106
3437.17 104
3437.31 99
3437.44 93
3437.57 86
3437.71 79
3437.84 73
3437.98 67
3438.11 63
3438.25 59
3438.38 56
3438.52 53
3438.65 50
3438.79 46
3438.92 42
3439.06 38
3439.19 35
3439.32 32
3439.46 31
3439.59 30
3439.73 31
3439.86 33
3440.00 36
3440.13 41
3440.27 48
3440.40 55
3440.54 62
3440.67 70
3440.81 77
3440.94 83
3441.07 88
3441.21 91
3441.34 93
3441.48 93
3441.61 92
3441.75 89
3441.88 85
3442.02 80
3442.15 74
3442.29 68
3442.42 62
3442.56 58
3442.69 55
3442.83 54
3442.96 55
3443.09 57
3443.23 59
3443.36 60
3443.50 60
3443.63 59
3443.77 56
3443.90 53
3444.04 50
3444.17 47
3444.31 45
3444.44 44
3444.58 43
3444.71 43
3444.85 43
3444.98 44
3445.12 45
3445.25 45
3445.38 46
3445.52 46
3445.65 45
3445.79 45
3445.92 43
3446.06 42
3446.19 42
3446.33 42
3446.46 42
3446.60 44
3446.73 45
3446.87 47
3447.00 48
3447.14 48
3447.27 48
3447.41 47
3447.54 46
3447.68 46
3447.81 47
3447.95 49
3448.08 53
3448.21 58
3448.35 65
3448.48 72
3448.62 79
3448.75 86
3448.89 92
3449.02 96
3449.16 99
3449.29 99
3449.43 98
3449.56 95
3449.70 91
3449.83 87
3449.97 82
3450.10 77
3450.24 71
3450.37 66
3450.51 61
3450.64 56
3450.78 51
3450.91 48
3451.05 44
3451.18 42
3451.32 40
3451.45 38
3451.59 37
3451.72 37
3451.86 38
3451.99 40
3452.12 43
3452.26 47
3452.39 52
3452.53 57
3452.66 62
3452.80 66
3452.93 69
3453.07 72
3453.20 74
3453.34 76
3453.47 77
3453.61 78
3453.74 78
3453.88 77
3454.01 75
3454.15 70
3454.28 64
3454.42 57
3454.55 49
3454.69 41
3454.82 33
3454.96 26
3455.09 21
3455.23 19
3455.36 19
3455.50 22
3455.63 27
3455.77 34
3455.90 41
3456.04 48
3456.17 55
3456.31 59
3456.44 61
3456.58 61
3456.71 58
3456.85 55
3456.98 51
3457.12 48
3457.25 46
3457.39 44
3457.52 43
3457.66 44
3457.79 44
3457.93 46
3458.06 48
3458.20 50
3458.33 53
3458.47 55
3458.60 57
3458.74 60
3458.87 61
3459.01 63
3459.14 66
3459.28 68
3459.41 71
3459.55 75
3459.68 79
3459.82 83
3459.95 87
3460.09 91
3460.22 94
3460.36 96
3460.49 98
3460.63 98
3460.76 98
3460.90 97
3461.03 96
3461.17 94
3461.30 92
3461.44 89
3461.57 86
3461.71 82
3461.84 79
3461.98 76
3462.11 74
3462.25 74
3462.38 75
3462.52 78
3462.65 82
3462.79 86
3462.92 90
3463.06 92
3463.19 92
3463.33 91
3463.46 88
3463.60 85
3463.73 80
3463.87 74
3464.00 67
3464.14 60
3464.27 52
3464.41 45
3464.54 40
3464.68 38
3464.81 38
3464.95 41
3465.08 47
3465.22 52
3465.35 58
3465.49 62
3465.62 64
3465.76 65
3465.89 64
3466.03 63
3466.16 63
3466.30 63
3466.43 63
3466.57 64
3466.71 65
3466.84 65
3466.98 66
3467.11 65
3467.25 64
3467.38 62
3467.52 59
3467.65 57
3467.79 54
3467.92 51
3468.06 48
3468.19 46
3468.33 45
3468.46 44
3468.60 45
3468.73 47
3468.87 49
3469.00 51
3469.14 53
3469.27 54
3469.41 56
3469.54 57
3469.68 58
3469.81 59
3469.95 60
3470.08 61
3470.22 61
3470.36 59
3470.49 56
3470.63 51
3470.76 45
3470.90 39
3471.03 33
3471.17 29
3471.30 27
3471.44 28
3471.57 30
3471.71 36
3471.84 42
3471.98 50
3472.11 57
3472.25 62
3472.38 66
3472.52 66
3472.65 65
3472.79 61
3472.92 58
3473.06 54
3473.20 51
3473.33 49
3473.47 47
3473.60 46
3473.74 43
3473.87 39
3474.01 34
3474.14 29
3474.28 24
3474.41 20
3474.55 17
3474.68 15
3474.82 14
3474.95 13
3475.09 13
3475.22 12
3475.36 12
3475.50 13
3475.63 14
3475.77 16
3475.90 18
3476.04 20
3476.17 23
3476.31 25
3476.44 28
3476.58 32
3476.71 35
3476.85 39
3476.98 42
3477.12 43
3477.25 43
3477.39 41
3477.53 37
3477.66 32
3477.80 26
3477.93 20
3478.07 14
3478.20 10
3478.34 6
3478.47 4
3478.61 3
3478.74 2
3478.88 1
3479.01 0
3479.15 0
3479.29 0
3479.42 0
3479.56 0
3479.69 0
3479.83 0
3479.96 0
3480.10 4
3480.23 10
3480.37 16
3480.50 23
3480.64 29
3480.77 34
3480.91 38
3481.05 40
3481.18 41
3481.32 41
3481.45 41
3481.59 41
3481.72 42
3481.86 43
3481.99 46
3482.13 49
3482.26 52
3482.40 55
3482.54 57
3482.67 60
3482.81 62
3482.94 65
3483.08 67
3483.21 69
3483.35 71
3483.48 73
3483.62 75
3483.75 78
3483.89 81
3484.03 84
3484.16 86
3484.30 89
3484.43 91
3484.57 91
3484.70 91
3484.84 89
3484.97 86
3485.11 82
3485.25 77
3485.38 72
3485.52 67
3485.65 62
3485.79 59
3485.92 58
3486.06 59
3486.19 60
3486.33 62
3486.46 63
3486.60 63
3486.74 61
3486.87 60
3487.01 58
3487.14 58
3487.28 59
3487.41 63
3487.55 69
3487.68 75
3487.82 82
3487.96 88
3488.09 92
3488.23 95
3488.36 97
3488.50 97
3488.63 96
3488.77 95
3488.90 93
3489.04 91
3489.18 88
3489.31 85
3489.45 81
3489.58 78
3489.72 76
3489.85 75
3489.99 76
3490.13 79
3490.26 83
3490.40 88
3490.53 93
3490.67 98
3490.80 103
3490.94 107
3491.07 111
3491.21 115
3491.35 119
3491.48 124
3491.62 128
3491.75 132
3491.89 135
3492.02 138
3492.16 139
3492.30 140
3492.43 141
3492.57 141
3492.70 142
3492.84 143
3492.97 146
3493.11 148
3493.24 151
3493.38 154
3493.52 156
3493.65 157
3493.79 158
3493.92 158
3494.06 159
3494.19 159
3494.33 160
3494.47 161
3494.60 162
3494.74 163
3494.87 163
3495.01 161
3495.14 159
3495.28 154
3495.42 149
3495.55 142
3495.69 136
3495.82 130
3495.96 125
3496.09 120
3496.23 117
3496.37 114
3496.50 111
3496.64 109
3496.77 107
3496.91 106
3497.04 106
3497.18 106
3497.32 105
3497.45 104
3497.59 101
3497.72 97
3497.86 92
3497.99 86
3498.13 80
3498.27 74
3498.40 69
3498.54 66
3498.67 64
3498.81 63
3498.94 63
3499.08 64
3499.22 65
3499.35 66
3499.49 65
3499.62 64
3499.76 63
3499.90 61
3500.03 60
3500.17 58
3500.30 58
3500.44 58
3500.57 59
3500.71 60
3500.85 63
3500.98 66
3501.12 70
3501.25 75
3501.39 81
3501.52 87
3501.66 93
3501.80 99
3501.93 103
3502.07 107
3502.20 109
3502.34 110
3502.48 110
3502.61 109
3502.75 107
3502.88 104
3503.02 101
3503.16 98
3503.29 95
3503.43 92
3503.56 88
3503.70 84
3503.83 80
3503.97 75
3504.11 69
3504.24 62
3504.38 55
3504.51 48
3504.65 42
3504.79 37
3504.92 35
3505.06 35
3505.19 37
3505.33 41
3505.46 45
3505.60 49
3505.74 51
3505.87 50
3506.01 47
3506.14 42
3506.28 36
3506.42 30
3506.55 25
3506.69 22
3506.82 22
3506.96 25
3507.10 29
3507.23 35
3507.37 40
3507.50 43
3507.64 44
3507.78 42
3507.91 39
3508.05 35
3508.18 31
3508.32 28
3508.46 28
3508.59 29
3508.73 33
3508.86 37
3509.00 41
3509.14 43
3509.27 45
3509.41 46
3509.54 45
3509.68 45
3509.82 44
3509.95 44
3510.09 45
3510.22 45
3510.36 46
3510.50 47
3510.63 48
3510.77 50
3510.90 53
3511.04 57
3511.18 61
3511.31 65
3511.45 67
3511.58 68
3511.72 66
3511.86 62
3511.99 57
3512.13 52
3512.26 48
3512.40 46
3512.54 45
3512.67 46
3512.81 47
3512.94 50
3513.08 52
3513.22 55
3513.35 58
3513.49 61
3513.62 63
3513.76 65
3513.90 66
3514.03 66
3514.17 65
3514.30 62
3514.44 59
3514.58 56
3514.71 53
3514.85 51
3514.98 49
3515.12 48
3515.26 47
3515.39 46
3515.53 47
3515.66 48
3515.80 49
3515.94 51
3516.07 53
3516.21 55
3516.35 55
3516.48 55
3516.62 54
3516.75 52
3516.89 51
3517.03 49
3517.16 47
3517.30 46
3517.43 44
3517.57 42
3517.71 41
3517.84 39
3517.98 37
3518.12 35
3518.25 33
3518.39 31
3518.52 30
3518.66 28
3518.80 27
3518.93 27
3519.07 28
3519.20 30
3519.34 32
3519.48 35
3519.61 39
3519.75 43
3519.89 46
3520.02 48
3520.16 50
3520.29 50
3520.43 49
3520.57 46
3520.70 43
3520.84 39
3520.97 34
3521.11 29
3521.25 25
3521.38 20
3521.52 16
3521.66 14
3521.79 12
3521.93 12
3522.06 13
3522.20 17
3522.34 22
3522.47 28
3522.61 35
3522.75 42
3522.88 47
3523.02 50
3523.15 51
3523.29 50
3523.43 48
3523.56 44
3523.70 40
3523.84 36
3523.97 33
3524.11 30
3524.24 28
3524.38 27
3524.52 26
3524.65 25
3524.79 24
3524.93 24
3525.06 24
3525.20 24
3525.33 25
3525.47 26
3525.61 29
3525.74 33
3525.88 37
3526.02 42
3526.15 46
3526.29 48
3526.42 49
3526.56 48
3526.70 45
3526.83 43
3526.97 42
3527.11 43
3527.24 47
3527.38 53
3527.52 60
3527.65 69
3527.79 76
3527.92 82
3528.06 85
3528.20 85
3528.33 82
3528.47 78
3528.61 72
3528.74 68
3528.88 65
3529.02 63
3529.15 63
3529.29 63
3529.42 63
3529.56 62
3529.70 59
3529.83 55
3529.97 50
3530.11 46
3530.24 43
3530.38 41
3530.52 41
3530.65 43
3530.79 45
3530.92 49
3531.06 53
3531.20 57
3531.33 60
3531.47 63
3531.61 65
3531.74 66
3531.88 66
3532.02 65
3532.15 63
3532.29 61
3532.42 59
3532.56 59
3532.70 59
3532.83 62
3532.97 65
3533.11 68
3533.24 71
3533.38 73
3533.52 74
3533.65 72
3533.79 69
3533.93 66
3534.06 63
3534.20 60
3534.33 58
3534.47 56
3534.61 53
3534.74 49
3534.88 45
3535.02 39
3535.15 34
3535.29 29
3535.43 25
3535.56 22
3535.70 20
3535.84 18
3535.97 16
3536.11 15
3536.25 14
3536.38 14
3536.52 15
3536.66 19
3536.79 23
3536.93 29
3537.06 36
3537.20 42
3537.34 48
3537.47 52
3537.61 55
3537.75 57
3537.88 57
3538.02 56
3538.16 55
3538.29 51
3538.43 47
3538.57 41
3538.70 35
3538.84 29
3538.98 23
3539.11 19
3539.25 16
3539.39 16
3539.52 18
3539.66 23
3539.80 30
3539.93 40
3540.07 52
3540.21 65
3540.34 78
3540.48 91
3540.61 103
3540.75 113
3540.89 119
3541.02 122
3541.16 123
3541.30 120
3541.43 116
3541.57 112
3541.71 109
3541.84 108
3541.98 110
3542.12 115
3542.25 120
3542.39 126
3542.53 131
3542.66 135
3542.80 137
3542.94 138
3543.07 139
3543.21 140
3543.35 142
3543.48 144
3543.62 146
3543.76 148
3543.89 148
3544.03 148
3544.17 147
3544.30 145
3544.44 143
3544.58 141
3544.71 140
3544.85 138
3544.99 137
3545.12 135
3545.26 133
3545.40 131
3545.53 127
3545.67 123
3545.81 118
3545.94 113
3546.08 108
3546.22 105
3546.35 102
3546.49 101
3546.63 100
3546.76 99
3546.90 96
3547.04 92
3547.17 87
3547.31 81
3547.45 73
3547.58 65
3547.72 58
3547.86 53
3547.99 48
3548.13 45
3548.27 43
3548.40 41
3548.54 39
3548.68 38
3548.81 36
3548.95 35
3549.09 33
3549.22 32
3549.36 32
3549.50 32
3549.63 32
3549.77 33
3549.91 33
3550.05 32
3550.18 32
3550.32 31
3550.46 30
3550.59 29
3550.73 28
3550.87 27
3551.00 26
3551.14 24
3551.28 23
3551.41 22
3551.55 22
3551.69 23
3551.82 26
3551.96 30
3552.10 35
3552.23 41
3552.37 46
3552.51 50
3552.64 53
3552.78 55
3552.92 54
3553.05 53
3553.19 51
3553.33 48
3553.46 45
3553.60 43
3553.74 42
3553.88 42
3554.01 42
3554.15 43
3554.29 45
3554.42 47
3554.56 48
3554.70 47
3554.83 46
3554.97 44
3555.11 40
3555.24 36
3555.38 32
3555.52 27
3555.65 23
3555.79 18
3555.93 14
3556.07 10
3556.20 7
3556.34 6
3556.48 6
3556.61 9
3556.75 13
3556.89 19
3557.02 26
3557.16 33
3557.30 40
3557.43 46
3557.57 52
3557.71 56
3557.84 58
3557.98 58
3558.12 58
3558.26 56
3558.39 54
3558.53 52
3558.67 50
3558.80 48
3558.94 47
3559.08 45
3559.21 44
3559.35 42
3559.49 39
3559.62 36
3559.76 33
3559.90 30
3560.04 27
3560.17 26
3560.31 25
3560.45 25
3560.58 26
3560.72 29
3560.86 32
3560.99 35
3561.13 39
3561.27 42
3561.41 45
3561.54 46
3561.68 45
3561.82 43
3561.95 40
3562.09 35
3562.23 29
3562.36 22
3562.50 17
3562.64 13
3562.78 11
3562.91 10
3563.05 11
3563.19 13
3563.32 16
3563.46 18
3563.60 19
3563.73 19
3563.87 18
3564.01 17
3564.15 17
3564.28 16
3564.42 16
3564.56 17
3564.69 18
3564.83 19
3564.97 20
3565.10 19
3565.24 19
3565.38 17
3565.52 15
3565.65 13
3565.79 11
3565.93 9
3566.06 9
3566.20 10
3566.34 12
3566.48 14
3566.61 16
3566.75 18
3566.89 18
3567.02 18
3567.16 18
3567.30 16
3567.44 14
3567.57 13
3567.71 11
3567.85 10
3567.98 10
3568.12 10
3568.26 11
3568.39 12
3568.53 14
3568.67 17
3568.81 19
3568.94 20
3569.08 21
3569.22 21
3569.35 20
3569.49 17
3569.63 14
3569.77 11
3569.90 8
3570.04 7
3570.18 7
3570.31 10
3570.45 14
3570.59 19
3570.73 25
3570.86 30
3571.00 33
3571.14 35
3571.27 36
3571.41 35
3571.55 34
3571.69 34
3571.82 35
3571.96 36
3572.10 38
3572.23 40
3572.37 42
3572.51 43
3572.65 42
3572.78 41
3572.92 38
3573.06 35
3573.20 31
3573.33 27
3573.47 23
3573.61 19
3573.74 15
3573.88 11
3574.02 8
3574.16 5
3574.29 4
3574.43 5
3574.57 6
3574.70 9
3574.84 11
3574.98 13
3575.12 13
3575.25 12
3575.39 9
3575.53 5
3575.67 0
3575.80 0
3575.94 0
3576.08 0
3576.21 0
3576.35 0
3576.49 0
3576.63 0
3576.76 4
3576.90 9
3577.04 13
3577.18 14
3577.31 13
3577.45 11
3577.59 8
3577.72 5
3577.86 4
3578.00 4
3578.14 7
3578.27 12
3578.41 17
3578.55 23
3578.69 29
3578.82 33
3578.96 37
3579.10 40
3579.24 42
3579.37 43
3579.51 43
3579.65 42
3579.78 40
3579.92 36
3580.06 31
3580.20 27
3580.33 22
3580.47 18
3580.61 15
3580.75 13
3580.88 12
3581.02 12
3581.16 12
3581.30 12
3581.43 12
3581.57 12
3581.71 12
3581.84 13
3581.98 14
3582.12 16
3582.26 18
3582.39 21
3582.53 24
3582.67 27
3582.81 30
3582.94 32
3583.08 33
3583.22 33
3583.36 33
3583.49 32
3583.63 31
3583.77 30
3583.91 30
3584.04 31
3584.18 32
3584.32 34
3584.46 37
3584.59 41
3584.73 45
3584.87 49
3585.00 52
3585.14 54
3585.28 56
3585.42 56
3585.55 54
3585.69 52
3585.83 49
3585.97 45
3586.10 42
3586.24 39
3586.38 37
3586.52 36
3586.65 36
3586.79 35
3586.93 35
3587.07 35
3587.20 35
3587.34 35
3587.48 34
3587.62 33
3587.75 31
3587.89 29
3588.03 25
3588.17 21
3588.30 18
3588.44 14
3588.58 12
3588.72 10
3588.85 11
3588.99 13
3589.13 17
3589.27 21
3589.40 27
3589.54 32
3589.68 35
3589.82 37
3589.95 37
3590.09 34
3590.23 30
3590.37 26
3590.50 20
3590.64 16
3590.78 12
3590.92 9
3591.05 8
3591.19 7
3591.33 8
3591.47 10
3591.60 12
3591.74 15
3591.88 18
3592.02 21
3592.15 24
3592.29 27
3592.43 29
3592.57 31
3592.71 31
3592.84 30
3592.98 29
3593.12 26
3593.26 24
3593.39 21
3593.53 17
3593.67 14
3593.81 11
3593.94 8
3594.08 5
3594.22 3
3594.36 2
3594.49 2
3594.63 3
3594.77 3
3594.91 4
3595.04 3
3595.18 2
3595.32 0
3595.46 0
3595.60 0
3595.73 0
3595.87 0
3596.01 0
3596.15 2
3596.28 8
3596.42 16
3596.56 24
3596.70 30
3596.83 35
3596.97 36
3597.11 35
3597.25 32
3597.38 28
3597.52 24
3597.66 22
3597.80 20
3597.94 21
3598.07 23
3598.21 25
3598.35 27
3598.49 29
3598.62 29
3598.76 28
3598.90 27
3599.04 24
3599.17 21
3599.31 18
3599.45 16
3599.59 14
3599.73 13
3599.86 12
3600.00 12
3600.14 11
3600.28 10
3600.41 9
3600.55 6
3600.69 4
3600.83 2
3600.96 2
3601.10 4
3601.24 8
3601.38 14
3601.52 21
3601.65 29
3601.79 35
3601.93 41
3602.07 45
3602.20 49
3602.34 51
3602.48 53
3602.62 54
3602.76 55
3602.89 54
3603.03 53
3603.17 52
3603.31 50
3603.44 47
3603.58 45
3603.72 41
3603.86 37
3604.00 33
3604.13 27
3604.27 22
3604.41 17
3604.55 13
3604.68 9
3604.82 7
3604.96 5
3605.10 4
3605.24 5
3605.37 7
3605.51 11
3605.65 15
3605.79 20
3605.93 25
3606.06 28
3606.20 29
3606.34 27
3606.48 24
3606.61 19
3606.75 14
3606.89 8
3607.03 2
3607.17 0
3607.30 0
3607.44 0
3607.58 0
3607.72 0
3607.86 5
3607.99 9
3608.13 14
3608.27 16
3608.41 17
3608.54 17
3608.68 15
3608.82 14
3608.96 13
3609.10 12
3609.23 12
3609.37 12
3609.51 12
3609.65 10
3609.79 8
3609.92 6
3610.06 3
3610.20 0
3610.34 0
3610.48 0
3610.61 0
3610.75 0
3610.89 0
3611.03 0
3611.16 2
3611.30 8
3611.44 14
3611.58 20
3611.72 26
3611.85 31
3611.99 35
3612.13 38
3612.27 41
3612.41 43
3612.54 46
3612.68 48
3612.82 51
3612.96 53
3613.10 54
3613.23 55
3613.37 56
3613.51 55
3613.65 53
3613.79 50
3613.92 45
3614.06 39
3614.20 33
3614.34 26
3614.48 21
3614.61 18
3614.75 16
3614.89 16
3615.03 17
3615.17 19
3615.30 19
3615.44 18
3615.58 16
3615.72 13
3615.86 10
3615.99 6
3616.13 2
3616.27 0
3616.41 0
3616.55 0
3616.68 0
3616.82 0
3616.96 0
3617.10 0
3617.24 0
3617.37 3
3617.51 10
3617.65 16
3617.79 21
3617.93 24
3618.06 26
3618.20 27
3618.34 27
3618.48 28
3618.62 28
3618.76 29
3618.89 30
3619.03 30
3619.17 31
3619.31 33
3619.45 34
3619.58 37
3619.72 40
3619.86 42
3620.00 44
3620.14 45
3620.27 44
3620.41 41
3620.55 37
3620.69 33
3620.83 30
3620.96 27
3621.10 25
3621.24 25
3621.38 25
3621.52 26
3621.66 26
3621.79 27
3621.93 28
3622.07 28
3622.21 28
3622.35 28
3622.48 29
3622.62 30
3622.76 31
3622.90 33
3623.04 35
3623.17 36
3623.31 38
3623.45 38
3623.59 39
3623.73 39
3623.87 40
3624.00 41
3624.14 44
3624.28 48
3624.42 52
3624.56 56
3624.69 59
3624.83 60
3624.97 60
3625.11 58
3625.25 55
3625.39 52
3625.52 49
3625.66 46
3625.80 43
3625.94 41
3626.08 38
3626.22 34
3626.35 31
3626.49 27
3626.63 23
3626.77 21
3626.91 20
3627.04 22
3627.18 25
3627.32 30
3627.46 36
3627.60 43
3627.74 51
3627.87 58
3628.01 64
3628.15 68
3628.29 70
3628.43 71
3628.57 70
3628.70 67
3628.84 63
3628.98 58
3629.12 53
3629.26 47
3629.39 42
3629.53 39
3629.67 36
3629.81 36
3629.95 38
3630.09 42
3630.22 47
3630.36 52
3630.50 57
3630.64 61
3630.78 62
3630.92 63
3631.05 61
3631.19 59
3631.33 56
3631.47 53
3631.61 50
3631.75 48
3631.88 45
3632.02 43
3632.16 41
3632.30 39
3632.44 37
3632.58 36
3632.71 34
3632.85 33
3632.99 32
3633.13 32
3633.27 32
3633.41 32
3633.54 32
3633.68 32
3633.82 31
3633.96 29
3634.10 27
3634.24 24
3634.37 20
3634.51 17
3634.65 13
3634.79 11
3634.93 9
3635.07 8
3635.21 8
3635.34 9
3635.48 9
3635.62 8
3635.76 6
3635.90 4
3636.04 0
3636.17 0
3636.31 0
3636.45 0
3636.59 0
3636.73 0
3636.87 0
3637.00 0
3637.14 3
3637.28 5
3637.42 6
3637.56 6
3637.70 6
3637.83 5
3637.97 6
3638.11 8
3638.25 11
3638.39 15
3638.53 20
3638.67 25
3638.80 29
3638.94 31
3639.08 31
3639.22 30
3639.36 28
3639.50 25
3639.63 21
3639.77 18
3639.91 16
3640.05 14
3640.19 13
3640.33 13
3640.47 15
3640.60 18
3640.74 23
3640.88 30
3641.02 37
3641.16 44
3641.30 50
3641.44 53
3641.57 55
3641.71 54
3641.85 52
3641.99 49
3642.13 45
3642.27 41
3642.40 37
3642.54 31
3642.68 25
3642.82 19
3642.96 13
3643.10 8
3643.24 5
3643.37 5
3643.51 6
3643.65 10
3643.79 16
3643.93 22
3644.07 28
3644.21 34
3644.34 39
3644.48 43
3644.62 45
3644.76 46
3644.90 44
3645.04 42
3645.18 40
3645.31 38
3645.45 37
3645.59 38
3645.73 39
3645.87 41
3646.01 43
3646.15 43
3646.28 41
3646.42 38
3646.56 34
3646.70 28
3646.84 23
3646.98 18
3647.12 14
3647.26 10
3647.39 7
3647.53 3
3647.67 0
3647.81 0
3647.95 0
3648.09 0
3648.23 0
3648.36 0
3648.50 0
3648.64 0
3648.78 0
3648.92 2
3649.06 5
3649.20 8
3649.33 10
3649.47 12
3649.61 13
3649.75 14
3649.89 15
3650.03 16
3650.17 17
3650.31 19
3650.44 21
3650.58 24
3650.72 26
3650.86 29
3651.00 32
3651.14 34
3651.28 37
3651.41 39
3651.55 41
3651.69 44
3651.83 46
3651.97 48
3652.11 50
3652.25 51
3652.39 50
3652.52 47
3652.66 43
3652.80 38
3652.94 32
3653.08 25
3653.22 19
3653.36 13
3653.50 9
3653.63 6
3653.77 7
3653.91 10
3654.05 15
3654.19 21
3654.33 27
3654.47 33
3654.61 38
3654.74 40
3654.88 41
3655.02 39
3655.16 37
3655.30 35
3655.44 33
3655.58 32
3655.72 31
3655.85 31
3655.99 30
3656.13 29
3656.27 27
3656.41 24
3656.55 20
3656.69 15
3656.83 8
3656.97 2
3657.10 0
3657.24 0
3657.38 0
3657.52 0
3657.66 0
3657.80 0
3657.94 0
3658.08 1
3658.21 5
3658.35 8
3658.49 11
3658.63 13
3658.77 14
3658.91 16
3659.05 18
3659.19 21
3659.33 24
3659.46 27
3659.60 32
3659.74 36
3659.88 40
3660.02 43
3660.16 46
3660.30 48
3660.44 51
3660.57 55
3660.71 59
3660.85 63
3660.99 67
3661.13 71
3661.27 73
3661.41 72
3661.55 70
3661.69 66
3661.82 60
3661.96 54
3662.10 49
3662.24 46
3662.38 44
3662.52 44
3662.66 46
3662.80 47
3662.94 48
3663.07 47
3663.21 44
3663.35 40
3663.49 36
3663.63 33
3663.77 31
3663.91 31
3664.05 33
3664.19 36
3664.33 39
3664.46 42
3664.60 45
3664.74 47
3664.88 50
3665.02 52
3665.16 54
3665.30 56
3665.44 57
3665.58 56
3665.71 53
3665.85 47
3665.99 40
3666.13 31
3666.27 23
3666.41 15
3666.55 8
3666.69 3
3666.83 0
3666.97 0
3667.10 0
3667.24 0
3667.38 0
3667.52 0
3667.66 0
3667.80 0
3667.94 0
3668.08 0
3668.22 4
3668.36 8
3668.49 12
3668.63 16
3668.77 18
3668.91 20
3669.05 21
3669.19 22
3669.33 23
3669.47 23
3669.61 22
3669.75 20
3669.89 17
3670.02 13
3670.16 8
3670.30 4
3670.44 1
3670.58 1
3670.72 4
3670.86 9
3671.00 15
3671.14 21
3671.28 26
3671.42 29
3671.55 29
3671.69 28
3671.83 26
3671.97 23
3672.11 20
3672.25 17
3672.39 15
3672.53 13
3672.67 11
3672.81 11
3672.95 11
3673.08 13
3673.22 15
3673.36 17
3673.50 19
3673.64 20
3673.78 21
3673.92 22
3674.06 22
3674.20 21
3674.34 20
3674.48 19
3674.61 16
3674.75 12
3674.89 7
3675.03 0
3675.17 0
3675.31 0
3675.45 0
3675.59 0
3675.73 0
3675.87 0
3676.01 3
3676.15 12
3676.28 21
3676.42 27
3676.56 31
3676.70 32
3676.84 31
3676.98 28
3677.12 24
3677.26 21
3677.40 19
3677.54 19
3677.68 19
3677.82 20
3677.95 22
3678.09 24
3678.23 26
3678.37 28
3678.51 30
3678.65 32
3678.79 33
3678.93 33
3679.07 32
3679.21 29
3679.35 25
3679.49 20
3679.63 15
3679.76 10
3679.90 6
3680.04 4
3680.18 3
3680.32 4
3680.46 4
3680.60 4
3680.74 4
3680.88 3
3681.02 3
3681.16 3
3681.30 5
3681.44 9
3681.57 15
3681.71 23
3681.85 31
3681.99 39
3682.13 45
3682.27 50
3682.41 51
3682.55 50
3682.69 47
3682.83 43
3682.97 38
3683.11 34
3683.25 31
3683.39 28
3683.52 26
3683.66 25
3683.80 24
3683.94 23
3684.08 23
3684.22 22
3684.36 20
3684.50 20
3684.64 19
3684.78 20
3684.92 21
3685.06 24
3685.20 28
3685.34 31
3685.48 34
3685.61 35
3685.75 35
3685.89 32
3686.03 27
3686.17 21
3686.31 16
3686.45 12
3686.59 10
3686.73 10
3686.87 13
3687.01 16
3687.15 19
3687.29 21
3687.43 22
3687.57 21
3687.71 20
3687.84 18
3687.98 17
3688.12 16
3688.26 16
3688.40 16
3688.54 16
3688.68 14
3688.82 12
3688.96 8
3689.10 5
3689.24 2
3689.38 3
3689.52 6
3689.66 12
3689.80 21
3689.94 31
3690.08 40
3690.21 46
3690.35 49
3690.49 49
3690.63 47
3690.77 43
3690.91 39
3691.05 37
3691.19 37
3691.33 39
3691.47 42
3691.61 46
3691.75 49
3691.89 52
3692.03 53
3692.17 53
3692.31 51
3692.45 48
3692.59 45
3692.72 42
3692.86 40
3693.00 39
3693.14 39
3693.28 40
3693.42 42
3693.56 46
3693.70 51
3693.84 56
3693.98 61
3694.12 67
3694.26 71
3694.40 75
3694.54 77
3694.68 77
3694.82 76
3694.96 73
3695.10 68
3695.24 62
3695.38 56
3695.52 49
3695.65 42
3695.79 35
3695.93 29
3696.07 25
3696.21 23
3696.35 22
3696.49 22
3696.63 22
3696.77 23
3696.91 23
3697.05 23
3697.19 24
3697.33 24
3697.47 26
3697.61 27
3697.75 30
3697.89 33
3698.03 35
3698.17 38
3698.31 40
3698.45 40
3698.59 40
3698.73 39
3698.86 36
3699.00 33
3699.14 29
3699.28 25
3699.42 21
3699.56 18
3699.70 15
3699.84 12
3699.98 10
3700.12 8
3700.26 7
3700.40 7
3700.54 8
3700.68 11
3700.82 16
3700.96 21
3701.10 27
3701.24 33
3701.38 38
3701.52 42
3701.66 44
3701.80 47
3701.94 50
3702.08 54
3702.22 58
3702.36 63
3702.50 68
3702.63 73
3702.77 78
3702.91 81
3703.05 84
3703.19 85
3703.33 84
3703.47 83
3703.61 79
3703.75 75
3703.89 71
3704.03 66
3704.17 61
3704.31 57
3704.45 54
3704.59 51
3704.73 50
3704.87 51
3705.01 53
3705.15 58
3705.29 63
3705.43 69
3705.57 74
3705.71 79
3705.85 81
3705.99 81
3706.13 79
3706.27 76
3706.41 71
3706.55 67
3706.69 63
3706.83 60
3706.97 57
3707.11 55
3707.25 53
3707.39 51
3707.52 50
3707.66 48
3707.80 47
3707.94 45
3708.08 42
3708.22 38
3708.36 33
3708.50 28
3708.64 23
3708.78 19
3708.92 17
3709.06 17
3709.20 21
3709.34 27
3709.48 35
3709.62 45
3709.76 54
3709.90 63
3710.04 69
3710.18 73
3710.32 75
3710.46 75
3710.60 73
3710.74 70
3710.88 66
3711.02 62
3711.16 58
3711.30 54
3711.44 51
3711.58 49
3711.72 48
3711.86 48
3712.00 49
3712.14 49
3712.28 49
3712.42 47
3712.56 44
3712.70 40
3712.84 35
3712.98 30
3713.12 26
3713.26 23
3713.40 20
3713.54 18
3713.68 16
3713.82 14
3713.96 12
3714.10 10
3714.24 8
3714.38 7
3714.52 8
3714.66 9
3714.80 12
3714.94 16
3715.08 21
3715.22 26
3715.36 31
3715.50 35
3715.64 38
3715.78 39
3715.92 40
3716.06 40
3716.20 40
3716.34 40
3716.48 40
3716.61 40
3716.75 39
3716.89 38
3717.03 35
3717.17 31
3717.31 27
3717.45 22
3717.59 19
3717.73 17
3717.87 16
3718.01 16
3718.15 17
3718.29 19
3718.43 22
3718.57 25
3718.71 30
3718.85 34
3718.99 39
3719.13 43
3719.27 47
3719.41 49
3719.55 50
3719.69 50
3719.83 50
3719.97 49
3720.11 49
3720.25 49
3720.39 49
3720.53 50
3720.67 50
3720.81 50
3720.95 48
3721.09 46
3721.23 42
3721.37 38
3721.51 34
3721.65 31
3721.79 30
3721.93 30
3722.07 32
3722.21 34
3722.35 38
3722.49 41
3722.63 43
3722.77 45
3722.91 45
3723.05 44
3723.19 42
3723.33 40
3723.47 37
3723.61 33
3723.75 29
3723.90 24
3724.04 19
3724.18 14
3724.32 9
3724.46 6
3724.60 5
3724.74 6
3724.88 11
3725.02 17
3725.16 25
3725.30 34
3725.44 42
3725.58 49
3725.72 54
3725.86 56
3726.00 55
3726.14 52
3726.28 47
3726.42 40
3726.56 32
3726.70 25
3726.84 19
3726.98 14
3727.12 12
3727.26 13
3727.40 17
3727.54 23
3727.68 32
3727.82 41
3727.96 50
3728.10 58
3728.24 64
3728.38 68
3728.52 69
3728.66 67
3728.80 62
3728.94 55
3729.08 48
3729.22 40
3729.36 31
3729.50 23
3729.64 16
3729.78 9
3729.92 3
3730.06 0
3730.20 0
3730.34 0
3730.48 0
3730.62 0
3730.76 5
3730.90 11
3731.04 18
3731.18 23
3731.32 28
3731.46 31
3731.60 33
3731.74 34
3731.88 36
3732.02 38
3732.16 40
3732.30 43
3732.44 46
3732.58 48
3732.72 50
3732.86 52
3733.01 53
3733.15 53
3733.29 53
3733.43 52
3733.57 50
3733.71 49
3733.85 47
3733.99 46
3734.13 46
3734.27 46
3734.41 45
3734.55 44
3734.69 41
3734.83 38
3734.97 33
3735.11 28
3735.25 23
3735.39 18
3735.53 14
3735.67 11
3735.81 7
3735.95 4
3736.09 2
3736.23 0
3736.37 0
3736.51 0
3736.65 0
3736.79 0
3736.93 0
3737.07 0
3737.21 0
3737.35 0
3737.49 0
3737.63 0
3737.77 0
3737.92 3
3738.06 7
3738.20 12
3738.34 18
3738.48 24
3738.62 30
3738.76 35
3738.90 39
3739.04 42
3739.18 43
3739.32 44
3739.46 45
3739.60 45
3739.74 44
3739.88 43
3740.02 42
3740.16 42
3740.30 41
3740.44 42
3740.58 42
3740.72 43
3740.86 43
3741.00 43
3741.14 42
3741.28 40
3741.42 38
3741.56 36
3741.71 34
3741.85 33
3741.99 33
3742.13 33
3742.27 34
3742.41 35
3742.55 38
3742.69 40
3742.83 42
3742.97 43
3743.11 43
3743.25 43
3743.39 41
3743.53 40
3743.67 39
3743.81 38
3743.95 38
3744.09 39
3744.23 40
3744.37 41
3744.51 42
3744.65 42
3744.79 43
3744.94 43
3745.08 42
3745.22 41
3745.36 38
3745.50 36
3745.64 34
3745.78 32
3745.92 31
3746.06 32
3746.20 33
3746.34 36
3746.48 40
3746.62 43
3746.76 46
3746.90 49
3747.04 51
3747.18 51
3747.32 51
3747.46 50
3747.60 47
3747.74 45
3747.89 42
3748.03 40
3748.17 40
3748.31 42
3748.45 46
3748.59 51
3748.73 57
3748.87 63
3749.01 69
3749.15 76
3749.29 84
3749.43 93
3749.57 101
3749.71 109
3749.85 115
3749.99 118
3750.13 118
3750.27 114
3750.42 108
3750.56 101
3750.70 93
3750.84 86
3750.98 80
3751.12 74
3751.26 69
3751.40 64
3751.54 61
3751.68 58
3751.82 56
3751.96 56
3752.10 57
3752.24 59
3752.38 60
3752.52 60
3752.66 60
3752.81 60
3752.95 59
3753.09 59
3753.23 59
3753.37 59
3753.51 59
3753.65 58
3753.79 56
3753.93 53
3754.07 50
3754.21 48
3754.35 48
3754.49 50
3754.63 53
3754.77 58
3754.91 63
3755.06 68
3755.20 71
3755.34 74
3755.48 77
3755.62 80
3755.76 85
3755.90 91
3756.04 98
3756.18 105
3756.32 111
3756.46 114
3756.60 113
3756.74 108
3756.88 101
3757.02 92
3757.17 83
3757.31 76
3757.45 72
3757.59 70
3757.73 70
3757.87 71
3758.01 72
3758.15 72
3758.29 70
3758.43 67
3758.57 62
3758.71 57
3758.85 51
3758.99 46
3759.14 41
3759.28 36
3759.42 32
3759.56 29
3759.70 27
3759.84 27
3759.98 28
3760.12 30
3760.26 33
3760.40 35
3760.54 37
3760.68 37
3760.82 36
3760.97 33
3761.11 31
3761.25 29
3761.39 28
3761.53 29
3761.67 31
3761.81 33
3761.95 35
3762.09 37
3762.23 37
3762.37 38
3762.51 38
3762.65 39
3762.80 41
3762.94 43
3763.08 46
3763.22 49
3763.36 54
3763.50 59
3763.64 64
3763.78 71
3763.92 77
3764.06 84
3764.20 89
3764.34 93
3764.49 94
3764.63 93
3764.77 90
3764.91 86
3765.05 81
3765.19 78
3765.33 75
3765.47 74
3765.61 73
3765.75 73
3765.89 72
3766.03 71
3766.18 69
3766.32 66
3766.46 64
3766.60 62
3766.74 60
3766.88 60
3767.02 61
3767.16 62
3767.30 64
3767.44 66
3767.58 69
3767.72 73
3767.87 78
3768.01 83
3768.15 89
3768.29 95
3768.43 99
3768.57 102
3768.71 102
3768.85 100
3768.99 95
3769.13 88
3769.27 80
3769.42 72
3769.56 64
3769.70 56
3769.84 49
3769.98 42
3770.12 37
3770.26 32
3770.40 29
3770.54 28
3770.68 29
3770.83 31
3770.97 34
3771.11 37
3771.25 41
3771.39 44
3771.53 47
3771.67 48
3771.81 49
3771.95 49
3772.09 48
3772.23 47
3772.38 46
3772.52 45
3772.66 45
3772.80 46
3772.94 48
3773.08 49
3773.22 51
3773.36 53
3773.50 55
3773.64 57
3773.79 61
3773.93 65
3774.07 72
3774.21 79
3774.35 88
3774.49 96
3774.63 104
3774.77 110
3774.91 113
3775.05 114
3775.20 113
3775.34 110
3775.48 106
3775.62 103
3775.76 101
3775.90 101
3776.04 102
3776.18 103
3776.32 104
3776.47 104
3776.61 103
3776.75 100
3776.89 97
3777.03 93
3777.17 89
3777.31 85
3777.45 82
3777.59 79
3777.73 76
3777.88 74
3778.02 73
3778.16 74
3778.30 77
3778.44 81
3778.58 87
3778.72 92
3778.86 97
3779.00 101
3779.15 103
3779.29 104
3779.43 103
3779.57 101
3779.71 97
3779.85 92
3779.99 87
3780.13 80
3780.27 72
3780.42 65
3780.56 59
3780.70 54
3780.84 51
3780.98 50
3781.12 51
3781.26 54
3781.40 57
3781.55 61
3781.69 64
3781.83 67
3781.97 68
3782.11 68
3782.25 67
3782.39 65
3782.53 62
3782.67 59
3782.82 57
3782.96 55
3783.10 54
3783.24 53
3783.38 53
3783.52 53
3783.66 54
3783.80 56
3783.94 59
3784.09 62
3784.23 66
3784.37 70
3784.51 73
3784.65 74
3784.79 72
3784.93 69
3785.07 64
3785.22 58
3785.36 52
3785.50 48
3785.64 45
3785.78 43
3785.92 42
3786.06 42
3786.20 40
3786.35 38
3786.49 36
3786.63 33
3786.77 30
3786.91 29
3787.05 29
3787.19 29
3787.33 31
3787.48 33
3787.62 34
3787.76 34
3787.90 34
3788.04 34
3788.18 34
3788.32 34
3788.46 35
3788.61 35
3788.75 36
3788.89 37
3789.03 37
3789.17 37
3789.31 36
3789.45 36
3789.59 36
3789.74 37
3789.88 40
3790.02 45
3790.16 52
3790.30 60
3790.44 68
3790.58 76
3790.73 82
3790.87 87
3791.01 89
3791.15 88
3791.29 86
3791.43 83
3791.57 80
3791.71 77
3791.86 75
3792.00 75
3792.14 76
3792.28 77
3792.42 78
3792.56 79
3792.70 78
3792.85 76
3792.99 73
3793.13 68
3793.27 62
3793.41 54
3793.55 45
3793.69 36
3793.84 26
3793.98 18
3794.12 13
3794.26 11
3794.40 12
3794.54 16
3794.68 22
3794.82 28
3794.97 33
3795.11 37
3795.25 40
3795.39 41
3795.53 42
3795.67 44
3795.81 47
3795.96 50
3796.10 54
3796.24 56
3796.38 57
3796.52 55
3796.66 51
3796.80 46
3796.95 41
3797.09 36
3797.23 33
3797.37 32
3797.51 32
3797.65 33
3797.79 35
3797.94 36
3798.08 38
3798.22 39
3798.36 39
3798.50 39
3798.64 39
3798.78 40
3798.93 43
3799.07 46
3799.21 51
3799.35 56
3799.49 60
3799.63 62
3799.78 63
3799.92 63
3800.06 61
3800.20 60
3800.34 59
3800.48 59
3800.62 59
3800.77 60
3800.91 60
3801.05 60
3801.19 59
3801.33 58
3801.47 57
3801.61 57
3801.76 58
3801.90 61
3802.04 64
3802.18 67
3802.32 68
3802.46 69
3802.61 68
3802.75 65
3802.89 62
3803.03 58
3803.17 54
3803.31 50
3803.45 46
3803.60 42
3803.74 37
3803.88 33
3804.02 28
3804.16 25
3804.30 22
3804.45 22
3804.59 23
3804.73 26
3804.87 30
3805.01 34
3805.15 39
3805.30 43
3805.44 46
3805.58 47
3805.72 47
3805.86 46
3806.00 43
3806.14 39
3806.29 35
3806.43 31
3806.57 27
3806.71 25
3806.85 24
3806.99 25
3807.14 27
3807.28 29
3807.42 33
3807.56 36
3807.70 39
3807.84 41
3807.99 43
3808.13 43
3808.27 42
3808.41 41
3808.55 39
3808.69 36
3808.84 33
3808.98 30
3809.12 26
3809.26 23
3809.40 20
3809.54 17
3809.69 15
3809.83 14
3809.97 15
3810.11 18
3810.25 22
3810.39 28
3810.54 35
3810.68 41
3810.82 46
3810.96 49
3811.10 50
3811.24 48
3811.39 46
3811.53 43
3811.67 41
3811.81 39
3811.95 39
3812.09 39
3812.24 39
3812.38 39
3812.52 38
3812.66 37
3812.80 35
3812.95 32
3813.09 29
3813.23 27
3813.37 26
3813.51 26
3813.65 26
3813.80 27
3813.94 29
3814.08 30
3814.22 31
3814.36 30
3814.50 29
3814.65 28
3814.79 26
3814.93 25
3815.07 25
3815.21 28
3815.36 31
3815.50 36
3815.64 40
3815.78 44
3815.92 46
3816.06 47
3816.21 46
3816.35 45
3816.49 43
3816.63 41
3816.77 40
3816.91 38
3817.06 37
3817.20 34
3817.34 31
3817.48 28
3817.62 24
3817.77 22
3817.91 20
3818.05 20
3818.19 22
3818.33 24
3818.47 26
3818.62 29
3818.76 30
3818.90 31
3819.04 31
3819.18 32
3819.33 32
3819.47 34
3819.61 37
3819.75 41
3819.89 44
3820.04 48
3820.18 51
3820.32 52
3820.46 52
3820.60 51
3820.74 50
3820.89 49
3821.03 48
3821.17 48
3821.31 48
3821.45 48
3821.60 48
3821.74 48
3821.88 46
3822.02 44
3822.16 42
3822.31 39
3822.45 38
3822.59 39
3822.73 41
3822.87 46
3823.01 53
3823.16 61
3823.30 68
3823.44 76
3823.58 81
3823.72 85
3823.87 88
3824.01 89
3824.15 90
3824.29 90
3824.43 91
3824.58 92
3824.72 93
3824.86 93
3825.00 91
3825.14 88
3825.29 83
3825.43 77
3825.57 70
3825.71 63
3825.85 59
3826.00 56
3826.14 56
3826.28 57
3826.42 60
3826.56 62
3826.71 65
3826.85 67
3826.99 68
3827.13 69
3827.27 70
3827.42 71
3827.56 71
3827.70 71
3827.84 70
3827.98 70
3828.13 69
3828.27 67
3828.41 66
3828.55 65
3828.69 64
3828.84 62
3828.98 60
3829.12 58
3829.26 56
3829.40 53
3829.55 51
3829.69 47
3829.83 43
3829.97 38
3830.11 32
3830.26 27
3830.40 22
3830.54 19
3830.68 18
3830.82 19
3830.97 20
3831.11 22
3831.25 23
3831.39 24
3831.53 24
3831.68 24
3831.82 25
3831.96 25
3832.10 25
3832.25 25
3832.39 22
3832.53 18
3832.67 12
3832.81 4
3832.96 0
3833.10 0
3833.24 0
3833.38 0
3833.52 0
3833.67 0
3833.81 0
3833.95 4
3834.09 7
3834.23 8
3834.38 7
3834.52 7
3834.66 6
3834.80 7
3834.95 10
3835.09 14
3835.23 18
3835.37 22
3835.51 26
3835.66 28
3835.80 30
3835.94 31
3836.08 31
3836.23 32
3836.37 32
3836.51 33
3836.65 33
3836.79 33
3836.94 32
3837.08 30
3837.22 27
3837.36 24
3837.50 22
3837.65 21
3837.79 22
3837.93 26
3838.07 31
3838.22 37
3838.36 42
3838.50 44
3838.64 44
3838.78 40
3838.93 34
3839.07 27
3839.21 20
3839.35 14
3839.50 11
3839.64 11
3839.78 13
3839.92 17
3840.06 22
3840.21 26
3840.35 30
3840.49 32
3840.63 32
3840.78 30
3840.92 26
3841.06 22
3841.20 18
3841.34 16
3841.49 15
3841.63 15
3841.77 17
3841.91 20
3842.06 23
3842.20 25
3842.34 26
3842.48 26
3842.63 25
3842.77 24
3842.91 22
3843.05 20
3843.19 19
3843.34 17
3843.48 16
3843.62 14
3843.76 12
3843.91 9
3844.05 7
3844.19 5
3844.33 4
3844.48 4
3844.62 5
3844.76 7
3844.90 9
3845.04 11
3845.19 13
3845.33 14
3845.47 15
3845.61 17
3845.76 19
3845.90 21
3846.04 23
3846.18 26
3846.33 28
3846.47 31
3846.61 33
3846.75 36
3846.89 39
3847.04 43
3847.18 48
3847.32 53
3847.46 59
3847.61 64
3847.75 70
3847.89 75
3848.03 79
3848.18 81
3848.32 82
3848.46 82
3848.60 79
3848.75 76
3848.89 71
3849.03 66
3849.17 62
3849.32 58
3849.46 54
3849.60 51
3849.74 48
3849.89 44
3850.03 40
3850.17 37
3850.31 33
3850.45 30
3850.60 28
3850.74 27
3850.88 27
3851.02 27
3851.17 27
3851.31 27
3851.45 27
3851.59 27
3851.74 26
3851.88 26
3852.02 27
3852.16 27
3852.31 29
3852.45 30
3852.59 33
3852.73 35
3852.88 39
3853.02 43
3853.16 46
3853.30 50
3853.45 53
3853.59 55
3853.73 56
3853.87 56
3854.02 56
3854.16 55
3854.30 54
3854.44 51
3854.59 48
3854.73 43
3854.87 37
3855.01 30
3855.16 25
3855.30 21
3855.44 21
3855.58 24
3855.73 29
3855.87 35
3856.01 41
3856.15 44
3856.30 43
3856.44 39
3856.58 31
3856.72 21
3856.87 11
3857.01 3
3857.15 0
3857.29 0
3857.44 0
3857.58 3
3857.72 11
3857.86 21
3858.01 30
3858.15 38
3858.29 45
3858.44 49
3858.58 51
3858.72 50
3858.86 47
3859.01 43
3859.15 36
3859.29 29
3859.43 21
3859.58 13
3859.72 7
3859.86 2
3860.00 0
3860.15 0
3860.29 0
3860.43 0
3860.57 0
3860.72 0
3860.86 0
3861.00 0
3861.14 0
3861.29 0
3861.43 3
3861.57 7
3861.72 11
3861.86 14
3862.00 17
3862.14 19
3862.29 21
3862.43 23
3862.57 25
3862.71 28
3862.86 30
3863.00 32
3863.14 32
3863.28 30
3863.43 28
3863.57 24
3863.71 19
3863.85 15
3864.00 12
3864.14 9
3864.28 8
3864.43 8
3864.57 8
3864.71 8
3864.85 9
3865.00 9
3865.14 10
3865.28 10
3865.42 11
3865.57 11
3865.71 10
3865.85 10
3866.00 11
3866.14 11
3866.28 12
3866.42 13
3866.57 15
3866.71 18
3866.85 21
3866.99 25
3867.14 28
3867.28 31
3867.42 34
3867.57 35
3867.71 36
3867.85 36
3867.99 36
3868.14 36
3868.28 37
3868.42 39
3868.56 42
3868.71 44
3868.85 47
3868.99 50
3869.14 51
3869.28 52
3869.42 52
3869.56 51
3869.71 50
3869.85 48
3869.99 46
3870.14 42
3870.28 37
3870.42 32
3870.56 26
3870.71 22
3870.85 19
3870.99 18
3871.13 19
3871.28 21
3871.42 24
3871.56 27
3871.71 30
3871.85 32
3871.99 33
3872.13 34
3872.28 35
3872.42 35
3872.56 34
3872.71 34
3872.85 34
3872.99 34
3873.13 36
3873.28 38
3873.42 41
3873.56 44
3873.71 46
3873.85 48
3873.99 49
3874.13 48
3874.28 47
3874.42 45
3874.56 41
3874.71 38
3874.85 34
3874.99 31
3875.13 28
3875.28 25
3875.42 23
3875.56 21
3875.71 20
3875.85 19
3875.99 19
3876.13 21
3876.28 22
3876.42 24
3876.56 24
3876.71 23
3876.85 20
3876.99 16
3877.14 12
3877.28 7
3877.42 3
3877.56 1
3877.71 0
3877.85 1
3877.99 2
3878.14 5
3878.28 8
3878.42 12
3878.56 16
3878.71 20
3878.85 25
3878.99 29
3879.14 33
3879.28 35
3879.42 37
3879.57 37
3879.71 36
3879.85 36
3879.99 36
3880.14 36
3880.28 36
3880.42 37
3880.57 37
3880.71 38
3880.85 38
3881.00 38
3881.14 39
3881.28 41
3881.42 44
3881.57 48
3881.71 52
3881.85 56
3882.00 59
3882.14 62
3882.28 64
3882.43 65
3882.57 67
3882.71 69
3882.85 70
3883.00 70
3883.14 68
3883.28 65
3883.43 60
3883.57 55
3883.71 50
3883.86 47
3884.00 47
3884.14 50
3884.28 55
3884.43 62
3884.57 70
3884.71 76
3884.86 81
3885.00 83
3885.14 82
3885.29 79
3885.43 75
3885.57 70
3885.72 67
3885.86 66
3886.00 68
3886.14 72
3886.29 77
3886.43 84
3886.57 90
3886.72 95
3886.86 99
3887.00 101
3887.15 101
3887.29 99
3887.43 96
3887.58 92
3887.72 87
3887.86 83
3888.00 78
3888.15 74
3888.29 71
3888.43 69
3888.58 67
3888.72 65
3888.86 64
3889.01 63
3889.15 63
3889.29 62
3889.44 60
3889.58 58
3889.72 56
3889.87 53
3890.01 50
3890.15 47
3890.30 44
3890.44 42
3890.58 40
3890.72 39
3890.87 38
3891.01 38
3891.15 40
3891.30 42
3891.44 45
3891.58 47
3891.73 49
3891.87 48
3892.01 46
3892.16 41
3892.30 35
3892.44 29
3892.59 23
3892.73 17
3892.87 14
3893.02 12
3893.16 12
3893.30 13
3893.45 16
3893.59 20
3893.73 26
3893.88 32
3894.02 39
3894.16 47
3894.30 53
3894.45 58
3894.59 62
3894.73 64
3894.88 64
3895.02 63
3895.16 60
3895.31 56
3895.45 51
3895.59 45
3895.74 39
3895.88 35
3896.02 31
3896.17 30
3896.31 30
3896.45 31
3896.60 32
3896.74 34
3896.88 34
3897.03 34
3897.17 33
3897.31 31
3897.46 30
3897.60 29
3897.74 31
3897.89 34
3898.03 39
3898.17 44
3898.32 51
3898.46 56
3898.60 61
3898.75 63
3898.89 63
3899.03 61
3899.18 58
3899.32 53
3899.46 47
3899.61 42
3899.75 38
3899.89 34
3900.04 32
3900.18 31
3900.32 31
3900.47 32
3900.61 32
3900.75 32
3900.90 32
3901.04 32
3901.18 32
3901.33 34
3901.47 37
3901.61 41
3901.76 46
3901.90 51
3902.04 55
3902.19 57
3902.33 56
3902.47 53
3902.62 48
3902.76 42
3902.90 37
3903.05 33
3903.19 30
3903.33 30
3903.48 30
3903.62 31
3903.76 31
3903.91 30
3904.05 27
3904.19 25
3904.34 22
3904.48 20
3904.62 20
3904.77 23
3904.91 28
3905.06 34
3905.20 40
3905.34 46
3905.49 50
3905.63 52
3905.77 53
3905.92 53
3906.06 52
3906.20 52
3906.35 52
3906.49 52
3906.63 52
3906.78 51
3906.92 49
3907.06 46
3907.21 41
3907.35 37
3907.49 34
3907.64 32
3907.78 32
3907.92 34
3908.07 37
3908.21 40
3908.35 43
3908.50 44
3908.64 42
3908.79 38
3908.93 32
3909.07 26
3909.22 19
3909.36 15
3909.50 12
3909.65 11
3909.79 12
3909.93 14
3910.08 17
3910.22 20
3910.36 24
3910.51 28
3910.65 32
3910.79 35
3910.94 38
3911.08 40
3911.23 41
3911.37 41
3911.51 39
3911.66 37
3911.80 34
3911.94 32
3912.09 30
3912.23 29
3912.37 28
3912.52 27
3912.66 27
3912.80 26
3912.95 24
3913.09 22
3913.24 21
3913.38 20
3913.52 19
3913.67 20
3913.81 22
3913.95 26
3914.10 30
3914.24 36
3914.38 42
3914.53 48
3914.67 55
3914.81 61
3914.96 65
3915.10 66
3915.25 65
3915.39 60
3915.53 54
3915.68 46
3915.82 38
3915.96 30
3916.11 25
3916.25 22
3916.39 22
3916.54 24
3916.68 27
3916.83 30
3916.97 33
3917.11 34
3917.26 33
3917.40 31
3917.54 28
3917.69 25
3917.83 24
3917.98 23
3918.12 25
3918.26 28
3918.41 34
3918.55 41
3918.69 50
3918.84 59
3918.98 69
3919.12 77
3919.27 83
3919.41 86
3919.56 85
3919.70 80
3919.84 73
3919.99 64
3920.13 55
3920.27 48
3920.42 42
3920.56 39
3920.71 38
3920.85 38
3920.99 39
3921.14 39
3921.28 39
3921.42 39
3921.57 38
3921.71 38
3921.86 38
3922.00 40
3922.14 42
3922.29 45
3922.43 48
3922.57 50
3922.72 50
3922.86 50
3923.01 48
3923.15 46
3923.29 43
3923.44 42
3923.58 41
3923.72 41
3923.87 42
3924.01 44
3924.16 45
3924.30 47
3924.44 47
3924.59 47
3924.73 48
3924.87 48
3925.02 49
3925.16 51
3925.31 54
3925.45 59
3925.59 64
3925.74 69
3925.88 73
3926.02 77
3926.17 79
3926.31 79
3926.46 79
3926.60 77
3926.74 75
3926.89 72
3927.03 69
3927.18 65
3927.32 63
3927.46 61
3927.61 61
3927.75 62
3927.89 64
3928.04 68
3928.18 71
3928.33 75
3928.47 78
3928.61 81
3928.76 84
3928.90 88
3929.05 93
3929.19 100
3929.33 108
3929.48 116
3929.62 124
3929.77 131
3929.91 137
3930.05 141
3930.20 144
3930.34 146
3930.48 146
3930.63 145
3930.77 144
3930.92 142
3931.06 139
3931.20 136
3931.35 134
3931.49 133
3931.64 132
3931.78 132
3931.92 132
3932.07 132
3932.21 130
3932.36 128
3932.50 125
3932.64 121
3932.79 117
3932.93 112
3933.08 108
3933.22 103
3933.36 99
3933.51 95
3933.65 91
3933.80 88
3933.94 85
3934.08 83
3934.23 82
3934.37 82
3934.51 82
3934.66 83
3934.80 83
3934.95 83
3935.09 83
3935.23 83
3935.38 83
3935.52 82
3935.67 82
3935.81 81
3935.95 80
3936.10 77
3936.24 73
3936.39 68
3936.53 62
3936.67 55
3936.82 50
3936.96 45
3937.11 42
3937.25 40
3937.39 41
3937.54 42
3937.68 43
3937.83 43
3937.97 43
3938.12 41
3938.26 39
3938.40 35
3938.55 32
3938.69 29
3938.84 27
3938.98 26
3939.12 26
3939.27 28
3939.41 31
3939.56 36
3939.70 41
3939.84 47
3939.99 52
3940.13 56
3940.28 58
3940.42 59
3940.56 58
3940.71 56
3940.85 54
3941.00 53
3941.14 53
3941.28 54
3941.43 58
3941.57 64
3941.72 72
3941.86 82
3942.01 94
3942.15 106
3942.29 119
3942.44 132
3942.58 144
3942.73 155
3942.87 165
3943.01 175
3943.16 183
3943.30 191
3943.45 200
3943.59 209
3943.73 219
3943.88 231
3944.02 246
3944.17 264
3944.31 285
3944.46 309
3944.60 336
3944.74 364
3944.89 394
3945.03 424
3945.18 455
3945.32 486
3945.46 517
3945.61 550
3945.75 583
3945.90 615
3946.04 647
3946.19 676
3946.33 701
3946.47 721
3946.62 737
3946.76 749
3946.91 759
3947.05 770
3947.20 784
3947.34 802
3947.48 825
3947.63 853
3947.77 883
3947.92 914
3948.06 942
3948.20 966
3948.35 984
3948.49 995
3948.64 999
3948.78 998
3948.93 993
3949.07 984
3949.21 971
3949.36 955
3949.50 935
3949.65 911
3949.79 884
3949.94 855
3950.08 823
3950.22 792
3950.37 762
3950.51 734
3950.66 708
3950.80 684
3950.95 659
3951.09 634
3951.23 606
3951.38 577
3951.52 545
3951.67 512
3951.81 478
3951.96 445
3952.10 413
3952.24 383
3952.39 357
3952.53 334
3952.68 315
3952.82 299
3952.97 288
3953.11 280
3953.25 274
3953.40 268
3953.54 262
3953.69 254
3953.83 245
3953.98 233
3954.12 220
3954.26 207
3954.41 195
3954.55 183
3954.70 173
3954.84 163
3954.99 154
3955.13 146
3955.27 139
3955.42 132
3955.56 126
3955.71 121
3955.85 117
3956.00 113
3956.14 109
3956.29 103
3956.43 95
3956.57 87
3956.72 78
3956.86 69
3957.01 62
3957.15 56
3957.30 52
3957.44 50
3957.58 48
3957.73 46
3957.87 44
3958.02 40
3958.16 36
3958.31 31
3958.45 27
3958.60 23
3958.74 20
3958.88 19
3959.03 20
3959.17 21
3959.32 22
3959.46 23
3959.61 23
3959.75 23
3959.90 22
3960.04 21
3960.18 21
3960.33 22
3960.47 24
3960.62 26
3960.76 28
3960.91 30
3961.05 32
3961.20 34
3961.34 35
3961.48 38
3961.63 41
3961.77 45
3961.92 50
3962.06 55
3962.21 60
3962.35 64
3962.50 66
3962.64 65
3962.78 62
3962.93 58
3963.07 52
3963.22 46
3963.36 40
3963.51 34
3963.65 30
3963.80 27
3963.94 25
3964.09 24
3964.23 25
3964.37 27
3964.52 30
3964.66 33
3964.81 35
3964.95 37
3965.10 38
3965.24 37
3965.39 36
3965.53 34
3965.68 34
3965.82 34
3965.96 36
3966.11 39
3966.25 43
3966.40 48
3966.54 53
3966.69 57
3966.83 60
3966.98 62
3967.12 64
3967.27 65
3967.41 66
3967.55 66
3967.70 66
3967.84 65
3967.99 63
3968.13 62
3968.28 60
3968.42 59
3968.57 59
3968.71 60
3968.86 62
3969.00 64
3969.15 67
3969.29 68
3969.43 67
3969.58 66
3969.72 65
3969.87 63
3970.01 62
3970.16 62
3970.30 63
3970.45 64
3970.59 65
3970.74 65
3970.88 63
3971.03 61
3971.17 57
3971.31 54
3971.46 51
3971.60 49
3971.75 49
3971.89 51
3972.04 53
3972.18 57
3972.33 60
3972.47 63
3972.62 64
3972.76 63
3972.91 60
3973.05 55
3973.20 50
3973.34 45
3973.48 41
3973.63 39
3973.77 37
3973.92 36
3974.06 35
3974.21 34
3974.35 32
3974.50 28
3974.64 25
3974.79 22
3974.93 20
3975.08 19
3975.22 20
3975.37 22
3975.51 25
3975.66 27
3975.80 29
3975.94 29
3976.09 29
3976.23 27
3976.38 25
3976.52 23
3976.67 21
3976.81 19
3976.96 19
3977.10 20
3977.25 22
3977.39 24
3977.54 26
3977.68 28
3977.83 30
3977.97 31
3978.12 32
3978.26 33
3978.41 35
3978.55 37
3978.69 39
3978.84 40
3978.98 40
3979.13 39
3979.27 37
3979.42 36
3979.56 37
3979.71 39
3979.85 45
3980.00 53
3980.14 62
3980.29 72
3980.43 81
3980.58 89
3980.72 95
3980.87 98
3981.01 100
3981.16 100
3981.30 99
3981.45 97
3981.59 94
3981.74 91
3981.88 88
3982.03 85
3982.17 81
3982.32 77
3982.46 73
3982.60 69
3982.75 65
3982.89 61
3983.04 57
3983.18 52
3983.33 48
3983.47 44
3983.62 41
3983.76 38
3983.91 36
3984.05 35
3984.20 34
3984.34 35
3984.49 37
3984.63 39
3984.78 42
3984.92 45
3985.07 48
3985.21 51
3985.36 54
3985.50 57
3985.65 61
3985.79 65
3985.94 70
3986.08 75
3986.23 79
3986.37 82
3986.52 85
3986.66 85
3986.81 85
3986.95 84
3987.10 83
3987.24 81
3987.39 78
3987.53 75
3987.68 71
3987.82 67
3987.97 63
3988.11 60
3988.26 58
3988.40 58
3988.55 60
3988.69 62
3988.84 65
3988.98 67
3989.13 69
3989.27 69
3989.42 68
3989.56 66
3989.71 64
3989.85 61
3990.00 59
3990.14 57
3990.29 56
3990.43 56
3990.58 56
3990.72 57
3990.87 57
3991.01 57
3991.16 58
3991.30 58
3991.45 58
3991.59 59
3991.74 60
3991.88 62
3992.03 64
3992.17 66
3992.32 67
3992.46 68
3992.61 69
3992.75 69
3992.90 68
3993.04 67
3993.19 66
3993.33 65
3993.48 64
3993.62 62
3993.77 61
3993.91 61
3994.06 61
3994.20 63
3994.35 64
3994.49 66
3994.64 68
3994.78 69
3994.93 70
3995.07 70
3995.22 69
3995.36 68
3995.51 67
3995.65 66
3995.80 65
3995.94 63
3996.09 62
3996.23 60
3996.38 59
3996.52 57
3996.67 56
3996.81 55
3996.96 53
3997.10 52
3997.25 51
3997.39 50
3997.54 49
3997.68 49
3997.83 49
3997.97 50
3998.12 51
3998.26 51
3998.41 50
3998.55 46
3998.70 40
3998.85 33
3998.99 26
3999.14 19
3999.28 14
3999.43 11
3999.57 10
3999.72 10
3999.86 11
4000.01 11
4000.15 10
4000.30 9
4000.44 6
4000.59 3
4000.73 1
4000.88 0
4001.02 0
4001.17 0
4001.31 0
4001.46 0
4001.60 0
4001.75 0
4001.89 0
4002.04 0
4002.18 0
4002.33 1
4002.47 3
4002.62 6
4002.76 9
4002.91 12
4003.06 15
4003.20 18
4003.35 21
4003.49 23
4003.64 25
4003.78 27
4003.93 29
4004.07 31
4004.22 34
4004.36 37
4004.51 41
4004.65 44
4004.80 48
4004.94 50
4005.09 52
4005.23 53
4005.38 54
4005.52 54
4005.67 54
4005.82 55
4005.96 55
4006.11 56
4006.25 55
4006.40 54
4006.54 52
4006.69 49
4006.83 47
4006.98 45
4007.12 44
4007.27 44
4007.41 44
4007.56 44
4007.70 43
4007.85 42
4007.99 40
4008.14 39
4008.29 38
4008.43 39
4008.58 42
4008.72 46
4008.87 50
4009.01 54
4009.16 58
4009.30 60
4009.45 61
4009.59 60
4009.74 59
4009.88 57
4010.03 55
4010.17 52
4010.32 50
4010.47 48
4010.61 45
4010.76 42
4010.90 38
4011.05 34
4011.19 31
4011.34 28
4011.48 26
4011.63 24
4011.77 23
4011.92 22
4012.06 22
4012.21 21
4012.36 21
4012.50 21
4012.65 22
4012.79 23
4012.94 24
4013.08 26
4013.23 29
4013.37 32
4013.52 35
4013.66 38
4013.81 42
4013.95 44
4014.10 47
4014.25 49
4014.39 51
4014.54 52
4014.68 53
4014.83 53
4014.97 54
4015.12 55
4015.26 55
4015.41 56
4015.55 56
4015.70 56
4015.85 55
4015.99 54
4016.14 52
4016.28 51
4016.43 50
4016.57 49
4016.72 49
4016.86 49
4017.01 49
4017.15 49
4017.30 47
4017.45 44
4017.59 39
4017.74 33
4017.88 27
4018.03 21
4018.17 17
4018.32 14
4018.46 14
4018.61 14
4018.76 16
4018.90 17
4019.05 17
4019.19 16
4019.34 14
4019.48 12
4019.63 10
4019.77 8
4019.92 7
4020.06 7
4020.21 7
4020.36 9
4020.50 12
4020.65 15
4020.79 20
4020.94 25
4021.08 31
4021.23 38
4021.37 44
4021.52 50
4021.67 55
4021.81 59
4021.96 61
4022.10 61
4022.25 60
4022.39 57
4022.54 54
4022.68 50
4022.83 47
4022.98 44
4023.12 44
4023.27 46
4023.41 50
4023.56 56
4023.70 62
4023.85 68
4024.00 72
4024.14 74
4024.29 74
4024.43 71
4024.58 65
4024.72 58
4024.87 50
4025.01 42
4025.16 35
4025.31 31
4025.45 29
4025.60 29
4025.74 33
4025.89 37
4026.03 43
4026.18 49
4026.33 53
4026.47 56
4026.62 57
4026.76 58
4026.91 57
4027.05 57
4027.20 56
4027.34 57
4027.49 57
4027.64 57
4027.78 57
4027.93 55
4028.07 53
4028.22 50
4028.36 47
4028.51 43
4028.66 39
4028.80 35
4028.95 32
4029.09 30
4029.24 29
4029.38 29
4029.53 30
4029.68 32
4029.82 34
4029.97 36
4030.11 37
4030.26 37
4030.40 37
4030.55 36
4030.70 36
4030.84 36
4030.99 37
4031.13 38
4031.28 40
4031.42 40
4031.57 40
4031.72 40
4031.86 39
4032.01 39
4032.15 41
4032.30 43
4032.44 47
4032.59 52
4032.74 57
4032.88 61
4033.03 63
4033.17 63
4033.32 59
4033.46 52
4033.61 44
4033.76 34
4033.90 24
4034.05 15
4034.19 7
4034.34 3
4034.49 1
4034.63 3
4034.78 7
4034.92 13
4035.07 19
4035.21 24
4035.36 28
4035.51 30
4035.65 30
4035.80 30
4035.94 29
4036.09 28
4036.24 28
4036.38 27
4036.53 26
4036.67 25
4036.82 23
4036.96 20
4037.11 18
4037.26 16
4037.40 16
4037.55 17
4037.69 19
4037.84 23
4037.99 27
4038.13 33
4038.28 39
4038.42 45
4038.57 52
4038.71 59
4038.86 65
4039.01 70
4039.15 74
4039.30 76
4039.44 77
4039.59 77
4039.74 76
4039.88 74
4040.03 71
4040.17 67
4040.32 62
4040.47 56
4040.61 51
4040.76 46
4040.90 43
4041.05 42
4041.19 43
4041.34 47
4041.49 51
4041.63 55
4041.78 57
4041.92 58
4042.07 57
4042.22 54
4042.36 51
4042.51 48
4042.65 46
4042.80 44
4042.95 45
4043.09 45
4043.24 46
4043.38 46
4043.53 44
4043.68 41
4043.82 37
4043.97 32
4044.11 29
4044.26 27
4044.41 27
4044.55 28
4044.70 31
4044.84 34
4044.99 35
4045.14 36
4045.28 35
4045.43 32
4045.57 30
4045.72 28
4045.87 27
4046.01 28
4046.16 30
4046.30 33
4046.45 36
4046.60 38
4046.74 38
4046.89 37
4047.03 34
4047.18 30
4047.33 26
4047.47 22
4047.62 18
4047.76 15
4047.91 11
4048.06 7
4048.20 4
4048.35 1
4048.49 0
4048.64 0
4048.79 0
4048.93 0
4049.08 0
4049.22 0
4049.37 1
4049.52 2
4049.66 4
4049.81 5
4049.95 6
4050.10 8
4050.25 11
4050.39 13
4050.54 16
4050.68 18
4050.83 18
4050.98 18
4051.12 16
4051.27 13
4051.42 10
4051.56 7
4051.71 5
4051.85 3
4052.00 2
4052.15 1
4052.29 0
4052.44 0
4052.58 0
4052.73 0
4052.88 0
4053.02 0
4053.17 0
4053.31 0
4053.46 0
4053.61 1
4053.75 5
4053.90 10
4054.05 14
4054.19 18
4054.34 20
4054.48 21
4054.63 20
4054.78 17
4054.92 14
4055.07 11
4055.21 7
4055.36 4
4055.51 2
4055.65 1
4055.80 1
4055.95 3
4056.09 5
4056.24 8
4056.38 12
4056.53 16
4056.68 20
4056.82 23
4056.97 25
4057.11 25
4057.26 24
4057.41 21
4057.55 17
4057.70 14
4057.85 10
4057.99 7
4058.14 6
4058.28 6
4058.43 6
4058.58 9
4058.72 13
4058.87 18
4059.02 24
4059.16 31
4059.31 38
4059.45 45
4059.60 49
4059.75 50
4059.89 49
4060.04 45
4060.19 40
4060.33 33
4060.48 28
4060.62 24
4060.77 22
4060.92 23
4061.06 27
4061.21 31
4061.36 37
4061.50 42
4061.65 47
4061.79 50
4061.94 52
4062.09 52
4062.23 51
4062.38 48
4062.53 44
4062.67 38
4062.82 32
4062.97 26
4063.11 20
4063.26 14
4063.40 10
4063.55 6
4063.70 4
4063.84 4
4063.99 6
4064.14 9
4064.28 13
4064.43 18
4064.57 23
4064.72 27
4064.87 31
4065.01 33
4065.16 34
4065.31 34
4065.45 34
4065.60 33
4065.75 33
4065.89 33
4066.04 35
4066.18 37
4066.33 39
4066.48 42
4066.62 44
4066.77 45
4066.92 46
4067.06 45
4067.21 43
4067.36 40
4067.50 36
4067.65 33
4067.79 30
4067.94 28
4068.09 27
4068.23 27
4068.38 27
4068.53 27
4068.67 26
4068.82 23
4068.97 20
4069.11 15
4069.26 11
4069.41 7
4069.55 2
4069.70 0
4069.84 0
4069.99 0
4070.14 0
4070.28 0
4070.43 0
4070.58 0
4070.72 0
4070.87 1
4071.02 9
4071.16 19
4071.31 30
4071.46 40
4071.60 49
4071.75 56
4071.89 60
4072.04 62
4072.19 63
4072.33 62
4072.48 61
4072.63 60
4072.77 60
4072.92 61
4073.07 61
4073.21 63
4073.36 65
4073.51 68
4073.65 72
4073.80 77
4073.95 83
4074.09 89
4074.24 94
4074.39 98
4074.53 99
4074.68 99
4074.82 97
4074.97 95
4075.12 92
4075.26 91
4075.41 89
4075.56 88
4075.70 86
4075.85 85
4076.00 82
4076.14 78
4076.29 75
4076.44 70
4076.58 66
4076.73 60
4076.88 55
4077.02 49
4077.17 42
4077.32 36
4077.46 30
4077.61 24
4077.76 19
4077.90 15
4078.05 12
4078.20 10
4078.34 10
4078.49 12
4078.64 16
4078.78 21
4078.93 27
4079.07 34
4079.22 40
4079.37 43
4079.51 45
4079.66 44
4079.81 41
4079.95 36
4080.10 32
4080.25 29
4080.39 26
4080.54 25
4080.69 24
4080.83 25
4080.98 25
4081.13 26
4081.27 27
4081.42 27
4081.57 28
4081.71 28
4081.86 29
4082.01 30
4082.15 30
4082.30 29
4082.45 28
4082.59 27
4082.74 25
4082.89 24
4083.03 22
4083.18 21
4083.33 20
4083.47 19
4083.62 17
4083.77 16
4083.91 16
4084.06 16
4084.21 18
4084.35 22
4084.50 27
4084.65 33
4084.79 40
4084.94 48
4085.09 55
4085.23 62
4085.38 68
4085.53 72
4085.67 73
4085.82 72
4085.97 69
4086.11 63
4086.26 55
4086.41 47
4086.55 38
4086.70 30
4086.85 24
4086.99 19
4087.14 15
4087.29 13
4087.44 13
4087.58 15
4087.73 19
4087.88 24
4088.02 28
4088.17 33
4088.32 36
4088.46 37
4088.61 36
4088.76 35
4088.90 33
4089.05 32
4089.20 32
4089.34 34
4089.49 38
4089.64 45
4089.78 52
4089.93 60
4090.08 68
4090.22 77
4090.37 86
4090.52 95
4090.66 104
4090.81 112
4090.96 118
4091.10 122
4091.25 123
4091.40 120
4091.55 116
4091.69 110
4091.84 105
4091.99 101
4092.13 100
4092.28 102
4092.43 107
4092.57 114
4092.72 124
4092.87 134
4093.01 145
4093.16 154
4093.31 160
4093.45 164
4093.60 164
4093.75 160
4093.89 154
4094.04 145
4094.19 137
4094.34 128
4094.48 121
4094.63 116
4094.78 112
4094.92 110
4095.07 108
4095.22 104
4095.36 99
4095.51 93
4095.66 85
4095.80 76
4095.95 67
4096.10 60
4096.24 55
4096.39 53
4096.54 55
4096.69 58
4096.83 63
4096.98 67
4097.13 70
4097.27 71
4097.42 70
4097.57 67
4097.71 64
4097.86 60
4098.01 56
4098.15 52
4098.30 47
4098.45 42
4098.60 35
4098.74 29
4098.89 23
4099.04 18
4099.18 16
4099.33 17
4099.48 21
4099.62 26
4099.77 32
4099.92 38
4100.07 42
4100.21 45
4100.36 47
4100.51 47
4100.65 46
4100.80 44
4100.95 41
4101.09 38
4101.24 35
4101.39 30
4101.53 24
4101.68 18
4101.83 12
4101.98 8
4102.12 5
4102.27 5
4102.42 6
4102.56 9
4102.71 13
4102.86 18
4103.01 21
4103.15 25
4103.30 29
4103.45 33
4103.59 38
4103.74 45
4103.89 53
4104.03 60
4104.18 68
4104.33 73
4104.48 76
4104.62 77
4104.77 75
4104.92 71
4105.06 66
4105.21 61
4105.36 56
4105.50 52
4105.65 48
4105.80 46
4105.95 45
4106.09 45
4106.24 45
4106.39 45
4106.53 46
4106.68 47
4106.83 47
4106.98 48
4107.12 49
4107.27 51
4107.42 52
4107.56 54
4107.71 57
4107.86 61
4108.01 64
4108.15 69
4108.30 72
4108.45 76
4108.59 78
4108.74 78
4108.89 77
4109.04 74
4109.18 70
4109.33 65
4109.48 61
4109.62 57
4109.77 55
4109.92 55
4110.07 57
4110.21 62
4110.36 67
4110.51 73
4110.65 80
4110.80 85
4110.95 88
4111.10 90
4111.24 91
4111.39 89
4111.54 87
4111.68 83
4111.83 80
4111.98 76
4112.13 71
4112.27 67
4112.42 63
4112.57 59
4112.71 55
4112.86 51
4113.01 48
4113.16 47
4113.30 47
4113.45 49
4113.60 53
4113.75 59
4113.89 65
4114.04 72
4114.19 78
4114.33 82
4114.48 85
4114.63 86
4114.78 87
4114.92 86
4115.07 85
4115.22 84
4115.36 83
4115.51 81
4115.66 79
4115.81 75
4115.95 71
4116.10 66
4116.25 61
4116.40 56
4116.54 53
4116.69 52
4116.84 52
4116.98 55
4117.13 59
4117.28 63
4117.43 66
4117.57 69
4117.72 70
4117.87 69
4118.02 67
4118.16 63
4118.31 60
4118.46 57
4118.60 55
4118.75 53
4118.90 54
4119.05 55
4119.19 56
4119.34 57
4119.49 58
4119.64 58
4119.78 57
4119.93 55
4120.08 53
4120.23 52
4120.37 51
4120.52 51
4120.67 51
4120.81 51
4120.96 51
4121.11 49
4121.26 46
4121.40 42
4121.55 37
4121.70 33
4121.85 29
4121.99 27
4122.14 27
4122.29 29
4122.44 32
4122.58 35
4122.73 38
4122.88 41
4123.03 43
4123.17 45
4123.32 46
4123.47 47
4123.61 50
4123.76 53
4123.91 57
4124.06 62
4124.20 68
4124.35 74
4124.50 79
4124.65 84
4124.79 88
4124.94 90
4125.09 90
4125.24 88
4125.38 85
4125.53 80
4125.68 75
4125.83 70
4125.97 65
4126.12 61
4126.27 57
4126.42 53
4126.56 49
4126.71 46
4126.86 42
4127.01 39
4127.15 38
4127.30 37
4127.45 39
4127.60 43
4127.74 49
4127.89 55
4128.04 62
4128.19 67
4128.33 70
4128.48 70
4128.63 68
4128.78 65
4128.92 60
4129.07 55
4129.22 50
4129.37 47
4129.51 45
4129.66 43
4129.81 43
4129.96 43
4130.10 43
4130.25 45
4130.40 46
4130.55 47
4130.69 48
4130.84 47
4130.99 44
4131.14 40
4131.28 35
4131.43 29
4131.58 24
4131.73 20
4131.87 17
4132.02 17
4132.17 18
4132.32 20
4132.46 23
4132.61 26
4132.76 28
4132.91 31
4133.05 33
4133.20 35
4133.35 37
4133.50 38
4133.64 40
4133.79 42
4133.94 44
4134.09 47
4134.23 49
4134.38 51
4134.53 53
4134.68 55
4134.82 58
4134.97 62
4135.12 65
4135.27 68
4135.41 70
4135.56 70
4135.71 69
4135.86 66
4136.01 63
4136.15 59
4136.30 55
4136.45 52
4136.60 50
4136.74 48
4136.89 47
4137.04 47
4137.19 47
4137.33 48
4137.48 49
4137.63 51
4137.78 53
4137.92 56
4138.07 57
4138.22 57
4138.37 56
4138.51 54
4138.66 53
4138.81 51
4138.96 52
4139.11 55
4139.25 60
4139.40 66
4139.55 73
4139.70 80
4139.84 87
4139.99 91
4140.14 95
4140.29 98
4140.43 100
4140.58 102
4140.73 103
4140.88 103
4141.03 102
4141.17 100
4141.32 97
4141.47 94
4141.62 90
4141.76 86
4141.91 81
4142.06 77
4142.21 71
4142.35 64
4142.50 56
4142.65 48
4142.80 39
4142.95 32
4143.09 26
4143.24 22
4143.39 19
4143.54 18
4143.68 18
4143.83 19
4143.98 20
4144.13 21
4144.28 23
4144.42 25
4144.57 27
4144.72 30
4144.87 32
4145.01 33
4145.16 33
4145.31 33
4145.46 32
4145.61 31
4145.75 31
4145.90 31
4146.05 33
4146.20 35
4146.34 38
4146.49 39
4146.64 40
4146.79 38
4146.94 35
4147.08 32
4147.23 29
4147.38 26
4147.53 25
4147.67 25
4147.82 26
4147.97 27
4148.12 29
4148.27 30
4148.41 31
4148.56 30
4148.71 28
4148.86 25
4149.01 20
4149.15 15
4149.30 10
4149.45 6
4149.60 3
4149.74 2
4149.89 3
4150.04 5
4150.19 9
4150.34 13
4150.48 19
4150.63 25
4150.78 32
4150.93 39
4151.08 46
4151.22 51
4151.37 55
4151.52 57
4151.67 58
4151.82 59
4151.96 61
4152.11 65
4152.26 71
4152.41 78
4152.55 86
4152.70 93
4152.85 98
4153.00 101
4153.15 101
4153.29 99
4153.44 96
4153.59 92
4153.74 87
4153.89 82
4154.03 78
4154.18 74
4154.33 71
4154.48 69
4154.63 69
4154.77 71
4154.92 75
4155.07 81
4155.22 88
4155.37 95
4155.51 102
4155.66 109
4155.81 114
4155.96 118
4156.11 119
4156.25 118
4156.40 115
4156.55 111
4156.70 105
4156.85 99
4156.99 93
4157.14 88
4157.29 83
4157.44 79
4157.59 76
4157.73 72
4157.88 68
4158.03 65
4158.18 62
4158.33 60
4158.47 60
4158.62 61
4158.77 64
4158.92 67
4159.07 71
4159.21 74
4159.36 77
4159.51 78
4159.66 78
4159.81 77
4159.95 76
4160.10 74
4160.25 72
4160.40 69
4160.55 65
4160.69 60
4160.84 56
4160.99 51
4161.14 47
4161.29 44
4161.43 42
4161.58 42
4161.73 44
4161.88 46
4162.03 49
4162.17 52
4162.32 54
4162.47 55
4162.62 54
4162.77 52
4162.91 48
4163.06 44
4163.21 39
4163.36 33
4163.51 28
4163.66 24
4163.80 22
4163.95 20
4164.10 20
4164.25 20
4164.40 20
4164.54 19
4164.69 18
4164.84 16
4164.99 14
4165.14 10
4165.28 6
4165.43 2
4165.58 0
4165.73 0
4165.88 0
4166.03 0
4166.17 0
4166.32 0
4166.47 0
4166.62 0
4166.77 1
4166.91 4
4167.06 6
4167.21 7
4167.36 8
4167.51 9
4167.66 10
4167.80 11
4167.95 13
4168.10 16
4168.25 20
4168.40 25
4168.54 32
4168.69 39
4168.84 46
4168.99 51
4169.14 55
4169.29 56
4169.43 56
4169.58 55
4169.73 54
4169.88 53
4170.03 53
4170.17 54
4170.32 56
4170.47 59
4170.62 63
4170.77 67
4170.92 72
4171.06 75
4171.21 78
4171.36 79
4171.51 79
4171.66 78
4171.81 78
4171.95 80
4172.10 83
4172.25 88
4172.40 95
4172.55 101
4172.69 106
4172.84 107
4172.99 105
4173.14 100
4173.29 91
4173.44 82
4173.58 73
4173.73 65
4173.88 60
4174.03 58
4174.18 58
4174.33 59
4174.47 60
4174.62 62
4174.77 63
4174.92 63
4175.07 62
4175.22 61
4175.36 59
4175.51 56
4175.66 54
4175.81 51
4175.96 49
4176.11 47
4176.25 47
4176.40 48
4176.55 50
4176.70 53
4176.85 57
4177.00 62
4177.14 66
4177.29 70
4177.44 72
4177.59 73
4177.74 72
4177.89 70
4178.03 66
4178.18 62
4178.33 58
4178.48 54
4178.63 51
4178.78 49
4178.92 48
4179.07 49
4179.22 50
4179.37 51
4179.52 52
4179.67 52
4179.81 51
4179.96 49
4180.11 45
4180.26 39
4180.41 33
4180.56 27
4180.71 20
4180.85 14
4181.00 8
4181.15 3
4181.30 0
4181.45 0
4181.60 0
4181.74 0
4181.89 4
4182.04 8
4182.19 14
4182.34 22
4182.49 31
4182.63 41
4182.78 51
4182.93 61
4183.08 70
4183.23 76
4183.38 80
4183.53 80
4183.67 77
4183.82 72
4183.97 66
4184.12 61
4184.27 55
4184.42 52
4184.56 50
4184.71 51
4184.86 54
4185.01 58
4185.16 63
4185.31 68
4185.46 73
4185.60 77
4185.75 79
4185.90 79
4186.05 78
4186.20 76
4186.35 72
4186.50 68
4186.64 64
4186.79 59
4186.94 55
4187.09 49
4187.24 43
4187.39 37
4187.53 32
4187.68 28
4187.83 26
4187.98 26
4188.13 28
4188.28 32
4188.43 36
4188.57 39
4188.72 42
4188.87 43
4189.02 42
4189.17 41
4189.32 38
4189.47 36
4189.61 34
4189.76 34
4189.91 35
4190.06 37
4190.21 41
4190.36 44
4190.51 46
4190.65 48
4190.80 48
4190.95 46
4191.10 43
4191.25 40
4191.40 36
4191.55 33
4191.69 32
4191.84 33
4191.99 37
4192.14 42
4192.29 50
4192.44 58
4192.59 66
4192.74 74
4192.88 80
4193.03 84
4193.18 85
4193.33 84
4193.48 81
4193.63 76
4193.78 69
4193.92 62
4194.07 55
4194.22 48
4194.37 44
4194.52 41
4194.67 40
4194.82 42
4194.96 45
4195.11 49
4195.26 54
4195.41 59
4195.56 63
4195.71 66
4195.86 69
4196.01 70
4196.15 70
4196.30 69
4196.45 68
4196.60 68
4196.75 69
4196.90 72
4197.05 75
4197.20 78
4197.34 82
4197.49 85
4197.64 87
4197.79 88
4197.94 88
4198.09 85
4198.24 82
4198.38 79
4198.53 76
4198.68 74
4198.83 74
4198.98 77
4199.13 81
4199.28 88
4199.43 95
4199.57 102
4199.72 109
4199.87 114
4200.02 118
4200.17 120
4200.32 122
4200.47 123
4200.62 124
4200.76 126
4200.91 129
4201.06 135
4201.21 141
4201.36 149
4201.51 156
4201.66 162
4201.81 165
4201.96 166
4202.10 162
4202.25 156
4202.40 148
4202.55 139
4202.70 130
4202.85 122
4203.00 117
4203.15 114
4203.29 112
4203.44 111
4203.59 111
4203.74 110
4203.89 108
4204.04 106
4204.19 103
4204.34 100
4204.48 97
4204.63 96
4204.78 94
4204.93 92
4205.08 91
4205.23 88
4205.38 86
4205.53 83
4205.68 81
4205.82 79
4205.97 79
4206.12 79
4206.27 79
4206.42 81
4206.57 82
4206.72 85
4206.87 87
4207.02 91
4207.16 94
4207.31 97
4207.46 101
4207.61 103
4207.76 106
4207.91 110
4208.06 113
4208.21 118
4208.36 122
4208.50 125
4208.65 127
4208.80 127
4208.95 125
4209.10 123
4209.25 120
4209.40 118
4209.55 117
4209.70 116
4209.84 117
4209.99 117
4210.14 116
4210.29 115
4210.44 113
4210.59 111
4210.74 110
4210.89 110
4211.04 112
4211.18 117
4211.33 125
4211.48 135
4211.63 146
4211.78 159
4211.93 170
4212.08 181
4212.23 190
4212.38 197
4212.53 201
4212.67 204
4212.82 205
4212.97 207
4213.12 210
4213.27 216
4213.42 225
4213.57 237
4213.72 254
4213.87 274
4214.02 297
4214.16 321
4214.31 345
4214.46 368
4214.61 390
4214.76 412
4214.91 435
4215.06 462
4215.21 495
4215.36 534
4215.51 582
4215.65 639
4215.80 703
4215.95 776
4216.10 855
4216.25 941
4216.40 1031
4216.55 1123
4216.70 1213
4216.85 1298
4217.00 1375
4217.15 1442
4217.29 1499
4217.44 1547
4217.59 1589
4217.74 1626
4217.89 1659
4218.04 1688
4218.19 1712
4218.34 1730
4218.49 1739
4218.64 1739
4218.78 1729
4218.93 1710
4219.08 1684
4219.23 1654
4219.38 1621
4219.53 1586
4219.68 1550
4219.83 1514
4219.98 1476
4220.13 1436
4220.28 1394
4220.43 1348
4220.57 1299
4220.72 1245
4220.87 1188
4221.02 1128
4221.17 1066
4221.32 1005
4221.47 944
4221.62 887
4221.77 835
4221.92 788
4222.07 746
4222.21 709
4222.36 673
4222.51 638
4222.66 602
4222.81 565
4222.96 526
4223.11 488
4223.26 452
4223.41 419
4223.56 390
4223.71 367
4223.86 348
4224.00 332
4224.15 320
4224.30 309
4224.45 298
4224.60 288
4224.75 277
4224.90 266
4225.05 254
4225.20 242
4225.35 230
4225.50 218
4225.65 207
4225.79 197
4225.94 188
4226.09 181
4226.24 176
4226.39 173
4226.54 171
4226.69 171
4226.84 171
4226.99 171
4227.14 169
4227.29 166
4227.44 161
4227.59 156
4227.73 151
4227.88 147
4228.03 143
4228.18 142
4228.33 142
4228.48 143
4228.63 146
4228.78 149
4228.93 153
4229.08 157
4229.23 160
4229.38 161
4229.53 160
4229.68 156
4229.82 149
4229.97 139
4230.12 129
4230.27 118
4230.42 108
4230.57 99
4230.72 94
4230.87 92
4231.02 92
4231.17 96
4231.32 101
4231.47 108
4231.62 114
4231.77 120
4231.91 123
4232.06 124
4232.21 124
4232.36 121
4232.51 117
4232.66 111
4232.81 106
4232.96 99
4233.11 93
4233.26 87
4233.41 82
4233.56 77
4233.71 73
4233.86 71
4234.01 70
4234.15 70
4234.30 70
4234.45 70
4234.60 70
4234.75 69
4234.90 67
4235.05 66
4235.20 65
4235.35 65
4235.50 66
4235.65 69
4235.80 72
4235.95 76
4236.10 81
4236.25 85
4236.40 88
4236.54 89
4236.69 89
4236.84 87
4236.99 83
4237.14 77
4237.29 70
4237.44 63
4237.59 56
4237.74 49
4237.89 43
4238.04 37
4238.19 31
4238.34 27
4238.49 24
4238.64 23
4238.79 25
4238.94 30
4239.08 37
4239.23 47
4239.38 57
4239.53 66
4239.68 74
4239.83 79
4239.98 80
4240.13 80
4240.28 79
4240.43 78
4240.58 79
4240.73 83
4240.88 89
4241.03 97
4241.18 106
4241.33 115
4241.48 123
4241.63 130
4241.78 135
4241.92 139
4242.07 142
4242.22 145
4242.37 147
4242.52 148
4242.67 147
4242.82 144
4242.97 138
4243.12 131
4243.27 122
4243.42 114
4243.57 107
4243.72 102
4243.87 98
4244.02 96
4244.17 96
4244.32 97
4244.47 98
4244.62 101
4244.77 103
4244.92 106
4245.06 109
4245.21 111
4245.36 112
4245.51 110
4245.66 107
4245.81 103
4245.96 99
4246.11 96
4246.26 94
4246.41 95
4246.56 96
4246.71 99
4246.86 101
4247.01 102
4247.16 100
4247.31 96
4247.46 91
4247.61 84
4247.76 76
4247.91 69
4248.06 62
4248.21 57
4248.36 54
4248.51 52
4248.65 51
4248.80 51
4248.95 52
4249.10 53
4249.25 54
4249.40 54
4249.55 53
4249.70 51
4249.85 47
4250.00 42
4250.15 34
4250.30 26
4250.45 18
4250.60 11
4250.75 4
4250.90 0
4251.05 0
4251.20 0
4251.35 0
4251.50 0
4251.65 4
4251.80 8
4251.95 13
4252.10 19
4252.25 24
4252.40 29
4252.55 33
4252.70 35
4252.84 35
4252.99 34
4253.14 32
4253.29 30
4253.44 28
4253.59 27
4253.74 28
4253.89 31
4254.04 35
4254.19 39
4254.34 44
4254.49 49
4254.64 53
4254.79 56
4254.94 58
4255.09 60
4255.24 63
4255.39 66
4255.54 69
4255.69 73
4255.84 76
4255.99 77
4256.14 77
4256.29 74
4256.44 70
4256.59 64
4256.74 57
4256.89 49
4257.04 42
4257.19 36
4257.34 30
4257.49 25
4257.64 21
4257.79 19
4257.94 20
4258.09 22
4258.24 26
4258.39 31
4258.53 35
4258.68 39
4258.83 42
4258.98 42
4259.13 41
4259.28 38
4259.43 35
4259.58 31
4259.73 26
4259.88 21
4260.03 17
4260.18 12
4260.33 8
4260.48 4
4260.63 0
4260.78 0
4260.93 0
4261.08 0
4261.23 0
4261.38 0
4261.53 0
4261.68 1
4261.83 2
4261.98 3
4262.13 2
4262.28 2
4262.43 1
4262.58 2
4262.73 4
4262.88 7
4263.03 12
4263.18 18
4263.33 24
4263.48 30
4263.63 34
4263.78 37
4263.93 37
4264.08 37
4264.23 34
4264.38 32
4264.53 29
4264.68 26
4264.83 24
4264.98 23
4265.13 21
4265.28 20
4265.43 19
4265.58 19
4265.73 19
4265.88 18
4266.03 17
4266.18 15
4266.33 12
4266.48 8
4266.63 4
4266.78 0
4266.93 0
4267.08 0
4267.23 0
4267.38 0
4267.53 0
4267.68 0
4267.83 0
4267.98 2
4268.13 7
4268.28 13
4268.43 18
4268.58 22
4268.73 24
4268.88 25
4269.03 25
4269.18 23
4269.33 21
4269.48 18
4269.63 15
4269.78 13
4269.93 12
4270.08 12
4270.23 13
4270.38 15
4270.53 17
4270.68 20
4270.83 23
4270.98 25
4271.13 28
4271.28 30
4271.43 32
4271.58 33
4271.73 35
4271.88 35
4272.03 35
4272.18 34
4272.33 32
4272.48 29
4272.63 25
4272.78 21
4272.93 18
4273.08 15
4273.23 13
4273.38 13
4273.53 14
4273.68 16
4273.83 18
4273.98 21
4274.13 24
4274.28 25
4274.43 26
4274.58 26
4274.73 25
4274.88 25
4275.03 25
4275.18 28
4275.33 31
4275.48 36
4275.63 42
4275.78 47
4275.93 51
4276.08 54
4276.23 55
4276.38 55
4276.53 53
4276.68 51
4276.83 49
4276.98 47
4277.13 44
4277.28 41
4277.43 38
4277.58 34
4277.73 31
4277.88 27
4278.03 24
4278.18 22
4278.33 21
4278.48 20
4278.63 20
4278.78 20
4278.93 21
4279.08 23
4279.23 25
4279.38 27
4279.53 29
4279.68 31
4279.83 34
4279.98 35
4280.13 37
4280.28 38
4280.43 39
4280.58 39
4280.73 40
4280.88 41
4281.03 43
4281.18 46
4281.33 48
4281.48 50
4281.63 50
4281.78 48
4281.93 43
4282.08 37
4282.23 30
4282.38 25
4282.53 22
4282.68 22
4282.83 26
4282.99 31
4283.14 38
4283.29 44
4283.44 49
4283.59 51
4283.74 49
4283.89 45
4284.04 37
4284.19 27
4284.34 16
4284.49 6
4284.64 0
4284.79 0
4284.94 0
4285.09 0
4285.24 0
4285.39 2
4285.54 8
4285.69 14
4285.84 20
4285.99 23
4286.14 26
4286.29 27
4286.44 27
4286.59 26
4286.74 24
4286.89 23
4287.04 22
4287.19 22
4287.34 23
4287.49 25
4287.64 28
4287.79 30
4287.94 31
4288.09 32
4288.24 32
4288.39 32
4288.54 32
4288.70 33
4288.85 34
4289.00 37
4289.15 39
4289.30 42
4289.45 44
4289.60 47
4289.75 50
4289.90 54
4290.05 59
4290.20 66
4290.35 75
4290.50 86
4290.65 99
4290.80 113
4290.95 126
4291.10 139
4291.25 150
4291.40 158
4291.55 164
4291.70 167
4291.85 168
4292.00 168
4292.15 168
4292.30 168
4292.45 169
4292.60 171
4292.75 173
4292.91 175
4293.06 175
4293.21 173
4293.36 169
4293.51 161
4293.66 153
4293.81 143
4293.96 135
4294.11 128
4294.26 124
4294.41 123
4294.56 124
4294.71 126
4294.86 128
4295.01 130
4295.16 129
4295.31 127
4295.46 122
4295.61 114
4295.76 105
4295.91 96
4296.06 87
4296.21 78
4296.36 71
4296.52 66
4296.67 64
4296.82 63
4296.97 64
4297.12 66
4297.27 68
4297.42 72
4297.57 75
4297.72 78
4297.87 80
4298.02 83
4298.17 86
4298.32 88
4298.47 90
4298.62 90
4298.77 90
4298.92 88
4299.07 86
4299.22 83
4299.37 82
4299.52 81
4299.68 83
4299.83 85
4299.98 88
4300.13 89
4300.28 88
4300.43 84
4300.58 78
4300.73 69
4300.88 58
4301.03 48
4301.18 39
4301.33 32
4301.48 27
4301.63 24
4301.78 22
4301.93 21
4302.08 21
4302.23 22
4302.38 23
4302.54 25
4302.69 28
4302.84 32
4302.99 37
4303.14 42
4303.29 48
4303.44 53
4303.59 57
4303.74 60
4303.89 63
4304.04 64
4304.19 65
4304.34 66
4304.49 66
4304.64 66
4304.79 65
4304.94 62
4305.10 59
4305.25 54
4305.40 49
4305.55 44
4305.70 39
4305.85 35
4306.00 31
4306.15 28
4306.30 26
4306.45 24
4306.60 21
4306.75 18
4306.90 16
4307.05 13
4307.20 10
4307.35 8
4307.51 7
4307.66 6
4307.81 7
4307.96 9
4308.11 12
4308.26 14
4308.41 17
4308.56 19
4308.71 23
4308.86 28
4309.01 34
4309.16 43
4309.31 53
4309.46 63
4309.61 72
4309.77 80
4309.92 85
4310.07 88
4310.22 88
4310.37 87
4310.52 86
4310.67 86
4310.82 87
4310.97 89
4311.12 91
4311.27 92
4311.42 92
4311.57 91
4311.72 88
4311.88 84
4312.03 79
4312.18 75
4312.33 72
4312.48 70
4312.63 69
4312.78 69
4312.93 68
4313.08 68
4313.23 68
4313.38 68
4313.53 68
4313.68 69
4313.83 69
4313.99 70
4314.14 70
4314.29 69
4314.44 67
4314.59 64
4314.74 61
4314.89 58
4315.04 56
4315.19 55
4315.34 55
4315.49 57
4315.64 61
4315.79 65
4315.95 70
4316.10 75
4316.25 79
4316.40 81
4316.55 81
4316.70 79
4316.85 75
4317.00 70
4317.15 64
4317.30 59
4317.45 55
4317.60 54
4317.76 55
4317.91 59
4318.06 66
4318.21 74
4318.36 85
4318.51 96
4318.66 109
4318.81 122
4318.96 137
4319.11 151
4319.26 166
4319.41 180
4319.57 194
4319.72 207
4319.87 218
4320.02 227
4320.17 235
4320.32 241
4320.47 247
4320.62 252
4320.77 258
4320.92 264
4321.07 269
4321.22 272
4321.38 272
4321.53 268
4321.68 261
4321.83 250
4321.98 237
4322.13 225
4322.28 215
4322.43 209
4322.58 207
4322.73 209
4322.88 213
4323.04 217
4323.19 221
4323.34 221
4323.49 217
4323.64 210
4323.79 200
4323.94 188
4324.09 176
4324.24 165
4324.39 156
4324.55 150
4324.70 146
4324.85 144
4325.00 143
4325.15 143
4325.30 144
4325.45 144
4325.60 146
4325.75 147
4325.90 149
4326.05 151
4326.21 152
4326.36 152
4326.51 152
4326.66 151
4326.81 150
4326.96 150
4327.11 151
4327.26 154
4327.41 158
4327.56 164
4327.72 169
4327.87 174
4328.02 177
4328.17 179
4328.32 179
4328.47 179
4328.62 179
4328.77 179
4328.92 180
4329.07 182
4329.23 184
4329.38 185
4329.53 186
4329.68 185
4329.83 184
4329.98 184
4330.13 184
4330.28 187
4330.43 190
4330.58 194
4330.74 196
4330.89 197
4331.04 195
4331.19 191
4331.34 184
4331.49 176
4331.64 169
4331.79 162
4331.94 158
4332.10 155
4332.25 155
4332.40 155
4332.55 157
4332.70 158
4332.85 159
4333.00 159
4333.15 157
4333.30 154
4333.46 149
4333.61 144
4333.76 137
4333.91 131
4334.06 125
4334.21 121
4334.36 117
4334.51 115
4334.66 112
4334.82 109
4334.97 105
4335.12 102
4335.27 98
4335.42 95
4335.57 93
4335.72 93
4335.87 92
4336.02 93
4336.18 92
4336.33 91
4336.48 88
4336.63 84
4336.78 79
4336.93 72
4337.08 65
4337.23 59
4337.38 53
4337.54 49
4337.69 46
4337.84 44
4337.99 43
4338.14 43
4338.29 42
4338.44 42
4338.59 40
4338.75 38
4338.90 35
4339.05 32
4339.20 28
4339.35 25
4339.50 23
4339.65 22
4339.80 22
4339.95 23
4340.11 25
4340.26 26
4340.41 29
4340.56 31
4340.71 35
4340.86 38
4341.01 42
4341.16 46
4341.32 49
4341.47 51
4341.62 52
4341.77 52
4341.92 51
4342.07 49
4342.22 47
4342.37 45
4342.53 43
4342.68 43
4342.83 43
4342.98 43
4343.13 43
4343.28 42
4343.43 40
4343.58 37
4343.74 32
4343.89 27
4344.04 21
4344.19 15
4344.34 9
4344.49 4
4344.64 0
4344.80 0
4344.95 0
4345.10 0
4345.25 0
4345.40 0
4345.55 0
4345.70 0
4345.85 0
4346.01 1
4346.16 6
4346.31 13
4346.46 21
4346.61 28
4346.76 35
4346.91 40
4347.06 44
4347.22 47
4347.37 49
4347.52 52
4347.67 56
4347.82 61
4347.97 66
4348.12 72
4348.28 78
4348.43 83
4348.58 87
4348.73 89
4348.88 91
4349.03 91
4349.18 89
4349.34 88
4349.49 86
4349.64 86
4349.79 86
4349.94 87
4350.09 90
4350.24 94
4350.39 99
4350.55 104
4350.70 109
4350.85 114
4351.00 118
4351.15 122
4351.30 125
4351.45 128
4351.61 131
4351.76 134
4351.91 138
4352.06 141
4352.21 146
4352.36 151
4352.51 157
4352.67 164
4352.82 170
4352.97 176
4353.12 180
4353.27 183
4353.42 184
4353.57 182
4353.73 179
4353.88 175
4354.03 169
4354.18 162
4354.33 155
4354.48 146
4354.63 138
4354.79 129
4354.94 122
4355.09 116
4355.24 112
4355.39 108
4355.54 106
4355.70 103
4355.85 100
4356.00 96
4356.15 90
4356.30 84
4356.45 77
4356.60 69
4356.76 63
4356.91 57
4357.06 53
4357.21 51
4357.36 53
4357.51 57
4357.66 64
4357.82 72
4357.97 81
4358.12 90
4358.27 96
4358.42 101
4358.57 103
4358.73 102
4358.88 100
4359.03 97
4359.18 94
4359.33 90
4359.48 86
4359.63 83
4359.79 81
4359.94 79
4360.09 78
4360.24 78
4360.39 77
4360.54 77
4360.70 76
4360.85 76
4361.00 75
4361.15 75
4361.30 76
4361.45 76
4361.61 77
4361.76 78
4361.91 79
4362.06 78
4362.21 75
4362.36 71
4362.51 64
4362.67 57
4362.82 49
4362.97 42
4363.12 36
4363.27 31
4363.42 29
4363.58 29
4363.73 30
4363.88 32
4364.03 34
4364.18 35
4364.33 36
4364.49 36
4364.64 35
4364.79 34
4364.94 34
4365.09 33
4365.24 34
4365.40 36
4365.55 38
4365.70 42
4365.85 45
4366.00 49
4366.15 52
4366.31 54
4366.46 56
4366.61 57
4366.76 56
4366.91 55
4367.06 52
4367.22 48
4367.37 43
4367.52 38
4367.67 32
4367.82 27
4367.97 22
4368.13 19
4368.28 16
4368.43 14
4368.58 13
4368.73 13
4368.88 14
4369.04 16
4369.19 19
4369.34 23
4369.49 28
4369.64 33
4369.79 38
4369.95 41
4370.10 43
4370.25 43
4370.40 42
4370.55 40
4370.71 37
4370.86 35
4371.01 33
4371.16 32
4371.31 33
4371.46 34
4371.62 37
4371.77 40
4371.92 42
4372.07 44
4372.22 44
4372.37 44
4372.53 44
4372.68 44
4372.83 45
4372.98 47
4373.13 50
4373.29 54
4373.44 58
4373.59 61
4373.74 63
4373.89 63
4374.04 62
4374.20 58
4374.35 54
4374.50 48
4374.65 42
4374.80 37
4374.96 32
4375.11 30
4375.26 29
4375.41 30
4375.56 32
4375.71 35
4375.87 38
4376.02 40
4376.17 41
4376.32 41
4376.47 40
4376.63 39
4376.78 38
4376.93 38
4377.08 38
4377.23 39
4377.38 40
4377.54 43
4377.69 46
4377.84 48
4377.99 50
4378.14 52
4378.30 53
4378.45 53
4378.60 52
4378.75 51
4378.90 50
4379.06 49
4379.21 50
4379.36 52
4379.51 56
4379.66 60
4379.81 66
4379.97 70
4380.12 74
4380.27 77
4380.42 78
4380.57 79
4380.73 79
4380.88 78
4381.03 77
4381.18 76
4381.33 75
4381.49 74
4381.64 73
4381.79 73
4381.94 73
4382.09 74
4382.25 74
4382.40 73
4382.55 71
4382.70 66
4382.85 60
4383.01 52
4383.16 43
4383.31 35
4383.46 28
4383.61 23
4383.77 19
4383.92 18
4384.07 17
4384.22 18
4384.37 18
4384.52 18
4384.68 18
4384.83 17
4384.98 16
4385.13 16
4385.28 15
4385.44 16
4385.59 18
4385.74 22
4385.89 26
4386.04 31
4386.20 36
4386.35 41
4386.50 46
4386.65 49
4386.81 52
4386.96 54
4387.11 54
4387.26 53
4387.41 50
4387.57 46
4387.72 42
4387.87 39
4388.02 36
4388.17 35
4388.33 35
4388.48 35
4388.63 35
4388.78 34
4388.93 33
4389.09 29
4389.24 25
4389.39 21
4389.54 17
4389.69 13
4389.85 11
4390.00 9
4390.15 7
4390.30 7
4390.45 7
4390.61 8
4390.76 10
4390.91 13
4391.06 16
4391.21 20
4391.37 24
4391.52 28
4391.67 32
4391.82 36
4391.98 41
4392.13 45
4392.28 49
4392.43 52
4392.58 54
4392.74 54
4392.89 53
4393.04 52
4393.19 50
4393.34 49
4393.50 47
4393.65 46
4393.80 45
4393.95 44
4394.11 42
4394.26 42
4394.41 42
4394.56 44
4394.71 49
4394.87 55
4395.02 63
4395.17 72
4395.32 80
4395.47 87
4395.63 92
4395.78 95
4395.93 96
4396.08 95
4396.24 94
4396.39 94
4396.54 94
4396.69 95
4396.84 95
4397.00 96
4397.15 96
4397.30 94
4397.45 92
4397.61 89
4397.76 86
4397.91 85
4398.06 84
4398.21 84
4398.37 85
4398.52 85
4398.67 84
4398.82 82
4398.98 78
4399.13 74
4399.28 68
4399.43 64
4399.58 60
4399.74 58
4399.89 57
4400.04 57
4400.19 58
4400.35 59
4400.50 60
4400.65 61
4400.80 60
4400.95 59
4401.11 57
4401.26 55
4401.41 53
4401.56 51
4401.72 49
4401.87 48
4402.02 49
4402.17 50
4402.33 52
4402.48 54
4402.63 55
4402.78 56
4402.93 55
4403.09 53
4403.24 51
4403.39 48
4403.54 46
4403.70 45
4403.85 45
4404.00 48
4404.15 51
4404.31 56
4404.46 61
4404.61 65
4404.76 68
4404.91 69
4405.07 69
4405.22 67
4405.37 64
4405.52 60
4405.68 55
4405.83 51
4405.98 47
4406.13 43
4406.29 39
4406.44 36
4406.59 34
4406.74 33
4406.90 34
4407.05 36
4407.20 40
4407.35 46
4407.50 51
4407.66 56
4407.81 60
4407.96 61
4408.11 61
4408.27 58
4408.42 54
4408.57 49
4408.72 43
4408.88 38
4409.03 34
4409.18 31
4409.33 29
4409.49 30
4409.64 32
4409.79 36
4409.94 40
4410.10 45
4410.25 50
4410.40 54
4410.55 57
4410.71 59
4410.86 58
4411.01 57
4411.16 54
4411.32 49
4411.47 45
4411.62 41
4411.77 39
4411.93 38
4412.08 39
4412.23 42
4412.38 45
4412.53 48
4412.69 49
4412.84 49
4412.99 47
4413.14 44
4413.30 40
4413.45 36
4413.60 32
4413.75 28
4413.91 24
4414.06 19
4414.21 15
4414.36 10
4414.52 6
4414.67 2
4414.82 0
4414.97 0
4415.13 0
4415.28 0
4415.43 0
4415.58 0
4415.74 0
4415.89 0
4416.04 0
4416.19 0
4416.35 1
4416.50 3
4416.65 7
4416.81 11
4416.96 15
4417.11 19
4417.26 23
4417.42 26
4417.57 29
4417.72 31
4417.87 33
4418.03 35
4418.18 36
4418.33 37
4418.48 38
4418.64 37
4418.79 37
4418.94 35
4419.09 33
4419.25 31
4419.40 29
4419.55 28
4419.70 29
4419.86 31
4420.01 34
4420.16 39
4420.31 45
4420.47 50
4420.62 53
4420.77 55
4420.92 56
4421.08 54
4421.23 51
4421.38 48
4421.54 45
4421.69 43
4421.84 41
4421.99 41
4422.15 41
4422.30 42
4422.45 43
4422.60 44
4422.76 45
4422.91 44
4423.06 43
4423.21 41
4423.37 38
4423.52 36
4423.67 34
4423.82 34
4423.98 35
4424.13 38
4424.28 42
4424.44 48
4424.59 55
4424.74 63
4424.89 71
4425.05 79
4425.20 86
4425.35 93
4425.50 97
4425.66 100
4425.81 101
4425.96 99
4426.12 96
4426.27 93
4426.42 88
4426.57 85
4426.73 81
4426.88 79
4427.03 78
4427.18 77
4427.34 75
4427.49 74
4427.64 72
4427.80 70
4427.95 67
4428.10 65
4428.25 64
4428.41 63
4428.56 62
4428.71 61
4428.86 60
4429.02 59
4429.17 56
4429.32 52
4429.48 47
4429.63 41
4429.78 34
4429.93 27
4430.09 21
4430.24 16
4430.39 13
4430.54 11
4430.70 10
4430.85 10
4431.00 11
4431.16 13
4431.31 15
4431.46 17
4431.61 20
4431.77 24
4431.92 27
4432.07 30
4432.23 32
4432.38 34
4432.53 37
4432.68 39
4432.84 42
4432.99 46
4433.14 49
4433.30 53
4433.45 55
4433.60 56
4433.75 55
4433.91 53
4434.06 50
4434.21 47
4434.37 44
4434.52 42
4434.67 42
4434.82 43
4434.98 45
4435.13 48
4435.28 49
4435.44 50
4435.59 48
4435.74 44
4435.89 38
4436.05 32
4436.20 25
4436.35 20
4436.51 16
4436.66 15
4436.81 14
4436.96 15
4437.12 16
4437.27 16
4437.42 17
4437.58 18
4437.73 18
4437.88 20
4438.03 22
4438.19 25
4438.34 28
4438.49 30
4438.65 32
4438.80 33
4438.95 32
4439.10 32
4439.26 31
4439.41 30
4439.56 30
4439.72 31
4439.87 32
4440.02 32
4440.18 32
4440.33 32
4440.48 31
4440.63 31
4440.79 31
4440.94 30
4441.09 30
4441.25 29
4441.40 28
4441.55 25
4441.70 21
4441.86 16
4442.01 13
4442.16 10
4442.32 11
4442.47 14
4442.62 20
4442.78 28
4442.93 36
4443.08 43
4443.23 47
4443.39 49
4443.54 48
4443.69 45
4443.85 41
4444.00 38
4444.15 36
4444.31 34
4444.46 32
4444.61 30
4444.76 27
4444.92 23
4445.07 19
4445.22 14
4445.38 10
4445.53 8
4445.68 6
4445.84 6
4445.99 7
4446.14 10
4446.30 13
4446.45 17
4446.60 20
4446.75 23
4446.91 25
4447.06 26
4447.21 25
4447.37 23
4447.52 20
4447.67 18
4447.83 16
4447.98 16
4448.13 16
4448.29 18
4448.44 20
4448.59 22
4448.74 24
4448.90 25
4449.05 26
4449.20 26
4449.36 27
4449.51 28
4449.66 31
4449.82 35
4449.97 40
4450.12 45
4450.28 49
4450.43 50
4450.58 50
4450.73 47
4450.89 42
4451.04 37
4451.19 32
4451.35 30
4451.50 29
4451.65 30
4451.81 32
4451.96 35
4452.11 38
4452.27 40
4452.42 41
4452.57 41
4452.73 41
4452.88 41
4453.03 41
4453.19 41
4453.34 42
4453.49 42
4453.64 40
4453.80 38
4453.95 34
4454.10 29
4454.26 23
4454.41 19
4454.56 17
4454.72 16
4454.87 18
4455.02 21
4455.18 25
4455.33 30
4455.48 35
4455.64 39
4455.79 43
4455.94 47
4456.10 52
4456.25 56
4456.40 60
4456.56 64
4456.71 66
4456.86 67
4457.02 66
4457.17 64
4457.32 60
4457.48 56
4457.63 51
4457.78 48
4457.93 45
4458.09 42
4458.24 40
4458.39 39
4458.55 37
4458.70 36
4458.85 35
4459.01 34
4459.16 34
4459.31 34
4459.47 35
4459.62 36
4459.77 38
4459.93 40
4460.08 42
4460.23 44
4460.39 46
4460.54 48
4460.69 50
4460.85 51
4461.00 51
4461.15 49
4461.31 47
4461.46 43
4461.61 38
4461.77 34
4461.92 30
4462.07 26
4462.23 23
4462.38 20
4462.53 16
4462.69 13
4462.84 9
4462.99 5
4463.15 0
4463.30 0
4463.45 0
4463.61 0
4463.76 0
4463.91 0
4464.07 0
4464.22 0
4464.37 1
4464.53 7
4464.68 14
4464.83 20
4464.99 25
4465.14 28
4465.29 30
4465.45 32
4465.60 35
4465.75 39
4465.91 45
4466.06 52
4466.21 60
4466.37 67
4466.52 73
4466.67 77
4466.83 79
4466.98 78
4467.13 76
4467.29 73
4467.44 70
4467.59 67
4467.75 65
4467.90 65
4468.06 65
4468.21 67
4468.36 69
4468.52 72
4468.67 74
4468.82 76
4468.98 78
4469.13 80
4469.28 83
4469.44 85
4469.59 88
4469.74 90
4469.90 93
4470.05 97
4470.20 101
4470.36 106
4470.51 112
4470.66 118
4470.82 123
4470.97 126
4471.12 128
4471.28 126
4471.43 122
4471.58 115
4471.74 106
4471.89 96
4472.05 85
4472.20 75
4472.35 65
4472.51 57
4472.66 52
4472.81 49
4472.97 47
4473.12 46
4473.27 46
4473.43 45
4473.58 44
4473.73 42
4473.89 40
4474.04 38
4474.19 38
4474.35 39
4474.50 41
4474.66 44
4474.81 46
4474.96 49
4475.12 50
4475.27 51
4475.42 52
4475.58 53
4475.73 55
4475.88 56
4476.04 57
4476.19 57
4476.34 55
4476.50 51
4476.65 46
4476.80 41
4476.96 36
4477.11 32
4477.27 30
4477.42 29
4477.57 30
4477.73 30
4477.88 29
4478.03 28
4478.19 25
4478.34 20
4478.49 16
4478.65 12
4478.80 9
4478.96 8
4479.11 9
4479.26 11
4479.42 15
4479.57 19
4479.72 23
4479.88 27
4480.03 31
4480.18 33
4480.34 36
4480.49 38
4480.65 39
4480.80 40
4480.95 39
4481.11 37
4481.26 33
4481.41 28
4481.57 22
4481.72 16
4481.87 11
4482.03 7
4482.18 4
4482.34 3
4482.49 4
4482.64 5
4482.80 8
4482.95 10
4483.10 13
4483.26 16
4483.41 19
4483.56 20
4483.72 22
4483.87 22
4484.03 23
4484.18 25
4484.33 27
4484.49 32
4484.64 38
4484.79 45
4484.95 52
4485.10 59
4485.26 64
4485.41 67
4485.56 67
4485.72 64
4485.87 61
4486.02 56
4486.18 51
4486.33 47
4486.49 43
4486.64 40
4486.79 38
4486.95 35
4487.10 31
4487.25 26
4487.41 21
4487.56 16
4487.72 11
4487.87 8
4488.02 5
4488.18 4
4488.33 4
4488.48 5
4488.64 6
4488.79 6
4488.95 6
4489.10 6
4489.25 5
4489.41 4
4489.56 2
4489.71 1
4489.87 1
4490.02 2
4490.18 3
4490.33 5
4490.48 7
4490.64 9
4490.79 10
4490.95 10
4491.10 8
4491.25 6
4491.41 3
4491.56 1
4491.71 0
4491.87 0
4492.02 0
4492.18 0
4492.33 0
4492.48 0
4492.64 0
4492.79 0
4492.94 0
4493.10 2
4493.25 5
4493.41 8
4493.56 11
4493.71 13
4493.87 13
4494.02 13
4494.18 12
4494.33 10
4494.48 9
4494.64 9
4494.79 10
4494.95 12
4495.10 14
4495.25 17
4495.41 19
4495.56 22
4495.71 24
4495.87 27
4496.02 30
4496.18 34
4496.33 37
4496.48 39
4496.64 39
4496.79 37
4496.95 33
4497.10 28
4497.25 23
4497.41 18
4497.56 13
4497.72 10
4497.87 7
4498.02 7
4498.18 7
4498.33 9
4498.49 11
4498.64 14
4498.79 17
4498.95 19
4499.10 22
4499.26 25
4499.41 27
4499.56 29
4499.72 32
4499.87 35
4500.02 38
4500.18 40
4500.33 42
4500.49 44
4500.64 46
4500.79 48
4500.95 51
4501.10 54
4501.26 60
4501.41 66
4501.56 74
4501.72 81
4501.87 89
4502.03 96
4502.18 102
4502.33 108
4502.49 112
4502.64 116
4502.80 118
4502.95 120
4503.10 119
4503.26 118
4503.41 116
4503.57 113
4503.72 112
4503.88 111
4504.03 112
4504.18 113
4504.34 115
4504.49 115
4504.65 113
4504.80 109
4504.95 103
4505.11 94
4505.26 83
4505.42 71
4505.57 60
4505.72 49
4505.88 40
4506.03 34
4506.19 30
4506.34 28
4506.49 28
4506.65 29
4506.80 31
4506.96 33
4507.11 34
4507.26 35
4507.42 36
4507.57 37
4507.73 38
4507.88 39
4508.04 41
4508.19 42
4508.34 44
4508.50 45
4508.65 46
4508.81 46
4508.96 47
4509.11 47
4509.27 49
4509.42 51
4509.58 53
4509.73 56
4509.88 59
4510.04 61
4510.19 64
4510.35 67
4510.50 69
4510.66 71
4510.81 72
4510.96 73
4511.12 73
4511.27 72
4511.43 70
4511.58 67
4511.73 62
4511.89 56
4512.04 50
4512.20 44
4512.35 40
4512.51 37
4512.66 37
4512.81 38
4512.97 41
4513.12 45
4513.28 49
4513.43 53
4513.58 57
4513.74 60
4513.89 62
4514.05 62
4514.20 61
4514.36 57
4514.51 50
4514.66 42
4514.82 33
4514.97 24
4515.13 17
4515.28 13
4515.44 12
4515.59 14
4515.74 19
4515.90 25
4516.05 31
4516.21 37
4516.36 41
4516.52 43
4516.67 45
4516.82 45
4516.98 46
4517.13 46
4517.29 45
4517.44 44
4517.60 42
4517.75 39
4517.90 37
4518.06 34
4518.21 33
4518.37 31
4518.52 30
4518.68 28
4518.83 26
4518.98 23
4519.14 19
4519.29 14
4519.45 11
4519.60 10
4519.76 10
4519.91 13
4520.06 17
4520.22 22
4520.37 27
4520.53 30
4520.68 32
4520.84 33
4520.99 33
4521.14 33
4521.30 33
4521.45 35
4521.61 38
4521.76 42
4521.92 47
4522.07 51
4522.22 54
4522.38 56
4522.53 56
4522.69 54
4522.84 52
4523.00 49
4523.15 46
4523.31 43
4523.46 41
4523.61 41
4523.77 41
4523.92 44
4524.08 47
4524.23 52
4524.39 58
4524.54 63
4524.69 67
4524.85 69
4525.00 71
4525.16 71
4525.31 70
4525.47 69
4525.62 69
4525.78 69
4525.93 69
4526.08 70
4526.24 71
4526.39 72
4526.55 73
4526.70 75
4526.86 76
4527.01 78
4527.17 80
4527.32 81
4527.47 81
4527.63 80
4527.78 78
4527.94 76
4528.09 72
4528.25 70
4528.40 67
4528.56 66
4528.71 65
4528.86 65
4529.02 65
4529.17 65
4529.33 64
4529.48 63
4529.64 63
4529.79 63
4529.95 65
4530.10 68
4530.25 71
4530.41 74
4530.56 75
4530.72 76
4530.87 74
4531.03 71
4531.18 67
4531.34 63
4531.49 59
4531.65 55
4531.80 52
4531.95 49
4532.11 45
4532.26 41
4532.42 35
4532.57 28
4532.73 22
4532.88 16
4533.04 11
4533.19 7
4533.34 7
4533.50 8
4533.65 11
4533.81 16
4533.96 20
4534.12 24
4534.27 27
4534.43 29
4534.58 29
4534.74 28
4534.89 26
4535.05 24
4535.20 21
4535.35 19
4535.51 18
4535.66 17
4535.82 17
4535.97 19
4536.13 21
4536.28 23
4536.44 25
4536.59 26
4536.75 26
4536.90 25
4537.05 23
4537.21 21
4537.36 19
4537.52 18
4537.67 17
4537.83 18
4537.98 19
4538.14 21
4538.29 23
4538.45 24
4538.60 25
4538.76 25
4538.91 24
4539.06 22
4539.22 20
4539.37 17
4539.53 14
4539.68 12
4539.84 12
4539.99 14
4540.15 17
4540.30 20
4540.46 25
4540.61 28
4540.77 31
4540.92 31
4541.08 31
4541.23 28
4541.38 25
4541.54 20
4541.69 15
4541.85 10
4542.00 5
4542.16 1
4542.31 0
4542.47 0
4542.62 0
4542.78 0
4542.93 0
4543.09 0
4543.24 0
4543.40 0
4543.55 0
4543.71 0
4543.86 4
4544.01 8
4544.17 13
4544.32 18
4544.48 22
4544.63 24
4544.79 24
4544.94 22
4545.10 18
4545.25 13
4545.41 9
4545.56 7
4545.72 7
4545.87 9
4546.03 14
4546.18 20
4546.34 27
4546.49 34
4546.65 40
4546.80 46
4546.95 49
4547.11 52
4547.26 53
4547.42 53
4547.57 53
4547.73 52
4547.88 52
4548.04 52
4548.19 53
4548.35 55
4548.50 58
4548.66 61
4548.81 63
4548.97 65
4549.12 65
4549.28 64
4549.43 63
4549.59 61
4549.74 60
4549.90 60
4550.05 62
4550.21 64
4550.36 68
4550.52 71
4550.67 74
4550.83 75
4550.98 75
4551.13 73
4551.29 70
4551.44 67
4551.60 63
4551.75 59
4551.91 56
4552.06 53
4552.22 50
4552.37 48
4552.53 48
4552.68 49
4552.84 52
4552.99 56
4553.15 60
4553.30 63
4553.46 66
4553.61 66
4553.77 65
4553.92 64
4554.08 62
4554.23 60
4554.39 59
4554.54 58
4554.70 56
4554.85 55
4555.01 53
4555.16 50
4555.32 47
4555.47 44
4555.63 42
4555.78 41
4555.94 41
4556.09 42
4556.25 43
4556.40 44
4556.56 45
4556.71 46
4556.87 46
4557.02 46
4557.18 46
4557.33 45
4557.49 45
4557.64 44
4557.80 43
4557.95 42
4558.11 41
4558.26 39
4558.42 37
4558.57 34
4558.73 31
4558.88 28
4559.04 26
4559.19 24
4559.35 23
4559.50 23
4559.66 23
4559.81 24
4559.97 24
4560.12 25
4560.28 25
4560.43 25
4560.59 24
4560.74 24
4560.90 25
4561.05 26
4561.21 28
4561.36 30
4561.52 32
4561.67 33
4561.83 34
4561.98 33
4562.14 31
4562.29 29
4562.45 28
4562.60 27
4562.76 27
4562.91 28
4563.07 30
4563.22 31
4563.38 32
4563.53 32
4563.69 31
4563.84 30
4564.00 30
4564.15 29
4564.31 30
4564.46 30
4564.62 31
4564.77 32
4564.93 33
4565.08 35
4565.24 38
4565.39 42
4565.55 47
4565.70 52
4565.86 56
4566.01 58
4566.17 58
4566.32 56
4566.48 54
4566.63 53
4566.79 55
4566.94 61
4567.10 70
4567.25 82
4567.41 94
4567.56 106
4567.72 116
4567.87 124
4568.03 128
4568.18 129
4568.34 127
4568.49 123
4568.65 117
4568.80 109
4568.96 99
4569.11 89
4569.27 80
4569.43 73
4569.58 70
4569.74 72
4569.89 77
4570.05 85
4570.20 94
4570.36 103
4570.51 109
4570.67 112
4570.82 112
4570.98 108
4571.13 103
4571.29 96
4571.44 90
4571.60 84
4571.75 78
4571.91 74
4572.06 70
4572.22 66
4572.37 62
4572.53 58
4572.68 55
4572.84 51
4572.99 49
4573.15 46
4573.30 45
4573.46 44
4573.62 43
4573.77 42
4573.93 40
4574.08 39
4574.24 37
4574.39 35
4574.55 33
4574.70 32
4574.86 32
4575.01 31
4575.17 31
4575.32 31
4575.48 30
4575.63 29
4575.79 27
4575.94 24
4576.10 21
4576.25 18
4576.41 16
4576.57 14
4576.72 13
4576.88 12
4577.03 12
4577.19 12
4577.34 11
4577.50 10
4577.65 9
4577.81 6
4577.96 3
4578.12 0
4578.27 0
4578.43 0
4578.58 0
4578.74 0
4578.89 0
4579.05 0
4579.21 0
4579.36 5
4579.52 12
4579.67 19
4579.83 26
4579.98 31
4580.14 34
4580.29 36
4580.45 35
4580.60 34
4580.76 31
4580.91 29
4581.07 27
4581.22 26
4581.38 26
4581.54 27
4581.69 29
4581.85 30
4582.00 32
4582.16 33
4582.31 33
4582.47 32
4582.62 30
4582.78 28
4582.93 25
4583.09 21
4583.24 18
4583.40 14
4583.56 11
4583.71 7
4583.87 5
4584.02 3
4584.18 3
4584.33 3
4584.49 3
4584.64 4
4584.80 4
4584.95 5
4585.11 5
4585.26 6
4585.42 7
4585.58 8
4585.73 10
4585.89 13
4586.04 16
4586.20 20
4586.35 24
4586.51 27
4586.66 30
4586.82 30
4586.97 28
4587.13 24
4587.29 18
4587.44 11
4587.60 3
4587.75 0
4587.91 0
4588.06 0
4588.22 0
4588.37 0
4588.53 0
4588.68 0
4588.84 5
4589.00 11
4589.15 17
4589.31 21
4589.46 24
4589.62 26
4589.77 27
4589.93 27
4590.08 28
4590.24 28
4590.40 30
4590.55 31
4590.71 34
4590.86 36
4591.02 38
4591.17 40
4591.33 41
4591.48 41
4591.64 42
4591.79 44
4591.95 46
4592.11 50
4592.26 55
4592.42 61
4592.57 66
4592.73 69
4592.88 70
4593.04 68
4593.19 64
4593.35 59
4593.51 54
4593.66 49
4593.82 46
4593.97 44
4594.13 43
4594.28 43
4594.44 42
4594.60 40
4594.75 38
4594.91 35
4595.06 33
4595.22 33
4595.37 33
4595.53 34
4595.68 37
4595.84 39
4596.00 42
4596.15 45
4596.31 49
4596.46 52
4596.62 56
4596.77 61
4596.93 66
4597.08 72
4597.24 78
4597.40 84
4597.55 89
4597.71 94
4597.86 99
4598.02 103
4598.17 107
4598.33 110
4598.49 114
4598.64 118
4598.80 122
4598.95 125
4599.11 128
4599.26 130
4599.42 131
4599.58 130
4599.73 127
4599.89 122
4600.04 116
4600.20 109
4600.35 102
4600.51 95
4600.66 90
4600.82 86
4600.98 84
4601.13 85
4601.29 87
4601.44 90
4601.60 93
4601.75 96
4601.91 98
4602.07 99
4602.22 98
4602.38 96
4602.53 93
4602.69 90
4602.84 88
4603.00 86
4603.16 86
4603.31 86
4603.47 87
4603.62 88
4603.78 89
4603.93 88
4604.09 86
4604.25 83
4604.40 79
4604.56 74
4604.71 69
4604.87 63
4605.03 57
4605.18 52
4605.34 45
4605.49 39
4605.65 33
4605.80 28
4605.96 24
4606.12 22
4606.27 22
4606.43 24
4606.58 27
4606.74 31
4606.89 36
4607.05 40
4607.21 43
4607.36 46
4607.52 48
4607.67 50
4607.83 53
4607.98 56
4608.14 60
4608.30 64
4608.45 70
4608.61 76
4608.76 81
4608.92 87
4609.08 91
4609.23 94
4609.39 96
4609.54 98
4609.70 99
4609.85 102
4610.01 107
4610.17 113
4610.32 121
4610.48 131
4610.63 141
4610.79 151
4610.95 161
4611.10 171
4611.26 181
4611.41 191
4611.57 200
4611.73 209
4611.88 216
4612.04 223
4612.19 229
4612.35 236
4612.50 243
4612.66 253
4612.82 265
4612.97 278
4613.13 294
4613.28 310
4613.44 327
4613.60 345
4613.75 363
4613.91 381
4614.06 397
4614.22 413
4614.38 427
4614.53 440
4614.69 452
4614.84 462
4615.00 472
4615.16 481
4615.31 491
4615.47 501
4615.62 510
4615.78 518
4615.93 525
4616.09 529
4616.25 532
4616.40 533
4616.56 533
4616.71 531
4616.87 529
4617.03 525
4617.18 520
4617.34 514
4617.49 507
4617.65 500
4617.81 492
4617.96 485
4618.12 479
4618.27 473
4618.43 466
4618.59 460
4618.74 454
4618.90 448
4619.05 443
4619.21 438
4619.37 433
4619.52 428
4619.68 420
4619.83 410
4619.99 397
4620.15 382
4620.30 365
4620.46 348
4620.61 331
4620.77 315
4620.93 301
4621.08 288
4621.24 276
4621.39 263
4621.55 251
4621.71 238
4621.86 226
4622.02 216
4622.17 206
4622.33 198
4622.49 190
4622.64 183
4622.80 176
4622.95 169
4623.11 161
4623.27 155
4623.42 150
4623.58 148
4623.74 149
4623.89 152
4624.05 157
4624.20 162
4624.36 166
4624.52 168
4624.67 168
4624.83 166
4624.98 164
4625.14 162
4625.30 160
4625.45 158
4625.61 156
4625.76 154
4625.92 151
4626.08 148
4626.23 144
4626.39 141
4626.55 138
4626.70 137
4626.86 137
4627.01 139
4627.17 141
4627.33 144
4627.48 147
4627.64 150
4627.79 151
4627.95 152
4628.11 151
4628.26 150
4628.42 148
4628.57 146
4628.73 144
4628.89 142
4629.04 141
4629.20 139
4629.36 137
4629.51 134
4629.67 131
4629.82 127
4629.98 122
4630.14 117
4630.29 113
4630.45 109
4630.61 107
4630.76 108
4630.92 110
4631.07 113
4631.23 117
4631.39 121
4631.54 123
4631.70 122
4631.85 119
4632.01 114
4632.17 107
4632.32 99
4632.48 91
4632.64 85
4632.79 79
4632.95 75
4633.10 71
4633.26 68
4633.42 64
4633.57 61
4633.73 58
4633.89 55
4634.04 54
4634.20 54
4634.35 56
4634.51 59
4634.67 62
4634.82 65
4634.98 68
4635.14 69
4635.29 69
4635.45 69
4635.60 69
4635.76 69
4635.92 69
4636.07 69
4636.23 70
4636.39 70
4636.54 70
4636.70 70
4636.85 69
4637.01 69
4637.17 68
4637.32 67
4637.48 66
4637.64 64
4637.79 63
4637.95 62
4638.11 61
4638.26 62
4638.42 65
4638.57 69
4638.73 75
4638.89 82
4639.04 90
4639.20 99
4639.36 107
4639.51 114
4639.67 119
4639.83 123
4639.98 126
4640.14 127
4640.29 128
4640.45 128
4640.61 128
4640.76 129
4640.92 131
4641.08 134
4641.23 138
4641.39 144
4641.55 153
4641.70 162
4641.86 172
4642.01 182
4642.17 191
4642.33 200
4642.48 208
4642.64 215
4642.80 221
4642.95 227
4643.11 231
4643.27 236
4643.42 239
4643.58 242
4643.73 244
4643.89 246
4644.05 247
4644.20 247
4644.36 246
4644.52 243
4644.67 239
4644.83 232
4644.99 223
4645.14 212
4645.30 201
4645.46 190
4645.61 179
4645.77 170
4645.92 164
4646.08 159
4646.24 157
4646.39 157
4646.55 158
4646.71 161
4646.86 164
4647.02 168
4647.18 171
4647.33 174
4647.49 177
4647.65 178
4647.80 179
4647.96 179
4648.12 177
4648.27 173
4648.43 168
4648.58 162
4648.74 156
4648.90 151
4649.05 146
4649.21 142
4649.37 138
4649.52 136
4649.68 133
4649.84 131
4649.99 129
4650.15 128
4650.31 128
4650.46 127
4650.62 127
4650.78 125
4650.93 123
4651.09 120
4651.25 115
4651.40 111
4651.56 107
4651.72 106
4651.87 106
4652.03 109
4652.18 114
4652.34 120
4652.50 126
4652.65 130
4652.81 134
4652.97 136
4653.12 137
4653.28 138
4653.44 140
4653.59 143
4653.75 147
4653.91 149
4654.06 150
4654.22 149
4654.38 145
4654.53 140
4654.69 135
4654.85 130
4655.00 127
4655.16 126
4655.32 128
4655.47 131
4655.63 135
4655.79 141
4655.94 146
4656.10 152
4656.26 158
4656.41 164
4656.57 169
4656.73 174
4656.88 178
4657.04 181
4657.20 182
4657.35 181
4657.51 179
4657.67 173
4657.82 166
4657.98 157
4658.14 147
4658.29 137
4658.45 128
4658.61 120
4658.76 116
4658.92 116
4659.08 119
4659.23 125
4659.39 132
4659.55 140
4659.70 146
4659.86 149
4660.02 150
4660.17 147
4660.33 142
4660.49 137
4660.64 132
4660.80 129
4660.96 127
4661.11 127
4661.27 128
4661.43 128
4661.58 127
4661.74 125
4661.90 121
4662.05 116
4662.21 111
4662.37 107
4662.52 104
4662.68 102
4662.84 102
4662.99 104
4663.15 106
4663.31 108
4663.46 111
4663.62 114
4663.78 118
4663.93 122
4664.09 126
4664.25 132
4664.40 137
4664.56 142
4664.72 147
4664.87 152
4665.03 156
4665.19 160
4665.34 165
4665.50 170
4665.66 175
4665.82 180
4665.97 184
4666.13 187
4666.29 188
4666.44 189
4666.60 189
4666.76 190
4666.91 192
4667.07 196
4667.23 201
4667.38 205
4667.54 209
4667.70 212
4667.85 212
4668.01 211
4668.17 209
4668.32 207
4668.48 206
4668.64 207
4668.79 210
4668.95 216
4669.11 224
4669.27 234
4669.42 244
4669.58 254
4669.74 263
4669.89 270
4670.05 277
4670.21 282
4670.36 285
4670.52 287
4670.68 288
4670.83 287
4670.99 286
4671.15 285
4671.30 284
4671.46 286
4671.62 291
4671.77 297
4671.93 305
4672.09 312
4672.25 317
4672.40 319
4672.56 317
4672.72 311
4672.87 303
4673.03 293
4673.19 283
4673.34 275
4673.50 269
4673.66 266
4673.81 264
4673.97 265
4674.13 268
4674.29 270
4674.44 273
4674.60 274
4674.76 273
4674.91 270
4675.07 265
4675.23 259
4675.38 252
4675.54 246
4675.70 242
4675.85 241
4676.01 243
4676.17 249
4676.33 257
4676.48 267
4676.64 277
4676.80 286
4676.95 294
4677.11 300
4677.27 306
4677.42 314
4677.58 326
4677.74 342
4677.90 363
4678.05 387
4678.21 414
4678.37 441
4678.52 466
4678.68 487
4678.84 506
4678.99 521
4679.15 534
4679.31 548
4679.47 564
4679.62 582
4679.78 605
4679.94 633
4680.09 667
4680.25 707
4680.41 752
4680.56 801
4680.72 853
4680.88 907
4681.04 963
4681.19 1020
4681.35 1079
4681.51 1142
4681.66 1209
4681.82 1282
4681.98 1359
4682.13 1439
4682.29 1521
4682.45 1604
4682.61 1688
4682.76 1773
4682.92 1862
4683.08 1955
4683.23 2053
4683.39 2155
4683.55 2257
4683.71 2356
4683.86 2448
4684.02 2531
4684.18 2602
4684.33 2662
4684.49 2712
4684.65 2753
4684.81 2787
4684.96 2816
4685.12 2840
4685.28 2862
4685.43 2882
4685.59 2903
4685.75 2923
4685.91 2944
4686.06 2964
4686.22 2984
4686.38 3001
4686.53 3013
4686.69 3021
4686.85 3021
4687.01 3014
4687.16 2999
4687.32 2977
4687.48 2948
4687.63 2912
4687.79 2871
4687.95 2826
4688.11 2778
4688.26 2726
4688.42 2672
4688.58 2616
4688.73 2556
4688.89 2492
4689.05 2424
4689.21 2353
4689.36 2279
4689.52 2204
4689.68 2128
4689.83 2053
4689.99 1980
4690.15 1909
4690.31 1841
4690.46 1775
4690.62 1710
4690.78 1647
4690.93 1586
4691.09 1525
4691.25 1466
4691.41 1410
4691.56 1356
4691.72 1305
4691.88 1257
4692.03 1211
4692.19 1170
4692.35 1131
4692.51 1096
4692.66 1063
4692.82 1033
4692.98 1005
4693.14 980
4693.29 956
4693.45 933
4693.61 911
4693.76 889
4693.92 866
4694.08 841
4694.24 813
4694.39 783
4694.55 751
4694.71 718
4694.87 685
4695.02 654
4695.18 626
4695.34 600
4695.49 577
4695.65 555
4695.81 533
4695.97 512
4696.12 488
4696.28 464
4696.44 438
4696.60 412
4696.75 388
4696.91 365
4697.07 345
4697.22 329
4697.38 315
4697.54 303
4697.70 293
4697.85 286
4698.01 280
4698.17 278
4698.33 278
4698.48 280
4698.64 284
4698.80 287
4698.96 288
4699.11 286
4699.27 279
4699.43 270
4699.58 258
4699.74 246
4699.90 234
4700.06 225
4700.21 217
4700.37 210
4700.53 205
4700.69 199
4700.84 194
4701.00 189
4701.16 185
4701.32 182
4701.47 180
4701.63 178
4701.79 175
4701.95 171
4702.10 167
4702.26 160
4702.42 153
4702.57 146
4702.73 140
4702.89 134
4703.05 128
4703.20 123
4703.36 118
4703.52 114
4703.68 111
4703.83 110
4703.99 111
4704.15 115
4704.31 120
4704.46 126
4704.62 131
4704.78 134
4704.94 134
4705.09 131
4705.25 124
4705.41 117
4705.57 109
4705.72 102
4705.88 97
4706.04 94
4706.20 92
4706.35 91
4706.51 91
4706.67 89
4706.83 86
4706.98 83
4707.14 78
4707.30 73
4707.46 69
4707.61 66
4707.77 63
4707.93 62
4708.09 60
4708.24 59
4708.40 59
4708.56 58
4708.72 59
4708.87 59
4709.03 60
4709.19 62
4709.35 63
4709.50 63
4709.66 63
4709.82 62
4709.98 60
4710.13 58
4710.29 55
4710.45 53
4710.61 51
4710.76 49
4710.92 47
4711.08 45
4711.24 44
4711.39 44
4711.55 45
4711.71 47
4711.87 49
4712.02 50
4712.18 49
4712.34 48
4712.50 46
4712.65 45
4712.81 44
4712.97 45
4713.13 48
4713.28 52
4713.44 55
4713.60 58
4713.76 58
4713.91 56
4714.07 53
4714.23 49
4714.39 44
4714.54 41
4714.70 38
4714.86 37
4715.02 36
4715.18 36
4715.33 36
4715.49 35
4715.65 33
4715.81 30
4715.96 26
4716.12 21
4716.28 16
4716.44 10
4716.59 4
4716.75 0
4716.91 0
4717.07 0
4717.22 0
4717.38 0
4717.54 0
4717.70 0
4717.86 0
4718.01 1
4718.17 9
4718.33 18
4718.49 27
4718.64 34
4718.80 41
4718.96 46
4719.12 50
4719.27 52
4719.43 54
4719.59 54
4719.75 52
4719.90 49
4720.06 44
4720.22 39
4720.38 32
4720.54 26
4720.69 20
4720.85 15
4721.01 12
4721.17 11
4721.32 11
4721.48 11
4721.64 10
4721.80 10
4721.96 8
4722.11 6
4722.27 4
4722.43 2
4722.59 2
4722.74 4
4722.90 9
4723.06 15
4723.22 22
4723.37 29
4723.53 36
4723.69 42
4723.85 45
4724.01 47
4724.16 48
4724.32 46
4724.48 43
4724.64 39
4724.79 33
4724.95 27
4725.11 21
4725.27 16
4725.43 13
4725.58 11
4725.74 11
4725.90 13
4726.06 17
4726.21 21
4726.37 25
4726.53 29
4726.69 32
4726.85 35
4727.00 37
4727.16 38
4727.32 40
4727.48 40
4727.63 41
4727.79 41
4727.95 41
4728.11 42
4728.27 42
4728.42 43
4728.58 45
4728.74 45
4728.90 45
4729.06 44
4729.21 42
4729.37 40
4729.53 38
4729.69 36
4729.84 34
4730.00 33
4730.16 32
4730.32 29
4730.48 26
4730.63 22
4730.79 17
4730.95 12
4731.11 7
4731.27 4
4731.42 3
4731.58 2
4731.74 2
4731.90 3
4732.05 2
4732.21 2
4732.37 1
4732.53 1
4732.69 1
4732.84 3
4733.00 6
4733.16 10
4733.32 15
4733.48 19
4733.63 22
4733.79 24
4733.95 26
4734.11 27
4734.27 28
4734.42 28
4734.58 27
4734.74 26
4734.90 25
4735.06 24
4735.21 25
4735.37 27
4735.53 30
4735.69 35
4735.85 42
4736.00 48
4736.16 53
4736.32 57
4736.48 58
4736.64 57
4736.79 54
4736.95 49
4737.11 43
4737.27 36
4737.42 29
4737.58 22
4737.74 14
4737.90 7
4738.06 1
4738.21 0
4738.37 0
4738.53 0
4738.69 0
4738.85 0
4739.00 0
4739.16 0
4739.32 0
4739.48 0
4739.64 3
4739.79 7
4739.95 11
4740.11 15
4740.27 18
4740.43 19
4740.59 18
4740.74 15
4740.90 11
4741.06 6
4741.22 2
4741.38 0
4741.53 0
4741.69 0
4741.85 0
4742.01 0
4742.17 0
4742.32 0
4742.48 0
4742.64 2
4742.80 5
4742.96 8
4743.11 12
4743.27 16
4743.43 19
4743.59 22
4743.75 23
4743.90 23
4744.06 22
4744.22 19
4744.38 16
4744.54 11
4744.69 6
4744.85 1
4745.01 0
4745.17 0
4745.33 0
4745.49 0
4745.64 0
4745.80 0
4745.96 3
4746.12 5
4746.28 6
4746.43 7
4746.59 8
4746.75 9
4746.91 10
4747.07 11
4747.22 12
4747.38 13
4747.54 14
4747.70 14
4747.86 14
4748.02 13
4748.17 12
4748.33 11
4748.49 9
4748.65 7
4748.81 6
4748.96 4
4749.12 3
4749.28 2
4749.44 2
4749.60 3
4749.76 5
4749.91 9
4750.07 14
4750.23 19
4750.39 23
4750.55 27
4750.70 29
4750.86 29
4751.02 28
4751.18 26
4751.34 24
4751.50 23
4751.65 22
4751.81 22
4751.97 24
4752.13 26
4752.29 29
4752.45 32
4752.60 36
4752.76 38
4752.92 39
4753.08 39
4753.24 38
4753.39 36
4753.55 34
4753.71 34
4753.87 37
4754.03 43
4754.19 52
4754.34 63
4754.50 77
4754.66 91
4754.82 104
4754.98 116
4755.14 125
4755.29 132
4755.45 137
4755.61 141
4755.77 145
4755.93 150
4756.09 157
4756.24 166
4756.40 178
4756.56 189
4756.72 200
4756.88 210
4757.04 216
4757.19 218
4757.35 216
4757.51 211
4757.67 204
4757.83 195
4757.98 185
4758.14 177
4758.30 169
4758.46 164
4758.62 161
4758.78 160
4758.93 160
4759.09 160
4759.25 161
4759.41 161
4759.57 161
4759.73 159
4759.89 156
4760.04 151
4760.20 145
4760.36 137
4760.52 127
4760.68 117
4760.84 107
4760.99 97
4761.15 87
4761.31 77
4761.47 69
4761.63 62
4761.79 55
4761.94 50
4762.10 47
4762.26 45
4762.42 44
4762.58 44
4762.74 45
4762.89 47
4763.05 49
4763.21 51
4763.37 52
4763.53 52
4763.69 52
4763.84 51
4764.00 49
4764.16 47
4764.32 46
4764.48 45
4764.64 44
4764.80 44
4764.95 44
4765.11 44
4765.27 43
4765.43 42
4765.59 41
4765.75 39
4765.90 36
4766.06 34
4766.22 32
4766.38 30
4766.54 27
4766.70 25
4766.86 24
4767.01 22
4767.17 22
4767.33 22
4767.49 23
4767.65 25
4767.81 27
4767.96 28
4768.12 28
4768.28 26
4768.44 22
4768.60 17
4768.76 10
4768.92 4
4769.07 0
4769.23 0
4769.39 0
4769.55 0
4769.71 0
4769.87 4
4770.03 12
4770.18 20
4770.34 29
4770.50 36
4770.66 41
4770.82 44
4770.98 44
4771.14 42
4771.29 37
4771.45 31
4771.61 24
4771.77 16
4771.93 9
4772.09 3
4772.24 0
4772.40 0
4772.56 0
4772.72 0
4772.88 0
4773.04 0
4773.20 0
4773.35 2
4773.51 4
4773.67 5
4773.83 5
4773.99 5
4774.15 4
4774.31 4
4774.47 5
4774.62 6
4774.78 7
4774.94 8
4775.10 9
4775.26 8
4775.42 7
4775.58 4
4775.73 1
4775.89 0
4776.05 0
4776.21 0
4776.37 0
4776.53 0
4776.69 0
4776.84 0
4777.00 1
4777.16 4
4777.32 8
4777.48 11
4777.64 15
4777.80 18
4777.95 20
4778.11 21
4778.27 21
4778.43 19
4778.59 17
4778.75 15
4778.91 12
4779.07 10
4779.22 8
4779.38 7
4779.54 7
4779.70 8
4779.86 10
4780.02 12
4780.18 15
4780.34 20
4780.49 25
4780.65 32
4780.81 40
4780.97 48
4781.13 56
4781.29 64
4781.45 70
4781.60 75
4781.76 79
4781.92 82
4782.08 86
4782.24 90
4782.40 94
4782.56 101
4782.72 109
4782.87 119
4783.03 130
4783.19 143
4783.35 157
4783.51 170
4783.67 184
4783.83 196
4783.99 208
4784.14 219
4784.30 230
4784.46 243
4784.62 257
4784.78 274
4784.94 292
4785.10 312
4785.26 334
4785.41 356
4785.57 380
4785.73 405
4785.89 433
4786.05 462
4786.21 494
4786.37 526
4786.53 558
4786.69 589
4786.84 618
4787.00 647
4787.16 674
4787.32 701
4787.48 729
4787.64 755
4787.80 781
4787.96 802
4788.11 819
4788.27 831
4788.43 837
4788.59 838
4788.75 835
4788.91 830
4789.07 823
4789.23 814
4789.39 802
4789.54 786
4789.70 765
4789.86 740
4790.02 710
4790.18 678
4790.34 646
4790.50 616
4790.66 588
4790.81 565
4790.97 546
4791.13 530
4791.29 515
4791.45 501
4791.61 485
4791.77 468
4791.93 449
4792.09 429
4792.24 409
4792.40 389
4792.56 369
4792.72 349
4792.88 329
4793.04 309
4793.20 288
4793.36 267
4793.52 247
4793.67 228
4793.83 210
4793.99 195
4794.15 182
4794.31 172
4794.47 163
4794.63 155
4794.79 148
4794.95 139
4795.11 131
4795.26 121
4795.42 112
4795.58 103
4795.74 95
4795.90 88
4796.06 83
4796.22 79
4796.38 77
4796.54 77
4796.69 79
4796.85 81
4797.01 84
4797.17 87
4797.33 89
4797.49 89
4797.65 88
4797.81 86
4797.97 83
4798.13 79
4798.28 74
4798.44 69
4798.60 64
4798.76 60
4798.92 58
4799.08 57
4799.24 57
4799.40 59
4799.56 61
4799.72 64
4799.87 66
4800.03 67
4800.19 68
4800.35 69
4800.51 71
4800.67 73
4800.83 76
4800.99 78
4801.15 79
4801.31 79
4801.47 78
4801.62 75
4801.78 72
4801.94 68
4802.10 65
4802.26 63
4802.42 60
4802.58 56
4802.74 51
4802.90 43
4803.06 34
4803.21 23
4803.37 12
4803.53 3
4803.69 0
4803.85 0
4804.01 0
4804.17 0
4804.33 1
4804.49 8
4804.65 15
4804.81 22
4804.96 28
4805.12 33
4805.28 38
4805.44 43
4805.60 49
4805.76 55
4805.92 61
4806.08 67
4806.24 72
4806.40 76
4806.56 79
4806.72 82
4806.87 86
4807.03 90
4807.19 95
4807.35 103
4807.51 111
4807.67 120
4807.83 129
4807.99 138
4808.15 145
4808.31 151
4808.47 155
4808.62 160
4808.78 164
4808.94 170
4809.10 177
4809.26 184
4809.42 191
4809.58 197
4809.74 200
4809.90 201
4810.06 200
4810.22 198
4810.38 197
4810.54 197
4810.69 200
4810.85 204
4811.01 208
4811.17 213
4811.33 216
4811.49 217
4811.65 217
4811.81 215
4811.97 212
4812.13 209
4812.29 204
4812.45 197
4812.60 189
4812.76 180
4812.92 168
4813.08 155
4813.24 142
4813.40 128
4813.56 116
4813.72 106
4813.88 98
4814.04 94
4814.20 92
4814.36 92
4814.52 94
4814.68 96
4814.83 97
4814.99 97
4815.15 96
4815.31 94
4815.47 92
4815.63 91
4815.79 90
4815.95 89
4816.11 88
4816.27 86
4816.43 83
4816.59 80
4816.75 77
4816.91 75
4817.06 74
4817.22 73
4817.38 73
4817.54 72
4817.70 71
4817.86 69
4818.02 67
4818.18 66
4818.34 66
4818.50 67
4818.66 69
4818.82 71
4818.98 71
4819.14 70
4819.29 67
4819.45 62
4819.61 56
4819.77 49
4819.93 43
4820.09 38
4820.25 36
4820.41 35
4820.57 36
4820.73 38
4820.89 41
4821.05 44
4821.21 47
4821.37 50
4821.53 55
4821.69 62
4821.84 69
4822.00 76
4822.16 82
4822.32 86
4822.48 88
4822.64 88
4822.80 89
4822.96 91
4823.12 97
4823.28 107
4823.44 121
4823.60 137
4823.76 153
4823.92 168
4824.08 179
4824.24 187
4824.40 191
4824.55 193
4824.71 195
4824.87 198
4825.03 202
4825.19 207
4825.35 213
4825.51 220
4825.67 226
4825.83 231
4825.99 235
4826.15 239
4826.31 240
4826.47 241
4826.63 242
4826.79 241
4826.95 240
4827.11 239
4827.27 236
4827.42 233
4827.58 228
4827.74 222
4827.90 215
4828.06 208
4828.22 201
4828.38 193
4828.54 187
4828.70 180
4828.86 174
4829.02 168
4829.18 162
4829.34 156
4829.50 150
4829.66 145
4829.82 140
4829.98 136
4830.14 133
4830.30 131
4830.46 129
4830.61 127
4830.77 125
4830.93 122
4831.09 118
4831.25 114
4831.41 108
4831.57 102
4831.73 95
4831.89 89
4832.05 82
4832.21 77
4832.37 72
4832.53 67
4832.69 62
4832.85 57
4833.01 52
4833.17 47
4833.33 42
4833.49 38
4833.65 37
4833.81 37
4833.97 39
4834.13 42
4834.28 47
4834.44 52
4834.60 57
4834.76 61
4834.92 64
4835.08 66
4835.24 66
4835.40 65
4835.56 62
4835.72 58
4835.88 54
4836.04 49
4836.20 46
4836.36 44
4836.52 44
4836.68 44
4836.84 45
4837.00 46
4837.16 45
4837.32 43
4837.48 40
4837.64 36
4837.80 33
4837.96 31
4838.12 31
4838.28 33
4838.43 35
4838.59 38
4838.75 40
4838.91 42
4839.07 43
4839.23 43
4839.39 43
4839.55 44
4839.71 45
4839.87 47
4840.03 49
4840.19 51
4840.35 52
4840.51 52
4840.67 50
4840.83 48
4840.99 45
4841.15 42
4841.31 39
4841.47 37
4841.63 35
4841.79 34
4841.95 35
4842.11 36
4842.27 38
4842.43 41
4842.59 44
4842.75 47
4842.91 50
4843.07 52
4843.23 55
4843.39 58
4843.55 62
4843.71 68
4843.86 74
4844.02 82
4844.18 90
4844.34 98
4844.50 105
4844.66 111
4844.82 116
4844.98 119
4845.14 122
4845.30 124
4845.46 127
4845.62 129
4845.78 130
4845.94 131
4846.10 133
4846.26 134
4846.42 137
4846.58 142
4846.74 148
4846.90 157
4847.06 167
4847.22 177
4847.38 186
4847.54 192
4847.70 195
4847.86 194
4848.02 191
4848.18 186
4848.34 180
4848.50 176
4848.66 173
4848.82 173
4848.98 174
4849.14 175
4849.30 176
4849.46 176
4849.62 175
4849.78 171
4849.94 165
4850.10 157
4850.26 148
4850.42 139
4850.58 129
4850.74 120
4850.90 112
4851.06 105
4851.22 100
4851.38 96
4851.54 94
4851.70 93
4851.86 92
4852.02 92
4852.18 91
4852.34 90
4852.50 87
4852.66 84
4852.81 81
4852.97 78
4853.13 76
4853.29 76
4853.45 78
4853.61 81
4853.77 85
4853.93 89
4854.09 93
4854.25 97
4854.41 98
4854.57 99
4854.73 99
4854.89 99
4855.05 99
4855.21 99
4855.37 100
4855.53 102
4855.69 105
4855.85 108
4856.01 111
4856.17 116
4856.33 121
4856.49 128
4856.65 136
4856.81 146
4856.97 158
4857.13 173
4857.29 188
4857.45 204
4857.61 220
4857.77 235
4857.93 249
4858.09 262
4858.25 277
4858.41 292
4858.57 309
4858.73 327
4858.89 346
4859.05 365
4859.21 383
4859.37 402
4859.53 422
4859.69 443
4859.85 469
4860.01 500
4860.17 538
4860.33 582
4860.49 631
4860.65 685
4860.81 743
4860.97 802
4861.13 863
4861.29 922
4861.45 979
4861.61 1034
4861.77 1087
4861.93 1138
4862.09 1190
4862.25 1243
4862.41 1301
4862.57 1363
4862.73 1430
4862.89 1499
4863.05 1569
4863.21 1636
4863.37 1697
4863.53 1751
4863.69 1798
4863.85 1837
4864.01 1871
4864.17 1900
4864.33 1924
4864.49 1944
4864.65 1959
4864.81 1969
4864.97 1974
4865.13 1973
4865.29 1966
4865.45 1953
4865.62 1933
4865.78 1907
4865.94 1873
4866.10 1832
4866.26 1786
4866.42 1736
4866.58 1684
4866.74 1631
4866.90 1579
4867.06 1527
4867.22 1476
4867.38 1424
4867.54 1370
4867.70 1312
4867.86 1251
4868.02 1188
4868.18 1124
4868.34 1061
4868.50 1002
4868.66 947
4868.82 898
4868.98 854
4869.14 815
4869.30 781
4869.46 751
4869.62 724
4869.78 699
4869.94 675
4870.10 652
4870.26 629
4870.42 604
4870.58 578
4870.74 551
4870.90 523
4871.06 493
4871.22 463
4871.38 434
4871.54 406
4871.70 379
4871.86 354
4872.02 332
4872.18 313
4872.34 298
4872.50 285
4872.66 275
4872.82 266
4872.98 258
4873.14 250
4873.30 242
4873.46 234
4873.62 226
4873.78 218
4873.94 210
4874.10 203
4874.26 197
4874.42 192
4874.59 189
4874.75 186
4874.91 183
4875.07 178
4875.23 171
4875.39 162
4875.55 151
4875.71 140
4875.87 131
4876.03 122
4876.19 116
4876.35 111
4876.51 108
4876.67 106
4876.83 104
4876.99 104
4877.15 104
4877.31 105
4877.47 108
4877.63 110
4877.79 113
4877.95 116
4878.11 117
4878.27 118
4878.43 118
4878.59 119
4878.75 121
4878.91 124
4879.07 129
4879.23 133
4879.39 138
4879.55 141
4879.71 143
4879.87 143
4880.04 142
4880.20 140
4880.36 138
4880.52 135
4880.68 132
4880.84 128
4881.00 124
4881.16 118
4881.32 112
4881.48 106
4881.64 100
4881.80 96
4881.96 93
4882.12 92
4882.28 91
4882.44 91
4882.60 91
4882.76 90
4882.92 87
4883.08 82
4883.24 76
4883.40 68
4883.56 61
4883.72 54
4883.88 50
4884.04 49
4884.21 50
4884.37 54
4884.53 59
4884.69 66
4884.85 72
4885.01 77
4885.17 82
4885.33 87
4885.49 91
4885.65 95
4885.81 99
4885.97 102
4886.13 105
4886.29 107
4886.45 108
4886.61 108
4886.77 108
4886.93 108
4887.09 111
4887.25 114
4887.41 120
4887.57 127
4887.73 135
4887.90 143
4888.06 150
4888.22 156
4888.38 161
4888.54 163
4888.70 163
4888.86 162
4889.02 160
4889.18 158
4889.34 156
4889.50 156
4889.66 157
4889.82 159
4889.98 163
4890.14 167
4890.30 172
4890.46 178
4890.62 185
4890.78 193
4890.94 202
4891.11 211
4891.27 219
4891.43 226
4891.59 231
4891.75 234
4891.91 236
4892.07 235
4892.23 234
4892.39 232
4892.55 231
4892.71 231
4892.87 232
4893.03 234
4893.19 237
4893.35 241
4893.51 245
4893.67 250
4893.83 254
4894.00 258
4894.16 260
4894.32 260
4894.48 259
4894.64 256
4894.80 252
4894.96 246
4895.12 239
4895.28 231
4895.44 223
4895.60 215
4895.76 207
4895.92 200
4896.08 194
4896.24 188
4896.40 183
4896.56 179
4896.73 175
4896.89 171
4897.05 168
4897.21 166
4897.37 163
4897.53 162
4897.69 161
4897.85 159
4898.01 157
4898.17 154
4898.33 148
4898.49 141
4898.65 133
4898.81 123
4898.97 115
4899.13 108
4899.30 104
4899.46 102
4899.62 104
4899.78 107
4899.94 112
4900.10 117
4900.26 121
4900.42 123
4900.58 122
4900.74 119
4900.90 112
4901.06 103
4901.22 92
4901.38 81
4901.54 72
4901.71 65
4901.87 61
4902.03 61
4902.19 64
4902.35 70
4902.51 77
4902.67 85
4902.83 92
4902.99 99
4903.15 105
4903.31 109
4903.47 112
4903.63 113
4903.79 113
4903.96 112
4904.12 111
4904.28 111
4904.44 113
4904.60 116
4904.76 121
4904.92 127
4905.08 133
4905.24 138
4905.40 142
4905.56 143
4905.72 143
4905.88 140
4906.05 136
4906.21 130
4906.37 123
4906.53 116
4906.69 109
4906.85 103
4907.01 97
4907.17 92
4907.33 88
4907.49 86
4907.65 84
4907.81 84
4907.97 84
4908.14 85
4908.30 87
4908.46 90
4908.62 95
4908.78 100
4908.94 108
4909.10 118
4909.26 130
4909.42 144
4909.58 157
4909.74 168
4909.90 177
4910.07 183
4910.23 185
4910.39 183
4910.55 180
4910.71 176
4910.87 172
4911.03 168
4911.19 166
4911.35 164
4911.51 162
4911.67 160
4911.83 158
4912.00 156
4912.16 154
4912.32 153
4912.48 151
4912.64 150
4912.80 147
4912.96 144
4913.12 140
4913.28 135
4913.44 129
4913.60 125
4913.77 122
4913.93 121
4914.09 122
4914.25 124
4914.41 127
4914.57 129
4914.73 131
4914.89 131
4915.05 131
4915.21 130
4915.37 128
4915.54 126
4915.70 123
4915.86 120
4916.02 115
4916.18 110
4916.34 104
4916.50 98
4916.66 92
4916.82 87
4916.98 84
4917.14 81
4917.31 79
4917.47 78
4917.63 78
4917.79 78
4917.95 79
4918.11 79
4918.27 79
4918.43 77
4918.59 74
4918.75 70
4918.92 65
4919.08 60
4919.24 54
4919.40 48
4919.56 44
4919.72 40
4919.88 38
4920.04 37
4920.20 39
4920.36 41
4920.53 46
4920.69 51
4920.85 57
4921.01 63
4921.17 68
4921.33 71
4921.49 73
4921.65 72
4921.81 70
4921.97 65
4922.14 59
4922.30 53
4922.46 46
4922.62 40
4922.78 34
4922.94 29
4923.10 25
4923.26 22
4923.42 20
4923.58 18
4923.75 18
4923.91 18
4924.07 19
4924.23 21
4924.39 22
4924.55 24
4924.71 25
4924.87 26
4925.03 26
4925.20 27
4925.36 26
4925.52 26
4925.68 26
4925.84 26
4926.00 26
4926.16 27
4926.32 28
4926.48 29
4926.65 30
4926.81 31
4926.97 31
4927.13 30
4927.29 28
4927.45 27
4927.61 26
4927.77 27
4927.93 28
4928.10 31
4928.26 34
4928.42 39
4928.58 43
4928.74 47
4928.90 50
4929.06 52
4929.22 52
4929.38 51
4929.55 49
4929.71 47
4929.87 46
4930.03 44
4930.19 44
4930.35 45
4930.51 46
4930.67 48
4930.84 51
4931.00 53
4931.16 55
4931.32 55
4931.48 54
4931.64 52
4931.80 49
4931.96 45
4932.12 40
4932.29 36
4932.45 33
4932.61 31
4932.77 29
4932.93 29
4933.09 29
4933.25 29
4933.41 29
4933.58 30
4933.74 30
4933.90 31
4934.06 31
4934.22 30
4934.38 29
4934.54 27
4934.70 24
4934.87 20
4935.03 16
4935.19 12
4935.35 9
4935.51 6
4935.67 4
4935.83 3
4935.99 2
4936.16 2
4936.32 3
4936.48 4
4936.64 6
4936.80 7
4936.96 9
4937.12 10
4937.28 12
4937.45 13
4937.61 13
4937.77 13
4937.93 12
4938.09 11
4938.25 9
4938.41 7
4938.57 5
4938.74 5
4938.90 6
4939.06 8
4939.22 11
4939.38 14
4939.54 17
4939.70 18
4939.87 17
4940.03 15
4940.19 13
4940.35 9
4940.51 6
4940.67 4
4940.83 1
4940.99 0
4941.16 0
4941.32 0
4941.48 0
4941.64 0
4941.80 0
4941.96 0
4942.12 0
4942.29 2
4942.45 5
4942.61 9
4942.77 12
4942.93 15
4943.09 17
4943.25 18
4943.41 20
4943.58 21
4943.74 23
4943.90 25
4944.06 28
4944.22 32
4944.38 37
4944.54 41
4944.71 45
4944.87 48
4945.03 50
4945.19 50
4945.35 48
4945.51 45
4945.67 41
4945.84 37
4946.00 33
4946.16 30
4946.32 29
4946.48 30
4946.64 32
4946.80 35
4946.97 38
4947.13 40
4947.29 41
4947.45 40
4947.61 38
4947.77 36
4947.93 33
4948.10 32
4948.26 31
4948.42 31
4948.58 32
4948.74 32
4948.90 31
4949.06 29
4949.23 26
4949.39 24
4949.55 23
4949.71 23
4949.87 25
4950.03 27
4950.20 30
4950.36 31
4950.52 31
4950.68 29
4950.84 27
4951.00 24
4951.16 22
4951.33 21
4951.49 21
4951.65 22
4951.81 24
4951.97 26
4952.13 29
4952.29 32
4952.46 35
4952.62 38
4952.78 41
4952.94 44
4953.10 45
4953.26 46
4953.43 45
4953.59 42
4953.75 40
4953.91 37
4954.07 35
4954.23 33
4954.39 33
4954.56 33
4954.72 33
4954.88 33
4955.04 31
4955.20 29
4955.36 26
4955.53 22
4955.69 18
4955.85 14
4956.01 10
4956.17 6
4956.33 3
4956.50 0
4956.66 0
4956.82 0
4956.98 0
4957.14 0
4957.30 3
4957.47 7
4957.63 13
4957.79 18
4957.95 23
4958.11 29
4958.27 34
4958.43 38
4958.60 43
4958.76 47
4958.92 50
4959.08 54
4959.24 57
4959.40 61
4959.57 63
4959.73 65
4959.89 66
4960.05 66
4960.21 65
4960.37 63
4960.54 61
4960.70 58
4960.86 56
4961.02 54
4961.18 51
4961.34 48
4961.51 44
4961.67 38
4961.83 32
4961.99 25
4962.15 19
4962.31 13
4962.48 9
4962.64 8
4962.80 8
4962.96 9
4963.12 10
4963.28 12
4963.45 12
4963.61 12
4963.77 10
4963.93 7
4964.09 4
4964.26 0
4964.42 0
4964.58 0
4964.74 0
4964.90 0
4965.06 1
4965.23 6
4965.39 11
4965.55 18
4965.71 24
4965.87 28
4966.03 31
4966.20 33
4966.36 32
4966.52 31
4966.68 29
4966.84 26
4967.00 23
4967.17 21
4967.33 19
4967.49 16
4967.65 13
4967.81 8
4967.98 3
4968.14 0
4968.30 0
4968.46 0
[truncated: 723,975 more chars]
