# Supplementary material for: Methylobacterium Species Promoting Rice and Barley Growth and Interaction Specificity Revealed with Whole-Cell Matrix-Assisted Laser Desorption / Ionization-Time-of-Flight Mass Spectrometry (MALDI-TOF/MS) Analysis
Source: PLoS One. 2015 Jun 8;10(6):e0129509. doi: 10.1371/journal.pone.0129509 (PMC4460032; doi:10.1371/journal.pone.0129509)
Supplement: S2 Data — (ZIP) [file pone.0129509.s002.zip › Supplementary data 2 (ms from inoculated rice)/control-12.txt]

777.45 0
777.52 0
777.58 0
777.64 0
777.71 0
777.77 0
777.84 0
777.90 0
777.96 0
778.03 0
778.09 0
778.16 0
778.22 0
778.28 0
778.35 0
778.41 0
778.48 0
778.54 0
778.60 0
778.67 0
778.73 0
778.80 0
778.86 0
778.93 0
778.99 0
779.05 0
779.12 0
779.18 0
779.25 0
779.31 0
779.37 0
779.44 0
779.50 0
779.57 0
779.63 0
779.69 0
779.76 0
779.82 0
779.89 0
779.95 0
780.01 0
780.08 0
780.14 0
780.21 0
780.27 0
780.34 0
780.40 0
780.46 0
780.53 0
780.59 0
780.66 0
780.72 0
780.78 0
780.85 0
780.91 0
780.98 0
781.04 0
781.10 0
781.17 0
781.23 0
781.30 0
781.36 0
781.43 0
781.49 0
781.55 0
781.62 0
781.68 0
781.75 0
781.81 0
781.87 0
781.94 0
782.00 0
782.07 0
782.13 0
782.20 0
782.26 0
782.32 0
782.39 0
782.45 0
782.52 0
782.58 0
782.65 0
782.71 0
782.77 0
782.84 0
782.90 0
782.97 0
783.03 0
783.09 0
783.16 0
783.22 0
783.29 0
783.35 0
783.42 0
783.48 0
783.54 0
783.61 0
783.67 0
783.74 0
783.80 0
783.87 0
783.93 0
783.99 0
784.06 0
784.12 0
784.19 0
784.25 0
784.32 0
784.38 0
784.44 0
784.51 0
784.57 0
784.64 0
784.70 0
784.77 0
784.83 0
784.89 0
784.96 0
785.02 0
785.09 0
785.15 0
785.22 0
785.28 0
785.34 0
785.41 0
785.47 0
785.54 0
785.60 0
785.67 0
785.73 0
785.80 0
785.86 0
785.92 0
785.99 0
786.05 0
786.12 0
786.18 0
786.25 0
786.31 0
786.37 0
786.44 0
786.50 0
786.57 0
786.63 0
786.70 0
786.76 0
786.82 0
786.89 0
786.95 0
787.02 0
787.08 0
787.15 0
787.21 0
787.28 0
787.34 0
787.40 0
787.47 0
787.53 0
787.60 0
787.66 0
787.73 0
787.79 0
787.86 0
787.92 0
787.98 0
788.05 0
788.11 0
788.18 0
788.24 0
788.31 0
788.37 0
788.44 0
788.50 0
788.56 0
788.63 0
788.69 0
788.76 0
788.82 0
788.89 0
788.95 0
789.02 0
789.08 0
789.14 0
789.21 0
789.27 0
789.34 0
789.40 0
789.47 0
789.53 0
789.60 0
789.66 0
789.73 0
789.79 0
789.85 0
789.92 0
789.98 0
790.05 0
790.11 0
790.18 0
790.24 0
790.31 0
790.37 0
790.43 0
790.50 0
790.56 0
790.63 0
790.69 0
790.76 0
790.82 0
790.89 0
790.95 0
791.02 0
791.08 0
791.14 0
791.21 0
791.27 0
791.34 0
791.40 0
791.47 0
791.53 0
791.60 0
791.66 0
791.73 0
791.79 0
791.86 0
791.92 0
791.98 0
792.05 0
792.11 0
792.18 0
792.24 0
792.31 0
792.37 0
792.44 0
792.50 0
792.57 0
792.63 0
792.70 0
792.76 0
792.82 0
792.89 0
792.95 0
793.02 0
793.08 0
793.15 0
793.21 0
793.28 0
793.34 0
793.41 0
793.47 0
793.54 0
793.60 0
793.66 0
793.73 0
793.79 0
793.86 0
793.92 0
793.99 0
794.05 0
794.12 0
794.18 0
794.25 0
794.31 0
794.38 0
794.44 0
794.51 0
794.57 0
794.64 0
794.70 0
794.76 0
794.83 0
794.89 0
794.96 0
795.02 0
795.09 0
795.15 0
795.22 0
795.28 0
795.35 0
795.41 0
795.48 0
795.54 0
795.61 0
795.67 0
795.74 0
795.80 0
795.87 0
795.93 0
795.99 0
796.06 0
796.12 0
796.19 0
796.25 0
796.32 0
796.38 0
796.45 0
796.51 0
796.58 0
796.64 0
796.71 0
796.77 0
796.84 0
796.90 0
796.97 0
797.03 0
797.10 0
797.16 0
797.23 0
797.29 0
797.36 0
797.42 0
797.48 0
797.55 0
797.61 0
797.68 0
797.74 0
797.81 0
797.87 0
797.94 0
798.00 0
798.07 0
798.13 0
798.20 0
798.26 0
798.33 0
798.39 0
798.46 0
798.52 0
798.59 0
798.65 0
798.72 0
798.78 0
798.85 0
798.91 0
798.98 0
799.04 0
799.11 0
799.17 0
799.24 0
799.30 0
799.37 0
799.43 0
799.50 0
799.56 0
799.63 0
799.69 0
799.76 0
799.82 0
799.89 0
799.95 0
800.01 0
800.08 0
800.14 0
800.21 0
800.27 0
800.34 0
800.40 0
800.47 0
800.53 0
800.60 0
800.66 0
800.73 0
800.79 0
800.86 0
800.92 0
800.99 0
801.05 0
801.12 0
801.18 0
801.25 0
801.31 0
801.38 0
801.44 0
801.51 0
801.57 0
801.64 0
801.70 0
801.77 0
801.83 0
801.90 0
801.96 0
802.03 0
802.09 0
802.16 0
802.22 0
802.29 0
802.35 0
802.42 0
802.48 0
802.55 0
802.61 0
802.68 0
802.74 0
802.81 0
802.87 0
802.94 0
803.00 0
803.07 0
803.13 0
803.20 0
803.26 0
803.33 0
803.39 0
803.46 0
803.52 0
803.59 0
803.65 0
803.72 0
803.79 0
803.85 0
803.92 0
803.98 0
804.05 0
804.11 0
804.18 0
804.24 0
804.31 0
804.37 0
804.44 0
804.50 0
804.57 0
804.63 0
804.70 0
804.76 0
804.83 0
804.89 0
804.96 0
805.02 0
805.09 0
805.15 0
805.22 0
805.28 0
805.35 0
805.41 0
805.48 0
805.54 0
805.61 0
805.67 0
805.74 0
805.80 0
805.87 0
805.93 0
806.00 0
806.06 0
806.13 0
806.19 0
806.26 0
806.33 0
806.39 0
806.46 0
806.52 0
806.59 0
806.65 0
806.72 0
806.78 0
806.85 0
806.91 0
806.98 0
807.04 0
807.11 0
807.17 0
807.24 0
807.30 0
807.37 0
807.43 0
807.50 0
807.56 0
807.63 0
807.69 0
807.76 0
807.83 0
807.89 0
807.96 0
808.02 0
808.09 0
808.15 0
808.22 0
808.28 0
808.35 0
808.41 0
808.48 0
808.54 0
808.61 0
808.67 0
808.74 1
808.80 0
808.87 0
808.93 0
809.00 0
809.07 0
809.13 0
809.20 0
809.26 0
809.33 0
809.39 0
809.46 0
809.52 0
809.59 0
809.65 0
809.72 0
809.78 0
809.85 0
809.91 0
809.98 0
810.04 0
810.11 0
810.18 0
810.24 0
810.31 0
810.37 0
810.44 0
810.50 0
810.57 0
810.63 0
810.70 0
810.76 0
810.83 0
810.89 0
810.96 0
811.03 0
811.09 0
811.16 0
811.22 0
811.29 0
811.35 0
811.42 0
811.48 0
811.55 0
811.61 0
811.68 0
811.74 0
811.81 0
811.88 0
811.94 0
812.01 0
812.07 0
812.14 0
812.20 0
812.27 0
812.33 0
812.40 0
812.46 0
812.53 0
812.59 0
812.66 0
812.73 0
812.79 0
812.86 0
812.92 0
812.99 0
813.05 0
813.12 0
813.18 0
813.25 0
813.31 0
813.38 0
813.45 0
813.51 0
813.58 0
813.64 0
813.71 0
813.77 0
813.84 0
813.90 0
813.97 0
814.03 0
814.10 0
814.17 0
814.23 0
814.30 0
814.36 0
814.43 0
814.49 0
814.56 0
814.62 0
814.69 0
814.76 0
814.82 0
814.89 0
814.95 0
815.02 0
815.08 0
815.15 0
815.21 0
815.28 0
815.35 0
815.41 0
815.48 0
815.54 0
815.61 0
815.67 0
815.74 0
815.80 0
815.87 0
815.94 0
816.00 0
816.07 0
816.13 0
816.20 0
816.26 0
816.33 0
816.39 0
816.46 0
816.53 0
816.59 0
816.66 0
816.72 0
816.79 0
816.85 0
816.92 0
816.98 0
817.05 0
817.12 0
817.18 0
817.25 0
817.31 0
817.38 0
817.44 0
817.51 0
817.58 0
817.64 0
817.71 0
817.77 0
817.84 0
817.90 0
817.97 0
818.03 0
818.10 0
818.17 0
818.23 0
818.30 0
818.36 0
818.43 0
818.49 0
818.56 0
818.63 0
818.69 0
818.76 0
818.82 0
818.89 0
818.95 0
819.02 0
819.09 0
819.15 0
819.22 0
819.28 0
819.35 0
819.41 0
819.48 0
819.55 0
819.61 0
819.68 0
819.74 0
819.81 0
819.87 0
819.94 0
820.01 0
820.07 0
820.14 0
820.20 0
820.27 0
820.33 0
820.40 0
820.47 0
820.53 0
820.60 0
820.66 0
820.73 0
820.79 0
820.86 0
820.93 0
820.99 0
821.06 0
821.12 0
821.19 0
821.25 0
821.32 0
821.39 0
821.45 0
821.52 0
821.58 0
821.65 0
821.72 0
821.78 0
821.85 0
821.91 0
821.98 0
822.04 0
822.11 0
822.18 0
822.24 0
822.31 0
822.37 0
822.44 0
822.51 0
822.57 0
822.64 0
822.70 0
822.77 0
822.83 0
822.90 0
822.97 0
823.03 0
823.10 0
823.16 0
823.23 0
823.30 0
823.36 0
823.43 0
823.49 0
823.56 0
823.62 0
823.69 0
823.76 0
823.82 0
823.89 0
823.95 0
824.02 0
824.09 0
824.15 0
824.22 0
824.28 0
824.35 0
824.42 0
824.48 0
824.55 0
824.61 0
824.68 0
824.75 0
824.81 0
824.88 0
824.94 0
825.01 0
825.07 0
825.14 0
825.21 0
825.27 0
825.34 0
825.40 0
825.47 0
825.54 0
825.60 0
825.67 0
825.73 0
825.80 0
825.87 0
825.93 0
826.00 0
826.06 0
826.13 0
826.20 0
826.26 0
826.33 0
826.39 0
826.46 0
826.53 0
826.59 0
826.66 0
826.72 0
826.79 0
826.86 0
826.92 0
826.99 0
827.05 0
827.12 0
827.19 0
827.25 0
827.32 0
827.38 0
827.45 0
827.52 0
827.58 0
827.65 0
827.71 0
827.78 0
827.85 0
827.91 0
827.98 0
828.04 0
828.11 0
828.18 0
828.24 0
828.31 0
828.37 0
828.44 0
828.51 0
828.57 0
828.64 0
828.71 0
828.77 0
828.84 0
828.90 0
828.97 0
829.04 0
829.10 0
829.17 0
829.23 0
829.30 0
829.37 0
829.43 0
829.50 0
829.56 0
829.63 0
829.70 0
829.76 0
829.83 0
829.90 0
829.96 0
830.03 0
830.09 0
830.16 0
830.23 0
830.29 0
830.36 0
830.42 0
830.49 0
830.56 0
830.62 0
830.69 0
830.75 0
830.82 0
830.89 0
830.95 0
831.02 0
831.09 0
831.15 0
831.22 0
831.28 0
831.35 0
831.42 0
831.48 0
831.55 0
831.62 0
831.68 0
831.75 0
831.81 0
831.88 0
831.95 0
832.01 0
832.08 0
832.14 0
832.21 0
832.28 0
832.34 0
832.41 0
832.48 0
832.54 0
832.61 0
832.67 0
832.74 0
832.81 0
832.87 0
832.94 0
833.01 0
833.07 0
833.14 0
833.20 0
833.27 0
833.34 0
833.40 0
833.47 0
833.54 0
833.60 0
833.67 0
833.73 0
833.80 0
833.87 0
833.93 0
834.00 0
834.07 0
834.13 0
834.20 0
834.27 0
834.33 0
834.40 0
834.46 0
834.53 0
834.60 0
834.66 0
834.73 0
834.80 0
834.86 0
834.93 0
834.99 0
835.06 0
835.13 0
835.19 0
835.26 0
835.33 0
835.39 0
835.46 0
835.53 0
835.59 0
835.66 0
835.72 0
835.79 0
835.86 0
835.92 0
835.99 0
836.06 0
836.12 0
836.19 0
836.26 0
836.32 0
836.39 0
836.45 0
836.52 0
836.59 0
836.65 0
836.72 0
836.79 0
836.85 0
836.92 0
836.99 0
837.05 0
837.12 0
837.18 0
837.25 0
837.32 0
837.38 0
837.45 0
837.52 0
837.58 0
837.65 0
837.72 0
837.78 0
837.85 0
837.92 0
837.98 0
838.05 0
838.12 0
838.18 0
838.25 0
838.31 0
838.38 0
838.45 0
838.51 0
838.58 0
838.65 0
838.71 0
838.78 0
838.85 0
838.91 0
838.98 0
839.05 0
839.11 0
839.18 0
839.25 0
839.31 0
839.38 0
839.44 0
839.51 0
839.58 0
839.64 0
839.71 0
839.78 0
839.84 0
839.91 0
839.98 0
840.04 0
840.11 0
840.18 0
840.24 0
840.31 0
840.38 0
840.44 0
840.51 0
840.58 0
840.64 0
840.71 0
840.78 0
840.84 0
840.91 0
840.98 0
841.04 0
841.11 0
841.17 0
841.24 0
841.31 0
841.37 0
841.44 0
841.51 0
841.57 0
841.64 0
841.71 0
841.77 0
841.84 0
841.91 0
841.97 0
842.04 0
842.11 0
842.17 0
842.24 0
842.31 0
842.37 0
842.44 0
842.51 0
842.57 0
842.64 0
842.71 0
842.77 0
842.84 0
842.91 0
842.97 0
843.04 0
843.11 0
843.17 0
843.24 0
843.31 0
843.37 0
843.44 0
843.51 0
843.57 0
843.64 0
843.71 0
843.77 0
843.84 0
843.91 0
843.97 0
844.04 0
844.11 0
844.17 0
844.24 0
844.31 0
844.37 0
844.44 0
844.51 0
844.57 0
844.64 0
844.71 0
844.77 0
844.84 0
844.91 0
844.97 0
845.04 0
845.11 0
845.17 0
845.24 0
845.31 0
845.37 0
845.44 0
845.51 0
845.57 0
845.64 0
845.71 0
845.77 0
845.84 0
845.91 0
845.97 0
846.04 0
846.11 0
846.18 0
846.24 0
846.31 0
846.38 0
846.44 0
846.51 0
846.58 0
846.64 0
846.71 0
846.78 0
846.84 0
846.91 0
846.98 0
847.04 0
847.11 0
847.18 0
847.24 0
847.31 0
847.38 0
847.44 0
847.51 0
847.58 0
847.64 0
847.71 0
847.78 0
847.85 0
847.91 0
847.98 0
848.05 0
848.11 0
848.18 0
848.25 0
848.31 0
848.38 0
848.45 0
848.51 0
848.58 0
848.65 0
848.71 0
848.78 0
848.85 0
848.92 0
848.98 0
849.05 0
849.12 0
849.18 0
849.25 0
849.32 0
849.38 0
849.45 0
849.52 0
849.58 0
849.65 0
849.72 0
849.78 0
849.85 0
849.92 0
849.99 0
850.05 0
850.12 0
850.19 0
850.25 0
850.32 0
850.39 0
850.45 0
850.52 0
850.59 0
850.65 0
850.72 0
850.79 0
850.86 0
850.92 0
850.99 0
851.06 0
851.12 0
851.19 0
851.26 0
851.32 0
851.39 0
851.46 0
851.53 0
851.59 0
851.66 0
851.73 0
851.79 0
851.86 0
851.93 0
851.99 0
852.06 0
852.13 0
852.20 0
852.26 0
852.33 0
852.40 0
852.46 0
852.53 0
852.60 0
852.66 0
852.73 0
852.80 0
852.87 0
852.93 0
853.00 0
853.07 0
853.13 0
853.20 0
853.27 0
853.33 0
853.40 0
853.47 0
853.54 0
853.60 0
853.67 0
853.74 0
853.80 0
853.87 0
853.94 0
854.01 0
854.07 0
854.14 0
854.21 0
854.27 0
854.34 0
854.41 0
854.48 0
854.54 0
854.61 0
854.68 0
854.74 0
854.81 0
854.88 0
854.95 0
855.01 0
855.08 0
855.15 0
855.21 0
855.28 0
855.35 0
855.41 0
855.48 0
855.55 0
855.62 0
855.68 0
855.75 0
855.82 0
855.88 0
855.95 0
856.02 0
856.09 0
856.15 0
856.22 0
856.29 0
856.36 0
856.42 0
856.49 0
856.56 0
856.62 0
856.69 0
856.76 0
856.83 0
856.89 0
856.96 0
857.03 0
857.09 0
857.16 0
857.23 0
857.30 0
857.36 0
857.43 0
857.50 0
857.56 0
857.63 0
857.70 0
857.77 0
857.83 0
857.90 0
857.97 0
858.04 0
858.10 0
858.17 0
858.24 0
858.30 0
858.37 0
858.44 0
858.51 0
858.57 0
858.64 0
858.71 0
858.78 0
858.84 0
858.91 0
858.98 0
859.04 0
859.11 0
859.18 0
859.25 0
859.31 0
859.38 0
859.45 0
859.52 0
859.58 0
859.65 0
859.72 0
859.78 0
859.85 0
859.92 0
859.99 0
860.05 0
860.12 0
860.19 0
860.26 0
860.32 0
860.39 0
860.46 0
860.52 0
860.59 0
860.66 0
860.73 0
860.79 0
860.86 0
860.93 0
861.00 0
861.06 0
861.13 0
861.20 0
861.27 0
861.33 0
861.40 0
861.47 0
861.54 0
861.60 0
861.67 0
861.74 0
861.80 0
861.87 0
861.94 0
862.01 0
862.07 0
862.14 0
862.21 0
862.28 0
862.34 0
862.41 0
862.48 0
862.55 0
862.61 0
862.68 0
862.75 0
862.82 0
862.88 0
862.95 0
863.02 0
863.09 0
863.15 0
863.22 0
863.29 0
863.36 0
863.42 0
863.49 0
863.56 0
863.63 0
863.69 0
863.76 0
863.83 0
863.90 0
863.96 0
864.03 0
864.10 0
864.16 0
864.23 0
864.30 0
864.37 0
864.43 0
864.50 0
864.57 0
864.64 0
864.70 0
864.77 0
864.84 0
864.91 0
864.97 0
865.04 0
865.11 0
865.18 0
865.24 0
865.31 0
865.38 0
865.45 0
865.52 0
865.58 0
865.65 0
865.72 0
865.79 0
865.85 0
865.92 0
865.99 0
866.06 0
866.12 0
866.19 0
866.26 0
866.33 0
866.39 0
866.46 0
866.53 0
866.60 0
866.66 0
866.73 0
866.80 0
866.87 0
866.93 0
867.00 0
867.07 0
867.14 0
867.20 0
867.27 0
867.34 0
867.41 0
867.47 0
867.54 0
867.61 0
867.68 0
867.74 0
867.81 0
867.88 0
867.95 0
868.02 0
868.08 0
868.15 0
868.22 0
868.29 0
868.35 0
868.42 0
868.49 0
868.56 0
868.62 0
868.69 0
868.76 0
868.83 0
868.89 0
868.96 0
869.03 0
869.10 0
869.17 0
869.23 0
869.30 0
869.37 0
869.44 0
869.50 0
869.57 0
869.64 0
869.71 0
869.77 0
869.84 0
869.91 0
869.98 0
870.05 0
870.11 0
870.18 0
870.25 0
870.32 0
870.38 0
870.45 0
870.52 0
870.59 0
870.65 0
870.72 0
870.79 0
870.86 0
870.93 0
870.99 0
871.06 0
871.13 0
871.20 0
871.26 0
871.33 0
871.40 0
871.47 0
871.54 0
871.60 0
871.67 0
871.74 0
871.81 0
871.87 0
871.94 0
872.01 0
872.08 0
872.15 0
872.21 0
872.28 0
872.35 0
872.42 0
872.48 0
872.55 0
872.62 0
872.69 0
872.76 0
872.82 0
872.89 0
872.96 0
873.03 0
873.10 0
873.16 0
873.23 0
873.30 0
873.37 0
873.43 0
873.50 0
873.57 0
873.64 0
873.71 0
873.77 0
873.84 0
873.91 0
873.98 0
874.04 0
874.11 0
874.18 0
874.25 0
874.32 0
874.38 0
874.45 0
874.52 0
874.59 0
874.66 0
874.72 0
874.79 0
874.86 0
874.93 0
875.00 0
875.06 0
875.13 0
875.20 0
875.27 0
875.33 0
875.40 0
875.47 0
875.54 0
875.61 0
875.67 0
875.74 0
875.81 0
875.88 0
875.95 0
876.01 0
876.08 0
876.15 0
876.22 0
876.29 0
876.35 0
876.42 0
876.49 0
876.56 0
876.63 0
876.69 0
876.76 0
876.83 0
876.90 0
876.97 0
877.03 0
877.10 0
877.17 0
877.24 0
877.31 0
877.37 0
877.44 0
877.51 0
877.58 0
877.65 0
877.71 0
877.78 0
877.85 0
877.92 0
877.99 0
878.05 0
878.12 0
878.19 0
878.26 0
878.33 0
878.39 0
878.46 0
878.53 0
878.60 0
878.67 0
878.73 0
878.80 0
878.87 0
878.94 0
879.01 0
879.07 0
879.14 0
879.21 0
879.28 0
879.35 0
879.41 0
879.48 0
879.55 0
879.62 0
879.69 0
879.75 0
879.82 0
879.89 0
879.96 0
880.03 0
880.10 0
880.16 0
880.23 0
880.30 0
880.37 0
880.44 0
880.50 0
880.57 0
880.64 0
880.71 0
880.78 0
880.84 0
880.91 0
880.98 0
881.05 0
881.12 0
881.19 0
881.25 0
881.32 0
881.39 0
881.46 0
881.53 0
881.59 0
881.66 0
881.73 0
881.80 0
881.87 0
881.93 0
882.00 0
882.07 0
882.14 0
882.21 0
882.28 0
882.34 0
882.41 0
882.48 0
882.55 0
882.62 0
882.68 0
882.75 0
882.82 0
882.89 0
882.96 0
883.03 0
883.09 0
883.16 0
883.23 0
883.30 0
883.37 0
883.44 0
883.50 0
883.57 0
883.64 0
883.71 0
883.78 0
883.84 0
883.91 0
883.98 0
884.05 0
884.12 0
884.19 0
884.25 0
884.32 0
884.39 0
884.46 0
884.53 0
884.60 0
884.66 0
884.73 0
884.80 0
884.87 0
884.94 0
885.00 0
885.07 0
885.14 0
885.21 0
885.28 0
885.35 0
885.41 0
885.48 0
885.55 0
885.62 0
885.69 0
885.76 0
885.82 0
885.89 0
885.96 0
886.03 0
886.10 0
886.17 0
886.23 0
886.30 0
886.37 0
886.44 0
886.51 0
886.58 0
886.64 0
886.71 0
886.78 0
886.85 0
886.92 0
886.99 0
887.05 0
887.12 0
887.19 0
887.26 0
887.33 0
887.40 0
887.47 0
887.53 0
887.60 0
887.67 0
887.74 0
887.81 0
887.88 0
887.94 0
888.01 0
888.08 0
888.15 0
888.22 0
888.29 0
888.35 0
888.42 0
888.49 0
888.56 0
888.63 0
888.70 0
888.76 0
888.83 0
888.90 0
888.97 0
889.04 0
889.11 0
889.18 0
889.24 0
889.31 0
889.38 0
889.45 0
889.52 0
889.59 0
889.65 0
889.72 0
889.79 0
889.86 0
889.93 0
890.00 0
890.07 0
890.13 0
890.20 0
890.27 0
890.34 0
890.41 0
890.48 0
890.54 0
890.61 0
890.68 0
890.75 0
890.82 0
890.89 0
890.96 0
891.02 0
891.09 0
891.16 0
891.23 0
891.30 0
891.37 0
891.44 0
891.50 0
891.57 0
891.64 0
891.71 0
891.78 0
891.85 0
891.92 0
891.98 0
892.05 0
892.12 0
892.19 0
892.26 0
892.33 0
892.40 0
892.46 0
892.53 0
892.60 0
892.67 0
892.74 0
892.81 0
892.88 0
892.94 0
893.01 0
893.08 0
893.15 0
893.22 0
893.29 0
893.36 0
893.42 0
893.49 0
893.56 0
893.63 0
893.70 0
893.77 0
893.84 0
893.90 0
893.97 0
894.04 0
894.11 0
894.18 0
894.25 0
894.32 0
894.39 0
894.45 0
894.52 0
894.59 0
894.66 0
894.73 0
894.80 0
894.87 0
894.93 0
895.00 0
895.07 0
895.14 0
895.21 0
895.28 0
895.35 0
895.42 0
895.48 0
895.55 0
895.62 0
895.69 0
895.76 0
895.83 0
895.90 0
895.96 0
896.03 0
896.10 0
896.17 0
896.24 0
896.31 0
896.38 0
896.45 0
896.51 0
896.58 0
896.65 0
896.72 0
896.79 0
896.86 0
896.93 0
897.00 0
897.06 0
897.13 0
897.20 0
897.27 0
897.34 0
897.41 0
897.48 0
897.55 0
897.61 0
897.68 0
897.75 0
897.82 0
897.89 0
897.96 0
898.03 0
898.10 0
898.16 0
898.23 0
898.30 0
898.37 0
898.44 0
898.51 0
898.58 0
898.65 0
898.72 0
898.78 0
898.85 0
898.92 0
898.99 0
899.06 0
899.13 0
899.20 0
899.27 0
899.33 0
899.40 0
899.47 0
899.54 0
899.61 0
899.68 0
899.75 0
899.82 0
899.89 0
899.95 0
900.02 0
900.09 0
900.16 0
900.23 0
900.30 0
900.37 0
900.44 0
900.51 0
900.57 0
900.64 0
900.71 0
900.78 0
900.85 0
900.92 0
900.99 0
901.06 0
901.13 0
901.19 0
901.26 0
901.33 0
901.40 0
901.47 0
901.54 0
901.61 0
901.68 0
901.75 0
901.81 0
901.88 0
901.95 0
902.02 0
902.09 0
902.16 0
902.23 0
902.30 0
902.37 0
902.43 0
902.50 0
902.57 0
902.64 0
902.71 0
902.78 0
902.85 0
902.92 0
902.99 0
903.06 0
903.12 0
903.19 0
903.26 0
903.33 0
903.40 0
903.47 0
903.54 0
903.61 0
903.68 0
903.75 0
903.81 0
903.88 0
903.95 0
904.02 0
904.09 0
904.16 0
904.23 0
904.30 0
904.37 0
904.44 0
904.50 0
904.57 0
904.64 0
904.71 0
904.78 0
904.85 0
904.92 0
904.99 0
905.06 0
905.13 0
905.20 0
905.26 0
905.33 0
905.40 0
905.47 0
905.54 0
905.61 0
905.68 0
905.75 0
905.82 0
905.89 0
905.96 0
906.02 0
906.09 0
906.16 0
906.23 0
906.30 0
906.37 0
906.44 0
906.51 0
906.58 0
906.65 0
906.72 0
906.78 0
906.85 0
906.92 0
906.99 0
907.06 0
907.13 0
907.20 0
907.27 0
907.34 0
907.41 0
907.48 0
907.54 0
907.61 0
907.68 0
907.75 0
907.82 0
907.89 0
907.96 0
908.03 0
908.10 0
908.17 0
908.24 0
908.31 0
908.37 0
908.44 0
908.51 0
908.58 0
908.65 0
908.72 0
908.79 0
908.86 0
908.93 0
909.00 0
909.07 0
909.14 0
909.21 0
909.27 0
909.34 0
909.41 0
909.48 0
909.55 0
909.62 0
909.69 0
909.76 0
909.83 0
909.90 0
909.97 0
910.04 0
910.11 0
910.17 0
910.24 0
910.31 0
910.38 0
910.45 0
910.52 0
910.59 0
910.66 0
910.73 0
910.80 0
910.87 0
910.94 0
911.01 0
911.08 0
911.14 0
911.21 0
911.28 0
911.35 0
911.42 0
911.49 0
911.56 0
911.63 0
911.70 0
911.77 0
911.84 0
911.91 0
911.98 0
912.05 0
912.11 0
912.18 0
912.25 0
912.32 0
912.39 0
912.46 0
912.53 0
912.60 0
912.67 0
912.74 0
912.81 0
912.88 0
912.95 0
913.02 0
913.09 0
913.15 0
913.22 0
913.29 0
913.36 0
913.43 0
913.50 0
913.57 0
913.64 0
913.71 0
913.78 0
913.85 0
913.92 0
913.99 0
914.06 0
914.13 0
914.20 0
914.27 0
914.33 0
914.40 0
914.47 0
914.54 0
914.61 0
914.68 0
914.75 0
914.82 0
914.89 0
914.96 0
915.03 0
915.10 0
915.17 0
915.24 0
915.31 0
915.38 0
915.45 0
915.51 0
915.58 0
915.65 0
915.72 0
915.79 0
915.86 0
915.93 0
916.00 0
916.07 0
916.14 0
916.21 0
916.28 0
916.35 0
916.42 0
916.49 0
916.56 0
916.63 0
916.70 0
916.77 0
916.83 0
916.90 0
916.97 0
917.04 0
917.11 0
917.18 0
917.25 0
917.32 0
917.39 0
917.46 0
917.53 0
917.60 0
917.67 0
917.74 0
917.81 0
917.88 0
917.95 0
918.02 0
918.09 0
918.16 0
918.23 0
918.30 0
918.36 0
918.43 0
918.50 0
918.57 0
918.64 0
918.71 0
918.78 0
918.85 0
918.92 0
918.99 0
919.06 0
919.13 0
919.20 0
919.27 0
919.34 0
919.41 0
919.48 0
919.55 0
919.62 0
919.69 0
919.76 0
919.83 0
919.90 0
919.97 0
920.03 0
920.10 0
920.17 0
920.24 0
920.31 0
920.38 0
920.45 0
920.52 0
920.59 0
920.66 0
920.73 0
920.80 0
920.87 0
920.94 0
921.01 0
921.08 0
921.15 0
921.22 0
921.29 0
921.36 0
921.43 0
921.50 0
921.57 0
921.64 0
921.71 0
921.78 0
921.85 0
921.92 0
921.99 0
922.06 0
922.12 0
922.19 0
922.26 0
922.33 0
922.40 0
922.47 0
922.54 0
922.61 0
922.68 0
922.75 0
922.82 0
922.89 0
922.96 0
923.03 0
923.10 0
923.17 0
923.24 0
923.31 0
923.38 0
923.45 0
923.52 0
923.59 0
923.66 0
923.73 0
923.80 0
923.87 0
923.94 0
924.01 0
924.08 0
924.15 0
924.22 0
924.29 0
924.36 0
924.43 0
924.50 0
924.57 0
924.64 0
924.71 0
924.78 0
924.85 0
924.92 0
924.98 0
925.05 0
925.12 0
925.19 0
925.26 0
925.33 0
925.40 0
925.47 0
925.54 0
925.61 0
925.68 0
925.75 0
925.82 0
925.89 0
925.96 0
926.03 0
926.10 0
926.17 0
926.24 0
926.31 0
926.38 0
926.45 0
926.52 0
926.59 0
926.66 0
926.73 0
926.80 0
926.87 0
926.94 0
927.01 0
927.08 0
927.15 0
927.22 0
927.29 0
927.36 0
927.43 0
927.50 0
927.57 0
927.64 0
927.71 0
927.78 0
927.85 0
927.92 0
927.99 0
928.06 0
928.13 0
928.20 0
928.27 0
928.34 0
928.41 0
928.48 0
928.55 0
928.62 0
928.69 0
928.76 0
928.83 0
928.90 0
928.97 0
929.04 0
929.11 0
929.18 0
929.25 0
929.32 0
929.39 0
929.46 0
929.53 0
929.60 0
929.67 0
929.74 0
929.81 0
929.88 0
929.95 0
930.02 0
930.09 0
930.16 0
930.23 0
930.30 0
930.37 0
930.44 0
930.51 0
930.58 0
930.65 0
930.72 0
930.79 0
930.86 0
930.93 0
931.00 0
931.07 0
931.14 0
931.21 0
931.28 0
931.35 0
931.42 0
931.49 0
931.56 0
931.63 0
931.70 0
931.77 0
931.84 0
931.91 0
931.98 0
932.05 0
932.12 0
932.19 0
932.26 0
932.33 0
932.40 0
932.47 0
932.54 0
932.61 0
932.68 0
932.75 0
932.82 0
932.89 0
932.96 0
933.03 0
933.10 0
933.17 0
933.24 0
933.31 0
933.38 0
933.45 0
933.52 0
933.59 0
933.66 0
933.73 0
933.80 0
933.87 0
933.94 0
934.01 0
934.08 0
934.15 0
934.22 0
934.29 0
934.36 0
934.43 0
934.50 0
934.57 0
934.64 0
934.71 0
934.78 0
934.85 0
934.92 0
935.00 0
935.07 0
935.14 0
935.21 0
935.28 0
935.35 0
935.42 0
935.49 0
935.56 0
935.63 0
935.70 0
935.77 0
935.84 0
935.91 0
935.98 0
936.05 0
936.12 0
936.19 0
936.26 0
936.33 0
936.40 0
936.47 0
936.54 0
936.61 0
936.68 0
936.75 0
936.82 0
936.89 0
936.96 0
937.03 0
937.10 0
937.17 0
937.24 0
937.31 0
937.38 0
937.45 0
937.52 0
937.59 0
937.66 0
937.73 0
937.80 0
937.88 0
937.95 0
938.02 0
938.09 0
938.16 0
938.23 0
938.30 0
938.37 0
938.44 0
938.51 0
938.58 0
938.65 0
938.72 0
938.79 0
938.86 0
938.93 0
939.00 0
939.07 0
939.14 0
939.21 0
939.28 0
939.35 0
939.42 0
939.49 0
939.56 0
939.63 0
939.70 0
939.77 0
939.84 0
939.91 0
939.99 0
940.06 0
940.13 0
940.20 0
940.27 0
940.34 0
940.41 0
940.48 0
940.55 0
940.62 0
940.69 0
940.76 0
940.83 0
940.90 0
940.97 0
941.04 0
941.11 0
941.18 0
941.25 0
941.32 0
941.39 0
941.46 0
941.53 0
941.60 0
941.67 0
941.75 0
941.82 0
941.89 0
941.96 0
942.03 0
942.10 0
942.17 0
942.24 0
942.31 0
942.38 0
942.45 0
942.52 0
942.59 0
942.66 0
942.73 0
942.80 0
942.87 0
942.94 0
943.01 0
943.08 0
943.15 0
943.23 0
943.30 0
943.37 0
943.44 0
943.51 0
943.58 0
943.65 0
943.72 0
943.79 0
943.86 0
943.93 0
944.00 0
944.07 0
944.14 0
944.21 0
944.28 0
944.35 0
944.42 0
944.49 0
944.57 0
944.64 0
944.71 0
944.78 0
944.85 0
944.92 0
944.99 0
945.06 0
945.13 0
945.20 0
945.27 0
945.34 0
945.41 0
945.48 0
945.55 0
945.62 0
945.69 0
945.76 0
945.84 0
945.91 0
945.98 0
946.05 0
946.12 0
946.19 0
946.26 0
946.33 0
946.40 0
946.47 0
946.54 0
946.61 0
946.68 0
946.75 0
946.82 0
946.89 0
946.97 0
947.04 0
947.11 0
947.18 0
947.25 0
947.32 0
947.39 0
947.46 0
947.53 0
947.60 0
947.67 0
947.74 0
947.81 0
947.88 0
947.95 0
948.03 0
948.10 0
948.17 0
948.24 0
948.31 0
948.38 0
948.45 0
948.52 0
948.59 0
948.66 0
948.73 0
948.80 0
948.87 0
948.94 0
949.01 0
949.09 0
949.16 0
949.23 0
949.30 0
949.37 0
949.44 0
949.51 0
949.58 0
949.65 0
949.72 0
949.79 0
949.86 0
949.93 0
950.01 0
950.08 0
950.15 0
950.22 0
950.29 0
950.36 0
950.43 0
950.50 0
950.57 0
950.64 0
950.71 0
950.78 0
950.85 0
950.93 0
951.00 0
951.07 0
951.14 0
951.21 0
951.28 0
951.35 0
951.42 0
951.49 0
951.56 0
951.63 0
951.70 0
951.77 0
951.85 0
951.92 0
951.99 0
952.06 0
952.13 0
952.20 0
952.27 0
952.34 0
952.41 0
952.48 0
952.55 0
952.62 0
952.70 0
952.77 0
952.84 0
952.91 0
952.98 0
953.05 0
953.12 0
953.19 0
953.26 0
953.33 0
953.40 0
953.48 0
953.55 0
953.62 0
953.69 0
953.76 0
953.83 0
953.90 0
953.97 0
954.04 0
954.11 0
954.18 0
954.25 0
954.33 0
954.40 0
954.47 0
954.54 0
954.61 0
954.68 0
954.75 0
954.82 0
954.89 0
954.96 0
955.04 0
955.11 0
955.18 0
955.25 0
955.32 0
955.39 0
955.46 0
955.53 0
955.60 0
955.67 0
955.74 0
955.82 0
955.89 0
955.96 0
956.03 0
956.10 0
956.17 0
956.24 0
956.31 0
956.38 0
956.45 0
956.53 0
956.60 0
956.67 0
956.74 0
956.81 0
956.88 0
956.95 0
957.02 0
957.09 0
957.16 0
957.24 0
957.31 0
957.38 0
957.45 0
957.52 0
957.59 0
957.66 0
957.73 0
957.80 0
957.87 0
957.95 0
958.02 0
958.09 0
958.16 0
958.23 0
958.30 0
958.37 0
958.44 0
958.51 0
958.59 0
958.66 0
958.73 0
958.80 0
958.87 0
958.94 0
959.01 0
959.08 0
959.15 0
959.23 0
959.30 0
959.37 0
959.44 0
959.51 0
959.58 0
959.65 0
959.72 0
959.79 0
959.86 0
959.94 0
960.01 0
960.08 0
960.15 0
960.22 0
960.29 0
960.36 0
960.43 0
960.51 0
960.58 0
960.65 0
960.72 0
960.79 0
960.86 0
960.93 0
961.00 0
961.07 0
961.15 0
961.22 0
961.29 0
961.36 0
961.43 0
961.50 0
961.57 0
961.64 0
961.71 0
961.79 0
961.86 0
961.93 0
962.00 0
962.07 0
962.14 0
962.21 0
962.28 0
962.36 0
962.43 0
962.50 0
962.57 0
962.64 0
962.71 0
962.78 0
962.85 0
962.93 0
963.00 0
963.07 0
963.14 0
963.21 0
963.28 0
963.35 0
963.42 0
963.50 0
963.57 0
963.64 0
963.71 0
963.78 0
963.85 0
963.92 0
963.99 0
964.07 0
964.14 0
964.21 0
964.28 0
964.35 0
964.42 0
964.49 0
964.56 0
964.64 0
964.71 0
964.78 0
964.85 0
964.92 0
964.99 0
965.06 0
965.13 0
965.21 0
965.28 0
965.35 0
965.42 0
965.49 0
965.56 0
965.63 0
965.71 0
965.78 0
965.85 0
965.92 0
965.99 0
966.06 0
966.13 0
966.20 0
966.28 0
966.35 0
966.42 0
966.49 0
966.56 0
966.63 0
966.70 0
966.78 0
966.85 0
966.92 0
966.99 0
967.06 0
967.13 0
967.20 0
967.28 0
967.35 0
967.42 0
967.49 0
967.56 0
967.63 0
967.70 0
967.78 0
967.85 0
967.92 0
967.99 0
968.06 0
968.13 0
968.20 0
968.28 0
968.35 0
968.42 0
968.49 0
968.56 0
968.63 0
968.70 0
968.78 0
968.85 0
968.92 0
968.99 0
969.06 0
969.13 0
969.20 0
969.28 0
969.35 0
969.42 0
969.49 0
969.56 0
969.63 0
969.70 0
969.78 0
969.85 0
969.92 0
969.99 0
970.06 0
970.13 0
970.20 0
970.28 0
970.35 0
970.42 0
970.49 0
970.56 0
970.63 0
970.71 0
970.78 0
970.85 0
970.92 0
970.99 0
971.06 0
971.13 0
971.21 0
971.28 0
971.35 0
971.42 0
971.49 0
971.56 0
971.64 0
971.71 0
971.78 0
971.85 0
971.92 0
971.99 0
972.06 0
972.14 0
972.21 0
972.28 0
972.35 0
972.42 0
972.49 0
972.57 0
972.64 0
972.71 0
972.78 0
972.85 0
972.92 0
973.00 0
973.07 0
973.14 0
973.21 0
973.28 0
973.35 0
973.42 0
973.50 0
973.57 0
973.64 0
973.71 0
973.78 0
973.85 0
973.93 0
974.00 0
974.07 0
974.14 0
974.21 0
974.28 0
974.36 0
974.43 0
974.50 0
974.57 0
974.64 0
974.71 0
974.79 0
974.86 0
974.93 0
975.00 0
975.07 0
975.14 0
975.22 0
975.29 0
975.36 0
975.43 0
975.50 0
975.57 0
975.65 0
975.72 0
975.79 0
975.86 0
975.93 0
976.00 0
976.08 0
976.15 0
976.22 0
976.29 0
976.36 0
976.43 0
976.51 0
976.58 0
976.65 0
976.72 0
976.79 0
976.87 0
976.94 0
977.01 0
977.08 0
977.15 0
977.22 0
977.30 0
977.37 0
977.44 0
977.51 0
977.58 0
977.65 0
977.73 0
977.80 0
977.87 0
977.94 0
978.01 0
978.09 0
978.16 0
978.23 0
978.30 0
978.37 0
978.44 0
978.52 0
978.59 0
978.66 0
978.73 0
978.80 0
978.88 0
978.95 0
979.02 0
979.09 0
979.16 0
979.23 0
979.31 0
979.38 0
979.45 0
979.52 0
979.59 0
979.67 0
979.74 0
979.81 0
979.88 0
979.95 0
980.02 0
980.10 0
980.17 0
980.24 0
980.31 0
980.38 0
980.46 0
980.53 0
980.60 0
980.67 0
980.74 0
980.82 0
980.89 0
980.96 0
981.03 0
981.10 0
981.17 0
981.25 0
981.32 0
981.39 0
981.46 0
981.53 0
981.61 0
981.68 0
981.75 0
981.82 0
981.89 0
981.97 0
982.04 0
982.11 0
982.18 0
982.25 0
982.33 0
982.40 0
982.47 0
982.54 0
982.61 0
982.69 0
982.76 0
982.83 0
982.90 0
982.97 0
983.05 0
983.12 0
983.19 0
983.26 0
983.33 0
983.40 0
983.48 0
983.55 0
983.62 0
983.69 0
983.76 0
983.84 0
983.91 0
983.98 0
984.05 0
984.12 0
984.20 0
984.27 0
984.34 0
984.41 0
984.48 0
984.56 0
984.63 0
984.70 0
984.77 0
984.85 0
984.92 0
984.99 0
985.06 0
985.13 0
985.21 0
985.28 0
985.35 0
985.42 0
985.49 0
985.57 0
985.64 0
985.71 0
985.78 0
985.85 0
985.93 0
986.00 0
986.07 0
986.14 0
986.21 0
986.29 0
986.36 0
986.43 0
986.50 0
986.57 0
986.65 0
986.72 0
986.79 0
986.86 0
986.94 0
987.01 0
987.08 0
987.15 0
987.22 0
987.30 0
987.37 0
987.44 0
987.51 0
987.58 0
987.66 0
987.73 0
987.80 0
987.87 0
987.95 0
988.02 0
988.09 0
988.16 0
988.23 0
988.31 0
988.38 0
988.45 0
988.52 0
988.59 0
988.67 0
988.74 0
988.81 0
988.88 0
988.96 0
989.03 0
989.10 1
989.17 1
989.24 2
989.32 2
989.39 3
989.46 4
989.53 5
989.61 6
989.68 7
989.75 7
989.82 7
989.89 7
989.97 7
990.04 7
990.11 7
990.18 6
990.26 6
990.33 6
990.40 6
990.47 5
990.54 5
990.62 5
990.69 4
990.76 4
990.83 4
990.91 3
990.98 3
991.05 2
991.12 2
991.19 2
991.27 1
991.34 1
991.41 1
991.48 1
991.56 1
991.63 1
991.70 1
991.77 1
991.85 1
991.92 1
991.99 1
992.06 1
992.13 1
992.21 1
992.28 1
992.35 1
992.42 1
992.50 1
992.57 1
992.64 1
992.71 1
992.79 1
992.86 0
992.93 0
993.00 0
993.07 0
993.15 0
993.22 0
993.29 0
993.36 0
993.44 0
993.51 0
993.58 0
993.65 0
993.73 0
993.80 0
993.87 0
993.94 0
994.01 0
994.09 0
994.16 0
994.23 0
994.30 0
994.38 0
994.45 0
994.52 0
994.59 0
994.67 0
994.74 0
994.81 0
994.88 0
994.96 0
995.03 0
995.10 0
995.17 0
995.25 0
995.32 0
995.39 0
995.46 0
995.54 0
995.61 0
995.68 0
995.75 0
995.83 0
995.90 0
995.97 0
996.04 0
996.11 0
996.19 0
996.26 0
996.33 0
996.40 0
996.48 0
996.55 0
996.62 0
996.69 0
996.77 0
996.84 0
996.91 0
996.98 0
997.06 0
997.13 0
997.20 0
997.27 0
997.35 0
997.42 0
997.49 0
997.56 0
997.64 0
997.71 0
997.78 0
997.85 0
997.93 0
998.00 0
998.07 0
998.14 0
998.22 0
998.29 0
998.36 0
998.43 0
998.51 0
998.58 0
998.65 0
998.72 0
998.80 0
998.87 0
998.94 0
999.01 0
999.09 0
999.16 0
999.23 0
999.31 0
999.38 0
999.45 0
999.52 0
999.60 0
999.67 0
999.74 0
999.81 0
999.89 0
999.96 0
1000.03 0
1000.10 0
1000.18 0
1000.25 0
1000.32 0
1000.39 0
1000.47 0
1000.54 0
1000.61 0
1000.68 0
1000.76 0
1000.83 0
1000.90 0
1000.97 0
1001.05 0
1001.12 0
1001.19 0
1001.27 0
1001.34 0
1001.41 0
1001.48 0
1001.56 0
1001.63 1
1001.70 1
1001.77 1
1001.85 1
1001.92 0
1001.99 0
1002.06 0
1002.14 0
1002.21 0
1002.28 0
1002.36 0
1002.43 0
1002.50 0
1002.57 0
1002.65 0
1002.72 0
1002.79 0
1002.86 1
1002.94 1
1003.01 1
1003.08 1
1003.15 1
1003.23 1
1003.30 2
1003.37 2
1003.45 2
1003.52 2
1003.59 2
1003.66 2
1003.74 2
1003.81 2
1003.88 2
1003.95 2
1004.03 2
1004.10 1
1004.17 1
1004.25 1
1004.32 1
1004.39 1
1004.46 1
1004.54 1
1004.61 1
1004.68 1
1004.75 1
1004.83 1
1004.90 1
1004.97 1
1005.05 0
1005.12 0
1005.19 0
1005.26 0
1005.34 0
1005.41 0
1005.48 0
1005.56 0
1005.63 0
1005.70 0
1005.77 0
1005.85 0
1005.92 0
1005.99 0
1006.06 0
1006.14 0
1006.21 0
1006.28 1
1006.36 1
1006.43 1
1006.50 1
1006.57 1
1006.65 0
1006.72 0
1006.79 0
1006.87 0
1006.94 0
1007.01 0
1007.08 0
1007.16 0
1007.23 0
1007.30 0
1007.38 0
1007.45 0
1007.52 0
1007.59 0
1007.67 1
1007.74 1
1007.81 1
1007.89 1
1007.96 1
1008.03 0
1008.10 0
1008.18 0
1008.25 0
1008.32 0
1008.40 0
1008.47 0
1008.54 0
1008.61 0
1008.69 0
1008.76 0
1008.83 0
1008.91 0
1008.98 0
1009.05 0
1009.13 0
1009.20 0
1009.27 0
1009.34 0
1009.42 0
1009.49 0
1009.56 0
1009.64 0
1009.71 0
1009.78 0
1009.85 0
1009.93 0
1010.00 0
1010.07 0
1010.15 0
1010.22 0
1010.29 0
1010.37 0
1010.44 0
1010.51 0
1010.58 0
1010.66 0
1010.73 0
1010.80 0
1010.88 0
1010.95 0
1011.02 0
1011.09 0
1011.17 0
1011.24 0
1011.31 0
1011.39 0
1011.46 0
1011.53 0
1011.61 0
1011.68 0
1011.75 0
1011.82 0
1011.90 0
1011.97 0
1012.04 0
1012.12 0
1012.19 0
1012.26 0
1012.34 0
1012.41 0
1012.48 0
1012.56 0
1012.63 0
1012.70 0
1012.77 0
1012.85 0
1012.92 0
1012.99 0
1013.07 0
1013.14 0
1013.21 0
1013.29 0
1013.36 0
1013.43 0
1013.50 0
1013.58 0
1013.65 0
1013.72 0
1013.80 0
1013.87 0
1013.94 0
1014.02 0
1014.09 0
1014.16 0
1014.24 0
1014.31 0
1014.38 0
1014.46 0
1014.53 0
1014.60 0
1014.67 0
1014.75 0
1014.82 0
1014.89 0
1014.97 0
1015.04 0
1015.11 0
1015.19 0
1015.26 0
1015.33 0
1015.41 0
1015.48 0
1015.55 0
1015.63 0
1015.70 1
1015.77 1
1015.84 1
1015.92 1
1015.99 0
1016.06 0
1016.14 0
1016.21 0
1016.28 0
1016.36 0
1016.43 0
1016.50 0
1016.58 0
1016.65 1
1016.72 1
1016.80 1
1016.87 1
1016.94 1
1017.02 0
1017.09 0
1017.16 0
1017.24 0
1017.31 0
1017.38 0
1017.45 0
1017.53 0
1017.60 0
1017.67 0
1017.75 0
1017.82 0
1017.89 0
1017.97 0
1018.04 0
1018.11 0
1018.19 0
1018.26 0
1018.33 0
1018.41 0
1018.48 0
1018.55 0
1018.63 0
1018.70 0
1018.77 1
1018.85 1
1018.92 1
1018.99 1
1019.07 1
1019.14 2
1019.21 2
1019.29 2
1019.36 3
1019.43 4
1019.51 5
1019.58 6
1019.65 7
1019.73 8
1019.80 9
1019.87 10
1019.95 11
1020.02 11
1020.09 11
1020.17 10
1020.24 10
1020.31 10
1020.39 10
1020.46 10
1020.53 10
1020.61 10
1020.68 10
1020.75 10
1020.83 10
1020.90 10
1020.97 10
1021.05 9
1021.12 9
1021.19 8
1021.27 7
1021.34 7
1021.41 6
1021.49 6
1021.56 6
1021.63 6
1021.71 6
1021.78 6
1021.85 6
1021.93 5
1022.00 5
1022.07 5
1022.15 4
1022.22 4
1022.29 4
1022.37 3
1022.44 3
1022.51 3
1022.59 3
1022.66 2
1022.73 2
1022.81 2
1022.88 2
1022.95 2
1023.03 1
1023.10 1
1023.17 1
1023.25 1
1023.32 2
1023.39 2
1023.47 2
1023.54 2
1023.61 2
1023.69 3
1023.76 3
1023.83 3
1023.91 2
1023.98 2
1024.06 2
1024.13 2
1024.20 2
1024.28 2
1024.35 2
1024.42 2
1024.50 2
1024.57 2
1024.64 2
1024.72 2
1024.79 2
1024.86 1
1024.94 1
1025.01 1
1025.08 1
1025.16 1
1025.23 2
1025.30 2
1025.38 3
1025.45 3
1025.52 3
1025.60 3
1025.67 3
1025.75 3
1025.82 3
1025.89 3
1025.97 3
1026.04 3
1026.11 3
1026.19 2
1026.26 2
1026.33 2
1026.41 2
1026.48 2
1026.55 2
1026.63 2
1026.70 2
1026.77 2
1026.85 2
1026.92 2
1027.00 2
1027.07 2
1027.14 2
1027.22 2
1027.29 2
1027.36 2
1027.44 2
1027.51 2
1027.58 2
1027.66 2
1027.73 2
1027.80 3
1027.88 3
1027.95 3
1028.03 3
1028.10 4
1028.17 4
1028.25 4
1028.32 3
1028.39 3
1028.47 3
1028.54 2
1028.61 2
1028.69 2
1028.76 2
1028.84 2
1028.91 2
1028.98 1
1029.06 1
1029.13 1
1029.20 1
1029.28 1
1029.35 1
1029.42 1
1029.50 1
1029.57 1
1029.65 1
1029.72 2
1029.79 2
1029.87 2
1029.94 2
1030.01 2
1030.09 2
1030.16 2
1030.23 2
1030.31 1
1030.38 1
1030.46 1
1030.53 1
1030.60 1
1030.68 1
1030.75 1
1030.82 1
1030.90 1
1030.97 1
1031.05 1
1031.12 1
1031.19 1
1031.27 1
1031.34 1
1031.41 1
1031.49 1
1031.56 1
1031.64 1
1031.71 1
1031.78 1
1031.86 1
1031.93 1
1032.00 1
1032.08 1
1032.15 1
1032.23 1
1032.30 1
1032.37 1
1032.45 1
1032.52 1
1032.59 2
1032.67 2
1032.74 2
1032.82 2
1032.89 2
1032.96 2
1033.04 2
1033.11 2
1033.18 2
1033.26 2
1033.33 2
1033.41 2
1033.48 2
1033.55 2
1033.63 1
1033.70 1
1033.77 1
1033.85 1
1033.92 1
1034.00 1
1034.07 0
1034.14 0
1034.22 0
1034.29 0
1034.36 1
1034.44 1
1034.51 1
1034.59 1
1034.66 1
1034.73 1
1034.81 1
1034.88 1
1034.96 1
1035.03 1
1035.10 1
1035.18 1
1035.25 1
1035.32 1
1035.40 1
1035.47 1
1035.55 1
1035.62 1
1035.69 1
1035.77 1
1035.84 1
1035.92 1
1035.99 1
1036.06 1
1036.14 1
1036.21 2
1036.29 2
1036.36 2
1036.43 2
1036.51 2
1036.58 2
1036.65 1
1036.73 1
1036.80 1
1036.88 1
1036.95 1
1037.02 1
1037.10 1
1037.17 2
1037.25 2
1037.32 2
1037.39 2
1037.47 1
1037.54 1
1037.62 1
1037.69 1
1037.76 1
1037.84 1
1037.91 1
1037.99 1
1038.06 1
1038.13 1
1038.21 1
1038.28 1
1038.36 1
1038.43 1
1038.50 1
1038.58 2
1038.65 2
1038.73 2
1038.80 2
1038.87 3
1038.95 3
1039.02 3
1039.10 4
1039.17 4
1039.24 4
1039.32 5
1039.39 5
1039.47 5
1039.54 6
1039.61 6
1039.69 6
1039.76 6
1039.84 5
1039.91 5
1039.98 6
1040.06 6
1040.13 7
1040.21 7
1040.28 8
1040.35 8
1040.43 9
1040.50 9
1040.58 9
1040.65 9
1040.72 9
1040.80 9
1040.87 9
1040.95 9
1041.02 9
1041.09 9
1041.17 9
1041.24 8
1041.32 8
1041.39 8
1041.46 9
1041.54 9
1041.61 8
1041.69 8
1041.76 8
1041.83 7
1041.91 7
1041.98 7
1042.06 7
1042.13 8
1042.21 8
1042.28 8
1042.35 8
1042.43 8
1042.50 7
1042.58 7
1042.65 6
1042.72 6
1042.80 6
1042.87 6
1042.95 6
1043.02 6
1043.09 6
1043.17 6
1043.24 6
1043.32 6
1043.39 6
1043.47 6
1043.54 6
1043.61 5
1043.69 5
1043.76 4
1043.84 4
1043.91 3
1043.98 3
1044.06 3
1044.13 2
1044.21 2
1044.28 2
1044.36 2
1044.43 2
1044.50 2
1044.58 2
1044.65 2
1044.73 2
1044.80 3
1044.87 3
1044.95 3
1045.02 3
1045.10 3
1045.17 3
1045.25 3
1045.32 3
1045.39 3
1045.47 3
1045.54 3
1045.62 2
1045.69 2
1045.77 2
1045.84 2
1045.91 2
1045.99 2
1046.06 2
1046.14 2
1046.21 2
1046.28 2
1046.36 2
1046.43 3
1046.51 3
1046.58 3
1046.66 3
1046.73 3
1046.80 2
1046.88 2
1046.95 2
1047.03 2
1047.10 2
1047.18 2
1047.25 2
1047.32 2
1047.40 2
1047.47 2
1047.55 2
1047.62 2
1047.70 2
1047.77 2
1047.84 2
1047.92 2
1047.99 2
1048.07 3
1048.14 4
1048.22 5
1048.29 6
1048.36 6
1048.44 7
1048.51 7
1048.59 6
1048.66 5
1048.74 4
1048.81 4
1048.89 3
1048.96 3
1049.03 3
1049.11 3
1049.18 3
1049.26 3
1049.33 3
1049.41 3
1049.48 3
1049.55 3
1049.63 4
1049.70 4
1049.78 4
1049.85 5
1049.93 5
1050.00 5
1050.08 5
1050.15 5
1050.22 5
1050.30 5
1050.37 4
1050.45 4
1050.52 3
1050.60 3
1050.67 3
1050.74 2
1050.82 2
1050.89 2
1050.97 2
1051.04 2
1051.12 2
1051.19 2
1051.27 2
1051.34 2
1051.41 2
1051.49 2
1051.56 2
1051.64 2
1051.71 2
1051.79 2
1051.86 2
1051.94 2
1052.01 2
1052.08 2
1052.16 2
1052.23 2
1052.31 2
1052.38 2
1052.46 1
1052.53 1
1052.61 1
1052.68 1
1052.75 1
1052.83 1
1052.90 1
1052.98 1
1053.05 1
1053.13 1
1053.20 1
1053.28 0
1053.35 0
1053.42 0
1053.50 0
1053.57 0
1053.65 0
1053.72 0
1053.80 0
1053.87 0
1053.95 0
1054.02 0
1054.10 0
1054.17 0
1054.24 0
1054.32 0
1054.39 0
1054.47 1
1054.54 1
1054.62 1
1054.69 1
1054.77 1
1054.84 1
1054.92 2
1054.99 2
1055.06 2
1055.14 3
1055.21 3
1055.29 3
1055.36 4
1055.44 4
1055.51 4
1055.59 4
1055.66 3
1055.74 3
1055.81 2
1055.88 2
1055.96 2
1056.03 2
1056.11 2
1056.18 2
1056.26 2
1056.33 2
1056.41 2
1056.48 2
1056.56 2
1056.63 2
1056.71 2
1056.78 2
1056.85 2
1056.93 2
1057.00 2
1057.08 2
1057.15 3
1057.23 3
1057.30 3
1057.38 3
1057.45 3
1057.53 2
1057.60 3
1057.68 3
1057.75 3
1057.83 4
1057.90 4
1057.97 4
1058.05 5
1058.12 5
1058.20 6
1058.27 6
1058.35 6
1058.42 6
1058.50 6
1058.57 5
1058.65 5
1058.72 4
1058.80 3
1058.87 3
1058.95 2
1059.02 2
1059.09 2
1059.17 2
1059.24 2
1059.32 2
1059.39 3
1059.47 3
1059.54 4
1059.62 4
1059.69 5
1059.77 5
1059.84 5
1059.92 5
1059.99 5
1060.07 5
1060.14 5
1060.22 6
1060.29 6
1060.37 6
1060.44 6
1060.51 6
1060.59 6
1060.66 5
1060.74 5
1060.81 5
1060.89 5
1060.96 5
1061.04 5
1061.11 6
1061.19 6
1061.26 7
1061.34 8
1061.41 8
1061.49 9
1061.56 9
1061.64 9
1061.71 9
1061.79 8
1061.86 8
1061.94 8
1062.01 8
1062.08 8
1062.16 8
1062.23 8
1062.31 8
1062.38 7
1062.46 7
1062.53 6
1062.61 6
1062.68 6
1062.76 6
1062.83 7
1062.91 8
1062.98 9
1063.06 10
1063.13 10
1063.21 11
1063.28 11
1063.36 10
1063.43 10
1063.51 9
1063.58 9
1063.66 9
1063.73 9
1063.81 8
1063.88 8
1063.96 8
1064.03 8
1064.11 8
1064.18 7
1064.26 7
1064.33 7
1064.41 7
1064.48 7
1064.55 8
1064.63 8
1064.70 8
1064.78 8
1064.85 8
1064.93 8
1065.00 8
1065.08 8
1065.15 7
1065.23 7
1065.30 7
1065.38 7
1065.45 7
1065.53 7
1065.60 7
1065.68 6
1065.75 6
1065.83 5
1065.90 5
1065.98 5
1066.05 5
1066.13 5
1066.20 6
1066.28 6
1066.35 6
1066.43 6
1066.50 6
1066.58 6
1066.65 5
1066.73 5
1066.80 4
1066.88 4
1066.95 4
1067.03 4
1067.10 4
1067.18 3
1067.25 3
1067.33 3
1067.40 3
1067.48 3
1067.55 3
1067.63 3
1067.70 3
1067.78 2
1067.85 2
1067.93 1
1068.00 1
1068.08 0
1068.15 0
1068.23 0
1068.30 0
1068.38 0
1068.45 0
1068.53 0
1068.60 0
1068.68 0
1068.75 0
1068.83 0
1068.90 0
1068.98 0
1069.05 0
1069.13 0
1069.20 0
1069.28 0
1069.35 0
1069.43 1
1069.50 1
1069.58 1
1069.65 2
1069.73 2
1069.80 3
1069.88 3
1069.95 4
1070.03 4
1070.10 4
1070.18 4
1070.25 4
1070.33 4
1070.40 3
1070.48 3
1070.55 2
1070.63 2
1070.71 2
1070.78 1
1070.86 1
1070.93 1
1071.01 1
1071.08 1
1071.16 1
1071.23 1
1071.31 2
1071.38 2
1071.46 2
1071.53 2
1071.61 3
1071.68 3
1071.76 3
1071.83 3
1071.91 3
1071.98 4
1072.06 4
1072.13 4
1072.21 4
1072.28 4
1072.36 4
1072.43 4
1072.51 4
1072.58 3
1072.66 2
1072.73 2
1072.81 2
1072.88 1
1072.96 2
1073.03 2
1073.11 3
1073.19 3
1073.26 4
1073.34 5
1073.41 6
1073.49 7
1073.56 7
1073.64 7
1073.71 7
1073.79 7
1073.86 6
1073.94 6
1074.01 6
1074.09 6
1074.16 6
1074.24 6
1074.31 7
1074.39 7
1074.46 8
1074.54 8
1074.61 9
1074.69 9
1074.76 10
1074.84 10
1074.92 11
1074.99 11
1075.07 11
1075.14 10
1075.22 9
1075.29 9
1075.37 9
1075.44 9
1075.52 9
1075.59 10
1075.67 11
1075.74 13
1075.82 14
1075.89 15
1075.97 16
1076.04 16
1076.12 15
1076.20 15
1076.27 14
1076.35 13
1076.42 12
1076.50 11
1076.57 11
1076.65 10
1076.72 9
1076.80 9
1076.87 8
1076.95 7
1077.02 7
1077.10 6
1077.17 6
1077.25 6
1077.33 6
1077.40 6
1077.48 6
1077.55 7
1077.63 7
1077.70 7
1077.78 7
1077.85 8
1077.93 8
1078.00 8
1078.08 8
1078.15 7
1078.23 7
1078.30 7
1078.38 6
1078.46 6
1078.53 6
1078.61 7
1078.68 8
1078.76 8
1078.83 8
1078.91 8
1078.98 8
1079.06 7
1079.13 6
1079.21 5
1079.28 4
1079.36 3
1079.44 3
1079.51 2
1079.59 3
1079.66 3
1079.74 3
1079.81 3
1079.89 4
1079.96 4
1080.04 4
1080.11 4
1080.19 4
1080.27 5
1080.34 5
1080.42 5
1080.49 5
1080.57 5
1080.64 5
1080.72 5
1080.79 4
1080.87 4
1080.94 4
1081.02 3
1081.10 3
1081.17 3
1081.25 3
1081.32 3
1081.40 3
1081.47 3
1081.55 3
1081.62 3
1081.70 4
1081.77 4
1081.85 4
1081.93 4
1082.00 3
1082.08 3
1082.15 2
1082.23 1
1082.30 1
1082.38 1
1082.45 0
1082.53 0
1082.61 0
1082.68 0
1082.76 0
1082.83 0
1082.91 0
1082.98 0
1083.06 0
1083.13 1
1083.21 1
1083.29 1
1083.36 1
1083.44 1
1083.51 1
1083.59 1
1083.66 0
1083.74 0
1083.81 0
1083.89 0
1083.97 0
1084.04 0
1084.12 0
1084.19 0
1084.27 0
1084.34 1
1084.42 2
1084.49 2
1084.57 3
1084.65 3
1084.72 3
1084.80 4
1084.87 4
1084.95 4
1085.02 3
1085.10 3
1085.17 3
1085.25 3
1085.33 3
1085.40 3
1085.48 3
1085.55 3
1085.63 3
1085.70 3
1085.78 3
1085.86 3
1085.93 3
1086.01 3
1086.08 3
1086.16 2
1086.23 2
1086.31 1
1086.39 1
1086.46 1
1086.54 1
1086.61 1
1086.69 2
1086.76 2
1086.84 2
1086.91 3
1086.99 3
1087.07 3
1087.14 4
1087.22 5
1087.29 5
1087.37 6
1087.44 6
1087.52 7
1087.60 7
1087.67 7
1087.75 7
1087.82 7
1087.90 8
1087.97 8
1088.05 8
1088.13 8
1088.20 8
1088.28 8
1088.35 7
1088.43 7
1088.50 8
1088.58 8
1088.66 9
1088.73 10
1088.81 12
1088.88 13
1088.96 14
1089.03 15
1089.11 15
1089.19 16
1089.26 16
1089.34 16
1089.41 16
1089.49 15
1089.57 14
1089.64 13
1089.72 12
1089.79 11
1089.87 10
1089.94 8
1090.02 8
1090.10 7
1090.17 7
1090.25 8
1090.32 9
1090.40 10
1090.47 10
1090.55 11
1090.63 12
1090.70 12
1090.78 13
1090.85 12
1090.93 12
1091.01 12
1091.08 12
1091.16 11
1091.23 11
1091.31 11
1091.38 11
1091.46 10
1091.54 10
1091.61 9
1091.69 8
1091.76 7
1091.84 6
1091.92 6
1091.99 6
1092.07 6
1092.14 7
1092.22 7
1092.29 8
1092.37 8
1092.45 9
1092.52 10
1092.60 10
1092.67 10
1092.75 10
1092.83 9
1092.90 8
1092.98 7
1093.05 6
1093.13 6
1093.21 6
1093.28 7
1093.36 8
1093.43 8
1093.51 8
1093.58 9
1093.66 9
1093.74 9
1093.81 9
1093.89 9
1093.96 9
1094.04 10
1094.12 10
1094.19 11
1094.27 12
1094.34 12
1094.42 11
1094.50 11
1094.57 10
1094.65 9
1094.72 8
1094.80 7
1094.88 7
1094.95 7
1095.03 7
1095.10 7
1095.18 6
1095.26 6
1095.33 6
1095.41 6
1095.48 6
1095.56 5
1095.64 5
1095.71 6
1095.79 6
1095.86 6
1095.94 7
1096.01 7
1096.09 8
1096.17 8
1096.24 8
1096.32 8
1096.39 8
1096.47 7
1096.55 7
1096.62 7
1096.70 7
1096.78 7
1096.85 7
1096.93 7
1097.00 7
1097.08 7
1097.16 7
1097.23 7
1097.31 6
1097.38 6
1097.46 5
1097.54 4
1097.61 4
1097.69 3
1097.76 2
1097.84 1
1097.92 1
1097.99 1
1098.07 1
1098.14 1
1098.22 1
1098.30 1
1098.37 1
1098.45 1
1098.52 0
1098.60 0
1098.68 0
1098.75 0
1098.83 0
1098.90 0
1098.98 0
1099.06 0
1099.13 1
1099.21 1
1099.29 1
1099.36 0
1099.44 0
1099.51 0
1099.59 0
1099.67 0
1099.74 0
1099.82 0
1099.89 0
1099.97 0
1100.05 0
1100.12 0
1100.20 0
1100.27 0
1100.35 0
1100.43 1
1100.50 2
1100.58 3
1100.66 4
1100.73 5
1100.81 5
1100.88 6
1100.96 6
1101.04 6
1101.11 6
1101.19 6
1101.26 5
1101.34 5
1101.42 6
1101.49 7
1101.57 9
1101.65 10
1101.72 12
1101.80 13
1101.87 14
1101.95 14
1102.03 14
1102.10 14
1102.18 14
1102.26 14
1102.33 15
1102.41 16
1102.48 16
1102.56 17
1102.64 16
1102.71 16
1102.79 16
1102.87 16
1102.94 16
1103.02 17
1103.09 18
1103.17 19
1103.25 20
1103.32 22
1103.40 23
1103.47 24
1103.55 25
1103.63 26
1103.70 26
1103.78 27
1103.86 27
1103.93 27
1104.01 27
1104.09 27
1104.16 27
1104.24 28
1104.31 28
1104.39 29
1104.47 29
1104.54 30
1104.62 31
1104.70 31
1104.77 32
1104.85 32
1104.92 31
1105.00 30
1105.08 29
1105.15 28
1105.23 26
1105.31 23
1105.38 21
1105.46 20
1105.53 18
1105.61 17
1105.69 17
1105.76 17
1105.84 18
1105.92 19
1105.99 20
1106.07 20
1106.15 20
1106.22 20
1106.30 19
1106.37 18
1106.45 17
1106.53 16
1106.60 16
1106.68 15
1106.76 14
1106.83 13
1106.91 12
1106.99 11
1107.06 10
1107.14 10
1107.21 9
1107.29 9
1107.37 10
1107.44 10
1107.52 11
1107.60 11
1107.67 12
1107.75 12
1107.83 13
1107.90 13
1107.98 13
1108.05 13
1108.13 13
1108.21 13
1108.28 13
1108.36 13
1108.44 13
1108.51 13
1108.59 13
1108.67 13
1108.74 13
1108.82 13
1108.90 12
1108.97 12
1109.05 11
1109.12 10
1109.20 10
1109.28 9
1109.35 9
1109.43 9
1109.51 10
1109.58 10
1109.66 11
1109.74 12
1109.81 13
1109.89 14
1109.97 14
1110.04 14
1110.12 14
1110.20 14
1110.27 13
1110.35 13
1110.42 12
1110.50 12
1110.58 12
1110.65 12
1110.73 13
1110.81 13
1110.88 14
1110.96 14
1111.04 14
1111.11 13
1111.19 13
1111.27 12
1111.34 12
1111.42 12
1111.50 12
1111.57 13
1111.65 14
1111.73 14
1111.80 14
1111.88 15
1111.96 15
1112.03 16
1112.11 17
1112.18 18
1112.26 19
1112.34 20
1112.41 20
1112.49 19
1112.57 18
1112.64 16
1112.72 13
1112.80 10
1112.87 8
1112.95 6
1113.03 4
1113.10 3
1113.18 2
1113.26 2
1113.33 2
1113.41 2
1113.49 3
1113.56 4
1113.64 4
1113.72 5
1113.79 6
1113.87 8
1113.95 9
1114.02 10
1114.10 10
1114.18 11
1114.25 12
1114.33 13
1114.41 14
1114.48 14
1114.56 14
1114.64 14
1114.71 13
1114.79 13
1114.87 12
1114.94 11
1115.02 11
1115.10 10
1115.17 10
1115.25 9
1115.33 8
1115.40 8
1115.48 8
1115.56 8
1115.63 8
1115.71 10
1115.79 12
1115.86 14
1115.94 16
1116.02 19
1116.09 21
1116.17 22
1116.25 22
1116.32 22
1116.40 22
1116.48 21
1116.55 19
1116.63 18
1116.71 16
1116.78 13
1116.86 12
1116.94 10
1117.01 9
1117.09 9
1117.17 8
1117.24 9
1117.32 9
1117.40 9
1117.47 10
1117.55 10
1117.63 11
1117.70 11
1117.78 12
1117.86 14
1117.93 15
1118.01 17
1118.09 18
1118.16 20
1118.24 20
1118.32 20
1118.39 20
1118.47 19
1118.55 19
1118.62 18
1118.70 18
1118.78 17
1118.85 16
1118.93 14
1119.01 11
1119.08 9
1119.16 6
1119.24 4
1119.32 2
1119.39 1
1119.47 0
1119.55 0
1119.62 0
1119.70 1
1119.78 1
1119.85 1
1119.93 1
1120.01 2
1120.08 2
1120.16 3
1120.24 3
1120.31 3
1120.39 3
1120.47 3
1120.54 2
1120.62 2
1120.70 1
1120.77 0
1120.85 0
1120.93 0
1121.01 0
1121.08 0
1121.16 0
1121.24 0
1121.31 0
1121.39 0
1121.47 1
1121.54 1
1121.62 1
1121.70 1
1121.77 1
1121.85 1
1121.93 1
1122.00 2
1122.08 3
1122.16 4
1122.24 5
1122.31 6
1122.39 8
1122.47 8
1122.54 9
1122.62 9
1122.70 8
1122.77 8
1122.85 7
1122.93 6
1123.00 6
1123.08 5
1123.16 4
1123.24 3
1123.31 2
1123.39 1
1123.47 0
1123.54 0
1123.62 0
1123.70 0
1123.77 1
1123.85 2
1123.93 3
1124.00 4
1124.08 5
1124.16 6
1124.24 6
1124.31 6
1124.39 6
1124.47 5
1124.54 4
1124.62 3
1124.70 3
1124.77 2
1124.85 2
1124.93 1
1125.01 1
1125.08 1
1125.16 1
1125.24 2
1125.31 3
1125.39 4
1125.47 5
1125.54 6
1125.62 7
1125.70 8
1125.78 9
1125.85 9
1125.93 9
1126.01 9
1126.08 8
1126.16 8
1126.24 8
1126.31 7
1126.39 7
1126.47 7
1126.55 7
1126.62 7
1126.70 7
1126.78 7
1126.85 7
1126.93 8
1127.01 8
1127.09 9
1127.16 9
1127.24 9
1127.32 9
1127.39 8
1127.47 7
1127.55 6
1127.62 4
1127.70 2
1127.78 1
1127.86 0
1127.93 0
1128.01 0
1128.09 1
1128.16 2
1128.24 3
1128.32 4
1128.40 4
1128.47 5
1128.55 5
1128.63 4
1128.70 4
1128.78 3
1128.86 3
1128.94 3
1129.01 3
1129.09 3
1129.17 3
1129.24 4
1129.32 4
1129.40 5
1129.48 5
1129.55 6
1129.63 7
1129.71 8
1129.78 9
1129.86 11
1129.94 12
1130.02 14
1130.09 16
1130.17 19
1130.25 22
1130.32 24
1130.40 27
1130.48 30
1130.56 32
1130.63 34
1130.71 35
1130.79 35
1130.86 35
1130.94 35
1131.02 35
1131.10 35
1131.17 35
1131.25 36
1131.33 36
1131.40 37
1131.48 38
1131.56 39
1131.64 40
1131.71 42
1131.79 44
1131.87 46
1131.95 48
1132.02 50
1132.10 51
1132.18 51
1132.25 51
1132.33 50
1132.41 49
1132.49 49
1132.56 48
1132.64 49
1132.72 50
1132.80 51
1132.87 53
1132.95 55
1133.03 56
1133.10 57
1133.18 58
1133.26 58
1133.34 57
1133.41 56
1133.49 55
1133.57 54
1133.65 53
1133.72 52
1133.80 52
1133.88 51
1133.95 50
1134.03 50
1134.11 50
1134.19 50
1134.26 51
1134.34 51
1134.42 50
1134.50 50
1134.57 48
1134.65 47
1134.73 45
1134.80 43
1134.88 41
1134.96 38
1135.04 35
1135.11 32
1135.19 29
1135.27 27
1135.35 25
1135.42 24
1135.50 23
1135.58 22
1135.66 22
1135.73 21
1135.81 21
1135.89 20
1135.96 19
1136.04 18
1136.12 17
1136.20 16
1136.27 16
1136.35 16
1136.43 17
1136.51 18
1136.58 19
1136.66 20
1136.74 21
1136.82 21
1136.89 21
1136.97 20
1137.05 19
1137.13 17
1137.20 15
1137.28 14
1137.36 13
1137.44 12
1137.51 11
1137.59 10
1137.67 9
1137.74 8
1137.82 7
1137.90 6
1137.98 5
1138.05 5
1138.13 5
1138.21 5
1138.29 6
1138.36 6
1138.44 7
1138.52 8
1138.60 8
1138.67 8
1138.75 8
1138.83 7
1138.91 6
1138.98 5
1139.06 4
1139.14 3
1139.22 3
1139.29 3
1139.37 4
1139.45 5
1139.53 5
1139.60 5
1139.68 5
1139.76 5
1139.84 5
1139.91 5
1139.99 5
1140.07 5
1140.15 5
1140.22 6
1140.30 6
1140.38 6
1140.46 6
1140.53 6
1140.61 6
1140.69 6
1140.77 6
1140.84 7
1140.92 8
1141.00 9
1141.08 11
1141.15 13
1141.23 14
1141.31 15
1141.39 16
1141.46 16
1141.54 16
1141.62 16
1141.70 15
1141.77 15
1141.85 14
1141.93 14
1142.01 13
1142.08 13
1142.16 13
1142.24 12
1142.32 12
1142.40 12
1142.47 13
1142.55 14
1142.63 15
1142.71 17
1142.78 19
1142.86 20
1142.94 21
1143.02 21
1143.09 20
1143.17 19
1143.25 17
1143.33 15
1143.40 14
1143.48 13
1143.56 12
1143.64 12
1143.71 12
1143.79 12
1143.87 11
1143.95 11
1144.03 11
1144.10 11
1144.18 10
1144.26 10
1144.34 9
1144.41 8
1144.49 8
1144.57 7
1144.65 7
1144.72 7
1144.80 8
1144.88 8
1144.96 9
1145.03 10
1145.11 11
1145.19 12
1145.27 14
1145.35 16
1145.42 18
1145.50 20
1145.58 22
1145.66 24
1145.73 26
1145.81 27
1145.89 28
1145.97 28
1146.04 27
1146.12 27
1146.20 28
1146.28 29
1146.36 31
1146.43 34
1146.51 37
1146.59 39
1146.67 41
1146.74 42
1146.82 42
1146.90 41
1146.98 40
1147.06 39
1147.13 40
1147.21 41
1147.29 43
1147.37 46
1147.44 49
1147.52 52
1147.60 56
1147.68 59
1147.75 62
1147.83 65
1147.91 68
1147.99 71
1148.07 75
1148.14 79
1148.22 84
1148.30 89
1148.38 95
1148.45 100
1148.53 105
1148.61 109
1148.69 112
1148.77 114
1148.84 114
1148.92 115
1149.00 115
1149.08 116
1149.16 117
1149.23 118
1149.31 120
1149.39 121
1149.47 123
1149.54 124
1149.62 124
1149.70 125
1149.78 125
1149.86 125
1149.93 125
1150.01 124
1150.09 123
1150.17 121
1150.24 119
1150.32 115
1150.40 111
1150.48 106
1150.56 101
1150.63 98
1150.71 94
1150.79 92
1150.87 90
1150.95 88
1151.02 87
1151.10 86
1151.18 85
1151.26 84
1151.33 83
1151.41 82
1151.49 81
1151.57 80
1151.65 78
1151.72 77
1151.80 76
1151.88 75
1151.96 73
1152.04 72
1152.11 70
1152.19 68
1152.27 67
1152.35 65
1152.43 63
1152.50 62
1152.58 60
1152.66 59
1152.74 58
1152.82 57
1152.89 57
1152.97 56
1153.05 55
1153.13 54
1153.20 52
1153.28 49
1153.36 46
1153.44 43
1153.52 40
1153.59 37
1153.67 34
1153.75 32
1153.83 31
1153.91 30
1153.98 31
1154.06 32
1154.14 33
1154.22 35
1154.30 37
1154.37 37
1154.45 37
1154.53 37
1154.61 35
1154.69 34
1154.76 32
1154.84 30
1154.92 29
1155.00 27
1155.08 26
1155.15 24
1155.23 23
1155.31 21
1155.39 20
1155.47 20
1155.54 20
1155.62 20
1155.70 20
1155.78 21
1155.86 21
1155.93 21
1156.01 21
1156.09 21
1156.17 21
1156.25 20
1156.33 20
1156.40 20
1156.48 20
1156.56 20
1156.64 21
1156.72 22
1156.79 23
1156.87 25
1156.95 27
1157.03 28
1157.11 28
1157.18 27
1157.26 26
1157.34 23
1157.42 21
1157.50 18
1157.57 16
1157.65 14
1157.73 13
1157.81 12
1157.89 12
1157.96 11
1158.04 11
1158.12 10
1158.20 10
1158.28 9
1158.36 9
1158.43 9
1158.51 9
1158.59 10
1158.67 11
1158.75 12
1158.82 12
1158.90 13
1158.98 14
1159.06 14
1159.14 13
1159.21 12
1159.29 11
1159.37 9
1159.45 7
1159.53 5
1159.61 4
1159.68 2
1159.76 1
1159.84 0
1159.92 0
1160.00 0
1160.07 1
1160.15 1
1160.23 1
1160.31 2
1160.39 1
1160.47 1
1160.54 0
1160.62 0
1160.70 0
1160.78 0
1160.86 0
1160.93 0
1161.01 0
1161.09 0
1161.17 1
1161.25 2
1161.33 2
1161.40 2
1161.48 3
1161.56 3
1161.64 3
1161.72 3
1161.80 3
1161.87 3
1161.95 3
1162.03 2
1162.11 2
1162.19 1
1162.26 1
1162.34 0
1162.42 0
1162.50 0
1162.58 0
1162.66 1
1162.73 1
1162.81 2
1162.89 3
1162.97 4
1163.05 5
1163.13 6
1163.20 8
1163.28 9
1163.36 10
1163.44 10
1163.52 11
1163.60 12
1163.67 12
1163.75 13
1163.83 12
1163.91 11
1163.99 10
1164.07 9
1164.14 9
1164.22 9
1164.30 9
1164.38 10
1164.46 11
1164.54 12
1164.61 12
1164.69 12
1164.77 11
1164.85 10
1164.93 8
1165.01 7
1165.08 6
1165.16 5
1165.24 4
1165.32 5
1165.40 6
1165.48 7
1165.55 9
1165.63 10
1165.71 11
1165.79 11
1165.87 12
1165.95 12
1166.02 12
1166.10 13
1166.18 14
1166.26 16
1166.34 18
1166.42 19
1166.49 20
1166.57 20
1166.65 20
1166.73 19
1166.81 18
1166.89 16
1166.96 16
1167.04 15
1167.12 15
1167.20 16
1167.28 16
1167.36 17
1167.44 18
1167.51 19
1167.59 19
1167.67 19
1167.75 20
1167.83 20
1167.91 20
1167.98 21
1168.06 21
1168.14 21
1168.22 20
1168.30 20
1168.38 19
1168.46 18
1168.53 18
1168.61 17
1168.69 16
1168.77 16
1168.85 15
1168.93 15
1169.00 14
1169.08 13
1169.16 12
1169.24 10
1169.32 8
1169.40 6
1169.48 4
1169.55 2
1169.63 2
1169.71 2
1169.79 3
1169.87 5
1169.95 7
1170.03 9
1170.10 12
1170.18 14
1170.26 15
1170.34 17
1170.42 18
1170.50 18
1170.57 18
1170.65 18
1170.73 17
1170.81 16
1170.89 14
1170.97 13
1171.05 12
1171.12 11
1171.20 10
1171.28 9
1171.36 8
1171.44 8
1171.52 8
1171.60 8
1171.67 8
1171.75 8
1171.83 9
1171.91 9
1171.99 9
1172.07 9
1172.15 9
1172.22 9
1172.30 9
1172.38 9
1172.46 10
1172.54 11
1172.62 12
1172.70 14
1172.77 16
1172.85 18
1172.93 19
1173.01 21
1173.09 22
1173.17 22
1173.25 21
1173.33 20
1173.40 18
1173.48 16
1173.56 14
1173.64 12
1173.72 11
1173.80 10
1173.88 10
1173.95 11
1174.03 12
1174.11 13
1174.19 13
1174.27 14
1174.35 14
1174.43 14
1174.50 14
1174.58 13
1174.66 13
1174.74 12
1174.82 10
1174.90 9
1174.98 7
1175.06 6
1175.13 5
1175.21 4
1175.29 4
1175.37 4
1175.45 5
1175.53 5
1175.61 5
1175.69 5
1175.76 5
1175.84 6
1175.92 6
1176.00 7
1176.08 8
1176.16 9
1176.24 10
1176.31 11
1176.39 12
1176.47 13
1176.55 14
1176.63 14
1176.71 15
1176.79 15
1176.87 14
1176.94 13
1177.02 12
1177.10 10
1177.18 9
1177.26 8
1177.34 8
1177.42 7
1177.50 7
1177.57 8
1177.65 9
1177.73 10
1177.81 12
1177.89 15
1177.97 18
1178.05 21
1178.13 23
1178.21 25
1178.28 26
1178.36 26
1178.44 26
1178.52 25
1178.60 24
1178.68 23
1178.76 23
1178.84 22
1178.91 21
1178.99 21
1179.07 21
1179.15 20
1179.23 20
1179.31 19
1179.39 18
1179.47 17
1179.54 16
1179.62 15
1179.70 14
1179.78 14
1179.86 14
1179.94 14
1180.02 15
1180.10 16
1180.18 17
1180.25 18
1180.33 18
1180.41 19
1180.49 19
1180.57 20
1180.65 21
1180.73 22
1180.81 25
1180.89 27
1180.96 29
1181.04 32
1181.12 34
1181.20 36
1181.28 39
1181.36 42
1181.44 46
1181.52 52
1181.60 60
1181.67 70
1181.75 81
1181.83 93
1181.91 105
1181.99 116
1182.07 128
1182.15 138
1182.23 147
1182.31 155
1182.38 162
1182.46 168
1182.54 172
1182.62 174
1182.70 173
1182.78 169
1182.86 164
1182.94 156
1183.02 148
1183.10 139
1183.17 131
1183.25 125
1183.33 120
1183.41 117
1183.49 115
1183.57 113
1183.65 111
1183.73 109
1183.81 106
1183.88 103
1183.96 101
1184.04 99
1184.12 98
1184.20 99
1184.28 100
1184.36 101
1184.44 102
1184.52 100
1184.60 97
1184.67 92
1184.75 86
1184.83 80
1184.91 74
1184.99 70
1185.07 67
1185.15 65
1185.23 64
1185.31 63
1185.39 62
1185.46 61
1185.54 60
1185.62 59
1185.70 57
1185.78 56
1185.86 55
1185.94 54
1186.02 53
1186.10 53
1186.18 53
1186.26 52
1186.33 52
1186.41 51
1186.49 50
1186.57 48
1186.65 46
1186.73 44
1186.81 42
1186.89 41
1186.97 40
1187.05 40
1187.13 40
1187.20 39
1187.28 38
1187.36 36
1187.44 34
1187.52 32
1187.60 30
1187.68 29
1187.76 28
1187.84 27
1187.92 27
1188.00 27
1188.07 27
1188.15 27
1188.23 27
1188.31 27
1188.39 26
1188.47 26
1188.55 26
1188.63 26
1188.71 25
1188.79 25
1188.87 25
1188.94 25
1189.02 24
1189.10 24
1189.18 24
1189.26 23
1189.34 23
1189.42 23
1189.50 24
1189.58 24
1189.66 24
1189.74 25
1189.82 25
1189.89 25
1189.97 25
1190.05 25
1190.13 25
1190.21 25
1190.29 25
1190.37 25
1190.45 24
1190.53 23
1190.61 22
1190.69 20
1190.77 19
1190.85 19
1190.92 18
1191.00 18
1191.08 19
1191.16 19
1191.24 20
1191.32 21
1191.40 23
1191.48 24
1191.56 25
1191.64 26
1191.72 26
1191.80 26
1191.88 26
1191.95 25
1192.03 25
1192.11 26
1192.19 27
1192.27 28
1192.35 30
1192.43 31
1192.51 32
1192.59 32
1192.67 32
1192.75 32
1192.83 32
1192.91 32
1192.98 32
1193.06 32
1193.14 33
1193.22 34
1193.30 35
1193.38 35
1193.46 35
1193.54 34
1193.62 33
1193.70 32
1193.78 31
1193.86 30
1193.94 29
1194.02 27
1194.10 26
1194.17 25
1194.25 25
1194.33 24
1194.41 24
1194.49 24
1194.57 24
1194.65 24
1194.73 24
1194.81 24
1194.89 25
1194.97 25
1195.05 26
1195.13 27
1195.21 28
1195.29 28
1195.36 27
1195.44 26
1195.52 25
1195.60 23
1195.68 23
1195.76 23
1195.84 23
1195.92 25
1196.00 28
1196.08 31
1196.16 34
1196.24 36
1196.32 38
1196.40 39
1196.48 39
1196.56 38
1196.63 37
1196.71 35
1196.79 33
1196.87 31
1196.95 30
1197.03 29
1197.11 29
1197.19 29
1197.27 29
1197.35 30
1197.43 30
1197.51 29
1197.59 29
1197.67 29
1197.75 29
1197.83 29
1197.91 30
1197.99 31
1198.06 32
1198.14 34
1198.22 35
1198.30 37
1198.38 38
1198.46 39
1198.54 39
1198.62 38
1198.70 37
1198.78 34
1198.86 31
1198.94 28
1199.02 26
1199.10 25
1199.18 25
1199.26 26
1199.34 27
1199.42 27
1199.50 26
1199.57 25
1199.65 22
1199.73 19
1199.81 16
1199.89 14
1199.97 13
1200.05 12
1200.13 11
1200.21 11
1200.29 11
1200.37 10
1200.45 9
1200.53 8
1200.61 8
1200.69 7
1200.77 7
1200.85 7
1200.93 8
1201.01 10
1201.09 12
1201.17 15
1201.24 18
1201.32 21
1201.40 24
1201.48 26
1201.56 28
1201.64 28
1201.72 28
1201.80 26
1201.88 23
1201.96 20
1202.04 17
1202.12 14
1202.20 12
1202.28 10
1202.36 10
1202.44 11
1202.52 13
1202.60 15
1202.68 18
1202.76 20
1202.84 21
1202.92 22
1203.00 22
1203.08 22
1203.15 22
1203.23 22
1203.31 22
1203.39 23
1203.47 24
1203.55 26
1203.63 26
1203.71 27
1203.79 27
1203.87 28
1203.95 28
1204.03 28
1204.11 28
1204.19 28
1204.27 28
1204.35 27
1204.43 27
1204.51 26
1204.59 25
1204.67 25
1204.75 25
1204.83 25
1204.91 26
1204.99 26
1205.07 25
1205.15 25
1205.23 23
1205.31 21
1205.39 18
1205.46 15
1205.54 12
1205.62 10
1205.70 8
1205.78 7
1205.86 8
1205.94 9
1206.02 11
1206.10 13
1206.18 17
1206.26 20
1206.34 24
1206.42 27
1206.50 30
1206.58 33
1206.66 34
1206.74 34
1206.82 34
1206.90 32
1206.98 30
1207.06 29
1207.14 28
1207.22 29
1207.30 29
1207.38 31
1207.46 31
1207.54 32
1207.62 31
1207.70 30
1207.78 28
1207.86 26
1207.94 25
1208.02 24
1208.10 25
1208.18 25
1208.26 26
1208.34 28
1208.42 29
1208.50 32
1208.58 34
1208.65 37
1208.73 41
1208.81 43
1208.89 46
1208.97 47
1209.05 48
1209.13 48
1209.21 47
1209.29 47
1209.37 46
1209.45 46
1209.53 45
1209.61 46
1209.69 46
1209.77 48
1209.85 49
1209.93 50
1210.01 51
1210.09 53
1210.17 53
1210.25 53
1210.33 53
1210.41 52
1210.49 51
1210.57 51
1210.65 50
1210.73 50
1210.81 50
1210.89 51
1210.97 51
1211.05 51
1211.13 51
1211.21 50
1211.29 49
1211.37 48
1211.45 47
1211.53 47
1211.61 48
1211.69 49
1211.77 51
1211.85 52
1211.93 53
1212.01 53
1212.09 53
1212.17 51
1212.25 49
1212.33 46
1212.41 44
1212.49 42
1212.57 41
1212.65 40
1212.73 40
1212.81 39
1212.89 37
1212.97 35
1213.05 32
1213.13 29
1213.21 26
1213.29 24
1213.37 21
1213.45 20
1213.53 18
1213.61 17
1213.69 17
1213.77 16
1213.85 17
1213.93 17
1214.01 17
1214.09 17
1214.17 17
1214.25 16
1214.33 16
1214.41 16
1214.49 17
1214.57 18
1214.65 20
1214.73 22
1214.81 24
1214.89 25
1214.97 25
1215.05 24
1215.13 22
1215.21 20
1215.29 17
1215.37 14
1215.45 11
1215.53 9
1215.61 7
1215.69 5
1215.77 4
1215.85 3
1215.93 2
1216.01 2
1216.09 1
1216.17 1
1216.25 1
1216.33 0
1216.41 0
1216.49 0
1216.57 0
1216.65 0
1216.73 0
1216.81 0
1216.89 0
1216.97 0
1217.05 1
1217.13 2
1217.21 4
1217.29 5
1217.37 7
1217.45 8
1217.53 9
1217.61 10
1217.69 10
1217.77 10
1217.85 10
1217.93 9
1218.01 8
1218.09 8
1218.17 8
1218.25 9
1218.33 11
1218.41 13
1218.49 15
1218.57 16
1218.65 17
1218.73 17
1218.81 16
1218.89 14
1218.97 12
1219.05 10
1219.13 9
1219.21 8
1219.29 7
1219.37 7
1219.45 7
1219.53 7
1219.61 9
1219.69 11
1219.77 13
1219.85 15
1219.93 18
1220.01 20
1220.09 22
1220.17 23
1220.25 24
1220.33 24
1220.41 23
1220.49 22
1220.57 21
1220.65 20
1220.74 20
1220.82 21
1220.90 23
1220.98 25
1221.06 29
1221.14 33
1221.22 36
1221.30 40
1221.38 41
1221.46 42
1221.54 41
1221.62 39
1221.70 37
1221.78 35
1221.86 33
1221.94 32
1222.02 32
1222.10 32
1222.18 33
1222.26 34
1222.34 35
1222.42 36
1222.50 38
1222.58 39
1222.66 41
1222.74 41
1222.82 42
1222.90 41
1222.98 39
1223.06 37
1223.14 35
1223.22 32
1223.30 31
1223.38 30
1223.46 30
1223.54 30
1223.62 31
1223.70 32
1223.78 33
1223.86 33
1223.95 34
1224.03 33
1224.11 32
1224.19 31
1224.27 31
1224.35 30
1224.43 31
1224.51 32
1224.59 35
1224.67 38
1224.75 42
1224.83 45
1224.91 48
1224.99 50
1225.07 51
1225.15 51
1225.23 50
1225.31 50
1225.39 50
1225.47 51
1225.55 53
1225.63 56
1225.71 60
1225.79 63
1225.87 64
1225.95 65
1226.03 65
1226.11 64
1226.19 62
1226.28 61
1226.36 60
1226.44 59
1226.52 59
1226.60 59
1226.68 59
1226.76 60
1226.84 61
1226.92 63
1227.00 63
1227.08 64
1227.16 63
1227.24 63
1227.32 62
1227.40 61
1227.48 60
1227.56 60
1227.64 60
1227.72 60
1227.80 59
1227.88 56
1227.96 52
1228.04 48
1228.12 44
1228.21 40
1228.29 38
1228.37 37
1228.45 38
1228.53 39
1228.61 39
1228.69 40
1228.77 40
1228.85 39
1228.93 39
1229.01 39
1229.09 39
1229.17 39
1229.25 40
1229.33 41
1229.41 41
1229.49 41
1229.57 41
1229.65 40
1229.73 40
1229.81 38
1229.90 37
1229.98 36
1230.06 35
1230.14 34
1230.22 34
1230.30 34
1230.38 34
1230.46 33
1230.54 32
1230.62 31
1230.70 29
1230.78 27
1230.86 25
1230.94 23
1231.02 22
1231.10 21
1231.18 20
1231.26 19
1231.34 18
1231.42 17
1231.51 15
1231.59 13
1231.67 11
1231.75 9
1231.83 6
1231.91 4
1231.99 2
1232.07 1
1232.15 1
1232.23 1
1232.31 1
1232.39 1
1232.47 1
1232.55 0
1232.63 0
1232.71 0
1232.79 0
1232.88 0
1232.96 0
1233.04 0
1233.12 0
1233.20 0
1233.28 1
1233.36 2
1233.44 4
1233.52 6
1233.60 9
1233.68 12
1233.76 16
1233.84 20
1233.92 24
1234.00 29
1234.08 34
1234.17 38
1234.25 41
1234.33 44
1234.41 44
1234.49 44
1234.57 42
1234.65 39
1234.73 37
1234.81 34
1234.89 32
1234.97 31
1235.05 31
1235.13 31
1235.21 32
1235.29 33
1235.38 33
1235.46 33
1235.54 32
1235.62 31
1235.70 30
1235.78 28
1235.86 26
1235.94 25
1236.02 24
1236.10 22
1236.18 21
1236.26 19
1236.34 17
1236.42 15
1236.50 14
1236.59 12
1236.67 11
1236.75 9
1236.83 8
1236.91 7
1236.99 6
1237.07 5
1237.15 5
1237.23 5
1237.31 5
1237.39 6
1237.47 8
1237.55 11
1237.64 15
1237.72 20
1237.80 26
1237.88 32
1237.96 38
1238.04 43
1238.12 47
1238.20 50
1238.28 50
1238.36 49
1238.44 47
1238.52 43
1238.60 40
1238.69 37
1238.77 36
1238.85 35
1238.93 35
1239.01 35
1239.09 36
1239.17 37
1239.25 38
1239.33 39
1239.41 39
1239.49 40
1239.57 40
1239.65 40
1239.74 39
1239.82 37
1239.90 36
1239.98 34
1240.06 32
1240.14 32
1240.22 32
1240.30 32
1240.38 32
1240.46 32
1240.54 32
1240.62 30
1240.71 29
1240.79 26
1240.87 24
1240.95 22
1241.03 21
1241.11 20
1241.19 19
1241.27 18
1241.35 18
1241.43 19
1241.51 19
1241.60 20
1241.68 21
1241.76 21
1241.84 22
1241.92 22
1242.00 21
1242.08 21
1242.16 19
1242.24 18
1242.32 16
1242.40 15
1242.49 13
1242.57 12
1242.65 11
1242.73 10
1242.81 9
1242.89 9
1242.97 9
1243.05 9
1243.13 9
1243.21 9
1243.29 10
1243.38 12
1243.46 13
1243.54 15
1243.62 16
1243.70 17
1243.78 16
1243.86 13
1243.94 10
1244.02 6
1244.10 2
1244.18 0
1244.27 0
1244.35 0
1244.43 0
1244.51 0
1244.59 2
1244.67 6
1244.75 9
1244.83 11
1244.91 12
1244.99 13
1245.08 12
1245.16 12
1245.24 13
1245.32 14
1245.40 16
1245.48 19
1245.56 22
1245.64 25
1245.72 27
1245.80 28
1245.89 28
1245.97 25
1246.05 22
1246.13 17
1246.21 12
1246.29 8
1246.37 5
1246.45 3
1246.53 3
1246.62 5
1246.70 7
1246.78 10
1246.86 13
1246.94 16
1247.02 19
1247.10 21
1247.18 24
1247.26 27
1247.34 31
1247.43 34
1247.51 37
1247.59 41
1247.67 43
1247.75 45
1247.83 47
1247.91 47
1247.99 47
1248.07 46
1248.16 45
1248.24 45
1248.32 44
1248.40 44
1248.48 45
1248.56 46
1248.64 46
1248.72 46
1248.80 45
1248.89 45
1248.97 44
1249.05 43
1249.13 43
1249.21 43
1249.29 44
1249.37 44
1249.45 45
1249.53 45
1249.62 43
1249.70 41
1249.78 39
1249.86 35
1249.94 32
1250.02 30
1250.10 29
1250.18 28
1250.26 29
1250.35 30
1250.43 31
1250.51 32
1250.59 32
1250.67 32
1250.75 31
1250.83 30
1250.91 30
1251.00 30
1251.08 31
1251.16 32
1251.24 34
1251.32 34
1251.40 35
1251.48 35
1251.56 34
1251.64 34
1251.73 35
1251.81 35
1251.89 35
1251.97 34
1252.05 34
1252.13 32
1252.21 31
1252.29 29
1252.38 29
1252.46 29
1252.54 30
1252.62 32
1252.70 34
1252.78 37
1252.86 38
1252.94 40
1253.03 41
1253.11 41
1253.19 42
1253.27 42
1253.35 43
1253.43 43
1253.51 42
1253.59 42
1253.68 41
1253.76 40
1253.84 40
1253.92 40
1254.00 39
1254.08 39
1254.16 38
1254.24 36
1254.33 34
1254.41 31
1254.49 29
1254.57 27
1254.65 26
1254.73 25
1254.81 25
1254.90 24
1254.98 23
1255.06 22
1255.14 21
1255.22 19
1255.30 18
1255.38 18
1255.46 18
1255.55 19
1255.63 22
1255.71 24
1255.79 27
1255.87 30
1255.95 32
1256.03 34
1256.12 36
1256.20 38
1256.28 40
1256.36 41
1256.44 42
1256.52 43
1256.60 43
1256.68 43
1256.77 42
1256.85 41
1256.93 40
1257.01 39
1257.09 38
1257.17 37
1257.25 36
1257.34 36
1257.42 35
1257.50 34
1257.58 32
1257.66 31
1257.74 28
1257.82 25
1257.91 22
1257.99 18
1258.07 14
1258.15 11
1258.23 8
1258.31 6
1258.39 5
1258.48 5
1258.56 5
1258.64 5
1258.72 6
1258.80 6
1258.88 7
1258.96 7
1259.05 7
1259.13 8
1259.21 10
1259.29 12
1259.37 15
1259.45 17
1259.53 18
1259.62 20
1259.70 20
1259.78 20
1259.86 19
1259.94 17
1260.02 15
1260.10 13
1260.19 12
1260.27 10
1260.35 9
1260.43 7
1260.51 6
1260.59 5
1260.68 4
1260.76 3
1260.84 2
1260.92 2
1261.00 1
1261.08 2
1261.16 3
1261.25 6
1261.33 8
1261.41 11
1261.49 14
1261.57 17
1261.65 20
1261.74 22
1261.82 24
1261.90 25
1261.98 26
1262.06 27
1262.14 28
1262.22 28
1262.31 28
1262.39 28
1262.47 28
1262.55 28
1262.63 27
1262.71 26
1262.80 25
1262.88 24
1262.96 22
1263.04 20
1263.12 18
1263.20 16
1263.28 16
1263.37 17
1263.45 19
1263.53 23
1263.61 28
1263.69 34
1263.77 41
1263.86 48
1263.94 54
1264.02 59
1264.10 63
1264.18 65
1264.26 67
1264.35 69
1264.43 70
1264.51 71
1264.59 73
1264.67 74
1264.75 76
1264.84 77
1264.92 79
1265.00 79
1265.08 80
1265.16 80
1265.24 80
1265.33 79
1265.41 78
1265.49 77
1265.57 75
1265.65 72
1265.73 69
1265.82 66
1265.90 63
1265.98 61
1266.06 59
1266.14 57
1266.22 57
1266.31 58
1266.39 59
1266.47 60
1266.55 60
1266.63 60
1266.71 60
1266.80 60
1266.88 60
1266.96 60
1267.04 61
1267.12 62
1267.20 64
1267.29 66
1267.37 69
1267.45 71
1267.53 74
1267.61 76
1267.69 77
1267.78 78
1267.86 78
1267.94 77
1268.02 76
1268.10 76
1268.18 76
1268.27 77
1268.35 78
1268.43 80
1268.51 82
1268.59 83
1268.68 83
1268.76 83
1268.84 82
1268.92 82
1269.00 81
1269.08 82
1269.17 82
1269.25 83
1269.33 84
1269.41 84
1269.49 83
1269.57 80
1269.66 77
1269.74 74
1269.82 70
1269.90 67
1269.98 65
1270.07 64
1270.15 63
1270.23 63
1270.31 63
1270.39 62
1270.47 60
1270.56 58
1270.64 55
1270.72 53
1270.80 50
1270.88 48
1270.97 47
1271.05 47
1271.13 48
1271.21 48
1271.29 48
1271.37 46
1271.46 44
1271.54 40
1271.62 35
1271.70 30
1271.78 26
1271.87 24
1271.95 24
1272.03 26
1272.11 29
1272.19 34
1272.28 40
1272.36 45
1272.44 49
1272.52 52
1272.60 54
1272.68 56
1272.77 56
1272.85 56
1272.93 55
1273.01 55
1273.09 54
1273.18 52
1273.26 51
1273.34 49
1273.42 46
1273.50 44
1273.59 42
1273.67 41
1273.75 40
1273.83 40
1273.91 40
1274.00 40
1274.08 40
1274.16 38
1274.24 36
1274.32 33
1274.40 31
1274.49 29
1274.57 28
1274.65 29
1274.73 32
1274.81 35
1274.90 40
1274.98 44
1275.06 47
1275.14 49
1275.22 49
1275.31 47
1275.39 43
1275.47 39
1275.55 34
1275.63 31
1275.72 28
1275.80 27
1275.88 27
1275.96 27
1276.04 28
1276.13 28
1276.21 28
1276.29 27
1276.37 24
1276.45 21
1276.54 18
1276.62 15
1276.70 12
1276.78 10
1276.86 7
1276.95 5
1277.03 3
1277.11 1
1277.19 0
1277.27 0
1277.36 0
1277.44 0
1277.52 0
1277.60 0
1277.68 0
1277.77 0
1277.85 0
1277.93 0
1278.01 2
1278.09 5
1278.18 8
1278.26 11
1278.34 14
1278.42 15
1278.51 14
1278.59 12
1278.67 9
1278.75 6
1278.83 3
1278.92 3
1279.00 4
1279.08 6
1279.16 9
1279.24 13
1279.33 16
1279.41 19
1279.49 20
1279.57 21
1279.65 22
1279.74 24
1279.82 26
1279.90 30
1279.98 34
1280.07 38
1280.15 41
1280.23 44
1280.31 44
1280.39 44
1280.48 43
1280.56 42
1280.64 42
1280.72 43
1280.80 45
1280.89 49
1280.97 53
1281.05 57
1281.13 60
1281.22 63
1281.30 64
1281.38 64
1281.46 62
1281.54 61
1281.63 58
1281.71 56
1281.79 53
1281.87 50
1281.95 48
1282.04 46
1282.12 44
1282.20 44
1282.28 44
1282.37 45
1282.45 46
1282.53 47
1282.61 49
1282.69 51
1282.78 52
1282.86 54
1282.94 55
1283.02 56
1283.11 56
1283.19 56
1283.27 57
1283.35 58
1283.43 60
1283.52 64
1283.60 70
1283.68 77
1283.76 84
1283.85 91
1283.93 96
1284.01 100
1284.09 101
1284.17 99
1284.26 95
1284.34 89
1284.42 83
1284.50 77
1284.59 72
1284.67 69
1284.75 67
1284.83 67
1284.92 69
1285.00 71
1285.08 74
1285.16 78
1285.24 82
1285.33 88
1285.41 93
1285.49 97
1285.57 101
1285.66 104
1285.74 106
1285.82 108
1285.90 110
1285.99 112
1286.07 115
1286.15 118
1286.23 121
1286.31 123
1286.40 124
1286.48 125
1286.56 126
1286.64 127
1286.73 128
1286.81 129
1286.89 131
1286.97 132
1287.06 134
1287.14 134
1287.22 134
1287.30 132
1287.38 130
1287.47 125
1287.55 120
1287.63 113
1287.71 106
1287.80 99
1287.88 92
1287.96 86
1288.04 82
1288.13 78
1288.21 76
1288.29 75
1288.37 75
1288.46 75
1288.54 75
1288.62 76
1288.70 76
1288.79 77
1288.87 77
1288.95 75
1289.03 72
1289.11 68
1289.20 63
1289.28 57
1289.36 50
1289.44 44
1289.53 39
1289.61 35
1289.69 33
1289.77 32
1289.86 33
1289.94 35
1290.02 38
1290.10 42
1290.19 47
1290.27 52
1290.35 57
1290.43 60
1290.52 62
1290.60 62
1290.68 60
1290.76 57
1290.85 54
1290.93 51
1291.01 48
1291.09 48
1291.18 49
1291.26 51
1291.34 55
1291.42 58
1291.51 61
1291.59 62
1291.67 61
1291.75 58
1291.84 54
1291.92 49
1292.00 45
1292.08 42
1292.17 40
1292.25 39
1292.33 39
1292.41 40
1292.50 40
1292.58 41
1292.66 42
1292.74 42
1292.83 43
1292.91 44
1292.99 45
1293.07 47
1293.16 49
1293.24 51
1293.32 53
1293.40 55
1293.49 58
1293.57 61
1293.65 64
1293.73 66
1293.82 68
1293.90 70
1293.98 70
1294.06 69
1294.15 68
1294.23 66
1294.31 64
1294.39 62
1294.48 60
1294.56 59
1294.64 57
1294.73 54
1294.81 51
1294.89 48
1294.97 44
1295.06 42
1295.14 40
1295.22 39
1295.30 40
1295.39 41
1295.47 42
1295.55 45
1295.63 47
1295.72 50
1295.80 54
1295.88 58
1295.96 63
1296.05 68
1296.13 73
1296.21 77
1296.30 81
1296.38 84
1296.46 85
1296.54 87
1296.63 89
1296.71 92
1296.79 95
1296.87 98
1296.96 102
1297.04 106
1297.12 110
1297.20 114
1297.29 119
1297.37 123
1297.45 128
1297.54 133
1297.62 138
1297.70 142
1297.78 145
1297.87 148
1297.95 149
1298.03 149
1298.11 148
1298.20 146
1298.28 143
1298.36 140
1298.44 136
1298.53 131
1298.61 127
1298.69 123
1298.78 119
1298.86 116
1298.94 114
1299.02 112
1299.11 111
1299.19 109
1299.27 108
1299.35 107
1299.44 106
1299.52 105
1299.60 105
1299.69 104
1299.77 104
1299.85 103
1299.93 102
1300.02 101
1300.10 100
1300.18 100
1300.27 100
1300.35 100
1300.43 101
1300.51 101
1300.60 101
1300.68 100
1300.76 99
1300.84 97
1300.93 94
1301.01 91
1301.09 89
1301.18 86
1301.26 84
1301.34 82
1301.42 81
1301.51 81
1301.59 81
1301.67 82
1301.76 83
1301.84 85
1301.92 87
1302.00 90
1302.09 91
1302.17 92
1302.25 92
1302.34 91
1302.42 90
1302.50 88
1302.58 87
1302.67 86
1302.75 85
1302.83 85
1302.92 84
1303.00 83
1303.08 82
1303.16 81
1303.25 81
1303.33 81
1303.41 82
1303.50 84
1303.58 87
1303.66 89
1303.74 92
1303.83 95
1303.91 97
1303.99 98
1304.08 100
1304.16 101
1304.24 101
1304.32 102
1304.41 102
1304.49 101
1304.57 101
1304.66 101
1304.74 100
1304.82 100
1304.90 99
1304.99 98
1305.07 97
1305.15 94
1305.24 91
1305.32 87
1305.40 82
1305.48 78
1305.57 73
1305.65 70
1305.73 67
1305.82 65
1305.90 64
1305.98 63
1306.07 63
1306.15 63
1306.23 63
1306.31 61
1306.40 59
1306.48 55
1306.56 51
1306.65 46
1306.73 42
1306.81 39
1306.90 39
1306.98 40
1307.06 44
1307.14 49
1307.23 54
1307.31 59
1307.39 64
1307.48 67
1307.56 69
1307.64 69
1307.73 68
1307.81 67
1307.89 64
1307.97 61
1308.06 58
1308.14 53
1308.22 49
1308.31 45
1308.39 42
1308.47 40
1308.56 38
1308.64 37
1308.72 37
1308.80 38
1308.89 39
1308.97 42
1309.05 45
1309.14 48
1309.22 53
1309.30 59
1309.39 64
1309.47 70
1309.55 75
1309.63 80
1309.72 83
1309.80 86
1309.88 89
1309.97 92
1310.05 94
1310.13 98
1310.22 102
1310.30 106
1310.38 111
1310.47 115
1310.55 118
1310.63 120
1310.72 119
1310.80 116
1310.88 112
1310.96 108
1311.05 104
1311.13 101
1311.21 99
1311.30 99
1311.38 100
1311.46 102
1311.55 105
1311.63 108
1311.71 111
1311.80 113
1311.88 114
1311.96 114
1312.05 113
1312.13 111
1312.21 108
1312.29 105
1312.38 102
1312.46 98
1312.54 95
1312.63 93
1312.71 92
1312.79 92
1312.88 93
1312.96 97
1313.04 101
1313.13 107
1313.21 113
1313.29 118
1313.38 122
1313.46 124
1313.54 125
1313.63 125
1313.71 125
1313.79 124
1313.87 124
1313.96 123
1314.04 122
1314.12 120
1314.21 117
1314.29 113
1314.37 108
1314.46 102
1314.54 96
1314.62 90
1314.71 84
1314.79 79
1314.87 74
1314.96 69
1315.04 65
1315.12 63
1315.21 62
1315.29 63
1315.37 66
1315.46 71
1315.54 76
1315.62 82
1315.71 88
1315.79 93
1315.87 96
1315.96 97
1316.04 95
1316.12 91
1316.21 84
1316.29 77
1316.37 69
1316.46 62
1316.54 56
1316.62 51
1316.71 48
1316.79 45
1316.87 44
1316.96 42
1317.04 41
1317.12 38
1317.21 35
1317.29 31
1317.37 27
1317.46 22
1317.54 18
1317.62 15
1317.71 13
1317.79 13
1317.87 14
1317.96 17
1318.04 20
1318.12 25
1318.21 29
1318.29 34
1318.37 39
1318.46 44
1318.54 50
1318.62 54
1318.71 57
1318.79 59
1318.87 59
1318.96 57
1319.04 53
1319.12 49
1319.21 46
1319.29 44
1319.37 44
1319.46 47
1319.54 52
1319.62 58
1319.71 66
1319.79 73
1319.87 80
1319.96 86
1320.04 92
1320.12 98
1320.21 104
1320.29 110
1320.37 115
1320.46 120
1320.54 123
1320.62 125
1320.71 125
1320.79 124
1320.87 123
1320.96 121
1321.04 119
1321.12 117
1321.21 116
1321.29 114
1321.37 113
1321.46 112
1321.54 111
1321.62 111
1321.71 110
1321.79 109
1321.87 108
1321.96 106
1322.04 104
1322.12 102
1322.21 99
1322.29 97
1322.38 95
1322.46 94
1322.54 94
1322.63 95
1322.71 98
1322.79 101
1322.88 103
1322.96 105
1323.04 107
1323.13 108
1323.21 109
1323.29 110
1323.38 112
1323.46 113
1323.54 114
1323.63 115
1323.71 114
1323.79 113
1323.88 110
1323.96 108
1324.05 106
1324.13 104
1324.21 104
1324.30 104
1324.38 106
1324.46 107
1324.55 109
1324.63 111
1324.71 113
1324.80 114
1324.88 115
1324.96 114
1325.05 112
1325.13 108
1325.21 103
1325.30 97
1325.38 91
1325.47 86
1325.55 82
1325.63 80
1325.72 80
1325.80 81
1325.88 82
1325.97 85
1326.05 88
1326.13 93
1326.22 98
1326.30 103
1326.39 109
1326.47 115
1326.55 120
1326.64 125
1326.72 128
1326.80 131
1326.89 135
1326.97 138
1327.05 142
1327.14 145
1327.22 149
1327.30 152
1327.39 154
1327.47 155
1327.56 155
1327.64 155
1327.72 155
1327.81 155
1327.89 156
1327.97 157
1328.06 159
1328.14 162
1328.22 164
1328.31 165
1328.39 164
1328.48 162
1328.56 157
1328.64 150
1328.73 143
1328.81 137
1328.89 132
1328.98 130
1329.06 129
1329.15 129
1329.23 130
1329.31 131
1329.40 131
1329.48 130
1329.56 129
1329.65 127
1329.73 126
1329.81 124
1329.90 122
1329.98 121
1330.07 119
1330.15 118
1330.23 118
1330.32 118
1330.40 120
1330.48 123
1330.57 126
1330.65 129
1330.74 131
1330.82 131
1330.90 130
1330.99 128
1331.07 124
1331.15 119
1331.24 116
1331.32 112
1331.41 109
1331.49 107
1331.57 104
1331.66 100
1331.74 97
1331.82 93
1331.91 90
1331.99 89
1332.08 89
1332.16 91
1332.24 95
1332.33 100
1332.41 105
1332.49 109
1332.58 112
1332.66 112
1332.75 112
1332.83 110
1332.91 107
1333.00 105
1333.08 103
1333.17 103
1333.25 105
1333.33 107
1333.42 111
1333.50 115
1333.58 118
1333.67 120
1333.75 121
1333.84 121
1333.92 122
1334.00 124
1334.09 129
1334.17 137
1334.25 146
1334.34 157
1334.42 166
1334.51 173
1334.59 177
1334.67 178
1334.76 177
1334.84 173
1334.93 169
1335.01 165
1335.09 162
1335.18 158
1335.26 154
1335.35 148
1335.43 142
1335.51 134
1335.60 126
1335.68 119
1335.76 113
1335.85 109
1335.93 106
1336.02 104
1336.10 102
1336.18 100
1336.27 98
1336.35 95
1336.44 93
1336.52 92
1336.60 93
1336.69 96
1336.77 100
1336.86 104
1336.94 109
1337.02 112
1337.11 113
1337.19 112
1337.28 109
1337.36 104
1337.44 97
1337.53 90
1337.61 82
1337.69 74
1337.78 66
1337.86 59
1337.95 53
1338.03 49
1338.11 46
1338.20 44
1338.28 43
1338.37 43
1338.45 43
1338.53 43
1338.62 42
1338.70 41
1338.79 41
1338.87 41
1338.95 43
1339.04 46
1339.12 51
1339.21 58
1339.29 65
1339.37 72
1339.46 78
1339.54 82
1339.63 86
1339.71 87
1339.79 87
1339.88 86
1339.96 85
1340.05 84
1340.13 83
1340.21 83
1340.30 84
1340.38 85
1340.47 87
1340.55 90
1340.63 94
1340.72 99
1340.80 105
1340.89 112
1340.97 120
1341.06 128
1341.14 134
1341.22 139
1341.31 142
1341.39 142
1341.48 140
1341.56 136
1341.64 131
1341.73 125
1341.81 118
1341.90 111
1341.98 104
1342.06 97
1342.15 92
1342.23 88
1342.32 86
1342.40 84
1342.48 84
1342.57 84
1342.65 85
1342.74 87
1342.82 90
1342.91 94
1342.99 98
1343.07 104
1343.16 109
1343.24 115
1343.33 120
1343.41 125
1343.49 129
1343.58 132
1343.66 134
1343.75 134
1343.83 132
1343.91 129
1344.00 125
1344.08 120
1344.17 115
1344.25 111
1344.34 107
1344.42 102
1344.50 99
1344.59 95
1344.67 93
1344.76 90
1344.84 87
1344.92 84
1345.01 80
1345.09 76
1345.18 73
1345.26 69
1345.35 67
1345.43 65
1345.51 65
1345.60 66
1345.68 68
1345.77 69
1345.85 69
1345.93 69
1346.02 68
1346.10 66
1346.19 65
1346.27 63
1346.36 62
1346.44 60
1346.52 59
1346.61 57
1346.69 56
1346.78 54
1346.86 53
1346.95 53
1347.03 55
1347.11 57
1347.20 61
1347.28 64
1347.37 67
1347.45 69
1347.54 68
1347.62 66
1347.70 61
1347.79 55
1347.87 49
1347.96 44
1348.04 40
1348.13 37
1348.21 35
1348.29 34
1348.38 34
1348.46 35
1348.55 37
1348.63 40
1348.72 44
1348.80 48
1348.88 51
1348.97 52
1349.05 51
1349.14 48
1349.22 44
1349.31 39
1349.39 35
1349.47 33
1349.56 33
1349.64 35
1349.73 38
1349.81 41
1349.90 45
1349.98 48
1350.06 49
1350.15 50
1350.23 48
1350.32 46
1350.40 42
1350.49 37
1350.57 31
1350.65 25
1350.74 18
1350.82 12
1350.91 6
1350.99 0
1351.08 0
1351.16 0
1351.25 0
1351.33 0
1351.41 0
1351.50 0
1351.58 0
1351.67 1
1351.75 4
1351.84 7
1351.92 8
1352.01 9
1352.09 10
1352.17 10
1352.26 10
1352.34 10
1352.43 11
1352.51 12
1352.60 14
1352.68 16
1352.76 18
1352.85 20
1352.93 22
1353.02 24
1353.10 26
1353.19 29
1353.27 33
1353.36 38
1353.44 44
1353.52 50
1353.61 57
1353.69 62
1353.78 66
1353.86 68
1353.95 68
1354.03 66
1354.12 63
1354.20 60
1354.28 57
1354.37 56
1354.45 55
1354.54 56
1354.62 57
1354.71 58
1354.79 60
1354.88 61
1354.96 64
1355.05 67
1355.13 70
1355.21 75
1355.30 81
1355.38 87
1355.47 93
1355.55 99
1355.64 103
1355.72 105
1355.81 106
1355.89 106
1355.97 106
1356.06 107
1356.14 110
1356.23 115
1356.31 122
1356.40 130
1356.48 138
1356.57 144
1356.65 149
1356.74 151
1356.82 151
1356.90 150
1356.99 149
1357.07 147
1357.16 147
1357.24 149
1357.33 152
1357.41 156
1357.50 161
1357.58 166
1357.67 170
1357.75 173
1357.84 175
1357.92 174
1358.00 172
1358.09 168
1358.17 163
1358.26 158
1358.34 153
1358.43 148
1358.51 144
1358.60 142
1358.68 140
1358.77 139
1358.85 137
1358.93 136
1359.02 134
1359.10 132
1359.19 130
1359.27 129
1359.36 129
1359.44 129
1359.53 130
1359.61 131
1359.70 131
1359.78 129
1359.87 126
1359.95 121
1360.04 115
1360.12 111
1360.20 107
1360.29 104
1360.37 104
1360.46 105
1360.54 108
1360.63 110
1360.71 110
1360.80 109
1360.88 105
1360.97 99
1361.05 92
1361.14 84
1361.22 77
1361.31 70
1361.39 65
1361.47 62
1361.56 60
1361.64 59
1361.73 59
1361.81 60
1361.90 60
1361.98 61
1362.07 61
1362.15 60
1362.24 57
1362.32 53
1362.41 48
1362.49 41
1362.58 33
1362.66 25
1362.75 18
1362.83 14
1362.91 13
1363.00 15
1363.08 21
1363.17 28
1363.25 36
1363.34 42
1363.42 48
1363.51 50
1363.59 50
1363.68 47
1363.76 43
1363.85 38
1363.93 33
1364.02 27
1364.10 23
1364.19 19
1364.27 16
1364.36 14
1364.44 12
1364.53 11
1364.61 11
1364.69 10
1364.78 10
1364.86 10
1364.95 11
1365.03 13
1365.12 15
1365.20 18
1365.29 21
1365.37 24
1365.46 27
1365.54 30
1365.63 32
1365.71 35
1365.80 37
1365.88 38
1365.97 39
1366.05 38
1366.14 37
1366.22 35
1366.31 33
1366.39 31
1366.48 28
1366.56 26
1366.65 23
1366.73 22
1366.82 20
1366.90 19
1366.99 19
1367.07 20
1367.16 21
1367.24 23
1367.32 26
1367.41 28
1367.49 30
1367.58 32
1367.66 32
1367.75 31
1367.83 29
1367.92 26
1368.00 22
1368.09 19
1368.17 16
1368.26 14
1368.34 12
1368.43 11
1368.51 11
1368.60 10
1368.68 10
1368.77 10
1368.85 13
1368.94 17
1369.02 24
1369.11 33
1369.19 44
1369.28 55
1369.36 64
1369.45 71
1369.53 75
1369.62 77
1369.70 76
1369.79 74
1369.87 72
1369.96 71
1370.04 70
1370.13 71
1370.21 72
1370.30 74
1370.38 76
1370.47 80
1370.55 84
1370.64 92
1370.72 103
1370.81 118
1370.89 136
1370.98 157
1371.06 178
1371.15 198
1371.23 214
1371.32 227
1371.40 236
1371.49 242
1371.57 248
1371.66 254
1371.74 260
1371.83 268
1371.91 276
1372.00 284
1372.08 292
1372.17 299
1372.25 304
1372.34 308
1372.42 311
1372.51 313
1372.59 315
1372.68 317
1372.76 320
1372.85 323
1372.93 328
1373.02 333
1373.10 338
1373.19 344
1373.27 349
1373.36 353
1373.44 355
1373.53 357
1373.61 357
1373.70 356
1373.78 353
1373.87 348
1373.95 343
1374.04 338
1374.12 332
1374.21 328
1374.29 324
1374.38 321
1374.46 317
1374.55 311
1374.63 302
1374.72 291
1374.80 277
1374.89 263
1374.97 248
1375.06 233
1375.14 220
1375.23 208
1375.32 198
1375.40 189
1375.49 182
1375.57 175
1375.66 169
1375.74 162
1375.83 155
1375.91 146
1376.00 137
1376.08 127
1376.17 117
1376.25 108
1376.34 100
1376.42 95
1376.51 92
1376.59 91
1376.68 92
1376.76 93
1376.85 95
1376.93 96
1377.02 97
1377.10 98
1377.19 98
1377.27 99
1377.36 99
1377.44 99
1377.53 97
1377.61 94
1377.70 88
1377.78 81
1377.87 74
1377.96 66
1378.04 60
1378.13 55
1378.21 52
1378.30 51
1378.38 51
1378.47 51
1378.55 52
1378.64 52
1378.72 53
1378.81 54
1378.89 56
1378.98 58
1379.06 60
1379.15 62
1379.23 63
1379.32 64
1379.40 63
1379.49 63
1379.57 62
1379.66 61
1379.75 59
1379.83 58
1379.92 56
1380.00 54
1380.09 53
1380.17 51
1380.26 50
1380.34 49
1380.43 47
1380.51 46
1380.60 43
1380.68 40
1380.77 35
1380.85 31
1380.94 27
1381.02 23
1381.11 20
1381.20 18
1381.28 15
1381.37 13
1381.45 12
1381.54 10
1381.62 10
1381.71 11
1381.79 14
1381.88 19
1381.96 24
1382.05 30
1382.13 35
1382.22 39
1382.30 41
1382.39 40
1382.48 39
1382.56 36
1382.65 33
1382.73 30
1382.82 26
1382.90 24
1382.99 21
1383.07 19
1383.16 17
1383.24 14
1383.33 12
1383.41 10
1383.50 8
1383.58 7
1383.67 7
1383.76 7
1383.84 8
1383.93 10
1384.01 12
1384.10 13
1384.18 14
1384.27 13
1384.35 12
1384.44 10
1384.52 8
1384.61 4
1384.69 0
1384.78 0
1384.87 0
1384.95 0
1385.04 0
1385.12 0
1385.21 0
1385.29 0
1385.38 1
1385.46 6
1385.55 11
1385.63 13
1385.72 14
1385.81 13
1385.89 11
1385.98 10
1386.06 9
1386.15 10
1386.23 13
1386.32 18
1386.40 23
1386.49 29
1386.57 35
1386.66 39
1386.75 42
1386.83 43
1386.92 44
1387.00 43
1387.09 42
1387.17 41
1387.26 40
1387.34 40
1387.43 41
1387.52 42
1387.60 44
1387.69 45
1387.77 45
1387.86 44
1387.94 41
1388.03 37
1388.11 32
1388.20 27
1388.28 23
1388.37 19
1388.46 17
1388.54 15
1388.63 14
1388.71 14
1388.80 13
1388.88 13
1388.97 14
1389.05 14
1389.14 15
1389.23 16
1389.31 16
1389.40 16
1389.48 16
1389.57 14
1389.65 12
1389.74 10
1389.82 7
1389.91 5
1390.00 3
1390.08 2
1390.17 1
1390.25 1
1390.34 3
1390.42 4
1390.51 6
1390.59 8
1390.68 8
1390.77 8
1390.85 7
1390.94 5
1391.02 3
1391.11 2
1391.19 1
1391.28 2
1391.37 4
1391.45 6
1391.54 7
1391.62 8
1391.71 8
1391.79 7
1391.88 5
1391.96 3
1392.05 2
1392.14 2
1392.22 3
1392.31 4
1392.39 6
1392.48 7
1392.56 8
1392.65 9
1392.74 10
1392.82 11
1392.91 13
1392.99 15
1393.08 18
1393.16 20
1393.25 23
1393.34 24
1393.42 25
1393.51 25
1393.59 24
1393.68 23
1393.76 21
1393.85 20
1393.94 18
1394.02 17
1394.11 16
1394.19 16
1394.28 16
1394.36 16
1394.45 16
1394.54 17
1394.62 18
1394.71 19
1394.79 20
1394.88 21
1394.96 22
1395.05 22
1395.14 22
1395.22 20
1395.31 18
1395.39 15
1395.48 13
1395.56 11
1395.65 9
1395.74 8
1395.82 8
1395.91 9
1395.99 9
1396.08 9
1396.16 9
1396.25 9
1396.34 9
1396.42 10
1396.51 13
1396.59 16
1396.68 20
1396.76 24
1396.85 27
1396.94 28
1397.02 27
1397.11 24
1397.19 21
1397.28 18
1397.37 17
1397.45 17
1397.54 19
1397.62 22
1397.71 27
1397.79 32
1397.88 38
1397.97 42
1398.05 45
1398.14 47
1398.22 47
1398.31 45
1398.40 41
1398.48 36
1398.57 30
1398.65 24
1398.74 20
1398.82 16
1398.91 14
1399.00 14
1399.08 16
1399.17 18
1399.25 21
1399.34 24
1399.43 26
1399.51 28
1399.60 29
1399.68 30
1399.77 31
1399.85 32
1399.94 34
1400.03 35
1400.11 35
1400.20 35
1400.28 33
1400.37 31
1400.46 28
1400.54 25
1400.63 23
1400.71 21
1400.80 20
1400.89 19
1400.97 17
1401.06 16
1401.14 15
1401.23 14
1401.32 13
1401.40 14
1401.49 16
1401.57 20
1401.66 24
1401.74 28
1401.83 31
1401.92 34
1402.00 35
1402.09 34
1402.17 33
1402.26 32
1402.35 32
1402.43 31
1402.52 31
1402.60 31
1402.69 30
1402.78 29
1402.86 28
1402.95 28
1403.03 28
1403.12 29
1403.21 30
1403.29 30
1403.38 30
1403.46 29
1403.55 27
1403.64 25
1403.72 23
1403.81 20
1403.89 17
1403.98 14
1404.07 10
1404.15 7
1404.24 3
1404.32 0
1404.41 0
1404.50 0
1404.58 0
1404.67 2
1404.75 7
1404.84 12
1404.93 16
1405.01 20
1405.10 23
1405.18 25
1405.27 26
1405.36 28
1405.44 31
1405.53 34
1405.61 38
1405.70 42
1405.79 45
1405.87 46
1405.96 46
1406.05 45
1406.13 42
1406.22 40
1406.30 38
1406.39 36
1406.48 35
1406.56 34
1406.65 34
1406.73 33
1406.82 32
1406.91 32
1406.99 31
1407.08 32
1407.16 33
1407.25 34
1407.34 36
1407.42 37
1407.51 39
1407.59 40
1407.68 42
1407.77 43
1407.85 44
1407.94 45
1408.03 47
1408.11 48
1408.20 49
1408.28 49
1408.37 48
1408.46 46
1408.54 42
1408.63 36
1408.71 29
1408.80 23
1408.89 17
1408.97 14
1409.06 12
1409.15 13
1409.23 15
1409.32 17
1409.40 18
1409.49 18
1409.58 16
1409.66 13
1409.75 8
1409.83 3
1409.92 0
1410.01 0
1410.09 0
1410.18 0
1410.27 0
1410.35 0
1410.44 0
1410.52 0
1410.61 3
1410.70 9
1410.78 16
1410.87 21
1410.96 26
1411.04 29
1411.13 31
1411.21 34
1411.30 37
1411.39 41
1411.47 46
1411.56 52
1411.65 57
1411.73 61
1411.82 62
1411.90 61
1411.99 58
1412.08 52
1412.16 45
1412.25 38
1412.34 31
1412.42 26
1412.51 23
1412.59 21
1412.68 20
1412.77 19
1412.85 18
1412.94 18
1413.03 17
1413.11 15
1413.20 14
1413.28 12
1413.37 11
1413.46 10
1413.54 10
1413.63 10
1413.72 12
1413.80 14
1413.89 17
1413.98 20
1414.06 24
1414.15 27
1414.23 30
1414.32 32
1414.41 34
1414.49 35
1414.58 37
1414.67 38
1414.75 40
1414.84 41
1414.92 43
1415.01 44
1415.10 45
1415.18 45
1415.27 43
1415.36 40
1415.44 37
1415.53 33
1415.62 31
1415.70 29
1415.79 30
1415.87 33
1415.96 36
1416.05 41
1416.13 45
1416.22 49
1416.31 51
1416.39 52
1416.48 51
1416.57 50
1416.65 49
1416.74 47
1416.82 46
1416.91 45
1417.00 44
1417.08 43
1417.17 42
1417.26 42
1417.34 41
1417.43 40
1417.52 39
1417.60 38
1417.69 37
1417.78 35
1417.86 34
1417.95 33
1418.03 33
1418.12 33
1418.21 33
1418.29 35
1418.38 37
1418.47 39
1418.55 41
1418.64 42
1418.73 42
1418.81 41
1418.90 39
1418.99 36
1419.07 34
1419.16 33
1419.25 33
1419.33 34
1419.42 36
1419.50 40
1419.59 43
1419.68 46
1419.76 47
1419.85 48
1419.94 47
1420.02 46
1420.11 42
1420.20 38
1420.28 33
1420.37 27
1420.46 21
1420.54 16
1420.63 12
1420.72 11
1420.80 13
1420.89 19
1420.98 26
1421.06 35
1421.15 43
1421.23 49
1421.32 51
1421.41 51
1421.49 47
1421.58 43
1421.67 38
1421.75 36
1421.84 36
1421.93 38
1422.01 44
1422.10 50
1422.19 57
1422.27 63
1422.36 67
1422.45 68
1422.53 66
1422.62 63
1422.71 58
1422.79 53
1422.88 47
1422.97 41
1423.05 35
1423.14 29
1423.23 23
1423.31 18
1423.40 14
1423.49 12
1423.57 13
1423.66 15
1423.75 18
1423.83 21
1423.92 23
1424.01 25
1424.09 24
1424.18 23
1424.27 22
1424.35 20
1424.44 20
1424.52 20
1424.61 22
1424.70 24
1424.78 26
1424.87 28
1424.96 30
1425.04 32
1425.13 35
1425.22 38
1425.30 42
1425.39 46
1425.48 49
1425.56 50
1425.65 49
1425.74 45
1425.82 40
1425.91 33
1426.00 27
1426.08 21
1426.17 18
1426.26 16
1426.34 17
1426.43 19
1426.52 23
1426.60 27
1426.69 31
1426.78 36
1426.87 40
1426.95 43
1427.04 45
1427.13 47
1427.21 47
1427.30 47
1427.39 46
1427.47 44
1427.56 42
1427.65 41
1427.73 40
1427.82 38
1427.91 37
1427.99 36
1428.08 35
1428.17 35
1428.25 35
1428.34 37
1428.43 40
1428.51 43
1428.60 46
1428.69 48
1428.77 48
1428.86 47
1428.95 44
1429.03 42
1429.12 40
1429.21 39
1429.29 39
1429.38 40
1429.47 43
1429.55 45
1429.64 47
1429.73 49
1429.81 50
1429.90 51
1429.99 53
1430.08 55
1430.16 58
1430.25 62
1430.34 67
1430.42 71
1430.51 74
1430.60 76
1430.68 77
1430.77 76
1430.86 75
1430.94 72
1431.03 71
1431.12 70
1431.20 70
1431.29 72
1431.38 75
1431.46 79
1431.55 85
1431.64 91
1431.72 96
1431.81 101
1431.90 104
1431.99 106
1432.07 106
1432.16 105
1432.25 103
1432.33 100
1432.42 97
1432.51 94
1432.59 91
1432.68 87
1432.77 83
1432.85 78
1432.94 73
1433.03 68
1433.11 65
1433.20 62
1433.29 61
1433.38 60
1433.46 60
1433.55 60
1433.64 59
1433.72 58
1433.81 56
1433.90 54
1433.98 53
1434.07 53
1434.16 54
1434.24 56
1434.33 58
1434.42 61
1434.51 62
1434.59 62
1434.68 61
1434.77 59
1434.85 56
1434.94 52
1435.03 48
1435.11 44
1435.20 40
1435.29 37
1435.38 35
1435.46 34
1435.55 35
1435.64 38
1435.72 42
1435.81 47
1435.90 53
1435.98 57
1436.07 59
1436.16 60
1436.24 59
1436.33 57
1436.42 55
1436.51 52
1436.59 51
1436.68 50
1436.77 51
1436.85 51
1436.94 52
1437.03 51
1437.11 49
1437.20 46
1437.29 41
1437.38 37
1437.46 33
1437.55 32
1437.64 33
1437.72 37
1437.81 42
1437.90 49
1437.99 54
1438.07 59
1438.16 60
1438.25 60
1438.33 58
1438.42 54
1438.51 51
1438.59 48
1438.68 46
1438.77 44
1438.86 42
1438.94 39
1439.03 36
1439.12 32
1439.20 28
1439.29 24
1439.38 20
1439.47 17
1439.55 16
1439.64 16
1439.73 17
1439.81 18
1439.90 19
1439.99 19
1440.07 18
1440.16 16
1440.25 12
1440.34 7
1440.42 2
1440.51 0
1440.60 0
1440.68 0
1440.77 0
1440.86 0
1440.95 0
1441.03 0
1441.12 0
1441.21 6
1441.29 13
1441.38 18
1441.47 23
1441.56 26
1441.64 27
1441.73 26
1441.82 25
1441.90 24
1441.99 24
1442.08 24
1442.17 26
1442.25 28
1442.34 31
1442.43 33
1442.51 34
1442.60 34
1442.69 33
1442.78 31
1442.86 28
1442.95 25
1443.04 23
1443.13 22
1443.21 22
1443.30 24
1443.39 27
1443.47 31
1443.56 35
1443.65 39
1443.74 42
1443.82 44
1443.91 45
1444.00 47
1444.08 49
1444.17 52
1444.26 56
1444.35 60
1444.43 64
1444.52 67
1444.61 68
1444.70 68
1444.78 65
1444.87 61
1444.96 57
1445.04 53
1445.13 51
1445.22 50
1445.31 51
1445.39 54
1445.48 58
1445.57 62
1445.66 66
1445.74 69
1445.83 72
1445.92 74
1446.00 76
1446.09 78
1446.18 81
1446.27 84
1446.35 88
1446.44 91
1446.53 93
1446.62 93
1446.70 91
1446.79 87
1446.88 80
1446.96 73
1447.05 67
1447.14 62
1447.23 60
1447.31 58
1447.40 57
1447.49 55
1447.58 52
1447.66 47
1447.75 40
1447.84 34
1447.93 28
1448.01 24
1448.10 22
1448.19 23
1448.27 26
1448.36 31
1448.45 37
1448.54 44
1448.62 51
1448.71 57
1448.80 63
1448.89 68
1448.97 73
1449.06 77
1449.15 80
1449.24 82
1449.32 84
1449.41 85
1449.50 85
1449.59 85
1449.67 83
1449.76 81
1449.85 79
1449.93 77
1450.02 75
1450.11 73
1450.20 72
1450.28 70
1450.37 70
1450.46 70
1450.55 71
1450.63 72
1450.72 73
1450.81 74
1450.90 73
1450.98 71
1451.07 68
1451.16 64
1451.25 60
1451.33 57
1451.42 54
1451.51 52
1451.60 51
1451.68 50
1451.77 49
1451.86 47
1451.95 45
1452.03 42
1452.12 40
1452.21 39
1452.30 38
1452.38 39
1452.47 40
1452.56 42
1452.65 43
1452.73 45
1452.82 45
1452.91 46
1453.00 46
1453.08 46
1453.17 46
1453.26 47
1453.35 48
1453.43 49
1453.52 50
1453.61 51
1453.70 50
1453.78 50
1453.87 49
1453.96 47
1454.05 46
1454.13 45
1454.22 44
1454.31 43
1454.40 42
1454.48 40
1454.57 39
1454.66 39
1454.75 39
1454.83 40
1454.92 42
1455.01 45
1455.10 49
1455.18 54
1455.27 60
1455.36 66
1455.45 72
1455.53 79
1455.62 83
1455.71 87
1455.80 88
1455.88 87
1455.97 84
1456.06 79
1456.15 74
1456.23 68
1456.32 64
1456.41 59
1456.50 56
1456.59 55
1456.67 54
1456.76 54
1456.85 55
1456.94 56
1457.02 58
1457.11 61
1457.20 66
1457.29 71
1457.37 76
1457.46 83
1457.55 90
1457.64 96
1457.72 102
1457.81 108
1457.90 112
1457.99 115
1458.07 118
1458.16 119
1458.25 119
1458.34 119
1458.43 119
1458.51 120
1458.60 120
1458.69 121
1458.78 121
1458.86 121
1458.95 119
1459.04 115
1459.13 110
1459.21 105
1459.30 99
1459.39 94
1459.48 90
1459.57 87
1459.65 85
1459.74 82
1459.83 79
1459.92 76
1460.00 71
1460.09 66
1460.18 62
1460.27 58
1460.35 57
1460.44 56
1460.53 58
1460.62 60
1460.71 64
1460.79 68
1460.88 71
1460.97 74
1461.06 76
1461.14 76
1461.23 75
1461.32 72
1461.41 68
1461.50 64
1461.58 61
1461.67 59
1461.76 59
1461.85 61
1461.93 64
1462.02 68
1462.11 72
1462.20 76
1462.29 79
1462.37 81
1462.46 83
1462.55 83
1462.64 83
1462.72 82
1462.81 80
1462.90 77
1462.99 75
1463.08 72
1463.16 71
1463.25 69
1463.34 68
1463.43 67
1463.51 65
1463.60 62
1463.69 57
1463.78 52
1463.87 46
1463.95 41
1464.04 38
1464.13 36
1464.22 36
1464.30 37
1464.39 38
1464.48 41
1464.57 43
1464.66 45
1464.74 47
1464.83 47
1464.92 46
1465.01 44
1465.10 40
1465.18 34
1465.27 28
1465.36 23
1465.45 18
1465.53 15
1465.62 15
1465.71 16
1465.80 19
1465.89 23
1465.97 26
1466.06 29
1466.15 32
1466.24 33
1466.33 34
1466.41 34
1466.50 35
1466.59 35
1466.68 35
1466.77 36
1466.85 37
1466.94 38
1467.03 39
1467.12 40
1467.20 42
1467.29 43
1467.38 43
1467.47 43
1467.56 42
1467.64 41
1467.73 38
1467.82 35
1467.91 31
1468.00 25
1468.08 20
1468.17 13
1468.26 7
1468.35 0
1468.44 0
1468.52 0
1468.61 0
1468.70 0
1468.79 0
1468.88 0
1468.96 0
1469.05 0
1469.14 5
1469.23 9
1469.32 14
1469.40 18
1469.49 21
1469.58 23
1469.67 24
1469.76 24
1469.84 24
1469.93 23
1470.02 22
1470.11 21
1470.20 20
1470.28 20
1470.37 19
1470.46 20
1470.55 21
1470.64 23
1470.72 27
1470.81 31
1470.90 36
1470.99 40
1471.08 42
1471.16 42
1471.25 40
1471.34 36
1471.43 31
1471.52 27
1471.60 25
1471.69 25
1471.78 27
1471.87 31
1471.96 35
1472.04 39
1472.13 41
1472.22 41
1472.31 41
1472.40 39
1472.48 37
1472.57 37
1472.66 37
1472.75 38
1472.84 39
1472.93 39
1473.01 39
1473.10 38
1473.19 36
1473.28 34
1473.37 31
1473.45 29
1473.54 28
1473.63 29
1473.72 30
1473.81 32
1473.89 36
1473.98 39
1474.07 42
1474.16 43
1474.25 43
1474.34 41
1474.42 37
1474.51 33
1474.60 29
1474.69 26
1474.78 24
1474.86 25
1474.95 28
1475.04 32
1475.13 37
1475.22 42
1475.30 48
1475.39 53
1475.48 57
1475.57 61
1475.66 64
1475.75 66
1475.83 68
1475.92 71
1476.01 73
1476.10 75
1476.19 76
1476.27 76
1476.36 76
1476.45 75
1476.54 72
1476.63 69
1476.72 66
1476.80 62
1476.89 58
1476.98 54
1477.07 51
1477.16 50
1477.25 49
1477.33 50
1477.42 52
1477.51 53
1477.60 55
1477.69 55
1477.77 54
1477.86 52
1477.95 49
1478.04 45
1478.13 42
1478.22 39
1478.30 38
1478.39 38
1478.48 40
1478.57 42
1478.66 43
1478.75 44
1478.83 44
1478.92 42
1479.01 40
1479.10 37
1479.19 34
1479.28 31
1479.36 29
1479.45 28
1479.54 29
1479.63 30
1479.72 31
1479.80 33
1479.89 35
1479.98 37
1480.07 38
1480.16 40
1480.25 41
1480.33 43
1480.42 46
1480.51 49
1480.60 53
1480.69 57
1480.78 63
1480.86 70
1480.95 78
1481.04 86
1481.13 94
1481.22 101
1481.31 107
1481.39 112
1481.48 116
1481.57 120
1481.66 124
1481.75 128
1481.84 133
1481.92 138
1482.01 142
1482.10 145
1482.19 147
1482.28 146
1482.37 144
1482.46 140
1482.54 136
1482.63 133
1482.72 132
1482.81 133
1482.90 137
1482.99 144
1483.07 154
1483.16 164
1483.25 175
1483.34 184
1483.43 191
1483.52 196
1483.60 198
1483.69 198
1483.78 196
1483.87 193
1483.96 188
1484.05 183
1484.13 179
1484.22 175
1484.31 173
1484.40 173
1484.49 174
1484.58 175
1484.67 175
1484.75 174
1484.84 170
1484.93 163
1485.02 154
1485.11 143
1485.20 131
1485.28 119
1485.37 109
1485.46 100
1485.55 94
1485.64 89
1485.73 86
1485.82 84
1485.90 82
1485.99 80
1486.08 80
1486.17 81
1486.26 84
1486.35 88
1486.43 95
1486.52 102
1486.61 109
1486.70 116
1486.79 122
1486.88 127
1486.97 130
1487.05 132
1487.14 134
1487.23 135
1487.32 137
1487.41 140
1487.50 144
1487.59 147
1487.67 149
1487.76 150
1487.85 149
1487.94 146
1488.03 141
1488.12 137
1488.21 133
1488.29 130
1488.38 130
1488.47 131
1488.56 132
1488.65 133
1488.74 133
1488.83 131
1488.91 128
1489.00 125
1489.09 121
1489.18 119
1489.27 118
1489.36 118
1489.45 119
1489.53 121
1489.62 123
1489.71 124
1489.80 124
1489.89 121
1489.98 116
1490.07 108
1490.15 98
1490.24 87
1490.33 76
1490.42 68
1490.51 63
1490.60 63
1490.69 67
1490.77 76
1490.86 87
1490.95 98
1491.04 110
1491.13 119
1491.22 125
1491.31 127
1491.39 127
1491.48 124
1491.57 121
1491.66 117
1491.75 114
1491.84 113
1491.93 113
1492.02 116
1492.10 119
1492.19 123
1492.28 126
1492.37 128
1492.46 128
1492.55 127
1492.64 125
1492.72 123
1492.81 119
1492.90 116
1492.99 111
1493.08 106
1493.17 99
1493.26 91
1493.35 82
1493.43 74
1493.52 66
1493.61 60
1493.70 56
1493.79 53
1493.88 52
1493.97 51
1494.06 51
1494.14 50
1494.23 48
1494.32 46
1494.41 45
1494.50 43
1494.59 41
1494.68 40
1494.77 39
1494.85 38
1494.94 37
1495.03 35
1495.12 33
1495.21 30
1495.30 27
1495.39 25
1495.48 23
1495.56 24
1495.65 26
1495.74 29
1495.83 32
1495.92 36
1496.01 39
1496.10 41
1496.19 41
1496.27 40
1496.36 38
1496.45 37
1496.54 37
1496.63 38
1496.72 42
1496.81 46
1496.90 52
1496.98 56
1497.07 59
1497.16 61
1497.25 60
1497.34 58
1497.43 55
1497.52 51
1497.61 47
1497.70 43
1497.78 40
1497.87 37
1497.96 34
1498.05 31
1498.14 27
1498.23 24
1498.32 21
1498.41 18
1498.49 17
1498.58 17
1498.67 19
1498.76 20
1498.85 22
1498.94 23
1499.03 24
1499.12 24
1499.21 24
1499.29 24
1499.38 25
1499.47 26
1499.56 28
1499.65 30
1499.74 33
1499.83 37
1499.92 41
1500.01 46
1500.09 51
1500.18 57
1500.27 62
1500.36 67
1500.45 71
1500.54 73
1500.63 74
1500.72 74
1500.81 74
1500.89 74
1500.98 75
1501.07 77
1501.16 80
1501.25 84
1501.34 88
1501.43 91
1501.52 92
1501.61 91
1501.70 88
1501.78 83
1501.87 77
1501.96 71
1502.05 66
1502.14 62
1502.23 60
1502.32 60
1502.41 60
1502.50 61
1502.59 63
1502.67 64
1502.76 65
1502.85 66
1502.94 67
1503.03 68
1503.12 69
1503.21 70
1503.30 70
1503.39 69
1503.47 68
1503.56 68
1503.65 70
1503.74 74
1503.83 81
1503.92 90
1504.01 98
1504.10 106
1504.19 110
1504.28 111
1504.37 108
1504.45 104
1504.54 98
1504.63 93
1504.72 88
1504.81 85
1504.90 84
1504.99 83
1505.08 82
1505.17 81
1505.26 78
1505.34 74
1505.43 68
1505.52 60
1505.61 52
1505.70 43
1505.79 35
1505.88 29
1505.97 25
1506.06 23
1506.15 24
1506.24 28
1506.32 34
1506.41 43
1506.50 52
1506.59 62
1506.68 72
1506.77 81
1506.86 88
1506.95 93
1507.04 96
1507.13 97
1507.22 96
1507.30 94
1507.39 92
1507.48 89
1507.57 86
1507.66 81
1507.75 77
1507.84 73
1507.93 69
1508.02 68
1508.11 68
1508.20 71
1508.29 75
1508.37 79
1508.46 83
1508.55 85
1508.64 85
1508.73 84
1508.82 83
1508.91 81
1509.00 80
1509.09 80
1509.18 79
1509.27 79
1509.35 79
1509.44 78
1509.53 78
1509.62 79
1509.71 81
1509.80 83
1509.89 88
1509.98 92
1510.07 96
1510.16 100
1510.25 101
1510.34 101
1510.43 98
1510.51 94
1510.60 89
1510.69 84
1510.78 80
1510.87 79
1510.96 80
1511.05 84
1511.14 91
1511.23 101
1511.32 113
1511.41 124
1511.50 134
1511.59 141
1511.67 144
1511.76 144
1511.85 141
1511.94 135
1512.03 128
1512.12 119
1512.21 111
1512.30 105
1512.39 99
1512.48 96
1512.57 95
1512.66 97
1512.75 100
1512.83 104
1512.92 107
1513.01 110
1513.10 109
1513.19 106
1513.28 100
1513.37 90
1513.46 78
1513.55 65
1513.64 53
1513.73 42
1513.82 35
1513.91 32
1514.00 34
1514.09 39
1514.17 46
1514.26 54
1514.35 61
1514.44 66
1514.53 67
1514.62 66
1514.71 62
1514.80 55
1514.89 48
1514.98 40
1515.07 33
1515.16 27
1515.25 25
1515.34 25
1515.43 26
1515.51 29
1515.60 32
1515.69 34
1515.78 36
1515.87 36
1515.96 35
1516.05 35
1516.14 35
1516.23 36
1516.32 38
1516.41 39
1516.50 41
1516.59 42
1516.68 41
1516.77 38
1516.86 33
1516.94 27
1517.03 20
1517.12 13
1517.21 7
1517.30 2
1517.39 0
1517.48 0
1517.57 0
1517.66 2
1517.75 3
1517.84 3
1517.93 2
1518.02 1
1518.11 0
1518.20 0
1518.29 0
1518.38 0
1518.46 0
1518.55 3
1518.64 8
1518.73 12
1518.82 15
1518.91 16
1519.00 14
1519.09 11
1519.18 8
1519.27 6
1519.36 6
1519.45 9
1519.54 13
1519.63 19
1519.72 26
1519.81 32
1519.90 37
1519.99 41
1520.08 43
1520.16 43
1520.25 42
1520.34 39
1520.43 35
1520.52 30
1520.61 25
1520.70 21
1520.79 19
1520.88 20
1520.97 24
1521.06 29
1521.15 35
1521.24 42
1521.33 49
1521.42 55
1521.51 60
1521.60 63
1521.69 65
1521.78 67
1521.87 67
1521.96 68
1522.04 68
1522.13 68
1522.22 69
1522.31 70
1522.40 70
1522.49 71
1522.58 73
1522.67 76
1522.76 80
1522.85 85
1522.94 92
1523.03 99
1523.12 104
1523.21 108
1523.30 109
1523.39 106
1523.48 101
1523.57 94
1523.66 86
1523.75 79
1523.84 73
1523.93 69
1524.02 66
1524.11 65
1524.19 64
1524.28 65
1524.37 67
1524.46 71
1524.55 76
1524.64 82
1524.73 89
1524.82 95
1524.91 100
1525.00 104
1525.09 108
1525.18 111
1525.27 114
1525.36 118
1525.45 121
1525.54 124
1525.63 125
1525.72 126
1525.81 125
1525.90 124
1525.99 121
1526.08 119
1526.17 117
1526.26 117
1526.35 119
1526.44 122
1526.53 127
1526.62 132
1526.71 137
1526.79 140
1526.88 142
1526.97 143
1527.06 142
1527.15 141
1527.24 139
1527.33 138
1527.42 138
1527.51 139
1527.60 141
1527.69 143
1527.78 144
1527.87 145
1527.96 143
1528.05 139
1528.14 133
1528.23 126
1528.32 119
1528.41 114
1528.50 111
1528.59 110
1528.68 111
1528.77 113
1528.86 116
1528.95 118
1529.04 119
1529.13 120
1529.22 120
1529.31 119
1529.40 118
1529.49 115
1529.58 111
1529.67 105
1529.76 99
1529.85 92
1529.94 86
1530.03 80
1530.12 77
1530.20 76
1530.29 76
1530.38 79
1530.47 81
1530.56 84
1530.65 86
1530.74 87
1530.83 87
1530.92 88
1531.01 89
1531.10 92
1531.19 96
1531.28 102
1531.37 110
1531.46 117
1531.55 124
1531.64 129
1531.73 132
1531.82 133
1531.91 132
1532.00 132
1532.09 132
1532.18 132
1532.27 134
1532.36 137
1532.45 140
1532.54 142
1532.63 142
1532.72 141
1532.81 139
1532.90 135
1532.99 131
1533.08 128
1533.17 125
1533.26 124
1533.35 124
1533.44 124
1533.53 125
1533.62 126
1533.71 128
1533.80 131
1533.89 135
1533.98 140
1534.07 147
1534.16 154
1534.25 161
1534.34 167
1534.43 172
1534.52 178
1534.61 184
1534.70 191
1534.79 199
1534.88 208
1534.97 219
1535.06 231
1535.15 244
1535.24 256
1535.33 269
1535.42 281
1535.51 292
1535.60 302
1535.69 310
1535.78 317
1535.87 323
1535.96 328
1536.05 332
1536.14 338
1536.23 346
1536.32 358
1536.41 374
1536.50 393
1536.59 417
1536.68 444
1536.77 474
1536.86 505
1536.95 536
1537.04 567
1537.13 597
1537.22 627
1537.31 656
1537.40 684
1537.49 713
1537.58 743
1537.67 774
1537.76 808
1537.85 845
1537.94 884
1538.03 924
1538.12 965
1538.21 1004
1538.30 1038
1538.39 1066
1538.48 1087
1538.57 1102
1538.66 1110
1538.75 1114
1538.84 1115
1538.93 1114
1539.02 1113
1539.11 1113
1539.20 1113
1539.29 1117
1539.38 1123
1539.47 1132
1539.56 1143
1539.65 1155
1539.74 1164
1539.83 1169
1539.92 1168
1540.01 1160
1540.10 1144
1540.19 1123
1540.28 1097
1540.37 1069
1540.46 1041
1540.55 1013
1540.64 986
1540.73 961
1540.82 938
1540.91 918
1541.00 899
1541.09 883
1541.18 869
1541.27 856
1541.36 844
1541.45 832
1541.54 820
1541.63 807
1541.72 792
1541.81 775
1541.90 757
1541.99 738
1542.08 720
1542.17 703
1542.26 687
1542.35 674
1542.44 663
1542.53 652
1542.62 640
1542.71 626
1542.80 609
1542.89 589
1542.98 566
1543.07 542
1543.16 517
1543.25 492
1543.34 469
1543.43 446
1543.52 426
1543.61 408
1543.70 393
1543.79 381
1543.88 371
1543.97 363
1544.06 355
1544.15 347
1544.24 338
1544.33 327
1544.42 315
1544.52 302
1544.61 288
1544.70 275
1544.79 264
1544.88 255
1544.97 248
1545.06 242
1545.15 236
1545.24 231
1545.33 225
1545.42 218
1545.51 210
1545.60 202
1545.69 195
1545.78 189
1545.87 184
1545.96 181
1546.05 180
1546.14 181
1546.23 182
1546.32 184
1546.41 187
1546.50 188
1546.59 189
1546.68 189
1546.77 187
1546.86 185
1546.95 182
1547.04 179
1547.13 175
1547.22 170
1547.31 164
1547.40 158
1547.49 152
1547.58 147
1547.67 143
1547.76 141
1547.85 141
1547.94 144
1548.04 147
1548.13 151
1548.22 155
1548.31 158
1548.40 159
1548.49 159
1548.58 157
1548.67 155
1548.76 151
1548.85 147
1548.94 144
1549.03 141
1549.12 141
1549.21 142
1549.30 145
1549.39 150
1549.48 157
1549.57 164
1549.66 171
1549.75 178
1549.84 184
1549.93 190
1550.02 195
1550.11 199
1550.20 203
1550.29 205
1550.38 206
1550.47 206
1550.57 206
1550.66 204
1550.75 201
1550.84 199
1550.93 197
1551.02 196
1551.11 196
1551.20 198
1551.29 202
1551.38 207
1551.47 212
1551.56 217
1551.65 220
1551.74 221
1551.83 220
1551.92 216
1552.01 211
1552.10 204
1552.19 198
1552.28 193
1552.37 190
1552.46 190
1552.55 193
1552.64 198
1552.74 206
1552.83 213
1552.92 220
1553.01 223
1553.10 224
1553.19 221
1553.28 217
1553.37 211
1553.46 206
1553.55 202
1553.64 201
1553.73 201
1553.82 201
1553.91 201
1554.00 198
1554.09 193
1554.18 186
1554.27 179
1554.36 172
1554.45 167
1554.54 164
1554.64 163
1554.73 163
1554.82 164
1554.91 164
1555.00 164
1555.09 163
1555.18 162
1555.27 161
1555.36 162
1555.45 163
1555.54 166
1555.63 168
1555.72 169
1555.81 169
1555.90 167
1555.99 163
1556.08 158
1556.17 153
1556.26 150
1556.36 150
1556.45 154
1556.54 162
1556.63 173
1556.72 185
1556.81 197
1556.90 207
1556.99 214
1557.08 218
1557.17 219
1557.26 219
1557.35 219
1557.44 220
1557.53 221
1557.62 222
1557.71 223
1557.80 223
1557.90 223
1557.99 222
1558.08 223
1558.17 225
1558.26 230
1558.35 237
1558.44 246
1558.53 256
1558.62 266
1558.71 275
1558.80 282
1558.89 288
1558.98 294
1559.07 301
1559.16 308
1559.25 316
1559.35 327
1559.44 339
1559.53 352
1559.62 366
1559.71 380
1559.80 394
1559.89 409
1559.98 426
1560.07 445
1560.16 467
1560.25 492
1560.34 520
1560.43 549
1560.52 577
1560.61 606
1560.70 633
1560.80 660
1560.89 688
1560.98 718
1561.07 750
1561.16 783
1561.25 816
1561.34 848
1561.43 878
1561.52 906
1561.61 933
1561.70 960
1561.79 990
1561.88 1024
1561.97 1064
1562.07 1110
1562.16 1163
1562.25 1222
1562.34 1286
1562.43 1355
1562.52 1426
1562.61 1500
1562.70 1575
1562.79 1650
1562.88 1726
1562.97 1804
1563.06 1884
1563.15 1966
1563.25 2051
1563.34 2137
1563.43 2221
1563.52 2303
1563.61 2381
1563.70 2456
1563.79 2530
1563.88 2604
1563.97 2683
1564.06 2768
1564.15 2859
1564.24 2954
1564.33 3050
1564.43 3145
1564.52 3235
1564.61 3319
1564.70 3394
1564.79 3461
1564.88 3522
1564.97 3578
1565.06 3629
1565.15 3677
1565.24 3722
1565.33 3765
1565.42 3808
1565.51 3851
1565.61 3892
1565.70 3932
1565.79 3967
1565.88 3996
1565.97 4015
1566.06 4024
1566.15 4021
1566.24 4009
1566.33 3990
1566.42 3966
1566.51 3938
1566.60 3910
1566.70 3882
1566.79 3854
1566.88 3824
1566.97 3791
1567.06 3755
1567.15 3713
1567.24 3664
1567.33 3608
1567.42 3545
1567.51 3475
1567.60 3400
1567.70 3321
1567.79 3239
1567.88 3156
1567.97 3074
1568.06 2993
1568.15 2915
1568.24 2841
1568.33 2771
1568.42 2705
1568.51 2644
1568.60 2587
1568.70 2532
1568.79 2478
1568.88 2423
1568.97 2366
1569.06 2308
1569.15 2249
1569.24 2191
1569.33 2135
1569.42 2081
1569.51 2032
1569.60 1986
1569.70 1944
1569.79 1903
1569.88 1865
1569.97 1828
1570.06 1792
1570.15 1756
1570.24 1719
1570.33 1680
1570.42 1640
1570.51 1597
1570.60 1552
1570.70 1506
1570.79 1460
1570.88 1415
1570.97 1371
1571.06 1330
1571.15 1290
1571.24 1253
1571.33 1216
1571.42 1180
1571.51 1144
1571.61 1107
1571.70 1070
1571.79 1033
1571.88 997
1571.97 963
1572.06 931
1572.15 901
1572.24 874
1572.33 847
1572.42 821
1572.52 794
1572.61 767
1572.70 740
1572.79 714
1572.88 690
1572.97 668
1573.06 649
1573.15 633
1573.24 620
1573.34 610
1573.43 603
1573.52 597
1573.61 593
1573.70 589
1573.79 584
1573.88 580
1573.97 574
1574.06 567
1574.15 558
1574.25 548
1574.34 535
1574.43 521
1574.52 506
1574.61 490
1574.70 474
1574.79 459
1574.88 447
1574.97 437
1575.07 430
1575.16 425
1575.25 421
1575.34 418
1575.43 414
1575.52 410
1575.61 404
1575.70 398
1575.79 391
1575.89 385
1575.98 379
1576.07 375
1576.16 374
1576.25 375
1576.34 378
1576.43 383
1576.52 388
1576.61 393
1576.71 397
1576.80 398
1576.89 396
1576.98 393
1577.07 387
1577.16 380
1577.25 374
1577.34 369
1577.44 366
1577.53 366
1577.62 369
1577.71 374
1577.80 380
1577.89 389
1577.98 397
1578.07 406
1578.16 414
1578.26 422
1578.35 427
1578.44 430
1578.53 431
1578.62 429
1578.71 425
1578.80 421
1578.89 416
1578.99 412
1579.08 410
1579.17 410
1579.26 409
1579.35 409
1579.44 406
1579.53 401
1579.62 393
1579.72 385
1579.81 376
1579.90 368
1579.99 361
1580.08 357
1580.17 353
1580.26 350
1580.35 346
1580.44 341
1580.54 334
1580.63 325
1580.72 315
1580.81 304
1580.90 292
1580.99 280
1581.08 266
1581.18 252
1581.27 239
1581.36 227
1581.45 218
1581.54 212
1581.63 208
1581.72 207
1581.81 207
1581.91 207
1582.00 207
1582.09 204
1582.18 200
1582.27 195
1582.36 190
1582.45 184
1582.54 178
1582.64 174
1582.73 172
1582.82 170
1582.91 170
1583.00 170
1583.09 170
1583.18 170
1583.28 170
1583.37 170
1583.46 171
1583.55 173
1583.64 176
1583.73 180
1583.82 184
1583.91 188
1584.01 192
1584.10 197
1584.19 202
1584.28 208
1584.37 214
1584.46 220
1584.55 225
1584.65 228
1584.74 231
1584.83 232
1584.92 233
1585.01 234
1585.10 236
1585.19 237
1585.29 239
1585.38 238
1585.47 237
1585.56 233
1585.65 229
1585.74 224
1585.83 221
1585.92 220
1586.02 222
1586.11 227
1586.20 235
1586.29 246
1586.38 257
1586.47 268
1586.56 278
1586.66 285
1586.75 291
1586.84 296
1586.93 299
1587.02 302
1587.11 305
1587.20 308
1587.30 310
1587.39 311
1587.48 310
1587.57 307
1587.66 302
1587.75 295
1587.85 289
1587.94 283
1588.03 279
1588.12 278
1588.21 280
1588.30 285
1588.39 289
1588.49 293
1588.58 295
1588.67 293
1588.76 289
1588.85 283
1588.94 275
1589.03 268
1589.13 261
1589.22 255
1589.31 249
1589.40 243
1589.49 236
1589.58 228
1589.68 219
1589.77 212
1589.86 206
1589.95 202
1590.04 202
1590.13 204
1590.22 208
1590.32 214
1590.41 219
1590.50 223
1590.59 226
1590.68 228
1590.77 230
1590.87 232
1590.96 235
1591.05 238
1591.14 242
1591.23 246
1591.32 250
1591.41 254
1591.51 257
1591.60 259
1591.69 260
1591.78 259
1591.87 256
1591.96 253
1592.06 249
1592.15 246
1592.24 243
1592.33 241
1592.42 240
1592.51 240
1592.61 240
1592.70 239
1592.79 238
1592.88 236
1592.97 234
1593.06 231
1593.15 229
1593.25 227
1593.34 225
1593.43 221
1593.52 216
1593.61 210
1593.70 201
1593.80 190
1593.89 179
1593.98 169
1594.07 160
1594.16 152
1594.25 146
1594.35 141
1594.44 137
1594.53 134
1594.62 131
1594.71 130
1594.80 130
1594.90 132
1594.99 136
1595.08 142
1595.17 150
1595.26 158
1595.35 167
1595.45 176
1595.54 186
1595.63 196
1595.72 207
1595.81 220
1595.90 234
1596.00 248
1596.09 260
1596.18 270
1596.27 275
1596.36 275
1596.45 269
1596.55 259
1596.64 246
1596.73 231
1596.82 218
1596.91 206
1597.01 198
1597.10 193
1597.19 191
1597.28 192
1597.37 193
1597.46 195
1597.56 198
1597.65 201
1597.74 206
1597.83 213
1597.92 221
1598.01 231
1598.11 242
1598.20 251
1598.29 258
1598.38 261
1598.47 262
1598.56 259
1598.66 255
1598.75 251
1598.84 248
1598.93 245
1599.02 244
1599.12 243
1599.21 242
1599.30 242
1599.39 240
1599.48 238
1599.57 237
1599.67 236
1599.76 237
1599.85 242
1599.94 250
1600.03 261
1600.13 275
1600.22 290
1600.31 304
1600.40 317
1600.49 327
1600.58 334
1600.68 339
1600.77 343
1600.86 348
1600.95 355
1601.04 364
1601.14 377
1601.23 393
1601.32 413
1601.41 436
1601.50 462
1601.59 488
1601.69 512
1601.78 534
1601.87 551
1601.96 563
1602.05 571
1602.15 576
1602.24 581
1602.33 588
1602.42 598
1602.51 610
1602.61 623
1602.70 635
1602.79 646
1602.88 654
1602.97 659
1603.06 661
1603.16 662
1603.25 662
1603.34 661
1603.43 659
1603.52 656
1603.62 651
1603.71 644
1603.80 635
1603.89 626
1603.98 618
1604.08 611
1604.17 606
1604.26 602
1604.35 598
1604.44 594
1604.54 590
1604.63 586
1604.72 581
1604.81 578
1604.90 576
1605.00 575
1605.09 575
1605.18 574
1605.27 572
1605.36 568
1605.46 562
1605.55 554
1605.64 545
1605.73 536
1605.82 528
1605.92 521
1606.01 514
1606.10 507
1606.19 500
1606.28 492
1606.38 483
1606.47 474
1606.56 464
1606.65 454
1606.74 446
1606.84 438
1606.93 432
1607.02 426
1607.11 420
1607.20 414
1607.30 407
1607.39 400
1607.48 392
1607.57 385
1607.66 379
1607.76 373
1607.85 369
1607.94 364
1608.03 358
1608.12 351
1608.22 342
1608.31 333
1608.40 322
1608.49 311
1608.58 301
1608.68 291
1608.77 281
1608.86 273
1608.95 265
1609.04 258
1609.14 253
1609.23 249
1609.32 245
1609.41 242
1609.50 238
1609.60 234
1609.69 229
1609.78 225
1609.87 221
1609.97 218
1610.06 216
1610.15 215
1610.24 212
1610.33 209
1610.43 204
1610.52 199
1610.61 193
1610.70 188
1610.79 184
1610.89 182
1610.98 180
1611.07 178
1611.16 175
1611.25 171
1611.35 166
1611.44 160
1611.53 156
1611.62 153
1611.72 153
1611.81 153
1611.90 154
1611.99 154
1612.08 152
1612.18 147
1612.27 141
1612.36 133
1612.45 126
1612.55 120
1612.64 116
1612.73 115
1612.82 115
1612.91 117
1613.01 120
1613.10 125
1613.19 132
1613.28 140
1613.37 149
1613.47 158
1613.56 165
1613.65 169
1613.74 169
1613.84 166
1613.93 160
1614.02 152
1614.11 144
1614.20 137
1614.30 131
1614.39 128
1614.48 128
1614.57 130
1614.67 133
1614.76 137
1614.85 141
1614.94 143
1615.03 143
1615.13 142
1615.22 137
1615.31 131
1615.40 123
1615.50 114
1615.59 106
1615.68 99
1615.77 93
1615.87 89
1615.96 85
1616.05 82
1616.14 79
1616.23 76
1616.33 72
1616.42 68
1616.51 64
1616.60 61
1616.70 58
1616.79 58
1616.88 59
1616.97 61
1617.06 64
1617.16 66
1617.25 68
1617.34 68
1617.43 69
1617.53 69
1617.62 71
1617.71 74
1617.80 78
1617.90 84
1617.99 89
1618.08 92
1618.17 93
1618.27 91
1618.36 86
1618.45 79
1618.54 70
1618.63 61
1618.73 53
1618.82 45
1618.91 39
1619.00 34
1619.10 30
1619.19 28
1619.28 27
1619.37 28
1619.47 31
1619.56 36
1619.65 41
1619.74 47
1619.84 52
1619.93 54
1620.02 55
1620.11 53
1620.20 49
1620.30 44
1620.39 39
1620.48 35
1620.57 32
1620.67 30
1620.76 29
1620.85 28
1620.94 27
1621.04 27
1621.13 27
1621.22 29
1621.31 31
1621.41 34
1621.50 38
1621.59 43
1621.68 46
1621.78 49
1621.87 49
1621.96 48
1622.05 45
1622.15 41
1622.24 36
1622.33 31
1622.42 26
1622.52 23
1622.61 21
1622.70 20
1622.79 19
1622.89 18
1622.98 17
1623.07 16
1623.16 13
1623.26 9
1623.35 4
1623.44 0
1623.53 0
1623.63 0
1623.72 0
1623.81 0
1623.90 0
1624.00 0
1624.09 0
1624.18 2
1624.27 7
1624.37 11
1624.46 16
1624.55 20
1624.64 24
1624.74 28
1624.83 31
1624.92 33
1625.01 33
1625.11 33
1625.20 32
1625.29 31
1625.38 29
1625.48 26
1625.57 23
1625.66 20
1625.75 16
1625.85 14
1625.94 13
1626.03 15
1626.12 18
1626.22 24
1626.31 33
1626.40 42
1626.49 53
1626.59 64
1626.68 74
1626.77 83
1626.86 91
1626.96 97
1627.05 102
1627.14 106
1627.23 108
1627.33 109
1627.42 109
1627.51 106
1627.60 101
1627.70 93
1627.79 84
1627.88 74
1627.98 63
1628.07 55
1628.16 49
1628.25 48
1628.35 51
1628.44 58
1628.53 66
1628.62 75
1628.72 82
1628.81 87
1628.90 88
1628.99 85
1629.09 80
1629.18 73
1629.27 65
1629.36 57
1629.46 49
1629.55 41
1629.64 35
1629.74 29
1629.83 25
1629.92 23
1630.01 23
1630.11 25
1630.20 28
1630.29 33
1630.38 38
1630.48 44
1630.57 49
1630.66 53
1630.75 55
1630.85 57
1630.94 58
1631.03 58
1631.13 58
1631.22 58
1631.31 57
1631.40 57
1631.50 55
1631.59 53
1631.68 48
1631.77 42
1631.87 35
1631.96 28
1632.05 21
1632.15 16
1632.24 13
1632.33 13
1632.42 15
1632.52 18
1632.61 21
1632.70 23
1632.79 24
1632.89 23
1632.98 20
1633.07 17
1633.17 13
1633.26 10
1633.35 7
1633.44 6
1633.54 5
1633.63 6
1633.72 7
1633.82 9
1633.91 12
1634.00 15
1634.09 18
1634.19 21
1634.28 23
1634.37 24
1634.46 24
1634.56 24
1634.65 23
1634.74 22
1634.84 22
1634.93 22
1635.02 24
1635.11 27
1635.21 30
1635.30 33
1635.39 36
1635.49 38
1635.58 40
1635.67 41
1635.76 43
1635.86 44
1635.95 46
1636.04 48
1636.14 50
1636.23 52
1636.32 54
1636.41 55
1636.51 55
1636.60 55
1636.69 54
1636.79 52
1636.88 49
1636.97 46
1637.06 44
1637.16 42
1637.25 42
1637.34 43
1637.44 45
1637.53 47
1637.62 49
1637.71 49
1637.81 48
1637.90 45
1637.99 41
1638.09 37
1638.18 32
1638.27 27
1638.36 24
1638.46 21
1638.55 19
1638.64 17
1638.74 16
1638.83 15
1638.92 13
1639.02 12
1639.11 10
1639.20 8
1639.29 5
1639.39 3
1639.48 0
1639.57 0
1639.67 0
1639.76 0
1639.85 0
1639.94 0
1640.04 0
1640.13 0
1640.22 1
1640.32 4
1640.41 7
1640.50 10
1640.60 13
1640.69 16
1640.78 19
1640.87 22
1640.97 25
1641.06 27
1641.15 28
1641.25 28
1641.34 28
1641.43 28
1641.53 29
1641.62 31
1641.71 33
1641.80 36
1641.90 38
1641.99 40
1642.08 40
1642.18 39
1642.27 37
1642.36 36
1642.46 35
1642.55 35
1642.64 36
1642.73 37
1642.83 40
1642.92 42
1643.01 44
1643.11 45
1643.20 46
1643.29 45
1643.39 44
1643.48 43
1643.57 42
1643.66 40
1643.76 39
1643.85 38
1643.94 36
1644.04 35
1644.13 33
1644.22 31
1644.32 28
1644.41 25
1644.50 21
1644.60 18
1644.69 16
1644.78 14
1644.87 13
1644.97 13
1645.06 13
1645.15 13
1645.25 13
1645.34 13
1645.43 13
1645.53 14
1645.62 15
1645.71 18
1645.81 23
1645.90 28
1645.99 32
1646.09 37
1646.18 39
1646.27 39
1646.36 38
1646.46 34
1646.55 29
1646.64 25
1646.74 21
1646.83 18
1646.92 16
1647.02 14
1647.11 11
1647.20 8
1647.30 6
1647.39 4
1647.48 4
1647.58 7
1647.67 12
1647.76 19
1647.86 26
1647.95 32
1648.04 37
1648.13 39
1648.23 39
1648.32 38
1648.41 36
1648.51 34
1648.60 33
1648.69 32
1648.79 32
1648.88 33
1648.97 33
1649.07 32
1649.16 31
1649.25 30
1649.35 28
1649.44 25
1649.53 21
1649.63 17
1649.72 12
1649.81 7
1649.91 3
1650.00 0
1650.09 0
1650.19 0
1650.28 0
1650.37 1
1650.47 1
1650.56 0
1650.65 0
1650.75 0
1650.84 0
1650.93 0
1651.02 0
1651.12 3
1651.21 10
1651.30 19
1651.40 28
1651.49 36
1651.58 43
1651.68 48
1651.77 50
1651.86 50
1651.96 47
1652.05 41
1652.14 33
1652.24 24
1652.33 15
1652.42 7
1652.52 1
1652.61 0
1652.70 0
1652.80 3
1652.89 9
1652.98 15
1653.08 21
1653.17 26
1653.26 30
1653.36 31
1653.45 32
1653.54 32
1653.64 32
1653.73 32
1653.82 32
1653.92 33
1654.01 32
1654.10 32
1654.20 31
1654.29 31
1654.38 31
1654.48 32
1654.57 33
1654.66 36
1654.76 39
1654.85 44
1654.94 50
1655.04 56
1655.13 63
1655.22 70
1655.32 77
1655.41 84
1655.50 91
1655.60 97
1655.69 102
1655.78 106
1655.88 109
1655.97 111
1656.07 111
1656.16 111
1656.25 110
1656.35 109
1656.44 109
1656.53 110
1656.63 111
1656.72 111
1656.81 109
1656.91 106
1657.00 100
1657.09 93
1657.19 84
1657.28 76
1657.37 70
1657.47 67
1657.56 66
1657.65 68
1657.75 73
1657.84 79
1657.93 85
1658.03 90
1658.12 94
1658.21 96
1658.31 97
1658.40 98
1658.49 99
1658.59 100
1658.68 102
1658.78 105
1658.87 108
1658.96 110
1659.06 113
1659.15 114
1659.24 116
1659.34 117
1659.43 118
1659.52 119
1659.62 121
1659.71 122
1659.80 122
1659.90 120
1659.99 118
1660.08 113
1660.18 108
1660.27 102
1660.36 97
1660.46 94
1660.55 92
1660.65 92
1660.74 94
1660.83 96
1660.93 98
1661.02 100
1661.11 100
1661.21 99
1661.30 96
1661.39 92
1661.49 88
1661.58 85
1661.67 83
1661.77 82
1661.86 82
1661.96 83
1662.05 84
1662.14 84
1662.24 83
1662.33 80
1662.42 74
1662.52 68
1662.61 60
1662.70 53
1662.80 47
1662.89 43
1662.98 41
1663.08 41
1663.17 42
1663.27 44
1663.36 47
1663.45 49
1663.55 51
1663.64 52
1663.73 52
1663.83 51
1663.92 51
1664.01 50
1664.11 50
1664.20 50
1664.30 51
1664.39 53
1664.48 57
1664.58 61
1664.67 65
1664.76 70
1664.86 75
1664.95 79
1665.04 82
1665.14 84
1665.23 84
1665.33 82
1665.42 79
1665.51 75
1665.61 71
1665.70 67
1665.79 64
1665.89 62
1665.98 61
1666.08 60
1666.17 59
1666.26 58
1666.36 55
1666.45 52
1666.54 48
1666.64 45
1666.73 42
1666.82 40
1666.92 40
1667.01 41
1667.11 43
1667.20 47
1667.29 50
1667.39 54
1667.48 57
1667.57 58
1667.67 58
1667.76 56
1667.86 53
1667.95 50
1668.04 46
1668.14 42
1668.23 40
1668.32 38
1668.42 37
1668.51 37
1668.61 37
1668.70 38
1668.79 39
1668.89 40
1668.98 41
1669.07 42
1669.17 43
1669.26 45
1669.36 48
1669.45 51
1669.54 55
1669.64 58
1669.73 60
1669.83 60
1669.92 59
1670.01 56
1670.11 53
1670.20 52
1670.29 51
1670.39 53
1670.48 56
1670.58 59
1670.67 63
1670.76 66
1670.86 67
1670.95 66
1671.04 63
1671.14 59
1671.23 53
1671.33 46
1671.42 38
1671.51 31
1671.61 24
1671.70 19
1671.80 16
1671.89 15
1671.98 16
1672.08 20
1672.17 26
1672.26 33
1672.36 40
1672.45 46
1672.55 52
1672.64 56
1672.73 59
1672.83 62
1672.92 64
1673.02 65
1673.11 67
1673.20 68
1673.30 68
1673.39 65
1673.49 60
1673.58 53
1673.67 43
1673.77 33
1673.86 22
1673.95 13
1674.05 7
1674.14 3
1674.24 0
1674.33 0
1674.42 0
1674.52 0
1674.61 0
1674.71 0
1674.80 1
1674.89 3
1674.99 7
1675.08 10
1675.18 13
1675.27 16
1675.36 16
1675.46 16
1675.55 14
1675.65 11
1675.74 9
1675.83 6
1675.93 3
1676.02 0
1676.12 0
1676.21 0
1676.30 0
1676.40 0
1676.49 0
1676.59 0
1676.68 0
1676.77 1
1676.87 7
1676.96 14
1677.06 19
1677.15 23
1677.24 25
1677.34 26
1677.43 24
1677.53 22
1677.62 20
1677.71 18
1677.81 16
1677.90 16
1678.00 17
1678.09 19
1678.18 22
1678.28 26
1678.37 31
1678.47 35
1678.56 39
1678.65 41
1678.75 42
1678.84 41
1678.94 39
1679.03 36
1679.12 32
1679.22 27
1679.31 22
1679.41 18
1679.50 13
1679.59 9
1679.69 6
1679.78 4
1679.88 3
1679.97 4
1680.06 5
1680.16 7
1680.25 9
1680.35 10
1680.44 11
1680.54 10
1680.63 9
1680.72 7
1680.82 6
1680.91 5
1681.01 4
1681.10 5
1681.19 6
1681.29 8
1681.38 12
1681.48 16
1681.57 21
1681.66 27
1681.76 33
1681.85 38
1681.95 42
1682.04 44
1682.14 45
1682.23 45
1682.32 43
1682.42 41
1682.51 38
1682.61 36
1682.70 35
1682.79 35
1682.89 35
1682.98 38
1683.08 41
1683.17 46
1683.27 51
1683.36 56
1683.45 61
1683.55 65
1683.64 67
1683.74 69
1683.83 70
1683.92 70
1684.02 71
1684.11 73
1684.21 77
1684.30 82
1684.40 89
1684.49 97
1684.58 105
1684.68 112
1684.77 119
1684.87 124
1684.96 127
1685.05 127
1685.15 125
1685.24 120
1685.34 111
1685.43 99
1685.53 85
1685.62 70
1685.71 55
1685.81 42
1685.90 32
1686.00 25
1686.09 22
1686.19 20
1686.28 19
1686.37 19
1686.47 18
1686.56 18
1686.66 18
1686.75 20
1686.85 24
1686.94 29
1687.03 35
1687.13 41
1687.22 46
1687.32 49
1687.41 52
1687.51 53
1687.60 54
1687.69 55
1687.79 57
1687.88 60
1687.98 63
1688.07 66
1688.17 69
1688.26 72
1688.35 73
1688.45 75
1688.54 75
1688.64 75
1688.73 73
1688.83 71
1688.92 67
1689.01 63
1689.11 59
1689.20 56
1689.30 55
1689.39 55
1689.49 57
1689.58 60
1689.68 63
1689.77 66
1689.86 69
1689.96 71
1690.05 72
1690.15 73
1690.24 75
1690.34 76
1690.43 77
1690.52 77
1690.62 77
1690.71 75
1690.81 74
1690.90 73
1691.00 74
1691.09 76
1691.19 79
1691.28 83
1691.37 88
1691.47 91
1691.56 93
1691.66 92
1691.75 90
1691.85 87
1691.94 83
1692.03 80
1692.13 78
1692.22 77
1692.32 77
1692.41 77
1692.51 77
1692.60 75
1692.70 72
1692.79 68
1692.88 62
1692.98 56
1693.07 50
1693.17 44
1693.26 39
1693.36 35
1693.45 32
1693.55 30
1693.64 28
1693.73 27
1693.83 27
1693.92 28
1694.02 28
1694.11 29
1694.21 30
1694.30 31
1694.40 33
1694.49 35
1694.59 37
1694.68 39
1694.77 40
1694.87 41
1694.96 41
1695.06 42
1695.15 43
1695.25 46
1695.34 51
1695.44 58
1695.53 65
1695.62 73
1695.72 79
1695.81 83
1695.91 85
1696.00 84
1696.10 80
1696.19 75
1696.29 69
1696.38 63
1696.48 58
1696.57 54
1696.66 52
1696.76 51
1696.85 50
1696.95 51
1697.04 53
1697.14 54
1697.23 55
1697.33 55
1697.42 55
1697.52 54
1697.61 51
1697.70 50
1697.80 48
1697.89 48
1697.99 49
1698.08 51
1698.18 53
1698.27 55
1698.37 57
1698.46 57
1698.56 55
1698.65 51
1698.75 46
1698.84 39
1698.93 32
1699.03 26
1699.12 21
1699.22 19
1699.31 20
1699.41 23
1699.50 27
1699.60 32
1699.69 36
1699.79 39
1699.88 41
1699.98 42
1700.07 42
1700.16 43
1700.26 45
1700.35 48
1700.45 52
1700.54 56
1700.64 60
1700.73 64
1700.83 67
1700.92 68
1701.02 68
1701.11 67
1701.21 64
1701.30 60
1701.40 54
1701.49 46
1701.58 38
1701.68 30
1701.77 23
1701.87 16
1701.96 10
1702.06 5
1702.15 2
1702.25 0
1702.34 1
1702.44 2
1702.53 5
1702.63 8
1702.72 10
1702.82 10
1702.91 9
1703.01 7
1703.10 5
1703.19 4
1703.29 4
1703.38 7
1703.48 10
1703.57 15
1703.67 18
1703.76 21
1703.86 22
1703.95 23
1704.05 23
1704.14 25
1704.24 27
1704.33 32
1704.43 37
1704.52 41
1704.62 46
1704.71 48
1704.81 48
1704.90 44
1705.00 38
1705.09 30
1705.18 20
1705.28 11
1705.37 3
1705.47 0
1705.56 0
1705.66 3
1705.75 11
1705.85 20
1705.94 30
1706.04 39
1706.13 47
1706.23 54
1706.32 59
1706.42 62
1706.51 64
1706.61 64
1706.70 63
1706.80 60
1706.89 57
1706.99 53
1707.08 49
1707.18 46
1707.27 44
1707.37 42
1707.46 42
1707.56 42
1707.65 42
1707.74 42
1707.84 42
1707.93 41
1708.03 40
1708.12 38
1708.22 35
1708.31 31
1708.41 27
1708.50 21
1708.60 16
1708.69 11
1708.79 8
1708.88 5
1708.98 4
1709.07 2
1709.17 0
1709.26 0
1709.36 0
1709.45 0
1709.55 0
1709.64 0
1709.74 0
1709.83 0
1709.93 4
1710.02 14
1710.12 25
1710.21 35
1710.31 44
1710.40 51
1710.50 55
1710.59 56
1710.69 56
1710.78 54
1710.88 51
1710.97 49
1711.07 47
1711.16 45
1711.26 44
1711.35 42
1711.45 40
1711.54 38
1711.64 36
1711.73 33
1711.83 30
1711.92 27
1712.02 26
1712.11 27
1712.21 30
1712.30 34
1712.40 40
1712.49 47
1712.59 52
1712.68 56
1712.78 58
1712.87 58
1712.97 56
1713.06 55
1713.16 54
1713.25 55
1713.35 57
1713.44 61
1713.54 66
1713.63 70
1713.73 74
1713.82 77
1713.92 79
1714.01 80
1714.11 80
1714.20 80
1714.30 80
1714.39 79
1714.49 78
1714.58 76
1714.68 72
1714.77 67
1714.87 61
1714.96 54
1715.06 46
1715.15 38
1715.25 30
1715.34 24
1715.44 20
1715.53 19
1715.63 19
1715.72 22
1715.82 26
1715.91 31
1716.01 35
1716.10 39
1716.20 41
1716.29 43
1716.39 44
1716.48 44
1716.58 44
1716.67 45
1716.77 46
1716.86 47
1716.96 49
1717.05 51
1717.15 54
1717.24 57
1717.34 60
1717.43 63
1717.53 66
1717.62 69
1717.72 72
1717.81 74
1717.91 75
1718.00 76
1718.10 75
1718.20 75
1718.29 74
1718.39 75
1718.48 76
1718.58 77
1718.67 79
1718.77 79
1718.86 79
1718.96 77
1719.05 73
1719.15 68
1719.24 63
1719.34 58
1719.43 54
1719.53 52
1719.62 51
1719.72 51
1719.81 51
1719.91 52
1720.00 52
1720.10 52
1720.19 53
1720.29 54
1720.38 54
1720.48 55
1720.57 56
1720.67 56
1720.77 56
1720.86 56
1720.96 56
1721.05 55
1721.15 55
1721.24 53
1721.34 51
1721.43 47
1721.53 43
1721.62 38
1721.72 32
1721.81 28
1721.91 24
1722.00 22
1722.10 23
1722.19 25
1722.29 29
1722.38 34
1722.48 39
1722.57 43
1722.67 46
1722.77 48
1722.86 49
1722.96 49
1723.05 50
1723.15 50
1723.24 52
1723.34 54
1723.43 56
1723.53 59
1723.62 63
1723.72 66
1723.81 68
1723.91 70
1724.00 70
1724.10 69
1724.19 67
1724.29 64
1724.39 59
1724.48 54
1724.58 49
1724.67 45
1724.77 42
1724.86 40
1724.96 39
1725.05 39
1725.15 39
1725.24 41
1725.34 42
1725.43 43
1725.53 43
1725.62 42
1725.72 41
1725.82 39
1725.91 36
1726.01 33
1726.10 29
1726.20 25
1726.29 21
1726.39 17
1726.48 14
1726.58 11
1726.67 10
1726.77 8
1726.86 7
1726.96 6
1727.06 4
1727.15 2
1727.25 0
1727.34 0
1727.44 0
1727.53 0
1727.63 0
1727.72 0
1727.82 0
1727.91 0
1728.01 2
1728.10 5
1728.20 8
1728.30 12
1728.39 16
1728.49 22
1728.58 30
1728.68 40
1728.77 52
1728.87 64
1728.96 75
1729.06 84
1729.15 91
1729.25 95
1729.35 96
1729.44 95
1729.54 93
1729.63 90
1729.73 88
1729.82 86
1729.92 84
1730.01 83
1730.11 82
1730.20 80
1730.30 77
1730.40 74
1730.49 70
1730.59 66
1730.68 61
1730.78 56
1730.87 50
1730.97 44
1731.06 36
1731.16 28
1731.25 20
1731.35 12
1731.45 5
1731.54 1
1731.64 0
1731.73 0
1731.83 3
1731.92 9
1732.02 16
1732.11 23
1732.21 30
1732.31 35
1732.40 37
1732.50 37
1732.59 35
1732.69 33
1732.78 30
1732.88 30
1732.97 31
1733.07 36
1733.17 44
1733.26 53
1733.36 62
1733.45 70
1733.55 74
1733.64 74
1733.74 71
1733.83 64
1733.93 56
1734.03 50
1734.12 45
1734.22 45
1734.31 49
1734.41 55
1734.50 62
1734.60 68
1734.69 70
1734.79 69
1734.89 65
1734.98 58
1735.08 51
1735.17 46
1735.27 44
1735.36 45
1735.46 50
1735.56 56
1735.65 64
1735.75 71
1735.84 77
1735.94 82
1736.03 85
1736.13 86
1736.22 87
1736.32 86
1736.42 85
1736.51 83
1736.61 81
1736.70 79
1736.80 76
1736.89 75
1736.99 73
1737.09 72
1737.18 70
1737.28 67
1737.37 64
1737.47 59
1737.56 54
1737.66 49
1737.76 46
1737.85 46
1737.95 49
1738.04 55
1738.14 64
1738.23 74
1738.33 84
1738.43 93
1738.52 99
1738.62 103
1738.71 102
1738.81 98
1738.90 90
1739.00 80
1739.10 69
1739.19 58
1739.29 48
1739.38 41
1739.48 37
1739.57 36
1739.67 37
1739.77 40
1739.86 42
1739.96 44
1740.05 44
1740.15 42
1740.24 40
1740.34 36
1740.44 32
1740.53 28
1740.63 26
1740.72 24
1740.82 24
1740.91 25
1741.01 28
1741.11 32
1741.20 37
1741.30 43
1741.39 49
1741.49 55
1741.59 59
1741.68 62
1741.78 61
1741.87 58
1741.97 54
1742.06 48
1742.16 43
1742.26 40
1742.35 39
1742.45 39
1742.54 41
1742.64 42
1742.73 43
1742.83 42
1742.93 40
1743.02 37
1743.12 35
1743.21 34
1743.31 35
1743.41 39
1743.50 46
1743.60 55
1743.69 65
1743.79 75
1743.88 85
1743.98 93
1744.08 98
1744.17 101
1744.27 101
1744.36 100
1744.46 97
1744.56 95
1744.65 94
1744.75 93
1744.84 94
1744.94 94
1745.04 94
1745.13 94
1745.23 92
1745.32 91
1745.42 89
1745.51 88
1745.61 87
1745.71 86
1745.80 85
1745.90 83
1745.99 80
1746.09 77
1746.19 75
1746.28 74
1746.38 74
1746.47 75
1746.57 76
1746.67 76
1746.76 73
1746.86 67
1746.95 59
1747.05 48
1747.15 38
1747.24 28
1747.34 21
1747.43 18
1747.53 18
1747.63 22
1747.72 29
1747.82 39
1747.91 50
1748.01 59
1748.11 65
1748.20 68
1748.30 67
1748.39 62
1748.49 54
1748.59 44
1748.68 34
1748.78 26
1748.87 18
1748.97 12
1749.07 7
1749.16 2
1749.26 0
1749.35 0
1749.45 0
1749.55 0
1749.64 0
1749.74 0
1749.83 0
1749.93 0
1750.03 0
1750.12 1
1750.22 4
1750.31 8
1750.41 13
1750.51 17
1750.60 21
1750.70 25
1750.79 27
1750.89 29
1750.99 31
1751.08 34
1751.18 37
1751.27 41
1751.37 45
1751.47 49
1751.56 52
1751.66 54
1751.75 54
1751.85 55
1751.95 55
1752.04 56
1752.14 56
1752.23 56
1752.33 56
1752.43 56
1752.52 56
1752.62 55
1752.71 56
1752.81 58
1752.91 60
1753.00 64
1753.10 67
1753.20 70
1753.29 72
1753.39 74
1753.48 75
1753.58 76
1753.68 75
1753.77 74
1753.87 73
1753.96 72
1754.06 72
1754.16 71
1754.25 71
1754.35 70
1754.45 69
1754.54 65
1754.64 61
1754.73 56
1754.83 52
1754.93 50
1755.02 51
1755.12 56
1755.21 65
1755.31 75
1755.41 85
1755.50 93
1755.60 98
1755.70 99
1755.79 95
1755.89 86
1755.98 75
1756.08 62
1756.18 49
1756.27 38
1756.37 30
1756.46 26
1756.56 26
1756.66 30
1756.75 36
1756.85 45
1756.95 53
1757.04 61
1757.14 67
1757.23 71
1757.33 74
1757.43 76
1757.52 79
1757.62 81
1757.72 83
1757.81 85
1757.91 86
1758.00 86
1758.10 86
1758.20 86
1758.29 87
1758.39 89
1758.49 92
1758.58 95
1758.68 98
1758.77 100
1758.87 100
1758.97 100
1759.06 98
1759.16 95
1759.26 94
1759.35 93
1759.45 94
1759.54 96
1759.64 100
1759.74 104
1759.83 107
1759.93 110
1760.03 111
1760.12 109
1760.22 105
1760.31 99
1760.41 91
1760.51 84
1760.60 78
1760.70 74
1760.80 73
1760.89 74
1760.99 78
1761.09 82
1761.18 87
1761.28 91
1761.37 93
1761.47 94
1761.57 93
1761.66 91
1761.76 89
1761.86 87
1761.95 86
1762.05 87
1762.15 89
1762.24 93
1762.34 99
1762.43 105
1762.53 111
1762.63 118
1762.72 123
1762.82 127
1762.92 128
1763.01 128
1763.11 125
1763.21 120
1763.30 115
1763.40 110
1763.49 105
1763.59 101
1763.69 99
1763.78 98
1763.88 98
1763.98 98
1764.07 98
1764.17 98
1764.27 96
1764.36 92
1764.46 88
1764.55 84
1764.65 79
1764.75 75
1764.84 73
1764.94 71
1765.04 71
1765.13 71
1765.23 71
1765.33 69
1765.42 66
1765.52 61
1765.62 54
1765.71 45
1765.81 35
1765.91 25
1766.00 17
1766.10 10
1766.19 6
1766.29 6
1766.39 8
1766.48 12
1766.58 17
1766.68 21
1766.77 23
1766.87 23
1766.97 21
1767.06 16
1767.16 10
1767.26 3
1767.35 0
1767.45 0
1767.55 0
1767.64 0
1767.74 0
1767.83 0
1767.93 10
1768.03 23
1768.12 36
1768.22 50
1768.32 62
1768.41 72
1768.51 79
1768.61 84
1768.70 85
1768.80 84
1768.90 81
1768.99 78
1769.09 73
1769.19 68
1769.28 62
1769.38 57
1769.48 52
1769.57 47
1769.67 43
1769.77 40
1769.86 37
1769.96 34
1770.06 32
1770.15 32
1770.25 33
1770.34 37
1770.44 43
1770.54 51
1770.63 60
1770.73 68
1770.83 76
1770.92 82
1771.02 87
1771.12 91
1771.21 96
1771.31 102
1771.41 109
1771.50 118
1771.60 127
1771.70 137
1771.79 145
1771.89 151
1771.99 154
1772.08 153
1772.18 149
1772.28 143
1772.37 136
1772.47 129
1772.57 124
1772.66 121
1772.76 121
1772.86 123
1772.95 126
1773.05 131
1773.15 135
1773.24 139
1773.34 143
1773.44 148
1773.53 154
1773.63 159
1773.73 164
1773.82 168
1773.92 169
1774.02 168
1774.11 165
1774.21 160
1774.31 153
1774.40 146
1774.50 139
1774.60 132
1774.69 126
1774.79 119
1774.89 113
1774.98 109
1775.08 105
1775.18 103
1775.27 102
1775.37 101
1775.47 101
1775.56 99
1775.66 96
1775.76 91
1775.85 86
1775.95 81
1776.05 77
1776.14 76
1776.24 77
1776.34 81
1776.43 85
1776.53 90
1776.63 94
1776.72 97
1776.82 98
1776.92 97
1777.02 96
1777.11 94
1777.21 90
1777.31 86
1777.40 82
1777.50 77
1777.60 74
1777.69 71
1777.79 69
1777.89 68
1777.98 68
1778.08 68
1778.18 69
1778.27 70
1778.37 70
1778.47 72
1778.56 74
1778.66 76
1778.76 79
1778.85 82
1778.95 83
1779.05 82
1779.14 80
1779.24 74
1779.34 68
1779.44 60
1779.53 52
1779.63 44
1779.73 38
1779.82 34
1779.92 31
1780.02 28
1780.11 26
1780.21 23
1780.31 21
1780.40 17
1780.50 14
1780.60 12
1780.69 10
1780.79 11
1780.89 12
1780.98 14
1781.08 16
1781.18 18
1781.28 19
1781.37 20
1781.47 21
1781.57 23
1781.66 27
1781.76 32
1781.86 40
1781.95 48
1782.05 55
1782.15 62
1782.24 66
1782.34 69
1782.44 71
1782.53 71
1782.63 70
1782.73 69
1782.83 67
1782.92 65
1783.02 61
1783.12 56
1783.21 50
1783.31 42
1783.41 34
1783.50 26
1783.60 17
1783.70 9
1783.80 1
1783.89 0
1783.99 0
1784.09 0
1784.18 0
1784.28 0
1784.38 0
1784.47 0
1784.57 0
1784.67 7
1784.76 17
1784.86 25
1784.96 31
1785.06 35
1785.15 35
1785.25 33
1785.35 30
1785.44 27
1785.54 25
1785.64 25
1785.73 26
1785.83 28
1785.93 31
1786.03 33
1786.12 36
1786.22 39
1786.32 43
1786.41 47
1786.51 51
1786.61 55
1786.70 60
1786.80 64
1786.90 68
1787.00 71
1787.09 74
1787.19 75
1787.29 76
1787.38 75
1787.48 72
1787.58 68
1787.67 63
1787.77 58
1787.87 53
1787.97 49
1788.06 47
1788.16 47
1788.26 48
1788.35 51
1788.45 55
1788.55 60
1788.65 66
1788.74 72
1788.84 80
1788.94 87
1789.03 95
1789.13 104
1789.23 111
1789.33 117
1789.42 121
1789.52 122
1789.62 121
1789.71 117
1789.81 113
1789.91 109
1790.00 105
1790.10 102
1790.20 98
1790.30 95
1790.39 91
1790.49 88
1790.59 85
1790.68 81
1790.78 79
1790.88 76
1790.98 72
1791.07 67
1791.17 61
1791.27 55
1791.36 49
1791.46 45
1791.56 44
1791.66 47
1791.75 53
1791.85 62
1791.95 73
1792.04 83
1792.14 91
1792.24 96
1792.34 97
1792.43 94
1792.53 87
1792.63 79
1792.73 70
1792.82 61
1792.92 55
1793.02 51
1793.11 49
1793.21 50
1793.31 51
1793.41 53
1793.50 54
1793.60 53
1793.70 50
1793.79 45
1793.89 39
1793.99 34
1794.09 31
1794.18 29
1794.28 29
1794.38 32
1794.48 35
1794.57 39
1794.67 42
1794.77 43
1794.86 42
1794.96 40
1795.06 37
1795.16 34
1795.25 30
1795.35 27
1795.45 23
1795.54 21
1795.64 18
1795.74 17
1795.84 16
1795.93 16
1796.03 19
1796.13 23
1796.23 29
1796.32 36
1796.42 44
1796.52 50
1796.61 56
1796.71 59
1796.81 60
1796.91 59
1797.00 58
1797.10 57
1797.20 56
1797.30 56
1797.39 56
1797.49 55
1797.59 53
1797.69 49
1797.78 42
1797.88 34
1797.98 26
1798.07 18
1798.17 12
1798.27 8
1798.37 5
1798.46 5
1798.56 5
1798.66 6
1798.76 7
1798.85 9
1798.95 10
1799.05 11
1799.15 12
1799.24 12
1799.34 12
1799.44 11
1799.53 11
1799.63 11
1799.73 12
1799.83 15
1799.92 18
1800.02 21
1800.12 24
1800.22 26
1800.31 27
1800.41 28
1800.51 29
1800.61 29
1800.70 30
1800.80 30
1800.90 28
1801.00 24
1801.09 19
1801.19 13
1801.29 8
1801.39 4
1801.48 2
1801.58 2
1801.68 2
1801.78 3
1801.87 2
1801.97 1
1802.07 0
1802.16 0
1802.26 0
1802.36 0
1802.46 0
1802.55 0
1802.65 1
1802.75 8
1802.85 18
1802.94 29
1803.04 42
1803.14 54
1803.24 65
1803.33 74
1803.43 79
1803.53 81
1803.63 81
1803.72 80
1803.82 78
1803.92 77
1804.02 75
1804.11 74
1804.21 73
1804.31 71
1804.41 69
1804.50 68
1804.60 68
1804.70 69
1804.80 72
1804.89 75
1804.99 77
1805.09 78
1805.19 78
1805.28 77
1805.38 75
1805.48 74
1805.58 74
1805.67 74
1805.77 73
1805.87 72
1805.97 70
1806.06 68
1806.16 66
1806.26 65
1806.36 67
1806.46 72
1806.55 79
1806.65 87
1806.75 95
1806.85 101
1806.94 103
1807.04 103
1807.14 101
1807.24 97
1807.33 91
1807.43 86
1807.53 81
1807.63 75
1807.72 70
1807.82 63
1807.92 57
1808.02 50
1808.11 44
1808.21 39
1808.31 35
1808.41 33
1808.50 32
1808.60 31
1808.70 30
1808.80 28
1808.89 26
1808.99 24
1809.09 23
1809.19 23
1809.29 24
1809.38 27
1809.48 32
1809.58 37
1809.68 42
1809.77 46
1809.87 48
1809.97 48
1810.07 45
1810.16 40
1810.26 34
1810.36 27
1810.46 23
1810.55 21
1810.65 22
1810.75 25
1810.85 30
1810.95 34
1811.04 37
1811.14 37
1811.24 33
1811.34 27
1811.43 19
1811.53 12
1811.63 7
1811.73 5
1811.82 7
1811.92 11
1812.02 18
1812.12 24
1812.22 29
1812.31 32
1812.41 33
1812.51 32
1812.61 31
1812.70 32
1812.80 34
1812.90 38
1813.00 42
1813.10 47
1813.19 50
1813.29 51
1813.39 51
1813.49 48
1813.58 45
1813.68 41
1813.78 38
1813.88 35
1813.97 33
1814.07 30
1814.17 27
1814.27 24
1814.37 20
1814.46 16
1814.56 11
1814.66 7
1814.76 2
1814.85 0
1814.95 0
1815.05 0
1815.15 0
1815.25 4
1815.34 12
1815.44 22
1815.54 34
1815.64 46
1815.74 58
1815.83 68
1815.93 76
1816.03 82
1816.13 85
1816.22 86
1816.32 84
1816.42 81
1816.52 76
1816.62 70
1816.71 64
1816.81 59
1816.91 54
1817.01 49
1817.10 44
1817.20 38
1817.30 32
1817.40 27
1817.50 21
1817.59 18
1817.69 17
1817.79 20
1817.89 27
1817.99 36
1818.08 46
1818.18 56
1818.28 64
1818.38 69
1818.47 72
1818.57 74
1818.67 74
1818.77 74
1818.87 74
1818.96 74
1819.06 74
1819.16 74
1819.26 74
1819.36 73
1819.45 72
1819.55 70
1819.65 69
1819.75 68
1819.85 66
1819.94 65
1820.04 64
1820.14 64
1820.24 64
1820.34 66
1820.43 69
1820.53 73
1820.63 79
1820.73 85
1820.82 91
1820.92 96
1821.02 100
1821.12 101
1821.22 100
1821.31 97
1821.41 91
1821.51 84
1821.61 77
1821.71 71
1821.80 65
1821.90 60
1822.00 57
1822.10 56
1822.20 56
1822.29 56
1822.39 57
1822.49 59
1822.59 60
1822.69 60
1822.78 60
1822.88 59
1822.98 57
1823.08 55
1823.18 53
1823.27 52
1823.37 51
1823.47 49
1823.57 48
1823.67 46
1823.76 44
1823.86 43
1823.96 42
1824.06 43
1824.16 45
1824.25 48
1824.35 51
1824.45 55
1824.55 59
1824.65 62
1824.74 65
1824.84 68
1824.94 73
1825.04 79
1825.14 85
1825.24 91
1825.33 96
1825.43 98
1825.53 97
1825.63 94
1825.73 90
1825.82 85
1825.92 81
1826.02 79
1826.12 80
1826.22 84
1826.31 89
1826.41 96
1826.51 102
1826.61 108
1826.71 111
1826.80 111
1826.90 109
1827.00 105
1827.10 101
1827.20 96
1827.30 94
1827.39 93
1827.49 95
1827.59 99
1827.69 104
1827.79 110
1827.88 114
1827.98 117
1828.08 118
1828.18 116
1828.28 112
1828.37 108
1828.47 103
1828.57 98
1828.67 95
1828.77 93
1828.87 93
1828.96 93
1829.06 95
1829.16 95
1829.26 95
1829.36 93
1829.45 90
1829.55 87
1829.65 84
1829.75 82
1829.85 83
1829.95 85
1830.04 90
1830.14 95
1830.24 101
1830.34 106
1830.44 110
1830.53 112
1830.63 113
1830.73 113
1830.83 114
1830.93 114
1831.03 115
1831.12 116
1831.22 117
1831.32 116
1831.42 114
1831.52 110
1831.61 104
1831.71 96
1831.81 86
1831.91 76
1832.01 65
1832.11 55
1832.20 46
1832.30 39
1832.40 35
1832.50 34
1832.60 36
1832.70 39
1832.79 43
1832.89 47
1832.99 51
1833.09 54
1833.19 57
1833.29 58
1833.38 60
1833.48 63
1833.58 67
1833.68 72
1833.78 77
1833.88 82
1833.97 86
1834.07 90
1834.17 91
1834.27 92
1834.37 91
1834.46 90
1834.56 89
1834.66 87
1834.76 86
1834.86 85
1834.96 83
1835.05 80
1835.15 76
1835.25 70
1835.35 64
1835.45 57
1835.55 51
1835.64 46
1835.74 41
1835.84 37
1835.94 33
1836.04 28
1836.14 23
1836.23 17
1836.33 11
1836.43 6
1836.53 1
1836.63 0
1836.73 0
1836.83 0
1836.92 0
1837.02 0
1837.12 0
1837.22 0
1837.32 0
1837.42 0
1837.51 1
1837.61 2
1837.71 3
1837.81 5
1837.91 6
1838.01 7
1838.10 8
1838.20 10
1838.30 12
1838.40 15
1838.50 19
1838.60 24
1838.69 30
1838.79 36
1838.89 42
1838.99 48
1839.09 54
1839.19 59
1839.29 64
1839.38 68
1839.48 71
1839.58 73
1839.68 75
1839.78 77
1839.88 78
1839.97 79
1840.07 78
1840.17 77
1840.27 73
1840.37 67
1840.47 59
1840.57 48
1840.66 37
1840.76 25
1840.86 15
1840.96 8
1841.06 6
1841.16 7
1841.25 12
1841.35 20
1841.45 28
1841.55 36
1841.65 42
1841.75 45
1841.85 47
1841.94 46
1842.04 44
1842.14 42
1842.24 40
1842.34 36
1842.44 32
1842.54 27
1842.63 22
1842.73 18
1842.83 15
1842.93 15
1843.03 17
1843.13 21
1843.23 27
1843.32 33
1843.42 37
1843.52 39
1843.62 38
1843.72 34
1843.82 28
1843.92 21
1844.01 15
1844.11 10
1844.21 7
1844.31 7
1844.41 8
1844.51 10
1844.61 13
1844.70 14
1844.80 15
1844.90 15
1845.00 15
1845.10 16
1845.20 17
1845.30 20
1845.39 23
1845.49 27
1845.59 32
1845.69 38
1845.79 43
1845.89 48
1845.99 51
1846.08 53
1846.18 52
1846.28 50
1846.38 47
1846.48 43
1846.58 40
1846.68 38
1846.77 36
1846.87 36
1846.97 37
1847.07 38
1847.17 39
1847.27 40
1847.37 41
1847.47 42
1847.56 45
1847.66 48
1847.76 53
1847.86 60
1847.96 69
1848.06 78
1848.16 88
1848.25 96
1848.35 102
1848.45 106
1848.55 106
1848.65 104
1848.75 99
1848.85 92
1848.95 85
1849.04 78
1849.14 74
1849.24 71
1849.34 69
1849.44 70
1849.54 70
1849.64 70
1849.74 69
1849.83 67
1849.93 63
1850.03 58
1850.13 52
1850.23 47
1850.33 42
1850.43 40
1850.53 39
1850.62 41
1850.72 44
1850.82 47
1850.92 51
1851.02 55
1851.12 56
1851.22 57
1851.32 56
1851.41 54
1851.51 52
1851.61 50
1851.71 48
1851.81 47
1851.91 45
1852.01 44
1852.11 43
1852.20 42
1852.30 43
1852.40 44
1852.50 48
1852.60 54
1852.70 60
1852.80 68
1852.90 75
1852.99 80
1853.09 81
1853.19 79
1853.29 72
1853.39 63
1853.49 53
1853.59 44
1853.69 38
1853.78 36
1853.88 38
1853.98 44
1854.08 53
1854.18 62
1854.28 71
1854.38 78
1854.48 83
1854.58 85
1854.67 83
1854.77 80
1854.87 75
1854.97 69
1855.07 64
1855.17 59
1855.27 57
1855.37 56
1855.47 59
1855.56 63
1855.66 70
1855.76 77
1855.86 85
1855.96 91
1856.06 96
1856.16 99
1856.26 100
1856.36 99
1856.45 96
1856.55 93
1856.65 89
1856.75 85
1856.85 82
1856.95 79
1857.05 76
1857.15 73
1857.25 71
1857.34 68
1857.44 65
1857.54 63
1857.64 61
1857.74 60
1857.84 59
1857.94 59
1858.04 59
1858.14 61
1858.23 62
1858.33 65
1858.43 69
1858.53 74
1858.63 79
1858.73 84
1858.83 88
1858.93 89
1859.03 89
1859.13 86
1859.22 82
1859.32 76
1859.42 71
1859.52 66
1859.62 62
1859.72 59
1859.82 57
1859.92 55
1860.02 53
1860.12 50
1860.21 46
1860.31 41
1860.41 36
1860.51 31
1860.61 27
1860.71 25
1860.81 23
1860.91 23
1861.01 24
1861.11 24
1861.20 25
1861.30 27
1861.40 29
1861.50 32
1861.60 36
1861.70 41
1861.80 46
1861.90 51
1862.00 54
1862.10 57
1862.20 60
1862.29 62
1862.39 64
1862.49 67
1862.59 69
1862.69 70
1862.79 71
1862.89 71
1862.99 70
1863.09 69
1863.19 69
1863.28 70
1863.38 72
1863.48 76
1863.58 81
1863.68 85
1863.78 87
1863.88 88
1863.98 87
1864.08 84
1864.18 80
1864.28 76
1864.37 72
1864.47 68
1864.57 66
1864.67 64
1864.77 63
1864.87 61
1864.97 58
1865.07 55
1865.17 50
1865.27 46
1865.37 41
1865.47 37
1865.56 35
1865.66 34
1865.76 35
1865.86 39
1865.96 44
1866.06 50
1866.16 57
1866.26 64
1866.36 70
1866.46 73
1866.56 74
1866.66 72
1866.75 68
1866.85 62
1866.95 56
1867.05 50
1867.15 45
1867.25 42
1867.35 40
1867.45 39
1867.55 38
1867.65 36
1867.75 34
1867.85 30
1867.94 27
1868.04 23
1868.14 19
1868.24 17
1868.34 16
1868.44 17
1868.54 20
1868.64 27
1868.74 35
1868.84 46
1868.94 58
1869.04 70
1869.14 79
1869.23 86
1869.33 88
1869.43 88
1869.53 85
1869.63 81
1869.73 76
1869.83 73
1869.93 70
1870.03 68
1870.13 66
1870.23 63
1870.33 60
1870.43 57
1870.52 55
1870.62 55
1870.72 58
1870.82 62
1870.92 68
1871.02 73
1871.12 76
1871.22 77
1871.32 76
1871.42 73
1871.52 69
1871.62 65
1871.72 63
1871.82 62
1871.91 62
1872.01 63
1872.11 64
1872.21 64
1872.31 63
1872.41 60
1872.51 56
1872.61 52
1872.71 47
1872.81 43
1872.91 39
1873.01 36
1873.11 33
1873.21 30
1873.31 28
1873.40 27
1873.50 26
1873.60 26
1873.70 27
1873.80 29
1873.90 32
1874.00 36
1874.10 40
1874.20 45
1874.30 50
1874.40 55
1874.50 59
1874.60 63
1874.70 65
1874.80 66
1874.90 66
1874.99 64
1875.09 62
1875.19 59
1875.29 57
1875.39 54
1875.49 51
1875.59 48
1875.69 47
1875.79 45
1875.89 45
1875.99 45
1876.09 46
1876.19 46
1876.29 47
1876.39 48
1876.49 49
1876.59 50
1876.68 52
1876.78 55
1876.88 59
1876.98 64
1877.08 69
1877.18 73
1877.28 75
1877.38 74
1877.48 71
1877.58 64
1877.68 56
1877.78 46
1877.88 36
1877.98 27
1878.08 19
1878.18 13
1878.28 10
1878.38 8
1878.48 8
1878.57 10
1878.67 14
1878.77 19
1878.87 25
1878.97 32
1879.07 39
1879.17 45
1879.27 50
1879.37 54
1879.47 55
1879.57 54
1879.67 52
1879.77 48
1879.87 42
1879.97 36
1880.07 31
1880.17 26
1880.27 22
1880.37 20
1880.47 20
1880.57 21
1880.66 23
1880.76 27
1880.86 30
1880.96 34
1881.06 38
1881.16 41
1881.26 42
1881.36 43
1881.46 42
1881.56 39
1881.66 34
1881.76 29
1881.86 24
1881.96 20
1882.06 18
1882.16 19
1882.26 22
1882.36 28
1882.46 34
1882.56 40
1882.66 45
1882.76 47
1882.86 48
1882.95 48
1883.05 46
1883.15 44
1883.25 42
1883.35 39
1883.45 36
1883.55 32
1883.65 29
1883.75 28
1883.85 28
1883.95 30
1884.05 35
1884.15 40
1884.25 46
1884.35 50
1884.45 51
1884.55 49
1884.65 43
1884.75 35
1884.85 25
1884.95 15
1885.05 6
1885.15 0
1885.25 0
1885.35 0
1885.45 0
1885.55 0
1885.65 0
1885.74 0
1885.84 0
1885.94 0
1886.04 1
1886.14 3
1886.24 6
1886.34 10
1886.44 15
1886.54 23
1886.64 33
1886.74 45
1886.84 58
1886.94 71
1887.04 83
1887.14 92
1887.24 98
1887.34 102
1887.44 102
1887.54 100
1887.64 97
1887.74 93
1887.84 89
1887.94 85
1888.04 82
1888.14 78
1888.24 75
1888.34 72
1888.44 69
1888.54 68
1888.64 68
1888.74 69
1888.84 72
1888.94 77
1889.04 84
1889.14 92
1889.24 100
1889.33 107
1889.43 112
1889.53 115
1889.63 115
1889.73 111
1889.83 104
1889.93 95
1890.03 86
1890.13 77
1890.23 69
1890.33 63
1890.43 61
1890.53 61
1890.63 62
1890.73 65
1890.83 69
1890.93 71
1891.03 72
1891.13 73
1891.23 72
1891.33 72
1891.43 73
1891.53 76
1891.63 79
1891.73 81
1891.83 83
1891.93 82
1892.03 78
1892.13 72
1892.23 63
1892.33 54
1892.43 46
1892.53 39
1892.63 36
1892.73 35
1892.83 36
1892.93 39
1893.03 41
1893.13 42
1893.23 43
1893.33 42
1893.43 42
1893.53 41
1893.63 42
1893.73 44
1893.83 47
1893.93 49
1894.03 52
1894.13 53
1894.23 54
1894.33 54
1894.43 54
1894.53 55
1894.63 58
1894.73 62
1894.83 68
1894.93 74
1895.03 81
1895.13 87
1895.23 93
1895.33 97
1895.43 100
1895.53 102
1895.63 102
1895.73 101
1895.83 98
1895.93 94
1896.03 89
1896.13 83
1896.23 77
1896.33 71
1896.43 66
1896.53 62
1896.63 60
1896.73 59
1896.83 59
1896.93 59
1897.03 57
1897.13 53
1897.23 47
1897.33 40
1897.43 33
1897.53 27
1897.63 24
1897.73 24
1897.83 27
1897.93 33
1898.03 39
1898.13 45
1898.23 49
1898.33 50
1898.43 49
1898.53 45
1898.63 42
1898.73 39
1898.83 38
1898.93 41
1899.03 46
1899.13 53
1899.23 61
1899.33 69
1899.43 76
1899.53 81
1899.63 84
1899.73 85
1899.83 83
1899.93 81
1900.03 77
1900.13 72
1900.23 66
1900.33 61
1900.43 55
1900.53 50
1900.63 46
1900.73 43
1900.83 41
1900.93 42
1901.03 44
1901.13 47
1901.23 52
1901.33 56
1901.43 60
1901.53 63
1901.63 65
1901.73 65
1901.83 65
1901.93 64
1902.03 64
1902.13 64
1902.23 65
1902.33 67
1902.43 67
1902.53 66
1902.63 63
1902.73 59
1902.83 54
1902.93 50
1903.03 46
1903.13 43
1903.23 42
1903.33 41
1903.43 41
1903.53 42
1903.63 43
1903.73 43
1903.83 44
1903.93 44
1904.03 44
1904.13 44
1904.23 43
1904.33 42
1904.43 41
1904.53 42
1904.63 43
1904.73 46
1904.83 50
1904.93 54
1905.03 57
1905.13 59
1905.23 59
1905.33 57
1905.43 55
1905.53 53
1905.63 51
1905.73 51
1905.83 51
1905.93 52
1906.03 53
1906.13 53
1906.23 53
1906.33 53
1906.43 53
1906.53 55
1906.63 58
1906.74 63
1906.84 68
1906.94 74
1907.04 79
1907.14 83
1907.24 86
1907.34 88
1907.44 88
1907.54 88
1907.64 86
1907.74 84
1907.84 81
1907.94 79
1908.04 77
1908.14 77
1908.24 77
1908.34 79
1908.44 81
1908.54 82
1908.64 82
1908.74 80
1908.84 78
1908.94 74
1909.04 69
1909.14 64
1909.24 58
1909.34 53
1909.44 47
1909.54 41
1909.64 36
1909.74 33
1909.84 31
1909.94 32
1910.04 35
1910.14 40
1910.24 46
1910.35 53
1910.45 58
1910.55 63
1910.65 66
1910.75 67
1910.85 68
1910.95 68
1911.05 69
1911.15 72
1911.25 78
1911.35 86
1911.45 96
1911.55 109
1911.65 121
1911.75 133
1911.85 142
1911.95 148
1912.05 149
1912.15 146
1912.25 139
1912.35 129
1912.45 117
1912.55 104
1912.65 91
1912.75 79
1912.85 69
1912.95 63
1913.05 60
1913.16 60
1913.26 63
1913.36 68
1913.46 72
1913.56 76
1913.66 78
1913.76 78
1913.86 77
1913.96 74
1914.06 70
1914.16 65
1914.26 60
1914.36 54
1914.46 49
1914.56 42
1914.66 36
1914.76 29
1914.86 23
1914.96 18
1915.06 13
1915.16 10
1915.26 7
1915.36 5
1915.47 5
1915.57 5
1915.67 6
1915.77 8
1915.87 10
1915.97 14
1916.07 17
1916.17 18
1916.27 19
1916.37 17
1916.47 14
1916.57 10
1916.67 6
1916.77 3
1916.87 1
1916.97 0
1917.07 1
1917.17 2
1917.27 4
1917.37 6
1917.47 8
1917.58 11
1917.68 15
1917.78 22
1917.88 31
1917.98 43
1918.08 55
1918.18 67
1918.28 77
1918.38 85
1918.48 90
1918.58 91
1918.68 90
1918.78 89
1918.88 87
1918.98 87
1919.08 88
1919.18 90
1919.28 93
1919.39 94
1919.49 94
1919.59 93
1919.69 90
1919.79 86
1919.89 82
1919.99 78
1920.09 75
1920.19 73
1920.29 71
1920.39 69
1920.49 67
1920.59 65
1920.69 63
1920.79 60
1920.89 56
1920.99 52
1921.10 48
1921.20 42
1921.30 37
1921.40 32
1921.50 29
1921.60 28
1921.70 29
1921.80 34
1921.90 42
1922.00 52
1922.10 62
1922.20 72
1922.30 80
1922.40 87
1922.50 92
1922.60 95
1922.71 96
1922.81 95
1922.91 93
1923.01 89
1923.11 85
1923.21 81
1923.31 77
1923.41 75
1923.51 74
1923.61 74
1923.71 76
1923.81 77
1923.91 78
1924.01 78
1924.11 77
1924.22 74
1924.32 71
1924.42 68
1924.52 66
1924.62 63
1924.72 60
1924.82 57
1924.92 54
1925.02 51
1925.12 47
1925.22 44
1925.32 41
1925.42 37
1925.52 33
1925.63 30
1925.73 26
1925.83 24
1925.93 24
1926.03 25
1926.13 29
1926.23 35
1926.33 41
1926.43 48
1926.53 53
1926.63 56
1926.73 58
1926.83 58
1926.93 57
1927.04 55
1927.14 52
1927.24 49
1927.34 45
1927.44 40
1927.54 36
1927.64 32
1927.74 29
1927.84 24
1927.94 19
1928.04 13
1928.14 7
1928.24 0
1928.35 0
1928.45 0
1928.55 0
1928.65 0
1928.75 0
1928.85 0
1928.95 0
1929.05 1
1929.15 2
1929.25 2
1929.35 4
1929.45 8
1929.56 13
1929.66 20
1929.76 28
1929.86 34
1929.96 37
1930.06 38
1930.16 35
1930.26 31
1930.36 25
1930.46 19
1930.56 15
1930.66 12
1930.77 12
1930.87 13
1930.97 17
1931.07 22
1931.17 30
1931.27 38
1931.37 47
1931.47 55
1931.57 63
1931.67 69
1931.77 73
1931.88 74
1931.98 73
1932.08 69
1932.18 63
1932.28 57
1932.38 50
1932.48 43
1932.58 37
1932.68 32
1932.78 27
1932.88 25
1932.99 23
1933.09 24
1933.19 26
1933.29 31
1933.39 37
1933.49 45
1933.59 53
1933.69 60
1933.79 66
1933.89 70
1933.99 72
1934.10 73
1934.20 72
1934.30 70
1934.40 68
1934.50 64
1934.60 60
1934.70 56
1934.80 51
1934.90 48
1935.00 46
1935.11 46
1935.21 48
1935.31 51
1935.41 54
1935.51 55
1935.61 54
1935.71 50
1935.81 45
1935.91 40
1936.01 35
1936.11 33
1936.22 34
1936.32 38
1936.42 44
1936.52 52
1936.62 59
1936.72 65
1936.82 69
1936.92 71
1937.02 72
1937.13 72
1937.23 73
1937.33 74
1937.43 75
1937.53 77
1937.63 79
1937.73 81
1937.83 83
1937.93 85
1938.03 86
1938.14 88
1938.24 91
1938.34 93
1938.44 95
1938.54 97
1938.64 98
1938.74 97
1938.84 96
1938.94 94
1939.05 91
1939.15 88
1939.25 84
1939.35 81
1939.45 77
1939.55 74
1939.65 71
1939.75 69
1939.85 68
1939.95 69
1940.06 70
1940.16 73
1940.26 76
1940.36 80
1940.46 85
1940.56 89
1940.66 94
1940.76 100
1940.86 106
1940.97 112
1941.07 118
1941.17 124
1941.27 129
1941.37 133
1941.47 134
1941.57 132
1941.67 127
1941.78 121
1941.88 114
1941.98 107
1942.08 103
1942.18 102
1942.28 105
1942.38 111
1942.48 119
1942.58 128
1942.69 134
1942.79 138
1942.89 138
1942.99 135
1943.09 129
1943.19 121
1943.29 113
1943.39 105
1943.50 98
1943.60 93
1943.70 89
1943.80 87
1943.90 86
1944.00 85
1944.10 86
1944.20 86
1944.30 87
1944.41 87
1944.51 88
1944.61 88
1944.71 89
1944.81 91
1944.91 93
1945.01 95
1945.11 98
1945.22 100
1945.32 102
1945.42 103
1945.52 104
1945.62 103
1945.72 101
1945.82 96
1945.92 89
1946.03 80
1946.13 69
1946.23 56
1946.33 45
1946.43 34
1946.53 25
1946.63 19
1946.73 15
1946.84 12
1946.94 10
1947.04 9
1947.14 7
1947.24 4
1947.34 0
1947.44 0
1947.54 0
1947.65 0
1947.75 0
1947.85 0
1947.95 0
1948.05 0
1948.15 2
1948.25 7
1948.36 12
1948.46 16
1948.56 18
1948.66 19
1948.76 18
1948.86 17
1948.96 15
1949.06 14
1949.17 13
1949.27 14
1949.37 15
1949.47 16
1949.57 17
1949.67 18
1949.77 19
1949.88 19
1949.98 19
1950.08 18
1950.18 19
1950.28 22
1950.38 26
1950.48 32
1950.58 39
1950.69 47
1950.79 54
1950.89 59
1950.99 62
1951.09 64
1951.19 64
1951.29 63
1951.40 61
1951.50 60
1951.60 59
1951.70 59
1951.80 58
1951.90 57
1952.00 57
1952.11 57
1952.21 58
1952.31 60
1952.41 63
1952.51 65
1952.61 67
1952.71 67
1952.82 66
1952.92 64
1953.02 61
1953.12 58
1953.22 56
1953.32 55
1953.42 56
1953.53 58
1953.63 61
1953.73 63
1953.83 65
1953.93 66
1954.03 65
1954.13 64
1954.24 62
1954.34 59
1954.44 58
1954.54 57
1954.64 58
1954.74 61
1954.85 66
1954.95 72
1955.05 77
1955.15 82
1955.25 84
1955.35 86
1955.45 85
1955.56 84
1955.66 84
1955.76 83
1955.86 83
1955.96 82
1956.06 82
1956.16 81
1956.27 80
1956.37 80
1956.47 80
1956.57 82
1956.67 85
1956.77 89
1956.88 93
1956.98 97
1957.08 100
1957.18 102
1957.28 103
1957.38 103
1957.48 103
1957.59 102
1957.69 100
1957.79 97
1957.89 94
1957.99 91
1958.09 88
1958.20 87
1958.30 86
1958.40 85
1958.50 85
1958.60 84
1958.70 82
1958.81 81
1958.91 79
1959.01 79
1959.11 81
1959.21 85
1959.31 91
1959.41 97
1959.52 101
1959.62 104
1959.72 103
1959.82 100
1959.92 94
1960.02 87
1960.13 78
1960.23 70
1960.33 61
1960.43 54
1960.53 48
1960.63 42
1960.74 38
1960.84 36
1960.94 35
1961.04 36
1961.14 38
1961.24 42
1961.35 47
1961.45 52
1961.55 57
1961.65 60
1961.75 62
1961.85 62
1961.96 60
1962.06 58
1962.16 55
1962.26 53
1962.36 52
1962.46 52
1962.57 53
1962.67 54
1962.77 55
1962.87 56
1962.97 55
1963.07 55
1963.18 55
1963.28 56
1963.38 58
1963.48 60
1963.58 61
1963.68 62
1963.79 61
1963.89 59
1963.99 57
1964.09 56
1964.19 56
1964.29 59
1964.40 65
1964.50 72
1964.60 79
1964.70 86
1964.80 90
1964.91 91
1965.01 89
1965.11 85
1965.21 80
1965.31 76
1965.41 72
1965.52 70
1965.62 70
1965.72 69
1965.82 69
1965.92 68
1966.02 66
1966.13 65
1966.23 63
1966.33 62
1966.43 60
1966.53 57
1966.64 54
1966.74 51
1966.84 48
1966.94 46
1967.04 46
1967.14 49
1967.25 56
1967.35 65
1967.45 77
1967.55 89
1967.65 101
1967.76 111
1967.86 120
1967.96 127
1968.06 131
1968.16 132
1968.26 132
1968.37 130
1968.47 128
1968.57 125
1968.67 122
1968.77 121
1968.88 119
1968.98 119
1969.08 118
1969.18 117
1969.28 114
1969.38 111
1969.49 107
1969.59 102
1969.69 96
1969.79 92
1969.89 88
1970.00 85
1970.10 84
1970.20 85
1970.30 88
1970.40 92
1970.51 95
1970.61 99
1970.71 101
1970.81 102
1970.91 101
1971.01 99
1971.12 96
1971.22 92
1971.32 88
1971.42 84
1971.52 80
1971.63 78
1971.73 77
1971.83 77
1971.93 78
1972.03 80
1972.14 82
1972.24 84
1972.34 85
1972.44 86
1972.54 86
1972.65 88
1972.75 90
1972.85 92
1972.95 94
1973.05 95
1973.16 93
1973.26 90
1973.36 84
1973.46 77
1973.56 70
1973.67 63
1973.77 58
1973.87 54
1973.97 52
1974.07 50
1974.18 48
1974.28 46
1974.38 42
1974.48 39
1974.58 36
1974.69 33
1974.79 32
1974.89 33
1974.99 34
1975.09 35
1975.20 35
1975.30 35
1975.40 34
1975.50 33
1975.60 33
1975.71 34
1975.81 38
1975.91 42
1976.01 47
1976.11 51
1976.22 54
1976.32 56
1976.42 57
1976.52 58
1976.62 60
1976.73 63
1976.83 69
1976.93 75
1977.03 83
1977.13 90
1977.24 96
1977.34 101
1977.44 106
1977.54 112
1977.64 117
1977.75 122
1977.85 127
1977.95 130
1978.05 130
1978.15 128
1978.26 123
1978.36 116
1978.46 108
1978.56 101
1978.67 96
1978.77 92
1978.87 91
1978.97 90
1979.07 90
1979.18 91
1979.28 91
1979.38 92
1979.48 92
1979.58 91
1979.69 90
1979.79 89
1979.89 88
1979.99 87
1980.10 85
1980.20 83
1980.30 82
1980.40 80
1980.50 79
1980.61 77
1980.71 75
1980.81 72
1980.91 70
1981.01 67
1981.12 65
1981.22 63
1981.32 62
1981.42 62
1981.53 63
1981.63 65
1981.73 68
1981.83 72
1981.93 77
1982.04 81
1982.14 86
1982.24 90
1982.34 94
1982.45 96
1982.55 97
1982.65 97
1982.75 96
1982.85 93
1982.96 88
1983.06 82
1983.16 76
1983.26 70
1983.36 66
1983.47 64
1983.57 64
1983.67 67
1983.77 73
1983.88 79
1983.98 85
1984.08 89
1984.18 91
1984.29 90
1984.39 87
1984.49 81
1984.59 74
1984.69 67
1984.80 61
1984.90 58
1985.00 56
1985.10 55
1985.21 57
1985.31 59
1985.41 62
1985.51 65
1985.61 69
1985.72 72
1985.82 76
1985.92 80
1986.02 85
1986.13 91
1986.23 96
1986.33 101
1986.43 103
1986.54 102
1986.64 97
1986.74 90
1986.84 80
1986.94 71
1987.05 62
1987.15 57
1987.25 54
1987.35 55
1987.46 57
1987.56 61
1987.66 64
1987.76 67
1987.87 70
1987.97 72
1988.07 74
1988.17 78
1988.27 83
1988.38 88
1988.48 95
1988.58 101
1988.68 107
1988.79 112
1988.89 114
1988.99 115
1989.09 114
1989.20 112
1989.30 109
1989.40 106
1989.50 104
1989.61 104
1989.71 105
1989.81 107
1989.91 110
1990.02 115
1990.12 120
1990.22 126
1990.32 131
1990.42 136
1990.53 138
1990.63 138
1990.73 135
1990.83 128
1990.94 120
1991.04 111
1991.14 103
1991.24 97
1991.35 94
1991.45 93
1991.55 96
1991.65 100
1991.76 106
1991.86 113
1991.96 121
1992.06 128
1992.17 136
1992.27 143
1992.37 147
1992.47 150
1992.58 150
1992.68 148
1992.78 145
1992.88 140
1992.99 135
1993.09 130
1993.19 127
1993.29 126
1993.40 127
1993.50 131
1993.60 135
1993.70 141
1993.81 146
1993.91 150
1994.01 150
1994.11 147
1994.22 140
1994.32 131
1994.42 122
1994.52 113
1994.63 107
1994.73 104
1994.83 104
1994.93 107
1995.04 110
1995.14 113
1995.24 115
1995.34 116
1995.45 114
1995.55 111
1995.65 108
1995.75 106
1995.86 105
1995.96 105
1996.06 107
1996.16 110
1996.27 112
1996.37 113
1996.47 112
1996.57 107
1996.68 100
1996.78 91
1996.88 80
1996.98 69
1997.09 60
1997.19 53
1997.29 48
1997.39 47
1997.50 49
1997.60 54
1997.70 60
1997.80 66
1997.91 71
1998.01 74
1998.11 74
1998.22 73
1998.32 70
1998.42 66
1998.52 64
1998.63 63
1998.73 64
1998.83 67
1998.93 72
1999.04 77
1999.14 81
1999.24 86
1999.34 89
1999.45 92
1999.55 93
1999.65 94
1999.75 94
1999.86 93
1999.96 91
2000.06 89
2000.17 87
2000.27 84
2000.37 81
2000.47 78
2000.58 75
2000.68 72
2000.78 70
2000.88 68
2000.99 66
2001.09 63
2001.19 59
2001.29 54
2001.40 48
2001.50 41
2001.60 35
2001.71 29
2001.81 24
2001.91 22
2002.01 21
2002.12 21
2002.22 22
2002.32 21
2002.42 19
2002.53 16
2002.63 10
2002.73 4
2002.84 0
2002.94 0
2003.04 0
2003.14 0
2003.25 0
2003.35 0
2003.45 0
2003.55 0
2003.66 1
2003.76 1
2003.86 2
2003.97 4
2004.07 7
2004.17 10
2004.27 14
2004.38 19
2004.48 24
2004.58 29
2004.68 34
2004.79 39
2004.89 42
2004.99 44
2005.10 44
2005.20 43
2005.30 40
2005.40 37
2005.51 35
2005.61 36
2005.71 38
2005.82 44
2005.92 50
2006.02 57
2006.12 63
2006.23 67
2006.33 69
2006.43 68
2006.54 66
2006.64 63
2006.74 61
2006.84 60
2006.95 60
2007.05 61
2007.15 61
2007.25 60
2007.36 58
2007.46 55
2007.56 51
2007.67 48
2007.77 46
2007.87 46
2007.97 47
2008.08 50
2008.18 53
2008.28 55
2008.39 56
2008.49 55
2008.59 54
2008.69 52
2008.80 51
2008.90 50
2009.00 51
2009.11 52
2009.21 54
2009.31 57
2009.42 61
2009.52 66
2009.62 71
2009.72 77
2009.83 82
2009.93 86
2010.03 89
2010.14 91
2010.24 91
2010.34 90
2010.44 89
2010.55 87
2010.65 84
2010.75 82
2010.86 79
2010.96 77
2011.06 76
2011.16 76
2011.27 77
2011.37 80
2011.47 84
2011.58 89
2011.68 94
2011.78 97
2011.89 100
2011.99 101
2012.09 101
2012.19 100
2012.30 98
2012.40 97
2012.50 96
2012.61 96
2012.71 97
2012.81 99
2012.92 102
2013.02 105
2013.12 107
2013.22 110
2013.33 111
2013.43 111
2013.53 110
2013.64 108
2013.74 106
2013.84 104
2013.95 102
2014.05 101
2014.15 102
2014.25 104
2014.36 107
2014.46 109
2014.56 111
2014.67 110
2014.77 107
2014.87 101
2014.98 95
2015.08 87
2015.18 80
2015.28 74
2015.39 68
2015.49 64
2015.59 60
2015.70 56
2015.80 53
2015.90 51
2016.01 49
2016.11 48
2016.21 47
2016.32 47
2016.42 48
2016.52 48
2016.62 47
2016.73 45
2016.83 43
2016.93 40
2017.04 37
2017.14 33
2017.24 30
2017.35 27
2017.45 26
2017.55 26
2017.66 27
2017.76 29
2017.86 31
2017.96 32
2018.07 33
2018.17 33
2018.27 32
2018.38 30
2018.48 29
2018.58 27
2018.69 26
2018.79 24
2018.89 22
2019.00 21
2019.10 19
2019.20 19
2019.31 19
2019.41 22
2019.51 26
2019.61 31
2019.72 36
2019.82 39
2019.92 41
2020.03 42
2020.13 41
2020.23 40
2020.34 41
2020.44 44
2020.54 49
2020.65 56
2020.75 65
2020.85 74
2020.96 82
2021.06 88
2021.16 94
2021.27 98
2021.37 103
2021.47 108
2021.58 114
2021.68 120
2021.78 125
2021.88 128
2021.99 127
2022.09 123
2022.19 116
2022.30 108
2022.40 99
2022.50 92
2022.61 87
2022.71 86
2022.81 87
2022.92 90
2023.02 95
2023.12 102
2023.23 108
2023.33 115
2023.43 120
2023.54 125
2023.64 128
2023.74 129
2023.85 128
2023.95 125
2024.05 119
2024.16 110
2024.26 100
2024.36 89
2024.47 76
2024.57 65
2024.67 54
2024.78 46
2024.88 41
2024.98 37
2025.09 35
2025.19 33
2025.29 31
2025.40 28
2025.50 25
2025.60 23
2025.71 22
2025.81 22
2025.91 25
2026.02 30
2026.12 35
2026.22 40
2026.33 45
2026.43 48
2026.53 50
2026.64 51
2026.74 53
2026.84 56
2026.95 59
2027.05 63
2027.15 67
2027.26 70
2027.36 72
2027.46 71
2027.57 70
2027.67 67
2027.77 64
2027.88 60
2027.98 57
2028.08 54
2028.19 51
2028.29 49
2028.39 46
2028.50 43
2028.60 40
2028.70 36
2028.81 32
2028.91 28
2029.01 24
2029.12 20
2029.22 15
2029.32 12
2029.43 10
2029.53 10
2029.63 12
2029.74 17
2029.84 23
2029.94 29
2030.05 35
2030.15 39
2030.25 42
2030.36 42
2030.46 42
2030.56 41
2030.67 40
2030.77 40
2030.87 40
2030.98 40
2031.08 38
2031.18 37
2031.29 34
2031.39 33
2031.49 32
2031.60 33
2031.70 36
2031.81 39
2031.91 41
2032.01 42
2032.12 42
2032.22 38
2032.32 33
2032.43 28
2032.53 22
2032.63 18
2032.74 15
2032.84 14
2032.94 13
2033.05 14
2033.15 16
2033.25 20
2033.36 25
2033.46 32
2033.56 40
2033.67 49
2033.77 57
2033.88 64
2033.98 70
2034.08 73
2034.19 74
2034.29 74
2034.39 73
2034.50 71
2034.60 67
2034.70 63
2034.81 59
2034.91 54
2035.01 50
2035.12 47
2035.22 44
2035.32 43
2035.43 42
2035.53 42
2035.64 41
2035.74 41
2035.84 41
2035.95 41
2036.05 40
2036.15 39
2036.26 38
2036.36 36
2036.46 32
2036.57 27
2036.67 21
2036.77 15
2036.88 10
2036.98 7
2037.09 6
2037.19 8
2037.29 13
2037.40 21
2037.50 30
2037.60 40
2037.71 50
2037.81 58
2037.91 64
2038.02 67
2038.12 68
2038.23 66
2038.33 62
2038.43 56
2038.54 50
2038.64 43
2038.74 37
2038.85 32
2038.95 28
2039.05 26
2039.16 25
2039.26 27
2039.37 29
2039.47 31
2039.57 32
2039.68 31
2039.78 30
2039.88 28
2039.99 27
2040.09 28
2040.19 30
2040.30 35
2040.40 42
2040.51 50
2040.61 56
2040.71 62
2040.82 65
2040.92 66
2041.02 66
2041.13 65
2041.23 65
2041.34 66
2041.44 67
2041.54 70
2041.65 72
2041.75 74
2041.85 74
2041.96 74
2042.06 72
2042.17 70
2042.27 67
2042.37 63
2042.48 59
2042.58 54
2042.68 48
2042.79 41
2042.89 36
2042.99 32
2043.10 30
2043.20 33
2043.31 38
2043.41 44
2043.51 51
2043.62 58
2043.72 63
2043.83 66
2043.93 68
2044.03 70
2044.14 72
2044.24 75
2044.34 78
2044.45 80
2044.55 81
2044.66 80
2044.76 76
2044.86 69
2044.97 61
2045.07 52
2045.17 43
2045.28 36
2045.38 30
2045.49 26
2045.59 25
2045.69 25
2045.80 28
2045.90 32
2046.00 37
2046.11 44
2046.21 52
2046.32 59
2046.42 67
2046.52 73
2046.63 78
2046.73 81
2046.84 82
2046.94 81
2047.04 80
2047.15 78
2047.25 77
2047.35 76
2047.46 75
2047.56 75
2047.67 75
2047.77 76
2047.87 77
2047.98 77
2048.08 78
2048.19 78
2048.29 78
2048.39 76
2048.50 73
2048.60 69
2048.71 64
2048.81 58
2048.91 52
2049.02 48
2049.12 46
2049.22 47
2049.33 50
2049.43 55
2049.54 60
2049.64 65
2049.74 69
2049.85 71
2049.95 72
2050.06 73
2050.16 75
2050.26 78
2050.37 82
2050.47 87
2050.58 92
2050.68 96
2050.78 99
2050.89 101
2050.99 103
2051.10 106
2051.20 109
2051.30 113
2051.41 117
2051.51 120
2051.62 121
2051.72 120
2051.82 115
2051.93 107
2052.03 97
2052.14 86
2052.24 75
2052.34 65
2052.45 57
2052.55 51
2052.66 48
2052.76 46
2052.86 47
2052.97 48
2053.07 50
2053.18 51
2053.28 52
2053.38 51
2053.49 50
2053.59 49
2053.70 48
2053.80 49
2053.90 52
2054.01 55
2054.11 59
2054.22 63
2054.32 65
2054.42 66
2054.53 66
2054.63 65
2054.74 65
2054.84 64
2054.94 64
2055.05 65
2055.15 65
2055.26 66
2055.36 67
2055.46 69
2055.57 71
2055.67 73
2055.78 75
2055.88 78
2055.98 79
2056.09 80
2056.19 80
2056.30 79
2056.40 78
2056.50 78
2056.61 79
2056.71 80
2056.82 83
2056.92 85
2057.03 87
2057.13 87
2057.23 86
2057.34 82
2057.44 76
2057.55 69
2057.65 61
2057.75 53
2057.86 46
2057.96 41
2058.07 38
2058.17 37
2058.27 38
2058.38 40
2058.48 44
2058.59 48
2058.69 52
2058.80 56
2058.90 59
2059.00 59
2059.11 58
2059.21 54
2059.32 48
2059.42 40
2059.52 31
2059.63 22
2059.73 14
2059.84 8
2059.94 5
2060.05 4
2060.15 5
2060.25 10
2060.36 15
2060.46 22
2060.57 29
2060.67 35
2060.77 40
2060.88 44
2060.98 47
2061.09 49
2061.19 49
2061.30 47
2061.40 45
2061.50 42
2061.61 37
2061.71 33
2061.82 28
2061.92 25
2062.03 22
2062.13 21
2062.23 21
2062.34 23
2062.44 26
2062.55 31
2062.65 35
2062.76 40
2062.86 43
2062.96 45
2063.07 46
2063.17 45
2063.28 43
2063.38 41
2063.48 39
2063.59 39
2063.69 39
2063.80 39
2063.90 38
2064.01 37
2064.11 33
2064.21 29
2064.32 25
2064.42 23
2064.53 22
2064.63 24
2064.74 28
2064.84 33
2064.94 38
2065.05 42
2065.15 45
2065.26 47
2065.36 47
2065.47 46
2065.57 43
2065.68 40
2065.78 35
2065.88 30
2065.99 25
2066.09 19
2066.20 15
2066.30 11
2066.41 9
2066.51 8
2066.61 10
2066.72 13
2066.82 18
2066.93 24
2067.03 29
2067.14 35
2067.24 40
2067.34 44
2067.45 48
2067.55 52
2067.66 57
2067.76 62
2067.87 66
2067.97 69
2068.08 71
2068.18 69
2068.28 65
2068.39 59
2068.49 52
2068.60 44
2068.70 38
2068.81 34
2068.91 31
2069.01 30
2069.12 30
2069.22 30
2069.33 32
2069.43 33
2069.54 35
2069.64 38
2069.75 40
2069.85 42
2069.95 43
2070.06 44
2070.16 42
2070.27 39
2070.37 35
2070.48 31
2070.58 26
2070.69 21
2070.79 17
2070.89 14
2071.00 12
2071.10 12
2071.21 13
2071.31 16
2071.42 20
2071.52 25
2071.63 30
2071.73 35
2071.83 40
2071.94 45
2072.04 50
2072.15 55
2072.25 61
2072.36 66
2072.46 71
2072.57 76
2072.67 80
2072.78 82
2072.88 84
2072.98 85
2073.09 87
2073.19 87
2073.30 88
2073.40 87
2073.51 86
2073.61 83
2073.72 80
2073.82 76
2073.93 71
2074.03 68
2074.13 66
2074.24 65
2074.34 66
2074.45 68
2074.55 71
2074.66 75
2074.76 78
2074.87 80
2074.97 82
2075.08 83
2075.18 85
2075.28 88
2075.39 91
2075.49 95
2075.60 97
2075.70 98
2075.81 95
2075.91 90
2076.02 81
2076.12 72
2076.23 63
2076.33 56
2076.43 52
2076.54 52
2076.64 53
2076.75 57
2076.85 61
2076.96 64
2077.06 66
2077.17 67
2077.27 67
2077.38 66
2077.48 65
2077.59 65
2077.69 64
2077.79 64
2077.90 64
2078.00 65
2078.11 67
2078.21 68
2078.32 71
2078.42 74
2078.53 77
2078.63 79
2078.74 81
2078.84 82
2078.95 82
2079.05 80
2079.15 78
2079.26 74
2079.36 69
2079.47 63
2079.57 58
2079.68 53
2079.78 48
2079.89 45
2079.99 44
2080.10 43
2080.20 43
2080.31 42
2080.41 41
2080.52 39
2080.62 36
2080.73 32
2080.83 28
2080.93 24
2081.04 20
2081.14 18
2081.25 17
2081.35 17
2081.46 17
2081.56 18
2081.67 17
2081.77 17
2081.88 16
2081.98 15
2082.09 15
2082.19 15
2082.30 16
2082.40 17
2082.51 19
2082.61 20
2082.72 21
2082.82 22
2082.92 22
2083.03 20
2083.13 17
2083.24 13
2083.34 9
2083.45 4
2083.55 0
2083.66 0
2083.76 0
2083.87 0
2083.97 0
2084.08 0
2084.18 0
2084.29 0
2084.39 0
2084.50 2
2084.60 4
2084.71 6
2084.81 10
2084.92 15
2085.02 22
2085.13 28
2085.23 34
2085.33 38
2085.44 40
2085.54 40
2085.65 37
2085.75 33
2085.86 28
2085.96 23
2086.07 18
2086.17 14
2086.28 10
2086.38 7
2086.49 7
2086.59 10
2086.70 16
2086.80 24
2086.91 34
2087.01 45
2087.12 54
2087.22 60
2087.33 64
2087.43 65
2087.54 65
2087.64 64
2087.75 64
2087.85 64
2087.96 65
2088.06 65
2088.17 65
2088.27 63
2088.38 62
2088.48 60
2088.59 59
2088.69 60
2088.80 63
2088.90 68
2089.01 74
2089.11 82
2089.21 90
2089.32 97
2089.42 103
2089.53 107
2089.63 109
2089.74 110
2089.84 110
2089.95 110
2090.05 111
2090.16 113
2090.26 115
2090.37 118
2090.47 120
2090.58 120
2090.68 120
2090.79 118
2090.89 117
2091.00 116
2091.10 115
2091.21 115
2091.31 115
2091.42 114
2091.52 112
2091.63 110
2091.73 108
2091.84 106
2091.94 105
2092.05 105
2092.15 105
2092.26 105
2092.36 104
2092.47 103
2092.57 102
2092.68 100
2092.78 98
2092.89 96
2092.99 95
2093.10 94
2093.20 93
2093.31 93
2093.41 93
2093.52 93
2093.62 94
2093.73 94
2093.83 94
2093.94 95
2094.04 95
2094.15 96
2094.25 97
2094.36 99
2094.46 102
2094.57 105
2094.67 107
2094.78 108
2094.88 106
2094.99 103
2095.09 98
2095.20 91
2095.30 84
2095.41 77
2095.51 72
2095.62 69
2095.72 66
2095.83 65
2095.94 66
2096.04 67
2096.15 69
2096.25 71
2096.36 75
2096.46 78
2096.57 82
2096.67 84
2096.78 85
2096.88 86
2096.99 86
2097.09 85
2097.20 83
2097.30 82
2097.41 81
2097.51 80
2097.62 78
2097.72 75
2097.83 72
2097.93 68
2098.04 63
2098.14 58
2098.25 54
2098.35 51
2098.46 49
2098.56 49
2098.67 51
2098.77 53
2098.88 55
2098.98 56
2099.09 57
2099.19 55
2099.30 52
2099.40 47
2099.51 40
2099.61 32
2099.72 24
2099.83 16
2099.93 10
2100.04 7
2100.14 6
2100.25 7
2100.35 9
2100.46 12
2100.56 15
2100.67 17
2100.77 18
2100.88 18
2100.98 18
2101.09 18
2101.19 18
2101.30 18
2101.40 19
2101.51 18
2101.61 18
2101.72 18
2101.82 17
2101.93 17
2102.03 18
2102.14 19
2102.24 20
2102.35 21
2102.46 23
2102.56 24
2102.67 25
2102.77 26
2102.88 26
2102.98 26
2103.09 25
2103.19 24
2103.30 22
2103.40 20
2103.51 20
2103.61 21
2103.72 24
2103.82 29
2103.93 34
2104.03 39
2104.14 43
2104.25 43
2104.35 41
2104.46 37
2104.56 32
2104.67 27
2104.77 23
2104.88 21
2104.98 22
2105.09 24
2105.19 26
2105.30 29
2105.40 32
2105.51 34
2105.61 36
2105.72 39
2105.82 43
2105.93 48
2106.04 53
2106.14 58
2106.25 62
2106.35 63
2106.46 61
2106.56 55
2106.67 46
2106.77 34
2106.88 22
2106.98 10
2107.09 1
2107.19 0
2107.30 0
2107.41 0
2107.51 6
2107.62 13
2107.72 20
2107.83 26
2107.93 30
2108.04 31
2108.14 31
2108.25 30
2108.35 30
2108.46 31
2108.56 33
2108.67 35
2108.78 37
2108.88 38
2108.99 37
2109.09 33
2109.20 28
2109.30 23
2109.41 18
2109.51 15
2109.62 15
2109.72 19
2109.83 26
2109.93 36
2110.04 47
2110.15 57
2110.25 66
2110.36 73
2110.46 76
2110.57 77
2110.67 75
2110.78 71
2110.88 66
2110.99 60
2111.09 54
2111.20 48
2111.31 43
2111.41 38
2111.52 34
2111.62 31
2111.73 29
2111.83 27
2111.94 26
2112.04 24
2112.15 22
2112.26 19
2112.36 17
2112.47 16
2112.57 16
2112.68 17
2112.78 20
2112.89 23
2112.99 27
2113.10 31
2113.20 33
2113.31 34
2113.42 33
2113.52 30
2113.63 26
2113.73 22
2113.84 18
2113.94 16
2114.05 15
2114.15 15
2114.26 17
2114.37 19
2114.47 23
2114.58 26
2114.68 29
2114.79 32
2114.89 33
2115.00 34
2115.10 35
2115.21 34
2115.32 33
2115.42 31
2115.53 29
2115.63 26
2115.74 23
2115.84 19
2115.95 14
2116.05 8
2116.16 3
2116.27 0
2116.37 0
2116.48 0
2116.58 0
2116.69 0
2116.79 0
2116.90 0
2117.00 0
2117.11 3
2117.22 7
2117.32 10
2117.43 14
2117.53 19
2117.64 24
2117.74 30
2117.85 37
2117.96 43
2118.06 49
2118.17 53
2118.27 57
2118.38 59
2118.48 60
2118.59 60
2118.70 59
2118.80 57
2118.91 54
2119.01 49
2119.12 43
2119.22 37
2119.33 30
2119.43 25
2119.54 22
2119.65 21
2119.75 22
2119.86 24
2119.96 26
2120.07 29
2120.17 30
2120.28 30
2120.39 28
2120.49 26
2120.60 24
2120.70 24
2120.81 25
2120.91 28
2121.02 32
2121.13 38
2121.23 44
2121.34 50
2121.44 54
2121.55 56
2121.65 57
2121.76 55
2121.87 52
2121.97 48
2122.08 42
2122.18 37
2122.29 32
2122.39 28
2122.50 25
2122.61 24
2122.71 25
2122.82 28
2122.92 32
2123.03 38
2123.13 44
2123.24 49
2123.35 52
2123.45 53
2123.56 51
2123.66 45
2123.77 38
2123.88 29
2123.98 22
2124.09 16
2124.19 14
2124.30 16
2124.40 23
2124.51 32
2124.62 44
2124.72 55
2124.83 66
2124.93 73
2125.04 76
2125.14 76
2125.25 72
2125.36 64
2125.46 55
2125.57 44
2125.67 32
2125.78 21
2125.89 11
2125.99 3
2126.10 0
2126.20 0
2126.31 0
2126.41 2
2126.52 8
2126.63 15
2126.73 21
2126.84 27
2126.94 30
2127.05 31
2127.16 31
2127.26 31
2127.37 31
2127.47 31
2127.58 31
2127.69 32
2127.79 32
2127.90 32
2128.00 31
2128.11 29
2128.21 27
2128.32 24
2128.43 21
2128.53 18
2128.64 14
2128.74 10
2128.85 5
2128.96 0
2129.06 0
2129.17 0
2129.27 0
2129.38 0
2129.49 0
2129.59 0
2129.70 0
2129.80 0
2129.91 5
2130.02 10
2130.12 15
2130.23 20
2130.33 23
2130.44 25
2130.54 25
2130.65 23
2130.76 19
2130.86 15
2130.97 12
2131.07 10
2131.18 10
2131.29 11
2131.39 13
2131.50 16
2131.60 20
2131.71 24
2131.82 28
2131.92 32
2132.03 35
2132.13 37
2132.24 38
2132.35 37
2132.45 35
2132.56 33
2132.66 31
2132.77 31
2132.88 33
2132.98 38
2133.09 45
2133.19 53
2133.30 62
2133.41 72
2133.51 81
2133.62 89
2133.72 96
2133.83 102
2133.94 107
2134.04 111
2134.15 112
2134.25 112
2134.36 109
2134.47 104
2134.57 97
2134.68 88
2134.79 77
2134.89 65
2135.00 54
2135.10 44
2135.21 37
2135.32 33
2135.42 31
2135.53 33
2135.63 38
2135.74 45
2135.85 52
2135.95 61
2136.06 68
2136.16 75
2136.27 80
2136.38 83
2136.48 84
2136.59 83
2136.69 81
2136.80 77
2136.91 73
2137.01 69
2137.12 65
2137.23 62
2137.33 59
2137.44 56
2137.54 54
2137.65 52
2137.76 49
2137.86 47
2137.97 44
2138.07 43
2138.18 43
2138.29 45
2138.39 50
2138.50 55
2138.60 61
2138.71 65
2138.82 68
2138.92 68
2139.03 66
2139.14 63
2139.24 61
2139.35 60
2139.45 61
2139.56 63
2139.67 67
2139.77 70
2139.88 73
2139.98 74
2140.09 74
2140.20 73
2140.30 71
2140.41 71
2140.52 73
2140.62 75
2140.73 79
2140.83 82
2140.94 85
2141.05 85
2141.15 83
2141.26 79
2141.37 74
2141.47 68
2141.58 62
2141.68 57
2141.79 54
2141.90 51
2142.00 48
2142.11 44
2142.22 39
2142.32 33
2142.43 27
2142.53 22
2142.64 18
2142.75 17
2142.85 18
2142.96 21
2143.07 24
2143.17 27
2143.28 29
2143.38 30
2143.49 30
2143.60 28
2143.70 26
2143.81 23
2143.92 19
2144.02 14
2144.13 10
2144.23 7
2144.34 5
2144.45 6
2144.55 10
2144.66 16
2144.77 23
2144.87 31
2144.98 37
2145.08 41
2145.19 40
2145.30 36
2145.40 29
2145.51 20
2145.62 11
2145.72 2
2145.83 0
2145.94 0
2146.04 0
2146.15 0
2146.25 0
2146.36 3
2146.47 10
2146.57 18
2146.68 25
2146.79 31
2146.89 37
2147.00 42
2147.11 46
2147.21 50
2147.32 54
2147.42 59
2147.53 63
2147.64 67
2147.74 69
2147.85 70
2147.96 70
2148.06 68
2148.17 65
2148.28 61
2148.38 57
2148.49 54
2148.59 51
2148.70 49
2148.81 48
2148.91 49
2149.02 50
2149.13 51
2149.23 52
2149.34 54
2149.45 56
2149.55 59
2149.66 63
2149.77 67
2149.87 71
2149.98 75
2150.08 78
2150.19 79
2150.30 79
2150.40 77
2150.51 74
2150.62 71
2150.72 67
2150.83 64
2150.94 62
2151.04 62
2151.15 63
2151.26 64
2151.36 67
2151.47 70
2151.57 73
2151.68 77
2151.79 80
2151.89 82
2152.00 83
2152.11 81
2152.21 78
2152.32 73
2152.43 68
2152.53 62
2152.64 56
2152.75 51
2152.85 47
2152.96 43
2153.07 39
2153.17 35
2153.28 29
2153.39 23
2153.49 17
2153.60 12
2153.70 8
2153.81 7
2153.92 8
2154.02 12
2154.13 18
2154.24 27
2154.34 37
2154.45 48
2154.56 58
2154.66 65
2154.77 70
2154.88 73
2154.98 72
2155.09 70
2155.20 68
2155.30 66
2155.41 65
2155.52 66
2155.62 67
2155.73 70
2155.84 72
2155.94 75
2156.05 77
2156.16 81
2156.26 85
2156.37 90
2156.48 96
2156.58 101
2156.69 105
2156.80 105
2156.90 102
2157.01 95
2157.11 85
2157.22 74
2157.33 62
2157.43 51
2157.54 43
2157.65 39
2157.75 38
2157.86 40
2157.97 44
2158.07 50
2158.18 57
2158.29 63
2158.39 68
2158.50 70
2158.61 71
2158.71 69
2158.82 66
2158.93 62
2159.03 57
2159.14 54
2159.25 51
2159.35 50
2159.46 51
2159.57 52
2159.67 55
2159.78 58
2159.89 60
2159.99 62
2160.10 63
2160.21 64
2160.31 64
2160.42 63
2160.53 63
2160.63 63
2160.74 64
2160.85 66
2160.95 69
2161.06 72
2161.17 74
2161.27 74
2161.38 72
2161.49 69
2161.59 64
2161.70 59
2161.81 55
2161.91 51
2162.02 49
2162.13 48
2162.24 49
2162.34 51
2162.45 57
2162.56 64
2162.66 73
2162.77 82
2162.88 91
2162.98 99
2163.09 104
2163.20 108
2163.30 109
2163.41 110
2163.52 109
2163.62 108
2163.73 105
2163.84 101
2163.94 96
2164.05 91
2164.16 87
2164.26 83
2164.37 81
2164.48 81
2164.58 80
2164.69 80
2164.80 78
2164.90 75
2165.01 70
2165.12 66
2165.22 61
2165.33 58
2165.44 54
2165.55 52
2165.65 49
2165.76 45
2165.87 42
2165.97 38
2166.08 34
2166.19 30
2166.29 28
2166.40 26
2166.51 24
2166.61 23
2166.72 23
2166.83 22
2166.93 22
2167.04 23
2167.15 26
2167.25 30
2167.36 36
2167.47 42
2167.58 47
2167.68 50
2167.79 50
2167.90 48
2168.00 43
2168.11 37
2168.22 30
2168.32 24
2168.43 20
2168.54 18
2168.64 18
2168.75 21
2168.86 26
2168.96 32
2169.07 39
2169.18 46
2169.29 53
2169.39 58
2169.50 62
2169.61 65
2169.71 66
2169.82 67
2169.93 68
2170.03 70
2170.14 74
2170.25 78
2170.35 83
2170.46 88
2170.57 91
2170.68 93
2170.78 94
2170.89 92
2171.00 88
2171.10 83
2171.21 75
2171.32 67
2171.42 58
2171.53 50
2171.64 43
2171.74 38
2171.85 35
2171.96 34
2172.07 35
2172.17 37
2172.28 39
2172.39 40
2172.49 40
2172.60 39
2172.71 37
2172.81 36
2172.92 35
2173.03 34
2173.14 35
2173.24 37
2173.35 41
2173.46 45
2173.56 50
2173.67 55
2173.78 60
2173.88 63
2173.99 65
2174.10 64
2174.21 60
2174.31 56
2174.42 50
2174.53 44
2174.63 39
2174.74 34
2174.85 31
2174.96 30
2175.06 30
2175.17 32
2175.28 35
2175.38 38
2175.49 41
2175.60 45
2175.70 48
2175.81 51
2175.92 52
2176.03 52
2176.13 52
2176.24 50
2176.35 48
2176.45 46
2176.56 45
2176.67 45
2176.78 47
2176.88 52
2176.99 58
2177.10 66
2177.20 74
2177.31 82
2177.42 88
2177.53 92
2177.63 94
2177.74 93
2177.85 91
2177.95 88
2178.06 84
2178.17 79
2178.27 74
2178.38 69
2178.49 65
2178.60 62
2178.70 59
2178.81 57
2178.92 55
2179.02 53
2179.13 51
2179.24 47
2179.35 43
2179.45 38
2179.56 33
2179.67 28
2179.78 25
2179.88 23
2179.99 21
2180.10 21
2180.20 20
2180.31 19
2180.42 17
2180.53 13
2180.63 9
2180.74 4
2180.85 0
2180.95 0
2181.06 0
2181.17 0
2181.28 0
2181.38 0
2181.49 0
2181.60 0
2181.70 0
2181.81 4
2181.92 10
2182.03 18
2182.13 27
2182.24 36
2182.35 45
2182.46 52
2182.56 56
2182.67 58
2182.78 58
2182.88 56
2182.99 54
2183.10 54
2183.21 56
2183.31 59
2183.42 65
2183.53 71
2183.63 77
2183.74 83
2183.85 86
2183.96 90
2184.06 93
2184.17 99
2184.28 107
2184.39 118
2184.49 131
2184.60 144
2184.71 157
2184.81 168
2184.92 177
2185.03 184
2185.14 190
2185.24 195
2185.35 199
2185.46 204
2185.57 209
2185.67 212
2185.78 215
2185.89 215
2186.00 212
2186.10 207
2186.21 200
2186.32 193
2186.42 186
2186.53 179
2186.64 174
2186.75 171
2186.85 168
2186.96 166
2187.07 164
2187.18 160
2187.28 154
2187.39 146
2187.50 137
2187.61 126
2187.71 115
2187.82 105
2187.93 97
2188.03 90
2188.14 86
2188.25 83
2188.36 82
2188.46 82
2188.57 83
2188.68 84
2188.79 84
2188.89 83
2189.00 79
2189.11 73
2189.22 65
2189.32 56
2189.43 47
2189.54 39
2189.65 33
2189.75 30
2189.86 30
2189.97 31
2190.08 34
2190.18 38
2190.29 42
2190.40 46
2190.50 50
2190.61 55
2190.72 60
2190.83 66
2190.93 72
2191.04 77
2191.15 81
2191.26 83
2191.36 84
2191.47 83
2191.58 80
2191.69 78
2191.79 75
2191.90 73
2192.01 72
2192.12 71
2192.22 71
2192.33 71
2192.44 70
2192.55 70
2192.65 69
2192.76 68
2192.87 67
2192.98 66
2193.08 65
2193.19 65
2193.30 66
2193.41 68
2193.51 72
2193.62 77
2193.73 83
2193.84 90
2193.94 96
2194.05 99
2194.16 100
2194.27 98
2194.37 94
2194.48 88
2194.59 82
2194.70 77
2194.80 74
2194.91 73
2195.02 73
2195.13 76
2195.23 79
2195.34 82
2195.45 84
2195.56 84
2195.66 84
2195.77 81
2195.88 78
2195.99 73
2196.09 68
2196.20 63
2196.31 59
2196.42 57
2196.53 56
2196.63 57
2196.74 57
2196.85 57
2196.96 55
2197.06 51
2197.17 46
2197.28 40
2197.39 33
2197.49 28
2197.60 23
2197.71 20
2197.82 19
2197.92 18
2198.03 17
2198.14 16
2198.25 16
2198.35 16
2198.46 16
2198.57 17
2198.68 17
2198.78 17
2198.89 17
2199.00 17
2199.11 18
2199.22 19
2199.32 22
2199.43 26
2199.54 31
2199.65 37
2199.75 44
2199.86 51
2199.97 58
2200.08 64
2200.18 69
2200.29 72
2200.40 74
2200.51 75
2200.62 74
2200.72 72
2200.83 69
2200.94 67
2201.05 64
2201.15 61
2201.26 60
2201.37 61
2201.48 63
2201.58 67
2201.69 72
2201.80 77
2201.91 82
2202.02 86
2202.12 88
2202.23 89
2202.34 89
2202.45 88
2202.55 87
2202.66 85
2202.77 84
2202.88 82
2202.98 80
2203.09 78
2203.20 75
2203.31 73
2203.42 71
2203.52 69
2203.63 69
2203.74 69
2203.85 70
2203.95 72
2204.06 73
2204.17 75
2204.28 76
2204.39 78
2204.49 81
2204.60 84
2204.71 87
2204.82 91
2204.92 94
2205.03 96
2205.14 97
2205.25 95
2205.36 91
2205.46 86
2205.57 80
2205.68 73
2205.79 65
2205.89 58
2206.00 52
2206.11 46
2206.22 40
2206.33 37
2206.43 34
2206.54 33
2206.65 32
2206.76 33
2206.86 33
2206.97 35
2207.08 36
2207.19 37
2207.30 38
2207.40 39
2207.51 40
2207.62 41
2207.73 41
2207.84 41
2207.94 40
2208.05 38
2208.16 36
2208.27 33
2208.37 32
2208.48 31
2208.59 31
2208.70 32
2208.81 34
2208.91 35
2209.02 37
2209.13 38
2209.24 39
2209.35 40
2209.45 40
2209.56 39
2209.67 38
2209.78 36
2209.89 32
2209.99 29
2210.10 26
2210.21 24
2210.32 24
2210.42 25
2210.53 28
2210.64 32
2210.75 36
2210.86 39
2210.96 40
2211.07 41
2211.18 40
2211.29 38
2211.40 36
2211.50 33
2211.61 31
2211.72 28
2211.83 26
2211.94 25
2212.04 25
2212.15 26
2212.26 28
2212.37 31
2212.48 34
2212.58 38
2212.69 41
2212.80 43
2212.91 44
2213.02 44
2213.12 45
2213.23 46
2213.34 47
2213.45 49
2213.56 51
2213.66 53
2213.77 56
2213.88 59
2213.99 61
2214.10 64
2214.20 65
2214.31 65
2214.42 64
2214.53 62
2214.64 58
2214.74 53
2214.85 47
2214.96 40
2215.07 33
2215.18 26
2215.28 20
2215.39 15
2215.50 11
2215.61 8
2215.72 6
2215.82 5
2215.93 4
2216.04 3
2216.15 1
2216.26 0
2216.36 0
2216.47 0
2216.58 0
2216.69 0
2216.80 0
2216.90 0
2217.01 4
2217.12 10
2217.23 15
2217.34 19
2217.44 20
2217.55 20
2217.66 19
2217.77 18
2217.88 17
2217.99 17
2218.09 18
2218.20 21
2218.31 23
2218.42 26
2218.53 27
2218.63 28
2218.74 27
2218.85 27
2218.96 26
2219.07 25
2219.17 25
2219.28 26
2219.39 27
2219.50 28
2219.61 30
2219.72 33
2219.82 36
2219.93 41
2220.04 47
2220.15 54
2220.26 60
2220.36 65
2220.47 68
2220.58 69
2220.69 67
2220.80 63
2220.91 57
2221.01 51
2221.12 46
2221.23 42
2221.34 42
2221.45 43
2221.55 47
2221.66 53
2221.77 58
2221.88 63
2221.99 65
2222.10 65
2222.20 64
2222.31 62
2222.42 61
2222.53 60
2222.64 60
2222.74 62
2222.85 64
2222.96 66
2223.07 67
2223.18 66
2223.29 63
2223.39 58
2223.50 51
2223.61 43
2223.72 35
2223.83 28
2223.93 21
2224.04 15
2224.15 11
2224.26 8
2224.37 6
2224.48 6
2224.58 8
2224.69 11
2224.80 14
2224.91 17
2225.02 20
2225.13 22
2225.23 24
2225.34 25
2225.45 27
2225.56 30
2225.67 34
2225.78 40
2225.88 46
2225.99 51
2226.10 54
2226.21 54
2226.32 51
2226.43 45
2226.53 38
2226.64 30
2226.75 24
2226.86 19
2226.97 16
2227.08 15
2227.18 15
2227.29 15
2227.40 13
2227.51 11
2227.62 8
2227.73 6
2227.83 4
2227.94 4
2228.05 6
2228.16 9
2228.27 14
2228.38 21
2228.48 29
2228.59 37
2228.70 44
2228.81 50
2228.92 54
2229.03 56
2229.13 54
2229.24 51
2229.35 46
2229.46 41
2229.57 37
2229.68 35
2229.78 33
2229.89 33
2230.00 34
2230.11 35
2230.22 36
2230.33 37
2230.43 38
2230.54 39
2230.65 42
2230.76 45
2230.87 49
2230.98 54
2231.09 58
2231.19 63
2231.30 65
2231.41 66
2231.52 64
2231.63 60
2231.74 54
2231.84 47
2231.95 41
2232.06 35
2232.17 30
2232.28 28
2232.39 27
2232.49 27
2232.60 28
2232.71 30
2232.82 32
2232.93 35
2233.04 38
2233.15 42
2233.25 46
2233.36 50
2233.47 54
2233.58 56
2233.69 58
2233.80 59
2233.90 58
2234.01 57
2234.12 57
2234.23 57
2234.34 57
2234.45 57
2234.56 57
2234.66 56
2234.77 54
2234.88 51
2234.99 47
2235.10 43
2235.21 39
2235.32 36
2235.42 33
2235.53 31
2235.64 30
2235.75 31
2235.86 31
2235.97 32
2236.08 33
2236.18 34
2236.29 33
2236.40 32
2236.51 31
2236.62 29
2236.73 28
2236.84 28
2236.94 30
2237.05 33
2237.16 38
2237.27 43
2237.38 47
2237.49 51
2237.60 54
2237.70 56
2237.81 57
2237.92 57
2238.03 56
2238.14 53
2238.25 50
2238.36 44
2238.46 36
2238.57 28
2238.68 19
2238.79 10
2238.90 4
2239.01 0
2239.12 0
2239.22 0
2239.33 2
2239.44 4
2239.55 6
2239.66 7
2239.77 6
2239.88 3
2239.98 1
2240.09 0
2240.20 0
2240.31 0
2240.42 0
2240.53 1
2240.64 1
2240.74 1
2240.85 0
2240.96 0
2241.07 0
2241.18 0
2241.29 0
2241.40 2
2241.51 6
2241.61 9
2241.72 11
2241.83 11
2241.94 8
2242.05 4
2242.16 0
2242.27 0
2242.38 0
2242.48 0
2242.59 0
2242.70 5
2242.81 15
2242.92 27
2243.03 36
2243.14 43
2243.24 47
2243.35 49
2243.46 49
2243.57 50
2243.68 51
2243.79 53
2243.90 56
2244.01 59
2244.11 61
2244.22 60
2244.33 58
2244.44 53
2244.55 46
2244.66 38
2244.77 30
2244.88 22
2244.98 16
2245.09 12
2245.20 10
2245.31 11
2245.42 15
2245.53 19
2245.64 25
2245.75 31
2245.85 36
2245.96 41
2246.07 44
2246.18 45
2246.29 46
2246.40 45
2246.51 43
2246.62 40
2246.72 37
2246.83 33
2246.94 30
2247.05 28
2247.16 28
2247.27 32
2247.38 38
2247.49 47
2247.60 56
2247.70 66
2247.81 74
2247.92 80
2248.03 84
2248.14 85
2248.25 84
2248.36 82
2248.47 81
2248.57 80
2248.68 79
2248.79 79
2248.90 80
2249.01 80
2249.12 79
2249.23 78
2249.34 78
2249.45 78
2249.55 79
2249.66 81
2249.77 83
2249.88 86
2249.99 87
2250.10 88
2250.21 86
2250.32 83
2250.43 79
2250.53 74
2250.64 68
2250.75 62
2250.86 57
2250.97 51
2251.08 47
2251.19 43
2251.30 41
2251.41 40
2251.51 41
2251.62 44
2251.73 48
2251.84 53
2251.95 57
2252.06 61
2252.17 64
2252.28 65
2252.39 66
2252.50 65
2252.60 63
2252.71 60
2252.82 57
2252.93 54
2253.04 52
2253.15 51
2253.26 53
2253.37 57
2253.48 62
2253.58 67
2253.69 70
2253.80 71
2253.91 67
2254.02 60
2254.13 50
2254.24 38
2254.35 26
2254.46 16
2254.57 9
2254.67 5
2254.78 4
2254.89 6
2255.00 10
2255.11 18
2255.22 28
2255.33 40
2255.44 53
2255.55 67
2255.66 79
2255.76 89
2255.87 94
2255.98 96
2256.09 93
2256.20 88
2256.31 80
2256.42 72
2256.53 64
2256.64 57
2256.75 51
2256.85 45
2256.96 40
2257.07 34
2257.18 28
2257.29 22
2257.40 16
2257.51 11
2257.62 7
2257.73 4
2257.84 1
2257.95 0
2258.05 0
2258.16 0
2258.27 0
2258.38 2
2258.49 6
2258.60 11
2258.71 19
2258.82 27
2258.93 35
2259.04 42
2259.15 46
2259.25 49
2259.36 50
2259.47 50
2259.58 52
2259.69 54
2259.80 58
2259.91 63
2260.02 68
2260.13 72
2260.24 74
2260.35 74
2260.45 71
2260.56 65
2260.67 58
2260.78 49
2260.89 39
2261.00 30
2261.11 23
2261.22 18
2261.33 16
2261.44 18
2261.55 23
2261.66 30
2261.76 37
2261.87 45
2261.98 51
2262.09 56
2262.20 58
2262.31 59
2262.42 58
2262.53 57
2262.64 56
2262.75 55
2262.86 54
2262.97 54
2263.07 54
2263.18 55
2263.29 54
2263.40 53
2263.51 51
2263.62 48
2263.73 44
2263.84 41
2263.95 38
2264.06 35
2264.17 34
2264.28 34
2264.39 35
2264.49 35
2264.60 36
2264.71 35
2264.82 34
2264.93 32
2265.04 29
2265.15 24
2265.26 19
2265.37 13
2265.48 8
2265.59 3
2265.70 0
2265.81 0
2265.91 0
2266.02 0
2266.13 3
2266.24 8
2266.35 14
2266.46 20
2266.57 27
2266.68 33
2266.79 38
2266.90 44
2267.01 49
2267.12 55
2267.23 62
2267.34 68
2267.44 75
2267.55 81
2267.66 87
2267.77 91
2267.88 93
2267.99 93
2268.10 91
2268.21 88
2268.32 84
2268.43 79
2268.54 74
2268.65 69
2268.76 65
2268.87 60
2268.98 54
2269.08 49
2269.19 43
2269.30 37
2269.41 31
2269.52 26
2269.63 22
2269.74 19
2269.85 19
2269.96 21
2270.07 25
2270.18 31
2270.29 39
2270.40 45
2270.51 51
2270.62 54
2270.72 53
2270.83 50
2270.94 44
2271.05 37
2271.16 31
2271.27 26
2271.38 24
2271.49 23
2271.60 23
2271.71 23
2271.82 23
2271.93 22
2272.04 19
2272.15 15
2272.26 10
2272.37 4
2272.48 0
2272.58 0
2272.69 0
2272.80 0
2272.91 0
2273.02 0
2273.13 0
2273.24 0
2273.35 1
2273.46 7
2273.57 13
2273.68 19
2273.79 25
2273.90 29
2274.01 32
2274.12 33
2274.23 33
2274.34 31
2274.45 28
2274.55 25
2274.66 22
2274.77 19
2274.88 15
2274.99 12
2275.10 8
2275.21 5
2275.32 3
2275.43 3
2275.54 6
2275.65 12
2275.76 22
2275.87 33
2275.98 44
2276.09 55
2276.20 64
2276.31 69
2276.42 72
2276.53 72
2276.64 71
2276.74 70
2276.85 69
2276.96 70
2277.07 71
2277.18 73
2277.29 74
2277.40 75
2277.51 75
2277.62 73
2277.73 70
2277.84 68
2277.95 65
2278.06 63
2278.17 62
2278.28 61
2278.39 62
2278.50 63
2278.61 65
2278.72 67
2278.83 69
2278.94 72
2279.05 75
2279.15 78
2279.26 81
2279.37 84
2279.48 86
2279.59 87
2279.70 88
2279.81 89
2279.92 90
2280.03 92
2280.14 93
2280.25 95
2280.36 95
2280.47 94
2280.58 92
2280.69 89
2280.80 85
2280.91 80
2281.02 73
2281.13 67
2281.24 61
2281.35 55
2281.46 49
2281.57 44
2281.68 40
2281.79 37
2281.90 35
2282.00 33
2282.11 31
2282.22 28
2282.33 24
2282.44 18
2282.55 11
2282.66 4
2282.77 0
2282.88 0
2282.99 0
2283.10 0
2283.21 0
2283.32 5
2283.43 14
2283.54 24
2283.65 34
2283.76 44
2283.87 53
2283.98 62
2284.09 72
2284.20 81
2284.31 91
2284.42 99
2284.53 106
2284.64 111
2284.75 114
2284.86 115
2284.97 114
2285.08 111
2285.19 107
2285.30 103
2285.41 100
2285.52 99
2285.62 99
2285.73 100
2285.84 103
2285.95 106
2286.06 107
2286.17 105
2286.28 101
2286.39 94
2286.50 84
2286.61 73
2286.72 61
2286.83 50
2286.94 39
2287.05 29
2287.16 22
2287.27 16
2287.38 12
2287.49 11
2287.60 11
2287.71 14
2287.82 18
2287.93 22
2288.04 26
2288.15 29
2288.26 31
2288.37 31
2288.48 31
2288.59 30
2288.70 29
2288.81 28
2288.92 28
2289.03 29
2289.14 31
2289.25 33
2289.36 36
2289.47 38
2289.58 39
2289.69 41
2289.80 41
2289.91 42
2290.02 41
2290.13 41
2290.24 39
2290.35 37
2290.46 34
2290.57 31
2290.68 28
2290.79 27
2290.90 27
2291.01 28
2291.11 30
2291.22 32
2291.33 33
2291.44 33
2291.55 31
2291.66 27
2291.77 23
2291.88 18
2291.99 14
2292.10 10
2292.21 7
2292.32 4
2292.43 2
2292.54 1
2292.65 0
2292.76 0
2292.87 0
2292.98 0
2293.09 0
2293.20 0
2293.31 0
2293.42 0
2293.53 0
2293.64 3
2293.75 6
2293.86 9
2293.97 11
2294.08 10
2294.19 9
2294.30 5
2294.41 1
2294.52 0
2294.63 0
2294.74 0
2294.85 0
2294.96 0
2295.07 0
2295.18 0
2295.29 3
2295.40 8
2295.51 13
2295.62 16
2295.73 17
2295.84 15
2295.95 12
2296.06 8
2296.17 4
2296.28 1
2296.39 0
2296.50 0
2296.61 0
2296.72 1
2296.83 2
2296.94 1
2297.05 0
2297.16 0
2297.27 0
2297.38 0
2297.49 0
2297.60 1
2297.71 7
2297.82 13
2297.93 20
2298.04 25
2298.15 30
2298.26 32
2298.37 34
2298.48 34
2298.59 34
2298.70 34
2298.81 33
2298.92 34
2299.03 35
2299.14 37
2299.25 39
2299.36 40
2299.47 41
2299.58 41
2299.69 40
2299.80 38
2299.91 36
2300.02 35
2300.13 35
2300.24 36
2300.35 39
2300.46 43
2300.57 48
2300.68 54
2300.79 59
2300.90 63
2301.01 66
2301.12 68
2301.23 67
2301.34 65
2301.45 61
2301.56 57
2301.67 54
2301.78 53
2301.89 55
2302.00 60
2302.12 67
2302.23 75
2302.34 83
2302.45 89
2302.56 94
2302.67 96
2302.78 98
2302.89 99
2303.00 101
2303.11 104
2303.22 108
2303.33 111
2303.44 113
2303.55 114
2303.66 113
2303.77 111
2303.88 108
2303.99 106
2304.10 104
2304.21 103
2304.32 104
2304.43 104
2304.54 103
2304.65 101
2304.76 98
2304.87 94
2304.98 89
2305.09 83
2305.20 77
2305.31 71
2305.42 65
2305.53 60
2305.64 56
2305.75 54
2305.86 54
2305.97 55
2306.08 57
2306.19 59
2306.30 61
2306.41 62
2306.52 63
2306.63 61
2306.74 59
2306.85 57
2306.96 54
2307.07 50
2307.18 47
2307.29 42
2307.40 38
2307.51 33
2307.63 29
2307.74 26
2307.85 25
2307.96 25
2308.07 27
2308.18 28
2308.29 30
2308.40 30
2308.51 28
2308.62 27
2308.73 26
2308.84 25
2308.95 26
2309.06 27
2309.17 29
2309.28 30
2309.39 30
2309.50 27
2309.61 23
2309.72 17
2309.83 12
2309.94 8
2310.05 7
2310.16 7
2310.27 10
2310.38 15
2310.49 20
2310.60 27
2310.71 33
2310.82 38
2310.93 43
2311.04 48
2311.15 52
2311.27 55
2311.38 58
2311.49 60
2311.60 61
2311.71 63
2311.82 64
2311.93 65
2312.04 67
2312.15 70
2312.26 72
2312.37 74
2312.48 74
2312.59 72
2312.70 67
2312.81 61
2312.92 54
2313.03 47
2313.14 41
2313.25 37
2313.36 36
2313.47 37
2313.58 39
2313.69 42
2313.80 47
2313.91 52
2314.02 59
2314.14 67
2314.25 77
2314.36 87
2314.47 96
2314.58 103
2314.69 107
2314.80 107
2314.91 104
2315.02 99
2315.13 93
2315.24 88
2315.35 83
2315.46 81
2315.57 80
2315.68 80
2315.79 80
2315.90 82
2316.01 84
2316.12 86
2316.23 90
2316.34 95
2316.45 102
2316.57 110
2316.68 119
2316.79 128
2316.90 136
2317.01 142
2317.12 145
2317.23 145
2317.34 142
2317.45 137
2317.56 129
2317.67 121
2317.78 112
2317.89 104
2318.00 96
2318.11 89
2318.22 84
2318.33 80
2318.44 78
2318.55 79
2318.66 81
2318.78 84
2318.89 87
2319.00 90
2319.11 91
2319.22 90
2319.33 88
2319.44 85
2319.55 82
2319.66 78
2319.77 76
2319.88 73
2319.99 71
2320.10 68
2320.21 65
2320.32 61
2320.43 57
2320.54 53
2320.65 50
2320.77 46
2320.88 44
2320.99 40
2321.10 37
2321.21 32
2321.32 27
2321.43 20
2321.54 13
2321.65 6
2321.76 0
2321.87 0
2321.98 0
2322.09 0
2322.20 0
2322.31 0
2322.42 0
2322.53 0
2322.65 2
2322.76 7
2322.87 11
2322.98 14
2323.09 16
2323.20 18
2323.31 21
2323.42 24
2323.53 28
2323.64 32
2323.75 37
2323.86 42
2323.97 46
2324.08 48
2324.19 49
2324.31 49
2324.42 49
2324.53 49
2324.64 52
2324.75 58
2324.86 67
2324.97 79
2325.08 92
2325.19 105
2325.30 116
2325.41 124
2325.52 128
2325.63 127
2325.74 122
2325.85 115
2325.97 106
2326.08 97
2326.19 88
2326.30 82
2326.41 76
2326.52 73
2326.63 72
2326.74 71
2326.85 70
2326.96 69
2327.07 68
2327.18 67
2327.29 65
2327.40 65
2327.52 66
2327.63 67
2327.74 69
2327.85 69
2327.96 68
2328.07 65
2328.18 60
2328.29 54
2328.40 48
2328.51 45
2328.62 44
2328.73 47
2328.84 53
2328.96 61
2329.07 69
2329.18 75
2329.29 80
2329.40 82
2329.51 83
2329.62 84
2329.73 85
2329.84 86
2329.95 87
2330.06 87
2330.17 85
2330.28 81
2330.40 75
2330.51 66
2330.62 56
2330.73 47
2330.84 38
2330.95 31
2331.06 27
2331.17 26
2331.28 28
2331.39 32
2331.50 37
2331.61 42
2331.73 46
2331.84 49
2331.95 51
2332.06 54
2332.17 58
2332.28 64
2332.39 72
2332.50 83
2332.61 93
2332.72 102
2332.83 108
2332.94 110
2333.06 109
2333.17 106
2333.28 101
2333.39 98
2333.50 95
2333.61 94
2333.72 93
2333.83 92
2333.94 90
2334.05 87
2334.16 83
2334.28 79
2334.39 75
2334.50 71
2334.61 68
2334.72 66
2334.83 64
2334.94 62
2335.05 61
2335.16 61
2335.27 61
2335.38 62
2335.50 63
2335.61 66
2335.72 68
2335.83 72
2335.94 76
2336.05 81
2336.16 85
2336.27 88
2336.38 89
2336.49 87
2336.60 84
2336.72 80
2336.83 77
2336.94 77
2337.05 82
2337.16 93
2337.27 108
2337.38 126
2337.49 147
2337.60 168
2337.71 187
2337.83 204
2337.94 218
2338.05 227
2338.16 231
2338.27 230
2338.38 224
2338.49 213
2338.60 198
2338.71 181
2338.82 165
2338.94 151
2339.05 140
2339.16 132
2339.27 127
2339.38 125
2339.49 124
2339.60 123
2339.71 121
2339.82 119
2339.93 117
2340.05 115
2340.16 112
2340.27 111
2340.38 110
2340.49 112
2340.60 116
2340.71 123
2340.82 133
2340.93 146
2341.05 158
2341.16 169
2341.27 176
2341.38 179
2341.49 176
2341.60 168
2341.71 157
2341.82 144
2341.93 132
2342.04 120
2342.16 111
2342.27 104
2342.38 99
2342.49 95
2342.60 91
2342.71 86
2342.82 80
2342.93 74
2343.04 67
2343.16 60
2343.27 55
2343.38 50
2343.49 46
2343.60 42
2343.71 39
2343.82 37
2343.93 36
2344.04 35
2344.16 36
2344.27 37
2344.38 38
2344.49 40
2344.60 42
2344.71 44
2344.82 47
2344.93 49
2345.05 52
2345.16 55
2345.27 57
2345.38 59
2345.49 59
2345.60 59
2345.71 57
2345.82 56
2345.93 54
2346.05 53
2346.16 53
2346.27 52
2346.38 52
2346.49 50
2346.60 48
2346.71 47
2346.82 46
2346.94 46
2347.05 47
2347.16 49
2347.27 53
2347.38 56
2347.49 60
2347.60 64
2347.71 68
2347.82 72
2347.94 76
2348.05 80
2348.16 84
2348.27 87
2348.38 88
2348.49 88
2348.60 86
2348.71 84
2348.83 82
2348.94 80
2349.05 80
2349.16 82
2349.27 86
2349.38 90
2349.49 95
2349.60 100
2349.72 105
2349.83 109
2349.94 112
2350.05 115
2350.16 117
2350.27 119
2350.38 119
2350.49 119
2350.61 117
2350.72 115
2350.83 112
2350.94 109
2351.05 106
2351.16 103
2351.27 100
2351.39 97
2351.50 94
2351.61 92
2351.72 91
2351.83 91
2351.94 92
2352.05 92
2352.16 93
2352.28 94
2352.39 95
2352.50 95
2352.61 97
2352.72 99
2352.83 103
2352.94 108
2353.06 112
2353.17 114
2353.28 114
2353.39 110
2353.50 104
2353.61 96
2353.72 90
2353.83 87
2353.95 88
2354.06 94
2354.17 103
2354.28 112
2354.39 120
2354.50 125
2354.61 125
2354.73 121
2354.84 114
2354.95 107
2355.06 99
2355.17 94
2355.28 91
2355.39 91
2355.51 92
2355.62 95
2355.73 98
2355.84 101
2355.95 104
2356.06 106
2356.17 107
2356.29 106
2356.40 103
2356.51 99
2356.62 93
2356.73 86
2356.84 80
2356.95 74
2357.07 69
2357.18 66
2357.29 64
2357.40 65
2357.51 69
2357.62 75
2357.73 82
2357.85 90
2357.96 97
2358.07 102
2358.18 103
2358.29 101
2358.40 97
2358.51 92
2358.63 86
2358.74 80
2358.85 76
2358.96 74
2359.07 74
2359.18 76
2359.29 81
2359.41 89
2359.52 99
2359.63 110
2359.74 122
2359.85 132
2359.96 141
2360.08 148
2360.19 150
2360.30 148
2360.41 142
2360.52 133
2360.63 122
2360.74 109
2360.86 97
2360.97 86
2361.08 76
2361.19 68
2361.30 62
2361.41 57
2361.52 53
2361.64 50
2361.75 47
2361.86 43
2361.97 39
2362.08 35
2362.19 31
2362.31 27
2362.42 23
2362.53 22
2362.64 22
2362.75 23
2362.86 27
2362.98 31
2363.09 37
2363.20 44
2363.31 50
2363.42 56
2363.53 62
2363.64 66
2363.76 70
2363.87 73
2363.98 76
2364.09 80
2364.20 85
2364.31 90
2364.43 96
2364.54 101
2364.65 106
2364.76 109
2364.87 111
2364.98 110
2365.10 108
2365.21 104
2365.32 99
2365.43 94
2365.54 89
2365.65 84
2365.77 80
2365.88 77
2365.99 77
2366.10 78
2366.21 82
2366.32 87
2366.44 93
2366.55 100
2366.66 106
2366.77 110
2366.88 113
2366.99 113
2367.11 111
2367.22 109
2367.33 106
2367.44 105
2367.55 105
2367.66 106
2367.78 106
2367.89 106
2368.00 104
2368.11 100
2368.22 94
2368.33 87
2368.45 79
2368.56 71
2368.67 63
2368.78 56
2368.89 49
2369.00 44
2369.12 40
2369.23 38
2369.34 39
2369.45 42
2369.56 48
2369.67 56
2369.79 65
2369.90 74
2370.01 81
2370.12 87
2370.23 89
2370.35 89
2370.46 87
2370.57 83
2370.68 78
2370.79 75
2370.90 72
2371.02 70
2371.13 69
2371.24 68
2371.35 65
2371.46 61
2371.57 56
2371.69 49
2371.80 43
2371.91 38
2372.02 34
2372.13 33
2372.25 33
2372.36 35
2372.47 38
2372.58 40
2372.69 43
2372.80 46
2372.92 49
2373.03 52
2373.14 56
2373.25 60
2373.36 65
2373.48 71
2373.59 77
2373.70 84
2373.81 92
2373.92 100
2374.03 107
2374.15 112
2374.26 115
2374.37 116
2374.48 115
2374.59 112
2374.71 110
2374.82 108
2374.93 106
2375.04 104
2375.15 101
2375.26 97
2375.38 92
2375.49 86
2375.60 81
2375.71 77
2375.82 76
2375.94 77
2376.05 82
2376.16 88
2376.27 94
2376.38 100
2376.50 105
2376.61 107
2376.72 107
2376.83 106
2376.94 104
2377.06 102
2377.17 100
2377.28 98
2377.39 97
2377.50 98
2377.61 99
2377.73 102
2377.84 106
2377.95 112
2378.06 120
2378.17 127
2378.29 135
2378.40 142
2378.51 149
2378.62 156
2378.73 162
2378.85 168
2378.96 174
2379.07 178
2379.18 180
2379.29 179
2379.41 177
2379.52 171
2379.63 165
2379.74 159
2379.85 155
2379.97 152
2380.08 151
2380.19 151
2380.30 152
2380.41 152
2380.53 152
2380.64 151
2380.75 149
2380.86 149
2380.97 149
2381.09 150
2381.20 153
2381.31 155
2381.42 155
2381.53 153
2381.65 148
2381.76 140
2381.87 130
2381.98 119
2382.09 108
2382.21 100
2382.32 94
2382.43 90
2382.54 88
2382.65 88
2382.77 88
2382.88 88
2382.99 87
2383.10 87
2383.21 87
2383.33 86
2383.44 86
2383.55 85
2383.66 85
2383.77 84
2383.89 82
2384.00 81
2384.11 80
2384.22 79
2384.33 81
2384.45 84
2384.56 88
2384.67 93
2384.78 99
2384.90 103
2385.01 105
2385.12 105
2385.23 103
2385.34 99
2385.46 94
2385.57 88
2385.68 82
2385.79 77
2385.90 72
2386.02 68
2386.13 65
2386.24 64
2386.35 65
2386.46 66
2386.58 68
2386.69 71
2386.80 74
2386.91 77
2387.03 81
2387.14 84
2387.25 86
2387.36 89
2387.47 91
2387.59 92
2387.70 93
2387.81 93
2387.92 94
2388.04 96
2388.15 100
2388.26 107
2388.37 115
2388.48 125
2388.60 135
2388.71 145
2388.82 154
2388.93 160
2389.04 165
2389.16 168
2389.27 170
2389.38 173
2389.49 177
2389.61 183
2389.72 191
2389.83 198
2389.94 204
2390.05 208
2390.17 208
2390.28 205
2390.39 198
2390.50 190
2390.62 181
2390.73 173
2390.84 166
2390.95 162
2391.06 159
2391.18 157
2391.29 157
2391.40 158
2391.51 159
2391.63 161
2391.74 163
2391.85 166
2391.96 171
2392.07 177
2392.19 184
2392.30 191
2392.41 198
2392.52 204
2392.64 208
2392.75 210
2392.86 209
2392.97 206
2393.09 201
2393.20 195
2393.31 189
2393.42 183
2393.53 178
2393.65 174
2393.76 171
2393.87 170
2393.98 168
2394.10 165
2394.21 161
2394.32 154
2394.43 146
2394.55 136
2394.66 126
2394.77 118
2394.88 112
2394.99 110
2395.11 111
2395.22 115
2395.33 121
2395.44 127
2395.56 131
2395.67 132
2395.78 132
2395.89 129
2396.01 125
2396.12 121
2396.23 117
2396.34 114
2396.46 112
2396.57 111
2396.68 112
2396.79 113
2396.90 117
2397.02 121
2397.13 127
2397.24 132
2397.35 138
2397.47 142
2397.58 144
2397.69 144
2397.80 142
2397.92 139
2398.03 136
2398.14 134
2398.25 133
2398.37 133
2398.48 133
2398.59 133
2398.70 132
2398.82 130
2398.93 127
2399.04 123
2399.15 119
2399.27 113
2399.38 105
2399.49 97
2399.60 89
2399.71 80
2399.83 73
2399.94 69
2400.05 68
2400.16 69
2400.28 73
2400.39 79
2400.50 84
2400.61 90
2400.73 95
2400.84 99
2400.95 103
2401.06 107
2401.18 109
2401.29 111
2401.40 112
2401.51 111
2401.63 108
2401.74 103
2401.85 98
2401.96 92
2402.08 86
2402.19 80
2402.30 76
2402.41 73
2402.53 72
2402.64 71
2402.75 70
2402.86 69
2402.98 68
2403.09 66
2403.20 63
2403.31 60
2403.43 57
2403.54 54
2403.65 51
2403.76 49
2403.88 47
2403.99 46
2404.10 46
2404.21 47
2404.33 49
2404.44 53
2404.55 57
2404.66 62
2404.78 65
2404.89 67
2405.00 68
2405.12 66
2405.23 64
2405.34 62
2405.45 60
2405.57 60
2405.68 61
2405.79 64
2405.90 68
2406.02 72
2406.13 76
2406.24 79
2406.35 81
2406.47 82
2406.58 81
2406.69 80
2406.80 77
2406.92 75
2407.03 73
2407.14 71
2407.25 70
2407.37 69
2407.48 68
2407.59 65
2407.71 60
2407.82 54
2407.93 46
2408.04 38
2408.16 32
2408.27 28
2408.38 27
2408.49 29
2408.61 33
2408.72 39
2408.83 46
2408.94 51
2409.06 54
2409.17 54
2409.28 51
2409.39 46
2409.51 40
2409.62 35
2409.73 31
2409.85 30
2409.96 32
2410.07 38
2410.18 46
2410.30 56
2410.41 65
2410.52 72
2410.63 75
2410.75 75
2410.86 70
2410.97 62
2411.09 53
2411.20 45
2411.31 39
2411.42 35
2411.54 35
2411.65 38
2411.76 41
2411.87 45
2411.99 47
2412.10 46
2412.21 44
2412.33 38
2412.44 32
2412.55 25
2412.66 20
2412.78 16
2412.89 14
2413.00 15
2413.11 18
2413.23 22
2413.34 28
2413.45 33
2413.57 38
2413.68 42
2413.79 45
2413.90 46
2414.02 47
2414.13 49
2414.24 52
2414.35 56
2414.47 63
2414.58 70
2414.69 77
2414.81 83
2414.92 87
2415.03 88
2415.14 86
2415.26 81
2415.37 74
2415.48 66
2415.60 57
2415.71 48
2415.82 40
2415.93 31
2416.05 23
2416.16 15
2416.27 8
2416.39 1
2416.50 0
2416.61 0
2416.72 0
2416.84 0
2416.95 0
2417.06 0
2417.18 0
2417.29 0
2417.40 2
2417.51 8
2417.63 13
2417.74 18
2417.85 21
2417.97 24
2418.08 24
2418.19 24
2418.30 22
2418.42 20
2418.53 19
2418.64 18
2418.76 20
2418.87 22
2418.98 26
2419.09 30
2419.21 34
2419.32 37
2419.43 41
2419.55 45
2419.66 49
2419.77 55
2419.88 60
2420.00 65
2420.11 70
2420.22 73
2420.34 75
2420.45 76
2420.56 77
2420.67 79
2420.79 81
2420.90 84
2421.01 88
2421.13 90
2421.24 90
2421.35 88
2421.47 83
2421.58 75
2421.69 66
2421.80 57
2421.92 48
2422.03 41
2422.14 35
2422.26 32
2422.37 31
2422.48 32
2422.60 35
2422.71 40
2422.82 45
2422.93 51
2423.05 56
2423.16 59
2423.27 60
2423.39 60
2423.50 57
2423.61 52
2423.73 46
2423.84 39
2423.95 32
2424.06 27
2424.18 23
2424.29 21
2424.40 23
2424.52 29
2424.63 37
2424.74 48
2424.86 59
2424.97 70
2425.08 79
2425.19 87
2425.31 92
2425.42 97
2425.53 101
2425.65 105
2425.76 110
2425.87 115
2425.99 121
2426.10 126
2426.21 132
2426.32 136
2426.44 140
2426.55 143
2426.66 145
2426.78 146
2426.89 145
2427.00 143
2427.12 139
2427.23 133
2427.34 126
2427.46 119
2427.57 112
2427.68 107
2427.79 102
2427.91 98
2428.02 95
2428.13 93
2428.25 90
2428.36 88
2428.47 86
2428.59 85
2428.70 85
2428.81 85
2428.93 86
2429.04 86
2429.15 86
2429.27 85
2429.38 84
2429.49 83
2429.60 82
2429.72 81
2429.83 78
2429.94 75
2430.06 69
2430.17 61
2430.28 52
2430.40 43
2430.51 35
2430.62 29
2430.74 26
2430.85 27
2430.96 30
2431.08 35
2431.19 40
2431.30 44
2431.42 48
2431.53 51
2431.64 53
2431.76 55
2431.87 57
2431.98 60
2432.09 63
2432.21 65
2432.32 67
2432.43 68
2432.55 67
2432.66 64
2432.77 61
2432.89 56
2433.00 51
2433.11 47
2433.23 43
2433.34 40
2433.45 38
2433.57 37
2433.68 37
2433.79 38
2433.91 39
2434.02 40
2434.13 40
2434.25 39
2434.36 38
2434.47 35
2434.59 32
2434.70 28
2434.81 25
2434.93 22
2435.04 20
2435.15 18
2435.27 18
2435.38 18
2435.49 19
2435.61 19
2435.72 19
2435.83 17
2435.94 15
2436.06 11
2436.17 6
2436.28 2
2436.40 0
2436.51 0
2436.62 0
2436.74 1
2436.85 2
2436.96 3
2437.08 1
2437.19 0
2437.30 0
2437.42 0
2437.53 0
2437.64 0
2437.76 5
2437.87 12
2437.98 19
2438.10 24
2438.21 28
2438.32 29
2438.44 30
2438.55 31
2438.66 34
2438.78 39
2438.89 44
2439.00 51
2439.12 57
2439.23 61
2439.34 64
2439.46 64
2439.57 61
2439.68 57
2439.80 50
2439.91 42
2440.03 34
2440.14 27
2440.25 22
2440.37 20
2440.48 19
2440.59 21
2440.71 23
2440.82 25
2440.93 26
2441.05 26
2441.16 25
2441.27 24
2441.39 22
2441.50 21
2441.61 21
2441.73 21
2441.84 21
2441.95 20
2442.07 18
2442.18 14
2442.29 9
2442.41 4
2442.52 0
2442.63 0
2442.75 0
2442.86 3
2442.97 9
2443.09 17
2443.20 25
2443.31 32
2443.43 37
2443.54 40
2443.65 40
2443.77 39
2443.88 38
2444.00 36
2444.11 36
2444.22 38
2444.34 41
2444.45 47
2444.56 53
2444.68 61
2444.79 68
2444.90 73
2445.02 77
2445.13 79
2445.24 77
2445.36 73
2445.47 67
2445.58 61
2445.70 55
2445.81 49
2445.92 45
2446.04 42
2446.15 40
2446.27 39
2446.38 38
2446.49 36
2446.61 35
2446.72 33
2446.83 31
2446.95 28
2447.06 26
2447.17 22
2447.29 19
2447.40 14
2447.51 10
2447.63 7
2447.74 4
2447.85 2
2447.97 2
2448.08 3
2448.20 6
2448.31 9
2448.42 13
2448.54 17
2448.65 20
2448.76 22
2448.88 23
2448.99 24
2449.10 25
2449.22 27
2449.33 29
2449.45 31
2449.56 34
2449.67 36
2449.79 39
2449.90 42
2450.01 46
2450.13 50
2450.24 55
2450.35 59
2450.47 63
2450.58 66
2450.69 67
2450.81 66
2450.92 64
2451.04 60
2451.15 56
2451.26 52
2451.38 48
2451.49 45
2451.60 43
2451.72 42
2451.83 41
2451.94 41
2452.06 40
2452.17 36
2452.29 31
2452.40 25
2452.51 17
2452.63 10
2452.74 4
2452.85 1
2452.97 1
2453.08 5
2453.20 13
2453.31 21
2453.42 30
2453.54 38
2453.65 43
2453.76 45
2453.88 45
2453.99 41
2454.10 36
2454.22 31
2454.33 26
2454.45 21
2454.56 17
2454.67 14
2454.79 11
2454.90 9
2455.01 9
2455.13 9
2455.24 11
2455.36 14
2455.47 17
2455.58 20
2455.70 23
2455.81 25
2455.92 26
2456.04 28
2456.15 30
2456.27 34
2456.38 37
2456.49 42
2456.61 45
2456.72 47
2456.83 47
2456.95 43
2457.06 37
2457.18 28
2457.29 18
2457.40 7
2457.52 0
2457.63 0
2457.75 0
2457.86 0
2457.97 0
2458.09 0
2458.20 0
2458.31 1
2458.43 6
2458.54 8
2458.66 10
2458.77 11
2458.88 11
2459.00 12
2459.11 13
2459.22 15
2459.34 16
2459.45 18
2459.57 20
2459.68 23
2459.79 25
2459.91 27
2460.02 29
2460.14 30
2460.25 31
2460.36 30
2460.48 28
2460.59 26
2460.70 23
2460.82 19
2460.93 16
2461.05 14
2461.16 15
2461.27 17
2461.39 22
2461.50 28
2461.62 35
2461.73 42
2461.84 48
2461.96 51
2462.07 53
2462.18 52
2462.30 50
2462.41 48
2462.53 47
2462.64 46
2462.75 47
2462.87 49
2462.98 52
2463.10 54
2463.21 55
2463.32 55
2463.44 53
2463.55 50
2463.67 47
2463.78 43
2463.89 41
2464.01 40
2464.12 40
2464.24 42
2464.35 44
2464.46 46
2464.58 46
2464.69 45
2464.81 42
2464.92 38
2465.03 32
2465.15 27
2465.26 22
2465.38 19
2465.49 19
2465.60 20
2465.72 24
2465.83 28
2465.95 31
2466.06 33
2466.17 32
2466.29 29
2466.40 25
2466.52 21
2466.63 19
2466.74 19
2466.86 21
2466.97 26
2467.09 33
2467.20 39
2467.31 44
2467.43 48
2467.54 49
2467.66 50
2467.77 49
2467.88 50
2468.00 51
2468.11 54
2468.23 57
2468.34 61
2468.45 64
2468.57 65
2468.68 64
2468.80 61
2468.91 58
2469.02 54
2469.14 51
2469.25 49
2469.37 49
2469.48 49
2469.59 49
2469.71 49
2469.82 48
2469.94 47
2470.05 44
2470.16 42
2470.28 41
2470.39 41
2470.51 42
2470.62 44
2470.73 47
2470.85 49
2470.96 50
2471.08 51
2471.19 50
2471.31 49
2471.42 48
2471.53 47
2471.65 46
2471.76 44
2471.88 43
2471.99 42
2472.10 41
2472.22 39
2472.33 38
2472.45 37
2472.56 35
2472.67 34
2472.79 34
2472.90 35
2473.02 38
2473.13 43
2473.25 48
2473.36 54
2473.47 60
2473.59 65
2473.70 67
2473.82 68
2473.93 66
2474.04 64
2474.16 61
2474.27 58
2474.39 55
2474.50 52
2474.62 49
2474.73 48
2474.84 47
2474.96 47
2475.07 48
2475.19 49
2475.30 48
2475.41 46
2475.53 41
2475.64 35
2475.76 27
2475.87 18
2475.99 10
2476.10 4
2476.21 0
2476.33 0
2476.44 0
2476.56 0
2476.67 0
2476.79 0
2476.90 0
2477.01 0
2477.13 0
2477.24 1
2477.36 3
2477.47 4
2477.59 5
2477.70 7
2477.81 8
2477.93 11
2478.04 14
2478.16 17
2478.27 21
2478.38 25
2478.50 30
2478.61 34
2478.73 37
2478.84 38
2478.96 38
2479.07 36
2479.18 34
2479.30 31
2479.41 30
2479.53 29
2479.64 31
2479.76 34
2479.87 38
2479.99 42
2480.10 45
2480.21 47
2480.33 48
2480.44 49
2480.56 50
2480.67 53
2480.79 57
2480.90 62
2481.01 68
2481.13 73
2481.24 78
2481.36 82
2481.47 84
2481.59 86
2481.70 87
2481.81 89
2481.93 90
2482.04 91
2482.16 91
2482.27 89
2482.39 85
2482.50 79
2482.61 71
2482.73 63
2482.84 55
2482.96 49
2483.07 45
2483.19 43
2483.30 43
2483.42 43
2483.53 44
2483.64 45
2483.76 46
2483.87 48
2483.99 50
2484.10 54
2484.22 58
2484.33 64
2484.45 70
2484.56 76
2484.67 82
2484.79 86
2484.90 89
2485.02 90
2485.13 89
2485.25 88
2485.36 85
2485.47 83
2485.59 81
2485.70 80
2485.82 79
2485.93 80
2486.05 83
2486.16 86
2486.28 91
2486.39 97
2486.50 103
2486.62 109
2486.73 114
2486.85 116
2486.96 116
2487.08 113
2487.19 107
2487.31 99
2487.42 91
2487.54 83
2487.65 76
2487.76 71
2487.88 67
2487.99 65
2488.11 65
2488.22 66
2488.34 67
2488.45 68
2488.57 68
2488.68 68
2488.79 67
2488.91 65
2489.02 62
2489.14 58
2489.25 54
2489.37 51
2489.48 48
2489.60 45
2489.71 45
2489.83 46
2489.94 49
2490.05 53
2490.17 59
2490.28 66
2490.40 72
2490.51 77
2490.63 81
2490.74 82
2490.86 82
2490.97 81
2491.09 79
2491.20 78
2491.31 77
2491.43 78
2491.54 79
2491.66 79
2491.77 77
2491.89 72
2492.00 65
2492.12 55
2492.23 45
2492.35 35
2492.46 27
2492.57 21
2492.69 18
2492.80 17
2492.92 16
2493.03 16
2493.15 16
2493.26 17
2493.38 19
2493.49 24
2493.61 32
2493.72 42
2493.84 55
2493.95 68
2494.06 79
2494.18 89
2494.29 95
2494.41 99
2494.52 100
2494.64 100
2494.75 99
2494.87 99
2494.98 99
2495.10 99
2495.21 99
2495.33 98
2495.44 96
2495.56 94
2495.67 91
2495.78 89
2495.90 88
2496.01 89
2496.13 92
2496.24 98
2496.36 104
2496.47 111
2496.59 117
2496.70 121
2496.82 123
2496.93 122
2497.05 118
2497.16 110
2497.28 100
2497.39 88
2497.51 74
2497.62 60
2497.73 47
2497.85 35
2497.96 26
2498.08 21
2498.19 18
2498.31 19
2498.42 21
2498.54 26
2498.65 32
2498.77 38
2498.88 45
2499.00 52
2499.11 57
2499.23 61
2499.34 64
2499.46 64
2499.57 63
2499.69 60
2499.80 56
2499.91 53
2500.03 49
2500.14 47
2500.26 46
2500.37 47
2500.49 49
2500.60 52
2500.72 56
2500.83 60
2500.95 66
2501.06 73
2501.18 81
2501.29 88
2501.41 95
2501.52 100
2501.64 103
2501.75 104
2501.87 103
2501.98 100
2502.10 96
2502.21 93
2502.33 90
2502.44 89
2502.55 89
2502.67 90
2502.78 91
2502.90 94
2503.01 96
2503.13 97
2503.24 98
2503.36 98
2503.47 98
2503.59 98
2503.70 98
2503.82 99
2503.93 101
2504.05 102
2504.16 104
2504.28 105
2504.39 105
2504.51 106
2504.62 107
2504.74 108
2504.85 110
2504.97 113
2505.08 115
2505.20 117
2505.31 116
2505.43 114
2505.54 110
2505.66 104
2505.77 97
2505.89 90
2506.00 85
2506.12 82
2506.23 82
2506.35 83
2506.46 85
2506.58 88
2506.69 92
2506.81 95
2506.92 99
2507.04 103
2507.15 107
2507.27 113
2507.38 118
2507.49 123
2507.61 127
2507.72 130
2507.84 130
2507.95 128
2508.07 124
2508.18 118
2508.30 112
2508.41 105
2508.53 99
2508.64 94
2508.76 90
2508.87 86
2508.99 84
2509.10 83
2509.22 82
2509.33 82
2509.45 82
2509.56 82
2509.68 82
2509.79 82
2509.91 83
2510.02 83
2510.14 83
2510.25 82
2510.37 81
2510.48 79
2510.60 76
2510.71 72
2510.83 67
2510.94 63
2511.06 59
2511.17 57
2511.29 56
2511.40 57
2511.52 60
2511.63 64
2511.75 69
2511.86 74
2511.98 78
2512.09 82
2512.21 84
2512.32 86
2512.44 86
2512.55 85
2512.67 83
2512.78 80
2512.90 76
2513.02 72
2513.13 69
2513.25 67
2513.36 66
2513.48 66
2513.59 66
2513.71 66
2513.82 66
2513.94 65
2514.05 63
2514.17 60
2514.28 56
2514.40 52
2514.51 47
2514.63 42
2514.74 37
2514.86 32
2514.97 28
2515.09 26
2515.20 23
2515.32 21
2515.43 18
2515.55 14
2515.66 10
2515.78 6
2515.89 4
2516.01 4
2516.12 7
2516.24 13
2516.35 20
2516.47 29
2516.58 37
2516.70 43
2516.81 46
2516.93 46
2517.04 45
2517.16 42
2517.27 39
2517.39 38
2517.50 38
2517.62 41
2517.74 46
2517.85 54
2517.97 63
2518.08 73
2518.20 82
2518.31 90
2518.43 95
2518.54 97
2518.66 95
2518.77 89
2518.89 80
2519.00 69
2519.12 57
2519.23 45
2519.35 35
2519.46 26
2519.58 21
2519.69 18
2519.81 18
2519.92 19
2520.04 21
2520.15 22
2520.27 24
2520.38 25
2520.50 26
2520.62 28
2520.73 31
2520.85 35
2520.96 38
2521.08 41
2521.19 43
2521.31 43
2521.42 42
2521.54 41
2521.65 40
2521.77 40
2521.88 42
2522.00 45
2522.11 49
2522.23 54
2522.34 59
2522.46 63
2522.57 65
2522.69 67
2522.81 68
2522.92 68
2523.04 68
2523.15 66
2523.27 64
2523.38 61
2523.50 57
2523.61 52
2523.73 46
2523.84 40
2523.96 32
2524.07 25
2524.19 17
2524.30 11
2524.42 5
2524.53 1
2524.65 0
2524.77 0
2524.88 0
2525.00 0
2525.11 0
2525.23 0
2525.34 0
2525.46 0
2525.57 1
2525.69 4
2525.80 7
2525.92 10
2526.03 13
2526.15 15
2526.27 16
2526.38 17
2526.50 16
2526.61 15
2526.73 13
2526.84 11
2526.96 9
2527.07 6
2527.19 4
2527.30 3
2527.42 3
2527.53 3
2527.65 4
2527.77 6
2527.88 9
2528.00 11
2528.11 14
2528.23 17
2528.34 20
2528.46 25
2528.57 29
2528.69 34
2528.80 38
2528.92 41
2529.03 44
2529.15 46
2529.27 48
2529.38 50
2529.50 54
2529.61 59
2529.73 66
2529.84 74
2529.96 83
2530.07 92
2530.19 101
2530.30 109
2530.42 116
2530.54 120
2530.65 121
2530.77 119
2530.88 114
2531.00 106
2531.11 97
2531.23 87
2531.34 77
2531.46 68
2531.58 60
2531.69 55
2531.81 51
2531.92 50
2532.04 51
2532.15 53
2532.27 56
2532.38 60
2532.50 64
2532.61 68
2532.73 72
2532.85 75
2532.96 76
2533.08 76
2533.19 74
2533.31 71
2533.42 68
2533.54 66
2533.65 66
2533.77 67
2533.89 70
2534.00 73
2534.12 76
2534.23 77
2534.35 77
2534.46 75
2534.58 72
2534.69 69
2534.81 65
2534.93 61
2535.04 56
2535.16 51
2535.27 46
2535.39 41
2535.50 35
2535.62 30
2535.73 26
2535.85 22
2535.97 20
2536.08 18
2536.20 17
2536.31 17
2536.43 18
2536.54 20
2536.66 24
2536.77 28
2536.89 33
2537.01 38
2537.12 42
2537.24 44
2537.35 45
2537.47 45
2537.58 43
2537.70 41
2537.82 38
2537.93 36
2538.05 34
2538.16 32
2538.28 31
2538.39 30
2538.51 30
2538.62 31
2538.74 32
2538.86 34
2538.97 37
2539.09 39
2539.20 41
2539.32 43
2539.43 45
2539.55 47
2539.67 49
2539.78 52
2539.90 55
2540.01 58
2540.13 61
2540.24 62
2540.36 62
2540.48 59
2540.59 56
2540.71 51
2540.82 46
2540.94 42
2541.05 39
2541.17 37
2541.29 34
2541.40 31
2541.52 27
2541.63 22
2541.75 15
2541.86 8
2541.98 1
2542.10 0
2542.21 0
2542.33 0
2542.44 0
2542.56 0
2542.67 0
2542.79 0
2542.91 0
2543.02 4
2543.14 12
2543.25 22
2543.37 34
2543.48 47
2543.60 61
2543.72 76
2543.83 91
2543.95 105
2544.06 116
2544.18 123
2544.29 125
2544.41 123
2544.53 117
2544.64 109
2544.76 100
2544.87 92
2544.99 86
2545.11 81
2545.22 78
2545.34 75
2545.45 73
2545.57 71
2545.68 69
2545.80 67
2545.92 65
2546.03 64
2546.15 62
2546.26 60
2546.38 57
2546.50 53
2546.61 49
2546.73 45
2546.84 43
2546.96 41
2547.07 41
2547.19 42
2547.31 44
2547.42 46
2547.54 48
2547.65 49
2547.77 51
2547.89 53
2548.00 55
2548.12 57
2548.23 58
2548.35 58
2548.46 56
2548.58 52
2548.70 47
2548.81 42
2548.93 37
2549.04 34
2549.16 32
2549.28 33
2549.39 35
2549.51 38
2549.62 41
2549.74 43
2549.86 44
2549.97 45
2550.09 46
2550.20 47
2550.32 49
2550.44 51
2550.55 52
2550.67 54
2550.78 54
2550.90 54
2551.01 53
2551.13 51
2551.25 48
2551.36 45
2551.48 41
2551.59 37
2551.71 32
2551.83 27
2551.94 23
2552.06 20
2552.17 19
2552.29 20
2552.41 23
2552.52 29
2552.64 34
2552.75 40
2552.87 44
2552.99 46
2553.10 46
2553.22 45
2553.33 42
2553.45 40
2553.57 38
2553.68 37
2553.80 38
2553.91 39
2554.03 41
2554.15 43
2554.26 44
2554.38 45
2554.49 46
2554.61 48
2554.73 52
2554.84 57
2554.96 63
2555.07 68
2555.19 72
2555.31 72
2555.42 68
2555.54 61
2555.65 51
2555.77 40
2555.89 29
2556.00 21
2556.12 15
2556.23 12
2556.35 11
2556.47 11
2556.58 12
2556.70 13
2556.81 16
2556.93 20
2557.05 25
2557.16 32
2557.28 39
2557.40 46
2557.51 53
2557.63 57
2557.74 60
2557.86 61
2557.98 59
2558.09 56
2558.21 52
2558.32 48
2558.44 44
2558.56 41
2558.67 39
2558.79 40
2558.90 42
2559.02 47
2559.14 53
2559.25 58
2559.37 64
2559.48 67
2559.60 70
2559.72 71
2559.83 71
2559.95 70
2560.07 70
2560.18 69
2560.30 68
2560.41 66
2560.53 63
2560.65 58
2560.76 54
2560.88 48
2560.99 44
2561.11 40
2561.23 36
2561.34 34
2561.46 32
2561.58 31
2561.69 29
2561.81 28
2561.92 28
2562.04 28
2562.16 28
2562.27 29
2562.39 29
2562.51 28
2562.62 25
2562.74 22
2562.85 19
2562.97 16
2563.09 15
2563.20 17
2563.32 21
2563.43 27
2563.55 33
2563.67 39
2563.78 43
2563.90 46
2564.02 47
2564.13 47
2564.25 48
2564.36 49
2564.48 51
2564.60 53
2564.71 56
2564.83 57
2564.95 57
2565.06 56
2565.18 52
2565.29 48
2565.41 43
2565.53 38
2565.64 34
2565.76 32
2565.88 31
2565.99 31
2566.11 32
2566.22 33
2566.34 34
2566.46 34
2566.57 33
2566.69 31
2566.81 31
2566.92 30
2567.04 30
2567.15 30
2567.27 29
2567.39 27
2567.50 23
2567.62 18
2567.74 13
2567.85 7
2567.97 2
2568.09 0
2568.20 0
2568.32 3
2568.43 8
2568.55 16
2568.67 25
2568.78 34
2568.90 43
2569.02 50
2569.13 56
2569.25 59
2569.37 59
2569.48 56
2569.60 51
2569.71 45
2569.83 39
2569.95 34
2570.06 33
2570.18 34
2570.30 38
2570.41 45
2570.53 52
2570.65 58
2570.76 62
2570.88 65
2570.99 65
2571.11 64
2571.23 60
2571.34 55
2571.46 49
2571.58 43
2571.69 36
2571.81 31
2571.93 27
2572.04 25
2572.16 26
2572.27 29
2572.39 33
2572.51 39
2572.62 46
2572.74 54
2572.86 62
2572.97 70
2573.09 77
2573.21 82
2573.32 86
2573.44 87
2573.56 87
2573.67 86
2573.79 85
2573.90 87
2574.02 90
2574.14 96
2574.25 102
2574.37 108
2574.49 113
2574.60 114
2574.72 113
2574.84 108
2574.95 101
2575.07 93
2575.19 85
2575.30 77
2575.42 71
2575.54 66
2575.65 62
2575.77 59
2575.88 57
2576.00 54
2576.12 51
2576.23 48
2576.35 45
2576.47 42
2576.58 40
2576.70 38
2576.82 37
2576.93 36
2577.05 35
2577.17 34
2577.28 33
2577.40 32
2577.52 33
2577.63 36
2577.75 42
2577.87 49
2577.98 59
2578.10 69
2578.22 80
2578.33 90
2578.45 100
2578.56 108
2578.68 115
2578.80 121
2578.91 125
2579.03 127
2579.15 127
2579.26 124
2579.38 120
2579.50 116
2579.61 111
2579.73 107
2579.85 106
2579.96 106
2580.08 108
2580.20 112
2580.31 117
2580.43 123
2580.55 128
2580.66 131
2580.78 133
2580.90 133
2581.01 132
2581.13 129
2581.25 127
2581.36 125
2581.48 124
2581.60 124
2581.71 125
2581.83 126
2581.95 126
2582.06 124
2582.18 121
2582.30 116
2582.41 109
2582.53 102
2582.65 94
2582.76 87
2582.88 82
2583.00 77
2583.11 74
2583.23 71
2583.35 70
2583.46 68
2583.58 67
2583.70 64
2583.81 61
2583.93 56
2584.05 50
2584.16 43
2584.28 35
2584.40 26
2584.51 18
2584.63 10
2584.75 4
2584.86 0
2584.98 0
2585.10 0
2585.21 0
2585.33 0
2585.45 0
2585.56 0
2585.68 0
2585.80 0
2585.91 0
2586.03 7
2586.15 17
2586.26 27
2586.38 39
2586.50 49
2586.61 58
2586.73 65
2586.85 70
2586.96 74
2587.08 76
2587.20 78
2587.31 80
2587.43 80
2587.55 80
2587.66 78
2587.78 74
2587.90 70
2588.01 64
2588.13 58
2588.25 52
2588.37 46
2588.48 42
2588.60 39
2588.72 38
2588.83 39
2588.95 41
2589.07 44
2589.18 47
2589.30 50
2589.42 52
2589.53 53
2589.65 54
2589.77 54
2589.88 55
2590.00 55
2590.12 55
2590.23 55
2590.35 55
2590.47 56
2590.58 58
2590.70 61
2590.82 65
2590.93 71
2591.05 78
2591.17 85
2591.29 90
2591.40 93
2591.52 93
2591.64 91
2591.75 86
2591.87 80
2591.99 74
2592.10 70
2592.22 67
2592.34 66
2592.45 66
2592.57 66
2592.69 66
2592.80 64
2592.92 62
2593.04 60
2593.16 58
2593.27 59
2593.39 62
2593.51 67
2593.62 75
2593.74 82
2593.86 89
2593.97 93
2594.09 94
2594.21 91
2594.32 85
2594.44 76
2594.56 66
2594.68 55
2594.79 46
2594.91 39
2595.03 35
2595.14 33
2595.26 34
2595.38 36
2595.49 38
2595.61 41
2595.73 42
2595.84 44
2595.96 46
2596.08 48
2596.20 51
2596.31 54
2596.43 57
2596.55 60
2596.66 63
2596.78 66
2596.90 68
2597.01 70
2597.13 71
2597.25 71
2597.36 70
2597.48 68
2597.60 66
2597.72 64
2597.83 63
2597.95 63
2598.07 63
2598.18 65
2598.30 68
2598.42 71
2598.53 76
2598.65 80
2598.77 84
2598.89 88
2599.00 90
2599.12 89
2599.24 87
2599.35 82
2599.47 75
2599.59 68
2599.71 60
2599.82 53
2599.94 47
2600.06 42
2600.17 38
2600.29 35
2600.41 33
2600.52 31
2600.64 30
2600.76 30
2600.88 32
2600.99 36
2601.11 42
2601.23 49
2601.34 57
2601.46 64
2601.58 71
2601.70 77
2601.81 81
2601.93 83
2602.05 84
2602.16 84
2602.28 83
2602.40 80
2602.51 77
2602.63 74
2602.75 71
2602.87 68
2602.98 67
2603.10 67
2603.22 67
2603.33 68
2603.45 67
2603.57 65
2603.69 63
2603.80 59
2603.92 54
2604.04 50
2604.15 46
2604.27 42
2604.39 39
2604.51 38
2604.62 37
2604.74 37
2604.86 38
2604.97 40
2605.09 43
2605.21 46
2605.33 49
2605.44 51
2605.56 52
2605.68 52
2605.79 51
2605.91 50
2606.03 48
2606.15 45
2606.26 42
2606.38 39
2606.50 36
2606.61 33
2606.73 32
2606.85 31
2606.97 32
2607.08 34
2607.20 37
2607.32 41
2607.44 45
2607.55 48
2607.67 50
2607.79 52
2607.90 53
2608.02 56
2608.14 58
2608.26 62
2608.37 66
2608.49 71
2608.61 77
2608.72 83
2608.84 90
2608.96 97
2609.08 102
2609.19 107
2609.31 109
2609.43 110
2609.55 110
2609.66 108
2609.78 106
2609.90 105
2610.01 104
2610.13 103
2610.25 103
2610.37 102
2610.48 100
2610.60 97
2610.72 93
2610.84 89
2610.95 85
2611.07 82
2611.19 80
2611.30 81
2611.42 82
2611.54 85
2611.66 88
2611.77 90
2611.89 91
2612.01 90
2612.13 88
2612.24 84
2612.36 80
2612.48 74
2612.59 68
2612.71 63
2612.83 58
2612.95 55
2613.06 54
2613.18 55
2613.30 57
2613.42 60
2613.53 64
2613.65 67
2613.77 69
2613.89 70
2614.00 72
2614.12 73
2614.24 74
2614.35 75
2614.47 76
2614.59 76
2614.71 75
2614.82 72
2614.94 68
2615.06 63
2615.18 57
2615.29 50
2615.41 43
2615.53 38
2615.65 34
2615.76 32
2615.88 32
2616.00 34
2616.12 37
2616.23 40
2616.35 43
2616.47 45
2616.59 46
2616.70 48
2616.82 52
2616.94 56
2617.06 63
2617.17 71
2617.29 80
2617.41 87
2617.52 91
2617.64 93
2617.76 91
2617.88 87
2617.99 81
2618.11 75
2618.23 70
2618.35 66
2618.46 64
2618.58 65
2618.70 67
2618.82 72
2618.93 78
2619.05 85
2619.17 91
2619.29 95
2619.40 98
2619.52 97
2619.64 95
2619.76 92
2619.87 89
2619.99 87
2620.11 86
2620.23 87
2620.34 88
2620.46 91
2620.58 94
2620.70 97
2620.81 100
2620.93 102
2621.05 103
2621.17 102
2621.28 99
2621.40 93
2621.52 86
2621.64 77
2621.75 68
2621.87 59
2621.99 52
2622.11 46
2622.22 42
2622.34 39
2622.46 38
2622.58 37
2622.69 36
2622.81 35
2622.93 35
2623.05 35
2623.16 37
2623.28 39
2623.40 42
2623.52 46
2623.63 51
2623.75 54
2623.87 56
2623.99 55
2624.11 53
2624.22 48
2624.34 43
2624.46 37
2624.58 32
2624.69 29
2624.81 27
2624.93 25
2625.05 24
2625.16 23
2625.28 20
2625.40 16
2625.52 12
2625.63 9
2625.75 6
2625.87 7
2625.99 9
2626.10 14
2626.22 19
2626.34 25
2626.46 29
2626.58 32
2626.69 34
2626.81 35
2626.93 35
2627.05 35
2627.16 36
2627.28 36
2627.40 36
2627.52 34
2627.63 32
2627.75 29
2627.87 25
2627.99 22
2628.10 19
2628.22 18
2628.34 17
2628.46 18
2628.58 19
2628.69 19
2628.81 20
2628.93 20
2629.05 20
2629.16 19
2629.28 17
2629.40 14
2629.52 10
2629.63 6
2629.75 3
2629.87 1
2629.99 0
2630.11 1
2630.22 3
2630.34 7
2630.46 10
2630.58 13
2630.69 15
2630.81 15
2630.93 14
2631.05 12
2631.16 11
2631.28 9
2631.40 9
2631.52 9
2631.64 10
2631.75 11
2631.87 12
2631.99 12
2632.11 12
2632.22 11
2632.34 9
2632.46 6
2632.58 3
2632.70 0
2632.81 0
2632.93 0
2633.05 0
2633.17 0
2633.28 0
2633.40 0
2633.52 0
2633.64 0
2633.76 4
2633.87 9
2633.99 15
2634.11 22
2634.23 30
2634.34 38
2634.46 46
2634.58 55
2634.70 64
2634.82 73
2634.93 81
2635.05 86
2635.17 89
2635.29 89
2635.41 85
2635.52 78
2635.64 69
2635.76 58
2635.88 48
2635.99 38
2636.11 31
2636.23 25
2636.35 22
2636.47 22
2636.58 24
2636.70 29
2636.82 35
2636.94 41
2637.06 48
2637.17 55
2637.29 61
2637.41 66
2637.53 70
2637.64 72
2637.76 74
2637.88 74
2638.00 74
2638.12 74
2638.23 73
2638.35 73
2638.47 72
2638.59 72
2638.71 71
2638.82 70
2638.94 68
2639.06 65
2639.18 62
2639.30 59
2639.41 56
2639.53 53
2639.65 51
2639.77 50
2639.88 49
2640.00 47
2640.12 45
2640.24 42
2640.36 38
2640.47 34
2640.59 30
2640.71 26
2640.83 24
2640.95 23
2641.06 25
2641.18 29
2641.30 35
2641.42 43
2641.54 50
2641.65 58
2641.77 64
2641.89 69
2642.01 73
2642.13 76
2642.24 77
2642.36 77
2642.48 76
2642.60 74
2642.72 71
2642.83 68
2642.95 64
2643.07 60
2643.19 55
2643.31 49
2643.42 44
2643.54 38
2643.66 33
2643.78 29
2643.90 27
2644.01 26
2644.13 26
2644.25 26
2644.37 26
2644.49 25
2644.60 24
2644.72 23
2644.84 22
2644.96 21
2645.08 21
2645.19 21
2645.31 19
2645.43 16
2645.55 11
2645.67 5
2645.79 0
2645.90 0
2646.02 0
2646.14 0
2646.26 0
2646.38 0
2646.49 0
2646.61 0
2646.73 3
2646.85 8
2646.97 12
2647.08 18
2647.20 23
2647.32 28
2647.44 33
2647.56 36
2647.67 38
2647.79 38
2647.91 37
2648.03 35
2648.15 35
2648.27 35
2648.38 37
2648.50 40
2648.62 45
2648.74 51
2648.86 57
2648.97 64
2649.09 70
2649.21 77
2649.33 83
2649.45 88
2649.56 91
2649.68 92
2649.80 92
2649.92 89
2650.04 85
2650.16 81
2650.27 78
2650.39 75
2650.51 74
2650.63 73
2650.75 74
2650.86 74
2650.98 74
2651.10 73
2651.22 72
2651.34 68
2651.46 64
2651.57 58
2651.69 51
2651.81 44
2651.93 39
2652.05 35
2652.16 33
2652.28 34
2652.40 37
2652.52 40
2652.64 43
2652.76 44
2652.87 44
2652.99 42
2653.11 40
2653.23 37
2653.35 35
2653.47 34
2653.58 34
2653.70 33
2653.82 31
2653.94 29
2654.06 26
2654.17 23
2654.29 20
2654.41 18
2654.53 18
2654.65 19
2654.77 23
2654.88 28
2655.00 35
2655.12 44
2655.24 54
2655.36 66
2655.48 77
2655.59 87
2655.71 95
2655.83 98
2655.95 97
2656.07 92
2656.19 85
2656.30 76
2656.42 67
2656.54 60
2656.66 54
2656.78 51
2656.90 49
2657.01 49
2657.13 49
2657.25 50
2657.37 52
2657.49 54
2657.60 55
2657.72 56
2657.84 56
2657.96 56
2658.08 56
2658.20 56
2658.32 56
2658.43 57
2658.55 57
2658.67 56
2658.79 54
2658.91 51
2659.03 46
2659.14 41
2659.26 36
2659.38 33
2659.50 32
2659.62 32
2659.74 34
2659.85 35
2659.97 36
2660.09 35
2660.21 33
2660.33 30
2660.45 27
2660.56 24
2660.68 21
2660.80 19
2660.92 19
2661.04 18
2661.16 19
2661.27 19
2661.39 20
2661.51 22
2661.63 25
2661.75 29
2661.87 35
2661.99 41
2662.10 47
2662.22 54
2662.34 59
2662.46 63
2662.58 66
2662.70 68
2662.81 68
2662.93 68
2663.05 68
2663.17 68
2663.29 69
2663.41 71
2663.52 73
2663.64 75
2663.76 76
2663.88 78
2664.00 78
2664.12 79
2664.24 79
2664.35 79
2664.47 78
2664.59 78
2664.71 77
2664.83 75
2664.95 73
2665.07 70
2665.18 66
2665.30 62
2665.42 58
2665.54 56
2665.66 55
2665.78 56
2665.89 59
2666.01 63
2666.13 68
2666.25 72
2666.37 75
2666.49 77
2666.61 77
2666.72 75
2666.84 73
2666.96 71
2667.08 69
2667.20 68
2667.32 68
2667.44 67
2667.55 67
2667.67 66
2667.79 65
2667.91 63
2668.03 62
2668.15 61
2668.27 60
2668.38 60
2668.50 61
2668.62 62
2668.74 64
2668.86 67
2668.98 69
2669.10 70
2669.21 69
2669.33 67
2669.45 63
2669.57 58
2669.69 52
2669.81 47
2669.93 43
2670.04 41
2670.16 40
2670.28 40
2670.40 42
2670.52 45
2670.64 50
2670.76 55
2670.87 62
2670.99 69
2671.11 77
2671.23 84
2671.35 90
2671.47 93
2671.59 95
2671.70 94
2671.82 91
2671.94 86
2672.06 80
2672.18 73
2672.30 66
2672.42 59
2672.54 54
2672.65 50
2672.77 49
2672.89 48
2673.01 49
2673.13 50
2673.25 51
2673.37 50
2673.48 49
2673.60 46
2673.72 43
2673.84 41
2673.96 38
2674.08 37
2674.20 35
2674.32 33
2674.43 31
2674.55 27
2674.67 23
2674.79 19
2674.91 16
2675.03 14
2675.15 15
2675.27 17
2675.38 21
2675.50 25
2675.62 29
2675.74 32
2675.86 33
2675.98 32
2676.10 28
2676.22 24
2676.33 19
2676.45 15
2676.57 11
2676.69 9
2676.81 9
2676.93 11
2677.05 13
2677.17 17
2677.28 21
2677.40 25
2677.52 28
2677.64 29
2677.76 29
2677.88 28
2678.00 28
2678.12 27
2678.23 28
2678.35 28
2678.47 29
2678.59 29
2678.71 28
2678.83 26
2678.95 22
2679.07 19
2679.18 17
2679.30 16
2679.42 16
2679.54 17
2679.66 18
2679.78 18
2679.90 18
2680.02 18
2680.14 18
2680.25 19
2680.37 20
2680.49 21
2680.61 24
2680.73 26
2680.85 30
2680.97 35
2681.09 40
2681.20 47
2681.32 55
2681.44 63
2681.56 70
2681.68 75
2681.80 78
2681.92 77
2682.04 75
2682.16 72
2682.27 69
2682.39 67
2682.51 68
2682.63 71
2682.75 76
2682.87 81
2682.99 87
2683.11 90
2683.23 92
2683.34 91
2683.46 88
2683.58 85
2683.70 82
2683.82 80
2683.94 79
2684.06 80
2684.18 81
2684.30 82
2684.41 82
2684.53 81
2684.65 81
2684.77 81
2684.89 82
2685.01 84
2685.13 86
2685.25 87
2685.37 87
2685.49 85
2685.60 81
2685.72 76
2685.84 72
2685.96 68
2686.08 66
2686.20 65
2686.32 65
2686.44 65
2686.56 64
2686.68 62
2686.79 58
2686.91 54
2687.03 50
2687.15 47
2687.27 45
2687.39 43
2687.51 42
2687.63 40
2687.75 38
2687.86 34
2687.98 30
2688.10 25
2688.22 21
2688.34 19
2688.46 18
2688.58 19
2688.70 20
2688.82 21
2688.94 21
2689.06 19
2689.17 16
2689.29 11
2689.41 6
2689.53 0
2689.65 0
2689.77 0
2689.89 0
2690.01 0
2690.13 0
2690.25 0
2690.36 0
2690.48 0
2690.60 4
2690.72 8
2690.84 11
2690.96 14
2691.08 17
2691.20 19
2691.32 21
2691.44 23
2691.56 26
2691.67 30
2691.79 35
2691.91 42
2692.03 50
2692.15 58
2692.27 66
2692.39 74
2692.51 79
2692.63 81
2692.75 81
2692.87 77
2692.98 72
2693.10 64
2693.22 55
2693.34 45
2693.46 36
2693.58 28
2693.70 21
2693.82 15
2693.94 11
2694.06 7
2694.18 4
2694.29 2
2694.41 1
2694.53 1
2694.65 1
2694.77 3
2694.89 5
2695.01 8
2695.13 11
2695.25 13
2695.37 14
2695.49 15
2695.61 15
2695.72 14
2695.84 11
2695.96 8
2696.08 4
2696.20 2
2696.32 0
2696.44 1
2696.56 3
2696.68 6
2696.80 10
2696.92 14
2697.04 18
2697.16 20
2697.27 22
2697.39 24
2697.51 26
2697.63 29
2697.75 34
2697.87 38
2697.99 42
2698.11 46
2698.23 48
2698.35 48
2698.47 48
2698.59 46
2698.71 44
2698.82 42
2698.94 39
2699.06 37
2699.18 35
2699.30 33
2699.42 32
2699.54 32
2699.66 31
2699.78 31
2699.90 31
2700.02 30
2700.14 27
2700.26 25
2700.37 23
2700.49 21
2700.61 22
2700.73 24
2700.85 28
2700.97 33
2701.09 37
2701.21 39
2701.33 39
2701.45 37
2701.57 32
2701.69 27
2701.81 23
2701.93 19
2702.04 17
2702.16 17
2702.28 18
2702.40 21
2702.52 23
2702.64 26
2702.76 27
2702.88 28
2703.00 28
2703.12 27
2703.24 25
2703.36 23
2703.48 21
2703.60 19
2703.72 18
2703.83 16
2703.95 14
2704.07 13
2704.19 12
2704.31 11
2704.43 10
2704.55 8
2704.67 7
2704.79 5
2704.91 3
2705.03 1
2705.15 0
2705.27 0
2705.39 0
2705.51 0
2705.63 0
2705.74 0
2705.86 0
2705.98 2
2706.10 3
2706.22 3
2706.34 4
2706.46 4
2706.58 5
2706.70 6
2706.82 9
2706.94 13
2707.06 17
2707.18 20
2707.30 22
2707.42 23
2707.54 22
2707.66 20
2707.78 17
2707.89 13
2708.01 10
2708.13 8
2708.25 6
2708.37 7
2708.49 8
2708.61 10
2708.73 13
2708.85 14
2708.97 15
2709.09 15
2709.21 13
2709.33 11
2709.45 8
2709.57 7
2709.69 7
2709.81 8
2709.93 12
2710.04 16
2710.16 21
2710.28 26
2710.40 30
2710.52 33
2710.64 35
2710.76 36
2710.88 38
2711.00 40
2711.12 42
2711.24 43
2711.36 45
2711.48 46
2711.60 47
2711.72 46
2711.84 45
2711.96 43
2712.08 40
2712.20 36
2712.32 31
2712.44 27
2712.55 24
2712.67 22
2712.79 21
2712.91 22
2713.03 23
2713.15 24
2713.27 23
2713.39 22
2713.51 18
2713.63 14
2713.75 10
2713.87 8
2713.99 8
2714.11 12
2714.23 18
2714.35 26
2714.47 35
2714.59 43
2714.71 49
2714.83 51
2714.95 50
2715.07 46
2715.19 39
2715.31 30
2715.42 22
2715.54 15
2715.66 10
2715.78 6
2715.90 5
2716.02 5
2716.14 5
2716.26 6
2716.38 7
2716.50 8
2716.62 10
2716.74 12
2716.86 14
2716.98 17
2717.10 20
2717.22 21
2717.34 22
2717.46 22
2717.58 22
2717.70 22
2717.82 23
2717.94 25
2718.06 29
2718.18 34
2718.30 40
2718.42 46
2718.54 52
2718.66 57
2718.77 61
2718.89 64
2719.01 66
2719.13 68
2719.25 68
2719.37 68
2719.49 67
2719.61 64
2719.73 60
2719.85 54
2719.97 46
2720.09 37
2720.21 27
2720.33 16
2720.45 6
2720.57 0
2720.69 0
2720.81 0
2720.93 0
2721.05 0
2721.17 2
2721.29 11
2721.41 22
2721.53 32
2721.65 40
2721.77 47
2721.89 51
2722.01 52
2722.13 52
2722.25 51
2722.37 49
2722.49 47
2722.61 46
2722.73 46
2722.85 45
2722.97 44
2723.09 42
2723.21 39
2723.32 36
2723.44 33
2723.56 30
2723.68 28
2723.80 27
2723.92 28
2724.04 29
2724.16 31
2724.28 33
2724.40 35
2724.52 37
2724.64 38
2724.76 39
2724.88 40
2725.00 42
2725.12 44
2725.24 46
2725.36 47
2725.48 49
2725.60 49
2725.72 49
2725.84 47
2725.96 45
2726.08 42
2726.20 38
2726.32 34
2726.44 30
2726.56 26
2726.68 23
2726.80 23
2726.92 24
2727.04 27
2727.16 32
2727.28 39
2727.40 47
2727.52 55
2727.64 62
2727.76 69
2727.88 73
2728.00 75
2728.12 75
2728.24 73
2728.36 70
2728.48 66
2728.60 62
2728.72 58
2728.84 54
2728.96 50
2729.08 47
2729.20 44
2729.32 42
2729.44 41
2729.56 41
2729.68 43
2729.80 46
2729.92 48
2730.04 49
2730.16 48
2730.28 44
2730.40 40
2730.52 35
2730.64 30
2730.76 27
2730.88 25
2731.00 25
2731.12 27
2731.24 30
2731.36 33
2731.48 36
2731.60 38
2731.72 40
2731.84 40
2731.96 40
2732.08 39
2732.20 38
2732.32 36
2732.44 35
2732.56 33
2732.68 32
2732.80 31
2732.92 29
2733.04 27
2733.16 26
2733.28 24
2733.40 23
2733.52 21
2733.64 19
2733.76 16
2733.88 12
2734.00 6
2734.12 1
2734.24 0
2734.36 0
2734.48 0
2734.60 0
2734.72 0
2734.84 0
2734.96 0
2735.08 0
2735.20 6
2735.32 12
2735.44 19
2735.56 25
2735.68 32
2735.80 37
2735.92 42
2736.04 45
2736.16 48
2736.28 50
2736.40 52
2736.52 54
2736.64 56
2736.76 59
2736.88 61
2737.00 62
2737.12 61
2737.24 59
2737.36 54
2737.48 49
2737.60 43
2737.72 38
2737.84 33
2737.96 30
2738.08 27
2738.20 24
2738.32 21
2738.44 18
2738.56 14
2738.68 10
2738.80 5
2738.92 1
2739.04 0
2739.16 0
2739.28 0
2739.40 0
2739.52 0
2739.64 0
2739.76 1
2739.88 4
2740.00 8
2740.12 12
2740.24 17
2740.36 22
2740.48 27
2740.60 30
2740.72 32
2740.84 32
2740.96 30
2741.08 27
2741.20 23
2741.32 19
2741.44 18
2741.56 18
2741.68 20
2741.80 25
2741.92 31
2742.04 37
2742.16 43
2742.28 49
2742.40 54
2742.52 59
2742.64 64
2742.76 70
2742.88 76
2743.00 83
2743.13 88
2743.25 93
2743.37 95
2743.49 95
2743.61 92
2743.73 86
2743.85 79
2743.97 71
2744.09 63
2744.21 55
2744.33 47
2744.45 40
2744.57 33
2744.69 27
2744.81 21
2744.93 17
2745.05 13
2745.17 11
2745.29 9
2745.41 9
2745.53 10
2745.65 12
2745.77 15
2745.89 19
2746.01 24
2746.13 28
2746.25 32
2746.37 33
2746.49 33
2746.61 31
2746.73 26
2746.85 21
2746.97 16
2747.09 11
2747.21 8
2747.33 7
2747.45 8
2747.58 10
2747.70 13
2747.82 17
2747.94 21
2748.06 25
2748.18 31
2748.30 37
2748.42 44
2748.54 51
2748.66 59
2748.78 65
2748.90 70
2749.02 74
2749.14 75
2749.26 74
2749.38 71
2749.50 68
2749.62 63
2749.74 60
2749.86 57
2749.98 55
2750.10 55
2750.22 56
2750.34 56
2750.46 57
2750.58 56
2750.70 54
2750.82 51
2750.94 47
2751.07 44
2751.19 41
2751.31 40
2751.43 39
2751.55 38
2751.67 37
2751.79 35
2751.91 33
2752.03 29
2752.15 26
2752.27 23
2752.39 21
2752.51 20
2752.63 20
2752.75 19
2752.87 18
2752.99 15
2753.11 12
2753.23 8
2753.35 4
2753.47 1
2753.59 0
2753.71 0
2753.84 0
2753.96 0
2754.08 2
2754.20 5
2754.32 9
2754.44 14
2754.56 18
2754.68 22
2754.80 26
2754.92 29
2755.04 32
2755.16 34
2755.28 36
2755.40 37
2755.52 38
2755.64 37
2755.76 36
2755.88 34
2756.00 32
2756.12 29
2756.24 25
2756.37 21
2756.49 15
2756.61 10
2756.73 4
2756.85 0
2756.97 0
2757.09 0
2757.21 2
2757.33 8
2757.45 17
2757.57 27
2757.69 38
2757.81 48
2757.93 57
2758.05 64
2758.17 70
2758.29 74
2758.41 76
2758.53 76
2758.66 75
2758.78 74
2758.90 71
2759.02 68
2759.14 64
2759.26 60
2759.38 55
2759.50 50
2759.62 45
2759.74 40
2759.86 35
2759.98 30
2760.10 25
2760.22 21
2760.34 18
2760.46 14
2760.58 12
2760.71 11
2760.83 11
2760.95 12
2761.07 16
2761.19 20
2761.31 26
2761.43 31
2761.55 35
2761.67 38
2761.79 40
2761.91 40
2762.03 39
2762.15 38
2762.27 37
2762.39 35
2762.51 33
2762.64 30
2762.76 27
2762.88 23
2763.00 20
2763.12 18
2763.24 16
2763.36 15
2763.48 14
2763.60 13
2763.72 11
2763.84 10
2763.96 9
2764.08 11
2764.20 16
2764.32 22
2764.45 31
2764.57 40
2764.69 49
2764.81 57
2764.93 62
2765.05 66
2765.17 68
2765.29 67
2765.41 65
2765.53 63
2765.65 60
2765.77 58
2765.89 58
2766.01 60
2766.14 64
2766.26 69
2766.38 74
2766.50 78
2766.62 80
2766.74 79
2766.86 76
2766.98 72
2767.10 68
2767.22 67
2767.34 68
2767.46 72
2767.58 79
2767.70 87
2767.83 95
2767.95 102
2768.07 106
2768.19 106
2768.31 103
2768.43 98
2768.55 90
2768.67 82
2768.79 74
2768.91 67
2769.03 61
2769.15 55
2769.27 50
2769.40 46
2769.52 41
2769.64 36
2769.76 31
2769.88 25
2770.00 20
2770.12 15
2770.24 10
2770.36 5
2770.48 1
2770.60 0
2770.72 0
2770.85 0
2770.97 0
2771.09 1
2771.21 6
2771.33 12
2771.45 19
2771.57 27
2771.69 34
2771.81 41
2771.93 47
2772.05 52
2772.17 56
2772.30 58
2772.42 60
2772.54 61
2772.66 62
2772.78 62
2772.90 61
2773.02 60
2773.14 58
2773.26 55
2773.38 51
2773.50 46
2773.62 38
2773.75 30
2773.87 20
2773.99 11
2774.11 2
2774.23 0
2774.35 0
2774.47 0
2774.59 0
2774.71 0
2774.83 5
2774.95 12
2775.08 19
2775.20 25
2775.32 31
2775.44 36
2775.56 41
2775.68 46
2775.80 51
2775.92 55
2776.04 58
2776.16 61
2776.29 62
2776.41 61
2776.53 60
2776.65 57
2776.77 53
2776.89 49
2777.01 46
2777.13 44
2777.25 44
2777.37 45
2777.49 47
2777.62 50
2777.74 53
2777.86 56
2777.98 59
2778.10 62
2778.22 65
2778.34 68
2778.46 72
2778.58 76
2778.70 80
2778.83 83
2778.95 83
2779.07 81
2779.19 77
2779.31 71
2779.43 65
2779.55 58
2779.67 54
2779.79 51
2779.91 49
2780.04 48
2780.16 47
2780.28 46
2780.40 45
2780.52 43
2780.64 41
2780.76 39
2780.88 38
2781.00 37
2781.12 36
2781.25 35
2781.37 35
2781.49 36
2781.61 37
2781.73 39
2781.85 41
2781.97 42
2782.09 41
2782.21 39
2782.34 35
2782.46 30
2782.58 25
2782.70 22
2782.82 20
2782.94 20
2783.06 20
2783.18 22
2783.30 22
2783.43 22
2783.55 19
2783.67 16
2783.79 11
2783.91 6
2784.03 1
2784.15 0
2784.27 0
2784.39 0
2784.52 0
2784.64 0
2784.76 0
2784.88 0
2785.00 0
2785.12 6
2785.24 16
2785.36 27
2785.48 37
2785.61 46
2785.73 53
2785.85 57
2785.97 59
2786.09 58
2786.21 55
2786.33 52
2786.45 48
2786.57 45
2786.70 41
2786.82 38
2786.94 35
2787.06 32
2787.18 29
2787.30 26
2787.42 24
2787.54 22
2787.67 22
2787.79 22
2787.91 24
2788.03 27
2788.15 30
2788.27 34
2788.39 37
2788.51 40
2788.64 43
2788.76 46
2788.88 48
2789.00 50
2789.12 53
2789.24 54
2789.36 55
2789.48 54
2789.60 53
2789.73 51
2789.85 48
2789.97 46
2790.09 44
2790.21 43
2790.33 41
2790.45 40
2790.57 39
2790.70 38
2790.82 37
2790.94 37
2791.06 38
2791.18 39
2791.30 41
2791.42 42
2791.54 43
2791.67 44
2791.79 43
2791.91 42
2792.03 40
2792.15 38
2792.27 37
2792.39 36
2792.52 36
2792.64 38
2792.76 40
2792.88 44
2793.00 47
2793.12 49
2793.24 50
2793.36 49
2793.49 46
2793.61 42
2793.73 38
2793.85 34
2793.97 31
2794.09 29
2794.21 28
2794.33 29
2794.46 31
2794.58 34
2794.70 39
2794.82 44
2794.94 51
2795.06 58
2795.18 65
2795.31 71
2795.43 74
2795.55 76
2795.67 75
2795.79 73
2795.91 71
2796.03 69
2796.16 68
2796.28 69
2796.40 70
2796.52 72
2796.64 74
2796.76 73
2796.88 71
2797.00 67
2797.13 62
2797.25 55
2797.37 49
2797.49 43
2797.61 40
2797.73 40
2797.85 42
2797.98 46
2798.10 52
2798.22 58
2798.34 64
2798.46 69
2798.58 73
2798.70 75
2798.83 76
2798.95 77
2799.07 78
2799.19 78
2799.31 78
2799.43 78
2799.55 76
2799.68 73
2799.80 68
2799.92 62
2800.04 55
2800.16 48
2800.28 42
2800.41 38
2800.53 35
2800.65 33
2800.77 33
2800.89 34
2801.01 36
2801.13 37
2801.26 38
2801.38 38
2801.50 38
2801.62 36
2801.74 34
2801.86 33
2801.98 33
2802.11 34
2802.23 37
2802.35 40
2802.47 43
2802.59 46
2802.71 47
2802.83 47
2802.96 46
2803.08 43
2803.20 40
2803.32 38
2803.44 35
2803.56 34
2803.69 34
2803.81 35
2803.93 36
2804.05 38
2804.17 40
2804.29 42
2804.41 42
2804.54 40
2804.66 37
2804.78 31
2804.90 25
2805.02 18
2805.14 12
2805.27 8
2805.39 6
2805.51 5
2805.63 7
2805.75 9
2805.87 12
2806.00 15
2806.12 19
2806.24 22
2806.36 26
2806.48 30
2806.60 36
2806.72 43
2806.85 52
2806.97 63
2807.09 73
2807.21 84
2807.33 94
2807.45 103
2807.58 110
2807.70 117
2807.82 125
2807.94 132
2808.06 141
2808.18 151
2808.31 160
2808.43 168
2808.55 173
2808.67 176
2808.79 174
2808.91 170
2809.04 165
2809.16 159
2809.28 153
2809.40 148
2809.52 144
2809.64 139
2809.77 133
2809.89 125
2810.01 115
2810.13 105
2810.25 95
2810.37 85
2810.50 77
2810.62 71
2810.74 66
2810.86 63
2810.98 61
2811.10 59
2811.23 57
2811.35 55
2811.47 54
2811.59 53
2811.71 52
2811.83 53
2811.96 54
2812.08 55
2812.20 56
2812.32 58
2812.44 58
2812.57 58
2812.69 58
2812.81 59
2812.93 60
2813.05 62
2813.17 64
2813.30 67
2813.42 69
2813.54 70
2813.66 69
2813.78 66
2813.90 63
2814.03 60
2814.15 57
2814.27 55
2814.39 55
2814.51 56
2814.63 57
2814.76 59
2814.88 60
2815.00 61
2815.12 62
2815.24 63
2815.37 65
2815.49 66
2815.61 67
2815.73 67
2815.85 66
2815.97 64
2816.10 61
2816.22 58
2816.34 54
2816.46 52
2816.58 50
2816.71 50
2816.83 50
2816.95 50
2817.07 51
2817.19 51
2817.31 52
2817.44 53
2817.56 56
2817.68 59
2817.80 64
2817.92 69
2818.05 73
2818.17 76
2818.29 77
2818.41 76
2818.53 71
2818.65 66
2818.78 59
2818.90 54
2819.02 49
2819.14 46
2819.26 45
2819.39 46
2819.51 47
2819.63 48
2819.75 49
2819.87 49
2820.00 49
2820.12 49
2820.24 49
2820.36 48
2820.48 48
2820.61 47
2820.73 46
2820.85 45
2820.97 44
2821.09 43
2821.21 43
2821.34 43
2821.46 44
2821.58 45
2821.70 46
2821.82 46
2821.95 46
2822.07 45
2822.19 43
2822.31 42
2822.43 40
2822.56 40
2822.68 41
2822.80 43
2822.92 45
2823.04 49
2823.17 51
2823.29 53
2823.41 53
2823.53 52
2823.65 49
2823.78 46
2823.90 44
2824.02 42
2824.14 42
2824.26 44
2824.39 48
2824.51 52
2824.63 55
2824.75 58
2824.87 59
2825.00 58
2825.12 55
2825.24 51
2825.36 47
2825.48 43
2825.61 42
2825.73 43
2825.85 48
2825.97 54
2826.09 62
2826.22 70
2826.34 76
2826.46 79
2826.58 79
2826.70 76
2826.83 70
2826.95 64
2827.07 58
2827.19 53
2827.31 48
2827.44 45
2827.56 41
2827.68 38
2827.80 34
2827.92 29
2828.05 24
2828.17 18
2828.29 13
2828.41 8
2828.53 4
2828.66 1
2828.78 0
2828.90 0
2829.02 0
2829.14 0
2829.27 0
2829.39 0
2829.51 0
2829.63 0
2829.76 0
2829.88 2
2830.00 4
2830.12 5
2830.24 5
2830.37 5
2830.49 3
2830.61 0
2830.73 0
2830.85 0
2830.98 0
2831.10 0
2831.22 1
2831.34 8
2831.47 15
2831.59 21
2831.71 27
2831.83 30
2831.95 31
2832.08 31
2832.20 30
2832.32 28
2832.44 27
2832.56 28
2832.69 29
2832.81 31
2832.93 33
2833.05 35
2833.18 36
2833.30 36
2833.42 36
2833.54 35
2833.66 35
2833.79 36
2833.91 37
2834.03 37
2834.15 38
2834.27 37
2834.40 36
2834.52 34
2834.64 33
2834.76 33
2834.89 35
2835.01 38
2835.13 43
2835.25 49
2835.37 55
2835.50 60
2835.62 63
2835.74 65
2835.86 65
2835.99 64
2836.11 62
2836.23 60
2836.35 59
2836.47 59
2836.60 60
2836.72 62
2836.84 65
2836.96 66
2837.09 67
2837.21 66
2837.33 63
2837.45 59
2837.58 55
2837.70 52
2837.82 50
2837.94 49
2838.06 51
2838.19 53
2838.31 57
2838.43 61
2838.55 65
2838.68 68
2838.80 70
2838.92 71
2839.04 70
2839.17 68
2839.29 65
2839.41 62
2839.53 59
2839.65 57
2839.78 57
2839.90 60
2840.02 64
2840.14 69
2840.27 74
2840.39 78
2840.51 81
2840.63 81
2840.76 78
2840.88 73
2841.00 68
2841.12 61
2841.24 56
2841.37 52
2841.49 49
2841.61 48
2841.73 49
2841.86 50
2841.98 53
2842.10 57
2842.22 62
2842.35 67
2842.47 71
2842.59 74
2842.71 75
2842.84 73
2842.96 70
2843.08 64
2843.20 57
2843.32 49
2843.45 40
2843.57 31
2843.69 23
2843.81 16
2843.94 11
2844.06 9
2844.18 10
2844.30 14
2844.43 19
2844.55 26
2844.67 33
2844.79 40
2844.92 45
2845.04 50
2845.16 53
2845.28 57
2845.41 59
2845.53 62
2845.65 63
2845.77 63
2845.90 62
2846.02 61
2846.14 59
2846.26 57
2846.39 57
2846.51 56
2846.63 57
2846.75 57
2846.88 57
2847.00 57
2847.12 55
2847.24 53
2847.37 52
2847.49 50
2847.61 49
2847.73 48
2847.86 48
2847.98 48
2848.10 48
2848.22 47
2848.35 45
2848.47 42
2848.59 40
2848.71 37
2848.84 36
2848.96 35
2849.08 36
2849.20 37
2849.33 39
2849.45 41
2849.57 43
2849.69 44
2849.82 43
2849.94 42
2850.06 40
2850.18 39
2850.31 38
2850.43 39
2850.55 42
2850.67 46
2850.80 52
2850.92 58
2851.04 63
2851.16 68
2851.29 72
2851.41 75
2851.53 78
2851.65 82
2851.78 85
2851.90 86
2852.02 85
2852.14 81
2852.27 74
2852.39 65
2852.51 54
2852.63 44
2852.76 35
2852.88 28
2853.00 25
2853.13 25
2853.25 27
2853.37 30
2853.49 35
2853.62 41
2853.74 46
2853.86 50
2853.98 52
2854.11 53
2854.23 51
2854.35 47
2854.47 41
2854.60 33
2854.72 26
2854.84 21
2854.96 18
2855.09 18
2855.21 22
2855.33 28
2855.45 35
2855.58 42
2855.70 47
2855.82 50
2855.95 50
2856.07 49
2856.19 46
2856.31 44
2856.44 41
2856.56 39
2856.68 37
2856.80 34
2856.93 32
2857.05 29
2857.17 25
2857.30 23
2857.42 21
2857.54 21
2857.66 22
2857.79 25
2857.91 27
2858.03 29
2858.15 30
2858.28 30
2858.40 29
2858.52 28
2858.64 28
2858.77 30
2858.89 32
2859.01 36
2859.14 41
2859.26 45
2859.38 49
2859.50 51
2859.63 51
2859.75 49
2859.87 47
2860.00 44
2860.12 40
2860.24 37
2860.36 34
2860.49 31
2860.61 28
2860.73 26
2860.85 25
2860.98 24
2861.10 24
2861.22 24
2861.35 24
2861.47 24
2861.59 22
2861.71 20
2861.84 16
2861.96 12
2862.08 7
2862.21 1
2862.33 0
2862.45 0
2862.57 0
2862.70 0
2862.82 0
2862.94 0
2863.06 0
2863.19 0
2863.31 6
2863.43 12
2863.56 17
2863.68 20
2863.80 22
2863.92 22
2864.05 21
2864.17 20
2864.29 20
2864.42 21
2864.54 23
2864.66 28
2864.78 34
2864.91 41
2865.03 49
2865.15 56
2865.28 63
2865.40 68
2865.52 72
2865.64 74
2865.77 74
2865.89 73
2866.01 71
2866.14 68
2866.26 67
2866.38 66
2866.50 67
2866.63 69
2866.75 72
2866.87 74
2867.00 75
2867.12 76
2867.24 75
2867.37 73
2867.49 70
2867.61 67
2867.73 65
2867.86 62
2867.98 60
2868.10 57
2868.23 55
2868.35 52
2868.47 49
2868.59 46
2868.72 42
2868.84 39
2868.96 36
2869.09 33
2869.21 31
2869.33 29
2869.45 28
2869.58 28
2869.70 30
2869.82 34
2869.95 39
2870.07 45
2870.19 51
2870.32 57
2870.44 63
2870.56 68
2870.68 72
2870.81 76
2870.93 80
2871.05 85
2871.18 90
2871.30 96
2871.42 102
2871.55 108
2871.67 113
2871.79 117
2871.91 121
2872.04 124
2872.16 128
2872.28 132
2872.41 137
2872.53 143
2872.65 151
2872.78 159
2872.90 168
2873.02 177
2873.14 185
2873.27 191
2873.39 194
2873.51 195
2873.64 193
2873.76 188
2873.88 182
2874.01 176
2874.13 172
2874.25 170
2874.38 172
2874.50 176
2874.62 183
2874.74 192
2874.87 199
2874.99 204
2875.11 206
2875.24 204
2875.36 199
2875.48 192
2875.61 183
2875.73 173
2875.85 165
2875.98 158
2876.10 152
2876.22 149
2876.34 147
2876.47 147
2876.59 148
2876.71 150
2876.84 153
2876.96 156
2877.08 160
2877.21 163
2877.33 165
2877.45 166
2877.58 166
2877.70 164
2877.82 161
2877.95 157
2878.07 151
2878.19 143
2878.31 134
2878.44 123
2878.56 111
2878.68 98
2878.81 86
2878.93 76
2879.05 69
2879.18 65
2879.30 66
2879.42 68
2879.55 72
2879.67 76
2879.79 77
2879.92 77
2880.04 74
2880.16 70
2880.29 64
2880.41 60
2880.53 56
2880.65 53
2880.78 52
2880.90 52
2881.02 53
2881.15 56
2881.27 60
2881.39 65
2881.52 72
2881.64 79
2881.76 87
2881.89 94
2882.01 101
2882.13 105
2882.26 108
2882.38 108
2882.50 106
2882.63 101
2882.75 95
2882.87 87
2883.00 79
2883.12 71
2883.24 65
2883.37 59
2883.49 56
2883.61 55
2883.74 57
2883.86 60
2883.98 66
2884.11 74
2884.23 82
2884.35 91
2884.48 98
2884.60 103
2884.72 106
2884.84 107
2884.97 105
2885.09 100
2885.21 94
2885.34 86
2885.46 78
2885.58 70
2885.71 64
2885.83 60
2885.95 59
2886.08 62
2886.20 67
2886.32 74
2886.45 82
2886.57 89
2886.69 94
2886.82 97
2886.94 96
2887.06 92
2887.19 86
2887.31 80
2887.43 74
2887.56 70
2887.68 68
2887.80 66
2887.93 66
2888.05 67
2888.17 67
2888.30 68
2888.42 68
2888.54 69
2888.67 71
2888.79 73
2888.91 76
2889.04 80
2889.16 83
2889.28 86
2889.41 88
2889.53 88
2889.66 87
2889.78 83
2889.90 79
2890.03 74
2890.15 70
2890.27 68
2890.40 67
2890.52 69
2890.64 73
2890.77 78
2890.89 83
2891.01 87
2891.14 89
2891.26 90
2891.38 88
2891.51 85
2891.63 81
2891.75 78
2891.88 75
2892.00 73
2892.12 71
2892.25 69
2892.37 66
2892.49 62
2892.62 57
2892.74 51
2892.86 43
2892.99 37
2893.11 31
2893.23 27
2893.36 25
2893.48 26
2893.60 28
2893.73 32
2893.85 36
2893.98 39
2894.10 42
2894.22 44
2894.35 45
2894.47 44
2894.59 43
2894.72 41
2894.84 39
2894.96 37
2895.09 36
2895.21 37
2895.33 40
2895.46 44
2895.58 50
2895.70 56
2895.83 63
2895.95 69
2896.07 74
2896.20 77
2896.32 79
2896.45 81
2896.57 82
2896.69 83
2896.82 83
2896.94 84
2897.06 83
2897.19 81
2897.31 79
2897.43 76
2897.56 73
2897.68 71
2897.80 69
2897.93 66
2898.05 63
2898.18 59
2898.30 54
2898.42 48
2898.55 42
2898.67 36
2898.79 32
2898.92 29
2899.04 28
2899.16 29
2899.29 31
2899.41 34
2899.53 39
2899.66 46
2899.78 53
2899.91 61
2900.03 69
2900.15 75
2900.28 81
2900.40 86
2900.52 89
2900.65 92
2900.77 96
2900.89 99
2901.02 103
2901.14 106
2901.27 108
2901.39 109
2901.51 110
2901.64 109
2901.76 109
2901.88 108
2902.01 108
2902.13 108
2902.25 108
2902.38 107
2902.50 104
2902.63 100
2902.75 95
2902.87 89
2903.00 83
2903.12 77
2903.24 71
2903.37 67
2903.49 64
2903.61 62
2903.74 63
2903.86 64
2903.99 68
2904.11 73
2904.23 79
2904.36 85
2904.48 90
2904.60 95
2904.73 97
2904.85 98
2904.98 96
2905.10 92
2905.22 87
2905.35 81
2905.47 75
2905.59 69
2905.72 63
2905.84 58
2905.97 55
2906.09 52
2906.21 50
2906.34 49
2906.46 48
2906.58 46
2906.71 45
2906.83 42
2906.96 40
2907.08 37
2907.20 35
2907.33 33
2907.45 32
2907.57 32
2907.70 32
2907.82 32
2907.95 31
2908.07 30
2908.19 28
2908.32 25
2908.44 23
2908.56 21
2908.69 20
2908.81 19
2908.94 20
2909.06 21
2909.18 23
2909.31 25
2909.43 27
2909.55 27
2909.68 27
2909.80 26
2909.93 24
2910.05 20
2910.17 15
2910.30 10
2910.42 5
2910.55 0
2910.67 0
2910.79 0
2910.92 0
2911.04 0
2911.16 0
2911.29 0
2911.41 0
2911.54 1
2911.66 3
2911.78 5
2911.91 7
2912.03 9
2912.16 10
2912.28 11
2912.40 11
2912.53 9
2912.65 8
2912.77 6
2912.90 4
2913.02 3
2913.15 3
2913.27 4
2913.39 6
2913.52 10
2913.64 16
2913.77 24
2913.89 33
2914.01 43
2914.14 53
2914.26 63
2914.39 71
2914.51 78
2914.63 81
2914.76 82
2914.88 80
2915.01 77
2915.13 73
2915.25 68
2915.38 63
2915.50 58
2915.62 54
2915.75 51
2915.87 47
2916.00 45
2916.12 44
2916.24 43
2916.37 44
2916.49 46
2916.62 50
2916.74 55
2916.86 62
2916.99 70
2917.11 78
2917.24 86
2917.36 92
2917.48 97
2917.61 100
2917.73 101
2917.86 100
2917.98 97
2918.10 93
2918.23 87
2918.35 79
2918.48 71
2918.60 63
2918.72 56
2918.85 50
2918.97 47
2919.10 45
2919.22 46
2919.34 48
2919.47 49
2919.59 50
2919.72 49
2919.84 46
2919.96 40
2920.09 33
2920.21 25
2920.34 18
2920.46 12
2920.58 9
2920.71 9
2920.83 11
2920.96 14
2921.08 18
2921.20 22
2921.33 24
2921.45 25
2921.58 25
2921.70 23
2921.83 20
2921.95 16
2922.07 12
2922.20 9
2922.32 8
2922.45 11
2922.57 16
2922.69 24
2922.82 35
2922.94 47
2923.07 58
2923.19 68
2923.31 74
2923.44 77
2923.56 75
2923.69 69
2923.81 60
2923.93 50
2924.06 39
2924.18 30
2924.31 23
2924.43 18
2924.56 15
2924.68 14
2924.80 14
2924.93 16
2925.05 18
2925.18 20
2925.30 21
2925.42 23
2925.55 24
2925.67 24
2925.80 24
2925.92 24
2926.05 23
2926.17 23
2926.29 23
2926.42 25
2926.54 27
2926.67 31
2926.79 35
2926.91 40
2927.04 45
2927.16 50
2927.29 54
2927.41 58
2927.54 62
2927.66 65
2927.78 70
2927.91 75
2928.03 82
2928.16 88
2928.28 93
2928.40 97
2928.53 97
2928.65 95
2928.78 91
2928.90 85
2929.03 78
2929.15 71
2929.27 65
2929.40 61
2929.52 57
2929.65 54
2929.77 51
2929.90 48
2930.02 45
2930.14 42
2930.27 40
2930.39 39
2930.52 41
2930.64 44
2930.77 49
2930.89 55
2931.01 61
2931.14 66
2931.26 69
2931.39 71
2931.51 71
2931.64 70
2931.76 69
2931.88 67
2932.01 64
2932.13 60
2932.26 55
2932.38 49
2932.51 43
2932.63 36
2932.75 30
2932.88 25
2933.00 23
2933.13 22
2933.25 23
2933.38 26
2933.50 30
2933.62 34
2933.75 39
2933.87 44
2934.00 48
2934.12 52
2934.25 55
2934.37 57
2934.49 57
2934.62 55
2934.74 52
2934.87 47
2934.99 42
2935.12 37
2935.24 33
2935.36 32
2935.49 33
2935.61 38
2935.74 45
2935.86 53
2935.99 61
2936.11 67
2936.24 70
2936.36 70
2936.48 67
2936.61 63
2936.73 58
2936.86 52
2936.98 47
2937.11 42
2937.23 36
2937.35 30
2937.48 25
2937.60 19
2937.73 15
2937.85 12
2937.98 11
2938.10 13
2938.23 18
2938.35 24
2938.47 30
2938.60 37
2938.72 42
2938.85 46
2938.97 48
2939.10 48
2939.22 48
2939.35 48
2939.47 47
2939.59 47
2939.72 46
2939.84 46
2939.97 46
2940.09 46
2940.22 47
2940.34 48
2940.47 50
2940.59 52
2940.71 54
2940.84 56
2940.96 57
2941.09 58
2941.21 58
2941.34 58
2941.46 59
2941.59 61
2941.71 65
2941.84 71
2941.96 78
2942.08 87
2942.21 96
2942.33 105
2942.46 115
2942.58 125
2942.71 134
2942.83 144
2942.96 153
2943.08 161
2943.20 169
2943.33 175
2943.45 180
2943.58 184
2943.70 186
2943.83 189
2943.95 191
2944.08 196
2944.20 202
2944.33 211
2944.45 221
2944.57 233
2944.70 243
2944.82 250
2944.95 254
2945.07 254
2945.20 250
2945.32 243
2945.45 233
2945.57 222
2945.70 211
2945.82 199
2945.94 187
2946.07 176
2946.19 164
2946.32 154
2946.44 144
2946.57 134
2946.69 126
2946.82 120
2946.94 114
2947.07 109
2947.19 104
2947.32 101
2947.44 98
2947.56 96
2947.69 96
2947.81 96
2947.94 97
2948.06 98
2948.19 99
2948.31 100
2948.44 100
2948.56 100
2948.69 99
2948.81 97
2948.94 95
2949.06 91
2949.18 87
2949.31 82
2949.43 77
2949.56 73
2949.68 69
2949.81 67
2949.93 66
2950.06 66
2950.18 67
2950.31 68
2950.43 69
2950.56 70
2950.68 71
2950.81 72
2950.93 72
2951.06 72
2951.18 70
2951.30 68
2951.43 64
2951.55 60
2951.68 57
2951.80 53
2951.93 52
2952.05 51
2952.18 53
2952.30 55
2952.43 58
2952.55 61
2952.68 62
2952.80 62
2952.93 61
2953.05 59
2953.18 56
2953.30 53
2953.42 50
2953.55 48
2953.67 46
2953.80 45
2953.92 44
2954.05 42
2954.17 40
2954.30 39
2954.42 38
2954.55 37
2954.67 38
2954.80 38
2954.92 39
2955.05 40
2955.17 40
2955.30 40
2955.42 41
2955.55 43
2955.67 47
2955.80 54
2955.92 62
2956.04 70
2956.17 79
2956.29 86
2956.42 91
2956.54 94
2956.67 94
2956.79 92
2956.92 90
2957.04 86
2957.17 84
2957.29 84
2957.42 85
2957.54 88
2957.67 92
2957.79 95
2957.92 97
2958.04 96
2958.17 93
2958.29 88
2958.42 83
2958.54 79
2958.67 76
2958.79 76
2958.92 78
2959.04 82
2959.17 87
2959.29 93
2959.42 98
2959.54 102
2959.67 104
2959.79 105
2959.91 103
2960.04 100
2960.16 94
2960.29 87
2960.41 80
2960.54 73
2960.66 67
2960.79 63
2960.91 62
2961.04 62
2961.16 64
2961.29 67
2961.41 70
2961.54 73
2961.66 77
2961.79 81
2961.91 85
2962.04 90
2962.16 95
2962.29 100
2962.41 104
2962.54 107
2962.66 110
2962.79 113
2962.91 114
2963.04 114
2963.16 114
2963.29 112
2963.41 109
2963.54 106
2963.66 102
2963.79 98
2963.91 95
2964.04 93
2964.16 92
2964.29 93
2964.41 94
2964.54 96
2964.66 97
2964.79 99
2964.91 99
2965.04 97
2965.16 95
2965.29 91
2965.41 87
2965.54 82
2965.66 78
2965.79 75
2965.91 73
2966.04 72
2966.16 71
2966.29 69
2966.41 67
2966.54 64
2966.66 60
2966.79 56
2966.91 53
2967.04 51
2967.16 50
2967.29 52
2967.41 55
2967.54 59
2967.66 64
2967.79 67
2967.91 69
2968.04 68
2968.16 66
2968.29 63
2968.41 60
2968.54 59
2968.66 59
2968.79 63
2968.91 68
2969.04 74
2969.16 80
2969.29 85
2969.41 86
2969.54 85
2969.66 81
2969.79 76
2969.91 69
2970.04 64
2970.16 58
2970.29 55
2970.41 51
2970.54 49
2970.66 46
2970.79 42
2970.91 37
2971.04 31
2971.16 23
2971.29 15
2971.41 7
2971.54 0
2971.67 0
2971.79 0
2971.92 0
2972.04 4
2972.17 11
2972.29 20
2972.42 29
2972.54 36
2972.67 43
2972.79 49
2972.92 55
2973.04 62
2973.17 69
2973.29 76
2973.42 84
2973.54 91
2973.67 98
2973.79 104
2973.92 108
2974.04 110
2974.17 109
2974.29 107
2974.42 103
2974.54 99
2974.67 95
2974.79 91
2974.92 87
2975.04 84
2975.17 80
2975.29 75
2975.42 69
2975.55 63
2975.67 57
2975.80 51
2975.92 46
2976.05 42
2976.17 38
2976.30 37
2976.42 37
2976.55 40
2976.67 45
2976.80 52
2976.92 61
2977.05 72
2977.17 82
2977.30 92
2977.42 99
2977.55 105
2977.67 108
2977.80 109
2977.92 107
2978.05 105
2978.18 102
2978.30 99
2978.43 97
2978.55 94
2978.68 90
2978.80 86
2978.93 80
2979.05 74
2979.18 67
2979.30 60
2979.43 55
2979.55 50
2979.68 48
2979.80 47
2979.93 47
2980.05 48
2980.18 48
2980.31 48
2980.43 46
2980.56 44
2980.68 40
2980.81 37
2980.93 34
2981.06 32
2981.18 31
2981.31 31
2981.43 33
2981.56 35
2981.68 38
2981.81 40
2981.93 42
2982.06 44
2982.19 44
2982.31 45
2982.44 45
2982.56 47
2982.69 50
2982.81 54
2982.94 58
2983.06 62
2983.19 66
2983.31 68
2983.44 70
2983.56 69
2983.69 68
2983.81 67
2983.94 64
2984.07 61
2984.19 57
2984.32 51
2984.44 44
2984.57 36
2984.69 28
2984.82 21
2984.94 17
2985.07 16
2985.19 18
2985.32 22
2985.44 28
2985.57 33
2985.70 37
2985.82 40
2985.95 41
2986.07 42
2986.20 43
2986.32 43
2986.45 41
2986.57 39
2986.70 35
2986.82 29
2986.95 22
2987.08 14
2987.20 6
2987.33 0
2987.45 0
2987.58 0
2987.70 0
2987.83 0
2987.95 0
2988.08 0
2988.20 0
2988.33 1
2988.46 4
2988.58 7
2988.71 9
2988.83 12
2988.96 14
2989.08 16
2989.21 19
2989.33 21
2989.46 24
2989.59 27
2989.71 29
2989.84 31
2989.96 31
2990.09 31
2990.21 30
2990.34 29
2990.46 29
2990.59 29
2990.71 31
2990.84 33
2990.97 36
2991.09 39
2991.22 43
2991.34 46
2991.47 49
2991.59 51
2991.72 53
2991.84 54
2991.97 54
2992.10 54
2992.22 53
2992.35 51
2992.47 48
2992.60 44
2992.72 40
2992.85 36
2992.97 33
2993.10 31
2993.23 31
2993.35 32
2993.48 35
2993.60 38
2993.73 41
2993.85 45
2993.98 47
2994.10 50
2994.23 51
2994.36 53
2994.48 54
2994.61 56
2994.73 58
2994.86 60
2994.98 63
2995.11 66
2995.24 70
2995.36 75
2995.49 79
2995.61 82
2995.74 84
2995.86 84
2995.99 82
2996.11 78
2996.24 73
2996.37 67
2996.49 60
2996.62 54
2996.74 48
2996.87 44
2996.99 42
2997.12 43
2997.25 46
2997.37 51
2997.50 57
2997.62 62
2997.75 65
2997.87 67
2998.00 66
2998.13 64
2998.25 62
2998.38 60
2998.50 59
2998.63 59
2998.75 60
2998.88 61
2999.01 61
2999.13 61
2999.26 61
2999.38 60
2999.51 59
2999.63 59
2999.76 59
2999.89 60
3000.01 60
3000.14 60
3000.26 60
3000.39 60
3000.51 60
3000.64 59
3000.77 58
3000.89 55
3001.02 52
3001.14 48
3001.27 44
3001.39 40
3001.52 38
3001.65 37
3001.77 38
3001.90 39
3002.02 41
3002.15 43
3002.27 45
3002.40 48
3002.53 52
3002.65 59
3002.78 68
3002.90 80
3003.03 93
3003.15 105
3003.28 116
3003.41 124
3003.53 129
3003.66 129
3003.78 126
3003.91 121
3004.04 112
3004.16 102
3004.29 90
3004.41 78
3004.54 66
3004.66 55
3004.79 44
3004.92 35
3005.04 29
3005.17 24
3005.29 22
3005.42 22
3005.55 25
3005.67 30
3005.80 36
3005.92 42
3006.05 47
3006.17 48
3006.30 47
3006.43 44
3006.55 38
3006.68 32
3006.80 26
3006.93 23
3007.06 22
3007.18 24
3007.31 28
3007.43 34
3007.56 39
3007.68 43
3007.81 45
3007.94 44
3008.06 41
3008.19 36
3008.31 30
3008.44 25
3008.57 22
3008.69 21
3008.82 23
3008.94 26
3009.07 31
3009.20 36
3009.32 39
3009.45 42
3009.57 42
3009.70 41
3009.83 40
3009.95 40
3010.08 39
3010.20 40
3010.33 43
3010.45 46
3010.58 51
3010.71 55
3010.83 60
3010.96 64
3011.08 67
3011.21 67
3011.34 66
3011.46 63
3011.59 59
3011.71 54
3011.84 49
3011.97 45
3012.09 40
3012.22 35
3012.34 31
3012.47 28
3012.60 26
3012.72 25
3012.85 26
3012.97 29
3013.10 32
3013.23 35
3013.35 37
3013.48 38
3013.60 39
3013.73 40
3013.86 39
3013.98 39
3014.11 38
3014.23 37
3014.36 35
3014.49 34
3014.61 33
3014.74 33
3014.86 33
3014.99 33
3015.12 34
3015.24 34
3015.37 33
3015.49 32
3015.62 31
3015.75 31
3015.87 33
3016.00 37
3016.12 42
3016.25 49
3016.38 56
3016.50 64
3016.63 71
3016.76 78
3016.88 84
3017.01 89
3017.13 94
3017.26 97
3017.39 99
3017.51 99
3017.64 98
3017.76 94
3017.89 89
3018.02 82
3018.14 75
3018.27 66
3018.39 57
3018.52 48
3018.65 39
3018.77 30
3018.90 23
3019.03 17
3019.15 14
3019.28 13
3019.40 16
3019.53 23
3019.66 32
3019.78 44
3019.91 57
3020.03 69
3020.16 80
3020.29 87
3020.41 91
3020.54 91
3020.66 88
3020.79 82
3020.92 74
3021.04 67
3021.17 59
3021.30 53
3021.42 48
3021.55 44
3021.67 42
3021.80 41
3021.93 41
3022.05 42
3022.18 44
3022.31 47
3022.43 52
3022.56 58
3022.68 65
3022.81 73
3022.94 80
3023.06 87
3023.19 90
3023.31 92
3023.44 90
3023.57 85
3023.69 79
3023.82 71
3023.95 63
3024.07 56
3024.20 50
3024.32 46
3024.45 44
3024.58 45
3024.70 48
3024.83 52
3024.96 57
3025.08 61
3025.21 63
3025.33 63
3025.46 60
3025.59 56
3025.71 50
3025.84 43
3025.97 36
3026.09 29
3026.22 22
3026.34 16
3026.47 10
3026.60 5
3026.72 0
3026.85 0
3026.98 0
3027.10 0
3027.23 0
3027.35 0
3027.48 0
3027.61 0
3027.73 0
3027.86 0
3027.99 3
3028.11 8
3028.24 13
3028.37 20
3028.49 28
3028.62 35
3028.74 41
3028.87 45
3029.00 46
3029.12 46
3029.25 43
3029.38 39
3029.50 34
3029.63 29
3029.75 25
3029.88 21
3030.01 18
3030.13 16
3030.26 14
3030.39 14
3030.51 14
3030.64 15
3030.77 18
3030.89 22
3031.02 27
3031.14 35
3031.27 43
3031.40 51
3031.52 58
3031.65 63
3031.78 66
3031.90 65
3032.03 62
3032.16 57
3032.28 51
3032.41 46
3032.53 42
3032.66 39
3032.79 37
3032.91 36
3033.04 35
3033.17 34
3033.29 33
3033.42 32
3033.55 33
3033.67 36
3033.80 41
3033.93 47
3034.05 54
3034.18 60
3034.30 64
3034.43 66
3034.56 64
3034.68 59
3034.81 51
3034.94 42
3035.06 32
3035.19 23
3035.32 16
3035.44 12
3035.57 10
3035.70 12
3035.82 16
3035.95 22
3036.08 30
3036.20 39
3036.33 48
3036.45 57
3036.58 65
3036.71 73
3036.83 80
3036.96 85
3037.09 89
3037.21 92
3037.34 94
3037.47 96
3037.59 99
3037.72 102
3037.85 105
3037.97 108
3038.10 111
3038.23 112
3038.35 111
3038.48 109
3038.61 105
3038.73 102
3038.86 98
3038.98 94
3039.11 91
3039.24 88
3039.36 86
3039.49 85
3039.62 84
3039.74 83
3039.87 83
3040.00 83
3040.12 85
3040.25 87
3040.38 90
3040.50 93
3040.63 95
3040.76 95
3040.88 94
3041.01 91
3041.14 86
3041.26 82
3041.39 78
3041.52 75
3041.64 73
3041.77 74
3041.90 75
3042.02 76
3042.15 78
3042.28 78
3042.40 78
3042.53 76
3042.66 74
3042.78 71
3042.91 68
3043.04 65
3043.16 62
3043.29 59
3043.42 57
3043.54 55
3043.67 54
3043.80 52
3043.92 51
3044.05 51
3044.18 52
3044.30 54
3044.43 56
3044.55 60
3044.68 63
3044.81 66
3044.93 68
3045.06 68
3045.19 67
3045.31 65
3045.44 64
3045.57 64
3045.69 67
3045.82 71
3045.95 77
3046.07 83
3046.20 88
3046.33 91
3046.46 92
3046.58 91
3046.71 88
3046.84 86
3046.96 85
3047.09 86
3047.22 88
3047.34 93
3047.47 99
3047.60 104
3047.72 108
3047.85 110
3047.98 110
3048.10 109
3048.23 106
3048.36 103
3048.48 101
3048.61 99
3048.74 97
3048.86 95
3048.99 92
3049.12 89
3049.24 86
3049.37 83
3049.50 80
3049.62 78
3049.75 76
3049.88 75
3050.00 75
3050.13 76
3050.26 79
3050.38 83
3050.51 89
3050.64 95
3050.76 101
3050.89 105
3051.02 108
3051.14 108
3051.27 105
3051.40 100
3051.52 93
3051.65 86
3051.78 79
3051.91 72
3052.03 68
3052.16 65
3052.29 63
3052.41 63
3052.54 64
3052.67 65
3052.79 67
3052.92 68
3053.05 70
3053.17 71
3053.30 73
3053.43 76
3053.55 79
3053.68 81
3053.81 83
3053.93 83
3054.06 82
3054.19 81
3054.31 79
3054.44 77
3054.57 77
3054.70 79
3054.82 83
3054.95 88
3055.08 94
3055.20 100
3055.33 106
3055.46 110
3055.58 112
3055.71 112
3055.84 109
3055.96 105
3056.09 100
3056.22 93
3056.34 87
3056.47 81
3056.60 75
3056.73 70
3056.85 65
3056.98 61
3057.11 57
3057.23 55
3057.36 53
3057.49 53
3057.61 54
3057.74 56
3057.87 58
3057.99 59
3058.12 58
3058.25 54
3058.38 48
3058.50 42
3058.63 35
3058.76 31
3058.88 29
3059.01 31
3059.14 35
3059.26 41
3059.39 48
3059.52 55
3059.65 62
3059.77 67
3059.90 70
3060.03 72
3060.15 72
3060.28 71
3060.41 69
3060.53 66
3060.66 65
3060.79 66
3060.91 69
3061.04 75
3061.17 82
3061.30 90
3061.42 98
3061.55 104
3061.68 107
3061.80 107
3061.93 105
3062.06 102
3062.19 98
3062.31 97
3062.44 97
3062.57 101
3062.69 106
3062.82 114
3062.95 122
3063.07 130
3063.20 136
3063.33 141
3063.46 144
3063.58 146
3063.71 147
3063.84 149
3063.96 152
3064.09 156
3064.22 161
3064.34 167
3064.47 173
3064.60 178
3064.73 182
3064.85 183
3064.98 182
3065.11 179
3065.23 176
3065.36 174
3065.49 173
3065.62 173
3065.74 176
3065.87 180
3066.00 183
3066.12 185
3066.25 185
3066.38 182
3066.51 178
3066.63 172
3066.76 166
3066.89 161
3067.01 158
3067.14 155
3067.27 154
3067.39 154
3067.52 154
3067.65 154
3067.78 153
3067.90 150
3068.03 146
3068.16 140
3068.28 132
3068.41 123
3068.54 114
3068.67 105
3068.79 96
3068.92 89
3069.05 82
3069.17 75
3069.30 69
3069.43 62
3069.56 55
3069.68 48
3069.81 42
3069.94 37
3070.07 35
3070.19 34
3070.32 36
3070.45 38
3070.57 40
3070.70 42
3070.83 42
3070.96 40
3071.08 38
3071.21 34
3071.34 30
3071.46 26
3071.59 23
3071.72 21
3071.85 20
3071.97 21
3072.10 24
3072.23 29
3072.35 38
3072.48 50
3072.61 64
3072.74 82
3072.86 102
3072.99 124
3073.12 145
3073.25 165
3073.37 181
3073.50 194
3073.63 203
3073.75 207
3073.88 209
3074.01 209
3074.14 208
3074.26 207
3074.39 206
3074.52 206
3074.65 206
3074.77 206
3074.90 205
3075.03 203
3075.15 201
3075.28 199
3075.41 195
3075.54 191
3075.66 186
3075.79 180
3075.92 172
3076.05 164
3076.17 156
3076.30 148
3076.43 141
3076.55 135
3076.68 132
3076.81 131
3076.94 131
3077.06 131
3077.19 130
3077.32 128
3077.45 124
3077.57 118
3077.70 110
3077.83 102
3077.96 94
3078.08 87
3078.21 81
3078.34 76
3078.46 72
3078.59 69
3078.72 66
3078.85 63
3078.97 61
3079.10 59
3079.23 59
3079.36 60
3079.48 64
3079.61 71
3079.74 81
3079.87 92
3079.99 105
3080.12 117
3080.25 128
3080.38 136
3080.50 141
3080.63 142
3080.76 140
3080.89 135
3081.01 128
3081.14 121
3081.27 115
3081.39 108
3081.52 103
3081.65 99
3081.78 96
3081.90 94
3082.03 91
3082.16 87
3082.29 82
3082.41 75
3082.54 67
3082.67 58
3082.80 49
3082.92 42
3083.05 37
3083.18 36
3083.31 38
3083.43 43
3083.56 50
3083.69 58
3083.82 64
3083.94 67
3084.07 68
3084.20 65
3084.33 60
3084.45 55
3084.58 50
3084.71 47
3084.84 47
3084.96 50
3085.09 56
3085.22 64
3085.35 72
3085.47 80
3085.60 86
3085.73 89
3085.86 90
3085.98 89
3086.11 86
3086.24 83
3086.37 81
3086.49 79
3086.62 78
3086.75 78
3086.88 79
3087.00 81
3087.13 83
3087.26 86
3087.39 90
3087.51 95
3087.64 101
3087.77 109
3087.90 117
3088.02 125
3088.15 133
3088.28 139
3088.41 142
3088.53 144
3088.66 143
3088.79 141
3088.92 139
3089.04 137
3089.17 137
3089.30 137
3089.43 138
3089.55 139
3089.68 140
3089.81 142
3089.94 142
3090.07 142
3090.19 141
3090.32 138
3090.45 134
3090.58 129
3090.70 123
3090.83 116
3090.96 108
3091.09 99
3091.21 89
3091.34 79
3091.47 69
3091.60 58
3091.72 49
3091.85 40
3091.98 33
3092.11 28
3092.23 25
3092.36 24
3092.49 25
3092.62 26
3092.75 29
3092.87 33
3093.00 36
3093.13 40
3093.26 43
3093.38 45
3093.51 47
3093.64 49
3093.77 49
3093.89 49
3094.02 49
3094.15 49
3094.28 48
3094.40 47
3094.53 45
3094.66 43
3094.79 40
3094.92 37
3095.04 34
3095.17 29
3095.30 25
3095.43 20
3095.55 15
3095.68 10
3095.81 6
3095.94 3
3096.06 0
3096.19 0
3096.32 0
3096.45 0
3096.58 0
3096.70 0
3096.83 0
3096.96 0
3097.09 0
3097.21 5
3097.34 13
3097.47 22
3097.60 32
3097.73 41
3097.85 49
3097.98 55
3098.11 59
3098.24 61
3098.36 59
3098.49 55
3098.62 48
3098.75 38
3098.88 27
3099.00 16
3099.13 6
3099.26 0
3099.39 0
3099.51 0
3099.64 0
3099.77 0
3099.90 0
3100.03 0
3100.15 1
3100.28 5
3100.41 11
3100.54 17
3100.66 25
3100.79 33
3100.92 42
3101.05 50
3101.18 58
3101.30 66
3101.43 74
3101.56 81
3101.69 87
3101.82 92
3101.94 95
3102.07 94
3102.20 89
3102.33 80
3102.45 68
3102.58 56
3102.71 44
3102.84 34
3102.97 28
3103.09 26
3103.22 27
3103.35 31
3103.48 35
3103.60 39
3103.73 42
3103.86 42
3103.99 40
3104.12 37
3104.24 33
3104.37 29
3104.50 26
3104.63 23
3104.76 21
3104.88 21
3105.01 23
3105.14 27
3105.27 34
3105.40 43
3105.52 53
3105.65 61
3105.78 67
3105.91 69
3106.04 67
3106.16 61
3106.29 53
3106.42 45
3106.55 37
3106.67 31
3106.80 27
3106.93 26
3107.06 27
3107.19 29
3107.31 32
3107.44 36
3107.57 39
3107.70 41
3107.83 43
3107.95 43
3108.08 42
3108.21 39
3108.34 36
3108.47 33
3108.59 31
3108.72 31
3108.85 33
3108.98 38
3109.11 44
3109.23 52
3109.36 60
3109.49 67
3109.62 72
3109.75 76
3109.87 77
3110.00 78
3110.13 76
3110.26 74
3110.39 70
3110.51 67
3110.64 63
3110.77 59
3110.90 55
3111.03 50
3111.15 46
3111.28 41
3111.41 37
3111.54 33
3111.67 30
3111.79 27
3111.92 25
3112.05 23
3112.18 21
3112.31 19
3112.43 17
3112.56 14
3112.69 11
3112.82 10
3112.95 9
3113.07 9
3113.20 11
3113.33 14
3113.46 19
3113.59 26
3113.72 34
3113.84 43
3113.97 52
3114.10 61
3114.23 69
3114.36 76
3114.48 81
3114.61 84
3114.74 87
3114.87 88
3115.00 88
3115.12 86
3115.25 84
3115.38 81
3115.51 78
3115.64 75
3115.76 73
3115.89 71
3116.02 69
3116.15 68
3116.28 66
3116.41 63
3116.53 60
3116.66 57
3116.79 55
3116.92 52
3117.05 51
3117.17 49
3117.30 48
3117.43 47
3117.56 46
3117.69 44
3117.82 42
3117.94 40
3118.07 37
3118.20 35
3118.33 33
3118.46 31
3118.58 29
3118.71 27
3118.84 25
3118.97 24
3119.10 23
3119.23 22
3119.35 23
3119.48 24
3119.61 26
3119.74 29
3119.87 32
3119.99 36
3120.12 41
3120.25 45
3120.38 49
3120.51 53
3120.64 56
3120.76 58
3120.89 59
3121.02 59
3121.15 58
3121.28 58
3121.40 58
3121.53 59
3121.66 62
3121.79 66
3121.92 71
3122.05 75
3122.17 79
3122.30 81
3122.43 80
3122.56 79
3122.69 76
3122.82 73
3122.94 70
3123.07 69
3123.20 68
3123.33 68
3123.46 67
3123.59 66
3123.71 63
3123.84 60
3123.97 56
3124.10 52
3124.23 49
3124.36 48
3124.48 48
3124.61 49
3124.74 50
3124.87 50
3125.00 49
3125.13 47
3125.25 45
3125.38 43
3125.51 41
3125.64 41
3125.77 43
3125.89 48
3126.02 54
3126.15 61
3126.28 68
3126.41 75
3126.54 82
3126.66 88
3126.79 95
3126.92 102
3127.05 110
3127.18 118
3127.31 127
3127.44 134
3127.56 139
3127.69 141
3127.82 140
3127.95 137
3128.08 133
3128.21 129
3128.33 125
3128.46 124
3128.59 124
3128.72 125
3128.85 126
3128.98 126
3129.10 125
3129.23 120
3129.36 113
3129.49 103
3129.62 92
3129.75 81
3129.87 71
3130.00 62
3130.13 56
3130.26 53
3130.39 52
3130.52 54
3130.65 57
3130.77 60
3130.90 65
3131.03 69
3131.16 73
3131.29 76
3131.42 78
3131.54 80
3131.67 81
3131.80 83
3131.93 84
3132.06 87
3132.19 91
3132.31 95
3132.44 99
3132.57 101
3132.70 102
3132.83 99
3132.96 93
3133.09 85
3133.21 75
3133.34 65
3133.47 56
3133.60 48
3133.73 43
3133.86 39
3133.99 38
3134.11 39
3134.24 42
3134.37 45
3134.50 49
3134.63 53
3134.76 56
3134.88 59
3135.01 61
3135.14 62
3135.27 63
3135.40 65
3135.53 66
3135.66 69
3135.78 72
3135.91 76
3136.04 81
3136.17 85
3136.30 88
3136.43 90
3136.56 90
3136.68 88
3136.81 83
3136.94 78
3137.07 71
3137.20 65
3137.33 59
3137.46 55
3137.58 51
3137.71 49
3137.84 48
3137.97 47
3138.10 47
3138.23 47
3138.36 47
3138.48 47
3138.61 48
3138.74 50
3138.87 53
3139.00 57
3139.13 63
3139.26 68
3139.38 73
3139.51 77
3139.64 79
3139.77 79
3139.90 78
3140.03 76
3140.16 75
3140.28 74
3140.41 75
3140.54 78
3140.67 82
3140.80 86
3140.93 90
3141.06 93
3141.19 93
3141.31 91
3141.44 86
3141.57 80
3141.70 74
3141.83 69
3141.96 66
3142.09 65
3142.21 68
3142.34 73
3142.47 80
3142.60 87
3142.73 94
3142.86 99
3142.99 102
3143.12 102
3143.24 101
3143.37 98
3143.50 96
3143.63 95
3143.76 95
3143.89 97
3144.02 99
3144.14 102
3144.27 105
3144.40 107
3144.53 109
3144.66 110
3144.79 110
3144.92 111
3145.05 110
3145.17 109
3145.30 106
3145.43 101
3145.56 96
3145.69 90
3145.82 85
3145.95 79
3146.08 75
3146.20 71
3146.33 67
3146.46 63
3146.59 58
3146.72 53
3146.85 48
3146.98 43
3147.11 39
3147.23 37
3147.36 36
3147.49 36
3147.62 37
3147.75 40
3147.88 42
3148.01 44
3148.14 46
3148.26 47
3148.39 48
3148.52 50
3148.65 51
3148.78 53
3148.91 54
3149.04 56
3149.17 57
3149.30 57
3149.42 56
3149.55 54
3149.68 52
3149.81 48
3149.94 45
3150.07 41
3150.20 37
3150.33 33
3150.45 31
3150.58 30
3150.71 30
3150.84 33
3150.97 37
3151.10 43
3151.23 51
3151.36 59
3151.49 66
3151.61 72
3151.74 77
3151.87 79
3152.00 80
3152.13 78
3152.26 76
3152.39 73
3152.52 70
3152.65 68
3152.77 67
3152.90 66
3153.03 66
3153.16 67
3153.29 69
3153.42 73
3153.55 78
3153.68 84
3153.81 89
3153.93 93
3154.06 95
3154.19 93
3154.32 89
3154.45 83
3154.58 76
3154.71 70
3154.84 66
3154.97 64
3155.09 65
3155.22 67
3155.35 69
3155.48 70
3155.61 69
3155.74 66
3155.87 62
3156.00 59
3156.13 56
3156.25 55
3156.38 55
3156.51 56
3156.64 57
3156.77 57
3156.90 56
3157.03 54
3157.16 53
3157.29 52
3157.42 52
3157.54 54
3157.67 57
3157.80 61
3157.93 66
3158.06 69
3158.19 72
3158.32 74
3158.45 74
3158.58 74
3158.71 73
3158.83 71
3158.96 69
3159.09 66
3159.22 62
3159.35 57
3159.48 53
3159.61 49
3159.74 45
3159.87 43
3160.00 42
3160.12 43
3160.25 45
3160.38 48
3160.51 51
3160.64 55
3160.77 58
3160.90 61
3161.03 64
3161.16 67
3161.29 69
3161.42 71
3161.54 71
3161.67 70
3161.80 68
3161.93 65
3162.06 61
3162.19 57
3162.32 53
3162.45 49
3162.58 46
3162.71 43
3162.83 42
3162.96 41
3163.09 43
3163.22 45
3163.35 49
3163.48 52
3163.61 55
3163.74 56
3163.87 55
3164.00 53
3164.13 49
3164.25 46
3164.38 44
3164.51 44
3164.64 46
3164.77 52
3164.90 59
3165.03 67
3165.16 75
3165.29 81
3165.42 85
3165.55 87
3165.68 85
3165.80 82
3165.93 78
3166.06 74
3166.19 70
3166.32 67
3166.45 66
3166.58 65
3166.71 66
3166.84 67
3166.97 68
3167.10 70
3167.23 72
3167.35 74
3167.48 75
3167.61 76
3167.74 77
3167.87 79
3168.00 82
3168.13 86
3168.26 91
3168.39 97
3168.52 103
3168.65 110
3168.78 115
3168.90 120
3169.03 124
3169.16 126
3169.29 126
3169.42 124
3169.55 120
3169.68 115
3169.81 110
3169.94 104
3170.07 100
3170.20 97
3170.33 95
3170.46 94
3170.58 93
3170.71 90
3170.84 87
3170.97 82
3171.10 77
3171.23 72
3171.36 67
3171.49 63
3171.62 60
3171.75 58
3171.88 57
3172.01 55
3172.14 54
3172.27 53
3172.39 52
3172.52 51
3172.65 50
3172.78 50
3172.91 51
3173.04 53
3173.17 57
3173.30 62
3173.43 69
3173.56 78
3173.69 87
3173.82 96
3173.95 105
3174.08 112
3174.20 119
3174.33 124
3174.46 128
3174.59 131
3174.72 135
3174.85 137
3174.98 139
3175.11 139
3175.24 138
3175.37 136
3175.50 134
3175.63 132
3175.76 130
3175.89 129
3176.02 129
3176.14 127
3176.27 126
3176.40 122
3176.53 117
3176.66 111
3176.79 102
3176.92 94
3177.05 85
3177.18 77
3177.31 72
3177.44 70
3177.57 71
3177.70 76
3177.83 82
3177.96 90
3178.09 98
3178.22 105
3178.34 109
3178.47 111
3178.60 111
3178.73 110
3178.86 108
3178.99 105
3179.12 103
3179.25 101
3179.38 98
3179.51 95
3179.64 93
3179.77 90
3179.90 88
3180.03 87
3180.16 87
3180.29 87
3180.42 87
3180.54 88
3180.67 88
3180.80 88
3180.93 87
3181.06 86
3181.19 83
3181.32 80
3181.45 77
3181.58 75
3181.71 74
3181.84 75
3181.97 77
3182.10 81
3182.23 83
3182.36 85
3182.49 84
3182.62 82
3182.75 77
3182.88 72
3183.00 67
3183.13 63
3183.26 60
3183.39 60
3183.52 61
3183.65 63
3183.78 65
3183.91 67
3184.04 68
3184.17 68
3184.30 68
3184.43 67
3184.56 67
3184.69 67
3184.82 67
3184.95 68
3185.08 69
3185.21 72
3185.34 75
3185.47 80
3185.60 86
3185.72 91
3185.85 96
3185.98 98
3186.11 97
3186.24 93
3186.37 87
3186.50 79
3186.63 72
3186.76 66
3186.89 64
3187.02 65
3187.15 70
3187.28 77
3187.41 84
3187.54 93
3187.67 101
3187.80 109
3187.93 117
3188.06 125
3188.19 133
3188.32 142
3188.45 150
3188.58 157
3188.71 165
3188.83 173
3188.96 182
3189.09 192
3189.22 203
3189.35 214
3189.48 225
3189.61 232
3189.74 236
3189.87 237
3190.00 234
3190.13 229
3190.26 224
3190.39 218
3190.52 213
3190.65 208
3190.78 205
3190.91 203
3191.04 201
3191.17 201
3191.30 203
3191.43 204
3191.56 206
3191.69 207
3191.82 204
3191.95 199
3192.08 190
3192.21 179
3192.34 167
3192.47 156
3192.59 148
3192.72 142
3192.85 139
3192.98 139
3193.11 140
3193.24 141
3193.37 142
3193.50 141
3193.63 138
3193.76 134
3193.89 128
3194.02 122
3194.15 114
3194.28 107
3194.41 100
3194.54 93
3194.67 89
3194.80 85
3194.93 84
3195.06 84
3195.19 85
3195.32 87
3195.45 88
3195.58 89
3195.71 88
3195.84 86
3195.97 81
3196.10 75
3196.23 68
3196.36 59
3196.49 51
3196.62 44
3196.75 37
3196.88 31
3197.01 26
3197.14 22
3197.27 19
3197.40 17
3197.53 16
3197.65 16
3197.78 16
3197.91 17
3198.04 19
3198.17 21
3198.30 23
3198.43 26
3198.56 29
3198.69 32
3198.82 34
3198.95 35
3199.08 35
3199.21 33
3199.34 30
3199.47 25
3199.60 20
3199.73 15
3199.86 10
3199.99 4
3200.12 0
3200.25 0
3200.38 0
3200.51 0
3200.64 0
3200.77 0
3200.90 0
3201.03 0
3201.16 0
3201.29 9
3201.42 23
3201.55 39
3201.68 57
3201.81 75
3201.94 93
3202.07 108
3202.20 119
3202.33 126
3202.46 127
3202.59 123
3202.72 116
3202.85 106
3202.98 96
3203.11 85
3203.24 75
3203.37 66
3203.50 59
3203.63 53
3203.76 48
3203.89 43
3204.02 39
3204.15 36
3204.28 33
3204.41 31
3204.54 31
3204.67 31
3204.80 33
3204.93 36
3205.06 40
3205.19 45
3205.32 50
3205.45 56
3205.58 62
3205.71 67
3205.84 70
3205.97 73
3206.10 74
3206.23 73
3206.36 71
3206.49 69
3206.62 66
3206.75 64
3206.88 61
3207.01 59
3207.14 57
3207.27 54
3207.40 51
3207.53 47
3207.66 45
3207.79 44
3207.92 44
3208.05 47
3208.18 51
3208.31 57
3208.44 64
3208.57 71
3208.70 77
3208.83 81
3208.96 84
3209.09 85
3209.22 83
3209.35 81
3209.48 77
3209.61 74
3209.74 70
3209.87 68
3210.00 66
3210.13 65
3210.26 64
3210.39 62
3210.52 60
3210.65 58
3210.78 55
3210.91 52
3211.04 51
3211.17 51
3211.30 52
3211.43 55
3211.56 59
3211.69 64
3211.82 68
3211.95 71
3212.08 74
3212.21 75
3212.34 75
3212.47 75
3212.60 74
3212.73 74
3212.86 74
3212.99 74
3213.12 74
3213.25 75
3213.38 75
3213.51 75
3213.64 75
3213.77 73
3213.90 71
3214.03 69
3214.16 66
3214.29 63
3214.42 60
3214.55 58
3214.68 58
3214.81 60
3214.94 63
3215.07 67
3215.20 72
3215.33 77
3215.46 80
3215.59 81
3215.72 79
3215.85 75
3215.98 69
3216.11 63
3216.24 56
3216.37 51
3216.50 47
3216.63 45
3216.76 45
3216.89 45
3217.02 46
3217.15 46
3217.28 46
3217.41 44
3217.54 42
3217.67 40
3217.81 37
3217.94 35
3218.07 33
3218.20 31
3218.33 30
3218.46 29
3218.59 29
3218.72 30
3218.85 31
3218.98 33
3219.11 35
3219.24 37
3219.37 40
3219.50 42
3219.63 44
3219.76 46
3219.89 45
3220.02 44
3220.15 41
3220.28 37
3220.41 33
3220.54 31
3220.67 31
3220.80 33
3220.93 39
3221.06 47
3221.19 57
3221.32 66
3221.45 72
3221.58 75
3221.71 73
3221.84 68
3221.97 60
3222.10 51
3222.23 43
3222.36 37
3222.49 34
3222.62 35
3222.75 38
3222.89 42
3223.02 47
3223.15 52
3223.28 55
3223.41 56
3223.54 57
3223.67 56
3223.80 55
3223.93 53
3224.06 53
3224.19 52
3224.32 50
3224.45 48
3224.58 45
3224.71 40
3224.84 34
3224.97 26
3225.10 18
3225.23 10
3225.36 2
3225.49 0
3225.62 0
3225.75 0
3225.88 0
3226.01 0
3226.14 0
3226.27 0
3226.40 0
3226.53 5
3226.67 13
3226.80 21
3226.93 28
3227.06 35
3227.19 40
3227.32 45
3227.45 48
3227.58 50
3227.71 50
3227.84 49
3227.97 47
3228.10 45
3228.23 45
3228.36 45
3228.49 48
3228.62 52
3228.75 57
3228.88 62
3229.01 65
3229.14 67
3229.27 67
3229.40 66
3229.53 64
3229.66 62
3229.80 60
3229.93 58
3230.06 56
3230.19 55
3230.32 55
3230.45 56
3230.58 58
3230.71 61
3230.84 64
3230.97 68
3231.10 73
3231.23 77
3231.36 81
3231.49 84
3231.62 86
3231.75 85
3231.88 82
3232.01 76
3232.14 67
3232.27 56
3232.40 45
3232.54 34
3232.67 24
3232.80 16
3232.93 10
3233.06 7
3233.19 5
3233.32 5
3233.45 7
3233.58 9
3233.71 13
3233.84 19
3233.97 25
3234.10 31
3234.23 38
3234.36 44
3234.49 50
3234.62 55
3234.75 58
3234.88 59
3235.02 59
3235.15 57
3235.28 53
3235.41 48
3235.54 42
3235.67 36
3235.80 29
3235.93 23
3236.06 18
3236.19 14
3236.32 13
3236.45 15
3236.58 20
3236.71 27
3236.84 37
3236.97 49
3237.10 61
3237.23 72
3237.37 82
3237.50 90
3237.63 95
3237.76 97
3237.89 96
3238.02 93
3238.15 88
3238.28 82
3238.41 75
3238.54 68
3238.67 60
3238.80 53
3238.93 46
3239.06 41
3239.19 37
3239.32 36
3239.46 37
3239.59 41
3239.72 47
3239.85 54
3239.98 63
3240.11 70
3240.24 76
3240.37 79
3240.50 80
3240.63 79
3240.76 75
3240.89 70
3241.02 64
3241.15 58
3241.28 53
3241.42 49
3241.55 46
3241.68 45
3241.81 45
3241.94 45
3242.07 46
3242.20 47
3242.33 48
3242.46 48
3242.59 47
3242.72 45
3242.85 42
3242.98 38
3243.11 33
3243.25 28
3243.38 24
3243.51 21
3243.64 19
3243.77 19
3243.90 21
3244.03 24
3244.16 29
3244.29 35
3244.42 40
3244.55 45
3244.68 48
3244.81 50
3244.94 52
3245.08 54
3245.21 57
3245.34 61
3245.47 65
3245.60 69
3245.73 72
3245.86 72
3245.99 70
3246.12 65
3246.25 58
3246.38 49
3246.51 41
3246.64 33
3246.78 27
3246.91 22
3247.04 19
3247.17 16
3247.30 14
3247.43 11
3247.56 8
3247.69 5
3247.82 3
3247.95 3
3248.08 5
3248.21 9
3248.35 15
3248.48 22
3248.61 28
3248.74 32
3248.87 33
3249.00 32
3249.13 29
3249.26 25
3249.39 22
3249.52 19
3249.65 18
3249.78 20
3249.92 22
3250.05 26
3250.18 30
3250.31 33
3250.44 36
3250.57 37
3250.70 38
3250.83 37
3250.96 34
3251.09 31
3251.22 27
3251.35 23
3251.49 19
3251.62 15
3251.75 13
3251.88 12
3252.01 13
3252.14 17
3252.27 21
3252.40 27
3252.53 31
3252.66 35
3252.79 36
3252.93 36
3253.06 34
3253.19 32
3253.32 30
3253.45 29
3253.58 29
3253.71 30
3253.84 31
3253.97 31
3254.10 31
3254.23 31
3254.37 30
3254.50 28
3254.63 27
3254.76 25
3254.89 22
3255.02 19
3255.15 16
3255.28 14
3255.41 13
3255.54 14
3255.68 16
3255.81 19
3255.94 23
3256.07 25
3256.20 27
3256.33 27
3256.46 26
3256.59 25
3256.72 26
3256.85 29
3256.99 34
3257.12 41
3257.25 48
3257.38 54
3257.51 59
3257.64 61
3257.77 61
3257.90 60
3258.03 57
3258.16 54
3258.30 51
3258.43 47
3258.56 44
3258.69 40
3258.82 37
3258.95 35
3259.08 35
3259.21 36
3259.34 38
3259.47 41
3259.61 43
3259.74 43
3259.87 40
3260.00 36
3260.13 30
3260.26 24
3260.39 19
3260.52 15
3260.65 15
3260.79 16
3260.92 18
3261.05 20
3261.18 21
3261.31 21
3261.44 20
3261.57 17
3261.70 13
3261.83 9
3261.96 5
3262.10 3
3262.23 4
3262.36 6
3262.49 10
3262.62 15
3262.75 20
3262.88 24
3263.01 26
3263.14 26
3263.28 24
3263.41 21
3263.54 17
3263.67 15
3263.80 15
3263.93 17
3264.06 21
3264.19 27
3264.33 32
3264.46 37
3264.59 40
3264.72 40
3264.85 38
3264.98 33
3265.11 28
3265.24 24
3265.37 22
3265.51 21
3265.64 23
3265.77 27
3265.90 32
3266.03 36
3266.16 38
3266.29 40
3266.42 39
3266.55 38
3266.69 35
3266.82 32
3266.95 28
3267.08 25
3267.21 21
3267.34 18
3267.47 15
3267.60 12
3267.74 10
3267.87 8
3268.00 7
3268.13 7
3268.26 7
3268.39 8
3268.52 9
3268.65 9
3268.79 9
3268.92 8
3269.05 5
3269.18 2
3269.31 0
3269.44 0
3269.57 0
3269.70 0
3269.84 0
3269.97 0
3270.10 0
3270.23 2
3270.36 9
3270.49 16
3270.62 24
3270.75 32
3270.89 40
3271.02 46
3271.15 52
3271.28 56
3271.41 58
3271.54 59
3271.67 58
3271.80 59
3271.94 60
3272.07 63
3272.20 67
3272.33 72
3272.46 76
3272.59 79
3272.72 80
3272.85 77
3272.99 71
3273.12 64
3273.25 55
3273.38 47
3273.51 39
3273.64 34
3273.77 30
3273.91 28
3274.04 27
3274.17 28
3274.30 30
3274.43 32
3274.56 34
3274.69 36
3274.82 38
3274.96 39
3275.09 40
3275.22 41
3275.35 41
3275.48 41
3275.61 41
3275.74 39
3275.88 38
3276.01 36
3276.14 35
3276.27 36
3276.40 38
3276.53 42
3276.66 48
3276.80 56
3276.93 65
3277.06 76
3277.19 86
3277.32 95
3277.45 103
3277.58 109
3277.72 113
3277.85 114
3277.98 113
3278.11 111
3278.24 108
3278.37 104
3278.50 99
3278.64 94
3278.77 89
3278.90 83
3279.03 77
3279.16 71
3279.29 64
3279.42 57
3279.56 51
3279.69 44
3279.82 37
3279.95 30
3280.08 24
3280.21 18
3280.34 13
3280.48 10
3280.61 7
3280.74 6
3280.87 6
3281.00 7
3281.13 8
3281.26 10
3281.40 13
3281.53 17
3281.66 21
3281.79 26
3281.92 33
3282.05 42
3282.18 51
3282.32 61
3282.45 70
3282.58 77
3282.71 82
3282.84 83
3282.97 81
3283.11 76
3283.24 68
3283.37 60
3283.50 52
3283.63 45
3283.76 41
3283.89 40
3284.03 41
3284.16 43
3284.29 46
3284.42 48
3284.55 49
3284.68 48
3284.82 44
3284.95 40
3285.08 34
3285.21 28
3285.34 22
3285.47 17
3285.60 13
3285.74 10
3285.87 8
3286.00 8
3286.13 9
3286.26 11
3286.39 15
3286.53 19
3286.66 23
3286.79 28
3286.92 32
3287.05 35
3287.18 37
3287.32 38
3287.45 38
3287.58 37
3287.71 36
3287.84 33
3287.97 31
3288.11 28
3288.24 26
3288.37 24
3288.50 24
3288.63 25
3288.76 28
3288.89 32
3289.03 36
3289.16 41
3289.29 46
3289.42 52
3289.55 58
3289.68 66
3289.82 75
3289.95 85
3290.08 96
3290.21 105
3290.34 113
3290.47 119
3290.61 124
3290.74 129
3290.87 133
3291.00 139
3291.13 145
3291.26 151
3291.40 157
3291.53 162
3291.66 164
3291.79 165
3291.92 165
3292.05 162
3292.19 159
3292.32 155
3292.45 149
3292.58 141
3292.71 132
3292.85 123
3292.98 114
3293.11 105
3293.24 98
3293.37 92
3293.50 87
3293.64 82
3293.77 77
3293.90 72
3294.03 68
3294.16 64
3294.29 61
3294.43 60
3294.56 61
3294.69 62
3294.82 64
3294.95 66
3295.08 67
3295.22 67
3295.35 64
3295.48 60
3295.61 55
3295.74 48
3295.88 42
3296.01 37
3296.14 34
3296.27 33
3296.40 33
3296.53 35
3296.67 37
3296.80 38
3296.93 38
3297.06 35
3297.19 30
3297.32 24
3297.46 18
3297.59 12
3297.72 9
3297.85 8
3297.98 11
3298.12 15
3298.25 22
3298.38 29
3298.51 36
3298.64 42
3298.77 46
3298.91 49
3299.04 49
3299.17 47
3299.30 43
3299.43 39
3299.57 34
3299.70 30
3299.83 26
3299.96 23
3300.09 22
3300.23 22
3300.36 24
3300.49 28
3300.62 33
3300.75 39
3300.88 44
3301.02 47
3301.15 49
3301.28 48
3301.41 46
3301.54 41
3301.68 37
3301.81 32
3301.94 28
3302.07 24
3302.20 22
3302.34 20
3302.47 19
3302.60 17
3302.73 15
3302.86 13
3302.99 11
3303.13 9
3303.26 8
3303.39 9
3303.52 10
3303.65 13
3303.79 18
3303.92 23
3304.05 29
3304.18 36
3304.31 44
3304.45 51
3304.58 58
3304.71 65
3304.84 71
3304.97 77
3305.11 80
3305.24 81
3305.37 80
3305.50 77
3305.63 72
3305.77 67
3305.90 62
3306.03 59
3306.16 58
3306.29 59
3306.43 62
3306.56 65
3306.69 69
3306.82 71
3306.95 72
3307.09 71
3307.22 68
3307.35 65
3307.48 61
3307.61 57
3307.75 53
3307.88 50
3308.01 48
3308.14 48
3308.27 52
3308.41 58
3308.54 67
3308.67 78
3308.80 90
3308.93 100
3309.07 107
3309.20 110
3309.33 109
3309.46 105
3309.59 99
3309.73 92
3309.86 86
3309.99 82
3310.12 79
3310.25 78
3310.39 77
3310.52 75
3310.65 72
3310.78 66
3310.91 59
3311.05 51
3311.18 43
3311.31 35
3311.44 29
3311.58 24
3311.71 21
3311.84 20
3311.97 20
3312.10 21
3312.24 24
3312.37 28
3312.50 33
3312.63 39
3312.76 44
3312.90 48
3313.03 50
3313.16 51
3313.29 50
3313.42 48
3313.56 45
3313.69 42
3313.82 38
3313.95 35
3314.09 31
3314.22 27
3314.35 24
3314.48 21
3314.61 20
3314.75 21
3314.88 24
3315.01 29
3315.14 36
3315.27 43
3315.41 51
3315.54 57
3315.67 63
3315.80 66
3315.94 66
3316.07 64
3316.20 60
3316.33 54
3316.46 47
3316.60 41
3316.73 37
3316.86 34
3316.99 33
3317.13 34
3317.26 35
3317.39 35
3317.52 35
3317.65 32
3317.79 28
3317.92 23
3318.05 18
3318.18 13
3318.32 9
3318.45 6
3318.58 3
3318.71 1
3318.84 0
3318.98 0
3319.11 0
3319.24 0
3319.37 0
3319.51 0
3319.64 0
3319.77 0
3319.90 1
3320.03 6
3320.17 11
3320.30 15
3320.43 19
3320.56 22
3320.70 24
3320.83 25
3320.96 26
3321.09 27
3321.22 27
3321.36 27
3321.49 26
3321.62 25
3321.75 23
3321.89 22
3322.02 21
3322.15 22
3322.28 24
3322.42 27
3322.55 30
3322.68 34
3322.81 38
3322.94 41
3323.08 44
3323.21 46
3323.34 47
3323.47 47
3323.61 47
3323.74 45
3323.87 42
3324.00 39
3324.14 36
3324.27 35
3324.40 34
3324.53 35
3324.66 37
3324.80 38
3324.93 38
3325.06 36
3325.19 32
3325.33 28
3325.46 24
3325.59 22
3325.72 24
3325.86 30
3325.99 39
3326.12 51
3326.25 63
3326.39 74
3326.52 81
3326.65 85
3326.78 85
3326.92 81
3327.05 75
3327.18 67
3327.31 59
3327.44 51
3327.58 45
3327.71 40
3327.84 35
3327.97 32
3328.11 29
3328.24 25
3328.37 21
3328.50 17
3328.64 13
3328.77 10
3328.90 7
3329.03 6
3329.17 5
3329.30 6
3329.43 9
3329.56 12
3329.70 17
3329.83 22
3329.96 26
3330.09 30
3330.23 33
3330.36 35
3330.49 35
3330.62 35
3330.76 34
3330.89 35
3331.02 37
3331.15 41
3331.29 46
3331.42 53
3331.55 59
3331.68 65
3331.82 68
3331.95 70
3332.08 69
3332.21 67
3332.35 63
3332.48 58
3332.61 52
3332.74 47
3332.88 42
3333.01 38
3333.14 35
3333.27 32
3333.41 32
3333.54 34
3333.67 37
3333.80 42
3333.94 46
3334.07 50
3334.20 52
3334.33 51
3334.47 48
3334.60 45
3334.73 42
3334.86 40
3335.00 40
3335.13 40
3335.26 40
3335.39 39
3335.53 38
3335.66 36
3335.79 34
3335.92 33
3336.06 35
3336.19 37
3336.32 41
3336.45 46
3336.59 49
3336.72 51
3336.85 50
3336.98 48
3337.12 45
3337.25 42
3337.38 39
3337.52 38
3337.65 39
3337.78 40
3337.91 43
3338.05 46
3338.18 49
3338.31 52
3338.44 55
3338.58 57
3338.71 58
3338.84 58
3338.97 57
3339.11 55
3339.24 53
3339.37 51
3339.50 49
3339.64 48
3339.77 47
3339.90 47
3340.04 48
3340.17 49
3340.30 49
3340.43 47
3340.57 44
3340.70 39
3340.83 32
3340.96 25
3341.10 17
3341.23 10
3341.36 4
3341.49 0
3341.63 0
3341.76 0
3341.89 0
3342.03 0
3342.16 0
3342.29 0
3342.42 0
3342.56 0
3342.69 3
3342.82 8
3342.95 14
3343.09 20
3343.22 27
3343.35 34
3343.48 41
3343.62 48
3343.75 54
3343.88 58
3344.02 61
3344.15 63
3344.28 63
3344.41 63
3344.55 63
3344.68 63
3344.81 63
3344.95 62
3345.08 61
3345.21 58
3345.34 54
3345.48 50
3345.61 45
3345.74 40
3345.87 35
3346.01 31
3346.14 28
3346.27 26
3346.41 25
3346.54 25
3346.67 26
3346.80 28
3346.94 31
3347.07 35
3347.20 40
3347.34 45
3347.47 50
3347.60 53
3347.73 55
3347.87 54
3348.00 50
3348.13 45
3348.26 39
3348.40 35
3348.53 33
3348.66 34
3348.80 38
3348.93 43
3349.06 48
3349.19 52
3349.33 52
3349.46 49
3349.59 43
3349.73 35
3349.86 26
3349.99 19
3350.12 14
3350.26 12
3350.39 14
3350.52 18
3350.66 25
3350.79 32
3350.92 39
3351.05 45
3351.19 49
3351.32 51
3351.45 51
3351.59 49
3351.72 46
3351.85 43
3351.98 40
3352.12 38
3352.25 38
3352.38 38
3352.52 41
3352.65 44
3352.78 48
3352.91 52
3353.05 57
3353.18 60
3353.31 62
3353.45 62
3353.58 59
3353.71 55
3353.85 49
3353.98 43
3354.11 37
3354.24 33
3354.38 31
3354.51 32
3354.64 35
3354.78 39
3354.91 45
3355.04 51
3355.17 57
3355.31 63
3355.44 69
3355.57 74
3355.71 78
3355.84 80
3355.97 80
3356.11 76
3356.24 70
3356.37 61
3356.50 52
3356.64 43
3356.77 37
3356.90 34
3357.04 34
3357.17 37
3357.30 40
3357.44 43
3357.57 46
3357.70 46
3357.83 45
3357.97 42
3358.10 38
3358.23 33
3358.37 28
3358.50 24
3358.63 20
3358.77 18
3358.90 17
3359.03 17
3359.16 18
3359.30 20
3359.43 22
3359.56 24
3359.70 25
3359.83 25
3359.96 23
3360.10 21
3360.23 18
3360.36 15
3360.50 12
3360.63 9
3360.76 6
3360.89 4
3361.03 1
3361.16 0
3361.29 0
3361.43 0
3361.56 0
3361.69 0
3361.83 0
3361.96 0
3362.09 0
3362.23 0
3362.36 4
3362.49 8
3362.62 14
3362.76 21
3362.89 28
3363.02 36
3363.16 43
3363.29 51
3363.42 58
3363.56 64
3363.69 70
3363.82 75
3363.96 79
3364.09 82
3364.22 83
3364.36 82
3364.49 79
3364.62 75
3364.75 69
3364.89 62
3365.02 54
3365.15 45
3365.29 36
3365.42 28
3365.55 20
3365.69 14
3365.82 10
3365.95 7
3366.09 8
3366.22 9
3366.35 13
3366.49 16
3366.62 20
3366.75 23
3366.89 25
3367.02 27
3367.15 28
3367.28 29
3367.42 30
3367.55 31
3367.68 31
3367.82 30
3367.95 27
3368.08 23
3368.22 19
3368.35 14
3368.48 10
3368.62 6
3368.75 3
3368.88 0
3369.02 0
3369.15 0
3369.28 0
3369.42 0
3369.55 0
3369.68 0
3369.82 0
3369.95 3
3370.08 10
3370.22 19
3370.35 30
3370.48 41
3370.62 53
3370.75 64
3370.88 74
3371.02 84
3371.15 92
3371.28 97
3371.41 100
3371.55 101
3371.68 98
3371.81 93
3371.95 85
3372.08 76
3372.21 66
3372.35 58
3372.48 52
3372.61 48
3372.75 49
3372.88 52
3373.01 59
3373.15 67
3373.28 75
3373.41 84
3373.55 91
3373.68 96
3373.81 99
3373.95 101
3374.08 100
3374.21 98
3374.35 95
3374.48 91
3374.61 85
3374.75 78
3374.88 70
3375.01 61
3375.15 51
3375.28 40
3375.41 29
3375.55 19
3375.68 10
3375.81 2
3375.95 0
3376.08 0
3376.21 0
3376.35 0
3376.48 0
3376.61 0
3376.75 0
3376.88 0
3377.01 0
3377.15 2
3377.28 5
3377.42 11
3377.55 19
3377.68 30
3377.82 43
3377.95 56
3378.08 68
3378.22 77
3378.35 83
3378.48 84
3378.62 81
3378.75 75
3378.88 67
3379.02 58
3379.15 48
3379.28 39
3379.42 32
3379.55 27
3379.68 23
3379.82 21
3379.95 21
3380.08 22
3380.22 25
3380.35 29
3380.48 35
3380.62 40
3380.75 46
3380.88 49
3381.02 51
3381.15 51
3381.28 50
3381.42 49
3381.55 47
3381.69 47
3381.82 47
3381.95 49
3382.09 51
3382.22 55
3382.35 58
3382.49 63
3382.62 67
3382.75 71
3382.89 75
3383.02 77
3383.15 76
3383.29 73
3383.42 67
3383.55 59
3383.69 51
3383.82 44
3383.95 38
3384.09 35
3384.22 34
3384.36 34
3384.49 35
3384.62 35
3384.76 33
3384.89 30
3385.02 26
3385.16 23
3385.29 20
3385.42 19
3385.56 20
3385.69 23
3385.82 28
3385.96 33
3386.09 39
3386.22 45
3386.36 50
3386.49 55
3386.63 58
3386.76 60
3386.89 61
3387.03 61
3387.16 58
3387.29 55
3387.43 49
3387.56 43
3387.69 37
3387.83 32
3387.96 28
3388.10 27
3388.23 28
3388.36 30
3388.50 33
3388.63 35
3388.76 36
3388.90 37
3389.03 36
3389.16 35
3389.30 33
3389.43 32
3389.56 31
3389.70 30
3389.83 28
3389.97 25
3390.10 21
3390.23 17
3390.37 12
3390.50 9
3390.63 6
3390.77 4
3390.90 3
3391.04 3
3391.17 3
3391.30 2
3391.44 1
3391.57 0
3391.70 0
3391.84 0
3391.97 0
3392.10 0
3392.24 0
3392.37 0
3392.51 3
3392.64 7
3392.77 11
3392.91 15
3393.04 20
3393.17 24
3393.31 28
3393.44 31
3393.58 34
3393.71 36
3393.84 37
3393.98 39
3394.11 39
3394.24 39
3394.38 38
3394.51 35
3394.64 32
3394.78 27
3394.91 22
3395.05 18
3395.18 15
3395.31 15
3395.45 17
3395.58 21
3395.71 25
3395.85 30
3395.98 34
3396.12 37
3396.25 39
3396.38 41
3396.52 44
3396.65 46
3396.79 49
3396.92 50
3397.05 50
3397.19 48
3397.32 43
3397.45 37
3397.59 29
3397.72 22
3397.86 15
3397.99 11
3398.12 9
3398.26 10
3398.39 13
3398.52 18
3398.66 23
3398.79 29
3398.93 34
3399.06 39
3399.19 42
3399.33 44
3399.46 45
3399.59 46
3399.73 48
3399.86 50
3400.00 53
3400.13 58
3400.26 64
3400.40 71
3400.53 79
3400.67 87
3400.80 94
3400.93 98
3401.07 100
3401.20 99
3401.34 95
3401.47 89
3401.60 82
3401.74 74
3401.87 67
3402.00 61
3402.14 55
3402.27 49
3402.41 43
3402.54 38
3402.67 33
3402.81 30
3402.94 28
3403.08 28
3403.21 31
3403.34 34
3403.48 38
3403.61 40
3403.75 42
3403.88 41
3404.01 39
3404.15 36
3404.28 32
3404.41 29
3404.55 28
3404.68 28
3404.82 29
3404.95 32
3405.08 38
3405.22 44
3405.35 52
3405.49 60
3405.62 68
3405.75 74
3405.89 77
3406.02 79
3406.16 77
3406.29 73
3406.42 68
3406.56 63
3406.69 58
3406.83 55
3406.96 53
3407.09 53
3407.23 54
3407.36 55
3407.50 57
3407.63 57
3407.76 58
3407.90 57
3408.03 56
3408.17 54
3408.30 52
3408.43 50
3408.57 49
3408.70 48
3408.84 47
3408.97 46
3409.10 45
3409.24 44
3409.37 42
3409.51 38
3409.64 34
3409.77 29
3409.91 23
3410.04 19
3410.18 15
3410.31 13
3410.44 12
3410.58 13
3410.71 16
3410.85 19
3410.98 23
3411.11 27
3411.25 31
3411.38 35
3411.52 37
3411.65 39
3411.78 39
3411.92 37
3412.05 34
3412.19 28
3412.32 20
3412.46 12
3412.59 4
3412.72 0
3412.86 0
3412.99 0
3413.13 0
3413.26 0
3413.39 0
3413.53 0
3413.66 0
3413.80 0
3413.93 0
3414.06 2
3414.20 6
3414.33 11
3414.47 16
3414.60 21
3414.73 25
3414.87 27
3415.00 28
3415.14 27
3415.27 26
3415.41 25
3415.54 23
3415.67 22
3415.81 20
3415.94 19
3416.08 17
3416.21 16
3416.34 15
3416.48 14
3416.61 14
3416.75 13
3416.88 12
3417.02 12
3417.15 13
3417.28 14
3417.42 16
3417.55 18
3417.69 20
3417.82 22
3417.95 22
3418.09 22
3418.22 21
3418.36 20
3418.49 20
3418.63 20
3418.76 20
3418.89 20
3419.03 19
3419.16 17
3419.30 15
3419.43 13
3419.57 13
3419.70 13
3419.83 15
3419.97 17
3420.10 20
3420.24 23
3420.37 24
3420.50 25
3420.64 24
3420.77 23
3420.91 22
3421.04 20
3421.18 19
3421.31 19
3421.44 19
3421.58 20
3421.71 20
3421.85 21
3421.98 22
3422.12 23
3422.25 23
3422.38 24
3422.52 22
3422.65 20
3422.79 16
3422.92 12
3423.06 8
3423.19 6
3423.32 7
3423.46 11
3423.59 18
3423.73 27
3423.86 36
3424.00 45
3424.13 51
3424.26 54
3424.40 54
3424.53 50
3424.67 44
3424.80 36
3424.94 27
3425.07 19
3425.20 12
3425.34 6
3425.47 3
3425.61 0
3425.74 0
3425.88 0
3426.01 0
3426.15 0
3426.28 0
3426.41 0
3426.55 0
3426.68 0
3426.82 7
3426.95 18
3427.09 29
3427.22 39
3427.35 48
3427.49 56
3427.62 61
3427.76 66
3427.89 70
3428.03 75
3428.16 78
3428.30 81
3428.43 83
3428.56 84
3428.70 84
3428.83 84
3428.97 83
3429.10 83
3429.24 85
3429.37 89
3429.51 96
3429.64 105
3429.77 115
3429.91 126
3430.04 136
3430.18 145
3430.31 152
3430.45 158
3430.58 164
3430.71 171
3430.85 180
3430.98 192
3431.12 206
3431.25 222
3431.39 237
3431.52 249
3431.66 258
3431.79 261
3431.93 258
3432.06 249
3432.19 237
3432.33 223
3432.46 208
3432.60 195
3432.73 184
3432.87 176
3433.00 168
3433.14 162
3433.27 154
3433.40 146
3433.54 138
3433.67 129
3433.81 121
3433.94 114
3434.08 109
3434.21 106
3434.35 103
3434.48 101
3434.61 99
3434.75 97
3434.88 95
3435.02 93
3435.15 92
3435.29 92
3435.42 93
3435.56 95
3435.69 97
3435.83 100
3435.96 103
3436.09 105
3436.23 106
3436.36 105
3436.50 103
3436.63 100
3436.77 96
3436.90 91
3437.04 85
3437.17 78
3437.31 71
3437.44 65
3437.57 59
3437.71 55
3437.84 53
3437.98 53
3438.11 56
3438.25 60
3438.38 64
3438.52 69
3438.65 73
3438.79 75
3438.92 76
3439.06 76
3439.19 76
3439.32 76
3439.46 75
3439.59 75
3439.73 73
3439.86 71
3440.00 68
3440.13 63
3440.27 58
3440.40 53
3440.54 49
3440.67 48
3440.81 48
3440.94 51
3441.07 56
3441.21 61
3441.34 67
3441.48 72
3441.61 75
3441.75 77
3441.88 79
3442.02 79
3442.15 79
3442.29 78
3442.42 76
3442.56 74
3442.69 70
3442.83 66
3442.96 61
3443.09 56
3443.23 52
3443.36 50
3443.50 51
3443.63 54
3443.77 59
3443.90 65
3444.04 71
3444.17 76
3444.31 79
3444.44 80
3444.58 79
3444.71 76
3444.85 71
3444.98 65
3445.12 59
3445.25 55
3445.38 51
3445.52 49
3445.65 48
3445.79 49
3445.92 50
3446.06 52
3446.19 54
3446.33 56
3446.46 58
3446.60 60
3446.73 61
3446.87 62
3447.00 61
3447.14 60
3447.27 58
3447.41 56
3447.54 55
3447.68 55
3447.81 56
3447.95 58
3448.08 61
3448.21 64
3448.35 67
3448.48 70
3448.62 72
3448.75 74
3448.89 76
3449.02 78
3449.16 79
3449.29 78
3449.43 77
3449.56 74
3449.70 71
3449.83 67
3449.97 65
3450.10 63
3450.24 63
3450.37 64
3450.51 65
3450.64 66
3450.78 67
3450.91 68
3451.05 69
3451.18 71
3451.32 73
3451.45 75
3451.59 77
3451.72 78
3451.86 77
3451.99 75
3452.12 72
3452.26 68
3452.39 65
3452.53 62
3452.66 62
3452.80 62
3452.93 63
3453.07 63
3453.20 63
3453.34 62
3453.47 60
3453.61 58
3453.74 55
3453.88 53
3454.01 51
3454.15 49
3454.28 48
3454.42 49
3454.55 51
3454.69 56
3454.82 61
3454.96 67
3455.09 73
3455.23 78
3455.36 80
3455.50 81
3455.63 81
3455.77 79
3455.90 77
3456.04 75
3456.17 72
3456.31 68
3456.44 64
3456.58 59
3456.71 54
3456.85 50
3456.98 49
3457.12 51
3457.25 56
3457.39 64
3457.52 75
3457.66 87
3457.79 100
3457.93 114
3458.06 127
3458.20 138
3458.33 148
3458.47 155
3458.60 160
3458.74 162
3458.87 161
3459.01 160
3459.14 158
3459.28 157
3459.41 157
3459.55 158
3459.68 160
3459.82 162
3459.95 165
3460.09 166
3460.22 166
3460.36 166
3460.49 164
3460.63 162
3460.76 159
3460.90 156
3461.03 153
3461.17 148
3461.30 143
3461.44 135
3461.57 126
3461.71 115
3461.84 104
3461.98 92
3462.11 81
3462.25 71
3462.38 62
3462.52 55
3462.65 50
3462.79 46
3462.92 44
3463.06 42
3463.19 41
3463.33 41
3463.46 41
3463.60 42
3463.73 43
3463.87 44
3464.00 45
3464.14 44
3464.27 43
3464.41 42
3464.54 40
3464.68 38
3464.81 37
3464.95 37
3465.08 38
3465.22 39
3465.35 41
3465.49 42
3465.62 42
3465.76 41
3465.89 38
3466.03 33
3466.16 26
3466.30 19
3466.43 11
3466.57 5
3466.71 0
3466.84 0
3466.98 0
3467.11 0
3467.25 1
3467.38 5
3467.52 9
3467.65 14
3467.79 18
3467.92 23
3468.06 28
3468.19 34
3468.33 41
3468.46 49
3468.60 57
3468.73 65
3468.87 72
3469.00 78
3469.14 82
3469.27 84
3469.41 85
3469.54 84
3469.68 82
3469.81 80
3469.95 76
3470.08 71
3470.22 65
3470.36 59
3470.49 53
3470.63 48
3470.76 43
3470.90 39
3471.03 37
3471.17 35
3471.30 34
3471.44 34
3471.57 35
3471.71 36
3471.84 39
3471.98 43
3472.11 47
3472.25 51
3472.38 56
3472.52 60
3472.65 63
3472.79 65
3472.92 66
3473.06 65
3473.20 63
3473.33 60
3473.47 57
3473.60 54
3473.74 53
3473.87 53
3474.01 54
3474.14 57
3474.28 59
3474.41 62
3474.55 63
3474.68 63
3474.82 62
3474.95 59
3475.09 56
3475.22 53
3475.36 49
3475.50 47
3475.63 45
3475.77 44
3475.90 44
3476.04 43
3476.17 43
3476.31 42
3476.44 41
3476.58 39
3476.71 37
3476.85 34
3476.98 31
3477.12 27
3477.25 22
3477.39 17
3477.53 13
3477.66 9
3477.80 6
3477.93 6
3478.07 7
3478.20 9
3478.34 12
3478.47 14
3478.61 16
3478.74 15
3478.88 14
3479.01 11
3479.15 7
3479.29 3
3479.42 0
3479.56 0
3479.69 0
3479.83 0
3479.96 0
3480.10 0
3480.23 0
3480.37 0
3480.50 0
3480.64 2
3480.77 6
3480.91 10
3481.05 16
3481.18 21
3481.32 25
3481.45 29
3481.59 32
3481.72 35
3481.86 37
3481.99 38
3482.13 39
3482.26 39
3482.40 38
3482.54 36
3482.67 32
3482.81 28
3482.94 24
3483.08 20
3483.21 18
3483.35 19
3483.48 23
3483.62 29
3483.75 37
3483.89 46
3484.03 55
3484.16 62
3484.30 66
3484.43 68
3484.57 67
3484.70 64
3484.84 61
3484.97 57
3485.11 53
3485.25 49
3485.38 44
3485.52 38
3485.65 32
3485.79 26
3485.92 22
3486.06 19
3486.19 18
3486.33 21
3486.46 25
3486.60 30
3486.74 35
3486.87 39
3487.01 41
3487.14 41
3487.28 40
3487.41 39
3487.55 36
3487.68 34
3487.82 32
3487.96 29
3488.09 27
3488.23 25
3488.36 23
3488.50 22
3488.63 21
3488.77 20
3488.90 19
3489.04 19
3489.18 19
3489.31 20
3489.45 21
3489.58 22
3489.72 24
3489.85 25
3489.99 27
3490.13 28
3490.26 29
3490.40 30
3490.53 31
3490.67 33
3490.80 37
3490.94 43
3491.07 51
3491.21 60
3491.35 70
3491.48 79
3491.62 88
3491.75 96
3491.89 103
3492.02 108
3492.16 112
3492.30 116
3492.43 119
3492.57 121
3492.70 121
3492.84 121
3492.97 120
3493.11 119
3493.24 119
3493.38 121
3493.52 125
3493.65 130
3493.79 136
3493.92 141
3494.06 145
3494.19 147
3494.33 145
3494.47 141
3494.60 134
3494.74 127
3494.87 121
3495.01 117
3495.14 114
3495.28 114
3495.42 114
3495.55 116
3495.69 117
3495.82 117
3495.96 115
3496.09 111
3496.23 106
3496.37 99
3496.50 92
3496.64 86
3496.77 81
3496.91 77
3497.04 76
3497.18 75
3497.32 76
3497.45 76
3497.59 75
3497.72 73
3497.86 70
3497.99 65
3498.13 58
3498.27 52
3498.40 46
3498.54 42
3498.67 40
3498.81 41
3498.94 44
3499.08 50
3499.22 57
3499.35 64
3499.49 70
3499.62 75
3499.76 77
3499.90 77
3500.03 76
3500.17 74
3500.30 72
3500.44 71
3500.57 70
3500.71 70
3500.85 69
3500.98 68
3501.12 65
3501.25 61
3501.39 56
3501.52 50
3501.66 44
3501.80 39
3501.93 34
3502.07 31
3502.20 29
3502.34 28
3502.48 28
3502.61 29
3502.75 31
3502.88 34
3503.02 39
3503.16 44
3503.29 51
3503.43 57
3503.56 63
3503.70 68
3503.83 71
3503.97 72
3504.11 72
3504.24 71
3504.38 69
3504.51 66
3504.65 63
3504.79 59
3504.92 54
3505.06 50
3505.19 46
3505.33 42
3505.46 41
3505.60 40
3505.74 41
3505.87 42
3506.01 42
3506.14 42
3506.28 40
3506.42 38
3506.55 34
3506.69 32
3506.82 30
3506.96 31
3507.10 34
3507.23 38
3507.37 42
3507.50 46
3507.64 48
3507.78 49
3507.91 48
3508.05 46
3508.18 44
3508.32 40
3508.46 36
3508.59 31
3508.73 24
3508.86 18
3509.00 11
3509.14 4
3509.27 0
3509.41 0
3509.54 0
3509.68 0
3509.82 0
3509.95 3
3510.09 8
3510.22 13
3510.36 19
3510.50 24
3510.63 30
3510.77 35
3510.90 41
3511.04 47
3511.18 53
3511.31 58
3511.45 61
3511.58 63
3511.72 62
3511.86 60
3511.99 56
3512.13 51
3512.26 46
3512.40 41
3512.54 38
3512.67 36
3512.81 36
3512.94 36
3513.08 37
3513.22 39
3513.35 41
3513.49 44
3513.62 47
3513.76 49
3513.90 51
3514.03 51
3514.17 48
3514.30 44
3514.44 38
3514.58 30
3514.71 22
3514.85 14
3514.98 7
3515.12 2
3515.26 0
3515.39 0
3515.53 0
3515.66 1
3515.80 4
3515.94 8
3516.07 13
3516.21 17
3516.35 20
3516.48 23
3516.62 25
3516.75 26
3516.89 26
3517.03 27
3517.16 28
3517.30 29
3517.43 30
3517.57 32
3517.71 34
3517.84 37
3517.98 39
3518.12 41
3518.25 43
3518.39 44
3518.52 44
3518.66 43
3518.80 40
3518.93 36
3519.07 31
3519.20 26
3519.34 22
3519.48 20
3519.61 20
3519.75 22
3519.89 26
3520.02 32
3520.16 38
3520.29 45
3520.43 51
3520.57 58
3520.70 63
3520.84 66
3520.97 67
3521.11 65
3521.25 62
3521.38 57
3521.52 50
3521.66 43
3521.79 36
3521.93 30
3522.06 24
3522.20 19
3522.34 15
3522.47 11
3522.61 7
3522.75 4
3522.88 1
3523.02 0
3523.15 0
3523.29 0
3523.43 0
3523.56 0
3523.70 0
3523.84 0
3523.97 0
3524.11 2
3524.24 7
3524.38 11
3524.52 15
3524.65 17
3524.79 19
3524.93 20
3525.06 20
3525.20 18
3525.33 17
3525.47 14
3525.61 12
3525.74 10
3525.88 9
3526.02 8
3526.15 7
3526.29 6
3526.42 5
3526.56 3
3526.70 1
3526.83 0
3526.97 0
3527.11 0
3527.24 0
3527.38 2
3527.52 4
3527.65 6
3527.79 8
3527.92 9
3528.06 10
3528.20 12
3528.33 13
3528.47 16
3528.61 18
3528.74 21
3528.88 23
3529.02 24
3529.15 24
3529.29 24
3529.42 23
3529.56 22
3529.70 22
3529.83 23
3529.97 24
3530.11 27
3530.24 31
3530.38 36
3530.52 42
3530.65 49
3530.79 56
3530.92 63
3531.06 69
3531.20 74
3531.33 78
3531.47 79
3531.61 80
3531.74 79
3531.88 77
3532.02 76
3532.15 75
3532.29 75
3532.42 76
3532.56 79
3532.70 82
3532.83 84
3532.97 85
3533.11 85
3533.24 82
3533.38 77
3533.52 71
3533.65 65
3533.79 59
3533.93 54
3534.06 51
3534.20 51
3534.33 52
3534.47 54
3534.61 57
3534.74 60
3534.88 61
3535.02 62
3535.15 60
3535.29 57
3535.43 53
3535.56 49
3535.70 46
3535.84 44
3535.97 44
3536.11 46
3536.25 49
3536.38 52
3536.52 55
3536.66 58
3536.79 59
3536.93 60
3537.06 60
3537.20 60
3537.34 60
3537.47 59
3537.61 58
3537.75 58
3537.88 57
3538.02 55
3538.16 53
3538.29 50
3538.43 48
3538.57 45
3538.70 42
3538.84 40
3538.98 38
3539.11 37
3539.25 35
3539.39 33
3539.52 32
3539.66 32
3539.80 32
3539.93 32
3540.07 33
3540.21 34
3540.34 34
3540.48 33
3540.61 33
3540.75 33
3540.89 35
3541.02 39
3541.16 46
3541.30 54
3541.43 63
3541.57 72
3541.71 79
3541.84 85
3541.98 91
3542.12 96
3542.25 103
3542.39 110
3542.53 117
3542.66 125
3542.80 132
3542.94 137
3543.07 140
3543.21 139
3543.35 137
3543.48 133
3543.62 128
3543.76 122
3543.89 118
3544.03 115
3544.17 113
3544.30 112
3544.44 111
3544.58 111
3544.71 110
3544.85 110
3544.99 110
3545.12 111
3545.26 113
3545.40 116
3545.53 120
3545.67 123
3545.81 124
3545.94 124
3546.08 122
3546.22 118
3546.35 112
3546.49 106
3546.63 100
3546.76 94
3546.90 89
3547.04 83
3547.17 78
3547.31 73
3547.45 68
3547.58 64
3547.72 61
3547.86 60
3547.99 60
3548.13 62
3548.27 64
3548.40 67
3548.54 70
3548.68 71
3548.81 72
3548.95 72
3549.09 71
3549.22 71
3549.36 70
3549.50 69
3549.63 69
3549.77 70
3549.91 71
3550.05 73
3550.18 76
3550.32 80
3550.46 84
3550.59 87
3550.73 90
3550.87 92
3551.00 93
3551.14 93
3551.28 92
3551.41 92
3551.55 90
3551.69 89
3551.82 86
3551.96 83
3552.10 79
3552.23 74
3552.37 70
3552.51 65
3552.64 61
3552.78 58
3552.92 56
3553.05 56
3553.19 57
3553.33 59
3553.46 62
3553.60 66
3553.74 69
3553.88 71
3554.01 71
3554.15 70
3554.29 66
3554.42 62
3554.56 58
3554.70 54
3554.83 51
3554.97 50
3555.11 48
3555.24 45
3555.38 42
3555.52 37
3555.65 30
3555.79 23
3555.93 16
3556.07 10
3556.20 6
3556.34 3
3556.48 3
3556.61 4
3556.75 7
3556.89 11
3557.02 15
3557.16 19
3557.30 24
3557.43 29
3557.57 32
3557.71 35
3557.84 37
3557.98 37
3558.12 37
3558.26 35
3558.39 33
3558.53 31
3558.67 29
3558.80 27
3558.94 25
3559.08 23
3559.21 20
3559.35 18
3559.49 17
3559.62 16
3559.76 18
3559.90 21
3560.04 26
3560.17 33
3560.31 41
3560.45 50
3560.58 59
3560.72 66
3560.86 70
3560.99 70
3561.13 68
3561.27 64
3561.41 58
3561.54 53
3561.68 50
3561.82 48
3561.95 48
3562.09 50
3562.23 52
3562.36 54
3562.50 57
3562.64 60
3562.78 63
3562.91 67
3563.05 71
3563.19 75
3563.32 77
3563.46 77
3563.60 75
3563.73 72
3563.87 67
3564.01 63
3564.15 59
3564.28 55
3564.42 52
3564.56 48
3564.69 44
3564.83 41
3564.97 38
3565.10 36
3565.24 35
3565.38 35
3565.52 37
3565.65 39
3565.79 41
3565.93 43
3566.06 45
3566.20 46
3566.34 47
3566.48 48
3566.61 48
3566.75 48
3566.89 46
3567.02 44
3567.16 42
3567.30 39
3567.44 37
3567.57 36
3567.71 36
3567.85 37
3567.98 39
3568.12 42
3568.26 45
3568.39 49
3568.53 52
3568.67 55
3568.81 57
3568.94 59
3569.08 59
3569.22 58
3569.35 57
3569.49 56
3569.63 55
3569.77 53
3569.90 51
3570.04 48
3570.18 45
3570.31 42
3570.45 39
3570.59 36
3570.73 35
3570.86 35
3571.00 35
3571.14 37
3571.27 38
3571.41 39
3571.55 40
3571.69 41
3571.82 41
3571.96 41
3572.10 40
3572.23 38
3572.37 36
3572.51 34
3572.65 32
3572.78 30
3572.92 29
3573.06 28
3573.20 28
3573.33 28
3573.47 28
3573.61 28
3573.74 28
3573.88 27
3574.02 25
3574.16 23
3574.29 20
3574.43 18
3574.57 15
3574.70 13
3574.84 10
3574.98 8
3575.12 7
3575.25 8
3575.39 11
3575.53 16
3575.67 22
3575.80 28
3575.94 32
3576.08 35
3576.21 35
3576.35 33
3576.49 29
3576.63 25
3576.76 22
3576.90 19
3577.04 17
3577.18 14
3577.31 10
3577.45 5
3577.59 0
3577.72 0
3577.86 0
3578.00 0
3578.14 0
3578.27 0
3578.41 0
3578.55 0
3578.69 2
3578.82 3
3578.96 5
3579.10 7
3579.24 9
3579.37 11
3579.51 13
3579.65 15
3579.78 16
3579.92 16
3580.06 16
3580.20 15
3580.33 15
3580.47 15
3580.61 16
3580.75 19
3580.88 22
3581.02 27
3581.16 34
3581.30 41
3581.43 49
3581.57 56
3581.71 61
3581.84 63
3581.98 62
3582.12 57
3582.26 49
3582.39 40
3582.53 32
3582.67 26
3582.81 23
3582.94 25
3583.08 30
3583.22 38
3583.36 47
3583.49 56
3583.63 63
3583.77 68
3583.91 69
3584.04 68
3584.18 65
3584.32 61
3584.46 56
3584.59 50
3584.73 46
3584.87 42
3585.00 39
3585.14 38
3585.28 37
3585.42 38
3585.55 39
3585.69 40
3585.83 40
3585.97 40
3586.10 38
3586.24 34
3586.38 29
3586.52 23
3586.65 16
3586.79 11
3586.93 7
3587.07 5
3587.20 5
3587.34 8
3587.48 11
3587.62 15
3587.75 17
3587.89 18
3588.03 17
3588.17 14
3588.30 10
3588.44 5
3588.58 0
3588.72 0
3588.85 0
3588.99 1
3589.13 7
3589.27 17
3589.40 27
3589.54 39
3589.68 49
3589.82 56
3589.95 60
3590.09 61
3590.23 59
3590.37 55
3590.50 51
3590.64 47
3590.78 44
3590.92 41
3591.05 38
3591.19 35
3591.33 31
3591.47 28
3591.60 25
3591.74 22
3591.88 20
3592.02 19
3592.15 18
3592.29 19
3592.43 20
3592.57 21
3592.71 24
3592.84 28
3592.98 33
3593.12 38
3593.26 45
3593.39 50
3593.53 54
3593.67 56
3593.81 55
3593.94 52
3594.08 47
3594.22 42
3594.36 36
3594.49 31
3594.63 27
3594.77 24
3594.91 22
3595.04 21
3595.18 20
3595.32 20
3595.46 22
3595.60 24
3595.73 28
3595.87 31
3596.01 34
3596.15 36
3596.28 36
3596.42 34
3596.56 30
3596.70 27
3596.83 24
3596.97 22
3597.11 22
3597.25 24
3597.38 26
3597.52 29
3597.66 31
3597.80 33
3597.94 33
3598.07 33
3598.21 31
3598.35 29
3598.49 27
3598.62 26
3598.76 25
3598.90 25
3599.04 26
3599.17 26
3599.31 26
3599.45 25
3599.59 23
3599.73 22
3599.86 20
3600.00 19
3600.14 19
3600.28 18
3600.41 18
3600.55 18
3600.69 18
3600.83 19
3600.96 21
3601.10 25
3601.24 29
3601.38 35
3601.52 40
3601.65 45
3601.79 49
3601.93 52
3602.07 53
3602.20 52
3602.34 50
3602.48 48
3602.62 44
3602.76 41
3602.89 37
3603.03 35
3603.17 33
3603.31 32
3603.44 31
3603.58 32
3603.72 32
3603.86 33
3604.00 33
3604.13 33
3604.27 33
3604.41 33
3604.55 32
3604.68 32
3604.82 31
3604.96 31
3605.10 30
3605.24 30
3605.37 30
3605.51 31
3605.65 31
3605.79 32
3605.93 33
3606.06 33
3606.20 32
3606.34 32
3606.48 32
3606.61 33
3606.75 35
3606.89 37
3607.03 39
3607.17 41
3607.30 42
3607.44 43
3607.58 43
3607.72 43
3607.86 43
3607.99 43
3608.13 42
3608.27 40
3608.41 38
3608.54 35
3608.68 32
3608.82 29
3608.96 27
3609.10 25
3609.23 24
3609.37 23
3609.51 21
3609.65 19
3609.79 17
3609.92 14
3610.06 12
3610.20 10
3610.34 10
3610.48 11
3610.61 13
3610.75 15
3610.89 18
3611.03 19
3611.16 20
3611.30 20
3611.44 18
3611.58 16
3611.72 13
3611.85 11
3611.99 8
3612.13 6
3612.27 4
3612.41 2
3612.54 0
3612.68 0
3612.82 0
3612.96 0
3613.10 0
3613.23 0
3613.37 0
3613.51 0
3613.65 0
3613.79 0
3613.92 0
3614.06 2
3614.20 6
3614.34 11
3614.48 17
3614.61 23
3614.75 28
3614.89 30
3615.03 30
3615.17 28
3615.30 24
3615.44 20
3615.58 17
3615.72 14
3615.86 12
3615.99 12
3616.13 12
3616.27 13
3616.41 13
3616.55 13
3616.68 11
3616.82 9
3616.96 6
3617.10 4
3617.24 2
3617.37 1
3617.51 1
3617.65 3
3617.79 5
3617.93 8
3618.06 10
3618.20 11
3618.34 11
3618.48 10
3618.62 9
3618.76 7
3618.89 6
3619.03 5
3619.17 5
3619.31 6
3619.45 8
3619.58 11
3619.72 16
3619.86 22
3620.00 29
3620.14 34
3620.27 38
3620.41 40
3620.55 39
3620.69 38
3620.83 35
3620.96 33
3621.10 32
3621.24 33
3621.38 35
3621.52 38
3621.66 40
3621.79 42
3621.93 42
3622.07 41
3622.21 38
3622.35 35
3622.48 32
3622.62 28
3622.76 24
3622.90 20
3623.04 16
3623.17 14
3623.31 11
3623.45 10
3623.59 11
3623.73 13
3623.87 17
3624.00 21
3624.14 27
3624.28 32
3624.42 37
3624.56 42
3624.69 46
3624.83 50
3624.97 53
3625.11 56
3625.25 57
3625.39 58
3625.52 58
3625.66 56
3625.80 54
3625.94 52
3626.08 49
3626.22 46
3626.35 44
3626.49 43
3626.63 42
3626.77 41
3626.91 41
3627.04 41
3627.18 43
3627.32 46
3627.46 50
3627.60 55
3627.74 61
3627.87 66
3628.01 71
3628.15 73
3628.29 73
3628.43 70
3628.57 64
3628.70 57
3628.84 49
3628.98 42
3629.12 35
3629.26 31
3629.39 30
3629.53 32
3629.67 37
3629.81 43
3629.95 51
3630.09 59
3630.22 66
3630.36 71
3630.50 73
3630.64 72
3630.78 69
3630.92 65
3631.05 60
3631.19 55
3631.33 51
3631.47 48
3631.61 47
3631.75 46
3631.88 45
3632.02 43
3632.16 41
3632.30 37
3632.44 32
3632.58 27
3632.71 22
3632.85 17
3632.99 13
3633.13 10
3633.27 7
3633.41 5
3633.54 4
3633.68 3
3633.82 3
3633.96 4
3634.10 7
3634.24 12
3634.37 18
3634.51 25
3634.65 32
3634.79 37
3634.93 39
3635.07 39
3635.21 36
3635.34 32
3635.48 27
3635.62 23
3635.76 21
3635.90 21
3636.04 24
3636.17 28
3636.31 33
3636.45 38
3636.59 42
3636.73 46
3636.87 48
3637.00 49
3637.14 49
3637.28 48
3637.42 47
3637.56 45
3637.70 43
3637.83 41
3637.97 39
3638.11 38
3638.25 38
3638.39 37
3638.53 36
3638.67 34
3638.80 31
3638.94 27
3639.08 22
3639.22 18
3639.36 13
3639.50 9
3639.63 6
3639.77 3
3639.91 1
3640.05 0
3640.19 0
3640.33 0
3640.47 0
3640.60 0
3640.74 0
3640.88 0
3641.02 0
3641.16 2
3641.30 9
3641.44 18
3641.57 27
3641.71 35
3641.85 43
3641.99 49
3642.13 54
3642.27 57
3642.40 59
3642.54 58
3642.68 57
3642.82 54
3642.96 51
3643.10 46
3643.24 42
3643.37 37
3643.51 33
3643.65 29
3643.79 26
3643.93 24
3644.07 22
3644.21 20
3644.34 18
3644.48 16
3644.62 13
3644.76 11
3644.90 9
3645.04 7
3645.18 7
3645.31 7
3645.45 10
3645.59 13
3645.73 18
3645.87 23
3646.01 27
3646.15 32
3646.28 35
3646.42 37
3646.56 38
3646.70 38
3646.84 38
3646.98 38
3647.12 38
3647.26 40
3647.39 42
3647.53 45
3647.67 48
3647.81 51
3647.95 54
3648.09 56
3648.23 58
3648.36 59
3648.50 60
3648.64 60
3648.78 59
3648.92 56
3649.06 52
3649.20 47
3649.33 40
3649.47 34
3649.61 27
3649.75 22
3649.89 18
3650.03 16
3650.17 16
3650.31 17
3650.44 18
3650.58 21
3650.72 23
3650.86 26
3651.00 29
3651.14 33
3651.28 36
3651.41 38
3651.55 41
3651.69 42
3651.83 44
3651.97 45
3652.11 45
3652.25 45
3652.39 45
3652.52 44
3652.66 43
3652.80 42
3652.94 41
3653.08 39
3653.22 37
3653.36 34
3653.50 32
3653.63 29
3653.77 26
3653.91 24
3654.05 22
3654.19 20
3654.33 19
3654.47 20
3654.61 20
3654.74 21
3654.88 21
3655.02 21
3655.16 19
3655.30 17
3655.44 15
3655.58 13
3655.72 13
3655.85 15
3655.99 18
3656.13 21
3656.27 25
3656.41 28
3656.55 29
3656.69 30
3656.83 29
3656.97 29
3657.10 29
3657.24 30
3657.38 32
3657.52 35
3657.66 38
3657.80 40
3657.94 42
3658.08 43
3658.21 43
3658.35 43
3658.49 42
3658.63 41
3658.77 41
3658.91 41
3659.05 43
3659.19 47
3659.33 53
3659.46 62
3659.60 72
3659.74 83
3659.88 93
3660.02 99
3660.16 102
3660.30 101
3660.44 97
3660.57 90
3660.71 83
3660.85 76
3660.99 71
3661.13 68
3661.27 67
3661.41 67
3661.55 67
3661.69 67
3661.82 68
3661.96 69
3662.10 71
3662.24 76
3662.38 84
3662.52 95
3662.66 107
3662.80 118
3662.94 127
3663.07 133
3663.21 135
3663.35 133
3663.49 127
3663.63 120
3663.77 112
3663.91 105
3664.05 97
3664.19 90
3664.33 83
3664.46 76
3664.60 69
3664.74 62
3664.88 56
3665.02 50
3665.16 45
3665.30 42
3665.44 39
3665.58 37
3665.71 35
3665.85 33
3665.99 32
3666.13 31
3666.27 30
3666.41 30
3666.55 29
3666.69 28
3666.83 27
3666.97 25
3667.10 22
3667.24 19
3667.38 16
3667.52 16
3667.66 17
3667.80 22
3667.94 29
3668.08 38
3668.22 47
3668.36 55
3668.49 60
3668.63 61
3668.77 58
3668.91 52
3669.05 44
3669.19 34
3669.33 25
3669.47 17
3669.61 12
3669.75 12
3669.89 15
3670.02 22
3670.16 32
3670.30 44
3670.44 55
3670.58 66
3670.72 74
3670.86 80
3671.00 83
3671.14 84
3671.28 83
3671.42 81
3671.55 79
3671.69 77
3671.83 75
3671.97 74
3672.11 74
3672.25 75
3672.39 75
3672.53 75
3672.67 73
3672.81 70
3672.95 66
3673.08 62
3673.22 58
3673.36 56
3673.50 55
3673.64 55
3673.78 57
3673.92 59
3674.06 60
3674.20 61
3674.34 60
3674.48 57
3674.61 54
3674.75 50
3674.89 47
3675.03 45
3675.17 46
3675.31 50
3675.45 56
3675.59 63
3675.73 71
3675.87 77
3676.01 80
3676.15 79
3676.28 75
3676.42 68
3676.56 59
3676.70 50
3676.84 43
3676.98 37
3677.12 34
3677.26 32
3677.40 33
3677.54 34
3677.68 36
3677.82 38
3677.95 39
3678.09 39
3678.23 38
3678.37 36
3678.51 34
3678.65 31
3678.79 28
3678.93 24
3679.07 20
3679.21 15
3679.35 10
3679.49 5
3679.63 1
3679.76 0
3679.90 0
3680.04 0
3680.18 0
3680.32 0
3680.46 0
3680.60 0
3680.74 0
3680.88 2
3681.02 10
3681.16 20
3681.30 29
3681.44 38
3681.57 47
3681.71 54
3681.85 61
3681.99 67
3682.13 71
3682.27 74
3682.41 74
3682.55 73
3682.69 69
3682.83 64
3682.97 58
3683.11 51
3683.25 46
3683.39 41
3683.52 38
3683.66 36
3683.80 36
3683.94 36
3684.08 37
3684.22 38
3684.36 38
3684.50 39
3684.64 38
3684.78 37
3684.92 36
3685.06 35
3685.20 35
3685.34 35
3685.48 35
3685.61 35
3685.75 35
3685.89 35
3686.03 35
3686.17 34
3686.31 33
3686.45 33
3686.59 33
3686.73 33
3686.87 34
3687.01 33
3687.15 31
3687.29 27
3687.43 21
3687.57 14
3687.71 7
3687.84 1
3687.98 0
3688.12 0
3688.26 0
3688.40 1
3688.54 5
3688.68 9
3688.82 13
3688.96 16
3689.10 18
3689.24 19
3689.38 20
3689.52 21
3689.66 22
3689.80 23
3689.94 26
3690.08 30
3690.21 35
3690.35 39
3690.49 44
3690.63 48
3690.77 51
3690.91 54
3691.05 56
3691.19 57
3691.33 58
3691.47 58
3691.61 57
3691.75 56
3691.89 53
3692.03 51
3692.17 48
3692.31 45
3692.45 42
3692.59 39
3692.72 37
3692.86 35
3693.00 35
3693.14 34
3693.28 35
3693.42 36
3693.56 38
3693.70 42
3693.84 45
3693.98 50
3694.12 55
3694.26 61
3694.40 67
3694.54 74
3694.68 80
3694.82 85
3694.96 89
3695.10 91
3695.24 93
3695.38 92
3695.52 91
3695.65 87
3695.79 82
3695.93 75
3696.07 67
3696.21 59
3696.35 50
3696.49 43
3696.63 38
3696.77 35
3696.91 34
3697.05 33
3697.19 33
3697.33 34
3697.47 34
3697.61 34
3697.75 33
3697.89 33
3698.03 34
3698.17 36
3698.31 39
3698.45 42
3698.59 45
3698.73 49
3698.86 51
3699.00 51
3699.14 50
3699.28 49
3699.42 46
3699.56 42
3699.70 39
3699.84 37
3699.98 34
3700.12 33
3700.26 31
3700.40 29
3700.54 28
3700.68 26
3700.82 25
3700.96 24
3701.10 24
3701.24 25
3701.38 27
3701.52 31
3701.66 36
3701.80 42
3701.94 48
3702.08 53
3702.22 57
3702.36 60
3702.50 62
3702.63 63
3702.77 65
3702.91 66
3703.05 68
3703.19 72
3703.33 75
3703.47 79
3703.61 83
3703.75 87
3703.89 88
3704.03 88
3704.17 87
3704.31 83
3704.45 79
3704.59 74
3704.73 71
3704.87 69
3705.01 69
3705.15 70
3705.29 73
3705.43 77
3705.57 82
3705.71 86
3705.85 91
3705.99 96
3706.13 101
3706.27 105
3706.41 108
3706.55 110
3706.69 110
3706.83 109
3706.97 108
3707.11 107
3707.25 105
3707.39 104
3707.52 103
3707.66 103
3707.80 101
3707.94 100
3708.08 99
3708.22 98
3708.36 97
3708.50 97
3708.64 97
3708.78 96
3708.92 95
3709.06 92
3709.20 89
3709.34 84
3709.48 79
3709.62 74
3709.76 71
3709.90 68
3710.04 67
3710.18 67
3710.32 66
3710.46 65
3710.60 63
3710.74 59
3710.88 56
3711.02 53
3711.16 50
3711.30 48
3711.44 47
3711.58 45
3711.72 43
3711.86 39
3712.00 33
3712.14 25
3712.28 18
3712.42 11
3712.56 7
3712.70 5
3712.84 7
3712.98 11
3713.12 17
3713.26 25
3713.40 33
3713.54 41
3713.68 49
3713.82 57
3713.96 64
3714.10 69
3714.24 73
3714.38 76
3714.52 78
3714.66 78
3714.80 78
3714.94 78
3715.08 77
3715.22 76
3715.36 74
3715.50 71
3715.64 66
3715.78 59
3715.92 51
3716.06 42
3716.20 32
3716.34 23
3716.48 16
3716.61 12
3716.75 10
3716.89 12
3717.03 16
3717.17 22
3717.31 29
3717.45 34
3717.59 38
3717.73 40
3717.87 39
3718.01 37
3718.15 34
3718.29 32
3718.43 30
3718.57 28
3718.71 27
3718.85 26
3718.99 25
3719.13 23
3719.27 22
3719.41 21
3719.55 20
3719.69 20
3719.83 21
3719.97 22
3720.11 23
3720.25 24
3720.39 25
3720.53 26
3720.67 25
3720.81 24
3720.95 22
3721.09 19
3721.23 15
3721.37 11
3721.51 8
3721.65 7
3721.79 6
3721.93 8
3722.07 12
3722.21 18
3722.35 25
3722.49 33
3722.63 41
3722.77 48
3722.91 55
3723.05 60
3723.19 65
3723.33 68
3723.47 70
3723.61 70
3723.75 68
3723.90 65
3724.04 60
3724.18 54
3724.32 47
3724.46 41
3724.60 36
3724.74 32
3724.88 30
3725.02 29
3725.16 29
3725.30 28
3725.44 27
3725.58 23
3725.72 19
3725.86 13
3726.00 8
3726.14 3
3726.28 0
3726.42 0
3726.56 0
3726.70 0
3726.84 0
3726.98 0
3727.12 0
3727.26 0
3727.40 0
3727.54 0
3727.68 0
3727.82 3
3727.96 7
3728.10 11
3728.24 16
3728.38 19
3728.52 21
3728.66 21
3728.80 19
3728.94 15
3729.08 10
3729.22 5
3729.36 0
3729.50 0
3729.64 0
3729.78 1
3729.92 7
3730.06 14
3730.20 23
3730.34 32
3730.48 40
3730.62 47
3730.76 51
3730.90 53
3731.04 52
3731.18 48
3731.32 43
3731.46 37
3731.60 32
3731.74 29
3731.88 28
3732.02 29
3732.16 32
3732.30 36
3732.44 41
3732.58 44
3732.72 44
3732.86 42
3733.01 38
3733.15 32
3733.29 26
3733.43 19
3733.57 13
3733.71 7
3733.85 3
3733.99 1
3734.13 0
3734.27 0
3734.41 0
3734.55 0
3734.69 0
3734.83 0
3734.97 0
3735.11 0
3735.25 0
3735.39 0
3735.53 1
3735.67 4
3735.81 7
3735.95 11
3736.09 14
3736.23 16
3736.37 17
3736.51 16
3736.65 15
3736.79 13
3736.93 11
3737.07 8
3737.21 5
3737.35 3
3737.49 2
3737.63 2
3737.77 3
3737.92 5
3738.06 8
3738.20 11
3738.34 15
3738.48 19
3738.62 23
3738.76 27
3738.90 31
3739.04 35
3739.18 38
3739.32 41
3739.46 43
3739.60 45
3739.74 47
3739.88 50
3740.02 54
3740.16 58
3740.30 62
3740.44 64
3740.58 64
3740.72 61
3740.86 55
3741.00 47
3741.14 39
3741.28 31
3741.42 26
3741.56 21
3741.71 19
3741.85 18
3741.99 18
3742.13 20
3742.27 22
3742.41 26
3742.55 32
3742.69 38
3742.83 46
3742.97 52
3743.11 57
3743.25 60
3743.39 59
3743.53 55
3743.67 48
3743.81 41
3743.95 34
3744.09 28
3744.23 24
3744.37 21
3744.51 20
3744.65 20
3744.79 19
3744.94 18
3745.08 16
3745.22 15
3745.36 13
3745.50 12
3745.64 12
3745.78 12
3745.92 12
3746.06 12
3746.20 12
3746.34 11
3746.48 10
3746.62 8
3746.76 5
3746.90 3
3747.04 2
3747.18 2
3747.32 3
3747.46 7
3747.60 11
3747.74 17
3747.89 22
3748.03 28
3748.17 34
3748.31 39
3748.45 45
3748.59 51
3748.73 56
3748.87 60
3749.01 61
3749.15 59
3749.29 54
3749.43 47
3749.57 38
3749.71 30
3749.85 23
3749.99 18
3750.13 15
3750.27 13
3750.42 12
3750.56 11
3750.70 11
3750.84 14
3750.98 18
3751.12 25
3751.26 33
3751.40 43
3751.54 51
3751.68 57
3751.82 59
3751.96 58
3752.10 53
3752.24 47
3752.38 40
3752.52 34
3752.66 29
3752.81 25
3752.95 23
3753.09 22
3753.23 22
3753.37 23
3753.51 25
3753.65 26
3753.79 28
3753.93 30
3754.07 32
3754.21 33
3754.35 34
3754.49 36
3754.63 39
3754.77 42
3754.91 46
3755.06 50
3755.20 53
3755.34 56
3755.48 57
3755.62 57
3755.76 55
3755.90 52
3756.04 48
3756.18 45
3756.32 42
3756.46 41
3756.60 41
3756.74 41
3756.88 42
3757.02 42
3757.17 42
3757.31 41
3757.45 39
3757.59 37
3757.73 35
3757.87 33
3758.01 33
3758.15 33
3758.29 33
3758.43 35
3758.57 36
3758.71 39
3758.85 42
3758.99 45
3759.14 49
3759.28 52
3759.42 54
3759.56 54
3759.70 53
3759.84 51
3759.98 48
3760.12 44
3760.26 41
3760.40 38
3760.54 35
3760.68 33
3760.82 31
3760.97 29
3761.11 28
3761.25 26
3761.39 24
3761.53 22
3761.67 21
3761.81 21
3761.95 22
3762.09 25
3762.23 28
3762.37 31
3762.51 33
3762.65 33
3762.80 31
3762.94 27
3763.08 23
3763.22 20
3763.36 19
3763.50 21
3763.64 26
3763.78 32
3763.92 39
3764.06 45
3764.20 48
3764.34 49
3764.49 47
3764.63 43
3764.77 36
3764.91 28
3765.05 21
3765.19 15
3765.33 11
3765.47 9
3765.61 10
3765.75 13
3765.89 17
3766.03 23
3766.18 28
3766.32 34
3766.46 39
3766.60 44
3766.74 48
3766.88 51
3767.02 52
3767.16 53
3767.30 52
3767.44 51
3767.58 49
3767.72 48
3767.87 47
3768.01 47
3768.15 48
3768.29 50
3768.43 52
3768.57 54
3768.71 55
3768.85 57
3768.99 58
3769.13 60
3769.27 62
3769.42 64
3769.56 65
3769.70 65
3769.84 65
3769.98 62
3770.12 58
3770.26 54
3770.40 48
3770.54 43
3770.68 38
3770.83 36
3770.97 35
3771.11 36
3771.25 40
3771.39 45
3771.53 51
3771.67 56
3771.81 60
3771.95 63
3772.09 64
3772.23 62
3772.38 60
3772.52 57
3772.66 54
3772.80 53
3772.94 52
3773.08 54
3773.22 56
3773.36 59
3773.50 62
3773.64 66
3773.79 69
3773.93 72
3774.07 75
3774.21 78
3774.35 80
3774.49 81
3774.63 79
3774.77 76
3774.91 71
3775.05 64
3775.20 58
3775.34 52
3775.48 49
3775.62 48
3775.76 51
3775.90 56
3776.04 63
3776.18 71
3776.32 79
3776.47 86
3776.61 93
3776.75 98
3776.89 103
3777.03 105
3777.17 106
3777.31 106
3777.45 104
3777.59 101
3777.73 96
3777.88 91
3778.02 85
3778.16 80
3778.30 74
3778.44 69
3778.58 66
3778.72 63
3778.86 62
3779.00 61
3779.15 60
3779.29 59
3779.43 57
3779.57 53
3779.71 49
3779.85 45
3779.99 41
3780.13 38
3780.27 35
3780.42 34
3780.56 33
3780.70 32
3780.84 32
3780.98 32
3781.12 32
3781.26 32
3781.40 33
3781.55 34
3781.69 35
3781.83 36
3781.97 36
3782.11 35
3782.25 33
3782.39 29
3782.53 24
3782.67 19
3782.82 15
3782.96 11
3783.10 9
3783.24 9
3783.38 10
3783.52 12
3783.66 15
3783.80 19
3783.94 22
3784.09 26
3784.23 29
3784.37 32
3784.51 35
3784.65 37
3784.79 39
3784.93 40
3785.07 41
3785.22 41
3785.36 39
3785.50 37
3785.64 34
3785.78 30
3785.92 25
3786.06 21
3786.20 17
3786.35 14
3786.49 11
3786.63 9
3786.77 7
3786.91 7
3787.05 7
3787.19 9
3787.33 11
3787.48 15
3787.62 19
3787.76 23
3787.90 27
3788.04 31
3788.18 34
3788.32 37
3788.46 38
3788.61 39
3788.75 39
3788.89 38
3789.03 37
3789.17 36
3789.31 36
3789.45 38
3789.59 41
3789.74 46
3789.88 51
3790.02 57
3790.16 62
3790.30 66
3790.44 68
3790.58 68
3790.73 67
3790.87 64
3791.01 62
3791.15 60
3791.29 58
3791.43 57
3791.57 55
3791.71 54
3791.86 53
3792.00 52
3792.14 52
3792.28 53
3792.42 55
3792.56 58
3792.70 61
3792.85 62
3792.99 62
3793.13 60
3793.27 55
3793.41 48
3793.55 40
3793.69 32
3793.84 24
3793.98 18
3794.12 12
3794.26 7
3794.40 4
3794.54 1
3794.68 0
3794.82 0
3794.97 0
3795.11 2
3795.25 5
3795.39 8
3795.53 11
3795.67 13
3795.81 15
3795.96 16
3796.10 17
3796.24 18
3796.38 19
3796.52 20
3796.66 21
3796.80 21
3796.95 20
3797.09 18
3797.23 16
3797.37 15
3797.51 14
3797.65 14
3797.79 15
3797.94 17
3798.08 19
3798.22 22
3798.36 23
3798.50 24
3798.64 23
3798.78 20
3798.93 17
3799.07 14
3799.21 11
3799.35 9
3799.49 8
3799.63 8
3799.78 10
3799.92 11
3800.06 13
3800.20 14
3800.34 16
3800.48 18
3800.62 20
3800.77 22
3800.91 26
3801.05 29
3801.19 32
3801.33 34
3801.47 34
3801.61 33
3801.76 30
3801.90 25
3802.04 20
3802.18 14
3802.32 9
3802.46 5
3802.61 2
3802.75 1
3802.89 2
3803.03 4
3803.17 6
3803.31 9
3803.45 11
3803.60 11
3803.74 11
3803.88 9
3804.02 7
3804.16 6
3804.30 4
3804.45 3
3804.59 1
3804.73 0
3804.87 0
3805.01 0
3805.15 0
3805.30 0
3805.44 0
3805.58 0
3805.72 8
3805.86 20
3806.00 31
3806.14 40
3806.29 46
3806.43 47
3806.57 45
3806.71 41
3806.85 36
3806.99 31
3807.14 28
3807.28 25
3807.42 23
3807.56 21
3807.70 18
3807.84 15
3807.99 12
3808.13 9
3808.27 8
3808.41 9
3808.55 12
3808.69 17
3808.84 24
3808.98 32
3809.12 40
3809.26 47
3809.40 52
3809.54 56
3809.69 57
3809.83 57
3809.97 56
3810.11 55
3810.25 53
3810.39 52
3810.54 52
3810.68 53
3810.82 54
3810.96 57
3811.10 59
3811.24 62
3811.39 64
3811.53 65
3811.67 66
3811.81 66
3811.95 66
3812.09 64
3812.24 61
3812.38 58
3812.52 53
3812.66 47
3812.80 42
3812.95 37
3813.09 33
3813.23 31
3813.37 29
3813.51 29
3813.65 29
3813.80 29
3813.94 28
3814.08 27
3814.22 25
3814.36 23
3814.50 20
3814.65 16
3814.79 13
3814.93 9
3815.07 5
3815.21 1
3815.36 0
3815.50 0
3815.64 0
3815.78 0
3815.92 0
3816.06 0
3816.21 0
3816.35 0
3816.49 1
3816.63 5
3816.77 9
3816.91 13
3817.06 17
3817.20 21
3817.34 25
3817.48 30
3817.62 35
3817.77 39
3817.91 43
3818.05 47
3818.19 48
3818.33 48
3818.47 47
3818.62 44
3818.76 42
3818.90 40
3819.04 40
3819.18 41
3819.33 43
3819.47 46
3819.61 48
3819.75 50
3819.89 50
3820.04 49
3820.18 48
3820.32 46
3820.46 43
3820.60 40
3820.74 36
3820.89 32
3821.03 27
3821.17 22
3821.31 17
3821.45 14
3821.60 11
3821.74 10
3821.88 10
3822.02 11
3822.16 12
3822.31 14
3822.45 17
3822.59 21
3822.73 25
3822.87 30
3823.01 36
3823.16 41
3823.30 44
3823.44 47
3823.58 47
3823.72 46
3823.87 43
3824.01 41
3824.15 38
3824.29 35
3824.43 34
3824.58 34
3824.72 36
3824.86 39
3825.00 44
3825.14 50
3825.29 58
3825.43 65
3825.57 72
3825.71 76
3825.85 78
3826.00 78
3826.14 75
3826.28 70
3826.42 65
3826.56 58
3826.71 52
3826.85 45
3826.99 39
3827.13 34
3827.27 31
3827.42 30
3827.56 32
3827.70 38
3827.84 47
3827.98 59
3828.13 72
3828.27 84
3828.41 95
3828.55 104
3828.69 109
3828.84 111
3828.98 110
3829.12 108
3829.26 104
3829.40 100
3829.55 96
3829.69 90
3829.83 84
3829.97 78
3830.11 71
3830.26 66
3830.40 62
3830.54 59
3830.68 57
3830.82 57
3830.97 57
3831.11 57
3831.25 57
3831.39 57
3831.53 58
3831.68 61
3831.82 65
3831.96 71
3832.10 77
3832.25 83
3832.39 89
3832.53 94
3832.67 97
3832.81 98
3832.96 97
3833.10 94
3833.24 89
3833.38 83
3833.52 77
3833.67 71
3833.81 67
3833.95 65
3834.09 64
3834.23 64
3834.38 65
3834.52 65
3834.66 64
3834.80 61
3834.95 57
3835.09 52
3835.23 46
3835.37 41
3835.51 36
3835.66 32
3835.80 29
3835.94 26
3836.08 23
3836.23 20
3836.37 17
3836.51 15
3836.65 15
3836.79 16
3836.94 18
3837.08 22
3837.22 26
3837.36 29
3837.50 31
3837.65 30
3837.79 28
3837.93 25
3838.07 22
3838.22 20
3838.36 19
3838.50 20
3838.64 21
3838.78 23
3838.93 24
3839.07 25
3839.21 24
3839.35 22
3839.50 19
3839.64 16
3839.78 14
3839.92 12
3840.06 11
3840.21 12
3840.35 13
3840.49 16
3840.63 18
3840.78 21
3840.92 24
3841.06 26
3841.20 28
3841.34 30
3841.49 32
3841.63 34
3841.77 37
3841.91 40
3842.06 42
3842.20 45
3842.34 47
3842.48 48
3842.63 48
3842.77 48
3842.91 47
3843.05 46
3843.19 45
3843.34 44
3843.48 43
3843.62 43
3843.76 45
3843.91 49
3844.05 54
3844.19 60
3844.33 67
3844.48 72
3844.62 75
3844.76 76
3844.90 74
3845.04 70
3845.19 63
3845.33 56
3845.47 48
3845.61 40
3845.76 33
3845.90 27
3846.04 21
3846.18 16
3846.33 11
3846.47 7
3846.61 5
3846.75 5
3846.89 7
3847.04 13
3847.18 20
3847.32 29
3847.46 38
3847.61 48
3847.75 56
3847.89 62
3848.03 67
3848.18 70
3848.32 72
3848.46 71
3848.60 68
3848.75 64
3848.89 58
3849.03 51
3849.17 45
3849.32 39
3849.46 35
3849.60 33
3849.74 34
3849.89 36
3850.03 38
3850.17 41
3850.31 42
3850.45 42
3850.60 40
3850.74 39
3850.88 38
3851.02 38
3851.17 38
3851.31 39
3851.45 39
3851.59 38
3851.74 37
3851.88 35
3852.02 33
3852.16 31
3852.31 30
3852.45 30
3852.59 31
3852.73 33
3852.88 35
3853.02 37
3853.16 39
3853.30 40
3853.45 41
3853.59 42
3853.73 41
3853.87 41
3854.02 39
3854.16 36
3854.30 32
3854.44 28
3854.59 23
3854.73 18
3854.87 12
3855.01 7
3855.16 2
3855.30 0
3855.44 0
3855.58 0
3855.73 0
3855.87 0
3856.01 0
3856.15 0
3856.30 1
3856.44 4
3856.58 6
3856.72 7
3856.87 8
3857.01 7
3857.15 7
3857.29 6
3857.44 6
3857.58 6
3857.72 6
3857.86 6
3858.01 6
3858.15 6
3858.29 6
3858.44 6
3858.58 6
3858.72 7
3858.86 9
3859.01 11
3859.15 15
3859.29 19
3859.43 24
3859.58 31
3859.72 38
3859.86 46
3860.00 53
3860.15 58
3860.29 60
3860.43 60
3860.57 57
3860.72 52
3860.86 46
3861.00 41
3861.14 38
3861.29 36
3861.43 35
3861.57 37
3861.72 40
3861.86 44
3862.00 49
3862.14 55
3862.29 62
3862.43 68
3862.57 73
3862.71 76
3862.86 77
3863.00 74
3863.14 68
3863.28 61
3863.43 52
3863.57 42
3863.71 33
3863.85 24
3864.00 16
3864.14 9
3864.28 3
3864.43 0
3864.57 0
3864.71 0
3864.85 0
3865.00 4
3865.14 8
3865.28 13
3865.42 18
3865.57 21
3865.71 24
3865.85 24
3866.00 23
3866.14 21
3866.28 19
3866.42 17
3866.57 15
3866.71 16
3866.85 17
3866.99 19
3867.14 22
3867.28 25
3867.42 28
3867.57 31
3867.71 33
3867.85 34
3867.99 35
3868.14 35
3868.28 34
3868.42 32
3868.56 30
3868.71 28
3868.85 26
3868.99 23
3869.14 21
3869.28 19
3869.42 17
3869.56 17
3869.71 18
3869.85 19
3869.99 20
3870.14 20
3870.28 19
3870.42 17
3870.56 13
3870.71 9
3870.85 5
3870.99 2
3871.13 0
3871.28 0
3871.42 0
3871.56 0
3871.71 0
3871.85 2
3871.99 3
3872.13 4
3872.28 5
3872.42 6
3872.56 7
3872.71 7
3872.85 7
3872.99 7
3873.13 8
3873.28 9
3873.42 10
3873.56 11
3873.71 12
3873.85 14
3873.99 14
3874.13 13
3874.28 12
3874.42 10
3874.56 9
3874.71 10
3874.85 13
3874.99 18
3875.13 26
3875.28 33
3875.42 40
3875.56 45
3875.71 47
3875.85 47
3875.99 47
3876.13 46
3876.28 45
3876.42 46
3876.56 46
3876.71 45
3876.85 43
3876.99 38
3877.14 32
3877.28 26
3877.42 21
3877.56 19
3877.71 19
3877.85 22
3877.99 26
3878.14 31
3878.28 34
3878.42 37
3878.56 38
3878.71 39
3878.85 41
3878.99 44
3879.14 48
3879.28 51
3879.42 54
3879.57 54
3879.71 53
3879.85 51
3879.99 47
3880.14 43
3880.28 40
3880.42 38
3880.57 37
3880.71 37
3880.85 37
3881.00 38
3881.14 39
3881.28 39
3881.42 39
3881.57 40
3881.71 40
3881.85 40
3882.00 40
3882.14 40
3882.28 40
3882.43 39
3882.57 38
3882.71 37
3882.85 36
3883.00 36
3883.14 36
3883.28 38
3883.43 41
3883.57 46
3883.71 51
3883.86 58
3884.00 65
3884.14 71
3884.28 75
3884.43 77
3884.57 76
3884.71 73
3884.86 69
3885.00 63
3885.14 58
3885.29 52
3885.43 48
3885.57 45
3885.72 42
3885.86 41
3886.00 41
3886.14 42
3886.29 44
3886.43 46
3886.57 49
3886.72 51
3886.86 52
3887.00 53
3887.15 51
3887.29 49
3887.43 46
3887.58 43
3887.72 39
3887.86 35
3888.00 31
3888.15 27
3888.29 23
3888.43 21
3888.58 20
3888.72 20
3888.86 23
3889.01 26
3889.15 31
3889.29 34
3889.44 36
3889.58 36
3889.72 35
3889.87 33
3890.01 31
3890.15 30
3890.30 31
3890.44 34
3890.58 37
3890.72 42
3890.87 46
3891.01 50
3891.15 53
3891.30 55
3891.44 57
3891.58 59
3891.73 60
3891.87 62
3892.01 64
3892.16 65
3892.30 65
3892.44 63
3892.59 59
3892.73 54
3892.87 48
3893.02 40
3893.16 31
3893.30 22
3893.45 13
3893.59 5
3893.73 0
3893.88 0
3894.02 0
3894.16 0
3894.30 0
3894.45 0
3894.59 3
3894.73 7
3894.88 11
3895.02 16
3895.16 20
3895.31 24
3895.45 27
3895.59 31
3895.74 34
3895.88 36
3896.02 37
3896.17 38
3896.31 39
3896.45 39
3896.60 40
3896.74 40
3896.88 41
3897.03 43
3897.17 44
3897.31 45
3897.46 45
3897.60 44
3897.74 43
3897.89 42
3898.03 40
3898.17 39
3898.32 37
3898.46 36
3898.60 34
3898.75 32
3898.89 29
3899.03 26
3899.18 23
3899.32 20
3899.46 19
3899.61 19
3899.75 21
3899.89 23
3900.04 26
3900.18 28
3900.32 30
3900.47 31
3900.61 33
3900.75 35
3900.90 37
3901.04 39
3901.18 42
3901.33 45
3901.47 47
3901.61 48
3901.76 47
3901.90 45
3902.04 41
3902.19 37
3902.33 32
3902.47 28
3902.62 24
3902.76 21
3902.90 19
3903.05 18
3903.19 17
3903.33 16
3903.48 16
3903.62 15
3903.76 15
3903.91 15
3904.05 15
3904.19 15
3904.34 16
3904.48 17
3904.62 18
3904.77 20
3904.91 22
3905.06 24
3905.20 26
3905.34 28
3905.49 30
3905.63 31
3905.77 31
3905.92 31
3906.06 30
3906.20 28
3906.35 27
3906.49 25
3906.63 24
3906.78 23
3906.92 23
3907.06 23
3907.21 24
3907.35 25
3907.49 27
3907.64 29
3907.78 30
3907.92 30
3908.07 30
3908.21 28
3908.35 26
3908.50 22
3908.64 19
3908.79 16
3908.93 14
3909.07 12
3909.22 11
3909.36 10
3909.50 10
3909.65 10
3909.79 9
3909.93 9
3910.08 7
3910.22 6
3910.36 4
3910.51 2
3910.65 1
3910.79 1
3910.94 2
3911.08 3
3911.23 4
3911.37 6
3911.51 8
3911.66 9
3911.80 10
3911.94 11
3912.09 10
3912.23 10
3912.37 8
3912.52 7
3912.66 6
3912.80 5
3912.95 4
3913.09 5
3913.24 6
3913.38 8
3913.52 11
3913.67 14
3913.81 18
3913.95 21
3914.10 25
3914.24 28
3914.38 31
3914.53 34
3914.67 35
3914.81 35
3914.96 35
3915.10 35
3915.25 35
3915.39 37
3915.53 40
3915.68 45
3915.82 51
3915.96 56
3916.11 60
3916.25 62
3916.39 61
3916.54 58
3916.68 53
3916.83 49
3916.97 45
3917.11 43
3917.26 43
3917.40 43
3917.54 44
3917.69 44
3917.83 44
3917.98 42
3918.12 40
3918.26 39
3918.41 38
3918.55 38
3918.69 38
3918.84 39
3918.98 38
3919.12 36
3919.27 32
3919.41 27
3919.56 20
3919.70 13
3919.84 6
3919.99 0
3920.13 0
3920.27 0
3920.42 0
3920.56 0
3920.71 0
3920.85 0
3920.99 0
3921.14 1
3921.28 7
3921.42 11
3921.57 15
3921.71 17
3921.86 17
3922.00 18
3922.14 18
3922.29 20
3922.43 22
3922.57 25
3922.72 28
3922.86 30
3923.01 31
3923.15 31
3923.29 29
3923.44 26
3923.58 23
3923.72 20
3923.87 18
3924.01 15
3924.16 13
3924.30 11
3924.44 10
3924.59 10
3924.73 11
3924.87 13
3925.02 16
3925.16 21
3925.31 27
3925.45 32
3925.59 37
3925.74 41
3925.88 43
3926.02 45
3926.17 46
3926.31 46
3926.46 46
3926.60 47
3926.74 48
3926.89 49
3927.03 52
3927.18 56
3927.32 62
3927.46 67
3927.61 71
3927.75 73
3927.89 72
3928.04 70
3928.18 66
3928.33 61
3928.47 56
3928.61 54
3928.76 53
3928.90 54
3929.05 56
3929.19 60
3929.33 63
3929.48 67
3929.62 69
3929.77 71
3929.91 73
3930.05 74
3930.20 74
3930.34 74
3930.48 75
3930.63 75
3930.77 76
3930.92 77
3931.06 77
3931.20 75
3931.35 72
3931.49 66
3931.64 59
3931.78 52
3931.92 44
3932.07 38
3932.21 34
3932.36 33
3932.50 33
3932.64 35
3932.79 38
3932.93 41
3933.08 43
3933.22 45
3933.36 47
3933.51 48
3933.65 50
3933.80 52
3933.94 54
3934.08 56
3934.23 57
3934.37 57
3934.51 57
3934.66 57
3934.80 56
3934.95 56
3935.09 55
3935.23 55
3935.38 54
3935.52 53
3935.67 51
3935.81 49
3935.95 45
3936.10 41
3936.24 36
3936.39 30
3936.53 24
3936.67 19
3936.82 15
3936.96 12
3937.11 10
3937.25 8
3937.39 6
3937.54 4
3937.68 2
3937.83 0
3937.97 0
3938.12 0
3938.26 0
3938.40 0
3938.55 0
3938.69 0
3938.84 0
3938.98 3
3939.12 7
3939.27 11
3939.41 14
3939.56 17
3939.70 20
3939.84 24
3939.99 28
3940.13 32
3940.28 36
3940.42 40
3940.56 43
3940.71 45
3940.85 45
3941.00 44
3941.14 41
3941.28 39
3941.43 37
3941.57 36
3941.72 36
3941.86 38
3942.01 41
3942.15 45
3942.29 50
3942.44 55
3942.58 62
3942.73 70
3942.87 79
3943.01 91
3943.16 106
3943.30 124
3943.45 144
3943.59 164
3943.73 185
3943.88 204
3944.02 220
3944.17 235
3944.31 249
3944.46 265
3944.60 284
3944.74 309
3944.89 339
3945.03 374
3945.18 413
3945.32 452
3945.46 491
3945.61 528
3945.75 561
3945.90 592
3946.04 623
3946.19 655
3946.33 689
3946.47 727
3946.62 768
3946.76 809
3946.91 848
3947.05 882
3947.20 908
3947.34 926
3947.48 935
3947.63 937
3947.77 937
3947.92 937
3948.06 939
3948.20 944
3948.35 952
3948.49 959
3948.64 964
3948.78 965
3948.93 961
3949.07 952
3949.21 942
3949.36 931
3949.50 920
3949.65 909
3949.79 897
3949.94 882
3950.08 863
3950.22 840
3950.37 815
3950.51 790
3950.66 766
3950.80 745
3950.95 728
3951.09 713
3951.23 698
3951.38 682
3951.52 661
3951.67 637
3951.81 610
3951.96 580
3952.10 548
3952.24 517
3952.39 486
3952.53 454
3952.68 423
3952.82 391
3952.97 359
3953.11 329
3953.25 302
3953.40 279
3953.54 260
3953.69 244
3953.83 231
3953.98 219
3954.12 207
3954.26 194
3954.41 181
3954.55 167
3954.70 154
3954.84 143
3954.99 133
3955.13 125
3955.27 118
3955.42 113
3955.56 109
3955.71 105
3955.85 101
3956.00 96
3956.14 89
3956.29 82
3956.43 74
3956.57 67
3956.72 62
3956.86 58
3957.01 57
3957.15 58
3957.30 59
3957.44 59
3957.58 57
3957.73 54
3957.87 48
3958.02 41
3958.16 34
3958.31 27
3958.45 21
3958.60 16
3958.74 11
3958.88 7
3959.03 3
3959.17 0
3959.32 0
3959.46 0
3959.61 0
3959.75 0
3959.90 2
3960.04 3
3960.18 3
3960.33 2
3960.47 0
3960.62 0
3960.76 0
3960.91 0
3961.05 0
3961.20 5
3961.34 10
3961.48 16
3961.63 22
3961.77 26
3961.92 29
3962.06 31
3962.21 30
3962.35 29
3962.50 26
3962.64 24
3962.78 22
3962.93 21
3963.07 23
3963.22 27
3963.36 32
3963.51 38
3963.65 44
3963.80 49
3963.94 54
3964.09 58
3964.23 63
3964.37 68
3964.52 73
3964.66 80
3964.81 86
3964.95 90
3965.10 93
3965.24 93
3965.39 90
3965.53 85
3965.68 79
3965.82 73
3965.96 68
3966.11 64
3966.25 61
3966.40 58
3966.54 55
3966.69 51
3966.83 46
3966.98 41
3967.12 36
3967.27 32
3967.41 29
3967.55 29
3967.70 29
3967.84 31
3967.99 32
3968.13 32
3968.28 32
3968.42 30
3968.57 28
3968.71 26
3968.86 24
3969.00 23
3969.15 23
3969.29 24
3969.43 28
3969.58 34
3969.72 41
3969.87 48
3970.01 56
3970.16 61
3970.30 64
3970.45 65
3970.59 63
3970.74 61
3970.88 58
3971.03 56
3971.17 54
3971.31 52
3971.46 50
3971.60 47
3971.75 43
3971.89 39
3972.04 35
3972.18 31
3972.33 29
3972.47 27
3972.62 27
3972.76 29
3972.91 32
3973.05 36
3973.20 39
3973.34 41
3973.48 43
3973.63 42
3973.77 40
3973.92 37
3974.06 34
3974.21 32
3974.35 31
3974.50 32
3974.64 34
3974.79 36
3974.93 37
3975.08 36
3975.22 34
3975.37 29
3975.51 24
3975.66 18
3975.80 14
3975.94 12
3976.09 12
3976.23 13
3976.38 15
3976.52 16
3976.67 17
3976.81 15
3976.96 13
3977.10 10
3977.25 7
3977.39 4
3977.54 1
3977.68 0
3977.83 0
3977.97 0
3978.12 0
3978.26 0
3978.41 0
3978.55 0
3978.69 0
3978.84 1
3978.98 5
3979.13 10
3979.27 14
3979.42 18
3979.56 23
3979.71 28
3979.85 34
3980.00 41
3980.14 48
3980.29 55
3980.43 62
3980.58 67
3980.72 72
3980.87 75
3981.01 77
3981.16 77
3981.30 75
3981.45 73
3981.59 68
3981.74 62
3981.88 56
3982.03 48
3982.17 41
3982.32 35
3982.46 30
3982.60 27
3982.75 26
3982.89 27
3983.04 30
3983.18 32
3983.33 35
3983.47 36
3983.62 35
3983.76 32
3983.91 28
3984.05 24
3984.20 19
3984.34 16
3984.49 13
3984.63 13
3984.78 14
3984.92 16
3985.07 19
3985.21 23
3985.36 27
3985.50 31
3985.65 35
3985.79 38
3985.94 42
3986.08 44
3986.23 47
3986.37 48
3986.52 49
3986.66 50
3986.81 51
3986.95 51
3987.10 51
3987.24 52
3987.39 54
3987.53 56
3987.68 59
3987.82 61
3987.97 63
3988.11 64
3988.26 64
3988.40 63
3988.55 63
3988.69 63
3988.84 64
3988.98 66
3989.13 68
3989.27 69
3989.42 69
3989.56 68
3989.71 67
3989.85 66
3990.00 66
3990.14 67
3990.29 70
3990.43 74
3990.58 77
3990.72 80
3990.87 82
3991.01 83
3991.16 81
3991.30 78
3991.45 72
3991.59 65
3991.74 58
3991.88 50
3992.03 44
3992.17 39
3992.32 38
3992.46 39
3992.61 42
3992.75 47
3992.90 53
3993.04 59
3993.19 64
3993.33 69
3993.48 73
3993.62 76
3993.77 78
3993.91 81
3994.06 83
3994.20 85
3994.35 87
3994.49 90
3994.64 91
3994.78 92
3994.93 91
3995.07 88
3995.22 85
3995.36 81
3995.51 77
3995.65 74
3995.80 72
3995.94 71
3996.09 70
3996.23 69
3996.38 68
3996.52 67
3996.67 67
3996.81 66
3996.96 66
3997.10 64
3997.25 63
3997.39 60
3997.54 57
3997.68 53
3997.83 49
3997.97 45
3998.12 42
3998.26 40
3998.41 38
3998.55 36
3998.70 34
3998.85 33
3998.99 31
3999.14 30
3999.28 29
3999.43 29
3999.57 31
3999.72 34
3999.86 38
4000.01 43
4000.15 47
4000.30 51
4000.44 54
4000.59 55
4000.73 55
4000.88 54
4001.02 54
4001.17 54
4001.31 54
4001.46 54
4001.60 54
4001.75 52
4001.89 48
4002.04 43
4002.18 37
4002.33 31
4002.47 26
4002.62 22
4002.76 19
4002.91 18
4003.06 18
4003.20 17
4003.35 16
4003.49 14
4003.64 12
4003.78 9
4003.93 7
4004.07 4
4004.22 3
4004.36 2
4004.51 1
4004.65 2
4004.80 3
4004.94 5
4005.09 8
4005.23 11
4005.38 13
4005.52 14
4005.67 13
4005.82 10
4005.96 6
4006.11 1
4006.25 0
4006.40 0
4006.54 0
4006.69 0
4006.83 0
4006.98 1
4007.12 6
4007.27 10
4007.41 13
4007.56 15
4007.70 17
4007.85 19
4007.99 20
4008.14 21
4008.29 21
4008.43 20
4008.58 18
4008.72 15
4008.87 12
4009.01 9
4009.16 8
4009.30 9
4009.45 11
4009.59 13
4009.74 16
4009.88 17
4010.03 17
4010.17 16
4010.32 15
4010.47 14
4010.61 14
4010.76 16
4010.90 20
4011.05 24
4011.19 30
4011.34 34
4011.48 38
4011.63 39
4011.77 38
4011.92 34
4012.06 28
4012.21 21
4012.36 12
4012.50 4
4012.65 0
4012.79 0
4012.94 0
4013.08 0
4013.23 0
4013.37 0
4013.52 2
4013.66 5
4013.81 7
4013.95 7
4014.10 6
4014.25 5
4014.39 3
4014.54 3
4014.68 3
4014.83 4
4014.97 7
4015.12 9
4015.26 12
4015.41 15
4015.55 17
4015.70 18
4015.85 19
4015.99 19
4016.14 19
4016.28 18
4016.43 17
4016.57 16
4016.72 15
4016.86 14
4017.01 14
4017.15 15
4017.30 16
4017.45 17
4017.59 18
4017.74 20
4017.88 23
4018.03 25
4018.17 27
4018.32 29
4018.46 30
4018.61 31
4018.76 31
4018.90 31
4019.05 31
4019.19 31
4019.34 30
4019.48 29
4019.63 28
4019.77 26
4019.92 25
4020.06 23
4020.21 22
4020.36 21
4020.50 20
4020.65 20
4020.79 19
4020.94 18
4021.08 17
4021.23 18
4021.37 21
4021.52 26
4021.67 34
4021.81 43
4021.96 54
4022.10 65
4022.25 74
4022.39 80
4022.54 83
4022.68 83
4022.83 80
4022.98 75
4023.12 69
4023.27 63
4023.41 56
4023.56 50
4023.70 45
4023.85 40
4024.00 37
4024.14 34
4024.29 32
4024.43 31
4024.58 32
4024.72 33
4024.87 35
4025.01 36
4025.16 37
4025.31 38
4025.45 38
4025.60 37
4025.74 36
4025.89 35
4026.03 33
4026.18 31
4026.33 29
4026.47 26
4026.62 23
4026.76 19
4026.91 15
4027.05 11
4027.20 7
4027.34 4
4027.49 2
4027.64 3
4027.78 7
4027.93 13
4028.07 20
4028.22 28
4028.36 34
4028.51 38
4028.66 39
4028.80 39
4028.95 36
4029.09 32
4029.24 27
4029.38 22
4029.53 17
4029.68 12
4029.82 6
4029.97 0
4030.11 0
4030.26 0
4030.40 0
4030.55 0
4030.70 0
4030.84 0
4030.99 6
4031.13 12
4031.28 18
4031.42 22
4031.57 25
4031.72 27
4031.86 28
4032.01 30
4032.15 32
4032.30 34
4032.44 37
4032.59 40
4032.74 42
4032.88 44
4033.03 45
4033.17 44
4033.32 42
4033.46 38
4033.61 34
4033.76 30
4033.90 26
4034.05 23
4034.19 19
4034.34 16
4034.49 13
4034.63 10
4034.78 8
4034.92 6
4035.07 7
4035.21 8
4035.36 12
4035.51 16
4035.65 19
4035.80 21
4035.94 21
4036.09 18
4036.24 13
4036.38 7
4036.53 0
4036.67 0
4036.82 0
4036.96 0
4037.11 0
4037.26 0
4037.40 0
4037.55 0
4037.69 1
4037.84 5
4037.99 9
4038.13 13
4038.28 15
4038.42 17
4038.57 17
4038.71 16
4038.86 15
4039.01 12
4039.15 9
4039.30 6
4039.44 5
4039.59 4
4039.74 6
4039.88 9
4040.03 13
4040.17 19
4040.32 24
4040.47 28
4040.61 30
4040.76 31
4040.90 29
4041.05 26
4041.19 21
4041.34 16
4041.49 12
4041.63 7
4041.78 3
4041.92 0
4042.07 0
4042.22 0
4042.36 0
4042.51 0
4042.65 0
4042.80 0
4042.95 1
4043.09 5
4043.24 10
4043.38 14
4043.53 18
4043.68 21
4043.82 23
4043.97 24
4044.11 25
4044.26 26
4044.41 27
4044.55 27
4044.70 26
4044.84 24
4044.99 21
4045.14 17
4045.28 12
4045.43 9
4045.57 8
4045.72 9
4045.87 11
4046.01 14
4046.16 18
4046.30 22
4046.45 26
4046.60 29
4046.74 32
4046.89 35
4047.03 36
4047.18 37
4047.33 37
4047.47 35
4047.62 33
4047.76 30
4047.91 26
4048.06 23
4048.20 20
4048.35 17
4048.49 15
4048.64 14
4048.79 13
4048.93 12
4049.08 11
4049.22 11
4049.37 11
4049.52 11
4049.66 11
4049.81 12
4049.95 14
4050.10 17
4050.25 21
4050.39 26
4050.54 31
4050.68 37
4050.83 42
4050.98 45
4051.12 47
4051.27 48
4051.42 47
4051.56 45
4051.71 42
4051.85 39
4052.00 36
4052.15 33
4052.29 31
4052.44 28
4052.58 26
4052.73 23
4052.88 20
4053.02 17
4053.17 14
4053.31 11
4053.46 9
4053.61 9
4053.75 10
4053.90 14
4054.05 21
4054.19 28
4054.34 37
4054.48 46
4054.63 54
4054.78 61
4054.92 66
4055.07 70
4055.21 73
4055.36 75
4055.51 76
4055.65 77
4055.80 76
4055.95 75
4056.09 73
4056.24 69
4056.38 64
4056.53 57
4056.68 50
4056.82 41
4056.97 33
4057.11 25
4057.26 19
4057.41 16
4057.55 14
4057.70 14
4057.85 16
4057.99 18
4058.14 20
4058.28 22
4058.43 23
4058.58 24
4058.72 24
4058.87 24
4059.02 24
4059.16 25
4059.31 25
4059.45 24
4059.60 23
4059.75 19
4059.89 15
4060.04 10
4060.19 4
4060.33 0
4060.48 0
4060.62 0
4060.77 0
4060.92 1
4061.06 4
4061.21 8
4061.36 11
4061.50 12
4061.65 11
4061.79 10
4061.94 7
4062.09 5
4062.23 4
4062.38 3
4062.53 2
4062.67 1
4062.82 0
4062.97 0
4063.11 0
4063.26 0
4063.40 0
4063.55 0
4063.70 0
4063.84 1
4063.99 7
4064.14 13
4064.28 19
4064.43 24
4064.57 27
4064.72 30
4064.87 31
4065.01 31
4065.16 31
4065.31 31
4065.45 30
4065.60 30
4065.75 30
4065.89 29
4066.04 30
4066.18 30
4066.33 32
4066.48 33
4066.62 34
4066.77 34
4066.92 34
4067.06 32
4067.21 30
4067.36 28
4067.50 26
4067.65 25
4067.79 25
4067.94 26
4068.09 28
4068.23 30
4068.38 32
4068.53 33
4068.67 35
4068.82 36
4068.97 38
4069.11 39
4069.26 40
4069.41 40
4069.55 40
4069.70 38
4069.84 37
4069.99 35
4070.14 34
4070.28 34
4070.43 36
4070.58 40
4070.72 47
4070.87 54
4071.02 64
4071.16 73
4071.31 83
4071.46 91
4071.60 96
4071.75 98
4071.89 98
4072.04 94
4072.19 87
4072.33 79
4072.48 70
4072.63 62
4072.77 57
4072.92 54
4073.07 54
4073.21 58
4073.36 64
4073.51 71
4073.65 79
4073.80 86
4073.95 93
4074.09 98
4074.24 101
4074.39 104
4074.53 105
4074.68 106
4074.82 106
4074.97 105
4075.12 104
4075.26 101
4075.41 98
4075.56 94
4075.70 91
4075.85 89
4076.00 88
4076.14 88
4076.29 88
4076.44 89
4076.58 89
4076.73 88
4076.88 86
4077.02 83
4077.17 79
4077.32 75
4077.46 71
4077.61 66
4077.76 60
4077.90 53
4078.05 46
4078.20 38
4078.34 32
4078.49 27
4078.64 25
4078.78 26
4078.93 28
4079.07 32
4079.22 34
4079.37 36
4079.51 36
4079.66 35
4079.81 32
4079.95 27
4080.10 22
4080.25 17
4080.39 11
4080.54 7
4080.69 3
4080.83 0
4080.98 0
4081.13 0
4081.27 1
4081.42 4
4081.57 7
4081.71 11
4081.86 14
4082.01 16
4082.15 16
4082.30 15
4082.45 13
4082.59 12
4082.74 11
4082.89 11
4083.03 13
4083.18 17
4083.33 23
4083.47 29
4083.62 36
4083.77 42
4083.91 47
4084.06 50
4084.21 53
4084.35 53
4084.50 53
4084.65 51
4084.79 48
4084.94 45
4085.09 41
4085.23 36
4085.38 31
4085.53 27
4085.67 23
4085.82 20
4085.97 18
4086.11 16
4086.26 16
4086.41 14
4086.55 12
4086.70 8
4086.85 2
4086.99 0
4087.14 0
4087.29 0
4087.44 0
4087.58 0
4087.73 0
4087.88 0
4088.02 6
4088.17 18
4088.32 30
4088.46 39
4088.61 45
4088.76 47
4088.90 45
4089.05 41
4089.20 35
4089.34 29
4089.49 25
4089.64 22
4089.78 22
4089.93 24
4090.08 27
4090.22 32
4090.37 38
4090.52 44
4090.66 51
4090.81 59
4090.96 67
4091.10 75
4091.25 82
4091.40 88
4091.55 92
4091.69 94
4091.84 96
4091.99 98
4092.13 100
4092.28 103
4092.43 107
4092.57 113
4092.72 121
4092.87 129
4093.01 138
4093.16 146
4093.31 152
4093.45 156
4093.60 156
4093.75 152
4093.89 145
4094.04 135
4094.19 124
4094.34 113
4094.48 103
4094.63 95
4094.78 90
4094.92 88
4095.07 88
4095.22 91
4095.36 96
4095.51 101
4095.66 106
4095.80 110
4095.95 113
4096.10 115
4096.24 117
4096.39 117
4096.54 116
4096.69 113
4096.83 109
4096.98 102
4097.13 94
4097.27 86
4097.42 77
4097.57 69
4097.71 63
4097.86 58
4098.01 55
4098.15 53
4098.30 52
4098.45 50
4098.60 48
4098.74 47
4098.89 46
4099.04 45
4099.18 44
4099.33 43
4099.48 41
4099.62 39
4099.77 36
4099.92 32
4100.07 28
4100.21 24
4100.36 21
4100.51 18
4100.65 16
4100.80 15
4100.95 15
4101.09 15
4101.24 16
4101.39 16
4101.53 17
4101.68 18
4101.83 20
4101.98 23
4102.12 28
4102.27 33
4102.42 38
4102.56 41
4102.71 42
4102.86 40
4103.01 34
4103.15 27
4103.30 19
4103.45 12
4103.59 7
4103.74 5
4103.89 6
4104.03 8
4104.18 12
4104.33 15
4104.48 18
4104.62 20
4104.77 21
4104.92 23
4105.06 26
4105.21 30
4105.36 36
4105.50 44
4105.65 52
4105.80 60
4105.95 67
4106.09 72
4106.24 74
4106.39 74
4106.53 73
4106.68 69
4106.83 65
4106.98 61
4107.12 56
4107.27 52
4107.42 48
4107.56 45
4107.71 42
4107.86 39
4108.01 37
4108.15 35
4108.30 34
4108.45 33
4108.59 31
4108.74 30
4108.89 29
4109.04 28
4109.18 26
4109.33 23
4109.48 19
4109.62 13
4109.77 6
4109.92 0
4110.07 0
4110.21 0
4110.36 0
4110.51 0
4110.65 0
4110.80 0
4110.95 0
4111.10 2
4111.24 9
4111.39 15
4111.54 20
4111.68 22
4111.83 22
4111.98 21
4112.13 19
4112.27 18
4112.42 17
4112.57 17
4112.71 17
4112.86 18
4113.01 20
4113.16 22
4113.30 24
4113.45 27
4113.60 29
4113.75 32
4113.89 34
4114.04 35
4114.19 35
4114.33 33
4114.48 31
4114.63 30
4114.78 28
4114.92 28
4115.07 30
4115.22 32
4115.36 35
4115.51 39
4115.66 42
4115.81 46
4115.95 48
4116.10 50
4116.25 51
4116.40 51
4116.54 49
4116.69 46
4116.84 42
4116.98 37
4117.13 32
4117.28 28
4117.43 24
4117.57 22
4117.72 20
4117.87 18
4118.02 17
4118.16 16
4118.31 16
4118.46 17
4118.60 18
4118.75 20
4118.90 22
4119.05 25
4119.19 27
4119.34 28
4119.49 29
4119.64 29
4119.78 28
4119.93 25
4120.08 22
4120.23 19
4120.37 15
4120.52 12
4120.67 9
4120.81 8
4120.96 7
4121.11 6
4121.26 7
4121.40 9
4121.55 12
4121.70 16
4121.85 21
4121.99 28
4122.14 35
4122.29 41
4122.44 47
4122.58 51
4122.73 54
4122.88 54
4123.03 54
4123.17 52
4123.32 50
4123.47 47
4123.61 43
4123.76 39
4123.91 34
4124.06 29
4124.20 23
4124.35 19
4124.50 16
4124.65 14
4124.79 15
4124.94 17
4125.09 19
4125.24 21
4125.38 23
4125.53 24
4125.68 25
4125.83 26
4125.97 28
4126.12 31
4126.27 34
4126.42 37
4126.56 39
4126.71 41
4126.86 42
4127.01 43
4127.15 45
4127.30 47
4127.45 49
4127.60 51
4127.74 52
4127.89 51
4128.04 49
4128.19 46
4128.33 41
4128.48 36
4128.63 30
4128.78 26
4128.92 22
4129.07 20
4129.22 19
4129.37 19
4129.51 20
4129.66 22
4129.81 24
4129.96 26
4130.10 28
4130.25 29
4130.40 29
4130.55 28
4130.69 27
4130.84 25
4130.99 24
4131.14 24
4131.28 26
4131.43 30
4131.58 35
4131.73 42
4131.87 49
4132.02 56
4132.17 61
4132.32 65
4132.46 68
4132.61 69
4132.76 70
4132.91 72
4133.05 74
4133.20 77
4133.35 78
4133.50 78
4133.64 76
4133.79 71
4133.94 65
4134.09 57
4134.23 50
4134.38 44
4134.53 40
4134.68 38
4134.82 39
4134.97 41
4135.12 43
4135.27 46
4135.41 48
4135.56 49
4135.71 50
4135.86 50
4136.01 49
4136.15 48
4136.30 47
4136.45 45
4136.60 42
4136.74 40
4136.89 38
4137.04 36
4137.19 36
4137.33 37
4137.48 39
4137.63 42
4137.78 45
4137.92 49
4138.07 53
4138.22 57
4138.37 60
4138.51 63
4138.66 65
4138.81 67
4138.96 68
4139.11 68
4139.25 65
4139.40 61
4139.55 55
4139.70 48
4139.84 40
4139.99 35
4140.14 31
4140.29 30
4140.43 33
4140.58 38
4140.73 45
4140.88 53
4141.03 59
4141.17 63
4141.32 64
4141.47 63
4141.62 59
4141.76 55
4141.91 49
4142.06 44
4142.21 39
4142.35 35
4142.50 32
4142.65 28
4142.80 25
4142.95 21
4143.09 18
4143.24 16
4143.39 14
4143.54 15
4143.68 16
4143.83 17
4143.98 19
4144.13 19
4144.28 18
4144.42 15
4144.57 12
4144.72 9
4144.87 5
4145.01 3
4145.16 2
4145.31 1
4145.46 1
4145.61 2
4145.75 1
4145.90 1
4146.05 0
4146.20 0
4146.34 0
4146.49 0
4146.64 0
4146.79 0
4146.94 0
4147.08 0
4147.23 1
4147.38 2
4147.53 4
4147.67 5
4147.82 5
4147.97 5
4148.12 4
4148.27 3
4148.41 2
4148.56 1
4148.71 3
4148.86 5
4149.01 8
4149.15 11
4149.30 15
4149.45 16
4149.60 17
4149.74 16
4149.89 14
4150.04 10
4150.19 7
4150.34 4
4150.48 2
4150.63 2
4150.78 4
4150.93 7
4151.08 14
4151.22 22
4151.37 32
4151.52 43
4151.67 53
4151.82 62
4151.96 69
4152.11 73
4152.26 77
4152.41 79
4152.55 81
4152.70 82
4152.85 83
4153.00 84
4153.15 84
4153.29 85
4153.44 86
4153.59 88
4153.74 93
4153.89 99
4154.03 108
4154.18 117
4154.33 124
4154.48 130
4154.63 132
4154.77 131
4154.92 127
4155.07 122
4155.22 118
4155.37 115
4155.51 113
4155.66 114
4155.81 115
4155.96 116
4156.11 115
4156.25 113
4156.40 109
4156.55 103
4156.70 96
4156.85 88
4156.99 82
4157.14 77
4157.29 75
4157.44 75
4157.59 78
4157.73 84
4157.88 89
4158.03 95
4158.18 99
4158.33 101
4158.47 100
4158.62 97
4158.77 92
4158.92 85
4159.07 78
4159.21 70
4159.36 61
4159.51 53
4159.66 45
4159.81 38
4159.95 32
4160.10 28
4160.25 26
4160.40 26
4160.55 27
4160.69 29
4160.84 30
4160.99 29
4161.14 27
4161.29 22
4161.43 16
4161.58 10
4161.73 3
4161.88 0
4162.03 0
4162.17 0
4162.32 0
4162.47 0
4162.62 2
4162.77 4
4162.91 6
4163.06 7
4163.21 6
4163.36 6
4163.51 6
4163.66 7
4163.80 9
4163.95 13
4164.10 18
4164.25 23
4164.40 29
4164.54 34
4164.69 38
4164.84 40
4164.99 42
4165.14 42
4165.28 41
4165.43 38
4165.58 34
4165.73 29
4165.88 23
4166.03 16
4166.17 8
4166.32 2
4166.47 0
4166.62 0
4166.77 0
4166.91 0
4167.06 0
4167.21 0
4167.36 0
4167.51 1
4167.66 3
4167.80 4
4167.95 5
4168.10 6
4168.25 6
4168.40 6
4168.54 6
4168.69 5
4168.84 3
4168.99 1
4169.14 0
4169.29 0
4169.43 0
4169.58 2
4169.73 6
4169.88 12
4170.03 20
4170.17 27
4170.32 35
4170.47 42
4170.62 47
4170.77 49
4170.92 49
4171.06 46
4171.21 42
4171.36 38
4171.51 33
4171.66 30
4171.81 27
4171.95 26
4172.10 25
4172.25 25
4172.40 25
4172.55 25
4172.69 26
4172.84 28
4172.99 30
4173.14 32
4173.29 35
4173.44 37
4173.58 39
4173.73 41
4173.88 42
4174.03 42
4174.18 42
4174.33 40
4174.47 38
4174.62 35
4174.77 30
4174.92 25
4175.07 19
4175.22 14
4175.36 10
4175.51 6
4175.66 5
4175.81 4
4175.96 4
4176.11 4
4176.25 4
4176.40 3
4176.55 2
4176.70 1
4176.85 0
4177.00 0
4177.14 0
4177.29 0
4177.44 2
4177.59 4
4177.74 5
4177.89 6
4178.03 6
4178.18 6
4178.33 4
4178.48 2
4178.63 0
4178.78 0
4178.92 0
4179.07 0
4179.22 0
4179.37 0
4179.52 0
4179.67 0
4179.81 2
4179.96 6
4180.11 10
4180.26 14
4180.41 18
4180.56 22
4180.71 26
4180.85 29
4181.00 32
4181.15 33
4181.30 33
4181.45 31
4181.60 28
4181.74 23
4181.89 18
4182.04 13
4182.19 9
4182.34 6
4182.49 4
4182.63 3
4182.78 3
4182.93 4
4183.08 5
4183.23 6
4183.38 6
4183.53 5
4183.67 4
4183.82 2
4183.97 2
4184.12 2
4184.27 5
4184.42 9
4184.56 14
4184.71 19
4184.86 23
4185.01 25
4185.16 25
4185.31 23
4185.46 20
4185.60 19
4185.75 20
4185.90 23
4186.05 29
4186.20 37
4186.35 46
4186.50 53
4186.64 59
4186.79 62
4186.94 62
4187.09 59
4187.24 56
4187.39 51
4187.53 47
4187.68 43
4187.83 40
4187.98 37
4188.13 35
4188.28 33
4188.43 31
4188.57 30
4188.72 31
4188.87 33
4189.02 35
4189.17 39
4189.32 41
4189.47 43
4189.61 42
4189.76 38
4189.91 32
4190.06 25
4190.21 18
4190.36 12
4190.51 8
4190.65 8
4190.80 12
4190.95 19
4191.10 29
4191.25 39
4191.40 49
4191.55 57
4191.69 62
4191.84 63
4191.99 60
4192.14 55
4192.29 49
4192.44 43
4192.59 38
4192.74 35
4192.88 33
4193.03 31
4193.18 30
4193.33 29
4193.48 27
4193.63 25
4193.78 21
4193.92 18
4194.07 14
4194.22 11
4194.37 8
4194.52 7
4194.67 6
4194.82 7
4194.96 8
4195.11 10
4195.26 13
4195.41 15
4195.56 18
4195.71 21
4195.86 25
4196.01 30
4196.15 35
4196.30 40
4196.45 45
4196.60 50
4196.75 54
4196.90 58
4197.05 62
4197.20 67
4197.34 73
4197.49 79
4197.64 85
4197.79 91
4197.94 96
4198.09 98
4198.24 98
4198.38 95
4198.53 90
4198.68 84
4198.83 77
4198.98 72
4199.13 69
4199.28 68
4199.43 70
4199.57 73
4199.72 76
4199.87 78
4200.02 79
4200.17 78
4200.32 74
4200.47 68
4200.62 62
4200.76 56
4200.91 50
4201.06 46
4201.21 43
4201.36 41
4201.51 40
4201.66 41
4201.81 43
4201.96 45
4202.10 48
4202.25 50
4202.40 52
4202.55 52
4202.70 51
4202.85 48
4203.00 43
4203.15 39
4203.29 34
4203.44 30
4203.59 26
4203.74 24
4203.89 23
4204.04 23
4204.19 24
4204.34 25
4204.48 27
4204.63 30
4204.78 34
4204.93 38
4205.08 44
4205.23 51
4205.38 58
4205.53 65
4205.68 72
4205.82 78
4205.97 84
4206.12 88
4206.27 91
4206.42 92
4206.57 92
4206.72 91
4206.87 90
4207.02 89
4207.16 88
4207.31 89
4207.46 90
4207.61 93
4207.76 98
4207.91 102
4208.06 107
4208.21 111
4208.36 113
4208.50 113
4208.65 112
4208.80 108
4208.95 104
4209.10 100
4209.25 97
4209.40 94
4209.55 93
4209.70 94
4209.84 95
4209.99 98
4210.14 101
4210.29 104
4210.44 106
4210.59 107
4210.74 107
4210.89 106
4211.04 104
4211.18 100
4211.33 95
4211.48 89
4211.63 81
4211.78 72
4211.93 64
4212.08 56
4212.23 51
4212.38 50
4212.53 54
4212.67 64
4212.82 78
4212.97 95
4213.12 113
4213.27 130
4213.42 146
4213.57 160
4213.72 171
4213.87 181
4214.02 190
4214.16 201
4214.31 215
4214.46 234
4214.61 256
4214.76 284
4214.91 315
4215.06 350
4215.21 386
4215.36 423
4215.51 457
4215.65 489
4215.80 518
4215.95 545
4216.10 570
4216.25 594
4216.40 620
4216.55 648
4216.70 680
4216.85 715
4217.00 753
4217.15 794
4217.29 836
4217.44 879
4217.59 920
4217.74 959
4217.89 994
4218.04 1024
4218.19 1049
4218.34 1068
4218.49 1080
4218.64 1083
4218.78 1078
4218.93 1063
4219.08 1041
4219.23 1013
4219.38 979
4219.53 943
4219.68 906
4219.83 870
4219.98 834
4220.13 799
4220.28 764
4220.43 729
4220.57 693
4220.72 659
4220.87 624
4221.02 592
4221.17 561
4221.32 532
4221.47 504
4221.62 477
4221.77 450
4221.92 423
4222.07 397
4222.21 372
4222.36 350
4222.51 329
4222.66 312
4222.81 298
4222.96 285
4223.11 273
4223.26 261
4223.41 247
4223.56 232
4223.71 216
4223.86 198
4224.00 181
4224.15 165
4224.30 150
4224.45 137
4224.60 125
4224.75 115
4224.90 106
4225.05 98
4225.20 91
4225.35 85
4225.50 80
4225.65 75
4225.79 71
4225.94 69
4226.09 67
4226.24 67
4226.39 68
4226.54 71
4226.69 75
4226.84 81
4226.99 87
4227.14 93
4227.29 98
4227.44 100
4227.59 100
4227.73 98
4227.88 92
4228.03 85
4228.18 77
4228.33 67
4228.48 59
4228.63 51
4228.78 46
4228.93 43
4229.08 42
4229.23 44
4229.38 47
4229.53 51
4229.68 55
4229.82 58
4229.97 61
4230.12 62
4230.27 63
4230.42 62
4230.57 61
4230.72 60
4230.87 58
4231.02 56
4231.17 54
4231.32 54
4231.47 54
4231.62 55
4231.77 56
4231.91 56
4232.06 55
4232.21 52
4232.36 47
4232.51 40
4232.66 33
4232.81 27
4232.96 21
4233.11 17
4233.26 15
4233.41 13
4233.56 13
4233.71 13
4233.86 14
4234.01 14
4234.15 14
4234.30 14
4234.45 13
4234.60 11
4234.75 8
4234.90 5
4235.05 1
4235.20 0
4235.35 0
4235.50 0
4235.65 0
4235.80 0
4235.95 0
4236.10 0
4236.25 0
4236.40 8
4236.54 17
4236.69 28
4236.84 39
4236.99 49
4237.14 58
4237.29 63
4237.44 66
4237.59 64
4237.74 61
4237.89 56
4238.04 52
4238.19 49
4238.34 49
4238.49 50
4238.64 53
4238.79 57
4238.94 61
4239.08 65
4239.23 68
4239.38 70
4239.53 73
4239.68 75
4239.83 77
4239.98 79
4240.13 79
4240.28 79
4240.43 77
4240.58 74
4240.73 70
4240.88 66
4241.03 62
4241.18 59
4241.33 56
4241.48 53
4241.63 50
4241.78 47
4241.92 45
4242.07 44
4242.22 45
4242.37 48
4242.52 55
4242.67 64
4242.82 74
4242.97 85
4243.12 95
4243.27 102
4243.42 106
4243.57 106
4243.72 104
4243.87 100
4244.02 95
4244.17 90
4244.32 86
4244.47 83
4244.62 80
4244.77 77
4244.92 72
4245.06 67
4245.21 60
4245.36 53
4245.51 45
4245.66 39
4245.81 35
4245.96 33
4246.11 34
4246.26 37
4246.41 42
4246.56 48
4246.71 53
4246.86 58
4247.01 62
4247.16 63
4247.31 64
4247.46 62
4247.61 60
4247.76 57
4247.91 53
4248.06 50
4248.21 46
4248.36 42
4248.51 39
4248.65 35
4248.80 32
4248.95 28
4249.10 26
4249.25 24
4249.40 23
4249.55 23
4249.70 23
4249.85 23
4250.00 21
4250.15 19
4250.30 16
4250.45 12
4250.60 10
4250.75 10
4250.90 13
4251.05 19
4251.20 26
4251.35 34
4251.50 40
4251.65 44
4251.80 44
4251.95 43
4252.10 40
4252.25 36
4252.40 33
4252.55 30
4252.70 27
4252.84 25
4252.99 22
4253.14 20
4253.29 18
4253.44 16
4253.59 16
4253.74 18
4253.89 20
4254.04 23
4254.19 26
4254.34 28
4254.49 31
4254.64 34
4254.79 36
4254.94 39
4255.09 41
4255.24 43
4255.39 44
4255.54 44
4255.69 43
4255.84 44
4255.99 45
4256.14 48
4256.29 53
4256.44 59
4256.59 67
4256.74 74
4256.89 80
4257.04 84
4257.19 85
4257.34 82
4257.49 77
4257.64 69
4257.79 60
4257.94 52
4258.09 46
4258.24 44
4258.39 45
4258.53 48
4258.68 53
4258.83 57
4258.98 60
4259.13 60
4259.28 57
4259.43 53
4259.58 49
4259.73 45
4259.88 43
4260.03 41
4260.18 41
4260.33 41
4260.48 41
4260.63 41
4260.78 42
4260.93 43
4261.08 44
4261.23 45
4261.38 46
4261.53 45
4261.68 43
4261.83 39
4261.98 34
4262.13 28
4262.28 23
4262.43 19
4262.58 17
4262.73 16
4262.88 17
4263.03 18
4263.18 19
4263.33 20
4263.48 20
4263.63 18
4263.78 15
4263.93 11
4264.08 6
4264.23 1
4264.38 0
4264.53 0
4264.68 0
4264.83 0
4264.98 0
4265.13 0
4265.28 2
4265.43 7
4265.58 13
4265.73 19
4265.88 25
4266.03 30
4266.18 34
4266.33 37
4266.48 38
4266.63 38
4266.78 37
4266.93 34
4267.08 32
4267.23 28
4267.38 25
4267.53 23
4267.68 22
4267.83 23
4267.98 24
4268.13 27
4268.28 29
4268.43 31
4268.58 32
4268.73 31
4268.88 29
4269.03 25
4269.18 21
4269.33 17
4269.48 14
4269.63 12
4269.78 12
4269.93 13
4270.08 17
4270.23 22
4270.38 27
4270.53 33
4270.68 39
4270.83 44
4270.98 47
4271.13 49
4271.28 49
4271.43 49
4271.58 47
4271.73 45
4271.88 42
4272.03 38
4272.18 34
4272.33 30
4272.48 25
4272.63 20
4272.78 15
4272.93 11
4273.08 7
4273.23 3
4273.38 0
4273.53 0
4273.68 0
4273.83 0
4273.98 0
4274.13 0
4274.28 0
4274.43 0
4274.58 2
4274.73 9
4274.88 15
4275.03 20
4275.18 24
4275.33 26
4275.48 26
4275.63 24
4275.78 21
4275.93 17
4276.08 13
4276.23 10
4276.38 8
4276.53 9
4276.68 11
4276.83 15
4276.98 19
4277.13 24
4277.28 28
4277.43 31
4277.58 34
4277.73 36
4277.88 38
4278.03 40
4278.18 42
4278.33 43
4278.48 43
4278.63 42
4278.78 38
4278.93 32
4279.08 26
4279.23 18
4279.38 11
4279.53 5
4279.68 1
4279.83 0
4279.98 0
4280.13 0
4280.28 0
4280.43 0
4280.58 0
4280.73 0
4280.88 2
4281.03 7
4281.18 12
4281.33 17
4281.48 22
4281.63 27
4281.78 30
4281.93 33
4282.08 35
4282.23 37
4282.38 38
4282.53 39
4282.68 39
4282.83 39
4282.99 39
4283.14 38
4283.29 36
4283.44 34
4283.59 31
4283.74 26
4283.89 20
4284.04 14
4284.19 7
4284.34 2
4284.49 0
4284.64 0
4284.79 0
4284.94 0
4285.09 0
4285.24 4
4285.39 8
4285.54 12
4285.69 17
4285.84 20
4285.99 23
4286.14 24
4286.29 23
4286.44 22
4286.59 20
4286.74 18
4286.89 18
4287.04 18
4287.19 22
4287.34 27
4287.49 34
4287.64 43
4287.79 53
4287.94 63
4288.09 70
4288.24 76
4288.39 78
4288.54 79
4288.70 77
4288.85 76
4289.00 75
4289.15 75
4289.30 78
4289.45 81
4289.60 86
4289.75 92
4289.90 97
4290.05 102
4290.20 107
4290.35 112
4290.50 116
4290.65 120
4290.80 124
4290.95 126
4291.10 128
4291.25 128
4291.40 127
4291.55 126
4291.70 123
4291.85 121
4292.00 120
4292.15 119
4292.30 120
4292.45 122
4292.60 124
4292.75 127
4292.91 128
4293.06 129
4293.21 128
4293.36 127
4293.51 125
4293.66 124
4293.81 124
4293.96 125
4294.11 127
4294.26 129
4294.41 130
4294.56 130
4294.71 128
4294.86 125
4295.01 122
4295.16 120
4295.31 119
4295.46 119
4295.61 119
4295.76 119
4295.91 119
4296.06 118
4296.21 115
4296.36 112
4296.52 109
4296.67 106
4296.82 104
4296.97 102
4297.12 100
4297.27 98
4297.42 95
4297.57 92
4297.72 87
4297.87 81
4298.02 74
4298.17 67
4298.32 61
4298.47 57
4298.62 55
4298.77 56
4298.92 58
4299.07 61
4299.22 65
4299.37 67
4299.52 69
4299.68 69
4299.83 68
4299.98 67
4300.13 65
4300.28 63
4300.43 61
4300.58 60
4300.73 60
4300.88 59
4301.03 58
4301.18 56
4301.33 53
4301.48 48
4301.63 42
4301.78 35
4301.93 26
4302.08 18
4302.23 11
4302.38 6
4302.54 3
4302.69 2
4302.84 3
4302.99 5
4303.14 7
4303.29 8
4303.44 9
4303.59 8
4303.74 7
4303.89 5
4304.04 4
4304.19 2
4304.34 0
4304.49 0
4304.64 0
4304.79 0
4304.94 0
4305.10 0
4305.25 0
4305.40 0
4305.55 2
4305.70 8
4305.85 16
4306.00 24
4306.15 33
4306.30 42
4306.45 51
4306.60 58
4306.75 64
4306.90 68
4307.05 71
4307.20 71
4307.35 70
4307.51 68
4307.66 66
4307.81 63
4307.96 61
4308.11 58
4308.26 56
4308.41 53
4308.56 51
4308.71 50
4308.86 49
4309.01 49
4309.16 50
4309.31 52
4309.46 54
4309.61 55
4309.77 55
4309.92 54
4310.07 52
4310.22 48
4310.37 45
4310.52 41
4310.67 39
4310.82 38
4310.97 38
4311.12 39
4311.27 41
4311.42 43
4311.57 44
4311.72 43
4311.88 42
4312.03 41
4312.18 39
4312.33 39
4312.48 40
4312.63 42
4312.78 45
4312.93 48
4313.08 52
4313.23 56
4313.38 59
4313.53 61
4313.68 63
4313.83 66
4313.99 68
4314.14 71
4314.29 74
4314.44 77
4314.59 80
4314.74 82
4314.89 83
4315.04 84
4315.19 83
4315.34 83
4315.49 82
4315.64 81
4315.79 80
4315.95 78
4316.10 76
4316.25 72
4316.40 67
4316.55 62
4316.70 56
4316.85 50
4317.00 45
4317.15 40
4317.30 36
4317.45 33
4317.60 32
4317.76 31
4317.91 33
4318.06 37
4318.21 44
4318.36 54
4318.51 66
4318.66 79
4318.81 92
4318.96 104
4319.11 115
4319.26 123
4319.41 130
4319.57 135
4319.72 140
4319.87 146
4320.02 151
4320.17 155
4320.32 158
4320.47 159
4320.62 159
4320.77 157
4320.92 154
4321.07 153
4321.22 153
4321.38 155
4321.53 158
4321.68 161
4321.83 164
4321.98 165
4322.13 164
4322.28 163
4322.43 160
4322.58 159
4322.73 157
4322.88 156
4323.04 155
4323.19 153
4323.34 150
4323.49 146
4323.64 141
4323.79 137
4323.94 134
4324.09 132
4324.24 131
4324.39 130
4324.55 128
4324.70 127
4324.85 124
4325.00 121
4325.15 117
4325.30 115
4325.45 113
4325.60 112
4325.75 113
4325.90 115
4326.05 118
4326.21 123
4326.36 128
4326.51 134
4326.66 139
4326.81 143
4326.96 145
4327.11 144
4327.26 141
4327.41 135
4327.56 127
4327.72 119
4327.87 112
4328.02 107
4328.17 104
4328.32 103
4328.47 105
4328.62 108
4328.77 111
4328.92 115
4329.07 119
4329.23 122
4329.38 124
4329.53 125
4329.68 124
4329.83 121
4329.98 117
4330.13 111
4330.28 103
4330.43 96
4330.58 89
4330.74 83
4330.89 80
4331.04 78
4331.19 76
4331.34 76
4331.49 75
4331.64 73
4331.79 70
4331.94 66
4332.10 63
4332.25 59
4332.40 55
4332.55 53
4332.70 51
4332.85 49
4333.00 48
4333.15 47
4333.30 46
4333.46 45
4333.61 44
4333.76 44
4333.91 44
4334.06 46
4334.21 48
4334.36 51
4334.51 55
4334.66 59
4334.82 63
4334.97 66
4335.12 69
4335.27 71
4335.42 72
4335.57 73
4335.72 74
4335.87 75
4336.02 76
4336.18 76
4336.33 76
4336.48 76
4336.63 75
4336.78 74
4336.93 72
4337.08 70
4337.23 69
4337.38 66
4337.54 64
4337.69 61
4337.84 58
4337.99 55
4338.14 52
4338.29 50
4338.44 50
4338.59 50
4338.75 51
4338.90 53
4339.05 55
4339.20 57
4339.35 59
4339.50 60
4339.65 60
4339.80 60
4339.95 59
4340.11 57
4340.26 55
4340.41 53
4340.56 52
4340.71 52
4340.86 53
4341.01 55
4341.16 60
4341.32 65
4341.47 71
4341.62 77
4341.77 81
4341.92 84
4342.07 83
4342.22 81
4342.37 76
4342.53 69
4342.68 62
4342.83 55
4342.98 49
4343.13 45
4343.28 43
4343.43 43
4343.58 44
4343.74 47
4343.89 50
4344.04 53
4344.19 55
4344.34 57
4344.49 57
4344.64 56
4344.80 54
4344.95 52
4345.10 49
4345.25 47
4345.40 44
4345.55 42
4345.70 40
4345.85 38
4346.01 36
4346.16 33
4346.31 31
4346.46 29
4346.61 26
4346.76 24
4346.91 23
4347.06 23
4347.22 25
4347.37 29
4347.52 35
4347.67 42
4347.82 48
4347.97 54
4348.12 58
4348.28 59
4348.43 57
4348.58 53
4348.73 48
4348.88 43
4349.03 39
4349.18 37
4349.34 37
4349.49 39
4349.64 43
4349.79 48
4349.94 53
4350.09 57
4350.24 60
4350.39 63
4350.55 65
4350.70 67
4350.85 70
4351.00 76
4351.15 83
4351.30 92
4351.45 103
4351.61 113
4351.76 123
4351.91 131
4352.06 138
4352.21 141
4352.36 143
4352.51 144
4352.67 144
4352.82 144
4352.97 144
4353.12 144
4353.27 145
4353.42 144
4353.57 142
4353.73 140
4353.88 136
4354.03 132
4354.18 129
4354.33 126
4354.48 124
4354.63 123
4354.79 122
4354.94 121
4355.09 120
4355.24 118
4355.39 117
4355.54 117
4355.70 117
4355.85 117
4356.00 116
4356.15 113
4356.30 108
4356.45 99
4356.60 88
4356.76 75
4356.91 62
4357.06 50
4357.21 40
4357.36 33
4357.51 29
4357.66 28
4357.82 28
4357.97 30
4358.12 32
4358.27 35
4358.42 39
4358.57 43
4358.73 46
4358.88 48
4359.03 49
4359.18 49
4359.33 49
4359.48 47
4359.63 46
4359.79 45
4359.94 44
4360.09 42
4360.24 39
4360.39 36
4360.54 33
4360.70 30
4360.85 28
4361.00 28
4361.15 29
4361.30 32
4361.45 36
4361.61 41
4361.76 44
4361.91 47
4362.06 47
4362.21 45
4362.36 40
4362.51 35
4362.67 28
4362.82 22
4362.97 17
4363.12 14
4363.27 12
4363.42 12
4363.58 13
4363.73 15
4363.88 17
4364.03 20
4364.18 24
4364.33 29
4364.49 35
4364.64 41
4364.79 47
4364.94 52
4365.09 56
4365.24 58
4365.40 60
4365.55 61
4365.70 61
4365.85 61
4366.00 59
4366.15 57
4366.31 55
4366.46 52
4366.61 49
4366.76 46
4366.91 44
4367.06 44
4367.22 46
4367.37 48
4367.52 52
4367.67 57
4367.82 60
4367.97 63
4368.13 64
4368.28 64
4368.43 62
4368.58 58
4368.73 55
4368.88 52
4369.04 50
4369.19 49
4369.34 48
4369.49 46
4369.64 44
4369.79 41
4369.95 37
4370.10 33
4370.25 28
4370.40 24
4370.55 21
4370.71 19
4370.86 17
4371.01 16
4371.16 15
4371.31 14
4371.46 13
4371.62 11
4371.77 9
4371.92 8
4372.07 8
4372.22 9
4372.37 11
4372.53 15
4372.68 21
4372.83 27
4372.98 35
4373.13 43
4373.29 51
4373.44 57
4373.59 61
4373.74 63
4373.89 63
4374.04 59
4374.20 54
4374.35 47
4374.50 39
4374.65 32
4374.80 26
4374.96 20
4375.11 16
4375.26 14
4375.41 12
4375.56 12
4375.71 11
4375.87 10
4376.02 8
4376.17 6
4376.32 3
4376.47 0
4376.63 0
4376.78 0
4376.93 0
4377.08 0
4377.23 3
4377.38 7
4377.54 12
4377.69 15
4377.84 18
4377.99 19
4378.14 21
4378.30 23
4378.45 25
4378.60 28
4378.75 31
4378.90 34
4379.06 37
4379.21 40
4379.36 42
4379.51 46
4379.66 49
4379.81 53
4379.97 57
4380.12 59
4380.27 60
4380.42 58
4380.57 55
4380.73 51
4380.88 48
4381.03 45
4381.18 44
4381.33 45
4381.49 48
4381.64 50
4381.79 51
4381.94 51
4382.09 49
4382.25 45
4382.40 41
4382.55 36
4382.70 32
4382.85 29
4383.01 27
4383.16 25
4383.31 23
4383.46 21
4383.61 19
4383.77 17
4383.92 15
4384.07 14
4384.22 14
4384.37 13
4384.52 13
4384.68 13
4384.83 12
4384.98 10
4385.13 8
4385.28 6
4385.44 3
4385.59 0
4385.74 0
4385.89 0
4386.04 0
4386.20 0
4386.35 0
4386.50 0
4386.65 0
4386.81 0
4386.96 4
4387.11 8
4387.26 11
4387.41 13
4387.57 15
4387.72 16
4387.87 16
4388.02 17
4388.17 17
4388.33 18
4388.48 18
4388.63 19
4388.78 20
4388.93 22
4389.09 24
4389.24 26
4389.39 28
4389.54 30
4389.69 30
4389.85 30
4390.00 29
4390.15 27
4390.30 25
4390.45 23
4390.61 22
4390.76 21
4390.91 21
4391.06 21
4391.21 20
4391.37 20
4391.52 20
4391.67 21
4391.82 21
4391.98 22
4392.13 24
4392.28 26
4392.43 29
4392.58 32
4392.74 35
4392.89 37
4393.04 39
4393.19 41
4393.34 41
4393.50 41
4393.65 41
4393.80 40
4393.95 40
4394.11 39
4394.26 40
4394.41 40
4394.56 42
4394.71 46
4394.87 50
4395.02 56
4395.17 62
4395.32 68
4395.47 73
4395.63 76
4395.78 77
4395.93 77
4396.08 74
4396.24 70
4396.39 66
4396.54 61
4396.69 57
4396.84 55
4397.00 54
4397.15 54
4397.30 55
4397.45 57
4397.61 58
4397.76 59
4397.91 58
4398.06 55
4398.21 52
4398.37 47
4398.52 42
4398.67 36
4398.82 30
4398.98 23
4399.13 16
4399.28 8
4399.43 1
4399.58 0
4399.74 0
4399.89 0
4400.04 0
4400.19 0
4400.35 0
4400.50 0
4400.65 0
4400.80 3
4400.95 10
4401.11 18
4401.26 27
4401.41 36
4401.56 45
4401.72 52
4401.87 58
4402.02 60
4402.17 60
4402.33 58
4402.48 54
4402.63 51
4402.78 48
4402.93 48
4403.09 48
4403.24 49
4403.39 51
4403.54 52
4403.70 52
4403.85 51
4404.00 50
4404.15 48
4404.31 48
4404.46 47
4404.61 47
4404.76 46
4404.91 46
4405.07 45
4405.22 46
4405.37 47
4405.52 49
4405.68 52
4405.83 56
4405.98 59
4406.13 61
4406.29 62
4406.44 60
4406.59 58
4406.74 54
4406.90 49
4407.05 44
4407.20 39
4407.35 34
4407.50 28
4407.66 23
4407.81 18
4407.96 14
4408.11 10
4408.27 6
4408.42 3
4408.57 0
4408.72 0
4408.88 0
4409.03 0
4409.18 0
4409.33 0
4409.49 0
4409.64 0
4409.79 3
4409.94 6
4410.10 10
4410.25 14
4410.40 17
4410.55 19
4410.71 19
4410.86 17
4411.01 13
4411.16 8
4411.32 3
4411.47 0
4411.62 0
4411.77 0
4411.93 0
4412.08 0
4412.23 0
4412.38 3
4412.53 11
4412.69 18
4412.84 24
4412.99 28
4413.14 29
4413.30 28
4413.45 26
4413.60 24
4413.75 22
4413.91 21
4414.06 20
4414.21 20
4414.36 20
4414.52 19
4414.67 18
4414.82 16
4414.97 13
4415.13 10
4415.28 7
4415.43 4
4415.58 1
4415.74 0
4415.89 0
4416.04 0
4416.19 0
4416.35 0
4416.50 0
4416.65 1
4416.81 5
4416.96 7
4417.11 9
4417.26 9
4417.42 8
4417.57 6
4417.72 4
4417.87 2
4418.03 0
4418.18 0
4418.33 0
4418.48 0
4418.64 0
4418.79 0
4418.94 0
4419.09 0
4419.25 0
4419.40 6
4419.55 12
4419.70 19
4419.86 24
4420.01 27
4420.16 28
4420.31 26
4420.47 21
4420.62 15
4420.77 8
4420.92 1
4421.08 0
4421.23 0
4421.38 0
4421.54 0
4421.69 0
4421.84 1
4421.99 9
4422.15 17
4422.30 26
4422.45 33
4422.60 39
4422.76 41
4422.91 40
4423.06 36
4423.21 29
4423.37 22
4423.52 14
4423.67 8
4423.82 3
4423.98 0
4424.13 0
4424.28 0
4424.44 2
4424.59 4
4424.74 7
4424.89 10
4425.05 15
4425.20 19
4425.35 24
4425.50 28
4425.66 31
4425.81 33
4425.96 32
4426.12 30
4426.27 25
4426.42 20
4426.57 14
4426.73 9
4426.88 5
4427.03 3
4427.18 3
4427.34 6
4427.49 11
4427.64 16
4427.80 23
4427.95 28
4428.10 33
4428.25 36
4428.41 37
4428.56 36
4428.71 33
4428.86 30
4429.02 26
4429.17 22
4429.32 19
4429.48 17
4429.63 17
4429.78 18
4429.93 20
4430.09 23
4430.24 26
4430.39 29
4430.54 31
4430.70 31
4430.85 31
4431.00 29
4431.16 26
4431.31 22
4431.46 19
4431.61 17
4431.77 16
4431.92 16
4432.07 19
4432.23 22
4432.38 25
4432.53 27
4432.68 27
4432.84 26
4432.99 24
4433.14 21
4433.30 19
4433.45 18
4433.60 19
4433.75 21
4433.91 24
4434.06 28
4434.21 32
4434.37 37
4434.52 41
4434.67 44
4434.82 46
4434.98 47
4435.13 47
4435.28 47
4435.44 46
4435.59 44
4435.74 43
4435.89 43
4436.05 44
4436.20 46
4436.35 48
4436.51 49
4436.66 51
4436.81 52
4436.96 52
4437.12 52
4437.27 50
4437.42 48
4437.58 46
4437.73 43
4437.88 39
4438.03 36
4438.19 33
4438.34 32
4438.49 32
4438.65 33
4438.80 34
4438.95 37
4439.10 39
4439.26 40
4439.41 41
4439.56 41
4439.72 42
4439.87 43
4440.02 45
4440.18 47
4440.33 49
4440.48 52
4440.63 53
4440.79 53
4440.94 51
4441.09 48
4441.25 43
4441.40 38
4441.55 31
4441.70 25
4441.86 20
4442.01 15
4442.16 13
4442.32 13
4442.47 15
4442.62 19
4442.78 25
4442.93 31
4443.08 37
4443.23 42
4443.39 45
4443.54 45
4443.69 44
4443.85 41
4444.00 38
4444.15 36
4444.31 36
4444.46 38
4444.61 42
4444.76 48
4444.92 54
4445.07 59
4445.22 62
4445.38 63
4445.53 62
4445.68 59
4445.84 56
4445.99 52
4446.14 47
4446.30 43
4446.45 38
4446.60 34
4446.75 31
4446.91 30
4447.06 30
4447.21 32
4447.37 35
4447.52 38
4447.67 41
4447.83 42
4447.98 42
4448.13 40
4448.29 37
4448.44 32
4448.59 27
4448.74 22
4448.90 17
4449.05 14
4449.20 11
4449.36 9
4449.51 8
4449.66 7
4449.82 6
4449.97 5
4450.12 4
4450.28 3
4450.43 4
4450.58 8
4450.73 14
4450.89 22
4451.04 32
4451.19 42
4451.35 50
4451.50 56
4451.65 60
4451.81 60
4451.96 58
4452.11 55
4452.27 51
4452.42 48
4452.57 46
4452.73 45
4452.88 43
4453.03 42
4453.19 41
4453.34 40
4453.49 40
4453.64 41
4453.80 42
4453.95 43
4454.10 44
4454.26 45
4454.41 45
4454.56 43
4454.72 40
4454.87 37
4455.02 33
4455.18 29
4455.33 26
4455.48 23
4455.64 19
4455.79 16
4455.94 12
4456.10 7
4456.25 4
4456.40 1
4456.56 0
4456.71 1
4456.86 5
4457.02 10
4457.17 16
4457.32 22
4457.48 28
4457.63 33
4457.78 38
4457.93 42
4458.09 47
4458.24 51
4458.39 54
4458.55 55
4458.70 55
4458.85 52
4459.01 47
4459.16 41
4459.31 36
4459.47 31
4459.62 27
4459.77 24
4459.93 22
4460.08 20
4460.23 20
4460.39 20
4460.54 22
4460.69 26
4460.85 30
4461.00 35
4461.15 40
4461.31 45
4461.46 48
4461.61 50
4461.77 50
4461.92 49
4462.07 49
4462.23 48
4462.38 48
4462.53 48
4462.69 48
4462.84 49
4462.99 49
4463.15 48
4463.30 47
4463.45 45
4463.61 43
4463.76 41
4463.91 40
4464.07 39
4464.22 40
4464.37 40
4464.53 39
4464.68 38
4464.83 37
4464.99 35
4465.14 35
4465.29 36
4465.45 39
4465.60 45
4465.75 53
4465.91 61
4466.06 69
4466.21 75
4466.37 78
4466.52 78
4466.67 75
4466.83 70
4466.98 64
4467.13 58
4467.29 52
4467.44 48
4467.59 45
4467.75 43
4467.90 41
4468.06 40
4468.21 38
4468.36 36
4468.52 36
4468.67 35
4468.82 36
4468.98 36
4469.13 37
4469.28 37
4469.44 38
4469.59 38
4469.74 39
4469.90 40
4470.05 41
4470.20 41
4470.36 40
4470.51 37
4470.66 32
4470.82 26
4470.97 18
4471.12 9
4471.28 0
4471.43 0
4471.58 0
4471.74 0
4471.89 0
4472.05 0
4472.20 0
4472.35 6
4472.51 16
4472.66 25
4472.81 32
4472.97 36
4473.12 36
4473.27 32
4473.43 26
4473.58 20
4473.73 13
4473.89 8
4474.04 5
4474.19 4
4474.35 3
4474.50 3
4474.66 3
4474.81 3
4474.96 3
4475.12 2
4475.27 1
4475.42 0
4475.58 0
4475.73 0
4475.88 0
4476.04 0
4476.19 0
4476.34 0
4476.50 0
4476.65 0
4476.80 0
4476.96 3
4477.11 9
4477.27 16
4477.42 22
4477.57 27
4477.73 30
4477.88 31
4478.03 30
4478.19 29
4478.34 27
4478.49 26
4478.65 26
4478.80 26
4478.96 26
4479.11 26
4479.26 27
4479.42 27
4479.57 28
4479.72 29
4479.88 31
4480.03 32
4480.18 33
4480.34 33
4480.49 32
4480.65 29
4480.80 26
4480.95 22
4481.11 19
4481.26 17
4481.41 15
4481.57 16
4481.72 18
4481.87 21
4482.03 24
4482.18 26
4482.34 26
4482.49 25
4482.64 22
4482.80 19
4482.95 15
4483.10 12
4483.26 11
4483.41 12
4483.56 14
4483.72 19
4483.87 24
4484.03 30
4484.18 36
4484.33 41
4484.49 46
4484.64 49
4484.79 52
4484.95 54
4485.10 56
4485.26 58
4485.41 60
4485.56 62
4485.72 63
4485.87 63
4486.02 63
4486.18 63
4486.33 63
4486.49 63
4486.64 64
4486.79 65
4486.95 67
4487.10 70
4487.25 73
4487.41 77
4487.56 80
4487.72 84
4487.87 87
4488.02 89
4488.18 90
4488.33 87
4488.48 83
4488.64 76
4488.79 68
4488.95 58
4489.10 49
4489.25 42
4489.41 36
4489.56 33
4489.71 32
4489.87 33
4490.02 33
4490.18 33
4490.33 31
4490.48 27
4490.64 21
4490.79 15
4490.95 8
4491.10 3
4491.25 0
4491.41 0
4491.56 0
4491.71 2
4491.87 5
4492.02 8
4492.18 9
4492.33 9
4492.48 9
4492.64 8
4492.79 8
4492.94 9
4493.10 11
4493.25 14
4493.41 18
4493.56 22
4493.71 26
4493.87 30
4494.02 33
4494.18 37
4494.33 42
4494.48 48
4494.64 54
4494.79 60
4494.95 65
4495.10 67
4495.25 67
4495.41 65
4495.56 61
4495.71 57
4495.87 54
4496.02 52
4496.18 54
4496.33 56
4496.48 60
4496.64 64
4496.79 67
4496.95 68
4497.10 68
4497.25 66
4497.41 62
4497.56 58
4497.72 53
4497.87 47
4498.02 42
4498.18 36
4498.33 32
4498.49 28
4498.64 25
4498.79 23
4498.95 22
4499.10 21
4499.26 21
4499.41 20
4499.56 18
4499.72 15
4499.87 12
4500.02 9
4500.18 7
4500.33 7
4500.49 9
4500.64 14
4500.79 21
4500.95 29
4501.10 39
4501.26 48
4501.41 56
4501.56 63
4501.72 69
4501.87 73
4502.03 75
4502.18 75
4502.33 73
4502.49 69
4502.64 63
4502.80 56
4502.95 50
4503.10 45
4503.26 44
4503.41 45
4503.57 50
4503.72 57
4503.88 65
4504.03 73
4504.18 80
4504.34 84
4504.49 86
4504.65 85
4504.80 82
4504.95 77
4505.11 72
4505.26 65
4505.42 59
4505.57 53
4505.72 48
4505.88 43
4506.03 39
4506.19 36
4506.34 35
4506.49 34
4506.65 34
4506.80 35
4506.96 37
4507.11 39
4507.26 40
4507.42 41
4507.57 41
4507.73 39
4507.88 37
4508.04 34
4508.19 30
4508.34 27
4508.50 24
4508.65 22
4508.81 21
4508.96 21
4509.11 24
4509.27 28
4509.42 33
4509.58 38
4509.73 43
4509.88 46
4510.04 49
4510.19 49
4510.35 48
4510.50 45
4510.66 42
4510.81 39
4510.96 37
4511.12 36
4511.27 36
4511.43 37
4511.58 39
4511.73 41
4511.89 43
4512.04 44
4512.20 44
4512.35 43
4512.51 41
4512.66 39
4512.81 38
4512.97 38
4513.12 38
4513.28 39
4513.43 40
4513.58 40
4513.74 39
4513.89 37
4514.05 34
4514.20 31
4514.36 29
4514.51 29
4514.66 30
4514.82 33
4514.97 36
4515.13 39
4515.28 42
4515.44 44
4515.59 46
4515.74 45
4515.90 44
4516.05 42
4516.21 38
4516.36 35
4516.52 30
4516.67 26
4516.82 21
4516.98 17
4517.13 13
4517.29 10
4517.44 7
4517.60 6
4517.75 7
4517.90 8
4518.06 11
4518.21 15
4518.37 19
4518.52 22
4518.68 25
4518.83 28
4518.98 28
4519.14 27
4519.29 26
4519.45 23
4519.60 20
4519.76 16
4519.91 13
4520.06 12
4520.22 12
4520.37 13
4520.53 16
4520.68 21
4520.84 26
4520.99 32
4521.14 36
4521.30 40
4521.45 43
4521.61 44
4521.76 44
4521.92 43
4522.07 42
4522.22 40
4522.38 39
4522.53 37
4522.69 36
4522.84 35
4523.00 35
4523.15 36
4523.31 38
4523.46 42
4523.61 45
4523.77 48
4523.92 50
4524.08 50
4524.23 49
4524.39 45
4524.54 41
4524.69 36
4524.85 31
4525.00 28
4525.16 25
4525.31 24
4525.47 24
4525.62 26
4525.78 29
4525.93 35
4526.08 42
4526.24 50
4526.39 58
4526.55 65
4526.70 71
4526.86 75
4527.01 76
4527.17 75
4527.32 73
4527.47 70
4527.63 67
4527.78 63
4527.94 60
4528.09 57
4528.25 54
4528.40 51
4528.56 49
4528.71 46
4528.86 44
4529.02 42
4529.17 41
4529.33 40
4529.48 42
4529.64 44
4529.79 48
4529.95 53
4530.10 58
4530.25 63
4530.41 67
4530.56 70
4530.72 71
4530.87 71
4531.03 70
4531.18 67
4531.34 63
4531.49 58
4531.65 52
4531.80 45
4531.95 37
4532.11 28
4532.26 20
4532.42 11
4532.57 3
4532.73 0
4532.88 0
4533.04 0
4533.19 0
4533.34 0
4533.50 0
4533.65 4
4533.81 15
4533.96 26
4534.12 36
4534.27 44
4534.43 48
4534.58 50
4534.74 48
4534.89 45
4535.05 41
4535.20 36
4535.35 33
4535.51 30
4535.66 29
4535.82 28
4535.97 29
4536.13 30
4536.28 33
4536.44 36
4536.59 39
4536.75 43
4536.90 46
4537.05 48
4537.21 49
4537.36 49
4537.52 48
4537.67 46
4537.83 44
4537.98 42
4538.14 41
4538.29 41
4538.45 40
4538.60 39
4538.76 39
4538.91 37
4539.06 35
4539.22 32
4539.37 28
4539.53 23
4539.68 19
4539.84 15
4539.99 11
4540.15 9
4540.30 8
4540.46 8
4540.61 10
4540.77 13
4540.92 16
4541.08 19
4541.23 21
4541.38 23
4541.54 24
4541.69 24
4541.85 24
4542.00 23
4542.16 23
4542.31 24
4542.47 24
4542.62 24
4542.78 24
4542.93 23
4543.09 20
4543.24 18
4543.40 15
4543.55 13
4543.71 13
4543.86 13
4544.01 15
4544.17 16
4544.32 18
4544.48 18
4544.63 18
4544.79 16
4544.94 15
4545.10 14
4545.25 13
4545.41 13
4545.56 14
4545.72 15
4545.87 17
4546.03 18
4546.18 19
4546.34 19
4546.49 17
4546.65 15
4546.80 12
4546.95 8
4547.11 4
4547.26 1
4547.42 0
4547.57 1
4547.73 3
4547.88 7
4548.04 12
4548.19 18
4548.35 23
4548.50 28
4548.66 33
4548.81 36
4548.97 38
4549.12 39
4549.28 39
4549.43 39
4549.59 39
4549.74 40
4549.90 42
4550.05 45
4550.21 49
4550.36 52
4550.52 55
4550.67 58
4550.83 58
4550.98 58
4551.13 56
4551.29 53
4551.44 50
4551.60 45
4551.75 41
4551.91 35
4552.06 30
4552.22 25
4552.37 20
4552.53 17
4552.68 15
4552.84 15
4552.99 18
4553.15 24
4553.30 30
4553.46 36
4553.61 41
4553.77 45
4553.92 45
4554.08 44
4554.23 39
4554.39 34
4554.54 27
4554.70 21
4554.85 15
4555.01 9
4555.16 4
4555.32 0
4555.47 0
4555.63 0
4555.78 0
4555.94 0
4556.09 0
4556.25 0
4556.40 0
4556.56 1
4556.71 7
4556.87 12
4557.02 16
4557.18 18
4557.33 19
4557.49 20
4557.64 20
4557.80 20
4557.95 21
4558.11 23
4558.26 25
4558.42 27
4558.57 29
4558.73 31
4558.88 33
4559.04 36
4559.19 39
4559.35 43
4559.50 48
4559.66 52
4559.81 56
4559.97 57
4560.12 55
4560.28 51
4560.43 45
4560.59 37
4560.74 28
4560.90 20
4561.05 14
4561.21 10
4561.36 9
4561.52 8
4561.67 9
4561.83 9
4561.98 9
4562.14 8
4562.29 7
4562.45 5
4562.60 4
4562.76 3
4562.91 4
4563.07 6
4563.22 8
4563.38 11
4563.53 14
4563.69 17
4563.84 20
4564.00 22
4564.15 25
4564.31 27
4564.46 28
4564.62 30
4564.77 31
4564.93 34
4565.08 37
4565.24 42
4565.39 47
4565.55 52
4565.70 56
4565.86 60
4566.01 61
4566.17 61
4566.32 61
4566.48 60
4566.63 60
4566.79 61
4566.94 62
4567.10 65
4567.25 68
4567.41 72
4567.56 76
4567.72 80
4567.87 83
4568.03 85
4568.18 86
4568.34 84
4568.49 81
4568.65 76
4568.80 71
4568.96 64
4569.11 59
4569.27 54
4569.43 50
4569.58 48
4569.74 47
4569.89 47
4570.05 47
4570.20 48
4570.36 49
4570.51 49
4570.67 50
4570.82 51
4570.98 52
4571.13 52
4571.29 52
4571.44 50
4571.60 47
4571.75 43
4571.91 38
4572.06 33
4572.22 29
4572.37 26
4572.53 25
4572.68 24
4572.84 25
4572.99 26
4573.15 26
4573.30 25
4573.46 24
4573.62 21
4573.77 17
4573.93 13
4574.08 8
4574.24 4
4574.39 1
4574.55 0
4574.70 0
4574.86 0
4575.01 0
4575.17 1
4575.32 3
4575.48 5
4575.63 7
4575.79 8
4575.94 9
4576.10 10
4576.25 11
4576.41 10
4576.57 10
4576.72 9
4576.88 9
4577.03 9
4577.19 9
4577.34 11
4577.50 12
4577.65 15
4577.81 17
4577.96 19
4578.12 21
4578.27 23
4578.43 24
4578.58 25
4578.74 26
4578.89 27
4579.05 28
4579.21 30
4579.36 33
4579.52 37
4579.67 40
4579.83 44
4579.98 46
4580.14 48
4580.29 49
4580.45 48
4580.60 47
4580.76 45
4580.91 42
4581.07 39
4581.22 36
4581.38 32
4581.54 27
4581.69 22
4581.85 18
4582.00 13
4582.16 8
4582.31 4
4582.47 1
4582.62 0
4582.78 0
4582.93 0
4583.09 0
4583.24 0
4583.40 0
4583.56 0
4583.71 0
4583.87 2
4584.02 3
4584.18 5
4584.33 6
4584.49 6
4584.64 7
4584.80 8
4584.95 10
4585.11 13
4585.26 17
4585.42 21
4585.58 26
4585.73 31
4585.89 35
4586.04 40
4586.20 45
4586.35 49
4586.51 54
4586.66 60
4586.82 65
4586.97 69
4587.13 71
4587.29 72
4587.44 71
4587.60 69
4587.75 66
4587.91 62
4588.06 59
4588.22 58
4588.37 58
4588.53 60
4588.68 63
4588.84 67
4589.00 71
4589.15 74
4589.31 76
4589.46 76
4589.62 72
4589.77 67
4589.93 61
4590.08 55
4590.24 50
4590.40 46
4590.55 43
4590.71 42
4590.86 42
4591.02 42
4591.17 41
4591.33 41
4591.48 41
4591.64 41
4591.79 41
4591.95 42
4592.11 42
4592.26 42
4592.42 43
4592.57 43
4592.73 44
4592.88 44
4593.04 45
4593.19 45
4593.35 44
4593.51 42
4593.66 40
4593.82 37
4593.97 34
4594.13 32
4594.28 31
4594.44 31
4594.60 32
4594.75 34
4594.91 36
4595.06 38
4595.22 41
4595.37 43
4595.53 46
4595.68 48
4595.84 50
4596.00 50
4596.15 50
4596.31 48
4596.46 46
4596.62 43
4596.77 41
4596.93 40
4597.08 40
4597.24 42
4597.40 45
4597.55 50
4597.71 55
4597.86 60
4598.02 64
4598.17 68
4598.33 71
4598.49 73
4598.64 74
4598.80 75
4598.95 75
4599.11 75
4599.26 75
4599.42 76
4599.58 79
4599.73 82
4599.89 87
4600.04 92
4600.20 97
4600.35 103
4600.51 108
4600.66 113
4600.82 117
4600.98 121
4601.13 123
4601.29 124
4601.44 125
4601.60 124
4601.75 122
4601.91 119
4602.07 117
4602.22 114
4602.38 111
4602.53 108
4602.69 105
4602.84 101
4603.00 96
4603.16 90
4603.31 84
4603.47 76
4603.62 70
4603.78 64
4603.93 59
4604.09 58
4604.25 58
4604.40 61
4604.56 64
4604.71 68
4604.87 71
4605.03 72
4605.18 71
4605.34 70
4605.49 68
4605.65 66
4605.80 66
4605.96 67
4606.12 71
4606.27 77
4606.43 85
4606.58 94
4606.74 103
4606.89 111
4607.05 118
4607.21 123
4607.36 126
4607.52 127
4607.67 126
4607.83 124
4607.98 121
4608.14 118
4608.30 115
4608.45 112
4608.61 110
4608.76 108
4608.92 107
4609.08 107
4609.23 107
4609.39 108
4609.54 110
4609.70 113
4609.85 118
4610.01 124
4610.17 131
4610.32 139
4610.48 147
4610.63 154
4610.79 161
4610.95 165
4611.10 169
4611.26 172
4611.41 176
4611.57 181
4611.73 189
4611.88 201
4612.04 215
4612.19 231
4612.35 250
4612.50 270
4612.66 289
4612.82 309
4612.97 328
4613.13 347
4613.28 368
4613.44 390
4613.60 414
4613.75 441
4613.91 469
4614.06 499
4614.22 527
4614.38 553
4614.53 575
4614.69 593
4614.84 607
4615.00 617
4615.16 625
4615.31 632
4615.47 640
4615.62 650
4615.78 661
4615.93 674
4616.09 689
4616.25 703
4616.40 716
4616.56 727
4616.71 735
4616.87 742
4617.03 746
4617.18 748
4617.34 748
4617.49 746
4617.65 743
4617.81 737
4617.96 729
4618.12 718
4618.27 705
4618.43 689
4618.59 672
4618.74 654
4618.90 636
4619.05 619
4619.21 602
4619.37 586
4619.52 571
4619.68 556
4619.83 541
4619.99 525
4620.15 509
4620.30 493
4620.46 477
4620.61 461
4620.77 447
4620.93 435
4621.08 424
4621.24 413
4621.39 401
4621.55 387
4621.71 370
4621.86 350
4622.02 327
4622.17 303
4622.33 279
4622.49 257
4622.64 239
4622.80 224
4622.95 212
4623.11 202
4623.27 193
4623.42 185
4623.58 178
4623.74 170
4623.89 164
4624.05 159
4624.20 155
4624.36 152
4624.52 151
4624.67 152
4624.83 155
4624.98 159
4625.14 164
4625.30 168
4625.45 172
4625.61 174
4625.76 174
4625.92 171
4626.08 166
4626.23 160
4626.39 155
4626.55 150
4626.70 147
4626.86 145
4627.01 144
4627.17 143
4627.33 141
4627.48 140
4627.64 137
4627.79 135
4627.95 133
4628.11 131
4628.26 130
4628.42 129
4628.57 128
4628.73 127
4628.89 125
4629.04 122
4629.20 120
4629.36 119
4629.51 119
4629.67 120
4629.82 122
4629.98 125
4630.14 129
4630.29 132
4630.45 135
4630.61 137
4630.76 140
4630.92 141
4631.07 141
4631.23 139
4631.39 135
4631.54 129
4631.70 121
4631.85 111
4632.01 101
4632.17 91
4632.32 83
4632.48 76
4632.64 71
4632.79 68
4632.95 66
4633.10 65
4633.26 66
4633.42 67
4633.57 70
4633.73 73
4633.89 75
4634.04 78
4634.20 79
4634.35 79
4634.51 78
4634.67 76
4634.82 73
4634.98 69
4635.14 66
4635.29 62
4635.45 60
4635.60 57
4635.76 55
4635.92 54
4636.07 52
4636.23 50
4636.39 49
4636.54 48
4636.70 48
4636.85 49
4637.01 51
4637.17 55
4637.32 59
4637.48 65
4637.64 70
4637.79 76
4637.95 80
4638.11 83
4638.26 85
4638.42 84
4638.57 81
4638.73 76
4638.89 71
4639.04 66
4639.20 64
4639.36 63
4639.51 65
4639.67 67
4639.83 70
4639.98 72
4640.14 73
4640.29 72
4640.45 73
4640.61 75
4640.76 80
4640.92 88
4641.08 98
4641.23 109
4641.39 119
4641.55 127
4641.70 132
4641.86 135
4642.01 136
4642.17 137
4642.33 137
4642.48 137
4642.64 137
4642.80 137
4642.95 136
4643.11 134
4643.27 133
4643.42 133
4643.58 133
4643.73 135
4643.89 138
4644.05 140
4644.20 141
4644.36 141
4644.52 138
4644.67 134
4644.83 130
4644.99 127
4645.14 127
4645.30 130
4645.46 136
4645.61 144
4645.77 152
4645.92 159
4646.08 163
4646.24 164
4646.39 163
4646.55 160
4646.71 158
4646.86 157
4647.02 158
4647.18 161
4647.33 165
4647.49 169
4647.65 173
4647.80 175
4647.96 175
4648.12 175
4648.27 173
4648.43 170
4648.58 166
4648.74 161
4648.90 156
4649.05 150
4649.21 143
4649.37 137
4649.52 133
4649.68 130
4649.84 128
4649.99 128
4650.15 128
4650.31 129
4650.46 130
4650.62 131
4650.78 131
4650.93 131
4651.09 130
4651.25 129
4651.40 127
4651.56 126
4651.72 126
4651.87 128
4652.03 131
4652.18 136
4652.34 141
4652.50 146
4652.65 149
4652.81 149
4652.97 147
4653.12 143
4653.28 139
4653.44 134
4653.59 131
4653.75 129
4653.91 127
4654.06 126
4654.22 124
4654.38 120
4654.53 115
4654.69 109
4654.85 102
4655.00 95
4655.16 88
4655.32 83
4655.47 79
4655.63 78
4655.79 79
4655.94 83
4656.10 88
4656.26 95
4656.41 101
4656.57 106
4656.73 107
4656.88 106
4657.04 102
4657.20 97
4657.35 92
4657.51 88
4657.67 86
4657.82 86
4657.98 87
4658.14 89
4658.29 91
4658.45 93
4658.61 93
4658.76 93
4658.92 91
4659.08 89
4659.23 87
4659.39 83
4659.55 79
4659.70 74
4659.86 68
4660.02 61
4660.17 55
4660.33 49
4660.49 45
4660.64 42
4660.80 40
4660.96 39
4661.11 40
4661.27 41
4661.43 43
4661.58 45
4661.74 47
4661.90 49
4662.05 51
4662.21 53
4662.37 55
4662.52 57
4662.68 60
4662.84 63
4662.99 67
4663.15 71
4663.31 75
4663.46 79
4663.62 82
4663.78 86
4663.93 91
4664.09 96
4664.25 103
4664.40 110
4664.56 117
4664.72 122
4664.87 126
4665.03 127
4665.19 126
4665.34 124
4665.50 120
4665.66 116
4665.82 114
4665.97 112
4666.13 112
4666.29 114
4666.44 117
4666.60 122
4666.76 127
4666.91 132
4667.07 137
4667.23 140
4667.38 142
4667.54 143
4667.70 143
4667.85 142
4668.01 141
4668.17 140
4668.32 140
4668.48 139
4668.64 139
4668.79 138
4668.95 137
4669.11 135
4669.27 133
4669.42 132
4669.58 133
4669.74 135
4669.89 139
4670.05 144
4670.21 151
4670.36 158
4670.52 164
4670.68 170
4670.83 175
4670.99 179
4671.15 183
4671.30 185
4671.46 187
4671.62 187
4671.77 187
4671.93 186
4672.09 183
4672.25 180
4672.40 177
4672.56 173
4672.72 170
4672.87 169
4673.03 170
4673.19 174
4673.34 179
4673.50 186
4673.66 193
4673.81 199
4673.97 204
4674.13 207
4674.29 209
4674.44 211
4674.60 212
4674.76 213
4674.91 214
4675.07 214
4675.23 212
4675.38 210
4675.54 205
4675.70 200
4675.85 195
4676.01 189
4676.17 183
4676.33 178
4676.48 174
4676.64 172
4676.80 172
4676.95 177
4677.11 186
4677.27 202
4677.42 222
4677.58 247
4677.74 273
4677.90 299
4678.05 323
4678.21 344
4678.37 360
4678.52 372
4678.68 382
4678.84 391
4678.99 399
4679.15 408
4679.31 417
4679.47 428
4679.62 442
4679.78 459
4679.94 482
4680.09 511
4680.25 547
4680.41 587
4680.56 632
4680.72 677
4680.88 722
4681.04 764
4681.19 805
4681.35 844
4681.51 883
4681.66 923
4681.82 966
4681.98 1012
4682.13 1063
4682.29 1119
4682.45 1181
4682.61 1248
4682.76 1320
4682.92 1396
4683.08 1474
4683.23 1553
4683.39 1633
4683.55 1715
4683.71 1800
4683.86 1887
4684.02 1978
4684.18 2072
4684.33 2165
4684.49 2255
4684.65 2338
4684.81 2412
4684.96 2476
4685.12 2530
4685.28 2575
4685.43 2612
4685.59 2644
4685.75 2670
4685.91 2692
4686.06 2709
4686.22 2721
4686.38 2731
4686.53 2737
4686.69 2742
4686.85 2746
4687.01 2749
4687.16 2750
4687.32 2750
4687.48 2746
4687.63 2738
4687.79 2724
4687.95 2704
4688.11 2676
4688.26 2641
4688.42 2598
4688.58 2550
4688.73 2498
4688.89 2443
4689.05 2387
4689.21 2330
4689.36 2272
4689.52 2214
4689.68 2155
4689.83 2093
4689.99 2030
4690.15 1965
4690.31 1899
4690.46 1831
4690.62 1762
4690.78 1692
4690.93 1621
4691.09 1549
4691.25 1478
4691.41 1410
4691.56 1346
4691.72 1288
4691.88 1236
4692.03 1189
4692.19 1147
4692.35 1106
4692.51 1065
4692.66 1022
4692.82 979
4692.98 935
4693.14 892
4693.29 852
4693.45 814
4693.61 780
4693.76 749
4693.92 719
4694.08 690
4694.24 661
4694.39 630
4694.55 600
4694.71 569
4694.87 541
4695.02 515
4695.18 493
4695.34 474
4695.49 458
4695.65 446
4695.81 437
4695.97 430
4696.12 425
4696.28 422
4696.44 420
4696.60 417
4696.75 413
4696.91 406
4697.07 397
4697.22 384
4697.38 368
4697.54 351
4697.70 332
4697.85 313
4698.01 295
4698.17 279
4698.33 263
4698.48 248
4698.64 236
4698.80 225
4698.96 216
4699.11 209
4699.27 204
4699.43 201
4699.58 198
4699.74 196
4699.90 193
4700.06 189
4700.21 183
4700.37 175
4700.53 165
4700.69 154
4700.84 143
4701.00 133
4701.16 126
4701.32 122
4701.47 121
4701.63 122
4701.79 125
4701.95 128
4702.10 131
4702.26 132
4702.42 131
4702.57 128
4702.73 123
4702.89 118
4703.05 112
4703.20 106
4703.36 102
4703.52 98
4703.68 96
4703.83 94
4703.99 92
4704.15 90
4704.31 87
4704.46 84
4704.62 80
4704.78 77
4704.94 74
4705.09 72
4705.25 71
4705.41 71
4705.57 71
4705.72 71
4705.88 70
4706.04 68
4706.20 65
4706.35 60
4706.51 53
4706.67 46
4706.83 39
4706.98 31
4707.14 25
4707.30 19
4707.46 15
4707.61 11
4707.77 7
4707.93 4
4708.09 2
4708.24 0
4708.40 0
4708.56 1
4708.72 2
4708.87 5
4709.03 8
4709.19 11
4709.35 13
4709.50 15
4709.66 15
4709.82 15
4709.98 13
4710.13 12
4710.29 10
4710.45 9
4710.61 9
4710.76 10
4710.92 12
4711.08 15
4711.24 18
4711.39 20
4711.55 21
4711.71 20
4711.87 19
4712.02 16
4712.18 14
4712.34 11
4712.50 10
4712.65 9
4712.81 9
4712.97 9
4713.13 10
4713.28 12
4713.44 14
4713.60 16
4713.76 19
4713.91 22
4714.07 25
4714.23 29
4714.39 32
4714.54 35
4714.70 37
4714.86 38
4715.02 38
4715.18 36
4715.33 34
4715.49 31
4715.65 27
4715.81 22
4715.96 17
4716.12 12
4716.28 7
4716.44 4
4716.59 2
4716.75 3
4716.91 5
4717.07 8
4717.22 12
4717.38 16
4717.54 19
4717.70 20
4717.86 19
4718.01 15
4718.17 11
4718.33 5
4718.49 0
4718.64 0
4718.80 0
4718.96 0
4719.12 0
4719.27 0
4719.43 0
4719.59 1
4719.75 2
4719.90 4
4720.06 5
4720.22 5
4720.38 5
4720.54 4
4720.69 3
4720.85 1
4721.01 0
4721.17 0
4721.32 0
4721.48 0
4721.64 0
4721.80 0
4721.96 2
4722.11 7
4722.27 13
4722.43 19
4722.59 23
4722.74 25
4722.90 25
4723.06 24
4723.22 22
4723.37 21
4723.53 20
4723.69 19
4723.85 20
4724.01 21
4724.16 22
4724.32 23
4724.48 23
4724.64 23
4724.79 22
4724.95 21
4725.11 20
4725.27 20
4725.43 19
4725.58 19
4725.74 19
4725.90 19
4726.06 20
4726.21 20
4726.37 20
4726.53 20
4726.69 20
4726.85 19
4727.00 19
4727.16 18
4727.32 16
4727.48 15
4727.63 14
4727.79 13
4727.95 13
4728.11 13
4728.27 14
4728.42 15
4728.58 15
4728.74 15
4728.90 14
4729.06 13
4729.21 10
4729.37 7
4729.53 3
4729.69 0
4729.84 0
4730.00 0
4730.16 0
4730.32 0
4730.48 2
4730.63 6
4730.79 11
4730.95 17
4731.11 22
4731.27 26
4731.42 29
4731.58 31
4731.74 31
4731.90 29
4732.05 27
4732.21 23
4732.37 19
4732.53 17
4732.69 16
4732.84 17
4733.00 21
4733.16 26
4733.32 30
4733.48 35
4733.63 38
4733.79 41
4733.95 42
4734.11 43
4734.27 43
4734.42 42
4734.58 41
4734.74 38
4734.90 35
4735.06 29
4735.21 23
4735.37 17
4735.53 10
4735.69 5
4735.85 0
4736.00 0
4736.16 0
4736.32 0
4736.48 0
4736.64 0
4736.79 0
4736.95 0
4737.11 0
4737.27 1
4737.42 8
4737.58 15
4737.74 22
4737.90 27
4738.06 30
4738.21 30
4738.37 28
4738.53 24
4738.69 19
4738.85 16
4739.00 13
4739.16 13
4739.32 14
4739.48 16
4739.64 19
4739.79 21
4739.95 23
4740.11 24
4740.27 25
4740.43 25
4740.59 25
4740.74 26
4740.90 26
4741.06 28
4741.22 29
4741.38 30
4741.53 30
4741.69 30
4741.85 29
4742.01 27
4742.17 25
4742.32 23
4742.48 21
4742.64 19
4742.80 17
4742.96 15
4743.11 12
4743.27 9
4743.43 7
4743.59 5
4743.75 4
4743.90 4
4744.06 7
4744.22 11
4744.38 16
4744.54 22
4744.69 27
4744.85 31
4745.01 34
4745.17 34
4745.33 33
4745.49 30
4745.64 26
4745.80 21
4745.96 18
4746.12 16
4746.28 15
4746.43 16
4746.59 18
4746.75 20
4746.91 21
4747.07 22
4747.22 22
4747.38 21
4747.54 20
4747.70 19
4747.86 18
4748.02 19
4748.17 21
4748.33 25
4748.49 30
4748.65 37
4748.81 44
4748.96 51
4749.12 56
4749.28 60
4749.44 62
4749.60 63
4749.76 63
4749.91 63
4750.07 64
4750.23 65
4750.39 68
4750.55 71
4750.70 73
4750.86 75
4751.02 75
4751.18 73
4751.34 71
4751.50 69
4751.65 66
4751.81 65
4751.97 64
4752.13 65
4752.29 66
4752.45 66
4752.60 66
4752.76 66
4752.92 66
4753.08 68
4753.24 72
4753.39 79
4753.55 89
4753.71 101
4753.87 113
4754.03 125
4754.19 135
4754.34 143
4754.50 150
4754.66 155
4754.82 160
4754.98 164
4755.14 169
4755.29 173
4755.45 177
4755.61 181
4755.77 186
4755.93 192
4756.09 199
4756.24 208
4756.40 219
4756.56 229
4756.72 239
4756.88 247
4757.04 252
4757.19 253
4757.35 252
4757.51 248
4757.67 242
4757.83 235
4757.98 227
4758.14 220
4758.30 213
4758.46 207
4758.62 201
4758.78 196
4758.93 192
4759.09 188
4759.25 186
4759.41 183
4759.57 181
4759.73 178
4759.89 173
4760.04 168
4760.20 161
4760.36 153
4760.52 145
4760.68 137
4760.84 129
4760.99 123
4761.15 118
4761.31 115
4761.47 112
4761.63 111
4761.79 109
4761.94 107
4762.10 104
4762.26 100
4762.42 96
4762.58 92
4762.74 89
4762.89 87
4763.05 86
4763.21 87
4763.37 88
4763.53 90
4763.69 93
4763.84 96
4764.00 100
4764.16 104
4764.32 109
4764.48 114
4764.64 118
4764.80 120
4764.95 121
4765.11 120
4765.27 117
4765.43 113
4765.59 108
4765.75 102
4765.90 96
4766.06 90
4766.22 84
4766.38 79
4766.54 75
4766.70 72
4766.86 71
4767.01 72
4767.17 73
4767.33 75
4767.49 78
4767.65 80
4767.81 81
4767.96 81
4768.12 80
4768.28 78
4768.44 75
4768.60 72
4768.76 68
4768.92 65
4769.07 63
4769.23 61
4769.39 59
4769.55 58
4769.71 57
4769.87 57
4770.03 56
4770.18 56
4770.34 55
4770.50 54
4770.66 52
4770.82 50
4770.98 47
4771.14 43
4771.29 40
4771.45 36
4771.61 34
4771.77 33
4771.93 33
4772.09 35
4772.24 37
4772.40 40
4772.56 44
4772.72 48
4772.88 52
4773.04 56
4773.20 60
4773.35 63
4773.51 66
4773.67 67
4773.83 66
4773.99 64
4774.15 61
4774.31 57
4774.47 54
4774.62 54
4774.78 55
4774.94 58
4775.10 62
4775.26 67
4775.42 71
4775.58 73
4775.73 73
4775.89 71
4776.05 68
4776.21 63
4776.37 58
4776.53 53
4776.69 50
4776.84 48
4777.00 48
4777.16 51
4777.32 55
4777.48 61
4777.64 66
4777.80 70
4777.95 72
4778.11 72
4778.27 69
4778.43 65
4778.59 61
4778.75 57
4778.91 56
4779.07 56
4779.22 58
4779.38 61
4779.54 62
4779.70 63
4779.86 61
4780.02 58
4780.18 54
4780.34 49
4780.49 45
4780.65 42
4780.81 40
4780.97 41
4781.13 43
4781.29 49
4781.45 57
4781.60 68
4781.76 80
4781.92 93
4782.08 105
4782.24 116
4782.40 126
4782.56 135
4782.72 143
4782.87 152
4783.03 163
4783.19 175
4783.35 190
4783.51 206
4783.67 225
4783.83 245
4783.99 267
4784.14 291
4784.30 317
4784.46 343
4784.62 370
4784.78 396
4784.94 422
4785.10 448
4785.26 473
4785.41 499
4785.57 526
4785.73 556
4785.89 587
4786.05 620
4786.21 655
4786.37 689
4786.53 723
4786.69 755
4786.84 782
4787.00 805
4787.16 822
4787.32 833
4787.48 840
4787.64 844
4787.80 845
4787.96 848
4788.11 851
4788.27 855
4788.43 859
4788.59 863
4788.75 863
4788.91 860
4789.07 851
4789.23 838
4789.39 822
4789.54 803
4789.70 783
4789.86 763
4790.02 742
4790.18 722
4790.34 701
4790.50 679
4790.66 655
4790.81 629
4790.97 601
4791.13 573
4791.29 545
4791.45 517
4791.61 492
4791.77 468
4791.93 446
4792.09 426
4792.24 406
4792.40 388
4792.56 369
4792.72 351
4792.88 333
4793.04 316
4793.20 299
4793.36 282
4793.52 266
4793.67 251
4793.83 237
4793.99 224
4794.15 214
4794.31 206
4794.47 200
4794.63 197
4794.79 195
4794.95 193
4795.11 189
4795.26 183
4795.42 174
4795.58 160
4795.74 145
4795.90 129
4796.06 112
4796.22 97
4796.38 84
4796.54 72
4796.69 62
4796.85 54
4797.01 47
4797.17 40
4797.33 34
4797.49 29
4797.65 25
4797.81 22
4797.97 20
4798.13 20
4798.28 21
4798.44 24
4798.60 29
4798.76 35
4798.92 43
4799.08 51
4799.24 57
4799.40 63
4799.56 67
4799.72 70
4799.87 72
4800.03 74
4800.19 76
4800.35 78
4800.51 81
4800.67 83
4800.83 85
4800.99 86
4801.15 86
4801.31 85
4801.47 82
4801.62 77
4801.78 70
4801.94 61
4802.10 52
4802.26 42
4802.42 35
4802.58 29
4802.74 27
4802.90 28
4803.06 31
4803.21 36
4803.37 40
4803.53 43
4803.69 44
4803.85 43
4804.01 42
4804.17 41
4804.33 41
4804.49 43
4804.65 44
4804.81 46
4804.96 47
4805.12 46
4805.28 44
4805.44 41
4805.60 38
4805.76 37
4805.92 38
4806.08 41
4806.24 45
4806.40 50
4806.56 54
4806.72 58
4806.87 62
4807.03 66
4807.19 72
4807.35 79
4807.51 88
4807.67 97
4807.83 106
4807.99 114
4808.15 120
4808.31 124
4808.47 125
4808.62 125
4808.78 125
4808.94 124
4809.10 123
4809.26 123
4809.42 124
4809.58 126
4809.74 129
4809.90 132
4810.06 137
4810.22 142
4810.38 147
4810.54 152
4810.69 156
4810.85 159
4811.01 160
4811.17 159
4811.33 157
4811.49 154
4811.65 151
4811.81 148
4811.97 145
4812.13 143
4812.29 139
4812.45 136
4812.60 133
4812.76 131
4812.92 130
4813.08 130
4813.24 131
4813.40 133
4813.56 134
4813.72 134
4813.88 133
4814.04 129
4814.20 124
4814.36 118
4814.52 112
4814.68 107
4814.83 102
4814.99 99
4815.15 96
4815.31 93
4815.47 89
4815.63 84
4815.79 77
4815.95 69
4816.11 59
4816.27 49
4816.43 39
4816.59 30
4816.75 22
4816.91 17
4817.06 15
4817.22 14
4817.38 15
4817.54 18
4817.70 22
4817.86 25
4818.02 28
4818.18 29
4818.34 30
4818.50 30
4818.66 30
4818.82 30
4818.98 32
4819.14 35
4819.29 39
4819.45 43
4819.61 47
4819.77 51
4819.93 54
4820.09 58
4820.25 63
4820.41 68
4820.57 75
4820.73 82
4820.89 88
4821.05 94
4821.21 98
4821.37 102
4821.53 106
4821.69 112
4821.84 120
4822.00 130
4822.16 142
4822.32 156
4822.48 170
4822.64 184
4822.80 198
4822.96 210
4823.12 222
4823.28 233
4823.44 244
4823.60 255
4823.76 265
4823.92 275
4824.08 284
4824.24 293
4824.40 301
4824.55 309
4824.71 315
4824.87 319
4825.03 322
4825.19 323
4825.35 322
4825.51 320
4825.67 318
4825.83 317
4825.99 317
4826.15 319
4826.31 323
4826.47 327
4826.63 330
4826.79 331
4826.95 330
4827.11 325
4827.27 318
4827.42 310
4827.58 300
4827.74 291
4827.90 282
4828.06 275
4828.22 268
4828.38 262
4828.54 257
4828.70 252
4828.86 247
4829.02 242
4829.18 238
4829.34 233
4829.50 227
4829.66 221
4829.82 214
4829.98 206
4830.14 198
4830.30 189
4830.46 180
4830.61 172
4830.77 165
4830.93 159
4831.09 154
4831.25 150
4831.41 146
4831.57 143
4831.73 139
4831.89 133
4832.05 128
4832.21 122
4832.37 116
4832.53 111
4832.69 106
4832.85 103
4833.01 101
4833.17 98
4833.33 94
4833.49 89
4833.65 82
4833.81 75
4833.97 66
4834.13 57
4834.28 48
4834.44 39
4834.60 32
4834.76 26
4834.92 21
4835.08 18
4835.24 15
4835.40 13
4835.56 12
4835.72 11
4835.88 11
4836.04 12
4836.20 13
4836.36 15
4836.52 18
4836.68 20
4836.84 20
4837.00 19
4837.16 16
4837.32 11
4837.48 5
4837.64 0
4837.80 0
4837.96 0
4838.12 0
4838.28 0
4838.43 0
4838.59 0
4838.75 2
4838.91 4
4839.07 4
4839.23 4
4839.39 4
4839.55 5
4839.71 7
4839.87 11
4840.03 17
4840.19 25
4840.35 35
4840.51 44
4840.67 52
4840.83 57
4840.99 60
4841.15 60
4841.31 58
4841.47 54
4841.63 49
4841.79 44
4841.95 40
4842.11 37
4842.27 35
4842.43 34
4842.59 34
4842.75 35
4842.91 36
4843.07 38
4843.23 40
4843.39 41
4843.55 43
4843.71 44
4843.86 44
4844.02 46
4844.18 48
4844.34 51
4844.50 56
4844.66 62
4844.82 69
4844.98 76
4845.14 82
4845.30 85
4845.46 86
4845.62 85
4845.78 82
4845.94 78
4846.10 74
4846.26 70
4846.42 68
4846.58 68
4846.74 68
4846.90 69
4847.06 70
4847.22 73
4847.38 75
4847.54 79
4847.70 83
4847.86 87
4848.02 91
4848.18 95
4848.34 97
4848.50 99
4848.66 100
4848.82 100
4848.98 101
4849.14 102
4849.30 102
4849.46 102
4849.62 100
4849.78 97
4849.94 92
4850.10 86
4850.26 80
4850.42 75
4850.58 72
4850.74 71
4850.90 70
4851.06 70
4851.22 68
4851.38 66
4851.54 61
4851.70 55
4851.86 50
4852.02 45
4852.18 42
4852.34 41
4852.50 42
4852.66 45
4852.81 49
4852.97 54
4853.13 58
4853.29 62
4853.45 64
4853.61 66
4853.77 65
4853.93 64
4854.09 61
4854.25 59
4854.41 57
4854.57 55
4854.73 54
4854.89 54
4855.05 54
4855.21 54
4855.37 52
4855.53 50
4855.69 47
4855.85 44
4856.01 41
4856.17 40
4856.33 41
4856.49 44
4856.65 49
4856.81 57
4856.97 68
4857.13 82
4857.29 98
4857.45 117
4857.61 137
4857.77 158
4857.93 178
4858.09 196
4858.25 212
4858.41 226
4858.57 240
4858.73 255
4858.89 272
4859.05 292
4859.21 316
4859.37 343
4859.53 372
4859.69 404
4859.85 437
4860.01 471
4860.17 506
4860.33 544
4860.49 583
4860.65 623
4860.81 665
4860.97 710
4861.13 757
4861.29 807
4861.45 861
4861.61 917
4861.77 976
4861.93 1034
4862.09 1091
4862.25 1143
4862.41 1192
4862.57 1236
4862.73 1278
4862.89 1318
4863.05 1357
4863.21 1395
4863.37 1432
4863.53 1466
4863.69 1495
4863.85 1521
4864.01 1542
4864.17 1559
4864.33 1574
4864.49 1588
4864.65 1599
4864.81 1606
4864.97 1606
4865.13 1598
4865.29 1580
4865.45 1554
4865.62 1521
4865.78 1483
4865.94 1444
4866.10 1407
4866.26 1370
4866.42 1335
4866.58 1302
4866.74 1268
4866.90 1235
4867.06 1202
4867.22 1170
4867.38 1138
4867.54 1109
4867.70 1082
4867.86 1056
4868.02 1030
4868.18 1002
4868.34 972
4868.50 939
4868.66 905
4868.82 868
4868.98 831
4869.14 794
4869.30 758
4869.46 723
4869.62 687
4869.78 653
4869.94 619
4870.10 586
4870.26 556
4870.42 527
4870.58 501
4870.74 476
4870.90 453
4871.06 430
4871.22 406
4871.38 382
4871.54 356
4871.70 330
4871.86 305
4872.02 282
4872.18 263
4872.34 249
4872.50 240
4872.66 235
4872.82 233
4872.98 232
4873.14 231
4873.30 228
4873.46 223
4873.62 215
4873.78 205
4873.94 194
4874.10 182
4874.26 170
4874.42 159
4874.59 148
4874.75 139
4874.91 130
4875.07 123
4875.23 117
4875.39 112
4875.55 108
4875.71 105
4875.87 104
4876.03 103
4876.19 102
4876.35 102
4876.51 101
4876.67 98
4876.83 93
4876.99 87
4877.15 78
4877.31 68
4877.47 58
4877.63 48
4877.79 40
4877.95 34
4878.11 31
4878.27 30
4878.43 32
4878.59 35
4878.75 38
4878.91 39
4879.07 40
4879.23 39
4879.39 37
4879.55 34
4879.71 32
4879.87 31
4880.04 30
4880.20 29
4880.36 28
4880.52 27
4880.68 25
4880.84 23
4881.00 22
4881.16 22
4881.32 22
4881.48 23
4881.64 24
4881.80 25
4881.96 26
4882.12 27
4882.28 28
4882.44 29
4882.60 30
4882.76 31
4882.92 32
4883.08 33
4883.24 33
4883.40 33
4883.56 32
4883.72 31
4883.88 29
4884.04 28
4884.21 27
4884.37 26
4884.53 26
4884.69 25
4884.85 25
4885.01 24
4885.17 22
4885.33 21
4885.49 19
4885.65 18
4885.81 18
4885.97 20
4886.13 23
4886.29 27
4886.45 32
4886.61 37
4886.77 42
4886.93 46
4887.09 48
4887.25 50
4887.41 51
4887.57 52
4887.73 54
4887.90 57
4888.06 62
4888.22 68
4888.38 75
4888.54 82
4888.70 88
4888.86 94
4889.02 96
4889.18 96
4889.34 93
4889.50 88
4889.66 81
4889.82 75
4889.98 71
4890.14 70
4890.30 73
4890.46 79
4890.62 88
4890.78 98
4890.94 108
4891.11 116
4891.27 122
4891.43 125
4891.59 125
4891.75 123
4891.91 118
4892.07 113
4892.23 107
4892.39 102
4892.55 97
4892.71 93
4892.87 91
4893.03 91
4893.19 93
4893.35 97
4893.51 103
4893.67 110
4893.83 118
4894.00 127
4894.16 137
4894.32 148
4894.48 159
4894.64 170
4894.80 179
4894.96 187
4895.12 191
4895.28 191
4895.44 187
4895.60 181
4895.76 172
4895.92 163
4896.08 155
4896.24 147
4896.40 141
4896.56 136
4896.73 131
4896.89 128
4897.05 124
4897.21 121
4897.37 119
4897.53 117
4897.69 116
4897.85 116
4898.01 117
4898.17 119
4898.33 122
4898.49 123
4898.65 124
4898.81 123
4898.97 120
4899.13 116
4899.30 111
4899.46 104
4899.62 97
4899.78 89
4899.94 82
4900.10 75
4900.26 69
4900.42 64
4900.58 61
4900.74 59
4900.90 58
4901.06 58
4901.22 59
4901.38 60
4901.54 60
4901.71 60
4901.87 59
4902.03 57
4902.19 56
4902.35 55
4902.51 55
4902.67 57
4902.83 60
4902.99 64
4903.15 69
4903.31 74
4903.47 79
4903.63 83
4903.79 87
4903.96 89
4904.12 91
4904.28 93
4904.44 94
4904.60 94
4904.76 95
4904.92 94
4905.08 94
4905.24 94
4905.40 94
4905.56 96
4905.72 99
4905.88 102
4906.05 106
4906.21 110
4906.37 112
4906.53 112
4906.69 111
4906.85 107
4907.01 102
4907.17 95
4907.33 87
4907.49 79
4907.65 71
4907.81 64
4907.97 59
4908.14 55
4908.30 52
4908.46 51
4908.62 51
4908.78 53
4908.94 55
4909.10 57
4909.26 60
4909.42 64
4909.58 67
4909.74 70
4909.90 72
4910.07 73
4910.23 73
4910.39 73
4910.55 72
4910.71 72
4910.87 73
4911.03 75
4911.19 77
4911.35 78
4911.51 77
4911.67 75
4911.83 70
4912.00 65
4912.16 60
4912.32 57
4912.48 56
4912.64 57
4912.80 60
4912.96 65
4913.12 70
4913.28 75
4913.44 80
4913.60 82
4913.77 83
4913.93 82
4914.09 79
4914.25 74
4914.41 68
4914.57 60
4914.73 51
4914.89 42
4915.05 35
4915.21 30
4915.37 27
4915.54 27
4915.70 29
4915.86 32
4916.02 35
4916.18 39
4916.34 42
4916.50 45
4916.66 45
4916.82 45
4916.98 43
4917.14 40
4917.31 36
4917.47 32
4917.63 29
4917.79 27
4917.95 27
4918.11 29
4918.27 31
4918.43 34
4918.59 36
4918.75 38
4918.92 37
4919.08 35
4919.24 33
4919.40 30
4919.56 27
4919.72 25
4919.88 24
4920.04 24
4920.20 25
4920.36 27
4920.53 29
4920.69 31
4920.85 31
4921.01 30
4921.17 29
4921.33 27
4921.49 25
4921.65 25
4921.81 27
4921.97 31
4922.14 37
4922.30 43
4922.46 50
4922.62 54
4922.78 57
4922.94 57
4923.10 55
4923.26 52
4923.42 49
4923.58 47
4923.75 45
4923.91 44
4924.07 43
4924.23 41
4924.39 38
4924.55 34
4924.71 30
4924.87 26
4925.03 24
4925.20 23
4925.36 24
4925.52 27
4925.68 29
4925.84 31
4926.00 31
4926.16 28
4926.32 24
4926.48 19
4926.65 14
4926.81 9
4926.97 4
4927.13 0
4927.29 0
4927.45 0
4927.61 0
4927.77 0
4927.93 0
4928.10 0
4928.26 0
4928.42 0
4928.58 3
4928.74 7
4928.90 10
4929.06 12
4929.22 13
4929.38 14
4929.55 12
4929.71 10
4929.87 8
[truncated: 717,767 more chars]
