# Supplementary material for: Methylobacterium Species Promoting Rice and Barley Growth and Interaction Specificity Revealed with Whole-Cell Matrix-Assisted Laser Desorption / Ionization-Time-of-Flight Mass Spectrometry (MALDI-TOF/MS) Analysis
Source: PLoS One. 2015 Jun 8;10(6):e0129509. doi: 10.1371/journal.pone.0129509 (PMC4460032; doi:10.1371/journal.pone.0129509)
Supplement: S2 Data — (ZIP) [file pone.0129509.s002.zip › Supplementary data 2 (ms from inoculated rice)/control-13.txt]

777.45 0
777.52 0
777.58 0
777.64 0
777.71 0
777.77 0
777.84 0
777.90 0
777.96 0
778.03 0
778.09 0
778.16 0
778.22 0
778.28 0
778.35 0
778.41 0
778.48 0
778.54 0
778.60 0
778.67 0
778.73 0
778.80 0
778.86 0
778.93 0
778.99 0
779.05 0
779.12 0
779.18 0
779.25 0
779.31 0
779.37 0
779.44 0
779.50 0
779.57 0
779.63 0
779.69 0
779.76 0
779.82 0
779.89 0
779.95 0
780.01 0
780.08 0
780.14 0
780.21 0
780.27 0
780.34 0
780.40 0
780.46 0
780.53 0
780.59 0
780.66 0
780.72 0
780.78 0
780.85 0
780.91 0
780.98 0
781.04 0
781.10 0
781.17 0
781.23 0
781.30 0
781.36 0
781.43 0
781.49 0
781.55 0
781.62 0
781.68 0
781.75 0
781.81 0
781.87 0
781.94 0
782.00 0
782.07 0
782.13 0
782.20 0
782.26 0
782.32 0
782.39 0
782.45 0
782.52 0
782.58 0
782.65 0
782.71 0
782.77 0
782.84 0
782.90 0
782.97 0
783.03 0
783.09 0
783.16 0
783.22 0
783.29 0
783.35 0
783.42 0
783.48 0
783.54 0
783.61 0
783.67 0
783.74 0
783.80 0
783.87 0
783.93 0
783.99 0
784.06 0
784.12 0
784.19 0
784.25 0
784.32 0
784.38 0
784.44 0
784.51 0
784.57 0
784.64 0
784.70 0
784.77 0
784.83 0
784.89 0
784.96 0
785.02 0
785.09 0
785.15 0
785.22 0
785.28 0
785.34 0
785.41 0
785.47 0
785.54 0
785.60 0
785.67 0
785.73 0
785.80 0
785.86 0
785.92 0
785.99 0
786.05 0
786.12 0
786.18 0
786.25 0
786.31 0
786.37 0
786.44 0
786.50 0
786.57 0
786.63 0
786.70 0
786.76 0
786.82 0
786.89 0
786.95 0
787.02 0
787.08 0
787.15 0
787.21 0
787.28 0
787.34 0
787.40 0
787.47 0
787.53 0
787.60 0
787.66 0
787.73 0
787.79 0
787.86 0
787.92 0
787.98 0
788.05 0
788.11 0
788.18 0
788.24 0
788.31 0
788.37 0
788.44 0
788.50 0
788.56 0
788.63 0
788.69 0
788.76 0
788.82 0
788.89 0
788.95 0
789.02 0
789.08 0
789.14 0
789.21 0
789.27 0
789.34 0
789.40 0
789.47 0
789.53 0
789.60 0
789.66 0
789.73 0
789.79 0
789.85 0
789.92 0
789.98 0
790.05 0
790.11 0
790.18 0
790.24 0
790.31 0
790.37 0
790.43 0
790.50 0
790.56 0
790.63 0
790.69 0
790.76 0
790.82 0
790.89 0
790.95 0
791.02 0
791.08 0
791.14 0
791.21 0
791.27 0
791.34 0
791.40 0
791.47 0
791.53 0
791.60 0
791.66 0
791.73 0
791.79 0
791.86 0
791.92 0
791.98 0
792.05 0
792.11 0
792.18 0
792.24 0
792.31 0
792.37 0
792.44 0
792.50 0
792.57 0
792.63 0
792.70 0
792.76 0
792.82 0
792.89 0
792.95 0
793.02 0
793.08 0
793.15 0
793.21 0
793.28 0
793.34 0
793.41 0
793.47 0
793.54 0
793.60 0
793.66 0
793.73 0
793.79 0
793.86 0
793.92 0
793.99 0
794.05 0
794.12 0
794.18 0
794.25 0
794.31 0
794.38 0
794.44 0
794.51 0
794.57 0
794.64 0
794.70 0
794.76 0
794.83 0
794.89 0
794.96 0
795.02 0
795.09 0
795.15 0
795.22 0
795.28 0
795.35 0
795.41 0
795.48 0
795.54 0
795.61 0
795.67 0
795.74 0
795.80 0
795.87 0
795.93 0
795.99 0
796.06 0
796.12 0
796.19 0
796.25 0
796.32 0
796.38 0
796.45 0
796.51 0
796.58 0
796.64 0
796.71 0
796.77 0
796.84 0
796.90 0
796.97 0
797.03 0
797.10 0
797.16 0
797.23 0
797.29 0
797.36 0
797.42 0
797.48 0
797.55 0
797.61 0
797.68 0
797.74 0
797.81 0
797.87 0
797.94 0
798.00 0
798.07 0
798.13 0
798.20 0
798.26 0
798.33 0
798.39 0
798.46 0
798.52 0
798.59 0
798.65 0
798.72 0
798.78 0
798.85 0
798.91 0
798.98 0
799.04 0
799.11 0
799.17 0
799.24 0
799.30 0
799.37 0
799.43 0
799.50 0
799.56 0
799.63 0
799.69 0
799.76 0
799.82 0
799.89 0
799.95 0
800.01 0
800.08 0
800.14 0
800.21 0
800.27 0
800.34 0
800.40 0
800.47 0
800.53 0
800.60 0
800.66 0
800.73 0
800.79 0
800.86 0
800.92 0
800.99 0
801.05 0
801.12 0
801.18 0
801.25 0
801.31 0
801.38 0
801.44 0
801.51 0
801.57 0
801.64 0
801.70 0
801.77 0
801.83 0
801.90 0
801.96 0
802.03 0
802.09 0
802.16 0
802.22 0
802.29 0
802.35 0
802.42 0
802.48 0
802.55 0
802.61 0
802.68 0
802.74 0
802.81 0
802.87 0
802.94 0
803.00 0
803.07 0
803.13 0
803.20 0
803.26 0
803.33 0
803.39 0
803.46 0
803.52 0
803.59 0
803.65 0
803.72 0
803.79 0
803.85 0
803.92 0
803.98 0
804.05 0
804.11 0
804.18 0
804.24 0
804.31 0
804.37 0
804.44 0
804.50 0
804.57 0
804.63 0
804.70 0
804.76 0
804.83 0
804.89 0
804.96 0
805.02 0
805.09 0
805.15 0
805.22 0
805.28 0
805.35 0
805.41 0
805.48 0
805.54 0
805.61 0
805.67 0
805.74 0
805.80 0
805.87 0
805.93 0
806.00 0
806.06 0
806.13 0
806.19 0
806.26 0
806.33 0
806.39 0
806.46 0
806.52 0
806.59 0
806.65 0
806.72 0
806.78 0
806.85 0
806.91 0
806.98 0
807.04 0
807.11 0
807.17 0
807.24 0
807.30 0
807.37 0
807.43 0
807.50 0
807.56 0
807.63 0
807.69 0
807.76 0
807.83 0
807.89 0
807.96 0
808.02 0
808.09 0
808.15 0
808.22 0
808.28 0
808.35 0
808.41 0
808.48 0
808.54 0
808.61 0
808.67 0
808.74 1
808.80 1
808.87 0
808.93 0
809.00 0
809.07 0
809.13 0
809.20 0
809.26 0
809.33 0
809.39 0
809.46 0
809.52 0
809.59 0
809.65 0
809.72 0
809.78 0
809.85 0
809.91 0
809.98 0
810.04 0
810.11 0
810.18 0
810.24 0
810.31 0
810.37 0
810.44 0
810.50 0
810.57 0
810.63 0
810.70 0
810.76 0
810.83 0
810.89 0
810.96 0
811.03 0
811.09 0
811.16 0
811.22 0
811.29 0
811.35 0
811.42 0
811.48 0
811.55 0
811.61 0
811.68 0
811.74 0
811.81 0
811.88 0
811.94 0
812.01 0
812.07 0
812.14 0
812.20 0
812.27 0
812.33 0
812.40 0
812.46 0
812.53 0
812.59 0
812.66 0
812.73 0
812.79 0
812.86 0
812.92 0
812.99 0
813.05 0
813.12 0
813.18 0
813.25 0
813.31 0
813.38 0
813.45 0
813.51 0
813.58 0
813.64 0
813.71 0
813.77 0
813.84 0
813.90 0
813.97 1
814.03 1
814.10 1
814.17 1
814.23 0
814.30 0
814.36 0
814.43 0
814.49 0
814.56 0
814.62 0
814.69 0
814.76 0
814.82 0
814.89 0
814.95 0
815.02 0
815.08 0
815.15 0
815.21 0
815.28 0
815.35 0
815.41 0
815.48 0
815.54 0
815.61 0
815.67 0
815.74 0
815.80 0
815.87 0
815.94 0
816.00 0
816.07 0
816.13 0
816.20 0
816.26 0
816.33 0
816.39 0
816.46 0
816.53 0
816.59 0
816.66 0
816.72 0
816.79 0
816.85 0
816.92 0
816.98 0
817.05 0
817.12 0
817.18 0
817.25 0
817.31 0
817.38 0
817.44 0
817.51 0
817.58 0
817.64 0
817.71 0
817.77 0
817.84 0
817.90 0
817.97 0
818.03 0
818.10 0
818.17 0
818.23 0
818.30 0
818.36 0
818.43 0
818.49 0
818.56 0
818.63 0
818.69 0
818.76 0
818.82 0
818.89 0
818.95 0
819.02 0
819.09 0
819.15 0
819.22 0
819.28 0
819.35 0
819.41 0
819.48 0
819.55 0
819.61 0
819.68 0
819.74 0
819.81 0
819.87 0
819.94 0
820.01 0
820.07 0
820.14 0
820.20 0
820.27 0
820.33 0
820.40 0
820.47 0
820.53 0
820.60 0
820.66 0
820.73 0
820.79 0
820.86 0
820.93 0
820.99 0
821.06 0
821.12 0
821.19 0
821.25 0
821.32 0
821.39 0
821.45 0
821.52 0
821.58 0
821.65 0
821.72 0
821.78 0
821.85 0
821.91 0
821.98 0
822.04 0
822.11 0
822.18 0
822.24 0
822.31 0
822.37 0
822.44 0
822.51 0
822.57 0
822.64 0
822.70 0
822.77 0
822.83 0
822.90 0
822.97 0
823.03 0
823.10 0
823.16 0
823.23 0
823.30 0
823.36 0
823.43 0
823.49 0
823.56 0
823.62 0
823.69 0
823.76 0
823.82 0
823.89 0
823.95 0
824.02 0
824.09 0
824.15 0
824.22 0
824.28 0
824.35 0
824.42 0
824.48 0
824.55 0
824.61 0
824.68 0
824.75 0
824.81 0
824.88 0
824.94 0
825.01 0
825.07 0
825.14 0
825.21 0
825.27 0
825.34 0
825.40 0
825.47 0
825.54 0
825.60 0
825.67 0
825.73 0
825.80 0
825.87 0
825.93 0
826.00 0
826.06 0
826.13 0
826.20 0
826.26 0
826.33 0
826.39 0
826.46 0
826.53 0
826.59 0
826.66 0
826.72 0
826.79 0
826.86 0
826.92 0
826.99 0
827.05 0
827.12 0
827.19 0
827.25 0
827.32 0
827.38 0
827.45 0
827.52 0
827.58 0
827.65 0
827.71 0
827.78 0
827.85 0
827.91 0
827.98 0
828.04 0
828.11 0
828.18 0
828.24 0
828.31 0
828.37 0
828.44 0
828.51 0
828.57 0
828.64 0
828.71 0
828.77 0
828.84 0
828.90 0
828.97 0
829.04 0
829.10 0
829.17 0
829.23 0
829.30 0
829.37 0
829.43 0
829.50 0
829.56 0
829.63 0
829.70 0
829.76 0
829.83 0
829.90 0
829.96 0
830.03 0
830.09 0
830.16 0
830.23 0
830.29 0
830.36 0
830.42 0
830.49 0
830.56 0
830.62 0
830.69 0
830.75 0
830.82 0
830.89 0
830.95 0
831.02 0
831.09 0
831.15 0
831.22 0
831.28 0
831.35 0
831.42 0
831.48 0
831.55 0
831.62 0
831.68 0
831.75 0
831.81 0
831.88 0
831.95 0
832.01 0
832.08 0
832.14 0
832.21 0
832.28 0
832.34 0
832.41 0
832.48 0
832.54 0
832.61 0
832.67 0
832.74 0
832.81 0
832.87 0
832.94 0
833.01 0
833.07 0
833.14 0
833.20 0
833.27 0
833.34 0
833.40 0
833.47 0
833.54 0
833.60 0
833.67 0
833.73 0
833.80 0
833.87 0
833.93 0
834.00 0
834.07 0
834.13 0
834.20 0
834.27 0
834.33 0
834.40 0
834.46 0
834.53 0
834.60 0
834.66 0
834.73 0
834.80 0
834.86 0
834.93 0
834.99 0
835.06 0
835.13 0
835.19 0
835.26 0
835.33 0
835.39 0
835.46 0
835.53 0
835.59 0
835.66 0
835.72 0
835.79 0
835.86 0
835.92 0
835.99 0
836.06 0
836.12 0
836.19 0
836.26 0
836.32 0
836.39 0
836.45 0
836.52 0
836.59 0
836.65 0
836.72 0
836.79 0
836.85 0
836.92 0
836.99 0
837.05 0
837.12 0
837.18 0
837.25 0
837.32 0
837.38 0
837.45 0
837.52 0
837.58 0
837.65 0
837.72 0
837.78 0
837.85 0
837.92 0
837.98 0
838.05 0
838.12 0
838.18 0
838.25 0
838.31 0
838.38 0
838.45 0
838.51 0
838.58 0
838.65 0
838.71 0
838.78 0
838.85 0
838.91 0
838.98 0
839.05 0
839.11 0
839.18 0
839.25 0
839.31 0
839.38 0
839.44 0
839.51 0
839.58 0
839.64 0
839.71 0
839.78 0
839.84 0
839.91 0
839.98 0
840.04 0
840.11 0
840.18 0
840.24 0
840.31 0
840.38 0
840.44 0
840.51 0
840.58 0
840.64 0
840.71 0
840.78 0
840.84 0
840.91 0
840.98 0
841.04 0
841.11 0
841.17 0
841.24 0
841.31 0
841.37 0
841.44 0
841.51 0
841.57 0
841.64 0
841.71 0
841.77 0
841.84 0
841.91 0
841.97 0
842.04 0
842.11 0
842.17 0
842.24 0
842.31 0
842.37 0
842.44 0
842.51 0
842.57 0
842.64 0
842.71 0
842.77 0
842.84 0
842.91 0
842.97 0
843.04 0
843.11 0
843.17 0
843.24 0
843.31 0
843.37 0
843.44 0
843.51 0
843.57 0
843.64 0
843.71 0
843.77 0
843.84 0
843.91 0
843.97 0
844.04 0
844.11 0
844.17 0
844.24 0
844.31 0
844.37 0
844.44 0
844.51 0
844.57 0
844.64 0
844.71 0
844.77 0
844.84 0
844.91 0
844.97 0
845.04 0
845.11 0
845.17 0
845.24 0
845.31 0
845.37 0
845.44 0
845.51 0
845.57 0
845.64 0
845.71 0
845.77 0
845.84 0
845.91 0
845.97 0
846.04 0
846.11 0
846.18 0
846.24 0
846.31 0
846.38 0
846.44 0
846.51 0
846.58 0
846.64 0
846.71 0
846.78 0
846.84 0
846.91 0
846.98 0
847.04 0
847.11 0
847.18 0
847.24 0
847.31 0
847.38 0
847.44 0
847.51 0
847.58 0
847.64 0
847.71 0
847.78 0
847.85 0
847.91 0
847.98 0
848.05 0
848.11 0
848.18 0
848.25 0
848.31 0
848.38 0
848.45 0
848.51 0
848.58 0
848.65 0
848.71 0
848.78 0
848.85 0
848.92 0
848.98 0
849.05 0
849.12 0
849.18 0
849.25 0
849.32 0
849.38 0
849.45 0
849.52 0
849.58 0
849.65 0
849.72 0
849.78 0
849.85 0
849.92 0
849.99 0
850.05 0
850.12 0
850.19 0
850.25 0
850.32 0
850.39 0
850.45 0
850.52 0
850.59 0
850.65 0
850.72 0
850.79 0
850.86 0
850.92 0
850.99 0
851.06 0
851.12 0
851.19 0
851.26 0
851.32 0
851.39 0
851.46 0
851.53 0
851.59 0
851.66 0
851.73 0
851.79 0
851.86 0
851.93 0
851.99 0
852.06 0
852.13 0
852.20 0
852.26 0
852.33 0
852.40 0
852.46 0
852.53 0
852.60 0
852.66 0
852.73 0
852.80 0
852.87 0
852.93 0
853.00 0
853.07 0
853.13 0
853.20 0
853.27 0
853.33 0
853.40 0
853.47 0
853.54 0
853.60 0
853.67 0
853.74 0
853.80 0
853.87 0
853.94 0
854.01 0
854.07 0
854.14 0
854.21 0
854.27 0
854.34 0
854.41 0
854.48 0
854.54 0
854.61 0
854.68 0
854.74 0
854.81 0
854.88 0
854.95 0
855.01 0
855.08 0
855.15 0
855.21 0
855.28 0
855.35 0
855.41 0
855.48 0
855.55 0
855.62 0
855.68 0
855.75 0
855.82 0
855.88 0
855.95 0
856.02 0
856.09 0
856.15 0
856.22 0
856.29 0
856.36 0
856.42 0
856.49 0
856.56 0
856.62 0
856.69 0
856.76 0
856.83 0
856.89 0
856.96 0
857.03 0
857.09 0
857.16 0
857.23 0
857.30 0
857.36 0
857.43 0
857.50 0
857.56 0
857.63 0
857.70 0
857.77 0
857.83 0
857.90 0
857.97 0
858.04 0
858.10 0
858.17 0
858.24 0
858.30 0
858.37 0
858.44 0
858.51 0
858.57 0
858.64 0
858.71 0
858.78 0
858.84 0
858.91 0
858.98 0
859.04 0
859.11 0
859.18 0
859.25 0
859.31 0
859.38 0
859.45 0
859.52 0
859.58 0
859.65 0
859.72 0
859.78 0
859.85 0
859.92 0
859.99 0
860.05 0
860.12 0
860.19 0
860.26 0
860.32 0
860.39 0
860.46 0
860.52 0
860.59 0
860.66 0
860.73 0
860.79 0
860.86 0
860.93 0
861.00 0
861.06 0
861.13 0
861.20 0
861.27 0
861.33 0
861.40 0
861.47 0
861.54 0
861.60 0
861.67 0
861.74 0
861.80 0
861.87 0
861.94 0
862.01 0
862.07 0
862.14 0
862.21 0
862.28 0
862.34 0
862.41 0
862.48 0
862.55 0
862.61 0
862.68 0
862.75 0
862.82 0
862.88 0
862.95 0
863.02 0
863.09 0
863.15 0
863.22 0
863.29 0
863.36 0
863.42 0
863.49 0
863.56 0
863.63 0
863.69 0
863.76 0
863.83 0
863.90 0
863.96 0
864.03 0
864.10 0
864.16 0
864.23 0
864.30 0
864.37 0
864.43 0
864.50 0
864.57 0
864.64 0
864.70 0
864.77 0
864.84 0
864.91 0
864.97 0
865.04 0
865.11 0
865.18 0
865.24 0
865.31 0
865.38 0
865.45 0
865.52 0
865.58 0
865.65 0
865.72 0
865.79 0
865.85 0
865.92 0
865.99 0
866.06 0
866.12 0
866.19 0
866.26 0
866.33 0
866.39 0
866.46 0
866.53 0
866.60 0
866.66 0
866.73 0
866.80 0
866.87 0
866.93 0
867.00 0
867.07 0
867.14 0
867.20 0
867.27 0
867.34 0
867.41 0
867.47 0
867.54 0
867.61 0
867.68 0
867.74 0
867.81 0
867.88 0
867.95 0
868.02 0
868.08 0
868.15 0
868.22 0
868.29 0
868.35 0
868.42 0
868.49 0
868.56 0
868.62 0
868.69 0
868.76 0
868.83 0
868.89 0
868.96 0
869.03 0
869.10 0
869.17 0
869.23 0
869.30 0
869.37 0
869.44 0
869.50 0
869.57 0
869.64 0
869.71 0
869.77 0
869.84 0
869.91 0
869.98 0
870.05 0
870.11 0
870.18 0
870.25 0
870.32 0
870.38 0
870.45 0
870.52 0
870.59 0
870.65 0
870.72 0
870.79 0
870.86 0
870.93 0
870.99 0
871.06 0
871.13 0
871.20 0
871.26 0
871.33 0
871.40 0
871.47 0
871.54 0
871.60 0
871.67 0
871.74 0
871.81 0
871.87 0
871.94 0
872.01 0
872.08 0
872.15 0
872.21 0
872.28 0
872.35 0
872.42 0
872.48 0
872.55 0
872.62 0
872.69 0
872.76 0
872.82 0
872.89 0
872.96 0
873.03 0
873.10 0
873.16 0
873.23 0
873.30 0
873.37 0
873.43 0
873.50 0
873.57 0
873.64 0
873.71 0
873.77 0
873.84 0
873.91 0
873.98 0
874.04 0
874.11 0
874.18 0
874.25 0
874.32 0
874.38 0
874.45 0
874.52 0
874.59 0
874.66 0
874.72 0
874.79 0
874.86 0
874.93 0
875.00 0
875.06 0
875.13 0
875.20 0
875.27 0
875.33 0
875.40 0
875.47 0
875.54 0
875.61 0
875.67 0
875.74 0
875.81 0
875.88 0
875.95 0
876.01 0
876.08 0
876.15 0
876.22 0
876.29 0
876.35 0
876.42 0
876.49 0
876.56 0
876.63 0
876.69 0
876.76 0
876.83 0
876.90 0
876.97 0
877.03 0
877.10 0
877.17 0
877.24 0
877.31 0
877.37 0
877.44 0
877.51 0
877.58 0
877.65 0
877.71 0
877.78 0
877.85 0
877.92 0
877.99 0
878.05 0
878.12 0
878.19 0
878.26 0
878.33 0
878.39 0
878.46 0
878.53 0
878.60 0
878.67 0
878.73 0
878.80 0
878.87 0
878.94 0
879.01 0
879.07 0
879.14 0
879.21 0
879.28 0
879.35 0
879.41 0
879.48 0
879.55 0
879.62 0
879.69 0
879.75 0
879.82 0
879.89 0
879.96 0
880.03 0
880.10 0
880.16 0
880.23 0
880.30 0
880.37 0
880.44 0
880.50 0
880.57 0
880.64 0
880.71 0
880.78 0
880.84 0
880.91 0
880.98 0
881.05 0
881.12 0
881.19 0
881.25 0
881.32 0
881.39 0
881.46 0
881.53 0
881.59 0
881.66 0
881.73 0
881.80 0
881.87 0
881.93 0
882.00 0
882.07 0
882.14 0
882.21 0
882.28 0
882.34 0
882.41 0
882.48 0
882.55 0
882.62 0
882.68 0
882.75 0
882.82 0
882.89 0
882.96 0
883.03 0
883.09 0
883.16 0
883.23 0
883.30 0
883.37 0
883.44 0
883.50 0
883.57 0
883.64 0
883.71 0
883.78 0
883.84 0
883.91 0
883.98 0
884.05 0
884.12 0
884.19 0
884.25 0
884.32 0
884.39 0
884.46 0
884.53 0
884.60 0
884.66 0
884.73 0
884.80 0
884.87 0
884.94 0
885.00 0
885.07 0
885.14 0
885.21 0
885.28 0
885.35 0
885.41 0
885.48 0
885.55 0
885.62 0
885.69 0
885.76 0
885.82 0
885.89 0
885.96 0
886.03 0
886.10 0
886.17 0
886.23 0
886.30 0
886.37 0
886.44 0
886.51 0
886.58 0
886.64 0
886.71 0
886.78 0
886.85 0
886.92 0
886.99 0
887.05 0
887.12 0
887.19 0
887.26 0
887.33 0
887.40 0
887.47 0
887.53 0
887.60 0
887.67 0
887.74 0
887.81 0
887.88 0
887.94 0
888.01 0
888.08 0
888.15 0
888.22 0
888.29 0
888.35 0
888.42 0
888.49 0
888.56 0
888.63 0
888.70 0
888.76 0
888.83 0
888.90 0
888.97 0
889.04 0
889.11 0
889.18 0
889.24 0
889.31 0
889.38 0
889.45 0
889.52 0
889.59 0
889.65 0
889.72 0
889.79 0
889.86 0
889.93 0
890.00 0
890.07 0
890.13 0
890.20 0
890.27 0
890.34 0
890.41 0
890.48 0
890.54 0
890.61 0
890.68 0
890.75 0
890.82 0
890.89 0
890.96 0
891.02 0
891.09 0
891.16 0
891.23 0
891.30 0
891.37 0
891.44 0
891.50 0
891.57 0
891.64 0
891.71 0
891.78 0
891.85 0
891.92 0
891.98 0
892.05 0
892.12 0
892.19 0
892.26 0
892.33 0
892.40 0
892.46 0
892.53 0
892.60 0
892.67 0
892.74 0
892.81 0
892.88 0
892.94 0
893.01 0
893.08 0
893.15 0
893.22 0
893.29 0
893.36 0
893.42 0
893.49 0
893.56 0
893.63 0
893.70 0
893.77 0
893.84 0
893.90 0
893.97 0
894.04 0
894.11 0
894.18 0
894.25 0
894.32 0
894.39 0
894.45 0
894.52 0
894.59 0
894.66 0
894.73 0
894.80 0
894.87 0
894.93 0
895.00 0
895.07 0
895.14 0
895.21 0
895.28 0
895.35 0
895.42 0
895.48 0
895.55 0
895.62 0
895.69 0
895.76 0
895.83 0
895.90 0
895.96 0
896.03 0
896.10 0
896.17 0
896.24 0
896.31 0
896.38 0
896.45 0
896.51 0
896.58 0
896.65 0
896.72 0
896.79 0
896.86 0
896.93 0
897.00 0
897.06 0
897.13 0
897.20 0
897.27 0
897.34 0
897.41 0
897.48 0
897.55 0
897.61 0
897.68 0
897.75 0
897.82 0
897.89 0
897.96 0
898.03 0
898.10 0
898.16 0
898.23 0
898.30 0
898.37 0
898.44 0
898.51 0
898.58 0
898.65 0
898.72 0
898.78 0
898.85 0
898.92 0
898.99 0
899.06 0
899.13 0
899.20 0
899.27 0
899.33 0
899.40 0
899.47 0
899.54 0
899.61 0
899.68 0
899.75 0
899.82 0
899.89 0
899.95 0
900.02 0
900.09 0
900.16 0
900.23 0
900.30 0
900.37 0
900.44 0
900.51 0
900.57 0
900.64 0
900.71 0
900.78 0
900.85 0
900.92 0
900.99 0
901.06 0
901.13 0
901.19 0
901.26 0
901.33 0
901.40 0
901.47 0
901.54 0
901.61 0
901.68 0
901.75 0
901.81 0
901.88 0
901.95 0
902.02 0
902.09 0
902.16 0
902.23 0
902.30 0
902.37 0
902.43 0
902.50 0
902.57 0
902.64 0
902.71 0
902.78 0
902.85 0
902.92 0
902.99 0
903.06 0
903.12 0
903.19 0
903.26 0
903.33 0
903.40 0
903.47 0
903.54 0
903.61 0
903.68 0
903.75 0
903.81 0
903.88 0
903.95 0
904.02 0
904.09 0
904.16 0
904.23 0
904.30 0
904.37 0
904.44 0
904.50 0
904.57 0
904.64 0
904.71 0
904.78 0
904.85 0
904.92 0
904.99 0
905.06 0
905.13 0
905.20 0
905.26 0
905.33 0
905.40 0
905.47 0
905.54 0
905.61 0
905.68 0
905.75 0
905.82 0
905.89 0
905.96 0
906.02 0
906.09 0
906.16 0
906.23 0
906.30 0
906.37 0
906.44 0
906.51 0
906.58 0
906.65 0
906.72 0
906.78 0
906.85 0
906.92 0
906.99 0
907.06 0
907.13 0
907.20 0
907.27 0
907.34 0
907.41 0
907.48 0
907.54 0
907.61 0
907.68 0
907.75 0
907.82 0
907.89 0
907.96 0
908.03 0
908.10 0
908.17 0
908.24 0
908.31 0
908.37 0
908.44 0
908.51 0
908.58 0
908.65 0
908.72 0
908.79 0
908.86 0
908.93 0
909.00 0
909.07 0
909.14 0
909.21 0
909.27 0
909.34 0
909.41 0
909.48 0
909.55 0
909.62 0
909.69 0
909.76 0
909.83 0
909.90 0
909.97 0
910.04 0
910.11 0
910.17 0
910.24 0
910.31 0
910.38 0
910.45 0
910.52 0
910.59 0
910.66 0
910.73 0
910.80 0
910.87 0
910.94 0
911.01 0
911.08 0
911.14 0
911.21 0
911.28 0
911.35 0
911.42 0
911.49 0
911.56 0
911.63 0
911.70 0
911.77 0
911.84 0
911.91 0
911.98 0
912.05 0
912.11 0
912.18 0
912.25 0
912.32 0
912.39 0
912.46 0
912.53 0
912.60 0
912.67 0
912.74 0
912.81 0
912.88 0
912.95 0
913.02 0
913.09 0
913.15 0
913.22 0
913.29 0
913.36 0
913.43 0
913.50 0
913.57 0
913.64 0
913.71 0
913.78 0
913.85 0
913.92 0
913.99 0
914.06 0
914.13 0
914.20 0
914.27 0
914.33 0
914.40 0
914.47 0
914.54 0
914.61 0
914.68 0
914.75 0
914.82 0
914.89 0
914.96 0
915.03 0
915.10 0
915.17 0
915.24 0
915.31 0
915.38 0
915.45 0
915.51 0
915.58 0
915.65 0
915.72 0
915.79 0
915.86 0
915.93 0
916.00 0
916.07 0
916.14 0
916.21 0
916.28 0
916.35 0
916.42 0
916.49 0
916.56 0
916.63 0
916.70 0
916.77 0
916.83 0
916.90 0
916.97 0
917.04 0
917.11 0
917.18 0
917.25 0
917.32 0
917.39 0
917.46 0
917.53 0
917.60 0
917.67 0
917.74 0
917.81 0
917.88 0
917.95 0
918.02 0
918.09 0
918.16 0
918.23 0
918.30 0
918.36 0
918.43 0
918.50 0
918.57 0
918.64 0
918.71 0
918.78 0
918.85 0
918.92 0
918.99 0
919.06 0
919.13 0
919.20 0
919.27 0
919.34 0
919.41 0
919.48 0
919.55 0
919.62 0
919.69 0
919.76 0
919.83 0
919.90 0
919.97 0
920.03 0
920.10 0
920.17 0
920.24 0
920.31 0
920.38 0
920.45 0
920.52 0
920.59 0
920.66 0
920.73 0
920.80 0
920.87 0
920.94 0
921.01 0
921.08 0
921.15 0
921.22 0
921.29 0
921.36 0
921.43 0
921.50 0
921.57 0
921.64 0
921.71 0
921.78 0
921.85 0
921.92 0
921.99 0
922.06 0
922.12 0
922.19 0
922.26 0
922.33 0
922.40 0
922.47 0
922.54 0
922.61 0
922.68 0
922.75 0
922.82 0
922.89 0
922.96 0
923.03 0
923.10 0
923.17 0
923.24 0
923.31 0
923.38 0
923.45 0
923.52 0
923.59 0
923.66 0
923.73 0
923.80 0
923.87 0
923.94 0
924.01 0
924.08 0
924.15 0
924.22 0
924.29 0
924.36 0
924.43 0
924.50 0
924.57 0
924.64 0
924.71 0
924.78 0
924.85 0
924.92 0
924.98 0
925.05 0
925.12 0
925.19 0
925.26 0
925.33 0
925.40 0
925.47 0
925.54 0
925.61 0
925.68 0
925.75 0
925.82 0
925.89 0
925.96 0
926.03 0
926.10 0
926.17 0
926.24 0
926.31 0
926.38 0
926.45 0
926.52 0
926.59 0
926.66 0
926.73 0
926.80 0
926.87 0
926.94 0
927.01 0
927.08 0
927.15 0
927.22 0
927.29 0
927.36 0
927.43 0
927.50 0
927.57 0
927.64 0
927.71 0
927.78 0
927.85 0
927.92 0
927.99 0
928.06 0
928.13 0
928.20 0
928.27 0
928.34 0
928.41 0
928.48 0
928.55 0
928.62 0
928.69 0
928.76 0
928.83 0
928.90 0
928.97 0
929.04 0
929.11 0
929.18 0
929.25 0
929.32 0
929.39 0
929.46 0
929.53 0
929.60 0
929.67 0
929.74 0
929.81 0
929.88 0
929.95 0
930.02 0
930.09 0
930.16 0
930.23 0
930.30 0
930.37 0
930.44 0
930.51 0
930.58 0
930.65 0
930.72 0
930.79 0
930.86 0
930.93 0
931.00 0
931.07 0
931.14 0
931.21 0
931.28 0
931.35 0
931.42 0
931.49 0
931.56 0
931.63 0
931.70 0
931.77 0
931.84 0
931.91 0
931.98 0
932.05 0
932.12 0
932.19 0
932.26 0
932.33 0
932.40 0
932.47 0
932.54 0
932.61 0
932.68 0
932.75 0
932.82 0
932.89 0
932.96 0
933.03 0
933.10 0
933.17 0
933.24 0
933.31 0
933.38 0
933.45 0
933.52 0
933.59 0
933.66 0
933.73 0
933.80 0
933.87 0
933.94 0
934.01 0
934.08 0
934.15 0
934.22 0
934.29 0
934.36 0
934.43 0
934.50 0
934.57 0
934.64 0
934.71 0
934.78 0
934.85 0
934.92 0
935.00 0
935.07 0
935.14 0
935.21 0
935.28 0
935.35 0
935.42 0
935.49 0
935.56 0
935.63 0
935.70 0
935.77 0
935.84 0
935.91 0
935.98 0
936.05 0
936.12 0
936.19 0
936.26 0
936.33 0
936.40 0
936.47 0
936.54 0
936.61 0
936.68 0
936.75 0
936.82 0
936.89 0
936.96 0
937.03 0
937.10 0
937.17 0
937.24 0
937.31 0
937.38 0
937.45 0
937.52 0
937.59 0
937.66 0
937.73 0
937.80 0
937.88 0
937.95 0
938.02 0
938.09 0
938.16 0
938.23 0
938.30 0
938.37 0
938.44 0
938.51 0
938.58 0
938.65 0
938.72 0
938.79 0
938.86 0
938.93 0
939.00 0
939.07 0
939.14 0
939.21 0
939.28 0
939.35 0
939.42 0
939.49 0
939.56 0
939.63 0
939.70 0
939.77 0
939.84 0
939.91 0
939.99 0
940.06 0
940.13 0
940.20 0
940.27 0
940.34 0
940.41 0
940.48 0
940.55 0
940.62 0
940.69 0
940.76 0
940.83 0
940.90 0
940.97 0
941.04 0
941.11 0
941.18 0
941.25 0
941.32 0
941.39 0
941.46 0
941.53 0
941.60 0
941.67 0
941.75 0
941.82 0
941.89 0
941.96 0
942.03 0
942.10 0
942.17 0
942.24 0
942.31 0
942.38 0
942.45 0
942.52 0
942.59 0
942.66 0
942.73 0
942.80 0
942.87 0
942.94 0
943.01 0
943.08 0
943.15 0
943.23 0
943.30 0
943.37 0
943.44 0
943.51 0
943.58 0
943.65 0
943.72 0
943.79 0
943.86 0
943.93 0
944.00 0
944.07 0
944.14 0
944.21 0
944.28 0
944.35 0
944.42 0
944.49 0
944.57 0
944.64 0
944.71 0
944.78 0
944.85 0
944.92 0
944.99 0
945.06 0
945.13 0
945.20 0
945.27 0
945.34 0
945.41 0
945.48 0
945.55 0
945.62 0
945.69 0
945.76 0
945.84 0
945.91 0
945.98 0
946.05 0
946.12 0
946.19 0
946.26 0
946.33 0
946.40 0
946.47 0
946.54 0
946.61 0
946.68 0
946.75 0
946.82 0
946.89 0
946.97 0
947.04 0
947.11 0
947.18 0
947.25 0
947.32 0
947.39 1
947.46 1
947.53 1
947.60 0
947.67 0
947.74 0
947.81 0
947.88 0
947.95 0
948.03 0
948.10 0
948.17 0
948.24 0
948.31 0
948.38 0
948.45 0
948.52 0
948.59 0
948.66 0
948.73 1
948.80 1
948.87 1
948.94 1
949.01 0
949.09 0
949.16 0
949.23 0
949.30 0
949.37 0
949.44 0
949.51 0
949.58 0
949.65 0
949.72 0
949.79 0
949.86 0
949.93 0
950.01 1
950.08 1
950.15 0
950.22 0
950.29 0
950.36 0
950.43 0
950.50 0
950.57 0
950.64 0
950.71 0
950.78 0
950.85 0
950.93 0
951.00 0
951.07 0
951.14 0
951.21 0
951.28 0
951.35 0
951.42 0
951.49 0
951.56 0
951.63 0
951.70 0
951.77 0
951.85 0
951.92 0
951.99 0
952.06 0
952.13 0
952.20 0
952.27 0
952.34 0
952.41 0
952.48 0
952.55 0
952.62 0
952.70 0
952.77 0
952.84 0
952.91 0
952.98 0
953.05 0
953.12 0
953.19 0
953.26 0
953.33 0
953.40 0
953.48 0
953.55 0
953.62 0
953.69 0
953.76 0
953.83 0
953.90 0
953.97 0
954.04 0
954.11 0
954.18 0
954.25 0
954.33 0
954.40 0
954.47 0
954.54 0
954.61 0
954.68 0
954.75 0
954.82 0
954.89 0
954.96 0
955.04 0
955.11 0
955.18 0
955.25 0
955.32 0
955.39 0
955.46 0
955.53 0
955.60 0
955.67 0
955.74 0
955.82 0
955.89 0
955.96 0
956.03 0
956.10 0
956.17 0
956.24 0
956.31 0
956.38 0
956.45 0
956.53 0
956.60 0
956.67 0
956.74 0
956.81 0
956.88 0
956.95 0
957.02 0
957.09 0
957.16 0
957.24 0
957.31 0
957.38 0
957.45 0
957.52 0
957.59 0
957.66 0
957.73 0
957.80 0
957.87 0
957.95 0
958.02 0
958.09 0
958.16 0
958.23 0
958.30 0
958.37 0
958.44 0
958.51 0
958.59 0
958.66 0
958.73 0
958.80 0
958.87 0
958.94 0
959.01 0
959.08 0
959.15 0
959.23 0
959.30 0
959.37 0
959.44 0
959.51 0
959.58 0
959.65 0
959.72 0
959.79 0
959.86 0
959.94 0
960.01 0
960.08 0
960.15 0
960.22 0
960.29 0
960.36 0
960.43 0
960.51 0
960.58 0
960.65 0
960.72 0
960.79 0
960.86 0
960.93 0
961.00 0
961.07 0
961.15 0
961.22 0
961.29 0
961.36 0
961.43 0
961.50 0
961.57 0
961.64 0
961.71 0
961.79 0
961.86 0
961.93 0
962.00 0
962.07 0
962.14 0
962.21 0
962.28 0
962.36 0
962.43 0
962.50 0
962.57 0
962.64 0
962.71 0
962.78 0
962.85 0
962.93 0
963.00 0
963.07 0
963.14 0
963.21 0
963.28 0
963.35 0
963.42 1
963.50 1
963.57 1
963.64 1
963.71 1
963.78 1
963.85 1
963.92 0
963.99 0
964.07 0
964.14 0
964.21 0
964.28 0
964.35 0
964.42 0
964.49 0
964.56 0
964.64 0
964.71 0
964.78 0
964.85 0
964.92 0
964.99 0
965.06 0
965.13 0
965.21 0
965.28 0
965.35 0
965.42 0
965.49 0
965.56 0
965.63 0
965.71 0
965.78 0
965.85 0
965.92 0
965.99 0
966.06 0
966.13 0
966.20 0
966.28 0
966.35 0
966.42 0
966.49 0
966.56 0
966.63 0
966.70 0
966.78 0
966.85 0
966.92 0
966.99 0
967.06 0
967.13 0
967.20 0
967.28 0
967.35 0
967.42 0
967.49 0
967.56 0
967.63 0
967.70 0
967.78 0
967.85 0
967.92 0
967.99 1
968.06 1
968.13 1
968.20 0
968.28 0
968.35 0
968.42 0
968.49 0
968.56 0
968.63 0
968.70 0
968.78 0
968.85 0
968.92 0
968.99 0
969.06 1
969.13 1
969.20 1
969.28 1
969.35 1
969.42 1
969.49 1
969.56 1
969.63 1
969.70 1
969.78 1
969.85 1
969.92 1
969.99 1
970.06 1
970.13 1
970.20 1
970.28 1
970.35 1
970.42 1
970.49 1
970.56 1
970.63 1
970.71 1
970.78 1
970.85 1
970.92 1
970.99 1
971.06 1
971.13 1
971.21 1
971.28 1
971.35 2
971.42 2
971.49 2
971.56 2
971.64 2
971.71 2
971.78 2
971.85 2
971.92 2
971.99 1
972.06 1
972.14 1
972.21 1
972.28 1
972.35 1
972.42 1
972.49 0
972.57 0
972.64 0
972.71 0
972.78 0
972.85 0
972.92 0
973.00 0
973.07 0
973.14 0
973.21 0
973.28 0
973.35 0
973.42 0
973.50 0
973.57 0
973.64 0
973.71 0
973.78 0
973.85 0
973.93 0
974.00 0
974.07 0
974.14 0
974.21 0
974.28 0
974.36 0
974.43 0
974.50 0
974.57 0
974.64 0
974.71 0
974.79 0
974.86 0
974.93 0
975.00 0
975.07 0
975.14 0
975.22 0
975.29 0
975.36 0
975.43 0
975.50 0
975.57 0
975.65 0
975.72 0
975.79 0
975.86 0
975.93 0
976.00 0
976.08 0
976.15 0
976.22 0
976.29 0
976.36 0
976.43 0
976.51 0
976.58 0
976.65 0
976.72 0
976.79 0
976.87 0
976.94 0
977.01 0
977.08 0
977.15 0
977.22 0
977.30 0
977.37 0
977.44 0
977.51 0
977.58 0
977.65 0
977.73 0
977.80 0
977.87 0
977.94 0
978.01 0
978.09 0
978.16 0
978.23 0
978.30 0
978.37 0
978.44 0
978.52 0
978.59 0
978.66 0
978.73 0
978.80 0
978.88 0
978.95 0
979.02 0
979.09 0
979.16 1
979.23 1
979.31 1
979.38 1
979.45 0
979.52 0
979.59 0
979.67 0
979.74 0
979.81 0
979.88 0
979.95 0
980.02 0
980.10 0
980.17 0
980.24 0
980.31 0
980.38 0
980.46 0
980.53 0
980.60 0
980.67 0
980.74 0
980.82 0
980.89 0
980.96 0
981.03 0
981.10 0
981.17 0
981.25 0
981.32 0
981.39 0
981.46 0
981.53 0
981.61 0
981.68 0
981.75 0
981.82 0
981.89 0
981.97 0
982.04 0
982.11 0
982.18 0
982.25 0
982.33 0
982.40 0
982.47 0
982.54 0
982.61 1
982.69 1
982.76 1
982.83 1
982.90 1
982.97 1
983.05 1
983.12 2
983.19 2
983.26 2
983.33 1
983.40 1
983.48 1
983.55 1
983.62 1
983.69 1
983.76 1
983.84 1
983.91 1
983.98 1
984.05 1
984.12 1
984.20 1
984.27 2
984.34 2
984.41 2
984.48 2
984.56 3
984.63 3
984.70 3
984.77 4
984.85 4
984.92 5
984.99 5
985.06 6
985.13 8
985.21 9
985.28 11
985.35 12
985.42 14
985.49 15
985.57 15
985.64 16
985.71 16
985.78 16
985.85 16
985.93 15
986.00 15
986.07 14
986.14 14
986.21 13
986.29 13
986.36 13
986.43 13
986.50 13
986.57 14
986.65 14
986.72 15
986.79 15
986.86 15
986.94 14
987.01 13
987.08 12
987.15 12
987.22 11
987.30 11
987.37 11
987.44 11
987.51 11
987.58 11
987.66 11
987.73 10
987.80 10
987.87 10
987.95 10
988.02 10
988.09 10
988.16 10
988.23 10
988.31 10
988.38 10
988.45 10
988.52 10
988.59 10
988.67 9
988.74 9
988.81 9
988.88 8
988.96 7
989.03 6
989.10 6
989.17 5
989.24 4
989.32 3
989.39 3
989.46 3
989.53 3
989.61 3
989.68 3
989.75 3
989.82 3
989.89 3
989.97 3
990.04 4
990.11 4
990.18 4
990.26 4
990.33 4
990.40 4
990.47 3
990.54 4
990.62 4
990.69 4
990.76 4
990.83 5
990.91 5
990.98 5
991.05 6
991.12 6
991.19 6
991.27 7
991.34 7
991.41 7
991.48 8
991.56 8
991.63 8
991.70 8
991.77 7
991.85 7
991.92 7
991.99 7
992.06 7
992.13 7
992.21 7
992.28 7
992.35 7
992.42 7
992.50 7
992.57 7
992.64 7
992.71 6
992.79 6
992.86 6
992.93 6
993.00 6
993.07 6
993.15 6
993.22 6
993.29 6
993.36 6
993.44 6
993.51 6
993.58 6
993.65 5
993.73 5
993.80 5
993.87 5
993.94 4
994.01 4
994.09 4
994.16 4
994.23 4
994.30 3
994.38 3
994.45 3
994.52 3
994.59 2
994.67 2
994.74 2
994.81 2
994.88 2
994.96 2
995.03 2
995.10 2
995.17 2
995.25 2
995.32 2
995.39 2
995.46 2
995.54 2
995.61 1
995.68 1
995.75 1
995.83 1
995.90 1
995.97 1
996.04 1
996.11 1
996.19 1
996.26 1
996.33 1
996.40 1
996.48 1
996.55 1
996.62 1
996.69 1
996.77 1
996.84 1
996.91 2
996.98 2
997.06 2
997.13 2
997.20 1
997.27 1
997.35 1
997.42 0
997.49 0
997.56 0
997.64 0
997.71 0
997.78 0
997.85 0
997.93 0
998.00 0
998.07 0
998.14 0
998.22 0
998.29 0
998.36 0
998.43 0
998.51 1
998.58 1
998.65 0
998.72 0
998.80 0
998.87 0
998.94 0
999.01 0
999.09 0
999.16 0
999.23 0
999.31 0
999.38 0
999.45 0
999.52 0
999.60 0
999.67 0
999.74 0
999.81 0
999.89 0
999.96 0
1000.03 0
1000.10 1
1000.18 1
1000.25 1
1000.32 2
1000.39 2
1000.47 2
1000.54 3
1000.61 3
1000.68 3
1000.76 4
1000.83 5
1000.90 6
1000.97 7
1001.05 9
1001.12 11
1001.19 13
1001.27 15
1001.34 16
1001.41 18
1001.48 19
1001.56 19
1001.63 19
1001.70 19
1001.77 19
1001.85 19
1001.92 18
1001.99 18
1002.06 19
1002.14 19
1002.21 19
1002.28 20
1002.36 20
1002.43 21
1002.50 21
1002.57 21
1002.65 21
1002.72 20
1002.79 20
1002.86 20
1002.94 19
1003.01 18
1003.08 18
1003.15 18
1003.23 18
1003.30 18
1003.37 18
1003.45 19
1003.52 20
1003.59 21
1003.66 21
1003.74 22
1003.81 22
1003.88 23
1003.95 23
1004.03 23
1004.10 22
1004.17 22
1004.25 22
1004.32 22
1004.39 22
1004.46 22
1004.54 22
1004.61 21
1004.68 21
1004.75 21
1004.83 20
1004.90 20
1004.97 19
1005.05 18
1005.12 17
1005.19 17
1005.26 16
1005.34 16
1005.41 16
1005.48 16
1005.56 16
1005.63 16
1005.70 15
1005.77 15
1005.85 14
1005.92 13
1005.99 13
1006.06 12
1006.14 12
1006.21 12
1006.28 12
1006.36 12
1006.43 13
1006.50 13
1006.57 13
1006.65 14
1006.72 14
1006.79 14
1006.87 14
1006.94 15
1007.01 15
1007.08 16
1007.16 17
1007.23 19
1007.30 21
1007.38 22
1007.45 24
1007.52 25
1007.59 25
1007.67 26
1007.74 26
1007.81 27
1007.89 27
1007.96 27
1008.03 28
1008.10 28
1008.18 29
1008.25 29
1008.32 29
1008.40 29
1008.47 28
1008.54 28
1008.61 27
1008.69 26
1008.76 26
1008.83 26
1008.91 26
1008.98 26
1009.05 26
1009.13 27
1009.20 28
1009.27 29
1009.34 29
1009.42 29
1009.49 29
1009.56 28
1009.64 27
1009.71 26
1009.78 25
1009.85 24
1009.93 24
1010.00 23
1010.07 23
1010.15 23
1010.22 23
1010.29 22
1010.37 22
1010.44 21
1010.51 20
1010.58 19
1010.66 18
1010.73 17
1010.80 17
1010.88 16
1010.95 16
1011.02 16
1011.09 16
1011.17 15
1011.24 15
1011.31 16
1011.39 15
1011.46 15
1011.53 15
1011.61 15
1011.68 14
1011.75 13
1011.82 12
1011.90 12
1011.97 11
1012.04 10
1012.12 10
1012.19 10
1012.26 10
1012.34 9
1012.41 9
1012.48 9
1012.56 9
1012.63 8
1012.70 8
1012.77 7
1012.85 7
1012.92 7
1012.99 8
1013.07 8
1013.14 9
1013.21 9
1013.29 10
1013.36 10
1013.43 10
1013.50 10
1013.58 10
1013.65 9
1013.72 9
1013.80 9
1013.87 9
1013.94 9
1014.02 8
1014.09 8
1014.16 8
1014.24 7
1014.31 7
1014.38 6
1014.46 6
1014.53 6
1014.60 5
1014.67 5
1014.75 5
1014.82 5
1014.89 5
1014.97 5
1015.04 5
1015.11 4
1015.19 4
1015.26 4
1015.33 4
1015.41 4
1015.48 4
1015.55 4
1015.63 4
1015.70 4
1015.77 5
1015.84 5
1015.92 5
1015.99 5
1016.06 5
1016.14 6
1016.21 6
1016.28 6
1016.36 6
1016.43 5
1016.50 4
1016.58 4
1016.65 3
1016.72 2
1016.80 1
1016.87 1
1016.94 1
1017.02 1
1017.09 1
1017.16 1
1017.24 1
1017.31 2
1017.38 2
1017.45 2
1017.53 2
1017.60 1
1017.67 1
1017.75 0
1017.82 0
1017.89 0
1017.97 0
1018.04 0
1018.11 0
1018.19 0
1018.26 0
1018.33 0
1018.41 0
1018.48 0
1018.55 0
1018.63 0
1018.70 0
1018.77 1
1018.85 2
1018.92 3
1018.99 4
1019.07 5
1019.14 7
1019.21 9
1019.29 11
1019.36 13
1019.43 16
1019.51 19
1019.58 21
1019.65 24
1019.73 25
1019.80 27
1019.87 27
1019.95 28
1020.02 28
1020.09 27
1020.17 27
1020.24 27
1020.31 27
1020.39 27
1020.46 27
1020.53 27
1020.61 27
1020.68 27
1020.75 28
1020.83 27
1020.90 27
1020.97 26
1021.05 26
1021.12 26
1021.19 25
1021.27 25
1021.34 24
1021.41 24
1021.49 23
1021.56 23
1021.63 22
1021.71 21
1021.78 20
1021.85 20
1021.93 20
1022.00 20
1022.07 21
1022.15 21
1022.22 22
1022.29 22
1022.37 22
1022.44 21
1022.51 20
1022.59 19
1022.66 18
1022.73 17
1022.81 17
1022.88 17
1022.95 17
1023.03 19
1023.10 22
1023.17 25
1023.25 29
1023.32 33
1023.39 37
1023.47 41
1023.54 44
1023.61 46
1023.69 47
1023.76 48
1023.83 48
1023.91 48
1023.98 48
1024.06 48
1024.13 48
1024.20 49
1024.28 51
1024.35 52
1024.42 54
1024.50 56
1024.57 58
1024.64 60
1024.72 61
1024.79 61
1024.86 60
1024.94 58
1025.01 57
1025.08 55
1025.16 53
1025.23 52
1025.30 51
1025.38 50
1025.45 50
1025.52 49
1025.60 48
1025.67 47
1025.75 46
1025.82 45
1025.89 44
1025.97 44
1026.04 44
1026.11 44
1026.19 44
1026.26 45
1026.33 45
1026.41 44
1026.48 44
1026.55 43
1026.63 42
1026.70 41
1026.77 39
1026.85 38
1026.92 37
1027.00 36
1027.07 36
1027.14 35
1027.22 36
1027.29 36
1027.36 37
1027.44 38
1027.51 39
1027.58 39
1027.66 39
1027.73 39
1027.80 38
1027.88 38
1027.95 37
1028.03 37
1028.10 36
1028.17 35
1028.25 34
1028.32 33
1028.39 31
1028.47 29
1028.54 26
1028.61 24
1028.69 22
1028.76 20
1028.84 19
1028.91 18
1028.98 17
1029.06 17
1029.13 17
1029.20 18
1029.28 19
1029.35 20
1029.42 22
1029.50 24
1029.57 26
1029.65 27
1029.72 29
1029.79 30
1029.87 30
1029.94 30
1030.01 29
1030.09 28
1030.16 26
1030.23 24
1030.31 22
1030.38 21
1030.46 20
1030.53 18
1030.60 17
1030.68 17
1030.75 16
1030.82 15
1030.90 15
1030.97 14
1031.05 15
1031.12 15
1031.19 15
1031.27 16
1031.34 16
1031.41 15
1031.49 15
1031.56 14
1031.64 14
1031.71 14
1031.78 14
1031.86 14
1031.93 15
1032.00 15
1032.08 16
1032.15 17
1032.23 18
1032.30 18
1032.37 18
1032.45 18
1032.52 17
1032.59 17
1032.67 16
1032.74 14
1032.82 13
1032.89 12
1032.96 12
1033.04 11
1033.11 11
1033.18 11
1033.26 12
1033.33 12
1033.41 13
1033.48 14
1033.55 14
1033.63 14
1033.70 14
1033.77 13
1033.85 11
1033.92 10
1034.00 9
1034.07 7
1034.14 7
1034.22 6
1034.29 6
1034.36 6
1034.44 7
1034.51 7
1034.59 7
1034.66 7
1034.73 8
1034.81 8
1034.88 9
1034.96 9
1035.03 10
1035.10 10
1035.18 10
1035.25 10
1035.32 9
1035.40 9
1035.47 8
1035.55 8
1035.62 7
1035.69 6
1035.77 6
1035.84 6
1035.92 5
1035.99 4
1036.06 4
1036.14 3
1036.21 2
1036.29 2
1036.36 1
1036.43 1
1036.51 1
1036.58 1
1036.65 2
1036.73 2
1036.80 3
1036.88 3
1036.95 4
1037.02 3
1037.10 2
1037.17 2
1037.25 1
1037.32 1
1037.39 1
1037.47 2
1037.54 2
1037.62 3
1037.69 3
1037.76 3
1037.84 2
1037.91 2
1037.99 2
1038.06 2
1038.13 3
1038.21 4
1038.28 5
1038.36 7
1038.43 8
1038.50 10
1038.58 11
1038.65 13
1038.73 14
1038.80 16
1038.87 18
1038.95 19
1039.02 21
1039.10 24
1039.17 26
1039.24 29
1039.32 32
1039.39 35
1039.47 38
1039.54 41
1039.61 44
1039.69 46
1039.76 48
1039.84 49
1039.91 50
1039.98 51
1040.06 52
1040.13 53
1040.21 53
1040.28 53
1040.35 53
1040.43 52
1040.50 51
1040.58 50
1040.65 50
1040.72 49
1040.80 50
1040.87 50
1040.95 50
1041.02 51
1041.09 51
1041.17 51
1041.24 50
1041.32 49
1041.39 48
1041.46 47
1041.54 46
1041.61 45
1041.69 43
1041.76 41
1041.83 39
1041.91 37
1041.98 35
1042.06 34
1042.13 34
1042.21 35
1042.28 36
1042.35 37
1042.43 39
1042.50 40
1042.58 40
1042.65 40
1042.72 38
1042.80 36
1042.87 34
1042.95 32
1043.02 31
1043.09 30
1043.17 30
1043.24 30
1043.32 30
1043.39 31
1043.47 31
1043.54 31
1043.61 31
1043.69 31
1043.76 30
1043.84 30
1043.91 30
1043.98 30
1044.06 31
1044.13 32
1044.21 33
1044.28 33
1044.36 33
1044.43 32
1044.50 30
1044.58 28
1044.65 25
1044.73 23
1044.80 21
1044.87 20
1044.95 20
1045.02 20
1045.10 22
1045.17 25
1045.25 28
1045.32 31
1045.39 35
1045.47 38
1045.54 41
1045.62 43
1045.69 45
1045.77 46
1045.84 48
1045.91 49
1045.99 50
1046.06 51
1046.14 52
1046.21 52
1046.28 52
1046.36 51
1046.43 49
1046.51 48
1046.58 47
1046.66 46
1046.73 46
1046.80 46
1046.88 46
1046.95 46
1047.03 46
1047.10 46
1047.18 46
1047.25 46
1047.32 46
1047.40 46
1047.47 46
1047.55 47
1047.62 48
1047.70 50
1047.77 51
1047.84 53
1047.92 54
1047.99 54
1048.07 54
1048.14 54
1048.22 53
1048.29 53
1048.36 53
1048.44 52
1048.51 51
1048.59 51
1048.66 50
1048.74 48
1048.81 47
1048.89 45
1048.96 44
1049.03 43
1049.11 44
1049.18 44
1049.26 46
1049.33 48
1049.41 49
1049.48 51
1049.55 52
1049.63 52
1049.70 51
1049.78 49
1049.85 47
1049.93 43
1050.00 40
1050.08 38
1050.15 36
1050.22 34
1050.30 33
1050.37 32
1050.45 32
1050.52 31
1050.60 30
1050.67 29
1050.74 29
1050.82 28
1050.89 28
1050.97 28
1051.04 28
1051.12 28
1051.19 27
1051.27 26
1051.34 24
1051.41 23
1051.49 22
1051.56 20
1051.64 19
1051.71 18
1051.79 17
1051.86 15
1051.94 14
1052.01 13
1052.08 11
1052.16 10
1052.23 9
1052.31 9
1052.38 8
1052.46 8
1052.53 8
1052.61 9
1052.68 10
1052.75 11
1052.83 11
1052.90 12
1052.98 12
1053.05 11
1053.13 10
1053.20 10
1053.28 9
1053.35 9
1053.42 9
1053.50 9
1053.57 10
1053.65 10
1053.72 9
1053.80 9
1053.87 8
1053.95 7
1054.02 7
1054.10 6
1054.17 6
1054.24 6
1054.32 6
1054.39 6
1054.47 6
1054.54 5
1054.62 4
1054.69 3
1054.77 2
1054.84 1
1054.92 0
1054.99 0
1055.06 0
1055.14 0
1055.21 1
1055.29 1
1055.36 1
1055.44 1
1055.51 1
1055.59 1
1055.66 1
1055.74 1
1055.81 0
1055.88 0
1055.96 0
1056.03 0
1056.11 0
1056.18 0
1056.26 0
1056.33 0
1056.41 1
1056.48 2
1056.56 3
1056.63 4
1056.71 4
1056.78 4
1056.85 4
1056.93 3
1057.00 3
1057.08 3
1057.15 2
1057.23 3
1057.30 3
1057.38 4
1057.45 4
1057.53 6
1057.60 7
1057.68 8
1057.75 9
1057.83 9
1057.90 9
1057.97 8
1058.05 8
1058.12 8
1058.20 9
1058.27 10
1058.35 11
1058.42 13
1058.50 14
1058.57 16
1058.65 17
1058.72 17
1058.80 17
1058.87 17
1058.95 17
1059.02 16
1059.09 16
1059.17 15
1059.24 15
1059.32 14
1059.39 14
1059.47 13
1059.54 13
1059.62 13
1059.69 14
1059.77 16
1059.84 18
1059.92 21
1059.99 25
1060.07 28
1060.14 31
1060.22 33
1060.29 35
1060.37 36
1060.44 37
1060.51 37
1060.59 37
1060.66 37
1060.74 37
1060.81 37
1060.89 37
1060.96 37
1061.04 38
1061.11 39
1061.19 41
1061.26 43
1061.34 46
1061.41 49
1061.49 52
1061.56 54
1061.64 55
1061.71 56
1061.79 57
1061.86 57
1061.94 58
1062.01 58
1062.08 59
1062.16 59
1062.23 58
1062.31 58
1062.38 58
1062.46 58
1062.53 58
1062.61 58
1062.68 57
1062.76 56
1062.83 55
1062.91 52
1062.98 50
1063.06 49
1063.13 48
1063.21 48
1063.28 48
1063.36 49
1063.43 50
1063.51 51
1063.58 51
1063.66 51
1063.73 50
1063.81 49
1063.88 48
1063.96 47
1064.03 47
1064.11 47
1064.18 48
1064.26 48
1064.33 49
1064.41 50
1064.48 51
1064.55 51
1064.63 52
1064.70 52
1064.78 53
1064.85 53
1064.93 53
1065.00 54
1065.08 54
1065.15 53
1065.23 52
1065.30 51
1065.38 49
1065.45 46
1065.53 43
1065.60 41
1065.68 38
1065.75 36
1065.83 35
1065.90 34
1065.98 35
1066.05 36
1066.13 37
1066.20 37
1066.28 38
1066.35 37
1066.43 37
1066.50 36
1066.58 34
1066.65 33
1066.73 32
1066.80 31
1066.88 31
1066.95 30
1067.03 28
1067.10 27
1067.18 26
1067.25 26
1067.33 26
1067.40 27
1067.48 28
1067.55 29
1067.63 30
1067.70 30
1067.78 29
1067.85 28
1067.93 26
1068.00 24
1068.08 21
1068.15 19
1068.23 17
1068.30 16
1068.38 15
1068.45 14
1068.53 15
1068.60 15
1068.68 16
1068.75 17
1068.83 17
1068.90 17
1068.98 17
1069.05 17
1069.13 17
1069.20 17
1069.28 17
1069.35 17
1069.43 18
1069.50 18
1069.58 19
1069.65 20
1069.73 21
1069.80 22
1069.88 23
1069.95 23
1070.03 24
1070.10 23
1070.18 23
1070.25 23
1070.33 22
1070.40 22
1070.48 22
1070.55 22
1070.63 22
1070.71 23
1070.78 23
1070.86 25
1070.93 26
1071.01 28
1071.08 29
1071.16 30
1071.23 31
1071.31 31
1071.38 31
1071.46 30
1071.53 30
1071.61 29
1071.68 28
1071.76 27
1071.83 27
1071.91 28
1071.98 28
1072.06 29
1072.13 30
1072.21 30
1072.28 31
1072.36 31
1072.43 31
1072.51 31
1072.58 32
1072.66 32
1072.73 32
1072.81 32
1072.88 32
1072.96 31
1073.03 29
1073.11 28
1073.19 26
1073.26 25
1073.34 24
1073.41 24
1073.49 25
1073.56 26
1073.64 27
1073.71 28
1073.79 28
1073.86 28
1073.94 27
1074.01 27
1074.09 27
1074.16 27
1074.24 30
1074.31 34
1074.39 39
1074.46 44
1074.54 50
1074.61 54
1074.69 58
1074.76 59
1074.84 59
1074.92 57
1074.99 53
1075.07 49
1075.14 45
1075.22 41
1075.29 39
1075.37 38
1075.44 39
1075.52 41
1075.59 44
1075.67 48
1075.74 53
1075.82 57
1075.89 62
1075.97 65
1076.04 69
1076.12 72
1076.20 75
1076.27 77
1076.35 79
1076.42 81
1076.50 82
1076.57 81
1076.65 81
1076.72 79
1076.80 77
1076.87 75
1076.95 74
1077.02 72
1077.10 71
1077.17 69
1077.25 67
1077.33 65
1077.40 63
1077.48 61
1077.55 60
1077.63 59
1077.70 59
1077.78 60
1077.85 61
1077.93 63
1078.00 64
1078.08 65
1078.15 66
1078.23 66
1078.30 65
1078.38 65
1078.46 64
1078.53 63
1078.61 63
1078.68 63
1078.76 63
1078.83 63
1078.91 63
1078.98 63
1079.06 64
1079.13 64
1079.21 65
1079.28 66
1079.36 66
1079.44 65
1079.51 64
1079.59 62
1079.66 59
1079.74 56
1079.81 52
1079.89 49
1079.96 46
1080.04 43
1080.11 41
1080.19 38
1080.27 36
1080.34 35
1080.42 33
1080.49 32
1080.57 31
1080.64 29
1080.72 28
1080.79 26
1080.87 25
1080.94 24
1081.02 23
1081.10 23
1081.17 23
1081.25 23
1081.32 22
1081.40 21
1081.47 19
1081.55 17
1081.62 15
1081.70 12
1081.77 11
1081.85 10
1081.93 10
1082.00 11
1082.08 11
1082.15 12
1082.23 12
1082.30 11
1082.38 10
1082.45 9
1082.53 8
1082.61 8
1082.68 8
1082.76 8
1082.83 9
1082.91 9
1082.98 10
1083.06 9
1083.13 8
1083.21 7
1083.29 5
1083.36 2
1083.44 0
1083.51 0
1083.59 0
1083.66 0
1083.74 0
1083.81 0
1083.89 0
1083.97 0
1084.04 0
1084.12 3
1084.19 6
1084.27 7
1084.34 8
1084.42 8
1084.49 7
1084.57 6
1084.65 5
1084.72 5
1084.80 5
1084.87 6
1084.95 7
1085.02 8
1085.10 9
1085.17 9
1085.25 10
1085.33 10
1085.40 10
1085.48 10
1085.55 11
1085.63 12
1085.70 13
1085.78 14
1085.86 16
1085.93 19
1086.01 23
1086.08 27
1086.16 33
1086.23 39
1086.31 44
1086.39 49
1086.46 52
1086.54 54
1086.61 55
1086.69 54
1086.76 52
1086.84 51
1086.91 49
1086.99 47
1087.07 46
1087.14 45
1087.22 44
1087.29 43
1087.37 43
1087.44 43
1087.52 43
1087.60 45
1087.67 46
1087.75 48
1087.82 49
1087.90 49
1087.97 49
1088.05 49
1088.13 49
1088.20 49
1088.28 51
1088.35 54
1088.43 58
1088.50 62
1088.58 67
1088.66 70
1088.73 73
1088.81 74
1088.88 74
1088.96 74
1089.03 74
1089.11 75
1089.19 77
1089.26 79
1089.34 81
1089.41 83
1089.49 83
1089.57 83
1089.64 82
1089.72 81
1089.79 79
1089.87 79
1089.94 79
1090.02 80
1090.10 81
1090.17 81
1090.25 80
1090.32 78
1090.40 75
1090.47 71
1090.55 67
1090.63 64
1090.70 62
1090.78 61
1090.85 62
1090.93 64
1091.01 67
1091.08 70
1091.16 74
1091.23 78
1091.31 83
1091.38 88
1091.46 93
1091.54 96
1091.61 98
1091.69 98
1091.76 97
1091.84 95
1091.92 94
1091.99 93
1092.07 94
1092.14 94
1092.22 95
1092.29 95
1092.37 93
1092.45 91
1092.52 88
1092.60 86
1092.67 84
1092.75 85
1092.83 87
1092.90 90
1092.98 94
1093.05 99
1093.13 103
1093.21 106
1093.28 109
1093.36 111
1093.43 112
1093.51 112
1093.58 112
1093.66 112
1093.74 111
1093.81 110
1093.89 109
1093.96 108
1094.04 107
1094.12 106
1094.19 106
1094.27 106
1094.34 106
1094.42 106
1094.50 106
1094.57 106
1094.65 104
1094.72 102
1094.80 99
1094.88 95
1094.95 91
1095.03 87
1095.10 82
1095.18 79
1095.26 76
1095.33 73
1095.41 72
1095.48 70
1095.56 69
1095.64 67
1095.71 65
1095.79 62
1095.86 58
1095.94 54
1096.01 50
1096.09 47
1096.17 45
1096.24 44
1096.32 44
1096.39 44
1096.47 44
1096.55 44
1096.62 43
1096.70 41
1096.78 39
1096.85 36
1096.93 33
1097.00 30
1097.08 27
1097.16 25
1097.23 24
1097.31 23
1097.38 22
1097.46 22
1097.54 21
1097.61 20
1097.69 18
1097.76 17
1097.84 16
1097.92 16
1097.99 15
1098.07 15
1098.14 15
1098.22 16
1098.30 16
1098.37 17
1098.45 17
1098.52 17
1098.60 17
1098.68 17
1098.75 16
1098.83 15
1098.90 13
1098.98 12
1099.06 10
1099.13 8
1099.21 6
1099.29 5
1099.36 5
1099.44 5
1099.51 6
1099.59 8
1099.67 11
1099.74 13
1099.82 16
1099.89 18
1099.97 20
1100.05 22
1100.12 24
1100.20 26
1100.27 29
1100.35 32
1100.43 35
1100.50 38
1100.58 40
1100.66 41
1100.73 41
1100.81 39
1100.88 36
1100.96 32
1101.04 28
1101.11 22
1101.19 16
1101.26 11
1101.34 8
1101.42 6
1101.49 6
1101.57 9
1101.65 15
1101.72 23
1101.80 33
1101.87 43
1101.95 52
1102.03 60
1102.10 66
1102.18 70
1102.26 72
1102.33 73
1102.41 74
1102.48 75
1102.56 75
1102.64 76
1102.71 77
1102.79 76
1102.87 76
1102.94 74
1103.02 73
1103.09 72
1103.17 72
1103.25 73
1103.32 75
1103.40 78
1103.47 82
1103.55 85
1103.63 87
1103.70 90
1103.78 91
1103.86 92
1103.93 93
1104.01 93
1104.09 94
1104.16 95
1104.24 97
1104.31 98
1104.39 100
1104.47 101
1104.54 103
1104.62 104
1104.70 104
1104.77 104
1104.85 104
1104.92 104
1105.00 103
1105.08 103
1105.15 101
1105.23 100
1105.31 98
1105.38 96
1105.46 94
1105.53 93
1105.61 92
1105.69 93
1105.76 94
1105.84 97
1105.92 99
1105.99 102
1106.07 104
1106.15 105
1106.22 105
1106.30 104
1106.37 103
1106.45 100
1106.53 98
1106.60 95
1106.68 92
1106.76 90
1106.83 89
1106.91 87
1106.99 87
1107.06 86
1107.14 85
1107.21 84
1107.29 83
1107.37 81
1107.44 80
1107.52 78
1107.60 76
1107.67 74
1107.75 72
1107.83 71
1107.90 71
1107.98 72
1108.05 73
1108.13 74
1108.21 75
1108.28 75
1108.36 75
1108.44 75
1108.51 74
1108.59 74
1108.67 75
1108.74 75
1108.82 76
1108.90 77
1108.97 76
1109.05 76
1109.12 75
1109.20 74
1109.28 73
1109.35 72
1109.43 70
1109.51 68
1109.58 66
1109.66 64
1109.74 63
1109.81 63
1109.89 64
1109.97 67
1110.04 71
1110.12 76
1110.20 80
1110.27 82
1110.35 83
1110.42 83
1110.50 83
1110.58 82
1110.65 83
1110.73 84
1110.81 85
1110.88 86
1110.96 86
1111.04 85
1111.11 83
1111.19 80
1111.27 78
1111.34 77
1111.42 77
1111.50 79
1111.57 81
1111.65 84
1111.73 87
1111.80 89
1111.88 90
1111.96 90
1112.03 89
1112.11 86
1112.18 84
1112.26 82
1112.34 80
1112.41 80
1112.49 80
1112.57 81
1112.64 83
1112.72 84
1112.80 85
1112.87 86
1112.95 87
1113.03 89
1113.10 90
1113.18 92
1113.26 93
1113.33 94
1113.41 95
1113.49 95
1113.56 94
1113.64 94
1113.72 93
1113.79 94
1113.87 95
1113.95 96
1114.02 97
1114.10 97
1114.18 97
1114.25 96
1114.33 95
1114.41 94
1114.48 94
1114.56 93
1114.64 93
1114.71 91
1114.79 88
1114.87 84
1114.94 80
1115.02 75
1115.10 71
1115.17 68
1115.25 66
1115.33 65
1115.40 65
1115.48 66
1115.56 67
1115.63 67
1115.71 68
1115.79 68
1115.86 68
1115.94 67
1116.02 65
1116.09 64
1116.17 63
1116.25 62
1116.32 63
1116.40 65
1116.48 68
1116.55 71
1116.63 74
1116.71 76
1116.78 76
1116.86 75
1116.94 73
1117.01 70
1117.09 67
1117.17 65
1117.24 63
1117.32 62
1117.40 61
1117.47 61
1117.55 62
1117.63 63
1117.70 65
1117.78 69
1117.86 73
1117.93 77
1118.01 82
1118.09 85
1118.16 88
1118.24 90
1118.32 89
1118.39 88
1118.47 86
1118.55 83
1118.62 79
1118.70 75
1118.78 70
1118.85 66
1118.93 62
1119.01 59
1119.08 56
1119.16 54
1119.24 52
1119.32 51
1119.39 50
1119.47 48
1119.55 47
1119.62 45
1119.70 44
1119.78 42
1119.85 41
1119.93 40
1120.01 40
1120.08 39
1120.16 38
1120.24 36
1120.31 34
1120.39 31
1120.47 29
1120.54 28
1120.62 27
1120.70 28
1120.77 29
1120.85 32
1120.93 34
1121.01 37
1121.08 38
1121.16 39
1121.24 39
1121.31 37
1121.39 34
1121.47 29
1121.54 25
1121.62 20
1121.70 15
1121.77 11
1121.85 9
1121.93 7
1122.00 5
1122.08 5
1122.16 4
1122.24 4
1122.31 3
1122.39 3
1122.47 3
1122.54 4
1122.62 5
1122.70 5
1122.77 6
1122.85 6
1122.93 6
1123.00 5
1123.08 3
1123.16 2
1123.24 1
1123.31 1
1123.39 1
1123.47 1
1123.54 3
1123.62 4
1123.70 6
1123.77 8
1123.85 10
1123.93 11
1124.00 11
1124.08 10
1124.16 10
1124.24 9
1124.31 8
1124.39 8
1124.47 8
1124.54 7
1124.62 6
1124.70 5
1124.77 3
1124.85 2
1124.93 0
1125.01 0
1125.08 0
1125.16 0
1125.24 0
1125.31 0
1125.39 0
1125.47 0
1125.54 0
1125.62 0
1125.70 1
1125.78 2
1125.85 3
1125.93 3
1126.01 3
1126.08 2
1126.16 1
1126.24 0
1126.31 0
1126.39 0
1126.47 1
1126.55 3
1126.62 6
1126.70 8
1126.78 9
1126.85 10
1126.93 10
1127.01 9
1127.09 7
1127.16 6
1127.24 4
1127.32 4
1127.39 4
1127.47 5
1127.55 6
1127.62 7
1127.70 7
1127.78 8
1127.86 7
1127.93 5
1128.01 3
1128.09 1
1128.16 0
1128.24 0
1128.32 0
1128.40 0
1128.47 0
1128.55 0
1128.63 2
1128.70 4
1128.78 7
1128.86 9
1128.94 10
1129.01 11
1129.09 12
1129.17 12
1129.24 12
1129.32 13
1129.40 15
1129.48 18
1129.55 21
1129.63 25
1129.71 30
1129.78 35
1129.86 41
1129.94 48
1130.02 57
1130.09 67
1130.17 79
1130.25 92
1130.32 106
1130.40 121
1130.48 135
1130.56 147
1130.63 157
1130.71 164
1130.79 169
1130.86 171
1130.94 171
1131.02 169
1131.10 166
1131.17 163
1131.25 160
1131.33 158
1131.40 158
1131.48 159
1131.56 163
1131.64 169
1131.71 177
1131.79 187
1131.87 198
1131.95 210
1132.02 222
1132.10 235
1132.18 247
1132.25 259
1132.33 269
1132.41 277
1132.49 282
1132.56 286
1132.64 287
1132.72 288
1132.80 288
1132.87 288
1132.95 287
1133.03 286
1133.10 284
1133.18 282
1133.26 278
1133.34 274
1133.41 269
1133.49 266
1133.57 262
1133.65 259
1133.72 255
1133.80 251
1133.88 246
1133.95 241
1134.03 235
1134.11 230
1134.19 225
1134.26 220
1134.34 216
1134.42 212
1134.50 208
1134.57 204
1134.65 200
1134.73 196
1134.80 194
1134.88 194
1134.96 194
1135.04 194
1135.11 193
1135.19 191
1135.27 188
1135.35 184
1135.42 179
1135.50 175
1135.58 171
1135.66 168
1135.73 165
1135.81 161
1135.89 156
1135.96 151
1136.04 145
1136.12 139
1136.20 133
1136.27 129
1136.35 125
1136.43 123
1136.51 120
1136.58 119
1136.66 117
1136.74 116
1136.82 115
1136.89 114
1136.97 114
1137.05 114
1137.13 115
1137.20 116
1137.28 117
1137.36 117
1137.44 115
1137.51 113
1137.59 110
1137.67 106
1137.74 102
1137.82 98
1137.90 94
1137.98 91
1138.05 89
1138.13 88
1138.21 86
1138.29 84
1138.36 82
1138.44 79
1138.52 76
1138.60 72
1138.67 68
1138.75 64
1138.83 60
1138.91 57
1138.98 54
1139.06 52
1139.14 50
1139.22 48
1139.29 46
1139.37 43
1139.45 40
1139.53 37
1139.60 35
1139.68 32
1139.76 30
1139.84 29
1139.91 27
1139.99 26
1140.07 25
1140.15 23
1140.22 22
1140.30 21
1140.38 20
1140.46 20
1140.53 19
1140.61 19
1140.69 18
1140.77 17
1140.84 15
1140.92 12
1141.00 9
1141.08 6
1141.15 3
1141.23 0
1141.31 0
1141.39 0
1141.46 0
1141.54 0
1141.62 0
1141.70 0
1141.77 0
1141.85 0
1141.93 2
1142.01 4
1142.08 7
1142.16 9
1142.24 11
1142.32 12
1142.40 13
1142.47 13
1142.55 13
1142.63 11
1142.71 9
1142.78 7
1142.86 4
1142.94 0
1143.02 0
1143.09 0
1143.17 0
1143.25 0
1143.33 2
1143.40 6
1143.48 11
1143.56 15
1143.64 19
1143.71 21
1143.79 22
1143.87 23
1143.95 23
1144.03 23
1144.10 23
1144.18 24
1144.26 24
1144.34 23
1144.41 23
1144.49 23
1144.57 23
1144.65 23
1144.72 24
1144.80 23
1144.88 22
1144.96 20
1145.03 18
1145.11 15
1145.19 12
1145.27 11
1145.35 11
1145.42 13
1145.50 16
1145.58 20
1145.66 25
1145.73 31
1145.81 37
1145.89 43
1145.97 50
1146.04 57
1146.12 65
1146.20 73
1146.28 82
1146.36 90
1146.43 97
1146.51 103
1146.59 107
1146.67 110
1146.74 112
1146.82 115
1146.90 117
1146.98 121
1147.06 125
1147.13 130
1147.21 136
1147.29 143
1147.37 149
1147.44 156
1147.52 163
1147.60 171
1147.68 181
1147.75 193
1147.83 208
1147.91 224
1147.99 243
1148.07 262
1148.14 280
1148.22 297
1148.30 313
1148.38 326
1148.45 337
1148.53 347
1148.61 355
1148.69 361
1148.77 366
1148.84 368
1148.92 368
1149.00 366
1149.08 363
1149.16 358
1149.23 354
1149.31 349
1149.39 346
1149.47 345
1149.54 345
1149.62 347
1149.70 350
1149.78 354
1149.86 359
1149.93 363
1150.01 366
1150.09 368
1150.17 369
1150.24 369
1150.32 368
1150.40 367
1150.48 365
1150.56 361
1150.63 356
1150.71 349
1150.79 340
1150.87 330
1150.95 319
1151.02 310
1151.10 301
1151.18 293
1151.26 286
1151.33 281
1151.41 277
1151.49 273
1151.57 270
1151.65 266
1151.72 263
1151.80 260
1151.88 257
1151.96 252
1152.04 247
1152.11 241
1152.19 233
1152.27 224
1152.35 216
1152.43 207
1152.50 201
1152.58 197
1152.66 195
1152.74 195
1152.82 196
1152.89 198
1152.97 198
1153.05 198
1153.13 196
1153.20 192
1153.28 188
1153.36 185
1153.44 181
1153.52 178
1153.59 175
1153.67 172
1153.75 168
1153.83 163
1153.91 159
1153.98 154
1154.06 150
1154.14 147
1154.22 144
1154.30 142
1154.37 141
1154.45 139
1154.53 138
1154.61 137
1154.69 136
1154.76 136
1154.84 135
1154.92 135
1155.00 134
1155.08 131
1155.15 128
1155.23 123
1155.31 118
1155.39 112
1155.47 106
1155.54 100
1155.62 94
1155.70 88
1155.78 83
1155.86 78
1155.93 73
1156.01 69
1156.09 66
1156.17 63
1156.25 61
1156.33 58
1156.40 55
1156.48 52
1156.56 48
1156.64 43
1156.72 39
1156.79 35
1156.87 32
1156.95 29
1157.03 27
1157.11 25
1157.18 24
1157.26 23
1157.34 22
1157.42 22
1157.50 23
1157.57 25
1157.65 27
1157.73 28
1157.81 30
1157.89 30
1157.96 30
1158.04 28
1158.12 26
1158.20 23
1158.28 22
1158.36 22
1158.43 23
1158.51 24
1158.59 25
1158.67 26
1158.75 26
1158.82 25
1158.90 24
1158.98 23
1159.06 22
1159.14 22
1159.21 22
1159.29 23
1159.37 23
1159.45 23
1159.53 24
1159.61 24
1159.68 25
1159.76 25
1159.84 25
1159.92 25
1160.00 24
1160.07 24
1160.15 25
1160.23 26
1160.31 28
1160.39 30
1160.47 32
1160.54 33
1160.62 34
1160.70 32
1160.78 30
1160.86 26
1160.93 22
1161.01 19
1161.09 17
1161.17 16
1161.25 16
1161.33 18
1161.40 19
1161.48 21
1161.56 22
1161.64 23
1161.72 23
1161.80 22
1161.87 19
1161.95 17
1162.03 14
1162.11 10
1162.19 7
1162.26 5
1162.34 3
1162.42 3
1162.50 3
1162.58 3
1162.66 3
1162.73 3
1162.81 2
1162.89 0
1162.97 0
1163.05 0
1163.13 0
1163.20 0
1163.28 0
1163.36 0
1163.44 5
1163.52 12
1163.60 20
1163.67 28
1163.75 35
1163.83 41
1163.91 46
1163.99 50
1164.07 53
1164.14 56
1164.22 60
1164.30 62
1164.38 64
1164.46 66
1164.54 66
1164.61 66
1164.69 65
1164.77 65
1164.85 66
1164.93 68
1165.01 71
1165.08 75
1165.16 79
1165.24 83
1165.32 88
1165.40 95
1165.48 103
1165.55 114
1165.63 129
1165.71 146
1165.79 166
1165.87 188
1165.95 210
1166.02 232
1166.10 252
1166.18 270
1166.26 286
1166.34 300
1166.42 312
1166.49 325
1166.57 338
1166.65 352
1166.73 367
1166.81 381
1166.89 394
1166.96 404
1167.04 410
1167.12 411
1167.20 408
1167.28 402
1167.36 392
1167.44 381
1167.51 368
1167.59 355
1167.67 341
1167.75 328
1167.83 315
1167.91 303
1167.98 292
1168.06 283
1168.14 275
1168.22 267
1168.30 260
1168.38 252
1168.46 242
1168.53 231
1168.61 218
1168.69 205
1168.77 191
1168.85 176
1168.93 162
1169.00 148
1169.08 136
1169.16 125
1169.24 116
1169.32 109
1169.40 103
1169.48 100
1169.55 97
1169.63 95
1169.71 94
1169.79 93
1169.87 93
1169.95 93
1170.03 94
1170.10 94
1170.18 95
1170.26 95
1170.34 95
1170.42 95
1170.50 94
1170.57 94
1170.65 94
1170.73 94
1170.81 95
1170.89 95
1170.97 93
1171.05 91
1171.12 87
1171.20 81
1171.28 74
1171.36 67
1171.44 61
1171.52 57
1171.60 54
1171.67 54
1171.75 55
1171.83 57
1171.91 58
1171.99 59
1172.07 58
1172.15 56
1172.22 52
1172.30 48
1172.38 45
1172.46 42
1172.54 40
1172.62 40
1172.70 41
1172.77 43
1172.85 46
1172.93 49
1173.01 51
1173.09 51
1173.17 50
1173.25 47
1173.33 43
1173.40 40
1173.48 37
1173.56 36
1173.64 36
1173.72 37
1173.80 37
1173.88 38
1173.95 37
1174.03 35
1174.11 32
1174.19 30
1174.27 28
1174.35 26
1174.43 26
1174.50 26
1174.58 25
1174.66 24
1174.74 21
1174.82 16
1174.90 11
1174.98 6
1175.06 2
1175.13 0
1175.21 0
1175.29 0
1175.37 0
1175.45 0
1175.53 0
1175.61 0
1175.69 0
1175.76 0
1175.84 0
1175.92 0
1176.00 2
1176.08 6
1176.16 11
1176.24 16
1176.31 20
1176.39 23
1176.47 25
1176.55 24
1176.63 23
1176.71 21
1176.79 19
1176.87 18
1176.94 17
1177.02 17
1177.10 18
1177.18 19
1177.26 20
1177.34 21
1177.42 21
1177.50 21
1177.57 20
1177.65 19
1177.73 18
1177.81 18
1177.89 18
1177.97 20
1178.05 23
1178.13 27
1178.21 31
1178.28 35
1178.36 38
1178.44 41
1178.52 44
1178.60 45
1178.68 46
1178.76 46
1178.84 44
1178.91 41
1178.99 36
1179.07 31
1179.15 25
1179.23 20
1179.31 16
1179.39 13
1179.47 12
1179.54 13
1179.62 14
1179.70 15
1179.78 17
1179.86 19
1179.94 22
1180.02 25
1180.10 29
1180.18 34
1180.25 39
1180.33 44
1180.41 47
1180.49 50
1180.57 52
1180.65 54
1180.73 55
1180.81 57
1180.89 60
1180.96 64
1181.04 70
1181.12 78
1181.20 88
1181.28 99
1181.36 114
1181.44 131
1181.52 152
1181.60 178
1181.67 209
1181.75 246
1181.83 287
1181.91 332
1181.99 379
1182.07 425
1182.15 468
1182.23 507
1182.31 540
1182.38 568
1182.46 590
1182.54 607
1182.62 621
1182.70 632
1182.78 641
1182.86 649
1182.94 655
1183.02 659
1183.10 662
1183.17 663
1183.25 660
1183.33 653
1183.41 642
1183.49 629
1183.57 615
1183.65 600
1183.73 585
1183.81 572
1183.88 560
1183.96 548
1184.04 535
1184.12 521
1184.20 504
1184.28 485
1184.36 466
1184.44 446
1184.52 428
1184.60 411
1184.67 396
1184.75 382
1184.83 369
1184.91 355
1184.99 340
1185.07 325
1185.15 308
1185.23 291
1185.31 275
1185.39 261
1185.46 249
1185.54 240
1185.62 234
1185.70 229
1185.78 226
1185.86 224
1185.94 221
1186.02 218
1186.10 213
1186.18 206
1186.26 198
1186.33 189
1186.41 178
1186.49 167
1186.57 156
1186.65 145
1186.73 135
1186.81 125
1186.89 116
1186.97 108
1187.05 99
1187.13 91
1187.20 83
1187.28 77
1187.36 74
1187.44 72
1187.52 74
1187.60 77
1187.68 81
1187.76 85
1187.84 89
1187.92 92
1188.00 95
1188.07 97
1188.15 98
1188.23 99
1188.31 100
1188.39 100
1188.47 100
1188.55 99
1188.63 98
1188.71 97
1188.79 96
1188.87 96
1188.94 95
1189.02 94
1189.10 93
1189.18 92
1189.26 90
1189.34 87
1189.42 85
1189.50 83
1189.58 81
1189.66 79
1189.74 77
1189.82 74
1189.89 72
1189.97 69
1190.05 66
1190.13 64
1190.21 63
1190.29 61
1190.37 60
1190.45 59
1190.53 59
1190.61 58
1190.69 58
1190.77 58
1190.85 58
1190.92 58
1191.00 58
1191.08 57
1191.16 56
1191.24 55
1191.32 55
1191.40 55
1191.48 54
1191.56 54
1191.64 54
1191.72 53
1191.80 52
1191.88 51
1191.95 50
1192.03 50
1192.11 51
1192.19 53
1192.27 57
1192.35 60
1192.43 64
1192.51 66
1192.59 68
1192.67 67
1192.75 65
1192.83 62
1192.91 58
1192.98 55
1193.06 53
1193.14 52
1193.22 53
1193.30 55
1193.38 58
1193.46 61
1193.54 64
1193.62 68
1193.70 71
1193.78 76
1193.86 80
1193.94 85
1194.02 89
1194.10 92
1194.17 92
1194.25 90
1194.33 86
1194.41 81
1194.49 76
1194.57 71
1194.65 68
1194.73 68
1194.81 69
1194.89 72
1194.97 75
1195.05 77
1195.13 78
1195.21 77
1195.29 74
1195.36 69
1195.44 63
1195.52 57
1195.60 51
1195.68 45
1195.76 41
1195.84 38
1195.92 37
1196.00 38
1196.08 39
1196.16 41
1196.24 42
1196.32 43
1196.40 43
1196.48 41
1196.56 40
1196.63 37
1196.71 34
1196.79 32
1196.87 29
1196.95 27
1197.03 26
1197.11 26
1197.19 27
1197.27 29
1197.35 32
1197.43 35
1197.51 37
1197.59 37
1197.67 35
1197.75 32
1197.83 28
1197.91 23
1197.99 20
1198.06 19
1198.14 19
1198.22 21
1198.30 23
1198.38 24
1198.46 23
1198.54 20
1198.62 14
1198.70 7
1198.78 0
1198.86 0
1198.94 0
1199.02 0
1199.10 0
1199.18 0
1199.26 0
1199.34 0
1199.42 3
1199.50 7
1199.57 9
1199.65 11
1199.73 14
1199.81 17
1199.89 22
1199.97 29
1200.05 37
1200.13 44
1200.21 51
1200.29 56
1200.37 58
1200.45 56
1200.53 52
1200.61 45
1200.69 37
1200.77 27
1200.85 18
1200.93 10
1201.01 4
1201.09 2
1201.17 2
1201.24 5
1201.32 10
1201.40 16
1201.48 22
1201.56 26
1201.64 28
1201.72 27
1201.80 24
1201.88 20
1201.96 17
1202.04 14
1202.12 12
1202.20 12
1202.28 12
1202.36 13
1202.44 14
1202.52 14
1202.60 14
1202.68 14
1202.76 14
1202.84 15
1202.92 17
1203.00 21
1203.08 24
1203.15 28
1203.23 31
1203.31 33
1203.39 33
1203.47 30
1203.55 25
1203.63 19
1203.71 13
1203.79 8
1203.87 7
1203.95 8
1204.03 13
1204.11 21
1204.19 29
1204.27 38
1204.35 45
1204.43 49
1204.51 52
1204.59 52
1204.67 50
1204.75 49
1204.83 48
1204.91 48
1204.99 50
1205.07 53
1205.15 57
1205.23 61
1205.31 65
1205.39 68
1205.46 70
1205.54 71
1205.62 71
1205.70 73
1205.78 75
1205.86 81
1205.94 89
1206.02 102
1206.10 117
1206.18 135
1206.26 156
1206.34 176
1206.42 195
1206.50 212
1206.58 227
1206.66 240
1206.74 252
1206.82 264
1206.90 278
1206.98 297
1207.06 320
1207.14 348
1207.22 378
1207.30 410
1207.38 441
1207.46 470
1207.54 494
1207.62 513
1207.70 528
1207.78 539
1207.86 547
1207.94 555
1208.02 562
1208.10 568
1208.18 575
1208.26 580
1208.34 583
1208.42 584
1208.50 581
1208.58 577
1208.65 571
1208.73 566
1208.81 563
1208.89 561
1208.97 562
1209.05 563
1209.13 565
1209.21 566
1209.29 563
1209.37 558
1209.45 549
1209.53 537
1209.61 523
1209.69 509
1209.77 496
1209.85 485
1209.93 476
1210.01 468
1210.09 463
1210.17 458
1210.25 454
1210.33 450
1210.41 448
1210.49 447
1210.57 448
1210.65 451
1210.73 454
1210.81 457
1210.89 457
1210.97 454
1211.05 447
1211.13 437
1211.21 425
1211.29 412
1211.37 398
1211.45 385
1211.53 371
1211.61 358
1211.69 344
1211.77 330
1211.85 315
1211.93 300
1212.01 286
1212.09 272
1212.17 259
1212.25 247
1212.33 236
1212.41 226
1212.49 217
1212.57 210
1212.65 203
1212.73 198
1212.81 193
1212.89 190
1212.97 187
1213.05 186
1213.13 185
1213.21 183
1213.29 180
1213.37 174
1213.45 166
1213.53 154
1213.61 141
1213.69 128
1213.77 115
1213.85 105
1213.93 97
1214.01 92
1214.09 89
1214.17 87
1214.25 85
1214.33 83
1214.41 81
1214.49 79
1214.57 77
1214.65 74
1214.73 72
1214.81 69
1214.89 65
1214.97 63
1215.05 61
1215.13 60
1215.21 61
1215.29 63
1215.37 65
1215.45 67
1215.53 68
1215.61 67
1215.69 64
1215.77 59
1215.85 53
1215.93 47
1216.01 42
1216.09 38
1216.17 35
1216.25 35
1216.33 36
1216.41 38
1216.49 41
1216.57 43
1216.65 45
1216.73 47
1216.81 47
1216.89 47
1216.97 47
1217.05 46
1217.13 45
1217.21 43
1217.29 41
1217.37 38
1217.45 35
1217.53 32
1217.61 30
1217.69 28
1217.77 29
1217.85 31
1217.93 34
1218.01 38
1218.09 42
1218.17 44
1218.25 45
1218.33 43
1218.41 39
1218.49 34
1218.57 27
1218.65 20
1218.73 13
1218.81 6
1218.89 1
1218.97 0
1219.05 0
1219.13 0
1219.21 0
1219.29 0
1219.37 0
1219.45 2
1219.53 5
1219.61 7
1219.69 8
1219.77 6
1219.85 4
1219.93 1
1220.01 0
1220.09 1
1220.17 5
1220.25 13
1220.33 22
1220.41 32
1220.49 41
1220.57 49
1220.65 56
1220.74 62
1220.82 68
1220.90 74
1220.98 79
1221.06 83
1221.14 85
1221.22 83
1221.30 78
1221.38 71
1221.46 62
1221.54 54
1221.62 47
1221.70 44
1221.78 43
1221.86 45
1221.94 48
1222.02 51
1222.10 55
1222.18 58
1222.26 62
1222.34 65
1222.42 69
1222.50 72
1222.58 74
1222.66 74
1222.74 74
1222.82 72
1222.90 71
1222.98 71
1223.06 74
1223.14 79
1223.22 86
1223.30 94
1223.38 101
1223.46 107
1223.54 109
1223.62 109
1223.70 106
1223.78 104
1223.86 102
1223.95 103
1224.03 107
1224.11 114
1224.19 125
1224.27 137
1224.35 149
1224.43 160
1224.51 168
1224.59 173
1224.67 175
1224.75 174
1224.83 170
1224.91 163
1224.99 155
1225.07 146
1225.15 137
1225.23 128
1225.31 122
1225.39 119
1225.47 118
1225.55 120
1225.63 124
1225.71 129
1225.79 134
1225.87 140
1225.95 145
1226.03 152
1226.11 159
1226.19 169
1226.28 179
1226.36 191
1226.44 204
1226.52 216
1226.60 227
1226.68 237
1226.76 245
1226.84 251
1226.92 254
1227.00 254
1227.08 251
1227.16 247
1227.24 241
1227.32 235
1227.40 230
1227.48 226
1227.56 225
1227.64 224
1227.72 223
1227.80 222
1227.88 219
1227.96 214
1228.04 207
1228.12 199
1228.21 189
1228.29 179
1228.37 171
1228.45 163
1228.53 158
1228.61 154
1228.69 153
1228.77 154
1228.85 155
1228.93 158
1229.01 159
1229.09 160
1229.17 158
1229.25 154
1229.33 148
1229.41 141
1229.49 133
1229.57 126
1229.65 120
1229.73 115
1229.81 112
1229.90 109
1229.98 107
1230.06 105
1230.14 104
1230.22 104
1230.30 103
1230.38 104
1230.46 106
1230.54 109
1230.62 112
1230.70 115
1230.78 116
1230.86 116
1230.94 113
1231.02 108
1231.10 102
1231.18 95
1231.26 87
1231.34 79
1231.42 72
1231.51 64
1231.59 58
1231.67 52
1231.75 47
1231.83 43
1231.91 41
1231.99 40
1232.07 42
1232.15 45
1232.23 50
1232.31 56
1232.39 61
1232.47 65
1232.55 67
1232.63 67
1232.71 63
1232.79 58
1232.88 51
1232.96 45
1233.04 40
1233.12 37
1233.20 36
1233.28 36
1233.36 38
1233.44 40
1233.52 42
1233.60 45
1233.68 47
1233.76 49
1233.84 52
1233.92 54
1234.00 56
1234.08 57
1234.17 58
1234.25 59
1234.33 59
1234.41 60
1234.49 60
1234.57 61
1234.65 62
1234.73 63
1234.81 64
1234.89 66
1234.97 67
1235.05 67
1235.13 67
1235.21 66
1235.29 64
1235.38 61
1235.46 57
1235.54 53
1235.62 47
1235.70 41
1235.78 33
1235.86 25
1235.94 17
1236.02 7
1236.10 0
1236.18 0
1236.26 0
1236.34 0
1236.42 0
1236.50 0
1236.59 0
1236.67 0
1236.75 2
1236.83 12
1236.91 21
1236.99 29
1237.07 35
1237.15 39
1237.23 40
1237.31 40
1237.39 38
1237.47 36
1237.55 34
1237.64 32
1237.72 31
1237.80 29
1237.88 28
1237.96 26
1238.04 25
1238.12 26
1238.20 28
1238.28 33
1238.36 39
1238.44 47
1238.52 55
1238.60 62
1238.69 66
1238.77 68
1238.85 66
1238.93 64
1239.01 61
1239.09 59
1239.17 60
1239.25 63
1239.33 67
1239.41 71
1239.49 74
1239.57 75
1239.65 73
1239.74 69
1239.82 63
1239.90 56
1239.98 50
1240.06 46
1240.14 44
1240.22 44
1240.30 45
1240.38 46
1240.46 47
1240.54 46
1240.62 43
1240.71 38
1240.79 32
1240.87 25
1240.95 19
1241.03 13
1241.11 9
1241.19 7
1241.27 6
1241.35 6
1241.43 8
1241.51 9
1241.60 12
1241.68 14
1241.76 18
1241.84 22
1241.92 26
1242.00 30
1242.08 33
1242.16 35
1242.24 36
1242.32 35
1242.40 33
1242.49 30
1242.57 26
1242.65 23
1242.73 21
1242.81 20
1242.89 19
1242.97 17
1243.05 15
1243.13 13
1243.21 12
1243.29 11
1243.38 13
1243.46 17
1243.54 23
1243.62 30
1243.70 36
1243.78 41
1243.86 43
1243.94 43
1244.02 41
1244.10 37
1244.18 34
1244.27 31
1244.35 29
1244.43 29
1244.51 29
1244.59 31
1244.67 34
1244.75 40
1244.83 47
1244.91 56
1244.99 65
1245.08 75
1245.16 83
1245.24 89
1245.32 94
1245.40 97
1245.48 99
1245.56 100
1245.64 101
1245.72 101
1245.80 101
1245.89 101
1245.97 102
1246.05 103
1246.13 105
1246.21 108
1246.29 112
1246.37 116
1246.45 120
1246.53 124
1246.62 127
1246.70 131
1246.78 134
1246.86 138
1246.94 140
1247.02 142
1247.10 143
1247.18 142
1247.26 140
1247.34 138
1247.43 136
1247.51 136
1247.59 139
1247.67 148
1247.75 160
1247.83 176
1247.91 193
1247.99 210
1248.07 223
1248.16 230
1248.24 231
1248.32 226
1248.40 217
1248.48 207
1248.56 197
1248.64 191
1248.72 189
1248.80 190
1248.89 194
1248.97 199
1249.05 203
1249.13 206
1249.21 207
1249.29 208
1249.37 208
1249.45 209
1249.53 211
1249.62 216
1249.70 224
1249.78 233
1249.86 244
1249.94 254
1250.02 263
1250.10 270
1250.18 274
1250.26 274
1250.35 271
1250.43 264
1250.51 253
1250.59 241
1250.67 229
1250.75 219
1250.83 214
1250.91 213
1251.00 218
1251.08 227
1251.16 240
1251.24 252
1251.32 261
1251.40 266
1251.48 266
1251.56 262
1251.64 255
1251.73 249
1251.81 245
1251.89 244
1251.97 247
1252.05 252
1252.13 257
1252.21 260
1252.29 259
1252.38 254
1252.46 246
1252.54 236
1252.62 226
1252.70 219
1252.78 216
1252.86 216
1252.94 221
1253.03 227
1253.11 234
1253.19 240
1253.27 245
1253.35 249
1253.43 251
1253.51 253
1253.59 255
1253.68 258
1253.76 262
1253.84 265
1253.92 267
1254.00 266
1254.08 264
1254.16 258
1254.24 250
1254.33 240
1254.41 229
1254.49 218
1254.57 210
1254.65 204
1254.73 203
1254.81 205
1254.90 210
1254.98 217
1255.06 224
1255.14 229
1255.22 232
1255.30 231
1255.38 228
1255.46 223
1255.55 217
1255.63 212
1255.71 209
1255.79 207
1255.87 206
1255.95 206
1256.03 207
1256.12 208
1256.20 208
1256.28 209
1256.36 210
1256.44 210
1256.52 209
1256.60 208
1256.68 206
1256.77 204
1256.85 202
1256.93 199
1257.01 197
1257.09 194
1257.17 190
1257.25 183
1257.34 174
1257.42 163
1257.50 150
1257.58 137
1257.66 125
1257.74 115
1257.82 109
1257.91 106
1257.99 105
1258.07 105
1258.15 106
1258.23 106
1258.31 104
1258.39 101
1258.48 96
1258.56 91
1258.64 86
1258.72 82
1258.80 80
1258.88 77
1258.96 75
1259.05 74
1259.13 72
1259.21 69
1259.29 66
1259.37 64
1259.45 61
1259.53 58
1259.62 56
1259.70 52
1259.78 49
1259.86 45
1259.94 42
1260.02 40
1260.10 39
1260.19 41
1260.27 46
1260.35 53
1260.43 60
1260.51 68
1260.59 75
1260.68 79
1260.76 79
1260.84 77
1260.92 72
1261.00 66
1261.08 60
1261.16 55
1261.25 52
1261.33 49
1261.41 47
1261.49 43
1261.57 39
1261.65 33
1261.74 26
1261.82 17
1261.90 9
1261.98 0
1262.06 0
1262.14 0
1262.22 0
1262.31 0
1262.39 0
1262.47 0
1262.55 0
1262.63 0
1262.71 9
1262.80 21
1262.88 33
1262.96 45
1263.04 56
1263.12 67
1263.20 77
1263.28 86
1263.37 95
1263.45 104
1263.53 113
1263.61 122
1263.69 131
1263.77 142
1263.86 153
1263.94 164
1264.02 175
1264.10 185
1264.18 194
1264.26 205
1264.35 217
1264.43 232
1264.51 250
1264.59 270
1264.67 290
1264.75 309
1264.84 324
1264.92 333
1265.00 338
1265.08 339
1265.16 336
1265.24 332
1265.33 327
1265.41 322
1265.49 318
1265.57 314
1265.65 308
1265.73 303
1265.82 299
1265.90 296
1265.98 294
1266.06 295
1266.14 297
1266.22 300
1266.31 302
1266.39 302
1266.47 299
1266.55 294
1266.63 288
1266.71 282
1266.80 276
1266.88 272
1266.96 270
1267.04 272
1267.12 276
1267.20 283
1267.29 290
1267.37 299
1267.45 308
1267.53 317
1267.61 324
1267.69 330
1267.78 334
1267.86 335
1267.94 333
1268.02 330
1268.10 324
1268.18 316
1268.27 308
1268.35 299
1268.43 290
1268.51 282
1268.59 276
1268.68 272
1268.76 271
1268.84 273
1268.92 279
1269.00 288
1269.08 300
1269.17 313
1269.25 325
1269.33 337
1269.41 347
1269.49 355
1269.57 360
1269.66 364
1269.74 366
1269.82 368
1269.90 368
1269.98 368
1270.07 368
1270.15 366
1270.23 362
1270.31 357
1270.39 351
1270.47 343
1270.56 337
1270.64 332
1270.72 329
1270.80 329
1270.88 333
1270.97 339
1271.05 347
1271.13 356
1271.21 366
1271.29 373
1271.37 379
1271.46 381
1271.54 381
1271.62 378
1271.70 372
1271.78 364
1271.87 355
1271.95 345
1272.03 334
1272.11 323
1272.19 312
1272.28 300
1272.36 287
1272.44 275
1272.52 264
1272.60 255
1272.68 248
1272.77 243
1272.85 242
1272.93 241
1273.01 241
1273.09 239
1273.18 235
1273.26 228
1273.34 217
1273.42 204
1273.50 189
1273.59 172
1273.67 156
1273.75 140
1273.83 126
1273.91 115
1274.00 107
1274.08 102
1274.16 100
1274.24 99
1274.32 98
1274.40 96
1274.49 91
1274.57 85
1274.65 78
1274.73 70
1274.81 62
1274.90 56
1274.98 49
1275.06 43
1275.14 37
1275.22 31
1275.31 27
1275.39 25
1275.47 26
1275.55 30
1275.63 37
1275.72 44
1275.80 52
1275.88 59
1275.96 65
1276.04 69
1276.13 72
1276.21 74
1276.29 75
1276.37 77
1276.45 78
1276.54 79
1276.62 81
1276.70 84
1276.78 86
1276.86 89
1276.95 91
1277.03 91
1277.11 91
1277.19 89
1277.27 86
1277.36 81
1277.44 74
1277.52 67
1277.60 58
1277.68 50
1277.77 44
1277.85 40
1277.93 39
1278.01 41
1278.09 44
1278.18 49
1278.26 52
1278.34 53
1278.42 51
1278.51 44
1278.59 34
1278.67 21
1278.75 7
1278.83 0
1278.92 0
1279.00 0
1279.08 0
1279.16 0
1279.24 0
1279.33 0
1279.41 0
1279.49 11
1279.57 21
1279.65 29
1279.74 34
1279.82 37
1279.90 39
1279.98 41
1280.07 45
1280.15 49
1280.23 54
1280.31 58
1280.39 62
1280.48 65
1280.56 67
1280.64 69
1280.72 71
1280.80 74
1280.89 77
1280.97 81
1281.05 83
1281.13 86
1281.22 89
1281.30 93
1281.38 100
1281.46 111
1281.54 124
1281.63 139
1281.71 155
1281.79 170
1281.87 183
1281.95 192
1282.04 198
1282.12 201
1282.20 201
1282.28 199
1282.37 194
1282.45 190
1282.53 186
1282.61 186
1282.69 189
1282.78 198
1282.86 211
1282.94 226
1283.02 242
1283.11 256
1283.19 267
1283.27 273
1283.35 274
1283.43 272
1283.52 267
1283.60 261
1283.68 253
1283.76 246
1283.85 238
1283.93 231
1284.01 224
1284.09 220
1284.17 220
1284.26 222
1284.34 228
1284.42 238
1284.50 251
1284.59 266
1284.67 281
1284.75 297
1284.83 312
1284.92 326
1285.00 339
1285.08 351
1285.16 362
1285.24 372
1285.33 379
1285.41 385
1285.49 387
1285.57 387
1285.66 385
1285.74 382
1285.82 379
1285.90 377
1285.99 378
1286.07 380
1286.15 385
1286.23 391
1286.31 398
1286.40 405
1286.48 411
1286.56 415
1286.64 416
1286.73 414
1286.81 410
1286.89 405
1286.97 401
1287.06 398
1287.14 397
1287.22 397
1287.30 399
1287.38 401
1287.47 404
1287.55 406
1287.63 407
1287.71 408
1287.80 408
1287.88 407
1287.96 405
1288.04 399
1288.13 389
1288.21 377
1288.29 363
1288.37 349
1288.46 336
1288.54 326
1288.62 320
1288.70 317
1288.79 315
1288.87 313
1288.95 310
1289.03 304
1289.11 297
1289.20 287
1289.28 276
1289.36 265
1289.44 254
1289.53 245
1289.61 238
1289.69 233
1289.77 230
1289.86 228
1289.94 228
1290.02 227
1290.10 223
1290.19 217
1290.27 208
1290.35 197
1290.43 184
1290.52 170
1290.60 155
1290.68 142
1290.76 131
1290.85 122
1290.93 115
1291.01 109
1291.09 103
1291.18 96
1291.26 88
1291.34 77
1291.42 65
1291.51 52
1291.59 38
1291.67 26
1291.75 17
1291.84 11
1291.92 7
1292.00 7
1292.08 9
1292.17 14
1292.25 20
1292.33 27
1292.41 34
1292.50 42
1292.58 49
1292.66 54
1292.74 58
1292.83 61
1292.91 63
1292.99 65
1293.07 67
1293.16 70
1293.24 75
1293.32 80
1293.40 86
1293.49 92
1293.57 96
1293.65 99
1293.73 99
1293.82 96
1293.90 92
1293.98 85
1294.06 78
1294.15 71
1294.23 66
1294.31 63
1294.39 63
1294.48 65
1294.56 70
1294.64 77
1294.73 86
1294.81 96
1294.89 106
1294.97 116
1295.06 126
1295.14 134
1295.22 139
1295.30 141
1295.39 140
1295.47 136
1295.55 131
1295.63 126
1295.72 124
1295.80 124
1295.88 128
1295.96 137
1296.05 148
1296.13 161
1296.21 173
1296.30 185
1296.38 194
1296.46 201
1296.54 207
1296.63 212
1296.71 218
1296.79 224
1296.87 230
1296.96 235
1297.04 238
1297.12 239
1297.20 238
1297.29 236
1297.37 234
1297.45 234
1297.54 236
1297.62 242
1297.70 250
1297.78 259
1297.87 268
1297.95 276
1298.03 283
1298.11 287
1298.20 289
1298.28 289
1298.36 288
1298.44 287
1298.53 285
1298.61 283
1298.69 280
1298.78 276
1298.86 272
1298.94 267
1299.02 261
1299.11 255
1299.19 249
1299.27 245
1299.35 241
1299.44 237
1299.52 235
1299.60 233
1299.69 233
1299.77 234
1299.85 238
1299.93 243
1300.02 251
1300.10 259
1300.18 267
1300.27 273
1300.35 276
1300.43 275
1300.51 271
1300.60 265
1300.68 258
1300.76 252
1300.84 248
1300.93 249
1301.01 252
1301.09 259
1301.18 266
1301.26 274
1301.34 281
1301.42 285
1301.51 285
1301.59 283
1301.67 279
1301.76 274
1301.84 271
1301.92 270
1302.00 272
1302.09 278
1302.17 287
1302.25 298
1302.34 308
1302.42 318
1302.50 325
1302.58 329
1302.67 330
1302.75 328
1302.83 325
1302.92 321
1303.00 318
1303.08 314
1303.16 311
1303.25 308
1303.33 303
1303.41 296
1303.50 286
1303.58 273
1303.66 257
1303.74 239
1303.83 220
1303.91 203
1303.99 188
1304.08 177
1304.16 171
1304.24 169
1304.32 171
1304.41 176
1304.49 183
1304.57 188
1304.66 193
1304.74 195
1304.82 194
1304.90 190
1304.99 183
1305.07 175
1305.15 166
1305.24 156
1305.32 146
1305.40 135
1305.48 124
1305.57 113
1305.65 100
1305.73 88
1305.82 76
1305.90 65
1305.98 55
1306.07 47
1306.15 40
1306.23 32
1306.31 24
1306.40 14
1306.48 3
1306.56 0
1306.65 0
1306.73 0
1306.81 0
1306.90 0
1306.98 0
1307.06 0
1307.14 1
1307.23 13
1307.31 22
1307.39 29
1307.48 32
1307.56 32
1307.64 30
1307.73 27
1307.81 26
1307.89 27
1307.97 31
1308.06 37
1308.14 45
1308.22 54
1308.31 62
1308.39 68
1308.47 75
1308.56 81
1308.64 89
1308.72 99
1308.80 111
1308.89 126
1308.97 141
1309.05 156
1309.14 169
1309.22 179
1309.30 185
1309.39 187
1309.47 187
1309.55 185
1309.63 184
1309.72 183
1309.80 183
1309.88 184
1309.97 187
1310.05 191
1310.13 195
1310.22 201
1310.30 208
1310.38 217
1310.47 228
1310.55 241
1310.63 255
1310.72 269
1310.80 283
1310.88 297
1310.96 312
1311.05 328
1311.13 345
1311.21 362
1311.30 377
1311.38 389
1311.46 396
1311.55 397
1311.63 392
1311.71 384
1311.80 374
1311.88 365
1311.96 359
1312.05 356
1312.13 357
1312.21 359
1312.29 362
1312.38 363
1312.46 364
1312.54 363
1312.63 362
1312.71 361
1312.79 360
1312.88 360
1312.96 361
1313.04 361
1313.13 361
1313.21 360
1313.29 359
1313.38 359
1313.46 361
1313.54 364
1313.63 370
1313.71 377
1313.79 386
1313.87 394
1313.96 400
1314.04 401
1314.12 397
1314.21 388
1314.29 373
1314.37 355
1314.46 336
1314.54 318
1314.62 304
1314.71 296
1314.79 293
1314.87 294
1314.96 298
1315.04 303
1315.12 307
1315.21 308
1315.29 305
1315.37 297
1315.46 284
1315.54 270
1315.62 254
1315.71 241
1315.79 231
1315.87 226
1315.96 227
1316.04 232
1316.12 240
1316.21 249
1316.29 257
1316.37 264
1316.46 267
1316.54 267
1316.62 264
1316.71 260
1316.79 255
1316.87 250
1316.96 244
1317.04 238
1317.12 229
1317.21 217
1317.29 202
1317.37 187
1317.46 172
1317.54 160
1317.62 155
1317.71 156
1317.79 164
1317.87 178
1317.96 193
1318.04 209
1318.12 222
1318.21 231
1318.29 236
1318.37 237
1318.46 237
1318.54 235
1318.62 234
1318.71 233
1318.79 233
1318.87 233
1318.96 233
1319.04 232
1319.12 230
1319.21 228
1319.29 227
1319.37 226
1319.46 228
1319.54 232
1319.62 237
1319.71 242
1319.79 245
1319.87 247
1319.96 245
1320.04 242
1320.12 238
1320.21 233
1320.29 230
1320.37 228
1320.46 227
1320.54 227
1320.62 228
1320.71 228
1320.79 227
1320.87 224
1320.96 220
1321.04 214
1321.12 206
1321.21 197
1321.29 186
1321.37 174
1321.46 164
1321.54 155
1321.62 149
1321.71 145
1321.79 145
1321.87 147
1321.96 150
1322.04 152
1322.12 154
1322.21 154
1322.29 153
1322.38 151
1322.46 149
1322.54 147
1322.63 147
1322.71 149
1322.79 150
1322.88 152
1322.96 152
1323.04 153
1323.13 153
1323.21 153
1323.29 156
1323.38 161
1323.46 168
1323.54 177
1323.63 186
1323.71 193
1323.79 196
1323.88 194
1323.96 188
1324.05 179
1324.13 168
1324.21 157
1324.30 149
1324.38 145
1324.46 147
1324.55 153
1324.63 164
1324.71 177
1324.80 190
1324.88 204
1324.96 216
1325.05 227
1325.13 236
1325.21 244
1325.30 251
1325.38 256
1325.47 258
1325.55 258
1325.63 255
1325.72 248
1325.80 239
1325.88 229
1325.97 219
1326.05 213
1326.13 211
1326.22 215
1326.30 226
1326.39 242
1326.47 263
1326.55 284
1326.64 305
1326.72 323
1326.80 337
1326.89 347
1326.97 353
1327.05 358
1327.14 361
1327.22 364
1327.30 368
1327.39 373
1327.47 379
1327.56 386
1327.64 393
1327.72 399
1327.81 402
1327.89 402
1327.97 400
1328.06 396
1328.14 392
1328.22 389
1328.31 390
1328.39 393
1328.48 399
1328.56 407
1328.64 416
1328.73 425
1328.81 432
1328.89 437
1328.98 440
1329.06 440
1329.15 437
1329.23 434
1329.31 431
1329.40 428
1329.48 427
1329.56 428
1329.65 431
1329.73 434
1329.81 437
1329.90 437
1329.98 435
1330.07 428
1330.15 418
1330.23 406
1330.32 393
1330.40 380
1330.48 370
1330.57 362
1330.65 356
1330.74 352
1330.82 350
1330.90 350
1330.99 350
1331.07 352
1331.15 354
1331.24 356
1331.32 355
1331.41 352
1331.49 345
1331.57 335
1331.66 324
1331.74 311
1331.82 299
1331.91 289
1331.99 283
1332.08 278
1332.16 277
1332.24 276
1332.33 276
1332.41 275
1332.49 273
1332.58 269
1332.66 264
1332.75 257
1332.83 248
1332.91 239
1333.00 228
1333.08 217
1333.17 207
1333.25 198
1333.33 190
1333.42 185
1333.50 180
1333.58 177
1333.67 173
1333.75 169
1333.84 164
1333.92 159
1334.00 156
1334.09 154
1334.17 157
1334.25 163
1334.34 173
1334.42 187
1334.51 201
1334.59 215
1334.67 226
1334.76 233
1334.84 236
1334.93 236
1335.01 233
1335.09 230
1335.18 227
1335.26 226
1335.35 227
1335.43 229
1335.51 230
1335.60 230
1335.68 227
1335.76 222
1335.85 215
1335.93 208
1336.02 202
1336.10 199
1336.18 200
1336.27 204
1336.35 211
1336.44 220
1336.52 229
1336.60 237
1336.69 241
1336.77 242
1336.86 240
1336.94 235
1337.02 229
1337.11 223
1337.19 218
1337.28 215
1337.36 215
1337.44 216
1337.53 219
1337.61 222
1337.69 226
1337.78 229
1337.86 231
1337.95 231
1338.03 230
1338.11 228
1338.20 225
1338.28 221
1338.37 217
1338.45 214
1338.53 213
1338.62 214
1338.70 216
1338.79 220
1338.87 223
1338.95 227
1339.04 231
1339.12 235
1339.21 240
1339.29 246
1339.37 255
1339.46 265
1339.54 277
1339.63 289
1339.71 299
1339.79 307
1339.88 313
1339.96 317
1340.05 318
1340.13 317
1340.21 315
1340.30 311
1340.38 306
1340.47 300
1340.55 293
1340.63 286
1340.72 281
1340.80 279
1340.89 280
1340.97 286
1341.06 294
1341.14 304
1341.22 315
1341.31 325
1341.39 333
1341.48 339
1341.56 344
1341.64 346
1341.73 348
1341.81 350
1341.90 352
1341.98 353
1342.06 354
1342.15 353
1342.23 351
1342.32 346
1342.40 338
1342.48 328
1342.57 316
1342.65 305
1342.74 295
1342.82 286
1342.91 281
1342.99 277
1343.07 273
1343.16 270
1343.24 265
1343.33 258
1343.41 251
1343.49 243
1343.58 234
1343.66 227
1343.75 220
1343.83 213
1343.91 207
1344.00 202
1344.08 197
1344.17 195
1344.25 194
1344.34 195
1344.42 199
1344.50 203
1344.59 208
1344.67 212
1344.76 214
1344.84 215
1344.92 213
1345.01 209
1345.09 203
1345.18 196
1345.26 189
1345.35 183
1345.43 180
1345.51 178
1345.60 179
1345.68 180
1345.77 182
1345.85 181
1345.93 180
1346.02 177
1346.10 174
1346.19 172
1346.27 170
1346.36 170
1346.44 169
1346.52 169
1346.61 167
1346.69 164
1346.78 159
1346.86 153
1346.95 146
1347.03 138
1347.11 130
1347.20 120
1347.28 110
1347.37 99
1347.45 89
1347.54 78
1347.62 69
1347.70 62
1347.79 57
1347.87 53
1347.96 49
1348.04 46
1348.13 42
1348.21 39
1348.29 35
1348.38 31
1348.46 28
1348.55 26
1348.63 26
1348.72 26
1348.80 27
1348.88 28
1348.97 28
1349.05 25
1349.14 20
1349.22 13
1349.31 5
1349.39 0
1349.47 0
1349.56 0
1349.64 0
1349.73 6
1349.81 13
1349.90 17
1349.98 18
1350.06 14
1350.15 7
1350.23 0
1350.32 0
1350.40 0
1350.49 0
1350.57 0
1350.65 0
1350.74 0
1350.82 7
1350.91 15
1350.99 22
1351.08 27
1351.16 29
1351.25 27
1351.33 23
1351.41 17
1351.50 10
1351.58 3
1351.67 0
1351.75 0
1351.84 0
1351.92 0
1352.01 0
1352.09 0
1352.17 1
1352.26 1
1352.34 0
1352.43 0
1352.51 0
1352.60 1
1352.68 8
1352.76 19
1352.85 34
1352.93 54
1353.02 77
1353.10 102
1353.19 128
1353.27 152
1353.36 173
1353.44 191
1353.52 205
1353.61 215
1353.69 220
1353.78 220
1353.86 218
1353.95 213
1354.03 209
1354.12 207
1354.20 207
1354.28 212
1354.37 221
1354.45 231
1354.54 242
1354.62 250
1354.71 256
1354.79 260
1354.88 262
1354.96 264
1355.05 269
1355.13 279
1355.21 292
1355.30 309
1355.38 326
1355.47 343
1355.55 358
1355.64 369
1355.72 377
1355.81 381
1355.89 383
1355.97 385
1356.06 386
1356.14 388
1356.23 392
1356.31 397
1356.40 404
1356.48 413
1356.57 424
1356.65 436
1356.74 450
1356.82 464
1356.90 478
1356.99 490
1357.07 499
1357.16 507
1357.24 514
1357.33 520
1357.41 527
1357.50 534
1357.58 542
1357.67 549
1357.75 555
1357.84 560
1357.92 562
1358.00 562
1358.09 561
1358.17 558
1358.26 553
1358.34 546
1358.43 537
1358.51 526
1358.60 513
1358.68 499
1358.77 485
1358.85 472
1358.93 461
1359.02 451
1359.10 440
1359.19 429
1359.27 415
1359.36 399
1359.44 382
1359.53 367
1359.61 354
1359.70 346
1359.78 342
1359.87 343
1359.95 347
1360.04 351
1360.12 355
1360.20 356
1360.29 353
1360.37 346
1360.46 336
1360.54 322
1360.63 307
1360.71 290
1360.80 273
1360.88 257
1360.97 242
1361.05 229
1361.14 217
1361.22 206
1361.31 196
1361.39 188
1361.47 182
1361.56 177
1361.64 175
1361.73 174
1361.81 174
1361.90 174
1361.98 173
1362.07 170
1362.15 165
1362.24 159
1362.32 153
1362.41 147
1362.49 141
1362.58 135
1362.66 128
1362.75 120
1362.83 111
1362.91 100
1363.00 88
1363.08 75
1363.17 61
1363.25 47
1363.34 34
1363.42 21
1363.51 10
1363.59 2
1363.68 0
1363.76 0
1363.85 0
1363.93 0
1364.02 0
1364.10 8
1364.19 18
1364.27 28
1364.36 36
1364.44 41
1364.53 43
1364.61 42
1364.69 37
1364.78 32
1364.86 26
1364.95 22
1365.03 21
1365.12 24
1365.20 30
1365.29 37
1365.37 44
1365.46 47
1365.54 45
1365.63 38
1365.71 24
1365.80 8
1365.88 0
1365.97 0
1366.05 0
1366.14 0
1366.22 0
1366.31 0
1366.39 0
1366.48 0
1366.56 11
1366.65 21
1366.73 30
1366.82 37
1366.90 40
1366.99 40
1367.07 38
1367.16 35
1367.24 31
1367.32 29
1367.41 27
1367.49 27
1367.58 28
1367.66 28
1367.75 27
1367.83 24
1367.92 20
1368.00 15
1368.09 11
1368.17 8
1368.26 7
1368.34 9
1368.43 14
1368.51 20
1368.60 27
1368.68 35
1368.77 44
1368.85 52
1368.94 61
1369.02 70
1369.11 79
1369.19 87
1369.28 93
1369.36 97
1369.45 99
1369.53 100
1369.62 102
1369.70 104
1369.79 108
1369.87 114
1369.96 123
1370.04 133
1370.13 143
1370.21 153
1370.30 163
1370.38 171
1370.47 177
1370.55 182
1370.64 186
1370.72 191
1370.81 196
1370.89 201
1370.98 207
1371.06 214
1371.15 223
1371.23 232
1371.32 243
1371.40 255
1371.49 269
1371.57 284
1371.66 299
1371.74 314
1371.83 328
1371.91 339
1372.00 347
1372.08 352
1372.17 354
1372.25 356
1372.34 357
1372.42 359
1372.51 363
1372.59 369
1372.68 376
1372.76 385
1372.85 395
1372.93 407
1373.02 419
1373.10 432
1373.19 446
1373.27 461
1373.36 477
1373.44 493
1373.53 509
1373.61 525
1373.70 538
1373.78 549
1373.87 556
1373.95 558
1374.04 556
1374.12 552
1374.21 547
1374.29 541
1374.38 536
1374.46 533
1374.55 529
1374.63 524
1374.72 517
1374.80 507
1374.89 495
1374.97 481
1375.06 466
1375.14 451
1375.23 437
1375.32 424
1375.40 413
1375.49 406
1375.57 402
1375.66 402
1375.74 404
1375.83 408
1375.91 411
1376.00 411
1376.08 406
1376.17 396
1376.25 381
1376.34 361
1376.42 340
1376.51 320
1376.59 304
1376.68 295
1376.76 292
1376.85 296
1376.93 305
1377.02 316
1377.10 326
1377.19 332
1377.27 333
1377.36 326
1377.44 314
1377.53 299
1377.61 283
1377.70 267
1377.78 254
1377.87 245
1377.96 237
1378.04 231
1378.13 225
1378.21 218
1378.30 211
1378.38 204
1378.47 198
1378.55 194
1378.64 191
1378.72 189
1378.81 188
1378.89 186
1378.98 181
1379.06 175
1379.15 166
1379.23 157
1379.32 150
1379.40 144
1379.49 143
1379.57 144
1379.66 148
1379.75 154
1379.83 159
1379.92 161
1380.00 161
1380.09 159
1380.17 154
1380.26 148
1380.34 143
1380.43 138
1380.51 134
1380.60 130
1380.68 127
1380.77 123
1380.85 117
1380.94 111
1381.02 103
1381.11 95
1381.20 85
1381.28 73
1381.37 60
1381.45 45
1381.54 29
1381.62 13
1381.71 0
1381.79 0
1381.88 0
1381.96 0
1382.05 0
1382.13 0
1382.22 0
1382.30 0
1382.39 2
1382.48 5
1382.56 8
1382.65 13
1382.73 20
1382.82 29
1382.90 38
1382.99 47
1383.07 53
1383.16 57
1383.24 57
1383.33 54
1383.41 49
1383.50 42
1383.58 36
1383.67 31
1383.76 28
1383.84 28
1383.93 31
1384.01 36
1384.10 44
1384.18 51
1384.27 60
1384.35 68
1384.44 77
1384.52 85
1384.61 93
1384.69 99
1384.78 103
1384.87 103
1384.95 98
1385.04 91
1385.12 81
1385.21 71
1385.29 65
1385.38 63
1385.46 67
1385.55 77
1385.63 91
1385.72 107
1385.81 123
1385.89 137
1385.98 147
1386.06 153
1386.15 156
1386.23 155
1386.32 153
1386.40 149
1386.49 145
1386.57 141
1386.66 136
1386.75 132
1386.83 127
1386.92 121
1387.00 115
1387.09 108
1387.17 102
1387.26 96
1387.34 91
1387.43 87
1387.52 85
1387.60 84
1387.69 84
1387.77 82
1387.86 80
1387.94 75
1388.03 69
1388.11 64
1388.20 59
1388.28 57
1388.37 60
1388.46 66
1388.54 76
1388.63 90
1388.71 106
1388.80 122
1388.88 137
1388.97 151
1389.05 162
1389.14 170
1389.23 174
1389.31 175
1389.40 172
1389.48 165
1389.57 156
1389.65 144
1389.74 132
1389.82 120
1389.91 110
1390.00 103
1390.08 99
1390.17 99
1390.25 103
1390.34 108
1390.42 115
1390.51 122
1390.59 128
1390.68 130
1390.77 129
1390.85 125
1390.94 118
1391.02 111
1391.11 104
1391.19 98
1391.28 95
1391.37 93
1391.45 93
1391.54 92
1391.62 92
1391.71 92
1391.79 91
1391.88 90
1391.96 88
1392.05 87
1392.14 85
1392.22 81
1392.31 75
1392.39 68
1392.48 60
1392.56 50
1392.65 41
1392.74 32
1392.82 25
1392.91 20
1392.99 17
1393.08 17
1393.16 20
1393.25 26
1393.34 36
1393.42 46
1393.51 56
1393.59 62
1393.68 64
1393.76 62
1393.85 54
1393.94 44
1394.02 36
1394.11 31
1394.19 32
1394.28 40
1394.36 51
1394.45 66
1394.54 81
1394.62 94
1394.71 104
1394.79 110
1394.88 112
1394.96 111
1395.05 107
1395.14 101
1395.22 93
1395.31 84
1395.39 74
1395.48 65
1395.56 58
1395.65 53
1395.74 50
1395.82 48
1395.91 48
1395.99 48
1396.08 47
1396.16 46
1396.25 46
1396.34 45
1396.42 46
1396.51 48
1396.59 51
1396.68 55
1396.76 60
1396.85 65
1396.94 70
1397.02 72
1397.11 74
1397.19 73
1397.28 71
1397.37 66
1397.45 61
1397.54 55
1397.62 50
1397.71 47
1397.79 44
1397.88 43
1397.97 43
1398.05 45
1398.14 47
1398.22 49
1398.31 49
1398.40 49
1398.48 46
1398.57 40
1398.65 32
1398.74 23
1398.82 14
1398.91 6
1399.00 0
1399.08 0
1399.17 0
1399.25 0
1399.34 0
1399.43 0
1399.51 0
1399.60 0
1399.68 0
1399.77 0
1399.85 0
1399.94 0
1400.03 6
1400.11 13
1400.20 23
1400.28 32
1400.37 42
1400.46 49
1400.54 53
1400.63 54
1400.71 52
1400.80 47
1400.89 41
1400.97 35
1401.06 29
1401.14 25
1401.23 22
1401.32 22
1401.40 24
1401.49 27
1401.57 31
1401.66 34
1401.74 36
1401.83 35
1401.92 32
1402.00 26
1402.09 19
1402.17 12
1402.26 8
1402.35 7
1402.43 11
1402.52 19
1402.60 30
1402.69 41
1402.78 50
1402.86 56
1402.95 58
1403.03 58
1403.12 56
1403.21 54
1403.29 53
1403.38 53
1403.46 54
1403.55 55
1403.64 57
1403.72 58
1403.81 59
1403.89 59
1403.98 57
1404.07 54
1404.15 48
1404.24 39
1404.32 27
1404.41 14
1404.50 3
1404.58 0
1404.67 0
1404.75 0
1404.84 0
1404.93 6
1405.01 18
1405.10 29
1405.18 39
1405.27 45
1405.36 49
1405.44 49
1405.53 47
1405.61 43
1405.70 39
1405.79 35
1405.87 33
1405.96 32
1406.05 33
1406.13 37
1406.22 42
1406.30 49
1406.39 57
1406.48 64
1406.56 71
1406.65 76
1406.73 78
1406.82 76
1406.91 71
1406.99 63
1407.08 52
1407.16 40
1407.25 29
1407.34 19
1407.42 13
1407.51 10
1407.59 12
1407.68 18
1407.77 26
1407.85 35
1407.94 43
1408.03 49
1408.11 52
1408.20 53
1408.28 53
1408.37 52
1408.46 51
1408.54 52
1408.63 52
1408.71 52
1408.80 49
1408.89 43
1408.97 33
1409.06 21
1409.15 7
1409.23 0
1409.32 0
1409.40 0
1409.49 0
1409.58 0
1409.66 0
1409.75 0
1409.83 0
1409.92 1
1410.01 10
1410.09 21
1410.18 35
1410.27 52
1410.35 72
1410.44 94
1410.52 115
1410.61 136
1410.70 152
1410.78 161
1410.87 163
1410.96 156
1411.04 141
1411.13 119
1411.21 92
1411.30 64
1411.39 38
1411.47 16
1411.56 0
1411.65 0
1411.73 0
1411.82 0
1411.90 0
1411.99 0
1412.08 5
1412.16 13
1412.25 19
1412.34 23
1412.42 26
1412.51 28
1412.59 31
1412.68 36
1412.77 44
1412.85 55
1412.94 70
1413.03 87
1413.11 106
1413.20 125
1413.28 144
1413.37 162
1413.46 177
1413.54 189
1413.63 197
1413.72 202
1413.80 204
1413.89 205
1413.98 205
1414.06 206
1414.15 208
1414.23 208
1414.32 206
1414.41 201
1414.49 193
1414.58 182
1414.67 170
1414.75 159
1414.84 151
1414.92 147
1415.01 146
1415.10 146
1415.18 147
1415.27 146
1415.36 142
1415.44 134
1415.53 123
1415.62 110
1415.70 96
1415.79 83
1415.87 72
1415.96 64
1416.05 59
1416.13 59
1416.22 64
1416.31 72
1416.39 86
1416.48 102
1416.57 121
1416.65 140
1416.74 158
1416.82 174
1416.91 188
1417.00 197
1417.08 203
1417.17 205
1417.26 205
1417.34 203
1417.43 200
1417.52 198
1417.60 195
1417.69 194
1417.78 192
1417.86 190
1417.95 186
1418.03 180
1418.12 172
1418.21 163
1418.29 153
1418.38 145
1418.47 139
1418.55 135
1418.64 133
1418.73 132
1418.81 133
1418.90 133
1418.99 134
1419.07 136
1419.16 138
1419.25 139
1419.33 138
1419.42 133
1419.50 126
1419.59 114
1419.68 102
1419.76 89
1419.85 78
1419.94 70
1420.02 66
1420.11 63
1420.20 61
1420.28 58
1420.37 54
1420.46 48
1420.54 42
1420.63 37
1420.72 34
1420.80 34
1420.89 35
1420.98 39
1421.06 45
1421.15 53
1421.23 63
1421.32 75
1421.41 87
1421.49 99
1421.58 111
1421.67 119
1421.75 125
1421.84 126
1421.93 124
1422.01 120
1422.10 114
1422.19 107
1422.27 99
1422.36 92
1422.45 87
1422.53 82
1422.62 79
1422.71 78
1422.79 79
1422.88 81
1422.97 83
1423.05 86
1423.14 88
1423.23 90
1423.31 91
1423.40 92
1423.49 93
1423.57 94
1423.66 94
1423.75 94
1423.83 93
1423.92 92
1424.01 90
1424.09 89
1424.18 88
1424.27 88
1424.35 87
1424.44 86
1424.52 84
1424.61 82
1424.70 80
1424.78 78
1424.87 78
1424.96 78
1425.04 78
1425.13 79
1425.22 77
1425.30 72
1425.39 64
1425.48 53
1425.56 40
1425.65 27
1425.74 15
1425.82 7
1425.91 4
1426.00 4
1426.08 6
1426.17 10
1426.26 11
1426.34 10
1426.43 6
1426.52 0
1426.60 0
1426.69 0
1426.78 0
1426.87 0
1426.95 0
1427.04 0
1427.13 7
1427.21 13
1427.30 16
1427.39 16
1427.47 14
1427.56 10
1427.65 8
1427.73 8
1427.82 11
1427.91 19
1427.99 29
1428.08 40
1428.17 52
1428.25 63
1428.34 72
1428.43 81
1428.51 88
1428.60 94
1428.69 98
1428.77 101
1428.86 101
1428.95 98
1429.03 93
1429.12 85
1429.21 76
1429.29 65
1429.38 53
1429.47 42
1429.55 32
1429.64 24
1429.73 19
1429.81 17
1429.90 18
1429.99 19
1430.08 21
1430.16 21
1430.25 19
1430.34 16
1430.42 11
1430.51 5
1430.60 0
1430.68 0
1430.77 0
1430.86 0
1430.94 0
1431.03 0
1431.12 0
1431.20 0
1431.29 2
1431.38 11
1431.46 21
1431.55 29
1431.64 36
1431.72 42
1431.81 46
1431.90 49
1431.99 53
1432.07 58
1432.16 67
1432.25 78
1432.33 92
1432.42 108
1432.51 123
1432.59 137
1432.68 146
1432.77 149
1432.85 148
1432.94 144
1433.03 138
1433.11 134
1433.20 134
1433.29 137
1433.38 144
1433.46 154
1433.55 165
1433.64 174
1433.72 180
1433.81 183
1433.90 181
1433.98 175
1434.07 165
1434.16 154
1434.24 143
1434.33 133
1434.42 127
1434.51 122
1434.59 120
1434.68 120
1434.77 119
1434.85 119
1434.94 119
1435.03 119
1435.11 122
1435.20 127
1435.29 136
1435.38 146
1435.46 158
1435.55 169
1435.64 179
1435.72 186
1435.81 191
1435.90 193
1435.98 194
1436.07 194
1436.16 193
1436.24 192
1436.33 190
1436.42 189
1436.51 187
1436.59 183
1436.68 179
1436.77 173
1436.85 167
1436.94 160
1437.03 155
1437.11 150
1437.20 145
1437.29 141
1437.38 137
1437.46 130
1437.55 122
1437.64 111
1437.72 99
1437.81 87
1437.90 77
1437.99 69
1438.07 63
1438.16 60
1438.25 59
1438.33 58
1438.42 55
1438.51 51
1438.59 43
1438.68 34
1438.77 22
1438.86 10
1438.94 0
1439.03 0
1439.12 0
1439.20 0
1439.29 0
1439.38 6
1439.47 19
1439.55 36
1439.64 52
1439.73 68
1439.81 82
1439.90 93
1439.99 101
1440.07 106
1440.16 110
1440.25 113
1440.34 118
1440.42 123
1440.51 129
1440.60 134
1440.68 139
1440.77 139
1440.86 135
1440.95 124
1441.03 109
1441.12 90
1441.21 70
1441.29 51
1441.38 35
1441.47 25
1441.56 20
1441.64 18
1441.73 18
1441.82 18
1441.90 17
1441.99 13
1442.08 7
1442.17 0
1442.25 0
1442.34 0
1442.43 0
1442.51 0
1442.60 0
1442.69 0
1442.78 1
1442.86 10
1442.95 16
1443.04 19
1443.13 18
1443.21 14
1443.30 10
1443.39 6
1443.47 5
1443.56 7
1443.65 13
1443.74 21
1443.82 33
1443.91 47
1444.00 62
1444.08 79
1444.17 98
1444.26 116
1444.35 134
1444.43 150
1444.52 162
1444.61 171
1444.70 175
1444.78 174
1444.87 168
1444.96 157
1445.04 145
1445.13 132
1445.22 121
1445.31 115
1445.39 116
1445.48 123
1445.57 135
1445.66 151
1445.74 167
1445.83 182
1445.92 193
1446.00 200
1446.09 202
1446.18 200
1446.27 194
1446.35 186
1446.44 177
1446.53 168
1446.62 161
1446.70 156
1446.79 154
1446.88 155
1446.96 159
1447.05 165
1447.14 173
1447.23 182
1447.31 190
1447.40 196
1447.49 198
1447.58 195
1447.66 186
1447.75 172
1447.84 153
1447.93 132
1448.01 111
1448.10 93
1448.19 78
1448.27 67
1448.36 60
1448.45 58
1448.54 59
1448.62 62
1448.71 66
1448.80 72
1448.89 79
1448.97 87
1449.06 95
1449.15 104
1449.24 113
1449.32 122
1449.41 131
1449.50 137
1449.59 141
1449.67 141
1449.76 138
1449.85 133
1449.93 127
1450.02 122
1450.11 118
1450.20 116
1450.28 116
1450.37 119
1450.46 123
1450.55 130
1450.63 137
1450.72 145
1450.81 152
1450.90 160
1450.98 166
1451.07 170
1451.16 173
1451.25 174
1451.33 176
1451.42 178
1451.51 181
1451.60 184
1451.68 187
1451.77 190
1451.86 194
1451.95 198
1452.03 202
1452.12 206
1452.21 210
1452.30 213
1452.38 214
1452.47 213
1452.56 209
1452.65 204
1452.73 197
1452.82 189
1452.91 179
1453.00 168
1453.08 155
1453.17 140
1453.26 126
1453.35 114
1453.43 104
1453.52 99
1453.61 98
1453.70 101
1453.78 107
1453.87 113
1453.96 118
1454.05 120
1454.13 119
1454.22 116
1454.31 112
1454.40 108
1454.48 105
1454.57 104
1454.66 107
1454.75 115
1454.83 127
1454.92 142
1455.01 161
1455.10 180
1455.18 199
1455.27 213
1455.36 221
1455.45 222
1455.53 216
1455.62 207
1455.71 196
1455.80 187
1455.88 181
1455.97 180
1456.06 183
1456.15 189
1456.23 195
1456.32 200
1456.41 204
1456.50 206
1456.59 206
1456.67 205
1456.76 204
1456.85 206
1456.94 209
1457.02 216
1457.11 225
1457.20 236
1457.29 248
1457.37 260
1457.46 270
1457.55 277
1457.64 281
1457.72 281
1457.81 277
1457.90 270
1457.99 262
1458.07 255
1458.16 250
1458.25 249
1458.34 253
1458.43 260
1458.51 271
1458.60 282
1458.69 291
1458.78 294
1458.86 293
1458.95 288
1459.04 280
1459.13 273
1459.21 268
1459.30 267
1459.39 270
1459.48 275
1459.57 281
1459.65 285
1459.74 289
1459.83 292
1459.92 294
1460.00 297
1460.09 302
1460.18 308
1460.27 315
1460.35 323
1460.44 332
1460.53 341
1460.62 350
1460.71 360
1460.79 369
1460.88 378
1460.97 384
1461.06 388
1461.14 387
1461.23 383
1461.32 375
1461.41 365
1461.50 354
1461.58 342
1461.67 331
1461.76 320
1461.85 309
1461.93 299
1462.02 289
1462.11 279
1462.20 270
1462.29 260
1462.37 249
1462.46 237
1462.55 222
1462.64 206
1462.72 189
1462.81 174
1462.90 163
1462.99 157
1463.08 156
1463.16 160
1463.25 166
1463.34 172
1463.43 176
1463.51 177
1463.60 176
1463.69 172
1463.78 167
1463.87 161
1463.95 155
1464.04 149
1464.13 143
1464.22 136
1464.30 128
1464.39 118
1464.48 105
1464.57 89
1464.66 70
1464.74 50
1464.83 28
1464.92 9
1465.01 0
1465.10 0
1465.18 0
1465.27 0
1465.36 0
1465.45 0
1465.53 0
1465.62 0
1465.71 2
1465.80 9
1465.89 18
1465.97 27
1466.06 37
1466.15 45
1466.24 53
1466.33 59
1466.41 63
1466.50 64
1466.59 65
1466.68 66
1466.77 67
1466.85 69
1466.94 72
1467.03 75
1467.12 79
1467.20 82
1467.29 83
1467.38 83
1467.47 81
1467.56 76
1467.64 69
1467.73 60
1467.82 48
1467.91 36
1468.00 24
1468.08 14
1468.17 6
1468.26 1
1468.35 0
1468.44 0
1468.52 3
1468.61 6
1468.70 8
1468.79 9
1468.88 7
1468.96 4
1469.05 1
1469.14 0
1469.23 0
1469.32 0
1469.40 0
1469.49 0
1469.58 0
1469.67 0
1469.76 2
1469.84 6
1469.93 10
1470.02 12
1470.11 13
1470.20 13
1470.28 13
1470.37 13
1470.46 14
1470.55 18
1470.64 24
1470.72 34
1470.81 45
1470.90 57
1470.99 69
1471.08 77
1471.16 82
1471.25 83
1471.34 81
1471.43 78
1471.52 78
1471.60 83
1471.69 93
1471.78 108
1471.87 127
1471.96 146
1472.04 161
1472.13 170
1472.22 173
1472.31 169
1472.40 161
1472.48 153
1472.57 147
1472.66 148
1472.75 157
1472.84 173
1472.93 194
1473.01 218
1473.10 241
1473.19 260
1473.28 272
1473.37 278
1473.45 278
1473.54 273
1473.63 265
1473.72 256
1473.81 249
1473.89 243
1473.98 239
1474.07 236
1474.16 233
1474.25 232
1474.34 230
1474.42 231
1474.51 233
1474.60 239
1474.69 249
1474.78 260
1474.86 272
1474.95 282
1475.04 287
1475.13 287
1475.22 282
1475.30 272
1475.39 260
1475.48 247
1475.57 235
1475.66 223
1475.75 210
1475.83 197
1475.92 181
1476.01 165
1476.10 150
1476.19 137
1476.27 129
1476.36 126
1476.45 128
1476.54 133
1476.63 138
1476.72 143
1476.80 145
1476.89 147
1476.98 147
1477.07 147
1477.16 147
1477.25 147
1477.33 146
1477.42 144
1477.51 140
1477.60 135
1477.69 128
1477.77 124
1477.86 121
1477.95 122
1478.04 126
1478.13 133
1478.22 141
1478.30 149
1478.39 156
1478.48 162
1478.57 165
1478.66 168
1478.75 169
1478.83 169
1478.92 168
1479.01 167
1479.10 165
1479.19 163
1479.28 163
1479.36 164
1479.45 166
1479.54 171
1479.63 176
1479.72 181
1479.80 186
1479.89 191
1479.98 195
1480.07 197
1480.16 199
1480.25 200
1480.33 201
1480.42 200
1480.51 200
1480.60 200
1480.69 202
1480.78 206
1480.86 215
1480.95 227
1481.04 242
1481.13 259
1481.22 276
1481.31 291
1481.39 305
1481.48 315
1481.57 322
1481.66 327
1481.75 330
1481.84 331
1481.92 332
1482.01 334
1482.10 338
1482.19 345
1482.28 356
1482.37 370
1482.46 386
1482.54 403
1482.63 418
1482.72 428
1482.81 433
1482.90 431
1482.99 422
1483.07 409
1483.16 393
1483.25 376
1483.34 362
1483.43 351
1483.52 344
1483.60 338
1483.69 333
1483.78 327
1483.87 319
1483.96 308
1484.05 295
1484.13 282
1484.22 272
1484.31 265
1484.40 263
1484.49 265
1484.58 272
1484.67 280
1484.75 288
1484.84 294
1484.93 294
1485.02 290
1485.11 280
1485.20 267
1485.28 252
1485.37 239
1485.46 228
1485.55 221
1485.64 219
1485.73 220
1485.82 222
1485.90 223
1485.99 222
1486.08 217
1486.17 210
1486.26 202
1486.35 197
1486.43 195
1486.52 197
1486.61 202
1486.70 208
1486.79 212
1486.88 213
1486.97 208
1487.05 197
1487.14 181
1487.23 161
1487.32 139
1487.41 116
1487.50 93
1487.59 72
1487.67 54
1487.76 39
1487.85 28
1487.94 21
1488.03 18
1488.12 17
1488.21 18
1488.29 22
1488.38 28
1488.47 37
1488.56 48
1488.65 61
1488.74 74
1488.83 85
1488.91 93
1489.00 97
1489.09 96
1489.18 93
1489.27 90
1489.36 87
1489.45 88
1489.53 93
1489.62 101
1489.71 111
1489.80 120
1489.89 127
1489.98 129
1490.07 128
1490.15 122
1490.24 114
1490.33 107
1490.42 102
1490.51 101
1490.60 105
1490.69 113
1490.77 125
1490.86 139
1490.95 156
1491.04 173
1491.13 190
1491.22 207
1491.31 222
1491.39 233
1491.48 239
1491.57 239
1491.66 232
1491.75 219
1491.84 200
1491.93 178
1492.02 157
1492.10 140
1492.19 128
1492.28 123
1492.37 125
1492.46 134
1492.55 148
1492.64 164
1492.72 180
1492.81 193
1492.90 202
1492.99 205
1493.08 203
1493.17 197
1493.26 188
1493.35 179
1493.43 172
1493.52 169
1493.61 169
1493.70 173
1493.79 180
1493.88 187
1493.97 193
1494.06 197
1494.14 196
1494.23 194
1494.32 190
1494.41 187
1494.50 187
1494.59 189
1494.68 193
1494.77 199
1494.85 205
1494.94 210
1495.03 212
1495.12 214
1495.21 215
1495.30 215
1495.39 216
1495.48 217
1495.56 218
1495.65 220
1495.74 221
1495.83 222
1495.92 222
1496.01 221
1496.10 219
1496.19 215
1496.27 209
1496.36 201
1496.45 192
1496.54 182
1496.63 174
1496.72 169
1496.81 169
1496.90 175
1496.98 185
1497.07 199
1497.16 216
1497.25 232
1497.34 247
1497.43 257
1497.52 263
1497.61 265
1497.70 264
1497.78 262
1497.87 261
1497.96 261
1498.05 263
1498.14 267
1498.23 270
1498.32 272
1498.41 270
1498.49 265
1498.58 255
1498.67 242
1498.76 226
1498.85 209
1498.94 191
1499.03 175
1499.12 162
1499.21 153
1499.29 150
1499.38 154
1499.47 163
1499.56 176
1499.65 191
1499.74 207
1499.83 222
1499.92 233
1500.01 239
1500.09 241
1500.18 237
1500.27 229
1500.36 217
1500.45 202
1500.54 185
1500.63 169
1500.72 154
1500.81 142
1500.89 133
1500.98 127
1501.07 124
1501.16 124
1501.25 125
1501.34 126
1501.43 125
1501.52 121
1501.61 117
1501.70 111
1501.78 105
1501.87 101
1501.96 99
1502.05 99
1502.14 100
1502.23 100
1502.32 98
1502.41 94
1502.50 88
1502.59 81
1502.67 72
1502.76 65
1502.85 59
1502.94 55
1503.03 53
1503.12 53
1503.21 55
1503.30 60
1503.39 65
1503.47 72
1503.56 79
1503.65 86
1503.74 92
1503.83 96
1503.92 98
1504.01 98
1504.10 94
1504.19 89
1504.28 81
1504.37 72
1504.45 64
1504.54 57
1504.63 53
1504.72 50
1504.81 50
1504.90 49
1504.99 49
1505.08 47
1505.17 44
1505.26 41
1505.34 37
1505.43 34
1505.52 34
1505.61 37
1505.70 43
1505.79 50
1505.88 59
1505.97 68
1506.06 77
1506.15 83
1506.24 88
1506.32 90
1506.41 91
1506.50 91
1506.59 91
1506.68 90
1506.77 90
1506.86 90
1506.95 90
1507.04 89
1507.13 87
1507.22 86
1507.30 87
1507.39 91
1507.48 98
1507.57 108
1507.66 119
1507.75 130
1507.84 138
1507.93 141
1508.02 138
1508.11 130
1508.20 119
1508.29 108
1508.37 100
1508.46 96
1508.55 98
1508.64 107
1508.73 121
1508.82 139
1508.91 158
1509.00 177
1509.09 193
1509.18 205
1509.27 214
1509.35 218
1509.44 220
1509.53 221
1509.62 220
1509.71 219
1509.80 217
1509.89 217
1509.98 217
1510.07 218
1510.16 221
1510.25 227
1510.34 235
1510.43 247
1510.51 260
1510.60 273
1510.69 286
1510.78 297
1510.87 305
1510.96 311
1511.05 314
1511.14 315
1511.23 315
1511.32 314
1511.41 313
1511.50 311
1511.59 310
1511.67 310
1511.76 311
1511.85 314
1511.94 318
1512.03 323
1512.12 327
1512.21 328
1512.30 325
1512.39 320
1512.48 313
1512.57 305
1512.66 299
1512.75 295
1512.83 294
1512.92 296
1513.01 300
1513.10 304
1513.19 307
1513.28 308
1513.37 307
1513.46 305
1513.55 301
1513.64 295
1513.73 287
1513.82 278
1513.91 267
1514.00 253
1514.09 239
1514.17 226
1514.26 215
1514.35 209
1514.44 208
1514.53 212
1514.62 220
1514.71 228
1514.80 237
1514.89 243
1514.98 248
1515.07 250
1515.16 252
1515.25 253
1515.34 253
1515.43 251
1515.51 246
1515.60 237
1515.69 223
1515.78 204
1515.87 180
1515.96 152
1516.05 122
1516.14 91
1516.23 61
1516.32 35
1516.41 13
1516.50 0
1516.59 0
1516.68 0
1516.77 0
1516.86 0
1516.94 0
1517.03 0
1517.12 0
1517.21 0
1517.30 5
1517.39 11
1517.48 18
1517.57 26
1517.66 35
1517.75 43
1517.84 51
1517.93 58
1518.02 63
1518.11 68
1518.20 73
1518.29 80
1518.38 90
1518.46 104
1518.55 122
1518.64 142
1518.73 161
1518.82 178
1518.91 188
1519.00 190
1519.09 183
1519.18 169
1519.27 151
1519.36 133
1519.45 117
1519.54 106
1519.63 102
1519.72 104
1519.81 110
1519.90 118
1519.99 125
1520.08 131
1520.16 133
1520.25 131
1520.34 127
1520.43 121
1520.52 116
1520.61 114
1520.70 114
1520.79 117
1520.88 123
1520.97 130
1521.06 137
1521.15 141
1521.24 140
1521.33 135
1521.42 126
1521.51 114
1521.60 102
1521.69 91
1521.78 85
1521.87 83
1521.96 85
1522.04 91
1522.13 99
1522.22 106
1522.31 112
1522.40 115
1522.49 117
1522.58 117
1522.67 116
1522.76 116
1522.85 116
1522.94 116
1523.03 117
1523.12 117
1523.21 115
1523.30 110
1523.39 104
1523.48 96
1523.57 88
1523.66 80
1523.75 73
1523.84 67
1523.93 63
1524.02 60
1524.11 57
1524.19 56
1524.28 57
1524.37 59
1524.46 64
1524.55 71
1524.64 78
1524.73 83
1524.82 84
1524.91 81
1525.00 71
1525.09 58
1525.18 42
1525.27 28
1525.36 17
1525.45 12
1525.54 13
1525.63 19
1525.72 31
1525.81 47
1525.90 64
1525.99 83
1526.08 101
1526.17 119
1526.26 134
1526.35 145
1526.44 152
1526.53 154
1526.62 151
1526.71 146
1526.79 140
1526.88 134
1526.97 130
1527.06 127
1527.15 124
1527.24 120
1527.33 112
1527.42 102
1527.51 91
1527.60 80
1527.69 73
1527.78 69
1527.87 68
1527.96 68
1528.05 69
1528.14 66
1528.23 61
1528.32 52
1528.41 43
1528.50 36
1528.59 32
1528.68 32
1528.77 35
1528.86 40
1528.95 45
1529.04 49
1529.13 52
1529.22 54
1529.31 55
1529.40 56
1529.49 56
1529.58 56
1529.67 55
1529.76 51
1529.85 46
1529.94 40
1530.03 33
1530.12 26
1530.20 21
1530.29 17
1530.38 14
1530.47 11
1530.56 6
1530.65 1
1530.74 0
1530.83 0
1530.92 0
1531.01 0
1531.10 0
1531.19 0
1531.28 1
1531.37 6
1531.46 10
1531.55 11
1531.64 10
1531.73 8
1531.82 7
1531.91 6
1532.00 8
1532.09 12
1532.18 18
1532.27 26
1532.36 36
1532.45 49
1532.54 65
1532.63 84
1532.72 103
1532.81 122
1532.90 140
1532.99 152
1533.08 160
1533.17 162
1533.26 160
1533.35 155
1533.44 151
1533.53 147
1533.62 147
1533.71 151
1533.80 159
1533.89 169
1533.98 181
1534.07 194
1534.16 206
1534.25 218
1534.34 230
1534.43 242
1534.52 254
1534.61 266
1534.70 279
1534.79 294
1534.88 311
1534.97 331
1535.06 354
1535.15 379
1535.24 404
1535.33 427
1535.42 447
1535.51 463
1535.60 475
1535.69 485
1535.78 497
1535.87 513
1535.96 534
1536.05 561
1536.14 592
1536.23 626
1536.32 661
1536.41 695
1536.50 725
1536.59 751
1536.68 774
1536.77 795
1536.86 814
1536.95 833
1537.04 852
1537.13 874
1537.22 898
1537.31 924
1537.40 953
1537.49 985
1537.58 1019
1537.67 1057
1537.76 1099
1537.85 1145
1537.94 1194
1538.03 1246
1538.12 1299
1538.21 1351
1538.30 1402
1538.39 1449
1538.48 1491
1538.57 1528
1538.66 1559
1538.75 1584
1538.84 1603
1538.93 1618
1539.02 1631
1539.11 1641
1539.20 1651
1539.29 1660
1539.38 1669
1539.47 1676
1539.56 1679
1539.65 1678
1539.74 1672
1539.83 1660
1539.92 1642
1540.01 1620
1540.10 1595
1540.19 1570
1540.28 1545
1540.37 1523
1540.46 1503
1540.55 1485
1540.64 1468
1540.73 1451
1540.82 1432
1540.91 1411
1541.00 1387
1541.09 1361
1541.18 1333
1541.27 1306
1541.36 1278
1541.45 1252
1541.54 1228
1541.63 1204
1541.72 1178
1541.81 1150
1541.90 1119
1541.99 1083
1542.08 1044
1542.17 1003
1542.26 963
1542.35 927
1542.44 896
1542.53 869
1542.62 845
1542.71 823
1542.80 800
1542.89 776
1542.98 749
1543.07 722
1543.16 696
1543.25 672
1543.34 652
1543.43 635
1543.52 619
1543.61 602
1543.70 582
1543.79 560
1543.88 534
1543.97 507
1544.06 480
1544.15 454
1544.24 433
1544.33 415
1544.42 401
1544.52 391
1544.61 384
1544.70 380
1544.79 377
1544.88 373
1544.97 370
1545.06 365
1545.15 359
1545.24 351
1545.33 342
1545.42 333
1545.51 324
1545.60 317
1545.69 312
1545.78 309
1545.87 307
1545.96 306
1546.05 305
1546.14 304
1546.23 301
1546.32 298
1546.41 294
1546.50 290
1546.59 286
1546.68 281
1546.77 274
1546.86 265
1546.95 256
1547.04 245
1547.13 236
1547.22 229
1547.31 228
1547.40 231
1547.49 237
1547.58 246
1547.67 253
1547.76 257
1547.85 257
1547.94 252
1548.04 244
1548.13 233
1548.22 221
1548.31 209
1548.40 198
1548.49 188
1548.58 179
1548.67 171
1548.76 165
1548.85 160
1548.94 157
1549.03 156
1549.12 154
1549.21 154
1549.30 153
1549.39 154
1549.48 155
1549.57 159
1549.66 163
1549.75 169
1549.84 174
1549.93 178
1550.02 178
1550.11 175
1550.20 170
1550.29 165
1550.38 162
1550.47 163
1550.57 170
1550.66 183
1550.75 201
1550.84 222
1550.93 244
1551.02 263
1551.11 278
1551.20 285
1551.29 284
1551.38 275
1551.47 260
1551.56 239
1551.65 216
1551.74 192
1551.83 170
1551.92 152
1552.01 139
1552.10 131
1552.19 129
1552.28 130
1552.37 135
1552.46 142
1552.55 150
1552.64 159
1552.74 167
1552.83 174
1552.92 180
1553.01 183
1553.10 182
1553.19 179
1553.28 173
1553.37 164
1553.46 154
1553.55 144
1553.64 133
1553.73 123
1553.82 112
1553.91 100
1554.00 86
1554.09 71
1554.18 54
1554.27 38
1554.36 23
1554.45 9
1554.54 0
1554.64 0
1554.73 0
1554.82 0
1554.91 0
1555.00 0
1555.09 0
1555.18 0
1555.27 0
1555.36 4
1555.45 13
1555.54 24
1555.63 36
1555.72 46
1555.81 53
1555.90 59
1555.99 64
1556.08 67
1556.17 70
1556.26 74
1556.36 80
1556.45 88
1556.54 96
1556.63 105
1556.72 113
1556.81 119
1556.90 123
1556.99 125
1557.08 125
1557.17 125
1557.26 124
1557.35 126
1557.44 131
1557.53 141
1557.62 156
1557.71 178
1557.80 204
1557.90 232
1557.99 260
1558.08 283
1558.17 301
1558.26 310
1558.35 313
1558.44 312
1558.53 307
1558.62 303
1558.71 300
1558.80 301
1558.89 306
1558.98 316
1559.07 331
1559.16 352
1559.25 379
1559.35 412
1559.44 450
1559.53 489
1559.62 529
1559.71 567
1559.80 603
1559.89 635
1559.98 664
1560.07 692
1560.16 720
1560.25 747
1560.34 776
1560.43 805
1560.52 835
1560.61 865
1560.70 895
1560.80 926
1560.89 956
1560.98 988
1561.07 1020
1561.16 1055
1561.25 1091
1561.34 1131
1561.43 1174
1561.52 1222
1561.61 1273
1561.70 1327
1561.79 1381
1561.88 1436
1561.97 1490
1562.07 1543
1562.16 1594
1562.25 1646
1562.34 1702
1562.43 1764
1562.52 1833
1562.61 1912
1562.70 2001
1562.79 2100
1562.88 2207
1562.97 2318
1563.06 2432
1563.15 2544
1563.25 2652
1563.34 2754
1563.43 2852
1563.52 2949
1563.61 3049
1563.70 3158
1563.79 3278
1563.88 3415
1563.97 3571
1564.06 3744
1564.15 3931
1564.24 4127
1564.33 4327
1564.43 4523
1564.52 4709
1564.61 4880
1564.70 5035
1564.79 5174
1564.88 5301
1564.97 5419
1565.06 5532
1565.15 5641
1565.24 5745
1565.33 5843
1565.42 5930
1565.51 6006
1565.61 6069
1565.70 6121
1565.79 6164
1565.88 6200
1565.97 6230
1566.06 6254
1566.15 6268
1566.24 6272
1566.33 6261
1566.42 6236
1566.51 6197
1566.60 6145
1566.70 6081
1566.79 6006
1566.88 5921
1566.97 5827
1567.06 5723
1567.15 5612
1567.24 5495
1567.33 5374
1567.42 5252
1567.51 5130
1567.60 5010
1567.70 4892
1567.79 4776
1567.88 4661
1567.97 4549
1568.06 4438
1568.15 4328
1568.24 4221
1568.33 4116
1568.42 4013
1568.51 3912
1568.60 3813
1568.70 3715
1568.79 3618
1568.88 3524
1568.97 3433
1569.06 3346
1569.15 3262
1569.24 3182
1569.33 3103
1569.42 3027
1569.51 2954
1569.60 2882
1569.70 2814
1569.79 2750
1569.88 2689
1569.97 2630
1570.06 2570
1570.15 2508
1570.24 2441
1570.33 2369
1570.42 2295
1570.51 2218
1570.60 2142
1570.70 2068
1570.79 1999
1570.88 1935
1570.97 1876
1571.06 1820
1571.15 1766
1571.24 1715
1571.33 1665
1571.42 1614
1571.51 1564
1571.61 1513
1571.70 1463
1571.79 1414
1571.88 1368
1571.97 1326
1572.06 1287
1572.15 1254
1572.24 1222
1572.33 1191
1572.42 1158
1572.52 1122
1572.61 1081
1572.70 1037
1572.79 991
1572.88 946
1572.97 905
1573.06 870
1573.15 842
1573.24 819
1573.34 800
1573.43 784
1573.52 770
1573.61 756
1573.70 741
1573.79 727
1573.88 714
1573.97 702
1574.06 691
1574.15 682
1574.25 673
1574.34 665
1574.43 658
1574.52 650
1574.61 642
1574.70 634
1574.79 625
1574.88 615
1574.97 603
1575.07 589
1575.16 571
1575.25 552
1575.34 530
1575.43 507
1575.52 482
1575.61 458
1575.70 433
1575.79 410
1575.89 387
1575.98 365
1576.07 346
1576.16 327
1576.25 311
1576.34 296
1576.43 284
1576.52 273
1576.61 266
1576.71 261
1576.80 260
1576.89 264
1576.98 272
1577.07 285
1577.16 301
1577.25 318
1577.34 335
1577.44 349
1577.53 360
1577.62 367
1577.71 372
1577.80 374
1577.89 377
1577.98 379
1578.07 382
1578.16 386
1578.26 388
1578.35 390
1578.44 390
1578.53 389
1578.62 385
1578.71 381
1578.80 376
1578.89 370
1578.99 362
1579.08 354
1579.17 344
1579.26 333
1579.35 322
1579.44 311
1579.53 301
1579.62 293
1579.72 287
1579.81 283
1579.90 281
1579.99 282
1580.08 284
1580.17 289
1580.26 294
1580.35 300
1580.44 305
1580.54 307
1580.63 305
1580.72 298
1580.81 286
1580.90 271
1580.99 254
1581.08 240
1581.18 231
1581.27 229
1581.36 235
1581.45 249
1581.54 271
1581.63 296
1581.72 323
1581.81 348
1581.91 368
1582.00 382
1582.09 388
1582.18 387
1582.27 381
1582.36 370
1582.45 357
1582.54 344
1582.64 333
1582.73 324
1582.82 318
1582.91 316
1583.00 318
1583.09 322
1583.18 328
1583.28 335
1583.37 342
1583.46 348
1583.55 354
1583.64 361
1583.73 369
1583.82 379
1583.91 391
1584.01 404
1584.10 418
1584.19 430
1584.28 440
1584.37 449
1584.46 456
1584.55 463
1584.65 471
1584.74 479
1584.83 488
1584.92 497
1585.01 504
1585.10 508
1585.19 510
1585.29 510
1585.38 509
1585.47 510
1585.56 513
1585.65 520
1585.74 532
1585.83 547
1585.92 564
1586.02 579
1586.11 593
1586.20 603
1586.29 610
1586.38 616
1586.47 624
1586.56 635
1586.66 651
1586.75 672
1586.84 695
1586.93 719
1587.02 738
1587.11 750
1587.20 755
1587.30 750
1587.39 740
1587.48 726
1587.57 712
1587.66 700
1587.75 690
1587.85 684
1587.94 680
1588.03 676
1588.12 671
1588.21 664
1588.30 656
1588.39 645
1588.49 634
1588.58 624
1588.67 617
1588.76 614
1588.85 618
1588.94 627
1589.03 640
1589.13 657
1589.22 674
1589.31 690
1589.40 704
1589.49 715
1589.58 722
1589.68 727
1589.77 728
1589.86 725
1589.95 716
1590.04 701
1590.13 679
1590.22 651
1590.32 618
1590.41 584
1590.50 550
1590.59 518
1590.68 492
1590.77 470
1590.87 454
1590.96 442
1591.05 434
1591.14 428
1591.23 423
1591.32 418
1591.41 414
1591.51 409
1591.60 405
1591.69 401
1591.78 399
1591.87 399
1591.96 403
1592.06 408
1592.15 415
1592.24 420
1592.33 423
1592.42 422
1592.51 416
1592.61 408
1592.70 399
1592.79 392
1592.88 389
1592.97 389
1593.06 391
1593.15 395
1593.25 396
1593.34 394
1593.43 386
1593.52 375
1593.61 361
1593.70 346
1593.80 332
1593.89 319
1593.98 305
1594.07 291
1594.16 275
1594.25 259
1594.35 243
1594.44 228
1594.53 217
1594.62 210
1594.71 209
1594.80 211
1594.90 218
1594.99 227
1595.08 239
1595.17 252
1595.26 265
1595.35 277
1595.45 287
1595.54 296
1595.63 301
1595.72 303
1595.81 302
1595.90 300
1596.00 297
1596.09 293
1596.18 288
1596.27 284
1596.36 279
1596.45 273
1596.55 267
1596.64 260
1596.73 256
1596.82 255
1596.91 257
1597.01 264
1597.10 272
1597.19 282
1597.28 290
1597.37 295
1597.46 298
1597.56 299
1597.65 300
1597.74 302
1597.83 306
1597.92 311
1598.01 316
1598.11 319
1598.20 320
1598.29 319
1598.38 317
1598.47 314
1598.56 312
1598.66 312
1598.75 314
1598.84 317
1598.93 320
1599.02 324
1599.12 327
1599.21 330
1599.30 334
1599.39 338
1599.48 344
1599.57 350
1599.67 355
1599.76 359
1599.85 360
1599.94 358
1600.03 353
1600.13 344
1600.22 333
1600.31 322
1600.40 311
1600.49 303
1600.58 301
1600.68 305
1600.77 316
1600.86 334
1600.95 356
1601.04 380
1601.14 403
1601.23 424
1601.32 440
1601.41 453
1601.50 461
1601.59 467
1601.69 471
1601.78 474
1601.87 474
1601.96 471
1602.05 466
1602.15 459
1602.24 452
1602.33 445
1602.42 439
1602.51 436
1602.61 434
1602.70 432
1602.79 429
1602.88 424
1602.97 418
1603.06 413
1603.16 409
1603.25 408
1603.34 409
1603.43 412
1603.52 416
1603.62 420
1603.71 424
1603.80 429
1603.89 434
1603.98 440
1604.08 446
1604.17 451
1604.26 454
1604.35 453
1604.44 448
1604.54 441
1604.63 434
1604.72 430
1604.81 432
1604.90 440
1605.00 453
1605.09 470
1605.18 486
1605.27 499
1605.36 507
1605.46 507
1605.55 501
1605.64 488
1605.73 469
1605.82 448
1605.92 426
1606.01 403
1606.10 382
1606.19 364
1606.28 350
1606.38 339
1606.47 333
1606.56 331
1606.65 333
1606.74 338
1606.84 344
1606.93 350
1607.02 355
1607.11 358
1607.20 361
1607.30 364
1607.39 367
1607.48 369
1607.57 372
1607.66 374
1607.76 374
1607.85 370
1607.94 363
1608.03 353
1608.12 339
1608.22 322
1608.31 303
1608.40 281
1608.49 259
1608.58 237
1608.68 217
1608.77 200
1608.86 189
1608.95 183
1609.04 183
1609.14 188
1609.23 195
1609.32 202
1609.41 209
1609.50 215
1609.60 219
1609.69 224
1609.78 228
1609.87 233
1609.97 236
1610.06 238
1610.15 237
1610.24 233
1610.33 225
1610.43 213
1610.52 200
1610.61 186
1610.70 172
1610.79 160
1610.89 150
1610.98 143
1611.07 139
1611.16 139
1611.25 140
1611.35 145
1611.44 152
1611.53 162
1611.62 174
1611.72 188
1611.81 204
1611.90 218
1611.99 231
1612.08 239
1612.18 242
1612.27 239
1612.36 232
1612.45 221
1612.55 210
1612.64 199
1612.73 192
1612.82 187
1612.91 185
1613.01 186
1613.10 186
1613.19 187
1613.28 185
1613.37 182
1613.47 177
1613.56 170
1613.65 161
1613.74 150
1613.84 138
1613.93 127
1614.02 116
1614.11 107
1614.20 99
1614.30 94
1614.39 91
1614.48 90
1614.57 92
1614.67 96
1614.76 103
1614.85 112
1614.94 122
1615.03 131
1615.13 140
1615.22 145
1615.31 146
1615.40 144
1615.50 140
1615.59 135
1615.68 132
1615.77 131
1615.87 132
1615.96 135
1616.05 138
1616.14 140
1616.23 141
1616.33 142
1616.42 142
1616.51 145
1616.60 150
1616.70 159
1616.79 169
1616.88 179
1616.97 187
1617.06 193
1617.16 196
1617.25 198
1617.34 199
1617.43 201
1617.53 204
1617.62 207
1617.71 206
1617.80 200
1617.90 188
1617.99 169
1618.08 146
1618.17 122
1618.27 99
1618.36 80
1618.45 67
1618.54 60
1618.63 59
1618.73 61
1618.82 65
1618.91 71
1619.00 76
1619.10 81
1619.19 86
1619.28 90
1619.37 96
1619.47 103
1619.56 112
1619.65 123
1619.74 137
1619.84 152
1619.93 167
1620.02 180
1620.11 191
1620.20 199
1620.30 205
1620.39 209
1620.48 212
1620.57 214
1620.67 216
1620.76 216
1620.85 213
1620.94 208
1621.04 198
1621.13 187
1621.22 174
1621.31 163
1621.41 152
1621.50 144
1621.59 138
1621.68 132
1621.78 126
1621.87 119
1621.96 108
1622.05 95
1622.15 79
1622.24 61
1622.33 42
1622.42 24
1622.52 7
1622.61 0
1622.70 0
1622.79 0
1622.89 0
1622.98 0
1623.07 0
1623.16 0
1623.26 0
1623.35 0
1623.44 7
1623.53 17
1623.63 28
1623.72 42
1623.81 55
1623.90 66
1624.00 72
1624.09 72
1624.18 68
1624.27 61
1624.37 53
1624.46 47
1624.55 46
1624.64 50
1624.74 58
1624.83 69
1624.92 79
1625.01 87
1625.11 93
1625.20 97
1625.29 99
1625.38 102
1625.48 107
1625.57 115
1625.66 125
1625.75 137
1625.85 149
1625.94 158
1626.03 164
1626.12 166
1626.22 166
1626.31 164
1626.40 162
1626.49 162
1626.59 162
1626.68 163
1626.77 163
1626.86 160
1626.96 154
1627.05 146
1627.14 136
1627.23 126
1627.33 117
1627.42 111
1627.51 108
1627.60 106
1627.70 105
1627.79 103
1627.88 99
1627.98 94
1628.07 87
1628.16 80
1628.25 75
1628.35 74
1628.44 76
1628.53 82
1628.62 89
1628.72 97
1628.81 104
1628.90 109
1628.99 112
1629.09 113
1629.18 114
1629.27 114
1629.36 116
1629.46 119
1629.55 121
1629.64 123
1629.74 122
1629.83 120
1629.92 117
1630.01 114
1630.11 113
1630.20 114
1630.29 118
1630.38 124
1630.48 131
1630.57 138
1630.66 142
1630.75 144
1630.85 142
1630.94 139
1631.03 134
1631.13 130
1631.22 128
1631.31 128
1631.40 126
1631.50 122
1631.59 115
1631.68 102
1631.77 84
1631.87 64
1631.96 43
1632.05 25
1632.15 10
1632.24 0
1632.33 0
1632.42 0
1632.52 0
1632.61 0
1632.70 0
1632.79 0
1632.89 0
1632.98 0
1633.07 0
1633.17 6
1633.26 13
1633.35 19
1633.44 24
1633.54 29
1633.63 34
1633.72 39
1633.82 46
1633.91 53
1634.00 61
1634.09 70
1634.19 77
1634.28 83
1634.37 88
1634.46 90
1634.56 91
1634.65 91
1634.74 91
1634.84 91
1634.93 90
1635.02 90
1635.11 90
1635.21 91
1635.30 91
1635.39 90
1635.49 88
1635.58 86
1635.67 83
1635.76 79
1635.86 77
1635.95 74
1636.04 73
1636.14 72
1636.23 71
1636.32 68
1636.41 64
1636.51 59
1636.60 54
1636.69 51
1636.79 53
1636.88 60
1636.97 74
1637.06 96
1637.16 122
1637.25 151
1637.34 179
1637.44 201
1637.53 216
1637.62 223
1637.71 222
1637.81 214
1637.90 204
1637.99 195
1638.09 187
1638.18 184
1638.27 184
1638.36 187
1638.46 190
1638.55 193
1638.64 193
1638.74 189
1638.83 182
1638.92 171
1639.02 157
1639.11 142
1639.20 129
1639.29 118
1639.39 112
1639.48 110
1639.57 113
1639.67 119
1639.76 127
1639.85 133
1639.94 139
1640.04 142
1640.13 144
1640.22 145
1640.32 147
1640.41 150
1640.50 156
1640.60 164
1640.69 174
1640.78 186
1640.87 199
1640.97 212
1641.06 223
1641.15 231
1641.25 235
1641.34 233
1641.43 226
1641.53 215
1641.62 201
1641.71 188
1641.80 178
1641.90 172
1641.99 171
1642.08 174
1642.18 179
1642.27 183
1642.36 186
1642.46 186
1642.55 185
1642.64 184
1642.73 184
1642.83 186
1642.92 190
1643.01 194
1643.11 195
1643.20 190
1643.29 180
1643.39 164
1643.48 143
1643.57 120
1643.66 96
1643.76 73
1643.85 52
1643.94 32
1644.04 14
1644.13 0
1644.22 0
1644.32 0
1644.41 0
1644.50 0
1644.60 0
1644.69 0
1644.78 0
1644.87 1
1644.97 14
1645.06 25
1645.15 36
1645.25 45
1645.34 54
1645.43 62
1645.53 69
1645.62 74
1645.71 76
1645.81 74
1645.90 67
1645.99 58
1646.09 46
1646.18 35
1646.27 28
1646.36 27
1646.46 33
1646.55 45
1646.64 62
1646.74 81
1646.83 98
1646.92 111
1647.02 118
1647.11 120
1647.20 118
1647.30 113
1647.39 108
1647.48 102
1647.58 96
1647.67 92
1647.76 87
1647.86 82
1647.95 77
1648.04 72
1648.13 68
1648.23 65
1648.32 63
1648.41 62
1648.51 61
1648.60 59
1648.69 57
1648.79 56
1648.88 55
1648.97 54
1649.07 53
1649.16 51
1649.25 49
1649.35 46
1649.44 44
1649.53 44
1649.63 47
1649.72 55
1649.81 67
1649.91 82
1650.00 97
1650.09 110
1650.19 119
1650.28 122
1650.37 120
1650.47 113
1650.56 104
1650.65 94
1650.75 85
1650.84 76
1650.93 68
1651.02 60
1651.12 51
1651.21 42
1651.30 33
1651.40 24
1651.49 15
1651.58 6
1651.68 0
1651.77 0
1651.86 0
1651.96 0
1652.05 0
1652.14 0
1652.24 0
1652.33 10
1652.42 26
1652.52 43
1652.61 57
1652.70 67
1652.80 71
1652.89 69
1652.98 64
1653.08 56
1653.17 49
1653.26 44
1653.36 41
1653.45 39
1653.54 37
1653.64 34
1653.73 30
1653.82 23
1653.92 15
1654.01 6
1654.10 0
1654.20 0
1654.29 0
1654.38 0
1654.48 0
1654.57 0
1654.66 1
1654.76 7
1654.85 11
1654.94 12
1655.04 10
1655.13 7
1655.22 4
1655.32 2
1655.41 3
1655.50 7
1655.60 13
1655.69 18
1655.78 23
1655.88 27
1655.97 29
1656.07 30
1656.16 32
1656.25 36
1656.35 42
1656.44 49
1656.53 59
1656.63 70
1656.72 81
1656.81 90
1656.91 96
1657.00 98
1657.09 96
1657.19 89
1657.28 79
1657.37 69
1657.47 61
1657.56 56
1657.65 56
1657.75 61
1657.84 70
1657.93 82
1658.03 94
1658.12 105
1658.21 114
1658.31 121
1658.40 125
1658.49 125
1658.59 121
1658.68 113
1658.78 104
1658.87 94
1658.96 87
1659.06 84
1659.15 88
1659.24 100
1659.34 117
1659.43 137
1659.52 156
1659.62 170
1659.71 177
1659.80 177
1659.90 169
1659.99 155
1660.08 138
1660.18 119
1660.27 100
1660.36 83
1660.46 69
1660.55 59
1660.65 52
1660.74 48
1660.83 48
1660.93 49
1661.02 52
1661.11 56
1661.21 60
1661.30 65
1661.39 69
1661.49 74
1661.58 80
1661.67 87
1661.77 96
1661.86 105
1661.96 116
1662.05 128
1662.14 139
1662.24 146
1662.33 150
1662.42 149
1662.52 142
1662.61 130
1662.70 116
1662.80 100
1662.89 85
1662.98 74
1663.08 65
1663.17 59
1663.27 54
1663.36 50
1663.45 45
1663.55 40
1663.64 35
1663.73 31
1663.83 29
1663.92 31
1664.01 36
1664.11 43
1664.20 52
1664.30 61
1664.39 69
1664.48 74
1664.58 76
1664.67 76
1664.76 73
1664.86 68
1664.95 63
1665.04 58
1665.14 53
1665.23 50
1665.33 46
1665.42 42
1665.51 36
1665.61 28
1665.70 18
1665.79 8
1665.89 0
1665.98 0
1666.08 0
1666.17 0
1666.26 3
1666.36 16
1666.45 33
1666.54 54
1666.64 77
1666.73 101
1666.82 124
1666.92 146
1667.01 164
1667.11 179
1667.20 187
1667.29 191
1667.39 190
1667.48 186
1667.57 180
1667.67 174
1667.76 167
1667.86 162
1667.95 156
1668.04 151
1668.14 145
1668.23 136
1668.32 125
1668.42 111
1668.51 93
1668.61 72
1668.70 48
1668.79 23
1668.89 0
1668.98 0
1669.07 0
1669.17 0
1669.26 0
1669.36 0
1669.45 0
1669.54 0
1669.64 5
1669.73 23
1669.83 38
1669.92 51
1670.01 62
1670.11 71
1670.20 80
1670.29 88
1670.39 95
1670.48 101
1670.58 103
1670.67 102
1670.76 100
1670.86 99
1670.95 99
1671.04 103
1671.14 110
1671.23 119
1671.33 127
1671.42 132
1671.51 132
1671.61 127
1671.70 117
1671.80 105
1671.89 92
1671.98 81
1672.08 73
1672.17 69
1672.26 68
1672.36 70
1672.45 74
1672.55 81
1672.64 89
1672.73 97
1672.83 103
1672.92 106
1673.02 104
1673.11 98
1673.20 87
1673.30 75
1673.39 65
1673.49 59
1673.58 61
1673.67 71
1673.77 87
1673.86 108
1673.95 129
1674.05 147
1674.14 159
1674.24 164
1674.33 162
1674.42 154
1674.52 144
1674.61 133
1674.71 123
1674.80 117
1674.89 115
1674.99 116
1675.08 120
1675.18 125
1675.27 131
1675.36 136
1675.46 139
1675.55 138
1675.65 135
1675.74 128
1675.83 118
1675.93 104
1676.02 89
1676.12 73
1676.21 58
1676.30 47
1676.40 42
1676.49 45
1676.59 54
1676.68 70
1676.77 89
1676.87 109
1676.96 128
1677.06 142
1677.15 150
1677.24 154
1677.34 152
1677.43 148
1677.53 143
1677.62 140
1677.71 140
1677.81 143
1677.90 152
1678.00 163
1678.09 177
1678.18 190
1678.28 200
1678.37 203
1678.47 199
1678.56 187
1678.65 170
1678.75 149
1678.84 128
1678.94 110
1679.03 98
1679.12 93
1679.22 94
1679.31 101
1679.41 111
1679.50 123
1679.59 135
1679.69 145
1679.78 155
1679.88 162
1679.97 168
1680.06 172
1680.16 176
1680.25 178
1680.35 180
1680.44 182
1680.54 185
1680.63 189
1680.72 193
1680.82 199
1680.91 204
1681.01 209
1681.10 214
1681.19 218
1681.29 222
1681.38 226
1681.48 230
1681.57 235
1681.66 238
1681.76 238
1681.85 232
1681.95 221
1682.04 204
1682.14 184
1682.23 162
1682.32 141
1682.42 125
1682.51 114
1682.61 111
1682.70 115
1682.79 126
1682.89 144
1682.98 166
1683.08 190
1683.17 215
1683.27 237
1683.36 254
1683.45 266
1683.55 273
1683.64 274
1683.74 270
1683.83 261
1683.92 248
1684.02 232
1684.11 213
1684.21 192
1684.30 170
1684.40 150
1684.49 132
1684.58 117
1684.68 106
1684.77 98
1684.87 94
1684.96 93
1685.05 96
1685.15 101
1685.24 107
1685.34 115
1685.43 124
1685.53 132
1685.62 139
1685.71 147
1685.81 156
1685.90 166
1686.00 177
1686.09 188
1686.19 198
1686.28 204
1686.37 207
1686.47 207
1686.56 205
1686.66 203
1686.75 204
1686.85 208
1686.94 214
1687.03 223
1687.13 232
1687.22 240
1687.32 246
1687.41 249
1687.51 251
1687.60 251
1687.69 248
1687.79 241
1687.88 231
1687.98 219
1688.07 204
1688.17 188
1688.26 174
1688.35 163
1688.45 156
1688.54 153
1688.64 152
1688.73 154
1688.83 157
1688.92 161
1689.01 164
1689.11 167
1689.20 168
1689.30 168
1689.39 166
1689.49 163
1689.58 157
1689.68 149
1689.77 141
1689.86 133
1689.96 127
1690.05 122
1690.15 120
1690.24 120
1690.34 122
1690.43 126
1690.52 129
1690.62 131
1690.71 131
1690.81 128
1690.90 123
1691.00 117
1691.09 112
1691.19 106
1691.28 101
1691.37 97
1691.47 93
1691.56 87
1691.66 77
1691.75 65
1691.85 50
1691.94 32
1692.03 14
1692.13 0
1692.22 0
1692.32 0
1692.41 0
1692.51 0
1692.60 0
1692.70 0
1692.79 0
1692.88 7
1692.98 15
1693.07 21
1693.17 25
1693.26 29
1693.36 32
1693.45 36
1693.55 40
1693.64 46
1693.73 52
1693.83 59
1693.92 67
1694.02 74
1694.11 79
1694.21 83
1694.30 83
1694.40 79
1694.49 73
1694.59 64
1694.68 56
1694.77 48
1694.87 44
1694.96 43
1695.06 44
1695.15 49
1695.25 55
1695.34 62
1695.44 70
1695.53 77
1695.62 83
1695.72 88
1695.81 94
1695.91 100
1696.00 108
1696.10 117
1696.19 130
1696.29 144
1696.38 159
1696.48 176
1696.57 192
1696.66 208
1696.76 225
1696.85 241
1696.95 256
1697.04 272
1697.14 285
1697.23 294
1697.33 299
1697.42 299
1697.52 294
1697.61 286
1697.70 275
1697.80 265
1697.89 254
1697.99 245
1698.08 236
1698.18 226
1698.27 217
1698.37 207
1698.46 196
1698.56 184
1698.65 171
1698.75 158
1698.84 145
1698.93 134
1699.03 127
1699.12 125
1699.22 129
1699.31 139
1699.41 155
1699.50 174
1699.60 196
1699.69 217
1699.79 237
1699.88 254
1699.98 267
1700.07 274
1700.16 277
1700.26 273
1700.35 264
1700.45 250
1700.54 232
1700.64 211
1700.73 189
1700.83 169
1700.92 152
1701.02 141
1701.11 137
1701.21 139
1701.30 147
1701.40 159
1701.49 173
1701.58 184
1701.68 192
1701.77 195
1701.87 192
1701.96 185
1702.06 174
1702.15 162
1702.25 151
1702.34 140
1702.44 133
1702.53 129
1702.63 130
1702.72 135
1702.82 145
1702.91 161
1703.01 179
1703.10 199
1703.19 217
1703.29 231
1703.38 238
1703.48 237
1703.57 228
1703.67 212
1703.76 192
1703.86 170
1703.95 147
1704.05 126
1704.14 108
1704.24 94
1704.33 82
1704.43 74
1704.52 67
1704.62 60
1704.71 53
1704.81 45
1704.90 36
1705.00 30
1705.09 27
1705.18 30
1705.28 39
1705.37 53
1705.47 70
1705.56 87
1705.66 100
1705.75 106
1705.85 106
1705.94 100
1706.04 91
1706.13 82
1706.23 76
1706.32 74
1706.42 76
1706.51 83
1706.61 91
1706.70 99
1706.80 104
1706.89 105
1706.99 102
1707.08 95
1707.18 85
1707.27 76
1707.37 69
1707.46 66
1707.56 67
1707.65 73
1707.74 80
1707.84 89
1707.93 97
1708.03 104
1708.12 109
1708.22 114
1708.31 119
1708.41 125
1708.50 130
1708.60 134
1708.69 135
1708.79 131
1708.88 123
1708.98 110
1709.07 94
1709.17 77
1709.26 61
1709.36 47
1709.45 37
1709.55 32
1709.64 32
1709.74 35
1709.83 42
1709.93 52
1710.02 64
1710.12 78
1710.21 93
1710.31 107
1710.40 119
1710.50 128
1710.59 131
1710.69 131
1710.78 127
1710.88 122
1710.97 118
1711.07 116
1711.16 116
1711.26 117
1711.35 118
1711.45 117
1711.54 111
1711.64 100
1711.73 84
1711.83 66
1711.92 47
1712.02 30
1712.11 17
1712.21 9
1712.30 8
1712.40 13
1712.49 23
1712.59 36
1712.68 51
1712.78 66
1712.87 80
1712.97 95
1713.06 109
1713.16 123
1713.25 138
1713.35 151
1713.44 161
1713.54 168
1713.63 170
1713.73 171
1713.82 171
1713.92 173
1714.01 181
1714.11 195
1714.20 215
1714.30 238
1714.39 262
1714.49 283
1714.58 299
1714.68 311
1714.77 317
1714.87 320
1714.96 321
1715.06 323
1715.15 326
1715.25 328
1715.34 329
1715.44 327
1715.53 319
1715.63 304
1715.72 283
1715.82 258
1715.91 233
1716.01 208
1716.10 186
1716.20 168
1716.29 153
1716.39 141
1716.48 130
1716.58 120
1716.67 112
1716.77 106
1716.86 105
1716.96 110
1717.05 120
1717.15 136
1717.24 156
1717.34 178
1717.43 199
1717.53 217
1717.62 232
1717.72 242
1717.81 247
1717.91 248
1718.00 245
1718.10 239
1718.20 230
1718.29 219
1718.39 206
1718.48 192
1718.58 178
1718.67 166
1718.77 156
1718.86 151
1718.96 149
1719.05 152
1719.15 159
1719.24 169
1719.34 180
1719.43 190
1719.53 197
1719.62 200
1719.72 199
1719.81 195
1719.91 191
1720.00 188
1720.10 190
1720.19 199
1720.29 212
1720.38 231
1720.48 251
1720.57 271
1720.67 289
1720.77 303
1720.86 313
1720.96 318
1721.05 319
1721.15 317
1721.24 313
1721.34 307
1721.43 300
1721.53 292
1721.62 285
1721.72 279
1721.81 276
1721.91 276
1722.00 280
1722.10 287
1722.19 295
1722.29 303
1722.38 310
1722.48 314
1722.57 314
1722.67 309
1722.77 301
1722.86 290
1722.96 276
1723.05 262
1723.15 249
1723.24 239
1723.34 234
1723.43 234
1723.53 239
1723.62 247
1723.72 257
1723.81 264
1723.91 266
1724.00 263
1724.10 253
1724.19 236
1724.29 215
1724.39 192
1724.48 169
1724.58 147
1724.67 129
1724.77 115
1724.86 104
1724.96 97
1725.05 94
1725.15 93
1725.24 93
1725.34 93
1725.43 92
1725.53 90
1725.62 86
1725.72 81
1725.82 75
1725.91 69
1726.01 66
1726.10 65
1726.20 67
1726.29 74
1726.39 83
1726.48 95
1726.58 107
1726.67 117
1726.77 122
1726.86 123
1726.96 118
1727.06 108
1727.15 94
1727.25 78
1727.34 62
1727.44 45
1727.53 29
1727.63 13
1727.72 0
1727.82 0
1727.91 0
1728.01 0
1728.10 0
1728.20 0
1728.30 0
1728.39 0
1728.49 1
1728.58 15
1728.68 28
1728.77 38
1728.87 45
1728.96 48
1729.06 47
1729.15 45
1729.25 41
1729.35 37
1729.44 35
1729.54 34
1729.63 35
1729.73 37
1729.82 40
1729.92 43
1730.01 48
1730.11 53
1730.20 59
1730.30 67
1730.40 76
1730.49 86
1730.59 97
1730.68 107
1730.78 116
1730.87 123
1730.97 129
1731.06 134
1731.16 138
1731.25 142
1731.35 146
1731.45 148
1731.54 150
1731.64 149
1731.73 148
1731.83 146
1731.92 144
1732.02 144
1732.11 146
1732.21 151
1732.31 157
1732.40 165
1732.50 172
1732.59 176
1732.69 177
1732.78 174
1732.88 166
1732.97 156
1733.07 143
1733.17 128
1733.26 113
1733.36 97
1733.45 82
1733.55 67
1733.64 53
1733.74 42
1733.83 34
1733.93 31
1734.03 31
1734.12 36
1734.22 43
1734.31 54
1734.41 67
1734.50 81
1734.60 98
1734.69 117
1734.79 136
1734.89 155
1734.98 171
1735.08 182
1735.17 188
1735.27 189
1735.36 184
1735.46 176
1735.56 167
1735.65 158
1735.75 151
1735.84 146
1735.94 143
1736.03 141
1736.13 139
1736.22 138
1736.32 136
1736.42 137
1736.51 141
1736.61 149
1736.70 162
1736.80 179
1736.89 198
1736.99 216
1737.09 231
1737.18 239
1737.28 241
1737.37 236
1737.47 226
1737.56 211
1737.66 195
1737.76 179
1737.85 164
1737.95 151
1738.04 141
1738.14 132
1738.23 125
1738.33 119
1738.43 113
1738.52 108
1738.62 103
1738.71 98
1738.81 92
1738.90 84
1739.00 77
1739.10 69
1739.19 62
1739.29 58
1739.38 58
1739.48 62
1739.57 70
1739.67 80
1739.77 91
1739.86 100
1739.96 106
1740.05 110
1740.15 110
1740.24 108
1740.34 106
1740.44 103
1740.53 101
1740.63 100
1740.72 98
1740.82 94
1740.91 89
1741.01 81
1741.11 72
1741.20 63
1741.30 54
1741.39 48
1741.49 45
1741.59 46
1741.68 49
1741.78 55
1741.87 63
1741.97 74
1742.06 87
1742.16 103
1742.26 121
1742.35 139
1742.45 156
1742.54 170
1742.64 179
1742.73 182
1742.83 179
1742.93 173
1743.02 164
1743.12 156
1743.21 151
1743.31 150
1743.41 154
1743.50 162
1743.60 172
1743.69 182
1743.79 190
1743.88 192
1743.98 190
1744.08 183
1744.17 173
1744.27 161
1744.36 149
1744.46 137
1744.56 127
1744.65 117
1744.75 109
1744.84 102
1744.94 96
1745.04 90
1745.13 85
1745.23 80
1745.32 73
1745.42 66
1745.51 56
1745.61 45
1745.71 35
1745.80 26
1745.90 19
1745.99 17
1746.09 20
1746.19 26
1746.28 35
1746.38 46
1746.47 55
1746.57 61
1746.67 63
1746.76 61
1746.86 55
1746.95 47
1747.05 37
1747.15 26
1747.24 15
1747.34 5
1747.43 0
1747.53 0
1747.63 0
1747.72 0
1747.82 0
1747.91 0
1748.01 0
1748.11 0
1748.20 3
1748.30 20
1748.39 38
1748.49 56
1748.59 72
1748.68 85
1748.78 94
1748.87 100
1748.97 104
1749.07 107
1749.16 110
1749.26 115
1749.35 121
1749.45 127
1749.55 131
1749.64 131
1749.74 123
1749.83 108
1749.93 86
1750.03 59
1750.12 30
1750.22 3
1750.31 0
1750.41 0
1750.51 0
1750.60 0
1750.70 0
1750.79 0
1750.89 9
1750.99 21
1751.08 29
1751.18 34
1751.27 38
1751.37 42
1751.47 50
1751.56 61
1751.66 75
1751.75 87
1751.85 94
1751.95 94
1752.04 85
1752.14 68
1752.23 47
1752.33 25
1752.43 6
1752.52 0
1752.62 0
1752.71 0
1752.81 0
1752.91 0
1753.00 0
1753.10 0
1753.20 2
1753.29 4
1753.39 7
1753.48 9
1753.58 11
1753.68 13
1753.77 13
1753.87 12
1753.96 11
1754.06 10
1754.16 11
1754.25 15
1754.35 22
1754.45 30
1754.54 37
1754.64 42
1754.73 44
1754.83 41
1754.93 34
1755.02 26
1755.12 18
1755.21 13
1755.31 11
1755.41 11
1755.50 13
1755.60 15
1755.70 15
1755.79 14
1755.89 11
1755.98 8
1756.08 6
1756.18 6
1756.27 9
1756.37 15
1756.46 23
1756.56 32
1756.66 42
1756.75 53
1756.85 63
1756.95 72
1757.04 78
1757.14 83
1757.23 87
1757.33 90
1757.43 93
1757.52 98
1757.62 105
1757.72 113
1757.81 121
1757.91 128
1758.00 133
1758.10 136
1758.20 136
1758.29 136
1758.39 135
1758.49 134
1758.58 132
1758.68 128
1758.77 122
1758.87 112
1758.97 102
1759.06 92
1759.16 86
1759.26 86
1759.35 92
1759.45 103
1759.54 117
1759.64 131
1759.74 144
1759.83 154
1759.93 159
1760.03 160
1760.12 159
1760.22 156
1760.31 152
1760.41 148
1760.51 146
1760.60 144
1760.70 143
1760.80 143
1760.89 141
1760.99 138
1761.09 133
1761.18 128
1761.28 122
1761.37 119
1761.47 118
1761.57 121
1761.66 126
1761.76 131
1761.86 135
1761.95 136
1762.05 131
1762.15 122
1762.24 109
1762.34 94
1762.43 81
1762.53 70
1762.63 63
1762.72 59
1762.82 57
1762.92 55
1763.01 52
1763.11 49
1763.21 46
1763.30 45
1763.40 47
1763.49 54
1763.59 66
1763.69 82
1763.78 100
1763.88 116
1763.98 130
1764.07 138
1764.17 140
1764.27 135
1764.36 125
1764.46 113
1764.55 100
1764.65 89
1764.75 82
1764.84 80
1764.94 82
1765.04 87
1765.13 93
1765.23 97
1765.33 99
1765.42 99
1765.52 98
1765.62 98
1765.71 99
1765.81 102
1765.91 106
1766.00 111
1766.10 115
1766.19 116
1766.29 114
1766.39 108
1766.48 100
1766.58 91
1766.68 81
1766.77 70
1766.87 61
1766.97 54
1767.06 49
1767.16 48
1767.26 52
1767.35 60
1767.45 71
1767.55 83
1767.64 92
1767.74 97
1767.83 96
1767.93 89
1768.03 78
1768.12 65
1768.22 55
1768.32 48
1768.41 46
1768.51 48
1768.61 53
1768.70 57
1768.80 59
1768.90 57
1768.99 51
1769.09 41
1769.19 28
1769.28 14
1769.38 0
1769.48 0
1769.57 0
1769.67 0
1769.77 0
1769.86 0
1769.96 0
1770.06 0
1770.15 0
1770.25 13
1770.34 28
1770.44 44
1770.54 60
1770.63 77
1770.73 95
1770.83 115
1770.92 135
1771.02 156
1771.12 177
1771.21 195
1771.31 211
1771.41 221
1771.50 226
1771.60 226
1771.70 221
1771.79 213
1771.89 204
1771.99 195
1772.08 189
1772.18 185
1772.28 184
1772.37 186
1772.47 189
1772.57 193
1772.66 198
1772.76 203
1772.86 209
1772.95 214
1773.05 217
1773.15 217
1773.24 213
1773.34 206
1773.44 194
1773.53 180
1773.63 165
1773.73 152
1773.82 143
1773.92 140
1774.02 143
1774.11 153
1774.21 167
1774.31 185
1774.40 205
1774.50 223
1774.60 239
1774.69 251
1774.79 258
1774.89 261
1774.98 259
1775.08 255
1775.18 250
1775.27 246
1775.37 244
1775.47 246
1775.56 252
1775.66 262
1775.76 274
1775.85 286
1775.95 297
1776.05 304
1776.14 307
1776.24 306
1776.34 301
1776.43 295
1776.53 289
1776.63 283
1776.72 278
1776.82 273
1776.92 269
1777.02 265
1777.11 262
1777.21 260
1777.31 258
1777.40 254
1777.50 249
1777.60 241
1777.69 231
1777.79 218
1777.89 204
1777.98 193
1778.08 186
1778.18 186
1778.27 192
1778.37 203
1778.47 216
1778.56 228
1778.66 233
1778.76 232
1778.85 223
1778.95 207
1779.05 188
1779.14 168
1779.24 151
1779.34 137
1779.44 128
1779.53 123
1779.63 121
1779.73 120
1779.82 121
1779.92 122
1780.02 124
1780.11 125
1780.21 127
1780.31 127
1780.40 126
1780.50 121
1780.60 113
1780.69 101
1780.79 87
1780.89 72
1780.98 58
1781.08 47
1781.18 40
1781.28 38
1781.37 40
1781.47 47
1781.57 56
1781.66 66
1781.76 76
1781.86 85
1781.95 92
1782.05 98
1782.15 102
1782.24 104
1782.34 103
1782.44 99
1782.53 92
1782.63 82
1782.73 71
1782.83 58
1782.92 46
1783.02 36
1783.12 27
1783.21 21
1783.31 17
1783.41 15
1783.50 17
1783.60 22
1783.70 32
1783.80 45
1783.89 62
1783.99 79
1784.09 94
1784.18 107
1784.28 114
1784.38 115
1784.47 112
1784.57 104
1784.67 95
1784.76 86
1784.86 78
1784.96 72
1785.06 68
1785.15 66
1785.25 64
1785.35 64
1785.44 66
1785.54 69
1785.64 74
1785.73 79
1785.83 85
1785.93 89
1786.03 91
1786.12 91
1786.22 89
1786.32 88
1786.41 87
1786.51 90
1786.61 95
1786.70 102
1786.80 112
1786.90 123
1787.00 135
1787.09 146
1787.19 158
1787.29 169
1787.38 180
1787.48 189
1787.58 197
1787.67 201
1787.77 201
1787.87 198
1787.97 192
1788.06 184
1788.16 176
1788.26 170
1788.35 167
1788.45 168
1788.55 173
1788.65 181
1788.74 190
1788.84 199
1788.94 207
1789.03 213
1789.13 215
1789.23 215
1789.33 214
1789.42 213
1789.52 213
1789.62 216
1789.71 220
1789.81 227
1789.91 234
1790.00 240
1790.10 245
1790.20 248
1790.30 247
1790.39 245
1790.49 239
1790.59 230
1790.68 219
1790.78 203
1790.88 185
1790.98 165
1791.07 145
1791.17 128
1791.27 117
1791.36 113
1791.46 117
1791.56 129
1791.66 148
1791.75 170
1791.85 192
1791.95 212
1792.04 224
1792.14 229
1792.24 226
1792.34 214
1792.43 197
1792.53 178
1792.63 160
1792.73 146
1792.82 138
1792.92 135
1793.02 137
1793.11 142
1793.21 148
1793.31 154
1793.41 157
1793.50 158
1793.60 156
1793.70 150
1793.79 142
1793.89 132
1793.99 120
1794.09 107
1794.18 93
1794.28 77
1794.38 61
1794.48 45
1794.57 29
1794.67 16
1794.77 7
1794.86 3
1794.96 4
1795.06 9
1795.16 17
1795.25 25
1795.35 32
1795.45 38
1795.54 43
1795.64 48
1795.74 54
1795.84 62
1795.93 72
1796.03 84
1796.13 97
1796.23 111
1796.32 124
1796.42 137
1796.52 148
1796.61 155
1796.71 159
1796.81 157
1796.91 149
1797.00 136
1797.10 120
1797.20 103
1797.30 86
1797.39 71
1797.49 59
1797.59 49
1797.69 42
1797.78 36
1797.88 31
1797.98 26
1798.07 23
1798.17 20
1798.27 18
1798.37 16
1798.46 15
1798.56 15
1798.66 17
1798.76 21
1798.85 26
1798.95 33
1799.05 39
1799.15 44
1799.24 45
1799.34 41
1799.44 33
1799.53 22
1799.63 10
1799.73 0
1799.83 0
1799.92 0
1800.02 0
1800.12 0
1800.22 0
1800.31 0
1800.41 0
1800.51 2
1800.61 14
1800.70 24
1800.80 31
1800.90 33
1801.00 30
1801.09 24
1801.19 16
1801.29 7
1801.39 1
1801.48 0
1801.58 1
1801.68 8
1801.78 19
1801.87 31
1801.97 44
1802.07 57
1802.16 69
1802.26 81
1802.36 93
1802.46 105
1802.55 118
1802.65 130
1802.75 141
1802.85 147
1802.94 149
1803.04 145
1803.14 137
1803.24 125
1803.33 111
1803.43 95
1803.53 80
1803.63 66
1803.72 56
1803.82 50
1803.92 50
1804.02 56
1804.11 68
1804.21 84
1804.31 102
1804.41 120
1804.50 137
1804.60 151
1804.70 163
1804.80 172
1804.89 177
1804.99 180
1805.09 180
1805.19 177
1805.28 172
1805.38 165
1805.48 156
1805.58 147
1805.67 138
1805.77 131
1805.87 126
1805.97 122
1806.06 120
1806.16 119
1806.26 120
1806.36 121
1806.46 123
1806.55 126
1806.65 131
1806.75 138
1806.85 146
1806.94 153
1807.04 160
1807.14 165
1807.24 169
1807.33 170
1807.43 170
1807.53 170
1807.63 169
1807.72 167
1807.82 165
1807.92 161
1808.02 154
1808.11 145
1808.21 134
1808.31 123
1808.41 112
1808.50 105
1808.60 102
1808.70 104
1808.80 110
1808.89 118
1808.99 127
1809.09 133
1809.19 135
1809.29 131
1809.38 124
1809.48 112
1809.58 101
1809.68 91
1809.77 86
1809.87 85
1809.97 89
1810.07 96
1810.16 102
1810.26 106
1810.36 106
1810.46 103
1810.55 96
1810.65 87
1810.75 79
1810.85 70
1810.95 63
1811.04 56
1811.14 49
1811.24 42
1811.34 35
1811.43 29
1811.53 26
1811.63 26
1811.73 30
1811.82 39
1811.92 49
1812.02 60
1812.12 68
1812.22 72
1812.31 71
1812.41 66
1812.51 60
1812.61 54
1812.70 52
1812.80 55
1812.90 61
1813.00 71
1813.10 80
1813.19 88
1813.29 92
1813.39 94
1813.49 93
1813.58 90
1813.68 88
1813.78 87
1813.88 87
1813.97 88
1814.07 89
1814.17 90
1814.27 91
1814.37 91
1814.46 90
1814.56 87
1814.66 83
1814.76 77
1814.85 71
1814.95 65
1815.05 62
1815.15 62
1815.25 66
1815.34 72
1815.44 80
1815.54 87
1815.64 93
1815.74 98
1815.83 100
1815.93 101
1816.03 100
1816.13 99
1816.22 96
1816.32 93
1816.42 91
1816.52 89
1816.62 89
1816.71 92
1816.81 98
1816.91 106
1817.01 115
1817.10 125
1817.20 135
1817.30 146
1817.40 159
1817.50 173
1817.59 189
1817.69 206
1817.79 222
1817.89 235
1817.99 243
1818.08 245
1818.18 240
1818.28 231
1818.38 217
1818.47 201
1818.57 184
1818.67 167
1818.77 151
1818.87 136
1818.96 121
1819.06 108
1819.16 96
1819.26 87
1819.36 80
1819.45 76
1819.55 74
1819.65 75
1819.75 76
1819.85 78
1819.94 80
1820.04 83
1820.14 88
1820.24 95
1820.34 104
1820.43 114
1820.53 124
1820.63 131
1820.73 134
1820.82 132
1820.92 124
1821.02 114
1821.12 103
1821.22 94
1821.31 89
1821.41 91
1821.51 98
1821.61 110
1821.71 125
1821.80 138
1821.90 148
1822.00 152
1822.10 151
1822.20 144
1822.29 134
1822.39 121
1822.49 108
1822.59 96
1822.69 85
1822.78 76
1822.88 69
1822.98 65
1823.08 63
1823.18 65
1823.27 71
1823.37 81
1823.47 93
1823.57 106
1823.67 121
1823.76 134
1823.86 146
1823.96 156
1824.06 163
1824.16 168
1824.25 172
1824.35 174
1824.45 174
1824.55 172
1824.65 170
1824.74 167
1824.84 163
1824.94 158
1825.04 151
1825.14 143
1825.24 135
1825.33 127
1825.43 121
1825.53 117
1825.63 116
1825.73 119
1825.82 125
1825.92 133
1826.02 141
1826.12 148
1826.22 155
1826.31 161
1826.41 168
1826.51 173
1826.61 179
1826.71 183
1826.80 185
1826.90 184
1827.00 180
1827.10 174
1827.20 169
1827.30 166
1827.39 167
1827.49 171
1827.59 178
1827.69 187
1827.79 194
1827.88 200
1827.98 202
1828.08 202
1828.18 199
1828.28 194
1828.37 190
1828.47 186
1828.57 184
1828.67 184
1828.77 185
1828.87 187
1828.96 190
1829.06 191
1829.16 192
1829.26 190
1829.36 187
1829.45 184
1829.55 183
1829.65 184
1829.75 189
1829.85 196
1829.95 205
1830.04 213
1830.14 218
1830.24 219
1830.34 214
1830.44 204
1830.53 190
1830.63 176
1830.73 161
1830.83 149
1830.93 139
1831.03 131
1831.12 126
1831.22 122
1831.32 119
1831.42 117
1831.52 116
1831.61 116
1831.71 117
1831.81 118
1831.91 119
1832.01 120
1832.11 121
1832.20 123
1832.30 126
1832.40 132
1832.50 140
1832.60 151
1832.70 163
1832.79 175
1832.89 184
1832.99 189
1833.09 189
1833.19 184
1833.29 176
1833.38 166
1833.48 155
1833.58 144
1833.68 133
1833.78 122
1833.88 111
1833.97 101
1834.07 91
1834.17 83
1834.27 79
1834.37 79
1834.46 83
1834.56 93
1834.66 105
1834.76 119
1834.86 133
1834.96 145
1835.05 154
1835.15 158
1835.25 159
1835.35 156
1835.45 151
1835.55 144
1835.64 135
1835.74 125
1835.84 116
1835.94 106
1836.04 96
1836.14 87
1836.23 79
1836.33 72
1836.43 67
1836.53 63
1836.63 59
1836.73 56
1836.83 53
1836.92 51
1837.02 51
1837.12 52
1837.22 55
1837.32 61
1837.42 66
1837.51 71
1837.61 72
1837.71 69
1837.81 61
1837.91 50
1838.01 37
1838.10 23
1838.20 11
1838.30 1
1838.40 0
1838.50 0
1838.60 0
1838.69 0
1838.79 0
1838.89 0
1838.99 0
1839.09 0
1839.19 0
1839.29 5
1839.38 15
1839.48 26
1839.58 38
1839.68 50
1839.78 61
1839.88 69
1839.97 72
1840.07 72
1840.17 68
1840.27 61
1840.37 53
1840.47 43
1840.57 34
1840.66 25
1840.76 17
1840.86 12
1840.96 8
1841.06 6
1841.16 6
1841.25 8
1841.35 10
1841.45 13
1841.55 15
1841.65 17
1841.75 20
1841.85 22
1841.94 24
1842.04 26
1842.14 29
1842.24 31
1842.34 33
1842.44 35
1842.54 36
1842.63 36
1842.73 36
1842.83 36
1842.93 36
1843.03 37
1843.13 38
1843.23 40
1843.32 44
1843.42 49
1843.52 56
1843.62 65
1843.72 74
1843.82 83
1843.92 91
1844.01 98
1844.11 103
1844.21 109
1844.31 115
1844.41 122
1844.51 131
1844.61 139
1844.70 146
1844.80 151
1844.90 152
1845.00 149
1845.10 143
1845.20 135
1845.30 127
1845.39 121
1845.49 116
1845.59 113
1845.69 111
1845.79 108
1845.89 105
1845.99 100
1846.08 95
1846.18 92
1846.28 91
1846.38 95
1846.48 104
1846.58 116
1846.68 131
1846.77 146
1846.87 160
1846.97 172
1847.07 181
1847.17 186
1847.27 188
1847.37 188
1847.47 186
1847.56 181
1847.66 176
1847.76 169
1847.86 160
1847.96 151
1848.06 140
1848.16 128
1848.25 115
1848.35 102
1848.45 91
1848.55 82
1848.65 74
1848.75 70
1848.85 67
1848.95 64
1849.04 62
1849.14 59
1849.24 55
1849.34 51
1849.44 48
1849.54 46
1849.64 45
1849.74 46
1849.83 48
1849.93 52
1850.03 58
1850.13 67
1850.23 78
1850.33 90
1850.43 104
1850.53 116
1850.62 124
1850.72 129
1850.82 128
1850.92 123
1851.02 116
1851.12 107
1851.22 100
1851.32 95
1851.41 94
1851.51 95
1851.61 99
1851.71 103
1851.81 106
1851.91 107
1852.01 105
1852.11 100
1852.20 92
1852.30 84
1852.40 78
1852.50 77
1852.60 80
1852.70 89
1852.80 101
1852.90 116
1852.99 130
1853.09 142
1853.19 152
1853.29 158
1853.39 160
1853.49 161
1853.59 159
1853.69 156
1853.78 153
1853.88 150
1853.98 147
1854.08 146
1854.18 146
1854.28 146
1854.38 145
1854.48 145
1854.58 143
1854.67 140
1854.77 136
1854.87 130
1854.97 125
1855.07 120
1855.17 115
1855.27 110
1855.37 107
1855.47 105
1855.56 104
1855.66 105
1855.76 107
1855.86 110
1855.96 113
1856.06 116
1856.16 118
1856.26 119
1856.36 118
1856.45 116
1856.55 112
1856.65 106
1856.75 98
1856.85 89
1856.95 79
1857.05 69
1857.15 59
1857.25 52
1857.34 49
1857.44 50
1857.54 55
1857.64 63
1857.74 73
1857.84 83
1857.94 92
1858.04 98
1858.14 102
1858.23 105
1858.33 105
1858.43 106
1858.53 105
1858.63 104
1858.73 101
1858.83 96
1858.93 89
1859.03 81
1859.13 74
1859.22 67
1859.32 63
1859.42 60
1859.52 58
1859.62 57
1859.72 57
1859.82 57
1859.92 59
1860.02 63
1860.12 69
1860.21 77
1860.31 85
1860.41 93
1860.51 97
1860.61 96
1860.71 91
1860.81 83
1860.91 72
1861.01 62
1861.11 54
1861.20 51
1861.30 55
1861.40 64
1861.50 76
1861.60 91
1861.70 104
1861.80 114
1861.90 119
1862.00 117
1862.10 110
1862.20 99
1862.29 88
1862.39 77
1862.49 68
1862.59 64
1862.69 62
1862.79 64
1862.89 66
1862.99 67
1863.09 66
1863.19 62
1863.28 58
1863.38 52
1863.48 48
1863.58 45
1863.68 46
1863.78 51
1863.88 60
1863.98 72
1864.08 86
1864.18 103
1864.28 122
1864.37 140
1864.47 157
1864.57 174
1864.67 188
1864.77 200
1864.87 208
1864.97 213
1865.07 213
1865.17 208
1865.27 196
1865.37 179
1865.47 158
1865.56 133
1865.66 109
1865.76 85
1865.86 65
1865.96 50
1866.06 39
1866.16 33
1866.26 30
1866.36 29
1866.46 29
1866.56 30
1866.66 31
1866.75 32
1866.85 34
1866.95 37
1867.05 39
1867.15 42
1867.25 45
1867.35 47
1867.45 47
1867.55 45
1867.65 40
1867.75 33
1867.85 24
1867.94 15
1868.04 9
1868.14 7
1868.24 11
1868.34 20
1868.44 35
1868.54 51
1868.64 66
1868.74 77
1868.84 84
1868.94 87
1869.04 88
1869.14 87
1869.23 88
1869.33 90
1869.43 94
1869.53 97
1869.63 97
1869.73 93
1869.83 84
1869.93 70
1870.03 53
1870.13 35
1870.23 21
1870.33 12
1870.43 9
1870.52 13
1870.62 23
1870.72 38
1870.82 53
1870.92 67
1871.02 77
1871.12 81
1871.22 81
1871.32 75
1871.42 66
1871.52 55
1871.62 45
1871.72 37
1871.82 31
1871.91 28
1872.01 28
1872.11 30
1872.21 33
1872.31 34
1872.41 34
1872.51 30
1872.61 23
1872.71 13
1872.81 0
1872.91 0
1873.01 0
1873.11 0
1873.21 0
1873.31 0
1873.40 0
1873.50 0
1873.60 0
1873.70 10
1873.80 20
1873.90 28
1874.00 35
1874.10 41
1874.20 48
1874.30 55
1874.40 63
1874.50 72
1874.60 80
1874.70 89
1874.80 98
1874.90 107
1874.99 119
1875.09 132
1875.19 147
1875.29 162
1875.39 176
1875.49 186
1875.59 191
1875.69 188
1875.79 179
1875.89 165
1875.99 147
1876.09 130
1876.19 114
1876.29 102
1876.39 92
1876.49 86
1876.59 80
1876.68 75
1876.78 71
1876.88 66
1876.98 62
1877.08 60
1877.18 61
1877.28 67
1877.38 76
1877.48 88
1877.58 103
1877.68 119
1877.78 132
1877.88 142
1877.98 147
1878.08 145
1878.18 137
1878.28 124
1878.38 108
1878.48 90
1878.57 72
1878.67 57
1878.77 46
1878.87 39
1878.97 34
1879.07 31
1879.17 29
1879.27 28
1879.37 27
1879.47 28
1879.57 31
1879.67 38
1879.77 49
1879.87 63
1879.97 79
1880.07 95
1880.17 110
1880.27 121
1880.37 127
1880.47 128
1880.57 124
1880.66 118
1880.76 109
1880.86 101
1880.96 92
1881.06 82
1881.16 70
1881.26 56
1881.36 38
1881.46 20
1881.56 2
1881.66 0
1881.76 0
1881.86 0
1881.96 0
1882.06 0
1882.16 10
1882.26 27
1882.36 45
1882.46 63
1882.56 78
1882.66 90
1882.76 98
1882.86 101
1882.95 99
1883.05 94
1883.15 86
1883.25 76
1883.35 68
1883.45 62
1883.55 59
1883.65 58
1883.75 59
1883.85 62
1883.95 65
1884.05 68
1884.15 71
1884.25 76
1884.35 82
1884.45 91
1884.55 100
1884.65 111
1884.75 121
1884.85 131
1884.95 140
1885.05 148
1885.15 154
1885.25 160
1885.35 165
1885.45 168
1885.55 168
1885.65 165
1885.74 158
1885.84 148
1885.94 136
1886.04 124
1886.14 112
1886.24 103
1886.34 98
1886.44 96
1886.54 97
1886.64 102
1886.74 108
1886.84 115
1886.94 121
1887.04 126
1887.14 130
1887.24 133
1887.34 136
1887.44 142
1887.54 151
1887.64 161
1887.74 171
1887.84 180
1887.94 184
1888.04 182
1888.14 174
1888.24 160
1888.34 143
1888.44 125
1888.54 107
1888.64 91
1888.74 78
1888.84 66
1888.94 58
1889.04 51
1889.14 47
1889.24 44
1889.33 45
1889.43 50
1889.53 58
1889.63 70
1889.73 84
1889.83 101
1889.93 117
1890.03 131
1890.13 140
1890.23 142
1890.33 137
1890.43 124
1890.53 104
1890.63 81
1890.73 57
1890.83 36
1890.93 18
1891.03 5
1891.13 0
1891.23 0
1891.33 0
1891.43 0
1891.53 0
1891.63 0
1891.73 0
1891.83 0
1891.93 0
1892.03 0
1892.13 16
1892.23 35
1892.33 57
1892.43 79
1892.53 100
1892.63 116
1892.73 127
1892.83 132
1892.93 129
1893.03 119
1893.13 105
1893.23 88
1893.33 71
1893.43 55
1893.53 42
1893.63 33
1893.73 29
1893.83 28
1893.93 30
1894.03 35
1894.13 40
1894.23 46
1894.33 52
1894.43 56
1894.53 58
1894.63 59
1894.73 61
1894.83 65
1894.93 72
1895.03 83
1895.13 97
1895.23 114
1895.33 130
1895.43 145
1895.53 158
1895.63 166
1895.73 170
1895.83 171
1895.93 168
1896.03 162
1896.13 152
1896.23 140
1896.33 126
1896.43 111
1896.53 97
1896.63 83
1896.73 73
1896.83 66
1896.93 62
1897.03 63
1897.13 67
1897.23 74
1897.33 85
1897.43 97
1897.53 110
1897.63 123
1897.73 134
1897.83 143
1897.93 150
1898.03 153
1898.13 154
1898.23 153
1898.33 149
1898.43 142
1898.53 131
1898.63 116
1898.73 99
1898.83 79
1898.93 59
1899.03 43
1899.13 31
1899.23 28
1899.33 32
1899.43 43
1899.53 59
1899.63 77
1899.73 95
1899.83 109
1899.93 118
1900.03 121
1900.13 118
1900.23 110
1900.33 101
1900.43 91
1900.53 82
1900.63 75
1900.73 69
1900.83 64
1900.93 59
1901.03 54
1901.13 49
1901.23 46
1901.33 45
1901.43 47
1901.53 53
1901.63 62
1901.73 72
1901.83 81
1901.93 88
1902.03 92
1902.13 92
1902.23 88
1902.33 80
1902.43 69
1902.53 56
1902.63 42
1902.73 30
1902.83 22
1902.93 18
1903.03 20
1903.13 27
1903.23 39
1903.33 54
1903.43 71
1903.53 87
1903.63 100
1903.73 109
1903.83 113
1903.93 111
1904.03 104
1904.13 92
1904.23 77
1904.33 61
1904.43 45
1904.53 33
1904.63 26
1904.73 24
1904.83 29
1904.93 40
1905.03 56
1905.13 78
1905.23 102
1905.33 127
1905.43 150
1905.53 168
1905.63 179
1905.73 183
1905.83 180
1905.93 174
1906.03 166
1906.13 161
1906.23 160
1906.33 161
1906.43 166
1906.53 173
1906.63 180
1906.74 185
1906.84 188
1906.94 187
1907.04 183
1907.14 176
1907.24 167
1907.34 157
1907.44 147
1907.54 140
1907.64 135
1907.74 134
1907.84 136
1907.94 139
1908.04 141
1908.14 144
1908.24 145
1908.34 145
1908.44 147
1908.54 152
1908.64 162
1908.74 177
1908.84 194
1908.94 211
1909.04 223
1909.14 228
1909.24 224
1909.34 209
1909.44 186
1909.54 160
1909.64 134
1909.74 113
1909.84 98
1909.94 90
1910.04 88
1910.14 89
1910.24 92
1910.35 94
1910.45 93
1910.55 92
1910.65 91
1910.75 91
1910.85 92
1910.95 96
1911.05 101
1911.15 106
1911.25 109
1911.35 109
1911.45 106
1911.55 101
1911.65 95
1911.75 91
1911.85 88
1911.95 89
1912.05 93
1912.15 101
1912.25 111
1912.35 122
1912.45 135
1912.55 149
1912.65 161
1912.75 171
1912.85 177
1912.95 179
1913.05 176
1913.16 167
1913.26 154
1913.36 138
1913.46 120
1913.56 101
1913.66 83
1913.76 65
1913.86 47
1913.96 30
1914.06 13
1914.16 0
1914.26 0
1914.36 0
1914.46 0
1914.56 0
1914.66 0
1914.76 0
1914.86 0
1914.96 0
1915.06 18
1915.16 36
1915.26 54
1915.36 71
1915.47 86
1915.57 98
1915.67 108
1915.77 113
1915.87 113
1915.97 109
1916.07 102
1916.17 92
1916.27 80
1916.37 69
1916.47 57
1916.57 46
1916.67 35
1916.77 25
1916.87 15
1916.97 7
1917.07 2
1917.17 0
1917.27 0
1917.37 0
1917.47 1
1917.58 2
1917.68 2
1917.78 0
1917.88 0
1917.98 0
1918.08 0
1918.18 0
1918.28 1
1918.38 10
1918.48 21
1918.58 34
1918.68 46
1918.78 57
1918.88 66
1918.98 74
1919.08 80
1919.18 86
1919.28 92
1919.39 100
1919.49 109
1919.59 117
1919.69 125
1919.79 130
1919.89 131
1919.99 129
1920.09 125
1920.19 122
1920.29 120
1920.39 124
1920.49 134
1920.59 150
1920.69 171
1920.79 195
1920.89 219
1920.99 238
1921.10 250
1921.20 255
1921.30 252
1921.40 241
1921.50 226
1921.60 208
1921.70 190
1921.80 175
1921.90 165
1922.00 161
1922.10 163
1922.20 168
1922.30 176
1922.40 184
1922.50 189
1922.60 191
1922.71 190
1922.81 188
1922.91 187
1923.01 188
1923.11 192
1923.21 197
1923.31 202
1923.41 205
1923.51 204
1923.61 197
1923.71 186
1923.81 171
1923.91 155
1924.01 139
1924.11 124
1924.22 111
1924.32 100
1924.42 91
1924.52 84
1924.62 79
1924.72 77
1924.82 79
1924.92 86
1925.02 97
1925.12 113
1925.22 132
1925.32 153
1925.42 174
1925.52 192
1925.63 207
1925.73 218
1925.83 225
1925.93 229
1926.03 233
1926.13 236
1926.23 237
1926.33 238
1926.43 235
1926.53 229
1926.63 219
1926.73 206
1926.83 189
1926.93 171
1927.04 154
1927.14 137
1927.24 122
1927.34 110
1927.44 101
1927.54 95
1927.64 94
1927.74 95
1927.84 100
1927.94 107
1928.04 115
1928.14 124
1928.24 133
1928.35 142
1928.45 150
1928.55 159
1928.65 167
1928.75 175
1928.85 182
1928.95 186
1929.05 188
1929.15 187
1929.25 182
1929.35 173
1929.45 160
1929.56 145
1929.66 129
1929.76 113
1929.86 98
1929.96 85
1930.06 74
1930.16 67
1930.26 60
1930.36 55
1930.46 50
1930.56 45
1930.66 41
1930.77 37
1930.87 36
1930.97 36
1931.07 39
1931.17 43
1931.27 50
1931.37 57
1931.47 64
1931.57 71
1931.67 77
1931.77 84
1931.88 89
1931.98 95
1932.08 100
1932.18 106
1932.28 111
1932.38 115
1932.48 117
1932.58 118
1932.68 116
1932.78 111
1932.88 104
1932.99 96
1933.09 87
1933.19 80
1933.29 73
1933.39 69
1933.49 65
1933.59 62
1933.69 58
1933.79 53
1933.89 48
1933.99 44
1934.10 43
1934.20 45
1934.30 50
1934.40 58
1934.50 67
1934.60 75
1934.70 79
1934.80 80
1934.90 77
1935.00 73
1935.11 69
1935.21 65
1935.31 63
1935.41 62
1935.51 61
1935.61 60
1935.71 57
1935.81 54
1935.91 50
1936.01 47
1936.11 46
1936.22 48
1936.32 54
1936.42 64
1936.52 76
1936.62 90
1936.72 102
1936.82 113
1936.92 121
1937.02 128
1937.13 133
1937.23 138
1937.33 144
1937.43 151
1937.53 159
1937.63 167
1937.73 172
1937.83 174
1937.93 173
1938.03 170
1938.14 165
1938.24 161
1938.34 159
1938.44 160
1938.54 164
1938.64 170
1938.74 177
1938.84 184
1938.94 190
1939.05 194
1939.15 195
1939.25 193
1939.35 187
1939.45 180
1939.55 170
1939.65 160
1939.75 151
1939.85 143
1939.95 137
1940.06 132
1940.16 128
1940.26 127
1940.36 127
1940.46 131
1940.56 140
1940.66 153
1940.76 170
1940.86 188
1940.97 207
1941.07 224
1941.17 237
1941.27 245
1941.37 248
1941.47 247
1941.57 242
1941.67 233
1941.78 224
1941.88 214
1941.98 204
1942.08 197
1942.18 191
1942.28 189
1942.38 188
1942.48 189
1942.58 191
1942.69 192
1942.79 193
1942.89 193
1942.99 193
1943.09 193
1943.19 193
1943.29 195
1943.39 197
1943.50 199
1943.60 199
1943.70 198
1943.80 194
1943.90 187
1944.00 180
1944.10 172
1944.20 166
1944.30 164
1944.41 167
1944.51 173
1944.61 182
1944.71 192
1944.81 201
1944.91 208
1945.01 212
1945.11 213
1945.22 210
1945.32 204
1945.42 195
1945.52 183
1945.62 167
1945.72 148
1945.82 126
1945.92 104
1946.03 84
1946.13 68
1946.23 58
1946.33 54
1946.43 56
1946.53 61
1946.63 68
1946.73 74
1946.84 78
1946.94 80
1947.04 81
1947.14 83
1947.24 87
1947.34 95
1947.44 106
1947.54 120
1947.65 133
1947.75 146
1947.85 155
1947.95 161
1948.05 163
1948.15 162
1948.25 158
1948.36 154
1948.46 150
1948.56 147
1948.66 145
1948.76 145
1948.86 146
1948.96 148
1949.06 150
1949.17 152
1949.27 152
1949.37 149
1949.47 143
1949.57 133
1949.67 120
1949.77 104
1949.88 88
1949.98 75
1950.08 66
1950.18 62
1950.28 64
1950.38 69
1950.48 76
1950.58 82
1950.69 85
1950.79 85
1950.89 83
1950.99 80
1951.09 78
1951.19 79
1951.29 82
1951.40 88
1951.50 95
1951.60 103
1951.70 110
1951.80 115
1951.90 118
1952.00 119
1952.11 116
1952.21 109
1952.31 99
1952.41 87
1952.51 75
1952.61 65
1952.71 60
1952.82 60
1952.92 65
1953.02 75
1953.12 87
1953.22 99
1953.32 110
1953.42 118
1953.53 124
1953.63 128
1953.73 131
1953.83 133
1953.93 136
1954.03 139
1954.13 142
1954.24 147
1954.34 151
1954.44 156
1954.54 161
1954.64 167
1954.74 171
1954.85 175
1954.95 178
1955.05 179
1955.15 179
1955.25 179
1955.35 178
1955.45 177
1955.56 174
1955.66 169
1955.76 161
1955.86 151
1955.96 137
1956.06 121
1956.16 105
1956.27 89
1956.37 75
1956.47 62
1956.57 52
1956.67 42
1956.77 34
1956.88 26
1956.98 18
1957.08 12
1957.18 8
1957.28 6
1957.38 7
1957.48 10
1957.59 15
1957.69 19
1957.79 22
1957.89 22
1957.99 18
1958.09 11
1958.20 1
1958.30 0
1958.40 0
1958.50 0
1958.60 0
1958.70 0
1958.81 0
1958.91 7
1959.01 28
1959.11 50
1959.21 67
1959.31 79
1959.41 83
1959.52 79
1959.62 70
1959.72 56
1959.82 41
1959.92 28
1960.02 18
1960.13 13
1960.23 14
1960.33 20
1960.43 30
1960.53 42
1960.63 55
1960.74 67
1960.84 76
1960.94 84
1961.04 90
1961.14 95
1961.24 102
1961.35 109
1961.45 116
1961.55 124
1961.65 131
1961.75 136
1961.85 139
1961.96 140
1962.06 140
1962.16 139
1962.26 137
1962.36 136
1962.46 134
1962.57 134
1962.67 135
1962.77 137
1962.87 139
1962.97 139
1963.07 136
1963.18 129
1963.28 119
1963.38 105
1963.48 90
1963.58 76
1963.68 65
1963.79 59
1963.89 58
1963.99 64
1964.09 75
1964.19 89
1964.29 105
1964.40 121
1964.50 133
1964.60 140
1964.70 142
1964.80 138
1964.91 128
1965.01 113
1965.11 97
1965.21 81
1965.31 67
1965.41 55
1965.52 49
1965.62 47
1965.72 49
1965.82 53
1965.92 58
1966.02 62
1966.13 65
1966.23 66
1966.33 66
1966.43 66
1966.53 69
1966.64 76
1966.74 88
1966.84 104
1966.94 123
1967.04 143
1967.14 161
1967.25 175
1967.35 183
1967.45 186
1967.55 182
1967.65 175
1967.76 167
1967.86 160
1967.96 155
1968.06 153
1968.16 152
1968.26 152
1968.37 151
1968.47 149
1968.57 146
1968.67 143
1968.77 143
1968.88 144
1968.98 149
1969.08 155
1969.18 162
1969.28 168
1969.38 172
1969.49 175
1969.59 176
1969.69 176
1969.79 176
1969.89 175
1970.00 173
1970.10 170
1970.20 164
1970.30 156
1970.40 147
1970.51 137
1970.61 128
1970.71 120
1970.81 114
1970.91 111
1971.01 109
1971.12 108
1971.22 109
1971.32 110
1971.42 111
1971.52 111
1971.63 110
1971.73 108
1971.83 104
1971.93 97
1972.03 89
1972.14 80
1972.24 73
1972.34 67
1972.44 65
1972.54 65
1972.65 67
1972.75 68
1972.85 69
1972.95 68
1973.05 64
1973.16 60
1973.26 55
1973.36 51
1973.46 47
1973.56 45
1973.67 43
1973.77 43
1973.87 44
1973.97 46
1974.07 50
1974.18 55
1974.28 63
1974.38 71
1974.48 78
1974.58 83
1974.69 87
1974.79 88
1974.89 86
1974.99 83
1975.09 78
1975.20 72
1975.30 65
1975.40 56
1975.50 45
1975.60 32
1975.71 19
1975.81 7
1975.91 0
1976.01 0
1976.11 0
1976.22 1
1976.32 11
1976.42 23
1976.52 34
1976.62 43
1976.73 48
1976.83 49
1976.93 46
1977.03 41
1977.13 36
1977.24 30
1977.34 25
1977.44 21
1977.54 17
1977.64 14
1977.75 12
1977.85 11
1977.95 11
1978.05 13
1978.15 15
1978.26 17
1978.36 16
1978.46 13
1978.56 6
1978.67 0
1978.77 0
1978.87 0
1978.97 0
1979.07 0
1979.18 0
1979.28 0
1979.38 15
1979.48 35
1979.58 55
1979.69 74
1979.79 89
1979.89 99
1979.99 103
1980.10 99
1980.20 88
1980.30 71
1980.40 49
1980.50 25
1980.61 4
1980.71 0
1980.81 0
1980.91 0
1981.01 0
1981.12 0
1981.22 7
1981.32 25
1981.42 42
1981.53 55
1981.63 62
1981.73 65
1981.83 65
1981.93 62
1982.04 61
1982.14 63
1982.24 69
1982.34 79
1982.45 93
1982.55 110
1982.65 127
1982.75 144
1982.85 159
1982.96 173
1983.06 186
1983.16 198
1983.26 211
1983.36 222
1983.47 232
1983.57 238
1983.67 240
1983.77 237
1983.88 230
1983.98 220
1984.08 209
1984.18 199
1984.29 190
1984.39 183
1984.49 177
1984.59 171
1984.69 165
1984.80 160
1984.90 156
1985.00 155
1985.10 159
1985.21 166
1985.31 177
1985.41 190
1985.51 203
1985.61 216
1985.72 227
1985.82 237
1985.92 246
1986.02 254
1986.13 259
1986.23 262
1986.33 261
1986.43 255
1986.54 244
1986.64 229
1986.74 213
1986.84 197
1986.94 183
1987.05 174
1987.15 168
1987.25 165
1987.35 165
1987.46 165
1987.56 163
1987.66 158
1987.76 150
1987.87 139
1987.97 126
1988.07 112
1988.17 98
1988.27 85
1988.38 74
1988.48 67
1988.58 62
1988.68 60
1988.79 61
1988.89 65
1988.99 71
1989.09 78
1989.20 85
1989.30 90
1989.40 92
1989.50 92
1989.61 88
1989.71 82
1989.81 73
1989.91 64
1990.02 53
1990.12 41
1990.22 28
1990.32 14
1990.42 0
1990.53 0
1990.63 0
1990.73 0
1990.83 0
1990.94 0
1991.04 0
1991.14 0
1991.24 0
1991.35 15
1991.45 34
1991.55 53
1991.65 71
1991.76 88
1991.86 101
1991.96 111
1992.06 117
1992.17 120
1992.27 121
1992.37 122
1992.47 123
1992.58 124
1992.68 126
1992.78 127
1992.88 127
1992.99 127
1993.09 127
1993.19 129
1993.29 132
1993.40 138
1993.50 147
1993.60 157
1993.70 168
1993.81 178
1993.91 186
1994.01 192
1994.11 193
1994.22 190
1994.32 183
1994.42 172
1994.52 157
1994.63 141
1994.73 125
1994.83 110
1994.93 99
1995.04 91
1995.14 88
1995.24 88
1995.34 93
1995.45 100
1995.55 109
1995.65 121
1995.75 133
1995.86 145
1995.96 155
1996.06 161
1996.16 164
1996.27 165
1996.37 165
1996.47 167
1996.57 174
1996.68 186
1996.78 203
1996.88 223
1996.98 242
1997.09 258
1997.19 266
1997.29 266
1997.39 257
1997.50 242
1997.60 224
1997.70 204
1997.80 188
1997.91 177
1998.01 172
1998.11 176
1998.22 185
1998.32 199
1998.42 214
1998.52 227
1998.63 236
1998.73 238
1998.83 234
1998.93 225
1999.04 212
1999.14 198
1999.24 185
1999.34 172
1999.45 161
1999.55 149
1999.65 137
1999.75 123
1999.86 108
1999.96 93
2000.06 79
2000.17 66
2000.27 57
2000.37 51
2000.47 46
2000.58 44
2000.68 43
2000.78 44
2000.88 48
2000.99 55
2001.09 65
2001.19 76
2001.29 85
2001.40 92
2001.50 93
2001.60 88
2001.71 78
2001.81 67
2001.91 54
2002.01 44
2002.12 36
2002.22 32
2002.32 30
2002.42 29
2002.53 27
2002.63 25
2002.73 22
2002.84 20
2002.94 19
2003.04 21
2003.14 26
2003.25 34
2003.35 45
2003.45 56
2003.55 66
2003.66 72
2003.76 73
2003.86 68
2003.97 60
2004.07 48
2004.17 35
2004.27 24
2004.38 17
2004.48 15
2004.58 18
2004.68 26
2004.79 40
2004.89 56
2004.99 75
2005.10 92
2005.20 107
2005.30 119
2005.40 127
2005.51 133
2005.61 138
2005.71 143
2005.82 148
2005.92 154
2006.02 159
2006.12 162
2006.23 163
2006.33 163
2006.43 161
2006.54 158
2006.64 154
2006.74 149
2006.84 143
2006.95 135
2007.05 125
2007.15 112
2007.25 98
2007.36 84
2007.46 70
2007.56 57
2007.67 45
2007.77 34
2007.87 23
2007.97 13
2008.08 6
2008.18 3
2008.28 4
2008.39 9
2008.49 16
2008.59 24
2008.69 30
2008.80 33
2008.90 30
2009.00 22
2009.11 11
2009.21 0
2009.31 0
2009.42 0
2009.52 0
2009.62 0
2009.72 0
2009.83 0
2009.93 0
2010.03 5
2010.14 20
2010.24 34
2010.34 48
2010.44 60
2010.55 70
2010.65 77
2010.75 84
2010.86 89
2010.96 95
2011.06 100
2011.16 104
2011.27 107
2011.37 106
2011.47 101
2011.58 92
2011.68 79
2011.78 64
2011.89 51
2011.99 40
2012.09 33
2012.19 32
2012.30 36
2012.40 44
2012.50 53
2012.61 61
2012.71 69
2012.81 74
2012.92 77
2013.02 76
2013.12 74
2013.22 70
2013.33 66
2013.43 63
2013.53 61
2013.64 60
2013.74 63
2013.84 69
2013.95 78
2014.05 90
2014.15 106
2014.25 123
2014.36 142
2014.46 160
2014.56 176
2014.67 188
2014.77 195
2014.87 196
2014.98 191
2015.08 182
2015.18 170
2015.28 157
2015.39 145
2015.49 136
2015.59 130
2015.70 126
2015.80 123
2015.90 120
2016.01 114
2016.11 106
2016.21 96
2016.32 86
2016.42 77
2016.52 73
2016.62 75
2016.73 82
2016.83 92
2016.93 105
2017.04 116
2017.14 125
2017.24 131
2017.35 133
2017.45 133
2017.55 130
2017.66 125
2017.76 120
2017.86 112
2017.96 104
2018.07 94
2018.17 83
2018.27 72
2018.38 63
2018.48 55
2018.58 48
2018.69 44
2018.79 40
2018.89 37
2019.00 33
2019.10 28
2019.20 23
2019.31 18
2019.41 15
2019.51 14
2019.61 15
2019.72 17
2019.82 20
2019.92 22
2020.03 24
2020.13 25
2020.23 25
2020.34 28
2020.44 34
2020.54 44
2020.65 58
2020.75 74
2020.85 90
2020.96 105
2021.06 118
2021.16 126
2021.27 132
2021.37 135
2021.47 138
2021.58 142
2021.68 145
2021.78 147
2021.88 147
2021.99 144
2022.09 137
2022.19 128
2022.30 118
2022.40 108
2022.50 101
2022.61 98
2022.71 99
2022.81 101
2022.92 105
2023.02 108
2023.12 108
2023.23 105
2023.33 98
2023.43 88
2023.54 75
2023.64 61
2023.74 47
2023.85 34
2023.95 24
2024.05 15
2024.16 11
2024.26 9
2024.36 12
2024.47 18
2024.57 28
2024.67 41
2024.78 56
2024.88 73
2024.98 90
2025.09 106
2025.19 120
2025.29 134
2025.40 145
2025.50 155
2025.60 164
2025.71 170
2025.81 175
2025.91 178
2026.02 178
2026.12 176
2026.22 172
2026.33 167
2026.43 161
2026.53 157
2026.64 153
2026.74 150
2026.84 146
2026.95 140
2027.05 132
2027.15 120
2027.26 105
2027.36 88
2027.46 69
2027.57 52
2027.67 38
2027.77 28
2027.88 21
2027.98 20
2028.08 22
2028.19 28
2028.29 37
2028.39 47
2028.50 60
2028.60 73
2028.70 88
2028.81 102
2028.91 114
2029.01 125
2029.12 134
2029.22 140
2029.32 144
2029.43 145
2029.53 144
2029.63 141
2029.74 136
2029.84 129
2029.94 120
2030.05 112
2030.15 103
2030.25 96
2030.36 90
2030.46 88
2030.56 88
2030.67 89
2030.77 92
2030.87 94
2030.98 94
2031.08 92
2031.18 87
2031.29 81
2031.39 76
2031.49 74
2031.60 74
2031.70 78
2031.81 84
2031.91 91
2032.01 96
2032.12 98
2032.22 96
2032.32 90
2032.43 80
2032.53 69
2032.63 55
2032.74 41
2032.84 26
2032.94 10
2033.05 0
2033.15 0
2033.25 0
2033.36 0
2033.46 0
2033.56 0
2033.67 0
2033.77 0
2033.88 11
2033.98 28
2034.08 41
2034.19 49
2034.29 50
2034.39 45
2034.50 37
2034.60 27
2034.70 18
2034.81 12
2034.91 9
2035.01 10
2035.12 12
2035.22 15
2035.32 17
2035.43 18
2035.53 17
2035.64 17
2035.74 20
2035.84 25
2035.95 36
2036.05 50
2036.15 68
2036.26 88
2036.36 107
2036.46 126
2036.57 142
2036.67 155
2036.77 164
2036.88 168
2036.98 167
2037.09 162
2037.19 154
2037.29 145
2037.40 138
2037.50 134
2037.60 135
2037.71 142
2037.81 154
2037.91 169
2038.02 184
2038.12 200
2038.23 214
2038.33 224
2038.43 230
2038.54 232
2038.64 229
2038.74 223
2038.85 213
2038.95 202
2039.05 190
2039.16 182
2039.26 176
2039.37 174
2039.47 173
2039.57 173
2039.68 172
2039.78 169
2039.88 164
2039.99 158
2040.09 153
2040.19 150
2040.30 150
2040.40 152
2040.51 156
2040.61 159
2040.71 160
2040.82 158
2040.92 151
2041.02 139
2041.13 123
2041.23 105
2041.34 87
2041.44 70
2041.54 56
2041.65 45
2041.75 38
2041.85 33
2041.96 30
2042.06 27
2042.17 24
2042.27 23
2042.37 24
2042.48 31
2042.58 42
2042.68 58
2042.79 77
2042.89 96
2042.99 111
2043.10 122
2043.20 126
2043.31 124
2043.41 119
2043.51 112
2043.62 106
2043.72 101
2043.83 98
2043.93 96
2044.03 94
2044.14 92
2044.24 91
2044.34 91
2044.45 93
2044.55 100
2044.66 111
2044.76 126
2044.86 143
2044.97 161
2045.07 176
2045.17 187
2045.28 193
2045.38 193
2045.49 189
2045.59 183
2045.69 176
2045.80 170
2045.90 166
2046.00 164
2046.11 163
2046.21 164
2046.32 163
2046.42 162
2046.52 159
2046.63 157
2046.73 156
2046.84 158
2046.94 163
2047.04 171
2047.15 180
2047.25 188
2047.35 193
2047.46 192
2047.56 185
2047.67 171
2047.77 152
2047.87 131
2047.98 111
2048.08 93
2048.19 81
2048.29 75
2048.39 75
2048.50 80
2048.60 89
2048.71 99
2048.81 108
2048.91 114
2049.02 117
2049.12 117
2049.22 114
2049.33 108
2049.43 101
2049.54 92
2049.64 82
2049.74 71
2049.85 62
2049.95 53
2050.06 48
2050.16 45
2050.26 47
2050.37 52
2050.47 61
2050.58 73
2050.68 86
2050.78 101
2050.89 115
2050.99 127
2051.10 138
2051.20 146
2051.30 154
2051.41 162
2051.51 171
2051.62 182
2051.72 196
2051.82 213
2051.93 230
2052.03 246
2052.14 260
2052.24 269
2052.34 272
2052.45 269
2052.55 261
2052.66 250
2052.76 239
2052.86 228
2052.97 219
2053.07 213
2053.18 209
2053.28 205
2053.38 202
2053.49 197
2053.59 192
2053.70 187
2053.80 183
2053.90 180
2054.01 178
2054.11 176
2054.22 172
2054.32 165
2054.42 154
2054.53 141
2054.63 125
2054.74 110
2054.84 98
2054.94 89
2055.05 84
2055.15 82
2055.26 82
2055.36 82
2055.46 82
2055.57 80
2055.67 77
2055.78 73
2055.88 68
2055.98 63
2056.09 58
2056.19 56
2056.30 58
2056.40 64
2056.50 75
2056.61 93
2056.71 115
2056.82 142
2056.92 169
2057.03 195
2057.13 218
2057.23 235
2057.34 245
2057.44 247
2057.55 241
2057.65 229
2057.75 211
2057.86 190
2057.96 169
2058.07 149
2058.17 134
2058.27 124
2058.38 121
2058.48 123
2058.59 130
2058.69 140
2058.80 150
2058.90 159
2059.00 166
2059.11 172
2059.21 179
2059.32 187
2059.42 198
2059.52 213
2059.63 230
2059.73 246
2059.84 260
2059.94 269
2060.05 272
2060.15 270
2060.25 264
2060.36 256
2060.46 251
2060.57 249
2060.67 251
2060.77 256
2060.88 261
2060.98 264
2061.09 264
2061.19 258
2061.30 247
2061.40 229
2061.50 207
2061.61 182
2061.71 156
2061.82 129
2061.92 105
2062.03 85
2062.13 71
2062.23 64
2062.34 64
2062.44 70
2062.55 80
2062.65 94
2062.76 109
2062.86 123
2062.96 134
2063.07 144
2063.17 151
2063.28 156
2063.38 159
2063.48 160
2063.59 158
2063.69 154
2063.80 146
2063.90 136
2064.01 124
2064.11 113
2064.21 103
2064.32 97
2064.42 96
2064.53 100
2064.63 108
2064.74 119
2064.84 131
2064.94 141
2065.05 147
2065.15 149
2065.26 145
2065.36 137
2065.47 127
2065.57 118
2065.68 112
2065.78 113
2065.88 121
2065.99 135
2066.09 155
2066.20 176
2066.30 196
2066.41 214
2066.51 228
2066.61 237
2066.72 244
2066.82 247
2066.93 248
2067.03 248
2067.14 244
2067.24 239
2067.34 231
2067.45 220
2067.55 208
2067.66 196
2067.76 185
2067.87 174
2067.97 166
2068.08 159
2068.18 153
2068.28 147
2068.39 139
2068.49 129
2068.60 116
2068.70 101
2068.81 84
2068.91 68
2069.01 54
2069.12 41
2069.22 29
2069.33 19
2069.43 9
2069.54 0
2069.64 0
2069.75 0
2069.85 0
2069.95 0
2070.06 0
2070.16 0
2070.27 0
2070.37 1
2070.48 17
2070.58 34
2070.69 50
2070.79 65
2070.89 77
2071.00 84
2071.10 87
2071.21 85
2071.31 79
2071.42 71
2071.52 63
2071.63 56
2071.73 51
2071.83 48
2071.94 45
2072.04 42
2072.15 36
2072.25 29
2072.36 22
2072.46 17
2072.57 16
2072.67 21
2072.78 29
2072.88 41
2072.98 53
2073.09 63
2073.19 69
2073.30 71
2073.40 69
2073.51 64
2073.61 58
2073.72 51
2073.82 44
2073.93 37
2074.03 29
2074.13 21
2074.24 13
2074.34 7
2074.45 4
2074.55 4
2074.66 9
2074.76 18
2074.87 31
2074.97 48
2075.08 69
2075.18 92
2075.28 116
2075.39 141
2075.49 164
2075.60 183
2075.70 198
2075.81 207
2075.91 211
2076.02 210
2076.12 207
2076.23 201
2076.33 194
2076.43 188
2076.54 181
2076.64 175
2076.75 169
2076.85 165
2076.96 163
2077.06 162
2077.17 164
2077.27 167
2077.38 172
2077.48 178
2077.59 185
2077.69 193
2077.79 200
2077.90 207
2078.00 211
2078.11 212
2078.21 208
2078.32 200
2078.42 189
2078.53 174
2078.63 158
2078.74 141
2078.84 125
2078.95 111
2079.05 100
2079.15 92
2079.26 87
2079.36 85
2079.47 87
2079.57 89
2079.68 92
2079.78 92
2079.89 88
2079.99 79
2080.10 65
2080.20 47
2080.31 28
2080.41 12
2080.52 1
2080.62 0
2080.73 7
2080.83 24
2080.93 46
2081.04 71
2081.14 95
2081.25 116
2081.35 132
2081.46 141
2081.56 145
2081.67 144
2081.77 140
2081.88 133
2081.98 124
2082.09 115
2082.19 106
2082.30 98
2082.40 92
2082.51 88
2082.61 87
2082.72 89
2082.82 95
2082.92 104
2083.03 114
2083.13 125
2083.24 132
2083.34 135
2083.45 132
2083.55 123
2083.66 109
2083.76 92
2083.87 76
2083.97 62
2084.08 54
2084.18 52
2084.29 56
2084.39 65
2084.50 75
2084.60 85
2084.71 92
2084.81 97
2084.92 98
2085.02 97
2085.13 98
2085.23 101
2085.33 107
2085.44 116
2085.54 124
2085.65 130
2085.75 130
2085.86 123
2085.96 108
2086.07 89
2086.17 69
2086.28 51
2086.38 40
2086.49 36
2086.59 40
2086.70 50
2086.80 63
2086.91 77
2087.01 91
2087.12 103
2087.22 114
2087.33 124
2087.43 132
2087.54 139
2087.64 143
2087.75 143
2087.85 141
2087.96 136
2088.06 128
2088.17 119
2088.27 111
2088.38 105
2088.48 102
2088.59 100
2088.69 102
2088.80 104
2088.90 108
2089.01 112
2089.11 116
2089.21 119
2089.32 121
2089.42 122
2089.53 121
2089.63 119
2089.74 117
2089.84 115
2089.95 113
2090.05 113
2090.16 114
2090.26 117
2090.37 120
2090.47 124
2090.58 128
2090.68 131
2090.79 133
2090.89 134
2091.00 135
2091.10 136
2091.21 140
2091.31 145
2091.42 155
2091.52 167
2091.63 183
2091.73 199
2091.84 216
2091.94 230
2092.05 241
2092.15 249
2092.26 253
2092.36 253
2092.47 250
2092.57 245
2092.68 240
2092.78 235
2092.89 231
2092.99 228
2093.10 227
2093.20 228
2093.31 231
2093.41 233
2093.52 236
2093.62 237
2093.73 236
2093.83 232
2093.94 226
2094.04 219
2094.15 213
2094.25 209
2094.36 206
2094.46 205
2094.57 204
2094.67 200
2094.78 194
2094.88 183
2094.99 166
2095.09 146
2095.20 123
2095.30 98
2095.41 75
2095.51 55
2095.62 40
2095.72 32
2095.83 31
2095.94 36
2096.04 45
2096.15 54
2096.25 63
2096.36 69
2096.46 73
2096.57 75
2096.67 77
2096.78 79
2096.88 81
2096.99 81
2097.09 78
2097.20 70
2097.30 57
2097.41 40
2097.51 21
2097.62 4
2097.72 0
2097.83 0
2097.93 0
2098.04 0
2098.14 0
2098.25 0
2098.35 0
2098.46 2
2098.56 6
2098.67 9
2098.77 13
2098.88 17
2098.98 22
2099.09 26
2099.19 30
2099.30 32
2099.40 34
2099.51 34
2099.61 34
2099.72 35
2099.83 37
2099.93 43
2100.04 51
2100.14 63
2100.25 76
2100.35 91
2100.46 105
2100.56 117
2100.67 126
2100.77 131
2100.88 133
2100.98 131
2101.09 127
2101.19 121
2101.30 116
2101.40 113
2101.51 111
2101.61 111
2101.72 112
2101.82 111
2101.93 108
2102.03 102
2102.14 93
2102.24 83
2102.35 74
2102.46 66
2102.56 62
2102.67 61
2102.77 63
2102.88 69
2102.98 78
2103.09 89
2103.19 103
2103.30 119
2103.40 136
2103.51 153
2103.61 169
2103.72 181
2103.82 188
2103.93 188
2104.03 181
2104.14 168
2104.25 149
2104.35 125
2104.46 99
2104.56 72
2104.67 49
2104.77 29
2104.88 16
2104.98 8
2105.09 6
2105.19 8
2105.30 12
2105.40 16
2105.51 20
2105.61 23
2105.72 24
2105.82 24
2105.93 24
2106.04 25
2106.14 28
2106.25 34
2106.35 41
2106.46 49
2106.56 58
2106.67 66
2106.77 73
2106.88 79
2106.98 84
2107.09 87
2107.19 89
2107.30 89
2107.41 87
2107.51 83
2107.62 77
2107.72 70
2107.83 64
2107.93 60
2108.04 60
2108.14 65
2108.25 73
2108.35 83
2108.46 93
2108.56 102
2108.67 108
2108.78 111
2108.88 110
2108.99 107
2109.09 104
2109.20 102
2109.30 100
2109.41 100
2109.51 101
2109.62 103
2109.72 105
2109.83 105
2109.93 103
2110.04 99
2110.15 91
2110.25 82
2110.36 71
2110.46 61
2110.57 53
2110.67 48
2110.78 47
2110.88 49
2110.99 52
2111.09 54
2111.20 54
2111.31 52
2111.41 49
2111.52 46
2111.62 45
2111.73 48
2111.83 54
2111.94 63
2112.04 72
2112.15 81
2112.26 87
2112.36 92
2112.47 95
2112.57 99
2112.68 105
2112.78 113
2112.89 123
2112.99 133
2113.10 141
2113.20 148
2113.31 152
2113.42 156
2113.52 159
2113.63 164
2113.73 171
2113.84 180
2113.94 188
2114.05 195
2114.15 197
2114.26 196
2114.37 194
2114.47 191
2114.58 189
2114.68 191
2114.79 194
2114.89 197
2115.00 198
2115.10 194
2115.21 183
2115.32 168
2115.42 148
2115.53 127
2115.63 107
2115.74 89
2115.84 74
2115.95 61
2116.05 48
2116.16 35
2116.27 23
2116.37 14
2116.48 7
2116.58 3
2116.69 3
2116.79 5
2116.90 6
2117.00 6
2117.11 3
2117.22 0
2117.32 0
2117.43 0
2117.53 0
2117.64 0
2117.74 0
2117.85 4
2117.96 13
2118.06 22
2118.17 29
2118.27 33
2118.38 33
2118.48 30
2118.59 23
2118.70 15
2118.80 9
2118.91 4
2119.01 4
2119.12 8
2119.22 17
2119.33 28
2119.43 41
2119.54 53
2119.65 63
2119.75 72
2119.86 79
2119.96 85
2120.07 89
2120.17 91
2120.28 91
2120.39 89
2120.49 85
2120.60 80
2120.70 75
2120.81 72
2120.91 72
2121.02 77
2121.13 84
2121.23 95
2121.34 106
2121.44 116
2121.55 122
2121.65 124
2121.76 120
2121.87 113
2121.97 102
2122.08 91
2122.18 82
2122.29 78
2122.39 80
2122.50 88
2122.61 104
2122.71 127
2122.82 156
2122.92 190
2123.03 228
2123.13 266
2123.24 304
2123.35 337
2123.45 363
2123.56 381
2123.66 389
2123.77 387
2123.88 377
2123.98 362
2124.09 345
2124.19 329
2124.30 316
2124.40 308
2124.51 304
2124.62 304
2124.72 305
2124.83 305
2124.93 301
2125.04 295
2125.14 284
2125.25 272
2125.36 260
2125.46 251
2125.57 246
2125.67 245
2125.78 247
2125.89 249
2125.99 249
2126.10 244
2126.20 233
2126.31 218
2126.41 202
2126.52 186
2126.63 175
2126.73 170
2126.84 171
2126.94 176
2127.05 183
2127.16 187
2127.26 188
2127.37 184
2127.47 174
2127.58 160
2127.69 144
2127.79 128
2127.90 115
2128.00 105
2128.11 100
2128.21 98
2128.32 99
2128.43 101
2128.53 103
2128.64 103
2128.74 102
2128.85 100
2128.96 98
2129.06 96
2129.17 95
2129.27 96
2129.38 97
2129.49 100
2129.59 103
2129.70 106
2129.80 108
2129.91 109
2130.02 109
2130.12 106
2130.23 101
2130.33 94
2130.44 85
2130.54 75
2130.65 67
2130.76 61
2130.86 59
2130.97 62
2131.07 68
2131.18 77
2131.29 88
2131.39 99
2131.50 109
2131.60 116
2131.71 122
2131.82 125
2131.92 126
2132.03 125
2132.13 124
2132.24 123
2132.35 121
2132.45 119
2132.56 115
2132.66 109
2132.77 101
2132.88 90
2132.98 77
2133.09 64
2133.19 52
2133.30 43
2133.41 36
2133.51 33
2133.62 31
2133.72 30
2133.83 29
2133.94 26
2134.04 23
2134.15 22
2134.25 24
2134.36 31
2134.47 44
2134.57 61
2134.68 82
2134.79 102
2134.89 121
2135.00 135
2135.10 144
2135.21 148
2135.32 149
2135.42 147
2135.53 144
2135.63 140
2135.74 135
2135.85 129
2135.95 122
2136.06 111
2136.16 99
2136.27 86
2136.38 73
2136.48 60
2136.59 50
2136.69 42
2136.80 36
2136.91 30
2137.01 25
2137.12 19
2137.23 13
2137.33 7
2137.44 2
2137.54 0
2137.65 0
2137.76 0
2137.86 1
2137.97 2
2138.07 0
2138.18 0
2138.29 0
2138.39 0
2138.50 0
2138.60 0
2138.71 10
2138.82 28
2138.92 47
2139.03 67
2139.14 84
2139.24 96
2139.35 102
2139.45 101
2139.56 95
2139.67 85
2139.77 72
2139.88 59
2139.98 48
2140.09 40
2140.20 37
2140.30 39
2140.41 45
2140.52 55
2140.62 66
2140.73 79
2140.83 91
2140.94 101
2141.05 109
2141.15 115
2141.26 118
2141.37 120
2141.47 119
2141.58 117
2141.68 115
2141.79 113
2141.90 113
2142.00 115
2142.11 119
2142.22 126
2142.32 134
2142.43 142
2142.53 147
2142.64 148
2142.75 146
2142.85 140
2142.96 132
2143.07 125
2143.17 119
2143.28 117
2143.38 119
2143.49 122
2143.60 124
2143.70 124
2143.81 118
2143.92 106
2144.02 89
2144.13 68
2144.23 46
2144.34 26
2144.45 13
2144.55 6
2144.66 7
2144.77 13
2144.87 22
2144.98 32
2145.08 40
2145.19 46
2145.30 50
2145.40 53
2145.51 56
2145.62 62
2145.72 69
2145.83 80
2145.94 93
2146.04 107
2146.15 121
2146.25 133
2146.36 142
2146.47 146
2146.57 145
2146.68 138
2146.79 125
2146.89 109
2147.00 91
2147.11 74
2147.21 59
2147.32 47
2147.42 39
2147.53 32
2147.64 26
2147.74 19
2147.85 12
2147.96 5
2148.06 0
2148.17 0
2148.28 0
2148.38 7
2148.49 19
2148.59 33
2148.70 47
2148.81 59
2148.91 66
2149.02 68
2149.13 66
2149.23 62
2149.34 57
2149.45 55
2149.55 55
2149.66 60
2149.77 68
2149.87 79
2149.98 91
2150.08 104
2150.19 117
2150.30 130
2150.40 143
2150.51 156
2150.62 169
2150.72 179
2150.83 187
2150.94 191
2151.04 192
2151.15 189
2151.26 184
2151.36 179
2151.47 173
2151.57 169
2151.68 166
2151.79 165
2151.89 166
2152.00 168
2152.11 170
2152.21 173
2152.32 175
2152.43 176
2152.53 176
2152.64 175
2152.75 172
2152.85 167
2152.96 159
2153.07 149
2153.17 135
2153.28 121
2153.39 107
2153.49 96
2153.60 91
2153.70 92
2153.81 101
2153.92 114
2154.02 130
2154.13 144
2154.24 155
2154.34 160
2154.45 159
2154.56 154
2154.66 147
2154.77 139
2154.88 133
2154.98 129
2155.09 128
2155.20 127
2155.30 128
2155.41 129
2155.52 130
2155.62 131
2155.73 131
2155.84 131
2155.94 130
2156.05 126
2156.16 120
2156.26 109
2156.37 95
2156.48 77
2156.58 58
2156.69 39
2156.80 23
2156.90 12
2157.01 7
2157.11 7
2157.22 12
2157.33 18
2157.43 25
2157.54 32
2157.65 38
2157.75 43
2157.86 49
2157.97 57
2158.07 67
2158.18 80
2158.29 93
2158.39 105
2158.50 113
2158.61 116
2158.71 111
2158.82 98
2158.93 78
2159.03 55
2159.14 32
2159.25 14
2159.35 3
2159.46 0
2159.57 5
2159.67 17
2159.78 32
2159.89 47
2159.99 59
2160.10 68
2160.21 73
2160.31 74
2160.42 72
2160.53 69
2160.63 66
2160.74 66
2160.85 70
2160.95 79
2161.06 92
2161.17 108
2161.27 124
2161.38 138
2161.49 146
2161.59 147
2161.70 142
2161.81 132
2161.91 120
2162.02 107
2162.13 96
2162.24 88
2162.34 81
2162.45 76
2162.56 71
2162.66 66
2162.77 61
2162.88 53
2162.98 45
2163.09 37
2163.20 28
2163.30 19
2163.41 11
2163.52 4
2163.62 0
2163.73 0
2163.84 0
2163.94 0
2164.05 0
2164.16 0
2164.26 0
2164.37 0
2164.48 0
2164.58 6
2164.69 14
2164.80 23
2164.90 35
2165.01 48
2165.12 63
2165.22 79
2165.33 96
2165.44 113
2165.55 130
2165.65 147
2165.76 163
2165.87 179
2165.97 194
2166.08 207
2166.19 219
2166.29 226
2166.40 231
2166.51 233
2166.61 232
2166.72 230
2166.83 227
2166.93 225
2167.04 224
2167.15 225
2167.25 226
2167.36 228
2167.47 230
2167.58 230
2167.68 227
2167.79 218
2167.90 204
2168.00 185
2168.11 161
2168.22 135
2168.32 110
2168.43 89
2168.54 77
2168.64 72
2168.75 77
2168.86 88
2168.96 103
2169.07 118
2169.18 131
2169.29 139
2169.39 143
2169.50 140
2169.61 134
2169.71 126
2169.82 116
2169.93 107
2170.03 98
2170.14 91
2170.25 85
2170.35 80
2170.46 75
2170.57 68
2170.68 62
2170.78 56
2170.89 52
2171.00 50
2171.10 52
2171.21 57
2171.32 64
2171.42 72
2171.53 78
2171.64 80
2171.74 78
2171.85 72
2171.96 62
2172.07 51
2172.17 40
2172.28 30
2172.39 23
2172.49 18
2172.60 14
2172.71 10
2172.81 5
2172.92 0
2173.03 0
2173.14 0
2173.24 0
2173.35 0
2173.46 0
2173.56 0
2173.67 0
2173.78 23
2173.88 49
2173.99 77
2174.10 105
2174.21 130
2174.31 150
2174.42 162
2174.53 166
2174.63 161
2174.74 148
2174.85 130
2174.96 107
2175.06 83
2175.17 62
2175.28 44
2175.38 33
2175.49 28
2175.60 30
2175.70 38
2175.81 51
2175.92 67
2176.03 84
2176.13 99
2176.24 113
2176.35 123
2176.45 130
2176.56 133
2176.67 133
2176.78 131
2176.88 127
2176.99 122
2177.10 116
2177.20 111
2177.31 106
2177.42 103
2177.53 102
2177.63 105
2177.74 110
2177.85 120
2177.95 133
2178.06 150
2178.17 168
2178.27 185
2178.38 199
2178.49 207
2178.60 210
2178.70 207
2178.81 201
2178.92 191
2179.02 179
2179.13 165
2179.24 149
2179.35 132
2179.45 114
2179.56 96
2179.67 78
2179.78 63
2179.88 51
2179.99 43
2180.10 38
2180.20 36
2180.31 37
2180.42 40
2180.53 46
2180.63 53
2180.74 62
2180.85 71
2180.95 79
2181.06 84
2181.17 86
2181.28 84
2181.38 79
2181.49 72
2181.60 64
2181.70 55
2181.81 46
2181.92 38
2182.03 31
2182.13 24
2182.24 18
2182.35 13
2182.46 10
2182.56 11
2182.67 15
2182.78 23
2182.88 34
2182.99 47
2183.10 62
2183.21 76
2183.31 87
2183.42 95
2183.53 98
2183.63 96
2183.74 92
2183.85 86
2183.96 82
2184.06 82
2184.17 85
2184.28 94
2184.39 105
2184.49 119
2184.60 133
2184.71 146
2184.81 157
2184.92 165
2185.03 171
2185.14 173
2185.24 172
2185.35 168
2185.46 161
2185.57 153
2185.67 143
2185.78 135
2185.89 129
2186.00 125
2186.10 124
2186.21 126
2186.32 130
2186.42 135
2186.53 140
2186.64 143
2186.75 145
2186.85 143
2186.96 137
2187.07 128
2187.18 117
2187.28 104
2187.39 91
2187.50 79
2187.61 72
2187.71 68
2187.82 68
2187.93 72
2188.03 76
2188.14 80
2188.25 81
2188.36 80
2188.46 74
2188.57 67
2188.68 59
2188.79 52
2188.89 48
2189.00 47
2189.11 50
2189.22 54
2189.32 59
2189.43 63
2189.54 65
2189.65 64
2189.75 59
2189.86 53
2189.97 47
2190.08 41
2190.18 37
2190.29 36
2190.40 38
2190.50 44
2190.61 50
2190.72 57
2190.83 61
2190.93 62
2191.04 60
2191.15 54
2191.26 45
2191.36 35
2191.47 26
2191.58 19
2191.69 16
2191.79 18
2191.90 23
2192.01 31
2192.12 40
2192.22 49
2192.33 54
2192.44 56
2192.55 55
2192.65 52
2192.76 49
2192.87 47
2192.98 48
2193.08 51
2193.19 56
2193.30 62
2193.41 66
2193.51 68
2193.62 67
2193.73 62
2193.84 54
2193.94 43
2194.05 31
2194.16 17
2194.27 4
2194.37 0
2194.48 0
2194.59 0
2194.70 0
2194.80 0
2194.91 0
2195.02 0
2195.13 4
2195.23 11
2195.34 15
2195.45 18
2195.56 18
2195.66 18
2195.77 17
2195.88 18
2195.99 19
2196.09 22
2196.20 24
2196.31 26
2196.42 26
2196.53 25
2196.63 22
2196.74 18
2196.85 15
2196.96 12
2197.06 12
2197.17 13
2197.28 16
2197.39 19
2197.49 22
2197.60 23
2197.71 25
2197.82 27
2197.92 31
2198.03 39
2198.14 49
2198.25 61
2198.35 74
2198.46 84
2198.57 90
2198.68 89
2198.78 81
2198.89 68
2199.00 49
2199.11 29
2199.22 9
2199.32 0
2199.43 0
2199.54 0
2199.65 0
2199.75 0
2199.86 0
2199.97 0
2200.08 10
2200.18 25
2200.29 41
2200.40 60
2200.51 80
2200.62 99
2200.72 115
2200.83 126
2200.94 131
2201.05 130
2201.15 124
2201.26 114
2201.37 102
2201.48 90
2201.58 79
2201.69 68
2201.80 58
2201.91 49
2202.02 39
2202.12 30
2202.23 23
2202.34 19
2202.45 19
2202.55 23
2202.66 33
2202.77 47
2202.88 64
2202.98 81
2203.09 98
2203.20 112
2203.31 121
2203.42 126
2203.52 128
2203.63 126
2203.74 122
2203.85 117
2203.95 111
2204.06 103
2204.17 93
2204.28 80
2204.39 64
2204.49 48
2204.60 32
2204.71 19
2204.82 11
2204.92 7
2205.03 8
2205.14 12
2205.25 18
2205.36 23
2205.46 27
2205.57 30
2205.68 30
2205.79 31
2205.89 33
2206.00 37
2206.11 44
2206.22 56
2206.33 73
2206.43 93
2206.54 114
2206.65 135
2206.76 152
2206.86 164
2206.97 170
2207.08 172
2207.19 170
2207.30 167
2207.40 164
2207.51 161
2207.62 157
2207.73 152
2207.84 144
2207.94 132
2208.05 116
2208.16 99
2208.27 83
2208.37 71
2208.48 64
2208.59 63
2208.70 68
2208.81 76
2208.91 84
2209.02 90
2209.13 93
2209.24 90
2209.35 84
2209.45 73
2209.56 62
2209.67 49
2209.78 38
2209.89 28
2209.99 20
2210.10 16
2210.21 17
2210.32 22
2210.42 32
2210.53 44
2210.64 59
2210.75 72
2210.86 82
2210.96 87
2211.07 89
2211.18 87
2211.29 83
2211.40 78
2211.50 74
2211.61 72
2211.72 70
2211.83 70
2211.94 70
2212.04 69
2212.15 68
2212.26 65
2212.37 61
2212.48 56
2212.58 49
2212.69 43
2212.80 38
2212.91 35
2213.02 35
2213.12 40
2213.23 48
2213.34 59
2213.45 70
2213.56 79
2213.66 85
2213.77 86
2213.88 83
2213.99 76
2214.10 68
2214.20 60
2214.31 53
2214.42 45
2214.53 38
2214.64 30
2214.74 22
2214.85 16
2214.96 14
2215.07 18
2215.18 30
2215.28 46
2215.39 66
2215.50 84
2215.61 97
2215.72 103
2215.82 102
2215.93 95
2216.04 85
2216.15 73
2216.26 64
2216.36 58
2216.47 55
2216.58 54
2216.69 53
2216.80 51
2216.90 47
2217.01 41
2217.12 33
2217.23 25
2217.34 18
2217.44 13
2217.55 11
2217.66 13
2217.77 17
2217.88 23
2217.99 30
2218.09 36
2218.20 42
2218.31 47
2218.42 53
2218.53 62
2218.63 75
2218.74 91
2218.85 110
2218.96 128
2219.07 143
2219.17 153
2219.28 157
2219.39 154
2219.50 145
2219.61 132
2219.72 119
2219.82 105
2219.93 93
2220.04 82
2220.15 72
2220.26 63
2220.36 53
2220.47 43
2220.58 33
2220.69 24
2220.80 15
2220.91 9
2221.01 5
2221.12 4
2221.23 3
2221.34 4
2221.45 5
2221.55 5
2221.66 5
2221.77 3
2221.88 0
2221.99 0
2222.10 0
2222.20 0
2222.31 0
2222.42 0
2222.53 1
2222.64 11
2222.74 26
2222.85 43
2222.96 64
2223.07 87
2223.18 110
2223.29 133
2223.39 153
2223.50 169
2223.61 180
2223.72 185
2223.83 184
2223.93 179
2224.04 171
2224.15 162
2224.26 155
2224.37 151
2224.48 149
2224.58 149
2224.69 151
2224.80 154
2224.91 157
2225.02 160
2225.13 163
2225.23 167
2225.34 172
2225.45 176
2225.56 180
2225.67 181
2225.78 179
2225.88 175
2225.99 168
2226.10 162
2226.21 156
2226.32 154
2226.43 154
2226.53 158
2226.64 162
2226.75 165
2226.86 167
2226.97 167
2227.08 165
2227.18 164
2227.29 162
2227.40 162
2227.51 161
2227.62 158
2227.73 152
2227.83 140
2227.94 124
2228.05 104
2228.16 83
2228.27 62
2228.38 44
2228.48 31
2228.59 22
2228.70 18
2228.81 17
2228.92 16
2229.03 16
2229.13 14
2229.24 10
2229.35 6
2229.46 2
2229.57 0
2229.68 0
2229.78 4
2229.89 11
2230.00 21
2230.11 31
2230.22 39
2230.33 44
2230.43 46
2230.54 44
2230.65 39
2230.76 32
2230.87 26
2230.98 22
2231.09 20
2231.19 20
2231.30 23
2231.41 26
2231.52 30
2231.63 33
2231.74 37
2231.84 40
2231.95 45
2232.06 48
2232.17 51
2232.28 53
2232.39 52
2232.49 49
2232.60 46
2232.71 44
2232.82 46
2232.93 52
2233.04 63
2233.15 77
2233.25 93
2233.36 108
2233.47 119
2233.58 125
2233.69 123
2233.80 114
2233.90 99
2234.01 81
2234.12 63
2234.23 47
2234.34 37
2234.45 33
2234.56 35
2234.66 40
2234.77 46
2234.88 49
2234.99 50
2235.10 48
2235.21 45
2235.32 43
2235.42 43
2235.53 47
2235.64 54
2235.75 64
2235.86 74
2235.97 84
2236.08 92
2236.18 97
2236.29 99
2236.40 98
2236.51 93
2236.62 86
2236.73 77
2236.84 68
2236.94 60
2237.05 54
2237.16 51
2237.27 51
2237.38 55
2237.49 58
2237.60 61
2237.70 61
2237.81 59
2237.92 54
2238.03 46
2238.14 37
2238.25 30
2238.36 24
2238.46 21
2238.57 20
2238.68 21
2238.79 24
2238.90 29
2239.01 33
2239.12 37
2239.22 40
2239.33 43
2239.44 43
2239.55 42
2239.66 40
2239.77 37
2239.88 35
2239.98 33
2240.09 34
2240.20 36
2240.31 40
2240.42 46
2240.53 51
2240.64 54
2240.74 56
2240.85 54
2240.96 48
2241.07 40
2241.18 29
2241.29 17
2241.40 5
2241.51 0
2241.61 0
2241.72 0
2241.83 0
2241.94 0
2242.05 0
2242.16 0
2242.27 4
2242.38 7
2242.48 8
2242.59 8
2242.70 9
2242.81 11
2242.92 16
2243.03 20
2243.14 25
2243.24 28
2243.35 28
2243.46 26
2243.57 21
2243.68 14
2243.79 9
2243.90 5
2244.01 3
2244.11 4
2244.22 6
2244.33 9
2244.44 13
2244.55 17
2244.66 21
2244.77 26
2244.88 32
2244.98 39
2245.09 46
2245.20 52
2245.31 56
2245.42 57
2245.53 56
2245.64 55
2245.75 54
2245.85 54
2245.96 55
2246.07 56
2246.18 55
2246.29 52
2246.40 45
2246.51 36
2246.62 25
2246.72 14
2246.83 5
2246.94 0
2247.05 0
2247.16 0
2247.27 0
2247.38 0
2247.49 0
2247.60 2
2247.70 7
2247.81 14
2247.92 23
2248.03 34
2248.14 45
2248.25 53
2248.36 58
2248.47 59
2248.57 55
2248.68 48
2248.79 39
2248.90 30
2249.01 22
2249.12 15
2249.23 10
2249.34 7
2249.45 5
2249.55 3
2249.66 3
2249.77 4
2249.88 7
2249.99 11
2250.10 17
2250.21 25
2250.32 33
2250.43 40
2250.53 46
2250.64 50
2250.75 51
2250.86 51
2250.97 51
2251.08 50
2251.19 50
2251.30 49
2251.41 46
2251.51 41
2251.62 31
2251.73 18
2251.84 2
2251.95 0
2252.06 0
2252.17 0
2252.28 0
2252.39 0
2252.50 0
2252.60 0
2252.71 3
2252.82 19
2252.93 33
2253.04 43
2253.15 49
2253.26 49
2253.37 44
2253.48 36
2253.58 26
2253.69 16
2253.80 9
2253.91 6
2254.02 8
2254.13 13
2254.24 21
2254.35 29
2254.46 36
2254.57 41
2254.67 43
2254.78 43
2254.89 44
2255.00 47
2255.11 52
2255.22 59
2255.33 68
2255.44 76
2255.55 81
2255.66 81
2255.76 77
2255.87 68
2255.98 57
2256.09 47
2256.20 38
2256.31 33
2256.42 32
2256.53 33
2256.64 35
2256.75 36
2256.85 35
2256.96 32
2257.07 29
2257.18 26
2257.29 26
2257.40 29
2257.51 35
2257.62 44
2257.73 51
2257.84 56
2257.95 58
2258.05 54
2258.16 47
2258.27 38
2258.38 29
2258.49 23
2258.60 20
2258.71 22
2258.82 26
2258.93 34
2259.04 43
2259.15 52
2259.25 60
2259.36 67
2259.47 72
2259.58 76
2259.69 77
2259.80 75
2259.91 71
2260.02 63
2260.13 54
2260.24 45
2260.35 37
2260.45 31
2260.56 28
2260.67 28
2260.78 30
2260.89 33
2261.00 36
2261.11 39
2261.22 43
2261.33 50
2261.44 59
2261.55 71
2261.66 84
2261.76 95
2261.87 102
2261.98 105
2262.09 102
2262.20 97
2262.31 91
2262.42 88
2262.53 90
2262.64 95
2262.75 103
2262.86 113
2262.97 121
2263.07 128
2263.18 132
2263.29 136
2263.40 141
2263.51 147
2263.62 155
2263.73 164
2263.84 172
2263.95 178
2264.06 183
2264.17 186
2264.28 187
2264.39 187
2264.49 188
2264.60 191
2264.71 193
2264.82 197
2264.93 201
2265.04 204
2265.15 206
2265.26 206
2265.37 204
2265.48 200
2265.59 193
2265.70 186
2265.81 177
2265.91 169
2266.02 161
2266.13 154
2266.24 149
2266.35 145
2266.46 145
2266.57 148
2266.68 155
2266.79 167
2266.90 180
2267.01 195
2267.12 209
2267.23 219
2267.34 223
2267.44 221
2267.55 214
2267.66 201
2267.77 185
2267.88 167
2267.99 149
2268.10 131
2268.21 116
2268.32 104
2268.43 95
2268.54 89
2268.65 85
2268.76 82
2268.87 78
2268.98 71
2269.08 62
2269.19 50
2269.30 38
2269.41 27
2269.52 19
2269.63 17
2269.74 22
2269.85 32
2269.96 46
2270.07 62
2270.18 77
2270.29 92
2270.40 105
2270.51 118
2270.62 129
2270.72 141
2270.83 153
2270.94 163
2271.05 172
2271.16 177
2271.27 178
2271.38 175
2271.49 168
2271.60 157
2271.71 146
2271.82 133
2271.93 121
2272.04 110
2272.15 101
2272.26 93
2272.37 87
2272.48 82
2272.58 78
2272.69 74
2272.80 71
2272.91 67
2273.02 64
2273.13 62
2273.24 60
2273.35 59
2273.46 57
2273.57 56
2273.68 55
2273.79 54
2273.90 54
2274.01 54
2274.12 55
2274.23 56
2274.34 56
2274.45 56
2274.55 56
2274.66 56
2274.77 57
2274.88 61
2274.99 65
2275.10 68
2275.21 70
2275.32 68
2275.43 61
2275.54 50
2275.65 36
2275.76 21
2275.87 8
2275.98 0
2276.09 0
2276.20 0
2276.31 0
2276.42 0
2276.53 2
2276.64 5
2276.74 6
2276.85 6
2276.96 5
2277.07 4
2277.18 1
2277.29 0
2277.40 0
2277.51 0
2277.62 2
2277.73 9
2277.84 20
2277.95 36
2278.06 54
2278.17 73
2278.28 92
2278.39 107
2278.50 120
2278.61 129
2278.72 135
2278.83 139
2278.94 142
2279.05 146
2279.15 149
2279.26 152
2279.37 155
2279.48 157
2279.59 158
2279.70 159
2279.81 159
2279.92 159
2280.03 160
2280.14 162
2280.25 166
2280.36 171
2280.47 179
2280.58 186
2280.69 192
2280.80 196
2280.91 196
2281.02 192
2281.13 184
2281.24 172
2281.35 159
2281.46 145
2281.57 132
2281.68 122
2281.79 113
2281.90 108
2282.00 103
2282.11 100
2282.22 97
2282.33 93
2282.44 89
2282.55 84
2282.66 80
2282.77 77
2282.88 78
2282.99 80
2283.10 85
2283.21 89
2283.32 93
2283.43 95
2283.54 95
2283.65 94
2283.76 94
2283.87 97
2283.98 104
2284.09 113
2284.20 124
2284.31 133
2284.42 140
2284.53 143
2284.64 143
2284.75 140
2284.86 136
2284.97 134
2285.08 133
2285.19 134
2285.30 134
2285.41 132
2285.52 127
2285.62 118
2285.73 106
2285.84 91
2285.95 77
2286.06 66
2286.17 58
2286.28 54
2286.39 54
2286.50 56
2286.61 59
2286.72 62
2286.83 65
2286.94 66
2287.05 66
2287.16 64
2287.27 60
2287.38 56
2287.49 54
2287.60 53
2287.71 57
2287.82 64
2287.93 74
2288.04 86
2288.15 96
2288.26 100
2288.37 99
2288.48 92
2288.59 81
2288.70 68
2288.81 56
2288.92 46
2289.03 40
2289.14 36
2289.25 33
2289.36 30
2289.47 24
2289.58 16
2289.69 7
2289.80 0
2289.91 0
2290.02 0
2290.13 0
2290.24 0
2290.35 0
2290.46 7
2290.57 22
2290.68 39
2290.79 58
2290.90 76
2291.01 91
2291.11 102
2291.22 105
2291.33 102
2291.44 92
2291.55 79
2291.66 66
2291.77 57
2291.88 53
2291.99 55
2292.10 63
2292.21 72
2292.32 81
2292.43 87
2292.54 88
2292.65 85
2292.76 78
2292.87 72
2292.98 67
2293.09 65
2293.20 68
2293.31 75
2293.42 84
2293.53 94
2293.64 102
2293.75 106
2293.86 108
2293.97 106
2294.08 102
2294.19 98
2294.30 93
2294.41 89
2294.52 85
2294.63 80
2294.74 74
2294.85 67
2294.96 57
2295.07 45
2295.18 32
2295.29 20
2295.40 11
2295.51 5
2295.62 5
2295.73 10
2295.84 21
2295.95 34
2296.06 49
2296.17 61
2296.28 69
2296.39 71
2296.50 67
2296.61 58
2296.72 47
2296.83 35
2296.94 25
2297.05 16
2297.16 10
2297.27 7
2297.38 5
2297.49 3
2297.60 2
2297.71 1
2297.82 0
2297.93 0
2298.04 0
2298.15 0
2298.26 0
2298.37 0
2298.48 0
2298.59 4
2298.70 16
2298.81 32
2298.92 50
2299.03 70
2299.14 91
2299.25 111
2299.36 128
2299.47 142
2299.58 152
2299.69 157
2299.80 159
2299.91 158
2300.02 158
2300.13 159
2300.24 163
2300.35 171
2300.46 181
2300.57 193
2300.68 206
2300.79 217
2300.90 226
2301.01 233
2301.12 237
2301.23 238
2301.34 238
2301.45 236
2301.56 233
2301.67 230
2301.78 226
2301.89 223
2302.00 220
2302.12 218
2302.23 219
2302.34 220
2302.45 222
2302.56 224
2302.67 224
2302.78 222
2302.89 218
2303.00 210
2303.11 200
2303.22 190
2303.33 181
2303.44 173
2303.55 167
2303.66 164
2303.77 163
2303.88 164
2303.99 167
2304.10 173
2304.21 180
2304.32 189
2304.43 199
2304.54 210
2304.65 218
2304.76 225
2304.87 227
2304.98 226
2305.09 220
2305.20 208
2305.31 192
2305.42 172
2305.53 151
2305.64 131
2305.75 112
2305.86 98
2305.97 89
2306.08 86
2306.19 87
2306.30 89
2306.41 92
2306.52 94
2306.63 93
2306.74 90
2306.85 86
2306.96 82
2307.07 81
2307.18 82
2307.29 85
2307.40 89
2307.51 92
2307.63 94
2307.74 94
2307.85 91
2307.96 88
2308.07 84
2308.18 81
2308.29 79
2308.40 78
2308.51 77
2308.62 76
2308.73 72
2308.84 68
2308.95 62
2309.06 57
2309.17 53
2309.28 51
2309.39 51
2309.50 55
2309.61 60
2309.72 68
2309.83 76
2309.94 84
2310.05 91
2310.16 96
2310.27 99
2310.38 99
2310.49 95
2310.60 88
2310.71 78
2310.82 69
2310.93 62
2311.04 60
2311.15 65
2311.27 77
2311.38 95
2311.49 118
2311.60 142
2311.71 163
2311.82 180
2311.93 190
2312.04 195
2312.15 194
2312.26 190
2312.37 185
2312.48 180
2312.59 177
2312.70 176
2312.81 177
2312.92 182
2313.03 188
2313.14 197
2313.25 205
2313.36 213
2313.47 220
2313.58 223
2313.69 224
2313.80 220
2313.91 214
2314.02 206
2314.14 197
2314.25 188
2314.36 182
2314.47 181
2314.58 186
2314.69 198
2314.80 218
2314.91 244
2315.02 275
2315.13 305
2315.24 332
2315.35 353
2315.46 364
2315.57 366
2315.68 360
2315.79 349
2315.90 336
2316.01 325
2316.12 317
2316.23 314
2316.34 313
2316.45 315
2316.57 317
2316.68 317
2316.79 315
2316.90 308
2317.01 299
2317.12 288
2317.23 276
2317.34 263
2317.45 252
2317.56 243
2317.67 237
2317.78 234
2317.89 233
2318.00 233
2318.11 233
2318.22 230
2318.33 224
2318.44 215
2318.55 202
2318.66 187
2318.78 170
2318.89 153
2319.00 136
2319.11 120
2319.22 107
2319.33 98
2319.44 93
2319.55 92
2319.66 95
2319.77 101
2319.88 108
2319.99 115
2320.10 121
2320.21 125
2320.32 129
2320.43 132
2320.54 135
2320.65 138
2320.77 140
2320.88 140
2320.99 140
2321.10 138
2321.21 134
2321.32 130
2321.43 125
2321.54 121
2321.65 117
2321.76 113
2321.87 109
2321.98 104
2322.09 98
2322.20 91
2322.31 83
2322.42 75
2322.53 70
2322.65 67
2322.76 68
2322.87 72
2322.98 78
2323.09 85
2323.20 91
2323.31 94
2323.42 92
2323.53 85
2323.64 75
2323.75 63
2323.86 51
2323.97 41
2324.08 34
2324.19 30
2324.31 31
2324.42 33
2324.53 37
2324.64 42
2324.75 47
2324.86 52
2324.97 56
2325.08 62
2325.19 69
2325.30 77
2325.41 85
2325.52 92
2325.63 96
2325.74 95
2325.85 90
2325.97 81
2326.08 69
2326.19 57
2326.30 45
2326.41 36
2326.52 28
2326.63 22
2326.74 17
2326.85 11
2326.96 4
2327.07 0
2327.18 0
2327.29 0
2327.40 0
2327.52 0
2327.63 0
2327.74 0
2327.85 0
2327.96 10
2328.07 20
2328.18 28
2328.29 35
2328.40 40
2328.51 44
2328.62 49
2328.73 53
2328.84 58
2328.96 61
2329.07 63
2329.18 62
2329.29 60
2329.40 56
2329.51 51
2329.62 45
2329.73 41
2329.84 36
2329.95 33
2330.06 32
2330.17 32
2330.28 34
2330.40 38
2330.51 46
2330.62 56
2330.73 67
2330.84 79
2330.95 90
2331.06 98
2331.17 103
2331.28 104
2331.39 102
2331.50 99
2331.61 97
2331.73 98
2331.84 104
2331.95 114
2332.06 129
2332.17 145
2332.28 159
2332.39 169
2332.50 172
2332.61 168
2332.72 157
2332.83 140
2332.94 120
2333.06 101
2333.17 83
2333.28 69
2333.39 59
2333.50 53
2333.61 52
2333.72 54
2333.83 61
2333.94 71
2334.05 84
2334.16 100
2334.28 114
2334.39 126
2334.50 132
2334.61 131
2334.72 123
2334.83 108
2334.94 88
2335.05 66
2335.16 45
2335.27 27
2335.38 14
2335.50 8
2335.61 9
2335.72 16
2335.83 28
2335.94 43
2336.05 56
2336.16 66
2336.27 71
2336.38 72
2336.49 69
2336.60 63
2336.72 55
2336.83 48
2336.94 42
2337.05 38
2337.16 37
2337.27 39
2337.38 44
2337.49 50
2337.60 56
2337.71 61
2337.83 64
2337.94 67
2338.05 71
2338.16 76
2338.27 83
2338.38 92
2338.49 104
2338.60 115
2338.71 123
2338.82 129
2338.94 130
2339.05 127
2339.16 120
2339.27 108
2339.38 94
2339.49 77
2339.60 58
2339.71 40
2339.82 22
2339.93 6
2340.05 0
2340.16 0
2340.27 0
2340.38 0
2340.49 0
2340.60 0
2340.71 14
2340.82 29
2340.93 44
2341.05 58
2341.16 69
2341.27 76
2341.38 80
2341.49 80
2341.60 78
2341.71 73
2341.82 67
2341.93 60
2342.04 53
2342.16 45
2342.27 36
2342.38 27
2342.49 17
2342.60 7
2342.71 0
2342.82 0
2342.93 0
2343.04 0
2343.16 0
2343.27 0
2343.38 0
2343.49 0
2343.60 1
2343.71 10
2343.82 19
2343.93 27
2344.04 33
2344.16 39
2344.27 45
2344.38 52
2344.49 61
2344.60 72
2344.71 85
2344.82 99
2344.93 112
2345.05 123
2345.16 129
2345.27 129
2345.38 123
2345.49 111
2345.60 95
2345.71 76
2345.82 59
2345.93 44
2346.05 35
2346.16 32
2346.27 35
2346.38 43
2346.49 54
2346.60 67
2346.71 82
2346.82 95
2346.94 107
2347.05 118
2347.16 127
2347.27 133
2347.38 136
2347.49 137
2347.60 135
2347.71 134
2347.82 134
2347.94 138
2348.05 145
2348.16 155
2348.27 166
2348.38 177
2348.49 183
2348.60 185
2348.71 181
2348.83 172
2348.94 159
2349.05 145
2349.16 131
2349.27 119
2349.38 109
2349.49 102
2349.60 99
2349.72 97
2349.83 98
2349.94 101
2350.05 106
2350.16 113
2350.27 121
2350.38 130
2350.49 139
2350.61 148
2350.72 157
2350.83 164
2350.94 170
2351.05 173
2351.16 174
2351.27 173
2351.39 169
2351.50 165
2351.61 161
2351.72 157
2351.83 154
2351.94 151
2352.05 148
2352.16 142
2352.28 134
2352.39 122
2352.50 109
2352.61 96
2352.72 85
2352.83 77
2352.94 72
2353.06 69
2353.17 66
2353.28 62
2353.39 55
2353.50 46
2353.61 35
2353.72 24
2353.83 16
2353.95 11
2354.06 10
2354.17 13
2354.28 18
2354.39 23
2354.50 29
2354.61 33
2354.73 35
2354.84 34
2354.95 31
2355.06 26
2355.17 21
2355.28 16
2355.39 12
2355.51 11
2355.62 12
2355.73 16
2355.84 21
2355.95 26
2356.06 29
2356.17 31
2356.29 31
2356.40 32
2356.51 33
2356.62 34
2356.73 36
2356.84 37
2356.95 36
2357.07 31
2357.18 24
2357.29 16
2357.40 7
2357.51 0
2357.62 0
2357.73 0
2357.85 0
2357.96 0
2358.07 2
2358.18 3
2358.29 2
2358.40 0
2358.51 0
2358.63 0
2358.74 0
2358.85 3
2358.96 11
2359.07 20
2359.18 30
2359.29 38
2359.41 45
2359.52 50
2359.63 54
2359.74 57
2359.85 60
2359.96 63
2360.08 66
2360.19 68
2360.30 69
2360.41 68
2360.52 67
2360.63 64
2360.74 61
2360.86 57
2360.97 52
2361.08 47
2361.19 42
2361.30 36
2361.41 32
2361.52 28
2361.64 26
2361.75 25
2361.86 25
2361.97 25
2362.08 26
2362.19 26
2362.31 24
2362.42 21
2362.53 16
2362.64 11
2362.75 5
2362.86 1
2362.98 0
2363.09 0
2363.20 0
2363.31 3
2363.42 9
2363.53 15
2363.64 21
2363.76 26
2363.87 30
2363.98 34
2364.09 38
2364.20 42
2364.31 47
2364.43 52
2364.54 57
2364.65 62
2364.76 65
2364.87 67
2364.98 69
2365.10 71
2365.21 76
2365.32 83
2365.43 93
2365.54 106
2365.65 122
2365.77 139
2365.88 154
2365.99 167
2366.10 175
2366.21 179
2366.32 178
2366.44 172
2366.55 163
2366.66 151
2366.77 139
2366.88 126
2366.99 115
2367.11 106
2367.22 98
2367.33 93
2367.44 89
2367.55 87
2367.66 86
2367.78 86
2367.89 87
2368.00 88
2368.11 91
2368.22 94
2368.33 97
2368.45 99
2368.56 98
2368.67 94
2368.78 88
2368.89 78
2369.00 68
2369.12 58
2369.23 49
2369.34 44
2369.45 43
2369.56 46
2369.67 50
2369.79 56
2369.90 62
2370.01 68
2370.12 72
2370.23 75
2370.35 78
2370.46 81
2370.57 84
2370.68 89
2370.79 95
2370.90 102
2371.02 109
2371.13 116
2371.24 122
2371.35 125
2371.46 126
2371.57 123
2371.69 116
2371.80 106
2371.91 94
2372.02 79
2372.13 64
2372.25 51
2372.36 41
2372.47 35
2372.58 34
2372.69 37
2372.80 43
2372.92 52
2373.03 60
2373.14 69
2373.25 76
2373.36 84
2373.48 92
2373.59 101
2373.70 111
2373.81 121
2373.92 131
2374.03 140
2374.15 147
2374.26 153
2374.37 159
2374.48 165
2374.59 171
2374.71 178
2374.82 184
2374.93 190
2375.04 194
2375.15 195
2375.26 194
2375.38 191
2375.49 187
2375.60 185
2375.71 184
2375.82 184
2375.94 187
2376.05 189
2376.16 191
2376.27 192
2376.38 191
2376.50 189
2376.61 188
2376.72 187
2376.83 189
2376.94 193
2377.06 198
2377.17 204
2377.28 210
2377.39 214
2377.50 216
2377.61 216
2377.73 212
2377.84 206
2377.95 197
2378.06 185
2378.17 171
2378.29 155
2378.40 140
2378.51 126
2378.62 115
2378.73 109
2378.85 106
2378.96 105
2379.07 106
2379.18 106
2379.29 104
2379.41 101
2379.52 96
2379.63 93
2379.74 92
2379.85 94
2379.97 100
2380.08 109
2380.19 119
2380.30 129
2380.41 136
2380.53 141
2380.64 142
2380.75 142
2380.86 142
2380.97 141
2381.09 142
2381.20 144
2381.31 148
2381.42 153
2381.53 158
2381.65 161
2381.76 163
2381.87 161
2381.98 157
2382.09 150
2382.21 142
2382.32 133
2382.43 124
2382.54 115
2382.65 105
2382.77 94
2382.88 83
2382.99 74
2383.10 69
2383.21 68
2383.33 73
2383.44 82
2383.55 95
2383.66 108
2383.77 118
2383.89 122
2384.00 119
2384.11 109
2384.22 96
2384.33 82
2384.45 68
2384.56 57
2384.67 49
2384.78 43
2384.90 38
2385.01 31
2385.12 21
2385.23 8
2385.34 0
2385.46 0
2385.57 0
2385.68 0
2385.79 0
2385.90 0
2386.02 0
2386.13 0
2386.24 13
2386.35 29
2386.46 43
2386.58 56
2386.69 66
2386.80 75
2386.91 83
2387.03 89
2387.14 94
2387.25 97
2387.36 98
2387.47 98
2387.59 97
2387.70 95
2387.81 92
2387.92 88
2388.04 83
2388.15 76
2388.26 67
2388.37 56
2388.48 46
2388.60 36
2388.71 28
2388.82 23
2388.93 21
2389.04 21
2389.16 22
2389.27 24
2389.38 25
2389.49 24
2389.61 23
2389.72 20
2389.83 16
2389.94 12
2390.05 9
2390.17 8
2390.28 10
2390.39 14
2390.50 20
2390.62 27
2390.73 34
2390.84 40
2390.95 43
2391.06 45
2391.18 45
2391.29 47
2391.40 50
2391.51 56
2391.63 64
2391.74 74
2391.85 86
2391.96 98
2392.07 109
2392.19 119
2392.30 127
2392.41 133
2392.52 137
2392.64 140
2392.75 142
2392.86 143
2392.97 144
2393.09 147
2393.20 151
2393.31 157
2393.42 164
2393.53 173
2393.65 181
2393.76 187
2393.87 190
2393.98 190
2394.10 187
2394.21 181
2394.32 174
2394.43 165
2394.55 156
2394.66 149
2394.77 142
2394.88 136
2394.99 131
2395.11 127
2395.22 124
2395.33 122
2395.44 119
2395.56 118
2395.67 117
2395.78 118
2395.89 118
2396.01 119
2396.12 118
2396.23 117
2396.34 114
2396.46 110
2396.57 104
2396.68 99
2396.79 94
2396.90 89
2397.02 86
2397.13 84
2397.24 83
2397.35 84
2397.47 86
2397.58 89
2397.69 92
2397.80 95
2397.92 98
2398.03 99
2398.14 98
2398.25 96
2398.37 94
2398.48 90
2398.59 87
2398.70 83
2398.82 79
2398.93 74
2399.04 69
2399.15 63
2399.27 57
2399.38 50
2399.49 43
2399.60 36
2399.71 29
2399.83 23
2399.94 17
2400.05 13
2400.16 10
2400.28 8
2400.39 8
2400.50 10
2400.61 14
2400.73 20
2400.84 27
2400.95 35
2401.06 43
2401.18 51
2401.29 58
2401.40 62
2401.51 64
2401.63 63
2401.74 60
2401.85 56
2401.96 52
2402.08 48
2402.19 48
2402.30 51
2402.41 57
2402.53 67
2402.64 78
2402.75 89
2402.86 98
2402.98 102
2403.09 102
2403.20 98
2403.31 90
2403.43 81
2403.54 71
2403.65 63
2403.76 57
2403.88 52
2403.99 48
2404.10 46
2404.21 45
2404.33 45
2404.44 44
2404.55 44
2404.66 44
2404.78 43
2404.89 41
2405.00 37
2405.12 34
2405.23 31
2405.34 30
2405.45 33
2405.57 40
2405.68 52
2405.79 67
2405.90 84
2406.02 100
2406.13 111
2406.24 116
2406.35 115
2406.47 108
2406.58 97
2406.69 85
2406.80 74
2406.92 68
2407.03 65
2407.14 66
2407.25 69
2407.37 74
2407.48 79
2407.59 83
2407.71 85
2407.82 85
2407.93 85
2408.04 85
2408.16 85
2408.27 87
2408.38 92
2408.49 100
2408.61 111
2408.72 125
2408.83 141
2408.94 157
2409.06 171
2409.17 181
2409.28 185
2409.39 185
2409.51 180
2409.62 173
2409.73 166
2409.85 160
2409.96 157
2410.07 158
2410.18 162
2410.30 169
2410.41 176
2410.52 182
2410.63 186
2410.75 187
2410.86 186
2410.97 182
2411.09 178
2411.20 174
2411.31 170
2411.42 166
2411.54 161
2411.65 153
2411.76 143
2411.87 129
2411.99 112
2412.10 92
2412.21 71
2412.33 50
2412.44 32
2412.55 18
2412.66 11
2412.78 10
2412.89 15
2413.00 24
2413.11 33
2413.23 41
2413.34 46
2413.45 47
2413.57 45
2413.68 43
2413.79 42
2413.90 44
2414.02 49
2414.13 57
2414.24 66
2414.35 75
2414.47 81
2414.58 85
2414.69 85
2414.81 81
2414.92 73
2415.03 61
2415.14 47
2415.26 30
2415.37 13
2415.48 0
2415.60 0
2415.71 0
2415.82 0
2415.93 0
2416.05 0
2416.16 0
2416.27 0
2416.39 0
2416.50 12
2416.61 30
2416.72 51
2416.84 72
2416.95 93
2417.06 112
2417.18 128
2417.29 141
2417.40 151
2417.51 158
2417.63 164
2417.74 168
2417.85 169
2417.97 170
2418.08 168
2418.19 164
2418.30 158
2418.42 151
2418.53 145
2418.64 139
2418.76 134
2418.87 130
2418.98 126
2419.09 124
2419.21 123
2419.32 123
2419.43 125
2419.55 129
2419.66 136
2419.77 143
2419.88 152
2420.00 159
2420.11 165
2420.22 168
2420.34 169
2420.45 168
2420.56 167
2420.67 166
2420.79 165
2420.90 164
2421.01 164
2421.13 164
2421.24 164
2421.35 163
2421.47 162
2421.58 160
2421.69 158
2421.80 154
2421.92 148
2422.03 140
2422.14 130
2422.26 119
2422.37 110
2422.48 105
2422.60 103
2422.71 107
2422.82 116
2422.93 129
2423.05 146
2423.16 166
2423.27 186
2423.39 207
2423.50 229
2423.61 249
2423.73 268
2423.84 282
2423.95 292
2424.06 297
2424.18 296
2424.29 290
2424.40 280
2424.52 267
2424.63 254
2424.74 241
2424.86 227
2424.97 215
2425.08 204
2425.19 196
2425.31 192
2425.42 191
2425.53 193
2425.65 197
2425.76 202
2425.87 204
2425.99 202
2426.10 195
2426.21 184
2426.32 169
2426.44 154
2426.55 139
2426.66 128
2426.78 121
2426.89 117
2427.00 116
2427.12 116
2427.23 116
2427.34 115
2427.46 112
2427.57 107
2427.68 100
2427.79 94
2427.91 90
2428.02 89
2428.13 93
2428.25 103
2428.36 119
2428.47 138
2428.59 158
2428.70 176
2428.81 190
2428.93 199
2429.04 203
2429.15 202
2429.27 198
2429.38 191
2429.49 183
2429.60 174
2429.72 165
2429.83 156
2429.94 147
2430.06 138
2430.17 131
2430.28 124
2430.40 118
2430.51 112
2430.62 107
2430.74 104
2430.85 103
2430.96 103
2431.08 107
2431.19 113
2431.30 119
2431.42 125
2431.53 129
2431.64 131
2431.76 130
2431.87 126
2431.98 122
2432.09 118
2432.21 116
2432.32 116
2432.43 120
2432.55 127
2432.66 136
2432.77 144
2432.89 151
2433.00 154
2433.11 152
2433.23 145
2433.34 135
2433.45 122
2433.57 110
2433.68 100
2433.79 95
2433.91 93
2434.02 94
2434.13 97
2434.25 101
2434.36 102
2434.47 102
2434.59 98
2434.70 92
2434.81 84
2434.93 74
2435.04 65
2435.15 56
2435.27 48
2435.38 43
2435.49 40
2435.61 39
2435.72 40
2435.83 40
2435.94 40
2436.06 39
2436.17 38
2436.28 38
2436.40 41
2436.51 47
2436.62 56
2436.74 67
2436.85 78
2436.96 87
2437.08 91
2437.19 91
2437.30 86
2437.42 79
2437.53 71
2437.64 63
2437.76 57
2437.87 53
2437.98 50
2438.10 49
2438.21 48
2438.32 48
2438.44 47
2438.55 45
2438.66 42
2438.78 38
2438.89 33
2439.00 29
2439.12 25
2439.23 23
2439.34 25
2439.46 28
2439.57 34
2439.68 41
2439.80 49
2439.91 57
2440.03 65
2440.14 73
2440.25 81
2440.37 89
2440.48 97
2440.59 103
2440.71 107
2440.82 110
2440.93 112
2441.05 112
2441.16 111
2441.27 110
2441.39 107
2441.50 102
2441.61 95
2441.73 85
2441.84 72
2441.95 59
2442.07 47
2442.18 37
2442.29 32
2442.41 30
2442.52 32
2442.63 36
2442.75 42
2442.86 50
2442.97 58
2443.09 67
2443.20 79
2443.31 91
2443.43 103
2443.54 115
2443.65 124
2443.77 132
2443.88 138
2444.00 140
2444.11 141
2444.22 138
2444.34 132
2444.45 121
2444.56 107
2444.68 90
2444.79 71
2444.90 53
2445.02 37
2445.13 24
2445.24 15
2445.36 10
2445.47 8
2445.58 8
2445.70 10
2445.81 12
2445.92 14
2446.04 15
2446.15 14
2446.27 12
2446.38 7
2446.49 0
2446.61 0
2446.72 0
2446.83 0
2446.95 0
2447.06 0
2447.17 0
2447.29 8
2447.40 25
2447.51 44
2447.63 63
2447.74 79
2447.85 91
2447.97 98
2448.08 100
2448.20 96
2448.31 88
2448.42 78
2448.54 69
2448.65 62
2448.76 59
2448.88 62
2448.99 70
2449.10 82
2449.22 95
2449.33 108
2449.45 119
2449.56 127
2449.67 131
2449.79 131
2449.90 128
2450.01 122
2450.13 115
2450.24 107
2450.35 98
2450.47 89
2450.58 82
2450.69 75
2450.81 70
2450.92 67
2451.04 65
2451.15 64
2451.26 65
2451.38 69
2451.49 73
2451.60 79
2451.72 84
2451.83 89
2451.94 92
2452.06 95
2452.17 96
2452.29 97
2452.40 98
2452.51 99
2452.63 100
2452.74 100
2452.85 98
2452.97 94
2453.08 87
2453.20 79
2453.31 70
2453.42 61
2453.54 54
2453.65 49
2453.76 43
2453.88 38
2453.99 32
2454.10 25
2454.22 17
2454.33 9
2454.45 3
2454.56 0
2454.67 0
2454.79 0
2454.90 3
2455.01 6
2455.13 8
2455.24 9
2455.36 9
2455.47 9
2455.58 9
2455.70 11
2455.81 16
2455.92 22
2456.04 31
2456.15 42
2456.27 55
2456.38 68
2456.49 83
2456.61 97
2456.72 111
2456.83 124
2456.95 136
2457.06 145
2457.18 152
2457.29 155
2457.40 155
2457.52 152
2457.63 144
2457.75 134
2457.86 121
2457.97 106
2458.09 91
2458.20 76
2458.31 61
2458.43 48
2458.54 36
2458.66 26
2458.77 17
2458.88 8
2459.00 0
2459.11 0
2459.22 0
2459.34 0
2459.45 0
2459.57 0
2459.68 0
2459.79 0
2459.91 0
2460.02 11
2460.14 25
2460.25 36
2460.36 43
2460.48 44
2460.59 39
2460.70 28
2460.82 15
2460.93 1
2461.05 0
2461.16 0
2461.27 0
2461.39 0
2461.50 0
2461.62 5
2461.73 16
2461.84 25
2461.96 32
2462.07 35
2462.18 36
2462.30 35
2462.41 33
2462.53 31
2462.64 29
2462.75 29
2462.87 29
2462.98 31
2463.10 35
2463.21 40
2463.32 46
2463.44 53
2463.55 62
2463.67 72
2463.78 82
2463.89 92
2464.01 102
2464.12 110
2464.24 117
2464.35 123
2464.46 126
2464.58 128
2464.69 127
2464.81 124
2464.92 117
2465.03 108
2465.15 96
2465.26 84
2465.38 72
2465.49 62
2465.60 58
2465.72 58
2465.83 61
2465.95 67
2466.06 72
2466.17 74
2466.29 72
2466.40 66
2466.52 58
2466.63 50
2466.74 45
2466.86 43
2466.97 46
2467.09 51
2467.20 59
2467.31 67
2467.43 74
2467.54 80
2467.66 85
2467.77 87
2467.88 87
2468.00 85
2468.11 80
2468.23 73
2468.34 63
2468.45 52
2468.57 42
2468.68 33
2468.80 25
2468.91 20
2469.02 18
2469.14 17
2469.25 17
2469.37 16
2469.48 15
2469.59 13
2469.71 10
2469.82 6
2469.94 2
2470.05 0
2470.16 0
2470.28 0
2470.39 0
2470.51 0
2470.62 0
2470.73 0
2470.85 0
2470.96 5
2471.08 8
2471.19 10
2471.31 10
2471.42 10
2471.53 9
2471.65 10
2471.76 12
2471.88 16
2471.99 22
2472.10 28
2472.22 35
2472.33 42
2472.45 49
2472.56 56
2472.67 62
2472.79 68
2472.90 73
2473.02 78
2473.13 81
2473.25 83
2473.36 81
2473.47 78
2473.59 72
2473.70 63
2473.82 54
2473.93 43
2474.04 34
2474.16 28
2474.27 24
2474.39 25
2474.50 29
2474.62 38
2474.73 50
2474.84 64
2474.96 80
2475.07 96
2475.19 110
2475.30 121
2475.41 129
2475.53 132
2475.64 130
2475.76 125
2475.87 117
2475.99 108
2476.10 100
2476.21 92
2476.33 86
2476.44 82
2476.56 79
2476.67 77
2476.79 75
2476.90 74
2477.01 72
2477.13 68
2477.24 63
2477.36 56
2477.47 46
2477.59 33
2477.70 19
2477.81 6
2477.93 0
2478.04 0
2478.16 0
2478.27 7
2478.38 23
2478.50 42
2478.61 62
2478.73 80
2478.84 94
2478.96 105
2479.07 111
2479.18 115
2479.30 116
2479.41 115
2479.53 113
2479.64 111
2479.76 108
2479.87 105
2479.99 104
2480.10 103
2480.21 104
2480.33 105
2480.44 107
2480.56 109
2480.67 111
2480.79 112
2480.90 112
2481.01 111
2481.13 108
2481.24 104
2481.36 98
2481.47 89
2481.59 80
2481.70 72
2481.81 64
2481.93 60
2482.04 58
2482.16 60
2482.27 65
2482.39 71
2482.50 78
2482.61 85
2482.73 91
2482.84 96
2482.96 100
2483.07 102
2483.19 103
2483.30 103
2483.42 102
2483.53 102
2483.64 103
2483.76 103
2483.87 103
2483.99 101
2484.10 95
2484.22 87
2484.33 75
2484.45 61
2484.56 47
2484.67 33
2484.79 21
2484.90 11
2485.02 4
2485.13 0
2485.25 0
2485.36 0
2485.47 0
2485.59 0
2485.70 0
2485.82 0
2485.93 2
2486.05 8
2486.16 13
2486.28 16
2486.39 16
2486.50 12
2486.62 6
2486.73 0
2486.85 0
2486.96 0
2487.08 0
2487.19 0
2487.31 0
2487.42 6
2487.54 18
2487.65 31
2487.76 45
2487.88 57
2487.99 66
2488.11 72
2488.22 74
2488.34 70
2488.45 63
2488.57 52
2488.68 40
2488.79 29
2488.91 22
2489.02 20
2489.14 25
2489.25 36
2489.37 52
2489.48 70
2489.60 90
2489.71 109
2489.83 125
2489.94 138
2490.05 147
2490.17 154
2490.28 158
2490.40 160
2490.51 161
2490.63 160
2490.74 157
2490.86 152
2490.97 145
2491.09 137
2491.20 127
2491.31 116
2491.43 104
2491.54 90
2491.66 76
2491.77 61
2491.89 46
2492.00 32
2492.12 19
2492.23 10
2492.35 4
2492.46 1
2492.57 1
2492.69 4
2492.80 7
2492.92 10
2493.03 11
2493.15 10
2493.26 7
2493.38 3
2493.49 1
2493.61 1
2493.72 5
2493.84 13
2493.95 24
2494.06 35
2494.18 44
2494.29 49
2494.41 48
2494.52 40
2494.64 28
2494.75 13
2494.87 0
2494.98 0
2495.10 0
2495.21 0
2495.33 0
2495.44 0
2495.56 0
2495.67 0
2495.78 0
2495.90 14
2496.01 29
2496.13 43
2496.24 55
2496.36 65
2496.47 70
2496.59 70
2496.70 67
2496.82 60
2496.93 50
2497.05 39
2497.16 30
2497.28 25
2497.39 28
2497.51 39
2497.62 60
2497.73 87
2497.85 117
2497.96 145
2498.08 168
2498.19 182
2498.31 186
2498.42 182
2498.54 173
2498.65 162
2498.77 152
2498.88 145
2499.00 141
2499.11 141
2499.23 144
2499.34 148
2499.46 153
2499.57 156
2499.69 157
2499.80 155
2499.91 150
2500.03 142
2500.14 134
2500.26 127
2500.37 121
2500.49 118
2500.60 117
2500.72 118
2500.83 122
2500.95 128
2501.06 135
2501.18 143
2501.29 152
2501.41 161
2501.52 169
2501.64 175
2501.75 177
2501.87 175
2501.98 168
2502.10 158
2502.21 144
2502.33 129
2502.44 115
2502.55 105
2502.67 98
2502.78 96
2502.90 97
2503.01 99
2503.13 99
2503.24 96
2503.36 89
2503.47 78
2503.59 63
2503.70 48
2503.82 33
2503.93 21
2504.05 12
2504.16 6
2504.28 4
2504.39 5
2504.51 8
2504.62 15
2504.74 23
2504.85 32
2504.97 42
2505.08 51
2505.20 59
2505.31 65
2505.43 68
2505.54 70
2505.66 69
2505.77 68
2505.89 67
2506.00 67
2506.12 70
2506.23 76
2506.35 84
2506.46 94
2506.58 102
2506.69 108
2506.81 111
2506.92 112
2507.04 110
2507.15 107
2507.27 105
2507.38 104
2507.49 104
2507.61 105
2507.72 107
2507.84 107
2507.95 106
2508.07 104
2508.18 100
2508.30 96
2508.41 92
2508.53 89
2508.64 86
2508.76 84
2508.87 82
2508.99 81
2509.10 79
2509.22 78
2509.33 78
2509.45 79
2509.56 80
2509.68 81
2509.79 81
2509.91 80
2510.02 77
2510.14 73
2510.25 69
2510.37 67
2510.48 67
2510.60 71
2510.71 77
2510.83 85
2510.94 94
2511.06 102
2511.17 108
2511.29 111
2511.40 111
2511.52 109
2511.63 105
2511.75 100
2511.86 94
2511.98 87
2512.09 79
2512.21 71
2512.32 61
2512.44 52
2512.55 44
2512.67 40
2512.78 40
2512.90 45
2513.02 55
2513.13 69
2513.25 86
2513.36 103
2513.48 118
2513.59 131
2513.71 140
2513.82 144
2513.94 145
2514.05 141
2514.17 135
2514.28 127
2514.40 119
2514.51 111
2514.63 103
2514.74 96
2514.86 91
2514.97 88
2515.09 85
2515.20 85
2515.32 86
2515.43 88
2515.55 93
2515.66 97
2515.78 102
2515.89 108
2516.01 112
2516.12 116
2516.24 117
2516.35 117
2516.47 114
2516.58 108
2516.70 101
2516.81 94
2516.93 87
2517.04 82
2517.16 78
2517.27 76
2517.39 75
2517.50 74
2517.62 73
2517.74 71
2517.85 68
2517.97 66
2518.08 65
2518.20 67
2518.31 70
2518.43 76
2518.54 84
2518.66 93
2518.77 102
2518.89 109
2519.00 114
2519.12 117
2519.23 118
2519.35 116
2519.46 113
2519.58 109
2519.69 105
2519.81 101
2519.92 99
2520.04 98
2520.15 97
2520.27 98
2520.38 99
2520.50 100
2520.62 100
2520.73 101
2520.85 102
2520.96 104
2521.08 106
2521.19 110
2521.31 115
2521.42 120
2521.54 125
2521.65 130
2521.77 135
2521.88 139
2522.00 143
2522.11 147
2522.23 150
2522.34 153
2522.46 156
2522.57 158
2522.69 159
2522.81 160
2522.92 159
2523.04 156
2523.15 149
2523.27 139
2523.38 124
2523.50 106
2523.61 86
2523.73 66
2523.84 48
2523.96 32
2524.07 19
2524.19 10
2524.30 3
2524.42 0
2524.53 0
2524.65 0
2524.77 0
2524.88 0
2525.00 0
2525.11 0
2525.23 0
2525.34 0
2525.46 1
2525.57 4
2525.69 8
2525.80 13
2525.92 18
2526.03 23
2526.15 26
2526.27 28
2526.38 28
2526.50 28
2526.61 28
2526.73 29
2526.84 31
2526.96 34
2527.07 37
2527.19 39
2527.30 40
2527.42 40
2527.53 38
2527.65 36
2527.77 33
2527.88 31
2528.00 29
2528.11 28
2528.23 25
2528.34 22
2528.46 17
2528.57 12
2528.69 8
2528.80 5
2528.92 5
2529.03 10
2529.15 20
2529.27 34
2529.38 53
2529.50 75
2529.61 98
2529.73 120
2529.84 138
2529.96 150
2530.07 155
2530.19 154
2530.30 148
2530.42 137
2530.54 125
2530.65 114
2530.77 105
2530.88 98
2531.00 95
2531.11 93
2531.23 94
2531.34 95
2531.46 97
2531.58 98
2531.69 99
2531.81 99
2531.92 98
2532.04 95
2532.15 90
2532.27 83
2532.38 76
2532.50 68
2532.61 61
2532.73 54
2532.85 50
2532.96 49
2533.08 52
2533.19 60
2533.31 71
2533.42 85
2533.54 99
2533.65 112
2533.77 121
2533.89 124
2534.00 123
2534.12 118
2534.23 113
2534.35 110
2534.46 110
2534.58 115
2534.69 124
2534.81 135
2534.93 144
2535.04 149
2535.16 149
2535.27 144
2535.39 135
2535.50 124
2535.62 113
2535.73 103
2535.85 93
2535.97 83
2536.08 72
2536.20 59
2536.31 44
2536.43 29
2536.54 15
2536.66 7
2536.77 3
2536.89 5
2537.01 11
2537.12 17
2537.24 22
2537.35 24
2537.47 21
2537.58 15
2537.70 7
2537.82 0
2537.93 0
2538.05 0
2538.16 0
2538.28 1
2538.39 9
2538.51 18
2538.62 25
2538.74 31
2538.86 33
2538.97 30
2539.09 23
2539.20 12
2539.32 0
2539.43 0
2539.55 0
2539.67 0
2539.78 0
2539.90 0
2540.01 0
2540.13 1
2540.24 21
2540.36 41
2540.48 58
2540.59 72
2540.71 83
2540.82 91
2540.94 98
2541.05 103
2541.17 106
2541.29 106
2541.40 102
2541.52 97
2541.63 90
2541.75 84
2541.86 80
2541.98 81
2542.10 85
2542.21 91
2542.33 95
2542.44 96
2542.56 91
2542.67 82
2542.79 69
2542.91 58
2543.02 50
2543.14 49
2543.25 57
2543.37 72
2543.48 92
2543.60 114
2543.72 135
2543.83 152
2543.95 162
2544.06 165
2544.18 162
2544.29 154
2544.41 142
2544.53 128
2544.64 111
2544.76 94
2544.87 77
2544.99 61
2545.11 47
2545.22 36
2545.34 28
2545.45 24
2545.57 23
2545.68 24
2545.80 27
2545.92 30
2546.03 35
2546.15 41
2546.26 49
2546.38 58
2546.50 69
2546.61 79
2546.73 87
2546.84 93
2546.96 95
2547.07 94
2547.19 90
2547.31 85
2547.42 78
2547.54 71
2547.65 63
2547.77 54
2547.89 46
2548.00 39
2548.12 36
2548.23 38
2548.35 45
2548.46 56
2548.58 71
2548.70 86
2548.81 98
2548.93 107
2549.04 112
2549.16 113
2549.28 113
2549.39 111
2549.51 108
2549.62 104
2549.74 99
2549.86 92
2549.97 82
2550.09 72
2550.20 61
2550.32 52
2550.44 46
2550.55 42
2550.67 43
2550.78 47
2550.90 56
2551.01 68
2551.13 84
2551.25 101
2551.36 119
2551.48 135
2551.59 147
2551.71 154
2551.83 158
2551.94 158
2552.06 158
2552.17 159
2552.29 162
2552.41 165
2552.52 166
2552.64 165
2552.75 159
2552.87 150
2552.99 138
2553.10 125
2553.22 115
2553.33 109
2553.45 107
2553.57 107
2553.68 109
2553.80 112
2553.91 113
2554.03 115
2554.15 117
2554.26 120
2554.38 125
2554.49 131
2554.61 138
2554.73 146
2554.84 152
2554.96 156
2555.07 157
2555.19 155
2555.31 150
2555.42 141
2555.54 129
2555.65 115
2555.77 101
2555.89 87
2556.00 76
2556.12 68
2556.23 63
2556.35 61
2556.47 62
2556.58 64
2556.70 68
2556.81 72
2556.93 78
2557.05 86
2557.16 94
2557.28 105
2557.40 115
2557.51 125
2557.63 132
2557.74 136
2557.86 137
2557.98 133
2558.09 127
2558.21 119
2558.32 110
2558.44 102
2558.56 93
2558.67 85
2558.79 77
2558.90 69
2559.02 62
2559.14 55
2559.25 48
2559.37 43
2559.48 39
2559.60 36
2559.72 34
2559.83 35
2559.95 38
2560.07 43
2560.18 51
2560.30 61
2560.41 71
2560.53 80
2560.65 87
2560.76 90
2560.88 89
2560.99 84
2561.11 77
2561.23 68
2561.34 60
2561.46 54
2561.58 51
2561.69 50
2561.81 52
2561.92 55
2562.04 57
2562.16 59
2562.27 61
2562.39 62
2562.51 64
2562.62 66
2562.74 68
2562.85 72
2562.97 76
2563.09 81
2563.20 87
2563.32 95
2563.43 104
2563.55 114
2563.67 124
2563.78 135
2563.90 146
2564.02 156
2564.13 165
2564.25 172
2564.36 177
2564.48 179
2564.60 178
2564.71 174
2564.83 168
2564.95 161
2565.06 155
2565.18 151
2565.29 150
2565.41 154
2565.53 162
2565.64 173
2565.76 184
2565.88 194
2565.99 200
2566.11 199
2566.22 192
2566.34 178
2566.46 162
2566.57 145
2566.69 130
2566.81 121
2566.92 116
2567.04 116
2567.15 117
2567.27 119
2567.39 119
2567.50 117
2567.62 112
2567.74 106
2567.85 100
2567.97 95
2568.09 91
2568.20 89
2568.32 89
2568.43 91
2568.55 94
2568.67 99
2568.78 104
2568.90 110
2569.02 115
2569.13 119
2569.25 121
2569.37 119
2569.48 115
2569.60 108
2569.71 99
2569.83 91
2569.95 85
2570.06 82
2570.18 81
2570.30 83
2570.41 87
2570.53 89
2570.65 91
2570.76 89
2570.88 86
2570.99 82
2571.11 79
2571.23 77
2571.34 80
2571.46 87
2571.58 99
2571.69 115
2571.81 133
2571.93 151
2572.04 167
2572.16 178
2572.27 184
2572.39 183
2572.51 179
2572.62 170
2572.74 160
2572.86 149
2572.97 139
2573.09 128
2573.21 118
2573.32 108
2573.44 99
2573.56 90
2573.67 85
2573.79 81
2573.90 81
2574.02 84
2574.14 88
2574.25 94
2574.37 100
2574.49 104
2574.60 107
2574.72 109
2574.84 110
2574.95 109
2575.07 108
2575.19 106
2575.30 104
2575.42 102
2575.54 101
2575.65 99
2575.77 99
2575.88 101
2576.00 104
2576.12 110
2576.23 119
2576.35 129
2576.47 140
2576.58 151
2576.70 159
2576.82 165
2576.93 166
2577.05 165
2577.17 161
2577.28 158
2577.40 155
2577.52 155
2577.63 157
2577.75 160
2577.87 164
2577.98 165
2578.10 163
2578.22 156
2578.33 145
2578.45 131
2578.56 115
2578.68 100
2578.80 89
2578.91 82
2579.03 81
2579.15 86
2579.26 96
2579.38 107
2579.50 118
2579.61 126
2579.73 129
2579.85 128
2579.96 125
2580.08 120
2580.20 118
2580.31 118
2580.43 122
2580.55 129
2580.66 136
2580.78 143
2580.90 148
2581.01 149
2581.13 148
2581.25 145
2581.36 139
2581.48 133
2581.60 126
2581.71 118
2581.83 108
2581.95 96
2582.06 82
2582.18 65
2582.30 45
2582.41 24
2582.53 3
2582.65 0
2582.76 0
2582.88 0
2583.00 0
2583.11 0
2583.23 0
2583.35 0
2583.46 0
2583.58 10
2583.70 31
2583.81 54
2583.93 77
2584.05 100
2584.16 120
2584.28 137
2584.40 150
2584.51 159
2584.63 163
2584.75 162
2584.86 157
2584.98 147
2585.10 134
2585.21 118
2585.33 100
2585.45 82
2585.56 65
2585.68 51
2585.80 41
2585.91 34
2586.03 30
2586.15 26
2586.26 23
2586.38 18
2586.50 12
2586.61 7
2586.73 3
2586.85 0
2586.96 0
2587.08 2
2587.20 6
2587.31 11
2587.43 16
2587.55 22
2587.66 29
2587.78 37
2587.90 47
2588.01 59
2588.13 71
2588.25 84
2588.37 94
2588.48 100
2588.60 102
2588.72 99
2588.83 92
2588.95 85
2589.07 79
2589.18 78
2589.30 82
2589.42 92
2589.53 106
2589.65 120
2589.77 131
2589.88 137
2590.00 135
2590.12 126
2590.23 111
2590.35 93
2590.47 75
2590.58 60
2590.70 50
2590.82 45
2590.93 45
2591.05 48
2591.17 52
2591.29 57
2591.40 61
2591.52 65
2591.64 69
2591.75 74
2591.87 81
2591.99 89
2592.10 97
2592.22 106
2592.34 115
2592.45 123
2592.57 132
2592.69 140
2592.80 147
2592.92 153
2593.04 156
2593.16 155
2593.27 149
2593.39 138
2593.51 124
2593.62 107
2593.74 91
2593.86 78
2593.97 67
2594.09 60
2594.21 56
2594.32 55
2594.44 55
2594.56 57
2594.68 61
2594.79 68
2594.91 79
2595.03 93
2595.14 110
2595.26 128
2595.38 144
2595.49 158
2595.61 167
2595.73 171
2595.84 171
2595.96 167
2596.08 162
2596.20 158
2596.31 155
2596.43 155
2596.55 157
2596.66 161
2596.78 165
2596.90 169
2597.01 171
2597.13 171
2597.25 168
2597.36 164
2597.48 159
2597.60 155
2597.72 151
2597.83 149
2597.95 148
2598.07 149
2598.18 149
2598.30 149
2598.42 149
2598.53 148
2598.65 148
2598.77 148
2598.89 149
2599.00 152
2599.12 156
2599.24 159
2599.35 161
2599.47 160
2599.59 157
2599.71 151
2599.82 144
2599.94 136
2600.06 130
2600.17 126
2600.29 125
2600.41 125
2600.52 126
2600.64 128
2600.76 129
2600.88 131
2600.99 132
2601.11 135
2601.23 138
2601.34 140
2601.46 141
2601.58 138
2601.70 131
2601.81 121
2601.93 108
2602.05 95
2602.16 83
2602.28 76
2602.40 74
2602.51 76
2602.63 83
2602.75 93
2602.87 103
2602.98 112
2603.10 119
2603.22 122
2603.33 122
2603.45 120
2603.57 114
2603.69 106
2603.80 96
2603.92 84
2604.04 71
2604.15 59
2604.27 49
2604.39 42
2604.51 40
2604.62 43
2604.74 51
2604.86 63
2604.97 77
2605.09 91
2605.21 101
2605.33 106
2605.44 107
2605.56 103
2605.68 98
2605.79 92
2605.91 89
2606.03 89
2606.15 91
2606.26 93
2606.38 95
2606.50 96
2606.61 95
2606.73 93
2606.85 92
2606.97 93
2607.08 97
2607.20 103
2607.32 109
2607.44 114
2607.55 118
2607.67 119
2607.79 118
2607.90 116
2608.02 114
2608.14 112
2608.26 109
2608.37 105
2608.49 99
2608.61 91
2608.72 83
2608.84 75
2608.96 70
2609.08 69
2609.19 72
2609.31 79
2609.43 90
2609.55 101
2609.66 111
2609.78 118
2609.90 119
2610.01 115
2610.13 104
2610.25 89
2610.37 71
2610.48 52
2610.60 33
2610.72 17
2610.84 4
2610.95 0
2611.07 0
2611.19 0
2611.30 0
2611.42 0
2611.54 0
2611.66 0
2611.77 0
2611.89 0
2612.01 2
2612.13 5
2612.24 11
2612.36 18
2612.48 29
2612.59 42
2612.71 56
2612.83 68
2612.95 78
2613.06 83
2613.18 82
2613.30 77
2613.42 68
2613.53 57
2613.65 47
2613.77 40
2613.89 36
2614.00 35
2614.12 38
2614.24 44
2614.35 52
2614.47 60
2614.59 69
2614.71 78
2614.82 89
2614.94 102
2615.06 117
2615.18 134
2615.29 153
2615.41 171
2615.53 188
2615.65 202
2615.76 211
2615.88 215
2616.00 215
2616.12 211
2616.23 206
2616.35 199
2616.47 192
2616.59 185
2616.70 179
2616.82 172
2616.94 166
2617.06 160
2617.17 155
2617.29 152
2617.41 149
2617.52 147
2617.64 144
2617.76 140
2617.88 133
2617.99 125
2618.11 115
2618.23 106
2618.35 98
2618.46 95
2618.58 97
2618.70 103
2618.82 113
2618.93 126
2619.05 139
2619.17 151
2619.29 160
2619.40 166
2619.52 168
2619.64 168
2619.76 166
2619.87 164
2619.99 161
2620.11 159
2620.23 157
2620.34 156
2620.46 155
2620.58 154
2620.70 153
2620.81 151
2620.93 151
2621.05 150
2621.17 150
2621.28 150
2621.40 150
2621.52 148
2621.64 145
2621.75 140
2621.87 134
2621.99 128
2622.11 122
2622.22 119
2622.34 118
2622.46 121
2622.58 126
2622.69 132
2622.81 139
2622.93 145
2623.05 148
2623.16 150
2623.28 149
2623.40 146
2623.52 142
2623.63 137
2623.75 131
2623.87 123
2623.99 114
2624.11 105
2624.22 96
2624.34 86
2624.46 76
2624.58 65
2624.69 55
2624.81 45
2624.93 35
2625.05 28
2625.16 26
2625.28 28
2625.40 35
2625.52 46
2625.63 60
2625.75 74
2625.87 86
2625.99 93
2626.10 95
2626.22 92
2626.34 85
2626.46 76
2626.58 66
2626.69 58
2626.81 53
2626.93 50
2627.05 51
2627.16 52
2627.28 55
2627.40 57
2627.52 59
2627.63 61
2627.75 63
2627.87 64
2627.99 64
2628.10 62
2628.22 56
2628.34 45
2628.46 29
2628.58 11
2628.69 0
2628.81 0
2628.93 0
2629.05 0
2629.16 0
2629.28 0
2629.40 0
2629.52 3
2629.63 15
2629.75 23
2629.87 29
2629.99 31
2630.11 32
2630.22 33
2630.34 34
2630.46 37
2630.58 40
2630.69 45
2630.81 51
2630.93 58
2631.05 65
2631.16 73
2631.28 80
2631.40 86
2631.52 90
2631.64 91
2631.75 87
2631.87 80
2631.99 69
2632.11 58
2632.22 46
2632.34 35
2632.46 27
2632.58 20
2632.70 16
2632.81 14
2632.93 13
2633.05 14
2633.17 16
2633.28 18
2633.40 21
2633.52 24
2633.64 28
2633.76 32
2633.87 37
2633.99 42
2634.11 47
2634.23 52
2634.34 58
2634.46 65
2634.58 73
2634.70 81
2634.82 90
2634.93 99
2635.05 109
2635.17 119
2635.29 127
2635.41 135
2635.52 141
2635.64 146
2635.76 151
2635.88 155
2635.99 158
2636.11 162
2636.23 164
2636.35 165
2636.47 165
2636.58 163
2636.70 160
2636.82 156
2636.94 151
2637.06 147
2637.17 144
2637.29 141
2637.41 139
2637.53 138
2637.64 138
2637.76 138
2637.88 138
2638.00 137
2638.12 137
2638.23 135
2638.35 131
2638.47 126
2638.59 118
2638.71 109
2638.82 101
2638.94 94
2639.06 90
2639.18 89
2639.30 92
2639.41 97
2639.53 101
2639.65 103
2639.77 101
2639.88 94
2640.00 83
2640.12 70
2640.24 57
2640.36 44
2640.47 34
2640.59 29
2640.71 27
2640.83 29
2640.95 33
2641.06 41
2641.18 49
2641.30 56
2641.42 62
2641.54 65
2641.65 64
2641.77 60
2641.89 55
2642.01 48
2642.13 42
2642.24 37
2642.36 34
2642.48 33
2642.60 33
2642.72 34
2642.83 35
2642.95 36
2643.07 34
2643.19 31
2643.31 26
2643.42 18
2643.54 7
2643.66 0
2643.78 0
2643.90 0
2644.01 0
2644.13 0
2644.25 0
2644.37 0
2644.49 0
2644.60 10
2644.72 22
2644.84 31
2644.96 35
2645.08 34
2645.19 28
2645.31 19
2645.43 10
2645.55 1
2645.67 0
2645.79 0
2645.90 0
2646.02 0
2646.14 0
2646.26 0
2646.38 4
2646.49 9
2646.61 13
2646.73 16
2646.85 18
2646.97 18
2647.08 17
2647.20 15
2647.32 13
2647.44 12
2647.56 13
2647.67 15
2647.79 19
2647.91 24
2648.03 29
2648.15 33
2648.27 36
2648.38 39
2648.50 42
2648.62 46
2648.74 52
2648.86 58
2648.97 65
2649.09 71
2649.21 75
2649.33 78
2649.45 79
2649.56 81
2649.68 82
2649.80 84
2649.92 86
2650.04 88
2650.16 89
2650.27 90
2650.39 90
2650.51 91
2650.63 93
2650.75 97
2650.86 103
2650.98 109
2651.10 114
2651.22 117
2651.34 119
2651.46 119
2651.57 121
2651.69 124
2651.81 130
2651.93 138
2652.05 148
2652.16 157
2652.28 162
2652.40 163
2652.52 159
2652.64 151
2652.76 140
2652.87 126
2652.99 111
2653.11 95
2653.23 78
2653.35 60
2653.47 41
2653.58 22
2653.70 4
2653.82 0
2653.94 0
2654.06 0
2654.17 0
2654.29 0
2654.41 0
2654.53 0
2654.65 0
2654.77 9
2654.88 31
2655.00 54
2655.12 77
2655.24 95
2655.36 107
2655.48 114
2655.59 116
2655.71 115
2655.83 113
2655.95 114
2656.07 118
2656.19 126
2656.30 138
2656.42 152
2656.54 169
2656.66 186
2656.78 203
2656.90 219
2657.01 233
2657.13 243
2657.25 247
2657.37 245
2657.49 236
2657.60 221
2657.72 200
2657.84 178
2657.96 157
2658.08 138
2658.20 124
2658.32 115
2658.43 109
2658.55 106
2658.67 103
2658.79 99
2658.91 93
2659.03 86
2659.14 79
2659.26 71
2659.38 66
2659.50 62
2659.62 60
2659.74 60
2659.85 60
2659.97 60
2660.09 58
2660.21 56
2660.33 52
2660.45 46
2660.56 40
2660.68 33
2660.80 27
2660.92 23
2661.04 22
2661.16 23
2661.27 27
2661.39 33
2661.51 41
2661.63 50
2661.75 58
2661.87 66
2661.99 72
2662.10 76
2662.22 78
2662.34 79
2662.46 80
2662.58 81
2662.70 83
2662.81 86
2662.93 89
2663.05 94
2663.17 99
2663.29 104
2663.41 110
2663.52 116
2663.64 122
2663.76 128
2663.88 133
2664.00 136
2664.12 138
2664.24 137
2664.35 136
2664.47 135
2664.59 134
2664.71 134
2664.83 134
2664.95 135
2665.07 135
2665.18 133
2665.30 129
2665.42 123
2665.54 116
2665.66 106
2665.78 94
2665.89 80
2666.01 66
2666.13 53
2666.25 43
2666.37 37
2666.49 35
2666.61 39
2666.72 46
2666.84 54
2666.96 60
2667.08 63
2667.20 60
2667.32 52
2667.44 39
2667.55 24
2667.67 7
2667.79 0
2667.91 0
2668.03 0
2668.15 0
2668.27 0
2668.38 0
2668.50 0
2668.62 0
2668.74 4
2668.86 11
2668.98 19
2669.10 28
2669.21 39
2669.33 52
2669.45 66
2669.57 78
2669.69 87
2669.81 92
2669.93 93
2670.04 91
2670.16 88
2670.28 86
2670.40 85
2670.52 85
2670.64 86
2670.76 86
2670.87 84
2670.99 79
2671.11 73
2671.23 64
2671.35 56
2671.47 49
2671.59 44
2671.70 40
2671.82 37
2671.94 34
2672.06 31
2672.18 28
2672.30 25
2672.42 22
2672.54 20
2672.65 19
2672.77 19
2672.89 20
2673.01 23
2673.13 28
2673.25 36
2673.37 48
2673.48 64
2673.60 83
2673.72 103
2673.84 121
2673.96 135
2674.08 144
2674.20 149
2674.32 150
2674.43 151
2674.55 152
2674.67 156
2674.79 164
2674.91 174
2675.03 184
2675.15 191
2675.27 194
2675.38 191
2675.50 182
2675.62 168
2675.74 150
2675.86 132
2675.98 116
2676.10 104
2676.22 97
2676.33 94
2676.45 94
2676.57 94
2676.69 93
2676.81 89
2676.93 81
2677.05 69
2677.17 55
2677.28 41
2677.40 29
2677.52 20
2677.64 14
2677.76 12
2677.88 14
2678.00 18
2678.12 24
2678.23 30
2678.35 37
2678.47 44
2678.59 52
2678.71 59
2678.83 65
2678.95 70
2679.07 74
2679.18 75
2679.30 75
2679.42 72
2679.54 68
2679.66 63
2679.78 58
2679.90 54
2680.02 51
2680.14 50
2680.25 53
2680.37 59
2680.49 68
2680.61 78
2680.73 88
2680.85 97
2680.97 102
2681.09 105
2681.20 104
2681.32 101
2681.44 98
2681.56 94
2681.68 92
2681.80 90
2681.92 88
2682.04 86
2682.16 82
2682.27 78
2682.39 72
2682.51 66
2682.63 61
2682.75 56
2682.87 53
2682.99 52
2683.11 52
2683.23 53
2683.34 52
2683.46 51
2683.58 50
2683.70 49
2683.82 49
2683.94 52
2684.06 57
2684.18 65
2684.30 76
2684.41 86
2684.53 97
2684.65 106
2684.77 113
2684.89 118
2685.01 121
2685.13 121
2685.25 120
2685.37 116
2685.49 111
2685.60 104
2685.72 96
2685.84 89
2685.96 83
2686.08 80
2686.20 80
2686.32 81
2686.44 84
2686.56 86
2686.68 87
2686.79 85
2686.91 80
2687.03 74
2687.15 66
2687.27 58
2687.39 51
2687.51 45
2687.63 39
2687.75 35
2687.86 31
2687.98 28
2688.10 26
2688.22 25
2688.34 24
2688.46 24
2688.58 26
2688.70 28
2688.82 31
2688.94 34
2689.06 37
2689.17 40
2689.29 43
2689.41 46
2689.53 51
2689.65 56
2689.77 63
2689.89 70
2690.01 77
2690.13 82
2690.25 85
2690.36 87
2690.48 86
2690.60 83
2690.72 79
2690.84 73
2690.96 66
2691.08 59
2691.20 53
2691.32 49
2691.44 46
2691.56 47
2691.67 51
2691.79 57
2691.91 65
2692.03 74
2692.15 83
2692.27 91
2692.39 97
2692.51 101
2692.63 103
2692.75 101
2692.87 97
2692.98 90
2693.10 80
2693.22 69
2693.34 56
2693.46 44
2693.58 32
2693.70 20
2693.82 8
2693.94 0
2694.06 0
2694.18 0
2694.29 0
2694.41 0
2694.53 0
2694.65 0
2694.77 0
2694.89 8
2695.01 26
2695.13 42
2695.25 54
2695.37 63
2695.49 68
2695.61 70
2695.72 73
2695.84 76
2695.96 81
2696.08 88
2696.20 95
2696.32 103
2696.44 108
2696.56 111
2696.68 111
2696.80 109
2696.92 104
2697.04 97
2697.16 90
2697.27 82
2697.39 73
2697.51 65
2697.63 57
2697.75 49
2697.87 41
2697.99 34
2698.11 29
2698.23 25
2698.35 23
2698.47 25
2698.59 29
2698.71 35
2698.82 43
2698.94 51
2699.06 58
2699.18 62
2699.30 62
2699.42 58
2699.54 50
2699.66 40
2699.78 27
2699.90 14
2700.02 1
2700.14 0
2700.26 0
2700.37 0
2700.49 0
2700.61 0
2700.73 0
2700.85 0
2700.97 1
2701.09 10
2701.21 18
2701.33 23
2701.45 27
2701.57 28
2701.69 27
2701.81 25
2701.93 23
2702.04 21
2702.16 18
2702.28 16
2702.40 13
2702.52 10
2702.64 5
2702.76 0
2702.88 0
2703.00 0
2703.12 0
2703.24 0
2703.36 0
2703.48 0
2703.60 3
2703.72 11
2703.83 18
2703.95 22
2704.07 24
2704.19 23
2704.31 21
2704.43 19
2704.55 19
2704.67 23
2704.79 31
2704.91 43
2705.03 58
2705.15 75
2705.27 92
2705.39 107
2705.51 118
2705.63 124
2705.74 125
2705.86 122
2705.98 116
2706.10 110
2706.22 106
2706.34 105
2706.46 108
2706.58 114
2706.70 121
2706.82 126
2706.94 128
2707.06 124
2707.18 113
2707.30 98
2707.42 78
2707.54 58
2707.66 40
2707.78 25
2707.89 14
2708.01 7
2708.13 3
2708.25 2
2708.37 3
2708.49 5
2708.61 9
2708.73 13
2708.85 18
2708.97 24
2709.09 30
2709.21 37
2709.33 42
2709.45 48
2709.57 52
2709.69 54
2709.81 54
2709.93 51
2710.04 45
2710.16 38
2710.28 29
2710.40 22
2710.52 16
2710.64 14
2710.76 14
2710.88 17
2711.00 21
2711.12 23
2711.24 24
2711.36 22
2711.48 19
2711.60 16
2711.72 13
2711.84 11
2711.96 12
2712.08 15
2712.20 19
2712.32 22
2712.44 25
2712.55 25
2712.67 22
2712.79 17
2712.91 11
2713.03 4
2713.15 0
2713.27 0
2713.39 0
2713.51 0
2713.63 2
2713.75 7
2713.87 12
2713.99 15
2714.11 17
2714.23 17
2714.35 14
2714.47 9
2714.59 2
2714.71 0
2714.83 0
2714.95 0
2715.07 0
2715.19 0
2715.31 0
2715.42 5
2715.54 26
2715.66 50
2715.78 75
2715.90 99
2716.02 119
2716.14 133
2716.26 142
2716.38 145
2716.50 142
2716.62 133
2716.74 119
2716.86 102
2716.98 82
2717.10 62
2717.22 43
2717.34 28
2717.46 19
2717.58 16
2717.70 19
2717.82 27
2717.94 39
2718.06 53
2718.18 65
2718.30 76
2718.42 83
2718.54 87
2718.66 88
2718.77 86
2718.89 84
2719.01 81
2719.13 77
2719.25 74
2719.37 70
2719.49 66
2719.61 60
2719.73 55
2719.85 49
2719.97 43
2720.09 38
2720.21 34
2720.33 33
2720.45 34
2720.57 36
2720.69 40
2720.81 44
2720.93 48
2721.05 52
2721.17 56
2721.29 60
2721.41 62
2721.53 63
2721.65 62
2721.77 59
2721.89 54
2722.01 48
2722.13 41
2722.25 34
2722.37 30
2722.49 27
2722.61 25
2722.73 26
2722.85 28
2722.97 30
2723.09 31
2723.21 32
2723.32 31
2723.44 29
2723.56 26
2723.68 23
2723.80 21
2723.92 20
2724.04 22
2724.16 26
2724.28 32
2724.40 38
2724.52 45
2724.64 50
2724.76 53
2724.88 52
2725.00 49
2725.12 44
2725.24 39
2725.36 35
2725.48 33
2725.60 35
2725.72 40
2725.84 47
2725.96 56
2726.08 65
2726.20 74
2726.32 82
2726.44 89
2726.56 96
2726.68 100
2726.80 103
2726.92 102
2727.04 98
2727.16 91
2727.28 83
2727.40 76
2727.52 73
2727.64 74
2727.76 78
2727.88 86
2728.00 94
2728.12 100
2728.24 100
2728.36 95
2728.48 84
2728.60 70
2728.72 54
2728.84 39
2728.96 26
2729.08 19
2729.20 15
2729.32 17
2729.44 21
2729.56 28
2729.68 34
2729.80 40
2729.92 43
2730.04 44
2730.16 44
2730.28 42
2730.40 41
2730.52 39
2730.64 39
2730.76 38
2730.88 37
2731.00 35
2731.12 30
2731.24 25
2731.36 18
2731.48 12
2731.60 6
2731.72 1
2731.84 0
2731.96 0
2732.08 0
2732.20 0
2732.32 0
2732.44 0
2732.56 0
2732.68 0
2732.80 0
2732.92 0
2733.04 3
2733.16 10
2733.28 21
2733.40 32
2733.52 43
2733.64 54
2733.76 63
2733.88 71
2734.00 77
2734.12 81
2734.24 84
2734.36 86
2734.48 85
2734.60 82
2734.72 76
2734.84 69
2734.96 60
2735.08 50
2735.20 42
2735.32 37
2735.44 36
2735.56 39
2735.68 46
2735.80 55
2735.92 65
2736.04 74
2736.16 81
2736.28 84
2736.40 86
2736.52 85
2736.64 85
2736.76 85
2736.88 87
2737.00 90
2737.12 95
2737.24 102
2737.36 109
2737.48 116
2737.60 123
2737.72 128
2737.84 131
2737.96 131
2738.08 128
2738.20 121
2738.32 113
2738.44 103
2738.56 93
2738.68 85
2738.80 79
2738.92 75
2739.04 73
2739.16 70
2739.28 67
2739.40 64
2739.52 61
2739.64 58
2739.76 56
2739.88 55
2740.00 54
2740.12 54
2740.24 54
2740.36 53
2740.48 52
2740.60 51
2740.72 50
2740.84 49
2740.96 49
2741.08 49
2741.20 48
2741.32 46
2741.44 43
2741.56 39
2741.68 35
2741.80 32
2741.92 30
2742.04 32
2742.16 35
2742.28 41
2742.40 47
2742.52 53
2742.64 57
2742.76 60
2742.88 60
2743.00 59
2743.13 56
2743.25 52
2743.37 48
2743.49 44
2743.61 42
2743.73 40
2743.85 41
2743.97 45
2744.09 50
2744.21 56
2744.33 63
2744.45 68
2744.57 70
2744.69 70
2744.81 65
2744.93 59
2745.05 51
2745.17 42
2745.29 36
2745.41 31
2745.53 30
2745.65 32
2745.77 35
2745.89 38
2746.01 41
2746.13 41
2746.25 40
2746.37 36
2746.49 30
2746.61 24
2746.73 20
2746.85 19
2746.97 21
2747.09 25
2747.21 30
2747.33 34
2747.45 36
2747.58 36
2747.70 33
2747.82 31
2747.94 30
2748.06 33
2748.18 39
2748.30 46
2748.42 53
2748.54 57
2748.66 56
2748.78 48
2748.90 36
2749.02 21
2749.14 7
2749.26 0
2749.38 0
2749.50 0
2749.62 0
2749.74 0
2749.86 0
2749.98 0
2750.10 0
2750.22 0
2750.34 0
2750.46 2
2750.58 8
2750.70 16
2750.82 24
2750.94 29
2751.07 32
2751.19 33
2751.31 34
2751.43 35
2751.55 35
2751.67 36
2751.79 36
2751.91 34
2752.03 32
2752.15 29
2752.27 27
2752.39 29
2752.51 34
2752.63 43
2752.75 56
2752.87 73
2752.99 92
2753.11 112
2753.23 132
2753.35 148
2753.47 159
2753.59 163
2753.71 160
2753.84 151
2753.96 139
2754.08 125
2754.20 112
2754.32 104
2754.44 99
2754.56 97
2754.68 96
2754.80 94
2754.92 90
2755.04 83
2755.16 74
2755.28 65
2755.40 58
2755.52 54
2755.64 54
2755.76 55
2755.88 56
2756.00 56
2756.12 54
2756.24 49
2756.37 43
2756.49 37
2756.61 33
2756.73 31
2756.85 32
2756.97 36
2757.09 41
2757.21 45
2757.33 48
2757.45 49
2757.57 48
2757.69 47
2757.81 46
2757.93 48
2758.05 52
2758.17 60
2758.29 71
2758.41 82
2758.53 93
2758.66 101
2758.78 103
2758.90 101
2759.02 92
2759.14 78
2759.26 62
2759.38 45
2759.50 29
2759.62 16
2759.74 5
2759.86 0
2759.98 0
2760.10 0
2760.22 5
2760.34 15
2760.46 27
2760.58 41
2760.71 54
2760.83 67
2760.95 77
2761.07 85
2761.19 89
2761.31 91
2761.43 91
2761.55 91
2761.67 89
2761.79 87
2761.91 85
2762.03 81
2762.15 76
2762.27 70
2762.39 64
2762.51 59
2762.64 57
2762.76 59
2762.88 65
2763.00 76
2763.12 89
2763.24 104
2763.36 117
2763.48 127
2763.60 133
2763.72 135
2763.84 132
2763.96 128
2764.08 122
2764.20 117
2764.32 112
2764.45 108
2764.57 104
2764.69 98
2764.81 91
2764.93 82
2765.05 72
2765.17 63
2765.29 54
2765.41 48
2765.53 45
2765.65 43
2765.77 43
2765.89 42
2766.01 41
2766.14 37
2766.26 32
2766.38 27
2766.50 22
2766.62 19
2766.74 17
2766.86 17
2766.98 18
2767.10 19
2767.22 19
2767.34 19
2767.46 17
2767.58 15
2767.70 14
2767.83 14
2767.95 15
2768.07 16
2768.19 17
2768.31 17
2768.43 15
2768.55 11
2768.67 5
2768.79 0
2768.91 0
2769.03 0
2769.15 0
2769.27 0
2769.40 0
2769.52 0
2769.64 0
2769.76 7
2769.88 16
2770.00 24
2770.12 33
2770.24 40
2770.36 47
2770.48 51
2770.60 53
2770.72 54
2770.85 52
2770.97 48
2771.09 44
2771.21 40
2771.33 38
2771.45 38
2771.57 40
2771.69 43
2771.81 46
2771.93 48
2772.05 46
2772.17 41
2772.30 32
2772.42 22
2772.54 12
2772.66 5
2772.78 2
2772.90 4
2773.02 12
2773.14 23
2773.26 35
2773.38 46
2773.50 55
2773.62 61
2773.75 65
2773.87 69
2773.99 74
2774.11 83
2774.23 94
2774.35 106
2774.47 118
2774.59 126
2774.71 128
2774.83 123
2774.95 111
2775.08 93
2775.20 72
2775.32 50
2775.44 31
2775.56 16
2775.68 9
2775.80 10
2775.92 19
2776.04 34
2776.16 54
2776.29 76
2776.41 97
2776.53 116
2776.65 130
2776.77 139
2776.89 145
2777.01 148
2777.13 149
2777.25 149
2777.37 148
2777.49 145
2777.62 139
2777.74 132
2777.86 122
2777.98 112
2778.10 102
2778.22 93
2778.34 84
2778.46 77
2778.58 69
2778.70 60
2778.83 49
2778.95 38
2779.07 26
2779.19 15
2779.31 6
2779.43 0
2779.55 0
2779.67 0
2779.79 0
2779.91 1
2780.04 4
2780.16 5
2780.28 5
2780.40 3
2780.52 0
2780.64 0
2780.76 0
2780.88 0
2781.00 0
2781.12 6
2781.25 14
2781.37 24
2781.49 34
2781.61 44
2781.73 52
2781.85 57
2781.97 60
2782.09 60
2782.21 55
2782.34 48
2782.46 38
2782.58 27
2782.70 17
2782.82 9
2782.94 3
2783.06 0
2783.18 0
2783.30 0
2783.43 0
2783.55 0
2783.67 2
2783.79 6
2783.91 10
2784.03 13
2784.15 16
2784.27 17
2784.39 17
2784.52 16
2784.64 15
2784.76 15
2784.88 14
2785.00 14
2785.12 14
2785.24 13
2785.36 11
2785.48 11
2785.61 12
2785.73 16
2785.85 23
2785.97 33
2786.09 44
2786.21 55
2786.33 65
2786.45 71
2786.57 75
2786.70 78
2786.82 80
2786.94 82
2787.06 86
2787.18 91
2787.30 98
2787.42 104
2787.54 109
2787.67 114
2787.79 117
2787.91 119
2788.03 120
2788.15 120
2788.27 120
2788.39 119
2788.51 117
2788.64 113
2788.76 108
2788.88 100
2789.00 91
2789.12 82
2789.24 74
2789.36 68
2789.48 65
2789.60 65
2789.73 67
2789.85 71
2789.97 73
2790.09 74
2790.21 72
2790.33 68
2790.45 60
2790.57 52
2790.70 42
2790.82 33
2790.94 24
2791.06 17
2791.18 11
2791.30 6
2791.42 2
2791.54 0
2791.67 0
2791.79 0
2791.91 0
2792.03 0
2792.15 0
2792.27 2
2792.39 9
2792.52 17
2792.64 24
2792.76 28
2792.88 30
2793.00 29
2793.12 27
2793.24 25
2793.36 25
2793.49 27
2793.61 30
2793.73 34
2793.85 37
2793.97 38
2794.09 36
2794.21 33
2794.33 29
2794.46 25
2794.58 22
2794.70 20
2794.82 20
2794.94 21
2795.06 23
2795.18 26
2795.31 30
2795.43 33
2795.55 37
2795.67 40
2795.79 43
2795.91 46
2796.03 51
2796.16 56
2796.28 63
2796.40 72
2796.52 82
2796.64 93
2796.76 104
2796.88 112
2797.00 117
2797.13 117
2797.25 112
2797.37 103
2797.49 90
2797.61 76
2797.73 62
2797.85 52
2797.98 45
2798.10 41
2798.22 39
2798.34 38
2798.46 37
2798.58 34
2798.70 30
2798.83 25
2798.95 22
2799.07 21
2799.19 23
2799.31 28
2799.43 35
2799.55 43
2799.68 50
2799.80 55
2799.92 59
2800.04 63
2800.16 66
2800.28 67
2800.41 67
2800.53 65
2800.65 61
2800.77 54
2800.89 48
2801.01 43
2801.13 42
2801.26 44
2801.38 49
2801.50 57
2801.62 63
2801.74 66
2801.86 64
2801.98 57
2802.11 46
2802.23 32
2802.35 20
2802.47 10
2802.59 4
2802.71 2
2802.83 6
2802.96 13
2803.08 23
2803.20 36
2803.32 51
2803.44 67
2803.56 84
2803.69 101
2803.81 116
2803.93 128
2804.05 138
2804.17 144
2804.29 146
2804.41 146
2804.54 145
2804.66 142
2804.78 141
2804.90 140
2805.02 141
2805.14 143
2805.27 147
2805.39 151
2805.51 156
2805.63 160
2805.75 162
2805.87 161
2806.00 157
2806.12 152
2806.24 145
2806.36 138
2806.48 133
2806.60 129
2806.72 129
2806.85 132
2806.97 139
2807.09 148
2807.21 158
2807.33 169
2807.45 179
2807.58 187
2807.70 192
2807.82 195
2807.94 196
2808.06 196
2808.18 196
2808.31 197
2808.43 200
2808.55 204
2808.67 209
2808.79 213
2808.91 215
2809.04 216
2809.16 214
2809.28 209
2809.40 201
2809.52 190
2809.64 177
2809.77 162
2809.89 146
2810.01 131
2810.13 117
2810.25 104
2810.37 93
2810.50 84
2810.62 75
2810.74 69
2810.86 66
2810.98 66
2811.10 69
2811.23 74
2811.35 81
2811.47 89
2811.59 97
2811.71 103
2811.83 107
2811.96 110
2812.08 111
2812.20 109
2812.32 105
2812.44 98
2812.57 90
2812.69 82
2812.81 76
2812.93 72
2813.05 73
2813.17 77
2813.30 85
2813.42 95
2813.54 106
2813.66 116
2813.78 125
2813.90 132
2814.03 136
2814.15 137
2814.27 136
2814.39 133
2814.51 127
2814.63 121
2814.76 115
2814.88 109
2815.00 105
2815.12 104
2815.24 106
2815.37 110
2815.49 117
2815.61 124
2815.73 132
2815.85 138
2815.97 143
2816.10 147
2816.22 150
2816.34 151
2816.46 150
2816.58 148
2816.71 144
2816.83 137
2816.95 128
2817.07 118
2817.19 108
2817.31 97
2817.44 88
2817.56 80
2817.68 73
2817.80 68
2817.92 65
2818.05 64
2818.17 66
2818.29 70
2818.41 76
2818.53 83
2818.65 90
2818.78 94
2818.90 95
2819.02 90
2819.14 81
2819.26 68
2819.39 54
2819.51 39
2819.63 26
2819.75 16
2819.87 10
2820.00 6
2820.12 5
2820.24 6
2820.36 8
2820.48 10
2820.61 13
2820.73 15
2820.85 16
2820.97 18
2821.09 19
2821.21 20
2821.34 21
2821.46 23
2821.58 26
2821.70 29
2821.82 32
2821.95 34
2822.07 36
2822.19 38
2822.31 39
2822.43 41
2822.56 43
2822.68 46
2822.80 48
2822.92 49
2823.04 47
2823.17 42
2823.29 36
2823.41 29
2823.53 24
2823.65 22
2823.78 23
2823.90 28
2824.02 35
2824.14 43
2824.26 48
2824.39 50
2824.51 46
2824.63 38
2824.75 26
2824.87 12
2825.00 0
2825.12 0
2825.24 0
2825.36 0
2825.48 0
2825.61 0
2825.73 0
2825.85 3
2825.97 7
2826.09 9
2826.22 10
2826.34 9
2826.46 9
2826.58 11
2826.70 16
2826.83 23
2826.95 33
2827.07 42
2827.19 51
2827.31 56
2827.44 57
2827.56 53
2827.68 46
2827.80 38
2827.92 31
2828.05 27
2828.17 27
2828.29 34
2828.41 45
2828.53 59
2828.66 73
2828.78 87
2828.90 96
2829.02 102
2829.14 102
2829.27 99
2829.39 93
2829.51 85
2829.63 78
2829.76 73
2829.88 70
2830.00 70
2830.12 73
2830.24 77
2830.37 79
2830.49 79
2830.61 74
2830.73 64
2830.85 52
2830.98 38
2831.10 25
2831.22 15
2831.34 10
2831.47 8
2831.59 10
2831.71 13
2831.83 15
2831.95 16
2832.08 14
2832.20 10
2832.32 6
2832.44 2
2832.56 0
2832.69 0
2832.81 4
2832.93 12
2833.05 22
2833.18 35
2833.30 49
2833.42 63
2833.54 76
2833.66 89
2833.79 99
2833.91 108
2834.03 117
2834.15 126
2834.27 136
2834.40 148
2834.52 160
2834.64 171
2834.76 182
2834.89 190
2835.01 194
2835.13 195
2835.25 193
2835.37 190
2835.50 185
2835.62 179
2835.74 175
2835.86 171
2835.99 168
2836.11 166
2836.23 163
2836.35 161
2836.47 157
2836.60 151
2836.72 143
2836.84 133
2836.96 123
2837.09 113
2837.21 106
2837.33 103
2837.45 105
2837.58 113
2837.70 123
2837.82 133
2837.94 142
2838.06 147
2838.19 147
2838.31 141
2838.43 133
2838.55 121
2838.68 109
2838.80 98
2838.92 87
2839.04 78
2839.17 72
2839.29 68
2839.41 68
2839.53 71
2839.65 79
2839.78 89
2839.90 102
2840.02 115
2840.14 126
2840.27 133
2840.39 137
2840.51 137
2840.63 134
2840.76 129
2840.88 124
2841.00 118
2841.12 114
2841.24 109
2841.37 105
2841.49 102
2841.61 98
2841.73 94
2841.86 90
2841.98 85
2842.10 79
2842.22 72
2842.35 63
2842.47 54
2842.59 46
2842.71 40
2842.84 38
2842.96 39
2843.08 45
2843.20 54
2843.32 66
2843.45 80
2843.57 93
2843.69 106
2843.81 117
2843.94 127
2844.06 135
2844.18 141
2844.30 146
2844.43 149
2844.55 150
2844.67 148
2844.79 143
2844.92 136
2845.04 127
2845.16 116
2845.28 104
2845.41 92
2845.53 79
2845.65 67
2845.77 56
2845.90 45
2846.02 35
2846.14 28
2846.26 24
2846.39 25
2846.51 30
2846.63 40
2846.75 53
2846.88 68
2847.00 83
2847.12 96
2847.24 105
2847.37 110
2847.49 113
2847.61 113
2847.73 112
2847.86 111
2847.98 111
2848.10 111
2848.22 109
2848.35 105
2848.47 97
2848.59 87
2848.71 73
2848.84 58
2848.96 44
2849.08 31
2849.20 22
2849.33 16
2849.45 14
2849.57 14
2849.69 16
2849.82 19
2849.94 22
2850.06 24
2850.18 25
2850.31 24
2850.43 22
2850.55 17
2850.67 9
2850.80 0
2850.92 0
2851.04 0
2851.16 0
2851.29 0
2851.41 0
2851.53 0
2851.65 0
2851.78 6
2851.90 19
2852.02 30
2852.14 40
2852.27 48
2852.39 54
2852.51 58
2852.63 61
2852.76 64
2852.88 66
2853.00 68
2853.13 69
2853.25 69
2853.37 70
2853.49 72
2853.62 75
2853.74 79
2853.86 85
2853.98 91
2854.11 96
2854.23 100
2854.35 100
2854.47 97
2854.60 91
2854.72 83
2854.84 75
2854.96 66
2855.09 58
2855.21 51
2855.33 46
2855.45 45
2855.58 46
2855.70 52
2855.82 61
2855.95 73
2856.07 87
2856.19 101
2856.31 115
2856.44 127
2856.56 136
2856.68 142
2856.80 146
2856.93 146
2857.05 144
2857.17 139
2857.30 133
2857.42 125
2857.54 117
2857.66 109
2857.79 101
2857.91 95
2858.03 90
2858.15 86
2858.28 81
2858.40 76
2858.52 69
2858.64 61
2858.77 51
2858.89 42
2859.01 33
2859.14 27
2859.26 24
2859.38 25
2859.50 28
2859.63 34
2859.75 41
2859.87 49
2860.00 56
2860.12 62
2860.24 67
2860.36 71
2860.49 75
2860.61 80
2860.73 87
2860.85 96
2860.98 107
2861.10 120
2861.22 132
2861.35 142
2861.47 149
2861.59 151
2861.71 148
2861.84 142
2861.96 134
2862.08 125
2862.21 117
2862.33 109
2862.45 103
2862.57 97
2862.70 92
2862.82 88
2862.94 83
2863.06 79
2863.19 76
2863.31 74
2863.43 72
2863.56 72
2863.68 72
2863.80 72
2863.92 71
2864.05 69
2864.17 66
2864.29 63
2864.42 60
2864.54 59
2864.66 59
2864.78 61
2864.91 65
2865.03 70
2865.15 75
2865.28 80
2865.40 84
2865.52 88
2865.64 91
2865.77 94
2865.89 94
2866.01 94
2866.14 91
2866.26 87
2866.38 82
2866.50 77
2866.63 74
2866.75 74
2866.87 76
2867.00 80
2867.12 84
2867.24 88
2867.37 91
2867.49 90
2867.61 88
2867.73 85
2867.86 84
2867.98 85
2868.10 90
2868.23 101
2868.35 114
2868.47 130
2868.59 144
2868.72 155
2868.84 161
2868.96 162
2869.09 157
2869.21 150
2869.33 141
2869.45 131
2869.58 123
2869.70 114
2869.82 106
2869.95 99
2870.07 93
2870.19 89
2870.32 87
2870.44 88
2870.56 91
2870.68 96
2870.81 102
2870.93 105
2871.05 105
2871.18 101
2871.30 95
2871.42 87
2871.55 81
2871.67 77
2871.79 77
2871.91 83
2872.04 92
2872.16 102
2872.28 112
2872.41 119
2872.53 122
2872.65 120
2872.78 114
2872.90 107
2873.02 100
2873.14 95
2873.27 91
2873.39 91
2873.51 92
2873.64 95
2873.76 99
2873.88 105
2874.01 112
2874.13 120
2874.25 129
2874.38 138
2874.50 146
2874.62 153
2874.74 158
2874.87 161
2874.99 163
2875.11 165
2875.24 165
2875.36 166
2875.48 165
2875.61 163
2875.73 160
2875.85 155
2875.98 150
2876.10 145
2876.22 140
2876.34 137
2876.47 136
2876.59 136
2876.71 135
2876.84 133
2876.96 128
2877.08 119
2877.21 107
2877.33 92
2877.45 74
2877.58 56
2877.70 38
2877.82 21
2877.95 7
2878.07 0
2878.19 0
2878.31 0
2878.44 0
2878.56 0
2878.68 0
2878.81 0
2878.93 0
2879.05 2
2879.18 5
2879.30 7
2879.42 11
2879.55 15
2879.67 21
2879.79 29
2879.92 38
2880.04 49
2880.16 60
2880.29 71
2880.41 82
2880.53 90
2880.65 95
2880.78 98
2880.90 99
2881.02 98
2881.15 95
2881.27 93
2881.39 91
2881.52 90
2881.64 89
2881.76 89
2881.89 90
2882.01 91
2882.13 93
2882.26 96
2882.38 99
2882.50 103
2882.63 107
2882.75 112
2882.87 116
2883.00 119
2883.12 121
2883.24 122
2883.37 120
2883.49 117
2883.61 111
2883.74 106
2883.86 100
2883.98 95
2884.11 93
2884.23 92
2884.35 93
2884.48 95
2884.60 98
2884.72 100
2884.84 102
2884.97 104
2885.09 105
2885.21 106
2885.34 107
2885.46 107
2885.58 105
2885.71 101
2885.83 94
2885.95 85
2886.08 74
2886.20 63
2886.32 54
2886.45 47
2886.57 45
2886.69 46
2886.82 51
2886.94 58
2887.06 66
2887.19 72
2887.31 77
2887.43 80
2887.56 81
2887.68 81
2887.80 82
2887.93 83
2888.05 86
2888.17 89
2888.30 94
2888.42 97
2888.54 100
2888.67 101
2888.79 100
2888.91 99
2889.04 98
2889.16 98
2889.28 101
2889.41 108
2889.53 116
2889.66 126
2889.78 136
2889.90 144
2890.03 149
2890.15 151
2890.27 150
2890.40 148
2890.52 145
2890.64 142
2890.77 141
2890.89 140
2891.01 139
2891.14 138
2891.26 135
2891.38 132
2891.51 128
2891.63 125
2891.75 122
2891.88 121
2892.00 122
2892.12 123
2892.25 126
2892.37 129
2892.49 132
2892.62 133
2892.74 133
2892.86 132
2892.99 128
2893.11 122
2893.23 116
2893.36 109
2893.48 102
2893.60 96
2893.73 90
2893.85 86
2893.98 83
2894.10 83
2894.22 85
2894.35 90
2894.47 99
2894.59 111
2894.72 125
2894.84 140
2894.96 155
2895.09 169
2895.21 181
2895.33 189
2895.46 193
2895.58 194
2895.70 190
2895.83 182
2895.95 170
2896.07 155
2896.20 139
2896.32 124
2896.45 110
2896.57 99
2896.69 91
2896.82 86
2896.94 84
2897.06 83
2897.19 82
2897.31 79
2897.43 76
2897.56 70
2897.68 64
2897.80 58
2897.93 54
2898.05 53
2898.18 55
2898.30 59
2898.42 67
2898.55 76
2898.67 87
2898.79 99
2898.92 110
2899.04 120
2899.16 128
2899.29 133
2899.41 136
2899.53 136
2899.66 136
2899.78 136
2899.91 136
2900.03 137
2900.15 139
2900.28 139
2900.40 138
2900.52 136
2900.65 132
2900.77 129
2900.89 127
2901.02 126
2901.14 126
2901.27 126
2901.39 126
2901.51 124
2901.64 120
2901.76 113
2901.88 106
2902.01 101
2902.13 99
2902.25 103
2902.38 111
2902.50 124
2902.63 139
2902.75 154
2902.87 168
2903.00 178
2903.12 186
2903.24 192
2903.37 198
2903.49 205
2903.61 214
2903.74 227
2903.86 242
2903.99 259
2904.11 275
2904.23 291
2904.36 305
2904.48 318
2904.60 330
2904.73 342
2904.85 353
2904.98 365
2905.10 377
2905.22 388
2905.35 398
2905.47 404
2905.59 408
2905.72 407
2905.84 402
2905.97 395
2906.09 386
2906.21 376
2906.34 369
2906.46 364
2906.58 362
2906.71 364
2906.83 369
2906.96 374
2907.08 379
2907.20 382
2907.33 382
2907.45 379
2907.57 372
2907.70 361
2907.82 346
2907.95 330
2908.07 312
2908.19 294
2908.32 278
2908.44 266
2908.56 258
2908.69 255
2908.81 258
2908.94 265
2909.06 275
2909.18 285
2909.31 295
2909.43 304
2909.55 310
2909.68 313
2909.80 313
2909.93 310
2910.05 306
2910.17 299
2910.30 292
2910.42 286
2910.55 280
2910.67 275
2910.79 270
2910.92 263
2911.04 256
2911.16 246
2911.29 235
2911.41 224
2911.54 211
2911.66 198
2911.78 185
2911.91 172
2912.03 159
2912.16 147
2912.28 135
2912.40 125
2912.53 116
2912.65 109
2912.77 103
2912.90 99
2913.02 93
2913.15 87
2913.27 80
2913.39 73
2913.52 65
2913.64 59
2913.77 56
2913.89 57
2914.01 62
2914.14 72
2914.26 85
2914.39 98
2914.51 111
2914.63 120
2914.76 127
2914.88 132
2915.01 137
2915.13 145
2915.25 155
2915.38 169
2915.50 186
2915.62 204
2915.75 219
2915.87 230
2916.00 235
2916.12 234
2916.24 227
2916.37 218
2916.49 207
2916.62 196
2916.74 186
2916.86 178
2916.99 172
2917.11 167
2917.24 164
2917.36 160
2917.48 157
2917.61 154
2917.73 150
2917.86 146
2917.98 142
2918.10 137
2918.23 132
2918.35 125
2918.48 117
2918.60 108
2918.72 98
2918.85 88
2918.97 81
2919.10 78
2919.22 78
2919.34 83
2919.47 90
2919.59 96
2919.72 101
2919.84 102
2919.96 100
2920.09 95
2920.21 89
2920.34 84
2920.46 81
2920.58 79
2920.71 78
2920.83 78
2920.96 77
2921.08 73
2921.20 69
2921.33 63
2921.45 56
2921.58 49
2921.70 42
2921.83 34
2921.95 24
2922.07 14
2922.20 2
2922.32 0
2922.45 0
2922.57 0
2922.69 0
2922.82 0
2922.94 0
2923.07 0
2923.19 0
2923.31 16
2923.44 32
2923.56 47
2923.69 61
2923.81 71
2923.93 80
2924.06 87
2924.18 93
2924.31 98
2924.43 103
2924.56 106
2924.68 109
2924.80 113
2924.93 117
2925.05 122
2925.18 130
2925.30 139
2925.42 151
2925.55 162
2925.67 170
2925.80 176
2925.92 177
2926.05 172
2926.17 164
2926.29 153
2926.42 142
2926.54 133
2926.67 128
2926.79 128
2926.91 132
2927.04 141
2927.16 150
2927.29 160
2927.41 168
2927.54 173
2927.66 176
2927.78 178
2927.91 179
2928.03 182
2928.16 187
2928.28 193
2928.40 199
2928.53 203
2928.65 203
2928.78 199
2928.90 191
2929.03 178
2929.15 166
2929.27 155
2929.40 148
2929.52 146
2929.65 150
2929.77 157
2929.90 166
2930.02 174
2930.14 178
2930.27 178
2930.39 174
2930.52 167
2930.64 159
2930.77 151
2930.89 144
2931.01 139
2931.14 135
2931.26 132
2931.39 130
2931.51 128
2931.64 127
2931.76 127
2931.88 126
2932.01 126
2932.13 124
2932.26 121
2932.38 117
2932.51 112
2932.63 108
2932.75 105
2932.88 103
2933.00 103
2933.13 104
2933.25 104
2933.38 102
2933.50 98
2933.62 92
2933.75 85
2933.87 79
2934.00 74
2934.12 71
2934.25 69
2934.37 69
2934.49 70
2934.62 71
2934.74 71
2934.87 71
2934.99 71
2935.12 72
2935.24 74
2935.36 79
2935.49 86
2935.61 95
2935.74 106
2935.86 118
2935.99 131
2936.11 143
2936.24 155
2936.36 166
2936.48 176
2936.61 185
2936.73 194
2936.86 202
2936.98 207
2937.11 209
2937.23 209
2937.35 206
2937.48 202
2937.60 197
2937.73 192
2937.85 188
2937.98 184
2938.10 181
2938.23 178
2938.35 174
2938.47 170
2938.60 166
2938.72 164
2938.85 163
2938.97 163
2939.10 164
2939.22 163
2939.35 159
2939.47 150
2939.59 135
2939.72 115
2939.84 91
2939.97 65
2940.09 40
2940.22 18
2940.34 0
2940.47 0
2940.59 0
2940.71 0
2940.84 0
2940.96 0
2941.09 0
2941.21 0
2941.34 0
2941.46 6
2941.59 20
2941.71 35
2941.84 47
2941.96 56
2942.08 60
2942.21 60
2942.33 56
2942.46 50
2942.58 44
2942.71 39
2942.83 37
2942.96 37
2943.08 40
2943.20 45
2943.33 50
2943.45 55
2943.58 60
2943.70 65
2943.83 71
2943.95 78
2944.08 85
2944.20 93
2944.33 101
2944.45 108
2944.57 115
2944.70 121
2944.82 126
2944.95 129
2945.07 131
2945.20 130
2945.32 128
2945.45 123
2945.57 117
2945.70 111
2945.82 105
2945.94 100
2946.07 97
2946.19 94
2946.32 93
2946.44 93
2946.57 95
2946.69 99
2946.82 106
2946.94 117
2947.07 131
2947.19 145
2947.32 159
2947.44 171
2947.56 180
2947.69 186
2947.81 188
2947.94 189
2948.06 189
2948.19 192
2948.31 196
2948.44 202
2948.56 208
2948.69 216
2948.81 223
2948.94 229
2949.06 233
2949.18 236
2949.31 237
2949.43 237
2949.56 234
2949.68 230
2949.81 223
2949.93 216
2950.06 208
2950.18 200
2950.31 194
2950.43 191
2950.56 192
2950.68 197
2950.81 206
2950.93 216
2951.06 225
2951.18 231
2951.30 233
2951.43 230
2951.55 223
2951.68 213
2951.80 203
2951.93 193
2952.05 187
2952.18 184
2952.30 186
2952.43 190
2952.55 197
2952.68 205
2952.80 213
2952.93 219
2953.05 224
2953.18 226
2953.30 224
2953.42 219
2953.55 209
2953.67 196
2953.80 179
2953.92 161
2954.05 143
2954.17 126
2954.30 111
2954.42 99
2954.55 89
2954.67 82
2954.80 76
2954.92 73
2955.05 71
2955.17 71
2955.30 73
2955.42 77
2955.55 83
2955.67 91
2955.80 99
2955.92 106
2956.04 111
2956.17 113
2956.29 113
2956.42 110
2956.54 106
2956.67 102
2956.79 100
2956.92 101
2957.04 105
2957.17 112
2957.29 120
2957.42 129
2957.54 136
2957.67 139
2957.79 139
2957.92 134
2958.04 125
2958.17 113
2958.29 100
2958.42 86
2958.54 73
2958.67 60
2958.79 48
2958.92 38
2959.04 31
2959.17 26
2959.29 23
2959.42 22
2959.54 24
2959.67 26
2959.79 30
2959.91 33
2960.04 36
2960.16 40
2960.29 44
2960.41 47
2960.54 50
2960.66 52
2960.79 52
2960.91 50
2961.04 46
2961.16 41
2961.29 34
2961.41 29
2961.54 26
2961.66 25
2961.79 27
2961.91 30
2962.04 33
2962.16 36
2962.29 38
2962.41 38
2962.54 36
2962.66 32
2962.79 28
2962.91 23
2963.04 18
2963.16 12
2963.29 7
2963.41 1
2963.54 0
2963.66 0
2963.79 0
2963.91 0
2964.04 0
2964.16 0
2964.29 6
2964.41 15
2964.54 25
2964.66 33
2964.79 39
2964.91 41
2965.04 40
2965.16 35
2965.29 28
2965.41 22
2965.54 17
2965.66 16
2965.79 18
2965.91 24
2966.04 33
2966.16 42
2966.29 51
2966.41 58
2966.54 61
2966.66 62
2966.79 59
2966.91 55
2967.04 49
2967.16 42
2967.29 35
2967.41 29
2967.54 24
2967.66 20
2967.79 16
2967.91 13
2968.04 11
2968.16 11
2968.29 12
2968.41 16
2968.54 22
2968.66 30
2968.79 39
2968.91 47
2969.04 52
2969.16 52
2969.29 46
2969.41 36
2969.54 20
2969.66 3
2969.79 0
2969.91 0
2970.04 0
2970.16 0
2970.29 0
2970.41 0
2970.54 0
2970.66 0
2970.79 11
2970.91 23
2971.04 36
2971.16 51
2971.29 66
2971.41 82
2971.54 96
2971.67 107
2971.79 113
2971.92 114
2972.04 110
2972.17 102
2972.29 92
2972.42 81
2972.54 71
2972.67 61
2972.79 52
2972.92 44
2973.04 36
2973.17 27
2973.29 18
2973.42 11
2973.54 5
2973.67 2
2973.79 2
2973.92 5
2974.04 8
2974.17 12
2974.29 16
2974.42 19
2974.54 21
2974.67 22
2974.79 24
2974.92 28
2975.04 33
2975.17 42
2975.29 52
2975.42 64
2975.55 76
2975.67 87
2975.80 97
2975.92 104
2976.05 108
2976.17 108
2976.30 104
2976.42 96
2976.55 83
2976.67 68
2976.80 52
2976.92 35
2977.05 21
2977.17 11
2977.30 6
2977.42 7
2977.55 12
2977.67 21
2977.80 31
2977.92 40
2978.05 46
2978.18 48
2978.30 47
2978.43 43
2978.55 38
2978.68 32
2978.80 26
2978.93 22
2979.05 21
2979.18 22
2979.30 27
2979.43 34
2979.55 44
2979.68 54
2979.80 64
2979.93 71
2980.05 75
2980.18 77
2980.31 78
2980.43 77
2980.56 78
2980.68 82
2980.81 87
2980.93 93
2981.06 98
2981.18 102
2981.31 102
2981.43 98
2981.56 90
2981.68 79
2981.81 66
2981.93 54
2982.06 42
2982.19 32
2982.31 26
2982.44 22
2982.56 21
2982.69 22
2982.81 23
2982.94 22
2983.06 18
2983.19 12
2983.31 5
2983.44 0
2983.56 0
2983.69 0
2983.81 0
2983.94 4
2984.07 16
2984.19 31
2984.32 46
2984.44 62
2984.57 77
2984.69 92
2984.82 105
2984.94 116
2985.07 125
2985.19 130
2985.32 132
2985.44 128
2985.57 121
2985.70 112
2985.82 103
2985.95 95
2986.07 89
2986.20 85
2986.32 83
2986.45 81
2986.57 78
2986.70 74
2986.82 67
2986.95 59
2987.08 49
2987.20 38
2987.33 27
2987.45 16
2987.58 7
2987.70 0
2987.83 0
2987.95 0
2988.08 0
2988.20 0
2988.33 0
2988.46 0
2988.58 0
2988.71 0
2988.83 5
2988.96 10
2989.08 15
2989.21 18
2989.33 21
2989.46 24
2989.59 26
2989.71 29
2989.84 33
2989.96 38
2990.09 45
2990.21 54
2990.34 63
2990.46 72
2990.59 78
2990.71 81
2990.84 80
2990.97 75
2991.09 67
2991.22 57
2991.34 47
2991.47 40
2991.59 36
2991.72 36
2991.84 39
2991.97 44
2992.10 50
2992.22 56
2992.35 61
2992.47 66
2992.60 70
2992.72 75
2992.85 81
2992.97 88
2993.10 95
2993.23 102
2993.35 108
2993.48 114
2993.60 120
2993.73 125
2993.85 131
2993.98 135
2994.10 137
2994.23 137
2994.36 134
2994.48 129
2994.61 122
2994.73 115
2994.86 111
2994.98 112
2995.11 117
2995.24 126
2995.36 138
2995.49 149
2995.61 159
2995.74 165
2995.86 167
2995.99 166
2996.11 162
2996.24 157
2996.37 152
2996.49 148
2996.62 145
2996.74 143
2996.87 142
2996.99 141
2997.12 142
2997.25 148
2997.37 160
2997.50 179
2997.62 206
2997.75 238
2997.87 273
2998.00 307
2998.13 338
2998.25 363
2998.38 384
2998.50 403
2998.63 421
2998.75 441
2998.88 464
2999.01 488
2999.13 513
2999.26 535
2999.38 552
2999.51 563
2999.63 568
2999.76 568
2999.89 566
3000.01 566
3000.14 569
3000.26 576
3000.39 589
3000.51 605
3000.64 624
3000.77 644
3000.89 663
3001.02 680
3001.14 696
3001.27 708
3001.39 718
3001.52 723
3001.65 724
3001.77 721
3001.90 714
3002.02 703
3002.15 691
3002.27 676
3002.40 661
3002.53 644
3002.65 628
3002.78 611
3002.90 595
3003.03 581
3003.15 569
3003.28 558
3003.41 548
3003.53 539
3003.66 528
3003.78 515
3003.91 500
3004.04 483
3004.16 464
3004.29 444
3004.41 424
3004.54 405
3004.66 385
3004.79 367
3004.92 348
3005.04 330
3005.17 311
3005.29 291
3005.42 271
3005.55 250
3005.67 229
3005.80 209
3005.92 190
3006.05 172
3006.17 156
3006.30 142
3006.43 130
3006.55 120
3006.68 111
3006.80 104
3006.93 98
3007.06 94
3007.18 92
3007.31 91
3007.43 92
3007.56 95
3007.68 98
3007.81 101
3007.94 105
3008.06 110
3008.19 115
3008.31 122
3008.44 130
3008.57 139
3008.69 150
3008.82 160
3008.94 170
3009.07 177
3009.20 182
3009.32 184
3009.45 184
3009.57 183
3009.70 181
3009.83 181
3009.95 181
3010.08 181
3010.20 180
3010.33 178
3010.45 172
3010.58 164
3010.71 154
3010.83 143
3010.96 131
3011.08 121
3011.21 112
3011.34 104
3011.46 98
3011.59 93
3011.71 88
3011.84 82
3011.97 78
3012.09 74
3012.22 72
3012.34 73
3012.47 78
3012.60 87
3012.72 99
3012.85 110
3012.97 120
3013.10 127
3013.23 130
3013.35 130
3013.48 126
3013.60 121
3013.73 117
3013.86 115
3013.98 116
3014.11 120
3014.23 126
3014.36 133
3014.49 140
3014.61 147
3014.74 152
3014.86 155
3014.99 156
3015.12 156
3015.24 155
3015.37 154
3015.49 153
3015.62 153
3015.75 155
3015.87 158
3016.00 160
3016.12 162
3016.25 161
3016.38 157
3016.50 150
3016.63 141
3016.76 129
3016.88 117
3017.01 105
3017.13 96
3017.26 90
3017.39 87
3017.51 89
3017.64 95
3017.76 103
3017.89 113
3018.02 122
3018.14 129
3018.27 132
3018.39 133
3018.52 129
3018.65 122
3018.77 112
3018.90 103
3019.03 95
3019.15 89
3019.28 85
3019.40 84
3019.53 86
3019.66 89
3019.78 93
3019.91 97
3020.03 104
3020.16 113
3020.29 124
3020.41 139
3020.54 156
3020.66 174
3020.79 191
3020.92 206
3021.04 217
3021.17 225
3021.30 229
3021.42 231
3021.55 232
3021.67 233
3021.80 234
3021.93 233
3022.05 231
3022.18 224
3022.31 215
3022.43 202
3022.56 188
3022.68 173
3022.81 160
3022.94 149
3023.06 141
3023.19 134
3023.31 130
3023.44 126
3023.57 124
3023.69 122
3023.82 120
3023.95 119
3024.07 118
3024.20 116
3024.32 113
3024.45 108
3024.58 101
3024.70 92
3024.83 81
3024.96 71
3025.08 62
3025.21 55
3025.33 53
3025.46 55
3025.59 60
3025.71 67
3025.84 76
3025.97 83
3026.09 88
3026.22 91
3026.34 92
3026.47 93
3026.60 94
3026.72 97
3026.85 104
3026.98 113
3027.10 124
3027.23 135
3027.35 144
3027.48 149
3027.61 149
3027.73 144
3027.86 134
3027.99 122
3028.11 108
3028.24 95
3028.37 84
3028.49 74
3028.62 66
3028.74 59
3028.87 52
3029.00 45
3029.12 37
3029.25 27
3029.38 16
3029.50 4
3029.63 0
3029.75 0
3029.88 0
3030.01 0
3030.13 0
3030.26 0
3030.39 0
3030.51 1
3030.64 13
3030.77 22
3030.89 27
3031.02 29
3031.14 27
3031.27 22
3031.40 16
3031.52 11
3031.65 6
3031.78 4
3031.90 5
3032.03 9
3032.16 16
3032.28 27
3032.41 41
3032.53 55
3032.66 69
3032.79 80
3032.91 87
3033.04 87
3033.17 82
3033.29 73
3033.42 60
3033.55 47
3033.67 36
3033.80 30
3033.93 29
3034.05 34
3034.18 42
3034.30 53
3034.43 63
3034.56 72
3034.68 76
3034.81 77
3034.94 74
3035.06 68
3035.19 62
3035.32 56
3035.44 51
3035.57 48
3035.70 45
3035.82 42
3035.95 38
3036.08 31
3036.20 23
3036.33 16
3036.45 10
3036.58 8
3036.71 11
3036.83 18
3036.96 28
3037.09 38
3037.21 47
3037.34 53
3037.47 56
3037.59 57
3037.72 57
3037.85 58
3037.97 60
3038.10 63
3038.23 66
3038.35 69
3038.48 70
3038.61 71
3038.73 70
3038.86 71
3038.98 73
3039.11 78
3039.24 85
3039.36 95
3039.49 104
3039.62 112
3039.74 118
3039.87 120
3040.00 119
3040.12 115
3040.25 111
3040.38 107
3040.50 105
3040.63 103
3040.76 103
3040.88 104
3041.01 104
3041.14 103
3041.26 100
3041.39 98
3041.52 95
3041.64 94
3041.77 96
3041.90 100
3042.02 106
3042.15 113
3042.28 118
3042.40 121
3042.53 118
3042.66 113
3042.78 105
3042.91 97
3043.04 89
3043.16 84
3043.29 80
3043.42 76
3043.54 73
3043.67 68
3043.80 63
3043.92 57
3044.05 53
3044.18 50
3044.30 49
3044.43 50
3044.55 53
3044.68 57
3044.81 61
3044.93 65
3045.06 69
3045.19 71
3045.31 73
3045.44 74
3045.57 75
3045.69 76
3045.82 78
3045.95 80
3046.07 82
3046.20 83
3046.33 82
3046.46 80
3046.58 77
3046.71 73
3046.84 70
3046.96 68
3047.09 70
3047.22 74
3047.34 78
3047.47 84
3047.60 88
3047.72 91
3047.85 93
3047.98 94
3048.10 95
3048.23 96
3048.36 98
3048.48 100
3048.61 101
3048.74 101
3048.86 98
3048.99 92
3049.12 83
3049.24 72
3049.37 60
3049.50 50
3049.62 42
3049.75 36
3049.88 30
3050.00 25
3050.13 19
3050.26 12
3050.38 4
3050.51 0
3050.64 0
3050.76 0
3050.89 5
3051.02 18
3051.14 35
3051.27 54
3051.40 73
3051.52 89
3051.65 101
3051.78 109
3051.91 111
3052.03 109
3052.16 104
3052.29 95
3052.41 86
3052.54 77
3052.67 69
3052.79 63
3052.92 60
3053.05 58
3053.17 56
3053.30 55
3053.43 53
3053.55 51
3053.68 49
3053.81 47
3053.93 49
3054.06 52
3054.19 58
3054.31 64
3054.44 71
3054.57 77
3054.70 80
3054.82 79
3054.95 76
3055.08 69
3055.20 60
3055.33 48
3055.46 34
3055.58 20
3055.71 7
3055.84 0
3055.96 0
3056.09 0
3056.22 0
3056.34 0
3056.47 0
3056.60 2
3056.73 10
3056.85 16
3056.98 20
3057.11 22
3057.23 21
3057.36 19
3057.49 14
3057.61 8
3057.74 3
3057.87 0
3057.99 0
3058.12 0
3058.25 0
3058.38 0
3058.50 0
3058.63 0
3058.76 0
3058.88 0
3059.01 4
3059.14 9
3059.26 15
3059.39 22
3059.52 27
3059.65 31
3059.77 32
3059.90 32
3060.03 32
3060.15 34
3060.28 37
3060.41 42
3060.53 47
3060.66 52
3060.79 54
3060.91 53
3061.04 50
3061.17 44
3061.30 38
3061.42 33
3061.55 30
3061.68 28
3061.80 28
3061.93 28
3062.06 28
3062.19 28
3062.31 27
3062.44 27
3062.57 29
3062.69 34
3062.82 42
3062.95 53
3063.07 66
3063.20 81
3063.33 94
3063.46 104
3063.58 108
3063.71 106
3063.84 99
3063.96 88
3064.09 75
3064.22 64
3064.34 55
3064.47 50
3064.60 48
3064.73 47
3064.85 47
3064.98 46
3065.11 45
3065.23 43
3065.36 43
3065.49 44
3065.62 49
3065.74 57
3065.87 68
3066.00 80
3066.12 92
3066.25 101
3066.38 108
3066.51 111
3066.63 111
3066.76 111
3066.89 110
3067.01 111
3067.14 114
3067.27 121
3067.39 131
3067.52 141
3067.65 151
3067.78 159
3067.90 162
3068.03 159
3068.16 151
3068.28 139
3068.41 124
3068.54 109
3068.67 96
3068.79 86
3068.92 81
3069.05 78
3069.17 79
3069.30 81
3069.43 82
3069.56 83
3069.68 82
3069.81 79
3069.94 74
3070.07 69
3070.19 63
3070.32 59
3070.45 57
3070.57 57
3070.70 59
3070.83 64
3070.96 70
3071.08 77
3071.21 83
3071.34 89
3071.46 95
3071.59 99
3071.72 101
3071.85 101
3071.97 99
3072.10 96
3072.23 90
3072.35 84
3072.48 79
3072.61 74
3072.74 72
3072.86 70
3072.99 70
3073.12 71
3073.25 71
3073.37 69
3073.50 65
3073.63 59
3073.75 51
3073.88 40
3074.01 28
3074.14 17
3074.26 8
3074.39 3
3074.52 3
3074.65 9
3074.77 23
3074.90 42
3075.03 64
3075.15 89
3075.28 113
3075.41 135
3075.54 152
3075.66 164
3075.79 169
3075.92 167
3076.05 160
3076.17 148
3076.30 133
3076.43 118
3076.55 104
3076.68 93
3076.81 85
3076.94 79
3077.06 73
3077.19 68
3077.32 62
3077.45 56
3077.57 51
3077.70 49
3077.83 52
3077.96 60
3078.08 73
3078.21 89
3078.34 107
3078.46 125
3078.59 140
3078.72 151
3078.85 158
3078.97 161
3079.10 159
3079.23 155
3079.36 148
3079.48 141
3079.61 133
3079.74 124
3079.87 115
3079.99 105
3080.12 97
3080.25 90
3080.38 85
3080.50 82
3080.63 83
3080.76 86
3080.89 93
3081.01 101
3081.14 112
3081.27 124
3081.39 136
3081.52 148
3081.65 157
3081.78 163
3081.90 163
3082.03 160
3082.16 152
3082.29 143
3082.41 133
3082.54 125
3082.67 119
3082.80 115
3082.92 112
3083.05 109
3083.18 105
3083.31 101
3083.43 95
3083.56 91
3083.69 88
3083.82 89
3083.94 93
3084.07 100
3084.20 107
3084.33 114
3084.45 118
3084.58 118
3084.71 115
3084.84 108
3084.96 100
3085.09 90
3085.22 80
3085.35 70
3085.47 59
3085.60 47
3085.73 35
3085.86 22
3085.98 10
3086.11 0
3086.24 0
3086.37 0
3086.49 0
3086.62 0
3086.75 0
3086.88 0
3087.00 0
3087.13 1
3087.26 10
3087.39 19
3087.51 26
3087.64 33
3087.77 38
3087.90 43
3088.02 50
3088.15 59
3088.28 70
3088.41 83
3088.53 98
3088.66 111
3088.79 122
3088.92 131
3089.04 136
3089.17 140
3089.30 142
3089.43 144
3089.55 146
3089.68 149
3089.81 152
3089.94 155
3090.07 156
3090.19 157
3090.32 156
3090.45 156
3090.58 156
3090.70 159
3090.83 163
3090.96 169
3091.09 175
3091.21 180
3091.34 183
3091.47 182
3091.60 177
3091.72 167
3091.85 155
3091.98 141
3092.11 128
3092.23 118
3092.36 111
3092.49 107
3092.62 106
3092.75 106
3092.87 105
3093.00 103
3093.13 98
3093.26 92
3093.38 86
3093.51 82
3093.64 80
3093.77 81
3093.89 83
3094.02 86
3094.15 88
3094.28 88
3094.40 85
3094.53 82
3094.66 78
3094.79 77
3094.92 77
3095.04 80
3095.17 85
3095.30 90
3095.43 93
3095.55 93
3095.68 89
3095.81 83
3095.94 74
3096.06 66
3096.19 58
3096.32 52
3096.45 47
3096.58 43
3096.70 40
3096.83 38
3096.96 36
3097.09 37
3097.21 42
3097.34 51
3097.47 65
3097.60 82
3097.73 99
3097.85 115
3097.98 127
3098.11 133
3098.24 134
3098.36 129
3098.49 122
3098.62 113
3098.75 105
3098.88 96
3099.00 88
3099.13 79
3099.26 72
3099.39 65
3099.51 62
3099.64 63
3099.77 69
3099.90 79
3100.03 91
3100.15 103
3100.28 114
3100.41 120
3100.54 122
3100.66 121
3100.79 117
3100.92 112
3101.05 107
3101.18 102
3101.30 99
3101.43 96
3101.56 95
3101.69 93
3101.82 91
3101.94 87
3102.07 83
3102.20 76
3102.33 68
3102.45 61
3102.58 54
3102.71 49
3102.84 45
3102.97 44
3103.09 44
3103.22 44
3103.35 43
3103.48 42
3103.60 39
3103.73 36
3103.86 33
3103.99 31
3104.12 30
3104.24 30
3104.37 30
3104.50 31
3104.63 33
3104.76 35
3104.88 37
3105.01 41
3105.14 47
3105.27 57
3105.40 69
3105.52 84
3105.65 100
3105.78 115
3105.91 127
3106.04 133
3106.16 134
3106.29 128
3106.42 119
3106.55 109
3106.67 99
3106.80 90
3106.93 83
3107.06 78
3107.19 74
3107.31 69
3107.44 62
3107.57 54
3107.70 46
3107.83 39
3107.95 34
3108.08 32
3108.21 35
3108.34 42
3108.47 53
3108.59 64
3108.72 75
3108.85 83
3108.98 88
3109.11 88
3109.23 84
3109.36 78
3109.49 69
3109.62 60
3109.75 51
3109.87 45
3110.00 41
3110.13 41
3110.26 43
3110.39 49
3110.51 57
3110.64 64
3110.77 72
3110.90 78
3111.03 82
3111.15 85
3111.28 86
3111.41 86
3111.54 85
3111.67 83
3111.79 81
3111.92 79
3112.05 79
3112.18 79
3112.31 81
3112.43 84
3112.56 88
3112.69 91
3112.82 94
3112.95 95
3113.07 94
3113.20 92
3113.33 88
3113.46 84
3113.59 80
3113.72 77
3113.84 74
3113.97 72
3114.10 71
3114.23 70
3114.36 69
3114.48 66
3114.61 62
3114.74 56
3114.87 50
3115.00 43
3115.12 36
3115.25 28
3115.38 19
3115.51 8
3115.64 0
3115.76 0
3115.89 0
3116.02 0
3116.15 0
3116.28 0
3116.41 0
3116.53 0
3116.66 10
3116.79 28
3116.92 45
3117.05 59
3117.17 69
3117.30 76
3117.43 79
3117.56 80
3117.69 79
3117.82 76
3117.94 72
3118.07 68
3118.20 64
3118.33 60
3118.46 57
3118.58 54
3118.71 52
3118.84 49
3118.97 46
3119.10 42
3119.23 37
3119.35 32
3119.48 28
3119.61 25
3119.74 26
3119.87 31
3119.99 41
3120.12 56
3120.25 75
3120.38 96
3120.51 118
3120.64 137
3120.76 151
3120.89 158
3121.02 158
3121.15 151
3121.28 140
3121.40 127
3121.53 115
3121.66 107
3121.79 103
3121.92 104
3122.05 108
3122.17 113
3122.30 118
3122.43 120
3122.56 118
3122.69 114
3122.82 107
3122.94 99
3123.07 93
3123.20 89
3123.33 89
3123.46 93
3123.59 100
3123.71 109
3123.84 118
3123.97 126
3124.10 132
3124.23 135
3124.36 135
3124.48 132
3124.61 130
3124.74 128
3124.87 126
3125.00 126
3125.13 128
3125.25 130
3125.38 131
3125.51 129
3125.64 125
3125.77 117
3125.89 106
3126.02 93
3126.15 79
3126.28 68
3126.41 60
3126.54 56
3126.66 57
3126.79 60
3126.92 65
3127.05 71
3127.18 75
3127.31 77
3127.44 78
3127.56 76
3127.69 74
3127.82 71
3127.95 67
3128.08 64
3128.21 62
3128.33 63
3128.46 67
3128.59 74
3128.72 84
3128.85 96
3128.98 108
3129.10 121
3129.23 131
3129.36 137
3129.49 139
3129.62 137
3129.75 132
3129.87 123
3130.00 113
3130.13 103
3130.26 92
3130.39 82
3130.52 72
3130.65 61
3130.77 49
3130.90 37
3131.03 24
3131.16 12
3131.29 1
3131.42 0
3131.54 0
3131.67 0
3131.80 0
3131.93 0
3132.06 0
3132.19 0
3132.31 0
3132.44 6
3132.57 19
3132.70 32
3132.83 44
3132.96 55
3133.09 64
3133.21 72
3133.34 77
3133.47 81
3133.60 82
3133.73 81
3133.86 77
3133.99 73
3134.11 67
3134.24 62
3134.37 57
3134.50 53
3134.63 52
3134.76 51
3134.88 53
3135.01 55
3135.14 60
3135.27 65
3135.40 71
3135.53 78
3135.66 86
3135.78 93
3135.91 100
3136.04 107
3136.17 112
3136.30 116
3136.43 119
3136.56 121
3136.68 121
3136.81 121
3136.94 120
3137.07 119
3137.20 117
3137.33 115
3137.46 111
3137.58 107
3137.71 103
3137.84 100
3137.97 97
3138.10 97
3138.23 98
3138.36 101
3138.48 104
3138.61 105
3138.74 104
3138.87 101
3139.00 97
3139.13 91
3139.26 87
3139.38 84
3139.51 83
3139.64 84
3139.77 85
3139.90 86
3140.03 86
3140.16 83
3140.28 79
3140.41 72
3140.54 65
3140.67 57
3140.80 48
3140.93 40
3141.06 33
3141.19 27
3141.31 23
3141.44 22
3141.57 24
3141.70 30
3141.83 39
3141.96 51
3142.09 64
3142.21 77
3142.34 91
3142.47 103
3142.60 113
3142.73 124
3142.86 133
3142.99 144
3143.12 154
3143.24 166
3143.37 177
3143.50 188
3143.63 198
3143.76 204
3143.89 207
3144.02 206
3144.14 203
3144.27 197
3144.40 191
3144.53 185
3144.66 180
3144.79 174
3144.92 168
3145.05 159
3145.17 149
3145.30 138
3145.43 127
3145.56 119
3145.69 116
3145.82 118
3145.95 124
3146.08 133
3146.20 142
3146.33 149
3146.46 153
3146.59 155
3146.72 154
3146.85 153
3146.98 153
3147.11 154
3147.23 155
3147.36 155
3147.49 152
3147.62 146
3147.75 136
3147.88 124
3148.01 111
3148.14 98
3148.26 86
3148.39 76
3148.52 68
3148.65 62
3148.78 56
3148.91 52
3149.04 48
3149.17 46
3149.30 44
3149.42 44
3149.55 44
3149.68 46
3149.81 49
3149.94 52
3150.07 55
3150.20 60
3150.33 65
3150.45 72
3150.58 80
3150.71 89
3150.84 97
3150.97 106
3151.10 113
3151.23 118
3151.36 122
3151.49 124
3151.61 125
3151.74 128
3151.87 131
3152.00 135
3152.13 140
3152.26 145
3152.39 150
3152.52 151
3152.65 150
3152.77 146
3152.90 141
3153.03 134
3153.16 127
3153.29 120
3153.42 114
3153.55 110
3153.68 108
3153.81 107
3153.93 109
3154.06 114
3154.19 122
3154.32 132
3154.45 145
3154.58 158
3154.71 171
3154.84 183
3154.97 193
3155.09 201
3155.22 207
3155.35 209
3155.48 207
3155.61 202
3155.74 192
3155.87 178
3156.00 161
3156.13 143
3156.25 125
3156.38 108
3156.51 95
3156.64 84
3156.77 76
3156.90 71
3157.03 66
3157.16 63
3157.29 59
3157.42 56
3157.54 52
3157.67 49
3157.80 46
3157.93 44
3158.06 42
3158.19 41
3158.32 40
3158.45 40
3158.58 41
3158.71 43
3158.83 44
3158.96 47
3159.09 49
3159.22 50
3159.35 51
3159.48 52
3159.61 51
3159.74 51
3159.87 51
3160.00 52
3160.12 56
3160.25 61
3160.38 69
3160.51 78
3160.64 88
3160.77 98
3160.90 107
3161.03 114
3161.16 118
3161.29 117
3161.42 113
3161.54 106
3161.67 98
3161.80 92
3161.93 89
3162.06 94
3162.19 105
3162.32 124
3162.45 147
3162.58 172
3162.71 195
3162.83 213
3162.96 223
3163.09 225
3163.22 219
3163.35 207
3163.48 191
3163.61 174
3163.74 158
3163.87 145
3164.00 136
3164.13 133
3164.25 136
3164.38 143
3164.51 154
3164.64 166
3164.77 177
3164.90 187
3165.03 194
3165.16 198
3165.29 200
3165.42 203
3165.55 208
3165.68 214
3165.80 223
3165.93 233
3166.06 242
3166.19 249
3166.32 251
3166.45 250
3166.58 244
3166.71 235
3166.84 223
3166.97 211
3167.10 199
3167.23 187
3167.35 175
3167.48 164
3167.61 153
3167.74 142
3167.87 134
3168.00 127
3168.13 124
3168.26 124
3168.39 127
3168.52 132
3168.65 137
3168.78 143
3168.90 147
3169.03 149
3169.16 150
3169.29 149
3169.42 149
3169.55 149
3169.68 150
3169.81 151
3169.94 151
3170.07 150
3170.20 146
3170.33 139
3170.46 129
3170.58 117
3170.71 102
3170.84 88
3170.97 74
3171.10 63
3171.23 55
3171.36 51
3171.49 51
3171.62 54
3171.75 61
3171.88 69
3172.01 78
3172.14 88
3172.27 97
3172.39 105
3172.52 111
3172.65 116
3172.78 118
3172.91 119
3173.04 117
3173.17 112
3173.30 105
3173.43 95
3173.56 84
3173.69 71
3173.82 58
3173.95 47
3174.08 38
3174.20 35
3174.33 36
3174.46 43
3174.59 54
3174.72 66
3174.85 78
3174.98 87
3175.11 92
3175.24 92
3175.37 88
3175.50 80
3175.63 71
3175.76 62
3175.89 54
3176.02 49
3176.14 48
3176.27 50
3176.40 55
3176.53 63
3176.66 71
3176.79 79
3176.92 86
3177.05 93
3177.18 99
3177.31 103
3177.44 107
3177.57 110
3177.70 112
3177.83 114
3177.96 114
3178.09 112
3178.22 109
3178.34 104
3178.47 97
3178.60 88
3178.73 78
3178.86 68
3178.99 57
3179.12 48
3179.25 41
3179.38 35
3179.51 30
3179.64 26
3179.77 24
3179.90 22
3180.03 22
3180.16 24
3180.29 27
3180.42 32
3180.54 37
3180.67 42
3180.80 45
3180.93 45
3181.06 42
3181.19 35
3181.32 26
3181.45 17
3181.58 8
3181.71 2
3181.84 0
3181.97 0
3182.10 0
3182.23 3
3182.36 6
3182.49 7
3182.62 6
3182.75 3
3182.88 0
3183.00 0
3183.13 0
3183.26 0
3183.39 0
3183.52 4
3183.65 15
3183.78 29
3183.91 42
3184.04 53
3184.17 60
3184.30 63
3184.43 62
3184.56 56
3184.69 48
3184.82 39
3184.95 30
3185.08 23
3185.21 19
3185.34 18
3185.47 22
3185.60 30
3185.72 42
3185.85 57
3185.98 74
3186.11 92
3186.24 108
3186.37 122
3186.50 132
3186.63 140
3186.76 144
3186.89 146
3187.02 145
3187.15 142
3187.28 138
3187.41 133
3187.54 129
3187.67 125
3187.80 124
3187.93 125
3188.06 128
3188.19 133
3188.32 139
3188.45 145
3188.58 150
3188.71 153
3188.83 153
3188.96 151
3189.09 148
3189.22 144
3189.35 140
3189.48 136
3189.61 132
3189.74 128
3189.87 123
3190.00 117
3190.13 108
3190.26 100
3190.39 92
3190.52 86
3190.65 82
3190.78 82
3190.91 83
3191.04 86
3191.17 89
3191.30 92
3191.43 94
3191.56 97
3191.69 100
3191.82 104
3191.95 109
3192.08 114
3192.21 117
3192.34 117
3192.47 114
3192.59 106
3192.72 94
3192.85 80
3192.98 67
3193.11 55
3193.24 48
3193.37 46
3193.50 50
3193.63 57
3193.76 65
3193.89 72
3194.02 75
3194.15 73
3194.28 66
3194.41 55
3194.54 42
3194.67 31
3194.80 22
3194.93 16
3195.06 14
3195.19 13
3195.32 14
3195.45 15
3195.58 15
3195.71 14
3195.84 13
3195.97 13
3196.10 13
3196.23 14
3196.36 15
3196.49 16
3196.62 15
3196.75 12
3196.88 7
3197.01 1
3197.14 0
3197.27 0
3197.40 0
3197.53 0
3197.65 5
3197.78 12
3197.91 18
3198.04 22
3198.17 25
3198.30 26
3198.43 27
3198.56 30
3198.69 35
3198.82 40
3198.95 45
3199.08 49
3199.21 51
3199.34 51
3199.47 49
3199.60 47
3199.73 44
3199.86 41
3199.99 37
3200.12 32
3200.25 25
3200.38 17
3200.51 8
3200.64 0
3200.77 0
3200.90 0
3201.03 0
3201.16 0
3201.29 9
3201.42 17
3201.55 25
3201.68 30
3201.81 31
3201.94 30
3202.07 25
3202.20 18
3202.33 11
3202.46 3
3202.59 0
3202.72 0
3202.85 0
3202.98 0
3203.11 0
3203.24 0
3203.37 0
3203.50 0
3203.63 4
3203.76 12
3203.89 19
3204.02 25
3204.15 31
3204.28 35
3204.41 39
3204.54 41
3204.67 41
3204.80 39
3204.93 34
3205.06 28
3205.19 21
3205.32 15
3205.45 12
3205.58 13
3205.71 18
3205.84 26
3205.97 35
3206.10 43
3206.23 48
3206.36 49
3206.49 46
3206.62 40
3206.75 33
3206.88 28
3207.01 24
3207.14 24
3207.27 28
3207.40 33
3207.53 41
3207.66 49
3207.79 58
3207.92 66
3208.05 74
3208.18 81
3208.31 88
3208.44 95
3208.57 100
3208.70 103
3208.83 104
3208.96 102
3209.09 95
3209.22 85
3209.35 71
3209.48 55
3209.61 39
3209.74 25
3209.87 13
3210.00 4
3210.13 0
3210.26 0
3210.39 0
3210.52 0
3210.65 0
3210.78 0
3210.91 2
3211.04 5
3211.17 7
3211.30 9
3211.43 11
3211.56 12
3211.69 13
3211.82 15
3211.95 17
3212.08 20
3212.21 23
3212.34 26
3212.47 30
3212.60 33
3212.73 36
3212.86 39
3212.99 44
3213.12 51
3213.25 61
3213.38 73
3213.51 87
3213.64 103
3213.77 118
3213.90 131
3214.03 139
3214.16 141
3214.29 136
3214.42 124
3214.55 108
3214.68 90
3214.81 72
3214.94 57
3215.07 44
3215.20 36
3215.33 31
3215.46 28
3215.59 28
3215.72 31
3215.85 34
3215.98 39
3216.11 44
3216.24 49
3216.37 54
3216.50 58
3216.63 62
3216.76 67
3216.89 75
3217.02 84
3217.15 94
3217.28 105
3217.41 115
3217.54 121
3217.67 124
3217.81 122
3217.94 114
3218.07 102
3218.20 85
3218.33 66
3218.46 47
3218.59 29
3218.72 17
3218.85 11
3218.98 11
3219.11 16
3219.24 25
3219.37 34
3219.50 42
3219.63 47
3219.76 49
3219.89 49
3220.02 46
3220.15 44
3220.28 42
3220.41 40
3220.54 40
3220.67 39
3220.80 39
3220.93 40
3221.06 40
3221.19 41
3221.32 43
3221.45 45
3221.58 49
3221.71 54
3221.84 60
3221.97 67
3222.10 72
3222.23 75
3222.36 76
3222.49 73
3222.62 68
3222.75 62
3222.89 56
3223.02 52
3223.15 50
3223.28 51
3223.41 54
3223.54 60
3223.67 67
3223.80 75
3223.93 83
3224.06 90
3224.19 95
3224.32 98
3224.45 97
3224.58 92
3224.71 85
3224.84 76
3224.97 68
3225.10 63
3225.23 60
3225.36 61
3225.49 64
3225.62 69
3225.75 73
3225.88 76
3226.01 77
3226.14 78
3226.27 78
3226.40 78
3226.53 77
3226.67 76
3226.80 76
3226.93 75
3227.06 75
3227.19 75
3227.32 76
3227.45 78
3227.58 81
3227.71 84
3227.84 86
3227.97 86
3228.10 86
3228.23 84
3228.36 81
3228.49 78
3228.62 75
3228.75 73
3228.88 71
3229.01 70
3229.14 70
3229.27 71
3229.40 74
3229.53 77
3229.66 79
3229.80 79
3229.93 77
3230.06 72
3230.19 63
3230.32 53
3230.45 42
3230.58 33
3230.71 26
3230.84 22
3230.97 20
3231.10 19
3231.23 17
3231.36 13
3231.49 5
3231.62 0
3231.75 0
3231.88 0
3232.01 0
3232.14 0
3232.27 0
3232.40 0
3232.54 6
3232.67 26
3232.80 47
3232.93 68
3233.06 86
3233.19 100
3233.32 110
3233.45 114
3233.58 114
3233.71 109
3233.84 101
3233.97 92
3234.10 83
3234.23 76
3234.36 71
3234.49 70
3234.62 71
3234.75 77
3234.88 85
3235.02 95
3235.15 107
3235.28 120
3235.41 131
3235.54 140
3235.67 146
3235.80 146
3235.93 141
3236.06 131
3236.19 119
3236.32 106
3236.45 94
3236.58 86
3236.71 82
3236.84 82
3236.97 84
3237.10 86
3237.23 86
3237.37 85
3237.50 81
3237.63 76
3237.76 70
3237.89 66
3238.02 65
3238.15 68
3238.28 75
3238.41 84
3238.54 96
3238.67 107
3238.80 118
3238.93 127
3239.06 134
3239.19 140
3239.32 146
3239.46 152
3239.59 160
3239.72 167
3239.85 174
3239.98 179
3240.11 183
3240.24 186
3240.37 188
3240.50 190
3240.63 192
3240.76 194
3240.89 196
3241.02 195
3241.15 190
3241.28 182
3241.42 171
3241.55 157
3241.68 143
3241.81 131
3241.94 121
3242.07 113
3242.20 106
3242.33 98
3242.46 91
3242.59 82
3242.72 73
3242.85 64
3242.98 57
3243.11 52
3243.25 51
3243.38 52
3243.51 55
3243.64 59
3243.77 64
3243.90 70
3244.03 77
3244.16 82
3244.29 87
3244.42 91
3244.55 94
3244.68 96
3244.81 96
3244.94 95
3245.08 94
3245.21 91
3245.34 87
3245.47 80
3245.60 71
3245.73 60
3245.86 48
3245.99 36
3246.12 26
3246.25 20
3246.38 19
3246.51 25
3246.64 38
3246.78 57
3246.91 81
3247.04 106
3247.17 129
3247.30 148
3247.43 158
3247.56 161
3247.69 156
3247.82 146
3247.95 134
3248.08 122
3248.21 113
3248.35 108
3248.48 106
3248.61 105
3248.74 103
3248.87 99
3249.00 93
3249.13 85
3249.26 78
3249.39 71
3249.52 67
3249.65 65
3249.78 65
3249.92 66
3250.05 67
3250.18 68
3250.31 67
3250.44 65
3250.57 64
3250.70 63
3250.83 62
3250.96 62
3251.09 63
3251.22 64
3251.35 66
3251.49 68
3251.62 71
3251.75 75
3251.88 81
3252.01 87
3252.14 91
3252.27 93
3252.40 91
3252.53 84
3252.66 70
3252.79 53
3252.93 33
3253.06 14
3253.19 0
3253.32 0
3253.45 0
3253.58 0
3253.71 8
3253.84 22
3253.97 37
3254.10 50
3254.23 62
3254.37 71
3254.50 80
3254.63 87
3254.76 92
3254.89 95
3255.02 95
3255.15 92
3255.28 86
3255.41 79
3255.54 73
3255.68 67
3255.81 65
3255.94 65
3256.07 68
3256.20 71
3256.33 75
3256.46 79
3256.59 82
3256.72 85
3256.85 88
3256.99 91
3257.12 93
3257.25 94
3257.38 93
3257.51 91
3257.64 88
3257.77 82
3257.90 76
3258.03 70
3258.16 63
3258.30 56
3258.43 48
3258.56 42
3258.69 36
3258.82 33
3258.95 31
3259.08 32
3259.21 34
3259.34 39
3259.47 44
3259.61 49
3259.74 52
3259.87 52
3260.00 51
3260.13 47
3260.26 42
3260.39 37
3260.52 32
3260.65 28
3260.79 26
3260.92 24
3261.05 22
3261.18 20
3261.31 17
3261.44 12
3261.57 7
3261.70 1
3261.83 0
3261.96 0
3262.10 0
3262.23 0
3262.36 0
3262.49 0
3262.62 0
3262.75 0
3262.88 3
3263.01 12
3263.14 24
3263.28 36
3263.41 49
3263.54 61
3263.67 69
3263.80 74
3263.93 75
3264.06 74
3264.19 70
3264.33 66
3264.46 62
3264.59 58
3264.72 54
3264.85 50
3264.98 45
3265.11 39
3265.24 32
3265.37 26
3265.51 21
3265.64 19
3265.77 21
3265.90 28
3266.03 38
3266.16 50
3266.29 63
3266.42 75
3266.55 84
3266.69 90
3266.82 93
3266.95 95
3267.08 95
3267.21 96
3267.34 96
3267.47 95
3267.60 93
3267.74 89
3267.87 84
3268.00 76
3268.13 68
3268.26 59
3268.39 51
3268.52 43
3268.65 36
3268.79 30
3268.92 28
3269.05 28
3269.18 31
3269.31 36
3269.44 43
3269.57 48
3269.70 52
3269.84 54
3269.97 52
3270.10 47
3270.23 41
3270.36 35
3270.49 30
3270.62 27
3270.75 26
3270.89 26
3271.02 27
3271.15 28
3271.28 29
3271.41 28
3271.54 28
3271.67 27
3271.80 29
3271.94 32
3272.07 38
3272.20 46
3272.33 54
3272.46 63
3272.59 70
3272.72 75
3272.85 78
3272.99 79
3273.12 79
3273.25 77
3273.38 75
3273.51 72
3273.64 70
3273.77 68
3273.91 68
3274.04 70
3274.17 72
3274.30 76
3274.43 80
3274.56 83
3274.69 87
3274.82 89
3274.96 89
3275.09 89
3275.22 88
3275.35 88
3275.48 88
3275.61 88
3275.74 90
3275.88 92
3276.01 95
3276.14 98
3276.27 100
3276.40 100
3276.53 100
3276.66 97
3276.80 93
3276.93 88
3277.06 84
3277.19 80
3277.32 78
3277.45 77
3277.58 77
3277.72 77
3277.85 79
3277.98 82
3278.11 87
3278.24 95
3278.37 106
3278.50 120
3278.64 136
3278.77 151
3278.90 166
3279.03 179
3279.16 188
3279.29 194
3279.42 198
3279.56 200
3279.69 202
3279.82 203
3279.95 204
3280.08 202
3280.21 198
3280.34 191
3280.48 180
3280.61 166
3280.74 151
3280.87 137
3281.00 125
3281.13 118
3281.26 116
3281.40 118
3281.53 124
3281.66 131
3281.79 139
3281.92 146
3282.05 153
3282.18 159
3282.32 166
3282.45 174
3282.58 185
3282.71 197
3282.84 212
3282.97 227
3283.11 243
3283.24 257
3283.37 269
3283.50 276
3283.63 280
3283.76 279
3283.89 275
3284.03 268
3284.16 260
3284.29 253
3284.42 248
3284.55 245
3284.68 244
3284.82 244
3284.95 245
3285.08 244
3285.21 244
3285.34 242
3285.47 241
3285.60 241
3285.74 242
3285.87 245
3286.00 249
3286.13 251
3286.26 250
3286.39 246
3286.53 237
3286.66 225
3286.79 211
3286.92 197
3287.05 184
3287.18 173
3287.32 165
3287.45 159
3287.58 153
3287.71 147
3287.84 141
3287.97 134
3288.11 128
3288.24 122
3288.37 116
3288.50 112
3288.63 108
3288.76 105
3288.89 100
3289.03 94
3289.16 87
3289.29 81
3289.42 75
3289.55 70
3289.68 66
3289.82 64
3289.95 63
3290.08 63
3290.21 63
3290.34 62
3290.47 60
3290.61 57
3290.74 54
3290.87 50
3291.00 46
3291.13 42
3291.26 39
3291.40 38
3291.53 39
3291.66 43
3291.79 50
3291.92 62
3292.05 76
3292.19 94
3292.32 113
3292.45 132
3292.58 149
3292.71 163
3292.85 171
3292.98 172
3293.11 166
3293.24 155
3293.37 137
3293.50 117
3293.64 95
3293.77 74
3293.90 57
3294.03 44
3294.16 37
3294.29 35
3294.43 37
3294.56 43
3294.69 51
3294.82 60
3294.95 71
3295.08 81
3295.22 93
3295.35 104
3295.48 114
3295.61 123
3295.74 131
3295.88 137
3296.01 140
3296.14 138
3296.27 133
3296.40 123
3296.53 111
3296.67 96
3296.80 81
3296.93 67
3297.06 56
3297.19 48
3297.32 42
3297.46 40
3297.59 39
3297.72 39
3297.85 40
3297.98 41
3298.12 42
3298.25 44
3298.38 45
3298.51 47
3298.64 49
3298.77 50
3298.91 50
3299.04 48
3299.17 46
3299.30 44
3299.43 42
3299.57 41
3299.70 40
3299.83 41
3299.96 44
3300.09 49
3300.23 54
3300.36 61
3300.49 68
3300.62 74
3300.75 79
3300.88 82
3301.02 83
3301.15 82
3301.28 81
3301.41 79
3301.54 77
3301.68 77
3301.81 79
3301.94 82
3302.07 87
3302.20 93
3302.34 99
3302.47 105
3302.60 110
3302.73 114
3302.86 117
3302.99 118
3303.13 118
3303.26 117
3303.39 115
3303.52 113
3303.65 110
3303.79 108
3303.92 107
3304.05 105
3304.18 105
3304.31 105
3304.45 106
3304.58 108
3304.71 111
3304.84 116
3304.97 120
3305.11 125
3305.24 128
3305.37 131
3305.50 134
3305.63 137
3305.77 139
3305.90 143
3306.03 147
3306.16 151
3306.29 155
3306.43 156
3306.56 156
3306.69 154
3306.82 150
3306.95 144
3307.09 138
3307.22 133
3307.35 127
3307.48 123
3307.61 120
3307.75 118
3307.88 116
3308.01 114
3308.14 113
3308.27 110
3308.41 107
3308.54 103
3308.67 98
3308.80 94
3308.93 91
3309.07 89
3309.20 91
3309.33 95
3309.46 102
3309.59 110
3309.73 118
3309.86 126
3309.99 133
3310.12 139
3310.25 145
3310.39 153
3310.52 162
3310.65 173
3310.78 182
3310.91 189
3311.05 191
3311.18 187
3311.31 178
3311.44 164
3311.58 149
3311.71 136
3311.84 126
3311.97 122
3312.10 122
3312.24 126
3312.37 130
3312.50 133
3312.63 131
3312.76 126
3312.90 116
3313.03 106
3313.16 95
3313.29 88
3313.42 84
3313.56 84
3313.69 87
3313.82 91
3313.95 96
3314.09 99
3314.22 100
3314.35 99
3314.48 98
3314.61 96
3314.75 94
3314.88 93
3315.01 94
3315.14 95
3315.27 96
3315.41 98
3315.54 98
3315.67 99
3315.80 100
3315.94 102
3316.07 105
3316.20 111
3316.33 118
3316.46 125
3316.60 132
3316.73 137
3316.86 139
3316.99 138
3317.13 137
3317.26 135
3317.39 136
3317.52 139
3317.65 145
3317.79 152
3317.92 161
3318.05 167
3318.18 171
3318.32 172
3318.45 168
3318.58 160
3318.71 149
3318.84 135
3318.98 120
3319.11 103
3319.24 85
3319.37 68
3319.51 52
3319.64 37
3319.77 24
3319.90 13
3320.03 4
3320.17 0
3320.30 0
3320.43 0
3320.56 0
3320.70 0
3320.83 0
3320.96 0
3321.09 0
3321.22 0
3321.36 0
3321.49 1
3321.62 3
3321.75 8
3321.89 15
3322.02 25
3322.15 37
3322.28 50
3322.42 63
3322.55 74
3322.68 84
3322.81 92
3322.94 98
3323.08 102
3323.21 102
3323.34 101
3323.47 96
3323.61 89
3323.74 80
3323.87 70
3324.00 60
3324.14 52
3324.27 47
3324.40 44
3324.53 43
3324.66 45
3324.80 47
3324.93 48
3325.06 47
3325.19 43
3325.33 38
3325.46 33
3325.59 30
3325.72 31
3325.86 38
3325.99 52
3326.12 72
3326.25 96
3326.39 121
3326.52 144
3326.65 163
3326.78 176
3326.92 183
3327.05 185
3327.18 186
3327.31 186
3327.44 187
3327.58 190
3327.71 194
3327.84 200
3327.97 205
3328.11 209
3328.24 212
3328.37 214
3328.50 215
3328.64 214
3328.77 211
3328.90 205
3329.03 198
3329.17 190
3329.30 183
3329.43 179
3329.56 180
3329.70 185
3329.83 193
3329.96 201
3330.09 208
3330.23 210
3330.36 206
3330.49 196
3330.62 181
3330.76 164
3330.89 145
3331.02 128
3331.15 112
3331.29 99
3331.42 88
3331.55 78
3331.68 69
3331.82 60
3331.95 52
3332.08 43
3332.21 36
3332.35 29
3332.48 24
3332.61 22
3332.74 20
3332.88 20
3333.01 20
3333.14 22
3333.27 23
3333.41 26
3333.54 29
3333.67 32
3333.80 36
3333.94 39
3334.07 41
3334.20 41
3334.33 40
3334.47 37
3334.60 34
3334.73 31
3334.86 30
3335.00 30
3335.13 31
3335.26 33
3335.39 35
3335.53 37
3335.66 39
3335.79 39
3335.92 39
3336.06 39
3336.19 39
3336.32 41
3336.45 44
3336.59 49
3336.72 54
3336.85 60
3336.98 63
3337.12 63
3337.25 60
3337.38 54
3337.52 46
3337.65 39
3337.78 34
3337.91 33
3338.05 34
3338.18 37
3338.31 41
3338.44 45
3338.58 46
3338.71 45
3338.84 43
3338.97 41
3339.11 38
3339.24 36
3339.37 34
3339.50 31
3339.64 25
3339.77 17
3339.90 6
3340.04 0
3340.17 0
3340.30 0
3340.43 0
3340.57 0
3340.70 0
3340.83 0
3340.96 0
3341.10 9
3341.23 20
3341.36 30
3341.49 39
3341.63 47
3341.76 55
3341.89 63
3342.03 71
3342.16 79
3342.29 86
3342.42 91
3342.56 93
3342.69 92
3342.82 89
3342.95 85
3343.09 83
3343.22 84
3343.35 92
3343.48 105
3343.62 123
3343.75 143
3343.88 164
3344.02 182
3344.15 196
3344.28 205
3344.41 209
3344.55 208
3344.68 202
3344.81 192
3344.95 178
3345.08 161
3345.21 143
3345.34 126
3345.48 113
3345.61 105
3345.74 103
3345.87 107
3346.01 116
3346.14 127
3346.27 139
3346.41 149
3346.54 156
3346.67 159
3346.80 158
3346.94 153
3347.07 146
3347.20 138
3347.34 130
3347.47 123
3347.60 119
3347.73 118
3347.87 118
3348.00 120
3348.13 122
3348.26 124
3348.40 124
3348.53 122
3348.66 118
3348.80 113
3348.93 106
3349.06 99
3349.19 92
3349.33 85
3349.46 79
3349.59 74
3349.73 71
3349.86 68
3349.99 67
3350.12 67
3350.26 67
3350.39 68
3350.52 69
3350.66 70
3350.79 70
3350.92 69
3351.05 66
3351.19 63
3351.32 58
3351.45 54
3351.59 49
3351.72 46
3351.85 45
3351.98 45
3352.12 47
3352.25 50
3352.38 52
3352.52 54
3352.65 55
3352.78 55
3352.91 54
3353.05 53
3353.18 53
3353.31 55
3353.45 60
3353.58 68
3353.71 77
3353.85 89
3353.98 101
3354.11 112
3354.24 121
3354.38 127
3354.51 128
3354.64 126
3354.78 120
3354.91 113
3355.04 106
3355.17 100
3355.31 95
3355.44 92
3355.57 90
3355.71 88
3355.84 86
3355.97 81
3356.11 76
3356.24 69
3356.37 64
3356.50 61
3356.64 62
3356.77 68
3356.90 79
3357.04 94
3357.17 109
3357.30 124
3357.44 135
3357.57 142
3357.70 142
3357.83 139
3357.97 133
3358.10 127
3358.23 122
3358.37 121
3358.50 122
3358.63 125
3358.77 128
3358.90 129
3359.03 126
3359.16 118
3359.30 105
3359.43 90
3359.56 74
3359.70 60
3359.83 48
3359.96 41
3360.10 37
3360.23 37
3360.36 37
3360.50 38
3360.63 39
3360.76 40
3360.89 41
3361.03 43
3361.16 48
3361.29 55
3361.43 63
3361.56 70
3361.69 74
3361.83 74
3361.96 69
3362.09 59
3362.23 46
3362.36 33
3362.49 24
3362.62 21
3362.76 26
3362.89 39
3363.02 58
3363.16 81
3363.29 105
3363.42 126
3363.56 141
3363.69 150
3363.82 152
3363.96 149
3364.09 143
3364.22 136
3364.36 130
3364.49 127
3364.62 125
3364.75 124
3364.89 123
3365.02 119
3365.15 113
3365.29 103
3365.42 90
3365.55 76
3365.69 61
3365.82 47
3365.95 36
3366.09 27
3366.22 23
3366.35 23
3366.49 26
3366.62 34
3366.75 43
3366.89 54
3367.02 65
3367.15 73
3367.28 77
3367.42 77
3367.55 74
3367.68 68
3367.82 60
3367.95 53
3368.08 46
3368.22 41
3368.35 38
3368.48 36
3368.62 33
3368.75 30
3368.88 27
3369.02 23
3369.15 19
3369.28 17
3369.42 16
3369.55 18
3369.68 24
3369.82 34
3369.95 46
3370.08 60
3370.22 73
3370.35 84
3370.48 90
3370.62 90
3370.75 85
3370.88 77
3371.02 68
3371.15 60
3371.28 55
3371.41 53
3371.55 55
3371.68 60
3371.81 66
3371.95 71
3372.08 75
3372.21 77
3372.35 78
3372.48 78
3372.61 79
3372.75 80
3372.88 81
3373.01 84
3373.15 87
3373.28 91
3373.41 96
3373.55 103
3373.68 110
3373.81 119
3373.95 129
3374.08 140
3374.21 151
3374.35 161
3374.48 169
3374.61 174
3374.75 174
3374.88 170
3375.01 162
3375.15 151
3375.28 139
3375.41 130
3375.55 125
3375.68 126
3375.81 134
3375.95 147
3376.08 163
3376.21 180
3376.35 194
3376.48 205
3376.61 210
3376.75 211
3376.88 207
3377.01 200
3377.15 193
3377.28 185
3377.42 179
3377.55 174
3377.68 169
3377.82 165
3377.95 160
3378.08 154
3378.22 146
3378.35 137
3378.48 127
3378.62 116
3378.75 105
3378.88 95
3379.02 86
3379.15 78
3379.28 71
3379.42 65
3379.55 61
3379.68 58
3379.82 56
3379.95 54
3380.08 50
3380.22 44
3380.35 37
3380.48 28
3380.62 19
3380.75 13
3380.88 10
3381.02 13
3381.15 20
3381.28 32
3381.42 47
3381.55 62
3381.69 75
3381.82 85
3381.95 92
3382.09 94
3382.22 92
3382.35 86
3382.49 78
3382.62 68
3382.75 59
3382.89 51
3383.02 46
3383.15 44
3383.29 47
3383.42 54
3383.55 65
3383.69 79
3383.82 94
3383.95 109
3384.09 123
3384.22 134
3384.36 141
3384.49 145
3384.62 146
3384.76 144
3384.89 142
3385.02 140
3385.16 138
3385.29 138
3385.42 140
3385.56 143
3385.69 146
3385.82 150
3385.96 155
3386.09 159
3386.22 163
3386.36 166
3386.49 167
3386.63 166
3386.76 163
3386.89 158
3387.03 151
3387.16 143
3387.29 135
3387.43 126
3387.56 118
3387.69 111
3387.83 104
3387.96 97
3388.10 90
3388.23 85
3388.36 80
3388.50 77
3388.63 74
3388.76 74
3388.90 74
3389.03 76
3389.16 78
3389.30 80
3389.43 81
3389.56 81
3389.70 78
3389.83 71
3389.97 62
3390.10 50
3390.23 37
3390.37 23
3390.50 10
3390.63 0
3390.77 0
3390.90 0
3391.04 0
3391.17 0
3391.30 0
3391.44 9
3391.57 24
3391.70 41
3391.84 57
3391.97 71
3392.10 82
3392.24 88
3392.37 89
3392.51 85
3392.64 76
3392.77 64
3392.91 51
3393.04 37
3393.17 24
3393.31 13
3393.44 4
3393.58 0
3393.71 0
3393.84 0
3393.98 0
3394.11 0
3394.24 0
3394.38 0
3394.51 0
3394.64 0
3394.78 5
3394.91 15
3395.05 27
3395.18 39
3395.31 50
3395.45 59
3395.58 66
3395.71 72
3395.85 78
3395.98 85
3396.12 93
3396.25 102
3396.38 111
3396.52 120
3396.65 126
3396.79 130
3396.92 131
3397.05 130
3397.19 128
3397.32 126
3397.45 124
3397.59 123
3397.72 121
3397.86 119
3397.99 117
3398.12 115
3398.26 113
3398.39 112
3398.52 112
3398.66 112
3398.79 111
3398.93 111
3399.06 109
3399.19 108
3399.33 107
3399.46 106
3399.59 107
3399.73 107
3399.86 106
3400.00 104
3400.13 100
3400.26 95
3400.40 90
3400.53 87
3400.67 88
3400.80 93
3400.93 100
3401.07 110
3401.20 121
3401.34 130
3401.47 138
3401.60 146
3401.74 152
3401.87 159
3402.00 167
3402.14 178
3402.27 191
3402.41 207
3402.54 225
3402.67 244
3402.81 265
3402.94 288
3403.08 311
3403.21 334
3403.34 359
3403.48 384
3403.61 409
3403.75 433
3403.88 453
3404.01 470
3404.15 482
3404.28 489
3404.41 490
3404.55 486
3404.68 481
3404.82 477
3404.95 476
3405.08 480
3405.22 491
3405.35 507
3405.49 528
3405.62 550
3405.75 571
3405.89 588
3406.02 600
3406.16 605
3406.29 602
3406.42 593
3406.56 578
3406.69 559
3406.83 536
3406.96 512
3407.09 488
3407.23 467
3407.36 448
3407.50 433
3407.63 423
3407.76 418
3407.90 416
3408.03 416
3408.17 415
3408.30 413
3408.43 405
3408.57 393
3408.70 376
3408.84 354
3408.97 331
3409.10 308
3409.24 287
3409.37 268
3409.51 254
3409.64 243
3409.77 235
3409.91 230
3410.04 227
3410.18 226
3410.31 226
3410.44 227
3410.58 227
3410.71 227
3410.85 225
3410.98 222
3411.11 217
3411.25 212
3411.38 209
3411.52 208
3411.65 210
3411.78 215
3411.92 221
3412.05 228
3412.19 234
3412.32 236
3412.46 234
3412.59 228
3412.72 217
3412.86 204
3412.99 188
3413.13 173
3413.26 158
3413.39 145
3413.53 134
3413.66 126
3413.80 119
3413.93 113
3414.06 107
3414.20 102
3414.33 97
3414.47 92
3414.60 90
3414.73 89
3414.87 90
3415.00 93
3415.14 96
3415.27 98
3415.41 98
3415.54 96
3415.67 92
3415.81 87
3415.94 83
3416.08 81
3416.21 82
3416.34 85
3416.48 88
3416.61 91
3416.75 92
3416.88 90
3417.02 85
3417.15 77
3417.28 69
3417.42 63
3417.55 60
3417.69 61
3417.82 64
3417.95 69
3418.09 75
3418.22 79
3418.36 82
3418.49 83
3418.63 81
3418.76 79
3418.89 77
3419.03 76
3419.16 77
3419.30 80
3419.43 85
3419.57 91
3419.70 97
3419.83 103
3419.97 107
3420.10 109
3420.24 108
3420.37 105
3420.50 99
3420.64 90
3420.77 79
3420.91 66
3421.04 53
3421.18 41
3421.31 31
3421.44 23
3421.58 19
3421.71 17
3421.85 16
3421.98 15
3422.12 14
3422.25 10
3422.38 5
3422.52 0
3422.65 0
3422.79 0
3422.92 0
3423.06 0
3423.19 0
3423.32 0
3423.46 0
3423.59 5
3423.73 11
3423.86 16
3424.00 18
3424.13 17
3424.26 16
3424.40 14
3424.53 13
3424.67 13
3424.80 15
3424.94 17
3425.07 19
3425.20 20
3425.34 20
3425.47 19
3425.61 17
3425.74 15
3425.88 14
3426.01 14
3426.15 12
3426.28 10
3426.41 5
3426.55 0
3426.68 0
3426.82 0
3426.95 0
3427.09 0
3427.22 0
3427.35 0
3427.49 4
3427.62 13
3427.76 20
3427.89 23
3428.03 24
3428.16 23
3428.30 22
3428.43 23
3428.56 26
3428.70 33
3428.83 40
3428.97 47
3429.10 52
3429.24 55
3429.37 56
3429.51 57
3429.64 58
3429.77 61
3429.91 67
3430.04 75
3430.18 85
3430.31 94
3430.45 102
3430.58 106
3430.71 108
3430.85 106
3430.98 103
3431.12 98
3431.25 93
3431.39 88
3431.52 84
3431.66 80
3431.79 77
3431.93 74
3432.06 70
3432.19 67
3432.33 66
3432.46 66
3432.60 68
3432.73 73
3432.87 79
3433.00 87
3433.14 97
3433.27 107
3433.40 116
3433.54 124
3433.67 131
3433.81 134
3433.94 135
3434.08 134
3434.21 131
3434.35 129
3434.48 128
3434.61 129
3434.75 132
3434.88 135
3435.02 136
3435.15 133
3435.29 127
3435.42 117
3435.56 106
3435.69 95
3435.83 88
3435.96 85
3436.09 87
3436.23 93
3436.36 102
3436.50 112
3436.63 120
3436.77 127
3436.90 131
3437.04 133
3437.17 134
3437.31 133
3437.44 131
3437.57 127
3437.71 121
3437.84 113
3437.98 104
3438.11 94
3438.25 84
3438.38 74
3438.52 64
3438.65 55
3438.79 47
3438.92 40
3439.06 35
3439.19 33
3439.32 33
3439.46 37
3439.59 43
3439.73 51
3439.86 60
3440.00 69
3440.13 78
3440.27 87
3440.40 93
3440.54 99
3440.67 103
3440.81 106
3440.94 109
3441.07 113
3441.21 119
3441.34 127
3441.48 138
3441.61 151
3441.75 164
3441.88 178
3442.02 190
3442.15 200
3442.29 207
3442.42 211
3442.56 212
3442.69 211
3442.83 206
3442.96 199
3443.09 189
3443.23 177
3443.36 165
3443.50 153
3443.63 142
3443.77 134
3443.90 128
3444.04 124
3444.17 121
3444.31 120
3444.44 120
3444.58 121
3444.71 123
3444.85 125
3444.98 126
3445.12 126
3445.25 123
3445.38 120
3445.52 116
3445.65 112
3445.79 111
3445.92 111
3446.06 116
3446.19 123
3446.33 131
3446.46 140
3446.60 147
3446.73 152
3446.87 153
3447.00 152
3447.14 148
3447.27 144
3447.41 141
3447.54 140
3447.68 141
3447.81 145
3447.95 149
3448.08 152
3448.21 153
3448.35 151
3448.48 146
3448.62 136
3448.75 124
3448.89 109
3449.02 93
3449.16 76
3449.29 59
3449.43 42
3449.56 26
3449.70 12
3449.83 2
3449.97 0
3450.10 0
3450.24 0
3450.37 0
3450.51 2
3450.64 8
3450.78 13
3450.91 16
3451.05 16
3451.18 14
3451.32 10
3451.45 3
3451.59 0
3451.72 0
3451.86 0
3451.99 0
3452.12 0
3452.26 0
3452.39 8
3452.53 27
3452.66 47
3452.80 67
3452.93 83
3453.07 94
3453.20 99
3453.34 100
3453.47 98
3453.61 95
3453.74 91
3453.88 89
3454.01 87
3454.15 87
3454.28 87
3454.42 89
3454.55 91
3454.69 93
3454.82 96
3454.96 99
3455.09 102
3455.23 105
3455.36 108
3455.50 111
3455.63 116
3455.77 121
3455.90 128
3456.04 134
3456.17 140
3456.31 145
3456.44 148
3456.58 148
3456.71 146
3456.85 142
3456.98 136
3457.12 129
3457.25 123
3457.39 118
3457.52 115
3457.66 114
3457.79 115
3457.93 118
3458.06 121
3458.20 125
3458.33 128
3458.47 129
3458.60 130
3458.74 131
3458.87 131
3459.01 130
3459.14 129
3459.28 127
3459.41 123
3459.55 119
3459.68 114
3459.82 108
3459.95 103
3460.09 99
3460.22 96
3460.36 94
3460.49 93
3460.63 93
3460.76 93
3460.90 92
3461.03 91
3461.17 88
3461.30 85
3461.44 82
3461.57 80
3461.71 80
3461.84 81
3461.98 85
3462.11 90
3462.25 96
3462.38 103
3462.52 109
3462.65 114
3462.79 118
3462.92 120
3463.06 119
3463.19 116
3463.33 111
3463.46 104
3463.60 96
3463.73 90
3463.87 86
3464.00 85
3464.14 89
3464.27 99
3464.41 113
3464.54 130
3464.68 148
3464.81 167
3464.95 184
3465.08 199
3465.22 212
3465.35 223
3465.49 234
3465.62 245
3465.76 257
3465.89 268
3466.03 280
3466.16 293
3466.30 307
3466.43 320
3466.57 333
3466.71 345
3466.84 356
3466.98 363
3467.11 367
3467.25 368
3467.38 366
3467.52 362
3467.65 358
3467.79 353
3467.92 349
3468.06 346
3468.19 344
3468.33 344
3468.46 347
3468.60 351
3468.73 358
3468.87 364
3469.00 367
3469.14 366
3469.27 360
3469.41 349
3469.54 333
3469.68 317
3469.81 301
3469.95 288
3470.08 279
3470.22 272
3470.36 268
3470.49 263
3470.63 258
3470.76 251
3470.90 242
3471.03 231
3471.17 219
3471.30 207
3471.44 195
3471.57 181
3471.71 167
3471.84 154
3471.98 141
3472.11 131
3472.25 125
3472.38 122
3472.52 123
3472.65 125
3472.79 127
3472.92 128
3473.06 128
3473.20 126
3473.33 124
3473.47 122
3473.60 121
3473.74 122
3473.87 123
3474.01 123
3474.14 123
3474.28 121
3474.41 118
3474.55 113
3474.68 108
3474.82 103
3474.95 98
3475.09 93
3475.22 88
3475.36 84
3475.50 81
3475.63 80
3475.77 80
3475.90 82
3476.04 84
3476.17 85
3476.31 86
3476.44 85
3476.58 85
3476.71 85
3476.85 88
3476.98 93
3477.12 102
3477.25 111
3477.39 119
3477.53 125
3477.66 127
3477.80 124
3477.93 118
3478.07 109
3478.20 101
3478.34 95
3478.47 92
3478.61 92
3478.74 94
3478.88 96
3479.01 98
3479.15 96
3479.29 89
3479.42 78
3479.56 64
3479.69 48
3479.83 32
3479.96 18
3480.10 8
3480.23 1
3480.37 0
3480.50 0
3480.64 0
3480.77 0
3480.91 0
3481.05 0
3481.18 0
3481.32 0
3481.45 0
3481.59 5
3481.72 15
3481.86 23
3481.99 30
3482.13 33
3482.26 34
3482.40 32
3482.54 29
3482.67 27
3482.81 27
3482.94 31
3483.08 37
3483.21 45
3483.35 55
3483.48 65
3483.62 73
3483.75 79
3483.89 83
3484.03 84
3484.16 83
3484.30 81
3484.43 77
3484.57 72
3484.70 67
3484.84 63
3484.97 60
3485.11 59
3485.25 58
3485.38 59
3485.52 61
3485.65 63
3485.79 63
3485.92 62
3486.06 59
3486.19 55
3486.33 49
3486.46 42
3486.60 37
3486.74 34
3486.87 33
3487.01 34
3487.14 35
3487.28 36
3487.41 36
3487.55 36
3487.68 35
3487.82 36
3487.96 38
3488.09 43
3488.23 51
3488.36 60
3488.50 70
3488.63 81
3488.77 92
3488.90 101
3489.04 108
3489.18 113
3489.31 116
3489.45 116
3489.58 113
3489.72 108
3489.85 101
3489.99 94
3490.13 86
3490.26 79
3490.40 72
3490.53 65
3490.67 59
3490.80 54
3490.94 51
3491.07 48
3491.21 48
3491.35 50
3491.48 54
3491.62 60
3491.75 66
3491.89 72
3492.02 76
3492.16 79
3492.30 81
3492.43 81
3492.57 79
3492.70 77
3492.84 75
3492.97 73
3493.11 72
3493.24 70
3493.38 69
3493.52 68
3493.65 67
3493.79 66
3493.92 66
3494.06 67
3494.19 69
3494.33 72
3494.47 76
3494.60 81
3494.74 85
3494.87 89
3495.01 91
3495.14 91
3495.28 89
3495.42 84
3495.55 76
3495.69 66
3495.82 54
3495.96 42
3496.09 30
3496.23 19
3496.37 11
3496.50 5
3496.64 1
3496.77 0
3496.91 0
3497.04 1
3497.18 2
3497.32 2
3497.45 2
3497.59 0
3497.72 0
3497.86 0
3497.99 0
3498.13 0
3498.27 0
3498.40 0
3498.54 5
3498.67 11
3498.81 21
3498.94 34
3499.08 49
3499.22 66
3499.35 83
3499.49 99
3499.62 111
3499.76 119
3499.90 123
3500.03 122
3500.17 119
3500.30 115
3500.44 110
3500.57 106
3500.71 101
3500.85 97
3500.98 92
3501.12 87
3501.25 82
3501.39 79
3501.52 78
3501.66 79
3501.80 83
3501.93 88
3502.07 95
3502.20 100
3502.34 105
3502.48 108
3502.61 110
3502.75 110
3502.88 111
3503.02 112
3503.16 115
3503.29 121
3503.43 129
3503.56 139
3503.70 152
3503.83 165
3503.97 177
3504.11 188
3504.24 197
3504.38 202
3504.51 204
3504.65 203
3504.79 199
3504.92 192
3505.06 184
3505.19 176
3505.33 168
3505.46 163
3505.60 159
3505.74 157
3505.87 155
3506.01 151
3506.14 146
3506.28 139
3506.42 130
3506.55 122
3506.69 115
3506.82 110
3506.96 109
3507.10 110
3507.23 113
3507.37 116
3507.50 118
3507.64 118
3507.78 117
3507.91 115
3508.05 111
3508.18 109
3508.32 107
3508.46 107
3508.59 109
3508.73 113
3508.86 117
3509.00 121
3509.14 126
3509.27 129
3509.41 133
3509.54 137
3509.68 142
3509.82 148
3509.95 155
3510.09 161
3510.22 167
3510.36 170
3510.50 169
3510.63 165
3510.77 158
3510.90 150
3511.04 141
3511.18 134
3511.31 128
3511.45 125
3511.58 123
3511.72 121
3511.86 119
3511.99 116
3512.13 111
3512.26 105
3512.40 97
3512.54 90
3512.67 84
3512.81 80
3512.94 79
3513.08 81
3513.22 86
3513.35 93
3513.49 102
3513.62 113
3513.76 124
3513.90 135
3514.03 145
3514.17 155
3514.30 164
3514.44 171
3514.58 176
3514.71 178
3514.85 178
3514.98 175
3515.12 170
3515.26 164
3515.39 156
3515.53 148
3515.66 141
3515.80 135
3515.94 132
3516.07 131
3516.21 133
3516.35 136
3516.48 139
3516.62 142
3516.75 143
3516.89 141
3517.03 137
3517.16 131
3517.30 123
3517.43 114
3517.57 104
3517.71 92
3517.84 79
3517.98 65
3518.12 51
3518.25 38
3518.39 27
3518.52 20
3518.66 18
3518.80 20
3518.93 26
3519.07 34
3519.20 44
3519.34 53
3519.48 61
3519.61 66
3519.75 70
3519.89 72
3520.02 73
3520.16 75
3520.29 77
3520.43 78
3520.57 79
3520.70 79
3520.84 77
3520.97 75
3521.11 73
3521.25 74
3521.38 80
3521.52 91
3521.66 108
3521.79 132
3521.93 161
3522.06 192
3522.20 222
3522.34 248
3522.47 267
3522.61 276
3522.75 277
3522.88 270
3523.02 260
3523.15 249
3523.29 241
3523.43 237
3523.56 238
3523.70 242
3523.84 247
3523.97 250
3524.11 249
3524.24 244
3524.38 235
3524.52 222
3524.65 207
3524.79 191
3524.93 176
3525.06 162
3525.20 152
3525.33 146
3525.47 143
3525.61 144
3525.74 147
3525.88 148
3526.02 146
3526.15 140
3526.29 130
3526.42 116
3526.56 101
3526.70 86
3526.83 76
3526.97 70
3527.11 68
3527.24 69
3527.38 72
3527.52 75
3527.65 77
3527.79 76
3527.92 72
3528.06 66
3528.20 58
3528.33 48
3528.47 39
3528.61 31
3528.74 26
3528.88 23
3529.02 24
3529.15 27
3529.29 32
3529.42 36
3529.56 38
3529.70 36
3529.83 31
3529.97 23
3530.11 13
3530.24 4
3530.38 0
3530.52 0
3530.65 0
3530.79 0
3530.92 0
3531.06 0
3531.20 0
3531.33 0
3531.47 0
3531.61 4
3531.74 17
3531.88 33
3532.02 49
3532.15 62
3532.29 70
3532.42 72
3532.56 68
3532.70 60
3532.83 50
3532.97 40
3533.11 33
3533.24 29
3533.38 31
3533.52 37
3533.65 46
3533.79 57
3533.93 67
3534.06 77
3534.20 85
3534.33 91
3534.47 95
3534.61 99
3534.74 102
3534.88 105
3535.02 105
3535.15 104
3535.29 99
3535.43 92
3535.56 83
3535.70 75
3535.84 68
3535.97 64
3536.11 63
3536.25 66
3536.38 70
3536.52 74
3536.66 77
3536.79 79
3536.93 78
3537.06 76
3537.20 72
3537.34 67
3537.47 63
3537.61 61
3537.75 60
3537.88 61
3538.02 65
3538.16 70
3538.29 76
3538.43 82
3538.57 87
3538.70 90
3538.84 92
3538.98 94
3539.11 95
3539.25 98
3539.39 102
3539.52 107
3539.66 110
3539.80 112
3539.93 111
3540.07 109
3540.21 106
3540.34 103
3540.48 101
3540.61 102
3540.75 104
3540.89 108
3541.02 110
3541.16 112
3541.30 112
3541.43 111
3541.57 109
3541.71 107
3541.84 105
3541.98 104
3542.12 105
3542.25 107
3542.39 111
3542.53 117
3542.66 125
3542.80 136
3542.94 149
3543.07 161
3543.21 172
3543.35 179
3543.48 184
3543.62 184
3543.76 181
3543.89 175
3544.03 169
3544.17 163
3544.30 157
3544.44 151
3544.58 146
3544.71 142
3544.85 138
3544.99 136
3545.12 136
3545.26 136
3545.40 139
3545.53 141
3545.67 142
3545.81 142
3545.94 138
3546.08 131
3546.22 121
3546.35 108
3546.49 93
3546.63 79
3546.76 66
3546.90 57
3547.04 50
3547.17 48
3547.31 48
3547.45 51
3547.58 55
3547.72 59
3547.86 63
3547.99 65
3548.13 65
3548.27 64
3548.40 63
3548.54 62
3548.68 63
3548.81 65
3548.95 71
3549.09 79
3549.22 89
3549.36 101
3549.50 112
3549.63 120
3549.77 123
3549.91 120
3550.05 111
3550.18 98
3550.32 83
3550.46 68
3550.59 57
3550.73 50
3550.87 47
3551.00 47
3551.14 48
3551.28 48
3551.41 47
3551.55 43
3551.69 38
3551.82 33
3551.96 27
3552.10 21
3552.23 15
3552.37 10
3552.51 6
3552.64 4
3552.78 2
3552.92 3
3553.05 5
3553.19 8
3553.33 11
3553.46 14
3553.60 17
3553.74 18
3553.88 19
3554.01 19
3554.15 20
3554.29 21
3554.42 24
3554.56 29
3554.70 34
3554.83 40
3554.97 45
3555.11 47
3555.24 47
3555.38 45
3555.52 41
3555.65 38
3555.79 35
3555.93 35
3556.07 38
3556.20 43
3556.34 50
3556.48 59
3556.61 67
3556.75 74
3556.89 79
3557.02 82
3557.16 82
3557.30 79
3557.43 75
3557.57 68
3557.71 61
3557.84 53
3557.98 45
3558.12 37
3558.26 28
3558.39 19
3558.53 11
3558.67 3
3558.80 0
3558.94 0
3559.08 0
3559.21 0
3559.35 0
3559.49 0
3559.62 2
3559.76 5
3559.90 8
3560.04 12
3560.17 17
3560.31 24
3560.45 34
3560.58 46
3560.72 61
3560.86 77
3560.99 94
3561.13 110
3561.27 123
3561.41 133
3561.54 138
3561.68 138
3561.82 135
3561.95 128
3562.09 120
3562.23 111
3562.36 103
3562.50 95
3562.64 90
3562.78 85
3562.91 81
3563.05 77
3563.19 71
3563.32 65
3563.46 57
3563.60 49
3563.73 41
3563.87 33
3564.01 27
3564.15 22
3564.28 18
3564.42 13
3564.56 9
3564.69 4
3564.83 0
3564.97 0
3565.10 0
3565.24 0
3565.38 0
3565.52 0
3565.65 0
3565.79 0
3565.93 2
3566.06 13
3566.20 24
3566.34 36
3566.48 47
3566.61 54
3566.75 58
3566.89 58
3567.02 54
3567.16 47
3567.30 38
3567.44 29
3567.57 22
3567.71 19
3567.85 20
3567.98 26
3568.12 35
3568.26 47
3568.39 59
3568.53 68
3568.67 74
3568.81 75
3568.94 71
3569.08 62
3569.22 52
3569.35 42
3569.49 34
3569.63 30
3569.77 30
3569.90 34
3570.04 40
3570.18 47
3570.31 53
3570.45 58
3570.59 63
3570.73 66
3570.86 70
3571.00 72
3571.14 74
3571.27 74
3571.41 73
3571.55 72
3571.69 71
3571.82 70
3571.96 72
3572.10 78
3572.23 86
3572.37 95
3572.51 105
3572.65 113
3572.78 118
3572.92 120
3573.06 117
3573.20 112
3573.33 104
3573.47 94
3573.61 84
3573.74 74
3573.88 65
3574.02 56
3574.16 50
3574.29 47
3574.43 47
3574.57 50
3574.70 56
3574.84 64
3574.98 70
3575.12 75
3575.25 75
3575.39 71
3575.53 64
3575.67 56
3575.80 47
3575.94 39
3576.08 34
3576.21 30
3576.35 27
3576.49 24
3576.63 22
3576.76 18
3576.90 16
3577.04 16
3577.18 18
3577.31 22
3577.45 29
3577.59 38
3577.72 47
3577.86 56
3578.00 64
3578.14 71
3578.27 78
3578.41 85
3578.55 92
3578.69 100
3578.82 107
3578.96 115
3579.10 123
3579.24 129
3579.37 133
3579.51 135
3579.65 134
3579.78 131
3579.92 125
3580.06 116
3580.20 107
3580.33 97
3580.47 87
3580.61 78
3580.75 72
3580.88 68
3581.02 66
3581.16 66
3581.30 68
3581.43 70
3581.57 71
3581.71 71
3581.84 70
3581.98 67
3582.12 63
3582.26 59
3582.39 57
3582.53 56
3582.67 57
3582.81 60
3582.94 66
3583.08 73
3583.22 80
3583.36 86
3583.49 91
3583.63 93
3583.77 93
3583.91 91
3584.04 88
3584.18 87
3584.32 88
3584.46 93
3584.59 102
3584.73 114
3584.87 127
3585.00 141
3585.14 154
3585.28 164
3585.42 171
3585.55 176
3585.69 177
3585.83 176
3585.97 172
3586.10 165
3586.24 157
3586.38 147
3586.52 135
3586.65 124
3586.79 115
3586.93 108
3587.07 104
3587.20 104
3587.34 105
3587.48 108
3587.62 111
3587.75 113
3587.89 113
3588.03 110
3588.17 104
3588.30 96
3588.44 87
3588.58 77
3588.72 68
3588.85 61
3588.99 58
3589.13 57
3589.27 59
3589.40 64
3589.54 71
3589.68 78
3589.82 83
3589.95 87
3590.09 89
3590.23 89
3590.37 86
3590.50 83
3590.64 79
3590.78 76
3590.92 73
3591.05 71
3591.19 69
3591.33 67
3591.47 64
3591.60 59
3591.74 52
3591.88 44
3592.02 35
3592.15 26
3592.29 16
3592.43 7
3592.57 0
3592.71 0
3592.84 0
3592.98 0
3593.12 0
3593.26 0
3593.39 0
3593.53 0
3593.67 0
3593.81 9
3593.94 21
3594.08 35
3594.22 51
3594.36 68
3594.49 85
3594.63 101
3594.77 115
3594.91 127
3595.04 135
3595.18 140
3595.32 142
3595.46 141
3595.60 139
3595.73 135
3595.87 129
3596.01 122
3596.15 113
3596.28 104
3596.42 94
3596.56 85
3596.70 76
3596.83 69
3596.97 65
3597.11 63
3597.25 64
3597.38 69
3597.52 76
3597.66 86
3597.80 97
3597.94 108
3598.07 119
3598.21 128
3598.35 136
3598.49 143
3598.62 148
3598.76 153
3598.90 158
3599.04 163
3599.17 167
3599.31 168
3599.45 167
3599.59 162
3599.73 155
3599.86 144
3600.00 131
3600.14 118
3600.28 106
3600.41 95
3600.55 87
3600.69 82
3600.83 79
3600.96 79
3601.10 82
3601.24 85
3601.38 88
3601.52 91
3601.65 92
3601.79 92
3601.93 91
3602.07 90
3602.20 91
3602.34 93
3602.48 97
3602.62 101
3602.76 105
3602.89 108
3603.03 110
3603.17 111
3603.31 112
3603.44 112
3603.58 112
3603.72 111
3603.86 108
3604.00 104
3604.13 97
3604.27 89
3604.41 80
3604.55 71
3604.68 62
3604.82 53
3604.96 44
3605.10 35
3605.24 27
3605.37 19
3605.51 13
3605.65 8
3605.79 4
3605.93 2
3606.06 3
3606.20 6
3606.34 12
3606.48 20
3606.61 32
3606.75 45
3606.89 59
3607.03 72
3607.17 83
3607.30 90
3607.44 94
3607.58 93
3607.72 89
3607.86 82
3607.99 74
3608.13 66
3608.27 57
3608.41 48
3608.54 39
3608.68 32
3608.82 25
3608.96 21
3609.10 19
3609.23 21
3609.37 26
3609.51 34
3609.65 43
3609.79 53
3609.92 64
3610.06 74
3610.20 85
3610.34 97
3610.48 109
3610.61 122
3610.75 133
3610.89 141
3611.03 144
3611.16 142
3611.30 135
3611.44 124
3611.58 112
3611.72 102
3611.85 95
3611.99 93
3612.13 95
3612.27 99
3612.41 106
3612.54 111
3612.68 116
3612.82 117
3612.96 116
3613.10 113
3613.23 107
3613.37 99
3613.51 90
3613.65 79
3613.79 69
3613.92 59
3614.06 50
3614.20 42
3614.34 36
3614.48 32
3614.61 30
3614.75 30
3614.89 32
3615.03 36
3615.17 42
3615.30 50
3615.44 57
3615.58 64
3615.72 71
3615.86 76
3615.99 80
3616.13 83
3616.27 84
3616.41 83
3616.55 80
3616.68 73
3616.82 64
3616.96 53
3617.10 42
3617.24 35
3617.37 32
3617.51 36
3617.65 45
3617.79 59
3617.93 75
3618.06 92
3618.20 108
3618.34 121
3618.48 132
3618.62 140
3618.76 144
3618.89 143
3619.03 136
3619.17 125
3619.31 109
3619.45 90
3619.58 70
3619.72 53
3619.86 39
3620.00 31
3620.14 29
3620.27 33
3620.41 43
3620.55 56
3620.69 72
3620.83 89
3620.96 105
3621.10 119
3621.24 131
3621.38 138
3621.52 142
3621.66 144
3621.79 144
3621.93 142
3622.07 140
3622.21 139
3622.35 139
3622.48 139
3622.62 141
3622.76 142
3622.90 144
3623.04 146
3623.17 148
3623.31 150
3623.45 152
3623.59 156
3623.73 160
3623.87 166
3624.00 171
3624.14 176
3624.28 179
3624.42 180
3624.56 177
3624.69 172
3624.83 163
3624.97 153
3625.11 141
3625.25 130
3625.39 121
3625.52 113
3625.66 108
3625.80 103
3625.94 100
3626.08 96
3626.22 93
3626.35 90
3626.49 89
3626.63 89
3626.77 91
3626.91 95
3627.04 98
3627.18 101
3627.32 101
3627.46 99
3627.60 95
3627.74 90
3627.87 84
3628.01 79
3628.15 76
3628.29 74
3628.43 73
3628.57 73
3628.70 72
3628.84 69
3628.98 66
3629.12 61
3629.26 56
3629.39 51
3629.53 46
3629.67 42
3629.81 38
3629.95 35
3630.09 33
3630.22 32
3630.36 33
3630.50 34
3630.64 37
3630.78 42
3630.92 46
3631.05 51
3631.19 53
3631.33 54
3631.47 52
3631.61 49
3631.75 46
3631.88 44
3632.02 44
3632.16 48
3632.30 54
3632.44 62
3632.58 69
3632.71 75
3632.85 77
3632.99 75
3633.13 70
3633.27 62
3633.41 54
3633.54 46
3633.68 41
3633.82 40
3633.96 41
3634.10 45
3634.24 50
3634.37 55
3634.51 58
3634.65 60
3634.79 60
3634.93 59
3635.07 58
3635.21 59
3635.34 62
3635.48 66
3635.62 70
3635.76 73
3635.90 74
3636.04 74
3636.17 73
3636.31 73
3636.45 75
3636.59 80
3636.73 89
3636.87 99
3637.00 110
3637.14 121
3637.28 129
3637.42 134
3637.56 135
3637.70 132
3637.83 127
3637.97 119
3638.11 111
3638.25 103
3638.39 96
3638.53 93
3638.67 94
3638.80 98
3638.94 107
3639.08 117
3639.22 128
3639.36 138
3639.50 147
3639.63 152
3639.77 157
3639.91 160
3640.05 162
3640.19 164
3640.33 165
3640.47 165
3640.60 162
3640.74 156
3640.88 147
3641.02 135
3641.16 122
3641.30 108
3641.44 96
3641.57 85
3641.71 77
3641.85 72
3641.99 70
3642.13 68
3642.27 66
3642.40 63
3642.54 59
3642.68 53
3642.82 47
3642.96 44
3643.10 45
3643.24 53
3643.37 67
3643.51 87
3643.65 111
3643.79 137
3643.93 161
3644.07 183
3644.21 200
3644.34 211
3644.48 218
3644.62 222
3644.76 224
3644.90 226
3645.04 229
3645.18 236
3645.31 245
3645.45 259
3645.59 275
3645.73 292
3645.87 310
3646.01 327
3646.15 341
3646.28 350
3646.42 356
3646.56 360
3646.70 361
3646.84 362
3646.98 365
3647.12 371
3647.26 383
3647.39 401
3647.53 424
3647.67 453
3647.81 485
3647.95 519
3648.09 553
3648.23 585
3648.36 612
3648.50 634
3648.64 650
3648.78 659
3648.92 662
3649.06 659
3649.20 650
3649.33 640
3649.47 628
3649.61 617
3649.75 610
3649.89 607
3650.03 607
3650.17 610
3650.31 613
3650.44 612
3650.58 607
3650.72 596
3650.86 580
3651.00 559
3651.14 535
3651.28 510
3651.41 485
3651.55 461
3651.69 436
3651.83 412
3651.97 387
3652.11 364
3652.25 341
3652.39 320
3652.52 301
3652.66 285
3652.80 271
3652.94 259
3653.08 250
3653.22 243
3653.36 239
3653.50 237
3653.63 237
3653.77 237
3653.91 236
3654.05 233
3654.19 228
3654.33 223
3654.47 217
3654.61 212
3654.74 209
3654.88 210
3655.02 212
3655.16 216
3655.30 219
3655.44 220
3655.58 217
3655.72 212
3655.85 203
3655.99 192
3656.13 181
3656.27 173
3656.41 167
3656.55 167
3656.69 172
3656.83 181
3656.97 192
3657.10 204
3657.24 213
3657.38 220
3657.52 222
3657.66 221
3657.80 216
3657.94 209
3658.08 201
3658.21 191
3658.35 182
3658.49 173
3658.63 164
3658.77 155
3658.91 147
3659.05 140
3659.19 133
3659.33 128
3659.46 125
3659.60 124
3659.74 124
3659.88 125
3660.02 125
3660.16 126
3660.30 124
3660.44 122
3660.57 119
3660.71 115
3660.85 112
3660.99 111
3661.13 114
3661.27 119
3661.41 125
3661.55 132
3661.69 138
3661.82 142
3661.96 142
3662.10 139
3662.24 133
3662.38 125
3662.52 118
3662.66 110
3662.80 104
3662.94 100
3663.07 96
3663.21 94
3663.35 93
3663.49 92
3663.63 92
3663.77 93
3663.91 95
3664.05 97
3664.19 98
3664.33 99
3664.46 100
3664.60 99
3664.74 98
3664.88 98
3665.02 96
3665.16 95
3665.30 94
3665.44 92
3665.58 91
3665.71 91
3665.85 91
3665.99 92
3666.13 93
3666.27 94
3666.41 94
3666.55 91
3666.69 85
3666.83 76
3666.97 64
3667.10 51
3667.24 38
3667.38 27
3667.52 18
3667.66 12
3667.80 8
3667.94 5
3668.08 5
3668.22 5
3668.36 6
3668.49 6
3668.63 5
3668.77 2
3668.91 0
3669.05 0
3669.19 0
3669.33 0
3669.47 0
3669.61 0
3669.75 1
3669.89 8
3670.02 13
3670.16 17
3670.30 19
3670.44 19
3670.58 19
3670.72 19
3670.86 21
3671.00 24
3671.14 28
3671.28 33
3671.42 38
3671.55 44
3671.69 49
3671.83 53
3671.97 58
3672.11 62
3672.25 66
3672.39 69
3672.53 71
3672.67 73
3672.81 73
3672.95 72
3673.08 70
3673.22 68
3673.36 66
3673.50 64
3673.64 62
3673.78 58
3673.92 54
3674.06 47
3674.20 40
3674.34 31
3674.48 22
3674.61 14
3674.75 7
3674.89 1
3675.03 0
3675.17 0
3675.31 0
3675.45 3
3675.59 9
3675.73 17
3675.87 26
3676.01 35
3676.15 43
3676.28 49
3676.42 53
3676.56 54
3676.70 53
3676.84 51
3676.98 47
3677.12 43
3677.26 39
3677.40 38
3677.54 38
3677.68 41
3677.82 46
3677.95 52
3678.09 58
3678.23 64
3678.37 69
3678.51 73
3678.65 76
3678.79 78
3678.93 81
3679.07 83
3679.21 83
3679.35 81
3679.49 76
3679.63 68
3679.76 56
3679.90 43
3680.04 31
3680.18 20
3680.32 13
3680.46 10
3680.60 10
3680.74 13
3680.88 18
3681.02 22
3681.16 27
3681.30 31
3681.44 36
3681.57 41
3681.71 48
3681.85 56
3681.99 66
3682.13 77
3682.27 89
3682.41 102
3682.55 115
3682.69 126
3682.83 134
3682.97 140
3683.11 141
3683.25 140
3683.39 135
3683.52 128
3683.66 120
3683.80 113
3683.94 106
3684.08 101
3684.22 97
3684.36 94
3684.50 92
3684.64 91
3684.78 88
3684.92 85
3685.06 81
3685.20 77
3685.34 71
3685.48 65
3685.61 59
3685.75 55
3685.89 51
3686.03 49
3686.17 47
3686.31 46
3686.45 46
3686.59 47
3686.73 48
3686.87 51
3687.01 56
3687.15 62
3687.29 69
3687.43 75
3687.57 79
3687.71 81
3687.84 79
3687.98 74
3688.12 68
3688.26 62
3688.40 58
3688.54 58
3688.68 60
3688.82 64
3688.96 69
3689.10 73
3689.24 75
3689.38 74
3689.52 71
3689.66 67
3689.80 62
3689.94 58
3690.08 55
3690.21 54
3690.35 54
3690.49 54
3690.63 54
3690.77 52
3690.91 49
3691.05 44
3691.19 40
3691.33 36
3691.47 33
3691.61 32
3691.75 33
3691.89 36
3692.03 41
3692.17 46
3692.31 51
3692.45 57
3692.59 63
3692.72 70
3692.86 77
3693.00 85
3693.14 91
3693.28 96
3693.42 98
3693.56 97
3693.70 94
3693.84 89
3693.98 87
3694.12 87
3694.26 90
3694.40 98
3694.54 109
3694.68 120
3694.82 130
3694.96 136
3695.10 138
3695.24 136
3695.38 130
3695.52 122
3695.65 114
3695.79 107
3695.93 101
3696.07 97
3696.21 96
3696.35 96
3696.49 97
3696.63 98
3696.77 100
3696.91 102
3697.05 104
3697.19 107
3697.33 110
3697.47 114
3697.61 117
3697.75 119
3697.89 120
3698.03 119
3698.17 116
3698.31 111
3698.45 105
3698.59 97
3698.73 90
3698.86 83
3699.00 79
3699.14 77
3699.28 78
3699.42 83
3699.56 89
3699.70 96
3699.84 103
3699.98 109
3700.12 112
3700.26 114
3700.40 114
3700.54 113
3700.68 112
3700.82 111
3700.96 112
3701.10 115
3701.24 118
3701.38 124
3701.52 129
3701.66 136
3701.80 142
3701.94 148
3702.08 152
3702.22 156
3702.36 158
3702.50 158
3702.63 158
3702.77 156
3702.91 154
3703.05 153
3703.19 151
3703.33 151
3703.47 153
3703.61 158
3703.75 165
3703.89 173
3704.03 182
3704.17 192
3704.31 200
3704.45 207
3704.59 212
3704.73 214
3704.87 215
3705.01 213
3705.15 208
3705.29 201
3705.43 191
3705.57 180
3705.71 169
3705.85 158
3705.99 149
3706.13 142
3706.27 137
3706.41 134
3706.55 133
3706.69 132
3706.83 132
3706.97 132
3707.11 133
3707.25 133
3707.39 133
3707.52 132
3707.66 132
3707.80 134
3707.94 135
3708.08 138
3708.22 141
3708.36 145
3708.50 148
3708.64 152
3708.78 154
3708.92 156
3709.06 158
3709.20 159
3709.34 161
3709.48 162
3709.62 163
3709.76 164
3709.90 164
3710.04 163
3710.18 160
3710.32 156
3710.46 151
3710.60 145
3710.74 138
3710.88 130
3711.02 122
3711.16 113
3711.30 104
3711.44 95
3711.58 86
3711.72 78
3711.86 71
3712.00 66
3712.14 63
3712.28 62
3712.42 64
3712.56 67
3712.70 73
3712.84 80
3712.98 89
3713.12 98
3713.26 107
3713.40 113
3713.54 118
3713.68 121
3713.82 122
3713.96 124
3714.10 126
3714.24 129
3714.38 133
3714.52 138
3714.66 144
3714.80 149
3714.94 154
3715.08 161
3715.22 169
3715.36 178
3715.50 188
3715.64 197
3715.78 204
3715.92 207
3716.06 207
3716.20 201
3716.34 193
3716.48 183
3716.61 172
3716.75 163
3716.89 154
3717.03 147
3717.17 141
3717.31 136
3717.45 131
3717.59 125
3717.73 121
3717.87 117
3718.01 113
3718.15 110
3718.29 109
3718.43 108
3718.57 108
3718.71 110
3718.85 113
3718.99 117
3719.13 121
3719.27 126
3719.41 130
3719.55 132
3719.69 131
3719.83 128
3719.97 120
3720.11 108
3720.25 93
3720.39 74
3720.53 54
3720.67 33
3720.81 12
3720.95 0
3721.09 0
3721.23 0
3721.37 0
3721.51 0
3721.65 0
3721.79 0
3721.93 0
3722.07 6
3722.21 20
3722.35 33
3722.49 44
3722.63 54
3722.77 62
3722.91 69
3723.05 76
3723.19 82
3723.33 90
3723.47 99
3723.61 110
3723.75 122
3723.90 133
3724.04 142
3724.18 149
3724.32 152
3724.46 152
3724.60 149
3724.74 144
3724.88 140
3725.02 135
3725.16 131
3725.30 126
3725.44 120
3725.58 113
3725.72 105
3725.86 97
3726.00 89
3726.14 83
3726.28 79
3726.42 76
3726.56 76
3726.70 76
3726.84 78
3726.98 81
3727.12 86
3727.26 92
3727.40 100
3727.54 108
3727.68 115
3727.82 120
3727.96 121
3728.10 118
3728.24 111
3728.38 100
3728.52 86
3728.66 72
3728.80 58
3728.94 47
3729.08 37
3729.22 28
3729.36 21
3729.50 15
3729.64 10
3729.78 7
3729.92 7
3730.06 11
3730.20 19
3730.34 30
3730.48 42
3730.62 53
3730.76 62
3730.90 67
3731.04 67
3731.18 64
3731.32 61
3731.46 58
3731.60 56
3731.74 57
3731.88 58
3732.02 61
3732.16 62
3732.30 62
3732.44 62
3732.58 61
3732.72 60
3732.86 61
3733.01 64
3733.15 68
3733.29 74
3733.43 80
3733.57 88
3733.71 95
3733.85 102
3733.99 108
3734.13 112
3734.27 113
3734.41 111
3734.55 106
3734.69 98
3734.83 88
3734.97 78
3735.11 69
3735.25 62
3735.39 59
3735.53 58
3735.67 60
3735.81 63
3735.95 67
3736.09 69
3736.23 71
3736.37 72
3736.51 71
3736.65 69
3736.79 68
3736.93 65
3737.07 63
3737.21 61
3737.35 58
3737.49 54
3737.63 51
3737.77 47
3737.92 43
3738.06 39
3738.20 36
3738.34 34
3738.48 34
3738.62 34
3738.76 36
3738.90 39
3739.04 44
3739.18 49
3739.32 54
3739.46 59
3739.60 64
3739.74 67
3739.88 70
3740.02 71
3740.16 70
3740.30 69
3740.44 68
3740.58 68
3740.72 68
3740.86 70
3741.00 73
3741.14 76
3741.28 79
3741.42 82
3741.56 83
3741.71 85
3741.85 86
3741.99 89
3742.13 93
3742.27 99
3742.41 105
3742.55 112
3742.69 118
3742.83 121
3742.97 121
3743.11 118
3743.25 112
3743.39 105
3743.53 98
3743.67 92
3743.81 89
3743.95 90
3744.09 93
3744.23 98
3744.37 104
3744.51 109
3744.65 111
3744.79 111
3744.94 107
3745.08 100
3745.22 91
3745.36 81
3745.50 71
3745.64 61
3745.78 51
3745.92 42
3746.06 34
3746.20 28
3746.34 25
3746.48 24
3746.62 26
3746.76 30
3746.90 34
3747.04 37
3747.18 38
3747.32 36
3747.46 32
3747.60 27
3747.74 23
3747.89 20
3748.03 21
3748.17 24
3748.31 30
3748.45 39
3748.59 50
3748.73 62
3748.87 77
3749.01 92
3749.15 109
3749.29 125
3749.43 141
3749.57 154
3749.71 164
3749.85 171
3749.99 174
3750.13 175
3750.27 175
3750.42 174
3750.56 174
3750.70 175
3750.84 174
3750.98 172
3751.12 168
3751.26 163
3751.40 157
3751.54 152
3751.68 150
3751.82 152
3751.96 157
3752.10 166
3752.24 175
3752.38 183
3752.52 188
3752.66 187
3752.81 180
3752.95 169
3753.09 155
3753.23 139
3753.37 123
3753.51 107
3753.65 93
3753.79 82
3753.93 72
3754.07 65
3754.21 60
3754.35 58
3754.49 58
3754.63 59
3754.77 63
3754.91 67
3755.06 71
3755.20 76
3755.34 81
3755.48 85
3755.62 89
3755.76 93
3755.90 95
3756.04 96
3756.18 94
3756.32 91
3756.46 87
3756.60 83
3756.74 81
3756.88 81
3757.02 83
3757.17 88
3757.31 94
3757.45 100
3757.59 106
3757.73 109
3757.87 110
3758.01 109
3758.15 108
3758.29 105
3758.43 103
3758.57 100
3758.71 99
3758.85 97
3758.99 97
3759.14 98
3759.28 100
3759.42 103
3759.56 107
3759.70 113
3759.84 121
3759.98 130
3760.12 140
3760.26 151
3760.40 162
3760.54 173
3760.68 181
3760.82 186
3760.97 188
3761.11 187
3761.25 184
3761.39 179
3761.53 173
3761.67 168
3761.81 162
3761.95 157
3762.09 151
3762.23 144
3762.37 136
3762.51 127
3762.65 116
3762.80 105
3762.94 95
3763.08 85
3763.22 79
3763.36 75
3763.50 75
3763.64 78
3763.78 83
3763.92 90
3764.06 96
3764.20 102
3764.34 104
3764.49 104
3764.63 100
3764.77 94
3764.91 87
3765.05 80
3765.19 73
3765.33 68
3765.47 64
3765.61 61
3765.75 58
3765.89 55
3766.03 53
3766.18 53
3766.32 53
3766.46 55
3766.60 57
3766.74 59
3766.88 61
3767.02 62
3767.16 63
3767.30 63
3767.44 63
3767.58 63
3767.72 64
3767.87 65
3768.01 65
3768.15 66
3768.29 67
3768.43 68
3768.57 71
3768.71 76
3768.85 83
3768.99 91
3769.13 100
3769.27 108
3769.42 114
3769.56 119
3769.70 122
3769.84 122
3769.98 119
3770.12 115
3770.26 108
3770.40 100
3770.54 93
3770.68 88
3770.83 86
3770.97 87
3771.11 91
3771.25 99
3771.39 107
3771.53 115
3771.67 121
3771.81 127
3771.95 131
3772.09 134
3772.23 137
3772.38 140
3772.52 142
3772.66 143
3772.80 142
3772.94 138
3773.08 130
3773.22 118
3773.36 103
3773.50 85
3773.64 66
3773.79 49
3773.93 36
3774.07 27
3774.21 23
3774.35 23
3774.49 28
3774.63 34
3774.77 41
3774.91 48
3775.05 54
3775.20 59
3775.34 62
3775.48 64
3775.62 64
3775.76 62
3775.90 57
3776.04 49
3776.18 40
3776.32 29
3776.47 19
3776.61 9
3776.75 2
3776.89 0
3777.03 0
3777.17 0
3777.31 2
3777.45 8
3777.59 13
3777.73 20
3777.88 27
3778.02 36
3778.16 48
3778.30 61
3778.44 77
3778.58 93
3778.72 109
3778.86 123
3779.00 135
3779.15 142
3779.29 146
3779.43 144
3779.57 138
3779.71 127
3779.85 113
3779.99 97
3780.13 80
3780.27 66
3780.42 55
3780.56 48
3780.70 46
3780.84 47
3780.98 51
3781.12 56
3781.26 59
3781.40 60
3781.55 58
3781.69 54
3781.83 47
3781.97 39
3782.11 31
3782.25 23
3782.39 15
3782.53 8
3782.67 2
3782.82 0
3782.96 0
3783.10 0
3783.24 0
3783.38 0
3783.52 0
3783.66 0
3783.80 0
3783.94 3
3784.09 8
3784.23 14
3784.37 20
3784.51 26
3784.65 31
3784.79 35
3784.93 38
3785.07 38
3785.22 37
3785.36 35
3785.50 32
3785.64 30
3785.78 28
3785.92 28
3786.06 28
3786.20 30
3786.35 30
3786.49 31
3786.63 30
3786.77 29
3786.91 28
3787.05 28
3787.19 32
3787.33 40
3787.48 53
3787.62 70
3787.76 90
3787.90 110
3788.04 128
3788.18 142
3788.32 150
3788.46 153
3788.61 151
3788.75 147
3788.89 141
3789.03 135
3789.17 130
3789.31 125
3789.45 120
3789.59 115
3789.74 107
3789.88 97
3790.02 86
3790.16 73
3790.30 60
3790.44 49
3790.58 41
3790.73 37
3790.87 37
3791.01 40
3791.15 45
3791.29 50
3791.43 54
3791.57 55
3791.71 52
3791.86 45
3792.00 37
3792.14 27
3792.28 19
3792.42 15
3792.56 15
3792.70 19
3792.85 28
3792.99 38
3793.13 48
3793.27 57
3793.41 63
3793.55 67
3793.69 69
3793.84 70
3793.98 70
3794.12 70
3794.26 70
3794.40 68
3794.54 65
3794.68 61
3794.82 56
3794.97 52
3795.11 48
3795.25 45
3795.39 43
3795.53 41
3795.67 38
3795.81 36
3795.96 34
3796.10 33
3796.24 32
3796.38 33
3796.52 34
3796.66 36
3796.80 37
3796.95 38
3797.09 38
3797.23 40
3797.37 41
3797.51 43
3797.65 45
3797.79 48
3797.94 51
3798.08 53
3798.22 55
3798.36 55
3798.50 54
3798.64 52
3798.78 48
3798.93 43
3799.07 37
3799.21 31
3799.35 26
3799.49 24
3799.63 23
3799.78 25
3799.92 28
3800.06 31
3800.20 34
3800.34 35
3800.48 34
3800.62 30
3800.77 25
3800.91 21
3801.05 17
3801.19 16
3801.33 18
3801.47 24
3801.61 32
3801.76 42
3801.90 52
3802.04 61
3802.18 67
3802.32 71
3802.46 73
3802.61 73
3802.75 73
3802.89 72
3803.03 72
3803.17 73
3803.31 74
3803.45 76
3803.60 77
3803.74 76
3803.88 73
3804.02 67
3804.16 59
3804.30 50
3804.45 40
3804.59 31
3804.73 25
3804.87 22
3805.01 22
3805.15 25
3805.30 29
3805.44 32
3805.58 33
3805.72 30
3805.86 25
3806.00 17
3806.14 10
3806.29 6
3806.43 6
3806.57 11
3806.71 21
3806.85 36
3806.99 53
3807.14 70
3807.28 86
3807.42 98
3807.56 107
3807.70 112
3807.84 112
3807.99 110
3808.13 104
3808.27 96
3808.41 87
3808.55 77
3808.69 67
3808.84 58
3808.98 51
3809.12 46
3809.26 43
3809.40 43
3809.54 43
3809.69 43
3809.83 43
3809.97 43
3810.11 43
3810.25 44
3810.39 47
3810.54 53
3810.68 61
3810.82 72
3810.96 83
3811.10 93
3811.24 100
3811.39 105
3811.53 107
3811.67 105
3811.81 102
3811.95 98
3812.09 95
3812.24 92
3812.38 91
3812.52 92
3812.66 94
3812.80 97
3812.95 99
3813.09 100
3813.23 99
3813.37 96
3813.51 90
3813.65 83
3813.80 74
3813.94 66
3814.08 60
3814.22 57
3814.36 58
3814.50 63
3814.65 71
3814.79 80
3814.93 90
3815.07 99
3815.21 105
3815.36 108
3815.50 110
3815.64 109
3815.78 107
3815.92 104
3816.06 100
3816.21 97
3816.35 93
3816.49 89
3816.63 85
3816.77 80
3816.91 75
3817.06 70
3817.20 65
3817.34 61
3817.48 58
3817.62 55
3817.77 54
3817.91 54
3818.05 54
3818.19 56
3818.33 57
3818.47 58
3818.62 58
3818.76 56
3818.90 53
3819.04 49
3819.18 46
3819.33 44
3819.47 45
3819.61 47
3819.75 51
3819.89 55
3820.04 56
3820.18 54
3820.32 48
3820.46 39
3820.60 29
3820.74 19
3820.89 12
3821.03 10
3821.17 13
3821.31 21
3821.45 33
3821.60 46
3821.74 59
3821.88 70
3822.02 78
3822.16 82
3822.31 84
3822.45 84
3822.59 81
3822.73 78
3822.87 73
3823.01 66
3823.16 58
3823.30 49
3823.44 39
3823.58 28
3823.72 18
3823.87 8
3824.01 0
3824.15 0
3824.29 0
3824.43 0
3824.58 0
3824.72 0
3824.86 0
3825.00 0
3825.14 0
3825.29 10
3825.43 20
3825.57 29
3825.71 34
3825.85 37
3826.00 37
3826.14 35
3826.28 33
3826.42 32
3826.56 34
3826.71 38
3826.85 44
3826.99 52
3827.13 60
3827.27 67
3827.42 72
3827.56 76
3827.70 78
3827.84 78
3827.98 78
3828.13 77
3828.27 77
3828.41 77
3828.55 78
3828.69 78
3828.84 77
3828.98 75
3829.12 73
3829.26 71
3829.40 69
3829.55 68
3829.69 71
3829.83 75
3829.97 81
3830.11 88
3830.26 93
3830.40 95
3830.54 92
3830.68 86
3830.82 75
3830.97 64
3831.11 54
3831.25 49
3831.39 49
3831.53 54
3831.68 61
3831.82 70
3831.96 76
3832.10 78
3832.25 77
3832.39 72
3832.53 66
3832.67 61
3832.81 58
3832.96 57
3833.10 59
3833.24 62
3833.38 65
3833.52 67
3833.67 70
3833.81 74
3833.95 79
3834.09 86
3834.23 95
3834.38 104
3834.52 112
3834.66 119
3834.80 122
3834.95 122
3835.09 119
3835.23 114
3835.37 107
3835.51 98
3835.66 89
3835.80 81
3835.94 73
3836.08 66
3836.23 61
3836.37 57
3836.51 53
3836.65 50
3836.79 45
3836.94 40
3837.08 35
3837.22 30
3837.36 28
3837.50 30
3837.65 36
3837.79 47
3837.93 62
3838.07 79
3838.22 97
3838.36 112
3838.50 124
3838.64 133
3838.78 139
3838.93 142
3839.07 145
3839.21 147
3839.35 149
3839.50 150
3839.64 149
3839.78 144
3839.92 135
3840.06 123
3840.21 109
3840.35 94
3840.49 80
3840.63 68
3840.78 58
3840.92 52
3841.06 47
3841.20 45
3841.34 45
3841.49 47
3841.63 52
3841.77 58
3841.91 66
3842.06 75
3842.20 83
3842.34 89
3842.48 94
3842.63 96
3842.77 98
3842.91 99
3843.05 101
3843.19 105
3843.34 110
3843.48 118
3843.62 125
3843.76 132
3843.91 138
3844.05 143
3844.19 146
3844.33 148
3844.48 149
3844.62 149
3844.76 148
3844.90 145
3845.04 142
3845.19 138
3845.33 133
3845.47 129
3845.61 126
3845.76 124
3845.90 123
3846.04 122
3846.18 121
3846.33 118
3846.47 113
3846.61 106
3846.75 98
3846.89 89
3847.04 81
3847.18 74
3847.32 69
3847.46 66
3847.61 65
3847.75 65
3847.89 68
3848.03 71
3848.18 76
3848.32 82
3848.46 88
3848.60 95
3848.75 100
3848.89 104
3849.03 107
3849.17 107
3849.32 106
3849.46 103
3849.60 100
3849.74 97
3849.89 94
3850.03 93
3850.17 91
3850.31 89
3850.45 86
3850.60 82
3850.74 78
3850.88 74
3851.02 72
3851.17 74
3851.31 78
3851.45 87
3851.59 98
3851.74 111
3851.88 125
3852.02 137
3852.16 148
3852.31 158
3852.45 168
3852.59 177
3852.73 186
3852.88 196
3853.02 205
3853.16 214
3853.30 221
3853.45 225
3853.59 227
3853.73 225
3853.87 221
3854.02 216
3854.16 212
3854.30 211
3854.44 214
3854.59 222
3854.73 234
3854.87 249
3855.01 263
3855.16 276
3855.30 284
3855.44 287
3855.58 284
3855.73 277
3855.87 266
3856.01 253
3856.15 238
3856.30 224
3856.44 210
3856.58 198
3856.72 188
3856.87 181
3857.01 179
3857.15 181
3857.29 186
3857.44 195
3857.58 205
3857.72 216
3857.86 226
3858.01 233
3858.15 237
3858.29 236
3858.44 231
3858.58 222
3858.72 210
3858.86 195
3859.01 181
3859.15 166
3859.29 153
3859.43 140
3859.58 129
3859.72 120
3859.86 112
3860.00 106
3860.15 103
3860.29 101
3860.43 102
3860.57 103
3860.72 104
3860.86 105
3861.00 107
3861.14 110
3861.29 116
3861.43 124
3861.57 134
3861.72 146
3861.86 157
3862.00 167
3862.14 175
3862.29 180
3862.43 183
3862.57 184
3862.71 184
3862.86 183
3863.00 181
3863.14 177
3863.28 171
3863.43 162
3863.57 151
3863.71 138
3863.85 124
3864.00 110
3864.14 97
3864.28 86
3864.43 77
3864.57 71
3864.71 67
3864.85 65
3865.00 65
3865.14 66
3865.28 68
3865.42 71
3865.57 74
3865.71 78
3865.85 83
3866.00 86
3866.14 88
3866.28 88
3866.42 84
3866.57 78
3866.71 70
3866.85 60
3866.99 51
3867.14 45
3867.28 41
3867.42 41
3867.57 43
3867.71 46
3867.85 48
3867.99 48
3868.14 45
3868.28 39
3868.42 30
3868.56 20
3868.71 9
3868.85 0
3868.99 0
3869.14 0
3869.28 0
3869.42 0
3869.56 0
3869.71 0
3869.85 0
3869.99 0
3870.14 2
3870.28 12
3870.42 25
3870.56 39
3870.71 50
3870.85 59
3870.99 63
3871.13 62
3871.28 58
3871.42 53
3871.56 48
3871.71 47
3871.85 50
3871.99 56
3872.13 66
3872.28 77
3872.42 87
3872.56 94
3872.71 99
3872.85 100
3872.99 98
3873.13 94
3873.28 90
3873.42 86
3873.56 83
3873.71 81
3873.85 79
3873.99 79
3874.13 80
3874.28 81
3874.42 84
3874.56 87
3874.71 90
3874.85 93
3874.99 95
3875.13 95
3875.28 92
3875.42 88
3875.56 83
3875.71 78
3875.85 75
3875.99 74
3876.13 77
3876.28 84
3876.42 94
3876.56 106
3876.71 118
3876.85 129
3876.99 135
3877.14 139
3877.28 139
3877.42 135
3877.56 130
3877.71 123
3877.85 115
3877.99 108
3878.14 100
3878.28 94
3878.42 89
3878.56 87
3878.71 87
3878.85 87
3878.99 87
3879.14 84
3879.28 80
3879.42 72
3879.57 63
3879.71 54
3879.85 47
3879.99 43
3880.14 44
3880.28 48
3880.42 55
3880.57 64
3880.71 73
3880.85 82
3881.00 88
3881.14 92
3881.28 94
3881.42 94
3881.57 92
3881.71 89
3881.85 88
3882.00 88
3882.14 91
3882.28 96
3882.43 103
3882.57 112
3882.71 121
3882.85 129
3883.00 135
3883.14 140
3883.28 144
3883.43 146
3883.57 146
3883.71 144
3883.86 141
3884.00 136
3884.14 130
3884.28 122
3884.43 114
3884.57 105
3884.71 98
3884.86 92
3885.00 86
3885.14 82
3885.29 79
3885.43 77
3885.57 74
3885.72 71
3885.86 67
3886.00 63
3886.14 59
3886.29 55
3886.43 53
3886.57 53
3886.72 56
3886.86 61
3887.00 68
3887.15 75
3887.29 81
3887.43 86
3887.58 89
3887.72 91
3887.86 93
3888.00 96
3888.15 101
3888.29 108
3888.43 117
3888.58 126
3888.72 133
3888.86 136
3889.01 136
3889.15 131
3889.29 123
3889.44 113
3889.58 104
3889.72 97
3889.87 93
3890.01 92
3890.15 93
3890.30 96
3890.44 100
3890.58 103
3890.72 107
3890.87 110
3891.01 112
3891.15 114
3891.30 114
3891.44 112
3891.58 107
3891.73 99
3891.87 90
3892.01 79
3892.16 68
3892.30 58
3892.44 48
3892.59 40
3892.73 34
3892.87 31
3893.02 32
3893.16 35
3893.30 41
3893.45 48
3893.59 55
3893.73 61
3893.88 64
3894.02 64
3894.16 62
3894.30 56
3894.45 49
3894.59 42
3894.73 35
3894.88 29
3895.02 25
3895.16 23
3895.31 23
3895.45 26
3895.59 31
3895.74 38
3895.88 45
3896.02 52
3896.17 56
3896.31 58
3896.45 57
3896.60 54
3896.74 48
3896.88 42
3897.03 35
3897.17 30
3897.31 25
3897.46 22
3897.60 20
3897.74 19
3897.89 18
3898.03 18
3898.17 19
3898.32 19
3898.46 20
3898.60 21
3898.75 22
3898.89 22
3899.03 23
3899.18 25
3899.32 30
3899.46 38
3899.61 49
3899.75 62
3899.89 76
3900.04 89
3900.18 99
3900.32 105
3900.47 106
3900.61 103
3900.75 96
3900.90 89
3901.04 81
3901.18 74
3901.33 69
3901.47 64
3901.61 60
3901.76 58
3901.90 56
3902.04 56
3902.19 57
3902.33 59
3902.47 63
3902.62 67
3902.76 72
3902.90 77
3903.05 83
3903.19 87
3903.33 91
3903.48 92
3903.62 92
3903.76 88
3903.91 82
3904.05 74
3904.19 65
3904.34 56
3904.48 48
3904.62 40
3904.77 33
3904.91 26
3905.06 19
3905.20 12
3905.34 6
3905.49 0
3905.63 0
3905.77 0
3905.92 0
3906.06 0
3906.20 0
3906.35 0
3906.49 0
3906.63 0
3906.78 1
3906.92 1
3907.06 3
3907.21 6
3907.35 11
3907.49 17
3907.64 24
3907.78 32
3907.92 39
3908.07 46
3908.21 52
3908.35 58
3908.50 63
3908.64 66
3908.79 69
3908.93 71
3909.07 74
3909.22 78
3909.36 83
3909.50 91
3909.65 98
3909.79 105
3909.93 108
3910.08 106
3910.22 98
3910.36 83
3910.51 65
3910.65 46
3910.79 30
3910.94 19
3911.08 14
3911.23 17
3911.37 26
3911.51 39
3911.66 54
3911.80 68
3911.94 79
3912.09 87
3912.23 91
3912.37 91
3912.52 87
3912.66 80
3912.80 71
3912.95 61
3913.09 50
3913.24 41
3913.38 33
3913.52 27
3913.67 22
3913.81 19
3913.95 16
3914.10 13
3914.24 10
3914.38 7
3914.53 6
3914.67 6
3914.81 7
3914.96 9
3915.10 12
3915.25 16
3915.39 20
3915.53 25
3915.68 30
3915.82 35
3915.96 41
3916.11 48
3916.25 54
3916.39 61
3916.54 66
3916.68 71
3916.83 73
3916.97 72
3917.11 70
3917.26 65
3917.40 59
3917.54 54
3917.69 49
3917.83 45
3917.98 42
3918.12 40
3918.26 37
3918.41 34
3918.55 29
3918.69 23
3918.84 16
3918.98 8
3919.12 1
3919.27 0
3919.41 0
3919.56 0
3919.70 0
3919.84 0
3919.99 0
3920.13 0
3920.27 0
3920.42 0
3920.56 9
3920.71 20
3920.85 33
3920.99 44
3921.14 54
3921.28 59
3921.42 60
3921.57 58
3921.71 55
3921.86 52
3922.00 53
3922.14 56
3922.29 62
3922.43 67
3922.57 71
3922.72 70
3922.86 63
3923.01 52
3923.15 38
3923.29 24
3923.44 12
3923.58 3
3923.72 0
3923.87 1
3924.01 6
3924.16 13
3924.30 20
3924.44 27
3924.59 32
3924.73 35
3924.87 37
3925.02 38
3925.16 39
3925.31 38
3925.45 38
3925.59 36
3925.74 33
3925.88 29
3926.02 25
3926.17 20
3926.31 16
3926.46 12
3926.60 10
3926.74 8
3926.89 7
3927.03 8
3927.18 10
3927.32 14
3927.46 20
3927.61 30
3927.75 42
3927.89 55
3928.04 69
3928.18 81
3928.33 91
3928.47 99
3928.61 104
3928.76 108
3928.90 110
3929.05 111
3929.19 111
3929.33 108
3929.48 104
3929.62 97
3929.77 90
3929.91 83
3930.05 78
3930.20 74
3930.34 71
3930.48 69
3930.63 66
3930.77 61
3930.92 53
3931.06 43
3931.20 30
3931.35 17
3931.49 5
3931.64 0
3931.78 0
3931.92 0
3932.07 0
3932.21 0
3932.36 0
3932.50 0
3932.64 0
3932.79 2
3932.93 5
3933.08 8
3933.22 11
3933.36 14
3933.51 16
3933.65 20
3933.80 24
3933.94 30
3934.08 36
3934.23 43
3934.37 50
3934.51 55
3934.66 57
3934.80 57
3934.95 53
3935.09 46
3935.23 37
3935.38 28
3935.52 19
3935.67 10
3935.81 4
3935.95 0
3936.10 0
3936.24 0
3936.39 0
3936.53 3
3936.67 8
3936.82 14
3936.96 20
3937.11 27
3937.25 36
3937.39 46
3937.54 57
3937.68 68
3937.83 78
3937.97 86
3938.12 90
3938.26 90
3938.40 86
3938.55 78
3938.69 68
3938.84 60
3938.98 53
3939.12 51
3939.27 52
3939.41 58
3939.56 66
3939.70 76
3939.84 84
3939.99 92
3940.13 98
3940.28 101
3940.42 103
3940.56 104
3940.71 105
3940.85 105
3941.00 106
3941.14 106
3941.28 107
3941.43 107
3941.57 107
3941.72 107
3941.86 106
3942.01 104
3942.15 103
3942.29 102
3942.44 102
3942.58 103
3942.73 106
3942.87 112
3943.01 120
3943.16 129
3943.30 138
3943.45 146
3943.59 153
3943.73 157
3943.88 160
3944.02 162
3944.17 165
3944.31 170
3944.46 178
3944.60 188
3944.74 198
3944.89 208
3945.03 214
3945.18 217
3945.32 215
3945.46 208
3945.61 199
3945.75 189
3945.90 179
3946.04 169
3946.19 161
3946.33 155
3946.47 150
3946.62 146
3946.76 146
3946.91 148
3947.05 152
3947.20 158
3947.34 165
3947.48 173
3947.63 181
3947.77 188
3947.92 194
3948.06 201
3948.20 205
3948.35 208
3948.49 207
3948.64 202
3948.78 193
3948.93 181
3949.07 168
3949.21 156
3949.36 146
3949.50 139
3949.65 136
3949.79 134
3949.94 133
3950.08 132
3950.22 129
3950.37 125
3950.51 119
3950.66 113
3950.80 106
3950.95 100
3951.09 93
3951.23 87
3951.38 81
3951.52 75
3951.67 70
3951.81 67
3951.96 65
3952.10 64
3952.24 64
3952.39 64
3952.53 64
3952.68 62
3952.82 59
3952.97 55
3953.11 48
3953.25 41
3953.40 34
3953.54 26
3953.69 18
3953.83 12
3953.98 7
3954.12 3
3954.26 0
3954.41 0
3954.55 0
3954.70 0
3954.84 0
3954.99 0
3955.13 0
3955.27 0
3955.42 0
3955.56 2
3955.71 6
3955.85 10
3956.00 12
3956.14 13
3956.29 12
3956.43 10
3956.57 7
3956.72 4
3956.86 1
3957.01 0
3957.15 0
3957.30 0
3957.44 0
3957.58 1
3957.73 7
3957.87 15
3958.02 23
3958.16 31
3958.31 39
3958.45 45
3958.60 49
3958.74 51
3958.88 51
3959.03 49
3959.17 47
3959.32 44
3959.46 41
3959.61 37
3959.75 32
3959.90 27
3960.04 21
3960.18 15
3960.33 9
3960.47 6
3960.62 4
3960.76 6
3960.91 11
3961.05 19
3961.20 29
3961.34 39
3961.48 48
3961.63 55
3961.77 60
3961.92 63
3962.06 63
3962.21 63
3962.35 62
3962.50 60
3962.64 57
3962.78 54
3962.93 51
3963.07 47
3963.22 44
3963.36 43
3963.51 44
3963.65 47
3963.80 51
3963.94 57
3964.09 61
3964.23 65
3964.37 66
3964.52 66
3964.66 66
3964.81 67
3964.95 71
3965.10 78
3965.24 87
3965.39 97
3965.53 106
3965.68 111
3965.82 113
3965.96 111
3966.11 106
3966.25 99
3966.40 92
3966.54 85
3966.69 80
3966.83 77
3966.98 75
3967.12 73
3967.27 71
3967.41 68
3967.55 63
3967.70 55
3967.84 46
3967.99 35
3968.13 25
3968.28 16
3968.42 10
3968.57 7
3968.71 6
3968.86 6
3969.00 6
3969.15 5
3969.29 4
3969.43 2
3969.58 2
3969.72 4
3969.87 9
3970.01 16
3970.16 26
3970.30 36
3970.45 47
3970.59 58
3970.74 66
3970.88 72
3971.03 76
3971.17 77
3971.31 75
3971.46 71
3971.60 65
3971.75 57
3971.89 48
3972.04 40
3972.18 33
3972.33 27
3972.47 24
3972.62 25
3972.76 27
3972.91 32
3973.05 38
3973.20 44
3973.34 49
3973.48 51
3973.63 52
3973.77 50
3973.92 47
3974.06 43
3974.21 40
3974.35 37
3974.50 35
3974.64 34
3974.79 33
3974.93 33
3975.08 34
3975.22 34
3975.37 35
3975.51 37
3975.66 40
3975.80 44
3975.94 48
3976.09 54
3976.23 60
3976.38 66
3976.52 71
3976.67 76
3976.81 79
3976.96 81
3977.10 82
3977.25 83
3977.39 82
3977.54 81
3977.68 79
3977.83 78
3977.97 76
3978.12 77
3978.26 79
3978.41 83
3978.55 89
3978.69 96
3978.84 103
3978.98 108
3979.13 109
3979.27 106
3979.42 100
3979.56 92
3979.71 81
3979.85 69
3980.00 57
3980.14 47
3980.29 37
3980.43 30
3980.58 26
3980.72 25
3980.87 26
3981.01 31
3981.16 37
3981.30 44
3981.45 51
3981.59 57
3981.74 60
3981.88 61
3982.03 59
3982.17 55
3982.32 48
3982.46 41
3982.60 32
3982.75 25
3982.89 20
3983.04 17
3983.18 17
3983.33 20
3983.47 25
3983.62 32
3983.76 38
3983.91 44
3984.05 49
3984.20 54
3984.34 58
3984.49 62
3984.63 66
3984.78 70
3984.92 75
3985.07 79
3985.21 83
3985.36 86
3985.50 87
3985.65 87
3985.79 85
3985.94 82
3986.08 77
3986.23 72
3986.37 69
3986.52 67
3986.66 69
3986.81 73
3986.95 77
3987.10 82
3987.24 83
3987.39 80
3987.53 74
3987.68 65
3987.82 55
3987.97 46
3988.11 40
3988.26 37
3988.40 37
3988.55 38
3988.69 41
3988.84 44
3988.98 46
3989.13 48
3989.27 49
3989.42 50
3989.56 51
3989.71 51
3989.85 50
3990.00 48
3990.14 46
3990.29 43
3990.43 40
3990.58 38
3990.72 36
3990.87 34
3991.01 32
3991.16 28
3991.30 22
3991.45 14
3991.59 6
3991.74 0
3991.88 0
3992.03 0
3992.17 0
3992.32 0
3992.46 0
3992.61 0
3992.75 0
3992.90 0
3993.04 5
3993.19 14
3993.33 24
3993.48 37
3993.62 49
3993.77 59
3993.91 68
3994.06 73
3994.20 76
3994.35 77
3994.49 77
3994.64 77
3994.78 78
3994.93 78
3995.07 78
3995.22 76
3995.36 73
3995.51 66
3995.65 58
3995.80 48
3995.94 39
3996.09 30
3996.23 24
3996.38 21
3996.52 21
3996.67 24
3996.81 30
3996.96 36
3997.10 42
3997.25 47
3997.39 49
3997.54 50
3997.68 48
3997.83 46
3997.97 45
3998.12 45
3998.26 46
3998.41 50
3998.55 55
3998.70 60
3998.85 65
3998.99 69
3999.14 71
3999.28 72
3999.43 72
3999.57 71
3999.72 72
3999.86 75
4000.01 79
4000.15 86
4000.30 93
4000.44 101
4000.59 110
4000.73 117
4000.88 123
4001.02 127
4001.17 130
4001.31 131
4001.46 130
4001.60 127
4001.75 121
4001.89 114
4002.04 104
4002.18 93
4002.33 81
4002.47 69
4002.62 58
4002.76 49
4002.91 41
4003.06 37
4003.20 37
4003.35 42
4003.49 50
4003.64 60
4003.78 72
4003.93 85
4004.07 95
4004.22 102
4004.36 106
4004.51 106
4004.65 104
4004.80 101
4004.94 96
4005.09 91
4005.23 85
4005.38 78
4005.52 72
4005.67 67
4005.82 63
4005.96 63
4006.11 65
4006.25 69
4006.40 75
4006.54 82
4006.69 88
4006.83 93
4006.98 96
4007.12 95
4007.27 92
4007.41 86
4007.56 79
4007.70 69
4007.85 60
4007.99 52
4008.14 46
4008.29 43
4008.43 42
4008.58 43
4008.72 44
4008.87 46
4009.01 46
4009.16 45
4009.30 43
4009.45 41
4009.59 39
4009.74 38
4009.88 37
4010.03 37
4010.17 37
4010.32 37
4010.47 38
4010.61 40
4010.76 41
4010.90 44
4011.05 47
4011.19 50
4011.34 55
4011.48 62
4011.63 71
4011.77 83
4011.92 97
4012.06 113
4012.21 129
4012.36 143
4012.50 155
4012.65 164
4012.79 169
4012.94 171
4013.08 170
4013.23 167
4013.37 164
4013.52 162
4013.66 161
4013.81 162
4013.95 164
4014.10 168
4014.25 172
4014.39 176
4014.54 178
4014.68 179
4014.83 178
4014.97 175
4015.12 172
4015.26 168
4015.41 164
4015.55 160
4015.70 157
4015.85 153
4015.99 150
4016.14 146
4016.28 142
4016.43 139
4016.57 136
4016.72 133
4016.86 130
4017.01 126
4017.15 122
4017.30 117
4017.45 112
4017.59 107
4017.74 103
4017.88 100
4018.03 99
4018.17 98
4018.32 99
4018.46 99
4018.61 99
4018.76 99
4018.90 98
4019.05 97
4019.19 97
4019.34 99
4019.48 101
4019.63 105
4019.77 109
4019.92 112
4020.06 112
4020.21 110
4020.36 106
4020.50 102
4020.65 98
4020.79 98
4020.94 101
4021.08 108
4021.23 117
4021.37 127
4021.52 136
4021.67 143
4021.81 146
4021.96 146
4022.10 142
4022.25 135
4022.39 125
4022.54 113
4022.68 98
4022.83 82
4022.98 68
4023.12 55
4023.27 47
4023.41 44
4023.56 44
4023.70 49
4023.85 55
4024.00 61
4024.14 66
4024.29 69
4024.43 70
4024.58 69
4024.72 66
4024.87 62
4025.01 58
4025.16 55
4025.31 53
4025.45 52
4025.60 52
4025.74 53
4025.89 54
4026.03 55
4026.18 57
4026.33 59
4026.47 63
4026.62 67
4026.76 72
4026.91 75
4027.05 76
4027.20 74
4027.34 70
4027.49 63
4027.64 57
4027.78 53
4027.93 54
4028.07 61
4028.22 73
4028.36 89
4028.51 106
4028.66 122
4028.80 133
4028.95 138
4029.09 136
4029.24 128
4029.38 115
4029.53 101
4029.68 88
4029.82 77
4029.97 70
4030.11 65
4030.26 63
4030.40 62
4030.55 61
4030.70 62
4030.84 65
4030.99 70
4031.13 77
4031.28 86
4031.42 94
4031.57 99
4031.72 101
4031.86 99
4032.01 95
4032.15 89
4032.30 85
4032.44 83
4032.59 85
4032.74 90
4032.88 97
4033.03 105
4033.17 113
4033.32 119
4033.46 123
4033.61 124
4033.76 122
4033.90 117
4034.05 110
4034.19 101
4034.34 92
4034.49 83
4034.63 75
4034.78 68
4034.92 64
4035.07 61
4035.21 59
4035.36 58
4035.51 58
4035.65 60
4035.80 63
4035.94 67
4036.09 72
4036.24 78
4036.38 84
4036.53 89
4036.67 92
4036.82 92
4036.96 91
4037.11 89
4037.26 85
4037.40 82
4037.55 78
4037.69 74
4037.84 71
4037.99 68
4038.13 65
4038.28 62
4038.42 59
4038.57 57
4038.71 55
4038.86 51
4039.01 47
4039.15 41
4039.30 33
4039.44 25
4039.59 17
4039.74 12
4039.88 10
4040.03 13
4040.17 19
4040.32 29
4040.47 39
4040.61 49
4040.76 57
4040.90 63
4041.05 65
4041.19 64
4041.34 61
4041.49 55
4041.63 47
4041.78 39
4041.92 31
4042.07 24
4042.22 21
4042.36 19
4042.51 21
4042.65 23
4042.80 27
4042.95 30
4043.09 32
4043.24 33
4043.38 35
4043.53 37
4043.68 39
4043.82 43
4043.97 46
4044.11 50
4044.26 52
4044.41 54
4044.55 54
4044.70 52
4044.84 49
4044.99 46
4045.14 42
4045.28 39
4045.43 38
4045.57 38
4045.72 40
4045.87 43
4046.01 46
4046.16 48
4046.30 48
4046.45 46
4046.60 41
4046.74 35
4046.89 28
4047.03 20
4047.18 12
4047.33 5
4047.47 0
4047.62 0
4047.76 0
4047.91 0
4048.06 0
4048.20 0
4048.35 0
4048.49 0
4048.64 2
4048.79 9
4048.93 16
4049.08 21
4049.22 23
4049.37 23
4049.52 20
4049.66 17
4049.81 14
4049.95 12
4050.10 12
4050.25 14
4050.39 18
4050.54 23
4050.68 29
4050.83 35
4050.98 41
4051.12 47
4051.27 52
4051.42 55
4051.56 56
4051.71 54
4051.85 50
4052.00 45
4052.15 41
4052.29 37
4052.44 36
4052.58 38
4052.73 42
4052.88 46
4053.02 49
4053.17 49
4053.31 46
4053.46 40
4053.61 34
4053.75 27
4053.90 23
4054.05 21
4054.19 23
4054.34 26
4054.48 31
4054.63 35
4054.78 38
4054.92 39
4055.07 38
4055.21 34
4055.36 28
4055.51 20
4055.65 12
4055.80 3
4055.95 0
4056.09 0
4056.24 0
4056.38 0
4056.53 4
4056.68 13
4056.82 23
4056.97 33
4057.11 42
4057.26 50
4057.41 57
4057.55 65
4057.70 73
4057.85 82
4057.99 93
4058.14 103
4058.28 114
4058.43 122
4058.58 128
4058.72 132
4058.87 134
4059.02 134
4059.16 133
4059.31 130
4059.45 126
4059.60 121
4059.75 115
4059.89 108
4060.04 101
4060.19 94
4060.33 89
4060.48 85
4060.62 83
4060.77 83
4060.92 85
4061.06 90
4061.21 96
4061.36 104
4061.50 114
4061.65 126
4061.79 141
4061.94 157
4062.09 174
4062.23 190
4062.38 204
4062.53 215
4062.67 223
4062.82 228
4062.97 232
4063.11 234
4063.26 236
4063.40 238
4063.55 241
4063.70 245
4063.84 249
4063.99 252
4064.14 255
4064.28 256
4064.43 257
4064.57 257
4064.72 256
4064.87 255
4065.01 253
4065.16 253
4065.31 252
4065.45 252
4065.60 250
4065.75 248
4065.89 244
4066.04 237
4066.18 229
4066.33 219
4066.48 207
4066.62 196
4066.77 185
4066.92 176
4067.06 167
4067.21 161
4067.36 155
4067.50 151
4067.65 147
4067.79 144
4067.94 141
4068.09 139
4068.23 138
4068.38 139
4068.53 141
4068.67 144
4068.82 147
4068.97 149
4069.11 148
4069.26 146
4069.41 140
4069.55 132
4069.70 123
4069.84 114
4069.99 104
4070.14 95
4070.28 87
4070.43 80
4070.58 72
4070.72 65
4070.87 58
4071.02 51
4071.16 46
4071.31 44
4071.46 43
4071.60 45
4071.75 48
4071.89 51
4072.04 54
4072.19 54
4072.33 53
4072.48 52
4072.63 50
4072.77 49
4072.92 49
4073.07 52
4073.21 56
4073.36 62
4073.51 70
4073.65 77
4073.80 84
4073.95 90
4074.09 95
4074.24 97
4074.39 98
4074.53 96
4074.68 93
4074.82 88
4074.97 82
4075.12 76
4075.26 69
4075.41 63
4075.56 57
4075.70 53
4075.85 49
4076.00 45
4076.14 43
4076.29 40
4076.44 37
4076.58 34
4076.73 31
4076.88 28
4077.02 25
4077.17 24
4077.32 22
4077.46 21
4077.61 20
4077.76 18
4077.90 15
4078.05 11
4078.20 7
4078.34 1
4078.49 0
4078.64 0
4078.78 0
4078.93 0
4079.07 0
4079.22 0
4079.37 0
4079.51 0
4079.66 6
4079.81 17
4079.95 28
4080.10 38
4080.25 48
4080.39 55
4080.54 60
4080.69 62
4080.83 61
4080.98 60
4081.13 57
4081.27 54
4081.42 52
4081.57 50
4081.71 50
4081.86 50
4082.01 52
4082.15 54
4082.30 58
4082.45 63
4082.59 68
4082.74 74
4082.89 80
4083.03 84
4083.18 88
4083.33 89
4083.47 90
4083.62 89
4083.77 88
4083.91 86
4084.06 85
4084.21 84
4084.35 83
4084.50 83
4084.65 83
4084.79 84
4084.94 85
4085.09 87
4085.23 90
4085.38 93
4085.53 97
4085.67 99
4085.82 101
4085.97 102
4086.11 101
4086.26 99
4086.41 95
4086.55 89
4086.70 81
4086.85 71
4086.99 60
4087.14 49
4087.29 39
4087.44 30
4087.58 25
4087.73 23
4087.88 24
4088.02 26
4088.17 30
4088.32 34
4088.46 37
4088.61 39
4088.76 41
4088.90 44
4089.05 49
4089.20 54
4089.34 61
4089.49 68
4089.64 74
4089.78 79
4089.93 81
4090.08 81
4090.22 79
4090.37 77
4090.52 76
4090.66 76
4090.81 78
4090.96 81
4091.10 85
4091.25 90
4091.40 94
4091.55 99
4091.69 103
4091.84 107
4091.99 113
4092.13 120
4092.28 127
4092.43 135
4092.57 142
4092.72 148
4092.87 150
4093.01 150
4093.16 148
4093.31 145
4093.45 143
4093.60 143
4093.75 145
4093.89 149
4094.04 155
4094.19 161
4094.34 165
4094.48 169
4094.63 170
4094.78 172
4094.92 174
4095.07 177
4095.22 181
4095.36 187
4095.51 192
4095.66 195
4095.80 198
4095.95 199
4096.10 200
4096.24 201
4096.39 204
4096.54 207
4096.69 211
4096.83 213
4096.98 213
4097.13 210
4097.27 204
4097.42 196
4097.57 186
4097.71 175
4097.86 166
4098.01 157
4098.15 149
4098.30 141
4098.45 135
4098.60 129
4098.74 124
4098.89 119
4099.04 113
4099.18 107
4099.33 100
4099.48 93
4099.62 85
4099.77 79
4099.92 74
4100.07 72
4100.21 71
4100.36 72
4100.51 72
4100.65 71
4100.80 70
4100.95 67
4101.09 65
4101.24 63
4101.39 62
4101.53 62
4101.68 63
4101.83 63
4101.98 63
4102.12 61
4102.27 58
4102.42 54
4102.56 51
4102.71 48
4102.86 47
4103.01 48
4103.15 50
4103.30 53
4103.45 57
4103.59 63
4103.74 70
4103.89 78
4104.03 87
4104.18 97
4104.33 106
4104.48 114
4104.62 120
4104.77 121
4104.92 119
4105.06 113
4105.21 104
4105.36 93
4105.50 81
4105.65 70
4105.80 60
4105.95 52
4106.09 46
4106.24 41
4106.39 38
4106.53 36
4106.68 36
4106.83 37
4106.98 41
4107.12 46
4107.27 54
4107.42 64
4107.56 75
4107.71 85
4107.86 93
4108.01 98
4108.15 99
4108.30 96
4108.45 89
4108.59 80
4108.74 70
4108.89 60
4109.04 52
4109.18 45
4109.33 40
4109.48 36
4109.62 33
4109.77 30
4109.92 28
4110.07 26
4110.21 24
4110.36 22
4110.51 21
4110.65 20
4110.80 20
4110.95 21
4111.10 22
4111.24 24
4111.39 26
4111.54 29
4111.68 30
4111.83 32
4111.98 34
4112.13 35
4112.27 38
4112.42 42
4112.57 47
4112.71 54
4112.86 61
4113.01 68
4113.16 75
4113.30 81
4113.45 87
4113.60 91
4113.75 95
4113.89 97
4114.04 99
4114.19 100
4114.33 101
4114.48 103
4114.63 105
4114.78 109
4114.92 115
4115.07 123
4115.22 131
4115.36 140
4115.51 148
4115.66 155
4115.81 160
4115.95 161
4116.10 157
4116.25 147
4116.40 132
4116.54 114
4116.69 94
4116.84 75
4116.98 59
4117.13 46
4117.28 38
4117.43 33
4117.57 29
4117.72 25
4117.87 19
4118.02 12
4118.16 3
4118.31 0
4118.46 0
4118.60 0
4118.75 0
4118.90 0
4119.05 1
4119.19 17
4119.34 35
4119.49 53
4119.64 68
4119.78 79
4119.93 84
4120.08 83
4120.23 76
4120.37 66
4120.52 54
4120.67 41
4120.81 30
4120.96 21
4121.11 15
4121.26 13
4121.40 13
4121.55 15
4121.70 19
4121.85 24
4121.99 28
4122.14 31
4122.29 31
4122.44 29
4122.58 25
4122.73 19
4122.88 12
4123.03 6
4123.17 3
4123.32 1
4123.47 2
4123.61 4
4123.76 5
4123.91 5
4124.06 2
4124.20 0
4124.35 0
4124.50 0
4124.65 0
4124.79 0
4124.94 1
4125.09 13
4125.24 27
4125.38 42
4125.53 56
4125.68 67
4125.83 74
4125.97 78
4126.12 78
4126.27 75
4126.42 70
4126.56 63
4126.71 56
4126.86 50
4127.01 48
4127.15 49
4127.30 54
4127.45 62
4127.60 74
4127.74 86
4127.89 98
4128.04 108
4128.19 115
4128.33 119
4128.48 118
4128.63 115
4128.78 109
4128.92 104
4129.07 101
4129.22 101
4129.37 105
4129.51 111
4129.66 120
4129.81 129
4129.96 138
4130.10 145
4130.25 151
4130.40 154
4130.55 155
4130.69 155
4130.84 153
4130.99 150
4131.14 147
4131.28 143
4131.43 139
4131.58 135
4131.73 132
4131.87 131
4132.02 131
4132.17 132
4132.32 135
4132.46 138
4132.61 142
4132.76 145
4132.91 148
4133.05 149
4133.20 149
4133.35 148
4133.50 146
4133.64 143
4133.79 140
4133.94 137
4134.09 135
4134.23 134
4134.38 134
4134.53 136
4134.68 139
4134.82 143
4134.97 146
4135.12 148
4135.27 148
4135.41 144
4135.56 138
4135.71 129
4135.86 117
4136.01 105
4136.15 92
4136.30 79
4136.45 67
4136.60 57
4136.74 49
4136.89 43
4137.04 39
4137.19 39
4137.33 43
4137.48 50
4137.63 61
4137.78 72
4137.92 83
4138.07 92
4138.22 96
4138.37 96
4138.51 92
4138.66 86
4138.81 79
4138.96 72
4139.11 68
4139.25 66
4139.40 66
4139.55 67
4139.70 69
4139.84 72
4139.99 74
4140.14 77
4140.29 78
4140.43 77
4140.58 74
4140.73 67
4140.88 57
4141.03 45
4141.17 33
4141.32 22
4141.47 15
4141.62 10
4141.76 8
4141.91 9
4142.06 11
4142.21 14
4142.35 17
4142.50 22
4142.65 28
4142.80 36
4142.95 44
4143.09 53
4143.24 62
4143.39 69
4143.54 74
4143.68 78
4143.83 81
4143.98 83
4144.13 83
4144.28 83
4144.42 82
4144.57 82
4144.72 82
4144.87 83
4145.01 84
4145.16 87
4145.31 90
4145.46 93
4145.61 93
4145.75 90
4145.90 82
4146.05 71
4146.20 57
4146.34 41
4146.49 27
4146.64 15
4146.79 5
4146.94 0
4147.08 0
4147.23 0
4147.38 0
4147.53 0
4147.67 0
4147.82 0
4147.97 0
4148.12 0
4148.27 5
4148.41 18
4148.56 32
4148.71 44
4148.86 53
4149.01 59
4149.15 64
4149.30 67
4149.45 71
4149.60 76
4149.74 83
4149.89 89
4150.04 94
4150.19 97
4150.34 97
4150.48 94
4150.63 89
4150.78 84
4150.93 78
4151.08 74
4151.22 70
4151.37 66
4151.52 61
4151.67 56
4151.82 50
4151.96 43
4152.11 38
4152.26 35
4152.41 34
4152.55 37
4152.70 44
4152.85 54
4153.00 67
4153.15 82
4153.29 97
4153.44 112
4153.59 124
4153.74 132
4153.89 136
4154.03 135
4154.18 130
4154.33 122
4154.48 113
4154.63 107
4154.77 103
4154.92 103
4155.07 107
4155.22 112
4155.37 118
4155.51 122
4155.66 124
4155.81 123
4155.96 120
4156.11 115
4156.25 110
4156.40 105
4156.55 100
4156.70 97
4156.85 94
4156.99 91
4157.14 88
4157.29 85
4157.44 83
4157.59 80
4157.73 80
4157.88 81
4158.03 85
4158.18 91
4158.33 100
4158.47 109
4158.62 118
4158.77 127
4158.92 134
4159.07 138
4159.21 139
4159.36 138
4159.51 134
4159.66 128
4159.81 122
4159.95 115
4160.10 108
4160.25 104
4160.40 100
4160.55 97
4160.69 94
4160.84 90
4160.99 86
4161.14 82
4161.29 77
4161.43 72
4161.58 69
4161.73 67
4161.88 68
4162.03 70
4162.17 72
4162.32 75
4162.47 77
4162.62 77
4162.77 74
4162.91 68
4163.06 60
4163.21 50
4163.36 38
4163.51 26
4163.66 16
4163.80 8
4163.95 2
4164.10 0
4164.25 0
4164.40 0
4164.54 0
4164.69 0
4164.84 0
4164.99 0
4165.14 0
4165.28 0
4165.43 0
4165.58 4
4165.73 10
4165.88 16
4166.03 22
4166.17 26
4166.32 30
4166.47 32
4166.62 33
4166.77 33
4166.91 34
4167.06 36
4167.21 40
4167.36 44
4167.51 49
4167.66 54
4167.80 58
4167.95 61
4168.10 61
4168.25 60
4168.40 58
4168.54 56
4168.69 54
4168.84 52
4168.99 50
4169.14 49
4169.29 48
4169.43 48
4169.58 49
4169.73 50
4169.88 54
4170.03 58
4170.17 63
4170.32 69
4170.47 74
4170.62 78
4170.77 81
4170.92 82
4171.06 82
4171.21 82
4171.36 80
4171.51 79
4171.66 77
4171.81 76
4171.95 75
4172.10 75
4172.25 76
4172.40 77
4172.55 79
4172.69 82
4172.84 85
4172.99 87
4173.14 89
4173.29 91
4173.44 92
4173.58 93
4173.73 94
4173.88 95
4174.03 96
4174.18 98
4174.33 100
4174.47 103
4174.62 107
4174.77 113
4174.92 120
4175.07 127
4175.22 134
4175.36 141
4175.51 145
4175.66 147
4175.81 148
4175.96 147
4176.11 144
4176.25 141
4176.40 137
4176.55 134
4176.70 133
4176.85 134
4177.00 137
4177.14 142
4177.29 149
4177.44 157
4177.59 166
4177.74 174
4177.89 182
4178.03 190
4178.18 197
4178.33 202
4178.48 207
4178.63 210
4178.78 212
4178.92 213
4179.07 215
4179.22 218
4179.37 225
4179.52 234
4179.67 245
4179.81 257
4179.96 268
4180.11 276
4180.26 281
4180.41 283
4180.56 281
4180.71 278
4180.85 276
4181.00 275
4181.15 277
4181.30 282
4181.45 290
4181.60 300
4181.74 311
4181.89 323
4182.04 333
4182.19 343
4182.34 351
4182.49 358
4182.63 362
4182.78 365
4182.93 364
4183.08 361
4183.23 354
4183.38 343
4183.53 328
4183.67 311
4183.82 291
4183.97 271
4184.12 253
4184.27 238
4184.42 228
4184.56 225
4184.71 227
4184.86 234
4185.01 245
4185.16 259
4185.31 272
4185.46 284
4185.60 292
4185.75 296
4185.90 295
4186.05 291
4186.20 282
4186.35 272
4186.50 262
4186.64 252
4186.79 243
4186.94 236
4187.09 229
4187.24 224
4187.39 218
4187.53 212
4187.68 205
4187.83 197
4187.98 187
4188.13 176
4188.28 162
4188.43 148
4188.57 136
4188.72 127
4188.87 123
4189.02 123
4189.17 128
4189.32 134
4189.47 139
4189.61 142
4189.76 140
4189.91 135
4190.06 127
4190.21 118
4190.36 108
4190.51 98
4190.65 89
4190.80 81
4190.95 73
4191.10 67
4191.25 64
4191.40 62
4191.55 63
4191.69 66
4191.84 69
4191.99 72
4192.14 74
4192.29 74
4192.44 73
4192.59 72
4192.74 69
4192.88 66
4193.03 63
4193.18 58
4193.33 51
4193.48 45
4193.63 38
4193.78 34
4193.92 32
4194.07 33
4194.22 37
4194.37 44
4194.52 51
4194.67 58
4194.82 63
4194.96 67
4195.11 68
4195.26 68
4195.41 68
4195.56 69
4195.71 71
4195.86 74
4196.01 77
4196.15 82
4196.30 86
4196.45 89
4196.60 92
4196.75 96
4196.90 100
4197.05 105
4197.20 110
4197.34 117
4197.49 123
4197.64 128
4197.79 132
4197.94 133
4198.09 131
4198.24 126
4198.38 119
4198.53 108
4198.68 96
4198.83 81
4198.98 64
4199.13 47
4199.28 29
4199.43 13
4199.57 0
4199.72 0
4199.87 0
4200.02 0
4200.17 0
4200.32 0
4200.47 0
4200.62 0
4200.76 3
4200.91 10
4201.06 15
4201.21 20
4201.36 24
4201.51 27
4201.66 28
4201.81 29
4201.96 30
4202.10 31
4202.25 32
4202.40 34
4202.55 38
4202.70 43
4202.85 48
4203.00 54
4203.15 60
4203.29 64
4203.44 69
4203.59 74
4203.74 80
4203.89 87
4204.04 95
4204.19 102
4204.34 108
4204.48 110
4204.63 108
4204.78 103
4204.93 93
4205.08 82
4205.23 70
4205.38 58
4205.53 48
4205.68 40
4205.82 36
4205.97 35
4206.12 36
4206.27 39
4206.42 41
4206.57 41
4206.72 37
4206.87 30
4207.02 21
4207.16 11
4207.31 3
4207.46 1
4207.61 5
4207.76 15
4207.91 33
4208.06 54
4208.21 78
4208.36 103
4208.50 126
4208.65 147
4208.80 166
4208.95 185
4209.10 204
4209.25 228
4209.40 256
4209.55 292
4209.70 334
4209.84 383
4209.99 436
4210.14 492
4210.29 548
4210.44 601
4210.59 651
4210.74 699
4210.89 744
4211.04 789
4211.18 834
4211.33 879
4211.48 925
4211.63 972
4211.78 1018
4211.93 1066
4212.08 1114
4212.23 1164
4212.38 1215
4212.53 1268
4212.67 1320
4212.82 1370
4212.97 1418
4213.12 1462
4213.27 1502
4213.42 1539
4213.57 1572
4213.72 1601
4213.87 1626
4214.02 1645
4214.16 1659
4214.31 1667
4214.46 1672
4214.61 1672
4214.76 1669
4214.91 1661
4215.06 1646
4215.21 1622
4215.36 1589
4215.51 1545
4215.65 1493
4215.80 1434
4215.95 1373
4216.10 1313
4216.25 1256
4216.40 1204
4216.55 1155
4216.70 1110
4216.85 1067
4217.00 1025
4217.15 983
4217.29 941
4217.44 899
4217.59 859
4217.74 822
4217.89 790
4218.04 760
4218.19 735
4218.34 713
4218.49 694
4218.64 677
4218.78 663
4218.93 651
4219.08 640
4219.23 629
4219.38 617
4219.53 600
4219.68 579
4219.83 553
4219.98 523
4220.13 490
4220.28 457
4220.43 425
4220.57 397
4220.72 374
4220.87 357
4221.02 345
4221.17 338
4221.32 334
4221.47 331
4221.62 327
4221.77 321
4221.92 311
4222.07 298
4222.21 283
4222.36 267
4222.51 252
4222.66 240
4222.81 233
4222.96 230
4223.11 233
4223.26 240
4223.41 249
4223.56 259
4223.71 268
4223.86 275
4224.00 280
4224.15 283
4224.30 286
4224.45 288
4224.60 291
4224.75 293
4224.90 293
4225.05 290
4225.20 284
4225.35 273
4225.50 259
4225.65 243
4225.79 227
4225.94 213
4226.09 202
4226.24 193
4226.39 188
4226.54 186
4226.69 186
4226.84 186
4226.99 188
4227.14 190
4227.29 192
4227.44 194
4227.59 195
4227.73 195
4227.88 191
4228.03 185
4228.18 174
4228.33 160
4228.48 143
4228.63 125
4228.78 109
4228.93 97
4229.08 91
4229.23 93
4229.38 100
4229.53 112
4229.68 124
4229.82 134
4229.97 139
4230.12 140
4230.27 136
4230.42 129
4230.57 121
4230.72 113
4230.87 107
4231.02 102
4231.17 98
4231.32 95
4231.47 91
4231.62 88
4231.77 84
4231.91 81
4232.06 76
4232.21 70
4232.36 62
4232.51 53
4232.66 45
4232.81 36
4232.96 30
4233.11 24
4233.26 20
4233.41 17
4233.56 13
4233.71 9
4233.86 2
4234.01 0
4234.15 0
4234.30 0
4234.45 0
4234.60 0
4234.75 0
4234.90 0
4235.05 2
4235.20 13
4235.35 25
4235.50 36
4235.65 43
4235.80 48
4235.95 50
4236.10 48
4236.25 45
4236.40 39
4236.54 32
4236.69 23
4236.84 13
4236.99 2
4237.14 0
4237.29 0
4237.44 0
4237.59 0
4237.74 0
4237.89 0
4238.04 10
4238.19 21
4238.34 30
4238.49 38
4238.64 43
4238.79 45
4238.94 46
4239.08 47
4239.23 49
4239.38 52
4239.53 56
4239.68 62
4239.83 68
4239.98 74
4240.13 79
4240.28 84
4240.43 88
4240.58 92
4240.73 97
4240.88 101
4241.03 106
4241.18 109
4241.33 111
4241.48 112
4241.63 111
4241.78 109
4241.92 106
4242.07 104
4242.22 102
4242.37 100
4242.52 100
4242.67 99
4242.82 99
4242.97 98
4243.12 96
4243.27 93
4243.42 89
4243.57 87
4243.72 87
4243.87 91
4244.02 99
4244.17 111
4244.32 125
4244.47 138
4244.62 149
4244.77 154
4244.92 152
4245.06 143
4245.21 127
4245.36 107
4245.51 86
4245.66 67
4245.81 52
4245.96 44
4246.11 42
4246.26 44
4246.41 48
4246.56 52
4246.71 54
4246.86 55
4247.01 54
4247.16 53
4247.31 54
4247.46 55
4247.61 56
4247.76 56
4247.91 54
4248.06 48
4248.21 39
4248.36 28
4248.51 17
4248.65 9
4248.80 6
4248.95 8
4249.10 17
4249.25 31
4249.40 49
4249.55 70
4249.70 92
4249.85 114
4250.00 134
4250.15 151
4250.30 164
4250.45 174
4250.60 184
4250.75 194
4250.90 205
4251.05 220
4251.20 238
4251.35 258
4251.50 276
4251.65 291
4251.80 301
4251.95 307
4252.10 310
4252.25 313
4252.40 318
4252.55 328
4252.70 345
4252.84 369
4252.99 399
4253.14 437
4253.29 481
4253.44 533
4253.59 593
4253.74 660
4253.89 733
4254.04 811
4254.19 892
4254.34 973
4254.49 1051
4254.64 1127
4254.79 1202
4254.94 1278
4255.09 1358
4255.24 1446
4255.39 1545
4255.54 1657
4255.69 1781
4255.84 1916
4255.99 2057
4256.14 2201
4256.29 2344
4256.44 2485
4256.59 2622
4256.74 2753
4256.89 2879
4257.04 2999
4257.19 3113
4257.34 3224
4257.49 3331
4257.64 3438
4257.79 3545
4257.94 3654
4258.09 3764
4258.24 3874
4258.39 3980
4258.53 4078
4258.68 4166
4258.83 4240
4258.98 4299
4259.13 4344
4259.28 4376
4259.43 4396
4259.58 4407
4259.73 4409
4259.88 4404
4260.03 4393
4260.18 4379
4260.33 4360
4260.48 4337
4260.63 4310
4260.78 4278
4260.93 4239
4261.08 4191
4261.23 4134
4261.38 4067
4261.53 3991
4261.68 3907
4261.83 3818
4261.98 3725
4262.13 3630
4262.28 3535
4262.43 3438
4262.58 3339
4262.73 3235
4262.88 3127
4263.03 3014
4263.18 2898
4263.33 2780
4263.48 2663
4263.63 2549
4263.78 2438
4263.93 2332
4264.08 2229
4264.23 2129
4264.38 2029
4264.53 1930
4264.68 1832
4264.83 1735
4264.98 1640
4265.13 1549
4265.28 1464
4265.43 1383
4265.58 1309
4265.73 1240
4265.88 1176
4266.03 1117
4266.18 1061
4266.33 1008
4266.48 957
4266.63 910
4266.78 865
4266.93 824
4267.08 787
4267.23 754
4267.38 724
4267.53 697
4267.68 672
4267.83 648
4267.98 625
4268.13 604
4268.28 583
4268.43 564
4268.58 546
4268.73 528
4268.88 510
4269.03 491
4269.18 472
4269.33 453
4269.48 436
4269.63 421
4269.78 409
4269.93 400
4270.08 392
4270.23 384
4270.38 376
4270.53 369
4270.68 363
4270.83 359
4270.98 358
4271.13 358
4271.28 361
4271.43 365
4271.58 368
4271.73 369
4271.88 369
4272.03 368
4272.18 367
4272.33 366
4272.48 366
4272.63 366
4272.78 367
4272.93 368
4273.08 369
4273.23 371
4273.38 374
4273.53 378
4273.68 382
4273.83 386
4273.98 388
4274.13 389
4274.28 386
4274.43 381
4274.58 374
4274.73 368
4274.88 363
4275.03 360
4275.18 359
4275.33 359
4275.48 358
4275.63 354
4275.78 345
4275.93 332
4276.08 315
4276.23 296
4276.38 276
4276.53 256
4276.68 238
4276.83 220
4276.98 204
4277.13 189
4277.28 176
4277.43 166
4277.58 159
4277.73 155
4277.88 155
4278.03 157
4278.18 160
4278.33 162
4278.48 161
4278.63 158
4278.78 152
4278.93 147
4279.08 143
4279.23 142
4279.38 144
4279.53 150
4279.68 156
4279.83 163
4279.98 167
4280.13 170
4280.28 169
4280.43 165
4280.58 160
4280.73 152
4280.88 144
4281.03 136
4281.18 129
4281.33 124
4281.48 122
4281.63 124
4281.78 127
4281.93 132
4282.08 136
4282.23 137
4282.38 134
4282.53 125
4282.68 113
4282.83 99
4282.99 84
4283.14 70
4283.29 57
4283.44 46
4283.59 36
4283.74 27
4283.89 17
4284.04 9
4284.19 1
4284.34 0
4284.49 0
4284.64 0
4284.79 0
4284.94 0
4285.09 0
4285.24 0
4285.39 0
4285.54 4
4285.69 10
4285.84 15
4285.99 18
4286.14 18
4286.29 18
4286.44 17
4286.59 16
4286.74 17
4286.89 19
4287.04 22
4287.19 26
4287.34 30
4287.49 33
4287.64 36
4287.79 37
4287.94 36
4288.09 35
4288.24 34
4288.39 33
4288.54 33
4288.70 35
4288.85 39
4289.00 44
4289.15 50
4289.30 56
4289.45 61
4289.60 64
4289.75 65
4289.90 65
4290.05 65
4290.20 66
4290.35 69
4290.50 74
4290.65 81
4290.80 89
4290.95 97
4291.10 102
4291.25 106
4291.40 106
4291.55 104
4291.70 100
4291.85 95
4292.00 88
4292.15 80
4292.30 72
4292.45 63
4292.60 53
4292.75 44
4292.91 36
4293.06 28
4293.21 23
4293.36 19
4293.51 15
4293.66 12
4293.81 8
4293.96 4
4294.11 0
4294.26 0
4294.41 0
4294.56 0
4294.71 0
4294.86 0
4295.01 0
4295.16 0
4295.31 1
4295.46 5
4295.61 9
4295.76 12
4295.91 13
4296.06 12
4296.21 10
4296.36 6
4296.52 0
4296.67 0
4296.82 0
4296.97 0
4297.12 0
4297.27 0
4297.42 0
4297.57 0
4297.72 3
4297.87 9
4298.02 14
4298.17 19
4298.32 23
4298.47 26
4298.62 31
4298.77 36
4298.92 44
4299.07 54
4299.22 66
4299.37 79
4299.52 91
4299.68 101
4299.83 108
4299.98 110
4300.13 108
4300.28 102
4300.43 95
4300.58 88
4300.73 82
4300.88 79
4301.03 78
4301.18 79
4301.33 82
4301.48 86
4301.63 89
4301.78 90
4301.93 92
4302.08 92
4302.23 93
4302.38 92
4302.54 91
4302.69 88
4302.84 83
4302.99 77
4303.14 70
4303.29 64
4303.44 60
4303.59 60
4303.74 64
4303.89 71
4304.04 80
4304.19 88
4304.34 94
4304.49 96
4304.64 94
4304.79 90
4304.94 84
4305.10 76
4305.25 68
4305.40 59
4305.55 49
4305.70 37
4305.85 24
4306.00 11
4306.15 0
4306.30 0
4306.45 0
4306.60 0
4306.75 5
4306.90 17
4307.05 31
4307.20 45
4307.35 59
4307.51 70
4307.66 79
4307.81 86
4307.96 89
4308.11 89
4308.26 86
4308.41 80
4308.56 71
4308.71 61
4308.86 52
4309.01 44
4309.16 39
4309.31 37
4309.46 37
4309.61 40
4309.77 45
4309.92 50
4310.07 54
4310.22 56
4310.37 55
4310.52 51
4310.67 45
4310.82 36
4310.97 27
4311.12 19
4311.27 14
4311.42 11
4311.57 11
4311.72 13
4311.88 16
4312.03 18
4312.18 19
4312.33 20
4312.48 20
4312.63 22
4312.78 25
4312.93 29
4313.08 35
4313.23 42
4313.38 49
4313.53 57
4313.68 66
4313.83 78
4313.99 92
4314.14 108
4314.29 126
4314.44 144
4314.59 161
4314.74 176
4314.89 190
4315.04 202
4315.19 214
4315.34 229
4315.49 246
4315.64 266
4315.79 287
4315.95 307
4316.10 323
4316.25 334
4316.40 337
4316.55 334
4316.70 324
4316.85 310
4317.00 294
4317.15 280
4317.30 268
4317.45 259
4317.60 254
4317.76 254
4317.91 257
4318.06 262
4318.21 269
4318.36 278
4318.51 286
4318.66 293
4318.81 298
4318.96 300
4319.11 299
4319.26 297
4319.41 293
4319.57 290
4319.72 289
4319.87 291
4320.02 297
4320.17 306
4320.32 318
4320.47 330
4320.62 343
4320.77 353
4320.92 362
4321.07 368
4321.22 370
4321.38 367
4321.53 359
4321.68 346
4321.83 329
4321.98 310
4322.13 290
4322.28 272
4322.43 258
4322.58 250
4322.73 247
4322.88 249
4323.04 255
4323.19 262
4323.34 271
4323.49 280
4323.64 289
4323.79 299
4323.94 309
4324.09 319
4324.24 327
4324.39 334
4324.55 340
4324.70 343
4324.85 346
4325.00 350
4325.15 355
4325.30 363
4325.45 372
4325.60 381
4325.75 388
4325.90 392
4326.05 392
4326.21 389
4326.36 382
4326.51 374
4326.66 366
4326.81 359
4326.96 352
4327.11 343
4327.26 334
4327.41 321
4327.56 305
4327.72 285
4327.87 263
4328.02 240
4328.17 220
4328.32 203
4328.47 191
4328.62 184
4328.77 182
4328.92 185
4329.07 191
4329.23 198
4329.38 205
4329.53 211
4329.68 214
4329.83 214
4329.98 211
4330.13 204
4330.28 196
4330.43 186
4330.58 177
4330.74 168
4330.89 160
4331.04 153
4331.19 147
4331.34 141
4331.49 136
4331.64 132
4331.79 128
4331.94 125
4332.10 124
4332.25 124
4332.40 126
4332.55 129
4332.70 133
4332.85 137
4333.00 140
4333.15 141
4333.30 140
4333.46 138
4333.61 133
4333.76 128
4333.91 123
4334.06 119
4334.21 117
4334.36 118
4334.51 122
4334.66 127
4334.82 135
4334.97 142
4335.12 149
4335.27 156
4335.42 161
4335.57 164
4335.72 166
4335.87 167
4336.02 168
4336.18 168
4336.33 169
4336.48 171
4336.63 174
4336.78 178
4336.93 183
4337.08 188
4337.23 193
4337.38 197
4337.54 200
4337.69 202
4337.84 202
4337.99 202
4338.14 201
4338.29 201
4338.44 200
4338.59 200
4338.75 199
4338.90 197
4339.05 194
4339.20 190
4339.35 183
4339.50 175
4339.65 167
4339.80 159
4339.95 152
4340.11 146
4340.26 143
4340.41 143
4340.56 145
4340.71 149
4340.86 154
4341.01 160
4341.16 166
4341.32 171
4341.47 177
4341.62 182
4341.77 187
4341.92 192
4342.07 195
4342.22 198
4342.37 198
4342.53 196
4342.68 192
4342.83 185
4342.98 178
4343.13 169
4343.28 160
4343.43 150
4343.58 140
4343.74 129
4343.89 116
4344.04 102
4344.19 87
4344.34 71
4344.49 54
4344.64 39
4344.80 26
4344.95 15
4345.10 6
4345.25 0
4345.40 0
4345.55 0
4345.70 0
4345.85 0
4346.01 0
4346.16 0
4346.31 0
4346.46 0
4346.61 5
4346.76 12
4346.91 19
4347.06 26
4347.22 33
4347.37 40
4347.52 49
4347.67 59
4347.82 71
4347.97 83
4348.12 94
4348.28 103
4348.43 109
4348.58 110
4348.73 107
4348.88 100
4349.03 92
4349.18 84
4349.34 77
4349.49 73
4349.64 71
4349.79 71
4349.94 73
4350.09 75
4350.24 77
4350.39 78
4350.55 78
4350.70 77
4350.85 76
4351.00 75
4351.15 76
4351.30 79
4351.45 82
4351.61 86
4351.76 89
4351.91 92
4352.06 93
4352.21 94
4352.36 93
4352.51 92
4352.67 91
4352.82 89
4352.97 88
4353.12 87
4353.27 85
4353.42 84
4353.57 82
4353.73 80
4353.88 77
4354.03 75
4354.18 73
4354.33 70
4354.48 67
4354.63 64
4354.79 60
4354.94 56
4355.09 53
4355.24 52
4355.39 53
4355.54 56
4355.70 63
4355.85 70
4356.00 78
4356.15 85
4356.30 89
4356.45 89
4356.60 85
4356.76 79
4356.91 73
4357.06 68
4357.21 66
4357.36 67
4357.51 72
4357.66 79
4357.82 86
4357.97 94
4358.12 99
4358.27 103
4358.42 105
4358.57 106
4358.73 106
4358.88 105
4359.03 103
4359.18 100
4359.33 96
4359.48 90
4359.63 84
4359.79 78
4359.94 73
4360.09 69
4360.24 67
4360.39 65
4360.54 64
4360.70 61
4360.85 57
4361.00 50
4361.15 42
4361.30 33
4361.45 23
4361.61 15
4361.76 10
4361.91 7
4362.06 6
4362.21 7
4362.36 8
4362.51 8
4362.67 7
4362.82 4
4362.97 1
4363.12 0
4363.27 0
4363.42 0
4363.58 1
4363.73 7
4363.88 13
4364.03 20
4364.18 24
4364.33 25
4364.49 22
4364.64 17
4364.79 8
4364.94 0
4365.09 0
4365.24 0
4365.40 0
4365.55 0
4365.70 0
4365.85 0
4366.00 0
4366.15 3
4366.31 16
4366.46 29
4366.61 41
4366.76 51
4366.91 58
4367.06 62
4367.22 63
4367.37 61
4367.52 57
4367.67 53
4367.82 51
4367.97 50
4368.13 51
4368.28 54
4368.43 56
4368.58 58
4368.73 58
4368.88 56
4369.04 52
4369.19 47
4369.34 42
4369.49 39
4369.64 38
4369.79 40
4369.95 44
4370.10 51
4370.25 60
4370.40 69
4370.55 77
4370.71 84
4370.86 88
4371.01 89
4371.16 88
4371.31 84
4371.46 78
4371.62 72
4371.77 67
4371.92 64
4372.07 63
4372.22 64
4372.37 67
4372.53 70
4372.68 74
4372.83 76
4372.98 77
4373.13 77
4373.29 78
4373.44 79
4373.59 80
4373.74 83
4373.89 85
4374.04 87
4374.20 89
4374.35 90
4374.50 89
4374.65 88
4374.80 86
4374.96 84
4375.11 83
4375.26 83
4375.41 86
4375.56 90
4375.71 97
4375.87 105
4376.02 113
4376.17 120
4376.32 125
4376.47 128
4376.63 129
4376.78 128
4376.93 126
4377.08 123
4377.23 120
4377.38 118
4377.54 117
4377.69 118
4377.84 120
4377.99 122
4378.14 125
4378.30 129
4378.45 132
4378.60 134
4378.75 135
4378.90 133
4379.06 130
4379.21 126
4379.36 121
4379.51 115
4379.66 110
4379.81 104
4379.97 98
4380.12 93
4380.27 89
4380.42 86
4380.57 83
4380.73 81
4380.88 79
4381.03 77
4381.18 74
4381.33 71
4381.49 69
4381.64 67
4381.79 67
4381.94 67
4382.09 68
4382.25 68
4382.40 68
4382.55 65
4382.70 60
4382.85 54
4383.01 47
4383.16 42
4383.31 38
4383.46 35
4383.61 34
4383.77 35
4383.92 36
4384.07 38
4384.22 41
4384.37 45
4384.52 52
4384.68 60
4384.83 69
4384.98 77
4385.13 83
4385.28 88
4385.44 91
4385.59 91
4385.74 91
4385.89 90
4386.04 90
4386.20 90
4386.35 91
4386.50 92
4386.65 94
4386.81 96
4386.96 98
4387.11 99
4387.26 100
4387.41 100
4387.57 99
4387.72 97
4387.87 95
4388.02 91
4388.17 87
4388.33 82
4388.48 76
4388.63 70
4388.78 64
4388.93 58
4389.09 53
4389.24 49
4389.39 46
4389.54 44
4389.69 41
4389.85 37
4390.00 32
4390.15 25
4390.30 18
4390.45 11
4390.61 6
4390.76 4
4390.91 5
4391.06 9
4391.21 15
4391.37 22
4391.52 28
4391.67 32
4391.82 33
4391.98 30
4392.13 23
4392.28 13
4392.43 1
4392.58 0
4392.74 0
4392.89 0
4393.04 0
4393.19 0
4393.34 2
4393.50 17
4393.65 32
4393.80 45
4393.95 55
4394.11 59
4394.26 58
4394.41 51
4394.56 41
4394.71 29
4394.87 15
4395.02 3
4395.17 0
4395.32 0
4395.47 0
4395.63 0
4395.78 0
4395.93 0
4396.08 0
4396.24 4
4396.39 10
4396.54 14
4396.69 15
4396.84 15
4397.00 13
4397.15 11
4397.30 8
4397.45 8
4397.61 9
4397.76 13
4397.91 18
4398.06 25
4398.21 31
4398.37 37
4398.52 41
4398.67 44
4398.82 46
4398.98 46
4399.13 45
4399.28 44
4399.43 42
4399.58 38
4399.74 34
4399.89 28
4400.04 23
4400.19 18
4400.35 14
4400.50 12
4400.65 12
4400.80 14
4400.95 17
4401.11 22
4401.26 27
4401.41 33
4401.56 39
4401.72 45
4401.87 51
4402.02 55
4402.17 58
4402.33 60
4402.48 60
4402.63 58
4402.78 55
4402.93 51
4403.09 48
4403.24 46
4403.39 47
4403.54 50
4403.70 55
4403.85 61
4404.00 66
4404.15 70
4404.31 71
4404.46 68
4404.61 61
4404.76 51
4404.91 39
4405.07 28
4405.22 19
4405.37 13
4405.52 12
4405.68 16
4405.83 23
4405.98 31
4406.13 40
4406.29 48
4406.44 54
4406.59 59
4406.74 63
4406.90 66
4407.05 68
4407.20 69
4407.35 70
4407.50 69
4407.66 67
4407.81 62
4407.96 56
4408.11 47
4408.27 38
4408.42 28
4408.57 19
4408.72 11
4408.88 5
4409.03 0
4409.18 0
4409.33 0
4409.49 0
4409.64 0
4409.79 0
4409.94 0
4410.10 0
4410.25 0
4410.40 2
4410.55 9
4410.71 15
4410.86 19
4411.01 19
4411.16 17
4411.32 12
4411.47 6
4411.62 1
4411.77 0
4411.93 0
4412.08 0
4412.23 4
4412.38 8
4412.53 13
4412.69 17
4412.84 22
4412.99 28
4413.14 35
4413.30 43
4413.45 52
4413.60 61
4413.75 69
4413.91 76
4414.06 81
4414.21 84
4414.36 86
4414.52 86
4414.67 87
4414.82 88
4414.97 92
4415.13 97
4415.28 102
4415.43 107
4415.58 110
4415.74 111
4415.89 109
4416.04 104
4416.19 97
4416.35 89
4416.50 80
4416.65 72
4416.81 65
4416.96 58
4417.11 53
4417.26 51
4417.42 51
4417.57 55
4417.72 65
4417.87 79
4418.03 98
4418.18 118
4418.33 139
4418.48 158
4418.64 173
4418.79 183
4418.94 190
4419.09 193
4419.25 197
4419.40 203
4419.55 213
4419.70 226
4419.86 243
4420.01 264
4420.16 287
4420.31 312
4420.47 338
4420.62 366
4420.77 396
4420.92 427
4421.08 461
4421.23 496
4421.38 532
4421.54 569
4421.69 608
4421.84 647
4421.99 688
4422.15 729
4422.30 772
4422.45 814
4422.60 857
4422.76 900
4422.91 943
4423.06 986
4423.21 1029
4423.37 1071
4423.52 1115
4423.67 1161
4423.82 1210
4423.98 1262
4424.13 1319
4424.28 1379
4424.44 1441
4424.59 1501
4424.74 1557
4424.89 1605
4425.05 1644
4425.20 1672
4425.35 1689
4425.50 1698
4425.66 1703
4425.81 1707
4425.96 1714
4426.12 1724
4426.27 1739
4426.42 1755
4426.57 1768
4426.73 1775
4426.88 1773
4427.03 1762
4427.18 1743
4427.34 1720
4427.49 1697
4427.64 1676
4427.80 1659
4427.95 1644
4428.10 1627
4428.25 1606
4428.41 1579
4428.56 1545
4428.71 1506
4428.86 1464
4429.02 1421
4429.17 1379
4429.32 1338
4429.48 1296
4429.63 1252
4429.78 1205
4429.93 1154
4430.09 1101
4430.24 1047
4430.39 996
4430.54 948
4430.70 906
4430.85 870
4431.00 837
4431.16 808
4431.31 780
4431.46 752
4431.61 726
4431.77 699
4431.92 674
4432.07 649
4432.23 625
4432.38 601
4432.53 578
4432.68 554
4432.84 531
4432.99 508
4433.14 486
4433.30 467
4433.45 451
4433.60 438
4433.75 427
4433.91 416
4434.06 405
4434.21 391
4434.37 375
4434.52 358
4434.67 340
4434.82 323
4434.98 309
4435.13 299
4435.28 293
4435.44 292
4435.59 293
4435.74 294
4435.89 294
4436.05 294
4436.20 292
4436.35 289
4436.51 287
4436.66 285
4436.81 284
4436.96 283
4437.12 282
4437.27 279
4437.42 274
4437.58 268
4437.73 260
4437.88 251
4438.03 243
4438.19 235
4438.34 228
4438.49 222
4438.65 215
4438.80 208
4438.95 200
4439.10 192
4439.26 182
4439.41 173
4439.56 164
4439.72 155
4439.87 147
4440.02 138
4440.18 130
4440.33 122
4440.48 113
4440.63 105
4440.79 99
4440.94 94
4441.09 92
4441.25 93
4441.40 96
4441.55 102
4441.70 109
4441.86 117
4442.01 124
4442.16 129
4442.32 130
4442.47 128
4442.62 122
4442.78 112
4442.93 100
4443.08 87
4443.23 74
4443.39 62
4443.54 54
4443.69 49
4443.85 47
4444.00 49
4444.15 53
4444.31 59
4444.46 65
4444.61 71
4444.76 75
4444.92 77
4445.07 77
4445.22 76
4445.38 75
4445.53 75
4445.68 76
4445.84 78
4445.99 81
4446.14 85
4446.30 90
4446.45 94
4446.60 99
4446.75 103
4446.91 106
4447.06 108
4447.21 107
4447.37 104
4447.52 97
4447.67 88
4447.83 77
4447.98 65
4448.13 55
4448.29 48
4448.44 44
4448.59 45
4448.74 50
4448.90 58
4449.05 66
4449.20 74
4449.36 80
4449.51 82
4449.66 81
4449.82 78
4449.97 73
4450.12 68
4450.28 63
4450.43 61
4450.58 60
4450.73 59
4450.89 59
4451.04 58
4451.19 56
4451.35 53
4451.50 50
4451.65 46
4451.81 43
4451.96 42
4452.11 43
4452.27 46
4452.42 52
4452.57 60
4452.73 70
4452.88 79
4453.03 87
4453.19 92
4453.34 94
4453.49 92
4453.64 86
4453.80 79
4453.95 71
4454.10 64
4454.26 59
4454.41 57
4454.56 58
4454.72 61
4454.87 66
4455.02 71
4455.18 77
4455.33 84
4455.48 90
4455.64 95
4455.79 99
4455.94 100
4456.10 99
4456.25 96
4456.40 90
4456.56 84
4456.71 79
4456.86 76
4457.02 77
4457.17 79
4457.32 84
4457.48 89
4457.63 93
4457.78 94
4457.93 92
4458.09 87
4458.24 81
4458.39 75
4458.55 71
4458.70 69
4458.85 70
4459.01 72
4459.16 75
4459.31 79
4459.47 82
4459.62 85
4459.77 86
4459.93 86
4460.08 86
4460.23 85
4460.39 85
4460.54 84
4460.69 84
4460.85 85
4461.00 87
4461.15 90
4461.31 94
4461.46 99
4461.61 106
4461.77 115
4461.92 125
4462.07 138
4462.23 152
4462.38 166
4462.53 179
4462.69 188
4462.84 194
4462.99 194
4463.15 189
4463.30 181
4463.45 171
4463.61 163
4463.76 158
4463.91 156
4464.07 158
4464.22 164
4464.37 170
4464.53 176
4464.68 180
4464.83 183
4464.99 184
4465.14 184
4465.29 185
4465.45 187
4465.60 190
4465.75 194
4465.91 199
4466.06 204
4466.21 209
4466.37 214
4466.52 218
4466.67 220
4466.83 218
4466.98 212
4467.13 202
4467.29 189
4467.44 173
4467.59 156
4467.75 140
4467.90 127
4468.06 117
4468.21 110
4468.36 105
4468.52 101
4468.67 98
4468.82 95
4468.98 93
4469.13 91
4469.28 89
4469.44 90
4469.59 92
4469.74 95
4469.90 100
4470.05 106
4470.20 111
4470.36 114
4470.51 115
4470.66 112
4470.82 106
4470.97 95
4471.12 81
4471.28 66
4471.43 51
4471.58 36
4471.74 25
4471.89 17
4472.05 13
4472.20 11
4472.35 10
4472.51 8
4472.66 5
4472.81 0
4472.97 0
4473.12 0
4473.27 0
4473.43 0
4473.58 0
4473.73 0
4473.89 6
4474.04 19
4474.19 30
4474.35 38
4474.50 41
4474.66 42
4474.81 41
4474.96 41
4475.12 43
4475.27 48
4475.42 58
4475.58 70
4475.73 83
4475.88 94
4476.04 102
4476.19 104
4476.34 99
4476.50 89
4476.65 75
4476.80 59
4476.96 45
4477.11 34
4477.27 27
4477.42 25
4477.57 26
4477.73 28
4477.88 32
4478.03 35
4478.19 38
4478.34 39
4478.49 40
4478.65 41
4478.80 44
4478.96 50
4479.11 58
4479.26 68
4479.42 81
4479.57 94
4479.72 106
4479.88 116
4480.03 122
4480.18 125
4480.34 124
4480.49 122
4480.65 119
4480.80 118
4480.95 117
4481.11 117
4481.26 117
4481.41 116
4481.57 111
4481.72 104
4481.87 95
4482.03 86
4482.18 77
4482.34 71
4482.49 68
4482.64 67
4482.80 66
4482.95 65
4483.10 62
4483.26 56
4483.41 47
4483.56 38
4483.72 28
4483.87 19
4484.03 13
4484.18 9
4484.33 8
4484.49 10
4484.64 15
4484.79 23
4484.95 34
4485.10 49
4485.26 67
4485.41 88
4485.56 109
4485.72 129
4485.87 145
4486.02 155
4486.18 158
4486.33 153
4486.49 142
4486.64 127
4486.79 109
4486.95 91
4487.10 75
4487.25 61
4487.41 51
4487.56 45
4487.72 43
4487.87 44
4488.02 48
4488.18 52
4488.33 57
4488.48 60
4488.64 62
4488.79 62
4488.95 60
4489.10 58
4489.25 57
4489.41 56
4489.56 57
4489.71 58
4489.87 60
4490.02 62
4490.18 64
4490.33 65
4490.48 66
4490.64 67
4490.79 67
4490.95 66
4491.10 63
4491.25 58
4491.41 51
4491.56 42
4491.71 33
4491.87 24
4492.02 16
4492.18 10
4492.33 6
4492.48 4
4492.64 5
4492.79 6
4492.94 10
4493.10 14
4493.25 19
4493.41 26
4493.56 34
4493.71 44
4493.87 53
4494.02 62
4494.18 70
4494.33 76
4494.48 80
4494.64 81
4494.79 79
4494.95 76
4495.10 71
4495.25 65
4495.41 59
4495.56 53
4495.71 47
4495.87 42
4496.02 39
4496.18 38
4496.33 39
4496.48 44
4496.64 51
4496.79 59
4496.95 68
4497.10 77
4497.25 85
4497.41 92
4497.56 96
4497.72 98
4497.87 99
4498.02 99
4498.18 99
4498.33 97
4498.49 95
4498.64 92
4498.79 87
4498.95 80
4499.10 71
4499.26 60
4499.41 49
4499.56 38
4499.72 28
4499.87 20
4500.02 16
4500.18 15
4500.33 18
4500.49 24
4500.64 32
4500.79 40
4500.95 49
4501.10 57
4501.26 63
4501.41 67
4501.56 71
4501.72 74
4501.87 77
4502.03 80
4502.18 84
4502.33 89
4502.49 94
4502.64 99
4502.80 102
4502.95 103
4503.10 101
4503.26 95
4503.41 87
4503.57 75
4503.72 64
4503.88 53
4504.03 45
4504.18 39
4504.34 36
4504.49 34
4504.65 34
4504.80 33
4504.95 32
4505.11 31
4505.26 29
4505.42 28
4505.57 28
4505.72 28
4505.88 28
4506.03 28
4506.19 28
4506.34 27
4506.49 25
4506.65 23
4506.80 21
4506.96 18
4507.11 14
4507.26 10
4507.42 6
4507.57 2
4507.73 0
4507.88 0
4508.04 0
4508.19 0
4508.34 0
4508.50 0
4508.65 0
4508.81 0
4508.96 1
4509.11 9
4509.27 18
4509.42 26
4509.58 32
4509.73 36
4509.88 35
4510.04 31
4510.19 25
4510.35 19
4510.50 13
4510.66 9
4510.81 8
4510.96 9
4511.12 12
4511.27 14
4511.43 15
4511.58 13
4511.73 10
4511.89 5
4512.04 0
4512.20 0
4512.35 0
4512.51 0
4512.66 0
4512.81 2
4512.97 6
4513.12 9
4513.28 11
4513.43 11
4513.58 9
4513.74 7
4513.89 4
4514.05 4
4514.20 6
4514.36 10
4514.51 17
4514.66 25
4514.82 33
4514.97 38
4515.13 39
4515.28 35
4515.44 27
4515.59 17
4515.74 5
4515.90 0
4516.05 0
4516.21 0
4516.36 0
4516.52 0
4516.67 0
4516.82 0
4516.98 0
4517.13 7
4517.29 15
4517.44 21
4517.60 25
4517.75 27
4517.90 28
4518.06 28
4518.21 27
4518.37 25
4518.52 24
4518.68 22
4518.83 20
4518.98 20
4519.14 22
4519.29 26
4519.45 32
4519.60 40
4519.76 49
4519.91 57
4520.06 64
4520.22 67
4520.37 67
4520.53 63
4520.68 58
4520.84 52
4520.99 47
4521.14 43
4521.30 43
4521.45 44
4521.61 46
4521.76 48
4521.92 48
4522.07 45
4522.22 40
4522.38 33
4522.53 25
4522.69 16
4522.84 9
4523.00 4
4523.15 1
4523.31 1
4523.46 4
4523.61 10
4523.77 19
4523.92 29
4524.08 40
4524.23 50
4524.39 58
4524.54 63
4524.69 65
4524.85 64
4525.00 61
4525.16 56
4525.31 49
4525.47 43
4525.62 38
4525.78 36
4525.93 35
4526.08 39
4526.24 45
4526.39 54
4526.55 64
4526.70 75
4526.86 84
4527.01 90
4527.17 93
4527.32 92
4527.47 86
4527.63 76
4527.78 63
4527.94 49
4528.09 36
4528.25 24
4528.40 17
4528.56 14
4528.71 16
4528.86 22
4529.02 31
4529.17 41
4529.33 51
4529.48 58
4529.64 64
4529.79 67
4529.95 67
4530.10 66
4530.25 64
4530.41 61
4530.56 59
4530.72 57
4530.87 55
4531.03 54
4531.18 53
4531.34 52
4531.49 52
4531.65 54
4531.80 57
4531.95 62
4532.11 69
4532.26 77
4532.42 86
4532.57 95
4532.73 104
4532.88 112
4533.04 117
4533.19 119
4533.34 118
4533.50 113
4533.65 105
4533.81 95
4533.96 85
4534.12 74
4534.27 65
4534.43 58
4534.58 53
4534.74 49
4534.89 45
4535.05 41
4535.20 36
4535.35 30
4535.51 24
4535.66 17
4535.82 11
4535.97 6
4536.13 2
4536.28 0
4536.44 0
4536.59 0
4536.75 0
4536.90 0
4537.05 0
4537.21 0
4537.36 0
4537.52 0
4537.67 3
4537.83 11
4537.98 21
4538.14 32
4538.29 44
4538.45 56
4538.60 66
4538.76 73
4538.91 77
4539.06 78
4539.22 74
4539.37 69
4539.53 63
4539.68 56
4539.84 50
4539.99 45
4540.15 41
4540.30 40
4540.46 40
4540.61 42
4540.77 45
4540.92 49
4541.08 53
4541.23 55
4541.38 55
4541.54 54
4541.69 52
4541.85 49
4542.00 47
4542.16 46
4542.31 44
4542.47 42
4542.62 38
4542.78 32
4542.93 24
4543.09 15
4543.24 8
4543.40 5
4543.55 6
4543.71 11
4543.86 18
4544.01 27
4544.17 36
4544.32 43
4544.48 49
4544.63 53
4544.79 56
4544.94 58
4545.10 61
4545.25 62
4545.41 62
4545.56 61
4545.72 58
4545.87 53
4546.03 48
4546.18 42
4546.34 37
4546.49 33
4546.65 32
4546.80 34
4546.95 38
4547.11 43
4547.26 47
4547.42 51
4547.57 51
4547.73 50
4547.88 45
4548.04 41
4548.19 37
4548.35 34
4548.50 35
4548.66 39
4548.81 45
4548.97 51
4549.12 56
4549.28 58
4549.43 57
4549.59 53
4549.74 48
4549.90 42
4550.05 36
4550.21 31
4550.36 28
4550.52 25
4550.67 24
4550.83 23
4550.98 23
4551.13 22
4551.29 22
4551.44 21
4551.60 20
4551.75 19
4551.91 19
4552.06 20
4552.22 22
4552.37 27
4552.53 34
4552.68 41
4552.84 48
4552.99 53
4553.15 56
4553.30 56
4553.46 56
4553.61 55
4553.77 56
4553.92 58
4554.08 61
4554.23 64
4554.39 64
4554.54 61
4554.70 54
4554.85 47
4555.01 39
4555.16 35
4555.32 35
4555.47 39
4555.63 47
4555.78 55
4555.94 62
4556.09 65
4556.25 65
4556.40 62
4556.56 57
4556.71 51
4556.87 45
4557.02 39
4557.18 34
4557.33 30
4557.49 26
4557.64 23
4557.80 21
4557.95 20
4558.11 19
4558.26 19
4558.42 18
4558.57 17
4558.73 17
4558.88 19
4559.04 24
4559.19 32
4559.35 41
4559.50 52
4559.66 63
4559.81 72
4559.97 79
4560.12 83
4560.28 86
4560.43 87
4560.59 88
4560.74 89
4560.90 90
4561.05 90
4561.21 89
4561.36 87
4561.52 86
4561.67 87
4561.83 91
4561.98 98
4562.14 110
4562.29 125
4562.45 143
4562.60 163
4562.76 183
4562.91 202
4563.07 220
4563.22 235
4563.38 248
4563.53 260
4563.69 270
4563.84 280
4564.00 288
4564.15 296
4564.31 301
4564.46 306
4564.62 308
4564.77 310
4564.93 313
4565.08 317
4565.24 323
4565.39 332
4565.55 340
4565.70 347
4565.86 350
4566.01 348
4566.17 340
4566.32 327
4566.48 312
4566.63 297
4566.79 283
4566.94 273
4567.10 266
4567.25 262
4567.41 259
4567.56 256
4567.72 252
4567.87 248
4568.03 243
4568.18 237
4568.34 232
4568.49 227
4568.65 221
4568.80 215
4568.96 206
4569.11 195
4569.27 181
4569.43 165
4569.58 149
4569.74 134
4569.89 121
4570.05 113
4570.20 110
4570.36 111
4570.51 115
4570.67 120
4570.82 125
4570.98 127
4571.13 127
4571.29 125
4571.44 121
4571.60 116
4571.75 112
4571.91 108
4572.06 105
4572.22 103
4572.37 100
4572.53 98
4572.68 97
4572.84 97
4572.99 97
4573.15 98
4573.30 99
4573.46 98
4573.62 95
4573.77 88
4573.93 78
4574.08 65
4574.24 52
4574.39 39
4574.55 28
4574.70 21
4574.86 17
4575.01 16
4575.17 17
4575.32 19
4575.48 21
4575.63 21
4575.79 20
4575.94 20
4576.10 20
4576.25 22
4576.41 26
4576.57 32
4576.72 38
4576.88 42
4577.03 45
4577.19 44
4577.34 40
4577.50 34
4577.65 28
4577.81 22
4577.96 20
4578.12 21
4578.27 25
4578.43 33
4578.58 41
4578.74 49
4578.89 55
4579.05 56
4579.21 54
4579.36 47
4579.52 38
4579.67 26
4579.83 14
4579.98 2
4580.14 0
4580.29 0
4580.45 0
4580.60 0
4580.76 0
4580.91 0
4581.07 0
4581.22 3
4581.38 6
4581.54 7
4581.69 8
4581.85 9
4582.00 11
4582.16 14
4582.31 18
4582.47 22
4582.62 27
4582.78 32
4582.93 35
4583.09 37
4583.24 36
4583.40 34
4583.56 30
4583.71 25
4583.87 20
4584.02 17
4584.18 15
4584.33 15
4584.49 16
4584.64 18
4584.80 19
4584.95 19
4585.11 19
4585.26 19
4585.42 21
4585.58 24
4585.73 28
4585.89 33
4586.04 38
4586.20 42
4586.35 45
4586.51 47
4586.66 49
4586.82 52
4586.97 55
4587.13 60
4587.29 65
4587.44 68
4587.60 69
4587.75 69
4587.91 66
4588.06 64
4588.22 62
4588.37 63
4588.53 64
4588.68 68
4588.84 71
4589.00 74
4589.15 75
4589.31 74
4589.46 71
4589.62 66
4589.77 61
4589.93 55
4590.08 49
4590.24 44
4590.40 39
4590.55 35
4590.71 32
4590.86 30
4591.02 29
4591.17 29
4591.33 30
4591.48 33
4591.64 37
4591.79 42
4591.95 46
4592.11 50
4592.26 52
4592.42 52
4592.57 50
4592.73 45
4592.88 40
4593.04 34
4593.19 28
4593.35 23
4593.51 18
4593.66 14
4593.82 11
4593.97 9
4594.13 9
4594.28 10
4594.44 12
4594.60 16
4594.75 20
4594.91 23
4595.06 24
4595.22 23
4595.37 21
4595.53 17
4595.68 14
4595.84 11
4596.00 9
4596.15 8
4596.31 7
4596.46 7
4596.62 6
4596.77 3
4596.93 1
4597.08 0
4597.24 0
4597.40 0
4597.55 0
4597.71 0
4597.86 0
4598.02 0
4598.17 1
4598.33 7
4598.49 16
4598.64 26
4598.80 35
4598.95 44
4599.11 49
4599.26 52
4599.42 51
4599.58 48
4599.73 44
4599.89 39
4600.04 35
4600.20 32
4600.35 30
4600.51 28
4600.66 27
4600.82 27
4600.98 27
4601.13 29
4601.29 31
4601.44 33
4601.60 35
4601.75 37
4601.91 38
4602.07 37
4602.22 34
4602.38 29
4602.53 25
4602.69 22
4602.84 21
4603.00 23
4603.16 29
4603.31 37
4603.47 47
4603.62 56
4603.78 64
4603.93 68
4604.09 70
4604.25 70
4604.40 69
4604.56 70
4604.71 72
4604.87 78
4605.03 85
4605.18 95
4605.34 103
4605.49 111
4605.65 115
4605.80 117
4605.96 116
4606.12 112
4606.27 108
4606.43 104
4606.58 101
4606.74 100
4606.89 99
4607.05 99
4607.21 98
4607.36 96
4607.52 94
4607.67 90
4607.83 86
4607.98 83
4608.14 79
4608.30 74
4608.45 69
4608.61 63
4608.76 56
4608.92 49
4609.08 42
4609.23 37
4609.39 33
4609.54 30
4609.70 30
4609.85 30
4610.01 30
4610.17 30
4610.32 30
4610.48 30
4610.63 29
4610.79 27
4610.95 25
4611.10 21
4611.26 15
4611.41 9
4611.57 2
4611.73 0
4611.88 0
4612.04 0
4612.19 0
4612.35 0
4612.50 0
4612.66 0
4612.82 0
4612.97 4
4613.13 8
4613.28 12
4613.44 16
4613.60 20
4613.75 24
4613.91 26
4614.06 28
4614.22 28
4614.38 27
4614.53 26
4614.69 25
4614.84 27
4615.00 30
4615.16 35
4615.31 41
4615.47 46
4615.62 50
4615.78 53
4615.93 53
4616.09 53
4616.25 53
4616.40 54
4616.56 57
4616.71 60
4616.87 64
4617.03 68
4617.18 71
4617.34 76
4617.49 81
4617.65 87
4617.81 95
4617.96 103
4618.12 110
4618.27 114
4618.43 115
4618.59 112
4618.74 107
4618.90 100
4619.05 92
4619.21 83
4619.37 72
4619.52 60
4619.68 46
4619.83 32
4619.99 19
4620.15 9
4620.30 3
4620.46 1
4620.61 4
4620.77 10
4620.93 16
4621.08 20
4621.24 23
4621.39 22
4621.55 19
4621.71 15
4621.86 11
4622.02 9
4622.17 7
4622.33 6
4622.49 6
4622.64 5
4622.80 4
4622.95 3
4623.11 1
4623.27 0
4623.42 0
4623.58 0
4623.74 0
4623.89 0
4624.05 1
4624.20 2
4624.36 3
4624.52 2
4624.67 0
4624.83 0
4624.98 0
4625.14 0
4625.30 0
4625.45 4
4625.61 10
4625.76 18
4625.92 26
4626.08 35
4626.23 44
4626.39 51
4626.55 56
4626.70 58
4626.86 57
4627.01 53
4627.17 47
4627.33 40
4627.48 32
4627.64 25
4627.79 21
4627.95 19
4628.11 20
4628.26 24
4628.42 29
4628.57 36
4628.73 44
4628.89 51
4629.04 58
4629.20 62
4629.36 65
4629.51 66
4629.67 66
4629.82 65
4629.98 64
4630.14 65
4630.29 67
4630.45 72
4630.61 79
4630.76 89
4630.92 99
4631.07 110
4631.23 120
4631.39 129
4631.54 135
4631.70 138
4631.85 140
4632.01 140
4632.17 139
4632.32 139
4632.48 139
4632.64 141
4632.79 144
4632.95 147
4633.10 150
4633.26 151
4633.42 149
4633.57 144
4633.73 137
4633.89 126
4634.04 114
4634.20 102
4634.35 91
4634.51 83
4634.67 77
4634.82 75
4634.98 76
4635.14 77
4635.29 80
4635.45 82
4635.60 83
4635.76 84
4635.92 84
4636.07 84
4636.23 84
4636.39 83
4636.54 81
4636.70 77
4636.85 71
4637.01 65
4637.17 58
4637.32 53
4637.48 50
4637.64 51
4637.79 54
4637.95 60
4638.11 68
4638.26 75
4638.42 83
4638.57 89
4638.73 94
4638.89 97
4639.04 98
4639.20 98
4639.36 98
4639.51 97
4639.67 97
4639.83 98
4639.98 102
4640.14 107
4640.29 113
4640.45 118
4640.61 122
4640.76 123
4640.92 120
4641.08 113
4641.23 104
4641.39 93
4641.55 82
4641.70 71
4641.86 62
4642.01 54
4642.17 47
4642.33 39
4642.48 32
4642.64 26
4642.80 19
4642.95 15
4643.11 12
4643.27 12
4643.42 15
4643.58 20
4643.73 27
4643.89 34
4644.05 40
4644.20 43
4644.36 45
4644.52 44
4644.67 41
4644.83 36
4644.99 30
4645.14 23
4645.30 17
4645.46 11
4645.61 7
4645.77 6
4645.92 8
4646.08 14
4646.24 22
4646.39 32
4646.55 41
4646.71 50
4646.86 58
4647.02 64
4647.18 69
4647.33 74
4647.49 80
4647.65 87
4647.80 94
4647.96 100
4648.12 103
4648.27 104
4648.43 102
4648.58 98
4648.74 93
4648.90 88
4649.05 84
4649.21 83
4649.37 83
4649.52 84
4649.68 86
4649.84 88
4649.99 88
4650.15 89
4650.31 88
4650.46 87
4650.62 87
4650.78 85
4650.93 84
4651.09 81
4651.25 78
4651.40 74
4651.56 69
4651.72 65
4651.87 61
4652.03 59
4652.18 59
4652.34 59
4652.50 59
4652.65 58
4652.81 55
4652.97 50
4653.12 45
4653.28 41
4653.44 40
4653.59 41
4653.75 46
4653.91 53
4654.06 62
4654.22 70
4654.38 76
4654.53 81
4654.69 83
4654.85 83
4655.00 81
4655.16 78
4655.32 75
4655.47 71
4655.63 66
4655.79 60
4655.94 55
4656.10 49
4656.26 44
4656.41 39
4656.57 36
4656.73 34
4656.88 33
4657.04 34
4657.20 35
4657.35 36
4657.51 38
4657.67 40
4657.82 41
4657.98 43
4658.14 46
4658.29 48
4658.45 51
4658.61 52
4658.76 52
4658.92 49
4659.08 44
4659.23 37
4659.39 28
4659.55 19
4659.70 11
4659.86 5
4660.02 1
4660.17 0
4660.33 2
4660.49 5
4660.64 10
4660.80 15
4660.96 21
4661.11 27
4661.27 32
4661.43 36
4661.58 37
4661.74 36
4661.90 30
4662.05 22
4662.21 11
4662.37 0
4662.52 0
4662.68 0
4662.84 0
4662.99 0
4663.15 0
4663.31 0
4663.46 0
4663.62 4
4663.78 17
4663.93 29
4664.09 37
4664.25 40
4664.40 40
4664.56 36
4664.72 28
4664.87 19
4665.03 10
4665.19 2
4665.34 0
4665.50 0
4665.66 0
4665.82 0
4665.97 0
4666.13 0
4666.29 0
4666.44 0
4666.60 0
4666.76 0
4666.91 0
4667.07 4
4667.23 10
4667.38 18
4667.54 26
4667.70 33
4667.85 37
4668.01 39
4668.17 37
4668.32 33
4668.48 27
4668.64 20
4668.79 15
4668.95 10
4669.11 8
4669.27 7
4669.42 9
4669.58 13
4669.74 18
4669.89 23
4670.05 29
4670.21 34
4670.36 38
4670.52 41
4670.68 43
4670.83 44
4670.99 45
4671.15 45
4671.30 43
4671.46 41
4671.62 38
4671.77 33
4671.93 28
4672.09 23
4672.25 19
4672.40 16
4672.56 14
4672.72 14
4672.87 15
4673.03 17
4673.19 20
4673.34 22
4673.50 25
4673.66 28
4673.81 30
4673.97 34
4674.13 38
4674.29 43
4674.44 48
4674.60 52
4674.76 56
4674.91 58
4675.07 59
4675.23 57
4675.38 53
4675.54 49
4675.70 43
4675.85 38
4676.01 33
4676.17 29
4676.33 25
4676.48 22
4676.64 20
4676.80 18
4676.95 17
4677.11 16
4677.27 15
4677.42 16
4677.58 17
4677.74 20
4677.90 24
4678.05 29
4678.21 33
4678.37 36
4678.52 38
4678.68 38
4678.84 39
4678.99 39
4679.15 41
4679.31 45
4679.47 52
4679.62 61
4679.78 73
4679.94 85
4680.09 97
4680.25 107
4680.41 114
4680.56 117
4680.72 116
4680.88 113
4681.04 109
4681.19 106
4681.35 105
4681.51 106
4681.66 108
4681.82 110
4681.98 111
4682.13 111
4682.29 108
4682.45 103
4682.61 98
4682.76 94
4682.92 91
4683.08 90
4683.23 89
4683.39 89
4683.55 89
4683.71 88
4683.86 88
4684.02 89
4684.18 91
4684.33 93
4684.49 96
4684.65 98
4684.81 98
4684.96 96
4685.12 92
4685.28 87
4685.43 82
4685.59 75
4685.75 68
4685.91 61
4686.06 54
4686.22 46
4686.38 39
4686.53 34
4686.69 32
4686.85 34
4687.01 42
4687.16 53
4687.32 68
4687.48 84
4687.63 97
4687.79 107
4687.95 111
4688.11 109
4688.26 102
4688.42 92
4688.58 81
4688.73 71
4688.89 62
4689.05 56
4689.21 52
4689.36 48
4689.52 45
4689.68 41
4689.83 38
4689.99 36
4690.15 37
4690.31 39
4690.46 44
4690.62 50
4690.78 55
4690.93 58
4691.09 59
4691.25 58
4691.41 55
4691.56 51
4691.72 48
4691.88 45
4692.03 41
4692.19 36
4692.35 31
4692.51 24
4692.66 16
4692.82 8
4692.98 2
4693.14 0
4693.29 0
4693.45 0
4693.61 0
4693.76 0
4693.92 0
4694.08 1
4694.24 3
4694.39 5
4694.55 6
4694.71 8
4694.87 9
4695.02 10
4695.18 10
4695.34 9
4695.49 7
4695.65 4
4695.81 1
4695.97 0
4696.12 1
4696.28 5
4696.44 12
4696.60 21
4696.75 30
4696.91 38
4697.07 43
4697.22 44
4697.38 43
4697.54 40
4697.70 36
4697.85 33
4698.01 31
4698.17 31
4698.33 32
4698.48 32
4698.64 33
4698.80 34
4698.96 36
4699.11 39
4699.27 45
4699.43 53
4699.58 61
4699.74 70
4699.90 77
4700.06 82
4700.21 82
4700.37 80
4700.53 75
4700.69 67
4700.84 57
4701.00 46
4701.16 36
4701.32 27
4701.47 22
4701.63 21
4701.79 24
4701.95 32
4702.10 43
4702.26 53
4702.42 62
4702.57 66
4702.73 65
4702.89 60
4703.05 53
4703.20 44
4703.36 35
4703.52 28
4703.68 22
4703.83 17
4703.99 11
4704.15 6
4704.31 0
4704.46 0
4704.62 0
4704.78 0
4704.94 0
4705.09 0
4705.25 0
4705.41 0
4705.57 0
4705.72 6
4705.88 13
4706.04 19
4706.20 23
4706.35 27
4706.51 29
4706.67 29
4706.83 29
4706.98 30
4707.14 31
4707.30 35
4707.46 40
4707.61 45
4707.77 51
4707.93 55
4708.09 58
4708.24 59
4708.40 59
4708.56 57
4708.72 55
4708.87 53
4709.03 49
4709.19 44
4709.35 37
4709.50 29
4709.66 21
4709.82 13
4709.98 5
4710.13 0
4710.29 0
4710.45 0
4710.61 0
4710.76 0
4710.92 0
4711.08 0
4711.24 6
4711.39 16
4711.55 27
4711.71 38
4711.87 49
4712.02 57
4712.18 61
4712.34 61
4712.50 57
4712.65 51
4712.81 44
4712.97 38
4713.13 33
4713.28 31
4713.44 31
4713.60 33
4713.76 37
4713.91 41
4714.07 45
4714.23 47
4714.39 46
4714.54 43
4714.70 36
4714.86 27
4715.02 17
4715.18 8
4715.33 0
4715.49 0
4715.65 0
4715.81 0
4715.96 1
4716.12 6
4716.28 11
4716.44 15
4716.59 18
4716.75 20
4716.91 22
4717.07 26
4717.22 32
4717.38 41
4717.54 52
4717.70 64
4717.86 77
4718.01 90
4718.17 101
4718.33 108
4718.49 111
4718.64 109
4718.80 104
4718.96 96
4719.12 86
4719.27 76
4719.43 67
4719.59 59
4719.75 54
4719.90 51
4720.06 50
4720.22 49
4720.38 48
4720.54 47
4720.69 46
4720.85 45
4721.01 44
4721.17 44
4721.32 43
4721.48 42
4721.64 40
4721.80 38
4721.96 35
4722.11 33
4722.27 30
4722.43 28
4722.59 27
4722.74 25
4722.90 22
4723.06 19
4723.22 16
4723.37 12
4723.53 8
4723.69 5
4723.85 2
4724.01 0
4724.16 0
4724.32 0
4724.48 0
4724.64 0
4724.79 0
4724.95 0
4725.11 0
4725.27 0
4725.43 3
4725.58 9
4725.74 16
4725.90 23
4726.06 30
4726.21 36
4726.37 40
4726.53 42
4726.69 41
4726.85 38
4727.00 32
4727.16 24
4727.32 15
4727.48 5
4727.63 0
4727.79 0
4727.95 0
4728.11 0
4728.27 0
4728.42 0
4728.58 12
4728.74 23
4728.90 33
4729.06 40
4729.21 42
4729.37 41
4729.53 36
4729.69 30
4729.84 22
4730.00 15
4730.16 9
4730.32 3
4730.48 0
4730.63 0
4730.79 0
4730.95 0
4731.11 0
4731.27 1
4731.42 5
4731.58 10
4731.74 17
4731.90 24
4732.05 32
4732.21 40
4732.37 48
4732.53 57
4732.69 65
4732.84 74
4733.00 82
4733.16 90
4733.32 97
4733.48 104
4733.63 109
4733.79 113
4733.95 115
4734.11 115
4734.27 113
4734.42 109
4734.58 104
4734.74 98
4734.90 92
4735.06 85
4735.21 78
4735.37 71
4735.53 66
4735.69 62
4735.85 60
4736.00 58
4736.16 56
4736.32 54
4736.48 52
4736.64 49
4736.79 46
4736.95 43
4737.11 41
4737.27 39
4737.42 37
4737.58 35
4737.74 32
4737.90 28
4738.06 24
4738.21 21
4738.37 18
4738.53 17
4738.69 16
4738.85 16
4739.00 16
4739.16 15
4739.32 12
4739.48 8
4739.64 4
4739.79 1
4739.95 0
4740.11 1
4740.27 4
4740.43 9
4740.59 15
4740.74 22
4740.90 29
4741.06 37
4741.22 46
4741.38 55
4741.53 65
4741.69 74
4741.85 81
4742.01 87
4742.17 90
4742.32 93
4742.48 95
4742.64 98
4742.80 103
4742.96 108
4743.11 115
4743.27 122
4743.43 127
4743.59 130
4743.75 129
4743.90 124
4744.06 116
4744.22 105
4744.38 92
4744.54 78
4744.69 64
4744.85 52
4745.01 43
4745.17 38
4745.33 38
4745.49 43
4745.64 51
4745.80 61
4745.96 72
4746.12 80
4746.28 86
4746.43 89
4746.59 90
4746.75 89
4746.91 88
4747.07 88
4747.22 88
4747.38 88
4747.54 89
4747.70 90
4747.86 90
4748.02 91
4748.17 91
4748.33 93
4748.49 96
4748.65 100
4748.81 105
4748.96 111
4749.12 117
4749.28 121
4749.44 123
4749.60 122
4749.76 117
4749.91 110
4750.07 100
4750.23 91
4750.39 84
4750.55 80
4750.70 82
4750.86 88
4751.02 97
4751.18 109
4751.34 119
4751.50 127
4751.65 131
4751.81 131
4751.97 126
4752.13 118
4752.29 108
4752.45 97
4752.60 87
4752.76 79
4752.92 72
4753.08 67
4753.24 64
4753.39 63
4753.55 62
4753.71 62
4753.87 63
4754.03 65
4754.19 68
4754.34 70
4754.50 72
4754.66 74
4754.82 75
4754.98 75
4755.14 73
4755.29 70
4755.45 66
4755.61 62
4755.77 58
4755.93 54
4756.09 51
4756.24 48
4756.40 47
4756.56 45
4756.72 45
4756.88 46
4757.04 48
4757.19 54
4757.35 62
4757.51 73
4757.67 84
4757.83 96
4757.98 106
4758.14 112
4758.30 114
4758.46 111
4758.62 104
4758.78 93
4758.93 82
4759.09 70
4759.25 60
4759.41 52
4759.57 46
4759.73 42
4759.89 39
4760.04 37
4760.20 36
4760.36 36
4760.52 38
4760.68 40
4760.84 44
4760.99 49
4761.15 54
4761.31 58
4761.47 62
4761.63 65
4761.79 66
4761.94 67
4762.10 66
4762.26 64
4762.42 61
4762.58 56
4762.74 51
4762.89 44
4763.05 36
4763.21 28
4763.37 21
4763.53 15
4763.69 11
4763.84 9
4764.00 11
4764.16 14
4764.32 20
4764.48 26
4764.64 33
4764.80 39
4764.95 45
4765.11 50
4765.27 55
4765.43 59
4765.59 64
4765.75 70
4765.90 76
4766.06 82
4766.22 88
4766.38 93
4766.54 98
4766.70 102
4766.86 105
4767.01 107
4767.17 109
4767.33 110
4767.49 112
4767.65 116
4767.81 121
4767.96 129
4768.12 137
4768.28 145
4768.44 152
4768.60 156
4768.76 156
4768.92 152
4769.07 146
4769.23 139
4769.39 131
4769.55 123
4769.71 116
4769.87 109
4770.03 103
4770.18 96
4770.34 89
4770.50 83
4770.66 78
4770.82 75
4770.98 74
4771.14 75
4771.29 78
4771.45 83
4771.61 89
4771.77 94
4771.93 97
4772.09 98
4772.24 97
4772.40 94
4772.56 92
4772.72 90
4772.88 90
4773.04 92
4773.20 96
4773.35 101
4773.51 104
4773.67 104
4773.83 100
4773.99 94
4774.15 84
4774.31 74
4774.47 65
4774.62 58
4774.78 53
4774.94 51
4775.10 51
4775.26 52
4775.42 53
4775.58 55
4775.73 57
4775.89 59
4776.05 60
4776.21 60
4776.37 60
4776.53 58
4776.69 57
4776.84 56
4777.00 56
4777.16 59
4777.32 63
4777.48 70
4777.64 78
4777.80 86
4777.95 92
4778.11 95
4778.27 94
4778.43 90
4778.59 83
4778.75 75
4778.91 68
4779.07 63
4779.22 61
4779.38 62
4779.54 64
4779.70 68
4779.86 70
4780.02 69
4780.18 65
4780.34 58
4780.49 49
4780.65 40
4780.81 34
4780.97 31
4781.13 32
4781.29 37
4781.45 45
4781.60 55
4781.76 65
[truncated: 737,300 more chars]
