# Supplementary material for: Methylobacterium Species Promoting Rice and Barley Growth and Interaction Specificity Revealed with Whole-Cell Matrix-Assisted Laser Desorption / Ionization-Time-of-Flight Mass Spectrometry (MALDI-TOF/MS) Analysis
Source: PLoS One. 2015 Jun 8;10(6):e0129509. doi: 10.1371/journal.pone.0129509 (PMC4460032; doi:10.1371/journal.pone.0129509)
Supplement: S2 Data — (ZIP) [file pone.0129509.s002.zip › Supplementary data 2 (ms from inoculated rice)/control-14.txt]

777.45 0
777.52 0
777.58 0
777.64 0
777.71 0
777.77 0
777.84 0
777.90 0
777.96 0
778.03 0
778.09 0
778.16 0
778.22 0
778.28 0
778.35 0
778.41 0
778.48 0
778.54 0
778.60 0
778.67 0
778.73 0
778.80 0
778.86 0
778.93 0
778.99 0
779.05 0
779.12 0
779.18 0
779.25 0
779.31 0
779.37 0
779.44 0
779.50 0
779.57 0
779.63 0
779.69 0
779.76 0
779.82 0
779.89 0
779.95 0
780.01 0
780.08 0
780.14 0
780.21 0
780.27 0
780.34 0
780.40 0
780.46 0
780.53 0
780.59 0
780.66 0
780.72 0
780.78 0
780.85 0
780.91 0
780.98 0
781.04 0
781.10 0
781.17 0
781.23 0
781.30 0
781.36 0
781.43 0
781.49 0
781.55 0
781.62 0
781.68 0
781.75 0
781.81 0
781.87 0
781.94 0
782.00 0
782.07 0
782.13 0
782.20 0
782.26 0
782.32 0
782.39 0
782.45 0
782.52 0
782.58 0
782.65 0
782.71 0
782.77 0
782.84 0
782.90 0
782.97 0
783.03 0
783.09 0
783.16 0
783.22 0
783.29 0
783.35 0
783.42 0
783.48 0
783.54 0
783.61 0
783.67 0
783.74 0
783.80 0
783.87 0
783.93 0
783.99 0
784.06 0
784.12 0
784.19 0
784.25 0
784.32 0
784.38 0
784.44 0
784.51 0
784.57 0
784.64 0
784.70 0
784.77 0
784.83 0
784.89 0
784.96 0
785.02 0
785.09 0
785.15 0
785.22 0
785.28 0
785.34 0
785.41 0
785.47 0
785.54 0
785.60 0
785.67 0
785.73 0
785.80 0
785.86 0
785.92 0
785.99 0
786.05 0
786.12 0
786.18 0
786.25 0
786.31 0
786.37 0
786.44 0
786.50 0
786.57 0
786.63 0
786.70 0
786.76 0
786.82 0
786.89 0
786.95 0
787.02 0
787.08 0
787.15 0
787.21 0
787.28 0
787.34 0
787.40 0
787.47 0
787.53 0
787.60 0
787.66 0
787.73 0
787.79 0
787.86 0
787.92 0
787.98 0
788.05 0
788.11 0
788.18 0
788.24 0
788.31 0
788.37 0
788.44 0
788.50 0
788.56 0
788.63 0
788.69 0
788.76 0
788.82 0
788.89 0
788.95 0
789.02 0
789.08 0
789.14 0
789.21 0
789.27 0
789.34 0
789.40 0
789.47 0
789.53 0
789.60 0
789.66 0
789.73 0
789.79 0
789.85 0
789.92 0
789.98 0
790.05 0
790.11 0
790.18 0
790.24 0
790.31 0
790.37 0
790.43 0
790.50 0
790.56 0
790.63 0
790.69 0
790.76 0
790.82 0
790.89 0
790.95 0
791.02 0
791.08 0
791.14 0
791.21 0
791.27 0
791.34 0
791.40 0
791.47 0
791.53 0
791.60 0
791.66 0
791.73 0
791.79 0
791.86 0
791.92 0
791.98 0
792.05 0
792.11 0
792.18 0
792.24 0
792.31 0
792.37 0
792.44 0
792.50 0
792.57 0
792.63 0
792.70 0
792.76 0
792.82 0
792.89 0
792.95 0
793.02 0
793.08 0
793.15 0
793.21 0
793.28 0
793.34 0
793.41 0
793.47 0
793.54 0
793.60 0
793.66 0
793.73 0
793.79 0
793.86 0
793.92 0
793.99 0
794.05 0
794.12 0
794.18 0
794.25 0
794.31 0
794.38 0
794.44 0
794.51 0
794.57 0
794.64 0
794.70 0
794.76 0
794.83 0
794.89 0
794.96 0
795.02 0
795.09 0
795.15 0
795.22 0
795.28 0
795.35 0
795.41 0
795.48 0
795.54 0
795.61 0
795.67 0
795.74 0
795.80 0
795.87 0
795.93 0
795.99 0
796.06 0
796.12 0
796.19 0
796.25 0
796.32 0
796.38 0
796.45 0
796.51 0
796.58 0
796.64 0
796.71 0
796.77 0
796.84 0
796.90 0
796.97 0
797.03 0
797.10 0
797.16 0
797.23 0
797.29 0
797.36 0
797.42 0
797.48 0
797.55 0
797.61 0
797.68 0
797.74 0
797.81 0
797.87 0
797.94 0
798.00 0
798.07 0
798.13 0
798.20 0
798.26 0
798.33 0
798.39 0
798.46 0
798.52 0
798.59 0
798.65 0
798.72 0
798.78 0
798.85 0
798.91 0
798.98 0
799.04 0
799.11 0
799.17 0
799.24 0
799.30 0
799.37 0
799.43 0
799.50 0
799.56 0
799.63 0
799.69 0
799.76 0
799.82 0
799.89 0
799.95 0
800.01 0
800.08 0
800.14 0
800.21 0
800.27 0
800.34 0
800.40 0
800.47 0
800.53 0
800.60 0
800.66 0
800.73 0
800.79 0
800.86 0
800.92 0
800.99 0
801.05 0
801.12 0
801.18 0
801.25 0
801.31 0
801.38 0
801.44 0
801.51 0
801.57 0
801.64 0
801.70 0
801.77 0
801.83 0
801.90 0
801.96 0
802.03 0
802.09 0
802.16 0
802.22 0
802.29 0
802.35 0
802.42 0
802.48 0
802.55 0
802.61 0
802.68 0
802.74 0
802.81 0
802.87 0
802.94 0
803.00 0
803.07 0
803.13 0
803.20 0
803.26 0
803.33 0
803.39 0
803.46 0
803.52 0
803.59 0
803.65 0
803.72 0
803.79 0
803.85 0
803.92 0
803.98 0
804.05 0
804.11 0
804.18 0
804.24 0
804.31 0
804.37 0
804.44 0
804.50 0
804.57 0
804.63 0
804.70 0
804.76 0
804.83 0
804.89 0
804.96 0
805.02 0
805.09 0
805.15 0
805.22 0
805.28 0
805.35 0
805.41 0
805.48 0
805.54 0
805.61 0
805.67 0
805.74 0
805.80 0
805.87 0
805.93 0
806.00 0
806.06 0
806.13 0
806.19 0
806.26 0
806.33 0
806.39 0
806.46 0
806.52 0
806.59 0
806.65 0
806.72 0
806.78 0
806.85 0
806.91 0
806.98 0
807.04 0
807.11 0
807.17 0
807.24 0
807.30 0
807.37 0
807.43 0
807.50 0
807.56 0
807.63 0
807.69 0
807.76 0
807.83 0
807.89 0
807.96 0
808.02 0
808.09 0
808.15 0
808.22 0
808.28 0
808.35 0
808.41 0
808.48 0
808.54 0
808.61 0
808.67 0
808.74 0
808.80 0
808.87 0
808.93 0
809.00 0
809.07 0
809.13 0
809.20 0
809.26 0
809.33 0
809.39 0
809.46 0
809.52 0
809.59 0
809.65 0
809.72 0
809.78 0
809.85 0
809.91 0
809.98 0
810.04 0
810.11 0
810.18 0
810.24 0
810.31 0
810.37 0
810.44 0
810.50 0
810.57 0
810.63 0
810.70 0
810.76 0
810.83 0
810.89 0
810.96 0
811.03 0
811.09 0
811.16 0
811.22 0
811.29 0
811.35 0
811.42 0
811.48 0
811.55 0
811.61 0
811.68 0
811.74 0
811.81 0
811.88 0
811.94 0
812.01 0
812.07 0
812.14 0
812.20 0
812.27 0
812.33 0
812.40 0
812.46 0
812.53 0
812.59 0
812.66 0
812.73 0
812.79 0
812.86 0
812.92 0
812.99 0
813.05 0
813.12 0
813.18 0
813.25 0
813.31 0
813.38 0
813.45 0
813.51 0
813.58 0
813.64 0
813.71 0
813.77 0
813.84 0
813.90 0
813.97 0
814.03 0
814.10 0
814.17 0
814.23 0
814.30 0
814.36 0
814.43 0
814.49 0
814.56 0
814.62 0
814.69 0
814.76 0
814.82 0
814.89 0
814.95 0
815.02 0
815.08 0
815.15 0
815.21 0
815.28 0
815.35 0
815.41 0
815.48 0
815.54 0
815.61 0
815.67 0
815.74 0
815.80 0
815.87 0
815.94 0
816.00 0
816.07 0
816.13 0
816.20 0
816.26 0
816.33 0
816.39 0
816.46 0
816.53 0
816.59 0
816.66 0
816.72 0
816.79 0
816.85 0
816.92 0
816.98 0
817.05 0
817.12 0
817.18 0
817.25 0
817.31 0
817.38 0
817.44 0
817.51 0
817.58 0
817.64 0
817.71 0
817.77 0
817.84 0
817.90 0
817.97 0
818.03 0
818.10 0
818.17 0
818.23 0
818.30 0
818.36 0
818.43 0
818.49 0
818.56 0
818.63 0
818.69 0
818.76 0
818.82 0
818.89 0
818.95 0
819.02 0
819.09 0
819.15 0
819.22 0
819.28 0
819.35 0
819.41 0
819.48 0
819.55 0
819.61 0
819.68 0
819.74 0
819.81 0
819.87 0
819.94 0
820.01 0
820.07 0
820.14 0
820.20 0
820.27 0
820.33 0
820.40 0
820.47 0
820.53 0
820.60 0
820.66 0
820.73 0
820.79 0
820.86 0
820.93 0
820.99 0
821.06 0
821.12 0
821.19 0
821.25 0
821.32 0
821.39 0
821.45 0
821.52 0
821.58 0
821.65 0
821.72 0
821.78 0
821.85 0
821.91 0
821.98 0
822.04 0
822.11 0
822.18 0
822.24 0
822.31 0
822.37 0
822.44 0
822.51 0
822.57 0
822.64 0
822.70 0
822.77 0
822.83 0
822.90 0
822.97 0
823.03 0
823.10 0
823.16 0
823.23 0
823.30 0
823.36 0
823.43 0
823.49 0
823.56 0
823.62 0
823.69 0
823.76 0
823.82 0
823.89 0
823.95 0
824.02 0
824.09 0
824.15 0
824.22 0
824.28 0
824.35 0
824.42 0
824.48 0
824.55 0
824.61 0
824.68 0
824.75 0
824.81 0
824.88 0
824.94 0
825.01 0
825.07 0
825.14 0
825.21 0
825.27 0
825.34 0
825.40 0
825.47 0
825.54 0
825.60 0
825.67 0
825.73 0
825.80 0
825.87 0
825.93 0
826.00 0
826.06 0
826.13 0
826.20 0
826.26 0
826.33 0
826.39 0
826.46 0
826.53 0
826.59 0
826.66 0
826.72 0
826.79 0
826.86 0
826.92 0
826.99 0
827.05 0
827.12 0
827.19 0
827.25 0
827.32 0
827.38 0
827.45 0
827.52 0
827.58 0
827.65 0
827.71 0
827.78 0
827.85 0
827.91 0
827.98 0
828.04 0
828.11 0
828.18 0
828.24 0
828.31 0
828.37 0
828.44 0
828.51 0
828.57 0
828.64 0
828.71 0
828.77 0
828.84 0
828.90 0
828.97 0
829.04 0
829.10 0
829.17 0
829.23 0
829.30 0
829.37 0
829.43 0
829.50 0
829.56 0
829.63 0
829.70 0
829.76 0
829.83 0
829.90 0
829.96 0
830.03 0
830.09 0
830.16 0
830.23 0
830.29 0
830.36 0
830.42 0
830.49 0
830.56 0
830.62 0
830.69 0
830.75 0
830.82 0
830.89 0
830.95 0
831.02 0
831.09 0
831.15 0
831.22 0
831.28 0
831.35 0
831.42 0
831.48 0
831.55 0
831.62 0
831.68 0
831.75 0
831.81 0
831.88 0
831.95 0
832.01 0
832.08 0
832.14 0
832.21 0
832.28 0
832.34 0
832.41 0
832.48 0
832.54 0
832.61 0
832.67 0
832.74 0
832.81 0
832.87 0
832.94 0
833.01 0
833.07 0
833.14 0
833.20 0
833.27 0
833.34 0
833.40 0
833.47 0
833.54 0
833.60 0
833.67 0
833.73 0
833.80 0
833.87 0
833.93 0
834.00 0
834.07 0
834.13 0
834.20 0
834.27 0
834.33 0
834.40 0
834.46 0
834.53 0
834.60 0
834.66 0
834.73 0
834.80 0
834.86 0
834.93 0
834.99 0
835.06 0
835.13 0
835.19 0
835.26 0
835.33 0
835.39 0
835.46 0
835.53 0
835.59 0
835.66 0
835.72 0
835.79 0
835.86 0
835.92 0
835.99 0
836.06 0
836.12 0
836.19 0
836.26 0
836.32 0
836.39 0
836.45 0
836.52 0
836.59 0
836.65 0
836.72 0
836.79 0
836.85 0
836.92 0
836.99 0
837.05 0
837.12 0
837.18 0
837.25 0
837.32 0
837.38 0
837.45 0
837.52 0
837.58 0
837.65 0
837.72 0
837.78 0
837.85 0
837.92 0
837.98 0
838.05 0
838.12 0
838.18 0
838.25 0
838.31 0
838.38 0
838.45 0
838.51 0
838.58 0
838.65 0
838.71 0
838.78 0
838.85 0
838.91 0
838.98 0
839.05 0
839.11 0
839.18 0
839.25 0
839.31 0
839.38 0
839.44 0
839.51 0
839.58 0
839.64 0
839.71 0
839.78 0
839.84 0
839.91 0
839.98 0
840.04 0
840.11 0
840.18 0
840.24 0
840.31 0
840.38 0
840.44 0
840.51 0
840.58 0
840.64 0
840.71 0
840.78 0
840.84 0
840.91 0
840.98 0
841.04 0
841.11 0
841.17 0
841.24 0
841.31 0
841.37 0
841.44 0
841.51 0
841.57 0
841.64 0
841.71 0
841.77 0
841.84 0
841.91 0
841.97 0
842.04 0
842.11 0
842.17 0
842.24 0
842.31 0
842.37 0
842.44 0
842.51 0
842.57 0
842.64 0
842.71 0
842.77 0
842.84 0
842.91 0
842.97 0
843.04 0
843.11 0
843.17 0
843.24 0
843.31 0
843.37 0
843.44 0
843.51 0
843.57 0
843.64 0
843.71 0
843.77 0
843.84 0
843.91 0
843.97 0
844.04 0
844.11 0
844.17 0
844.24 0
844.31 0
844.37 0
844.44 0
844.51 0
844.57 0
844.64 0
844.71 0
844.77 0
844.84 0
844.91 0
844.97 0
845.04 0
845.11 0
845.17 0
845.24 0
845.31 0
845.37 0
845.44 0
845.51 0
845.57 0
845.64 0
845.71 0
845.77 0
845.84 0
845.91 0
845.97 0
846.04 0
846.11 0
846.18 0
846.24 0
846.31 0
846.38 0
846.44 0
846.51 0
846.58 0
846.64 0
846.71 0
846.78 0
846.84 0
846.91 0
846.98 0
847.04 0
847.11 0
847.18 0
847.24 0
847.31 0
847.38 0
847.44 0
847.51 0
847.58 0
847.64 0
847.71 0
847.78 0
847.85 0
847.91 0
847.98 0
848.05 0
848.11 0
848.18 0
848.25 0
848.31 0
848.38 0
848.45 0
848.51 0
848.58 0
848.65 0
848.71 0
848.78 0
848.85 0
848.92 0
848.98 0
849.05 0
849.12 0
849.18 0
849.25 0
849.32 0
849.38 0
849.45 0
849.52 0
849.58 0
849.65 0
849.72 0
849.78 0
849.85 0
849.92 0
849.99 0
850.05 0
850.12 0
850.19 0
850.25 0
850.32 0
850.39 0
850.45 0
850.52 0
850.59 0
850.65 0
850.72 0
850.79 0
850.86 0
850.92 0
850.99 0
851.06 0
851.12 0
851.19 0
851.26 0
851.32 0
851.39 0
851.46 0
851.53 0
851.59 0
851.66 0
851.73 0
851.79 0
851.86 0
851.93 0
851.99 0
852.06 0
852.13 0
852.20 0
852.26 0
852.33 0
852.40 0
852.46 0
852.53 0
852.60 0
852.66 0
852.73 0
852.80 0
852.87 0
852.93 0
853.00 0
853.07 0
853.13 0
853.20 0
853.27 0
853.33 0
853.40 0
853.47 0
853.54 0
853.60 0
853.67 0
853.74 0
853.80 0
853.87 0
853.94 0
854.01 0
854.07 0
854.14 0
854.21 0
854.27 0
854.34 0
854.41 0
854.48 0
854.54 0
854.61 0
854.68 0
854.74 0
854.81 0
854.88 0
854.95 0
855.01 0
855.08 0
855.15 0
855.21 0
855.28 0
855.35 0
855.41 0
855.48 0
855.55 0
855.62 0
855.68 0
855.75 0
855.82 0
855.88 0
855.95 0
856.02 0
856.09 0
856.15 0
856.22 0
856.29 0
856.36 0
856.42 0
856.49 0
856.56 0
856.62 0
856.69 0
856.76 0
856.83 0
856.89 0
856.96 0
857.03 0
857.09 0
857.16 0
857.23 0
857.30 0
857.36 0
857.43 0
857.50 0
857.56 0
857.63 0
857.70 0
857.77 0
857.83 0
857.90 0
857.97 0
858.04 0
858.10 0
858.17 0
858.24 0
858.30 0
858.37 0
858.44 0
858.51 0
858.57 0
858.64 0
858.71 0
858.78 0
858.84 0
858.91 0
858.98 0
859.04 0
859.11 0
859.18 0
859.25 0
859.31 0
859.38 0
859.45 0
859.52 0
859.58 0
859.65 0
859.72 0
859.78 0
859.85 0
859.92 0
859.99 0
860.05 0
860.12 0
860.19 0
860.26 0
860.32 0
860.39 0
860.46 0
860.52 0
860.59 0
860.66 0
860.73 0
860.79 0
860.86 0
860.93 0
861.00 0
861.06 0
861.13 0
861.20 0
861.27 0
861.33 0
861.40 0
861.47 0
861.54 0
861.60 0
861.67 0
861.74 0
861.80 0
861.87 0
861.94 0
862.01 0
862.07 0
862.14 0
862.21 0
862.28 0
862.34 0
862.41 0
862.48 0
862.55 0
862.61 0
862.68 0
862.75 0
862.82 0
862.88 0
862.95 0
863.02 0
863.09 0
863.15 0
863.22 0
863.29 0
863.36 0
863.42 0
863.49 0
863.56 0
863.63 0
863.69 0
863.76 0
863.83 0
863.90 0
863.96 0
864.03 0
864.10 0
864.16 0
864.23 0
864.30 0
864.37 0
864.43 0
864.50 0
864.57 0
864.64 0
864.70 0
864.77 0
864.84 0
864.91 0
864.97 0
865.04 0
865.11 0
865.18 0
865.24 0
865.31 0
865.38 0
865.45 0
865.52 0
865.58 0
865.65 0
865.72 0
865.79 0
865.85 0
865.92 0
865.99 0
866.06 0
866.12 0
866.19 0
866.26 0
866.33 0
866.39 0
866.46 0
866.53 0
866.60 0
866.66 0
866.73 0
866.80 0
866.87 0
866.93 0
867.00 0
867.07 0
867.14 0
867.20 0
867.27 0
867.34 0
867.41 0
867.47 0
867.54 0
867.61 0
867.68 0
867.74 0
867.81 0
867.88 0
867.95 0
868.02 0
868.08 0
868.15 0
868.22 0
868.29 0
868.35 0
868.42 0
868.49 0
868.56 0
868.62 0
868.69 0
868.76 0
868.83 0
868.89 0
868.96 0
869.03 0
869.10 0
869.17 0
869.23 0
869.30 0
869.37 0
869.44 0
869.50 0
869.57 0
869.64 0
869.71 0
869.77 0
869.84 0
869.91 0
869.98 0
870.05 0
870.11 0
870.18 0
870.25 0
870.32 0
870.38 0
870.45 0
870.52 0
870.59 0
870.65 0
870.72 0
870.79 0
870.86 0
870.93 0
870.99 0
871.06 0
871.13 0
871.20 0
871.26 0
871.33 0
871.40 0
871.47 0
871.54 0
871.60 0
871.67 0
871.74 0
871.81 0
871.87 0
871.94 0
872.01 0
872.08 0
872.15 0
872.21 0
872.28 0
872.35 0
872.42 0
872.48 0
872.55 0
872.62 0
872.69 0
872.76 0
872.82 0
872.89 0
872.96 0
873.03 0
873.10 0
873.16 0
873.23 0
873.30 0
873.37 0
873.43 0
873.50 0
873.57 0
873.64 0
873.71 0
873.77 0
873.84 0
873.91 0
873.98 0
874.04 0
874.11 0
874.18 0
874.25 0
874.32 0
874.38 0
874.45 0
874.52 0
874.59 0
874.66 0
874.72 0
874.79 0
874.86 0
874.93 0
875.00 0
875.06 0
875.13 0
875.20 0
875.27 0
875.33 0
875.40 0
875.47 0
875.54 0
875.61 0
875.67 0
875.74 0
875.81 0
875.88 0
875.95 0
876.01 0
876.08 0
876.15 0
876.22 0
876.29 0
876.35 0
876.42 0
876.49 0
876.56 0
876.63 0
876.69 0
876.76 0
876.83 0
876.90 0
876.97 0
877.03 0
877.10 0
877.17 0
877.24 0
877.31 0
877.37 0
877.44 0
877.51 0
877.58 0
877.65 0
877.71 0
877.78 0
877.85 0
877.92 0
877.99 0
878.05 0
878.12 0
878.19 0
878.26 0
878.33 0
878.39 0
878.46 0
878.53 0
878.60 0
878.67 0
878.73 0
878.80 0
878.87 0
878.94 0
879.01 0
879.07 0
879.14 0
879.21 0
879.28 0
879.35 0
879.41 0
879.48 0
879.55 0
879.62 0
879.69 0
879.75 0
879.82 0
879.89 0
879.96 0
880.03 0
880.10 0
880.16 0
880.23 0
880.30 0
880.37 0
880.44 0
880.50 0
880.57 0
880.64 0
880.71 0
880.78 0
880.84 0
880.91 0
880.98 0
881.05 0
881.12 0
881.19 0
881.25 0
881.32 0
881.39 0
881.46 0
881.53 0
881.59 0
881.66 0
881.73 0
881.80 0
881.87 0
881.93 0
882.00 0
882.07 0
882.14 0
882.21 0
882.28 0
882.34 0
882.41 0
882.48 0
882.55 0
882.62 0
882.68 0
882.75 0
882.82 0
882.89 0
882.96 0
883.03 0
883.09 0
883.16 0
883.23 0
883.30 0
883.37 0
883.44 0
883.50 0
883.57 0
883.64 0
883.71 0
883.78 0
883.84 0
883.91 0
883.98 0
884.05 0
884.12 0
884.19 0
884.25 0
884.32 0
884.39 0
884.46 0
884.53 0
884.60 0
884.66 0
884.73 0
884.80 0
884.87 0
884.94 0
885.00 0
885.07 0
885.14 0
885.21 0
885.28 0
885.35 0
885.41 0
885.48 0
885.55 0
885.62 0
885.69 0
885.76 0
885.82 0
885.89 0
885.96 0
886.03 0
886.10 0
886.17 0
886.23 0
886.30 0
886.37 0
886.44 0
886.51 0
886.58 0
886.64 0
886.71 0
886.78 0
886.85 0
886.92 0
886.99 0
887.05 0
887.12 0
887.19 0
887.26 0
887.33 0
887.40 0
887.47 0
887.53 0
887.60 0
887.67 0
887.74 0
887.81 0
887.88 0
887.94 0
888.01 0
888.08 0
888.15 0
888.22 0
888.29 0
888.35 0
888.42 0
888.49 0
888.56 0
888.63 0
888.70 0
888.76 0
888.83 0
888.90 0
888.97 0
889.04 0
889.11 0
889.18 0
889.24 0
889.31 0
889.38 0
889.45 0
889.52 0
889.59 0
889.65 0
889.72 0
889.79 0
889.86 0
889.93 0
890.00 0
890.07 0
890.13 0
890.20 0
890.27 0
890.34 0
890.41 0
890.48 0
890.54 0
890.61 0
890.68 0
890.75 0
890.82 0
890.89 0
890.96 0
891.02 0
891.09 0
891.16 0
891.23 0
891.30 0
891.37 0
891.44 0
891.50 0
891.57 0
891.64 0
891.71 0
891.78 0
891.85 0
891.92 0
891.98 0
892.05 0
892.12 0
892.19 0
892.26 0
892.33 0
892.40 0
892.46 0
892.53 0
892.60 0
892.67 0
892.74 0
892.81 0
892.88 0
892.94 0
893.01 0
893.08 0
893.15 0
893.22 0
893.29 0
893.36 0
893.42 0
893.49 0
893.56 0
893.63 0
893.70 0
893.77 0
893.84 0
893.90 0
893.97 0
894.04 0
894.11 0
894.18 0
894.25 0
894.32 0
894.39 0
894.45 0
894.52 0
894.59 0
894.66 0
894.73 0
894.80 0
894.87 0
894.93 0
895.00 0
895.07 0
895.14 0
895.21 0
895.28 0
895.35 0
895.42 0
895.48 0
895.55 0
895.62 0
895.69 0
895.76 0
895.83 0
895.90 0
895.96 0
896.03 0
896.10 0
896.17 0
896.24 0
896.31 0
896.38 0
896.45 0
896.51 0
896.58 0
896.65 0
896.72 0
896.79 0
896.86 0
896.93 0
897.00 0
897.06 0
897.13 0
897.20 0
897.27 0
897.34 0
897.41 0
897.48 0
897.55 0
897.61 0
897.68 0
897.75 0
897.82 0
897.89 0
897.96 0
898.03 0
898.10 0
898.16 0
898.23 0
898.30 0
898.37 0
898.44 0
898.51 0
898.58 0
898.65 0
898.72 0
898.78 0
898.85 0
898.92 0
898.99 0
899.06 0
899.13 0
899.20 0
899.27 0
899.33 0
899.40 0
899.47 0
899.54 0
899.61 0
899.68 0
899.75 0
899.82 0
899.89 0
899.95 0
900.02 0
900.09 0
900.16 0
900.23 0
900.30 0
900.37 0
900.44 0
900.51 0
900.57 0
900.64 0
900.71 0
900.78 0
900.85 0
900.92 0
900.99 0
901.06 0
901.13 0
901.19 0
901.26 0
901.33 0
901.40 0
901.47 0
901.54 0
901.61 0
901.68 0
901.75 0
901.81 0
901.88 0
901.95 0
902.02 0
902.09 0
902.16 0
902.23 0
902.30 0
902.37 0
902.43 0
902.50 0
902.57 0
902.64 0
902.71 0
902.78 0
902.85 0
902.92 0
902.99 0
903.06 0
903.12 0
903.19 0
903.26 0
903.33 0
903.40 0
903.47 0
903.54 0
903.61 0
903.68 0
903.75 0
903.81 0
903.88 0
903.95 0
904.02 0
904.09 0
904.16 0
904.23 0
904.30 0
904.37 0
904.44 0
904.50 0
904.57 0
904.64 0
904.71 0
904.78 0
904.85 0
904.92 0
904.99 0
905.06 0
905.13 0
905.20 0
905.26 0
905.33 0
905.40 0
905.47 0
905.54 0
905.61 0
905.68 0
905.75 0
905.82 0
905.89 0
905.96 0
906.02 0
906.09 0
906.16 0
906.23 0
906.30 0
906.37 0
906.44 0
906.51 0
906.58 0
906.65 0
906.72 0
906.78 0
906.85 0
906.92 0
906.99 0
907.06 0
907.13 0
907.20 0
907.27 0
907.34 0
907.41 0
907.48 0
907.54 0
907.61 0
907.68 0
907.75 0
907.82 0
907.89 0
907.96 0
908.03 0
908.10 0
908.17 0
908.24 0
908.31 0
908.37 0
908.44 0
908.51 0
908.58 0
908.65 0
908.72 0
908.79 0
908.86 0
908.93 0
909.00 0
909.07 0
909.14 0
909.21 0
909.27 0
909.34 0
909.41 0
909.48 0
909.55 0
909.62 0
909.69 0
909.76 0
909.83 0
909.90 0
909.97 0
910.04 0
910.11 0
910.17 0
910.24 0
910.31 0
910.38 0
910.45 0
910.52 0
910.59 0
910.66 0
910.73 0
910.80 0
910.87 0
910.94 0
911.01 0
911.08 0
911.14 0
911.21 0
911.28 0
911.35 0
911.42 0
911.49 0
911.56 0
911.63 0
911.70 0
911.77 0
911.84 0
911.91 0
911.98 0
912.05 0
912.11 0
912.18 0
912.25 0
912.32 0
912.39 0
912.46 0
912.53 0
912.60 0
912.67 0
912.74 0
912.81 0
912.88 0
912.95 0
913.02 0
913.09 0
913.15 0
913.22 0
913.29 0
913.36 0
913.43 0
913.50 0
913.57 0
913.64 0
913.71 0
913.78 0
913.85 0
913.92 0
913.99 0
914.06 0
914.13 0
914.20 0
914.27 0
914.33 0
914.40 0
914.47 0
914.54 0
914.61 0
914.68 0
914.75 0
914.82 0
914.89 0
914.96 0
915.03 0
915.10 0
915.17 0
915.24 0
915.31 0
915.38 0
915.45 0
915.51 0
915.58 0
915.65 0
915.72 0
915.79 0
915.86 0
915.93 0
916.00 0
916.07 0
916.14 0
916.21 0
916.28 0
916.35 0
916.42 0
916.49 0
916.56 0
916.63 0
916.70 0
916.77 0
916.83 0
916.90 0
916.97 0
917.04 0
917.11 0
917.18 0
917.25 0
917.32 0
917.39 0
917.46 0
917.53 0
917.60 0
917.67 0
917.74 0
917.81 0
917.88 0
917.95 0
918.02 0
918.09 0
918.16 0
918.23 0
918.30 0
918.36 0
918.43 0
918.50 0
918.57 0
918.64 0
918.71 0
918.78 0
918.85 0
918.92 0
918.99 0
919.06 0
919.13 0
919.20 0
919.27 0
919.34 0
919.41 0
919.48 0
919.55 0
919.62 0
919.69 0
919.76 0
919.83 0
919.90 0
919.97 0
920.03 0
920.10 0
920.17 0
920.24 0
920.31 0
920.38 0
920.45 0
920.52 0
920.59 0
920.66 0
920.73 0
920.80 0
920.87 0
920.94 0
921.01 0
921.08 0
921.15 0
921.22 0
921.29 0
921.36 0
921.43 0
921.50 0
921.57 0
921.64 0
921.71 0
921.78 0
921.85 0
921.92 0
921.99 0
922.06 0
922.12 0
922.19 0
922.26 0
922.33 0
922.40 0
922.47 0
922.54 0
922.61 0
922.68 0
922.75 0
922.82 0
922.89 0
922.96 0
923.03 0
923.10 0
923.17 0
923.24 0
923.31 0
923.38 0
923.45 0
923.52 0
923.59 0
923.66 0
923.73 0
923.80 0
923.87 0
923.94 0
924.01 0
924.08 0
924.15 0
924.22 0
924.29 0
924.36 0
924.43 0
924.50 0
924.57 0
924.64 0
924.71 0
924.78 0
924.85 0
924.92 0
924.98 0
925.05 0
925.12 0
925.19 0
925.26 0
925.33 0
925.40 0
925.47 0
925.54 0
925.61 0
925.68 0
925.75 0
925.82 0
925.89 0
925.96 0
926.03 0
926.10 0
926.17 0
926.24 0
926.31 0
926.38 0
926.45 0
926.52 0
926.59 0
926.66 0
926.73 0
926.80 0
926.87 0
926.94 0
927.01 0
927.08 0
927.15 0
927.22 0
927.29 0
927.36 0
927.43 0
927.50 0
927.57 0
927.64 0
927.71 0
927.78 0
927.85 0
927.92 0
927.99 0
928.06 0
928.13 0
928.20 0
928.27 0
928.34 0
928.41 0
928.48 0
928.55 0
928.62 0
928.69 0
928.76 0
928.83 0
928.90 0
928.97 0
929.04 0
929.11 0
929.18 0
929.25 0
929.32 0
929.39 0
929.46 0
929.53 0
929.60 0
929.67 0
929.74 0
929.81 0
929.88 0
929.95 0
930.02 0
930.09 0
930.16 0
930.23 0
930.30 0
930.37 0
930.44 0
930.51 0
930.58 0
930.65 0
930.72 0
930.79 0
930.86 0
930.93 0
931.00 0
931.07 0
931.14 0
931.21 0
931.28 0
931.35 0
931.42 0
931.49 0
931.56 0
931.63 0
931.70 0
931.77 0
931.84 0
931.91 0
931.98 0
932.05 0
932.12 0
932.19 0
932.26 0
932.33 0
932.40 0
932.47 0
932.54 0
932.61 0
932.68 0
932.75 0
932.82 0
932.89 0
932.96 0
933.03 0
933.10 0
933.17 0
933.24 0
933.31 0
933.38 0
933.45 0
933.52 0
933.59 0
933.66 0
933.73 0
933.80 0
933.87 0
933.94 0
934.01 0
934.08 0
934.15 0
934.22 0
934.29 0
934.36 0
934.43 0
934.50 0
934.57 0
934.64 0
934.71 0
934.78 0
934.85 0
934.92 0
935.00 0
935.07 0
935.14 0
935.21 0
935.28 0
935.35 0
935.42 0
935.49 0
935.56 0
935.63 0
935.70 0
935.77 0
935.84 0
935.91 0
935.98 0
936.05 0
936.12 0
936.19 0
936.26 0
936.33 0
936.40 0
936.47 0
936.54 0
936.61 0
936.68 0
936.75 0
936.82 0
936.89 0
936.96 0
937.03 0
937.10 0
937.17 0
937.24 0
937.31 0
937.38 0
937.45 0
937.52 0
937.59 0
937.66 0
937.73 0
937.80 0
937.88 0
937.95 0
938.02 0
938.09 0
938.16 0
938.23 0
938.30 0
938.37 0
938.44 0
938.51 0
938.58 0
938.65 0
938.72 0
938.79 0
938.86 0
938.93 0
939.00 0
939.07 0
939.14 0
939.21 0
939.28 0
939.35 0
939.42 0
939.49 0
939.56 0
939.63 0
939.70 0
939.77 0
939.84 0
939.91 0
939.99 0
940.06 0
940.13 0
940.20 0
940.27 0
940.34 0
940.41 0
940.48 0
940.55 0
940.62 0
940.69 0
940.76 0
940.83 0
940.90 0
940.97 0
941.04 0
941.11 0
941.18 0
941.25 0
941.32 0
941.39 0
941.46 0
941.53 0
941.60 0
941.67 0
941.75 0
941.82 0
941.89 0
941.96 0
942.03 0
942.10 0
942.17 0
942.24 0
942.31 0
942.38 0
942.45 0
942.52 0
942.59 0
942.66 0
942.73 0
942.80 0
942.87 0
942.94 0
943.01 0
943.08 0
943.15 0
943.23 0
943.30 0
943.37 0
943.44 0
943.51 0
943.58 0
943.65 0
943.72 0
943.79 0
943.86 0
943.93 0
944.00 0
944.07 0
944.14 0
944.21 0
944.28 0
944.35 0
944.42 0
944.49 0
944.57 0
944.64 0
944.71 0
944.78 0
944.85 0
944.92 0
944.99 0
945.06 0
945.13 0
945.20 0
945.27 0
945.34 0
945.41 0
945.48 0
945.55 0
945.62 0
945.69 0
945.76 0
945.84 0
945.91 0
945.98 0
946.05 0
946.12 0
946.19 0
946.26 0
946.33 0
946.40 0
946.47 0
946.54 0
946.61 0
946.68 0
946.75 0
946.82 0
946.89 0
946.97 0
947.04 0
947.11 0
947.18 0
947.25 0
947.32 0
947.39 0
947.46 0
947.53 0
947.60 0
947.67 0
947.74 0
947.81 0
947.88 0
947.95 0
948.03 0
948.10 0
948.17 0
948.24 0
948.31 0
948.38 0
948.45 0
948.52 0
948.59 0
948.66 0
948.73 0
948.80 0
948.87 0
948.94 0
949.01 0
949.09 0
949.16 0
949.23 0
949.30 0
949.37 0
949.44 0
949.51 0
949.58 0
949.65 0
949.72 0
949.79 0
949.86 0
949.93 0
950.01 0
950.08 0
950.15 0
950.22 0
950.29 0
950.36 0
950.43 0
950.50 0
950.57 0
950.64 0
950.71 0
950.78 0
950.85 0
950.93 0
951.00 0
951.07 0
951.14 0
951.21 0
951.28 0
951.35 0
951.42 0
951.49 0
951.56 0
951.63 0
951.70 0
951.77 0
951.85 0
951.92 0
951.99 0
952.06 0
952.13 0
952.20 0
952.27 0
952.34 0
952.41 0
952.48 0
952.55 0
952.62 0
952.70 0
952.77 0
952.84 0
952.91 0
952.98 0
953.05 0
953.12 0
953.19 0
953.26 0
953.33 0
953.40 0
953.48 0
953.55 0
953.62 0
953.69 0
953.76 0
953.83 0
953.90 0
953.97 0
954.04 0
954.11 0
954.18 0
954.25 0
954.33 0
954.40 0
954.47 0
954.54 0
954.61 0
954.68 0
954.75 0
954.82 0
954.89 0
954.96 0
955.04 0
955.11 0
955.18 0
955.25 0
955.32 0
955.39 0
955.46 0
955.53 0
955.60 0
955.67 0
955.74 0
955.82 0
955.89 0
955.96 0
956.03 0
956.10 0
956.17 0
956.24 0
956.31 0
956.38 0
956.45 0
956.53 0
956.60 0
956.67 0
956.74 0
956.81 0
956.88 0
956.95 0
957.02 0
957.09 0
957.16 0
957.24 0
957.31 0
957.38 0
957.45 0
957.52 0
957.59 0
957.66 0
957.73 0
957.80 0
957.87 0
957.95 0
958.02 0
958.09 0
958.16 0
958.23 0
958.30 0
958.37 0
958.44 0
958.51 0
958.59 0
958.66 0
958.73 0
958.80 0
958.87 0
958.94 0
959.01 0
959.08 0
959.15 0
959.23 0
959.30 0
959.37 0
959.44 0
959.51 0
959.58 0
959.65 0
959.72 0
959.79 0
959.86 0
959.94 0
960.01 0
960.08 0
960.15 0
960.22 0
960.29 0
960.36 0
960.43 0
960.51 0
960.58 0
960.65 0
960.72 0
960.79 0
960.86 0
960.93 0
961.00 0
961.07 0
961.15 0
961.22 0
961.29 0
961.36 0
961.43 0
961.50 0
961.57 0
961.64 0
961.71 0
961.79 0
961.86 0
961.93 0
962.00 0
962.07 0
962.14 0
962.21 0
962.28 0
962.36 0
962.43 0
962.50 0
962.57 0
962.64 0
962.71 0
962.78 0
962.85 0
962.93 0
963.00 0
963.07 0
963.14 0
963.21 0
963.28 0
963.35 0
963.42 0
963.50 0
963.57 0
963.64 0
963.71 0
963.78 0
963.85 0
963.92 0
963.99 0
964.07 0
964.14 0
964.21 0
964.28 0
964.35 0
964.42 0
964.49 0
964.56 0
964.64 0
964.71 0
964.78 0
964.85 0
964.92 0
964.99 0
965.06 0
965.13 0
965.21 0
965.28 0
965.35 0
965.42 0
965.49 0
965.56 0
965.63 0
965.71 0
965.78 0
965.85 0
965.92 0
965.99 0
966.06 0
966.13 0
966.20 0
966.28 0
966.35 0
966.42 0
966.49 0
966.56 0
966.63 0
966.70 0
966.78 0
966.85 0
966.92 0
966.99 0
967.06 0
967.13 0
967.20 0
967.28 0
967.35 0
967.42 0
967.49 0
967.56 0
967.63 0
967.70 0
967.78 0
967.85 0
967.92 0
967.99 0
968.06 0
968.13 0
968.20 0
968.28 0
968.35 0
968.42 0
968.49 0
968.56 0
968.63 0
968.70 0
968.78 0
968.85 0
968.92 0
968.99 0
969.06 0
969.13 0
969.20 0
969.28 0
969.35 0
969.42 0
969.49 0
969.56 0
969.63 0
969.70 0
969.78 0
969.85 0
969.92 0
969.99 0
970.06 0
970.13 0
970.20 0
970.28 0
970.35 0
970.42 0
970.49 0
970.56 0
970.63 0
970.71 0
970.78 0
970.85 0
970.92 0
970.99 0
971.06 0
971.13 0
971.21 0
971.28 0
971.35 0
971.42 0
971.49 0
971.56 0
971.64 0
971.71 0
971.78 0
971.85 0
971.92 0
971.99 0
972.06 0
972.14 0
972.21 0
972.28 0
972.35 0
972.42 0
972.49 0
972.57 0
972.64 0
972.71 0
972.78 0
972.85 0
972.92 0
973.00 0
973.07 0
973.14 0
973.21 0
973.28 0
973.35 0
973.42 0
973.50 0
973.57 0
973.64 0
973.71 0
973.78 0
973.85 0
973.93 0
974.00 0
974.07 0
974.14 0
974.21 0
974.28 0
974.36 0
974.43 0
974.50 0
974.57 0
974.64 0
974.71 0
974.79 0
974.86 0
974.93 0
975.00 0
975.07 0
975.14 0
975.22 0
975.29 0
975.36 0
975.43 0
975.50 0
975.57 0
975.65 0
975.72 0
975.79 0
975.86 0
975.93 0
976.00 0
976.08 0
976.15 0
976.22 0
976.29 0
976.36 0
976.43 0
976.51 0
976.58 0
976.65 0
976.72 0
976.79 0
976.87 0
976.94 0
977.01 0
977.08 0
977.15 0
977.22 0
977.30 0
977.37 0
977.44 0
977.51 0
977.58 0
977.65 0
977.73 0
977.80 0
977.87 0
977.94 0
978.01 0
978.09 0
978.16 0
978.23 0
978.30 0
978.37 0
978.44 0
978.52 0
978.59 0
978.66 0
978.73 0
978.80 0
978.88 0
978.95 0
979.02 0
979.09 0
979.16 0
979.23 0
979.31 0
979.38 0
979.45 0
979.52 0
979.59 0
979.67 0
979.74 0
979.81 0
979.88 0
979.95 0
980.02 0
980.10 0
980.17 0
980.24 0
980.31 0
980.38 0
980.46 0
980.53 0
980.60 0
980.67 0
980.74 0
980.82 0
980.89 0
980.96 0
981.03 0
981.10 0
981.17 0
981.25 0
981.32 0
981.39 0
981.46 0
981.53 0
981.61 0
981.68 0
981.75 0
981.82 0
981.89 0
981.97 0
982.04 0
982.11 0
982.18 0
982.25 0
982.33 0
982.40 0
982.47 0
982.54 0
982.61 0
982.69 0
982.76 0
982.83 0
982.90 0
982.97 0
983.05 0
983.12 0
983.19 0
983.26 0
983.33 0
983.40 0
983.48 0
983.55 0
983.62 0
983.69 0
983.76 0
983.84 0
983.91 0
983.98 0
984.05 0
984.12 0
984.20 0
984.27 0
984.34 0
984.41 0
984.48 0
984.56 0
984.63 0
984.70 0
984.77 0
984.85 0
984.92 0
984.99 0
985.06 0
985.13 0
985.21 0
985.28 0
985.35 0
985.42 0
985.49 0
985.57 0
985.64 0
985.71 0
985.78 0
985.85 0
985.93 0
986.00 0
986.07 0
986.14 0
986.21 0
986.29 0
986.36 0
986.43 0
986.50 0
986.57 0
986.65 0
986.72 0
986.79 0
986.86 0
986.94 0
987.01 0
987.08 0
987.15 0
987.22 0
987.30 0
987.37 0
987.44 0
987.51 0
987.58 0
987.66 0
987.73 0
987.80 0
987.87 0
987.95 0
988.02 0
988.09 0
988.16 0
988.23 0
988.31 0
988.38 0
988.45 0
988.52 1
988.59 1
988.67 1
988.74 1
988.81 2
988.88 2
988.96 2
989.03 2
989.10 2
989.17 3
989.24 3
989.32 4
989.39 5
989.46 6
989.53 6
989.61 7
989.68 7
989.75 8
989.82 8
989.89 8
989.97 8
990.04 8
990.11 8
990.18 7
990.26 7
990.33 7
990.40 7
990.47 6
990.54 6
990.62 6
990.69 5
990.76 5
990.83 5
990.91 5
990.98 5
991.05 5
991.12 4
991.19 4
991.27 4
991.34 4
991.41 3
991.48 3
991.56 3
991.63 2
991.70 2
991.77 2
991.85 1
991.92 1
991.99 1
992.06 2
992.13 2
992.21 2
992.28 2
992.35 2
992.42 2
992.50 1
992.57 1
992.64 1
992.71 1
992.79 0
992.86 0
992.93 0
993.00 0
993.07 0
993.15 0
993.22 0
993.29 0
993.36 0
993.44 0
993.51 0
993.58 0
993.65 0
993.73 0
993.80 0
993.87 0
993.94 0
994.01 0
994.09 0
994.16 0
994.23 0
994.30 0
994.38 0
994.45 0
994.52 0
994.59 0
994.67 0
994.74 0
994.81 0
994.88 0
994.96 0
995.03 0
995.10 0
995.17 0
995.25 0
995.32 0
995.39 0
995.46 0
995.54 0
995.61 0
995.68 0
995.75 0
995.83 0
995.90 0
995.97 0
996.04 0
996.11 0
996.19 0
996.26 0
996.33 0
996.40 0
996.48 0
996.55 0
996.62 0
996.69 0
996.77 0
996.84 0
996.91 0
996.98 0
997.06 0
997.13 0
997.20 0
997.27 0
997.35 0
997.42 0
997.49 0
997.56 0
997.64 0
997.71 0
997.78 0
997.85 0
997.93 0
998.00 0
998.07 0
998.14 0
998.22 0
998.29 0
998.36 0
998.43 0
998.51 0
998.58 0
998.65 0
998.72 0
998.80 0
998.87 0
998.94 0
999.01 0
999.09 0
999.16 0
999.23 0
999.31 0
999.38 0
999.45 0
999.52 0
999.60 0
999.67 0
999.74 0
999.81 0
999.89 0
999.96 0
1000.03 0
1000.10 0
1000.18 0
1000.25 0
1000.32 0
1000.39 0
1000.47 0
1000.54 0
1000.61 0
1000.68 0
1000.76 0
1000.83 0
1000.90 0
1000.97 0
1001.05 0
1001.12 0
1001.19 0
1001.27 0
1001.34 0
1001.41 0
1001.48 0
1001.56 0
1001.63 0
1001.70 0
1001.77 0
1001.85 0
1001.92 0
1001.99 0
1002.06 0
1002.14 0
1002.21 0
1002.28 0
1002.36 0
1002.43 0
1002.50 0
1002.57 0
1002.65 0
1002.72 0
1002.79 0
1002.86 0
1002.94 0
1003.01 0
1003.08 0
1003.15 0
1003.23 0
1003.30 0
1003.37 0
1003.45 0
1003.52 0
1003.59 0
1003.66 0
1003.74 0
1003.81 0
1003.88 0
1003.95 0
1004.03 0
1004.10 0
1004.17 0
1004.25 0
1004.32 0
1004.39 0
1004.46 0
1004.54 0
1004.61 0
1004.68 0
1004.75 0
1004.83 0
1004.90 0
1004.97 0
1005.05 0
1005.12 0
1005.19 0
1005.26 0
1005.34 0
1005.41 0
1005.48 0
1005.56 0
1005.63 0
1005.70 0
1005.77 0
1005.85 0
1005.92 0
1005.99 0
1006.06 0
1006.14 0
1006.21 0
1006.28 0
1006.36 0
1006.43 0
1006.50 0
1006.57 0
1006.65 0
1006.72 0
1006.79 0
1006.87 0
1006.94 0
1007.01 0
1007.08 0
1007.16 0
1007.23 0
1007.30 0
1007.38 0
1007.45 0
1007.52 0
1007.59 0
1007.67 0
1007.74 0
1007.81 0
1007.89 0
1007.96 0
1008.03 0
1008.10 0
1008.18 0
1008.25 0
1008.32 0
1008.40 0
1008.47 0
1008.54 0
1008.61 0
1008.69 0
1008.76 0
1008.83 0
1008.91 0
1008.98 0
1009.05 0
1009.13 0
1009.20 0
1009.27 0
1009.34 0
1009.42 0
1009.49 0
1009.56 0
1009.64 0
1009.71 0
1009.78 0
1009.85 0
1009.93 0
1010.00 0
1010.07 0
1010.15 0
1010.22 0
1010.29 0
1010.37 0
1010.44 0
1010.51 0
1010.58 0
1010.66 0
1010.73 0
1010.80 0
1010.88 0
1010.95 0
1011.02 0
1011.09 0
1011.17 0
1011.24 0
1011.31 0
1011.39 0
1011.46 0
1011.53 0
1011.61 0
1011.68 0
1011.75 0
1011.82 0
1011.90 0
1011.97 0
1012.04 0
1012.12 0
1012.19 0
1012.26 0
1012.34 0
1012.41 0
1012.48 0
1012.56 0
1012.63 0
1012.70 0
1012.77 0
1012.85 0
1012.92 0
1012.99 0
1013.07 0
1013.14 0
1013.21 0
1013.29 0
1013.36 0
1013.43 0
1013.50 0
1013.58 0
1013.65 0
1013.72 0
1013.80 0
1013.87 0
1013.94 0
1014.02 0
1014.09 0
1014.16 0
1014.24 0
1014.31 0
1014.38 0
1014.46 0
1014.53 0
1014.60 1
1014.67 1
1014.75 1
1014.82 1
1014.89 1
1014.97 1
1015.04 0
1015.11 0
1015.19 0
1015.26 0
1015.33 0
1015.41 0
1015.48 0
1015.55 0
1015.63 0
1015.70 0
1015.77 0
1015.84 0
1015.92 0
1015.99 0
1016.06 0
1016.14 0
1016.21 0
1016.28 0
1016.36 0
1016.43 0
1016.50 0
1016.58 0
1016.65 0
1016.72 0
1016.80 0
1016.87 0
1016.94 0
1017.02 0
1017.09 0
1017.16 0
1017.24 0
1017.31 0
1017.38 0
1017.45 0
1017.53 0
1017.60 0
1017.67 0
1017.75 0
1017.82 0
1017.89 0
1017.97 0
1018.04 0
1018.11 0
1018.19 0
1018.26 0
1018.33 0
1018.41 0
1018.48 0
1018.55 0
1018.63 0
1018.70 1
1018.77 1
1018.85 2
1018.92 2
1018.99 2
1019.07 3
1019.14 3
1019.21 3
1019.29 4
1019.36 4
1019.43 5
1019.51 5
1019.58 6
1019.65 7
1019.73 8
1019.80 9
1019.87 10
1019.95 11
1020.02 11
1020.09 12
1020.17 12
1020.24 12
1020.31 11
1020.39 11
1020.46 10
1020.53 10
1020.61 10
1020.68 9
1020.75 9
1020.83 8
1020.90 8
1020.97 8
1021.05 7
1021.12 7
1021.19 6
1021.27 6
1021.34 6
1021.41 6
1021.49 6
1021.56 6
1021.63 6
1021.71 5
1021.78 5
1021.85 4
1021.93 4
1022.00 3
1022.07 3
1022.15 2
1022.22 2
1022.29 2
1022.37 2
1022.44 1
1022.51 1
1022.59 1
1022.66 1
1022.73 1
1022.81 1
1022.88 2
1022.95 1
1023.03 1
1023.10 1
1023.17 1
1023.25 1
1023.32 1
1023.39 1
1023.47 1
1023.54 1
1023.61 0
1023.69 0
1023.76 0
1023.83 0
1023.91 0
1023.98 1
1024.06 1
1024.13 1
1024.20 1
1024.28 1
1024.35 1
1024.42 1
1024.50 1
1024.57 0
1024.64 0
1024.72 0
1024.79 0
1024.86 0
1024.94 0
1025.01 0
1025.08 0
1025.16 0
1025.23 0
1025.30 0
1025.38 0
1025.45 0
1025.52 0
1025.60 0
1025.67 0
1025.75 0
1025.82 0
1025.89 0
1025.97 0
1026.04 0
1026.11 1
1026.19 1
1026.26 1
1026.33 1
1026.41 1
1026.48 1
1026.55 1
1026.63 0
1026.70 1
1026.77 1
1026.85 1
1026.92 2
1027.00 2
1027.07 3
1027.14 3
1027.22 4
1027.29 4
1027.36 5
1027.44 6
1027.51 6
1027.58 7
1027.66 8
1027.73 9
1027.80 9
1027.88 9
1027.95 9
1028.03 8
1028.10 8
1028.17 7
1028.25 6
1028.32 6
1028.39 6
1028.47 6
1028.54 6
1028.61 6
1028.69 6
1028.76 6
1028.84 7
1028.91 7
1028.98 7
1029.06 7
1029.13 7
1029.20 6
1029.28 6
1029.35 5
1029.42 4
1029.50 4
1029.57 4
1029.65 4
1029.72 4
1029.79 4
1029.87 4
1029.94 4
1030.01 4
1030.09 5
1030.16 5
1030.23 5
1030.31 5
1030.38 4
1030.46 4
1030.53 4
1030.60 4
1030.68 4
1030.75 3
1030.82 3
1030.90 3
1030.97 3
1031.05 2
1031.12 2
1031.19 2
1031.27 1
1031.34 1
1031.41 1
1031.49 1
1031.56 1
1031.64 0
1031.71 0
1031.78 0
1031.86 0
1031.93 0
1032.00 0
1032.08 0
1032.15 0
1032.23 0
1032.30 0
1032.37 0
1032.45 0
1032.52 1
1032.59 1
1032.67 1
1032.74 1
1032.82 1
1032.89 1
1032.96 1
1033.04 1
1033.11 1
1033.18 1
1033.26 1
1033.33 1
1033.41 0
1033.48 0
1033.55 0
1033.63 0
1033.70 0
1033.77 0
1033.85 0
1033.92 0
1034.00 0
1034.07 0
1034.14 0
1034.22 0
1034.29 0
1034.36 1
1034.44 1
1034.51 1
1034.59 1
1034.66 0
1034.73 0
1034.81 0
1034.88 0
1034.96 0
1035.03 0
1035.10 0
1035.18 0
1035.25 0
1035.32 0
1035.40 0
1035.47 0
1035.55 0
1035.62 0
1035.69 0
1035.77 0
1035.84 0
1035.92 0
1035.99 0
1036.06 0
1036.14 0
1036.21 0
1036.29 0
1036.36 0
1036.43 0
1036.51 0
1036.58 0
1036.65 0
1036.73 1
1036.80 1
1036.88 1
1036.95 1
1037.02 1
1037.10 1
1037.17 1
1037.25 1
1037.32 1
1037.39 1
1037.47 1
1037.54 1
1037.62 1
1037.69 1
1037.76 1
1037.84 1
1037.91 1
1037.99 1
1038.06 0
1038.13 0
1038.21 0
1038.28 0
1038.36 0
1038.43 0
1038.50 0
1038.58 0
1038.65 1
1038.73 1
1038.80 1
1038.87 1
1038.95 1
1039.02 1
1039.10 2
1039.17 2
1039.24 3
1039.32 3
1039.39 4
1039.47 4
1039.54 4
1039.61 4
1039.69 3
1039.76 3
1039.84 3
1039.91 3
1039.98 4
1040.06 4
1040.13 4
1040.21 5
1040.28 5
1040.35 5
1040.43 5
1040.50 4
1040.58 4
1040.65 4
1040.72 4
1040.80 4
1040.87 4
1040.95 4
1041.02 5
1041.09 5
1041.17 5
1041.24 5
1041.32 4
1041.39 4
1041.46 4
1041.54 4
1041.61 4
1041.69 4
1041.76 4
1041.83 4
1041.91 4
1041.98 4
1042.06 5
1042.13 5
1042.21 5
1042.28 5
1042.35 5
1042.43 5
1042.50 5
1042.58 5
1042.65 5
1042.72 5
1042.80 4
1042.87 4
1042.95 3
1043.02 3
1043.09 2
1043.17 2
1043.24 2
1043.32 2
1043.39 1
1043.47 1
1043.54 1
1043.61 1
1043.69 1
1043.76 1
1043.84 1
1043.91 1
1043.98 1
1044.06 1
1044.13 1
1044.21 1
1044.28 1
1044.36 1
1044.43 1
1044.50 1
1044.58 1
1044.65 1
1044.73 1
1044.80 1
1044.87 1
1044.95 1
1045.02 1
1045.10 1
1045.17 1
1045.25 1
1045.32 1
1045.39 1
1045.47 1
1045.54 1
1045.62 1
1045.69 1
1045.77 1
1045.84 0
1045.91 0
1045.99 0
1046.06 0
1046.14 1
1046.21 1
1046.28 1
1046.36 2
1046.43 2
1046.51 2
1046.58 2
1046.66 2
1046.73 2
1046.80 2
1046.88 2
1046.95 2
1047.03 2
1047.10 2
1047.18 2
1047.25 2
1047.32 2
1047.40 2
1047.47 2
1047.55 3
1047.62 3
1047.70 3
1047.77 3
1047.84 3
1047.92 3
1047.99 3
1048.07 3
1048.14 3
1048.22 3
1048.29 3
1048.36 3
1048.44 3
1048.51 3
1048.59 3
1048.66 3
1048.74 3
1048.81 2
1048.89 2
1048.96 2
1049.03 2
1049.11 1
1049.18 1
1049.26 1
1049.33 1
1049.41 1
1049.48 1
1049.55 1
1049.63 1
1049.70 1
1049.78 0
1049.85 0
1049.93 0
1050.00 0
1050.08 0
1050.15 0
1050.22 0
1050.30 0
1050.37 1
1050.45 1
1050.52 1
1050.60 1
1050.67 1
1050.74 1
1050.82 1
1050.89 1
1050.97 1
1051.04 1
1051.12 1
1051.19 1
1051.27 1
1051.34 1
1051.41 1
1051.49 1
1051.56 1
1051.64 1
1051.71 1
1051.79 1
1051.86 1
1051.94 1
1052.01 1
1052.08 1
1052.16 1
1052.23 1
1052.31 1
1052.38 1
1052.46 1
1052.53 1
1052.61 1
1052.68 1
1052.75 1
1052.83 0
1052.90 0
1052.98 0
1053.05 0
1053.13 0
1053.20 0
1053.28 0
1053.35 0
1053.42 0
1053.50 0
1053.57 0
1053.65 0
1053.72 0
1053.80 0
1053.87 0
1053.95 0
1054.02 0
1054.10 0
1054.17 0
1054.24 0
1054.32 0
1054.39 0
1054.47 0
1054.54 0
1054.62 0
1054.69 0
1054.77 0
1054.84 1
1054.92 1
1054.99 1
1055.06 1
1055.14 1
1055.21 1
1055.29 1
1055.36 0
1055.44 0
1055.51 0
1055.59 0
1055.66 1
1055.74 1
1055.81 1
1055.88 1
1055.96 1
1056.03 1
1056.11 1
1056.18 2
1056.26 2
1056.33 2
1056.41 2
1056.48 2
1056.56 2
1056.63 2
1056.71 2
1056.78 2
1056.85 2
1056.93 2
1057.00 2
1057.08 2
1057.15 2
1057.23 2
1057.30 2
1057.38 2
1057.45 2
1057.53 2
1057.60 1
1057.68 1
1057.75 1
1057.83 1
1057.90 1
1057.97 1
1058.05 1
1058.12 1
1058.20 1
1058.27 1
1058.35 1
1058.42 1
1058.50 1
1058.57 1
1058.65 1
1058.72 1
1058.80 1
1058.87 1
1058.95 1
1059.02 1
1059.09 1
1059.17 1
1059.24 1
1059.32 1
1059.39 1
1059.47 1
1059.54 1
1059.62 1
1059.69 2
1059.77 2
1059.84 2
1059.92 3
1059.99 3
1060.07 3
1060.14 3
1060.22 3
1060.29 2
1060.37 2
1060.44 2
1060.51 2
1060.59 2
1060.66 2
1060.74 2
1060.81 2
1060.89 2
1060.96 1
1061.04 1
1061.11 1
1061.19 1
1061.26 2
1061.34 2
1061.41 3
1061.49 3
1061.56 3
1061.64 3
1061.71 3
1061.79 3
1061.86 3
1061.94 4
1062.01 4
1062.08 4
1062.16 4
1062.23 4
1062.31 3
1062.38 3
1062.46 3
1062.53 2
1062.61 3
1062.68 3
1062.76 3
1062.83 4
1062.91 4
1062.98 4
1063.06 4
1063.13 5
1063.21 5
1063.28 5
1063.36 5
1063.43 5
1063.51 6
1063.58 6
1063.66 7
1063.73 7
1063.81 8
1063.88 8
1063.96 8
1064.03 8
1064.11 7
1064.18 7
1064.26 6
1064.33 6
1064.41 5
1064.48 5
1064.55 5
1064.63 5
1064.70 5
1064.78 5
1064.85 5
1064.93 6
1065.00 6
1065.08 6
1065.15 6
1065.23 6
1065.30 6
1065.38 6
1065.45 5
1065.53 6
1065.60 6
1065.68 7
1065.75 8
1065.83 9
1065.90 11
1065.98 11
1066.05 12
1066.13 12
1066.20 11
1066.28 11
1066.35 9
1066.43 8
1066.50 7
1066.58 6
1066.65 6
1066.73 5
1066.80 5
1066.88 5
1066.95 5
1067.03 5
1067.10 5
1067.18 5
1067.25 5
1067.33 5
1067.40 5
1067.48 5
1067.55 4
1067.63 4
1067.70 4
1067.78 3
1067.85 3
1067.93 3
1068.00 4
1068.08 4
1068.15 4
1068.23 4
1068.30 5
1068.38 5
1068.45 4
1068.53 4
1068.60 4
1068.68 4
1068.75 3
1068.83 3
1068.90 2
1068.98 2
1069.05 1
1069.13 1
1069.20 1
1069.28 1
1069.35 1
1069.43 1
1069.50 1
1069.58 1
1069.65 1
1069.73 1
1069.80 1
1069.88 1
1069.95 1
1070.03 1
1070.10 1
1070.18 1
1070.25 1
1070.33 0
1070.40 0
1070.48 0
1070.55 0
1070.63 0
1070.71 0
1070.78 0
1070.86 0
1070.93 0
1071.01 1
1071.08 1
1071.16 1
1071.23 1
1071.31 2
1071.38 2
1071.46 2
1071.53 2
1071.61 2
1071.68 2
1071.76 2
1071.83 2
1071.91 2
1071.98 2
1072.06 3
1072.13 3
1072.21 3
1072.28 3
1072.36 3
1072.43 2
1072.51 2
1072.58 2
1072.66 2
1072.73 2
1072.81 2
1072.88 2
1072.96 3
1073.03 3
1073.11 4
1073.19 5
1073.26 6
1073.34 6
1073.41 6
1073.49 6
1073.56 6
1073.64 6
1073.71 6
1073.79 6
1073.86 7
1073.94 7
1074.01 8
1074.09 8
1074.16 9
1074.24 9
1074.31 9
1074.39 9
1074.46 10
1074.54 10
1074.61 10
1074.69 10
1074.76 10
1074.84 10
1074.92 10
1074.99 10
1075.07 9
1075.14 9
1075.22 8
1075.29 8
1075.37 7
1075.44 7
1075.52 7
1075.59 6
1075.67 6
1075.74 7
1075.82 7
1075.89 8
1075.97 8
1076.04 9
1076.12 9
1076.20 9
1076.27 9
1076.35 9
1076.42 9
1076.50 9
1076.57 10
1076.65 10
1076.72 10
1076.80 10
1076.87 10
1076.95 10
1077.02 11
1077.10 11
1077.17 11
1077.25 12
1077.33 12
1077.40 13
1077.48 13
1077.55 13
1077.63 13
1077.70 13
1077.78 13
1077.85 12
1077.93 12
1078.00 12
1078.08 13
1078.15 13
1078.23 14
1078.30 15
1078.38 15
1078.46 15
1078.53 15
1078.61 14
1078.68 14
1078.76 14
1078.83 13
1078.91 13
1078.98 13
1079.06 13
1079.13 12
1079.21 11
1079.28 11
1079.36 10
1079.44 10
1079.51 10
1079.59 10
1079.66 10
1079.74 10
1079.81 10
1079.89 10
1079.96 9
1080.04 9
1080.11 9
1080.19 9
1080.27 9
1080.34 9
1080.42 10
1080.49 10
1080.57 10
1080.64 9
1080.72 9
1080.79 8
1080.87 8
1080.94 7
1081.02 7
1081.10 7
1081.17 7
1081.25 7
1081.32 8
1081.40 8
1081.47 9
1081.55 9
1081.62 9
1081.70 9
1081.77 9
1081.85 9
1081.93 9
1082.00 9
1082.08 8
1082.15 9
1082.23 9
1082.30 9
1082.38 9
1082.45 9
1082.53 9
1082.61 9
1082.68 9
1082.76 9
1082.83 8
1082.91 8
1082.98 8
1083.06 7
1083.13 7
1083.21 7
1083.29 7
1083.36 6
1083.44 6
1083.51 6
1083.59 5
1083.66 4
1083.74 4
1083.81 3
1083.89 3
1083.97 2
1084.04 2
1084.12 2
1084.19 2
1084.27 2
1084.34 2
1084.42 2
1084.49 2
1084.57 2
1084.65 2
1084.72 1
1084.80 1
1084.87 1
1084.95 2
1085.02 2
1085.10 2
1085.17 3
1085.25 3
1085.33 4
1085.40 4
1085.48 4
1085.55 4
1085.63 4
1085.70 4
1085.78 4
1085.86 4
1085.93 4
1086.01 4
1086.08 4
1086.16 4
1086.23 4
1086.31 3
1086.39 3
1086.46 3
1086.54 3
1086.61 3
1086.69 3
1086.76 3
1086.84 3
1086.91 3
1086.99 2
1087.07 2
1087.14 2
1087.22 1
1087.29 1
1087.37 1
1087.44 1
1087.52 0
1087.60 0
1087.67 1
1087.75 1
1087.82 1
1087.90 1
1087.97 1
1088.05 1
1088.13 1
1088.20 1
1088.28 2
1088.35 2
1088.43 3
1088.50 4
1088.58 5
1088.66 6
1088.73 7
1088.81 8
1088.88 8
1088.96 8
1089.03 9
1089.11 9
1089.19 9
1089.26 9
1089.34 9
1089.41 9
1089.49 9
1089.57 9
1089.64 9
1089.72 10
1089.79 11
1089.87 12
1089.94 12
1090.02 13
1090.10 14
1090.17 14
1090.25 14
1090.32 14
1090.40 13
1090.47 13
1090.55 12
1090.63 11
1090.70 10
1090.78 9
1090.85 8
1090.93 7
1091.01 6
1091.08 5
1091.16 4
1091.23 4
1091.31 3
1091.38 3
1091.46 4
1091.54 5
1091.61 6
1091.69 7
1091.76 8
1091.84 9
1091.92 9
1091.99 10
1092.07 9
1092.14 9
1092.22 8
1092.29 8
1092.37 7
1092.45 7
1092.52 6
1092.60 6
1092.67 6
1092.75 6
1092.83 6
1092.90 6
1092.98 7
1093.05 8
1093.13 9
1093.21 10
1093.28 11
1093.36 12
1093.43 13
1093.51 13
1093.58 13
1093.66 13
1093.74 13
1093.81 13
1093.89 13
1093.96 13
1094.04 12
1094.12 12
1094.19 12
1094.27 12
1094.34 12
1094.42 13
1094.50 13
1094.57 14
1094.65 14
1094.72 15
1094.80 15
1094.88 15
1094.95 14
1095.03 13
1095.10 12
1095.18 11
1095.26 10
1095.33 9
1095.41 8
1095.48 8
1095.56 7
1095.64 6
1095.71 6
1095.79 5
1095.86 4
1095.94 3
1096.01 2
1096.09 2
1096.17 2
1096.24 3
1096.32 4
1096.39 5
1096.47 6
1096.55 7
1096.62 8
1096.70 8
1096.78 8
1096.85 7
1096.93 7
1097.00 6
1097.08 5
1097.16 5
1097.23 5
1097.31 4
1097.38 4
1097.46 3
1097.54 3
1097.61 2
1097.69 2
1097.76 1
1097.84 1
1097.92 0
1097.99 0
1098.07 0
1098.14 0
1098.22 0
1098.30 0
1098.37 0
1098.45 0
1098.52 0
1098.60 0
1098.68 1
1098.75 2
1098.83 2
1098.90 3
1098.98 2
1099.06 2
1099.13 2
1099.21 1
1099.29 1
1099.36 1
1099.44 1
1099.51 2
1099.59 3
1099.67 4
1099.74 4
1099.82 5
1099.89 5
1099.97 5
1100.05 6
1100.12 6
1100.20 6
1100.27 6
1100.35 7
1100.43 7
1100.50 7
1100.58 6
1100.66 6
1100.73 6
1100.81 5
1100.88 5
1100.96 4
1101.04 4
1101.11 4
1101.19 4
1101.26 4
1101.34 4
1101.42 4
1101.49 5
1101.57 6
1101.65 8
1101.72 10
1101.80 11
1101.87 12
1101.95 13
1102.03 13
1102.10 12
1102.18 12
1102.26 11
1102.33 10
1102.41 10
1102.48 10
1102.56 10
1102.64 10
1102.71 10
1102.79 10
1102.87 10
1102.94 10
1103.02 10
1103.09 10
1103.17 11
1103.25 12
1103.32 14
1103.40 16
1103.47 19
1103.55 21
1103.63 24
1103.70 26
1103.78 27
1103.86 27
1103.93 27
1104.01 26
1104.09 24
1104.16 23
1104.24 22
1104.31 22
1104.39 22
1104.47 23
1104.54 24
1104.62 25
1104.70 26
1104.77 27
1104.85 27
1104.92 27
1105.00 27
1105.08 26
1105.15 25
1105.23 24
1105.31 23
1105.38 22
1105.46 21
1105.53 19
1105.61 18
1105.69 16
1105.76 16
1105.84 16
1105.92 16
1105.99 18
1106.07 20
1106.15 22
1106.22 24
1106.30 24
1106.37 25
1106.45 24
1106.53 23
1106.60 22
1106.68 20
1106.76 19
1106.83 18
1106.91 16
1106.99 15
1107.06 14
1107.14 13
1107.21 11
1107.29 10
1107.37 9
1107.44 8
1107.52 7
1107.60 7
1107.67 6
1107.75 6
1107.83 7
1107.90 7
1107.98 8
1108.05 9
1108.13 9
1108.21 9
1108.28 10
1108.36 10
1108.44 10
1108.51 11
1108.59 11
1108.67 11
1108.74 11
1108.82 11
1108.90 10
1108.97 10
1109.05 9
1109.12 8
1109.20 7
1109.28 7
1109.35 7
1109.43 6
1109.51 6
1109.58 6
1109.66 6
1109.74 6
1109.81 6
1109.89 5
1109.97 5
1110.04 6
1110.12 6
1110.20 6
1110.27 7
1110.35 7
1110.42 8
1110.50 9
1110.58 10
1110.65 11
1110.73 11
1110.81 12
1110.88 13
1110.96 13
1111.04 13
1111.11 13
1111.19 12
1111.27 12
1111.34 11
1111.42 10
1111.50 9
1111.57 8
1111.65 7
1111.73 6
1111.80 6
1111.88 6
1111.96 6
1112.03 7
1112.11 8
1112.18 9
1112.26 9
1112.34 10
1112.41 10
1112.49 9
1112.57 8
1112.64 8
1112.72 7
1112.80 6
1112.87 5
1112.95 5
1113.03 5
1113.10 6
1113.18 6
1113.26 7
1113.33 7
1113.41 7
1113.49 6
1113.56 6
1113.64 6
1113.72 5
1113.79 5
1113.87 6
1113.95 6
1114.02 7
1114.10 7
1114.18 8
1114.25 9
1114.33 9
1114.41 10
1114.48 11
1114.56 11
1114.64 11
1114.71 12
1114.79 11
1114.87 11
1114.94 10
1115.02 9
1115.10 9
1115.17 8
1115.25 7
1115.33 6
1115.40 6
1115.48 7
1115.56 7
1115.63 8
1115.71 9
1115.79 10
1115.86 11
1115.94 11
1116.02 12
1116.09 12
1116.17 12
1116.25 13
1116.32 13
1116.40 14
1116.48 14
1116.55 15
1116.63 16
1116.71 17
1116.78 18
1116.86 18
1116.94 17
1117.01 16
1117.09 15
1117.17 14
1117.24 14
1117.32 14
1117.40 14
1117.47 15
1117.55 15
1117.63 15
1117.70 15
1117.78 15
1117.86 14
1117.93 12
1118.01 11
1118.09 10
1118.16 8
1118.24 7
1118.32 7
1118.39 6
1118.47 6
1118.55 6
1118.62 6
1118.70 6
1118.78 6
1118.85 6
1118.93 7
1119.01 7
1119.08 8
1119.16 8
1119.24 8
1119.32 8
1119.39 8
1119.47 8
1119.55 7
1119.62 7
1119.70 7
1119.78 8
1119.85 8
1119.93 8
1120.01 8
1120.08 9
1120.16 9
1120.24 10
1120.31 10
1120.39 11
1120.47 12
1120.54 13
1120.62 13
1120.70 14
1120.77 15
1120.85 15
1120.93 15
1121.01 14
1121.08 13
1121.16 12
1121.24 10
1121.31 8
1121.39 7
1121.47 6
1121.54 6
1121.62 6
1121.70 6
1121.77 7
1121.85 7
1121.93 7
1122.00 7
1122.08 7
1122.16 6
1122.24 5
1122.31 5
1122.39 5
1122.47 5
1122.54 5
1122.62 5
1122.70 6
1122.77 6
1122.85 5
1122.93 5
1123.00 4
1123.08 4
1123.16 3
1123.24 3
1123.31 3
1123.39 3
1123.47 3
1123.54 4
1123.62 4
1123.70 3
1123.77 3
1123.85 2
1123.93 1
1124.00 0
1124.08 0
1124.16 0
1124.24 0
1124.31 0
1124.39 0
1124.47 0
1124.54 0
1124.62 0
1124.70 0
1124.77 0
1124.85 0
1124.93 0
1125.01 0
1125.08 0
1125.16 0
1125.24 1
1125.31 1
1125.39 1
1125.47 1
1125.54 1
1125.62 1
1125.70 1
1125.78 1
1125.85 0
1125.93 0
1126.01 0
1126.08 1
1126.16 1
1126.24 2
1126.31 3
1126.39 4
1126.47 4
1126.55 5
1126.62 5
1126.70 5
1126.78 5
1126.85 4
1126.93 4
1127.01 3
1127.09 3
1127.16 3
1127.24 3
1127.32 3
1127.39 4
1127.47 4
1127.55 5
1127.62 5
1127.70 5
1127.78 5
1127.86 4
1127.93 3
1128.01 2
1128.09 2
1128.16 1
1128.24 1
1128.32 2
1128.40 3
1128.47 5
1128.55 7
1128.63 9
1128.70 10
1128.78 11
1128.86 12
1128.94 11
1129.01 11
1129.09 11
1129.17 10
1129.24 10
1129.32 10
1129.40 10
1129.48 11
1129.55 11
1129.63 11
1129.71 11
1129.78 11
1129.86 11
1129.94 11
1130.02 12
1130.09 13
1130.17 15
1130.25 17
1130.32 19
1130.40 21
1130.48 23
1130.56 24
1130.63 24
1130.71 24
1130.79 23
1130.86 23
1130.94 22
1131.02 22
1131.10 21
1131.17 21
1131.25 21
1131.33 21
1131.40 21
1131.48 22
1131.56 22
1131.64 23
1131.71 24
1131.79 24
1131.87 25
1131.95 26
1132.02 27
1132.10 27
1132.18 28
1132.25 29
1132.33 31
1132.41 31
1132.49 32
1132.56 32
1132.64 32
1132.72 31
1132.80 30
1132.87 28
1132.95 27
1133.03 25
1133.10 24
1133.18 24
1133.26 24
1133.34 24
1133.41 24
1133.49 25
1133.57 26
1133.65 27
1133.72 28
1133.80 29
1133.88 29
1133.95 29
1134.03 28
1134.11 28
1134.19 27
1134.26 27
1134.34 27
1134.42 27
1134.50 27
1134.57 27
1134.65 27
1134.73 26
1134.80 25
1134.88 24
1134.96 23
1135.04 21
1135.11 20
1135.19 18
1135.27 16
1135.35 15
1135.42 13
1135.50 11
1135.58 10
1135.66 9
1135.73 8
1135.81 7
1135.89 7
1135.96 7
1136.04 6
1136.12 6
1136.20 6
1136.27 5
1136.35 5
1136.43 4
1136.51 4
1136.58 3
1136.66 3
1136.74 3
1136.82 3
1136.89 3
1136.97 3
1137.05 4
1137.13 4
1137.20 4
1137.28 4
1137.36 4
1137.44 4
1137.51 4
1137.59 4
1137.67 5
1137.74 5
1137.82 6
1137.90 6
1137.98 7
1138.05 7
1138.13 7
1138.21 7
1138.29 7
1138.36 6
1138.44 5
1138.52 4
1138.60 4
1138.67 3
1138.75 3
1138.83 3
1138.91 3
1138.98 4
1139.06 4
1139.14 5
1139.22 5
1139.29 6
1139.37 7
1139.45 7
1139.53 8
1139.60 8
1139.68 8
1139.76 8
1139.84 8
1139.91 7
1139.99 7
1140.07 6
1140.15 6
1140.22 6
1140.30 6
1140.38 6
1140.46 6
1140.53 5
1140.61 5
1140.69 4
1140.77 4
1140.84 4
1140.92 4
1141.00 5
1141.08 5
1141.15 5
1141.23 6
1141.31 6
1141.39 6
1141.46 6
1141.54 6
1141.62 7
1141.70 8
1141.77 8
1141.85 9
1141.93 9
1142.01 9
1142.08 9
1142.16 9
1142.24 8
1142.32 8
1142.40 9
1142.47 9
1142.55 9
1142.63 10
1142.71 10
1142.78 10
1142.86 10
1142.94 11
1143.02 11
1143.09 12
1143.17 12
1143.25 12
1143.33 12
1143.40 12
1143.48 11
1143.56 11
1143.64 11
1143.71 11
1143.79 12
1143.87 13
1143.95 14
1144.03 15
1144.10 16
1144.18 16
1144.26 16
1144.34 15
1144.41 15
1144.49 14
1144.57 13
1144.65 13
1144.72 14
1144.80 15
1144.88 16
1144.96 17
1145.03 17
1145.11 17
1145.19 17
1145.27 17
1145.35 16
1145.42 16
1145.50 16
1145.58 17
1145.66 18
1145.73 20
1145.81 21
1145.89 23
1145.97 24
1146.04 25
1146.12 27
1146.20 29
1146.28 32
1146.36 34
1146.43 36
1146.51 37
1146.59 38
1146.67 39
1146.74 38
1146.82 38
1146.90 37
1146.98 37
1147.06 36
1147.13 36
1147.21 36
1147.29 36
1147.37 36
1147.44 37
1147.52 38
1147.60 40
1147.68 42
1147.75 45
1147.83 49
1147.91 53
1147.99 58
1148.07 61
1148.14 64
1148.22 65
1148.30 65
1148.38 65
1148.45 64
1148.53 63
1148.61 63
1148.69 64
1148.77 65
1148.84 66
1148.92 68
1149.00 69
1149.08 70
1149.16 70
1149.23 70
1149.31 69
1149.39 67
1149.47 65
1149.54 64
1149.62 63
1149.70 62
1149.78 62
1149.86 61
1149.93 60
1150.01 58
1150.09 57
1150.17 55
1150.24 54
1150.32 53
1150.40 52
1150.48 51
1150.56 51
1150.63 51
1150.71 52
1150.79 52
1150.87 52
1150.95 52
1151.02 52
1151.10 50
1151.18 48
1151.26 45
1151.33 42
1151.41 39
1151.49 37
1151.57 35
1151.65 34
1151.72 34
1151.80 33
1151.88 33
1151.96 33
1152.04 33
1152.11 33
1152.19 33
1152.27 32
1152.35 31
1152.43 29
1152.50 27
1152.58 26
1152.66 24
1152.74 23
1152.82 23
1152.89 22
1152.97 22
1153.05 21
1153.13 21
1153.20 20
1153.28 20
1153.36 19
1153.44 19
1153.52 19
1153.59 19
1153.67 20
1153.75 20
1153.83 21
1153.91 21
1153.98 21
1154.06 20
1154.14 20
1154.22 19
1154.30 18
1154.37 18
1154.45 17
1154.53 16
1154.61 16
1154.69 15
1154.76 15
1154.84 14
1154.92 14
1155.00 15
1155.08 15
1155.15 15
1155.23 16
1155.31 16
1155.39 16
1155.47 15
1155.54 14
1155.62 13
1155.70 11
1155.78 9
1155.86 8
1155.93 6
1156.01 5
1156.09 4
1156.17 4
1156.25 4
1156.33 4
1156.40 4
1156.48 4
1156.56 4
1156.64 3
1156.72 3
1156.79 3
1156.87 3
1156.95 3
1157.03 4
1157.11 5
1157.18 6
1157.26 7
1157.34 8
1157.42 8
1157.50 9
1157.57 9
1157.65 8
1157.73 7
1157.81 6
1157.89 5
1157.96 4
1158.04 3
1158.12 2
1158.20 2
1158.28 2
1158.36 2
1158.43 2
1158.51 2
1158.59 2
1158.67 2
1158.75 2
1158.82 3
1158.90 3
1158.98 4
1159.06 4
1159.14 4
1159.21 4
1159.29 3
1159.37 3
1159.45 4
1159.53 4
1159.61 5
1159.68 6
1159.76 8
1159.84 8
1159.92 9
1160.00 8
1160.07 7
1160.15 6
1160.23 5
1160.31 4
1160.39 3
1160.47 3
1160.54 3
1160.62 3
1160.70 3
1160.78 3
1160.86 3
1160.93 4
1161.01 4
1161.09 4
1161.17 4
1161.25 4
1161.33 4
1161.40 3
1161.48 3
1161.56 3
1161.64 2
1161.72 2
1161.80 2
1161.87 3
1161.95 3
1162.03 4
1162.11 4
1162.19 4
1162.26 5
1162.34 5
1162.42 4
1162.50 4
1162.58 3
1162.66 3
1162.73 2
1162.81 2
1162.89 3
1162.97 3
1163.05 4
1163.13 4
1163.20 4
1163.28 4
1163.36 4
1163.44 3
1163.52 2
1163.60 2
1163.67 1
1163.75 1
1163.83 1
1163.91 1
1163.99 2
1164.07 4
1164.14 6
1164.22 8
1164.30 10
1164.38 11
1164.46 12
1164.54 13
1164.61 13
1164.69 12
1164.77 12
1164.85 11
1164.93 10
1165.01 10
1165.08 10
1165.16 9
1165.24 9
1165.32 9
1165.40 9
1165.48 9
1165.55 10
1165.63 10
1165.71 11
1165.79 12
1165.87 14
1165.95 15
1166.02 16
1166.10 17
1166.18 18
1166.26 18
1166.34 18
1166.42 18
1166.49 17
1166.57 17
1166.65 16
1166.73 16
1166.81 15
1166.89 14
1166.96 13
1167.04 13
1167.12 12
1167.20 11
1167.28 10
1167.36 9
1167.44 8
1167.51 7
1167.59 6
1167.67 5
1167.75 5
1167.83 5
1167.91 5
1167.98 6
1168.06 7
1168.14 8
1168.22 8
1168.30 9
1168.38 10
1168.46 11
1168.53 12
1168.61 12
1168.69 12
1168.77 12
1168.85 11
1168.93 10
1169.00 9
1169.08 8
1169.16 7
1169.24 6
1169.32 5
1169.40 4
1169.48 3
1169.55 2
1169.63 1
1169.71 1
1169.79 1
1169.87 1
1169.95 2
1170.03 3
1170.10 4
1170.18 5
1170.26 6
1170.34 7
1170.42 9
1170.50 10
1170.57 11
1170.65 11
1170.73 11
1170.81 10
1170.89 10
1170.97 9
1171.05 7
1171.12 6
1171.20 5
1171.28 5
1171.36 5
1171.44 5
1171.52 5
1171.60 6
1171.67 7
1171.75 8
1171.83 8
1171.91 8
1171.99 7
1172.07 6
1172.15 4
1172.22 3
1172.30 1
1172.38 0
1172.46 0
1172.54 0
1172.62 0
1172.70 1
1172.77 1
1172.85 2
1172.93 2
1173.01 1
1173.09 1
1173.17 1
1173.25 0
1173.33 0
1173.40 0
1173.48 0
1173.56 0
1173.64 0
1173.72 0
1173.80 0
1173.88 0
1173.95 1
1174.03 2
1174.11 3
1174.19 3
1174.27 3
1174.35 2
1174.43 1
1174.50 1
1174.58 0
1174.66 0
1174.74 0
1174.82 0
1174.90 0
1174.98 1
1175.06 1
1175.13 2
1175.21 3
1175.29 4
1175.37 4
1175.45 4
1175.53 3
1175.61 3
1175.69 2
1175.76 2
1175.84 3
1175.92 3
1176.00 5
1176.08 6
1176.16 7
1176.24 9
1176.31 9
1176.39 10
1176.47 10
1176.55 10
1176.63 10
1176.71 11
1176.79 11
1176.87 12
1176.94 13
1177.02 13
1177.10 14
1177.18 14
1177.26 13
1177.34 13
1177.42 12
1177.50 11
1177.57 10
1177.65 9
1177.73 9
1177.81 9
1177.89 9
1177.97 9
1178.05 10
1178.13 11
1178.21 12
1178.28 13
1178.36 13
1178.44 13
1178.52 14
1178.60 15
1178.68 16
1178.76 17
1178.84 18
1178.91 19
1178.99 20
1179.07 20
1179.15 20
1179.23 19
1179.31 19
1179.39 19
1179.47 19
1179.54 19
1179.62 20
1179.70 21
1179.78 21
1179.86 21
1179.94 21
1180.02 20
1180.10 19
1180.18 18
1180.25 16
1180.33 16
1180.41 15
1180.49 16
1180.57 16
1180.65 17
1180.73 18
1180.81 19
1180.89 20
1180.96 21
1181.04 22
1181.12 22
1181.20 23
1181.28 24
1181.36 25
1181.44 28
1181.52 31
1181.60 35
1181.67 40
1181.75 44
1181.83 48
1181.91 52
1181.99 55
1182.07 58
1182.15 60
1182.23 61
1182.31 62
1182.38 62
1182.46 62
1182.54 63
1182.62 63
1182.70 64
1182.78 65
1182.86 66
1182.94 67
1183.02 67
1183.10 67
1183.17 66
1183.25 65
1183.33 63
1183.41 61
1183.49 59
1183.57 57
1183.65 55
1183.73 53
1183.81 52
1183.88 52
1183.96 52
1184.04 53
1184.12 53
1184.20 52
1184.28 50
1184.36 47
1184.44 44
1184.52 39
1184.60 36
1184.67 33
1184.75 30
1184.83 29
1184.91 29
1184.99 30
1185.07 30
1185.15 31
1185.23 31
1185.31 32
1185.39 32
1185.46 32
1185.54 32
1185.62 32
1185.70 32
1185.78 31
1185.86 30
1185.94 29
1186.02 29
1186.10 29
1186.18 29
1186.26 30
1186.33 30
1186.41 31
1186.49 31
1186.57 30
1186.65 29
1186.73 28
1186.81 26
1186.89 25
1186.97 24
1187.05 23
1187.13 23
1187.20 23
1187.28 23
1187.36 23
1187.44 23
1187.52 22
1187.60 22
1187.68 21
1187.76 21
1187.84 22
1187.92 23
1188.00 24
1188.07 25
1188.15 25
1188.23 25
1188.31 23
1188.39 21
1188.47 19
1188.55 17
1188.63 15
1188.71 14
1188.79 14
1188.87 15
1188.94 16
1189.02 17
1189.10 18
1189.18 19
1189.26 20
1189.34 21
1189.42 22
1189.50 23
1189.58 25
1189.66 26
1189.74 28
1189.82 29
1189.89 29
1189.97 29
1190.05 28
1190.13 27
1190.21 24
1190.29 21
1190.37 19
1190.45 16
1190.53 14
1190.61 12
1190.69 11
1190.77 10
1190.85 10
1190.92 10
1191.00 10
1191.08 10
1191.16 11
1191.24 12
1191.32 13
1191.40 14
1191.48 15
1191.56 15
1191.64 15
1191.72 14
1191.80 13
1191.88 12
1191.95 11
1192.03 10
1192.11 10
1192.19 11
1192.27 11
1192.35 12
1192.43 13
1192.51 13
1192.59 12
1192.67 11
1192.75 10
1192.83 9
1192.91 8
1192.98 8
1193.06 8
1193.14 7
1193.22 8
1193.30 8
1193.38 8
1193.46 9
1193.54 10
1193.62 11
1193.70 13
1193.78 15
1193.86 17
1193.94 18
1194.02 18
1194.10 18
1194.17 18
1194.25 18
1194.33 18
1194.41 19
1194.49 20
1194.57 22
1194.65 24
1194.73 27
1194.81 28
1194.89 30
1194.97 31
1195.05 31
1195.13 32
1195.21 32
1195.29 33
1195.36 33
1195.44 33
1195.52 34
1195.60 34
1195.68 34
1195.76 34
1195.84 35
1195.92 35
1196.00 36
1196.08 37
1196.16 38
1196.24 40
1196.32 42
1196.40 44
1196.48 45
1196.56 45
1196.63 45
1196.71 44
1196.79 43
1196.87 42
1196.95 40
1197.03 39
1197.11 38
1197.19 37
1197.27 36
1197.35 35
1197.43 34
1197.51 34
1197.59 33
1197.67 33
1197.75 32
1197.83 31
1197.91 30
1197.99 29
1198.06 28
1198.14 27
1198.22 26
1198.30 26
1198.38 25
1198.46 25
1198.54 24
1198.62 23
1198.70 22
1198.78 21
1198.86 21
1198.94 20
1199.02 20
1199.10 19
1199.18 19
1199.26 18
1199.34 17
1199.42 16
1199.50 14
1199.57 13
1199.65 11
1199.73 9
1199.81 7
1199.89 6
1199.97 4
1200.05 3
1200.13 1
1200.21 1
1200.29 0
1200.37 0
1200.45 0
1200.53 0
1200.61 0
1200.69 0
1200.77 0
1200.85 0
1200.93 0
1201.01 0
1201.09 0
1201.17 2
1201.24 4
1201.32 6
1201.40 9
1201.48 12
1201.56 15
1201.64 17
1201.72 19
1201.80 20
1201.88 20
1201.96 20
1202.04 20
1202.12 19
1202.20 19
1202.28 18
1202.36 18
1202.44 18
1202.52 18
1202.60 20
1202.68 21
1202.76 23
1202.84 24
1202.92 25
1203.00 25
1203.08 24
1203.15 22
1203.23 19
1203.31 17
1203.39 15
1203.47 13
1203.55 12
1203.63 12
1203.71 12
1203.79 12
1203.87 12
1203.95 11
1204.03 11
1204.11 10
1204.19 10
1204.27 9
1204.35 9
1204.43 9
1204.51 8
1204.59 8
1204.67 9
1204.75 10
1204.83 11
1204.91 13
1204.99 14
1205.07 15
1205.15 15
1205.23 14
1205.31 14
1205.39 13
1205.46 12
1205.54 11
1205.62 11
1205.70 12
1205.78 13
1205.86 14
1205.94 15
1206.02 16
1206.10 17
1206.18 18
1206.26 18
1206.34 18
1206.42 17
1206.50 16
1206.58 15
1206.66 15
1206.74 15
1206.82 15
1206.90 15
1206.98 15
1207.06 15
1207.14 15
1207.22 15
1207.30 15
1207.38 14
1207.46 14
1207.54 13
1207.62 13
1207.70 12
1207.78 11
1207.86 11
1207.94 11
1208.02 11
1208.10 12
1208.18 12
1208.26 13
1208.34 13
1208.42 12
1208.50 12
1208.58 11
1208.65 11
1208.73 11
1208.81 11
1208.89 12
1208.97 13
1209.05 14
1209.13 15
1209.21 16
1209.29 16
1209.37 15
1209.45 14
1209.53 13
1209.61 11
1209.69 10
1209.77 9
1209.85 9
1209.93 9
1210.01 10
1210.09 11
1210.17 13
1210.25 14
1210.33 15
1210.41 15
1210.49 15
1210.57 15
1210.65 15
1210.73 14
1210.81 14
1210.89 14
1210.97 14
1211.05 14
1211.13 14
1211.21 14
1211.29 13
1211.37 12
1211.45 12
1211.53 11
1211.61 10
1211.69 10
1211.77 10
1211.85 9
1211.93 9
1212.01 9
1212.09 9
1212.17 8
1212.25 9
1212.33 9
1212.41 9
1212.49 10
1212.57 10
1212.65 10
1212.73 9
1212.81 8
1212.89 6
1212.97 3
1213.05 1
1213.13 0
1213.21 0
1213.29 0
1213.37 0
1213.45 0
1213.53 0
1213.61 0
1213.69 0
1213.77 0
1213.85 2
1213.93 4
1214.01 6
1214.09 9
1214.17 11
1214.25 13
1214.33 14
1214.41 14
1214.49 12
1214.57 10
1214.65 8
1214.73 5
1214.81 3
1214.89 2
1214.97 1
1215.05 1
1215.13 2
1215.21 3
1215.29 4
1215.37 4
1215.45 5
1215.53 5
1215.61 5
1215.69 5
1215.77 4
1215.85 4
1215.93 4
1216.01 4
1216.09 3
1216.17 3
1216.25 3
1216.33 2
1216.41 2
1216.49 1
1216.57 1
1216.65 1
1216.73 0
1216.81 0
1216.89 1
1216.97 1
1217.05 2
1217.13 3
1217.21 3
1217.29 4
1217.37 5
1217.45 5
1217.53 5
1217.61 5
1217.69 5
1217.77 5
1217.85 6
1217.93 7
1218.01 7
1218.09 8
1218.17 9
1218.25 10
1218.33 11
1218.41 12
1218.49 13
1218.57 14
1218.65 14
1218.73 14
1218.81 13
1218.89 13
1218.97 11
1219.05 10
1219.13 9
1219.21 8
1219.29 7
1219.37 7
1219.45 6
1219.53 6
1219.61 7
1219.69 8
1219.77 9
1219.85 11
1219.93 12
1220.01 14
1220.09 15
1220.17 16
1220.25 17
1220.33 17
1220.41 17
1220.49 16
1220.57 14
1220.65 12
1220.74 10
1220.82 7
1220.90 6
1220.98 5
1221.06 4
1221.14 4
1221.22 5
1221.30 5
1221.38 6
1221.46 7
1221.54 8
1221.62 10
1221.70 11
1221.78 13
1221.86 13
1221.94 13
1222.02 13
1222.10 11
1222.18 9
1222.26 8
1222.34 6
1222.42 6
1222.50 6
1222.58 7
1222.66 8
1222.74 8
1222.82 8
1222.90 8
1222.98 8
1223.06 7
1223.14 7
1223.22 8
1223.30 10
1223.38 11
1223.46 13
1223.54 15
1223.62 16
1223.70 17
1223.78 17
1223.86 18
1223.95 19
1224.03 19
1224.11 20
1224.19 19
1224.27 18
1224.35 16
1224.43 14
1224.51 12
1224.59 10
1224.67 9
1224.75 10
1224.83 11
1224.91 14
1224.99 17
1225.07 19
1225.15 22
1225.23 24
1225.31 25
1225.39 26
1225.47 27
1225.55 28
1225.63 28
1225.71 27
1225.79 27
1225.87 25
1225.95 24
1226.03 23
1226.11 21
1226.19 20
1226.28 20
1226.36 20
1226.44 21
1226.52 22
1226.60 23
1226.68 25
1226.76 26
1226.84 28
1226.92 30
1227.00 31
1227.08 31
1227.16 32
1227.24 31
1227.32 30
1227.40 29
1227.48 28
1227.56 27
1227.64 26
1227.72 25
1227.80 24
1227.88 23
1227.96 21
1228.04 19
1228.12 17
1228.21 16
1228.29 15
1228.37 14
1228.45 15
1228.53 16
1228.61 17
1228.69 18
1228.77 20
1228.85 20
1228.93 21
1229.01 21
1229.09 20
1229.17 19
1229.25 18
1229.33 17
1229.41 16
1229.49 15
1229.57 15
1229.65 15
1229.73 16
1229.81 18
1229.90 20
1229.98 22
1230.06 24
1230.14 26
1230.22 27
1230.30 28
1230.38 28
1230.46 27
1230.54 25
1230.62 22
1230.70 19
1230.78 17
1230.86 14
1230.94 13
1231.02 12
1231.10 12
1231.18 11
1231.26 11
1231.34 10
1231.42 8
1231.51 6
1231.59 5
1231.67 4
1231.75 5
1231.83 6
1231.91 9
1231.99 11
1232.07 14
1232.15 17
1232.23 19
1232.31 19
1232.39 18
1232.47 16
1232.55 14
1232.63 11
1232.71 8
1232.79 5
1232.88 3
1232.96 2
1233.04 2
1233.12 3
1233.20 5
1233.28 6
1233.36 8
1233.44 10
1233.52 10
1233.60 10
1233.68 9
1233.76 8
1233.84 7
1233.92 6
1234.00 5
1234.08 6
1234.17 7
1234.25 9
1234.33 10
1234.41 12
1234.49 12
1234.57 13
1234.65 12
1234.73 11
1234.81 9
1234.89 7
1234.97 6
1235.05 5
1235.13 5
1235.21 6
1235.29 8
1235.38 10
1235.46 12
1235.54 14
1235.62 15
1235.70 15
1235.78 14
1235.86 12
1235.94 10
1236.02 8
1236.10 7
1236.18 7
1236.26 8
1236.34 10
1236.42 12
1236.50 14
1236.59 16
1236.67 17
1236.75 18
1236.83 18
1236.91 19
1236.99 20
1237.07 21
1237.15 23
1237.23 24
1237.31 25
1237.39 26
1237.47 25
1237.55 23
1237.64 20
1237.72 17
1237.80 14
1237.88 12
1237.96 11
1238.04 11
1238.12 12
1238.20 15
1238.28 17
1238.36 18
1238.44 20
1238.52 21
1238.60 21
1238.69 22
1238.77 23
1238.85 24
1238.93 26
1239.01 28
1239.09 29
1239.17 30
1239.25 30
1239.33 29
1239.41 27
1239.49 25
1239.57 23
1239.65 22
1239.74 21
1239.82 21
1239.90 22
1239.98 23
1240.06 24
1240.14 25
1240.22 25
1240.30 24
1240.38 24
1240.46 23
1240.54 23
1240.62 23
1240.71 22
1240.79 22
1240.87 22
1240.95 21
1241.03 20
1241.11 19
1241.19 18
1241.27 18
1241.35 18
1241.43 19
1241.51 20
1241.60 21
1241.68 23
1241.76 24
1241.84 26
1241.92 26
1242.00 27
1242.08 26
1242.16 25
1242.24 23
1242.32 20
1242.40 17
1242.49 15
1242.57 13
1242.65 12
1242.73 11
1242.81 10
1242.89 10
1242.97 10
1243.05 10
1243.13 10
1243.21 11
1243.29 12
1243.38 12
1243.46 12
1243.54 10
1243.62 8
1243.70 4
1243.78 1
1243.86 0
1243.94 0
1244.02 0
1244.10 0
1244.18 0
1244.27 0
1244.35 3
1244.43 6
1244.51 8
1244.59 9
1244.67 9
1244.75 8
1244.83 7
1244.91 5
1244.99 2
1245.08 0
1245.16 0
1245.24 0
1245.32 0
1245.40 0
1245.48 0
1245.56 0
1245.64 0
1245.72 0
1245.80 2
1245.89 6
1245.97 11
1246.05 15
1246.13 20
1246.21 23
1246.29 26
1246.37 27
1246.45 27
1246.53 25
1246.62 24
1246.70 23
1246.78 22
1246.86 22
1246.94 22
1247.02 24
1247.10 25
1247.18 27
1247.26 28
1247.34 28
1247.43 28
1247.51 28
1247.59 28
1247.67 28
1247.75 29
1247.83 30
1247.91 32
1247.99 34
1248.07 37
1248.16 40
1248.24 43
1248.32 45
1248.40 47
1248.48 48
1248.56 47
1248.64 45
1248.72 43
1248.80 40
1248.89 37
1248.97 34
1249.05 31
1249.13 28
1249.21 25
1249.29 23
1249.37 20
1249.45 17
1249.53 15
1249.62 13
1249.70 12
1249.78 11
1249.86 12
1249.94 12
1250.02 13
1250.10 14
1250.18 15
1250.26 15
1250.35 14
1250.43 13
1250.51 12
1250.59 11
1250.67 10
1250.75 10
1250.83 11
1250.91 11
1251.00 13
1251.08 14
1251.16 16
1251.24 17
1251.32 18
1251.40 18
1251.48 18
1251.56 18
1251.64 17
1251.73 16
1251.81 16
1251.89 15
1251.97 14
1252.05 13
1252.13 13
1252.21 12
1252.29 11
1252.38 11
1252.46 12
1252.54 13
1252.62 14
1252.70 16
1252.78 17
1252.86 18
1252.94 18
1253.03 18
1253.11 18
1253.19 17
1253.27 16
1253.35 15
1253.43 14
1253.51 14
1253.59 14
1253.68 16
1253.76 18
1253.84 20
1253.92 23
1254.00 25
1254.08 27
1254.16 27
1254.24 27
1254.33 26
1254.41 25
1254.49 24
1254.57 23
1254.65 23
1254.73 23
1254.81 24
1254.90 25
1254.98 25
1255.06 26
1255.14 25
1255.22 25
1255.30 25
1255.38 26
1255.46 28
1255.55 30
1255.63 33
1255.71 35
1255.79 37
1255.87 39
1255.95 40
1256.03 40
1256.12 40
1256.20 39
1256.28 39
1256.36 38
1256.44 38
1256.52 39
1256.60 39
1256.68 38
1256.77 38
1256.85 37
1256.93 36
1257.01 35
1257.09 34
1257.17 33
1257.25 33
1257.34 32
1257.42 32
1257.50 32
1257.58 31
1257.66 31
1257.74 31
1257.82 30
1257.91 30
1257.99 30
1258.07 29
1258.15 29
1258.23 27
1258.31 26
1258.39 24
1258.48 22
1258.56 20
1258.64 19
1258.72 18
1258.80 18
1258.88 20
1258.96 22
1259.05 25
1259.13 29
1259.21 33
1259.29 36
1259.37 39
1259.45 42
1259.53 43
1259.62 45
1259.70 46
1259.78 47
1259.86 48
1259.94 48
1260.02 48
1260.10 47
1260.19 46
1260.27 43
1260.35 41
1260.43 38
1260.51 36
1260.59 35
1260.68 35
1260.76 36
1260.84 36
1260.92 36
1261.00 36
1261.08 35
1261.16 33
1261.25 31
1261.33 30
1261.41 29
1261.49 28
1261.57 28
1261.65 30
1261.74 32
1261.82 35
1261.90 37
1261.98 40
1262.06 42
1262.14 42
1262.22 41
1262.31 38
1262.39 35
1262.47 32
1262.55 29
1262.63 27
1262.71 25
1262.80 24
1262.88 24
1262.96 24
1263.04 24
1263.12 25
1263.20 26
1263.28 27
1263.37 29
1263.45 30
1263.53 31
1263.61 31
1263.69 31
1263.77 31
1263.86 31
1263.94 32
1264.02 34
1264.10 36
1264.18 38
1264.26 41
1264.35 44
1264.43 47
1264.51 50
1264.59 52
1264.67 54
1264.75 56
1264.84 57
1264.92 58
1265.00 59
1265.08 60
1265.16 61
1265.24 62
1265.33 62
1265.41 62
1265.49 61
1265.57 58
1265.65 56
1265.73 53
1265.82 50
1265.90 47
1265.98 45
1266.06 44
1266.14 44
1266.22 43
1266.31 43
1266.39 43
1266.47 43
1266.55 43
1266.63 42
1266.71 42
1266.80 41
1266.88 41
1266.96 41
1267.04 40
1267.12 40
1267.20 39
1267.29 39
1267.37 39
1267.45 38
1267.53 38
1267.61 38
1267.69 38
1267.78 38
1267.86 37
1267.94 35
1268.02 34
1268.10 32
1268.18 31
1268.27 31
1268.35 30
1268.43 30
1268.51 30
1268.59 29
1268.68 27
1268.76 26
1268.84 25
1268.92 23
1269.00 22
1269.08 22
1269.17 21
1269.25 20
1269.33 19
1269.41 17
1269.49 16
1269.57 14
1269.66 13
1269.74 13
1269.82 14
1269.90 15
1269.98 18
1270.07 20
1270.15 23
1270.23 26
1270.31 27
1270.39 28
1270.47 27
1270.56 26
1270.64 25
1270.72 24
1270.80 23
1270.88 23
1270.97 22
1271.05 22
1271.13 21
1271.21 20
1271.29 19
1271.37 18
1271.46 17
1271.54 17
1271.62 18
1271.70 19
1271.78 21
1271.87 24
1271.95 26
1272.03 29
1272.11 31
1272.19 33
1272.28 35
1272.36 37
1272.44 39
1272.52 39
1272.60 39
1272.68 38
1272.77 35
1272.85 33
1272.93 30
1273.01 27
1273.09 26
1273.18 25
1273.26 25
1273.34 25
1273.42 26
1273.50 25
1273.59 25
1273.67 23
1273.75 21
1273.83 19
1273.91 17
1274.00 16
1274.08 15
1274.16 15
1274.24 16
1274.32 16
1274.40 16
1274.49 16
1274.57 15
1274.65 15
1274.73 15
1274.81 17
1274.90 18
1274.98 20
1275.06 21
1275.14 23
1275.22 23
1275.31 23
1275.39 22
1275.47 21
1275.55 20
1275.63 19
1275.72 19
1275.80 18
1275.88 18
1275.96 17
1276.04 16
1276.13 15
1276.21 13
1276.29 11
1276.37 9
1276.45 6
1276.54 4
1276.62 3
1276.70 2
1276.78 2
1276.86 1
1276.95 1
1277.03 0
1277.11 0
1277.19 0
1277.27 0
1277.36 0
1277.44 0
1277.52 0
1277.60 0
1277.68 1
1277.77 3
1277.85 5
1277.93 8
1278.01 10
1278.09 13
1278.18 16
1278.26 20
1278.34 24
1278.42 28
1278.51 32
1278.59 35
1278.67 37
1278.75 38
1278.83 37
1278.92 35
1279.00 33
1279.08 32
1279.16 31
1279.24 30
1279.33 31
1279.41 33
1279.49 35
1279.57 37
1279.65 39
1279.74 40
1279.82 41
1279.90 40
1279.98 40
1280.07 38
1280.15 37
1280.23 37
1280.31 37
1280.39 38
1280.48 41
1280.56 45
1280.64 48
1280.72 52
1280.80 55
1280.89 57
1280.97 58
1281.05 58
1281.13 57
1281.22 56
1281.30 55
1281.38 55
1281.46 57
1281.54 59
1281.63 63
1281.71 67
1281.79 72
1281.87 76
1281.95 79
1282.04 81
1282.12 82
1282.20 82
1282.28 81
1282.37 79
1282.45 77
1282.53 75
1282.61 72
1282.69 70
1282.78 67
1282.86 64
1282.94 61
1283.02 57
1283.11 53
1283.19 50
1283.27 46
1283.35 43
1283.43 41
1283.52 40
1283.60 39
1283.68 39
1283.76 39
1283.85 40
1283.93 42
1284.01 44
1284.09 48
1284.17 53
1284.26 58
1284.34 63
1284.42 66
1284.50 67
1284.59 66
1284.67 63
1284.75 60
1284.83 57
1284.92 54
1285.00 53
1285.08 52
1285.16 51
1285.24 51
1285.33 50
1285.41 50
1285.49 49
1285.57 50
1285.66 52
1285.74 56
1285.82 61
1285.90 68
1285.99 75
1286.07 82
1286.15 88
1286.23 93
1286.31 95
1286.40 95
1286.48 93
1286.56 90
1286.64 86
1286.73 81
1286.81 77
1286.89 74
1286.97 70
1287.06 67
1287.14 65
1287.22 64
1287.30 64
1287.38 66
1287.47 69
1287.55 73
1287.63 77
1287.71 81
1287.80 83
1287.88 84
1287.96 83
1288.04 81
1288.13 78
1288.21 75
1288.29 72
1288.37 68
1288.46 65
1288.54 62
1288.62 59
1288.70 57
1288.79 55
1288.87 53
1288.95 52
1289.03 52
1289.11 51
1289.20 50
1289.28 48
1289.36 45
1289.44 43
1289.53 40
1289.61 39
1289.69 39
1289.77 39
1289.86 41
1289.94 43
1290.02 45
1290.10 47
1290.19 48
1290.27 49
1290.35 49
1290.43 49
1290.52 48
1290.60 46
1290.68 44
1290.76 41
1290.85 39
1290.93 37
1291.01 34
1291.09 31
1291.18 28
1291.26 24
1291.34 20
1291.42 17
1291.51 14
1291.59 13
1291.67 14
1291.75 15
1291.84 18
1291.92 22
1292.00 25
1292.08 29
1292.17 31
1292.25 33
1292.33 34
1292.41 34
1292.50 34
1292.58 34
1292.66 35
1292.74 36
1292.83 38
1292.91 40
1292.99 42
1293.07 45
1293.16 47
1293.24 48
1293.32 48
1293.40 48
1293.49 47
1293.57 46
1293.65 46
1293.73 46
1293.82 47
1293.90 48
1293.98 49
1294.06 50
1294.15 49
1294.23 48
1294.31 45
1294.39 41
1294.48 37
1294.56 33
1294.64 30
1294.73 29
1294.81 29
1294.89 30
1294.97 31
1295.06 33
1295.14 35
1295.22 36
1295.30 36
1295.39 36
1295.47 37
1295.55 38
1295.63 40
1295.72 43
1295.80 47
1295.88 52
1295.96 57
1296.05 60
1296.13 62
1296.21 62
1296.30 60
1296.38 57
1296.46 53
1296.54 49
1296.63 45
1296.71 44
1296.79 43
1296.87 44
1296.96 46
1297.04 48
1297.12 51
1297.20 54
1297.29 57
1297.37 61
1297.45 65
1297.54 69
1297.62 72
1297.70 74
1297.78 74
1297.87 73
1297.95 70
1298.03 67
1298.11 64
1298.20 61
1298.28 60
1298.36 61
1298.44 62
1298.53 65
1298.61 67
1298.69 69
1298.78 71
1298.86 72
1298.94 72
1299.02 71
1299.11 70
1299.19 69
1299.27 67
1299.35 65
1299.44 63
1299.52 61
1299.60 58
1299.69 55
1299.77 53
1299.85 51
1299.93 49
1300.02 49
1300.10 49
1300.18 49
1300.27 50
1300.35 51
1300.43 52
1300.51 54
1300.60 56
1300.68 59
1300.76 63
1300.84 66
1300.93 70
1301.01 73
1301.09 76
1301.18 78
1301.26 81
1301.34 84
1301.42 88
1301.51 91
1301.59 94
1301.67 96
1301.76 97
1301.84 96
1301.92 94
1302.00 90
1302.09 87
1302.17 82
1302.25 78
1302.34 74
1302.42 71
1302.50 67
1302.58 65
1302.67 64
1302.75 63
1302.83 63
1302.92 62
1303.00 62
1303.08 62
1303.16 61
1303.25 60
1303.33 60
1303.41 60
1303.50 60
1303.58 61
1303.66 62
1303.74 64
1303.83 66
1303.91 67
1303.99 69
1304.08 70
1304.16 70
1304.24 71
1304.32 70
1304.41 70
1304.49 69
1304.57 68
1304.66 66
1304.74 64
1304.82 62
1304.90 60
1304.99 58
1305.07 58
1305.15 59
1305.24 61
1305.32 64
1305.40 68
1305.48 73
1305.57 78
1305.65 83
1305.73 86
1305.82 89
1305.90 90
1305.98 90
1306.07 89
1306.15 88
1306.23 85
1306.31 83
1306.40 79
1306.48 76
1306.56 72
1306.65 67
1306.73 62
1306.81 57
1306.90 52
1306.98 48
1307.06 46
1307.14 44
1307.23 43
1307.31 43
1307.39 43
1307.48 43
1307.56 42
1307.64 41
1307.73 41
1307.81 41
1307.89 43
1307.97 45
1308.06 47
1308.14 49
1308.22 51
1308.31 53
1308.39 53
1308.47 53
1308.56 53
1308.64 54
1308.72 54
1308.80 56
1308.89 57
1308.97 59
1309.05 60
1309.14 62
1309.22 62
1309.30 62
1309.39 62
1309.47 61
1309.55 61
1309.63 61
1309.72 61
1309.80 61
1309.88 61
1309.97 62
1310.05 62
1310.13 61
1310.22 60
1310.30 57
1310.38 54
1310.47 51
1310.55 48
1310.63 46
1310.72 45
1310.80 46
1310.88 48
1310.96 51
1311.05 55
1311.13 59
1311.21 63
1311.30 66
1311.38 68
1311.46 68
1311.55 68
1311.63 66
1311.71 64
1311.80 61
1311.88 58
1311.96 55
1312.05 52
1312.13 50
1312.21 49
1312.29 50
1312.38 51
1312.46 54
1312.54 59
1312.63 64
1312.71 69
1312.79 73
1312.88 76
1312.96 77
1313.04 77
1313.13 76
1313.21 75
1313.29 74
1313.38 73
1313.46 73
1313.54 73
1313.63 73
1313.71 72
1313.79 70
1313.87 68
1313.96 65
1314.04 63
1314.12 62
1314.21 61
1314.29 61
1314.37 62
1314.46 63
1314.54 63
1314.62 63
1314.71 62
1314.79 60
1314.87 56
1314.96 53
1315.04 49
1315.12 46
1315.21 43
1315.29 42
1315.37 42
1315.46 43
1315.54 43
1315.62 43
1315.71 42
1315.79 40
1315.87 38
1315.96 35
1316.04 32
1316.12 30
1316.21 30
1316.29 30
1316.37 31
1316.46 33
1316.54 35
1316.62 37
1316.71 40
1316.79 42
1316.87 44
1316.96 46
1317.04 46
1317.12 45
1317.21 43
1317.29 39
1317.37 34
1317.46 28
1317.54 23
1317.62 18
1317.71 15
1317.79 14
1317.87 16
1317.96 19
1318.04 23
1318.12 29
1318.21 34
1318.29 40
1318.37 44
1318.46 48
1318.54 49
1318.62 50
1318.71 51
1318.79 51
1318.87 51
1318.96 52
1319.04 53
1319.12 54
1319.21 54
1319.29 54
1319.37 53
1319.46 53
1319.54 53
1319.62 55
1319.71 58
1319.79 64
1319.87 71
1319.96 80
1320.04 89
1320.12 98
1320.21 109
1320.29 120
1320.37 132
1320.46 145
1320.54 159
1320.62 173
1320.71 186
1320.79 200
1320.87 212
1320.96 226
1321.04 240
1321.12 255
1321.21 270
1321.29 284
1321.37 295
1321.46 303
1321.54 307
1321.62 307
1321.71 304
1321.79 300
1321.87 296
1321.96 293
1322.04 294
1322.12 295
1322.21 298
1322.29 300
1322.38 299
1322.46 297
1322.54 292
1322.63 285
1322.71 278
1322.79 272
1322.88 266
1322.96 261
1323.04 257
1323.13 253
1323.21 249
1323.29 244
1323.38 239
1323.46 234
1323.54 228
1323.63 222
1323.71 215
1323.79 207
1323.88 198
1323.96 188
1324.05 177
1324.13 167
1324.21 157
1324.30 149
1324.38 141
1324.46 134
1324.55 128
1324.63 123
1324.71 119
1324.80 116
1324.88 113
1324.96 110
1325.05 108
1325.13 106
1325.21 103
1325.30 100
1325.38 97
1325.47 94
1325.55 92
1325.63 90
1325.72 89
1325.80 88
1325.88 87
1325.97 86
1326.05 86
1326.13 85
1326.22 84
1326.30 84
1326.39 84
1326.47 84
1326.55 84
1326.64 83
1326.72 83
1326.80 83
1326.89 84
1326.97 86
1327.05 87
1327.14 88
1327.22 88
1327.30 87
1327.39 85
1327.47 82
1327.56 78
1327.64 74
1327.72 70
1327.81 67
1327.89 65
1327.97 64
1328.06 64
1328.14 65
1328.22 67
1328.31 70
1328.39 73
1328.48 77
1328.56 79
1328.64 81
1328.73 81
1328.81 80
1328.89 78
1328.98 76
1329.06 75
1329.15 73
1329.23 72
1329.31 72
1329.40 72
1329.48 72
1329.56 72
1329.65 72
1329.73 72
1329.81 73
1329.90 74
1329.98 77
1330.07 79
1330.15 83
1330.23 86
1330.32 90
1330.40 93
1330.48 96
1330.57 98
1330.65 99
1330.74 100
1330.82 100
1330.90 99
1330.99 97
1331.07 94
1331.15 91
1331.24 89
1331.32 86
1331.41 86
1331.49 86
1331.57 87
1331.66 89
1331.74 90
1331.82 91
1331.91 92
1331.99 92
1332.08 90
1332.16 88
1332.24 86
1332.33 82
1332.41 78
1332.49 72
1332.58 66
1332.66 59
1332.75 53
1332.83 48
1332.91 44
1333.00 43
1333.08 44
1333.17 47
1333.25 51
1333.33 56
1333.42 60
1333.50 64
1333.58 66
1333.67 68
1333.75 69
1333.84 70
1333.92 71
1334.00 71
1334.09 72
1334.17 73
1334.25 74
1334.34 74
1334.42 74
1334.51 73
1334.59 72
1334.67 70
1334.76 67
1334.84 64
1334.93 61
1335.01 57
1335.09 54
1335.18 51
1335.26 49
1335.35 48
1335.43 47
1335.51 48
1335.60 48
1335.68 49
1335.76 50
1335.85 50
1335.93 49
1336.02 48
1336.10 47
1336.18 48
1336.27 50
1336.35 53
1336.44 58
1336.52 64
1336.60 70
1336.69 74
1336.77 78
1336.86 80
1336.94 81
1337.02 81
1337.11 81
1337.19 81
1337.28 81
1337.36 83
1337.44 85
1337.53 88
1337.61 90
1337.69 90
1337.78 89
1337.86 86
1337.95 81
1338.03 74
1338.11 67
1338.20 59
1338.28 53
1338.37 49
1338.45 46
1338.53 46
1338.62 47
1338.70 50
1338.79 54
1338.87 58
1338.95 61
1339.04 64
1339.12 66
1339.21 68
1339.29 68
1339.37 69
1339.46 69
1339.54 68
1339.63 67
1339.71 65
1339.79 62
1339.88 60
1339.96 57
1340.05 56
1340.13 56
1340.21 57
1340.30 59
1340.38 63
1340.47 68
1340.55 72
1340.63 76
1340.72 78
1340.80 79
1340.89 78
1340.97 75
1341.06 72
1341.14 69
1341.22 66
1341.31 66
1341.39 67
1341.48 69
1341.56 72
1341.64 76
1341.73 78
1341.81 80
1341.90 80
1341.98 78
1342.06 76
1342.15 74
1342.23 73
1342.32 73
1342.40 74
1342.48 77
1342.57 81
1342.65 86
1342.74 91
1342.82 95
1342.91 98
1342.99 100
1343.07 101
1343.16 101
1343.24 101
1343.33 103
1343.41 106
1343.49 112
1343.58 120
1343.66 129
1343.75 140
1343.83 150
1343.91 159
1344.00 167
1344.08 173
1344.17 178
1344.25 180
1344.34 181
1344.42 180
1344.50 178
1344.59 175
1344.67 172
1344.76 170
1344.84 171
1344.92 173
1345.01 177
1345.09 182
1345.18 187
1345.26 191
1345.35 193
1345.43 192
1345.51 188
1345.60 182
1345.68 174
1345.77 166
1345.85 157
1345.93 150
1346.02 143
1346.10 137
1346.19 131
1346.27 126
1346.36 121
1346.44 116
1346.52 111
1346.61 107
1346.69 104
1346.78 101
1346.86 99
1346.95 98
1347.03 97
1347.11 97
1347.20 97
1347.28 96
1347.37 95
1347.45 92
1347.54 89
1347.62 85
1347.70 80
1347.79 74
1347.87 68
1347.96 62
1348.04 57
1348.13 51
1348.21 46
1348.29 41
1348.38 36
1348.46 31
1348.55 25
1348.63 20
1348.72 14
1348.80 9
1348.88 4
1348.97 0
1349.05 0
1349.14 0
1349.22 0
1349.31 0
1349.39 0
1349.47 2
1349.56 4
1349.64 5
1349.73 7
1349.81 8
1349.90 10
1349.98 12
1350.06 14
1350.15 15
1350.23 16
1350.32 14
1350.40 12
1350.49 8
1350.57 3
1350.65 0
1350.74 0
1350.82 0
1350.91 0
1350.99 0
1351.08 0
1351.16 0
1351.25 0
1351.33 0
1351.41 1
1351.50 3
1351.58 5
1351.67 8
1351.75 11
1351.84 14
1351.92 16
1352.01 18
1352.09 19
1352.17 19
1352.26 18
1352.34 15
1352.43 13
1352.51 10
1352.60 7
1352.68 5
1352.76 4
1352.85 3
1352.93 2
1353.02 2
1353.10 2
1353.19 2
1353.27 3
1353.36 5
1353.44 7
1353.52 10
1353.61 14
1353.69 19
1353.78 24
1353.86 31
1353.95 37
1354.03 44
1354.12 50
1354.20 56
1354.28 60
1354.37 63
1354.45 64
1354.54 64
1354.62 63
1354.71 62
1354.79 60
1354.88 58
1354.96 56
1355.05 54
1355.13 53
1355.21 51
1355.30 49
1355.38 46
1355.47 43
1355.55 39
1355.64 36
1355.72 34
1355.81 34
1355.89 36
1355.97 41
1356.06 48
1356.14 57
1356.23 66
1356.31 75
1356.40 84
1356.48 92
1356.57 98
1356.65 102
1356.74 105
1356.82 106
1356.90 107
1356.99 106
1357.07 104
1357.16 100
1357.24 96
1357.33 92
1357.41 88
1357.50 86
1357.58 85
1357.67 86
1357.75 89
1357.84 92
1357.92 96
1358.00 98
1358.09 99
1358.17 99
1358.26 98
1358.34 98
1358.43 98
1358.51 100
1358.60 102
1358.68 104
1358.77 106
1358.85 107
1358.93 107
1359.02 105
1359.10 102
1359.19 98
1359.27 92
1359.36 86
1359.44 79
1359.53 72
1359.61 64
1359.70 57
1359.78 50
1359.87 44
1359.95 39
1360.04 35
1360.12 32
1360.20 31
1360.29 31
1360.37 32
1360.46 33
1360.54 35
1360.63 36
1360.71 37
1360.80 37
1360.88 36
1360.97 35
1361.05 34
1361.14 32
1361.22 30
1361.31 28
1361.39 27
1361.47 27
1361.56 27
1361.64 27
1361.73 29
1361.81 30
1361.90 31
1361.98 31
1362.07 29
1362.15 26
1362.24 22
1362.32 17
1362.41 11
1362.49 7
1362.58 3
1362.66 1
1362.75 0
1362.83 0
1362.91 0
1363.00 0
1363.08 0
1363.17 0
1363.25 0
1363.34 0
1363.42 0
1363.51 1
1363.59 3
1363.68 5
1363.76 7
1363.85 8
1363.93 9
1364.02 9
1364.10 9
1364.19 8
1364.27 6
1364.36 5
1364.44 3
1364.53 1
1364.61 0
1364.69 0
1364.78 0
1364.86 0
1364.95 0
1365.03 0
1365.12 0
1365.20 0
1365.29 2
1365.37 3
1365.46 4
1365.54 4
1365.63 5
1365.71 5
1365.80 6
1365.88 7
1365.97 8
1366.05 10
1366.14 12
1366.22 14
1366.31 16
1366.39 17
1366.48 18
1366.56 20
1366.65 21
1366.73 22
1366.82 23
1366.90 24
1366.99 25
1367.07 25
1367.16 26
1367.24 25
1367.32 24
1367.41 22
1367.49 19
1367.58 16
1367.66 12
1367.75 8
1367.83 6
1367.92 4
1368.00 5
1368.09 7
1368.17 10
1368.26 14
1368.34 19
1368.43 23
1368.51 26
1368.60 27
1368.68 27
1368.77 26
1368.85 24
1368.94 23
1369.02 22
1369.11 22
1369.19 23
1369.28 24
1369.36 26
1369.45 27
1369.53 28
1369.62 28
1369.70 28
1369.79 28
1369.87 28
1369.96 28
1370.04 27
1370.13 26
1370.21 24
1370.30 23
1370.38 22
1370.47 22
1370.55 24
1370.64 27
1370.72 32
1370.81 40
1370.89 50
1370.98 61
1371.06 74
1371.15 86
1371.23 96
1371.32 103
1371.40 107
1371.49 108
1371.57 107
1371.66 105
1371.74 104
1371.83 105
1371.91 107
1372.00 112
1372.08 117
1372.17 122
1372.25 127
1372.34 130
1372.42 132
1372.51 132
1372.59 132
1372.68 130
1372.76 128
1372.85 126
1372.93 125
1373.02 123
1373.10 122
1373.19 122
1373.27 121
1373.36 120
1373.44 118
1373.53 117
1373.61 115
1373.70 114
1373.78 112
1373.87 112
1373.95 111
1374.04 111
1374.12 111
1374.21 111
1374.29 112
1374.38 113
1374.46 114
1374.55 116
1374.63 117
1374.72 117
1374.80 115
1374.89 112
1374.97 107
1375.06 101
1375.14 95
1375.23 89
1375.32 86
1375.40 84
1375.49 85
1375.57 87
1375.66 89
1375.74 91
1375.83 92
1375.91 92
1376.00 91
1376.08 89
1376.17 87
1376.25 86
1376.34 85
1376.42 84
1376.51 83
1376.59 82
1376.68 80
1376.76 77
1376.85 74
1376.93 71
1377.02 67
1377.10 65
1377.19 63
1377.27 62
1377.36 62
1377.44 63
1377.53 65
1377.61 66
1377.70 68
1377.78 69
1377.87 68
1377.96 66
1378.04 62
1378.13 57
1378.21 50
1378.30 43
1378.38 37
1378.47 33
1378.55 30
1378.64 29
1378.72 29
1378.81 30
1378.89 31
1378.98 31
1379.06 30
1379.15 29
1379.23 28
1379.32 27
1379.40 26
1379.49 27
1379.57 28
1379.66 29
1379.75 32
1379.83 35
1379.92 38
1380.00 41
1380.09 44
1380.17 46
1380.26 47
1380.34 46
1380.43 45
1380.51 42
1380.60 39
1380.68 35
1380.77 32
1380.85 30
1380.94 29
1381.02 27
1381.11 26
1381.20 24
1381.28 22
1381.37 20
1381.45 18
1381.54 17
1381.62 15
1381.71 13
1381.79 12
1381.88 11
1381.96 11
1382.05 11
1382.13 12
1382.22 13
1382.30 14
1382.39 15
1382.48 15
1382.56 15
1382.65 15
1382.73 15
1382.82 14
1382.90 13
1382.99 12
1383.07 11
1383.16 10
1383.24 8
1383.33 7
1383.41 5
1383.50 4
1383.58 3
1383.67 4
1383.76 6
1383.84 10
1383.93 14
1384.01 19
1384.10 23
1384.18 26
1384.27 29
1384.35 29
1384.44 29
1384.52 28
1384.61 27
1384.69 26
1384.78 26
1384.87 26
1384.95 27
1385.04 28
1385.12 29
1385.21 31
1385.29 33
1385.38 35
1385.46 38
1385.55 41
1385.63 42
1385.72 42
1385.81 40
1385.89 36
1385.98 31
1386.06 25
1386.15 19
1386.23 15
1386.32 14
1386.40 15
1386.49 19
1386.57 25
1386.66 33
1386.75 40
1386.83 46
1386.92 50
1387.00 51
1387.09 50
1387.17 48
1387.26 43
1387.34 39
1387.43 34
1387.52 30
1387.60 27
1387.69 25
1387.77 24
1387.86 23
1387.94 24
1388.03 24
1388.11 25
1388.20 26
1388.28 26
1388.37 27
1388.46 28
1388.54 29
1388.63 29
1388.71 30
1388.80 30
1388.88 29
1388.97 27
1389.05 24
1389.14 22
1389.23 20
1389.31 19
1389.40 18
1389.48 19
1389.57 20
1389.65 22
1389.74 23
1389.82 24
1389.91 24
1390.00 22
1390.08 20
1390.17 16
1390.25 12
1390.34 8
1390.42 4
1390.51 0
1390.59 0
1390.68 0
1390.77 2
1390.85 5
1390.94 10
1391.02 14
1391.11 17
1391.19 20
1391.28 21
1391.37 21
1391.45 21
1391.54 21
1391.62 22
1391.71 23
1391.79 24
1391.88 26
1391.96 28
1392.05 29
1392.14 30
1392.22 30
1392.31 28
1392.39 26
1392.48 24
1392.56 21
1392.65 17
1392.74 15
1392.82 13
1392.91 12
1392.99 13
1393.08 15
1393.16 18
1393.25 22
1393.34 24
1393.42 26
1393.51 27
1393.59 27
1393.68 26
1393.76 25
1393.85 25
1393.94 25
1394.02 27
1394.11 29
1394.19 32
1394.28 34
1394.36 36
1394.45 37
1394.54 38
1394.62 38
1394.71 38
1394.79 37
1394.88 36
1394.96 34
1395.05 31
1395.14 27
1395.22 24
1395.31 21
1395.39 18
1395.48 17
1395.56 17
1395.65 19
1395.74 21
1395.82 23
1395.91 23
1395.99 22
1396.08 19
1396.16 15
1396.25 10
1396.34 6
1396.42 1
1396.51 0
1396.59 0
1396.68 0
1396.76 0
1396.85 0
1396.94 0
1397.02 0
1397.11 0
1397.19 1
1397.28 2
1397.37 3
1397.45 5
1397.54 8
1397.62 11
1397.71 14
1397.79 17
1397.88 20
1397.97 22
1398.05 23
1398.14 23
1398.22 22
1398.31 22
1398.40 22
1398.48 22
1398.57 23
1398.65 23
1398.74 24
1398.82 24
1398.91 24
1399.00 23
1399.08 22
1399.17 20
1399.25 18
1399.34 15
1399.43 13
1399.51 10
1399.60 9
1399.68 8
1399.77 8
1399.85 9
1399.94 11
1400.03 13
1400.11 14
1400.20 16
1400.28 16
1400.37 16
1400.46 16
1400.54 16
1400.63 16
1400.71 16
1400.80 16
1400.89 16
1400.97 16
1401.06 17
1401.14 17
1401.23 16
1401.32 15
1401.40 14
1401.49 13
1401.57 13
1401.66 12
1401.74 13
1401.83 14
1401.92 15
1402.00 15
1402.09 14
1402.17 12
1402.26 9
1402.35 4
1402.43 0
1402.52 0
1402.60 0
1402.69 0
1402.78 0
1402.86 2
1402.95 9
1403.03 16
1403.12 24
1403.21 31
1403.29 36
1403.38 40
1403.46 43
1403.55 43
1403.64 42
1403.72 40
1403.81 37
1403.89 34
1403.98 31
1404.07 29
1404.15 28
1404.24 28
1404.32 29
1404.41 30
1404.50 31
1404.58 32
1404.67 33
1404.75 33
1404.84 33
1404.93 31
1405.01 31
1405.10 30
1405.18 30
1405.27 30
1405.36 30
1405.44 30
1405.53 30
1405.61 30
1405.70 30
1405.79 30
1405.87 31
1405.96 33
1406.05 35
1406.13 37
1406.22 38
1406.30 38
1406.39 37
1406.48 35
1406.56 33
1406.65 32
1406.73 33
1406.82 35
1406.91 38
1406.99 43
1407.08 48
1407.16 53
1407.25 58
1407.34 63
1407.42 67
1407.51 69
1407.59 71
1407.68 71
1407.77 69
1407.85 64
1407.94 58
1408.03 51
1408.11 43
1408.20 34
1408.28 26
1408.37 19
1408.46 13
1408.54 9
1408.63 6
1408.71 5
1408.80 6
1408.89 7
1408.97 9
1409.06 11
1409.15 13
1409.23 14
1409.32 16
1409.40 19
1409.49 24
1409.58 30
1409.66 38
1409.75 47
1409.83 55
1409.92 61
1410.01 63
1410.09 63
1410.18 60
1410.27 55
1410.35 49
1410.44 43
1410.52 39
1410.61 36
1410.70 34
1410.78 33
1410.87 33
1410.96 32
1411.04 32
1411.13 32
1411.21 32
1411.30 32
1411.39 32
1411.47 32
1411.56 32
1411.65 31
1411.73 31
1411.82 31
1411.90 30
1411.99 29
1412.08 28
1412.16 27
1412.25 26
1412.34 24
1412.42 22
1412.51 21
1412.59 20
1412.68 20
1412.77 20
1412.85 20
1412.94 19
1413.03 18
1413.11 17
1413.20 15
1413.28 13
1413.37 11
1413.46 8
1413.54 6
1413.63 3
1413.72 0
1413.80 0
1413.89 0
1413.98 0
1414.06 0
1414.15 0
1414.23 0
1414.32 2
1414.41 6
1414.49 10
1414.58 15
1414.67 20
1414.75 25
1414.84 30
1414.92 34
1415.01 37
1415.10 40
1415.18 42
1415.27 44
1415.36 44
1415.44 44
1415.53 43
1415.62 40
1415.70 36
1415.79 30
1415.87 25
1415.96 20
1416.05 16
1416.13 14
1416.22 12
1416.31 11
1416.39 11
1416.48 10
1416.57 9
1416.65 6
1416.74 3
1416.82 0
1416.91 0
1417.00 0
1417.08 0
1417.17 0
1417.26 0
1417.34 0
1417.43 0
1417.52 0
1417.60 3
1417.69 6
1417.78 11
1417.86 18
1417.95 26
1418.03 34
1418.12 41
1418.21 47
1418.29 51
1418.38 51
1418.47 50
1418.55 47
1418.64 44
1418.73 43
1418.81 42
1418.90 44
1418.99 46
1419.07 49
1419.16 52
1419.25 55
1419.33 56
1419.42 55
1419.50 52
1419.59 49
1419.68 44
1419.76 39
1419.85 35
1419.94 32
1420.02 29
1420.11 26
1420.20 25
1420.28 23
1420.37 22
1420.46 21
1420.54 21
1420.63 21
1420.72 21
1420.80 21
1420.89 20
1420.98 20
1421.06 19
1421.15 18
1421.23 17
1421.32 17
1421.41 18
1421.49 19
1421.58 21
1421.67 22
1421.75 23
1421.84 25
1421.93 25
1422.01 26
1422.10 26
1422.19 26
1422.27 26
1422.36 26
1422.45 26
1422.53 28
1422.62 30
1422.71 32
1422.79 34
1422.88 36
1422.97 36
1423.05 34
1423.14 30
1423.23 26
1423.31 21
1423.40 16
1423.49 13
1423.57 12
1423.66 12
1423.75 15
1423.83 19
1423.92 24
1424.01 30
1424.09 34
1424.18 38
1424.27 40
1424.35 40
1424.44 38
1424.52 35
1424.61 30
1424.70 25
1424.78 21
1424.87 18
1424.96 17
1425.04 18
1425.13 21
1425.22 24
1425.30 29
1425.39 33
1425.48 36
1425.56 39
1425.65 40
1425.74 41
1425.82 41
1425.91 41
1426.00 41
1426.08 40
1426.17 40
1426.26 39
1426.34 39
1426.43 38
1426.52 38
1426.60 38
1426.69 39
1426.78 39
1426.87 39
1426.95 39
1427.04 37
1427.13 34
1427.21 30
1427.30 26
1427.39 22
1427.47 18
1427.56 15
1427.65 13
1427.73 12
1427.82 11
1427.91 11
1427.99 12
1428.08 14
1428.17 17
1428.25 22
1428.34 27
1428.43 31
1428.51 35
1428.60 37
1428.69 38
1428.77 37
1428.86 34
1428.95 31
1429.03 28
1429.12 26
1429.21 25
1429.29 24
1429.38 25
1429.47 27
1429.55 29
1429.64 32
1429.73 35
1429.81 38
1429.90 41
1429.99 43
1430.08 46
1430.16 48
1430.25 51
1430.34 54
1430.42 57
1430.51 61
1430.60 65
1430.68 68
1430.77 70
1430.86 70
1430.94 69
1431.03 67
1431.12 64
1431.20 62
1431.29 61
1431.38 62
1431.46 64
1431.55 67
1431.64 71
1431.72 75
1431.81 79
1431.90 83
1431.99 88
1432.07 91
1432.16 94
1432.25 96
1432.33 97
1432.42 96
1432.51 94
1432.59 90
1432.68 86
1432.77 83
1432.85 82
1432.94 82
1433.03 85
1433.11 90
1433.20 95
1433.29 102
1433.38 108
1433.46 114
1433.55 119
1433.64 123
1433.72 127
1433.81 130
1433.90 132
1433.98 132
1434.07 131
1434.16 127
1434.24 121
1434.33 114
1434.42 105
1434.51 96
1434.59 88
1434.68 82
1434.77 78
1434.85 75
1434.94 74
1435.03 72
1435.11 70
1435.20 66
1435.29 62
1435.38 58
1435.46 55
1435.55 53
1435.64 52
1435.72 52
1435.81 52
1435.90 50
1435.98 47
1436.07 41
1436.16 35
1436.24 28
1436.33 22
1436.42 18
1436.51 14
1436.59 13
1436.68 12
1436.77 12
1436.85 12
1436.94 12
1437.03 13
1437.11 14
1437.20 15
1437.29 16
1437.38 18
1437.46 18
1437.55 19
1437.64 19
1437.72 20
1437.81 20
1437.90 21
1437.99 23
1438.07 24
1438.16 26
1438.25 28
1438.33 29
1438.42 29
1438.51 28
1438.59 27
1438.68 25
1438.77 22
1438.86 20
1438.94 17
1439.03 15
1439.12 13
1439.20 12
1439.29 12
1439.38 12
1439.47 12
1439.55 13
1439.64 13
1439.73 13
1439.81 13
1439.90 13
1439.99 12
1440.07 10
1440.16 9
1440.25 8
1440.34 7
1440.42 7
1440.51 6
1440.60 6
1440.68 7
1440.77 7
1440.86 8
1440.95 8
1441.03 8
1441.12 7
1441.21 6
1441.29 4
1441.38 1
1441.47 0
1441.56 0
1441.64 0
1441.73 0
1441.82 0
1441.90 0
1441.99 0
1442.08 1
1442.17 2
1442.25 2
1442.34 2
1442.43 2
1442.51 3
1442.60 4
1442.69 5
1442.78 7
1442.86 10
1442.95 13
1443.04 16
1443.13 19
1443.21 23
1443.30 27
1443.39 31
1443.47 34
1443.56 36
1443.65 37
1443.74 38
1443.82 40
1443.91 42
1444.00 45
1444.08 52
1444.17 60
1444.26 70
1444.35 80
1444.43 91
1444.52 100
1444.61 107
1444.70 114
1444.78 119
1444.87 123
1444.96 127
1445.04 131
1445.13 135
1445.22 138
1445.31 140
1445.39 140
1445.48 139
1445.57 136
1445.66 133
1445.74 130
1445.83 126
1445.92 124
1446.00 123
1446.09 122
1446.18 123
1446.27 125
1446.35 127
1446.44 129
1446.53 131
1446.62 133
1446.70 134
1446.79 134
1446.88 134
1446.96 133
1447.05 131
1447.14 129
1447.23 127
1447.31 124
1447.40 121
1447.49 118
1447.58 114
1447.66 110
1447.75 107
1447.84 104
1447.93 103
1448.01 103
1448.10 104
1448.19 106
1448.27 108
1448.36 110
1448.45 111
1448.54 112
1448.62 112
1448.71 112
1448.80 112
1448.89 111
1448.97 110
1449.06 109
1449.15 107
1449.24 105
1449.32 102
1449.41 99
1449.50 95
1449.59 91
1449.67 86
1449.76 80
1449.85 75
1449.93 70
1450.02 66
1450.11 63
1450.20 61
1450.28 60
1450.37 59
1450.46 58
1450.55 57
1450.63 55
1450.72 54
1450.81 54
1450.90 55
1450.98 57
1451.07 59
1451.16 60
1451.25 61
1451.33 61
1451.42 61
1451.51 61
1451.60 61
1451.68 62
1451.77 63
1451.86 64
1451.95 66
1452.03 67
1452.12 68
1452.21 69
1452.30 70
1452.38 71
1452.47 71
1452.56 71
1452.65 71
1452.73 69
1452.82 68
1452.91 67
1453.00 67
1453.08 68
1453.17 69
1453.26 71
1453.35 71
1453.43 71
1453.52 69
1453.61 65
1453.70 59
1453.78 53
1453.87 46
1453.96 39
1454.05 34
1454.13 31
1454.22 30
1454.31 30
1454.40 31
1454.48 33
1454.57 36
1454.66 39
1454.75 41
1454.83 43
1454.92 45
1455.01 47
1455.10 49
1455.18 51
1455.27 54
1455.36 56
1455.45 58
1455.53 60
1455.62 61
1455.71 61
1455.80 60
1455.88 59
1455.97 57
1456.06 55
1456.15 53
1456.23 52
1456.32 51
1456.41 50
1456.50 48
1456.59 47
1456.67 45
1456.76 42
1456.85 40
1456.94 36
1457.02 33
1457.11 30
1457.20 28
1457.29 28
1457.37 29
1457.46 31
1457.55 36
1457.64 41
1457.72 46
1457.81 51
1457.90 54
1457.99 57
1458.07 59
1458.16 60
1458.25 61
1458.34 62
1458.43 62
1458.51 61
1458.60 58
1458.69 53
1458.78 47
1458.86 42
1458.95 36
1459.04 33
1459.13 32
1459.21 32
1459.30 34
1459.39 37
1459.48 40
1459.57 42
1459.65 43
1459.74 42
1459.83 42
1459.92 40
1460.00 39
1460.09 39
1460.18 38
1460.27 38
1460.35 37
1460.44 36
1460.53 35
1460.62 35
1460.71 35
1460.79 37
1460.88 39
1460.97 42
1461.06 45
1461.14 49
1461.23 52
1461.32 54
1461.41 56
1461.50 56
1461.58 56
1461.67 54
1461.76 52
1461.85 50
1461.93 49
1462.02 48
1462.11 49
1462.20 50
1462.29 52
1462.37 54
1462.46 56
1462.55 58
1462.64 59
1462.72 61
1462.81 62
1462.90 64
1462.99 65
1463.08 67
1463.16 68
1463.25 68
1463.34 68
1463.43 68
1463.51 66
1463.60 65
1463.69 65
1463.78 64
1463.87 65
1463.95 65
1464.04 66
1464.13 66
1464.22 64
1464.30 61
1464.39 56
1464.48 49
1464.57 42
1464.66 35
1464.74 28
1464.83 22
1464.92 17
1465.01 15
1465.10 13
1465.18 13
1465.27 15
1465.36 16
1465.45 18
1465.53 18
1465.62 19
1465.71 19
1465.80 18
1465.89 17
1465.97 16
1466.06 16
1466.15 15
1466.24 13
1466.33 10
1466.41 7
1466.50 3
1466.59 0
1466.68 0
1466.77 0
1466.85 0
1466.94 0
1467.03 0
1467.12 1
1467.20 2
1467.29 2
1467.38 2
1467.47 2
1467.56 1
1467.64 2
1467.73 2
1467.82 4
1467.91 6
1468.00 9
1468.08 11
1468.17 14
1468.26 16
1468.35 17
1468.44 18
1468.52 18
1468.61 17
1468.70 17
1468.79 16
1468.88 16
1468.96 16
1469.05 16
1469.14 16
1469.23 15
1469.32 13
1469.40 10
1469.49 7
1469.58 4
1469.67 2
1469.76 3
1469.84 5
1469.93 8
1470.02 13
1470.11 18
1470.20 21
1470.28 23
1470.37 23
1470.46 23
1470.55 21
1470.64 21
1470.72 21
1470.81 23
1470.90 26
1470.99 30
1471.08 34
1471.16 36
1471.25 36
1471.34 33
1471.43 28
1471.52 21
1471.60 15
1471.69 10
1471.78 6
1471.87 5
1471.96 6
1472.04 8
1472.13 10
1472.22 13
1472.31 14
1472.40 16
1472.48 17
1472.57 18
1472.66 19
1472.75 20
1472.84 22
1472.93 23
1473.01 24
1473.10 26
1473.19 27
1473.28 30
1473.37 32
1473.45 35
1473.54 38
1473.63 41
1473.72 44
1473.81 46
1473.89 47
1473.98 48
1474.07 48
1474.16 47
1474.25 46
1474.34 45
1474.42 44
1474.51 44
1474.60 44
1474.69 44
1474.78 44
1474.86 45
1474.95 44
1475.04 43
1475.13 42
1475.22 39
1475.30 36
1475.39 32
1475.48 29
1475.57 25
1475.66 21
1475.75 18
1475.83 14
1475.92 10
1476.01 7
1476.10 5
1476.19 4
1476.27 5
1476.36 8
1476.45 12
1476.54 16
1476.63 18
1476.72 19
1476.80 17
1476.89 13
1476.98 8
1477.07 4
1477.16 0
1477.25 0
1477.33 0
1477.42 2
1477.51 5
1477.60 9
1477.69 11
1477.77 13
1477.86 13
1477.95 12
1478.04 10
1478.13 8
1478.22 7
1478.30 6
1478.39 6
1478.48 7
1478.57 8
1478.66 9
1478.75 11
1478.83 12
1478.92 12
1479.01 12
1479.10 11
1479.19 8
1479.28 5
1479.36 1
1479.45 0
1479.54 0
1479.63 0
1479.72 0
1479.80 2
1479.89 7
1479.98 12
1480.07 18
1480.16 24
1480.25 29
1480.33 35
1480.42 40
1480.51 45
1480.60 50
1480.69 55
1480.78 60
1480.86 65
1480.95 70
1481.04 77
1481.13 84
1481.22 93
1481.31 104
1481.39 114
1481.48 124
1481.57 133
1481.66 140
1481.75 145
1481.84 149
1481.92 152
1482.01 156
1482.10 160
1482.19 164
1482.28 169
1482.37 174
1482.46 178
1482.54 180
1482.63 182
1482.72 183
1482.81 185
1482.90 186
1482.99 188
1483.07 189
1483.16 190
1483.25 191
1483.34 191
1483.43 192
1483.52 191
1483.60 191
1483.69 190
1483.78 189
1483.87 186
1483.96 182
1484.05 177
1484.13 171
1484.22 166
1484.31 160
1484.40 156
1484.49 152
1484.58 148
1484.67 144
1484.75 140
1484.84 136
1484.93 131
1485.02 127
1485.11 123
1485.20 119
1485.28 116
1485.37 114
1485.46 113
1485.55 113
1485.64 113
1485.73 114
1485.82 116
1485.90 118
1485.99 119
1486.08 120
1486.17 119
1486.26 118
1486.35 115
1486.43 111
1486.52 107
1486.61 102
1486.70 97
1486.79 91
1486.88 86
1486.97 80
1487.05 75
1487.14 70
1487.23 65
1487.32 62
1487.41 59
1487.50 56
1487.59 54
1487.67 51
1487.76 49
1487.85 46
1487.94 45
1488.03 45
1488.12 47
1488.21 51
1488.29 58
1488.38 65
1488.47 72
1488.56 78
1488.65 82
1488.74 83
1488.83 80
1488.91 75
1489.00 68
1489.09 59
1489.18 51
1489.27 44
1489.36 39
1489.45 36
1489.53 35
1489.62 36
1489.71 38
1489.80 41
1489.89 44
1489.98 45
1490.07 46
1490.15 45
1490.24 44
1490.33 43
1490.42 42
1490.51 43
1490.60 45
1490.69 47
1490.77 49
1490.86 50
1490.95 50
1491.04 48
1491.13 46
1491.22 43
1491.31 40
1491.39 38
1491.48 36
1491.57 34
1491.66 31
1491.75 28
1491.84 23
1491.93 18
1492.02 13
1492.10 7
1492.19 2
1492.28 0
1492.37 0
1492.46 0
1492.55 0
1492.64 1
1492.72 5
1492.81 11
1492.90 19
1492.99 26
1493.08 33
1493.17 39
1493.26 44
1493.35 46
1493.43 47
1493.52 46
1493.61 46
1493.70 46
1493.79 46
1493.88 48
1493.97 50
1494.06 52
1494.14 53
1494.23 53
1494.32 52
1494.41 49
1494.50 45
1494.59 41
1494.68 36
1494.77 32
1494.85 29
1494.94 26
1495.03 26
1495.12 26
1495.21 29
1495.30 32
1495.39 37
1495.48 43
1495.56 49
1495.65 54
1495.74 58
1495.83 60
1495.92 61
1496.01 59
1496.10 55
1496.19 49
1496.27 43
1496.36 36
1496.45 29
1496.54 22
1496.63 16
1496.72 11
1496.81 7
1496.90 5
1496.98 6
1497.07 9
1497.16 14
1497.25 21
1497.34 30
1497.43 38
1497.52 46
1497.61 53
1497.70 58
1497.78 63
1497.87 67
1497.96 70
1498.05 74
1498.14 76
1498.23 78
1498.32 79
1498.41 79
1498.49 77
1498.58 74
1498.67 69
1498.76 63
1498.85 58
1498.94 54
1499.03 52
1499.12 53
1499.21 55
1499.29 58
1499.38 62
1499.47 65
1499.56 67
1499.65 68
1499.74 68
1499.83 69
1499.92 69
1500.01 69
1500.09 69
1500.18 69
1500.27 68
1500.36 66
1500.45 64
1500.54 61
1500.63 56
1500.72 50
1500.81 43
1500.89 36
1500.98 29
1501.07 23
1501.16 20
1501.25 19
1501.34 22
1501.43 26
1501.52 31
1501.61 36
1501.70 38
1501.78 40
1501.87 40
1501.96 39
1502.05 39
1502.14 39
1502.23 40
1502.32 42
1502.41 42
1502.50 41
1502.59 39
1502.67 34
1502.76 29
1502.85 23
1502.94 18
1503.03 14
1503.12 10
1503.21 8
1503.30 6
1503.39 5
1503.47 4
1503.56 3
1503.65 3
1503.74 4
1503.83 6
1503.92 8
1504.01 11
1504.10 15
1504.19 19
1504.28 23
1504.37 27
1504.45 30
1504.54 31
1504.63 30
1504.72 28
1504.81 25
1504.90 22
1504.99 19
1505.08 18
1505.17 20
1505.26 23
1505.34 27
1505.43 33
1505.52 39
1505.61 45
1505.70 50
1505.79 53
1505.88 55
1505.97 54
1506.06 53
1506.15 50
1506.24 48
1506.32 46
1506.41 44
1506.50 44
1506.59 44
1506.68 44
1506.77 45
1506.86 46
1506.95 47
1507.04 49
1507.13 50
1507.22 52
1507.30 53
1507.39 54
1507.48 55
1507.57 55
1507.66 54
1507.75 53
1507.84 50
1507.93 45
1508.02 40
1508.11 35
1508.20 30
1508.29 26
1508.37 23
1508.46 22
1508.55 22
1508.64 22
1508.73 22
1508.82 21
1508.91 20
1509.00 19
1509.09 19
1509.18 19
1509.27 19
1509.35 21
1509.44 23
1509.53 25
1509.62 28
1509.71 31
1509.80 34
1509.89 36
1509.98 39
1510.07 40
1510.16 39
1510.25 37
1510.34 33
1510.43 27
1510.51 21
1510.60 14
1510.69 8
1510.78 3
1510.87 0
1510.96 0
1511.05 0
1511.14 0
1511.23 0
1511.32 0
1511.41 0
1511.50 0
1511.59 0
1511.67 0
1511.76 3
1511.85 8
1511.94 13
1512.03 20
1512.12 27
1512.21 33
1512.30 39
1512.39 44
1512.48 47
1512.57 48
1512.66 47
1512.75 44
1512.83 40
1512.92 37
1513.01 34
1513.10 32
1513.19 32
1513.28 33
1513.37 35
1513.46 37
1513.55 39
1513.64 39
1513.73 39
1513.82 38
1513.91 37
1514.00 35
1514.09 34
1514.17 31
1514.26 28
1514.35 25
1514.44 21
1514.53 18
1514.62 14
1514.71 12
1514.80 10
1514.89 9
1514.98 9
1515.07 9
1515.16 9
1515.25 10
1515.34 12
1515.43 14
1515.51 18
1515.60 21
1515.69 25
1515.78 28
1515.87 29
1515.96 29
1516.05 28
1516.14 25
1516.23 23
1516.32 22
1516.41 22
1516.50 24
1516.59 27
1516.68 31
1516.77 34
1516.86 38
1516.94 41
1517.03 43
1517.12 44
1517.21 44
1517.30 44
1517.39 42
1517.48 41
1517.57 41
1517.66 43
1517.75 45
1517.84 50
1517.93 54
1518.02 58
1518.11 61
1518.20 60
1518.29 57
1518.38 53
1518.46 47
1518.55 43
1518.64 40
1518.73 38
1518.82 38
1518.91 37
1519.00 37
1519.09 35
1519.18 32
1519.27 28
1519.36 23
1519.45 18
1519.54 14
1519.63 9
1519.72 5
1519.81 1
1519.90 0
1519.99 0
1520.08 0
1520.16 4
1520.25 11
1520.34 18
1520.43 24
1520.52 30
1520.61 33
1520.70 35
1520.79 34
1520.88 33
1520.97 32
1521.06 31
1521.15 31
1521.24 31
1521.33 32
1521.42 32
1521.51 31
1521.60 29
1521.69 26
1521.78 22
1521.87 17
1521.96 12
1522.04 8
1522.13 4
1522.22 0
1522.31 0
1522.40 0
1522.49 0
1522.58 0
1522.67 0
1522.76 0
1522.85 0
1522.94 1
1523.03 4
1523.12 6
1523.21 8
1523.30 7
1523.39 6
1523.48 3
1523.57 0
1523.66 0
1523.75 0
1523.84 0
1523.93 0
1524.02 0
1524.11 0
1524.19 3
1524.28 6
1524.37 9
1524.46 13
1524.55 15
1524.64 18
1524.73 19
1524.82 19
1524.91 19
1525.00 18
1525.09 17
1525.18 17
1525.27 19
1525.36 21
1525.45 24
1525.54 28
1525.63 31
1525.72 34
1525.81 35
1525.90 36
1525.99 34
1526.08 31
1526.17 27
1526.26 22
1526.35 16
1526.44 11
1526.53 7
1526.62 4
1526.71 3
1526.79 4
1526.88 7
1526.97 11
1527.06 16
1527.15 20
1527.24 24
1527.33 28
1527.42 32
1527.51 36
1527.60 40
1527.69 44
1527.78 47
1527.87 47
1527.96 46
1528.05 42
1528.14 37
1528.23 31
1528.32 26
1528.41 22
1528.50 20
1528.59 19
1528.68 19
1528.77 19
1528.86 18
1528.95 17
1529.04 17
1529.13 19
1529.22 24
1529.31 31
1529.40 42
1529.49 54
1529.58 67
1529.67 78
1529.76 88
1529.85 95
1529.94 99
1530.03 102
1530.12 104
1530.20 105
1530.29 106
1530.38 105
1530.47 104
1530.56 101
1530.65 98
1530.74 95
1530.83 92
1530.92 90
1531.01 88
1531.10 86
1531.19 83
1531.28 80
1531.37 75
1531.46 68
1531.55 62
1531.64 55
1531.73 50
1531.82 46
1531.91 44
1532.00 45
1532.09 48
1532.18 52
1532.27 57
1532.36 63
1532.45 69
1532.54 74
1532.63 78
1532.72 82
1532.81 84
1532.90 86
1532.99 87
1533.08 87
1533.17 85
1533.26 83
1533.35 81
1533.44 80
1533.53 80
1533.62 83
1533.71 89
1533.80 98
1533.89 109
1533.98 121
1534.07 134
1534.16 145
1534.25 154
1534.34 161
1534.43 166
1534.52 171
1534.61 176
1534.70 182
1534.79 190
1534.88 198
1534.97 207
1535.06 216
1535.15 226
1535.24 237
1535.33 248
1535.42 260
1535.51 273
1535.60 286
1535.69 299
1535.78 309
1535.87 318
1535.96 324
1536.05 329
1536.14 333
1536.23 338
1536.32 345
1536.41 356
1536.50 370
1536.59 388
1536.68 407
1536.77 428
1536.86 450
1536.95 471
1537.04 492
1537.13 513
1537.22 533
1537.31 552
1537.40 571
1537.49 589
1537.58 606
1537.67 623
1537.76 639
1537.85 655
1537.94 671
1538.03 686
1538.12 702
1538.21 716
1538.30 728
1538.39 739
1538.48 748
1538.57 756
1538.66 763
1538.75 771
1538.84 779
1538.93 789
1539.02 800
1539.11 811
1539.20 823
1539.29 835
1539.38 845
1539.47 853
1539.56 858
1539.65 861
1539.74 860
1539.83 856
1539.92 850
1540.01 842
1540.10 834
1540.19 825
1540.28 816
1540.37 807
1540.46 798
1540.55 787
1540.64 773
1540.73 755
1540.82 734
1540.91 711
1541.00 687
1541.09 664
1541.18 643
1541.27 625
1541.36 610
1541.45 597
1541.54 585
1541.63 573
1541.72 560
1541.81 548
1541.90 536
1541.99 523
1542.08 511
1542.17 498
1542.26 485
1542.35 471
1542.44 457
1542.53 444
1542.62 433
1542.71 425
1542.80 418
1542.89 412
1542.98 406
1543.07 400
1543.16 393
1543.25 386
1543.34 379
1543.43 374
1543.52 369
1543.61 364
1543.70 359
1543.79 353
1543.88 344
1543.97 333
1544.06 321
1544.15 308
1544.24 294
1544.33 282
1544.42 272
1544.52 263
1544.61 255
1544.70 248
1544.79 241
1544.88 234
1544.97 227
1545.06 220
1545.15 212
1545.24 205
1545.33 198
1545.42 192
1545.51 186
1545.60 180
1545.69 175
1545.78 172
1545.87 169
1545.96 168
1546.05 168
1546.14 169
1546.23 173
1546.32 177
1546.41 182
1546.50 186
1546.59 188
1546.68 188
1546.77 185
1546.86 179
1546.95 170
1547.04 159
1547.13 148
1547.22 139
1547.31 132
1547.40 128
1547.49 127
1547.58 128
1547.67 129
1547.76 131
1547.85 131
1547.94 131
1548.04 130
1548.13 128
1548.22 126
1548.31 124
1548.40 122
1548.49 120
1548.58 116
1548.67 112
1548.76 108
1548.85 103
1548.94 97
1549.03 93
1549.12 89
1549.21 87
1549.30 85
1549.39 84
1549.48 84
1549.57 85
1549.66 86
1549.75 88
1549.84 90
1549.93 94
1550.02 100
1550.11 107
1550.20 114
1550.29 122
1550.38 130
1550.47 137
1550.57 143
1550.66 149
1550.75 155
1550.84 161
1550.93 168
1551.02 175
1551.11 182
1551.20 188
1551.29 192
1551.38 194
1551.47 194
1551.56 191
1551.65 185
1551.74 178
1551.83 170
1551.92 163
1552.01 157
1552.10 153
1552.19 151
1552.28 150
1552.37 150
1552.46 150
1552.55 150
1552.64 149
1552.74 148
1552.83 148
1552.92 149
1553.01 153
1553.10 158
1553.19 165
1553.28 173
1553.37 180
1553.46 186
1553.55 192
1553.64 196
1553.73 199
1553.82 201
1553.91 202
1554.00 202
1554.09 202
1554.18 200
1554.27 198
1554.36 195
1554.45 191
1554.54 186
1554.64 179
1554.73 171
1554.82 162
1554.91 152
1555.00 144
1555.09 137
1555.18 133
1555.27 133
1555.36 135
1555.45 139
1555.54 144
1555.63 148
1555.72 152
1555.81 154
1555.90 155
1555.99 156
1556.08 156
1556.17 156
1556.26 156
1556.36 156
1556.45 154
1556.54 151
1556.63 148
1556.72 144
1556.81 141
1556.90 140
1556.99 140
1557.08 142
1557.17 147
1557.26 154
1557.35 163
1557.44 173
1557.53 184
1557.62 197
1557.71 209
1557.80 222
1557.90 233
1557.99 243
1558.08 252
1558.17 261
1558.26 270
1558.35 278
1558.44 287
1558.53 296
1558.62 306
1558.71 316
1558.80 326
1558.89 336
1558.98 347
1559.07 358
1559.16 370
1559.25 382
1559.35 393
1559.44 403
1559.53 413
1559.62 423
1559.71 432
1559.80 444
1559.89 459
1559.98 477
1560.07 500
1560.16 526
1560.25 554
1560.34 583
1560.43 612
1560.52 641
1560.61 668
1560.70 695
1560.80 722
1560.89 751
1560.98 782
1561.07 814
1561.16 848
1561.25 882
1561.34 916
1561.43 948
1561.52 979
1561.61 1008
1561.70 1038
1561.79 1068
1561.88 1102
1561.97 1141
1562.07 1185
1562.16 1235
1562.25 1290
1562.34 1347
1562.43 1405
1562.52 1461
1562.61 1518
1562.70 1576
1562.79 1638
1562.88 1707
1562.97 1784
1563.06 1868
1563.15 1958
1563.25 2051
1563.34 2145
1563.43 2238
1563.52 2334
1563.61 2434
1563.70 2544
1563.79 2666
1563.88 2802
1563.97 2950
1564.06 3105
1564.15 3261
1564.24 3413
1564.33 3555
1564.43 3684
1564.52 3799
1564.61 3898
1564.70 3983
1564.79 4053
1564.88 4111
1564.97 4157
1565.06 4195
1565.15 4227
1565.24 4258
1565.33 4292
1565.42 4333
1565.51 4381
1565.61 4435
1565.70 4491
1565.79 4543
1565.88 4585
1565.97 4610
1566.06 4616
1566.15 4602
1566.24 4571
1566.33 4528
1566.42 4480
1566.51 4430
1566.60 4382
1566.70 4336
1566.79 4291
1566.88 4243
1566.97 4191
1567.06 4132
1567.15 4067
1567.24 3995
1567.33 3919
1567.42 3840
1567.51 3761
1567.60 3683
1567.70 3608
1567.79 3538
1567.88 3474
1567.97 3415
1568.06 3360
1568.15 3306
1568.24 3250
1568.33 3191
1568.42 3127
1568.51 3059
1568.60 2989
1568.70 2920
1568.79 2855
1568.88 2794
1568.97 2737
1569.06 2681
1569.15 2624
1569.24 2563
1569.33 2499
1569.42 2431
1569.51 2361
1569.60 2293
1569.70 2228
1569.79 2166
1569.88 2108
1569.97 2052
1570.06 1996
1570.15 1940
1570.24 1883
1570.33 1825
1570.42 1768
1570.51 1714
1570.60 1665
1570.70 1619
1570.79 1578
1570.88 1540
1570.97 1504
1571.06 1469
1571.15 1435
1571.24 1400
1571.33 1367
1571.42 1335
1571.51 1304
1571.61 1277
1571.70 1251
1571.79 1226
1571.88 1202
1571.97 1176
1572.06 1147
1572.15 1116
1572.24 1081
1572.33 1045
1572.42 1009
1572.52 976
1572.61 948
1572.70 925
1572.79 909
1572.88 897
1572.97 888
1573.06 880
1573.15 871
1573.24 858
1573.34 844
1573.43 827
1573.52 811
1573.61 795
1573.70 782
1573.79 771
1573.88 761
1573.97 751
1574.06 742
1574.15 731
1574.25 717
1574.34 702
1574.43 684
1574.52 666
1574.61 647
1574.70 629
1574.79 613
1574.88 599
1574.97 588
1575.07 579
1575.16 571
1575.25 563
1575.34 554
1575.43 545
1575.52 536
1575.61 526
1575.70 516
1575.79 506
1575.89 497
1575.98 488
1576.07 480
1576.16 473
1576.25 466
1576.34 462
1576.43 460
1576.52 460
1576.61 463
1576.71 469
1576.80 478
1576.89 487
1576.98 495
1577.07 501
1577.16 503
1577.25 502
1577.34 496
1577.44 488
1577.53 477
1577.62 466
1577.71 456
1577.80 447
1577.89 439
1577.98 434
1578.07 429
1578.16 424
1578.26 419
1578.35 411
1578.44 402
1578.53 391
1578.62 380
1578.71 369
1578.80 361
1578.89 356
1578.99 356
1579.08 359
1579.17 364
1579.26 371
1579.35 377
1579.44 381
1579.53 380
1579.62 375
1579.72 366
1579.81 355
1579.90 342
1579.99 330
1580.08 320
1580.17 313
1580.26 309
1580.35 307
1580.44 307
1580.54 306
1580.63 304
1580.72 301
1580.81 296
1580.90 292
1580.99 288
1581.08 286
1581.18 286
1581.27 287
1581.36 288
1581.45 290
1581.54 289
1581.63 286
1581.72 281
1581.81 275
1581.91 267
1582.00 258
1582.09 250
1582.18 243
1582.27 237
1582.36 233
1582.45 230
1582.54 229
1582.64 229
1582.73 230
1582.82 231
1582.91 233
1583.00 234
1583.09 234
1583.18 234
1583.28 232
1583.37 230
1583.46 226
1583.55 221
1583.64 216
1583.73 209
1583.82 202
1583.91 195
1584.01 188
1584.10 182
1584.19 178
1584.28 176
1584.37 176
1584.46 179
1584.55 183
1584.65 188
1584.74 195
1584.83 202
1584.92 209
1585.01 216
1585.10 220
1585.19 222
1585.29 222
1585.38 220
1585.47 217
1585.56 212
1585.65 208
1585.74 204
1585.83 202
1585.92 199
1586.02 198
1586.11 196
1586.20 194
1586.29 192
1586.38 189
1586.47 186
1586.56 183
1586.66 181
1586.75 180
1586.84 179
1586.93 179
1587.02 179
1587.11 180
1587.20 180
1587.30 182
1587.39 184
1587.48 187
1587.57 192
1587.66 197
1587.75 203
1587.85 209
1587.94 213
1588.03 216
1588.12 215
1588.21 212
1588.30 207
1588.39 201
1588.49 194
1588.58 186
1588.67 178
1588.76 170
1588.85 161
1588.94 153
1589.03 145
1589.13 139
1589.22 133
1589.31 129
1589.40 127
1589.49 125
1589.58 124
1589.68 122
1589.77 119
1589.86 115
1589.95 111
1590.04 106
1590.13 101
1590.22 97
1590.32 93
1590.41 91
1590.50 89
1590.59 88
1590.68 86
1590.77 84
1590.87 82
1590.96 80
1591.05 79
1591.14 79
1591.23 80
1591.32 82
1591.41 85
1591.51 87
1591.60 89
1591.69 91
1591.78 93
1591.87 95
1591.96 99
1592.06 105
1592.15 111
1592.24 117
1592.33 124
1592.42 129
1592.51 133
1592.61 135
1592.70 135
1592.79 134
1592.88 132
1592.97 128
1593.06 123
1593.15 117
1593.25 110
1593.34 103
1593.43 96
1593.52 91
1593.61 88
1593.70 87
1593.80 88
1593.89 91
1593.98 95
1594.07 99
1594.16 102
1594.25 105
1594.35 108
1594.44 111
1594.53 115
1594.62 120
1594.71 126
1594.80 132
1594.90 137
1594.99 139
1595.08 138
1595.17 134
1595.26 130
1595.35 125
1595.45 122
1595.54 122
1595.63 123
1595.72 127
1595.81 132
1595.90 136
1596.00 137
1596.09 137
1596.18 134
1596.27 131
1596.36 128
1596.45 126
1596.55 127
1596.64 130
1596.73 135
1596.82 142
1596.91 151
1597.01 161
1597.10 171
1597.19 183
1597.28 193
1597.37 202
1597.46 209
1597.56 213
1597.65 214
1597.74 212
1597.83 209
1597.92 207
1598.01 207
1598.11 209
1598.20 215
1598.29 224
1598.38 234
1598.47 246
1598.56 258
1598.66 272
1598.75 286
1598.84 302
1598.93 319
1599.02 337
1599.12 353
1599.21 368
1599.30 379
1599.39 387
1599.48 392
1599.57 394
1599.67 397
1599.76 400
1599.85 405
1599.94 412
1600.03 420
1600.13 429
1600.22 437
1600.31 445
1600.40 453
1600.49 462
1600.58 474
1600.68 490
1600.77 510
1600.86 534
1600.95 559
1601.04 585
1601.14 609
1601.23 629
1601.32 645
1601.41 657
1601.50 666
1601.59 674
1601.69 682
1601.78 691
1601.87 699
1601.96 709
1602.05 721
1602.15 735
1602.24 752
1602.33 772
1602.42 796
1602.51 821
1602.61 847
1602.70 871
1602.79 892
1602.88 910
1602.97 926
1603.06 939
1603.16 951
1603.25 961
1603.34 969
1603.43 975
1603.52 978
1603.62 978
1603.71 976
1603.80 973
1603.89 969
1603.98 966
1604.08 962
1604.17 957
1604.26 951
1604.35 945
1604.44 937
1604.54 930
1604.63 924
1604.72 921
1604.81 922
1604.90 927
1605.00 935
1605.09 943
1605.18 950
1605.27 954
1605.36 956
1605.46 956
1605.55 954
1605.64 950
1605.73 947
1605.82 942
1605.92 937
1606.01 930
1606.10 922
1606.19 912
1606.28 902
1606.38 891
1606.47 879
1606.56 867
1606.65 855
1606.74 841
1606.84 826
1606.93 811
1607.02 796
1607.11 781
1607.20 766
1607.30 753
1607.39 739
1607.48 726
1607.57 712
1607.66 697
1607.76 682
1607.85 667
1607.94 652
1608.03 637
1608.12 622
1608.22 607
1608.31 593
1608.40 580
1608.49 567
1608.58 555
1608.68 544
1608.77 533
1608.86 524
1608.95 516
1609.04 510
1609.14 506
1609.23 502
1609.32 500
1609.41 497
1609.50 494
1609.60 489
1609.69 482
1609.78 473
1609.87 463
1609.97 451
1610.06 440
1610.15 430
1610.24 421
1610.33 414
1610.43 409
1610.52 405
1610.61 402
1610.70 398
1610.79 394
1610.89 389
1610.98 383
1611.07 376
1611.16 369
1611.25 360
1611.35 351
1611.44 339
1611.53 326
1611.62 311
1611.72 296
1611.81 281
1611.90 268
1611.99 258
1612.08 252
1612.18 249
1612.27 249
1612.36 249
1612.45 249
1612.55 246
1612.64 240
1612.73 232
1612.82 223
1612.91 214
1613.01 208
1613.10 206
1613.19 207
1613.28 210
1613.37 214
1613.47 218
1613.56 219
1613.65 218
1613.74 213
1613.84 206
1613.93 198
1614.02 189
1614.11 179
1614.20 170
1614.30 160
1614.39 149
1614.48 139
1614.57 128
1614.67 118
1614.76 108
1614.85 100
1614.94 95
1615.03 92
1615.13 92
1615.22 95
1615.31 99
1615.40 104
1615.50 109
1615.59 115
1615.68 119
1615.77 122
1615.87 124
1615.96 126
1616.05 127
1616.14 129
1616.23 130
1616.33 131
1616.42 131
1616.51 130
1616.60 128
1616.70 125
1616.79 122
1616.88 118
1616.97 113
1617.06 107
1617.16 100
1617.25 93
1617.34 86
1617.43 79
1617.53 73
1617.62 68
1617.71 65
1617.80 64
1617.90 65
1617.99 65
1618.08 66
1618.17 66
1618.27 65
1618.36 63
1618.45 62
1618.54 60
1618.63 59
1618.73 59
1618.82 59
1618.91 59
1619.00 57
1619.10 53
1619.19 49
1619.28 44
1619.37 40
1619.47 38
1619.56 38
1619.65 42
1619.74 48
1619.84 55
1619.93 62
1620.02 67
1620.11 70
1620.20 69
1620.30 66
1620.39 61
1620.48 54
1620.57 46
1620.67 38
1620.76 30
1620.85 24
1620.94 20
1621.04 18
1621.13 20
1621.22 24
1621.31 31
1621.41 39
1621.50 47
1621.59 53
1621.68 57
1621.78 57
1621.87 53
1621.96 48
1622.05 40
1622.15 32
1622.24 24
1622.33 17
1622.42 12
1622.52 9
1622.61 8
1622.70 11
1622.79 17
1622.89 24
1622.98 33
1623.07 42
1623.16 48
1623.26 52
1623.35 52
1623.44 49
1623.53 45
1623.63 40
1623.72 36
1623.81 32
1623.90 31
1624.00 31
1624.09 31
1624.18 32
1624.27 32
1624.37 32
1624.46 33
1624.55 32
1624.64 32
1624.74 30
1624.83 28
1624.92 26
1625.01 24
1625.11 23
1625.20 24
1625.29 28
1625.38 33
1625.48 39
1625.57 45
1625.66 51
1625.75 55
1625.85 59
1625.94 62
1626.03 65
1626.12 68
1626.22 73
1626.31 77
1626.40 81
1626.49 83
1626.59 84
1626.68 82
1626.77 80
1626.86 77
1626.96 74
1627.05 73
1627.14 72
1627.23 73
1627.33 74
1627.42 76
1627.51 78
1627.60 78
1627.70 79
1627.79 78
1627.88 77
1627.98 75
1628.07 73
1628.16 71
1628.25 69
1628.35 68
1628.44 67
1628.53 66
1628.62 66
1628.72 66
1628.81 65
1628.90 63
1628.99 61
1629.09 59
1629.18 57
1629.27 56
1629.36 55
1629.46 54
1629.55 53
1629.64 52
1629.74 49
1629.83 46
1629.92 43
1630.01 40
1630.11 39
1630.20 40
1630.29 43
1630.38 47
1630.48 52
1630.57 56
1630.66 58
1630.75 58
1630.85 57
1630.94 53
1631.03 50
1631.13 47
1631.22 45
1631.31 45
1631.40 46
1631.50 48
1631.59 49
1631.68 51
1631.77 53
1631.87 55
1631.96 58
1632.05 61
1632.15 65
1632.24 69
1632.33 71
1632.42 73
1632.52 73
1632.61 73
1632.70 72
1632.79 71
1632.89 71
1632.98 72
1633.07 73
1633.17 73
1633.26 71
1633.35 68
1633.44 61
1633.54 54
1633.63 45
1633.72 36
1633.82 29
1633.91 23
1634.00 20
1634.09 19
1634.19 19
1634.28 20
1634.37 21
1634.46 22
1634.56 23
1634.65 23
1634.74 23
1634.84 23
1634.93 24
1635.02 24
1635.11 25
1635.21 26
1635.30 26
1635.39 27
1635.49 27
1635.58 28
1635.67 28
1635.76 28
1635.86 28
1635.95 28
1636.04 27
1636.14 26
1636.23 24
1636.32 21
1636.41 18
1636.51 14
1636.60 11
1636.69 8
1636.79 5
1636.88 3
1636.97 2
1637.06 2
1637.16 4
1637.25 7
1637.34 11
1637.44 16
1637.53 21
1637.62 25
1637.71 28
1637.81 30
1637.90 29
1637.99 27
1638.09 23
1638.18 19
1638.27 14
1638.36 10
1638.46 6
1638.55 5
1638.64 5
1638.74 6
1638.83 9
1638.92 11
1639.02 13
1639.11 13
1639.20 11
1639.29 7
1639.39 2
1639.48 0
1639.57 0
1639.67 0
1639.76 0
1639.85 0
1639.94 0
1640.04 0
1640.13 0
1640.22 6
1640.32 12
1640.41 19
1640.50 27
1640.60 34
1640.69 41
1640.78 48
1640.87 53
1640.97 57
1641.06 60
1641.15 61
1641.25 61
1641.34 59
1641.43 57
1641.53 55
1641.62 52
1641.71 50
1641.80 49
1641.90 48
1641.99 47
1642.08 45
1642.18 41
1642.27 35
1642.36 27
1642.46 18
1642.55 8
1642.64 0
1642.73 0
1642.83 0
1642.92 0
1643.01 0
1643.11 0
1643.20 0
1643.29 0
1643.39 0
1643.48 4
1643.57 12
1643.66 20
1643.76 27
1643.85 32
1643.94 35
1644.04 36
1644.13 35
1644.22 33
1644.32 32
1644.41 31
1644.50 32
1644.60 35
1644.69 39
1644.78 43
1644.87 47
1644.97 51
1645.06 53
1645.15 56
1645.25 57
1645.34 59
1645.43 60
1645.53 60
1645.62 60
1645.71 58
1645.81 55
1645.90 51
1645.99 48
1646.09 45
1646.18 43
1646.27 42
1646.36 43
1646.46 45
1646.55 49
1646.64 53
1646.74 57
1646.83 61
1646.92 64
1647.02 65
1647.11 66
1647.20 65
1647.30 62
1647.39 58
1647.48 54
1647.58 49
1647.67 45
1647.76 41
1647.86 37
1647.95 33
1648.04 29
1648.13 26
1648.23 24
1648.32 23
1648.41 23
1648.51 26
1648.60 30
1648.69 35
1648.79 41
1648.88 48
1648.97 54
1649.07 59
1649.16 65
1649.25 70
1649.35 75
1649.44 79
1649.53 83
1649.63 87
1649.72 90
1649.81 93
1649.91 97
1650.00 101
1650.09 106
1650.19 111
1650.28 114
1650.37 117
1650.47 118
1650.56 118
1650.65 115
1650.75 111
1650.84 107
1650.93 103
1651.02 100
1651.12 98
1651.21 97
1651.30 97
1651.40 96
1651.49 95
1651.58 93
1651.68 91
1651.77 89
1651.86 88
1651.96 88
1652.05 89
1652.14 91
1652.24 92
1652.33 91
1652.42 89
1652.52 84
1652.61 78
1652.70 70
1652.80 62
1652.89 54
1652.98 47
1653.08 41
1653.17 35
1653.26 30
1653.36 26
1653.45 24
1653.54 23
1653.64 24
1653.73 27
1653.82 31
1653.92 36
1654.01 41
1654.10 48
1654.20 54
1654.29 61
1654.38 67
1654.48 73
1654.57 77
1654.66 81
1654.76 83
1654.85 85
1654.94 86
1655.04 87
1655.13 88
1655.22 89
1655.32 90
1655.41 89
1655.50 88
1655.60 86
1655.69 83
1655.78 81
1655.88 80
1655.97 82
1656.07 87
1656.16 95
1656.25 106
1656.35 119
1656.44 133
1656.53 145
1656.63 154
1656.72 161
1656.81 163
1656.91 161
1657.00 156
1657.09 149
1657.19 142
1657.28 136
1657.37 134
1657.47 136
1657.56 142
1657.65 152
1657.75 165
1657.84 178
1657.93 189
1658.03 197
1658.12 202
1658.21 203
1658.31 201
1658.40 199
1658.49 196
1658.59 193
1658.68 191
1658.78 188
1658.87 184
1658.96 178
1659.06 170
1659.15 161
1659.24 152
1659.34 143
1659.43 135
1659.52 129
1659.62 125
1659.71 122
1659.80 120
1659.90 119
1659.99 119
1660.08 119
1660.18 120
1660.27 122
1660.36 123
1660.46 124
1660.55 124
1660.65 125
1660.74 126
1660.83 128
1660.93 131
1661.02 134
1661.11 137
1661.21 139
1661.30 141
1661.39 141
1661.49 139
1661.58 137
1661.67 134
1661.77 131
1661.86 127
1661.96 123
1662.05 117
1662.14 111
1662.24 104
1662.33 97
1662.42 89
1662.52 83
1662.61 77
1662.70 74
1662.80 72
1662.89 74
1662.98 78
1663.08 83
1663.17 90
1663.27 97
1663.36 103
1663.45 107
1663.55 109
1663.64 110
1663.73 111
1663.83 112
1663.92 114
1664.01 117
1664.11 122
1664.20 126
1664.30 129
1664.39 129
1664.48 126
1664.58 119
1664.67 110
1664.76 100
1664.86 91
1664.95 83
1665.04 79
1665.14 78
1665.23 78
1665.33 79
1665.42 80
1665.51 78
1665.61 75
1665.70 70
1665.79 64
1665.89 59
1665.98 55
1666.08 53
1666.17 54
1666.26 55
1666.36 58
1666.45 60
1666.54 62
1666.64 64
1666.73 66
1666.82 67
1666.92 69
1667.01 71
1667.11 72
1667.20 74
1667.29 74
1667.39 75
1667.48 75
1667.57 74
1667.67 72
1667.76 70
1667.86 66
1667.95 63
1668.04 60
1668.14 58
1668.23 58
1668.32 59
1668.42 63
1668.51 67
1668.61 72
1668.70 75
1668.79 76
1668.89 74
1668.98 70
1669.07 64
1669.17 58
1669.26 50
1669.36 44
1669.45 39
1669.54 36
1669.64 33
1669.73 32
1669.83 30
1669.92 28
1670.01 26
1670.11 23
1670.20 20
1670.29 19
1670.39 18
1670.48 18
1670.58 18
1670.67 18
1670.76 18
1670.86 17
1670.95 16
1671.04 15
1671.14 14
1671.23 13
1671.33 13
1671.42 14
1671.51 14
1671.61 14
1671.70 14
1671.80 15
1671.89 16
1671.98 17
1672.08 19
1672.17 21
1672.26 22
1672.36 24
1672.45 24
1672.55 24
1672.64 24
1672.73 24
1672.83 25
1672.92 25
1673.02 27
1673.11 28
1673.20 29
1673.30 30
1673.39 31
1673.49 33
1673.58 36
1673.67 40
1673.77 45
1673.86 50
1673.95 55
1674.05 60
1674.14 64
1674.24 68
1674.33 70
1674.42 72
1674.52 73
1674.61 74
1674.71 74
1674.80 74
1674.89 73
1674.99 71
1675.08 69
1675.18 67
1675.27 64
1675.36 62
1675.46 61
1675.55 60
1675.65 61
1675.74 63
1675.83 64
1675.93 64
1676.02 61
1676.12 57
1676.21 50
1676.30 42
1676.40 34
1676.49 28
1676.59 25
1676.68 25
1676.77 27
1676.87 32
1676.96 35
1677.06 37
1677.15 37
1677.24 34
1677.34 28
1677.43 21
1677.53 14
1677.62 7
1677.71 1
1677.81 0
1677.90 0
1678.00 0
1678.09 0
1678.18 0
1678.28 0
1678.37 0
1678.47 0
1678.56 4
1678.65 9
1678.75 15
1678.84 19
1678.94 21
1679.03 22
1679.12 22
1679.22 21
1679.31 19
1679.41 19
1679.50 20
1679.59 22
1679.69 26
1679.78 31
1679.88 36
1679.97 41
1680.06 44
1680.16 46
1680.25 47
1680.35 46
1680.44 43
1680.54 40
1680.63 37
1680.72 32
1680.82 27
1680.91 21
1681.01 15
1681.10 11
1681.19 8
1681.29 6
1681.38 6
1681.48 6
1681.57 6
1681.66 6
1681.76 5
1681.85 3
1681.95 3
1682.04 3
1682.14 6
1682.23 10
1682.32 16
1682.42 22
1682.51 28
1682.61 33
1682.70 38
1682.79 41
1682.89 44
1682.98 47
1683.08 48
1683.17 49
1683.27 48
1683.36 47
1683.45 45
1683.55 43
1683.64 43
1683.74 44
1683.83 46
1683.92 50
1684.02 55
1684.11 60
1684.21 66
1684.30 72
1684.40 77
1684.49 80
1684.58 83
1684.68 83
1684.77 83
1684.87 81
1684.96 77
1685.05 73
1685.15 69
1685.24 65
1685.34 61
1685.43 59
1685.53 58
1685.62 59
1685.71 60
1685.81 61
1685.90 61
1686.00 60
1686.09 57
1686.19 52
1686.28 44
1686.37 36
1686.47 27
1686.56 18
1686.66 10
1686.75 4
1686.85 0
1686.94 0
1687.03 0
1687.13 0
1687.22 0
1687.32 0
1687.41 0
1687.51 0
1687.60 0
1687.69 2
1687.79 4
1687.88 6
1687.98 9
1688.07 13
1688.17 18
1688.26 23
1688.35 29
1688.45 35
1688.54 40
1688.64 44
1688.73 47
1688.83 48
1688.92 48
1689.01 47
1689.11 46
1689.20 46
1689.30 46
1689.39 47
1689.49 49
1689.58 51
1689.68 53
1689.77 55
1689.86 55
1689.96 55
1690.05 54
1690.15 53
1690.24 52
1690.34 51
1690.43 49
1690.52 48
1690.62 45
1690.71 42
1690.81 39
1690.90 35
1691.00 33
1691.09 31
1691.19 32
1691.28 33
1691.37 36
1691.47 37
1691.56 38
1691.66 37
1691.75 34
1691.85 30
1691.94 26
1692.03 22
1692.13 19
1692.22 18
1692.32 18
1692.41 19
1692.51 20
1692.60 21
1692.70 22
1692.79 23
1692.88 25
1692.98 28
1693.07 33
1693.17 39
1693.26 47
1693.36 55
1693.45 62
1693.55 67
1693.64 71
1693.73 72
1693.83 70
1693.92 66
1694.02 60
1694.11 54
1694.21 48
1694.30 43
1694.40 39
1694.49 37
1694.59 36
1694.68 35
1694.77 33
1694.87 30
1694.96 26
1695.06 22
1695.15 17
1695.25 14
1695.34 12
1695.44 12
1695.53 14
1695.62 18
1695.72 22
1695.81 27
1695.91 29
1696.00 31
1696.10 31
1696.19 30
1696.29 28
1696.38 27
1696.48 27
1696.57 28
1696.66 31
1696.76 35
1696.85 40
1696.95 46
1697.04 52
1697.14 58
1697.23 64
1697.33 68
1697.42 71
1697.52 72
1697.61 72
1697.70 70
1697.80 68
1697.89 64
1697.99 61
1698.08 59
1698.18 57
1698.27 57
1698.37 58
1698.46 59
1698.56 61
1698.65 63
1698.75 65
1698.84 67
1698.93 68
1699.03 68
1699.12 69
1699.22 70
1699.31 71
1699.41 72
1699.50 72
1699.60 72
1699.69 71
1699.79 70
1699.88 67
1699.98 65
1700.07 62
1700.16 60
1700.26 59
1700.35 60
1700.45 61
1700.54 62
1700.64 63
1700.73 63
1700.83 61
1700.92 58
1701.02 52
1701.11 46
1701.21 40
1701.30 35
1701.40 31
1701.49 29
1701.58 30
1701.68 32
1701.77 36
1701.87 40
1701.96 45
1702.06 50
1702.15 55
1702.25 59
1702.34 62
1702.44 63
1702.53 63
1702.63 60
1702.72 56
1702.82 51
1702.91 47
1703.01 43
1703.10 41
1703.19 40
1703.29 41
1703.38 43
1703.48 47
1703.57 52
1703.67 58
1703.76 64
1703.86 70
1703.95 76
1704.05 81
1704.14 86
1704.24 88
1704.33 89
1704.43 89
1704.52 87
1704.62 84
1704.71 81
1704.81 77
1704.90 74
1705.00 71
1705.09 68
1705.18 66
1705.28 65
1705.37 65
1705.47 66
1705.56 69
1705.66 74
1705.75 79
1705.85 84
1705.94 89
1706.04 94
1706.13 99
1706.23 104
1706.32 109
1706.42 113
1706.51 116
1706.61 117
1706.70 116
1706.80 112
1706.89 107
1706.99 100
1707.08 92
1707.18 84
1707.27 78
1707.37 72
1707.46 68
1707.56 65
1707.65 63
1707.74 62
1707.84 61
1707.93 60
1708.03 60
1708.12 61
1708.22 63
1708.31 65
1708.41 68
1708.50 71
1708.60 73
1708.69 74
1708.79 74
1708.88 73
1708.98 71
1709.07 68
1709.17 64
1709.26 61
1709.36 59
1709.45 57
1709.55 57
1709.64 57
1709.74 58
1709.83 59
1709.93 59
1710.02 59
1710.12 57
1710.21 54
1710.31 51
1710.40 47
1710.50 43
1710.59 40
1710.69 38
1710.78 36
1710.88 34
1710.97 34
1711.07 33
1711.16 34
1711.26 35
1711.35 37
1711.45 40
1711.54 43
1711.64 46
1711.73 49
1711.83 51
1711.92 53
1712.02 55
1712.11 56
1712.21 58
1712.30 59
1712.40 61
1712.49 62
1712.59 62
1712.68 61
1712.78 59
1712.87 57
1712.97 56
1713.06 55
1713.16 55
1713.25 55
1713.35 56
1713.44 56
1713.54 55
1713.63 53
1713.73 49
1713.82 44
1713.92 39
1714.01 35
1714.11 33
1714.20 33
1714.30 36
1714.39 40
1714.49 45
1714.58 49
1714.68 52
1714.77 53
1714.87 52
1714.96 49
1715.06 45
1715.15 39
1715.25 34
1715.34 28
1715.44 24
1715.53 22
1715.63 21
1715.72 23
1715.82 27
1715.91 33
1716.01 40
1716.10 48
1716.20 54
1716.29 60
1716.39 64
1716.48 66
1716.58 66
1716.67 65
1716.77 63
1716.86 60
1716.96 57
1717.05 56
1717.15 58
1717.24 62
1717.34 70
1717.43 80
1717.53 90
1717.62 100
1717.72 108
1717.81 112
1717.91 113
1718.00 111
1718.10 108
1718.20 105
1718.29 102
1718.39 100
1718.48 99
1718.58 98
1718.67 96
1718.77 91
1718.86 86
1718.96 78
1719.05 70
1719.15 62
1719.24 54
1719.34 49
1719.43 47
1719.53 48
1719.62 52
1719.72 57
1719.81 63
1719.91 68
1720.00 73
1720.10 77
1720.19 79
1720.29 80
1720.38 81
1720.48 82
1720.57 85
1720.67 89
1720.77 94
1720.86 101
1720.96 109
1721.05 117
1721.15 123
1721.24 127
1721.34 128
1721.43 125
1721.53 119
1721.62 110
1721.72 100
1721.81 89
1721.91 79
1722.00 71
1722.10 65
1722.19 63
1722.29 62
1722.38 63
1722.48 64
1722.57 64
1722.67 63
1722.77 61
1722.86 59
1722.96 57
1723.05 56
1723.15 57
1723.24 58
1723.34 61
1723.43 63
1723.53 66
1723.62 68
1723.72 68
1723.81 68
1723.91 65
1724.00 62
1724.10 57
1724.19 51
1724.29 46
1724.39 41
1724.48 37
1724.58 34
1724.67 32
1724.77 30
1724.86 29
1724.96 28
1725.05 26
1725.15 25
1725.24 25
1725.34 26
1725.43 28
1725.53 31
1725.62 35
1725.72 40
1725.82 44
1725.91 49
1726.01 53
1726.10 58
1726.20 63
1726.29 67
1726.39 71
1726.48 74
1726.58 76
1726.67 76
1726.77 74
1726.86 71
1726.96 68
1727.06 64
1727.15 61
1727.25 59
1727.34 58
1727.44 57
1727.53 56
1727.63 55
1727.72 53
1727.82 51
1727.91 47
1728.01 44
1728.10 43
1728.20 44
1728.30 47
1728.39 53
1728.49 60
1728.58 68
1728.68 75
1728.77 79
1728.87 81
1728.96 81
1729.06 78
1729.15 74
1729.25 69
1729.35 63
1729.44 57
1729.54 51
1729.63 45
1729.73 38
1729.82 31
1729.92 25
1730.01 18
1730.11 12
1730.20 6
1730.30 2
1730.40 0
1730.49 0
1730.59 0
1730.68 1
1730.78 2
1730.87 3
1730.97 2
1731.06 0
1731.16 0
1731.25 0
1731.35 0
1731.45 0
1731.54 0
1731.64 4
1731.73 8
1731.83 12
1731.92 16
1732.02 19
1732.11 20
1732.21 20
1732.31 18
1732.40 16
1732.50 13
1732.59 11
1732.69 9
1732.78 8
1732.88 8
1732.97 8
1733.07 9
1733.17 10
1733.26 12
1733.36 14
1733.45 15
1733.55 17
1733.64 20
1733.74 22
1733.83 26
1733.93 29
1734.03 34
1734.12 38
1734.22 43
1734.31 46
1734.41 49
1734.50 51
1734.60 53
1734.69 54
1734.79 57
1734.89 61
1734.98 66
1735.08 73
1735.17 78
1735.27 82
1735.36 83
1735.46 80
1735.56 74
1735.65 67
1735.75 59
1735.84 51
1735.94 46
1736.03 44
1736.13 44
1736.22 45
1736.32 47
1736.42 49
1736.51 49
1736.61 48
1736.70 47
1736.80 45
1736.89 44
1736.99 44
1737.09 44
1737.18 45
1737.28 46
1737.37 46
1737.47 46
1737.56 46
1737.66 47
1737.76 50
1737.85 54
1737.95 59
1738.04 64
1738.14 69
1738.23 73
1738.33 74
1738.43 74
1738.52 73
1738.62 71
1738.71 70
1738.81 70
1738.90 72
1739.00 75
1739.10 79
1739.19 83
1739.29 87
1739.38 90
1739.48 92
1739.57 92
1739.67 91
1739.77 88
1739.86 84
1739.96 78
1740.05 71
1740.15 65
1740.24 59
1740.34 54
1740.44 52
1740.53 51
1740.63 53
1740.72 55
1740.82 58
1740.91 60
1741.01 62
1741.11 64
1741.20 65
1741.30 65
1741.39 66
1741.49 66
1741.59 66
1741.68 66
1741.78 66
1741.87 66
1741.97 66
1742.06 67
1742.16 68
1742.26 70
1742.35 73
1742.45 75
1742.54 78
1742.64 79
1742.73 80
1742.83 79
1742.93 79
1743.02 78
1743.12 76
1743.21 74
1743.31 72
1743.41 69
1743.50 65
1743.60 62
1743.69 58
1743.79 54
1743.88 51
1743.98 49
1744.08 49
1744.17 49
1744.27 50
1744.36 52
1744.46 54
1744.56 56
1744.65 57
1744.75 57
1744.84 57
1744.94 56
1745.04 54
1745.13 52
1745.23 51
1745.32 51
1745.42 52
1745.51 55
1745.61 60
1745.71 66
1745.80 72
1745.90 77
1745.99 81
1746.09 83
1746.19 85
1746.28 86
1746.38 86
1746.47 86
1746.57 86
1746.67 85
1746.76 83
1746.86 79
1746.95 74
1747.05 68
1747.15 63
1747.24 58
1747.34 56
1747.43 55
1747.53 57
1747.63 60
1747.72 63
1747.82 68
1747.91 72
1748.01 76
1748.11 80
1748.20 84
1748.30 87
1748.39 88
1748.49 89
1748.59 90
1748.68 89
1748.78 88
1748.87 86
1748.97 84
1749.07 80
1749.16 75
1749.26 70
1749.35 63
1749.45 56
1749.55 49
1749.64 42
1749.74 37
1749.83 32
1749.93 30
1750.03 29
1750.12 29
1750.22 31
1750.31 32
1750.41 33
1750.51 34
1750.60 34
1750.70 34
1750.79 34
1750.89 34
1750.99 36
1751.08 37
1751.18 39
1751.27 40
1751.37 40
1751.47 38
1751.56 35
1751.66 31
1751.75 27
1751.85 24
1751.95 22
1752.04 21
1752.14 21
1752.23 22
1752.33 23
1752.43 24
1752.52 24
1752.62 25
1752.71 24
1752.81 24
1752.91 25
1753.00 25
1753.10 24
1753.20 23
1753.29 22
1753.39 19
1753.48 16
1753.58 11
1753.68 6
1753.77 0
1753.87 0
1753.96 0
1754.06 0
1754.16 0
1754.25 0
1754.35 0
1754.45 0
1754.54 1
1754.64 9
1754.73 16
1754.83 22
1754.93 25
1755.02 27
1755.12 26
1755.21 24
1755.31 21
1755.41 18
1755.50 16
1755.60 15
1755.70 16
1755.79 19
1755.89 25
1755.98 32
1756.08 41
1756.18 51
1756.27 61
1756.37 69
1756.46 75
1756.56 78
1756.66 79
1756.75 77
1756.85 74
1756.95 71
1757.04 67
1757.14 62
1757.23 58
1757.33 53
1757.43 48
1757.52 44
1757.62 39
1757.72 36
1757.81 33
1757.91 32
1758.00 33
1758.10 34
1758.20 36
1758.29 39
1758.39 41
1758.49 43
1758.58 43
1758.68 42
1758.77 41
1758.87 39
1758.97 37
1759.06 35
1759.16 34
1759.26 32
1759.35 31
1759.45 31
1759.54 30
1759.64 29
1759.74 27
1759.83 26
1759.93 24
1760.03 23
1760.12 22
1760.22 22
1760.31 23
1760.41 26
1760.51 30
1760.60 35
1760.70 39
1760.80 43
1760.89 47
1760.99 49
1761.09 51
1761.18 52
1761.28 53
1761.37 53
1761.47 53
1761.57 52
1761.66 50
1761.76 48
1761.86 45
1761.95 43
1762.05 41
1762.15 40
1762.24 40
1762.34 39
1762.43 39
1762.53 38
1762.63 38
1762.72 38
1762.82 39
1762.92 40
1763.01 42
1763.11 45
1763.21 47
1763.30 48
1763.40 49
1763.49 49
1763.59 48
1763.69 46
1763.78 44
1763.88 41
1763.98 39
1764.07 37
1764.17 35
1764.27 34
1764.36 33
1764.46 32
1764.55 32
1764.65 32
1764.75 32
1764.84 31
1764.94 30
1765.04 28
1765.13 24
1765.23 19
1765.33 13
1765.42 7
1765.52 1
1765.62 0
1765.71 0
1765.81 0
1765.91 0
1766.00 4
1766.10 12
1766.19 20
1766.29 28
1766.39 33
1766.48 36
1766.58 37
1766.68 36
1766.77 35
1766.87 34
1766.97 34
1767.06 35
1767.16 35
1767.26 36
1767.35 35
1767.45 35
1767.55 34
1767.64 34
1767.74 35
1767.83 38
1767.93 42
1768.03 47
1768.12 51
1768.22 56
1768.32 60
1768.41 64
1768.51 69
1768.61 75
1768.70 82
1768.80 90
1768.90 97
1768.99 104
1769.09 109
1769.19 112
1769.28 114
1769.38 115
1769.48 116
1769.57 117
1769.67 117
1769.77 116
1769.86 116
1769.96 115
1770.06 114
1770.15 113
1770.25 115
1770.34 119
1770.44 125
1770.54 133
1770.63 143
1770.73 152
1770.83 159
1770.92 163
1771.02 164
1771.12 162
1771.21 158
1771.31 153
1771.41 149
1771.50 147
1771.60 145
1771.70 145
1771.79 145
1771.89 144
1771.99 142
1772.08 139
1772.18 135
1772.28 132
1772.37 130
1772.47 130
1772.57 130
1772.66 132
1772.76 134
1772.86 135
1772.95 135
1773.05 134
1773.15 130
1773.24 126
1773.34 120
1773.44 113
1773.53 105
1773.63 98
1773.73 90
1773.82 84
1773.92 79
1774.02 75
1774.11 72
1774.21 70
1774.31 68
1774.40 65
1774.50 62
1774.60 58
1774.69 53
1774.79 48
1774.89 44
1774.98 40
1775.08 38
1775.18 38
1775.27 39
1775.37 41
1775.47 44
1775.56 47
1775.66 51
1775.76 55
1775.85 60
1775.95 65
1776.05 71
1776.14 76
1776.24 81
1776.34 85
1776.43 87
1776.53 88
1776.63 87
1776.72 86
1776.82 84
1776.92 81
1777.02 78
1777.11 74
1777.21 71
1777.31 67
1777.40 64
1777.50 61
1777.60 58
1777.69 56
1777.79 54
1777.89 52
1777.98 50
1778.08 49
1778.18 47
1778.27 46
1778.37 45
1778.47 44
1778.56 43
1778.66 44
1778.76 46
1778.85 49
1778.95 52
1779.05 56
1779.14 59
1779.24 60
1779.34 59
1779.44 57
1779.53 52
1779.63 47
1779.73 42
1779.82 37
1779.92 33
1780.02 30
1780.11 28
1780.21 27
1780.31 26
1780.40 23
1780.50 20
1780.60 17
1780.69 13
1780.79 11
1780.89 10
1780.98 13
1781.08 18
1781.18 27
1781.28 38
1781.37 50
1781.47 62
1781.57 72
1781.66 80
1781.76 86
1781.86 90
1781.95 93
1782.05 94
1782.15 95
1782.24 95
1782.34 95
1782.44 96
1782.53 97
1782.63 97
1782.73 97
1782.83 96
1782.92 94
1783.02 90
1783.12 85
1783.21 79
1783.31 72
1783.41 66
1783.50 60
1783.60 55
1783.70 50
1783.80 45
1783.89 40
1783.99 34
1784.09 28
1784.18 22
1784.28 17
1784.38 13
1784.47 10
1784.57 9
1784.67 10
1784.76 11
1784.86 13
1784.96 16
1785.06 18
1785.15 21
1785.25 24
1785.35 26
1785.44 29
1785.54 32
1785.64 34
1785.73 37
1785.83 40
1785.93 44
1786.03 48
1786.12 52
1786.22 56
1786.32 60
1786.41 61
1786.51 62
1786.61 61
1786.70 61
1786.80 60
1786.90 60
1787.00 61
1787.09 63
1787.19 66
1787.29 69
1787.38 72
1787.48 74
1787.58 74
1787.67 73
1787.77 70
1787.87 65
1787.97 58
1788.06 51
1788.16 45
1788.26 39
1788.35 35
1788.45 33
1788.55 33
1788.65 36
1788.74 40
1788.84 47
1788.94 56
1789.03 67
1789.13 81
1789.23 95
1789.33 110
1789.42 124
1789.52 136
1789.62 146
1789.71 153
1789.81 156
1789.91 157
1790.00 154
1790.10 150
1790.20 144
1790.30 138
1790.39 131
1790.49 124
1790.59 118
1790.68 113
1790.78 110
1790.88 107
1790.98 106
1791.07 106
1791.17 107
1791.27 108
1791.36 110
1791.46 113
1791.56 117
1791.66 122
1791.75 128
1791.85 134
1791.95 140
1792.04 144
1792.14 144
1792.24 141
1792.34 134
1792.43 123
1792.53 110
1792.63 97
1792.73 84
1792.82 73
1792.92 66
1793.02 62
1793.11 62
1793.21 66
1793.31 73
1793.41 81
1793.50 88
1793.60 95
1793.70 100
1793.79 103
1793.89 104
1793.99 103
1794.09 101
1794.18 98
1794.28 95
1794.38 92
1794.48 90
1794.57 90
1794.67 93
1794.77 98
1794.86 104
1794.96 111
1795.06 116
1795.16 119
1795.25 118
1795.35 112
1795.45 102
1795.54 88
1795.64 74
1795.74 59
1795.84 47
1795.93 38
1796.03 32
1796.13 29
1796.23 30
1796.32 33
1796.42 36
1796.52 40
1796.61 43
1796.71 46
1796.81 47
1796.91 48
1797.00 48
1797.10 47
1797.20 46
1797.30 45
1797.39 44
1797.49 43
1797.59 43
1797.69 42
1797.78 41
1797.88 39
1797.98 36
1798.07 32
1798.17 28
1798.27 23
1798.37 19
1798.46 15
1798.56 12
1798.66 9
1798.76 6
1798.85 2
1798.95 0
1799.05 0
1799.15 0
1799.24 0
1799.34 0
1799.44 0
1799.53 0
1799.63 1
1799.73 7
1799.83 12
1799.92 15
1800.02 17
1800.12 17
1800.22 15
1800.31 14
1800.41 13
1800.51 12
1800.61 11
1800.70 9
1800.80 7
1800.90 4
1801.00 0
1801.09 0
1801.19 0
1801.29 0
1801.39 0
1801.48 2
1801.58 10
1801.68 19
1801.78 27
1801.87 33
1801.97 37
1802.07 40
1802.16 40
1802.26 41
1802.36 41
1802.46 42
1802.55 43
1802.65 44
1802.75 44
1802.85 43
1802.94 39
1803.04 35
1803.14 31
1803.24 28
1803.33 26
1803.43 27
1803.53 29
1803.63 34
1803.72 41
1803.82 48
1803.92 55
1804.02 60
1804.11 63
1804.21 65
1804.31 65
1804.41 63
1804.50 61
1804.60 59
1804.70 57
1804.80 56
1804.89 54
1804.99 53
1805.09 51
1805.19 50
1805.28 49
1805.38 48
1805.48 48
1805.58 50
1805.67 52
1805.77 56
1805.87 60
1805.97 65
1806.06 71
1806.16 77
1806.26 83
1806.36 87
1806.46 88
1806.55 86
1806.65 81
1806.75 72
1806.85 62
1806.94 53
1807.04 45
1807.14 40
1807.24 40
1807.33 42
1807.43 47
1807.53 53
1807.63 57
1807.72 60
1807.82 60
1807.92 59
1808.02 57
1808.11 57
1808.21 57
1808.31 60
1808.41 64
1808.50 68
1808.60 72
1808.70 74
1808.80 75
1808.89 75
1808.99 74
1809.09 72
1809.19 70
1809.29 67
1809.38 65
1809.48 62
1809.58 60
1809.68 59
1809.77 59
1809.87 62
1809.97 66
1810.07 71
1810.16 77
1810.26 82
1810.36 85
1810.46 85
1810.55 83
1810.65 77
1810.75 69
1810.85 60
1810.95 50
1811.04 41
1811.14 35
1811.24 30
1811.34 29
1811.43 30
1811.53 33
1811.63 37
1811.73 41
1811.82 44
1811.92 47
1812.02 48
1812.12 49
1812.22 50
1812.31 51
1812.41 54
1812.51 57
1812.61 61
1812.70 66
1812.80 70
1812.90 75
1813.00 78
1813.10 81
1813.19 84
1813.29 85
1813.39 86
1813.49 86
1813.58 84
1813.68 83
1813.78 80
1813.88 78
1813.97 75
1814.07 72
1814.17 71
1814.27 70
1814.37 69
1814.46 69
1814.56 69
1814.66 69
1814.76 68
1814.85 65
1814.95 61
1815.05 55
1815.15 48
1815.25 41
1815.34 34
1815.44 29
1815.54 25
1815.64 24
1815.74 25
1815.83 28
1815.93 34
1816.03 40
1816.13 47
1816.22 53
1816.32 58
1816.42 62
1816.52 65
1816.62 67
1816.71 69
1816.81 69
1816.91 69
1817.01 69
1817.10 68
1817.20 67
1817.30 66
1817.40 66
1817.50 66
1817.59 66
1817.69 66
1817.79 65
1817.89 64
1817.99 63
1818.08 61
1818.18 60
1818.28 60
1818.38 60
1818.47 62
1818.57 63
1818.67 64
1818.77 65
1818.87 65
1818.96 65
1819.06 64
1819.16 62
1819.26 60
1819.36 59
1819.45 59
1819.55 59
1819.65 61
1819.75 65
1819.85 69
1819.94 75
1820.04 81
1820.14 87
1820.24 91
1820.34 94
1820.43 96
1820.53 96
1820.63 96
1820.73 95
1820.82 93
1820.92 91
1821.02 89
1821.12 87
1821.22 85
1821.31 84
1821.41 83
1821.51 83
1821.61 83
1821.71 84
1821.80 84
1821.90 82
1822.00 78
1822.10 72
1822.20 64
1822.29 53
1822.39 43
1822.49 33
1822.59 26
1822.69 21
1822.78 20
1822.88 21
1822.98 25
1823.08 28
1823.18 32
1823.27 34
1823.37 36
1823.47 37
1823.57 37
1823.67 38
1823.76 39
1823.86 40
1823.96 41
1824.06 42
1824.16 41
1824.25 40
1824.35 39
1824.45 38
1824.55 38
1824.65 38
1824.74 39
1824.84 40
1824.94 42
1825.04 43
1825.14 45
1825.24 47
1825.33 48
1825.43 49
1825.53 50
1825.63 52
1825.73 54
1825.82 57
1825.92 61
1826.02 65
1826.12 69
1826.22 72
1826.31 72
1826.41 71
1826.51 66
1826.61 60
1826.71 51
1826.80 40
1826.90 29
1827.00 19
1827.10 9
1827.20 1
1827.30 0
1827.39 0
1827.49 0
1827.59 0
1827.69 0
1827.79 0
1827.88 0
1827.98 0
1828.08 2
1828.18 8
1828.28 15
1828.37 22
1828.47 27
1828.57 31
1828.67 34
1828.77 35
1828.87 36
1828.96 36
1829.06 37
1829.16 40
1829.26 44
1829.36 50
1829.45 57
1829.55 66
1829.65 76
1829.75 86
1829.85 96
1829.95 106
1830.04 114
1830.14 121
1830.24 126
1830.34 128
1830.44 127
1830.53 125
1830.63 120
1830.73 116
1830.83 111
1830.93 107
1831.03 104
1831.12 102
1831.22 101
1831.32 100
1831.42 100
1831.52 101
1831.61 102
1831.71 105
1831.81 107
1831.91 111
1832.01 115
1832.11 120
1832.20 125
1832.30 129
1832.40 132
1832.50 133
1832.60 132
1832.70 128
1832.79 123
1832.89 116
1832.99 110
1833.09 104
1833.19 99
1833.29 96
1833.38 97
1833.48 99
1833.58 103
1833.68 108
1833.78 112
1833.88 116
1833.97 118
1834.07 117
1834.17 115
1834.27 112
1834.37 110
1834.46 108
1834.56 109
1834.66 112
1834.76 116
1834.86 121
1834.96 126
1835.05 129
1835.15 131
1835.25 132
1835.35 131
1835.45 129
1835.55 127
1835.64 125
1835.74 123
1835.84 119
1835.94 115
1836.04 110
1836.14 104
1836.23 98
1836.33 92
1836.43 87
1836.53 84
1836.63 82
1836.73 81
1836.83 80
1836.92 80
1837.02 79
1837.12 77
1837.22 75
1837.32 74
1837.42 75
1837.51 77
1837.61 82
1837.71 89
1837.81 97
1837.91 106
1838.01 116
1838.10 123
1838.20 129
1838.30 132
1838.40 132
1838.50 130
1838.60 126
1838.69 120
1838.79 114
1838.89 107
1838.99 101
1839.09 95
1839.19 89
1839.29 83
1839.38 78
1839.48 73
1839.58 70
1839.68 68
1839.78 68
1839.88 69
1839.97 71
1840.07 74
1840.17 76
1840.27 78
1840.37 78
1840.47 78
1840.57 76
1840.66 74
1840.76 72
1840.86 70
1840.96 68
1841.06 68
1841.16 69
1841.25 73
1841.35 78
1841.45 84
1841.55 91
1841.65 97
1841.75 102
1841.85 103
1841.94 101
1842.04 96
1842.14 89
1842.24 82
1842.34 75
1842.44 69
1842.54 65
1842.63 62
1842.73 60
1842.83 58
1842.93 56
1843.03 54
1843.13 52
1843.23 50
1843.32 48
1843.42 45
1843.52 43
1843.62 42
1843.72 41
1843.82 41
1843.92 41
1844.01 43
1844.11 45
1844.21 48
1844.31 52
1844.41 56
1844.51 61
1844.61 66
1844.70 71
1844.80 76
1844.90 80
1845.00 84
1845.10 86
1845.20 88
1845.30 88
1845.39 87
1845.49 84
1845.59 79
1845.69 73
1845.79 66
1845.89 58
1845.99 50
1846.08 43
1846.18 37
1846.28 32
1846.38 29
1846.48 27
1846.58 27
1846.68 27
1846.77 28
1846.87 28
1846.97 29
1847.07 28
1847.17 28
1847.27 27
1847.37 26
1847.47 25
1847.56 26
1847.66 26
1847.76 28
1847.86 28
1847.96 27
1848.06 25
1848.16 20
1848.25 14
1848.35 7
1848.45 1
1848.55 0
1848.65 0
1848.75 0
1848.85 0
1848.95 3
1849.04 9
1849.14 15
1849.24 21
1849.34 25
1849.44 28
1849.54 29
1849.64 29
1849.74 28
1849.83 25
1849.93 21
1850.03 16
1850.13 11
1850.23 7
1850.33 4
1850.43 2
1850.53 1
1850.62 1
1850.72 0
1850.82 0
1850.92 0
1851.02 0
1851.12 0
1851.22 0
1851.32 0
1851.41 0
1851.51 4
1851.61 11
1851.71 20
1851.81 28
1851.91 37
1852.01 45
1852.11 53
1852.20 58
1852.30 61
1852.40 61
1852.50 59
1852.60 56
1852.70 51
1852.80 47
1852.90 43
1852.99 41
1853.09 42
1853.19 43
1853.29 47
1853.39 52
1853.49 57
1853.59 63
1853.69 70
1853.78 76
1853.88 82
1853.98 86
1854.08 89
1854.18 90
1854.28 89
1854.38 86
1854.48 82
1854.58 77
1854.67 71
1854.77 66
1854.87 62
1854.97 58
1855.07 54
1855.17 52
1855.27 50
1855.37 50
1855.47 49
1855.56 48
1855.66 47
1855.76 45
1855.86 42
1855.96 38
1856.06 35
1856.16 33
1856.26 33
1856.36 34
1856.45 36
1856.55 39
1856.65 40
1856.75 40
1856.85 39
1856.95 36
1857.05 32
1857.15 28
1857.25 24
1857.34 22
1857.44 20
1857.54 21
1857.64 22
1857.74 24
1857.84 26
1857.94 28
1858.04 31
1858.14 33
1858.23 36
1858.33 38
1858.43 40
1858.53 42
1858.63 43
1858.73 42
1858.83 39
1858.93 35
1859.03 29
1859.13 23
1859.22 16
1859.32 10
1859.42 4
1859.52 0
1859.62 0
1859.72 0
1859.82 0
1859.92 0
1860.02 0
1860.12 0
1860.21 0
1860.31 0
1860.41 3
1860.51 7
1860.61 11
1860.71 14
1860.81 16
1860.91 19
1861.01 21
1861.11 22
1861.20 24
1861.30 24
1861.40 23
1861.50 21
1861.60 18
1861.70 16
1861.80 13
1861.90 12
1862.00 11
1862.10 10
1862.20 9
1862.29 6
1862.39 1
1862.49 0
1862.59 0
1862.69 0
1862.79 0
1862.89 0
1862.99 2
1863.09 13
1863.19 26
1863.28 36
1863.38 44
1863.48 48
1863.58 49
1863.68 48
1863.78 47
1863.88 46
1863.98 46
1864.08 48
1864.18 51
1864.28 53
1864.37 54
1864.47 54
1864.57 52
1864.67 50
1864.77 48
1864.87 47
1864.97 48
1865.07 51
1865.17 55
1865.27 60
1865.37 66
1865.47 70
1865.56 73
1865.66 74
1865.76 74
1865.86 71
1865.96 68
1866.06 65
1866.16 61
1866.26 58
1866.36 57
1866.46 58
1866.56 62
1866.66 67
1866.75 72
1866.85 78
1866.95 83
1867.05 86
1867.15 86
1867.25 83
1867.35 77
1867.45 71
1867.55 64
1867.65 57
1867.75 51
1867.85 47
1867.94 44
1868.04 43
1868.14 42
1868.24 42
1868.34 41
1868.44 41
1868.54 41
1868.64 42
1868.74 42
1868.84 43
1868.94 45
1869.04 46
1869.14 45
1869.23 43
1869.33 40
1869.43 36
1869.53 32
1869.63 29
1869.73 28
1869.83 29
1869.93 31
1870.03 35
1870.13 39
1870.23 42
1870.33 46
1870.43 48
1870.52 49
1870.62 49
1870.72 49
1870.82 48
1870.92 46
1871.02 43
1871.12 39
1871.22 36
1871.32 34
1871.42 33
1871.52 32
1871.62 32
1871.72 33
1871.82 33
1871.91 34
1872.01 34
1872.11 34
1872.21 34
1872.31 33
1872.41 31
1872.51 28
1872.61 25
1872.71 21
1872.81 17
1872.91 14
1873.01 11
1873.11 7
1873.21 5
1873.31 2
1873.40 2
1873.50 2
1873.60 5
1873.70 10
1873.80 15
1873.90 21
1874.00 25
1874.10 28
1874.20 28
1874.30 26
1874.40 23
1874.50 19
1874.60 15
1874.70 11
1874.80 9
1874.90 7
1874.99 7
1875.09 8
1875.19 11
1875.29 15
1875.39 21
1875.49 28
1875.59 35
1875.69 42
1875.79 47
1875.89 51
1875.99 53
1876.09 53
1876.19 51
1876.29 47
1876.39 42
1876.49 36
1876.59 28
1876.68 19
1876.78 10
1876.88 0
1876.98 0
1877.08 0
1877.18 0
1877.28 0
1877.38 0
1877.48 0
1877.58 0
1877.68 1
1877.78 7
1877.88 13
1877.98 18
1878.08 21
1878.18 24
1878.28 25
1878.38 24
1878.48 23
1878.57 20
1878.67 17
1878.77 13
1878.87 11
1878.97 11
1879.07 13
1879.17 18
1879.27 26
1879.37 36
1879.47 47
1879.57 58
1879.67 68
1879.77 77
1879.87 85
1879.97 91
1880.07 95
1880.17 97
1880.27 96
1880.37 92
1880.47 85
1880.57 76
1880.66 65
1880.76 54
1880.86 44
1880.96 34
1881.06 25
1881.16 18
1881.26 13
1881.36 11
1881.46 10
1881.56 11
1881.66 13
1881.76 17
1881.86 20
1881.96 24
1882.06 28
1882.16 31
1882.26 35
1882.36 39
1882.46 44
1882.56 50
1882.66 57
1882.76 64
1882.86 70
1882.95 75
1883.05 78
1883.15 78
1883.25 77
1883.35 76
1883.45 74
1883.55 73
1883.65 73
1883.75 73
1883.85 75
1883.95 75
1884.05 75
1884.15 73
1884.25 70
1884.35 67
1884.45 63
1884.55 60
1884.65 58
1884.75 57
1884.85 57
1884.95 58
1885.05 59
1885.15 61
1885.25 62
1885.35 63
1885.45 63
1885.55 63
1885.65 62
1885.74 60
1885.84 58
1885.94 56
1886.04 52
1886.14 48
1886.24 43
1886.34 39
1886.44 36
1886.54 34
1886.64 34
1886.74 37
1886.84 40
1886.94 44
1887.04 48
1887.14 51
1887.24 52
1887.34 52
1887.44 51
1887.54 50
1887.64 50
1887.74 51
1887.84 53
1887.94 56
1888.04 60
1888.14 65
1888.24 70
1888.34 75
1888.44 81
1888.54 87
1888.64 92
1888.74 96
1888.84 100
1888.94 102
1889.04 102
1889.14 102
1889.24 100
1889.33 96
1889.43 92
1889.53 85
1889.63 77
1889.73 67
1889.83 58
1889.93 49
1890.03 41
1890.13 36
1890.23 34
1890.33 35
1890.43 39
1890.53 43
1890.63 49
1890.73 54
1890.83 58
1890.93 62
1891.03 64
1891.13 65
1891.23 65
1891.33 64
1891.43 63
1891.53 61
1891.63 58
1891.73 57
1891.83 56
1891.93 56
1892.03 56
1892.13 56
1892.23 56
1892.33 55
1892.43 54
1892.53 52
1892.63 49
1892.73 46
1892.83 42
1892.93 38
1893.03 32
1893.13 27
1893.23 21
1893.33 16
1893.43 12
1893.53 10
1893.63 9
1893.73 9
1893.83 9
1893.93 10
1894.03 10
1894.13 11
1894.23 12
1894.33 13
1894.43 15
1894.53 17
1894.63 20
1894.73 23
1894.83 25
1894.93 26
1895.03 25
1895.13 22
1895.23 17
1895.33 11
1895.43 6
1895.53 3
1895.63 2
1895.73 3
1895.83 7
1895.93 13
1896.03 21
1896.13 28
1896.23 35
1896.33 39
1896.43 41
1896.53 40
1896.63 38
1896.73 35
1896.83 31
1896.93 29
1897.03 28
1897.13 30
1897.23 33
1897.33 37
1897.43 42
1897.53 48
1897.63 54
1897.73 59
1897.83 64
1897.93 68
1898.03 70
1898.13 70
1898.23 70
1898.33 67
1898.43 64
1898.53 60
1898.63 56
1898.73 53
1898.83 51
1898.93 50
1899.03 50
1899.13 51
1899.23 52
1899.33 53
1899.43 53
1899.53 51
1899.63 49
1899.73 46
1899.83 43
1899.93 40
1900.03 36
1900.13 33
1900.23 30
1900.33 27
1900.43 24
1900.53 22
1900.63 20
1900.73 18
1900.83 17
1900.93 17
1901.03 16
1901.13 15
1901.23 13
1901.33 12
1901.43 12
1901.53 12
1901.63 14
1901.73 18
1901.83 22
1901.93 28
1902.03 33
1902.13 38
1902.23 42
1902.33 45
1902.43 47
1902.53 49
1902.63 51
1902.73 53
1902.83 54
1902.93 54
1903.03 52
1903.13 49
1903.23 44
1903.33 38
1903.43 32
1903.53 27
1903.63 23
1903.73 21
1903.83 20
1903.93 21
1904.03 23
1904.13 26
1904.23 29
1904.33 32
1904.43 35
1904.53 37
1904.63 37
1904.73 37
1904.83 35
1904.93 32
1905.03 30
1905.13 28
1905.23 27
1905.33 27
1905.43 29
1905.53 32
1905.63 36
1905.73 41
1905.83 46
1905.93 51
1906.03 55
1906.13 57
1906.23 59
1906.33 59
1906.43 58
1906.53 57
1906.63 57
1906.74 58
1906.84 60
1906.94 62
1907.04 64
1907.14 66
1907.24 66
1907.34 66
1907.44 66
1907.54 64
1907.64 63
1907.74 61
1907.84 60
1907.94 58
1908.04 57
1908.14 56
1908.24 56
1908.34 56
1908.44 55
1908.54 54
1908.64 52
1908.74 49
1908.84 45
1908.94 41
1909.04 37
1909.14 35
1909.24 35
1909.34 36
1909.44 40
1909.54 46
1909.64 51
1909.74 57
1909.84 61
1909.94 64
1910.04 66
1910.14 67
1910.24 68
1910.35 68
1910.45 68
1910.55 67
1910.65 65
1910.75 62
1910.85 59
1910.95 57
1911.05 56
1911.15 57
1911.25 60
1911.35 64
1911.45 68
1911.55 72
1911.65 75
1911.75 77
1911.85 76
1911.95 75
1912.05 72
1912.15 69
1912.25 65
1912.35 61
1912.45 56
1912.55 50
1912.65 43
1912.75 37
1912.85 30
1912.95 24
1913.05 19
1913.16 14
1913.26 9
1913.36 5
1913.46 0
1913.56 0
1913.66 0
1913.76 0
1913.86 0
1913.96 0
1914.06 4
1914.16 9
1914.26 13
1914.36 16
1914.46 18
1914.56 19
1914.66 19
1914.76 20
1914.86 21
1914.96 22
1915.06 24
1915.16 26
1915.26 27
1915.36 28
1915.47 28
1915.57 28
1915.67 26
1915.77 24
1915.87 22
1915.97 19
1916.07 18
1916.17 17
1916.27 19
1916.37 23
1916.47 29
1916.57 38
1916.67 47
1916.77 56
1916.87 64
1916.97 70
1917.07 75
1917.17 79
1917.27 83
1917.37 85
1917.47 87
1917.58 89
1917.68 90
1917.78 90
1917.88 89
1917.98 87
1918.08 84
1918.18 80
1918.28 75
1918.38 70
1918.48 63
1918.58 55
1918.68 47
1918.78 38
1918.88 31
1918.98 25
1919.08 23
1919.18 23
1919.28 26
1919.39 30
1919.49 34
1919.59 36
1919.69 36
1919.79 32
1919.89 25
1919.99 17
1920.09 9
1920.19 1
1920.29 0
1920.39 0
1920.49 0
1920.59 0
1920.69 0
1920.79 0
1920.89 0
1920.99 0
1921.10 0
1921.20 5
1921.30 10
1921.40 15
1921.50 20
1921.60 23
1921.70 25
1921.80 27
1921.90 28
1922.00 30
1922.10 34
1922.20 40
1922.30 49
1922.40 59
1922.50 69
1922.60 80
1922.71 89
1922.81 97
1922.91 101
1923.01 102
1923.11 99
1923.21 94
1923.31 88
1923.41 81
1923.51 75
1923.61 70
1923.71 67
1923.81 67
1923.91 68
1924.01 70
1924.11 73
1924.22 77
1924.32 80
1924.42 82
1924.52 83
1924.62 82
1924.72 81
1924.82 79
1924.92 77
1925.02 77
1925.12 78
1925.22 80
1925.32 83
1925.42 86
1925.52 88
1925.63 88
1925.73 88
1925.83 87
1925.93 86
1926.03 86
1926.13 86
1926.23 86
1926.33 85
1926.43 82
1926.53 77
1926.63 70
1926.73 62
1926.83 54
1926.93 47
1927.04 41
1927.14 38
1927.24 36
1927.34 34
1927.44 33
1927.54 30
1927.64 25
1927.74 20
1927.84 13
1927.94 7
1928.04 3
1928.14 1
1928.24 1
1928.35 4
1928.45 7
1928.55 10
1928.65 13
1928.75 16
1928.85 17
1928.95 18
1929.05 19
1929.15 21
1929.25 24
1929.35 28
1929.45 32
1929.56 37
1929.66 41
1929.76 44
1929.86 46
1929.96 46
1930.06 46
1930.16 43
1930.26 39
1930.36 34
1930.46 27
1930.56 21
1930.66 16
1930.77 12
1930.87 11
1930.97 12
1931.07 14
1931.17 17
1931.27 19
1931.37 20
1931.47 20
1931.57 20
1931.67 19
1931.77 20
1931.88 21
1931.98 23
1932.08 26
1932.18 28
1932.28 30
1932.38 31
1932.48 31
1932.58 30
1932.68 29
1932.78 29
1932.88 29
1932.99 30
1933.09 33
1933.19 36
1933.29 41
1933.39 46
1933.49 52
1933.59 57
1933.69 62
1933.79 64
1933.89 66
1933.99 66
1934.10 67
1934.20 67
1934.30 69
1934.40 71
1934.50 72
1934.60 73
1934.70 73
1934.80 71
1934.90 68
1935.00 64
1935.11 61
1935.21 58
1935.31 55
1935.41 53
1935.51 50
1935.61 48
1935.71 47
1935.81 47
1935.91 50
1936.01 53
1936.11 58
1936.22 62
1936.32 64
1936.42 64
1936.52 62
1936.62 58
1936.72 53
1936.82 49
1936.92 47
1937.02 45
1937.13 45
1937.23 45
1937.33 46
1937.43 45
1937.53 44
1937.63 43
1937.73 42
1937.83 43
1937.93 46
1938.03 51
1938.14 58
1938.24 66
1938.34 73
1938.44 81
1938.54 86
1938.64 91
1938.74 94
1938.84 96
1938.94 99
1939.05 104
1939.15 112
1939.25 123
1939.35 137
1939.45 154
1939.55 173
1939.65 191
1939.75 210
1939.85 227
1939.95 243
1940.06 258
1940.16 270
1940.26 281
1940.36 289
1940.46 294
1940.56 297
1940.66 298
1940.76 298
1940.86 300
1940.97 305
1941.07 314
1941.17 327
1941.27 343
1941.37 361
1941.47 378
1941.57 391
1941.67 399
1941.78 400
1941.88 395
1941.98 385
1942.08 371
1942.18 355
1942.28 337
1942.38 319
1942.48 301
1942.58 282
1942.69 263
1942.79 245
1942.89 229
1942.99 217
1943.09 209
1943.19 205
1943.29 205
1943.39 206
1943.50 207
1943.60 207
1943.70 204
1943.80 198
1943.90 192
1944.00 186
1944.10 181
1944.20 177
1944.30 176
1944.41 175
1944.51 174
1944.61 174
1944.71 172
1944.81 168
1944.91 164
1945.01 160
1945.11 154
1945.22 148
1945.32 141
1945.42 133
1945.52 125
1945.62 116
1945.72 108
1945.82 100
1945.92 93
1946.03 89
1946.13 86
1946.23 85
1946.33 86
1946.43 88
1946.53 90
1946.63 93
1946.73 94
1946.84 95
1946.94 95
1947.04 94
1947.14 91
1947.24 87
1947.34 81
1947.44 74
1947.54 67
1947.65 59
1947.75 51
1947.85 45
1947.95 40
1948.05 39
1948.15 40
1948.25 45
1948.36 51
1948.46 59
1948.56 66
1948.66 73
1948.76 77
1948.86 79
1948.96 78
1949.06 76
1949.17 72
1949.27 68
1949.37 64
1949.47 61
1949.57 59
1949.67 58
1949.77 58
1949.88 58
1949.98 57
1950.08 56
1950.18 53
1950.28 48
1950.38 43
1950.48 38
1950.58 34
1950.69 32
1950.79 31
1950.89 33
1950.99 38
1951.09 43
1951.19 50
1951.29 57
1951.40 62
1951.50 66
1951.60 68
1951.70 67
1951.80 65
1951.90 61
1952.00 55
1952.11 49
1952.21 43
1952.31 37
1952.41 32
1952.51 29
1952.61 28
1952.71 29
1952.82 32
1952.92 37
1953.02 43
1953.12 48
1953.22 52
1953.32 54
1953.42 53
1953.53 49
1953.63 43
1953.73 35
1953.83 26
1953.93 18
1954.03 10
1954.13 5
1954.24 1
1954.34 0
1954.44 0
1954.54 0
1954.64 0
1954.74 0
1954.85 0
1954.95 0
1955.05 0
1955.15 0
1955.25 0
1955.35 0
1955.45 3
1955.56 9
1955.66 16
1955.76 24
1955.86 31
1955.96 37
1956.06 42
1956.16 45
1956.27 46
1956.37 45
1956.47 44
1956.57 41
1956.67 38
1956.77 35
1956.88 31
1956.98 27
1957.08 23
1957.18 19
1957.28 15
1957.38 12
1957.48 9
1957.59 7
1957.69 6
1957.79 7
1957.89 9
1957.99 12
1958.09 17
1958.20 24
1958.30 31
1958.40 38
1958.50 44
1958.60 50
1958.70 53
1958.81 54
1958.91 53
1959.01 51
1959.11 49
1959.21 48
1959.31 48
1959.41 51
1959.52 56
1959.62 62
1959.72 68
1959.82 73
1959.92 76
1960.02 78
1960.13 78
1960.23 76
1960.33 73
1960.43 69
1960.53 63
1960.63 57
1960.74 49
1960.84 39
1960.94 30
1961.04 20
1961.14 13
1961.24 7
1961.35 3
1961.45 1
1961.55 2
1961.65 4
1961.75 7
1961.85 11
1961.96 16
1962.06 21
1962.16 26
1962.26 30
1962.36 33
1962.46 33
1962.57 32
1962.67 30
1962.77 26
1962.87 22
1962.97 19
1963.07 16
1963.18 14
1963.28 14
1963.38 14
1963.48 16
1963.58 18
1963.68 22
1963.79 27
1963.89 32
1963.99 37
1964.09 42
1964.19 46
1964.29 49
1964.40 50
1964.50 51
1964.60 50
1964.70 48
1964.80 45
1964.91 42
1965.01 38
1965.11 35
1965.21 33
1965.31 34
1965.41 37
1965.52 43
1965.62 49
1965.72 56
1965.82 63
1965.92 68
1966.02 72
1966.13 75
1966.23 77
1966.33 79
1966.43 81
1966.53 82
1966.64 83
1966.74 84
1966.84 85
1966.94 86
1967.04 87
1967.14 87
1967.25 87
1967.35 85
1967.45 82
1967.55 78
1967.65 72
1967.76 65
1967.86 58
1967.96 51
1968.06 44
1968.16 38
1968.26 32
1968.37 28
1968.47 24
1968.57 21
1968.67 20
1968.77 22
1968.88 24
1968.98 28
1969.08 32
1969.18 36
1969.28 39
1969.38 43
1969.49 46
1969.59 51
1969.69 56
1969.79 61
1969.89 66
1970.00 71
1970.10 74
1970.20 75
1970.30 75
1970.40 74
1970.51 72
1970.61 71
1970.71 69
1970.81 68
1970.91 67
1971.01 67
1971.12 67
1971.22 67
1971.32 68
1971.42 69
1971.52 71
1971.63 72
1971.73 73
1971.83 73
1971.93 71
1972.03 68
1972.14 64
1972.24 58
1972.34 52
1972.44 46
1972.54 42
1972.65 41
1972.75 42
1972.85 46
1972.95 54
1973.05 62
1973.16 71
1973.26 79
1973.36 84
1973.46 87
1973.56 86
1973.67 84
1973.77 80
1973.87 76
1973.97 72
1974.07 68
1974.18 64
1974.28 61
1974.38 58
1974.48 55
1974.58 52
1974.69 50
1974.79 47
1974.89 44
1974.99 40
1975.09 37
1975.20 35
1975.30 33
1975.40 34
1975.50 36
1975.60 40
1975.71 45
1975.81 52
1975.91 58
1976.01 65
1976.11 72
1976.22 78
1976.32 83
1976.42 87
1976.52 90
1976.62 90
1976.73 89
1976.83 86
1976.93 82
1977.03 78
1977.13 74
1977.24 70
1977.34 68
1977.44 67
1977.54 67
1977.64 67
1977.75 67
1977.85 68
1977.95 68
1978.05 68
1978.15 68
1978.26 68
1978.36 69
1978.46 69
1978.56 68
1978.67 67
1978.77 66
1978.87 64
1978.97 62
1979.07 60
1979.18 59
1979.28 58
1979.38 58
1979.48 58
1979.58 60
1979.69 62
1979.79 65
1979.89 69
1979.99 73
1980.10 78
1980.20 81
1980.30 84
1980.40 85
1980.50 85
1980.61 85
1980.71 84
1980.81 83
1980.91 82
1981.01 81
1981.12 81
1981.22 80
1981.32 80
1981.42 79
1981.53 80
1981.63 81
1981.73 83
1981.83 85
1981.93 89
1982.04 93
1982.14 99
1982.24 104
1982.34 110
1982.45 116
1982.55 119
1982.65 122
1982.75 122
1982.85 120
1982.96 115
1983.06 108
1983.16 100
1983.26 92
1983.36 84
1983.47 77
1983.57 71
1983.67 67
1983.77 65
1983.88 65
1983.98 66
1984.08 67
1984.18 69
1984.29 71
1984.39 72
1984.49 72
1984.59 69
1984.69 65
1984.80 61
1984.90 55
1985.00 50
1985.10 46
1985.21 43
1985.31 41
1985.41 40
1985.51 40
1985.61 40
1985.72 40
1985.82 41
1985.92 44
1986.02 48
1986.13 54
1986.23 62
1986.33 69
1986.43 75
1986.54 78
1986.64 79
1986.74 76
1986.84 71
1986.94 66
1987.05 63
1987.15 63
1987.25 66
1987.35 73
1987.46 83
1987.56 93
1987.66 103
1987.76 111
1987.87 116
1987.97 118
1988.07 117
1988.17 114
1988.27 109
1988.38 105
1988.48 101
1988.58 98
1988.68 96
1988.79 93
1988.89 90
1988.99 86
1989.09 80
1989.20 75
1989.30 70
1989.40 66
1989.50 65
1989.61 67
1989.71 71
1989.81 77
1989.91 85
1990.02 94
1990.12 102
1990.22 109
1990.32 115
1990.42 119
1990.53 121
1990.63 120
1990.73 119
1990.83 116
1990.94 112
1991.04 109
1991.14 105
1991.24 101
1991.35 97
1991.45 94
1991.55 91
1991.65 89
1991.76 88
1991.86 90
1991.96 93
1992.06 98
1992.17 105
1992.27 112
1992.37 119
1992.47 125
1992.58 131
1992.68 135
1992.78 139
1992.88 143
1992.99 148
1993.09 153
1993.19 159
1993.29 166
1993.40 174
1993.50 181
1993.60 187
1993.70 190
1993.81 191
1993.91 189
1994.01 183
1994.11 175
1994.22 165
1994.32 153
1994.42 141
1994.52 129
1994.63 118
1994.73 109
1994.83 102
1994.93 98
1995.04 97
1995.14 97
1995.24 98
1995.34 100
1995.45 102
1995.55 102
1995.65 102
1995.75 100
1995.86 98
1995.96 95
1996.06 94
1996.16 93
1996.27 95
1996.37 98
1996.47 104
1996.57 110
1996.68 116
1996.78 122
1996.88 124
1996.98 125
1997.09 122
1997.19 117
1997.29 110
1997.39 103
1997.50 97
1997.60 92
1997.70 88
1997.80 85
1997.91 84
1998.01 84
1998.11 84
1998.22 85
1998.32 87
1998.42 88
1998.52 90
1998.63 89
1998.73 88
1998.83 85
1998.93 80
1999.04 74
1999.14 69
1999.24 63
1999.34 59
1999.45 56
1999.55 54
1999.65 52
1999.75 52
1999.86 52
1999.96 52
2000.06 54
2000.17 56
2000.27 59
2000.37 60
2000.47 61
2000.58 60
2000.68 57
2000.78 52
2000.88 47
2000.99 43
2001.09 40
2001.19 38
2001.29 36
2001.40 35
2001.50 34
2001.60 31
2001.71 28
2001.81 25
2001.91 22
2002.01 19
2002.12 18
2002.22 18
2002.32 20
2002.42 22
2002.53 24
2002.63 27
2002.73 28
2002.84 29
2002.94 28
2003.04 27
2003.14 24
2003.25 21
2003.35 17
2003.45 14
2003.55 12
2003.66 10
2003.76 10
2003.86 10
2003.97 11
2004.07 13
2004.17 15
2004.27 19
2004.38 24
2004.48 30
2004.58 37
2004.68 43
2004.79 49
2004.89 53
2004.99 55
2005.10 56
2005.20 55
2005.30 55
2005.40 55
2005.51 54
2005.61 54
2005.71 54
2005.82 54
2005.92 54
2006.02 53
2006.12 53
2006.23 53
2006.33 53
2006.43 53
2006.54 52
2006.64 53
2006.74 54
2006.84 56
2006.95 58
2007.05 59
2007.15 60
2007.25 59
2007.36 56
2007.46 52
2007.56 46
2007.67 40
2007.77 34
2007.87 30
2007.97 27
2008.08 25
2008.18 23
2008.28 20
2008.39 16
2008.49 12
2008.59 9
2008.69 9
2008.80 12
2008.90 19
2009.00 29
2009.11 40
2009.21 50
2009.31 59
2009.42 65
2009.52 67
2009.62 66
2009.72 64
2009.83 63
2009.93 62
2010.03 65
2010.14 70
2010.24 77
2010.34 85
2010.44 93
2010.55 98
2010.65 101
2010.75 101
2010.86 98
2010.96 94
2011.06 90
2011.16 86
2011.27 84
2011.37 83
2011.47 84
2011.58 85
2011.68 86
2011.78 86
2011.89 85
2011.99 84
2012.09 81
2012.19 78
2012.30 73
2012.40 68
2012.50 62
2012.61 57
2012.71 53
2012.81 51
2012.92 50
2013.02 52
2013.12 55
2013.22 59
2013.33 64
2013.43 69
2013.53 74
2013.64 79
2013.74 82
2013.84 84
2013.95 84
2014.05 82
2014.15 79
2014.25 73
2014.36 68
2014.46 63
2014.56 60
2014.67 59
2014.77 62
2014.87 67
2014.98 75
2015.08 84
2015.18 92
2015.28 100
2015.39 106
2015.49 109
2015.59 111
2015.70 111
2015.80 110
2015.90 107
2016.01 103
2016.11 99
2016.21 96
2016.32 95
2016.42 95
2016.52 96
2016.62 97
2016.73 99
2016.83 99
2016.93 99
2017.04 97
2017.14 94
2017.24 92
2017.35 89
2017.45 87
2017.55 85
2017.66 84
2017.76 84
2017.86 85
2017.96 87
2018.07 91
2018.17 96
2018.27 101
2018.38 107
2018.48 112
2018.58 115
2018.69 117
2018.79 117
2018.89 116
2019.00 114
2019.10 112
2019.20 109
2019.31 107
2019.41 105
2019.51 103
2019.61 103
2019.72 104
2019.82 105
2019.92 106
2020.03 107
2020.13 106
2020.23 104
2020.34 99
2020.44 94
2020.54 89
2020.65 84
2020.75 81
2020.85 80
2020.96 81
2021.06 82
2021.16 84
2021.27 85
2021.37 85
2021.47 84
2021.58 83
2021.68 83
2021.78 83
2021.88 85
2021.99 88
2022.09 91
2022.19 95
2022.30 98
2022.40 101
2022.50 104
2022.61 105
2022.71 104
2022.81 102
2022.92 97
2023.02 90
2023.12 81
2023.23 71
2023.33 59
2023.43 47
2023.54 35
2023.64 24
2023.74 14
2023.85 5
2023.95 0
2024.05 0
2024.16 0
2024.26 0
2024.36 0
2024.47 0
2024.57 0
2024.67 0
2024.78 1
2024.88 9
2024.98 15
2025.09 19
2025.19 20
2025.29 18
2025.40 14
2025.50 9
2025.60 4
2025.71 0
2025.81 0
2025.91 0
2026.02 0
2026.12 0
2026.22 0
2026.33 0
2026.43 0
2026.53 0
2026.64 3
2026.74 9
2026.84 15
2026.95 19
2027.05 21
2027.15 21
2027.26 19
2027.36 17
2027.46 14
2027.57 13
2027.67 13
2027.77 15
2027.88 17
2027.98 19
2028.08 20
2028.19 20
2028.29 18
2028.39 16
2028.50 14
2028.60 13
2028.70 14
2028.81 15
2028.91 19
2029.01 22
2029.12 26
2029.22 30
2029.32 33
2029.43 35
2029.53 36
2029.63 37
2029.74 36
2029.84 36
2029.94 35
2030.05 34
2030.15 33
2030.25 31
2030.36 30
2030.46 29
2030.56 28
2030.67 27
2030.77 27
2030.87 27
2030.98 27
2031.08 28
2031.18 29
2031.29 30
2031.39 30
2031.49 30
2031.60 29
2031.70 28
2031.81 28
2031.91 28
2032.01 30
2032.12 32
2032.22 33
2032.32 35
2032.43 36
2032.53 36
2032.63 36
2032.74 35
2032.84 35
2032.94 35
2033.05 35
2033.15 34
2033.25 33
2033.36 31
2033.46 27
2033.56 21
2033.67 14
2033.77 8
2033.88 2
2033.98 0
2034.08 0
2034.19 4
2034.29 12
2034.39 20
2034.50 30
2034.60 38
2034.70 45
2034.81 49
2034.91 51
2035.01 52
2035.12 53
2035.22 54
2035.32 55
2035.43 57
2035.53 58
2035.64 60
2035.74 61
2035.84 62
2035.95 63
2036.05 65
2036.15 69
2036.26 75
2036.36 83
2036.46 91
2036.57 98
2036.67 104
2036.77 108
2036.88 108
2036.98 105
2037.09 100
2037.19 93
2037.29 85
2037.40 77
2037.50 69
2037.60 61
2037.71 54
2037.81 48
2037.91 44
2038.02 41
2038.12 38
2038.23 36
2038.33 35
2038.43 33
2038.54 32
2038.64 31
2038.74 32
2038.85 35
2038.95 41
2039.05 48
2039.16 56
2039.26 64
2039.37 71
2039.47 75
2039.57 78
2039.68 78
2039.78 76
2039.88 72
2039.99 68
2040.09 65
2040.19 62
2040.30 60
2040.40 60
2040.51 61
2040.61 63
2040.71 65
2040.82 66
2040.92 67
2041.02 67
2041.13 67
2041.23 67
2041.34 69
2041.44 72
2041.54 76
2041.65 82
2041.75 87
2041.85 91
2041.96 94
2042.06 95
2042.17 95
2042.27 94
2042.37 93
2042.48 94
2042.58 97
2042.68 101
2042.79 107
2042.89 115
2042.99 124
2043.10 134
2043.20 143
2043.31 150
2043.41 156
2043.51 160
2043.62 161
2043.72 159
2043.83 155
2043.93 149
2044.03 143
2044.14 136
2044.24 131
2044.34 128
2044.45 128
2044.55 129
2044.66 133
2044.76 138
2044.86 143
2044.97 147
2045.07 150
2045.17 153
2045.28 154
2045.38 154
2045.49 155
2045.59 155
2045.69 156
2045.80 157
2045.90 156
2046.00 154
2046.11 150
2046.21 144
2046.32 136
2046.42 128
2046.52 119
2046.63 112
2046.73 107
2046.84 104
2046.94 104
2047.04 106
2047.15 111
2047.25 117
2047.35 123
2047.46 130
2047.56 135
2047.67 140
2047.77 144
2047.87 146
2047.98 147
2048.08 147
2048.19 145
2048.29 143
2048.39 138
2048.50 133
2048.60 127
2048.71 119
2048.81 111
2048.91 102
2049.02 93
2049.12 84
2049.22 76
2049.33 69
2049.43 64
2049.54 60
2049.64 58
2049.74 57
2049.85 58
2049.95 60
2050.06 62
2050.16 63
2050.26 65
2050.37 66
2050.47 67
2050.58 67
2050.68 67
2050.78 67
2050.89 68
2050.99 69
2051.10 72
2051.20 74
2051.30 77
2051.41 79
2051.51 80
2051.62 79
2051.72 78
2051.82 74
2051.93 70
2052.03 66
2052.14 61
2052.24 56
2052.34 53
2052.45 51
2052.55 51
2052.66 52
2052.76 55
2052.86 60
2052.97 64
2053.07 67
2053.18 69
2053.28 68
2053.38 65
2053.49 60
2053.59 54
2053.70 48
2053.80 43
2053.90 41
2054.01 41
2054.11 45
2054.22 50
2054.32 57
2054.42 65
2054.53 72
2054.63 78
2054.74 81
2054.84 83
2054.94 83
2055.05 83
2055.15 83
2055.26 83
2055.36 84
2055.46 85
2055.57 86
2055.67 88
2055.78 90
2055.88 92
2055.98 95
2056.09 98
2056.19 102
2056.30 104
2056.40 104
2056.50 102
2056.61 98
2056.71 92
2056.82 85
2056.92 78
2057.03 70
2057.13 63
2057.23 57
2057.34 52
2057.44 48
2057.55 46
2057.65 46
2057.75 49
2057.86 55
2057.96 62
2058.07 70
2058.17 77
2058.27 82
2058.38 85
2058.48 85
2058.59 83
2058.69 78
2058.80 72
2058.90 66
2059.00 61
2059.11 57
2059.21 54
2059.32 52
2059.42 51
2059.52 49
2059.63 48
2059.73 47
2059.84 47
2059.94 48
2060.05 50
2060.15 53
2060.25 58
2060.36 63
2060.46 69
2060.57 75
2060.67 81
2060.77 85
2060.88 88
2060.98 89
2061.09 89
2061.19 87
2061.30 85
2061.40 81
2061.50 77
2061.61 73
2061.71 70
2061.82 68
2061.92 67
2062.03 67
2062.13 68
2062.23 70
2062.34 73
2062.44 77
2062.55 81
2062.65 86
2062.76 89
2062.86 92
2062.96 94
2063.07 94
2063.17 93
2063.28 90
2063.38 87
2063.48 83
2063.59 78
2063.69 74
2063.80 71
2063.90 69
2064.01 69
2064.11 70
2064.21 73
2064.32 77
2064.42 81
2064.53 83
2064.63 84
2064.74 82
2064.84 78
2064.94 74
2065.05 71
2065.15 70
2065.26 70
2065.36 72
2065.47 74
2065.57 76
2065.68 76
2065.78 75
2065.88 72
2065.99 67
2066.09 61
2066.20 56
2066.30 52
2066.41 50
2066.51 48
2066.61 48
2066.72 49
2066.82 51
2066.93 53
2067.03 56
2067.14 59
2067.24 63
2067.34 66
2067.45 69
2067.55 72
2067.66 74
2067.76 75
2067.87 76
2067.97 78
2068.08 80
2068.18 82
2068.28 85
2068.39 89
2068.49 91
2068.60 92
2068.70 92
2068.81 88
2068.91 83
2069.01 76
2069.12 69
2069.22 62
2069.33 55
2069.43 51
2069.54 49
2069.64 49
2069.75 52
2069.85 57
2069.95 63
2070.06 71
2070.16 78
2070.27 85
2070.37 91
2070.48 95
2070.58 98
2070.69 99
2070.79 100
2070.89 99
2071.00 99
2071.10 99
2071.21 100
2071.31 100
2071.42 100
2071.52 99
2071.63 97
2071.73 94
2071.83 91
2071.94 87
2072.04 84
2072.15 81
2072.25 79
2072.36 76
2072.46 73
2072.57 70
2072.67 67
2072.78 64
2072.88 63
2072.98 64
2073.09 68
2073.19 73
2073.30 79
2073.40 86
2073.51 91
2073.61 95
2073.72 96
2073.82 95
2073.93 92
2074.03 90
2074.13 90
2074.24 92
2074.34 97
2074.45 104
2074.55 111
2074.66 117
2074.76 120
2074.87 120
2074.97 117
2075.08 112
2075.18 106
2075.28 102
2075.39 100
2075.49 100
2075.60 102
2075.70 105
2075.81 108
2075.91 110
2076.02 111
2076.12 111
2076.23 109
2076.33 107
2076.43 105
2076.54 103
2076.64 100
2076.75 98
2076.85 96
2076.96 94
2077.06 92
2077.17 90
2077.27 88
2077.38 87
2077.48 86
2077.59 86
2077.69 85
2077.79 85
2077.90 84
2078.00 83
2078.11 83
2078.21 83
2078.32 84
2078.42 87
2078.53 91
2078.63 96
2078.74 101
2078.84 105
2078.95 108
2079.05 110
2079.15 110
2079.26 110
2079.36 110
2079.47 110
2079.57 109
2079.68 109
2079.78 107
2079.89 106
2079.99 106
2080.10 106
2080.20 107
2080.31 109
2080.41 112
2080.52 115
2080.62 117
2080.73 117
2080.83 116
2080.93 113
2081.04 110
2081.14 105
2081.25 100
2081.35 95
2081.46 88
2081.56 80
2081.67 72
2081.77 63
2081.88 56
2081.98 50
2082.09 45
2082.19 42
2082.30 41
2082.40 40
2082.51 39
2082.61 39
2082.72 38
2082.82 37
2082.92 37
2083.03 38
2083.13 39
2083.24 41
2083.34 44
2083.45 47
2083.55 49
2083.66 52
2083.76 53
2083.87 54
2083.97 54
2084.08 55
2084.18 55
2084.29 56
2084.39 57
2084.50 59
2084.60 62
2084.71 64
2084.81 66
2084.92 65
2085.02 64
2085.13 61
2085.23 57
2085.33 54
2085.44 51
2085.54 50
2085.65 50
2085.75 53
2085.86 57
2085.96 63
2086.07 70
2086.17 78
2086.28 87
2086.38 96
2086.49 105
2086.59 114
2086.70 122
2086.80 128
2086.91 132
2087.01 134
2087.12 134
2087.22 133
2087.33 131
2087.43 129
2087.54 126
2087.64 125
2087.75 123
2087.85 121
2087.96 118
2088.06 113
2088.17 106
2088.27 99
2088.38 92
2088.48 87
2088.59 84
2088.69 84
2088.80 87
2088.90 92
2089.01 98
2089.11 105
2089.21 111
2089.32 116
2089.42 121
2089.53 126
2089.63 132
2089.74 139
2089.84 147
2089.95 155
2090.05 163
2090.16 169
2090.26 173
2090.37 175
2090.47 174
2090.58 172
2090.68 169
2090.79 166
2090.89 163
2091.00 159
2091.10 153
2091.21 146
2091.31 137
2091.42 127
2091.52 118
2091.63 112
2091.73 109
2091.84 110
2091.94 114
2092.05 119
2092.15 123
2092.26 126
2092.36 128
2092.47 128
2092.57 126
2092.68 123
2092.78 120
2092.89 115
2092.99 110
2093.10 104
2093.20 97
2093.31 90
2093.41 84
2093.52 80
2093.62 79
2093.73 81
2093.83 86
2093.94 93
2094.04 100
2094.15 106
2094.25 109
2094.36 109
2094.46 105
2094.57 98
2094.67 88
2094.78 77
2094.88 67
2094.99 59
2095.09 54
2095.20 52
2095.30 53
2095.41 56
2095.51 59
2095.62 60
2095.72 58
2095.83 55
2095.94 49
2096.04 44
2096.15 39
2096.25 37
2096.36 36
2096.46 37
2096.57 39
2096.67 40
2096.78 39
2096.88 37
2096.99 33
2097.09 30
2097.20 27
2097.30 25
2097.41 25
2097.51 26
2097.62 29
2097.72 31
2097.83 33
2097.93 35
2098.04 36
2098.14 37
2098.25 39
2098.35 41
2098.46 43
2098.56 46
2098.67 49
2098.77 51
2098.88 52
2098.98 50
2099.09 47
2099.19 41
2099.30 34
2099.40 27
2099.51 21
2099.61 17
2099.72 15
2099.83 15
2099.93 16
2100.04 18
2100.14 21
2100.25 24
2100.35 27
2100.46 31
2100.56 34
2100.67 37
2100.77 39
2100.88 40
2100.98 39
2101.09 36
2101.19 30
2101.30 22
2101.40 13
2101.51 4
2101.61 0
2101.72 0
2101.82 0
2101.93 0
2102.03 0
2102.14 0
2102.24 0
2102.35 3
2102.46 6
2102.56 9
2102.67 9
2102.77 9
2102.88 7
2102.98 6
2103.09 5
2103.19 4
2103.30 5
2103.40 7
2103.51 10
2103.61 13
2103.72 15
2103.82 17
2103.93 17
2104.03 16
2104.14 13
2104.25 11
2104.35 9
2104.46 8
2104.56 9
2104.67 12
2104.77 17
2104.88 22
2104.98 27
2105.09 33
2105.19 38
2105.30 42
2105.40 47
2105.51 51
2105.61 56
2105.72 60
2105.82 65
2105.93 70
2106.04 74
2106.14 79
2106.25 81
2106.35 82
2106.46 80
2106.56 76
2106.67 69
2106.77 61
2106.88 53
2106.98 46
2107.09 42
2107.19 42
2107.30 45
2107.41 50
2107.51 56
2107.62 63
2107.72 68
2107.83 71
2107.93 72
2108.04 71
2108.14 69
2108.25 67
2108.35 64
2108.46 62
2108.56 61
2108.67 60
2108.78 59
2108.88 58
2108.99 57
2109.09 54
2109.20 51
2109.30 47
2109.41 42
2109.51 37
2109.62 33
2109.72 28
2109.83 25
2109.93 23
2110.04 23
2110.15 25
2110.25 31
2110.36 40
2110.46 51
2110.57 64
2110.67 76
2110.78 86
2110.88 93
2110.99 96
2111.09 95
2111.20 90
2111.31 82
2111.41 73
2111.52 64
2111.62 56
2111.73 49
2111.83 43
2111.94 37
2112.04 32
2112.15 28
2112.26 24
2112.36 20
2112.47 19
2112.57 19
2112.68 20
2112.78 22
2112.89 26
2112.99 29
2113.10 32
2113.20 35
2113.31 38
2113.42 41
2113.52 45
2113.63 49
2113.73 53
2113.84 56
2113.94 58
2114.05 58
2114.15 56
2114.26 54
2114.37 51
2114.47 50
2114.58 51
2114.68 53
2114.79 56
2114.89 60
2115.00 63
2115.10 64
2115.21 65
2115.32 64
2115.42 61
2115.53 58
2115.63 54
2115.74 50
2115.84 47
2115.95 43
2116.05 40
2116.16 36
2116.27 33
2116.37 29
2116.48 25
2116.58 20
2116.69 16
2116.79 10
2116.90 6
2117.00 2
2117.11 0
2117.22 0
2117.32 2
2117.43 5
2117.53 10
2117.64 14
2117.74 17
2117.85 19
2117.96 19
2118.06 19
2118.17 19
2118.27 20
2118.38 21
2118.48 23
2118.59 24
2118.70 24
2118.80 21
2118.91 17
2119.01 12
2119.12 6
2119.22 2
2119.33 0
2119.43 1
2119.54 4
2119.65 8
2119.75 12
2119.86 14
2119.96 14
2120.07 13
2120.17 9
2120.28 5
2120.39 0
2120.49 0
2120.60 0
2120.70 0
2120.81 0
2120.91 0
2121.02 0
2121.13 0
2121.23 0
2121.34 5
2121.44 12
2121.55 19
2121.65 25
2121.76 30
2121.87 33
2121.97 36
2122.08 38
2122.18 40
2122.29 44
2122.39 48
2122.50 52
2122.61 57
2122.71 61
2122.82 64
2122.92 66
2123.03 66
2123.13 66
2123.24 65
2123.35 64
2123.45 64
2123.56 64
2123.66 65
2123.77 68
2123.88 73
2123.98 81
2124.09 91
2124.19 103
2124.30 115
2124.40 125
2124.51 133
2124.62 137
2124.72 136
2124.83 130
2124.93 122
2125.04 111
2125.14 101
2125.25 92
2125.36 86
2125.46 82
2125.57 81
2125.67 80
2125.78 79
2125.89 77
2125.99 74
2126.10 68
2126.20 60
2126.31 53
2126.41 45
2126.52 39
2126.63 35
2126.73 33
2126.84 33
2126.94 34
2127.05 35
2127.16 36
2127.26 37
2127.37 38
2127.47 39
2127.58 40
2127.69 42
2127.79 46
2127.90 49
2128.00 52
2128.11 53
2128.21 53
2128.32 50
2128.43 44
2128.53 37
2128.64 29
2128.74 22
2128.85 16
2128.96 12
2129.06 10
2129.17 10
2129.27 13
2129.38 16
2129.49 20
2129.59 23
2129.70 25
2129.80 26
2129.91 26
2130.02 25
2130.12 23
2130.23 20
2130.33 18
2130.44 16
2130.54 15
2130.65 16
2130.76 20
2130.86 25
2130.97 32
2131.07 40
2131.18 47
2131.29 53
2131.39 57
2131.50 59
2131.60 59
2131.71 59
2131.82 59
2131.92 59
2132.03 60
2132.13 59
2132.24 58
2132.35 56
2132.45 52
2132.56 48
2132.66 44
2132.77 40
2132.88 37
2132.98 37
2133.09 38
2133.19 40
2133.30 42
2133.41 44
2133.51 44
2133.62 43
2133.72 41
2133.83 38
2133.94 35
2134.04 32
2134.15 31
2134.25 31
2134.36 32
2134.47 34
2134.57 35
2134.68 37
2134.79 39
2134.89 41
2135.00 44
2135.10 46
2135.21 48
2135.32 50
2135.42 53
2135.53 55
2135.63 59
2135.74 63
2135.85 67
2135.95 71
2136.06 74
2136.16 77
2136.27 77
2136.38 76
2136.48 74
2136.59 70
2136.69 66
2136.80 62
2136.91 58
2137.01 55
2137.12 52
2137.23 51
2137.33 52
2137.44 54
2137.54 57
2137.65 59
2137.76 61
2137.86 61
2137.97 59
2138.07 56
2138.18 52
2138.29 48
2138.39 46
2138.50 45
2138.60 45
2138.71 47
2138.82 49
2138.92 52
2139.03 55
2139.14 59
2139.24 62
2139.35 65
2139.45 67
2139.56 70
2139.67 72
2139.77 75
2139.88 78
2139.98 82
2140.09 87
2140.20 91
2140.30 95
2140.41 98
2140.52 99
2140.62 99
2140.73 97
2140.83 94
2140.94 91
2141.05 88
2141.15 85
2141.26 84
2141.37 85
2141.47 88
2141.58 92
2141.68 97
2141.79 103
2141.90 108
2142.00 112
2142.11 114
2142.22 113
2142.32 110
2142.43 105
2142.53 100
2142.64 95
2142.75 91
2142.85 90
2142.96 90
2143.07 92
2143.17 94
2143.28 96
2143.38 99
2143.49 100
2143.60 102
2143.70 105
2143.81 108
2143.92 112
2144.02 115
2144.13 116
2144.23 114
2144.34 109
2144.45 100
2144.55 89
2144.66 79
2144.77 70
2144.87 65
2144.98 65
2145.08 69
2145.19 76
2145.30 82
2145.40 87
2145.51 87
2145.62 83
2145.72 76
2145.83 67
2145.94 58
2146.04 51
2146.15 46
2146.25 44
2146.36 43
2146.47 43
2146.57 43
2146.68 42
2146.79 41
2146.89 41
2147.00 42
2147.11 45
2147.21 49
2147.32 54
2147.42 59
2147.53 64
2147.64 67
2147.74 70
2147.85 73
2147.96 75
2148.06 78
2148.17 82
2148.28 86
2148.38 90
2148.49 93
2148.59 94
2148.70 94
2148.81 93
2148.91 89
2149.02 85
2149.13 79
2149.23 72
2149.34 65
2149.45 58
2149.55 51
2149.66 46
2149.77 43
2149.87 42
2149.98 43
2150.08 45
2150.19 49
2150.30 53
2150.40 57
2150.51 60
2150.62 62
2150.72 64
2150.83 65
2150.94 65
2151.04 66
2151.15 68
2151.26 71
2151.36 74
2151.47 78
2151.57 82
2151.68 86
2151.79 88
2151.89 89
2152.00 88
2152.11 86
2152.21 82
2152.32 78
2152.43 73
2152.53 67
2152.64 61
2152.75 55
2152.85 49
2152.96 45
2153.07 44
2153.17 46
2153.28 51
2153.39 59
2153.49 68
2153.60 78
2153.70 86
2153.81 91
2153.92 94
2154.02 94
2154.13 93
2154.24 91
2154.34 89
2154.45 90
2154.56 91
2154.66 94
2154.77 97
2154.88 99
2154.98 100
2155.09 101
2155.20 101
2155.30 100
2155.41 100
2155.52 101
2155.62 101
2155.73 100
2155.84 99
2155.94 96
2156.05 93
2156.16 90
2156.26 88
2156.37 87
2156.48 88
2156.58 90
2156.69 93
2156.80 97
2156.90 100
2157.01 102
2157.11 104
2157.22 107
2157.33 109
2157.43 113
2157.54 117
2157.65 121
2157.75 126
2157.86 130
2157.97 133
2158.07 134
2158.18 133
2158.29 129
2158.39 124
2158.50 117
2158.61 109
2158.71 100
2158.82 92
2158.93 86
2159.03 81
2159.14 79
2159.25 79
2159.35 82
2159.46 86
2159.57 90
2159.67 94
2159.78 96
2159.89 98
2159.99 99
2160.10 102
2160.21 106
2160.31 112
2160.42 119
2160.53 126
2160.63 132
2160.74 136
2160.85 136
2160.95 134
2161.06 129
2161.17 123
2161.27 117
2161.38 111
2161.49 105
2161.59 100
2161.70 96
2161.81 92
2161.91 89
2162.02 88
2162.13 86
2162.24 86
2162.34 85
2162.45 83
2162.56 81
2162.66 78
2162.77 75
2162.88 71
2162.98 66
2163.09 62
2163.20 57
2163.30 52
2163.41 47
2163.52 44
2163.62 43
2163.73 43
2163.84 46
2163.94 50
2164.05 54
2164.16 59
2164.26 62
2164.37 65
2164.48 65
2164.58 66
2164.69 65
2164.80 66
2164.90 67
2165.01 69
2165.12 72
2165.22 76
2165.33 81
2165.44 86
2165.55 92
2165.65 98
2165.76 104
2165.87 110
2165.97 117
2166.08 122
2166.19 127
2166.29 130
2166.40 130
2166.51 129
2166.61 125
2166.72 120
2166.83 116
2166.93 112
2167.04 110
2167.15 110
2167.25 111
2167.36 112
2167.47 112
2167.58 111
2167.68 107
2167.79 102
2167.90 95
2168.00 87
2168.11 78
2168.22 70
2168.32 62
2168.43 55
2168.54 49
2168.64 45
2168.75 41
2168.86 38
2168.96 37
2169.07 37
2169.18 39
2169.29 41
2169.39 45
2169.50 50
2169.61 55
2169.71 59
2169.82 63
2169.93 66
2170.03 68
2170.14 69
2170.25 69
2170.35 67
2170.46 65
2170.57 63
2170.68 60
2170.78 58
2170.89 56
2171.00 55
2171.10 55
2171.21 55
2171.32 56
2171.42 56
2171.53 56
2171.64 56
2171.74 55
2171.85 56
2171.96 57
2172.07 59
2172.17 62
2172.28 65
2172.39 67
2172.49 70
2172.60 71
2172.71 73
2172.81 74
2172.92 76
2173.03 77
2173.14 79
2173.24 79
2173.35 78
2173.46 74
2173.56 70
2173.67 63
2173.78 55
2173.88 46
2173.99 37
2174.10 27
2174.21 18
2174.31 8
2174.42 0
2174.53 0
2174.63 0
2174.74 0
2174.85 0
2174.96 0
2175.06 0
2175.17 0
2175.28 2
2175.38 5
2175.49 7
2175.60 9
2175.70 11
2175.81 12
2175.92 12
2176.03 13
2176.13 13
2176.24 12
2176.35 11
2176.45 10
2176.56 9
2176.67 9
2176.78 9
2176.88 10
2176.99 12
2177.10 15
2177.20 19
2177.31 22
2177.42 25
2177.53 27
2177.63 28
2177.74 27
2177.85 27
2177.95 27
2178.06 27
2178.17 28
2178.27 30
2178.38 33
2178.49 37
2178.60 40
2178.70 43
2178.81 45
2178.92 46
2179.02 46
2179.13 47
2179.24 49
2179.35 52
2179.45 55
2179.56 58
2179.67 60
2179.78 61
2179.88 61
2179.99 60
2180.10 59
2180.20 60
2180.31 62
2180.42 66
2180.53 72
2180.63 78
2180.74 83
2180.85 89
2180.95 93
2181.06 97
2181.17 101
2181.28 105
2181.38 109
2181.49 113
2181.60 117
2181.70 120
2181.81 122
2181.92 121
2182.03 120
2182.13 117
2182.24 112
2182.35 108
2182.46 103
2182.56 99
2182.67 95
2182.78 93
2182.88 92
2182.99 93
2183.10 96
2183.21 101
2183.31 106
2183.42 110
2183.53 114
2183.63 115
2183.74 113
2183.85 110
2183.96 106
2184.06 102
2184.17 100
2184.28 100
2184.39 105
2184.49 113
2184.60 125
2184.71 139
2184.81 154
2184.92 168
2185.03 181
2185.14 192
2185.24 201
2185.35 208
2185.46 215
2185.57 221
2185.67 228
2185.78 235
2185.89 242
2186.00 249
2186.10 253
2186.21 256
2186.32 256
2186.42 253
2186.53 248
2186.64 242
2186.75 236
2186.85 229
2186.96 224
2187.07 219
2187.18 216
2187.28 211
2187.39 206
2187.50 199
2187.61 189
2187.71 178
2187.82 165
2187.93 152
2188.03 140
2188.14 130
2188.25 122
2188.36 117
2188.46 114
2188.57 113
2188.68 112
2188.79 111
2188.89 111
2189.00 110
2189.11 109
2189.22 108
2189.32 106
2189.43 104
2189.54 102
2189.65 100
2189.75 98
2189.86 97
2189.97 95
2190.08 94
2190.18 92
2190.29 91
2190.40 89
2190.50 89
2190.61 89
2190.72 92
2190.83 97
2190.93 103
2191.04 109
2191.15 115
2191.26 121
2191.36 125
2191.47 126
2191.58 125
2191.69 122
2191.79 118
2191.90 112
2192.01 106
2192.12 100
2192.22 93
2192.33 87
2192.44 82
2192.55 77
2192.65 73
2192.76 69
2192.87 66
2192.98 63
2193.08 60
2193.19 56
2193.30 53
2193.41 50
2193.51 47
2193.62 46
2193.73 45
2193.84 45
2193.94 46
2194.05 47
2194.16 48
2194.27 47
2194.37 46
2194.48 44
2194.59 44
2194.70 46
2194.80 50
2194.91 56
2195.02 64
2195.13 70
2195.23 76
2195.34 78
2195.45 78
2195.56 76
2195.66 72
2195.77 66
2195.88 60
2195.99 53
2196.09 47
2196.20 41
2196.31 37
2196.42 36
2196.53 38
2196.63 43
2196.74 50
2196.85 60
2196.96 69
2197.06 78
2197.17 84
2197.28 86
2197.39 85
2197.49 82
2197.60 76
2197.71 69
2197.82 63
2197.92 58
2198.03 55
2198.14 55
2198.25 56
2198.35 59
2198.46 63
2198.57 68
2198.68 71
2198.78 74
2198.89 77
2199.00 79
2199.11 80
2199.22 82
2199.32 85
2199.43 87
2199.54 89
2199.65 90
2199.75 90
2199.86 88
2199.97 84
2200.08 79
2200.18 75
2200.29 70
2200.40 68
2200.51 68
2200.62 70
2200.72 75
2200.83 81
2200.94 89
2201.05 96
2201.15 103
2201.26 108
2201.37 112
2201.48 113
2201.58 113
2201.69 111
2201.80 109
2201.91 108
2202.02 109
2202.12 112
2202.23 117
2202.34 124
2202.45 131
2202.55 137
2202.66 142
2202.77 144
2202.88 143
2202.98 140
2203.09 135
2203.20 130
2203.31 125
2203.42 122
2203.52 121
2203.63 123
2203.74 126
2203.85 131
2203.95 134
2204.06 137
2204.17 138
2204.28 137
2204.39 134
2204.49 131
2204.60 127
2204.71 123
2204.82 119
2204.92 115
2205.03 112
2205.14 108
2205.25 103
2205.36 98
2205.46 92
2205.57 85
2205.68 77
2205.79 69
2205.89 61
2206.00 53
2206.11 48
2206.22 44
2206.33 42
2206.43 42
2206.54 44
2206.65 45
2206.76 46
2206.86 47
2206.97 46
2207.08 44
2207.19 42
2207.30 39
2207.40 37
2207.51 35
2207.62 35
2207.73 36
2207.84 38
2207.94 40
2208.05 44
2208.16 47
2208.27 50
2208.37 52
2208.48 53
2208.59 52
2208.70 49
2208.81 45
2208.91 40
2209.02 34
2209.13 30
2209.24 26
2209.35 24
2209.45 23
2209.56 25
2209.67 27
2209.78 30
2209.89 35
2209.99 39
2210.10 44
2210.21 48
2210.32 52
2210.42 55
2210.53 58
2210.64 61
2210.75 65
2210.86 69
2210.96 73
2211.07 77
2211.18 80
2211.29 82
2211.40 81
2211.50 78
2211.61 74
2211.72 70
2211.83 67
2211.94 66
2212.04 67
2212.15 69
2212.26 73
2212.37 76
2212.48 77
2212.58 77
2212.69 74
2212.80 67
2212.91 59
2213.02 50
2213.12 41
2213.23 32
2213.34 26
2213.45 21
2213.56 18
2213.66 17
2213.77 17
2213.88 19
2213.99 22
2214.10 25
2214.20 27
2214.31 30
2214.42 32
2214.53 33
2214.64 34
2214.74 35
2214.85 37
2214.96 39
2215.07 41
2215.18 42
2215.28 43
2215.39 44
2215.50 43
2215.61 43
2215.72 42
2215.82 41
2215.93 42
2216.04 43
2216.15 45
2216.26 48
2216.36 50
2216.47 53
2216.58 55
2216.69 57
2216.80 58
2216.90 59
2217.01 60
2217.12 62
2217.23 63
2217.34 64
2217.44 64
2217.55 62
2217.66 61
2217.77 59
2217.88 59
2217.99 61
2218.09 66
2218.20 73
2218.31 83
2218.42 94
2218.53 105
2218.63 113
2218.74 119
2218.85 122
2218.96 121
2219.07 116
2219.17 110
2219.28 103
2219.39 97
2219.50 91
2219.61 87
2219.72 85
2219.82 84
2219.93 83
2220.04 83
2220.15 83
2220.26 83
2220.36 83
2220.47 83
2220.58 84
2220.69 87
2220.80 90
2220.91 95
2221.01 101
2221.12 108
2221.23 115
2221.34 119
2221.45 121
2221.55 120
2221.66 116
2221.77 109
2221.88 101
2221.99 94
2222.10 87
2222.20 82
2222.31 78
2222.42 75
2222.53 72
2222.64 68
2222.74 64
2222.85 59
2222.96 56
2223.07 52
2223.18 50
2223.29 47
2223.39 46
2223.50 45
2223.61 44
2223.72 44
2223.83 45
2223.93 47
2224.04 50
2224.15 54
2224.26 59
2224.37 63
2224.48 67
2224.58 69
2224.69 69
2224.80 66
2224.91 60
2225.02 53
2225.13 45
2225.23 38
2225.34 33
2225.45 31
2225.56 30
2225.67 31
2225.78 33
2225.88 34
2225.99 34
2226.10 33
2226.21 31
2226.32 28
2226.43 26
2226.53 23
2226.64 21
2226.75 21
2226.86 22
2226.97 25
2227.08 28
2227.18 32
2227.29 34
2227.40 34
2227.51 33
2227.62 30
2227.73 25
2227.83 21
2227.94 16
2228.05 13
2228.16 11
2228.27 11
2228.38 13
2228.48 15
2228.59 18
2228.70 20
2228.81 22
2228.92 24
2229.03 25
2229.13 26
2229.24 27
2229.35 28
2229.46 29
2229.57 29
2229.68 29
2229.78 29
2229.89 27
2230.00 23
2230.11 19
2230.22 13
2230.33 7
2230.43 2
2230.54 0
2230.65 0
2230.76 0
2230.87 1
2230.98 6
2231.09 10
2231.19 12
2231.30 13
2231.41 11
2231.52 7
2231.63 0
2231.74 0
2231.84 0
2231.95 0
2232.06 0
2232.17 0
2232.28 2
2232.39 15
2232.49 30
2232.60 44
2232.71 56
2232.82 65
2232.93 71
2233.04 72
2233.15 71
2233.25 66
2233.36 60
2233.47 52
2233.58 43
2233.69 35
2233.80 28
2233.90 25
2234.01 24
2234.12 27
2234.23 31
2234.34 36
2234.45 39
2234.56 41
2234.66 39
2234.77 37
2234.88 33
2234.99 31
2235.10 30
2235.21 30
2235.32 33
2235.42 35
2235.53 38
2235.64 40
2235.75 42
2235.86 43
2235.97 46
2236.08 49
2236.18 53
2236.29 57
2236.40 60
2236.51 63
2236.62 63
2236.73 63
2236.84 62
2236.94 63
2237.05 66
2237.16 72
2237.27 81
2237.38 93
2237.49 105
2237.60 117
2237.70 126
2237.81 130
2237.92 129
2238.03 124
2238.14 115
2238.25 103
2238.36 91
2238.46 79
2238.57 67
2238.68 57
2238.79 47
2238.90 38
2239.01 30
2239.12 22
2239.22 14
2239.33 7
2239.44 2
2239.55 0
2239.66 0
2239.77 0
2239.88 0
2239.98 0
2240.09 0
2240.20 0
2240.31 0
2240.42 0
2240.53 5
2240.64 11
2240.74 17
2240.85 23
2240.96 29
2241.07 35
2241.18 40
2241.29 44
2241.40 47
2241.51 49
2241.61 49
2241.72 48
2241.83 45
2241.94 42
2242.05 39
2242.16 37
2242.27 36
2242.38 36
2242.48 37
2242.59 38
2242.70 39
2242.81 39
2242.92 39
2243.03 39
2243.14 39
2243.24 40
2243.35 42
2243.46 45
2243.57 48
2243.68 51
2243.79 54
2243.90 57
2244.01 58
2244.11 59
2244.22 59
2244.33 57
2244.44 56
2244.55 54
2244.66 53
2244.77 52
2244.88 51
2244.98 51
2245.09 51
2245.20 50
2245.31 49
2245.42 48
2245.53 48
2245.64 49
2245.75 52
2245.85 56
2245.96 60
2246.07 64
2246.18 68
2246.29 70
2246.40 70
2246.51 68
2246.62 65
2246.72 61
2246.83 56
2246.94 50
2247.05 44
2247.16 40
2247.27 37
2247.38 37
2247.49 41
2247.60 48
2247.70 57
2247.81 66
2247.92 75
2248.03 81
2248.14 83
2248.25 81
2248.36 75
2248.47 67
2248.57 58
2248.68 49
2248.79 43
2248.90 39
2249.01 38
2249.12 39
2249.23 40
2249.34 40
2249.45 39
2249.55 37
2249.66 33
2249.77 28
2249.88 24
2249.99 21
2250.10 19
2250.21 19
2250.32 20
2250.43 23
2250.53 27
2250.64 31
2250.75 37
2250.86 44
2250.97 51
2251.08 58
2251.19 65
2251.30 71
2251.41 76
2251.51 79
2251.62 81
2251.73 81
2251.84 81
2251.95 80
2252.06 79
2252.17 78
2252.28 78
2252.39 78
2252.50 80
2252.60 83
2252.71 88
2252.82 95
2252.93 101
2253.04 107
2253.15 112
2253.26 115
2253.37 115
2253.48 113
2253.58 109
2253.69 104
2253.80 98
2253.91 92
2254.02 86
2254.13 80
2254.24 76
2254.35 72
2254.46 69
2254.57 67
2254.67 67
2254.78 68
2254.89 70
2255.00 73
2255.11 77
2255.22 80
2255.33 83
2255.44 86
2255.55 88
2255.66 88
2255.76 88
2255.87 87
2255.98 85
2256.09 81
2256.20 76
2256.31 69
2256.42 62
2256.53 54
2256.64 46
2256.75 39
2256.85 34
2256.96 30
2257.07 28
2257.18 28
2257.29 30
2257.40 34
2257.51 39
2257.62 46
2257.73 54
2257.84 62
2257.95 70
2258.05 77
2258.16 83
2258.27 87
2258.38 88
2258.49 86
2258.60 82
2258.71 75
2258.82 65
2258.93 54
2259.04 44
2259.15 34
2259.25 27
2259.36 23
2259.47 23
2259.58 25
2259.69 29
2259.80 35
2259.91 42
2260.02 48
2260.13 54
2260.24 59
2260.35 62
2260.45 63
2260.56 62
2260.67 60
2260.78 55
2260.89 50
2261.00 44
2261.11 39
2261.22 36
2261.33 34
2261.44 34
2261.55 35
2261.66 37
2261.76 39
2261.87 41
2261.98 42
2262.09 44
2262.20 46
2262.31 48
2262.42 51
2262.53 55
2262.64 60
2262.75 64
2262.86 67
2262.97 69
2263.07 70
2263.18 69
2263.29 67
2263.40 64
2263.51 60
2263.62 57
2263.73 53
2263.84 50
2263.95 48
2264.06 47
2264.17 46
2264.28 45
2264.39 46
2264.49 47
2264.60 50
2264.71 54
2264.82 60
2264.93 67
2265.04 76
2265.15 85
2265.26 95
2265.37 104
2265.48 112
2265.59 119
2265.70 126
2265.81 131
2265.91 136
2266.02 142
2266.13 147
2266.24 151
2266.35 154
2266.46 156
2266.57 156
2266.68 153
2266.79 148
2266.90 142
2267.01 136
2267.12 130
2267.23 126
2267.34 122
2267.44 120
2267.55 119
2267.66 117
2267.77 114
2267.88 111
2267.99 108
2268.10 105
2268.21 102
2268.32 101
2268.43 100
2268.54 99
2268.65 99
2268.76 97
2268.87 95
2268.98 92
2269.08 88
2269.19 84
2269.30 81
2269.41 79
2269.52 78
2269.63 78
2269.74 79
2269.85 81
2269.96 83
2270.07 85
2270.18 87
2270.29 88
2270.40 90
2270.51 91
2270.62 92
2270.72 93
2270.83 94
2270.94 94
2271.05 93
2271.16 90
2271.27 87
2271.38 82
2271.49 78
2271.60 74
2271.71 72
2271.82 72
2271.93 74
2272.04 77
2272.15 79
2272.26 81
2272.37 81
2272.48 79
2272.58 76
2272.69 71
2272.80 66
2272.91 61
2273.02 58
2273.13 55
2273.24 53
2273.35 51
2273.46 50
2273.57 48
2273.68 46
2273.79 44
2273.90 43
2274.01 43
2274.12 46
2274.23 51
2274.34 58
2274.45 67
2274.55 77
2274.66 86
2274.77 95
2274.88 102
2274.99 107
2275.10 111
2275.21 114
2275.32 117
2275.43 119
2275.54 121
2275.65 122
2275.76 123
2275.87 121
2275.98 117
2276.09 111
2276.20 103
2276.31 94
2276.42 83
2276.53 73
2276.64 63
2276.74 55
2276.85 51
2276.96 52
2277.07 57
2277.18 66
2277.29 78
2277.40 91
2277.51 103
2277.62 113
2277.73 119
2277.84 123
2277.95 123
2278.06 121
2278.17 118
2278.28 114
2278.39 110
2278.50 106
2278.61 102
2278.72 98
2278.83 95
2278.94 90
2279.05 86
2279.15 80
2279.26 74
2279.37 68
2279.48 63
2279.59 58
2279.70 55
2279.81 53
2279.92 52
2280.03 51
2280.14 49
2280.25 47
2280.36 43
2280.47 39
2280.58 35
2280.69 30
2280.80 26
2280.91 24
2281.02 24
2281.13 26
2281.24 30
2281.35 36
2281.46 43
2281.57 49
2281.68 54
2281.79 57
2281.90 58
2282.00 56
2282.11 53
2282.22 48
2282.33 43
2282.44 38
2282.55 33
2282.66 28
2282.77 23
2282.88 18
2282.99 14
2283.10 10
2283.21 7
2283.32 5
2283.43 3
2283.54 1
2283.65 1
2283.76 0
2283.87 0
2283.98 0
2284.09 0
2284.20 0
2284.31 0
2284.42 0
2284.53 0
2284.64 0
2284.75 0
2284.86 2
2284.97 4
2285.08 4
2285.19 3
2285.30 2
2285.41 1
2285.52 0
2285.62 0
2285.73 0
2285.84 0
2285.95 0
2286.06 1
2286.17 1
2286.28 1
2286.39 1
2286.50 1
2286.61 2
2286.72 2
2286.83 4
2286.94 6
2287.05 8
2287.16 10
2287.27 11
2287.38 13
2287.49 14
2287.60 15
2287.71 16
2287.82 15
2287.93 15
2288.04 13
2288.15 12
2288.26 11
2288.37 12
2288.48 14
2288.59 17
2288.70 22
2288.81 28
2288.92 34
2289.03 39
2289.14 44
2289.25 48
2289.36 51
2289.47 53
2289.58 54
2289.69 54
2289.80 53
2289.91 51
2290.02 49
2290.13 46
2290.24 43
2290.35 39
2290.46 36
2290.57 32
2290.68 29
2290.79 26
2290.90 23
2291.01 21
2291.11 19
2291.22 18
2291.33 18
2291.44 20
2291.55 23
2291.66 27
2291.77 33
2291.88 40
2291.99 47
2292.10 53
2292.21 58
2292.32 61
2292.43 63
2292.54 64
2292.65 64
2292.76 63
2292.87 63
2292.98 62
2293.09 61
2293.20 60
2293.31 60
2293.42 59
2293.53 58
2293.64 56
2293.75 53
2293.86 50
2293.97 45
2294.08 39
2294.19 34
2294.30 29
2294.41 26
2294.52 25
2294.63 26
2294.74 30
2294.85 35
2294.96 40
2295.07 46
2295.18 51
2295.29 55
2295.40 58
2295.51 61
2295.62 64
2295.73 66
2295.84 69
2295.95 71
2296.06 72
2296.17 72
2296.28 72
2296.39 70
2296.50 68
2296.61 65
2296.72 63
2296.83 61
2296.94 59
2297.05 58
2297.16 57
2297.27 56
2297.38 55
2297.49 53
2297.60 52
2297.71 50
2297.82 49
2297.93 49
2298.04 49
2298.15 51
2298.26 52
2298.37 54
2298.48 56
2298.59 57
2298.70 58
2298.81 59
2298.92 61
2299.03 64
2299.14 67
2299.25 70
2299.36 72
2299.47 73
2299.58 72
2299.69 68
2299.80 63
2299.91 57
2300.02 51
2300.13 45
2300.24 41
2300.35 37
2300.46 34
2300.57 31
2300.68 28
2300.79 24
2300.90 20
2301.01 15
2301.12 10
2301.23 6
2301.34 5
2301.45 5
2301.56 8
2301.67 13
2301.78 19
2301.89 25
2302.00 31
2302.12 36
2302.23 39
2302.34 40
2302.45 38
2302.56 36
2302.67 33
2302.78 30
2302.89 28
2303.00 27
2303.11 27
2303.22 29
2303.33 30
2303.44 31
2303.55 31
2303.66 31
2303.77 30
2303.88 29
2303.99 28
2304.10 27
2304.21 27
2304.32 28
2304.43 30
2304.54 33
2304.65 37
2304.76 41
2304.87 45
2304.98 48
2305.09 50
2305.20 50
2305.31 48
2305.42 46
2305.53 43
2305.64 41
2305.75 39
2305.86 39
2305.97 39
2306.08 40
2306.19 41
2306.30 41
2306.41 42
2306.52 43
2306.63 45
2306.74 46
2306.85 47
2306.96 48
2307.07 48
2307.18 48
2307.29 47
2307.40 47
2307.51 46
2307.63 46
2307.74 46
2307.85 46
2307.96 46
2308.07 46
2308.18 46
2308.29 45
2308.40 44
2308.51 42
2308.62 40
2308.73 38
2308.84 37
2308.95 36
2309.06 37
2309.17 39
2309.28 42
2309.39 44
2309.50 46
2309.61 47
2309.72 45
2309.83 43
2309.94 41
2310.05 38
2310.16 36
2310.27 35
2310.38 35
2310.49 35
2310.60 35
2310.71 36
2310.82 36
2310.93 37
2311.04 38
2311.15 39
2311.27 41
2311.38 43
2311.49 46
2311.60 49
2311.71 53
2311.82 55
2311.93 58
2312.04 59
2312.15 58
2312.26 56
2312.37 54
2312.48 51
2312.59 49
2312.70 50
2312.81 53
2312.92 60
2313.03 71
2313.14 83
2313.25 96
2313.36 108
2313.47 118
2313.58 125
2313.69 129
2313.80 129
2313.91 129
2314.02 127
2314.14 126
2314.25 127
2314.36 131
2314.47 137
2314.58 145
2314.69 155
2314.80 163
2314.91 171
2315.02 175
2315.13 178
2315.24 178
2315.35 177
2315.46 175
2315.57 174
2315.68 174
2315.79 174
2315.90 176
2316.01 177
2316.12 178
2316.23 179
2316.34 179
2316.45 180
2316.57 182
2316.68 184
2316.79 186
2316.90 188
2317.01 189
2317.12 189
2317.23 187
2317.34 182
2317.45 175
2317.56 166
2317.67 157
2317.78 149
2317.89 142
2318.00 137
2318.11 135
2318.22 136
2318.33 139
2318.44 144
2318.55 149
2318.66 153
2318.78 156
2318.89 156
2319.00 154
2319.11 149
2319.22 144
2319.33 138
2319.44 135
2319.55 133
2319.66 133
2319.77 134
2319.88 136
2319.99 138
2320.10 140
2320.21 142
2320.32 144
2320.43 145
2320.54 147
2320.65 147
2320.77 147
2320.88 145
2320.99 141
2321.10 134
2321.21 127
2321.32 119
2321.43 111
2321.54 104
2321.65 97
2321.76 93
2321.87 89
2321.98 86
2322.09 84
2322.20 81
2322.31 79
2322.42 76
2322.53 72
2322.65 68
2322.76 63
2322.87 58
2322.98 54
2323.09 49
2323.20 45
2323.31 41
2323.42 37
2323.53 35
2323.64 34
2323.75 35
2323.86 37
2323.97 39
2324.08 42
2324.19 43
2324.31 41
2324.42 36
2324.53 28
2324.64 18
2324.75 7
2324.86 0
2324.97 0
2325.08 0
2325.19 0
2325.30 0
2325.41 0
2325.52 0
2325.63 4
2325.74 9
2325.85 13
2325.97 14
2326.08 12
2326.19 10
2326.30 6
2326.41 3
2326.52 0
2326.63 0
2326.74 0
2326.85 0
2326.96 0
2327.07 0
2327.18 0
2327.29 3
2327.40 6
2327.52 7
2327.63 7
2327.74 5
2327.85 2
2327.96 0
2328.07 0
2328.18 0
2328.29 0
2328.40 2
2328.51 8
2328.62 16
2328.73 23
2328.84 29
2328.96 34
2329.07 36
2329.18 37
2329.29 38
2329.40 39
2329.51 42
2329.62 46
2329.73 51
2329.84 55
2329.95 59
2330.06 61
2330.17 60
2330.28 58
2330.40 55
2330.51 50
2330.62 47
2330.73 44
2330.84 42
2330.95 41
2331.06 40
2331.17 40
2331.28 40
2331.39 41
2331.50 42
2331.61 43
2331.73 45
2331.84 47
2331.95 48
2332.06 48
2332.17 48
2332.28 48
2332.39 48
2332.50 48
2332.61 50
2332.72 53
2332.83 56
2332.94 61
2333.06 66
2333.17 72
2333.28 78
2333.39 84
2333.50 91
2333.61 98
2333.72 104
2333.83 109
2333.94 113
2334.05 115
2334.16 116
2334.28 116
2334.39 117
2334.50 118
2334.61 121
2334.72 124
2334.83 127
2334.94 130
2335.05 133
2335.16 135
2335.27 135
2335.38 135
2335.50 134
2335.61 131
2335.72 126
2335.83 118
2335.94 108
2336.05 97
2336.16 84
2336.27 72
2336.38 62
2336.49 57
2336.60 55
2336.72 59
2336.83 65
2336.94 74
2337.05 83
2337.16 91
2337.27 97
2337.38 101
2337.49 102
2337.60 100
2337.71 97
2337.83 91
2337.94 85
2338.05 78
2338.16 72
2338.27 69
2338.38 69
2338.49 73
2338.60 80
2338.71 90
2338.82 101
2338.94 112
2339.05 122
2339.16 131
2339.27 137
2339.38 140
2339.49 141
2339.60 139
2339.71 136
2339.82 131
2339.93 125
2340.05 119
2340.16 116
2340.27 115
2340.38 117
2340.49 121
2340.60 126
2340.71 130
2340.82 131
2340.93 128
2341.05 121
2341.16 110
2341.27 98
2341.38 88
2341.49 80
2341.60 77
2341.71 77
2341.82 79
2341.93 81
2342.04 82
2342.16 80
2342.27 74
2342.38 67
2342.49 59
2342.60 52
2342.71 49
2342.82 51
2342.93 56
2343.04 65
2343.16 75
2343.27 85
2343.38 93
2343.49 99
2343.60 101
2343.71 99
2343.82 95
2343.93 88
2344.04 81
2344.16 72
2344.27 63
2344.38 55
2344.49 47
2344.60 41
2344.71 37
2344.82 35
2344.93 35
2345.05 37
2345.16 40
2345.27 43
2345.38 44
2345.49 44
2345.60 42
2345.71 38
2345.82 34
2345.93 30
2346.05 27
2346.16 25
2346.27 25
2346.38 26
2346.49 27
2346.60 28
2346.71 28
2346.82 26
2346.94 23
2347.05 19
2347.16 16
2347.27 13
2347.38 13
2347.49 16
2347.60 22
2347.71 30
2347.82 40
2347.94 50
2348.05 60
2348.16 69
2348.27 76
2348.38 82
2348.49 86
2348.60 88
2348.71 88
2348.83 87
2348.94 86
2349.05 85
2349.16 86
2349.27 90
2349.38 95
2349.49 103
2349.60 111
2349.72 118
2349.83 124
2349.94 128
2350.05 130
2350.16 130
2350.27 130
2350.38 128
2350.49 126
2350.61 122
2350.72 116
2350.83 108
2350.94 98
2351.05 89
2351.16 80
2351.27 75
2351.39 73
2351.50 75
2351.61 80
2351.72 86
2351.83 92
2351.94 96
2352.05 97
2352.16 96
2352.28 93
2352.39 89
2352.50 88
2352.61 90
2352.72 95
2352.83 102
2352.94 111
2353.06 121
2353.17 129
2353.28 135
2353.39 139
2353.50 140
2353.61 140
2353.72 139
2353.83 138
2353.95 137
2354.06 136
2354.17 136
2354.28 136
2354.39 135
2354.50 133
2354.61 129
2354.73 124
2354.84 117
2354.95 110
2355.06 103
2355.17 98
2355.28 95
2355.39 93
2355.51 94
2355.62 95
2355.73 96
2355.84 95
2355.95 92
2356.06 88
2356.17 82
2356.29 77
2356.40 73
2356.51 70
2356.62 68
2356.73 66
2356.84 65
2356.95 63
2357.07 62
2357.18 61
2357.29 60
2357.40 61
2357.51 64
2357.62 66
2357.73 69
2357.85 71
2357.96 70
2358.07 68
2358.18 63
2358.29 57
2358.40 50
2358.51 43
2358.63 36
2358.74 30
2358.85 26
2358.96 24
2359.07 26
2359.18 30
2359.29 36
2359.41 45
2359.52 54
2359.63 62
2359.74 69
2359.85 75
2359.96 80
2360.08 83
2360.19 87
2360.30 90
2360.41 93
2360.52 96
2360.63 100
2360.74 102
2360.86 104
2360.97 105
2361.08 106
2361.19 107
2361.30 108
2361.41 111
2361.52 116
2361.64 122
2361.75 128
2361.86 132
2361.97 135
2362.08 136
2362.19 134
2362.31 131
2362.42 127
2362.53 125
2362.64 125
2362.75 127
2362.86 131
2362.98 134
2363.09 137
2363.20 139
2363.31 140
2363.42 140
2363.53 139
2363.64 139
2363.76 140
2363.87 143
2363.98 148
2364.09 155
2364.20 162
2364.31 170
2364.43 178
2364.54 185
2364.65 191
2364.76 195
2364.87 197
2364.98 197
2365.10 194
2365.21 188
2365.32 178
2365.43 166
2365.54 153
2365.65 140
2365.77 128
2365.88 119
2365.99 112
2366.10 107
2366.21 104
2366.32 102
2366.44 101
2366.55 98
2366.66 95
2366.77 90
2366.88 83
2366.99 76
2367.11 69
2367.22 62
2367.33 57
2367.44 53
2367.55 52
2367.66 52
2367.78 54
2367.89 58
2368.00 62
2368.11 68
2368.22 74
2368.33 79
2368.45 84
2368.56 89
2368.67 93
2368.78 96
2368.89 99
2369.00 102
2369.12 105
2369.23 107
2369.34 108
2369.45 107
2369.56 105
2369.67 103
2369.79 101
2369.90 102
2370.01 105
2370.12 110
2370.23 117
2370.35 125
2370.46 132
2370.57 137
2370.68 141
2370.79 142
2370.90 142
2371.02 140
2371.13 137
2371.24 132
2371.35 126
2371.46 118
2371.57 108
2371.69 98
2371.80 88
2371.91 81
2372.02 75
2372.13 73
2372.25 72
2372.36 73
2372.47 74
2372.58 75
2372.69 75
2372.80 75
2372.92 75
2373.03 76
2373.14 78
2373.25 83
2373.36 90
2373.48 99
2373.59 109
2373.70 119
2373.81 129
2373.92 137
2374.03 142
2374.15 144
2374.26 145
2374.37 144
2374.48 143
2374.59 141
2374.71 140
2374.82 140
2374.93 140
2375.04 141
2375.15 143
2375.26 145
2375.38 147
2375.49 147
2375.60 146
2375.71 142
2375.82 136
2375.94 129
2376.05 121
2376.16 114
2376.27 110
2376.38 109
2376.50 111
2376.61 115
2376.72 122
2376.83 130
2376.94 139
2377.06 148
2377.17 156
2377.28 164
2377.39 172
2377.50 181
2377.61 189
2377.73 197
2377.84 204
2377.95 210
2378.06 214
2378.17 216
2378.29 216
2378.40 215
2378.51 213
2378.62 212
2378.73 213
2378.85 215
2378.96 218
2379.07 222
2379.18 225
2379.29 228
2379.41 229
2379.52 229
2379.63 228
2379.74 226
2379.85 222
2379.97 218
2380.08 212
2380.19 204
2380.30 195
2380.41 185
2380.53 175
2380.64 166
2380.75 157
2380.86 149
2380.97 143
2381.09 139
2381.20 137
2381.31 136
2381.42 136
2381.53 138
2381.65 141
2381.76 145
2381.87 148
2381.98 152
2382.09 155
2382.21 157
2382.32 159
2382.43 161
2382.54 162
2382.65 162
2382.77 163
2382.88 162
2382.99 161
2383.10 159
2383.21 156
2383.33 152
2383.44 149
2383.55 147
2383.66 147
2383.77 149
2383.89 153
2384.00 159
2384.11 166
2384.22 173
2384.33 180
2384.45 187
2384.56 192
2384.67 197
2384.78 201
2384.90 204
2385.01 204
2385.12 200
2385.23 193
2385.34 182
2385.46 169
2385.57 155
2385.68 142
2385.79 133
2385.90 127
2386.02 127
2386.13 130
2386.24 137
2386.35 145
2386.46 154
2386.58 161
2386.69 167
2386.80 173
2386.91 179
2387.03 186
2387.14 194
2387.25 204
2387.36 214
2387.47 224
2387.59 232
2387.70 238
2387.81 242
2387.92 245
2388.04 247
2388.15 249
2388.26 254
2388.37 261
2388.48 269
2388.60 280
2388.71 291
2388.82 302
2388.93 312
2389.04 320
2389.16 326
2389.27 329
2389.38 330
2389.49 329
2389.61 328
2389.72 327
2389.83 327
2389.94 327
2390.05 328
2390.17 331
2390.28 335
2390.39 340
2390.50 347
2390.62 356
2390.73 366
2390.84 375
2390.95 384
2391.06 390
2391.18 393
2391.29 393
2391.40 389
2391.51 383
2391.63 376
2391.74 369
2391.85 362
2391.96 355
2392.07 350
2392.19 346
2392.30 343
2392.41 343
2392.52 346
2392.64 351
2392.75 358
2392.86 365
2392.97 374
2393.09 381
2393.20 388
2393.31 395
2393.42 402
2393.53 407
2393.65 412
2393.76 414
2393.87 413
2393.98 410
2394.10 403
2394.21 395
2394.32 388
2394.43 381
2394.55 377
2394.66 375
2394.77 372
2394.88 368
2394.99 362
2395.11 354
2395.22 343
2395.33 333
2395.44 324
2395.56 318
2395.67 317
2395.78 320
2395.89 326
2396.01 333
2396.12 340
2396.23 344
2396.34 345
2396.46 342
2396.57 336
2396.68 327
2396.79 318
2396.90 310
2397.02 303
2397.13 300
2397.24 298
2397.35 299
2397.47 301
2397.58 301
2397.69 300
2397.80 295
2397.92 287
2398.03 276
2398.14 263
2398.25 250
2398.37 237
2398.48 226
2398.59 218
2398.70 213
2398.82 209
2398.93 207
2399.04 205
2399.15 204
2399.27 201
2399.38 198
2399.49 194
2399.60 190
2399.71 184
2399.83 178
2399.94 172
2400.05 165
2400.16 157
2400.28 149
2400.39 141
2400.50 135
2400.61 129
2400.73 126
2400.84 123
2400.95 121
2401.06 119
2401.18 117
2401.29 115
2401.40 112
2401.51 111
2401.63 111
2401.74 114
2401.85 120
2401.96 128
2402.08 139
2402.19 151
2402.30 162
2402.41 172
2402.53 178
2402.64 182
2402.75 182
2402.86 180
2402.98 177
2403.09 172
2403.20 168
2403.31 163
2403.43 158
2403.54 152
2403.65 145
2403.76 137
2403.88 129
2403.99 121
2404.10 114
2404.21 109
2404.33 105
2404.44 104
2404.55 103
2404.66 104
2404.78 104
2404.89 104
2405.00 102
2405.12 99
2405.23 95
2405.34 91
2405.45 88
2405.57 85
2405.68 83
2405.79 83
2405.90 83
2406.02 85
2406.13 86
2406.24 88
2406.35 89
2406.47 90
2406.58 91
2406.69 91
2406.80 92
2406.92 91
2407.03 90
2407.14 89
2407.25 87
2407.37 85
2407.48 83
2407.59 82
2407.71 81
2407.82 81
2407.93 80
2408.04 80
2408.16 80
2408.27 81
2408.38 81
2408.49 82
2408.61 83
2408.72 83
2408.83 81
2408.94 77
2409.06 70
2409.17 62
2409.28 54
2409.39 48
2409.51 44
2409.62 45
2409.73 49
2409.85 56
2409.96 64
2410.07 71
2410.18 76
2410.30 77
2410.41 76
2410.52 72
2410.63 66
2410.75 60
2410.86 55
2410.97 50
2411.09 46
2411.20 44
2411.31 43
2411.42 43
2411.54 44
2411.65 46
2411.76 47
2411.87 49
2411.99 49
2412.10 49
2412.21 47
2412.33 44
2412.44 40
2412.55 34
2412.66 28
2412.78 21
2412.89 14
2413.00 7
2413.11 1
2413.23 0
2413.34 0
2413.45 0
2413.57 0
2413.68 0
2413.79 0
2413.90 0
2414.02 0
2414.13 2
2414.24 10
2414.35 18
2414.47 27
2414.58 35
2414.69 42
2414.81 49
2414.92 54
2415.03 58
2415.14 60
2415.26 62
2415.37 61
2415.48 60
2415.60 57
2415.71 54
2415.82 51
2415.93 48
2416.05 45
2416.16 42
2416.27 39
2416.39 37
2416.50 35
2416.61 34
2416.72 35
2416.84 38
2416.95 44
2417.06 52
2417.18 61
2417.29 70
2417.40 79
2417.51 86
2417.63 90
2417.74 92
2417.85 91
2417.97 88
2418.08 84
2418.19 80
2418.30 78
2418.42 77
2418.53 78
2418.64 80
2418.76 83
2418.87 86
2418.98 89
2419.09 90
2419.21 90
2419.32 88
2419.43 86
2419.55 83
2419.66 81
2419.77 79
2419.88 79
2420.00 80
2420.11 82
2420.22 85
2420.34 89
2420.45 94
2420.56 100
2420.67 107
2420.79 114
2420.90 120
2421.01 127
2421.13 132
2421.24 136
2421.35 138
2421.47 138
2421.58 136
2421.69 132
2421.80 127
2421.92 121
2422.03 116
2422.14 110
2422.26 106
2422.37 102
2422.48 99
2422.60 96
2422.71 92
2422.82 88
2422.93 83
2423.05 79
2423.16 75
2423.27 72
2423.39 70
2423.50 69
2423.61 68
2423.73 67
2423.84 65
2423.95 64
2424.06 63
2424.18 63
2424.29 64
2424.40 65
2424.52 67
2424.63 69
2424.74 69
2424.86 67
2424.97 65
2425.08 62
2425.19 60
2425.31 59
2425.42 60
2425.53 62
2425.65 65
2425.76 68
2425.87 70
2425.99 71
2426.10 71
2426.21 70
2426.32 67
2426.44 63
2426.55 60
2426.66 57
2426.78 54
2426.89 52
2427.00 51
2427.12 51
2427.23 52
2427.34 54
2427.46 57
2427.57 60
2427.68 63
2427.79 66
2427.91 69
2428.02 72
2428.13 76
2428.25 80
2428.36 84
2428.47 89
2428.59 94
2428.70 99
2428.81 104
2428.93 107
2429.04 110
2429.15 112
2429.27 113
2429.38 112
2429.49 109
2429.60 104
2429.72 98
2429.83 91
2429.94 85
2430.06 80
2430.17 77
2430.28 75
2430.40 75
2430.51 75
2430.62 75
2430.74 74
2430.85 72
2430.96 69
2431.08 65
2431.19 62
2431.30 58
2431.42 53
2431.53 49
2431.64 45
2431.76 40
2431.87 36
2431.98 34
2432.09 32
2432.21 33
2432.32 35
2432.43 38
2432.55 44
2432.66 50
2432.77 57
2432.89 63
2433.00 69
2433.11 75
2433.23 79
2433.34 82
2433.45 85
2433.57 88
2433.68 90
2433.79 92
2433.91 93
2434.02 93
2434.13 92
2434.25 89
2434.36 85
2434.47 81
2434.59 76
2434.70 70
2434.81 65
2434.93 60
2435.04 55
2435.15 50
2435.27 46
2435.38 44
2435.49 42
2435.61 42
2435.72 43
2435.83 44
2435.94 45
2436.06 45
2436.17 44
2436.28 44
2436.40 44
2436.51 47
2436.62 51
2436.74 58
2436.85 66
2436.96 73
2437.08 79
2437.19 82
2437.30 83
2437.42 81
2437.53 77
2437.64 71
2437.76 66
2437.87 61
2437.98 57
2438.10 55
2438.21 55
2438.32 57
2438.44 62
2438.55 67
2438.66 73
2438.78 77
2438.89 79
2439.00 78
2439.12 72
2439.23 65
2439.34 55
2439.46 44
2439.57 33
2439.68 23
2439.80 15
2439.91 8
2440.03 3
2440.14 0
2440.25 0
2440.37 3
2440.48 9
2440.59 17
2440.71 27
2440.82 38
2440.93 49
2441.05 59
2441.16 69
2441.27 78
2441.39 86
2441.50 93
2441.61 99
2441.73 105
2441.84 109
2441.95 113
2442.07 117
2442.18 119
2442.29 122
2442.41 125
2442.52 129
2442.63 134
2442.75 140
2442.86 146
2442.97 151
2443.09 155
2443.20 157
2443.31 159
2443.43 160
2443.54 161
2443.65 163
2443.77 166
2443.88 171
2444.00 178
2444.11 184
2444.22 191
2444.34 196
2444.45 201
2444.56 204
2444.68 207
2444.79 210
2444.90 212
2445.02 215
2445.13 218
2445.24 221
2445.36 223
2445.47 224
2445.58 222
2445.70 218
2445.81 213
2445.92 206
2446.04 198
2446.15 189
2446.27 181
2446.38 172
2446.49 162
2446.61 153
2446.72 143
2446.83 133
2446.95 123
2447.06 114
2447.17 106
2447.29 99
2447.40 92
2447.51 87
2447.63 82
2447.74 77
2447.85 73
2447.97 69
2448.08 66
2448.20 63
2448.31 60
2448.42 58
2448.54 57
2448.65 57
2448.76 60
2448.88 63
2448.99 68
2449.10 72
2449.22 74
2449.33 75
2449.45 74
2449.56 71
2449.67 67
2449.79 63
2449.90 59
2450.01 56
2450.13 54
2450.24 52
2450.35 51
2450.47 49
2450.58 47
2450.69 44
2450.81 42
2450.92 40
2451.04 38
2451.15 35
2451.26 32
2451.38 29
2451.49 27
2451.60 26
2451.72 27
2451.83 31
2451.94 36
2452.06 43
2452.17 50
2452.29 57
2452.40 63
2452.51 67
2452.63 69
2452.74 69
2452.85 68
2452.97 66
2453.08 64
2453.20 62
2453.31 63
2453.42 65
2453.54 70
2453.65 76
2453.76 83
2453.88 91
2453.99 96
2454.10 100
2454.22 101
2454.33 99
2454.45 97
2454.56 93
2454.67 90
2454.79 87
2454.90 84
2455.01 82
2455.13 80
2455.24 79
2455.36 78
2455.47 80
2455.58 83
2455.70 87
2455.81 91
2455.92 95
2456.04 98
2456.15 98
2456.27 95
2456.38 90
2456.49 83
2456.61 75
2456.72 67
2456.83 59
2456.95 52
2457.06 46
2457.18 40
2457.29 36
2457.40 34
2457.52 32
2457.63 31
2457.75 31
2457.86 30
2457.97 29
2458.09 25
2458.20 21
2458.31 15
2458.43 8
2458.54 3
2458.66 0
2458.77 0
2458.88 0
2459.00 0
2459.11 0
2459.22 0
2459.34 1
2459.45 1
2459.57 0
2459.68 0
2459.79 0
2459.91 1
2460.02 4
2460.14 9
2460.25 14
2460.36 20
2460.48 26
2460.59 30
2460.70 35
2460.82 39
2460.93 43
2461.05 47
2461.16 52
2461.27 57
2461.39 62
2461.50 67
2461.62 71
2461.73 76
2461.84 81
2461.96 85
2462.07 89
2462.18 93
2462.30 95
2462.41 95
2462.53 95
2462.64 93
2462.75 91
2462.87 89
2462.98 87
2463.10 86
2463.21 85
2463.32 83
2463.44 81
2463.55 79
2463.67 76
2463.78 71
2463.89 67
2464.01 62
2464.12 57
2464.24 52
2464.35 48
2464.46 44
2464.58 42
2464.69 40
2464.81 39
2464.92 39
2465.03 41
2465.15 43
2465.26 45
2465.38 47
2465.49 49
2465.60 50
2465.72 49
2465.83 48
2465.95 47
2466.06 46
2466.17 46
2466.29 46
2466.40 46
2466.52 45
2466.63 44
2466.74 42
2466.86 39
2466.97 36
2467.09 34
2467.20 34
2467.31 36
2467.43 41
2467.54 47
2467.66 54
2467.77 61
2467.88 66
2468.00 68
2468.11 68
2468.23 66
2468.34 63
2468.45 60
2468.57 57
2468.68 56
2468.80 57
2468.91 59
2469.02 63
2469.14 67
2469.25 70
2469.37 72
2469.48 73
2469.59 72
2469.71 70
2469.82 65
2469.94 60
2470.05 53
2470.16 46
2470.28 38
2470.39 30
2470.51 22
2470.62 15
2470.73 8
2470.85 3
2470.96 0
2471.08 0
2471.19 0
2471.31 0
2471.42 1
2471.53 4
2471.65 6
2471.76 8
2471.88 9
2471.99 9
2472.10 9
2472.22 8
2472.33 6
2472.45 5
2472.56 4
2472.67 3
2472.79 4
2472.90 6
2473.02 9
2473.13 13
2473.25 17
2473.36 22
2473.47 25
2473.59 28
2473.70 29
2473.82 31
2473.93 33
2474.04 35
2474.16 39
2474.27 42
2474.39 45
2474.50 46
2474.62 44
2474.73 40
2474.84 33
2474.96 25
2475.07 16
2475.19 7
2475.30 0
2475.41 0
2475.53 0
2475.64 0
2475.76 0
2475.87 0
2475.99 0
2476.10 0
2476.21 0
2476.33 4
2476.44 9
2476.56 13
2476.67 15
2476.79 16
2476.90 15
2477.01 13
2477.13 9
2477.24 6
2477.36 3
2477.47 2
2477.59 2
2477.70 4
2477.81 8
2477.93 12
2478.04 17
2478.16 23
2478.27 28
2478.38 34
2478.50 39
2478.61 44
2478.73 48
2478.84 52
2478.96 54
2479.07 57
2479.18 59
2479.30 61
2479.41 64
2479.53 68
2479.64 73
2479.76 80
2479.87 89
2479.99 97
2480.10 105
2480.21 112
2480.33 115
2480.44 114
2480.56 110
2480.67 103
2480.79 95
2480.90 86
2481.01 79
2481.13 73
2481.24 70
2481.36 69
2481.47 69
2481.59 69
2481.70 69
2481.81 68
2481.93 66
2482.04 63
2482.16 61
2482.27 59
2482.39 58
2482.50 59
2482.61 60
2482.73 63
2482.84 67
2482.96 72
2483.07 78
2483.19 84
2483.30 91
2483.42 98
2483.53 104
2483.64 109
2483.76 111
2483.87 112
2483.99 111
2484.10 108
2484.22 104
2484.33 100
2484.45 96
2484.56 92
2484.67 88
2484.79 84
2484.90 79
2485.02 73
2485.13 66
2485.25 58
2485.36 51
2485.47 44
2485.59 39
2485.70 36
2485.82 34
2485.93 35
2486.05 38
2486.16 41
2486.28 45
2486.39 49
2486.50 52
2486.62 54
2486.73 55
2486.85 55
2486.96 55
2487.08 55
2487.19 56
2487.31 59
2487.42 63
2487.54 68
2487.65 75
2487.76 81
2487.88 88
2487.99 92
2488.11 94
2488.22 92
2488.34 87
2488.45 79
2488.57 68
2488.68 57
2488.79 47
2488.91 39
2489.02 34
2489.14 33
2489.25 36
2489.37 43
2489.48 52
2489.60 62
2489.71 73
2489.83 82
2489.94 89
2490.05 94
2490.17 95
2490.28 95
2490.40 93
2490.51 91
2490.63 89
2490.74 89
2490.86 89
2490.97 89
2491.09 89
2491.20 89
2491.31 87
2491.43 84
2491.54 81
2491.66 78
2491.77 75
2491.89 74
2492.00 76
2492.12 79
2492.23 85
2492.35 93
2492.46 100
2492.57 108
2492.69 113
2492.80 116
2492.92 117
2493.03 114
2493.15 109
2493.26 102
2493.38 93
2493.49 84
2493.61 75
2493.72 66
2493.84 58
2493.95 52
2494.06 47
2494.18 45
2494.29 45
2494.41 46
2494.52 49
2494.64 52
2494.75 53
2494.87 53
2494.98 52
2495.10 51
2495.21 49
2495.33 49
2495.44 50
2495.56 52
2495.67 57
2495.78 64
2495.90 73
2496.01 83
2496.13 95
2496.24 108
2496.36 119
2496.47 128
2496.59 133
2496.70 136
2496.82 135
2496.93 133
2497.05 131
2497.16 130
2497.28 130
2497.39 132
2497.51 134
2497.62 137
2497.73 140
2497.85 142
2497.96 144
2498.08 146
2498.19 147
2498.31 147
2498.42 145
2498.54 143
2498.65 139
2498.77 134
2498.88 129
2499.00 124
2499.11 118
2499.23 113
2499.34 108
2499.46 103
2499.57 98
2499.69 94
2499.80 90
2499.91 88
2500.03 86
2500.14 87
2500.26 89
2500.37 92
2500.49 95
2500.60 97
2500.72 98
2500.83 97
2500.95 96
2501.06 93
2501.18 92
2501.29 91
2501.41 92
2501.52 94
2501.64 96
2501.75 96
2501.87 95
2501.98 93
2502.10 89
2502.21 84
2502.33 79
2502.44 75
2502.55 71
2502.67 68
2502.78 65
2502.90 62
2503.01 60
2503.13 60
2503.24 61
2503.36 65
2503.47 71
2503.59 79
2503.70 87
2503.82 96
2503.93 104
2504.05 111
2504.16 118
2504.28 125
2504.39 131
2504.51 137
2504.62 143
2504.74 148
2504.85 152
2504.97 156
2505.08 160
2505.20 164
2505.31 168
2505.43 173
2505.54 179
2505.66 186
2505.77 196
2505.89 208
2506.00 221
2506.12 236
2506.23 249
2506.35 260
2506.46 267
2506.58 268
2506.69 265
2506.81 257
2506.92 246
2507.04 234
2507.15 222
2507.27 212
2507.38 204
2507.49 197
2507.61 192
2507.72 187
2507.84 183
2507.95 177
2508.07 171
2508.18 164
2508.30 157
2508.41 149
2508.53 143
2508.64 138
2508.76 135
2508.87 135
2508.99 136
2509.10 139
2509.22 142
2509.33 145
2509.45 146
2509.56 145
2509.68 142
2509.79 137
2509.91 130
2510.02 123
2510.14 116
2510.25 109
2510.37 104
2510.48 100
2510.60 98
2510.71 97
2510.83 97
2510.94 97
2511.06 97
2511.17 96
2511.29 96
2511.40 95
2511.52 94
2511.63 94
2511.75 94
2511.86 94
2511.98 94
2512.09 94
2512.21 91
2512.32 88
2512.44 83
2512.55 77
2512.67 72
2512.78 70
2512.90 70
2513.02 73
2513.13 79
2513.25 85
2513.36 91
2513.48 94
2513.59 96
2513.71 95
2513.82 92
2513.94 88
2514.05 83
2514.17 78
2514.28 73
2514.40 67
2514.51 60
2514.63 54
2514.74 47
2514.86 40
2514.97 34
2515.09 29
2515.20 24
2515.32 21
2515.43 19
2515.55 19
2515.66 21
2515.78 24
2515.89 30
2516.01 36
2516.12 42
2516.24 47
2516.35 51
2516.47 53
2516.58 54
2516.70 55
2516.81 54
2516.93 53
2517.04 50
2517.16 45
2517.27 39
2517.39 31
2517.50 22
2517.62 14
2517.74 6
2517.85 0
2517.97 0
2518.08 0
2518.20 0
2518.31 0
2518.43 0
2518.54 0
2518.66 0
2518.77 0
2518.89 3
2519.00 11
2519.12 19
2519.23 27
2519.35 34
2519.46 40
2519.58 45
2519.69 49
2519.81 54
2519.92 59
2520.04 66
2520.15 74
2520.27 83
2520.38 91
2520.50 98
2520.62 102
2520.73 103
2520.85 101
2520.96 98
2521.08 93
2521.19 88
2521.31 83
2521.42 78
2521.54 74
2521.65 70
2521.77 66
2521.88 63
2522.00 61
2522.11 59
2522.23 58
2522.34 58
2522.46 58
2522.57 59
2522.69 59
2522.81 60
2522.92 62
2523.04 64
2523.15 67
2523.27 71
2523.38 73
2523.50 75
2523.61 76
2523.73 74
2523.84 71
2523.96 67
2524.07 61
2524.19 55
2524.30 49
2524.42 44
2524.53 41
2524.65 39
2524.77 39
2524.88 40
2525.00 42
2525.11 45
2525.23 48
2525.34 50
2525.46 51
2525.57 50
2525.69 50
2525.80 49
2525.92 49
2526.03 49
2526.15 51
2526.27 53
2526.38 56
2526.50 59
2526.61 61
2526.73 62
2526.84 63
2526.96 62
2527.07 59
2527.19 55
2527.30 51
2527.42 46
2527.53 41
2527.65 38
2527.77 37
2527.88 37
2528.00 39
2528.11 41
2528.23 44
2528.34 45
2528.46 45
2528.57 44
2528.69 40
2528.80 35
2528.92 30
2529.03 25
2529.15 21
2529.27 17
2529.38 15
2529.50 14
2529.61 13
2529.73 12
2529.84 11
2529.96 10
2530.07 7
2530.19 4
2530.30 1
2530.42 0
2530.54 0
2530.65 0
2530.77 0
2530.88 0
2531.00 0
2531.11 1
2531.23 4
2531.34 7
2531.46 10
2531.58 11
2531.69 11
2531.81 11
2531.92 10
2532.04 9
2532.15 8
2532.27 6
2532.38 5
2532.50 4
2532.61 2
2532.73 0
2532.85 0
2532.96 0
2533.08 0
2533.19 0
2533.31 0
2533.42 0
2533.54 0
2533.65 0
2533.77 4
2533.89 8
2534.00 13
2534.12 19
2534.23 26
2534.35 34
2534.46 42
2534.58 48
2534.69 52
2534.81 53
2534.93 52
2535.04 48
2535.16 43
2535.27 37
2535.39 31
2535.50 26
2535.62 22
2535.73 20
2535.85 19
2535.97 19
2536.08 21
2536.20 22
2536.31 22
2536.43 20
2536.54 17
2536.66 12
2536.77 5
2536.89 0
2537.01 0
2537.12 0
2537.24 0
2537.35 0
2537.47 0
2537.58 5
2537.70 11
2537.82 19
2537.93 27
2538.05 36
2538.16 44
2538.28 52
2538.39 57
2538.51 58
2538.62 57
2538.74 52
2538.86 45
2538.97 38
2539.09 31
2539.20 26
2539.32 24
2539.43 24
2539.55 25
2539.67 26
2539.78 28
2539.90 29
2540.01 30
2540.13 30
2540.24 31
2540.36 33
2540.48 36
2540.59 42
2540.71 49
2540.82 57
2540.94 67
2541.05 76
2541.17 86
2541.29 96
2541.40 104
2541.52 112
2541.63 119
2541.75 125
2541.86 129
2541.98 132
2542.10 132
2542.21 130
2542.33 126
2542.44 120
2542.56 114
2542.67 111
2542.79 110
2542.91 115
2543.02 126
2543.14 142
2543.25 162
2543.37 182
2543.48 200
2543.60 213
2543.72 220
2543.83 220
2543.95 215
2544.06 207
2544.18 198
2544.29 190
2544.41 185
2544.53 181
2544.64 177
2544.76 174
2544.87 169
2544.99 163
2545.11 154
2545.22 146
2545.34 138
2545.45 130
2545.57 125
2545.68 120
2545.80 115
2545.92 110
2546.03 104
2546.15 96
2546.26 88
2546.38 79
2546.50 71
2546.61 64
2546.73 59
2546.84 56
2546.96 53
2547.07 51
2547.19 48
2547.31 45
2547.42 39
2547.54 33
2547.65 26
2547.77 20
2547.89 16
2548.00 14
2548.12 15
2548.23 19
2548.35 25
2548.46 31
2548.58 37
2548.70 40
2548.81 41
2548.93 40
2549.04 36
2549.16 32
2549.28 28
2549.39 26
2549.51 26
2549.62 31
2549.74 38
2549.86 47
2549.97 56
2550.09 64
2550.20 69
2550.32 71
2550.44 68
2550.55 64
2550.67 58
2550.78 52
2550.90 46
2551.01 41
2551.13 36
2551.25 30
2551.36 24
2551.48 18
2551.59 12
2551.71 7
2551.83 5
2551.94 5
2552.06 8
2552.17 13
2552.29 17
2552.41 19
2552.52 19
2552.64 17
2552.75 12
2552.87 6
2552.99 0
2553.10 0
2553.22 0
2553.33 0
2553.45 0
2553.57 3
2553.68 6
2553.80 9
2553.91 11
2554.03 13
2554.15 16
2554.26 19
2554.38 22
2554.49 26
2554.61 29
2554.73 32
2554.84 34
2554.96 35
2555.07 34
2555.19 33
2555.31 32
2555.42 32
2555.54 32
2555.65 33
2555.77 34
2555.89 36
2556.00 38
2556.12 40
2556.23 41
2556.35 41
2556.47 41
2556.58 39
2556.70 36
2556.81 34
2556.93 32
2557.05 31
2557.16 31
2557.28 33
2557.40 35
2557.51 37
2557.63 38
2557.74 39
2557.86 40
2557.98 39
2558.09 38
2558.21 36
2558.32 34
2558.44 32
2558.56 29
2558.67 27
2558.79 25
2558.90 23
2559.02 20
2559.14 17
2559.25 14
2559.37 10
2559.48 7
2559.60 5
2559.72 5
2559.83 9
2559.95 16
2560.07 27
2560.18 41
2560.30 55
2560.41 68
2560.53 78
2560.65 83
2560.76 83
2560.88 79
2560.99 72
2561.11 64
2561.23 57
2561.34 51
2561.46 47
2561.58 45
2561.69 44
2561.81 44
2561.92 43
2562.04 41
2562.16 37
2562.27 31
2562.39 25
2562.51 18
2562.62 10
2562.74 4
2562.85 0
2562.97 0
2563.09 0
2563.20 0
2563.32 0
2563.43 0
2563.55 0
2563.67 0
2563.78 1
2563.90 3
2564.02 5
2564.13 7
2564.25 8
2564.36 10
2564.48 12
2564.60 14
2564.71 17
2564.83 21
2564.95 26
2565.06 32
2565.18 39
2565.29 47
2565.41 56
2565.53 66
2565.64 77
2565.76 87
2565.88 98
2565.99 107
2566.11 115
2566.22 121
2566.34 125
2566.46 127
2566.57 128
2566.69 128
2566.81 127
2566.92 125
2567.04 124
2567.15 122
2567.27 120
2567.39 117
2567.50 115
2567.62 112
2567.74 110
2567.85 107
2567.97 106
2568.09 105
2568.20 105
2568.32 105
2568.43 105
2568.55 104
2568.67 103
2568.78 100
2568.90 95
2569.02 90
2569.13 83
2569.25 77
2569.37 71
2569.48 68
2569.60 68
2569.71 70
2569.83 74
2569.95 78
2570.06 82
2570.18 85
2570.30 85
2570.41 83
2570.53 78
2570.65 72
2570.76 64
2570.88 56
2570.99 49
2571.11 42
2571.23 36
2571.34 31
2571.46 28
2571.58 25
2571.69 25
2571.81 25
2571.93 27
2572.04 31
2572.16 36
2572.27 43
2572.39 51
2572.51 60
2572.62 68
2572.74 75
2572.86 80
2572.97 83
2573.09 82
2573.21 80
2573.32 76
2573.44 71
2573.56 67
2573.67 64
2573.79 61
2573.90 58
2574.02 54
2574.14 48
2574.25 41
2574.37 32
2574.49 23
2574.60 15
2574.72 7
2574.84 1
2574.95 0
2575.07 0
2575.19 0
2575.30 0
2575.42 0
2575.54 0
2575.65 0
2575.77 0
2575.88 0
2576.00 0
2576.12 4
2576.23 11
2576.35 20
2576.47 32
2576.58 44
2576.70 55
2576.82 65
2576.93 73
2577.05 79
2577.17 84
2577.28 87
2577.40 90
2577.52 92
2577.63 93
2577.75 95
2577.87 97
2577.98 98
2578.10 99
2578.22 99
2578.33 99
2578.45 98
2578.56 96
2578.68 93
2578.80 90
2578.91 86
2579.03 82
2579.15 77
2579.26 73
2579.38 68
2579.50 64
2579.61 59
2579.73 54
2579.85 50
2579.96 47
2580.08 46
2580.20 47
2580.31 51
2580.43 58
2580.55 67
2580.66 76
2580.78 85
2580.90 92
2581.01 96
2581.13 97
2581.25 94
2581.36 89
2581.48 82
2581.60 74
2581.71 68
2581.83 62
2581.95 57
2582.06 53
2582.18 50
2582.30 48
2582.41 48
2582.53 48
2582.65 49
2582.76 50
2582.88 51
2583.00 53
2583.11 54
2583.23 55
2583.35 57
2583.46 61
2583.58 65
2583.70 70
2583.81 75
2583.93 78
2584.05 79
2584.16 77
2584.28 72
2584.40 64
2584.51 55
2584.63 45
2584.75 37
2584.86 30
2584.98 24
2585.10 20
2585.21 17
2585.33 13
2585.45 10
2585.56 7
2585.68 5
2585.80 5
2585.91 7
2586.03 11
2586.15 18
2586.26 26
2586.38 35
2586.50 43
2586.61 49
2586.73 53
2586.85 54
2586.96 52
2587.08 49
2587.20 44
2587.31 38
2587.43 32
2587.55 25
2587.66 17
2587.78 10
2587.90 3
2588.01 0
2588.13 0
2588.25 0
2588.37 0
2588.48 0
2588.60 0
2588.72 0
2588.83 1
2588.95 2
2589.07 2
2589.18 3
2589.30 4
2589.42 5
2589.53 6
2589.65 6
2589.77 4
2589.88 2
2590.00 0
2590.12 0
2590.23 0
2590.35 0
2590.47 0
2590.58 5
2590.70 14
2590.82 25
2590.93 36
2591.05 45
2591.17 52
2591.29 56
2591.40 57
2591.52 56
2591.64 53
2591.75 51
2591.87 49
2591.99 48
2592.10 49
2592.22 49
2592.34 49
2592.45 48
2592.57 44
2592.69 39
2592.80 33
2592.92 26
2593.04 20
2593.16 15
2593.27 13
2593.39 13
2593.51 14
2593.62 16
2593.74 20
2593.86 22
2593.97 25
2594.09 26
2594.21 26
2594.32 26
2594.44 25
2594.56 23
2594.68 22
2594.79 21
2594.91 21
2595.03 21
2595.14 22
2595.26 25
2595.38 28
2595.49 32
2595.61 36
2595.73 40
2595.84 44
2595.96 46
2596.08 48
2596.20 47
2596.31 46
2596.43 43
2596.55 40
2596.66 38
2596.78 38
2596.90 39
2597.01 42
2597.13 47
2597.25 51
2597.36 54
2597.48 55
2597.60 54
2597.72 49
2597.83 44
2597.95 39
2598.07 35
2598.18 34
2598.30 35
2598.42 38
2598.53 41
2598.65 43
2598.77 45
2598.89 45
2599.00 44
2599.12 44
2599.24 46
2599.35 49
2599.47 54
2599.59 60
2599.71 65
2599.82 69
2599.94 70
2600.06 67
2600.17 63
2600.29 56
2600.41 51
2600.52 47
2600.64 46
2600.76 49
2600.88 56
2600.99 66
2601.11 78
2601.23 91
2601.34 103
2601.46 114
2601.58 124
2601.70 133
2601.81 140
2601.93 146
2602.05 152
2602.16 157
2602.28 160
2602.40 162
2602.51 161
2602.63 158
2602.75 151
2602.87 140
2602.98 128
2603.10 114
2603.22 100
2603.33 88
2603.45 78
2603.57 71
2603.69 68
2603.80 68
2603.92 69
2604.04 72
2604.15 75
2604.27 78
2604.39 79
2604.51 80
2604.62 80
2604.74 79
2604.86 80
2604.97 81
2605.09 83
2605.21 87
2605.33 91
2605.44 94
2605.56 95
2605.68 93
2605.79 90
2605.91 84
2606.03 78
2606.15 72
2606.26 67
2606.38 63
2606.50 60
2606.61 57
2606.73 56
2606.85 54
2606.97 53
2607.08 53
2607.20 52
2607.32 50
2607.44 48
2607.55 46
2607.67 43
2607.79 40
2607.90 38
2608.02 38
2608.14 40
2608.26 44
2608.37 52
2608.49 62
2608.61 74
2608.72 88
2608.84 102
2608.96 115
2609.08 127
2609.19 136
2609.31 143
2609.43 147
2609.55 150
2609.66 151
2609.78 151
2609.90 150
2610.01 149
2610.13 146
2610.25 143
2610.37 141
2610.48 140
2610.60 141
2610.72 144
2610.84 150
2610.95 158
2611.07 167
2611.19 174
2611.30 180
2611.42 182
2611.54 182
2611.66 180
2611.77 176
2611.89 171
2612.01 167
2612.13 163
2612.24 159
2612.36 156
2612.48 154
2612.59 154
2612.71 154
2612.83 155
2612.95 158
2613.06 161
2613.18 165
2613.30 169
2613.42 172
2613.53 176
2613.65 179
2613.77 181
2613.89 183
2614.00 183
2614.12 183
2614.24 181
2614.35 180
2614.47 179
2614.59 179
2614.71 181
2614.82 184
2614.94 189
2615.06 193
2615.18 195
2615.29 195
2615.41 191
2615.53 183
2615.65 173
2615.76 162
2615.88 150
2616.00 140
2616.12 132
2616.23 125
2616.35 119
2616.47 115
2616.59 113
2616.70 110
2616.82 109
2616.94 108
2617.06 107
2617.17 105
2617.29 103
2617.41 100
2617.52 96
2617.64 93
2617.76 91
2617.88 90
2617.99 90
2618.11 93
2618.23 95
2618.35 98
2618.46 100
2618.58 101
2618.70 100
2618.82 99
2618.93 97
2619.05 96
2619.17 95
2619.29 96
2619.40 97
2619.52 100
2619.64 103
2619.76 106
2619.87 106
2619.99 104
2620.11 99
2620.23 90
2620.34 79
2620.46 67
2620.58 55
2620.70 43
2620.81 34
2620.93 26
2621.05 21
2621.17 18
2621.28 17
2621.40 17
2621.52 20
2621.64 22
2621.75 26
2621.87 29
2621.99 31
2622.11 33
2622.22 34
2622.34 36
2622.46 37
2622.58 39
2622.69 40
2622.81 41
2622.93 42
2623.05 41
2623.16 40
2623.28 39
2623.40 38
2623.52 39
2623.63 41
2623.75 46
2623.87 52
2623.99 59
2624.11 66
2624.22 73
2624.34 78
2624.46 81
2624.58 83
2624.69 85
2624.81 85
2624.93 84
2625.05 81
2625.16 78
2625.28 72
2625.40 65
2625.52 58
2625.63 50
2625.75 42
2625.87 36
2625.99 32
2626.10 29
2626.22 28
2626.34 29
2626.46 30
2626.58 32
2626.69 33
2626.81 34
2626.93 36
2627.05 36
2627.16 37
2627.28 37
2627.40 37
2627.52 36
2627.63 34
2627.75 30
2627.87 25
2627.99 19
2628.10 13
2628.22 7
2628.34 2
2628.46 0
2628.58 0
2628.69 0
2628.81 0
2628.93 0
2629.05 0
2629.16 0
2629.28 0
2629.40 0
2629.52 3
2629.63 6
2629.75 9
2629.87 9
2629.99 8
2630.11 5
2630.22 1
2630.34 0
2630.46 0
2630.58 0
2630.69 0
2630.81 0
2630.93 1
2631.05 6
2631.16 11
2631.28 15
2631.40 19
2631.52 21
2631.64 22
2631.75 22
2631.87 22
2631.99 22
2632.11 22
2632.22 22
2632.34 21
2632.46 22
2632.58 23
2632.70 25
2632.81 29
2632.93 35
2633.05 42
2633.17 50
2633.28 58
2633.40 65
2633.52 69
2633.64 70
2633.76 68
2633.87 64
2633.99 59
2634.11 52
2634.23 46
2634.34 41
2634.46 36
2634.58 33
2634.70 31
2634.82 31
2634.93 34
2635.05 39
2635.17 46
2635.29 56
2635.41 67
2635.52 77
2635.64 86
2635.76 93
2635.88 95
2635.99 95
2636.11 92
2636.23 88
2636.35 85
2636.47 83
2636.58 84
2636.70 87
2636.82 91
2636.94 96
2637.06 101
2637.17 106
2637.29 110
2637.41 114
2637.53 117
2637.64 119
2637.76 120
2637.88 121
2638.00 120
2638.12 118
2638.23 116
2638.35 114
2638.47 113
2638.59 111
2638.71 109
2638.82 105
2638.94 100
2639.06 92
2639.18 84
2639.30 74
2639.41 64
2639.53 55
2639.65 48
2639.77 42
2639.88 38
2640.00 35
2640.12 34
2640.24 34
2640.36 35
2640.47 36
2640.59 37
2640.71 38
2640.83 37
2640.95 35
2641.06 31
2641.18 26
2641.30 20
2641.42 14
2641.54 8
2641.65 4
2641.77 0
2641.89 0
2642.01 0
2642.13 0
2642.24 4
2642.36 10
2642.48 18
2642.60 27
2642.72 35
2642.83 42
2642.95 46
2643.07 48
2643.19 46
2643.31 42
2643.42 38
2643.54 35
2643.66 33
2643.78 34
2643.90 37
2644.01 40
2644.13 43
2644.25 45
2644.37 44
2644.49 42
2644.60 38
2644.72 34
2644.84 30
2644.96 28
2645.08 28
2645.19 29
2645.31 33
2645.43 37
2645.55 41
2645.67 45
2645.79 48
2645.90 49
2646.02 49
2646.14 48
2646.26 45
2646.38 41
2646.49 36
2646.61 30
2646.73 23
2646.85 17
2646.97 11
2647.08 7
2647.20 4
2647.32 3
2647.44 3
2647.56 4
2647.67 6
2647.79 7
2647.91 8
2648.03 8
2648.15 9
2648.27 9
2648.38 9
2648.50 10
2648.62 13
2648.74 16
2648.86 21
2648.97 28
2649.09 35
2649.21 42
2649.33 50
2649.45 57
2649.56 64
2649.68 71
2649.80 78
2649.92 84
2650.04 91
2650.16 97
2650.27 102
2650.39 105
2650.51 107
2650.63 107
2650.75 105
2650.86 102
2650.98 97
2651.10 92
2651.22 87
2651.34 81
2651.46 77
2651.57 73
2651.69 70
2651.81 68
2651.93 67
2652.05 66
2652.16 65
2652.28 63
2652.40 61
2652.52 59
2652.64 57
2652.76 56
2652.87 55
2652.99 55
2653.11 55
2653.23 55
2653.35 57
2653.47 58
2653.58 59
2653.70 59
2653.82 57
2653.94 53
2654.06 47
2654.17 39
2654.29 31
2654.41 23
2654.53 18
2654.65 15
2654.77 14
2654.88 15
2655.00 17
2655.12 18
2655.24 18
2655.36 17
2655.48 14
2655.59 11
2655.71 7
2655.83 3
2655.95 0
2656.07 0
2656.19 0
2656.30 0
2656.42 0
2656.54 0
2656.66 0
2656.78 0
2656.90 0
2657.01 5
2657.13 9
2657.25 11
2657.37 12
2657.49 11
2657.60 7
2657.72 3
2657.84 0
2657.96 0
2658.08 0
2658.20 1
2658.32 6
2658.43 12
2658.55 17
2658.67 21
2658.79 24
2658.91 25
2659.03 26
2659.14 28
2659.26 30
2659.38 34
2659.50 40
2659.62 46
2659.74 53
2659.85 59
2659.97 65
2660.09 71
2660.21 76
2660.33 80
2660.45 82
2660.56 81
2660.68 78
2660.80 73
2660.92 67
2661.04 60
2661.16 53
2661.27 49
2661.39 47
2661.51 48
2661.63 50
2661.75 54
2661.87 58
2661.99 62
2662.10 65
2662.22 68
2662.34 70
2662.46 72
2662.58 75
2662.70 79
2662.81 83
2662.93 87
2663.05 90
2663.17 91
2663.29 89
2663.41 83
2663.52 75
2663.64 64
2663.76 52
2663.88 40
2664.00 30
2664.12 23
2664.24 19
2664.35 17
2664.47 18
2664.59 21
2664.71 24
2664.83 28
2664.95 31
2665.07 35
2665.18 38
2665.30 41
2665.42 44
2665.54 47
2665.66 52
2665.78 57
2665.89 62
2666.01 66
2666.13 69
2666.25 70
2666.37 70
2666.49 68
2666.61 66
2666.72 63
2666.84 62
2666.96 62
2667.08 62
2667.20 63
2667.32 65
2667.44 68
2667.55 70
2667.67 73
2667.79 77
2667.91 80
2668.03 82
2668.15 82
2668.27 81
2668.38 79
2668.50 75
2668.62 71
2668.74 69
2668.86 68
2668.98 71
2669.10 76
2669.21 84
2669.33 94
2669.45 104
2669.57 113
2669.69 120
2669.81 126
2669.93 129
2670.04 130
2670.16 129
2670.28 126
2670.40 122
2670.52 118
2670.64 113
2670.76 111
2670.87 109
2670.99 110
2671.11 113
2671.23 116
2671.35 121
2671.47 125
2671.59 130
2671.70 135
2671.82 141
2671.94 147
2672.06 153
2672.18 158
2672.30 162
2672.42 162
2672.54 160
2672.65 156
2672.77 150
2672.89 144
2673.01 138
2673.13 133
2673.25 129
2673.37 124
2673.48 118
2673.60 111
2673.72 102
2673.84 92
2673.96 83
2674.08 74
2674.20 67
2674.32 63
2674.43 60
2674.55 60
2674.67 61
2674.79 63
2674.91 65
2675.03 67
2675.15 69
2675.27 72
2675.38 76
2675.50 80
2675.62 85
2675.74 89
2675.86 94
2675.98 97
2676.10 99
2676.22 99
2676.33 97
2676.45 91
2676.57 84
2676.69 74
2676.81 65
2676.93 57
2677.05 51
2677.17 49
2677.28 50
2677.40 53
2677.52 57
2677.64 61
2677.76 64
2677.88 65
2678.00 66
2678.12 65
2678.23 65
2678.35 64
2678.47 65
2678.59 65
2678.71 64
2678.83 62
2678.95 58
2679.07 55
2679.18 52
2679.30 50
2679.42 50
2679.54 52
2679.66 56
2679.78 60
2679.90 64
2680.02 65
2680.14 64
2680.25 61
2680.37 55
2680.49 48
2680.61 42
2680.73 38
2680.85 36
2680.97 36
2681.09 38
2681.20 41
2681.32 45
2681.44 48
2681.56 52
2681.68 56
2681.80 62
2681.92 68
2682.04 74
2682.16 79
2682.27 81
2682.39 79
2682.51 73
2682.63 66
2682.75 57
2682.87 50
2682.99 45
2683.11 44
2683.23 46
2683.34 50
2683.46 55
2683.58 60
2683.70 64
2683.82 65
2683.94 66
2684.06 66
2684.18 65
2684.30 64
2684.41 63
2684.53 61
2684.65 60
2684.77 57
2684.89 54
2685.01 51
2685.13 49
2685.25 48
2685.37 48
2685.49 49
2685.60 50
2685.72 51
2685.84 52
2685.96 51
2686.08 50
2686.20 49
2686.32 47
2686.44 45
2686.56 44
2686.68 43
2686.79 44
2686.91 45
2687.03 48
2687.15 51
2687.27 55
2687.39 58
2687.51 59
2687.63 59
2687.75 58
2687.86 54
2687.98 50
2688.10 46
2688.22 41
2688.34 37
2688.46 33
2688.58 29
2688.70 25
2688.82 22
2688.94 21
2689.06 21
2689.17 23
2689.29 27
2689.41 31
2689.53 36
2689.65 40
2689.77 42
2689.89 43
2690.01 42
2690.13 41
2690.25 40
2690.36 41
2690.48 43
2690.60 48
2690.72 54
2690.84 62
2690.96 70
2691.08 76
2691.20 81
2691.32 83
2691.44 82
2691.56 79
2691.67 74
2691.79 69
2691.91 63
2692.03 58
2692.15 52
2692.27 47
2692.39 42
2692.51 37
2692.63 33
2692.75 28
2692.87 25
2692.98 23
2693.10 22
2693.22 22
2693.34 23
2693.46 24
2693.58 24
2693.70 23
2693.82 23
2693.94 22
2694.06 22
2694.18 22
2694.29 22
2694.41 23
2694.53 24
2694.65 24
2694.77 26
2694.89 28
2695.01 32
2695.13 36
2695.25 42
2695.37 46
2695.49 49
2695.61 50
2695.72 49
2695.84 45
2695.96 40
2696.08 34
2696.20 29
2696.32 25
2696.44 23
2696.56 23
2696.68 24
2696.80 26
2696.92 28
2697.04 31
2697.16 32
2697.27 33
2697.39 32
2697.51 31
2697.63 29
2697.75 27
2697.87 26
2697.99 25
2698.11 26
2698.23 27
2698.35 28
2698.47 28
2698.59 27
2698.71 26
2698.82 24
2698.94 21
2699.06 19
2699.18 17
2699.30 15
2699.42 12
2699.54 9
2699.66 4
2699.78 0
2699.90 0
2700.02 0
2700.14 0
2700.26 0
2700.37 0
2700.49 0
2700.61 0
2700.73 4
2700.85 11
2700.97 17
2701.09 22
2701.21 27
2701.33 30
2701.45 34
2701.57 37
2701.69 41
2701.81 45
2701.93 49
2702.04 53
2702.16 57
2702.28 62
2702.40 66
2702.52 70
2702.64 75
2702.76 79
2702.88 83
2703.00 86
2703.12 88
2703.24 90
2703.36 91
2703.48 91
2703.60 92
2703.72 94
2703.83 96
2703.95 98
2704.07 100
2704.19 101
2704.31 102
2704.43 101
2704.55 100
2704.67 100
2704.79 100
2704.91 103
2705.03 106
2705.15 110
2705.27 113
2705.39 115
2705.51 114
2705.63 112
2705.74 108
2705.86 105
2705.98 102
2706.10 102
2706.22 103
2706.34 105
2706.46 109
2706.58 113
2706.70 116
2706.82 119
2706.94 121
2707.06 122
2707.18 121
2707.30 120
2707.42 117
2707.54 113
2707.66 108
2707.78 103
2707.89 97
2708.01 93
2708.13 89
2708.25 87
2708.37 86
2708.49 86
2708.61 89
2708.73 92
2708.85 97
2708.97 103
2709.09 109
2709.21 115
2709.33 121
2709.45 126
2709.57 132
2709.69 137
2709.81 141
2709.93 144
2710.04 147
2710.16 148
2710.28 148
2710.40 147
2710.52 147
2710.64 146
2710.76 147
2710.88 151
2711.00 157
2711.12 165
2711.24 175
2711.36 185
2711.48 194
2711.60 200
2711.72 203
2711.84 202
2711.96 199
2712.08 194
2712.20 189
2712.32 184
2712.44 180
2712.55 177
2712.67 175
2712.79 175
2712.91 175
2713.03 175
2713.15 176
2713.27 177
2713.39 178
2713.51 178
2713.63 177
2713.75 174
2713.87 171
2713.99 166
2714.11 161
2714.23 156
2714.35 151
2714.47 146
2714.59 139
2714.71 130
2714.83 120
2714.95 108
2715.07 95
2715.19 82
2715.31 71
2715.42 62
2715.54 55
2715.66 51
2715.78 48
2715.90 46
2716.02 44
2716.14 43
2716.26 41
2716.38 41
2716.50 42
2716.62 45
2716.74 51
2716.86 58
2716.98 66
2717.10 73
2717.22 80
2717.34 85
2717.46 88
2717.58 89
2717.70 88
2717.82 86
2717.94 84
2718.06 81
2718.18 79
2718.30 76
2718.42 75
2718.54 74
2718.66 75
2718.77 75
2718.89 76
2719.01 76
2719.13 76
2719.25 74
2719.37 73
2719.49 71
2719.61 69
2719.73 69
2719.85 69
2719.97 72
2720.09 75
2720.21 80
2720.33 85
2720.45 90
2720.57 94
2720.69 99
2720.81 103
2720.93 107
2721.05 112
2721.17 118
2721.29 124
2721.41 129
2721.53 132
2721.65 133
2721.77 132
2721.89 129
2722.01 125
2722.13 121
2722.25 118
2722.37 116
2722.49 117
2722.61 119
2722.73 123
2722.85 128
2722.97 134
2723.09 140
2723.21 146
2723.32 151
2723.44 153
2723.56 154
2723.68 153
2723.80 150
2723.92 145
2724.04 139
2724.16 133
2724.28 127
2724.40 120
2724.52 114
2724.64 107
2724.76 100
2724.88 94
2725.00 88
2725.12 83
2725.24 79
2725.36 75
2725.48 73
2725.60 71
2725.72 70
2725.84 69
2725.96 69
2726.08 70
2726.20 72
2726.32 73
2726.44 75
2726.56 77
2726.68 79
2726.80 80
2726.92 82
2727.04 83
2727.16 85
2727.28 86
2727.40 87
2727.52 88
2727.64 89
2727.76 90
2727.88 91
2728.00 94
2728.12 98
2728.24 104
2728.36 112
2728.48 121
2728.60 131
2728.72 141
2728.84 150
2728.96 160
2729.08 169
2729.20 178
2729.32 188
2729.44 197
2729.56 206
2729.68 212
2729.80 215
2729.92 215
2730.04 211
2730.16 203
2730.28 194
2730.40 183
2730.52 174
2730.64 166
2730.76 162
2730.88 160
2731.00 162
2731.12 165
2731.24 169
2731.36 173
2731.48 175
2731.60 175
2731.72 173
2731.84 169
2731.96 163
2732.08 157
2732.20 151
2732.32 147
2732.44 143
2732.56 142
2732.68 142
2732.80 145
2732.92 150
2733.04 155
2733.16 160
2733.28 163
2733.40 165
2733.52 163
2733.64 160
2733.76 156
2733.88 152
2734.00 150
2734.12 150
2734.24 154
2734.36 162
2734.48 172
2734.60 184
2734.72 196
2734.84 206
2734.96 213
2735.08 217
2735.20 216
2735.32 212
2735.44 206
2735.56 200
2735.68 194
2735.80 191
2735.92 189
2736.04 189
2736.16 191
2736.28 194
2736.40 196
2736.52 199
2736.64 202
2736.76 205
2736.88 209
2737.00 213
2737.12 219
2737.24 224
2737.36 229
2737.48 233
2737.60 236
2737.72 238
2737.84 238
2737.96 236
2738.08 232
2738.20 226
2738.32 218
2738.44 208
2738.56 198
2738.68 189
2738.80 181
2738.92 175
2739.04 170
2739.16 168
2739.28 166
2739.40 165
2739.52 163
2739.64 160
2739.76 157
2739.88 154
2740.00 151
2740.12 148
2740.24 145
2740.36 143
2740.48 140
2740.60 137
2740.72 135
2740.84 133
2740.96 132
2741.08 132
2741.20 133
2741.32 134
2741.44 134
2741.56 133
2741.68 129
2741.80 125
2741.92 121
2742.04 119
2742.16 120
2742.28 123
2742.40 128
2742.52 135
2742.64 141
2742.76 144
2742.88 145
2743.00 142
2743.13 136
2743.25 128
2743.37 118
2743.49 108
2743.61 97
2743.73 88
2743.85 80
2743.97 73
2744.09 68
2744.21 66
2744.33 66
2744.45 68
2744.57 72
2744.69 77
2744.81 82
2744.93 87
2745.05 90
2745.17 92
2745.29 91
2745.41 88
2745.53 84
2745.65 80
2745.77 76
2745.89 75
2746.01 75
2746.13 77
2746.25 79
2746.37 82
2746.49 83
2746.61 83
2746.73 82
2746.85 80
2746.97 79
2747.09 79
2747.21 79
2747.33 81
2747.45 84
2747.58 85
2747.70 86
2747.82 86
2747.94 86
2748.06 86
2748.18 86
2748.30 88
2748.42 91
2748.54 97
2748.66 104
2748.78 112
2748.90 122
2749.02 132
2749.14 143
2749.26 155
2749.38 166
2749.50 176
2749.62 183
2749.74 188
2749.86 188
2749.98 186
2750.10 181
2750.22 174
2750.34 167
2750.46 161
2750.58 156
2750.70 153
2750.82 151
2750.94 150
2751.07 149
2751.19 150
2751.31 151
2751.43 153
2751.55 157
2751.67 162
2751.79 169
2751.91 175
2752.03 181
2752.15 184
2752.27 184
2752.39 180
2752.51 172
2752.63 162
2752.75 150
2752.87 139
2752.99 128
2753.11 120
2753.23 115
2753.35 112
2753.47 111
2753.59 110
2753.71 110
2753.84 109
2753.96 108
2754.08 105
2754.20 101
2754.32 98
2754.44 94
2754.56 91
2754.68 88
2754.80 87
2754.92 86
2755.04 87
2755.16 89
2755.28 94
2755.40 100
2755.52 107
2755.64 116
2755.76 124
2755.88 131
2756.00 135
2756.12 136
2756.24 135
2756.37 130
2756.49 122
2756.61 113
2756.73 103
2756.85 93
2756.97 84
2757.09 75
2757.21 69
2757.33 64
2757.45 61
2757.57 60
2757.69 60
2757.81 62
2757.93 65
2758.05 68
2758.17 70
2758.29 69
2758.41 67
2758.53 63
2758.66 58
2758.78 53
2758.90 49
2759.02 47
2759.14 47
2759.26 49
2759.38 52
2759.50 56
2759.62 61
2759.74 66
2759.86 69
2759.98 73
2760.10 75
2760.22 76
2760.34 76
2760.46 77
2760.58 77
2760.71 78
2760.83 79
2760.95 80
2761.07 80
2761.19 80
2761.31 79
2761.43 76
2761.55 73
2761.67 69
2761.79 65
2761.91 63
2762.03 63
2762.15 64
2762.27 67
2762.39 70
2762.51 74
2762.64 77
2762.76 78
2762.88 79
2763.00 79
2763.12 79
2763.24 78
2763.36 76
2763.48 75
2763.60 74
2763.72 74
2763.84 75
2763.96 75
2764.08 76
2764.20 77
2764.32 79
2764.45 81
2764.57 83
2764.69 86
2764.81 89
2764.93 94
2765.05 98
2765.17 102
2765.29 106
2765.41 109
2765.53 110
2765.65 111
2765.77 111
2765.89 109
2766.01 106
2766.14 103
2766.26 99
2766.38 95
2766.50 92
2766.62 90
2766.74 90
2766.86 91
2766.98 93
2767.10 95
2767.22 96
2767.34 96
2767.46 94
2767.58 92
2767.70 88
2767.83 84
2767.95 79
2768.07 75
2768.19 71
2768.31 68
2768.43 66
2768.55 66
2768.67 66
2768.79 67
2768.91 69
2769.03 70
2769.15 70
2769.27 70
2769.40 68
2769.52 65
2769.64 60
2769.76 56
2769.88 51
2770.00 48
2770.12 47
2770.24 49
2770.36 53
2770.48 61
2770.60 70
2770.72 80
2770.85 89
2770.97 98
2771.09 105
2771.21 110
2771.33 114
2771.45 118
2771.57 121
2771.69 126
2771.81 131
2771.93 137
2772.05 143
2772.17 148
2772.30 152
2772.42 154
2772.54 154
2772.66 155
2772.78 156
2772.90 158
2773.02 163
2773.14 169
2773.26 176
2773.38 183
2773.50 187
2773.62 189
2773.75 188
2773.87 184
2773.99 178
2774.11 170
2774.23 161
2774.35 153
2774.47 144
2774.59 138
2774.71 134
2774.83 132
2774.95 133
2775.08 137
2775.20 141
2775.32 144
2775.44 145
2775.56 143
2775.68 139
2775.80 135
2775.92 130
2776.04 126
2776.16 124
2776.29 124
2776.41 124
2776.53 125
2776.65 125
2776.77 124
2776.89 122
2777.01 120
2777.13 117
2777.25 114
2777.37 111
2777.49 108
2777.62 104
2777.74 100
2777.86 95
2777.98 91
2778.10 88
2778.22 85
2778.34 82
2778.46 80
2778.58 78
2778.70 77
2778.83 76
2778.95 76
2779.07 78
2779.19 81
2779.31 85
2779.43 88
2779.55 92
2779.67 94
2779.79 94
2779.91 91
2780.04 85
2780.16 76
2780.28 65
2780.40 53
2780.52 39
2780.64 25
2780.76 13
2780.88 3
2781.00 0
2781.12 0
2781.25 0
2781.37 0
2781.49 2
2781.61 10
2781.73 18
2781.85 27
2781.97 35
2782.09 42
2782.21 48
2782.34 51
2782.46 52
2782.58 51
2782.70 47
2782.82 42
2782.94 36
2783.06 30
2783.18 25
2783.30 22
2783.43 20
2783.55 19
2783.67 19
2783.79 19
2783.91 19
2784.03 17
2784.15 14
2784.27 9
2784.39 4
2784.52 0
2784.64 0
2784.76 0
2784.88 0
2785.00 0
2785.12 0
2785.24 0
2785.36 2
2785.48 3
2785.61 4
2785.73 4
2785.85 4
2785.97 4
2786.09 4
2786.21 5
2786.33 8
2786.45 12
2786.57 18
2786.70 25
2786.82 32
2786.94 39
2787.06 46
2787.18 51
2787.30 53
2787.42 53
2787.54 50
2787.67 44
2787.79 36
2787.91 26
2788.03 15
2788.15 7
2788.27 0
2788.39 0
2788.51 0
2788.64 5
2788.76 13
2788.88 21
2789.00 29
2789.12 35
2789.24 37
2789.36 38
2789.48 36
2789.60 35
2789.73 34
2789.85 36
2789.97 39
2790.09 44
2790.21 48
2790.33 52
2790.45 55
2790.57 56
2790.70 55
2790.82 54
2790.94 52
2791.06 51
2791.18 49
2791.30 47
2791.42 46
2791.54 45
2791.67 44
2791.79 43
2791.91 43
2792.03 43
2792.15 44
2792.27 47
2792.39 49
2792.52 52
2792.64 54
2792.76 55
2792.88 55
2793.00 54
2793.12 52
2793.24 48
2793.36 44
2793.49 41
2793.61 38
2793.73 36
2793.85 36
2793.97 36
2794.09 38
2794.21 40
2794.33 43
2794.46 45
2794.58 46
2794.70 47
2794.82 48
2794.94 48
2795.06 48
2795.18 49
2795.31 48
2795.43 48
2795.55 45
2795.67 42
2795.79 39
2795.91 35
2796.03 32
2796.16 31
2796.28 33
2796.40 37
2796.52 43
2796.64 50
2796.76 58
2796.88 67
2797.00 75
2797.13 82
2797.25 89
2797.37 94
2797.49 98
2797.61 99
2797.73 99
2797.85 98
2797.98 98
2798.10 99
2798.22 102
2798.34 109
2798.46 118
2798.58 128
2798.70 138
2798.83 146
2798.95 151
2799.07 152
2799.19 150
2799.31 147
2799.43 144
2799.55 141
2799.68 141
2799.80 142
2799.92 146
2800.04 151
2800.16 159
2800.28 167
2800.41 174
2800.53 180
2800.65 184
2800.77 184
2800.89 179
2801.01 170
2801.13 158
2801.26 142
2801.38 126
2801.50 109
2801.62 94
2801.74 80
2801.86 69
2801.98 60
2802.11 52
2802.23 47
2802.35 42
2802.47 39
2802.59 35
2802.71 32
2802.83 30
2802.96 29
2803.08 28
2803.20 29
2803.32 30
2803.44 32
2803.56 34
2803.69 36
2803.81 38
2803.93 39
2804.05 41
2804.17 45
2804.29 49
2804.41 55
2804.54 61
2804.66 68
2804.78 75
2804.90 79
2805.02 81
2805.14 81
2805.27 77
2805.39 71
2805.51 64
2805.63 56
2805.75 48
2805.87 42
2806.00 37
2806.12 35
2806.24 34
2806.36 36
2806.48 38
2806.60 41
2806.72 42
2806.85 43
2806.97 41
2807.09 38
2807.21 34
2807.33 29
2807.45 25
2807.58 22
2807.70 18
2807.82 15
2807.94 12
2808.06 8
2808.18 5
2808.31 3
2808.43 2
2808.55 4
2808.67 9
2808.79 15
2808.91 23
2809.04 31
2809.16 37
2809.28 42
2809.40 44
2809.52 46
2809.64 48
2809.77 51
2809.89 55
2810.01 60
2810.13 64
2810.25 66
2810.37 66
2810.50 62
2810.62 57
2810.74 50
2810.86 44
2810.98 39
2811.10 38
2811.23 39
2811.35 43
2811.47 48
2811.59 53
2811.71 56
2811.83 57
2811.96 56
2812.08 53
2812.20 48
2812.32 42
2812.44 36
2812.57 32
2812.69 30
2812.81 30
2812.93 31
2813.05 34
2813.17 38
2813.30 43
2813.42 46
2813.54 49
2813.66 51
2813.78 52
2813.90 53
2814.03 55
2814.15 57
2814.27 60
2814.39 63
2814.51 67
2814.63 70
2814.76 71
2814.88 71
2815.00 68
2815.12 64
2815.24 58
2815.37 52
2815.49 45
2815.61 40
2815.73 37
2815.85 36
2815.97 37
2816.10 39
2816.22 42
2816.34 44
2816.46 45
2816.58 44
2816.71 41
2816.83 36
2816.95 30
2817.07 24
2817.19 18
2817.31 13
2817.44 9
2817.56 7
2817.68 7
2817.80 8
2817.92 9
2818.05 9
2818.17 10
2818.29 11
2818.41 11
2818.53 12
2818.65 13
2818.78 15
2818.90 18
2819.02 20
2819.14 21
2819.26 21
2819.39 19
2819.51 17
2819.63 14
2819.75 12
2819.87 10
2820.00 10
2820.12 12
2820.24 15
2820.36 18
2820.48 21
2820.61 25
2820.73 28
2820.85 32
2820.97 36
2821.09 40
2821.21 43
2821.34 47
2821.46 51
2821.58 55
2821.70 58
2821.82 62
2821.95 66
2822.07 71
2822.19 75
2822.31 78
2822.43 81
2822.56 83
2822.68 84
2822.80 84
2822.92 83
2823.04 81
2823.17 79
2823.29 76
2823.41 72
2823.53 68
2823.65 63
2823.78 58
2823.90 53
2824.02 49
2824.14 46
2824.26 44
2824.39 44
2824.51 44
2824.63 45
2824.75 45
2824.87 44
2825.00 43
2825.12 41
2825.24 41
2825.36 44
2825.48 50
2825.61 59
2825.73 72
2825.85 85
2825.97 98
2826.09 109
2826.22 116
2826.34 119
2826.46 119
2826.58 117
2826.70 115
2826.83 114
2826.95 114
2827.07 115
2827.19 118
2827.31 120
2827.44 122
2827.56 122
2827.68 120
2827.80 117
2827.92 112
2828.05 105
2828.17 97
2828.29 87
2828.41 75
2828.53 64
2828.66 53
2828.78 44
2828.90 39
2829.02 38
2829.14 40
2829.27 46
2829.39 54
2829.51 63
2829.63 70
2829.76 75
2829.88 78
2830.00 78
2830.12 76
2830.24 73
2830.37 69
2830.49 65
2830.61 62
2830.73 59
2830.85 56
2830.98 54
2831.10 51
2831.22 47
2831.34 43
2831.47 40
2831.59 37
2831.71 36
2831.83 36
2831.95 39
2832.08 43
2832.20 48
2832.32 54
2832.44 59
2832.56 64
2832.69 68
2832.81 71
2832.93 73
2833.05 74
2833.18 75
2833.30 74
2833.42 72
2833.54 68
2833.66 65
2833.79 61
2833.91 58
2834.03 55
2834.15 53
2834.27 51
2834.40 50
2834.52 48
2834.64 45
2834.76 43
2834.89 40
2835.01 37
2835.13 35
2835.25 33
2835.37 32
2835.50 31
2835.62 30
2835.74 29
2835.86 28
2835.99 28
2836.11 28
2836.23 29
2836.35 32
2836.47 36
2836.60 41
2836.72 46
2836.84 52
2836.96 56
2837.09 60
2837.21 64
2837.33 68
2837.45 72
2837.58 78
2837.70 84
2837.82 90
2837.94 96
2838.06 101
2838.19 104
2838.31 104
2838.43 104
2838.55 102
2838.68 101
2838.80 100
2838.92 99
2839.04 97
2839.17 94
2839.29 89
2839.41 83
2839.53 74
2839.65 64
2839.78 55
2839.90 46
2840.02 39
2840.14 33
2840.27 29
2840.39 27
2840.51 26
2840.63 27
2840.76 29
2840.88 32
2841.00 34
2841.12 35
2841.24 34
2841.37 31
2841.49 27
2841.61 23
2841.73 20
2841.86 19
2841.98 21
2842.10 26
2842.22 32
2842.35 38
2842.47 42
2842.59 43
2842.71 41
2842.84 37
2842.96 32
2843.08 28
2843.20 25
2843.32 23
2843.45 23
2843.57 23
2843.69 24
2843.81 23
2843.94 21
2844.06 17
2844.18 12
2844.30 6
2844.43 2
2844.55 0
2844.67 0
2844.79 1
2844.92 6
2845.04 12
2845.16 19
2845.28 26
2845.41 31
2845.53 34
2845.65 35
2845.77 34
2845.90 30
2846.02 25
2846.14 19
2846.26 13
2846.39 7
2846.51 3
2846.63 0
2846.75 0
2846.88 3
2847.00 7
2847.12 12
2847.24 19
2847.37 26
2847.49 32
2847.61 37
2847.73 40
2847.86 40
2847.98 37
2848.10 33
2848.22 26
2848.35 20
2848.47 14
2848.59 9
2848.71 4
2848.84 1
2848.96 0
2849.08 0
2849.20 0
2849.33 0
2849.45 0
2849.57 0
2849.69 0
2849.82 2
2849.94 4
2850.06 5
2850.18 6
2850.31 6
2850.43 6
2850.55 7
2850.67 10
2850.80 14
2850.92 18
2851.04 23
2851.16 26
2851.29 29
2851.41 30
2851.53 30
2851.65 29
2851.78 27
2851.90 25
2852.02 25
2852.14 27
2852.27 30
2852.39 35
2852.51 41
2852.63 48
2852.76 54
2852.88 58
2853.00 61
2853.13 64
2853.25 66
2853.37 68
2853.49 72
2853.62 78
2853.74 85
2853.86 94
2853.98 104
2854.11 115
2854.23 124
2854.35 133
2854.47 139
2854.60 144
2854.72 146
2854.84 146
2854.96 145
2855.09 141
2855.21 137
2855.33 131
2855.45 125
2855.58 118
2855.70 112
2855.82 106
2855.95 100
2856.07 95
2856.19 91
2856.31 87
2856.44 83
2856.56 79
2856.68 75
2856.80 70
2856.93 65
2857.05 60
2857.17 56
2857.30 52
2857.42 50
2857.54 48
2857.66 47
2857.79 46
2857.91 46
2858.03 47
2858.15 48
2858.28 49
2858.40 51
2858.52 53
2858.64 54
2858.77 56
2858.89 58
2859.01 59
2859.14 59
2859.26 60
2859.38 60
2859.50 61
2859.63 62
2859.75 63
2859.87 65
2860.00 67
2860.12 70
2860.24 72
2860.36 74
2860.49 75
2860.61 77
2860.73 78
2860.85 80
2860.98 82
2861.10 85
2861.22 88
2861.35 91
2861.47 92
2861.59 92
2861.71 92
2861.84 90
2861.96 89
2862.08 88
2862.21 88
2862.33 89
2862.45 91
2862.57 92
2862.70 93
2862.82 92
2862.94 90
2863.06 85
2863.19 79
2863.31 73
2863.43 67
2863.56 63
2863.68 61
2863.80 61
2863.92 63
2864.05 67
2864.17 71
2864.29 76
2864.42 82
2864.54 89
2864.66 96
2864.78 104
2864.91 111
2865.03 117
2865.15 121
2865.28 122
2865.40 121
2865.52 118
2865.64 116
2865.77 115
2865.89 113
2866.01 112
2866.14 110
2866.26 107
2866.38 103
2866.50 99
2866.63 94
2866.75 92
2866.87 91
2867.00 92
2867.12 96
2867.24 100
2867.37 106
2867.49 112
2867.61 120
2867.73 127
2867.86 135
2867.98 143
2868.10 149
2868.23 154
2868.35 158
2868.47 161
2868.59 163
2868.72 165
2868.84 169
2868.96 175
2869.09 181
2869.21 187
2869.33 192
2869.45 195
2869.58 196
2869.70 195
2869.82 191
2869.95 187
2870.07 182
2870.19 175
2870.32 169
2870.44 162
2870.56 155
2870.68 150
2870.81 146
2870.93 144
2871.05 142
2871.18 139
2871.30 135
2871.42 130
2871.55 123
2871.67 115
2871.79 108
2871.91 103
2872.04 100
2872.16 100
2872.28 102
2872.41 104
2872.53 106
2872.65 107
2872.78 105
2872.90 103
2873.02 101
2873.14 98
2873.27 97
2873.39 96
2873.51 97
2873.64 98
2873.76 100
2873.88 101
2874.01 103
2874.13 105
2874.25 106
2874.38 108
2874.50 109
2874.62 109
2874.74 110
2874.87 110
2874.99 109
2875.11 109
2875.24 108
2875.36 107
2875.48 105
2875.61 101
2875.73 96
2875.85 89
2875.98 81
2876.10 74
2876.22 68
2876.34 64
2876.47 63
2876.59 64
2876.71 66
2876.84 69
2876.96 71
2877.08 71
2877.21 69
2877.33 64
2877.45 58
2877.58 52
2877.70 47
2877.82 44
2877.95 44
2878.07 47
2878.19 51
2878.31 58
2878.44 65
2878.56 72
2878.68 81
2878.81 91
2878.93 104
2879.05 119
2879.18 135
2879.30 154
2879.42 172
2879.55 190
2879.67 205
2879.79 218
2879.92 228
2880.04 237
2880.16 244
2880.29 251
2880.41 260
2880.53 269
2880.65 280
2880.78 290
2880.90 299
2881.02 306
2881.15 308
2881.27 308
2881.39 304
2881.52 299
2881.64 295
2881.76 292
2881.89 291
2882.01 293
2882.13 296
2882.26 298
2882.38 297
2882.50 293
2882.63 284
2882.75 272
2882.87 257
2883.00 241
2883.12 223
2883.24 206
2883.37 189
2883.49 173
2883.61 156
2883.74 140
2883.86 125
2883.98 111
2884.11 100
2884.23 91
2884.35 86
2884.48 82
2884.60 82
2884.72 83
2884.84 85
2884.97 87
2885.09 88
2885.21 87
2885.34 85
2885.46 81
2885.58 77
2885.71 72
2885.83 69
2885.95 67
2886.08 67
2886.20 68
2886.32 69
2886.45 71
2886.57 73
2886.69 76
2886.82 79
2886.94 82
2887.06 87
2887.19 92
2887.31 97
2887.43 101
2887.56 104
2887.68 104
2887.80 102
2887.93 97
2888.05 91
2888.17 84
2888.30 78
2888.42 74
2888.54 72
2888.67 72
2888.79 75
2888.91 79
2889.04 84
2889.16 90
2889.28 96
2889.41 103
2889.53 109
2889.66 115
2889.78 120
2889.90 124
2890.03 125
2890.15 122
2890.27 117
2890.40 109
2890.52 100
2890.64 90
2890.77 81
2890.89 73
2891.01 68
2891.14 64
2891.26 63
2891.38 63
2891.51 64
2891.63 65
2891.75 66
2891.88 68
2892.00 70
2892.12 72
2892.25 73
2892.37 74
2892.49 74
2892.62 71
2892.74 67
2892.86 61
2892.99 53
2893.11 46
2893.23 38
2893.36 31
2893.48 25
2893.60 21
2893.73 18
2893.85 18
2893.98 22
2894.10 28
2894.22 37
2894.35 48
2894.47 59
2894.59 70
2894.72 79
2894.84 85
2894.96 90
2895.09 94
2895.21 98
2895.33 102
2895.46 106
2895.58 110
2895.70 113
2895.83 115
2895.95 115
2896.07 113
2896.20 109
2896.32 104
2896.45 100
2896.57 96
2896.69 93
2896.82 90
2896.94 87
2897.06 84
2897.19 80
2897.31 77
2897.43 75
2897.56 74
2897.68 74
2897.80 75
2897.93 76
2898.05 78
2898.18 81
2898.30 83
2898.42 85
2898.55 87
2898.67 89
2898.79 92
2898.92 95
2899.04 99
2899.16 104
2899.29 109
2899.41 114
2899.53 118
2899.66 123
2899.78 127
2899.91 131
2900.03 136
2900.15 142
2900.28 148
2900.40 156
2900.52 164
2900.65 173
2900.77 182
2900.89 191
2901.02 201
2901.14 213
2901.27 225
2901.39 238
2901.51 250
2901.64 262
2901.76 272
2901.88 279
2902.01 283
2902.13 283
2902.25 279
2902.38 273
2902.50 264
2902.63 253
2902.75 241
2902.87 229
2903.00 219
2903.12 211
2903.24 206
2903.37 205
2903.49 206
2903.61 210
2903.74 216
2903.86 222
2903.99 229
2904.11 235
2904.23 240
2904.36 244
2904.48 246
2904.60 246
2904.73 245
2904.85 243
2904.98 240
2905.10 237
2905.22 236
2905.35 236
2905.47 237
2905.59 240
2905.72 242
2905.84 243
2905.97 243
2906.09 240
2906.21 236
2906.34 229
2906.46 220
2906.58 211
2906.71 202
2906.83 193
2906.96 184
2907.08 177
2907.20 171
2907.33 166
2907.45 161
2907.57 156
2907.70 151
2907.82 145
2907.95 139
2908.07 132
2908.19 126
2908.32 121
2908.44 117
2908.56 114
2908.69 112
2908.81 111
2908.94 108
2909.06 104
2909.18 98
2909.31 91
2909.43 83
2909.55 75
2909.68 68
2909.80 64
2909.93 61
2910.05 61
2910.17 62
2910.30 64
2910.42 65
2910.55 67
2910.67 67
2910.79 65
2910.92 63
2911.04 58
2911.16 53
2911.29 46
2911.41 40
2911.54 33
2911.66 28
2911.78 24
2911.91 23
2912.03 23
2912.16 25
2912.28 30
2912.40 35
2912.53 42
2912.65 50
2912.77 58
2912.90 65
2913.02 72
2913.15 77
2913.27 81
2913.39 82
2913.52 82
2913.64 79
2913.77 75
2913.89 70
2914.01 64
2914.14 58
2914.26 52
2914.39 48
2914.51 45
2914.63 44
2914.76 43
2914.88 43
2915.01 42
2915.13 40
2915.25 36
2915.38 30
2915.50 23
2915.62 15
2915.75 8
2915.87 2
2916.00 0
2916.12 0
2916.24 0
2916.37 0
2916.49 0
2916.62 0
2916.74 0
2916.86 0
2916.99 3
2917.11 6
2917.24 8
2917.36 10
2917.48 10
2917.61 9
2917.73 9
2917.86 11
2917.98 14
2918.10 19
2918.23 26
2918.35 34
2918.48 43
2918.60 53
2918.72 62
2918.85 71
2918.97 78
2919.10 81
2919.22 82
2919.34 79
2919.47 72
2919.59 64
2919.72 56
2919.84 49
2919.96 45
2920.09 45
2920.21 49
2920.34 55
2920.46 62
2920.58 70
2920.71 76
2920.83 80
2920.96 81
2921.08 81
2921.20 80
2921.33 78
2921.45 77
2921.58 76
2921.70 75
2921.83 74
2921.95 73
2922.07 71
2922.20 67
2922.32 63
2922.45 57
2922.57 51
2922.69 46
2922.82 41
2922.94 38
2923.07 37
2923.19 39
2923.31 42
2923.44 48
2923.56 55
2923.69 62
2923.81 68
2923.93 73
2924.06 77
2924.18 80
2924.31 83
2924.43 85
2924.56 89
2924.68 93
2924.80 98
2924.93 102
2925.05 105
2925.18 106
2925.30 105
2925.42 102
2925.55 99
2925.67 95
2925.80 91
2925.92 87
2926.05 83
2926.17 79
2926.29 75
2926.42 71
2926.54 68
2926.67 66
2926.79 65
2926.91 64
2927.04 63
2927.16 62
2927.29 61
2927.41 59
2927.54 57
2927.66 54
2927.78 51
2927.91 48
2928.03 46
2928.16 43
2928.28 41
2928.40 39
2928.53 37
2928.65 36
2928.78 34
2928.90 33
2929.03 32
2929.15 31
2929.27 31
2929.40 33
2929.52 36
2929.65 40
2929.77 44
2929.90 47
2930.02 49
2930.14 50
2930.27 50
2930.39 49
2930.52 48
2930.64 47
2930.77 46
2930.89 47
2931.01 47
2931.14 47
2931.26 47
2931.39 45
2931.51 43
2931.64 40
2931.76 37
2931.88 34
2932.01 30
2932.13 27
2932.26 23
2932.38 19
2932.51 14
2932.63 10
2932.75 7
2932.88 3
2933.00 1
2933.13 0
2933.25 0
2933.38 0
2933.50 0
2933.62 0
2933.75 0
2933.87 0
2934.00 0
2934.12 1
2934.25 2
2934.37 3
2934.49 3
2934.62 4
2934.74 3
2934.87 3
2934.99 4
2935.12 5
2935.24 8
2935.36 11
2935.49 15
2935.61 20
2935.74 24
2935.86 28
2935.99 31
2936.11 33
2936.24 36
2936.36 39
2936.48 43
2936.61 48
2936.73 53
2936.86 58
2936.98 63
2937.11 66
2937.23 67
2937.35 67
2937.48 65
2937.60 63
2937.73 61
2937.85 58
2937.98 56
2938.10 55
2938.23 54
2938.35 53
2938.47 54
2938.60 55
2938.72 57
2938.85 59
2938.97 61
2939.10 63
2939.22 64
2939.35 64
2939.47 63
2939.59 61
2939.72 58
2939.84 54
2939.97 50
2940.09 47
2940.22 45
2940.34 44
2940.47 45
2940.59 46
2940.71 48
2940.84 49
2940.96 49
2941.09 48
2941.21 47
2941.34 46
2941.46 45
2941.59 45
2941.71 46
2941.84 48
2941.96 49
2942.08 48
2942.21 47
2942.33 44
2942.46 40
2942.58 36
2942.71 32
2942.83 28
2942.96 26
2943.08 26
2943.20 28
2943.33 32
2943.45 39
2943.58 46
2943.70 54
2943.83 62
2943.95 69
2944.08 74
2944.20 76
2944.33 76
2944.45 74
2944.57 70
2944.70 65
2944.82 60
2944.95 54
2945.07 49
2945.20 45
2945.32 41
2945.45 38
2945.57 35
2945.70 33
2945.82 31
2945.94 30
2946.07 30
2946.19 31
2946.32 33
2946.44 35
2946.57 37
2946.69 40
2946.82 42
2946.94 44
2947.07 47
2947.19 51
2947.32 56
2947.44 61
2947.56 68
2947.69 76
2947.81 85
2947.94 94
2948.06 103
2948.19 111
2948.31 117
2948.44 121
2948.56 123
2948.69 123
2948.81 123
2948.94 124
2949.06 127
2949.18 134
2949.31 143
2949.43 154
2949.56 165
2949.68 173
2949.81 179
2949.93 181
2950.06 179
2950.18 174
2950.31 167
2950.43 160
2950.56 152
2950.68 145
2950.81 137
2950.93 130
2951.06 123
2951.18 116
2951.30 109
2951.43 102
2951.55 97
2951.68 91
2951.80 86
2951.93 81
2952.05 76
2952.18 72
2952.30 68
2952.43 65
2952.55 62
2952.68 59
2952.80 57
2952.93 54
2953.05 51
2953.18 48
2953.30 45
2953.42 41
2953.55 38
2953.67 35
2953.80 31
2953.92 27
2954.05 23
2954.17 20
2954.30 16
2954.42 14
2954.55 13
2954.67 12
2954.80 13
2954.92 14
2955.05 16
2955.17 19
2955.30 23
2955.42 28
2955.55 32
2955.67 37
2955.80 41
2955.92 44
2956.04 46
2956.17 48
2956.29 49
2956.42 51
2956.54 53
2956.67 54
2956.79 56
2956.92 56
2957.04 56
2957.17 57
2957.29 59
2957.42 63
2957.54 70
2957.67 79
2957.79 89
2957.92 99
2958.04 107
2958.17 112
2958.29 114
2958.42 114
2958.54 113
2958.67 111
2958.79 111
2958.92 110
2959.04 111
2959.17 111
2959.29 111
2959.42 111
2959.54 110
2959.67 110
2959.79 109
2959.91 109
2960.04 110
2960.16 111
2960.29 114
2960.41 117
2960.54 120
2960.66 124
2960.79 126
2960.91 127
2961.04 125
2961.16 120
2961.29 112
2961.41 104
2961.54 95
2961.66 87
2961.79 81
2961.91 77
2962.04 75
2962.16 76
2962.29 79
2962.41 83
2962.54 88
2962.66 92
2962.79 97
2962.91 101
2963.04 104
2963.16 105
2963.29 106
2963.41 105
2963.54 103
2963.66 100
2963.79 95
2963.91 89
2964.04 82
2964.16 74
2964.29 65
2964.41 55
2964.54 46
2964.66 38
2964.79 32
2964.91 27
2965.04 24
2965.16 23
2965.29 23
2965.41 24
2965.54 26
2965.66 29
2965.79 31
2965.91 33
2966.04 34
2966.16 33
2966.29 31
2966.41 27
2966.54 22
2966.66 16
2966.79 8
2966.91 1
2967.04 0
2967.16 0
2967.29 0
2967.41 0
2967.54 0
2967.66 0
2967.79 0
2967.91 2
2968.04 10
2968.16 17
2968.29 21
2968.41 24
2968.54 24
2968.66 24
2968.79 25
2968.91 26
2969.04 28
2969.16 33
2969.29 38
2969.41 43
2969.54 47
2969.66 50
2969.79 50
2969.91 47
2970.04 43
2970.16 38
2970.29 34
2970.41 31
2970.54 32
2970.66 36
2970.79 43
2970.91 52
2971.04 62
2971.16 73
2971.29 84
2971.41 93
2971.54 101
2971.67 107
2971.79 112
2971.92 116
2972.04 118
2972.17 119
2972.29 118
2972.42 117
2972.54 115
2972.67 112
2972.79 110
2972.92 106
2973.04 103
2973.17 100
2973.29 98
2973.42 95
2973.54 94
2973.67 93
2973.79 93
2973.92 93
2974.04 94
2974.17 93
2974.29 92
2974.42 91
2974.54 90
2974.67 89
2974.79 90
2974.92 92
2975.04 97
2975.17 105
2975.29 113
2975.42 123
2975.55 133
2975.67 142
2975.80 151
2975.92 159
2976.05 165
2976.17 171
2976.30 175
2976.42 179
2976.55 181
2976.67 181
2976.80 181
2976.92 180
2977.05 180
2977.17 180
2977.30 180
2977.42 180
2977.55 181
2977.67 182
2977.80 182
2977.92 182
2978.05 181
2978.18 180
2978.30 178
2978.43 176
2978.55 172
2978.68 169
2978.80 165
2978.93 162
2979.05 159
2979.18 158
2979.30 158
2979.43 159
2979.55 161
2979.68 162
2979.80 162
2979.93 159
2980.05 153
2980.18 144
2980.31 134
2980.43 122
2980.56 111
2980.68 101
2980.81 92
2980.93 84
2981.06 78
2981.18 71
2981.31 65
2981.43 58
2981.56 53
2981.68 48
2981.81 47
2981.93 47
2982.06 49
2982.19 52
2982.31 55
2982.44 57
2982.56 58
2982.69 56
2982.81 53
2982.94 50
2983.06 46
2983.19 41
2983.31 37
2983.44 32
2983.56 27
2983.69 23
2983.81 19
2983.94 17
2984.07 17
2984.19 18
2984.32 21
2984.44 24
2984.57 27
2984.69 29
2984.82 30
2984.94 29
2985.07 28
2985.19 26
2985.32 25
2985.44 26
2985.57 28
2985.70 32
2985.82 37
2985.95 43
2986.07 49
2986.20 55
2986.32 60
2986.45 63
2986.57 63
2986.70 62
2986.82 59
2986.95 55
2987.08 49
2987.20 44
2987.33 40
2987.45 38
2987.58 36
2987.70 36
2987.83 36
2987.95 36
2988.08 36
2988.20 35
2988.33 33
2988.46 31
2988.58 28
2988.71 24
2988.83 21
2988.96 17
2989.08 13
2989.21 10
2989.33 7
2989.46 4
2989.59 3
2989.71 4
2989.84 6
2989.96 10
2990.09 15
2990.21 20
2990.34 25
2990.46 30
2990.59 34
2990.71 37
2990.84 39
2990.97 40
2991.09 40
2991.22 37
2991.34 33
2991.47 27
2991.59 21
2991.72 15
2991.84 10
2991.97 8
2992.10 10
2992.22 14
2992.35 22
2992.47 31
2992.60 41
2992.72 53
2992.85 64
2992.97 75
2993.10 86
2993.23 94
2993.35 100
2993.48 103
2993.60 101
2993.73 95
2993.85 85
2993.98 73
2994.10 60
2994.23 48
2994.36 39
2994.48 35
2994.61 36
2994.73 42
2994.86 50
2994.98 60
2995.11 70
2995.24 78
2995.36 82
2995.49 84
2995.61 83
2995.74 80
2995.86 76
2995.99 72
2996.11 68
2996.24 66
2996.37 64
2996.49 64
2996.62 64
2996.74 64
2996.87 63
2996.99 62
2997.12 59
2997.25 56
2997.37 53
2997.50 49
2997.62 47
2997.75 45
2997.87 45
2998.00 47
2998.13 49
2998.25 51
2998.38 53
2998.50 55
2998.63 55
2998.75 56
2998.88 56
2999.01 58
2999.13 61
2999.26 65
2999.38 69
2999.51 74
2999.63 78
2999.76 79
2999.89 78
3000.01 75
3000.14 71
3000.26 65
3000.39 60
3000.51 56
3000.64 54
3000.77 52
3000.89 53
3001.02 54
3001.14 57
3001.27 59
3001.39 60
3001.52 61
3001.65 60
3001.77 58
3001.90 54
3002.02 49
3002.15 44
3002.27 39
3002.40 35
3002.53 31
3002.65 27
3002.78 24
3002.90 22
3003.03 21
3003.15 21
3003.28 22
3003.41 23
3003.53 24
3003.66 25
3003.78 23
3003.91 21
3004.04 18
3004.16 14
3004.29 11
3004.41 10
3004.54 11
3004.66 14
3004.79 17
3004.92 21
3005.04 23
3005.17 25
3005.29 26
3005.42 26
3005.55 27
3005.67 28
3005.80 32
3005.92 36
3006.05 41
3006.17 46
3006.30 50
3006.43 53
3006.55 55
3006.68 55
3006.80 55
3006.93 54
3007.06 54
3007.18 54
3007.31 54
3007.43 54
3007.56 55
3007.68 56
3007.81 57
3007.94 57
3008.06 56
3008.19 55
3008.31 53
3008.44 50
3008.57 47
3008.69 44
3008.82 41
3008.94 40
3009.07 39
3009.20 39
3009.32 39
3009.45 39
3009.57 39
3009.70 39
3009.83 40
3009.95 40
3010.08 41
3010.20 42
3010.33 42
3010.45 41
3010.58 38
3010.71 35
3010.83 31
3010.96 27
3011.08 23
3011.21 19
3011.34 16
3011.46 15
3011.59 14
3011.71 14
3011.84 15
3011.97 15
3012.09 14
3012.22 13
3012.34 11
3012.47 8
3012.60 7
3012.72 5
3012.85 5
3012.97 5
3013.10 6
3013.23 6
3013.35 5
3013.48 4
3013.60 3
3013.73 1
3013.86 0
3013.98 0
3014.11 0
3014.23 1
3014.36 1
3014.49 0
3014.61 0
3014.74 0
3014.86 0
3014.99 0
3015.12 0
3015.24 4
3015.37 12
3015.49 22
3015.62 34
3015.75 45
3015.87 55
3016.00 62
3016.12 67
3016.25 69
3016.38 68
3016.50 65
3016.63 61
3016.76 56
3016.88 51
3017.01 47
3017.13 44
3017.26 43
3017.39 46
3017.51 53
3017.64 64
3017.76 79
3017.89 95
3018.02 112
3018.14 127
3018.27 138
3018.39 144
3018.52 146
3018.65 143
3018.77 138
3018.90 131
3019.03 123
3019.15 115
3019.28 109
3019.40 104
3019.53 102
3019.66 102
3019.78 105
3019.91 110
3020.03 118
3020.16 125
3020.29 131
3020.41 134
3020.54 134
3020.66 131
3020.79 124
3020.92 116
3021.04 106
3021.17 97
3021.30 89
3021.42 82
3021.55 77
3021.67 73
3021.80 72
3021.93 72
3022.05 74
3022.18 76
3022.31 79
3022.43 83
3022.56 86
3022.68 89
3022.81 91
3022.94 92
3023.06 91
3023.19 90
3023.31 88
3023.44 84
3023.57 80
3023.69 75
3023.82 69
3023.95 62
3024.07 54
3024.20 46
3024.32 40
3024.45 36
3024.58 35
3024.70 37
3024.83 42
3024.96 50
3025.08 59
3025.21 67
3025.33 73
3025.46 76
3025.59 76
3025.71 72
3025.84 65
3025.97 56
3026.09 47
3026.22 40
3026.34 35
3026.47 33
3026.60 34
3026.72 37
3026.85 41
3026.98 45
3027.10 47
3027.23 47
3027.35 44
3027.48 40
3027.61 35
3027.73 29
3027.86 23
3027.99 18
3028.11 13
3028.24 7
3028.37 2
3028.49 0
3028.62 0
3028.74 0
3028.87 0
3029.00 0
3029.12 0
3029.25 4
3029.38 10
3029.50 16
3029.63 20
3029.75 22
3029.88 23
3030.01 22
3030.13 20
3030.26 17
3030.39 15
3030.51 12
3030.64 10
3030.77 8
3030.89 6
3031.02 4
3031.14 2
3031.27 0
3031.40 0
3031.52 0
3031.65 0
3031.78 0
3031.90 0
3032.03 0
3032.16 0
3032.28 0
3032.41 2
3032.53 4
3032.66 8
3032.79 12
3032.91 18
3033.04 26
3033.17 34
3033.29 42
3033.42 49
3033.55 52
3033.67 53
3033.80 51
3033.93 47
3034.05 42
3034.18 38
3034.30 35
3034.43 35
3034.56 36
3034.68 38
3034.81 40
3034.94 41
3035.06 41
3035.19 42
3035.32 45
3035.44 51
3035.57 61
3035.70 74
3035.82 90
3035.95 106
3036.08 120
3036.20 130
3036.33 135
3036.45 135
3036.58 130
3036.71 122
3036.83 113
3036.96 105
3037.09 98
3037.21 93
3037.34 90
3037.47 88
3037.59 87
3037.72 87
3037.85 88
3037.97 89
3038.10 92
3038.23 95
3038.35 98
3038.48 101
3038.61 104
3038.73 106
3038.86 107
3038.98 107
3039.11 107
3039.24 108
3039.36 109
3039.49 110
3039.62 113
3039.74 115
3039.87 115
3040.00 114
3040.12 112
3040.25 108
3040.38 105
3040.50 102
3040.63 102
3040.76 103
3040.88 106
3041.01 110
3041.14 113
3041.26 114
3041.39 113
3041.52 109
3041.64 105
3041.77 100
3041.90 97
3042.02 97
3042.15 100
3042.28 107
3042.40 116
3042.53 127
3042.66 138
3042.78 148
3042.91 155
3043.04 159
3043.16 160
3043.29 159
3043.42 156
3043.54 152
3043.67 147
3043.80 142
3043.92 138
3044.05 134
3044.18 131
3044.30 129
3044.43 126
3044.55 121
3044.68 115
3044.81 106
3044.93 95
3045.06 82
3045.19 67
3045.31 53
3045.44 40
3045.57 29
3045.69 22
3045.82 18
3045.95 17
3046.07 18
3046.20 21
3046.33 24
3046.46 27
3046.58 30
3046.71 33
3046.84 36
3046.96 39
3047.09 43
3047.22 46
3047.34 50
3047.47 53
3047.60 56
3047.72 59
3047.85 61
3047.98 62
3048.10 62
3048.23 61
3048.36 58
3048.48 54
3048.61 50
3048.74 47
3048.86 46
3048.99 47
3049.12 50
3049.24 54
3049.37 59
3049.50 65
3049.62 71
3049.75 77
3049.88 82
3050.00 86
3050.13 88
3050.26 88
3050.38 88
3050.51 88
3050.64 89
3050.76 92
3050.89 97
3051.02 103
3051.14 108
3051.27 111
3051.40 110
3051.52 106
3051.65 99
3051.78 92
3051.91 86
3052.03 81
3052.16 79
3052.29 78
3052.41 76
3052.54 72
3052.67 66
3052.79 58
3052.92 48
3053.05 40
3053.17 33
3053.30 31
3053.43 32
3053.55 37
3053.68 45
3053.81 53
3053.93 61
3054.06 68
3054.19 73
3054.31 76
3054.44 77
3054.57 78
3054.70 78
3054.82 78
3054.95 78
3055.08 78
3055.20 79
3055.33 80
3055.46 82
3055.58 84
3055.71 87
3055.84 90
3055.96 93
3056.09 95
3056.22 95
3056.34 94
3056.47 90
3056.60 85
3056.73 80
3056.85 75
3056.98 72
3057.11 70
3057.23 71
3057.36 73
3057.49 76
3057.61 80
3057.74 83
3057.87 86
3057.99 89
3058.12 92
3058.25 94
3058.38 95
3058.50 97
3058.63 98
3058.76 99
3058.88 98
3059.01 96
3059.14 91
3059.26 86
3059.39 79
3059.52 72
3059.65 66
3059.77 64
3059.90 64
3060.03 68
3060.15 76
3060.28 85
3060.41 94
3060.53 102
3060.66 107
3060.79 110
3060.91 111
3061.04 111
3061.17 111
3061.30 112
3061.42 115
3061.55 118
3061.68 123
3061.80 128
3061.93 134
3062.06 143
3062.19 154
3062.31 167
3062.44 182
3062.57 199
3062.69 215
3062.82 229
3062.95 241
3063.07 250
3063.20 257
3063.33 262
3063.46 268
3063.58 274
3063.71 282
3063.84 290
3063.96 300
3064.09 310
3064.22 320
3064.34 330
3064.47 341
3064.60 352
3064.73 364
3064.85 377
3064.98 389
3065.11 401
3065.23 411
3065.36 418
3065.49 423
3065.62 426
3065.74 427
3065.87 426
3066.00 423
3066.12 419
3066.25 412
3066.38 403
3066.51 391
3066.63 377
3066.76 361
3066.89 345
3067.01 328
3067.14 312
3067.27 296
3067.39 281
3067.52 268
3067.65 258
3067.78 250
3067.90 246
3068.03 245
3068.16 245
3068.28 246
3068.41 245
3068.54 241
3068.67 234
3068.79 224
3068.92 211
3069.05 196
3069.17 180
3069.30 165
3069.43 151
3069.56 138
3069.68 128
3069.81 120
3069.94 115
3070.07 112
3070.19 111
3070.32 112
3070.45 113
3070.57 116
3070.70 119
3070.83 123
3070.96 128
3071.08 133
3071.21 140
3071.34 146
3071.46 152
3071.59 159
3071.72 164
3071.85 168
3071.97 171
3072.10 171
3072.23 169
3072.35 164
3072.48 157
3072.61 148
3072.74 139
3072.86 130
3072.99 123
3073.12 118
3073.25 115
3073.37 112
3073.50 108
3073.63 104
3073.75 99
3073.88 92
3074.01 86
3074.14 81
3074.26 78
3074.39 77
3074.52 78
3074.65 80
3074.77 82
3074.90 83
3075.03 81
3075.15 78
3075.28 72
3075.41 67
3075.54 61
3075.66 57
3075.79 55
3075.92 53
3076.05 53
3076.17 52
3076.30 51
3076.43 49
3076.55 48
3076.68 47
3076.81 47
3076.94 49
3077.06 52
3077.19 55
3077.32 58
3077.45 60
3077.57 62
3077.70 61
3077.83 60
3077.96 57
3078.08 53
3078.21 49
3078.34 45
3078.46 41
3078.59 38
3078.72 36
3078.85 35
3078.97 35
3079.10 36
3079.23 37
3079.36 39
3079.48 43
3079.61 47
3079.74 54
3079.87 61
3079.99 71
3080.12 80
3080.25 90
3080.38 98
3080.50 105
3080.63 109
3080.76 113
3080.89 116
3081.01 119
3081.14 123
3081.27 127
3081.39 130
3081.52 131
3081.65 130
3081.78 125
3081.90 116
3082.03 106
3082.16 94
3082.29 83
3082.41 74
3082.54 67
3082.67 64
3082.80 63
3082.92 64
3083.05 67
3083.18 70
3083.31 74
3083.43 76
3083.56 77
3083.69 78
3083.82 77
3083.94 75
3084.07 72
3084.20 69
3084.33 66
3084.45 62
3084.58 59
3084.71 57
3084.84 57
3084.96 59
3085.09 62
3085.22 67
3085.35 72
3085.47 75
3085.60 76
3085.73 75
3085.86 73
3085.98 71
3086.11 69
3086.24 69
3086.37 72
3086.49 75
3086.62 79
3086.75 81
3086.88 81
3087.00 78
3087.13 72
3087.26 63
3087.39 52
3087.51 42
3087.64 32
3087.77 24
3087.90 17
3088.02 12
3088.15 8
3088.28 5
3088.41 2
3088.53 0
3088.66 0
3088.79 0
3088.92 0
3089.04 0
3089.17 2
3089.30 7
3089.43 13
3089.55 20
3089.68 29
3089.81 38
3089.94 48
3090.07 58
3090.19 69
3090.32 79
3090.45 88
3090.58 96
3090.70 101
3090.83 104
3090.96 104
3091.09 103
3091.21 101
3091.34 98
3091.47 95
3091.60 92
3091.72 88
3091.85 84
3091.98 79
3092.11 73
3092.23 65
3092.36 56
3092.49 46
3092.62 37
3092.75 29
3092.87 23
3093.00 21
3093.13 22
3093.26 28
3093.38 36
3093.51 45
3093.64 54
3093.77 61
3093.89 66
3094.02 67
3094.15 64
3094.28 59
3094.40 52
3094.53 43
3094.66 34
3094.79 25
3094.92 17
3095.04 11
3095.17 8
3095.30 6
3095.43 5
3095.55 4
3095.68 3
3095.81 1
3095.94 0
3096.06 0
3096.19 0
3096.32 0
3096.45 0
3096.58 0
3096.70 0
3096.83 1
3096.96 4
3097.09 6
3097.21 7
3097.34 7
3097.47 6
3097.60 4
3097.73 1
3097.85 0
3097.98 0
3098.11 0
3098.24 2
3098.36 7
3098.49 13
3098.62 20
3098.75 26
3098.88 31
3099.00 35
3099.13 36
3099.26 36
3099.39 35
3099.51 33
3099.64 30
3099.77 27
3099.90 26
3100.03 25
3100.15 25
3100.28 25
3100.41 26
3100.54 27
3100.66 27
3100.79 26
3100.92 23
3101.05 20
3101.18 17
3101.30 16
3101.43 16
3101.56 19
3101.69 24
3101.82 31
3101.94 38
3102.07 44
3102.20 50
3102.33 54
3102.45 57
3102.58 60
3102.71 63
3102.84 66
3102.97 70
3103.09 73
3103.22 76
3103.35 79
3103.48 83
3103.60 87
3103.73 92
3103.86 98
3103.99 104
3104.12 110
3104.24 114
3104.37 118
3104.50 119
3104.63 120
3104.76 121
3104.88 121
3105.01 122
3105.14 121
3105.27 118
3105.40 113
3105.52 105
3105.65 96
3105.78 86
3105.91 77
3106.04 70
3106.16 68
3106.29 69
3106.42 74
3106.55 81
3106.67 89
3106.80 95
3106.93 99
3107.06 101
3107.19 101
3107.31 100
3107.44 97
3107.57 95
3107.70 93
3107.83 92
3107.95 91
3108.08 90
3108.21 88
3108.34 86
3108.47 83
3108.59 80
3108.72 75
3108.85 70
3108.98 65
3109.11 60
3109.23 54
3109.36 49
3109.49 44
3109.62 39
3109.75 35
3109.87 32
3110.00 29
3110.13 27
3110.26 25
3110.39 24
3110.51 22
3110.64 19
3110.77 15
3110.90 12
3111.03 10
3111.15 10
3111.28 12
3111.41 18
3111.54 26
3111.67 35
3111.79 44
3111.92 52
3112.05 58
3112.18 61
3112.31 60
3112.43 57
3112.56 51
3112.69 44
3112.82 35
3112.95 27
3113.07 20
3113.20 14
3113.33 10
3113.46 8
3113.59 6
3113.72 6
3113.84 5
3113.97 4
3114.10 2
3114.23 0
3114.36 0
3114.48 0
3114.61 0
3114.74 0
3114.87 0
3115.00 0
3115.12 1
3115.25 2
3115.38 2
3115.51 1
3115.64 1
3115.76 2
3115.89 4
3116.02 7
3116.15 12
3116.28 18
3116.41 24
3116.53 28
3116.66 30
3116.79 29
3116.92 26
3117.05 21
3117.17 16
3117.30 11
3117.43 8
3117.56 6
3117.69 6
3117.82 7
3117.94 9
3118.07 12
3118.20 15
3118.33 18
3118.46 21
3118.58 25
3118.71 30
3118.84 35
3118.97 40
3119.10 44
3119.23 48
3119.35 51
3119.48 53
3119.61 54
3119.74 55
3119.87 55
3119.99 54
3120.12 52
3120.25 49
3120.38 43
3120.51 36
3120.64 27
3120.76 18
3120.89 10
3121.02 3
3121.15 0
3121.28 0
3121.40 0
3121.53 0
3121.66 1
3121.79 3
3121.92 4
3122.05 5
3122.17 6
3122.30 7
3122.43 9
3122.56 12
3122.69 15
3122.82 17
3122.94 18
3123.07 18
3123.20 16
3123.33 14
3123.46 11
3123.59 9
3123.71 8
3123.84 7
3123.97 7
3124.10 6
3124.23 5
3124.36 4
3124.48 4
3124.61 4
3124.74 7
3124.87 12
3125.00 20
3125.13 29
3125.25 38
3125.38 45
3125.51 51
3125.64 54
3125.77 55
3125.89 55
3126.02 56
3126.15 56
3126.28 58
3126.41 61
3126.54 64
3126.66 67
3126.79 70
3126.92 72
3127.05 74
3127.18 75
3127.31 77
3127.44 79
3127.56 83
3127.69 87
3127.82 92
3127.95 97
3128.08 102
3128.21 106
3128.33 109
3128.46 111
3128.59 110
3128.72 107
3128.85 102
3128.98 96
3129.10 89
3129.23 84
3129.36 83
3129.49 85
3129.62 93
3129.75 105
3129.87 119
3130.00 134
3130.13 148
3130.26 157
3130.39 161
3130.52 160
3130.65 154
3130.77 146
3130.90 137
3131.03 128
3131.16 119
3131.29 112
3131.42 105
3131.54 98
3131.67 92
3131.80 87
3131.93 83
3132.06 80
3132.19 79
3132.31 78
3132.44 76
3132.57 73
3132.70 68
3132.83 59
3132.96 48
3133.09 36
3133.21 25
3133.34 16
3133.47 11
3133.60 11
3133.73 14
3133.86 21
3133.99 29
3134.11 36
3134.24 43
3134.37 49
3134.50 53
3134.63 56
3134.76 59
3134.88 61
3135.01 63
3135.14 65
3135.27 66
3135.40 66
3135.53 66
3135.66 66
3135.78 65
3135.91 65
3136.04 65
3136.17 66
3136.30 66
3136.43 67
3136.56 67
3136.68 68
3136.81 69
3136.94 71
3137.07 72
3137.20 75
3137.33 77
3137.46 80
3137.58 82
3137.71 83
3137.84 84
3137.97 83
3138.10 80
3138.23 77
3138.36 72
3138.48 67
3138.61 62
3138.74 57
3138.87 52
3139.00 48
3139.13 44
3139.26 39
3139.38 34
3139.51 30
3139.64 26
3139.77 22
3139.90 18
3140.03 15
3140.16 13
3140.28 12
3140.41 11
3140.54 13
3140.67 16
3140.80 20
3140.93 25
3141.06 29
3141.19 32
3141.31 32
3141.44 31
3141.57 27
3141.70 23
3141.83 19
3141.96 16
3142.09 15
3142.21 17
3142.34 21
3142.47 28
3142.60 35
3142.73 43
3142.86 49
3142.99 53
3143.12 54
3143.24 54
3143.37 53
3143.50 52
3143.63 52
3143.76 53
3143.89 55
3144.02 58
3144.14 61
3144.27 63
3144.40 64
3144.53 64
3144.66 63
3144.79 61
3144.92 57
3145.05 54
3145.17 50
3145.30 45
3145.43 40
3145.56 35
3145.69 31
3145.82 27
3145.95 23
3146.08 22
3146.20 22
3146.33 23
3146.46 25
3146.59 28
3146.72 30
3146.85 31
3146.98 31
3147.11 31
3147.23 32
3147.36 34
3147.49 38
3147.62 44
3147.75 52
3147.88 61
3148.01 70
3148.14 77
3148.26 81
3148.39 82
3148.52 80
3148.65 76
3148.78 71
3148.91 68
3149.04 67
3149.17 70
3149.30 76
3149.42 84
3149.55 92
3149.68 98
3149.81 101
3149.94 99
3150.07 93
3150.20 84
3150.33 74
3150.45 65
3150.58 59
3150.71 55
3150.84 54
3150.97 55
3151.10 57
3151.23 59
3151.36 61
3151.49 62
3151.61 63
3151.74 62
3151.87 62
3152.00 63
3152.13 64
3152.26 66
3152.39 68
3152.52 68
3152.65 67
3152.77 64
3152.90 60
3153.03 54
3153.16 48
3153.29 41
3153.42 36
3153.55 32
3153.68 30
3153.81 29
3153.93 29
3154.06 31
3154.19 33
3154.32 36
3154.45 40
3154.58 43
3154.71 47
3154.84 51
3154.97 55
3155.09 58
3155.22 60
3155.35 62
3155.48 61
3155.61 59
3155.74 54
3155.87 49
3156.00 43
3156.13 38
3156.25 35
3156.38 34
3156.51 34
3156.64 34
3156.77 34
3156.90 33
3157.03 30
3157.16 26
3157.29 23
3157.42 20
3157.54 20
3157.67 22
3157.80 25
3157.93 30
3158.06 34
3158.19 38
3158.32 40
3158.45 42
3158.58 43
3158.71 44
3158.83 46
3158.96 48
3159.09 50
3159.22 51
3159.35 52
3159.48 52
3159.61 51
3159.74 49
3159.87 48
3160.00 46
3160.12 44
3160.25 43
3160.38 40
3160.51 38
3160.64 36
3160.77 33
3160.90 31
3161.03 30
3161.16 29
3161.29 29
3161.42 30
3161.54 33
3161.67 36
3161.80 42
3161.93 50
3162.06 60
3162.19 72
3162.32 84
3162.45 95
3162.58 104
3162.71 110
3162.83 112
3162.96 110
3163.09 106
3163.22 99
3163.35 93
3163.48 87
3163.61 84
3163.74 83
3163.87 84
3164.00 87
3164.13 89
3164.25 91
3164.38 91
3164.51 90
3164.64 88
3164.77 85
3164.90 82
3165.03 79
3165.16 76
3165.29 75
3165.42 76
3165.55 78
3165.68 82
3165.80 87
3165.93 94
3166.06 101
3166.19 108
3166.32 114
3166.45 120
3166.58 125
3166.71 128
3166.84 130
3166.97 130
3167.10 128
3167.23 123
3167.35 116
3167.48 107
3167.61 98
3167.74 89
3167.87 80
3168.00 72
3168.13 64
3168.26 57
3168.39 51
3168.52 46
3168.65 41
3168.78 38
3168.90 36
3169.03 35
3169.16 35
3169.29 36
3169.42 36
3169.55 38
3169.68 40
3169.81 43
3169.94 47
3170.07 51
3170.20 56
3170.33 62
3170.46 68
3170.58 73
3170.71 79
3170.84 84
3170.97 89
3171.10 94
3171.23 99
3171.36 104
3171.49 109
3171.62 114
3171.75 119
3171.88 123
3172.01 126
3172.14 127
3172.27 127
3172.39 126
3172.52 126
3172.65 126
3172.78 126
3172.91 126
3173.04 125
3173.17 122
3173.30 119
3173.43 115
3173.56 112
3173.69 113
3173.82 117
3173.95 126
3174.08 139
3174.20 156
3174.33 174
3174.46 191
3174.59 205
3174.72 215
3174.85 219
3174.98 220
3175.11 217
3175.24 213
3175.37 209
3175.50 206
3175.63 205
3175.76 204
3175.89 203
3176.02 203
3176.14 201
3176.27 199
3176.40 196
3176.53 192
3176.66 187
3176.79 181
3176.92 174
3177.05 165
3177.18 155
3177.31 145
3177.44 137
3177.57 129
3177.70 123
3177.83 118
3177.96 112
3178.09 107
3178.22 101
3178.34 95
3178.47 90
3178.60 87
3178.73 86
3178.86 87
3178.99 90
3179.12 93
3179.25 97
3179.38 100
3179.51 103
3179.64 104
3179.77 105
3179.90 107
3180.03 108
3180.16 111
3180.29 114
3180.42 118
3180.54 123
3180.67 128
3180.80 132
3180.93 136
3181.06 140
3181.19 143
3181.32 145
3181.45 146
3181.58 147
3181.71 148
3181.84 148
3181.97 148
3182.10 149
3182.23 149
3182.36 150
3182.49 149
3182.62 147
3182.75 144
3182.88 138
3183.00 130
3183.13 121
3183.26 112
3183.39 103
3183.52 96
3183.65 91
3183.78 89
3183.91 89
3184.04 91
3184.17 95
3184.30 100
3184.43 106
3184.56 112
3184.69 118
3184.82 124
3184.95 130
3185.08 137
3185.21 144
3185.34 151
3185.47 156
3185.60 159
3185.72 160
3185.85 158
3185.98 153
3186.11 145
3186.24 135
3186.37 124
3186.50 113
3186.63 103
3186.76 93
3186.89 85
3187.02 79
3187.15 74
3187.28 71
3187.41 70
3187.54 70
3187.67 72
3187.80 74
3187.93 77
3188.06 80
3188.19 83
3188.32 88
3188.45 93
3188.58 99
3188.71 107
3188.83 117
3188.96 127
3189.09 139
3189.22 150
3189.35 160
3189.48 168
3189.61 174
3189.74 176
3189.87 176
3190.00 174
3190.13 170
3190.26 164
3190.39 159
3190.52 153
3190.65 149
3190.78 144
3190.91 140
3191.04 135
3191.17 129
3191.30 123
3191.43 116
3191.56 108
3191.69 102
3191.82 96
3191.95 92
3192.08 89
3192.21 87
3192.34 86
3192.47 85
3192.59 85
3192.72 85
3192.85 85
3192.98 85
3193.11 86
3193.24 86
3193.37 85
3193.50 84
3193.63 83
3193.76 81
3193.89 80
3194.02 81
3194.15 82
3194.28 84
3194.41 87
3194.54 90
3194.67 93
3194.80 96
3194.93 99
3195.06 101
3195.19 101
3195.32 100
3195.45 97
3195.58 91
3195.71 84
3195.84 75
3195.97 64
3196.10 54
3196.23 44
3196.36 34
3196.49 24
3196.62 14
3196.75 5
3196.88 0
3197.01 0
3197.14 0
3197.27 0
3197.40 0
3197.53 0
3197.65 0
3197.78 0
3197.91 5
3198.04 10
3198.17 13
3198.30 15
3198.43 15
3198.56 14
3198.69 13
3198.82 13
3198.95 14
3199.08 16
3199.21 21
3199.34 27
3199.47 34
3199.60 41
3199.73 49
3199.86 56
3199.99 63
3200.12 69
3200.25 74
3200.38 80
3200.51 85
3200.64 91
3200.77 97
3200.90 103
3201.03 109
3201.16 113
3201.29 116
3201.42 116
3201.55 113
3201.68 108
3201.81 101
3201.94 95
3202.07 90
3202.20 86
3202.33 84
3202.46 84
3202.59 86
3202.72 88
3202.85 91
3202.98 95
3203.11 98
3203.24 101
3203.37 104
3203.50 106
3203.63 108
3203.76 108
3203.89 108
3204.02 108
3204.15 107
3204.28 106
3204.41 105
3204.54 104
3204.67 103
3204.80 102
3204.93 101
3205.06 99
3205.19 98
3205.32 98
3205.45 98
3205.58 99
3205.71 100
3205.84 102
3205.97 104
3206.10 107
3206.23 110
3206.36 112
3206.49 114
3206.62 115
3206.75 116
3206.88 116
3207.01 115
3207.14 114
3207.27 113
3207.40 111
3207.53 110
3207.66 108
3207.79 107
3207.92 105
3208.05 104
3208.18 102
3208.31 100
3208.44 98
3208.57 95
3208.70 92
3208.83 89
3208.96 87
3209.09 87
3209.22 88
3209.35 90
3209.48 92
3209.61 93
3209.74 94
3209.87 94
3210.00 93
3210.13 92
3210.26 91
3210.39 91
3210.52 92
3210.65 92
3210.78 92
3210.91 91
3211.04 89
3211.17 87
3211.30 84
3211.43 81
3211.56 81
3211.69 82
3211.82 87
3211.95 93
3212.08 100
3212.21 108
3212.34 113
3212.47 116
3212.60 115
3212.73 110
3212.86 103
3212.99 94
3213.12 85
3213.25 77
3213.38 70
3213.51 65
3213.64 62
3213.77 59
3213.90 57
3214.03 55
3214.16 55
3214.29 57
3214.42 62
3214.55 69
3214.68 79
3214.81 89
3214.94 101
3215.07 112
3215.20 121
3215.33 129
3215.46 134
3215.59 138
3215.72 140
3215.85 141
3215.98 140
3216.11 138
3216.24 135
3216.37 130
3216.50 125
3216.63 119
3216.76 114
3216.89 110
3217.02 107
3217.15 105
3217.28 103
3217.41 100
3217.54 98
3217.67 95
3217.81 93
3217.94 91
3218.07 91
3218.20 93
3218.33 96
3218.46 99
3218.59 100
3218.72 100
3218.85 97
3218.98 91
3219.11 84
3219.24 75
3219.37 67
3219.50 60
3219.63 54
3219.76 49
3219.89 46
3220.02 44
3220.15 44
3220.28 45
3220.41 47
3220.54 51
3220.67 55
3220.80 61
3220.93 67
3221.06 72
3221.19 78
3221.32 83
3221.45 87
3221.58 91
3221.71 95
3221.84 98
3221.97 100
3222.10 100
3222.23 99
3222.36 96
3222.49 93
3222.62 89
3222.75 86
3222.89 84
3223.02 83
3223.15 83
3223.28 83
3223.41 82
3223.54 81
3223.67 78
3223.80 73
3223.93 67
3224.06 61
3224.19 56
3224.32 53
3224.45 52
3224.58 53
3224.71 55
3224.84 59
3224.97 62
3225.10 64
3225.23 64
3225.36 64
3225.49 62
3225.62 60
3225.75 58
3225.88 56
3226.01 57
3226.14 60
3226.27 65
3226.40 71
3226.53 78
3226.67 84
3226.80 90
3226.93 93
3227.06 94
3227.19 93
3227.32 89
3227.45 84
3227.58 77
3227.71 70
3227.84 64
3227.97 59
3228.10 56
3228.23 56
3228.36 59
3228.49 63
3228.62 68
3228.75 72
3228.88 74
3229.01 73
3229.14 70
3229.27 64
3229.40 58
3229.53 51
3229.66 46
3229.80 44
3229.93 44
3230.06 48
3230.19 53
3230.32 60
3230.45 68
3230.58 76
3230.71 83
3230.84 89
3230.97 93
3231.10 95
3231.23 96
3231.36 96
3231.49 96
3231.62 96
3231.75 96
3231.88 95
3232.01 94
3232.14 92
3232.27 89
3232.40 85
3232.54 81
3232.67 79
3232.80 77
3232.93 78
3233.06 80
3233.19 84
3233.32 88
3233.45 93
3233.58 97
3233.71 101
3233.84 104
3233.97 108
3234.10 111
3234.23 116
3234.36 121
3234.49 127
3234.62 134
3234.75 142
3234.88 150
3235.02 156
3235.15 162
3235.28 165
3235.41 165
3235.54 163
3235.67 159
3235.80 153
3235.93 146
3236.06 139
3236.19 134
3236.32 129
3236.45 127
3236.58 126
3236.71 127
3236.84 131
3236.97 135
3237.10 140
3237.23 144
3237.37 146
3237.50 146
3237.63 142
3237.76 136
3237.89 128
3238.02 121
3238.15 116
3238.28 112
3238.41 109
3238.54 106
3238.67 103
3238.80 99
3238.93 92
3239.06 86
3239.19 79
3239.32 75
3239.46 75
3239.59 79
3239.72 86
3239.85 97
3239.98 108
3240.11 119
3240.24 128
3240.37 134
3240.50 137
3240.63 138
3240.76 136
3240.89 133
3241.02 129
3241.15 124
3241.28 120
3241.42 117
3241.55 116
3241.68 117
3241.81 121
3241.94 127
3242.07 133
3242.20 139
3242.33 144
3242.46 146
3242.59 147
3242.72 147
3242.85 147
3242.98 149
3243.11 153
3243.25 160
3243.38 167
3243.51 174
3243.64 180
3243.77 183
3243.90 182
3244.03 179
3244.16 173
3244.29 165
3244.42 157
3244.55 150
3244.68 144
3244.81 140
3244.94 138
3245.08 136
3245.21 136
3245.34 136
3245.47 136
3245.60 135
3245.73 134
3245.86 133
3245.99 132
3246.12 131
3246.25 130
3246.38 127
3246.51 124
3246.64 119
3246.78 113
3246.91 107
3247.04 101
3247.17 97
3247.30 95
3247.43 96
3247.56 99
3247.69 103
3247.82 107
3247.95 109
3248.08 109
3248.21 107
3248.35 103
3248.48 97
3248.61 89
3248.74 81
3248.87 74
3249.00 68
3249.13 66
3249.26 68
3249.39 74
3249.52 85
3249.65 99
3249.78 115
3249.92 133
3250.05 149
3250.18 165
3250.31 179
3250.44 191
3250.57 203
3250.70 216
3250.83 230
3250.96 247
3251.09 268
3251.22 291
3251.35 317
3251.49 342
3251.62 366
3251.75 387
3251.88 404
3252.01 417
3252.14 427
3252.27 435
3252.40 442
3252.53 449
3252.66 457
3252.79 464
3252.93 470
3253.06 476
3253.19 480
3253.32 483
3253.45 486
3253.58 488
3253.71 490
3253.84 492
3253.97 492
3254.10 490
3254.23 484
3254.37 476
3254.50 463
3254.63 447
3254.76 429
3254.89 409
3255.02 389
3255.15 369
3255.28 349
3255.41 329
3255.54 311
3255.68 293
3255.81 277
3255.94 262
3256.07 251
3256.20 242
3256.33 237
3256.46 234
3256.59 232
3256.72 231
3256.85 228
3256.99 224
3257.12 218
3257.25 210
3257.38 202
3257.51 193
3257.64 186
3257.77 181
3257.90 180
3258.03 181
3258.16 186
3258.30 194
3258.43 204
3258.56 215
3258.69 226
3258.82 235
3258.95 242
3259.08 244
3259.21 243
3259.34 237
3259.47 227
3259.61 216
3259.74 204
3259.87 192
3260.00 181
3260.13 171
3260.26 163
3260.39 156
3260.52 151
3260.65 148
3260.79 145
3260.92 143
3261.05 142
3261.18 139
3261.31 136
3261.44 131
3261.57 126
3261.70 119
3261.83 112
3261.96 106
3262.10 101
3262.23 97
3262.36 97
3262.49 98
3262.62 102
3262.75 108
3262.88 114
3263.01 121
3263.14 126
3263.28 130
3263.41 133
3263.54 135
3263.67 137
3263.80 137
3263.93 137
3264.06 136
3264.19 134
3264.33 131
3264.46 128
3264.59 124
3264.72 120
3264.85 117
3264.98 114
3265.11 112
3265.24 110
3265.37 108
3265.51 106
3265.64 104
3265.77 101
3265.90 98
3266.03 95
3266.16 93
3266.29 91
3266.42 90
3266.55 91
3266.69 92
3266.82 95
3266.95 98
3267.08 101
3267.21 103
3267.34 103
3267.47 101
3267.60 99
3267.74 96
3267.87 92
3268.00 89
3268.13 87
3268.26 85
3268.39 83
3268.52 82
3268.65 81
3268.79 80
3268.92 79
3269.05 77
3269.18 75
3269.31 73
3269.44 70
3269.57 68
3269.70 68
3269.84 69
3269.97 74
3270.10 82
3270.23 92
3270.36 103
3270.49 115
3270.62 127
3270.75 137
3270.89 146
3271.02 152
3271.15 155
3271.28 157
3271.41 156
3271.54 154
3271.67 150
3271.80 147
3271.94 145
3272.07 145
3272.20 147
3272.33 150
3272.46 154
3272.59 159
3272.72 162
3272.85 165
3272.99 166
3273.12 166
3273.25 167
3273.38 169
3273.51 172
3273.64 178
3273.77 185
3273.91 193
3274.04 202
3274.17 211
3274.30 219
3274.43 227
3274.56 234
3274.69 239
3274.82 244
3274.96 248
3275.09 253
3275.22 257
3275.35 263
3275.48 269
3275.61 276
3275.74 284
3275.88 291
3276.01 300
3276.14 309
3276.27 319
3276.40 329
3276.53 339
3276.66 348
3276.80 356
3276.93 362
3277.06 365
3277.19 368
3277.32 369
3277.45 371
3277.58 373
3277.72 374
3277.85 375
3277.98 374
3278.11 370
3278.24 362
3278.37 352
3278.50 338
3278.64 323
3278.77 307
3278.90 291
3279.03 275
3279.16 261
3279.29 250
3279.42 240
3279.56 234
3279.69 229
3279.82 225
3279.95 222
3280.08 219
3280.21 215
3280.34 210
3280.48 203
3280.61 196
3280.74 189
3280.87 183
3281.00 178
3281.13 173
3281.26 169
3281.40 165
3281.53 160
3281.66 155
3281.79 148
3281.92 141
3282.05 135
3282.18 129
3282.32 124
3282.45 120
3282.58 117
3282.71 116
3282.84 115
3282.97 114
3283.11 113
3283.24 113
3283.37 114
3283.50 116
3283.63 121
3283.76 127
3283.89 135
3284.03 144
3284.16 152
3284.29 159
3284.42 164
3284.55 167
3284.68 168
3284.82 168
3284.95 165
3285.08 161
3285.21 154
3285.34 145
3285.47 133
3285.60 120
3285.74 107
3285.87 96
3286.00 87
3286.13 81
3286.26 77
3286.39 76
3286.53 76
3286.66 75
3286.79 73
3286.92 69
3287.05 64
3287.18 60
3287.32 57
3287.45 57
3287.58 60
3287.71 67
3287.84 76
3287.97 87
3288.11 97
3288.24 104
3288.37 108
3288.50 108
3288.63 104
3288.76 98
3288.89 91
3289.03 86
3289.16 84
3289.29 85
3289.42 89
3289.55 94
3289.68 98
3289.82 100
3289.95 98
3290.08 93
3290.21 86
3290.34 77
3290.47 68
3290.61 60
3290.74 54
3290.87 50
3291.00 47
3291.13 45
3291.26 43
3291.40 41
3291.53 39
3291.66 37
3291.79 35
3291.92 34
3292.05 35
3292.19 38
3292.32 43
3292.45 49
3292.58 54
3292.71 59
3292.85 63
3292.98 66
3293.11 67
3293.24 68
3293.37 68
3293.50 69
3293.64 70
3293.77 71
3293.90 73
3294.03 76
3294.16 80
3294.29 85
3294.43 91
3294.56 97
3294.69 105
3294.82 112
3294.95 119
3295.08 124
3295.22 126
3295.35 125
3295.48 122
3295.61 117
3295.74 111
3295.88 106
3296.01 103
3296.14 102
3296.27 102
3296.40 104
3296.53 107
3296.67 110
3296.80 114
3296.93 118
3297.06 122
3297.19 126
3297.32 130
3297.46 133
3297.59 134
3297.72 135
3297.85 134
3297.98 132
3298.12 129
3298.25 124
3298.38 119
3298.51 115
3298.64 110
3298.77 107
3298.91 105
3299.04 105
3299.17 107
3299.30 110
3299.43 115
3299.57 119
3299.70 123
3299.83 124
3299.96 122
3300.09 116
3300.23 109
3300.36 99
3300.49 90
3300.62 83
3300.75 79
3300.88 78
3301.02 80
3301.15 84
3301.28 89
3301.41 93
3301.54 96
3301.68 98
3301.81 98
3301.94 99
3302.07 99
3302.20 101
3302.34 105
3302.47 110
3302.60 117
3302.73 124
3302.86 132
3302.99 138
3303.13 144
3303.26 147
3303.39 149
3303.52 148
3303.65 144
3303.79 138
3303.92 129
3304.05 119
3304.18 109
3304.31 100
3304.45 94
3304.58 90
3304.71 89
3304.84 89
3304.97 90
3305.11 91
3305.24 91
3305.37 90
3305.50 87
3305.63 83
3305.77 77
3305.90 70
3306.03 62
3306.16 53
3306.29 44
3306.43 37
3306.56 32
3306.69 29
3306.82 29
3306.95 32
3307.09 36
3307.22 39
3307.35 41
3307.48 40
3307.61 38
3307.75 33
3307.88 27
3308.01 21
3308.14 15
3308.27 9
3308.41 5
3308.54 2
3308.67 0
3308.80 0
3308.93 0
3309.07 0
3309.20 0
3309.33 0
3309.46 0
3309.59 0
3309.73 0
3309.86 4
3309.99 9
3310.12 15
3310.25 20
3310.39 24
3310.52 27
3310.65 29
3310.78 30
3310.91 31
3311.05 32
3311.18 33
3311.31 34
3311.44 35
3311.58 34
3311.71 31
3311.84 28
3311.97 25
3312.10 24
3312.24 26
3312.37 31
3312.50 40
3312.63 51
3312.76 62
3312.90 72
3313.03 79
3313.16 83
3313.29 83
3313.42 81
3313.56 79
3313.69 77
3313.82 76
3313.95 77
3314.09 78
3314.22 80
3314.35 82
3314.48 82
3314.61 80
3314.75 77
3314.88 72
3315.01 68
3315.14 64
3315.27 63
3315.41 64
3315.54 67
3315.67 71
3315.80 74
3315.94 76
3316.07 76
3316.20 74
3316.33 70
3316.46 66
3316.60 61
3316.73 58
3316.86 55
3316.99 54
3317.13 52
3317.26 49
3317.39 45
3317.52 37
3317.65 27
3317.79 15
3317.92 2
3318.05 0
3318.18 0
3318.32 0
3318.45 0
3318.58 0
3318.71 0
3318.84 0
3318.98 1
3319.11 11
3319.24 21
3319.37 30
3319.51 37
3319.64 42
3319.77 46
3319.90 48
3320.03 48
3320.17 46
3320.30 43
3320.43 39
3320.56 36
3320.70 34
3320.83 33
3320.96 33
3321.09 34
3321.22 35
3321.36 35
3321.49 36
3321.62 36
3321.75 35
3321.89 34
3322.02 31
3322.15 28
3322.28 25
3322.42 22
3322.55 19
3322.68 18
3322.81 17
3322.94 17
3323.08 18
3323.21 19
3323.34 19
3323.47 19
3323.61 18
3323.74 17
3323.87 17
3324.00 17
3324.14 18
3324.27 20
3324.40 22
3324.53 25
3324.66 26
3324.80 26
3324.93 25
3325.06 22
3325.19 18
3325.33 14
3325.46 11
3325.59 9
3325.72 9
3325.86 11
3325.99 14
3326.12 18
3326.25 23
3326.39 28
3326.52 32
3326.65 36
3326.78 40
3326.92 41
3327.05 41
3327.18 40
3327.31 37
3327.44 33
3327.58 30
3327.71 27
3327.84 26
3327.97 27
3328.11 29
3328.24 32
3328.37 36
3328.50 40
3328.64 43
3328.77 47
3328.90 51
3329.03 55
3329.17 58
3329.30 61
3329.43 63
3329.56 63
3329.70 62
3329.83 59
3329.96 55
3330.09 52
3330.23 48
3330.36 46
3330.49 45
3330.62 45
3330.76 46
3330.89 46
3331.02 46
3331.15 46
3331.29 45
3331.42 44
3331.55 44
3331.68 45
3331.82 47
3331.95 48
3332.08 49
3332.21 49
3332.35 46
3332.48 42
3332.61 37
3332.74 31
3332.88 24
3333.01 18
3333.14 13
3333.27 8
3333.41 5
3333.54 3
3333.67 1
3333.80 1
3333.94 1
3334.07 2
3334.20 4
3334.33 7
3334.47 11
3334.60 16
3334.73 23
3334.86 31
3335.00 39
3335.13 48
3335.26 57
3335.39 66
3335.53 75
3335.66 83
3335.79 92
3335.92 100
3336.06 106
3336.19 111
3336.32 112
3336.45 111
3336.59 107
3336.72 101
3336.85 94
3336.98 89
3337.12 85
3337.25 83
3337.38 82
3337.52 83
3337.65 83
3337.78 82
3337.91 79
3338.05 75
3338.18 69
3338.31 63
3338.44 57
3338.58 52
3338.71 49
3338.84 48
3338.97 49
3339.11 51
3339.24 53
3339.37 54
3339.50 53
3339.64 50
3339.77 44
3339.90 36
3340.04 27
3340.17 18
3340.30 10
3340.43 5
3340.57 3
3340.70 5
3340.83 9
3340.96 15
3341.10 22
3341.23 28
3341.36 34
3341.49 39
3341.63 42
3341.76 43
3341.89 44
3342.03 43
3342.16 41
3342.29 39
3342.42 37
3342.56 36
3342.69 35
3342.82 35
3342.95 36
3343.09 37
3343.22 40
3343.35 42
3343.48 46
3343.62 50
3343.75 54
3343.88 59
3344.02 65
3344.15 71
3344.28 77
3344.41 82
3344.55 87
3344.68 89
3344.81 90
3344.95 88
3345.08 84
3345.21 79
3345.34 73
3345.48 66
3345.61 60
3345.74 53
3345.87 47
3346.01 41
3346.14 36
3346.27 33
3346.41 30
3346.54 30
3346.67 32
3346.80 36
3346.94 42
3347.07 49
3347.20 56
3347.34 62
3347.47 67
3347.60 68
3347.73 67
3347.87 63
3348.00 58
3348.13 52
3348.26 47
3348.40 44
3348.53 43
3348.66 45
3348.80 48
3348.93 53
3349.06 58
3349.19 62
3349.33 65
3349.46 68
3349.59 69
3349.73 70
3349.86 70
3349.99 70
3350.12 70
3350.26 69
3350.39 67
3350.52 65
3350.66 61
3350.79 56
3350.92 51
3351.05 47
3351.19 43
3351.32 40
3351.45 39
3351.59 40
3351.72 41
3351.85 44
3351.98 48
3352.12 52
3352.25 56
3352.38 61
3352.52 65
3352.65 68
3352.78 71
3352.91 73
3353.05 73
3353.18 74
3353.31 76
3353.45 79
3353.58 83
3353.71 88
3353.85 93
3353.98 97
3354.11 100
3354.24 101
3354.38 100
3354.51 97
3354.64 95
3354.78 92
3354.91 89
3355.04 86
3355.17 82
3355.31 79
3355.44 76
3355.57 75
3355.71 77
3355.84 81
3355.97 87
3356.11 94
3356.24 101
3356.37 107
3356.50 110
3356.64 110
3356.77 108
3356.90 105
3357.04 104
3357.17 104
3357.30 107
3357.44 111
3357.57 117
3357.70 123
3357.83 127
3357.97 129
3358.10 129
3358.23 128
3358.37 125
3358.50 123
3358.63 121
3358.77 119
3358.90 120
3359.03 121
3359.16 123
3359.30 125
3359.43 126
3359.56 126
3359.70 123
3359.83 119
3359.96 113
3360.10 106
3360.23 101
3360.36 99
3360.50 101
3360.63 107
3360.76 117
3360.89 128
3361.03 140
3361.16 149
3361.29 156
3361.43 159
3361.56 159
3361.69 156
3361.83 152
3361.96 148
3362.09 145
3362.23 142
3362.36 140
3362.49 139
3362.62 139
3362.76 139
3362.89 140
3363.02 143
3363.16 147
3363.29 153
3363.42 162
3363.56 172
3363.69 183
3363.82 192
3363.96 200
3364.09 206
3364.22 209
3364.36 211
3364.49 212
3364.62 213
3364.75 215
3364.89 219
3365.02 223
3365.15 228
3365.29 234
3365.42 241
3365.55 250
3365.69 262
3365.82 276
3365.95 290
3366.09 304
3366.22 315
3366.35 322
3366.49 325
3366.62 324
3366.75 319
3366.89 314
3367.02 309
3367.15 305
3367.28 302
3367.42 301
3367.55 301
3367.68 301
3367.82 300
3367.95 298
3368.08 296
3368.22 293
3368.35 289
3368.48 285
3368.62 279
3368.75 273
3368.88 265
3369.02 254
3369.15 243
3369.28 231
3369.42 222
3369.55 215
3369.68 212
3369.82 213
3369.95 218
3370.08 226
3370.22 235
3370.35 245
3370.48 257
3370.62 270
3370.75 285
3370.88 300
3371.02 316
3371.15 330
3371.28 341
3371.41 348
3371.55 352
3371.68 353
3371.81 353
3371.95 353
3372.08 355
3372.21 361
3372.35 369
3372.48 380
3372.61 393
3372.75 406
3372.88 418
3373.01 429
3373.15 437
3373.28 442
3373.41 447
3373.55 452
3373.68 458
3373.81 467
3373.95 480
3374.08 495
3374.21 513
3374.35 532
3374.48 550
3374.61 567
3374.75 581
3374.88 591
3375.01 597
3375.15 601
3375.28 601
3375.41 599
3375.55 595
3375.68 591
3375.81 587
3375.95 584
3376.08 582
3376.21 583
3376.35 584
3376.48 586
3376.61 587
3376.75 586
3376.88 580
3377.01 571
3377.15 557
3377.28 539
3377.42 517
3377.55 493
3377.68 466
3377.82 440
3377.95 416
3378.08 393
3378.22 374
3378.35 359
3378.48 345
3378.62 332
3378.75 317
3378.88 301
3379.02 283
3379.15 265
3379.28 249
3379.42 235
3379.55 226
3379.68 221
3379.82 220
3379.95 220
3380.08 220
3380.22 219
3380.35 217
3380.48 213
3380.62 207
3380.75 201
3380.88 194
3381.02 186
3381.15 178
3381.28 171
3381.42 165
3381.55 161
3381.69 161
3381.82 165
3381.95 172
3382.09 182
3382.22 194
3382.35 205
3382.49 216
3382.62 224
3382.75 229
3382.89 232
3383.02 233
3383.15 233
3383.29 233
3383.42 233
3383.55 235
3383.69 238
3383.82 241
3383.95 244
3384.09 245
3384.22 245
3384.36 241
3384.49 236
3384.62 228
3384.76 217
3384.89 205
3385.02 192
3385.16 179
3385.29 166
3385.42 155
3385.56 145
3385.69 138
3385.82 134
3385.96 132
3386.09 133
3386.22 136
3386.36 140
3386.49 144
3386.63 149
3386.76 153
3386.89 157
3387.03 159
3387.16 161
3387.29 160
3387.43 157
3387.56 152
3387.69 145
3387.83 136
3387.96 126
3388.10 116
3388.23 107
3388.36 100
3388.50 94
3388.63 91
3388.76 90
3388.90 88
3389.03 88
3389.16 86
3389.30 85
3389.43 85
3389.56 86
3389.70 88
3389.83 92
3389.97 97
3390.10 103
3390.23 107
3390.37 110
3390.50 110
3390.63 108
3390.77 104
3390.90 99
3391.04 95
3391.17 91
3391.30 89
3391.44 88
3391.57 87
3391.70 86
3391.84 85
3391.97 83
3392.10 81
3392.24 79
3392.37 78
3392.51 79
3392.64 81
3392.77 85
3392.91 89
3393.04 92
3393.17 92
3393.31 91
3393.44 86
3393.58 79
3393.71 70
3393.84 61
3393.98 53
3394.11 46
3394.24 40
3394.38 35
3394.51 32
3394.64 30
3394.78 31
3394.91 32
3395.05 36
3395.18 39
3395.31 43
3395.45 46
3395.58 48
3395.71 48
3395.85 46
3395.98 43
3396.12 38
3396.25 33
3396.38 28
3396.52 23
3396.65 21
3396.79 20
3396.92 21
3397.05 23
3397.19 26
3397.32 28
3397.45 30
3397.59 30
3397.72 28
3397.86 26
3397.99 23
3398.12 20
3398.26 16
3398.39 13
3398.52 10
3398.66 6
3398.79 2
3398.93 0
3399.06 0
3399.19 0
3399.33 0
3399.46 0
3399.59 0
3399.73 0
3399.86 0
3400.00 1
3400.13 8
3400.26 16
3400.40 27
3400.53 40
3400.67 54
3400.80 68
3400.93 83
3401.07 95
3401.20 106
3401.34 113
3401.47 116
3401.60 116
3401.74 114
3401.87 109
3402.00 105
3402.14 102
3402.27 100
3402.41 101
3402.54 104
3402.67 109
3402.81 115
3402.94 122
3403.08 129
3403.21 135
3403.34 140
3403.48 143
3403.61 146
3403.75 147
3403.88 148
3404.01 149
3404.15 151
3404.28 153
3404.41 157
3404.55 162
3404.68 168
3404.82 175
3404.95 183
3405.08 192
3405.22 202
3405.35 214
3405.49 225
3405.62 236
3405.75 245
3405.89 253
3406.02 257
3406.16 260
3406.29 261
3406.42 261
3406.56 261
3406.69 261
3406.83 261
3406.96 261
3407.09 260
3407.23 259
3407.36 257
3407.50 255
3407.63 252
3407.76 248
3407.90 243
3408.03 238
3408.17 231
3408.30 222
3408.43 213
3408.57 204
3408.70 195
3408.84 187
3408.97 180
3409.10 174
3409.24 171
3409.37 168
3409.51 167
3409.64 166
3409.77 165
3409.91 164
3410.04 164
3410.18 163
3410.31 161
3410.44 158
3410.58 154
3410.71 149
3410.85 142
3410.98 135
3411.11 129
3411.25 122
3411.38 118
3411.52 114
3411.65 112
3411.78 111
3411.92 110
3412.05 108
3412.19 107
3412.32 105
3412.46 104
3412.59 104
3412.72 104
3412.86 104
3412.99 104
3413.13 104
3413.26 103
3413.39 102
3413.53 101
3413.66 101
3413.80 103
3413.93 106
3414.06 110
3414.20 114
3414.33 118
3414.47 119
3414.60 119
3414.73 117
3414.87 111
3415.00 104
3415.14 95
3415.27 84
3415.41 72
3415.54 61
3415.67 52
3415.81 44
3415.94 39
3416.08 36
3416.21 35
3416.34 36
3416.48 38
3416.61 40
3416.75 42
3416.88 45
3417.02 47
3417.15 48
3417.28 49
3417.42 50
3417.55 50
3417.69 51
3417.82 52
3417.95 53
3418.09 54
3418.22 55
3418.36 54
3418.49 53
3418.63 51
3418.76 49
3418.89 49
3419.03 51
3419.16 55
3419.30 62
3419.43 69
3419.57 76
3419.70 82
3419.83 87
3419.97 89
3420.10 90
3420.24 88
3420.37 84
3420.50 77
3420.64 69
3420.77 59
3420.91 49
3421.04 40
3421.18 33
3421.31 30
3421.44 30
3421.58 32
3421.71 35
3421.85 39
3421.98 43
3422.12 47
3422.25 51
3422.38 55
3422.52 59
3422.65 64
3422.79 69
3422.92 74
3423.06 79
3423.19 85
3423.32 91
3423.46 97
3423.59 102
3423.73 105
3423.86 107
3424.00 107
3424.13 104
3424.26 101
3424.40 97
3424.53 95
3424.67 93
3424.80 92
3424.94 92
3425.07 93
3425.20 95
3425.34 97
3425.47 99
3425.61 101
3425.74 103
3425.88 104
3426.01 106
3426.15 106
3426.28 105
3426.41 103
3426.55 100
3426.68 96
3426.82 92
3426.95 88
3427.09 84
3427.22 80
3427.35 76
3427.49 72
3427.62 68
3427.76 63
3427.89 59
3428.03 55
3428.16 54
3428.30 54
3428.43 57
3428.56 62
3428.70 68
3428.83 74
3428.97 79
3429.10 81
3429.24 79
3429.37 74
3429.51 66
3429.64 57
3429.77 49
3429.91 42
3430.04 38
3430.18 37
3430.31 37
3430.45 40
3430.58 43
3430.71 45
3430.85 46
3430.98 46
3431.12 45
3431.25 43
3431.39 39
3431.52 35
3431.66 29
3431.79 23
3431.93 17
3432.06 11
3432.19 6
3432.33 2
3432.46 1
3432.60 3
3432.73 8
3432.87 14
3433.00 22
3433.14 30
3433.27 38
3433.40 46
3433.54 53
3433.67 59
3433.81 63
3433.94 64
3434.08 63
3434.21 59
3434.35 54
3434.48 46
3434.61 38
3434.75 31
3434.88 25
3435.02 22
3435.15 20
3435.29 21
3435.42 23
3435.56 26
3435.69 29
3435.83 31
3435.96 31
3436.09 30
3436.23 26
3436.36 22
3436.50 16
3436.63 10
3436.77 4
3436.90 0
3437.04 0
3437.17 0
3437.31 0
3437.44 0
3437.57 0
3437.71 0
3437.84 0
3437.98 0
3438.11 4
3438.25 9
3438.38 15
3438.52 20
3438.65 23
3438.79 25
3438.92 25
3439.06 24
3439.19 22
3439.32 20
3439.46 18
3439.59 17
3439.73 16
3439.86 16
3440.00 16
3440.13 16
3440.27 16
3440.40 18
3440.54 20
3440.67 25
3440.81 31
3440.94 38
3441.07 46
3441.21 52
3441.34 56
3441.48 57
3441.61 57
3441.75 54
3441.88 51
3442.02 47
3442.15 45
3442.29 44
3442.42 43
3442.56 43
3442.69 43
3442.83 42
3442.96 41
3443.09 42
3443.23 43
3443.36 45
3443.50 46
3443.63 48
3443.77 48
3443.90 46
3444.04 42
3444.17 38
3444.31 35
3444.44 33
3444.58 34
3444.71 37
3444.85 42
3444.98 48
3445.12 54
3445.25 60
3445.38 65
3445.52 69
3445.65 72
3445.79 75
3445.92 78
3446.06 79
3446.19 80
3446.33 79
3446.46 78
3446.60 75
3446.73 71
3446.87 67
3447.00 63
3447.14 61
3447.27 60
3447.41 62
3447.54 67
3447.68 75
3447.81 86
3447.95 101
3448.08 117
3448.21 135
3448.35 153
3448.48 170
3448.62 184
3448.75 195
3448.89 201
3449.02 203
3449.16 201
3449.29 197
3449.43 192
3449.56 186
3449.70 182
3449.83 180
3449.97 179
3450.10 179
3450.24 180
3450.37 180
3450.51 178
3450.64 175
3450.78 170
3450.91 164
3451.05 157
3451.18 152
3451.32 148
3451.45 146
3451.59 147
3451.72 150
3451.86 155
3451.99 159
3452.12 163
3452.26 166
3452.39 168
3452.53 171
3452.66 175
3452.80 180
3452.93 188
3453.07 197
3453.20 208
3453.34 221
3453.47 234
3453.61 249
3453.74 262
3453.88 275
3454.01 285
3454.15 292
3454.28 295
3454.42 294
3454.55 291
3454.69 287
3454.82 282
3454.96 279
3455.09 278
3455.23 277
3455.36 277
3455.50 275
3455.63 271
3455.77 263
3455.90 253
3456.04 241
3456.17 227
3456.31 212
3456.44 198
3456.58 185
3456.71 175
3456.85 167
3456.98 162
3457.12 159
3457.25 158
3457.39 157
3457.52 157
3457.66 158
3457.79 159
3457.93 160
3458.06 161
3458.20 162
3458.33 163
3458.47 164
3458.60 165
3458.74 166
3458.87 167
3459.01 166
3459.14 164
3459.28 159
3459.41 151
3459.55 142
3459.68 131
3459.82 121
3459.95 114
3460.09 110
3460.22 109
3460.36 110
3460.49 112
3460.63 113
3460.76 113
3460.90 112
3461.03 110
3461.17 108
3461.30 107
3461.44 108
3461.57 110
3461.71 112
3461.84 114
3461.98 116
3462.11 118
3462.25 118
3462.38 119
3462.52 119
3462.65 118
3462.79 118
3462.92 116
3463.06 112
3463.19 107
3463.33 100
3463.46 92
3463.60 84
3463.73 76
3463.87 70
3464.00 67
3464.14 66
3464.27 67
3464.41 70
3464.54 74
3464.68 78
3464.81 81
3464.95 82
3465.08 81
3465.22 79
3465.35 76
3465.49 72
3465.62 68
3465.76 64
3465.89 63
3466.03 63
3466.16 65
3466.30 69
3466.43 74
3466.57 79
3466.71 85
3466.84 89
3466.98 93
3467.11 95
3467.25 97
3467.38 97
3467.52 98
3467.65 98
3467.79 99
3467.92 100
3468.06 101
3468.19 102
3468.33 102
3468.46 102
3468.60 102
3468.73 100
3468.87 99
3469.00 98
3469.14 99
3469.27 101
3469.41 107
3469.54 114
3469.68 121
3469.81 129
3469.95 136
3470.08 141
3470.22 144
3470.36 146
3470.49 147
3470.63 149
3470.76 151
3470.90 154
3471.03 157
3471.17 161
3471.30 163
3471.44 164
3471.57 163
3471.71 161
3471.84 158
3471.98 154
3472.11 151
3472.25 148
3472.38 146
3472.52 146
3472.65 146
3472.79 146
3472.92 147
3473.06 148
3473.20 150
3473.33 151
3473.47 153
3473.60 156
3473.74 157
3473.87 159
3474.01 159
3474.14 158
3474.28 155
3474.41 151
3474.55 145
3474.68 138
3474.82 130
3474.95 122
3475.09 114
3475.22 108
3475.36 104
3475.50 101
3475.63 101
3475.77 104
3475.90 108
3476.04 115
3476.17 122
3476.31 129
3476.44 136
3476.58 141
3476.71 146
3476.85 147
3476.98 147
3477.12 146
3477.25 143
3477.39 139
3477.53 135
3477.66 131
3477.80 129
3477.93 127
3478.07 126
3478.20 126
3478.34 127
3478.47 128
3478.61 130
3478.74 132
3478.88 134
3479.01 135
3479.15 136
3479.29 136
3479.42 136
3479.56 134
3479.69 133
3479.83 131
3479.96 130
3480.10 128
3480.23 126
3480.37 124
3480.50 121
3480.64 119
3480.77 117
3480.91 116
3481.05 116
3481.18 117
3481.32 119
3481.45 121
3481.59 122
3481.72 123
3481.86 123
3481.99 122
3482.13 120
3482.26 117
3482.40 115
3482.54 114
3482.67 115
3482.81 119
3482.94 125
3483.08 133
3483.21 143
3483.35 154
3483.48 163
3483.62 172
3483.75 179
3483.89 185
3484.03 190
3484.16 192
3484.30 192
3484.43 189
3484.57 182
3484.70 173
3484.84 161
3484.97 149
3485.11 139
3485.25 131
3485.38 127
3485.52 127
3485.65 132
3485.79 140
3485.92 149
3486.06 159
3486.19 169
3486.33 178
3486.46 186
3486.60 192
3486.74 197
3486.87 201
3487.01 202
3487.14 202
3487.28 199
3487.41 195
3487.55 190
3487.68 184
3487.82 177
3487.96 170
3488.09 163
3488.23 155
3488.36 147
3488.50 139
3488.63 131
3488.77 123
3488.90 117
3489.04 113
3489.18 110
3489.31 108
3489.45 107
3489.58 108
3489.72 109
3489.85 111
3489.99 112
3490.13 114
3490.26 114
3490.40 113
3490.53 111
3490.67 108
3490.80 105
3490.94 102
3491.07 100
3491.21 102
3491.35 106
3491.48 113
3491.62 123
3491.75 133
3491.89 143
3492.02 150
3492.16 155
3492.30 157
3492.43 157
3492.57 156
3492.70 156
3492.84 157
3492.97 160
3493.11 166
3493.24 172
3493.38 179
3493.52 185
3493.65 190
3493.79 194
3493.92 198
3494.06 204
3494.19 214
3494.33 228
3494.47 248
3494.60 272
3494.74 300
3494.87 328
3495.01 355
3495.14 381
3495.28 404
3495.42 426
3495.55 448
3495.69 471
3495.82 496
3495.96 525
3496.09 558
3496.23 597
3496.37 639
3496.50 684
3496.64 731
3496.77 779
3496.91 826
3497.04 873
3497.18 919
3497.32 965
3497.45 1011
3497.59 1056
3497.72 1100
3497.86 1141
3497.99 1177
3498.13 1207
3498.27 1232
3498.40 1253
3498.54 1270
3498.67 1286
3498.81 1302
3498.94 1319
3499.08 1334
3499.22 1347
3499.35 1354
3499.49 1354
3499.62 1347
3499.76 1333
3499.90 1313
3500.03 1290
3500.17 1264
3500.30 1237
3500.44 1210
3500.57 1182
3500.71 1155
3500.85 1128
3500.98 1103
3501.12 1078
3501.25 1055
3501.39 1033
3501.52 1010
3501.66 987
3501.80 963
3501.93 937
3502.07 909
3502.20 881
3502.34 851
3502.48 820
3502.61 788
3502.75 756
3502.88 725
3503.02 696
3503.16 668
3503.29 642
3503.43 619
3503.56 597
3503.70 576
3503.83 555
3503.97 534
3504.11 512
3504.24 490
3504.38 468
3504.51 447
3504.65 427
3504.79 408
3504.92 389
3505.06 370
3505.19 350
3505.33 329
3505.46 308
3505.60 286
3505.74 266
3505.87 249
3506.01 235
3506.14 225
3506.28 218
3506.42 213
3506.55 209
3506.69 205
3506.82 199
3506.96 191
3507.10 181
3507.23 168
3507.37 155
3507.50 143
3507.64 132
3507.78 123
3507.91 118
3508.05 116
3508.18 117
3508.32 119
3508.46 121
3508.59 123
3508.73 123
3508.86 120
3509.00 115
3509.14 108
3509.27 100
3509.41 92
3509.54 83
3509.68 74
3509.82 65
3509.95 57
3510.09 50
3510.22 45
3510.36 42
3510.50 42
3510.63 44
3510.77 47
3510.90 51
3511.04 55
3511.18 58
3511.31 59
3511.45 57
3511.58 54
3511.72 50
3511.86 44
3511.99 38
3512.13 32
3512.26 27
3512.40 22
3512.54 19
3512.67 17
3512.81 17
3512.94 19
3513.08 23
3513.22 29
3513.35 36
3513.49 45
3513.62 54
3513.76 63
3513.90 70
3514.03 75
3514.17 77
3514.30 78
3514.44 78
3514.58 77
3514.71 78
3514.85 79
3514.98 82
3515.12 85
3515.26 87
3515.39 87
3515.53 85
3515.66 81
3515.80 78
3515.94 75
3516.07 76
3516.21 78
3516.35 83
3516.48 87
3516.62 90
3516.75 90
3516.89 86
3517.03 79
3517.16 70
3517.30 61
3517.43 55
3517.57 52
3517.71 53
3517.84 57
3517.98 64
3518.12 72
3518.25 81
3518.39 90
3518.52 99
3518.66 107
3518.80 114
3518.93 119
3519.07 122
3519.20 124
3519.34 123
3519.48 121
3519.61 117
3519.75 111
3519.89 105
3520.02 99
3520.16 93
3520.29 88
3520.43 85
3520.57 83
3520.70 83
3520.84 86
3520.97 89
3521.11 92
3521.25 95
3521.38 97
3521.52 98
3521.66 97
3521.79 95
3521.93 91
3522.06 87
3522.20 82
3522.34 78
3522.47 74
3522.61 71
3522.75 70
3522.88 71
3523.02 72
3523.15 73
3523.29 74
3523.43 73
3523.56 71
3523.70 67
3523.84 63
3523.97 59
3524.11 57
3524.24 57
3524.38 61
3524.52 67
3524.65 75
3524.79 84
3524.93 91
3525.06 98
3525.20 102
3525.33 104
3525.47 105
3525.61 104
3525.74 103
3525.88 100
3526.02 98
3526.15 94
3526.29 89
3526.42 84
3526.56 79
3526.70 73
3526.83 66
3526.97 59
3527.11 52
3527.24 45
3527.38 39
3527.52 33
3527.65 28
3527.79 22
3527.92 17
3528.06 11
3528.20 5
3528.33 0
3528.47 0
3528.61 0
3528.74 0
3528.88 0
3529.02 5
3529.15 12
3529.29 19
3529.42 25
3529.56 29
3529.70 33
3529.83 34
3529.97 33
3530.11 31
3530.24 28
3530.38 24
3530.52 20
3530.65 16
3530.79 12
3530.92 7
3531.06 1
3531.20 0
3531.33 0
3531.47 0
3531.61 0
3531.74 0
3531.88 0
3532.02 0
3532.15 2
3532.29 12
3532.42 21
3532.56 28
3532.70 32
3532.83 32
3532.97 29
3533.11 25
3533.24 21
3533.38 19
3533.52 19
3533.65 20
3533.79 22
3533.93 24
3534.06 26
3534.20 26
3534.33 25
3534.47 22
3534.61 19
3534.74 17
3534.88 15
3535.02 14
3535.15 15
3535.29 18
3535.43 23
3535.56 30
3535.70 38
3535.84 46
3535.97 54
3536.11 60
3536.25 66
3536.38 69
3536.52 71
3536.66 72
3536.79 72
3536.93 71
3537.06 71
3537.20 70
3537.34 70
3537.47 70
3537.61 69
3537.75 68
3537.88 65
3538.02 61
3538.16 56
3538.29 49
3538.43 42
3538.57 35
3538.70 29
3538.84 25
3538.98 23
3539.11 25
3539.25 29
3539.39 37
3539.52 48
3539.66 61
3539.80 75
3539.93 91
3540.07 108
3540.21 126
3540.34 145
3540.48 166
3540.61 190
3540.75 216
3540.89 244
3541.02 275
3541.16 306
3541.30 337
3541.43 366
3541.57 393
3541.71 415
3541.84 433
3541.98 447
3542.12 459
3542.25 468
3542.39 475
3542.53 481
3542.66 487
3542.80 493
3542.94 499
3543.07 508
3543.21 518
3543.35 532
3543.48 547
3543.62 564
3543.76 581
3543.89 595
3544.03 607
3544.17 614
3544.30 617
3544.44 617
3544.58 613
3544.71 609
3544.85 603
3544.99 597
3545.12 590
3545.26 583
3545.40 574
3545.53 564
3545.67 551
3545.81 536
3545.94 519
3546.08 499
3546.22 477
3546.35 453
3546.49 429
3546.63 405
3546.76 382
3546.90 360
3547.04 340
3547.17 322
3547.31 306
3547.45 290
3547.58 274
3547.72 257
3547.86 240
3547.99 222
3548.13 204
3548.27 186
3548.40 169
3548.54 154
3548.68 140
3548.81 128
3548.95 118
3549.09 109
3549.22 102
3549.36 97
3549.50 94
3549.63 91
3549.77 90
3549.91 89
3550.05 89
3550.18 90
3550.32 90
3550.46 91
3550.59 93
3550.73 94
3550.87 95
3551.00 97
3551.14 98
3551.28 100
3551.41 103
3551.55 105
3551.69 107
3551.82 110
3551.96 114
3552.10 118
3552.23 123
3552.37 128
3552.51 133
3552.64 137
3552.78 139
3552.92 140
3553.05 138
3553.19 133
3553.33 128
3553.46 122
3553.60 117
3553.74 113
3553.88 112
3554.01 113
3554.15 116
3554.29 121
3554.42 125
3554.56 130
3554.70 134
3554.83 138
3554.97 140
3555.11 140
3555.24 137
3555.38 132
3555.52 124
3555.65 113
3555.79 98
3555.93 83
3556.07 66
3556.20 50
3556.34 37
3556.48 28
3556.61 22
3556.75 22
3556.89 27
3557.02 36
3557.16 49
3557.30 62
3557.43 76
3557.57 89
3557.71 99
3557.84 107
3557.98 112
3558.12 114
3558.26 113
3558.39 109
3558.53 103
3558.67 96
3558.80 88
3558.94 80
3559.08 72
3559.21 67
3559.35 62
3559.49 60
3559.62 59
3559.76 61
3559.90 64
3560.04 68
3560.17 74
3560.31 80
3560.45 85
3560.58 90
3560.72 92
3560.86 92
3560.99 90
3561.13 87
3561.27 84
3561.41 82
3561.54 81
3561.68 81
3561.82 84
3561.95 88
3562.09 92
3562.23 97
3562.36 101
3562.50 105
3562.64 109
3562.78 113
3562.91 117
3563.05 121
3563.19 123
3563.32 124
3563.46 124
3563.60 121
3563.73 116
3563.87 111
3564.01 104
3564.15 98
3564.28 94
3564.42 91
3564.56 90
3564.69 91
3564.83 93
3564.97 96
3565.10 100
3565.24 103
3565.38 106
3565.52 109
3565.65 112
3565.79 116
3565.93 121
3566.06 126
3566.20 132
3566.34 136
3566.48 139
3566.61 140
3566.75 138
3566.89 134
3567.02 130
3567.16 128
3567.30 129
3567.44 133
3567.57 140
3567.71 150
3567.85 161
3567.98 170
3568.12 177
3568.26 180
3568.39 181
3568.53 178
3568.67 174
3568.81 169
3568.94 165
3569.08 160
3569.22 156
3569.35 151
3569.49 146
3569.63 138
3569.77 130
3569.90 121
3570.04 111
3570.18 102
3570.31 92
3570.45 83
3570.59 75
3570.73 68
3570.86 61
3571.00 55
3571.14 50
3571.27 46
3571.41 44
3571.55 42
3571.69 42
3571.82 42
3571.96 42
3572.10 42
3572.23 42
3572.37 41
3572.51 41
3572.65 40
3572.78 40
3572.92 42
3573.06 45
3573.20 48
3573.33 52
3573.47 55
3573.61 57
3573.74 58
3573.88 58
3574.02 56
3574.16 54
3574.29 53
3574.43 52
3574.57 53
3574.70 54
3574.84 56
3574.98 59
3575.12 64
3575.25 68
3575.39 73
3575.53 77
3575.67 81
3575.80 84
3575.94 86
3576.08 88
3576.21 91
3576.35 95
3576.49 99
3576.63 104
3576.76 106
3576.90 106
3577.04 102
3577.18 94
3577.31 84
3577.45 73
3577.59 63
3577.72 55
3577.86 49
3578.00 45
3578.14 43
3578.27 41
3578.41 40
3578.55 38
3578.69 38
3578.82 38
3578.96 40
3579.10 43
3579.24 46
3579.37 50
3579.51 53
3579.65 54
3579.78 55
3579.92 55
3580.06 55
3580.20 55
3580.33 55
3580.47 54
3580.61 53
3580.75 51
3580.88 49
3581.02 45
3581.16 41
3581.30 38
3581.43 37
3581.57 36
3581.71 36
3581.84 36
3581.98 36
3582.12 36
3582.26 36
3582.39 36
3582.53 37
3582.67 39
3582.81 42
3582.94 47
3583.08 53
3583.22 58
3583.36 62
3583.49 64
3583.63 64
3583.77 62
3583.91 59
3584.04 55
3584.18 52
3584.32 49
3584.46 48
3584.59 48
3584.73 47
3584.87 46
3585.00 42
3585.14 37
3585.28 30
3585.42 23
3585.55 15
3585.69 9
3585.83 4
3585.97 2
3586.10 1
3586.24 3
3586.38 6
3586.52 11
3586.65 16
3586.79 21
3586.93 25
3587.07 29
3587.20 32
3587.34 33
3587.48 34
3587.62 36
3587.75 39
3587.89 43
3588.03 49
3588.17 55
3588.30 60
3588.44 64
3588.58 66
3588.72 66
3588.85 65
3588.99 65
3589.13 65
3589.27 67
3589.40 71
3589.54 75
3589.68 78
3589.82 79
3589.95 78
3590.09 74
3590.23 69
3590.37 63
3590.50 56
3590.64 50
3590.78 45
3590.92 42
3591.05 39
3591.19 37
3591.33 37
3591.47 37
3591.60 37
3591.74 37
3591.88 37
3592.02 37
3592.15 37
3592.29 37
3592.43 37
3592.57 36
3592.71 35
3592.84 32
3592.98 27
3593.12 22
3593.26 16
3593.39 11
3593.53 7
3593.67 5
3593.81 5
3593.94 7
3594.08 10
3594.22 15
3594.36 20
3594.49 25
3594.63 29
3594.77 32
3594.91 32
3595.04 30
3595.18 25
3595.32 20
3595.46 14
3595.60 8
3595.73 3
3595.87 0
3596.01 0
3596.15 0
3596.28 0
3596.42 0
3596.56 0
3596.70 0
3596.83 0
3596.97 0
3597.11 5
3597.25 11
3597.38 17
3597.52 21
3597.66 25
3597.80 28
3597.94 30
3598.07 32
3598.21 35
3598.35 39
3598.49 44
3598.62 50
3598.76 56
3598.90 60
3599.04 63
3599.17 64
3599.31 63
3599.45 60
3599.59 56
3599.73 50
3599.86 44
3600.00 38
3600.14 32
3600.28 28
3600.41 25
3600.55 24
3600.69 23
3600.83 24
3600.96 25
3601.10 26
3601.24 28
3601.38 29
3601.52 30
3601.65 31
3601.79 31
3601.93 30
3602.07 30
3602.20 31
3602.34 32
3602.48 35
3602.62 40
3602.76 47
3602.89 54
3603.03 61
3603.17 67
3603.31 71
3603.44 73
3603.58 73
3603.72 72
3603.86 70
3604.00 68
3604.13 66
3604.27 64
3604.41 62
3604.55 61
3604.68 60
3604.82 58
3604.96 58
3605.10 58
3605.24 59
3605.37 61
3605.51 63
3605.65 66
3605.79 68
3605.93 71
3606.06 73
3606.20 74
3606.34 74
3606.48 74
3606.61 73
3606.75 72
3606.89 71
3607.03 71
3607.17 72
3607.30 74
3607.44 76
3607.58 78
3607.72 77
3607.86 75
3607.99 69
3608.13 60
3608.27 49
3608.41 37
3608.54 25
3608.68 15
3608.82 7
3608.96 2
3609.10 0
3609.23 1
3609.37 4
3609.51 8
3609.65 12
3609.79 16
3609.92 18
3610.06 18
3610.20 18
3610.34 16
3610.48 15
3610.61 14
3610.75 14
3610.89 15
3611.03 17
3611.16 19
3611.30 23
3611.44 26
3611.58 28
3611.72 30
3611.85 31
3611.99 30
3612.13 27
3612.27 22
3612.41 15
3612.54 7
3612.68 0
3612.82 0
3612.96 0
3613.10 0
3613.23 0
3613.37 0
3613.51 0
3613.65 0
3613.79 1
3613.92 5
3614.06 8
3614.20 13
3614.34 18
3614.48 25
3614.61 33
3614.75 41
3614.89 50
3615.03 57
3615.17 63
3615.30 68
3615.44 70
3615.58 70
3615.72 68
3615.86 63
3615.99 55
3616.13 46
3616.27 37
3616.41 28
3616.55 21
3616.68 16
3616.82 15
3616.96 17
3617.10 22
3617.24 27
3617.37 32
3617.51 36
3617.65 38
3617.79 38
3617.93 36
3618.06 34
3618.20 30
3618.34 27
3618.48 22
3618.62 18
3618.76 14
3618.89 10
3619.03 7
3619.17 4
3619.31 3
3619.45 2
3619.58 2
3619.72 1
3619.86 1
3620.00 1
3620.14 0
3620.27 0
3620.41 1
3620.55 2
3620.69 3
3620.83 5
3620.96 6
3621.10 7
3621.24 8
3621.38 11
3621.52 15
3621.66 21
3621.79 29
3621.93 37
3622.07 44
3622.21 50
3622.35 53
3622.48 53
3622.62 51
3622.76 49
3622.90 48
3623.04 50
3623.17 55
3623.31 63
3623.45 73
3623.59 83
3623.73 91
3623.87 95
3624.00 95
3624.14 91
3624.28 85
3624.42 78
3624.56 72
3624.69 68
3624.83 67
3624.97 69
3625.11 72
3625.25 76
3625.39 80
3625.52 83
3625.66 85
3625.80 86
3625.94 86
3626.08 86
3626.22 85
3626.35 85
3626.49 84
3626.63 84
3626.77 84
3626.91 86
3627.04 90
3627.18 96
3627.32 103
3627.46 112
3627.60 120
3627.74 126
3627.87 130
3628.01 130
3628.15 126
3628.29 120
3628.43 111
3628.57 102
3628.70 93
3628.84 86
3628.98 82
3629.12 81
3629.26 82
3629.39 84
3629.53 88
3629.67 91
3629.81 93
3629.95 93
3630.09 91
3630.22 87
3630.36 82
3630.50 77
3630.64 71
3630.78 66
3630.92 63
3631.05 61
3631.19 61
3631.33 63
3631.47 66
3631.61 69
3631.75 72
3631.88 73
3632.02 72
3632.16 70
3632.30 66
3632.44 62
3632.58 58
3632.71 53
3632.85 50
3632.99 46
3633.13 43
3633.27 40
3633.41 36
3633.54 34
3633.68 31
3633.82 29
3633.96 28
3634.10 27
3634.24 26
3634.37 26
3634.51 26
3634.65 25
3634.79 22
3634.93 19
3635.07 14
3635.21 8
3635.34 1
3635.48 0
3635.62 0
3635.76 0
3635.90 0
3636.04 0
3636.17 0
3636.31 7
3636.45 17
3636.59 27
3636.73 38
3636.87 48
3637.00 58
3637.14 66
3637.28 72
3637.42 76
3637.56 76
3637.70 75
3637.83 72
3637.97 69
3638.11 67
3638.25 66
3638.39 68
3638.53 72
3638.67 78
3638.80 86
3638.94 94
3639.08 101
3639.22 108
3639.36 115
3639.50 121
3639.63 126
3639.77 130
3639.91 134
3640.05 136
3640.19 138
3640.33 138
3640.47 137
3640.60 136
3640.74 136
3640.88 137
3641.02 139
3641.16 142
3641.30 144
3641.44 145
3641.57 144
3641.71 140
3641.85 135
3641.99 130
3642.13 126
3642.27 123
3642.40 122
3642.54 122
3642.68 123
3642.82 124
3642.96 125
3643.10 126
3643.24 126
3643.37 126
3643.51 126
3643.65 124
3643.79 122
3643.93 119
3644.07 115
3644.21 112
3644.34 110
3644.48 110
3644.62 113
3644.76 118
3644.90 124
3645.04 131
3645.18 135
3645.31 136
3645.45 134
3645.59 129
3645.73 123
3645.87 116
3646.01 109
3646.15 105
3646.28 103
3646.42 102
3646.56 102
3646.70 101
3646.84 100
3646.98 97
3647.12 94
3647.26 90
3647.39 86
3647.53 82
3647.67 78
3647.81 73
3647.95 68
3648.09 64
3648.23 62
3648.36 62
3648.50 66
3648.64 72
3648.78 81
3648.92 91
3649.06 100
3649.20 107
3649.33 110
3649.47 110
3649.61 106
3649.75 101
3649.89 95
3650.03 90
3650.17 87
3650.31 87
3650.44 88
3650.58 91
3650.72 94
3650.86 96
3651.00 96
3651.14 93
3651.28 87
3651.41 79
3651.55 69
3651.69 59
3651.83 50
3651.97 42
3652.11 35
3652.25 30
3652.39 26
3652.52 23
3652.66 22
3652.80 21
3652.94 20
3653.08 19
3653.22 17
3653.36 16
3653.50 14
3653.63 13
3653.77 13
3653.91 13
3654.05 14
3654.19 16
3654.33 18
3654.47 20
3654.61 20
3654.74 19
3654.88 17
3655.02 14
3655.16 11
3655.30 7
3655.44 4
3655.58 2
3655.72 1
3655.85 0
3655.99 0
3656.13 0
3656.27 0
3656.41 0
3656.55 0
3656.69 0
3656.83 0
3656.97 1
3657.10 6
3657.24 11
3657.38 14
3657.52 15
3657.66 14
3657.80 12
3657.94 10
3658.08 7
3658.21 5
3658.35 4
3658.49 4
3658.63 6
3658.77 10
3658.91 13
3659.05 18
3659.19 21
3659.33 24
3659.46 27
3659.60 28
3659.74 27
3659.88 26
3660.02 23
3660.16 20
3660.30 17
3660.44 14
3660.57 11
3660.71 10
3660.85 10
3660.99 11
3661.13 13
3661.27 16
3661.41 20
3661.55 24
3661.69 28
3661.82 31
3661.96 34
3662.10 36
3662.24 37
3662.38 36
3662.52 35
3662.66 34
3662.80 33
3662.94 33
3663.07 35
3663.21 38
3663.35 42
3663.49 46
3663.63 48
3663.77 49
3663.91 48
3664.05 46
3664.19 43
3664.33 41
3664.46 40
3664.60 40
3664.74 42
3664.88 44
3665.02 46
3665.16 47
3665.30 46
3665.44 42
3665.58 37
3665.71 30
3665.85 24
3665.99 18
3666.13 13
3666.27 11
3666.41 11
3666.55 13
3666.69 17
3666.83 22
3666.97 28
3667.10 34
3667.24 39
3667.38 42
3667.52 45
3667.66 46
3667.80 47
3667.94 48
3668.08 49
3668.22 50
3668.36 51
3668.49 51
3668.63 49
3668.77 45
3668.91 40
3669.05 35
3669.19 31
3669.33 28
3669.47 29
3669.61 33
3669.75 40
3669.89 48
3670.02 57
3670.16 65
3670.30 72
3670.44 76
3670.58 77
3670.72 76
3670.86 74
3671.00 70
3671.14 65
3671.28 60
3671.42 55
3671.55 49
3671.69 41
3671.83 32
3671.97 22
3672.11 11
3672.25 1
3672.39 0
3672.53 0
3672.67 0
3672.81 0
3672.95 0
3673.08 0
3673.22 1
3673.36 4
3673.50 6
3673.64 7
3673.78 8
3673.92 8
3674.06 8
3674.20 10
3674.34 11
3674.48 12
3674.61 13
3674.75 14
3674.89 13
3675.03 13
3675.17 13
3675.31 14
3675.45 15
3675.59 17
3675.73 19
3675.87 20
3676.01 20
3676.15 19
3676.28 18
3676.42 18
3676.56 18
3676.70 20
3676.84 24
3676.98 29
3677.12 33
3677.26 37
3677.40 40
3677.54 42
3677.68 43
3677.82 45
3677.95 48
3678.09 53
3678.23 60
3678.37 68
3678.51 76
3678.65 83
3678.79 88
3678.93 90
3679.07 91
3679.21 91
3679.35 91
3679.49 92
3679.63 94
3679.76 97
3679.90 99
3680.04 102
3680.18 104
3680.32 105
3680.46 104
3680.60 102
3680.74 99
3680.88 94
3681.02 88
3681.16 81
3681.30 73
3681.44 67
3681.57 62
3681.71 59
3681.85 59
3681.99 59
3682.13 61
3682.27 61
3682.41 62
3682.55 61
3682.69 61
3682.83 61
3682.97 62
3683.11 65
3683.25 70
3683.39 76
3683.52 82
3683.66 88
3683.80 93
3683.94 97
3684.08 100
3684.22 101
3684.36 102
3684.50 102
3684.64 101
3684.78 100
3684.92 98
3685.06 95
3685.20 91
3685.34 87
3685.48 83
3685.61 79
3685.75 77
3685.89 77
3686.03 78
3686.17 81
3686.31 83
3686.45 85
3686.59 85
3686.73 84
3686.87 80
3687.01 76
3687.15 72
3687.29 69
3687.43 67
3687.57 67
3687.71 68
3687.84 71
3687.98 75
3688.12 79
3688.26 85
3688.40 92
3688.54 99
3688.68 108
3688.82 117
3688.96 126
3689.10 134
3689.24 140
3689.38 144
3689.52 145
3689.66 143
3689.80 140
3689.94 136
3690.08 133
3690.21 130
3690.35 128
3690.49 128
3690.63 130
3690.77 133
3690.91 138
3691.05 143
3691.19 150
3691.33 158
3691.47 167
3691.61 175
3691.75 183
3691.89 190
3692.03 195
3692.17 200
3692.31 204
3692.45 208
3692.59 213
3692.72 220
3692.86 229
3693.00 238
3693.14 247
3693.28 254
3693.42 259
3693.56 262
3693.70 263
3693.84 263
3693.98 263
3694.12 263
3694.26 264
3694.40 266
3694.54 266
3694.68 265
3694.82 262
3694.96 258
3695.10 252
3695.24 246
3695.38 242
3695.52 239
3695.65 237
3695.79 238
3695.93 240
3696.07 244
3696.21 249
3696.35 254
3696.49 258
3696.63 262
3696.77 264
3696.91 265
3697.05 265
3697.19 263
3697.33 260
3697.47 256
3697.61 253
3697.75 249
3697.89 244
3698.03 239
3698.17 233
3698.31 228
3698.45 224
3698.59 220
3698.73 218
3698.86 217
3699.00 217
3699.14 216
3699.28 214
3699.42 210
3699.56 204
3699.70 196
3699.84 187
3699.98 178
3700.12 168
3700.26 160
3700.40 152
3700.54 146
3700.68 141
3700.82 138
3700.96 137
3701.10 139
3701.24 142
3701.38 148
3701.52 154
3701.66 161
3701.80 168
3701.94 173
3702.08 175
3702.22 176
3702.36 175
3702.50 174
3702.63 173
3702.77 174
3702.91 177
3703.05 181
3703.19 187
3703.33 193
3703.47 198
3703.61 203
3703.75 205
3703.89 206
3704.03 204
3704.17 201
3704.31 196
3704.45 190
3704.59 184
3704.73 177
3704.87 171
3705.01 165
3705.15 160
3705.29 155
3705.43 153
3705.57 152
3705.71 153
3705.85 155
3705.99 157
3706.13 158
3706.27 157
3706.41 154
3706.55 147
3706.69 137
3706.83 125
3706.97 112
3707.11 100
3707.25 91
3707.39 87
3707.52 88
3707.66 95
3707.80 108
3707.94 124
3708.08 142
3708.22 159
3708.36 174
3708.50 186
3708.64 193
3708.78 196
3708.92 196
3709.06 195
3709.20 193
3709.34 190
3709.48 187
3709.62 183
3709.76 179
3709.90 173
3710.04 166
3710.18 158
3710.32 148
3710.46 139
3710.60 130
3710.74 122
3710.88 114
3711.02 107
3711.16 100
3711.30 94
3711.44 89
3711.58 87
3711.72 87
3711.86 90
3712.00 95
3712.14 100
3712.28 104
3712.42 107
3712.56 108
3712.70 107
3712.84 103
3712.98 99
3713.12 94
3713.26 91
3713.40 89
3713.54 90
3713.68 92
3713.82 96
3713.96 102
3714.10 108
3714.24 114
3714.38 118
3714.52 121
3714.66 123
3714.80 124
3714.94 125
3715.08 124
3715.22 123
3715.36 120
3715.50 115
3715.64 108
3715.78 99
3715.92 88
3716.06 78
3716.20 68
3716.34 61
3716.48 57
3716.61 56
3716.75 57
3716.89 60
3717.03 64
3717.17 69
3717.31 75
3717.45 81
3717.59 86
3717.73 92
3717.87 98
3718.01 104
3718.15 109
3718.29 114
3718.43 118
3718.57 120
3718.71 122
3718.85 122
3718.99 122
3719.13 122
3719.27 124
3719.41 129
3719.55 137
3719.69 150
3719.83 165
3719.97 180
3720.11 195
3720.25 206
3720.39 214
3720.53 219
3720.67 221
3720.81 223
3720.95 226
3721.09 231
3721.23 237
3721.37 244
3721.51 252
3721.65 258
3721.79 262
3721.93 263
3722.07 262
3722.21 259
3722.35 253
3722.49 246
3722.63 237
3722.77 227
3722.91 217
3723.05 208
3723.19 199
3723.33 190
3723.47 182
3723.61 174
3723.75 166
3723.90 158
3724.04 149
3724.18 142
3724.32 134
3724.46 127
3724.60 120
3724.74 111
3724.88 102
3725.02 92
3725.16 82
3725.30 74
3725.44 67
3725.58 63
3725.72 62
3725.86 63
3726.00 66
3726.14 70
3726.28 74
3726.42 77
3726.56 78
3726.70 77
3726.84 76
3726.98 73
3727.12 69
3727.26 64
3727.40 60
3727.54 55
3727.68 50
3727.82 45
3727.96 40
3728.10 36
3728.24 32
3728.38 28
3728.52 25
3728.66 22
3728.80 19
3728.94 17
3729.08 16
3729.22 15
3729.36 13
3729.50 10
3729.64 8
3729.78 5
3729.92 1
3730.06 0
3730.20 0
3730.34 0
3730.48 0
3730.62 0
3730.76 0
3730.90 0
3731.04 0
3731.18 1
3731.32 3
3731.46 5
3731.60 7
3731.74 8
3731.88 8
3732.02 7
3732.16 6
3732.30 6
3732.44 7
3732.58 10
3732.72 16
3732.86 23
3733.01 31
3733.15 39
3733.29 47
3733.43 54
3733.57 60
3733.71 65
3733.85 68
3733.99 71
3734.13 72
3734.27 72
3734.41 70
3734.55 66
3734.69 62
3734.83 56
3734.97 51
3735.11 47
3735.25 44
3735.39 43
3735.53 44
3735.67 46
3735.81 49
3735.95 52
3736.09 56
3736.23 58
3736.37 60
3736.51 62
3736.65 63
3736.79 63
3736.93 63
3737.07 64
3737.21 64
3737.35 64
3737.49 64
3737.63 63
3737.77 63
3737.92 63
3738.06 63
3738.20 63
3738.34 63
3738.48 63
3738.62 62
3738.76 60
3738.90 58
3739.04 54
3739.18 50
3739.32 46
3739.46 43
3739.60 42
3739.74 42
3739.88 44
3740.02 48
3740.16 53
3740.30 59
3740.44 66
3740.58 71
3740.72 77
3740.86 81
3741.00 84
3741.14 86
3741.28 87
3741.42 87
3741.56 86
3741.71 84
3741.85 81
3741.99 78
3742.13 74
3742.27 69
3742.41 65
3742.55 61
3742.69 57
3742.83 53
3742.97 50
3743.11 47
3743.25 45
3743.39 43
3743.53 42
3743.67 43
3743.81 47
3743.95 54
3744.09 63
3744.23 73
3744.37 84
3744.51 93
3744.65 99
3744.79 101
3744.94 101
3745.08 97
3745.22 92
3745.36 86
3745.50 81
3745.64 78
3745.78 76
3745.92 76
3746.06 77
3746.20 81
3746.34 87
3746.48 95
3746.62 105
3746.76 117
3746.90 131
3747.04 144
3747.18 155
3747.32 163
3747.46 168
3747.60 169
3747.74 167
3747.89 163
3748.03 157
3748.17 149
3748.31 142
3748.45 135
3748.59 129
3748.73 124
3748.87 120
3749.01 120
3749.15 122
3749.29 125
3749.43 130
3749.57 134
3749.71 138
3749.85 140
3749.99 142
3750.13 143
3750.27 146
3750.42 151
3750.56 158
3750.70 167
3750.84 175
3750.98 183
3751.12 188
3751.26 189
3751.40 187
3751.54 183
3751.68 178
3751.82 172
3751.96 167
3752.10 163
3752.24 159
3752.38 156
3752.52 152
3752.66 150
3752.81 148
3752.95 149
3753.09 152
3753.23 156
3753.37 161
3753.51 166
3753.65 169
3753.79 171
3753.93 171
3754.07 171
3754.21 171
3754.35 173
3754.49 176
3754.63 181
3754.77 186
3754.91 192
3755.06 197
3755.20 201
3755.34 205
3755.48 208
3755.62 211
3755.76 213
3755.90 216
3756.04 218
3756.18 218
3756.32 217
3756.46 214
3756.60 209
3756.74 203
3756.88 197
3757.02 191
3757.17 187
3757.31 183
3757.45 182
3757.59 181
3757.73 180
3757.87 180
3758.01 179
3758.15 177
3758.29 173
3758.43 169
3758.57 164
3758.71 158
3758.85 152
3758.99 147
3759.14 143
3759.28 141
3759.42 140
3759.56 140
3759.70 141
3759.84 142
3759.98 143
3760.12 143
3760.26 142
3760.40 138
3760.54 132
3760.68 125
3760.82 117
3760.97 109
3761.11 104
3761.25 102
3761.39 103
3761.53 107
3761.67 112
3761.81 116
3761.95 118
3762.09 117
3762.23 113
3762.37 108
3762.51 102
3762.65 98
3762.80 96
3762.94 97
3763.08 100
3763.22 102
3763.36 104
3763.50 104
3763.64 102
3763.78 98
3763.92 93
3764.06 88
3764.20 84
3764.34 80
3764.49 76
3764.63 73
3764.77 70
3764.91 67
3765.05 65
3765.19 64
3765.33 63
3765.47 62
3765.61 61
3765.75 61
3765.89 61
3766.03 63
3766.18 67
3766.32 72
3766.46 79
3766.60 85
3766.74 92
3766.88 96
3767.02 99
3767.16 99
3767.30 97
3767.44 94
3767.58 91
3767.72 88
3767.87 87
3768.01 87
3768.15 88
3768.29 89
3768.43 92
3768.57 94
3768.71 96
3768.85 99
3768.99 101
3769.13 105
3769.27 108
3769.42 112
3769.56 115
3769.70 118
3769.84 121
3769.98 125
3770.12 128
3770.26 132
3770.40 136
3770.54 140
3770.68 144
3770.83 148
3770.97 151
3771.11 152
3771.25 153
3771.39 151
3771.53 148
3771.67 142
3771.81 135
3771.95 126
3772.09 116
3772.23 106
3772.38 97
3772.52 88
3772.66 81
3772.80 76
3772.94 72
3773.08 71
3773.22 73
3773.36 77
3773.50 84
3773.64 91
3773.79 99
3773.93 104
3774.07 106
3774.21 105
3774.35 98
3774.49 89
3774.63 77
3774.77 64
3774.91 52
3775.05 42
3775.20 34
3775.34 28
3775.48 25
3775.62 25
3775.76 26
3775.90 28
3776.04 31
3776.18 33
3776.32 35
3776.47 36
3776.61 36
3776.75 36
3776.89 35
3777.03 32
3777.17 29
3777.31 24
3777.45 17
3777.59 8
3777.73 0
3777.88 0
3778.02 0
3778.16 0
3778.30 0
3778.44 0
3778.58 0
3778.72 0
3778.86 7
3779.00 20
3779.15 32
3779.29 42
3779.43 50
3779.57 55
3779.71 59
3779.85 60
3779.99 59
3780.13 57
3780.27 53
3780.42 47
3780.56 40
3780.70 33
3780.84 27
3780.98 23
3781.12 20
3781.26 20
3781.40 22
3781.55 24
3781.69 27
3781.83 30
3781.97 32
3782.11 34
3782.25 35
3782.39 36
3782.53 35
3782.67 34
3782.82 33
3782.96 31
3783.10 30
3783.24 28
3783.38 28
3783.52 29
3783.66 31
3783.80 33
3783.94 37
3784.09 40
3784.23 42
3784.37 43
3784.51 42
3784.65 40
3784.79 36
3784.93 33
3785.07 30
3785.22 29
3785.36 30
3785.50 33
3785.64 38
3785.78 44
3785.92 51
3786.06 58
3786.20 65
3786.35 69
3786.49 72
3786.63 73
3786.77 71
3786.91 69
3787.05 65
3787.19 60
3787.33 55
3787.48 50
3787.62 46
3787.76 42
3787.90 40
3788.04 41
3788.18 44
3788.32 49
3788.46 56
3788.61 64
3788.75 71
3788.89 77
3789.03 82
3789.17 84
3789.31 86
3789.45 87
3789.59 89
3789.74 92
3789.88 96
3790.02 98
3790.16 100
3790.30 101
3790.44 99
3790.58 97
3790.73 93
3790.87 90
3791.01 88
3791.15 85
3791.29 83
3791.43 81
3791.57 79
3791.71 76
3791.86 72
3792.00 69
3792.14 66
3792.28 63
3792.42 61
3792.56 59
3792.70 57
3792.85 57
3792.99 56
3793.13 57
3793.27 59
3793.41 62
3793.55 67
3793.69 74
3793.84 82
3793.98 91
3794.12 99
3794.26 107
3794.40 112
3794.54 115
3794.68 114
3794.82 110
3794.97 104
3795.11 97
3795.25 89
3795.39 82
3795.53 78
3795.67 75
3795.81 74
3795.96 74
3796.10 74
3796.24 73
3796.38 70
3796.52 66
3796.66 62
3796.80 58
3796.95 55
3797.09 53
3797.23 53
3797.37 54
3797.51 55
3797.65 56
3797.79 56
3797.94 55
3798.08 54
3798.22 52
3798.36 51
3798.50 50
3798.64 49
3798.78 47
3798.93 46
3799.07 45
3799.21 43
3799.35 41
3799.49 40
3799.63 40
3799.78 41
3799.92 43
3800.06 46
3800.20 49
3800.34 52
3800.48 56
3800.62 60
3800.77 63
3800.91 67
3801.05 69
3801.19 69
3801.33 67
3801.47 63
3801.61 57
3801.76 49
3801.90 41
3802.04 32
3802.18 23
3802.32 16
3802.46 10
3802.61 7
3802.75 7
3802.89 9
3803.03 14
3803.17 20
3803.31 28
3803.45 35
3803.60 43
3803.74 51
3803.88 57
3804.02 63
3804.16 67
3804.30 70
3804.45 71
3804.59 70
3804.73 67
3804.87 62
3805.01 58
3805.15 53
3805.30 49
3805.44 46
3805.58 44
3805.72 43
3805.86 41
3806.00 39
3806.14 35
3806.29 31
3806.43 27
3806.57 23
3806.71 22
3806.85 22
3806.99 23
3807.14 25
3807.28 27
3807.42 28
3807.56 27
3807.70 25
3807.84 23
3807.99 21
3808.13 20
3808.27 21
3808.41 21
3808.55 22
3808.69 22
3808.84 22
3808.98 21
3809.12 21
3809.26 23
3809.40 26
3809.54 30
3809.69 36
3809.83 43
3809.97 51
3810.11 58
3810.25 65
3810.39 71
3810.54 76
3810.68 81
3810.82 85
3810.96 88
3811.10 90
3811.24 91
3811.39 91
3811.53 91
3811.67 90
3811.81 90
3811.95 89
3812.09 89
3812.24 88
3812.38 87
3812.52 85
3812.66 81
3812.80 78
3812.95 73
3813.09 68
3813.23 64
3813.37 60
3813.51 57
3813.65 55
3813.80 53
3813.94 51
3814.08 48
3814.22 44
3814.36 39
3814.50 33
3814.65 28
3814.79 24
3814.93 21
3815.07 20
3815.21 19
3815.36 18
3815.50 16
3815.64 12
3815.78 8
3815.92 4
3816.06 1
3816.21 0
3816.35 2
3816.49 7
3816.63 13
3816.77 21
3816.91 28
3817.06 33
3817.20 35
3817.34 34
3817.48 31
3817.62 25
3817.77 19
3817.91 15
3818.05 13
3818.19 14
3818.33 17
3818.47 20
3818.62 24
3818.76 25
3818.90 23
3819.04 19
3819.18 14
3819.33 7
3819.47 1
3819.61 0
3819.75 0
3819.89 0
3820.04 0
3820.18 0
3820.32 0
3820.46 0
3820.60 0
3820.74 1
3820.89 4
3821.03 7
3821.17 9
3821.31 11
3821.45 14
3821.60 16
3821.74 19
3821.88 23
3822.02 27
3822.16 33
3822.31 39
3822.45 46
3822.59 52
3822.73 58
3822.87 61
3823.01 63
3823.16 64
3823.30 63
3823.44 64
3823.58 65
3823.72 67
3823.87 71
3824.01 76
3824.15 82
3824.29 86
3824.43 90
3824.58 92
3824.72 93
3824.86 94
3825.00 95
3825.14 97
3825.29 100
3825.43 103
3825.57 108
3825.71 112
3825.85 116
3826.00 118
3826.14 119
3826.28 118
3826.42 115
3826.56 111
3826.71 106
3826.85 101
3826.99 95
3827.13 90
3827.27 85
3827.42 81
3827.56 76
3827.70 70
3827.84 64
3827.98 57
3828.13 50
3828.27 43
3828.41 37
3828.55 33
3828.69 30
3828.84 29
3828.98 30
3829.12 31
3829.26 33
3829.40 35
3829.55 37
3829.69 38
3829.83 40
3829.97 42
3830.11 45
3830.26 50
3830.40 57
3830.54 64
3830.68 72
3830.82 79
3830.97 83
3831.11 84
3831.25 80
3831.39 73
3831.53 62
3831.68 51
3831.82 38
3831.96 27
3832.10 16
3832.25 7
3832.39 1
3832.53 0
3832.67 0
3832.81 0
3832.96 0
3833.10 0
3833.24 6
3833.38 13
3833.52 20
3833.67 27
3833.81 33
3833.95 37
3834.09 39
3834.23 40
3834.38 40
3834.52 39
3834.66 38
3834.80 38
3834.95 39
3835.09 41
3835.23 43
3835.37 44
3835.51 45
3835.66 45
3835.80 43
3835.94 40
3836.08 35
3836.23 30
3836.37 25
3836.51 20
3836.65 17
3836.79 16
3836.94 17
3837.08 21
3837.22 27
3837.36 35
3837.50 44
3837.65 54
3837.79 64
3837.93 72
3838.07 79
3838.22 83
3838.36 85
3838.50 85
3838.64 84
3838.78 81
3838.93 77
3839.07 72
3839.21 67
3839.35 62
3839.50 58
3839.64 53
3839.78 50
3839.92 48
3840.06 48
3840.21 51
3840.35 57
3840.49 65
3840.63 74
3840.78 82
3840.92 88
3841.06 91
3841.20 89
3841.34 84
3841.49 77
3841.63 67
3841.77 58
3841.91 49
3842.06 41
3842.20 35
3842.34 30
3842.48 26
3842.63 23
3842.77 21
3842.91 20
3843.05 21
3843.19 23
3843.34 27
3843.48 30
3843.62 34
3843.76 37
3843.91 39
3844.05 40
3844.19 40
3844.33 40
3844.48 39
3844.62 39
3844.76 39
3844.90 39
3845.04 39
3845.19 39
3845.33 39
3845.47 40
3845.61 43
3845.76 47
3845.90 53
3846.04 60
3846.18 67
3846.33 73
3846.47 78
3846.61 82
3846.75 83
3846.89 83
3847.04 83
3847.18 81
3847.32 79
3847.46 77
3847.61 74
3847.75 69
3847.89 64
3848.03 58
3848.18 53
3848.32 49
3848.46 46
3848.60 47
3848.75 50
3848.89 54
3849.03 60
3849.17 65
3849.32 70
3849.46 73
3849.60 75
3849.74 76
3849.89 76
3850.03 77
3850.17 77
3850.31 78
3850.45 78
3850.60 79
3850.74 79
3850.88 80
3851.02 81
3851.17 84
3851.31 87
3851.45 91
3851.59 94
3851.74 96
3851.88 97
3852.02 95
3852.16 92
3852.31 87
3852.45 81
3852.59 75
3852.73 70
3852.88 64
3853.02 58
3853.16 53
3853.30 48
3853.45 45
3853.59 43
3853.73 44
3853.87 46
3854.02 50
3854.16 54
3854.30 57
3854.44 59
3854.59 60
3854.73 59
3854.87 58
3855.01 56
3855.16 56
3855.30 55
3855.44 56
3855.58 57
3855.73 58
3855.87 58
3856.01 58
3856.15 57
3856.30 55
3856.44 52
3856.58 49
3856.72 44
3856.87 38
3857.01 32
3857.15 24
3857.29 17
3857.44 9
3857.58 2
3857.72 0
3857.86 0
3858.01 0
3858.15 0
3858.29 0
3858.44 0
3858.58 0
3858.72 0
3858.86 1
3859.01 3
3859.15 5
3859.29 8
3859.43 12
3859.58 17
3859.72 21
3859.86 26
3860.00 29
3860.15 31
3860.29 30
3860.43 28
3860.57 24
3860.72 20
3860.86 15
3861.00 12
3861.14 12
3861.29 14
3861.43 19
3861.57 25
3861.72 31
3861.86 36
3862.00 39
3862.14 39
3862.29 38
3862.43 36
3862.57 34
3862.71 32
3862.86 31
3863.00 32
3863.14 34
3863.28 37
3863.43 40
3863.57 45
3863.71 50
3863.85 56
3864.00 61
3864.14 65
3864.28 69
3864.43 71
3864.57 72
3864.71 74
3864.85 76
3865.00 79
3865.14 83
3865.28 88
3865.42 92
3865.57 94
3865.71 95
3865.85 93
3866.00 88
3866.14 83
3866.28 77
3866.42 71
3866.57 66
3866.71 63
3866.85 61
3866.99 61
3867.14 62
3867.28 65
3867.42 68
3867.57 71
3867.71 75
3867.85 77
3867.99 79
3868.14 80
3868.28 81
3868.42 82
3868.56 84
3868.71 88
3868.85 93
3868.99 99
3869.14 106
3869.28 112
3869.42 117
3869.56 120
3869.71 122
3869.85 120
3869.99 117
3870.14 113
3870.28 108
3870.42 103
3870.56 99
3870.71 96
3870.85 94
3870.99 94
3871.13 94
3871.28 94
3871.42 94
3871.56 93
3871.71 92
3871.85 90
3871.99 88
3872.13 87
3872.28 88
3872.42 89
3872.56 92
3872.71 94
3872.85 96
3872.99 96
3873.13 94
3873.28 91
3873.42 86
3873.56 81
3873.71 77
3873.85 75
3873.99 74
3874.13 76
3874.28 80
3874.42 84
3874.56 89
3874.71 93
3874.85 96
3874.99 96
3875.13 94
3875.28 90
3875.42 86
3875.56 83
3875.71 81
3875.85 81
3875.99 82
3876.13 84
3876.28 85
3876.42 84
3876.56 81
3876.71 75
3876.85 67
3876.99 59
3877.14 51
3877.28 45
3877.42 42
3877.56 43
3877.71 48
3877.85 58
3877.99 70
3878.14 85
3878.28 99
3878.42 111
3878.56 120
3878.71 125
3878.85 127
3878.99 127
3879.14 125
3879.28 124
3879.42 123
3879.57 123
3879.71 122
3879.85 121
3879.99 119
3880.14 117
3880.28 116
3880.42 119
3880.57 126
3880.71 137
3880.85 153
3881.00 170
3881.14 188
3881.28 203
3881.42 215
3881.57 223
3881.71 229
3881.85 235
3882.00 242
3882.14 252
3882.28 265
3882.43 281
3882.57 296
3882.71 310
3882.85 321
3883.00 326
3883.14 327
3883.28 325
3883.43 321
3883.57 317
3883.71 316
3883.86 318
3884.00 324
3884.14 332
3884.28 343
3884.43 353
3884.57 362
3884.71 370
3884.86 375
3885.00 376
3885.14 374
3885.29 369
3885.43 361
3885.57 351
3885.72 339
3885.86 327
3886.00 315
3886.14 305
3886.29 297
3886.43 291
3886.57 286
3886.72 283
3886.86 281
3887.00 280
3887.15 281
3887.29 284
3887.43 287
3887.58 290
3887.72 293
3887.86 296
3888.00 297
3888.15 297
3888.29 295
3888.43 291
3888.58 287
3888.72 282
3888.86 277
3889.01 272
3889.15 268
3889.29 265
3889.44 264
3889.58 265
3889.72 265
3889.87 264
3890.01 260
3890.15 253
3890.30 243
3890.44 231
3890.58 218
3890.72 206
3890.87 197
3891.01 192
3891.15 189
3891.30 188
3891.44 186
3891.58 184
3891.73 180
3891.87 174
3892.01 167
3892.16 160
3892.30 154
3892.44 150
3892.59 146
3892.73 142
3892.87 139
3893.02 136
3893.16 133
3893.30 130
3893.45 128
3893.59 126
3893.73 124
3893.88 122
3894.02 120
3894.16 118
3894.30 116
3894.45 114
3894.59 113
3894.73 112
3894.88 111
3895.02 111
3895.16 112
3895.31 115
3895.45 121
3895.59 129
3895.74 140
3895.88 152
3896.02 163
3896.17 173
3896.31 180
3896.45 183
3896.60 183
3896.74 180
3896.88 176
3897.03 171
3897.17 165
3897.31 159
3897.46 153
3897.60 146
3897.74 138
3897.89 131
3898.03 124
3898.17 118
3898.32 114
3898.46 112
3898.60 111
3898.75 114
3898.89 118
3899.03 124
3899.18 132
3899.32 140
3899.46 148
3899.61 156
3899.75 161
3899.89 164
3900.04 165
3900.18 162
3900.32 156
3900.47 148
3900.61 138
3900.75 128
3900.90 118
3901.04 109
3901.18 101
3901.33 93
3901.47 87
3901.61 79
3901.76 72
3901.90 63
3902.04 54
3902.19 46
3902.33 39
3902.47 35
3902.62 34
3902.76 36
3902.90 41
3903.05 49
3903.19 59
3903.33 69
3903.48 79
3903.62 88
3903.76 94
3903.91 97
3904.05 98
3904.19 96
3904.34 92
3904.48 86
3904.62 81
3904.77 75
3904.91 71
3905.06 68
3905.20 66
3905.34 65
3905.49 65
3905.63 65
3905.77 65
3905.92 65
3906.06 65
3906.20 63
3906.35 62
3906.49 61
3906.63 61
3906.78 61
3906.92 63
3907.06 66
3907.21 68
3907.35 70
3907.49 71
3907.64 69
3907.78 66
3907.92 61
3908.07 55
3908.21 50
3908.35 45
3908.50 42
3908.64 41
3908.79 42
3908.93 44
3909.07 46
3909.22 49
3909.36 51
3909.50 53
3909.65 54
3909.79 55
3909.93 57
3910.08 59
3910.22 62
3910.36 65
3910.51 68
3910.65 70
3910.79 72
3910.94 73
3911.08 75
3911.23 76
3911.37 78
3911.51 79
3911.66 80
3911.80 81
3911.94 80
3912.09 78
3912.23 74
3912.37 69
3912.52 63
3912.66 56
3912.80 48
3912.95 41
3913.09 33
3913.24 27
3913.38 23
3913.52 20
3913.67 19
3913.81 19
3913.95 20
3914.10 21
3914.24 23
3914.38 24
3914.53 25
3914.67 28
3914.81 32
3914.96 37
3915.10 43
3915.25 49
3915.39 54
3915.53 58
3915.68 59
3915.82 57
3915.96 52
3916.11 46
3916.25 38
3916.39 29
3916.54 19
3916.68 10
3916.83 2
3916.97 0
3917.11 0
3917.26 0
3917.40 0
3917.54 0
3917.69 0
3917.83 0
3917.98 0
3918.12 3
3918.26 11
3918.41 18
3918.55 26
3918.69 32
3918.84 38
3918.98 41
3919.12 44
3919.27 44
3919.41 43
3919.56 42
3919.70 41
3919.84 41
3919.99 41
3920.13 41
3920.27 41
3920.42 39
3920.56 37
3920.71 33
3920.85 28
3920.99 24
3921.14 21
3921.28 20
3921.42 19
3921.57 20
3921.71 20
3921.86 20
3922.00 18
3922.14 15
3922.29 10
3922.43 6
3922.57 3
3922.72 1
3922.86 1
3923.01 2
3923.15 4
3923.29 5
3923.44 5
3923.58 3
3923.72 0
3923.87 0
3924.01 0
3924.16 0
3924.30 0
3924.44 0
3924.59 1
3924.73 5
3924.87 8
3925.02 9
3925.16 10
3925.31 11
3925.45 12
3925.59 15
3925.74 20
3925.88 26
3926.02 33
3926.17 41
3926.31 50
3926.46 59
3926.60 67
3926.74 76
3926.89 83
3927.03 90
3927.18 94
3927.32 97
3927.46 96
3927.61 92
3927.75 85
3927.89 76
3928.04 66
3928.18 57
3928.33 48
3928.47 43
3928.61 41
3928.76 41
3928.90 44
3929.05 49
3929.19 55
3929.33 62
3929.48 69
3929.62 76
3929.77 84
3929.91 92
3930.05 100
3930.20 107
3930.34 113
3930.48 118
3930.63 120
3930.77 121
3930.92 122
3931.06 122
3931.20 122
3931.35 123
3931.49 123
3931.64 122
3931.78 122
3931.92 121
3932.07 120
3932.21 120
3932.36 121
3932.50 122
3932.64 125
3932.79 128
3932.93 132
3933.08 135
3933.22 138
3933.36 140
3933.51 141
3933.65 140
3933.80 139
3933.94 136
3934.08 133
3934.23 131
3934.37 128
3934.51 126
3934.66 123
3934.80 118
3934.95 112
3935.09 104
3935.23 93
3935.38 81
3935.52 68
3935.67 55
3935.81 44
3935.95 35
3936.10 28
3936.24 23
3936.39 19
3936.53 17
3936.67 16
3936.82 16
3936.96 17
3937.11 19
3937.25 21
3937.39 24
3937.54 28
3937.68 33
3937.83 38
3937.97 44
3938.12 49
3938.26 55
3938.40 59
3938.55 62
3938.69 63
3938.84 62
3938.98 61
3939.12 61
3939.27 63
3939.41 67
3939.56 73
3939.70 81
3939.84 87
3939.99 92
3940.13 93
3940.28 90
3940.42 86
3940.56 79
3940.71 73
3940.85 67
3941.00 63
3941.14 62
3941.28 62
3941.43 63
3941.57 66
3941.72 70
3941.86 75
3942.01 80
3942.15 85
3942.29 89
3942.44 93
3942.58 95
3942.73 98
3942.87 103
3943.01 109
3943.16 119
3943.30 132
3943.45 149
3943.59 166
3943.73 185
3943.88 204
3944.02 224
3944.17 244
3944.31 265
3944.46 289
3944.60 315
3944.74 344
3944.89 377
3945.03 413
3945.18 453
3945.32 495
3945.46 539
3945.61 585
3945.75 632
3945.90 678
3946.04 725
3946.19 772
3946.33 820
3946.47 870
3946.62 922
3946.76 974
3946.91 1025
3947.05 1073
3947.20 1115
3947.34 1150
3947.48 1176
3947.63 1195
3947.77 1206
3947.92 1214
3948.06 1219
3948.20 1222
3948.35 1227
3948.49 1231
3948.64 1236
3948.78 1241
3948.93 1245
3949.07 1249
3949.21 1250
3949.36 1249
3949.50 1245
3949.65 1237
3949.79 1223
3949.94 1203
3950.08 1178
3950.22 1149
3950.37 1117
3950.51 1084
3950.66 1053
3950.80 1026
3950.95 1004
3951.09 984
3951.23 966
3951.38 947
3951.52 925
3951.67 899
3951.81 868
3951.96 833
3952.10 796
3952.24 758
3952.39 723
3952.53 690
3952.68 660
3952.82 634
3952.97 609
3953.11 585
3953.25 562
3953.40 537
3953.54 512
3953.69 486
3953.83 459
3953.98 432
3954.12 407
3954.26 384
3954.41 364
3954.55 347
3954.70 333
3954.84 321
3954.99 311
3955.13 302
3955.27 291
3955.42 280
3955.56 267
3955.71 254
3955.85 241
3956.00 229
3956.14 220
3956.29 213
3956.43 209
3956.57 207
3956.72 206
3956.86 205
3957.01 204
3957.15 202
3957.30 198
3957.44 192
3957.58 185
3957.73 177
3957.87 169
3958.02 162
3958.16 157
3958.31 153
3958.45 151
3958.60 151
3958.74 151
3958.88 151
3959.03 151
3959.17 152
3959.32 151
3959.46 151
3959.61 152
3959.75 152
3959.90 153
3960.04 153
3960.18 152
3960.33 150
3960.47 147
3960.62 142
3960.76 136
3960.91 130
3961.05 124
3961.20 120
3961.34 116
3961.48 114
3961.63 112
3961.77 111
3961.92 109
3962.06 106
3962.21 104
3962.35 101
3962.50 99
3962.64 99
3962.78 101
3962.93 105
3963.07 111
3963.22 118
3963.36 123
3963.51 126
3963.65 125
3963.80 119
3963.94 111
3964.09 100
3964.23 90
3964.37 81
3964.52 74
3964.66 69
3964.81 66
3964.95 65
3965.10 63
3965.24 62
3965.39 60
3965.53 57
3965.68 54
3965.82 51
3965.96 47
3966.11 42
3966.25 37
3966.40 32
3966.54 28
3966.69 25
3966.83 24
3966.98 24
3967.12 26
3967.27 28
3967.41 30
3967.55 32
3967.70 33
3967.84 35
3967.99 36
3968.13 37
3968.28 39
3968.42 41
3968.57 43
3968.71 45
3968.86 47
3969.00 49
3969.15 51
3969.29 55
3969.43 59
3969.58 63
3969.72 68
3969.87 73
3970.01 76
3970.16 78
3970.30 77
3970.45 74
3970.59 69
3970.74 63
3970.88 55
3971.03 49
3971.17 43
3971.31 39
3971.46 37
3971.60 38
3971.75 40
3971.89 45
3972.04 52
3972.18 59
3972.33 69
3972.47 79
3972.62 89
3972.76 100
3972.91 109
3973.05 118
3973.20 126
3973.34 131
3973.48 134
3973.63 135
3973.77 134
3973.92 131
3974.06 127
3974.21 123
3974.35 118
3974.50 114
3974.64 111
3974.79 110
3974.93 111
3975.08 113
3975.22 116
3975.37 118
3975.51 120
3975.66 121
3975.80 120
3975.94 117
3976.09 113
3976.23 108
3976.38 102
3976.52 96
3976.67 91
3976.81 87
3976.96 85
3977.10 86
3977.25 90
3977.39 96
3977.54 103
3977.68 109
3977.83 114
3977.97 116
3978.12 115
3978.26 113
3978.41 109
3978.55 105
3978.69 103
3978.84 101
3978.98 101
3979.13 101
3979.27 101
3979.42 100
3979.56 98
3979.71 96
3979.85 92
3980.00 90
3980.14 87
3980.29 86
3980.43 85
3980.58 84
3980.72 83
3980.87 82
3981.01 81
3981.16 79
3981.30 78
3981.45 77
3981.59 77
3981.74 76
3981.88 76
3982.03 76
3982.17 76
3982.32 74
3982.46 72
3982.60 68
3982.75 63
3982.89 57
3983.04 51
3983.18 44
3983.33 37
3983.47 31
3983.62 27
3983.76 24
3983.91 23
3984.05 24
3984.20 26
3984.34 30
3984.49 35
3984.63 41
3984.78 47
3984.92 54
3985.07 60
3985.21 65
3985.36 68
3985.50 67
3985.65 64
3985.79 58
3985.94 49
3986.08 39
3986.23 29
3986.37 19
3986.52 11
3986.66 5
3986.81 0
3986.95 0
3987.10 0
3987.24 0
3987.39 0
3987.53 0
3987.68 0
3987.82 0
3987.97 0
3988.11 5
3988.26 9
3988.40 13
3988.55 16
3988.69 20
3988.84 22
3988.98 25
3989.13 28
3989.27 30
3989.42 32
3989.56 33
3989.71 34
3989.85 33
3990.00 32
3990.14 30
3990.29 28
3990.43 26
3990.58 23
3990.72 21
3990.87 20
3991.01 18
3991.16 18
3991.30 19
3991.45 20
3991.59 23
3991.74 26
3991.88 30
3992.03 33
3992.17 36
3992.32 38
3992.46 40
3992.61 40
3992.75 40
3992.90 40
3993.04 39
3993.19 38
3993.33 37
3993.48 37
3993.62 37
3993.77 37
3993.91 39
3994.06 42
3994.20 46
3994.35 52
3994.49 58
3994.64 64
3994.78 70
3994.93 75
3995.07 77
3995.22 77
3995.36 74
3995.51 69
3995.65 62
3995.80 53
3995.94 45
3996.09 36
3996.23 29
3996.38 22
3996.52 17
3996.67 13
3996.81 10
3996.96 8
3997.10 8
3997.25 10
3997.39 13
3997.54 17
3997.68 23
3997.83 29
3997.97 36
3998.12 45
3998.26 55
3998.41 66
3998.55 77
3998.70 87
3998.85 93
3998.99 96
3999.14 95
3999.28 88
3999.43 79
3999.57 67
3999.72 55
3999.86 44
4000.01 34
4000.15 28
4000.30 23
4000.44 21
4000.59 22
4000.73 23
4000.88 26
4001.02 28
4001.17 31
4001.31 34
4001.46 36
4001.60 37
4001.75 37
4001.89 37
4002.04 37
4002.18 37
4002.33 36
4002.47 36
4002.62 36
4002.76 36
4002.91 36
4003.06 37
4003.20 37
4003.35 38
4003.49 39
4003.64 41
4003.78 43
4003.93 45
4004.07 48
4004.22 52
4004.36 56
4004.51 60
4004.65 64
4004.80 68
4004.94 71
4005.09 74
4005.23 76
4005.38 78
4005.52 78
4005.67 78
4005.82 76
4005.96 72
4006.11 67
4006.25 60
4006.40 53
4006.54 47
4006.69 42
4006.83 41
4006.98 43
4007.12 49
4007.27 56
4007.41 64
4007.56 71
4007.70 78
4007.85 81
4007.99 83
4008.14 83
4008.29 81
4008.43 80
4008.58 78
4008.72 77
4008.87 77
4009.01 78
4009.16 79
4009.30 81
4009.45 82
4009.59 83
4009.74 84
4009.88 85
4010.03 85
4010.17 86
4010.32 86
4010.47 86
4010.61 85
4010.76 85
4010.90 84
4011.05 83
4011.19 83
4011.34 84
4011.48 87
4011.63 90
4011.77 95
4011.92 100
4012.06 105
4012.21 110
4012.36 114
4012.50 119
4012.65 124
4012.79 129
4012.94 134
4013.08 138
4013.23 143
4013.37 146
4013.52 150
4013.66 154
4013.81 158
4013.95 163
4014.10 168
4014.25 172
4014.39 172
4014.54 169
4014.68 162
4014.83 151
4014.97 138
4015.12 125
4015.26 114
4015.41 107
4015.55 104
4015.70 105
4015.85 107
4015.99 110
4016.14 111
4016.28 110
4016.43 106
4016.57 101
4016.72 95
4016.86 90
4017.01 88
4017.15 89
4017.30 92
4017.45 98
4017.59 105
4017.74 111
4017.88 115
4018.03 118
4018.17 118
4018.32 117
4018.46 116
4018.61 114
4018.76 113
4018.90 112
4019.05 110
4019.19 108
4019.34 104
4019.48 99
4019.63 93
4019.77 86
4019.92 78
4020.06 72
4020.21 66
4020.36 63
4020.50 62
4020.65 63
4020.79 65
4020.94 68
4021.08 71
4021.23 73
4021.37 75
4021.52 75
4021.67 74
4021.81 72
4021.96 70
4022.10 67
4022.25 64
4022.39 61
4022.54 59
4022.68 59
4022.83 60
4022.98 62
4023.12 65
4023.27 68
4023.41 71
4023.56 73
4023.70 75
4023.85 77
4024.00 79
4024.14 82
4024.29 86
4024.43 90
4024.58 96
4024.72 102
4024.87 109
4025.01 116
4025.16 123
4025.31 128
4025.45 131
4025.60 130
4025.74 126
4025.89 118
4026.03 107
4026.18 94
4026.33 81
4026.47 68
4026.62 57
4026.76 48
4026.91 42
4027.05 38
4027.20 36
4027.34 36
4027.49 39
4027.64 44
4027.78 50
4027.93 55
4028.07 59
4028.22 59
4028.36 57
4028.51 52
4028.66 45
4028.80 39
4028.95 34
4029.09 32
4029.24 32
4029.38 35
4029.53 38
4029.68 42
4029.82 44
4029.97 44
4030.11 41
4030.26 36
4030.40 28
4030.55 20
4030.70 13
4030.84 7
4030.99 3
4031.13 3
4031.28 6
4031.42 11
4031.57 18
4031.72 26
4031.86 34
4032.01 40
4032.15 45
4032.30 49
4032.44 51
4032.59 52
4032.74 52
4032.88 51
4033.03 49
4033.17 47
4033.32 44
4033.46 40
4033.61 35
4033.76 30
4033.90 25
4034.05 20
4034.19 15
4034.34 12
4034.49 9
4034.63 7
4034.78 6
4034.92 7
4035.07 8
4035.21 10
4035.36 12
4035.51 14
4035.65 17
4035.80 19
4035.94 21
4036.09 24
4036.24 27
4036.38 29
4036.53 31
4036.67 31
4036.82 30
4036.96 28
4037.11 26
4037.26 25
4037.40 25
4037.55 27
4037.69 31
4037.84 38
4037.99 45
4038.13 53
4038.28 59
4038.42 65
4038.57 68
4038.71 70
4038.86 71
4039.01 70
4039.15 68
4039.30 66
4039.44 64
4039.59 62
4039.74 61
4039.88 59
4040.03 57
4040.17 56
4040.32 55
4040.47 55
4040.61 54
4040.76 54
4040.90 53
4041.05 52
4041.19 50
4041.34 48
4041.49 48
4041.63 48
4041.78 50
4041.92 55
4042.07 60
4042.22 67
4042.36 73
4042.51 78
4042.65 82
4042.80 84
4042.95 84
4043.09 82
4043.24 80
4043.38 79
4043.53 77
4043.68 76
4043.82 75
4043.97 75
4044.11 74
4044.26 73
4044.41 71
4044.55 68
4044.70 65
4044.84 61
4044.99 57
4045.14 52
4045.28 48
4045.43 45
4045.57 42
4045.72 40
4045.87 38
4046.01 37
4046.16 36
4046.30 36
4046.45 34
4046.60 33
4046.74 31
4046.89 28
4047.03 25
4047.18 22
4047.33 19
4047.47 16
4047.62 14
4047.76 13
4047.91 12
4048.06 12
4048.20 12
4048.35 12
4048.49 12
4048.64 12
4048.79 11
4048.93 10
4049.08 9
4049.22 8
4049.37 7
4049.52 6
4049.66 5
4049.81 6
4049.95 8
4050.10 12
4050.25 18
4050.39 25
4050.54 33
4050.68 41
4050.83 49
4050.98 54
4051.12 57
4051.27 58
4051.42 56
4051.56 53
4051.71 48
4051.85 43
4052.00 39
4052.15 36
4052.29 34
4052.44 34
4052.58 33
4052.73 33
4052.88 33
4053.02 32
4053.17 32
4053.31 32
4053.46 31
4053.61 31
4053.75 29
4053.90 25
4054.05 20
4054.19 13
4054.34 5
4054.48 0
4054.63 0
4054.78 0
4054.92 0
4055.07 0
4055.21 0
4055.36 0
4055.51 0
4055.65 2
4055.80 9
4055.95 17
4056.09 25
4056.24 33
4056.38 40
4056.53 44
4056.68 47
4056.82 48
4056.97 47
4057.11 46
4057.26 45
4057.41 44
4057.55 45
4057.70 47
4057.85 49
4057.99 51
4058.14 53
4058.28 53
4058.43 54
4058.58 55
4058.72 57
4058.87 60
4059.02 66
4059.16 73
4059.31 80
4059.45 87
4059.60 94
4059.75 99
4059.89 104
4060.04 107
4060.19 109
4060.33 110
4060.48 109
4060.62 107
4060.77 102
4060.92 96
4061.06 89
4061.21 81
4061.36 75
4061.50 70
4061.65 67
4061.79 66
4061.94 67
4062.09 69
4062.23 72
4062.38 75
4062.53 78
4062.67 80
4062.82 82
4062.97 84
4063.11 85
4063.26 86
4063.40 88
4063.55 89
4063.70 90
4063.84 92
4063.99 95
4064.14 97
4064.28 99
4064.43 100
4064.57 99
4064.72 96
4064.87 92
4065.01 86
4065.16 79
4065.31 72
4065.45 65
4065.60 60
4065.75 57
4065.89 55
4066.04 54
4066.18 52
4066.33 50
4066.48 46
4066.62 41
4066.77 35
4066.92 28
4067.06 23
4067.21 20
4067.36 19
4067.50 22
4067.65 27
4067.79 35
4067.94 45
4068.09 55
4068.23 66
4068.38 77
4068.53 88
4068.67 99
4068.82 109
4068.97 118
4069.11 126
4069.26 133
4069.41 138
4069.55 142
4069.70 146
4069.84 149
4069.99 152
4070.14 155
4070.28 159
4070.43 164
4070.58 168
4070.72 173
4070.87 178
4071.02 185
4071.16 196
4071.31 209
4071.46 226
4071.60 247
4071.75 269
4071.89 291
4072.04 310
4072.19 326
4072.33 338
4072.48 346
4072.63 351
4072.77 354
4072.92 358
4073.07 362
4073.21 367
4073.36 373
4073.51 378
4073.65 381
4073.80 383
4073.95 383
4074.09 382
4074.24 380
4074.39 378
4074.53 376
4074.68 373
4074.82 369
4074.97 363
4075.12 356
4075.26 347
4075.41 337
4075.56 327
4075.70 317
4075.85 309
4076.00 303
4076.14 296
4076.29 289
4076.44 281
4076.58 271
4076.73 259
4076.88 245
4077.02 231
4077.17 217
4077.32 205
4077.46 195
4077.61 187
4077.76 181
4077.90 177
4078.05 175
4078.20 175
4078.34 176
4078.49 178
4078.64 181
4078.78 184
4078.93 188
4079.07 189
4079.22 189
4079.37 187
4079.51 183
4079.66 178
4079.81 173
4079.95 168
4080.10 166
4080.25 165
4080.39 166
4080.54 167
4080.69 167
4080.83 166
4080.98 164
4081.13 161
4081.27 157
4081.42 153
4081.57 151
4081.71 150
4081.86 150
4082.01 151
4082.15 153
4082.30 154
4082.45 153
4082.59 152
4082.74 150
4082.89 148
4083.03 145
4083.18 142
4083.33 140
4083.47 138
4083.62 137
4083.77 137
4083.91 137
4084.06 140
4084.21 144
4084.35 149
4084.50 156
4084.65 162
4084.79 168
4084.94 173
4085.09 176
4085.23 176
4085.38 176
4085.53 173
4085.67 170
4085.82 166
4085.97 162
4086.11 158
4086.26 154
4086.41 151
4086.55 149
4086.70 148
4086.85 148
4086.99 148
4087.14 149
4087.29 149
4087.44 148
4087.58 147
4087.73 143
4087.88 139
4088.02 134
4088.17 129
4088.32 126
4088.46 124
4088.61 123
4088.76 124
4088.90 126
4089.05 127
4089.20 128
4089.34 127
4089.49 124
4089.64 121
4089.78 118
4089.93 114
4090.08 112
4090.22 110
4090.37 111
4090.52 112
4090.66 113
4090.81 113
4090.96 112
4091.10 109
4091.25 104
4091.40 99
4091.55 94
4091.69 90
4091.84 87
4091.99 86
4092.13 87
4092.28 88
4092.43 90
4092.57 91
4092.72 92
4092.87 91
4093.01 88
4093.16 84
4093.31 78
4093.45 73
4093.60 69
4093.75 67
4093.89 68
4094.04 72
4094.19 78
4094.34 86
4094.48 93
4094.63 101
4094.78 108
4094.92 114
4095.07 119
4095.22 124
4095.36 128
4095.51 131
4095.66 133
4095.80 133
4095.95 132
4096.10 131
4096.24 130
4096.39 130
4096.54 133
4096.69 139
4096.83 147
4096.98 157
4097.13 168
4097.27 178
4097.42 186
4097.57 191
4097.71 194
4097.86 194
4098.01 193
4098.15 191
4098.30 187
4098.45 183
4098.60 178
4098.74 172
4098.89 166
4099.04 159
4099.18 152
4099.33 146
4099.48 141
4099.62 137
4099.77 134
4099.92 133
4100.07 131
4100.21 128
4100.36 125
4100.51 120
4100.65 115
4100.80 110
4100.95 106
4101.09 102
4101.24 100
4101.39 98
4101.53 97
4101.68 97
4101.83 96
4101.98 96
4102.12 97
4102.27 99
4102.42 101
4102.56 105
4102.71 110
4102.86 115
4103.01 120
4103.15 124
4103.30 126
4103.45 127
4103.59 124
4103.74 119
4103.89 113
4104.03 105
4104.18 98
4104.33 91
4104.48 86
4104.62 84
4104.77 84
4104.92 87
4105.06 92
4105.21 99
4105.36 107
4105.50 116
4105.65 124
4105.80 130
4105.95 135
4106.09 139
4106.24 140
4106.39 140
4106.53 138
4106.68 134
4106.83 130
4106.98 125
4107.12 121
4107.27 118
4107.42 117
4107.56 118
4107.71 121
4107.86 126
4108.01 131
4108.15 136
4108.30 139
4108.45 139
4108.59 136
4108.74 131
4108.89 125
4109.04 119
4109.18 115
4109.33 115
4109.48 117
4109.62 123
4109.77 131
4109.92 141
4110.07 149
4110.21 156
4110.36 162
4110.51 166
4110.65 170
4110.80 175
4110.95 180
4111.10 186
4111.24 192
4111.39 198
4111.54 203
4111.68 206
4111.83 208
4111.98 208
4112.13 206
4112.27 203
4112.42 199
4112.57 194
4112.71 189
4112.86 184
4113.01 179
4113.16 175
4113.30 172
4113.45 171
4113.60 172
4113.75 175
4113.89 178
4114.04 181
4114.19 183
4114.33 183
4114.48 180
4114.63 174
4114.78 167
4114.92 159
4115.07 151
4115.22 144
4115.36 138
4115.51 132
4115.66 128
4115.81 123
4115.95 119
4116.10 113
4116.25 108
4116.40 101
4116.54 94
4116.69 88
4116.84 82
4116.98 77
4117.13 73
4117.28 70
4117.43 68
4117.57 66
4117.72 65
4117.87 63
4118.02 61
4118.16 59
4118.31 57
4118.46 56
4118.60 56
4118.75 57
4118.90 58
4119.05 60
4119.19 61
4119.34 61
4119.49 60
4119.64 59
4119.78 58
4119.93 58
4120.08 60
4120.23 62
4120.37 65
4120.52 68
4120.67 70
4120.81 71
4120.96 70
4121.11 68
4121.26 65
4121.40 62
4121.55 59
4121.70 56
4121.85 54
4121.99 52
4122.14 51
4122.29 50
4122.44 50
4122.58 50
4122.73 51
4122.88 52
4123.03 52
4123.17 51
4123.32 49
4123.47 47
4123.61 43
4123.76 39
4123.91 35
4124.06 33
4124.20 31
4124.35 32
4124.50 34
4124.65 38
4124.79 43
4124.94 49
4125.09 55
4125.24 61
4125.38 65
4125.53 68
4125.68 69
4125.83 70
4125.97 71
4126.12 73
4126.27 78
4126.42 84
4126.56 92
4126.71 102
4126.86 112
4127.01 121
4127.15 129
4127.30 136
4127.45 141
4127.60 145
4127.74 147
4127.89 149
4128.04 148
4128.19 146
4128.33 142
4128.48 136
4128.63 129
4128.78 120
4128.92 111
4129.07 101
4129.22 92
4129.37 84
4129.51 76
4129.66 69
4129.81 63
4129.96 58
4130.10 53
4130.25 50
4130.40 47
4130.55 45
4130.69 43
4130.84 41
4130.99 39
4131.14 37
4131.28 36
4131.43 37
4131.58 39
4131.73 41
4131.87 45
4132.02 48
4132.17 50
4132.32 50
4132.46 47
4132.61 42
4132.76 37
4132.91 31
4133.05 27
4133.20 24
4133.35 24
4133.50 27
4133.64 31
4133.79 36
4133.94 42
4134.09 48
4134.23 53
4134.38 58
4134.53 61
4134.68 62
4134.82 61
4134.97 57
4135.12 51
4135.27 42
4135.41 31
4135.56 21
4135.71 12
4135.86 5
4136.01 0
4136.15 0
4136.30 0
4136.45 0
4136.60 2
4136.74 5
4136.89 7
4137.04 8
4137.19 7
4137.33 5
4137.48 2
4137.63 0
4137.78 0
4137.92 0
4138.07 0
4138.22 0
4138.37 0
4138.51 2
4138.66 7
4138.81 13
4138.96 19
4139.11 25
4139.25 32
4139.40 38
4139.55 45
4139.70 51
4139.84 57
4139.99 62
4140.14 68
4140.29 73
4140.43 78
4140.58 82
4140.73 84
4140.88 84
4141.03 80
4141.17 74
4141.32 66
4141.47 57
4141.62 49
4141.76 43
4141.91 39
4142.06 38
4142.21 40
4142.35 42
4142.50 45
4142.65 47
4142.80 47
4142.95 44
4143.09 40
4143.24 35
4143.39 30
4143.54 27
4143.68 27
4143.83 29
4143.98 33
4144.13 37
4144.28 41
4144.42 42
4144.57 41
4144.72 37
4144.87 32
4145.01 27
4145.16 23
4145.31 21
4145.46 21
4145.61 23
4145.75 25
4145.90 27
4146.05 28
4146.20 28
4146.34 27
4146.49 27
4146.64 29
4146.79 33
4146.94 39
4147.08 46
4147.23 53
4147.38 57
4147.53 59
4147.67 57
4147.82 53
4147.97 48
4148.12 43
4148.27 39
4148.41 38
4148.56 37
4148.71 38
4148.86 40
4149.01 41
4149.15 41
4149.30 42
4149.45 42
4149.60 42
4149.74 41
4149.89 41
4150.04 40
4150.19 40
4150.34 41
4150.48 42
4150.63 44
4150.78 48
4150.93 51
4151.08 56
4151.22 60
4151.37 64
4151.52 69
4151.67 73
4151.82 78
4151.96 82
4152.11 86
4152.26 89
4152.41 92
4152.55 94
4152.70 96
4152.85 97
4153.00 98
4153.15 99
4153.29 101
4153.44 104
4153.59 108
4153.74 113
4153.89 119
4154.03 126
4154.18 134
4154.33 142
4154.48 151
4154.63 161
4154.77 173
4154.92 185
4155.07 197
4155.22 208
4155.37 216
4155.51 222
4155.66 225
4155.81 226
4155.96 226
4156.11 226
4156.25 227
4156.40 230
4156.55 234
4156.70 238
4156.85 242
4156.99 244
4157.14 243
4157.29 240
4157.44 234
4157.59 226
4157.73 216
4157.88 204
4158.03 193
4158.18 183
4158.33 175
4158.47 169
4158.62 165
4158.77 163
4158.92 163
4159.07 165
4159.21 168
4159.36 173
4159.51 178
4159.66 184
4159.81 189
4159.95 193
4160.10 196
4160.25 195
4160.40 193
4160.55 187
4160.69 181
4160.84 172
4160.99 164
4161.14 156
4161.29 149
4161.43 145
4161.58 142
4161.73 142
4161.88 143
4162.03 146
4162.17 149
4162.32 151
4162.47 154
4162.62 155
4162.77 157
4162.91 159
4163.06 162
4163.21 166
4163.36 172
4163.51 178
4163.66 184
4163.80 188
4163.95 190
4164.10 188
4164.25 184
4164.40 177
4164.54 169
4164.69 159
4164.84 149
4164.99 138
4165.14 128
4165.28 117
4165.43 106
4165.58 97
4165.73 91
4165.88 88
4166.03 90
4166.17 96
4166.32 105
4166.47 115
4166.62 125
4166.77 133
4166.91 137
4167.06 136
4167.21 132
4167.36 126
4167.51 118
4167.66 111
4167.80 107
4167.95 106
4168.10 109
4168.25 116
4168.40 127
4168.54 140
4168.69 155
4168.84 169
4168.99 182
4169.14 193
4169.29 201
4169.43 205
4169.58 205
4169.73 202
4169.88 196
4170.03 188
4170.17 179
4170.32 169
4170.47 161
4170.62 154
4170.77 149
4170.92 146
4171.06 143
4171.21 141
4171.36 140
4171.51 138
4171.66 137
4171.81 136
4171.95 135
4172.10 135
4172.25 136
4172.40 137
4172.55 137
4172.69 137
4172.84 134
4172.99 130
4173.14 125
4173.29 119
4173.44 115
4173.58 113
4173.73 113
4173.88 116
4174.03 120
4174.18 125
4174.33 130
4174.47 133
4174.62 135
4174.77 135
4174.92 133
4175.07 131
4175.22 128
4175.36 126
4175.51 124
4175.66 121
4175.81 119
4175.96 116
4176.11 112
4176.25 109
4176.40 105
4176.55 102
4176.70 102
4176.85 104
4177.00 108
4177.14 114
4177.29 121
4177.44 128
4177.59 134
4177.74 138
4177.89 142
4178.03 145
4178.18 149
4178.33 153
4178.48 158
4178.63 162
4178.78 165
4178.92 167
4179.07 166
4179.22 163
4179.37 158
4179.52 153
4179.67 149
4179.81 145
4179.96 143
4180.11 141
4180.26 140
4180.41 140
4180.56 139
4180.71 139
4180.85 139
4181.00 140
4181.15 140
4181.30 141
4181.45 141
4181.60 140
4181.74 138
4181.89 135
4182.04 130
4182.19 125
4182.34 119
4182.49 113
4182.63 108
4182.78 103
4182.93 99
4183.08 97
4183.23 96
4183.38 95
4183.53 96
4183.67 96
4183.82 97
4183.97 97
4184.12 96
4184.27 94
4184.42 93
4184.56 92
4184.71 92
4184.86 95
4185.01 100
4185.16 106
4185.31 113
4185.46 120
4185.60 125
4185.75 129
4185.90 130
4186.05 128
4186.20 125
4186.35 120
4186.50 114
4186.64 108
4186.79 104
4186.94 101
4187.09 99
4187.24 99
4187.39 100
4187.53 101
4187.68 103
4187.83 103
4187.98 102
4188.13 101
4188.28 99
4188.43 97
4188.57 97
4188.72 97
4188.87 98
4189.02 98
4189.17 98
4189.32 96
4189.47 93
4189.61 88
4189.76 82
4189.91 76
4190.06 70
4190.21 65
4190.36 61
4190.51 57
4190.65 54
4190.80 52
4190.95 50
4191.10 48
4191.25 46
4191.40 46
4191.55 46
4191.69 48
4191.84 51
4191.99 56
4192.14 62
4192.29 70
4192.44 79
4192.59 90
4192.74 102
4192.88 115
4193.03 127
4193.18 139
4193.33 150
4193.48 159
4193.63 165
4193.78 170
4193.92 173
4194.07 177
4194.22 181
4194.37 188
4194.52 196
4194.67 206
4194.82 215
4194.96 223
4195.11 228
4195.26 231
4195.41 231
4195.56 229
4195.71 226
4195.86 223
4196.01 222
4196.15 223
4196.30 226
4196.45 233
4196.60 242
4196.75 253
4196.90 265
4197.05 277
4197.20 287
4197.34 293
4197.49 296
4197.64 296
4197.79 292
4197.94 286
4198.09 279
4198.24 272
4198.38 267
4198.53 265
4198.68 267
4198.83 273
4198.98 284
4199.13 300
4199.28 323
4199.43 351
4199.57 386
4199.72 428
4199.87 476
4200.02 531
4200.17 591
4200.32 658
4200.47 732
4200.62 813
4200.76 902
4200.91 999
4201.06 1106
4201.21 1221
4201.36 1344
4201.51 1476
4201.66 1613
4201.81 1754
4201.96 1898
4202.10 2042
4202.25 2187
4202.40 2332
4202.55 2477
4202.70 2623
4202.85 2771
4203.00 2920
4203.15 3070
4203.29 3218
4203.44 3359
4203.59 3489
4203.74 3602
4203.89 3694
4204.04 3761
4204.19 3804
4204.34 3825
4204.48 3824
4204.63 3807
4204.78 3776
4204.93 3733
4205.08 3679
4205.23 3615
4205.38 3540
4205.53 3455
4205.68 3360
4205.82 3258
4205.97 3151
4206.12 3041
4206.27 2930
4206.42 2818
4206.57 2708
4206.72 2599
4206.87 2491
4207.02 2385
4207.16 2281
4207.31 2179
4207.46 2080
4207.61 1984
4207.76 1891
4207.91 1802
4208.06 1717
4208.21 1637
4208.36 1560
4208.50 1486
4208.65 1413
4208.80 1342
4208.95 1271
4209.10 1201
4209.25 1134
4209.40 1072
4209.55 1015
4209.70 964
4209.84 921
4209.99 884
4210.14 853
4210.29 825
4210.44 801
4210.59 777
4210.74 753
4210.89 730
4211.04 704
4211.18 678
4211.33 650
4211.48 621
4211.63 592
4211.78 564
4211.93 540
4212.08 520
4212.23 505
4212.38 496
4212.53 492
4212.67 493
4212.82 496
4212.97 501
4213.12 504
4213.27 506
4213.42 504
4213.57 498
4213.72 489
4213.87 478
4214.02 467
4214.16 456
4214.31 446
4214.46 437
4214.61 429
4214.76 421
4214.91 412
4215.06 401
4215.21 390
4215.36 378
4215.51 366
4215.65 355
4215.80 343
4215.95 332
4216.10 319
4216.25 305
4216.40 288
4216.55 270
4216.70 251
4216.85 233
4217.00 215
4217.15 199
4217.29 186
4217.44 176
4217.59 169
4217.74 166
4217.89 166
4218.04 169
4218.19 171
4218.34 173
4218.49 172
4218.64 168
4218.78 160
4218.93 151
4219.08 141
4219.23 132
4219.38 125
4219.53 120
4219.68 117
4219.83 115
4219.98 114
4220.13 113
4220.28 112
4220.43 110
4220.57 109
4220.72 108
4220.87 108
4221.02 110
4221.17 115
4221.32 123
4221.47 134
4221.62 149
4221.77 165
4221.92 184
4222.07 201
4222.21 216
4222.36 228
4222.51 237
4222.66 243
4222.81 246
4222.96 249
4223.11 250
4223.26 252
4223.41 253
4223.56 254
4223.71 253
4223.86 251
4224.00 248
4224.15 243
4224.30 237
4224.45 230
4224.60 223
4224.75 217
4224.90 211
4225.05 205
4225.20 200
4225.35 195
4225.50 189
4225.65 184
4225.79 178
4225.94 173
4226.09 168
4226.24 163
4226.39 160
4226.54 157
4226.69 154
4226.84 151
4226.99 148
4227.14 144
4227.29 141
4227.44 138
4227.59 136
4227.73 135
4227.88 133
4228.03 131
4228.18 128
4228.33 126
4228.48 123
4228.63 121
4228.78 119
4228.93 118
4229.08 116
4229.23 114
4229.38 111
4229.53 109
4229.68 107
4229.82 107
4229.97 108
4230.12 112
4230.27 117
4230.42 123
4230.57 129
4230.72 132
4230.87 134
4231.02 133
4231.17 130
4231.32 126
4231.47 120
4231.62 114
4231.77 107
4231.91 101
4232.06 94
4232.21 87
4232.36 80
4232.51 72
4232.66 64
4232.81 55
4232.96 46
4233.11 37
4233.26 28
4233.41 19
4233.56 12
4233.71 7
4233.86 4
4234.01 3
4234.15 4
4234.30 7
4234.45 11
4234.60 14
4234.75 16
4234.90 16
4235.05 13
4235.20 9
4235.35 3
4235.50 0
4235.65 0
4235.80 0
4235.95 0
4236.10 0
4236.25 0
4236.40 0
4236.54 2
4236.69 6
4236.84 8
4236.99 9
4237.14 10
4237.29 11
4237.44 13
4237.59 17
4237.74 22
4237.89 29
4238.04 36
4238.19 43
4238.34 48
4238.49 52
4238.64 54
4238.79 54
4238.94 52
4239.08 49
4239.23 47
4239.38 46
4239.53 46
4239.68 48
4239.83 51
4239.98 55
4240.13 59
4240.28 62
4240.43 64
4240.58 64
4240.73 62
4240.88 60
4241.03 56
4241.18 52
4241.33 49
4241.48 46
4241.63 43
4241.78 42
4241.92 41
4242.07 41
4242.22 42
4242.37 44
4242.52 46
4242.67 49
4242.82 52
4242.97 54
4243.12 54
4243.27 54
4243.42 53
4243.57 52
4243.72 53
4243.87 57
4244.02 62
4244.17 67
4244.32 73
4244.47 76
4244.62 76
4244.77 73
4244.92 66
4245.06 57
4245.21 46
4245.36 36
4245.51 28
4245.66 21
4245.81 16
4245.96 13
4246.11 13
4246.26 13
4246.41 15
4246.56 17
4246.71 19
4246.86 20
4247.01 20
4247.16 19
4247.31 17
4247.46 15
4247.61 13
4247.76 13
4247.91 14
4248.06 18
4248.21 22
4248.36 28
4248.51 33
4248.65 36
4248.80 39
4248.95 39
4249.10 38
4249.25 36
4249.40 32
4249.55 27
4249.70 23
4249.85 19
4250.00 17
4250.15 15
4250.30 16
4250.45 17
4250.60 20
4250.75 22
4250.90 24
4251.05 26
4251.20 27
4251.35 28
4251.50 29
4251.65 31
4251.80 34
4251.95 36
4252.10 39
4252.25 40
4252.40 40
4252.55 38
4252.70 35
4252.84 32
4252.99 31
4253.14 31
4253.29 33
4253.44 38
4253.59 45
4253.74 51
4253.89 56
4254.04 58
4254.19 58
4254.34 55
4254.49 50
4254.64 46
4254.79 42
4254.94 40
4255.09 39
4255.24 39
4255.39 39
4255.54 38
4255.69 37
4255.84 36
4255.99 35
4256.14 34
4256.29 32
4256.44 31
4256.59 28
4256.74 24
4256.89 18
4257.04 11
4257.19 3
4257.34 0
4257.49 0
4257.64 0
4257.79 0
4257.94 0
4258.09 0
4258.24 0
4258.39 1
4258.53 6
4258.68 10
4258.83 12
4258.98 13
4259.13 12
4259.28 11
4259.43 9
4259.58 6
4259.73 4
4259.88 3
4260.03 2
4260.18 2
4260.33 3
4260.48 5
4260.63 7
4260.78 11
4260.93 14
4261.08 18
4261.23 21
4261.38 24
4261.53 24
4261.68 24
4261.83 22
4261.98 20
4262.13 18
4262.28 18
4262.43 18
4262.58 21
4262.73 24
4262.88 29
4263.03 34
4263.18 39
4263.33 45
4263.48 52
4263.63 57
4263.78 62
4263.93 65
4264.08 65
4264.23 63
4264.38 57
4264.53 50
4264.68 42
4264.83 34
4264.98 26
4265.13 21
4265.28 18
4265.43 16
4265.58 16
4265.73 16
4265.88 15
4266.03 15
4266.18 14
4266.33 14
4266.48 14
4266.63 15
4266.78 16
4266.93 18
4267.08 19
4267.23 19
4267.38 18
4267.53 16
4267.68 13
4267.83 9
4267.98 6
4268.13 3
4268.28 2
4268.43 1
4268.58 1
4268.73 1
4268.88 0
4269.03 0
4269.18 0
4269.33 0
4269.48 0
4269.63 1
4269.78 4
4269.93 7
4270.08 10
4270.23 12
4270.38 12
4270.53 11
4270.68 9
4270.83 5
4270.98 2
4271.13 0
4271.28 0
4271.43 0
4271.58 0
4271.73 0
4271.88 0
4272.03 0
4272.18 0
4272.33 0
4272.48 5
4272.63 11
4272.78 18
4272.93 26
4273.08 34
4273.23 42
4273.38 50
4273.53 56
4273.68 61
4273.83 66
4273.98 71
4274.13 76
4274.28 82
4274.43 89
4274.58 95
4274.73 101
4274.88 106
4275.03 107
4275.18 106
4275.33 103
4275.48 97
4275.63 90
4275.78 83
4275.93 77
4276.08 72
4276.23 68
4276.38 66
4276.53 65
4276.68 64
4276.83 65
4276.98 66
4277.13 67
4277.28 70
4277.43 73
4277.58 78
4277.73 82
4277.88 87
4278.03 91
4278.18 94
4278.33 96
4278.48 96
4278.63 95
4278.78 94
4278.93 93
4279.08 93
4279.23 95
4279.38 100
4279.53 105
4279.68 113
4279.83 121
4279.98 131
4280.13 140
4280.28 150
4280.43 158
4280.58 165
4280.73 171
4280.88 175
4281.03 178
4281.18 179
4281.33 180
4281.48 179
4281.63 178
4281.78 176
4281.93 173
4282.08 168
4282.23 162
4282.38 155
4282.53 149
4282.68 142
4282.83 137
4282.99 133
4283.14 130
4283.29 129
4283.44 131
4283.59 135
4283.74 142
4283.89 151
4284.04 163
4284.19 177
4284.34 192
4284.49 205
4284.64 217
4284.79 226
4284.94 231
4285.09 232
4285.24 229
4285.39 222
4285.54 213
4285.69 201
4285.84 188
4285.99 175
4286.14 161
4286.29 150
4286.44 140
4286.59 133
4286.74 129
4286.89 128
4287.04 130
4287.19 133
4287.34 138
4287.49 143
4287.64 149
4287.79 155
4287.94 161
4288.09 169
4288.24 177
4288.39 185
4288.54 194
4288.70 203
4288.85 212
4289.00 221
4289.15 230
4289.30 239
4289.45 248
4289.60 258
4289.75 270
4289.90 282
4290.05 297
4290.20 313
4290.35 330
4290.50 350
4290.65 370
4290.80 391
4290.95 411
4291.10 429
4291.25 444
4291.40 457
4291.55 468
4291.70 479
4291.85 491
4292.00 505
4292.15 523
4292.30 542
4292.45 563
4292.60 583
4292.75 601
4292.91 615
4293.06 625
4293.21 632
4293.36 637
4293.51 640
4293.66 642
4293.81 643
4293.96 642
4294.11 639
4294.26 635
4294.41 629
4294.56 623
4294.71 616
4294.86 610
4295.01 604
4295.16 598
4295.31 589
4295.46 578
4295.61 564
4295.76 547
4295.91 528
4296.06 509
4296.21 492
4296.36 478
4296.52 467
4296.67 461
4296.82 457
4296.97 455
4297.12 452
4297.27 449
4297.42 442
4297.57 433
4297.72 422
4297.87 409
4298.02 396
4298.17 383
4298.32 371
4298.47 360
4298.62 350
4298.77 342
4298.92 335
4299.07 329
4299.22 322
4299.37 316
4299.52 310
4299.68 303
4299.83 297
4299.98 290
4300.13 284
4300.28 279
4300.43 274
4300.58 271
4300.73 269
4300.88 269
4301.03 269
4301.18 270
4301.33 269
4301.48 267
4301.63 263
4301.78 257
4301.93 249
4302.08 240
4302.23 232
4302.38 225
4302.54 219
4302.69 216
4302.84 214
4302.99 212
4303.14 212
4303.29 210
4303.44 208
4303.59 206
4303.74 204
4303.89 203
4304.04 204
4304.19 208
4304.34 215
4304.49 225
4304.64 240
4304.79 257
4304.94 278
4305.10 300
4305.25 325
4305.40 351
4305.55 377
4305.70 401
4305.85 424
4306.00 445
4306.15 464
4306.30 483
4306.45 501
4306.60 520
4306.75 539
4306.90 558
4307.05 576
4307.20 592
4307.35 605
4307.51 614
4307.66 620
4307.81 623
4307.96 624
4308.11 624
4308.26 622
4308.41 619
4308.56 614
4308.71 607
4308.86 598
4309.01 587
4309.16 574
4309.31 560
4309.46 546
4309.61 531
4309.77 518
4309.92 505
4310.07 493
4310.22 480
4310.37 467
4310.52 454
4310.67 439
4310.82 424
4310.97 408
4311.12 393
4311.27 379
4311.42 365
4311.57 352
4311.72 340
4311.88 330
4312.03 321
4312.18 314
4312.33 308
4312.48 303
4312.63 301
4312.78 299
4312.93 297
4313.08 294
4313.23 291
4313.38 288
4313.53 283
4313.68 279
4313.83 276
4313.99 276
4314.14 279
4314.29 285
4314.44 292
4314.59 299
4314.74 306
4314.89 309
4315.04 310
4315.19 308
4315.34 305
4315.49 303
4315.64 302
4315.79 303
4315.95 305
4316.10 309
4316.25 313
4316.40 316
4316.55 319
4316.70 322
4316.85 323
4317.00 323
4317.15 322
4317.30 319
4317.45 315
4317.60 309
4317.76 303
4317.91 296
4318.06 289
4318.21 282
4318.36 275
4318.51 268
4318.66 262
4318.81 257
4318.96 253
4319.11 250
4319.26 248
4319.41 246
4319.57 242
4319.72 236
4319.87 226
4320.02 213
4320.17 197
4320.32 179
4320.47 161
4320.62 145
4320.77 132
4320.92 122
4321.07 114
4321.22 108
4321.38 104
4321.53 100
4321.68 95
4321.83 91
4321.98 86
4322.13 82
4322.28 80
4322.43 79
4322.58 82
4322.73 87
4322.88 95
4323.04 104
4323.19 113
4323.34 121
4323.49 126
4323.64 127
4323.79 126
4323.94 123
4324.09 120
4324.24 116
4324.39 114
4324.55 114
4324.70 115
4324.85 116
4325.00 118
4325.15 120
4325.30 122
4325.45 125
4325.60 130
4325.75 136
4325.90 145
4326.05 155
4326.21 168
4326.36 180
4326.51 193
4326.66 204
4326.81 214
4326.96 221
4327.11 225
4327.26 227
4327.41 225
4327.56 220
4327.72 214
4327.87 205
4328.02 195
4328.17 187
4328.32 180
4328.47 175
4328.62 175
4328.77 177
4328.92 182
4329.07 188
4329.23 194
4329.38 197
4329.53 198
4329.68 195
4329.83 189
4329.98 180
4330.13 172
4330.28 166
4330.43 162
4330.58 162
4330.74 164
4330.89 167
4331.04 171
4331.19 173
4331.34 173
4331.49 170
4331.64 166
4331.79 160
4331.94 154
4332.10 149
4332.25 146
4332.40 144
4332.55 143
4332.70 143
4332.85 143
4333.00 141
4333.15 137
4333.30 132
4333.46 125
4333.61 117
4333.76 110
4333.91 105
4334.06 103
4334.21 104
4334.36 108
4334.51 113
4334.66 119
4334.82 125
4334.97 128
4335.12 129
4335.27 127
4335.42 123
4335.57 118
4335.72 113
4335.87 108
4336.02 105
4336.18 105
4336.33 106
4336.48 108
4336.63 112
4336.78 115
4336.93 118
4337.08 119
4337.23 119
4337.38 117
4337.54 113
4337.69 108
4337.84 103
4337.99 98
4338.14 93
4338.29 89
4338.44 86
4338.59 83
4338.75 80
4338.90 77
4339.05 75
4339.20 72
4339.35 69
4339.50 67
4339.65 65
4339.80 63
4339.95 64
4340.11 65
4340.26 68
4340.41 72
4340.56 76
4340.71 81
4340.86 85
4341.01 89
4341.16 92
4341.32 95
4341.47 96
4341.62 96
4341.77 94
4341.92 91
4342.07 86
4342.22 82
4342.37 78
4342.53 76
4342.68 76
4342.83 79
4342.98 82
4343.13 85
4343.28 86
4343.43 86
4343.58 85
4343.74 82
4343.89 78
4344.04 73
4344.19 69
4344.34 66
4344.49 63
4344.64 62
4344.80 61
4344.95 63
4345.10 66
4345.25 71
4345.40 75
4345.55 78
4345.70 79
4345.85 77
4346.01 74
4346.16 69
4346.31 63
4346.46 57
4346.61 52
4346.76 48
4346.91 44
4347.06 40
4347.22 36
4347.37 31
4347.52 27
4347.67 22
4347.82 17
4347.97 12
4348.12 7
4348.28 2
4348.43 0
4348.58 0
4348.73 0
4348.88 0
4349.03 0
4349.18 0
4349.34 0
4349.49 0
4349.64 6
4349.79 11
4349.94 15
4350.09 18
4350.24 19
4350.39 20
4350.55 21
4350.70 23
4350.85 25
4351.00 27
4351.15 28
4351.30 28
4351.45 28
4351.61 28
4351.76 28
4351.91 29
4352.06 33
4352.21 38
4352.36 46
4352.51 56
4352.67 65
4352.82 74
4352.97 79
4353.12 82
4353.27 80
4353.42 75
4353.57 68
4353.73 60
4353.88 54
4354.03 49
4354.18 47
4354.33 47
4354.48 49
4354.63 50
4354.79 51
4354.94 51
4355.09 49
4355.24 47
4355.39 45
4355.54 44
4355.70 44
4355.85 45
4356.00 47
4356.15 48
4356.30 48
4356.45 47
4356.60 43
4356.76 38
4356.91 33
4357.06 28
4357.21 25
4357.36 22
4357.51 20
4357.66 18
4357.82 17
4357.97 14
4358.12 11
4358.27 8
4358.42 4
4358.57 1
4358.73 0
4358.88 0
4359.03 0
4359.18 0
4359.33 0
4359.48 2
4359.63 4
4359.79 7
4359.94 11
4360.09 16
4360.24 21
4360.39 27
4360.54 33
4360.70 39
4360.85 43
4361.00 44
4361.15 43
4361.30 40
4361.45 34
4361.61 28
4361.76 22
4361.91 15
4362.06 10
4362.21 5
4362.36 2
4362.51 0
4362.67 0
4362.82 0
4362.97 0
4363.12 0
4363.27 1
4363.42 1
4363.58 1
4363.73 0
4363.88 0
4364.03 0
4364.18 0
4364.33 1
4364.49 5
4364.64 11
4364.79 16
4364.94 20
4365.09 23
4365.24 24
4365.40 24
4365.55 23
4365.70 22
4365.85 23
4366.00 25
4366.15 29
4366.31 34
4366.46 40
4366.61 47
4366.76 53
4366.91 59
4367.06 64
4367.22 68
4367.37 73
4367.52 76
4367.67 80
4367.82 83
4367.97 87
4368.13 92
4368.28 97
4368.43 103
4368.58 110
4368.73 116
4368.88 121
4369.04 124
4369.19 124
4369.34 122
4369.49 117
4369.64 111
4369.79 105
4369.95 101
4370.10 100
4370.25 102
4370.40 106
4370.55 111
4370.71 115
4370.86 117
4371.01 117
4371.16 113
4371.31 106
4371.46 99
4371.62 92
4371.77 87
4371.92 84
4372.07 85
4372.22 87
4372.37 89
4372.53 92
4372.68 94
4372.83 95
4372.98 96
4373.13 97
4373.29 99
4373.44 100
4373.59 101
4373.74 100
4373.89 98
4374.04 94
4374.20 91
4374.35 88
4374.50 88
4374.65 92
4374.80 99
4374.96 109
4375.11 121
4375.26 133
4375.41 143
4375.56 150
4375.71 152
4375.87 150
4376.02 145
4376.17 137
4376.32 129
4376.47 122
4376.63 118
4376.78 116
4376.93 116
4377.08 118
4377.23 121
4377.38 125
4377.54 128
4377.69 129
4377.84 129
4377.99 127
4378.14 123
4378.30 118
4378.45 111
4378.60 105
4378.75 99
4378.90 95
4379.06 93
4379.21 95
4379.36 98
4379.51 102
4379.66 107
4379.81 111
4379.97 114
4380.12 115
4380.27 116
4380.42 116
4380.57 118
4380.73 120
4380.88 125
4381.03 130
4381.18 137
4381.33 144
4381.49 150
4381.64 156
4381.79 161
4381.94 166
4382.09 170
4382.25 174
4382.40 178
4382.55 181
4382.70 184
4382.85 186
4383.01 187
4383.16 187
4383.31 187
4383.46 186
4383.61 185
4383.77 184
4383.92 183
4384.07 181
4384.22 180
4384.37 178
4384.52 178
4384.68 178
4384.83 179
4384.98 180
4385.13 182
4385.28 184
4385.44 185
4385.59 185
4385.74 184
4385.89 184
4386.04 183
4386.20 183
4386.35 184
4386.50 186
4386.65 188
4386.81 192
4386.96 196
4387.11 200
4387.26 204
4387.41 207
4387.57 210
4387.72 211
4387.87 212
4388.02 213
4388.17 213
4388.33 213
4388.48 213
4388.63 213
4388.78 213
4388.93 212
4389.09 210
4389.24 208
4389.39 206
4389.54 204
4389.69 200
4389.85 196
4390.00 191
4390.15 185
4390.30 178
4390.45 170
4390.61 161
4390.76 151
4390.91 141
4391.06 131
4391.21 120
4391.37 109
4391.52 99
4391.67 91
4391.82 85
4391.98 83
4392.13 83
4392.28 86
4392.43 91
4392.58 97
4392.74 104
4392.89 110
4393.04 117
4393.19 123
4393.34 128
4393.50 131
4393.65 133
4393.80 132
4393.95 129
4394.11 126
4394.26 124
4394.41 126
4394.56 132
4394.71 142
4394.87 157
4395.02 174
4395.17 191
4395.32 205
4395.47 214
4395.63 219
4395.78 217
4395.93 212
4396.08 204
4396.24 194
4396.39 186
4396.54 178
4396.69 173
4396.84 168
4397.00 164
4397.15 161
4397.30 157
4397.45 153
4397.61 150
4397.76 147
4397.91 145
4398.06 143
4398.21 142
4398.37 141
4398.52 139
4398.67 136
4398.82 132
4398.98 128
4399.13 125
4399.28 123
4399.43 122
4399.58 122
4399.74 125
4399.89 128
4400.04 133
4400.19 138
4400.35 143
4400.50 148
4400.65 151
4400.80 151
4400.95 149
4401.11 144
4401.26 136
4401.41 127
4401.56 117
4401.72 107
4401.87 100
4402.02 94
4402.17 92
4402.33 91
4402.48 92
4402.63 92
4402.78 91
4402.93 89
4403.09 84
4403.24 79
4403.39 73
4403.54 68
4403.70 65
4403.85 64
4404.00 65
4404.15 68
4404.31 71
4404.46 75
4404.61 78
4404.76 80
4404.91 82
4405.07 84
4405.22 84
4405.37 85
4405.52 85
4405.68 85
4405.83 87
4405.98 89
4406.13 93
4406.29 99
4406.44 106
4406.59 113
4406.74 121
4406.90 128
4407.05 135
4407.20 140
4407.35 145
4407.50 150
4407.66 154
4407.81 157
4407.96 160
4408.11 163
4408.27 166
4408.42 170
4408.57 174
4408.72 180
4408.88 187
4409.03 195
4409.18 204
4409.33 214
4409.49 225
4409.64 237
4409.79 248
4409.94 258
4410.10 266
4410.25 269
4410.40 270
4410.55 267
4410.71 261
4410.86 256
4411.01 252
4411.16 251
4411.32 253
4411.47 257
4411.62 263
4411.77 269
4411.93 274
4412.08 278
4412.23 280
4412.38 281
4412.53 282
4412.69 283
4412.84 283
4412.99 283
4413.14 281
4413.30 278
4413.45 274
4413.60 270
4413.75 265
4413.91 262
4414.06 260
4414.21 259
4414.36 259
4414.52 258
4414.67 256
4414.82 251
4414.97 242
4415.13 229
4415.28 214
4415.43 198
4415.58 182
4415.74 167
4415.89 156
4416.04 148
4416.19 143
4416.35 142
4416.50 142
4416.65 144
4416.81 147
4416.96 150
4417.11 152
4417.26 154
4417.42 157
4417.57 161
4417.72 167
4417.87 174
4418.03 182
4418.18 190
4418.33 198
4418.48 203
4418.64 206
4418.79 205
4418.94 201
4419.09 196
4419.25 189
4419.40 183
4419.55 180
4419.70 180
4419.86 184
4420.01 192
4420.16 202
4420.31 212
4420.47 220
4420.62 226
4420.77 227
4420.92 225
4421.08 221
4421.23 216
4421.38 210
4421.54 205
4421.69 200
4421.84 195
4421.99 188
4422.15 179
4422.30 167
4422.45 155
4422.60 142
4422.76 131
4422.91 121
4423.06 113
4423.21 108
4423.37 105
4423.52 104
4423.67 104
4423.82 104
4423.98 105
4424.13 108
4424.28 111
4424.44 116
4424.59 122
4424.74 128
4424.89 135
4425.05 142
4425.20 148
4425.35 154
4425.50 160
4425.66 166
4425.81 172
4425.96 178
4426.12 182
4426.27 185
4426.42 186
4426.57 184
4426.73 181
4426.88 176
4427.03 172
4427.18 168
4427.34 167
4427.49 168
4427.64 171
4427.80 175
4427.95 179
4428.10 181
4428.25 182
4428.41 182
4428.56 181
4428.71 181
4428.86 181
4429.02 181
4429.17 181
4429.32 181
4429.48 180
4429.63 176
4429.78 170
4429.93 162
4430.09 153
4430.24 143
4430.39 134
4430.54 125
4430.70 119
4430.85 115
4431.00 114
4431.16 115
4431.31 118
4431.46 122
4431.61 125
4431.77 127
4431.92 127
4432.07 126
4432.23 123
4432.38 120
4432.53 118
4432.68 117
4432.84 118
4432.99 120
4433.14 123
4433.30 127
4433.45 130
4433.60 132
4433.75 134
4433.91 135
4434.06 134
4434.21 131
4434.37 128
4434.52 123
4434.67 117
4434.82 112
4434.98 108
4435.13 105
4435.28 103
4435.44 103
4435.59 104
4435.74 105
4435.89 105
4436.05 105
4436.20 104
4436.35 102
4436.51 101
4436.66 101
4436.81 102
4436.96 104
4437.12 107
4437.27 111
4437.42 114
4437.58 119
4437.73 124
4437.88 129
4438.03 136
4438.19 143
4438.34 150
4438.49 157
4438.65 162
4438.80 165
4438.95 165
4439.10 161
4439.26 155
4439.41 146
4439.56 136
4439.72 125
4439.87 113
4440.02 102
4440.18 92
4440.33 83
4440.48 75
4440.63 69
4440.79 63
4440.94 57
4441.09 52
4441.25 47
4441.40 43
4441.55 38
4441.70 33
4441.86 28
4442.01 21
4442.16 14
4442.32 6
4442.47 0
4442.62 0
4442.78 0
4442.93 0
4443.08 0
4443.23 0
4443.39 0
4443.54 0
4443.69 4
4443.85 14
4444.00 23
4444.15 30
4444.31 34
4444.46 36
4444.61 35
4444.76 32
4444.92 29
4445.07 26
4445.22 25
4445.38 25
4445.53 27
4445.68 29
4445.84 30
4445.99 31
4446.14 30
4446.30 27
4446.45 24
4446.60 20
4446.75 16
4446.91 13
4447.06 9
4447.21 6
4447.37 3
4447.52 1
4447.67 1
4447.83 3
4447.98 7
4448.13 13
4448.29 20
4448.44 28
4448.59 36
4448.74 42
4448.90 45
4449.05 46
4449.20 44
4449.36 40
4449.51 35
4449.66 30
4449.82 26
4449.97 23
4450.12 23
4450.28 24
4450.43 27
4450.58 31
4450.73 36
4450.89 40
4451.04 45
4451.19 49
4451.35 53
4451.50 57
4451.65 60
4451.81 64
4451.96 68
4452.11 72
4452.27 76
4452.42 78
4452.57 78
4452.73 76
4452.88 73
4453.03 67
4453.19 62
4453.34 57
4453.49 56
4453.64 58
4453.80 64
4453.95 74
4454.10 86
4454.26 99
4454.41 112
4454.56 123
4454.72 132
4454.87 139
4455.02 145
4455.18 151
4455.33 157
4455.48 165
4455.64 173
4455.79 182
4455.94 191
4456.10 197
4456.25 203
4456.40 206
4456.56 206
4456.71 205
4456.86 201
4457.02 195
4457.17 188
4457.32 181
4457.48 173
4457.63 166
4457.78 160
4457.93 155
4458.09 151
4458.24 147
4458.39 142
4458.55 136
4458.70 129
4458.85 120
4459.01 111
4459.16 102
4459.31 94
4459.47 89
4459.62 85
4459.77 83
4459.93 81
4460.08 81
4460.23 81
4460.39 80
4460.54 80
4460.69 80
4460.85 81
4461.00 83
4461.15 86
4461.31 90
4461.46 94
4461.61 99
4461.77 104
4461.92 108
4462.07 111
4462.23 113
4462.38 113
4462.53 110
4462.69 106
4462.84 99
4462.99 92
4463.15 83
4463.30 75
4463.45 68
4463.61 62
4463.76 57
4463.91 53
4464.07 49
4464.22 46
4464.37 44
4464.53 40
4464.68 36
4464.83 32
4464.99 29
4465.14 26
4465.29 26
4465.45 29
4465.60 36
4465.75 47
4465.91 60
4466.06 74
4466.21 87
4466.37 98
4466.52 105
4466.67 109
4466.83 108
4466.98 104
4467.13 99
4467.29 92
4467.44 85
4467.59 81
4467.75 79
4467.90 79
4468.06 82
4468.21 85
4468.36 89
4468.52 91
4468.67 92
4468.82 90
4468.98 88
4469.13 85
4469.28 83
4469.44 82
4469.59 81
4469.74 80
4469.90 79
4470.05 75
4470.20 70
4470.36 64
4470.51 58
4470.66 54
4470.82 51
4470.97 50
4471.12 50
4471.28 51
4471.43 50
4471.58 47
4471.74 41
4471.89 33
4472.05 24
4472.20 16
4472.35 9
4472.51 4
4472.66 2
4472.81 4
4472.97 7
4473.12 10
4473.27 12
4473.43 13
4473.58 11
4473.73 7
4473.89 2
4474.04 0
4474.19 0
4474.35 0
4474.50 0
4474.66 0
4474.81 0
4474.96 0
4475.12 0
4475.27 4
4475.42 9
4475.58 13
4475.73 17
4475.88 20
4476.04 22
4476.19 24
4476.34 26
4476.50 29
4476.65 32
4476.80 34
4476.96 37
4477.11 38
4477.27 38
4477.42 37
4477.57 35
4477.73 33
4477.88 33
4478.03 36
4478.19 42
4478.34 51
4478.49 61
4478.65 72
4478.80 81
4478.96 87
4479.11 89
4479.26 88
4479.42 84
4479.57 78
4479.72 73
4479.88 69
4480.03 69
4480.18 71
4480.34 75
4480.49 82
4480.65 88
4480.80 94
4480.95 99
4481.11 101
4481.26 100
4481.41 98
4481.57 95
4481.72 92
4481.87 90
4482.03 89
4482.18 90
4482.34 93
4482.49 95
4482.64 98
4482.80 98
4482.95 97
4483.10 94
4483.26 90
4483.41 85
4483.56 81
4483.72 79
4483.87 78
4484.03 78
4484.18 78
4484.33 80
4484.49 81
4484.64 83
4484.79 85
4484.95 88
4485.10 91
4485.26 93
4485.41 95
4485.56 96
4485.72 95
4485.87 93
4486.02 89
4486.18 86
4486.33 82
4486.49 78
4486.64 73
4486.79 69
4486.95 63
4487.10 58
4487.25 53
4487.41 48
4487.56 45
4487.72 43
4487.87 41
4488.02 39
4488.18 37
4488.33 35
4488.48 32
4488.64 29
4488.79 27
4488.95 26
4489.10 26
4489.25 26
4489.41 27
4489.56 27
4489.71 26
4489.87 25
4490.02 24
4490.18 23
4490.33 23
4490.48 24
4490.64 25
4490.79 27
4490.95 28
4491.10 27
4491.25 26
4491.41 23
4491.56 20
4491.71 17
4491.87 15
4492.02 14
4492.18 15
4492.33 18
4492.48 21
4492.64 24
4492.79 26
4492.94 27
4493.10 27
4493.25 26
4493.41 25
4493.56 25
4493.71 26
4493.87 28
4494.02 30
4494.18 32
4494.33 32
4494.48 31
4494.64 28
4494.79 24
4494.95 20
4495.10 15
4495.25 12
4495.41 9
4495.56 9
4495.71 10
4495.87 12
4496.02 16
4496.18 20
4496.33 25
4496.48 29
4496.64 32
4496.79 34
4496.95 35
4497.10 34
4497.25 31
4497.41 27
4497.56 23
4497.72 20
4497.87 19
4498.02 20
4498.18 23
4498.33 27
4498.49 32
4498.64 36
4498.79 40
4498.95 44
4499.10 47
4499.26 52
4499.41 58
4499.56 66
4499.72 75
4499.87 85
4500.02 96
4500.18 105
4500.33 114
4500.49 123
4500.64 131
4500.79 138
4500.95 147
4501.10 156
4501.26 165
4501.41 175
4501.56 184
4501.72 191
4501.87 197
4502.03 200
4502.18 202
4502.33 202
4502.49 201
4502.64 198
4502.80 195
4502.95 191
4503.10 187
4503.26 183
4503.41 179
4503.57 175
4503.72 170
4503.88 165
4504.03 160
4504.18 155
4504.34 149
4504.49 144
4504.65 139
4504.80 137
4504.95 135
4505.11 136
4505.26 137
4505.42 139
4505.57 140
4505.72 141
4505.88 141
4506.03 141
4506.19 141
4506.34 142
4506.49 144
4506.65 146
4506.80 147
4506.96 148
4507.11 146
4507.26 144
4507.42 139
4507.57 134
4507.73 128
4507.88 122
4508.04 116
4508.19 112
4508.34 108
4508.50 105
4508.65 104
4508.81 102
4508.96 101
4509.11 100
4509.27 98
4509.42 95
4509.58 92
4509.73 88
4509.88 83
4510.04 78
4510.19 73
4510.35 68
4510.50 64
4510.66 62
4510.81 61
4510.96 62
4511.12 64
4511.27 66
4511.43 67
4511.58 67
4511.73 65
4511.89 62
4512.04 59
4512.20 55
4512.35 53
4512.51 53
4512.66 54
4512.81 56
4512.97 58
4513.12 60
4513.28 62
4513.43 64
4513.58 65
4513.74 67
4513.89 69
4514.05 71
4514.20 74
4514.36 75
4514.51 76
4514.66 77
4514.82 76
4514.97 75
4515.13 73
4515.28 71
4515.44 69
4515.59 66
4515.74 63
4515.90 59
4516.05 56
4516.21 53
4516.36 53
4516.52 54
4516.67 58
4516.82 64
4516.98 70
4517.13 77
4517.29 83
4517.44 87
4517.60 89
4517.75 88
4517.90 86
4518.06 84
4518.21 80
4518.37 78
4518.52 76
4518.68 76
4518.83 77
4518.98 78
4519.14 79
4519.29 80
4519.45 79
4519.60 77
4519.76 73
4519.91 69
4520.06 64
4520.22 61
4520.37 58
4520.53 57
4520.68 56
4520.84 57
4520.99 59
4521.14 60
4521.30 62
4521.45 63
4521.61 65
4521.76 67
4521.92 70
4522.07 74
4522.22 79
4522.38 85
4522.53 91
4522.69 96
4522.84 101
4523.00 105
4523.15 110
4523.31 115
4523.46 122
4523.61 131
4523.77 143
4523.92 156
4524.08 169
4524.23 181
4524.39 189
4524.54 193
4524.69 193
4524.85 192
4525.00 190
4525.16 188
4525.31 189
4525.47 193
4525.62 200
4525.78 209
4525.93 218
4526.08 228
4526.24 236
4526.39 243
4526.55 247
4526.70 249
4526.86 248
4527.01 245
4527.17 239
4527.32 232
4527.47 225
4527.63 218
4527.78 213
4527.94 210
4528.09 209
4528.25 210
4528.40 213
4528.56 215
4528.71 218
4528.86 220
4529.02 221
4529.17 222
4529.33 224
4529.48 225
4529.64 228
4529.79 230
4529.95 232
4530.10 233
4530.25 234
4530.41 232
4530.56 230
4530.72 226
4530.87 221
4531.03 216
4531.18 211
4531.34 207
4531.49 204
4531.65 202
4531.80 201
4531.95 200
4532.11 200
4532.26 200
4532.42 199
4532.57 199
4532.73 199
4532.88 200
4533.04 202
4533.19 204
4533.34 207
4533.50 210
4533.65 213
4533.81 216
4533.96 219
4534.12 221
4534.27 222
4534.43 221
4534.58 218
4534.74 213
4534.89 205
4535.05 195
4535.20 184
4535.35 173
4535.51 163
4535.66 155
4535.82 148
4535.97 144
4536.13 140
4536.28 136
4536.44 131
4536.59 126
4536.75 121
4536.90 116
4537.05 112
4537.21 109
4537.36 107
4537.52 106
4537.67 105
4537.83 103
4537.98 100
4538.14 96
4538.29 93
4538.45 91
4538.60 90
4538.76 92
4538.91 94
4539.06 98
4539.22 102
4539.37 105
4539.53 107
4539.68 109
4539.84 109
4539.99 109
4540.15 108
4540.30 107
4540.46 104
4540.61 102
4540.77 99
4540.92 97
4541.08 96
4541.23 97
4541.38 101
4541.54 107
4541.69 114
4541.85 121
4542.00 127
4542.16 131
4542.31 132
4542.47 128
4542.62 121
4542.78 112
4542.93 101
4543.09 92
4543.24 85
4543.40 81
4543.55 80
4543.71 80
4543.86 81
4544.01 80
4544.17 77
4544.32 72
4544.48 67
4544.63 60
4544.79 56
4544.94 53
4545.10 53
4545.25 55
4545.41 59
4545.56 64
4545.72 68
4545.87 71
4546.03 72
4546.18 72
4546.34 71
4546.49 70
4546.65 71
4546.80 73
4546.95 76
4547.11 80
4547.26 83
4547.42 84
4547.57 83
4547.73 80
4547.88 76
4548.04 70
4548.19 65
4548.35 61
4548.50 58
4548.66 56
4548.81 54
4548.97 53
4549.12 52
4549.28 51
4549.43 50
4549.59 48
4549.74 46
4549.90 44
4550.05 42
4550.21 41
4550.36 41
4550.52 42
4550.67 44
4550.83 47
4550.98 50
4551.13 53
4551.29 55
4551.44 55
4551.60 55
4551.75 53
4551.91 51
4552.06 49
4552.22 48
4552.37 48
4552.53 50
4552.68 52
4552.84 56
4552.99 60
4553.15 64
4553.30 66
4553.46 67
4553.61 67
4553.77 65
4553.92 63
4554.08 60
4554.23 57
4554.39 55
4554.54 54
4554.70 54
4554.85 54
4555.01 56
4555.16 59
4555.32 63
4555.47 68
4555.63 73
4555.78 79
4555.94 85
4556.09 89
4556.25 93
4556.40 96
4556.56 97
4556.71 97
4556.87 96
4557.02 95
4557.18 94
4557.33 92
4557.49 90
4557.64 88
4557.80 86
4557.95 84
4558.11 82
4558.26 81
4558.42 79
4558.57 79
4558.73 80
4558.88 81
4559.04 83
4559.19 83
4559.35 83
4559.50 81
4559.66 77
4559.81 71
4559.97 64
4560.12 54
4560.28 44
4560.43 32
4560.59 21
4560.74 11
4560.90 3
4561.05 0
4561.21 0
4561.36 0
4561.52 0
4561.67 0
4561.83 0
4561.98 0
4562.14 0
4562.29 0
4562.45 1
4562.60 7
4562.76 14
4562.91 21
4563.07 28
4563.22 34
4563.38 38
4563.53 40
4563.69 41
4563.84 42
4564.00 42
4564.15 42
4564.31 43
4564.46 44
4564.62 46
4564.77 49
4564.93 53
4565.08 57
4565.24 62
4565.39 67
4565.55 72
4565.70 75
4565.86 77
4566.01 78
4566.17 80
4566.32 83
4566.48 89
4566.63 99
4566.79 113
4566.94 128
4567.10 143
4567.25 156
4567.41 164
4567.56 167
4567.72 163
4567.87 155
4568.03 143
4568.18 131
4568.34 120
4568.49 113
4568.65 109
4568.80 109
4568.96 111
4569.11 115
4569.27 118
4569.43 120
4569.58 120
4569.74 118
4569.89 116
4570.05 113
4570.20 110
4570.36 108
4570.51 106
4570.67 103
4570.82 100
4570.98 96
4571.13 91
4571.29 86
4571.44 82
4571.60 79
4571.75 76
4571.91 74
4572.06 70
4572.22 66
4572.37 59
4572.53 51
4572.68 43
4572.84 36
4572.99 31
4573.15 28
4573.30 28
4573.46 31
4573.62 35
4573.77 38
4573.93 41
4574.08 40
4574.24 38
4574.39 34
4574.55 30
4574.70 26
4574.86 23
4575.01 21
4575.17 22
4575.32 24
4575.48 27
4575.63 31
4575.79 34
4575.94 38
4576.10 41
4576.25 42
4576.41 42
4576.57 40
4576.72 37
4576.88 33
4577.03 29
4577.19 25
4577.34 23
4577.50 22
4577.65 25
4577.81 29
4577.96 34
4578.12 39
4578.27 43
4578.43 46
4578.58 48
4578.74 48
4578.89 48
4579.05 48
4579.21 48
4579.36 49
4579.52 50
4579.67 50
4579.83 49
4579.98 47
4580.14 44
4580.29 40
4580.45 35
4580.60 30
4580.76 27
4580.91 26
4581.07 26
4581.22 29
4581.38 33
4581.54 38
4581.69 43
4581.85 48
4582.00 53
4582.16 57
4582.31 60
4582.47 64
4582.62 69
4582.78 75
4582.93 82
4583.09 89
4583.24 95
4583.40 101
4583.56 106
4583.71 110
4583.87 113
4584.02 116
4584.18 119
4584.33 122
4584.49 125
4584.64 128
4584.80 130
4584.95 131
4585.11 131
4585.26 129
4585.42 125
4585.58 121
4585.73 115
4585.89 109
4586.04 104
4586.20 101
4586.35 100
4586.51 101
4586.66 104
4586.82 108
4586.97 112
4587.13 117
4587.29 121
4587.44 125
4587.60 129
4587.75 132
4587.91 135
4588.06 136
4588.22 137
4588.37 138
4588.53 139
4588.68 140
4588.84 141
4589.00 143
4589.15 144
4589.31 144
4589.46 143
4589.62 140
4589.77 137
4589.93 132
4590.08 127
4590.24 123
4590.40 119
4590.55 117
4590.71 117
4590.86 119
4591.02 123
4591.17 128
4591.33 132
4591.48 135
4591.64 136
4591.79 134
4591.95 128
4592.11 121
4592.26 111
4592.42 102
4592.57 95
4592.73 89
4592.88 86
4593.04 86
4593.19 89
4593.35 94
4593.51 101
4593.66 110
4593.82 120
4593.97 130
4594.13 140
4594.28 148
4594.44 153
4594.60 156
4594.75 156
4594.91 154
4595.06 149
4595.22 143
4595.37 136
4595.53 129
4595.68 124
4595.84 119
4596.00 117
4596.15 116
4596.31 116
4596.46 117
4596.62 118
4596.77 118
4596.93 116
4597.08 114
4597.24 111
4597.40 109
4597.55 107
4597.71 105
4597.86 103
4598.02 101
4598.17 99
4598.33 96
4598.49 93
4598.64 91
4598.80 90
4598.95 92
4599.11 95
4599.26 99
4599.42 104
4599.58 108
4599.73 111
4599.89 112
4600.04 110
4600.20 106
4600.35 99
4600.51 91
4600.66 82
4600.82 74
4600.98 66
4601.13 60
4601.29 56
4601.44 53
4601.60 52
4601.75 53
4601.91 56
4602.07 60
4602.22 66
4602.38 74
4602.53 83
4602.69 93
4602.84 103
4603.00 113
4603.16 123
4603.31 132
4603.47 140
4603.62 147
4603.78 151
4603.93 154
4604.09 155
4604.25 154
4604.40 151
4604.56 147
4604.71 141
4604.87 134
4605.03 127
4605.18 121
4605.34 115
4605.49 109
4605.65 103
4605.80 98
4605.96 93
4606.12 87
4606.27 83
4606.43 80
4606.58 79
4606.74 80
4606.89 83
4607.05 88
4607.21 94
4607.36 101
4607.52 107
4607.67 114
4607.83 119
4607.98 125
4608.14 130
4608.30 136
4608.45 142
4608.61 148
4608.76 153
4608.92 157
4609.08 160
4609.23 161
4609.39 160
4609.54 157
4609.70 154
4609.85 151
4610.01 147
4610.17 145
4610.32 143
4610.48 142
4610.63 140
4610.79 139
4610.95 138
4611.10 138
4611.26 139
4611.41 141
4611.57 143
4611.73 146
4611.88 149
4612.04 152
4612.19 154
4612.35 155
4612.50 155
4612.66 154
4612.82 151
4612.97 147
4613.13 141
4613.28 135
4613.44 129
4613.60 122
4613.75 117
4613.91 114
4614.06 112
4614.22 113
4614.38 114
4614.53 118
4614.69 121
4614.84 125
4615.00 129
4615.16 133
4615.31 137
4615.47 141
4615.62 147
4615.78 155
4615.93 163
4616.09 172
4616.25 180
4616.40 186
4616.56 188
4616.71 186
4616.87 179
4617.03 169
4617.18 157
4617.34 145
4617.49 134
4617.65 125
4617.81 119
4617.96 115
4618.12 114
4618.27 115
4618.43 118
4618.59 122
4618.74 126
4618.90 130
4619.05 134
4619.21 136
4619.37 138
4619.52 139
4619.68 140
4619.83 140
4619.99 141
4620.15 141
4620.30 141
4620.46 141
4620.61 141
4620.77 141
4620.93 143
4621.08 146
4621.24 151
4621.39 156
4621.55 160
4621.71 162
4621.86 161
4622.02 157
4622.17 150
4622.33 141
4622.49 132
4622.64 122
4622.80 115
4622.95 109
4623.11 106
4623.27 105
4623.42 107
4623.58 109
4623.74 112
4623.89 115
4624.05 117
4624.20 118
4624.36 118
4624.52 118
4624.67 119
4624.83 121
4624.98 125
4625.14 129
4625.30 134
4625.45 138
4625.61 142
4625.76 146
4625.92 149
4626.08 151
4626.23 153
4626.39 154
4626.55 154
4626.70 153
4626.86 151
4627.01 148
4627.17 145
4627.33 142
4627.48 139
4627.64 136
4627.79 134
4627.95 132
4628.11 131
4628.26 130
4628.42 130
4628.57 130
4628.73 132
4628.89 134
4629.04 138
4629.20 142
4629.36 147
4629.51 153
4629.67 158
4629.82 163
4629.98 168
4630.14 172
4630.29 174
4630.45 176
4630.61 177
4630.76 178
4630.92 178
4631.07 179
4631.23 179
4631.39 178
4631.54 176
4631.70 172
4631.85 168
4632.01 163
4632.17 159
4632.32 155
4632.48 152
4632.64 152
4632.79 153
4632.95 156
4633.10 160
4633.26 165
4633.42 171
4633.57 176
4633.73 180
4633.89 181
4634.04 181
4634.20 178
4634.35 174
4634.51 169
4634.67 164
4634.82 160
4634.98 159
4635.14 160
4635.29 163
4635.45 168
4635.60 175
4635.76 182
4635.92 189
4636.07 196
4636.23 201
4636.39 205
4636.54 207
4636.70 208
4636.85 207
4637.01 205
4637.17 203
4637.32 200
4637.48 197
4637.64 194
4637.79 192
4637.95 189
4638.11 186
4638.26 182
4638.42 177
4638.57 171
4638.73 165
4638.89 158
4639.04 152
4639.20 146
4639.36 143
4639.51 140
4639.67 140
4639.83 141
4639.98 144
4640.14 148
4640.29 152
4640.45 156
4640.61 160
4640.76 164
4640.92 167
4641.08 169
4641.23 171
4641.39 173
4641.55 176
4641.70 178
4641.86 181
4642.01 183
4642.17 183
4642.33 182
4642.48 180
4642.64 176
4642.80 172
4642.95 170
4643.11 169
4643.27 172
4643.42 179
4643.58 190
4643.73 204
4643.89 222
4644.05 242
4644.20 264
4644.36 286
4644.52 307
4644.67 327
4644.83 345
4644.99 360
4645.14 372
4645.30 382
4645.46 392
4645.61 401
4645.77 413
4645.92 427
4646.08 446
4646.24 469
4646.39 496
4646.55 528
4646.71 562
4646.86 600
4647.02 640
4647.18 683
4647.33 728
4647.49 778
4647.65 832
4647.80 890
4647.96 952
4648.12 1016
4648.27 1082
4648.43 1147
4648.58 1209
4648.74 1266
4648.90 1317
4649.05 1363
4649.21 1404
4649.37 1442
4649.52 1477
4649.68 1513
4649.84 1549
4649.99 1585
4650.15 1620
4650.31 1652
4650.46 1680
4650.62 1702
4650.78 1718
4650.93 1726
4651.09 1727
4651.25 1721
4651.40 1709
4651.56 1692
4651.72 1671
4651.87 1648
4652.03 1623
4652.18 1598
4652.34 1573
4652.50 1548
4652.65 1522
4652.81 1494
4652.97 1463
4653.12 1430
4653.28 1396
4653.44 1360
4653.59 1326
4653.75 1295
4653.91 1267
4654.06 1243
4654.22 1220
4654.38 1196
4654.53 1171
4654.69 1142
4654.85 1111
4655.00 1076
4655.16 1041
4655.32 1006
4655.47 973
4655.63 942
4655.79 913
4655.94 884
4656.10 855
4656.26 826
4656.41 796
4656.57 766
4656.73 737
4656.88 709
4657.04 682
4657.20 658
4657.35 635
4657.51 614
4657.67 594
4657.82 577
4657.98 563
4658.14 553
4658.29 547
4658.45 544
4658.61 543
4658.76 543
4658.92 542
4659.08 538
4659.23 530
4659.39 519
4659.55 506
4659.70 491
4659.86 476
4660.02 462
4660.17 449
4660.33 438
4660.49 428
4660.64 420
4660.80 415
4660.96 412
4661.11 412
4661.27 413
4661.43 417
4661.58 420
4661.74 423
4661.90 422
4662.05 418
4662.21 409
4662.37 397
4662.52 382
4662.68 366
4662.84 349
4662.99 334
4663.15 322
4663.31 313
4663.46 306
4663.62 301
4663.78 296
4663.93 291
4664.09 284
4664.25 276
4664.40 266
4664.56 256
4664.72 246
4664.87 236
4665.03 227
4665.19 219
4665.34 212
4665.50 206
4665.66 199
4665.82 192
4665.97 185
4666.13 178
4666.29 170
4666.44 163
4666.60 156
4666.76 152
4666.91 150
4667.07 150
4667.23 154
4667.38 161
4667.54 169
4667.70 178
4667.85 186
4668.01 192
4668.17 196
4668.32 197
4668.48 197
4668.64 194
4668.79 190
4668.95 186
4669.11 180
4669.27 174
4669.42 168
4669.58 162
4669.74 157
4669.89 155
4670.05 156
4670.21 161
4670.36 169
4670.52 179
4670.68 190
4670.83 200
4670.99 207
4671.15 211
4671.30 210
4671.46 207
4671.62 203
4671.77 200
4671.93 199
4672.09 201
4672.25 205
4672.40 210
4672.56 216
4672.72 219
4672.87 220
4673.03 219
4673.19 217
4673.34 215
4673.50 216
4673.66 220
4673.81 227
4673.97 236
4674.13 246
4674.29 256
4674.44 264
4674.60 270
4674.76 274
4674.91 276
4675.07 277
4675.23 278
4675.38 280
4675.54 282
4675.70 285
4675.85 288
4676.01 292
4676.17 294
4676.33 296
4676.48 296
4676.64 294
4676.80 293
4676.95 291
4677.11 290
4677.27 290
4677.42 292
4677.58 295
4677.74 299
4677.90 304
4678.05 309
4678.21 313
4678.37 318
4678.52 322
4678.68 327
4678.84 331
4678.99 335
4679.15 337
4679.31 338
4679.47 337
4679.62 334
4679.78 330
4679.94 324
4680.09 317
4680.25 310
4680.41 304
4680.56 298
4680.72 292
4680.88 288
4681.04 284
4681.19 281
4681.35 277
4681.51 273
4681.66 268
4681.82 262
4681.98 256
4682.13 250
4682.29 245
4682.45 241
4682.61 238
4682.76 237
4682.92 237
4683.08 237
4683.23 237
4683.39 236
4683.55 235
4683.71 232
4683.86 228
4684.02 225
4684.18 223
4684.33 223
4684.49 226
4684.65 233
4684.81 243
4684.96 256
4685.12 271
4685.28 287
4685.43 305
4685.59 323
4685.75 343
4685.91 365
4686.06 390
4686.22 418
4686.38 451
4686.53 490
4686.69 533
4686.85 583
4687.01 639
4687.16 702
4687.32 774
4687.48 856
4687.63 948
4687.79 1050
4687.95 1164
4688.11 1287
4688.26 1417
4688.42 1551
4688.58 1687
4688.73 1823
4688.89 1958
4689.05 2091
4689.21 2222
4689.36 2352
4689.52 2482
4689.68 2612
4689.83 2741
4689.99 2869
4690.15 2994
4690.31 3113
4690.46 3221
4690.62 3317
4690.78 3395
4690.93 3457
4691.09 3501
4691.25 3531
4691.41 3549
4691.56 3558
4691.72 3561
4691.88 3557
4692.03 3546
4692.19 3526
4692.35 3497
4692.51 3457
4692.66 3407
4692.82 3347
4692.98 3278
4693.14 3203
4693.29 3124
4693.45 3042
4693.61 2960
4693.76 2877
4693.92 2795
4694.08 2714
4694.24 2632
4694.39 2548
4694.55 2462
4694.71 2372
4694.87 2278
4695.02 2181
4695.18 2081
4695.34 1981
4695.49 1883
4695.65 1789
4695.81 1700
4695.97 1617
4696.12 1540
4696.28 1468
4696.44 1401
4696.60 1336
4696.75 1273
4696.91 1212
4697.07 1152
4697.22 1094
4697.38 1038
4697.54 986
4697.70 937
4697.85 892
4698.01 851
4698.17 814
4698.33 779
4698.48 746
4698.64 714
4698.80 683
4698.96 653
4699.11 625
4699.27 600
4699.43 577
4699.58 556
4699.74 537
4699.90 519
4700.06 500
4700.21 480
4700.37 460
4700.53 439
4700.69 420
4700.84 403
4701.00 387
4701.16 374
4701.32 362
4701.47 350
4701.63 336
4701.79 321
4701.95 305
4702.10 287
4702.26 268
4702.42 250
4702.57 233
4702.73 217
4702.89 203
4703.05 193
4703.20 185
4703.36 180
4703.52 177
4703.68 176
4703.83 176
4703.99 176
4704.15 177
4704.31 177
4704.46 177
4704.62 178
4704.78 180
4704.94 182
4705.09 185
4705.25 187
4705.41 187
4705.57 185
4705.72 180
4705.88 173
4706.04 163
4706.20 153
4706.35 144
4706.51 135
4706.67 128
4706.83 123
4706.98 119
4707.14 115
4707.30 112
4707.46 108
4707.61 105
4707.77 103
4707.93 103
4708.09 104
4708.24 105
4708.40 108
4708.56 110
4708.72 111
4708.87 111
4709.03 109
4709.19 107
4709.35 105
4709.50 102
4709.66 98
4709.82 95
4709.98 92
4710.13 89
4710.29 89
4710.45 91
4710.61 95
4710.76 103
4710.92 112
4711.08 122
4711.24 132
4711.39 139
4711.55 142
4711.71 142
4711.87 139
4712.02 132
4712.18 122
4712.34 112
4712.50 101
4712.65 92
4712.81 83
4712.97 77
4713.13 72
4713.28 68
4713.44 66
4713.60 64
4713.76 61
4713.91 57
4714.07 53
4714.23 48
4714.39 44
4714.54 40
4714.70 37
4714.86 37
4715.02 40
4715.18 45
4715.33 53
4715.49 62
4715.65 70
4715.81 77
4715.96 82
4716.12 83
4716.28 81
4716.44 77
4716.59 72
4716.75 68
4716.91 66
4717.07 65
4717.22 68
4717.38 72
4717.54 77
4717.70 83
4717.86 86
4718.01 88
4718.17 87
4718.33 84
4718.49 79
4718.64 72
4718.80 64
4718.96 55
4719.12 46
4719.27 36
4719.43 26
4719.59 16
4719.75 6
4719.90 0
4720.06 0
4720.22 0
4720.38 0
4720.54 0
4720.69 0
4720.85 0
4721.01 0
4721.17 5
4721.32 14
4721.48 22
4721.64 27
4721.80 29
4721.96 29
4722.11 27
4722.27 24
4722.43 21
4722.59 19
4722.74 17
4722.90 16
4723.06 16
4723.22 17
4723.37 18
4723.53 19
4723.69 21
4723.85 24
4724.01 27
4724.16 30
4724.32 34
4724.48 38
4724.64 42
4724.79 46
4724.95 49
4725.11 53
4725.27 56
4725.43 60
4725.58 64
4725.74 68
4725.90 73
4726.06 77
4726.21 81
4726.37 84
4726.53 87
4726.69 91
4726.85 96
4727.00 101
4727.16 105
4727.32 109
4727.48 111
4727.63 110
4727.79 108
4727.95 103
4728.11 99
4728.27 94
4728.42 91
4728.58 90
4728.74 91
4728.90 93
4729.06 97
4729.21 101
4729.37 104
4729.53 107
4729.69 109
4729.84 109
4730.00 109
4730.16 107
4730.32 105
4730.48 101
4730.63 98
4730.79 94
4730.95 89
4731.11 85
4731.27 81
4731.42 77
4731.58 74
4731.74 73
4731.90 73
4732.05 77
4732.21 82
4732.37 90
4732.53 98
4732.69 105
4732.84 110
4733.00 112
4733.16 111
4733.32 108
4733.48 103
4733.63 98
4733.79 95
4733.95 93
4734.11 92
4734.27 92
4734.42 92
4734.58 92
4734.74 92
4734.90 93
4735.06 95
4735.21 99
4735.37 105
4735.53 111
4735.69 115
4735.85 118
4736.00 118
4736.16 114
4736.32 107
4736.48 99
4736.64 90
4736.79 83
4736.95 77
4737.11 74
4737.27 73
4737.42 75
4737.58 78
4737.74 82
4737.90 86
4738.06 90
4738.21 92
4738.37 94
4738.53 93
4738.69 91
4738.85 88
4739.00 84
4739.16 81
4739.32 78
4739.48 78
4739.64 79
4739.79 82
4739.95 87
4740.11 92
4740.27 96
4740.43 98
4740.59 99
4740.74 97
4740.90 95
4741.06 92
4741.22 90
4741.38 89
4741.53 89
4741.69 90
4741.85 92
4742.01 95
4742.17 97
4742.32 100
4742.48 102
4742.64 106
4742.80 111
4742.96 117
4743.11 123
4743.27 131
4743.43 138
4743.59 145
4743.75 152
4743.90 157
4744.06 162
4744.22 166
4744.38 169
4744.54 171
4744.69 173
4744.85 175
4745.01 177
4745.17 179
4745.33 181
4745.49 183
4745.64 183
4745.80 181
4745.96 177
4746.12 170
4746.28 160
4746.43 149
4746.59 137
4746.75 125
4746.91 116
4747.07 108
4747.22 104
4747.38 103
4747.54 104
4747.70 107
4747.86 111
4748.02 117
4748.17 122
4748.33 127
4748.49 132
4748.65 136
4748.81 140
4748.96 142
4749.12 145
4749.28 147
4749.44 150
4749.60 154
4749.76 159
4749.91 166
4750.07 173
4750.23 181
4750.39 189
4750.55 195
4750.70 200
4750.86 202
4751.02 201
4751.18 197
4751.34 191
4751.50 182
4751.65 171
4751.81 160
4751.97 150
4752.13 139
4752.29 130
4752.45 122
4752.60 114
4752.76 107
4752.92 101
4753.08 95
4753.24 90
4753.39 86
4753.55 82
4753.71 80
4753.87 78
4754.03 79
4754.19 80
4754.34 82
4754.50 84
4754.66 86
4754.82 87
4754.98 86
4755.14 85
4755.29 82
4755.45 78
4755.61 73
4755.77 68
4755.93 63
4756.09 57
4756.24 49
4756.40 41
4756.56 31
4756.72 21
4756.88 11
4757.04 2
4757.19 0
4757.35 0
4757.51 0
4757.67 0
4757.83 0
4757.98 0
4758.14 0
4758.30 0
4758.46 2
4758.62 6
4758.78 9
4758.93 12
4759.09 13
4759.25 14
4759.41 13
4759.57 10
4759.73 7
4759.89 3
4760.04 0
4760.20 0
4760.36 0
4760.52 0
4760.68 0
4760.84 0
4760.99 0
4761.15 0
4761.31 1
4761.47 8
4761.63 17
4761.79 26
4761.94 36
4762.10 44
4762.26 51
4762.42 55
4762.58 58
4762.74 60
4762.89 63
4763.05 69
4763.21 77
4763.37 89
4763.53 104
4763.69 121
4763.84 138
4764.00 153
4764.16 166
4764.32 176
4764.48 182
4764.64 186
4764.80 187
4764.95 185
4765.11 183
4765.27 180
4765.43 178
4765.59 179
4765.75 182
4765.90 188
4766.06 197
4766.22 207
4766.38 217
4766.54 227
4766.70 235
4766.86 242
4767.01 248
4767.17 254
4767.33 260
4767.49 268
4767.65 276
4767.81 285
4767.96 293
4768.12 300
4768.28 305
4768.44 308
4768.60 309
4768.76 308
4768.92 305
4769.07 303
4769.23 300
4769.39 298
4769.55 297
4769.71 297
4769.87 297
4770.03 297
4770.18 296
4770.34 293
4770.50 287
4770.66 280
4770.82 271
4770.98 262
4771.14 255
4771.29 249
4771.45 246
4771.61 245
4771.77 247
4771.93 251
4772.09 255
4772.24 259
4772.40 261
4772.56 261
4772.72 257
4772.88 250
4773.04 240
4773.20 228
4773.35 215
4773.51 203
4773.67 193
4773.83 184
4773.99 178
4774.15 172
4774.31 166
4774.47 159
4774.62 149
4774.78 137
4774.94 124
4775.10 108
4775.26 93
4775.42 79
4775.58 67
4775.73 58
4775.89 51
4776.05 45
4776.21 40
4776.37 35
4776.53 29
4776.69 23
4776.84 18
4777.00 16
4777.16 17
4777.32 24
4777.48 35
4777.64 48
4777.80 62
4777.95 75
4778.11 84
4778.27 89
4778.43 90
4778.59 88
4778.75 85
4778.91 83
4779.07 83
4779.22 85
4779.38 91
4779.54 98
4779.70 106
4779.86 115
4780.02 122
4780.18 127
4780.34 129
4780.49 129
4780.65 127
4780.81 123
4780.97 119
4781.13 115
4781.29 113
4781.45 113
4781.60 115
4781.76 120
4781.92 127
4782.08 136
4782.24 146
4782.40 159
4782.56 173
4782.72 189
4782.87 206
4783.03 226
4783.19 248
4783.35 270
4783.51 293
4783.67 317
4783.83 344
4783.99 374
4784.14 408
4784.30 448
4784.46 494
4784.62 544
4784.78 596
4784.94 648
4785.10 697
4785.26 743
4785.41 785
4785.57 824
4785.73 862
4785.89 901
4786.05 944
4786.21 992
4786.37 1046
4786.53 1106
4786.69 1171
4786.84 1239
4787.00 1307
4787.16 1375
4787.32 1439
4787.48 1498
4787.64 1551
4787.80 1598
4787.96 1637
4788.11 1671
4788.27 1697
4788.43 1718
4788.59 1731
4788.75 1737
4788.91 1737
4789.07 1731
4789.23 1720
4789.39 1704
4789.54 1683
4789.70 1658
4789.86 1630
4790.02 1597
4790.18 1562
4790.34 1522
4790.50 1480
4790.66 1434
4790.81 1386
4790.97 1334
4791.13 1280
4791.29 1225
4791.45 1170
4791.61 1116
4791.77 1063
4791.93 1013
4792.09 965
4792.24 921
4792.40 879
4792.56 840
4792.72 803
4792.88 767
4793.04 732
4793.20 696
4793.36 660
4793.52 623
4793.67 585
4793.83 547
4793.99 512
4794.15 480
4794.31 451
4794.47 426
4794.63 404
4794.79 385
4794.95 366
4795.11 349
4795.26 333
4795.42 318
4795.58 306
4795.74 296
4795.90 288
4796.06 281
4796.22 273
4796.38 265
4796.54 254
4796.69 241
4796.85 225
4797.01 208
4797.17 190
4797.33 174
4797.49 160
4797.65 149
4797.81 143
4797.97 140
4798.13 139
4798.28 141
4798.44 143
4798.60 144
4798.76 144
4798.92 142
4799.08 139
4799.24 134
4799.40 128
4799.56 122
4799.72 117
4799.87 114
4800.03 112
4800.19 113
4800.35 117
4800.51 121
4800.67 126
4800.83 131
4800.99 137
4801.15 142
4801.31 148
4801.47 154
4801.62 162
4801.78 170
4801.94 179
4802.10 188
4802.26 196
4802.42 204
4802.58 212
4802.74 219
4802.90 228
4803.06 237
4803.21 247
4803.37 257
4803.53 266
4803.69 274
4803.85 279
4804.01 282
4804.17 284
4804.33 285
4804.49 286
4804.65 289
4804.81 292
4804.96 295
4805.12 298
4805.28 298
4805.44 296
4805.60 292
4805.76 285
4805.92 277
4806.08 268
4806.24 257
4806.40 245
4806.56 231
4806.72 215
4806.87 199
4807.03 183
4807.19 170
4807.35 160
4807.51 155
4807.67 154
4807.83 156
4807.99 160
4808.15 165
4808.31 169
4808.47 171
4808.62 171
4808.78 168
4808.94 162
4809.10 155
4809.26 147
4809.42 140
4809.58 133
4809.74 129
4809.90 127
4810.06 127
4810.22 128
4810.38 131
4810.54 135
4810.69 138
4810.85 140
4811.01 142
4811.17 142
4811.33 141
4811.49 140
4811.65 138
4811.81 136
4811.97 133
4812.13 130
4812.29 127
4812.45 122
4812.60 117
4812.76 110
4812.92 103
4813.08 95
4813.24 86
4813.40 78
4813.56 70
4813.72 62
4813.88 56
4814.04 52
4814.20 51
4814.36 54
4814.52 62
4814.68 73
4814.83 87
4814.99 101
4815.15 112
4815.31 119
4815.47 121
4815.63 118
4815.79 111
4815.95 103
4816.11 97
4816.27 93
4816.43 92
4816.59 95
4816.75 98
4816.91 100
4817.06 100
4817.22 97
4817.38 90
4817.54 81
4817.70 72
4817.86 64
4818.02 57
4818.18 54
4818.34 54
4818.50 57
4818.66 63
4818.82 69
4818.98 76
4819.14 82
4819.29 85
4819.45 87
4819.61 86
4819.77 84
4819.93 83
4820.09 82
4820.25 83
4820.41 85
4820.57 89
4820.73 94
4820.89 99
4821.05 105
4821.21 112
4821.37 120
4821.53 130
4821.69 143
4821.84 157
4822.00 172
4822.16 188
4822.32 205
4822.48 222
4822.64 240
4822.80 256
4822.96 272
4823.12 286
4823.28 299
4823.44 308
4823.60 316
4823.76 323
4823.92 331
4824.08 343
4824.24 359
4824.40 381
4824.55 408
4824.71 439
4824.87 471
4825.03 501
4825.19 529
4825.35 555
4825.51 578
4825.67 600
4825.83 621
4825.99 643
4826.15 663
4826.31 682
4826.47 697
4826.63 707
4826.79 712
4826.95 713
4827.11 711
4827.27 709
4827.42 707
4827.58 706
4827.74 705
4827.90 703
4828.06 699
4828.22 691
4828.38 680
4828.54 665
4828.70 649
4828.86 632
4829.02 615
4829.18 598
4829.34 582
4829.50 565
4829.66 546
4829.82 526
4829.98 504
4830.14 480
4830.30 456
4830.46 432
4830.61 409
4830.77 389
4830.93 372
4831.09 357
4831.25 346
4831.41 335
4831.57 326
4831.73 316
4831.89 305
4832.05 294
4832.21 281
4832.37 268
4832.53 256
4832.69 244
4832.85 232
4833.01 220
4833.17 209
4833.33 197
4833.49 185
4833.65 174
4833.81 164
4833.97 156
4834.13 149
4834.28 145
4834.44 143
4834.60 141
4834.76 140
4834.92 136
4835.08 131
4835.24 123
4835.40 114
4835.56 104
4835.72 95
4835.88 88
4836.04 85
4836.20 86
4836.36 89
4836.52 94
4836.68 99
4836.84 103
4837.00 104
4837.16 102
4837.32 99
4837.48 95
4837.64 91
4837.80 89
4837.96 87
4838.12 86
4838.28 84
4838.43 80
4838.59 74
4838.75 68
4838.91 61
4839.07 55
4839.23 52
4839.39 51
4839.55 53
4839.71 57
4839.87 62
4840.03 68
4840.19 73
4840.35 79
4840.51 84
4840.67 90
4840.83 94
4840.99 98
4841.15 99
4841.31 98
4841.47 95
4841.63 89
4841.79 82
4841.95 74
4842.11 66
4842.27 58
4842.43 50
4842.59 43
4842.75 37
4842.91 32
4843.07 28
4843.23 25
4843.39 23
4843.55 23
4843.71 23
4843.86 22
4844.02 21
4844.18 18
4844.34 13
4844.50 7
4844.66 0
4844.82 0
4844.98 0
4845.14 0
4845.30 0
4845.46 0
4845.62 0
4845.78 0
4845.94 4
4846.10 10
4846.26 16
4846.42 21
4846.58 24
4846.74 28
4846.90 31
4847.06 35
4847.22 37
4847.38 40
4847.54 41
4847.70 41
4847.86 40
4848.02 40
4848.18 40
4848.34 41
4848.50 45
4848.66 50
4848.82 57
4848.98 64
4849.14 71
4849.30 77
4849.46 81
4849.62 82
4849.78 82
4849.94 80
4850.10 77
[truncated: 751,920 more chars]
