# Supplementary material for: Methylobacterium Species Promoting Rice and Barley Growth and Interaction Specificity Revealed with Whole-Cell Matrix-Assisted Laser Desorption / Ionization-Time-of-Flight Mass Spectrometry (MALDI-TOF/MS) Analysis
Source: PLoS One. 2015 Jun 8;10(6):e0129509. doi: 10.1371/journal.pone.0129509 (PMC4460032; doi:10.1371/journal.pone.0129509)
Supplement: S2 Data — (ZIP) [file pone.0129509.s002.zip › Supplementary data 2 (ms from inoculated rice)/control-15.txt]

777.45 0
777.52 0
777.58 0
777.64 0
777.71 0
777.77 0
777.84 0
777.90 0
777.96 0
778.03 0
778.09 0
778.16 0
778.22 0
778.28 0
778.35 0
778.41 0
778.48 0
778.54 0
778.60 0
778.67 0
778.73 0
778.80 0
778.86 0
778.93 0
778.99 0
779.05 0
779.12 0
779.18 0
779.25 0
779.31 0
779.37 0
779.44 0
779.50 0
779.57 0
779.63 0
779.69 0
779.76 0
779.82 0
779.89 0
779.95 0
780.01 0
780.08 0
780.14 0
780.21 0
780.27 0
780.34 0
780.40 0
780.46 0
780.53 0
780.59 0
780.66 0
780.72 0
780.78 0
780.85 0
780.91 0
780.98 0
781.04 0
781.10 0
781.17 0
781.23 0
781.30 0
781.36 0
781.43 0
781.49 0
781.55 0
781.62 0
781.68 0
781.75 0
781.81 0
781.87 0
781.94 0
782.00 0
782.07 0
782.13 0
782.20 0
782.26 0
782.32 0
782.39 0
782.45 0
782.52 0
782.58 0
782.65 0
782.71 0
782.77 0
782.84 0
782.90 0
782.97 0
783.03 0
783.09 0
783.16 0
783.22 0
783.29 0
783.35 0
783.42 0
783.48 0
783.54 0
783.61 0
783.67 0
783.74 0
783.80 0
783.87 0
783.93 0
783.99 0
784.06 0
784.12 0
784.19 0
784.25 0
784.32 0
784.38 0
784.44 0
784.51 0
784.57 0
784.64 0
784.70 0
784.77 0
784.83 0
784.89 0
784.96 0
785.02 0
785.09 0
785.15 0
785.22 0
785.28 0
785.34 0
785.41 0
785.47 0
785.54 0
785.60 0
785.67 0
785.73 0
785.80 0
785.86 0
785.92 0
785.99 0
786.05 0
786.12 0
786.18 0
786.25 0
786.31 0
786.37 0
786.44 0
786.50 0
786.57 0
786.63 0
786.70 0
786.76 0
786.82 0
786.89 0
786.95 0
787.02 0
787.08 0
787.15 0
787.21 0
787.28 0
787.34 0
787.40 0
787.47 0
787.53 0
787.60 0
787.66 0
787.73 0
787.79 0
787.86 0
787.92 0
787.98 0
788.05 0
788.11 0
788.18 0
788.24 0
788.31 0
788.37 0
788.44 0
788.50 0
788.56 0
788.63 0
788.69 0
788.76 0
788.82 0
788.89 0
788.95 0
789.02 0
789.08 0
789.14 0
789.21 0
789.27 0
789.34 0
789.40 0
789.47 0
789.53 0
789.60 0
789.66 0
789.73 0
789.79 0
789.85 0
789.92 0
789.98 0
790.05 0
790.11 0
790.18 0
790.24 0
790.31 0
790.37 0
790.43 0
790.50 0
790.56 0
790.63 0
790.69 0
790.76 0
790.82 0
790.89 0
790.95 0
791.02 0
791.08 0
791.14 0
791.21 0
791.27 0
791.34 0
791.40 0
791.47 0
791.53 0
791.60 0
791.66 0
791.73 0
791.79 0
791.86 0
791.92 0
791.98 0
792.05 0
792.11 0
792.18 0
792.24 0
792.31 0
792.37 0
792.44 0
792.50 0
792.57 0
792.63 0
792.70 0
792.76 0
792.82 0
792.89 0
792.95 0
793.02 0
793.08 0
793.15 0
793.21 0
793.28 0
793.34 0
793.41 0
793.47 0
793.54 0
793.60 0
793.66 0
793.73 0
793.79 0
793.86 0
793.92 0
793.99 0
794.05 0
794.12 0
794.18 0
794.25 0
794.31 0
794.38 0
794.44 0
794.51 0
794.57 0
794.64 0
794.70 0
794.76 0
794.83 0
794.89 0
794.96 0
795.02 0
795.09 0
795.15 0
795.22 0
795.28 0
795.35 0
795.41 0
795.48 0
795.54 0
795.61 0
795.67 0
795.74 0
795.80 0
795.87 0
795.93 0
795.99 0
796.06 0
796.12 0
796.19 0
796.25 0
796.32 0
796.38 0
796.45 0
796.51 0
796.58 0
796.64 0
796.71 0
796.77 0
796.84 0
796.90 0
796.97 0
797.03 0
797.10 0
797.16 0
797.23 0
797.29 0
797.36 0
797.42 0
797.48 0
797.55 0
797.61 0
797.68 0
797.74 0
797.81 0
797.87 0
797.94 0
798.00 0
798.07 0
798.13 0
798.20 0
798.26 0
798.33 0
798.39 0
798.46 0
798.52 0
798.59 0
798.65 0
798.72 0
798.78 0
798.85 0
798.91 0
798.98 0
799.04 0
799.11 0
799.17 0
799.24 0
799.30 0
799.37 0
799.43 0
799.50 0
799.56 0
799.63 0
799.69 0
799.76 0
799.82 0
799.89 0
799.95 0
800.01 0
800.08 0
800.14 0
800.21 0
800.27 0
800.34 0
800.40 0
800.47 0
800.53 0
800.60 0
800.66 0
800.73 0
800.79 0
800.86 0
800.92 0
800.99 0
801.05 0
801.12 0
801.18 0
801.25 0
801.31 0
801.38 0
801.44 0
801.51 0
801.57 0
801.64 0
801.70 0
801.77 0
801.83 0
801.90 0
801.96 0
802.03 0
802.09 0
802.16 0
802.22 0
802.29 0
802.35 0
802.42 0
802.48 0
802.55 0
802.61 0
802.68 0
802.74 0
802.81 0
802.87 0
802.94 0
803.00 0
803.07 0
803.13 0
803.20 0
803.26 0
803.33 0
803.39 0
803.46 0
803.52 0
803.59 0
803.65 0
803.72 0
803.79 0
803.85 0
803.92 0
803.98 0
804.05 0
804.11 0
804.18 0
804.24 0
804.31 0
804.37 0
804.44 0
804.50 0
804.57 0
804.63 0
804.70 0
804.76 0
804.83 0
804.89 0
804.96 0
805.02 0
805.09 0
805.15 0
805.22 0
805.28 0
805.35 0
805.41 0
805.48 0
805.54 0
805.61 0
805.67 0
805.74 0
805.80 0
805.87 0
805.93 0
806.00 0
806.06 0
806.13 0
806.19 0
806.26 0
806.33 0
806.39 0
806.46 0
806.52 0
806.59 0
806.65 0
806.72 0
806.78 0
806.85 0
806.91 0
806.98 0
807.04 0
807.11 0
807.17 0
807.24 0
807.30 0
807.37 0
807.43 0
807.50 0
807.56 0
807.63 0
807.69 0
807.76 0
807.83 0
807.89 0
807.96 0
808.02 0
808.09 0
808.15 0
808.22 0
808.28 0
808.35 0
808.41 0
808.48 0
808.54 0
808.61 0
808.67 0
808.74 0
808.80 0
808.87 0
808.93 0
809.00 0
809.07 0
809.13 0
809.20 0
809.26 0
809.33 0
809.39 0
809.46 0
809.52 0
809.59 0
809.65 0
809.72 0
809.78 0
809.85 0
809.91 0
809.98 0
810.04 0
810.11 0
810.18 0
810.24 0
810.31 0
810.37 0
810.44 0
810.50 0
810.57 0
810.63 0
810.70 0
810.76 0
810.83 0
810.89 0
810.96 0
811.03 0
811.09 0
811.16 0
811.22 0
811.29 0
811.35 0
811.42 0
811.48 0
811.55 0
811.61 0
811.68 0
811.74 0
811.81 0
811.88 0
811.94 0
812.01 0
812.07 0
812.14 0
812.20 0
812.27 0
812.33 0
812.40 0
812.46 0
812.53 0
812.59 0
812.66 0
812.73 0
812.79 0
812.86 0
812.92 0
812.99 0
813.05 0
813.12 0
813.18 0
813.25 0
813.31 0
813.38 0
813.45 0
813.51 0
813.58 0
813.64 0
813.71 0
813.77 0
813.84 0
813.90 0
813.97 0
814.03 0
814.10 0
814.17 0
814.23 0
814.30 0
814.36 0
814.43 0
814.49 0
814.56 0
814.62 0
814.69 0
814.76 0
814.82 0
814.89 0
814.95 0
815.02 0
815.08 0
815.15 0
815.21 0
815.28 0
815.35 0
815.41 0
815.48 0
815.54 0
815.61 0
815.67 0
815.74 0
815.80 0
815.87 0
815.94 0
816.00 0
816.07 0
816.13 0
816.20 0
816.26 0
816.33 0
816.39 0
816.46 0
816.53 0
816.59 0
816.66 0
816.72 0
816.79 0
816.85 0
816.92 0
816.98 0
817.05 0
817.12 0
817.18 0
817.25 0
817.31 0
817.38 0
817.44 0
817.51 0
817.58 0
817.64 0
817.71 0
817.77 0
817.84 0
817.90 0
817.97 0
818.03 0
818.10 0
818.17 0
818.23 0
818.30 0
818.36 0
818.43 0
818.49 0
818.56 0
818.63 0
818.69 0
818.76 0
818.82 0
818.89 0
818.95 0
819.02 0
819.09 0
819.15 0
819.22 0
819.28 0
819.35 0
819.41 0
819.48 0
819.55 0
819.61 0
819.68 0
819.74 0
819.81 0
819.87 0
819.94 0
820.01 0
820.07 0
820.14 0
820.20 0
820.27 0
820.33 0
820.40 0
820.47 0
820.53 0
820.60 0
820.66 0
820.73 0
820.79 0
820.86 0
820.93 0
820.99 0
821.06 0
821.12 0
821.19 0
821.25 0
821.32 0
821.39 0
821.45 0
821.52 0
821.58 0
821.65 0
821.72 0
821.78 0
821.85 0
821.91 0
821.98 0
822.04 0
822.11 0
822.18 0
822.24 0
822.31 0
822.37 0
822.44 0
822.51 0
822.57 0
822.64 0
822.70 0
822.77 0
822.83 0
822.90 0
822.97 0
823.03 0
823.10 0
823.16 0
823.23 0
823.30 0
823.36 0
823.43 0
823.49 0
823.56 0
823.62 0
823.69 0
823.76 0
823.82 0
823.89 0
823.95 0
824.02 0
824.09 0
824.15 0
824.22 0
824.28 0
824.35 0
824.42 0
824.48 0
824.55 0
824.61 0
824.68 0
824.75 0
824.81 0
824.88 0
824.94 0
825.01 0
825.07 0
825.14 0
825.21 0
825.27 0
825.34 0
825.40 0
825.47 0
825.54 0
825.60 0
825.67 0
825.73 0
825.80 0
825.87 0
825.93 0
826.00 0
826.06 0
826.13 0
826.20 0
826.26 0
826.33 0
826.39 0
826.46 0
826.53 0
826.59 0
826.66 0
826.72 0
826.79 0
826.86 0
826.92 0
826.99 0
827.05 0
827.12 0
827.19 0
827.25 0
827.32 0
827.38 0
827.45 0
827.52 0
827.58 0
827.65 0
827.71 0
827.78 0
827.85 0
827.91 0
827.98 0
828.04 0
828.11 0
828.18 0
828.24 0
828.31 0
828.37 0
828.44 0
828.51 0
828.57 0
828.64 0
828.71 0
828.77 0
828.84 0
828.90 0
828.97 0
829.04 0
829.10 0
829.17 0
829.23 0
829.30 0
829.37 0
829.43 0
829.50 0
829.56 0
829.63 0
829.70 0
829.76 0
829.83 0
829.90 0
829.96 0
830.03 0
830.09 0
830.16 0
830.23 0
830.29 0
830.36 0
830.42 0
830.49 0
830.56 0
830.62 0
830.69 0
830.75 0
830.82 0
830.89 0
830.95 0
831.02 0
831.09 0
831.15 0
831.22 0
831.28 0
831.35 0
831.42 0
831.48 0
831.55 0
831.62 0
831.68 0
831.75 0
831.81 0
831.88 0
831.95 0
832.01 0
832.08 0
832.14 0
832.21 0
832.28 0
832.34 0
832.41 0
832.48 0
832.54 0
832.61 0
832.67 0
832.74 0
832.81 0
832.87 0
832.94 0
833.01 0
833.07 0
833.14 0
833.20 0
833.27 0
833.34 0
833.40 0
833.47 0
833.54 0
833.60 0
833.67 0
833.73 0
833.80 0
833.87 0
833.93 0
834.00 0
834.07 0
834.13 0
834.20 0
834.27 0
834.33 0
834.40 0
834.46 0
834.53 0
834.60 0
834.66 0
834.73 0
834.80 0
834.86 0
834.93 0
834.99 0
835.06 0
835.13 0
835.19 0
835.26 0
835.33 0
835.39 0
835.46 0
835.53 0
835.59 0
835.66 0
835.72 0
835.79 0
835.86 0
835.92 0
835.99 0
836.06 0
836.12 0
836.19 0
836.26 0
836.32 0
836.39 0
836.45 0
836.52 0
836.59 0
836.65 0
836.72 0
836.79 0
836.85 0
836.92 0
836.99 0
837.05 0
837.12 0
837.18 0
837.25 0
837.32 0
837.38 0
837.45 0
837.52 0
837.58 0
837.65 0
837.72 0
837.78 0
837.85 0
837.92 0
837.98 0
838.05 0
838.12 0
838.18 0
838.25 0
838.31 0
838.38 0
838.45 0
838.51 0
838.58 0
838.65 0
838.71 0
838.78 0
838.85 0
838.91 0
838.98 0
839.05 0
839.11 0
839.18 0
839.25 0
839.31 0
839.38 0
839.44 0
839.51 0
839.58 0
839.64 0
839.71 0
839.78 0
839.84 0
839.91 0
839.98 0
840.04 0
840.11 0
840.18 0
840.24 0
840.31 0
840.38 0
840.44 0
840.51 0
840.58 0
840.64 0
840.71 0
840.78 0
840.84 0
840.91 0
840.98 0
841.04 0
841.11 0
841.17 0
841.24 0
841.31 0
841.37 0
841.44 0
841.51 0
841.57 0
841.64 0
841.71 0
841.77 0
841.84 0
841.91 0
841.97 0
842.04 0
842.11 0
842.17 0
842.24 0
842.31 0
842.37 0
842.44 0
842.51 0
842.57 0
842.64 0
842.71 0
842.77 0
842.84 0
842.91 0
842.97 0
843.04 0
843.11 0
843.17 0
843.24 0
843.31 0
843.37 0
843.44 0
843.51 0
843.57 0
843.64 0
843.71 0
843.77 0
843.84 0
843.91 0
843.97 0
844.04 0
844.11 0
844.17 0
844.24 0
844.31 0
844.37 0
844.44 0
844.51 0
844.57 0
844.64 0
844.71 0
844.77 0
844.84 0
844.91 0
844.97 0
845.04 0
845.11 0
845.17 0
845.24 0
845.31 0
845.37 0
845.44 0
845.51 0
845.57 0
845.64 0
845.71 0
845.77 0
845.84 0
845.91 0
845.97 0
846.04 0
846.11 0
846.18 0
846.24 0
846.31 0
846.38 0
846.44 0
846.51 0
846.58 0
846.64 0
846.71 0
846.78 0
846.84 0
846.91 0
846.98 0
847.04 0
847.11 0
847.18 0
847.24 0
847.31 0
847.38 0
847.44 0
847.51 0
847.58 0
847.64 0
847.71 0
847.78 0
847.85 0
847.91 0
847.98 0
848.05 0
848.11 0
848.18 0
848.25 0
848.31 0
848.38 0
848.45 0
848.51 0
848.58 0
848.65 0
848.71 0
848.78 0
848.85 0
848.92 0
848.98 0
849.05 0
849.12 0
849.18 0
849.25 0
849.32 0
849.38 0
849.45 0
849.52 0
849.58 0
849.65 0
849.72 0
849.78 0
849.85 0
849.92 0
849.99 0
850.05 0
850.12 0
850.19 0
850.25 0
850.32 0
850.39 0
850.45 0
850.52 0
850.59 0
850.65 0
850.72 0
850.79 0
850.86 0
850.92 0
850.99 0
851.06 0
851.12 0
851.19 0
851.26 0
851.32 0
851.39 0
851.46 0
851.53 0
851.59 0
851.66 0
851.73 0
851.79 0
851.86 0
851.93 0
851.99 0
852.06 0
852.13 0
852.20 0
852.26 0
852.33 0
852.40 0
852.46 0
852.53 0
852.60 0
852.66 0
852.73 0
852.80 0
852.87 0
852.93 0
853.00 0
853.07 0
853.13 0
853.20 0
853.27 0
853.33 0
853.40 0
853.47 0
853.54 0
853.60 0
853.67 0
853.74 0
853.80 0
853.87 0
853.94 0
854.01 0
854.07 0
854.14 0
854.21 0
854.27 0
854.34 0
854.41 0
854.48 0
854.54 0
854.61 0
854.68 0
854.74 0
854.81 0
854.88 0
854.95 0
855.01 0
855.08 0
855.15 0
855.21 0
855.28 0
855.35 0
855.41 0
855.48 0
855.55 0
855.62 0
855.68 0
855.75 0
855.82 0
855.88 0
855.95 0
856.02 0
856.09 0
856.15 0
856.22 0
856.29 0
856.36 0
856.42 0
856.49 0
856.56 0
856.62 0
856.69 0
856.76 0
856.83 0
856.89 0
856.96 0
857.03 0
857.09 0
857.16 0
857.23 0
857.30 0
857.36 0
857.43 0
857.50 0
857.56 0
857.63 0
857.70 0
857.77 0
857.83 0
857.90 0
857.97 0
858.04 0
858.10 0
858.17 0
858.24 0
858.30 0
858.37 0
858.44 0
858.51 0
858.57 0
858.64 0
858.71 0
858.78 0
858.84 0
858.91 0
858.98 0
859.04 0
859.11 0
859.18 0
859.25 0
859.31 0
859.38 0
859.45 0
859.52 0
859.58 0
859.65 0
859.72 0
859.78 0
859.85 0
859.92 0
859.99 0
860.05 0
860.12 0
860.19 0
860.26 0
860.32 0
860.39 0
860.46 0
860.52 0
860.59 0
860.66 0
860.73 0
860.79 0
860.86 0
860.93 0
861.00 0
861.06 0
861.13 0
861.20 0
861.27 0
861.33 0
861.40 0
861.47 0
861.54 0
861.60 0
861.67 0
861.74 0
861.80 0
861.87 0
861.94 0
862.01 0
862.07 0
862.14 0
862.21 0
862.28 0
862.34 0
862.41 0
862.48 0
862.55 0
862.61 0
862.68 0
862.75 0
862.82 0
862.88 0
862.95 0
863.02 0
863.09 0
863.15 0
863.22 0
863.29 0
863.36 0
863.42 0
863.49 0
863.56 0
863.63 0
863.69 0
863.76 0
863.83 0
863.90 0
863.96 0
864.03 0
864.10 0
864.16 0
864.23 0
864.30 0
864.37 0
864.43 0
864.50 0
864.57 0
864.64 0
864.70 0
864.77 0
864.84 0
864.91 0
864.97 0
865.04 0
865.11 0
865.18 0
865.24 0
865.31 0
865.38 0
865.45 0
865.52 0
865.58 0
865.65 0
865.72 0
865.79 0
865.85 0
865.92 0
865.99 0
866.06 0
866.12 0
866.19 0
866.26 0
866.33 0
866.39 0
866.46 0
866.53 0
866.60 0
866.66 0
866.73 0
866.80 0
866.87 0
866.93 0
867.00 0
867.07 0
867.14 0
867.20 0
867.27 0
867.34 0
867.41 0
867.47 0
867.54 0
867.61 0
867.68 0
867.74 0
867.81 0
867.88 0
867.95 0
868.02 0
868.08 0
868.15 0
868.22 0
868.29 0
868.35 0
868.42 0
868.49 0
868.56 0
868.62 0
868.69 0
868.76 0
868.83 0
868.89 0
868.96 0
869.03 0
869.10 0
869.17 0
869.23 0
869.30 0
869.37 0
869.44 0
869.50 0
869.57 0
869.64 0
869.71 0
869.77 0
869.84 0
869.91 0
869.98 0
870.05 0
870.11 0
870.18 0
870.25 0
870.32 0
870.38 0
870.45 0
870.52 0
870.59 0
870.65 0
870.72 0
870.79 0
870.86 0
870.93 0
870.99 0
871.06 0
871.13 0
871.20 0
871.26 0
871.33 0
871.40 0
871.47 0
871.54 0
871.60 0
871.67 0
871.74 0
871.81 0
871.87 0
871.94 0
872.01 0
872.08 0
872.15 0
872.21 0
872.28 0
872.35 0
872.42 0
872.48 0
872.55 0
872.62 0
872.69 0
872.76 0
872.82 0
872.89 0
872.96 0
873.03 0
873.10 0
873.16 0
873.23 0
873.30 0
873.37 0
873.43 0
873.50 0
873.57 0
873.64 0
873.71 0
873.77 0
873.84 0
873.91 0
873.98 0
874.04 0
874.11 0
874.18 0
874.25 0
874.32 0
874.38 0
874.45 0
874.52 0
874.59 0
874.66 0
874.72 0
874.79 0
874.86 0
874.93 0
875.00 0
875.06 0
875.13 0
875.20 0
875.27 0
875.33 0
875.40 0
875.47 0
875.54 0
875.61 0
875.67 0
875.74 0
875.81 0
875.88 0
875.95 0
876.01 0
876.08 0
876.15 0
876.22 0
876.29 0
876.35 0
876.42 0
876.49 0
876.56 0
876.63 0
876.69 0
876.76 0
876.83 0
876.90 0
876.97 0
877.03 0
877.10 0
877.17 0
877.24 0
877.31 0
877.37 0
877.44 0
877.51 0
877.58 0
877.65 0
877.71 0
877.78 0
877.85 0
877.92 0
877.99 0
878.05 0
878.12 0
878.19 0
878.26 0
878.33 0
878.39 0
878.46 0
878.53 0
878.60 0
878.67 0
878.73 0
878.80 0
878.87 0
878.94 0
879.01 0
879.07 0
879.14 0
879.21 0
879.28 0
879.35 0
879.41 0
879.48 0
879.55 0
879.62 0
879.69 0
879.75 0
879.82 0
879.89 0
879.96 0
880.03 0
880.10 0
880.16 0
880.23 0
880.30 0
880.37 0
880.44 0
880.50 0
880.57 0
880.64 0
880.71 0
880.78 0
880.84 0
880.91 0
880.98 0
881.05 0
881.12 0
881.19 0
881.25 0
881.32 0
881.39 0
881.46 0
881.53 0
881.59 0
881.66 0
881.73 0
881.80 0
881.87 0
881.93 0
882.00 0
882.07 0
882.14 0
882.21 0
882.28 0
882.34 0
882.41 0
882.48 0
882.55 0
882.62 0
882.68 0
882.75 0
882.82 0
882.89 0
882.96 0
883.03 0
883.09 0
883.16 0
883.23 0
883.30 0
883.37 0
883.44 0
883.50 0
883.57 0
883.64 0
883.71 0
883.78 0
883.84 0
883.91 0
883.98 0
884.05 0
884.12 0
884.19 0
884.25 0
884.32 0
884.39 0
884.46 0
884.53 0
884.60 0
884.66 0
884.73 0
884.80 0
884.87 0
884.94 0
885.00 0
885.07 0
885.14 0
885.21 0
885.28 0
885.35 0
885.41 0
885.48 0
885.55 0
885.62 0
885.69 0
885.76 0
885.82 0
885.89 0
885.96 0
886.03 0
886.10 0
886.17 0
886.23 0
886.30 0
886.37 0
886.44 0
886.51 0
886.58 0
886.64 0
886.71 0
886.78 0
886.85 0
886.92 0
886.99 0
887.05 0
887.12 0
887.19 0
887.26 0
887.33 0
887.40 0
887.47 0
887.53 0
887.60 0
887.67 0
887.74 0
887.81 0
887.88 0
887.94 0
888.01 0
888.08 0
888.15 0
888.22 0
888.29 0
888.35 0
888.42 0
888.49 0
888.56 0
888.63 0
888.70 0
888.76 0
888.83 0
888.90 0
888.97 0
889.04 0
889.11 0
889.18 0
889.24 0
889.31 0
889.38 0
889.45 0
889.52 0
889.59 0
889.65 0
889.72 0
889.79 0
889.86 0
889.93 0
890.00 0
890.07 0
890.13 0
890.20 0
890.27 0
890.34 0
890.41 0
890.48 0
890.54 0
890.61 0
890.68 0
890.75 0
890.82 0
890.89 0
890.96 0
891.02 0
891.09 0
891.16 0
891.23 0
891.30 0
891.37 0
891.44 0
891.50 0
891.57 0
891.64 0
891.71 0
891.78 0
891.85 0
891.92 0
891.98 0
892.05 0
892.12 0
892.19 0
892.26 0
892.33 0
892.40 0
892.46 0
892.53 0
892.60 0
892.67 0
892.74 0
892.81 0
892.88 0
892.94 0
893.01 0
893.08 0
893.15 0
893.22 0
893.29 0
893.36 0
893.42 0
893.49 0
893.56 0
893.63 0
893.70 0
893.77 0
893.84 0
893.90 0
893.97 0
894.04 0
894.11 0
894.18 0
894.25 0
894.32 0
894.39 0
894.45 0
894.52 0
894.59 0
894.66 0
894.73 0
894.80 0
894.87 0
894.93 0
895.00 0
895.07 0
895.14 0
895.21 0
895.28 0
895.35 0
895.42 0
895.48 0
895.55 0
895.62 0
895.69 0
895.76 0
895.83 0
895.90 0
895.96 0
896.03 0
896.10 0
896.17 0
896.24 0
896.31 0
896.38 0
896.45 0
896.51 0
896.58 0
896.65 0
896.72 0
896.79 0
896.86 0
896.93 0
897.00 0
897.06 0
897.13 0
897.20 0
897.27 0
897.34 0
897.41 0
897.48 0
897.55 0
897.61 0
897.68 0
897.75 0
897.82 0
897.89 0
897.96 0
898.03 0
898.10 0
898.16 0
898.23 0
898.30 0
898.37 0
898.44 0
898.51 0
898.58 0
898.65 0
898.72 0
898.78 0
898.85 0
898.92 0
898.99 0
899.06 0
899.13 0
899.20 0
899.27 0
899.33 0
899.40 0
899.47 0
899.54 0
899.61 0
899.68 0
899.75 0
899.82 0
899.89 0
899.95 0
900.02 0
900.09 0
900.16 0
900.23 0
900.30 0
900.37 0
900.44 0
900.51 0
900.57 0
900.64 0
900.71 0
900.78 0
900.85 0
900.92 0
900.99 0
901.06 0
901.13 0
901.19 0
901.26 0
901.33 0
901.40 0
901.47 0
901.54 0
901.61 0
901.68 0
901.75 0
901.81 0
901.88 0
901.95 0
902.02 0
902.09 0
902.16 0
902.23 0
902.30 0
902.37 0
902.43 0
902.50 0
902.57 0
902.64 0
902.71 0
902.78 0
902.85 0
902.92 0
902.99 0
903.06 0
903.12 0
903.19 0
903.26 0
903.33 0
903.40 0
903.47 0
903.54 0
903.61 0
903.68 0
903.75 0
903.81 0
903.88 0
903.95 0
904.02 0
904.09 0
904.16 0
904.23 0
904.30 0
904.37 0
904.44 0
904.50 0
904.57 0
904.64 0
904.71 0
904.78 0
904.85 0
904.92 0
904.99 0
905.06 0
905.13 0
905.20 0
905.26 0
905.33 0
905.40 0
905.47 0
905.54 0
905.61 0
905.68 0
905.75 0
905.82 0
905.89 0
905.96 0
906.02 0
906.09 0
906.16 0
906.23 0
906.30 0
906.37 0
906.44 0
906.51 0
906.58 0
906.65 0
906.72 0
906.78 0
906.85 0
906.92 0
906.99 0
907.06 0
907.13 0
907.20 0
907.27 0
907.34 0
907.41 0
907.48 0
907.54 0
907.61 0
907.68 0
907.75 0
907.82 0
907.89 0
907.96 0
908.03 0
908.10 0
908.17 0
908.24 0
908.31 0
908.37 0
908.44 0
908.51 0
908.58 0
908.65 0
908.72 0
908.79 0
908.86 0
908.93 0
909.00 0
909.07 0
909.14 0
909.21 0
909.27 0
909.34 0
909.41 0
909.48 0
909.55 0
909.62 0
909.69 0
909.76 0
909.83 0
909.90 0
909.97 0
910.04 0
910.11 0
910.17 0
910.24 0
910.31 0
910.38 0
910.45 0
910.52 0
910.59 0
910.66 0
910.73 0
910.80 0
910.87 0
910.94 0
911.01 0
911.08 0
911.14 0
911.21 0
911.28 0
911.35 0
911.42 0
911.49 0
911.56 0
911.63 0
911.70 0
911.77 0
911.84 0
911.91 0
911.98 0
912.05 0
912.11 0
912.18 0
912.25 0
912.32 0
912.39 0
912.46 0
912.53 0
912.60 0
912.67 0
912.74 0
912.81 0
912.88 0
912.95 0
913.02 0
913.09 0
913.15 0
913.22 0
913.29 0
913.36 0
913.43 0
913.50 0
913.57 0
913.64 0
913.71 0
913.78 0
913.85 0
913.92 0
913.99 0
914.06 0
914.13 0
914.20 0
914.27 0
914.33 0
914.40 0
914.47 0
914.54 0
914.61 0
914.68 0
914.75 0
914.82 0
914.89 0
914.96 0
915.03 0
915.10 0
915.17 0
915.24 0
915.31 0
915.38 0
915.45 0
915.51 0
915.58 0
915.65 0
915.72 0
915.79 0
915.86 0
915.93 0
916.00 0
916.07 0
916.14 0
916.21 0
916.28 0
916.35 0
916.42 0
916.49 0
916.56 0
916.63 0
916.70 0
916.77 0
916.83 0
916.90 0
916.97 0
917.04 0
917.11 0
917.18 0
917.25 0
917.32 0
917.39 0
917.46 0
917.53 0
917.60 0
917.67 0
917.74 0
917.81 0
917.88 0
917.95 0
918.02 0
918.09 0
918.16 0
918.23 0
918.30 0
918.36 0
918.43 0
918.50 0
918.57 0
918.64 0
918.71 0
918.78 0
918.85 0
918.92 0
918.99 0
919.06 0
919.13 0
919.20 0
919.27 0
919.34 0
919.41 0
919.48 0
919.55 0
919.62 0
919.69 0
919.76 0
919.83 0
919.90 0
919.97 0
920.03 0
920.10 0
920.17 0
920.24 0
920.31 0
920.38 0
920.45 0
920.52 0
920.59 0
920.66 0
920.73 0
920.80 0
920.87 0
920.94 0
921.01 0
921.08 0
921.15 0
921.22 0
921.29 0
921.36 0
921.43 0
921.50 0
921.57 0
921.64 0
921.71 0
921.78 0
921.85 0
921.92 0
921.99 0
922.06 0
922.12 0
922.19 0
922.26 0
922.33 0
922.40 0
922.47 0
922.54 0
922.61 0
922.68 0
922.75 0
922.82 0
922.89 0
922.96 0
923.03 0
923.10 0
923.17 0
923.24 0
923.31 0
923.38 0
923.45 0
923.52 0
923.59 0
923.66 0
923.73 0
923.80 0
923.87 0
923.94 0
924.01 0
924.08 0
924.15 0
924.22 0
924.29 0
924.36 0
924.43 0
924.50 0
924.57 0
924.64 0
924.71 0
924.78 0
924.85 0
924.92 0
924.98 0
925.05 0
925.12 0
925.19 0
925.26 0
925.33 0
925.40 0
925.47 0
925.54 0
925.61 0
925.68 0
925.75 0
925.82 0
925.89 0
925.96 0
926.03 0
926.10 0
926.17 0
926.24 0
926.31 0
926.38 0
926.45 0
926.52 0
926.59 0
926.66 0
926.73 0
926.80 0
926.87 0
926.94 0
927.01 0
927.08 0
927.15 0
927.22 0
927.29 0
927.36 0
927.43 0
927.50 0
927.57 0
927.64 0
927.71 0
927.78 0
927.85 0
927.92 0
927.99 0
928.06 0
928.13 0
928.20 0
928.27 0
928.34 0
928.41 0
928.48 0
928.55 0
928.62 0
928.69 0
928.76 0
928.83 0
928.90 0
928.97 0
929.04 0
929.11 0
929.18 0
929.25 0
929.32 0
929.39 0
929.46 0
929.53 0
929.60 0
929.67 0
929.74 0
929.81 0
929.88 0
929.95 0
930.02 0
930.09 0
930.16 0
930.23 0
930.30 0
930.37 0
930.44 0
930.51 0
930.58 0
930.65 0
930.72 0
930.79 0
930.86 0
930.93 0
931.00 0
931.07 0
931.14 0
931.21 0
931.28 0
931.35 0
931.42 0
931.49 0
931.56 0
931.63 0
931.70 0
931.77 0
931.84 0
931.91 0
931.98 0
932.05 0
932.12 0
932.19 0
932.26 0
932.33 0
932.40 0
932.47 0
932.54 0
932.61 0
932.68 0
932.75 0
932.82 0
932.89 0
932.96 0
933.03 0
933.10 0
933.17 0
933.24 0
933.31 0
933.38 0
933.45 0
933.52 0
933.59 0
933.66 0
933.73 0
933.80 0
933.87 0
933.94 0
934.01 0
934.08 0
934.15 0
934.22 0
934.29 0
934.36 0
934.43 0
934.50 0
934.57 0
934.64 0
934.71 0
934.78 0
934.85 0
934.92 0
935.00 0
935.07 0
935.14 0
935.21 0
935.28 0
935.35 0
935.42 0
935.49 0
935.56 0
935.63 0
935.70 0
935.77 0
935.84 0
935.91 0
935.98 0
936.05 0
936.12 0
936.19 0
936.26 0
936.33 0
936.40 0
936.47 0
936.54 0
936.61 0
936.68 0
936.75 0
936.82 0
936.89 0
936.96 0
937.03 0
937.10 0
937.17 0
937.24 0
937.31 0
937.38 0
937.45 0
937.52 0
937.59 0
937.66 0
937.73 0
937.80 0
937.88 0
937.95 0
938.02 0
938.09 0
938.16 0
938.23 0
938.30 0
938.37 0
938.44 0
938.51 0
938.58 0
938.65 0
938.72 0
938.79 0
938.86 0
938.93 0
939.00 0
939.07 0
939.14 0
939.21 0
939.28 0
939.35 0
939.42 0
939.49 0
939.56 0
939.63 0
939.70 0
939.77 0
939.84 0
939.91 0
939.99 0
940.06 0
940.13 0
940.20 0
940.27 0
940.34 0
940.41 0
940.48 0
940.55 0
940.62 0
940.69 0
940.76 0
940.83 0
940.90 0
940.97 0
941.04 0
941.11 0
941.18 0
941.25 0
941.32 0
941.39 0
941.46 0
941.53 0
941.60 0
941.67 0
941.75 0
941.82 0
941.89 0
941.96 0
942.03 0
942.10 0
942.17 0
942.24 0
942.31 0
942.38 0
942.45 0
942.52 0
942.59 0
942.66 0
942.73 0
942.80 0
942.87 0
942.94 0
943.01 0
943.08 0
943.15 0
943.23 0
943.30 0
943.37 0
943.44 0
943.51 0
943.58 0
943.65 0
943.72 0
943.79 0
943.86 0
943.93 0
944.00 0
944.07 0
944.14 0
944.21 0
944.28 0
944.35 0
944.42 0
944.49 0
944.57 0
944.64 0
944.71 0
944.78 0
944.85 0
944.92 0
944.99 0
945.06 0
945.13 0
945.20 0
945.27 0
945.34 0
945.41 0
945.48 0
945.55 0
945.62 0
945.69 0
945.76 0
945.84 0
945.91 0
945.98 0
946.05 0
946.12 0
946.19 0
946.26 0
946.33 0
946.40 0
946.47 0
946.54 0
946.61 0
946.68 0
946.75 0
946.82 0
946.89 0
946.97 0
947.04 0
947.11 0
947.18 0
947.25 0
947.32 0
947.39 0
947.46 0
947.53 0
947.60 0
947.67 0
947.74 0
947.81 0
947.88 0
947.95 0
948.03 0
948.10 0
948.17 0
948.24 0
948.31 0
948.38 0
948.45 0
948.52 0
948.59 0
948.66 0
948.73 0
948.80 0
948.87 0
948.94 0
949.01 0
949.09 0
949.16 0
949.23 0
949.30 0
949.37 0
949.44 0
949.51 0
949.58 0
949.65 0
949.72 0
949.79 0
949.86 0
949.93 0
950.01 0
950.08 0
950.15 0
950.22 0
950.29 0
950.36 0
950.43 0
950.50 0
950.57 0
950.64 0
950.71 0
950.78 0
950.85 0
950.93 0
951.00 0
951.07 0
951.14 0
951.21 0
951.28 0
951.35 0
951.42 0
951.49 0
951.56 0
951.63 0
951.70 0
951.77 0
951.85 0
951.92 0
951.99 0
952.06 0
952.13 0
952.20 0
952.27 0
952.34 0
952.41 0
952.48 0
952.55 0
952.62 0
952.70 0
952.77 0
952.84 0
952.91 0
952.98 0
953.05 0
953.12 0
953.19 0
953.26 0
953.33 0
953.40 0
953.48 0
953.55 0
953.62 0
953.69 0
953.76 0
953.83 0
953.90 0
953.97 0
954.04 0
954.11 0
954.18 0
954.25 0
954.33 0
954.40 0
954.47 0
954.54 0
954.61 0
954.68 0
954.75 0
954.82 0
954.89 0
954.96 0
955.04 0
955.11 0
955.18 0
955.25 0
955.32 0
955.39 0
955.46 0
955.53 0
955.60 0
955.67 0
955.74 0
955.82 0
955.89 0
955.96 0
956.03 0
956.10 0
956.17 0
956.24 0
956.31 0
956.38 0
956.45 0
956.53 0
956.60 0
956.67 0
956.74 0
956.81 0
956.88 0
956.95 0
957.02 0
957.09 0
957.16 0
957.24 0
957.31 0
957.38 0
957.45 0
957.52 0
957.59 0
957.66 0
957.73 0
957.80 0
957.87 0
957.95 0
958.02 0
958.09 0
958.16 0
958.23 0
958.30 0
958.37 0
958.44 0
958.51 0
958.59 0
958.66 0
958.73 0
958.80 0
958.87 0
958.94 0
959.01 0
959.08 0
959.15 0
959.23 0
959.30 0
959.37 0
959.44 0
959.51 0
959.58 0
959.65 0
959.72 0
959.79 0
959.86 0
959.94 0
960.01 0
960.08 0
960.15 0
960.22 0
960.29 0
960.36 0
960.43 0
960.51 0
960.58 0
960.65 0
960.72 0
960.79 0
960.86 0
960.93 0
961.00 0
961.07 0
961.15 0
961.22 0
961.29 0
961.36 0
961.43 0
961.50 0
961.57 0
961.64 0
961.71 0
961.79 0
961.86 0
961.93 0
962.00 0
962.07 0
962.14 0
962.21 0
962.28 0
962.36 0
962.43 0
962.50 0
962.57 0
962.64 0
962.71 0
962.78 0
962.85 0
962.93 0
963.00 0
963.07 0
963.14 0
963.21 0
963.28 0
963.35 0
963.42 0
963.50 0
963.57 0
963.64 0
963.71 0
963.78 0
963.85 0
963.92 0
963.99 0
964.07 0
964.14 0
964.21 0
964.28 0
964.35 0
964.42 0
964.49 0
964.56 0
964.64 0
964.71 0
964.78 0
964.85 0
964.92 0
964.99 0
965.06 0
965.13 0
965.21 0
965.28 0
965.35 0
965.42 0
965.49 0
965.56 0
965.63 0
965.71 0
965.78 0
965.85 0
965.92 0
965.99 0
966.06 0
966.13 0
966.20 0
966.28 0
966.35 0
966.42 0
966.49 0
966.56 0
966.63 0
966.70 0
966.78 0
966.85 0
966.92 0
966.99 0
967.06 0
967.13 0
967.20 0
967.28 0
967.35 0
967.42 0
967.49 0
967.56 0
967.63 0
967.70 0
967.78 0
967.85 0
967.92 0
967.99 0
968.06 0
968.13 0
968.20 0
968.28 0
968.35 0
968.42 0
968.49 0
968.56 0
968.63 0
968.70 0
968.78 0
968.85 0
968.92 0
968.99 0
969.06 0
969.13 0
969.20 0
969.28 0
969.35 0
969.42 0
969.49 0
969.56 0
969.63 0
969.70 0
969.78 0
969.85 0
969.92 0
969.99 0
970.06 0
970.13 0
970.20 0
970.28 0
970.35 0
970.42 0
970.49 0
970.56 0
970.63 0
970.71 0
970.78 0
970.85 0
970.92 0
970.99 0
971.06 0
971.13 0
971.21 0
971.28 0
971.35 0
971.42 0
971.49 0
971.56 0
971.64 0
971.71 0
971.78 0
971.85 0
971.92 0
971.99 0
972.06 0
972.14 0
972.21 0
972.28 0
972.35 0
972.42 0
972.49 0
972.57 0
972.64 0
972.71 0
972.78 0
972.85 0
972.92 0
973.00 0
973.07 0
973.14 0
973.21 0
973.28 0
973.35 0
973.42 0
973.50 0
973.57 0
973.64 0
973.71 0
973.78 0
973.85 0
973.93 0
974.00 0
974.07 0
974.14 0
974.21 0
974.28 0
974.36 0
974.43 0
974.50 0
974.57 0
974.64 0
974.71 0
974.79 0
974.86 0
974.93 0
975.00 0
975.07 0
975.14 0
975.22 0
975.29 0
975.36 0
975.43 0
975.50 0
975.57 0
975.65 0
975.72 0
975.79 0
975.86 0
975.93 0
976.00 0
976.08 0
976.15 0
976.22 0
976.29 0
976.36 0
976.43 0
976.51 0
976.58 0
976.65 0
976.72 0
976.79 0
976.87 0
976.94 0
977.01 0
977.08 0
977.15 0
977.22 0
977.30 0
977.37 0
977.44 0
977.51 0
977.58 0
977.65 0
977.73 0
977.80 0
977.87 0
977.94 0
978.01 0
978.09 0
978.16 0
978.23 0
978.30 0
978.37 0
978.44 0
978.52 0
978.59 0
978.66 0
978.73 0
978.80 0
978.88 0
978.95 0
979.02 0
979.09 0
979.16 0
979.23 0
979.31 0
979.38 0
979.45 0
979.52 0
979.59 0
979.67 0
979.74 0
979.81 0
979.88 0
979.95 0
980.02 0
980.10 0
980.17 0
980.24 0
980.31 0
980.38 0
980.46 0
980.53 0
980.60 0
980.67 0
980.74 0
980.82 0
980.89 0
980.96 0
981.03 0
981.10 0
981.17 0
981.25 0
981.32 0
981.39 0
981.46 0
981.53 0
981.61 0
981.68 0
981.75 0
981.82 0
981.89 0
981.97 0
982.04 0
982.11 0
982.18 0
982.25 0
982.33 0
982.40 0
982.47 0
982.54 0
982.61 0
982.69 0
982.76 0
982.83 0
982.90 0
982.97 0
983.05 0
983.12 0
983.19 0
983.26 0
983.33 0
983.40 0
983.48 0
983.55 0
983.62 0
983.69 0
983.76 0
983.84 0
983.91 0
983.98 0
984.05 0
984.12 0
984.20 0
984.27 0
984.34 0
984.41 0
984.48 0
984.56 0
984.63 0
984.70 0
984.77 0
984.85 0
984.92 0
984.99 0
985.06 0
985.13 0
985.21 0
985.28 0
985.35 0
985.42 0
985.49 0
985.57 0
985.64 0
985.71 0
985.78 0
985.85 0
985.93 0
986.00 1
986.07 1
986.14 1
986.21 1
986.29 1
986.36 1
986.43 0
986.50 0
986.57 0
986.65 0
986.72 0
986.79 0
986.86 0
986.94 0
987.01 0
987.08 0
987.15 0
987.22 1
987.30 1
987.37 1
987.44 0
987.51 0
987.58 0
987.66 0
987.73 0
987.80 0
987.87 0
987.95 0
988.02 0
988.09 0
988.16 0
988.23 0
988.31 0
988.38 0
988.45 0
988.52 0
988.59 0
988.67 0
988.74 0
988.81 0
988.88 0
988.96 0
989.03 0
989.10 1
989.17 1
989.24 2
989.32 3
989.39 4
989.46 4
989.53 5
989.61 5
989.68 5
989.75 5
989.82 5
989.89 5
989.97 5
990.04 5
990.11 5
990.18 5
990.26 5
990.33 5
990.40 4
990.47 4
990.54 4
990.62 4
990.69 4
990.76 4
990.83 4
990.91 4
990.98 4
991.05 3
991.12 3
991.19 3
991.27 3
991.34 3
991.41 3
991.48 2
991.56 2
991.63 2
991.70 2
991.77 2
991.85 2
991.92 2
991.99 2
992.06 2
992.13 1
992.21 1
992.28 1
992.35 1
992.42 1
992.50 1
992.57 1
992.64 1
992.71 1
992.79 1
992.86 1
992.93 1
993.00 0
993.07 0
993.15 0
993.22 0
993.29 0
993.36 0
993.44 0
993.51 0
993.58 0
993.65 0
993.73 0
993.80 0
993.87 0
993.94 0
994.01 0
994.09 0
994.16 0
994.23 0
994.30 0
994.38 0
994.45 0
994.52 0
994.59 0
994.67 0
994.74 0
994.81 0
994.88 0
994.96 0
995.03 0
995.10 0
995.17 0
995.25 0
995.32 0
995.39 0
995.46 0
995.54 0
995.61 0
995.68 0
995.75 0
995.83 0
995.90 0
995.97 0
996.04 0
996.11 0
996.19 0
996.26 0
996.33 0
996.40 0
996.48 0
996.55 0
996.62 0
996.69 0
996.77 0
996.84 0
996.91 0
996.98 0
997.06 0
997.13 0
997.20 0
997.27 0
997.35 0
997.42 0
997.49 0
997.56 0
997.64 0
997.71 0
997.78 0
997.85 0
997.93 0
998.00 0
998.07 0
998.14 0
998.22 0
998.29 0
998.36 0
998.43 0
998.51 0
998.58 0
998.65 0
998.72 0
998.80 0
998.87 0
998.94 0
999.01 0
999.09 0
999.16 0
999.23 0
999.31 0
999.38 0
999.45 0
999.52 0
999.60 0
999.67 0
999.74 0
999.81 0
999.89 0
999.96 0
1000.03 0
1000.10 0
1000.18 0
1000.25 0
1000.32 0
1000.39 0
1000.47 0
1000.54 0
1000.61 0
1000.68 0
1000.76 0
1000.83 0
1000.90 0
1000.97 0
1001.05 0
1001.12 0
1001.19 0
1001.27 0
1001.34 0
1001.41 1
1001.48 1
1001.56 1
1001.63 1
1001.70 1
1001.77 0
1001.85 0
1001.92 1
1001.99 1
1002.06 1
1002.14 1
1002.21 1
1002.28 1
1002.36 1
1002.43 1
1002.50 1
1002.57 1
1002.65 1
1002.72 1
1002.79 2
1002.86 2
1002.94 2
1003.01 2
1003.08 2
1003.15 2
1003.23 2
1003.30 2
1003.37 2
1003.45 2
1003.52 1
1003.59 1
1003.66 1
1003.74 1
1003.81 0
1003.88 0
1003.95 0
1004.03 0
1004.10 1
1004.17 1
1004.25 1
1004.32 1
1004.39 1
1004.46 1
1004.54 1
1004.61 1
1004.68 1
1004.75 1
1004.83 1
1004.90 1
1004.97 1
1005.05 1
1005.12 1
1005.19 0
1005.26 0
1005.34 0
1005.41 0
1005.48 0
1005.56 0
1005.63 1
1005.70 1
1005.77 1
1005.85 1
1005.92 1
1005.99 1
1006.06 0
1006.14 0
1006.21 0
1006.28 0
1006.36 0
1006.43 0
1006.50 0
1006.57 0
1006.65 0
1006.72 0
1006.79 0
1006.87 0
1006.94 0
1007.01 0
1007.08 0
1007.16 0
1007.23 0
1007.30 0
1007.38 0
1007.45 0
1007.52 0
1007.59 0
1007.67 0
1007.74 0
1007.81 0
1007.89 0
1007.96 0
1008.03 0
1008.10 0
1008.18 0
1008.25 0
1008.32 0
1008.40 0
1008.47 0
1008.54 0
1008.61 0
1008.69 0
1008.76 0
1008.83 0
1008.91 0
1008.98 0
1009.05 0
1009.13 0
1009.20 0
1009.27 0
1009.34 0
1009.42 0
1009.49 0
1009.56 0
1009.64 0
1009.71 0
1009.78 0
1009.85 0
1009.93 0
1010.00 0
1010.07 0
1010.15 0
1010.22 0
1010.29 0
1010.37 0
1010.44 0
1010.51 0
1010.58 0
1010.66 0
1010.73 0
1010.80 0
1010.88 0
1010.95 0
1011.02 0
1011.09 0
1011.17 0
1011.24 0
1011.31 0
1011.39 0
1011.46 0
1011.53 0
1011.61 0
1011.68 0
1011.75 0
1011.82 0
1011.90 0
1011.97 0
1012.04 0
1012.12 0
1012.19 0
1012.26 0
1012.34 0
1012.41 0
1012.48 0
1012.56 0
1012.63 0
1012.70 0
1012.77 0
1012.85 0
1012.92 0
1012.99 0
1013.07 0
1013.14 0
1013.21 0
1013.29 0
1013.36 0
1013.43 0
1013.50 0
1013.58 0
1013.65 0
1013.72 0
1013.80 0
1013.87 0
1013.94 0
1014.02 0
1014.09 0
1014.16 0
1014.24 0
1014.31 0
1014.38 0
1014.46 0
1014.53 0
1014.60 0
1014.67 0
1014.75 0
1014.82 0
1014.89 0
1014.97 0
1015.04 0
1015.11 0
1015.19 0
1015.26 0
1015.33 0
1015.41 0
1015.48 0
1015.55 0
1015.63 0
1015.70 0
1015.77 0
1015.84 0
1015.92 0
1015.99 0
1016.06 0
1016.14 0
1016.21 0
1016.28 0
1016.36 0
1016.43 0
1016.50 0
1016.58 0
1016.65 0
1016.72 0
1016.80 0
1016.87 0
1016.94 0
1017.02 0
1017.09 0
1017.16 0
1017.24 0
1017.31 0
1017.38 0
1017.45 0
1017.53 0
1017.60 0
1017.67 0
1017.75 0
1017.82 0
1017.89 0
1017.97 0
1018.04 0
1018.11 0
1018.19 0
1018.26 0
1018.33 1
1018.41 1
1018.48 1
1018.55 1
1018.63 1
1018.70 1
1018.77 1
1018.85 1
1018.92 1
1018.99 1
1019.07 1
1019.14 1
1019.21 1
1019.29 2
1019.36 2
1019.43 3
1019.51 4
1019.58 6
1019.65 7
1019.73 9
1019.80 11
1019.87 13
1019.95 15
1020.02 16
1020.09 17
1020.17 18
1020.24 19
1020.31 19
1020.39 19
1020.46 18
1020.53 18
1020.61 17
1020.68 16
1020.75 15
1020.83 14
1020.90 13
1020.97 12
1021.05 11
1021.12 10
1021.19 10
1021.27 10
1021.34 10
1021.41 10
1021.49 11
1021.56 11
1021.63 12
1021.71 12
1021.78 13
1021.85 13
1021.93 13
1022.00 13
1022.07 12
1022.15 11
1022.22 11
1022.29 10
1022.37 9
1022.44 8
1022.51 8
1022.59 7
1022.66 6
1022.73 5
1022.81 4
1022.88 3
1022.95 2
1023.03 2
1023.10 1
1023.17 1
1023.25 1
1023.32 1
1023.39 1
1023.47 1
1023.54 1
1023.61 1
1023.69 1
1023.76 1
1023.83 1
1023.91 2
1023.98 2
1024.06 2
1024.13 2
1024.20 2
1024.28 2
1024.35 2
1024.42 2
1024.50 2
1024.57 2
1024.64 2
1024.72 2
1024.79 2
1024.86 2
1024.94 2
1025.01 2
1025.08 2
1025.16 2
1025.23 2
1025.30 2
1025.38 2
1025.45 2
1025.52 2
1025.60 2
1025.67 2
1025.75 2
1025.82 2
1025.89 2
1025.97 2
1026.04 2
1026.11 2
1026.19 2
1026.26 2
1026.33 2
1026.41 2
1026.48 2
1026.55 2
1026.63 2
1026.70 1
1026.77 1
1026.85 1
1026.92 1
1027.00 1
1027.07 1
1027.14 1
1027.22 1
1027.29 1
1027.36 1
1027.44 1
1027.51 2
1027.58 2
1027.66 3
1027.73 4
1027.80 4
1027.88 5
1027.95 5
1028.03 5
1028.10 5
1028.17 5
1028.25 5
1028.32 5
1028.39 4
1028.47 4
1028.54 3
1028.61 3
1028.69 2
1028.76 2
1028.84 2
1028.91 2
1028.98 2
1029.06 2
1029.13 3
1029.20 3
1029.28 3
1029.35 2
1029.42 2
1029.50 2
1029.57 2
1029.65 2
1029.72 1
1029.79 1
1029.87 1
1029.94 1
1030.01 1
1030.09 1
1030.16 1
1030.23 1
1030.31 1
1030.38 1
1030.46 1
1030.53 1
1030.60 1
1030.68 1
1030.75 1
1030.82 1
1030.90 1
1030.97 1
1031.05 1
1031.12 1
1031.19 1
1031.27 1
1031.34 1
1031.41 1
1031.49 1
1031.56 1
1031.64 1
1031.71 1
1031.78 1
1031.86 1
1031.93 2
1032.00 2
1032.08 2
1032.15 2
1032.23 2
1032.30 1
1032.37 1
1032.45 1
1032.52 1
1032.59 1
1032.67 0
1032.74 0
1032.82 0
1032.89 0
1032.96 0
1033.04 0
1033.11 0
1033.18 0
1033.26 0
1033.33 0
1033.41 0
1033.48 0
1033.55 0
1033.63 0
1033.70 0
1033.77 1
1033.85 1
1033.92 1
1034.00 1
1034.07 1
1034.14 1
1034.22 1
1034.29 1
1034.36 1
1034.44 1
1034.51 1
1034.59 1
1034.66 1
1034.73 1
1034.81 1
1034.88 1
1034.96 0
1035.03 0
1035.10 0
1035.18 0
1035.25 0
1035.32 0
1035.40 0
1035.47 0
1035.55 0
1035.62 0
1035.69 0
1035.77 0
1035.84 0
1035.92 0
1035.99 0
1036.06 0
1036.14 1
1036.21 1
1036.29 1
1036.36 1
1036.43 1
1036.51 1
1036.58 1
1036.65 1
1036.73 1
1036.80 1
1036.88 0
1036.95 0
1037.02 0
1037.10 0
1037.17 0
1037.25 0
1037.32 0
1037.39 0
1037.47 0
1037.54 0
1037.62 0
1037.69 0
1037.76 0
1037.84 0
1037.91 0
1037.99 0
1038.06 0
1038.13 0
1038.21 0
1038.28 0
1038.36 0
1038.43 0
1038.50 0
1038.58 0
1038.65 0
1038.73 1
1038.80 1
1038.87 1
1038.95 1
1039.02 1
1039.10 2
1039.17 2
1039.24 3
1039.32 4
1039.39 5
1039.47 5
1039.54 6
1039.61 7
1039.69 7
1039.76 7
1039.84 8
1039.91 8
1039.98 8
1040.06 9
1040.13 9
1040.21 10
1040.28 10
1040.35 10
1040.43 11
1040.50 11
1040.58 11
1040.65 11
1040.72 11
1040.80 12
1040.87 12
1040.95 12
1041.02 12
1041.09 12
1041.17 12
1041.24 11
1041.32 11
1041.39 11
1041.46 10
1041.54 10
1041.61 10
1041.69 9
1041.76 9
1041.83 8
1041.91 8
1041.98 8
1042.06 7
1042.13 7
1042.21 7
1042.28 6
1042.35 6
1042.43 6
1042.50 5
1042.58 5
1042.65 4
1042.72 4
1042.80 4
1042.87 3
1042.95 3
1043.02 3
1043.09 4
1043.17 4
1043.24 4
1043.32 4
1043.39 4
1043.47 4
1043.54 4
1043.61 4
1043.69 4
1043.76 4
1043.84 4
1043.91 4
1043.98 4
1044.06 4
1044.13 4
1044.21 3
1044.28 3
1044.36 3
1044.43 3
1044.50 3
1044.58 3
1044.65 3
1044.73 4
1044.80 4
1044.87 4
1044.95 4
1045.02 4
1045.10 3
1045.17 2
1045.25 2
1045.32 2
1045.39 2
1045.47 2
1045.54 2
1045.62 2
1045.69 3
1045.77 3
1045.84 3
1045.91 3
1045.99 3
1046.06 3
1046.14 3
1046.21 3
1046.28 3
1046.36 3
1046.43 3
1046.51 3
1046.58 3
1046.66 3
1046.73 4
1046.80 4
1046.88 4
1046.95 4
1047.03 4
1047.10 4
1047.18 4
1047.25 4
1047.32 3
1047.40 3
1047.47 3
1047.55 3
1047.62 3
1047.70 3
1047.77 3
1047.84 3
1047.92 3
1047.99 4
1048.07 4
1048.14 3
1048.22 3
1048.29 3
1048.36 2
1048.44 2
1048.51 2
1048.59 2
1048.66 2
1048.74 2
1048.81 2
1048.89 2
1048.96 2
1049.03 2
1049.11 2
1049.18 1
1049.26 1
1049.33 0
1049.41 0
1049.48 0
1049.55 0
1049.63 0
1049.70 1
1049.78 1
1049.85 2
1049.93 3
1050.00 3
1050.08 4
1050.15 4
1050.22 4
1050.30 4
1050.37 4
1050.45 3
1050.52 3
1050.60 3
1050.67 2
1050.74 2
1050.82 2
1050.89 2
1050.97 2
1051.04 2
1051.12 2
1051.19 2
1051.27 3
1051.34 3
1051.41 4
1051.49 4
1051.56 4
1051.64 3
1051.71 3
1051.79 2
1051.86 2
1051.94 1
1052.01 1
1052.08 0
1052.16 0
1052.23 0
1052.31 0
1052.38 0
1052.46 0
1052.53 0
1052.61 0
1052.68 0
1052.75 0
1052.83 0
1052.90 1
1052.98 1
1053.05 1
1053.13 1
1053.20 1
1053.28 1
1053.35 1
1053.42 1
1053.50 1
1053.57 1
1053.65 1
1053.72 2
1053.80 1
1053.87 1
1053.95 1
1054.02 1
1054.10 0
1054.17 0
1054.24 0
1054.32 0
1054.39 0
1054.47 0
1054.54 0
1054.62 1
1054.69 1
1054.77 1
1054.84 1
1054.92 1
1054.99 1
1055.06 1
1055.14 1
1055.21 1
1055.29 1
1055.36 1
1055.44 1
1055.51 1
1055.59 1
1055.66 1
1055.74 1
1055.81 1
1055.88 1
1055.96 1
1056.03 1
1056.11 1
1056.18 1
1056.26 0
1056.33 0
1056.41 0
1056.48 0
1056.56 0
1056.63 0
1056.71 0
1056.78 0
1056.85 0
1056.93 1
1057.00 1
1057.08 1
1057.15 1
1057.23 1
1057.30 1
1057.38 1
1057.45 1
1057.53 1
1057.60 1
1057.68 1
1057.75 1
1057.83 1
1057.90 1
1057.97 1
1058.05 1
1058.12 2
1058.20 2
1058.27 2
1058.35 2
1058.42 2
1058.50 2
1058.57 2
1058.65 2
1058.72 2
1058.80 2
1058.87 2
1058.95 2
1059.02 1
1059.09 1
1059.17 1
1059.24 1
1059.32 1
1059.39 1
1059.47 2
1059.54 2
1059.62 3
1059.69 4
1059.77 5
1059.84 5
1059.92 6
1059.99 7
1060.07 7
1060.14 8
1060.22 8
1060.29 9
1060.37 9
1060.44 8
1060.51 8
1060.59 8
1060.66 8
1060.74 7
1060.81 7
1060.89 7
1060.96 7
1061.04 7
1061.11 6
1061.19 6
1061.26 6
1061.34 6
1061.41 6
1061.49 6
1061.56 7
1061.64 8
1061.71 8
1061.79 8
1061.86 9
1061.94 9
1062.01 9
1062.08 8
1062.16 8
1062.23 8
1062.31 7
1062.38 7
1062.46 6
1062.53 6
1062.61 6
1062.68 6
1062.76 7
1062.83 7
1062.91 8
1062.98 8
1063.06 8
1063.13 8
1063.21 7
1063.28 6
1063.36 6
1063.43 5
1063.51 5
1063.58 4
1063.66 4
1063.73 4
1063.81 3
1063.88 3
1063.96 3
1064.03 3
1064.11 3
1064.18 3
1064.26 4
1064.33 4
1064.41 5
1064.48 5
1064.55 5
1064.63 5
1064.70 5
1064.78 5
1064.85 5
1064.93 5
1065.00 5
1065.08 6
1065.15 6
1065.23 6
1065.30 6
1065.38 5
1065.45 5
1065.53 4
1065.60 3
1065.68 3
1065.75 3
1065.83 3
1065.90 3
1065.98 4
1066.05 4
1066.13 4
1066.20 5
1066.28 5
1066.35 5
1066.43 6
1066.50 6
1066.58 7
1066.65 7
1066.73 7
1066.80 7
1066.88 7
1066.95 6
1067.03 6
1067.10 6
1067.18 5
1067.25 6
1067.33 6
1067.40 7
1067.48 7
1067.55 8
1067.63 8
1067.70 8
1067.78 8
1067.85 7
1067.93 6
1068.00 6
1068.08 5
1068.15 5
1068.23 4
1068.30 4
1068.38 4
1068.45 5
1068.53 5
1068.60 5
1068.68 5
1068.75 4
1068.83 4
1068.90 4
1068.98 3
1069.05 3
1069.13 2
1069.20 1
1069.28 1
1069.35 0
1069.43 0
1069.50 0
1069.58 0
1069.65 0
1069.73 0
1069.80 0
1069.88 0
1069.95 0
1070.03 0
1070.10 1
1070.18 1
1070.25 2
1070.33 2
1070.40 3
1070.48 3
1070.55 3
1070.63 3
1070.71 3
1070.78 3
1070.86 3
1070.93 3
1071.01 3
1071.08 3
1071.16 2
1071.23 2
1071.31 2
1071.38 2
1071.46 2
1071.53 2
1071.61 2
1071.68 3
1071.76 3
1071.83 4
1071.91 4
1071.98 4
1072.06 3
1072.13 3
1072.21 3
1072.28 3
1072.36 3
1072.43 3
1072.51 3
1072.58 3
1072.66 3
1072.73 3
1072.81 3
1072.88 3
1072.96 3
1073.03 3
1073.11 3
1073.19 2
1073.26 2
1073.34 2
1073.41 2
1073.49 3
1073.56 3
1073.64 3
1073.71 4
1073.79 5
1073.86 5
1073.94 6
1074.01 6
1074.09 6
1074.16 6
1074.24 6
1074.31 6
1074.39 5
1074.46 5
1074.54 5
1074.61 4
1074.69 4
1074.76 4
1074.84 4
1074.92 4
1074.99 4
1075.07 4
1075.14 4
1075.22 4
1075.29 4
1075.37 5
1075.44 6
1075.52 7
1075.59 7
1075.67 7
1075.74 8
1075.82 8
1075.89 7
1075.97 7
1076.04 7
1076.12 7
1076.20 7
1076.27 6
1076.35 6
1076.42 6
1076.50 5
1076.57 5
1076.65 4
1076.72 4
1076.80 4
1076.87 3
1076.95 3
1077.02 3
1077.10 3
1077.17 3
1077.25 3
1077.33 4
1077.40 4
1077.48 5
1077.55 5
1077.63 5
1077.70 6
1077.78 6
1077.85 7
1077.93 7
1078.00 7
1078.08 7
1078.15 6
1078.23 6
1078.30 5
1078.38 5
1078.46 5
1078.53 5
1078.61 6
1078.68 6
1078.76 7
1078.83 8
1078.91 8
1078.98 8
1079.06 8
1079.13 8
1079.21 7
1079.28 6
1079.36 5
1079.44 5
1079.51 5
1079.59 5
1079.66 6
1079.74 6
1079.81 7
1079.89 8
1079.96 8
1080.04 8
1080.11 8
1080.19 8
1080.27 8
1080.34 8
1080.42 7
1080.49 6
1080.57 6
1080.64 5
1080.72 5
1080.79 5
1080.87 6
1080.94 6
1081.02 6
1081.10 6
1081.17 6
1081.25 5
1081.32 5
1081.40 4
1081.47 3
1081.55 3
1081.62 3
1081.70 2
1081.77 2
1081.85 2
1081.93 2
1082.00 2
1082.08 1
1082.15 1
1082.23 0
1082.30 0
1082.38 0
1082.45 0
1082.53 0
1082.61 0
1082.68 1
1082.76 2
1082.83 2
1082.91 2
1082.98 2
1083.06 2
1083.13 2
1083.21 1
1083.29 1
1083.36 1
1083.44 1
1083.51 1
1083.59 1
1083.66 1
1083.74 2
1083.81 2
1083.89 2
1083.97 2
1084.04 3
1084.12 3
1084.19 3
1084.27 2
1084.34 2
1084.42 1
1084.49 0
1084.57 0
1084.65 0
1084.72 0
1084.80 0
1084.87 0
1084.95 0
1085.02 0
1085.10 0
1085.17 1
1085.25 1
1085.33 1
1085.40 1
1085.48 1
1085.55 1
1085.63 1
1085.70 0
1085.78 0
1085.86 0
1085.93 0
1086.01 0
1086.08 1
1086.16 1
1086.23 1
1086.31 2
1086.39 3
1086.46 3
1086.54 4
1086.61 4
1086.69 4
1086.76 4
1086.84 4
1086.91 3
1086.99 3
1087.07 2
1087.14 2
1087.22 3
1087.29 3
1087.37 4
1087.44 4
1087.52 4
1087.60 5
1087.67 5
1087.75 5
1087.82 6
1087.90 6
1087.97 7
1088.05 7
1088.13 7
1088.20 7
1088.28 7
1088.35 7
1088.43 7
1088.50 7
1088.58 6
1088.66 6
1088.73 5
1088.81 5
1088.88 5
1088.96 5
1089.03 6
1089.11 7
1089.19 7
1089.26 8
1089.34 8
1089.41 8
1089.49 8
1089.57 8
1089.64 7
1089.72 7
1089.79 7
1089.87 6
1089.94 6
1090.02 5
1090.10 5
1090.17 5
1090.25 5
1090.32 5
1090.40 6
1090.47 7
1090.55 7
1090.63 8
1090.70 9
1090.78 9
1090.85 9
1090.93 8
1091.01 8
1091.08 8
1091.16 9
1091.23 9
1091.31 10
1091.38 11
1091.46 12
1091.54 13
1091.61 13
1091.69 13
1091.76 12
1091.84 11
1091.92 10
1091.99 10
1092.07 9
1092.14 9
1092.22 9
1092.29 8
1092.37 8
1092.45 7
1092.52 7
1092.60 6
1092.67 5
1092.75 5
1092.83 4
1092.90 4
1092.98 4
1093.05 4
1093.13 3
1093.21 3
1093.28 3
1093.36 3
1093.43 3
1093.51 3
1093.58 4
1093.66 5
1093.74 5
1093.81 6
1093.89 6
1093.96 6
1094.04 6
1094.12 6
1094.19 6
1094.27 6
1094.34 6
1094.42 6
1094.50 6
1094.57 6
1094.65 5
1094.72 5
1094.80 5
1094.88 5
1094.95 5
1095.03 5
1095.10 5
1095.18 5
1095.26 6
1095.33 6
1095.41 6
1095.48 6
1095.56 6
1095.64 5
1095.71 4
1095.79 4
1095.86 3
1095.94 3
1096.01 3
1096.09 3
1096.17 3
1096.24 3
1096.32 2
1096.39 2
1096.47 1
1096.55 0
1096.62 0
1096.70 0
1096.78 0
1096.85 0
1096.93 0
1097.00 0
1097.08 1
1097.16 1
1097.23 0
1097.31 0
1097.38 0
1097.46 0
1097.54 0
1097.61 0
1097.69 0
1097.76 0
1097.84 0
1097.92 0
1097.99 1
1098.07 1
1098.14 1
1098.22 1
1098.30 2
1098.37 3
1098.45 4
1098.52 4
1098.60 5
1098.68 5
1098.75 5
1098.83 4
1098.90 4
1098.98 3
1099.06 2
1099.13 2
1099.21 2
1099.29 2
1099.36 1
1099.44 1
1099.51 0
1099.59 0
1099.67 0
1099.74 0
1099.82 0
1099.89 1
1099.97 2
1100.05 2
1100.12 3
1100.20 3
1100.27 3
1100.35 3
1100.43 3
1100.50 2
1100.58 2
1100.66 2
1100.73 3
1100.81 3
1100.88 4
1100.96 4
1101.04 5
1101.11 5
1101.19 4
1101.26 4
1101.34 4
1101.42 4
1101.49 3
1101.57 3
1101.65 3
1101.72 3
1101.80 3
1101.87 3
1101.95 3
1102.03 4
1102.10 4
1102.18 5
1102.26 6
1102.33 6
1102.41 7
1102.48 7
1102.56 8
1102.64 9
1102.71 10
1102.79 12
1102.87 14
1102.94 16
1103.02 17
1103.09 18
1103.17 18
1103.25 18
1103.32 17
1103.40 17
1103.47 16
1103.55 16
1103.63 17
1103.70 17
1103.78 19
1103.86 20
1103.93 21
1104.01 22
1104.09 23
1104.16 24
1104.24 24
1104.31 24
1104.39 24
1104.47 23
1104.54 23
1104.62 23
1104.70 24
1104.77 24
1104.85 25
1104.92 25
1105.00 26
1105.08 26
1105.15 26
1105.23 27
1105.31 27
1105.38 28
1105.46 29
1105.53 29
1105.61 29
1105.69 29
1105.76 28
1105.84 27
1105.92 26
1105.99 24
1106.07 23
1106.15 22
1106.22 21
1106.30 20
1106.37 20
1106.45 19
1106.53 18
1106.60 18
1106.68 18
1106.76 17
1106.83 17
1106.91 18
1106.99 18
1107.06 18
1107.14 18
1107.21 18
1107.29 17
1107.37 16
1107.44 15
1107.52 14
1107.60 12
1107.67 11
1107.75 10
1107.83 10
1107.90 9
1107.98 9
1108.05 8
1108.13 8
1108.21 9
1108.28 9
1108.36 10
1108.44 11
1108.51 11
1108.59 11
1108.67 11
1108.74 11
1108.82 10
1108.90 10
1108.97 9
1109.05 9
1109.12 9
1109.20 8
1109.28 7
1109.35 6
1109.43 5
1109.51 4
1109.58 4
1109.66 4
1109.74 4
1109.81 6
1109.89 8
1109.97 10
1110.04 12
1110.12 14
1110.20 15
1110.27 16
1110.35 16
1110.42 16
1110.50 15
1110.58 14
1110.65 12
1110.73 11
1110.81 10
1110.88 10
1110.96 10
1111.04 10
1111.11 10
1111.19 10
1111.27 10
1111.34 10
1111.42 10
1111.50 10
1111.57 10
1111.65 10
1111.73 10
1111.80 10
1111.88 10
1111.96 11
1112.03 11
1112.11 11
1112.18 11
1112.26 11
1112.34 11
1112.41 10
1112.49 11
1112.57 11
1112.64 12
1112.72 13
1112.80 14
1112.87 15
1112.95 15
1113.03 15
1113.10 15
1113.18 14
1113.26 13
1113.33 12
1113.41 10
1113.49 10
1113.56 9
1113.64 8
1113.72 8
1113.79 7
1113.87 8
1113.95 8
1114.02 9
1114.10 10
1114.18 12
1114.25 13
1114.33 14
1114.41 15
1114.48 15
1114.56 16
1114.64 16
1114.71 17
1114.79 17
1114.87 17
1114.94 16
1115.02 15
1115.10 14
1115.17 12
1115.25 10
1115.33 9
1115.40 8
1115.48 8
1115.56 8
1115.63 8
1115.71 8
1115.79 9
1115.86 9
1115.94 9
1116.02 10
1116.09 10
1116.17 9
1116.25 9
1116.32 9
1116.40 9
1116.48 8
1116.55 8
1116.63 7
1116.71 7
1116.78 7
1116.86 8
1116.94 9
1117.01 11
1117.09 12
1117.17 13
1117.24 14
1117.32 14
1117.40 13
1117.47 12
1117.55 11
1117.63 10
1117.70 10
1117.78 10
1117.86 10
1117.93 11
1118.01 11
1118.09 12
1118.16 12
1118.24 13
1118.32 14
1118.39 15
1118.47 16
1118.55 16
1118.62 16
1118.70 16
1118.78 16
1118.85 15
1118.93 15
1119.01 14
1119.08 14
1119.16 14
1119.24 14
1119.32 14
1119.39 14
1119.47 14
1119.55 13
1119.62 13
1119.70 13
1119.78 13
1119.85 13
1119.93 13
1120.01 13
1120.08 13
1120.16 12
1120.24 12
1120.31 12
1120.39 11
1120.47 11
1120.54 10
1120.62 10
1120.70 9
1120.77 8
1120.85 8
1120.93 7
1121.01 7
1121.08 6
1121.16 7
1121.24 7
1121.31 7
1121.39 7
1121.47 7
1121.54 7
1121.62 7
1121.70 6
1121.77 6
1121.85 6
1121.93 6
1122.00 6
1122.08 5
1122.16 5
1122.24 5
1122.31 4
1122.39 3
1122.47 2
1122.54 1
1122.62 1
1122.70 0
1122.77 0
1122.85 0
1122.93 1
1123.00 1
1123.08 2
1123.16 2
1123.24 2
1123.31 2
1123.39 1
1123.47 1
1123.54 0
1123.62 0
1123.70 0
1123.77 0
1123.85 0
1123.93 0
1124.00 0
1124.08 0
1124.16 1
1124.24 1
1124.31 1
1124.39 1
1124.47 0
1124.54 0
1124.62 1
1124.70 1
1124.77 2
1124.85 2
1124.93 3
1125.01 4
1125.08 5
1125.16 5
1125.24 6
1125.31 6
1125.39 6
1125.47 6
1125.54 6
1125.62 5
1125.70 5
1125.78 4
1125.85 2
1125.93 1
1126.01 0
1126.08 0
1126.16 0
1126.24 0
1126.31 1
1126.39 3
1126.47 4
1126.55 6
1126.62 7
1126.70 9
1126.78 10
1126.85 10
1126.93 10
1127.01 10
1127.09 10
1127.16 9
1127.24 8
1127.32 7
1127.39 6
1127.47 5
1127.55 5
1127.62 5
1127.70 6
1127.78 7
1127.86 7
1127.93 8
1128.01 9
1128.09 9
1128.16 10
1128.24 10
1128.32 10
1128.40 10
1128.47 10
1128.55 10
1128.63 9
1128.70 9
1128.78 8
1128.86 8
1128.94 8
1129.01 8
1129.09 7
1129.17 7
1129.24 7
1129.32 6
1129.40 5
1129.48 4
1129.55 3
1129.63 3
1129.71 2
1129.78 2
1129.86 2
1129.94 4
1130.02 6
1130.09 9
1130.17 12
1130.25 15
1130.32 18
1130.40 21
1130.48 22
1130.56 23
1130.63 23
1130.71 22
1130.79 22
1130.86 22
1130.94 22
1131.02 22
1131.10 22
1131.17 22
1131.25 21
1131.33 21
1131.40 20
1131.48 20
1131.56 21
1131.64 22
1131.71 23
1131.79 25
1131.87 27
1131.95 30
1132.02 33
1132.10 36
1132.18 40
1132.25 44
1132.33 47
1132.41 49
1132.49 51
1132.56 51
1132.64 50
1132.72 49
1132.80 47
1132.87 45
1132.95 44
1133.03 44
1133.10 45
1133.18 47
1133.26 49
1133.34 51
1133.41 53
1133.49 54
1133.57 53
1133.65 52
1133.72 50
1133.80 48
1133.88 47
1133.95 45
1134.03 45
1134.11 45
1134.19 45
1134.26 44
1134.34 44
1134.42 44
1134.50 43
1134.57 42
1134.65 41
1134.73 39
1134.80 37
1134.88 35
1134.96 32
1135.04 29
1135.11 27
1135.19 25
1135.27 23
1135.35 22
1135.42 21
1135.50 21
1135.58 21
1135.66 21
1135.73 21
1135.81 20
1135.89 20
1135.96 20
1136.04 20
1136.12 20
1136.20 20
1136.27 20
1136.35 20
1136.43 20
1136.51 20
1136.58 20
1136.66 19
1136.74 18
1136.82 17
1136.89 15
1136.97 13
1137.05 11
1137.13 10
1137.20 9
1137.28 8
1137.36 8
1137.44 8
1137.51 8
1137.59 9
1137.67 9
1137.74 9
1137.82 9
1137.90 9
1137.98 8
1138.05 8
1138.13 7
1138.21 7
1138.29 6
1138.36 5
1138.44 3
1138.52 2
1138.60 1
1138.67 0
1138.75 0
1138.83 0
1138.91 0
1138.98 0
1139.06 0
1139.14 0
1139.22 0
1139.29 0
1139.37 0
1139.45 0
1139.53 1
1139.60 2
1139.68 3
1139.76 4
1139.84 6
1139.91 7
1139.99 7
1140.07 7
1140.15 7
1140.22 6
1140.30 6
1140.38 5
1140.46 4
1140.53 3
1140.61 3
1140.69 3
1140.77 3
1140.84 3
1140.92 3
1141.00 2
1141.08 2
1141.15 0
1141.23 0
1141.31 0
1141.39 0
1141.46 0
1141.54 0
1141.62 0
1141.70 0
1141.77 0
1141.85 1
1141.93 2
1142.01 3
1142.08 4
1142.16 5
1142.24 6
1142.32 7
1142.40 7
1142.47 8
1142.55 8
1142.63 8
1142.71 7
1142.78 7
1142.86 7
1142.94 7
1143.02 9
1143.09 11
1143.17 13
1143.25 16
1143.33 18
1143.40 19
1143.48 19
1143.56 19
1143.64 19
1143.71 18
1143.79 17
1143.87 16
1143.95 15
1144.03 15
1144.10 14
1144.18 14
1144.26 13
1144.34 13
1144.41 13
1144.49 12
1144.57 12
1144.65 11
1144.72 10
1144.80 10
1144.88 9
1144.96 9
1145.03 8
1145.11 8
1145.19 7
1145.27 7
1145.35 6
1145.42 5
1145.50 4
1145.58 4
1145.66 3
1145.73 3
1145.81 4
1145.89 5
1145.97 7
1146.04 9
1146.12 13
1146.20 16
1146.28 20
1146.36 23
1146.43 25
1146.51 27
1146.59 29
1146.67 29
1146.74 30
1146.82 30
1146.90 31
1146.98 31
1147.06 31
1147.13 32
1147.21 32
1147.29 32
1147.37 32
1147.44 33
1147.52 34
1147.60 36
1147.68 38
1147.75 40
1147.83 42
1147.91 44
1147.99 46
1148.07 46
1148.14 47
1148.22 47
1148.30 48
1148.38 49
1148.45 50
1148.53 51
1148.61 53
1148.69 55
1148.77 58
1148.84 59
1148.92 61
1149.00 62
1149.08 63
1149.16 65
1149.23 67
1149.31 69
1149.39 72
1149.47 74
1149.54 77
1149.62 79
1149.70 80
1149.78 80
1149.86 80
1149.93 78
1150.01 76
1150.09 74
1150.17 72
1150.24 71
1150.32 70
1150.40 69
1150.48 70
1150.56 72
1150.63 74
1150.71 76
1150.79 78
1150.87 80
1150.95 81
1151.02 81
1151.10 81
1151.18 80
1151.26 78
1151.33 75
1151.41 72
1151.49 68
1151.57 65
1151.65 62
1151.72 60
1151.80 58
1151.88 57
1151.96 56
1152.04 55
1152.11 53
1152.19 51
1152.27 49
1152.35 46
1152.43 43
1152.50 41
1152.58 39
1152.66 38
1152.74 38
1152.82 38
1152.89 37
1152.97 37
1153.05 37
1153.13 36
1153.20 34
1153.28 33
1153.36 32
1153.44 30
1153.52 30
1153.59 29
1153.67 29
1153.75 29
1153.83 29
1153.91 30
1153.98 30
1154.06 30
1154.14 30
1154.22 30
1154.30 29
1154.37 29
1154.45 28
1154.53 27
1154.61 27
1154.69 27
1154.76 27
1154.84 27
1154.92 27
1155.00 27
1155.08 27
1155.15 28
1155.23 27
1155.31 27
1155.39 26
1155.47 25
1155.54 24
1155.62 23
1155.70 22
1155.78 21
1155.86 21
1155.93 20
1156.01 20
1156.09 19
1156.17 19
1156.25 18
1156.33 16
1156.40 15
1156.48 13
1156.56 12
1156.64 10
1156.72 10
1156.79 10
1156.87 10
1156.95 11
1157.03 12
1157.11 13
1157.18 14
1157.26 14
1157.34 14
1157.42 14
1157.50 14
1157.57 13
1157.65 12
1157.73 11
1157.81 10
1157.89 9
1157.96 8
1158.04 8
1158.12 7
1158.20 7
1158.28 6
1158.36 6
1158.43 5
1158.51 5
1158.59 5
1158.67 5
1158.75 5
1158.82 5
1158.90 6
1158.98 6
1159.06 6
1159.14 6
1159.21 5
1159.29 5
1159.37 4
1159.45 4
1159.53 4
1159.61 4
1159.68 5
1159.76 6
1159.84 7
1159.92 9
1160.00 10
1160.07 11
1160.15 11
1160.23 11
1160.31 9
1160.39 8
1160.47 5
1160.54 3
1160.62 2
1160.70 0
1160.78 0
1160.86 0
1160.93 0
1161.01 0
1161.09 0
1161.17 0
1161.25 0
1161.33 0
1161.40 1
1161.48 1
1161.56 1
1161.64 2
1161.72 2
1161.80 2
1161.87 3
1161.95 4
1162.03 6
1162.11 7
1162.19 8
1162.26 10
1162.34 11
1162.42 11
1162.50 11
1162.58 10
1162.66 9
1162.73 8
1162.81 7
1162.89 6
1162.97 5
1163.05 5
1163.13 6
1163.20 7
1163.28 8
1163.36 9
1163.44 10
1163.52 10
1163.60 9
1163.67 8
1163.75 7
1163.83 7
1163.91 6
1163.99 7
1164.07 8
1164.14 10
1164.22 12
1164.30 13
1164.38 14
1164.46 14
1164.54 13
1164.61 11
1164.69 9
1164.77 7
1164.85 6
1164.93 5
1165.01 4
1165.08 3
1165.16 3
1165.24 3
1165.32 3
1165.40 4
1165.48 4
1165.55 6
1165.63 7
1165.71 8
1165.79 10
1165.87 11
1165.95 11
1166.02 12
1166.10 12
1166.18 13
1166.26 13
1166.34 13
1166.42 14
1166.49 13
1166.57 13
1166.65 12
1166.73 10
1166.81 9
1166.89 8
1166.96 8
1167.04 8
1167.12 8
1167.20 9
1167.28 10
1167.36 10
1167.44 10
1167.51 10
1167.59 10
1167.67 10
1167.75 9
1167.83 9
1167.91 9
1167.98 9
1168.06 9
1168.14 8
1168.22 8
1168.30 7
1168.38 6
1168.46 6
1168.53 6
1168.61 6
1168.69 7
1168.77 7
1168.85 8
1168.93 9
1169.00 9
1169.08 9
1169.16 9
1169.24 10
1169.32 11
1169.40 12
1169.48 14
1169.55 16
1169.63 18
1169.71 19
1169.79 20
1169.87 20
1169.95 19
1170.03 18
1170.10 16
1170.18 14
1170.26 12
1170.34 11
1170.42 9
1170.50 8
1170.57 8
1170.65 7
1170.73 7
1170.81 7
1170.89 8
1170.97 8
1171.05 9
1171.12 10
1171.20 11
1171.28 13
1171.36 14
1171.44 14
1171.52 15
1171.60 15
1171.67 15
1171.75 14
1171.83 14
1171.91 13
1171.99 13
1172.07 12
1172.15 11
1172.22 11
1172.30 11
1172.38 12
1172.46 13
1172.54 15
1172.62 18
1172.70 20
1172.77 22
1172.85 23
1172.93 24
1173.01 24
1173.09 23
1173.17 22
1173.25 21
1173.33 20
1173.40 19
1173.48 18
1173.56 17
1173.64 16
1173.72 16
1173.80 15
1173.88 16
1173.95 17
1174.03 17
1174.11 18
1174.19 18
1174.27 17
1174.35 16
1174.43 15
1174.50 13
1174.58 11
1174.66 10
1174.74 10
1174.82 10
1174.90 10
1174.98 10
1175.06 10
1175.13 9
1175.21 9
1175.29 9
1175.37 9
1175.45 9
1175.53 9
1175.61 10
1175.69 10
1175.76 10
1175.84 11
1175.92 11
1176.00 11
1176.08 12
1176.16 12
1176.24 12
1176.31 11
1176.39 11
1176.47 9
1176.55 8
1176.63 6
1176.71 5
1176.79 3
1176.87 2
1176.94 1
1177.02 1
1177.10 1
1177.18 3
1177.26 5
1177.34 6
1177.42 8
1177.50 8
1177.57 8
1177.65 8
1177.73 8
1177.81 8
1177.89 8
1177.97 9
1178.05 10
1178.13 12
1178.21 13
1178.28 13
1178.36 13
1178.44 12
1178.52 10
1178.60 9
1178.68 7
1178.76 6
1178.84 5
1178.91 5
1178.99 5
1179.07 5
1179.15 5
1179.23 5
1179.31 5
1179.39 5
1179.47 4
1179.54 3
1179.62 3
1179.70 2
1179.78 2
1179.86 2
1179.94 3
1180.02 5
1180.10 7
1180.18 8
1180.25 10
1180.33 12
1180.41 13
1180.49 13
1180.57 13
1180.65 13
1180.73 13
1180.81 13
1180.89 13
1180.96 14
1181.04 15
1181.12 16
1181.20 18
1181.28 20
1181.36 22
1181.44 24
1181.52 27
1181.60 31
1181.67 34
1181.75 38
1181.83 42
1181.91 46
1181.99 51
1182.07 56
1182.15 62
1182.23 67
1182.31 72
1182.38 77
1182.46 80
1182.54 82
1182.62 83
1182.70 84
1182.78 85
1182.86 86
1182.94 87
1183.02 88
1183.10 89
1183.17 90
1183.25 90
1183.33 89
1183.41 87
1183.49 85
1183.57 83
1183.65 79
1183.73 75
1183.81 71
1183.88 67
1183.96 63
1184.04 60
1184.12 57
1184.20 56
1184.28 55
1184.36 55
1184.44 55
1184.52 55
1184.60 54
1184.67 52
1184.75 50
1184.83 47
1184.91 44
1184.99 41
1185.07 38
1185.15 36
1185.23 34
1185.31 32
1185.39 31
1185.46 30
1185.54 30
1185.62 31
1185.70 32
1185.78 33
1185.86 34
1185.94 35
1186.02 35
1186.10 34
1186.18 32
1186.26 31
1186.33 29
1186.41 28
1186.49 27
1186.57 26
1186.65 26
1186.73 27
1186.81 27
1186.89 28
1186.97 27
1187.05 26
1187.13 24
1187.20 22
1187.28 19
1187.36 16
1187.44 13
1187.52 10
1187.60 9
1187.68 8
1187.76 8
1187.84 10
1187.92 12
1188.00 14
1188.07 17
1188.15 19
1188.23 20
1188.31 21
1188.39 21
1188.47 20
1188.55 19
1188.63 18
1188.71 17
1188.79 17
1188.87 16
1188.94 17
1189.02 18
1189.10 18
1189.18 19
1189.26 19
1189.34 20
1189.42 20
1189.50 20
1189.58 20
1189.66 20
1189.74 20
1189.82 19
1189.89 18
1189.97 17
1190.05 16
1190.13 14
1190.21 12
1190.29 10
1190.37 9
1190.45 7
1190.53 6
1190.61 6
1190.69 5
1190.77 5
1190.85 5
1190.92 6
1191.00 6
1191.08 6
1191.16 6
1191.24 6
1191.32 6
1191.40 6
1191.48 6
1191.56 6
1191.64 7
1191.72 8
1191.80 8
1191.88 9
1191.95 9
1192.03 10
1192.11 12
1192.19 14
1192.27 16
1192.35 19
1192.43 21
1192.51 22
1192.59 23
1192.67 23
1192.75 22
1192.83 21
1192.91 20
1192.98 19
1193.06 19
1193.14 19
1193.22 19
1193.30 18
1193.38 17
1193.46 15
1193.54 13
1193.62 11
1193.70 9
1193.78 7
1193.86 5
1193.94 5
1194.02 5
1194.10 5
1194.17 6
1194.25 7
1194.33 8
1194.41 9
1194.49 12
1194.57 14
1194.65 17
1194.73 19
1194.81 22
1194.89 24
1194.97 26
1195.05 27
1195.13 28
1195.21 30
1195.29 31
1195.36 33
1195.44 34
1195.52 37
1195.60 39
1195.68 41
1195.76 44
1195.84 46
1195.92 48
1196.00 50
1196.08 52
1196.16 53
1196.24 52
1196.32 51
1196.40 48
1196.48 45
1196.56 41
1196.63 38
1196.71 35
1196.79 32
1196.87 29
1196.95 27
1197.03 25
1197.11 23
1197.19 20
1197.27 18
1197.35 15
1197.43 14
1197.51 13
1197.59 13
1197.67 14
1197.75 16
1197.83 18
1197.91 20
1197.99 21
1198.06 21
1198.14 20
1198.22 18
1198.30 15
1198.38 13
1198.46 11
1198.54 9
1198.62 9
1198.70 9
1198.78 10
1198.86 11
1198.94 12
1199.02 13
1199.10 13
1199.18 12
1199.26 11
1199.34 11
1199.42 10
1199.50 9
1199.57 8
1199.65 7
1199.73 6
1199.81 5
1199.89 5
1199.97 5
1200.05 5
1200.13 6
1200.21 7
1200.29 9
1200.37 9
1200.45 10
1200.53 9
1200.61 8
1200.69 7
1200.77 6
1200.85 5
1200.93 4
1201.01 4
1201.09 4
1201.17 4
1201.24 5
1201.32 5
1201.40 6
1201.48 6
1201.56 7
1201.64 9
1201.72 11
1201.80 14
1201.88 17
1201.96 19
1202.04 21
1202.12 23
1202.20 24
1202.28 24
1202.36 23
1202.44 22
1202.52 21
1202.60 19
1202.68 16
1202.76 14
1202.84 13
1202.92 12
1203.00 12
1203.08 13
1203.15 14
1203.23 15
1203.31 17
1203.39 18
1203.47 19
1203.55 20
1203.63 20
1203.71 20
1203.79 19
1203.87 18
1203.95 17
1204.03 15
1204.11 13
1204.19 12
1204.27 10
1204.35 9
1204.43 7
1204.51 6
1204.59 5
1204.67 4
1204.75 3
1204.83 3
1204.91 2
1204.99 2
1205.07 3
1205.15 4
1205.23 6
1205.31 8
1205.39 10
1205.46 12
1205.54 13
1205.62 14
1205.70 15
1205.78 15
1205.86 14
1205.94 13
1206.02 12
1206.10 10
1206.18 9
1206.26 8
1206.34 7
1206.42 6
1206.50 4
1206.58 3
1206.66 1
1206.74 0
1206.82 0
1206.90 0
1206.98 0
1207.06 0
1207.14 0
1207.22 0
1207.30 0
1207.38 3
1207.46 7
1207.54 10
1207.62 13
1207.70 15
1207.78 17
1207.86 18
1207.94 18
1208.02 18
1208.10 18
1208.18 18
1208.26 17
1208.34 17
1208.42 16
1208.50 14
1208.58 13
1208.65 12
1208.73 11
1208.81 11
1208.89 11
1208.97 13
1209.05 15
1209.13 18
1209.21 21
1209.29 24
1209.37 27
1209.45 29
1209.53 30
1209.61 30
1209.69 30
1209.77 29
1209.85 29
1209.93 30
1210.01 31
1210.09 33
1210.17 35
1210.25 37
1210.33 38
1210.41 38
1210.49 38
1210.57 38
1210.65 38
1210.73 38
1210.81 38
1210.89 40
1210.97 41
1211.05 42
1211.13 43
1211.21 43
1211.29 42
1211.37 41
1211.45 40
1211.53 39
1211.61 37
1211.69 35
1211.77 33
1211.85 31
1211.93 28
1212.01 26
1212.09 23
1212.17 21
1212.25 19
1212.33 18
1212.41 17
1212.49 16
1212.57 15
1212.65 14
1212.73 14
1212.81 13
1212.89 13
1212.97 12
1213.05 11
1213.13 10
1213.21 9
1213.29 7
1213.37 6
1213.45 6
1213.53 7
1213.61 8
1213.69 10
1213.77 13
1213.85 16
1213.93 18
1214.01 19
1214.09 20
1214.17 20
1214.25 19
1214.33 18
1214.41 17
1214.49 15
1214.57 14
1214.65 13
1214.73 12
1214.81 11
1214.89 10
1214.97 10
1215.05 10
1215.13 10
1215.21 11
1215.29 11
1215.37 10
1215.45 10
1215.53 8
1215.61 7
1215.69 6
1215.77 4
1215.85 3
1215.93 2
1216.01 1
1216.09 1
1216.17 0
1216.25 0
1216.33 0
1216.41 1
1216.49 2
1216.57 4
1216.65 6
1216.73 8
1216.81 10
1216.89 11
1216.97 11
1217.05 10
1217.13 8
1217.21 5
1217.29 2
1217.37 0
1217.45 0
1217.53 0
1217.61 0
1217.69 0
1217.77 0
1217.85 0
1217.93 0
1218.01 1
1218.09 2
1218.17 3
1218.25 5
1218.33 6
1218.41 8
1218.49 9
1218.57 12
1218.65 14
1218.73 17
1218.81 20
1218.89 23
1218.97 25
1219.05 26
1219.13 25
1219.21 24
1219.29 23
1219.37 21
1219.45 20
1219.53 19
1219.61 19
1219.69 18
1219.77 17
1219.85 16
1219.93 15
1220.01 13
1220.09 12
1220.17 10
1220.25 10
1220.33 10
1220.41 10
1220.49 10
1220.57 11
1220.65 11
1220.74 12
1220.82 12
1220.90 13
1220.98 14
1221.06 16
1221.14 17
1221.22 18
1221.30 19
1221.38 19
1221.46 19
1221.54 18
1221.62 17
1221.70 16
1221.78 15
1221.86 13
1221.94 11
1222.02 10
1222.10 9
1222.18 8
1222.26 9
1222.34 10
1222.42 11
1222.50 12
1222.58 13
1222.66 12
1222.74 11
1222.82 9
1222.90 7
1222.98 5
1223.06 3
1223.14 2
1223.22 3
1223.30 5
1223.38 8
1223.46 11
1223.54 14
1223.62 16
1223.70 16
1223.78 16
1223.86 14
1223.95 11
1224.03 9
1224.11 7
1224.19 7
1224.27 7
1224.35 9
1224.43 12
1224.51 15
1224.59 18
1224.67 21
1224.75 23
1224.83 25
1224.91 27
1224.99 30
1225.07 34
1225.15 37
1225.23 41
1225.31 45
1225.39 49
1225.47 52
1225.55 55
1225.63 58
1225.71 60
1225.79 62
1225.87 64
1225.95 65
1226.03 65
1226.11 64
1226.19 63
1226.28 61
1226.36 59
1226.44 59
1226.52 59
1226.60 59
1226.68 60
1226.76 61
1226.84 62
1226.92 62
1227.00 62
1227.08 61
1227.16 59
1227.24 58
1227.32 56
1227.40 54
1227.48 52
1227.56 51
1227.64 49
1227.72 48
1227.80 46
1227.88 45
1227.96 43
1228.04 41
1228.12 38
1228.21 36
1228.29 34
1228.37 33
1228.45 32
1228.53 33
1228.61 34
1228.69 34
1228.77 34
1228.85 34
1228.93 33
1229.01 31
1229.09 30
1229.17 29
1229.25 30
1229.33 31
1229.41 32
1229.49 33
1229.57 35
1229.65 36
1229.73 36
1229.81 35
1229.90 33
1229.98 30
1230.06 26
1230.14 22
1230.22 18
1230.30 15
1230.38 13
1230.46 12
1230.54 13
1230.62 14
1230.70 16
1230.78 17
1230.86 18
1230.94 18
1231.02 17
1231.10 15
1231.18 14
1231.26 13
1231.34 13
1231.42 13
1231.51 14
1231.59 15
1231.67 17
1231.75 18
1231.83 19
1231.91 19
1231.99 18
1232.07 17
1232.15 15
1232.23 13
1232.31 11
1232.39 9
1232.47 8
1232.55 6
1232.63 6
1232.71 5
1232.79 6
1232.88 6
1232.96 7
1233.04 8
1233.12 8
1233.20 8
1233.28 6
1233.36 4
1233.44 1
1233.52 0
1233.60 0
1233.68 0
1233.76 0
1233.84 0
1233.92 0
1234.00 0
1234.08 0
1234.17 1
1234.25 4
1234.33 7
1234.41 9
1234.49 12
1234.57 15
1234.65 18
1234.73 21
1234.81 24
1234.89 27
1234.97 29
1235.05 31
1235.13 32
1235.21 33
1235.29 33
1235.38 34
1235.46 34
1235.54 34
1235.62 35
1235.70 36
1235.78 37
1235.86 38
1235.94 39
1236.02 40
1236.10 40
1236.18 40
1236.26 39
1236.34 37
1236.42 35
1236.50 32
1236.59 29
1236.67 26
1236.75 23
1236.83 21
1236.91 19
1236.99 18
1237.07 18
1237.15 18
1237.23 19
1237.31 19
1237.39 20
1237.47 21
1237.55 22
1237.64 23
1237.72 24
1237.80 24
1237.88 23
1237.96 23
1238.04 22
1238.12 21
1238.20 21
1238.28 21
1238.36 22
1238.44 23
1238.52 24
1238.60 25
1238.69 25
1238.77 24
1238.85 23
1238.93 22
1239.01 20
1239.09 19
1239.17 18
1239.25 17
1239.33 17
1239.41 16
1239.49 15
1239.57 15
1239.65 14
1239.74 15
1239.82 15
1239.90 16
1239.98 17
1240.06 18
1240.14 18
1240.22 17
1240.30 16
1240.38 14
1240.46 13
1240.54 11
1240.62 11
1240.71 12
1240.79 13
1240.87 14
1240.95 14
1241.03 14
1241.11 13
1241.19 12
1241.27 10
1241.35 9
1241.43 9
1241.51 10
1241.60 12
1241.68 14
1241.76 17
1241.84 19
1241.92 21
1242.00 22
1242.08 23
1242.16 22
1242.24 22
1242.32 21
1242.40 19
1242.49 18
1242.57 16
1242.65 14
1242.73 13
1242.81 12
1242.89 12
1242.97 11
1243.05 11
1243.13 10
1243.21 9
1243.29 9
1243.38 8
1243.46 7
1243.54 7
1243.62 7
1243.70 7
1243.78 7
1243.86 7
1243.94 7
1244.02 8
1244.10 10
1244.18 11
1244.27 14
1244.35 16
1244.43 19
1244.51 21
1244.59 23
1244.67 25
1244.75 26
1244.83 26
1244.91 26
1244.99 26
1245.08 25
1245.16 23
1245.24 22
1245.32 20
1245.40 19
1245.48 18
1245.56 17
1245.64 17
1245.72 17
1245.80 17
1245.89 17
1245.97 18
1246.05 18
1246.13 18
1246.21 18
1246.29 18
1246.37 18
1246.45 18
1246.53 19
1246.62 20
1246.70 22
1246.78 24
1246.86 27
1246.94 30
1247.02 33
1247.10 34
1247.18 36
1247.26 36
1247.34 35
1247.43 35
1247.51 34
1247.59 33
1247.67 33
1247.75 33
1247.83 35
1247.91 36
1247.99 39
1248.07 41
1248.16 44
1248.24 46
1248.32 49
1248.40 51
1248.48 52
1248.56 54
1248.64 54
1248.72 55
1248.80 55
1248.89 53
1248.97 51
1249.05 49
1249.13 45
1249.21 41
1249.29 38
1249.37 34
1249.45 31
1249.53 29
1249.62 28
1249.70 28
1249.78 28
1249.86 29
1249.94 30
1250.02 31
1250.10 33
1250.18 35
1250.26 38
1250.35 41
1250.43 45
1250.51 50
1250.59 55
1250.67 60
1250.75 64
1250.83 66
1250.91 67
1251.00 66
1251.08 64
1251.16 61
1251.24 58
1251.32 54
1251.40 52
1251.48 49
1251.56 48
1251.64 47
1251.73 46
1251.81 45
1251.89 44
1251.97 43
1252.05 41
1252.13 39
1252.21 37
1252.29 35
1252.38 33
1252.46 30
1252.54 28
1252.62 26
1252.70 24
1252.78 23
1252.86 22
1252.94 21
1253.03 20
1253.11 19
1253.19 18
1253.27 17
1253.35 16
1253.43 16
1253.51 16
1253.59 16
1253.68 17
1253.76 18
1253.84 19
1253.92 21
1254.00 22
1254.08 23
1254.16 23
1254.24 23
1254.33 23
1254.41 22
1254.49 22
1254.57 21
1254.65 21
1254.73 22
1254.81 23
1254.90 24
1254.98 26
1255.06 28
1255.14 29
1255.22 30
1255.30 31
1255.38 32
1255.46 34
1255.55 36
1255.63 38
1255.71 41
1255.79 44
1255.87 47
1255.95 49
1256.03 50
1256.12 49
1256.20 48
1256.28 45
1256.36 41
1256.44 37
1256.52 33
1256.60 30
1256.68 27
1256.77 26
1256.85 26
1256.93 26
1257.01 25
1257.09 24
1257.17 23
1257.25 21
1257.34 21
1257.42 21
1257.50 22
1257.58 25
1257.66 28
1257.74 32
1257.82 35
1257.91 38
1257.99 39
1258.07 39
1258.15 38
1258.23 37
1258.31 35
1258.39 34
1258.48 32
1258.56 30
1258.64 29
1258.72 27
1258.80 25
1258.88 23
1258.96 21
1259.05 21
1259.13 21
1259.21 22
1259.29 23
1259.37 25
1259.45 27
1259.53 28
1259.62 29
1259.70 30
1259.78 30
1259.86 29
1259.94 28
1260.02 26
1260.10 24
1260.19 22
1260.27 19
1260.35 17
1260.43 15
1260.51 13
1260.59 12
1260.68 12
1260.76 14
1260.84 17
1260.92 21
1261.00 26
1261.08 32
1261.16 38
1261.25 43
1261.33 47
1261.41 49
1261.49 50
1261.57 50
1261.65 48
1261.74 45
1261.82 42
1261.90 39
1261.98 36
1262.06 34
1262.14 31
1262.22 30
1262.31 28
1262.39 27
1262.47 26
1262.55 26
1262.63 26
1262.71 27
1262.80 28
1262.88 29
1262.96 31
1263.04 32
1263.12 33
1263.20 33
1263.28 32
1263.37 31
1263.45 29
1263.53 27
1263.61 25
1263.69 25
1263.77 25
1263.86 26
1263.94 28
1264.02 30
1264.10 33
1264.18 35
1264.26 37
1264.35 39
1264.43 39
1264.51 39
1264.59 38
1264.67 38
1264.75 39
1264.84 40
1264.92 42
1265.00 44
1265.08 46
1265.16 48
1265.24 49
1265.33 50
1265.41 49
1265.49 49
1265.57 48
1265.65 47
1265.73 47
1265.82 47
1265.90 47
1265.98 47
1266.06 48
1266.14 48
1266.22 48
1266.31 47
1266.39 47
1266.47 47
1266.55 47
1266.63 48
1266.71 50
1266.80 52
1266.88 55
1266.96 59
1267.04 62
1267.12 64
1267.20 66
1267.29 66
1267.37 65
1267.45 63
1267.53 60
1267.61 58
1267.69 57
1267.78 56
1267.86 55
1267.94 54
1268.02 53
1268.10 51
1268.18 48
1268.27 44
1268.35 40
1268.43 36
1268.51 33
1268.59 30
1268.68 28
1268.76 27
1268.84 27
1268.92 26
1269.00 27
1269.08 27
1269.17 29
1269.25 31
1269.33 34
1269.41 37
1269.49 40
1269.57 42
1269.66 42
1269.74 42
1269.82 40
1269.90 37
1269.98 34
1270.07 32
1270.15 31
1270.23 31
1270.31 32
1270.39 33
1270.47 35
1270.56 37
1270.64 38
1270.72 40
1270.80 41
1270.88 44
1270.97 46
1271.05 49
1271.13 51
1271.21 53
1271.29 55
1271.37 55
1271.46 55
1271.54 54
1271.62 52
1271.70 50
1271.78 46
1271.87 42
1271.95 38
1272.03 34
1272.11 29
1272.19 25
1272.28 23
1272.36 21
1272.44 20
1272.52 21
1272.60 23
1272.68 25
1272.77 27
1272.85 28
1272.93 30
1273.01 30
1273.09 30
1273.18 31
1273.26 31
1273.34 32
1273.42 34
1273.50 36
1273.59 38
1273.67 40
1273.75 41
1273.83 42
1273.91 41
1274.00 40
1274.08 38
1274.16 36
1274.24 34
1274.32 33
1274.40 33
1274.49 34
1274.57 36
1274.65 38
1274.73 40
1274.81 42
1274.90 43
1274.98 44
1275.06 43
1275.14 42
1275.22 40
1275.31 37
1275.39 34
1275.47 31
1275.55 28
1275.63 25
1275.72 23
1275.80 21
1275.88 20
1275.96 20
1276.04 19
1276.13 19
1276.21 19
1276.29 19
1276.37 19
1276.45 20
1276.54 22
1276.62 25
1276.70 27
1276.78 28
1276.86 28
1276.95 27
1277.03 25
1277.11 23
1277.19 20
1277.27 19
1277.36 19
1277.44 19
1277.52 21
1277.60 22
1277.68 23
1277.77 24
1277.85 23
1277.93 22
1278.01 21
1278.09 20
1278.18 20
1278.26 20
1278.34 21
1278.42 22
1278.51 23
1278.59 25
1278.67 26
1278.75 27
1278.83 27
1278.92 27
1279.00 27
1279.08 26
1279.16 24
1279.24 22
1279.33 19
1279.41 16
1279.49 13
1279.57 11
1279.65 9
1279.74 6
1279.82 4
1279.90 2
1279.98 0
1280.07 0
1280.15 0
1280.23 0
1280.31 0
1280.39 0
1280.48 0
1280.56 0
1280.64 1
1280.72 5
1280.80 8
1280.89 11
1280.97 14
1281.05 19
1281.13 24
1281.22 30
1281.30 35
1281.38 40
1281.46 44
1281.54 47
1281.63 49
1281.71 49
1281.79 50
1281.87 50
1281.95 51
1282.04 52
1282.12 53
1282.20 56
1282.28 59
1282.37 62
1282.45 66
1282.53 70
1282.61 73
1282.69 76
1282.78 78
1282.86 78
1282.94 78
1283.02 76
1283.11 75
1283.19 73
1283.27 72
1283.35 72
1283.43 73
1283.52 74
1283.60 76
1283.68 77
1283.76 77
1283.85 77
1283.93 76
1284.01 74
1284.09 71
1284.17 67
1284.26 65
1284.34 63
1284.42 62
1284.50 62
1284.59 63
1284.67 65
1284.75 67
1284.83 69
1284.92 71
1285.00 73
1285.08 76
1285.16 78
1285.24 81
1285.33 84
1285.41 87
1285.49 88
1285.57 89
1285.66 88
1285.74 86
1285.82 83
1285.90 80
1285.99 78
1286.07 78
1286.15 80
1286.23 84
1286.31 89
1286.40 94
1286.48 97
1286.56 99
1286.64 99
1286.73 97
1286.81 95
1286.89 92
1286.97 90
1287.06 89
1287.14 88
1287.22 88
1287.30 87
1287.38 86
1287.47 85
1287.55 83
1287.63 82
1287.71 81
1287.80 80
1287.88 80
1287.96 79
1288.04 78
1288.13 76
1288.21 73
1288.29 68
1288.37 62
1288.46 56
1288.54 50
1288.62 44
1288.70 41
1288.79 40
1288.87 41
1288.95 44
1289.03 48
1289.11 52
1289.20 55
1289.28 57
1289.36 58
1289.44 56
1289.53 54
1289.61 50
1289.69 47
1289.77 43
1289.86 39
1289.94 35
1290.02 31
1290.10 27
1290.19 23
1290.27 18
1290.35 14
1290.43 11
1290.52 8
1290.60 7
1290.68 8
1290.76 10
1290.85 13
1290.93 16
1291.01 19
1291.09 21
1291.18 21
1291.26 20
1291.34 18
1291.42 16
1291.51 14
1291.59 12
1291.67 11
1291.75 11
1291.84 10
1291.92 10
1292.00 10
1292.08 9
1292.17 8
1292.25 7
1292.33 6
1292.41 5
1292.50 5
1292.58 7
1292.66 9
1292.74 13
1292.83 17
1292.91 21
1292.99 24
1293.07 27
1293.16 29
1293.24 30
1293.32 31
1293.40 33
1293.49 36
1293.57 39
1293.65 44
1293.73 49
1293.82 53
1293.90 55
1293.98 56
1294.06 54
1294.15 51
1294.23 46
1294.31 42
1294.39 38
1294.48 36
1294.56 35
1294.64 36
1294.73 37
1294.81 39
1294.89 41
1294.97 41
1295.06 40
1295.14 39
1295.22 36
1295.30 34
1295.39 33
1295.47 34
1295.55 37
1295.63 42
1295.72 48
1295.80 54
1295.88 59
1295.96 64
1296.05 68
1296.13 70
1296.21 72
1296.30 73
1296.38 73
1296.46 74
1296.54 74
1296.63 73
1296.71 72
1296.79 71
1296.87 69
1296.96 68
1297.04 67
1297.12 67
1297.20 68
1297.29 69
1297.37 69
1297.45 70
1297.54 70
1297.62 70
1297.70 71
1297.78 71
1297.87 72
1297.95 72
1298.03 73
1298.11 73
1298.20 72
1298.28 71
1298.36 69
1298.44 68
1298.53 66
1298.61 66
1298.69 65
1298.78 66
1298.86 67
1298.94 69
1299.02 71
1299.11 73
1299.19 76
1299.27 78
1299.35 79
1299.44 80
1299.52 80
1299.60 79
1299.69 77
1299.77 75
1299.85 73
1299.93 70
1300.02 67
1300.10 64
1300.18 61
1300.27 59
1300.35 56
1300.43 55
1300.51 54
1300.60 54
1300.68 54
1300.76 55
1300.84 56
1300.93 57
1301.01 58
1301.09 59
1301.18 59
1301.26 60
1301.34 61
1301.42 62
1301.51 64
1301.59 66
1301.67 69
1301.76 71
1301.84 72
1301.92 73
1302.00 72
1302.09 71
1302.17 69
1302.25 67
1302.34 65
1302.42 64
1302.50 63
1302.58 62
1302.67 61
1302.75 59
1302.83 57
1302.92 54
1303.00 52
1303.08 49
1303.16 48
1303.25 47
1303.33 47
1303.41 47
1303.50 47
1303.58 47
1303.66 46
1303.74 44
1303.83 41
1303.91 38
1303.99 35
1304.08 33
1304.16 31
1304.24 30
1304.32 31
1304.41 33
1304.49 36
1304.57 39
1304.66 43
1304.74 46
1304.82 49
1304.90 51
1304.99 52
1305.07 53
1305.15 54
1305.24 55
1305.32 56
1305.40 57
1305.48 58
1305.57 59
1305.65 60
1305.73 60
1305.82 61
1305.90 62
1305.98 63
1306.07 64
1306.15 64
1306.23 65
1306.31 65
1306.40 66
1306.48 67
1306.56 69
1306.65 71
1306.73 73
1306.81 75
1306.90 76
1306.98 76
1307.06 75
1307.14 72
1307.23 69
1307.31 66
1307.39 62
1307.48 58
1307.56 54
1307.64 50
1307.73 46
1307.81 42
1307.89 39
1307.97 36
1308.06 33
1308.14 32
1308.22 32
1308.31 33
1308.39 34
1308.47 36
1308.56 38
1308.64 40
1308.72 42
1308.80 43
1308.89 45
1308.97 47
1309.05 48
1309.14 49
1309.22 49
1309.30 48
1309.39 46
1309.47 44
1309.55 43
1309.63 42
1309.72 43
1309.80 44
1309.88 45
1309.97 47
1310.05 48
1310.13 48
1310.22 47
1310.30 46
1310.38 45
1310.47 44
1310.55 44
1310.63 45
1310.72 48
1310.80 52
1310.88 56
1310.96 61
1311.05 66
1311.13 70
1311.21 74
1311.30 78
1311.38 80
1311.46 82
1311.55 83
1311.63 83
1311.71 82
1311.80 81
1311.88 79
1311.96 77
1312.05 74
1312.13 70
1312.21 66
1312.29 62
1312.38 58
1312.46 54
1312.54 50
1312.63 48
1312.71 47
1312.79 47
1312.88 48
1312.96 50
1313.04 53
1313.13 56
1313.21 59
1313.29 62
1313.38 63
1313.46 63
1313.54 62
1313.63 58
1313.71 52
1313.79 45
1313.87 38
1313.96 32
1314.04 27
1314.12 24
1314.21 23
1314.29 24
1314.37 25
1314.46 27
1314.54 28
1314.62 28
1314.71 27
1314.79 26
1314.87 25
1314.96 24
1315.04 23
1315.12 23
1315.21 24
1315.29 25
1315.37 26
1315.46 28
1315.54 30
1315.62 31
1315.71 32
1315.79 32
1315.87 31
1315.96 30
1316.04 28
1316.12 25
1316.21 23
1316.29 20
1316.37 16
1316.46 13
1316.54 11
1316.62 8
1316.71 6
1316.79 5
1316.87 4
1316.96 3
1317.04 3
1317.12 2
1317.21 1
1317.29 0
1317.37 0
1317.46 0
1317.54 0
1317.62 0
1317.71 0
1317.79 0
1317.87 0
1317.96 4
1318.04 10
1318.12 17
1318.21 25
1318.29 32
1318.37 40
1318.46 46
1318.54 50
1318.62 53
1318.71 55
1318.79 55
1318.87 55
1318.96 55
1319.04 55
1319.12 55
1319.21 55
1319.29 54
1319.37 52
1319.46 50
1319.54 47
1319.62 45
1319.71 43
1319.79 43
1319.87 44
1319.96 47
1320.04 50
1320.12 54
1320.21 58
1320.29 61
1320.37 64
1320.46 66
1320.54 68
1320.62 70
1320.71 72
1320.79 75
1320.87 78
1320.96 83
1321.04 88
1321.12 94
1321.21 100
1321.29 105
1321.37 109
1321.46 111
1321.54 111
1321.62 110
1321.71 109
1321.79 108
1321.87 107
1321.96 106
1322.04 105
1322.12 105
1322.21 104
1322.29 104
1322.38 102
1322.46 100
1322.54 97
1322.63 94
1322.71 91
1322.79 89
1322.88 89
1322.96 91
1323.04 95
1323.13 99
1323.21 104
1323.29 107
1323.38 109
1323.46 110
1323.54 108
1323.63 106
1323.71 103
1323.79 101
1323.88 98
1323.96 96
1324.05 94
1324.13 92
1324.21 89
1324.30 86
1324.38 83
1324.46 80
1324.55 77
1324.63 74
1324.71 72
1324.80 71
1324.88 70
1324.96 70
1325.05 70
1325.13 70
1325.21 71
1325.30 71
1325.38 71
1325.47 72
1325.55 73
1325.63 73
1325.72 74
1325.80 74
1325.88 74
1325.97 72
1326.05 70
1326.13 67
1326.22 65
1326.30 63
1326.39 63
1326.47 65
1326.55 68
1326.64 72
1326.72 75
1326.80 78
1326.89 79
1326.97 80
1327.05 79
1327.14 78
1327.22 76
1327.30 75
1327.39 75
1327.47 75
1327.56 76
1327.64 77
1327.72 79
1327.81 80
1327.89 82
1327.97 84
1328.06 85
1328.14 87
1328.22 87
1328.31 88
1328.39 87
1328.48 87
1328.56 87
1328.64 88
1328.73 89
1328.81 91
1328.89 93
1328.98 96
1329.06 100
1329.15 104
1329.23 108
1329.31 112
1329.40 116
1329.48 119
1329.56 119
1329.65 118
1329.73 113
1329.81 106
1329.90 97
1329.98 87
1330.07 78
1330.15 70
1330.23 66
1330.32 64
1330.40 64
1330.48 67
1330.57 69
1330.65 71
1330.74 70
1330.82 68
1330.90 65
1330.99 60
1331.07 54
1331.15 47
1331.24 41
1331.32 36
1331.41 31
1331.49 28
1331.57 25
1331.66 23
1331.74 22
1331.82 21
1331.91 20
1331.99 19
1332.08 18
1332.16 17
1332.24 16
1332.33 17
1332.41 18
1332.49 21
1332.58 25
1332.66 29
1332.75 32
1332.83 34
1332.91 35
1333.00 35
1333.08 35
1333.17 34
1333.25 33
1333.33 32
1333.42 31
1333.50 28
1333.58 25
1333.67 21
1333.75 16
1333.84 12
1333.92 9
1334.00 9
1334.09 11
1334.17 16
1334.25 22
1334.34 29
1334.42 35
1334.51 41
1334.59 44
1334.67 45
1334.76 45
1334.84 43
1334.93 39
1335.01 35
1335.09 31
1335.18 27
1335.26 23
1335.35 20
1335.43 18
1335.51 15
1335.60 12
1335.68 9
1335.76 6
1335.85 3
1335.93 0
1336.02 0
1336.10 0
1336.18 0
1336.27 3
1336.35 8
1336.44 13
1336.52 18
1336.60 23
1336.69 26
1336.77 27
1336.86 27
1336.94 26
1337.02 25
1337.11 24
1337.19 24
1337.28 26
1337.36 30
1337.44 35
1337.53 40
1337.61 45
1337.69 49
1337.78 51
1337.86 51
1337.95 49
1338.03 46
1338.11 43
1338.20 40
1338.28 37
1338.37 36
1338.45 36
1338.53 37
1338.62 41
1338.70 45
1338.79 50
1338.87 55
1338.95 59
1339.04 63
1339.12 67
1339.21 69
1339.29 71
1339.37 73
1339.46 74
1339.54 73
1339.63 72
1339.71 69
1339.79 64
1339.88 59
1339.96 53
1340.05 48
1340.13 45
1340.21 43
1340.30 43
1340.38 45
1340.47 47
1340.55 50
1340.63 52
1340.72 54
1340.80 54
1340.89 54
1340.97 54
1341.06 53
1341.14 53
1341.22 53
1341.31 53
1341.39 54
1341.48 54
1341.56 55
1341.64 56
1341.73 57
1341.81 59
1341.90 61
1341.98 63
1342.06 67
1342.15 72
1342.23 76
1342.32 81
1342.40 85
1342.48 88
1342.57 89
1342.65 88
1342.74 86
1342.82 83
1342.91 80
1342.99 78
1343.07 78
1343.16 81
1343.24 87
1343.33 95
1343.41 105
1343.49 117
1343.58 130
1343.66 145
1343.75 162
1343.83 179
1343.91 198
1344.00 215
1344.08 232
1344.17 245
1344.25 256
1344.34 263
1344.42 268
1344.50 272
1344.59 275
1344.67 279
1344.76 282
1344.84 286
1344.92 290
1345.01 294
1345.09 296
1345.18 298
1345.26 298
1345.35 297
1345.43 294
1345.51 288
1345.60 280
1345.68 270
1345.77 257
1345.85 242
1345.93 227
1346.02 211
1346.10 196
1346.19 183
1346.27 172
1346.36 162
1346.44 154
1346.52 146
1346.61 139
1346.69 131
1346.78 122
1346.86 114
1346.95 105
1347.03 98
1347.11 92
1347.20 88
1347.28 85
1347.37 83
1347.45 82
1347.54 80
1347.62 78
1347.70 74
1347.79 70
1347.87 65
1347.96 60
1348.04 55
1348.13 50
1348.21 47
1348.29 44
1348.38 43
1348.46 42
1348.55 42
1348.63 43
1348.72 43
1348.80 43
1348.88 41
1348.97 38
1349.05 34
1349.14 28
1349.22 23
1349.31 19
1349.39 16
1349.47 14
1349.56 13
1349.64 12
1349.73 10
1349.81 7
1349.90 3
1349.98 0
1350.06 0
1350.15 0
1350.23 0
1350.32 0
1350.40 0
1350.49 0
1350.57 0
1350.65 4
1350.74 10
1350.82 17
1350.91 23
1350.99 29
1351.08 34
1351.16 38
1351.25 41
1351.33 42
1351.41 42
1351.50 40
1351.58 37
1351.67 32
1351.75 26
1351.84 19
1351.92 13
1352.01 7
1352.09 3
1352.17 0
1352.26 0
1352.34 0
1352.43 0
1352.51 0
1352.60 0
1352.68 1
1352.76 4
1352.85 6
1352.93 9
1353.02 10
1353.10 12
1353.19 13
1353.27 13
1353.36 13
1353.44 13
1353.52 12
1353.61 12
1353.69 13
1353.78 14
1353.86 16
1353.95 19
1354.03 21
1354.12 23
1354.20 24
1354.28 24
1354.37 24
1354.45 24
1354.54 24
1354.62 27
1354.71 31
1354.79 37
1354.88 43
1354.96 49
1355.05 53
1355.13 57
1355.21 58
1355.30 58
1355.38 58
1355.47 58
1355.55 58
1355.64 59
1355.72 61
1355.81 63
1355.89 64
1355.97 66
1356.06 66
1356.14 66
1356.23 66
1356.31 66
1356.40 66
1356.48 65
1356.57 65
1356.65 64
1356.74 63
1356.82 61
1356.90 60
1356.99 59
1357.07 59
1357.16 61
1357.24 65
1357.33 72
1357.41 80
1357.50 89
1357.58 98
1357.67 105
1357.75 111
1357.84 115
1357.92 117
1358.00 117
1358.09 118
1358.17 119
1358.26 122
1358.34 126
1358.43 132
1358.51 139
1358.60 146
1358.68 152
1358.77 156
1358.85 158
1358.93 159
1359.02 158
1359.10 156
1359.19 153
1359.27 150
1359.36 147
1359.44 144
1359.53 141
1359.61 138
1359.70 135
1359.78 133
1359.87 131
1359.95 128
1360.04 126
1360.12 122
1360.20 118
1360.29 113
1360.37 107
1360.46 101
1360.54 95
1360.63 90
1360.71 85
1360.80 81
1360.88 78
1360.97 75
1361.05 73
1361.14 71
1361.22 69
1361.31 69
1361.39 68
1361.47 69
1361.56 69
1361.64 67
1361.73 64
1361.81 60
1361.90 53
1361.98 45
1362.07 37
1362.15 29
1362.24 23
1362.32 20
1362.41 20
1362.49 21
1362.58 25
1362.66 29
1362.75 33
1362.83 37
1362.91 39
1363.00 39
1363.08 38
1363.17 35
1363.25 32
1363.34 29
1363.42 26
1363.51 24
1363.59 22
1363.68 20
1363.76 19
1363.85 18
1363.93 17
1364.02 16
1364.10 14
1364.19 12
1364.27 10
1364.36 7
1364.44 4
1364.53 1
1364.61 0
1364.69 0
1364.78 0
1364.86 0
1364.95 0
1365.03 0
1365.12 0
1365.20 0
1365.29 2
1365.37 4
1365.46 6
1365.54 7
1365.63 8
1365.71 9
1365.80 11
1365.88 14
1365.97 17
1366.05 19
1366.14 20
1366.22 20
1366.31 19
1366.39 16
1366.48 14
1366.56 12
1366.65 12
1366.73 12
1366.82 13
1366.90 13
1366.99 12
1367.07 9
1367.16 5
1367.24 0
1367.32 0
1367.41 0
1367.49 0
1367.58 0
1367.66 2
1367.75 6
1367.83 10
1367.92 12
1368.00 12
1368.09 11
1368.17 10
1368.26 8
1368.34 7
1368.43 7
1368.51 6
1368.60 7
1368.68 7
1368.77 7
1368.85 7
1368.94 7
1369.02 7
1369.11 6
1369.19 5
1369.28 3
1369.36 1
1369.45 0
1369.53 0
1369.62 0
1369.70 0
1369.79 0
1369.87 2
1369.96 8
1370.04 16
1370.13 24
1370.21 33
1370.30 41
1370.38 49
1370.47 55
1370.55 61
1370.64 67
1370.72 72
1370.81 77
1370.89 82
1370.98 87
1371.06 91
1371.15 95
1371.23 100
1371.32 104
1371.40 108
1371.49 113
1371.57 118
1371.66 123
1371.74 129
1371.83 136
1371.91 141
1372.00 146
1372.08 150
1372.17 152
1372.25 154
1372.34 155
1372.42 157
1372.51 160
1372.59 164
1372.68 169
1372.76 175
1372.85 180
1372.93 185
1373.02 188
1373.10 191
1373.19 193
1373.27 195
1373.36 196
1373.44 198
1373.53 200
1373.61 202
1373.70 206
1373.78 210
1373.87 214
1373.95 217
1374.04 220
1374.12 221
1374.21 219
1374.29 215
1374.38 209
1374.46 201
1374.55 191
1374.63 182
1374.72 173
1374.80 166
1374.89 160
1374.97 155
1375.06 151
1375.14 147
1375.23 144
1375.32 141
1375.40 138
1375.49 137
1375.57 136
1375.66 136
1375.74 136
1375.83 136
1375.91 135
1376.00 133
1376.08 131
1376.17 129
1376.25 128
1376.34 128
1376.42 130
1376.51 132
1376.59 135
1376.68 136
1376.76 136
1376.85 133
1376.93 128
1377.02 121
1377.10 113
1377.19 105
1377.27 98
1377.36 94
1377.44 92
1377.53 93
1377.61 95
1377.70 98
1377.78 100
1377.87 102
1377.96 102
1378.04 102
1378.13 102
1378.21 101
1378.30 103
1378.38 105
1378.47 108
1378.55 113
1378.64 116
1378.72 119
1378.81 121
1378.89 121
1378.98 121
1379.06 119
1379.15 118
1379.23 117
1379.32 115
1379.40 112
1379.49 108
1379.57 103
1379.66 97
1379.75 90
1379.83 83
1379.92 76
1380.00 69
1380.09 62
1380.17 56
1380.26 51
1380.34 47
1380.43 44
1380.51 43
1380.60 43
1380.68 44
1380.77 45
1380.85 45
1380.94 45
1381.02 44
1381.11 42
1381.20 41
1381.28 39
1381.37 38
1381.45 37
1381.54 35
1381.62 32
1381.71 27
1381.79 20
1381.88 13
1381.96 7
1382.05 1
1382.13 0
1382.22 0
1382.30 0
1382.39 1
1382.48 6
1382.56 11
1382.65 16
1382.73 20
1382.82 24
1382.90 27
1382.99 29
1383.07 31
1383.16 32
1383.24 34
1383.33 37
1383.41 41
1383.50 46
1383.58 52
1383.67 59
1383.76 66
1383.84 72
1383.93 76
1384.01 78
1384.10 78
1384.18 76
1384.27 72
1384.35 65
1384.44 58
1384.52 50
1384.61 43
1384.69 36
1384.78 30
1384.87 26
1384.95 24
1385.04 23
1385.12 23
1385.21 24
1385.29 24
1385.38 25
1385.46 26
1385.55 27
1385.63 29
1385.72 32
1385.81 36
1385.89 39
1385.98 41
1386.06 43
1386.15 44
1386.23 45
1386.32 46
1386.40 48
1386.49 50
1386.57 51
1386.66 53
1386.75 53
1386.83 52
1386.92 50
1387.00 47
1387.09 43
1387.17 40
1387.26 38
1387.34 36
1387.43 36
1387.52 36
1387.60 37
1387.69 39
1387.77 42
1387.86 44
1387.94 47
1388.03 48
1388.11 50
1388.20 50
1388.28 49
1388.37 47
1388.46 45
1388.54 41
1388.63 37
1388.71 33
1388.80 29
1388.88 27
1388.97 26
1389.05 26
1389.14 27
1389.23 29
1389.31 31
1389.40 31
1389.48 31
1389.57 29
1389.65 25
1389.74 22
1389.82 18
1389.91 15
1390.00 11
1390.08 8
1390.17 5
1390.25 2
1390.34 0
1390.42 0
1390.51 0
1390.59 0
1390.68 0
1390.77 0
1390.85 0
1390.94 1
1391.02 2
1391.11 4
1391.19 4
1391.28 5
1391.37 5
1391.45 6
1391.54 7
1391.62 9
1391.71 10
1391.79 10
1391.88 9
1391.96 7
1392.05 5
1392.14 3
1392.22 3
1392.31 3
1392.39 5
1392.48 8
1392.56 10
1392.65 11
1392.74 11
1392.82 10
1392.91 7
1392.99 5
1393.08 3
1393.16 3
1393.25 5
1393.34 9
1393.42 14
1393.51 20
1393.59 27
1393.68 32
1393.76 36
1393.85 37
1393.94 36
1394.02 33
1394.11 28
1394.19 23
1394.28 18
1394.36 15
1394.45 14
1394.54 15
1394.62 16
1394.71 18
1394.79 19
1394.88 20
1394.96 19
1395.05 18
1395.14 17
1395.22 15
1395.31 14
1395.39 14
1395.48 13
1395.56 13
1395.65 14
1395.74 14
1395.82 16
1395.91 18
1395.99 20
1396.08 22
1396.16 23
1396.25 23
1396.34 21
1396.42 19
1396.51 16
1396.59 14
1396.68 13
1396.76 14
1396.85 17
1396.94 21
1397.02 26
1397.11 29
1397.19 31
1397.28 31
1397.37 29
1397.45 26
1397.54 21
1397.62 17
1397.71 14
1397.79 13
1397.88 14
1397.97 17
1398.05 21
1398.14 26
1398.22 30
1398.31 34
1398.40 36
1398.48 37
1398.57 37
1398.65 37
1398.74 35
1398.82 34
1398.91 32
1399.00 29
1399.08 27
1399.17 24
1399.25 21
1399.34 19
1399.43 17
1399.51 16
1399.60 15
1399.68 15
1399.77 15
1399.85 17
1399.94 19
1400.03 22
1400.11 26
1400.20 30
1400.28 33
1400.37 35
1400.46 35
1400.54 34
1400.63 31
1400.71 27
1400.80 23
1400.89 19
1400.97 15
1401.06 12
1401.14 10
1401.23 9
1401.32 9
1401.40 9
1401.49 10
1401.57 11
1401.66 13
1401.74 15
1401.83 17
1401.92 19
1402.00 20
1402.09 20
1402.17 20
1402.26 19
1402.35 18
1402.43 17
1402.52 18
1402.60 19
1402.69 21
1402.78 24
1402.86 27
1402.95 29
1403.03 31
1403.12 32
1403.21 33
1403.29 35
1403.38 37
1403.46 39
1403.55 42
1403.64 44
1403.72 47
1403.81 48
1403.89 48
1403.98 47
1404.07 45
1404.15 41
1404.24 37
1404.32 34
1404.41 30
1404.50 27
1404.58 24
1404.67 21
1404.75 19
1404.84 18
1404.93 17
1405.01 16
1405.10 16
1405.18 16
1405.27 17
1405.36 18
1405.44 20
1405.53 21
1405.61 22
1405.70 24
1405.79 26
1405.87 27
1405.96 29
1406.05 31
1406.13 32
1406.22 32
1406.30 32
1406.39 30
1406.48 29
1406.56 27
1406.65 27
1406.73 27
1406.82 29
1406.91 32
1406.99 35
1407.08 38
1407.16 39
1407.25 40
1407.34 38
1407.42 35
1407.51 32
1407.59 29
1407.68 26
1407.77 25
1407.85 24
1407.94 24
1408.03 24
1408.11 25
1408.20 27
1408.28 29
1408.37 32
1408.46 35
1408.54 38
1408.63 41
1408.71 42
1408.80 42
1408.89 41
1408.97 39
1409.06 36
1409.15 34
1409.23 32
1409.32 30
1409.40 29
1409.49 26
1409.58 23
1409.66 19
1409.75 14
1409.83 9
1409.92 3
1410.01 0
1410.09 0
1410.18 0
1410.27 0
1410.35 1
1410.44 3
1410.52 6
1410.61 7
1410.70 7
1410.78 6
1410.87 5
1410.96 4
1411.04 4
1411.13 6
1411.21 8
1411.30 11
1411.39 15
1411.47 19
1411.56 22
1411.65 26
1411.73 28
1411.82 30
1411.90 31
1411.99 31
1412.08 30
1412.16 29
1412.25 27
1412.34 25
1412.42 23
1412.51 22
1412.59 21
1412.68 21
1412.77 21
1412.85 21
1412.94 21
1413.03 20
1413.11 20
1413.20 21
1413.28 22
1413.37 22
1413.46 23
1413.54 23
1413.63 22
1413.72 21
1413.80 20
1413.89 20
1413.98 19
1414.06 19
1414.15 20
1414.23 20
1414.32 20
1414.41 20
1414.49 19
1414.58 18
1414.67 16
1414.75 14
1414.84 13
1414.92 13
1415.01 13
1415.10 15
1415.18 18
1415.27 21
1415.36 25
1415.44 28
1415.53 31
1415.62 33
1415.70 35
1415.79 37
1415.87 39
1415.96 41
1416.05 44
1416.13 48
1416.22 52
1416.31 56
1416.39 59
1416.48 63
1416.57 66
1416.65 69
1416.74 70
1416.82 72
1416.91 73
1417.00 74
1417.08 76
1417.17 79
1417.26 82
1417.34 85
1417.43 86
1417.52 86
1417.60 83
1417.69 77
1417.78 68
1417.86 58
1417.95 47
1418.03 37
1418.12 28
1418.21 20
1418.29 15
1418.38 12
1418.47 10
1418.55 9
1418.64 8
1418.73 7
1418.81 5
1418.90 2
1418.99 0
1419.07 0
1419.16 0
1419.25 0
1419.33 0
1419.42 0
1419.50 0
1419.59 0
1419.68 4
1419.76 10
1419.85 17
1419.94 24
1420.02 29
1420.11 33
1420.20 36
1420.28 38
1420.37 38
1420.46 38
1420.54 39
1420.63 40
1420.72 42
1420.80 45
1420.89 49
1420.98 52
1421.06 56
1421.15 58
1421.23 59
1421.32 58
1421.41 57
1421.49 55
1421.58 53
1421.67 52
1421.75 52
1421.84 53
1421.93 55
1422.01 58
1422.10 60
1422.19 62
1422.27 63
1422.36 64
1422.45 64
1422.53 65
1422.62 65
1422.71 65
1422.79 65
1422.88 63
1422.97 59
1423.05 53
1423.14 46
1423.23 37
1423.31 28
1423.40 21
1423.49 15
1423.57 13
1423.66 13
1423.75 15
1423.83 20
1423.92 27
1424.01 34
1424.09 41
1424.18 47
1424.27 52
1424.35 55
1424.44 57
1424.52 57
1424.61 55
1424.70 53
1424.78 49
1424.87 45
1424.96 42
1425.04 39
1425.13 37
1425.22 36
1425.30 36
1425.39 37
1425.48 39
1425.56 42
1425.65 45
1425.74 48
1425.82 52
1425.91 56
1426.00 60
1426.08 63
1426.17 66
1426.26 67
1426.34 66
1426.43 63
1426.52 59
1426.60 54
1426.69 47
1426.78 42
1426.87 36
1426.95 32
1427.04 30
1427.13 30
1427.21 31
1427.30 35
1427.39 41
1427.47 49
1427.56 58
1427.65 68
1427.73 77
1427.82 84
1427.91 88
1427.99 90
1428.08 89
1428.17 86
1428.25 82
1428.34 78
1428.43 74
1428.51 71
1428.60 69
1428.69 68
1428.77 67
1428.86 65
1428.95 64
1429.03 62
1429.12 61
1429.21 60
1429.29 59
1429.38 60
1429.47 61
1429.55 64
1429.64 66
1429.73 69
1429.81 73
1429.90 76
1429.99 79
1430.08 82
1430.16 86
1430.25 89
1430.34 91
1430.42 92
1430.51 91
1430.60 90
1430.68 88
1430.77 86
1430.86 84
1430.94 83
1431.03 82
1431.12 82
1431.20 82
1431.29 81
1431.38 80
1431.46 78
1431.55 76
1431.64 73
1431.72 70
1431.81 67
1431.90 63
1431.99 59
1432.07 54
1432.16 49
1432.25 44
1432.33 40
1432.42 37
1432.51 35
1432.59 35
1432.68 35
1432.77 36
1432.85 36
1432.94 34
1433.03 31
1433.11 26
1433.20 20
1433.29 15
1433.38 11
1433.46 10
1433.55 11
1433.64 16
1433.72 23
1433.81 32
1433.90 41
1433.98 49
1434.07 57
1434.16 62
1434.24 65
1434.33 65
1434.42 64
1434.51 62
1434.59 58
1434.68 54
1434.77 49
1434.85 45
1434.94 40
1435.03 36
1435.11 34
1435.20 33
1435.29 34
1435.38 37
1435.46 42
1435.55 46
1435.64 51
1435.72 56
1435.81 59
1435.90 61
1435.98 62
1436.07 63
1436.16 62
1436.24 61
1436.33 59
1436.42 57
1436.51 55
1436.59 53
1436.68 53
1436.77 53
1436.85 54
1436.94 55
1437.03 56
1437.11 55
1437.20 53
1437.29 48
1437.38 41
1437.46 32
1437.55 24
1437.64 17
1437.72 13
1437.81 11
1437.90 12
1437.99 14
1438.07 18
1438.16 21
1438.25 23
1438.33 22
1438.42 19
1438.51 13
1438.59 6
1438.68 0
1438.77 0
1438.86 0
1438.94 0
1439.03 0
1439.12 0
1439.20 0
1439.29 0
1439.38 3
1439.47 8
1439.55 11
1439.64 14
1439.73 16
1439.81 17
1439.90 18
1439.99 19
1440.07 20
1440.16 21
1440.25 22
1440.34 23
1440.42 24
1440.51 26
1440.60 27
1440.68 28
1440.77 28
1440.86 29
1440.95 30
1441.03 31
1441.12 33
1441.21 36
1441.29 38
1441.38 41
1441.47 43
1441.56 44
1441.64 44
1441.73 42
1441.82 40
1441.90 37
1441.99 34
1442.08 32
1442.17 31
1442.25 31
1442.34 32
1442.43 33
1442.51 36
1442.60 38
1442.69 41
1442.78 44
1442.86 47
1442.95 51
1443.04 55
1443.13 59
1443.21 65
1443.30 70
1443.39 76
1443.47 81
1443.56 85
1443.65 89
1443.74 92
1443.82 96
1443.91 102
1444.00 111
1444.08 124
1444.17 142
1444.26 164
1444.35 191
1444.43 222
1444.52 256
1444.61 291
1444.70 328
1444.78 363
1444.87 395
1444.96 423
1445.04 447
1445.13 466
1445.22 482
1445.31 495
1445.39 507
1445.48 518
1445.57 528
1445.66 536
1445.74 542
1445.83 545
1445.92 544
1446.00 539
1446.09 532
1446.18 522
1446.27 510
1446.35 499
1446.44 489
1446.53 480
1446.62 473
1446.70 467
1446.79 461
1446.88 454
1446.96 445
1447.05 434
1447.14 421
1447.23 406
1447.31 391
1447.40 375
1447.49 360
1447.58 345
1447.66 330
1447.75 314
1447.84 297
1447.93 278
1448.01 257
1448.10 236
1448.19 215
1448.27 195
1448.36 178
1448.45 164
1448.54 154
1448.62 147
1448.71 143
1448.80 142
1448.89 141
1448.97 140
1449.06 140
1449.15 138
1449.24 135
1449.32 131
1449.41 126
1449.50 121
1449.59 116
1449.67 112
1449.76 109
1449.85 106
1449.93 102
1450.02 98
1450.11 92
1450.20 85
1450.28 77
1450.37 67
1450.46 59
1450.55 52
1450.63 47
1450.72 45
1450.81 46
1450.90 49
1450.98 53
1451.07 57
1451.16 60
1451.25 64
1451.33 67
1451.42 70
1451.51 72
1451.60 75
1451.68 76
1451.77 77
1451.86 76
1451.95 73
1452.03 70
1452.12 65
1452.21 59
1452.30 52
1452.38 45
1452.47 39
1452.56 33
1452.65 29
1452.73 26
1452.82 27
1452.91 29
1453.00 33
1453.08 39
1453.17 45
1453.26 51
1453.35 57
1453.43 62
1453.52 67
1453.61 72
1453.70 75
1453.78 78
1453.87 80
1453.96 80
1454.05 78
1454.13 74
1454.22 68
1454.31 62
1454.40 55
1454.48 50
1454.57 46
1454.66 45
1454.75 45
1454.83 48
1454.92 52
1455.01 55
1455.10 58
1455.18 58
1455.27 57
1455.36 54
1455.45 49
1455.53 44
1455.62 40
1455.71 37
1455.80 36
1455.88 38
1455.97 41
1456.06 45
1456.15 48
1456.23 51
1456.32 51
1456.41 51
1456.50 49
1456.59 48
1456.67 47
1456.76 48
1456.85 49
1456.94 52
1457.02 54
1457.11 56
1457.20 58
1457.29 58
1457.37 57
1457.46 56
1457.55 56
1457.64 57
1457.72 60
1457.81 63
1457.90 67
1457.99 71
1458.07 76
1458.16 79
1458.25 83
1458.34 86
1458.43 89
1458.51 93
1458.60 98
1458.69 104
1458.78 111
1458.86 118
1458.95 126
1459.04 133
1459.13 139
1459.21 144
1459.30 147
1459.39 149
1459.48 149
1459.57 147
1459.65 144
1459.74 140
1459.83 136
1459.92 133
1460.00 130
1460.09 128
1460.18 127
1460.27 127
1460.35 127
1460.44 127
1460.53 127
1460.62 126
1460.71 124
1460.79 121
1460.88 116
1460.97 107
1461.06 96
1461.14 83
1461.23 69
1461.32 56
1461.41 45
1461.50 37
1461.58 34
1461.67 35
1461.76 38
1461.85 42
1461.93 46
1462.02 49
1462.11 51
1462.20 50
1462.29 49
1462.37 47
1462.46 45
1462.55 44
1462.64 43
1462.72 44
1462.81 47
1462.90 51
1462.99 56
1463.08 62
1463.16 67
1463.25 72
1463.34 74
1463.43 74
1463.51 71
1463.60 67
1463.69 61
1463.78 55
1463.87 49
1463.95 44
1464.04 39
1464.13 35
1464.22 33
1464.30 31
1464.39 31
1464.48 31
1464.57 33
1464.66 36
1464.74 38
1464.83 39
1464.92 40
1465.01 39
1465.10 38
1465.18 36
1465.27 34
1465.36 31
1465.45 29
1465.53 27
1465.62 23
1465.71 19
1465.80 14
1465.89 9
1465.97 4
1466.06 0
1466.15 0
1466.24 0
1466.33 0
1466.41 2
1466.50 4
1466.59 5
1466.68 6
1466.77 4
1466.85 2
1466.94 0
1467.03 0
1467.12 0
1467.20 0
1467.29 0
1467.38 0
1467.47 0
1467.56 0
1467.64 3
1467.73 6
1467.82 11
1467.91 19
1468.00 27
1468.08 37
1468.17 46
1468.26 54
1468.35 59
1468.44 62
1468.52 62
1468.61 61
1468.70 59
1468.79 57
1468.88 56
1468.96 55
1469.05 54
1469.14 53
1469.23 51
1469.32 49
1469.40 46
1469.49 43
1469.58 41
1469.67 40
1469.76 39
1469.84 39
1469.93 38
1470.02 37
1470.11 35
1470.20 32
1470.28 28
1470.37 23
1470.46 19
1470.55 15
1470.64 12
1470.72 11
1470.81 13
1470.90 17
1470.99 22
1471.08 28
1471.16 34
1471.25 38
1471.34 40
1471.43 40
1471.52 38
1471.60 35
1471.69 32
1471.78 29
1471.87 27
1471.96 26
1472.04 26
1472.13 25
1472.22 24
1472.31 22
1472.40 19
1472.48 16
1472.57 13
1472.66 12
1472.75 12
1472.84 13
1472.93 16
1473.01 19
1473.10 22
1473.19 25
1473.28 25
1473.37 24
1473.45 21
1473.54 16
1473.63 9
1473.72 3
1473.81 0
1473.89 0
1473.98 0
1474.07 0
1474.16 0
1474.25 0
1474.34 5
1474.42 11
1474.51 17
1474.60 20
1474.69 22
1474.78 22
1474.86 20
1474.95 18
1475.04 15
1475.13 14
1475.22 13
1475.30 14
1475.39 15
1475.48 16
1475.57 17
1475.66 18
1475.75 19
1475.83 20
1475.92 21
1476.01 23
1476.10 25
1476.19 28
1476.27 31
1476.36 33
1476.45 34
1476.54 34
1476.63 32
1476.72 30
1476.80 27
1476.89 23
1476.98 20
1477.07 16
1477.16 11
1477.25 7
1477.33 3
1477.42 0
1477.51 0
1477.60 0
1477.69 0
1477.77 0
1477.86 0
1477.95 0
1478.04 0
1478.13 0
1478.22 1
1478.30 7
1478.39 15
1478.48 23
1478.57 33
1478.66 41
1478.75 48
1478.83 53
1478.92 55
1479.01 55
1479.10 52
1479.19 47
1479.28 42
1479.36 37
1479.45 33
1479.54 30
1479.63 28
1479.72 26
1479.80 26
1479.89 25
1479.98 25
1480.07 24
1480.16 25
1480.25 26
1480.33 29
1480.42 33
1480.51 39
1480.60 46
1480.69 53
1480.78 61
1480.86 70
1480.95 79
1481.04 90
1481.13 101
1481.22 113
1481.31 126
1481.39 139
1481.48 151
1481.57 162
1481.66 172
1481.75 182
1481.84 190
1481.92 196
1482.01 202
1482.10 206
1482.19 209
1482.28 211
1482.37 214
1482.46 218
1482.54 224
1482.63 231
1482.72 240
1482.81 249
1482.90 257
1482.99 264
1483.07 270
1483.16 273
1483.25 274
1483.34 272
1483.43 270
1483.52 268
1483.60 267
1483.69 267
1483.78 269
1483.87 272
1483.96 274
1484.05 275
1484.13 273
1484.22 267
1484.31 259
1484.40 249
1484.49 239
1484.58 229
1484.67 220
1484.75 211
1484.84 204
1484.93 197
1485.02 189
1485.11 181
1485.20 172
1485.28 163
1485.37 155
1485.46 147
1485.55 139
1485.64 133
1485.73 128
1485.82 125
1485.90 124
1485.99 126
1486.08 129
1486.17 134
1486.26 139
1486.35 143
1486.43 144
1486.52 142
1486.61 136
1486.70 128
1486.79 118
1486.88 108
1486.97 99
1487.05 91
1487.14 85
1487.23 79
1487.32 72
1487.41 65
1487.50 57
1487.59 49
1487.67 42
1487.76 37
1487.85 36
1487.94 39
1488.03 44
1488.12 53
1488.21 62
1488.29 70
1488.38 77
1488.47 80
1488.56 81
1488.65 80
1488.74 76
1488.83 72
1488.91 68
1489.00 64
1489.09 62
1489.18 60
1489.27 61
1489.36 63
1489.45 65
1489.53 69
1489.62 73
1489.71 77
1489.80 81
1489.89 84
1489.98 87
1490.07 87
1490.15 86
1490.24 84
1490.33 79
1490.42 72
1490.51 64
1490.60 55
1490.69 46
1490.77 39
1490.86 33
1490.95 31
1491.04 30
1491.13 32
1491.22 35
1491.31 38
1491.39 41
1491.48 43
1491.57 45
1491.66 45
1491.75 45
1491.84 45
1491.93 44
1492.02 43
1492.10 41
1492.19 40
1492.28 40
1492.37 41
1492.46 44
1492.55 48
1492.64 53
1492.72 59
1492.81 63
1492.90 66
1492.99 67
1493.08 66
1493.17 64
1493.26 62
1493.35 60
1493.43 58
1493.52 57
1493.61 57
1493.70 56
1493.79 55
1493.88 54
1493.97 51
1494.06 48
1494.14 43
1494.23 38
1494.32 34
1494.41 29
1494.50 26
1494.59 23
1494.68 22
1494.77 22
1494.85 22
1494.94 24
1495.03 25
1495.12 27
1495.21 28
1495.30 30
1495.39 31
1495.48 31
1495.56 31
1495.65 29
1495.74 26
1495.83 22
1495.92 17
1496.01 11
1496.10 6
1496.19 2
1496.27 0
1496.36 0
1496.45 1
1496.54 4
1496.63 9
1496.72 14
1496.81 19
1496.90 23
1496.98 26
1497.07 28
1497.16 28
1497.25 27
1497.34 26
1497.43 24
1497.52 21
1497.61 18
1497.70 14
1497.78 11
1497.87 7
1497.96 5
1498.05 3
1498.14 2
1498.23 3
1498.32 6
1498.41 9
1498.49 14
1498.58 18
1498.67 22
1498.76 26
1498.85 28
1498.94 30
1499.03 30
1499.12 30
1499.21 29
1499.29 27
1499.38 26
1499.47 25
1499.56 24
1499.65 23
1499.74 21
1499.83 20
1499.92 18
1500.01 17
1500.09 15
1500.18 14
1500.27 13
1500.36 10
1500.45 7
1500.54 3
1500.63 0
1500.72 0
1500.81 0
1500.89 0
1500.98 1
1501.07 8
1501.16 16
1501.25 25
1501.34 33
1501.43 37
1501.52 39
1501.61 38
1501.70 35
1501.78 31
1501.87 25
1501.96 20
1502.05 16
1502.14 12
1502.23 8
1502.32 5
1502.41 3
1502.50 2
1502.59 4
1502.67 8
1502.76 14
1502.85 22
1502.94 31
1503.03 39
1503.12 47
1503.21 52
1503.30 54
1503.39 54
1503.47 52
1503.56 48
1503.65 43
1503.74 39
1503.83 35
1503.92 31
1504.01 28
1504.10 26
1504.19 25
1504.28 25
1504.37 26
1504.45 27
1504.54 28
1504.63 28
1504.72 29
1504.81 29
1504.90 30
1504.99 30
1505.08 31
1505.17 33
1505.26 35
1505.34 36
1505.43 36
1505.52 35
1505.61 33
1505.70 29
1505.79 25
1505.88 19
1505.97 14
1506.06 10
1506.15 5
1506.24 1
1506.32 0
1506.41 0
1506.50 0
1506.59 0
1506.68 0
1506.77 0
1506.86 0
1506.95 0
1507.04 5
1507.13 12
1507.22 19
1507.30 26
1507.39 34
1507.48 42
1507.57 50
1507.66 57
1507.75 63
1507.84 67
1507.93 70
1508.02 72
1508.11 73
1508.20 73
1508.29 75
1508.37 77
1508.46 79
1508.55 81
1508.64 83
1508.73 83
1508.82 81
1508.91 77
1509.00 71
1509.09 64
1509.18 57
1509.27 50
1509.35 45
1509.44 41
1509.53 40
1509.62 40
1509.71 43
1509.80 48
1509.89 53
1509.98 59
1510.07 64
1510.16 67
1510.25 69
1510.34 69
1510.43 69
1510.51 69
1510.60 70
1510.69 72
1510.78 76
1510.87 81
1510.96 85
1511.05 88
1511.14 88
1511.23 87
1511.32 84
1511.41 80
1511.50 77
1511.59 75
1511.67 75
1511.76 76
1511.85 77
1511.94 78
1512.03 77
1512.12 76
1512.21 74
1512.30 72
1512.39 71
1512.48 70
1512.57 69
1512.66 67
1512.75 66
1512.83 63
1512.92 59
1513.01 54
1513.10 49
1513.19 43
1513.28 38
1513.37 34
1513.46 32
1513.55 30
1513.64 30
1513.73 30
1513.82 30
1513.91 30
1514.00 30
1514.09 31
1514.17 32
1514.26 34
1514.35 35
1514.44 35
1514.53 32
1514.62 27
1514.71 20
1514.80 11
1514.89 2
1514.98 0
1515.07 0
1515.16 0
1515.25 0
1515.34 0
1515.43 0
1515.51 2
1515.60 4
1515.69 5
1515.78 5
1515.87 5
1515.96 5
1516.05 5
1516.14 4
1516.23 2
1516.32 0
1516.41 0
1516.50 0
1516.59 0
1516.68 0
1516.77 0
1516.86 0
1516.94 3
1517.03 10
1517.12 16
1517.21 23
1517.30 29
1517.39 32
1517.48 33
1517.57 31
1517.66 26
1517.75 20
1517.84 12
1517.93 5
1518.02 0
1518.11 0
1518.20 0
1518.29 0
1518.38 0
1518.46 0
1518.55 1
1518.64 6
1518.73 10
1518.82 13
1518.91 14
1519.00 12
1519.09 10
1519.18 8
1519.27 7
1519.36 7
1519.45 10
1519.54 13
1519.63 16
1519.72 19
1519.81 19
1519.90 18
1519.99 14
1520.08 10
1520.16 5
1520.25 0
1520.34 0
1520.43 0
1520.52 0
1520.61 0
1520.70 0
1520.79 0
1520.88 1
1520.97 1
1521.06 1
1521.15 1
1521.24 1
1521.33 1
1521.42 2
1521.51 5
1521.60 7
1521.69 11
1521.78 14
1521.87 18
1521.96 21
1522.04 24
1522.13 26
1522.22 28
1522.31 28
1522.40 26
1522.49 22
1522.58 17
1522.67 10
1522.76 4
1522.85 0
1522.94 0
1523.03 0
1523.12 0
1523.21 0
1523.30 4
1523.39 11
1523.48 18
1523.57 25
1523.66 31
1523.75 36
1523.84 40
1523.93 42
1524.02 44
1524.11 44
1524.19 44
1524.28 44
1524.37 43
1524.46 42
1524.55 40
1524.64 38
1524.73 36
1524.82 34
1524.91 34
1525.00 36
1525.09 39
1525.18 44
1525.27 49
1525.36 54
1525.45 58
1525.54 61
1525.63 63
1525.72 64
1525.81 64
1525.90 64
1525.99 63
1526.08 61
1526.17 60
1526.26 58
1526.35 58
1526.44 59
1526.53 61
1526.62 66
1526.71 72
1526.79 80
1526.88 87
1526.97 94
1527.06 98
1527.15 101
1527.24 100
1527.33 98
1527.42 92
1527.51 86
1527.60 78
1527.69 69
1527.78 60
1527.87 52
1527.96 45
1528.05 39
1528.14 36
1528.23 36
1528.32 39
1528.41 44
1528.50 50
1528.59 56
1528.68 61
1528.77 65
1528.86 66
1528.95 65
1529.04 62
1529.13 57
1529.22 51
1529.31 44
1529.40 37
1529.49 31
1529.58 26
1529.67 23
1529.76 21
1529.85 19
1529.94 18
1530.03 17
1530.12 17
1530.20 18
1530.29 19
1530.38 22
1530.47 25
1530.56 30
1530.65 34
1530.74 38
1530.83 39
1530.92 40
1531.01 38
1531.10 36
1531.19 35
1531.28 35
1531.37 37
1531.46 40
1531.55 44
1531.64 47
1531.73 50
1531.82 50
1531.91 48
1532.00 45
1532.09 41
1532.18 38
1532.27 35
1532.36 35
1532.45 37
1532.54 40
1532.63 46
1532.72 53
1532.81 60
1532.90 68
1532.99 74
1533.08 79
1533.17 82
1533.26 82
1533.35 81
1533.44 78
1533.53 76
1533.62 75
1533.71 76
1533.80 80
1533.89 86
1533.98 92
1534.07 99
1534.16 105
1534.25 112
1534.34 118
1534.43 125
1534.52 133
1534.61 141
1534.70 150
1534.79 159
1534.88 167
1534.97 173
1535.06 178
1535.15 181
1535.24 184
1535.33 186
1535.42 191
1535.51 197
1535.60 205
1535.69 215
1535.78 226
1535.87 237
1535.96 248
1536.05 258
1536.14 267
1536.23 275
1536.32 283
1536.41 290
1536.50 297
1536.59 304
1536.68 310
1536.77 316
1536.86 320
1536.95 325
1537.04 330
1537.13 336
1537.22 344
1537.31 354
1537.40 366
1537.49 381
1537.58 398
1537.67 415
1537.76 431
1537.85 446
1537.94 459
1538.03 470
1538.12 479
1538.21 488
1538.30 498
1538.39 511
1538.48 527
1538.57 547
1538.66 570
1538.75 595
1538.84 620
1538.93 643
1539.02 662
1539.11 678
1539.20 691
1539.29 703
1539.38 713
1539.47 721
1539.56 728
1539.65 733
1539.74 735
1539.83 734
1539.92 730
1540.01 724
1540.10 718
1540.19 711
1540.28 704
1540.37 695
1540.46 685
1540.55 670
1540.64 652
1540.73 629
1540.82 604
1540.91 577
1541.00 553
1541.09 532
1541.18 515
1541.27 502
1541.36 492
1541.45 483
1541.54 475
1541.63 467
1541.72 459
1541.81 451
1541.90 446
1541.99 442
1542.08 440
1542.17 440
1542.26 441
1542.35 442
1542.44 442
1542.53 441
1542.62 438
1542.71 432
1542.80 423
1542.89 409
1542.98 393
1543.07 373
1543.16 352
1543.25 329
1543.34 307
1543.43 285
1543.52 264
1543.61 246
1543.70 230
1543.79 217
1543.88 208
1543.97 202
1544.06 199
1544.15 198
1544.24 198
1544.33 198
1544.42 198
1544.52 197
1544.61 196
1544.70 193
1544.79 191
1544.88 188
1544.97 186
1545.06 185
1545.15 184
1545.24 184
1545.33 185
1545.42 186
1545.51 187
1545.60 185
1545.69 182
1545.78 177
1545.87 170
1545.96 161
1546.05 152
1546.14 144
1546.23 135
1546.32 127
1546.41 118
1546.50 110
1546.59 102
1546.68 96
1546.77 93
1546.86 93
1546.95 96
1547.04 103
1547.13 111
1547.22 120
1547.31 126
1547.40 129
1547.49 127
1547.58 121
1547.67 112
1547.76 101
1547.85 89
1547.94 80
1548.04 73
1548.13 71
1548.22 71
1548.31 75
1548.40 79
1548.49 84
1548.58 89
1548.67 94
1548.76 97
1548.85 100
1548.94 101
1549.03 100
1549.12 98
1549.21 94
1549.30 89
1549.39 84
1549.48 79
1549.57 77
1549.66 75
1549.75 75
1549.84 74
1549.93 74
1550.02 73
1550.11 71
1550.20 71
1550.29 72
1550.38 75
1550.47 79
1550.57 84
1550.66 88
1550.75 90
1550.84 91
1550.93 91
1551.02 92
1551.11 93
1551.20 96
1551.29 101
1551.38 108
1551.47 115
1551.56 121
1551.65 125
1551.74 127
1551.83 127
1551.92 125
1552.01 123
1552.10 120
1552.19 117
1552.28 115
1552.37 113
1552.46 111
1552.55 110
1552.64 109
1552.74 109
1552.83 110
1552.92 113
1553.01 118
1553.10 123
1553.19 129
1553.28 134
1553.37 137
1553.46 140
1553.55 140
1553.64 138
1553.73 135
1553.82 130
1553.91 124
1554.00 116
1554.09 109
1554.18 103
1554.27 99
1554.36 97
1554.45 98
1554.54 100
1554.64 103
1554.73 104
1554.82 103
1554.91 99
1555.00 94
1555.09 87
1555.18 81
1555.27 75
1555.36 70
1555.45 68
1555.54 66
1555.63 66
1555.72 66
1555.81 67
1555.90 68
1555.99 69
1556.08 70
1556.17 71
1556.26 71
1556.36 72
1556.45 73
1556.54 75
1556.63 78
1556.72 80
1556.81 84
1556.90 87
1556.99 90
1557.08 92
1557.17 95
1557.26 97
1557.35 99
1557.44 102
1557.53 105
1557.62 108
1557.71 113
1557.80 119
1557.90 126
1557.99 135
1558.08 146
1558.17 159
1558.26 173
1558.35 187
1558.44 202
1558.53 215
1558.62 227
1558.71 237
1558.80 246
1558.89 252
1558.98 257
1559.07 260
1559.16 263
1559.25 264
1559.35 264
1559.44 264
1559.53 264
1559.62 264
1559.71 266
1559.80 270
1559.89 276
1559.98 285
1560.07 295
1560.16 306
1560.25 316
1560.34 326
1560.43 334
1560.52 341
1560.61 350
1560.70 361
1560.80 376
1560.89 393
1560.98 414
1561.07 436
1561.16 458
1561.25 480
1561.34 502
1561.43 523
1561.52 545
1561.61 571
1561.70 600
1561.79 633
1561.88 669
1561.97 707
1562.07 746
1562.16 784
1562.25 820
1562.34 854
1562.43 885
1562.52 915
1562.61 942
1562.70 969
1562.79 995
1562.88 1022
1562.97 1052
1563.06 1084
1563.15 1121
1563.25 1164
1563.34 1213
1563.43 1268
1563.52 1330
1563.61 1397
1563.70 1471
1563.79 1551
1563.88 1638
1563.97 1731
1564.06 1830
1564.15 1934
1564.24 2040
1564.33 2147
1564.43 2251
1564.52 2352
1564.61 2448
1564.70 2539
1564.79 2625
1564.88 2707
1564.97 2786
1565.06 2862
1565.15 2934
1565.24 3001
1565.33 3060
1565.42 3112
1565.51 3155
1565.61 3188
1565.70 3213
1565.79 3231
1565.88 3244
1565.97 3253
1566.06 3259
1566.15 3266
1566.24 3272
1566.33 3277
1566.42 3282
1566.51 3283
1566.60 3281
1566.70 3273
1566.79 3259
1566.88 3240
1566.97 3215
1567.06 3186
1567.15 3154
1567.24 3121
1567.33 3087
1567.42 3055
1567.51 3023
1567.60 2993
1567.70 2963
1567.79 2932
1567.88 2898
1567.97 2859
1568.06 2814
1568.15 2763
1568.24 2706
1568.33 2647
1568.42 2588
1568.51 2533
1568.60 2484
1568.70 2440
1568.79 2401
1568.88 2366
1568.97 2332
1569.06 2299
1569.15 2264
1569.24 2229
1569.33 2192
1569.42 2153
1569.51 2113
1569.60 2070
1569.70 2024
1569.79 1976
1569.88 1927
1569.97 1878
1570.06 1829
1570.15 1783
1570.24 1740
1570.33 1700
1570.42 1661
1570.51 1623
1570.60 1584
1570.70 1543
1570.79 1500
1570.88 1453
1570.97 1405
1571.06 1355
1571.15 1306
1571.24 1258
1571.33 1211
1571.42 1166
1571.51 1125
1571.61 1088
1571.70 1055
1571.79 1026
1571.88 1002
1571.97 981
1572.06 962
1572.15 942
1572.24 921
1572.33 897
1572.42 873
1572.52 850
1572.61 828
1572.70 809
1572.79 792
1572.88 778
1572.97 764
1573.06 749
1573.15 732
1573.24 714
1573.34 696
1573.43 679
1573.52 662
1573.61 648
1573.70 637
1573.79 627
1573.88 619
1573.97 611
1574.06 604
1574.15 594
1574.25 584
1574.34 571
1574.43 556
1574.52 540
1574.61 525
1574.70 510
1574.79 496
1574.88 484
1574.97 472
1575.07 462
1575.16 451
1575.25 442
1575.34 434
1575.43 428
1575.52 422
1575.61 418
1575.70 413
1575.79 408
1575.89 401
1575.98 393
1576.07 386
1576.16 380
1576.25 376
1576.34 374
1576.43 374
1576.52 374
1576.61 373
1576.71 371
1576.80 368
1576.89 363
1576.98 359
1577.07 356
1577.16 354
1577.25 353
1577.34 351
1577.44 349
1577.53 343
1577.62 335
1577.71 325
1577.80 313
1577.89 301
1577.98 290
1578.07 280
1578.16 273
1578.26 267
1578.35 262
1578.44 259
1578.53 257
1578.62 254
1578.71 251
1578.80 247
1578.89 242
1578.99 236
1579.08 229
1579.17 222
1579.26 216
1579.35 211
1579.44 208
1579.53 208
1579.62 208
1579.72 211
1579.81 214
1579.90 217
1579.99 220
1580.08 222
1580.17 224
1580.26 224
1580.35 223
1580.44 219
1580.54 214
1580.63 208
1580.72 202
1580.81 197
1580.90 193
1580.99 191
1581.08 191
1581.18 193
1581.27 195
1581.36 198
1581.45 201
1581.54 202
1581.63 204
1581.72 205
1581.81 207
1581.91 207
1582.00 208
1582.09 208
1582.18 206
1582.27 204
1582.36 201
1582.45 197
1582.54 194
1582.64 190
1582.73 186
1582.82 182
1582.91 177
1583.00 171
1583.09 164
1583.18 158
1583.28 152
1583.37 147
1583.46 143
1583.55 139
1583.64 135
1583.73 131
1583.82 125
1583.91 120
1584.01 114
1584.10 109
1584.19 106
1584.28 104
1584.37 103
1584.46 103
1584.55 103
1584.65 104
1584.74 104
1584.83 104
1584.92 104
1585.01 104
1585.10 104
1585.19 103
1585.29 100
1585.38 97
1585.47 92
1585.56 87
1585.65 82
1585.74 76
1585.83 73
1585.92 70
1586.02 69
1586.11 70
1586.20 74
1586.29 78
1586.38 84
1586.47 91
1586.56 98
1586.66 105
1586.75 113
1586.84 121
1586.93 129
1587.02 139
1587.11 150
1587.20 161
1587.30 173
1587.39 184
1587.48 193
1587.57 200
1587.66 205
1587.75 208
1587.85 210
1587.94 211
1588.03 213
1588.12 215
1588.21 217
1588.30 219
1588.39 219
1588.49 217
1588.58 213
1588.67 207
1588.76 200
1588.85 191
1588.94 183
1589.03 178
1589.13 175
1589.22 177
1589.31 183
1589.40 192
1589.49 203
1589.58 213
1589.68 221
1589.77 224
1589.86 224
1589.95 221
1590.04 215
1590.13 208
1590.22 201
1590.32 195
1590.41 189
1590.50 185
1590.59 180
1590.68 176
1590.77 172
1590.87 170
1590.96 168
1591.05 168
1591.14 168
1591.23 169
1591.32 170
1591.41 171
1591.51 170
1591.60 169
1591.69 167
1591.78 164
1591.87 162
1591.96 160
1592.06 159
1592.15 160
1592.24 162
1592.33 164
1592.42 166
1592.51 168
1592.61 168
1592.70 167
1592.79 165
1592.88 161
1592.97 159
1593.06 157
1593.15 156
1593.25 156
1593.34 157
1593.43 158
1593.52 158
1593.61 157
1593.70 154
1593.80 148
1593.89 142
1593.98 135
1594.07 128
1594.16 121
1594.25 115
1594.35 110
1594.44 106
1594.53 102
1594.62 99
1594.71 96
1594.80 92
1594.90 88
1594.99 85
1595.08 82
1595.17 80
1595.26 80
1595.35 81
1595.45 84
1595.54 87
1595.63 90
1595.72 92
1595.81 93
1595.90 92
1596.00 90
1596.09 88
1596.18 86
1596.27 85
1596.36 86
1596.45 89
1596.55 93
1596.64 98
1596.73 105
1596.82 113
1596.91 121
1597.01 128
1597.10 135
1597.19 140
1597.28 145
1597.37 148
1597.46 151
1597.56 154
1597.65 156
1597.74 159
1597.83 161
1597.92 163
1598.01 163
1598.11 162
1598.20 160
1598.29 158
1598.38 157
1598.47 158
1598.56 161
1598.66 167
1598.75 174
1598.84 180
1598.93 185
1599.02 187
1599.12 185
1599.21 180
1599.30 174
1599.39 169
1599.48 165
1599.57 165
1599.67 167
1599.76 173
1599.85 180
1599.94 187
1600.03 193
1600.13 199
1600.22 204
1600.31 208
1600.40 212
1600.49 216
1600.58 221
1600.68 227
1600.77 234
1600.86 243
1600.95 251
1601.04 261
1601.14 271
1601.23 282
1601.32 293
1601.41 305
1601.50 319
1601.59 334
1601.69 350
1601.78 368
1601.87 385
1601.96 402
1602.05 418
1602.15 430
1602.24 439
1602.33 445
1602.42 447
1602.51 448
1602.61 449
1602.70 451
1602.79 454
1602.88 458
1602.97 464
1603.06 469
1603.16 475
1603.25 480
1603.34 485
1603.43 490
1603.52 495
1603.62 501
1603.71 508
1603.80 515
1603.89 521
1603.98 525
1604.08 527
1604.17 528
1604.26 528
1604.35 528
1604.44 530
1604.54 534
1604.63 540
1604.72 546
1604.81 552
1604.90 557
1605.00 561
1605.09 566
1605.18 570
1605.27 574
1605.36 578
1605.46 581
1605.55 581
1605.64 577
1605.73 570
1605.82 558
1605.92 545
1606.01 530
1606.10 518
1606.19 508
1606.28 501
1606.38 497
1606.47 495
1606.56 493
1606.65 492
1606.74 488
1606.84 482
1606.93 474
1607.02 464
1607.11 452
1607.20 440
1607.30 427
1607.39 416
1607.48 407
1607.57 400
1607.66 396
1607.76 392
1607.85 390
1607.94 388
1608.03 386
1608.12 382
1608.22 376
1608.31 369
1608.40 359
1608.49 348
1608.58 335
1608.68 323
1608.77 311
1608.86 302
1608.95 295
1609.04 290
1609.14 286
1609.23 283
1609.32 281
1609.41 278
1609.50 274
1609.60 270
1609.69 266
1609.78 262
1609.87 258
1609.97 254
1610.06 249
1610.15 242
1610.24 234
1610.33 225
1610.43 215
1610.52 205
1610.61 195
1610.70 185
1610.79 176
1610.89 169
1610.98 164
1611.07 160
1611.16 158
1611.25 155
1611.35 152
1611.44 149
1611.53 144
1611.62 140
1611.72 137
1611.81 134
1611.90 133
1611.99 131
1612.08 129
1612.18 126
1612.27 121
1612.36 116
1612.45 111
1612.55 107
1612.64 106
1612.73 108
1612.82 113
1612.91 120
1613.01 126
1613.10 131
1613.19 134
1613.28 133
1613.37 129
1613.47 123
1613.56 115
1613.65 107
1613.74 99
1613.84 94
1613.93 90
1614.02 87
1614.11 86
1614.20 85
1614.30 85
1614.39 85
1614.48 84
1614.57 84
1614.67 83
1614.76 83
1614.85 83
1614.94 83
1615.03 83
1615.13 83
1615.22 84
1615.31 86
1615.40 89
1615.50 93
1615.59 98
1615.68 103
1615.77 108
1615.87 112
1615.96 116
1616.05 119
1616.14 121
1616.23 121
1616.33 120
1616.42 118
1616.51 114
1616.60 108
1616.70 101
1616.79 93
1616.88 85
1616.97 76
1617.06 67
1617.16 58
1617.25 50
1617.34 43
1617.43 38
1617.53 34
1617.62 32
1617.71 32
1617.80 32
1617.90 34
1617.99 35
1618.08 36
1618.17 37
1618.27 36
1618.36 36
1618.45 36
1618.54 37
1618.63 38
1618.73 39
1618.82 39
1618.91 36
1619.00 32
1619.10 26
1619.19 20
1619.28 14
1619.37 8
1619.47 4
1619.56 2
1619.65 0
1619.74 0
1619.84 0
1619.93 0
1620.02 0
1620.11 0
1620.20 0
1620.30 0
1620.39 0
1620.48 2
1620.57 7
1620.67 14
1620.76 20
1620.85 28
1620.94 36
1621.04 43
1621.13 49
1621.22 53
1621.31 56
1621.41 57
1621.50 56
1621.59 54
1621.68 52
1621.78 49
1621.87 45
1621.96 41
1622.05 35
1622.15 28
1622.24 22
1622.33 15
1622.42 10
1622.52 7
1622.61 7
1622.70 8
1622.79 11
1622.89 15
1622.98 18
1623.07 20
1623.16 21
1623.26 20
1623.35 17
1623.44 13
1623.53 8
1623.63 3
1623.72 0
1623.81 0
1623.90 0
1624.00 0
1624.09 0
1624.18 0
1624.27 0
1624.37 3
1624.46 8
1624.55 12
1624.64 16
1624.74 19
1624.83 21
1624.92 21
1625.01 21
1625.11 18
1625.20 15
1625.29 10
1625.38 6
1625.48 2
1625.57 2
1625.66 4
1625.75 8
1625.85 15
1625.94 24
1626.03 32
1626.12 40
1626.22 46
1626.31 51
1626.40 54
1626.49 56
1626.59 57
1626.68 58
1626.77 58
1626.86 58
1626.96 58
1627.05 59
1627.14 60
1627.23 62
1627.33 64
1627.42 65
1627.51 65
1627.60 64
1627.70 63
1627.79 61
1627.88 59
1627.98 57
1628.07 56
1628.16 57
1628.25 58
1628.35 60
1628.44 61
1628.53 62
1628.62 61
1628.72 58
1628.81 52
1628.90 45
1628.99 38
1629.09 30
1629.18 24
1629.27 20
1629.36 18
1629.46 18
1629.55 19
1629.64 20
1629.74 21
1629.83 20
1629.92 18
1630.01 15
1630.11 12
1630.20 10
1630.29 8
1630.38 8
1630.48 9
1630.57 10
1630.66 11
1630.75 11
1630.85 11
1630.94 11
1631.03 12
1631.13 13
1631.22 15
1631.31 17
1631.40 19
1631.50 21
1631.59 22
1631.68 24
1631.77 26
1631.87 29
1631.96 33
1632.05 38
1632.15 44
1632.24 51
1632.33 56
1632.42 61
1632.52 65
1632.61 68
1632.70 70
1632.79 71
1632.89 73
1632.98 75
1633.07 77
1633.17 79
1633.26 79
1633.35 78
1633.44 76
1633.54 71
1633.63 65
1633.72 58
1633.82 51
1633.91 45
1634.00 41
1634.09 38
1634.19 37
1634.28 37
1634.37 38
1634.46 39
1634.56 41
1634.65 42
1634.74 42
1634.84 43
1634.93 44
1635.02 44
1635.11 43
1635.21 41
1635.30 39
1635.39 36
1635.49 33
1635.58 29
1635.67 26
1635.76 23
1635.86 21
1635.95 17
1636.04 13
1636.14 9
1636.23 4
1636.32 0
1636.41 0
1636.51 0
1636.60 0
1636.69 0
1636.79 0
1636.88 0
1636.97 1
1637.06 2
1637.16 2
1637.25 3
1637.34 3
1637.44 4
1637.53 6
1637.62 7
1637.71 9
1637.81 10
1637.90 11
1637.99 12
1638.09 13
1638.18 14
1638.27 16
1638.36 19
1638.46 21
1638.55 24
1638.64 26
1638.74 28
1638.83 30
1638.92 32
1639.02 35
1639.11 38
1639.20 41
1639.29 44
1639.39 46
1639.48 46
1639.57 45
1639.67 42
1639.76 39
1639.85 38
1639.94 38
1640.04 40
1640.13 44
1640.22 49
1640.32 55
1640.41 60
1640.50 64
1640.60 65
1640.69 65
1640.78 63
1640.87 61
1640.97 58
1641.06 55
1641.15 53
1641.25 51
1641.34 48
1641.43 46
1641.53 45
1641.62 45
1641.71 47
1641.80 51
1641.90 56
1641.99 62
1642.08 67
1642.18 71
1642.27 73
1642.36 72
1642.46 70
1642.55 67
1642.64 62
1642.73 58
1642.83 52
1642.92 47
1643.01 41
1643.11 36
1643.20 33
1643.29 31
1643.39 32
1643.48 35
1643.57 41
1643.66 49
1643.76 57
1643.85 64
1643.94 69
1644.04 71
1644.13 70
1644.22 67
1644.32 62
1644.41 56
1644.50 50
1644.60 44
1644.69 39
1644.78 34
1644.87 29
1644.97 24
1645.06 18
1645.15 11
1645.25 5
1645.34 0
1645.43 0
1645.53 0
1645.62 0
1645.71 0
1645.81 0
1645.90 0
1645.99 0
1646.09 5
1646.18 9
1646.27 12
1646.36 13
1646.46 12
1646.55 12
1646.64 11
1646.74 11
1646.83 11
1646.92 11
1647.02 11
1647.11 10
1647.20 9
1647.30 9
1647.39 9
1647.48 10
1647.58 12
1647.67 14
1647.76 17
1647.86 18
1647.95 19
1648.04 20
1648.13 20
1648.23 20
1648.32 20
1648.41 21
1648.51 22
1648.60 23
1648.69 25
1648.79 27
1648.88 29
1648.97 33
1649.07 37
1649.16 42
1649.25 46
1649.35 48
1649.44 49
1649.53 49
1649.63 47
1649.72 45
1649.81 44
1649.91 44
1650.00 46
1650.09 50
1650.19 56
1650.28 62
1650.37 66
1650.47 69
1650.56 68
1650.65 64
1650.75 58
1650.84 51
1650.93 45
1651.02 39
1651.12 36
1651.21 34
1651.30 34
1651.40 35
1651.49 36
1651.58 36
1651.68 37
1651.77 38
1651.86 38
1651.96 38
1652.05 37
1652.14 35
1652.24 32
1652.33 29
1652.42 26
1652.52 24
1652.61 23
1652.70 25
1652.80 29
1652.89 35
1652.98 41
1653.08 48
1653.17 56
1653.26 62
1653.36 67
1653.45 71
1653.54 74
1653.64 74
1653.73 73
1653.82 71
1653.92 69
1654.01 66
1654.10 64
1654.20 63
1654.29 62
1654.38 60
1654.48 58
1654.57 56
1654.66 53
1654.76 50
1654.85 48
1654.94 49
1655.04 51
1655.13 56
1655.22 63
1655.32 71
1655.41 81
1655.50 90
1655.60 98
1655.69 105
1655.78 110
1655.88 114
1655.97 116
1656.07 119
1656.16 123
1656.25 128
1656.35 134
1656.44 141
1656.53 148
1656.63 153
1656.72 156
1656.81 155
1656.91 151
1657.00 147
1657.09 142
1657.19 139
1657.28 139
1657.37 142
1657.47 146
1657.56 152
1657.65 158
1657.75 162
1657.84 166
1657.93 168
1658.03 170
1658.12 171
1658.21 173
1658.31 175
1658.40 177
1658.49 178
1658.59 178
1658.68 177
1658.78 174
1658.87 170
1658.96 165
1659.06 159
1659.15 152
1659.24 144
1659.34 136
1659.43 128
1659.52 122
1659.62 117
1659.71 114
1659.80 114
1659.90 115
1659.99 117
1660.08 120
1660.18 121
1660.27 121
1660.36 121
1660.46 120
1660.55 120
1660.65 120
1660.74 121
1660.83 120
1660.93 119
1661.02 115
1661.11 107
1661.21 98
1661.30 86
1661.39 73
1661.49 61
1661.58 50
1661.67 42
1661.77 34
1661.86 29
1661.96 23
1662.05 18
1662.14 14
1662.24 9
1662.33 6
1662.42 5
1662.52 6
1662.61 9
1662.70 13
1662.80 18
1662.89 24
1662.98 29
1663.08 34
1663.17 39
1663.27 43
1663.36 48
1663.45 54
1663.55 60
1663.64 67
1663.73 74
1663.83 80
1663.92 87
1664.01 92
1664.11 97
1664.20 99
1664.30 100
1664.39 99
1664.48 95
1664.58 90
1664.67 83
1664.76 75
1664.86 67
1664.95 59
1665.04 52
1665.14 44
1665.23 37
1665.33 31
1665.42 26
1665.51 22
1665.61 19
1665.70 19
1665.79 20
1665.89 24
1665.98 29
1666.08 35
1666.17 40
1666.26 45
1666.36 47
1666.45 46
1666.54 44
1666.64 39
1666.73 34
1666.82 30
1666.92 27
1667.01 26
1667.11 27
1667.20 29
1667.29 32
1667.39 33
1667.48 35
1667.57 35
1667.67 36
1667.76 37
1667.86 39
1667.95 42
1668.04 45
1668.14 49
1668.23 53
1668.32 56
1668.42 57
1668.51 58
1668.61 58
1668.70 57
1668.79 54
1668.89 51
1668.98 47
1669.07 42
1669.17 36
1669.26 30
1669.36 25
1669.45 20
1669.54 17
1669.64 14
1669.73 12
1669.83 9
1669.92 7
1670.01 3
1670.11 0
1670.20 0
1670.29 0
1670.39 0
1670.48 0
1670.58 0
1670.67 0
1670.76 0
1670.86 4
1670.95 14
1671.04 24
1671.14 35
1671.23 46
1671.33 55
1671.42 63
1671.51 68
1671.61 71
1671.70 71
1671.80 69
1671.89 65
1671.98 61
1672.08 56
1672.17 52
1672.26 49
1672.36 47
1672.45 46
1672.55 45
1672.64 45
1672.73 44
1672.83 42
1672.92 40
1673.02 37
1673.11 33
1673.20 29
1673.30 27
1673.39 26
1673.49 26
1673.58 29
1673.67 32
1673.77 36
1673.86 39
1673.95 42
1674.05 44
1674.14 45
1674.24 47
1674.33 48
1674.42 51
1674.52 54
1674.61 58
1674.71 62
1674.80 66
1674.89 70
1674.99 74
1675.08 78
1675.18 81
1675.27 83
1675.36 85
1675.46 86
1675.55 86
1675.65 84
1675.74 81
1675.83 75
1675.93 68
1676.02 59
1676.12 50
1676.21 41
1676.30 33
1676.40 26
1676.49 22
1676.59 19
1676.68 19
1676.77 20
1676.87 22
1676.96 24
1677.06 25
1677.15 26
1677.24 26
1677.34 25
1677.43 24
1677.53 24
1677.62 24
1677.71 25
1677.81 27
1677.90 29
1678.00 31
1678.09 33
1678.18 33
1678.28 33
1678.37 31
1678.47 27
1678.56 22
1678.65 17
1678.75 13
1678.84 11
1678.94 11
1679.03 14
1679.12 20
1679.22 27
1679.31 35
1679.41 43
1679.50 51
1679.59 57
1679.69 61
1679.78 64
1679.88 66
1679.97 67
1680.06 68
1680.16 70
1680.25 72
1680.35 74
1680.44 75
1680.54 76
1680.63 76
1680.72 74
1680.82 71
1680.91 68
1681.01 65
1681.10 61
1681.19 56
1681.29 51
1681.38 44
1681.48 36
1681.57 28
1681.66 19
1681.76 11
1681.85 5
1681.95 2
1682.04 1
1682.14 4
1682.23 9
1682.32 16
1682.42 24
1682.51 32
1682.61 39
1682.70 44
1682.79 49
1682.89 52
1682.98 54
1683.08 54
1683.17 54
1683.27 52
1683.36 49
1683.45 45
1683.55 41
1683.64 38
1683.74 35
1683.83 34
1683.92 34
1684.02 35
1684.11 37
1684.21 39
1684.30 42
1684.40 44
1684.49 47
1684.58 49
1684.68 50
1684.77 50
1684.87 49
1684.96 46
1685.05 42
1685.15 37
1685.24 31
1685.34 25
1685.43 19
1685.53 13
1685.62 8
1685.71 3
1685.81 0
1685.90 0
1686.00 0
1686.09 0
1686.19 0
1686.28 0
1686.37 0
1686.47 0
1686.56 1
1686.66 8
1686.75 16
1686.85 22
1686.94 25
1687.03 27
1687.13 26
1687.22 24
1687.32 22
1687.41 21
1687.51 20
1687.60 20
1687.69 21
1687.79 22
1687.88 22
1687.98 22
1688.07 21
1688.17 20
1688.26 17
1688.35 13
1688.45 9
1688.54 5
1688.64 1
1688.73 0
1688.83 0
1688.92 2
1689.01 6
1689.11 13
1689.20 20
1689.30 26
1689.39 30
1689.49 31
1689.58 31
1689.68 30
1689.77 30
1689.86 30
1689.96 31
1690.05 33
1690.15 37
1690.24 40
1690.34 43
1690.43 45
1690.52 46
1690.62 45
1690.71 44
1690.81 41
1690.90 37
1691.00 31
1691.09 26
1691.19 20
1691.28 16
1691.37 15
1691.47 17
1691.56 21
1691.66 27
1691.75 34
1691.85 39
1691.94 44
1692.03 46
1692.13 47
1692.22 47
1692.32 46
1692.41 44
1692.51 43
1692.60 42
1692.70 41
1692.79 40
1692.88 40
1692.98 40
1693.07 41
1693.17 43
1693.26 45
1693.36 48
1693.45 52
1693.55 55
1693.64 59
1693.73 62
1693.83 64
1693.92 66
1694.02 66
1694.11 66
1694.21 65
1694.30 63
1694.40 60
1694.49 58
1694.59 55
1694.68 51
1694.77 47
1694.87 42
1694.96 37
1695.06 33
1695.15 29
1695.25 26
1695.34 25
1695.44 25
1695.53 26
1695.62 28
1695.72 30
1695.81 31
1695.91 32
1696.00 32
1696.10 32
1696.19 32
1696.29 31
1696.38 30
1696.48 30
1696.57 30
1696.66 30
1696.76 30
1696.85 29
1696.95 27
1697.04 25
1697.14 22
1697.23 20
1697.33 19
1697.42 20
1697.52 22
1697.61 25
1697.70 29
1697.80 35
1697.89 40
1697.99 45
1698.08 49
1698.18 52
1698.27 52
1698.37 50
1698.46 47
1698.56 42
1698.65 35
1698.75 28
1698.84 21
1698.93 14
1699.03 9
1699.12 6
1699.22 6
1699.31 7
1699.41 10
1699.50 15
1699.60 21
1699.69 27
1699.79 31
1699.88 35
1699.98 37
1700.07 38
1700.16 38
1700.26 37
1700.35 36
1700.45 34
1700.54 32
1700.64 29
1700.73 27
1700.83 24
1700.92 22
1701.02 21
1701.11 21
1701.21 23
1701.30 26
1701.40 29
1701.49 34
1701.58 38
1701.68 43
1701.77 46
1701.87 49
1701.96 51
1702.06 53
1702.15 55
1702.25 58
1702.34 62
1702.44 67
1702.53 74
1702.63 81
1702.72 88
1702.82 93
1702.91 95
1703.01 93
1703.10 87
1703.19 79
1703.29 69
1703.38 59
1703.48 50
1703.57 42
1703.67 38
1703.76 36
1703.86 38
1703.95 41
1704.05 48
1704.14 56
1704.24 67
1704.33 79
1704.43 91
1704.52 102
1704.62 111
1704.71 117
1704.81 118
1704.90 116
1705.00 110
1705.09 103
1705.18 96
1705.28 91
1705.37 87
1705.47 85
1705.56 85
1705.66 86
1705.75 87
1705.85 86
1705.94 84
1706.04 81
1706.13 77
1706.23 73
1706.32 69
1706.42 67
1706.51 67
1706.61 67
1706.70 69
1706.80 70
1706.89 71
1706.99 70
1707.08 66
1707.18 59
1707.27 50
1707.37 39
1707.46 27
1707.56 17
1707.65 9
1707.74 3
1707.84 2
1707.93 3
1708.03 6
1708.12 10
1708.22 13
1708.31 15
1708.41 16
1708.50 16
1708.60 14
1708.69 12
1708.79 11
1708.88 10
1708.98 11
1709.07 13
1709.17 16
1709.26 20
1709.36 23
1709.45 27
1709.55 30
1709.64 33
1709.74 35
1709.83 36
1709.93 38
1710.02 39
1710.12 41
1710.21 41
1710.31 41
1710.40 40
1710.50 37
1710.59 33
1710.69 28
1710.78 23
1710.88 18
1710.97 14
1711.07 12
1711.16 12
1711.26 13
1711.35 15
1711.45 18
1711.54 21
1711.64 24
1711.73 26
1711.83 29
1711.92 32
1712.02 34
1712.11 36
1712.21 35
1712.30 34
1712.40 31
1712.49 27
1712.59 23
1712.68 21
1712.78 21
1712.87 22
1712.97 24
1713.06 27
1713.16 30
1713.25 33
1713.35 35
1713.44 37
1713.54 40
1713.63 45
1713.73 51
1713.82 57
1713.92 64
1714.01 68
1714.11 71
1714.20 70
1714.30 66
1714.39 59
1714.49 50
1714.58 41
1714.68 32
1714.77 26
1714.87 21
1714.96 18
1715.06 18
1715.15 20
1715.25 23
1715.34 26
1715.44 30
1715.53 32
1715.63 34
1715.72 36
1715.82 37
1715.91 39
1716.01 42
1716.10 45
1716.20 48
1716.29 50
1716.39 52
1716.48 53
1716.58 53
1716.67 52
1716.77 51
1716.86 50
1716.96 49
1717.05 49
1717.15 49
1717.24 48
1717.34 46
1717.43 42
1717.53 37
1717.62 32
1717.72 27
1717.81 23
1717.91 21
1718.00 22
1718.10 25
1718.20 29
1718.29 34
1718.39 37
1718.48 40
1718.58 41
1718.67 41
1718.77 40
1718.86 39
1718.96 39
1719.05 41
1719.15 44
1719.24 48
1719.34 52
1719.43 57
1719.53 60
1719.62 62
1719.72 63
1719.81 63
1719.91 61
1720.00 59
1720.10 56
1720.19 53
1720.29 49
1720.38 44
1720.48 39
1720.57 34
1720.67 28
1720.77 23
1720.86 18
1720.96 14
1721.05 10
1721.15 8
1721.24 6
1721.34 5
1721.43 6
1721.53 9
1721.62 12
1721.72 16
1721.81 19
1721.91 22
1722.00 24
1722.10 25
1722.19 25
1722.29 24
1722.38 22
1722.48 19
1722.57 17
1722.67 15
1722.77 13
1722.86 12
1722.96 12
1723.05 14
1723.15 16
1723.24 19
1723.34 22
1723.43 24
1723.53 26
1723.62 28
1723.72 28
1723.81 29
1723.91 29
1724.00 31
1724.10 33
1724.19 37
1724.29 41
1724.39 45
1724.48 48
1724.58 50
1724.67 51
1724.77 49
1724.86 47
1724.96 44
1725.05 42
1725.15 42
1725.24 43
1725.34 45
1725.43 47
1725.53 50
1725.62 51
1725.72 51
1725.82 51
1725.91 49
1726.01 48
1726.10 46
1726.20 43
1726.29 38
1726.39 31
1726.48 22
1726.58 13
1726.67 3
1726.77 0
1726.86 0
1726.96 0
1727.06 0
1727.15 0
1727.25 0
1727.34 6
1727.44 15
1727.53 23
1727.63 29
1727.72 34
1727.82 37
1727.91 38
1728.01 38
1728.10 36
1728.20 34
1728.30 32
1728.39 30
1728.49 28
1728.58 27
1728.68 27
1728.77 27
1728.87 27
1728.96 27
1729.06 27
1729.15 28
1729.25 28
1729.35 28
1729.44 29
1729.54 32
1729.63 35
1729.73 39
1729.82 43
1729.92 47
1730.01 49
1730.11 50
1730.20 50
1730.30 48
1730.40 46
1730.49 45
1730.59 45
1730.68 45
1730.78 45
1730.87 45
1730.97 45
1731.06 42
1731.16 37
1731.25 30
1731.35 21
1731.45 11
1731.54 2
1731.64 0
1731.73 0
1731.83 0
1731.92 0
1732.02 0
1732.11 0
1732.21 0
1732.31 6
1732.40 10
1732.50 13
1732.59 13
1732.69 11
1732.78 9
1732.88 6
1732.97 4
1733.07 2
1733.17 2
1733.26 3
1733.36 5
1733.45 8
1733.55 11
1733.64 14
1733.74 17
1733.83 20
1733.93 23
1734.03 27
1734.12 31
1734.22 35
1734.31 41
1734.41 49
1734.50 57
1734.60 66
1734.69 75
1734.79 84
1734.89 91
1734.98 96
1735.08 98
1735.17 97
1735.27 93
1735.36 87
1735.46 79
1735.56 72
1735.65 66
1735.75 62
1735.84 60
1735.94 59
1736.03 60
1736.13 60
1736.22 60
1736.32 59
1736.42 57
1736.51 54
1736.61 51
1736.70 47
1736.80 44
1736.89 40
1736.99 35
1737.09 30
1737.18 25
1737.28 20
1737.37 17
1737.47 14
1737.56 13
1737.66 12
1737.76 13
1737.85 15
1737.95 19
1738.04 23
1738.14 30
1738.23 37
1738.33 44
1738.43 52
1738.52 58
1738.62 63
1738.71 66
1738.81 66
1738.90 64
1739.00 60
1739.10 55
1739.19 50
1739.29 45
1739.38 42
1739.48 39
1739.57 38
1739.67 38
1739.77 39
1739.86 40
1739.96 40
1740.05 41
1740.15 40
1740.24 40
1740.34 40
1740.44 42
1740.53 45
1740.63 50
1740.72 56
1740.82 63
1740.91 71
1741.01 77
1741.11 81
1741.20 82
1741.30 80
1741.39 75
1741.49 68
1741.59 61
1741.68 53
1741.78 47
1741.87 42
1741.97 38
1742.06 35
1742.16 32
1742.26 30
1742.35 28
1742.45 27
1742.54 28
1742.64 29
1742.73 30
1742.83 32
1742.93 34
1743.02 34
1743.12 34
1743.21 32
1743.31 29
1743.41 26
1743.50 23
1743.60 21
1743.69 21
1743.79 23
1743.88 27
1743.98 35
1744.08 44
1744.17 54
1744.27 65
1744.36 74
1744.46 81
1744.56 84
1744.65 85
1744.75 84
1744.84 81
1744.94 78
1745.04 75
1745.13 73
1745.23 71
1745.32 69
1745.42 66
1745.51 63
1745.61 60
1745.71 57
1745.80 54
1745.90 52
1745.99 50
1746.09 49
1746.19 48
1746.28 46
1746.38 44
1746.47 41
1746.57 38
1746.67 33
1746.76 28
1746.86 21
1746.95 14
1747.05 7
1747.15 1
1747.24 0
1747.34 0
1747.43 0
1747.53 0
1747.63 0
1747.72 4
1747.82 9
1747.91 14
1748.01 21
1748.11 28
1748.20 37
1748.30 46
1748.39 56
1748.49 65
1748.59 72
1748.68 76
1748.78 77
1748.87 75
1748.97 71
1749.07 66
1749.16 60
1749.26 54
1749.35 49
1749.45 47
1749.55 46
1749.64 48
1749.74 51
1749.83 56
1749.93 60
1750.03 63
1750.12 65
1750.22 64
1750.31 60
1750.41 55
1750.51 49
1750.60 43
1750.70 37
1750.79 32
1750.89 29
1750.99 28
1751.08 28
1751.18 29
1751.27 31
1751.37 33
1751.47 35
1751.56 36
1751.66 36
1751.75 34
1751.85 32
1751.95 29
1752.04 25
1752.14 22
1752.23 19
1752.33 18
1752.43 18
1752.52 18
1752.62 19
1752.71 20
1752.81 19
1752.91 18
1753.00 15
1753.10 11
1753.20 7
1753.29 4
1753.39 2
1753.48 0
1753.58 0
1753.68 0
1753.77 0
1753.87 0
1753.96 0
1754.06 0
1754.16 0
1754.25 0
1754.35 0
1754.45 4
1754.54 9
1754.64 15
1754.73 21
1754.83 26
1754.93 30
1755.02 33
1755.12 34
1755.21 33
1755.31 30
1755.41 26
1755.50 22
1755.60 18
1755.70 16
1755.79 15
1755.89 15
1755.98 17
1756.08 19
1756.18 21
1756.27 22
1756.37 22
1756.46 21
1756.56 18
1756.66 15
1756.75 11
1756.85 8
1756.95 5
1757.04 4
1757.14 4
1757.23 6
1757.33 9
1757.43 12
1757.52 16
1757.62 21
1757.72 25
1757.81 28
1757.91 31
1758.00 34
1758.10 37
1758.20 39
1758.29 41
1758.39 42
1758.49 43
1758.58 44
1758.68 44
1758.77 45
1758.87 45
1758.97 45
1759.06 44
1759.16 42
1759.26 39
1759.35 35
1759.45 32
1759.54 29
1759.64 27
1759.74 28
1759.83 30
1759.93 33
1760.03 36
1760.12 39
1760.22 42
1760.31 45
1760.41 49
1760.51 55
1760.60 61
1760.70 67
1760.80 73
1760.89 77
1760.99 78
1761.09 78
1761.18 76
1761.28 73
1761.37 72
1761.47 74
1761.57 77
1761.66 82
1761.76 88
1761.86 94
1761.95 98
1762.05 101
1762.15 102
1762.24 102
1762.34 101
1762.43 98
1762.53 94
1762.63 88
1762.72 80
1762.82 70
1762.92 61
1763.01 54
1763.11 50
1763.21 49
1763.30 53
1763.40 59
1763.49 66
1763.59 73
1763.69 78
1763.78 81
1763.88 82
1763.98 81
1764.07 78
1764.17 73
1764.27 67
1764.36 59
1764.46 49
1764.55 38
1764.65 27
1764.75 16
1764.84 8
1764.94 4
1765.04 4
1765.13 7
1765.23 12
1765.33 19
1765.42 25
1765.52 31
1765.62 35
1765.71 38
1765.81 39
1765.91 39
1766.00 38
1766.10 37
1766.19 36
1766.29 34
1766.39 32
1766.48 31
1766.58 31
1766.68 31
1766.77 33
1766.87 36
1766.97 39
1767.06 43
1767.16 47
1767.26 52
1767.35 55
1767.45 59
1767.55 63
1767.64 65
1767.74 67
1767.83 68
1767.93 68
1768.03 66
1768.12 64
1768.22 62
1768.32 61
1768.41 60
1768.51 62
1768.61 64
1768.70 66
1768.80 68
1768.90 69
1768.99 68
1769.09 65
1769.19 62
1769.28 59
1769.38 57
1769.48 58
1769.57 60
1769.67 64
1769.77 69
1769.86 74
1769.96 77
1770.06 78
1770.15 78
1770.25 77
1770.34 76
1770.44 74
1770.54 74
1770.63 73
1770.73 72
1770.83 72
1770.92 72
1771.02 72
1771.12 74
1771.21 77
1771.31 81
1771.41 87
1771.50 93
1771.60 99
1771.70 103
1771.79 106
1771.89 106
1771.99 105
1772.08 102
1772.18 97
1772.28 92
1772.37 87
1772.47 81
1772.57 73
1772.66 65
1772.76 56
1772.86 46
1772.95 37
1773.05 30
1773.15 23
1773.24 19
1773.34 17
1773.44 16
1773.53 15
1773.63 16
1773.73 18
1773.82 21
1773.92 25
1774.02 30
1774.11 35
1774.21 41
1774.31 46
1774.40 50
1774.50 52
1774.60 53
1774.69 54
1774.79 55
1774.89 56
1774.98 60
1775.08 65
1775.18 71
1775.27 76
1775.37 81
1775.47 84
1775.56 84
1775.66 81
1775.76 77
1775.85 72
1775.95 67
1776.05 62
1776.14 59
1776.24 57
1776.34 55
1776.43 53
1776.53 51
1776.63 48
1776.72 46
1776.82 43
1776.92 42
1777.02 41
1777.11 42
1777.21 44
1777.31 47
1777.40 51
1777.50 55
1777.60 59
1777.69 62
1777.79 65
1777.89 68
1777.98 71
1778.08 72
1778.18 73
1778.27 73
1778.37 72
1778.47 70
1778.56 67
1778.66 65
1778.76 63
1778.85 64
1778.95 68
1779.05 74
1779.14 82
1779.24 90
1779.34 97
1779.44 103
1779.53 105
1779.63 105
1779.73 103
1779.82 99
1779.92 94
1780.02 89
1780.11 84
1780.21 79
1780.31 75
1780.40 71
1780.50 67
1780.60 65
1780.69 65
1780.79 65
1780.89 68
1780.98 71
1781.08 75
1781.18 78
1781.28 80
1781.37 81
1781.47 80
1781.57 77
1781.66 72
1781.76 65
1781.86 57
1781.95 48
1782.05 39
1782.15 30
1782.24 21
1782.34 14
1782.44 9
1782.53 6
1782.63 5
1782.73 6
1782.83 9
1782.92 13
1783.02 16
1783.12 19
1783.21 21
1783.31 22
1783.41 23
1783.50 25
1783.60 26
1783.70 28
1783.80 31
1783.89 33
1783.99 35
1784.09 36
1784.18 36
1784.28 35
1784.38 33
1784.47 32
1784.57 30
1784.67 29
1784.76 30
1784.86 31
1784.96 34
1785.06 37
1785.15 41
1785.25 44
1785.35 48
1785.44 51
1785.54 55
1785.64 60
1785.73 66
1785.83 72
1785.93 79
1786.03 84
1786.12 88
1786.22 90
1786.32 88
1786.41 83
1786.51 76
1786.61 68
1786.70 59
1786.80 51
1786.90 46
1787.00 42
1787.09 40
1787.19 40
1787.29 41
1787.38 42
1787.48 43
1787.58 42
1787.67 42
1787.77 42
1787.87 43
1787.97 45
1788.06 50
1788.16 57
1788.26 64
1788.35 72
1788.45 78
1788.55 84
1788.65 88
1788.74 91
1788.84 94
1788.94 97
1789.03 103
1789.13 110
1789.23 117
1789.33 124
1789.42 129
1789.52 131
1789.62 131
1789.71 127
1789.81 121
1789.91 114
1790.00 107
1790.10 99
1790.20 92
1790.30 85
1790.39 78
1790.49 70
1790.59 62
1790.68 54
1790.78 47
1790.88 43
1790.98 42
1791.07 46
1791.17 53
1791.27 64
1791.36 76
1791.46 88
1791.56 98
1791.66 107
1791.75 113
1791.85 119
1791.95 123
1792.04 126
1792.14 128
1792.24 127
1792.34 124
1792.43 118
1792.53 108
1792.63 97
1792.73 84
1792.82 72
1792.92 62
1793.02 53
1793.11 48
1793.21 46
1793.31 47
1793.41 52
1793.50 61
1793.60 71
1793.70 83
1793.79 94
1793.89 102
1793.99 105
1794.09 104
1794.18 99
1794.28 91
1794.38 81
1794.48 72
1794.57 64
1794.67 57
1794.77 52
1794.86 46
1794.96 41
1795.06 34
1795.16 26
1795.25 19
1795.35 13
1795.45 9
1795.54 9
1795.64 12
1795.74 16
1795.84 21
1795.93 24
1796.03 25
1796.13 23
1796.23 19
1796.32 13
1796.42 8
1796.52 3
1796.61 2
1796.71 2
1796.81 6
1796.91 10
1797.00 15
1797.10 18
1797.20 20
1797.30 19
1797.39 16
1797.49 11
1797.59 5
1797.69 0
1797.78 0
1797.88 0
1797.98 0
1798.07 0
1798.17 0
1798.27 2
1798.37 6
1798.46 8
1798.56 8
1798.66 7
1798.76 4
1798.85 1
1798.95 0
1799.05 0
1799.15 0
1799.24 1
1799.34 9
1799.44 18
1799.53 29
1799.63 39
1799.73 48
1799.83 54
1799.92 58
1800.02 58
1800.12 56
1800.22 51
1800.31 45
1800.41 38
1800.51 31
1800.61 26
1800.70 24
1800.80 25
1800.90 29
1801.00 34
1801.09 41
1801.19 45
1801.29 46
1801.39 42
1801.48 35
1801.58 25
1801.68 15
1801.78 6
1801.87 0
1801.97 0
1802.07 0
1802.16 3
1802.26 10
1802.36 17
1802.46 25
1802.55 33
1802.65 41
1802.75 48
1802.85 54
1802.94 60
1803.04 65
1803.14 69
1803.24 72
1803.33 75
1803.43 78
1803.53 81
1803.63 84
1803.72 88
1803.82 90
1803.92 91
1804.02 90
1804.11 86
1804.21 79
1804.31 71
1804.41 63
1804.50 55
1804.60 49
1804.70 46
1804.80 44
1804.89 44
1804.99 45
1805.09 46
1805.19 46
1805.28 46
1805.38 47
1805.48 47
1805.58 49
1805.67 51
1805.77 55
1805.87 59
1805.97 63
1806.06 68
1806.16 71
1806.26 74
1806.36 75
1806.46 75
1806.55 74
1806.65 72
1806.75 70
1806.85 67
1806.94 64
1807.04 61
1807.14 58
1807.24 56
1807.33 54
1807.43 53
1807.53 53
1807.63 52
1807.72 51
1807.82 48
1807.92 45
1808.02 40
1808.11 36
1808.21 32
1808.31 29
1808.41 28
1808.50 27
1808.60 27
1808.70 27
1808.80 25
1808.89 23
1808.99 20
1809.09 17
1809.19 15
1809.29 15
1809.38 17
1809.48 21
1809.58 26
1809.68 31
1809.77 36
1809.87 38
1809.97 39
1810.07 37
1810.16 33
1810.26 28
1810.36 22
1810.46 15
1810.55 10
1810.65 7
1810.75 5
1810.85 6
1810.95 7
1811.04 9
1811.14 12
1811.24 14
1811.34 15
1811.43 17
1811.53 19
1811.63 23
1811.73 26
1811.82 30
1811.92 34
1812.02 37
1812.12 40
1812.22 42
1812.31 45
1812.41 48
1812.51 53
1812.61 58
1812.70 63
1812.80 68
1812.90 73
1813.00 77
1813.10 81
1813.19 86
1813.29 92
1813.39 99
1813.49 107
1813.58 115
1813.68 121
1813.78 124
1813.88 126
1813.97 124
1814.07 119
1814.17 112
1814.27 104
1814.37 95
1814.46 86
1814.56 78
1814.66 72
1814.76 68
1814.85 66
1814.95 65
1815.05 66
1815.15 68
1815.25 69
1815.34 69
1815.44 68
1815.54 67
1815.64 66
1815.74 65
1815.83 65
1815.93 67
1816.03 70
1816.13 73
1816.22 78
1816.32 84
1816.42 90
1816.52 96
1816.62 101
1816.71 104
1816.81 105
1816.91 104
1817.01 102
1817.10 99
1817.20 96
1817.30 94
1817.40 93
1817.50 92
1817.59 91
1817.69 90
1817.79 88
1817.89 84
1817.99 79
1818.08 73
1818.18 66
1818.28 60
1818.38 55
1818.47 52
1818.57 50
1818.67 50
1818.77 52
1818.87 55
1818.96 59
1819.06 64
1819.16 68
1819.26 73
1819.36 77
1819.45 80
1819.55 84
1819.65 88
1819.75 93
1819.85 100
1819.94 108
1820.04 116
1820.14 125
1820.24 132
1820.34 137
1820.43 139
1820.53 139
1820.63 137
1820.73 134
1820.82 130
1820.92 127
1821.02 123
1821.12 120
1821.22 116
1821.31 112
1821.41 108
1821.51 104
1821.61 100
1821.71 95
1821.80 89
1821.90 82
1822.00 73
1822.10 63
1822.20 53
1822.29 43
1822.39 34
1822.49 27
1822.59 23
1822.69 22
1822.78 24
1822.88 28
1822.98 35
1823.08 42
1823.18 50
1823.27 56
1823.37 61
1823.47 62
1823.57 60
1823.67 55
1823.76 49
1823.86 43
1823.96 39
1824.06 38
1824.16 42
1824.25 49
1824.35 59
1824.45 70
1824.55 80
1824.65 87
1824.74 92
1824.84 93
1824.94 92
1825.04 88
1825.14 84
1825.24 78
1825.33 73
1825.43 67
1825.53 63
1825.63 59
1825.73 56
1825.82 55
1825.92 55
1826.02 55
1826.12 57
1826.22 58
1826.31 59
1826.41 60
1826.51 60
1826.61 58
1826.71 56
1826.80 52
1826.90 50
1827.00 47
1827.10 47
1827.20 47
1827.30 49
1827.39 51
1827.49 52
1827.59 51
1827.69 49
1827.79 46
1827.88 44
1827.98 42
1828.08 43
1828.18 45
1828.28 48
1828.37 50
1828.47 52
1828.57 52
1828.67 50
1828.77 48
1828.87 45
1828.96 44
1829.06 43
1829.16 44
1829.26 45
1829.36 47
1829.45 48
1829.55 51
1829.65 53
1829.75 57
1829.85 61
1829.95 66
1830.04 72
1830.14 77
1830.24 83
1830.34 88
1830.44 92
1830.53 96
1830.63 100
1830.73 103
1830.83 106
1830.93 109
1831.03 112
1831.12 115
1831.22 118
1831.32 119
1831.42 118
1831.52 114
1831.61 108
1831.71 101
1831.81 92
1831.91 85
1832.01 79
1832.11 75
1832.20 74
1832.30 75
1832.40 77
1832.50 80
1832.60 82
1832.70 84
1832.79 85
1832.89 85
1832.99 86
1833.09 89
1833.19 92
1833.29 97
1833.38 103
1833.48 110
1833.58 117
1833.68 124
1833.78 128
1833.88 129
1833.97 128
1834.07 123
1834.17 115
1834.27 105
1834.37 94
1834.46 83
1834.56 74
1834.66 67
1834.76 62
1834.86 59
1834.96 59
1835.05 60
1835.15 61
1835.25 62
1835.35 63
1835.45 62
1835.55 60
1835.64 58
1835.74 56
1835.84 54
1835.94 53
1836.04 52
1836.14 52
1836.23 52
1836.33 52
1836.43 52
1836.53 51
1836.63 51
1836.73 50
1836.83 49
1836.92 48
1837.02 48
1837.12 48
1837.22 48
1837.32 49
1837.42 49
1837.51 48
1837.61 47
1837.71 44
1837.81 42
1837.91 39
1838.01 37
1838.10 36
1838.20 37
1838.30 38
1838.40 41
1838.50 43
1838.60 44
1838.69 44
1838.79 43
1838.89 41
1838.99 41
1839.09 44
1839.19 50
1839.29 58
1839.38 67
1839.48 76
1839.58 83
1839.68 85
1839.78 84
1839.88 79
1839.97 72
1840.07 65
1840.17 59
1840.27 55
1840.37 55
1840.47 57
1840.57 62
1840.66 67
1840.76 71
1840.86 73
1840.96 72
1841.06 67
1841.16 60
1841.25 50
1841.35 38
1841.45 27
1841.55 17
1841.65 8
1841.75 2
1841.85 0
1841.94 0
1842.04 0
1842.14 0
1842.24 0
1842.34 0
1842.44 0
1842.54 0
1842.63 0
1842.73 5
1842.83 9
1842.93 14
1843.03 17
1843.13 18
1843.23 18
1843.32 16
1843.42 14
1843.52 12
1843.62 11
1843.72 12
1843.82 15
1843.92 21
1844.01 28
1844.11 35
1844.21 41
1844.31 44
1844.41 46
1844.51 44
1844.61 41
1844.70 37
1844.80 33
1844.90 30
1845.00 29
1845.10 29
1845.20 31
1845.30 33
1845.39 36
1845.49 38
1845.59 40
1845.69 41
1845.79 41
1845.89 41
1845.99 40
1846.08 41
1846.18 43
1846.28 45
1846.38 47
1846.48 48
1846.58 49
1846.68 49
1846.77 47
1846.87 44
1846.97 41
1847.07 38
1847.17 36
1847.27 35
1847.37 36
1847.47 37
1847.56 38
1847.66 40
1847.76 40
1847.86 39
1847.96 37
1848.06 35
1848.16 31
1848.25 27
1848.35 23
1848.45 19
1848.55 15
1848.65 11
1848.75 7
1848.85 3
1848.95 0
1849.04 0
1849.14 0
1849.24 0
1849.34 0
1849.44 2
1849.54 6
1849.64 11
1849.74 15
1849.83 17
1849.93 18
1850.03 16
1850.13 12
1850.23 6
1850.33 1
1850.43 0
1850.53 0
1850.62 0
1850.72 0
1850.82 0
1850.92 0
1851.02 0
1851.12 0
1851.22 0
1851.32 1
1851.41 5
1851.51 11
1851.61 17
1851.71 23
1851.81 27
1851.91 30
1852.01 31
1852.11 32
1852.20 32
1852.30 34
1852.40 38
1852.50 43
1852.60 50
1852.70 57
1852.80 62
1852.90 66
1852.99 68
1853.09 68
1853.19 65
1853.29 61
1853.39 57
1853.49 53
1853.59 49
1853.69 45
1853.78 43
1853.88 41
1853.98 41
1854.08 43
1854.18 48
1854.28 55
1854.38 65
1854.48 75
1854.58 86
1854.67 96
1854.77 104
1854.87 110
1854.97 113
1855.07 113
1855.17 109
1855.27 104
1855.37 97
1855.47 89
1855.56 82
1855.66 76
1855.76 71
1855.86 67
1855.96 64
1856.06 61
1856.16 57
1856.26 53
1856.36 50
1856.45 48
1856.55 49
1856.65 53
1856.75 59
1856.85 67
1856.95 75
1857.05 82
1857.15 86
1857.25 87
1857.34 85
1857.44 80
1857.54 74
1857.64 68
1857.74 62
1857.84 57
1857.94 53
1858.04 50
1858.14 48
1858.23 46
1858.33 44
1858.43 41
1858.53 38
1858.63 35
1858.73 32
1858.83 29
1858.93 26
1859.03 25
1859.13 24
1859.22 24
1859.32 23
1859.42 22
1859.52 20
1859.62 18
1859.72 16
1859.82 15
1859.92 15
1860.02 16
1860.12 18
1860.21 20
1860.31 23
1860.41 24
1860.51 24
1860.61 24
1860.71 23
1860.81 21
1860.91 18
1861.01 15
1861.11 14
1861.20 14
1861.30 16
1861.40 21
1861.50 27
1861.60 35
1861.70 41
1861.80 46
1861.90 47
1862.00 45
1862.10 40
1862.20 34
1862.29 28
1862.39 25
1862.49 23
1862.59 24
1862.69 27
1862.79 30
1862.89 34
1862.99 36
1863.09 36
1863.19 35
1863.28 33
1863.38 28
1863.48 23
1863.58 17
1863.68 12
1863.78 7
1863.88 4
1863.98 4
1864.08 6
1864.18 11
1864.28 18
1864.37 27
1864.47 36
1864.57 46
1864.67 55
1864.77 63
1864.87 70
1864.97 75
1865.07 79
1865.17 80
1865.27 79
1865.37 75
1865.47 69
1865.56 60
1865.66 51
1865.76 41
1865.86 31
1865.96 23
1866.06 18
1866.16 15
1866.26 15
1866.36 20
1866.46 27
1866.56 36
1866.66 47
1866.75 56
1866.85 64
1866.95 69
1867.05 72
1867.15 72
1867.25 70
1867.35 68
1867.45 65
1867.55 63
1867.65 61
1867.75 60
1867.85 59
1867.94 58
1868.04 55
1868.14 51
1868.24 46
1868.34 40
1868.44 34
1868.54 28
1868.64 24
1868.74 21
1868.84 21
1868.94 23
1869.04 27
1869.14 32
1869.23 38
1869.33 45
1869.43 50
1869.53 55
1869.63 59
1869.73 61
1869.83 62
1869.93 61
1870.03 60
1870.13 59
1870.23 57
1870.33 56
1870.43 56
1870.52 55
1870.62 54
1870.72 54
1870.82 53
1870.92 51
1871.02 49
1871.12 47
1871.22 44
1871.32 40
1871.42 36
1871.52 32
1871.62 28
1871.72 23
1871.82 19
1871.91 15
1872.01 11
1872.11 6
1872.21 2
1872.31 0
1872.41 0
1872.51 0
1872.61 0
1872.71 0
1872.81 0
1872.91 0
1873.01 0
1873.11 3
1873.21 6
1873.31 8
1873.40 11
1873.50 13
1873.60 16
1873.70 20
1873.80 24
1873.90 27
1874.00 31
1874.10 33
1874.20 34
1874.30 33
1874.40 32
1874.50 30
1874.60 30
1874.70 31
1874.80 33
1874.90 36
1874.99 40
1875.09 41
1875.19 41
1875.29 38
1875.39 32
1875.49 25
1875.59 18
1875.69 12
1875.79 8
1875.89 5
1875.99 3
1876.09 3
1876.19 5
1876.29 8
1876.39 13
1876.49 19
1876.59 26
1876.68 34
1876.78 41
1876.88 48
1876.98 53
1877.08 57
1877.18 59
1877.28 60
1877.38 60
1877.48 59
1877.58 57
1877.68 54
1877.78 52
1877.88 49
1877.98 46
1878.08 44
1878.18 42
1878.28 41
1878.38 41
1878.48 41
1878.57 41
1878.67 40
1878.77 38
1878.87 34
1878.97 29
1879.07 23
1879.17 18
1879.27 15
1879.37 14
1879.47 15
1879.57 19
1879.67 22
1879.77 27
1879.87 31
1879.97 37
1880.07 43
1880.17 52
1880.27 64
1880.37 77
1880.47 91
1880.57 103
1880.66 112
1880.76 117
1880.86 116
1880.96 111
1881.06 102
1881.16 92
1881.26 82
1881.36 72
1881.46 64
1881.56 58
1881.66 53
1881.76 48
1881.86 45
1881.96 43
1882.06 43
1882.16 44
1882.26 47
1882.36 51
1882.46 56
1882.56 61
1882.66 65
1882.76 66
1882.86 66
1882.95 64
1883.05 62
1883.15 59
1883.25 56
1883.35 55
1883.45 54
1883.55 53
1883.65 53
1883.75 51
1883.85 49
1883.95 45
1884.05 40
1884.15 35
1884.25 29
1884.35 26
1884.45 24
1884.55 26
1884.65 31
1884.75 38
1884.85 46
1884.95 54
1885.05 61
1885.15 65
1885.25 68
1885.35 69
1885.45 71
1885.55 73
1885.65 77
1885.74 83
1885.84 90
1885.94 97
1886.04 103
1886.14 108
1886.24 111
1886.34 111
1886.44 110
1886.54 108
1886.64 105
1886.74 102
1886.84 98
1886.94 94
1887.04 90
1887.14 87
1887.24 85
1887.34 83
1887.44 83
1887.54 84
1887.64 85
1887.74 87
1887.84 88
1887.94 88
1888.04 86
1888.14 82
1888.24 77
1888.34 71
1888.44 66
1888.54 61
1888.64 58
1888.74 57
1888.84 55
1888.94 53
1889.04 49
1889.14 43
1889.24 36
1889.33 28
1889.43 20
1889.53 13
1889.63 9
1889.73 7
1889.83 8
1889.93 9
1890.03 11
1890.13 12
1890.23 14
1890.33 15
1890.43 15
1890.53 16
1890.63 15
1890.73 14
1890.83 12
1890.93 8
1891.03 5
1891.13 2
1891.23 1
1891.33 2
1891.43 5
1891.53 10
1891.63 16
1891.73 22
1891.83 27
1891.93 31
1892.03 32
1892.13 32
1892.23 30
1892.33 29
1892.43 27
1892.53 26
1892.63 25
1892.73 23
1892.83 22
1892.93 20
1893.03 19
1893.13 18
1893.23 18
1893.33 19
1893.43 21
1893.53 25
1893.63 30
1893.73 35
1893.83 41
1893.93 47
1894.03 51
1894.13 53
1894.23 53
1894.33 50
1894.43 45
1894.53 38
1894.63 31
1894.73 26
1894.83 23
1894.93 23
1895.03 26
1895.13 31
1895.23 35
1895.33 39
1895.43 42
1895.53 43
1895.63 45
1895.73 47
1895.83 51
1895.93 56
1896.03 63
1896.13 70
1896.23 76
1896.33 81
1896.43 83
1896.53 84
1896.63 82
1896.73 80
1896.83 78
1896.93 76
1897.03 74
1897.13 73
1897.23 71
1897.33 68
1897.43 64
1897.53 60
1897.63 55
1897.73 51
1897.83 48
1897.93 45
1898.03 44
1898.13 43
1898.23 43
1898.33 43
1898.43 43
1898.53 42
1898.63 42
1898.73 42
1898.83 42
1898.93 44
1899.03 47
1899.13 51
1899.23 55
1899.33 58
1899.43 59
1899.53 58
1899.63 55
1899.73 51
1899.83 45
1899.93 40
1900.03 35
1900.13 32
1900.23 31
1900.33 31
1900.43 32
1900.53 34
1900.63 36
1900.73 38
1900.83 41
1900.93 43
1901.03 46
1901.13 49
1901.23 53
1901.33 56
1901.43 58
1901.53 60
1901.63 61
1901.73 60
1901.83 58
1901.93 55
1902.03 50
1902.13 44
1902.23 37
1902.33 30
1902.43 22
1902.53 14
1902.63 8
1902.73 2
1902.83 0
1902.93 0
1903.03 0
1903.13 0
1903.23 0
1903.33 0
1903.43 0
1903.53 0
1903.63 1
1903.73 8
1903.83 17
1903.93 26
1904.03 35
1904.13 43
1904.23 50
1904.33 56
1904.43 61
1904.53 66
1904.63 72
1904.73 79
1904.83 88
1904.93 97
1905.03 105
1905.13 111
1905.23 114
1905.33 112
1905.43 107
1905.53 99
1905.63 90
1905.73 80
1905.83 71
1905.93 64
1906.03 57
1906.13 51
1906.23 46
1906.33 40
1906.43 35
1906.53 30
1906.63 27
1906.74 26
1906.84 27
1906.94 30
1907.04 34
1907.14 39
1907.24 43
1907.34 45
1907.44 45
1907.54 44
1907.64 41
1907.74 39
1907.84 38
1907.94 38
1908.04 41
1908.14 45
1908.24 49
1908.34 54
1908.44 58
1908.54 61
1908.64 63
1908.74 66
1908.84 70
1908.94 73
1909.04 77
1909.14 79
1909.24 78
1909.34 74
1909.44 68
1909.54 60
1909.64 52
1909.74 45
1909.84 40
1909.94 38
1910.04 39
1910.14 42
1910.24 46
1910.35 49
1910.45 51
1910.55 51
1910.65 50
1910.75 46
1910.85 41
1910.95 36
1911.05 30
1911.15 25
1911.25 20
1911.35 18
1911.45 17
1911.55 18
1911.65 19
1911.75 21
1911.85 23
1911.95 24
1912.05 25
1912.15 27
1912.25 29
1912.35 32
1912.45 35
1912.55 40
1912.65 44
1912.75 48
1912.85 51
1912.95 52
1913.05 52
1913.16 51
1913.26 50
1913.36 49
1913.46 49
1913.56 48
1913.66 49
1913.76 49
1913.86 48
1913.96 47
1914.06 45
1914.16 42
1914.26 40
1914.36 38
1914.46 39
1914.56 41
1914.66 44
1914.76 49
1914.86 54
1914.96 58
1915.06 60
1915.16 62
1915.26 62
1915.36 62
1915.47 63
1915.57 64
1915.67 66
1915.77 69
1915.87 72
1915.97 76
1916.07 79
1916.17 82
1916.27 85
1916.37 87
1916.47 88
1916.57 87
1916.67 86
1916.77 83
1916.87 78
1916.97 72
1917.07 66
1917.17 60
1917.27 55
1917.37 52
1917.47 50
1917.58 50
1917.68 52
1917.78 55
1917.88 59
1917.98 65
1918.08 72
1918.18 80
1918.28 88
1918.38 96
1918.48 102
1918.58 106
1918.68 107
1918.78 106
1918.88 102
1918.98 97
1919.08 92
1919.18 88
1919.28 84
1919.39 81
1919.49 79
1919.59 77
1919.69 75
1919.79 73
1919.89 72
1919.99 70
1920.09 68
1920.19 68
1920.29 68
1920.39 70
1920.49 73
1920.59 78
1920.69 83
1920.79 88
1920.89 91
1920.99 94
1921.10 95
1921.20 95
1921.30 95
1921.40 96
1921.50 99
1921.60 103
1921.70 109
1921.80 114
1921.90 118
1922.00 121
1922.10 121
1922.20 118
1922.30 114
1922.40 107
1922.50 100
1922.60 94
1922.71 88
1922.81 83
1922.91 79
1923.01 76
1923.11 73
1923.21 71
1923.31 68
1923.41 66
1923.51 63
1923.61 61
1923.71 59
1923.81 58
1923.91 57
1924.01 57
1924.11 56
1924.22 56
1924.32 54
1924.42 53
1924.52 50
1924.62 47
1924.72 44
1924.82 42
1924.92 42
1925.02 45
1925.12 49
1925.22 54
1925.32 61
1925.42 67
1925.52 72
1925.63 76
1925.73 78
1925.83 78
1925.93 77
1926.03 74
1926.13 69
1926.23 62
1926.33 55
1926.43 47
1926.53 39
1926.63 34
1926.73 30
1926.83 30
1926.93 31
1927.04 34
1927.14 37
1927.24 40
1927.34 42
1927.44 43
1927.54 43
1927.64 42
1927.74 42
1927.84 43
1927.94 44
1928.04 46
1928.14 47
1928.24 49
1928.35 49
1928.45 49
1928.55 48
1928.65 45
1928.75 41
1928.85 37
1928.95 33
1929.05 29
1929.15 26
1929.25 24
1929.35 23
1929.45 22
1929.56 22
1929.66 23
1929.76 24
1929.86 27
1929.96 30
1930.06 35
1930.16 41
1930.26 46
1930.36 51
1930.46 55
1930.56 57
1930.66 58
1930.77 56
1930.87 54
1930.97 50
1931.07 47
1931.17 45
1931.27 44
1931.37 46
1931.47 50
1931.57 57
1931.67 68
1931.77 80
1931.88 94
1931.98 106
1932.08 115
1932.18 120
1932.28 119
1932.38 114
1932.48 105
1932.58 93
1932.68 82
1932.78 71
1932.88 63
1932.99 57
1933.09 55
1933.19 54
1933.29 56
1933.39 58
1933.49 60
1933.59 62
1933.69 64
1933.79 66
1933.89 68
1933.99 70
1934.10 74
1934.20 78
1934.30 82
1934.40 86
1934.50 89
1934.60 91
1934.70 92
1934.80 91
1934.90 88
1935.00 83
1935.11 76
1935.21 67
1935.31 57
1935.41 48
1935.51 39
1935.61 32
1935.71 27
1935.81 24
1935.91 24
1936.01 25
1936.11 28
1936.22 31
1936.32 35
1936.42 39
1936.52 43
1936.62 48
1936.72 53
1936.82 59
1936.92 65
1937.02 72
1937.13 77
1937.23 81
1937.33 82
1937.43 82
1937.53 79
1937.63 74
1937.73 70
1937.83 66
1937.93 64
1938.03 63
1938.14 65
1938.24 67
1938.34 70
1938.44 72
1938.54 73
1938.64 73
1938.74 72
1938.84 71
1938.94 71
1939.05 72
1939.15 73
1939.25 74
1939.35 76
1939.45 77
1939.55 78
1939.65 77
1939.75 77
1939.85 76
1939.95 77
1940.06 80
1940.16 85
1940.26 93
1940.36 104
1940.46 117
1940.56 131
1940.66 144
1940.76 155
1940.86 163
1940.97 167
1941.07 168
1941.17 167
1941.27 165
1941.37 162
1941.47 161
1941.57 162
1941.67 163
1941.78 166
1941.88 169
1941.98 172
1942.08 175
1942.18 177
1942.28 179
1942.38 178
1942.48 177
1942.58 173
1942.69 166
1942.79 158
1942.89 147
1942.99 134
1943.09 121
1943.19 108
1943.29 96
1943.39 86
1943.50 77
1943.60 70
1943.70 64
1943.80 59
1943.90 54
1944.00 52
1944.10 51
1944.20 52
1944.30 57
1944.41 64
1944.51 73
1944.61 81
1944.71 88
1944.81 91
1944.91 90
1945.01 85
1945.11 78
1945.22 68
1945.32 59
1945.42 51
1945.52 46
1945.62 44
1945.72 45
1945.82 50
1945.92 56
1946.03 63
1946.13 69
1946.23 74
1946.33 77
1946.43 77
1946.53 75
1946.63 70
1946.73 65
1946.84 59
1946.94 53
1947.04 47
1947.14 40
1947.24 34
1947.34 27
1947.44 20
1947.54 13
1947.65 7
1947.75 1
1947.85 0
1947.95 0
1948.05 0
1948.15 0
1948.25 0
1948.36 0
1948.46 0
1948.56 0
1948.66 1
1948.76 6
1948.86 11
1948.96 15
1949.06 18
1949.17 19
1949.27 18
1949.37 15
1949.47 11
1949.57 8
1949.67 5
1949.77 4
1949.88 6
1949.98 11
1950.08 18
1950.18 26
1950.28 34
1950.38 40
1950.48 43
1950.58 44
1950.69 40
1950.79 35
1950.89 27
1950.99 18
1951.09 10
1951.19 4
1951.29 0
1951.40 0
1951.50 0
1951.60 0
1951.70 4
1951.80 11
1951.90 20
1952.00 30
1952.11 41
1952.21 50
1952.31 58
1952.41 62
1952.51 62
1952.61 57
1952.71 49
1952.82 38
1952.92 27
1953.02 16
1953.12 8
1953.22 2
1953.32 0
1953.42 0
1953.53 0
1953.63 3
1953.73 6
1953.83 9
1953.93 13
1954.03 16
1954.13 19
1954.24 22
1954.34 24
1954.44 26
1954.54 27
1954.64 29
1954.74 31
1954.85 34
1954.95 37
1955.05 40
1955.15 43
1955.25 44
1955.35 43
1955.45 41
1955.56 37
1955.66 33
1955.76 30
1955.86 28
1955.96 27
1956.06 28
1956.16 30
1956.27 32
1956.37 33
1956.47 33
1956.57 33
1956.67 31
1956.77 30
1956.88 29
1956.98 29
1957.08 30
1957.18 32
1957.28 34
1957.38 35
1957.48 35
1957.59 33
1957.69 30
1957.79 26
1957.89 21
1957.99 18
1958.09 16
1958.20 16
1958.30 17
1958.40 19
1958.50 21
1958.60 23
1958.70 23
1958.81 23
1958.91 23
1959.01 22
1959.11 21
1959.21 20
1959.31 19
1959.41 19
1959.52 19
1959.62 18
1959.72 18
1959.82 17
1959.92 17
1960.02 17
1960.13 17
1960.23 19
1960.33 21
1960.43 25
1960.53 28
1960.63 32
1960.74 35
1960.84 38
1960.94 39
1961.04 40
1961.14 40
1961.24 40
1961.35 40
1961.45 40
1961.55 41
1961.65 42
1961.75 42
1961.85 42
1961.96 41
1962.06 39
1962.16 36
1962.26 32
1962.36 28
1962.46 25
1962.57 22
1962.67 21
1962.77 19
1962.87 17
1962.97 14
1963.07 10
1963.18 6
1963.28 2
1963.38 0
1963.48 0
1963.58 0
1963.68 0
1963.79 3
1963.89 8
1963.99 13
1964.09 17
1964.19 20
1964.29 22
1964.40 21
1964.50 20
1964.60 17
1964.70 13
1964.80 10
1964.91 8
1965.01 8
1965.11 9
1965.21 13
1965.31 18
1965.41 23
1965.52 27
1965.62 31
1965.72 33
1965.82 33
1965.92 32
1966.02 29
1966.13 26
1966.23 23
1966.33 21
1966.43 19
1966.53 20
1966.64 21
1966.74 24
1966.84 28
1966.94 31
1967.04 33
1967.14 34
1967.25 33
1967.35 31
1967.45 28
1967.55 25
1967.65 22
1967.76 19
1967.86 16
1967.96 14
1968.06 11
1968.16 9
1968.26 7
1968.37 4
1968.47 0
1968.57 0
1968.67 0
1968.77 0
1968.88 0
1968.98 0
1969.08 0
1969.18 0
1969.28 3
1969.38 10
1969.49 15
1969.59 20
1969.69 22
1969.79 23
1969.89 23
1970.00 23
1970.10 23
1970.20 23
1970.30 24
1970.40 27
1970.51 32
1970.61 38
1970.71 45
1970.81 53
1970.91 60
1971.01 66
1971.12 70
1971.22 72
1971.32 71
1971.42 68
1971.52 65
1971.63 63
1971.73 62
1971.83 63
1971.93 65
1972.03 68
1972.14 69
1972.24 69
1972.34 66
1972.44 62
1972.54 55
1972.65 47
1972.75 40
1972.85 32
1972.95 26
1973.05 21
1973.16 18
1973.26 16
1973.36 14
1973.46 14
1973.56 14
1973.67 15
1973.77 16
1973.87 18
1973.97 20
1974.07 22
1974.18 24
1974.28 27
1974.38 29
1974.48 32
1974.58 33
1974.69 35
1974.79 36
1974.89 38
1974.99 41
1975.09 44
1975.20 48
1975.30 53
1975.40 58
1975.50 62
1975.60 67
1975.71 71
1975.81 74
1975.91 78
1976.01 81
1976.11 85
1976.22 89
1976.32 94
1976.42 98
1976.52 102
1976.62 106
1976.73 109
1976.83 110
1976.93 110
1977.03 106
1977.13 100
1977.24 91
1977.34 80
1977.44 69
1977.54 59
1977.64 50
1977.75 44
1977.85 40
1977.95 38
1978.05 37
1978.15 36
1978.26 37
1978.36 38
1978.46 41
1978.56 46
1978.67 53
1978.77 60
1978.87 68
1978.97 74
1979.07 78
1979.18 80
1979.28 80
1979.38 77
1979.48 73
1979.58 68
1979.69 63
1979.79 59
1979.89 56
1979.99 54
1980.10 55
1980.20 57
1980.30 61
1980.40 65
1980.50 70
1980.61 74
1980.71 77
1980.81 79
1980.91 78
1981.01 76
1981.12 72
1981.22 65
1981.32 56
1981.42 47
1981.53 37
1981.63 29
1981.73 24
1981.83 22
1981.93 23
1982.04 28
1982.14 35
1982.24 43
1982.34 50
1982.45 55
1982.55 58
1982.65 59
1982.75 58
1982.85 58
1982.96 57
1983.06 58
1983.16 59
1983.26 62
1983.36 65
1983.47 68
1983.57 70
1983.67 73
1983.77 76
1983.88 79
1983.98 82
1984.08 84
1984.18 86
1984.29 85
1984.39 82
1984.49 77
1984.59 70
1984.69 63
1984.80 57
1984.90 51
1985.00 47
1985.10 44
1985.21 41
1985.31 37
1985.41 31
1985.51 25
1985.61 18
1985.72 12
1985.82 8
1985.92 7
1986.02 9
1986.13 14
1986.23 20
1986.33 26
1986.43 31
1986.54 34
1986.64 35
1986.74 33
1986.84 29
1986.94 25
1987.05 20
1987.15 17
1987.25 15
1987.35 15
1987.46 16
1987.56 18
1987.66 19
1987.76 21
1987.87 23
1987.97 25
1988.07 27
1988.17 31
1988.27 36
1988.38 42
1988.48 49
1988.58 55
1988.68 60
1988.79 64
1988.89 66
1988.99 67
1989.09 69
1989.20 73
1989.30 80
1989.40 89
1989.50 100
1989.61 111
1989.71 122
1989.81 130
1989.91 134
1990.02 136
1990.12 135
1990.22 134
1990.32 133
1990.42 134
1990.53 135
1990.63 137
1990.73 139
1990.83 138
1990.94 135
1991.04 130
1991.14 122
1991.24 112
1991.35 103
1991.45 95
1991.55 88
1991.65 84
1991.76 82
1991.86 81
1991.96 81
1992.06 82
1992.17 82
1992.27 82
1992.37 83
1992.47 84
1992.58 87
1992.68 91
1992.78 95
1992.88 100
1992.99 105
1993.09 109
1993.19 111
1993.29 111
1993.40 109
1993.50 107
1993.60 103
1993.70 99
1993.81 95
1993.91 91
1994.01 88
1994.11 84
1994.22 81
1994.32 78
1994.42 75
1994.52 75
1994.63 77
1994.73 83
1994.83 92
1994.93 106
1995.04 122
1995.14 140
1995.24 159
1995.34 176
1995.45 189
1995.55 199
1995.65 203
1995.75 202
1995.86 196
1995.96 188
1996.06 177
1996.16 165
1996.27 153
1996.37 141
1996.47 130
1996.57 120
1996.68 110
1996.78 101
1996.88 94
1996.98 89
1997.09 86
1997.19 86
1997.29 87
1997.39 90
1997.50 94
1997.60 97
1997.70 99
1997.80 101
1997.91 102
1998.01 103
1998.11 103
1998.22 103
1998.32 102
1998.42 101
1998.52 100
1998.63 98
1998.73 96
1998.83 94
1998.93 92
1999.04 89
1999.14 87
1999.24 85
1999.34 83
1999.45 81
1999.55 80
1999.65 79
1999.75 78
1999.86 78
1999.96 77
2000.06 75
2000.17 73
2000.27 70
2000.37 67
2000.47 63
2000.58 59
2000.68 55
2000.78 52
2000.88 50
2000.99 50
2001.09 52
2001.19 54
2001.29 56
2001.40 57
2001.50 58
2001.60 58
2001.71 57
2001.81 55
2001.91 53
2002.01 51
2002.12 50
2002.22 49
2002.32 49
2002.42 51
2002.53 53
2002.63 58
2002.73 63
2002.84 69
2002.94 76
2003.04 81
2003.14 86
2003.25 89
2003.35 90
2003.45 89
2003.55 85
2003.66 79
2003.76 71
2003.86 62
2003.97 52
2004.07 42
2004.17 34
2004.27 30
2004.38 30
2004.48 33
2004.58 40
2004.68 48
2004.79 58
2004.89 66
2004.99 73
2005.10 76
2005.20 76
2005.30 74
2005.40 70
2005.51 66
2005.61 61
2005.71 58
2005.82 56
2005.92 55
2006.02 55
2006.12 55
2006.23 55
2006.33 55
2006.43 55
2006.54 54
2006.64 51
2006.74 49
2006.84 46
2006.95 43
2007.05 42
2007.15 41
2007.25 42
2007.36 44
2007.46 47
2007.56 49
2007.67 51
2007.77 53
2007.87 53
2007.97 52
2008.08 49
2008.18 45
2008.28 41
2008.39 35
2008.49 30
2008.59 25
2008.69 20
2008.80 18
2008.90 17
2009.00 18
2009.11 22
2009.21 28
2009.31 35
2009.42 42
2009.52 50
2009.62 56
2009.72 61
2009.83 64
2009.93 66
2010.03 66
2010.14 66
2010.24 65
2010.34 64
2010.44 61
2010.55 57
2010.65 52
2010.75 47
2010.86 43
2010.96 40
2011.06 39
2011.16 38
2011.27 38
2011.37 38
2011.47 37
2011.58 35
2011.68 33
2011.78 31
2011.89 30
2011.99 31
2012.09 33
2012.19 36
2012.30 37
2012.40 37
2012.50 36
2012.61 34
2012.71 30
2012.81 26
2012.92 23
2013.02 20
2013.12 19
2013.22 19
2013.33 19
2013.43 21
2013.53 23
2013.64 25
2013.74 28
2013.84 31
2013.95 35
2014.05 39
2014.15 43
2014.25 46
2014.36 50
2014.46 53
2014.56 56
2014.67 57
2014.77 57
2014.87 56
2014.98 54
2015.08 53
2015.18 52
2015.28 52
2015.39 55
2015.49 59
2015.59 64
2015.70 71
2015.80 77
2015.90 82
2016.01 85
2016.11 86
2016.21 84
2016.32 80
2016.42 75
2016.52 70
2016.62 67
2016.73 66
2016.83 68
2016.93 72
2017.04 77
2017.14 82
2017.24 86
2017.35 88
2017.45 87
2017.55 85
2017.66 82
2017.76 78
2017.86 75
2017.96 73
2018.07 73
2018.17 74
2018.27 76
2018.38 79
2018.48 82
2018.58 83
2018.69 84
2018.79 82
2018.89 78
2019.00 73
2019.10 68
2019.20 63
2019.31 59
2019.41 57
2019.51 56
2019.61 55
2019.72 55
2019.82 54
2019.92 52
2020.03 50
2020.13 49
2020.23 50
2020.34 51
2020.44 53
2020.54 57
2020.65 60
2020.75 63
2020.85 65
2020.96 66
2021.06 66
2021.16 65
2021.27 64
2021.37 64
2021.47 64
2021.58 65
2021.68 67
2021.78 69
2021.88 72
2021.99 74
2022.09 76
2022.19 75
2022.30 71
2022.40 65
2022.50 56
2022.61 45
2022.71 34
2022.81 23
2022.92 14
2023.02 7
2023.12 2
2023.23 0
2023.33 0
2023.43 0
2023.54 0
2023.64 0
2023.74 0
2023.85 0
2023.95 0
2024.05 0
2024.16 3
2024.26 7
2024.36 11
2024.47 14
2024.57 17
2024.67 19
2024.78 21
2024.88 23
2024.98 25
2025.09 29
2025.19 33
2025.29 37
2025.40 41
2025.50 45
2025.60 47
2025.71 49
2025.81 49
2025.91 48
2026.02 47
2026.12 46
2026.22 47
2026.33 49
2026.43 53
2026.53 58
2026.64 64
2026.74 69
2026.84 72
2026.95 74
2027.05 73
2027.15 70
2027.26 65
2027.36 59
2027.46 52
2027.57 46
2027.67 41
2027.77 39
2027.88 39
2027.98 40
2028.08 43
2028.19 46
2028.29 47
2028.39 48
2028.50 46
2028.60 44
2028.70 41
2028.81 40
2028.91 40
2029.01 42
2029.12 46
2029.22 51
2029.32 57
2029.43 62
2029.53 66
2029.63 69
2029.74 70
2029.84 70
2029.94 68
2030.05 66
2030.15 62
2030.25 57
2030.36 52
2030.46 48
2030.56 45
2030.67 42
2030.77 41
2030.87 41
2030.98 42
2031.08 43
2031.18 45
2031.29 48
2031.39 52
2031.49 57
2031.60 62
2031.70 68
2031.81 74
2031.91 79
2032.01 82
2032.12 84
2032.22 84
2032.32 82
2032.43 79
2032.53 76
2032.63 73
2032.74 70
2032.84 68
2032.94 67
2033.05 66
2033.15 66
2033.25 65
2033.36 65
2033.46 65
2033.56 64
2033.67 64
2033.77 64
2033.88 64
2033.98 63
2034.08 62
2034.19 61
2034.29 59
2034.39 58
2034.50 58
2034.60 58
2034.70 60
2034.81 64
2034.91 68
2035.01 73
2035.12 77
2035.22 81
2035.32 83
2035.43 84
2035.53 84
2035.64 83
2035.74 82
2035.84 79
2035.95 76
2036.05 73
2036.15 71
2036.26 71
2036.36 73
2036.46 77
2036.57 83
2036.67 89
2036.77 94
2036.88 97
2036.98 98
2037.09 97
2037.19 96
2037.29 96
2037.40 97
2037.50 99
2037.60 103
2037.71 107
2037.81 111
2037.91 113
2038.02 115
2038.12 117
2038.23 118
2038.33 120
2038.43 122
2038.54 125
2038.64 128
2038.74 130
2038.85 131
2038.95 131
2039.05 130
2039.16 126
2039.26 121
2039.37 114
2039.47 106
2039.57 97
2039.68 89
2039.78 82
2039.88 75
2039.99 71
2040.09 68
2040.19 68
2040.30 70
2040.40 74
2040.51 79
2040.61 85
2040.71 90
2040.82 95
2040.92 97
2041.02 98
2041.13 97
2041.23 95
2041.34 93
2041.44 92
2041.54 92
2041.65 94
2041.75 98
2041.85 103
2041.96 107
2042.06 110
2042.17 111
2042.27 111
2042.37 110
2042.48 110
2042.58 112
2042.68 116
2042.79 124
2042.89 133
2042.99 143
2043.10 152
2043.20 160
2043.31 164
2043.41 164
2043.51 162
2043.62 158
2043.72 152
2043.83 145
2043.93 138
2044.03 131
2044.14 125
2044.24 121
2044.34 117
2044.45 115
2044.55 115
2044.66 115
2044.76 116
2044.86 117
2044.97 118
2045.07 118
2045.17 119
2045.28 119
2045.38 119
2045.49 120
2045.59 120
2045.69 119
2045.80 118
2045.90 115
2046.00 111
2046.11 105
2046.21 98
2046.32 91
2046.42 82
2046.52 74
2046.63 66
2046.73 61
2046.84 57
2046.94 55
2047.04 55
2047.15 56
2047.25 57
2047.35 57
2047.46 56
2047.56 54
2047.67 51
2047.77 48
2047.87 47
2047.98 49
2048.08 53
2048.19 61
2048.29 71
2048.39 82
2048.50 93
2048.60 102
2048.71 110
2048.81 114
2048.91 115
2049.02 113
2049.12 108
2049.22 101
2049.33 94
2049.43 87
2049.54 83
2049.64 81
2049.74 82
2049.85 85
2049.95 90
2050.06 94
2050.16 98
2050.26 99
2050.37 99
2050.47 97
2050.58 94
2050.68 90
2050.78 86
2050.89 81
2050.99 75
2051.10 69
2051.20 63
2051.30 59
2051.41 55
2051.51 54
2051.62 55
2051.72 56
2051.82 58
2051.93 59
2052.03 59
2052.14 58
2052.24 57
2052.34 56
2052.45 56
2052.55 58
2052.66 61
2052.76 65
2052.86 67
2052.97 68
2053.07 65
2053.18 60
2053.28 51
2053.38 42
2053.49 34
2053.59 28
2053.70 27
2053.80 30
2053.90 36
2054.01 45
2054.11 55
2054.22 64
2054.32 71
2054.42 77
2054.53 81
2054.63 83
2054.74 84
2054.84 83
2054.94 80
2055.05 76
2055.15 71
2055.26 64
2055.36 58
2055.46 51
2055.57 46
2055.67 42
2055.78 41
2055.88 42
2055.98 45
2056.09 50
2056.19 55
2056.30 62
2056.40 68
2056.50 74
2056.61 78
2056.71 82
2056.82 85
2056.92 87
2057.03 89
2057.13 92
2057.23 95
2057.34 97
2057.44 100
2057.55 101
2057.65 100
2057.75 98
2057.86 94
2057.96 89
2058.07 81
2058.17 73
2058.27 65
2058.38 57
2058.48 49
2058.59 42
2058.69 37
2058.80 34
2058.90 33
2059.00 35
2059.11 37
2059.21 41
2059.32 45
2059.42 48
2059.52 52
2059.63 55
2059.73 57
2059.84 60
2059.94 63
2060.05 67
2060.15 70
2060.25 74
2060.36 76
2060.46 77
2060.57 75
2060.67 71
2060.77 64
2060.88 55
2060.98 45
2061.09 36
2061.19 28
2061.30 22
2061.40 19
2061.50 18
2061.61 18
2061.71 18
2061.82 19
2061.92 19
2062.03 19
2062.13 19
2062.23 21
2062.34 24
2062.44 28
2062.55 32
2062.65 37
2062.76 41
2062.86 44
2062.96 47
2063.07 50
2063.17 53
2063.28 57
2063.38 61
2063.48 65
2063.59 69
2063.69 74
2063.80 78
2063.90 80
2064.01 81
2064.11 80
2064.21 77
2064.32 73
2064.42 68
2064.53 63
2064.63 59
2064.74 55
2064.84 52
2064.94 49
2065.05 46
2065.15 43
2065.26 39
2065.36 35
2065.47 32
2065.57 29
2065.68 26
2065.78 25
2065.88 23
2065.99 22
2066.09 20
2066.20 18
2066.30 15
2066.41 11
2066.51 7
2066.61 2
2066.72 0
2066.82 0
2066.93 0
2067.03 0
2067.14 0
2067.24 0
2067.34 0
2067.45 0
2067.55 8
2067.66 20
2067.76 31
2067.87 42
2067.97 50
2068.08 55
2068.18 57
2068.28 55
2068.39 51
2068.49 45
2068.60 38
2068.70 31
2068.81 25
2068.91 21
2069.01 18
2069.12 17
2069.22 17
2069.33 19
2069.43 23
2069.54 27
2069.64 31
2069.75 35
2069.85 37
2069.95 39
2070.06 39
2070.16 38
2070.27 36
2070.37 36
2070.48 36
2070.58 38
2070.69 41
2070.79 46
2070.89 50
2071.00 55
2071.10 58
2071.21 60
2071.31 60
2071.42 60
2071.52 60
2071.63 60
2071.73 60
2071.83 60
2071.94 61
2072.04 60
2072.15 58
2072.25 56
2072.36 53
2072.46 50
2072.57 47
2072.67 45
2072.78 44
2072.88 45
2072.98 45
2073.09 45
2073.19 44
2073.30 41
2073.40 35
2073.51 28
2073.61 20
2073.72 11
2073.82 4
2073.93 0
2074.03 0
2074.13 0
2074.24 2
2074.34 8
2074.45 16
2074.55 24
2074.66 31
2074.76 37
2074.87 42
2074.97 44
2075.08 44
2075.18 43
2075.28 39
2075.39 35
2075.49 32
2075.60 30
2075.70 30
2075.81 33
2075.91 37
2076.02 44
2076.12 50
2076.23 56
2076.33 61
2076.43 63
2076.54 63
2076.64 62
2076.75 59
2076.85 56
2076.96 52
2077.06 48
2077.17 43
2077.27 39
2077.38 35
2077.48 31
2077.59 29
2077.69 27
2077.79 26
2077.90 25
2078.00 24
2078.11 23
2078.21 22
2078.32 20
2078.42 18
2078.53 17
2078.63 15
2078.74 14
2078.84 14
2078.95 12
2079.05 11
2079.15 9
2079.26 6
2079.36 5
2079.47 4
2079.57 5
2079.68 7
2079.78 10
2079.89 14
2079.99 17
2080.10 20
2080.20 22
2080.31 22
2080.41 22
2080.52 21
2080.62 19
2080.73 17
2080.83 16
2080.93 14
2081.04 13
2081.14 12
2081.25 12
2081.35 12
2081.46 13
2081.56 15
2081.67 18
2081.77 21
2081.88 25
2081.98 28
2082.09 30
2082.19 30
2082.30 27
2082.40 23
2082.51 17
2082.61 10
2082.72 4
2082.82 0
2082.92 0
2083.03 0
2083.13 0
2083.24 0
2083.34 0
2083.45 0
2083.55 5
2083.66 9
2083.76 13
2083.87 16
2083.97 17
2084.08 18
2084.18 18
2084.29 18
2084.39 20
2084.50 22
2084.60 26
2084.71 31
2084.81 35
2084.92 39
2085.02 41
2085.13 42
2085.23 42
2085.33 41
2085.44 40
2085.54 39
2085.65 38
2085.75 37
2085.86 35
2085.96 32
2086.07 28
2086.17 24
2086.28 20
2086.38 17
2086.49 14
2086.59 14
2086.70 15
2086.80 18
2086.91 23
2087.01 29
2087.12 36
2087.22 43
2087.33 50
2087.43 57
2087.54 65
2087.64 72
2087.75 78
2087.85 84
2087.96 88
2088.06 91
2088.17 91
2088.27 88
2088.38 83
2088.48 77
2088.59 69
2088.69 60
2088.80 51
2088.90 42
2089.01 35
2089.11 29
2089.21 25
2089.32 24
2089.42 27
2089.53 34
2089.63 43
2089.74 55
2089.84 67
2089.95 78
2090.05 87
2090.16 93
2090.26 96
2090.37 96
2090.47 93
2090.58 91
2090.68 88
2090.79 86
2090.89 85
2091.00 84
2091.10 82
2091.21 80
2091.31 77
2091.42 73
2091.52 71
2091.63 71
2091.73 73
2091.84 77
2091.94 82
2092.05 87
2092.15 90
2092.26 90
2092.36 88
2092.47 82
2092.57 76
2092.68 69
2092.78 63
2092.89 59
2092.99 56
2093.10 54
2093.20 52
2093.31 51
2093.41 50
2093.52 48
2093.62 46
2093.73 44
2093.83 43
2093.94 43
2094.04 44
2094.15 46
2094.25 49
2094.36 51
2094.46 52
2094.57 52
2094.67 50
2094.78 48
2094.88 45
2094.99 42
2095.09 40
2095.20 39
2095.30 41
2095.41 44
2095.51 49
2095.62 55
2095.72 61
2095.83 67
2095.94 71
2096.04 74
2096.15 76
2096.25 75
2096.36 74
2096.46 72
2096.57 70
2096.67 69
2096.78 68
2096.88 68
2096.99 70
2097.09 73
2097.20 76
2097.30 80
2097.41 84
2097.51 86
2097.62 86
2097.72 85
2097.83 82
2097.93 78
2098.04 74
2098.14 71
2098.25 68
2098.35 65
2098.46 61
2098.56 55
2098.67 48
2098.77 41
2098.88 33
2098.98 26
2099.09 21
2099.19 19
2099.30 20
2099.40 23
2099.51 27
2099.61 32
2099.72 36
2099.83 39
2099.93 40
2100.04 40
2100.14 39
2100.25 38
2100.35 37
2100.46 37
2100.56 37
2100.67 36
2100.77 34
2100.88 31
2100.98 27
2101.09 23
2101.19 19
2101.30 16
2101.40 15
2101.51 15
2101.61 15
2101.72 16
2101.82 16
2101.93 15
2102.03 14
2102.14 12
2102.24 9
2102.35 8
2102.46 9
2102.56 10
2102.67 13
2102.77 17
2102.88 22
2102.98 26
2103.09 31
2103.19 35
2103.30 40
2103.40 46
2103.51 52
2103.61 59
2103.72 66
2103.82 73
2103.93 78
2104.03 82
2104.14 82
2104.25 80
2104.35 76
2104.46 71
2104.56 64
2104.67 57
2104.77 49
2104.88 41
2104.98 32
2105.09 22
2105.19 12
2105.30 3
2105.40 0
2105.51 0
2105.61 0
2105.72 0
2105.82 0
2105.93 0
2106.04 6
2106.14 12
2106.25 16
2106.35 19
2106.46 19
2106.56 18
2106.67 15
2106.77 12
2106.88 9
2106.98 6
2107.09 3
2107.19 1
2107.30 0
2107.41 0
2107.51 0
2107.62 0
2107.72 4
2107.83 13
2107.93 24
2108.04 38
2108.14 52
2108.25 67
2108.35 78
2108.46 86
2108.56 90
2108.67 90
2108.78 85
2108.88 78
2108.99 68
2109.09 58
2109.20 49
2109.30 41
2109.41 34
2109.51 28
2109.62 24
2109.72 22
2109.83 21
2109.93 20
2110.04 19
2110.15 18
2110.25 17
2110.36 15
2110.46 13
2110.57 10
2110.67 8
2110.78 6
2110.88 5
2110.99 5
2111.09 6
2111.20 8
2111.31 11
2111.41 14
2111.52 18
2111.62 21
2111.73 24
2111.83 28
2111.94 31
2112.04 34
2112.15 38
2112.26 42
2112.36 47
2112.47 53
2112.57 57
2112.68 60
2112.78 59
2112.89 55
2112.99 47
2113.10 36
2113.20 25
2113.31 14
2113.42 5
2113.52 0
2113.63 0
2113.73 0
2113.84 0
2113.94 0
2114.05 0
2114.15 0
2114.26 0
2114.37 0
2114.47 0
2114.58 1
2114.68 4
2114.79 6
2114.89 9
2115.00 11
2115.10 12
2115.21 12
2115.32 10
2115.42 8
2115.53 5
2115.63 2
2115.74 0
2115.84 0
2115.95 0
2116.05 0
2116.16 2
2116.27 6
2116.37 11
2116.48 17
2116.58 24
2116.69 32
2116.79 38
2116.90 44
2117.00 48
2117.11 50
2117.22 50
2117.32 49
2117.43 47
2117.53 43
2117.64 40
2117.74 38
2117.85 36
2117.96 35
2118.06 34
2118.17 33
2118.27 31
2118.38 27
2118.48 20
2118.59 12
2118.70 4
2118.80 0
2118.91 0
2119.01 0
2119.12 0
2119.22 0
2119.33 4
2119.43 11
2119.54 17
2119.65 22
2119.75 25
2119.86 27
2119.96 29
2120.07 32
2120.17 35
2120.28 40
2120.39 45
2120.49 50
2120.60 53
2120.70 56
2120.81 57
2120.91 57
2121.02 56
2121.13 55
2121.23 52
2121.34 48
2121.44 43
2121.55 37
2121.65 30
2121.76 25
2121.87 22
2121.97 21
2122.08 23
2122.18 27
2122.29 33
2122.39 40
2122.50 46
2122.61 51
2122.71 55
2122.82 58
2122.92 60
2123.03 62
2123.13 65
2123.24 67
2123.35 71
2123.45 75
2123.56 80
2123.66 85
2123.77 89
2123.88 93
2123.98 96
2124.09 97
2124.19 98
2124.30 97
2124.40 94
2124.51 90
2124.62 84
2124.72 79
2124.83 75
2124.93 73
2125.04 74
2125.14 77
2125.25 82
2125.36 88
2125.46 93
2125.57 97
2125.67 100
2125.78 100
2125.89 99
2125.99 97
2126.10 96
2126.20 96
2126.31 98
2126.41 101
2126.52 105
2126.63 108
2126.73 110
2126.84 110
2126.94 108
2127.05 106
2127.16 103
2127.26 100
2127.37 99
2127.47 100
2127.58 102
2127.69 104
2127.79 106
2127.90 106
2128.00 103
2128.11 97
2128.21 89
2128.32 79
2128.43 67
2128.53 55
2128.64 43
2128.74 32
2128.85 21
2128.96 12
2129.06 4
2129.17 0
2129.27 0
2129.38 0
2129.49 1
2129.59 9
2129.70 18
2129.80 28
2129.91 37
2130.02 44
2130.12 48
2130.23 50
2130.33 48
2130.44 43
2130.54 37
2130.65 29
2130.76 22
2130.86 16
2130.97 11
2131.07 10
2131.18 12
2131.29 17
2131.39 24
2131.50 34
2131.60 44
2131.71 54
2131.82 63
2131.92 70
2132.03 75
2132.13 77
2132.24 77
2132.35 76
2132.45 73
2132.56 69
2132.66 67
2132.77 65
2132.88 66
2132.98 67
2133.09 70
2133.19 72
2133.30 75
2133.41 77
2133.51 79
2133.62 81
2133.72 82
2133.83 84
2133.94 86
2134.04 87
2134.15 89
2134.25 88
2134.36 87
2134.47 83
2134.57 79
2134.68 73
2134.79 66
2134.89 60
2135.00 53
2135.10 47
2135.21 42
2135.32 37
2135.42 33
2135.53 29
2135.63 26
2135.74 24
2135.85 20
2135.95 17
2136.06 13
2136.16 8
2136.27 3
2136.38 0
2136.48 0
2136.59 0
2136.69 0
2136.80 0
2136.91 0
2137.01 0
2137.12 0
2137.23 0
2137.33 3
2137.44 6
2137.54 9
2137.65 13
2137.76 17
2137.86 21
2137.97 24
2138.07 29
2138.18 33
2138.29 38
2138.39 43
2138.50 48
2138.60 54
2138.71 59
2138.82 65
2138.92 70
2139.03 75
2139.14 80
2139.24 84
2139.35 88
2139.45 91
2139.56 92
2139.67 93
2139.77 92
2139.88 90
2139.98 88
2140.09 86
2140.20 84
2140.30 82
2140.41 79
2140.52 76
2140.62 74
2140.73 71
2140.83 69
2140.94 67
2141.05 66
2141.15 66
2141.26 66
2141.37 66
2141.47 67
2141.58 68
2141.68 69
2141.79 72
2141.90 76
2142.00 81
2142.11 86
2142.22 92
2142.32 96
2142.43 99
2142.53 101
2142.64 102
2142.75 101
2142.85 99
2142.96 96
2143.07 93
2143.17 89
2143.28 85
2143.38 80
2143.49 74
2143.60 69
2143.70 63
2143.81 59
2143.92 56
2144.02 54
2144.13 54
2144.23 54
2144.34 56
2144.45 58
2144.55 60
2144.66 62
2144.77 63
2144.87 63
2144.98 62
2145.08 60
2145.19 57
2145.30 53
2145.40 49
2145.51 45
2145.62 42
2145.72 41
2145.83 41
2145.94 44
2146.04 49
2146.15 55
2146.25 62
2146.36 69
2146.47 76
2146.57 81
2146.68 86
2146.79 88
2146.89 88
2147.00 85
2147.11 81
2147.21 76
2147.32 69
2147.42 62
2147.53 56
2147.64 51
2147.74 47
2147.85 46
2147.96 46
2148.06 47
2148.17 50
2148.28 53
2148.38 57
2148.49 60
2148.59 63
2148.70 65
2148.81 68
2148.91 71
2149.02 73
2149.13 74
2149.23 74
2149.34 73
2149.45 71
2149.55 67
2149.66 63
2149.77 60
2149.87 57
2149.98 56
2150.08 56
2150.19 56
2150.30 57
2150.40 57
2150.51 56
2150.62 54
2150.72 50
2150.83 45
2150.94 39
2151.04 33
2151.15 26
2151.26 21
2151.36 17
2151.47 15
2151.57 17
2151.68 23
2151.79 30
2151.89 39
2152.00 48
2152.11 55
2152.21 60
2152.32 61
2152.43 61
2152.53 58
2152.64 55
2152.75 53
2152.85 50
2152.96 48
2153.07 47
2153.17 45
2153.28 44
2153.39 44
2153.49 45
2153.60 48
2153.70 53
2153.81 61
2153.92 71
2154.02 81
2154.13 90
2154.24 97
2154.34 101
2154.45 102
2154.56 101
2154.66 98
2154.77 94
2154.88 89
2154.98 85
2155.09 81
2155.20 77
2155.30 72
2155.41 66
2155.52 59
2155.62 51
2155.73 43
2155.84 36
2155.94 30
2156.05 26
2156.16 23
2156.26 21
2156.37 20
2156.48 20
2156.58 20
2156.69 22
2156.80 25
2156.90 29
2157.01 35
2157.11 42
2157.22 50
2157.33 57
2157.43 63
2157.54 69
2157.65 74
2157.75 78
2157.86 82
2157.97 85
2158.07 87
2158.18 89
2158.29 89
2158.39 87
2158.50 84
2158.61 79
2158.71 75
2158.82 72
2158.93 69
2159.03 68
2159.14 68
2159.25 69
2159.35 70
2159.46 71
2159.57 73
2159.67 75
2159.78 78
2159.89 80
2159.99 83
2160.10 85
2160.21 85
2160.31 84
2160.42 81
2160.53 77
2160.63 72
2160.74 68
2160.85 64
2160.95 61
2161.06 60
2161.17 59
2161.27 60
2161.38 60
2161.49 59
2161.59 58
2161.70 55
2161.81 53
2161.91 50
2162.02 48
2162.13 45
2162.24 42
2162.34 38
2162.45 34
2162.56 29
2162.66 24
2162.77 21
2162.88 18
2162.98 18
2163.09 19
2163.20 21
2163.30 23
2163.41 25
2163.52 25
2163.62 23
2163.73 20
2163.84 17
2163.94 14
2164.05 12
2164.16 12
2164.26 13
2164.37 15
2164.48 18
2164.58 22
2164.69 27
2164.80 33
2164.90 40
2165.01 49
2165.12 58
2165.22 66
2165.33 75
2165.44 82
2165.55 88
2165.65 92
2165.76 94
2165.87 94
2165.97 93
2166.08 92
2166.19 90
2166.29 88
2166.40 87
2166.51 86
2166.61 86
2166.72 85
2166.83 84
2166.93 83
2167.04 81
2167.15 79
2167.25 76
2167.36 73
2167.47 70
2167.58 66
2167.68 62
2167.79 58
2167.90 53
2168.00 49
2168.11 45
2168.22 41
2168.32 37
2168.43 33
2168.54 28
2168.64 22
2168.75 16
2168.86 9
2168.96 3
2169.07 0
2169.18 0
2169.29 0
2169.39 0
2169.50 0
2169.61 0
2169.71 0
2169.82 0
2169.93 4
2170.03 10
2170.14 16
2170.25 21
2170.35 25
2170.46 27
2170.57 29
2170.68 31
2170.78 33
2170.89 36
2171.00 39
2171.10 43
2171.21 46
2171.32 51
2171.42 55
2171.53 59
2171.64 63
2171.74 67
2171.85 71
2171.96 74
2172.07 78
2172.17 81
2172.28 83
2172.39 83
2172.49 82
2172.60 79
2172.71 73
2172.81 66
2172.92 59
2173.03 51
2173.14 45
2173.24 40
2173.35 37
2173.46 35
2173.56 35
2173.67 36
2173.78 38
2173.88 40
2173.99 44
2174.10 48
2174.21 52
2174.31 56
2174.42 59
2174.53 61
2174.63 61
2174.74 59
2174.85 57
2174.96 54
2175.06 50
2175.17 47
2175.28 45
2175.38 42
2175.49 39
2175.60 35
2175.70 31
2175.81 26
2175.92 22
2176.03 19
2176.13 16
2176.24 14
2176.35 13
2176.45 13
2176.56 13
2176.67 14
2176.78 16
2176.88 18
2176.99 21
2177.10 23
2177.20 26
2177.31 27
2177.42 27
2177.53 25
2177.63 21
2177.74 17
2177.85 12
2177.95 8
2178.06 3
2178.17 0
2178.27 0
2178.38 0
2178.49 3
2178.60 8
2178.70 14
2178.81 21
2178.92 27
2179.02 32
2179.13 35
2179.24 36
2179.35 35
2179.45 31
2179.56 25
2179.67 19
2179.78 12
2179.88 7
2179.99 4
2180.10 4
2180.20 7
2180.31 13
2180.42 19
2180.53 25
2180.63 28
2180.74 30
2180.85 28
2180.95 25
2181.06 20
2181.17 17
2181.28 15
2181.38 16
2181.49 19
2181.60 25
2181.70 32
2181.81 40
2181.92 48
2182.03 55
2182.13 61
2182.24 66
2182.35 69
2182.46 72
2182.56 72
2182.67 71
2182.78 68
2182.88 65
2182.99 62
2183.10 60
2183.21 59
2183.31 60
2183.42 63
2183.53 66
2183.63 69
2183.74 71
2183.85 72
2183.96 73
2184.06 74
2184.17 76
2184.28 78
2184.39 81
2184.49 86
2184.60 91
2184.71 96
2184.81 100
2184.92 103
2185.03 104
2185.14 105
2185.24 105
2185.35 106
2185.46 108
2185.57 113
2185.67 118
2185.78 125
2185.89 131
2186.00 136
2186.10 139
2186.21 138
2186.32 136
2186.42 132
2186.53 127
2186.64 122
2186.75 119
2186.85 118
2186.96 119
2187.07 120
2187.18 122
2187.28 123
2187.39 122
2187.50 120
2187.61 116
2187.71 111
2187.82 105
2187.93 98
2188.03 92
2188.14 86
2188.25 81
2188.36 78
2188.46 77
2188.57 79
2188.68 83
2188.79 89
2188.89 98
2189.00 107
2189.11 117
2189.22 126
2189.32 134
2189.43 141
2189.54 146
2189.65 150
2189.75 152
2189.86 151
2189.97 147
2190.08 141
2190.18 133
2190.29 125
2190.40 117
2190.50 109
2190.61 103
2190.72 98
2190.83 93
2190.93 88
2191.04 83
2191.15 79
2191.26 77
2191.36 76
2191.47 76
2191.58 78
2191.69 80
2191.79 81
2191.90 81
2192.01 80
2192.12 77
2192.22 73
2192.33 70
2192.44 67
2192.55 65
2192.65 65
2192.76 66
2192.87 68
2192.98 72
2193.08 75
2193.19 78
2193.30 80
2193.41 80
2193.51 78
2193.62 76
2193.73 72
2193.84 67
2193.94 63
2194.05 59
2194.16 54
2194.27 49
2194.37 44
2194.48 38
2194.59 31
2194.70 23
2194.80 16
2194.91 9
2195.02 3
2195.13 0
2195.23 0
2195.34 0
2195.45 0
2195.56 0
2195.66 0
2195.77 0
2195.88 0
2195.99 0
2196.09 0
2196.20 1
2196.31 5
2196.42 11
2196.53 20
2196.63 31
2196.74 43
2196.85 54
2196.96 63
2197.06 70
2197.17 73
2197.28 74
2197.39 72
2197.49 67
2197.60 61
2197.71 54
2197.82 47
2197.92 41
2198.03 36
2198.14 33
2198.25 32
2198.35 34
2198.46 37
2198.57 41
2198.68 44
2198.78 48
2198.89 50
2199.00 53
2199.11 54
2199.22 57
2199.32 59
2199.43 61
2199.54 62
2199.65 63
2199.75 63
2199.86 63
2199.97 63
2200.08 63
2200.18 64
2200.29 65
2200.40 65
2200.51 65
2200.62 64
2200.72 62
2200.83 58
2200.94 54
2201.05 50
2201.15 47
2201.26 44
2201.37 42
2201.48 41
2201.58 41
2201.69 41
2201.80 42
2201.91 43
2202.02 43
2202.12 44
2202.23 46
2202.34 47
2202.45 50
2202.55 52
2202.66 55
2202.77 59
2202.88 63
2202.98 67
2203.09 73
2203.20 80
2203.31 88
2203.42 96
2203.52 104
2203.63 110
2203.74 114
2203.85 117
2203.95 118
2204.06 117
2204.17 116
2204.28 113
2204.39 110
2204.49 106
2204.60 102
2204.71 99
2204.82 95
2204.92 92
2205.03 90
2205.14 88
2205.25 86
2205.36 84
2205.46 83
2205.57 82
2205.68 81
2205.79 80
2205.89 80
2206.00 80
2206.11 79
2206.22 77
2206.33 74
2206.43 71
2206.54 67
2206.65 62
2206.76 57
2206.86 51
2206.97 46
2207.08 41
2207.19 37
2207.30 34
2207.40 33
2207.51 34
2207.62 37
2207.73 41
2207.84 48
2207.94 55
2208.05 62
2208.16 69
2208.27 75
2208.37 80
2208.48 84
2208.59 87
2208.70 88
2208.81 90
2208.91 90
2209.02 91
2209.13 91
2209.24 90
2209.35 88
2209.45 87
2209.56 85
2209.67 84
2209.78 83
2209.89 81
2209.99 80
2210.10 78
2210.21 74
2210.32 69
2210.42 64
2210.53 60
2210.64 57
2210.75 57
2210.86 60
2210.96 64
2211.07 69
2211.18 74
2211.29 78
2211.40 79
2211.50 79
2211.61 78
2211.72 78
2211.83 79
2211.94 81
2212.04 83
2212.15 85
2212.26 85
2212.37 84
2212.48 80
2212.58 73
2212.69 66
2212.80 59
2212.91 53
2213.02 48
2213.12 44
2213.23 41
2213.34 38
2213.45 35
2213.56 32
2213.66 29
2213.77 25
2213.88 23
2213.99 21
2214.10 19
2214.20 18
2214.31 17
2214.42 15
2214.53 13
2214.64 10
2214.74 8
2214.85 6
2214.96 4
2215.07 3
2215.18 3
2215.28 4
2215.39 5
2215.50 7
2215.61 8
2215.72 9
2215.82 10
2215.93 9
2216.04 8
2216.15 5
2216.26 1
2216.36 0
2216.47 0
2216.58 0
2216.69 0
2216.80 0
2216.90 0
2217.01 0
2217.12 1
2217.23 9
2217.34 19
2217.44 30
2217.55 42
2217.66 55
2217.77 68
2217.88 80
2217.99 91
2218.09 99
2218.20 105
2218.31 108
2218.42 109
2218.53 107
2218.63 102
2218.74 97
2218.85 91
2218.96 84
2219.07 77
2219.17 70
2219.28 64
2219.39 60
2219.50 57
2219.61 55
2219.72 56
2219.82 58
2219.93 61
2220.04 65
2220.15 69
2220.26 74
2220.36 77
2220.47 80
2220.58 81
2220.69 80
2220.80 78
2220.91 75
2221.01 72
2221.12 69
2221.23 68
2221.34 67
2221.45 68
2221.55 70
2221.66 71
2221.77 71
2221.88 70
2221.99 66
2222.10 61
2222.20 56
2222.31 51
2222.42 47
2222.53 46
2222.64 46
2222.74 48
2222.85 50
2222.96 52
2223.07 54
2223.18 55
2223.29 55
2223.39 55
2223.50 54
2223.61 52
2223.72 48
2223.83 43
2223.93 37
2224.04 30
2224.15 22
2224.26 15
2224.37 9
2224.48 4
2224.58 2
2224.69 1
2224.80 3
2224.91 7
2225.02 12
2225.13 17
2225.23 23
2225.34 27
2225.45 31
2225.56 34
2225.67 36
2225.78 37
2225.88 38
2225.99 39
2226.10 40
2226.21 41
2226.32 42
2226.43 42
2226.53 41
2226.64 40
2226.75 37
2226.86 33
2226.97 28
2227.08 22
2227.18 17
2227.29 12
2227.40 9
2227.51 7
2227.62 7
2227.73 8
2227.83 10
2227.94 13
2228.05 17
2228.16 21
2228.27 24
2228.38 27
2228.48 29
2228.59 30
2228.70 29
2228.81 27
2228.92 24
2229.03 21
2229.13 18
2229.24 16
2229.35 15
2229.46 15
2229.57 16
2229.68 18
2229.78 20
2229.89 23
2230.00 25
2230.11 27
2230.22 28
2230.33 27
2230.43 26
2230.54 24
2230.65 20
2230.76 16
2230.87 12
2230.98 8
2231.09 5
2231.19 2
2231.30 1
2231.41 1
2231.52 2
2231.63 4
2231.74 6
2231.84 9
2231.95 11
2232.06 13
2232.17 14
2232.28 14
2232.39 13
2232.49 12
2232.60 11
2232.71 10
2232.82 8
2232.93 6
2233.04 3
2233.15 0
2233.25 0
2233.36 0
2233.47 0
2233.58 0
2233.69 0
2233.80 0
2233.90 0
2234.01 2
2234.12 6
2234.23 11
2234.34 17
2234.45 23
2234.56 29
2234.66 36
2234.77 42
2234.88 47
2234.99 52
2235.10 55
2235.21 58
2235.32 61
2235.42 64
2235.53 68
2235.64 72
2235.75 76
2235.86 80
2235.97 83
2236.08 84
2236.18 85
2236.29 85
2236.40 85
2236.51 87
2236.62 89
2236.73 91
2236.84 95
2236.94 98
2237.05 101
2237.16 103
2237.27 105
2237.38 107
2237.49 109
2237.60 112
2237.70 114
2237.81 115
2237.92 116
2238.03 115
2238.14 113
2238.25 109
2238.36 105
2238.46 101
2238.57 98
2238.68 94
2238.79 92
2238.90 89
2239.01 85
2239.12 81
2239.22 77
2239.33 72
2239.44 69
2239.55 68
2239.66 69
2239.77 74
2239.88 83
2239.98 94
2240.09 106
2240.20 118
2240.31 127
2240.42 134
2240.53 136
2240.64 135
2240.74 131
2240.85 126
2240.96 119
2241.07 112
2241.18 106
2241.29 100
2241.40 96
2241.51 92
2241.61 89
2241.72 85
2241.83 82
2241.94 78
2242.05 72
2242.16 66
2242.27 57
2242.38 47
2242.48 37
2242.59 27
2242.70 18
2242.81 11
2242.92 8
2243.03 8
2243.14 10
2243.24 15
2243.35 21
2243.46 26
2243.57 31
2243.68 36
2243.79 39
2243.90 41
2244.01 41
2244.11 41
2244.22 40
2244.33 39
2244.44 37
2244.55 36
2244.66 35
2244.77 35
2244.88 35
2244.98 36
2245.09 37
2245.20 39
2245.31 41
2245.42 44
2245.53 47
2245.64 50
2245.75 53
2245.85 57
2245.96 60
2246.07 63
2246.18 66
2246.29 68
2246.40 70
2246.51 70
2246.62 70
2246.72 69
2246.83 66
2246.94 62
2247.05 58
2247.16 52
2247.27 47
2247.38 43
2247.49 39
2247.60 36
2247.70 33
2247.81 31
2247.92 30
2248.03 31
2248.14 32
2248.25 34
2248.36 37
2248.47 41
2248.57 45
2248.68 49
2248.79 51
2248.90 52
2249.01 52
2249.12 50
2249.23 48
2249.34 47
2249.45 45
2249.55 46
2249.66 47
2249.77 51
2249.88 55
2249.99 59
2250.10 62
2250.21 64
2250.32 63
2250.43 59
2250.53 52
2250.64 44
2250.75 36
2250.86 28
2250.97 21
2251.08 17
2251.19 15
2251.30 16
2251.41 19
2251.51 24
2251.62 29
2251.73 34
2251.84 40
2251.95 46
2252.06 52
2252.17 57
2252.28 62
2252.39 67
2252.50 72
2252.60 75
2252.71 77
2252.82 78
2252.93 77
2253.04 75
2253.15 73
2253.26 72
2253.37 72
2253.48 74
2253.58 80
2253.69 87
2253.80 97
2253.91 106
2254.02 115
2254.13 121
2254.24 125
2254.35 125
2254.46 124
2254.57 121
2254.67 118
2254.78 116
2254.89 114
2255.00 113
2255.11 111
2255.22 108
2255.33 104
2255.44 98
2255.55 92
2255.66 86
2255.76 81
2255.87 79
2255.98 79
2256.09 82
2256.20 86
2256.31 91
2256.42 95
2256.53 99
2256.64 103
2256.75 107
2256.85 110
2256.96 112
2257.07 114
2257.18 114
2257.29 114
2257.40 113
2257.51 113
2257.62 112
2257.73 111
2257.84 111
2257.95 110
2258.05 108
2258.16 105
2258.27 101
2258.38 98
2258.49 94
2258.60 91
2258.71 90
2258.82 91
2258.93 92
2259.04 94
2259.15 94
2259.25 93
2259.36 90
2259.47 85
2259.58 77
2259.69 69
2259.80 61
2259.91 53
2260.02 47
2260.13 43
2260.24 40
2260.35 39
2260.45 38
2260.56 37
2260.67 36
2260.78 34
2260.89 32
2261.00 30
2261.11 29
2261.22 28
2261.33 28
2261.44 29
2261.55 30
2261.66 31
2261.76 31
2261.87 31
2261.98 30
2262.09 28
2262.20 25
2262.31 23
2262.42 21
2262.53 21
2262.64 22
2262.75 24
2262.86 28
2262.97 33
2263.07 38
2263.18 44
2263.29 50
2263.40 55
2263.51 60
2263.62 63
2263.73 64
2263.84 62
2263.95 59
2264.06 53
2264.17 46
2264.28 38
2264.39 30
2264.49 22
2264.60 15
2264.71 8
2264.82 3
2264.93 0
2265.04 0
2265.15 1
2265.26 6
2265.37 13
2265.48 22
2265.59 32
2265.70 42
2265.81 51
2265.91 57
2266.02 61
2266.13 64
2266.24 65
2266.35 66
2266.46 67
2266.57 69
2266.68 72
2266.79 75
2266.90 77
2267.01 79
2267.12 79
2267.23 79
2267.34 78
2267.44 77
2267.55 76
2267.66 75
2267.77 75
2267.88 74
2267.99 73
2268.10 70
2268.21 67
2268.32 62
2268.43 57
2268.54 52
2268.65 48
2268.76 45
2268.87 45
2268.98 46
2269.08 49
2269.19 52
2269.30 55
2269.41 58
2269.52 60
2269.63 60
2269.74 60
2269.85 58
2269.96 56
2270.07 54
2270.18 51
2270.29 47
2270.40 42
2270.51 37
2270.62 32
2270.72 27
2270.83 21
2270.94 16
2271.05 11
2271.16 7
2271.27 3
2271.38 0
2271.49 0
2271.60 0
2271.71 0
2271.82 0
2271.93 0
2272.04 0
2272.15 0
2272.26 0
2272.37 3
2272.48 11
2272.58 20
2272.69 30
2272.80 40
2272.91 50
2273.02 58
2273.13 63
2273.24 65
2273.35 65
2273.46 62
2273.57 57
2273.68 53
2273.79 50
2273.90 50
2274.01 53
2274.12 59
2274.23 66
2274.34 74
2274.45 81
2274.55 86
2274.66 88
2274.77 87
2274.88 85
2274.99 83
2275.10 81
2275.21 81
2275.32 82
2275.43 85
2275.54 88
2275.65 89
2275.76 90
2275.87 89
2275.98 88
2276.09 85
2276.20 83
2276.31 81
2276.42 79
2276.53 78
2276.64 78
2276.74 79
2276.85 81
2276.96 84
2277.07 90
2277.18 96
2277.29 102
2277.40 108
2277.51 113
2277.62 116
2277.73 118
2277.84 119
2277.95 118
2278.06 115
2278.17 110
2278.28 104
2278.39 95
2278.50 85
2278.61 74
2278.72 63
2278.83 52
2278.94 43
2279.05 35
2279.15 29
2279.26 25
2279.37 23
2279.48 23
2279.59 25
2279.70 29
2279.81 35
2279.92 40
2280.03 44
2280.14 46
2280.25 46
2280.36 42
2280.47 37
2280.58 31
2280.69 25
2280.80 20
2280.91 19
2281.02 20
2281.13 23
2281.24 28
2281.35 34
2281.46 39
2281.57 42
2281.68 42
2281.79 39
2281.90 33
2282.00 24
2282.11 15
2282.22 6
2282.33 0
2282.44 0
2282.55 0
2282.66 0
2282.77 0
2282.88 0
2282.99 0
2283.10 0
2283.21 0
2283.32 4
2283.43 8
2283.54 12
2283.65 13
2283.76 13
2283.87 11
2283.98 7
2284.09 2
2284.20 0
2284.31 0
2284.42 0
2284.53 0
2284.64 0
2284.75 1
2284.86 8
2284.97 16
2285.08 27
2285.19 38
2285.30 50
2285.41 60
2285.52 69
2285.62 75
2285.73 79
2285.84 80
2285.95 80
2286.06 78
2286.17 76
2286.28 73
2286.39 70
2286.50 67
2286.61 63
2286.72 59
2286.83 53
2286.94 46
2287.05 38
2287.16 30
2287.27 21
2287.38 13
2287.49 6
2287.60 2
2287.71 0
2287.82 0
2287.93 0
2288.04 0
2288.15 0
2288.26 0
2288.37 0
2288.48 0
2288.59 0
2288.70 0
2288.81 0
2288.92 3
2289.03 6
2289.14 10
2289.25 15
2289.36 19
2289.47 23
2289.58 26
2289.69 28
2289.80 29
2289.91 28
2290.02 27
2290.13 25
2290.24 25
2290.35 26
2290.46 30
2290.57 36
2290.68 44
2290.79 53
2290.90 61
2291.01 66
2291.11 69
2291.22 67
2291.33 62
2291.44 55
2291.55 45
2291.66 36
2291.77 26
2291.88 19
2291.99 13
2292.10 9
2292.21 7
2292.32 7
2292.43 10
2292.54 14
2292.65 20
2292.76 26
2292.87 32
2292.98 37
2293.09 39
2293.20 39
2293.31 35
2293.42 30
2293.53 25
2293.64 20
2293.75 19
2293.86 21
2293.97 27
2294.08 36
2294.19 45
2294.30 54
2294.41 61
2294.52 65
2294.63 66
2294.74 66
2294.85 65
2294.96 63
2295.07 62
2295.18 61
2295.29 61
2295.40 61
2295.51 62
2295.62 64
2295.73 66
2295.84 70
2295.95 73
2296.06 76
2296.17 76
2296.28 73
2296.39 66
2296.50 57
2296.61 46
2296.72 35
2296.83 26
2296.94 19
2297.05 15
2297.16 14
2297.27 13
2297.38 13
2297.49 13
2297.60 12
2297.71 12
2297.82 11
2297.93 11
2298.04 11
2298.15 11
2298.26 9
2298.37 7
2298.48 3
2298.59 0
2298.70 0
2298.81 0
2298.92 0
2299.03 0
2299.14 0
2299.25 0
2299.36 0
2299.47 4
2299.58 10
2299.69 17
2299.80 25
2299.91 32
2300.02 39
2300.13 44
2300.24 49
2300.35 52
2300.46 53
2300.57 54
2300.68 53
2300.79 51
2300.90 48
2301.01 44
2301.12 38
2301.23 32
2301.34 25
2301.45 18
2301.56 13
2301.67 10
2301.78 8
2301.89 8
2302.00 9
2302.12 11
2302.23 13
2302.34 15
2302.45 17
2302.56 18
2302.67 20
2302.78 21
2302.89 23
2303.00 25
2303.11 28
2303.22 31
2303.33 35
2303.44 40
2303.55 45
2303.66 49
2303.77 53
2303.88 56
2303.99 57
2304.10 57
2304.21 56
2304.32 55
2304.43 52
2304.54 50
2304.65 49
2304.76 48
2304.87 49
2304.98 51
2305.09 55
2305.20 58
2305.31 61
2305.42 64
2305.53 65
2305.64 65
2305.75 63
2305.86 61
2305.97 57
2306.08 54
2306.19 50
2306.30 46
2306.41 42
2306.52 39
2306.63 35
2306.74 32
2306.85 30
2306.96 27
2307.07 25
2307.18 22
2307.29 19
2307.40 16
2307.51 13
2307.63 9
2307.74 6
2307.85 3
2307.96 1
2308.07 1
2308.18 2
2308.29 5
2308.40 9
2308.51 14
2308.62 21
2308.73 27
2308.84 33
2308.95 37
2309.06 39
2309.17 39
2309.28 36
2309.39 31
2309.50 25
2309.61 18
2309.72 11
2309.83 4
2309.94 0
2310.05 0
2310.16 0
2310.27 0
2310.38 0
2310.49 0
2310.60 0
2310.71 1
2310.82 4
2310.93 7
2311.04 10
2311.15 13
2311.27 15
2311.38 17
2311.49 18
2311.60 18
2311.71 17
2311.82 17
2311.93 18
2312.04 20
2312.15 22
2312.26 25
2312.37 27
2312.48 27
2312.59 25
2312.70 20
2312.81 15
2312.92 11
2313.03 8
2313.14 8
2313.25 11
2313.36 17
2313.47 24
2313.58 32
2313.69 40
2313.80 48
2313.91 53
2314.02 58
2314.14 62
2314.25 64
2314.36 66
2314.47 68
2314.58 70
2314.69 72
2314.80 74
2314.91 76
2315.02 78
2315.13 80
2315.24 82
2315.35 84
2315.46 85
2315.57 85
2315.68 85
2315.79 84
2315.90 81
2316.01 77
2316.12 72
2316.23 66
2316.34 60
2316.45 54
2316.57 49
2316.68 46
2316.79 47
2316.90 51
2317.01 57
2317.12 66
2317.23 76
2317.34 85
2317.45 92
2317.56 96
2317.67 97
2317.78 96
2317.89 93
2318.00 89
2318.11 85
2318.22 82
2318.33 80
2318.44 80
2318.55 81
2318.66 83
2318.78 86
2318.89 88
2319.00 89
2319.11 88
2319.22 86
2319.33 82
2319.44 77
2319.55 72
2319.66 68
2319.77 65
2319.88 61
2319.99 58
2320.10 53
2320.21 48
2320.32 42
2320.43 36
2320.54 32
2320.65 30
2320.77 29
2320.88 31
2320.99 34
2321.10 38
2321.21 42
2321.32 46
2321.43 51
2321.54 55
2321.65 59
2321.76 63
2321.87 66
2321.98 68
2322.09 68
2322.20 65
2322.31 60
2322.42 54
2322.53 48
2322.65 41
2322.76 35
2322.87 32
2322.98 30
2323.09 29
2323.20 30
2323.31 32
2323.42 35
2323.53 36
2323.64 37
2323.75 36
2323.86 34
2323.97 30
2324.08 25
2324.19 19
2324.31 14
2324.42 9
2324.53 6
2324.64 4
2324.75 4
2324.86 5
2324.97 6
2325.08 7
2325.19 7
2325.30 6
2325.41 4
2325.52 0
2325.63 0
2325.74 0
2325.85 0
2325.97 0
2326.08 0
2326.19 0
2326.30 4
2326.41 11
2326.52 19
2326.63 26
2326.74 31
2326.85 35
2326.96 38
2327.07 38
2327.18 37
2327.29 35
2327.40 31
2327.52 28
2327.63 24
2327.74 20
2327.85 17
2327.96 14
2328.07 11
2328.18 8
2328.29 6
2328.40 5
2328.51 5
2328.62 7
2328.73 10
2328.84 14
2328.96 19
2329.07 24
2329.18 28
2329.29 30
2329.40 30
2329.51 30
2329.62 28
2329.73 25
2329.84 21
2329.95 17
2330.06 12
2330.17 9
2330.28 7
2330.40 7
2330.51 11
2330.62 17
2330.73 25
2330.84 34
2330.95 42
2331.06 48
2331.17 51
2331.28 50
2331.39 46
2331.50 40
2331.61 32
2331.73 25
2331.84 21
2331.95 20
2332.06 22
2332.17 29
2332.28 38
2332.39 49
2332.50 61
2332.61 71
2332.72 79
2332.83 84
2332.94 87
2333.06 89
2333.17 89
2333.28 89
2333.39 89
2333.50 89
2333.61 89
2333.72 88
2333.83 87
2333.94 85
2334.05 82
2334.16 79
2334.28 75
2334.39 71
2334.50 68
2334.61 66
2334.72 64
2334.83 63
2334.94 63
2335.05 65
2335.16 67
2335.27 71
2335.38 77
2335.50 82
2335.61 88
2335.72 92
2335.83 95
2335.94 96
2336.05 94
2336.16 91
2336.27 86
2336.38 81
2336.49 75
2336.60 70
2336.72 66
2336.83 62
2336.94 59
2337.05 57
2337.16 56
2337.27 56
2337.38 56
2337.49 58
2337.60 61
2337.71 64
2337.83 68
2337.94 71
2338.05 74
2338.16 76
2338.27 78
2338.38 79
2338.49 79
2338.60 79
2338.71 78
2338.82 78
2338.94 77
2339.05 77
2339.16 77
2339.27 77
2339.38 78
2339.49 78
2339.60 78
2339.71 77
2339.82 76
2339.93 74
2340.05 72
2340.16 70
2340.27 68
2340.38 68
2340.49 68
2340.60 71
2340.71 75
2340.82 80
2340.93 85
2341.05 90
2341.16 94
2341.27 97
2341.38 99
2341.49 101
2341.60 103
2341.71 105
2341.82 108
2341.93 111
2342.04 112
2342.16 112
2342.27 108
2342.38 103
2342.49 96
2342.60 88
2342.71 82
2342.82 78
2342.93 76
2343.04 78
2343.16 81
2343.27 86
2343.38 91
2343.49 96
2343.60 101
2343.71 106
2343.82 111
2343.93 115
2344.04 119
2344.16 121
2344.27 123
2344.38 123
2344.49 121
2344.60 118
2344.71 113
2344.82 107
2344.93 100
2345.05 94
2345.16 87
2345.27 82
2345.38 78
2345.49 76
2345.60 74
2345.71 74
2345.82 75
2345.93 76
2346.05 77
2346.16 78
2346.27 80
2346.38 81
2346.49 83
2346.60 84
2346.71 84
2346.82 82
2346.94 80
2347.05 76
2347.16 72
2347.27 67
2347.38 63
2347.49 59
2347.60 55
2347.71 52
2347.82 50
2347.94 48
2348.05 47
2348.16 48
2348.27 51
2348.38 54
2348.49 60
2348.60 65
2348.71 70
2348.83 74
2348.94 76
2349.05 76
2349.16 75
2349.27 73
2349.38 72
2349.49 72
2349.60 74
2349.72 79
2349.83 84
2349.94 90
2350.05 95
2350.16 99
2350.27 100
2350.38 99
2350.49 97
2350.61 93
2350.72 90
2350.83 87
2350.94 86
2351.05 87
2351.16 90
2351.27 93
2351.39 98
2351.50 102
2351.61 106
2351.72 110
2351.83 112
2351.94 114
2352.05 114
2352.16 115
2352.28 116
2352.39 116
2352.50 118
2352.61 119
2352.72 120
2352.83 121
2352.94 122
2353.06 121
2353.17 119
2353.28 115
2353.39 109
2353.50 101
2353.61 92
2353.72 83
2353.83 74
2353.95 67
2354.06 63
2354.17 62
2354.28 63
2354.39 66
2354.50 71
2354.61 75
2354.73 79
2354.84 83
2354.95 86
2355.06 88
2355.17 91
2355.28 94
2355.39 97
2355.51 101
2355.62 106
2355.73 111
2355.84 117
2355.95 122
2356.06 127
2356.17 129
2356.29 129
2356.40 127
2356.51 122
2356.62 116
2356.73 109
2356.84 103
2356.95 98
2357.07 95
2357.18 94
2357.29 95
2357.40 97
2357.51 100
2357.62 103
2357.73 106
2357.85 110
2357.96 114
2358.07 118
2358.18 122
2358.29 127
2358.40 130
2358.51 132
2358.63 132
2358.74 131
2358.85 127
2358.96 122
2359.07 116
2359.18 110
2359.29 105
2359.41 101
2359.52 99
2359.63 99
2359.74 102
2359.85 106
2359.96 113
2360.08 119
2360.19 126
2360.30 131
2360.41 134
2360.52 133
2360.63 128
2360.74 120
2360.86 109
2360.97 95
2361.08 82
2361.19 69
2361.30 59
2361.41 52
2361.52 50
2361.64 51
2361.75 54
2361.86 59
2361.97 65
2362.08 71
2362.19 76
2362.31 81
2362.42 84
2362.53 86
2362.64 88
2362.75 89
2362.86 90
2362.98 92
2363.09 94
2363.20 98
2363.31 103
2363.42 108
2363.53 115
2363.64 120
2363.76 124
2363.87 127
2363.98 127
2364.09 126
2364.20 124
2364.31 122
2364.43 118
2364.54 115
2364.65 113
2364.76 111
2364.87 110
2364.98 110
2365.10 112
2365.21 114
2365.32 116
2365.43 118
2365.54 117
2365.65 115
2365.77 112
2365.88 107
2365.99 101
2366.10 96
2366.21 92
2366.32 90
2366.44 88
2366.55 87
2366.66 86
2366.77 85
2366.88 84
2366.99 81
2367.11 78
2367.22 74
2367.33 70
2367.44 66
2367.55 63
2367.66 61
2367.78 61
2367.89 63
2368.00 66
2368.11 70
2368.22 74
2368.33 79
2368.45 83
2368.56 85
2368.67 87
2368.78 87
2368.89 86
2369.00 85
2369.12 83
2369.23 82
2369.34 81
2369.45 80
2369.56 80
2369.67 79
2369.79 77
2369.90 74
2370.01 71
2370.12 70
2370.23 70
2370.35 73
2370.46 78
2370.57 85
2370.68 91
2370.79 95
2370.90 97
2371.02 95
2371.13 91
2371.24 86
2371.35 79
2371.46 73
2371.57 68
2371.69 63
2371.80 59
2371.91 55
2372.02 53
2372.13 53
2372.25 55
2372.36 59
2372.47 65
2372.58 72
2372.69 78
2372.80 83
2372.92 85
2373.03 84
2373.14 82
2373.25 78
2373.36 76
2373.48 74
2373.59 75
2373.70 78
2373.81 82
2373.92 87
2374.03 90
2374.15 92
2374.26 92
2374.37 90
2374.48 87
2374.59 84
2374.71 80
2374.82 77
2374.93 74
2375.04 72
2375.15 70
2375.26 67
2375.38 65
2375.49 63
2375.60 63
2375.71 63
2375.82 65
2375.94 68
2376.05 70
2376.16 73
2376.27 74
2376.38 74
2376.50 75
2376.61 77
2376.72 80
2376.83 87
2376.94 96
2377.06 107
2377.17 120
2377.28 132
2377.39 142
2377.50 151
2377.61 157
2377.73 161
2377.84 163
2377.95 162
2378.06 159
2378.17 156
2378.29 152
2378.40 147
2378.51 144
2378.62 140
2378.73 138
2378.85 136
2378.96 134
2379.07 132
2379.18 131
2379.29 131
2379.41 130
2379.52 130
2379.63 129
2379.74 127
2379.85 122
2379.97 115
2380.08 106
2380.19 97
2380.30 90
2380.41 84
2380.53 82
2380.64 84
2380.75 87
2380.86 91
2380.97 96
2381.09 100
2381.20 103
2381.31 105
2381.42 108
2381.53 111
2381.65 113
2381.76 115
2381.87 115
2381.98 114
2382.09 113
2382.21 111
2382.32 109
2382.43 107
2382.54 106
2382.65 105
2382.77 105
2382.88 104
2382.99 103
2383.10 101
2383.21 99
2383.33 97
2383.44 95
2383.55 94
2383.66 94
2383.77 96
2383.89 99
2384.00 102
2384.11 107
2384.22 111
2384.33 114
2384.45 116
2384.56 117
2384.67 117
2384.78 116
2384.90 116
2385.01 115
2385.12 116
2385.23 116
2385.34 117
2385.46 118
2385.57 120
2385.68 121
2385.79 124
2385.90 128
2386.02 133
2386.13 138
2386.24 142
2386.35 146
2386.46 147
2386.58 147
2386.69 145
2386.80 143
2386.91 140
2387.03 138
2387.14 137
2387.25 138
2387.36 140
2387.47 143
2387.59 146
2387.70 149
2387.81 151
2387.92 151
2388.04 151
2388.15 148
2388.26 144
2388.37 140
2388.48 135
2388.60 130
2388.71 127
2388.82 126
2388.93 126
2389.04 128
2389.16 131
2389.27 134
2389.38 138
2389.49 141
2389.61 144
2389.72 148
2389.83 151
2389.94 155
2390.05 159
2390.17 163
2390.28 168
2390.39 171
2390.50 174
2390.62 176
2390.73 178
2390.84 179
2390.95 181
2391.06 184
2391.18 187
2391.29 192
2391.40 198
2391.51 202
2391.63 207
2391.74 210
2391.85 213
2391.96 215
2392.07 217
2392.19 218
2392.30 217
2392.41 217
2392.52 215
2392.64 213
2392.75 212
2392.86 211
2392.97 212
2393.09 214
2393.20 216
2393.31 218
2393.42 218
2393.53 215
2393.65 210
2393.76 202
2393.87 193
2393.98 183
2394.10 174
2394.21 166
2394.32 160
2394.43 156
2394.55 154
2394.66 153
2394.77 154
2394.88 155
2394.99 156
2395.11 157
2395.22 157
2395.33 157
2395.44 156
2395.56 155
2395.67 153
2395.78 151
2395.89 149
2396.01 147
2396.12 147
2396.23 148
2396.34 151
2396.46 156
2396.57 160
2396.68 164
2396.79 165
2396.90 163
2397.02 159
2397.13 152
2397.24 144
2397.35 138
2397.47 133
2397.58 131
2397.69 132
2397.80 134
2397.92 136
2398.03 137
2398.14 137
2398.25 136
2398.37 134
2398.48 134
2398.59 134
2398.70 136
2398.82 138
2398.93 140
2399.04 141
2399.15 141
2399.27 140
2399.38 140
2399.49 141
2399.60 145
2399.71 151
2399.83 158
2399.94 166
2400.05 174
2400.16 178
2400.28 179
2400.39 177
2400.50 172
2400.61 165
2400.73 157
2400.84 150
2400.95 143
2401.06 137
2401.18 132
2401.29 127
2401.40 123
2401.51 120
2401.63 118
2401.74 117
2401.85 117
2401.96 117
2402.08 118
2402.19 117
2402.30 115
2402.41 112
2402.53 107
2402.64 102
2402.75 96
2402.86 90
2402.98 86
2403.09 83
2403.20 83
2403.31 84
2403.43 86
2403.54 88
2403.65 90
2403.76 90
2403.88 88
2403.99 85
2404.10 81
2404.21 79
2404.33 78
2404.44 80
2404.55 84
2404.66 90
2404.78 97
2404.89 105
2405.00 111
2405.12 116
2405.23 119
2405.34 120
2405.45 119
2405.57 115
2405.68 108
2405.79 98
2405.90 87
2406.02 74
2406.13 62
2406.24 52
2406.35 44
2406.47 40
2406.58 39
2406.69 42
2406.80 48
2406.92 56
2407.03 64
2407.14 73
2407.25 79
2407.37 83
2407.48 84
2407.59 82
2407.71 78
2407.82 72
2407.93 65
2408.04 59
2408.16 52
2408.27 47
2408.38 43
2408.49 41
2408.61 41
2408.72 43
2408.83 47
2408.94 53
2409.06 60
2409.17 66
2409.28 71
2409.39 77
2409.51 82
2409.62 89
2409.73 95
2409.85 103
2409.96 109
2410.07 113
2410.18 115
2410.30 114
2410.41 110
2410.52 105
2410.63 99
2410.75 93
2410.86 87
2410.97 81
2411.09 76
2411.20 71
2411.31 66
2411.42 62
2411.54 58
2411.65 54
2411.76 52
2411.87 50
2411.99 48
2412.10 46
2412.21 44
2412.33 42
2412.44 41
2412.55 40
2412.66 38
2412.78 38
2412.89 37
2413.00 38
2413.11 39
2413.23 41
2413.34 44
2413.45 48
2413.57 53
2413.68 57
2413.79 61
2413.90 63
2414.02 65
2414.13 67
2414.24 67
2414.35 68
2414.47 68
2414.58 67
2414.69 66
2414.81 62
2414.92 57
2415.03 50
2415.14 42
2415.26 33
2415.37 23
2415.48 13
2415.60 4
2415.71 0
2415.82 0
2415.93 0
2416.05 0
2416.16 0
2416.27 0
2416.39 0
2416.50 0
2416.61 2
2416.72 8
2416.84 15
2416.95 22
2417.06 28
2417.18 36
2417.29 44
2417.40 54
2417.51 64
2417.63 73
2417.74 81
2417.85 87
2417.97 90
2418.08 92
2418.19 92
2418.30 91
2418.42 91
2418.53 92
2418.64 93
2418.76 96
2418.87 99
2418.98 102
2419.09 106
2419.21 110
2419.32 114
2419.43 117
2419.55 120
2419.66 120
2419.77 119
2419.88 116
2420.00 113
2420.11 108
2420.22 105
2420.34 102
2420.45 100
2420.56 98
2420.67 97
2420.79 96
2420.90 94
2421.01 92
2421.13 89
2421.24 88
2421.35 87
2421.47 89
2421.58 92
2421.69 96
2421.80 101
2421.92 106
2422.03 111
2422.14 115
2422.26 119
2422.37 122
2422.48 122
2422.60 122
2422.71 119
2422.82 115
2422.93 109
2423.05 103
2423.16 96
2423.27 90
2423.39 82
2423.50 74
2423.61 65
2423.73 56
2423.84 48
2423.95 40
2424.06 35
2424.18 32
2424.29 32
2424.40 35
2424.52 40
2424.63 46
2424.74 54
2424.86 62
2424.97 71
2425.08 79
2425.19 86
2425.31 90
2425.42 92
2425.53 91
2425.65 89
2425.76 86
2425.87 83
2425.99 80
2426.10 78
2426.21 75
2426.32 73
2426.44 70
2426.55 67
2426.66 64
2426.78 61
2426.89 59
2427.00 57
2427.12 56
2427.23 56
2427.34 56
2427.46 57
2427.57 57
2427.68 58
2427.79 58
2427.91 57
2428.02 55
2428.13 53
2428.25 50
2428.36 47
2428.47 45
2428.59 42
2428.70 40
2428.81 37
2428.93 34
2429.04 31
2429.15 29
2429.27 29
2429.38 30
2429.49 35
2429.60 42
2429.72 51
2429.83 60
2429.94 69
2430.06 76
2430.17 79
2430.28 80
2430.40 79
2430.51 76
2430.62 74
2430.74 72
2430.85 72
2430.96 73
2431.08 75
2431.19 77
2431.30 79
2431.42 79
2431.53 79
2431.64 77
2431.76 73
2431.87 69
2431.98 64
2432.09 58
2432.21 54
2432.32 50
2432.43 48
2432.55 48
2432.66 50
2432.77 54
2432.89 58
2433.00 62
2433.11 66
2433.23 68
2433.34 70
2433.45 73
2433.57 76
2433.68 82
2433.79 88
2433.91 96
2434.02 103
2434.13 108
2434.25 112
2434.36 113
2434.47 112
2434.59 109
2434.70 107
2434.81 104
2434.93 102
2435.04 100
2435.15 99
2435.27 99
2435.38 99
2435.49 99
2435.61 100
2435.72 100
2435.83 101
2435.94 102
2436.06 102
2436.17 102
2436.28 101
2436.40 99
2436.51 96
2436.62 92
2436.74 87
2436.85 82
2436.96 77
2437.08 73
2437.19 68
2437.30 64
2437.42 59
2437.53 55
2437.64 50
2437.76 45
2437.87 40
2437.98 36
2438.10 33
2438.21 32
2438.32 31
2438.44 31
2438.55 31
2438.66 30
2438.78 29
2438.89 26
2439.00 23
2439.12 20
2439.23 16
2439.34 13
2439.46 9
2439.57 6
2439.68 3
2439.80 0
2439.91 0
2440.03 0
2440.14 0
2440.25 0
2440.37 0
2440.48 0
2440.59 0
2440.71 0
2440.82 0
2440.93 0
2441.05 2
2441.16 5
2441.27 11
2441.39 18
2441.50 26
2441.61 34
2441.73 42
2441.84 50
2441.95 58
2442.07 64
2442.18 70
2442.29 76
2442.41 81
2442.52 85
2442.63 88
2442.75 90
2442.86 91
2442.97 91
2443.09 91
2443.20 89
2443.31 88
2443.43 88
2443.54 89
2443.65 91
2443.77 96
2443.88 102
2444.00 109
2444.11 116
2444.22 121
2444.34 124
2444.45 125
2444.56 123
2444.68 120
2444.79 116
2444.90 111
2445.02 107
2445.13 103
2445.24 99
2445.36 95
2445.47 89
2445.58 83
2445.70 78
2445.81 72
2445.92 68
2446.04 66
2446.15 65
2446.27 66
2446.38 67
2446.49 67
2446.61 67
2446.72 66
2446.83 64
2446.95 62
2447.06 61
2447.17 60
2447.29 61
2447.40 63
2447.51 67
2447.63 71
2447.74 75
2447.85 80
2447.97 84
2448.08 87
2448.20 89
2448.31 90
2448.42 90
2448.54 88
2448.65 87
2448.76 84
2448.88 82
2448.99 78
2449.10 75
2449.22 71
2449.33 66
2449.45 61
2449.56 55
2449.67 50
2449.79 46
2449.90 43
2450.01 40
2450.13 40
2450.24 39
2450.35 40
2450.47 40
2450.58 40
2450.69 39
2450.81 37
2450.92 35
2451.04 32
2451.15 29
2451.26 25
2451.38 22
2451.49 19
2451.60 16
2451.72 15
2451.83 15
2451.94 15
2452.06 16
2452.17 17
2452.29 18
2452.40 18
2452.51 19
2452.63 19
2452.74 20
2452.85 21
2452.97 23
2453.08 25
2453.20 28
2453.31 31
2453.42 34
2453.54 36
2453.65 38
2453.76 40
2453.88 42
2453.99 44
2454.10 45
2454.22 46
2454.33 46
2454.45 46
2454.56 46
2454.67 46
2454.79 46
2454.90 45
2455.01 45
2455.13 45
2455.24 45
2455.36 46
2455.47 46
2455.58 46
2455.70 46
2455.81 45
2455.92 44
2456.04 42
2456.15 40
2456.27 39
2456.38 38
2456.49 37
2456.61 36
2456.72 35
2456.83 34
2456.95 33
2457.06 31
2457.18 28
2457.29 25
2457.40 22
2457.52 19
2457.63 16
2457.75 14
2457.86 14
2457.97 15
2458.09 19
2458.20 25
2458.31 33
2458.43 43
2458.54 53
2458.66 64
2458.77 72
2458.88 79
2459.00 83
2459.11 85
2459.22 83
2459.34 80
2459.45 75
2459.57 70
2459.68 64
2459.79 59
2459.91 55
2460.02 53
2460.14 51
2460.25 50
2460.36 50
2460.48 50
2460.59 51
2460.70 53
2460.82 56
2460.93 60
2461.05 64
2461.16 67
2461.27 70
2461.39 72
2461.50 73
2461.62 72
2461.73 70
2461.84 68
2461.96 65
2462.07 61
2462.18 56
2462.30 51
2462.41 44
2462.53 36
2462.64 27
2462.75 19
2462.87 12
2462.98 6
2463.10 2
2463.21 0
2463.32 0
2463.44 0
2463.55 0
2463.67 0
2463.78 0
2463.89 0
2464.01 0
2464.12 0
2464.24 2
2464.35 9
2464.46 17
2464.58 25
2464.69 33
2464.81 41
2464.92 47
2465.03 51
2465.15 53
2465.26 53
2465.38 50
2465.49 46
2465.60 42
2465.72 37
2465.83 32
2465.95 28
2466.06 26
2466.17 26
2466.29 27
2466.40 29
2466.52 33
2466.63 37
2466.74 43
2466.86 48
2466.97 53
2467.09 58
2467.20 61
2467.31 63
2467.43 63
2467.54 63
2467.66 63
2467.77 62
2467.88 61
2468.00 59
2468.11 56
2468.23 53
2468.34 48
2468.45 43
2468.57 38
2468.68 33
2468.80 29
2468.91 27
2469.02 26
2469.14 25
2469.25 24
2469.37 23
2469.48 22
2469.59 21
2469.71 20
2469.82 20
2469.94 20
2470.05 20
2470.16 22
2470.28 24
2470.39 26
2470.51 28
2470.62 29
2470.73 30
2470.85 29
2470.96 28
2471.08 27
2471.19 25
2471.31 23
2471.42 21
2471.53 19
2471.65 18
2471.76 17
2471.88 17
2471.99 17
2472.10 18
2472.22 20
2472.33 22
2472.45 25
2472.56 28
2472.67 30
2472.79 31
2472.90 30
2473.02 29
2473.13 27
2473.25 26
2473.36 25
2473.47 26
2473.59 27
2473.70 29
2473.82 31
2473.93 33
2474.04 33
2474.16 32
2474.27 31
2474.39 29
2474.50 28
2474.62 27
2474.73 27
2474.84 28
2474.96 29
2475.07 31
2475.19 35
2475.30 38
2475.41 43
2475.53 49
2475.64 55
2475.76 60
2475.87 64
2475.99 66
2476.10 65
2476.21 61
2476.33 55
2476.44 47
2476.56 40
2476.67 33
2476.79 27
2476.90 23
2477.01 20
2477.13 19
2477.24 20
2477.36 23
2477.47 28
2477.59 35
2477.70 42
2477.81 50
2477.93 57
2478.04 62
2478.16 64
2478.27 65
2478.38 63
2478.50 60
2478.61 58
2478.73 57
2478.84 57
2478.96 59
2479.07 64
2479.18 69
2479.30 75
2479.41 82
2479.53 88
2479.64 91
2479.76 93
2479.87 91
2479.99 85
2480.10 78
2480.21 69
2480.33 59
2480.44 49
2480.56 39
2480.67 30
2480.79 23
2480.90 17
2481.01 13
2481.13 11
2481.24 11
2481.36 15
2481.47 21
2481.59 29
2481.70 37
2481.81 47
2481.93 56
2482.04 65
2482.16 73
2482.27 81
2482.39 87
2482.50 92
2482.61 95
2482.73 95
2482.84 93
2482.96 88
2483.07 82
2483.19 74
2483.30 66
2483.42 57
2483.53 48
2483.64 40
2483.76 34
2483.87 29
2483.99 27
2484.10 26
2484.22 27
2484.33 29
2484.45 32
2484.56 36
2484.67 39
2484.79 42
2484.90 46
2485.02 50
2485.13 55
2485.25 61
2485.36 67
2485.47 72
2485.59 74
2485.70 74
2485.82 72
2485.93 68
2486.05 63
2486.16 58
2486.28 54
2486.39 52
2486.50 52
2486.62 52
2486.73 53
2486.85 54
2486.96 54
2487.08 54
2487.19 54
2487.31 54
2487.42 55
2487.54 57
2487.65 60
2487.76 62
2487.88 63
2487.99 63
2488.11 62
2488.22 59
2488.34 56
2488.45 53
2488.57 51
2488.68 48
2488.79 47
2488.91 46
2489.02 45
2489.14 43
2489.25 42
2489.37 40
2489.48 39
2489.60 37
2489.71 36
2489.83 35
2489.94 35
2490.05 35
2490.17 36
2490.28 37
2490.40 39
2490.51 41
2490.63 44
2490.74 47
2490.86 51
2490.97 56
2491.09 62
2491.20 67
2491.31 71
2491.43 74
2491.54 75
2491.66 74
2491.77 71
2491.89 69
2492.00 68
2492.12 69
2492.23 72
2492.35 78
2492.46 83
2492.57 87
2492.69 88
2492.80 86
2492.92 81
2493.03 73
2493.15 65
2493.26 58
2493.38 52
2493.49 48
2493.61 47
2493.72 47
2493.84 48
2493.95 49
2494.06 51
2494.18 51
2494.29 52
2494.41 54
2494.52 57
2494.64 62
2494.75 68
2494.87 75
2494.98 82
2495.10 89
2495.21 95
2495.33 98
2495.44 99
2495.56 98
2495.67 96
2495.78 92
2495.90 90
2496.01 88
2496.13 87
2496.24 87
2496.36 88
2496.47 88
2496.59 88
2496.70 88
2496.82 86
2496.93 84
2497.05 82
2497.16 80
2497.28 79
2497.39 80
2497.51 83
2497.62 86
2497.73 91
2497.85 96
2497.96 100
2498.08 102
2498.19 103
2498.31 101
2498.42 97
2498.54 91
2498.65 85
2498.77 79
2498.88 74
2499.00 71
2499.11 69
2499.23 68
2499.34 69
2499.46 70
2499.57 72
2499.69 74
2499.80 77
2499.91 81
2500.03 85
2500.14 91
2500.26 97
2500.37 104
2500.49 110
2500.60 115
2500.72 119
2500.83 120
2500.95 119
2501.06 117
2501.18 113
2501.29 108
2501.41 102
2501.52 96
2501.64 91
2501.75 86
2501.87 83
2501.98 82
2502.10 83
2502.21 87
2502.33 92
2502.44 98
2502.55 103
2502.67 106
2502.78 106
2502.90 105
2503.01 100
2503.13 95
2503.24 89
2503.36 83
2503.47 77
2503.59 72
2503.70 67
2503.82 63
2503.93 60
2504.05 60
2504.16 62
2504.28 68
2504.39 75
2504.51 85
2504.62 95
2504.74 104
2504.85 111
2504.97 115
2505.08 118
2505.20 118
2505.31 115
2505.43 111
2505.54 106
2505.66 100
2505.77 95
2505.89 91
2506.00 88
2506.12 88
2506.23 89
2506.35 91
2506.46 92
2506.58 93
2506.69 93
2506.81 90
2506.92 87
2507.04 82
2507.15 77
2507.27 73
2507.38 69
2507.49 65
2507.61 63
2507.72 62
2507.84 63
2507.95 65
2508.07 68
2508.18 73
2508.30 79
2508.41 86
2508.53 92
2508.64 98
2508.76 105
2508.87 111
2508.99 117
2509.10 123
2509.22 128
2509.33 133
2509.45 137
2509.56 140
2509.68 143
2509.79 145
2509.91 149
2510.02 153
2510.14 158
2510.25 162
2510.37 164
2510.48 165
2510.60 161
2510.71 154
2510.83 144
2510.94 131
2511.06 118
2511.17 105
2511.29 92
2511.40 82
2511.52 73
2511.63 65
2511.75 60
2511.86 55
2511.98 52
2512.09 52
2512.21 54
2512.32 58
2512.44 65
2512.55 74
2512.67 84
2512.78 95
2512.90 104
2513.02 112
2513.13 117
2513.25 120
2513.36 120
2513.48 117
2513.59 110
2513.71 102
2513.82 91
2513.94 79
2514.05 67
2514.17 57
2514.28 51
2514.40 50
2514.51 53
2514.63 60
2514.74 69
2514.86 78
2514.97 85
2515.09 90
2515.20 90
2515.32 86
2515.43 80
2515.55 71
2515.66 62
2515.78 51
2515.89 42
2516.01 32
2516.12 23
2516.24 16
2516.35 11
2516.47 8
2516.58 7
2516.70 8
2516.81 11
2516.93 14
2517.04 18
2517.16 21
2517.27 23
2517.39 24
2517.50 25
2517.62 24
2517.74 23
2517.85 21
2517.97 18
2518.08 16
2518.20 13
2518.31 11
2518.43 11
2518.54 12
2518.66 14
2518.77 17
2518.89 21
2519.00 23
2519.12 24
2519.23 23
2519.35 19
2519.46 13
2519.58 7
2519.69 2
2519.81 0
2519.92 0
2520.04 3
2520.15 9
2520.27 18
2520.38 27
2520.50 36
2520.62 44
2520.73 50
2520.85 55
2520.96 57
2521.08 58
2521.19 57
2521.31 54
2521.42 51
2521.54 48
2521.65 44
2521.77 39
2521.88 35
2522.00 32
2522.11 29
2522.23 26
2522.34 25
2522.46 25
2522.57 26
2522.69 30
2522.81 34
2522.92 40
2523.04 46
2523.15 51
2523.27 56
2523.38 60
2523.50 64
2523.61 67
2523.73 69
2523.84 71
2523.96 72
2524.07 73
2524.19 73
2524.30 72
2524.42 72
2524.53 72
2524.65 72
2524.77 72
2524.88 72
2525.00 73
2525.11 72
2525.23 71
2525.34 68
2525.46 64
2525.57 59
2525.69 54
2525.80 47
2525.92 41
2526.03 35
2526.15 31
2526.27 28
2526.38 27
2526.50 27
2526.61 28
2526.73 29
2526.84 29
2526.96 28
2527.07 27
2527.19 26
2527.30 25
2527.42 26
2527.53 28
2527.65 32
2527.77 37
2527.88 42
2528.00 47
2528.11 51
2528.23 53
2528.34 53
2528.46 51
2528.57 48
2528.69 45
2528.80 42
2528.92 40
2529.03 38
2529.15 37
2529.27 37
2529.38 38
2529.50 39
2529.61 39
2529.73 40
2529.84 41
2529.96 41
2530.07 40
2530.19 39
2530.30 37
2530.42 35
2530.54 34
2530.65 33
2530.77 33
2530.88 33
2531.00 35
2531.11 37
2531.23 40
2531.34 42
2531.46 45
2531.58 47
2531.69 50
2531.81 52
2531.92 54
2532.04 56
2532.15 58
2532.27 59
2532.38 60
2532.50 59
2532.61 57
2532.73 54
2532.85 50
2532.96 45
2533.08 40
2533.19 35
2533.31 30
2533.42 25
2533.54 20
2533.65 15
2533.77 9
2533.89 4
2534.00 0
2534.12 0
2534.23 0
2534.35 0
2534.46 0
2534.58 0
2534.69 0
2534.81 3
2534.93 5
2535.04 5
2535.16 5
2535.27 4
2535.39 2
2535.50 1
2535.62 1
2535.73 2
2535.85 4
2535.97 7
2536.08 10
2536.20 12
2536.31 14
2536.43 15
2536.54 14
2536.66 12
2536.77 9
2536.89 6
2537.01 2
2537.12 0
2537.24 0
2537.35 0
2537.47 0
2537.58 0
2537.70 0
2537.82 0
2537.93 0
2538.05 0
2538.16 4
2538.28 11
2538.39 18
2538.51 24
2538.62 29
2538.74 32
2538.86 34
2538.97 36
2539.09 38
2539.20 40
2539.32 44
2539.43 47
2539.55 50
2539.67 52
2539.78 53
2539.90 53
2540.01 52
2540.13 52
2540.24 53
2540.36 54
2540.48 56
2540.59 57
2540.71 57
2540.82 54
2540.94 50
2541.05 45
2541.17 41
2541.29 38
2541.40 38
2541.52 41
2541.63 47
2541.75 54
2541.86 62
2541.98 70
2542.10 77
2542.21 84
2542.33 91
2542.44 98
2542.56 105
2542.67 111
2542.79 117
2542.91 123
2543.02 126
2543.14 128
2543.25 129
2543.37 128
2543.48 127
2543.60 125
2543.72 124
2543.83 123
2543.95 122
2544.06 124
2544.18 127
2544.29 132
2544.41 138
2544.53 144
2544.64 150
2544.76 153
2544.87 154
2544.99 151
2545.11 145
2545.22 138
2545.34 131
2545.45 123
2545.57 117
2545.68 111
2545.80 105
2545.92 100
2546.03 94
2546.15 88
2546.26 83
2546.38 78
2546.50 75
2546.61 73
2546.73 73
2546.84 74
2546.96 75
2547.07 77
2547.19 77
2547.31 76
2547.42 73
2547.54 69
2547.65 63
2547.77 57
2547.89 49
2548.00 43
2548.12 37
2548.23 33
2548.35 31
2548.46 31
2548.58 34
2548.70 36
2548.81 38
2548.93 39
2549.04 36
2549.16 31
2549.28 23
2549.39 14
2549.51 4
2549.62 0
2549.74 0
2549.86 0
2549.97 0
2550.09 0
2550.20 0
2550.32 0
2550.44 0
2550.55 5
2550.67 14
2550.78 23
2550.90 31
2551.01 37
2551.13 41
2551.25 42
2551.36 40
2551.48 37
2551.59 32
2551.71 27
2551.83 23
2551.94 20
2552.06 19
2552.17 20
2552.29 22
2552.41 25
2552.52 28
2552.64 30
2552.75 30
2552.87 28
2552.99 26
2553.10 22
2553.22 19
2553.33 17
2553.45 17
2553.57 19
2553.68 23
2553.80 29
2553.91 35
2554.03 42
2554.15 48
2554.26 52
2554.38 56
2554.49 58
2554.61 60
2554.73 61
2554.84 61
2554.96 61
2555.07 60
2555.19 58
2555.31 55
2555.42 51
2555.54 46
2555.65 41
2555.77 35
2555.89 31
2556.00 27
2556.12 24
2556.23 22
2556.35 22
2556.47 23
2556.58 24
2556.70 25
2556.81 25
2556.93 24
2557.05 22
2557.16 20
2557.28 18
2557.40 18
2557.51 20
2557.63 23
2557.74 28
2557.86 33
2557.98 40
2558.09 46
2558.21 53
2558.32 59
2558.44 66
2558.56 72
2558.67 78
2558.79 82
2558.90 84
2559.02 84
2559.14 81
2559.25 77
2559.37 72
2559.48 69
2559.60 68
2559.72 70
2559.83 75
2559.95 82
2560.07 89
2560.18 95
2560.30 98
2560.41 97
2560.53 93
2560.65 87
2560.76 79
2560.88 73
2560.99 67
2561.11 64
2561.23 62
2561.34 61
2561.46 60
2561.58 60
2561.69 59
2561.81 57
2561.92 56
2562.04 54
2562.16 51
2562.27 48
2562.39 45
2562.51 41
2562.62 39
2562.74 37
2562.85 37
2562.97 38
2563.09 38
2563.20 38
2563.32 37
2563.43 35
2563.55 32
2563.67 29
2563.78 27
2563.90 26
2564.02 25
2564.13 24
2564.25 22
2564.36 19
2564.48 14
2564.60 9
2564.71 5
2564.83 1
2564.95 0
2565.06 0
2565.18 2
2565.29 4
2565.41 7
2565.53 9
2565.64 12
2565.76 14
2565.88 16
2565.99 18
2566.11 20
2566.22 22
2566.34 23
2566.46 24
2566.57 25
2566.69 25
2566.81 27
2566.92 29
2567.04 33
2567.15 40
2567.27 47
2567.39 55
2567.50 61
2567.62 66
2567.74 69
2567.85 68
2567.97 65
2568.09 61
2568.20 56
2568.32 53
2568.43 51
2568.55 51
2568.67 53
2568.78 55
2568.90 58
2569.02 60
2569.13 62
2569.25 63
2569.37 64
2569.48 65
2569.60 65
2569.71 66
2569.83 65
2569.95 64
2570.06 60
2570.18 54
2570.30 46
2570.41 36
2570.53 24
2570.65 13
2570.76 2
2570.88 0
2570.99 0
2571.11 0
2571.23 0
2571.34 0
2571.46 0
2571.58 0
2571.69 2
2571.81 6
2571.93 9
2572.04 11
2572.16 12
2572.27 14
2572.39 15
2572.51 15
2572.62 15
2572.74 13
2572.86 11
2572.97 8
2573.09 6
2573.21 5
2573.32 6
2573.44 9
2573.56 12
2573.67 16
2573.79 19
2573.90 22
2574.02 23
2574.14 24
2574.25 24
2574.37 24
2574.49 23
2574.60 23
2574.72 21
2574.84 18
2574.95 14
2575.07 10
2575.19 5
2575.30 1
2575.42 0
2575.54 0
2575.65 0
2575.77 0
2575.88 0
2576.00 0
2576.12 0
2576.23 2
2576.35 8
2576.47 16
2576.58 25
2576.70 35
2576.82 46
2576.93 57
2577.05 67
2577.17 76
2577.28 84
2577.40 89
2577.52 92
2577.63 92
2577.75 89
2577.87 84
2577.98 77
2578.10 70
2578.22 63
2578.33 58
2578.45 55
2578.56 55
2578.68 56
2578.80 59
2578.91 63
2579.03 66
2579.15 68
2579.26 69
2579.38 67
2579.50 64
2579.61 59
2579.73 53
2579.85 46
2579.96 41
2580.08 37
2580.20 35
2580.31 34
2580.43 34
2580.55 34
2580.66 34
2580.78 32
2580.90 29
2581.01 25
2581.13 21
2581.25 18
2581.36 17
2581.48 17
2581.60 20
2581.71 23
2581.83 27
2581.95 30
2582.06 34
2582.18 37
2582.30 41
2582.41 45
2582.53 49
2582.65 55
2582.76 61
2582.88 68
2583.00 74
2583.11 80
2583.23 85
2583.35 89
2583.46 93
2583.58 95
2583.70 96
2583.81 96
2583.93 95
2584.05 93
2584.16 91
2584.28 88
2584.40 84
2584.51 80
2584.63 75
2584.75 69
2584.86 63
2584.98 57
2585.10 52
2585.21 47
2585.33 43
2585.45 41
2585.56 41
2585.68 42
2585.80 44
2585.91 46
2586.03 48
2586.15 49
2586.26 48
2586.38 46
2586.50 42
2586.61 39
2586.73 36
2586.85 36
2586.96 39
2587.08 45
2587.20 52
2587.31 60
2587.43 67
2587.55 73
2587.66 77
2587.78 79
2587.90 80
2588.01 80
2588.13 80
2588.25 78
2588.37 76
2588.48 73
2588.60 70
2588.72 67
2588.83 64
2588.95 62
2589.07 60
2589.18 59
2589.30 57
2589.42 54
2589.53 50
2589.65 45
2589.77 40
2589.88 34
2590.00 28
2590.12 23
2590.23 17
2590.35 11
2590.47 6
2590.58 1
2590.70 0
2590.82 0
2590.93 0
2591.05 0
2591.17 0
2591.29 0
2591.40 0
2591.52 1
2591.64 3
2591.75 5
2591.87 6
2591.99 7
2592.10 8
2592.22 9
2592.34 10
2592.45 11
2592.57 13
2592.69 14
2592.80 17
2592.92 19
2593.04 23
2593.16 27
2593.27 33
2593.39 41
2593.51 49
2593.62 57
2593.74 65
2593.86 70
2593.97 73
2594.09 73
2594.21 71
2594.32 65
2594.44 59
2594.56 51
2594.68 44
2594.79 38
2594.91 32
2595.03 28
2595.14 26
2595.26 25
2595.38 26
2595.49 30
2595.61 35
2595.73 41
2595.84 47
2595.96 52
2596.08 55
2596.20 57
2596.31 57
2596.43 55
2596.55 54
2596.66 53
2596.78 53
2596.90 54
2597.01 56
2597.13 59
2597.25 63
2597.36 66
2597.48 68
2597.60 68
2597.72 67
2597.83 63
2597.95 57
2598.07 49
2598.18 41
2598.30 33
2598.42 26
2598.53 20
2598.65 17
2598.77 15
2598.89 15
2599.00 17
2599.12 20
2599.24 23
2599.35 27
2599.47 30
2599.59 32
2599.71 33
2599.82 34
2599.94 33
2600.06 33
2600.17 33
2600.29 34
2600.41 36
2600.52 41
2600.64 48
2600.76 58
2600.88 69
2600.99 82
2601.11 95
2601.23 108
2601.34 118
2601.46 126
2601.58 130
2601.70 132
2601.81 130
2601.93 126
2602.05 121
2602.16 116
2602.28 112
2602.40 109
2602.51 108
2602.63 108
2602.75 110
2602.87 112
2602.98 113
2603.10 113
2603.22 112
2603.33 108
2603.45 102
2603.57 95
2603.69 88
2603.80 81
2603.92 76
2604.04 72
2604.15 70
2604.27 70
2604.39 71
2604.51 73
2604.62 74
2604.74 75
2604.86 76
2604.97 75
2605.09 74
2605.21 73
2605.33 71
2605.44 71
2605.56 70
2605.68 69
2605.79 68
2605.91 67
2606.03 64
2606.15 61
2606.26 57
2606.38 52
2606.50 48
2606.61 45
2606.73 42
2606.85 40
2606.97 39
2607.08 39
2607.20 40
2607.32 41
2607.44 42
2607.55 44
2607.67 45
2607.79 47
2607.90 48
2608.02 49
2608.14 50
2608.26 52
2608.37 54
2608.49 57
2608.61 62
2608.72 68
2608.84 74
2608.96 80
2609.08 84
2609.19 86
2609.31 85
2609.43 82
2609.55 77
2609.66 71
2609.78 67
2609.90 64
2610.01 64
2610.13 66
2610.25 70
2610.37 75
2610.48 80
2610.60 86
2610.72 92
2610.84 98
2610.95 103
2611.07 106
2611.19 108
2611.30 107
2611.42 103
2611.54 97
2611.66 88
2611.77 80
2611.89 71
2612.01 64
2612.13 58
2612.24 52
2612.36 48
2612.48 43
2612.59 39
2612.71 34
2612.83 30
2612.95 27
2613.06 26
2613.18 28
2613.30 32
2613.42 38
2613.53 45
2613.65 53
2613.77 60
2613.89 67
2614.00 73
2614.12 78
2614.24 82
2614.35 86
2614.47 87
2614.59 87
2614.71 86
2614.82 83
2614.94 80
2615.06 77
2615.18 77
2615.29 78
2615.41 80
2615.53 83
2615.65 87
2615.76 89
2615.88 90
2616.00 92
2616.12 93
2616.23 95
2616.35 98
2616.47 101
2616.59 103
2616.70 103
2616.82 102
2616.94 99
2617.06 94
2617.17 89
2617.29 84
2617.41 80
2617.52 77
2617.64 74
2617.76 71
2617.88 68
2617.99 65
2618.11 61
2618.23 57
2618.35 53
2618.46 50
2618.58 48
2618.70 48
2618.82 49
2618.93 52
2619.05 57
2619.17 62
2619.29 67
2619.40 70
2619.52 72
2619.64 72
2619.76 70
2619.87 67
2619.99 65
2620.11 63
2620.23 63
2620.34 66
2620.46 72
2620.58 79
2620.70 88
2620.81 96
2620.93 104
2621.05 110
2621.17 114
2621.28 116
2621.40 116
2621.52 114
2621.64 111
2621.75 107
2621.87 103
2621.99 100
2622.11 97
2622.22 96
2622.34 95
2622.46 95
2622.58 95
2622.69 94
2622.81 93
2622.93 91
2623.05 91
2623.16 90
2623.28 91
2623.40 93
2623.52 94
2623.63 95
2623.75 95
2623.87 92
2623.99 86
2624.11 79
2624.22 70
2624.34 60
2624.46 50
2624.58 41
2624.69 32
2624.81 25
2624.93 18
2625.05 11
2625.16 4
2625.28 0
2625.40 0
2625.52 0
2625.63 0
2625.75 0
2625.87 0
2625.99 0
2626.10 0
2626.22 5
2626.34 14
2626.46 21
2626.58 25
2626.69 25
2626.81 23
2626.93 18
2627.05 13
2627.16 8
2627.28 4
2627.40 1
2627.52 1
2627.63 3
2627.75 5
2627.87 8
2627.99 11
2628.10 14
2628.22 16
2628.34 19
2628.46 21
2628.58 24
2628.69 27
2628.81 31
2628.93 36
2629.05 42
2629.16 49
2629.28 56
2629.40 62
2629.52 68
2629.63 72
2629.75 76
2629.87 79
2629.99 83
2630.11 85
2630.22 88
2630.34 89
2630.46 88
2630.58 85
2630.69 80
2630.81 75
2630.93 70
2631.05 66
2631.16 63
2631.28 60
2631.40 56
2631.52 52
2631.64 48
2631.75 43
2631.87 38
2631.99 34
2632.11 31
2632.22 31
2632.34 32
2632.46 34
2632.58 36
2632.70 38
2632.81 40
2632.93 42
2633.05 45
2633.17 48
2633.28 52
2633.40 57
2633.52 63
2633.64 69
2633.76 76
2633.87 82
2633.99 87
2634.11 91
2634.23 93
2634.34 94
2634.46 93
2634.58 90
2634.70 85
2634.82 79
2634.93 72
2635.05 63
2635.17 53
2635.29 44
2635.41 35
2635.52 29
2635.64 24
2635.76 21
2635.88 20
2635.99 19
2636.11 18
2636.23 14
2636.35 10
2636.47 3
2636.58 0
2636.70 0
2636.82 0
2636.94 0
2637.06 0
2637.17 0
2637.29 7
2637.41 16
2637.53 25
2637.64 33
2637.76 39
2637.88 43
2638.00 45
2638.12 45
2638.23 43
2638.35 40
2638.47 36
2638.59 33
2638.71 31
2638.82 30
2638.94 31
2639.06 34
2639.18 38
2639.30 44
2639.41 50
2639.53 56
2639.65 61
2639.77 64
2639.88 66
2640.00 67
2640.12 66
2640.24 64
2640.36 61
2640.47 59
2640.59 57
2640.71 56
2640.83 56
2640.95 56
2641.06 56
2641.18 57
2641.30 57
2641.42 57
2641.54 57
2641.65 58
2641.77 60
2641.89 63
2642.01 67
2642.13 73
2642.24 79
2642.36 85
2642.48 91
2642.60 95
2642.72 99
2642.83 101
2642.95 102
2643.07 101
2643.19 100
2643.31 97
2643.42 94
2643.54 91
2643.66 88
2643.78 86
2643.90 84
2644.01 84
2644.13 85
2644.25 87
2644.37 89
2644.49 92
2644.60 94
2644.72 94
2644.84 94
2644.96 91
2645.08 86
2645.19 80
2645.31 72
2645.43 64
2645.55 56
2645.67 50
2645.79 46
2645.90 44
2646.02 44
2646.14 46
2646.26 49
2646.38 54
2646.49 59
2646.61 66
2646.73 73
2646.85 80
2646.97 86
2647.08 90
2647.20 92
2647.32 91
2647.44 87
2647.56 81
2647.67 74
2647.79 66
2647.91 58
2648.03 50
2648.15 44
2648.27 39
2648.38 38
2648.50 39
2648.62 45
2648.74 53
2648.86 63
2648.97 74
2649.09 84
2649.21 92
2649.33 96
2649.45 97
2649.56 95
2649.68 91
2649.80 86
2649.92 80
2650.04 73
2650.16 65
2650.27 55
2650.39 46
2650.51 37
2650.63 29
2650.75 24
2650.86 21
2650.98 22
2651.10 26
2651.22 32
2651.34 39
2651.46 46
2651.57 53
2651.69 59
2651.81 63
2651.93 65
2652.05 65
2652.16 62
2652.28 58
2652.40 53
2652.52 48
2652.64 44
2652.76 41
2652.87 39
2652.99 37
2653.11 36
2653.23 35
2653.35 33
2653.47 31
2653.58 29
2653.70 27
2653.82 27
2653.94 27
2654.06 29
2654.17 31
2654.29 34
2654.41 37
2654.53 40
2654.65 41
2654.77 40
2654.88 37
2655.00 33
2655.12 27
2655.24 21
2655.36 15
2655.48 10
2655.59 6
2655.71 2
2655.83 0
2655.95 0
2656.07 0
2656.19 0
2656.30 0
2656.42 0
2656.54 0
2656.66 0
2656.78 1
2656.90 3
2657.01 5
2657.13 6
2657.25 6
2657.37 8
2657.49 9
2657.60 11
2657.72 12
2657.84 12
2657.96 10
2658.08 6
2658.20 2
2658.32 0
2658.43 0
2658.55 0
2658.67 0
2658.79 0
2658.91 0
2659.03 0
2659.14 1
2659.26 3
2659.38 4
2659.50 5
2659.62 6
2659.74 7
2659.85 8
2659.97 10
2660.09 11
2660.21 11
2660.33 12
2660.45 12
2660.56 13
2660.68 15
2660.80 18
2660.92 23
2661.04 29
2661.16 36
2661.27 43
2661.39 49
2661.51 54
2661.63 57
2661.75 59
2661.87 58
2661.99 55
2662.10 51
2662.22 44
2662.34 38
2662.46 31
2662.58 26
2662.70 24
2662.81 23
2662.93 25
2663.05 29
2663.17 33
2663.29 36
2663.41 38
2663.52 38
2663.64 37
2663.76 36
2663.88 34
2664.00 31
2664.12 29
2664.24 25
2664.35 20
2664.47 14
2664.59 8
2664.71 1
2664.83 0
2664.95 0
2665.07 0
2665.18 0
2665.30 0
2665.42 0
2665.54 0
2665.66 0
2665.78 6
2665.89 12
2666.01 17
2666.13 22
2666.25 26
2666.37 28
2666.49 30
2666.61 31
2666.72 31
2666.84 29
2666.96 27
2667.08 24
2667.20 20
2667.32 18
2667.44 18
2667.55 19
2667.67 23
2667.79 29
2667.91 35
2668.03 40
2668.15 44
2668.27 47
2668.38 47
2668.50 46
2668.62 44
2668.74 42
2668.86 39
2668.98 36
2669.10 34
2669.21 31
2669.33 30
2669.45 30
2669.57 32
2669.69 34
2669.81 38
2669.93 42
2670.04 46
2670.16 48
2670.28 49
2670.40 48
2670.52 48
2670.64 48
2670.76 49
2670.87 51
2670.99 55
2671.11 60
2671.23 65
2671.35 70
2671.47 74
2671.59 78
2671.70 80
2671.82 81
2671.94 82
2672.06 82
2672.18 83
2672.30 84
2672.42 86
2672.54 89
2672.65 93
2672.77 97
2672.89 99
2673.01 100
2673.13 100
2673.25 98
2673.37 97
2673.48 97
2673.60 99
2673.72 102
2673.84 107
2673.96 112
2674.08 115
2674.20 115
2674.32 111
2674.43 104
2674.55 93
2674.67 79
2674.79 65
2674.91 50
2675.03 38
2675.15 28
2675.27 22
2675.38 20
2675.50 21
2675.62 24
2675.74 29
2675.86 35
2675.98 41
2676.10 47
2676.22 51
2676.33 54
2676.45 55
2676.57 55
2676.69 53
2676.81 51
2676.93 49
2677.05 49
2677.17 50
2677.28 54
2677.40 60
2677.52 66
2677.64 73
2677.76 79
2677.88 84
2678.00 87
2678.12 89
2678.23 91
2678.35 93
2678.47 98
2678.59 105
2678.71 113
2678.83 122
2678.95 130
2679.07 135
2679.18 136
2679.30 133
2679.42 127
2679.54 118
2679.66 108
2679.78 96
2679.90 85
2680.02 74
2680.14 64
2680.25 56
2680.37 49
2680.49 45
2680.61 42
2680.73 41
2680.85 40
2680.97 40
2681.09 39
2681.20 38
2681.32 37
2681.44 37
2681.56 37
2681.68 40
2681.80 43
2681.92 47
2682.04 50
2682.16 52
2682.27 52
2682.39 50
2682.51 46
2682.63 42
2682.75 38
2682.87 35
2682.99 33
2683.11 31
2683.23 30
2683.34 29
2683.46 29
2683.58 28
2683.70 29
2683.82 30
2683.94 32
2684.06 34
2684.18 36
2684.30 39
2684.41 41
2684.53 44
2684.65 48
2684.77 52
2684.89 59
2685.01 68
2685.13 79
2685.25 91
2685.37 104
2685.49 116
2685.60 125
2685.72 129
2685.84 129
2685.96 124
2686.08 115
2686.20 104
2686.32 94
2686.44 84
2686.56 76
2686.68 70
2686.79 66
2686.91 63
2687.03 60
2687.15 59
2687.27 58
2687.39 58
2687.51 60
2687.63 61
2687.75 63
2687.86 63
2687.98 62
2688.10 60
2688.22 55
2688.34 49
2688.46 43
2688.58 36
2688.70 30
2688.82 25
2688.94 21
2689.06 18
2689.17 16
2689.29 15
2689.41 15
2689.53 16
2689.65 16
2689.77 16
2689.89 16
2690.01 15
2690.13 13
2690.25 12
2690.36 12
2690.48 12
2690.60 15
2690.72 18
2690.84 22
2690.96 27
2691.08 30
2691.20 33
2691.32 35
2691.44 36
2691.56 36
2691.67 37
2691.79 39
2691.91 41
2692.03 43
2692.15 45
2692.27 47
2692.39 48
2692.51 48
2692.63 47
2692.75 46
2692.87 45
2692.98 45
2693.10 47
2693.22 51
2693.34 57
2693.46 64
2693.58 71
2693.70 78
2693.82 82
2693.94 83
2694.06 82
2694.18 78
2694.29 74
2694.41 70
2694.53 67
2694.65 66
2694.77 67
2694.89 70
2695.01 73
2695.13 76
2695.25 77
2695.37 77
2695.49 75
2695.61 70
2695.72 64
2695.84 56
2695.96 48
2696.08 42
2696.20 37
2696.32 34
2696.44 32
2696.56 32
2696.68 32
2696.80 32
2696.92 30
2697.04 28
2697.16 26
2697.27 24
2697.39 24
2697.51 24
2697.63 26
2697.75 28
2697.87 32
2697.99 36
2698.11 40
2698.23 46
2698.35 53
2698.47 60
2698.59 67
2698.71 72
2698.82 75
2698.94 74
2699.06 70
2699.18 63
2699.30 54
2699.42 45
2699.54 36
2699.66 28
2699.78 21
2699.90 14
2700.02 8
2700.14 3
2700.26 0
2700.37 0
2700.49 0
2700.61 0
2700.73 0
2700.85 0
2700.97 0
2701.09 1
2701.21 3
2701.33 5
2701.45 5
2701.57 6
2701.69 7
2701.81 8
2701.93 12
2702.04 17
2702.16 23
2702.28 30
2702.40 37
2702.52 44
2702.64 50
2702.76 54
2702.88 57
2703.00 58
2703.12 58
2703.24 55
2703.36 52
2703.48 47
2703.60 41
2703.72 37
2703.83 32
2703.95 30
2704.07 29
2704.19 31
2704.31 34
2704.43 38
2704.55 42
2704.67 45
2704.79 47
2704.91 48
2705.03 47
2705.15 44
2705.27 42
2705.39 39
2705.51 38
2705.63 39
2705.74 40
2705.86 44
2705.98 48
2706.10 54
2706.22 60
2706.34 66
2706.46 73
2706.58 80
2706.70 86
2706.82 93
2706.94 99
2707.06 105
2707.18 111
2707.30 115
2707.42 118
2707.54 117
2707.66 114
2707.78 108
2707.89 101
2708.01 94
2708.13 89
2708.25 87
2708.37 87
2708.49 89
2708.61 92
2708.73 96
2708.85 99
2708.97 100
2709.09 99
2709.21 97
2709.33 93
2709.45 87
2709.57 80
2709.69 72
2709.81 63
2709.93 53
2710.04 44
2710.16 36
2710.28 29
2710.40 24
2710.52 22
2710.64 21
2710.76 22
2710.88 24
2711.00 27
2711.12 32
2711.24 37
2711.36 45
2711.48 55
2711.60 66
2711.72 79
2711.84 93
2711.96 104
2712.08 113
2712.20 119
2712.32 121
2712.44 120
2712.55 116
2712.67 112
2712.79 108
2712.91 103
2713.03 98
2713.15 94
2713.27 90
2713.39 87
2713.51 85
2713.63 83
2713.75 84
2713.87 85
2713.99 87
2714.11 89
2714.23 92
2714.35 93
2714.47 93
2714.59 91
2714.71 88
2714.83 83
2714.95 78
2715.07 72
2715.19 66
2715.31 60
2715.42 55
2715.54 50
2715.66 45
2715.78 40
2715.90 36
2716.02 32
2716.14 29
2716.26 27
2716.38 28
2716.50 30
2716.62 33
2716.74 37
2716.86 41
2716.98 44
2717.10 47
2717.22 49
2717.34 50
2717.46 52
2717.58 53
2717.70 54
2717.82 56
2717.94 58
2718.06 59
2718.18 58
2718.30 56
2718.42 52
2718.54 47
2718.66 42
2718.77 38
2718.89 36
2719.01 35
2719.13 38
2719.25 42
2719.37 47
2719.49 53
2719.61 59
2719.73 62
2719.85 64
2719.97 64
2720.09 63
2720.21 62
2720.33 61
2720.45 61
2720.57 62
2720.69 65
2720.81 68
2720.93 72
2721.05 75
2721.17 77
2721.29 78
2721.41 79
2721.53 79
2721.65 79
2721.77 78
2721.89 78
2722.01 77
2722.13 77
2722.25 76
2722.37 74
2722.49 73
2722.61 71
2722.73 69
2722.85 68
2722.97 67
2723.09 67
2723.21 68
2723.32 70
2723.44 72
2723.56 74
2723.68 75
2723.80 75
2723.92 74
2724.04 73
2724.16 72
2724.28 72
2724.40 73
2724.52 75
2724.64 77
2724.76 79
2724.88 81
2725.00 81
2725.12 81
2725.24 80
2725.36 79
2725.48 79
2725.60 81
2725.72 84
2725.84 89
2725.96 95
2726.08 100
2726.20 103
2726.32 104
2726.44 102
2726.56 97
2726.68 89
2726.80 79
2726.92 69
2727.04 59
2727.16 49
2727.28 42
2727.40 37
2727.52 33
2727.64 32
2727.76 31
2727.88 31
2728.00 32
2728.12 32
2728.24 30
2728.36 28
2728.48 25
2728.60 20
2728.72 16
2728.84 13
2728.96 12
2729.08 12
2729.20 16
2729.32 22
2729.44 30
2729.56 39
2729.68 48
2729.80 56
2729.92 64
2730.04 71
2730.16 77
2730.28 82
2730.40 86
2730.52 89
2730.64 91
2730.76 93
2730.88 93
2731.00 94
2731.12 96
2731.24 99
2731.36 103
2731.48 108
2731.60 113
2731.72 117
2731.84 120
2731.96 119
2732.08 116
2732.20 110
2732.32 103
2732.44 95
2732.56 86
2732.68 78
2732.80 70
2732.92 63
2733.04 56
2733.16 50
2733.28 45
2733.40 40
2733.52 35
2733.64 31
2733.76 26
2733.88 23
2734.00 19
2734.12 16
2734.24 14
2734.36 14
2734.48 15
2734.60 17
2734.72 21
2734.84 25
2734.96 29
2735.08 32
2735.20 35
2735.32 37
2735.44 39
2735.56 40
2735.68 41
2735.80 42
2735.92 42
2736.04 43
2736.16 43
2736.28 43
2736.40 42
2736.52 42
2736.64 42
2736.76 42
2736.88 41
2737.00 39
2737.12 36
2737.24 33
2737.36 28
2737.48 23
2737.60 17
2737.72 13
2737.84 8
2737.96 5
2738.08 2
2738.20 0
2738.32 0
2738.44 0
2738.56 0
2738.68 0
2738.80 0
2738.92 0
2739.04 0
2739.16 0
2739.28 2
2739.40 7
2739.52 13
2739.64 20
2739.76 29
2739.88 39
2740.00 49
2740.12 59
2740.24 66
2740.36 70
2740.48 72
2740.60 71
2740.72 68
2740.84 64
2740.96 60
2741.08 57
2741.20 56
2741.32 57
2741.44 59
2741.56 62
2741.68 66
2741.80 71
2741.92 76
2742.04 80
2742.16 83
2742.28 85
2742.40 86
2742.52 85
2742.64 82
2742.76 79
2742.88 76
2743.00 74
2743.13 74
2743.25 75
2743.37 78
2743.49 81
2743.61 85
2743.73 89
2743.85 91
2743.97 91
2744.09 90
2744.21 88
2744.33 85
2744.45 82
2744.57 79
2744.69 78
2744.81 79
2744.93 81
2745.05 83
2745.17 85
2745.29 87
2745.41 87
2745.53 87
2745.65 86
2745.77 85
2745.89 83
2746.01 80
2746.13 78
2746.25 76
2746.37 73
2746.49 69
2746.61 65
2746.73 61
2746.85 57
2746.97 55
2747.09 55
2747.21 56
2747.33 59
2747.45 62
2747.58 65
2747.70 67
2747.82 67
2747.94 66
2748.06 64
2748.18 62
2748.30 61
2748.42 61
2748.54 62
2748.66 64
2748.78 66
2748.90 67
2749.02 67
2749.14 66
2749.26 64
2749.38 61
2749.50 57
2749.62 54
2749.74 52
2749.86 52
2749.98 54
2750.10 58
2750.22 65
2750.34 74
2750.46 84
2750.58 94
2750.70 105
2750.82 115
2750.94 123
2751.07 128
2751.19 130
2751.31 129
2751.43 125
2751.55 118
2751.67 110
2751.79 100
2751.91 90
2752.03 80
2752.15 72
2752.27 67
2752.39 64
2752.51 64
2752.63 68
2752.75 74
2752.87 81
2752.99 87
2753.11 93
2753.23 95
2753.35 95
2753.47 92
2753.59 87
2753.71 80
2753.84 71
2753.96 62
2754.08 54
2754.20 46
2754.32 39
2754.44 34
2754.56 31
2754.68 31
2754.80 33
2754.92 37
2755.04 42
2755.16 46
2755.28 50
2755.40 51
2755.52 50
2755.64 48
2755.76 45
2755.88 42
2756.00 41
2756.12 42
2756.24 43
2756.37 46
2756.49 49
2756.61 50
2756.73 51
2756.85 49
2756.97 46
2757.09 41
2757.21 35
2757.33 30
2757.45 26
2757.57 24
2757.69 24
2757.81 27
2757.93 31
2758.05 37
2758.17 43
2758.29 49
2758.41 53
2758.53 55
2758.66 57
2758.78 58
2758.90 60
2759.02 62
2759.14 65
2759.26 70
2759.38 75
2759.50 81
2759.62 86
2759.74 90
2759.86 93
2759.98 95
2760.10 96
2760.22 96
2760.34 96
2760.46 96
2760.58 94
2760.71 91
2760.83 86
2760.95 80
2761.07 73
2761.19 64
2761.31 56
2761.43 48
2761.55 41
2761.67 35
2761.79 30
2761.91 27
2762.03 25
2762.15 25
2762.27 26
2762.39 29
2762.51 33
2762.64 39
2762.76 44
2762.88 50
2763.00 54
2763.12 57
2763.24 58
2763.36 60
2763.48 61
2763.60 62
2763.72 64
2763.84 67
2763.96 70
2764.08 74
2764.20 78
2764.32 83
2764.45 88
2764.57 92
2764.69 95
2764.81 97
2764.93 96
2765.05 91
2765.17 84
2765.29 74
2765.41 63
2765.53 51
2765.65 41
2765.77 33
2765.89 29
2766.01 28
2766.14 31
2766.26 35
2766.38 40
2766.50 44
2766.62 47
2766.74 47
2766.86 45
2766.98 42
2767.10 39
2767.22 36
2767.34 35
2767.46 35
2767.58 38
2767.70 42
2767.83 47
2767.95 52
2768.07 58
2768.19 63
2768.31 68
2768.43 72
2768.55 74
2768.67 75
2768.79 74
2768.91 71
2769.03 67
2769.15 62
2769.27 56
2769.40 49
2769.52 42
2769.64 33
2769.76 25
2769.88 17
2770.00 9
2770.12 2
2770.24 0
2770.36 0
2770.48 0
2770.60 0
2770.72 0
2770.85 8
2770.97 20
2771.09 33
2771.21 44
2771.33 53
2771.45 59
2771.57 62
2771.69 62
2771.81 61
2771.93 60
2772.05 61
2772.17 63
2772.30 66
2772.42 69
2772.54 70
2772.66 70
2772.78 68
2772.90 64
2773.02 61
2773.14 58
2773.26 58
2773.38 59
2773.50 62
2773.62 67
2773.75 72
2773.87 78
2773.99 84
2774.11 89
2774.23 94
2774.35 98
2774.47 100
2774.59 102
2774.71 103
2774.83 104
2774.95 104
2775.08 105
2775.20 105
2775.32 105
2775.44 105
2775.56 103
2775.68 100
2775.80 95
2775.92 89
2776.04 82
2776.16 74
2776.29 68
2776.41 62
2776.53 56
2776.65 53
2776.77 50
2776.89 47
2777.01 45
2777.13 44
2777.25 43
2777.37 42
2777.49 43
2777.62 44
2777.74 44
2777.86 45
2777.98 45
2778.10 44
2778.22 41
2778.34 39
2778.46 36
2778.58 35
2778.70 34
2778.83 33
2778.95 33
2779.07 33
2779.19 30
2779.31 26
2779.43 20
2779.55 13
2779.67 6
2779.79 0
2779.91 0
2780.04 0
2780.16 0
2780.28 0
2780.40 0
2780.52 2
2780.64 10
2780.76 20
2780.88 30
2781.00 38
2781.12 46
2781.25 51
2781.37 54
2781.49 54
2781.61 51
2781.73 47
2781.85 41
2781.97 34
2782.09 27
2782.21 20
2782.34 14
2782.46 9
2782.58 6
2782.70 5
2782.82 5
2782.94 5
2783.06 5
2783.18 4
2783.30 1
2783.43 0
2783.55 0
2783.67 0
2783.79 0
2783.91 0
2784.03 0
2784.15 0
2784.27 1
2784.39 5
2784.52 8
2784.64 11
2784.76 14
2784.88 16
2785.00 18
2785.12 19
2785.24 20
2785.36 22
2785.48 24
2785.61 27
2785.73 30
2785.85 33
2785.97 35
2786.09 37
2786.21 37
2786.33 37
2786.45 36
2786.57 36
2786.70 36
2786.82 35
2786.94 34
2787.06 33
2787.18 31
2787.30 28
2787.42 26
2787.54 24
2787.67 23
2787.79 22
2787.91 22
2788.03 21
2788.15 20
2788.27 20
2788.39 20
2788.51 21
2788.64 23
2788.76 25
2788.88 26
2789.00 27
2789.12 27
2789.24 26
2789.36 25
2789.48 24
2789.60 23
2789.73 23
2789.85 23
2789.97 23
2790.09 24
2790.21 24
2790.33 24
2790.45 24
2790.57 24
2790.70 25
2790.82 25
2790.94 26
2791.06 27
2791.18 27
2791.30 28
2791.42 28
2791.54 28
2791.67 29
2791.79 29
2791.91 30
2792.03 33
2792.15 36
2792.27 39
2792.39 43
2792.52 47
2792.64 51
2792.76 53
2792.88 52
2793.00 50
2793.12 45
2793.24 38
2793.36 29
2793.49 20
2793.61 11
2793.73 3
2793.85 0
2793.97 0
2794.09 0
2794.21 0
2794.33 0
2794.46 0
2794.58 0
2794.70 6
2794.82 14
2794.94 24
2795.06 34
2795.18 43
2795.31 51
2795.43 56
2795.55 59
2795.67 57
2795.79 53
2795.91 46
2796.03 37
2796.16 28
2796.28 20
2796.40 13
2796.52 7
2796.64 3
2796.76 0
2796.88 0
2797.00 0
2797.13 0
2797.25 0
2797.37 0
2797.49 0
2797.61 0
2797.73 0
2797.85 2
2797.98 5
2798.10 10
2798.22 17
2798.34 26
2798.46 37
2798.58 49
2798.70 61
2798.83 71
2798.95 80
2799.07 86
2799.19 89
2799.31 90
2799.43 89
2799.55 87
2799.68 85
2799.80 84
2799.92 83
2800.04 84
2800.16 87
2800.28 91
2800.41 98
2800.53 106
2800.65 115
2800.77 124
2800.89 132
2801.01 140
2801.13 145
2801.26 148
2801.38 148
2801.50 145
2801.62 140
2801.74 133
2801.86 125
2801.98 117
2802.11 112
2802.23 109
2802.35 109
2802.47 111
2802.59 114
2802.71 117
2802.83 118
2802.96 115
2803.08 109
2803.20 99
2803.32 89
2803.44 77
2803.56 67
2803.69 58
2803.81 51
2803.93 46
2804.05 42
2804.17 39
2804.29 36
2804.41 33
2804.54 31
2804.66 30
2804.78 30
2804.90 33
2805.02 37
2805.14 42
2805.27 47
2805.39 50
2805.51 53
2805.63 54
2805.75 53
2805.87 51
2806.00 49
2806.12 47
2806.24 45
2806.36 43
2806.48 42
2806.60 41
2806.72 40
2806.85 38
2806.97 37
2807.09 35
2807.21 32
2807.33 30
2807.45 27
2807.58 24
2807.70 21
2807.82 19
2807.94 17
2808.06 17
2808.18 17
2808.31 18
2808.43 19
2808.55 19
2808.67 18
2808.79 16
2808.91 12
2809.04 7
2809.16 3
2809.28 0
2809.40 0
2809.52 2
2809.64 8
2809.77 15
2809.89 23
2810.01 30
2810.13 36
2810.25 39
2810.37 39
2810.50 38
2810.62 37
2810.74 35
2810.86 35
2810.98 35
2811.10 37
2811.23 38
2811.35 39
2811.47 38
2811.59 35
2811.71 30
2811.83 23
2811.96 16
2812.08 10
2812.20 6
2812.32 3
2812.44 4
2812.57 7
2812.69 12
2812.81 18
2812.93 25
2813.05 32
2813.17 38
2813.30 42
2813.42 45
2813.54 47
2813.66 48
2813.78 48
2813.90 47
2814.03 45
2814.15 42
2814.27 39
2814.39 36
2814.51 34
2814.63 35
2814.76 37
2814.88 42
2815.00 49
2815.12 55
2815.24 61
2815.37 65
2815.49 65
2815.61 63
2815.73 58
2815.85 53
2815.97 47
2816.10 43
2816.22 40
2816.34 40
2816.46 42
2816.58 47
2816.71 52
2816.83 57
2816.95 61
2817.07 63
2817.19 63
2817.31 61
2817.44 58
2817.56 55
2817.68 53
2817.80 51
2817.92 50
2818.05 50
2818.17 51
2818.29 50
2818.41 49
2818.53 47
2818.65 44
2818.78 42
2818.90 41
2819.02 41
2819.14 41
2819.26 43
2819.39 45
2819.51 48
2819.63 50
2819.75 52
2819.87 53
2820.00 54
2820.12 55
2820.24 55
2820.36 55
2820.48 55
2820.61 56
2820.73 58
2820.85 61
2820.97 64
2821.09 66
2821.21 68
2821.34 67
2821.46 65
2821.58 60
2821.70 53
2821.82 45
2821.95 36
2822.07 29
2822.19 23
2822.31 20
2822.43 19
2822.56 22
2822.68 27
2822.80 34
2822.92 42
2823.04 50
2823.17 56
2823.29 59
2823.41 61
2823.53 60
2823.65 59
2823.78 57
2823.90 55
2824.02 54
2824.14 53
2824.26 52
2824.39 51
2824.51 50
2824.63 49
2824.75 49
2824.87 49
2825.00 51
2825.12 54
2825.24 57
2825.36 61
2825.48 64
2825.61 67
2825.73 68
2825.85 69
2825.97 68
2826.09 66
2826.22 64
2826.34 60
2826.46 57
2826.58 53
2826.70 50
2826.83 49
2826.95 49
2827.07 50
2827.19 53
2827.31 57
2827.44 61
2827.56 65
2827.68 69
2827.80 72
2827.92 73
2828.05 73
2828.17 72
2828.29 70
2828.41 66
2828.53 61
2828.66 57
2828.78 53
2828.90 50
2829.02 47
2829.14 45
2829.27 42
2829.39 38
2829.51 33
2829.63 28
2829.76 24
2829.88 22
2830.00 24
2830.12 27
2830.24 33
2830.37 39
2830.49 44
2830.61 47
2830.73 48
2830.85 47
2830.98 45
2831.10 45
2831.22 45
2831.34 49
2831.47 54
2831.59 60
2831.71 67
2831.83 72
2831.95 76
2832.08 76
2832.20 73
2832.32 68
2832.44 61
2832.56 54
2832.69 47
2832.81 42
2832.93 37
2833.05 33
2833.18 29
2833.30 26
2833.42 23
2833.54 20
2833.66 18
2833.79 17
2833.91 16
2834.03 17
2834.15 18
2834.27 19
2834.40 20
2834.52 21
2834.64 23
2834.76 25
2834.89 27
2835.01 30
2835.13 34
2835.25 38
2835.37 41
2835.50 44
2835.62 47
2835.74 51
2835.86 54
2835.99 57
2836.11 59
2836.23 61
2836.35 61
2836.47 60
2836.60 58
2836.72 57
2836.84 55
2836.96 56
2837.09 58
2837.21 61
2837.33 67
2837.45 73
2837.58 80
2837.70 85
2837.82 89
2837.94 91
2838.06 91
2838.19 89
2838.31 87
2838.43 86
2838.55 86
2838.68 89
2838.80 94
2838.92 101
2839.04 110
2839.17 120
2839.29 130
2839.41 140
2839.53 149
2839.65 156
2839.78 160
2839.90 162
2840.02 160
2840.14 156
2840.27 149
2840.39 141
2840.51 131
2840.63 121
2840.76 111
2840.88 100
2841.00 88
2841.12 75
2841.24 61
2841.37 46
2841.49 32
2841.61 19
2841.73 9
2841.86 2
2841.98 0
2842.10 1
2842.22 6
2842.35 15
2842.47 26
2842.59 38
2842.71 49
2842.84 58
2842.96 65
2843.08 67
2843.20 66
2843.32 63
2843.45 57
2843.57 52
2843.69 47
2843.81 45
2843.94 45
2844.06 48
2844.18 52
2844.30 58
2844.43 62
2844.55 64
2844.67 62
2844.79 58
2844.92 50
2845.04 42
2845.16 33
2845.28 27
2845.41 22
2845.53 20
2845.65 21
2845.77 24
2845.90 28
2846.02 32
2846.14 35
2846.26 37
2846.39 37
2846.51 35
2846.63 31
2846.75 25
2846.88 20
2847.00 15
2847.12 11
2847.24 9
2847.37 8
2847.49 9
2847.61 9
2847.73 9
2847.86 9
2847.98 9
2848.10 9
2848.22 11
2848.35 15
2848.47 21
2848.59 27
2848.71 32
2848.84 37
2848.96 38
2849.08 37
2849.20 32
2849.33 25
2849.45 17
2849.57 9
2849.69 2
2849.82 0
2849.94 0
2850.06 0
2850.18 0
2850.31 0
2850.43 0
2850.55 0
2850.67 2
2850.80 3
2850.92 3
2851.04 4
2851.16 4
2851.29 4
2851.41 4
2851.53 5
2851.65 6
2851.78 6
2851.90 7
2852.02 7
2852.14 7
2852.27 7
2852.39 5
2852.51 3
2852.63 1
2852.76 0
2852.88 0
2853.00 0
2853.13 0
2853.25 0
2853.37 0
2853.49 0
2853.62 1
2853.74 6
2853.86 10
2853.98 13
2854.11 15
2854.23 15
2854.35 13
2854.47 10
2854.60 5
2854.72 1
2854.84 0
2854.96 0
2855.09 0
2855.21 7
2855.33 16
2855.45 27
2855.58 39
2855.70 49
2855.82 58
2855.95 64
2856.07 69
2856.19 73
2856.31 75
2856.44 77
2856.56 79
2856.68 81
2856.80 82
2856.93 83
2857.05 83
2857.17 84
2857.30 85
2857.42 87
2857.54 90
2857.66 93
2857.79 96
2857.91 98
2858.03 98
2858.15 97
2858.28 94
2858.40 91
2858.52 87
2858.64 84
2858.77 81
2858.89 78
2859.01 75
2859.14 70
2859.26 64
2859.38 56
2859.50 46
2859.63 36
2859.75 27
2859.87 18
2860.00 12
2860.12 8
2860.24 6
2860.36 6
2860.49 7
2860.61 10
2860.73 13
2860.85 15
2860.98 18
2861.10 19
2861.22 20
2861.35 21
2861.47 21
2861.59 22
2861.71 23
2861.84 25
2861.96 27
2862.08 30
2862.21 33
2862.33 36
2862.45 40
2862.57 46
2862.70 52
2862.82 60
2862.94 67
2863.06 74
2863.19 79
2863.31 83
2863.43 83
2863.56 82
2863.68 79
2863.80 75
2863.92 71
2864.05 65
2864.17 60
2864.29 55
2864.42 49
2864.54 44
2864.66 40
2864.78 36
2864.91 34
2865.03 31
2865.15 29
2865.28 27
2865.40 24
2865.52 21
2865.64 18
2865.77 15
2865.89 13
2866.01 12
2866.14 13
2866.26 14
2866.38 17
2866.50 19
2866.63 21
2866.75 21
2866.87 20
2867.00 18
2867.12 15
2867.24 13
2867.37 13
2867.49 13
2867.61 14
2867.73 15
2867.86 16
2867.98 17
2868.10 17
2868.23 16
2868.35 16
2868.47 16
2868.59 19
2868.72 24
2868.84 31
2868.96 40
2869.09 49
2869.21 58
2869.33 66
2869.45 73
2869.58 77
2869.70 79
2869.82 81
2869.95 81
2870.07 82
2870.19 83
2870.32 85
2870.44 87
2870.56 88
2870.68 90
2870.81 92
2870.93 93
2871.05 94
2871.18 94
2871.30 93
2871.42 90
2871.55 86
2871.67 80
2871.79 73
2871.91 65
2872.04 59
2872.16 54
2872.28 53
2872.41 56
2872.53 64
2872.65 74
2872.78 87
2872.90 100
2873.02 111
2873.14 119
2873.27 124
2873.39 124
2873.51 121
2873.64 117
2873.76 111
2873.88 106
2874.01 102
2874.13 99
2874.25 98
2874.38 98
2874.50 99
2874.62 101
2874.74 104
2874.87 107
2874.99 109
2875.11 111
2875.24 112
2875.36 111
2875.48 108
2875.61 103
2875.73 97
2875.85 90
2875.98 83
2876.10 77
2876.22 73
2876.34 72
2876.47 73
2876.59 78
2876.71 86
2876.84 96
2876.96 107
2877.08 116
2877.21 124
2877.33 127
2877.45 127
2877.58 122
2877.70 115
2877.82 105
2877.95 95
2878.07 87
2878.19 80
2878.31 75
2878.44 71
2878.56 70
2878.68 68
2878.81 66
2878.93 63
2879.05 59
2879.18 55
2879.30 51
2879.42 49
2879.55 49
2879.67 52
2879.79 58
2879.92 67
2880.04 79
2880.16 92
2880.29 106
2880.41 121
2880.53 136
2880.65 150
2880.78 165
2880.90 180
2881.02 195
2881.15 210
2881.27 225
2881.39 238
2881.52 249
2881.64 258
2881.76 264
2881.89 268
2882.01 269
2882.13 269
2882.26 267
2882.38 265
2882.50 263
2882.63 261
2882.75 261
2882.87 261
2883.00 261
2883.12 261
2883.24 261
2883.37 261
2883.49 260
2883.61 259
2883.74 258
2883.86 257
2883.98 256
2884.11 255
2884.23 252
2884.35 247
2884.48 238
2884.60 227
2884.72 214
2884.84 199
2884.97 185
2885.09 171
2885.21 159
2885.34 149
2885.46 139
2885.58 131
2885.71 122
2885.83 113
2885.95 103
2886.08 92
2886.20 80
2886.32 69
2886.45 57
2886.57 47
2886.69 40
2886.82 35
2886.94 34
2887.06 35
2887.19 37
2887.31 42
2887.43 46
2887.56 51
2887.68 54
2887.80 58
2887.93 60
2888.05 62
2888.17 63
2888.30 65
2888.42 66
2888.54 68
2888.67 70
2888.79 71
2888.91 72
2889.04 73
2889.16 72
2889.28 70
2889.41 67
2889.53 65
2889.66 64
2889.78 64
2889.90 65
2890.03 66
2890.15 67
2890.27 68
2890.40 68
2890.52 67
2890.64 66
2890.77 65
2890.89 65
2891.01 67
2891.14 69
2891.26 73
2891.38 76
2891.51 78
2891.63 78
2891.75 76
2891.88 73
2892.00 68
2892.12 62
2892.25 56
2892.37 50
2892.49 46
2892.62 43
2892.74 41
2892.86 41
2892.99 41
2893.11 41
2893.23 42
2893.36 43
2893.48 43
2893.60 41
2893.73 38
2893.85 34
2893.98 29
2894.10 23
2894.22 18
2894.35 14
2894.47 12
2894.59 10
2894.72 10
2894.84 11
2894.96 13
2895.09 16
2895.21 20
2895.33 25
2895.46 30
2895.58 36
2895.70 41
2895.83 46
2895.95 48
2896.07 49
2896.20 48
2896.32 44
2896.45 39
2896.57 32
2896.69 25
2896.82 19
2896.94 15
2897.06 14
2897.19 17
2897.31 25
2897.43 35
2897.56 46
2897.68 57
2897.80 64
2897.93 67
2898.05 66
2898.18 61
2898.30 53
2898.42 44
2898.55 36
2898.67 28
2898.79 23
2898.92 19
2899.04 16
2899.16 14
2899.29 13
2899.41 13
2899.53 14
2899.66 18
2899.78 23
2899.91 30
2900.03 38
2900.15 46
2900.28 53
2900.40 59
2900.52 62
2900.65 64
2900.77 63
2900.89 62
2901.02 61
2901.14 60
2901.27 61
2901.39 64
2901.51 68
2901.64 74
2901.76 81
2901.88 89
2902.01 97
2902.13 105
2902.25 113
2902.38 121
2902.50 127
2902.63 133
2902.75 138
2902.87 141
2903.00 143
2903.12 143
2903.24 143
2903.37 142
2903.49 141
2903.61 139
2903.74 135
2903.86 131
2903.99 125
2904.11 118
2904.23 110
2904.36 104
2904.48 99
2904.60 96
2904.73 95
2904.85 96
2904.98 97
2905.10 99
2905.22 101
2905.35 103
2905.47 106
2905.59 109
2905.72 114
2905.84 118
2905.97 123
2906.09 126
2906.21 130
2906.34 132
2906.46 133
2906.58 134
2906.71 134
2906.83 133
2906.96 130
2907.08 126
2907.20 121
2907.33 114
2907.45 106
2907.57 97
2907.70 89
2907.82 82
2907.95 76
2908.07 72
2908.19 70
2908.32 69
2908.44 69
2908.56 70
2908.69 72
2908.81 74
2908.94 77
2909.06 80
2909.18 82
2909.31 84
2909.43 86
2909.55 87
2909.68 88
2909.80 88
2909.93 88
2910.05 89
2910.17 89
2910.30 88
2910.42 86
2910.55 83
2910.67 79
2910.79 75
2910.92 71
2911.04 68
2911.16 65
2911.29 62
2911.41 59
2911.54 55
2911.66 50
2911.78 43
2911.91 36
2912.03 29
2912.16 23
2912.28 19
2912.40 16
2912.53 16
2912.65 16
2912.77 16
2912.90 16
2913.02 15
2913.15 13
2913.27 10
2913.39 7
2913.52 4
2913.64 3
2913.77 3
2913.89 6
2914.01 10
2914.14 16
2914.26 23
2914.39 29
2914.51 35
2914.63 40
2914.76 45
2914.88 48
2915.01 52
2915.13 54
2915.25 56
2915.38 56
2915.50 55
2915.62 51
2915.75 45
2915.87 37
2916.00 27
2916.12 17
2916.24 8
2916.37 1
2916.49 0
2916.62 0
2916.74 0
2916.86 0
2916.99 0
2917.11 3
2917.24 5
2917.36 5
2917.48 4
2917.61 2
2917.73 1
2917.86 0
2917.98 0
2918.10 0
2918.23 2
2918.35 6
2918.48 11
2918.60 17
2918.72 22
2918.85 26
2918.97 29
2919.10 30
2919.22 29
2919.34 26
2919.47 22
2919.59 17
2919.72 12
2919.84 8
2919.96 5
2920.09 5
2920.21 6
2920.34 8
2920.46 11
2920.58 14
2920.71 16
2920.83 18
2920.96 19
2921.08 21
2921.20 23
2921.33 25
2921.45 27
2921.58 31
2921.70 35
2921.83 41
2921.95 46
2922.07 52
2922.20 58
2922.32 62
2922.45 66
2922.57 70
2922.69 73
2922.82 77
2922.94 81
2923.07 85
2923.19 88
2923.31 89
2923.44 88
2923.56 84
2923.69 77
2923.81 67
2923.93 56
2924.06 45
2924.18 34
2924.31 25
2924.43 18
2924.56 14
2924.68 12
2924.80 12
2924.93 14
2925.05 18
2925.18 23
2925.30 29
2925.42 36
2925.55 42
2925.67 47
2925.80 51
2925.92 52
2926.05 51
2926.17 49
2926.29 46
2926.42 42
2926.54 38
2926.67 36
2926.79 34
2926.91 33
2927.04 32
2927.16 30
2927.29 28
2927.41 26
2927.54 24
2927.66 23
2927.78 23
2927.91 24
2928.03 26
2928.16 27
2928.28 28
2928.40 26
2928.53 23
2928.65 19
2928.78 14
2928.90 10
2929.03 8
2929.15 8
2929.27 9
2929.40 12
2929.52 15
2929.65 18
2929.77 20
2929.90 20
2930.02 19
2930.14 17
2930.27 15
2930.39 13
2930.52 12
2930.64 11
2930.77 11
2930.89 12
2931.01 12
2931.14 13
2931.26 13
2931.39 14
2931.51 15
2931.64 19
2931.76 24
2931.88 30
2932.01 37
2932.13 44
2932.26 50
2932.38 54
2932.51 56
2932.63 57
2932.75 56
2932.88 57
2933.00 57
2933.13 59
2933.25 61
2933.38 64
2933.50 65
2933.62 65
2933.75 63
2933.87 60
2934.00 56
2934.12 53
2934.25 51
2934.37 50
2934.49 50
2934.62 50
2934.74 50
2934.87 48
2934.99 46
2935.12 44
2935.24 41
2935.36 40
2935.49 40
2935.61 40
2935.74 41
2935.86 42
2935.99 42
2936.11 41
2936.24 38
2936.36 35
2936.48 32
2936.61 29
2936.73 27
2936.86 25
2936.98 24
2937.11 23
2937.23 23
2937.35 22
2937.48 21
2937.60 21
2937.73 21
2937.85 22
2937.98 24
2938.10 26
2938.23 29
2938.35 30
2938.47 31
2938.60 31
2938.72 29
2938.85 26
2938.97 23
2939.10 18
2939.22 14
2939.35 9
2939.47 4
2939.59 0
2939.72 0
2939.84 0
2939.97 0
2940.09 0
2940.22 0
2940.34 0
2940.47 0
2940.59 2
2940.71 4
2940.84 5
2940.96 6
2941.09 7
2941.21 9
2941.34 11
2941.46 13
2941.59 15
2941.71 16
2941.84 17
2941.96 17
2942.08 16
2942.21 16
2942.33 15
2942.46 14
2942.58 14
2942.71 14
2942.83 14
2942.96 14
2943.08 14
2943.20 13
2943.33 12
2943.45 11
2943.58 10
2943.70 9
2943.83 9
2943.95 10
2944.08 13
2944.20 16
2944.33 20
2944.45 23
2944.57 27
2944.70 31
2944.82 34
2944.95 38
2945.07 42
2945.20 47
2945.32 51
2945.45 55
2945.57 56
2945.70 57
2945.82 55
2945.94 53
2946.07 52
2946.19 52
2946.32 54
2946.44 58
2946.57 63
2946.69 70
2946.82 75
2946.94 78
2947.07 78
2947.19 75
2947.32 70
2947.44 65
2947.56 61
2947.69 58
2947.81 58
2947.94 60
2948.06 62
2948.19 64
2948.31 64
2948.44 61
2948.56 56
2948.69 50
2948.81 44
2948.94 40
2949.06 39
2949.18 40
2949.31 42
2949.43 46
2949.56 48
2949.68 49
2949.81 49
2949.93 49
2950.06 49
2950.18 50
2950.31 54
2950.43 58
2950.56 63
2950.68 67
2950.81 68
2950.93 68
2951.06 66
2951.18 63
2951.30 59
2951.43 57
2951.55 55
2951.68 55
2951.80 56
2951.93 57
2952.05 58
2952.18 59
2952.30 60
2952.43 61
2952.55 63
2952.68 63
2952.80 62
2952.93 61
2953.05 58
2953.18 54
2953.30 50
2953.42 46
2953.55 44
2953.67 44
2953.80 45
2953.92 47
2954.05 49
2954.17 50
2954.30 49
2954.42 46
2954.55 42
2954.67 38
2954.80 35
2954.92 33
2955.05 33
2955.17 36
2955.30 39
2955.42 43
2955.55 47
2955.67 50
2955.80 52
2955.92 53
2956.04 53
2956.17 52
2956.29 50
2956.42 48
2956.54 45
2956.67 42
2956.79 38
2956.92 35
2957.04 33
2957.17 31
2957.29 31
2957.42 30
2957.54 30
2957.67 29
2957.79 27
2957.92 25
2958.04 23
2958.17 22
2958.29 21
2958.42 23
2958.54 28
2958.67 36
2958.79 48
2958.92 61
2959.04 76
2959.17 91
2959.29 104
2959.42 115
2959.54 122
2959.67 127
2959.79 128
2959.91 129
2960.04 128
2960.16 128
2960.29 129
2960.41 129
2960.54 130
2960.66 130
2960.79 130
2960.91 128
2961.04 126
2961.16 123
2961.29 120
2961.41 118
2961.54 117
2961.66 118
2961.79 120
2961.91 123
2962.04 127
2962.16 132
2962.29 138
2962.41 144
2962.54 149
2962.66 154
2962.79 158
2962.91 161
2963.04 162
2963.16 161
2963.29 158
2963.41 154
2963.54 147
2963.66 140
2963.79 132
2963.91 124
2964.04 117
2964.16 111
2964.29 107
2964.41 103
2964.54 99
2964.66 94
2964.79 90
2964.91 84
2965.04 78
2965.16 70
2965.29 62
2965.41 53
2965.54 43
2965.66 33
2965.79 23
2965.91 14
2966.04 7
2966.16 3
2966.29 2
2966.41 4
2966.54 8
2966.66 12
2966.79 18
2966.91 22
2967.04 25
2967.16 27
2967.29 28
2967.41 29
2967.54 29
2967.66 30
2967.79 31
2967.91 32
2968.04 32
2968.16 32
2968.29 32
2968.41 30
2968.54 29
2968.66 27
2968.79 26
2968.91 25
2969.04 24
2969.16 24
2969.29 24
2969.41 24
2969.54 23
2969.66 22
2969.79 21
2969.91 20
2970.04 20
2970.16 19
2970.29 18
2970.41 16
2970.54 14
2970.66 11
2970.79 9
2970.91 8
2971.04 8
2971.16 11
2971.29 15
2971.41 22
2971.54 28
2971.67 34
2971.79 38
2971.92 39
2972.04 39
2972.17 38
2972.29 36
2972.42 36
2972.54 37
2972.67 40
2972.79 45
2972.92 52
2973.04 59
2973.17 67
2973.29 74
2973.42 78
2973.54 80
2973.67 79
2973.79 74
2973.92 68
2974.04 60
2974.17 52
2974.29 44
2974.42 38
2974.54 35
2974.67 34
2974.79 35
2974.92 38
2975.04 43
2975.17 48
2975.29 54
2975.42 58
2975.55 62
2975.67 63
2975.80 62
2975.92 59
2976.05 54
2976.17 50
2976.30 46
2976.42 43
2976.55 41
2976.67 41
2976.80 43
2976.92 46
2977.05 51
2977.17 57
2977.30 64
2977.42 73
2977.55 81
2977.67 87
2977.80 92
2977.92 94
2978.05 94
2978.18 92
2978.30 90
2978.43 88
2978.55 86
2978.68 86
2978.80 86
2978.93 86
2979.05 87
2979.18 87
2979.30 86
2979.43 86
2979.55 87
2979.68 87
2979.80 88
2979.93 89
2980.05 88
2980.18 87
2980.31 85
2980.43 80
2980.56 75
2980.68 70
2980.81 65
2980.93 61
2981.06 59
2981.18 60
2981.31 62
2981.43 67
2981.56 72
2981.68 78
2981.81 82
2981.93 86
2982.06 87
2982.19 87
2982.31 84
2982.44 79
2982.56 73
2982.69 66
2982.81 59
2982.94 54
2983.06 51
2983.19 51
2983.31 53
2983.44 58
2983.56 63
2983.69 68
2983.81 72
2983.94 72
2984.07 70
2984.19 65
2984.32 58
2984.44 50
2984.57 42
2984.69 35
2984.82 32
2984.94 31
2985.07 35
2985.19 42
2985.32 51
2985.44 61
2985.57 70
2985.70 76
2985.82 79
2985.95 78
2986.07 74
2986.20 66
2986.32 58
2986.45 51
2986.57 46
2986.70 43
2986.82 43
2986.95 45
2987.08 48
2987.20 50
2987.33 50
2987.45 48
2987.58 44
2987.70 38
2987.83 30
2987.95 22
2988.08 15
2988.20 9
2988.33 4
2988.46 1
2988.58 0
2988.71 0
2988.83 1
2988.96 2
2989.08 4
2989.21 6
2989.33 7
2989.46 7
2989.59 6
2989.71 4
2989.84 1
2989.96 0
2990.09 0
2990.21 0
2990.34 0
2990.46 0
2990.59 0
2990.71 0
2990.84 5
2990.97 10
2991.09 14
2991.22 17
2991.34 19
2991.47 19
2991.59 19
2991.72 18
2991.84 17
2991.97 16
2992.10 15
2992.22 15
2992.35 16
2992.47 17
2992.60 19
2992.72 20
2992.85 21
2992.97 22
2993.10 23
2993.23 24
2993.35 27
2993.48 30
2993.60 33
2993.73 38
2993.85 43
2993.98 47
2994.10 52
2994.23 56
2994.36 61
2994.48 66
2994.61 71
2994.73 77
2994.86 82
2994.98 86
2995.11 90
2995.24 92
2995.36 92
2995.49 92
2995.61 91
2995.74 88
2995.86 83
2995.99 77
2996.11 70
2996.24 62
2996.37 52
2996.49 43
2996.62 34
2996.74 25
2996.87 18
2996.99 12
2997.12 6
2997.25 2
2997.37 0
2997.50 0
2997.62 0
2997.75 0
2997.87 4
2998.00 10
2998.13 18
2998.25 25
2998.38 32
2998.50 39
2998.63 46
2998.75 52
2998.88 57
2999.01 62
2999.13 65
2999.26 65
2999.38 63
2999.51 57
2999.63 49
2999.76 40
2999.89 32
3000.01 25
3000.14 21
3000.26 21
3000.39 23
3000.51 27
3000.64 30
3000.77 31
3000.89 29
3001.02 24
3001.14 16
3001.27 8
3001.39 0
3001.52 0
3001.65 0
3001.77 0
3001.90 0
3002.02 0
3002.15 4
3002.27 11
3002.40 17
3002.53 24
3002.65 29
3002.78 34
3002.90 38
3003.03 40
3003.15 42
3003.28 42
3003.41 42
3003.53 41
3003.66 40
3003.78 39
3003.91 39
3004.04 38
3004.16 38
3004.29 36
3004.41 34
3004.54 32
3004.66 30
3004.79 27
3004.92 26
3005.04 25
3005.17 26
3005.29 27
3005.42 30
3005.55 33
3005.67 36
3005.80 39
3005.92 42
3006.05 45
3006.17 47
3006.30 49
3006.43 52
3006.55 54
3006.68 56
3006.80 58
3006.93 59
3007.06 59
3007.18 59
3007.31 58
3007.43 57
3007.56 57
3007.68 57
3007.81 59
3007.94 60
3008.06 62
3008.19 63
3008.31 63
3008.44 61
3008.57 59
3008.69 55
3008.82 51
3008.94 46
3009.07 41
3009.20 37
3009.32 33
3009.45 30
3009.57 28
3009.70 28
3009.83 28
3009.95 30
3010.08 32
3010.20 33
3010.33 35
3010.45 37
3010.58 38
3010.71 40
3010.83 41
3010.96 41
3011.08 41
3011.21 40
3011.34 37
3011.46 33
3011.59 29
3011.71 26
3011.84 23
3011.97 22
3012.09 24
3012.22 26
3012.34 30
3012.47 34
3012.60 37
3012.72 39
3012.85 40
3012.97 41
3013.10 41
3013.23 43
3013.35 45
3013.48 50
3013.60 56
3013.73 64
3013.86 73
3013.98 80
3014.11 87
3014.23 90
3014.36 90
3014.49 87
3014.61 82
3014.74 76
3014.86 70
3014.99 65
3015.12 62
3015.24 61
3015.37 61
3015.49 63
3015.62 66
3015.75 67
3015.87 67
3016.00 65
3016.12 60
3016.25 53
3016.38 45
3016.50 36
3016.63 29
3016.76 24
3016.88 21
3017.01 20
3017.13 20
3017.26 22
3017.39 23
3017.51 24
3017.64 26
3017.76 27
3017.89 30
3018.02 32
3018.14 35
3018.27 37
3018.39 39
3018.52 40
3018.65 41
3018.77 41
3018.90 41
3019.03 41
3019.15 40
3019.28 40
3019.40 39
3019.53 38
3019.66 37
3019.78 35
3019.91 34
3020.03 32
3020.16 32
3020.29 31
3020.41 31
3020.54 31
3020.66 32
3020.79 32
3020.92 31
3021.04 30
3021.17 27
3021.30 24
3021.42 20
3021.55 15
3021.67 11
3021.80 7
3021.93 5
3022.05 4
3022.18 5
3022.31 7
3022.43 10
3022.56 13
3022.68 17
3022.81 20
3022.94 24
3023.06 29
3023.19 33
3023.31 37
3023.44 40
3023.57 40
3023.69 38
3023.82 34
3023.95 27
3024.07 20
3024.20 14
3024.32 10
3024.45 8
3024.58 8
3024.70 8
3024.83 6
3024.96 4
3025.08 0
3025.21 0
3025.33 0
3025.46 0
3025.59 0
3025.71 2
3025.84 10
3025.97 19
3026.09 27
3026.22 34
3026.34 37
3026.47 37
3026.60 35
3026.72 30
3026.85 24
3026.98 17
3027.10 10
3027.23 5
3027.35 1
3027.48 0
3027.61 0
3027.73 0
3027.86 1
3027.99 2
3028.11 2
3028.24 1
3028.37 0
3028.49 0
3028.62 0
3028.74 0
3028.87 0
3029.00 2
3029.12 8
3029.25 15
3029.38 22
3029.50 29
3029.63 35
3029.75 39
3029.88 41
3030.01 41
3030.13 40
3030.26 39
3030.39 36
3030.51 33
3030.64 30
3030.77 26
3030.89 24
3031.02 22
3031.14 21
3031.27 21
3031.40 21
3031.52 21
3031.65 21
3031.78 20
3031.90 19
3032.03 18
3032.16 18
3032.28 19
3032.41 20
3032.53 22
3032.66 24
3032.79 24
3032.91 22
3033.04 18
3033.17 12
3033.29 5
3033.42 0
3033.55 0
3033.67 0
3033.80 0
3033.93 0
3034.05 0
3034.18 0
3034.30 4
3034.43 7
3034.56 10
3034.68 14
3034.81 19
3034.94 25
3035.06 32
3035.19 40
3035.32 48
3035.44 55
3035.57 60
3035.70 62
3035.82 61
3035.95 57
3036.08 50
3036.20 42
3036.33 35
3036.45 29
3036.58 25
3036.71 23
3036.83 24
3036.96 27
3037.09 32
3037.21 39
3037.34 48
3037.47 57
3037.59 65
3037.72 71
3037.85 74
3037.97 73
3038.10 68
3038.23 58
3038.35 47
3038.48 35
3038.61 24
3038.73 15
3038.86 9
3038.98 6
3039.11 6
3039.24 8
3039.36 13
3039.49 20
3039.62 28
3039.74 36
3039.87 43
3040.00 49
3040.12 54
3040.25 56
3040.38 57
3040.50 57
3040.63 57
3040.76 57
3040.88 58
3041.01 59
3041.14 61
3041.26 62
3041.39 62
3041.52 61
3041.64 59
3041.77 56
3041.90 52
3042.02 48
3042.15 44
3042.28 40
3042.40 36
3042.53 33
3042.66 31
3042.78 31
3042.91 33
3043.04 37
3043.16 42
3043.29 47
3043.42 53
3043.54 57
3043.67 61
3043.80 64
3043.92 66
3044.05 70
3044.18 73
3044.30 77
3044.43 81
3044.55 84
3044.68 86
3044.81 89
3044.93 91
3045.06 93
3045.19 96
3045.31 99
3045.44 101
3045.57 101
3045.69 99
3045.82 94
3045.95 86
3046.07 76
3046.20 65
3046.33 55
3046.46 47
3046.58 41
3046.71 36
3046.84 34
3046.96 32
3047.09 30
3047.22 30
3047.34 30
3047.47 32
3047.60 37
3047.72 43
3047.85 52
3047.98 60
3048.10 68
3048.23 73
3048.36 77
3048.48 78
3048.61 78
3048.74 78
3048.86 78
3048.99 79
3049.12 79
3049.24 78
3049.37 75
3049.50 71
3049.62 65
3049.75 57
3049.88 50
3050.00 43
3050.13 37
3050.26 34
3050.38 32
3050.51 31
3050.64 31
3050.76 31
3050.89 30
3051.02 28
3051.14 25
3051.27 21
3051.40 17
3051.52 12
3051.65 8
3051.78 6
3051.91 4
3052.03 3
3052.16 3
3052.29 3
3052.41 2
3052.54 1
3052.67 0
3052.79 0
3052.92 0
3053.05 0
3053.17 0
3053.30 0
3053.43 0
3053.55 2
3053.68 6
3053.81 10
3053.93 15
3054.06 20
3054.19 25
3054.31 29
3054.44 33
3054.57 37
3054.70 41
3054.82 45
3054.95 48
3055.08 49
3055.20 50
3055.33 49
3055.46 46
3055.58 44
3055.71 42
3055.84 42
3055.96 44
3056.09 48
3056.22 54
3056.34 60
3056.47 65
3056.60 69
3056.73 71
3056.85 71
3056.98 70
3057.11 68
3057.23 66
3057.36 65
3057.49 64
3057.61 63
3057.74 64
3057.87 65
3057.99 68
3058.12 72
3058.25 77
3058.38 81
3058.50 83
3058.63 84
3058.76 82
3058.88 77
3059.01 73
3059.14 69
3059.26 67
3059.39 68
3059.52 71
3059.65 76
3059.77 81
3059.90 86
3060.03 88
3060.15 90
3060.28 90
3060.41 91
3060.53 94
3060.66 99
3060.79 106
3060.91 114
3061.04 123
3061.17 131
3061.30 138
3061.42 143
3061.55 146
3061.68 146
3061.80 144
3061.93 140
3062.06 134
3062.19 128
3062.31 121
3062.44 116
3062.57 111
3062.69 109
3062.82 107
3062.95 108
3063.07 109
3063.20 111
3063.33 114
3063.46 119
3063.58 126
3063.71 134
3063.84 143
3063.96 151
3064.09 157
3064.22 160
3064.34 159
3064.47 154
3064.60 147
3064.73 140
3064.85 134
3064.98 131
3065.11 130
3065.23 134
3065.36 139
3065.49 147
3065.62 156
3065.74 163
3065.87 170
3066.00 175
3066.12 179
3066.25 180
3066.38 180
3066.51 178
3066.63 176
3066.76 172
3066.89 167
3067.01 162
3067.14 158
3067.27 154
3067.39 152
3067.52 151
3067.65 151
3067.78 153
3067.90 154
3068.03 153
3068.16 151
3068.28 145
3068.41 139
3068.54 132
3068.67 126
3068.79 124
3068.92 126
3069.05 133
3069.17 144
3069.30 155
3069.43 166
3069.56 173
3069.68 178
3069.81 178
3069.94 175
3070.07 169
3070.19 163
3070.32 156
3070.45 148
3070.57 140
3070.70 132
3070.83 125
3070.96 118
3071.08 113
3071.21 110
3071.34 109
3071.46 111
3071.59 114
3071.72 117
3071.85 119
3071.97 120
3072.10 118
3072.23 114
3072.35 108
3072.48 101
3072.61 93
3072.74 85
3072.86 78
3072.99 73
3073.12 68
3073.25 65
3073.37 62
3073.50 59
3073.63 57
3073.75 56
3073.88 55
3074.01 55
3074.14 56
3074.26 58
3074.39 60
3074.52 61
3074.65 60
3074.77 56
3074.90 50
3075.03 42
3075.15 33
3075.28 25
3075.41 18
3075.54 13
3075.66 10
3075.79 9
3075.92 10
3076.05 11
3076.17 12
3076.30 14
3076.43 15
3076.55 16
3076.68 15
3076.81 15
3076.94 13
3077.06 11
3077.19 8
3077.32 6
3077.45 3
3077.57 1
3077.70 0
3077.83 0
3077.96 0
3078.08 4
3078.21 9
3078.34 16
3078.46 24
3078.59 33
3078.72 42
3078.85 49
3078.97 55
3079.10 59
3079.23 62
3079.36 65
3079.48 68
3079.61 72
3079.74 77
3079.87 81
3079.99 86
3080.12 89
3080.25 91
3080.38 90
3080.50 86
3080.63 79
3080.76 72
3080.89 63
3081.01 56
3081.14 50
3081.27 47
3081.39 46
3081.52 48
3081.65 51
3081.78 55
3081.90 60
3082.03 65
3082.16 71
3082.29 76
3082.41 81
3082.54 84
3082.67 86
3082.80 87
3082.92 86
3083.05 84
3083.18 82
3083.31 79
3083.43 77
3083.56 73
3083.69 70
3083.82 65
3083.94 61
3084.07 56
3084.20 51
3084.33 47
3084.45 43
3084.58 40
3084.71 37
3084.84 35
3084.96 33
3085.09 31
3085.22 30
3085.35 30
3085.47 30
3085.60 29
3085.73 28
3085.86 26
3085.98 23
3086.11 20
3086.24 16
3086.37 14
3086.49 13
3086.62 13
3086.75 16
3086.88 19
3087.00 22
3087.13 25
3087.26 25
3087.39 24
3087.51 21
3087.64 17
3087.77 13
3087.90 9
3088.02 6
3088.15 4
3088.28 3
3088.41 4
3088.53 6
3088.66 9
3088.79 13
3088.92 17
3089.04 20
3089.17 22
3089.30 23
3089.43 21
3089.55 19
3089.68 16
3089.81 13
3089.94 11
3090.07 12
3090.19 16
3090.32 23
3090.45 32
3090.58 44
3090.70 56
3090.83 67
3090.96 77
3091.09 84
3091.21 88
3091.34 89
3091.47 88
3091.60 87
3091.72 84
3091.85 83
3091.98 82
3092.11 84
3092.23 87
3092.36 92
3092.49 98
3092.62 105
3092.75 110
3092.87 113
3093.00 114
3093.13 112
3093.26 108
3093.38 103
3093.51 97
3093.64 92
3093.77 87
3093.89 83
3094.02 79
3094.15 74
3094.28 68
3094.40 61
3094.53 54
3094.66 46
3094.79 39
3094.92 33
3095.04 29
3095.17 28
3095.30 29
3095.43 33
3095.55 39
3095.68 45
3095.81 52
3095.94 57
3096.06 60
3096.19 60
3096.32 57
3096.45 51
3096.58 44
3096.70 37
3096.83 30
3096.96 26
3097.09 25
3097.21 25
3097.34 26
3097.47 28
3097.60 28
3097.73 25
3097.85 20
3097.98 13
3098.11 4
3098.24 0
3098.36 0
3098.49 0
3098.62 0
3098.75 0
3098.88 0
3099.00 0
3099.13 0
3099.26 4
3099.39 10
3099.51 15
3099.64 19
3099.77 21
3099.90 21
3100.03 20
3100.15 17
3100.28 12
3100.41 8
3100.54 4
3100.66 2
3100.79 1
3100.92 4
3101.05 9
3101.18 17
3101.30 27
3101.43 38
3101.56 48
3101.69 55
3101.82 60
3101.94 61
3102.07 58
3102.20 53
3102.33 47
3102.45 41
3102.58 36
3102.71 33
3102.84 33
3102.97 35
3103.09 40
3103.22 47
3103.35 55
3103.48 63
3103.60 71
3103.73 77
3103.86 82
3103.99 85
3104.12 86
3104.24 87
3104.37 86
3104.50 85
3104.63 83
3104.76 81
3104.88 78
3105.01 75
3105.14 73
3105.27 71
3105.40 71
3105.52 72
3105.65 74
3105.78 76
3105.91 78
3106.04 80
3106.16 80
3106.29 79
3106.42 77
3106.55 75
3106.67 72
3106.80 70
3106.93 69
3107.06 68
3107.19 67
3107.31 67
3107.44 68
3107.57 69
3107.70 69
3107.83 70
3107.95 70
3108.08 70
3108.21 70
3108.34 70
3108.47 70
3108.59 71
3108.72 72
3108.85 74
3108.98 76
3109.11 78
3109.23 79
3109.36 80
3109.49 79
3109.62 75
3109.75 69
3109.87 59
3110.00 47
3110.13 33
3110.26 19
3110.39 5
3110.51 0
3110.64 0
3110.77 0
3110.90 0
3111.03 0
3111.15 0
3111.28 3
3111.41 8
3111.54 12
3111.67 13
3111.79 11
3111.92 8
3112.05 4
3112.18 1
3112.31 0
3112.43 0
3112.56 0
3112.69 1
3112.82 2
3112.95 2
3113.07 2
3113.20 1
3113.33 1
3113.46 2
3113.59 5
3113.72 10
3113.84 17
3113.97 23
3114.10 28
3114.23 32
3114.36 34
3114.48 33
3114.61 32
3114.74 31
3114.87 30
3115.00 30
3115.12 32
3115.25 35
3115.38 39
3115.51 43
3115.64 47
3115.76 51
3115.89 55
3116.02 57
3116.15 59
3116.28 58
3116.41 56
3116.53 52
3116.66 46
3116.79 39
3116.92 31
3117.05 24
3117.17 18
3117.30 13
3117.43 10
3117.56 9
3117.69 8
3117.82 8
3117.94 9
3118.07 9
3118.20 10
3118.33 11
3118.46 14
3118.58 17
3118.71 20
3118.84 24
3118.97 28
3119.10 30
3119.23 29
3119.35 27
3119.48 23
3119.61 18
3119.74 14
3119.87 11
3119.99 11
3120.12 15
3120.25 22
3120.38 31
3120.51 42
3120.64 51
3120.76 58
3120.89 62
3121.02 61
3121.15 57
3121.28 51
3121.40 44
3121.53 38
3121.66 35
3121.79 34
3121.92 36
3122.05 41
3122.17 49
3122.30 59
3122.43 69
3122.56 79
3122.69 87
3122.82 92
3122.94 94
3123.07 92
3123.20 87
3123.33 80
3123.46 72
3123.59 65
3123.71 60
3123.84 56
3123.97 53
3124.10 52
3124.23 51
3124.36 50
3124.48 49
3124.61 49
3124.74 48
3124.87 49
3125.00 49
3125.13 50
3125.25 52
3125.38 54
3125.51 55
3125.64 57
3125.77 58
3125.89 60
3126.02 63
3126.15 66
3126.28 71
3126.41 77
3126.54 84
3126.66 92
3126.79 99
3126.92 105
3127.05 111
3127.18 117
3127.31 122
3127.44 127
3127.56 133
3127.69 139
3127.82 146
3127.95 152
3128.08 156
3128.21 159
3128.33 158
3128.46 156
3128.59 152
3128.72 148
3128.85 145
3128.98 145
3129.10 148
3129.23 154
3129.36 161
3129.49 168
3129.62 174
3129.75 177
3129.87 176
3130.00 172
3130.13 165
3130.26 156
3130.39 147
3130.52 139
3130.65 133
3130.77 130
3130.90 129
3131.03 130
3131.16 130
3131.29 128
3131.42 125
3131.54 120
3131.67 113
3131.80 107
3131.93 100
3132.06 95
3132.19 89
3132.31 84
3132.44 79
3132.57 73
3132.70 67
3132.83 63
3132.96 61
3133.09 61
3133.21 63
3133.34 68
3133.47 74
3133.60 80
3133.73 85
3133.86 89
3133.99 91
3134.11 93
3134.24 94
3134.37 94
3134.50 95
3134.63 95
3134.76 95
3134.88 95
3135.01 94
3135.14 93
3135.27 91
3135.40 88
3135.53 86
3135.66 83
3135.78 80
3135.91 78
3136.04 75
3136.17 73
3136.30 71
3136.43 67
3136.56 63
3136.68 58
3136.81 52
3136.94 46
3137.07 40
3137.20 34
3137.33 30
3137.46 26
3137.58 23
3137.71 21
3137.84 19
3137.97 17
3138.10 15
3138.23 12
3138.36 9
3138.48 6
3138.61 2
3138.74 0
3138.87 0
3139.00 0
3139.13 0
3139.26 0
3139.38 0
3139.51 0
3139.64 4
3139.77 10
3139.90 15
3140.03 21
3140.16 25
3140.28 28
3140.41 31
3140.54 33
3140.67 35
3140.80 36
3140.93 38
3141.06 39
3141.19 40
3141.31 39
3141.44 38
3141.57 36
3141.70 34
3141.83 31
3141.96 30
3142.09 30
3142.21 31
3142.34 35
3142.47 40
3142.60 47
3142.73 55
3142.86 62
3142.99 70
3143.12 75
3143.24 79
3143.37 80
3143.50 78
3143.63 74
3143.76 68
3143.89 59
3144.02 50
3144.14 41
3144.27 32
3144.40 24
3144.53 18
3144.66 13
3144.79 11
3144.92 10
3145.05 12
3145.17 14
3145.30 18
3145.43 24
3145.56 30
3145.69 36
3145.82 42
3145.95 46
3146.08 50
3146.20 51
3146.33 51
3146.46 48
3146.59 42
3146.72 35
3146.85 28
3146.98 20
3147.11 13
3147.23 9
3147.36 8
3147.49 9
3147.62 14
3147.75 20
3147.88 26
3148.01 31
3148.14 35
3148.26 37
3148.39 37
3148.52 34
3148.65 31
3148.78 27
3148.91 23
3149.04 19
3149.17 15
3149.30 12
3149.42 9
3149.55 5
3149.68 0
3149.81 0
3149.94 0
3150.07 0
3150.20 0
3150.33 0
3150.45 0
3150.58 0
3150.71 3
3150.84 8
3150.97 12
3151.10 15
3151.23 19
3151.36 23
3151.49 29
3151.61 36
3151.74 44
3151.87 52
3152.00 59
3152.13 63
3152.26 66
3152.39 67
3152.52 68
3152.65 70
3152.77 75
3152.90 82
3153.03 90
3153.16 98
3153.29 104
3153.42 107
3153.55 108
3153.68 105
3153.81 101
3153.93 95
3154.06 90
3154.19 86
3154.32 85
3154.45 85
3154.58 89
3154.71 93
3154.84 99
3154.97 103
3155.09 106
3155.22 105
3155.35 102
3155.48 97
3155.61 90
3155.74 83
3155.87 79
3156.00 77
3156.13 77
3156.25 80
3156.38 84
3156.51 89
3156.64 94
3156.77 98
3156.90 101
3157.03 105
3157.16 107
3157.29 109
3157.42 110
3157.54 109
3157.67 107
3157.80 105
3157.93 102
3158.06 98
3158.19 96
3158.32 93
3158.45 91
3158.58 89
3158.71 87
3158.83 85
3158.96 82
3159.09 80
3159.22 78
3159.35 75
3159.48 73
3159.61 70
3159.74 67
3159.87 64
3160.00 60
3160.12 56
3160.25 53
3160.38 51
3160.51 49
3160.64 48
3160.77 46
3160.90 43
3161.03 40
3161.16 35
3161.29 30
3161.42 25
3161.54 22
3161.67 21
3161.80 21
3161.93 23
3162.06 25
3162.19 29
3162.32 32
3162.45 37
3162.58 42
3162.71 48
3162.83 54
3162.96 60
3163.09 66
3163.22 71
3163.35 76
3163.48 81
3163.61 85
3163.74 88
3163.87 92
3164.00 94
3164.13 96
3164.25 95
3164.38 92
3164.51 88
3164.64 83
3164.77 78
3164.90 73
3165.03 70
3165.16 69
3165.29 70
3165.42 72
3165.55 75
3165.68 79
3165.80 83
3165.93 87
3166.06 90
3166.19 93
3166.32 96
3166.45 99
3166.58 102
3166.71 105
3166.84 108
3166.97 110
3167.10 112
3167.23 112
3167.35 111
3167.48 108
3167.61 105
3167.74 101
3167.87 96
3168.00 91
3168.13 87
3168.26 83
3168.39 81
3168.52 79
3168.65 79
3168.78 80
3168.90 83
3169.03 87
3169.16 92
3169.29 97
3169.42 103
3169.55 109
3169.68 114
3169.81 119
3169.94 123
3170.07 125
3170.20 126
3170.33 125
3170.46 123
3170.58 121
3170.71 120
3170.84 119
3170.97 118
3171.10 116
3171.23 113
3171.36 109
3171.49 103
3171.62 96
3171.75 87
3171.88 80
3172.01 73
3172.14 68
3172.27 65
3172.39 65
3172.52 66
3172.65 69
3172.78 73
3172.91 77
3173.04 80
3173.17 83
3173.30 85
3173.43 86
3173.56 88
3173.69 90
3173.82 92
3173.95 95
3174.08 98
3174.20 101
3174.33 104
3174.46 105
3174.59 106
3174.72 105
3174.85 104
3174.98 103
3175.11 101
3175.24 99
3175.37 97
3175.50 96
3175.63 97
3175.76 100
3175.89 105
3176.02 111
3176.14 118
3176.27 125
3176.40 130
3176.53 132
3176.66 132
3176.79 129
3176.92 122
3177.05 114
3177.18 103
3177.31 92
3177.44 82
3177.57 74
3177.70 69
3177.83 66
3177.96 65
3178.09 65
3178.22 66
3178.34 67
3178.47 66
3178.60 65
3178.73 62
3178.86 59
3178.99 56
3179.12 53
3179.25 50
3179.38 48
3179.51 46
3179.64 44
3179.77 42
3179.90 40
3180.03 36
3180.16 33
3180.29 30
3180.42 27
3180.54 26
3180.67 25
3180.80 25
3180.93 25
3181.06 26
3181.19 27
3181.32 28
3181.45 31
3181.58 35
3181.71 41
3181.84 48
3181.97 57
3182.10 66
3182.23 77
3182.36 90
3182.49 105
3182.62 125
3182.75 148
3182.88 175
3183.00 205
3183.13 237
3183.26 269
3183.39 297
3183.52 321
3183.65 340
3183.78 355
3183.91 365
3184.04 372
3184.17 378
3184.30 383
3184.43 388
3184.56 394
3184.69 400
3184.82 408
3184.95 416
3185.08 426
3185.21 437
3185.34 448
3185.47 460
3185.60 471
3185.72 482
3185.85 491
3185.98 501
3186.11 509
3186.24 517
3186.37 525
3186.50 531
3186.63 536
3186.76 538
3186.89 538
3187.02 534
3187.15 527
3187.28 516
3187.41 503
3187.54 488
3187.67 471
3187.80 454
3187.93 437
3188.06 420
3188.19 405
3188.32 390
3188.45 375
3188.58 359
3188.71 342
3188.83 324
3188.96 304
3189.09 283
3189.22 261
3189.35 239
3189.48 217
3189.61 195
3189.74 175
3189.87 156
3190.00 141
3190.13 129
3190.26 121
3190.39 116
3190.52 115
3190.65 115
3190.78 116
3190.91 117
3191.04 117
3191.17 117
3191.30 116
3191.43 116
3191.56 114
3191.69 113
3191.82 111
3191.95 108
3192.08 105
3192.21 103
3192.34 101
3192.47 100
3192.59 99
3192.72 99
3192.85 98
3192.98 96
3193.11 93
3193.24 88
3193.37 83
3193.50 77
3193.63 71
3193.76 66
3193.89 62
3194.02 59
3194.15 55
3194.28 51
3194.41 47
3194.54 42
3194.67 38
3194.80 33
3194.93 28
3195.06 24
3195.19 20
3195.32 16
3195.45 13
3195.58 9
3195.71 5
3195.84 2
3195.97 0
3196.10 0
3196.23 0
3196.36 0
3196.49 2
3196.62 4
3196.75 5
3196.88 4
3197.01 2
3197.14 0
3197.27 0
3197.40 0
3197.53 0
3197.65 0
3197.78 2
3197.91 4
3198.04 6
3198.17 6
3198.30 6
3198.43 7
3198.56 9
3198.69 14
3198.82 21
3198.95 30
3199.08 38
3199.21 46
3199.34 52
3199.47 56
3199.60 59
3199.73 59
3199.86 58
3199.99 56
3200.12 54
3200.25 52
3200.38 51
3200.51 51
3200.64 52
3200.77 52
3200.90 50
3201.03 47
3201.16 43
3201.29 37
3201.42 31
3201.55 26
3201.68 25
3201.81 27
3201.94 33
3202.07 41
3202.20 50
3202.33 58
3202.46 65
3202.59 68
3202.72 68
3202.85 67
3202.98 63
3203.11 60
3203.24 56
3203.37 53
3203.50 51
3203.63 51
3203.76 51
3203.89 52
3204.02 53
3204.15 54
3204.28 55
3204.41 54
3204.54 50
3204.67 45
3204.80 37
3204.93 28
3205.06 19
3205.19 10
3205.32 3
3205.45 0
3205.58 0
3205.71 0
3205.84 0
3205.97 0
3206.10 0
3206.23 0
3206.36 0
3206.49 1
3206.62 3
3206.75 6
3206.88 10
3207.01 15
3207.14 21
3207.27 28
3207.40 34
3207.53 39
3207.66 42
3207.79 43
3207.92 41
3208.05 38
3208.18 35
3208.31 32
3208.44 30
3208.57 30
3208.70 29
3208.83 30
3208.96 30
3209.09 32
3209.22 34
3209.35 38
3209.48 43
3209.61 51
3209.74 59
3209.87 67
3210.00 73
3210.13 77
3210.26 78
3210.39 76
3210.52 72
3210.65 67
3210.78 62
3210.91 58
3211.04 55
3211.17 52
3211.30 49
3211.43 48
3211.56 46
3211.69 44
3211.82 44
3211.95 43
3212.08 44
3212.21 45
3212.34 47
3212.47 51
3212.60 57
3212.73 64
3212.86 73
3212.99 82
3213.12 92
3213.25 101
3213.38 111
3213.51 122
3213.64 133
3213.77 143
3213.90 153
3214.03 160
3214.16 165
3214.29 165
3214.42 162
3214.55 156
3214.68 147
3214.81 138
3214.94 129
3215.07 121
3215.20 115
3215.33 109
3215.46 104
3215.59 98
3215.72 92
3215.85 83
3215.98 74
3216.11 63
3216.24 52
3216.37 41
3216.50 30
3216.63 20
3216.76 12
3216.89 4
3217.02 0
3217.15 0
3217.28 0
3217.41 0
3217.54 0
3217.67 0
3217.81 0
3217.94 3
3218.07 6
3218.20 7
3218.33 7
3218.46 6
3218.59 5
3218.72 6
3218.85 7
3218.98 9
3219.11 11
3219.24 12
3219.37 13
3219.50 13
3219.63 14
3219.76 15
3219.89 17
3220.02 19
3220.15 23
3220.28 26
3220.41 29
3220.54 30
3220.67 30
3220.80 30
3220.93 28
3221.06 27
3221.19 26
3221.32 27
3221.45 28
3221.58 31
3221.71 35
3221.84 39
3221.97 42
3222.10 44
3222.23 44
3222.36 40
3222.49 34
3222.62 26
3222.75 16
3222.89 7
3223.02 0
3223.15 0
3223.28 0
3223.41 0
3223.54 4
3223.67 11
3223.80 17
3223.93 22
3224.06 27
3224.19 30
3224.32 32
3224.45 34
3224.58 36
3224.71 39
3224.84 43
3224.97 48
3225.10 54
3225.23 60
3225.36 66
3225.49 73
3225.62 79
3225.75 84
3225.88 86
3226.01 87
3226.14 84
3226.27 80
3226.40 74
3226.53 67
3226.67 61
3226.80 57
3226.93 55
3227.06 55
3227.19 55
3227.32 55
3227.45 55
3227.58 53
3227.71 49
3227.84 44
3227.97 38
3228.10 34
3228.23 32
3228.36 33
3228.49 36
3228.62 41
3228.75 48
3228.88 54
3229.01 60
3229.14 65
3229.27 70
3229.40 75
3229.53 81
3229.66 86
3229.80 91
3229.93 96
3230.06 98
3230.19 100
3230.32 101
3230.45 101
3230.58 103
3230.71 105
3230.84 108
3230.97 111
3231.10 114
3231.23 114
3231.36 114
3231.49 112
3231.62 109
3231.75 107
3231.88 107
3232.01 109
3232.14 113
3232.27 120
3232.40 127
3232.54 133
3232.67 137
3232.80 138
3232.93 134
3233.06 126
3233.19 114
3233.32 100
3233.45 86
3233.58 73
3233.71 63
3233.84 56
3233.97 54
3234.10 54
3234.23 57
3234.36 60
3234.49 62
3234.62 63
3234.75 61
3234.88 56
3235.02 49
3235.15 41
3235.28 31
3235.41 22
3235.54 14
3235.67 7
3235.80 3
3235.93 1
3236.06 1
3236.19 4
3236.32 8
3236.45 12
3236.58 17
3236.71 20
3236.84 23
3236.97 23
3237.10 23
3237.23 22
3237.37 21
3237.50 21
3237.63 20
3237.76 20
3237.89 19
3238.02 18
3238.15 17
3238.28 16
3238.41 16
3238.54 18
3238.67 21
3238.80 25
3238.93 31
3239.06 37
3239.19 42
3239.32 46
3239.46 49
3239.59 50
3239.72 51
3239.85 50
3239.98 50
3240.11 50
3240.24 51
3240.37 52
3240.50 54
3240.63 56
3240.76 58
3240.89 60
3241.02 62
3241.15 63
3241.28 64
3241.42 64
3241.55 66
3241.68 67
3241.81 69
3241.94 71
3242.07 72
3242.20 71
3242.33 69
3242.46 65
3242.59 59
3242.72 52
3242.85 45
3242.98 39
3243.11 34
3243.25 31
3243.38 29
3243.51 29
3243.64 30
3243.77 33
3243.90 37
3244.03 43
3244.16 49
3244.29 55
3244.42 60
3244.55 63
3244.68 63
3244.81 61
3244.94 57
3245.08 51
3245.21 46
3245.34 40
3245.47 34
3245.60 29
3245.73 23
3245.86 17
3245.99 11
3246.12 6
3246.25 1
3246.38 0
3246.51 0
3246.64 0
3246.78 3
3246.91 8
3247.04 12
3247.17 15
3247.30 17
3247.43 17
3247.56 16
3247.69 15
3247.82 12
3247.95 10
3248.08 8
3248.21 6
3248.35 3
3248.48 0
3248.61 0
3248.74 0
3248.87 0
3249.00 0
3249.13 0
3249.26 0
3249.39 0
3249.52 0
3249.65 5
3249.78 9
3249.92 15
3250.05 21
3250.18 28
3250.31 36
3250.44 46
3250.57 56
3250.70 68
3250.83 81
3250.96 94
3251.09 107
3251.22 121
3251.35 135
3251.49 150
3251.62 165
3251.75 181
3251.88 198
3252.01 213
3252.14 228
3252.27 241
3252.40 251
3252.53 259
3252.66 265
3252.79 268
3252.93 269
3253.06 269
3253.19 267
3253.32 266
3253.45 266
3253.58 266
3253.71 268
3253.84 272
3253.97 276
3254.10 281
3254.23 285
3254.37 288
3254.50 290
3254.63 291
3254.76 291
3254.89 290
3255.02 288
3255.15 284
3255.28 279
3255.41 270
3255.54 259
3255.68 246
3255.81 232
3255.94 218
3256.07 206
3256.20 195
3256.33 186
3256.46 179
3256.59 172
3256.72 164
3256.85 156
3256.99 146
3257.12 136
3257.25 127
3257.38 117
3257.51 108
3257.64 100
3257.77 93
3257.90 87
3258.03 82
3258.16 78
3258.30 76
3258.43 74
3258.56 74
3258.69 74
3258.82 75
3258.95 76
3259.08 78
3259.21 80
3259.34 82
3259.47 82
3259.61 82
3259.74 80
3259.87 79
3260.00 77
3260.13 76
3260.26 77
3260.39 79
3260.52 83
3260.65 87
3260.79 91
3260.92 94
3261.05 95
3261.18 95
3261.31 94
3261.44 94
3261.57 94
3261.70 96
3261.83 99
3261.96 103
3262.10 106
3262.23 107
3262.36 108
3262.49 106
3262.62 104
3262.75 101
3262.88 97
3263.01 93
3263.14 89
3263.28 85
3263.41 80
3263.54 75
3263.67 69
3263.80 63
3263.93 59
3264.06 55
3264.19 53
3264.33 52
3264.46 52
3264.59 52
3264.72 52
3264.85 51
3264.98 50
3265.11 49
3265.24 48
3265.37 47
3265.51 47
3265.64 47
3265.77 47
3265.90 48
3266.03 49
3266.16 51
3266.29 52
3266.42 53
3266.55 54
3266.69 55
3266.82 56
3266.95 56
3267.08 56
3267.21 57
3267.34 60
3267.47 63
3267.60 68
3267.74 74
3267.87 78
3268.00 82
3268.13 84
3268.26 84
3268.39 83
3268.52 81
3268.65 78
3268.79 75
3268.92 72
3269.05 68
3269.18 64
3269.31 58
3269.44 53
3269.57 47
3269.70 43
3269.84 40
3269.97 38
3270.10 38
3270.23 40
3270.36 42
3270.49 46
3270.62 51
3270.75 56
3270.89 60
3271.02 64
3271.15 64
3271.28 62
3271.41 56
3271.54 48
3271.67 39
3271.80 31
3271.94 26
3272.07 24
3272.20 28
3272.33 36
3272.46 46
3272.59 59
3272.72 71
3272.85 81
3272.99 90
3273.12 95
3273.25 99
3273.38 101
3273.51 102
3273.64 103
3273.77 105
3273.91 108
3274.04 110
3274.17 112
3274.30 114
3274.43 114
3274.56 114
3274.69 113
3274.82 114
3274.96 115
3275.09 118
3275.22 121
3275.35 124
3275.48 127
3275.61 129
3275.74 130
3275.88 131
3276.01 131
3276.14 133
3276.27 135
3276.40 139
3276.53 144
3276.66 149
3276.80 154
3276.93 157
3277.06 157
3277.19 156
3277.32 152
3277.45 148
3277.58 144
3277.72 142
3277.85 142
3277.98 145
3278.11 149
3278.24 152
3278.37 155
3278.50 155
3278.64 153
3278.77 149
3278.90 143
3279.03 138
3279.16 135
3279.29 133
3279.42 134
3279.56 137
3279.69 141
3279.82 146
3279.95 151
3280.08 155
3280.21 157
3280.34 156
3280.48 154
3280.61 150
3280.74 145
3280.87 141
3281.00 138
3281.13 136
3281.26 137
3281.40 139
3281.53 141
3281.66 143
3281.79 142
3281.92 138
3282.05 132
3282.18 123
3282.32 113
3282.45 101
3282.58 90
3282.71 80
3282.84 73
3282.97 69
3283.11 69
3283.24 73
3283.37 81
3283.50 89
3283.63 98
3283.76 106
3283.89 111
3284.03 113
3284.16 112
3284.29 107
3284.42 99
3284.55 91
3284.68 84
3284.82 79
3284.95 77
3285.08 80
3285.21 86
3285.34 95
3285.47 104
3285.60 112
3285.74 118
3285.87 120
3286.00 120
3286.13 118
3286.26 114
3286.39 111
3286.53 108
3286.66 105
3286.79 103
3286.92 101
3287.05 99
3287.18 96
3287.32 93
3287.45 89
3287.58 85
3287.71 81
3287.84 76
3287.97 72
3288.11 68
3288.24 65
3288.37 62
3288.50 60
3288.63 59
3288.76 57
3288.89 56
3289.03 54
3289.16 53
3289.29 51
3289.42 50
3289.55 50
3289.68 50
3289.82 51
3289.95 53
3290.08 55
3290.21 58
3290.34 62
3290.47 67
3290.61 72
3290.74 78
3290.87 83
3291.00 87
3291.13 89
3291.26 89
3291.40 86
3291.53 82
3291.66 76
3291.79 70
3291.92 64
3292.05 59
3292.19 56
3292.32 54
3292.45 53
3292.58 55
3292.71 59
3292.85 64
3292.98 71
3293.11 78
3293.24 84
3293.37 90
3293.50 95
3293.64 98
3293.77 99
3293.90 99
3294.03 99
3294.16 97
3294.29 95
3294.43 91
3294.56 87
3294.69 82
3294.82 76
3294.95 70
3295.08 63
3295.22 57
3295.35 52
3295.48 49
3295.61 46
3295.74 46
3295.88 46
3296.01 47
3296.14 49
3296.27 51
3296.40 54
3296.53 58
3296.67 62
3296.80 65
3296.93 69
3297.06 71
3297.19 73
3297.32 73
3297.46 73
3297.59 72
3297.72 73
3297.85 74
3297.98 78
3298.12 85
3298.25 92
3298.38 100
3298.51 108
3298.64 114
3298.77 117
3298.91 118
3299.04 117
3299.17 114
3299.30 110
3299.43 106
3299.57 102
3299.70 98
3299.83 95
3299.96 92
3300.09 89
3300.23 87
3300.36 84
3300.49 82
3300.62 80
3300.75 79
3300.88 78
3301.02 78
3301.15 78
3301.28 80
3301.41 82
3301.54 85
3301.68 88
3301.81 92
3301.94 96
3302.07 99
3302.20 101
3302.34 102
3302.47 102
3302.60 100
3302.73 96
3302.86 92
3302.99 88
3303.13 84
3303.26 81
3303.39 78
3303.52 75
3303.65 73
3303.79 71
3303.92 70
3304.05 71
3304.18 73
3304.31 77
3304.45 83
3304.58 88
3304.71 92
3304.84 93
3304.97 90
3305.11 84
3305.24 75
3305.37 65
3305.50 56
3305.63 50
3305.77 46
3305.90 47
3306.03 50
3306.16 54
3306.29 58
3306.43 60
3306.56 60
3306.69 57
3306.82 52
3306.95 46
3307.09 40
3307.22 35
3307.35 32
3307.48 31
3307.61 33
3307.75 35
3307.88 37
3308.01 38
3308.14 38
3308.27 37
3308.41 34
3308.54 31
3308.67 27
3308.80 22
3308.93 18
3309.07 14
3309.20 11
3309.33 8
3309.46 5
3309.59 4
3309.73 3
3309.86 3
3309.99 3
3310.12 2
3310.25 0
3310.39 0
3310.52 0
3310.65 0
3310.78 0
3310.91 0
3311.05 0
3311.18 6
3311.31 18
3311.44 32
3311.58 47
3311.71 61
3311.84 73
3311.97 82
3312.10 87
3312.24 89
3312.37 87
3312.50 82
3312.63 76
3312.76 71
3312.90 67
3313.03 66
3313.16 67
3313.29 70
3313.42 74
3313.56 79
3313.69 83
3313.82 85
3313.95 86
3314.09 85
3314.22 83
3314.35 80
3314.48 77
3314.61 72
3314.75 67
3314.88 61
3315.01 54
3315.14 47
3315.27 41
3315.41 37
3315.54 33
3315.67 31
3315.80 30
3315.94 30
3316.07 30
3316.20 31
3316.33 32
3316.46 33
3316.60 35
3316.73 36
3316.86 38
3316.99 39
3317.13 40
3317.26 40
3317.39 41
3317.52 41
3317.65 41
3317.79 41
3317.92 40
3318.05 38
3318.18 36
3318.32 34
3318.45 33
3318.58 32
3318.71 32
3318.84 32
3318.98 32
3319.11 33
3319.24 33
3319.37 33
3319.51 33
3319.64 34
3319.77 35
3319.90 38
3320.03 41
3320.17 45
3320.30 50
3320.43 55
3320.56 60
3320.70 66
3320.83 71
3320.96 76
3321.09 80
3321.22 83
3321.36 84
3321.49 84
3321.62 82
3321.75 79
3321.89 74
3322.02 68
3322.15 62
3322.28 57
3322.42 53
3322.55 52
3322.68 53
3322.81 57
3322.94 62
3323.08 67
3323.21 73
3323.34 77
3323.47 81
3323.61 83
3323.74 84
3323.87 85
3324.00 84
3324.14 81
3324.27 77
3324.40 70
3324.53 62
3324.66 54
3324.80 45
3324.93 38
3325.06 33
3325.19 30
3325.33 28
3325.46 29
3325.59 30
3325.72 33
3325.86 37
3325.99 42
3326.12 48
3326.25 53
3326.39 57
3326.52 60
3326.65 61
3326.78 59
3326.92 55
3327.05 49
3327.18 44
3327.31 40
3327.44 38
3327.58 37
3327.71 37
3327.84 36
3327.97 35
3328.11 32
3328.24 27
3328.37 22
3328.50 18
3328.64 16
3328.77 16
3328.90 20
3329.03 27
3329.17 36
3329.30 46
3329.43 54
3329.56 60
3329.70 63
3329.83 62
3329.96 58
3330.09 52
3330.23 45
3330.36 38
3330.49 32
3330.62 27
3330.76 24
3330.89 22
3331.02 20
3331.15 18
3331.29 16
3331.42 14
3331.55 12
3331.68 10
3331.82 10
3331.95 11
3332.08 13
3332.21 16
3332.35 18
3332.48 21
3332.61 22
3332.74 23
3332.88 24
3333.01 24
3333.14 24
3333.27 24
3333.41 23
3333.54 21
3333.67 19
3333.80 17
3333.94 17
3334.07 17
3334.20 20
3334.33 23
3334.47 27
3334.60 30
3334.73 32
3334.86 33
3335.00 31
3335.13 28
3335.26 24
3335.39 20
3335.53 19
3335.66 19
3335.79 23
3335.92 30
3336.06 40
3336.19 51
3336.32 63
3336.45 73
3336.59 82
3336.72 87
3336.85 91
3336.98 92
3337.12 91
3337.25 89
3337.38 86
3337.52 84
3337.65 82
3337.78 81
3337.91 83
3338.05 87
3338.18 93
3338.31 101
3338.44 109
3338.58 116
3338.71 120
3338.84 120
3338.97 116
3339.11 110
3339.24 101
3339.37 93
3339.50 86
3339.64 82
3339.77 80
3339.90 80
3340.04 83
3340.17 86
3340.30 90
3340.43 93
3340.57 94
3340.70 93
3340.83 91
3340.96 89
3341.10 86
3341.23 84
3341.36 85
3341.49 87
3341.63 91
3341.76 96
3341.89 100
3342.03 103
3342.16 104
3342.29 102
3342.42 99
3342.56 93
3342.69 86
3342.82 79
3342.95 72
3343.09 66
3343.22 61
3343.35 56
3343.48 52
3343.62 49
3343.75 46
3343.88 43
3344.02 40
3344.15 38
3344.28 37
3344.41 37
3344.55 38
3344.68 40
3344.81 42
3344.95 44
3345.08 45
3345.21 43
3345.34 39
3345.48 33
3345.61 26
3345.74 17
3345.87 9
3346.01 1
3346.14 0
3346.27 0
3346.41 0
3346.54 0
3346.67 0
3346.80 0
3346.94 0
3347.07 0
3347.20 4
3347.34 10
3347.47 16
3347.60 20
3347.73 22
3347.87 22
3348.00 19
3348.13 14
3348.26 7
3348.40 0
3348.53 0
3348.66 0
3348.80 0
3348.93 0
3349.06 0
3349.19 0
3349.33 7
3349.46 21
3349.59 37
3349.73 53
3349.86 67
3349.99 77
3350.12 84
3350.26 87
3350.39 85
3350.52 81
3350.66 74
3350.79 68
3350.92 61
3351.05 56
3351.19 52
3351.32 51
3351.45 51
3351.59 54
3351.72 57
3351.85 61
3351.98 64
3352.12 65
3352.25 64
3352.38 61
3352.52 55
3352.65 48
3352.78 41
3352.91 35
3353.05 33
3353.18 33
3353.31 35
3353.45 39
3353.58 44
3353.71 48
3353.85 51
3353.98 54
3354.11 55
3354.24 55
3354.38 56
3354.51 57
3354.64 57
3354.78 58
3354.91 59
3355.04 60
3355.17 62
3355.31 64
3355.44 65
3355.57 67
3355.71 69
3355.84 71
3355.97 74
3356.11 78
3356.24 83
3356.37 89
3356.50 94
3356.64 100
3356.77 104
3356.90 107
3357.04 110
3357.17 113
3357.30 116
3357.44 120
3357.57 125
3357.70 131
3357.83 136
3357.97 139
3358.10 140
3358.23 138
3358.37 133
3358.50 125
3358.63 117
3358.77 107
3358.90 98
3359.03 90
3359.16 83
3359.30 77
3359.43 72
3359.56 69
3359.70 66
3359.83 64
3359.96 62
3360.10 60
3360.23 58
3360.36 56
3360.50 53
3360.63 50
3360.76 45
3360.89 39
3361.03 33
3361.16 28
3361.29 24
3361.43 23
3361.56 24
3361.69 29
3361.83 36
3361.96 45
3362.09 53
3362.23 60
3362.36 65
3362.49 69
3362.62 71
3362.76 72
3362.89 74
3363.02 77
3363.16 80
3363.29 84
3363.42 87
3363.56 89
3363.69 89
3363.82 88
3363.96 86
3364.09 85
3364.22 85
3364.36 85
3364.49 87
3364.62 89
3364.75 90
3364.89 89
3365.02 87
3365.15 84
3365.29 82
3365.42 81
3365.55 82
3365.69 85
3365.82 91
3365.95 98
3366.09 106
3366.22 114
3366.35 122
3366.49 130
3366.62 138
3366.75 147
3366.89 156
3367.02 167
3367.15 179
3367.28 192
3367.42 204
3367.55 215
3367.68 223
3367.82 227
3367.95 229
3368.08 227
3368.22 222
3368.35 215
3368.48 208
3368.62 200
3368.75 192
3368.88 185
3369.02 178
3369.15 173
3369.28 169
3369.42 166
3369.55 164
3369.68 163
3369.82 162
3369.95 162
3370.08 161
3370.22 161
3370.35 160
3370.48 160
3370.62 159
3370.75 159
3370.88 157
3371.02 155
3371.15 153
3371.28 149
3371.41 145
3371.55 141
3371.68 138
3371.81 136
3371.95 135
3372.08 136
3372.21 139
3372.35 143
3372.48 147
3372.61 151
3372.75 155
3372.88 159
3373.01 161
3373.15 164
3373.28 167
3373.41 171
3373.55 178
3373.68 187
3373.81 197
3373.95 208
3374.08 219
3374.21 228
3374.35 235
3374.48 238
3374.61 239
3374.75 237
3374.88 233
3375.01 228
3375.15 224
3375.28 222
3375.41 223
3375.55 228
3375.68 237
3375.81 249
3375.95 263
3376.08 276
3376.21 288
3376.35 297
3376.48 303
3376.61 306
3376.75 306
3376.88 304
3377.01 299
3377.15 292
3377.28 282
3377.42 270
3377.55 256
3377.68 241
3377.82 226
3377.95 213
3378.08 203
3378.22 196
3378.35 191
3378.48 187
3378.62 183
3378.75 178
3378.88 170
3379.02 159
3379.15 147
3379.28 134
3379.42 123
3379.55 114
3379.68 107
3379.82 103
3379.95 100
3380.08 98
3380.22 95
3380.35 93
3380.48 91
3380.62 89
3380.75 90
3380.88 93
3381.02 97
3381.15 103
3381.28 110
3381.42 115
3381.55 118
3381.69 120
3381.82 119
3381.95 116
3382.09 112
3382.22 108
3382.35 105
3382.49 102
3382.62 99
3382.75 98
3382.89 96
3383.02 95
3383.15 93
3383.29 92
3383.42 91
3383.55 91
3383.69 92
3383.82 93
3383.95 96
3384.09 100
3384.22 104
3384.36 107
3384.49 109
3384.62 109
3384.76 106
3384.89 101
3385.02 94
3385.16 86
3385.29 78
3385.42 73
3385.56 69
3385.69 67
3385.82 66
3385.96 64
3386.09 61
3386.22 57
3386.36 51
3386.49 46
3386.63 42
3386.76 41
3386.89 44
3387.03 48
3387.16 54
3387.29 60
3387.43 64
3387.56 67
3387.69 68
3387.83 69
3387.96 70
3388.10 73
3388.23 77
3388.36 83
3388.50 89
3388.63 95
3388.76 101
3388.90 105
3389.03 109
3389.16 111
3389.30 113
3389.43 113
3389.56 112
3389.70 109
3389.83 106
3389.97 102
3390.10 98
3390.23 94
3390.37 91
3390.50 88
3390.63 86
3390.77 82
3390.90 78
3391.04 72
3391.17 67
3391.30 62
3391.44 59
3391.57 59
3391.70 62
3391.84 68
3391.97 78
3392.10 89
3392.24 101
3392.37 113
3392.51 122
3392.64 129
3392.77 132
3392.91 131
3393.04 129
3393.17 125
3393.31 122
3393.44 119
3393.58 118
3393.71 120
3393.84 122
3393.98 126
3394.11 130
3394.24 133
3394.38 134
3394.51 134
3394.64 131
3394.78 126
3394.91 120
3395.05 112
3395.18 105
3395.31 98
3395.45 92
3395.58 88
3395.71 84
3395.85 79
3395.98 73
3396.12 65
3396.25 56
3396.38 45
3396.52 34
3396.65 23
3396.79 15
3396.92 9
3397.05 6
3397.19 4
3397.32 4
3397.45 5
3397.59 5
3397.72 5
3397.86 4
3397.99 2
3398.12 0
3398.26 0
3398.39 0
3398.52 0
3398.66 0
3398.79 0
3398.93 0
3399.06 0
3399.19 0
3399.33 0
3399.46 0
3399.59 1
3399.73 5
3399.86 9
3400.00 15
3400.13 20
3400.26 25
3400.40 29
3400.53 33
3400.67 37
3400.80 42
3400.93 47
3401.07 53
3401.20 60
3401.34 66
3401.47 70
3401.60 72
3401.74 72
3401.87 70
3402.00 67
3402.14 64
3402.27 63
3402.41 63
3402.54 64
3402.67 68
3402.81 72
3402.94 76
3403.08 79
3403.21 82
3403.34 83
3403.48 84
3403.61 84
3403.75 85
3403.88 86
3404.01 88
3404.15 91
3404.28 94
3404.41 97
3404.55 101
3404.68 105
3404.82 110
3404.95 114
3405.08 118
3405.22 123
3405.35 126
3405.49 129
3405.62 131
3405.75 134
3405.89 137
3406.02 140
3406.16 143
3406.29 146
3406.42 148
3406.56 148
3406.69 147
3406.83 145
3406.96 141
3407.09 135
3407.23 130
3407.36 124
3407.50 119
3407.63 116
3407.76 115
3407.90 116
3408.03 119
3408.17 124
3408.30 129
3408.43 132
3408.57 135
3408.70 135
3408.84 133
3408.97 128
3409.10 122
3409.24 114
3409.37 105
3409.51 94
3409.64 83
3409.77 70
3409.91 57
3410.04 46
3410.18 36
3410.31 28
3410.44 24
3410.58 24
3410.71 25
3410.85 28
3410.98 32
3411.11 36
3411.25 40
3411.38 45
3411.52 49
3411.65 53
3411.78 56
3411.92 58
3412.05 59
3412.19 58
3412.32 56
3412.46 53
3412.59 50
3412.72 47
3412.86 46
3412.99 45
3413.13 45
3413.26 47
3413.39 48
3413.53 50
3413.66 52
3413.80 52
3413.93 52
3414.06 50
3414.20 48
3414.33 46
3414.47 45
3414.60 45
3414.73 48
3414.87 52
3415.00 58
3415.14 65
3415.27 72
3415.41 77
3415.54 79
3415.67 80
3415.81 78
3415.94 75
3416.08 72
3416.21 69
3416.34 67
3416.48 67
3416.61 67
3416.75 68
3416.88 68
3417.02 68
3417.15 66
3417.28 63
3417.42 58
3417.55 53
3417.69 47
3417.82 41
3417.95 35
3418.09 28
3418.22 23
3418.36 17
3418.49 12
3418.63 8
3418.76 5
3418.89 4
3419.03 5
3419.16 8
3419.30 11
3419.43 13
3419.57 15
3419.70 15
3419.83 15
3419.97 14
3420.10 14
3420.24 15
3420.37 18
3420.50 22
3420.64 26
3420.77 31
3420.91 36
3421.04 40
3421.18 43
3421.31 45
3421.44 45
3421.58 43
3421.71 40
3421.85 35
3421.98 29
3422.12 24
3422.25 20
3422.38 18
3422.52 19
3422.65 22
3422.79 26
3422.92 30
3423.06 34
3423.19 37
3423.32 39
3423.46 41
3423.59 42
3423.73 45
3423.86 49
3424.00 53
3424.13 56
3424.26 59
3424.40 59
3424.53 57
3424.67 51
3424.80 43
3424.94 34
3425.07 25
3425.20 17
3425.34 12
3425.47 10
3425.61 11
3425.74 14
3425.88 18
3426.01 21
3426.15 24
3426.28 27
3426.41 28
3426.55 28
3426.68 29
3426.82 30
3426.95 31
3427.09 33
3427.22 35
3427.35 36
3427.49 37
3427.62 38
3427.76 37
3427.89 37
3428.03 37
3428.16 37
3428.30 38
3428.43 40
3428.56 41
3428.70 42
3428.83 42
3428.97 40
3429.10 39
3429.24 38
3429.37 39
3429.51 41
3429.64 44
3429.77 47
3429.91 50
3430.04 50
3430.18 48
3430.31 44
3430.45 39
3430.58 33
3430.71 27
3430.85 24
3430.98 23
3431.12 23
3431.25 25
3431.39 28
3431.52 32
3431.66 36
3431.79 41
3431.93 46
3432.06 50
3432.19 54
3432.33 57
3432.46 58
3432.60 57
3432.73 55
3432.87 52
3433.00 47
3433.14 42
3433.27 36
3433.40 29
3433.54 22
3433.67 14
3433.81 6
3433.94 0
3434.08 0
3434.21 0
3434.35 0
3434.48 0
3434.61 0
3434.75 0
3434.88 1
3435.02 4
3435.15 5
3435.29 6
3435.42 6
3435.56 5
3435.69 5
3435.83 6
3435.96 8
3436.09 10
3436.23 12
3436.36 14
3436.50 14
3436.63 13
3436.77 12
3436.90 10
3437.04 10
3437.17 11
3437.31 14
3437.44 18
3437.57 21
3437.71 24
3437.84 24
3437.98 23
3438.11 21
3438.25 19
3438.38 20
3438.52 24
3438.65 31
3438.79 41
3438.92 51
3439.06 60
3439.19 66
3439.32 68
3439.46 67
3439.59 63
3439.73 58
3439.86 52
3440.00 47
3440.13 42
3440.27 38
3440.40 35
3440.54 32
3440.67 29
3440.81 26
3440.94 24
3441.07 22
3441.21 21
3441.34 20
3441.48 19
3441.61 19
3441.75 20
3441.88 22
3442.02 25
3442.15 29
3442.29 34
3442.42 40
3442.56 45
3442.69 49
3442.83 52
3442.96 53
3443.09 52
3443.23 51
3443.36 48
3443.50 44
3443.63 40
3443.77 35
3443.90 30
3444.04 25
3444.17 20
3444.31 17
3444.44 14
3444.58 12
3444.71 12
3444.85 12
3444.98 13
3445.12 14
3445.25 14
3445.38 15
3445.52 15
3445.65 16
3445.79 17
3445.92 17
3446.06 18
3446.19 18
3446.33 18
3446.46 18
3446.60 17
3446.73 16
3446.87 16
3447.00 16
3447.14 18
3447.27 21
3447.41 26
3447.54 32
3447.68 39
3447.81 47
3447.95 54
3448.08 60
3448.21 66
3448.35 70
3448.48 74
3448.62 78
3448.75 82
3448.89 86
3449.02 90
3449.16 93
3449.29 94
3449.43 92
3449.56 90
3449.70 86
3449.83 81
3449.97 77
3450.10 74
3450.24 72
3450.37 71
3450.51 70
3450.64 71
3450.78 72
3450.91 74
3451.05 77
3451.18 80
3451.32 84
3451.45 88
3451.59 91
3451.72 93
3451.86 95
3451.99 95
3452.12 95
3452.26 94
3452.39 94
3452.53 94
3452.66 94
3452.80 94
3452.93 95
3453.07 95
3453.20 94
3453.34 92
3453.47 90
3453.61 88
3453.74 87
3453.88 88
3454.01 91
3454.15 98
3454.28 107
3454.42 116
3454.55 126
3454.69 134
3454.82 139
3454.96 143
3455.09 146
3455.23 148
3455.36 150
3455.50 151
3455.63 153
3455.77 153
3455.90 152
3456.04 149
3456.17 143
3456.31 135
3456.44 126
3456.58 115
3456.71 104
3456.85 93
3456.98 83
3457.12 75
3457.25 68
3457.39 63
3457.52 60
3457.66 59
3457.79 58
3457.93 57
3458.06 58
3458.20 58
3458.33 58
3458.47 59
3458.60 60
3458.74 61
3458.87 61
3459.01 62
3459.14 64
3459.28 66
3459.41 69
3459.55 74
3459.68 79
3459.82 84
3459.95 88
3460.09 91
3460.22 92
3460.36 91
3460.49 88
3460.63 85
3460.76 81
3460.90 79
3461.03 77
3461.17 77
3461.30 77
3461.44 78
3461.57 78
3461.71 76
3461.84 72
3461.98 65
3462.11 56
3462.25 46
3462.38 36
3462.52 26
3462.65 19
3462.79 15
3462.92 14
3463.06 16
3463.19 20
3463.33 26
3463.46 33
3463.60 41
3463.73 47
3463.87 53
3464.00 56
3464.14 58
3464.27 57
3464.41 54
3464.54 49
3464.68 43
3464.81 37
3464.95 31
3465.08 27
3465.22 24
3465.35 21
3465.49 19
3465.62 17
3465.76 14
3465.89 11
3466.03 7
3466.16 4
3466.30 3
3466.43 4
3466.57 8
3466.71 14
3466.84 22
3466.98 29
3467.11 36
3467.25 41
3467.38 46
3467.52 50
3467.65 55
3467.79 59
3467.92 65
3468.06 70
3468.19 75
3468.33 78
3468.46 80
3468.60 79
3468.73 78
3468.87 76
3469.00 73
3469.14 73
3469.27 74
3469.41 77
3469.54 83
3469.68 91
3469.81 99
3469.95 107
3470.08 114
3470.22 118
3470.36 119
3470.49 117
3470.63 114
3470.76 111
3470.90 108
3471.03 107
3471.17 109
3471.30 112
3471.44 117
3471.57 123
3471.71 128
3471.84 133
3471.98 137
3472.11 140
3472.25 144
3472.38 147
3472.52 149
3472.65 152
3472.79 153
3472.92 154
3473.06 153
3473.20 151
3473.33 148
3473.47 144
3473.60 139
3473.74 134
3473.87 129
3474.01 124
3474.14 121
3474.28 119
3474.41 119
3474.55 123
3474.68 129
3474.82 137
3474.95 148
3475.09 159
3475.22 169
3475.36 178
3475.50 183
3475.63 184
3475.77 182
3475.90 176
3476.04 168
3476.17 158
3476.31 149
3476.44 139
3476.58 130
3476.71 122
3476.85 113
3476.98 105
3477.12 98
3477.25 93
3477.39 90
3477.53 89
3477.66 90
3477.80 92
3477.93 96
3478.07 100
3478.20 103
3478.34 105
3478.47 107
3478.61 107
3478.74 107
3478.88 106
3479.01 104
3479.15 101
3479.29 97
3479.42 92
3479.56 87
3479.69 83
3479.83 80
3479.96 81
3480.10 86
3480.23 93
3480.37 104
3480.50 115
3480.64 124
3480.77 131
3480.91 134
3481.05 132
3481.18 126
3481.32 117
3481.45 106
3481.59 96
3481.72 86
3481.86 79
3481.99 73
3482.13 69
3482.26 67
3482.40 66
3482.54 65
3482.67 64
3482.81 62
3482.94 61
3483.08 59
3483.21 57
3483.35 56
3483.48 56
3483.62 57
3483.75 60
3483.89 64
3484.03 70
3484.16 76
3484.30 81
3484.43 83
3484.57 83
3484.70 80
3484.84 74
3484.97 66
3485.11 55
3485.25 43
3485.38 31
3485.52 19
3485.65 8
3485.79 0
3485.92 0
3486.06 0
3486.19 0
3486.33 0
3486.46 0
3486.60 0
3486.74 0
3486.87 2
3487.01 4
3487.14 7
3487.28 9
3487.41 11
3487.55 12
3487.68 12
3487.82 13
3487.96 15
3488.09 18
3488.23 23
3488.36 30
3488.50 38
3488.63 45
3488.77 51
3488.90 55
3489.04 56
3489.18 55
3489.31 54
3489.45 52
3489.58 52
3489.72 54
3489.85 56
3489.99 59
3490.13 59
3490.26 56
3490.40 51
3490.53 43
3490.67 35
3490.80 27
3490.94 22
3491.07 19
3491.21 19
3491.35 21
3491.48 24
3491.62 26
3491.75 27
3491.89 27
3492.02 28
3492.16 29
3492.30 33
3492.43 38
3492.57 45
3492.70 53
3492.84 58
3492.97 61
3493.11 61
3493.24 57
3493.38 50
3493.52 42
3493.65 34
3493.79 28
3493.92 24
3494.06 23
3494.19 24
3494.33 26
3494.47 28
3494.60 29
3494.74 29
3494.87 28
3495.01 28
3495.14 27
3495.28 28
3495.42 29
3495.55 32
3495.69 35
3495.82 39
3495.96 44
3496.09 48
3496.23 52
3496.37 56
3496.50 58
3496.64 59
3496.77 59
3496.91 57
3497.04 54
3497.18 49
3497.32 44
3497.45 38
3497.59 34
3497.72 32
3497.86 33
3497.99 38
3498.13 45
3498.27 55
3498.40 65
3498.54 75
3498.67 82
3498.81 86
3498.94 87
3499.08 85
3499.22 82
3499.35 77
3499.49 72
3499.62 67
3499.76 62
3499.90 57
3500.03 53
3500.17 48
3500.30 45
3500.44 42
3500.57 40
3500.71 39
3500.85 39
3500.98 39
3501.12 41
3501.25 43
3501.39 46
3501.52 49
3501.66 54
3501.80 59
3501.93 63
3502.07 66
3502.20 68
3502.34 68
3502.48 66
3502.61 62
3502.75 58
3502.88 53
3503.02 49
3503.16 46
3503.29 45
3503.43 45
3503.56 45
3503.70 47
3503.83 49
3503.97 53
3504.11 57
3504.24 61
3504.38 66
3504.51 71
3504.65 75
3504.79 78
3504.92 79
3505.06 78
3505.19 74
3505.33 68
3505.46 61
3505.60 54
3505.74 48
3505.87 43
3506.01 40
3506.14 38
3506.28 36
3506.42 36
3506.55 36
3506.69 37
3506.82 39
3506.96 41
3507.10 43
3507.23 44
3507.37 45
3507.50 44
3507.64 42
3507.78 40
3507.91 38
3508.05 38
3508.18 38
3508.32 38
3508.46 38
3508.59 37
3508.73 34
3508.86 30
3509.00 25
3509.14 18
3509.27 11
3509.41 5
3509.54 0
3509.68 0
3509.82 0
3509.95 0
3510.09 0
3510.22 0
3510.36 0
3510.50 0
3510.63 0
3510.77 5
3510.90 10
3511.04 14
3511.18 18
3511.31 20
3511.45 22
3511.58 23
3511.72 24
3511.86 24
3511.99 25
3512.13 26
3512.26 27
3512.40 29
3512.54 31
3512.67 33
3512.81 35
3512.94 36
3513.08 37
3513.22 39
3513.35 41
3513.49 45
3513.62 48
3513.76 52
3513.90 55
3514.03 57
3514.17 58
3514.30 58
3514.44 58
3514.58 59
3514.71 59
3514.85 61
3514.98 62
3515.12 64
3515.26 66
3515.39 67
3515.53 69
3515.66 70
3515.80 72
3515.94 73
3516.07 74
3516.21 73
3516.35 72
3516.48 70
3516.62 67
3516.75 64
3516.89 62
3517.03 60
3517.16 57
3517.30 55
3517.43 52
3517.57 49
3517.71 45
3517.84 42
3517.98 39
3518.12 37
3518.25 34
3518.39 33
3518.52 31
3518.66 30
3518.80 29
3518.93 29
3519.07 30
3519.20 31
3519.34 33
3519.48 35
3519.61 36
3519.75 37
3519.89 36
3520.02 36
3520.16 35
3520.29 35
3520.43 34
3520.57 33
3520.70 32
3520.84 30
3520.97 28
3521.11 24
3521.25 21
3521.38 19
3521.52 17
3521.66 17
3521.79 18
3521.93 19
3522.06 22
3522.20 24
3522.34 27
3522.47 29
3522.61 30
3522.75 33
3522.88 36
3523.02 40
3523.15 44
3523.29 50
3523.43 56
3523.56 61
3523.70 66
3523.84 68
3523.97 69
3524.11 68
3524.24 66
3524.38 64
3524.52 64
3524.65 66
3524.79 70
3524.93 76
3525.06 81
3525.20 85
3525.33 87
3525.47 86
3525.61 83
3525.74 77
3525.88 72
3526.02 66
3526.15 60
3526.29 55
3526.42 49
3526.56 45
3526.70 40
3526.83 35
3526.97 30
3527.11 27
3527.24 25
3527.38 25
3527.52 26
3527.65 29
3527.79 33
3527.92 36
3528.06 39
3528.20 39
3528.33 37
3528.47 33
3528.61 27
3528.74 20
3528.88 12
3529.02 5
3529.15 0
3529.29 0
3529.42 0
3529.56 0
3529.70 0
3529.83 1
3529.97 3
3530.11 4
3530.24 3
3530.38 1
3530.52 0
3530.65 0
3530.79 0
3530.92 1
3531.06 7
3531.20 15
3531.33 24
3531.47 33
3531.61 40
3531.74 44
3531.88 46
3532.02 46
3532.15 44
3532.29 40
3532.42 37
3532.56 33
3532.70 30
3532.83 28
3532.97 26
3533.11 25
3533.24 24
3533.38 23
3533.52 22
3533.65 21
3533.79 20
3533.93 19
3534.06 18
3534.20 19
3534.33 20
3534.47 23
3534.61 27
3534.74 32
3534.88 38
3535.02 43
3535.15 48
3535.29 51
3535.43 54
3535.56 55
3535.70 55
3535.84 55
3535.97 55
3536.11 56
3536.25 56
3536.38 57
3536.52 57
3536.66 58
3536.79 58
3536.93 58
3537.06 57
3537.20 55
3537.34 52
3537.47 48
3537.61 44
3537.75 42
3537.88 41
3538.02 42
3538.16 47
3538.29 52
3538.43 58
3538.57 64
3538.70 68
3538.84 71
3538.98 72
3539.11 73
3539.25 75
3539.39 77
3539.52 81
3539.66 86
3539.80 91
3539.93 96
3540.07 101
3540.21 107
3540.34 113
3540.48 119
3540.61 127
3540.75 136
3540.89 145
3541.02 154
3541.16 162
3541.30 169
3541.43 174
3541.57 177
3541.71 179
3541.84 180
3541.98 180
3542.12 181
3542.25 183
3542.39 184
3542.53 186
3542.66 187
3542.80 189
3542.94 190
3543.07 192
3543.21 196
3543.35 201
3543.48 208
3543.62 218
3543.76 230
3543.89 242
3544.03 255
3544.17 267
3544.30 276
3544.44 283
3544.58 288
3544.71 290
3544.85 291
3544.99 291
3545.12 290
3545.26 289
3545.40 287
3545.53 285
3545.67 281
3545.81 276
3545.94 269
3546.08 261
3546.22 252
3546.35 244
3546.49 236
3546.63 229
3546.76 224
3546.90 219
3547.04 215
3547.17 211
3547.31 206
3547.45 199
3547.58 191
3547.72 183
3547.86 173
3547.99 163
3548.13 154
3548.27 145
3548.40 138
3548.54 131
3548.68 125
3548.81 120
3548.95 115
3549.09 109
3549.22 103
3549.36 96
3549.50 88
3549.63 80
3549.77 71
3549.91 63
3550.05 56
3550.18 49
3550.32 43
3550.46 38
3550.59 33
3550.73 28
3550.87 25
3551.00 22
3551.14 21
3551.28 21
3551.41 23
3551.55 25
3551.69 27
3551.82 29
3551.96 31
3552.10 33
3552.23 34
3552.37 34
3552.51 32
3552.64 29
3552.78 25
3552.92 20
3553.05 15
3553.19 9
3553.33 3
3553.46 0
3553.60 0
3553.74 0
3553.88 0
3554.01 0
3554.15 0
3554.29 0
3554.42 0
3554.56 0
3554.70 3
3554.83 6
3554.97 9
3555.11 12
3555.24 15
3555.38 19
3555.52 22
3555.65 25
3555.79 28
3555.93 30
3556.07 33
3556.20 35
3556.34 37
3556.48 39
3556.61 39
3556.75 39
3556.89 37
3557.02 35
3557.16 32
3557.30 28
3557.43 23
3557.57 16
3557.71 9
3557.84 3
3557.98 0
3558.12 0
3558.26 0
3558.39 2
3558.53 11
3558.67 21
3558.80 30
3558.94 38
3559.08 41
3559.21 41
3559.35 38
3559.49 33
3559.62 28
3559.76 24
3559.90 22
3560.04 22
3560.17 23
3560.31 25
3560.45 28
3560.58 31
3560.72 33
3560.86 36
3560.99 38
3561.13 41
3561.27 45
3561.41 49
3561.54 53
3561.68 58
3561.82 63
3561.95 67
3562.09 70
3562.23 72
3562.36 72
3562.50 69
3562.64 65
3562.78 60
3562.91 54
3563.05 47
3563.19 42
3563.32 37
3563.46 33
3563.60 29
3563.73 26
3563.87 22
3564.01 18
3564.15 15
3564.28 14
3564.42 14
3564.56 17
3564.69 23
3564.83 33
3564.97 45
3565.10 58
3565.24 70
3565.38 81
3565.52 89
3565.65 92
3565.79 91
3565.93 86
3566.06 78
3566.20 67
3566.34 55
3566.48 42
3566.61 30
3566.75 21
3566.89 16
3567.02 15
3567.16 18
3567.30 26
3567.44 37
3567.57 49
3567.71 60
3567.85 69
3567.98 74
3568.12 76
3568.26 75
3568.39 74
3568.53 72
3568.67 73
3568.81 76
3568.94 81
3569.08 88
3569.22 94
3569.35 100
3569.49 103
3569.63 103
3569.77 100
3569.90 93
3570.04 84
3570.18 73
3570.31 63
3570.45 52
3570.59 43
3570.73 34
3570.86 27
3571.00 21
3571.14 16
3571.27 13
3571.41 12
3571.55 13
3571.69 15
3571.82 19
3571.96 23
3572.10 27
3572.23 31
3572.37 34
3572.51 37
3572.65 41
3572.78 45
3572.92 51
3573.06 56
3573.20 62
3573.33 66
3573.47 68
3573.61 67
3573.74 64
3573.88 58
3574.02 51
3574.16 44
3574.29 37
3574.43 31
3574.57 28
3574.70 27
3574.84 27
3574.98 30
3575.12 33
3575.25 35
3575.39 38
3575.53 39
3575.67 39
3575.80 39
3575.94 39
3576.08 38
3576.21 36
3576.35 35
3576.49 34
3576.63 33
3576.76 32
3576.90 33
3577.04 35
3577.18 38
3577.31 43
3577.45 49
3577.59 55
3577.72 59
3577.86 62
3578.00 62
3578.14 60
3578.27 56
3578.41 52
3578.55 49
3578.69 46
3578.82 46
3578.96 47
3579.10 48
3579.24 48
3579.37 48
3579.51 45
3579.65 42
3579.78 38
3579.92 33
3580.06 30
3580.20 27
3580.33 27
3580.47 28
3580.61 30
3580.75 32
3580.88 34
3581.02 35
3581.16 33
3581.30 28
3581.43 21
3581.57 13
3581.71 6
3581.84 0
3581.98 0
3582.12 0
3582.26 0
3582.39 0
3582.53 2
3582.67 4
3582.81 6
3582.94 8
3583.08 10
3583.22 12
3583.36 14
3583.49 16
3583.63 16
3583.77 15
3583.91 12
3584.04 9
3584.18 5
3584.32 2
3584.46 0
3584.59 0
3584.73 0
3584.87 2
3585.00 5
3585.14 7
3585.28 9
3585.42 10
3585.55 11
3585.69 12
3585.83 13
3585.97 14
3586.10 15
3586.24 16
3586.38 16
3586.52 16
3586.65 16
3586.79 16
3586.93 17
3587.07 19
3587.20 21
3587.34 25
3587.48 28
3587.62 32
3587.75 37
3587.89 41
3588.03 45
3588.17 48
3588.30 51
3588.44 53
3588.58 52
3588.72 50
3588.85 47
3588.99 41
3589.13 36
3589.27 30
3589.40 25
3589.54 21
3589.68 18
3589.82 16
3589.95 14
3590.09 12
3590.23 10
3590.37 7
3590.50 5
3590.64 4
3590.78 4
3590.92 4
3591.05 6
3591.19 9
3591.33 11
3591.47 13
3591.60 14
3591.74 15
3591.88 15
3592.02 14
3592.15 15
3592.29 16
3592.43 18
3592.57 19
3592.71 20
3592.84 20
3592.98 18
3593.12 16
3593.26 13
3593.39 11
3593.53 11
3593.67 14
3593.81 20
3593.94 28
3594.08 36
3594.22 44
3594.36 49
3594.49 52
3594.63 51
3594.77 48
3594.91 44
3595.04 38
3595.18 33
3595.32 29
3595.46 26
3595.60 25
3595.73 24
3595.87 24
3596.01 24
3596.15 24
3596.28 24
3596.42 25
3596.56 27
3596.70 29
3596.83 32
3596.97 36
3597.11 38
3597.25 40
3597.38 41
3597.52 40
3597.66 39
3597.80 37
3597.94 36
3598.07 35
3598.21 34
3598.35 32
3598.49 30
3598.62 27
3598.76 24
3598.90 20
3599.04 16
3599.17 11
3599.31 8
3599.45 5
3599.59 4
3599.73 5
3599.86 9
3600.00 15
3600.14 23
3600.28 33
3600.41 42
3600.55 50
3600.69 56
3600.83 60
3600.96 61
3601.10 60
3601.24 57
3601.38 53
3601.52 48
3601.65 43
3601.79 37
3601.93 31
3602.07 25
3602.20 20
3602.34 16
3602.48 15
3602.62 15
3602.76 17
3602.89 19
3603.03 22
3603.17 25
3603.31 27
3603.44 28
3603.58 28
3603.72 28
3603.86 28
3604.00 29
3604.13 30
3604.27 32
3604.41 34
3604.55 36
3604.68 38
3604.82 39
3604.96 39
3605.10 38
3605.24 36
3605.37 34
3605.51 31
3605.65 27
3605.79 23
3605.93 18
3606.06 14
3606.20 9
3606.34 5
3606.48 3
3606.61 2
3606.75 5
3606.89 9
3607.03 15
3607.17 22
3607.30 29
3607.44 34
3607.58 36
3607.72 35
3607.86 31
3607.99 23
3608.13 13
3608.27 3
3608.41 0
3608.54 0
3608.68 0
3608.82 0
3608.96 0
3609.10 0
3609.23 0
3609.37 0
3609.51 5
3609.65 14
3609.79 22
3609.92 31
3610.06 39
3610.20 46
3610.34 52
3610.48 57
3610.61 61
3610.75 63
3610.89 64
3611.03 63
3611.16 61
3611.30 58
3611.44 54
3611.58 51
3611.72 48
3611.85 47
3611.99 47
3612.13 48
3612.27 50
3612.41 53
3612.54 54
3612.68 55
3612.82 54
3612.96 52
3613.10 49
3613.23 46
3613.37 44
3613.51 42
3613.65 41
3613.79 40
3613.92 39
3614.06 39
3614.20 39
3614.34 39
3614.48 40
3614.61 41
3614.75 44
3614.89 48
3615.03 53
3615.17 58
3615.30 64
3615.44 69
3615.58 72
3615.72 74
3615.86 73
3615.99 70
3616.13 66
3616.27 61
3616.41 55
3616.55 50
3616.68 44
3616.82 39
3616.96 34
3617.10 30
3617.24 26
3617.37 24
3617.51 22
3617.65 21
3617.79 20
3617.93 19
3618.06 18
3618.20 17
3618.34 16
3618.48 16
3618.62 19
3618.76 24
3618.89 31
3619.03 40
3619.17 51
3619.31 61
3619.45 72
3619.58 80
3619.72 87
3619.86 91
3620.00 93
3620.14 93
3620.27 91
3620.41 86
3620.55 80
3620.69 72
3620.83 62
3620.96 53
3621.10 44
3621.24 36
3621.38 30
3621.52 27
3621.66 25
3621.79 26
3621.93 27
3622.07 29
3622.21 29
3622.35 28
3622.48 25
3622.62 21
3622.76 16
3622.90 12
3623.04 9
3623.17 8
3623.31 10
3623.45 13
3623.59 18
3623.73 23
3623.87 26
3624.00 29
3624.14 30
3624.28 30
3624.42 30
3624.56 32
3624.69 36
3624.83 41
3624.97 47
3625.11 52
3625.25 56
3625.39 59
3625.52 59
3625.66 58
3625.80 58
3625.94 57
3626.08 58
3626.22 60
3626.35 63
3626.49 67
3626.63 73
3626.77 80
3626.91 87
3627.04 94
3627.18 100
3627.32 106
3627.46 110
3627.60 112
3627.74 113
3627.87 112
3628.01 111
3628.15 110
3628.29 108
3628.43 108
3628.57 109
3628.70 109
3628.84 108
3628.98 106
3629.12 101
3629.26 94
3629.39 85
3629.53 76
3629.67 67
3629.81 60
3629.95 55
3630.09 52
3630.22 49
3630.36 47
3630.50 46
3630.64 44
3630.78 42
3630.92 41
3631.05 43
3631.19 47
3631.33 53
3631.47 60
3631.61 69
3631.75 77
3631.88 84
3632.02 90
3632.16 94
3632.30 96
3632.44 96
3632.58 93
3632.71 88
3632.85 81
3632.99 74
3633.13 66
3633.27 60
3633.41 55
3633.54 52
3633.68 51
3633.82 50
3633.96 49
3634.10 48
3634.24 47
3634.37 44
3634.51 42
3634.65 41
3634.79 40
3634.93 40
3635.07 41
3635.21 41
3635.34 41
3635.48 41
3635.62 40
3635.76 38
3635.90 37
3636.04 36
3636.17 35
3636.31 34
3636.45 32
3636.59 29
3636.73 25
3636.87 22
3637.00 20
3637.14 19
3637.28 20
3637.42 23
3637.56 28
3637.70 34
3637.83 42
3637.97 51
3638.11 61
3638.25 72
3638.39 84
3638.53 97
3638.67 108
3638.80 118
3638.94 125
3639.08 130
3639.22 133
3639.36 134
3639.50 133
3639.63 130
3639.77 127
3639.91 122
3640.05 116
3640.19 109
3640.33 102
3640.47 96
3640.60 91
3640.74 87
3640.88 85
3641.02 85
3641.16 86
3641.30 87
3641.44 89
3641.57 90
3641.71 90
3641.85 90
3641.99 89
3642.13 87
3642.27 86
3642.40 85
3642.54 85
3642.68 87
3642.82 90
3642.96 94
3643.10 100
3643.24 108
3643.37 115
3643.51 123
3643.65 131
3643.79 137
3643.93 140
3644.07 140
3644.21 138
3644.34 132
3644.48 126
3644.62 120
3644.76 115
3644.90 113
3645.04 114
3645.18 117
3645.31 120
3645.45 122
3645.59 122
3645.73 119
3645.87 114
3646.01 107
3646.15 99
3646.28 92
3646.42 85
3646.56 80
3646.70 76
3646.84 72
3646.98 70
3647.12 68
3647.26 67
3647.39 67
3647.53 67
3647.67 67
3647.81 67
3647.95 67
3648.09 66
3648.23 63
3648.36 60
3648.50 56
3648.64 51
3648.78 47
3648.92 43
3649.06 41
3649.20 41
3649.33 42
3649.47 45
3649.61 47
3649.75 50
3649.89 53
3650.03 57
3650.17 61
3650.31 66
3650.44 74
3650.58 83
3650.72 93
3650.86 103
3651.00 112
3651.14 119
3651.28 124
3651.41 127
3651.55 127
3651.69 125
3651.83 122
3651.97 117
3652.11 111
3652.25 104
3652.39 96
3652.52 87
3652.66 79
3652.80 71
3652.94 65
3653.08 61
3653.22 60
3653.36 60
3653.50 62
3653.63 64
3653.77 64
3653.91 63
3654.05 61
3654.19 59
3654.33 58
3654.47 57
3654.61 58
3654.74 61
3654.88 65
3655.02 68
3655.16 71
3655.30 72
3655.44 73
3655.58 74
3655.72 74
3655.85 75
3655.99 76
3656.13 76
3656.27 74
3656.41 72
3656.55 67
3656.69 61
3656.83 55
3656.97 48
3657.10 43
3657.24 38
3657.38 34
3657.52 31
3657.66 27
3657.80 24
3657.94 20
3658.08 17
3658.21 14
3658.35 12
3658.49 12
3658.63 14
3658.77 17
3658.91 20
3659.05 25
3659.19 29
3659.33 33
3659.46 36
3659.60 38
3659.74 40
3659.88 40
3660.02 39
3660.16 38
3660.30 38
3660.44 37
3660.57 36
3660.71 36
3660.85 35
3660.99 35
3661.13 35
3661.27 34
3661.41 32
3661.55 30
3661.69 27
3661.82 24
3661.96 20
3662.10 17
3662.24 15
3662.38 15
3662.52 18
3662.66 22
3662.80 28
3662.94 35
3663.07 41
3663.21 45
3663.35 48
3663.49 48
3663.63 47
3663.77 45
3663.91 42
3664.05 40
3664.19 38
3664.33 36
3664.46 33
3664.60 29
3664.74 23
3664.88 17
3665.02 9
3665.16 2
3665.30 0
3665.44 0
3665.58 0
3665.71 0
3665.85 0
3665.99 0
3666.13 0
3666.27 0
3666.41 1
3666.55 6
3666.69 13
3666.83 21
3666.97 29
3667.10 39
3667.24 48
3667.38 55
3667.52 61
3667.66 64
3667.80 64
3667.94 62
3668.08 58
3668.22 53
3668.36 47
3668.49 41
3668.63 36
3668.77 33
3668.91 31
3669.05 32
3669.19 33
3669.33 36
3669.47 38
3669.61 40
3669.75 43
3669.89 45
3670.02 46
3670.16 49
3670.30 51
3670.44 55
3670.58 58
3670.72 61
3670.86 63
3671.00 63
3671.14 62
3671.28 58
3671.42 54
3671.55 48
3671.69 43
3671.83 38
3671.97 33
3672.11 28
3672.25 25
3672.39 23
3672.53 22
3672.67 23
3672.81 25
3672.95 27
3673.08 31
3673.22 34
3673.36 37
3673.50 39
3673.64 40
3673.78 39
3673.92 36
3674.06 32
3674.20 26
3674.34 19
3674.48 12
3674.61 5
3674.75 0
3674.89 0
3675.03 0
3675.17 0
3675.31 0
3675.45 0
3675.59 0
3675.73 0
3675.87 1
3676.01 4
3676.15 7
3676.28 10
3676.42 11
3676.56 12
3676.70 13
3676.84 14
3676.98 16
3677.12 20
3677.26 25
3677.40 31
3677.54 37
3677.68 42
3677.82 45
3677.95 47
3678.09 47
3678.23 46
3678.37 43
3678.51 41
3678.65 38
3678.79 36
3678.93 33
3679.07 31
3679.21 29
3679.35 28
3679.49 28
3679.63 27
3679.76 28
3679.90 28
3680.04 29
3680.18 29
3680.32 28
3680.46 27
3680.60 24
3680.74 21
3680.88 18
3681.02 16
3681.16 14
3681.30 12
3681.44 12
3681.57 13
3681.71 15
3681.85 18
3681.99 23
3682.13 28
3682.27 35
3682.41 41
3682.55 49
3682.69 55
3682.83 60
3682.97 63
3683.11 63
3683.25 60
3683.39 56
3683.52 50
3683.66 44
3683.80 38
3683.94 34
3684.08 31
3684.22 30
3684.36 29
3684.50 30
3684.64 30
3684.78 30
3684.92 30
3685.06 30
3685.20 30
3685.34 31
3685.48 33
3685.61 36
3685.75 39
3685.89 42
3686.03 45
3686.17 46
3686.31 46
3686.45 45
3686.59 40
3686.73 34
3686.87 27
3687.01 18
3687.15 10
3687.29 3
3687.43 0
3687.57 0
3687.71 0
3687.84 0
3687.98 0
3688.12 0
3688.26 1
3688.40 6
3688.54 12
3688.68 18
3688.82 25
3688.96 32
3689.10 39
3689.24 46
3689.38 50
3689.52 54
3689.66 55
3689.80 56
3689.94 56
3690.08 56
3690.21 57
3690.35 58
3690.49 60
3690.63 62
3690.77 66
3690.91 71
3691.05 78
3691.19 85
3691.33 94
3691.47 104
3691.61 113
3691.75 122
3691.89 128
3692.03 133
3692.17 135
3692.31 135
3692.45 134
3692.59 132
3692.72 130
3692.86 127
3693.00 124
3693.14 121
3693.28 116
3693.42 112
3693.56 108
3693.70 106
3693.84 108
3693.98 112
3694.12 118
3694.26 127
3694.40 135
3694.54 141
3694.68 145
3694.82 145
3694.96 142
3695.10 137
3695.24 131
3695.38 127
3695.52 125
3695.65 127
3695.79 133
3695.93 142
3696.07 152
3696.21 162
3696.35 171
3696.49 177
3696.63 181
3696.77 181
3696.91 180
3697.05 178
3697.19 176
3697.33 173
3697.47 170
3697.61 166
3697.75 160
3697.89 153
3698.03 145
3698.17 137
3698.31 130
3698.45 126
3698.59 126
3698.73 129
3698.86 134
3699.00 139
3699.14 143
3699.28 144
3699.42 142
3699.56 138
3699.70 132
3699.84 125
3699.98 120
3700.12 116
3700.26 114
3700.40 113
3700.54 113
3700.68 112
3700.82 111
3700.96 107
3701.10 102
3701.24 96
3701.38 88
3701.52 81
3701.66 74
3701.80 68
3701.94 64
3702.08 61
3702.22 61
3702.36 62
3702.50 64
3702.63 68
3702.77 72
3702.91 75
3703.05 78
3703.19 79
3703.33 79
3703.47 77
3703.61 73
3703.75 68
3703.89 63
3704.03 59
3704.17 56
3704.31 54
3704.45 53
3704.59 53
3704.73 52
3704.87 51
3705.01 50
3705.15 48
3705.29 46
3705.43 44
3705.57 43
3705.71 42
3705.85 42
3705.99 43
3706.13 43
3706.27 43
3706.41 42
3706.55 41
3706.69 39
3706.83 37
3706.97 35
3707.11 35
3707.25 35
3707.39 37
3707.52 39
3707.66 42
3707.80 45
3707.94 49
3708.08 54
3708.22 59
3708.36 65
3708.50 70
3708.64 75
3708.78 78
3708.92 79
3709.06 79
3709.20 75
3709.34 70
3709.48 63
3709.62 56
3709.76 47
3709.90 40
3710.04 34
3710.18 30
3710.32 29
3710.46 30
3710.60 33
3710.74 38
3710.88 44
3711.02 50
3711.16 56
3711.30 59
3711.44 60
3711.58 59
3711.72 54
3711.86 47
3712.00 39
3712.14 32
3712.28 27
3712.42 25
3712.56 27
3712.70 31
3712.84 36
3712.98 41
3713.12 43
3713.26 43
3713.40 40
3713.54 35
3713.68 30
3713.82 26
3713.96 24
3714.10 24
3714.24 26
3714.38 29
3714.52 33
3714.66 36
3714.80 40
3714.94 44
3715.08 49
3715.22 54
3715.36 59
3715.50 64
3715.64 67
3715.78 69
3715.92 68
3716.06 64
3716.20 59
3716.34 55
3716.48 51
3716.61 51
3716.75 53
3716.89 58
3717.03 65
3717.17 73
3717.31 81
3717.45 88
3717.59 93
3717.73 96
3717.87 97
3718.01 98
3718.15 98
3718.29 99
3718.43 99
3718.57 100
3718.71 100
3718.85 99
3718.99 98
3719.13 96
3719.27 94
3719.41 91
3719.55 88
3719.69 88
3719.83 89
3719.97 92
3720.11 97
3720.25 103
3720.39 109
3720.53 113
3720.67 115
3720.81 115
3720.95 112
3721.09 108
3721.23 104
3721.37 100
3721.51 98
3721.65 98
3721.79 101
3721.93 106
3722.07 114
3722.21 121
3722.35 128
3722.49 131
3722.63 131
3722.77 128
3722.91 122
3723.05 116
3723.19 110
3723.33 107
3723.47 106
3723.61 108
3723.75 111
3723.90 114
3724.04 117
3724.18 119
3724.32 120
3724.46 120
3724.60 119
3724.74 116
3724.88 112
3725.02 106
3725.16 98
3725.30 89
3725.44 79
3725.58 70
3725.72 61
3725.86 54
3726.00 48
3726.14 42
3726.28 38
3726.42 34
3726.56 31
3726.70 30
3726.84 31
3726.98 33
3727.12 36
3727.26 39
3727.40 41
3727.54 41
3727.68 39
3727.82 35
3727.96 30
3728.10 25
3728.24 20
3728.38 16
3728.52 13
3728.66 11
3728.80 8
3728.94 5
3729.08 1
3729.22 0
3729.36 0
3729.50 0
3729.64 0
3729.78 0
3729.92 0
3730.06 0
3730.20 1
3730.34 9
3730.48 17
3730.62 25
3730.76 31
3730.90 37
3731.04 40
3731.18 43
3731.32 44
3731.46 45
3731.60 45
3731.74 45
3731.88 44
3732.02 45
3732.16 46
3732.30 47
3732.44 49
3732.58 50
3732.72 51
3732.86 52
3733.01 53
3733.15 53
3733.29 54
3733.43 54
3733.57 54
3733.71 54
3733.85 53
3733.99 52
3734.13 52
3734.27 51
3734.41 51
3734.55 53
3734.69 55
3734.83 57
3734.97 60
3735.11 62
3735.25 62
3735.39 61
3735.53 59
3735.67 54
3735.81 48
3735.95 41
3736.09 33
3736.23 27
3736.37 22
3736.51 20
3736.65 20
3736.79 22
3736.93 27
3737.07 32
3737.21 38
3737.35 44
3737.49 51
3737.63 56
3737.77 60
3737.92 63
3738.06 64
3738.20 64
3738.34 63
3738.48 61
3738.62 59
3738.76 58
3738.90 59
3739.04 60
3739.18 64
3739.32 68
3739.46 72
3739.60 76
3739.74 79
3739.88 81
3740.02 82
3740.16 81
3740.30 81
3740.44 80
3740.58 79
3740.72 77
3740.86 74
3741.00 70
3741.14 63
3741.28 56
3741.42 47
3741.56 40
3741.71 33
3741.85 29
3741.99 27
3742.13 26
3742.27 27
3742.41 28
3742.55 31
3742.69 33
3742.83 35
3742.97 38
3743.11 40
3743.25 42
3743.39 43
3743.53 42
3743.67 41
3743.81 38
3743.95 34
3744.09 29
3744.23 25
3744.37 20
3744.51 16
3744.65 12
3744.79 8
3744.94 4
3745.08 2
3745.22 1
3745.36 1
3745.50 4
3745.64 9
3745.78 16
3745.92 24
3746.06 31
3746.20 38
3746.34 42
3746.48 45
3746.62 47
3746.76 49
3746.90 51
3747.04 53
3747.18 56
3747.32 59
3747.46 61
3747.60 63
3747.74 64
3747.89 66
3748.03 69
3748.17 74
3748.31 80
3748.45 86
3748.59 92
3748.73 96
3748.87 99
3749.01 100
3749.15 99
3749.29 97
3749.43 96
3749.57 94
3749.71 92
3749.85 90
3749.99 88
3750.13 85
3750.27 81
3750.42 77
3750.56 72
3750.70 68
3750.84 64
3750.98 61
3751.12 60
3751.26 59
3751.40 60
3751.54 61
3751.68 62
3751.82 63
3751.96 64
3752.10 63
3752.24 61
3752.38 57
3752.52 52
3752.66 46
3752.81 40
3752.95 34
3753.09 29
3753.23 25
3753.37 23
3753.51 23
3753.65 24
3753.79 26
3753.93 30
3754.07 35
3754.21 42
3754.35 50
3754.49 60
3754.63 72
3754.77 85
3754.91 97
3755.06 109
3755.20 118
3755.34 124
3755.48 126
3755.62 124
3755.76 120
3755.90 113
3756.04 106
3756.18 98
3756.32 92
3756.46 87
3756.60 83
3756.74 79
3756.88 74
3757.02 68
3757.17 60
3757.31 51
3757.45 40
3757.59 29
3757.73 19
3757.87 11
3758.01 6
3758.15 5
3758.29 6
3758.43 9
3758.57 14
3758.71 18
3758.85 22
3758.99 24
3759.14 25
3759.28 24
3759.42 24
3759.56 23
3759.70 22
3759.84 21
3759.98 20
3760.12 19
3760.26 17
3760.40 16
3760.54 13
3760.68 11
3760.82 8
3760.97 5
3761.11 2
3761.25 0
3761.39 0
3761.53 0
3761.67 0
3761.81 0
3761.95 0
3762.09 1
3762.23 4
3762.37 9
3762.51 15
3762.65 22
3762.80 30
3762.94 37
3763.08 44
3763.22 50
3763.36 53
3763.50 55
3763.64 54
3763.78 52
3763.92 49
3764.06 46
3764.20 43
3764.34 40
3764.49 37
3764.63 34
3764.77 32
3764.91 30
3765.05 28
3765.19 27
3765.33 27
3765.47 27
3765.61 27
3765.75 26
3765.89 25
3766.03 22
3766.18 18
3766.32 13
3766.46 7
3766.60 3
3766.74 0
3766.88 0
3767.02 0
3767.16 0
3767.30 0
3767.44 0
3767.58 0
3767.72 0
3767.87 0
3768.01 0
3768.15 3
3768.29 10
3768.43 17
3768.57 24
3768.71 30
3768.85 33
3768.99 36
3769.13 39
3769.27 42
3769.42 46
3769.56 51
3769.70 57
3769.84 63
3769.98 68
3770.12 72
3770.26 75
3770.40 76
3770.54 76
3770.68 75
3770.83 74
3770.97 71
3771.11 69
3771.25 68
3771.39 67
3771.53 67
3771.67 69
3771.81 71
3771.95 74
3772.09 78
3772.23 82
3772.38 85
3772.52 89
3772.66 93
3772.80 96
3772.94 100
3773.08 103
3773.22 105
3773.36 106
3773.50 106
3773.64 105
3773.79 103
3773.93 100
3774.07 95
3774.21 91
3774.35 86
3774.49 80
3774.63 75
3774.77 71
3774.91 67
3775.05 65
3775.20 64
3775.34 64
3775.48 65
3775.62 66
3775.76 66
3775.90 66
3776.04 64
3776.18 61
3776.32 58
3776.47 56
3776.61 55
3776.75 56
3776.89 59
3777.03 64
3777.17 68
3777.31 71
3777.45 73
3777.59 72
3777.73 68
3777.88 63
3778.02 57
3778.16 50
3778.30 45
3778.44 40
3778.58 37
3778.72 36
3778.86 36
3779.00 37
3779.15 39
3779.29 42
3779.43 44
3779.57 46
3779.71 47
3779.85 47
3779.99 46
3780.13 44
3780.27 43
3780.42 42
3780.56 41
3780.70 42
3780.84 43
3780.98 44
3781.12 44
3781.26 44
3781.40 43
3781.55 41
3781.69 39
3781.83 38
3781.97 37
3782.11 36
3782.25 35
3782.39 33
3782.53 31
3782.67 30
3782.82 30
3782.96 31
3783.10 35
3783.24 41
3783.38 48
3783.52 55
3783.66 61
3783.80 66
3783.94 69
3784.09 70
3784.23 70
3784.37 68
3784.51 64
3784.65 61
3784.79 57
3784.93 53
3785.07 50
3785.22 47
3785.36 44
3785.50 42
3785.64 39
3785.78 35
3785.92 31
3786.06 26
3786.20 21
3786.35 17
3786.49 15
3786.63 16
3786.77 18
3786.91 22
3787.05 28
3787.19 34
3787.33 40
3787.48 45
3787.62 49
3787.76 52
3787.90 54
3788.04 55
3788.18 55
3788.32 55
3788.46 54
3788.61 52
3788.75 50
3788.89 47
3789.03 45
3789.17 42
3789.31 39
3789.45 35
3789.59 30
3789.74 25
3789.88 21
3790.02 18
3790.16 18
3790.30 21
3790.44 27
3790.58 37
3790.73 48
3790.87 61
3791.01 73
3791.15 83
3791.29 91
3791.43 97
3791.57 101
3791.71 104
3791.86 105
3792.00 105
3792.14 105
3792.28 104
3792.42 103
3792.56 102
3792.70 101
3792.85 101
3792.99 100
3793.13 98
3793.27 95
3793.41 92
3793.55 88
3793.69 84
3793.84 82
3793.98 83
3794.12 86
3794.26 92
3794.40 98
3794.54 103
3794.68 106
3794.82 105
3794.97 100
3795.11 92
3795.25 82
3795.39 73
3795.53 64
3795.67 58
3795.81 54
3795.96 53
3796.10 54
3796.24 58
3796.38 62
3796.52 67
3796.66 72
3796.80 77
3796.95 80
3797.09 82
3797.23 81
3797.37 77
3797.51 71
3797.65 62
3797.79 52
3797.94 40
3798.08 29
3798.22 19
3798.36 9
3798.50 2
3798.64 0
3798.78 0
3798.93 0
3799.07 0
3799.21 0
3799.35 0
3799.49 0
3799.63 0
3799.78 1
3799.92 2
3800.06 4
3800.20 7
3800.34 10
3800.48 14
3800.62 19
3800.77 24
3800.91 28
3801.05 31
3801.19 33
3801.33 34
3801.47 35
3801.61 35
3801.76 35
3801.90 35
3802.04 35
3802.18 35
3802.32 36
3802.46 36
3802.61 37
3802.75 39
3802.89 41
3803.03 44
3803.17 47
3803.31 51
3803.45 55
3803.60 59
3803.74 62
3803.88 65
3804.02 66
3804.16 66
3804.30 65
3804.45 62
3804.59 58
3804.73 53
3804.87 48
3805.01 45
3805.15 43
3805.30 44
3805.44 47
3805.58 52
3805.72 58
3805.86 63
3806.00 69
3806.14 73
3806.29 75
3806.43 76
3806.57 76
3806.71 75
3806.85 72
3806.99 69
3807.14 66
3807.28 62
3807.42 59
3807.56 57
3807.70 55
3807.84 54
3807.99 54
3808.13 54
3808.27 54
3808.41 53
3808.55 51
3808.69 48
3808.84 44
3808.98 41
3809.12 38
3809.26 37
3809.40 37
3809.54 40
3809.69 43
3809.83 48
3809.97 53
3810.11 56
3810.25 58
3810.39 57
3810.54 53
3810.68 48
3810.82 41
3810.96 35
3811.10 29
3811.24 25
3811.39 23
3811.53 22
3811.67 21
3811.81 21
3811.95 22
3812.09 23
3812.24 24
3812.38 27
3812.52 31
3812.66 35
3812.80 40
3812.95 45
3813.09 49
3813.23 51
3813.37 53
3813.51 54
3813.65 54
3813.80 53
3813.94 51
3814.08 48
3814.22 44
3814.36 40
3814.50 35
3814.65 30
3814.79 27
3814.93 25
3815.07 25
3815.21 26
3815.36 30
3815.50 34
3815.64 38
3815.78 43
3815.92 46
3816.06 50
3816.21 52
3816.35 53
3816.49 53
3816.63 51
3816.77 49
3816.91 46
3817.06 43
3817.20 41
3817.34 39
3817.48 39
3817.62 38
3817.77 38
3817.91 37
3818.05 37
3818.19 37
3818.33 38
3818.47 41
3818.62 46
3818.76 51
3818.90 57
3819.04 63
3819.18 66
3819.33 67
3819.47 65
3819.61 61
3819.75 55
3819.89 49
3820.04 43
3820.18 37
3820.32 33
3820.46 30
3820.60 28
3820.74 27
3820.89 28
3821.03 28
3821.17 30
3821.31 32
3821.45 34
3821.60 37
3821.74 41
3821.88 46
3822.02 52
3822.16 58
3822.31 65
3822.45 72
3822.59 80
3822.73 87
3822.87 94
3823.01 100
3823.16 104
3823.30 106
3823.44 107
3823.58 107
3823.72 105
3823.87 101
3824.01 97
3824.15 92
3824.29 87
3824.43 81
3824.58 75
3824.72 69
3824.86 63
3825.00 59
3825.14 55
3825.29 52
3825.43 50
3825.57 50
3825.71 50
3825.85 52
3826.00 54
3826.14 57
3826.28 61
3826.42 63
3826.56 65
3826.71 66
3826.85 66
3826.99 65
3827.13 63
3827.27 61
3827.42 60
3827.56 59
3827.70 58
3827.84 58
3827.98 57
3828.13 56
3828.27 54
3828.41 51
3828.55 47
3828.69 42
3828.84 36
3828.98 31
3829.12 26
3829.26 22
3829.40 20
3829.55 18
3829.69 16
3829.83 15
3829.97 13
3830.11 11
3830.26 9
3830.40 7
3830.54 6
3830.68 6
3830.82 6
3830.97 5
3831.11 4
3831.25 3
3831.39 0
3831.53 0
3831.68 0
3831.82 0
3831.96 0
3832.10 0
3832.25 0
3832.39 0
3832.53 1
3832.67 2
3832.81 3
3832.96 4
3833.10 4
3833.24 3
3833.38 2
3833.52 1
3833.67 1
3833.81 2
3833.95 4
3834.09 8
3834.23 14
3834.38 19
3834.52 24
3834.66 29
3834.80 33
3834.95 36
3835.09 39
3835.23 42
3835.37 45
3835.51 49
3835.66 52
3835.80 55
3835.94 58
3836.08 60
3836.23 61
3836.37 61
3836.51 60
3836.65 57
3836.79 53
3836.94 48
3837.08 42
3837.22 38
3837.36 35
3837.50 34
3837.65 35
3837.79 38
3837.93 41
3838.07 44
3838.22 45
3838.36 45
3838.50 43
3838.64 41
3838.78 38
3838.93 35
3839.07 33
3839.21 31
3839.35 30
3839.50 28
3839.64 26
3839.78 24
3839.92 22
3840.06 21
3840.21 20
3840.35 20
3840.49 21
3840.63 21
3840.78 21
3840.92 19
3841.06 16
3841.20 12
3841.34 8
3841.49 4
3841.63 2
3841.77 0
3841.91 0
3842.06 2
3842.20 4
3842.34 8
3842.48 12
3842.63 17
3842.77 22
3842.91 28
3843.05 33
3843.19 38
3843.34 41
3843.48 43
3843.62 44
3843.76 44
3843.91 44
3844.05 45
3844.19 47
3844.33 50
3844.48 53
3844.62 55
3844.76 57
3844.90 57
3845.04 55
3845.19 53
3845.33 50
3845.47 46
3845.61 43
3845.76 41
3845.90 41
3846.04 41
3846.18 42
3846.33 43
3846.47 45
3846.61 46
3846.75 48
3846.89 50
3847.04 52
3847.18 55
3847.32 58
3847.46 61
3847.61 63
3847.75 63
3847.89 61
3848.03 57
3848.18 52
3848.32 47
3848.46 42
3848.60 38
3848.75 35
3848.89 33
3849.03 32
3849.17 30
3849.32 29
3849.46 28
3849.60 27
3849.74 26
3849.89 25
3850.03 24
3850.17 22
3850.31 20
3850.45 17
3850.60 13
3850.74 10
3850.88 9
3851.02 9
3851.17 10
3851.31 12
3851.45 14
3851.59 16
3851.74 18
3851.88 18
3852.02 18
3852.16 18
3852.31 19
3852.45 21
3852.59 24
3852.73 29
3852.88 35
3853.02 42
3853.16 49
3853.30 55
3853.45 59
3853.59 62
3853.73 62
3853.87 60
3854.02 58
3854.16 56
3854.30 54
3854.44 54
3854.59 54
3854.73 55
3854.87 54
3855.01 53
3855.16 49
3855.30 44
3855.44 38
3855.58 33
3855.73 30
3855.87 31
3856.01 35
3856.15 41
3856.30 48
3856.44 56
3856.58 62
3856.72 66
3856.87 68
3857.01 68
3857.15 66
3857.29 64
3857.44 60
3857.58 56
3857.72 52
3857.86 48
3858.01 45
3858.15 43
3858.29 42
3858.44 42
3858.58 43
3858.72 44
3858.86 45
3859.01 45
3859.15 45
3859.29 44
3859.43 43
3859.58 43
3859.72 42
3859.86 41
3860.00 39
3860.15 38
3860.29 37
3860.43 37
3860.57 37
3860.72 38
3860.86 40
3861.00 42
3861.14 44
3861.29 45
3861.43 45
3861.57 44
3861.72 40
3861.86 35
3862.00 28
3862.14 21
3862.29 13
3862.43 5
3862.57 0
3862.71 0
3862.86 0
3863.00 0
3863.14 0
3863.28 0
3863.43 0
3863.57 0
3863.71 1
3863.85 9
3864.00 17
3864.14 23
3864.28 27
3864.43 30
3864.57 30
3864.71 29
3864.85 28
3865.00 27
3865.14 27
3865.28 29
3865.42 34
3865.57 40
3865.71 47
3865.85 54
3866.00 60
3866.14 64
3866.28 66
3866.42 66
3866.57 64
3866.71 61
3866.85 57
3866.99 52
3867.14 48
3867.28 44
3867.42 41
3867.57 40
3867.71 39
3867.85 40
3867.99 41
3868.14 42
3868.28 42
3868.42 40
3868.56 37
3868.71 33
3868.85 28
3868.99 23
3869.14 19
3869.28 17
3869.42 15
3869.56 15
3869.71 16
3869.85 17
3869.99 19
3870.14 20
3870.28 23
3870.42 25
3870.56 28
3870.71 31
3870.85 33
3870.99 35
3871.13 35
3871.28 34
3871.42 31
3871.56 27
3871.71 22
3871.85 17
3871.99 13
3872.13 11
3872.28 9
3872.42 7
3872.56 6
3872.71 4
3872.85 3
3872.99 2
3873.13 2
3873.28 3
3873.42 7
3873.56 13
3873.71 19
3873.85 26
3873.99 33
3874.13 38
3874.28 42
3874.42 45
3874.56 47
3874.71 48
3874.85 48
3874.99 49
3875.13 49
3875.28 49
3875.42 49
3875.56 49
3875.71 48
3875.85 47
3875.99 46
3876.13 43
3876.28 39
3876.42 34
3876.56 29
3876.71 25
3876.85 23
3876.99 24
3877.14 27
3877.28 33
3877.42 41
3877.56 49
3877.71 55
3877.85 59
3877.99 58
3878.14 53
3878.28 44
3878.42 32
3878.56 20
3878.71 10
3878.85 3
3878.99 0
3879.14 0
3879.28 5
3879.42 13
3879.57 22
3879.71 31
3879.85 40
3879.99 48
3880.14 54
3880.28 59
3880.42 62
3880.57 64
3880.71 65
3880.85 64
3881.00 62
3881.14 58
3881.28 54
3881.42 50
3881.57 46
3881.71 44
3881.85 44
3882.00 45
3882.14 48
3882.28 52
3882.43 56
3882.57 62
3882.71 68
3882.85 76
3883.00 86
3883.14 98
3883.28 112
3883.43 126
3883.57 140
3883.71 151
3883.86 160
3884.00 164
3884.14 165
3884.28 163
3884.43 159
3884.57 153
3884.71 146
3884.86 137
3885.00 128
3885.14 119
3885.29 111
3885.43 104
3885.57 98
3885.72 95
3885.86 95
3886.00 98
3886.14 102
3886.29 107
3886.43 113
3886.57 118
3886.72 122
3886.86 125
3887.00 126
3887.15 126
3887.29 126
3887.43 127
3887.58 129
3887.72 132
3887.86 134
3888.00 136
3888.15 136
3888.29 133
3888.43 127
3888.58 119
3888.72 110
3888.86 101
3889.01 92
3889.15 84
3889.29 77
3889.44 71
3889.58 67
3889.72 65
3889.87 66
3890.01 69
3890.15 75
3890.30 81
3890.44 88
3890.58 93
3890.72 97
3890.87 99
3891.01 100
3891.15 101
3891.30 103
3891.44 107
3891.58 112
3891.73 118
3891.87 124
3892.01 128
3892.16 129
3892.30 129
3892.44 128
3892.59 126
3892.73 123
3892.87 121
3893.02 118
3893.16 114
3893.30 109
3893.45 103
3893.59 96
3893.73 88
3893.88 81
3894.02 75
3894.16 70
3894.30 68
3894.45 67
3894.59 67
3894.73 68
3894.88 70
3895.02 73
3895.16 75
3895.31 78
3895.45 82
3895.59 87
3895.74 92
3895.88 98
3896.02 104
3896.17 110
3896.31 115
3896.45 117
3896.60 118
3896.74 116
3896.88 112
3897.03 106
3897.17 99
3897.31 92
3897.46 85
3897.60 79
3897.74 73
3897.89 68
3898.03 65
3898.17 62
3898.32 61
3898.46 61
3898.60 63
3898.75 66
3898.89 69
3899.03 72
3899.18 74
3899.32 76
3899.46 77
3899.61 78
3899.75 80
3899.89 83
3900.04 87
3900.18 92
3900.32 96
3900.47 99
3900.61 100
3900.75 97
3900.90 91
3901.04 83
3901.18 72
3901.33 62
3901.47 52
3901.61 44
3901.76 39
3901.90 38
3902.04 39
3902.19 43
3902.33 49
3902.47 56
3902.62 63
3902.76 69
3902.90 73
3903.05 75
3903.19 76
3903.33 76
3903.48 75
3903.62 74
3903.76 73
3903.91 72
3904.05 70
3904.19 68
3904.34 64
3904.48 60
3904.62 55
3904.77 49
3904.91 43
3905.06 37
3905.20 31
3905.34 25
3905.49 19
3905.63 13
3905.77 8
3905.92 3
3906.06 0
3906.20 0
3906.35 0
3906.49 0
3906.63 0
3906.78 1
3906.92 6
3907.06 12
3907.21 19
3907.35 24
3907.49 28
3907.64 30
3907.78 28
3907.92 25
3908.07 21
3908.21 16
3908.35 13
3908.50 10
3908.64 10
3908.79 11
3908.93 14
3909.07 17
3909.22 21
3909.36 25
3909.50 30
3909.65 36
3909.79 41
3909.93 46
3910.08 50
3910.22 52
3910.36 52
3910.51 48
3910.65 41
3910.79 32
3910.94 22
3911.08 12
3911.23 3
3911.37 0
3911.51 0
3911.66 0
3911.80 0
3911.94 0
3912.09 0
3912.23 0
3912.37 2
3912.52 5
3912.66 6
3912.80 7
3912.95 8
3913.09 9
3913.24 11
3913.38 14
3913.52 19
3913.67 24
3913.81 30
3913.95 34
3914.10 37
3914.24 38
3914.38 37
3914.53 35
3914.67 33
3914.81 32
3914.96 32
3915.10 34
3915.25 38
3915.39 43
3915.53 48
3915.68 52
3915.82 54
3915.96 54
3916.11 53
3916.25 50
3916.39 47
3916.54 46
3916.68 47
3916.83 51
3916.97 59
3917.11 69
3917.26 81
3917.40 93
3917.54 104
3917.69 111
3917.83 115
3917.98 116
3918.12 112
3918.26 107
3918.41 100
3918.55 92
3918.69 84
3918.84 75
3918.98 67
3919.12 59
3919.27 51
3919.41 44
3919.56 37
3919.70 32
3919.84 29
3919.99 27
3920.13 26
3920.27 25
3920.42 23
3920.56 20
3920.71 16
3920.85 11
3920.99 6
3921.14 3
3921.28 0
3921.42 0
3921.57 1
3921.71 4
3921.86 8
3922.00 11
3922.14 14
3922.29 16
3922.43 17
3922.57 17
3922.72 16
3922.86 15
3923.01 14
3923.15 14
3923.29 14
3923.44 15
3923.58 16
3923.72 18
3923.87 19
3924.01 20
3924.16 21
3924.30 21
3924.44 23
3924.59 24
3924.73 25
3924.87 26
3925.02 27
3925.16 28
3925.31 28
3925.45 29
3925.59 31
3925.74 34
3925.88 39
3926.02 44
3926.17 50
3926.31 55
3926.46 60
3926.60 65
3926.74 68
3926.89 71
3927.03 74
3927.18 77
3927.32 79
3927.46 81
3927.61 82
3927.75 83
3927.89 84
3928.04 85
3928.18 85
3928.33 84
3928.47 83
3928.61 81
3928.76 78
3928.90 74
3929.05 69
3929.19 64
3929.33 60
3929.48 58
3929.62 58
3929.77 61
3929.91 64
3930.05 69
3930.20 73
3930.34 76
3930.48 77
3930.63 75
3930.77 72
3930.92 67
3931.06 62
3931.20 57
3931.35 54
3931.49 50
3931.64 48
3931.78 46
3931.92 45
3932.07 45
3932.21 46
3932.36 49
3932.50 53
3932.64 59
3932.79 66
3932.93 72
3933.08 77
3933.22 80
3933.36 82
3933.51 82
3933.65 82
3933.80 82
3933.94 84
3934.08 87
3934.23 92
3934.37 97
3934.51 102
3934.66 107
3934.80 109
3934.95 110
3935.09 109
3935.23 107
3935.38 104
3935.52 100
3935.67 96
3935.81 91
3935.95 85
3936.10 79
3936.24 73
3936.39 67
3936.53 61
3936.67 57
3936.82 54
3936.96 53
3937.11 54
3937.25 57
3937.39 60
3937.54 64
3937.68 67
3937.83 70
3937.97 72
3938.12 72
3938.26 71
3938.40 68
3938.55 63
3938.69 57
3938.84 50
3938.98 44
3939.12 38
3939.27 32
3939.41 28
3939.56 24
3939.70 20
3939.84 16
3939.99 13
3940.13 10
3940.28 9
3940.42 12
3940.56 18
3940.71 27
3940.85 39
3941.00 52
3941.14 63
3941.28 73
3941.43 81
3941.57 85
3941.72 87
3941.86 88
3942.01 88
3942.15 87
3942.29 87
3942.44 87
3942.58 87
3942.73 87
3942.87 86
3943.01 85
3943.16 82
3943.30 78
3943.45 74
3943.59 70
3943.73 68
3943.88 68
3944.02 71
3944.17 79
3944.31 90
3944.46 104
3944.60 119
3944.74 136
3944.89 153
3945.03 169
3945.18 185
3945.32 200
3945.46 216
3945.61 234
3945.75 254
3945.90 276
3946.04 303
3946.19 335
3946.33 370
3946.47 409
3946.62 450
3946.76 490
3946.91 528
3947.05 562
3947.20 591
3947.34 616
3947.48 637
3947.63 657
3947.77 676
3947.92 695
3948.06 714
3948.20 735
3948.35 754
3948.49 771
3948.64 784
3948.78 793
3948.93 795
3949.07 791
3949.21 781
3949.36 765
3949.50 746
3949.65 725
3949.79 704
3949.94 685
3950.08 668
3950.22 653
3950.37 642
3950.51 633
3950.66 624
3950.80 615
3950.95 605
3951.09 593
3951.23 579
3951.38 563
3951.52 546
3951.67 527
3951.81 508
3951.96 489
3952.10 470
3952.24 452
3952.39 434
3952.53 417
3952.68 402
3952.82 387
3952.97 371
3953.11 356
3953.25 340
3953.40 323
3953.54 306
3953.69 290
3953.83 275
3953.98 261
3954.12 249
3954.26 239
3954.41 230
3954.55 221
3954.70 213
3954.84 204
3954.99 195
3955.13 186
3955.27 175
3955.42 164
3955.56 151
3955.71 137
3955.85 122
3956.00 105
3956.14 90
3956.29 76
3956.43 64
3956.57 54
3956.72 47
3956.86 41
3957.01 37
3957.15 32
3957.30 27
3957.44 22
3957.58 16
3957.73 12
3957.87 9
3958.02 8
3958.16 9
3958.31 12
3958.45 16
3958.60 22
3958.74 27
3958.88 33
3959.03 38
3959.17 43
3959.32 48
3959.46 52
3959.61 54
3959.75 56
3959.90 56
3960.04 55
3960.18 54
3960.33 51
3960.47 49
3960.62 47
3960.76 46
3960.91 45
3961.05 46
3961.20 49
3961.34 54
3961.48 59
3961.63 66
3961.77 71
3961.92 75
3962.06 75
3962.21 73
3962.35 68
3962.50 62
3962.64 57
3962.78 52
3962.93 49
3963.07 49
3963.22 49
3963.36 50
3963.51 51
3963.65 51
3963.80 50
3963.94 49
3964.09 47
3964.23 47
3964.37 47
3964.52 49
3964.66 52
3964.81 56
3964.95 60
3965.10 64
3965.24 68
3965.39 71
3965.53 72
3965.68 72
3965.82 71
3965.96 68
3966.11 64
3966.25 59
3966.40 53
3966.54 46
3966.69 40
3966.83 35
3966.98 31
3967.12 29
3967.27 29
3967.41 30
3967.55 34
3967.70 38
3967.84 42
3967.99 45
3968.13 47
3968.28 48
3968.42 46
3968.57 44
3968.71 41
3968.86 40
3969.00 41
3969.15 45
3969.29 53
3969.43 65
3969.58 79
3969.72 94
3969.87 107
3970.01 118
3970.16 124
3970.30 126
3970.45 124
3970.59 118
3970.74 111
3970.88 103
3971.03 94
3971.17 86
3971.31 79
3971.46 72
3971.60 67
3971.75 61
3971.89 57
3972.04 53
3972.18 50
3972.33 48
3972.47 46
3972.62 45
3972.76 46
3972.91 48
3973.05 52
3973.20 57
3973.34 63
3973.48 69
3973.63 74
3973.77 77
3973.92 78
3974.06 76
3974.21 73
3974.35 70
3974.50 68
3974.64 69
3974.79 71
3974.93 76
3975.08 81
3975.22 84
3975.37 86
3975.51 85
3975.66 80
3975.80 73
3975.94 63
3976.09 53
3976.23 42
3976.38 34
3976.52 27
3976.67 23
3976.81 22
3976.96 24
3977.10 27
3977.25 31
3977.39 35
3977.54 38
3977.68 39
3977.83 38
3977.97 35
3978.12 31
3978.26 28
3978.41 26
3978.55 25
3978.69 25
3978.84 26
3978.98 26
3979.13 27
3979.27 27
3979.42 28
3979.56 29
3979.71 31
3979.85 34
3980.00 36
3980.14 38
3980.29 38
3980.43 37
3980.58 34
3980.72 32
3980.87 30
3981.01 30
3981.16 32
3981.30 37
3981.45 43
3981.59 50
3981.74 57
3981.88 63
3982.03 68
3982.17 72
3982.32 75
3982.46 78
3982.60 79
3982.75 80
3982.89 80
3983.04 80
3983.18 79
3983.33 77
3983.47 76
3983.62 75
3983.76 75
3983.91 75
3984.05 76
3984.20 78
3984.34 82
3984.49 87
3984.63 92
3984.78 96
3984.92 99
3985.07 100
3985.21 97
3985.36 92
3985.50 84
3985.65 76
3985.79 68
3985.94 61
3986.08 56
3986.23 54
3986.37 55
3986.52 56
3986.66 59
3986.81 61
3986.95 63
3987.10 63
3987.24 62
3987.39 60
3987.53 59
3987.68 59
3987.82 60
3987.97 62
3988.11 66
3988.26 69
3988.40 72
3988.55 73
3988.69 71
3988.84 68
3988.98 64
3989.13 59
3989.27 54
3989.42 51
3989.56 50
3989.71 51
3989.85 54
3990.00 57
3990.14 61
3990.29 64
3990.43 65
3990.58 63
3990.72 59
3990.87 53
3991.01 47
3991.16 43
3991.30 40
3991.45 39
3991.59 41
3991.74 44
3991.88 48
3992.03 51
3992.17 52
3992.32 52
3992.46 50
3992.61 47
3992.75 42
3992.90 37
3993.04 32
3993.19 26
3993.33 21
3993.48 15
3993.62 10
3993.77 4
3993.91 0
3994.06 0
3994.20 0
3994.35 0
3994.49 0
3994.64 0
3994.78 0
3994.93 0
3995.07 2
3995.22 9
3995.36 16
3995.51 22
3995.65 27
3995.80 31
3995.94 33
3996.09 35
3996.23 36
3996.38 37
3996.52 37
3996.67 38
3996.81 39
3996.96 41
3997.10 44
3997.25 48
3997.39 52
3997.54 56
3997.68 59
3997.83 61
3997.97 63
3998.12 63
3998.26 64
3998.41 66
3998.55 67
3998.70 67
3998.85 67
3998.99 65
3999.14 61
3999.28 57
3999.43 51
3999.57 47
3999.72 45
3999.86 45
4000.01 48
4000.15 53
4000.30 61
4000.44 70
4000.59 78
4000.73 84
4000.88 87
4001.02 88
4001.17 86
4001.31 83
4001.46 80
4001.60 78
4001.75 78
4001.89 80
4002.04 83
4002.18 86
4002.33 88
4002.47 90
4002.62 91
4002.76 90
4002.91 90
4003.06 90
4003.20 90
4003.35 91
4003.49 92
4003.64 93
4003.78 93
4003.93 92
4004.07 91
4004.22 91
4004.36 91
4004.51 92
4004.65 93
4004.80 94
4004.94 94
4005.09 93
4005.23 91
4005.38 88
4005.52 83
4005.67 78
4005.82 73
4005.96 68
4006.11 62
4006.25 57
4006.40 52
4006.54 47
4006.69 44
4006.83 43
4006.98 43
4007.12 45
4007.27 49
4007.41 52
4007.56 55
4007.70 57
4007.85 58
4007.99 58
4008.14 58
4008.29 59
4008.43 59
4008.58 60
4008.72 61
4008.87 62
4009.01 63
4009.16 65
4009.30 66
4009.45 68
4009.59 70
4009.74 72
4009.88 73
4010.03 72
4010.17 70
4010.32 67
4010.47 63
4010.61 60
4010.76 58
4010.90 56
4011.05 54
4011.19 52
4011.34 50
4011.48 48
4011.63 46
4011.77 45
4011.92 44
4012.06 45
4012.21 47
4012.36 50
4012.50 53
4012.65 57
4012.79 61
4012.94 66
4013.08 72
4013.23 79
4013.37 87
4013.52 95
4013.66 104
4013.81 111
4013.95 117
4014.10 120
4014.25 122
4014.39 121
4014.54 119
4014.68 116
4014.83 112
4014.97 109
4015.12 108
4015.26 107
4015.41 108
4015.55 110
4015.70 113
4015.85 114
4015.99 114
4016.14 112
4016.28 107
4016.43 100
4016.57 93
4016.72 86
4016.86 80
4017.01 78
4017.15 78
4017.30 80
4017.45 84
4017.59 87
4017.74 89
4017.88 89
4018.03 86
4018.17 82
4018.32 79
4018.46 77
4018.61 77
4018.76 81
4018.90 87
4019.05 95
4019.19 101
4019.34 106
4019.48 106
4019.63 104
4019.77 98
4019.92 90
4020.06 82
4020.21 75
4020.36 68
4020.50 63
4020.65 59
4020.79 57
4020.94 56
4021.08 57
4021.23 59
4021.37 64
4021.52 71
4021.67 82
4021.81 94
4021.96 108
4022.10 120
4022.25 131
4022.39 139
4022.54 143
4022.68 143
4022.83 139
4022.98 133
4023.12 126
4023.27 118
4023.41 112
4023.56 107
4023.70 104
4023.85 104
4024.00 105
4024.14 107
4024.29 108
4024.43 109
4024.58 108
4024.72 105
4024.87 100
4025.01 94
4025.16 89
4025.31 85
4025.45 83
4025.60 83
4025.74 85
4025.89 86
4026.03 86
4026.18 84
4026.33 79
4026.47 73
4026.62 65
4026.76 58
4026.91 51
4027.05 47
4027.20 44
4027.34 43
4027.49 43
4027.64 43
4027.78 43
4027.93 43
4028.07 44
4028.22 46
4028.36 48
4028.51 51
4028.66 54
4028.80 57
4028.95 57
4029.09 56
4029.24 54
4029.38 50
4029.53 45
4029.68 41
4029.82 37
4029.97 35
4030.11 34
4030.26 34
4030.40 36
4030.55 38
4030.70 40
4030.84 42
4030.99 43
4031.13 43
4031.28 42
4031.42 39
4031.57 36
4031.72 33
4031.86 31
4032.01 31
4032.15 32
4032.30 36
4032.44 41
4032.59 48
4032.74 55
4032.88 61
4033.03 66
4033.17 69
4033.32 70
4033.46 70
4033.61 68
4033.76 66
4033.90 64
4034.05 63
4034.19 63
4034.34 64
4034.49 65
4034.63 65
4034.78 64
4034.92 62
4035.07 58
4035.21 52
4035.36 46
4035.51 41
4035.65 36
4035.80 32
4035.94 28
4036.09 26
4036.24 23
4036.38 20
4036.53 16
4036.67 11
4036.82 5
4036.96 0
4037.11 0
4037.26 0
4037.40 0
4037.55 0
4037.69 0
4037.84 0
4037.99 0
4038.13 1
4038.28 10
4038.42 19
4038.57 28
4038.71 36
4038.86 42
4039.01 46
4039.15 48
4039.30 48
4039.44 46
4039.59 43
4039.74 39
4039.88 37
4040.03 36
4040.17 36
4040.32 39
4040.47 43
4040.61 49
4040.76 56
4040.90 63
4041.05 70
4041.19 76
4041.34 80
4041.49 81
4041.63 80
4041.78 75
4041.92 69
4042.07 61
4042.22 53
4042.36 47
4042.51 42
4042.65 40
4042.80 41
4042.95 45
4043.09 50
4043.24 55
4043.38 61
4043.53 65
4043.68 70
4043.82 73
4043.97 77
4044.11 80
4044.26 83
4044.41 86
4044.55 88
4044.70 89
4044.84 89
4044.99 87
4045.14 84
4045.28 79
4045.43 73
4045.57 68
4045.72 62
4045.87 57
4046.01 52
4046.16 48
4046.30 45
4046.45 43
4046.60 42
4046.74 43
4046.89 46
4047.03 49
4047.18 53
4047.33 56
4047.47 59
4047.62 59
4047.76 59
4047.91 57
4048.06 56
4048.20 55
4048.35 55
4048.49 56
4048.64 56
4048.79 56
4048.93 55
4049.08 52
4049.22 50
4049.37 48
4049.52 46
4049.66 45
4049.81 44
4049.95 45
4050.10 45
4050.25 44
4050.39 44
4050.54 43
4050.68 41
4050.83 40
4050.98 39
4051.12 37
4051.27 35
4051.42 32
4051.56 29
4051.71 25
4051.85 21
4052.00 18
4052.15 16
4052.29 15
4052.44 17
4052.58 20
4052.73 25
4052.88 30
4053.02 35
4053.17 38
4053.31 40
4053.46 40
4053.61 40
4053.75 39
4053.90 40
4054.05 41
4054.19 43
4054.34 46
4054.48 48
4054.63 50
4054.78 52
4054.92 51
4055.07 50
4055.21 47
4055.36 42
4055.51 37
4055.65 32
4055.80 27
4055.95 24
4056.09 23
4056.24 26
4056.38 31
4056.53 38
4056.68 46
4056.82 55
4056.97 63
4057.11 71
4057.26 78
4057.41 83
4057.55 87
4057.70 91
4057.85 94
4057.99 97
4058.14 101
4058.28 105
4058.43 110
4058.58 115
4058.72 120
4058.87 125
4059.02 127
4059.16 128
4059.31 125
4059.45 121
4059.60 116
4059.75 110
4059.89 104
4060.04 98
4060.19 93
4060.33 87
4060.48 80
4060.62 74
4060.77 67
4060.92 62
4061.06 58
4061.21 56
4061.36 56
4061.50 57
4061.65 57
4061.79 57
4061.94 56
4062.09 53
4062.23 50
4062.38 47
4062.53 45
4062.67 44
4062.82 46
4062.97 48
4063.11 52
4063.26 57
4063.40 61
4063.55 64
4063.70 67
4063.84 68
4063.99 69
4064.14 70
4064.28 71
4064.43 74
4064.57 79
4064.72 85
4064.87 91
4065.01 97
4065.16 102
4065.31 106
4065.45 107
4065.60 106
4065.75 104
4065.89 101
4066.04 96
4066.18 92
4066.33 87
4066.48 83
4066.62 79
4066.77 76
4066.92 75
4067.06 74
4067.21 74
4067.36 74
4067.50 75
4067.65 74
4067.79 73
4067.94 72
4068.09 71
4068.23 70
4068.38 68
4068.53 67
4068.67 66
4068.82 65
4068.97 64
4069.11 64
4069.26 65
4069.41 67
4069.55 71
4069.70 77
4069.84 84
4069.99 91
4070.14 98
4070.28 104
4070.43 108
4070.58 110
4070.72 109
4070.87 108
4071.02 105
4071.16 102
4071.31 100
4071.46 100
4071.60 101
4071.75 104
4071.89 107
4072.04 112
4072.19 116
4072.33 120
4072.48 123
4072.63 126
4072.77 129
4072.92 132
4073.07 136
4073.21 140
4073.36 143
4073.51 146
4073.65 147
4073.80 147
4073.95 145
4074.09 142
4074.24 140
4074.39 138
4074.53 137
4074.68 138
4074.82 141
4074.97 145
4075.12 149
4075.26 152
4075.41 153
4075.56 152
4075.70 147
4075.85 140
4076.00 130
4076.14 120
4076.29 111
4076.44 102
4076.58 94
4076.73 88
4076.88 83
4077.02 79
4077.17 77
4077.32 76
4077.46 77
4077.61 79
4077.76 83
4077.90 88
4078.05 94
4078.20 100
4078.34 106
4078.49 111
4078.64 115
4078.78 118
4078.93 119
4079.07 118
4079.22 115
4079.37 112
4079.51 108
4079.66 105
4079.81 101
4079.95 98
4080.10 95
4080.25 93
4080.39 91
4080.54 89
4080.69 88
4080.83 88
4080.98 88
4081.13 91
4081.27 95
4081.42 100
4081.57 108
4081.71 115
4081.86 122
4082.01 126
4082.15 128
4082.30 127
4082.45 123
4082.59 117
4082.74 109
4082.89 101
4083.03 93
4083.18 87
4083.33 83
4083.47 80
4083.62 80
4083.77 82
4083.91 85
4084.06 89
4084.21 94
4084.35 99
4084.50 103
4084.65 107
4084.79 111
4084.94 115
4085.09 119
4085.23 123
4085.38 126
4085.53 129
4085.67 129
4085.82 127
4085.97 123
4086.11 115
4086.26 105
4086.41 94
4086.55 81
4086.70 69
4086.85 58
4086.99 49
4087.14 42
4087.29 38
4087.44 36
4087.58 36
4087.73 38
4087.88 42
4088.02 48
4088.17 55
4088.32 62
4088.46 67
4088.61 71
4088.76 72
4088.90 71
4089.05 69
4089.20 65
4089.34 63
4089.49 61
4089.64 60
4089.78 60
4089.93 61
4090.08 62
4090.22 63
4090.37 63
4090.52 63
4090.66 62
4090.81 61
4090.96 58
4091.10 55
4091.25 51
4091.40 46
4091.55 40
4091.69 34
4091.84 28
4091.99 23
4092.13 21
4092.28 21
4092.43 24
4092.57 29
4092.72 34
4092.87 39
4093.01 42
4093.16 42
4093.31 41
4093.45 38
4093.60 36
4093.75 33
4093.89 32
4094.04 32
4094.19 32
4094.34 34
4094.48 35
4094.63 37
4094.78 40
4094.92 43
4095.07 47
4095.22 52
4095.36 57
4095.51 62
4095.66 67
4095.80 72
4095.95 78
4096.10 84
4096.24 91
4096.39 97
4096.54 103
4096.69 107
4096.83 110
4096.98 110
4097.13 108
4097.27 105
4097.42 100
4097.57 94
4097.71 87
4097.86 79
4098.01 70
4098.15 61
4098.30 51
4098.45 43
4098.60 36
4098.74 32
4098.89 31
4099.04 33
4099.18 38
4099.33 45
4099.48 53
4099.62 60
4099.77 66
4099.92 71
4100.07 74
4100.21 75
4100.36 75
4100.51 75
4100.65 76
4100.80 76
4100.95 78
4101.09 79
4101.24 81
4101.39 82
4101.53 83
4101.68 83
4101.83 82
4101.98 80
4102.12 78
4102.27 77
4102.42 76
4102.56 75
4102.71 75
4102.86 75
4103.01 75
4103.15 76
4103.30 75
4103.45 74
4103.59 72
4103.74 69
4103.89 66
4104.03 63
4104.18 60
4104.33 58
4104.48 58
4104.62 60
4104.77 64
4104.92 71
4105.06 79
4105.21 88
4105.36 96
4105.50 103
4105.65 108
4105.80 110
4105.95 109
4106.09 105
4106.24 100
4106.39 93
4106.53 86
4106.68 79
4106.83 74
4106.98 69
4107.12 67
4107.27 65
4107.42 63
4107.56 62
4107.71 59
4107.86 55
4108.01 50
4108.15 45
4108.30 38
4108.45 33
4108.59 28
4108.74 24
4108.89 22
4109.04 22
4109.18 22
4109.33 25
4109.48 28
4109.62 33
4109.77 39
4109.92 46
4110.07 52
4110.21 58
4110.36 63
4110.51 67
4110.65 69
4110.80 72
4110.95 74
4111.10 76
4111.24 77
4111.39 78
4111.54 79
4111.68 78
4111.83 76
4111.98 74
4112.13 70
4112.27 66
4112.42 62
4112.57 58
4112.71 53
4112.86 48
4113.01 43
4113.16 39
4113.30 37
4113.45 37
4113.60 40
4113.75 44
4113.89 50
4114.04 57
4114.19 63
4114.33 68
4114.48 73
4114.63 76
4114.78 79
4114.92 82
4115.07 84
4115.22 86
4115.36 88
4115.51 89
4115.66 91
4115.81 92
4115.95 93
4116.10 94
4116.25 93
4116.40 91
4116.54 87
4116.69 82
4116.84 76
4116.98 71
4117.13 67
4117.28 66
4117.43 65
4117.57 66
4117.72 67
4117.87 67
4118.02 66
4118.16 64
4118.31 61
4118.46 58
4118.60 55
4118.75 51
4118.90 49
4119.05 46
4119.19 44
4119.34 42
4119.49 41
4119.64 40
4119.78 39
4119.93 38
4120.08 37
4120.23 36
4120.37 34
4120.52 32
4120.67 31
4120.81 30
4120.96 31
4121.11 33
4121.26 37
4121.40 42
4121.55 47
4121.70 53
4121.85 58
4121.99 63
4122.14 67
4122.29 70
4122.44 73
4122.58 74
4122.73 74
4122.88 74
4123.03 74
4123.17 74
4123.32 75
4123.47 76
4123.61 78
4123.76 80
4123.91 81
4124.06 80
4124.20 77
4124.35 73
4124.50 67
4124.65 60
4124.79 54
4124.94 48
4125.09 44
4125.24 42
4125.38 42
4125.53 44
4125.68 47
4125.83 50
4125.97 53
4126.12 55
4126.27 55
4126.42 54
4126.56 51
4126.71 48
4126.86 46
4127.01 44
4127.15 45
4127.30 48
4127.45 53
4127.60 60
4127.74 67
4127.89 75
4128.04 82
4128.19 87
4128.33 91
4128.48 93
4128.63 94
4128.78 94
4128.92 94
4129.07 94
4129.22 95
4129.37 97
4129.51 98
4129.66 100
4129.81 101
4129.96 102
4130.10 103
4130.25 105
4130.40 109
4130.55 114
4130.69 119
4130.84 123
4130.99 127
4131.14 128
4131.28 127
4131.43 124
4131.58 119
4131.73 113
4131.87 106
4132.02 100
4132.17 94
4132.32 89
4132.46 85
4132.61 81
4132.76 78
4132.91 74
4133.05 71
4133.20 69
4133.35 66
4133.50 65
4133.64 65
4133.79 66
4133.94 67
4134.09 68
4134.23 68
4134.38 66
4134.53 63
4134.68 59
4134.82 54
4134.97 50
4135.12 46
4135.27 44
4135.41 43
4135.56 43
4135.71 43
4135.86 43
4136.01 41
4136.15 39
4136.30 35
4136.45 30
4136.60 25
4136.74 19
4136.89 13
4137.04 8
4137.19 2
4137.33 0
4137.48 0
4137.63 0
4137.78 0
4137.92 0
4138.07 0
4138.22 0
4138.37 0
4138.51 2
4138.66 8
4138.81 14
4138.96 19
4139.11 23
4139.25 26
4139.40 28
4139.55 30
4139.70 32
4139.84 35
4139.99 39
4140.14 43
4140.29 49
4140.43 55
4140.58 62
4140.73 68
4140.88 75
4141.03 81
4141.17 86
4141.32 90
4141.47 92
4141.62 93
4141.76 92
4141.91 89
4142.06 86
4142.21 82
4142.35 77
4142.50 73
4142.65 70
4142.80 66
4142.95 63
4143.09 60
4143.24 57
4143.39 54
4143.54 52
4143.68 51
4143.83 49
4143.98 49
4144.13 49
4144.28 49
4144.42 49
4144.57 49
4144.72 49
4144.87 48
4145.01 46
4145.16 43
4145.31 39
4145.46 34
4145.61 29
4145.75 26
4145.90 25
4146.05 26
4146.20 30
4146.34 35
4146.49 41
4146.64 46
4146.79 50
4146.94 52
4147.08 54
4147.23 57
4147.38 60
4147.53 66
4147.67 72
4147.82 78
4147.97 82
4148.12 82
4148.27 78
4148.41 70
4148.56 59
4148.71 46
4148.86 34
4149.01 25
4149.15 18
4149.30 15
4149.45 15
4149.60 17
4149.74 22
4149.89 28
4150.04 34
4150.19 40
4150.34 46
4150.48 52
4150.63 56
4150.78 59
4150.93 62
4151.08 66
4151.22 71
4151.37 77
4151.52 83
4151.67 89
4151.82 95
4151.96 99
4152.11 100
4152.26 99
4152.41 97
4152.55 95
4152.70 93
4152.85 94
4153.00 97
4153.15 102
4153.29 110
4153.44 118
4153.59 128
4153.74 137
4153.89 145
4154.03 153
4154.18 159
4154.33 165
4154.48 171
4154.63 176
4154.77 179
4154.92 181
4155.07 181
4155.22 178
4155.37 173
4155.51 166
4155.66 158
4155.81 149
4155.96 140
4156.11 133
4156.25 127
4156.40 123
4156.55 120
4156.70 118
4156.85 117
4156.99 117
4157.14 116
4157.29 115
4157.44 114
4157.59 113
4157.73 113
4157.88 115
4158.03 119
4158.18 124
4158.33 129
4158.47 133
4158.62 135
4158.77 133
4158.92 127
4159.07 119
4159.21 108
4159.36 96
4159.51 84
4159.66 74
4159.81 67
4159.95 61
4160.10 58
4160.25 56
4160.40 55
4160.55 54
4160.69 54
4160.84 53
4160.99 52
4161.14 51
4161.29 49
4161.43 46
4161.58 43
4161.73 39
4161.88 35
4162.03 32
4162.17 29
4162.32 28
4162.47 28
4162.62 30
4162.77 33
4162.91 37
4163.06 42
4163.21 47
4163.36 50
4163.51 52
4163.66 52
4163.80 51
4163.95 49
4164.10 46
4164.25 43
4164.40 40
4164.54 38
4164.69 36
4164.84 35
4164.99 35
4165.14 35
4165.28 35
4165.43 36
4165.58 36
4165.73 37
4165.88 38
4166.03 39
4166.17 40
4166.32 40
4166.47 41
4166.62 42
4166.77 42
4166.91 43
4167.06 44
4167.21 45
4167.36 47
4167.51 48
4167.66 49
4167.80 49
4167.95 50
4168.10 49
4168.25 49
4168.40 49
4168.54 48
4168.69 48
4168.84 48
4168.99 49
4169.14 48
4169.29 48
4169.43 46
4169.58 43
4169.73 39
4169.88 33
4170.03 27
4170.17 21
4170.32 14
4170.47 7
4170.62 1
4170.77 0
4170.92 0
4171.06 0
4171.21 0
4171.36 0
4171.51 0
4171.66 0
4171.81 1
4171.95 6
4172.10 11
4172.25 13
4172.40 15
4172.55 15
4172.69 15
4172.84 15
4172.99 15
4173.14 14
4173.29 14
4173.44 14
4173.58 15
4173.73 15
4173.88 17
4174.03 18
4174.18 20
4174.33 22
4174.47 23
4174.62 24
4174.77 25
4174.92 27
4175.07 30
4175.22 34
4175.36 39
4175.51 45
4175.66 50
4175.81 53
4175.96 55
4176.11 56
4176.25 56
4176.40 55
4176.55 56
4176.70 58
4176.85 62
4177.00 67
4177.14 73
4177.29 77
4177.44 81
4177.59 83
4177.74 85
4177.89 86
4178.03 87
4178.18 88
4178.33 90
4178.48 93
4178.63 94
4178.78 95
4178.92 94
4179.07 92
4179.22 89
4179.37 87
4179.52 85
4179.67 83
4179.81 82
4179.96 81
4180.11 79
4180.26 75
4180.41 71
4180.56 66
4180.71 60
4180.85 55
4181.00 50
4181.15 46
4181.30 44
4181.45 42
4181.60 42
4181.74 42
4181.89 42
4182.04 41
4182.19 40
4182.34 39
4182.49 38
4182.63 36
4182.78 35
4182.93 34
4183.08 34
4183.23 35
4183.38 36
4183.53 38
4183.67 41
4183.82 43
4183.97 46
4184.12 48
4184.27 49
4184.42 50
4184.56 49
4184.71 47
4184.86 44
4185.01 41
4185.16 39
4185.31 37
4185.46 36
4185.60 36
4185.75 36
4185.90 37
4186.05 39
4186.20 40
4186.35 42
4186.50 44
4186.64 47
4186.79 50
4186.94 53
4187.09 56
4187.24 59
4187.39 60
4187.53 58
4187.68 55
4187.83 50
4187.98 44
4188.13 39
4188.28 35
4188.43 33
4188.57 33
4188.72 34
4188.87 35
4189.02 35
4189.17 33
4189.32 30
4189.47 27
4189.61 24
4189.76 22
4189.91 23
4190.06 25
4190.21 29
4190.36 33
4190.51 37
4190.65 40
4190.80 41
4190.95 39
4191.10 36
4191.25 30
4191.40 25
4191.55 20
4191.69 17
4191.84 18
4191.99 23
4192.14 31
4192.29 43
4192.44 56
4192.59 68
4192.74 78
4192.88 83
4193.03 84
4193.18 81
4193.33 75
4193.48 67
4193.63 58
4193.78 51
4193.92 46
4194.07 45
4194.22 46
4194.37 52
4194.52 60
4194.67 70
4194.82 82
4194.96 93
4195.11 102
4195.26 109
4195.41 114
4195.56 116
4195.71 118
4195.86 119
4196.01 121
4196.15 122
4196.30 124
4196.45 125
4196.60 126
4196.75 128
4196.90 130
4197.05 132
4197.20 134
4197.34 137
4197.49 141
4197.64 145
4197.79 150
4197.94 156
4198.09 164
4198.24 173
4198.38 183
4198.53 193
4198.68 203
4198.83 212
4198.98 219
4199.13 224
4199.28 226
4199.43 226
4199.57 226
4199.72 225
4199.87 225
4200.02 227
4200.17 231
4200.32 238
4200.47 249
4200.62 264
4200.76 282
4200.91 305
4201.06 330
4201.21 358
4201.36 389
4201.51 422
4201.66 460
4201.81 503
4201.96 554
4202.10 613
4202.25 679
4202.40 750
4202.55 823
4202.70 895
4202.85 964
4203.00 1029
4203.15 1090
4203.29 1148
4203.44 1205
4203.59 1262
4203.74 1319
4203.89 1375
4204.04 1430
4204.19 1483
4204.34 1533
4204.48 1580
4204.63 1621
4204.78 1656
4204.93 1685
4205.08 1706
4205.23 1721
4205.38 1729
4205.53 1733
4205.68 1735
4205.82 1738
4205.97 1740
4206.12 1741
4206.27 1738
4206.42 1729
4206.57 1711
4206.72 1683
4206.87 1646
4207.02 1602
4207.16 1554
4207.31 1503
4207.46 1450
4207.61 1397
4207.76 1342
4207.91 1285
4208.06 1225
4208.21 1162
4208.36 1098
4208.50 1033
4208.65 969
4208.80 906
4208.95 847
4209.10 790
4209.25 738
4209.40 690
4209.55 648
4209.70 612
4209.84 580
4209.99 554
4210.14 531
4210.29 511
4210.44 493
4210.59 476
4210.74 459
4210.89 444
4211.04 428
4211.18 413
4211.33 398
4211.48 381
4211.63 362
4211.78 343
4211.93 322
4212.08 302
4212.23 282
4212.38 265
4212.53 250
4212.67 239
4212.82 230
4212.97 225
4213.12 221
4213.27 220
4213.42 220
4213.57 220
4213.72 219
4213.87 218
4214.02 214
4214.16 209
4214.31 201
4214.46 192
4214.61 183
4214.76 175
4214.91 170
4215.06 167
4215.21 169
4215.36 173
4215.51 178
4215.65 184
4215.80 190
4215.95 194
4216.10 197
4216.25 199
4216.40 200
4216.55 201
4216.70 201
4216.85 200
4217.00 197
4217.15 193
4217.29 186
4217.44 179
4217.59 172
4217.74 167
4217.89 164
4218.04 165
4218.19 169
4218.34 176
4218.49 185
4218.64 194
4218.78 202
4218.93 209
4219.08 213
4219.23 213
4219.38 210
4219.53 203
4219.68 194
4219.83 182
4219.98 170
4220.13 158
4220.28 147
4220.43 139
4220.57 133
4220.72 130
4220.87 130
4221.02 133
4221.17 139
4221.32 145
4221.47 152
4221.62 157
4221.77 160
4221.92 159
4222.07 155
4222.21 147
4222.36 136
4222.51 124
4222.66 113
4222.81 103
4222.96 96
4223.11 91
4223.26 90
4223.41 92
4223.56 95
4223.71 98
4223.86 102
4224.00 104
4224.15 105
4224.30 105
4224.45 103
4224.60 100
4224.75 96
4224.90 92
4225.05 86
4225.20 81
4225.35 75
4225.50 70
4225.65 66
4225.79 62
4225.94 60
4226.09 59
4226.24 60
4226.39 62
4226.54 66
4226.69 70
4226.84 76
4226.99 81
4227.14 85
4227.29 88
4227.44 89
4227.59 90
4227.73 91
4227.88 91
4228.03 91
4228.18 91
4228.33 90
4228.48 88
4228.63 85
4228.78 81
4228.93 77
4229.08 74
4229.23 71
4229.38 69
4229.53 68
4229.68 67
4229.82 66
4229.97 63
4230.12 60
4230.27 56
4230.42 51
4230.57 45
4230.72 39
4230.87 33
4231.02 27
4231.17 21
4231.32 15
4231.47 10
4231.62 7
4231.77 5
4231.91 6
4232.06 9
4232.21 14
4232.36 19
4232.51 25
4232.66 31
4232.81 37
4232.96 42
4233.11 47
4233.26 52
4233.41 56
4233.56 60
4233.71 63
4233.86 65
4234.01 67
4234.15 68
4234.30 68
4234.45 70
4234.60 71
4234.75 74
4234.90 77
4235.05 81
4235.20 84
4235.35 86
4235.50 87
4235.65 86
4235.80 83
4235.95 79
4236.10 73
4236.25 66
4236.40 60
4236.54 53
4236.69 47
4236.84 40
4236.99 35
4237.14 30
4237.29 24
4237.44 20
4237.59 16
4237.74 14
4237.89 14
4238.04 15
4238.19 17
4238.34 19
4238.49 22
4238.64 23
4238.79 24
4238.94 23
4239.08 21
4239.23 19
4239.38 16
4239.53 13
4239.68 9
4239.83 5
4239.98 0
4240.13 0
4240.28 0
4240.43 0
4240.58 0
4240.73 0
4240.88 0
4241.03 0
4241.18 6
4241.33 17
4241.48 27
4241.63 36
4241.78 42
4241.92 45
4242.07 47
4242.22 46
4242.37 44
4242.52 41
4242.67 38
4242.82 36
4242.97 34
4243.12 34
4243.27 33
4243.42 34
4243.57 34
4243.72 34
4243.87 35
4244.02 37
4244.17 39
4244.32 41
4244.47 44
4244.62 48
4244.77 50
4244.92 52
4245.06 53
4245.21 52
4245.36 50
4245.51 48
4245.66 45
4245.81 41
4245.96 38
4246.11 35
4246.26 34
4246.41 34
4246.56 35
4246.71 38
4246.86 43
4247.01 49
4247.16 55
4247.31 61
4247.46 65
4247.61 67
4247.76 68
4247.91 66
4248.06 64
4248.21 60
4248.36 57
4248.51 54
4248.65 51
4248.80 49
4248.95 48
4249.10 46
4249.25 45
4249.40 44
4249.55 42
4249.70 41
4249.85 39
4250.00 37
4250.15 36
4250.30 37
4250.45 41
4250.60 48
4250.75 58
4250.90 71
4251.05 85
4251.20 98
4251.35 110
4251.50 118
4251.65 121
4251.80 121
4251.95 118
4252.10 113
4252.25 107
4252.40 101
4252.55 97
4252.70 93
4252.84 90
4252.99 89
4253.14 89
4253.29 92
4253.44 97
4253.59 104
4253.74 114
4253.89 126
4254.04 140
4254.19 156
4254.34 172
4254.49 189
4254.64 206
4254.79 224
4254.94 241
4255.09 258
4255.24 275
4255.39 293
4255.54 312
4255.69 333
4255.84 358
4255.99 387
4256.14 420
4256.29 457
4256.44 496
4256.59 536
4256.74 576
4256.89 615
4257.04 656
4257.19 698
4257.34 742
4257.49 789
4257.64 839
4257.79 892
4257.94 946
4258.09 1000
4258.24 1056
4258.39 1114
4258.53 1175
4258.68 1241
4258.83 1310
4258.98 1382
4259.13 1455
4259.28 1525
4259.43 1590
4259.58 1647
4259.73 1697
4259.88 1738
4260.03 1773
4260.18 1802
4260.33 1826
4260.48 1845
4260.63 1858
4260.78 1867
4260.93 1869
4261.08 1867
4261.23 1861
4261.38 1852
4261.53 1842
4261.68 1831
4261.83 1820
4261.98 1806
4262.13 1790
4262.28 1770
4262.43 1743
4262.58 1711
4262.73 1673
4262.88 1632
4263.03 1588
4263.18 1544
4263.33 1501
4263.48 1459
4263.63 1417
4263.78 1375
4263.93 1331
4264.08 1283
4264.23 1233
4264.38 1180
4264.53 1125
4264.68 1072
4264.83 1021
4264.98 976
4265.13 936
4265.28 902
4265.43 872
4265.58 845
4265.73 818
4265.88 790
4266.03 760
4266.18 729
4266.33 696
4266.48 663
4266.63 629
4266.78 596
4266.93 563
4267.08 531
4267.23 501
4267.38 472
4267.53 447
4267.68 425
4267.83 406
4267.98 390
4268.13 375
4268.28 361
4268.43 347
4268.58 332
4268.73 317
4268.88 301
4269.03 286
4269.18 271
4269.33 258
4269.48 246
4269.63 237
4269.78 231
4269.93 226
4270.08 224
4270.23 222
4270.38 220
4270.53 217
4270.68 212
4270.83 206
4270.98 200
4271.13 194
4271.28 190
4271.43 187
4271.58 185
4271.73 184
4271.88 183
4272.03 181
4272.18 177
4272.33 172
4272.48 164
4272.63 157
4272.78 149
4272.93 142
4273.08 136
4273.23 130
4273.38 124
4273.53 118
4273.68 110
4273.83 102
4273.98 93
4274.13 86
4274.28 81
4274.43 78
4274.58 78
4274.73 81
4274.88 86
4275.03 93
4275.18 100
4275.33 107
4275.48 114
4275.63 121
4275.78 126
4275.93 130
4276.08 133
4276.23 134
4276.38 134
4276.53 133
4276.68 132
4276.83 131
4276.98 130
4277.13 130
4277.28 131
4277.43 132
4277.58 132
4277.73 131
4277.88 129
4278.03 127
4278.18 124
4278.33 121
4278.48 117
4278.63 113
4278.78 109
4278.93 103
4279.08 97
4279.23 89
4279.38 81
4279.53 72
4279.68 63
4279.83 55
4279.98 48
4280.13 43
4280.28 40
4280.43 38
4280.58 37
4280.73 38
4280.88 40
4281.03 42
4281.18 44
4281.33 45
4281.48 47
4281.63 48
4281.78 49
4281.93 50
4282.08 51
4282.23 52
4282.38 52
4282.53 52
4282.68 50
4282.83 48
4282.99 45
4283.14 43
4283.29 42
4283.44 42
4283.59 43
4283.74 44
4283.89 44
4284.04 44
4284.19 41
4284.34 37
4284.49 33
4284.64 30
4284.79 27
4284.94 25
4285.09 26
4285.24 27
4285.39 30
4285.54 35
4285.69 41
4285.84 47
4285.99 54
4286.14 61
4286.29 67
4286.44 71
4286.59 73
4286.74 71
4286.89 68
4287.04 62
4287.19 56
4287.34 51
4287.49 47
4287.64 45
4287.79 46
4287.94 49
4288.09 53
4288.24 58
4288.39 64
4288.54 69
4288.70 74
4288.85 79
4289.00 84
4289.15 90
4289.30 98
4289.45 107
4289.60 118
4289.75 130
4289.90 144
4290.05 157
4290.20 170
4290.35 181
4290.50 190
4290.65 198
4290.80 204
4290.95 211
4291.10 221
4291.25 233
4291.40 250
4291.55 269
4291.70 291
4291.85 311
4292.00 329
4292.15 340
4292.30 346
4292.45 344
4292.60 338
4292.75 327
4292.91 316
4293.06 306
4293.21 299
4293.36 296
4293.51 297
4293.66 301
4293.81 307
4293.96 314
4294.11 320
4294.26 324
4294.41 326
4294.56 325
4294.71 324
4294.86 321
4295.01 320
4295.16 321
4295.31 323
4295.46 326
4295.61 327
4295.76 326
4295.91 321
4296.06 312
4296.21 300
4296.36 287
4296.52 274
4296.67 264
4296.82 259
4296.97 257
4297.12 260
4297.27 265
4297.42 272
4297.57 277
4297.72 280
4297.87 280
4298.02 276
4298.17 271
4298.32 264
4298.47 256
4298.62 249
4298.77 242
4298.92 237
4299.07 231
4299.22 225
4299.37 218
4299.52 210
4299.68 198
4299.83 185
4299.98 169
4300.13 151
4300.28 133
4300.43 116
4300.58 100
4300.73 88
4300.88 81
4301.03 77
4301.18 78
4301.33 81
4301.48 86
4301.63 90
4301.78 93
4301.93 93
4302.08 91
4302.23 88
4302.38 84
4302.54 81
4302.69 79
4302.84 77
4302.99 76
4303.14 75
4303.29 73
4303.44 69
4303.59 65
4303.74 62
4303.89 60
4304.04 61
4304.19 66
4304.34 75
4304.49 87
4304.64 101
4304.79 114
4304.94 124
4305.10 131
4305.25 136
4305.40 138
4305.55 140
4305.70 145
4305.85 152
4306.00 164
4306.15 180
4306.30 198
4306.45 216
4306.60 232
4306.75 243
4306.90 250
4307.05 251
4307.20 246
4307.35 237
4307.51 225
4307.66 213
4307.81 202
4307.96 194
4308.11 190
4308.26 190
4308.41 193
4308.56 199
4308.71 206
4308.86 212
4309.01 216
4309.16 217
4309.31 215
4309.46 209
4309.61 202
4309.77 193
4309.92 185
4310.07 178
4310.22 173
4310.37 169
4310.52 165
4310.67 162
4310.82 159
4310.97 155
4311.12 151
4311.27 146
4311.42 142
4311.57 136
4311.72 130
4311.88 123
4312.03 115
4312.18 108
4312.33 101
4312.48 96
4312.63 93
4312.78 92
4312.93 93
4313.08 96
4313.23 99
4313.38 102
4313.53 103
4313.68 104
4313.83 102
4313.99 99
4314.14 95
4314.29 91
4314.44 89
4314.59 90
4314.74 95
4314.89 106
4315.04 120
4315.19 137
4315.34 155
4315.49 172
4315.64 184
4315.79 192
4315.95 194
4316.10 190
4316.25 183
4316.40 173
4316.55 162
4316.70 153
4316.85 145
4317.00 139
4317.15 137
4317.30 136
4317.45 137
4317.60 139
4317.76 140
4317.91 141
4318.06 141
4318.21 140
4318.36 138
4318.51 135
4318.66 132
4318.81 129
4318.96 127
4319.11 124
4319.26 122
4319.41 119
4319.57 116
4319.72 113
4319.87 111
4320.02 109
4320.17 110
4320.32 114
4320.47 119
4320.62 127
4320.77 134
4320.92 139
4321.07 142
4321.22 141
4321.38 136
4321.53 128
4321.68 119
4321.83 110
4321.98 102
4322.13 95
4322.28 90
4322.43 84
4322.58 80
4322.73 74
4322.88 68
4323.04 62
4323.19 54
4323.34 46
4323.49 37
4323.64 28
4323.79 18
4323.94 10
4324.09 2
4324.24 0
4324.39 0
4324.55 0
4324.70 0
4324.85 0
4325.00 2
4325.15 9
4325.30 18
4325.45 25
4325.60 33
4325.75 38
4325.90 42
4326.05 44
4326.21 44
4326.36 42
4326.51 39
4326.66 35
4326.81 30
4326.96 25
4327.11 21
4327.26 18
4327.41 18
4327.56 19
4327.72 22
4327.87 26
4328.02 31
4328.17 37
4328.32 42
4328.47 46
4328.62 50
4328.77 52
4328.92 54
4329.07 56
4329.23 57
4329.38 59
4329.53 61
4329.68 63
4329.83 66
4329.98 70
4330.13 75
4330.28 80
4330.43 85
4330.58 90
4330.74 95
4330.89 100
4331.04 105
4331.19 109
4331.34 113
4331.49 116
4331.64 119
4331.79 121
4331.94 122
4332.10 121
4332.25 119
4332.40 114
4332.55 109
4332.70 103
4332.85 97
4333.00 92
4333.15 88
4333.30 85
4333.46 82
4333.61 81
4333.76 79
4333.91 77
4334.06 76
4334.21 74
4334.36 73
4334.51 72
4334.66 72
4334.82 72
4334.97 74
4335.12 77
4335.27 81
4335.42 86
4335.57 91
4335.72 94
4335.87 97
4336.02 97
4336.18 96
4336.33 93
4336.48 91
4336.63 89
4336.78 89
4336.93 90
4337.08 91
4337.23 91
4337.38 89
4337.54 85
4337.69 80
4337.84 73
4337.99 66
4338.14 59
4338.29 54
4338.44 51
4338.59 50
4338.75 51
4338.90 55
4339.05 60
4339.20 67
4339.35 74
4339.50 79
4339.65 83
4339.80 83
4339.95 80
4340.11 74
4340.26 68
4340.41 62
4340.56 58
4340.71 56
4340.86 58
4341.01 63
4341.16 69
4341.32 76
4341.47 82
4341.62 85
4341.77 85
4341.92 81
4342.07 75
4342.22 65
4342.37 55
4342.53 45
4342.68 36
4342.83 29
4342.98 25
4343.13 23
4343.28 24
4343.43 26
4343.58 30
4343.74 33
4343.89 36
4344.04 37
4344.19 36
4344.34 34
4344.49 31
4344.64 27
4344.80 22
4344.95 17
4345.10 12
4345.25 6
4345.40 1
4345.55 0
4345.70 0
4345.85 0
4346.01 0
4346.16 0
4346.31 0
4346.46 0
4346.61 1
4346.76 5
4346.91 9
4347.06 11
4347.22 12
4347.37 12
4347.52 11
4347.67 10
4347.82 8
4347.97 7
4348.12 6
4348.28 5
4348.43 4
4348.58 3
4348.73 2
4348.88 1
4349.03 0
4349.18 0
4349.34 0
4349.49 0
4349.64 0
4349.79 0
4349.94 2
4350.09 3
4350.24 4
4350.39 4
4350.55 3
4350.70 0
4350.85 0
4351.00 0
4351.15 0
4351.30 0
4351.45 5
4351.61 12
4351.76 21
4351.91 30
4352.06 37
4352.21 42
4352.36 44
4352.51 43
4352.67 40
4352.82 36
4352.97 33
4353.12 32
4353.27 33
4353.42 35
4353.57 40
4353.73 45
4353.88 51
4354.03 56
4354.18 62
4354.33 68
4354.48 74
4354.63 79
4354.79 84
4354.94 87
4355.09 88
4355.24 88
4355.39 86
4355.54 84
4355.70 82
4355.85 80
4356.00 78
4356.15 76
4356.30 73
4356.45 69
4356.60 65
4356.76 61
4356.91 57
4357.06 53
4357.21 49
4357.36 45
4357.51 40
4357.66 35
4357.82 28
4357.97 21
4358.12 15
4358.27 12
4358.42 10
4358.57 11
4358.73 14
4358.88 18
4359.03 21
4359.18 25
4359.33 28
4359.48 31
4359.63 33
4359.79 35
4359.94 36
4360.09 36
4360.24 36
4360.39 35
4360.54 33
4360.70 31
4360.85 28
4361.00 27
4361.15 25
4361.30 24
4361.45 23
4361.61 22
4361.76 20
4361.91 18
4362.06 17
4362.21 17
4362.36 18
4362.51 22
4362.67 28
4362.82 35
4362.97 43
4363.12 50
4363.27 56
4363.42 61
4363.58 64
4363.73 65
4363.88 65
4364.03 66
4364.18 66
4364.33 66
4364.49 67
4364.64 67
4364.79 66
4364.94 64
4365.09 61
4365.24 57
4365.40 54
4365.55 50
4365.70 48
4365.85 46
4366.00 45
4366.15 45
4366.31 44
4366.46 43
4366.61 41
4366.76 39
4366.91 37
4367.06 33
4367.22 29
4367.37 24
4367.52 18
4367.67 11
4367.82 4
4367.97 0
4368.13 0
4368.28 0
4368.43 0
4368.58 0
4368.73 0
4368.88 0
4369.04 0
4369.19 2
4369.34 8
4369.49 14
4369.64 20
4369.79 24
4369.95 28
4370.10 32
4370.25 35
4370.40 39
4370.55 42
4370.71 45
4370.86 47
4371.01 49
4371.16 51
4371.31 52
4371.46 53
4371.62 54
4371.77 56
4371.92 57
4372.07 58
4372.22 60
4372.37 62
4372.53 64
4372.68 66
4372.83 68
4372.98 71
4373.13 73
4373.29 74
4373.44 74
4373.59 74
4373.74 74
4373.89 74
4374.04 76
4374.20 78
4374.35 81
4374.50 83
4374.65 84
4374.80 83
4374.96 78
4375.11 70
4375.26 60
4375.41 49
4375.56 38
4375.71 30
4375.87 23
4376.02 19
4376.17 16
4376.32 15
4376.47 14
4376.63 13
4376.78 13
4376.93 13
4377.08 13
4377.23 15
4377.38 17
4377.54 20
4377.69 23
4377.84 26
4377.99 30
4378.14 33
4378.30 37
4378.45 41
4378.60 46
4378.75 50
4378.90 54
4379.06 58
4379.21 61
4379.36 63
4379.51 65
4379.66 66
4379.81 66
4379.97 67
4380.12 68
4380.27 71
4380.42 77
4380.57 84
4380.73 93
4380.88 103
4381.03 112
4381.18 121
4381.33 127
4381.49 132
4381.64 135
4381.79 136
4381.94 136
4382.09 135
4382.25 134
4382.40 131
4382.55 127
4382.70 122
4382.85 116
4383.01 109
4383.16 102
4383.31 95
4383.46 90
4383.61 88
4383.77 88
4383.92 90
4384.07 95
4384.22 102
4384.37 110
4384.52 117
4384.68 123
4384.83 127
4384.98 129
4385.13 129
4385.28 128
4385.44 126
4385.59 122
4385.74 118
4385.89 113
4386.04 109
4386.20 106
4386.35 103
4386.50 100
4386.65 98
4386.81 97
4386.96 96
4387.11 95
4387.26 94
4387.41 95
4387.57 97
4387.72 101
4387.87 106
4388.02 112
4388.17 118
4388.33 123
4388.48 126
4388.63 128
4388.78 128
4388.93 126
4389.09 122
4389.24 118
4389.39 113
4389.54 108
4389.69 104
4389.85 101
4390.00 98
4390.15 97
4390.30 97
4390.45 98
4390.61 100
4390.76 102
4390.91 104
4391.06 104
4391.21 103
4391.37 102
4391.52 99
4391.67 95
4391.82 92
4391.98 88
4392.13 85
4392.28 81
4392.43 77
4392.58 73
4392.74 70
4392.89 67
4393.04 66
4393.19 66
4393.34 67
4393.50 69
4393.65 71
4393.80 72
4393.95 72
4394.11 71
4394.26 69
4394.41 66
4394.56 65
4394.71 66
4394.87 71
4395.02 80
4395.17 92
4395.32 106
4395.47 119
4395.63 129
4395.78 135
4395.93 136
4396.08 133
4396.24 126
4396.39 119
4396.54 113
4396.69 108
4396.84 106
4397.00 106
4397.15 106
4397.30 105
4397.45 103
4397.61 100
4397.76 94
4397.91 89
4398.06 83
4398.21 78
4398.37 73
4398.52 69
4398.67 67
4398.82 65
4398.98 64
4399.13 63
4399.28 63
4399.43 62
4399.58 60
4399.74 59
4399.89 57
4400.04 55
4400.19 55
4400.35 57
4400.50 60
4400.65 64
4400.80 69
4400.95 73
4401.11 75
4401.26 75
4401.41 73
4401.56 69
4401.72 65
4401.87 62
4402.02 62
4402.17 63
4402.33 68
4402.48 74
4402.63 80
4402.78 86
4402.93 89
4403.09 90
4403.24 88
4403.39 85
4403.54 80
4403.70 74
4403.85 70
4404.00 68
4404.15 67
4404.31 68
4404.46 70
4404.61 73
4404.76 76
4404.91 79
4405.07 81
4405.22 82
4405.37 82
4405.52 82
4405.68 82
4405.83 82
4405.98 83
4406.13 84
4406.29 87
4406.44 90
4406.59 95
4406.74 100
4406.90 104
4407.05 109
4407.20 112
4407.35 114
4407.50 115
4407.66 115
4407.81 115
4407.96 115
4408.11 118
4408.27 122
4408.42 128
4408.57 135
4408.72 142
4408.88 148
4409.03 152
4409.18 153
4409.33 152
4409.49 149
4409.64 145
4409.79 141
4409.94 137
4410.10 134
4410.25 132
4410.40 132
4410.55 132
4410.71 133
4410.86 134
4411.01 135
4411.16 137
4411.32 140
4411.47 143
4411.62 147
4411.77 150
4411.93 153
4412.08 155
4412.23 157
4412.38 156
4412.53 154
4412.69 151
4412.84 147
4412.99 141
4413.14 133
4413.30 125
4413.45 115
4413.60 104
4413.75 94
4413.91 84
4414.06 77
4414.21 73
4414.36 72
4414.52 75
4414.67 79
4414.82 85
4414.97 90
4415.13 94
4415.28 95
4415.43 95
4415.58 93
4415.74 89
4415.89 86
4416.04 84
4416.19 82
4416.35 81
4416.50 80
4416.65 80
4416.81 80
4416.96 81
4417.11 82
4417.26 85
4417.42 90
4417.57 97
4417.72 106
4417.87 115
4418.03 124
4418.18 132
4418.33 137
4418.48 138
4418.64 136
4418.79 131
4418.94 123
4419.09 116
4419.25 109
4419.40 103
4419.55 99
4419.70 97
4419.86 95
4420.01 94
4420.16 92
4420.31 89
4420.47 87
4420.62 86
4420.77 85
4420.92 84
4421.08 83
4421.23 82
4421.38 79
4421.54 76
4421.69 72
4421.84 68
4421.99 67
4422.15 67
4422.30 70
4422.45 74
4422.60 79
4422.76 83
4422.91 86
4423.06 88
4423.21 88
4423.37 88
4423.52 88
4423.67 88
4423.82 89
4423.98 90
4424.13 92
4424.28 92
4424.44 92
4424.59 90
4424.74 87
4424.89 82
4425.05 77
4425.20 71
4425.35 66
4425.50 62
4425.66 59
4425.81 58
4425.96 59
4426.12 61
4426.27 66
4426.42 71
4426.57 78
4426.73 84
4426.88 90
4427.03 96
4427.18 100
4427.34 104
4427.49 107
4427.64 110
4427.80 113
4427.95 115
4428.10 117
4428.25 118
4428.41 118
4428.56 117
4428.71 116
4428.86 113
4429.02 109
4429.17 105
4429.32 100
4429.48 95
4429.63 90
4429.78 86
4429.93 82
4430.09 78
4430.24 75
4430.39 71
4430.54 67
4430.70 63
4430.85 59
4431.00 55
4431.16 51
4431.31 48
4431.46 46
4431.61 45
4431.77 44
4431.92 43
4432.07 43
4432.23 42
4432.38 41
4432.53 41
4432.68 40
4432.84 38
4432.99 36
4433.14 34
4433.30 31
4433.45 29
4433.60 25
4433.75 23
4433.91 21
4434.06 18
4434.21 17
4434.37 15
4434.52 13
4434.67 11
4434.82 10
4434.98 9
4435.13 10
4435.28 11
4435.44 14
4435.59 16
4435.74 19
4435.89 20
4436.05 22
4436.20 23
4436.35 24
4436.51 26
4436.66 29
4436.81 32
4436.96 37
4437.12 43
4437.27 49
4437.42 54
4437.58 58
4437.73 60
4437.88 60
4438.03 58
4438.19 55
4438.34 51
4438.49 48
4438.65 47
4438.80 47
4438.95 48
4439.10 50
4439.26 52
4439.41 52
4439.56 51
4439.72 47
4439.87 42
4440.02 38
4440.18 33
4440.33 30
4440.48 29
4440.63 29
4440.79 30
4440.94 32
4441.09 33
4441.25 35
4441.40 36
4441.55 38
4441.70 39
4441.86 41
4442.01 43
4442.16 44
4442.32 43
4442.47 42
4442.62 39
4442.78 37
4442.93 34
4443.08 32
4443.23 32
4443.39 33
4443.54 34
4443.69 34
4443.85 34
4444.00 33
4444.15 32
4444.31 30
4444.46 28
4444.61 27
4444.76 26
4444.92 26
4445.07 25
4445.22 25
4445.38 23
4445.53 22
4445.68 21
4445.84 21
4445.99 22
4446.14 25
4446.30 29
4446.45 33
4446.60 38
4446.75 42
4446.91 46
4447.06 48
4447.21 49
4447.37 50
4447.52 51
4447.67 52
4447.83 54
4447.98 55
4448.13 58
4448.29 59
4448.44 61
4448.59 60
4448.74 58
4448.90 53
4449.05 46
4449.20 38
4449.36 28
4449.51 19
4449.66 10
4449.82 4
4449.97 0
4450.12 0
4450.28 0
4450.43 0
4450.58 0
4450.73 0
4450.89 0
4451.04 0
4451.19 0
4451.35 4
4451.50 7
4451.65 11
4451.81 13
4451.96 16
4452.11 18
4452.27 20
4452.42 23
4452.57 26
4452.73 29
4452.88 31
4453.03 31
4453.19 30
4453.34 28
4453.49 24
4453.64 21
4453.80 17
4453.95 15
4454.10 14
4454.26 13
4454.41 13
4454.56 12
4454.72 12
4454.87 11
4455.02 12
4455.18 13
4455.33 16
4455.48 20
4455.64 25
4455.79 31
4455.94 36
4456.10 41
4456.25 45
4456.40 47
4456.56 47
4456.71 46
4456.86 44
4457.02 41
4457.17 37
4457.32 34
4457.48 31
4457.63 31
4457.78 32
4457.93 35
4458.09 40
4458.24 46
4458.39 51
4458.55 55
4458.70 58
4458.85 60
4459.01 59
4459.16 57
4459.31 54
4459.47 50
4459.62 45
4459.77 40
4459.93 36
4460.08 33
4460.23 31
4460.39 31
4460.54 33
4460.69 35
4460.85 38
4461.00 40
4461.15 42
4461.31 43
4461.46 43
4461.61 42
4461.77 43
4461.92 44
4462.07 45
4462.23 47
4462.38 49
4462.53 50
4462.69 50
4462.84 49
4462.99 47
4463.15 45
4463.30 43
4463.45 40
4463.61 38
4463.76 37
4463.91 36
4464.07 35
4464.22 35
4464.37 36
4464.53 38
4464.68 39
4464.83 41
4464.99 43
4465.14 45
4465.29 47
4465.45 49
4465.60 52
4465.75 55
4465.91 58
4466.06 63
4466.21 68
4466.37 75
4466.52 82
4466.67 90
4466.83 98
4466.98 104
4467.13 108
4467.29 109
4467.44 107
4467.59 103
4467.75 97
4467.90 90
4468.06 84
4468.21 80
4468.36 77
4468.52 76
4468.67 76
4468.82 78
4468.98 80
4469.13 81
4469.28 80
4469.44 78
4469.59 74
4469.74 68
4469.90 61
4470.05 54
4470.20 49
4470.36 46
4470.51 45
4470.66 46
4470.82 48
4470.97 51
4471.12 54
4471.28 56
4471.43 58
4471.58 61
4471.74 63
4471.89 66
4472.05 69
4472.20 70
4472.35 71
4472.51 69
4472.66 65
4472.81 60
4472.97 53
4473.12 46
4473.27 40
4473.43 35
4473.58 32
4473.73 31
4473.89 32
4474.04 34
4474.19 36
4474.35 37
4474.50 37
4474.66 34
4474.81 30
4474.96 24
4475.12 19
4475.27 15
4475.42 13
4475.58 14
4475.73 18
4475.88 24
4476.04 30
4476.19 36
4476.34 42
4476.50 46
4476.65 48
4476.80 49
4476.96 48
4477.11 45
4477.27 41
4477.42 37
4477.57 33
4477.73 30
4477.88 27
4478.03 26
4478.19 27
4478.34 28
4478.49 30
4478.65 31
4478.80 31
4478.96 29
4479.11 25
4479.26 20
4479.42 15
4479.57 10
4479.72 7
4479.88 7
4480.03 9
4480.18 13
4480.34 19
4480.49 26
4480.65 34
4480.80 41
4480.95 47
4481.11 53
4481.26 56
4481.41 58
4481.57 59
4481.72 58
4481.87 57
4482.03 55
4482.18 53
4482.34 51
4482.49 50
4482.64 49
4482.80 48
4482.95 49
4483.10 50
4483.26 53
4483.41 57
4483.56 61
4483.72 64
4483.87 67
4484.03 67
4484.18 65
4484.33 62
4484.49 56
4484.64 50
4484.79 42
4484.95 33
4485.10 24
4485.26 15
4485.41 6
4485.56 0
4485.72 0
4485.87 0
4486.02 0
4486.18 0
4486.33 3
4486.49 11
4486.64 18
4486.79 26
4486.95 32
4487.10 37
4487.25 41
4487.41 43
4487.56 45
4487.72 46
4487.87 46
4488.02 44
4488.18 41
4488.33 37
4488.48 33
4488.64 28
4488.79 24
4488.95 20
4489.10 17
4489.25 14
4489.41 11
4489.56 9
4489.71 6
4489.87 4
4490.02 1
4490.18 0
4490.33 0
4490.48 0
4490.64 0
4490.79 0
4490.95 0
4491.10 4
4491.25 11
4491.41 19
4491.56 29
4491.71 38
4491.87 47
4492.02 54
4492.18 59
4492.33 60
4492.48 60
4492.64 57
4492.79 53
4492.94 47
4493.10 41
4493.25 35
4493.41 27
4493.56 20
4493.71 12
4493.87 4
4494.02 0
4494.18 0
4494.33 0
4494.48 0
4494.64 0
4494.79 0
4494.95 0
4495.10 0
4495.25 2
4495.41 6
4495.56 10
4495.71 14
4495.87 18
4496.02 21
4496.18 23
4496.33 24
4496.48 24
4496.64 22
4496.79 19
4496.95 16
4497.10 13
4497.25 11
4497.41 9
4497.56 9
4497.72 10
4497.87 13
4498.02 16
4498.18 21
4498.33 28
4498.49 35
4498.64 43
4498.79 52
4498.95 61
4499.10 69
4499.26 76
4499.41 81
4499.56 84
4499.72 84
4499.87 84
4500.02 82
4500.18 81
4500.33 81
4500.49 83
4500.64 86
4500.79 90
4500.95 93
4501.10 95
4501.26 96
4501.41 94
4501.56 91
4501.72 87
4501.87 83
4502.03 80
4502.18 78
4502.33 78
4502.49 79
4502.64 81
4502.80 84
4502.95 87
4503.10 90
4503.26 93
4503.41 95
4503.57 97
4503.72 99
4503.88 101
4504.03 102
4504.18 104
4504.34 107
4504.49 110
4504.65 112
4504.80 114
4504.95 116
4505.11 118
4505.26 119
4505.42 120
4505.57 121
4505.72 123
4505.88 124
4506.03 125
4506.19 126
4506.34 127
4506.49 128
4506.65 129
4506.80 129
4506.96 128
4507.11 124
4507.26 119
4507.42 111
4507.57 101
4507.73 91
4507.88 81
4508.04 71
4508.19 64
4508.34 59
4508.50 56
4508.65 54
4508.81 52
4508.96 50
4509.11 49
4509.27 46
4509.42 44
4509.58 42
4509.73 40
4509.88 40
4510.04 42
4510.19 44
4510.35 48
4510.50 52
4510.66 56
4510.81 57
4510.96 57
4511.12 53
4511.27 48
4511.43 41
4511.58 34
4511.73 27
4511.89 20
4512.04 15
4512.20 12
4512.35 10
4512.51 9
4512.66 9
4512.81 10
4512.97 12
4513.12 13
4513.28 15
4513.43 16
4513.58 18
4513.74 19
4513.89 20
4514.05 20
4514.20 19
4514.36 17
4514.51 14
4514.66 11
4514.82 9
4514.97 8
4515.13 9
4515.28 11
4515.44 15
4515.59 18
4515.74 21
4515.90 22
4516.05 22
4516.21 20
4516.36 17
4516.52 13
4516.67 10
4516.82 9
4516.98 8
4517.13 9
4517.29 10
4517.44 13
4517.60 17
4517.75 21
4517.90 25
4518.06 28
4518.21 32
4518.37 35
4518.52 37
4518.68 39
4518.83 41
4518.98 44
4519.14 46
4519.29 49
4519.45 51
4519.60 52
4519.76 53
4519.91 53
4520.06 52
4520.22 52
4520.37 52
4520.53 52
4520.68 53
4520.84 53
4520.99 53
4521.14 51
4521.30 48
4521.45 44
4521.61 41
4521.76 40
4521.92 40
4522.07 41
4522.22 44
4522.38 48
4522.53 50
4522.69 51
4522.84 49
4523.00 45
4523.15 40
4523.31 34
4523.46 28
4523.61 23
4523.77 18
4523.92 16
4524.08 15
4524.23 16
4524.39 19
4524.54 24
4524.69 31
4524.85 39
4525.00 49
4525.16 58
4525.31 66
4525.47 71
4525.62 74
4525.78 74
4525.93 73
4526.08 71
4526.24 70
4526.39 69
4526.55 68
4526.70 68
4526.86 68
4527.01 67
4527.17 66
4527.32 64
4527.47 63
4527.63 62
4527.78 61
4527.94 61
4528.09 61
4528.25 62
4528.40 63
4528.56 64
4528.71 66
4528.86 67
4529.02 70
4529.17 72
4529.33 74
4529.48 76
4529.64 77
4529.79 77
4529.95 77
4530.10 76
4530.25 75
4530.41 75
4530.56 75
4530.72 75
4530.87 75
4531.03 76
4531.18 76
4531.34 76
4531.49 75
4531.65 75
4531.80 74
4531.95 72
4532.11 71
4532.26 68
4532.42 66
4532.57 63
4532.73 60
4532.88 56
4533.04 53
4533.19 50
4533.34 48
4533.50 47
4533.65 47
4533.81 50
4533.96 55
4534.12 62
4534.27 71
4534.43 82
4534.58 92
4534.74 101
4534.89 108
4535.05 112
4535.20 115
4535.35 117
4535.51 118
4535.66 119
4535.82 121
4535.97 124
4536.13 127
4536.28 129
4536.44 130
4536.59 129
4536.75 126
4536.90 122
4537.05 117
4537.21 112
4537.36 107
4537.52 101
4537.67 95
4537.83 88
4537.98 81
4538.14 73
4538.29 66
4538.45 60
4538.60 55
4538.76 52
4538.91 51
4539.06 50
4539.22 48
4539.37 46
4539.53 43
4539.68 38
4539.84 33
4539.99 28
4540.15 23
4540.30 20
4540.46 19
4540.61 20
4540.77 22
4540.92 25
4541.08 27
4541.23 29
4541.38 30
4541.54 29
4541.69 28
4541.85 27
4542.00 27
4542.16 29
4542.31 33
4542.47 37
4542.62 42
4542.78 47
4542.93 50
4543.09 51
4543.24 49
4543.40 45
4543.55 38
4543.71 30
4543.86 22
4544.01 14
4544.17 7
4544.32 2
4544.48 0
4544.63 0
4544.79 1
4544.94 3
4545.10 7
4545.25 11
4545.41 15
4545.56 19
4545.72 22
4545.87 23
4546.03 22
4546.18 20
4546.34 16
4546.49 10
4546.65 4
4546.80 0
4546.95 0
4547.11 0
4547.26 0
4547.42 0
4547.57 0
4547.73 0
4547.88 0
4548.04 2
4548.19 8
4548.35 13
4548.50 16
4548.66 19
4548.81 21
4548.97 23
4549.12 25
4549.28 28
4549.43 33
4549.59 38
4549.74 43
4549.90 49
4550.05 53
4550.21 55
4550.36 56
4550.52 56
4550.67 55
4550.83 54
4550.98 52
4551.13 51
4551.29 49
4551.44 46
4551.60 43
4551.75 38
4551.91 33
4552.06 27
4552.22 20
4552.37 14
4552.53 9
4552.68 5
4552.84 3
4552.99 2
4553.15 2
4553.30 3
4553.46 4
4553.61 6
4553.77 7
4553.92 8
4554.08 9
4554.23 12
4554.39 15
4554.54 20
4554.70 26
4554.85 33
4555.01 41
4555.16 49
4555.32 58
4555.47 66
4555.63 73
4555.78 79
4555.94 83
4556.09 86
4556.25 86
4556.40 85
4556.56 82
4556.71 79
4556.87 75
4557.02 71
4557.18 67
4557.33 63
4557.49 60
4557.64 57
4557.80 55
4557.95 54
4558.11 55
4558.26 56
4558.42 57
4558.57 58
4558.73 58
4558.88 56
4559.04 52
4559.19 47
4559.35 40
4559.50 32
4559.66 24
4559.81 15
4559.97 7
4560.12 0
4560.28 0
4560.43 0
4560.59 0
4560.74 0
4560.90 0
4561.05 0
4561.21 0
4561.36 1
4561.52 6
4561.67 10
4561.83 14
4561.98 18
4562.14 22
4562.29 26
4562.45 29
4562.60 30
4562.76 30
4562.91 28
4563.07 25
4563.22 21
4563.38 18
4563.53 17
4563.69 16
4563.84 17
4564.00 19
4564.15 20
4564.31 22
4564.46 23
4564.62 25
4564.77 28
4564.93 31
4565.08 35
4565.24 38
4565.39 39
4565.55 38
4565.70 35
4565.86 30
4566.01 26
4566.17 23
4566.32 21
4566.48 22
4566.63 25
4566.79 28
4566.94 32
4567.10 35
4567.25 38
4567.41 40
4567.56 41
4567.72 42
4567.87 43
4568.03 43
4568.18 42
4568.34 41
4568.49 40
4568.65 40
4568.80 40
4568.96 41
4569.11 42
4569.27 45
4569.43 47
4569.58 50
4569.74 53
4569.89 56
4570.05 59
4570.20 62
4570.36 66
4570.51 70
4570.67 73
4570.82 76
4570.98 77
4571.13 77
4571.29 75
4571.44 72
4571.60 67
4571.75 61
4571.91 55
4572.06 48
4572.22 41
4572.37 34
4572.53 28
4572.68 22
4572.84 19
4572.99 17
4573.15 16
4573.30 18
4573.46 21
4573.62 25
4573.77 30
4573.93 35
4574.08 39
4574.24 44
4574.39 48
4574.55 51
4574.70 54
4574.86 55
4575.01 54
4575.17 51
4575.32 47
4575.48 42
4575.63 37
4575.79 32
4575.94 28
4576.10 26
4576.25 25
4576.41 25
4576.57 26
4576.72 28
4576.88 30
4577.03 32
4577.19 34
4577.34 36
4577.50 39
4577.65 41
4577.81 43
4577.96 44
4578.12 44
4578.27 41
4578.43 37
4578.58 31
4578.74 24
4578.89 17
4579.05 9
4579.21 3
4579.36 0
4579.52 0
4579.67 0
4579.83 0
4579.98 0
4580.14 0
4580.29 0
4580.45 1
4580.60 2
4580.76 3
4580.91 4
4581.07 5
4581.22 7
4581.38 9
4581.54 14
4581.69 18
4581.85 23
4582.00 28
4582.16 33
4582.31 36
4582.47 39
4582.62 42
4582.78 44
4582.93 45
4583.09 47
4583.24 48
4583.40 49
4583.56 50
4583.71 50
4583.87 49
4584.02 49
4584.18 49
4584.33 49
4584.49 49
4584.64 48
4584.80 46
4584.95 43
4585.11 38
4585.26 34
4585.42 29
4585.58 25
4585.73 22
4585.89 20
4586.04 19
4586.20 19
4586.35 18
4586.51 17
4586.66 17
4586.82 18
4586.97 21
4587.13 26
4587.29 34
4587.44 43
4587.60 52
4587.75 61
4587.91 68
4588.06 73
4588.22 76
4588.37 79
4588.53 81
4588.68 85
4588.84 88
4589.00 92
4589.15 95
4589.31 96
4589.46 95
4589.62 92
4589.77 87
4589.93 81
4590.08 76
4590.24 72
4590.40 70
4590.55 71
4590.71 73
4590.86 76
4591.02 80
4591.17 84
4591.33 88
4591.48 92
4591.64 94
4591.79 96
4591.95 97
4592.11 97
4592.26 97
4592.42 96
4592.57 95
4592.73 93
4592.88 92
4593.04 90
4593.19 88
4593.35 86
4593.51 84
4593.66 82
4593.82 80
4593.97 78
4594.13 75
4594.28 74
4594.44 74
4594.60 75
4594.75 78
4594.91 83
4595.06 88
4595.22 93
4595.37 97
4595.53 99
4595.68 100
4595.84 98
4596.00 96
4596.15 93
4596.31 90
4596.46 87
4596.62 85
4596.77 82
4596.93 80
4597.08 77
4597.24 74
4597.40 70
4597.55 67
4597.71 64
4597.86 62
4598.02 61
4598.17 61
4598.33 62
4598.49 63
4598.64 65
4598.80 66
4598.95 67
4599.11 67
4599.26 68
4599.42 69
4599.58 70
4599.73 72
4599.89 74
4600.04 74
4600.20 74
4600.35 72
4600.51 70
4600.66 66
4600.82 63
4600.98 60
4601.13 58
4601.29 56
4601.44 55
4601.60 54
4601.75 54
4601.91 52
4602.07 51
4602.22 49
4602.38 46
4602.53 44
4602.69 41
4602.84 40
4603.00 40
4603.16 41
4603.31 43
4603.47 46
4603.62 49
4603.78 51
4603.93 51
4604.09 50
4604.25 47
4604.40 43
4604.56 40
4604.71 39
4604.87 39
4605.03 41
4605.18 44
4605.34 49
4605.49 55
4605.65 61
4605.80 67
4605.96 72
4606.12 76
4606.27 77
4606.43 76
4606.58 72
4606.74 66
4606.89 59
4607.05 52
4607.21 47
4607.36 45
4607.52 45
4607.67 47
4607.83 51
4607.98 55
4608.14 57
4608.30 58
4608.45 56
4608.61 51
4608.76 44
4608.92 35
4609.08 27
4609.23 19
4609.39 13
4609.54 9
4609.70 8
4609.85 9
4610.01 12
4610.17 16
4610.32 21
4610.48 26
4610.63 30
4610.79 33
4610.95 35
4611.10 36
4611.26 36
4611.41 37
4611.57 40
4611.73 43
4611.88 46
4612.04 49
4612.19 51
4612.35 49
4612.50 46
4612.66 40
4612.82 33
4612.97 27
4613.13 22
4613.28 19
4613.44 19
4613.60 21
4613.75 25
4613.91 29
4614.06 35
4614.22 40
4614.38 46
4614.53 50
4614.69 54
4614.84 56
4615.00 56
4615.16 54
4615.31 50
4615.47 45
4615.62 39
4615.78 34
4615.93 30
4616.09 27
4616.25 26
4616.40 27
4616.56 29
4616.71 32
4616.87 36
4617.03 39
4617.18 43
4617.34 46
4617.49 48
4617.65 48
4617.81 46
4617.96 42
4618.12 36
4618.27 30
4618.43 24
4618.59 20
4618.74 18
4618.90 18
4619.05 22
4619.21 26
4619.37 31
4619.52 35
4619.68 38
4619.83 39
4619.99 37
4620.15 35
4620.30 34
4620.46 33
4620.61 33
4620.77 34
4620.93 36
4621.08 37
4621.24 37
4621.39 35
4621.55 30
4621.71 24
4621.86 17
4622.02 11
4622.17 6
4622.33 2
4622.49 1
4622.64 1
4622.80 2
4622.95 2
4623.11 2
4623.27 0
4623.42 0
4623.58 0
4623.74 0
4623.89 0
4624.05 0
4624.20 0
4624.36 3
4624.52 7
4624.67 10
4624.83 13
4624.98 16
4625.14 18
4625.30 21
4625.45 25
4625.61 29
4625.76 34
4625.92 39
4626.08 44
4626.23 48
4626.39 51
4626.55 53
4626.70 54
4626.86 54
4627.01 54
4627.17 53
4627.33 53
4627.48 52
4627.64 52
4627.79 53
4627.95 55
4628.11 58
4628.26 62
4628.42 67
4628.57 74
4628.73 82
4628.89 90
4629.04 100
4629.20 109
4629.36 117
4629.51 122
4629.67 125
4629.82 124
4629.98 120
4630.14 113
4630.29 104
4630.45 95
4630.61 86
4630.76 78
4630.92 70
4631.07 64
4631.23 58
4631.39 53
4631.54 49
4631.70 47
4631.85 46
4632.01 47
4632.17 50
4632.32 55
4632.48 63
4632.64 71
4632.79 81
4632.95 92
4633.10 102
4633.26 111
4633.42 118
4633.57 122
4633.73 124
4633.89 122
4634.04 119
4634.20 114
4634.35 109
4634.51 104
4634.67 100
4634.82 99
4634.98 100
4635.14 103
4635.29 110
4635.45 120
4635.60 131
4635.76 142
4635.92 151
4636.07 160
4636.23 165
4636.39 167
4636.54 167
4636.70 163
4636.85 157
4637.01 150
4637.17 141
4637.32 131
4637.48 122
4637.64 113
4637.79 106
4637.95 99
4638.11 92
4638.26 85
4638.42 78
4638.57 71
4638.73 64
4638.89 58
4639.04 52
4639.20 46
4639.36 42
4639.51 39
4639.67 36
4639.83 34
4639.98 34
4640.14 36
4640.29 40
4640.45 44
4640.61 50
4640.76 56
4640.92 62
4641.08 67
4641.23 72
4641.39 77
4641.55 82
4641.70 87
4641.86 91
4642.01 94
4642.17 95
4642.33 95
4642.48 92
4642.64 87
4642.80 81
4642.95 75
4643.11 68
4643.27 62
4643.42 58
4643.58 55
4643.73 53
4643.89 52
4644.05 52
4644.20 51
4644.36 50
4644.52 49
4644.67 48
4644.83 49
4644.99 50
4645.14 53
4645.30 58
4645.46 63
4645.61 68
4645.77 74
4645.92 80
4646.08 87
4646.24 95
4646.39 105
4646.55 118
4646.71 134
4646.86 154
4647.02 177
4647.18 203
4647.33 231
4647.49 260
4647.65 289
4647.80 317
4647.96 343
4648.12 366
4648.27 388
4648.43 408
4648.58 429
4648.74 451
4648.90 476
4649.05 502
4649.21 529
4649.37 556
4649.52 580
4649.68 601
4649.84 619
4649.99 633
4650.15 645
4650.31 656
4650.46 668
4650.62 681
4650.78 694
4650.93 708
4651.09 719
4651.25 728
4651.40 733
4651.56 734
4651.72 733
4651.87 729
4652.03 724
4652.18 718
4652.34 710
4652.50 702
4652.65 693
4652.81 681
4652.97 668
4653.12 654
4653.28 641
4653.44 628
4653.59 615
4653.75 603
4653.91 592
4654.06 580
4654.22 569
4654.38 557
4654.53 546
4654.69 536
4654.85 527
4655.00 520
4655.16 511
4655.32 501
4655.47 489
4655.63 474
4655.79 457
4655.94 441
4656.10 426
4656.26 414
4656.41 405
4656.57 399
4656.73 395
4656.88 391
4657.04 385
4657.20 378
4657.35 367
4657.51 355
4657.67 340
4657.82 324
4657.98 308
4658.14 291
4658.29 275
4658.45 259
4658.61 246
4658.76 236
4658.92 228
4659.08 223
4659.23 220
4659.39 218
4659.55 215
4659.70 211
4659.86 207
4660.02 201
4660.17 194
4660.33 188
4660.49 180
4660.64 173
4660.80 166
4660.96 158
4661.11 151
4661.27 145
4661.43 140
4661.58 136
4661.74 133
4661.90 132
4662.05 131
4662.21 131
4662.37 131
4662.52 131
4662.68 132
4662.84 134
4662.99 135
4663.15 137
4663.31 138
4663.46 139
4663.62 140
4663.78 140
4663.93 140
4664.09 140
4664.25 138
4664.40 136
4664.56 132
4664.72 128
4664.87 122
4665.03 117
4665.19 112
4665.34 107
4665.50 104
4665.66 101
4665.82 100
4665.97 99
4666.13 100
4666.29 101
4666.44 102
4666.60 104
4666.76 106
4666.91 108
4667.07 110
4667.23 111
4667.38 112
4667.54 112
4667.70 113
4667.85 113
4668.01 113
4668.17 112
4668.32 112
4668.48 111
4668.64 110
4668.79 110
4668.95 111
4669.11 114
4669.27 117
4669.42 120
4669.58 123
4669.74 124
4669.89 124
4670.05 123
4670.21 122
4670.36 121
4670.52 121
4670.68 123
4670.83 126
4670.99 130
4671.15 134
4671.30 137
4671.46 139
4671.62 139
4671.77 136
4671.93 132
4672.09 125
4672.25 118
4672.40 110
4672.56 102
4672.72 96
4672.87 91
4673.03 89
4673.19 89
4673.34 91
4673.50 94
4673.66 98
4673.81 101
4673.97 103
4674.13 103
4674.29 102
4674.44 99
4674.60 96
4674.76 94
4674.91 93
4675.07 94
4675.23 98
4675.38 104
4675.54 111
4675.70 119
4675.85 126
4676.01 131
4676.17 134
4676.33 134
4676.48 133
4676.64 131
4676.80 130
4676.95 131
4677.11 135
4677.27 140
4677.42 147
4677.58 154
4677.74 159
4677.90 163
4678.05 163
4678.21 162
4678.37 159
4678.52 155
4678.68 153
4678.84 152
4678.99 154
4679.15 158
4679.31 163
4679.47 169
4679.62 175
4679.78 180
4679.94 184
4680.09 188
4680.25 190
4680.41 190
4680.56 190
4680.72 189
4680.88 187
4681.04 184
4681.19 181
4681.35 176
4681.51 172
4681.66 168
4681.82 163
4681.98 159
4682.13 157
4682.29 155
4682.45 155
4682.61 157
4682.76 160
4682.92 162
4683.08 165
4683.23 165
4683.39 163
4683.55 158
4683.71 151
4683.86 142
4684.02 132
4684.18 123
4684.33 117
4684.49 113
4684.65 113
4684.81 115
4684.96 120
4685.12 125
4685.28 131
4685.43 136
4685.59 142
4685.75 149
4685.91 156
4686.06 164
4686.22 172
4686.38 181
4686.53 190
4686.69 199
4686.85 210
4687.01 224
4687.16 241
4687.32 263
4687.48 290
4687.63 323
4687.79 361
4687.95 403
4688.11 449
4688.26 497
4688.42 547
4688.58 600
4688.73 654
4688.89 711
4689.05 771
4689.21 835
4689.36 902
4689.52 973
4689.68 1046
4689.83 1120
4689.99 1195
4690.15 1269
4690.31 1342
4690.46 1413
4690.62 1482
4690.78 1549
4690.93 1613
4691.09 1673
4691.25 1727
4691.41 1773
4691.56 1811
4691.72 1839
4691.88 1857
4692.03 1868
4692.19 1872
4692.35 1871
4692.51 1867
4692.66 1859
4692.82 1848
4692.98 1834
4693.14 1814
4693.29 1789
4693.45 1758
4693.61 1721
4693.76 1677
4693.92 1628
4694.08 1574
4694.24 1517
4694.39 1460
4694.55 1402
4694.71 1346
4694.87 1291
4695.02 1239
4695.18 1190
4695.34 1143
4695.49 1100
4695.65 1059
4695.81 1020
4695.97 982
4696.12 944
4696.28 905
4696.44 864
4696.60 821
4696.75 777
4696.91 732
4697.07 688
4697.22 646
4697.38 607
4697.54 573
4697.70 542
4697.85 515
4698.01 492
4698.17 471
4698.33 453
4698.48 436
4698.64 419
4698.80 402
4698.96 385
4699.11 368
4699.27 352
4699.43 336
4699.58 320
4699.74 305
4699.90 290
4700.06 276
4700.21 262
4700.37 248
4700.53 236
4700.69 224
4700.84 215
4701.00 207
4701.16 202
4701.32 198
4701.47 196
4701.63 195
4701.79 194
4701.95 193
4702.10 190
4702.26 186
4702.42 180
4702.57 173
4702.73 165
4702.89 157
4703.05 150
4703.20 146
4703.36 143
4703.52 142
4703.68 143
4703.83 144
4703.99 144
4704.15 145
4704.31 143
4704.46 141
4704.62 139
4704.78 136
4704.94 135
4705.09 135
4705.25 137
4705.41 140
4705.57 145
4705.72 150
4705.88 154
4706.04 158
4706.20 159
4706.35 160
4706.51 159
4706.67 157
4706.83 153
4706.98 149
4707.14 143
4707.30 138
4707.46 132
4707.61 126
4707.77 122
4707.93 120
4708.09 120
4708.24 121
4708.40 123
4708.56 126
4708.72 130
4708.87 133
4709.03 135
4709.19 136
4709.35 136
4709.50 135
4709.66 133
4709.82 131
4709.98 127
4710.13 124
4710.29 120
4710.45 116
4710.61 113
4710.76 111
4710.92 110
4711.08 110
4711.24 111
4711.39 114
4711.55 118
4711.71 122
4711.87 125
4712.02 127
4712.18 128
4712.34 128
4712.50 126
4712.65 123
4712.81 119
4712.97 116
4713.13 113
4713.28 110
4713.44 106
4713.60 103
4713.76 99
4713.91 96
4714.07 93
4714.23 91
4714.39 89
4714.54 89
4714.70 90
4714.86 91
4715.02 92
4715.18 91
4715.33 89
4715.49 85
4715.65 82
4715.81 78
4715.96 76
4716.12 75
4716.28 74
4716.44 74
4716.59 74
4716.75 71
4716.91 67
4717.07 60
4717.22 53
4717.38 46
4717.54 41
4717.70 38
4717.86 38
4718.01 41
4718.17 46
4718.33 51
4718.49 55
4718.64 58
4718.80 59
4718.96 58
4719.12 57
4719.27 55
4719.43 53
4719.59 52
4719.75 52
4719.90 52
4720.06 52
4720.22 52
4720.38 52
4720.54 52
4720.69 51
4720.85 52
4721.01 53
4721.17 55
4721.32 57
4721.48 60
4721.64 63
4721.80 66
4721.96 69
4722.11 72
4722.27 75
4722.43 78
4722.59 80
4722.74 80
4722.90 79
4723.06 76
4723.22 72
4723.37 68
4723.53 65
4723.69 63
4723.85 62
4724.01 64
4724.16 67
4724.32 70
4724.48 74
4724.64 77
4724.79 78
4724.95 78
4725.11 76
4725.27 72
4725.43 66
4725.58 61
4725.74 56
4725.90 53
4726.06 51
4726.21 51
4726.37 53
4726.53 55
4726.69 57
4726.85 59
4727.00 61
4727.16 63
4727.32 66
4727.48 69
4727.63 73
4727.79 77
4727.95 82
4728.11 87
4728.27 92
4728.42 97
4728.58 101
4728.74 104
4728.90 107
4729.06 108
4729.21 108
4729.37 108
4729.53 106
4729.69 104
4729.84 101
4730.00 99
4730.16 96
4730.32 94
4730.48 92
4730.63 91
4730.79 89
4730.95 88
4731.11 87
4731.27 87
4731.42 86
4731.58 84
4731.74 83
4731.90 81
4732.05 79
4732.21 77
4732.37 77
4732.53 77
4732.69 78
4732.84 80
4733.00 83
4733.16 86
4733.32 88
4733.48 89
4733.63 89
4733.79 88
4733.95 86
4734.11 82
4734.27 79
4734.42 76
4734.58 75
4734.74 74
4734.90 74
4735.06 75
4735.21 76
4735.37 78
4735.53 79
4735.69 80
4735.85 81
4736.00 82
4736.16 83
4736.32 84
4736.48 84
4736.64 82
4736.79 80
4736.95 75
4737.11 70
4737.27 63
4737.42 57
4737.58 51
4737.74 47
4737.90 45
4738.06 45
4738.21 46
4738.37 48
4738.53 50
4738.69 51
4738.85 51
4739.00 48
4739.16 42
4739.32 34
4739.48 25
4739.64 13
4739.79 2
4739.95 0
4740.11 0
4740.27 0
4740.43 0
4740.59 0
4740.74 0
4740.90 0
4741.06 2
4741.22 7
4741.38 10
4741.53 13
4741.69 16
4741.85 20
4742.01 25
4742.17 33
4742.32 41
4742.48 50
4742.64 59
4742.80 66
4742.96 72
4743.11 76
4743.27 79
4743.43 83
4743.59 86
4743.75 91
4743.90 97
4744.06 103
4744.22 108
4744.38 112
4744.54 113
4744.69 112
4744.85 110
4745.01 107
4745.17 104
4745.33 101
4745.49 99
4745.64 96
4745.80 94
4745.96 91
4746.12 87
4746.28 82
4746.43 77
4746.59 73
4746.75 68
4746.91 64
4747.07 61
4747.22 57
4747.38 53
4747.54 49
4747.70 45
4747.86 42
4748.02 40
4748.17 39
4748.33 39
4748.49 40
4748.65 41
4748.81 41
4748.96 41
4749.12 41
4749.28 41
4749.44 41
4749.60 43
4749.76 45
4749.91 48
4750.07 52
4750.23 55
4750.39 58
4750.55 61
4750.70 63
4750.86 65
4751.02 66
4751.18 68
4751.34 69
4751.50 71
4751.65 74
4751.81 77
4751.97 80
4752.13 84
4752.29 87
4752.45 89
4752.60 91
4752.76 92
4752.92 93
4753.08 93
4753.24 93
4753.39 93
4753.55 91
4753.71 89
4753.87 85
4754.03 80
4754.19 76
4754.34 72
4754.50 69
4754.66 67
4754.82 66
4754.98 65
4755.14 63
4755.29 61
4755.45 59
4755.61 56
4755.77 55
4755.93 55
4756.09 56
4756.24 58
4756.40 61
4756.56 64
4756.72 67
4756.88 69
4757.04 72
4757.19 75
4757.35 77
4757.51 80
4757.67 83
4757.83 86
4757.98 89
4758.14 91
4758.30 93
4758.46 94
4758.62 94
4758.78 94
4758.93 94
4759.09 94
4759.25 94
4759.41 94
4759.57 95
4759.73 95
4759.89 94
4760.04 93
4760.20 90
4760.36 87
4760.52 84
4760.68 80
4760.84 77
4760.99 75
4761.15 75
4761.31 76
4761.47 79
4761.63 84
4761.79 88
4761.94 92
4762.10 94
4762.26 94
4762.42 92
4762.58 89
4762.74 86
4762.89 84
4763.05 82
4763.21 83
4763.37 84
4763.53 86
4763.69 90
4763.84 93
4764.00 96
4764.16 98
4764.32 99
4764.48 100
4764.64 99
4764.80 98
4764.95 96
4765.11 94
4765.27 94
4765.43 94
4765.59 96
4765.75 100
4765.90 105
4766.06 112
4766.22 119
4766.38 127
4766.54 134
4766.70 140
4766.86 145
4767.01 147
4767.17 148
4767.33 146
4767.49 143
4767.65 139
4767.81 136
4767.96 135
4768.12 138
4768.28 146
4768.44 157
4768.60 170
4768.76 183
4768.92 195
4769.07 203
4769.23 207
4769.39 208
4769.55 206
4769.71 202
4769.87 198
4770.03 194
4770.18 190
4770.34 186
4770.50 182
4770.66 177
4770.82 171
4770.98 165
4771.14 158
4771.29 152
4771.45 145
4771.61 139
4771.77 132
4771.93 124
4772.09 116
4772.24 108
4772.40 101
4772.56 96
4772.72 94
4772.88 94
4773.04 98
4773.20 103
4773.35 109
4773.51 113
4773.67 113
4773.83 110
4773.99 103
4774.15 93
4774.31 81
4774.47 70
4774.62 59
4774.78 51
4774.94 44
4775.10 40
4775.26 37
4775.42 36
4775.58 37
4775.73 39
4775.89 43
4776.05 48
4776.21 53
4776.37 58
4776.53 62
4776.69 66
4776.84 69
4777.00 70
4777.16 71
4777.32 71
4777.48 71
4777.64 72
4777.80 74
4777.95 76
4778.11 78
4778.27 79
4778.43 79
4778.59 77
4778.75 75
4778.91 73
4779.07 72
4779.22 72
4779.38 73
4779.54 76
4779.70 80
4779.86 84
4780.02 89
4780.18 94
4780.34 99
4780.49 104
4780.65 108
4780.81 112
4780.97 115
4781.13 117
4781.29 120
4781.45 124
4781.60 129
4781.76 135
4781.92 142
4782.08 150
4782.24 157
4782.40 164
4782.56 169
4782.72 173
4782.87 175
4783.03 176
4783.19 176
4783.35 178
4783.51 180
4783.67 185
4783.83 193
4783.99 205
4784.14 219
4784.30 237
4784.46 258
4784.62 282
4784.78 308
4784.94 336
4785.10 369
4785.26 405
4785.41 446
4785.57 492
4785.73 542
4785.89 596
4786.05 653
4786.21 712
4786.37 773
4786.53 835
4786.69 899
4786.84 964
4787.00 1031
4787.16 1099
4787.32 1167
4787.48 1233
4787.64 1296
4787.80 1355
4787.96 1408
4788.11 1455
4788.27 1495
4788.43 1529
4788.59 1558
4788.75 1581
4788.91 1599
4789.07 1613
4789.23 1624
4789.39 1632
4789.54 1637
4789.70 1641
4789.86 1642
4790.02 1640
4790.18 1631
4790.34 1614
4790.50 1587
4790.66 1549
4790.81 1501
4790.97 1444
4791.13 1382
4791.29 1319
4791.45 1259
4791.61 1203
4791.77 1154
4791.93 1111
4792.09 1073
4792.24 1038
4792.40 1005
4792.56 972
4792.72 938
4792.88 902
4793.04 866
4793.20 829
4793.36 792
4793.52 756
4793.67 720
4793.83 685
4793.99 652
4794.15 620
4794.31 591
4794.47 564
4794.63 540
4794.79 518
4794.95 500
4795.11 483
4795.26 468
4795.42 453
4795.58 439
4795.74 426
4795.90 414
4796.06 403
4796.22 393
4796.38 384
4796.54 374
4796.69 365
4796.85 355
4797.01 345
4797.17 336
4797.33 329
4797.49 323
4797.65 319
4797.81 316
4797.97 314
4798.13 311
4798.28 309
4798.44 306
4798.60 303
4798.76 298
4798.92 293
4799.08 287
4799.24 279
4799.40 270
4799.56 261
4799.72 252
4799.87 243
4800.03 237
4800.19 232
4800.35 229
4800.51 228
4800.67 229
4800.83 230
4800.99 232
4801.15 234
4801.31 235
4801.47 235
4801.62 233
4801.78 229
4801.94 224
4802.10 218
4802.26 211
4802.42 203
4802.58 196
4802.74 190
4802.90 186
4803.06 182
4803.21 178
4803.37 175
4803.53 171
4803.69 166
4803.85 160
4804.01 153
4804.17 145
4804.33 137
4804.49 130
4804.65 125
4804.81 121
4804.96 120
4805.12 119
4805.28 120
4805.44 120
4805.60 120
4805.76 118
4805.92 116
4806.08 114
4806.24 112
4806.40 110
4806.56 110
4806.72 110
4806.87 110
4807.03 110
4807.19 110
4807.35 110
4807.51 110
4807.67 111
4807.83 112
4807.99 112
4808.15 112
4808.31 111
4808.47 109
4808.62 105
4808.78 100
4808.94 95
4809.10 92
4809.26 91
4809.42 93
4809.58 98
4809.74 105
4809.90 113
4810.06 120
4810.22 125
4810.38 127
4810.54 126
4810.69 124
4810.85 121
4811.01 119
4811.17 118
4811.33 119
4811.49 122
4811.65 125
4811.81 128
4811.97 131
4812.13 132
4812.29 134
4812.45 136
4812.60 138
4812.76 141
4812.92 143
4813.08 143
4813.24 142
4813.40 138
4813.56 132
4813.72 126
4813.88 120
4814.04 115
4814.20 113
4814.36 113
4814.52 115
4814.68 120
4814.83 127
4814.99 136
4815.15 145
4815.31 154
4815.47 161
4815.63 166
4815.79 167
4815.95 166
4816.11 162
4816.27 158
4816.43 153
4816.59 149
4816.75 147
4816.91 146
4817.06 146
4817.22 147
4817.38 148
4817.54 149
4817.70 150
4817.86 150
4818.02 149
4818.18 146
4818.34 142
4818.50 136
4818.66 130
4818.82 123
4818.98 115
4819.14 108
4819.29 102
4819.45 98
4819.61 95
4819.77 94
4819.93 95
4820.09 99
4820.25 104
4820.41 110
4820.57 118
4820.73 125
4820.89 131
4821.05 136
4821.21 140
4821.37 141
4821.53 140
4821.69 138
4821.84 136
4822.00 133
4822.16 132
4822.32 132
4822.48 135
4822.64 139
4822.80 145
4822.96 152
4823.12 161
4823.28 171
4823.44 182
4823.60 194
4823.76 205
4823.92 216
4824.08 224
4824.24 230
4824.40 233
4824.55 235
4824.71 236
4824.87 237
4825.03 240
4825.19 244
4825.35 251
4825.51 260
4825.67 271
4825.83 284
4825.99 297
4826.15 312
4826.31 326
4826.47 339
4826.63 351
4826.79 361
4826.95 368
4827.11 374
4827.27 376
4827.42 376
4827.58 374
4827.74 370
4827.90 366
4828.06 363
4828.22 360
4828.38 360
4828.54 362
4828.70 365
4828.86 368
4829.02 371
4829.18 371
4829.34 367
4829.50 360
4829.66 348
4829.82 334
4829.98 317
4830.14 301
4830.30 286
4830.46 272
4830.61 261
4830.77 252
4830.93 246
4831.09 241
4831.25 237
4831.41 233
4831.57 230
4831.73 225
4831.89 218
4832.05 210
4832.21 200
4832.37 190
4832.53 180
4832.69 171
4832.85 162
4833.01 154
4833.17 144
4833.33 134
4833.49 123
4833.65 111
4833.81 99
4833.97 88
4834.13 77
4834.28 68
4834.44 60
4834.60 52
4834.76 46
4834.92 40
4835.08 34
4835.24 30
4835.40 28
4835.56 28
4835.72 30
4835.88 34
4836.04 40
4836.20 47
4836.36 54
4836.52 60
4836.68 63
4836.84 65
4837.00 64
4837.16 62
4837.32 59
4837.48 56
4837.64 54
4837.80 54
4837.96 54
4838.12 55
4838.28 56
4838.43 55
4838.59 53
4838.75 49
4838.91 44
4839.07 39
4839.23 34
4839.39 31
4839.55 30
4839.71 32
4839.87 35
4840.03 40
4840.19 46
4840.35 52
4840.51 57
4840.67 62
4840.83 66
4840.99 69
4841.15 71
4841.31 73
4841.47 74
4841.63 73
4841.79 71
4841.95 67
4842.11 61
4842.27 54
4842.43 46
4842.59 38
4842.75 31
4842.91 25
4843.07 21
4843.23 19
4843.39 18
4843.55 16
4843.71 15
4843.86 12
4844.02 9
4844.18 3
4844.34 0
4844.50 0
4844.66 0
4844.82 0
4844.98 0
4845.14 0
4845.30 0
4845.46 0
4845.62 9
4845.78 18
4845.94 25
4846.10 29
4846.26 32
4846.42 32
4846.58 32
4846.74 32
4846.90 33
4847.06 36
4847.22 41
4847.38 48
4847.54 56
4847.70 64
4847.86 72
4848.02 78
4848.18 82
4848.34 84
4848.50 85
4848.66 84
4848.82 83
4848.98 80
4849.14 77
4849.30 73
4849.46 69
4849.62 65
4849.78 60
4849.94 56
4850.10 54
4850.26 54
4850.42 56
4850.58 60
4850.74 65
4850.90 70
4851.06 74
4851.22 76
4851.38 78
4851.54 80
4851.70 82
4851.86 85
4852.02 91
4852.18 97
4852.34 104
4852.50 111
4852.66 116
4852.81 119
4852.97 121
4853.13 122
4853.29 122
4853.45 124
4853.61 126
4853.77 129
4853.93 133
4854.09 137
4854.25 140
4854.41 141
4854.57 140
4854.73 138
4854.89 134
4855.05 129
4855.21 123
4855.37 118
4855.53 113
4855.69 109
4855.85 106
4856.01 103
4856.17 101
4856.33 99
4856.49 97
4856.65 94
4856.81 92
4856.97 91
4857.13 91
4857.29 92
4857.45 95
4857.61 97
4857.77 100
4857.93 102
4858.09 103
4858.25 104
4858.41 105
4858.57 107
4858.73 110
4858.89 114
4859.05 119
4859.21 126
4859.37 134
4859.53 143
4859.69 151
4859.85 158
4860.01 162
4860.17 163
4860.33 160
4860.49 154
4860.65 146
4860.81 136
4860.97 126
4861.13 118
4861.29 113
4861.45 111
4861.61 111
4861.77 114
4861.93 116
4862.09 119
4862.25 121
4862.41 123
4862.57 126
4862.73 130
4862.89 135
4863.05 142
4863.21 151
4863.37 161
4863.53 171
4863.69 179
4863.85 186
4864.01 190
4864.17 190
4864.33 189
4864.49 185
4864.65 181
4864.81 177
4864.97 174
4865.13 174
4865.29 177
4865.45 183
4865.62 192
4865.78 203
4865.94 214
4866.10 225
4866.26 235
4866.42 242
4866.58 247
4866.74 250
4866.90 251
4867.06 250
4867.22 249
4867.38 247
4867.54 245
4867.70 241
4867.86 235
4868.02 229
4868.18 221
4868.34 212
4868.50 203
4868.66 195
4868.82 188
4868.98 182
4869.14 178
4869.30 175
4869.46 172
4869.62 168
4869.78 164
4869.94 159
4870.10 154
4870.26 148
4870.42 143
4870.58 137
4870.74 133
4870.90 128
4871.06 124
4871.22 120
4871.38 117
4871.54 114
4871.70 113
4871.86 112
4872.02 112
4872.18 112
4872.34 112
4872.50 110
4872.66 106
4872.82 101
4872.98 95
4873.14 89
4873.30 83
4873.46 79
4873.62 76
4873.78 75
4873.94 74
4874.10 74
4874.26 74
4874.42 74
4874.59 75
4874.75 75
4874.91 75
4875.07 76
4875.23 75
4875.39 74
4875.55 72
4875.71 69
4875.87 65
4876.03 62
4876.19 60
4876.35 58
4876.51 58
4876.67 58
4876.83 58
4876.99 59
4877.15 58
4877.31 57
4877.47 56
4877.63 56
4877.79 56
4877.95 57
4878.11 59
4878.27 61
4878.43 62
4878.59 64
4878.75 64
4878.91 64
4879.07 63
4879.23 64
4879.39 65
4879.55 67
4879.71 70
4879.87 73
4880.04 77
4880.20 79
4880.36 81
4880.52 82
4880.68 82
4880.84 82
4881.00 83
4881.16 84
4881.32 87
4881.48 91
4881.64 95
4881.80 100
4881.96 104
4882.12 106
4882.28 107
4882.44 106
4882.60 104
4882.76 101
4882.92 100
4883.08 99
4883.24 99
4883.40 100
4883.56 100
4883.72 98
4883.88 96
4884.04 91
4884.21 86
4884.37 79
4884.53 73
4884.69 66
4884.85 60
4885.01 54
4885.17 48
4885.33 44
4885.49 41
4885.65 38
4885.81 37
4885.97 37
4886.13 36
4886.29 34
4886.45 32
4886.61 28
4886.77 24
4886.93 20
4887.09 17
4887.25 15
4887.41 13
4887.57 13
4887.73 12
4887.90 10
4888.06 6
4888.22 1
4888.38 0
4888.54 0
4888.70 0
4888.86 0
4889.02 0
4889.18 0
4889.34 0
4889.50 8
4889.66 17
4889.82 26
4889.98 32
4890.14 35
4890.30 36
4890.46 36
4890.62 35
4890.78 34
4890.94 35
4891.11 36
4891.27 38
4891.43 41
4891.59 43
4891.75 43
4891.91 43
4892.07 41
4892.23 40
4892.39 39
4892.55 40
4892.71 42
4892.87 46
4893.03 50
4893.19 55
4893.35 57
4893.51 59
4893.67 59
4893.83 58
4894.00 56
4894.16 55
4894.32 53
4894.48 52
4894.64 52
4894.80 53
4894.96 55
4895.12 57
4895.28 60
4895.44 62
4895.60 64
4895.76 64
4895.92 63
4896.08 61
4896.24 59
4896.40 57
4896.56 57
4896.73 60
4896.89 65
4897.05 72
4897.21 81
4897.37 90
4897.53 98
4897.69 106
4897.85 114
4898.01 120
4898.17 125
4898.33 129
4898.49 133
4898.65 136
4898.81 138
4898.97 139
4899.13 140
4899.30 140
4899.46 141
4899.62 142
4899.78 144
4899.94 147
4900.10 153
4900.26 159
4900.42 167
4900.58 173
4900.74 179
4900.90 183
4901.06 184
4901.22 181
4901.38 175
4901.54 168
4901.71 158
4901.87 149
4902.03 139
4902.19 131
4902.35 124
4902.51 119
4902.67 116
4902.83 116
4902.99 117
4903.15 119
4903.31 122
4903.47 125
4903.63 127
4903.79 127
4903.96 125
4904.12 122
4904.28 118
4904.44 113
4904.60 108
4904.76 104
4904.92 101
4905.08 97
4905.24 94
4905.40 91
4905.56 87
4905.72 84
4905.88 80
4906.05 76
4906.21 72
4906.37 68
4906.53 65
4906.69 63
4906.85 62
4907.01 63
4907.17 64
4907.33 65
4907.49 66
4907.65 67
4907.81 68
4907.97 69
4908.14 70
4908.30 73
4908.46 76
4908.62 79
4908.78 82
4908.94 84
4909.10 84
4909.26 83
4909.42 81
4909.58 77
4909.74 72
4909.90 67
4910.07 61
4910.23 55
4910.39 50
4910.55 46
4910.71 44
4910.87 43
4911.03 43
4911.19 45
4911.35 47
4911.51 48
4911.67 50
4911.83 50
4912.00 50
4912.16 49
4912.32 48
4912.48 47
4912.64 46
4912.80 44
4912.96 42
4913.12 40
4913.28 39
4913.44 39
4913.60 41
4913.77 45
4913.93 51
4914.09 59
4914.25 68
4914.41 77
4914.57 84
4914.73 88
4914.89 89
4915.05 88
4915.21 85
4915.37 83
4915.54 81
4915.70 81
4915.86 83
4916.02 86
4916.18 90
4916.34 93
4916.50 95
4916.66 96
4916.82 97
4916.98 97
4917.14 97
4917.31 97
4917.47 96
4917.63 95
[truncated: 733,878 more chars]
