# Supplementary material for: Methylobacterium Species Promoting Rice and Barley Growth and Interaction Specificity Revealed with Whole-Cell Matrix-Assisted Laser Desorption / Ionization-Time-of-Flight Mass Spectrometry (MALDI-TOF/MS) Analysis
Source: PLoS One. 2015 Jun 8;10(6):e0129509. doi: 10.1371/journal.pone.0129509 (PMC4460032; doi:10.1371/journal.pone.0129509)
Supplement: S2 Data — (ZIP) [file pone.0129509.s002.zip › Supplementary data 2 (ms from inoculated rice)/control-16.txt]

777.45 0
777.52 0
777.58 0
777.64 0
777.71 0
777.77 0
777.84 0
777.90 0
777.96 0
778.03 0
778.09 0
778.16 0
778.22 0
778.28 0
778.35 0
778.41 0
778.48 0
778.54 0
778.60 0
778.67 0
778.73 0
778.80 0
778.86 0
778.93 0
778.99 0
779.05 0
779.12 0
779.18 0
779.25 0
779.31 0
779.37 0
779.44 0
779.50 0
779.57 0
779.63 0
779.69 0
779.76 0
779.82 0
779.89 0
779.95 0
780.01 0
780.08 0
780.14 0
780.21 0
780.27 0
780.34 0
780.40 0
780.46 0
780.53 0
780.59 0
780.66 0
780.72 0
780.78 0
780.85 0
780.91 0
780.98 0
781.04 0
781.10 0
781.17 0
781.23 0
781.30 0
781.36 0
781.43 0
781.49 0
781.55 0
781.62 0
781.68 0
781.75 0
781.81 0
781.87 0
781.94 0
782.00 0
782.07 0
782.13 0
782.20 0
782.26 0
782.32 0
782.39 0
782.45 0
782.52 0
782.58 0
782.65 0
782.71 0
782.77 0
782.84 0
782.90 0
782.97 0
783.03 0
783.09 0
783.16 0
783.22 0
783.29 0
783.35 0
783.42 0
783.48 0
783.54 0
783.61 0
783.67 0
783.74 0
783.80 0
783.87 0
783.93 0
783.99 0
784.06 0
784.12 0
784.19 0
784.25 0
784.32 0
784.38 0
784.44 0
784.51 0
784.57 0
784.64 0
784.70 0
784.77 0
784.83 0
784.89 0
784.96 0
785.02 0
785.09 0
785.15 0
785.22 0
785.28 0
785.34 0
785.41 0
785.47 0
785.54 0
785.60 0
785.67 0
785.73 0
785.80 0
785.86 0
785.92 0
785.99 0
786.05 0
786.12 0
786.18 0
786.25 0
786.31 0
786.37 0
786.44 0
786.50 0
786.57 0
786.63 0
786.70 0
786.76 0
786.82 0
786.89 0
786.95 0
787.02 0
787.08 0
787.15 0
787.21 0
787.28 0
787.34 0
787.40 0
787.47 0
787.53 0
787.60 0
787.66 0
787.73 0
787.79 0
787.86 0
787.92 0
787.98 0
788.05 0
788.11 0
788.18 0
788.24 0
788.31 0
788.37 0
788.44 0
788.50 0
788.56 0
788.63 0
788.69 0
788.76 0
788.82 0
788.89 0
788.95 0
789.02 0
789.08 0
789.14 0
789.21 0
789.27 0
789.34 0
789.40 0
789.47 0
789.53 0
789.60 0
789.66 0
789.73 0
789.79 0
789.85 0
789.92 0
789.98 0
790.05 0
790.11 0
790.18 0
790.24 0
790.31 0
790.37 0
790.43 0
790.50 0
790.56 0
790.63 0
790.69 0
790.76 0
790.82 0
790.89 0
790.95 0
791.02 0
791.08 0
791.14 0
791.21 0
791.27 0
791.34 0
791.40 0
791.47 0
791.53 0
791.60 0
791.66 0
791.73 0
791.79 0
791.86 0
791.92 0
791.98 0
792.05 0
792.11 0
792.18 0
792.24 0
792.31 0
792.37 0
792.44 0
792.50 0
792.57 0
792.63 0
792.70 0
792.76 0
792.82 0
792.89 0
792.95 0
793.02 0
793.08 0
793.15 0
793.21 0
793.28 0
793.34 0
793.41 0
793.47 0
793.54 0
793.60 0
793.66 0
793.73 0
793.79 0
793.86 0
793.92 0
793.99 0
794.05 0
794.12 0
794.18 0
794.25 0
794.31 0
794.38 0
794.44 0
794.51 0
794.57 0
794.64 0
794.70 0
794.76 0
794.83 0
794.89 0
794.96 0
795.02 0
795.09 0
795.15 0
795.22 0
795.28 0
795.35 0
795.41 0
795.48 0
795.54 0
795.61 0
795.67 0
795.74 0
795.80 0
795.87 0
795.93 0
795.99 0
796.06 0
796.12 0
796.19 0
796.25 0
796.32 0
796.38 0
796.45 0
796.51 0
796.58 0
796.64 0
796.71 0
796.77 0
796.84 0
796.90 0
796.97 0
797.03 0
797.10 0
797.16 0
797.23 0
797.29 0
797.36 0
797.42 0
797.48 0
797.55 0
797.61 0
797.68 0
797.74 0
797.81 0
797.87 0
797.94 0
798.00 0
798.07 0
798.13 0
798.20 0
798.26 0
798.33 0
798.39 0
798.46 0
798.52 0
798.59 0
798.65 0
798.72 0
798.78 0
798.85 0
798.91 0
798.98 0
799.04 0
799.11 0
799.17 0
799.24 0
799.30 0
799.37 0
799.43 0
799.50 0
799.56 0
799.63 0
799.69 0
799.76 0
799.82 0
799.89 0
799.95 0
800.01 0
800.08 0
800.14 0
800.21 0
800.27 0
800.34 0
800.40 0
800.47 0
800.53 0
800.60 0
800.66 0
800.73 0
800.79 0
800.86 0
800.92 0
800.99 0
801.05 0
801.12 0
801.18 0
801.25 0
801.31 0
801.38 0
801.44 0
801.51 0
801.57 0
801.64 0
801.70 0
801.77 0
801.83 0
801.90 0
801.96 0
802.03 0
802.09 0
802.16 0
802.22 0
802.29 0
802.35 0
802.42 0
802.48 0
802.55 0
802.61 0
802.68 0
802.74 0
802.81 0
802.87 0
802.94 0
803.00 0
803.07 0
803.13 0
803.20 0
803.26 0
803.33 0
803.39 0
803.46 0
803.52 0
803.59 0
803.65 0
803.72 0
803.79 0
803.85 0
803.92 0
803.98 0
804.05 0
804.11 0
804.18 0
804.24 0
804.31 0
804.37 0
804.44 0
804.50 0
804.57 0
804.63 0
804.70 0
804.76 0
804.83 0
804.89 0
804.96 0
805.02 0
805.09 0
805.15 0
805.22 0
805.28 0
805.35 0
805.41 0
805.48 0
805.54 0
805.61 0
805.67 0
805.74 0
805.80 0
805.87 0
805.93 0
806.00 0
806.06 0
806.13 0
806.19 0
806.26 0
806.33 0
806.39 0
806.46 0
806.52 0
806.59 0
806.65 0
806.72 0
806.78 0
806.85 0
806.91 0
806.98 0
807.04 0
807.11 0
807.17 0
807.24 0
807.30 0
807.37 0
807.43 0
807.50 0
807.56 0
807.63 0
807.69 0
807.76 0
807.83 0
807.89 0
807.96 0
808.02 0
808.09 0
808.15 0
808.22 0
808.28 0
808.35 0
808.41 0
808.48 0
808.54 0
808.61 0
808.67 0
808.74 0
808.80 0
808.87 0
808.93 0
809.00 0
809.07 0
809.13 0
809.20 0
809.26 0
809.33 0
809.39 0
809.46 0
809.52 0
809.59 0
809.65 0
809.72 0
809.78 0
809.85 0
809.91 0
809.98 0
810.04 0
810.11 0
810.18 0
810.24 0
810.31 0
810.37 0
810.44 0
810.50 0
810.57 0
810.63 0
810.70 0
810.76 0
810.83 0
810.89 0
810.96 0
811.03 0
811.09 0
811.16 0
811.22 0
811.29 0
811.35 0
811.42 0
811.48 0
811.55 0
811.61 0
811.68 0
811.74 0
811.81 0
811.88 0
811.94 0
812.01 0
812.07 0
812.14 0
812.20 0
812.27 0
812.33 0
812.40 0
812.46 0
812.53 0
812.59 0
812.66 0
812.73 0
812.79 0
812.86 0
812.92 0
812.99 0
813.05 0
813.12 0
813.18 0
813.25 0
813.31 0
813.38 0
813.45 0
813.51 0
813.58 0
813.64 0
813.71 0
813.77 0
813.84 0
813.90 0
813.97 0
814.03 0
814.10 0
814.17 0
814.23 0
814.30 0
814.36 0
814.43 0
814.49 0
814.56 0
814.62 0
814.69 0
814.76 0
814.82 0
814.89 0
814.95 0
815.02 0
815.08 0
815.15 0
815.21 0
815.28 0
815.35 0
815.41 0
815.48 0
815.54 0
815.61 0
815.67 0
815.74 0
815.80 0
815.87 0
815.94 0
816.00 0
816.07 0
816.13 0
816.20 0
816.26 0
816.33 0
816.39 0
816.46 0
816.53 0
816.59 0
816.66 0
816.72 0
816.79 0
816.85 0
816.92 0
816.98 0
817.05 0
817.12 0
817.18 0
817.25 0
817.31 0
817.38 0
817.44 0
817.51 0
817.58 0
817.64 0
817.71 0
817.77 0
817.84 0
817.90 0
817.97 0
818.03 0
818.10 0
818.17 0
818.23 0
818.30 0
818.36 0
818.43 0
818.49 0
818.56 0
818.63 0
818.69 0
818.76 0
818.82 0
818.89 0
818.95 0
819.02 0
819.09 0
819.15 0
819.22 0
819.28 0
819.35 0
819.41 0
819.48 0
819.55 0
819.61 0
819.68 0
819.74 0
819.81 0
819.87 0
819.94 0
820.01 0
820.07 0
820.14 0
820.20 0
820.27 0
820.33 0
820.40 0
820.47 0
820.53 0
820.60 0
820.66 0
820.73 0
820.79 0
820.86 0
820.93 0
820.99 0
821.06 0
821.12 0
821.19 0
821.25 0
821.32 0
821.39 0
821.45 0
821.52 0
821.58 0
821.65 0
821.72 0
821.78 0
821.85 0
821.91 0
821.98 0
822.04 0
822.11 0
822.18 0
822.24 0
822.31 0
822.37 0
822.44 0
822.51 0
822.57 0
822.64 0
822.70 0
822.77 0
822.83 0
822.90 0
822.97 0
823.03 0
823.10 0
823.16 0
823.23 0
823.30 0
823.36 0
823.43 0
823.49 0
823.56 0
823.62 0
823.69 0
823.76 0
823.82 0
823.89 0
823.95 0
824.02 0
824.09 0
824.15 0
824.22 0
824.28 0
824.35 0
824.42 0
824.48 0
824.55 0
824.61 0
824.68 0
824.75 0
824.81 0
824.88 0
824.94 0
825.01 0
825.07 0
825.14 0
825.21 0
825.27 0
825.34 0
825.40 0
825.47 0
825.54 0
825.60 0
825.67 0
825.73 0
825.80 0
825.87 0
825.93 0
826.00 0
826.06 0
826.13 0
826.20 0
826.26 0
826.33 0
826.39 0
826.46 0
826.53 0
826.59 0
826.66 0
826.72 0
826.79 0
826.86 0
826.92 0
826.99 0
827.05 0
827.12 0
827.19 0
827.25 0
827.32 0
827.38 0
827.45 0
827.52 0
827.58 0
827.65 0
827.71 0
827.78 0
827.85 0
827.91 0
827.98 0
828.04 0
828.11 0
828.18 0
828.24 0
828.31 0
828.37 0
828.44 0
828.51 0
828.57 0
828.64 0
828.71 0
828.77 0
828.84 0
828.90 0
828.97 0
829.04 0
829.10 0
829.17 0
829.23 0
829.30 0
829.37 0
829.43 0
829.50 0
829.56 0
829.63 0
829.70 0
829.76 0
829.83 0
829.90 0
829.96 0
830.03 0
830.09 0
830.16 0
830.23 0
830.29 0
830.36 0
830.42 0
830.49 0
830.56 0
830.62 0
830.69 0
830.75 0
830.82 0
830.89 0
830.95 0
831.02 0
831.09 0
831.15 0
831.22 0
831.28 0
831.35 0
831.42 0
831.48 0
831.55 0
831.62 0
831.68 0
831.75 0
831.81 0
831.88 0
831.95 0
832.01 0
832.08 0
832.14 0
832.21 0
832.28 0
832.34 0
832.41 0
832.48 0
832.54 0
832.61 0
832.67 0
832.74 0
832.81 0
832.87 0
832.94 0
833.01 0
833.07 0
833.14 0
833.20 0
833.27 0
833.34 0
833.40 0
833.47 0
833.54 0
833.60 0
833.67 0
833.73 0
833.80 0
833.87 0
833.93 0
834.00 0
834.07 0
834.13 0
834.20 0
834.27 0
834.33 0
834.40 0
834.46 0
834.53 0
834.60 0
834.66 0
834.73 0
834.80 0
834.86 0
834.93 0
834.99 0
835.06 0
835.13 0
835.19 0
835.26 0
835.33 0
835.39 0
835.46 0
835.53 0
835.59 0
835.66 0
835.72 0
835.79 0
835.86 0
835.92 0
835.99 0
836.06 0
836.12 0
836.19 0
836.26 0
836.32 0
836.39 0
836.45 0
836.52 0
836.59 0
836.65 0
836.72 0
836.79 0
836.85 0
836.92 0
836.99 0
837.05 0
837.12 0
837.18 0
837.25 0
837.32 0
837.38 0
837.45 0
837.52 0
837.58 0
837.65 0
837.72 0
837.78 0
837.85 0
837.92 0
837.98 0
838.05 0
838.12 0
838.18 0
838.25 0
838.31 0
838.38 0
838.45 0
838.51 0
838.58 0
838.65 0
838.71 0
838.78 0
838.85 0
838.91 0
838.98 0
839.05 0
839.11 0
839.18 0
839.25 0
839.31 0
839.38 0
839.44 0
839.51 0
839.58 0
839.64 0
839.71 0
839.78 0
839.84 0
839.91 0
839.98 0
840.04 0
840.11 0
840.18 0
840.24 0
840.31 0
840.38 0
840.44 0
840.51 0
840.58 0
840.64 0
840.71 0
840.78 0
840.84 0
840.91 0
840.98 0
841.04 0
841.11 0
841.17 0
841.24 0
841.31 0
841.37 0
841.44 0
841.51 0
841.57 0
841.64 0
841.71 0
841.77 0
841.84 0
841.91 0
841.97 0
842.04 0
842.11 0
842.17 0
842.24 0
842.31 0
842.37 0
842.44 0
842.51 0
842.57 0
842.64 0
842.71 0
842.77 0
842.84 0
842.91 0
842.97 0
843.04 0
843.11 0
843.17 0
843.24 0
843.31 0
843.37 0
843.44 0
843.51 0
843.57 0
843.64 0
843.71 0
843.77 0
843.84 0
843.91 0
843.97 0
844.04 0
844.11 0
844.17 0
844.24 0
844.31 0
844.37 0
844.44 0
844.51 0
844.57 0
844.64 0
844.71 0
844.77 0
844.84 0
844.91 0
844.97 0
845.04 0
845.11 0
845.17 0
845.24 0
845.31 0
845.37 0
845.44 0
845.51 0
845.57 0
845.64 0
845.71 0
845.77 0
845.84 0
845.91 0
845.97 0
846.04 0
846.11 0
846.18 0
846.24 0
846.31 0
846.38 0
846.44 0
846.51 0
846.58 0
846.64 0
846.71 0
846.78 0
846.84 0
846.91 0
846.98 0
847.04 0
847.11 0
847.18 0
847.24 0
847.31 0
847.38 0
847.44 0
847.51 0
847.58 0
847.64 0
847.71 0
847.78 0
847.85 0
847.91 0
847.98 0
848.05 0
848.11 0
848.18 0
848.25 0
848.31 0
848.38 0
848.45 0
848.51 0
848.58 0
848.65 0
848.71 0
848.78 0
848.85 0
848.92 0
848.98 0
849.05 0
849.12 0
849.18 0
849.25 0
849.32 0
849.38 0
849.45 0
849.52 0
849.58 0
849.65 0
849.72 0
849.78 0
849.85 0
849.92 0
849.99 0
850.05 0
850.12 0
850.19 0
850.25 0
850.32 0
850.39 0
850.45 0
850.52 0
850.59 0
850.65 0
850.72 0
850.79 0
850.86 0
850.92 0
850.99 0
851.06 0
851.12 0
851.19 0
851.26 0
851.32 0
851.39 0
851.46 0
851.53 0
851.59 0
851.66 0
851.73 0
851.79 0
851.86 0
851.93 0
851.99 0
852.06 0
852.13 0
852.20 0
852.26 0
852.33 0
852.40 0
852.46 0
852.53 0
852.60 0
852.66 0
852.73 0
852.80 0
852.87 0
852.93 0
853.00 0
853.07 0
853.13 0
853.20 0
853.27 0
853.33 0
853.40 0
853.47 0
853.54 0
853.60 0
853.67 0
853.74 0
853.80 0
853.87 0
853.94 0
854.01 0
854.07 0
854.14 0
854.21 0
854.27 0
854.34 0
854.41 0
854.48 0
854.54 0
854.61 0
854.68 0
854.74 0
854.81 0
854.88 0
854.95 0
855.01 0
855.08 0
855.15 0
855.21 0
855.28 0
855.35 0
855.41 0
855.48 0
855.55 0
855.62 0
855.68 0
855.75 0
855.82 0
855.88 0
855.95 0
856.02 0
856.09 0
856.15 0
856.22 0
856.29 0
856.36 0
856.42 0
856.49 0
856.56 0
856.62 0
856.69 0
856.76 0
856.83 0
856.89 0
856.96 0
857.03 0
857.09 0
857.16 0
857.23 0
857.30 0
857.36 0
857.43 0
857.50 0
857.56 0
857.63 0
857.70 0
857.77 0
857.83 0
857.90 0
857.97 0
858.04 0
858.10 0
858.17 0
858.24 0
858.30 0
858.37 0
858.44 0
858.51 0
858.57 0
858.64 0
858.71 0
858.78 0
858.84 0
858.91 0
858.98 0
859.04 0
859.11 0
859.18 0
859.25 0
859.31 0
859.38 0
859.45 0
859.52 0
859.58 0
859.65 0
859.72 0
859.78 0
859.85 0
859.92 0
859.99 0
860.05 0
860.12 0
860.19 0
860.26 0
860.32 0
860.39 0
860.46 0
860.52 0
860.59 0
860.66 0
860.73 0
860.79 0
860.86 0
860.93 0
861.00 0
861.06 0
861.13 0
861.20 0
861.27 0
861.33 0
861.40 0
861.47 0
861.54 0
861.60 0
861.67 0
861.74 0
861.80 0
861.87 0
861.94 0
862.01 0
862.07 0
862.14 0
862.21 0
862.28 0
862.34 0
862.41 0
862.48 0
862.55 0
862.61 0
862.68 0
862.75 0
862.82 0
862.88 0
862.95 0
863.02 0
863.09 0
863.15 0
863.22 0
863.29 0
863.36 0
863.42 0
863.49 0
863.56 0
863.63 0
863.69 0
863.76 0
863.83 0
863.90 0
863.96 0
864.03 0
864.10 0
864.16 0
864.23 0
864.30 0
864.37 0
864.43 0
864.50 0
864.57 0
864.64 0
864.70 0
864.77 0
864.84 0
864.91 0
864.97 0
865.04 0
865.11 0
865.18 0
865.24 0
865.31 0
865.38 0
865.45 0
865.52 0
865.58 0
865.65 0
865.72 0
865.79 0
865.85 0
865.92 0
865.99 0
866.06 0
866.12 0
866.19 0
866.26 0
866.33 0
866.39 0
866.46 0
866.53 0
866.60 0
866.66 0
866.73 0
866.80 0
866.87 0
866.93 0
867.00 0
867.07 0
867.14 0
867.20 0
867.27 0
867.34 0
867.41 0
867.47 0
867.54 0
867.61 0
867.68 0
867.74 0
867.81 0
867.88 0
867.95 0
868.02 0
868.08 0
868.15 0
868.22 0
868.29 0
868.35 0
868.42 0
868.49 0
868.56 0
868.62 0
868.69 0
868.76 0
868.83 0
868.89 0
868.96 0
869.03 0
869.10 0
869.17 0
869.23 0
869.30 0
869.37 0
869.44 0
869.50 0
869.57 0
869.64 0
869.71 0
869.77 0
869.84 0
869.91 0
869.98 0
870.05 0
870.11 0
870.18 0
870.25 0
870.32 0
870.38 0
870.45 0
870.52 0
870.59 0
870.65 0
870.72 0
870.79 0
870.86 0
870.93 0
870.99 0
871.06 0
871.13 0
871.20 0
871.26 0
871.33 0
871.40 0
871.47 0
871.54 0
871.60 0
871.67 0
871.74 0
871.81 0
871.87 0
871.94 0
872.01 0
872.08 0
872.15 0
872.21 0
872.28 0
872.35 0
872.42 0
872.48 0
872.55 0
872.62 0
872.69 0
872.76 0
872.82 0
872.89 0
872.96 0
873.03 0
873.10 0
873.16 0
873.23 0
873.30 0
873.37 0
873.43 0
873.50 0
873.57 0
873.64 0
873.71 0
873.77 0
873.84 0
873.91 0
873.98 0
874.04 0
874.11 0
874.18 0
874.25 0
874.32 0
874.38 0
874.45 0
874.52 0
874.59 0
874.66 0
874.72 0
874.79 0
874.86 0
874.93 0
875.00 0
875.06 0
875.13 0
875.20 0
875.27 0
875.33 0
875.40 0
875.47 0
875.54 0
875.61 0
875.67 0
875.74 0
875.81 0
875.88 0
875.95 0
876.01 0
876.08 0
876.15 0
876.22 0
876.29 0
876.35 0
876.42 0
876.49 0
876.56 0
876.63 0
876.69 0
876.76 0
876.83 0
876.90 0
876.97 0
877.03 0
877.10 0
877.17 0
877.24 0
877.31 0
877.37 0
877.44 0
877.51 0
877.58 0
877.65 0
877.71 0
877.78 0
877.85 0
877.92 0
877.99 0
878.05 0
878.12 0
878.19 0
878.26 0
878.33 0
878.39 0
878.46 0
878.53 0
878.60 0
878.67 0
878.73 0
878.80 0
878.87 0
878.94 0
879.01 0
879.07 0
879.14 0
879.21 0
879.28 0
879.35 0
879.41 0
879.48 0
879.55 0
879.62 0
879.69 0
879.75 0
879.82 0
879.89 0
879.96 0
880.03 0
880.10 0
880.16 0
880.23 0
880.30 0
880.37 0
880.44 0
880.50 0
880.57 0
880.64 0
880.71 0
880.78 0
880.84 0
880.91 0
880.98 0
881.05 0
881.12 0
881.19 0
881.25 0
881.32 0
881.39 0
881.46 0
881.53 0
881.59 0
881.66 0
881.73 0
881.80 0
881.87 0
881.93 0
882.00 0
882.07 0
882.14 0
882.21 0
882.28 0
882.34 0
882.41 0
882.48 0
882.55 0
882.62 0
882.68 0
882.75 0
882.82 0
882.89 0
882.96 0
883.03 0
883.09 0
883.16 0
883.23 0
883.30 0
883.37 0
883.44 0
883.50 0
883.57 0
883.64 0
883.71 0
883.78 0
883.84 0
883.91 0
883.98 0
884.05 0
884.12 0
884.19 0
884.25 0
884.32 0
884.39 0
884.46 0
884.53 0
884.60 0
884.66 0
884.73 0
884.80 0
884.87 0
884.94 0
885.00 0
885.07 0
885.14 0
885.21 0
885.28 0
885.35 0
885.41 0
885.48 0
885.55 0
885.62 0
885.69 0
885.76 0
885.82 0
885.89 0
885.96 0
886.03 0
886.10 0
886.17 0
886.23 0
886.30 0
886.37 0
886.44 0
886.51 0
886.58 0
886.64 0
886.71 0
886.78 0
886.85 0
886.92 0
886.99 0
887.05 0
887.12 0
887.19 0
887.26 0
887.33 0
887.40 0
887.47 0
887.53 0
887.60 0
887.67 0
887.74 0
887.81 0
887.88 0
887.94 0
888.01 0
888.08 0
888.15 0
888.22 0
888.29 0
888.35 0
888.42 0
888.49 0
888.56 0
888.63 0
888.70 0
888.76 0
888.83 0
888.90 0
888.97 0
889.04 0
889.11 0
889.18 0
889.24 0
889.31 0
889.38 0
889.45 0
889.52 0
889.59 0
889.65 0
889.72 0
889.79 0
889.86 0
889.93 0
890.00 0
890.07 0
890.13 0
890.20 0
890.27 0
890.34 0
890.41 0
890.48 0
890.54 0
890.61 0
890.68 0
890.75 0
890.82 0
890.89 0
890.96 0
891.02 0
891.09 0
891.16 0
891.23 0
891.30 0
891.37 0
891.44 0
891.50 0
891.57 0
891.64 0
891.71 0
891.78 0
891.85 0
891.92 0
891.98 0
892.05 0
892.12 0
892.19 0
892.26 0
892.33 0
892.40 0
892.46 0
892.53 0
892.60 0
892.67 0
892.74 0
892.81 0
892.88 0
892.94 0
893.01 0
893.08 0
893.15 0
893.22 0
893.29 0
893.36 0
893.42 0
893.49 0
893.56 0
893.63 0
893.70 0
893.77 0
893.84 0
893.90 0
893.97 0
894.04 0
894.11 0
894.18 0
894.25 0
894.32 0
894.39 0
894.45 0
894.52 0
894.59 0
894.66 0
894.73 0
894.80 0
894.87 0
894.93 0
895.00 0
895.07 0
895.14 0
895.21 0
895.28 0
895.35 0
895.42 0
895.48 0
895.55 0
895.62 0
895.69 0
895.76 0
895.83 0
895.90 0
895.96 0
896.03 0
896.10 0
896.17 0
896.24 0
896.31 0
896.38 0
896.45 0
896.51 0
896.58 0
896.65 0
896.72 0
896.79 0
896.86 0
896.93 0
897.00 0
897.06 0
897.13 0
897.20 0
897.27 0
897.34 0
897.41 0
897.48 0
897.55 0
897.61 0
897.68 0
897.75 0
897.82 0
897.89 0
897.96 0
898.03 0
898.10 0
898.16 0
898.23 0
898.30 0
898.37 0
898.44 0
898.51 0
898.58 0
898.65 0
898.72 0
898.78 0
898.85 0
898.92 0
898.99 0
899.06 0
899.13 0
899.20 0
899.27 0
899.33 0
899.40 0
899.47 0
899.54 0
899.61 0
899.68 0
899.75 0
899.82 0
899.89 0
899.95 0
900.02 0
900.09 0
900.16 0
900.23 0
900.30 0
900.37 0
900.44 0
900.51 0
900.57 0
900.64 0
900.71 0
900.78 0
900.85 0
900.92 0
900.99 0
901.06 0
901.13 0
901.19 0
901.26 0
901.33 0
901.40 0
901.47 0
901.54 0
901.61 0
901.68 0
901.75 0
901.81 0
901.88 0
901.95 0
902.02 0
902.09 0
902.16 0
902.23 0
902.30 0
902.37 0
902.43 0
902.50 0
902.57 0
902.64 0
902.71 0
902.78 0
902.85 0
902.92 0
902.99 0
903.06 0
903.12 0
903.19 0
903.26 0
903.33 0
903.40 0
903.47 0
903.54 0
903.61 0
903.68 0
903.75 0
903.81 0
903.88 0
903.95 0
904.02 0
904.09 0
904.16 0
904.23 0
904.30 0
904.37 0
904.44 0
904.50 0
904.57 0
904.64 0
904.71 0
904.78 0
904.85 0
904.92 0
904.99 0
905.06 0
905.13 0
905.20 0
905.26 0
905.33 0
905.40 0
905.47 0
905.54 0
905.61 0
905.68 0
905.75 0
905.82 0
905.89 0
905.96 0
906.02 0
906.09 0
906.16 0
906.23 0
906.30 0
906.37 0
906.44 0
906.51 0
906.58 0
906.65 0
906.72 0
906.78 0
906.85 0
906.92 0
906.99 0
907.06 0
907.13 0
907.20 0
907.27 0
907.34 0
907.41 0
907.48 0
907.54 0
907.61 0
907.68 0
907.75 0
907.82 0
907.89 0
907.96 0
908.03 0
908.10 0
908.17 0
908.24 0
908.31 0
908.37 0
908.44 0
908.51 0
908.58 0
908.65 0
908.72 0
908.79 0
908.86 0
908.93 0
909.00 0
909.07 0
909.14 0
909.21 0
909.27 0
909.34 0
909.41 0
909.48 0
909.55 0
909.62 0
909.69 0
909.76 0
909.83 0
909.90 0
909.97 0
910.04 0
910.11 0
910.17 0
910.24 0
910.31 0
910.38 0
910.45 0
910.52 0
910.59 0
910.66 0
910.73 0
910.80 0
910.87 0
910.94 0
911.01 0
911.08 0
911.14 0
911.21 0
911.28 0
911.35 0
911.42 0
911.49 0
911.56 0
911.63 0
911.70 0
911.77 0
911.84 0
911.91 0
911.98 0
912.05 0
912.11 0
912.18 0
912.25 0
912.32 0
912.39 0
912.46 0
912.53 0
912.60 0
912.67 0
912.74 0
912.81 0
912.88 0
912.95 0
913.02 0
913.09 0
913.15 0
913.22 0
913.29 0
913.36 0
913.43 0
913.50 0
913.57 0
913.64 0
913.71 0
913.78 0
913.85 0
913.92 0
913.99 0
914.06 0
914.13 0
914.20 0
914.27 0
914.33 0
914.40 0
914.47 0
914.54 0
914.61 0
914.68 0
914.75 0
914.82 0
914.89 0
914.96 0
915.03 0
915.10 0
915.17 0
915.24 0
915.31 0
915.38 0
915.45 0
915.51 0
915.58 0
915.65 0
915.72 0
915.79 0
915.86 0
915.93 0
916.00 0
916.07 0
916.14 0
916.21 0
916.28 0
916.35 0
916.42 0
916.49 0
916.56 0
916.63 0
916.70 0
916.77 0
916.83 0
916.90 0
916.97 0
917.04 0
917.11 0
917.18 0
917.25 0
917.32 0
917.39 0
917.46 0
917.53 0
917.60 0
917.67 0
917.74 0
917.81 0
917.88 0
917.95 0
918.02 0
918.09 0
918.16 0
918.23 0
918.30 0
918.36 0
918.43 0
918.50 0
918.57 0
918.64 0
918.71 0
918.78 0
918.85 0
918.92 0
918.99 0
919.06 0
919.13 0
919.20 0
919.27 0
919.34 0
919.41 0
919.48 0
919.55 0
919.62 0
919.69 0
919.76 0
919.83 0
919.90 0
919.97 0
920.03 0
920.10 0
920.17 0
920.24 0
920.31 0
920.38 0
920.45 0
920.52 0
920.59 0
920.66 0
920.73 0
920.80 0
920.87 0
920.94 0
921.01 0
921.08 0
921.15 0
921.22 0
921.29 0
921.36 0
921.43 0
921.50 0
921.57 0
921.64 0
921.71 0
921.78 0
921.85 0
921.92 0
921.99 0
922.06 0
922.12 0
922.19 0
922.26 0
922.33 0
922.40 0
922.47 0
922.54 0
922.61 0
922.68 0
922.75 0
922.82 0
922.89 0
922.96 0
923.03 0
923.10 0
923.17 0
923.24 0
923.31 0
923.38 0
923.45 0
923.52 0
923.59 0
923.66 0
923.73 0
923.80 0
923.87 0
923.94 0
924.01 0
924.08 0
924.15 0
924.22 0
924.29 0
924.36 0
924.43 0
924.50 0
924.57 0
924.64 0
924.71 0
924.78 0
924.85 0
924.92 0
924.98 0
925.05 0
925.12 0
925.19 0
925.26 0
925.33 0
925.40 0
925.47 0
925.54 0
925.61 0
925.68 0
925.75 0
925.82 0
925.89 0
925.96 0
926.03 0
926.10 0
926.17 0
926.24 0
926.31 0
926.38 0
926.45 0
926.52 0
926.59 0
926.66 0
926.73 0
926.80 0
926.87 0
926.94 0
927.01 0
927.08 0
927.15 0
927.22 0
927.29 0
927.36 0
927.43 0
927.50 0
927.57 0
927.64 0
927.71 0
927.78 0
927.85 0
927.92 0
927.99 0
928.06 0
928.13 0
928.20 0
928.27 0
928.34 0
928.41 0
928.48 0
928.55 0
928.62 0
928.69 0
928.76 0
928.83 0
928.90 0
928.97 0
929.04 0
929.11 0
929.18 0
929.25 0
929.32 0
929.39 0
929.46 0
929.53 0
929.60 0
929.67 0
929.74 0
929.81 0
929.88 0
929.95 0
930.02 0
930.09 0
930.16 0
930.23 0
930.30 0
930.37 0
930.44 0
930.51 0
930.58 0
930.65 0
930.72 0
930.79 0
930.86 0
930.93 0
931.00 0
931.07 0
931.14 0
931.21 0
931.28 0
931.35 0
931.42 0
931.49 0
931.56 0
931.63 0
931.70 0
931.77 0
931.84 0
931.91 0
931.98 0
932.05 0
932.12 0
932.19 0
932.26 0
932.33 0
932.40 0
932.47 0
932.54 0
932.61 0
932.68 0
932.75 0
932.82 0
932.89 0
932.96 0
933.03 0
933.10 0
933.17 0
933.24 0
933.31 0
933.38 0
933.45 0
933.52 0
933.59 0
933.66 0
933.73 0
933.80 0
933.87 0
933.94 0
934.01 0
934.08 0
934.15 0
934.22 0
934.29 0
934.36 0
934.43 0
934.50 0
934.57 0
934.64 0
934.71 0
934.78 0
934.85 0
934.92 0
935.00 0
935.07 0
935.14 0
935.21 0
935.28 0
935.35 0
935.42 0
935.49 0
935.56 0
935.63 0
935.70 0
935.77 0
935.84 0
935.91 0
935.98 0
936.05 0
936.12 0
936.19 0
936.26 0
936.33 0
936.40 0
936.47 0
936.54 0
936.61 0
936.68 0
936.75 0
936.82 0
936.89 0
936.96 0
937.03 0
937.10 0
937.17 0
937.24 0
937.31 0
937.38 0
937.45 0
937.52 0
937.59 0
937.66 0
937.73 0
937.80 0
937.88 0
937.95 0
938.02 0
938.09 0
938.16 0
938.23 0
938.30 0
938.37 0
938.44 0
938.51 0
938.58 0
938.65 0
938.72 0
938.79 0
938.86 0
938.93 0
939.00 0
939.07 0
939.14 0
939.21 0
939.28 0
939.35 0
939.42 0
939.49 0
939.56 0
939.63 0
939.70 0
939.77 0
939.84 0
939.91 0
939.99 0
940.06 0
940.13 0
940.20 0
940.27 0
940.34 0
940.41 0
940.48 0
940.55 0
940.62 0
940.69 0
940.76 0
940.83 0
940.90 0
940.97 0
941.04 0
941.11 0
941.18 0
941.25 0
941.32 0
941.39 0
941.46 0
941.53 0
941.60 0
941.67 0
941.75 0
941.82 0
941.89 0
941.96 0
942.03 0
942.10 0
942.17 0
942.24 0
942.31 0
942.38 0
942.45 0
942.52 0
942.59 0
942.66 0
942.73 0
942.80 0
942.87 0
942.94 0
943.01 0
943.08 0
943.15 0
943.23 0
943.30 0
943.37 0
943.44 0
943.51 0
943.58 0
943.65 0
943.72 0
943.79 0
943.86 0
943.93 0
944.00 0
944.07 0
944.14 0
944.21 0
944.28 0
944.35 0
944.42 0
944.49 0
944.57 0
944.64 0
944.71 0
944.78 0
944.85 0
944.92 0
944.99 0
945.06 0
945.13 0
945.20 0
945.27 0
945.34 0
945.41 0
945.48 0
945.55 0
945.62 0
945.69 0
945.76 0
945.84 0
945.91 0
945.98 0
946.05 0
946.12 0
946.19 0
946.26 0
946.33 0
946.40 0
946.47 0
946.54 0
946.61 0
946.68 0
946.75 0
946.82 0
946.89 0
946.97 0
947.04 0
947.11 0
947.18 0
947.25 0
947.32 0
947.39 0
947.46 0
947.53 0
947.60 0
947.67 0
947.74 0
947.81 0
947.88 0
947.95 0
948.03 0
948.10 0
948.17 0
948.24 0
948.31 0
948.38 0
948.45 0
948.52 0
948.59 0
948.66 0
948.73 0
948.80 0
948.87 0
948.94 0
949.01 0
949.09 0
949.16 0
949.23 0
949.30 0
949.37 0
949.44 0
949.51 0
949.58 0
949.65 0
949.72 0
949.79 0
949.86 0
949.93 0
950.01 0
950.08 0
950.15 0
950.22 0
950.29 0
950.36 0
950.43 0
950.50 0
950.57 0
950.64 0
950.71 0
950.78 0
950.85 0
950.93 0
951.00 0
951.07 0
951.14 0
951.21 0
951.28 0
951.35 0
951.42 0
951.49 0
951.56 0
951.63 0
951.70 0
951.77 0
951.85 0
951.92 0
951.99 0
952.06 0
952.13 0
952.20 0
952.27 0
952.34 0
952.41 0
952.48 0
952.55 0
952.62 0
952.70 0
952.77 0
952.84 0
952.91 0
952.98 0
953.05 0
953.12 0
953.19 0
953.26 0
953.33 0
953.40 0
953.48 0
953.55 0
953.62 0
953.69 0
953.76 0
953.83 0
953.90 0
953.97 0
954.04 0
954.11 0
954.18 0
954.25 0
954.33 0
954.40 0
954.47 0
954.54 0
954.61 0
954.68 0
954.75 0
954.82 0
954.89 0
954.96 0
955.04 0
955.11 0
955.18 0
955.25 0
955.32 0
955.39 0
955.46 0
955.53 0
955.60 0
955.67 0
955.74 0
955.82 0
955.89 0
955.96 0
956.03 0
956.10 0
956.17 0
956.24 0
956.31 0
956.38 0
956.45 0
956.53 0
956.60 0
956.67 0
956.74 0
956.81 0
956.88 0
956.95 0
957.02 0
957.09 0
957.16 0
957.24 0
957.31 0
957.38 0
957.45 0
957.52 0
957.59 0
957.66 0
957.73 0
957.80 0
957.87 0
957.95 0
958.02 0
958.09 0
958.16 0
958.23 0
958.30 0
958.37 0
958.44 0
958.51 0
958.59 0
958.66 0
958.73 0
958.80 0
958.87 0
958.94 0
959.01 0
959.08 0
959.15 0
959.23 0
959.30 0
959.37 0
959.44 0
959.51 0
959.58 0
959.65 0
959.72 0
959.79 0
959.86 0
959.94 0
960.01 0
960.08 0
960.15 0
960.22 0
960.29 0
960.36 0
960.43 0
960.51 0
960.58 0
960.65 0
960.72 0
960.79 0
960.86 0
960.93 0
961.00 0
961.07 0
961.15 0
961.22 0
961.29 0
961.36 0
961.43 0
961.50 0
961.57 0
961.64 0
961.71 0
961.79 0
961.86 0
961.93 0
962.00 0
962.07 0
962.14 0
962.21 0
962.28 0
962.36 0
962.43 0
962.50 0
962.57 0
962.64 0
962.71 0
962.78 0
962.85 0
962.93 0
963.00 0
963.07 0
963.14 0
963.21 0
963.28 0
963.35 0
963.42 0
963.50 0
963.57 0
963.64 0
963.71 0
963.78 0
963.85 0
963.92 0
963.99 0
964.07 0
964.14 0
964.21 0
964.28 0
964.35 0
964.42 0
964.49 0
964.56 0
964.64 0
964.71 0
964.78 0
964.85 0
964.92 0
964.99 0
965.06 0
965.13 0
965.21 0
965.28 0
965.35 0
965.42 0
965.49 0
965.56 0
965.63 0
965.71 0
965.78 0
965.85 0
965.92 0
965.99 0
966.06 0
966.13 0
966.20 0
966.28 0
966.35 0
966.42 0
966.49 0
966.56 0
966.63 0
966.70 0
966.78 0
966.85 0
966.92 0
966.99 0
967.06 0
967.13 0
967.20 0
967.28 0
967.35 0
967.42 0
967.49 0
967.56 0
967.63 0
967.70 0
967.78 0
967.85 0
967.92 0
967.99 0
968.06 0
968.13 0
968.20 0
968.28 0
968.35 0
968.42 0
968.49 0
968.56 0
968.63 0
968.70 0
968.78 0
968.85 0
968.92 0
968.99 0
969.06 0
969.13 0
969.20 0
969.28 0
969.35 0
969.42 0
969.49 0
969.56 0
969.63 0
969.70 0
969.78 0
969.85 0
969.92 0
969.99 0
970.06 0
970.13 0
970.20 0
970.28 0
970.35 0
970.42 0
970.49 0
970.56 0
970.63 0
970.71 0
970.78 0
970.85 0
970.92 0
970.99 0
971.06 0
971.13 0
971.21 0
971.28 0
971.35 0
971.42 0
971.49 0
971.56 0
971.64 0
971.71 0
971.78 0
971.85 0
971.92 0
971.99 0
972.06 0
972.14 0
972.21 0
972.28 0
972.35 0
972.42 0
972.49 0
972.57 0
972.64 0
972.71 0
972.78 0
972.85 0
972.92 0
973.00 0
973.07 0
973.14 0
973.21 0
973.28 0
973.35 0
973.42 0
973.50 0
973.57 0
973.64 0
973.71 0
973.78 0
973.85 0
973.93 0
974.00 0
974.07 0
974.14 0
974.21 0
974.28 0
974.36 0
974.43 0
974.50 0
974.57 0
974.64 0
974.71 0
974.79 0
974.86 0
974.93 0
975.00 0
975.07 0
975.14 0
975.22 0
975.29 0
975.36 0
975.43 0
975.50 0
975.57 0
975.65 0
975.72 0
975.79 0
975.86 0
975.93 0
976.00 0
976.08 0
976.15 0
976.22 0
976.29 0
976.36 0
976.43 0
976.51 0
976.58 0
976.65 0
976.72 0
976.79 0
976.87 0
976.94 0
977.01 0
977.08 0
977.15 0
977.22 0
977.30 0
977.37 0
977.44 0
977.51 0
977.58 0
977.65 0
977.73 0
977.80 0
977.87 0
977.94 0
978.01 0
978.09 0
978.16 0
978.23 0
978.30 0
978.37 0
978.44 0
978.52 0
978.59 0
978.66 0
978.73 0
978.80 0
978.88 0
978.95 0
979.02 0
979.09 0
979.16 0
979.23 0
979.31 0
979.38 0
979.45 0
979.52 0
979.59 0
979.67 0
979.74 0
979.81 0
979.88 0
979.95 0
980.02 0
980.10 0
980.17 0
980.24 0
980.31 0
980.38 0
980.46 0
980.53 0
980.60 0
980.67 0
980.74 0
980.82 0
980.89 0
980.96 0
981.03 0
981.10 0
981.17 0
981.25 0
981.32 0
981.39 0
981.46 0
981.53 0
981.61 0
981.68 0
981.75 0
981.82 0
981.89 0
981.97 0
982.04 0
982.11 0
982.18 0
982.25 0
982.33 0
982.40 0
982.47 0
982.54 0
982.61 0
982.69 0
982.76 0
982.83 0
982.90 0
982.97 0
983.05 0
983.12 0
983.19 0
983.26 0
983.33 0
983.40 0
983.48 0
983.55 0
983.62 0
983.69 0
983.76 0
983.84 0
983.91 0
983.98 0
984.05 0
984.12 0
984.20 0
984.27 0
984.34 0
984.41 0
984.48 0
984.56 0
984.63 0
984.70 1
984.77 1
984.85 1
984.92 1
984.99 1
985.06 1
985.13 1
985.21 1
985.28 1
985.35 1
985.42 1
985.49 1
985.57 1
985.64 1
985.71 1
985.78 1
985.85 1
985.93 1
986.00 0
986.07 0
986.14 0
986.21 0
986.29 0
986.36 0
986.43 0
986.50 0
986.57 0
986.65 0
986.72 0
986.79 0
986.86 0
986.94 0
987.01 0
987.08 0
987.15 0
987.22 0
987.30 0
987.37 0
987.44 0
987.51 0
987.58 0
987.66 0
987.73 0
987.80 0
987.87 0
987.95 0
988.02 0
988.09 0
988.16 0
988.23 0
988.31 0
988.38 0
988.45 0
988.52 0
988.59 0
988.67 0
988.74 0
988.81 0
988.88 0
988.96 0
989.03 0
989.10 0
989.17 0
989.24 0
989.32 0
989.39 0
989.46 0
989.53 0
989.61 0
989.68 0
989.75 0
989.82 0
989.89 0
989.97 1
990.04 1
990.11 1
990.18 1
990.26 1
990.33 2
990.40 2
990.47 2
990.54 2
990.62 3
990.69 3
990.76 3
990.83 3
990.91 2
990.98 2
991.05 2
991.12 2
991.19 1
991.27 1
991.34 1
991.41 1
991.48 1
991.56 1
991.63 0
991.70 0
991.77 0
991.85 0
991.92 0
991.99 0
992.06 0
992.13 0
992.21 1
992.28 1
992.35 1
992.42 1
992.50 1
992.57 1
992.64 1
992.71 0
992.79 0
992.86 0
992.93 0
993.00 0
993.07 0
993.15 0
993.22 0
993.29 0
993.36 0
993.44 0
993.51 0
993.58 0
993.65 0
993.73 0
993.80 0
993.87 0
993.94 0
994.01 0
994.09 0
994.16 0
994.23 0
994.30 0
994.38 0
994.45 0
994.52 0
994.59 0
994.67 0
994.74 0
994.81 0
994.88 0
994.96 0
995.03 0
995.10 0
995.17 0
995.25 0
995.32 0
995.39 0
995.46 0
995.54 0
995.61 0
995.68 0
995.75 0
995.83 0
995.90 0
995.97 0
996.04 0
996.11 0
996.19 0
996.26 0
996.33 0
996.40 0
996.48 0
996.55 0
996.62 0
996.69 0
996.77 0
996.84 0
996.91 0
996.98 0
997.06 0
997.13 0
997.20 0
997.27 0
997.35 0
997.42 0
997.49 0
997.56 0
997.64 0
997.71 0
997.78 0
997.85 0
997.93 0
998.00 0
998.07 0
998.14 0
998.22 0
998.29 0
998.36 0
998.43 0
998.51 0
998.58 0
998.65 0
998.72 0
998.80 0
998.87 0
998.94 0
999.01 0
999.09 0
999.16 0
999.23 0
999.31 0
999.38 0
999.45 0
999.52 0
999.60 0
999.67 0
999.74 0
999.81 0
999.89 0
999.96 0
1000.03 0
1000.10 0
1000.18 0
1000.25 0
1000.32 0
1000.39 0
1000.47 0
1000.54 0
1000.61 0
1000.68 0
1000.76 0
1000.83 0
1000.90 0
1000.97 0
1001.05 0
1001.12 0
1001.19 0
1001.27 0
1001.34 0
1001.41 0
1001.48 0
1001.56 0
1001.63 0
1001.70 0
1001.77 0
1001.85 0
1001.92 0
1001.99 0
1002.06 0
1002.14 0
1002.21 0
1002.28 1
1002.36 1
1002.43 1
1002.50 1
1002.57 1
1002.65 1
1002.72 1
1002.79 1
1002.86 1
1002.94 1
1003.01 1
1003.08 1
1003.15 1
1003.23 1
1003.30 1
1003.37 1
1003.45 0
1003.52 0
1003.59 0
1003.66 0
1003.74 0
1003.81 0
1003.88 0
1003.95 0
1004.03 0
1004.10 0
1004.17 0
1004.25 0
1004.32 0
1004.39 0
1004.46 0
1004.54 0
1004.61 0
1004.68 0
1004.75 0
1004.83 0
1004.90 0
1004.97 0
1005.05 0
1005.12 0
1005.19 0
1005.26 0
1005.34 0
1005.41 0
1005.48 0
1005.56 0
1005.63 0
1005.70 0
1005.77 0
1005.85 0
1005.92 0
1005.99 0
1006.06 0
1006.14 0
1006.21 0
1006.28 0
1006.36 0
1006.43 0
1006.50 0
1006.57 0
1006.65 0
1006.72 0
1006.79 0
1006.87 0
1006.94 0
1007.01 0
1007.08 0
1007.16 0
1007.23 0
1007.30 0
1007.38 0
1007.45 0
1007.52 0
1007.59 0
1007.67 0
1007.74 0
1007.81 0
1007.89 0
1007.96 1
1008.03 1
1008.10 1
1008.18 1
1008.25 0
1008.32 0
1008.40 0
1008.47 0
1008.54 0
1008.61 0
1008.69 0
1008.76 0
1008.83 0
1008.91 0
1008.98 0
1009.05 0
1009.13 0
1009.20 0
1009.27 0
1009.34 0
1009.42 0
1009.49 0
1009.56 0
1009.64 0
1009.71 0
1009.78 0
1009.85 0
1009.93 0
1010.00 0
1010.07 0
1010.15 0
1010.22 0
1010.29 0
1010.37 0
1010.44 0
1010.51 0
1010.58 0
1010.66 0
1010.73 0
1010.80 0
1010.88 0
1010.95 0
1011.02 0
1011.09 0
1011.17 0
1011.24 0
1011.31 0
1011.39 0
1011.46 0
1011.53 0
1011.61 0
1011.68 0
1011.75 0
1011.82 0
1011.90 0
1011.97 0
1012.04 0
1012.12 0
1012.19 0
1012.26 0
1012.34 0
1012.41 0
1012.48 0
1012.56 0
1012.63 0
1012.70 0
1012.77 0
1012.85 0
1012.92 0
1012.99 0
1013.07 0
1013.14 0
1013.21 0
1013.29 0
1013.36 0
1013.43 0
1013.50 0
1013.58 1
1013.65 0
1013.72 0
1013.80 0
1013.87 0
1013.94 0
1014.02 0
1014.09 0
1014.16 0
1014.24 0
1014.31 0
1014.38 0
1014.46 0
1014.53 0
1014.60 0
1014.67 0
1014.75 0
1014.82 0
1014.89 0
1014.97 0
1015.04 0
1015.11 0
1015.19 0
1015.26 1
1015.33 1
1015.41 1
1015.48 0
1015.55 0
1015.63 0
1015.70 0
1015.77 0
1015.84 0
1015.92 0
1015.99 0
1016.06 0
1016.14 0
1016.21 0
1016.28 0
1016.36 0
1016.43 0
1016.50 0
1016.58 0
1016.65 0
1016.72 0
1016.80 0
1016.87 0
1016.94 0
1017.02 0
1017.09 0
1017.16 0
1017.24 0
1017.31 0
1017.38 0
1017.45 0
1017.53 0
1017.60 0
1017.67 0
1017.75 0
1017.82 0
1017.89 0
1017.97 0
1018.04 0
1018.11 0
1018.19 0
1018.26 0
1018.33 0
1018.41 0
1018.48 0
1018.55 0
1018.63 0
1018.70 0
1018.77 0
1018.85 0
1018.92 0
1018.99 0
1019.07 0
1019.14 0
1019.21 0
1019.29 0
1019.36 0
1019.43 0
1019.51 0
1019.58 0
1019.65 1
1019.73 1
1019.80 2
1019.87 2
1019.95 3
1020.02 4
1020.09 5
1020.17 6
1020.24 6
1020.31 6
1020.39 6
1020.46 6
1020.53 6
1020.61 5
1020.68 5
1020.75 5
1020.83 4
1020.90 4
1020.97 5
1021.05 5
1021.12 5
1021.19 5
1021.27 5
1021.34 5
1021.41 5
1021.49 4
1021.56 3
1021.63 3
1021.71 2
1021.78 2
1021.85 1
1021.93 1
1022.00 1
1022.07 1
1022.15 2
1022.22 2
1022.29 2
1022.37 2
1022.44 2
1022.51 1
1022.59 1
1022.66 1
1022.73 1
1022.81 1
1022.88 1
1022.95 1
1023.03 1
1023.10 1
1023.17 0
1023.25 0
1023.32 0
1023.39 0
1023.47 0
1023.54 0
1023.61 0
1023.69 1
1023.76 1
1023.83 1
1023.91 1
1023.98 1
1024.06 1
1024.13 1
1024.20 1
1024.28 1
1024.35 0
1024.42 0
1024.50 0
1024.57 1
1024.64 1
1024.72 1
1024.79 1
1024.86 1
1024.94 1
1025.01 0
1025.08 0
1025.16 0
1025.23 0
1025.30 0
1025.38 0
1025.45 0
1025.52 0
1025.60 0
1025.67 0
1025.75 0
1025.82 0
1025.89 0
1025.97 0
1026.04 0
1026.11 0
1026.19 0
1026.26 0
1026.33 0
1026.41 0
1026.48 0
1026.55 0
1026.63 0
1026.70 0
1026.77 0
1026.85 0
1026.92 0
1027.00 0
1027.07 0
1027.14 0
1027.22 0
1027.29 0
1027.36 0
1027.44 0
1027.51 0
1027.58 0
1027.66 0
1027.73 0
1027.80 0
1027.88 0
1027.95 0
1028.03 1
1028.10 1
1028.17 1
1028.25 2
1028.32 2
1028.39 3
1028.47 3
1028.54 3
1028.61 4
1028.69 4
1028.76 4
1028.84 4
1028.91 5
1028.98 5
1029.06 5
1029.13 5
1029.20 5
1029.28 5
1029.35 5
1029.42 5
1029.50 5
1029.57 4
1029.65 4
1029.72 3
1029.79 3
1029.87 2
1029.94 2
1030.01 1
1030.09 1
1030.16 1
1030.23 1
1030.31 2
1030.38 2
1030.46 3
1030.53 3
1030.60 4
1030.68 4
1030.75 4
1030.82 4
1030.90 4
1030.97 4
1031.05 4
1031.12 3
1031.19 3
1031.27 2
1031.34 2
1031.41 1
1031.49 1
1031.56 1
1031.64 1
1031.71 1
1031.78 1
1031.86 2
1031.93 2
1032.00 2
1032.08 2
1032.15 2
1032.23 2
1032.30 2
1032.37 2
1032.45 2
1032.52 2
1032.59 2
1032.67 1
1032.74 1
1032.82 1
1032.89 1
1032.96 2
1033.04 2
1033.11 2
1033.18 2
1033.26 2
1033.33 2
1033.41 2
1033.48 2
1033.55 2
1033.63 2
1033.70 2
1033.77 2
1033.85 1
1033.92 1
1034.00 1
1034.07 1
1034.14 1
1034.22 0
1034.29 0
1034.36 1
1034.44 1
1034.51 1
1034.59 1
1034.66 1
1034.73 1
1034.81 1
1034.88 1
1034.96 1
1035.03 1
1035.10 0
1035.18 0
1035.25 0
1035.32 0
1035.40 0
1035.47 0
1035.55 0
1035.62 0
1035.69 0
1035.77 0
1035.84 0
1035.92 0
1035.99 0
1036.06 0
1036.14 0
1036.21 0
1036.29 0
1036.36 1
1036.43 0
1036.51 0
1036.58 0
1036.65 0
1036.73 0
1036.80 0
1036.88 0
1036.95 1
1037.02 1
1037.10 1
1037.17 1
1037.25 1
1037.32 1
1037.39 2
1037.47 1
1037.54 1
1037.62 1
1037.69 1
1037.76 1
1037.84 1
1037.91 1
1037.99 1
1038.06 0
1038.13 0
1038.21 0
1038.28 0
1038.36 0
1038.43 0
1038.50 0
1038.58 0
1038.65 0
1038.73 0
1038.80 0
1038.87 0
1038.95 0
1039.02 0
1039.10 0
1039.17 0
1039.24 0
1039.32 1
1039.39 1
1039.47 1
1039.54 1
1039.61 0
1039.69 0
1039.76 0
1039.84 0
1039.91 0
1039.98 0
1040.06 1
1040.13 1
1040.21 1
1040.28 1
1040.35 1
1040.43 1
1040.50 1
1040.58 1
1040.65 1
1040.72 1
1040.80 0
1040.87 0
1040.95 0
1041.02 1
1041.09 1
1041.17 1
1041.24 1
1041.32 1
1041.39 1
1041.46 1
1041.54 1
1041.61 1
1041.69 1
1041.76 1
1041.83 2
1041.91 2
1041.98 2
1042.06 2
1042.13 3
1042.21 3
1042.28 3
1042.35 3
1042.43 2
1042.50 2
1042.58 2
1042.65 1
1042.72 1
1042.80 1
1042.87 1
1042.95 1
1043.02 2
1043.09 2
1043.17 2
1043.24 2
1043.32 2
1043.39 3
1043.47 2
1043.54 2
1043.61 2
1043.69 2
1043.76 2
1043.84 1
1043.91 1
1043.98 1
1044.06 1
1044.13 1
1044.21 1
1044.28 1
1044.36 1
1044.43 1
1044.50 0
1044.58 1
1044.65 1
1044.73 1
1044.80 1
1044.87 1
1044.95 1
1045.02 2
1045.10 2
1045.17 2
1045.25 2
1045.32 2
1045.39 2
1045.47 2
1045.54 2
1045.62 1
1045.69 1
1045.77 1
1045.84 1
1045.91 1
1045.99 1
1046.06 1
1046.14 2
1046.21 2
1046.28 2
1046.36 2
1046.43 2
1046.51 3
1046.58 3
1046.66 4
1046.73 4
1046.80 4
1046.88 4
1046.95 4
1047.03 4
1047.10 3
1047.18 3
1047.25 3
1047.32 3
1047.40 3
1047.47 3
1047.55 3
1047.62 3
1047.70 3
1047.77 3
1047.84 3
1047.92 4
1047.99 4
1048.07 4
1048.14 5
1048.22 5
1048.29 5
1048.36 5
1048.44 5
1048.51 4
1048.59 4
1048.66 3
1048.74 3
1048.81 2
1048.89 2
1048.96 2
1049.03 2
1049.11 2
1049.18 2
1049.26 2
1049.33 2
1049.41 2
1049.48 2
1049.55 2
1049.63 2
1049.70 2
1049.78 2
1049.85 2
1049.93 2
1050.00 2
1050.08 2
1050.15 2
1050.22 2
1050.30 2
1050.37 2
1050.45 2
1050.52 2
1050.60 2
1050.67 2
1050.74 2
1050.82 2
1050.89 2
1050.97 2
1051.04 1
1051.12 1
1051.19 1
1051.27 0
1051.34 0
1051.41 0
1051.49 0
1051.56 0
1051.64 0
1051.71 0
1051.79 0
1051.86 0
1051.94 0
1052.01 0
1052.08 0
1052.16 0
1052.23 0
1052.31 1
1052.38 1
1052.46 1
1052.53 1
1052.61 2
1052.68 2
1052.75 2
1052.83 2
1052.90 2
1052.98 2
1053.05 2
1053.13 2
1053.20 2
1053.28 2
1053.35 1
1053.42 1
1053.50 1
1053.57 1
1053.65 1
1053.72 1
1053.80 1
1053.87 1
1053.95 1
1054.02 1
1054.10 1
1054.17 1
1054.24 1
1054.32 1
1054.39 1
1054.47 1
1054.54 1
1054.62 1
1054.69 1
1054.77 1
1054.84 0
1054.92 0
1054.99 0
1055.06 0
1055.14 0
1055.21 0
1055.29 0
1055.36 0
1055.44 0
1055.51 0
1055.59 0
1055.66 0
1055.74 1
1055.81 1
1055.88 1
1055.96 1
1056.03 2
1056.11 1
1056.18 1
1056.26 1
1056.33 1
1056.41 0
1056.48 0
1056.56 0
1056.63 0
1056.71 0
1056.78 1
1056.85 1
1056.93 1
1057.00 2
1057.08 2
1057.15 2
1057.23 3
1057.30 3
1057.38 4
1057.45 4
1057.53 5
1057.60 5
1057.68 5
1057.75 5
1057.83 4
1057.90 3
1057.97 3
1058.05 2
1058.12 2
1058.20 2
1058.27 2
1058.35 2
1058.42 2
1058.50 2
1058.57 2
1058.65 2
1058.72 1
1058.80 1
1058.87 1
1058.95 1
1059.02 2
1059.09 2
1059.17 3
1059.24 3
1059.32 3
1059.39 4
1059.47 4
1059.54 5
1059.62 5
1059.69 4
1059.77 4
1059.84 4
1059.92 4
1059.99 3
1060.07 3
1060.14 4
1060.22 4
1060.29 4
1060.37 5
1060.44 5
1060.51 5
1060.59 5
1060.66 6
1060.74 6
1060.81 6
1060.89 6
1060.96 6
1061.04 7
1061.11 7
1061.19 7
1061.26 7
1061.34 7
1061.41 7
1061.49 7
1061.56 7
1061.64 7
1061.71 7
1061.79 7
1061.86 7
1061.94 6
1062.01 6
1062.08 5
1062.16 4
1062.23 4
1062.31 4
1062.38 4
1062.46 4
1062.53 5
1062.61 6
1062.68 7
1062.76 8
1062.83 9
1062.91 10
1062.98 10
1063.06 10
1063.13 10
1063.21 10
1063.28 10
1063.36 9
1063.43 8
1063.51 8
1063.58 7
1063.66 7
1063.73 7
1063.81 7
1063.88 7
1063.96 6
1064.03 6
1064.11 6
1064.18 5
1064.26 5
1064.33 4
1064.41 4
1064.48 4
1064.55 5
1064.63 5
1064.70 5
1064.78 6
1064.85 6
1064.93 6
1065.00 7
1065.08 7
1065.15 7
1065.23 7
1065.30 7
1065.38 7
1065.45 7
1065.53 7
1065.60 7
1065.68 7
1065.75 6
1065.83 6
1065.90 6
1065.98 5
1066.05 5
1066.13 5
1066.20 5
1066.28 6
1066.35 6
1066.43 6
1066.50 6
1066.58 5
1066.65 4
1066.73 3
1066.80 3
1066.88 2
1066.95 2
1067.03 2
1067.10 2
1067.18 3
1067.25 3
1067.33 4
1067.40 4
1067.48 4
1067.55 4
1067.63 3
1067.70 3
1067.78 3
1067.85 3
1067.93 3
1068.00 4
1068.08 4
1068.15 4
1068.23 4
1068.30 4
1068.38 3
1068.45 3
1068.53 4
1068.60 4
1068.68 4
1068.75 3
1068.83 3
1068.90 3
1068.98 3
1069.05 3
1069.13 3
1069.20 3
1069.28 3
1069.35 3
1069.43 4
1069.50 4
1069.58 4
1069.65 4
1069.73 4
1069.80 4
1069.88 4
1069.95 4
1070.03 4
1070.10 4
1070.18 3
1070.25 2
1070.33 2
1070.40 1
1070.48 1
1070.55 0
1070.63 0
1070.71 0
1070.78 0
1070.86 0
1070.93 0
1071.01 0
1071.08 1
1071.16 1
1071.23 1
1071.31 1
1071.38 1
1071.46 1
1071.53 1
1071.61 1
1071.68 1
1071.76 1
1071.83 1
1071.91 1
1071.98 0
1072.06 0
1072.13 0
1072.21 0
1072.28 0
1072.36 0
1072.43 0
1072.51 0
1072.58 0
1072.66 0
1072.73 1
1072.81 1
1072.88 1
1072.96 2
1073.03 2
1073.11 2
1073.19 3
1073.26 3
1073.34 4
1073.41 4
1073.49 4
1073.56 4
1073.64 4
1073.71 3
1073.79 3
1073.86 3
1073.94 3
1074.01 3
1074.09 3
1074.16 4
1074.24 4
1074.31 5
1074.39 5
1074.46 4
1074.54 4
1074.61 4
1074.69 3
1074.76 3
1074.84 3
1074.92 3
1074.99 3
1075.07 3
1075.14 4
1075.22 4
1075.29 5
1075.37 5
1075.44 6
1075.52 6
1075.59 6
1075.67 6
1075.74 6
1075.82 5
1075.89 5
1075.97 5
1076.04 5
1076.12 5
1076.20 6
1076.27 6
1076.35 7
1076.42 7
1076.50 8
1076.57 9
1076.65 10
1076.72 10
1076.80 11
1076.87 12
1076.95 13
1077.02 13
1077.10 13
1077.17 13
1077.25 13
1077.33 13
1077.40 13
1077.48 13
1077.55 14
1077.63 14
1077.70 15
1077.78 15
1077.85 15
1077.93 14
1078.00 13
1078.08 13
1078.15 12
1078.23 12
1078.30 12
1078.38 12
1078.46 12
1078.53 13
1078.61 13
1078.68 13
1078.76 13
1078.83 13
1078.91 12
1078.98 12
1079.06 12
1079.13 12
1079.21 12
1079.28 12
1079.36 12
1079.44 12
1079.51 12
1079.59 12
1079.66 11
1079.74 11
1079.81 10
1079.89 9
1079.96 8
1080.04 7
1080.11 6
1080.19 5
1080.27 4
1080.34 4
1080.42 3
1080.49 3
1080.57 3
1080.64 4
1080.72 4
1080.79 4
1080.87 5
1080.94 5
1081.02 6
1081.10 7
1081.17 8
1081.25 8
1081.32 9
1081.40 9
1081.47 9
1081.55 8
1081.62 8
1081.70 7
1081.77 6
1081.85 6
1081.93 6
1082.00 6
1082.08 6
1082.15 6
1082.23 7
1082.30 7
1082.38 6
1082.45 6
1082.53 5
1082.61 5
1082.68 4
1082.76 4
1082.83 4
1082.91 3
1082.98 3
1083.06 3
1083.13 2
1083.21 2
1083.29 1
1083.36 1
1083.44 1
1083.51 0
1083.59 0
1083.66 0
1083.74 0
1083.81 0
1083.89 1
1083.97 1
1084.04 1
1084.12 2
1084.19 2
1084.27 2
1084.34 2
1084.42 2
1084.49 2
1084.57 1
1084.65 1
1084.72 1
1084.80 2
1084.87 2
1084.95 2
1085.02 3
1085.10 4
1085.17 4
1085.25 5
1085.33 5
1085.40 5
1085.48 4
1085.55 4
1085.63 4
1085.70 3
1085.78 3
1085.86 3
1085.93 3
1086.01 3
1086.08 4
1086.16 5
1086.23 6
1086.31 7
1086.39 8
1086.46 9
1086.54 10
1086.61 11
1086.69 11
1086.76 12
1086.84 12
1086.91 11
1086.99 11
1087.07 10
1087.14 8
1087.22 7
1087.29 6
1087.37 5
1087.44 4
1087.52 4
1087.60 5
1087.67 5
1087.75 6
1087.82 7
1087.90 8
1087.97 9
1088.05 10
1088.13 10
1088.20 10
1088.28 9
1088.35 9
1088.43 8
1088.50 7
1088.58 7
1088.66 7
1088.73 7
1088.81 8
1088.88 9
1088.96 9
1089.03 10
1089.11 11
1089.19 11
1089.26 11
1089.34 10
1089.41 10
1089.49 9
1089.57 8
1089.64 7
1089.72 6
1089.79 5
1089.87 5
1089.94 5
1090.02 6
1090.10 7
1090.17 7
1090.25 8
1090.32 9
1090.40 9
1090.47 10
1090.55 10
1090.63 10
1090.70 11
1090.78 11
1090.85 11
1090.93 11
1091.01 11
1091.08 11
1091.16 10
1091.23 10
1091.31 10
1091.38 10
1091.46 11
1091.54 11
1091.61 12
1091.69 13
1091.76 15
1091.84 16
1091.92 17
1091.99 18
1092.07 19
1092.14 19
1092.22 20
1092.29 21
1092.37 21
1092.45 22
1092.52 22
1092.60 22
1092.67 23
1092.75 23
1092.83 23
1092.90 22
1092.98 21
1093.05 20
1093.13 19
1093.21 18
1093.28 17
1093.36 15
1093.43 15
1093.51 14
1093.58 14
1093.66 14
1093.74 15
1093.81 15
1093.89 16
1093.96 17
1094.04 17
1094.12 18
1094.19 18
1094.27 18
1094.34 18
1094.42 18
1094.50 18
1094.57 18
1094.65 19
1094.72 19
1094.80 20
1094.88 20
1094.95 21
1095.03 21
1095.10 22
1095.18 22
1095.26 23
1095.33 23
1095.41 23
1095.48 22
1095.56 22
1095.64 21
1095.71 20
1095.79 19
1095.86 18
1095.94 17
1096.01 16
1096.09 15
1096.17 15
1096.24 14
1096.32 14
1096.39 14
1096.47 15
1096.55 15
1096.62 16
1096.70 16
1096.78 17
1096.85 17
1096.93 17
1097.00 16
1097.08 15
1097.16 14
1097.23 13
1097.31 11
1097.38 10
1097.46 10
1097.54 9
1097.61 9
1097.69 10
1097.76 10
1097.84 10
1097.92 10
1097.99 10
1098.07 10
1098.14 10
1098.22 9
1098.30 8
1098.37 7
1098.45 7
1098.52 6
1098.60 6
1098.68 5
1098.75 6
1098.83 6
1098.90 6
1098.98 6
1099.06 6
1099.13 6
1099.21 6
1099.29 5
1099.36 5
1099.44 5
1099.51 5
1099.59 4
1099.67 4
1099.74 4
1099.82 4
1099.89 5
1099.97 5
1100.05 6
1100.12 7
1100.20 8
1100.27 8
1100.35 9
1100.43 9
1100.50 9
1100.58 9
1100.66 8
1100.73 7
1100.81 7
1100.88 6
1100.96 6
1101.04 5
1101.11 5
1101.19 4
1101.26 4
1101.34 5
1101.42 5
1101.49 5
1101.57 6
1101.65 6
1101.72 7
1101.80 7
1101.87 8
1101.95 8
1102.03 8
1102.10 9
1102.18 9
1102.26 10
1102.33 10
1102.41 11
1102.48 11
1102.56 11
1102.64 11
1102.71 11
1102.79 12
1102.87 13
1102.94 14
1103.02 15
1103.09 17
1103.17 18
1103.25 19
1103.32 20
1103.40 20
1103.47 19
1103.55 19
1103.63 18
1103.70 17
1103.78 16
1103.86 16
1103.93 15
1104.01 15
1104.09 15
1104.16 15
1104.24 15
1104.31 16
1104.39 17
1104.47 18
1104.54 19
1104.62 21
1104.70 21
1104.77 22
1104.85 22
1104.92 23
1105.00 23
1105.08 23
1105.15 23
1105.23 23
1105.31 22
1105.38 21
1105.46 20
1105.53 19
1105.61 18
1105.69 17
1105.76 17
1105.84 17
1105.92 17
1105.99 18
1106.07 19
1106.15 20
1106.22 21
1106.30 21
1106.37 22
1106.45 22
1106.53 23
1106.60 23
1106.68 23
1106.76 23
1106.83 22
1106.91 21
1106.99 20
1107.06 19
1107.14 17
1107.21 16
1107.29 14
1107.37 14
1107.44 14
1107.52 15
1107.60 16
1107.67 17
1107.75 19
1107.83 19
1107.90 19
1107.98 19
1108.05 18
1108.13 17
1108.21 17
1108.28 17
1108.36 17
1108.44 18
1108.51 19
1108.59 19
1108.67 20
1108.74 20
1108.82 20
1108.90 20
1108.97 20
1109.05 20
1109.12 19
1109.20 19
1109.28 19
1109.35 19
1109.43 18
1109.51 18
1109.58 18
1109.66 17
1109.74 17
1109.81 16
1109.89 16
1109.97 16
1110.04 16
1110.12 17
1110.20 18
1110.27 20
1110.35 21
1110.42 21
1110.50 21
1110.58 21
1110.65 20
1110.73 19
1110.81 18
1110.88 18
1110.96 18
1111.04 18
1111.11 19
1111.19 19
1111.27 20
1111.34 20
1111.42 20
1111.50 20
1111.57 19
1111.65 17
1111.73 16
1111.80 15
1111.88 14
1111.96 14
1112.03 15
1112.11 17
1112.18 18
1112.26 20
1112.34 21
1112.41 21
1112.49 21
1112.57 21
1112.64 20
1112.72 18
1112.80 17
1112.87 16
1112.95 15
1113.03 14
1113.10 13
1113.18 12
1113.26 11
1113.33 10
1113.41 9
1113.49 8
1113.56 8
1113.64 8
1113.72 8
1113.79 8
1113.87 8
1113.95 9
1114.02 9
1114.10 9
1114.18 9
1114.25 9
1114.33 8
1114.41 8
1114.48 8
1114.56 7
1114.64 7
1114.71 7
1114.79 7
1114.87 7
1114.94 8
1115.02 8
1115.10 8
1115.17 8
1115.25 8
1115.33 8
1115.40 7
1115.48 7
1115.56 6
1115.63 6
1115.71 5
1115.79 5
1115.86 5
1115.94 5
1116.02 6
1116.09 6
1116.17 7
1116.25 8
1116.32 10
1116.40 11
1116.48 12
1116.55 13
1116.63 13
1116.71 13
1116.78 13
1116.86 12
1116.94 12
1117.01 11
1117.09 11
1117.17 11
1117.24 11
1117.32 12
1117.40 13
1117.47 13
1117.55 14
1117.63 14
1117.70 15
1117.78 15
1117.86 15
1117.93 15
1118.01 15
1118.09 15
1118.16 15
1118.24 15
1118.32 15
1118.39 15
1118.47 15
1118.55 16
1118.62 16
1118.70 17
1118.78 17
1118.85 17
1118.93 17
1119.01 17
1119.08 17
1119.16 16
1119.24 15
1119.32 15
1119.39 14
1119.47 14
1119.55 13
1119.62 12
1119.70 12
1119.78 12
1119.85 12
1119.93 12
1120.01 13
1120.08 14
1120.16 14
1120.24 15
1120.31 15
1120.39 15
1120.47 15
1120.54 14
1120.62 14
1120.70 13
1120.77 13
1120.85 13
1120.93 14
1121.01 15
1121.08 15
1121.16 16
1121.24 15
1121.31 15
1121.39 14
1121.47 13
1121.54 12
1121.62 11
1121.70 10
1121.77 9
1121.85 8
1121.93 7
1122.00 7
1122.08 6
1122.16 6
1122.24 5
1122.31 5
1122.39 4
1122.47 4
1122.54 4
1122.62 3
1122.70 3
1122.77 3
1122.85 3
1122.93 4
1123.00 4
1123.08 4
1123.16 5
1123.24 6
1123.31 7
1123.39 8
1123.47 8
1123.54 9
1123.62 9
1123.70 9
1123.77 9
1123.85 8
1123.93 8
1124.00 8
1124.08 7
1124.16 6
1124.24 6
1124.31 4
1124.39 3
1124.47 2
1124.54 1
1124.62 0
1124.70 0
1124.77 0
1124.85 0
1124.93 0
1125.01 0
1125.08 0
1125.16 0
1125.24 0
1125.31 0
1125.39 0
1125.47 0
1125.54 0
1125.62 0
1125.70 1
1125.78 1
1125.85 2
1125.93 3
1126.01 3
1126.08 4
1126.16 4
1126.24 4
1126.31 4
1126.39 4
1126.47 3
1126.55 3
1126.62 3
1126.70 3
1126.78 3
1126.85 3
1126.93 3
1127.01 3
1127.09 3
1127.16 3
1127.24 2
1127.32 2
1127.39 2
1127.47 2
1127.55 2
1127.62 2
1127.70 3
1127.78 3
1127.86 3
1127.93 4
1128.01 5
1128.09 6
1128.16 7
1128.24 8
1128.32 9
1128.40 10
1128.47 10
1128.55 10
1128.63 10
1128.70 10
1128.78 11
1128.86 11
1128.94 12
1129.01 13
1129.09 14
1129.17 15
1129.24 15
1129.32 15
1129.40 14
1129.48 13
1129.55 12
1129.63 11
1129.71 10
1129.78 10
1129.86 9
1129.94 9
1130.02 10
1130.09 10
1130.17 10
1130.25 11
1130.32 12
1130.40 12
1130.48 13
1130.56 15
1130.63 16
1130.71 18
1130.79 20
1130.86 22
1130.94 23
1131.02 25
1131.10 26
1131.17 26
1131.25 26
1131.33 26
1131.40 26
1131.48 25
1131.56 25
1131.64 25
1131.71 25
1131.79 25
1131.87 25
1131.95 26
1132.02 26
1132.10 27
1132.18 28
1132.25 29
1132.33 31
1132.41 34
1132.49 37
1132.56 40
1132.64 43
1132.72 45
1132.80 47
1132.87 49
1132.95 49
1133.03 48
1133.10 47
1133.18 45
1133.26 43
1133.34 41
1133.41 39
1133.49 38
1133.57 37
1133.65 37
1133.72 37
1133.80 38
1133.88 39
1133.95 39
1134.03 39
1134.11 39
1134.19 38
1134.26 38
1134.34 37
1134.42 38
1134.50 39
1134.57 41
1134.65 43
1134.73 45
1134.80 46
1134.88 46
1134.96 45
1135.04 42
1135.11 38
1135.19 34
1135.27 30
1135.35 26
1135.42 24
1135.50 22
1135.58 22
1135.66 23
1135.73 24
1135.81 24
1135.89 25
1135.96 24
1136.04 23
1136.12 21
1136.20 19
1136.27 18
1136.35 17
1136.43 17
1136.51 17
1136.58 17
1136.66 16
1136.74 16
1136.82 16
1136.89 15
1136.97 15
1137.05 15
1137.13 16
1137.20 17
1137.28 18
1137.36 19
1137.44 20
1137.51 21
1137.59 21
1137.67 20
1137.74 20
1137.82 19
1137.90 18
1137.98 17
1138.05 15
1138.13 14
1138.21 13
1138.29 11
1138.36 10
1138.44 9
1138.52 8
1138.60 7
1138.67 5
1138.75 4
1138.83 3
1138.91 2
1138.98 2
1139.06 2
1139.14 2
1139.22 3
1139.29 4
1139.37 5
1139.45 6
1139.53 6
1139.60 6
1139.68 6
1139.76 5
1139.84 4
1139.91 4
1139.99 4
1140.07 4
1140.15 5
1140.22 6
1140.30 7
1140.38 8
1140.46 8
1140.53 8
1140.61 8
1140.69 8
1140.77 8
1140.84 8
1140.92 8
1141.00 9
1141.08 11
1141.15 12
1141.23 13
1141.31 14
1141.39 14
1141.46 14
1141.54 14
1141.62 13
1141.70 12
1141.77 11
1141.85 10
1141.93 10
1142.01 9
1142.08 9
1142.16 9
1142.24 9
1142.32 9
1142.40 10
1142.47 10
1142.55 11
1142.63 11
1142.71 11
1142.78 11
1142.86 12
1142.94 12
1143.02 13
1143.09 14
1143.17 15
1143.25 15
1143.33 15
1143.40 16
1143.48 16
1143.56 16
1143.64 16
1143.71 16
1143.79 16
1143.87 17
1143.95 18
1144.03 19
1144.10 20
1144.18 21
1144.26 22
1144.34 23
1144.41 23
1144.49 22
1144.57 22
1144.65 21
1144.72 20
1144.80 19
1144.88 19
1144.96 19
1145.03 20
1145.11 20
1145.19 21
1145.27 21
1145.35 21
1145.42 22
1145.50 23
1145.58 25
1145.66 27
1145.73 30
1145.81 33
1145.89 36
1145.97 38
1146.04 40
1146.12 40
1146.20 40
1146.28 39
1146.36 37
1146.43 36
1146.51 35
1146.59 35
1146.67 35
1146.74 35
1146.82 36
1146.90 37
1146.98 37
1147.06 37
1147.13 36
1147.21 35
1147.29 34
1147.37 33
1147.44 33
1147.52 32
1147.60 33
1147.68 34
1147.75 35
1147.83 37
1147.91 40
1147.99 43
1148.07 47
1148.14 50
1148.22 54
1148.30 58
1148.38 61
1148.45 65
1148.53 69
1148.61 72
1148.69 76
1148.77 78
1148.84 81
1148.92 82
1149.00 83
1149.08 82
1149.16 80
1149.23 78
1149.31 75
1149.39 72
1149.47 70
1149.54 67
1149.62 65
1149.70 63
1149.78 61
1149.86 60
1149.93 60
1150.01 59
1150.09 59
1150.17 59
1150.24 58
1150.32 58
1150.40 57
1150.48 57
1150.56 57
1150.63 56
1150.71 56
1150.79 56
1150.87 56
1150.95 56
1151.02 56
1151.10 55
1151.18 55
1151.26 55
1151.33 54
1151.41 54
1151.49 53
1151.57 53
1151.65 52
1151.72 52
1151.80 52
1151.88 53
1151.96 54
1152.04 55
1152.11 55
1152.19 56
1152.27 56
1152.35 55
1152.43 54
1152.50 52
1152.58 50
1152.66 48
1152.74 46
1152.82 44
1152.89 43
1152.97 43
1153.05 43
1153.13 43
1153.20 43
1153.28 43
1153.36 43
1153.44 42
1153.52 40
1153.59 37
1153.67 34
1153.75 32
1153.83 29
1153.91 27
1153.98 25
1154.06 23
1154.14 22
1154.22 20
1154.30 19
1154.37 18
1154.45 18
1154.53 17
1154.61 18
1154.69 18
1154.76 19
1154.84 20
1154.92 21
1155.00 22
1155.08 22
1155.15 22
1155.23 21
1155.31 20
1155.39 19
1155.47 17
1155.54 15
1155.62 13
1155.70 11
1155.78 9
1155.86 8
1155.93 7
1156.01 7
1156.09 7
1156.17 8
1156.25 9
1156.33 10
1156.40 11
1156.48 11
1156.56 11
1156.64 10
1156.72 9
1156.79 7
1156.87 6
1156.95 4
1157.03 3
1157.11 2
1157.18 0
1157.26 0
1157.34 0
1157.42 0
1157.50 0
1157.57 0
1157.65 0
1157.73 0
1157.81 0
1157.89 1
1157.96 3
1158.04 6
1158.12 9
1158.20 11
1158.28 13
1158.36 14
1158.43 15
1158.51 14
1158.59 13
1158.67 11
1158.75 10
1158.82 8
1158.90 6
1158.98 5
1159.06 5
1159.14 5
1159.21 6
1159.29 7
1159.37 8
1159.45 9
1159.53 10
1159.61 10
1159.68 10
1159.76 9
1159.84 8
1159.92 8
1160.00 7
1160.07 8
1160.15 8
1160.23 8
1160.31 8
1160.39 8
1160.47 8
1160.54 7
1160.62 7
1160.70 7
1160.78 7
1160.86 7
1160.93 8
1161.01 8
1161.09 7
1161.17 6
1161.25 4
1161.33 2
1161.40 0
1161.48 0
1161.56 0
1161.64 0
1161.72 0
1161.80 1
1161.87 3
1161.95 5
1162.03 7
1162.11 9
1162.19 9
1162.26 9
1162.34 8
1162.42 7
1162.50 6
1162.58 4
1162.66 4
1162.73 3
1162.81 3
1162.89 3
1162.97 3
1163.05 3
1163.13 3
1163.20 3
1163.28 3
1163.36 3
1163.44 3
1163.52 3
1163.60 3
1163.67 4
1163.75 5
1163.83 5
1163.91 6
1163.99 6
1164.07 7
1164.14 7
1164.22 6
1164.30 7
1164.38 7
1164.46 8
1164.54 10
1164.61 12
1164.69 14
1164.77 15
1164.85 17
1164.93 17
1165.01 17
1165.08 16
1165.16 15
1165.24 14
1165.32 12
1165.40 12
1165.48 12
1165.55 12
1165.63 13
1165.71 14
1165.79 15
1165.87 16
1165.95 16
1166.02 16
1166.10 16
1166.18 14
1166.26 13
1166.34 11
1166.42 10
1166.49 9
1166.57 9
1166.65 9
1166.73 11
1166.81 12
1166.89 14
1166.96 16
1167.04 17
1167.12 17
1167.20 17
1167.28 16
1167.36 15
1167.44 13
1167.51 12
1167.59 11
1167.67 11
1167.75 11
1167.83 11
1167.91 12
1167.98 12
1168.06 13
1168.14 13
1168.22 13
1168.30 12
1168.38 11
1168.46 10
1168.53 9
1168.61 8
1168.69 7
1168.77 7
1168.85 7
1168.93 8
1169.00 9
1169.08 11
1169.16 12
1169.24 13
1169.32 14
1169.40 15
1169.48 15
1169.55 14
1169.63 13
1169.71 12
1169.79 11
1169.87 9
1169.95 7
1170.03 5
1170.10 3
1170.18 2
1170.26 1
1170.34 0
1170.42 0
1170.50 0
1170.57 0
1170.65 0
1170.73 0
1170.81 0
1170.89 0
1170.97 0
1171.05 0
1171.12 0
1171.20 0
1171.28 1
1171.36 2
1171.44 4
1171.52 6
1171.60 8
1171.67 9
1171.75 10
1171.83 11
1171.91 11
1171.99 11
1172.07 11
1172.15 11
1172.22 11
1172.30 11
1172.38 12
1172.46 13
1172.54 13
1172.62 14
1172.70 14
1172.77 14
1172.85 13
1172.93 12
1173.01 10
1173.09 9
1173.17 8
1173.25 8
1173.33 7
1173.40 7
1173.48 7
1173.56 7
1173.64 6
1173.72 5
1173.80 4
1173.88 2
1173.95 1
1174.03 1
1174.11 1
1174.19 1
1174.27 2
1174.35 3
1174.43 4
1174.50 5
1174.58 5
1174.66 6
1174.74 6
1174.82 6
1174.90 7
1174.98 7
1175.06 8
1175.13 10
1175.21 11
1175.29 12
1175.37 12
1175.45 12
1175.53 11
1175.61 10
1175.69 9
1175.76 8
1175.84 7
1175.92 7
1176.00 7
1176.08 7
1176.16 7
1176.24 8
1176.31 8
1176.39 8
1176.47 9
1176.55 10
1176.63 11
1176.71 12
1176.79 13
1176.87 14
1176.94 14
1177.02 14
1177.10 14
1177.18 13
1177.26 13
1177.34 13
1177.42 13
1177.50 14
1177.57 14
1177.65 15
1177.73 16
1177.81 16
1177.89 16
1177.97 15
1178.05 15
1178.13 14
1178.21 13
1178.28 12
1178.36 11
1178.44 10
1178.52 10
1178.60 10
1178.68 9
1178.76 9
1178.84 8
1178.91 8
1178.99 7
1179.07 7
1179.15 7
1179.23 7
1179.31 7
1179.39 7
1179.47 7
1179.54 7
1179.62 8
1179.70 8
1179.78 9
1179.86 9
1179.94 9
1180.02 8
1180.10 8
1180.18 7
1180.25 6
1180.33 5
1180.41 4
1180.49 2
1180.57 1
1180.65 0
1180.73 0
1180.81 0
1180.89 0
1180.96 0
1181.04 0
1181.12 2
1181.20 4
1181.28 7
1181.36 11
1181.44 14
1181.52 18
1181.60 22
1181.67 26
1181.75 28
1181.83 30
1181.91 32
1181.99 33
1182.07 35
1182.15 37
1182.23 40
1182.31 44
1182.38 47
1182.46 51
1182.54 56
1182.62 60
1182.70 64
1182.78 68
1182.86 71
1182.94 73
1183.02 74
1183.10 75
1183.17 74
1183.25 73
1183.33 73
1183.41 72
1183.49 71
1183.57 70
1183.65 70
1183.73 69
1183.81 68
1183.88 67
1183.96 65
1184.04 63
1184.12 61
1184.20 58
1184.28 55
1184.36 51
1184.44 48
1184.52 44
1184.60 41
1184.67 38
1184.75 36
1184.83 35
1184.91 35
1184.99 34
1185.07 34
1185.15 34
1185.23 34
1185.31 33
1185.39 31
1185.46 30
1185.54 28
1185.62 26
1185.70 23
1185.78 21
1185.86 18
1185.94 15
1186.02 13
1186.10 12
1186.18 11
1186.26 10
1186.33 11
1186.41 12
1186.49 13
1186.57 15
1186.65 18
1186.73 20
1186.81 22
1186.89 23
1186.97 24
1187.05 24
1187.13 23
1187.20 21
1187.28 20
1187.36 19
1187.44 18
1187.52 18
1187.60 18
1187.68 19
1187.76 19
1187.84 19
1187.92 18
1188.00 17
1188.07 16
1188.15 14
1188.23 12
1188.31 11
1188.39 9
1188.47 8
1188.55 8
1188.63 7
1188.71 6
1188.79 5
1188.87 4
1188.94 4
1189.02 3
1189.10 3
1189.18 3
1189.26 4
1189.34 6
1189.42 7
1189.50 8
1189.58 9
1189.66 10
1189.74 10
1189.82 10
1189.89 10
1189.97 9
1190.05 9
1190.13 9
1190.21 9
1190.29 9
1190.37 9
1190.45 8
1190.53 7
1190.61 6
1190.69 6
1190.77 5
1190.85 6
1190.92 7
1191.00 8
1191.08 10
1191.16 12
1191.24 14
1191.32 15
1191.40 17
1191.48 17
1191.56 17
1191.64 17
1191.72 16
1191.80 15
1191.88 13
1191.95 11
1192.03 9
1192.11 6
1192.19 4
1192.27 2
1192.35 0
1192.43 0
1192.51 0
1192.59 0
1192.67 0
1192.75 1
1192.83 2
1192.91 3
1192.98 4
1193.06 6
1193.14 9
1193.22 11
1193.30 13
1193.38 14
1193.46 15
1193.54 15
1193.62 14
1193.70 13
1193.78 12
1193.86 11
1193.94 10
1194.02 10
1194.10 11
1194.17 11
1194.25 12
1194.33 12
1194.41 12
1194.49 12
1194.57 11
1194.65 10
1194.73 9
1194.81 8
1194.89 8
1194.97 8
1195.05 9
1195.13 10
1195.21 11
1195.29 12
1195.36 12
1195.44 12
1195.52 12
1195.60 13
1195.68 14
1195.76 16
1195.84 19
1195.92 23
1196.00 28
1196.08 32
1196.16 37
1196.24 40
1196.32 44
1196.40 47
1196.48 49
1196.56 51
1196.63 53
1196.71 53
1196.79 53
1196.87 51
1196.95 49
1197.03 46
1197.11 43
1197.19 40
1197.27 38
1197.35 37
1197.43 35
1197.51 34
1197.59 33
1197.67 32
1197.75 31
1197.83 30
1197.91 31
1197.99 31
1198.06 32
1198.14 33
1198.22 34
1198.30 35
1198.38 36
1198.46 36
1198.54 37
1198.62 37
1198.70 37
1198.78 37
1198.86 35
1198.94 33
1199.02 30
1199.10 26
1199.18 24
1199.26 22
1199.34 22
1199.42 22
1199.50 24
1199.57 26
1199.65 28
1199.73 29
1199.81 31
1199.89 31
1199.97 31
1200.05 30
1200.13 28
1200.21 26
1200.29 24
1200.37 22
1200.45 20
1200.53 18
1200.61 17
1200.69 16
1200.77 15
1200.85 15
1200.93 15
1201.01 15
1201.09 15
1201.17 15
1201.24 15
1201.32 14
1201.40 13
1201.48 11
1201.56 10
1201.64 8
1201.72 7
1201.80 7
1201.88 7
1201.96 7
1202.04 8
1202.12 8
1202.20 9
1202.28 10
1202.36 10
1202.44 11
1202.52 12
1202.60 13
1202.68 14
1202.76 14
1202.84 15
1202.92 15
1203.00 14
1203.08 14
1203.15 14
1203.23 14
1203.31 14
1203.39 13
1203.47 13
1203.55 13
1203.63 12
1203.71 12
1203.79 11
1203.87 11
1203.95 11
1204.03 11
1204.11 12
1204.19 12
1204.27 13
1204.35 13
1204.43 13
1204.51 12
1204.59 11
1204.67 9
1204.75 7
1204.83 5
1204.91 2
1204.99 0
1205.07 0
1205.15 0
1205.23 0
1205.31 0
1205.39 0
1205.46 0
1205.54 0
1205.62 0
1205.70 4
1205.78 8
1205.86 13
1205.94 17
1206.02 22
1206.10 25
1206.18 27
1206.26 28
1206.34 27
1206.42 25
1206.50 22
1206.58 18
1206.66 14
1206.74 11
1206.82 9
1206.90 8
1206.98 8
1207.06 9
1207.14 10
1207.22 12
1207.30 13
1207.38 13
1207.46 13
1207.54 13
1207.62 12
1207.70 12
1207.78 13
1207.86 14
1207.94 16
1208.02 18
1208.10 20
1208.18 22
1208.26 24
1208.34 26
1208.42 28
1208.50 30
1208.58 31
1208.65 32
1208.73 32
1208.81 31
1208.89 29
1208.97 27
1209.05 25
1209.13 23
1209.21 22
1209.29 23
1209.37 24
1209.45 26
1209.53 28
1209.61 30
1209.69 31
1209.77 31
1209.85 29
1209.93 27
1210.01 25
1210.09 23
1210.17 21
1210.25 20
1210.33 20
1210.41 20
1210.49 21
1210.57 23
1210.65 24
1210.73 26
1210.81 28
1210.89 29
1210.97 30
1211.05 31
1211.13 32
1211.21 32
1211.29 33
1211.37 34
1211.45 35
1211.53 35
1211.61 36
1211.69 35
1211.77 35
1211.85 34
1211.93 32
1212.01 31
1212.09 30
1212.17 29
1212.25 29
1212.33 28
1212.41 28
1212.49 28
1212.57 28
1212.65 29
1212.73 30
1212.81 31
1212.89 31
1212.97 32
1213.05 32
1213.13 33
1213.21 32
1213.29 32
1213.37 31
1213.45 31
1213.53 30
1213.61 30
1213.69 30
1213.77 30
1213.85 30
1213.93 31
1214.01 31
1214.09 32
1214.17 33
1214.25 33
1214.33 34
1214.41 34
1214.49 33
1214.57 32
1214.65 30
1214.73 28
1214.81 24
1214.89 21
1214.97 18
1215.05 16
1215.13 14
1215.21 14
1215.29 14
1215.37 15
1215.45 16
1215.53 16
1215.61 16
1215.69 16
1215.77 15
1215.85 14
1215.93 13
1216.01 12
1216.09 10
1216.17 9
1216.25 8
1216.33 7
1216.41 7
1216.49 6
1216.57 6
1216.65 6
1216.73 7
1216.81 8
1216.89 9
1216.97 11
1217.05 13
1217.13 15
1217.21 17
1217.29 19
1217.37 20
1217.45 21
1217.53 21
1217.61 20
1217.69 19
1217.77 17
1217.85 15
1217.93 14
1218.01 13
1218.09 13
1218.17 14
1218.25 14
1218.33 15
1218.41 15
1218.49 14
1218.57 13
1218.65 11
1218.73 9
1218.81 7
1218.89 6
1218.97 5
1219.05 5
1219.13 6
1219.21 7
1219.29 8
1219.37 9
1219.45 9
1219.53 8
1219.61 7
1219.69 5
1219.77 4
1219.85 3
1219.93 4
1220.01 5
1220.09 8
1220.17 12
1220.25 18
1220.33 23
1220.41 29
1220.49 33
1220.57 36
1220.65 37
1220.74 37
1220.82 35
1220.90 33
1220.98 31
1221.06 29
1221.14 28
1221.22 28
1221.30 27
1221.38 26
1221.46 25
1221.54 24
1221.62 23
1221.70 22
1221.78 21
1221.86 21
1221.94 21
1222.02 21
1222.10 21
1222.18 20
1222.26 19
1222.34 18
1222.42 18
1222.50 17
1222.58 17
1222.66 18
1222.74 20
1222.82 21
1222.90 23
1222.98 25
1223.06 27
1223.14 28
1223.22 28
1223.30 28
1223.38 28
1223.46 28
1223.54 27
1223.62 28
1223.70 29
1223.78 31
1223.86 33
1223.95 35
1224.03 38
1224.11 39
1224.19 40
1224.27 40
1224.35 39
1224.43 36
1224.51 33
1224.59 29
1224.67 26
1224.75 22
1224.83 19
1224.91 18
1224.99 17
1225.07 18
1225.15 20
1225.23 22
1225.31 26
1225.39 30
1225.47 35
1225.55 40
1225.63 46
1225.71 51
1225.79 55
1225.87 59
1225.95 61
1226.03 61
1226.11 60
1226.19 58
1226.28 56
1226.36 53
1226.44 51
1226.52 49
1226.60 48
1226.68 48
1226.76 49
1226.84 50
1226.92 52
1227.00 54
1227.08 56
1227.16 58
1227.24 60
1227.32 62
1227.40 64
1227.48 65
1227.56 65
1227.64 64
1227.72 62
1227.80 58
1227.88 54
1227.96 50
1228.04 46
1228.12 41
1228.21 37
1228.29 32
1228.37 27
1228.45 22
1228.53 17
1228.61 13
1228.69 9
1228.77 7
1228.85 6
1228.93 6
1229.01 7
1229.09 9
1229.17 11
1229.25 13
1229.33 15
1229.41 17
1229.49 18
1229.57 19
1229.65 19
1229.73 20
1229.81 19
1229.90 18
1229.98 17
1230.06 16
1230.14 14
1230.22 12
1230.30 11
1230.38 9
1230.46 8
1230.54 8
1230.62 8
1230.70 8
1230.78 9
1230.86 9
1230.94 10
1231.02 10
1231.10 9
1231.18 9
1231.26 8
1231.34 7
1231.42 6
1231.51 6
1231.59 5
1231.67 5
1231.75 4
1231.83 4
1231.91 4
1231.99 5
1232.07 5
1232.15 5
1232.23 5
1232.31 5
1232.39 6
1232.47 7
1232.55 8
1232.63 10
1232.71 13
1232.79 16
1232.88 19
1232.96 20
1233.04 20
1233.12 19
1233.20 16
1233.28 13
1233.36 9
1233.44 6
1233.52 4
1233.60 3
1233.68 2
1233.76 3
1233.84 4
1233.92 4
1234.00 5
1234.08 6
1234.17 5
1234.25 5
1234.33 4
1234.41 3
1234.49 2
1234.57 1
1234.65 1
1234.73 0
1234.81 0
1234.89 0
1234.97 0
1235.05 0
1235.13 0
1235.21 0
1235.29 0
1235.38 0
1235.46 0
1235.54 0
1235.62 1
1235.70 2
1235.78 4
1235.86 6
1235.94 9
1236.02 12
1236.10 15
1236.18 17
1236.26 19
1236.34 21
1236.42 22
1236.50 22
1236.59 22
1236.67 23
1236.75 23
1236.83 24
1236.91 24
1236.99 25
1237.07 26
1237.15 26
1237.23 26
1237.31 26
1237.39 26
1237.47 26
1237.55 26
1237.64 26
1237.72 26
1237.80 25
1237.88 25
1237.96 24
1238.04 23
1238.12 22
1238.20 21
1238.28 22
1238.36 23
1238.44 25
1238.52 28
1238.60 31
1238.69 34
1238.77 37
1238.85 39
1238.93 41
1239.01 42
1239.09 44
1239.17 45
1239.25 47
1239.33 48
1239.41 49
1239.49 50
1239.57 49
1239.65 49
1239.74 47
1239.82 45
1239.90 43
1239.98 40
1240.06 38
1240.14 35
1240.22 33
1240.30 30
1240.38 27
1240.46 24
1240.54 21
1240.62 19
1240.71 18
1240.79 18
1240.87 19
1240.95 21
1241.03 22
1241.11 25
1241.19 27
1241.27 29
1241.35 31
1241.43 34
1241.51 37
1241.60 39
1241.68 42
1241.76 44
1241.84 45
1241.92 45
1242.00 43
1242.08 41
1242.16 37
1242.24 33
1242.32 30
1242.40 28
1242.49 26
1242.57 26
1242.65 26
1242.73 26
1242.81 26
1242.89 25
1242.97 24
1243.05 21
1243.13 19
1243.21 17
1243.29 16
1243.38 16
1243.46 16
1243.54 18
1243.62 19
1243.70 20
1243.78 21
1243.86 21
1243.94 21
1244.02 20
1244.10 19
1244.18 18
1244.27 18
1244.35 19
1244.43 20
1244.51 22
1244.59 24
1244.67 26
1244.75 28
1244.83 29
1244.91 30
1244.99 31
1245.08 31
1245.16 32
1245.24 33
1245.32 34
1245.40 36
1245.48 37
1245.56 38
1245.64 39
1245.72 40
1245.80 41
1245.89 42
1245.97 42
1246.05 41
1246.13 40
1246.21 38
1246.29 36
1246.37 35
1246.45 33
1246.53 33
1246.62 34
1246.70 36
1246.78 38
1246.86 40
1246.94 43
1247.02 45
1247.10 47
1247.18 50
1247.26 53
1247.34 56
1247.43 59
1247.51 62
1247.59 64
1247.67 65
1247.75 65
1247.83 63
1247.91 60
1247.99 57
1248.07 53
1248.16 50
1248.24 46
1248.32 44
1248.40 42
1248.48 41
1248.56 40
1248.64 40
1248.72 39
1248.80 39
1248.89 38
1248.97 37
1249.05 35
1249.13 34
1249.21 32
1249.29 30
1249.37 28
1249.45 25
1249.53 22
1249.62 20
1249.70 17
1249.78 15
1249.86 13
1249.94 13
1250.02 13
1250.10 13
1250.18 13
1250.26 13
1250.35 13
1250.43 13
1250.51 13
1250.59 15
1250.67 17
1250.75 20
1250.83 24
1250.91 27
1251.00 30
1251.08 31
1251.16 32
1251.24 32
1251.32 32
1251.40 31
1251.48 31
1251.56 32
1251.64 34
1251.73 36
1251.81 38
1251.89 40
1251.97 42
1252.05 43
1252.13 44
1252.21 44
1252.29 44
1252.38 45
1252.46 45
1252.54 46
1252.62 47
1252.70 49
1252.78 49
1252.86 50
1252.94 50
1253.03 50
1253.11 48
1253.19 46
1253.27 44
1253.35 41
1253.43 38
1253.51 35
1253.59 33
1253.68 32
1253.76 32
1253.84 31
1253.92 31
1254.00 31
1254.08 31
1254.16 31
1254.24 31
1254.33 32
1254.41 33
1254.49 34
1254.57 36
1254.65 37
1254.73 39
1254.81 41
1254.90 43
1254.98 45
1255.06 48
1255.14 50
1255.22 53
1255.30 55
1255.38 57
1255.46 59
1255.55 60
1255.63 62
1255.71 63
1255.79 64
1255.87 65
1255.95 65
1256.03 65
1256.12 65
1256.20 65
1256.28 65
1256.36 65
1256.44 65
1256.52 66
1256.60 67
1256.68 68
1256.77 68
1256.85 69
1256.93 68
1257.01 67
1257.09 66
1257.17 65
1257.25 64
1257.34 62
1257.42 62
1257.50 61
1257.58 62
1257.66 62
1257.74 63
1257.82 64
1257.91 65
1257.99 66
1258.07 67
1258.15 68
1258.23 69
1258.31 70
1258.39 71
1258.48 72
1258.56 73
1258.64 74
1258.72 74
1258.80 73
1258.88 72
1258.96 69
1259.05 66
1259.13 63
1259.21 60
1259.29 58
1259.37 55
1259.45 52
1259.53 49
1259.62 45
1259.70 41
1259.78 38
1259.86 35
1259.94 33
1260.02 32
1260.10 31
1260.19 31
1260.27 32
1260.35 33
1260.43 33
1260.51 33
1260.59 33
1260.68 33
1260.76 34
1260.84 35
1260.92 35
1261.00 36
1261.08 37
1261.16 37
1261.25 36
1261.33 35
1261.41 33
1261.49 31
1261.57 30
1261.65 29
1261.74 28
1261.82 29
1261.90 31
1261.98 33
1262.06 35
1262.14 36
1262.22 36
1262.31 35
1262.39 33
1262.47 31
1262.55 30
1262.63 30
1262.71 32
1262.80 34
1262.88 38
1262.96 42
1263.04 45
1263.12 47
1263.20 48
1263.28 47
1263.37 44
1263.45 41
1263.53 37
1263.61 33
1263.69 30
1263.77 28
1263.86 27
1263.94 26
1264.02 27
1264.10 28
1264.18 29
1264.26 31
1264.35 33
1264.43 35
1264.51 37
1264.59 39
1264.67 40
1264.75 41
1264.84 41
1264.92 41
1265.00 39
1265.08 38
1265.16 36
1265.24 34
1265.33 34
1265.41 35
1265.49 37
1265.57 39
1265.65 43
1265.73 46
1265.82 49
1265.90 51
1265.98 52
1266.06 53
1266.14 54
1266.22 55
1266.31 57
1266.39 59
1266.47 62
1266.55 65
1266.63 67
1266.71 68
1266.80 69
1266.88 68
1266.96 67
1267.04 65
1267.12 64
1267.20 63
1267.29 62
1267.37 61
1267.45 61
1267.53 61
1267.61 61
1267.69 60
1267.78 59
1267.86 58
1267.94 56
1268.02 54
1268.10 52
1268.18 50
1268.27 47
1268.35 46
1268.43 45
1268.51 44
1268.59 43
1268.68 43
1268.76 42
1268.84 41
1268.92 38
1269.00 34
1269.08 29
1269.17 23
1269.25 18
1269.33 14
1269.41 11
1269.49 11
1269.57 12
1269.66 15
1269.74 19
1269.82 22
1269.90 25
1269.98 28
1270.07 31
1270.15 34
1270.23 36
1270.31 39
1270.39 41
1270.47 41
1270.56 41
1270.64 41
1270.72 40
1270.80 39
1270.88 40
1270.97 42
1271.05 45
1271.13 49
1271.21 52
1271.29 54
1271.37 54
1271.46 53
1271.54 51
1271.62 48
1271.70 46
1271.78 45
1271.87 45
1271.95 45
1272.03 44
1272.11 44
1272.19 42
1272.28 41
1272.36 39
1272.44 37
1272.52 36
1272.60 35
1272.68 35
1272.77 34
1272.85 34
1272.93 33
1273.01 32
1273.09 32
1273.18 31
1273.26 32
1273.34 33
1273.42 35
1273.50 38
1273.59 40
1273.67 42
1273.75 44
1273.83 45
1273.91 44
1274.00 42
1274.08 39
1274.16 35
1274.24 32
1274.32 28
1274.40 26
1274.49 26
1274.57 27
1274.65 30
1274.73 33
1274.81 37
1274.90 41
1274.98 43
1275.06 44
1275.14 44
1275.22 42
1275.31 41
1275.39 39
1275.47 38
1275.55 37
1275.63 38
1275.72 40
1275.80 42
1275.88 45
1275.96 47
1276.04 48
1276.13 48
1276.21 46
1276.29 43
1276.37 40
1276.45 36
1276.54 33
1276.62 31
1276.70 30
1276.78 30
1276.86 32
1276.95 33
1277.03 35
1277.11 35
1277.19 35
1277.27 35
1277.36 33
1277.44 31
1277.52 28
1277.60 25
1277.68 21
1277.77 17
1277.85 13
1277.93 10
1278.01 6
1278.09 3
1278.18 1
1278.26 0
1278.34 0
1278.42 0
1278.51 0
1278.59 0
1278.67 0
1278.75 0
1278.83 0
1278.92 0
1279.00 0
1279.08 1
1279.16 4
1279.24 8
1279.33 12
1279.41 16
1279.49 20
1279.57 24
1279.65 28
1279.74 31
1279.82 33
1279.90 34
1279.98 35
1280.07 35
1280.15 33
1280.23 32
1280.31 31
1280.39 32
1280.48 34
1280.56 39
1280.64 44
1280.72 50
1280.80 56
1280.89 60
1280.97 61
1281.05 60
1281.13 58
1281.22 54
1281.30 52
1281.38 50
1281.46 50
1281.54 50
1281.63 52
1281.71 54
1281.79 55
1281.87 56
1281.95 57
1282.04 58
1282.12 59
1282.20 61
1282.28 64
1282.37 67
1282.45 70
1282.53 74
1282.61 76
1282.69 79
1282.78 81
1282.86 82
1282.94 84
1283.02 84
1283.11 84
1283.19 83
1283.27 81
1283.35 77
1283.43 74
1283.52 71
1283.60 69
1283.68 67
1283.76 67
1283.85 67
1283.93 67
1284.01 68
1284.09 68
1284.17 70
1284.26 72
1284.34 76
1284.42 80
1284.50 85
1284.59 90
1284.67 94
1284.75 97
1284.83 98
1284.92 97
1285.00 96
1285.08 94
1285.16 92
1285.24 90
1285.33 87
1285.41 84
1285.49 80
1285.57 75
1285.66 69
1285.74 63
1285.82 58
1285.90 53
1285.99 49
1286.07 47
1286.15 46
1286.23 46
1286.31 47
1286.40 48
1286.48 49
1286.56 50
1286.64 50
1286.73 51
1286.81 51
1286.89 53
1286.97 54
1287.06 56
1287.14 57
1287.22 58
1287.30 58
1287.38 57
1287.47 55
1287.55 53
1287.63 51
1287.71 49
1287.80 47
1287.88 46
1287.96 44
1288.04 43
1288.13 41
1288.21 40
1288.29 40
1288.37 41
1288.46 42
1288.54 44
1288.62 45
1288.70 47
1288.79 48
1288.87 47
1288.95 45
1289.03 42
1289.11 39
1289.20 35
1289.28 32
1289.36 30
1289.44 29
1289.53 29
1289.61 30
1289.69 30
1289.77 30
1289.86 29
1289.94 28
1290.02 26
1290.10 23
1290.19 21
1290.27 19
1290.35 18
1290.43 17
1290.52 16
1290.60 15
1290.68 13
1290.76 11
1290.85 9
1290.93 7
1291.01 6
1291.09 6
1291.18 7
1291.26 11
1291.34 16
1291.42 21
1291.51 25
1291.59 28
1291.67 30
1291.75 31
1291.84 30
1291.92 29
1292.00 29
1292.08 29
1292.17 30
1292.25 32
1292.33 34
1292.41 36
1292.50 38
1292.58 39
1292.66 40
1292.74 41
1292.83 41
1292.91 41
1292.99 41
1293.07 41
1293.16 42
1293.24 42
1293.32 43
1293.40 43
1293.49 42
1293.57 41
1293.65 40
1293.73 38
1293.82 37
1293.90 36
1293.98 36
1294.06 35
1294.15 34
1294.23 34
1294.31 33
1294.39 32
1294.48 30
1294.56 28
1294.64 26
1294.73 25
1294.81 25
1294.89 26
1294.97 29
1295.06 34
1295.14 40
1295.22 47
1295.30 53
1295.39 57
1295.47 60
1295.55 62
1295.63 62
1295.72 61
1295.80 60
1295.88 59
1295.96 58
1296.05 57
1296.13 56
1296.21 54
1296.30 52
1296.38 51
1296.46 50
1296.54 51
1296.63 54
1296.71 58
1296.79 64
1296.87 71
1296.96 77
1297.04 84
1297.12 90
1297.20 95
1297.29 99
1297.37 102
1297.45 103
1297.54 102
1297.62 99
1297.70 94
1297.78 87
1297.87 80
1297.95 73
1298.03 68
1298.11 65
1298.20 66
1298.28 70
1298.36 76
1298.44 85
1298.53 93
1298.61 101
1298.69 106
1298.78 109
1298.86 109
1298.94 107
1299.02 103
1299.11 98
1299.19 93
1299.27 88
1299.35 83
1299.44 80
1299.52 77
1299.60 76
1299.69 76
1299.77 78
1299.85 79
1299.93 81
1300.02 82
1300.10 83
1300.18 84
1300.27 84
1300.35 84
1300.43 85
1300.51 85
1300.60 85
1300.68 85
1300.76 85
1300.84 85
1300.93 86
1301.01 87
1301.09 88
1301.18 89
1301.26 90
1301.34 90
1301.42 90
1301.51 89
1301.59 86
1301.67 84
1301.76 82
1301.84 80
1301.92 79
1302.00 78
1302.09 77
1302.17 76
1302.25 74
1302.34 71
1302.42 68
1302.50 64
1302.58 61
1302.67 59
1302.75 59
1302.83 60
1302.92 62
1303.00 66
1303.08 70
1303.16 75
1303.25 79
1303.33 82
1303.41 85
1303.50 86
1303.58 86
1303.66 85
1303.74 83
1303.83 80
1303.91 78
1303.99 77
1304.08 76
1304.16 77
1304.24 78
1304.32 79
1304.41 79
1304.49 78
1304.57 76
1304.66 73
1304.74 69
1304.82 66
1304.90 63
1304.99 60
1305.07 59
1305.15 59
1305.24 59
1305.32 61
1305.40 63
1305.48 66
1305.57 69
1305.65 74
1305.73 80
1305.82 87
1305.90 94
1305.98 102
1306.07 110
1306.15 118
1306.23 126
1306.31 133
1306.40 139
1306.48 143
1306.56 144
1306.65 143
1306.73 139
1306.81 133
1306.90 125
1306.98 117
1307.06 109
1307.14 103
1307.23 98
1307.31 95
1307.39 93
1307.48 91
1307.56 89
1307.64 86
1307.73 82
1307.81 78
1307.89 75
1307.97 72
1308.06 72
1308.14 72
1308.22 73
1308.31 74
1308.39 75
1308.47 74
1308.56 73
1308.64 71
1308.72 69
1308.80 68
1308.89 68
1308.97 69
1309.05 72
1309.14 75
1309.22 79
1309.30 82
1309.39 87
1309.47 91
1309.55 95
1309.63 100
1309.72 104
1309.80 107
1309.88 110
1309.97 111
1310.05 109
1310.13 107
1310.22 103
1310.30 98
1310.38 94
1310.47 90
1310.55 86
1310.63 83
1310.72 79
1310.80 75
1310.88 71
1310.96 67
1311.05 63
1311.13 61
1311.21 60
1311.30 61
1311.38 62
1311.46 64
1311.55 66
1311.63 67
1311.71 68
1311.80 68
1311.88 67
1311.96 65
1312.05 63
1312.13 61
1312.21 59
1312.29 59
1312.38 59
1312.46 61
1312.54 64
1312.63 68
1312.71 73
1312.79 78
1312.88 83
1312.96 88
1313.04 94
1313.13 100
1313.21 107
1313.29 112
1313.38 116
1313.46 118
1313.54 116
1313.63 112
1313.71 106
1313.79 98
1313.87 92
1313.96 86
1314.04 83
1314.12 81
1314.21 82
1314.29 85
1314.37 88
1314.46 92
1314.54 97
1314.62 100
1314.71 103
1314.79 103
1314.87 102
1314.96 98
1315.04 92
1315.12 85
1315.21 77
1315.29 70
1315.37 63
1315.46 58
1315.54 54
1315.62 51
1315.71 49
1315.79 48
1315.87 46
1315.96 45
1316.04 44
1316.12 44
1316.21 44
1316.29 45
1316.37 47
1316.46 49
1316.54 51
1316.62 52
1316.71 53
1316.79 53
1316.87 53
1316.96 54
1317.04 55
1317.12 57
1317.21 60
1317.29 63
1317.37 65
1317.46 67
1317.54 66
1317.62 64
1317.71 61
1317.79 57
1317.87 54
1317.96 50
1318.04 48
1318.12 45
1318.21 43
1318.29 41
1318.37 38
1318.46 36
1318.54 34
1318.62 32
1318.71 32
1318.79 34
1318.87 38
1318.96 44
1319.04 51
1319.12 59
1319.21 67
1319.29 74
1319.37 78
1319.46 81
1319.54 80
1319.62 78
1319.71 73
1319.79 67
1319.87 62
1319.96 57
1320.04 54
1320.12 55
1320.21 59
1320.29 67
1320.37 78
1320.46 92
1320.54 107
1320.62 121
1320.71 133
1320.79 143
1320.87 152
1320.96 161
1321.04 171
1321.12 182
1321.21 197
1321.29 213
1321.37 230
1321.46 248
1321.54 264
1321.62 277
1321.71 287
1321.79 294
1321.87 298
1321.96 301
1322.04 304
1322.12 308
1322.21 313
1322.29 320
1322.38 328
1322.46 335
1322.54 339
1322.63 340
1322.71 337
1322.79 331
1322.88 322
1322.96 311
1323.04 301
1323.13 291
1323.21 284
1323.29 278
1323.38 273
1323.46 270
1323.54 267
1323.63 265
1323.71 262
1323.79 259
1323.88 255
1323.96 249
1324.05 241
1324.13 231
1324.21 220
1324.30 209
1324.38 198
1324.46 190
1324.55 183
1324.63 179
1324.71 175
1324.80 172
1324.88 167
1324.96 163
1325.05 157
1325.13 153
1325.21 149
1325.30 147
1325.38 146
1325.47 146
1325.55 146
1325.63 145
1325.72 143
1325.80 140
1325.88 135
1325.97 130
1326.05 124
1326.13 117
1326.22 110
1326.30 102
1326.39 95
1326.47 89
1326.55 83
1326.64 80
1326.72 78
1326.80 79
1326.89 81
1326.97 85
1327.05 90
1327.14 96
1327.22 101
1327.30 107
1327.39 113
1327.47 117
1327.56 119
1327.64 119
1327.72 118
1327.81 116
1327.89 114
1327.97 112
1328.06 111
1328.14 112
1328.22 113
1328.31 116
1328.39 118
1328.48 120
1328.56 121
1328.64 121
1328.73 121
1328.81 120
1328.89 120
1328.98 122
1329.06 125
1329.15 130
1329.23 135
1329.31 140
1329.40 144
1329.48 146
1329.56 146
1329.65 144
1329.73 140
1329.81 135
1329.90 129
1329.98 124
1330.07 119
1330.15 116
1330.23 113
1330.32 112
1330.40 112
1330.48 112
1330.57 110
1330.65 107
1330.74 103
1330.82 97
1330.90 91
1330.99 85
1331.07 81
1331.15 80
1331.24 80
1331.32 82
1331.41 84
1331.49 86
1331.57 87
1331.66 86
1331.74 83
1331.82 80
1331.91 76
1331.99 71
1332.08 66
1332.16 61
1332.24 56
1332.33 52
1332.41 48
1332.49 45
1332.58 42
1332.66 40
1332.75 38
1332.83 36
1332.91 36
1333.00 36
1333.08 37
1333.17 41
1333.25 46
1333.33 52
1333.42 60
1333.50 69
1333.58 77
1333.67 86
1333.75 93
1333.84 99
1333.92 104
1334.00 108
1334.09 112
1334.17 117
1334.25 122
1334.34 127
1334.42 132
1334.51 135
1334.59 137
1334.67 137
1334.76 134
1334.84 130
1334.93 126
1335.01 121
1335.09 117
1335.18 113
1335.26 109
1335.35 105
1335.43 101
1335.51 96
1335.60 91
1335.68 86
1335.76 80
1335.85 76
1335.93 72
1336.02 69
1336.10 66
1336.18 65
1336.27 65
1336.35 66
1336.44 69
1336.52 73
1336.60 77
1336.69 82
1336.77 86
1336.86 90
1336.94 93
1337.02 95
1337.11 96
1337.19 97
1337.28 97
1337.36 97
1337.44 95
1337.53 92
1337.61 87
1337.69 81
1337.78 74
1337.86 66
1337.95 59
1338.03 54
1338.11 51
1338.20 50
1338.28 50
1338.37 52
1338.45 54
1338.53 55
1338.62 56
1338.70 56
1338.79 55
1338.87 55
1338.95 55
1339.04 57
1339.12 60
1339.21 63
1339.29 67
1339.37 70
1339.46 71
1339.54 71
1339.63 68
1339.71 65
1339.79 62
1339.88 59
1339.96 58
1340.05 59
1340.13 62
1340.21 65
1340.30 69
1340.38 72
1340.47 75
1340.55 77
1340.63 78
1340.72 79
1340.80 81
1340.89 82
1340.97 83
1341.06 84
1341.14 85
1341.22 86
1341.31 86
1341.39 87
1341.48 88
1341.56 90
1341.64 92
1341.73 95
1341.81 97
1341.90 99
1341.98 100
1342.06 100
1342.15 99
1342.23 96
1342.32 92
1342.40 87
1342.48 83
1342.57 79
1342.65 77
1342.74 76
1342.82 78
1342.91 81
1342.99 84
1343.07 89
1343.16 93
1343.24 98
1343.33 102
1343.41 106
1343.49 111
1343.58 117
1343.66 123
1343.75 129
1343.83 136
1343.91 143
1344.00 152
1344.08 162
1344.17 174
1344.25 186
1344.34 198
1344.42 209
1344.50 218
1344.59 226
1344.67 232
1344.76 237
1344.84 243
1344.92 249
1345.01 256
1345.09 262
1345.18 267
1345.26 269
1345.35 267
1345.43 262
1345.51 254
1345.60 244
1345.68 231
1345.77 219
1345.85 207
1345.93 196
1346.02 186
1346.10 178
1346.19 171
1346.27 164
1346.36 157
1346.44 149
1346.52 141
1346.61 133
1346.69 125
1346.78 118
1346.86 112
1346.95 107
1347.03 104
1347.11 101
1347.20 99
1347.28 96
1347.37 94
1347.45 91
1347.54 88
1347.62 84
1347.70 81
1347.79 78
1347.87 74
1347.96 70
1348.04 65
1348.13 60
1348.21 55
1348.29 49
1348.38 44
1348.46 39
1348.55 35
1348.63 32
1348.72 30
1348.80 29
1348.88 29
1348.97 30
1349.05 31
1349.14 32
1349.22 32
1349.31 33
1349.39 33
1349.47 32
1349.56 30
1349.64 27
1349.73 24
1349.81 20
1349.90 15
1349.98 12
1350.06 9
1350.15 7
1350.23 8
1350.32 10
1350.40 13
1350.49 18
1350.57 24
1350.65 29
1350.74 34
1350.82 37
1350.91 39
1350.99 39
1351.08 37
1351.16 33
1351.25 29
1351.33 25
1351.41 21
1351.50 19
1351.58 18
1351.67 18
1351.75 19
1351.84 20
1351.92 20
1352.01 20
1352.09 20
1352.17 19
1352.26 18
1352.34 18
1352.43 18
1352.51 18
1352.60 19
1352.68 19
1352.76 20
1352.85 20
1352.93 20
1353.02 20
1353.10 19
1353.19 18
1353.27 17
1353.36 17
1353.44 16
1353.52 16
1353.61 16
1353.69 18
1353.78 21
1353.86 26
1353.95 31
1354.03 38
1354.12 45
1354.20 52
1354.28 58
1354.37 63
1354.45 67
1354.54 69
1354.62 69
1354.71 68
1354.79 65
1354.88 62
1354.96 58
1355.05 54
1355.13 52
1355.21 50
1355.30 49
1355.38 50
1355.47 51
1355.55 53
1355.64 57
1355.72 60
1355.81 65
1355.89 69
1355.97 72
1356.06 75
1356.14 75
1356.23 74
1356.31 72
1356.40 68
1356.48 65
1356.57 62
1356.65 60
1356.74 60
1356.82 62
1356.90 66
1356.99 71
1357.07 77
1357.16 85
1357.24 93
1357.33 101
1357.41 109
1357.50 117
1357.58 123
1357.67 128
1357.75 131
1357.84 134
1357.92 135
1358.00 136
1358.09 135
1358.17 133
1358.26 130
1358.34 126
1358.43 120
1358.51 114
1358.60 108
1358.68 104
1358.77 100
1358.85 99
1358.93 99
1359.02 100
1359.10 101
1359.19 103
1359.27 104
1359.36 105
1359.44 105
1359.53 105
1359.61 106
1359.70 108
1359.78 112
1359.87 117
1359.95 123
1360.04 129
1360.12 135
1360.20 138
1360.29 138
1360.37 134
1360.46 128
1360.54 120
1360.63 111
1360.71 102
1360.80 95
1360.88 89
1360.97 85
1361.05 81
1361.14 77
1361.22 73
1361.31 67
1361.39 60
1361.47 54
1361.56 49
1361.64 44
1361.73 42
1361.81 40
1361.90 40
1361.98 40
1362.07 40
1362.15 40
1362.24 40
1362.32 39
1362.41 38
1362.49 37
1362.58 36
1362.66 34
1362.75 33
1362.83 33
1362.91 32
1363.00 33
1363.08 34
1363.17 36
1363.25 38
1363.34 41
1363.42 45
1363.51 48
1363.59 52
1363.68 54
1363.76 55
1363.85 56
1363.93 55
1364.02 52
1364.10 49
1364.19 45
1364.27 40
1364.36 35
1364.44 30
1364.53 26
1364.61 23
1364.69 21
1364.78 19
1364.86 17
1364.95 15
1365.03 12
1365.12 10
1365.20 7
1365.29 4
1365.37 2
1365.46 0
1365.54 0
1365.63 0
1365.71 0
1365.80 0
1365.88 0
1365.97 0
1366.05 0
1366.14 0
1366.22 1
1366.31 1
1366.39 1
1366.48 1
1366.56 1
1366.65 1
1366.73 2
1366.82 3
1366.90 4
1366.99 5
1367.07 6
1367.16 7
1367.24 8
1367.32 8
1367.41 9
1367.49 8
1367.58 8
1367.66 6
1367.75 4
1367.83 1
1367.92 0
1368.00 0
1368.09 0
1368.17 0
1368.26 0
1368.34 0
1368.43 0
1368.51 5
1368.60 14
1368.68 23
1368.77 32
1368.85 40
1368.94 45
1369.02 49
1369.11 52
1369.19 52
1369.28 52
1369.36 52
1369.45 50
1369.53 49
1369.62 48
1369.70 46
1369.79 45
1369.87 43
1369.96 42
1370.04 40
1370.13 39
1370.21 37
1370.30 35
1370.38 33
1370.47 30
1370.55 28
1370.64 26
1370.72 25
1370.81 27
1370.89 30
1370.98 35
1371.06 42
1371.15 50
1371.23 58
1371.32 65
1371.40 70
1371.49 75
1371.57 78
1371.66 82
1371.74 86
1371.83 90
1371.91 95
1372.00 101
1372.08 107
1372.17 113
1372.25 119
1372.34 125
1372.42 130
1372.51 136
1372.59 142
1372.68 147
1372.76 151
1372.85 154
1372.93 155
1373.02 154
1373.10 153
1373.19 152
1373.27 152
1373.36 152
1373.44 154
1373.53 156
1373.61 159
1373.70 163
1373.78 168
1373.87 172
1373.95 178
1374.04 183
1374.12 188
1374.21 191
1374.29 193
1374.38 194
1374.46 192
1374.55 189
1374.63 186
1374.72 182
1374.80 178
1374.89 176
1374.97 176
1375.06 177
1375.14 180
1375.23 184
1375.32 189
1375.40 192
1375.49 194
1375.57 193
1375.66 191
1375.74 188
1375.83 183
1375.91 179
1376.00 174
1376.08 169
1376.17 165
1376.25 159
1376.34 154
1376.42 148
1376.51 141
1376.59 134
1376.68 128
1376.76 122
1376.85 118
1376.93 115
1377.02 113
1377.10 111
1377.19 110
1377.27 108
1377.36 106
1377.44 104
1377.53 103
1377.61 102
1377.70 101
1377.78 100
1377.87 99
1377.96 97
1378.04 94
1378.13 90
1378.21 85
1378.30 80
1378.38 74
1378.47 69
1378.55 65
1378.64 63
1378.72 62
1378.81 63
1378.89 65
1378.98 67
1379.06 70
1379.15 72
1379.23 72
1379.32 71
1379.40 68
1379.49 65
1379.57 60
1379.66 54
1379.75 50
1379.83 46
1379.92 44
1380.00 44
1380.09 47
1380.17 51
1380.26 56
1380.34 62
1380.43 67
1380.51 70
1380.60 72
1380.68 72
1380.77 70
1380.85 68
1380.94 66
1381.02 64
1381.11 63
1381.20 62
1381.28 61
1381.37 61
1381.45 61
1381.54 59
1381.62 57
1381.71 53
1381.79 49
1381.88 44
1381.96 39
1382.05 35
1382.13 32
1382.22 29
1382.30 28
1382.39 27
1382.48 26
1382.56 25
1382.65 23
1382.73 22
1382.82 20
1382.90 19
1382.99 18
1383.07 17
1383.16 17
1383.24 17
1383.33 16
1383.41 16
1383.50 16
1383.58 15
1383.67 15
1383.76 16
1383.84 17
1383.93 18
1384.01 20
1384.10 22
1384.18 24
1384.27 26
1384.35 27
1384.44 27
1384.52 27
1384.61 27
1384.69 26
1384.78 26
1384.87 25
1384.95 25
1385.04 24
1385.12 24
1385.21 23
1385.29 21
1385.38 20
1385.46 20
1385.55 20
1385.63 20
1385.72 22
1385.81 23
1385.89 25
1385.98 25
1386.06 25
1386.15 23
1386.23 21
1386.32 20
1386.40 19
1386.49 20
1386.57 23
1386.66 28
1386.75 36
1386.83 44
1386.92 53
1387.00 59
1387.09 64
1387.17 65
1387.26 63
1387.34 59
1387.43 54
1387.52 48
1387.60 41
1387.69 35
1387.77 29
1387.86 24
1387.94 18
1388.03 13
1388.11 9
1388.20 5
1388.28 2
1388.37 0
1388.46 1
1388.54 2
1388.63 4
1388.71 6
1388.80 8
1388.88 10
1388.97 10
1389.05 10
1389.14 9
1389.23 8
1389.31 7
1389.40 7
1389.48 8
1389.57 11
1389.65 15
1389.74 20
1389.82 26
1389.91 31
1390.00 35
1390.08 37
1390.17 37
1390.25 36
1390.34 34
1390.42 32
1390.51 30
1390.59 28
1390.68 27
1390.77 25
1390.85 24
1390.94 23
1391.02 22
1391.11 21
1391.19 21
1391.28 21
1391.37 22
1391.45 22
1391.54 22
1391.62 22
1391.71 21
1391.79 20
1391.88 20
1391.96 21
1392.05 23
1392.14 25
1392.22 28
1392.31 31
1392.39 33
1392.48 35
1392.56 37
1392.65 39
1392.74 40
1392.82 40
1392.91 40
1392.99 38
1393.08 36
1393.16 32
1393.25 28
1393.34 24
1393.42 20
1393.51 18
1393.59 16
1393.68 17
1393.76 18
1393.85 19
1393.94 21
1394.02 21
1394.11 21
1394.19 20
1394.28 18
1394.36 15
1394.45 12
1394.54 10
1394.62 9
1394.71 10
1394.79 12
1394.88 15
1394.96 20
1395.05 24
1395.14 26
1395.22 27
1395.31 25
1395.39 22
1395.48 18
1395.56 13
1395.65 10
1395.74 7
1395.82 6
1395.91 6
1395.99 6
1396.08 6
1396.16 4
1396.25 2
1396.34 0
1396.42 0
1396.51 0
1396.59 0
1396.68 0
1396.76 0
1396.85 0
1396.94 3
1397.02 8
1397.11 12
1397.19 13
1397.28 13
1397.37 11
1397.45 8
1397.54 4
1397.62 1
1397.71 0
1397.79 0
1397.88 1
1397.97 5
1398.05 10
1398.14 17
1398.22 25
1398.31 32
1398.40 38
1398.48 42
1398.57 45
1398.65 46
1398.74 45
1398.82 43
1398.91 40
1399.00 36
1399.08 32
1399.17 27
1399.25 22
1399.34 17
1399.43 13
1399.51 9
1399.60 6
1399.68 3
1399.77 1
1399.85 0
1399.94 0
1400.03 0
1400.11 1
1400.20 2
1400.28 4
1400.37 5
1400.46 7
1400.54 7
1400.63 8
1400.71 7
1400.80 7
1400.89 6
1400.97 5
1401.06 5
1401.14 4
1401.23 4
1401.32 5
1401.40 6
1401.49 8
1401.57 10
1401.66 14
1401.74 17
1401.83 22
1401.92 26
1402.00 30
1402.09 33
1402.17 35
1402.26 35
1402.35 34
1402.43 33
1402.52 30
1402.60 28
1402.69 26
1402.78 26
1402.86 27
1402.95 28
1403.03 29
1403.12 29
1403.21 28
1403.29 26
1403.38 22
1403.46 18
1403.55 15
1403.64 12
1403.72 12
1403.81 14
1403.89 18
1403.98 22
1404.07 27
1404.15 31
1404.24 34
1404.32 35
1404.41 36
1404.50 37
1404.58 38
1404.67 39
1404.75 41
1404.84 44
1404.93 47
1405.01 50
1405.10 52
1405.18 52
1405.27 52
1405.36 51
1405.44 49
1405.53 48
1405.61 46
1405.70 46
1405.79 46
1405.87 46
1405.96 47
1406.05 47
1406.13 46
1406.22 44
1406.30 42
1406.39 39
1406.48 36
1406.56 34
1406.65 33
1406.73 34
1406.82 35
1406.91 37
1406.99 39
1407.08 40
1407.16 41
1407.25 40
1407.34 38
1407.42 36
1407.51 33
1407.59 30
1407.68 27
1407.77 24
1407.85 22
1407.94 19
1408.03 17
1408.11 14
1408.20 11
1408.28 7
1408.37 3
1408.46 1
1408.54 0
1408.63 1
1408.71 3
1408.80 5
1408.89 8
1408.97 9
1409.06 9
1409.15 8
1409.23 5
1409.32 1
1409.40 0
1409.49 0
1409.58 0
1409.66 0
1409.75 0
1409.83 0
1409.92 0
1410.01 0
1410.09 1
1410.18 4
1410.27 8
1410.35 13
1410.44 17
1410.52 21
1410.61 24
1410.70 26
1410.78 27
1410.87 26
1410.96 24
1411.04 21
1411.13 18
1411.21 14
1411.30 11
1411.39 8
1411.47 7
1411.56 6
1411.65 6
1411.73 6
1411.82 8
1411.90 10
1411.99 12
1412.08 15
1412.16 18
1412.25 22
1412.34 26
1412.42 30
1412.51 34
1412.59 37
1412.68 40
1412.77 41
1412.85 42
1412.94 42
1413.03 42
1413.11 42
1413.20 43
1413.28 45
1413.37 49
1413.46 53
1413.54 57
1413.63 61
1413.72 63
1413.80 63
1413.89 61
1413.98 59
1414.06 56
1414.15 54
1414.23 53
1414.32 55
1414.41 59
1414.49 64
1414.58 69
1414.67 73
1414.75 76
1414.84 77
1414.92 76
1415.01 73
1415.10 69
1415.18 63
1415.27 56
1415.36 49
1415.44 42
1415.53 36
1415.62 31
1415.70 28
1415.79 28
1415.87 29
1415.96 31
1416.05 34
1416.13 36
1416.22 38
1416.31 40
1416.39 41
1416.48 41
1416.57 42
1416.65 42
1416.74 42
1416.82 42
1416.91 42
1417.00 42
1417.08 41
1417.17 40
1417.26 38
1417.34 37
1417.43 35
1417.52 34
1417.60 32
1417.69 31
1417.78 30
1417.86 29
1417.95 28
1418.03 26
1418.12 24
1418.21 22
1418.29 21
1418.38 19
1418.47 19
1418.55 19
1418.64 19
1418.73 20
1418.81 21
1418.90 22
1418.99 23
1419.07 23
1419.16 22
1419.25 20
1419.33 17
1419.42 13
1419.50 9
1419.59 4
1419.68 0
1419.76 0
1419.85 0
1419.94 0
1420.02 0
1420.11 0
1420.20 0
1420.28 0
1420.37 0
1420.46 2
1420.54 5
1420.63 8
1420.72 11
1420.80 14
1420.89 17
1420.98 20
1421.06 23
1421.15 24
1421.23 25
1421.32 26
1421.41 26
1421.49 25
1421.58 25
1421.67 24
1421.75 24
1421.84 24
1421.93 24
1422.01 24
1422.10 26
1422.19 28
1422.27 30
1422.36 33
1422.45 35
1422.53 37
1422.62 39
1422.71 40
1422.79 42
1422.88 45
1422.97 49
1423.05 55
1423.14 61
1423.23 67
1423.31 72
1423.40 76
1423.49 77
1423.57 77
1423.66 76
1423.75 73
1423.83 70
1423.92 67
1424.01 64
1424.09 62
1424.18 59
1424.27 57
1424.35 54
1424.44 51
1424.52 49
1424.61 46
1424.70 44
1424.78 42
1424.87 41
1424.96 42
1425.04 44
1425.13 47
1425.22 52
1425.30 58
1425.39 63
1425.48 68
1425.56 71
1425.65 71
1425.74 69
1425.82 64
1425.91 58
1426.00 52
1426.08 47
1426.17 44
1426.26 43
1426.34 44
1426.43 46
1426.52 48
1426.60 49
1426.69 49
1426.78 47
1426.87 45
1426.95 44
1427.04 42
1427.13 42
1427.21 44
1427.30 46
1427.39 48
1427.47 50
1427.56 51
1427.65 53
1427.73 53
1427.82 54
1427.91 55
1427.99 56
1428.08 57
1428.17 57
1428.25 57
1428.34 57
1428.43 58
1428.51 58
1428.60 58
1428.69 59
1428.77 58
1428.86 58
1428.95 56
1429.03 54
1429.12 52
1429.21 50
1429.29 50
1429.38 50
1429.47 51
1429.55 53
1429.64 55
1429.73 56
1429.81 57
1429.90 58
1429.99 59
1430.08 61
1430.16 64
1430.25 68
1430.34 73
1430.42 77
1430.51 80
1430.60 82
1430.68 82
1430.77 82
1430.86 81
1430.94 82
1431.03 83
1431.12 88
1431.20 94
1431.29 102
1431.38 113
1431.46 124
1431.55 136
1431.64 146
1431.72 155
1431.81 161
1431.90 164
1431.99 165
1432.07 163
1432.16 161
1432.25 158
1432.33 155
1432.42 152
1432.51 149
1432.59 147
1432.68 145
1432.77 143
1432.85 141
1432.94 139
1433.03 137
1433.11 135
1433.20 133
1433.29 132
1433.38 130
1433.46 128
1433.55 127
1433.64 124
1433.72 122
1433.81 118
1433.90 115
1433.98 111
1434.07 107
1434.16 103
1434.24 99
1434.33 96
1434.42 93
1434.51 92
1434.59 91
1434.68 91
1434.77 92
1434.85 92
1434.94 92
1435.03 92
1435.11 91
1435.20 89
1435.29 87
1435.38 85
1435.46 83
1435.55 82
1435.64 80
1435.72 79
1435.81 78
1435.90 78
1435.98 79
1436.07 80
1436.16 81
1436.24 83
1436.33 85
1436.42 86
1436.51 87
1436.59 87
1436.68 87
1436.77 87
1436.85 88
1436.94 88
1437.03 87
1437.11 87
1437.20 85
1437.29 83
1437.38 80
1437.46 77
1437.55 74
1437.64 71
1437.72 69
1437.81 68
1437.90 66
1437.99 64
1438.07 61
1438.16 59
1438.25 56
1438.33 54
1438.42 52
1438.51 51
1438.59 52
1438.68 53
1438.77 55
1438.86 56
1438.94 57
1439.03 57
1439.12 55
1439.20 51
1439.29 47
1439.38 41
1439.47 34
1439.55 28
1439.64 22
1439.73 17
1439.81 12
1439.90 8
1439.99 5
1440.07 3
1440.16 2
1440.25 1
1440.34 1
1440.42 2
1440.51 2
1440.60 4
1440.68 4
1440.77 5
1440.86 4
1440.95 2
1441.03 0
1441.12 0
1441.21 0
1441.29 0
1441.38 0
1441.47 0
1441.56 1
1441.64 7
1441.73 14
1441.82 19
1441.90 23
1441.99 23
1442.08 22
1442.17 19
1442.25 15
1442.34 11
1442.43 9
1442.51 8
1442.60 9
1442.69 10
1442.78 12
1442.86 13
1442.95 13
1443.04 13
1443.13 13
1443.21 13
1443.30 14
1443.39 16
1443.47 19
1443.56 21
1443.65 24
1443.74 27
1443.82 30
1443.91 33
1444.00 37
1444.08 42
1444.17 47
1444.26 53
1444.35 60
1444.43 66
1444.52 73
1444.61 81
1444.70 88
1444.78 97
1444.87 106
1444.96 116
1445.04 127
1445.13 137
1445.22 147
1445.31 156
1445.39 164
1445.48 171
1445.57 177
1445.66 183
1445.74 189
1445.83 193
1445.92 198
1446.00 200
1446.09 201
1446.18 200
1446.27 197
1446.35 190
1446.44 182
1446.53 171
1446.62 160
1446.70 147
1446.79 135
1446.88 125
1446.96 116
1447.05 109
1447.14 105
1447.23 101
1447.31 98
1447.40 96
1447.49 93
1447.58 90
1447.66 87
1447.75 84
1447.84 83
1447.93 83
1448.01 84
1448.10 86
1448.19 89
1448.27 93
1448.36 98
1448.45 103
1448.54 108
1448.62 114
1448.71 118
1448.80 121
1448.89 122
1448.97 120
1449.06 115
1449.15 107
1449.24 97
1449.32 87
1449.41 78
1449.50 70
1449.59 64
1449.67 60
1449.76 59
1449.85 59
1449.93 61
1450.02 62
1450.11 64
1450.20 66
1450.28 68
1450.37 70
1450.46 73
1450.55 76
1450.63 79
1450.72 81
1450.81 82
1450.90 83
1450.98 83
1451.07 81
1451.16 79
1451.25 77
1451.33 74
1451.42 71
1451.51 69
1451.60 68
1451.68 68
1451.77 69
1451.86 72
1451.95 75
1452.03 78
1452.12 82
1452.21 85
1452.30 87
1452.38 88
1452.47 88
1452.56 87
1452.65 85
1452.73 84
1452.82 82
1452.91 81
1453.00 80
1453.08 79
1453.17 78
1453.26 77
1453.35 76
1453.43 75
1453.52 74
1453.61 74
1453.70 75
1453.78 78
1453.87 82
1453.96 87
1454.05 93
1454.13 99
1454.22 103
1454.31 107
1454.40 109
1454.48 109
1454.57 108
1454.66 107
1454.75 107
1454.83 107
1454.92 108
1455.01 109
1455.10 111
1455.18 112
1455.27 113
1455.36 112
1455.45 109
1455.53 105
1455.62 100
1455.71 95
1455.80 90
1455.88 86
1455.97 82
1456.06 80
1456.15 79
1456.23 80
1456.32 81
1456.41 82
1456.50 84
1456.59 86
1456.67 88
1456.76 90
1456.85 92
1456.94 94
1457.02 98
1457.11 103
1457.20 110
1457.29 117
1457.37 125
1457.46 132
1457.55 138
1457.64 143
1457.72 145
1457.81 146
1457.90 145
1457.99 144
1458.07 143
1458.16 143
1458.25 143
1458.34 145
1458.43 148
1458.51 152
1458.60 157
1458.69 163
1458.78 171
1458.86 178
1458.95 185
1459.04 192
1459.13 197
1459.21 202
1459.30 205
1459.39 209
1459.48 212
1459.57 217
1459.65 222
1459.74 228
1459.83 233
1459.92 237
1460.00 241
1460.09 243
1460.18 242
1460.27 240
1460.35 235
1460.44 228
1460.53 219
1460.62 209
1460.71 197
1460.79 184
1460.88 172
1460.97 161
1461.06 153
1461.14 148
1461.23 145
1461.32 146
1461.41 148
1461.50 151
1461.58 153
1461.67 153
1461.76 151
1461.85 147
1461.93 140
1462.02 132
1462.11 123
1462.20 114
1462.29 105
1462.37 97
1462.46 90
1462.55 84
1462.64 79
1462.72 76
1462.81 73
1462.90 70
1462.99 67
1463.08 63
1463.16 59
1463.25 55
1463.34 52
1463.43 49
1463.51 49
1463.60 52
1463.69 56
1463.78 63
1463.87 69
1463.95 75
1464.04 80
1464.13 83
1464.22 84
1464.30 83
1464.39 82
1464.48 82
1464.57 83
1464.66 86
1464.74 90
1464.83 97
1464.92 105
1465.01 113
1465.10 120
1465.18 125
1465.27 130
1465.36 132
1465.45 133
1465.53 134
1465.62 134
1465.71 134
1465.80 135
1465.89 135
1465.97 136
1466.06 136
1466.15 135
1466.24 132
1466.33 128
1466.41 123
1466.50 117
1466.59 111
1466.68 105
1466.77 99
1466.85 94
1466.94 90
1467.03 87
1467.12 84
1467.20 82
1467.29 81
1467.38 80
1467.47 79
1467.56 78
1467.64 77
1467.73 75
1467.82 74
1467.91 72
1468.00 69
1468.08 66
1468.17 62
1468.26 58
1468.35 53
1468.44 47
1468.52 42
1468.61 36
1468.70 32
1468.79 28
1468.88 26
1468.96 25
1469.05 25
1469.14 25
1469.23 26
1469.32 26
1469.40 26
1469.49 25
1469.58 23
1469.67 22
1469.76 21
1469.84 19
1469.93 18
1470.02 18
1470.11 18
1470.20 19
1470.28 21
1470.37 25
1470.46 31
1470.55 38
1470.64 46
1470.72 53
1470.81 59
1470.90 64
1470.99 66
1471.08 65
1471.16 63
1471.25 61
1471.34 59
1471.43 58
1471.52 60
1471.60 62
1471.69 65
1471.78 68
1471.87 69
1471.96 68
1472.04 64
1472.13 58
1472.22 52
1472.31 45
1472.40 39
1472.48 35
1472.57 32
1472.66 31
1472.75 29
1472.84 27
1472.93 23
1473.01 19
1473.10 13
1473.19 7
1473.28 2
1473.37 0
1473.45 0
1473.54 0
1473.63 0
1473.72 0
1473.81 0
1473.89 0
1473.98 0
1474.07 1
1474.16 5
1474.25 9
1474.34 13
1474.42 15
1474.51 16
1474.60 15
1474.69 14
1474.78 13
1474.86 12
1474.95 13
1475.04 16
1475.13 20
1475.22 25
1475.30 30
1475.39 35
1475.48 37
1475.57 39
1475.66 38
1475.75 37
1475.83 35
1475.92 33
1476.01 33
1476.10 33
1476.19 34
1476.27 36
1476.36 39
1476.45 42
1476.54 45
1476.63 49
1476.72 53
1476.80 59
1476.89 64
1476.98 70
1477.07 74
1477.16 77
1477.25 78
1477.33 76
1477.42 70
1477.51 63
1477.60 55
1477.69 46
1477.77 38
1477.86 31
1477.95 28
1478.04 26
1478.13 27
1478.22 29
1478.30 31
1478.39 32
1478.48 32
1478.57 31
1478.66 29
1478.75 26
1478.83 23
1478.92 20
1479.01 17
1479.10 15
1479.19 13
1479.28 12
1479.36 10
1479.45 10
1479.54 10
1479.63 10
1479.72 13
1479.80 16
1479.89 21
1479.98 26
1480.07 31
1480.16 36
1480.25 40
1480.33 44
1480.42 47
1480.51 50
1480.60 53
1480.69 57
1480.78 61
1480.86 65
1480.95 69
1481.04 71
1481.13 73
1481.22 74
1481.31 74
1481.39 73
1481.48 72
1481.57 72
1481.66 73
1481.75 74
1481.84 76
1481.92 79
1482.01 84
1482.10 90
1482.19 97
1482.28 106
1482.37 117
1482.46 129
1482.54 143
1482.63 157
1482.72 172
1482.81 187
1482.90 202
1482.99 218
1483.07 233
1483.16 249
1483.25 263
1483.34 277
1483.43 288
1483.52 297
1483.60 304
1483.69 309
1483.78 312
1483.87 316
1483.96 321
1484.05 327
1484.13 334
1484.22 340
1484.31 346
1484.40 350
1484.49 352
1484.58 352
1484.67 349
1484.75 345
1484.84 338
1484.93 331
1485.02 322
1485.11 311
1485.20 298
1485.28 285
1485.37 271
1485.46 257
1485.55 245
1485.64 235
1485.73 226
1485.82 220
1485.90 216
1485.99 213
1486.08 209
1486.17 205
1486.26 200
1486.35 194
1486.43 186
1486.52 176
1486.61 167
1486.70 157
1486.79 147
1486.88 139
1486.97 133
1487.05 129
1487.14 127
1487.23 126
1487.32 125
1487.41 125
1487.50 125
1487.59 124
1487.67 123
1487.76 120
1487.85 118
1487.94 115
1488.03 111
1488.12 108
1488.21 106
1488.29 104
1488.38 104
1488.47 105
1488.56 107
1488.65 110
1488.74 111
1488.83 111
1488.91 110
1489.00 106
1489.09 102
1489.18 98
1489.27 94
1489.36 91
1489.45 90
1489.53 90
1489.62 92
1489.71 93
1489.80 94
1489.89 94
1489.98 93
1490.07 90
1490.15 87
1490.24 84
1490.33 81
1490.42 78
1490.51 75
1490.60 72
1490.69 68
1490.77 63
1490.86 58
1490.95 53
1491.04 50
1491.13 47
1491.22 45
1491.31 45
1491.39 46
1491.48 46
1491.57 46
1491.66 46
1491.75 45
1491.84 45
1491.93 45
1492.02 46
1492.10 48
1492.19 50
1492.28 51
1492.37 52
1492.46 51
1492.55 49
1492.64 45
1492.72 41
1492.81 37
1492.90 34
1492.99 33
1493.08 34
1493.17 36
1493.26 39
1493.35 43
1493.43 46
1493.52 48
1493.61 50
1493.70 50
1493.79 50
1493.88 49
1493.97 47
1494.06 44
1494.14 39
1494.23 33
1494.32 26
1494.41 18
1494.50 11
1494.59 4
1494.68 0
1494.77 0
1494.85 0
1494.94 0
1495.03 0
1495.12 0
1495.21 0
1495.30 0
1495.39 0
1495.48 2
1495.56 4
1495.65 6
1495.74 8
1495.83 10
1495.92 12
1496.01 13
1496.10 13
1496.19 12
1496.27 9
1496.36 5
1496.45 0
1496.54 0
1496.63 0
1496.72 0
1496.81 0
1496.90 0
1496.98 5
1497.07 12
1497.16 19
1497.25 25
1497.34 29
1497.43 33
1497.52 36
1497.61 40
1497.70 44
1497.78 49
1497.87 55
1497.96 60
1498.05 64
1498.14 66
1498.23 65
1498.32 62
1498.41 56
1498.49 48
1498.58 40
1498.67 33
1498.76 26
1498.85 21
1498.94 17
1499.03 14
1499.12 12
1499.21 11
1499.29 10
1499.38 10
1499.47 12
1499.56 16
1499.65 22
1499.74 29
1499.83 36
1499.92 41
1500.01 44
1500.09 44
1500.18 42
1500.27 39
1500.36 36
1500.45 34
1500.54 34
1500.63 36
1500.72 38
1500.81 41
1500.89 43
1500.98 45
1501.07 46
1501.16 48
1501.25 51
1501.34 55
1501.43 61
1501.52 69
1501.61 76
1501.70 82
1501.78 87
1501.87 90
1501.96 90
1502.05 87
1502.14 84
1502.23 80
1502.32 75
1502.41 70
1502.50 65
1502.59 62
1502.67 59
1502.76 58
1502.85 59
1502.94 62
1503.03 67
1503.12 71
1503.21 75
1503.30 78
1503.39 79
1503.47 78
1503.56 75
1503.65 72
1503.74 69
1503.83 67
1503.92 64
1504.01 62
1504.10 60
1504.19 57
1504.28 53
1504.37 48
1504.45 41
1504.54 34
1504.63 27
1504.72 22
1504.81 19
1504.90 20
1504.99 23
1505.08 30
1505.17 38
1505.26 46
1505.34 53
1505.43 58
1505.52 60
1505.61 61
1505.70 59
1505.79 57
1505.88 55
1505.97 53
1506.06 52
1506.15 52
1506.24 52
1506.32 52
1506.41 54
1506.50 55
1506.59 56
1506.68 58
1506.77 59
1506.86 61
1506.95 62
1507.04 64
1507.13 66
1507.22 68
1507.30 69
1507.39 71
1507.48 71
1507.57 69
1507.66 67
1507.75 64
1507.84 60
1507.93 58
1508.02 56
1508.11 56
1508.20 57
1508.29 59
1508.37 60
1508.46 62
1508.55 62
1508.64 62
1508.73 61
1508.82 60
1508.91 59
1509.00 58
1509.09 57
1509.18 57
1509.27 57
1509.35 59
1509.44 62
1509.53 66
1509.62 70
1509.71 75
1509.80 80
1509.89 85
1509.98 89
1510.07 93
1510.16 96
1510.25 99
1510.34 101
1510.43 102
1510.51 103
1510.60 103
1510.69 103
1510.78 103
1510.87 103
1510.96 102
1511.05 100
1511.14 98
1511.23 95
1511.32 92
1511.41 91
1511.50 91
1511.59 93
1511.67 96
1511.76 99
1511.85 101
1511.94 99
1512.03 95
1512.12 89
1512.21 80
1512.30 72
1512.39 65
1512.48 59
1512.57 57
1512.66 56
1512.75 58
1512.83 60
1512.92 63
1513.01 68
1513.10 72
1513.19 78
1513.28 83
1513.37 90
1513.46 97
1513.55 104
1513.64 111
1513.73 117
1513.82 123
1513.91 127
1514.00 130
1514.09 131
1514.17 130
1514.26 128
1514.35 125
1514.44 122
1514.53 119
1514.62 116
1514.71 112
1514.80 109
1514.89 107
1514.98 104
1515.07 100
1515.16 96
1515.25 92
1515.34 86
1515.43 79
1515.51 71
1515.60 64
1515.69 58
1515.78 54
1515.87 52
1515.96 52
1516.05 53
1516.14 54
1516.23 55
1516.32 54
1516.41 53
1516.50 50
1516.59 48
1516.68 47
1516.77 48
1516.86 51
1516.94 54
1517.03 56
1517.12 58
1517.21 59
1517.30 57
1517.39 54
1517.48 50
1517.57 46
1517.66 42
1517.75 38
1517.84 34
1517.93 29
1518.02 25
1518.11 21
1518.20 17
1518.29 13
1518.38 11
1518.46 11
1518.55 13
1518.64 15
1518.73 18
1518.82 21
1518.91 24
1519.00 25
1519.09 26
1519.18 27
1519.27 27
1519.36 27
1519.45 26
1519.54 25
1519.63 24
1519.72 21
1519.81 18
1519.90 15
1519.99 12
1520.08 10
1520.16 10
1520.25 11
1520.34 11
1520.43 12
1520.52 11
1520.61 9
1520.70 6
1520.79 3
1520.88 0
1520.97 0
1521.06 0
1521.15 0
1521.24 0
1521.33 0
1521.42 0
1521.51 1
1521.60 2
1521.69 3
1521.78 4
1521.87 3
1521.96 3
1522.04 2
1522.13 2
1522.22 3
1522.31 4
1522.40 6
1522.49 9
1522.58 12
1522.67 15
1522.76 18
1522.85 21
1522.94 25
1523.03 28
1523.12 31
1523.21 34
1523.30 34
1523.39 32
1523.48 28
1523.57 20
1523.66 12
1523.75 2
1523.84 0
1523.93 0
1524.02 0
1524.11 0
1524.19 0
1524.28 0
1524.37 0
1524.46 2
1524.55 7
1524.64 11
1524.73 14
1524.82 15
1524.91 15
1525.00 13
1525.09 11
1525.18 8
1525.27 6
1525.36 4
1525.45 5
1525.54 6
1525.63 9
1525.72 14
1525.81 19
1525.90 25
1525.99 30
1526.08 36
1526.17 40
1526.26 44
1526.35 47
1526.44 49
1526.53 50
1526.62 52
1526.71 55
1526.79 59
1526.88 64
1526.97 71
1527.06 79
1527.15 87
1527.24 94
1527.33 100
1527.42 105
1527.51 107
1527.60 108
1527.69 105
1527.78 100
1527.87 94
1527.96 86
1528.05 78
1528.14 71
1528.23 66
1528.32 63
1528.41 62
1528.50 65
1528.59 69
1528.68 75
1528.77 82
1528.86 90
1528.95 99
1529.04 107
1529.13 115
1529.22 122
1529.31 127
1529.40 129
1529.49 128
1529.58 125
1529.67 119
1529.76 111
1529.85 103
1529.94 94
1530.03 85
1530.12 76
1530.20 67
1530.29 59
1530.38 51
1530.47 44
1530.56 37
1530.65 32
1530.74 28
1530.83 26
1530.92 24
1531.01 22
1531.10 21
1531.19 19
1531.28 17
1531.37 15
1531.46 13
1531.55 11
1531.64 9
1531.73 8
1531.82 7
1531.91 5
1532.00 4
1532.09 3
1532.18 2
1532.27 1
1532.36 2
1532.45 4
1532.54 8
1532.63 14
1532.72 22
1532.81 32
1532.90 44
1532.99 57
1533.08 72
1533.17 86
1533.26 101
1533.35 113
1533.44 124
1533.53 131
1533.62 136
1533.71 138
1533.80 140
1533.89 142
1533.98 144
1534.07 147
1534.16 151
1534.25 153
1534.34 155
1534.43 155
1534.52 154
1534.61 153
1534.70 153
1534.79 154
1534.88 157
1534.97 161
1535.06 166
1535.15 171
1535.24 176
1535.33 181
1535.42 186
1535.51 192
1535.60 200
1535.69 209
1535.78 220
1535.87 231
1535.96 243
1536.05 255
1536.14 267
1536.23 282
1536.32 299
1536.41 319
1536.50 342
1536.59 366
1536.68 390
1536.77 413
1536.86 434
1536.95 455
1537.04 475
1537.13 495
1537.22 519
1537.31 546
1537.40 577
1537.49 613
1537.58 651
1537.67 690
1537.76 730
1537.85 766
1537.94 798
1538.03 825
1538.12 847
1538.21 865
1538.30 882
1538.39 901
1538.48 923
1538.57 949
1538.66 978
1538.75 1010
1538.84 1042
1538.93 1072
1539.02 1098
1539.11 1120
1539.20 1139
1539.29 1156
1539.38 1174
1539.47 1193
1539.56 1214
1539.65 1238
1539.74 1262
1539.83 1286
1539.92 1307
1540.01 1324
1540.10 1337
1540.19 1346
1540.28 1352
1540.37 1357
1540.46 1361
1540.55 1363
1540.64 1363
1540.73 1360
1540.82 1354
1540.91 1342
1541.00 1324
1541.09 1300
1541.18 1270
1541.27 1235
1541.36 1196
1541.45 1153
1541.54 1109
1541.63 1066
1541.72 1025
1541.81 988
1541.90 956
1541.99 929
1542.08 906
1542.17 887
1542.26 871
1542.35 856
1542.44 841
1542.53 826
1542.62 811
1542.71 797
1542.80 783
1542.89 770
1542.98 758
1543.07 746
1543.16 733
1543.25 717
1543.34 697
1543.43 673
1543.52 645
1543.61 615
1543.70 585
1543.79 556
1543.88 529
1543.97 507
1544.06 489
1544.15 474
1544.24 461
1544.33 450
1544.42 439
1544.52 428
1544.61 416
1544.70 402
1544.79 387
1544.88 370
1544.97 351
1545.06 332
1545.15 314
1545.24 299
1545.33 286
1545.42 278
1545.51 273
1545.60 271
1545.69 269
1545.78 267
1545.87 262
1545.96 254
1546.05 245
1546.14 236
1546.23 227
1546.32 222
1546.41 221
1546.50 224
1546.59 229
1546.68 236
1546.77 242
1546.86 245
1546.95 244
1547.04 238
1547.13 227
1547.22 213
1547.31 198
1547.40 183
1547.49 170
1547.58 161
1547.67 155
1547.76 153
1547.85 152
1547.94 153
1548.04 154
1548.13 154
1548.22 152
1548.31 149
1548.40 146
1548.49 143
1548.58 141
1548.67 139
1548.76 136
1548.85 132
1548.94 126
1549.03 119
1549.12 113
1549.21 109
1549.30 108
1549.39 113
1549.48 121
1549.57 132
1549.66 143
1549.75 151
1549.84 156
1549.93 157
1550.02 154
1550.11 150
1550.20 145
1550.29 142
1550.38 141
1550.47 142
1550.57 143
1550.66 144
1550.75 143
1550.84 142
1550.93 140
1551.02 137
1551.11 134
1551.20 133
1551.29 132
1551.38 134
1551.47 138
1551.56 144
1551.65 151
1551.74 158
1551.83 166
1551.92 172
1552.01 176
1552.10 177
1552.19 177
1552.28 175
1552.37 171
1552.46 167
1552.55 164
1552.64 161
1552.74 161
1552.83 162
1552.92 165
1553.01 168
1553.10 172
1553.19 175
1553.28 176
1553.37 175
1553.46 173
1553.55 168
1553.64 162
1553.73 157
1553.82 152
1553.91 149
1554.00 148
1554.09 151
1554.18 157
1554.27 165
1554.36 174
1554.45 184
1554.54 191
1554.64 196
1554.73 198
1554.82 196
1554.91 191
1555.00 185
1555.09 180
1555.18 175
1555.27 173
1555.36 173
1555.45 176
1555.54 181
1555.63 187
1555.72 193
1555.81 198
1555.90 202
1555.99 205
1556.08 206
1556.17 206
1556.26 205
1556.36 204
1556.45 203
1556.54 204
1556.63 204
1556.72 205
1556.81 206
1556.90 205
1556.99 202
1557.08 198
1557.17 194
1557.26 189
1557.35 185
1557.44 182
1557.53 181
1557.62 182
1557.71 184
1557.80 187
1557.90 191
1557.99 196
1558.08 204
1558.17 215
1558.26 230
1558.35 247
1558.44 265
1558.53 282
1558.62 296
1558.71 305
1558.80 308
1558.89 307
1558.98 303
1559.07 298
1559.16 295
1559.25 294
1559.35 296
1559.44 302
1559.53 311
1559.62 321
1559.71 332
1559.80 345
1559.89 359
1559.98 375
1560.07 395
1560.16 418
1560.25 445
1560.34 474
1560.43 506
1560.52 539
1560.61 573
1560.70 607
1560.80 640
1560.89 672
1560.98 701
1561.07 727
1561.16 750
1561.25 770
1561.34 788
1561.43 804
1561.52 823
1561.61 844
1561.70 871
1561.79 901
1561.88 936
1561.97 975
1562.07 1018
1562.16 1063
1562.25 1111
1562.34 1163
1562.43 1219
1562.52 1279
1562.61 1343
1562.70 1409
1562.79 1477
1562.88 1545
1562.97 1613
1563.06 1679
1563.15 1745
1563.25 1811
1563.34 1878
1563.43 1950
1563.52 2027
1563.61 2113
1563.70 2208
1563.79 2313
1563.88 2427
1563.97 2549
1564.06 2679
1564.15 2817
1564.24 2964
1564.33 3121
1564.43 3293
1564.52 3482
1564.61 3687
1564.70 3908
1564.79 4138
1564.88 4372
1564.97 4601
1565.06 4817
1565.15 5011
1565.24 5181
1565.33 5328
1565.42 5455
1565.51 5568
1565.61 5672
1565.70 5773
1565.79 5875
1565.88 5978
1565.97 6077
1566.06 6168
1566.15 6247
1566.24 6308
1566.33 6351
1566.42 6374
1566.51 6380
1566.60 6375
1566.70 6363
1566.79 6349
1566.88 6334
1566.97 6320
1567.06 6302
1567.15 6279
1567.24 6243
1567.33 6193
1567.42 6126
1567.51 6042
1567.60 5944
1567.70 5837
1567.79 5727
1567.88 5619
1567.97 5518
1568.06 5425
1568.15 5340
1568.24 5259
1568.33 5179
1568.42 5096
1568.51 5009
1568.60 4915
1568.70 4815
1568.79 4711
1568.88 4603
1568.97 4494
1569.06 4384
1569.15 4274
1569.24 4165
1569.33 4058
1569.42 3953
1569.51 3853
1569.60 3760
1569.70 3674
1569.79 3597
1569.88 3527
1569.97 3462
1570.06 3398
1570.15 3333
1570.24 3265
1570.33 3193
1570.42 3119
1570.51 3045
1570.60 2973
1570.70 2904
1570.79 2838
1570.88 2775
1570.97 2711
1571.06 2646
1571.15 2579
1571.24 2508
1571.33 2435
1571.42 2361
1571.51 2287
1571.61 2215
1571.70 2146
1571.79 2082
1571.88 2024
1571.97 1971
1572.06 1924
1572.15 1880
1572.24 1838
1572.33 1795
1572.42 1751
1572.52 1705
1572.61 1657
1572.70 1607
1572.79 1557
1572.88 1508
1572.97 1462
1573.06 1420
1573.15 1381
1573.24 1347
1573.34 1317
1573.43 1291
1573.52 1267
1573.61 1243
1573.70 1218
1573.79 1192
1573.88 1163
1573.97 1132
1574.06 1100
1574.15 1070
1574.25 1042
1574.34 1018
1574.43 997
1574.52 979
1574.61 965
1574.70 953
1574.79 942
1574.88 932
1574.97 922
1575.07 910
1575.16 896
1575.25 880
1575.34 860
1575.43 837
1575.52 811
1575.61 783
1575.70 755
1575.79 727
1575.89 703
1575.98 683
1576.07 668
1576.16 659
1576.25 654
1576.34 651
1576.43 650
1576.52 647
1576.61 642
1576.71 632
1576.80 619
1576.89 602
1576.98 583
1577.07 563
1577.16 542
1577.25 520
1577.34 501
1577.44 484
1577.53 471
1577.62 464
1577.71 462
1577.80 466
1577.89 474
1577.98 483
1578.07 493
1578.16 501
1578.26 505
1578.35 505
1578.44 501
1578.53 493
1578.62 483
1578.71 469
1578.80 453
1578.89 436
1578.99 418
1579.08 401
1579.17 386
1579.26 374
1579.35 365
1579.44 358
1579.53 352
1579.62 346
1579.72 340
1579.81 335
1579.90 329
1579.99 325
1580.08 322
1580.17 320
1580.26 320
1580.35 321
1580.44 322
1580.54 323
1580.63 324
1580.72 326
1580.81 327
1580.90 329
1580.99 331
1581.08 332
1581.18 332
1581.27 331
1581.36 329
1581.45 326
1581.54 324
1581.63 323
1581.72 324
1581.81 326
1581.91 328
1582.00 331
1582.09 332
1582.18 332
1582.27 330
1582.36 326
1582.45 320
1582.54 313
1582.64 307
1582.73 302
1582.82 298
1582.91 295
1583.00 293
1583.09 290
1583.18 287
1583.28 282
1583.37 276
1583.46 270
1583.55 265
1583.64 262
1583.73 260
1583.82 260
1583.91 261
1584.01 262
1584.10 264
1584.19 265
1584.28 265
1584.37 264
1584.46 263
1584.55 261
1584.65 257
1584.74 253
1584.83 247
1584.92 241
1585.01 235
1585.10 229
1585.19 224
1585.29 220
1585.38 216
1585.47 213
1585.56 211
1585.65 209
1585.74 208
1585.83 210
1585.92 212
1586.02 215
1586.11 218
1586.20 218
1586.29 216
1586.38 210
1586.47 202
1586.56 191
1586.66 179
1586.75 168
1586.84 159
1586.93 153
1587.02 150
1587.11 150
1587.20 152
1587.30 155
1587.39 159
1587.48 163
1587.57 167
1587.66 171
1587.75 175
1587.85 179
1587.94 184
1588.03 188
1588.12 192
1588.21 194
1588.30 195
1588.39 193
1588.49 188
1588.58 180
1588.67 171
1588.76 161
1588.85 151
1588.94 144
1589.03 140
1589.13 140
1589.22 144
1589.31 150
1589.40 158
1589.49 167
1589.58 175
1589.68 181
1589.77 185
1589.86 188
1589.95 189
1590.04 189
1590.13 187
1590.22 186
1590.32 184
1590.41 182
1590.50 180
1590.59 176
1590.68 173
1590.77 169
1590.87 166
1590.96 164
1591.05 163
1591.14 164
1591.23 165
1591.32 167
1591.41 168
1591.51 168
1591.60 167
1591.69 165
1591.78 162
1591.87 160
1591.96 158
1592.06 156
1592.15 155
1592.24 155
1592.33 155
1592.42 154
1592.51 154
1592.61 154
1592.70 155
1592.79 155
1592.88 155
1592.97 155
1593.06 152
1593.15 147
1593.25 140
1593.34 131
1593.43 121
1593.52 111
1593.61 102
1593.70 95
1593.80 90
1593.89 88
1593.98 87
1594.07 87
1594.16 88
1594.25 89
1594.35 89
1594.44 89
1594.53 88
1594.62 87
1594.71 84
1594.80 81
1594.90 76
1594.99 71
1595.08 66
1595.17 63
1595.26 61
1595.35 63
1595.45 66
1595.54 72
1595.63 79
1595.72 86
1595.81 92
1595.90 96
1596.00 100
1596.09 102
1596.18 103
1596.27 104
1596.36 105
1596.45 106
1596.55 107
1596.64 106
1596.73 104
1596.82 100
1596.91 95
1597.01 91
1597.10 88
1597.19 86
1597.28 86
1597.37 89
1597.46 93
1597.56 98
1597.65 103
1597.74 109
1597.83 115
1597.92 122
1598.01 128
1598.11 136
1598.20 144
1598.29 153
1598.38 162
1598.47 172
1598.56 184
1598.66 195
1598.75 207
1598.84 218
1598.93 227
1599.02 233
1599.12 237
1599.21 236
1599.30 232
1599.39 225
1599.48 217
1599.57 208
1599.67 200
1599.76 193
1599.85 187
1599.94 184
1600.03 182
1600.13 182
1600.22 183
1600.31 187
1600.40 192
1600.49 198
1600.58 204
1600.68 209
1600.77 214
1600.86 218
1600.95 223
1601.04 228
1601.14 235
1601.23 245
1601.32 257
1601.41 270
1601.50 285
1601.59 300
1601.69 315
1601.78 329
1601.87 341
1601.96 349
1602.05 353
1602.15 353
1602.24 350
1602.33 346
1602.42 344
1602.51 346
1602.61 354
1602.70 367
1602.79 386
1602.88 407
1602.97 430
1603.06 453
1603.16 473
1603.25 493
1603.34 511
1603.43 528
1603.52 545
1603.62 561
1603.71 577
1603.80 593
1603.89 606
1603.98 618
1604.08 628
1604.17 635
1604.26 638
1604.35 638
1604.44 634
1604.54 629
1604.63 624
1604.72 619
1604.81 617
1604.90 619
1605.00 623
1605.09 629
1605.18 634
1605.27 637
1605.36 637
1605.46 633
1605.55 625
1605.64 615
1605.73 604
1605.82 594
1605.92 585
1606.01 578
1606.10 572
1606.19 566
1606.28 559
1606.38 550
1606.47 539
1606.56 527
1606.65 514
1606.74 501
1606.84 488
1606.93 477
1607.02 468
1607.11 461
1607.20 455
1607.30 451
1607.39 447
1607.48 445
1607.57 441
1607.66 436
1607.76 430
1607.85 422
1607.94 414
1608.03 406
1608.12 400
1608.22 394
1608.31 390
1608.40 386
1608.49 381
1608.58 374
1608.68 365
1608.77 353
1608.86 341
1608.95 327
1609.04 315
1609.14 304
1609.23 295
1609.32 289
1609.41 285
1609.50 282
1609.60 280
1609.69 276
1609.78 270
1609.87 262
1609.97 252
1610.06 240
1610.15 227
1610.24 215
1610.33 205
1610.43 198
1610.52 194
1610.61 192
1610.70 192
1610.79 194
1610.89 197
1610.98 201
1611.07 205
1611.16 209
1611.25 213
1611.35 218
1611.44 222
1611.53 225
1611.62 227
1611.72 225
1611.81 222
1611.90 216
1611.99 208
1612.08 200
1612.18 193
1612.27 188
1612.36 185
1612.45 184
1612.55 184
1612.64 184
1612.73 184
1612.82 183
1612.91 183
1613.01 184
1613.10 187
1613.19 191
1613.28 197
1613.37 203
1613.47 207
1613.56 210
1613.65 211
1613.74 210
1613.84 209
1613.93 207
1614.02 207
1614.11 208
1614.20 210
1614.30 213
1614.39 216
1614.48 219
1614.57 221
1614.67 221
1614.76 219
1614.85 215
1614.94 210
1615.03 204
1615.13 199
1615.22 194
1615.31 189
1615.40 185
1615.50 181
1615.59 176
1615.68 170
1615.77 163
1615.87 156
1615.96 148
1616.05 140
1616.14 132
1616.23 125
1616.33 119
1616.42 115
1616.51 113
1616.60 113
1616.70 114
1616.79 117
1616.88 120
1616.97 122
1617.06 121
1617.16 118
1617.25 112
1617.34 103
1617.43 94
1617.53 84
1617.62 76
1617.71 71
1617.80 68
1617.90 68
1617.99 70
1618.08 72
1618.17 73
1618.27 72
1618.36 68
1618.45 63
1618.54 58
1618.63 53
1618.73 50
1618.82 49
1618.91 51
1619.00 55
1619.10 60
1619.19 64
1619.28 69
1619.37 72
1619.47 73
1619.56 74
1619.65 73
1619.74 72
1619.84 69
1619.93 65
1620.02 61
1620.11 56
1620.20 50
1620.30 45
1620.39 41
1620.48 38
1620.57 36
1620.67 35
1620.76 35
1620.85 36
1620.94 37
1621.04 39
1621.13 40
1621.22 41
1621.31 42
1621.41 41
1621.50 40
1621.59 37
1621.68 33
1621.78 28
1621.87 22
1621.96 15
1622.05 9
1622.15 5
1622.24 2
1622.33 3
1622.42 6
1622.52 12
1622.61 19
1622.70 27
1622.79 35
1622.89 42
1622.98 49
1623.07 55
1623.16 61
1623.26 66
1623.35 70
1623.44 74
1623.53 77
1623.63 79
1623.72 80
1623.81 80
1623.90 78
1624.00 76
1624.09 74
1624.18 71
1624.27 68
1624.37 66
1624.46 65
1624.55 64
1624.64 64
1624.74 63
1624.83 62
1624.92 61
1625.01 59
1625.11 56
1625.20 54
1625.29 50
1625.38 48
1625.48 46
1625.57 44
1625.66 44
1625.75 45
1625.85 47
1625.94 49
1626.03 51
1626.12 53
1626.22 54
1626.31 53
1626.40 50
1626.49 47
1626.59 44
1626.68 40
1626.77 37
1626.86 35
1626.96 35
1627.05 35
1627.14 36
1627.23 37
1627.33 38
1627.42 37
1627.51 34
1627.60 29
1627.70 23
1627.79 15
1627.88 6
1627.98 0
1628.07 0
1628.16 0
1628.25 0
1628.35 0
1628.44 0
1628.53 0
1628.62 2
1628.72 9
1628.81 15
1628.90 21
1628.99 25
1629.09 29
1629.18 31
1629.27 33
1629.36 34
1629.46 36
1629.55 38
1629.64 40
1629.74 42
1629.83 44
1629.92 45
1630.01 45
1630.11 45
1630.20 45
1630.29 45
1630.38 45
1630.48 44
1630.57 43
1630.66 40
1630.75 35
1630.85 28
1630.94 19
1631.03 10
1631.13 2
1631.22 0
1631.31 0
1631.40 0
1631.50 0
1631.59 0
1631.68 0
1631.77 0
1631.87 6
1631.96 13
1632.05 22
1632.15 31
1632.24 40
1632.33 48
1632.42 54
1632.52 58
1632.61 58
1632.70 56
1632.79 51
1632.89 45
1632.98 40
1633.07 36
1633.17 33
1633.26 31
1633.35 31
1633.44 32
1633.54 34
1633.63 37
1633.72 40
1633.82 43
1633.91 47
1634.00 50
1634.09 52
1634.19 53
1634.28 53
1634.37 51
1634.46 48
1634.56 44
1634.65 41
1634.74 37
1634.84 35
1634.93 33
1635.02 31
1635.11 29
1635.21 27
1635.30 25
1635.39 23
1635.49 21
1635.58 18
1635.67 16
1635.76 12
1635.86 8
1635.95 4
1636.04 0
1636.14 0
1636.23 0
1636.32 0
1636.41 0
1636.51 0
1636.60 0
1636.69 0
1636.79 3
1636.88 9
1636.97 16
1637.06 20
1637.16 22
1637.25 22
1637.34 20
1637.44 17
1637.53 15
1637.62 14
1637.71 16
1637.81 20
1637.90 26
1637.99 35
1638.09 44
1638.18 53
1638.27 60
1638.36 65
1638.46 66
1638.55 66
1638.64 63
1638.74 58
1638.83 53
1638.92 47
1639.02 41
1639.11 35
1639.20 30
1639.29 24
1639.39 21
1639.48 18
1639.57 18
1639.67 19
1639.76 22
1639.85 25
1639.94 28
1640.04 29
1640.13 30
1640.22 31
1640.32 31
1640.41 33
1640.50 36
1640.60 42
1640.69 48
1640.78 54
1640.87 60
1640.97 63
1641.06 64
1641.15 63
1641.25 59
1641.34 55
1641.43 52
1641.53 50
1641.62 51
1641.71 54
1641.80 59
1641.90 65
1641.99 71
1642.08 76
1642.18 79
1642.27 78
1642.36 74
1642.46 67
1642.55 59
1642.64 50
1642.73 44
1642.83 41
1642.92 41
1643.01 42
1643.11 44
1643.20 45
1643.29 45
1643.39 44
1643.48 43
1643.57 44
1643.66 47
1643.76 54
1643.85 64
1643.94 76
1644.04 89
1644.13 100
1644.22 110
1644.32 115
1644.41 118
1644.50 118
1644.60 115
1644.69 112
1644.78 107
1644.87 101
1644.97 94
1645.06 86
1645.15 79
1645.25 71
1645.34 64
1645.43 59
1645.53 55
1645.62 52
1645.71 51
1645.81 51
1645.90 53
1645.99 55
1646.09 58
1646.18 61
1646.27 62
1646.36 63
1646.46 62
1646.55 59
1646.64 56
1646.74 51
1646.83 45
1646.92 40
1647.02 34
1647.11 29
1647.20 25
1647.30 22
1647.39 20
1647.48 20
1647.58 21
1647.67 23
1647.76 27
1647.86 31
1647.95 34
1648.04 38
1648.13 41
1648.23 44
1648.32 47
1648.41 49
1648.51 50
1648.60 51
1648.69 52
1648.79 51
1648.88 50
1648.97 47
1649.07 43
1649.16 39
1649.25 33
1649.35 26
1649.44 19
1649.53 12
1649.63 6
1649.72 0
1649.81 0
1649.91 0
1650.00 0
1650.09 0
1650.19 1
1650.28 2
1650.37 2
1650.47 0
1650.56 0
1650.65 0
1650.75 0
1650.84 0
1650.93 5
1651.02 11
1651.12 20
1651.21 29
1651.30 38
1651.40 47
1651.49 55
1651.58 61
1651.68 66
1651.77 68
1651.86 68
1651.96 67
1652.05 65
1652.14 62
1652.24 58
1652.33 54
1652.42 49
1652.52 43
1652.61 37
1652.70 31
1652.80 27
1652.89 24
1652.98 25
1653.08 27
1653.17 32
1653.26 37
1653.36 41
1653.45 44
1653.54 46
1653.64 47
1653.73 48
1653.82 48
1653.92 48
1654.01 49
1654.10 49
1654.20 49
1654.29 49
1654.38 48
1654.48 47
1654.57 44
1654.66 40
1654.76 36
1654.85 30
1654.94 25
1655.04 20
1655.13 16
1655.22 14
1655.32 14
1655.41 16
1655.50 20
1655.60 25
1655.69 31
1655.78 37
1655.88 41
1655.97 44
1656.07 46
1656.16 46
1656.25 45
1656.35 45
1656.44 45
1656.53 47
1656.63 52
1656.72 57
1656.81 65
1656.91 73
1657.00 82
1657.09 90
1657.19 97
1657.28 104
1657.37 109
1657.47 114
1657.56 119
1657.65 124
1657.75 130
1657.84 136
1657.93 142
1658.03 148
1658.12 153
1658.21 158
1658.31 162
1658.40 167
1658.49 171
1658.59 175
1658.68 180
1658.78 182
1658.87 183
1658.96 180
1659.06 173
1659.15 164
1659.24 153
1659.34 142
1659.43 134
1659.52 129
1659.62 128
1659.71 129
1659.80 131
1659.90 133
1659.99 135
1660.08 136
1660.18 135
1660.27 134
1660.36 133
1660.46 132
1660.55 129
1660.65 125
1660.74 120
1660.83 113
1660.93 106
1661.02 100
1661.11 96
1661.21 94
1661.30 94
1661.39 94
1661.49 95
1661.58 93
1661.67 90
1661.77 84
1661.86 77
1661.96 71
1662.05 65
1662.14 62
1662.24 61
1662.33 62
1662.42 64
1662.52 68
1662.61 71
1662.70 74
1662.80 77
1662.89 79
1662.98 82
1663.08 85
1663.17 88
1663.27 91
1663.36 95
1663.45 98
1663.55 101
1663.64 102
1663.73 101
1663.83 99
1663.92 96
1664.01 92
1664.11 89
1664.20 87
1664.30 87
1664.39 90
1664.48 95
1664.58 101
1664.67 108
1664.76 114
1664.86 119
1664.95 123
1665.04 125
1665.14 125
1665.23 123
1665.33 120
1665.42 117
1665.51 113
1665.61 110
1665.70 109
1665.79 108
1665.89 109
1665.98 111
1666.08 112
1666.17 114
1666.26 114
1666.36 112
1666.45 110
1666.54 105
1666.64 100
1666.73 94
1666.82 88
1666.92 82
1667.01 76
1667.11 69
1667.20 63
1667.29 56
1667.39 50
1667.48 45
1667.57 42
1667.67 41
1667.76 42
1667.86 45
1667.95 49
1668.04 53
1668.14 56
1668.23 57
1668.32 56
1668.42 53
1668.51 48
1668.61 44
1668.70 40
1668.79 37
1668.89 37
1668.98 37
1669.07 38
1669.17 40
1669.26 40
1669.36 40
1669.45 39
1669.54 38
1669.64 38
1669.73 38
1669.83 40
1669.92 42
1670.01 45
1670.11 47
1670.20 48
1670.29 48
1670.39 47
1670.48 44
1670.58 41
1670.67 37
1670.76 33
1670.86 29
1670.95 26
1671.04 23
1671.14 23
1671.23 24
1671.33 26
1671.42 29
1671.51 33
1671.61 37
1671.70 39
1671.80 40
1671.89 39
1671.98 37
1672.08 33
1672.17 29
1672.26 25
1672.36 22
1672.45 20
1672.55 18
1672.64 17
1672.73 16
1672.83 13
1672.92 10
1673.02 6
1673.11 1
1673.20 0
1673.30 0
1673.39 0
1673.49 0
1673.58 0
1673.67 0
1673.77 0
1673.86 0
1673.95 3
1674.05 6
1674.14 9
1674.24 11
1674.33 14
1674.42 15
1674.52 16
1674.61 17
1674.71 15
1674.80 14
1674.89 11
1674.99 10
1675.08 9
1675.18 11
1675.27 14
1675.36 18
1675.46 23
1675.55 28
1675.65 31
1675.74 34
1675.83 36
1675.93 37
1676.02 39
1676.12 41
1676.21 43
1676.30 47
1676.40 50
1676.49 53
1676.59 56
1676.68 57
1676.77 57
1676.87 56
1676.96 54
1677.06 50
1677.15 47
1677.24 42
1677.34 38
1677.43 34
1677.53 31
1677.62 28
1677.71 25
1677.81 22
1677.90 18
1678.00 14
1678.09 10
1678.18 5
1678.28 0
1678.37 0
1678.47 0
1678.56 0
1678.65 0
1678.75 1
1678.84 8
1678.94 15
1679.03 23
1679.12 28
1679.22 31
1679.31 33
1679.41 33
1679.50 32
1679.59 32
1679.69 32
1679.78 33
1679.88 35
1679.97 38
1680.06 40
1680.16 41
1680.25 41
1680.35 41
1680.44 39
1680.54 37
1680.63 36
1680.72 35
1680.82 34
1680.91 35
1681.01 35
1681.10 36
1681.19 37
1681.29 39
1681.38 41
1681.48 43
1681.57 47
1681.66 51
1681.76 54
1681.85 57
1681.95 58
1682.04 58
1682.14 56
1682.23 53
1682.32 50
1682.42 46
1682.51 43
1682.61 40
1682.70 38
1682.79 35
1682.89 33
1682.98 29
1683.08 25
1683.17 21
1683.27 18
1683.36 16
1683.45 15
1683.55 16
1683.64 20
1683.74 25
1683.83 30
1683.92 36
1684.02 41
1684.11 45
1684.21 47
1684.30 48
1684.40 47
1684.49 46
1684.58 44
1684.68 41
1684.77 38
1684.87 34
1684.96 31
1685.05 27
1685.15 24
1685.24 21
1685.34 18
1685.43 17
1685.53 15
1685.62 15
1685.71 14
1685.81 14
1685.90 15
1686.00 16
1686.09 18
1686.19 22
1686.28 26
1686.37 31
1686.47 37
1686.56 43
1686.66 48
1686.75 52
1686.85 55
1686.94 56
1687.03 55
1687.13 52
1687.22 48
1687.32 45
1687.41 42
1687.51 41
1687.60 43
1687.69 46
1687.79 52
1687.88 57
1687.98 61
1688.07 63
1688.17 62
1688.26 58
1688.35 53
1688.45 46
1688.54 39
1688.64 32
1688.73 27
1688.83 23
1688.92 19
1689.01 17
1689.11 14
1689.20 12
1689.30 10
1689.39 9
1689.49 9
1689.58 10
1689.68 12
1689.77 16
1689.86 21
1689.96 25
1690.05 29
1690.15 32
1690.24 32
1690.34 30
1690.43 26
1690.52 22
1690.62 18
1690.71 16
1690.81 16
1690.90 20
1691.00 26
1691.09 35
1691.19 44
1691.28 53
1691.37 61
1691.47 66
1691.56 68
1691.66 68
1691.75 67
1691.85 63
1691.94 59
1692.03 55
1692.13 50
1692.22 45
1692.32 39
1692.41 33
1692.51 27
1692.60 21
1692.70 15
1692.79 11
1692.88 7
1692.98 6
1693.07 6
1693.17 8
1693.26 11
1693.36 15
1693.45 20
1693.55 25
1693.64 29
1693.73 32
1693.83 34
1693.92 35
1694.02 35
1694.11 34
1694.21 33
1694.30 32
1694.40 32
1694.49 32
1694.59 31
1694.68 30
1694.77 28
1694.87 26
1694.96 23
1695.06 21
1695.15 19
1695.25 19
1695.34 20
1695.44 21
1695.53 22
1695.62 24
1695.72 25
1695.81 26
1695.91 27
1696.00 29
1696.10 32
1696.19 36
1696.29 40
1696.38 45
1696.48 49
1696.57 53
1696.66 56
1696.76 56
1696.85 55
1696.95 52
1697.04 46
1697.14 38
1697.23 30
1697.33 21
1697.42 12
1697.52 4
1697.61 0
1697.70 0
1697.80 0
1697.89 0
1697.99 0
1698.08 0
1698.18 0
1698.27 0
1698.37 0
1698.46 7
1698.56 15
1698.65 22
1698.75 29
1698.84 34
1698.93 38
1699.03 41
1699.12 43
1699.22 43
1699.31 42
1699.41 39
1699.50 36
1699.60 31
1699.69 25
1699.79 19
1699.88 12
1699.98 5
1700.07 0
1700.16 0
1700.26 0
1700.35 0
1700.45 0
1700.54 5
1700.64 15
1700.73 27
1700.83 38
1700.92 46
1701.02 50
1701.11 51
1701.21 48
1701.30 43
1701.40 37
1701.49 31
1701.58 26
1701.68 24
1701.77 24
1701.87 27
1701.96 33
1702.06 42
1702.15 51
1702.25 60
1702.34 69
1702.44 76
1702.53 80
1702.63 82
1702.72 82
1702.82 81
1702.91 78
1703.01 75
1703.10 70
1703.19 65
1703.29 59
1703.38 54
1703.48 48
1703.57 43
1703.67 40
1703.76 38
1703.86 39
1703.95 41
1704.05 46
1704.14 51
1704.24 57
1704.33 62
1704.43 65
1704.52 67
1704.62 66
1704.71 64
1704.81 60
1704.90 57
1705.00 55
1705.09 54
1705.18 55
1705.28 56
1705.37 59
1705.47 61
1705.56 65
1705.66 67
1705.75 69
1705.85 71
1705.94 71
1706.04 70
1706.13 69
1706.23 66
1706.32 62
1706.42 59
1706.51 57
1706.61 56
1706.70 57
1706.80 60
1706.89 65
1706.99 71
1707.08 78
1707.18 84
1707.27 89
1707.37 94
1707.46 97
1707.56 99
1707.65 99
1707.74 99
1707.84 97
1707.93 93
1708.03 88
1708.12 82
1708.22 75
1708.31 68
1708.41 60
1708.50 53
1708.60 49
1708.69 47
1708.79 48
1708.88 51
1708.98 57
1709.07 63
1709.17 70
1709.26 76
1709.36 80
1709.45 83
1709.55 84
1709.64 84
1709.74 82
1709.83 79
1709.93 74
1710.02 67
1710.12 58
1710.21 48
1710.31 38
1710.40 29
1710.50 23
1710.59 20
1710.69 22
1710.78 26
1710.88 34
1710.97 42
1711.07 50
1711.16 56
1711.26 60
1711.35 62
1711.45 63
1711.54 63
1711.64 62
1711.73 62
1711.83 61
1711.92 61
1712.02 59
1712.11 57
1712.21 53
1712.30 49
1712.40 44
1712.49 39
1712.59 35
1712.68 32
1712.78 31
1712.87 31
1712.97 32
1713.06 33
1713.16 32
1713.25 30
1713.35 26
1713.44 20
1713.54 14
1713.63 8
1713.73 6
1713.82 6
1713.92 10
1714.01 17
1714.11 25
1714.20 34
1714.30 42
1714.39 48
1714.49 53
1714.58 57
1714.68 61
1714.77 65
1714.87 69
1714.96 75
1715.06 80
1715.15 85
1715.25 89
1715.34 91
1715.44 91
1715.53 89
1715.63 87
1715.72 85
1715.82 83
1715.91 82
1716.01 81
1716.10 80
1716.20 78
1716.29 75
1716.39 72
1716.48 68
1716.58 65
1716.67 63
1716.77 63
1716.86 65
1716.96 69
1717.05 74
1717.15 79
1717.24 84
1717.34 87
1717.43 88
1717.53 86
1717.62 82
1717.72 76
1717.81 69
1717.91 61
1718.00 54
1718.10 49
1718.20 45
1718.29 43
1718.39 43
1718.48 44
1718.58 46
1718.67 48
1718.77 51
1718.86 54
1718.96 58
1719.05 63
1719.15 69
1719.24 76
1719.34 84
1719.43 93
1719.53 102
1719.62 109
1719.72 114
1719.81 116
1719.91 115
1720.00 111
1720.10 105
1720.19 97
1720.29 89
1720.38 82
1720.48 77
1720.57 73
1720.67 71
1720.77 70
1720.86 70
1720.96 71
1721.05 73
1721.15 74
1721.24 75
1721.34 76
1721.43 76
1721.53 76
1721.62 75
1721.72 73
1721.81 71
1721.91 70
1722.00 70
1722.10 71
1722.19 73
1722.29 75
1722.38 76
1722.48 76
1722.57 74
1722.67 70
1722.77 64
1722.86 58
1722.96 50
1723.05 42
1723.15 36
1723.24 30
1723.34 25
1723.43 20
1723.53 16
1723.62 12
1723.72 9
1723.81 5
1723.91 2
1724.00 1
1724.10 2
1724.19 4
1724.29 9
1724.39 14
1724.48 20
1724.58 26
1724.67 32
1724.77 36
1724.86 40
1724.96 44
1725.05 47
1725.15 49
1725.24 51
1725.34 52
1725.43 52
1725.53 52
1725.62 51
1725.72 49
1725.82 46
1725.91 43
1726.01 40
1726.10 38
1726.20 37
1726.29 37
1726.39 39
1726.48 42
1726.58 46
1726.67 49
1726.77 53
1726.86 56
1726.96 57
1727.06 56
1727.15 53
1727.25 48
1727.34 41
1727.44 35
1727.53 28
1727.63 23
1727.72 19
1727.82 17
1727.91 17
1728.01 18
1728.10 19
1728.20 20
1728.30 21
1728.39 23
1728.49 24
1728.58 26
1728.68 28
1728.77 31
1728.87 35
1728.96 38
1729.06 41
1729.15 43
1729.25 45
1729.35 46
1729.44 47
1729.54 48
1729.63 49
1729.73 50
1729.82 51
1729.92 52
1730.01 53
1730.11 52
1730.20 52
1730.30 50
1730.40 47
1730.49 44
1730.59 39
1730.68 34
1730.78 30
1730.87 25
1730.97 21
1731.06 18
1731.16 17
1731.25 16
1731.35 17
1731.45 18
1731.54 20
1731.64 20
1731.73 20
1731.83 19
1731.92 17
1732.02 14
1732.11 13
1732.21 12
1732.31 12
1732.40 15
1732.50 18
1732.59 23
1732.69 29
1732.78 36
1732.88 44
1732.97 52
1733.07 60
1733.17 68
1733.26 75
1733.36 80
1733.45 82
1733.55 81
1733.64 77
1733.74 70
1733.83 62
1733.93 54
1734.03 47
1734.12 43
1734.22 40
1734.31 40
1734.41 42
1734.50 44
1734.60 47
1734.69 49
1734.79 50
1734.89 50
1734.98 50
1735.08 50
1735.17 49
1735.27 48
1735.36 47
1735.46 44
1735.56 41
1735.65 37
1735.75 32
1735.84 27
1735.94 22
1736.03 17
1736.13 11
1736.22 6
1736.32 2
1736.42 0
1736.51 0
1736.61 0
1736.70 0
1736.80 0
1736.89 0
1736.99 0
1737.09 1
1737.18 2
1737.28 3
1737.37 4
1737.47 5
1737.56 5
1737.66 6
1737.76 7
1737.85 7
1737.95 8
1738.04 8
1738.14 9
1738.23 10
1738.33 13
1738.43 19
1738.52 27
1738.62 36
1738.71 46
1738.81 55
1738.90 63
1739.00 68
1739.10 70
1739.19 70
1739.29 69
1739.38 67
1739.48 65
1739.57 65
1739.67 65
1739.77 65
1739.86 65
1739.96 65
1740.05 65
1740.15 63
1740.24 61
1740.34 59
1740.44 57
1740.53 54
1740.63 52
1740.72 50
1740.82 50
1740.91 51
1741.01 53
1741.11 54
1741.20 55
1741.30 56
1741.39 55
1741.49 54
1741.59 53
1741.68 53
1741.78 54
1741.87 56
1741.97 59
1742.06 62
1742.16 64
1742.26 65
1742.35 64
1742.45 62
1742.54 60
1742.64 57
1742.73 54
1742.83 51
1742.93 48
1743.02 46
1743.12 43
1743.21 41
1743.31 40
1743.41 41
1743.50 44
1743.60 49
1743.69 55
1743.79 61
1743.88 68
1743.98 74
1744.08 80
1744.17 85
1744.27 89
1744.36 91
1744.46 93
1744.56 94
1744.65 94
1744.75 94
1744.84 93
1744.94 92
1745.04 89
1745.13 85
1745.23 79
1745.32 71
1745.42 61
1745.51 51
1745.61 41
1745.71 34
1745.80 30
1745.90 29
1745.99 32
1746.09 38
1746.19 46
1746.28 55
1746.38 64
1746.47 73
1746.57 80
1746.67 87
1746.76 93
1746.86 97
1746.95 99
1747.05 101
1747.15 102
1747.24 102
1747.34 103
1747.43 103
1747.53 102
1747.63 101
1747.72 97
1747.82 93
1747.91 87
1748.01 81
1748.11 75
1748.20 70
1748.30 66
1748.39 64
1748.49 62
1748.59 61
1748.68 59
1748.78 56
1748.87 53
1748.97 49
1749.07 45
1749.16 41
1749.26 38
1749.35 36
1749.45 36
1749.55 39
1749.64 43
1749.74 48
1749.83 54
1749.93 58
1750.03 61
1750.12 62
1750.22 61
1750.31 58
1750.41 54
1750.51 49
1750.60 45
1750.70 42
1750.79 38
1750.89 35
1750.99 32
1751.08 28
1751.18 24
1751.27 20
1751.37 16
1751.47 12
1751.56 9
1751.66 7
1751.75 6
1751.85 6
1751.95 7
1752.04 9
1752.14 11
1752.23 13
1752.33 14
1752.43 14
1752.52 13
1752.62 11
1752.71 7
1752.81 3
1752.91 0
1753.00 0
1753.10 0
1753.20 0
1753.29 0
1753.39 0
1753.48 1
1753.58 7
1753.68 13
1753.77 17
1753.87 19
1753.96 20
1754.06 19
1754.16 19
1754.25 20
1754.35 23
1754.45 27
1754.54 31
1754.64 34
1754.73 35
1754.83 34
1754.93 30
1755.02 25
1755.12 21
1755.21 19
1755.31 19
1755.41 22
1755.50 25
1755.60 29
1755.70 34
1755.79 37
1755.89 40
1755.98 43
1756.08 45
1756.18 46
1756.27 45
1756.37 43
1756.46 39
1756.56 32
1756.66 24
1756.75 16
1756.85 7
1756.95 0
1757.04 0
1757.14 0
1757.23 0
1757.33 0
1757.43 0
1757.52 0
1757.62 0
1757.72 0
1757.81 2
1757.91 6
1758.00 10
1758.10 15
1758.20 19
1758.29 24
1758.39 28
1758.49 32
1758.58 36
1758.68 39
1758.77 42
1758.87 44
1758.97 46
1759.06 47
1759.16 47
1759.26 47
1759.35 47
1759.45 48
1759.54 50
1759.64 54
1759.74 60
1759.83 65
1759.93 71
1760.03 75
1760.12 78
1760.22 78
1760.31 77
1760.41 75
1760.51 72
1760.60 68
1760.70 63
1760.80 59
1760.89 54
1760.99 49
1761.09 46
1761.18 44
1761.28 44
1761.37 47
1761.47 52
1761.57 59
1761.66 67
1761.76 75
1761.86 81
1761.95 85
1762.05 86
1762.15 86
1762.24 84
1762.34 82
1762.43 80
1762.53 77
1762.63 75
1762.72 73
1762.82 71
1762.92 70
1763.01 69
1763.11 68
1763.21 67
1763.30 67
1763.40 65
1763.49 64
1763.59 62
1763.69 60
1763.78 59
1763.88 58
1763.98 59
1764.07 60
1764.17 62
1764.27 64
1764.36 65
1764.46 64
1764.55 62
1764.65 58
1764.75 53
1764.84 46
1764.94 38
1765.04 32
1765.13 27
1765.23 23
1765.33 23
1765.42 24
1765.52 27
1765.62 30
1765.71 34
1765.81 37
1765.91 40
1766.00 43
1766.10 47
1766.19 52
1766.29 57
1766.39 62
1766.48 66
1766.58 69
1766.68 70
1766.77 71
1766.87 71
1766.97 71
1767.06 72
1767.16 73
1767.26 74
1767.35 74
1767.45 73
1767.55 72
1767.64 70
1767.74 68
1767.83 67
1767.93 67
1768.03 69
1768.12 73
1768.22 78
1768.32 85
1768.41 91
1768.51 97
1768.61 101
1768.70 104
1768.80 105
1768.90 105
1768.99 103
1769.09 101
1769.19 98
1769.28 94
1769.38 90
1769.48 88
1769.57 88
1769.67 89
1769.77 93
1769.86 99
1769.96 106
1770.06 113
1770.15 120
1770.25 126
1770.34 132
1770.44 137
1770.54 142
1770.63 145
1770.73 148
1770.83 148
1770.92 146
1771.02 143
1771.12 139
1771.21 136
1771.31 134
1771.41 133
1771.50 135
1771.60 137
1771.70 140
1771.79 141
1771.89 141
1771.99 140
1772.08 137
1772.18 134
1772.28 132
1772.37 130
1772.47 129
1772.57 129
1772.66 129
1772.76 128
1772.86 129
1772.95 131
1773.05 134
1773.15 140
1773.24 147
1773.34 155
1773.44 163
1773.53 169
1773.63 172
1773.73 172
1773.82 170
1773.92 165
1774.02 158
1774.11 151
1774.21 143
1774.31 136
1774.40 130
1774.50 126
1774.60 124
1774.69 125
1774.79 128
1774.89 134
1774.98 140
1775.08 147
1775.18 152
1775.27 156
1775.37 157
1775.47 156
1775.56 154
1775.66 150
1775.76 145
1775.85 140
1775.95 134
1776.05 128
1776.14 121
1776.24 114
1776.34 108
1776.43 102
1776.53 100
1776.63 99
1776.72 102
1776.82 106
1776.92 111
1777.02 116
1777.11 119
1777.21 120
1777.31 118
1777.40 115
1777.50 110
1777.60 106
1777.69 102
1777.79 100
1777.89 98
1777.98 97
1778.08 95
1778.18 93
1778.27 91
1778.37 90
1778.47 90
1778.56 91
1778.66 92
1778.76 93
1778.85 92
1778.95 89
1779.05 84
1779.14 77
1779.24 70
1779.34 62
1779.44 55
1779.53 49
1779.63 45
1779.73 43
1779.82 42
1779.92 42
1780.02 43
1780.11 45
1780.21 48
1780.31 52
1780.40 55
1780.50 57
1780.60 58
1780.69 58
1780.79 57
1780.89 58
1780.98 59
1781.08 62
1781.18 65
1781.28 68
1781.37 70
1781.47 71
1781.57 69
1781.66 65
1781.76 61
1781.86 56
1781.95 52
1782.05 47
1782.15 43
1782.24 39
1782.34 36
1782.44 33
1782.53 32
1782.63 33
1782.73 35
1782.83 39
1782.92 43
1783.02 46
1783.12 49
1783.21 49
1783.31 47
1783.41 43
1783.50 37
1783.60 29
1783.70 22
1783.80 15
1783.89 9
1783.99 5
1784.09 2
1784.18 0
1784.28 0
1784.38 0
1784.47 0
1784.57 0
1784.67 0
1784.76 0
1784.86 0
1784.96 0
1785.06 10
1785.15 22
1785.25 34
1785.35 46
1785.44 56
1785.54 65
1785.64 73
1785.73 79
1785.83 85
1785.93 90
1786.03 94
1786.12 97
1786.22 98
1786.32 98
1786.41 95
1786.51 92
1786.61 88
1786.70 85
1786.80 84
1786.90 85
1787.00 88
1787.09 93
1787.19 99
1787.29 106
1787.38 113
1787.48 119
1787.58 125
1787.67 129
1787.77 132
1787.87 133
1787.97 133
1788.06 133
1788.16 134
1788.26 137
1788.35 141
1788.45 148
1788.55 155
1788.65 162
1788.74 169
1788.84 174
1788.94 177
1789.03 179
1789.13 179
1789.23 179
1789.33 177
1789.42 174
1789.52 171
1789.62 168
1789.71 166
1789.81 164
1789.91 165
1790.00 167
1790.10 170
1790.20 175
1790.30 178
1790.39 181
1790.49 181
1790.59 181
1790.68 179
1790.78 177
1790.88 177
1790.98 178
1791.07 183
1791.17 189
1791.27 197
1791.36 207
1791.46 216
1791.56 225
1791.66 231
1791.75 236
1791.85 239
1791.95 239
1792.04 238
1792.14 235
1792.24 232
1792.34 228
1792.43 224
1792.53 222
1792.63 223
1792.73 225
1792.82 230
1792.92 237
1793.02 244
1793.11 249
1793.21 253
1793.31 254
1793.41 252
1793.50 249
1793.60 244
1793.70 239
1793.79 234
1793.89 229
1793.99 224
1794.09 220
1794.18 216
1794.28 213
1794.38 211
1794.48 209
1794.57 209
1794.67 208
1794.77 208
1794.86 206
1794.96 204
1795.06 199
1795.16 194
1795.25 187
1795.35 180
1795.45 173
1795.54 168
1795.64 163
1795.74 160
1795.84 157
1795.93 153
1796.03 149
1796.13 143
1796.23 136
1796.32 128
1796.42 119
1796.52 110
1796.61 101
1796.71 93
1796.81 84
1796.91 76
1797.00 69
1797.10 63
1797.20 58
1797.30 56
1797.39 56
1797.49 58
1797.59 61
1797.69 65
1797.78 68
1797.88 70
1797.98 72
1798.07 71
1798.17 70
1798.27 68
1798.37 65
1798.46 62
1798.56 58
1798.66 54
1798.76 49
1798.85 44
1798.95 39
1799.05 33
1799.15 26
1799.24 20
1799.34 13
1799.44 6
1799.53 0
1799.63 0
1799.73 0
1799.83 0
1799.92 0
1800.02 0
1800.12 0
1800.22 5
1800.31 9
1800.41 11
1800.51 11
1800.61 9
1800.70 5
1800.80 0
1800.90 0
1801.00 0
1801.09 0
1801.19 0
1801.29 0
1801.39 4
1801.48 8
1801.58 11
1801.68 13
1801.78 12
1801.87 8
1801.97 3
1802.07 0
1802.16 0
1802.26 0
1802.36 0
1802.46 0
1802.55 5
1802.65 13
1802.75 21
1802.85 27
1802.94 31
1803.04 33
1803.14 34
1803.24 33
1803.33 32
1803.43 31
1803.53 29
1803.63 28
1803.72 27
1803.82 26
1803.92 25
1804.02 25
1804.11 26
1804.21 27
1804.31 29
1804.41 31
1804.50 32
1804.60 32
1804.70 33
1804.80 33
1804.89 34
1804.99 35
1805.09 39
1805.19 45
1805.28 54
1805.38 63
1805.48 73
1805.58 82
1805.67 89
1805.77 93
1805.87 96
1805.97 96
1806.06 95
1806.16 94
1806.26 92
1806.36 89
1806.46 86
1806.55 83
1806.65 78
1806.75 72
1806.85 65
1806.94 57
1807.04 48
1807.14 41
1807.24 34
1807.33 29
1807.43 25
1807.53 23
1807.63 22
1807.72 21
1807.82 22
1807.92 23
1808.02 25
1808.11 27
1808.21 30
1808.31 33
1808.41 35
1808.50 37
1808.60 37
1808.70 37
1808.80 36
1808.89 35
1808.99 35
1809.09 36
1809.19 38
1809.29 40
1809.38 42
1809.48 42
1809.58 41
1809.68 38
1809.77 34
1809.87 31
1809.97 30
1810.07 30
1810.16 32
1810.26 37
1810.36 42
1810.46 47
1810.55 51
1810.65 53
1810.75 52
1810.85 50
1810.95 46
1811.04 41
1811.14 35
1811.24 29
1811.34 24
1811.43 19
1811.53 15
1811.63 12
1811.73 10
1811.82 9
1811.92 9
1812.02 11
1812.12 13
1812.22 15
1812.31 16
1812.41 16
1812.51 15
1812.61 14
1812.70 13
1812.80 13
1812.90 14
1813.00 15
1813.10 18
1813.19 21
1813.29 23
1813.39 24
1813.49 25
1813.58 24
1813.68 23
1813.78 23
1813.88 24
1813.97 27
1814.07 33
1814.17 40
1814.27 50
1814.37 60
1814.46 70
1814.56 79
1814.66 86
1814.76 92
1814.85 95
1814.95 95
1815.05 93
1815.15 88
1815.25 81
1815.34 73
1815.44 64
1815.54 54
1815.64 46
1815.74 38
1815.83 31
1815.93 25
1816.03 20
1816.13 16
1816.22 13
1816.32 11
1816.42 9
1816.52 7
1816.62 7
1816.71 6
1816.81 5
1816.91 5
1817.01 6
1817.10 7
1817.20 9
1817.30 11
1817.40 14
1817.50 17
1817.59 19
1817.69 20
1817.79 18
1817.89 15
1817.99 12
1818.08 9
1818.18 7
1818.28 8
1818.38 11
1818.47 16
1818.57 21
1818.67 25
1818.77 27
1818.87 27
1818.96 25
1819.06 21
1819.16 17
1819.26 13
1819.36 9
1819.45 6
1819.55 3
1819.65 2
1819.75 1
1819.85 1
1819.94 2
1820.04 4
1820.14 7
1820.24 10
1820.34 13
1820.43 17
1820.53 21
1820.63 26
1820.73 30
1820.82 33
1820.92 37
1821.02 40
1821.12 42
1821.22 45
1821.31 48
1821.41 51
1821.51 55
1821.61 59
1821.71 63
1821.80 67
1821.90 71
1822.00 74
1822.10 76
1822.20 78
1822.29 80
1822.39 82
1822.49 84
1822.59 84
1822.69 84
1822.78 81
1822.88 77
1822.98 72
1823.08 66
1823.18 60
1823.27 55
1823.37 52
1823.47 52
1823.57 55
1823.67 60
1823.76 66
1823.86 73
1823.96 80
1824.06 85
1824.16 88
1824.25 90
1824.35 91
1824.45 91
1824.55 90
1824.65 88
1824.74 85
1824.84 82
1824.94 77
1825.04 72
1825.14 66
1825.24 60
1825.33 54
1825.43 48
1825.53 42
1825.63 36
1825.73 30
1825.82 26
1825.92 24
1826.02 23
1826.12 25
1826.22 29
1826.31 35
1826.41 41
1826.51 46
1826.61 50
1826.71 52
1826.80 51
1826.90 48
1827.00 43
1827.10 37
1827.20 31
1827.30 26
1827.39 21
1827.49 17
1827.59 14
1827.69 12
1827.79 9
1827.88 7
1827.98 4
1828.08 2
1828.18 0
1828.28 0
1828.37 0
1828.47 1
1828.57 2
1828.67 4
1828.77 7
1828.87 9
1828.96 11
1829.06 14
1829.16 15
1829.26 16
1829.36 15
1829.45 13
1829.55 9
1829.65 4
1829.75 0
1829.85 0
1829.95 0
1830.04 0
1830.14 0
1830.24 0
1830.34 0
1830.44 0
1830.53 4
1830.63 8
1830.73 11
1830.83 13
1830.93 16
1831.03 19
1831.12 23
1831.22 29
1831.32 35
1831.42 41
1831.52 47
1831.61 51
1831.71 54
1831.81 56
1831.91 57
1832.01 58
1832.11 62
1832.20 68
1832.30 76
1832.40 87
1832.50 98
1832.60 109
1832.70 117
1832.79 121
1832.89 121
1832.99 118
1833.09 113
1833.19 109
1833.29 105
1833.38 104
1833.48 105
1833.58 106
1833.68 107
1833.78 106
1833.88 102
1833.97 96
1834.07 88
1834.17 79
1834.27 70
1834.37 61
1834.46 54
1834.56 50
1834.66 47
1834.76 47
1834.86 49
1834.96 53
1835.05 58
1835.15 64
1835.25 70
1835.35 74
1835.45 76
1835.55 76
1835.64 74
1835.74 70
1835.84 65
1835.94 61
1836.04 57
1836.14 54
1836.23 54
1836.33 56
1836.43 60
1836.53 65
1836.63 70
1836.73 75
1836.83 77
1836.92 77
1837.02 74
1837.12 68
1837.22 60
1837.32 50
1837.42 40
1837.51 29
1837.61 19
1837.71 11
1837.81 5
1837.91 2
1838.01 3
1838.10 7
1838.20 15
1838.30 25
1838.40 38
1838.50 50
1838.60 62
1838.69 71
1838.79 78
1838.89 81
1838.99 81
1839.09 78
1839.19 73
1839.29 66
1839.38 58
1839.48 50
1839.58 43
1839.68 36
1839.78 31
1839.88 27
1839.97 24
1840.07 22
1840.17 21
1840.27 21
1840.37 22
1840.47 22
1840.57 23
1840.66 23
1840.76 22
1840.86 21
1840.96 19
1841.06 16
1841.16 14
1841.25 13
1841.35 12
1841.45 12
1841.55 15
1841.65 19
1841.75 24
1841.85 31
1841.94 38
1842.04 44
1842.14 48
1842.24 50
1842.34 50
1842.44 47
1842.54 43
1842.63 37
1842.73 32
1842.83 26
1842.93 23
1843.03 22
1843.13 23
1843.23 26
1843.32 31
1843.42 37
1843.52 42
1843.62 46
1843.72 48
1843.82 47
1843.92 45
1844.01 42
1844.11 40
1844.21 39
1844.31 40
1844.41 42
1844.51 45
1844.61 49
1844.70 52
1844.80 55
1844.90 56
1845.00 56
1845.10 55
1845.20 53
1845.30 50
1845.39 47
1845.49 43
1845.59 40
1845.69 38
1845.79 37
1845.89 38
1845.99 40
1846.08 43
1846.18 45
1846.28 45
1846.38 42
1846.48 36
1846.58 28
1846.68 18
1846.77 8
1846.87 0
1846.97 0
1847.07 0
1847.17 0
1847.27 0
1847.37 0
1847.47 0
1847.56 7
1847.66 15
1847.76 24
1847.86 32
1847.96 40
1848.06 47
1848.16 53
1848.25 58
1848.35 60
1848.45 61
1848.55 59
1848.65 57
1848.75 53
1848.85 50
1848.95 46
1849.04 44
1849.14 44
1849.24 46
1849.34 49
1849.44 54
1849.54 59
1849.64 65
1849.74 69
1849.83 73
1849.93 74
1850.03 73
1850.13 71
1850.23 68
1850.33 63
1850.43 58
1850.53 52
1850.62 47
1850.72 41
1850.82 36
1850.92 29
1851.02 22
1851.12 15
1851.22 7
1851.32 1
1851.41 0
1851.51 0
1851.61 0
1851.71 2
1851.81 10
1851.91 20
1852.01 30
1852.11 39
1852.20 46
1852.30 51
1852.40 55
1852.50 58
1852.60 62
1852.70 66
1852.80 71
1852.90 77
1852.99 84
1853.09 90
1853.19 96
1853.29 101
1853.39 104
1853.49 104
1853.59 102
1853.69 98
1853.78 92
1853.88 86
1853.98 81
1854.08 78
1854.18 78
1854.28 79
1854.38 82
1854.48 84
1854.58 86
1854.67 86
1854.77 85
1854.87 83
1854.97 82
1855.07 82
1855.17 84
1855.27 88
1855.37 94
1855.47 99
1855.56 103
1855.66 105
1855.76 104
1855.86 100
1855.96 93
1856.06 85
1856.16 77
1856.26 69
1856.36 63
1856.45 59
1856.55 57
1856.65 57
1856.75 58
1856.85 61
1856.95 64
1857.05 68
1857.15 71
1857.25 74
1857.34 75
1857.44 76
1857.54 77
1857.64 77
1857.74 77
1857.84 78
1857.94 78
1858.04 79
1858.14 80
1858.23 82
1858.33 83
1858.43 85
1858.53 85
1858.63 84
1858.73 80
1858.83 74
1858.93 66
1859.03 57
1859.13 48
1859.22 42
1859.32 40
1859.42 42
1859.52 47
1859.62 55
1859.72 64
1859.82 70
1859.92 73
1860.02 71
1860.12 65
1860.21 57
1860.31 47
1860.41 38
1860.51 30
1860.61 26
1860.71 25
1860.81 28
1860.91 33
1861.01 39
1861.11 44
1861.20 47
1861.30 47
1861.40 44
1861.50 37
1861.60 28
1861.70 19
1861.80 10
1861.90 3
1862.00 0
1862.10 0
1862.20 0
1862.29 0
1862.39 0
1862.49 0
1862.59 0
1862.69 0
1862.79 0
1862.89 2
1862.99 9
1863.09 18
1863.19 27
1863.28 35
1863.38 41
1863.48 46
1863.58 49
1863.68 50
1863.78 51
1863.88 52
1863.98 54
1864.08 56
1864.18 60
1864.28 66
1864.37 73
1864.47 80
1864.57 86
1864.67 92
1864.77 96
1864.87 98
1864.97 98
1865.07 96
1865.17 94
1865.27 91
1865.37 89
1865.47 87
1865.56 85
1865.66 83
1865.76 81
1865.86 79
1865.96 77
1866.06 74
1866.16 70
1866.26 65
1866.36 60
1866.46 55
1866.56 49
1866.66 43
1866.75 38
1866.85 33
1866.95 28
1867.05 25
1867.15 22
1867.25 20
1867.35 19
1867.45 19
1867.55 20
1867.65 23
1867.75 26
1867.85 31
1867.94 37
1868.04 43
1868.14 49
1868.24 55
1868.34 59
1868.44 63
1868.54 64
1868.64 65
1868.74 64
1868.84 63
1868.94 62
1869.04 61
1869.14 60
1869.23 59
1869.33 59
1869.43 59
1869.53 61
1869.63 65
1869.73 69
1869.83 75
1869.93 80
1870.03 84
1870.13 87
1870.23 88
1870.33 88
1870.43 88
1870.52 88
1870.62 89
1870.72 91
1870.82 92
1870.92 93
1871.02 91
1871.12 88
1871.22 83
1871.32 78
1871.42 72
1871.52 68
1871.62 65
1871.72 64
1871.82 62
1871.91 61
1872.01 60
1872.11 58
1872.21 57
1872.31 56
1872.41 56
1872.51 57
1872.61 60
1872.71 63
1872.81 66
1872.91 68
1873.01 68
1873.11 67
1873.21 63
1873.31 59
1873.40 53
1873.50 48
1873.60 45
1873.70 43
1873.80 43
1873.90 45
1874.00 47
1874.10 50
1874.20 53
1874.30 56
1874.40 58
1874.50 59
1874.60 59
1874.70 59
1874.80 60
1874.90 60
1874.99 60
1875.09 60
1875.19 59
1875.29 57
1875.39 53
1875.49 48
1875.59 40
1875.69 32
1875.79 23
1875.89 14
1875.99 7
1876.09 2
1876.19 0
1876.29 1
1876.39 4
1876.49 8
1876.59 14
1876.68 20
1876.78 26
1876.88 31
1876.98 35
1877.08 37
1877.18 40
1877.28 41
1877.38 43
1877.48 45
1877.58 47
1877.68 50
1877.78 54
1877.88 59
1877.98 63
1878.08 67
1878.18 70
1878.28 72
1878.38 73
1878.48 74
1878.57 74
1878.67 75
1878.77 77
1878.87 79
1878.97 82
1879.07 85
1879.17 87
1879.27 88
1879.37 88
1879.47 86
1879.57 83
1879.67 80
1879.77 77
1879.87 74
1879.97 72
1880.07 70
1880.17 68
1880.27 65
1880.37 61
1880.47 57
1880.57 52
1880.66 46
1880.76 40
1880.86 35
1880.96 31
1881.06 28
1881.16 25
1881.26 22
1881.36 19
1881.46 15
1881.56 12
1881.66 8
1881.76 6
1881.86 6
1881.96 8
1882.06 14
1882.16 23
1882.26 34
1882.36 47
1882.46 60
1882.56 72
1882.66 82
1882.76 90
1882.86 94
1882.95 97
1883.05 98
1883.15 99
1883.25 99
1883.35 100
1883.45 102
1883.55 104
1883.65 105
1883.75 107
1883.85 107
1883.95 106
1884.05 105
1884.15 103
1884.25 100
1884.35 97
1884.45 93
1884.55 90
1884.65 87
1884.75 85
1884.85 85
1884.95 85
1885.05 87
1885.15 89
1885.25 91
1885.35 93
1885.45 93
1885.55 91
1885.65 88
1885.74 84
1885.84 79
1885.94 76
1886.04 75
1886.14 76
1886.24 79
1886.34 83
1886.44 88
1886.54 92
1886.64 94
1886.74 94
1886.84 92
1886.94 88
1887.04 82
1887.14 77
1887.24 71
1887.34 67
1887.44 64
1887.54 61
1887.64 59
1887.74 57
1887.84 54
1887.94 51
1888.04 48
1888.14 44
1888.24 41
1888.34 39
1888.44 38
1888.54 38
1888.64 40
1888.74 42
1888.84 44
1888.94 47
1889.04 51
1889.14 55
1889.24 60
1889.33 67
1889.43 74
1889.53 81
1889.63 86
1889.73 89
1889.83 88
1889.93 85
1890.03 79
1890.13 73
1890.23 67
1890.33 64
1890.43 62
1890.53 64
1890.63 67
1890.73 71
1890.83 75
1890.93 78
1891.03 80
1891.13 80
1891.23 78
1891.33 75
1891.43 72
1891.53 68
1891.63 65
1891.73 64
1891.83 64
1891.93 67
1892.03 71
1892.13 77
1892.23 83
1892.33 88
1892.43 92
1892.53 95
1892.63 96
1892.73 96
1892.83 95
1892.93 92
1893.03 88
1893.13 83
1893.23 77
1893.33 72
1893.43 67
1893.53 63
1893.63 62
1893.73 64
1893.83 67
1893.93 72
1894.03 76
1894.13 78
1894.23 79
1894.33 76
1894.43 71
1894.53 64
1894.63 55
1894.73 47
1894.83 40
1894.93 35
1895.03 32
1895.13 32
1895.23 32
1895.33 34
1895.43 38
1895.53 41
1895.63 45
1895.73 49
1895.83 51
1895.93 53
1896.03 54
1896.13 55
1896.23 55
1896.33 55
1896.43 54
1896.53 54
1896.63 54
1896.73 53
1896.83 50
1896.93 47
1897.03 44
1897.13 41
1897.23 40
1897.33 39
1897.43 41
1897.53 43
1897.63 46
1897.73 49
1897.83 49
1897.93 49
1898.03 47
1898.13 45
1898.23 44
1898.33 44
1898.43 45
1898.53 49
1898.63 54
1898.73 59
1898.83 64
1898.93 68
1899.03 72
1899.13 76
1899.23 79
1899.33 83
1899.43 87
1899.53 91
1899.63 93
1899.73 94
1899.83 94
1899.93 92
1900.03 90
1900.13 88
1900.23 88
1900.33 89
1900.43 91
1900.53 94
1900.63 97
1900.73 100
1900.83 104
1900.93 107
1901.03 110
1901.13 113
1901.23 116
1901.33 117
1901.43 116
1901.53 112
1901.63 107
1901.73 99
1901.83 91
1901.93 82
1902.03 74
1902.13 67
1902.23 63
1902.33 60
1902.43 58
1902.53 58
1902.63 59
1902.73 61
1902.83 62
1902.93 63
1903.03 63
1903.13 62
1903.23 61
1903.33 60
1903.43 59
1903.53 58
1903.63 57
1903.73 57
1903.83 55
1903.93 52
1904.03 47
1904.13 41
1904.23 35
1904.33 28
1904.43 24
1904.53 21
1904.63 21
1904.73 23
1904.83 26
1904.93 29
1905.03 31
1905.13 32
1905.23 32
1905.33 32
1905.43 32
1905.53 34
1905.63 38
1905.73 44
1905.83 51
1905.93 58
1906.03 65
1906.13 70
1906.23 72
1906.33 72
1906.43 69
1906.53 64
1906.63 58
1906.74 51
1906.84 43
1906.94 36
1907.04 30
1907.14 24
1907.24 20
1907.34 17
1907.44 15
1907.54 14
1907.64 14
1907.74 13
1907.84 12
1907.94 10
1908.04 8
1908.14 6
1908.24 5
1908.34 7
1908.44 10
1908.54 16
1908.64 24
1908.74 32
1908.84 39
1908.94 45
1909.04 48
1909.14 50
1909.24 50
1909.34 50
1909.44 50
1909.54 52
1909.64 54
1909.74 57
1909.84 60
1909.94 61
1910.04 61
1910.14 58
1910.24 53
1910.35 47
1910.45 40
1910.55 34
1910.65 28
1910.75 23
1910.85 19
1910.95 15
1911.05 13
1911.15 10
1911.25 8
1911.35 7
1911.45 7
1911.55 7
1911.65 8
1911.75 9
1911.85 10
1911.95 9
1912.05 6
1912.15 2
1912.25 0
1912.35 0
1912.45 0
1912.55 0
1912.65 0
1912.75 0
1912.85 3
1912.95 14
1913.05 26
1913.16 36
1913.26 45
1913.36 50
1913.46 52
1913.56 49
1913.66 44
1913.76 37
1913.86 28
1913.96 20
1914.06 12
1914.16 5
1914.26 0
1914.36 0
1914.46 0
1914.56 0
1914.66 0
1914.76 0
1914.86 0
1914.96 0
1915.06 6
1915.16 13
1915.26 19
1915.36 25
1915.47 29
1915.57 34
1915.67 38
1915.77 43
1915.87 49
1915.97 55
1916.07 59
1916.17 60
1916.27 58
1916.37 53
1916.47 44
1916.57 34
1916.67 26
1916.77 19
1916.87 16
1916.97 17
1917.07 20
1917.17 26
1917.27 33
1917.37 41
1917.47 49
1917.58 57
1917.68 65
1917.78 72
1917.88 78
1917.98 82
1918.08 86
1918.18 90
1918.28 92
1918.38 93
1918.48 93
1918.58 92
1918.68 89
1918.78 84
1918.88 79
1918.98 76
1919.08 74
1919.18 75
1919.28 78
1919.39 83
1919.49 87
1919.59 91
1919.69 92
1919.79 90
1919.89 85
1919.99 78
1920.09 70
1920.19 61
1920.29 53
1920.39 45
1920.49 38
1920.59 33
1920.69 29
1920.79 25
1920.89 20
1920.99 16
1921.10 10
1921.20 4
1921.30 0
1921.40 0
1921.50 0
1921.60 0
1921.70 0
1921.80 0
1921.90 0
1922.00 0
1922.10 4
1922.20 8
1922.30 10
1922.40 13
1922.50 15
1922.60 17
1922.71 21
1922.81 26
1922.91 31
1923.01 37
1923.11 43
1923.21 48
1923.31 51
1923.41 54
1923.51 55
1923.61 57
1923.71 58
1923.81 59
1923.91 61
1924.01 61
1924.11 60
1924.22 57
1924.32 51
1924.42 44
1924.52 36
1924.62 28
1924.72 22
1924.82 18
1924.92 17
1925.02 18
1925.12 19
1925.22 21
1925.32 22
1925.42 23
1925.52 22
1925.63 22
1925.73 22
1925.83 23
1925.93 24
1926.03 26
1926.13 29
1926.23 31
1926.33 32
1926.43 33
1926.53 33
1926.63 32
1926.73 32
1926.83 33
1926.93 34
1927.04 38
1927.14 44
1927.24 50
1927.34 57
1927.44 64
1927.54 69
1927.64 72
1927.74 73
1927.84 71
1927.94 69
1928.04 65
1928.14 60
1928.24 55
1928.35 51
1928.45 46
1928.55 43
1928.65 41
1928.75 40
1928.85 40
1928.95 41
1929.05 42
1929.15 43
1929.25 43
1929.35 42
1929.45 40
1929.56 37
1929.66 34
1929.76 29
1929.86 25
1929.96 20
1930.06 16
1930.16 13
1930.26 13
1930.36 15
1930.46 19
1930.56 25
1930.66 32
1930.77 39
1930.87 46
1930.97 52
1931.07 56
1931.17 60
1931.27 63
1931.37 66
1931.47 70
1931.57 72
1931.67 73
1931.77 73
1931.88 69
1931.98 62
1932.08 54
1932.18 44
1932.28 34
1932.38 25
1932.48 18
1932.58 13
1932.68 10
1932.78 9
1932.88 10
1932.99 12
1933.09 16
1933.19 21
1933.29 28
1933.39 36
1933.49 44
1933.59 53
1933.69 62
1933.79 70
1933.89 76
1933.99 81
1934.10 85
1934.20 87
1934.30 88
1934.40 89
1934.50 91
1934.60 93
1934.70 95
1934.80 97
1934.90 98
1935.00 97
1935.11 94
1935.21 90
1935.31 85
1935.41 81
1935.51 79
1935.61 81
1935.71 86
1935.81 93
1935.91 102
1936.01 111
1936.11 120
1936.22 128
1936.32 134
1936.42 138
1936.52 141
1936.62 141
1936.72 139
1936.82 135
1936.92 129
1937.02 122
1937.13 114
1937.23 105
1937.33 97
1937.43 91
1937.53 87
1937.63 85
1937.73 85
1937.83 86
1937.93 87
1938.03 87
1938.14 85
1938.24 82
1938.34 78
1938.44 73
1938.54 69
1938.64 66
1938.74 64
1938.84 65
1938.94 67
1939.05 70
1939.15 74
1939.25 77
1939.35 80
1939.45 82
1939.55 83
1939.65 82
1939.75 81
1939.85 79
1939.95 78
1940.06 78
1940.16 82
1940.26 89
1940.36 100
1940.46 115
1940.56 132
1940.66 150
1940.76 169
1940.86 188
1940.97 204
1941.07 218
1941.17 229
1941.27 237
1941.37 242
1941.47 244
1941.57 243
1941.67 242
1941.78 241
1941.88 242
1941.98 246
1942.08 253
1942.18 262
1942.28 273
1942.38 283
1942.48 290
1942.58 294
1942.69 294
1942.79 289
1942.89 282
1942.99 271
1943.09 260
1943.19 249
1943.29 238
1943.39 229
1943.50 221
1943.60 214
1943.70 208
1943.80 202
1943.90 197
1944.00 192
1944.10 188
1944.20 184
1944.30 181
1944.41 178
1944.51 175
1944.61 170
1944.71 163
1944.81 155
1944.91 145
1945.01 135
1945.11 124
1945.22 115
1945.32 107
1945.42 100
1945.52 95
1945.62 92
1945.72 89
1945.82 87
1945.92 87
1946.03 87
1946.13 86
1946.23 86
1946.33 84
1946.43 82
1946.53 79
1946.63 75
1946.73 72
1946.84 70
1946.94 69
1947.04 69
1947.14 69
1947.24 68
1947.34 66
1947.44 62
1947.54 55
1947.65 47
1947.75 38
1947.85 29
1947.95 20
1948.05 14
1948.15 9
1948.25 5
1948.36 3
1948.46 1
1948.56 1
1948.66 2
1948.76 4
1948.86 8
1948.96 13
1949.06 19
1949.17 25
1949.27 30
1949.37 34
1949.47 34
1949.57 32
1949.67 29
1949.77 25
1949.88 22
1949.98 20
1950.08 20
1950.18 22
1950.28 25
1950.38 28
1950.48 31
1950.58 33
1950.69 35
1950.79 37
1950.89 39
1950.99 40
1951.09 42
1951.19 43
1951.29 43
1951.40 43
1951.50 42
1951.60 42
1951.70 42
1951.80 42
1951.90 43
1952.00 44
1952.11 43
1952.21 40
1952.31 34
1952.41 25
1952.51 16
1952.61 5
1952.71 0
1952.82 0
1952.92 0
1953.02 0
1953.12 0
1953.22 0
1953.32 0
1953.42 0
1953.53 2
1953.63 8
1953.73 14
1953.83 21
1953.93 29
1954.03 36
1954.13 43
1954.24 47
1954.34 49
1954.44 47
1954.54 42
1954.64 34
1954.74 24
1954.85 14
1954.95 5
1955.05 0
1955.15 0
1955.25 0
1955.35 0
1955.45 0
1955.56 0
1955.66 5
1955.76 12
1955.86 19
1955.96 26
1956.06 32
1956.16 36
1956.27 40
1956.37 41
1956.47 41
1956.57 38
1956.67 32
1956.77 25
1956.88 17
1956.98 8
1957.08 1
1957.18 0
1957.28 0
1957.38 0
1957.48 0
1957.59 3
1957.69 10
1957.79 19
1957.89 27
1957.99 35
1958.09 41
1958.20 46
1958.30 49
1958.40 51
1958.50 53
1958.60 55
1958.70 55
1958.81 55
1958.91 54
1959.01 52
1959.11 50
1959.21 47
1959.31 44
1959.41 42
1959.52 41
1959.62 41
1959.72 41
1959.82 41
1959.92 42
1960.02 44
1960.13 46
1960.23 47
1960.33 50
1960.43 52
1960.53 53
1960.63 54
1960.74 55
1960.84 54
1960.94 52
1961.04 50
1961.14 46
1961.24 41
1961.35 36
1961.45 31
1961.55 28
1961.65 27
1961.75 28
1961.85 30
1961.96 34
1962.06 38
1962.16 40
1962.26 40
1962.36 38
1962.46 34
1962.57 29
1962.67 24
1962.77 19
1962.87 18
1962.97 19
1963.07 22
1963.18 27
1963.28 33
1963.38 38
1963.48 42
1963.58 46
1963.68 48
1963.79 52
1963.89 57
1963.99 63
1964.09 70
1964.19 78
1964.29 85
1964.40 91
1964.50 95
1964.60 97
1964.70 97
1964.80 96
1964.91 94
1965.01 92
1965.11 90
1965.21 88
1965.31 86
1965.41 84
1965.52 82
1965.62 79
1965.72 75
1965.82 70
1965.92 65
1966.02 58
1966.13 52
1966.23 47
1966.33 43
1966.43 42
1966.53 42
1966.64 44
1966.74 48
1966.84 52
1966.94 56
1967.04 59
1967.14 61
1967.25 61
1967.35 59
1967.45 56
1967.55 51
1967.65 46
1967.76 41
1967.86 37
1967.96 35
1968.06 35
1968.16 37
1968.26 41
1968.37 45
1968.47 49
1968.57 52
1968.67 53
1968.77 51
1968.88 48
1968.98 44
1969.08 41
1969.18 39
1969.28 39
1969.38 42
1969.49 46
1969.59 52
1969.69 59
1969.79 65
1969.89 71
1970.00 75
1970.10 78
1970.20 80
1970.30 81
1970.40 82
1970.51 82
1970.61 82
1970.71 82
1970.81 82
1970.91 83
1971.01 84
1971.12 87
1971.22 91
1971.32 96
1971.42 101
1971.52 106
1971.63 109
1971.73 109
1971.83 107
1971.93 103
1972.03 98
1972.14 92
1972.24 87
1972.34 84
1972.44 82
1972.54 82
1972.65 81
1972.75 79
1972.85 75
1972.95 69
1973.05 61
1973.16 52
1973.26 41
1973.36 32
1973.46 22
1973.56 15
1973.67 9
1973.77 5
1973.87 2
1973.97 1
1974.07 1
1974.18 2
1974.28 3
1974.38 4
1974.48 6
1974.58 7
1974.69 8
1974.79 9
1974.89 10
1974.99 11
1975.09 13
1975.20 15
1975.30 18
1975.40 22
1975.50 26
1975.60 31
1975.71 36
1975.81 40
1975.91 42
1976.01 43
1976.11 43
1976.22 43
1976.32 42
1976.42 40
1976.52 40
1976.62 39
1976.73 38
1976.83 35
1976.93 31
1977.03 27
1977.13 21
1977.24 16
1977.34 10
1977.44 5
1977.54 0
1977.64 0
1977.75 0
1977.85 0
1977.95 0
1978.05 0
1978.15 0
1978.26 0
1978.36 0
1978.46 4
1978.56 12
1978.67 21
1978.77 31
1978.87 42
1978.97 52
1979.07 62
1979.18 70
1979.28 77
1979.38 81
1979.48 83
1979.58 83
1979.69 81
1979.79 80
1979.89 79
1979.99 79
1980.10 81
1980.20 84
1980.30 88
1980.40 92
1980.50 94
1980.61 93
1980.71 90
1980.81 85
1980.91 79
1981.01 73
1981.12 69
1981.22 67
1981.32 67
1981.42 70
1981.53 73
1981.63 77
1981.73 79
1981.83 78
1981.93 75
1982.04 69
1982.14 61
1982.24 52
1982.34 43
1982.45 35
1982.55 30
1982.65 27
1982.75 27
1982.85 29
1982.96 32
1983.06 36
1983.16 39
1983.26 42
1983.36 44
1983.47 46
1983.57 48
1983.67 50
1983.77 53
1983.88 56
1983.98 59
1984.08 63
1984.18 66
1984.29 70
1984.39 73
1984.49 77
1984.59 80
1984.69 85
1984.80 90
1984.90 96
1985.00 102
1985.10 107
1985.21 111
1985.31 112
1985.41 111
1985.51 107
1985.61 103
1985.72 98
1985.82 92
1985.92 87
1986.02 82
1986.13 77
1986.23 72
1986.33 66
1986.43 61
1986.54 57
1986.64 54
1986.74 53
1986.84 52
1986.94 53
1987.05 55
1987.15 56
1987.25 58
1987.35 60
1987.46 62
1987.56 63
1987.66 64
1987.76 64
1987.87 62
1987.97 59
1988.07 54
1988.17 49
1988.27 43
1988.38 37
1988.48 33
1988.58 31
1988.68 30
1988.79 31
1988.89 34
1988.99 37
1989.09 40
1989.20 43
1989.30 44
1989.40 45
1989.50 43
1989.61 40
1989.71 37
1989.81 33
1989.91 31
1990.02 30
1990.12 31
1990.22 34
1990.32 38
1990.42 42
1990.53 47
1990.63 50
1990.73 53
1990.83 55
1990.94 56
1991.04 57
1991.14 58
1991.24 58
1991.35 59
1991.45 59
1991.55 59
1991.65 58
1991.76 57
1991.86 56
1991.96 55
1992.06 53
1992.17 50
1992.27 47
1992.37 43
1992.47 39
1992.58 35
1992.68 32
1992.78 31
1992.88 31
1992.99 34
1993.09 39
1993.19 45
1993.29 52
1993.40 58
1993.50 63
1993.60 66
1993.70 68
1993.81 69
1993.91 69
1994.01 70
1994.11 71
1994.22 73
1994.32 75
1994.42 78
1994.52 80
1994.63 82
1994.73 85
1994.83 87
1994.93 89
1995.04 91
1995.14 92
1995.24 94
1995.34 95
1995.45 96
1995.55 97
1995.65 99
1995.75 102
1995.86 107
1995.96 112
1996.06 117
1996.16 120
1996.27 120
1996.37 116
1996.47 109
1996.57 99
1996.68 88
1996.78 77
1996.88 69
1996.98 64
1997.09 63
1997.19 64
1997.29 66
1997.39 69
1997.50 71
1997.60 73
1997.70 73
1997.80 72
1997.91 71
1998.01 69
1998.11 66
1998.22 63
1998.32 58
1998.42 51
1998.52 43
1998.63 35
1998.73 27
1998.83 22
1998.93 19
1999.04 19
1999.14 22
1999.24 28
1999.34 34
1999.45 40
1999.55 44
1999.65 47
1999.75 49
1999.86 50
1999.96 52
2000.06 56
2000.17 61
2000.27 67
2000.37 74
2000.47 80
2000.58 84
2000.68 87
2000.78 87
2000.88 86
2000.99 83
2001.09 79
2001.19 75
2001.29 73
2001.40 71
2001.50 71
2001.60 72
2001.71 72
2001.81 72
2001.91 71
2002.01 68
2002.12 65
2002.22 62
2002.32 60
2002.42 60
2002.53 61
2002.63 63
2002.73 65
2002.84 65
2002.94 64
2003.04 60
2003.14 54
2003.25 49
2003.35 45
2003.45 43
2003.55 44
2003.66 48
2003.76 53
2003.86 58
2003.97 64
2004.07 68
2004.17 71
2004.27 73
2004.38 75
2004.48 77
2004.58 78
2004.68 80
2004.79 80
2004.89 78
2004.99 75
2005.10 70
2005.20 65
2005.30 60
2005.40 56
2005.51 53
2005.61 53
2005.71 54
2005.82 54
2005.92 54
2006.02 52
2006.12 49
2006.23 44
2006.33 38
2006.43 32
2006.54 26
2006.64 22
2006.74 19
2006.84 18
2006.95 17
2007.05 18
2007.15 19
2007.25 21
2007.36 24
2007.46 26
2007.56 28
2007.67 30
2007.77 31
2007.87 32
2007.97 31
2008.08 31
2008.18 31
2008.28 31
2008.39 32
2008.49 33
2008.59 36
2008.69 39
2008.80 43
2008.90 48
2009.00 52
2009.11 57
2009.21 62
2009.31 67
2009.42 72
2009.52 77
2009.62 81
2009.72 83
2009.83 84
2009.93 84
2010.03 81
2010.14 78
2010.24 75
2010.34 73
2010.44 72
2010.55 72
2010.65 73
2010.75 73
2010.86 71
2010.96 68
2011.06 62
2011.16 54
2011.27 47
2011.37 40
2011.47 37
2011.58 36
2011.68 39
2011.78 44
2011.89 51
2011.99 58
2012.09 66
2012.19 72
2012.30 79
2012.40 85
2012.50 90
2012.61 95
2012.71 99
2012.81 101
2012.92 102
2013.02 101
2013.12 99
2013.22 97
2013.33 95
2013.43 94
2013.53 93
2013.64 92
2013.74 90
2013.84 87
2013.95 82
2014.05 75
2014.15 68
2014.25 61
2014.36 54
2014.46 49
2014.56 46
2014.67 45
2014.77 46
2014.87 50
2014.98 55
2015.08 60
2015.18 66
2015.28 72
2015.39 76
2015.49 79
2015.59 80
2015.70 78
2015.80 75
2015.90 70
2016.01 64
2016.11 58
2016.21 52
2016.32 48
2016.42 46
2016.52 47
2016.62 52
2016.73 60
2016.83 71
2016.93 83
2017.04 96
2017.14 108
2017.24 119
2017.35 127
2017.45 132
2017.55 134
2017.66 133
2017.76 130
2017.86 126
2017.96 120
2018.07 113
2018.17 106
2018.27 99
2018.38 92
2018.48 86
2018.58 81
2018.69 77
2018.79 76
2018.89 77
2019.00 80
2019.10 84
2019.20 87
2019.31 89
2019.41 89
2019.51 85
2019.61 79
2019.72 72
2019.82 64
2019.92 56
2020.03 50
2020.13 45
2020.23 41
2020.34 38
2020.44 36
2020.54 35
2020.65 34
2020.75 35
2020.85 37
2020.96 41
2021.06 45
2021.16 48
2021.27 51
2021.37 52
2021.47 51
2021.58 49
2021.68 47
2021.78 45
2021.88 44
2021.99 43
2022.09 42
2022.19 41
2022.30 40
2022.40 38
2022.50 35
2022.61 33
2022.71 32
2022.81 33
2022.92 35
2023.02 39
2023.12 45
2023.23 51
2023.33 58
2023.43 63
2023.54 67
2023.64 68
2023.74 66
2023.85 63
2023.95 58
2024.05 54
2024.16 49
2024.26 47
2024.36 46
2024.47 46
2024.57 47
2024.67 48
2024.78 48
2024.88 47
2024.98 46
2025.09 45
2025.19 43
2025.29 42
2025.40 41
2025.50 40
2025.60 39
2025.71 38
2025.81 38
2025.91 38
2026.02 39
2026.12 41
2026.22 45
2026.33 49
2026.43 53
2026.53 57
2026.64 60
2026.74 63
2026.84 65
2026.95 67
2027.05 68
2027.15 68
2027.26 68
2027.36 65
2027.46 63
2027.57 60
2027.67 57
2027.77 56
2027.88 57
2027.98 58
2028.08 60
2028.19 60
2028.29 59
2028.39 54
2028.50 48
2028.60 40
2028.70 33
2028.81 26
2028.91 23
2029.01 23
2029.12 26
2029.22 33
2029.32 43
2029.43 53
2029.53 63
2029.63 72
2029.74 77
2029.84 80
2029.94 80
2030.05 78
2030.15 74
2030.25 69
2030.36 65
2030.46 61
2030.56 57
2030.67 53
2030.77 50
2030.87 46
2030.98 42
2031.08 39
2031.18 36
2031.29 35
2031.39 35
2031.49 36
2031.60 37
2031.70 38
2031.81 38
2031.91 37
2032.01 36
2032.12 34
2032.22 33
2032.32 32
2032.43 31
2032.53 31
2032.63 31
2032.74 30
2032.84 29
2032.94 28
2033.05 27
2033.15 27
2033.25 28
2033.36 29
2033.46 31
2033.56 33
2033.67 33
2033.77 31
2033.88 27
2033.98 21
2034.08 15
2034.19 10
2034.29 6
2034.39 4
2034.50 4
2034.60 7
2034.70 12
2034.81 18
2034.91 26
2035.01 36
2035.12 48
2035.22 59
2035.32 70
2035.43 78
2035.53 82
2035.64 82
2035.74 78
2035.84 71
2035.95 62
2036.05 54
2036.15 47
2036.26 41
2036.36 36
2036.46 33
2036.57 30
2036.67 28
2036.77 26
2036.88 26
2036.98 27
2037.09 28
2037.19 29
2037.29 30
2037.40 29
2037.50 28
2037.60 26
2037.71 24
2037.81 22
2037.91 20
2038.02 20
2038.12 20
2038.23 20
2038.33 21
2038.43 21
2038.54 20
2038.64 21
2038.74 21
2038.85 23
2038.95 25
2039.05 28
2039.16 30
2039.26 31
2039.37 31
2039.47 31
2039.57 29
2039.68 26
2039.78 22
2039.88 18
2039.99 12
2040.09 6
2040.19 0
2040.30 0
2040.40 0
2040.51 0
2040.61 0
2040.71 0
2040.82 0
2040.92 0
2041.02 0
2041.13 6
2041.23 12
2041.34 17
2041.44 21
2041.54 23
2041.65 23
2041.75 20
2041.85 15
2041.96 10
2042.06 4
2042.17 0
2042.27 0
2042.37 0
2042.48 0
2042.58 3
2042.68 7
2042.79 12
2042.89 16
2042.99 20
2043.10 23
2043.20 26
2043.31 29
2043.41 32
2043.51 35
2043.62 39
2043.72 44
2043.83 49
2043.93 56
2044.03 62
2044.14 69
2044.24 75
2044.34 81
2044.45 86
2044.55 90
2044.66 93
2044.76 94
2044.86 95
2044.97 95
2045.07 96
2045.17 97
2045.28 98
2045.38 100
2045.49 102
2045.59 103
2045.69 102
2045.80 100
2045.90 96
2046.00 92
2046.11 89
2046.21 87
2046.32 87
2046.42 88
2046.52 90
2046.63 89
2046.73 87
2046.84 80
2046.94 71
2047.04 60
2047.15 48
2047.25 36
2047.35 26
2047.46 18
2047.56 13
2047.67 10
2047.77 8
2047.87 9
2047.98 11
2048.08 16
2048.19 24
2048.29 34
2048.39 46
2048.50 59
2048.60 71
2048.71 82
2048.81 88
2048.91 90
2049.02 89
2049.12 83
2049.22 77
2049.33 70
2049.43 66
2049.54 66
2049.64 68
2049.74 74
2049.85 80
2049.95 86
2050.06 89
2050.16 90
2050.26 88
2050.37 84
2050.47 79
2050.58 75
2050.68 71
2050.78 68
2050.89 65
2050.99 63
2051.10 61
2051.20 59
2051.30 58
2051.41 58
2051.51 60
2051.62 62
2051.72 66
2051.82 69
2051.93 71
2052.03 72
2052.14 72
2052.24 71
2052.34 68
2052.45 64
2052.55 59
2052.66 54
2052.76 50
2052.86 48
2052.97 48
2053.07 51
2053.18 56
2053.28 64
2053.38 73
2053.49 83
2053.59 91
2053.70 98
2053.80 103
2053.90 106
2054.01 108
2054.11 108
2054.22 108
2054.32 106
2054.42 106
2054.53 105
2054.63 106
2054.74 107
2054.84 110
2054.94 114
2055.05 119
2055.15 123
2055.26 126
2055.36 127
2055.46 126
2055.57 122
2055.67 117
2055.78 110
2055.88 101
2055.98 91
2056.09 82
2056.19 72
2056.30 63
2056.40 57
2056.50 52
2056.61 51
2056.71 52
2056.82 56
2056.92 62
2057.03 68
2057.13 74
2057.23 78
2057.34 80
2057.44 78
2057.55 74
2057.65 68
2057.75 61
2057.86 55
2057.96 51
2058.07 50
2058.17 53
2058.27 58
2058.38 64
2058.48 71
2058.59 75
2058.69 77
2058.80 76
2058.90 72
2059.00 66
2059.11 59
2059.21 52
2059.32 48
2059.42 46
2059.52 47
2059.63 51
2059.73 57
2059.84 65
2059.94 72
2060.05 78
2060.15 82
2060.25 84
2060.36 84
2060.46 82
2060.57 79
2060.67 74
2060.77 70
2060.88 66
2060.98 64
2061.09 63
2061.19 64
2061.30 66
2061.40 68
2061.50 71
2061.61 74
2061.71 77
2061.82 78
2061.92 78
2062.03 76
2062.13 72
2062.23 66
2062.34 59
2062.44 51
2062.55 43
2062.65 35
2062.76 29
2062.86 25
2062.96 21
2063.07 18
2063.17 16
2063.28 15
2063.38 14
2063.48 13
2063.59 13
2063.69 14
2063.80 17
2063.90 22
2064.01 27
2064.11 33
2064.21 38
2064.32 43
2064.42 47
2064.53 49
2064.63 51
2064.74 52
2064.84 53
2064.94 53
2065.05 52
2065.15 50
2065.26 47
2065.36 44
2065.47 42
2065.57 41
2065.68 41
2065.78 45
2065.88 50
2065.99 58
2066.09 67
2066.20 76
2066.30 86
2066.41 95
2066.51 102
2066.61 108
2066.72 111
2066.82 111
2066.93 108
2067.03 101
2067.14 91
2067.24 78
2067.34 65
2067.45 51
2067.55 41
2067.66 36
2067.76 36
2067.87 42
2067.97 53
2068.08 66
2068.18 79
2068.28 90
2068.39 98
2068.49 102
2068.60 102
2068.70 99
2068.81 93
2068.91 86
2069.01 78
2069.12 69
2069.22 62
2069.33 55
2069.43 50
2069.54 47
2069.64 45
2069.75 46
2069.85 48
2069.95 51
2070.06 55
2070.16 60
2070.27 66
2070.37 72
2070.48 78
2070.58 85
2070.69 91
2070.79 97
2070.89 102
2071.00 107
2071.10 110
2071.21 112
2071.31 112
2071.42 111
2071.52 108
2071.63 104
2071.73 101
2071.83 100
2071.94 103
2072.04 108
2072.15 117
2072.25 127
2072.36 137
2072.46 146
2072.57 151
2072.67 153
2072.78 151
2072.88 146
2072.98 138
2073.09 129
2073.19 119
2073.30 109
2073.40 101
2073.51 94
2073.61 89
2073.72 87
2073.82 87
2073.93 87
2074.03 88
2074.13 88
2074.24 86
2074.34 82
2074.45 77
2074.55 71
2074.66 66
2074.76 62
2074.87 60
2074.97 60
2075.08 62
2075.18 64
2075.28 65
2075.39 64
2075.49 60
2075.60 53
2075.70 43
2075.81 33
2075.91 22
2076.02 12
2076.12 3
2076.23 0
2076.33 0
2076.43 0
2076.54 0
2076.64 0
2076.75 0
2076.85 0
2076.96 1
2077.06 4
2077.17 7
2077.27 8
2077.38 9
2077.48 10
2077.59 12
2077.69 16
2077.79 21
2077.90 28
2078.00 35
2078.11 42
2078.21 48
2078.32 53
2078.42 56
2078.53 58
2078.63 59
2078.74 60
2078.84 62
2078.95 63
2079.05 65
2079.15 67
2079.26 69
2079.36 71
2079.47 72
2079.57 72
2079.68 73
2079.78 73
2079.89 72
2079.99 72
2080.10 72
2080.20 71
2080.31 71
2080.41 70
2080.52 68
2080.62 66
2080.73 62
2080.83 58
2080.93 53
2081.04 49
2081.14 46
2081.25 44
2081.35 44
2081.46 47
2081.56 52
2081.67 58
2081.77 66
2081.88 75
2081.98 82
2082.09 87
2082.19 88
2082.30 87
2082.40 82
2082.51 74
2082.61 64
2082.72 55
2082.82 48
2082.92 41
2083.03 37
2083.13 34
2083.24 32
2083.34 29
2083.45 27
2083.55 25
2083.66 25
2083.76 27
2083.87 32
2083.97 40
2084.08 50
2084.18 61
2084.29 72
2084.39 80
2084.50 87
2084.60 90
2084.71 91
2084.81 92
2084.92 93
2085.02 94
2085.13 96
2085.23 97
2085.33 98
2085.44 96
2085.54 92
2085.65 87
2085.75 80
2085.86 73
2085.96 67
2086.07 64
2086.17 64
2086.28 67
2086.38 72
2086.49 78
2086.59 85
2086.70 92
2086.80 96
2086.91 98
2087.01 98
2087.12 94
2087.22 88
2087.33 80
2087.43 71
2087.54 62
2087.64 54
2087.75 49
2087.85 47
2087.96 49
2088.06 55
2088.17 61
2088.27 68
2088.38 73
2088.48 75
2088.59 73
2088.69 69
2088.80 64
2088.90 59
2089.01 56
2089.11 55
2089.21 57
2089.32 61
2089.42 67
2089.53 73
2089.63 78
2089.74 81
2089.84 84
2089.95 86
2090.05 88
2090.16 90
2090.26 94
2090.37 97
2090.47 101
2090.58 106
2090.68 110
2090.79 113
2090.89 115
2091.00 118
2091.10 120
2091.21 122
2091.31 124
2091.42 126
2091.52 128
2091.63 129
2091.73 129
2091.84 128
2091.94 126
2092.05 124
2092.15 121
2092.26 118
2092.36 114
2092.47 110
2092.57 105
2092.68 100
2092.78 94
2092.89 89
2092.99 82
2093.10 76
2093.20 71
2093.31 67
2093.41 63
2093.52 62
2093.62 63
2093.73 67
2093.83 72
2093.94 80
2094.04 88
2094.15 96
2094.25 102
2094.36 107
2094.46 110
2094.57 111
2094.67 110
2094.78 108
2094.88 106
2094.99 104
2095.09 101
2095.20 97
2095.30 93
2095.41 89
2095.51 85
2095.62 81
2095.72 79
2095.83 79
2095.94 82
2096.04 86
2096.15 91
2096.25 96
2096.36 100
2096.46 101
2096.57 100
2096.67 96
2096.78 90
2096.88 83
2096.99 73
2097.09 62
2097.20 49
2097.30 37
2097.41 26
2097.51 18
2097.62 13
2097.72 13
2097.83 16
2097.93 21
2098.04 27
2098.14 32
2098.25 34
2098.35 34
2098.46 31
2098.56 26
2098.67 20
2098.77 14
2098.88 8
2098.98 3
2099.09 0
2099.19 0
2099.30 0
2099.40 0
2099.51 0
2099.61 3
2099.72 10
2099.83 19
2099.93 30
2100.04 42
2100.14 54
2100.25 63
2100.35 70
2100.46 74
2100.56 73
2100.67 69
2100.77 62
2100.88 53
2100.98 44
2101.09 33
2101.19 24
2101.30 15
2101.40 8
2101.51 3
2101.61 0
2101.72 0
2101.82 0
2101.93 0
2102.03 0
2102.14 2
2102.24 5
2102.35 7
2102.46 9
2102.56 9
2102.67 8
2102.77 5
2102.88 1
2102.98 0
2103.09 0
2103.19 0
2103.30 0
2103.40 0
2103.51 0
2103.61 0
2103.72 3
2103.82 6
2103.93 8
2104.03 8
2104.14 8
2104.25 8
2104.35 9
2104.46 12
2104.56 17
2104.67 23
2104.77 29
2104.88 35
2104.98 39
2105.09 40
2105.19 38
2105.30 32
2105.40 24
2105.51 14
2105.61 5
2105.72 0
2105.82 0
2105.93 0
2106.04 0
2106.14 3
2106.25 10
2106.35 16
2106.46 21
2106.56 25
2106.67 28
2106.77 32
2106.88 37
2106.98 44
2107.09 51
2107.19 60
2107.30 68
2107.41 75
2107.51 81
2107.62 85
2107.72 88
2107.83 91
2107.93 94
2108.04 96
2108.14 97
2108.25 97
2108.35 96
2108.46 93
2108.56 90
2108.67 86
2108.78 83
2108.88 81
2108.99 80
2109.09 79
2109.20 78
2109.30 79
2109.41 80
2109.51 82
2109.62 85
2109.72 89
2109.83 95
2109.93 99
2110.04 103
2110.15 105
2110.25 105
2110.36 103
2110.46 100
2110.57 97
2110.67 94
2110.78 91
2110.88 89
2110.99 87
2111.09 83
2111.20 78
2111.31 72
2111.41 64
2111.52 56
2111.62 48
2111.73 42
2111.83 38
2111.94 36
2112.04 36
2112.15 38
2112.26 42
2112.36 45
2112.47 48
2112.57 51
2112.68 54
2112.78 56
2112.89 57
2112.99 57
2113.10 55
2113.20 51
2113.31 45
2113.42 38
2113.52 32
2113.63 26
2113.73 23
2113.84 21
2113.94 22
2114.05 24
2114.15 27
2114.26 30
2114.37 31
2114.47 31
2114.58 28
2114.68 24
2114.79 19
2114.89 14
2115.00 11
2115.10 10
2115.21 13
2115.32 19
2115.42 27
2115.53 37
2115.63 46
2115.74 53
2115.84 56
2115.95 56
2116.05 53
2116.16 48
2116.27 42
2116.37 37
2116.48 33
2116.58 30
2116.69 30
2116.79 31
2116.90 33
2117.00 36
2117.11 40
2117.22 45
2117.32 50
2117.43 54
2117.53 58
2117.64 60
2117.74 61
2117.85 61
2117.96 60
2118.06 58
2118.17 56
2118.27 55
2118.38 54
2118.48 54
2118.59 56
2118.70 60
2118.80 66
2118.91 74
2119.01 84
2119.12 94
2119.22 104
2119.33 112
2119.43 117
2119.54 119
2119.65 117
2119.75 112
2119.86 105
2119.96 96
2120.07 88
2120.17 80
2120.28 74
2120.39 69
2120.49 66
2120.60 64
2120.70 62
2120.81 61
2120.91 60
2121.02 58
2121.13 57
2121.23 55
2121.34 53
2121.44 51
2121.55 50
2121.65 49
2121.76 50
2121.87 53
2121.97 57
2122.08 63
2122.18 68
2122.29 73
2122.39 76
2122.50 77
2122.61 77
2122.71 74
2122.82 71
2122.92 68
2123.03 66
2123.13 65
2123.24 66
2123.35 68
2123.45 71
2123.56 73
2123.66 73
2123.77 71
2123.88 67
2123.98 63
2124.09 60
2124.19 57
2124.30 56
2124.40 55
2124.51 56
2124.62 57
2124.72 58
2124.83 60
2124.93 63
2125.04 68
2125.14 74
2125.25 81
2125.36 88
2125.46 92
2125.57 94
2125.67 92
2125.78 87
2125.89 81
2125.99 76
2126.10 73
2126.20 72
2126.31 74
2126.41 78
2126.52 82
2126.63 86
2126.73 89
2126.84 89
2126.94 87
2127.05 84
2127.16 80
2127.26 76
2127.37 71
2127.47 65
2127.58 59
2127.69 53
2127.79 47
2127.90 42
2128.00 39
2128.11 38
2128.21 38
2128.32 40
2128.43 43
2128.53 47
2128.64 51
2128.74 54
2128.85 58
2128.96 62
2129.06 66
2129.17 69
2129.27 73
2129.38 77
2129.49 81
2129.59 84
2129.70 87
2129.80 90
2129.91 92
2130.02 92
2130.12 92
2130.23 90
2130.33 87
2130.44 82
2130.54 77
2130.65 72
2130.76 68
2130.86 65
2130.97 63
2131.07 63
2131.18 64
2131.29 67
2131.39 71
2131.50 74
2131.60 78
2131.71 81
2131.82 83
2131.92 85
2132.03 87
2132.13 90
2132.24 93
2132.35 97
2132.45 101
2132.56 106
2132.66 111
2132.77 115
2132.88 118
2132.98 118
2133.09 117
2133.19 113
2133.30 108
2133.41 101
2133.51 94
2133.62 87
2133.72 81
2133.83 76
2133.94 73
2134.04 72
2134.15 73
2134.25 76
2134.36 81
2134.47 86
2134.57 90
2134.68 93
2134.79 94
2134.89 94
2135.00 92
2135.10 89
2135.21 87
2135.32 84
2135.42 82
2135.53 80
2135.63 78
2135.74 76
2135.85 74
2135.95 73
2136.06 74
2136.16 77
2136.27 81
2136.38 87
2136.48 92
2136.59 96
2136.69 98
2136.80 99
2136.91 98
2137.01 96
2137.12 95
2137.23 95
2137.33 98
2137.44 101
2137.54 104
2137.65 107
2137.76 108
2137.86 107
2137.97 105
2138.07 103
2138.18 99
2138.29 96
2138.39 93
2138.50 91
2138.60 90
2138.71 90
2138.82 90
2138.92 92
2139.03 94
2139.14 98
2139.24 102
2139.35 108
2139.45 114
2139.56 121
2139.67 128
2139.77 135
2139.88 142
2139.98 148
2140.09 152
2140.20 155
2140.30 155
2140.41 153
2140.52 148
2140.62 140
2140.73 132
2140.83 123
2140.94 117
2141.05 112
2141.15 110
2141.26 111
2141.37 113
2141.47 117
2141.58 120
2141.68 124
2141.79 127
2141.90 129
2142.00 131
2142.11 133
2142.22 133
2142.32 133
2142.43 133
2142.53 133
2142.64 133
2142.75 135
2142.85 137
2142.96 139
2143.07 141
2143.17 142
2143.28 144
2143.38 145
2143.49 146
2143.60 147
2143.70 149
2143.81 150
2143.92 151
2144.02 150
2144.13 147
2144.23 142
2144.34 134
2144.45 125
2144.55 114
2144.66 102
2144.77 90
2144.87 79
2144.98 68
2145.08 59
2145.19 51
2145.30 46
2145.40 41
2145.51 39
2145.62 38
2145.72 40
2145.83 44
2145.94 49
2146.04 57
2146.15 66
2146.25 75
2146.36 83
2146.47 89
2146.57 93
2146.68 95
2146.79 95
2146.89 93
2147.00 92
2147.11 91
2147.21 92
2147.32 96
2147.42 103
2147.53 111
2147.64 121
2147.74 130
2147.85 138
2147.96 143
2148.06 146
2148.17 145
2148.28 143
2148.38 139
2148.49 134
2148.59 129
2148.70 125
2148.81 122
2148.91 119
2149.02 115
2149.13 110
2149.23 105
2149.34 98
2149.45 90
2149.55 82
2149.66 75
2149.77 71
2149.87 69
2149.98 70
2150.08 73
2150.19 77
2150.30 82
2150.40 85
2150.51 88
2150.62 90
2150.72 91
2150.83 92
2150.94 94
2151.04 95
2151.15 96
2151.26 97
2151.36 97
2151.47 96
2151.57 96
2151.68 98
2151.79 101
2151.89 106
2152.00 113
2152.11 121
2152.21 129
2152.32 136
2152.43 141
2152.53 144
2152.64 145
2152.75 143
2152.85 140
2152.96 135
2153.07 128
2153.17 121
2153.28 112
2153.39 104
2153.49 96
2153.60 89
2153.70 84
2153.81 78
2153.92 73
2154.02 68
2154.13 63
2154.24 60
2154.34 58
2154.45 60
2154.56 64
2154.66 72
2154.77 80
2154.88 88
2154.98 93
2155.09 95
2155.20 92
2155.30 87
2155.41 80
2155.52 72
2155.62 65
2155.73 59
2155.84 54
2155.94 49
2156.05 44
2156.16 38
2156.26 33
2156.37 29
2156.48 28
2156.58 31
2156.69 38
2156.80 49
2156.90 62
2157.01 76
2157.11 89
2157.22 101
2157.33 109
2157.43 114
2157.54 117
2157.65 118
2157.75 118
2157.86 119
2157.97 119
2158.07 119
2158.18 119
2158.29 118
2158.39 115
2158.50 110
2158.61 104
2158.71 97
2158.82 90
2158.93 83
2159.03 79
2159.14 76
2159.25 74
2159.35 74
2159.46 74
2159.57 75
2159.67 77
2159.78 78
2159.89 80
2159.99 81
2160.10 82
2160.21 82
2160.31 80
2160.42 76
2160.53 71
2160.63 65
2160.74 58
2160.85 52
2160.95 47
2161.06 43
2161.17 40
2161.27 38
2161.38 37
2161.49 35
2161.59 34
2161.70 33
2161.81 33
2161.91 33
2162.02 34
2162.13 37
2162.24 41
2162.34 46
2162.45 52
2162.56 59
2162.66 65
2162.77 70
2162.88 73
2162.98 76
2163.09 78
2163.20 79
2163.30 80
2163.41 83
2163.52 87
2163.62 93
2163.73 99
2163.84 106
2163.94 112
2164.05 116
2164.16 116
2164.26 114
2164.37 108
2164.48 101
2164.58 94
2164.69 87
2164.80 82
2164.90 79
2165.01 78
2165.12 79
2165.22 80
2165.33 81
2165.44 82
2165.55 81
2165.65 80
2165.76 78
2165.87 75
2165.97 72
2166.08 70
2166.19 68
2166.29 68
2166.40 69
2166.51 71
2166.61 73
2166.72 76
2166.83 78
2166.93 79
2167.04 78
2167.15 76
2167.25 72
2167.36 67
2167.47 61
2167.58 55
2167.68 49
2167.79 44
2167.90 39
2168.00 36
2168.11 35
2168.22 36
2168.32 39
2168.43 45
2168.54 51
2168.64 58
2168.75 64
2168.86 69
2168.96 70
2169.07 69
2169.18 66
2169.29 62
2169.39 58
2169.50 55
2169.61 53
2169.71 53
2169.82 53
2169.93 54
2170.03 54
2170.14 53
2170.25 52
2170.35 51
2170.46 49
2170.57 48
2170.68 46
2170.78 43
2170.89 40
2171.00 37
2171.10 32
2171.21 27
2171.32 22
2171.42 17
2171.53 13
2171.64 10
2171.74 8
2171.85 9
2171.96 11
2172.07 16
2172.17 22
2172.28 28
2172.39 33
2172.49 37
2172.60 39
2172.71 38
2172.81 37
2172.92 34
2173.03 30
2173.14 26
2173.24 21
2173.35 15
2173.46 9
2173.56 3
2173.67 0
2173.78 0
2173.88 0
2173.99 0
2174.10 0
2174.21 0
2174.31 0
2174.42 0
2174.53 1
2174.63 4
2174.74 7
2174.85 11
2174.96 15
2175.06 19
2175.17 22
2175.28 25
2175.38 26
2175.49 28
2175.60 29
2175.70 31
2175.81 34
2175.92 37
2176.03 40
2176.13 44
2176.24 48
2176.35 52
2176.45 54
2176.56 55
2176.67 54
2176.78 52
2176.88 49
2176.99 46
2177.10 43
2177.20 42
2177.31 44
2177.42 47
2177.53 51
2177.63 56
2177.74 60
2177.85 63
2177.95 63
2178.06 62
2178.17 59
2178.27 55
2178.38 51
2178.49 48
2178.60 46
2178.70 45
2178.81 45
2178.92 47
2179.02 50
2179.13 53
2179.24 57
2179.35 60
2179.45 63
2179.56 66
2179.67 69
2179.78 73
2179.88 77
2179.99 82
2180.10 85
2180.20 88
2180.31 90
2180.42 89
2180.53 88
2180.63 85
2180.74 82
2180.85 80
2180.95 79
2181.06 79
2181.17 79
2181.28 79
2181.38 78
2181.49 75
2181.60 71
2181.70 66
2181.81 60
2181.92 53
2182.03 46
2182.13 38
2182.24 31
2182.35 24
2182.46 17
2182.56 11
2182.67 5
2182.78 1
2182.88 0
2182.99 0
2183.10 0
2183.21 0
2183.31 0
2183.42 0
2183.53 0
2183.63 0
2183.74 0
2183.85 1
2183.96 4
2184.06 9
2184.17 16
2184.28 25
2184.39 35
2184.49 45
2184.60 53
2184.71 60
2184.81 66
2184.92 70
2185.03 73
2185.14 78
2185.24 85
2185.35 93
2185.46 104
2185.57 116
2185.67 128
2185.78 141
2185.89 153
2186.00 165
2186.10 174
2186.21 182
2186.32 187
2186.42 190
2186.53 190
2186.64 188
2186.75 183
2186.85 176
2186.96 170
2187.07 164
2187.18 160
2187.28 157
2187.39 156
2187.50 155
2187.61 155
2187.71 155
2187.82 155
2187.93 155
2188.03 155
2188.14 156
2188.25 157
2188.36 157
2188.46 155
2188.57 151
2188.68 145
2188.79 137
2188.89 128
2189.00 120
2189.11 112
2189.22 107
2189.32 105
2189.43 106
2189.54 108
2189.65 112
2189.75 117
2189.86 120
2189.97 122
2190.08 121
2190.18 118
2190.29 113
2190.40 108
2190.50 102
2190.61 97
2190.72 92
2190.83 89
2190.93 86
2191.04 84
2191.15 82
2191.26 80
2191.36 77
2191.47 75
2191.58 73
2191.69 71
2191.79 68
2191.90 64
2192.01 60
2192.12 54
2192.22 49
2192.33 44
2192.44 40
2192.55 39
2192.65 40
2192.76 43
2192.87 47
2192.98 50
2193.08 53
2193.19 54
2193.30 54
2193.41 53
2193.51 52
2193.62 50
2193.73 49
2193.84 47
2193.94 45
2194.05 42
2194.16 38
2194.27 34
2194.37 31
2194.48 29
2194.59 28
2194.70 29
2194.80 33
2194.91 39
2195.02 45
2195.13 52
2195.23 57
2195.34 61
2195.45 63
2195.56 63
2195.66 62
2195.77 61
2195.88 59
2195.99 57
2196.09 55
2196.20 53
2196.31 50
2196.42 47
2196.53 41
2196.63 33
2196.74 24
2196.85 15
2196.96 5
2197.06 0
2197.17 0
2197.28 0
2197.39 0
2197.49 0
2197.60 0
2197.71 4
2197.82 14
2197.92 24
2198.03 32
2198.14 39
2198.25 43
2198.35 45
2198.46 44
2198.57 42
2198.68 38
2198.78 35
2198.89 33
2199.00 33
2199.11 35
2199.22 39
2199.32 44
2199.43 50
2199.54 55
2199.65 59
2199.75 62
2199.86 62
2199.97 59
2200.08 55
2200.18 48
2200.29 40
2200.40 32
2200.51 24
2200.62 17
2200.72 12
2200.83 8
2200.94 7
2201.05 7
2201.15 9
2201.26 12
2201.37 17
2201.48 23
2201.58 31
2201.69 41
2201.80 51
2201.91 63
2202.02 75
2202.12 86
2202.23 95
2202.34 102
2202.45 106
2202.55 108
2202.66 107
2202.77 104
2202.88 99
2202.98 93
2203.09 86
2203.20 79
2203.31 73
2203.42 67
2203.52 64
2203.63 63
2203.74 64
2203.85 68
2203.95 74
2204.06 79
2204.17 84
2204.28 87
2204.39 88
2204.49 86
2204.60 84
2204.71 80
2204.82 76
2204.92 73
2205.03 69
2205.14 67
2205.25 65
2205.36 64
2205.46 63
2205.57 63
2205.68 63
2205.79 62
2205.89 60
2206.00 57
2206.11 52
2206.22 47
2206.33 42
2206.43 37
2206.54 33
2206.65 29
2206.76 27
2206.86 24
2206.97 22
2207.08 20
2207.19 18
2207.30 18
2207.40 20
2207.51 24
2207.62 30
2207.73 36
2207.84 41
2207.94 44
2208.05 45
2208.16 43
2208.27 41
2208.37 39
2208.48 39
2208.59 42
2208.70 47
2208.81 53
2208.91 59
2209.02 64
2209.13 67
2209.24 68
2209.35 68
2209.45 66
2209.56 64
2209.67 61
2209.78 57
2209.89 51
2209.99 45
2210.10 38
2210.21 30
2210.32 25
2210.42 21
2210.53 21
2210.64 24
2210.75 30
2210.86 38
2210.96 47
2211.07 54
2211.18 59
2211.29 61
2211.40 59
2211.50 55
2211.61 49
2211.72 42
2211.83 35
2211.94 29
2212.04 25
2212.15 22
2212.26 20
2212.37 20
2212.48 22
2212.58 25
2212.69 29
2212.80 34
2212.91 39
2213.02 43
2213.12 47
2213.23 50
2213.34 52
2213.45 55
2213.56 57
2213.66 59
2213.77 63
2213.88 66
2213.99 70
2214.10 72
2214.20 73
2214.31 72
2214.42 70
2214.53 68
2214.64 65
2214.74 62
2214.85 60
2214.96 59
2215.07 58
2215.18 57
2215.28 54
2215.39 50
2215.50 45
2215.61 39
2215.72 33
2215.82 29
2215.93 25
2216.04 21
2216.15 18
2216.26 15
2216.36 12
2216.47 9
2216.58 6
2216.69 5
2216.80 6
2216.90 9
2217.01 15
2217.12 20
2217.23 26
2217.34 29
2217.44 31
2217.55 31
2217.66 29
2217.77 27
2217.88 26
2217.99 28
2218.09 32
2218.20 38
2218.31 46
2218.42 55
2218.53 62
2218.63 67
2218.74 70
2218.85 69
2218.96 67
2219.07 63
2219.17 60
2219.28 57
2219.39 55
2219.50 54
2219.61 53
2219.72 53
2219.82 53
2219.93 53
2220.04 54
2220.15 56
2220.26 60
2220.36 65
2220.47 69
2220.58 73
2220.69 75
2220.80 74
2220.91 72
2221.01 70
2221.12 68
2221.23 67
2221.34 69
2221.45 74
2221.55 80
2221.66 87
2221.77 93
2221.88 97
2221.99 100
2222.10 101
2222.20 100
2222.31 100
2222.42 100
2222.53 100
2222.64 101
2222.74 103
2222.85 105
2222.96 108
2223.07 112
2223.18 117
2223.29 122
2223.39 129
2223.50 135
2223.61 141
2223.72 146
2223.83 148
2223.93 147
2224.04 143
2224.15 138
2224.26 132
2224.37 126
2224.48 120
2224.58 116
2224.69 113
2224.80 110
2224.91 109
2225.02 106
2225.13 103
2225.23 98
2225.34 92
2225.45 84
2225.56 75
2225.67 67
2225.78 61
2225.88 56
2225.99 53
2226.10 52
2226.21 52
2226.32 52
2226.43 53
2226.53 53
2226.64 53
2226.75 53
2226.86 53
2226.97 52
2227.08 51
2227.18 50
2227.29 48
2227.40 46
2227.51 45
2227.62 45
2227.73 46
2227.83 47
2227.94 49
2228.05 50
2228.16 51
2228.27 52
2228.38 53
2228.48 54
2228.59 54
2228.70 55
2228.81 55
2228.92 53
2229.03 51
2229.13 47
2229.24 44
2229.35 41
2229.46 40
2229.57 39
2229.68 40
2229.78 40
2229.89 41
2230.00 42
2230.11 45
2230.22 48
2230.33 54
2230.43 62
2230.54 71
2230.65 81
2230.76 90
2230.87 97
2230.98 102
2231.09 104
2231.19 103
2231.30 101
2231.41 97
2231.52 92
2231.63 87
2231.74 82
2231.84 76
2231.95 71
2232.06 65
2232.17 58
2232.28 51
2232.39 44
2232.49 37
2232.60 31
2232.71 26
2232.82 22
2232.93 19
2233.04 17
2233.15 17
2233.25 17
2233.36 17
2233.47 17
2233.58 16
2233.69 14
2233.80 12
2233.90 8
2234.01 5
2234.12 2
2234.23 0
2234.34 1
2234.45 2
2234.56 5
2234.66 10
2234.77 14
2234.88 19
2234.99 25
2235.10 30
2235.21 35
2235.32 39
2235.42 43
2235.53 46
2235.64 49
2235.75 50
2235.86 50
2235.97 48
2236.08 45
2236.18 41
2236.29 36
2236.40 31
2236.51 26
2236.62 23
2236.73 22
2236.84 23
2236.94 27
2237.05 32
2237.16 37
2237.27 42
2237.38 45
2237.49 46
2237.60 45
2237.70 42
2237.81 37
2237.92 31
2238.03 23
2238.14 15
2238.25 7
2238.36 0
2238.46 0
2238.57 0
2238.68 0
2238.79 0
2238.90 0
2239.01 0
2239.12 0
2239.22 1
2239.33 7
2239.44 12
2239.55 17
2239.66 21
2239.77 24
2239.88 25
2239.98 24
2240.09 22
2240.20 19
2240.31 15
2240.42 11
2240.53 9
2240.64 7
2240.74 8
2240.85 11
2240.96 14
2241.07 18
2241.18 21
2241.29 24
2241.40 24
2241.51 23
2241.61 21
2241.72 19
2241.83 18
2241.94 20
2242.05 23
2242.16 27
2242.27 32
2242.38 36
2242.48 37
2242.59 35
2242.70 31
2242.81 25
2242.92 19
2243.03 13
2243.14 7
2243.24 3
2243.35 0
2243.46 0
2243.57 0
2243.68 0
2243.79 0
2243.90 0
2244.01 0
2244.11 0
2244.22 0
2244.33 5
2244.44 15
2244.55 25
2244.66 35
2244.77 44
2244.88 51
2244.98 56
2245.09 57
2245.20 56
2245.31 53
2245.42 48
2245.53 43
2245.64 38
2245.75 34
2245.85 30
2245.96 28
2246.07 25
2246.18 24
2246.29 23
2246.40 24
2246.51 27
2246.62 33
2246.72 41
2246.83 50
2246.94 60
2247.05 70
2247.16 77
2247.27 82
2247.38 85
2247.49 86
2247.60 87
2247.70 88
2247.81 90
2247.92 91
2248.03 93
2248.14 93
2248.25 92
2248.36 88
2248.47 83
2248.57 78
2248.68 74
2248.79 71
2248.90 70
2249.01 71
2249.12 73
2249.23 75
2249.34 77
2249.45 79
2249.55 79
2249.66 80
2249.77 80
2249.88 80
2249.99 80
2250.10 78
2250.21 75
2250.32 71
2250.43 66
2250.53 61
2250.64 57
2250.75 54
2250.86 52
2250.97 52
2251.08 51
2251.19 50
2251.30 46
2251.41 41
2251.51 33
2251.62 24
2251.73 15
2251.84 7
2251.95 1
2252.06 0
2252.17 0
2252.28 3
2252.39 9
2252.50 16
2252.60 21
2252.71 25
2252.82 25
2252.93 23
2253.04 19
2253.15 17
2253.26 16
2253.37 19
2253.48 26
2253.58 35
2253.69 44
2253.80 52
2253.91 58
2254.02 61
2254.13 61
2254.24 60
2254.35 58
2254.46 57
2254.57 56
2254.67 56
2254.78 55
2254.89 52
2255.00 49
2255.11 44
2255.22 39
2255.33 35
2255.44 31
2255.55 28
2255.66 27
2255.76 26
2255.87 27
2255.98 28
2256.09 30
2256.20 32
2256.31 34
2256.42 37
2256.53 39
2256.64 42
2256.75 45
2256.85 48
2256.96 51
2257.07 54
2257.18 57
2257.29 58
2257.40 58
2257.51 56
2257.62 52
2257.73 48
2257.84 43
2257.95 40
2258.05 39
2258.16 38
2258.27 40
2258.38 42
2258.49 45
2258.60 48
2258.71 50
2258.82 51
2258.93 50
2259.04 48
2259.15 44
2259.25 39
2259.36 34
2259.47 31
2259.58 30
2259.69 31
2259.80 35
2259.91 40
2260.02 46
2260.13 51
2260.24 56
2260.35 61
2260.45 65
2260.56 70
2260.67 75
2260.78 80
2260.89 84
2261.00 86
2261.11 87
2261.22 85
2261.33 82
2261.44 79
2261.55 76
2261.66 74
2261.76 74
2261.87 75
2261.98 76
2262.09 78
2262.20 79
2262.31 80
2262.42 80
2262.53 79
2262.64 79
2262.75 77
2262.86 76
2262.97 74
2263.07 72
2263.18 69
2263.29 65
2263.40 60
2263.51 55
2263.62 48
2263.73 40
2263.84 33
2263.95 26
2264.06 20
2264.17 17
2264.28 15
2264.39 15
2264.49 16
2264.60 19
2264.71 22
2264.82 27
2264.93 31
2265.04 35
2265.15 39
2265.26 42
2265.37 44
2265.48 46
2265.59 47
2265.70 48
2265.81 48
2265.91 48
2266.02 49
2266.13 49
2266.24 50
2266.35 51
2266.46 53
2266.57 55
2266.68 57
2266.79 60
2266.90 61
2267.01 62
2267.12 62
2267.23 61
2267.34 60
2267.44 59
2267.55 59
2267.66 61
2267.77 63
2267.88 66
2267.99 69
2268.10 73
2268.21 76
2268.32 79
2268.43 82
2268.54 86
2268.65 91
2268.76 97
2268.87 102
2268.98 108
2269.08 111
2269.19 112
2269.30 111
2269.41 106
2269.52 99
2269.63 91
2269.74 83
2269.85 75
2269.96 69
2270.07 65
2270.18 63
2270.29 63
2270.40 64
2270.51 66
2270.62 67
2270.72 68
2270.83 69
2270.94 69
2271.05 68
2271.16 66
2271.27 65
2271.38 64
2271.49 64
2271.60 66
2271.71 68
2271.82 71
2271.93 75
2272.04 79
2272.15 82
2272.26 85
2272.37 88
2272.48 90
2272.58 92
2272.69 94
2272.80 94
2272.91 94
2273.02 93
2273.13 92
2273.24 91
2273.35 90
2273.46 91
2273.57 93
2273.68 97
2273.79 101
2273.90 105
2274.01 107
2274.12 108
2274.23 106
2274.34 104
2274.45 101
2274.55 99
2274.66 98
2274.77 99
2274.88 101
2274.99 104
2275.10 107
2275.21 109
2275.32 111
2275.43 110
2275.54 108
2275.65 104
2275.76 99
2275.87 94
2275.98 89
2276.09 84
2276.20 79
2276.31 75
2276.42 72
2276.53 69
2276.64 66
2276.74 64
2276.85 62
2276.96 61
2277.07 60
2277.18 61
2277.29 63
2277.40 66
2277.51 70
2277.62 76
2277.73 81
2277.84 86
2277.95 90
2278.06 91
2278.17 91
2278.28 89
2278.39 86
2278.50 85
2278.61 85
2278.72 87
2278.83 92
2278.94 98
2279.05 105
2279.15 111
2279.26 117
2279.37 121
2279.48 123
2279.59 125
2279.70 124
2279.81 122
2279.92 118
2280.03 113
2280.14 107
2280.25 100
2280.36 93
2280.47 88
2280.58 83
2280.69 80
2280.80 77
2280.91 75
2281.02 73
2281.13 71
2281.24 68
2281.35 66
2281.46 63
2281.57 60
2281.68 57
2281.79 54
2281.90 51
2282.00 47
2282.11 43
2282.22 39
2282.33 36
2282.44 33
2282.55 32
2282.66 31
2282.77 32
2282.88 33
2282.99 35
2283.10 37
2283.21 38
2283.32 39
2283.43 38
2283.54 38
2283.65 36
2283.76 35
2283.87 36
2283.98 37
2284.09 41
2284.20 47
2284.31 54
2284.42 62
2284.53 69
2284.64 75
2284.75 78
2284.86 80
2284.97 81
2285.08 82
2285.19 84
2285.30 87
2285.41 92
2285.52 97
2285.62 103
2285.73 108
2285.84 111
2285.95 113
2286.06 113
2286.17 111
2286.28 108
2286.39 103
2286.50 98
2286.61 92
2286.72 86
2286.83 79
2286.94 72
2287.05 65
2287.16 58
2287.27 51
2287.38 44
2287.49 38
2287.60 33
2287.71 29
2287.82 27
2287.93 28
2288.04 29
2288.15 32
2288.26 34
2288.37 34
2288.48 34
2288.59 32
2288.70 30
2288.81 29
2288.92 28
2289.03 30
2289.14 33
2289.25 38
2289.36 42
2289.47 46
2289.58 50
2289.69 54
2289.80 57
2289.91 61
2290.02 64
2290.13 65
2290.24 65
2290.35 62
2290.46 57
2290.57 49
2290.68 40
2290.79 32
2290.90 24
2291.01 19
2291.11 16
2291.22 15
2291.33 16
2291.44 19
2291.55 25
2291.66 33
2291.77 42
2291.88 51
2291.99 59
2292.10 65
2292.21 67
2292.32 67
2292.43 65
2292.54 63
2292.65 64
2292.76 67
2292.87 73
2292.98 81
2293.09 91
2293.20 99
2293.31 104
2293.42 107
2293.53 108
2293.64 107
2293.75 105
2293.86 105
2293.97 104
2294.08 105
2294.19 104
2294.30 103
2294.41 100
2294.52 96
2294.63 91
2294.74 85
2294.85 79
2294.96 74
2295.07 70
2295.18 67
2295.29 66
2295.40 67
2295.51 70
2295.62 77
2295.73 86
2295.84 97
2295.95 108
2296.06 117
2296.17 124
2296.28 127
2296.39 125
2296.50 120
2296.61 111
2296.72 100
2296.83 90
2296.94 81
2297.05 74
2297.16 71
2297.27 72
2297.38 76
2297.49 81
2297.60 86
2297.71 91
2297.82 92
2297.93 92
2298.04 89
2298.15 85
2298.26 80
2298.37 77
2298.48 76
2298.59 75
2298.70 75
2298.81 75
2298.92 74
2299.03 71
2299.14 66
2299.25 61
2299.36 56
2299.47 52
2299.58 51
2299.69 53
2299.80 56
2299.91 61
2300.02 66
2300.13 69
2300.24 69
2300.35 67
2300.46 62
2300.57 56
2300.68 49
2300.79 42
2300.90 36
2301.01 32
2301.12 30
2301.23 29
2301.34 30
2301.45 31
2301.56 31
2301.67 31
2301.78 29
2301.89 26
2302.00 21
2302.12 16
2302.23 10
2302.34 4
2302.45 0
2302.56 0
2302.67 0
2302.78 0
2302.89 0
2303.00 0
2303.11 0
2303.22 2
2303.33 3
2303.44 3
2303.55 3
2303.66 3
2303.77 3
2303.88 3
2303.99 4
2304.10 5
2304.21 6
2304.32 6
2304.43 7
2304.54 8
2304.65 9
2304.76 11
2304.87 13
2304.98 17
2305.09 22
2305.20 28
2305.31 35
2305.42 44
2305.53 54
2305.64 63
2305.75 72
2305.86 79
2305.97 83
2306.08 85
2306.19 85
2306.30 84
2306.41 83
2306.52 82
2306.63 82
2306.74 83
2306.85 86
2306.96 90
2307.07 95
2307.18 101
2307.29 106
2307.40 112
2307.51 116
2307.63 119
2307.74 120
2307.85 119
2307.96 116
2308.07 109
2308.18 100
2308.29 88
2308.40 75
2308.51 62
2308.62 49
2308.73 38
2308.84 30
2308.95 24
2309.06 21
2309.17 22
2309.28 26
2309.39 33
2309.50 42
2309.61 52
2309.72 64
2309.83 74
2309.94 81
2310.05 86
2310.16 86
2310.27 83
2310.38 76
2310.49 68
2310.60 58
2310.71 50
2310.82 45
2310.93 42
2311.04 42
2311.15 45
2311.27 48
2311.38 51
2311.49 52
2311.60 51
2311.71 47
2311.82 43
2311.93 38
2312.04 36
2312.15 36
2312.26 40
2312.37 48
2312.48 57
2312.59 68
2312.70 79
2312.81 88
2312.92 95
2313.03 100
2313.14 102
2313.25 103
2313.36 104
2313.47 104
2313.58 105
2313.69 106
2313.80 108
2313.91 110
2314.02 113
2314.14 116
2314.25 120
2314.36 124
2314.47 127
2314.58 130
2314.69 134
2314.80 138
2314.91 144
2315.02 152
2315.13 162
2315.24 173
2315.35 184
2315.46 194
2315.57 202
2315.68 205
2315.79 206
2315.90 204
2316.01 202
2316.12 202
2316.23 204
2316.34 208
2316.45 215
2316.57 223
2316.68 231
2316.79 238
2316.90 241
2317.01 242
2317.12 240
2317.23 236
2317.34 229
2317.45 221
2317.56 212
2317.67 204
2317.78 196
2317.89 190
2318.00 185
2318.11 181
2318.22 180
2318.33 180
2318.44 182
2318.55 184
2318.66 187
2318.78 188
2318.89 187
2319.00 184
2319.11 178
2319.22 170
2319.33 159
2319.44 149
2319.55 138
2319.66 130
2319.77 123
2319.88 120
2319.99 120
2320.10 123
2320.21 128
2320.32 136
2320.43 144
2320.54 152
2320.65 159
2320.77 162
2320.88 162
2320.99 159
2321.10 153
2321.21 144
2321.32 135
2321.43 125
2321.54 117
2321.65 109
2321.76 102
2321.87 96
2321.98 91
2322.09 86
2322.20 83
2322.31 79
2322.42 75
2322.53 71
2322.65 66
2322.76 59
2322.87 53
2322.98 46
2323.09 42
2323.20 41
2323.31 43
2323.42 48
2323.53 55
2323.64 63
2323.75 70
2323.86 75
2323.97 77
2324.08 77
2324.19 75
2324.31 73
2324.42 72
2324.53 72
2324.64 74
2324.75 77
2324.86 79
2324.97 80
2325.08 78
2325.19 74
2325.30 69
2325.41 64
2325.52 59
2325.63 55
2325.74 54
2325.85 54
2325.97 56
2326.08 57
2326.19 59
2326.30 60
2326.41 60
2326.52 61
2326.63 64
2326.74 67
2326.85 73
2326.96 80
2327.07 89
2327.18 97
2327.29 105
2327.40 112
2327.52 116
2327.63 117
2327.74 116
2327.85 112
2327.96 107
2328.07 102
2328.18 98
2328.29 93
2328.40 89
2328.51 86
2328.62 82
2328.73 79
2328.84 77
2328.96 75
2329.07 75
2329.18 76
2329.29 78
2329.40 82
2329.51 85
2329.62 87
2329.73 88
2329.84 87
2329.95 84
2330.06 78
2330.17 71
2330.28 63
2330.40 56
2330.51 51
2330.62 48
2330.73 46
2330.84 46
2330.95 47
2331.06 48
2331.17 49
2331.28 51
2331.39 55
2331.50 61
2331.61 69
2331.73 77
2331.84 87
2331.95 95
2332.06 102
2332.17 108
2332.28 111
2332.39 112
2332.50 113
2332.61 113
2332.72 114
2332.83 116
2332.94 119
2333.06 125
2333.17 132
2333.28 139
2333.39 146
2333.50 151
2333.61 154
2333.72 153
2333.83 148
2333.94 141
2334.05 132
2334.16 123
2334.28 114
2334.39 106
2334.50 100
2334.61 95
2334.72 92
2334.83 91
2334.94 92
2335.05 94
2335.16 97
2335.27 99
2335.38 100
2335.50 99
2335.61 96
2335.72 90
2335.83 84
2335.94 78
2336.05 75
2336.16 75
2336.27 79
2336.38 86
2336.49 95
2336.60 103
2336.72 111
2336.83 116
2336.94 117
2337.05 116
2337.16 111
2337.27 105
2337.38 98
2337.49 91
2337.60 84
2337.71 78
2337.83 74
2337.94 70
2338.05 68
2338.16 67
2338.27 66
2338.38 66
2338.49 65
2338.60 63
2338.71 60
2338.82 57
2338.94 54
2339.05 51
2339.16 50
2339.27 50
2339.38 52
2339.49 55
2339.60 57
2339.71 59
2339.82 60
2339.93 60
2340.05 59
2340.16 56
2340.27 53
2340.38 50
2340.49 46
2340.60 43
2340.71 41
2340.82 40
2340.93 40
2341.05 41
2341.16 45
2341.27 50
2341.38 56
2341.49 63
2341.60 71
2341.71 78
2341.82 84
2341.93 89
2342.04 93
2342.16 97
2342.27 100
2342.38 102
2342.49 104
2342.60 104
2342.71 103
2342.82 100
2342.93 94
2343.04 87
2343.16 79
2343.27 74
2343.38 71
2343.49 72
2343.60 78
2343.71 87
2343.82 97
2343.93 106
2344.04 113
2344.16 118
2344.27 119
2344.38 117
2344.49 113
2344.60 107
2344.71 99
2344.82 91
2344.93 82
2345.05 72
2345.16 63
2345.27 55
2345.38 48
2345.49 43
2345.60 39
2345.71 37
2345.82 37
2345.93 37
2346.05 37
2346.16 37
2346.27 38
2346.38 39
2346.49 40
2346.60 41
2346.71 41
2346.82 42
2346.94 41
2347.05 41
2347.16 40
2347.27 40
2347.38 40
2347.49 39
2347.60 39
2347.71 38
2347.82 38
2347.94 38
2348.05 39
2348.16 41
2348.27 45
2348.38 50
2348.49 55
2348.60 62
2348.71 67
2348.83 71
2348.94 74
2349.05 75
2349.16 76
2349.27 78
2349.38 81
2349.49 85
2349.60 92
2349.72 99
2349.83 107
2349.94 114
2350.05 119
2350.16 123
2350.27 126
2350.38 129
2350.49 132
2350.61 135
2350.72 139
2350.83 142
2350.94 146
2351.05 149
2351.16 152
2351.27 155
2351.39 160
2351.50 165
2351.61 172
2351.72 180
2351.83 189
2351.94 197
2352.05 203
2352.16 209
2352.28 213
2352.39 215
2352.50 217
2352.61 218
2352.72 217
2352.83 216
2352.94 214
2353.06 210
2353.17 206
2353.28 200
2353.39 195
2353.50 190
2353.61 186
2353.72 183
2353.83 181
2353.95 180
2354.06 179
2354.17 180
2354.28 181
2354.39 182
2354.50 185
2354.61 189
2354.73 194
2354.84 200
2354.95 205
2355.06 209
2355.17 211
2355.28 209
2355.39 204
2355.51 194
2355.62 182
2355.73 169
2355.84 155
2355.95 143
2356.06 134
2356.17 130
2356.29 130
2356.40 135
2356.51 143
2356.62 154
2356.73 166
2356.84 179
2356.95 191
2357.07 202
2357.18 210
2357.29 216
2357.40 220
2357.51 221
2357.62 220
2357.73 217
2357.85 212
2357.96 205
2358.07 199
2358.18 192
2358.29 186
2358.40 182
2358.51 179
2358.63 177
2358.74 175
2358.85 173
2358.96 170
2359.07 166
2359.18 161
2359.29 155
2359.41 148
2359.52 141
2359.63 133
2359.74 126
2359.85 119
2359.96 114
2360.08 112
2360.19 111
2360.30 112
2360.41 114
2360.52 117
2360.63 119
2360.74 121
2360.86 121
2360.97 121
2361.08 121
2361.19 120
2361.30 119
2361.41 118
2361.52 117
2361.64 118
2361.75 122
2361.86 128
2361.97 137
2362.08 147
2362.19 157
2362.31 166
2362.42 172
2362.53 173
2362.64 171
2362.75 165
2362.86 158
2362.98 151
2363.09 144
2363.20 140
2363.31 136
2363.42 134
2363.53 132
2363.64 131
2363.76 128
2363.87 126
2363.98 123
2364.09 119
2364.20 115
2364.31 112
2364.43 109
2364.54 107
2364.65 108
2364.76 111
2364.87 117
2364.98 125
2365.10 133
2365.21 140
2365.32 145
2365.43 146
2365.54 143
2365.65 137
2365.77 127
2365.88 116
2365.99 104
2366.10 92
2366.21 81
2366.32 71
2366.44 64
2366.55 58
2366.66 56
2366.77 56
2366.88 59
2366.99 64
2367.11 69
2367.22 73
2367.33 76
2367.44 77
2367.55 75
2367.66 72
2367.78 68
2367.89 66
2368.00 66
2368.11 69
2368.22 75
2368.33 83
2368.45 93
2368.56 101
2368.67 109
2368.78 114
2368.89 117
2369.00 118
2369.12 119
2369.23 119
2369.34 118
2369.45 115
2369.56 111
2369.67 105
2369.79 98
2369.90 90
2370.01 83
2370.12 79
2370.23 79
2370.35 82
2370.46 90
2370.57 99
2370.68 109
2370.79 118
2370.90 125
2371.02 129
2371.13 130
2371.24 129
2371.35 126
2371.46 123
2371.57 119
2371.69 115
2371.80 111
2371.91 108
2372.02 105
2372.13 102
2372.25 99
2372.36 96
2372.47 93
2372.58 90
2372.69 87
2372.80 85
2372.92 83
2373.03 82
2373.14 83
2373.25 86
2373.36 90
2373.48 96
2373.59 102
2373.70 107
2373.81 111
2373.92 113
2374.03 113
2374.15 111
2374.26 107
2374.37 103
2374.48 99
2374.59 94
2374.71 91
2374.82 88
2374.93 86
2375.04 85
2375.15 85
2375.26 85
2375.38 86
2375.49 85
2375.60 84
2375.71 83
2375.82 81
2375.94 79
2376.05 78
2376.16 76
2376.27 76
2376.38 75
2376.50 76
2376.61 77
2376.72 79
2376.83 81
2376.94 85
2377.06 88
2377.17 91
2377.28 93
2377.39 94
2377.50 93
2377.61 92
2377.73 91
2377.84 90
2377.95 89
2378.06 90
2378.17 90
2378.29 91
2378.40 92
2378.51 93
2378.62 93
2378.73 94
2378.85 97
2378.96 100
2379.07 106
2379.18 113
2379.29 122
2379.41 132
2379.52 142
2379.63 151
2379.74 158
2379.85 164
2379.97 167
2380.08 169
2380.19 170
2380.30 170
2380.41 170
2380.53 171
2380.64 172
2380.75 174
2380.86 176
2380.97 177
2381.09 177
2381.20 176
2381.31 173
2381.42 168
2381.53 163
2381.65 157
2381.76 152
2381.87 147
2381.98 142
2382.09 138
2382.21 135
2382.32 132
2382.43 130
2382.54 128
2382.65 125
2382.77 122
2382.88 117
2382.99 111
2383.10 103
2383.21 95
2383.33 87
2383.44 81
2383.55 77
2383.66 77
2383.77 80
2383.89 85
2384.00 91
2384.11 96
2384.22 101
2384.33 104
2384.45 105
2384.56 104
2384.67 102
2384.78 98
2384.90 94
2385.01 89
2385.12 83
2385.23 78
2385.34 72
2385.46 67
2385.57 63
2385.68 59
2385.79 55
2385.90 52
2386.02 49
2386.13 47
2386.24 47
2386.35 49
2386.46 54
2386.58 61
2386.69 69
2386.80 77
2386.91 85
2387.03 90
2387.14 93
2387.25 93
2387.36 92
2387.47 91
2387.59 90
2387.70 91
2387.81 95
2387.92 100
2388.04 105
2388.15 110
2388.26 115
2388.37 120
2388.48 125
2388.60 131
2388.71 138
2388.82 147
2388.93 156
2389.04 165
2389.16 172
2389.27 176
2389.38 177
2389.49 176
2389.61 174
2389.72 171
2389.83 170
2389.94 172
2390.05 178
2390.17 187
2390.28 199
2390.39 212
2390.50 226
2390.62 237
2390.73 245
2390.84 250
2390.95 249
2391.06 245
2391.18 239
2391.29 233
2391.40 228
2391.51 225
2391.63 225
2391.74 228
2391.85 232
2391.96 237
2392.07 241
2392.19 244
2392.30 246
2392.41 247
2392.52 248
2392.64 248
2392.75 248
2392.86 247
2392.97 245
2393.09 243
2393.20 239
2393.31 235
2393.42 232
2393.53 231
2393.65 231
2393.76 234
2393.87 238
2393.98 243
2394.10 248
2394.21 253
2394.32 258
2394.43 264
2394.55 271
2394.66 277
2394.77 284
2394.88 290
2394.99 295
2395.11 297
2395.22 297
2395.33 296
2395.44 292
2395.56 288
2395.67 283
2395.78 277
2395.89 270
2396.01 262
2396.12 253
2396.23 243
2396.34 232
2396.46 221
2396.57 210
2396.68 200
2396.79 193
2396.90 187
2397.02 185
2397.13 185
2397.24 188
2397.35 193
2397.47 198
2397.58 204
2397.69 208
2397.80 211
2397.92 213
2398.03 213
2398.14 212
2398.25 211
2398.37 212
2398.48 213
2398.59 217
2398.70 221
2398.82 225
2398.93 229
2399.04 231
2399.15 230
2399.27 228
2399.38 224
2399.49 218
2399.60 211
2399.71 204
2399.83 197
2399.94 190
2400.05 184
2400.16 178
2400.28 172
2400.39 168
2400.50 164
2400.61 161
2400.73 158
2400.84 155
2400.95 152
2401.06 147
2401.18 143
2401.29 139
2401.40 136
2401.51 134
2401.63 134
2401.74 135
2401.85 138
2401.96 141
2402.08 145
2402.19 148
2402.30 150
2402.41 152
2402.53 153
2402.64 153
2402.75 152
2402.86 149
2402.98 144
2403.09 138
2403.20 133
2403.31 128
2403.43 125
2403.54 126
2403.65 130
2403.76 136
2403.88 144
2403.99 151
2404.10 157
2404.21 160
2404.33 160
2404.44 157
2404.55 151
2404.66 143
2404.78 135
2404.89 127
2405.00 119
2405.12 111
2405.23 104
2405.34 97
2405.45 92
2405.57 88
2405.68 86
2405.79 86
2405.90 87
2406.02 89
2406.13 91
2406.24 93
2406.35 94
2406.47 93
2406.58 91
2406.69 88
2406.80 84
2406.92 79
2407.03 73
2407.14 66
2407.25 59
2407.37 52
2407.48 44
2407.59 37
2407.71 31
2407.82 25
2407.93 20
2408.04 18
2408.16 17
2408.27 20
2408.38 25
2408.49 32
2408.61 40
2408.72 50
2408.83 59
2408.94 69
2409.06 78
2409.17 86
2409.28 93
2409.39 99
2409.51 103
2409.62 105
2409.73 105
2409.85 104
2409.96 103
2410.07 100
2410.18 98
2410.30 95
2410.41 92
2410.52 88
2410.63 84
2410.75 80
2410.86 74
2410.97 69
2411.09 63
2411.20 58
2411.31 54
2411.42 50
2411.54 48
2411.65 45
2411.76 43
2411.87 40
2411.99 37
2412.10 33
2412.21 30
2412.33 27
2412.44 25
2412.55 25
2412.66 26
2412.78 30
2412.89 35
2413.00 40
2413.11 44
2413.23 48
2413.34 49
2413.45 49
2413.57 46
2413.68 41
2413.79 34
2413.90 28
2414.02 21
2414.13 14
2414.24 8
2414.35 4
2414.47 0
2414.58 0
2414.69 0
2414.81 0
2414.92 0
2415.03 0
2415.14 0
2415.26 0
2415.37 0
2415.48 5
2415.60 11
2415.71 17
2415.82 22
2415.93 25
2416.05 27
2416.16 27
2416.27 28
2416.39 29
2416.50 30
2416.61 31
2416.72 33
2416.84 35
2416.95 37
2417.06 39
2417.18 41
2417.29 42
2417.40 43
2417.51 44
2417.63 44
2417.74 43
2417.85 40
2417.97 37
2418.08 33
2418.19 29
2418.30 26
2418.42 25
2418.53 25
2418.64 27
2418.76 31
2418.87 36
2418.98 41
2419.09 46
2419.21 48
2419.32 49
2419.43 47
2419.55 44
2419.66 39
2419.77 34
2419.88 29
2420.00 25
2420.11 24
2420.22 24
2420.34 26
2420.45 28
2420.56 31
2420.67 34
2420.79 37
2420.90 39
2421.01 41
2421.13 44
2421.24 47
2421.35 51
2421.47 56
2421.58 60
2421.69 66
2421.80 71
2421.92 76
2422.03 81
2422.14 85
2422.26 88
2422.37 89
2422.48 89
2422.60 88
2422.71 87
2422.82 86
2422.93 86
2423.05 88
2423.16 91
2423.27 94
2423.39 97
2423.50 98
2423.61 96
2423.73 91
2423.84 83
2423.95 74
2424.06 64
2424.18 54
2424.29 46
2424.40 39
2424.52 34
2424.63 30
2424.74 28
2424.86 27
2424.97 27
2425.08 28
2425.19 29
2425.31 31
2425.42 32
2425.53 35
2425.65 36
2425.76 38
2425.87 38
2425.99 38
2426.10 36
2426.21 34
2426.32 31
2426.44 28
2426.55 25
2426.66 23
2426.78 22
2426.89 22
2427.00 23
2427.12 25
2427.23 28
2427.34 29
2427.46 30
2427.57 31
2427.68 30
2427.79 30
2427.91 31
2428.02 32
2428.13 35
2428.25 39
2428.36 42
2428.47 44
2428.59 44
2428.70 41
2428.81 35
2428.93 28
2429.04 19
2429.15 10
2429.27 3
2429.38 0
2429.49 0
2429.60 0
2429.72 0
2429.83 0
2429.94 0
2430.06 0
2430.17 0
2430.28 0
2430.40 1
2430.51 3
2430.62 5
2430.74 8
2430.85 10
2430.96 13
2431.08 15
2431.19 16
2431.30 17
2431.42 18
2431.53 19
2431.64 19
2431.76 20
2431.87 20
2431.98 20
2432.09 20
2432.21 20
2432.32 21
2432.43 21
2432.55 22
2432.66 24
2432.77 26
2432.89 29
2433.00 31
2433.11 34
2433.23 37
2433.34 39
2433.45 41
2433.57 42
2433.68 41
2433.79 40
2433.91 37
2434.02 34
2434.13 31
2434.25 27
2434.36 24
2434.47 22
2434.59 23
2434.70 25
2434.81 30
2434.93 38
2435.04 47
2435.15 57
2435.27 66
2435.38 75
2435.49 81
2435.61 85
2435.72 87
2435.83 87
2435.94 86
2436.06 85
2436.17 84
2436.28 83
2436.40 81
2436.51 78
2436.62 75
2436.74 72
2436.85 68
2436.96 65
2437.08 63
2437.19 60
2437.30 58
2437.42 54
2437.53 50
2437.64 46
2437.76 41
2437.87 37
2437.98 33
2438.10 31
2438.21 30
2438.32 29
2438.44 29
2438.55 29
2438.66 29
2438.78 29
2438.89 29
2439.00 30
2439.12 32
2439.23 35
2439.34 39
2439.46 44
2439.57 49
2439.68 54
2439.80 58
2439.91 62
2440.03 64
2440.14 64
2440.25 62
2440.37 58
2440.48 54
2440.59 50
2440.71 47
2440.82 46
2440.93 48
2441.05 51
2441.16 56
2441.27 62
2441.39 67
2441.50 70
2441.61 73
2441.73 75
2441.84 76
2441.95 78
2442.07 80
2442.18 83
2442.29 87
2442.41 92
2442.52 95
2442.63 98
2442.75 98
2442.86 97
2442.97 95
2443.09 93
2443.20 91
2443.31 91
2443.43 92
2443.54 93
2443.65 95
2443.77 96
2443.88 97
2444.00 98
2444.11 100
2444.22 103
2444.34 108
2444.45 114
2444.56 120
2444.68 127
2444.79 133
2444.90 138
2445.02 142
2445.13 145
2445.24 147
2445.36 148
2445.47 147
2445.58 145
2445.70 141
2445.81 136
2445.92 131
2446.04 127
2446.15 123
2446.27 121
2446.38 120
2446.49 120
2446.61 121
2446.72 122
2446.83 123
2446.95 124
2447.06 125
2447.17 126
2447.29 127
2447.40 128
2447.51 129
2447.63 130
2447.74 131
2447.85 130
2447.97 128
2448.08 125
2448.20 122
2448.31 119
2448.42 117
2448.54 114
2448.65 112
2448.76 110
2448.88 107
2448.99 103
2449.10 101
2449.22 100
2449.33 102
2449.45 107
2449.56 114
2449.67 123
2449.79 130
2449.90 135
2450.01 137
2450.13 136
2450.24 132
2450.35 127
2450.47 122
2450.58 117
2450.69 114
2450.81 111
2450.92 108
2451.04 105
2451.15 101
2451.26 97
2451.38 92
2451.49 86
2451.60 81
2451.72 76
2451.83 72
2451.94 68
2452.06 66
2452.17 65
2452.29 65
2452.40 66
2452.51 69
2452.63 72
2452.74 76
2452.85 80
2452.97 83
2453.08 84
2453.20 84
2453.31 81
2453.42 76
2453.54 71
2453.65 64
2453.76 58
2453.88 54
2453.99 50
2454.10 49
2454.22 49
2454.33 51
2454.45 53
2454.56 56
2454.67 58
2454.79 59
2454.90 59
2455.01 58
2455.13 56
2455.24 53
2455.36 50
2455.47 48
2455.58 47
2455.70 45
2455.81 44
2455.92 42
2456.04 40
2456.15 37
2456.27 34
2456.38 31
2456.49 28
2456.61 27
2456.72 26
2456.83 27
2456.95 30
2457.06 33
2457.18 36
2457.29 40
2457.40 42
2457.52 44
2457.63 45
2457.75 44
2457.86 43
2457.97 41
2458.09 39
2458.20 37
2458.31 36
2458.43 36
2458.54 37
2458.66 38
2458.77 40
2458.88 42
2459.00 44
2459.11 46
2459.22 48
2459.34 49
2459.45 51
2459.57 52
2459.68 53
2459.79 55
2459.91 56
2460.02 56
2460.14 55
2460.25 53
2460.36 49
2460.48 45
2460.59 41
2460.70 37
2460.82 35
2460.93 33
2461.05 32
2461.16 31
2461.27 29
2461.39 27
2461.50 25
2461.62 23
2461.73 21
2461.84 20
2461.96 19
2462.07 20
2462.18 21
2462.30 24
2462.41 27
2462.53 30
2462.64 34
2462.75 37
2462.87 39
2462.98 41
2463.10 43
2463.21 44
2463.32 45
2463.44 46
2463.55 48
2463.67 50
2463.78 51
2463.89 51
2464.01 49
2464.12 45
2464.24 40
2464.35 33
2464.46 28
2464.58 24
2464.69 24
2464.81 26
2464.92 29
2465.03 34
2465.15 38
2465.26 40
2465.38 39
2465.49 35
2465.60 28
2465.72 21
2465.83 13
2465.95 5
2466.06 0
2466.17 0
2466.29 0
2466.40 0
2466.52 0
2466.63 0
2466.74 0
2466.86 1
2466.97 2
2467.09 2
2467.20 1
2467.31 2
2467.43 5
2467.54 9
2467.66 16
2467.77 23
2467.88 29
2468.00 35
2468.11 38
2468.23 40
2468.34 40
2468.45 40
2468.57 40
2468.68 41
2468.80 41
2468.91 41
2469.02 40
2469.14 37
2469.25 32
2469.37 27
2469.48 22
2469.59 18
2469.71 14
2469.82 12
2469.94 10
2470.05 9
2470.16 9
2470.28 10
2470.39 10
2470.51 12
2470.62 13
2470.73 15
2470.85 16
2470.96 16
2471.08 17
2471.19 18
2471.31 20
2471.42 23
2471.53 27
2471.65 32
2471.76 37
2471.88 40
2471.99 42
2472.10 42
2472.22 40
2472.33 35
2472.45 30
2472.56 24
2472.67 19
2472.79 15
2472.90 13
2473.02 13
2473.13 16
2473.25 19
2473.36 22
2473.47 23
2473.59 22
2473.70 19
2473.82 13
2473.93 5
2474.04 0
2474.16 0
2474.27 0
2474.39 0
2474.50 0
2474.62 0
2474.73 0
2474.84 0
2474.96 2
2475.07 5
2475.19 8
2475.30 10
2475.41 13
2475.53 15
2475.64 17
2475.76 18
2475.87 19
2475.99 19
2476.10 19
2476.21 18
2476.33 17
2476.44 17
2476.56 17
2476.67 17
2476.79 18
2476.90 18
2477.01 19
2477.13 20
2477.24 22
2477.36 23
2477.47 25
2477.59 27
2477.70 30
2477.81 33
2477.93 35
2478.04 38
2478.16 40
2478.27 41
2478.38 42
2478.50 44
2478.61 46
2478.73 50
2478.84 56
2478.96 64
2479.07 73
2479.18 82
2479.30 91
2479.41 96
2479.53 99
2479.64 97
2479.76 92
2479.87 83
2479.99 72
2480.10 60
2480.21 48
2480.33 36
2480.44 27
2480.56 20
2480.67 16
2480.79 15
2480.90 16
2481.01 19
2481.13 22
2481.24 25
2481.36 27
2481.47 27
2481.59 27
2481.70 28
2481.81 30
2481.93 33
2482.04 39
2482.16 45
2482.27 51
2482.39 54
2482.50 55
2482.61 54
2482.73 50
2482.84 46
2482.96 42
2483.07 39
2483.19 39
2483.30 41
2483.42 45
2483.53 50
2483.64 56
2483.76 62
2483.87 66
2483.99 69
2484.10 70
2484.22 68
2484.33 64
2484.45 59
2484.56 53
2484.67 48
2484.79 44
2484.90 44
2485.02 45
2485.13 49
2485.25 54
2485.36 59
2485.47 63
2485.59 66
2485.70 66
2485.82 66
2485.93 66
2486.05 65
2486.16 64
2486.28 63
2486.39 62
2486.50 60
2486.62 58
2486.73 55
2486.85 52
2486.96 49
2487.08 46
2487.19 43
2487.31 42
2487.42 41
2487.54 41
2487.65 41
2487.76 41
2487.88 40
2487.99 37
2488.11 33
2488.22 29
2488.34 24
2488.45 21
2488.57 19
2488.68 20
2488.79 21
2488.91 23
2489.02 24
2489.14 24
2489.25 22
2489.37 20
2489.48 18
2489.60 17
2489.71 17
2489.83 19
2489.94 23
2490.05 28
2490.17 34
2490.28 40
2490.40 44
2490.51 47
2490.63 49
2490.74 48
2490.86 46
2490.97 44
2491.09 41
2491.20 40
2491.31 40
2491.43 41
2491.54 43
2491.66 45
2491.77 47
2491.89 49
2492.00 51
2492.12 53
2492.23 55
2492.35 59
2492.46 62
2492.57 67
2492.69 71
2492.80 77
2492.92 82
2493.03 88
2493.15 94
2493.26 101
2493.38 108
2493.49 114
2493.61 121
2493.72 128
2493.84 136
2493.95 144
2494.06 152
2494.18 159
2494.29 165
2494.41 170
2494.52 171
2494.64 169
2494.75 166
2494.87 161
2494.98 156
2495.10 153
2495.21 151
2495.33 149
2495.44 149
2495.56 147
2495.67 145
2495.78 140
2495.90 134
2496.01 126
2496.13 119
2496.24 111
2496.36 106
2496.47 102
2496.59 100
2496.70 100
2496.82 101
2496.93 102
2497.05 103
2497.16 104
2497.28 103
2497.39 100
2497.51 98
2497.62 94
2497.73 91
2497.85 89
2497.96 87
2498.08 86
2498.19 85
2498.31 83
2498.42 82
2498.54 79
2498.65 77
2498.77 75
2498.88 73
2499.00 72
2499.11 72
2499.23 74
2499.34 76
2499.46 79
2499.57 83
2499.69 86
2499.80 88
2499.91 91
2500.03 94
2500.14 96
2500.26 99
2500.37 102
2500.49 105
2500.60 107
2500.72 108
2500.83 108
2500.95 107
2501.06 105
2501.18 102
2501.29 100
2501.41 100
2501.52 102
2501.64 106
2501.75 113
2501.87 121
2501.98 128
2502.10 134
2502.21 138
2502.33 138
2502.44 135
2502.55 129
2502.67 121
2502.78 112
2502.90 101
2503.01 91
2503.13 82
2503.24 75
2503.36 70
2503.47 68
2503.59 68
2503.70 71
2503.82 75
2503.93 79
2504.05 83
2504.16 86
2504.28 88
2504.39 92
2504.51 96
2504.62 103
2504.74 113
2504.85 124
2504.97 137
2505.08 150
2505.20 161
2505.31 169
2505.43 175
2505.54 177
2505.66 176
2505.77 174
2505.89 169
2506.00 165
2506.12 160
2506.23 157
2506.35 155
2506.46 153
2506.58 153
2506.69 153
2506.81 152
2506.92 150
2507.04 145
2507.15 139
2507.27 132
2507.38 126
2507.49 122
2507.61 121
2507.72 125
2507.84 132
2507.95 142
2508.07 153
2508.18 164
2508.30 173
2508.41 181
2508.53 188
2508.64 193
2508.76 197
2508.87 201
2508.99 204
2509.10 207
2509.22 208
2509.33 207
2509.45 204
2509.56 200
2509.68 194
2509.79 188
2509.91 184
2510.02 181
2510.14 180
2510.25 180
2510.37 181
2510.48 182
2510.60 182
2510.71 180
2510.83 175
2510.94 168
2511.06 160
2511.17 152
2511.29 143
2511.40 135
2511.52 128
2511.63 121
2511.75 113
2511.86 106
2511.98 98
2512.09 91
2512.21 84
2512.32 78
2512.44 72
2512.55 67
2512.67 64
2512.78 61
2512.90 58
2513.02 57
2513.13 55
2513.25 53
2513.36 50
2513.48 46
2513.59 42
2513.71 39
2513.82 36
2513.94 36
2514.05 37
2514.17 40
2514.28 44
2514.40 48
2514.51 50
2514.63 51
2514.74 50
2514.86 48
2514.97 46
2515.09 44
2515.20 42
2515.32 39
2515.43 35
2515.55 31
2515.66 25
2515.78 19
2515.89 13
2516.01 8
2516.12 4
2516.24 2
2516.35 1
2516.47 1
2516.58 2
2516.70 4
2516.81 5
2516.93 6
2517.04 6
2517.16 6
2517.27 4
2517.39 1
2517.50 0
2517.62 0
2517.74 0
2517.85 0
2517.97 0
2518.08 0
2518.20 1
2518.31 8
2518.43 15
2518.54 22
2518.66 28
2518.77 34
2518.89 38
2519.00 42
2519.12 44
2519.23 45
2519.35 44
2519.46 41
2519.58 37
2519.69 31
2519.81 24
2519.92 17
2520.04 10
2520.15 4
2520.27 0
2520.38 0
2520.50 0
2520.62 0
2520.73 0
2520.85 5
2520.96 12
2521.08 20
2521.19 29
2521.31 39
2521.42 48
2521.54 56
2521.65 63
2521.77 67
2521.88 70
2522.00 70
2522.11 68
2522.23 65
2522.34 61
2522.46 58
2522.57 57
2522.69 57
2522.81 59
2522.92 61
2523.04 64
2523.15 67
2523.27 67
2523.38 66
2523.50 63
2523.61 58
2523.73 54
2523.84 51
2523.96 50
2524.07 51
2524.19 54
2524.30 58
2524.42 62
2524.53 66
2524.65 68
2524.77 70
2524.88 70
2525.00 70
2525.11 71
2525.23 73
2525.34 77
2525.46 83
2525.57 89
2525.69 94
2525.80 97
2525.92 97
2526.03 94
2526.15 87
2526.27 78
2526.38 67
2526.50 55
2526.61 45
2526.73 35
2526.84 28
2526.96 23
2527.07 19
2527.19 18
2527.30 17
2527.42 17
2527.53 18
2527.65 20
2527.77 20
2527.88 21
2528.00 21
2528.11 20
2528.23 19
2528.34 18
2528.46 17
2528.57 16
2528.69 17
2528.80 18
2528.92 20
2529.03 23
2529.15 25
2529.27 28
2529.38 30
2529.50 32
2529.61 33
2529.73 33
2529.84 34
2529.96 34
2530.07 34
2530.19 35
2530.30 35
2530.42 35
2530.54 35
2530.65 34
2530.77 34
2530.88 33
2531.00 33
2531.11 33
2531.23 32
2531.34 32
2531.46 31
2531.58 30
2531.69 29
2531.81 28
2531.92 27
2532.04 27
2532.15 26
2532.27 25
2532.38 23
2532.50 21
2532.61 18
2532.73 15
2532.85 12
2532.96 9
2533.08 6
2533.19 4
2533.31 1
2533.42 0
2533.54 0
2533.65 0
2533.77 0
2533.89 0
2534.00 0
2534.12 0
2534.23 0
2534.35 2
2534.46 4
2534.58 4
2534.69 4
2534.81 3
2534.93 3
2535.04 3
2535.16 4
2535.27 6
2535.39 8
2535.50 10
2535.62 12
2535.73 13
2535.85 14
2535.97 14
2536.08 15
2536.20 17
2536.31 19
2536.43 24
2536.54 29
2536.66 35
2536.77 41
2536.89 46
2537.01 48
2537.12 47
2537.24 43
2537.35 37
2537.47 31
2537.58 25
2537.70 21
2537.82 18
2537.93 18
2538.05 19
2538.16 21
2538.28 23
2538.39 25
2538.51 27
2538.62 28
2538.74 30
2538.86 32
2538.97 35
2539.09 37
2539.20 40
2539.32 43
2539.43 45
2539.55 46
2539.67 47
2539.78 46
2539.90 44
2540.01 42
2540.13 38
2540.24 34
2540.36 30
2540.48 27
2540.59 26
2540.71 26
2540.82 26
2540.94 27
2541.05 27
2541.17 26
2541.29 24
2541.40 23
2541.52 22
2541.63 23
2541.75 26
2541.86 31
2541.98 37
2542.10 45
2542.21 52
2542.33 59
2542.44 66
2542.56 72
2542.67 79
2542.79 86
2542.91 94
2543.02 101
2543.14 108
2543.25 115
2543.37 122
2543.48 129
2543.60 137
2543.72 145
2543.83 154
2543.95 162
2544.06 169
2544.18 175
2544.29 179
2544.41 181
2544.53 181
2544.64 181
2544.76 181
2544.87 180
2544.99 180
2545.11 180
2545.22 178
2545.34 174
2545.45 167
2545.57 159
2545.68 148
2545.80 137
2545.92 126
2546.03 117
2546.15 110
2546.26 105
2546.38 103
2546.50 103
2546.61 104
2546.73 107
2546.84 109
2546.96 112
2547.07 115
2547.19 117
2547.31 120
2547.42 122
2547.54 125
2547.65 128
2547.77 131
2547.89 133
2548.00 135
2548.12 136
2548.23 137
2548.35 138
2548.46 140
2548.58 141
2548.70 141
2548.81 140
2548.93 137
2549.04 132
2549.16 126
2549.28 118
2549.39 110
2549.51 101
2549.62 94
2549.74 88
2549.86 83
2549.97 81
2550.09 80
2550.20 81
2550.32 83
2550.44 85
2550.55 86
2550.67 86
2550.78 83
2550.90 79
2551.01 72
2551.13 64
2551.25 55
2551.36 46
2551.48 37
2551.59 30
2551.71 26
2551.83 24
2551.94 25
2552.06 28
2552.17 33
2552.29 38
2552.41 43
2552.52 46
2552.64 48
2552.75 48
2552.87 46
2552.99 44
2553.10 41
2553.22 39
2553.33 36
2553.45 35
2553.57 34
2553.68 35
2553.80 38
2553.91 42
2554.03 47
2554.15 53
2554.26 59
2554.38 64
2554.49 67
2554.61 69
2554.73 68
2554.84 66
2554.96 61
2555.07 55
2555.19 49
2555.31 42
2555.42 37
2555.54 33
2555.65 31
2555.77 32
2555.89 36
2556.00 40
2556.12 45
2556.23 48
2556.35 49
2556.47 47
2556.58 43
2556.70 38
2556.81 33
2556.93 30
2557.05 29
2557.16 29
2557.28 31
2557.40 32
2557.51 33
2557.63 33
2557.74 31
2557.86 28
2557.98 24
2558.09 22
2558.21 22
2558.32 23
2558.44 28
2558.56 35
2558.67 44
2558.79 53
2558.90 62
2559.02 68
2559.14 73
2559.25 75
2559.37 74
2559.48 73
2559.60 70
2559.72 68
2559.83 66
2559.95 64
2560.07 62
2560.18 59
2560.30 55
2560.41 51
2560.53 47
2560.65 43
2560.76 40
2560.88 38
2560.99 38
2561.11 38
2561.23 39
2561.34 41
2561.46 43
2561.58 45
2561.69 47
2561.81 49
2561.92 50
2562.04 49
2562.16 48
2562.27 45
2562.39 42
2562.51 38
2562.62 36
2562.74 35
2562.85 36
2562.97 40
2563.09 45
2563.20 52
2563.32 59
2563.43 65
2563.55 70
2563.67 72
2563.78 71
2563.90 68
2564.02 62
2564.13 55
2564.25 47
2564.36 40
2564.48 33
2564.60 27
2564.71 23
2564.83 21
2564.95 22
2565.06 26
2565.18 32
2565.29 39
2565.41 47
2565.53 55
2565.64 60
2565.76 63
2565.88 62
2565.99 59
2566.11 53
2566.22 46
2566.34 39
2566.46 33
2566.57 29
2566.69 25
2566.81 23
2566.92 21
2567.04 20
2567.15 19
2567.27 18
2567.39 18
2567.50 18
2567.62 20
2567.74 22
2567.85 25
2567.97 28
2568.09 30
2568.20 31
2568.32 29
2568.43 26
2568.55 21
2568.67 15
2568.78 9
2568.90 4
2569.02 1
2569.13 0
2569.25 0
2569.37 1
2569.48 4
2569.60 9
2569.71 15
2569.83 22
2569.95 28
2570.06 34
2570.18 40
2570.30 44
2570.41 47
2570.53 49
2570.65 51
2570.76 52
2570.88 52
2570.99 52
2571.11 51
2571.23 50
2571.34 49
2571.46 48
2571.58 46
2571.69 45
2571.81 43
2571.93 40
2572.04 36
2572.16 31
2572.27 26
2572.39 19
2572.51 13
2572.62 8
2572.74 3
2572.86 0
2572.97 0
2573.09 0
2573.21 0
2573.32 0
2573.44 0
2573.56 0
2573.67 0
2573.79 0
2573.90 2
2574.02 7
2574.14 12
2574.25 17
2574.37 23
2574.49 29
2574.60 35
2574.72 42
2574.84 48
2574.95 52
2575.07 53
2575.19 52
2575.30 49
2575.42 44
2575.54 41
2575.65 39
2575.77 40
2575.88 44
2576.00 50
2576.12 58
2576.23 65
2576.35 72
2576.47 76
2576.58 77
2576.70 75
2576.82 72
2576.93 67
2577.05 62
2577.17 57
2577.28 53
2577.40 50
2577.52 47
2577.63 46
2577.75 46
2577.87 48
2577.98 50
2578.10 52
2578.22 55
2578.33 57
2578.45 59
2578.56 60
2578.68 61
2578.80 61
2578.91 62
2579.03 63
2579.15 64
2579.26 66
2579.38 68
2579.50 71
2579.61 73
2579.73 74
2579.85 75
2579.96 74
2580.08 73
2580.20 71
2580.31 68
2580.43 65
2580.55 63
2580.66 61
2580.78 61
2580.90 61
2581.01 61
2581.13 61
2581.25 61
2581.36 61
2581.48 62
2581.60 63
2581.71 63
2581.83 63
2581.95 62
2582.06 58
2582.18 53
2582.30 46
2582.41 40
2582.53 35
2582.65 33
2582.76 35
2582.88 39
2583.00 45
2583.11 52
2583.23 59
2583.35 64
2583.46 69
2583.58 73
2583.70 78
2583.81 83
2583.93 90
2584.05 96
2584.16 102
2584.28 107
2584.40 110
2584.51 111
2584.63 111
2584.75 111
2584.86 110
2584.98 110
2585.10 109
2585.21 109
2585.33 109
2585.45 109
2585.56 109
2585.68 108
2585.80 107
2585.91 106
2586.03 105
2586.15 103
2586.26 100
2586.38 97
2586.50 95
2586.61 93
2586.73 92
2586.85 92
2586.96 91
2587.08 89
2587.20 85
2587.31 78
2587.43 68
2587.55 57
2587.66 44
2587.78 32
2587.90 21
2588.01 13
2588.13 8
2588.25 6
2588.37 5
2588.48 6
2588.60 8
2588.72 11
2588.83 14
2588.95 18
2589.07 23
2589.18 29
2589.30 35
2589.42 41
2589.53 45
2589.65 48
2589.77 49
2589.88 49
2590.00 46
2590.12 43
2590.23 39
2590.35 36
2590.47 34
2590.58 32
2590.70 32
2590.82 32
2590.93 33
2591.05 34
2591.17 34
2591.29 34
2591.40 33
2591.52 31
2591.64 28
2591.75 25
2591.87 22
2591.99 18
2592.10 14
2592.22 10
2592.34 5
2592.45 0
2592.57 0
2592.69 0
2592.80 0
2592.92 0
2593.04 0
2593.16 0
2593.27 0
2593.39 0
2593.51 6
2593.62 11
2593.74 16
2593.86 21
2593.97 25
2594.09 29
2594.21 32
2594.32 34
2594.44 34
2594.56 33
2594.68 31
2594.79 27
2594.91 23
2595.03 18
2595.14 13
2595.26 9
2595.38 6
2595.49 4
2595.61 3
2595.73 5
2595.84 8
2595.96 13
2596.08 20
2596.20 27
2596.31 33
2596.43 39
2596.55 42
2596.66 43
2596.78 41
2596.90 36
2597.01 29
2597.13 22
2597.25 14
2597.36 8
2597.48 5
2597.60 4
2597.72 5
2597.83 8
2597.95 12
2598.07 15
2598.18 16
2598.30 16
2598.42 15
2598.53 13
2598.65 11
2598.77 11
2598.89 11
2599.00 13
2599.12 14
2599.24 14
2599.35 13
2599.47 11
2599.59 9
2599.71 7
2599.82 8
2599.94 10
2600.06 14
2600.17 20
2600.29 26
2600.41 30
2600.52 34
2600.64 37
2600.76 40
2600.88 44
2600.99 48
2601.11 54
2601.23 60
2601.34 65
2601.46 70
2601.58 71
2601.70 71
2601.81 68
2601.93 65
2602.05 62
2602.16 60
2602.28 61
2602.40 65
2602.51 70
2602.63 76
2602.75 83
2602.87 88
2602.98 92
2603.10 95
2603.22 96
2603.33 98
2603.45 100
2603.57 103
2603.69 107
2603.80 110
2603.92 113
2604.04 114
2604.15 114
2604.27 113
2604.39 112
2604.51 111
2604.62 112
2604.74 114
2604.86 117
2604.97 120
2605.09 123
2605.21 124
2605.33 125
2605.44 124
2605.56 123
2605.68 122
2605.79 121
2605.91 121
2606.03 120
2606.15 119
2606.26 117
2606.38 114
2606.50 110
2606.61 106
2606.73 101
2606.85 96
2606.97 91
2607.08 85
2607.20 79
2607.32 73
2607.44 67
2607.55 62
2607.67 58
2607.79 56
2607.90 55
2608.02 57
2608.14 60
2608.26 64
2608.37 69
2608.49 73
2608.61 77
2608.72 80
2608.84 81
2608.96 82
2609.08 82
2609.19 82
2609.31 84
2609.43 87
2609.55 92
2609.66 99
2609.78 108
2609.90 118
2610.01 128
2610.13 138
2610.25 147
2610.37 155
2610.48 163
2610.60 170
2610.72 179
2610.84 188
2610.95 197
2611.07 206
2611.19 213
2611.30 216
2611.42 216
2611.54 212
2611.66 204
2611.77 194
2611.89 184
2612.01 174
2612.13 165
2612.24 157
2612.36 151
2612.48 146
2612.59 143
2612.71 141
2612.83 139
2612.95 136
2613.06 133
2613.18 129
2613.30 124
2613.42 119
2613.53 114
2613.65 111
2613.77 110
2613.89 111
2614.00 114
2614.12 117
2614.24 119
2614.35 119
2614.47 117
2614.59 112
2614.71 106
2614.82 100
2614.94 96
2615.06 95
2615.18 98
2615.29 104
2615.41 112
2615.53 121
2615.65 130
2615.76 138
2615.88 143
2616.00 146
2616.12 146
2616.23 146
2616.35 145
2616.47 144
2616.59 144
2616.70 144
2616.82 144
2616.94 144
2617.06 144
2617.17 142
2617.29 141
2617.41 139
2617.52 139
2617.64 140
2617.76 141
2617.88 143
2617.99 145
2618.11 146
2618.23 146
2618.35 144
2618.46 141
2618.58 138
2618.70 136
2618.82 134
2618.93 135
2619.05 136
2619.17 138
2619.29 140
2619.40 142
2619.52 142
2619.64 141
2619.76 140
2619.87 138
2619.99 135
2620.11 131
2620.23 126
2620.34 120
2620.46 112
2620.58 104
2620.70 96
2620.81 90
2620.93 86
2621.05 86
2621.17 88
2621.28 92
2621.40 97
2621.52 102
2621.64 105
2621.75 106
2621.87 106
2621.99 105
2622.11 104
2622.22 104
2622.34 103
2622.46 102
2622.58 101
2622.69 98
2622.81 93
2622.93 87
2623.05 78
2623.16 69
2623.28 61
2623.40 54
2623.52 49
2623.63 46
2623.75 45
2623.87 44
2623.99 46
2624.11 48
2624.22 51
2624.34 55
2624.46 59
2624.58 64
2624.69 68
2624.81 70
2624.93 71
2625.05 70
2625.16 68
2625.28 66
2625.40 64
2625.52 64
2625.63 64
2625.75 66
2625.87 68
2625.99 70
2626.10 71
2626.22 72
2626.34 74
2626.46 76
2626.58 79
2626.69 84
2626.81 91
2626.93 99
2627.05 108
2627.16 116
2627.28 123
2627.40 127
2627.52 128
2627.63 126
2627.75 123
2627.87 120
2627.99 118
2628.10 118
2628.22 121
2628.34 125
2628.46 129
2628.58 132
2628.69 134
2628.81 132
2628.93 129
2629.05 125
2629.16 120
2629.28 115
2629.40 111
2629.52 107
2629.63 102
2629.75 96
2629.87 90
2629.99 83
2630.11 76
2630.22 71
2630.34 67
2630.46 65
2630.58 66
2630.69 70
2630.81 75
2630.93 81
2631.05 86
2631.16 90
2631.28 93
2631.40 93
2631.52 92
2631.64 90
2631.75 88
2631.87 86
2631.99 84
2632.11 84
2632.22 85
2632.34 87
2632.46 90
2632.58 94
2632.70 98
2632.81 102
2632.93 106
2633.05 109
2633.17 112
2633.28 112
2633.40 111
2633.52 108
2633.64 103
2633.76 97
2633.87 89
2633.99 82
2634.11 76
2634.23 70
2634.34 67
2634.46 65
2634.58 67
2634.70 71
2634.82 76
2634.93 83
2635.05 91
2635.17 98
2635.29 104
2635.41 108
2635.52 110
2635.64 110
2635.76 109
2635.88 108
2635.99 107
2636.11 106
2636.23 106
2636.35 107
2636.47 108
2636.58 110
2636.70 113
2636.82 116
2636.94 119
2637.06 123
2637.17 126
2637.29 128
2637.41 128
2637.53 128
2637.64 128
2637.76 129
2637.88 131
2638.00 137
2638.12 145
2638.23 156
2638.35 169
2638.47 181
2638.59 191
2638.71 199
2638.82 203
2638.94 202
2639.06 198
2639.18 190
2639.30 180
2639.41 168
2639.53 157
2639.65 146
2639.77 137
2639.88 129
2640.00 122
2640.12 117
2640.24 112
2640.36 107
2640.47 102
2640.59 96
2640.71 91
2640.83 87
2640.95 83
2641.06 80
2641.18 78
2641.30 75
2641.42 71
2641.54 68
2641.65 64
2641.77 61
2641.89 60
2642.01 60
2642.13 64
2642.24 69
2642.36 75
2642.48 82
2642.60 89
2642.72 95
2642.83 100
2642.95 103
2643.07 105
2643.19 106
2643.31 105
2643.42 101
2643.54 95
2643.66 86
2643.78 76
2643.90 66
2644.01 56
2644.13 49
2644.25 44
2644.37 44
2644.49 46
2644.60 50
2644.72 56
2644.84 61
2644.96 65
2645.08 68
2645.19 70
2645.31 72
2645.43 76
2645.55 81
2645.67 88
2645.79 97
2645.90 108
2646.02 118
2646.14 127
2646.26 133
2646.38 136
2646.49 136
2646.61 133
2646.73 128
2646.85 121
2646.97 114
2647.08 107
2647.20 103
2647.32 101
2647.44 100
2647.56 102
2647.67 103
2647.79 105
2647.91 107
2648.03 108
2648.15 108
2648.27 110
2648.38 112
2648.50 116
2648.62 120
2648.74 125
2648.86 129
2648.97 132
2649.09 134
2649.21 133
2649.33 132
2649.45 129
2649.56 128
2649.68 126
2649.80 126
2649.92 128
2650.04 130
2650.16 133
2650.27 135
2650.39 136
2650.51 136
2650.63 135
2650.75 132
2650.86 130
2650.98 128
2651.10 127
2651.22 130
2651.34 134
2651.46 140
2651.57 146
2651.69 151
2651.81 154
2651.93 154
2652.05 151
2652.16 146
2652.28 140
2652.40 133
2652.52 127
2652.64 121
2652.76 116
2652.87 113
2652.99 110
2653.11 108
2653.23 107
2653.35 107
2653.47 106
2653.58 105
2653.70 104
2653.82 102
2653.94 99
2654.06 95
2654.17 90
2654.29 85
2654.41 80
2654.53 77
2654.65 76
2654.77 77
2654.88 78
2655.00 81
2655.12 83
2655.24 85
2655.36 84
2655.48 82
2655.59 78
2655.71 74
2655.83 70
2655.95 67
2656.07 64
2656.19 61
2656.30 58
2656.42 55
2656.54 50
2656.66 46
2656.78 40
2656.90 35
2657.01 31
2657.13 28
2657.25 25
2657.37 23
2657.49 20
2657.60 18
2657.72 14
2657.84 9
2657.96 3
2658.08 0
2658.20 0
2658.32 0
2658.43 0
2658.55 0
2658.67 0
2658.79 0
2658.91 2
2659.03 15
2659.14 27
2659.26 39
2659.38 50
2659.50 59
2659.62 68
2659.74 74
2659.85 80
2659.97 83
2660.09 85
2660.21 85
2660.33 83
2660.45 80
2660.56 76
2660.68 74
2660.80 73
2660.92 73
2661.04 74
2661.16 76
2661.27 77
2661.39 78
2661.51 78
2661.63 76
2661.75 74
2661.87 73
2661.99 72
2662.10 72
2662.22 73
2662.34 75
2662.46 78
2662.58 80
2662.70 80
2662.81 80
2662.93 78
2663.05 77
2663.17 75
2663.29 75
2663.41 76
2663.52 80
2663.64 84
2663.76 89
2663.88 95
2664.00 99
2664.12 102
2664.24 102
2664.35 100
2664.47 95
2664.59 87
2664.71 79
2664.83 70
2664.95 62
2665.07 57
2665.18 55
2665.30 55
2665.42 58
2665.54 62
2665.66 66
2665.78 70
2665.89 73
2666.01 76
2666.13 80
2666.25 85
2666.37 92
2666.49 100
2666.61 110
2666.72 120
2666.84 130
2666.96 138
2667.08 144
2667.20 147
2667.32 147
2667.44 145
2667.55 139
2667.67 133
2667.79 127
2667.91 123
2668.03 122
2668.15 123
2668.27 128
2668.38 134
2668.50 141
2668.62 147
2668.74 150
2668.86 150
2668.98 147
2669.10 141
2669.21 132
2669.33 123
2669.45 113
2669.57 103
2669.69 94
2669.81 87
2669.93 81
2670.04 77
2670.16 73
2670.28 70
2670.40 67
2670.52 65
2670.64 64
2670.76 65
2670.87 68
2670.99 73
2671.11 79
2671.23 87
2671.35 94
2671.47 100
2671.59 105
2671.70 109
2671.82 112
2671.94 115
2672.06 119
2672.18 124
2672.30 131
2672.42 139
2672.54 146
2672.65 153
2672.77 158
2672.89 162
2673.01 166
2673.13 169
2673.25 172
2673.37 175
2673.48 178
2673.60 180
2673.72 181
2673.84 180
2673.96 177
2674.08 171
2674.20 164
2674.32 155
2674.43 146
2674.55 139
2674.67 134
2674.79 132
2674.91 133
2675.03 137
2675.15 142
2675.27 147
2675.38 150
2675.50 150
2675.62 147
2675.74 140
2675.86 130
2675.98 119
2676.10 108
2676.22 98
2676.33 89
2676.45 83
2676.57 78
2676.69 76
2676.81 75
2676.93 76
2677.05 78
2677.17 80
2677.28 82
2677.40 85
2677.52 86
2677.64 85
2677.76 83
2677.88 80
2678.00 76
2678.12 72
2678.23 69
2678.35 66
2678.47 65
2678.59 65
2678.71 66
2678.83 67
2678.95 67
2679.07 69
2679.18 71
2679.30 75
2679.42 82
2679.54 90
2679.66 100
2679.78 109
2679.90 118
2680.02 124
2680.14 128
2680.25 127
2680.37 124
2680.49 118
2680.61 111
2680.73 104
2680.85 97
2680.97 92
2681.09 87
2681.20 84
2681.32 83
2681.44 83
2681.56 83
2681.68 84
2681.80 86
2681.92 88
2682.04 90
2682.16 91
2682.27 91
2682.39 89
2682.51 86
2682.63 81
2682.75 75
2682.87 69
2682.99 64
2683.11 59
2683.23 55
2683.34 52
2683.46 51
2683.58 50
2683.70 49
2683.82 48
2683.94 46
2684.06 44
2684.18 41
2684.30 37
2684.41 33
2684.53 29
2684.65 26
2684.77 25
2684.89 25
2685.01 28
2685.13 32
2685.25 36
2685.37 41
2685.49 45
2685.60 48
2685.72 50
2685.84 50
2685.96 49
2686.08 47
2686.20 44
2686.32 41
2686.44 37
2686.56 34
2686.68 32
2686.79 31
2686.91 30
2687.03 31
2687.15 32
2687.27 34
2687.39 37
2687.51 41
2687.63 45
2687.75 49
2687.86 52
2687.98 54
2688.10 55
2688.22 54
2688.34 52
2688.46 50
2688.58 47
2688.70 46
2688.82 44
2688.94 43
2689.06 41
2689.17 39
2689.29 37
2689.41 34
2689.53 31
2689.65 30
2689.77 30
2689.89 32
2690.01 35
2690.13 40
2690.25 44
2690.36 49
2690.48 54
2690.60 58
2690.72 62
2690.84 67
2690.96 71
2691.08 75
2691.20 78
2691.32 79
2691.44 78
2691.56 75
2691.67 69
2691.79 62
2691.91 55
2692.03 48
2692.15 42
2692.27 38
2692.39 36
2692.51 35
2692.63 36
2692.75 39
2692.87 43
2692.98 46
2693.10 50
2693.22 52
2693.34 54
2693.46 56
2693.58 57
2693.70 59
2693.82 63
2693.94 67
2694.06 73
2694.18 79
2694.29 84
2694.41 88
2694.53 90
2694.65 90
2694.77 89
2694.89 87
2695.01 85
2695.13 83
2695.25 81
2695.37 80
2695.49 80
2695.61 80
2695.72 82
2695.84 85
2695.96 89
2696.08 93
2696.20 97
2696.32 101
2696.44 104
2696.56 105
2696.68 106
2696.80 105
2696.92 105
2697.04 104
2697.16 102
2697.27 100
2697.39 96
2697.51 91
2697.63 85
2697.75 80
2697.87 76
2697.99 73
2698.11 71
2698.23 70
2698.35 70
2698.47 68
2698.59 66
2698.71 62
2698.82 57
2698.94 53
2699.06 50
2699.18 48
2699.30 49
2699.42 52
2699.54 57
2699.66 63
2699.78 68
2699.90 72
2700.02 74
2700.14 75
2700.26 77
2700.37 78
2700.49 81
2700.61 85
2700.73 90
2700.85 96
2700.97 102
2701.09 107
2701.21 111
2701.33 113
2701.45 114
2701.57 113
2701.69 109
2701.81 105
2701.93 99
2702.04 94
2702.16 88
2702.28 82
2702.40 77
2702.52 73
2702.64 69
2702.76 65
2702.88 61
2703.00 57
2703.12 54
2703.24 53
2703.36 52
2703.48 53
2703.60 56
2703.72 59
2703.83 62
2703.95 64
2704.07 66
2704.19 66
2704.31 65
2704.43 63
2704.55 61
2704.67 59
2704.79 59
2704.91 60
2705.03 64
2705.15 69
2705.27 74
2705.39 80
2705.51 86
2705.63 90
2705.74 93
2705.86 95
2705.98 97
2706.10 99
2706.22 102
2706.34 105
2706.46 108
2706.58 110
2706.70 111
2706.82 111
2706.94 110
2707.06 107
2707.18 103
2707.30 99
2707.42 93
2707.54 87
2707.66 81
2707.78 75
2707.89 69
2708.01 65
2708.13 62
2708.25 61
2708.37 61
2708.49 63
2708.61 66
2708.73 70
2708.85 75
2708.97 79
2709.09 82
2709.21 83
2709.33 83
2709.45 80
2709.57 76
2709.69 72
2709.81 69
2709.93 67
2710.04 65
2710.16 64
2710.28 64
2710.40 63
2710.52 63
2710.64 62
2710.76 63
2710.88 66
2711.00 69
2711.12 73
2711.24 76
2711.36 78
2711.48 77
2711.60 75
2711.72 70
2711.84 66
2711.96 63
2712.08 63
2712.20 65
2712.32 70
2712.44 77
2712.55 84
2712.67 91
2712.79 97
2712.91 101
2713.03 103
2713.15 105
2713.27 105
2713.39 106
2713.51 107
2713.63 109
2713.75 111
2713.87 112
2713.99 111
2714.11 109
2714.23 104
2714.35 97
2714.47 89
2714.59 81
2714.71 73
2714.83 67
2714.95 62
2715.07 58
2715.19 56
2715.31 54
2715.42 54
2715.54 54
2715.66 55
2715.78 56
2715.90 57
2716.02 58
2716.14 58
2716.26 57
2716.38 55
2716.50 51
2716.62 46
2716.74 40
2716.86 33
2716.98 26
2717.10 18
2717.22 12
2717.34 7
2717.46 6
2717.58 7
2717.70 13
2717.82 21
2717.94 32
2718.06 44
2718.18 57
2718.30 69
2718.42 79
2718.54 86
2718.66 91
2718.77 92
2718.89 90
2719.01 85
2719.13 78
2719.25 70
2719.37 62
2719.49 56
2719.61 52
2719.73 50
2719.85 49
2719.97 49
2720.09 49
2720.21 49
2720.33 49
2720.45 49
2720.57 49
2720.69 50
2720.81 52
2720.93 56
2721.05 60
2721.17 64
2721.29 68
2721.41 68
2721.53 66
2721.65 61
2721.77 52
2721.89 42
2722.01 30
2722.13 19
2722.25 10
2722.37 5
2722.49 3
2722.61 5
2722.73 10
2722.85 17
2722.97 26
2723.09 35
2723.21 44
2723.32 52
2723.44 60
2723.56 67
2723.68 73
2723.80 79
2723.92 83
2724.04 87
2724.16 89
2724.28 90
2724.40 91
2724.52 92
2724.64 93
2724.76 94
2724.88 96
2725.00 98
2725.12 99
2725.24 99
2725.36 99
2725.48 98
2725.60 97
2725.72 97
2725.84 99
2725.96 100
2726.08 102
2726.20 101
2726.32 99
2726.44 93
2726.56 85
2726.68 76
2726.80 66
2726.92 57
2727.04 50
2727.16 45
2727.28 42
2727.40 43
2727.52 45
2727.64 50
2727.76 56
2727.88 62
2728.00 68
2728.12 72
2728.24 73
2728.36 72
2728.48 68
2728.60 62
2728.72 57
2728.84 52
2728.96 51
2729.08 53
2729.20 59
2729.32 67
2729.44 76
2729.56 85
2729.68 93
2729.80 100
2729.92 106
2730.04 112
2730.16 119
2730.28 126
2730.40 134
2730.52 141
2730.64 145
2730.76 146
2730.88 143
2731.00 136
2731.12 126
2731.24 115
2731.36 105
2731.48 98
2731.60 94
2731.72 93
2731.84 93
2731.96 95
2732.08 96
2732.20 97
2732.32 96
2732.44 95
2732.56 93
2732.68 92
2732.80 92
2732.92 92
2733.04 93
2733.16 94
2733.28 94
2733.40 93
2733.52 92
2733.64 91
2733.76 89
2733.88 88
2734.00 87
2734.12 86
2734.24 86
2734.36 87
2734.48 88
2734.60 89
2734.72 90
2734.84 91
2734.96 89
2735.08 86
2735.20 81
2735.32 73
2735.44 64
2735.56 54
2735.68 43
2735.80 33
2735.92 25
2736.04 18
2736.16 12
2736.28 7
2736.40 2
2736.52 0
2736.64 0
2736.76 0
2736.88 0
2737.00 0
2737.12 0
2737.24 0
2737.36 0
2737.48 5
2737.60 15
2737.72 25
2737.84 34
2737.96 41
2738.08 46
2738.20 49
2738.32 52
2738.44 55
2738.56 59
2738.68 63
2738.80 67
2738.92 71
2739.04 75
2739.16 79
2739.28 82
2739.40 85
2739.52 88
2739.64 91
2739.76 94
2739.88 94
2740.00 93
2740.12 88
2740.24 81
2740.36 73
2740.48 64
2740.60 55
2740.72 46
2740.84 39
2740.96 33
2741.08 29
2741.20 27
2741.32 27
2741.44 28
2741.56 32
2741.68 38
2741.80 44
2741.92 52
2742.04 59
2742.16 66
2742.28 71
2742.40 73
2742.52 73
2742.64 71
2742.76 68
2742.88 65
2743.00 61
2743.13 57
2743.25 53
2743.37 49
2743.49 46
2743.61 43
2743.73 40
2743.85 38
2743.97 36
2744.09 35
2744.21 32
2744.33 29
2744.45 24
2744.57 19
2744.69 13
2744.81 9
2744.93 6
2745.05 6
2745.17 8
2745.29 13
2745.41 20
2745.53 27
2745.65 34
2745.77 40
2745.89 44
2746.01 46
2746.13 47
2746.25 47
2746.37 45
2746.49 42
2746.61 39
2746.73 36
2746.85 34
2746.97 31
2747.09 30
2747.21 29
2747.33 29
2747.45 29
2747.58 29
2747.70 30
2747.82 31
2747.94 32
2748.06 33
2748.18 36
2748.30 39
2748.42 42
2748.54 45
2748.66 47
2748.78 48
2748.90 46
2749.02 43
2749.14 40
2749.26 36
2749.38 33
2749.50 32
2749.62 33
2749.74 35
2749.86 36
2749.98 38
2750.10 38
2750.22 37
2750.34 36
2750.46 34
2750.58 32
2750.70 31
2750.82 30
2750.94 30
2751.07 30
2751.19 31
2751.31 32
2751.43 33
2751.55 34
2751.67 35
2751.79 36
2751.91 37
2752.03 37
2752.15 38
2752.27 38
2752.39 38
2752.51 38
2752.63 39
2752.75 41
2752.87 43
2752.99 46
2753.11 48
2753.23 49
2753.35 49
2753.47 47
2753.59 43
2753.71 38
2753.84 32
2753.96 27
2754.08 22
2754.20 19
2754.32 18
2754.44 19
2754.56 22
2754.68 27
2754.80 32
2754.92 38
2755.04 42
2755.16 44
2755.28 45
2755.40 44
2755.52 41
2755.64 38
2755.76 35
2755.88 34
2756.00 34
2756.12 35
2756.24 36
2756.37 38
2756.49 38
2756.61 37
2756.73 35
2756.85 32
2756.97 29
2757.09 26
2757.21 24
2757.33 22
2757.45 20
2757.57 17
2757.69 13
2757.81 7
2757.93 1
2758.05 0
2758.17 0
2758.29 0
2758.41 0
2758.53 0
2758.66 0
2758.78 0
2758.90 2
2759.02 13
2759.14 23
2759.26 32
2759.38 39
2759.50 43
2759.62 44
2759.74 42
2759.86 39
2759.98 35
2760.10 31
2760.22 28
2760.34 27
2760.46 28
2760.58 30
2760.71 32
2760.83 35
2760.95 37
2761.07 38
2761.19 39
2761.31 38
2761.43 36
2761.55 34
2761.67 32
2761.79 29
2761.91 27
2762.03 25
2762.15 23
2762.27 22
2762.39 21
2762.51 20
2762.64 20
2762.76 19
2762.88 20
2763.00 22
2763.12 25
2763.24 29
2763.36 34
2763.48 39
2763.60 44
2763.72 48
2763.84 49
2763.96 49
2764.08 48
2764.20 46
2764.32 45
2764.45 44
2764.57 45
2764.69 46
2764.81 48
2764.93 51
2765.05 53
2765.17 55
2765.29 57
2765.41 59
2765.53 60
2765.65 61
2765.77 61
2765.89 61
2766.01 61
2766.14 60
2766.26 60
2766.38 61
2766.50 63
2766.62 67
2766.74 71
2766.86 76
2766.98 82
2767.10 87
2767.22 91
2767.34 94
2767.46 97
2767.58 99
2767.70 100
2767.83 102
2767.95 103
2768.07 104
2768.19 105
2768.31 105
2768.43 105
2768.55 106
2768.67 107
2768.79 109
2768.91 112
2769.03 116
2769.15 119
2769.27 122
2769.40 124
2769.52 123
2769.64 120
2769.76 114
2769.88 106
2770.00 96
2770.12 85
2770.24 74
2770.36 63
2770.48 54
2770.60 48
2770.72 43
2770.85 40
2770.97 38
2771.09 34
2771.21 31
2771.33 26
2771.45 23
2771.57 21
2771.69 22
2771.81 28
2771.93 38
2772.05 50
2772.17 63
2772.30 75
2772.42 84
2772.54 90
2772.66 93
2772.78 94
2772.90 94
2773.02 96
2773.14 101
2773.26 110
2773.38 121
2773.50 134
2773.62 148
2773.75 160
2773.87 169
2773.99 174
2774.11 175
2774.23 174
2774.35 170
2774.47 165
2774.59 160
2774.71 156
2774.83 153
2774.95 152
2775.08 152
2775.20 153
2775.32 156
2775.44 160
2775.56 164
2775.68 166
2775.80 167
2775.92 166
2776.04 165
2776.16 162
2776.29 159
2776.41 157
2776.53 155
2776.65 154
2776.77 152
2776.89 150
2777.01 147
2777.13 144
2777.25 141
2777.37 138
2777.49 135
2777.62 132
2777.74 128
2777.86 124
2777.98 121
2778.10 117
2778.22 115
2778.34 112
2778.46 110
2778.58 107
2778.70 102
2778.83 97
2778.95 90
2779.07 82
2779.19 75
2779.31 69
2779.43 66
2779.55 66
2779.67 69
2779.79 74
2779.91 79
2780.04 84
2780.16 85
2780.28 84
2780.40 80
2780.52 73
2780.64 65
2780.76 58
2780.88 51
2781.00 47
2781.12 46
2781.25 47
2781.37 50
2781.49 55
2781.61 60
2781.73 66
2781.85 70
2781.97 71
2782.09 70
2782.21 66
2782.34 60
2782.46 52
2782.58 44
2782.70 35
2782.82 27
2782.94 21
2783.06 16
2783.18 14
2783.30 15
2783.43 21
2783.55 29
2783.67 39
2783.79 51
2783.91 63
2784.03 72
2784.15 78
2784.27 81
2784.39 80
2784.52 75
2784.64 69
2784.76 61
2784.88 52
2785.00 44
2785.12 37
2785.24 31
2785.36 26
2785.48 23
2785.61 19
2785.73 15
2785.85 10
2785.97 5
2786.09 0
2786.21 0
2786.33 0
2786.45 0
2786.57 0
2786.70 0
2786.82 0
2786.94 0
2787.06 3
2787.18 10
2787.30 16
2787.42 22
2787.54 25
2787.67 27
2787.79 28
2787.91 28
2788.03 28
2788.15 28
2788.27 28
2788.39 27
2788.51 26
2788.64 22
2788.76 17
2788.88 10
2789.00 2
2789.12 0
2789.24 0
2789.36 0
2789.48 0
2789.60 0
2789.73 0
2789.85 5
2789.97 14
2790.09 22
2790.21 28
2790.33 30
2790.45 31
2790.57 30
2790.70 28
2790.82 26
2790.94 23
2791.06 20
2791.18 15
2791.30 9
2791.42 1
2791.54 0
2791.67 0
2791.79 0
2791.91 0
2792.03 0
2792.15 0
2792.27 0
2792.39 4
2792.52 16
2792.64 28
2792.76 38
2792.88 46
2793.00 52
2793.12 54
2793.24 54
2793.36 49
2793.49 42
2793.61 33
2793.73 24
2793.85 15
2793.97 9
2794.09 6
2794.21 5
2794.33 6
2794.46 7
2794.58 7
2794.70 6
2794.82 4
2794.94 2
2795.06 0
2795.18 1
2795.31 4
2795.43 9
2795.55 14
2795.67 19
2795.79 23
2795.91 26
2796.03 28
2796.16 27
2796.28 26
2796.40 24
2796.52 20
2796.64 15
2796.76 9
2796.88 1
2797.00 0
2797.13 0
2797.25 0
2797.37 0
2797.49 0
2797.61 0
2797.73 0
2797.85 2
2797.98 11
2798.10 19
2798.22 27
2798.34 32
2798.46 35
2798.58 38
2798.70 41
2798.83 45
2798.95 52
2799.07 59
2799.19 68
2799.31 77
2799.43 86
2799.55 94
2799.68 103
2799.80 113
2799.92 126
2800.04 144
2800.16 165
2800.28 190
2800.41 215
2800.53 238
2800.65 257
2800.77 272
2800.89 281
2801.01 286
2801.13 286
2801.26 283
2801.38 278
2801.50 270
2801.62 261
2801.74 250
2801.86 238
2801.98 226
2802.11 214
2802.23 203
2802.35 193
2802.47 184
2802.59 175
2802.71 166
2802.83 157
2802.96 146
2803.08 135
2803.20 124
2803.32 114
2803.44 106
2803.56 101
2803.69 99
2803.81 100
2803.93 102
2804.05 105
2804.17 107
2804.29 108
2804.41 107
2804.54 104
2804.66 100
2804.78 95
2804.90 90
2805.02 87
2805.14 85
2805.27 85
2805.39 86
2805.51 88
2805.63 89
2805.75 90
2805.87 90
2806.00 89
2806.12 88
2806.24 87
2806.36 88
2806.48 90
2806.60 92
2806.72 94
2806.85 95
2806.97 94
2807.09 90
2807.21 83
2807.33 73
2807.45 62
2807.58 52
2807.70 43
2807.82 38
2807.94 37
2808.06 39
2808.18 44
2808.31 49
2808.43 55
2808.55 60
2808.67 64
2808.79 65
2808.91 66
2809.04 66
2809.16 65
2809.28 64
2809.40 64
2809.52 64
2809.64 65
2809.77 67
2809.89 70
2810.01 75
2810.13 80
2810.25 85
2810.37 90
2810.50 92
2810.62 92
2810.74 90
2810.86 87
2810.98 84
2811.10 82
2811.23 81
2811.35 82
2811.47 84
2811.59 87
2811.71 90
2811.83 91
2811.96 91
2812.08 89
2812.20 86
2812.32 82
2812.44 77
2812.57 72
2812.69 68
2812.81 64
2812.93 61
2813.05 59
2813.17 57
2813.30 56
2813.42 54
2813.54 53
2813.66 52
2813.78 51
2813.90 50
2814.03 49
2814.15 50
2814.27 53
2814.39 57
2814.51 63
2814.63 70
2814.76 77
2814.88 83
2815.00 87
2815.12 88
2815.24 86
2815.37 81
2815.49 75
2815.61 68
2815.73 62
2815.85 56
2815.97 52
2816.10 50
2816.22 51
2816.34 53
2816.46 58
2816.58 63
2816.71 69
2816.83 76
2816.95 81
2817.07 86
2817.19 88
2817.31 87
2817.44 85
2817.56 80
2817.68 74
2817.80 68
2817.92 63
2818.05 60
2818.17 59
2818.29 61
2818.41 63
2818.53 66
2818.65 67
2818.78 67
2818.90 64
2819.02 59
2819.14 52
2819.26 45
2819.39 38
2819.51 32
2819.63 29
2819.75 27
2819.87 26
2820.00 26
2820.12 26
2820.24 26
2820.36 26
2820.48 27
2820.61 28
2820.73 30
2820.85 32
2820.97 34
2821.09 36
2821.21 36
2821.34 35
2821.46 32
2821.58 28
2821.70 23
2821.82 19
2821.95 16
2822.07 15
2822.19 16
2822.31 21
2822.43 28
2822.56 38
2822.68 51
2822.80 65
2822.92 79
2823.04 92
2823.17 104
2823.29 114
2823.41 120
2823.53 124
2823.65 124
2823.78 122
2823.90 117
2824.02 111
2824.14 102
2824.26 92
2824.39 82
2824.51 73
2824.63 66
2824.75 61
2824.87 60
2825.00 61
2825.12 65
2825.24 68
2825.36 71
2825.48 71
2825.61 69
2825.73 64
2825.85 59
2825.97 55
2826.09 52
2826.22 52
2826.34 55
2826.46 61
2826.58 69
2826.70 77
2826.83 84
2826.95 90
2827.07 94
2827.19 97
2827.31 98
2827.44 97
2827.56 94
2827.68 91
2827.80 87
2827.92 83
2828.05 77
2828.17 70
2828.29 63
2828.41 55
2828.53 47
2828.66 39
2828.78 33
2828.90 30
2829.02 28
2829.14 30
2829.27 33
2829.39 38
2829.51 44
2829.63 48
2829.76 52
2829.88 55
2830.00 56
2830.12 57
2830.24 57
2830.37 56
2830.49 54
2830.61 51
2830.73 45
2830.85 38
2830.98 30
2831.10 23
2831.22 18
2831.34 16
2831.47 17
2831.59 21
2831.71 26
2831.83 31
2831.95 35
2832.08 37
2832.20 37
2832.32 35
2832.44 32
2832.56 29
2832.69 26
2832.81 24
2832.93 22
2833.05 21
2833.18 19
2833.30 18
2833.42 18
2833.54 20
2833.66 23
2833.79 29
2833.91 37
2834.03 46
2834.15 55
2834.27 62
2834.40 68
2834.52 70
2834.64 69
2834.76 67
2834.89 62
2835.01 56
2835.13 50
2835.25 43
2835.37 36
2835.50 30
2835.62 24
2835.74 20
2835.86 18
2835.99 18
2836.11 19
2836.23 21
2836.35 24
2836.47 26
2836.60 27
2836.72 27
2836.84 25
2836.96 23
2837.09 22
2837.21 21
2837.33 21
2837.45 21
2837.58 20
2837.70 17
2837.82 13
2837.94 7
2838.06 1
2838.19 0
2838.31 0
2838.43 0
2838.55 0
2838.68 1
2838.80 6
2838.92 11
2839.04 15
2839.17 18
2839.29 20
2839.41 23
2839.53 27
2839.65 32
2839.78 38
2839.90 42
2840.02 45
2840.14 46
2840.27 44
2840.39 39
2840.51 33
2840.63 26
2840.76 19
2840.88 11
2841.00 3
2841.12 0
2841.24 0
2841.37 0
2841.49 0
2841.61 0
2841.73 0
2841.86 0
2841.98 0
2842.10 7
2842.22 13
2842.35 17
2842.47 19
2842.59 21
2842.71 22
2842.84 23
2842.96 27
2843.08 31
2843.20 37
2843.32 42
2843.45 47
2843.57 51
2843.69 53
2843.81 54
2843.94 52
2844.06 50
2844.18 47
2844.30 44
2844.43 41
2844.55 38
2844.67 37
2844.79 35
2844.92 35
2845.04 34
2845.16 33
2845.28 31
2845.41 29
2845.53 26
2845.65 24
2845.77 22
2845.90 22
2846.02 23
2846.14 26
2846.26 30
2846.39 35
2846.51 41
2846.63 46
2846.75 50
2846.88 54
2847.00 56
2847.12 57
2847.24 57
2847.37 57
2847.49 57
2847.61 59
2847.73 61
2847.86 64
2847.98 67
2848.10 71
2848.22 73
2848.35 73
2848.47 72
2848.59 69
2848.71 66
2848.84 61
2848.96 57
2849.08 53
2849.20 49
2849.33 46
2849.45 42
2849.57 38
2849.69 32
2849.82 26
2849.94 20
2850.06 14
2850.18 9
2850.31 7
2850.43 7
2850.55 10
2850.67 14
2850.80 19
2850.92 24
2851.04 28
2851.16 31
2851.29 33
2851.41 34
2851.53 35
2851.65 36
2851.78 38
2851.90 40
2852.02 42
2852.14 45
2852.27 47
2852.39 48
2852.51 48
2852.63 48
2852.76 47
2852.88 46
2853.00 44
2853.13 41
2853.25 38
2853.37 33
2853.49 28
2853.62 21
2853.74 14
2853.86 8
2853.98 2
2854.11 0
2854.23 0
2854.35 0
2854.47 2
2854.60 8
2854.72 15
2854.84 23
2854.96 30
2855.09 38
2855.21 44
2855.33 50
2855.45 55
2855.58 60
2855.70 65
2855.82 71
2855.95 77
2856.07 83
2856.19 88
2856.31 92
2856.44 95
2856.56 97
2856.68 97
2856.80 96
2856.93 94
2857.05 90
2857.17 86
2857.30 80
2857.42 75
2857.54 71
2857.66 69
2857.79 67
2857.91 68
2858.03 69
2858.15 70
2858.28 71
2858.40 70
2858.52 68
2858.64 67
2858.77 65
2858.89 65
2859.01 66
2859.14 68
2859.26 70
2859.38 72
2859.50 71
2859.63 68
2859.75 62
2859.87 54
2860.00 45
2860.12 37
2860.24 30
2860.36 25
2860.49 24
2860.61 26
2860.73 30
2860.85 36
2860.98 42
2861.10 47
2861.22 49
2861.35 50
2861.47 49
2861.59 46
2861.71 44
2861.84 41
2861.96 40
2862.08 39
2862.21 39
2862.33 39
2862.45 41
2862.57 43
2862.70 47
2862.82 51
2862.94 55
2863.06 60
2863.19 64
2863.31 68
2863.43 69
2863.56 69
2863.68 67
2863.80 64
2863.92 60
2864.05 57
2864.17 54
2864.29 52
2864.42 51
2864.54 51
2864.66 53
2864.78 56
2864.91 59
2865.03 62
2865.15 64
2865.28 64
2865.40 62
2865.52 57
2865.64 50
2865.77 42
2865.89 33
2866.01 25
2866.14 19
2866.26 15
2866.38 15
2866.50 19
2866.63 27
2866.75 37
2866.87 47
2867.00 57
2867.12 63
2867.24 66
2867.37 66
2867.49 63
2867.61 59
2867.73 57
2867.86 56
2867.98 58
2868.10 63
2868.23 69
2868.35 77
2868.47 84
2868.59 92
2868.72 99
2868.84 105
2868.96 110
2869.09 113
2869.21 116
2869.33 116
2869.45 114
2869.58 112
2869.70 108
2869.82 104
2869.95 101
2870.07 100
2870.19 99
2870.32 101
2870.44 103
2870.56 106
2870.68 109
2870.81 112
2870.93 115
2871.05 119
2871.18 122
2871.30 125
2871.42 127
2871.55 128
2871.67 127
2871.79 125
2871.91 123
2872.04 120
2872.16 118
2872.28 118
2872.41 119
2872.53 121
2872.65 122
2872.78 120
2872.90 114
2873.02 104
2873.14 91
2873.27 75
2873.39 58
2873.51 44
2873.64 33
2873.76 27
2873.88 27
2874.01 30
2874.13 38
2874.25 47
2874.38 58
2874.50 68
2874.62 76
2874.74 82
2874.87 86
2874.99 86
2875.11 84
2875.24 79
2875.36 72
2875.48 63
2875.61 53
2875.73 44
2875.85 37
2875.98 33
2876.10 31
2876.22 33
2876.34 37
2876.47 42
2876.59 47
2876.71 52
2876.84 55
2876.96 56
2877.08 56
2877.21 55
2877.33 53
2877.45 51
2877.58 50
2877.70 50
2877.82 51
2877.95 54
2878.07 58
2878.19 63
2878.31 68
2878.44 72
2878.56 75
2878.68 77
2878.81 78
2878.93 78
2879.05 77
2879.18 77
2879.30 77
2879.42 79
2879.55 81
2879.67 84
2879.79 85
2879.92 86
2880.04 86
2880.16 84
2880.29 82
2880.41 81
2880.53 80
2880.65 81
2880.78 84
2880.90 91
2881.02 101
2881.15 115
2881.27 134
2881.39 157
2881.52 182
2881.64 208
2881.76 231
2881.89 251
2882.01 266
2882.13 277
2882.26 284
2882.38 289
2882.50 295
2882.63 303
2882.75 312
2882.87 323
2883.00 334
2883.12 343
2883.24 348
2883.37 349
2883.49 345
2883.61 338
2883.74 327
2883.86 314
2883.98 300
2884.11 285
2884.23 270
2884.35 256
2884.48 244
2884.60 235
2884.72 227
2884.84 222
2884.97 219
2885.09 216
2885.21 212
2885.34 207
2885.46 200
2885.58 191
2885.71 182
2885.83 171
2885.95 162
2886.08 153
2886.20 146
2886.32 139
2886.45 133
2886.57 126
2886.69 119
2886.82 111
2886.94 103
2887.06 94
2887.19 87
2887.31 81
2887.43 76
2887.56 74
2887.68 73
2887.80 73
2887.93 74
2888.05 75
2888.17 76
2888.30 77
2888.42 78
2888.54 78
2888.67 80
2888.79 81
2888.91 83
2889.04 83
2889.16 83
2889.28 80
2889.41 76
2889.53 70
2889.66 63
2889.78 56
2889.90 49
2890.03 45
2890.15 43
2890.27 43
2890.40 45
2890.52 49
2890.64 52
2890.77 55
2890.89 57
2891.01 58
2891.14 58
2891.26 58
2891.38 58
2891.51 58
2891.63 58
2891.75 58
2891.88 57
2892.00 57
2892.12 56
2892.25 56
2892.37 58
2892.49 61
2892.62 67
2892.74 74
2892.86 82
2892.99 90
2893.11 96
2893.23 98
2893.36 97
2893.48 93
2893.60 86
2893.73 78
2893.85 70
2893.98 62
2894.10 56
2894.22 49
2894.35 43
2894.47 36
2894.59 29
2894.72 22
2894.84 14
2894.96 8
2895.09 2
2895.21 0
2895.33 0
2895.46 0
2895.58 0
2895.70 0
2895.83 0
2895.95 0
2896.07 0
2896.20 0
2896.32 1
2896.45 6
2896.57 12
2896.69 19
2896.82 25
2896.94 31
2897.06 36
2897.19 40
2897.31 43
2897.43 45
2897.56 48
2897.68 51
2897.80 54
2897.93 57
2898.05 61
2898.18 65
2898.30 68
2898.42 72
2898.55 76
2898.67 79
2898.79 83
2898.92 86
2899.04 90
2899.16 93
2899.29 95
2899.41 97
2899.53 98
2899.66 98
2899.78 97
2899.91 93
2900.03 88
2900.15 83
2900.28 76
2900.40 71
2900.52 66
2900.65 63
2900.77 61
2900.89 62
2901.02 63
2901.14 66
2901.27 70
2901.39 76
2901.51 84
2901.64 96
2901.76 112
2901.88 131
2902.01 154
2902.13 177
2902.25 200
2902.38 221
2902.50 238
2902.63 250
2902.75 259
2902.87 264
2903.00 267
2903.12 269
2903.24 270
2903.37 269
2903.49 265
2903.61 259
2903.74 251
2903.86 240
2903.99 227
2904.11 215
2904.23 205
2904.36 199
2904.48 195
2904.60 193
2904.73 193
2904.85 193
2904.98 193
2905.10 191
2905.22 188
2905.35 186
2905.47 183
2905.59 181
2905.72 180
2905.84 179
2905.97 179
2906.09 181
2906.21 184
2906.34 188
2906.46 194
2906.58 199
2906.71 204
2906.83 206
2906.96 204
2907.08 200
2907.20 193
2907.33 186
2907.45 178
2907.57 172
2907.70 167
2907.82 163
2907.95 159
2908.07 155
2908.19 149
2908.32 143
2908.44 136
2908.56 130
2908.69 125
2908.81 123
2908.94 124
2909.06 127
2909.18 131
2909.31 136
2909.43 138
2909.55 139
2909.68 137
2909.80 132
2909.93 126
2910.05 118
2910.17 111
2910.30 104
2910.42 98
2910.55 93
2910.67 91
2910.79 89
2910.92 90
2911.04 90
2911.16 92
2911.29 93
2911.41 94
2911.54 93
2911.66 92
2911.78 90
2911.91 88
2912.03 87
2912.16 86
2912.28 87
2912.40 89
2912.53 92
2912.65 95
2912.77 96
2912.90 96
2913.02 94
2913.15 90
2913.27 84
2913.39 78
2913.52 70
2913.64 62
2913.77 54
2913.89 46
2914.01 39
2914.14 32
2914.26 27
2914.39 24
2914.51 24
2914.63 25
2914.76 29
2914.88 34
2915.01 39
2915.13 45
2915.25 51
2915.38 57
2915.50 62
2915.62 67
2915.75 71
2915.87 75
2916.00 78
2916.12 78
2916.24 77
2916.37 74
2916.49 68
2916.62 61
2916.74 53
2916.86 45
2916.99 36
2917.11 29
2917.24 22
2917.36 17
2917.48 12
2917.61 9
2917.73 7
2917.86 6
2917.98 7
2918.10 8
2918.23 11
2918.35 14
2918.48 18
2918.60 24
2918.72 31
2918.85 39
2918.97 48
2919.10 57
2919.22 65
2919.34 71
2919.47 74
2919.59 73
2919.72 68
2919.84 61
2919.96 52
2920.09 44
2920.21 37
2920.34 32
2920.46 31
2920.58 31
2920.71 34
2920.83 37
2920.96 41
2921.08 45
2921.20 48
2921.33 52
2921.45 57
2921.58 62
2921.70 69
2921.83 75
2921.95 82
2922.07 88
2922.20 93
2922.32 95
2922.45 94
2922.57 89
2922.69 82
2922.82 73
2922.94 62
2923.07 51
2923.19 41
2923.31 32
2923.44 25
2923.56 19
2923.69 16
2923.81 14
2923.93 14
2924.06 17
2924.18 22
2924.31 29
2924.43 38
2924.56 46
2924.68 54
2924.80 60
2924.93 64
2925.05 68
2925.18 71
2925.30 75
2925.42 80
2925.55 86
2925.67 91
2925.80 94
2925.92 97
2926.05 98
2926.17 98
2926.29 99
2926.42 100
2926.54 102
2926.67 104
2926.79 105
2926.91 106
2927.04 105
2927.16 102
2927.29 98
2927.41 94
2927.54 90
2927.66 88
2927.78 87
2927.91 88
2928.03 90
2928.16 92
2928.28 95
2928.40 96
2928.53 97
2928.65 97
2928.78 98
2928.90 100
2929.03 103
2929.15 107
2929.27 111
2929.40 114
2929.52 115
2929.65 113
2929.77 109
2929.90 104
2930.02 98
2930.14 93
2930.27 91
2930.39 90
2930.52 92
2930.64 95
2930.77 98
2930.89 102
2931.01 105
2931.14 106
2931.26 107
2931.39 106
2931.51 105
2931.64 103
2931.76 100
2931.88 96
2932.01 90
2932.13 83
2932.26 74
2932.38 64
2932.51 55
2932.63 48
2932.75 45
2932.88 46
2933.00 50
2933.13 57
2933.25 65
2933.38 71
2933.50 75
2933.62 75
2933.75 70
2933.87 63
2934.00 55
2934.12 46
2934.25 37
2934.37 30
2934.49 24
2934.62 19
2934.74 15
2934.87 11
2934.99 8
2935.12 6
2935.24 5
2935.36 5
2935.49 6
2935.61 8
2935.74 12
2935.86 19
2935.99 28
2936.11 39
2936.24 51
2936.36 64
2936.48 75
2936.61 84
2936.73 90
2936.86 92
2936.98 91
2937.11 89
2937.23 85
2937.35 81
2937.48 76
2937.60 72
2937.73 66
2937.85 60
2937.98 53
2938.10 46
2938.23 40
2938.35 35
2938.47 30
2938.60 27
2938.72 24
2938.85 22
2938.97 19
2939.10 15
2939.22 11
2939.35 7
2939.47 4
2939.59 2
2939.72 1
2939.84 1
2939.97 3
2940.09 4
2940.22 6
2940.34 6
2940.47 6
2940.59 4
2940.71 2
2940.84 0
2940.96 0
2941.09 0
2941.21 0
2941.34 0
2941.46 0
2941.59 0
2941.71 0
2941.84 1
2941.96 4
2942.08 8
2942.21 12
2942.33 17
2942.46 23
2942.58 29
2942.71 35
2942.83 40
2942.96 42
2943.08 43
2943.20 42
2943.33 40
2943.45 38
2943.58 37
2943.70 36
2943.83 37
2943.95 38
2944.08 40
2944.20 43
2944.33 47
2944.45 51
2944.57 54
2944.70 57
2944.82 59
2944.95 58
2945.07 55
2945.20 51
2945.32 45
2945.45 39
2945.57 34
2945.70 30
2945.82 28
2945.94 27
2946.07 27
2946.19 28
2946.32 29
2946.44 31
2946.57 33
2946.69 35
2946.82 38
2946.94 42
2947.07 47
2947.19 51
2947.32 56
2947.44 60
2947.56 62
2947.69 62
2947.81 61
2947.94 58
2948.06 54
2948.19 50
2948.31 46
2948.44 44
2948.56 44
2948.69 47
2948.81 52
2948.94 58
2949.06 65
2949.18 72
2949.31 78
2949.43 83
2949.56 85
2949.68 86
2949.81 86
2949.93 86
2950.06 85
2950.18 85
2950.31 84
2950.43 84
2950.56 83
2950.68 83
2950.81 82
2950.93 81
2951.06 79
2951.18 77
2951.30 76
2951.43 74
2951.55 72
2951.68 70
2951.80 68
2951.93 68
2952.05 69
2952.18 72
2952.30 77
2952.43 84
2952.55 91
2952.68 97
2952.80 103
2952.93 107
2953.05 110
2953.18 112
2953.30 114
2953.42 117
2953.55 119
2953.67 121
2953.80 123
2953.92 123
2954.05 121
2954.17 117
2954.30 113
2954.42 107
2954.55 102
2954.67 98
2954.80 95
2954.92 94
2955.05 95
2955.17 97
2955.30 99
2955.42 101
2955.55 102
2955.67 102
2955.80 100
2955.92 98
2956.04 96
2956.17 94
2956.29 93
2956.42 92
2956.54 91
2956.67 88
2956.79 84
2956.92 78
2957.04 70
2957.17 61
2957.29 52
2957.42 46
2957.54 42
2957.67 41
2957.79 44
2957.92 50
2958.04 58
2958.17 67
2958.29 75
2958.42 82
2958.54 87
2958.67 91
2958.79 93
2958.92 94
2959.04 95
2959.17 97
2959.29 100
2959.42 104
2959.54 110
2959.67 116
2959.79 122
2959.91 128
2960.04 135
2960.16 141
2960.29 148
2960.41 155
2960.54 162
2960.66 170
2960.79 176
2960.91 181
2961.04 183
2961.16 183
2961.29 181
2961.41 176
2961.54 170
2961.66 164
2961.79 158
2961.91 153
2962.04 150
2962.16 149
2962.29 150
2962.41 150
2962.54 150
2962.66 149
2962.79 146
2962.91 142
2963.04 135
2963.16 127
2963.29 118
2963.41 109
2963.54 101
2963.66 93
2963.79 86
2963.91 80
2964.04 75
2964.16 72
2964.29 71
2964.41 70
2964.54 71
2964.66 72
2964.79 72
2964.91 73
2965.04 73
2965.16 72
2965.29 70
2965.41 68
2965.54 67
2965.66 66
2965.79 66
2965.91 66
2966.04 66
2966.16 66
2966.29 66
2966.41 65
2966.54 65
2966.66 65
2966.79 67
2966.91 70
2967.04 75
2967.16 80
2967.29 85
2967.41 88
2967.54 90
2967.66 90
2967.79 90
2967.91 90
2968.04 90
2968.16 91
2968.29 90
2968.41 89
2968.54 85
2968.66 79
2968.79 71
2968.91 62
2969.04 55
2969.16 50
2969.29 48
2969.41 50
2969.54 54
2969.66 59
2969.79 65
2969.91 69
2970.04 72
2970.16 73
2970.29 72
2970.41 71
2970.54 70
2970.66 68
2970.79 67
2970.91 66
2971.04 64
2971.16 62
2971.29 60
2971.41 59
2971.54 58
2971.67 59
2971.79 60
2971.92 63
2972.04 66
2972.17 68
2972.29 69
2972.42 69
2972.54 68
2972.67 66
2972.79 64
2972.92 63
2973.04 64
2973.17 67
2973.29 72
2973.42 78
2973.54 86
2973.67 94
2973.79 102
2973.92 107
2974.04 111
2974.17 112
2974.29 111
2974.42 107
2974.54 102
2974.67 96
2974.79 90
2974.92 85
2975.04 81
2975.17 80
2975.29 81
2975.42 84
2975.55 89
2975.67 95
2975.80 101
2975.92 107
2976.05 112
2976.17 116
2976.30 119
2976.42 121
2976.55 121
2976.67 121
2976.80 120
2976.92 119
2977.05 116
2977.17 113
2977.30 109
2977.42 105
2977.55 100
2977.67 96
2977.80 92
2977.92 89
2978.05 88
2978.18 86
2978.30 86
2978.43 86
2978.55 86
2978.68 86
2978.80 84
2978.93 81
2979.05 77
2979.18 74
2979.30 70
2979.43 67
2979.55 66
2979.68 67
2979.80 68
2979.93 69
2980.05 70
2980.18 70
2980.31 68
2980.43 65
2980.56 61
2980.68 59
2980.81 57
2980.93 58
2981.06 60
2981.18 64
2981.31 68
2981.43 72
2981.56 75
2981.68 77
2981.81 77
2981.93 76
2982.06 75
2982.19 74
2982.31 73
2982.44 72
2982.56 72
2982.69 73
2982.81 74
2982.94 77
2983.06 80
2983.19 83
2983.31 87
2983.44 90
2983.56 93
2983.69 96
2983.81 99
2983.94 101
2984.07 104
2984.19 105
2984.32 106
2984.44 105
2984.57 102
2984.69 98
2984.82 93
2984.94 90
2985.07 87
2985.19 88
2985.32 90
2985.44 93
2985.57 96
2985.70 99
2985.82 99
2985.95 98
2986.07 95
2986.20 90
2986.32 83
2986.45 76
2986.57 67
2986.70 57
2986.82 48
2986.95 38
2987.08 31
2987.20 25
2987.33 23
2987.45 24
2987.58 28
2987.70 33
2987.83 40
2987.95 47
2988.08 52
2988.20 56
2988.33 57
2988.46 55
2988.58 51
2988.71 46
2988.83 39
2988.96 32
2989.08 25
2989.21 18
2989.33 11
2989.46 5
2989.59 0
2989.71 0
2989.84 0
2989.96 0
2990.09 0
2990.21 0
2990.34 0
2990.46 5
2990.59 12
2990.71 18
2990.84 25
2990.97 31
2991.09 37
2991.22 42
2991.34 48
2991.47 54
2991.59 59
2991.72 64
2991.84 67
2991.97 68
2992.10 69
2992.22 69
2992.35 68
2992.47 67
2992.60 65
2992.72 62
2992.85 59
2992.97 56
2993.10 53
2993.23 52
2993.35 52
2993.48 53
2993.60 54
2993.73 55
2993.85 55
2993.98 54
2994.10 51
2994.23 48
2994.36 45
2994.48 43
2994.61 43
2994.73 44
2994.86 46
2994.98 48
2995.11 49
2995.24 48
2995.36 43
2995.49 36
2995.61 28
2995.74 19
2995.86 13
2995.99 11
2996.11 13
2996.24 20
2996.37 30
2996.49 41
2996.62 50
2996.74 58
2996.87 61
2996.99 60
2997.12 56
2997.25 49
2997.37 41
2997.50 33
2997.62 26
2997.75 19
2997.87 12
2998.00 5
2998.13 0
2998.25 0
2998.38 0
2998.50 0
2998.63 0
2998.75 0
2998.88 0
2999.01 0
2999.13 2
2999.26 7
2999.38 12
2999.51 16
2999.63 19
2999.76 20
2999.89 22
3000.01 23
3000.14 27
3000.26 32
3000.39 39
3000.51 48
3000.64 59
3000.77 70
3000.89 79
3001.02 87
3001.14 90
3001.27 91
3001.39 88
3001.52 82
3001.65 75
3001.77 67
3001.90 58
3002.02 51
3002.15 45
3002.27 42
3002.40 41
3002.53 42
3002.65 45
3002.78 49
3002.90 54
3003.03 59
3003.15 63
3003.28 66
3003.41 69
3003.53 71
3003.66 73
3003.78 75
3003.91 76
3004.04 77
3004.16 78
3004.29 78
3004.41 78
3004.54 78
3004.66 77
3004.79 77
3004.92 78
3005.04 79
3005.17 80
3005.29 82
3005.42 83
3005.55 84
3005.67 85
3005.80 84
3005.92 83
3006.05 82
3006.17 80
3006.30 77
3006.43 74
3006.55 72
3006.68 70
3006.80 70
3006.93 69
3007.06 70
3007.18 70
3007.31 69
3007.43 67
3007.56 63
3007.68 57
3007.81 50
3007.94 42
3008.06 35
3008.19 28
3008.31 23
3008.44 19
3008.57 16
3008.69 15
3008.82 15
3008.94 17
3009.07 21
3009.20 26
3009.32 33
3009.45 41
3009.57 48
3009.70 55
3009.83 61
3009.95 65
3010.08 66
3010.20 65
3010.33 63
3010.45 59
3010.58 54
3010.71 49
3010.83 44
3010.96 40
3011.08 37
3011.21 36
3011.34 35
3011.46 37
3011.59 40
3011.71 45
3011.84 51
3011.97 58
3012.09 63
3012.22 67
3012.34 69
3012.47 69
3012.60 66
3012.72 63
3012.85 59
3012.97 55
3013.10 52
3013.23 50
3013.35 48
3013.48 48
3013.60 48
3013.73 47
3013.86 46
3013.98 44
3014.11 40
3014.23 35
3014.36 29
3014.49 23
3014.61 17
3014.74 14
3014.86 12
3014.99 13
3015.12 17
3015.24 23
3015.37 29
3015.49 36
3015.62 42
3015.75 48
3015.87 53
3016.00 58
3016.12 62
3016.25 65
3016.38 68
3016.50 70
3016.63 71
3016.76 71
3016.88 70
3017.01 68
3017.13 66
3017.26 64
3017.39 63
3017.51 62
3017.64 63
3017.76 66
3017.89 71
3018.02 78
3018.14 86
3018.27 96
3018.39 104
3018.52 112
3018.65 116
3018.77 117
3018.90 115
3019.03 110
3019.15 104
3019.28 98
3019.40 93
3019.53 90
3019.66 89
3019.78 91
3019.91 96
3020.03 103
3020.16 112
3020.29 121
3020.41 129
3020.54 136
3020.66 140
3020.79 142
3020.92 141
3021.04 136
3021.17 130
3021.30 122
3021.42 113
3021.55 103
3021.67 93
3021.80 82
3021.93 72
3022.05 63
3022.18 55
3022.31 50
3022.43 48
3022.56 49
3022.68 54
3022.81 61
3022.94 70
3023.06 79
3023.19 87
3023.31 94
3023.44 98
3023.57 101
3023.69 101
3023.82 101
3023.95 100
3024.07 97
3024.20 94
3024.32 90
3024.45 84
3024.58 77
3024.70 69
3024.83 62
3024.96 55
3025.08 51
3025.21 49
3025.33 50
3025.46 54
3025.59 58
3025.71 62
3025.84 65
3025.97 66
3026.09 65
3026.22 63
3026.34 59
3026.47 54
3026.60 49
3026.72 45
3026.85 41
3026.98 39
3027.10 36
3027.23 34
3027.35 32
3027.48 30
3027.61 27
3027.73 24
3027.86 21
3027.99 19
3028.11 18
3028.24 18
3028.37 18
3028.49 17
3028.62 16
3028.74 15
3028.87 13
3029.00 13
3029.12 15
3029.25 20
3029.38 29
3029.50 40
3029.63 53
3029.75 65
3029.88 76
3030.01 85
3030.13 89
3030.26 89
3030.39 87
3030.51 81
3030.64 75
3030.77 69
3030.89 64
3031.02 61
3031.14 60
3031.27 60
3031.40 62
3031.52 64
3031.65 66
3031.78 67
3031.90 66
3032.03 64
3032.16 61
3032.28 57
3032.41 53
3032.53 49
3032.66 46
3032.79 45
3032.91 44
3033.04 44
3033.17 45
3033.29 46
3033.42 48
3033.55 51
3033.67 56
3033.80 62
3033.93 69
3034.05 76
3034.18 84
3034.30 90
3034.43 95
3034.56 98
3034.68 99
3034.81 98
3034.94 96
3035.06 94
3035.19 93
3035.32 91
3035.44 91
3035.57 91
3035.70 92
3035.82 94
3035.95 95
3036.08 97
3036.20 98
3036.33 98
3036.45 97
3036.58 95
3036.71 91
3036.83 87
3036.96 82
3037.09 77
3037.21 73
3037.34 70
3037.47 68
3037.59 69
3037.72 71
3037.85 74
3037.97 77
3038.10 81
3038.23 85
3038.35 90
3038.48 96
3038.61 104
3038.73 112
3038.86 121
3038.98 129
3039.11 133
3039.24 134
3039.36 130
3039.49 123
3039.62 114
3039.74 104
3039.87 96
3040.00 89
3040.12 84
3040.25 81
3040.38 78
3040.50 75
3040.63 72
3040.76 69
3040.88 66
3041.01 64
3041.14 62
3041.26 62
3041.39 62
3041.52 63
3041.64 65
3041.77 68
3041.90 72
3042.02 77
3042.15 83
3042.28 87
3042.40 91
3042.53 93
3042.66 94
3042.78 94
3042.91 93
3043.04 93
3043.16 94
3043.29 97
3043.42 100
3043.54 103
3043.67 105
3043.80 106
3043.92 106
3044.05 103
3044.18 100
3044.30 96
3044.43 92
3044.55 89
3044.68 87
3044.81 86
3044.93 84
3045.06 83
3045.19 80
3045.31 76
3045.44 71
3045.57 65
3045.69 58
3045.82 51
3045.95 44
3046.07 38
3046.20 33
3046.33 30
3046.46 29
3046.58 30
3046.71 32
3046.84 34
3046.96 36
3047.09 36
3047.22 35
3047.34 33
3047.47 31
3047.60 28
3047.72 25
3047.85 22
3047.98 20
3048.10 16
3048.23 12
3048.36 7
3048.48 1
3048.61 0
3048.74 0
3048.86 0
3048.99 0
3049.12 0
3049.24 0
3049.37 0
3049.50 0
3049.62 6
3049.75 13
3049.88 17
3050.00 20
3050.13 19
3050.26 16
3050.38 10
3050.51 3
3050.64 0
3050.76 0
3050.89 0
3051.02 1
3051.14 12
3051.27 27
3051.40 43
3051.52 57
3051.65 68
3051.78 75
3051.91 76
3052.03 73
3052.16 68
3052.29 62
3052.41 56
3052.54 51
3052.67 47
3052.79 44
3052.92 41
3053.05 39
3053.17 37
3053.30 36
3053.43 36
3053.55 35
3053.68 34
3053.81 31
3053.93 28
3054.06 23
3054.19 19
3054.31 15
3054.44 14
3054.57 15
3054.70 20
3054.82 27
3054.95 35
3055.08 44
3055.20 52
3055.33 59
3055.46 64
3055.58 68
3055.71 70
3055.84 73
3055.96 75
3056.09 76
3056.22 78
3056.34 80
3056.47 81
3056.60 81
3056.73 82
3056.85 82
3056.98 84
3057.11 87
3057.23 92
3057.36 99
3057.49 107
3057.61 115
3057.74 123
3057.87 128
3057.99 130
3058.12 129
3058.25 124
3058.38 115
3058.50 105
3058.63 95
3058.76 86
3058.88 80
3059.01 78
3059.14 78
3059.26 82
3059.39 87
3059.52 92
3059.65 97
3059.77 102
3059.90 105
3060.03 109
3060.15 112
3060.28 114
3060.41 116
3060.53 116
3060.66 116
3060.79 114
3060.91 113
3061.04 112
3061.17 114
3061.30 117
3061.42 124
3061.55 133
3061.68 143
3061.80 154
3061.93 164
3062.06 171
3062.19 175
3062.31 175
3062.44 172
3062.57 165
3062.69 157
3062.82 150
3062.95 146
3063.07 146
3063.20 150
3063.33 159
3063.46 172
3063.58 185
3063.71 199
3063.84 211
3063.96 221
3064.09 230
3064.22 238
3064.34 247
3064.47 257
3064.60 269
3064.73 282
3064.85 295
3064.98 308
3065.11 319
3065.23 329
3065.36 337
3065.49 344
3065.62 350
3065.74 356
3065.87 362
3066.00 365
3066.12 366
3066.25 364
3066.38 357
3066.51 347
3066.63 335
3066.76 321
3066.89 307
3067.01 295
3067.14 284
3067.27 276
3067.39 270
3067.52 266
3067.65 263
3067.78 260
3067.90 257
3068.03 253
3068.16 247
3068.28 240
3068.41 233
3068.54 226
3068.67 220
3068.79 217
3068.92 215
3069.05 213
3069.17 212
3069.30 210
3069.43 206
3069.56 200
3069.68 193
3069.81 184
3069.94 175
3070.07 165
3070.19 155
3070.32 146
3070.45 139
3070.57 133
3070.70 129
3070.83 127
3070.96 128
3071.08 130
3071.21 134
3071.34 137
3071.46 142
3071.59 145
3071.72 149
3071.85 152
3071.97 154
3072.10 156
3072.23 157
3072.35 156
3072.48 155
3072.61 154
3072.74 155
3072.86 157
3072.99 162
3073.12 168
3073.25 176
3073.37 184
3073.50 191
3073.63 197
3073.75 202
3073.88 205
3074.01 206
3074.14 206
3074.26 205
3074.39 202
3074.52 197
3074.65 190
3074.77 181
3074.90 171
3075.03 161
3075.15 152
3075.28 146
3075.41 142
3075.54 142
3075.66 143
3075.79 145
3075.92 147
3076.05 147
3076.17 146
3076.30 142
3076.43 137
3076.55 130
3076.68 123
3076.81 116
3076.94 110
3077.06 104
3077.19 100
3077.32 97
3077.45 95
3077.57 94
3077.70 93
3077.83 93
3077.96 92
3078.08 91
3078.21 90
3078.34 88
3078.46 88
3078.59 90
3078.72 94
3078.85 102
3078.97 113
3079.10 126
3079.23 140
3079.36 152
3079.48 162
3079.61 169
3079.74 172
3079.87 172
3079.99 169
3080.12 165
3080.25 162
3080.38 159
3080.50 159
3080.63 159
3080.76 162
3080.89 165
3081.01 168
3081.14 170
3081.27 170
3081.39 167
3081.52 161
3081.65 153
3081.78 142
3081.90 131
3082.03 119
3082.16 108
3082.29 98
3082.41 90
3082.54 84
3082.67 79
3082.80 76
3082.92 74
3083.05 73
3083.18 74
3083.31 75
3083.43 78
3083.56 81
3083.69 86
3083.82 91
3083.94 95
3084.07 98
3084.20 99
3084.33 99
3084.45 97
3084.58 93
3084.71 90
3084.84 86
3084.96 83
3085.09 80
3085.22 79
3085.35 78
3085.47 77
3085.60 76
3085.73 75
3085.86 73
3085.98 70
3086.11 67
3086.24 63
3086.37 59
3086.49 54
3086.62 50
3086.75 45
3086.88 40
3087.00 34
3087.13 28
3087.26 22
3087.39 18
3087.51 14
3087.64 13
3087.77 15
3087.90 19
3088.02 25
3088.15 33
3088.28 43
3088.41 53
3088.53 64
3088.66 75
3088.79 87
3088.92 98
3089.04 108
3089.17 115
3089.30 120
3089.43 121
3089.55 119
3089.68 114
3089.81 107
3089.94 100
3090.07 93
3090.19 87
3090.32 82
3090.45 77
3090.58 73
3090.70 69
3090.83 64
3090.96 59
3091.09 53
3091.21 48
3091.34 42
3091.47 37
3091.60 33
3091.72 30
3091.85 29
3091.98 30
3092.11 31
3092.23 32
3092.36 33
3092.49 34
3092.62 34
3092.75 33
3092.87 32
3093.00 31
3093.13 30
3093.26 29
3093.38 28
3093.51 27
3093.64 26
3093.77 24
3093.89 22
3094.02 19
3094.15 16
3094.28 12
3094.40 9
3094.53 6
3094.66 5
3094.79 4
3094.92 5
3095.04 7
3095.17 9
3095.30 11
3095.43 12
3095.55 12
3095.68 12
3095.81 11
3095.94 11
3096.06 11
3096.19 13
3096.32 15
3096.45 18
3096.58 19
3096.70 20
3096.83 20
3096.96 17
3097.09 12
3097.21 6
3097.34 0
3097.47 0
3097.60 0
3097.73 0
3097.85 0
3097.98 0
3098.11 0
3098.24 0
3098.36 2
3098.49 9
3098.62 16
3098.75 20
3098.88 21
3099.00 19
3099.13 15
3099.26 10
3099.39 5
3099.51 2
3099.64 1
3099.77 3
3099.90 8
3100.03 17
3100.15 27
3100.28 38
3100.41 49
3100.54 57
3100.66 62
3100.79 64
3100.92 61
3101.05 55
3101.18 47
3101.30 38
3101.43 30
3101.56 24
3101.69 21
3101.82 20
3101.94 23
3102.07 27
3102.20 34
3102.33 42
3102.45 50
3102.58 57
3102.71 64
3102.84 68
3102.97 69
3103.09 68
3103.22 63
3103.35 56
3103.48 47
3103.60 37
3103.73 27
3103.86 18
3103.99 10
3104.12 4
3104.24 1
3104.37 0
3104.50 2
3104.63 5
3104.76 9
3104.88 13
3105.01 15
3105.14 17
3105.27 17
3105.40 17
3105.52 16
3105.65 17
3105.78 18
3105.91 20
3106.04 25
3106.16 30
3106.29 38
3106.42 46
3106.55 56
3106.67 67
3106.80 77
3106.93 87
3107.06 95
3107.19 100
3107.31 102
3107.44 101
3107.57 97
3107.70 92
3107.83 87
3107.95 82
3108.08 78
3108.21 75
3108.34 74
3108.47 74
3108.59 74
3108.72 74
3108.85 73
3108.98 73
3109.11 71
3109.23 70
3109.36 68
3109.49 67
3109.62 67
3109.75 67
3109.87 67
3110.00 69
3110.13 71
3110.26 74
3110.39 76
3110.51 77
3110.64 77
3110.77 75
3110.90 72
3111.03 67
3111.15 62
3111.28 57
3111.41 52
3111.54 48
3111.67 45
3111.79 41
3111.92 36
3112.05 31
3112.18 25
3112.31 19
3112.43 14
3112.56 11
3112.69 10
3112.82 12
3112.95 18
3113.07 26
3113.20 36
3113.33 49
3113.46 63
3113.59 76
3113.72 89
3113.84 99
3113.97 105
3114.10 108
3114.23 106
3114.36 102
3114.48 95
3114.61 87
3114.74 79
3114.87 72
3115.00 66
3115.12 61
3115.25 57
3115.38 54
3115.51 51
3115.64 50
3115.76 48
3115.89 46
3116.02 45
3116.15 42
3116.28 40
3116.41 38
3116.53 35
3116.66 33
3116.79 31
3116.92 29
3117.05 27
3117.17 24
3117.30 21
3117.43 18
3117.56 14
3117.69 10
3117.82 6
3117.94 4
3118.07 2
3118.20 3
3118.33 5
3118.46 10
3118.58 17
3118.71 25
3118.84 35
3118.97 45
3119.10 55
3119.23 65
3119.35 74
3119.48 82
3119.61 88
3119.74 92
3119.87 94
3119.99 95
3120.12 93
3120.25 89
3120.38 84
3120.51 79
3120.64 74
3120.76 71
3120.89 68
3121.02 67
3121.15 66
3121.28 66
3121.40 66
3121.53 66
3121.66 67
3121.79 69
3121.92 71
3122.05 73
3122.17 75
3122.30 75
3122.43 73
3122.56 70
3122.69 66
3122.82 63
3122.94 62
3123.07 64
3123.20 68
3123.33 75
3123.46 84
3123.59 92
3123.71 99
3123.84 104
3123.97 106
3124.10 105
3124.23 102
3124.36 98
3124.48 93
3124.61 89
3124.74 85
3124.87 81
3125.00 79
3125.13 77
3125.25 76
3125.38 75
3125.51 75
3125.64 75
3125.77 74
3125.89 73
3126.02 72
3126.15 69
3126.28 66
3126.41 63
3126.54 58
3126.66 55
3126.79 51
3126.92 49
3127.05 48
3127.18 48
3127.31 49
3127.44 52
3127.56 56
3127.69 61
3127.82 67
3127.95 73
3128.08 79
3128.21 86
3128.33 93
3128.46 100
3128.59 108
3128.72 115
3128.85 123
3128.98 131
3129.10 138
3129.23 145
3129.36 150
3129.49 154
3129.62 157
3129.75 158
3129.87 157
3130.00 153
3130.13 147
3130.26 139
3130.39 131
3130.52 122
3130.65 114
3130.77 107
3130.90 103
3131.03 100
3131.16 99
3131.29 98
3131.42 99
3131.54 100
3131.67 102
3131.80 104
3131.93 107
3132.06 110
3132.19 115
3132.31 120
3132.44 126
3132.57 132
3132.70 137
3132.83 141
3132.96 142
3133.09 142
3133.21 140
3133.34 135
3133.47 128
3133.60 119
3133.73 110
3133.86 100
3133.99 89
3134.11 79
3134.24 71
3134.37 64
3134.50 59
3134.63 57
3134.76 57
3134.88 59
3135.01 62
3135.14 67
3135.27 71
3135.40 76
3135.53 80
3135.66 85
3135.78 90
3135.91 95
3136.04 102
3136.17 109
3136.30 118
3136.43 127
3136.56 137
3136.68 147
3136.81 157
3136.94 164
3137.07 170
3137.20 172
3137.33 171
3137.46 167
3137.58 161
3137.71 153
3137.84 144
3137.97 134
3138.10 124
3138.23 115
3138.36 106
3138.48 98
3138.61 92
3138.74 86
3138.87 81
3139.00 77
3139.13 72
3139.26 67
3139.38 61
3139.51 54
3139.64 48
3139.77 42
3139.90 38
3140.03 35
3140.16 35
3140.28 36
3140.41 38
3140.54 40
3140.67 43
3140.80 46
3140.93 49
3141.06 53
3141.19 57
3141.31 60
3141.44 63
3141.57 64
3141.70 64
3141.83 63
3141.96 62
3142.09 60
3142.21 58
3142.34 56
3142.47 54
3142.60 52
3142.73 49
3142.86 47
3142.99 46
3143.12 45
3143.24 44
3143.37 44
3143.50 44
3143.63 42
3143.76 38
3143.89 32
3144.02 25
3144.14 17
3144.27 9
3144.40 3
3144.53 0
3144.66 0
3144.79 0
3144.92 3
3145.05 9
3145.17 18
3145.30 28
3145.43 40
3145.56 53
3145.69 67
3145.82 79
3145.95 88
3146.08 94
3146.20 96
3146.33 95
3146.46 91
3146.59 86
3146.72 81
3146.85 77
3146.98 72
3147.11 68
3147.23 65
3147.36 62
3147.49 59
3147.62 58
3147.75 59
3147.88 61
3148.01 64
3148.14 67
3148.26 69
3148.39 70
3148.52 70
3148.65 68
3148.78 67
3148.91 65
3149.04 65
3149.17 66
3149.30 69
3149.42 72
3149.55 74
3149.68 76
3149.81 75
3149.94 73
3150.07 70
3150.20 66
3150.33 62
3150.45 57
3150.58 53
3150.71 49
3150.84 44
3150.97 38
3151.10 33
3151.23 29
3151.36 26
3151.49 24
3151.61 25
3151.74 28
3151.87 31
3152.00 34
3152.13 35
3152.26 35
3152.39 33
3152.52 31
3152.65 28
3152.77 27
3152.90 29
3153.03 34
3153.16 43
3153.29 55
3153.42 69
3153.55 82
3153.68 95
3153.81 105
3153.93 112
3154.06 115
3154.19 117
3154.32 116
3154.45 113
3154.58 110
3154.71 106
3154.84 103
3154.97 99
3155.09 96
3155.22 93
3155.35 91
3155.48 88
3155.61 83
3155.74 78
3155.87 70
3156.00 62
3156.13 53
3156.25 44
3156.38 36
3156.51 29
3156.64 25
3156.77 22
3156.90 20
3157.03 19
3157.16 18
3157.29 15
3157.42 12
3157.54 8
3157.67 3
3157.80 0
3157.93 0
3158.06 0
3158.19 0
3158.32 0
3158.45 2
3158.58 7
3158.71 13
3158.83 19
3158.96 24
3159.09 29
3159.22 33
3159.35 34
3159.48 33
3159.61 29
3159.74 22
3159.87 14
3160.00 5
3160.12 0
3160.25 0
3160.38 0
3160.51 0
3160.64 0
3160.77 0
3160.90 0
3161.03 0
3161.16 3
3161.29 6
3161.42 10
3161.54 14
3161.67 18
3161.80 21
3161.93 24
3162.06 25
3162.19 25
3162.32 24
3162.45 23
3162.58 20
3162.71 17
3162.83 13
3162.96 10
3163.09 6
3163.22 1
3163.35 0
3163.48 0
3163.61 0
3163.74 0
3163.87 0
3164.00 0
3164.13 0
3164.25 3
3164.38 12
3164.51 23
3164.64 35
3164.77 47
3164.90 58
3165.03 68
3165.16 76
3165.29 81
3165.42 83
3165.55 83
3165.68 80
3165.80 75
3165.93 69
3166.06 63
3166.19 58
3166.32 57
3166.45 58
3166.58 62
3166.71 68
3166.84 75
3166.97 80
3167.10 83
3167.23 82
3167.35 79
3167.48 72
3167.61 63
3167.74 53
3167.87 44
3168.00 37
3168.13 33
3168.26 31
3168.39 31
3168.52 34
3168.65 38
3168.78 42
3168.90 48
3169.03 53
3169.16 59
3169.29 64
3169.42 68
3169.55 71
3169.68 74
3169.81 75
3169.94 76
3170.07 76
3170.20 76
3170.33 74
3170.46 72
3170.58 69
3170.71 65
3170.84 62
3170.97 60
3171.10 59
3171.23 61
3171.36 64
3171.49 67
3171.62 70
3171.75 70
3171.88 66
3172.01 58
3172.14 47
3172.27 35
3172.39 23
3172.52 13
3172.65 5
3172.78 1
3172.91 0
3173.04 1
3173.17 3
3173.30 7
3173.43 10
3173.56 15
3173.69 21
3173.82 27
3173.95 35
3174.08 44
3174.20 53
3174.33 62
3174.46 70
3174.59 77
3174.72 82
3174.85 86
3174.98 89
3175.11 91
3175.24 93
3175.37 94
3175.50 96
3175.63 98
3175.76 99
3175.89 98
3176.02 95
3176.14 90
3176.27 82
3176.40 72
3176.53 61
3176.66 49
3176.79 37
3176.92 27
3177.05 18
3177.18 11
3177.31 7
3177.44 6
3177.57 8
3177.70 12
3177.83 18
3177.96 25
3178.09 32
3178.22 39
3178.34 46
3178.47 53
3178.60 59
3178.73 65
3178.86 71
3178.99 75
3179.12 79
3179.25 81
3179.38 83
3179.51 85
3179.64 88
3179.77 93
3179.90 101
3180.03 111
3180.16 123
3180.29 134
3180.42 145
3180.54 152
3180.67 155
3180.80 152
3180.93 145
3181.06 135
3181.19 122
3181.32 110
3181.45 100
3181.58 94
3181.71 92
3181.84 95
3181.97 100
3182.10 107
3182.23 114
3182.36 120
3182.49 124
3182.62 127
3182.75 130
3182.88 133
3183.00 137
3183.13 142
3183.26 148
3183.39 155
3183.52 160
3183.65 164
3183.78 168
3183.91 170
3184.04 173
3184.17 177
3184.30 181
3184.43 187
3184.56 194
3184.69 202
3184.82 210
3184.95 218
3185.08 226
3185.21 235
3185.34 243
3185.47 253
3185.60 262
3185.72 271
3185.85 279
3185.98 285
3186.11 289
3186.24 290
3186.37 289
3186.50 285
3186.63 280
3186.76 276
3186.89 272
3187.02 271
3187.15 273
3187.28 278
3187.41 286
3187.54 296
3187.67 306
3187.80 314
3187.93 319
3188.06 320
3188.19 315
3188.32 305
3188.45 292
3188.58 277
3188.71 261
3188.83 247
3188.96 234
3189.09 223
3189.22 215
3189.35 209
3189.48 207
3189.61 207
3189.74 210
3189.87 213
3190.00 217
3190.13 219
3190.26 219
3190.39 216
3190.52 211
3190.65 203
3190.78 194
3190.91 185
3191.04 177
3191.17 170
3191.30 164
3191.43 160
3191.56 159
3191.69 160
3191.82 162
3191.95 166
3192.08 170
3192.21 172
3192.34 173
3192.47 170
3192.59 164
3192.72 156
3192.85 146
3192.98 135
3193.11 125
3193.24 117
3193.37 111
3193.50 106
3193.63 103
3193.76 101
3193.89 99
3194.02 96
3194.15 93
3194.28 90
3194.41 87
3194.54 83
3194.67 80
3194.80 76
3194.93 72
3195.06 66
3195.19 58
3195.32 50
3195.45 40
3195.58 30
3195.71 22
3195.84 14
3195.97 8
3196.10 3
3196.23 0
3196.36 0
3196.49 0
3196.62 0
3196.75 0
3196.88 0
3197.01 0
3197.14 0
3197.27 2
3197.40 8
3197.53 13
3197.65 18
3197.78 21
3197.91 24
3198.04 27
3198.17 29
3198.30 30
3198.43 31
3198.56 30
3198.69 27
3198.82 24
3198.95 19
3199.08 16
3199.21 14
3199.34 14
3199.47 17
3199.60 22
3199.73 28
3199.86 34
3199.99 40
3200.12 45
3200.25 49
3200.38 52
3200.51 55
3200.64 58
3200.77 61
3200.90 63
3201.03 66
3201.16 69
3201.29 71
3201.42 74
3201.55 75
3201.68 75
3201.81 73
3201.94 69
3202.07 64
3202.20 58
3202.33 53
3202.46 50
3202.59 49
3202.72 50
3202.85 54
3202.98 59
3203.11 65
3203.24 70
3203.37 74
3203.50 77
3203.63 79
3203.76 80
3203.89 80
3204.02 80
3204.15 80
3204.28 79
3204.41 78
3204.54 76
3204.67 74
3204.80 71
3204.93 68
3205.06 64
3205.19 60
3205.32 56
3205.45 53
3205.58 50
3205.71 48
3205.84 47
3205.97 45
3206.10 44
3206.23 42
3206.36 39
3206.49 36
3206.62 32
3206.75 29
3206.88 25
3207.01 22
3207.14 19
3207.27 17
3207.40 16
3207.53 18
3207.66 22
3207.79 27
3207.92 35
3208.05 43
3208.18 50
3208.31 57
3208.44 61
3208.57 65
3208.70 67
3208.83 69
3208.96 72
3209.09 76
3209.22 80
3209.35 85
3209.48 88
3209.61 91
3209.74 93
3209.87 94
3210.00 94
3210.13 93
3210.26 94
3210.39 94
3210.52 94
3210.65 95
3210.78 96
3210.91 97
3211.04 99
3211.17 102
3211.30 106
3211.43 112
3211.56 119
3211.69 126
3211.82 134
3211.95 142
3212.08 148
3212.21 153
3212.34 157
3212.47 158
3212.60 158
3212.73 157
3212.86 157
3212.99 157
3213.12 159
3213.25 160
3213.38 162
3213.51 163
3213.64 163
3213.77 163
3213.90 164
3214.03 165
3214.16 167
3214.29 168
3214.42 167
3214.55 162
3214.68 153
3214.81 141
3214.94 127
3215.07 113
3215.20 101
3215.33 94
3215.46 92
3215.59 94
3215.72 100
3215.85 108
3215.98 116
3216.11 123
3216.24 130
3216.37 135
3216.50 138
3216.63 141
3216.76 142
3216.89 143
3217.02 143
3217.15 140
3217.28 136
3217.41 131
3217.54 124
3217.67 116
3217.81 110
3217.94 105
3218.07 102
3218.20 101
3218.33 102
3218.46 105
3218.59 107
3218.72 107
3218.85 107
3218.98 104
3219.11 101
3219.24 96
3219.37 90
3219.50 84
3219.63 77
3219.76 70
3219.89 63
3220.02 56
3220.15 49
3220.28 43
3220.41 39
3220.54 37
3220.67 38
3220.80 41
3220.93 46
3221.06 52
3221.19 59
3221.32 65
3221.45 70
3221.58 73
3221.71 75
3221.84 76
3221.97 77
3222.10 80
3222.23 83
3222.36 87
3222.49 91
3222.62 94
3222.75 95
3222.89 95
3223.02 92
3223.15 87
3223.28 80
3223.41 73
3223.54 66
3223.67 59
3223.80 54
3223.93 49
3224.06 45
3224.19 41
3224.32 38
3224.45 34
3224.58 30
3224.71 27
3224.84 25
3224.97 24
3225.10 23
3225.23 25
3225.36 27
3225.49 31
3225.62 36
3225.75 43
3225.88 52
3226.01 62
3226.14 73
3226.27 83
3226.40 93
3226.53 100
3226.67 105
3226.80 107
3226.93 107
3227.06 105
3227.19 101
3227.32 97
3227.45 94
3227.58 92
3227.71 91
3227.84 93
3227.97 96
3228.10 101
3228.23 106
3228.36 112
3228.49 116
3228.62 119
3228.75 120
3228.88 121
3229.01 121
3229.14 121
3229.27 120
3229.40 119
3229.53 116
3229.66 111
3229.80 105
3229.93 99
3230.06 93
3230.19 88
3230.32 86
3230.45 87
3230.58 89
3230.71 92
3230.84 96
3230.97 98
3231.10 100
3231.23 102
3231.36 103
3231.49 105
3231.62 108
3231.75 111
3231.88 114
3232.01 115
3232.14 115
3232.27 112
3232.40 108
3232.54 102
3232.67 95
3232.80 89
3232.93 85
3233.06 83
3233.19 84
3233.32 87
3233.45 92
3233.58 98
3233.71 104
3233.84 110
3233.97 114
3234.10 116
3234.23 115
3234.36 114
3234.49 111
3234.62 109
3234.75 107
3234.88 106
3235.02 107
3235.15 108
3235.28 110
3235.41 112
3235.54 113
3235.67 111
3235.80 107
3235.93 100
3236.06 92
3236.19 83
3236.32 75
3236.45 68
3236.58 64
3236.71 62
3236.84 64
3236.97 67
3237.10 73
3237.23 79
3237.37 84
3237.50 87
3237.63 88
3237.76 87
3237.89 83
3238.02 79
3238.15 74
3238.28 69
3238.41 64
3238.54 61
3238.67 57
3238.80 54
3238.93 51
3239.06 49
3239.19 47
3239.32 47
3239.46 49
3239.59 52
3239.72 56
3239.85 62
3239.98 69
3240.11 76
3240.24 83
3240.37 89
3240.50 95
3240.63 100
3240.76 104
3240.89 106
3241.02 106
3241.15 104
3241.28 100
3241.42 94
3241.55 86
3241.68 77
3241.81 67
3241.94 58
3242.07 50
3242.20 44
3242.33 39
3242.46 35
3242.59 32
3242.72 29
3242.85 25
3242.98 20
3243.11 15
3243.25 10
3243.38 6
3243.51 3
3243.64 1
3243.77 3
3243.90 6
3244.03 12
3244.16 19
3244.29 28
3244.42 37
3244.55 47
3244.68 56
3244.81 64
3244.94 69
3245.08 73
3245.21 73
3245.34 72
3245.47 68
3245.60 65
3245.73 60
3245.86 57
3245.99 54
3246.12 52
3246.25 50
3246.38 49
3246.51 48
3246.64 48
3246.78 47
3246.91 46
3247.04 46
3247.17 47
3247.30 49
3247.43 53
3247.56 57
3247.69 61
3247.82 64
3247.95 65
3248.08 64
3248.21 59
3248.35 53
3248.48 45
3248.61 37
3248.74 31
3248.87 27
3249.00 26
3249.13 28
3249.26 31
3249.39 35
3249.52 39
3249.65 42
3249.78 44
3249.92 44
3250.05 44
3250.18 43
3250.31 43
3250.44 42
3250.57 42
3250.70 42
3250.83 41
3250.96 39
3251.09 36
3251.22 32
3251.35 27
3251.49 24
3251.62 21
3251.75 22
3251.88 24
3252.01 30
3252.14 37
3252.27 45
3252.40 53
3252.53 61
3252.66 69
3252.79 76
3252.93 83
3253.06 90
3253.19 98
3253.32 108
3253.45 119
3253.58 133
3253.71 149
3253.84 166
3253.97 183
3254.10 198
3254.23 211
3254.37 221
3254.50 227
3254.63 231
3254.76 232
3254.89 231
3255.02 229
3255.15 225
3255.28 221
3255.41 215
3255.54 209
3255.68 203
3255.81 196
3255.94 188
3256.07 179
3256.20 170
3256.33 161
3256.46 152
3256.59 144
3256.72 135
3256.85 127
3256.99 119
3257.12 111
3257.25 102
3257.38 94
3257.51 87
3257.64 82
3257.77 78
3257.90 77
3258.03 78
3258.16 80
3258.30 83
3258.43 86
3258.56 87
3258.69 87
3258.82 85
3258.95 83
3259.08 81
3259.21 82
3259.34 85
3259.47 91
3259.61 98
3259.74 105
3259.87 111
3260.00 114
3260.13 113
3260.26 109
3260.39 103
3260.52 96
3260.65 89
3260.79 85
3260.92 82
3261.05 83
3261.18 85
3261.31 90
3261.44 96
3261.57 102
3261.70 108
3261.83 112
3261.96 115
3262.10 115
3262.23 112
3262.36 108
3262.49 101
3262.62 94
3262.75 87
3262.88 80
3263.01 74
3263.14 70
3263.28 67
3263.41 66
3263.54 67
3263.67 69
3263.80 73
3263.93 76
3264.06 79
3264.19 80
3264.33 80
3264.46 78
3264.59 74
3264.72 69
3264.85 64
3264.98 59
3265.11 54
3265.24 49
3265.37 45
3265.51 42
3265.64 38
3265.77 36
3265.90 34
3266.03 32
3266.16 32
3266.29 33
3266.42 34
3266.55 37
3266.69 38
3266.82 38
3266.95 37
3267.08 33
3267.21 27
3267.34 19
3267.47 12
3267.60 6
3267.74 1
3267.87 0
3268.00 0
3268.13 0
3268.26 0
3268.39 0
3268.52 0
3268.65 0
3268.79 0
3268.92 1
3269.05 3
3269.18 4
3269.31 5
3269.44 5
3269.57 5
3269.70 4
3269.84 3
3269.97 1
3270.10 0
3270.23 0
3270.36 0
3270.49 0
3270.62 0
3270.75 0
3270.89 0
3271.02 0
3271.15 0
3271.28 0
3271.41 3
3271.54 8
3271.67 15
3271.80 23
3271.94 31
3272.07 39
3272.20 44
3272.33 48
3272.46 50
3272.59 49
3272.72 48
3272.85 46
3272.99 44
3273.12 42
3273.25 40
3273.38 38
3273.51 35
3273.64 32
3273.77 28
3273.91 25
3274.04 23
3274.17 22
3274.30 23
3274.43 26
3274.56 32
3274.69 40
3274.82 49
3274.96 61
3275.09 73
3275.22 86
3275.35 98
3275.48 110
3275.61 119
3275.74 127
3275.88 131
3276.01 131
3276.14 128
3276.27 123
3276.40 117
3276.53 110
3276.66 106
3276.80 105
3276.93 108
3277.06 115
3277.19 125
3277.32 136
3277.45 147
3277.58 158
3277.72 166
3277.85 171
3277.98 173
3278.11 172
3278.24 168
3278.37 163
3278.50 156
3278.64 150
3278.77 145
3278.90 141
3279.03 140
3279.16 141
3279.29 142
3279.42 143
3279.56 144
3279.69 143
3279.82 140
3279.95 135
3280.08 129
3280.21 123
3280.34 118
3280.48 113
3280.61 111
3280.74 110
3280.87 111
3281.00 113
3281.13 114
3281.26 115
3281.40 115
3281.53 112
3281.66 108
3281.79 102
3281.92 96
3282.05 90
3282.18 83
3282.32 78
3282.45 72
3282.58 67
3282.71 63
3282.84 59
3282.97 58
3283.11 58
3283.24 59
3283.37 62
3283.50 64
3283.63 65
3283.76 65
3283.89 62
3284.03 59
3284.16 54
3284.29 51
3284.42 48
3284.55 48
3284.68 49
3284.82 52
3284.95 53
3285.08 54
3285.21 55
3285.34 54
3285.47 53
3285.60 53
3285.74 53
3285.87 53
3286.00 55
3286.13 56
3286.26 58
3286.39 60
3286.53 61
3286.66 64
3286.79 66
3286.92 67
3287.05 68
3287.18 66
3287.32 62
3287.45 56
3287.58 47
3287.71 38
3287.84 29
3287.97 22
3288.11 17
3288.24 14
3288.37 14
3288.50 14
3288.63 15
3288.76 16
3288.89 16
3289.03 16
3289.16 16
3289.29 16
3289.42 15
3289.55 15
3289.68 15
3289.82 16
3289.95 15
3290.08 15
3290.21 14
3290.34 13
3290.47 11
3290.61 8
3290.74 4
3290.87 0
3291.00 0
3291.13 0
3291.26 0
3291.40 0
3291.53 0
3291.66 0
3291.79 0
3291.92 3
3292.05 11
3292.19 19
3292.32 25
3292.45 30
3292.58 32
3292.71 32
3292.85 29
3292.98 26
3293.11 21
3293.24 15
3293.37 10
3293.50 5
3293.64 3
3293.77 2
3293.90 4
3294.03 8
3294.16 14
3294.29 22
3294.43 29
3294.56 36
3294.69 42
3294.82 45
3294.95 47
3295.08 46
3295.22 44
3295.35 41
3295.48 37
3295.61 34
3295.74 33
3295.88 35
3296.01 40
3296.14 47
3296.27 58
3296.40 70
3296.53 83
3296.67 96
3296.80 107
3296.93 115
3297.06 121
3297.19 124
3297.32 125
3297.46 122
3297.59 118
3297.72 111
3297.85 104
3297.98 96
3298.12 87
3298.25 80
3298.38 74
3298.51 70
3298.64 68
3298.77 69
3298.91 73
3299.04 78
3299.17 84
3299.30 89
3299.43 92
3299.57 92
3299.70 88
3299.83 82
3299.96 76
3300.09 71
3300.23 69
3300.36 70
3300.49 73
3300.62 78
3300.75 84
3300.88 89
3301.02 92
3301.15 94
3301.28 96
3301.41 97
3301.54 100
3301.68 104
3301.81 109
3301.94 116
3302.07 122
3302.20 127
3302.34 130
3302.47 130
3302.60 128
3302.73 123
3302.86 117
3302.99 109
3303.13 101
3303.26 93
3303.39 85
3303.52 77
3303.65 70
3303.79 63
3303.92 57
3304.05 52
3304.18 48
3304.31 45
3304.45 43
3304.58 42
3304.71 40
3304.84 38
3304.97 35
3305.11 33
3305.24 31
3305.37 31
3305.50 33
3305.63 37
3305.77 42
3305.90 47
3306.03 50
3306.16 52
3306.29 52
3306.43 51
3306.56 50
3306.69 49
3306.82 50
3306.95 51
3307.09 52
3307.22 52
3307.35 51
3307.48 49
3307.61 45
3307.75 42
3307.88 38
3308.01 36
3308.14 36
3308.27 37
3308.41 40
3308.54 44
3308.67 48
3308.80 52
3308.93 57
3309.07 60
3309.20 62
3309.33 64
3309.46 64
3309.59 63
3309.73 62
3309.86 60
3309.99 58
3310.12 56
3310.25 53
3310.39 50
3310.52 46
3310.65 41
3310.78 36
3310.91 30
3311.05 26
3311.18 23
3311.31 21
3311.44 20
3311.58 22
3311.71 25
3311.84 28
3311.97 32
3312.10 36
3312.24 39
3312.37 41
3312.50 41
3312.63 39
3312.76 36
3312.90 33
3313.03 30
3313.16 28
3313.29 27
3313.42 28
3313.56 31
3313.69 35
3313.82 40
3313.95 45
3314.09 51
3314.22 57
3314.35 61
3314.48 65
3314.61 68
3314.75 70
3314.88 71
3315.01 73
3315.14 75
3315.27 78
3315.41 81
3315.54 83
3315.67 84
3315.80 83
3315.94 80
3316.07 75
3316.20 68
3316.33 61
3316.46 54
3316.60 48
3316.73 43
3316.86 39
3316.99 35
3317.13 33
3317.26 32
3317.39 32
3317.52 31
3317.65 31
3317.79 31
3317.92 29
3318.05 25
3318.18 20
3318.32 13
3318.45 7
3318.58 2
3318.71 0
3318.84 0
3318.98 0
3319.11 2
3319.24 4
3319.37 6
3319.51 7
3319.64 8
3319.77 11
3319.90 16
3320.03 23
3320.17 31
3320.30 39
3320.43 45
3320.56 49
3320.70 49
3320.83 47
3320.96 44
3321.09 40
3321.22 37
3321.36 36
3321.49 36
3321.62 37
3321.75 37
3321.89 36
3322.02 34
3322.15 30
3322.28 26
3322.42 21
3322.55 16
3322.68 14
3322.81 12
3322.94 13
3323.08 15
3323.21 18
3323.34 22
3323.47 25
3323.61 28
3323.74 29
3323.87 29
3324.00 28
3324.14 26
3324.27 25
3324.40 24
3324.53 24
3324.66 25
3324.80 28
3324.93 32
3325.06 36
3325.19 40
3325.33 43
3325.46 46
3325.59 48
3325.72 49
3325.86 51
3325.99 52
3326.12 54
3326.25 56
3326.39 55
3326.52 53
3326.65 48
3326.78 41
3326.92 32
3327.05 23
3327.18 16
3327.31 11
3327.44 9
3327.58 9
3327.71 12
3327.84 15
3327.97 17
3328.11 17
3328.24 15
3328.37 12
3328.50 8
3328.64 5
3328.77 3
3328.90 3
3329.03 4
3329.17 5
3329.30 7
3329.43 9
3329.56 12
3329.70 15
3329.83 20
3329.96 26
3330.09 33
3330.23 39
3330.36 45
3330.49 48
3330.62 48
3330.76 45
3330.89 41
3331.02 36
3331.15 32
3331.29 28
3331.42 26
3331.55 24
3331.68 23
3331.82 22
3331.95 20
3332.08 18
3332.21 15
3332.35 12
3332.48 8
3332.61 6
3332.74 4
3332.88 2
3333.01 1
3333.14 1
3333.27 0
3333.41 0
3333.54 0
3333.67 0
3333.80 0
3333.94 0
3334.07 0
3334.20 0
3334.33 0
3334.47 4
3334.60 8
3334.73 13
3334.86 16
3335.00 19
3335.13 21
3335.26 21
3335.39 20
3335.53 19
3335.66 19
3335.79 20
3335.92 23
3336.06 27
3336.19 33
3336.32 38
3336.45 43
3336.59 47
3336.72 49
3336.85 50
3336.98 52
3337.12 53
3337.25 57
3337.38 61
3337.52 66
3337.65 71
3337.78 76
3337.91 80
3338.05 84
3338.18 88
3338.31 92
3338.44 96
3338.58 100
3338.71 105
3338.84 110
3338.97 113
3339.11 115
3339.24 114
3339.37 111
3339.50 104
3339.64 94
3339.77 82
3339.90 69
3340.04 57
3340.17 47
3340.30 40
3340.43 38
3340.57 40
3340.70 46
3340.83 53
3340.96 59
3341.10 65
3341.23 67
3341.36 67
3341.49 64
3341.63 59
3341.76 54
3341.89 49
3342.03 46
3342.16 45
3342.29 47
3342.42 51
3342.56 57
3342.69 64
3342.82 72
3342.95 80
3343.09 87
3343.22 92
3343.35 97
3343.48 100
3343.62 101
3343.75 101
3343.88 101
3344.02 99
3344.15 97
3344.28 96
3344.41 95
3344.55 97
3344.68 100
3344.81 105
3344.95 111
3345.08 117
3345.21 123
3345.34 127
3345.48 129
3345.61 129
3345.74 126
3345.87 123
3346.01 118
3346.14 112
3346.27 105
3346.41 98
3346.54 92
3346.67 85
3346.80 80
3346.94 77
3347.07 75
3347.20 74
3347.34 73
3347.47 71
3347.60 68
3347.73 63
3347.87 56
3348.00 46
3348.13 35
3348.26 23
3348.40 12
3348.53 2
3348.66 0
3348.80 0
3348.93 0
3349.06 0
3349.19 0
3349.33 2
3349.46 9
3349.59 15
3349.73 20
3349.86 22
3349.99 22
3350.12 20
3350.26 17
3350.39 12
3350.52 8
3350.66 4
3350.79 1
3350.92 0
3351.05 0
3351.19 0
3351.32 2
3351.45 4
3351.59 6
3351.72 6
3351.85 4
3351.98 1
3352.12 0
3352.25 0
3352.38 0
3352.52 0
3352.65 0
3352.78 10
3352.91 23
3353.05 38
3353.18 54
3353.31 68
3353.45 80
3353.58 89
3353.71 93
3353.85 93
3353.98 90
3354.11 85
3354.24 80
3354.38 74
3354.51 71
3354.64 71
3354.78 74
3354.91 79
3355.04 85
3355.17 93
3355.31 100
3355.44 106
3355.57 111
3355.71 115
3355.84 116
3355.97 116
3356.11 113
3356.24 109
3356.37 105
3356.50 102
3356.64 101
3356.77 105
3356.90 113
3357.04 124
3357.17 136
3357.30 146
3357.44 154
3357.57 157
3357.70 156
3357.83 152
3357.97 146
3358.10 141
3358.23 137
3358.37 136
3358.50 138
3358.63 141
3358.77 145
3358.90 149
3359.03 152
3359.16 154
3359.30 156
3359.43 159
3359.56 163
3359.70 168
3359.83 174
3359.96 181
3360.10 186
3360.23 189
3360.36 188
3360.50 183
3360.63 176
3360.76 167
3360.89 158
3361.03 150
3361.16 145
3361.29 143
3361.43 142
3361.56 142
3361.69 141
3361.83 138
3361.96 134
3362.09 128
3362.23 122
3362.36 118
3362.49 116
3362.62 116
3362.76 119
3362.89 122
3363.02 125
3363.16 128
3363.29 128
3363.42 127
3363.56 125
3363.69 123
3363.82 121
3363.96 119
3364.09 117
3364.22 116
3364.36 116
3364.49 117
3364.62 120
3364.75 125
3364.89 131
3365.02 139
3365.15 147
3365.29 155
3365.42 162
3365.55 169
3365.69 175
3365.82 182
3365.95 191
3366.09 203
3366.22 217
3366.35 232
3366.49 248
3366.62 262
3366.75 274
3366.89 282
3367.02 288
3367.15 290
3367.28 291
3367.42 290
3367.55 287
3367.68 282
3367.82 276
3367.95 270
3368.08 264
3368.22 260
3368.35 260
3368.48 262
3368.62 267
3368.75 274
3368.88 282
3369.02 290
3369.15 296
3369.28 301
3369.42 305
3369.55 308
3369.68 311
3369.82 315
3369.95 321
3370.08 327
3370.22 335
3370.35 343
3370.48 350
3370.62 355
3370.75 358
3370.88 356
3371.02 351
3371.15 342
3371.28 330
3371.41 317
3371.55 302
3371.68 289
3371.81 277
3371.95 267
3372.08 260
3372.21 257
3372.35 258
3372.48 261
3372.61 268
3372.75 278
3372.88 289
3373.01 302
3373.15 315
3373.28 331
3373.41 348
3373.55 369
3373.68 394
3373.81 420
3373.95 448
3374.08 475
3374.21 499
3374.35 521
3374.48 539
3374.61 557
3374.75 574
3374.88 592
3375.01 611
3375.15 630
3375.28 648
3375.41 663
3375.55 674
3375.68 683
3375.81 691
3375.95 700
3376.08 712
3376.21 730
3376.35 751
3376.48 774
3376.61 796
3376.75 813
3376.88 821
3377.01 821
3377.15 809
3377.28 789
3377.42 762
3377.55 731
3377.68 699
3377.82 669
3377.95 644
3378.08 625
3378.22 610
3378.35 600
3378.48 593
3378.62 585
3378.75 575
3378.88 561
3379.02 544
3379.15 524
3379.28 502
3379.42 478
3379.55 455
3379.68 433
3379.82 411
3379.95 392
3380.08 373
3380.22 355
3380.35 338
3380.48 320
3380.62 301
3380.75 281
3380.88 260
3381.02 240
3381.15 221
3381.28 206
3381.42 195
3381.55 189
3381.69 188
3381.82 191
3381.95 195
3382.09 198
3382.22 199
3382.35 195
3382.49 187
3382.62 176
3382.75 162
3382.89 148
3383.02 137
3383.15 130
3383.29 127
3383.42 130
3383.55 136
3383.69 145
3383.82 155
3383.95 164
3384.09 173
3384.22 180
3384.36 185
3384.49 188
3384.62 189
3384.76 189
3384.89 186
3385.02 182
3385.16 177
3385.29 173
3385.42 169
3385.56 167
3385.69 166
3385.82 166
3385.96 166
3386.09 165
3386.22 162
3386.36 156
3386.49 148
3386.63 138
3386.76 128
3386.89 120
3387.03 114
3387.16 112
3387.29 113
3387.43 117
3387.56 122
3387.69 126
3387.83 128
3387.96 128
3388.10 126
3388.23 121
3388.36 116
3388.50 109
3388.63 103
3388.76 97
3388.90 91
3389.03 86
3389.16 83
3389.30 83
3389.43 84
3389.56 88
3389.70 93
3389.83 98
3389.97 104
3390.10 108
3390.23 110
3390.37 111
3390.50 112
3390.63 111
3390.77 111
3390.90 111
3391.04 112
3391.17 113
3391.30 115
3391.44 115
3391.57 116
3391.70 115
3391.84 114
3391.97 111
3392.10 108
3392.24 105
3392.37 101
3392.51 98
3392.64 96
3392.77 94
3392.91 93
3393.04 91
3393.17 88
3393.31 85
3393.44 80
3393.58 74
3393.71 68
3393.84 62
3393.98 57
3394.11 53
3394.24 51
3394.38 50
3394.51 50
3394.64 51
3394.78 52
3394.91 52
3395.05 52
3395.18 50
3395.31 48
3395.45 46
3395.58 45
3395.71 45
3395.85 47
3395.98 52
3396.12 57
3396.25 64
3396.38 70
3396.52 76
3396.65 79
3396.79 82
3396.92 84
3397.05 87
3397.19 90
3397.32 93
3397.45 97
3397.59 100
3397.72 102
3397.86 102
3397.99 99
3398.12 95
3398.26 89
3398.39 82
3398.52 74
3398.66 66
3398.79 58
3398.93 50
3399.06 43
3399.19 37
3399.33 32
3399.46 29
3399.59 28
3399.73 29
3399.86 32
3400.00 35
3400.13 39
3400.26 41
3400.40 42
3400.53 42
3400.67 41
3400.80 40
3400.93 41
3401.07 42
3401.20 45
3401.34 49
3401.47 53
3401.60 58
3401.74 61
3401.87 65
3402.00 67
3402.14 68
3402.27 69
3402.41 71
3402.54 73
3402.67 76
3402.81 80
3402.94 84
3403.08 89
3403.21 93
3403.34 95
3403.48 96
3403.61 94
3403.75 91
3403.88 86
3404.01 80
3404.15 75
3404.28 71
3404.41 68
3404.55 67
3404.68 68
3404.82 72
3404.95 78
3405.08 88
3405.22 100
3405.35 113
3405.49 127
3405.62 140
3405.75 153
3405.89 163
3406.02 171
3406.16 179
3406.29 185
3406.42 192
3406.56 199
3406.69 207
3406.83 214
3406.96 220
3407.09 223
3407.23 222
3407.36 217
3407.50 209
3407.63 200
3407.76 191
3407.90 185
3408.03 182
3408.17 183
3408.30 187
3408.43 194
3408.57 201
3408.70 206
3408.84 209
3408.97 209
3409.10 206
3409.24 200
3409.37 191
3409.51 180
3409.64 169
3409.77 156
3409.91 145
3410.04 134
3410.18 124
3410.31 117
3410.44 111
3410.58 107
3410.71 104
3410.85 102
3410.98 100
3411.11 99
3411.25 97
3411.38 95
3411.52 93
3411.65 91
3411.78 88
3411.92 85
3412.05 81
3412.19 78
3412.32 75
3412.46 72
3412.59 70
3412.72 67
3412.86 65
3412.99 63
3413.13 61
3413.26 59
3413.39 57
3413.53 56
3413.66 55
3413.80 53
3413.93 51
3414.06 50
3414.20 48
3414.33 48
3414.47 48
3414.60 49
3414.73 51
3414.87 53
3415.00 54
3415.14 55
3415.27 56
3415.41 56
3415.54 58
3415.67 60
3415.81 64
3415.94 69
3416.08 75
3416.21 80
3416.34 86
3416.48 90
3416.61 93
3416.75 95
3416.88 95
3417.02 95
3417.15 94
3417.28 92
3417.42 91
3417.55 91
3417.69 91
3417.82 90
3417.95 90
3418.09 88
3418.22 87
3418.36 86
3418.49 86
3418.63 88
3418.76 90
3418.89 92
3419.03 94
3419.16 95
3419.30 93
3419.43 87
3419.57 80
3419.70 71
3419.83 63
3419.97 57
3420.10 53
3420.24 54
3420.37 57
3420.50 63
3420.64 70
3420.77 77
3420.91 82
3421.04 86
3421.18 87
3421.31 86
3421.44 82
3421.58 77
3421.71 71
3421.85 66
3421.98 60
3422.12 56
3422.25 53
3422.38 52
3422.52 53
3422.65 55
3422.79 58
3422.92 61
3423.06 64
3423.19 65
3423.32 65
3423.46 63
3423.59 61
3423.73 58
3423.86 55
3424.00 52
3424.13 49
3424.26 44
3424.40 39
3424.53 34
3424.67 29
3424.80 26
3424.94 26
3425.07 29
3425.20 36
3425.34 45
3425.47 54
3425.61 64
3425.74 71
3425.88 75
3426.01 77
3426.15 77
3426.28 76
3426.41 73
3426.55 70
3426.68 66
3426.82 60
3426.95 54
3427.09 47
3427.22 39
3427.35 30
3427.49 23
3427.62 17
3427.76 14
3427.89 13
3428.03 15
3428.16 19
3428.30 25
3428.43 31
3428.56 36
3428.70 41
3428.83 43
3428.97 43
3429.10 41
3429.24 37
3429.37 33
3429.51 28
3429.64 23
3429.77 19
3429.91 15
3430.04 12
3430.18 9
3430.31 7
3430.45 5
3430.58 3
3430.71 2
3430.85 0
3430.98 0
3431.12 0
3431.25 0
3431.39 0
3431.52 0
3431.66 0
3431.79 0
3431.93 0
3432.06 4
3432.19 9
3432.33 14
3432.46 17
3432.60 19
3432.73 20
3432.87 21
3433.00 23
3433.14 26
3433.27 31
3433.40 39
3433.54 48
3433.67 56
3433.81 64
3433.94 70
3434.08 74
3434.21 76
3434.35 77
3434.48 78
3434.61 80
3434.75 83
3434.88 86
3435.02 89
3435.15 91
3435.29 90
3435.42 88
3435.56 84
3435.69 78
3435.83 73
3435.96 67
3436.09 62
3436.23 56
3436.36 52
3436.50 47
3436.63 43
3436.77 40
3436.90 39
3437.04 40
3437.17 43
3437.31 47
3437.44 53
3437.57 59
3437.71 65
3437.84 71
3437.98 76
3438.11 79
3438.25 81
3438.38 82
3438.52 82
3438.65 80
3438.79 77
3438.92 74
3439.06 70
3439.19 66
3439.32 63
3439.46 60
3439.59 58
3439.73 56
3439.86 56
3440.00 57
3440.13 58
3440.27 60
3440.40 61
3440.54 62
3440.67 61
3440.81 60
3440.94 57
3441.07 54
3441.21 51
3441.34 48
3441.48 47
3441.61 46
3441.75 45
3441.88 44
3442.02 43
3442.15 41
3442.29 40
3442.42 39
3442.56 39
3442.69 39
3442.83 39
3442.96 39
3443.09 39
3443.23 37
3443.36 36
3443.50 34
3443.63 31
3443.77 28
3443.90 23
3444.04 19
3444.17 14
3444.31 9
3444.44 6
3444.58 6
3444.71 8
3444.85 13
3444.98 19
3445.12 24
3445.25 29
3445.38 31
3445.52 31
3445.65 29
3445.79 27
3445.92 26
3446.06 27
3446.19 31
3446.33 36
3446.46 41
3446.60 45
3446.73 48
3446.87 48
3447.00 48
3447.14 47
3447.27 47
3447.41 50
3447.54 55
3447.68 64
3447.81 74
3447.95 86
3448.08 97
3448.21 109
3448.35 119
3448.48 129
3448.62 138
3448.75 146
3448.89 152
3449.02 156
3449.16 158
3449.29 157
3449.43 155
3449.56 150
3449.70 145
3449.83 141
3449.97 137
3450.10 135
3450.24 136
3450.37 138
3450.51 141
3450.64 145
3450.78 148
3450.91 149
3451.05 150
3451.18 149
3451.32 147
3451.45 147
3451.59 150
3451.72 154
3451.86 162
3451.99 170
3452.12 179
3452.26 187
3452.39 193
3452.53 196
3452.66 198
3452.80 198
3452.93 196
3453.07 194
3453.20 191
3453.34 187
3453.47 183
3453.61 178
3453.74 175
3453.88 174
3454.01 175
3454.15 178
3454.28 182
3454.42 186
3454.55 188
3454.69 188
3454.82 185
3454.96 182
3455.09 181
3455.23 182
3455.36 186
3455.50 193
3455.63 203
3455.77 212
3455.90 219
3456.04 223
3456.17 224
3456.31 222
3456.44 217
3456.58 211
3456.71 204
3456.85 197
3456.98 189
3457.12 180
3457.25 173
3457.39 165
3457.52 160
3457.66 155
3457.79 152
3457.93 150
3458.06 149
3458.20 147
3458.33 145
3458.47 141
3458.60 136
3458.74 130
3458.87 123
3459.01 114
3459.14 105
3459.28 96
3459.41 87
3459.55 80
3459.68 74
3459.82 70
3459.95 67
3460.09 64
3460.22 62
3460.36 59
3460.49 56
3460.63 52
3460.76 48
3460.90 44
3461.03 41
3461.17 39
3461.30 38
3461.44 40
3461.57 42
3461.71 46
3461.84 50
3461.98 54
3462.11 58
3462.25 61
3462.38 65
3462.52 69
3462.65 73
3462.79 77
3462.92 81
3463.06 84
3463.19 85
3463.33 85
3463.46 83
3463.60 80
3463.73 75
3463.87 71
3464.00 67
3464.14 63
3464.27 59
3464.41 55
3464.54 51
3464.68 47
3464.81 43
3464.95 40
3465.08 37
3465.22 37
3465.35 38
3465.49 41
3465.62 46
3465.76 53
3465.89 60
3466.03 68
3466.16 76
3466.30 84
3466.43 91
3466.57 96
3466.71 99
3466.84 101
3466.98 101
3467.11 99
3467.25 95
3467.38 90
3467.52 85
3467.65 79
3467.79 74
3467.92 69
3468.06 64
3468.19 60
3468.33 57
3468.46 53
3468.60 51
3468.73 49
3468.87 48
3469.00 48
3469.14 49
3469.27 53
3469.41 57
3469.54 62
3469.68 67
3469.81 71
3469.95 74
3470.08 76
3470.22 74
3470.36 70
3470.49 64
3470.63 57
3470.76 50
3470.90 45
3471.03 43
3471.17 45
3471.30 52
3471.44 62
3471.57 73
3471.71 86
3471.84 97
3471.98 106
3472.11 112
3472.25 115
3472.38 116
3472.52 116
3472.65 115
3472.79 115
3472.92 116
3473.06 119
3473.20 124
3473.33 130
3473.47 137
3473.60 146
3473.74 156
3473.87 168
3474.01 182
3474.14 196
3474.28 211
3474.41 224
3474.55 235
3474.68 241
3474.82 243
3474.95 241
3475.09 237
3475.22 231
3475.36 226
3475.50 223
3475.63 221
3475.77 221
3475.90 221
3476.04 219
3476.17 216
3476.31 209
3476.44 200
3476.58 190
3476.71 179
3476.85 169
3476.98 160
3477.12 154
3477.25 149
3477.39 146
3477.53 144
3477.66 142
3477.80 141
3477.93 141
3478.07 140
3478.20 139
3478.34 136
3478.47 132
3478.61 125
3478.74 116
3478.88 105
3479.01 93
3479.15 81
3479.29 72
3479.42 66
3479.56 64
3479.69 67
3479.83 73
3479.96 82
3480.10 93
3480.23 104
3480.37 114
3480.50 122
3480.64 130
3480.77 136
3480.91 142
3481.05 147
3481.18 150
3481.32 152
3481.45 151
3481.59 148
3481.72 141
3481.86 133
3481.99 123
3482.13 113
3482.26 103
3482.40 96
3482.54 90
3482.67 86
3482.81 85
3482.94 87
3483.08 90
3483.21 95
3483.35 100
3483.48 106
3483.62 112
3483.75 117
3483.89 121
3484.03 123
3484.16 123
3484.30 121
3484.43 117
3484.57 111
3484.70 106
3484.84 101
3484.97 97
3485.11 95
3485.25 92
3485.38 89
3485.52 84
3485.65 78
3485.79 70
3485.92 61
3486.06 55
3486.19 51
3486.33 51
3486.46 55
3486.60 61
3486.74 69
3486.87 77
3487.01 84
3487.14 90
3487.28 94
3487.41 97
3487.55 101
3487.68 105
3487.82 108
3487.96 111
3488.09 113
3488.23 112
3488.36 110
3488.50 105
3488.63 99
3488.77 93
3488.90 86
3489.04 79
3489.18 73
3489.31 68
3489.45 63
3489.58 59
3489.72 56
3489.85 54
3489.99 52
3490.13 50
3490.26 49
3490.40 48
3490.53 46
3490.67 45
3490.80 43
3490.94 43
3491.07 42
3491.21 42
3491.35 42
3491.48 42
3491.62 41
3491.75 40
3491.89 40
3492.02 39
3492.16 39
3492.30 41
3492.43 43
3492.57 47
3492.70 53
3492.84 59
3492.97 67
3493.11 76
3493.24 85
3493.38 94
3493.52 102
3493.65 110
3493.79 116
3493.92 120
3494.06 122
3494.19 123
3494.33 123
3494.47 122
3494.60 121
3494.74 121
3494.87 123
3495.01 127
3495.14 134
3495.28 143
3495.42 153
3495.55 165
3495.69 178
3495.82 191
3495.96 202
3496.09 212
3496.23 220
3496.37 225
3496.50 228
3496.64 231
3496.77 234
3496.91 240
3497.04 250
3497.18 262
3497.32 275
3497.45 289
3497.59 302
3497.72 313
3497.86 321
3497.99 330
3498.13 340
3498.27 354
3498.40 371
3498.54 391
3498.67 412
3498.81 434
3498.94 455
3499.08 475
3499.22 493
3499.35 511
3499.49 527
3499.62 542
3499.76 555
3499.90 564
3500.03 569
3500.17 571
3500.30 571
3500.44 569
3500.57 568
3500.71 568
3500.85 568
3500.98 569
3501.12 567
3501.25 564
3501.39 558
3501.52 551
3501.66 541
3501.80 531
3501.93 520
3502.07 508
3502.20 497
3502.34 486
3502.48 475
3502.61 465
3502.75 456
3502.88 447
3503.02 436
3503.16 422
3503.29 405
3503.43 384
3503.56 361
3503.70 338
3503.83 317
3503.97 300
3504.11 287
3504.24 280
3504.38 275
3504.51 273
3504.65 270
3504.79 267
3504.92 263
3505.06 257
3505.19 250
3505.33 242
3505.46 233
3505.60 223
3505.74 212
3505.87 199
3506.01 185
3506.14 171
3506.28 157
3506.42 146
3506.55 137
3506.69 131
3506.82 128
3506.96 128
3507.10 129
3507.23 132
3507.37 134
3507.50 135
3507.64 136
3507.78 135
3507.91 133
3508.05 129
3508.18 124
3508.32 118
3508.46 113
3508.59 107
3508.73 103
3508.86 99
3509.00 98
3509.14 99
3509.27 102
3509.41 106
3509.54 110
3509.68 113
3509.82 114
3509.95 111
3510.09 106
3510.22 98
3510.36 88
3510.50 79
3510.63 70
3510.77 63
3510.90 59
3511.04 58
3511.18 58
3511.31 60
3511.45 63
3511.58 67
3511.72 72
3511.86 78
3511.99 84
3512.13 89
3512.26 93
3512.40 95
3512.54 95
3512.67 93
3512.81 88
3512.94 83
3513.08 78
3513.22 74
3513.35 72
3513.49 71
3513.62 71
3513.76 70
3513.90 68
3514.03 65
3514.17 60
3514.30 54
3514.44 47
3514.58 41
3514.71 36
3514.85 33
3514.98 32
3515.12 31
3515.26 32
3515.39 33
3515.53 33
3515.66 33
3515.80 32
3515.94 30
3516.07 27
3516.21 24
3516.35 21
3516.48 20
3516.62 20
3516.75 22
3516.89 26
3517.03 30
3517.16 34
3517.30 37
3517.43 38
3517.57 38
3517.71 36
3517.84 34
3517.98 33
3518.12 33
3518.25 34
3518.39 37
3518.52 40
3518.66 43
3518.80 45
3518.93 46
3519.07 46
3519.20 46
3519.34 44
3519.48 43
3519.61 42
3519.75 41
3519.89 41
3520.02 43
3520.16 46
3520.29 50
3520.43 55
3520.57 61
3520.70 66
3520.84 70
3520.97 72
3521.11 73
3521.25 71
3521.38 69
3521.52 66
3521.66 64
3521.79 64
3521.93 66
3522.06 70
3522.20 76
3522.34 82
3522.47 88
3522.61 94
3522.75 100
3522.88 105
3523.02 111
3523.15 116
3523.29 122
3523.43 129
3523.56 134
3523.70 137
3523.84 137
3523.97 134
3524.11 128
3524.24 120
3524.38 111
3524.52 105
3524.65 100
3524.79 98
3524.93 99
3525.06 101
3525.20 103
3525.33 106
3525.47 108
3525.61 108
3525.74 108
3525.88 106
3526.02 103
3526.15 99
3526.29 93
3526.42 87
3526.56 81
3526.70 75
3526.83 70
3526.97 66
3527.11 63
3527.24 61
3527.38 62
3527.52 63
3527.65 65
3527.79 69
3527.92 72
3528.06 76
3528.20 79
3528.33 81
3528.47 81
3528.61 81
3528.74 81
3528.88 80
3529.02 78
3529.15 76
3529.29 73
3529.42 69
3529.56 64
3529.70 57
3529.83 50
3529.97 42
3530.11 34
3530.24 28
3530.38 22
3530.52 18
3530.65 16
3530.79 14
3530.92 13
3531.06 12
3531.20 10
3531.33 8
3531.47 6
3531.61 4
3531.74 2
3531.88 1
3532.02 0
3532.15 0
3532.29 0
3532.42 0
3532.56 0
3532.70 0
3532.83 0
3532.97 0
3533.11 0
3533.24 0
3533.38 1
3533.52 2
3533.65 2
3533.79 2
3533.93 2
3534.06 2
3534.20 3
3534.33 6
3534.47 11
3534.61 18
3534.74 27
3534.88 37
3535.02 47
3535.15 56
3535.29 61
3535.43 64
3535.56 63
3535.70 59
3535.84 55
3535.97 50
3536.11 46
3536.25 45
3536.38 44
3536.52 45
3536.66 47
3536.79 49
3536.93 51
3537.06 54
3537.20 57
3537.34 61
3537.47 66
3537.61 71
3537.75 76
3537.88 81
3538.02 85
3538.16 88
3538.29 90
3538.43 91
3538.57 92
3538.70 92
3538.84 92
3538.98 93
3539.11 93
3539.25 93
3539.39 93
3539.52 93
3539.66 93
3539.80 93
3539.93 93
3540.07 94
3540.21 95
3540.34 95
3540.48 94
3540.61 92
3540.75 89
3540.89 84
3541.02 79
3541.16 74
3541.30 70
3541.43 69
3541.57 69
3541.71 71
3541.84 76
3541.98 83
3542.12 92
3542.25 104
3542.39 119
3542.53 136
3542.66 156
3542.80 179
3542.94 202
3543.07 226
3543.21 251
3543.35 274
3543.48 296
3543.62 316
3543.76 333
3543.89 348
3544.03 360
3544.17 372
3544.30 383
3544.44 396
3544.58 409
3544.71 423
3544.85 437
3544.99 449
3545.12 456
3545.26 460
3545.40 459
3545.53 455
3545.67 451
3545.81 447
3545.94 446
3546.08 447
3546.22 451
3546.35 455
3546.49 459
3546.63 461
3546.76 460
3546.90 456
3547.04 449
3547.17 439
3547.31 427
3547.45 412
3547.58 396
3547.72 379
3547.86 362
3547.99 346
3548.13 332
3548.27 319
3548.40 309
3548.54 301
3548.68 294
3548.81 286
3548.95 277
3549.09 267
3549.22 254
3549.36 240
3549.50 225
3549.63 209
3549.77 193
3549.91 178
3550.05 164
3550.18 151
3550.32 140
3550.46 131
3550.59 123
3550.73 116
3550.87 108
3551.00 101
3551.14 92
3551.28 82
3551.41 72
3551.55 62
3551.69 53
3551.82 46
3551.96 42
3552.10 42
3552.23 44
3552.37 50
3552.51 56
3552.64 63
3552.78 68
3552.92 72
3553.05 73
3553.19 73
3553.33 72
3553.46 71
3553.60 71
3553.74 73
3553.88 75
3554.01 79
3554.15 83
3554.29 88
3554.42 92
3554.56 96
3554.70 99
3554.83 100
3554.97 100
3555.11 98
3555.24 95
3555.38 91
3555.52 87
3555.65 83
3555.79 79
3555.93 76
3556.07 74
3556.20 71
3556.34 69
3556.48 66
3556.61 63
3556.75 59
3556.89 56
3557.02 54
3557.16 51
3557.30 48
3557.43 45
3557.57 41
3557.71 36
3557.84 30
3557.98 25
3558.12 19
3558.26 15
3558.39 12
3558.53 11
3558.67 11
3558.80 13
3558.94 17
3559.08 23
3559.21 30
3559.35 38
3559.49 46
3559.62 54
3559.76 61
3559.90 68
3560.04 74
3560.17 79
3560.31 83
3560.45 86
3560.58 88
3560.72 89
3560.86 88
3560.99 87
3561.13 85
3561.27 83
3561.41 80
3561.54 76
3561.68 71
3561.82 66
3561.95 59
3562.09 52
3562.23 43
3562.36 34
3562.50 25
3562.64 17
3562.78 9
3562.91 1
3563.05 0
3563.19 0
3563.32 0
3563.46 0
3563.60 0
3563.73 0
3563.87 0
3564.01 0
3564.15 4
3564.28 9
3564.42 13
3564.56 17
3564.69 21
3564.83 25
3564.97 29
3565.10 33
3565.24 36
3565.38 38
3565.52 39
3565.65 38
3565.79 38
3565.93 38
3566.06 39
3566.20 43
3566.34 48
3566.48 56
3566.61 65
3566.75 74
3566.89 82
3567.02 88
3567.16 92
3567.30 94
3567.44 94
3567.57 94
3567.71 94
3567.85 94
3567.98 97
3568.12 100
3568.26 106
3568.39 112
3568.53 118
3568.67 124
3568.81 129
3568.94 135
3569.08 140
3569.22 145
3569.35 150
3569.49 156
3569.63 161
3569.77 166
3569.90 170
3570.04 173
3570.18 176
3570.31 176
3570.45 174
3570.59 170
3570.73 165
3570.86 157
3571.00 148
3571.14 138
3571.27 129
3571.41 120
3571.55 111
3571.69 103
3571.82 95
3571.96 87
3572.10 79
3572.23 72
3572.37 64
3572.51 55
3572.65 47
3572.78 39
3572.92 32
3573.06 27
3573.20 24
3573.33 23
3573.47 24
3573.61 26
3573.74 30
3573.88 34
3574.02 38
3574.16 41
3574.29 44
3574.43 47
3574.57 49
3574.70 51
3574.84 53
3574.98 55
3575.12 56
3575.25 55
3575.39 54
3575.53 52
3575.67 49
3575.80 46
3575.94 42
3576.08 40
3576.21 39
3576.35 39
3576.49 41
3576.63 44
3576.76 47
3576.90 50
3577.04 52
3577.18 53
3577.31 52
3577.45 51
3577.59 50
3577.72 50
3577.86 52
3578.00 55
3578.14 60
3578.27 65
3578.41 69
3578.55 71
3578.69 71
3578.82 69
3578.96 64
3579.10 57
3579.24 48
3579.37 38
3579.51 28
3579.65 17
3579.78 8
3579.92 1
3580.06 0
3580.20 0
3580.33 0
3580.47 0
3580.61 1
3580.75 7
3580.88 14
3581.02 21
3581.16 29
3581.30 36
3581.43 44
3581.57 52
3581.71 60
3581.84 68
3581.98 74
3582.12 78
3582.26 80
3582.39 80
3582.53 78
3582.67 73
3582.81 67
3582.94 61
3583.08 54
3583.22 47
3583.36 42
3583.49 37
3583.63 35
3583.77 34
3583.91 35
3584.04 36
3584.18 38
3584.32 39
3584.46 40
3584.59 40
3584.73 40
3584.87 39
3585.00 39
3585.14 39
3585.28 39
3585.42 39
3585.55 38
3585.69 37
3585.83 36
3585.97 35
3586.10 34
3586.24 34
3586.38 36
3586.52 39
3586.65 43
3586.79 48
3586.93 54
3587.07 59
3587.20 63
3587.34 65
3587.48 66
3587.62 64
3587.75 62
3587.89 59
3588.03 56
3588.17 53
3588.30 51
3588.44 49
3588.58 47
3588.72 46
3588.85 44
3588.99 43
3589.13 42
3589.27 41
3589.40 41
3589.54 41
3589.68 41
3589.82 42
3589.95 42
3590.09 42
3590.23 42
3590.37 42
3590.50 42
3590.64 42
3590.78 43
3590.92 44
3591.05 46
3591.19 49
3591.33 51
3591.47 52
3591.60 52
3591.74 51
3591.88 49
3592.02 46
3592.15 43
3592.29 40
3592.43 36
3592.57 32
3592.71 29
3592.84 27
3592.98 27
3593.12 30
3593.26 36
3593.39 44
3593.53 52
3593.67 58
3593.81 61
3593.94 60
3594.08 56
3594.22 50
3594.36 42
3594.49 36
3594.63 33
3594.77 34
3594.91 37
3595.04 41
3595.18 46
3595.32 50
3595.46 53
3595.60 52
3595.73 51
3595.87 48
3596.01 46
3596.15 45
3596.28 46
3596.42 49
3596.56 53
3596.70 57
3596.83 61
3596.97 63
3597.11 63
3597.25 61
3597.38 56
3597.52 50
3597.66 43
3597.80 36
3597.94 30
3598.07 24
3598.21 19
3598.35 15
3598.49 11
3598.62 9
3598.76 7
3598.90 7
3599.04 8
3599.17 10
3599.31 14
3599.45 18
3599.59 23
3599.73 27
3599.86 31
3600.00 34
3600.14 35
3600.28 36
3600.41 37
3600.55 37
3600.69 37
3600.83 37
3600.96 36
3601.10 34
3601.24 31
3601.38 27
3601.52 22
3601.65 17
3601.79 14
3601.93 11
3602.07 10
3602.20 10
3602.34 11
3602.48 11
3602.62 11
3602.76 11
3602.89 12
3603.03 14
3603.17 19
3603.31 26
3603.44 36
3603.58 48
3603.72 60
3603.86 71
3604.00 79
3604.13 84
3604.27 85
3604.41 82
3604.55 77
3604.68 70
3604.82 62
3604.96 55
3605.10 50
3605.24 46
3605.37 44
3605.51 45
3605.65 46
3605.79 49
3605.93 53
3606.06 57
3606.20 60
3606.34 63
3606.48 64
3606.61 63
3606.75 61
3606.89 58
3607.03 54
3607.17 49
3607.30 45
3607.44 41
3607.58 38
3607.72 36
3607.86 36
3607.99 38
3608.13 43
3608.27 50
3608.41 58
3608.54 67
3608.68 75
3608.82 82
3608.96 86
3609.10 87
3609.23 86
3609.37 82
3609.51 77
3609.65 71
3609.79 66
3609.92 62
3610.06 58
3610.20 55
3610.34 53
3610.48 51
3610.61 48
3610.75 46
3610.89 43
3611.03 40
3611.16 38
3611.30 37
3611.44 38
3611.58 39
3611.72 42
3611.85 46
3611.99 49
3612.13 51
3612.27 52
3612.41 52
3612.54 51
3612.68 50
3612.82 50
3612.96 51
3613.10 52
3613.23 55
3613.37 58
3613.51 62
3613.65 68
3613.79 75
3613.92 84
3614.06 93
3614.20 102
3614.34 110
3614.48 116
3614.61 119
3614.75 120
3614.89 119
3615.03 117
3615.17 115
3615.30 113
3615.44 112
3615.58 110
3615.72 109
3615.86 107
3615.99 103
3616.13 97
3616.27 90
3616.41 82
3616.55 75
3616.68 68
3616.82 63
3616.96 58
3617.10 53
3617.24 50
3617.37 47
3617.51 45
3617.65 45
3617.79 46
3617.93 48
3618.06 51
3618.20 54
3618.34 55
3618.48 55
3618.62 54
3618.76 52
3618.89 50
3619.03 50
3619.17 50
3619.31 51
3619.45 53
3619.58 54
3619.72 54
3619.86 52
3620.00 48
3620.14 44
3620.27 39
3620.41 35
3620.55 31
3620.69 29
3620.83 27
3620.96 25
3621.10 23
3621.24 19
3621.38 14
3621.52 9
3621.66 4
3621.79 1
3621.93 0
3622.07 0
3622.21 0
3622.35 0
3622.48 1
3622.62 1
3622.76 0
3622.90 0
3623.04 0
3623.17 0
3623.31 0
3623.45 0
3623.59 4
3623.73 10
3623.87 17
3624.00 26
3624.14 36
3624.28 46
3624.42 55
3624.56 61
3624.69 64
3624.83 64
3624.97 60
3625.11 54
3625.25 48
3625.39 41
3625.52 36
3625.66 31
3625.80 28
3625.94 26
3626.08 25
3626.22 25
3626.35 26
3626.49 28
3626.63 32
3626.77 38
3626.91 45
3627.04 52
3627.18 58
3627.32 62
3627.46 63
3627.60 63
3627.74 60
3627.87 57
3628.01 55
3628.15 54
3628.29 55
3628.43 57
3628.57 61
3628.70 64
3628.84 67
3628.98 69
3629.12 69
3629.26 68
3629.39 67
3629.53 64
3629.67 61
3629.81 56
3629.95 51
3630.09 44
3630.22 38
3630.36 31
3630.50 26
3630.64 24
3630.78 25
3630.92 28
3631.05 33
3631.19 38
3631.33 43
3631.47 45
3631.61 45
3631.75 43
3631.88 41
3632.02 40
3632.16 41
3632.30 45
3632.44 50
3632.58 57
3632.71 63
3632.85 69
3632.99 73
3633.13 75
3633.27 75
3633.41 76
3633.54 75
3633.68 75
3633.82 75
3633.96 74
3634.10 73
3634.24 71
3634.37 68
3634.51 64
3634.65 59
3634.79 53
3634.93 48
3635.07 42
3635.21 37
3635.34 33
3635.48 29
3635.62 28
3635.76 29
3635.90 32
3636.04 36
3636.17 41
3636.31 47
3636.45 51
3636.59 54
3636.73 56
3636.87 57
3637.00 57
3637.14 57
3637.28 57
3637.42 58
3637.56 59
3637.70 60
3637.83 63
3637.97 65
3638.11 69
3638.25 73
3638.39 76
3638.53 80
3638.67 82
3638.80 83
3638.94 83
3639.08 83
3639.22 83
3639.36 83
3639.50 83
3639.63 84
3639.77 84
3639.91 83
3640.05 82
3640.19 79
3640.33 76
3640.47 72
3640.60 67
3640.74 62
3640.88 59
3641.02 56
3641.16 54
3641.30 55
3641.44 58
3641.57 63
3641.71 70
3641.85 78
3641.99 87
3642.13 96
3642.27 104
3642.40 110
3642.54 115
3642.68 118
3642.82 120
3642.96 122
3643.10 125
3643.24 128
3643.37 132
3643.51 135
3643.65 139
3643.79 141
3643.93 142
3644.07 141
3644.21 138
3644.34 134
3644.48 130
3644.62 125
3644.76 120
3644.90 116
3645.04 114
3645.18 113
3645.31 114
3645.45 116
3645.59 120
3645.73 123
3645.87 127
3646.01 130
3646.15 133
3646.28 134
3646.42 133
3646.56 132
3646.70 129
3646.84 125
3646.98 120
3647.12 115
3647.26 109
3647.39 105
3647.53 101
3647.67 97
3647.81 93
3647.95 89
3648.09 85
3648.23 81
3648.36 77
3648.50 75
3648.64 73
3648.78 73
3648.92 74
3649.06 76
3649.20 79
3649.33 80
3649.47 81
3649.61 81
3649.75 79
3649.89 77
3650.03 74
3650.17 70
3650.31 66
3650.44 62
3650.58 57
3650.72 51
3650.86 46
3651.00 41
3651.14 37
3651.28 34
3651.41 33
3651.55 33
3651.69 35
3651.83 38
3651.97 40
3652.11 42
3652.25 42
3652.39 42
3652.52 40
3652.66 38
3652.80 36
3652.94 34
3653.08 33
3653.22 33
3653.36 33
3653.50 33
3653.63 32
3653.77 30
3653.91 26
3654.05 20
3654.19 14
3654.33 7
3654.47 1
3654.61 0
3654.74 0
3654.88 0
3655.02 0
3655.16 2
3655.30 5
3655.44 6
3655.58 5
3655.72 3
3655.85 0
3655.99 0
3656.13 0
3656.27 0
3656.41 0
3656.55 4
3656.69 11
3656.83 19
3656.97 27
3657.10 34
3657.24 39
3657.38 43
3657.52 44
3657.66 42
3657.80 40
3657.94 36
3658.08 32
3658.21 28
3658.35 26
3658.49 25
3658.63 26
3658.77 28
3658.91 30
3659.05 33
3659.19 35
3659.33 37
3659.46 38
3659.60 38
3659.74 37
3659.88 35
3660.02 31
3660.16 26
3660.30 20
3660.44 13
3660.57 6
3660.71 0
3660.85 0
3660.99 0
3661.13 0
3661.27 0
3661.41 0
3661.55 0
3661.69 0
3661.82 0
3661.96 5
3662.10 10
3662.24 15
3662.38 19
3662.52 23
3662.66 26
3662.80 29
3662.94 31
3663.07 34
3663.21 38
3663.35 43
3663.49 48
3663.63 54
3663.77 60
3663.91 64
3664.05 68
3664.19 70
3664.33 70
3664.46 69
3664.60 67
3664.74 63
3664.88 59
3665.02 54
3665.16 49
3665.30 44
3665.44 40
3665.58 38
3665.71 36
3665.85 37
3665.99 38
3666.13 40
3666.27 42
3666.41 45
3666.55 48
3666.69 52
3666.83 57
3666.97 61
3667.10 66
3667.24 70
3667.38 74
3667.52 76
3667.66 78
3667.80 78
3667.94 78
3668.08 79
3668.22 79
3668.36 79
3668.49 80
3668.63 81
3668.77 82
3668.91 82
3669.05 82
3669.19 81
3669.33 79
3669.47 77
3669.61 74
3669.75 71
3669.89 67
3670.02 64
3670.16 62
3670.30 61
3670.44 60
3670.58 60
3670.72 60
3670.86 59
3671.00 58
3671.14 55
3671.28 52
3671.42 48
3671.55 43
3671.69 39
3671.83 36
3671.97 35
3672.11 36
3672.25 37
3672.39 38
3672.53 39
3672.67 38
3672.81 36
3672.95 33
3673.08 30
3673.22 28
3673.36 26
3673.50 26
3673.64 27
3673.78 29
3673.92 32
3674.06 34
3674.20 36
3674.34 36
3674.48 36
3674.61 35
3674.75 34
3674.89 33
3675.03 35
3675.17 37
3675.31 42
3675.45 47
3675.59 53
3675.73 59
3675.87 63
3676.01 65
3676.15 64
3676.28 61
3676.42 55
3676.56 48
3676.70 41
3676.84 33
3676.98 26
3677.12 21
3677.26 17
3677.40 16
3677.54 16
3677.68 18
3677.82 20
3677.95 22
3678.09 24
3678.23 25
3678.37 27
3678.51 28
3678.65 30
3678.79 33
3678.93 36
3679.07 40
3679.21 44
3679.35 49
3679.49 53
3679.63 58
3679.76 63
3679.90 67
3680.04 69
3680.18 71
3680.32 72
3680.46 71
3680.60 69
3680.74 67
3680.88 65
3681.02 64
3681.16 63
3681.30 64
3681.44 65
3681.57 67
3681.71 68
3681.85 68
3681.99 66
3682.13 62
3682.27 57
3682.41 50
3682.55 44
3682.69 39
3682.83 36
3682.97 36
3683.11 39
3683.25 44
3683.39 51
3683.52 59
3683.66 65
3683.80 68
3683.94 68
3684.08 65
3684.22 59
3684.36 52
3684.50 45
3684.64 39
3684.78 35
3684.92 33
3685.06 32
3685.20 33
3685.34 33
3685.48 32
3685.61 30
3685.75 29
3685.89 28
3686.03 28
3686.17 29
3686.31 32
3686.45 35
3686.59 38
3686.73 39
3686.87 39
3687.01 36
3687.15 33
3687.29 28
3687.43 24
3687.57 21
3687.71 19
3687.84 19
3687.98 21
3688.12 24
3688.26 28
3688.40 32
3688.54 37
3688.68 41
3688.82 44
3688.96 46
3689.10 46
3689.24 46
3689.38 45
3689.52 44
3689.66 42
3689.80 41
3689.94 40
3690.08 40
3690.21 42
3690.35 44
3690.49 48
3690.63 53
3690.77 59
3690.91 65
3691.05 71
3691.19 76
3691.33 80
3691.47 84
3691.61 86
3691.75 88
3691.89 90
3692.03 91
3692.17 93
3692.31 94
3692.45 96
3692.59 99
3692.72 102
3692.86 105
3693.00 110
3693.14 115
3693.28 120
3693.42 126
3693.56 131
3693.70 136
3693.84 140
3693.98 143
3694.12 145
3694.26 146
3694.40 145
3694.54 144
3694.68 143
3694.82 141
3694.96 139
3695.10 137
3695.24 137
3695.38 137
3695.52 137
3695.65 136
3695.79 135
3695.93 132
3696.07 128
3696.21 123
3696.35 118
3696.49 113
3696.63 108
3696.77 104
3696.91 100
3697.05 94
3697.19 88
3697.33 81
3697.47 73
3697.61 65
3697.75 59
3697.89 54
3698.03 52
3698.17 52
3698.31 54
3698.45 58
3698.59 63
3698.73 69
3698.86 75
3699.00 82
3699.14 89
3699.28 94
3699.42 98
3699.56 100
3699.70 101
3699.84 100
3699.98 99
3700.12 97
3700.26 95
3700.40 93
3700.54 90
3700.68 86
3700.82 81
3700.96 74
3701.10 66
3701.24 59
3701.38 52
3701.52 47
3701.66 45
3701.80 47
3701.94 51
3702.08 58
3702.22 67
3702.36 76
3702.50 86
3702.63 95
3702.77 103
3702.91 111
3703.05 119
3703.19 127
3703.33 134
3703.47 139
3703.61 144
3703.75 146
3703.89 147
3704.03 147
3704.17 147
3704.31 147
3704.45 149
3704.59 152
3704.73 156
3704.87 161
3705.01 164
3705.15 165
3705.29 164
3705.43 161
3705.57 156
3705.71 151
3705.85 147
3705.99 144
3706.13 143
3706.27 145
3706.41 148
3706.55 153
3706.69 157
3706.83 159
3706.97 160
3707.11 156
3707.25 150
3707.39 140
3707.52 129
3707.66 118
3707.80 108
3707.94 101
3708.08 98
3708.22 97
3708.36 98
3708.50 101
3708.64 103
3708.78 104
3708.92 103
3709.06 100
3709.20 95
3709.34 88
3709.48 81
3709.62 73
3709.76 66
3709.90 59
3710.04 53
3710.18 47
3710.32 42
3710.46 38
3710.60 33
3710.74 29
3710.88 26
3711.02 24
3711.16 23
3711.30 23
3711.44 24
3711.58 27
3711.72 30
3711.86 34
3712.00 38
3712.14 42
3712.28 46
3712.42 48
3712.56 49
3712.70 48
3712.84 46
3712.98 42
3713.12 39
3713.26 36
3713.40 35
3713.54 36
3713.68 39
3713.82 43
3713.96 47
3714.10 51
3714.24 54
3714.38 55
3714.52 54
3714.66 51
3714.80 46
3714.94 40
3715.08 32
3715.22 25
3715.36 19
3715.50 14
3715.64 12
3715.78 14
3715.92 19
3716.06 27
3716.20 35
3716.34 42
3716.48 46
3716.61 48
3716.75 46
3716.89 41
3717.03 35
3717.17 29
3717.31 25
3717.45 23
3717.59 24
3717.73 27
3717.87 31
3718.01 35
3718.15 38
3718.29 40
3718.43 40
3718.57 41
3718.71 41
3718.85 43
3718.99 46
3719.13 51
3719.27 57
3719.41 65
3719.55 73
3719.69 81
3719.83 89
3719.97 97
3720.11 104
3720.25 109
3720.39 113
3720.53 117
3720.67 120
3720.81 123
3720.95 127
3721.09 133
3721.23 140
3721.37 150
3721.51 161
3721.65 174
3721.79 188
3721.93 202
3722.07 216
3722.21 227
3722.35 234
3722.49 237
3722.63 236
3722.77 230
3722.91 220
3723.05 210
3723.19 199
3723.33 190
3723.47 184
3723.61 178
3723.75 173
3723.90 167
3724.04 159
3724.18 149
3724.32 139
3724.46 130
3724.60 123
3724.74 121
3724.88 121
3725.02 124
3725.16 127
3725.30 128
3725.44 126
3725.58 122
3725.72 116
3725.86 109
3726.00 102
3726.14 97
3726.28 94
3726.42 91
3726.56 89
3726.70 87
3726.84 84
3726.98 81
3727.12 76
3727.26 71
3727.40 66
3727.54 61
3727.68 55
3727.82 49
3727.96 43
3728.10 35
3728.24 28
3728.38 21
3728.52 13
3728.66 7
3728.80 1
3728.94 0
3729.08 0
3729.22 0
3729.36 0
3729.50 0
3729.64 0
3729.78 0
3729.92 0
3730.06 4
3730.20 9
3730.34 14
3730.48 19
3730.62 23
3730.76 28
3730.90 33
3731.04 39
3731.18 45
3731.32 49
3731.46 52
3731.60 53
3731.74 51
3731.88 47
3732.02 42
3732.16 38
3732.30 35
3732.44 34
3732.58 36
3732.72 41
3732.86 47
3733.01 53
3733.15 57
3733.29 60
3733.43 60
3733.57 58
3733.71 54
3733.85 50
3733.99 47
3734.13 46
3734.27 48
3734.41 53
3734.55 61
3734.69 70
3734.83 79
3734.97 86
3735.11 90
3735.25 92
3735.39 90
3735.53 84
3735.67 77
3735.81 68
3735.95 59
3736.09 51
3736.23 44
3736.37 39
3736.51 34
3736.65 31
3736.79 28
3736.93 25
3737.07 24
3737.21 23
3737.35 22
3737.49 21
3737.63 20
3737.77 18
3737.92 16
3738.06 13
3738.20 10
3738.34 8
3738.48 8
3738.62 9
3738.76 12
3738.90 16
3739.04 19
3739.18 21
3739.32 23
3739.46 23
3739.60 23
3739.74 25
3739.88 29
3740.02 35
3740.16 44
3740.30 53
3740.44 62
3740.58 68
3740.72 73
3740.86 75
3741.00 75
3741.14 73
3741.28 71
3741.42 68
3741.56 66
3741.71 63
3741.85 61
3741.99 58
3742.13 55
3742.27 51
3742.41 46
3742.55 40
3742.69 34
3742.83 26
3742.97 18
3743.11 11
3743.25 5
3743.39 1
3743.53 0
3743.67 0
3743.81 0
3743.95 0
3744.09 0
3744.23 0
3744.37 0
3744.51 0
3744.65 0
3744.79 2
3744.94 4
3745.08 7
3745.22 11
3745.36 16
3745.50 22
3745.64 28
3745.78 35
3745.92 41
3746.06 47
3746.20 50
3746.34 52
3746.48 53
3746.62 52
3746.76 50
3746.90 49
3747.04 49
3747.18 50
3747.32 51
3747.46 53
3747.60 55
3747.74 55
3747.89 55
3748.03 55
3748.17 54
3748.31 55
3748.45 58
3748.59 63
3748.73 70
3748.87 78
3749.01 86
3749.15 92
3749.29 96
3749.43 98
3749.57 100
3749.71 102
3749.85 105
3749.99 110
3750.13 118
3750.27 127
3750.42 138
3750.56 148
3750.70 157
3750.84 164
3750.98 168
3751.12 169
3751.26 168
3751.40 165
3751.54 160
3751.68 155
3751.82 151
3751.96 147
3752.10 145
3752.24 143
3752.38 141
3752.52 139
3752.66 135
3752.81 130
3752.95 125
3753.09 120
3753.23 117
3753.37 116
3753.51 119
3753.65 124
3753.79 130
3753.93 137
3754.07 142
3754.21 145
3754.35 148
3754.49 150
3754.63 153
3754.77 157
3754.91 160
3755.06 164
3755.20 165
3755.34 164
3755.48 160
3755.62 155
3755.76 149
3755.90 144
3756.04 141
3756.18 141
3756.32 143
3756.46 147
3756.60 152
3756.74 155
3756.88 157
3757.02 157
3757.17 155
3757.31 152
3757.45 147
3757.59 141
3757.73 135
3757.87 128
3758.01 122
3758.15 116
3758.29 112
3758.43 111
3758.57 111
3758.71 112
3758.85 114
3758.99 115
3759.14 115
3759.28 113
3759.42 110
3759.56 106
3759.70 103
3759.84 101
3759.98 99
3760.12 97
3760.26 94
3760.40 89
3760.54 83
3760.68 75
3760.82 65
3760.97 57
3761.11 49
3761.25 44
3761.39 41
3761.53 41
3761.67 42
3761.81 44
3761.95 47
3762.09 49
3762.23 51
3762.37 52
3762.51 52
3762.65 51
3762.80 49
3762.94 46
3763.08 43
3763.22 40
3763.36 37
3763.50 35
3763.64 33
3763.78 33
3763.92 35
3764.06 40
3764.20 47
3764.34 56
3764.49 66
3764.63 76
3764.77 84
3764.91 90
3765.05 92
3765.19 92
3765.33 89
3765.47 85
3765.61 80
3765.75 75
3765.89 69
3766.03 65
3766.18 61
3766.32 57
3766.46 53
3766.60 50
3766.74 47
3766.88 44
3767.02 41
3767.16 38
3767.30 35
3767.44 34
3767.58 34
3767.72 36
3767.87 39
3768.01 44
3768.15 50
3768.29 56
3768.43 63
3768.57 68
3768.71 73
3768.85 76
3768.99 77
3769.13 78
3769.27 77
3769.42 77
3769.56 79
3769.70 82
3769.84 88
3769.98 97
3770.12 107
3770.26 116
3770.40 124
3770.54 129
3770.68 130
3770.83 127
3770.97 121
3771.11 112
3771.25 102
3771.39 92
3771.53 81
3771.67 71
3771.81 61
3771.95 52
3772.09 43
3772.23 36
3772.38 30
3772.52 26
3772.66 24
3772.80 25
3772.94 27
3773.08 32
3773.22 37
3773.36 42
3773.50 47
3773.64 53
3773.79 57
3773.93 62
3774.07 65
3774.21 69
3774.35 72
3774.49 74
3774.63 75
3774.77 75
3774.91 73
3775.05 69
3775.20 63
3775.34 55
3775.48 46
3775.62 37
3775.76 27
3775.90 19
3776.04 13
3776.18 10
3776.32 9
3776.47 10
3776.61 13
3776.75 17
3776.89 21
3777.03 24
3777.17 26
3777.31 28
3777.45 28
3777.59 27
3777.73 26
3777.88 26
3778.02 26
3778.16 27
3778.30 29
3778.44 33
3778.58 37
3778.72 41
3778.86 45
3779.00 46
3779.15 46
3779.29 45
3779.43 42
3779.57 39
3779.71 36
3779.85 33
3779.99 31
3780.13 28
3780.27 25
3780.42 22
3780.56 19
3780.70 16
3780.84 13
3780.98 11
3781.12 9
3781.26 8
3781.40 7
3781.55 5
3781.69 3
3781.83 2
3781.97 2
3782.11 3
3782.25 7
3782.39 13
3782.53 19
3782.67 25
3782.82 30
3782.96 32
3783.10 32
3783.24 31
3783.38 28
3783.52 27
3783.66 27
3783.80 29
3783.94 34
3784.09 39
3784.23 43
3784.37 46
3784.51 48
3784.65 47
3784.79 46
3784.93 44
3785.07 42
3785.22 39
3785.36 36
3785.50 33
3785.64 28
3785.78 23
3785.92 18
3786.06 14
3786.20 12
3786.35 10
3786.49 11
3786.63 12
3786.77 14
3786.91 17
3787.05 19
3787.19 21
3787.33 22
3787.48 23
3787.62 23
3787.76 24
3787.90 25
3788.04 28
3788.18 32
3788.32 38
3788.46 46
3788.61 54
3788.75 62
3788.89 69
3789.03 73
3789.17 75
3789.31 75
3789.45 74
3789.59 73
3789.74 71
3789.88 71
3790.02 71
3790.16 71
3790.30 71
3790.44 71
3790.58 70
3790.73 70
3790.87 72
3791.01 75
3791.15 80
3791.29 87
3791.43 95
3791.57 103
3791.71 110
3791.86 116
3792.00 120
3792.14 122
3792.28 123
3792.42 124
3792.56 123
3792.70 122
3792.85 121
3792.99 119
3793.13 115
3793.27 111
3793.41 107
3793.55 101
3793.69 96
3793.84 91
3793.98 86
3794.12 82
3794.26 79
3794.40 77
3794.54 77
3794.68 78
3794.82 82
3794.97 87
3795.11 94
3795.25 100
3795.39 106
3795.53 109
3795.67 110
3795.81 108
3795.96 104
3796.10 98
3796.24 92
3796.38 86
3796.52 81
3796.66 76
3796.80 72
3796.95 68
3797.09 64
3797.23 60
3797.37 57
3797.51 53
3797.65 49
3797.79 45
3797.94 41
3798.08 37
3798.22 33
3798.36 31
3798.50 31
3798.64 34
3798.78 38
3798.93 43
3799.07 48
3799.21 52
3799.35 54
3799.49 53
3799.63 49
3799.78 43
3799.92 37
3800.06 30
3800.20 24
3800.34 19
3800.48 15
3800.62 11
3800.77 8
3800.91 5
3801.05 2
3801.19 0
3801.33 0
3801.47 0
3801.61 0
3801.76 0
3801.90 0
3802.04 1
3802.18 4
3802.32 8
3802.46 13
3802.61 21
3802.75 29
3802.89 37
3803.03 44
3803.17 49
3803.31 52
3803.45 53
3803.60 54
3803.74 54
3803.88 53
3804.02 53
3804.16 52
3804.30 50
3804.45 46
3804.59 40
3804.73 34
3804.87 28
3805.01 23
3805.15 19
3805.30 17
3805.44 16
3805.58 15
3805.72 14
3805.86 12
3806.00 11
3806.14 11
3806.29 12
3806.43 14
3806.57 18
3806.71 22
3806.85 26
3806.99 29
3807.14 30
3807.28 29
3807.42 26
3807.56 21
3807.70 15
3807.84 9
3807.99 3
3808.13 0
3808.27 0
3808.41 0
3808.55 0
3808.69 0
3808.84 0
3808.98 0
3809.12 0
3809.26 2
3809.40 7
3809.54 12
3809.69 16
3809.83 19
3809.97 22
3810.11 25
3810.25 27
3810.39 29
3810.54 29
3810.68 29
3810.82 28
3810.96 26
3811.10 23
3811.24 21
3811.39 20
3811.53 20
3811.67 21
3811.81 23
3811.95 26
3812.09 28
3812.24 29
3812.38 29
3812.52 28
3812.66 27
3812.80 26
3812.95 26
3813.09 27
3813.23 29
3813.37 33
3813.51 36
3813.65 39
3813.80 40
3813.94 40
3814.08 38
3814.22 34
3814.36 31
3814.50 28
3814.65 26
3814.79 25
3814.93 25
3815.07 24
3815.21 22
3815.36 20
3815.50 15
3815.64 11
3815.78 6
3815.92 1
3816.06 0
3816.21 0
3816.35 0
3816.49 0
3816.63 3
3816.77 9
3816.91 16
3817.06 21
3817.20 25
3817.34 25
3817.48 21
3817.62 15
3817.77 7
3817.91 0
3818.05 0
3818.19 0
3818.33 0
3818.47 3
3818.62 11
3818.76 18
3818.90 23
3819.04 25
3819.18 24
3819.33 22
3819.47 20
3819.61 20
3819.75 21
3819.89 23
3820.04 25
3820.18 26
3820.32 24
3820.46 20
3820.60 14
3820.74 6
3820.89 0
3821.03 0
3821.17 0
3821.31 0
3821.45 0
3821.60 0
3821.74 2
3821.88 8
3822.02 14
3822.16 21
3822.31 28
3822.45 35
3822.59 42
3822.73 49
3822.87 55
3823.01 60
3823.16 63
3823.30 65
3823.44 65
3823.58 65
3823.72 64
3823.87 64
3824.01 64
3824.15 66
3824.29 68
3824.43 70
3824.58 71
3824.72 71
3824.86 70
3825.00 69
3825.14 67
3825.29 67
3825.43 70
3825.57 75
3825.71 83
3825.85 92
3826.00 101
3826.14 108
3826.28 111
3826.42 109
3826.56 104
3826.71 96
3826.85 87
3826.99 78
3827.13 71
3827.27 66
3827.42 63
3827.56 62
3827.70 61
3827.84 61
3827.98 59
3828.13 57
3828.27 54
3828.41 49
3828.55 44
3828.69 39
3828.84 32
3828.98 26
3829.12 19
3829.26 13
3829.40 7
3829.55 3
3829.69 0
3829.83 0
3829.97 1
3830.11 4
3830.26 8
3830.40 12
3830.54 16
3830.68 18
3830.82 20
3830.97 20
3831.11 19
3831.25 17
3831.39 15
3831.53 12
3831.68 9
3831.82 7
3831.96 4
3832.10 1
3832.25 0
3832.39 0
3832.53 0
3832.67 0
3832.81 0
3832.96 1
3833.10 8
3833.24 16
3833.38 26
3833.52 37
3833.67 48
3833.81 58
3833.95 67
3834.09 73
3834.23 77
3834.38 79
3834.52 78
3834.66 76
3834.80 72
3834.95 66
3835.09 60
3835.23 54
3835.37 48
3835.51 44
3835.66 41
3835.80 40
3835.94 40
3836.08 41
3836.23 42
3836.37 42
3836.51 42
3836.65 42
3836.79 41
3836.94 41
3837.08 41
3837.22 42
3837.36 44
3837.50 47
3837.65 50
3837.79 53
3837.93 56
3838.07 57
3838.22 58
3838.36 58
3838.50 57
3838.64 57
3838.78 57
3838.93 59
3839.07 62
3839.21 65
3839.35 67
3839.50 68
3839.64 68
3839.78 66
3839.92 64
3840.06 61
3840.21 60
3840.35 60
3840.49 63
3840.63 67
3840.78 72
3840.92 77
3841.06 82
3841.20 84
3841.34 85
3841.49 85
3841.63 82
3841.77 79
3841.91 75
3842.06 70
3842.20 66
3842.34 63
3842.48 61
3842.63 59
3842.77 59
3842.91 60
3843.05 61
3843.19 62
3843.34 63
3843.48 63
3843.62 62
3843.76 63
3843.91 64
3844.05 67
3844.19 71
3844.33 76
3844.48 80
3844.62 83
3844.76 84
3844.90 82
3845.04 78
3845.19 74
3845.33 69
3845.47 65
3845.61 62
3845.76 59
3845.90 55
3846.04 50
3846.18 43
3846.33 34
3846.47 26
3846.61 17
3846.75 10
3846.89 5
3847.04 2
3847.18 2
3847.32 4
3847.46 8
3847.61 14
3847.75 20
3847.89 26
3848.03 30
3848.18 33
3848.32 32
3848.46 29
3848.60 24
3848.75 19
3848.89 14
3849.03 11
3849.17 9
3849.32 9
3849.46 10
3849.60 11
3849.74 13
3849.89 13
3850.03 14
3850.17 14
3850.31 13
3850.45 12
3850.60 11
3850.74 10
3850.88 11
3851.02 13
3851.17 17
3851.31 21
3851.45 26
3851.59 29
3851.74 31
3851.88 29
3852.02 26
3852.16 21
3852.31 16
3852.45 11
3852.59 8
3852.73 6
3852.88 5
3853.02 5
3853.16 5
3853.30 6
3853.45 8
3853.59 10
3853.73 12
3853.87 13
3854.02 14
3854.16 14
3854.30 13
3854.44 10
3854.59 8
3854.73 5
3854.87 2
3855.01 0
3855.16 0
3855.30 0
3855.44 0
3855.58 0
3855.73 0
3855.87 0
3856.01 0
3856.15 4
3856.30 14
3856.44 25
3856.58 35
3856.72 43
3856.87 48
3857.01 52
3857.15 53
3857.29 54
3857.44 55
3857.58 56
3857.72 58
3857.86 61
3858.01 65
3858.15 70
3858.29 74
3858.44 77
3858.58 78
3858.72 78
3858.86 75
3859.01 70
3859.15 64
3859.29 58
3859.43 54
3859.58 52
3859.72 52
3859.86 55
3860.00 59
3860.15 62
3860.29 64
3860.43 62
3860.57 59
3860.72 52
3860.86 45
3861.00 37
3861.14 29
3861.29 22
3861.43 16
3861.57 10
3861.72 5
3861.86 0
3862.00 0
3862.14 0
3862.29 0
3862.43 0
3862.57 3
3862.71 10
3862.86 18
3863.00 26
3863.14 32
3863.28 38
3863.43 42
3863.57 45
3863.71 48
3863.85 51
3864.00 53
3864.14 56
3864.28 59
3864.43 61
3864.57 62
3864.71 62
3864.85 61
3865.00 58
3865.14 55
3865.28 52
3865.42 50
3865.57 49
3865.71 48
3865.85 49
3866.00 51
3866.14 54
3866.28 55
3866.42 55
3866.57 53
3866.71 49
3866.85 44
3866.99 38
3867.14 33
3867.28 29
3867.42 27
3867.57 26
3867.71 27
3867.85 28
3867.99 29
3868.14 31
3868.28 31
3868.42 32
3868.56 32
3868.71 33
3868.85 35
3868.99 37
3869.14 40
3869.28 44
3869.42 48
3869.56 52
3869.71 57
3869.85 61
3869.99 65
3870.14 67
3870.28 69
3870.42 68
3870.56 67
3870.71 64
3870.85 60
3870.99 56
3871.13 52
3871.28 48
3871.42 47
3871.56 46
3871.71 47
3871.85 49
3871.99 52
3872.13 54
3872.28 57
3872.42 58
3872.56 58
3872.71 57
3872.85 53
3872.99 48
3873.13 42
3873.28 35
3873.42 28
3873.56 23
3873.71 20
3873.85 19
3873.99 21
3874.13 25
3874.28 31
3874.42 37
3874.56 43
3874.71 48
3874.85 54
3874.99 58
3875.13 62
3875.28 64
3875.42 65
3875.56 65
3875.71 64
3875.85 62
3875.99 61
3876.13 60
3876.28 60
3876.42 62
3876.56 64
3876.71 65
3876.85 65
3876.99 64
3877.14 60
3877.28 55
3877.42 48
3877.56 42
3877.71 37
3877.85 33
3877.99 31
3878.14 30
3878.28 30
3878.42 30
3878.56 29
3878.71 29
3878.85 27
3878.99 26
3879.14 24
3879.28 23
3879.42 21
3879.57 18
3879.71 16
3879.85 13
3879.99 11
3880.14 11
3880.28 12
3880.42 16
3880.57 22
3880.71 31
3880.85 41
3881.00 52
3881.14 63
3881.28 73
3881.42 84
3881.57 94
3881.71 104
3881.85 114
3882.00 124
3882.14 135
3882.28 145
3882.43 156
3882.57 166
3882.71 175
3882.85 183
3883.00 190
3883.14 196
3883.28 202
3883.43 207
3883.57 212
3883.71 217
3883.86 223
3884.00 229
3884.14 234
3884.28 239
3884.43 242
3884.57 244
3884.71 245
3884.86 246
3885.00 248
3885.14 251
3885.29 256
3885.43 262
3885.57 270
3885.72 278
3885.86 284
3886.00 289
3886.14 291
3886.29 291
3886.43 291
3886.57 290
3886.72 290
3886.86 291
3887.00 293
3887.15 296
3887.29 299
3887.43 301
3887.58 303
3887.72 302
3887.86 300
3888.00 297
3888.15 291
3888.29 284
3888.43 276
3888.58 265
3888.72 253
3888.86 240
3889.01 228
3889.15 216
3889.29 206
3889.44 199
3889.58 194
3889.72 191
3889.87 189
3890.01 188
3890.15 187
3890.30 185
3890.44 183
3890.58 179
3890.72 175
3890.87 170
3891.01 164
3891.15 157
3891.30 150
3891.44 143
3891.58 135
3891.73 128
3891.87 122
3892.01 116
3892.16 112
3892.30 109
3892.44 107
3892.59 106
3892.73 106
3892.87 107
3893.02 108
3893.16 109
3893.30 111
3893.45 114
3893.59 117
3893.73 121
3893.88 125
3894.02 129
3894.16 131
3894.30 131
3894.45 129
3894.59 123
3894.73 116
3894.88 106
3895.02 96
3895.16 85
3895.31 75
3895.45 65
3895.59 55
3895.74 45
3895.88 35
3896.02 25
3896.17 16
3896.31 7
3896.45 0
3896.60 0
3896.74 0
3896.88 0
3897.03 0
3897.17 0
3897.31 0
3897.46 0
3897.60 0
3897.74 2
3897.89 5
3898.03 9
3898.17 14
3898.32 20
3898.46 25
3898.60 29
3898.75 30
3898.89 29
3899.03 26
3899.18 20
3899.32 15
3899.46 10
3899.61 8
3899.75 8
3899.89 11
3900.04 16
3900.18 22
3900.32 27
3900.47 32
3900.61 35
3900.75 37
3900.90 37
3901.04 36
3901.18 35
3901.33 36
3901.47 37
3901.61 40
3901.76 44
3901.90 48
3902.04 52
3902.19 54
3902.33 54
3902.47 53
3902.62 50
3902.76 45
3902.90 40
3903.05 36
3903.19 32
3903.33 30
3903.48 29
3903.62 29
3903.76 31
3903.91 33
3904.05 36
3904.19 39
3904.34 42
3904.48 45
3904.62 47
3904.77 50
3904.91 52
3905.06 55
3905.20 59
3905.34 64
3905.49 69
3905.63 75
3905.77 80
3905.92 85
3906.06 90
3906.20 95
3906.35 99
3906.49 102
3906.63 105
3906.78 107
3906.92 108
3907.06 107
3907.21 105
3907.35 103
3907.49 101
3907.64 100
3907.78 100
3907.92 101
3908.07 102
3908.21 102
3908.35 101
3908.50 100
3908.64 97
3908.79 96
3908.93 95
3909.07 96
3909.22 98
3909.36 101
3909.50 104
3909.65 107
3909.79 108
3909.93 107
3910.08 104
3910.22 100
3910.36 94
3910.51 87
3910.65 80
3910.79 73
3910.94 66
3911.08 62
3911.23 58
3911.37 56
3911.51 55
3911.66 53
3911.80 51
3911.94 49
3912.09 45
3912.23 41
3912.37 37
3912.52 34
3912.66 32
3912.80 31
3912.95 31
3913.09 33
3913.24 34
3913.38 36
3913.52 37
3913.67 39
3913.81 40
3913.95 42
3914.10 43
3914.24 44
3914.38 45
3914.53 45
3914.67 44
3914.81 43
3914.96 42
3915.10 41
3915.25 40
3915.39 40
3915.53 40
3915.68 40
3915.82 40
3915.96 39
3916.11 37
3916.25 35
3916.39 32
3916.54 30
3916.68 29
3916.83 28
3916.97 28
3917.11 28
3917.26 29
3917.40 31
3917.54 33
3917.69 36
3917.83 40
3917.98 46
3918.12 53
3918.26 60
3918.41 67
3918.55 74
3918.69 79
3918.84 83
3918.98 84
3919.12 84
3919.27 83
3919.41 80
3919.56 76
3919.70 71
3919.84 65
3919.99 60
3920.13 56
3920.27 53
3920.42 51
3920.56 50
3920.71 50
3920.85 49
3920.99 47
3921.14 42
3921.28 36
3921.42 29
3921.57 21
3921.71 14
3921.86 10
3922.00 8
3922.14 11
3922.29 16
3922.43 23
3922.57 32
3922.72 40
3922.86 47
3923.01 53
3923.15 57
3923.29 58
3923.44 57
3923.58 55
3923.72 50
3923.87 44
3924.01 37
3924.16 30
3924.30 23
3924.44 18
3924.59 16
3924.73 15
3924.87 18
3925.02 23
3925.16 29
3925.31 37
3925.45 45
3925.59 54
3925.74 63
3925.88 71
3926.02 79
3926.17 85
3926.31 89
3926.46 91
3926.60 92
3926.74 92
3926.89 92
3927.03 93
3927.18 95
3927.32 98
3927.46 102
3927.61 107
3927.75 111
3927.89 115
3928.04 117
3928.18 119
3928.33 119
3928.47 118
3928.61 117
3928.76 116
3928.90 115
3929.05 113
3929.19 112
3929.33 112
3929.48 112
3929.62 112
3929.77 112
3929.91 112
3930.05 110
3930.20 108
3930.34 105
3930.48 101
3930.63 97
3930.77 94
3930.92 93
3931.06 95
3931.20 97
3931.35 101
3931.49 104
3931.64 105
3931.78 105
3931.92 103
3932.07 101
3932.21 98
3932.36 97
3932.50 98
3932.64 101
3932.79 106
3932.93 112
3933.08 121
3933.22 129
3933.36 137
3933.51 144
3933.65 149
3933.80 152
3933.94 152
3934.08 150
3934.23 147
3934.37 145
3934.51 143
3934.66 142
3934.80 143
3934.95 145
3935.09 147
3935.23 148
3935.38 148
3935.52 146
3935.67 143
3935.81 139
3935.95 135
3936.10 132
3936.24 130
3936.39 128
3936.53 129
3936.67 130
3936.82 132
3936.96 134
3937.11 135
3937.25 137
3937.39 137
3937.54 135
3937.68 132
3937.83 128
3937.97 122
3938.12 117
3938.26 111
3938.40 105
3938.55 101
3938.69 98
3938.84 97
3938.98 97
3939.12 96
3939.27 96
3939.41 95
3939.56 93
3939.70 90
3939.84 87
3939.99 85
3940.13 83
3940.28 81
3940.42 80
3940.56 78
3940.71 77
3940.85 75
3941.00 72
3941.14 69
3941.28 65
3941.43 61
3941.57 58
3941.72 56
3941.86 54
3942.01 52
3942.15 51
3942.29 50
3942.44 49
3942.58 48
3942.73 47
3942.87 45
3943.01 43
3943.16 41
3943.30 39
3943.45 38
3943.59 36
3943.73 36
3943.88 36
3944.02 37
3944.17 40
3944.31 45
3944.46 52
3944.60 63
3944.74 76
3944.89 93
3945.03 112
3945.18 133
3945.32 154
3945.46 176
3945.61 197
3945.75 218
3945.90 239
3946.04 261
3946.19 285
3946.33 312
3946.47 342
3946.62 376
3946.76 414
3946.91 456
3947.05 502
3947.20 551
3947.34 603
3947.48 658
3947.63 717
3947.77 777
3947.92 839
3948.06 902
3948.20 965
3948.35 1027
3948.49 1086
3948.64 1140
3948.78 1190
3948.93 1232
3949.07 1268
3949.21 1297
3949.36 1320
3949.50 1338
3949.65 1351
3949.79 1363
3949.94 1372
3950.08 1379
3950.22 1384
3950.37 1386
3950.51 1384
3950.66 1379
3950.80 1369
3950.95 1353
3951.09 1334
3951.23 1309
3951.38 1281
3951.52 1247
3951.67 1210
3951.81 1169
3951.96 1127
3952.10 1083
3952.24 1039
3952.39 997
3952.53 957
3952.68 921
3952.82 889
3952.97 859
3953.11 830
3953.25 802
3953.40 772
3953.54 741
3953.69 708
3953.83 672
3953.98 637
3954.12 602
3954.26 568
3954.41 536
3954.55 506
3954.70 477
3954.84 451
3954.99 427
3955.13 404
3955.27 383
3955.42 363
3955.56 345
3955.71 328
3955.85 312
3956.00 296
3956.14 281
3956.29 265
3956.43 249
3956.57 234
3956.72 219
3956.86 205
3957.01 192
3957.15 180
3957.30 170
3957.44 161
3957.58 155
3957.73 152
3957.87 151
3958.02 151
3958.16 151
3958.31 151
3958.45 148
3958.60 142
3958.74 135
3958.88 127
3959.03 119
3959.17 113
3959.32 109
3959.46 107
3959.61 107
3959.75 109
3959.90 110
3960.04 112
3960.18 112
3960.33 111
3960.47 109
3960.62 105
3960.76 100
3960.91 95
3961.05 90
3961.20 86
3961.34 83
3961.48 81
3961.63 80
3961.77 80
3961.92 81
3962.06 81
3962.21 82
3962.35 84
3962.50 85
3962.64 87
3962.78 89
3962.93 91
3963.07 93
3963.22 94
3963.36 96
3963.51 97
3963.65 99
3963.80 101
3963.94 104
3964.09 107
3964.23 110
3964.37 112
3964.52 112
3964.66 110
3964.81 107
3964.95 103
3965.10 97
3965.24 92
3965.39 86
3965.53 80
3965.68 74
3965.82 68
3965.96 62
3966.11 56
3966.25 51
3966.40 46
3966.54 42
3966.69 38
3966.83 35
3966.98 32
3967.12 30
3967.27 29
3967.41 29
3967.55 30
3967.70 34
3967.84 39
3967.99 47
3968.13 56
3968.28 65
3968.42 73
3968.57 79
3968.71 82
3968.86 83
3969.00 81
3969.15 78
3969.29 73
3969.43 68
3969.58 63
3969.72 58
3969.87 54
3970.01 48
3970.16 43
3970.30 38
3970.45 33
3970.59 29
3970.74 27
3970.88 27
3971.03 29
3971.17 32
3971.31 36
3971.46 39
3971.60 42
3971.75 43
3971.89 43
3972.04 41
3972.18 37
3972.33 33
3972.47 28
3972.62 24
3972.76 22
3972.91 21
3973.05 22
3973.20 25
3973.34 27
3973.48 28
3973.63 28
3973.77 26
3973.92 23
3974.06 21
3974.21 20
3974.35 21
3974.50 24
3974.64 30
3974.79 37
3974.93 46
3975.08 55
3975.22 64
3975.37 71
3975.51 77
3975.66 81
3975.80 83
3975.94 83
3976.09 80
3976.23 77
3976.38 73
3976.52 69
3976.67 67
3976.81 65
3976.96 65
3977.10 68
3977.25 71
3977.39 77
3977.54 84
3977.68 92
3977.83 100
3977.97 108
3978.12 116
3978.26 122
3978.41 128
3978.55 132
3978.69 135
3978.84 136
3978.98 137
3979.13 136
3979.27 133
3979.42 128
3979.56 122
3979.71 115
3979.85 106
3980.00 98
3980.14 89
3980.29 81
3980.43 74
3980.58 68
3980.72 64
3980.87 60
3981.01 57
3981.16 56
3981.30 54
3981.45 53
3981.59 51
3981.74 50
3981.88 48
3982.03 47
3982.17 48
3982.32 51
3982.46 56
3982.60 63
3982.75 71
3982.89 78
3983.04 86
3983.18 91
3983.33 94
3983.47 96
3983.62 97
3983.76 96
3983.91 96
3984.05 95
3984.20 93
3984.34 92
3984.49 91
3984.63 89
3984.78 88
3984.92 86
3985.07 84
3985.21 83
3985.36 81
3985.50 80
3985.65 80
3985.79 81
3985.94 82
3986.08 84
3986.23 86
3986.37 86
3986.52 84
3986.66 79
3986.81 71
3986.95 61
3987.10 50
3987.24 38
3987.39 27
3987.53 17
3987.68 9
3987.82 3
3987.97 0
3988.11 0
3988.26 0
3988.40 1
3988.55 4
3988.69 6
3988.84 7
3988.98 6
3989.13 4
3989.27 1
3989.42 0
3989.56 0
3989.71 0
3989.85 0
3990.00 0
3990.14 0
3990.29 3
3990.43 6
3990.58 8
3990.72 8
3990.87 8
3991.01 7
3991.16 5
3991.30 4
3991.45 3
3991.59 2
3991.74 1
3991.88 0
3992.03 0
3992.17 0
3992.32 0
3992.46 0
3992.61 0
3992.75 0
3992.90 1
3993.04 4
3993.19 8
3993.33 12
3993.48 14
3993.62 16
3993.77 17
3993.91 18
3994.06 20
3994.20 22
3994.35 26
3994.49 31
3994.64 36
3994.78 41
3994.93 44
3995.07 47
3995.22 49
3995.36 50
3995.51 51
3995.65 53
3995.80 55
3995.94 57
3996.09 58
3996.23 58
3996.38 57
3996.52 53
3996.67 49
3996.81 43
3996.96 36
3997.10 30
3997.25 25
3997.39 20
3997.54 16
3997.68 13
3997.83 11
3997.97 10
3998.12 11
3998.26 12
3998.41 14
3998.55 15
3998.70 16
3998.85 15
3998.99 14
3999.14 13
3999.28 12
3999.43 12
3999.57 13
3999.72 16
3999.86 19
4000.01 23
4000.15 27
4000.30 30
4000.44 31
4000.59 33
4000.73 34
4000.88 36
4001.02 38
4001.17 41
4001.31 45
4001.46 49
4001.60 52
4001.75 54
4001.89 55
4002.04 55
4002.18 55
4002.33 56
4002.47 56
4002.62 58
4002.76 59
4002.91 61
4003.06 62
4003.20 63
4003.35 63
4003.49 61
4003.64 59
4003.78 56
4003.93 53
4004.07 50
4004.22 49
4004.36 48
4004.51 48
4004.65 50
4004.80 52
4004.94 54
4005.09 57
4005.23 61
4005.38 64
4005.52 66
4005.67 68
4005.82 68
4005.96 67
4006.11 63
4006.25 57
4006.40 49
4006.54 40
4006.69 31
4006.83 22
4006.98 15
4007.12 10
4007.27 9
4007.41 10
4007.56 14
4007.70 19
4007.85 25
4007.99 30
4008.14 34
4008.29 35
4008.43 35
4008.58 33
4008.72 30
4008.87 27
4009.01 24
4009.16 21
4009.30 19
4009.45 17
4009.59 16
4009.74 16
4009.88 18
4010.03 21
4010.17 26
4010.32 33
4010.47 41
4010.61 49
4010.76 56
4010.90 61
4011.05 64
4011.19 64
4011.34 62
4011.48 59
4011.63 57
4011.77 56
4011.92 57
4012.06 61
4012.21 67
4012.36 73
4012.50 80
4012.65 87
4012.79 92
4012.94 95
4013.08 96
4013.23 96
4013.37 94
4013.52 92
4013.66 91
4013.81 91
4013.95 93
4014.10 97
4014.25 103
4014.39 110
4014.54 116
4014.68 122
4014.83 125
4014.97 125
4015.12 124
4015.26 121
4015.41 117
4015.55 114
4015.70 113
4015.85 114
4015.99 117
4016.14 122
4016.28 128
4016.43 135
4016.57 141
4016.72 145
4016.86 148
4017.01 149
4017.15 148
4017.30 146
4017.45 141
4017.59 136
4017.74 129
4017.88 123
4018.03 116
4018.17 109
4018.32 102
4018.46 96
4018.61 89
4018.76 83
4018.90 75
4019.05 67
4019.19 58
4019.34 48
4019.48 38
4019.63 28
4019.77 20
4019.92 13
4020.06 8
4020.21 5
4020.36 4
4020.50 4
4020.65 5
4020.79 7
4020.94 9
4021.08 12
4021.23 16
4021.37 22
4021.52 29
4021.67 38
4021.81 46
4021.96 53
4022.10 58
4022.25 60
4022.39 60
4022.54 58
4022.68 56
4022.83 55
4022.98 54
4023.12 55
4023.27 57
4023.41 59
4023.56 62
4023.70 65
4023.85 67
4024.00 69
4024.14 70
4024.29 71
4024.43 72
4024.58 73
4024.72 74
4024.87 74
4025.01 74
4025.16 73
4025.31 71
4025.45 69
4025.60 66
4025.74 64
4025.89 62
4026.03 62
4026.18 62
4026.33 64
4026.47 65
4026.62 65
4026.76 64
4026.91 61
4027.05 57
4027.20 52
4027.34 48
4027.49 45
4027.64 44
4027.78 44
4027.93 45
4028.07 46
4028.22 47
4028.36 46
4028.51 43
4028.66 40
4028.80 36
4028.95 32
4029.09 30
4029.24 30
4029.38 32
4029.53 36
4029.68 41
4029.82 48
4029.97 54
4030.11 59
4030.26 61
4030.40 60
4030.55 56
4030.70 50
4030.84 41
4030.99 32
4031.13 25
4031.28 19
4031.42 17
4031.57 17
4031.72 22
4031.86 28
4032.01 36
4032.15 43
4032.30 48
4032.44 51
4032.59 52
4032.74 50
4032.88 46
4033.03 41
4033.17 36
4033.32 30
4033.46 26
4033.61 21
4033.76 18
4033.90 15
4034.05 13
4034.19 11
4034.34 11
4034.49 11
4034.63 11
4034.78 11
4034.92 11
4035.07 11
4035.21 10
4035.36 9
4035.51 8
4035.65 7
4035.80 7
4035.94 8
4036.09 10
4036.24 14
4036.38 20
4036.53 27
4036.67 33
4036.82 39
4036.96 42
4037.11 44
4037.26 45
4037.40 46
4037.55 47
4037.69 50
4037.84 53
4037.99 56
4038.13 60
4038.28 62
4038.42 63
4038.57 63
4038.71 63
4038.86 62
4039.01 60
4039.15 58
4039.30 55
4039.44 51
4039.59 46
4039.74 42
4039.88 37
4040.03 33
4040.17 29
4040.32 27
4040.47 25
4040.61 25
4040.76 25
4040.90 27
4041.05 30
4041.19 35
4041.34 40
4041.49 45
4041.63 48
4041.78 51
4041.92 51
4042.07 50
4042.22 49
4042.36 47
4042.51 47
4042.65 47
4042.80 47
4042.95 47
4043.09 46
4043.24 44
4043.38 40
4043.53 35
4043.68 30
4043.82 27
4043.97 24
4044.11 22
4044.26 22
4044.41 22
4044.55 23
4044.70 25
4044.84 28
4044.99 33
4045.14 39
4045.28 46
4045.43 52
4045.57 56
4045.72 59
4045.87 58
4046.01 55
4046.16 51
4046.30 46
4046.45 41
4046.60 37
4046.74 33
4046.89 31
4047.03 28
4047.18 24
4047.33 20
4047.47 14
4047.62 9
4047.76 4
4047.91 1
4048.06 0
4048.20 0
4048.35 0
4048.49 1
4048.64 2
4048.79 1
4048.93 0
4049.08 0
4049.22 0
4049.37 0
4049.52 0
4049.66 2
4049.81 9
4049.95 17
4050.10 25
4050.25 31
4050.39 35
4050.54 37
4050.68 37
4050.83 36
4050.98 33
4051.12 30
4051.27 26
4051.42 21
4051.56 14
4051.71 7
4051.85 0
4052.00 0
4052.15 0
4052.29 0
4052.44 0
4052.58 0
4052.73 0
4052.88 0
4053.02 0
4053.17 7
4053.31 17
4053.46 26
4053.61 34
4053.75 40
4053.90 44
4054.05 45
4054.19 44
4054.34 42
4054.48 41
4054.63 39
4054.78 37
4054.92 35
4055.07 32
4055.21 29
4055.36 26
4055.51 23
4055.65 22
4055.80 23
4055.95 25
4056.09 29
4056.24 34
4056.38 37
4056.53 40
4056.68 41
4056.82 41
4056.97 40
4057.11 38
4057.26 35
4057.41 32
4057.55 28
4057.70 23
4057.85 18
4057.99 14
4058.14 11
4058.28 10
4058.43 10
4058.58 13
4058.72 18
4058.87 24
4059.02 30
4059.16 35
4059.31 40
4059.45 43
4059.60 45
4059.75 47
4059.89 48
4060.04 49
4060.19 50
4060.33 51
4060.48 52
4060.62 54
4060.77 56
4060.92 59
4061.06 63
4061.21 67
4061.36 71
4061.50 74
4061.65 74
4061.79 73
4061.94 69
4062.09 64
4062.23 59
4062.38 54
4062.53 52
4062.67 51
4062.82 52
4062.97 53
4063.11 53
4063.26 53
4063.40 51
4063.55 47
4063.70 44
4063.84 40
4063.99 38
4064.14 37
4064.28 37
4064.43 38
4064.57 39
4064.72 38
4064.87 37
4065.01 34
4065.16 30
4065.31 25
4065.45 21
4065.60 19
4065.75 18
4065.89 19
4066.04 23
4066.18 28
4066.33 33
4066.48 39
4066.62 44
4066.77 49
4066.92 53
4067.06 57
4067.21 61
4067.36 64
4067.50 67
4067.65 69
4067.79 70
4067.94 70
4068.09 69
4068.23 68
4068.38 67
4068.53 68
4068.67 69
4068.82 71
4068.97 74
4069.11 75
4069.26 75
4069.41 74
4069.55 71
4069.70 67
4069.84 62
4069.99 58
4070.14 54
4070.28 51
4070.43 50
4070.58 52
4070.72 56
4070.87 64
4071.02 74
4071.16 87
4071.31 101
4071.46 115
4071.60 128
4071.75 141
4071.89 152
4072.04 162
4072.19 170
4072.33 177
4072.48 184
4072.63 189
4072.77 194
4072.92 199
4073.07 205
4073.21 212
4073.36 220
4073.51 229
4073.65 239
4073.80 247
4073.95 253
4074.09 256
4074.24 255
4074.39 250
4074.53 243
4074.68 235
4074.82 226
4074.97 220
4075.12 215
4075.26 213
4075.41 212
4075.56 212
4075.70 212
4075.85 209
4076.00 203
4076.14 195
4076.29 184
4076.44 174
4076.58 164
4076.73 159
4076.88 157
4077.02 161
4077.17 168
4077.32 177
4077.46 187
4077.61 194
4077.76 197
4077.90 196
4078.05 191
4078.20 182
4078.34 172
4078.49 161
4078.64 151
4078.78 141
4078.93 132
4079.07 122
4079.22 111
4079.37 98
4079.51 84
4079.66 69
4079.81 54
4079.95 41
4080.10 31
4080.25 26
4080.39 23
4080.54 25
4080.69 28
4080.83 34
4080.98 40
4081.13 47
4081.27 54
4081.42 61
4081.57 68
4081.71 75
4081.86 80
4082.01 85
4082.15 88
4082.30 89
4082.45 89
4082.59 88
4082.74 85
4082.89 81
4083.03 77
4083.18 71
4083.33 66
4083.47 60
4083.62 56
4083.77 52
4083.91 51
4084.06 51
4084.21 51
4084.35 52
4084.50 53
4084.65 52
4084.79 52
4084.94 51
4085.09 51
4085.23 51
4085.38 51
4085.53 52
4085.67 52
4085.82 52
4085.97 50
4086.11 48
4086.26 45
4086.41 42
4086.55 39
4086.70 37
4086.85 36
4086.99 37
4087.14 39
4087.29 42
4087.44 45
4087.58 48
4087.73 50
4087.88 52
4088.02 53
4088.17 52
4088.32 52
4088.46 53
4088.61 55
4088.76 59
4088.90 64
4089.05 70
4089.20 76
4089.34 80
4089.49 82
4089.64 81
4089.78 78
4089.93 73
4090.08 67
4090.22 62
4090.37 59
4090.52 58
4090.66 60
4090.81 65
4090.96 71
4091.10 78
4091.25 87
4091.40 95
4091.55 102
4091.69 108
4091.84 113
4091.99 117
4092.13 119
4092.28 120
4092.43 118
4092.57 116
4092.72 112
4092.87 109
4093.01 107
4093.16 107
4093.31 110
4093.45 114
4093.60 119
4093.75 125
4093.89 129
4094.04 131
4094.19 131
4094.34 129
4094.48 127
4094.63 124
4094.78 122
4094.92 121
4095.07 120
4095.22 119
4095.36 117
4095.51 114
4095.66 110
4095.80 106
4095.95 101
4096.10 97
4096.24 93
4096.39 90
4096.54 88
4096.69 86
4096.83 85
4096.98 84
4097.13 83
4097.27 83
4097.42 83
4097.57 84
4097.71 85
4097.86 86
4098.01 86
4098.15 86
4098.30 86
4098.45 84
4098.60 81
4098.74 77
4098.89 72
4099.04 67
4099.18 62
4099.33 57
4099.48 52
4099.62 47
4099.77 43
4099.92 40
4100.07 38
4100.21 38
4100.36 40
4100.51 43
4100.65 46
4100.80 49
4100.95 49
4101.09 49
4101.24 47
4101.39 44
4101.53 42
4101.68 41
4101.83 42
4101.98 45
4102.12 50
4102.27 56
4102.42 62
4102.56 68
4102.71 75
4102.86 81
4103.01 87
4103.15 93
4103.30 97
4103.45 101
4103.59 103
4103.74 105
4103.89 106
4104.03 106
4104.18 107
4104.33 107
4104.48 107
4104.62 108
4104.77 108
4104.92 109
4105.06 112
4105.21 115
4105.36 120
4105.50 125
4105.65 131
4105.80 136
4105.95 140
4106.09 143
4106.24 145
4106.39 146
4106.53 147
4106.68 147
4106.83 148
4106.98 148
4107.12 147
4107.27 146
4107.42 143
4107.56 141
4107.71 138
4107.86 135
4108.01 132
4108.15 130
4108.30 128
4108.45 126
4108.59 123
4108.74 121
4108.89 117
4109.04 112
4109.18 105
4109.33 97
4109.48 88
4109.62 78
4109.77 70
4109.92 65
4110.07 62
4110.21 61
4110.36 64
4110.51 68
4110.65 74
4110.80 79
4110.95 84
4111.10 89
4111.24 92
4111.39 94
4111.54 96
4111.68 97
4111.83 98
4111.98 99
4112.13 99
4112.27 99
4112.42 98
4112.57 95
4112.71 92
4112.86 89
4113.01 87
4113.16 86
4113.30 87
4113.45 89
4113.60 93
4113.75 96
4113.89 99
4114.04 100
4114.19 99
4114.33 97
4114.48 93
4114.63 90
4114.78 87
4114.92 86
4115.07 86
4115.22 89
4115.36 94
4115.51 99
4115.66 105
4115.81 111
4115.95 116
4116.10 120
4116.25 123
4116.40 124
4116.54 124
4116.69 122
4116.84 118
4116.98 112
4117.13 105
4117.28 97
4117.43 88
4117.57 79
4117.72 72
4117.87 67
4118.02 64
4118.16 63
4118.31 63
4118.46 63
4118.60 63
4118.75 61
4118.90 58
4119.05 54
4119.19 49
4119.34 45
4119.49 42
4119.64 41
4119.78 42
4119.93 44
4120.08 46
4120.23 47
4120.37 47
4120.52 46
4120.67 44
4120.81 41
4120.96 38
4121.11 37
4121.26 36
4121.40 36
4121.55 36
4121.70 36
4121.85 34
4121.99 31
4122.14 26
4122.29 22
4122.44 18
4122.58 16
4122.73 15
4122.88 15
4123.03 14
4123.17 13
4123.32 11
4123.47 7
4123.61 2
4123.76 0
4123.91 0
4124.06 0
4124.20 0
4124.35 0
4124.50 0
4124.65 0
4124.79 0
4124.94 8
4125.09 21
4125.24 35
4125.38 50
4125.53 64
4125.68 76
4125.83 84
4125.97 89
4126.12 89
4126.27 87
4126.42 83
4126.56 79
4126.71 74
4126.86 71
4127.01 67
4127.15 65
4127.30 63
4127.45 62
4127.60 62
4127.74 63
4127.89 66
4128.04 71
4128.19 78
4128.33 88
4128.48 98
4128.63 109
4128.78 118
4128.92 126
4129.07 130
4129.22 132
4129.37 130
4129.51 126
4129.66 120
4129.81 114
4129.96 107
4130.10 100
4130.25 93
4130.40 88
4130.55 84
4130.69 81
4130.84 79
4130.99 78
4131.14 78
4131.28 76
4131.43 74
4131.58 72
4131.73 69
4131.87 67
4132.02 65
4132.17 64
4132.32 64
4132.46 64
4132.61 63
4132.76 61
4132.91 57
4133.05 53
4133.20 50
4133.35 47
4133.50 45
4133.64 44
4133.79 44
4133.94 44
4134.09 43
4134.23 40
4134.38 35
4134.53 30
4134.68 25
4134.82 20
4134.97 18
4135.12 18
4135.27 20
4135.41 22
4135.56 25
4135.71 26
4135.86 26
4136.01 24
4136.15 21
4136.30 17
4136.45 14
4136.60 12
4136.74 11
4136.89 12
4137.04 13
4137.19 13
4137.33 14
4137.48 12
4137.63 10
4137.78 7
4137.92 3
4138.07 0
4138.22 0
4138.37 0
4138.51 0
4138.66 0
4138.81 1
4138.96 2
4139.11 2
4139.25 2
4139.40 0
4139.55 0
4139.70 0
4139.84 0
4139.99 0
4140.14 3
4140.29 8
4140.43 13
4140.58 19
4140.73 23
4140.88 26
4141.03 27
4141.17 25
4141.32 20
4141.47 13
4141.62 5
4141.76 0
4141.91 0
4142.06 0
4142.21 0
4142.35 0
4142.50 0
4142.65 0
4142.80 0
4142.95 4
4143.09 11
4143.24 18
4143.39 25
4143.54 32
4143.68 38
4143.83 42
4143.98 44
4144.13 44
4144.28 41
4144.42 36
4144.57 32
4144.72 27
4144.87 24
4145.01 23
4145.16 23
4145.31 23
4145.46 23
4145.61 23
4145.75 22
4145.90 20
4146.05 18
4146.20 16
4146.34 15
4146.49 14
4146.64 14
4146.79 14
4146.94 15
4147.08 17
4147.23 20
4147.38 24
4147.53 29
4147.67 34
4147.82 39
4147.97 43
4148.12 46
4148.27 48
4148.41 48
4148.56 46
4148.71 43
4148.86 38
4149.01 33
4149.15 28
4149.30 23
4149.45 20
4149.60 18
4149.74 18
4149.89 21
4150.04 25
4150.19 30
4150.34 36
4150.48 42
4150.63 46
4150.78 49
4150.93 49
4151.08 47
4151.22 43
4151.37 38
4151.52 33
4151.67 29
4151.82 26
4151.96 24
4152.11 24
4152.26 25
4152.41 28
4152.55 34
4152.70 43
4152.85 55
4153.00 71
4153.15 87
4153.29 104
4153.44 120
4153.59 132
4153.74 140
4153.89 144
4154.03 145
4154.18 145
4154.33 144
4154.48 144
4154.63 146
4154.77 148
4154.92 152
4155.07 155
4155.22 159
4155.37 162
4155.51 164
4155.66 166
4155.81 167
4155.96 168
4156.11 167
4156.25 166
4156.40 163
4156.55 158
4156.70 151
4156.85 144
4156.99 135
4157.14 126
4157.29 116
4157.44 107
4157.59 100
4157.73 93
4157.88 87
4158.03 84
4158.18 82
4158.33 81
4158.47 82
4158.62 85
4158.77 87
4158.92 89
4159.07 89
4159.21 86
4159.36 81
4159.51 73
4159.66 63
4159.81 53
4159.95 44
4160.10 37
4160.25 34
4160.40 35
4160.55 38
4160.69 45
4160.84 52
4160.99 58
4161.14 62
4161.29 64
4161.43 64
4161.58 61
4161.73 58
4161.88 55
4162.03 52
4162.17 51
4162.32 51
4162.47 51
4162.62 51
4162.77 51
4162.91 52
4163.06 54
4163.21 58
4163.36 64
4163.51 72
4163.66 80
4163.80 89
4163.95 96
4164.10 101
4164.25 104
4164.40 105
4164.54 103
4164.69 101
4164.84 98
4164.99 96
4165.14 94
4165.28 94
4165.43 95
4165.58 98
4165.73 100
4165.88 101
4166.03 102
4166.17 100
4166.32 97
4166.47 93
4166.62 88
4166.77 84
4166.91 81
4167.06 79
4167.21 80
4167.36 82
4167.51 86
4167.66 90
4167.80 95
4167.95 100
4168.10 104
4168.25 106
4168.40 108
4168.54 109
4168.69 110
4168.84 109
4168.99 108
4169.14 106
4169.29 103
4169.43 99
4169.58 94
4169.73 89
4169.88 84
4170.03 80
4170.17 77
4170.32 77
4170.47 79
4170.62 84
4170.77 91
4170.92 100
4171.06 109
4171.21 117
4171.36 123
4171.51 127
4171.66 128
4171.81 127
4171.95 126
4172.10 125
4172.25 126
4172.40 129
4172.55 134
4172.69 139
4172.84 143
4172.99 144
4173.14 141
4173.29 134
4173.44 124
4173.58 112
4173.73 100
4173.88 91
4174.03 85
4174.18 84
4174.33 86
4174.47 90
4174.62 94
4174.77 96
4174.92 97
4175.07 94
4175.22 90
4175.36 84
4175.51 77
4175.66 71
4175.81 65
4175.96 59
4176.11 55
4176.25 52
4176.40 51
4176.55 51
4176.70 52
4176.85 54
4177.00 57
4177.14 59
4177.29 61
4177.44 62
4177.59 63
4177.74 64
4177.89 66
4178.03 68
4178.18 71
4178.33 74
4178.48 78
4178.63 81
4178.78 83
4178.92 84
4179.07 85
4179.22 84
4179.37 84
4179.52 85
4179.67 86
4179.81 89
4179.96 92
4180.11 95
4180.26 97
4180.41 96
4180.56 91
4180.71 84
4180.85 76
4181.00 68
4181.15 61
4181.30 57
4181.45 57
4181.60 59
4181.74 63
4181.89 67
4182.04 70
4182.19 71
4182.34 70
4182.49 67
4182.63 63
4182.78 60
4182.93 58
4183.08 60
4183.23 65
4183.38 74
4183.53 85
4183.67 98
4183.82 111
4183.97 121
4184.12 129
4184.27 133
4184.42 133
4184.56 129
4184.71 123
4184.86 114
4185.01 103
4185.16 92
4185.31 80
4185.46 69
4185.60 58
4185.75 51
4185.90 46
4186.05 44
4186.20 46
4186.35 50
4186.50 57
4186.64 64
4186.79 70
4186.94 74
4187.09 75
4187.24 72
4187.39 67
4187.53 60
4187.68 53
4187.83 47
4187.98 44
4188.13 44
4188.28 47
4188.43 53
4188.57 60
4188.72 69
4188.87 78
4189.02 86
4189.17 93
4189.32 97
4189.47 99
4189.61 99
4189.76 96
4189.91 91
4190.06 83
4190.21 74
4190.36 64
4190.51 53
4190.65 42
4190.80 32
4190.95 24
4191.10 18
4191.25 15
4191.40 14
4191.55 15
4191.69 19
4191.84 25
4191.99 33
4192.14 42
4192.29 50
4192.44 57
4192.59 62
4192.74 64
4192.88 65
4193.03 64
4193.18 64
4193.33 64
4193.48 68
4193.63 73
4193.78 79
4193.92 87
4194.07 93
4194.22 99
4194.37 103
4194.52 105
4194.67 108
4194.82 111
4194.96 116
4195.11 122
4195.26 129
4195.41 137
4195.56 145
4195.71 151
4195.86 154
4196.01 156
4196.15 156
4196.30 154
4196.45 152
4196.60 150
4196.75 147
4196.90 146
4197.05 144
4197.20 143
4197.34 141
4197.49 140
4197.64 138
4197.79 136
4197.94 136
4198.09 137
4198.24 141
4198.38 146
4198.53 154
4198.68 163
4198.83 173
4198.98 183
4199.13 195
4199.28 206
4199.43 216
4199.57 227
4199.72 238
4199.87 249
4200.02 260
4200.17 271
4200.32 284
4200.47 297
4200.62 311
4200.76 327
4200.91 344
4201.06 364
4201.21 387
4201.36 413
4201.51 442
4201.66 474
4201.81 509
4201.96 547
4202.10 588
4202.25 632
4202.40 682
4202.55 737
4202.70 802
4202.85 877
4203.00 964
4203.15 1063
4203.29 1174
4203.44 1294
4203.59 1422
4203.74 1555
4203.89 1693
4204.04 1834
4204.19 1978
4204.34 2125
4204.48 2273
4204.63 2419
4204.78 2561
4204.93 2695
4205.08 2818
4205.23 2926
4205.38 3019
4205.53 3097
4205.68 3162
4205.82 3214
4205.97 3256
4206.12 3289
4206.27 3311
4206.42 3323
4206.57 3322
4206.72 3310
4206.87 3284
4207.02 3247
4207.16 3200
4207.31 3144
4207.46 3080
4207.61 3011
4207.76 2936
4207.91 2854
4208.06 2766
4208.21 2673
4208.36 2576
4208.50 2475
4208.65 2372
4208.80 2267
4208.95 2163
4209.10 2058
4209.25 1955
4209.40 1851
4209.55 1750
4209.70 1652
4209.84 1557
4209.99 1468
4210.14 1385
4210.29 1308
4210.44 1237
4210.59 1172
4210.74 1111
4210.89 1053
4211.04 999
4211.18 947
4211.33 897
4211.48 850
4211.63 805
4211.78 763
4211.93 724
4212.08 688
4212.23 654
4212.38 622
4212.53 593
4212.67 565
4212.82 539
4212.97 516
4213.12 496
4213.27 478
4213.42 463
4213.57 450
4213.72 437
4213.87 425
4214.02 413
4214.16 400
4214.31 388
4214.46 377
4214.61 367
4214.76 361
4214.91 356
4215.06 353
4215.21 349
4215.36 345
4215.51 340
4215.65 333
4215.80 326
4215.95 320
4216.10 316
4216.25 315
4216.40 316
4216.55 318
4216.70 319
4216.85 319
4217.00 317
4217.15 312
4217.29 303
4217.44 293
4217.59 281
4217.74 270
4217.89 259
4218.04 248
4218.19 238
4218.34 229
4218.49 220
4218.64 213
4218.78 208
4218.93 204
4219.08 203
4219.23 204
4219.38 206
4219.53 207
4219.68 207
4219.83 205
4219.98 202
4220.13 199
4220.28 196
4220.43 196
4220.57 196
4220.72 199
4220.87 201
4221.02 203
4221.17 203
4221.32 202
4221.47 199
4221.62 195
4221.77 192
4221.92 189
4222.07 188
4222.21 188
4222.36 190
4222.51 191
4222.66 191
4222.81 191
4222.96 188
4223.11 184
4223.26 179
4223.41 175
4223.56 171
4223.71 168
4223.86 168
4224.00 168
4224.15 170
4224.30 171
4224.45 173
4224.60 174
4224.75 175
4224.90 174
4225.05 173
4225.20 171
4225.35 168
4225.50 164
4225.65 160
4225.79 155
4225.94 151
4226.09 148
4226.24 147
4226.39 147
4226.54 149
4226.69 152
4226.84 156
4226.99 161
4227.14 167
4227.29 174
4227.44 180
4227.59 187
4227.73 193
4227.88 196
4228.03 198
4228.18 198
4228.33 196
4228.48 193
4228.63 189
4228.78 186
4228.93 185
4229.08 185
4229.23 188
4229.38 192
4229.53 198
4229.68 204
4229.82 210
4229.97 214
4230.12 216
4230.27 214
4230.42 208
4230.57 199
4230.72 187
4230.87 174
4231.02 161
4231.17 149
4231.32 138
4231.47 130
4231.62 123
4231.77 118
4231.91 114
4232.06 112
4232.21 110
4232.36 109
4232.51 108
4232.66 108
4232.81 108
4232.96 109
4233.11 110
4233.26 110
4233.41 111
4233.56 111
4233.71 111
4233.86 111
4234.01 109
4234.15 108
4234.30 106
4234.45 104
4234.60 102
4234.75 100
4234.90 99
4235.05 98
4235.20 96
4235.35 95
4235.50 94
4235.65 94
4235.80 96
4235.95 98
4236.10 101
4236.25 105
4236.40 109
4236.54 113
4236.69 114
4236.84 115
4236.99 114
4237.14 112
4237.29 111
4237.44 110
4237.59 110
4237.74 110
4237.89 110
4238.04 109
4238.19 107
4238.34 104
4238.49 100
4238.64 97
4238.79 94
4238.94 92
4239.08 91
4239.23 91
4239.38 91
4239.53 91
4239.68 90
4239.83 88
4239.98 86
4240.13 84
4240.28 82
4240.43 81
4240.58 81
4240.73 81
4240.88 82
4241.03 83
4241.18 82
4241.33 82
4241.48 81
4241.63 80
4241.78 80
4241.92 81
4242.07 84
4242.22 89
4242.37 94
4242.52 98
4242.67 102
4242.82 103
4242.97 101
4243.12 96
4243.27 90
4243.42 84
4243.57 78
4243.72 74
4243.87 74
4244.02 76
4244.17 81
4244.32 87
4244.47 93
4244.62 98
4244.77 100
4244.92 99
4245.06 95
4245.21 89
4245.36 80
4245.51 71
4245.66 63
4245.81 57
4245.96 53
4246.11 51
4246.26 51
4246.41 52
4246.56 53
4246.71 53
4246.86 53
4247.01 51
4247.16 48
4247.31 45
4247.46 42
4247.61 38
4247.76 34
4247.91 31
4248.06 27
4248.21 24
4248.36 22
4248.51 21
4248.65 20
4248.80 19
4248.95 18
4249.10 17
4249.25 15
4249.40 13
4249.55 11
4249.70 11
4249.85 13
4250.00 17
4250.15 23
4250.30 29
4250.45 36
4250.60 41
4250.75 45
4250.90 46
4251.05 45
4251.20 43
4251.35 39
4251.50 35
4251.65 31
4251.80 27
4251.95 22
4252.10 19
4252.25 15
4252.40 13
4252.55 13
4252.70 14
4252.84 18
4252.99 23
4253.14 30
4253.29 38
4253.44 46
4253.59 54
4253.74 61
4253.89 68
4254.04 73
4254.19 78
4254.34 81
4254.49 85
4254.64 88
4254.79 91
4254.94 93
4255.09 95
4255.24 96
4255.39 97
4255.54 96
4255.69 94
4255.84 90
4255.99 85
4256.14 77
4256.29 69
4256.44 60
4256.59 52
4256.74 46
4256.89 41
4257.04 39
4257.19 40
4257.34 42
4257.49 45
4257.64 47
4257.79 48
4257.94 48
4258.09 45
4258.24 42
4258.39 38
4258.53 34
4258.68 30
4258.83 26
4258.98 23
4259.13 20
4259.28 16
4259.43 11
4259.58 7
4259.73 2
4259.88 0
4260.03 0
4260.18 0
4260.33 0
4260.48 0
4260.63 2
4260.78 6
4260.93 9
4261.08 12
4261.23 16
4261.38 19
4261.53 24
4261.68 29
4261.83 36
4261.98 44
4262.13 52
4262.28 61
4262.43 69
4262.58 76
4262.73 80
4262.88 82
4263.03 82
4263.18 79
4263.33 75
4263.48 69
4263.63 64
4263.78 59
4263.93 55
4264.08 53
4264.23 53
4264.38 54
4264.53 56
4264.68 58
4264.83 59
4264.98 59
4265.13 58
4265.28 56
4265.43 53
4265.58 49
4265.73 46
4265.88 42
4266.03 39
4266.18 35
4266.33 31
4266.48 26
4266.63 21
4266.78 15
4266.93 9
4267.08 2
4267.23 0
4267.38 0
4267.53 0
4267.68 0
4267.83 0
4267.98 0
4268.13 0
4268.28 0
4268.43 3
4268.58 12
4268.73 22
4268.88 31
4269.03 39
4269.18 45
4269.33 50
4269.48 53
4269.63 55
4269.78 58
4269.93 62
4270.08 68
4270.23 74
4270.38 81
4270.53 86
4270.68 89
4270.83 91
4270.98 93
4271.13 96
4271.28 102
4271.43 111
4271.58 123
4271.73 136
4271.88 148
4272.03 156
4272.18 160
4272.33 160
4272.48 155
4272.63 148
4272.78 142
4272.93 136
4273.08 135
4273.23 138
4273.38 145
4273.53 156
4273.68 167
4273.83 178
4273.98 187
4274.13 193
4274.28 194
4274.43 193
4274.58 189
4274.73 184
4274.88 178
4275.03 172
4275.18 166
4275.33 159
4275.48 153
4275.63 148
4275.78 143
4275.93 141
4276.08 142
4276.23 145
4276.38 152
4276.53 161
4276.68 172
4276.83 183
4276.98 193
4277.13 200
4277.28 203
4277.43 202
4277.58 196
4277.73 188
4277.88 179
4278.03 170
4278.18 163
4278.33 159
4278.48 157
4278.63 156
4278.78 156
4278.93 155
4279.08 153
4279.23 149
4279.38 144
4279.53 138
4279.68 133
4279.83 130
4279.98 130
4280.13 133
4280.28 137
4280.43 142
4280.58 146
4280.73 149
4280.88 150
4281.03 149
4281.18 148
4281.33 146
4281.48 146
4281.63 145
4281.78 146
4281.93 147
4282.08 147
4282.23 147
4282.38 145
4282.53 141
4282.68 138
4282.83 134
4282.99 132
4283.14 131
4283.29 133
4283.44 137
4283.59 143
4283.74 151
4283.89 159
4284.04 167
4284.19 174
4284.34 178
4284.49 181
4284.64 184
4284.79 187
4284.94 193
4285.09 203
4285.24 218
4285.39 237
4285.54 260
4285.69 284
4285.84 307
4285.99 328
4286.14 347
4286.29 364
4286.44 383
4286.59 402
4286.74 423
4286.89 446
4287.04 468
4287.19 489
4287.34 508
4287.49 524
4287.64 538
4287.79 552
4287.94 567
4288.09 583
4288.24 603
4288.39 624
4288.54 645
4288.70 666
4288.85 684
4289.00 700
4289.15 713
4289.30 724
4289.45 735
4289.60 746
4289.75 758
4289.90 771
4290.05 786
4290.20 800
4290.35 814
4290.50 824
4290.65 831
4290.80 835
4290.95 834
4291.10 831
4291.25 825
4291.40 817
4291.55 808
4291.70 800
4291.85 793
4292.00 789
4292.15 790
4292.30 796
4292.45 806
4292.60 820
4292.75 836
4292.91 854
4293.06 871
4293.21 890
4293.36 908
4293.51 926
4293.66 944
4293.81 961
4293.96 977
4294.11 989
4294.26 997
4294.41 1001
4294.56 1000
4294.71 994
4294.86 984
4295.01 971
4295.16 956
4295.31 939
4295.46 924
4295.61 909
4295.76 896
4295.91 884
4296.06 873
4296.21 861
4296.36 849
4296.52 834
4296.67 819
4296.82 801
4296.97 782
4297.12 762
4297.27 741
4297.42 720
4297.57 698
4297.72 678
4297.87 659
4298.02 641
4298.17 626
4298.32 611
4298.47 597
4298.62 582
4298.77 566
4298.92 549
4299.07 531
4299.22 514
4299.37 497
4299.52 481
4299.68 467
4299.83 454
4299.98 441
4300.13 428
4300.28 414
4300.43 399
4300.58 383
4300.73 368
4300.88 354
4301.03 344
4301.18 338
4301.33 335
4301.48 337
4301.63 339
4301.78 342
4301.93 344
4302.08 342
4302.23 338
4302.38 331
4302.54 322
4302.69 312
4302.84 302
4302.99 291
4303.14 280
4303.29 270
4303.44 260
4303.59 252
4303.74 246
4303.89 241
4304.04 240
4304.19 241
4304.34 245
4304.49 252
4304.64 260
4304.79 270
4304.94 280
4305.10 289
4305.25 298
4305.40 305
4305.55 312
4305.70 317
4305.85 322
4306.00 328
4306.15 336
4306.30 347
4306.45 362
4306.60 382
4306.75 408
4306.90 440
4307.05 475
4307.20 512
4307.35 548
4307.51 580
4307.66 606
4307.81 624
4307.96 634
4308.11 637
4308.26 636
4308.41 633
4308.56 631
4308.71 632
4308.86 637
4309.01 646
4309.16 657
4309.31 669
4309.46 679
4309.61 687
4309.77 689
4309.92 687
4310.07 680
4310.22 670
4310.37 655
4310.52 639
4310.67 620
4310.82 599
4310.97 577
4311.12 555
4311.27 532
4311.42 511
4311.57 491
4311.72 472
4311.88 455
4312.03 439
4312.18 425
4312.33 413
4312.48 402
4312.63 394
4312.78 387
4312.93 381
4313.08 376
4313.23 369
4313.38 359
4313.53 345
4313.68 329
4313.83 311
4313.99 294
4314.14 280
4314.29 270
4314.44 264
4314.59 262
4314.74 263
4314.89 263
4315.04 264
4315.19 262
4315.34 259
4315.49 255
4315.64 250
4315.79 244
4315.95 239
4316.10 235
4316.25 232
4316.40 232
4316.55 235
4316.70 241
4316.85 248
4317.00 256
4317.15 264
4317.30 272
4317.45 279
4317.60 286
4317.76 294
4317.91 304
4318.06 316
4318.21 328
4318.36 339
4318.51 349
4318.66 355
4318.81 357
4318.96 356
4319.11 352
4319.26 348
4319.41 343
4319.57 338
4319.72 332
4319.87 326
4320.02 320
4320.17 312
4320.32 302
4320.47 291
4320.62 280
4320.77 270
4320.92 260
4321.07 251
4321.22 243
4321.38 237
4321.53 232
4321.68 227
4321.83 223
4321.98 218
4322.13 213
4322.28 207
4322.43 200
4322.58 192
4322.73 184
4322.88 177
4323.04 171
4323.19 166
4323.34 163
4323.49 162
4323.64 162
4323.79 161
4323.94 160
4324.09 158
4324.24 155
4324.39 151
4324.55 147
4324.70 143
4324.85 139
4325.00 136
4325.15 133
4325.30 131
4325.45 128
4325.60 126
4325.75 125
4325.90 124
4326.05 125
4326.21 127
4326.36 131
4326.51 137
4326.66 143
4326.81 150
4326.96 157
4327.11 163
4327.26 167
4327.41 170
4327.56 171
4327.72 170
4327.87 167
4328.02 164
4328.17 161
4328.32 159
4328.47 160
4328.62 164
4328.77 170
4328.92 178
4329.07 185
4329.23 191
4329.38 195
4329.53 198
4329.68 199
4329.83 200
4329.98 200
4330.13 201
4330.28 201
4330.43 200
4330.58 199
4330.74 197
4330.89 195
4331.04 194
4331.19 193
4331.34 193
4331.49 194
4331.64 194
4331.79 195
4331.94 193
4332.10 190
4332.25 185
4332.40 180
4332.55 173
4332.70 167
4332.85 161
4333.00 156
4333.15 151
4333.30 147
4333.46 143
4333.61 138
4333.76 134
4333.91 129
4334.06 125
4334.21 122
4334.36 120
4334.51 119
4334.66 121
4334.82 123
4334.97 127
4335.12 131
4335.27 135
4335.42 138
4335.57 139
4335.72 138
4335.87 137
4336.02 134
4336.18 130
4336.33 127
4336.48 124
4336.63 121
4336.78 120
4336.93 119
4337.08 118
4337.23 118
4337.38 118
4337.54 118
4337.69 119
4337.84 119
4337.99 119
4338.14 119
4338.29 119
4338.44 118
4338.59 118
4338.75 118
4338.90 118
4339.05 120
4339.20 122
4339.35 125
4339.50 129
4339.65 134
4339.80 139
4339.95 144
4340.11 148
4340.26 152
4340.41 153
4340.56 153
4340.71 152
4340.86 149
4341.01 146
4341.16 142
4341.32 138
4341.47 135
4341.62 130
4341.77 126
4341.92 122
4342.07 117
4342.22 113
4342.37 110
4342.53 109
4342.68 109
4342.83 111
4342.98 114
4343.13 117
4343.28 118
4343.43 118
4343.58 115
4343.74 110
4343.89 103
4344.04 96
4344.19 89
4344.34 84
4344.49 81
4344.64 80
4344.80 80
4344.95 82
4345.10 83
4345.25 83
4345.40 82
4345.55 79
4345.70 76
4345.85 74
4346.01 75
4346.16 77
4346.31 82
4346.46 88
4346.61 95
4346.76 100
4346.91 104
4347.06 106
4347.22 108
4347.37 108
4347.52 109
4347.67 111
4347.82 113
4347.97 115
4348.12 117
4348.28 117
4348.43 117
4348.58 114
4348.73 110
4348.88 104
4349.03 97
4349.18 90
4349.34 82
4349.49 73
4349.64 63
4349.79 54
4349.94 44
4350.09 36
4350.24 29
4350.39 24
4350.55 23
4350.70 25
4350.85 29
4351.00 35
4351.15 40
4351.30 44
4351.45 46
4351.61 45
4351.76 44
4351.91 42
4352.06 40
4352.21 40
4352.36 41
4352.51 44
4352.67 48
4352.82 53
4352.97 59
4353.12 65
4353.27 71
4353.42 75
4353.57 79
4353.73 82
4353.88 83
4354.03 82
4354.18 80
4354.33 77
4354.48 72
4354.63 67
4354.79 60
4354.94 54
4355.09 48
4355.24 45
4355.39 44
4355.54 45
4355.70 48
4355.85 53
4356.00 58
4356.15 62
4356.30 66
4356.45 68
4356.60 69
4356.76 69
4356.91 67
4357.06 65
4357.21 62
4357.36 59
4357.51 56
4357.66 52
4357.82 49
4357.97 47
4358.12 45
4358.27 43
4358.42 41
4358.57 37
4358.73 33
4358.88 26
4359.03 19
4359.18 11
4359.33 3
4359.48 0
4359.63 0
4359.79 0
4359.94 0
4360.09 0
4360.24 0
4360.39 0
4360.54 0
4360.70 0
4360.85 3
4361.00 7
4361.15 12
4361.30 19
4361.45 26
4361.61 33
4361.76 39
4361.91 44
4362.06 48
4362.21 51
4362.36 53
4362.51 54
4362.67 54
4362.82 54
4362.97 53
4363.12 50
4363.27 47
4363.42 44
4363.58 40
4363.73 38
4363.88 37
4364.03 39
4364.18 44
4364.33 52
4364.49 63
4364.64 75
4364.79 88
4364.94 101
4365.09 111
4365.24 119
4365.40 125
4365.55 128
4365.70 130
4365.85 130
4366.00 130
4366.15 129
4366.31 129
4366.46 129
4366.61 129
4366.76 129
4366.91 129
4367.06 128
4367.22 127
4367.37 125
4367.52 122
4367.67 120
4367.82 118
4367.97 115
4368.13 112
4368.28 109
4368.43 105
4368.58 100
4368.73 95
4368.88 89
4369.04 84
4369.19 80
4369.34 78
4369.49 78
4369.64 78
4369.79 78
4369.95 78
4370.10 77
4370.25 74
4370.40 71
4370.55 68
4370.71 65
4370.86 64
4371.01 63
4371.16 64
4371.31 66
4371.46 69
4371.62 73
4371.77 78
4371.92 84
4372.07 91
4372.22 97
4372.37 102
4372.53 105
4372.68 107
4372.83 108
4372.98 106
4373.13 103
4373.29 99
4373.44 94
4373.59 87
4373.74 80
4373.89 73
4374.04 66
4374.20 61
4374.35 58
4374.50 57
4374.65 59
4374.80 63
4374.96 69
4375.11 74
4375.26 79
4375.41 81
4375.56 82
4375.71 80
4375.87 77
4376.02 71
4376.17 64
4376.32 57
4376.47 50
4376.63 43
4376.78 36
4376.93 31
4377.08 26
4377.23 23
4377.38 20
4377.54 18
4377.69 17
4377.84 16
4377.99 16
4378.14 17
4378.30 20
4378.45 24
4378.60 30
4378.75 36
4378.90 43
4379.06 48
4379.21 52
4379.36 55
4379.51 55
4379.66 55
4379.81 54
4379.97 53
4380.12 52
4380.27 51
4380.42 51
4380.57 50
4380.73 49
4380.88 48
4381.03 46
4381.18 46
4381.33 46
4381.49 49
4381.64 53
4381.79 61
4381.94 73
4382.09 87
4382.25 102
4382.40 118
4382.55 132
4382.70 143
4382.85 150
4383.01 152
4383.16 152
4383.31 150
4383.46 148
4383.61 146
4383.77 144
4383.92 142
4384.07 140
4384.22 136
4384.37 131
4384.52 125
4384.68 117
4384.83 110
4384.98 103
4385.13 97
4385.28 93
4385.44 91
4385.59 92
4385.74 95
4385.89 100
4386.04 107
4386.20 114
4386.35 120
4386.50 123
4386.65 123
4386.81 120
4386.96 114
4387.11 107
4387.26 101
4387.41 97
4387.57 95
4387.72 96
4387.87 98
4388.02 102
4388.17 105
4388.33 107
4388.48 107
4388.63 107
4388.78 106
4388.93 106
4389.09 108
4389.24 111
4389.39 117
4389.54 123
4389.69 129
4389.85 132
4390.00 133
4390.15 131
4390.30 127
4390.45 124
4390.61 121
4390.76 119
4390.91 120
4391.06 122
4391.21 125
4391.37 128
4391.52 129
4391.67 130
4391.82 129
4391.98 128
4392.13 125
4392.28 122
4392.43 117
4392.58 111
4392.74 105
4392.89 99
4393.04 95
4393.19 93
4393.34 93
4393.50 95
4393.65 98
4393.80 101
4393.95 103
4394.11 103
4394.26 102
4394.41 100
4394.56 98
4394.71 95
4394.87 94
4395.02 92
4395.17 90
4395.32 89
4395.47 89
4395.63 89
4395.78 92
4395.93 98
4396.08 106
4396.24 116
4396.39 126
4396.54 137
4396.69 148
4396.84 159
4397.00 169
4397.15 179
4397.30 189
4397.45 199
4397.61 208
4397.76 215
4397.91 220
4398.06 222
4398.21 221
4398.37 219
4398.52 214
4398.67 209
4398.82 202
4398.98 195
4399.13 186
4399.28 176
4399.43 165
4399.58 154
4399.74 142
4399.89 131
4400.04 121
4400.19 114
4400.35 108
4400.50 105
4400.65 103
4400.80 103
4400.95 105
4401.11 107
4401.26 111
4401.41 116
4401.56 121
4401.72 126
4401.87 131
4402.02 136
4402.17 140
4402.33 143
4402.48 145
4402.63 145
4402.78 144
4402.93 141
4403.09 136
4403.24 129
4403.39 120
4403.54 112
4403.70 104
4403.85 97
4404.00 94
4404.15 93
4404.31 95
4404.46 100
4404.61 106
4404.76 113
4404.91 120
4405.07 127
4405.22 131
4405.37 134
4405.52 134
4405.68 133
4405.83 130
4405.98 126
4406.13 123
4406.29 121
4406.44 121
4406.59 122
4406.74 125
4406.90 127
4407.05 127
4407.20 125
4407.35 119
4407.50 111
4407.66 101
4407.81 92
4407.96 86
4408.11 83
4408.27 84
4408.42 89
4408.57 97
4408.72 104
4408.88 112
4409.03 118
4409.18 123
4409.33 129
4409.49 135
4409.64 143
4409.79 154
4409.94 166
4410.10 179
4410.25 191
4410.40 201
4410.55 208
4410.71 212
4410.86 214
4411.01 215
4411.16 215
4411.32 216
4411.47 217
4411.62 218
4411.77 219
4411.93 221
4412.08 221
4412.23 222
4412.38 223
4412.53 226
4412.69 231
4412.84 237
4412.99 247
4413.14 258
4413.30 270
4413.45 282
4413.60 294
4413.75 305
4413.91 314
4414.06 322
4414.21 328
4414.36 332
4414.52 333
4414.67 333
4414.82 330
4414.97 325
4415.13 318
4415.28 310
4415.43 301
4415.58 291
4415.74 284
4415.89 278
4416.04 275
4416.19 276
4416.35 278
4416.50 282
4416.65 286
4416.81 288
4416.96 288
4417.11 285
4417.26 280
4417.42 274
4417.57 268
4417.72 265
4417.87 263
4418.03 263
4418.18 263
4418.33 263
4418.48 262
4418.64 259
4418.79 254
4418.94 249
4419.09 243
4419.25 238
4419.40 234
4419.55 230
4419.70 225
4419.86 220
4420.01 214
4420.16 208
4420.31 202
4420.47 197
4420.62 194
4420.77 194
4420.92 195
4421.08 197
4421.23 199
4421.38 199
4421.54 197
4421.69 192
4421.84 185
4421.99 176
4422.15 167
4422.30 158
4422.45 151
4422.60 146
4422.76 141
4422.91 136
4423.06 131
4423.21 126
4423.37 119
4423.52 113
4423.67 108
4423.82 103
4423.98 100
4424.13 98
4424.28 96
4424.44 94
4424.59 92
4424.74 90
4424.89 88
4425.05 86
4425.20 86
4425.35 88
4425.50 92
4425.66 98
4425.81 106
4425.96 114
4426.12 122
4426.27 130
4426.42 138
4426.57 147
4426.73 155
4426.88 165
4427.03 175
4427.18 185
4427.34 194
4427.49 201
4427.64 205
4427.80 205
4427.95 202
4428.10 196
4428.25 189
4428.41 182
4428.56 176
4428.71 173
4428.86 170
4429.02 170
4429.17 170
4429.32 170
4429.48 170
4429.63 169
4429.78 166
4429.93 162
4430.09 156
4430.24 150
4430.39 142
4430.54 135
4430.70 127
4430.85 121
4431.00 118
4431.16 117
4431.31 119
4431.46 123
4431.61 129
4431.77 135
4431.92 139
4432.07 141
4432.23 140
4432.38 137
4432.53 132
4432.68 128
4432.84 124
4432.99 122
4433.14 121
4433.30 122
4433.45 123
4433.60 124
4433.75 126
4433.91 126
4434.06 126
4434.21 126
4434.37 124
4434.52 122
4434.67 120
4434.82 117
4434.98 114
4435.13 110
4435.28 106
4435.44 103
4435.59 100
4435.74 99
4435.89 100
4436.05 101
4436.20 103
4436.35 105
4436.51 105
4436.66 104
4436.81 101
4436.96 98
4437.12 94
4437.27 92
4437.42 92
4437.58 95
4437.73 100
4437.88 106
4438.03 111
4438.19 115
4438.34 117
4438.49 116
4438.65 114
4438.80 112
4438.95 111
4439.10 112
4439.26 114
4439.41 118
4439.56 122
4439.72 125
4439.87 126
4440.02 128
4440.18 128
4440.33 130
4440.48 131
4440.63 132
4440.79 131
4440.94 128
4441.09 121
4441.25 112
4441.40 100
4441.55 87
4441.70 74
4441.86 63
4442.01 54
4442.16 47
4442.32 42
4442.47 38
4442.62 35
4442.78 33
4442.93 32
4443.08 33
4443.23 35
4443.39 39
4443.54 44
4443.69 48
4443.85 52
4444.00 54
4444.15 53
4444.31 50
4444.46 45
4444.61 39
4444.76 32
4444.92 25
4445.07 19
4445.22 14
4445.38 10
4445.53 7
4445.68 4
4445.84 2
4445.99 1
4446.14 0
4446.30 0
4446.45 0
4446.60 0
4446.75 0
4446.91 0
4447.06 0
4447.21 0
4447.37 0
4447.52 0
4447.67 0
4447.83 2
4447.98 7
4448.13 13
4448.29 21
4448.44 30
4448.59 40
4448.74 50
4448.90 60
4449.05 68
4449.20 75
4449.36 80
4449.51 84
4449.66 86
4449.82 88
4449.97 88
4450.12 87
4450.28 85
4450.43 81
4450.58 78
4450.73 74
4450.89 70
4451.04 66
4451.19 64
4451.35 63
4451.50 63
4451.65 64
4451.81 67
4451.96 72
4452.11 77
4452.27 83
4452.42 89
4452.57 94
4452.73 98
4452.88 100
4453.03 101
4453.19 99
4453.34 95
4453.49 89
4453.64 82
4453.80 73
4453.95 65
4454.10 58
4454.26 54
4454.41 53
4454.56 57
4454.72 64
4454.87 73
4455.02 84
4455.18 93
4455.33 99
4455.48 103
4455.64 105
4455.79 105
4455.94 105
4456.10 106
4456.25 108
4456.40 112
4456.56 116
4456.71 121
4456.86 124
4457.02 126
4457.17 126
4457.32 124
4457.48 122
4457.63 120
4457.78 120
4457.93 122
4458.09 125
4458.24 129
4458.39 132
4458.55 135
4458.70 135
4458.85 133
4459.01 128
4459.16 121
4459.31 112
4459.47 101
4459.62 91
4459.77 80
4459.93 72
4460.08 65
4460.23 61
4460.39 58
4460.54 57
4460.69 57
4460.85 56
4461.00 55
4461.15 54
4461.31 53
4461.46 53
4461.61 54
4461.77 58
4461.92 64
4462.07 70
4462.23 76
4462.38 80
4462.53 81
4462.69 79
4462.84 75
4462.99 69
4463.15 62
4463.30 56
4463.45 51
4463.61 47
4463.76 44
4463.91 42
4464.07 39
4464.22 38
4464.37 37
4464.53 39
4464.68 43
4464.83 51
4464.99 61
4465.14 73
4465.29 85
4465.45 95
4465.60 103
4465.75 108
4465.91 111
4466.06 111
4466.21 111
4466.37 110
4466.52 110
4466.67 110
4466.83 112
4466.98 114
4467.13 115
4467.29 116
4467.44 114
4467.59 112
4467.75 107
4467.90 102
4468.06 98
4468.21 96
4468.36 97
4468.52 99
4468.67 103
4468.82 107
4468.98 110
4469.13 111
4469.28 111
4469.44 110
4469.59 109
4469.74 109
4469.90 109
4470.05 110
4470.20 112
4470.36 112
4470.51 111
4470.66 109
4470.82 105
4470.97 98
4471.12 90
4471.28 80
4471.43 70
4471.58 59
4471.74 48
4471.89 37
4472.05 27
4472.20 18
4472.35 10
4472.51 3
4472.66 0
4472.81 0
4472.97 0
4473.12 0
4473.27 1
4473.43 5
4473.58 10
4473.73 14
4473.89 16
4474.04 18
4474.19 19
4474.35 21
4474.50 24
4474.66 26
4474.81 29
4474.96 32
4475.12 34
4475.27 35
4475.42 36
4475.58 36
4475.73 34
4475.88 32
4476.04 28
4476.19 23
4476.34 17
4476.50 10
4476.65 4
4476.80 0
4476.96 0
4477.11 0
4477.27 0
4477.42 0
4477.57 1
4477.73 4
4477.88 7
4478.03 8
4478.19 7
4478.34 5
4478.49 2
4478.65 0
4478.80 0
4478.96 0
4479.11 0
4479.26 0
4479.42 0
4479.57 1
4479.72 4
4479.88 6
4480.03 7
4480.18 8
4480.34 7
4480.49 7
4480.65 7
4480.80 7
4480.95 10
4481.11 14
4481.26 21
4481.41 29
4481.57 38
4481.72 48
4481.87 58
4482.03 67
4482.18 76
4482.34 83
4482.49 88
4482.64 92
4482.80 94
4482.95 95
4483.10 95
4483.26 95
4483.41 96
4483.56 97
4483.72 99
4483.87 101
4484.03 102
4484.18 102
4484.33 102
4484.49 100
4484.64 98
4484.79 96
4484.95 93
4485.10 91
4485.26 88
4485.41 83
4485.56 77
4485.72 68
4485.87 59
4486.02 48
4486.18 38
4486.33 31
4486.49 27
4486.64 26
4486.79 28
4486.95 33
4487.10 37
4487.25 41
4487.41 42
4487.56 41
4487.72 38
4487.87 34
4488.02 29
4488.18 25
4488.33 23
4488.48 23
4488.64 26
4488.79 30
4488.95 35
4489.10 40
4489.25 44
4489.41 47
4489.56 48
4489.71 49
4489.87 49
4490.02 49
4490.18 50
4490.33 52
4490.48 56
4490.64 61
4490.79 68
4490.95 75
4491.10 80
4491.25 84
4491.41 85
4491.56 83
4491.71 80
4491.87 76
4492.02 72
4492.18 69
4492.33 67
4492.48 66
4492.64 65
4492.79 64
4492.94 63
4493.10 61
4493.25 58
4493.41 54
4493.56 49
4493.71 43
4493.87 37
4494.02 31
4494.18 25
4494.33 20
4494.48 16
4494.64 12
4494.79 9
4494.95 7
4495.10 5
4495.25 5
4495.41 6
4495.56 9
4495.71 13
4495.87 19
4496.02 25
4496.18 31
4496.33 36
4496.48 40
4496.64 42
4496.79 44
4496.95 44
4497.10 44
4497.25 44
4497.41 45
4497.56 47
4497.72 50
4497.87 53
4498.02 56
4498.18 58
4498.33 59
4498.49 60
4498.64 60
4498.79 60
4498.95 60
4499.10 60
4499.26 59
4499.41 58
4499.56 56
4499.72 56
4499.87 57
4500.02 59
4500.18 63
4500.33 69
4500.49 77
4500.64 84
4500.79 90
4500.95 94
4501.10 96
4501.26 94
4501.41 91
4501.56 85
4501.72 79
4501.87 74
4502.03 70
4502.18 69
4502.33 70
4502.49 73
4502.64 78
4502.80 85
4502.95 93
4503.10 102
4503.26 111
4503.41 119
4503.57 126
4503.72 131
4503.88 135
4504.03 137
4504.18 138
4504.34 140
4504.49 143
4504.65 146
4504.80 151
4504.95 157
4505.11 163
4505.26 169
4505.42 174
4505.57 177
4505.72 180
4505.88 182
4506.03 184
4506.19 187
4506.34 192
4506.49 198
4506.65 206
4506.80 215
4506.96 222
4507.11 227
4507.26 228
4507.42 225
4507.57 217
4507.73 207
4507.88 195
4508.04 182
4508.19 171
4508.34 162
4508.50 155
4508.65 150
4508.81 148
4508.96 147
4509.11 148
4509.27 149
4509.42 151
4509.58 152
4509.73 152
4509.88 151
4510.04 147
4510.19 142
4510.35 136
4510.50 129
4510.66 122
4510.81 115
4510.96 108
4511.12 102
4511.27 96
4511.43 90
4511.58 85
4511.73 80
4511.89 75
4512.04 71
4512.20 68
4512.35 64
4512.51 61
4512.66 57
4512.81 52
4512.97 47
4513.12 43
4513.28 39
4513.43 36
4513.58 34
4513.74 34
4513.89 35
4514.05 35
4514.20 35
4514.36 33
4514.51 31
4514.66 29
4514.82 28
4514.97 28
4515.13 29
4515.28 33
4515.44 37
4515.59 41
4515.74 43
4515.90 43
4516.05 40
4516.21 36
4516.36 31
4516.52 26
4516.67 23
4516.82 22
4516.98 23
4517.13 25
4517.29 29
4517.44 33
4517.60 36
4517.75 38
4517.90 39
4518.06 39
4518.21 40
4518.37 41
4518.52 43
4518.68 46
4518.83 49
4518.98 54
4519.14 58
4519.29 62
4519.45 66
4519.60 69
4519.76 71
4519.91 71
4520.06 70
4520.22 68
4520.37 64
4520.53 58
4520.68 52
4520.84 47
4520.99 42
4521.14 39
4521.30 38
4521.45 38
4521.61 40
4521.76 43
4521.92 45
4522.07 47
4522.22 48
4522.38 47
4522.53 46
4522.69 44
4522.84 43
4523.00 42
4523.15 42
4523.31 42
4523.46 43
4523.61 46
4523.77 49
4523.92 54
4524.08 60
4524.23 67
4524.39 75
4524.54 84
4524.69 92
4524.85 100
4525.00 107
4525.16 113
4525.31 117
4525.47 119
4525.62 119
4525.78 117
4525.93 114
4526.08 110
4526.24 106
4526.39 102
4526.55 98
4526.70 96
4526.86 93
4527.01 92
4527.17 90
4527.32 88
4527.47 85
4527.63 83
4527.78 81
4527.94 79
4528.09 78
4528.25 77
4528.40 77
4528.56 79
4528.71 82
4528.86 87
4529.02 94
4529.17 103
4529.33 113
4529.48 123
4529.64 132
4529.79 139
4529.95 144
4530.10 146
4530.25 145
4530.41 141
4530.56 135
4530.72 128
4530.87 120
4531.03 112
4531.18 105
4531.34 100
4531.49 94
4531.65 90
4531.80 86
4531.95 82
4532.11 78
4532.26 76
4532.42 75
4532.57 76
4532.73 78
4532.88 82
4533.04 87
4533.19 91
4533.34 95
4533.50 96
4533.65 95
4533.81 91
4533.96 85
4534.12 77
4534.27 67
4534.43 57
4534.58 47
4534.74 38
4534.89 30
4535.05 23
4535.20 19
4535.35 15
4535.51 13
4535.66 11
4535.82 10
4535.97 9
4536.13 8
4536.28 8
4536.44 8
4536.59 8
4536.75 9
4536.90 10
4537.05 12
4537.21 13
4537.36 14
4537.52 14
4537.67 13
4537.83 11
4537.98 9
4538.14 5
4538.29 1
4538.45 0
4538.60 0
4538.76 0
4538.91 0
4539.06 0
4539.22 0
4539.37 0
4539.53 0
4539.68 2
4539.84 5
4539.99 9
4540.15 13
4540.30 17
4540.46 21
4540.61 24
4540.77 28
4540.92 31
4541.08 34
4541.23 37
4541.38 40
4541.54 44
4541.69 47
4541.85 50
4542.00 53
4542.16 55
4542.31 56
4542.47 57
4542.62 58
4542.78 59
4542.93 59
4543.09 58
4543.24 56
4543.40 51
4543.55 45
4543.71 38
4543.86 31
4544.01 24
4544.17 19
4544.32 17
4544.48 18
4544.63 22
4544.79 29
4544.94 40
4545.10 52
4545.25 64
4545.41 75
4545.56 83
4545.72 88
4545.87 89
4546.03 87
4546.18 84
4546.34 79
4546.49 74
4546.65 70
4546.80 68
4546.95 67
4547.11 67
4547.26 69
4547.42 72
4547.57 75
4547.73 80
4547.88 85
4548.04 89
4548.19 93
4548.35 97
4548.50 99
4548.66 100
4548.81 100
4548.97 97
4549.12 93
4549.28 86
4549.43 78
4549.59 67
4549.74 56
4549.90 44
4550.05 34
4550.21 25
4550.36 18
4550.52 13
4550.67 10
4550.83 9
4550.98 10
4551.13 14
4551.29 18
4551.44 24
4551.60 30
4551.75 35
4551.91 39
4552.06 42
4552.22 43
4552.37 43
4552.53 42
4552.68 42
4552.84 44
4552.99 48
4553.15 53
4553.30 58
4553.46 62
4553.61 65
4553.77 66
4553.92 65
4554.08 63
4554.23 60
4554.39 58
4554.54 57
4554.70 57
4554.85 59
4555.01 62
4555.16 65
4555.32 69
4555.47 71
4555.63 72
4555.78 71
4555.94 67
4556.09 61
4556.25 53
4556.40 45
4556.56 37
4556.71 30
4556.87 26
4557.02 24
4557.18 25
4557.33 27
4557.49 30
4557.64 34
4557.80 36
4557.95 37
4558.11 35
4558.26 32
4558.42 28
4558.57 24
4558.73 21
4558.88 18
4559.04 16
4559.19 14
4559.35 13
4559.50 11
4559.66 9
4559.81 8
4559.97 7
4560.12 8
4560.28 11
4560.43 16
4560.59 23
4560.74 31
4560.90 39
4561.05 48
4561.21 57
4561.36 65
4561.52 72
4561.67 78
4561.83 82
4561.98 83
4562.14 83
4562.29 80
4562.45 76
4562.60 71
4562.76 67
4562.91 64
4563.07 63
4563.22 64
4563.38 66
4563.53 68
4563.69 70
4563.84 71
4564.00 70
4564.15 68
4564.31 67
4564.46 68
4564.62 71
4564.77 78
4564.93 87
4565.08 97
4565.24 107
4565.39 115
4565.55 120
4565.70 121
4565.86 120
4566.01 116
4566.17 110
4566.32 105
4566.48 99
4566.63 93
4566.79 88
4566.94 84
4567.10 81
4567.25 79
4567.41 78
4567.56 78
4567.72 79
4567.87 80
4568.03 81
4568.18 80
4568.34 78
4568.49 75
4568.65 70
4568.80 64
4568.96 56
4569.11 49
4569.27 42
4569.43 37
4569.58 32
4569.74 30
4569.89 28
4570.05 29
4570.20 31
4570.36 33
4570.51 36
4570.67 39
4570.82 40
4570.98 40
4571.13 39
4571.29 35
4571.44 30
4571.60 24
4571.75 20
4571.91 16
4572.06 15
4572.22 16
4572.37 19
4572.53 22
4572.68 26
4572.84 29
4572.99 32
4573.15 34
4573.30 36
4573.46 38
4573.62 41
4573.77 43
4573.93 45
4574.08 47
4574.24 48
4574.39 47
4574.55 45
4574.70 43
4574.86 41
4575.01 39
4575.17 38
4575.32 37
4575.48 37
4575.63 35
4575.79 32
4575.94 28
4576.10 22
4576.25 17
4576.41 12
4576.57 7
4576.72 4
4576.88 1
4577.03 0
4577.19 0
4577.34 0
4577.50 0
4577.65 0
4577.81 0
4577.96 0
4578.12 0
4578.27 2
4578.43 7
4578.58 12
4578.74 16
4578.89 18
4579.05 19
4579.21 19
4579.36 19
4579.52 17
4579.67 14
4579.83 10
4579.98 6
4580.14 1
4580.29 0
4580.45 0
4580.60 0
4580.76 1
4580.91 7
4581.07 12
4581.22 16
4581.38 19
4581.54 20
4581.69 20
4581.85 20
4582.00 21
4582.16 22
4582.31 25
4582.47 27
4582.62 28
4582.78 28
4582.93 25
4583.09 20
4583.24 14
4583.40 6
4583.56 0
4583.71 0
4583.87 0
4584.02 0
4584.18 0
4584.33 0
4584.49 0
4584.64 0
4584.80 0
4584.95 5
4585.11 9
4585.26 14
4585.42 19
4585.58 24
4585.73 28
4585.89 32
4586.04 33
4586.20 34
4586.35 32
4586.51 30
4586.66 27
4586.82 25
4586.97 24
4587.13 25
4587.29 26
4587.44 28
4587.60 31
4587.75 34
4587.91 36
4588.06 38
4588.22 40
4588.37 43
4588.53 46
4588.68 50
4588.84 53
4589.00 56
4589.15 59
4589.31 61
4589.46 64
4589.62 66
4589.77 68
4589.93 70
4590.08 72
4590.24 71
4590.40 69
4590.55 66
4590.71 62
4590.86 59
4591.02 56
4591.17 55
4591.33 54
4591.48 54
4591.64 54
4591.79 52
4591.95 49
4592.11 44
4592.26 39
4592.42 35
4592.57 31
4592.73 29
4592.88 29
4593.04 30
4593.19 33
4593.35 36
4593.51 40
4593.66 45
4593.82 50
4593.97 57
4594.13 65
4594.28 74
4594.44 82
4594.60 89
4594.75 94
4594.91 98
4595.06 99
4595.22 98
4595.37 95
4595.53 90
4595.68 84
4595.84 77
4596.00 69
4596.15 61
4596.31 56
4596.46 52
4596.62 52
4596.77 54
4596.93 59
4597.08 65
4597.24 70
4597.40 74
4597.55 75
4597.71 74
4597.86 70
4598.02 65
4598.17 59
4598.33 52
4598.49 47
4598.64 43
4598.80 41
4598.95 41
4599.11 43
4599.26 46
4599.42 47
4599.58 47
4599.73 45
4599.89 40
4600.04 34
4600.20 29
4600.35 24
4600.51 23
4600.66 23
4600.82 26
4600.98 30
4601.13 34
4601.29 37
4601.44 38
4601.60 38
4601.75 37
4601.91 36
4602.07 35
4602.22 36
4602.38 38
4602.53 41
4602.69 45
4602.84 48
4603.00 51
4603.16 53
4603.31 54
4603.47 53
4603.62 49
4603.78 44
4603.93 36
4604.09 27
4604.25 19
4604.40 13
4604.56 9
4604.71 8
4604.87 12
4605.03 19
4605.18 29
4605.34 40
4605.49 52
4605.65 63
4605.80 71
4605.96 77
4606.12 78
4606.27 76
4606.43 72
4606.58 64
4606.74 57
4606.89 50
4607.05 45
4607.21 43
4607.36 44
4607.52 47
4607.67 50
4607.83 53
4607.98 54
4608.14 53
4608.30 49
4608.45 44
4608.61 38
4608.76 34
4608.92 31
4609.08 30
4609.23 31
4609.39 33
4609.54 35
4609.70 35
4609.85 33
4610.01 30
4610.17 27
4610.32 24
4610.48 22
4610.63 23
4610.79 27
4610.95 34
4611.10 42
4611.26 51
4611.41 59
4611.57 65
4611.73 69
4611.88 70
4612.04 69
4612.19 66
4612.35 63
4612.50 59
4612.66 56
4612.82 54
4612.97 52
4613.13 52
4613.28 52
4613.44 52
4613.60 53
4613.75 53
4613.91 54
4614.06 56
4614.22 58
4614.38 61
4614.53 64
4614.69 65
4614.84 65
4615.00 62
4615.16 57
4615.31 50
4615.47 44
4615.62 39
4615.78 36
4615.93 37
4616.09 40
4616.25 45
4616.40 52
4616.56 59
4616.71 64
4616.87 68
4617.03 70
4617.18 71
4617.34 71
4617.49 70
4617.65 69
4617.81 69
4617.96 71
4618.12 75
4618.27 80
4618.43 86
4618.59 92
4618.74 97
4618.90 100
4619.05 100
4619.21 97
4619.37 91
4619.52 82
4619.68 72
4619.83 62
4619.99 54
4620.15 48
4620.30 45
4620.46 45
4620.61 47
4620.77 50
4620.93 54
4621.08 59
4621.24 62
4621.39 65
4621.55 67
4621.71 69
4621.86 70
4622.02 72
4622.17 74
4622.33 76
4622.49 79
4622.64 80
4622.80 81
4622.95 81
4623.11 79
4623.27 76
4623.42 73
4623.58 69
4623.74 67
4623.89 65
4624.05 64
4624.20 63
4624.36 63
4624.52 62
4624.67 61
4624.83 59
4624.98 57
4625.14 54
4625.30 51
4625.45 47
4625.61 43
4625.76 38
4625.92 34
4626.08 31
4626.23 28
4626.39 28
4626.55 30
4626.70 33
4626.86 39
4627.01 47
4627.17 56
4627.33 65
4627.48 76
4627.64 86
4627.79 95
4627.95 103
4628.11 109
4628.26 113
4628.42 114
4628.57 113
4628.73 110
4628.89 106
4629.04 101
4629.20 95
4629.36 89
4629.51 83
4629.67 77
4629.82 72
4629.98 66
4630.14 61
4630.29 57
4630.45 55
4630.61 56
4630.76 59
4630.92 64
4631.07 72
4631.23 80
4631.39 88
4631.54 95
4631.70 100
4631.85 103
4632.01 105
4632.17 106
4632.32 107
4632.48 109
4632.64 112
4632.79 115
4632.95 120
4633.10 125
4633.26 131
4633.42 136
4633.57 140
4633.73 143
4633.89 144
4634.04 144
4634.20 141
4634.35 136
4634.51 129
4634.67 120
4634.82 111
4634.98 101
4635.14 92
4635.29 85
4635.45 81
4635.60 78
4635.76 79
4635.92 80
4636.07 82
4636.23 83
4636.39 83
4636.54 81
4636.70 78
4636.85 74
4637.01 71
4637.17 70
4637.32 70
4637.48 71
4637.64 72
4637.79 73
4637.95 73
4638.11 71
4638.26 69
4638.42 68
4638.57 69
4638.73 72
4638.89 78
4639.04 84
4639.20 90
4639.36 94
4639.51 96
4639.67 95
4639.83 93
4639.98 90
4640.14 89
4640.29 90
4640.45 93
4640.61 98
4640.76 104
4640.92 110
4641.08 116
4641.23 120
4641.39 122
4641.55 124
4641.70 125
4641.86 126
4642.01 127
4642.17 128
4642.33 128
4642.48 129
4642.64 129
4642.80 127
4642.95 125
4643.11 123
4643.27 122
4643.42 123
4643.58 127
4643.73 134
4643.89 143
4644.05 154
4644.20 167
4644.36 180
4644.52 194
4644.67 206
4644.83 219
4644.99 230
4645.14 240
4645.30 249
4645.46 257
4645.61 263
4645.77 269
4645.92 274
4646.08 279
4646.24 284
4646.39 289
4646.55 295
4646.71 302
4646.86 310
4647.02 321
4647.18 334
4647.33 350
4647.49 367
4647.65 387
4647.80 409
4647.96 431
4648.12 455
4648.27 478
4648.43 503
4648.58 528
4648.74 554
4648.90 583
4649.05 616
4649.21 652
4649.37 692
4649.52 734
4649.68 776
4649.84 817
4649.99 855
4650.15 890
4650.31 920
4650.46 948
4650.62 974
4650.78 1000
4650.93 1026
4651.09 1053
4651.25 1079
4651.40 1105
4651.56 1131
4651.72 1157
4651.87 1182
4652.03 1208
4652.18 1234
4652.34 1260
4652.50 1286
4652.65 1310
4652.81 1332
4652.97 1351
4653.12 1363
4653.28 1368
4653.44 1363
4653.59 1350
4653.75 1326
4653.91 1294
4654.06 1255
4654.22 1211
4654.38 1166
4654.53 1120
4654.69 1076
4654.85 1033
4655.00 991
4655.16 950
4655.32 909
4655.47 866
4655.63 825
4655.79 785
4655.94 749
4656.10 720
4656.26 698
4656.41 683
4656.57 675
4656.73 670
4656.88 665
4657.04 658
4657.20 647
4657.35 633
4657.51 618
4657.67 601
4657.82 586
4657.98 574
4658.14 562
4658.29 552
4658.45 541
4658.61 528
4658.76 512
4658.92 495
4659.08 477
4659.23 458
4659.39 439
4659.55 421
4659.70 404
4659.86 388
4660.02 373
4660.17 359
4660.33 347
4660.49 337
4660.64 329
4660.80 322
4660.96 317
4661.11 312
4661.27 306
4661.43 299
4661.58 291
4661.74 280
4661.90 269
4662.05 256
4662.21 245
4662.37 234
4662.52 225
4662.68 218
4662.84 212
4662.99 205
4663.15 199
4663.31 191
4663.46 182
4663.62 173
4663.78 165
4663.93 159
4664.09 156
4664.25 156
4664.40 159
4664.56 164
4664.72 169
4664.87 174
4665.03 178
4665.19 181
4665.34 182
4665.50 182
4665.66 179
4665.82 175
4665.97 169
4666.13 160
4666.29 150
4666.44 138
4666.60 126
4666.76 114
4666.91 102
4667.07 92
4667.23 84
4667.38 78
4667.54 74
4667.70 72
4667.85 73
4668.01 75
4668.17 79
4668.32 84
4668.48 88
4668.64 92
4668.79 95
4668.95 97
4669.11 98
4669.27 98
4669.42 98
4669.58 99
4669.74 99
4669.89 99
4670.05 99
4670.21 99
4670.36 99
4670.52 99
4670.68 98
4670.83 96
4670.99 94
4671.15 91
4671.30 88
4671.46 83
4671.62 78
4671.77 74
4671.93 70
4672.09 68
4672.25 66
4672.40 65
4672.56 63
4672.72 60
4672.87 55
4673.03 50
4673.19 44
4673.34 40
4673.50 37
4673.66 39
4673.81 44
4673.97 52
4674.13 63
4674.29 73
4674.44 82
4674.60 87
4674.76 90
4674.91 88
4675.07 84
4675.23 78
4675.38 71
4675.54 64
4675.70 57
4675.85 49
4676.01 41
4676.17 34
4676.33 28
4676.48 25
4676.64 26
4676.80 31
4676.95 39
4677.11 49
4677.27 60
4677.42 70
4677.58 78
4677.74 84
4677.90 90
4678.05 95
4678.21 101
4678.37 109
4678.52 118
4678.68 128
4678.84 137
4678.99 145
4679.15 152
4679.31 157
4679.47 162
4679.62 167
4679.78 173
4679.94 179
4680.09 184
4680.25 189
4680.41 193
4680.56 195
4680.72 195
4680.88 192
4681.04 189
4681.19 184
4681.35 179
4681.51 174
4681.66 171
4681.82 169
4681.98 170
4682.13 172
4682.29 175
4682.45 177
4682.61 177
4682.76 176
4682.92 172
4683.08 168
4683.23 163
4683.39 157
4683.55 152
4683.71 146
4683.86 139
4684.02 131
4684.18 122
4684.33 113
4684.49 105
4684.65 99
4684.81 97
4684.96 98
4685.12 102
4685.28 106
4685.43 109
4685.59 110
4685.75 110
4685.91 108
4686.06 104
4686.22 101
4686.38 98
4686.53 97
4686.69 98
4686.85 101
4687.01 108
4687.16 117
4687.32 130
4687.48 145
4687.63 162
4687.79 180
4687.95 197
4688.11 215
4688.26 232
4688.42 251
4688.58 274
4688.73 301
4688.89 333
4689.05 371
4689.21 413
4689.36 458
4689.52 503
4689.68 548
4689.83 593
4689.99 638
4690.15 685
4690.31 736
4690.46 791
4690.62 851
4690.78 915
4690.93 983
4691.09 1054
4691.25 1124
4691.41 1194
4691.56 1260
4691.72 1321
4691.88 1377
4692.03 1427
4692.19 1471
4692.35 1510
4692.51 1545
4692.66 1578
4692.82 1608
4692.98 1635
4693.14 1658
4693.29 1678
4693.45 1693
4693.61 1702
4693.76 1704
4693.92 1700
4694.08 1689
4694.24 1673
4694.39 1652
4694.55 1628
4694.71 1602
4694.87 1574
4695.02 1543
4695.18 1508
4695.34 1470
4695.49 1428
4695.65 1381
4695.81 1332
4695.97 1282
4696.12 1232
4696.28 1184
4696.44 1139
4696.60 1096
4696.75 1056
4696.91 1017
4697.07 977
4697.22 935
4697.38 890
4697.54 843
4697.70 794
4697.85 746
4698.01 698
4698.17 652
4698.33 609
4698.48 569
4698.64 532
4698.80 497
4698.96 465
4699.11 436
4699.27 410
4699.43 388
4699.58 369
4699.74 352
4699.90 338
4700.06 323
4700.21 308
4700.37 292
4700.53 276
4700.69 260
4700.84 244
4701.00 229
4701.16 216
4701.32 204
4701.47 194
4701.63 186
4701.79 180
4701.95 176
4702.10 175
4702.26 177
4702.42 180
4702.57 184
4702.73 187
4702.89 190
4703.05 191
4703.20 189
4703.36 184
4703.52 176
4703.68 165
4703.83 152
4703.99 138
4704.15 124
4704.31 112
4704.46 101
4704.62 92
4704.78 86
4704.94 83
4705.09 83
4705.25 86
4705.41 91
4705.57 97
4705.72 104
4705.88 111
4706.04 117
4706.20 122
4706.35 126
4706.51 128
4706.67 128
4706.83 127
4706.98 125
4707.14 123
4707.30 122
4707.46 121
4707.61 122
4707.77 122
4707.93 122
4708.09 121
4708.24 118
4708.40 114
4708.56 109
4708.72 103
4708.87 97
4709.03 91
4709.19 85
4709.35 80
4709.50 75
4709.66 71
4709.82 67
4709.98 64
4710.13 61
4710.29 59
4710.45 57
4710.61 55
4710.76 53
4710.92 51
4711.08 49
4711.24 49
4711.39 49
4711.55 52
4711.71 56
4711.87 61
4712.02 66
4712.18 71
4712.34 74
4712.50 74
4712.65 73
4712.81 69
4712.97 64
4713.13 59
4713.28 53
4713.44 48
4713.60 42
4713.76 37
4713.91 33
4714.07 29
4714.23 27
4714.39 27
4714.54 30
4714.70 35
4714.86 41
4715.02 49
4715.18 57
4715.33 66
4715.49 73
4715.65 79
4715.81 83
4715.96 84
4716.12 82
4716.28 77
4716.44 69
4716.59 60
4716.75 52
4716.91 46
4717.07 43
4717.22 43
4717.38 44
4717.54 47
4717.70 50
4717.86 52
4718.01 53
4718.17 53
4718.33 52
4718.49 52
4718.64 51
4718.80 51
4718.96 50
4719.12 48
4719.27 46
4719.43 42
4719.59 37
4719.75 31
4719.90 25
4720.06 20
4720.22 16
4720.38 13
4720.54 10
4720.69 7
4720.85 4
4721.01 1
4721.17 0
4721.32 0
4721.48 0
4721.64 0
4721.80 0
4721.96 0
4722.11 0
4722.27 0
4722.43 3
4722.59 8
4722.74 13
4722.90 16
4723.06 18
4723.22 19
4723.37 17
4723.53 15
4723.69 12
4723.85 10
4724.01 8
4724.16 8
4724.32 9
4724.48 13
4724.64 19
4724.79 27
4724.95 38
4725.11 50
4725.27 62
4725.43 73
4725.58 81
4725.74 86
4725.90 86
4726.06 83
4726.21 78
4726.37 72
4726.53 67
4726.69 64
4726.85 63
4727.00 64
4727.16 67
4727.32 70
4727.48 75
4727.63 79
4727.79 84
4727.95 90
4728.11 96
4728.27 102
4728.42 107
4728.58 109
4728.74 108
4728.90 103
4729.06 94
4729.21 84
4729.37 73
4729.53 62
4729.69 55
4729.84 50
4730.00 48
4730.16 49
4730.32 52
4730.48 56
4730.63 60
4730.79 64
4730.95 69
4731.11 72
4731.27 75
4731.42 77
4731.58 78
4731.74 78
4731.90 77
4732.05 75
4732.21 72
4732.37 70
4732.53 67
4732.69 63
4732.84 59
4733.00 54
4733.16 48
4733.32 43
4733.48 38
4733.63 36
4733.79 36
4733.95 40
4734.11 45
4734.27 52
4734.42 59
4734.58 64
4734.74 69
4734.90 72
4735.06 74
4735.21 75
4735.37 75
4735.53 75
4735.69 73
4735.85 70
4736.00 66
4736.16 62
4736.32 57
4736.48 53
4736.64 51
4736.79 50
4736.95 50
4737.11 50
4737.27 51
4737.42 51
4737.58 51
4737.74 51
4737.90 51
4738.06 51
4738.21 51
4738.37 51
4738.53 52
4738.69 54
4738.85 56
4739.00 59
4739.16 63
4739.32 68
4739.48 74
4739.64 80
4739.79 85
4739.95 89
4740.11 90
4740.27 89
4740.43 85
4740.59 79
4740.74 71
4740.90 62
4741.06 53
4741.22 46
4741.38 41
4741.53 40
4741.69 41
4741.85 45
4742.01 51
4742.17 57
4742.32 64
4742.48 71
4742.64 76
4742.80 81
4742.96 85
4743.11 87
4743.27 88
4743.43 87
4743.59 85
4743.75 81
4743.90 78
4744.06 76
4744.22 75
4744.38 77
4744.54 81
4744.69 87
4744.85 94
4745.01 101
4745.17 107
4745.33 111
4745.49 112
4745.64 111
4745.80 109
4745.96 106
4746.12 103
4746.28 101
4746.43 98
4746.59 97
4746.75 95
4746.91 94
4747.07 93
4747.22 93
4747.38 94
4747.54 96
4747.70 99
4747.86 104
4748.02 108
4748.17 113
4748.33 116
4748.49 117
4748.65 117
4748.81 116
4748.96 114
4749.12 113
4749.28 113
4749.44 114
4749.60 116
4749.76 117
4749.91 118
4750.07 116
4750.23 113
4750.39 108
4750.55 102
4750.70 96
4750.86 91
4751.02 88
4751.18 86
4751.34 86
4751.50 86
4751.65 88
4751.81 90
4751.97 92
4752.13 93
4752.29 94
4752.45 92
4752.60 89
4752.76 85
4752.92 80
4753.08 75
4753.24 71
4753.39 68
4753.55 66
4753.71 64
4753.87 61
4754.03 58
4754.19 53
4754.34 47
4754.50 40
4754.66 33
4754.82 27
4754.98 22
4755.14 20
4755.29 20
4755.45 21
4755.61 23
4755.77 25
4755.93 26
4756.09 26
4756.24 27
4756.40 28
4756.56 30
4756.72 33
4756.88 36
4757.04 40
4757.19 43
4757.35 45
4757.51 45
4757.67 45
4757.83 44
4757.98 43
4758.14 42
4758.30 41
4758.46 40
4758.62 38
4758.78 35
4758.93 32
4759.09 27
4759.25 22
4759.41 16
4759.57 11
4759.73 5
4759.89 1
4760.04 0
4760.20 0
4760.36 0
4760.52 2
4760.68 5
4760.84 8
4760.99 9
4761.15 9
4761.31 7
4761.47 3
4761.63 0
4761.79 0
4761.94 0
4762.10 0
4762.26 0
4762.42 0
4762.58 0
4762.74 3
4762.89 7
4763.05 9
4763.21 11
4763.37 11
4763.53 10
4763.69 8
4763.84 6
4764.00 4
4764.16 3
4764.32 4
4764.48 6
4764.64 10
4764.80 15
4764.95 21
4765.11 27
4765.27 34
4765.43 42
4765.59 50
4765.75 59
4765.90 67
4766.06 76
4766.22 83
4766.38 89
4766.54 93
4766.70 95
4766.86 96
4767.01 95
4767.17 95
4767.33 95
4767.49 96
4767.65 98
4767.81 100
4767.96 103
4768.12 106
4768.28 108
4768.44 110
4768.60 112
4768.76 113
4768.92 114
4769.07 115
4769.23 117
4769.39 119
4769.55 120
4769.71 121
4769.87 120
4770.03 118
4770.18 115
4770.34 112
4770.50 109
4770.66 110
4770.82 112
4770.98 117
4771.14 123
4771.29 128
4771.45 132
4771.61 134
4771.77 134
4771.93 133
4772.09 132
4772.24 130
4772.40 129
4772.56 127
4772.72 125
4772.88 121
4773.04 117
4773.20 111
4773.35 104
4773.51 98
4773.67 91
4773.83 84
4773.99 78
4774.15 73
4774.31 69
4774.47 67
4774.62 66
4774.78 67
4774.94 69
4775.10 72
4775.26 76
4775.42 80
4775.58 83
4775.73 87
4775.89 91
4776.05 95
4776.21 99
4776.37 103
4776.53 106
4776.69 107
4776.84 106
4777.00 104
4777.16 99
4777.32 92
4777.48 86
4777.64 78
4777.80 72
4777.95 67
4778.11 63
4778.27 62
4778.43 62
4778.59 64
4778.75 67
4778.91 70
4779.07 72
4779.22 73
4779.38 73
4779.54 71
4779.70 69
4779.86 67
4780.02 64
4780.18 62
4780.34 58
4780.49 54
4780.65 48
4780.81 41
4780.97 34
4781.13 28
4781.29 25
4781.45 25
4781.60 29
4781.76 37
4781.92 48
4782.08 60
4782.24 72
4782.40 83
4782.56 91
4782.72 96
4782.87 99
4783.03 99
4783.19 97
4783.35 94
4783.51 91
4783.67 87
4783.83 85
4783.99 84
4784.14 86
4784.30 92
4784.46 103
4784.62 118
4784.78 138
4784.94 162
4785.10 189
4785.26 217
4785.41 245
4785.57 272
4785.73 298
4785.89 324
4786.05 349
4786.21 375
4786.37 404
4786.53 436
4786.69 474
4786.84 518
4787.00 569
4787.16 625
4787.32 687
4787.48 752
4787.64 820
4787.80 888
4787.96 956
4788.11 1022
4788.27 1086
4788.43 1147
4788.59 1206
4788.75 1260
4788.91 1312
4789.07 1360
4789.23 1407
4789.39 1452
4789.54 1494
4789.70 1533
4789.86 1567
4790.02 1594
4790.18 1612
4790.34 1620
4790.50 1619
4790.66 1608
4790.81 1590
4790.97 1566
4791.13 1538
4791.29 1508
4791.45 1477
4791.61 1445
4791.77 1411
4791.93 1376
4792.09 1338
4792.24 1297
4792.40 1253
4792.56 1206
4792.72 1159
4792.88 1111
4793.04 1064
4793.20 1019
4793.36 976
4793.52 935
4793.67 895
4793.83 856
4793.99 816
4794.15 777
4794.31 738
4794.47 699
4794.63 660
4794.79 623
4794.95 586
4795.11 551
4795.26 519
4795.42 489
4795.58 462
4795.74 437
4795.90 415
4796.06 394
4796.22 374
4796.38 355
4796.54 335
4796.69 316
4796.85 297
4797.01 277
4797.17 259
4797.33 241
4797.49 226
4797.65 213
4797.81 201
4797.97 193
4798.13 185
4798.28 180
4798.44 175
4798.60 171
4798.76 167
4798.92 163
4799.08 159
4799.24 154
4799.40 149
4799.56 143
4799.72 137
4799.87 131
4800.03 126
4800.19 122
4800.35 120
4800.51 120
4800.67 122
4800.83 124
4800.99 127
4801.15 129
4801.31 131
4801.47 131
4801.62 131
4801.78 131
4801.94 130
4802.10 128
4802.26 125
4802.42 122
4802.58 117
4802.74 111
4802.90 104
4803.06 98
4803.21 92
4803.37 87
4803.53 83
4803.69 81
4803.85 81
4804.01 83
4804.17 85
4804.33 88
4804.49 91
4804.65 94
4804.81 95
4804.96 97
4805.12 97
4805.28 97
4805.44 96
4805.60 95
4805.76 92
4805.92 89
4806.08 85
4806.24 80
4806.40 76
4806.56 73
4806.72 72
4806.87 72
4807.03 73
4807.19 74
4807.35 75
4807.51 75
4807.67 73
4807.83 70
4807.99 66
4808.15 62
4808.31 59
4808.47 58
4808.62 58
4808.78 59
4808.94 61
4809.10 64
4809.26 68
4809.42 73
4809.58 79
4809.74 86
4809.90 93
4810.06 100
4810.22 106
4810.38 112
4810.54 116
4810.69 119
4810.85 121
4811.01 123
4811.17 126
4811.33 128
4811.49 129
4811.65 130
4811.81 128
4811.97 124
4812.13 118
4812.29 111
4812.45 104
4812.60 98
4812.76 94
4812.92 91
4813.08 89
4813.24 87
4813.40 85
4813.56 82
4813.72 78
4813.88 74
4814.04 70
4814.20 67
4814.36 67
4814.52 70
4814.68 75
4814.83 82
4814.99 91
4815.15 100
4815.31 109
4815.47 117
4815.63 124
4815.79 129
4815.95 132
4816.11 134
4816.27 132
4816.43 129
4816.59 124
4816.75 118
4816.91 113
4817.06 110
4817.22 110
4817.38 113
4817.54 118
4817.70 126
4817.86 137
4818.02 149
4818.18 162
4818.34 177
4818.50 192
4818.66 207
4818.82 220
4818.98 231
4819.14 240
4819.29 245
4819.45 247
4819.61 246
4819.77 242
4819.93 237
4820.09 230
4820.25 223
4820.41 217
4820.57 213
4820.73 215
4820.89 221
4821.05 233
4821.21 250
4821.37 270
4821.53 289
4821.69 306
4821.84 319
4822.00 328
4822.16 333
4822.32 335
4822.48 337
4822.64 339
4822.80 342
4822.96 345
4823.12 350
4823.28 355
4823.44 359
4823.60 364
4823.76 370
4823.92 377
4824.08 385
4824.24 394
4824.40 405
4824.55 416
4824.71 428
4824.87 440
4825.03 452
4825.19 465
4825.35 478
4825.51 492
4825.67 507
4825.83 523
4825.99 540
4826.15 558
4826.31 577
4826.47 597
4826.63 619
4826.79 641
4826.95 663
4827.11 685
4827.27 704
4827.42 720
4827.58 732
4827.74 740
4827.90 744
4828.06 745
4828.22 743
4828.38 739
4828.54 735
4828.70 729
4828.86 723
4829.02 716
4829.18 707
4829.34 698
4829.50 687
4829.66 675
4829.82 662
4829.98 648
4830.14 633
4830.30 617
4830.46 601
4830.61 584
4830.77 568
4830.93 551
4831.09 534
4831.25 517
4831.41 501
4831.57 484
4831.73 468
4831.89 449
4832.05 429
4832.21 407
4832.37 383
4832.53 357
4832.69 331
4832.85 306
4833.01 283
4833.17 264
4833.33 249
4833.49 237
4833.65 229
4833.81 222
4833.97 217
4834.13 211
4834.28 204
4834.44 196
4834.60 185
4834.76 174
4834.92 162
4835.08 151
4835.24 142
4835.40 135
4835.56 130
4835.72 127
4835.88 125
4836.04 124
4836.20 122
4836.36 119
4836.52 117
4836.68 114
4836.84 112
4837.00 110
4837.16 109
4837.32 108
4837.48 107
4837.64 104
4837.80 99
4837.96 93
4838.12 86
4838.28 78
4838.43 71
4838.59 64
4838.75 59
4838.91 56
4839.07 53
4839.23 51
4839.39 49
4839.55 47
4839.71 44
4839.87 41
4840.03 37
4840.19 32
4840.35 25
4840.51 18
4840.67 10
4840.83 2
4840.99 0
4841.15 0
4841.31 0
4841.47 0
4841.63 0
4841.79 0
4841.95 6
4842.11 11
4842.27 14
4842.43 15
4842.59 12
4842.75 7
4842.91 1
4843.07 0
4843.23 0
4843.39 0
4843.55 0
4843.71 0
4843.86 4
4844.02 14
4844.18 23
4844.34 32
4844.50 38
4844.66 42
4844.82 44
4844.98 45
4845.14 45
4845.30 45
4845.46 44
4845.62 42
4845.78 40
4845.94 37
4846.10 33
4846.26 30
4846.42 28
4846.58 29
4846.74 33
4846.90 39
4847.06 47
4847.22 57
4847.38 66
4847.54 73
4847.70 80
4847.86 86
4848.02 92
4848.18 99
4848.34 107
4848.50 116
4848.66 124
4848.82 132
4848.98 137
4849.14 140
4849.30 139
4849.46 136
4849.62 132
4849.78 126
4849.94 120
4850.10 115
4850.26 112
4850.42 110
4850.58 109
4850.74 110
4850.90 112
4851.06 113
4851.22 114
4851.38 115
4851.54 115
4851.70 115
4851.86 116
4852.02 119
4852.18 122
4852.34 126
4852.50 128
4852.66 130
4852.81 130
4852.97 129
4853.13 127
4853.29 125
4853.45 124
4853.61 124
4853.77 124
4853.93 125
4854.09 126
4854.25 128
4854.41 129
4854.57 130
4854.73 130
4854.89 131
4855.05 131
4855.21 132
4855.37 134
4855.53 136
4855.69 138
4855.85 141
4856.01 144
4856.17 147
4856.33 151
4856.49 156
4856.65 162
4856.81 169
4856.97 175
4857.13 181
4857.29 185
4857.45 188
4857.61 189
4857.77 188
4857.93 187
4858.09 185
4858.25 183
4858.41 181
4858.57 179
4858.73 178
4858.89 177
4859.05 178
4859.21 178
4859.37 178
4859.53 177
4859.69 175
4859.85 172
4860.01 169
4860.17 166
4860.33 164
4860.49 163
4860.65 164
4860.81 164
4860.97 162
4861.13 159
4861.29 154
4861.45 147
4861.61 140
4861.77 134
4861.93 131
4862.09 129
4862.25 129
4862.41 129
4862.57 130
4862.73 130
4862.89 131
4863.05 133
4863.21 136
4863.37 143
4863.53 154
4863.69 168
4863.85 185
4864.01 204
4864.17 225
4864.33 245
4864.49 265
4864.65 283
4864.81 298
4864.97 310
4865.13 319
4865.29 323
4865.45 324
4865.62 322
4865.78 318
4865.94 313
4866.10 310
4866.26 308
4866.42 308
4866.58 310
4866.74 313
4866.90 316
4867.06 318
4867.22 318
4867.38 316
4867.54 312
4867.70 307
4867.86 303
4868.02 299
4868.18 297
4868.34 296
4868.50 298
4868.66 301
4868.82 304
4868.98 307
4869.14 307
4869.30 306
4869.46 301
4869.62 295
4869.78 287
[truncated: 744,501 more chars]
