# Supplementary material for: Methylobacterium Species Promoting Rice and Barley Growth and Interaction Specificity Revealed with Whole-Cell Matrix-Assisted Laser Desorption / Ionization-Time-of-Flight Mass Spectrometry (MALDI-TOF/MS) Analysis
Source: PLoS One. 2015 Jun 8;10(6):e0129509. doi: 10.1371/journal.pone.0129509 (PMC4460032; doi:10.1371/journal.pone.0129509)
Supplement: S2 Data — (ZIP) [file pone.0129509.s002.zip › Supplementary data 2 (ms from inoculated rice)/control-17.txt]

781.22 0
781.29 0
781.35 0
781.41 0
781.48 0
781.54 0
781.61 0
781.67 0
781.73 0
781.80 0
781.86 0
781.93 0
781.99 0
782.05 0
782.12 0
782.18 0
782.25 0
782.31 0
782.37 0
782.44 0
782.50 0
782.57 0
782.63 0
782.70 0
782.76 0
782.82 0
782.89 0
782.95 0
783.02 0
783.08 0
783.14 0
783.21 0
783.27 0
783.34 0
783.40 0
783.46 0
783.53 0
783.59 0
783.66 0
783.72 0
783.78 0
783.85 0
783.91 0
783.98 0
784.04 0
784.11 0
784.17 0
784.23 0
784.30 0
784.36 0
784.43 0
784.49 0
784.55 0
784.62 0
784.68 0
784.75 0
784.81 0
784.88 0
784.94 0
785.00 0
785.07 0
785.13 0
785.20 0
785.26 0
785.32 0
785.39 0
785.45 0
785.52 0
785.58 0
785.65 0
785.71 0
785.77 0
785.84 0
785.90 0
785.97 0
786.03 0
786.09 0
786.16 0
786.22 0
786.29 0
786.35 0
786.42 0
786.48 0
786.54 0
786.61 0
786.67 0
786.74 0
786.80 0
786.87 0
786.93 0
786.99 0
787.06 0
787.12 0
787.19 0
787.25 0
787.32 0
787.38 0
787.44 0
787.51 0
787.57 0
787.64 0
787.70 0
787.77 0
787.83 0
787.89 0
787.96 0
788.02 0
788.09 0
788.15 0
788.22 0
788.28 0
788.34 0
788.41 0
788.47 0
788.54 0
788.60 0
788.67 0
788.73 0
788.79 0
788.86 0
788.92 0
788.99 0
789.05 0
789.12 0
789.18 0
789.24 0
789.31 0
789.37 0
789.44 0
789.50 0
789.57 0
789.63 0
789.69 0
789.76 0
789.82 0
789.89 0
789.95 0
790.02 0
790.08 0
790.15 0
790.21 0
790.27 0
790.34 0
790.40 0
790.47 0
790.53 0
790.60 0
790.66 0
790.72 0
790.79 0
790.85 0
790.92 0
790.98 0
791.05 0
791.11 0
791.18 0
791.24 0
791.30 0
791.37 0
791.43 0
791.50 0
791.56 0
791.63 0
791.69 0
791.76 0
791.82 0
791.88 0
791.95 0
792.01 0
792.08 0
792.14 0
792.21 0
792.27 0
792.34 0
792.40 0
792.46 0
792.53 0
792.59 0
792.66 0
792.72 0
792.79 0
792.85 0
792.92 0
792.98 0
793.05 0
793.11 0
793.17 0
793.24 0
793.30 0
793.37 0
793.43 0
793.50 0
793.56 0
793.63 0
793.69 0
793.75 0
793.82 0
793.88 0
793.95 0
794.01 0
794.08 0
794.14 0
794.21 0
794.27 0
794.34 0
794.40 0
794.46 0
794.53 0
794.59 0
794.66 0
794.72 0
794.79 0
794.85 0
794.92 0
794.98 0
795.05 0
795.11 0
795.17 0
795.24 0
795.30 0
795.37 0
795.43 0
795.50 0
795.56 0
795.63 0
795.69 0
795.76 0
795.82 0
795.89 0
795.95 0
796.01 0
796.08 0
796.14 0
796.21 0
796.27 0
796.34 0
796.40 0
796.47 0
796.53 0
796.60 0
796.66 0
796.73 0
796.79 0
796.85 0
796.92 0
796.98 0
797.05 0
797.11 0
797.18 0
797.24 0
797.31 0
797.37 0
797.44 0
797.50 0
797.57 0
797.63 0
797.70 0
797.76 0
797.82 0
797.89 0
797.95 0
798.02 0
798.08 0
798.15 0
798.21 0
798.28 0
798.34 0
798.41 0
798.47 0
798.54 0
798.60 0
798.67 0
798.73 0
798.80 0
798.86 0
798.93 0
798.99 0
799.05 0
799.12 0
799.18 0
799.25 0
799.31 0
799.38 0
799.44 0
799.51 0
799.57 0
799.64 0
799.70 0
799.77 0
799.83 0
799.90 0
799.96 0
800.03 0
800.09 0
800.16 0
800.22 0
800.29 0
800.35 0
800.41 0
800.48 0
800.54 0
800.61 0
800.67 0
800.74 0
800.80 0
800.87 0
800.93 0
801.00 0
801.06 0
801.13 0
801.19 0
801.26 0
801.32 0
801.39 0
801.45 0
801.52 0
801.58 0
801.65 0
801.71 0
801.78 0
801.84 0
801.91 0
801.97 0
802.04 0
802.10 0
802.17 0
802.23 0
802.29 0
802.36 0
802.42 0
802.49 0
802.55 0
802.62 0
802.68 0
802.75 0
802.81 0
802.88 0
802.94 0
803.01 0
803.07 0
803.14 0
803.20 0
803.27 0
803.33 0
803.40 0
803.46 0
803.53 0
803.59 0
803.66 0
803.72 0
803.79 0
803.85 0
803.92 0
803.98 0
804.05 0
804.11 0
804.18 0
804.24 0
804.31 0
804.37 0
804.44 0
804.50 0
804.57 0
804.63 0
804.70 0
804.76 0
804.83 0
804.89 0
804.96 0
805.02 0
805.09 0
805.15 0
805.22 0
805.28 0
805.35 0
805.41 0
805.48 0
805.54 0
805.61 0
805.67 0
805.74 0
805.80 0
805.87 0
805.93 0
806.00 0
806.06 0
806.13 0
806.19 0
806.26 0
806.32 0
806.39 0
806.45 0
806.52 0
806.58 0
806.65 0
806.71 0
806.78 0
806.84 0
806.91 0
806.97 0
807.04 0
807.10 0
807.17 0
807.23 0
807.30 0
807.36 0
807.43 0
807.49 0
807.56 0
807.62 0
807.69 0
807.75 0
807.82 0
807.88 0
807.95 0
808.01 0
808.08 0
808.14 0
808.21 0
808.27 0
808.34 0
808.40 0
808.47 0
808.53 0
808.60 0
808.66 0
808.73 0
808.80 0
808.86 0
808.93 0
808.99 0
809.06 0
809.12 0
809.19 0
809.25 0
809.32 0
809.38 0
809.45 0
809.51 0
809.58 0
809.64 0
809.71 0
809.77 0
809.84 0
809.90 0
809.97 0
810.03 0
810.10 0
810.16 0
810.23 0
810.29 0
810.36 0
810.42 0
810.49 0
810.55 0
810.62 0
810.69 0
810.75 0
810.82 0
810.88 0
810.95 0
811.01 0
811.08 0
811.14 0
811.21 0
811.27 0
811.34 0
811.40 0
811.47 0
811.53 0
811.60 0
811.66 0
811.73 0
811.79 0
811.86 0
811.92 0
811.99 0
812.06 0
812.12 0
812.19 0
812.25 0
812.32 0
812.38 0
812.45 0
812.51 0
812.58 0
812.64 0
812.71 0
812.77 0
812.84 0
812.90 0
812.97 0
813.03 0
813.10 0
813.17 0
813.23 0
813.30 0
813.36 0
813.43 0
813.49 0
813.56 0
813.62 0
813.69 0
813.75 0
813.82 0
813.88 0
813.95 0
814.01 0
814.08 0
814.14 0
814.21 0
814.28 0
814.34 0
814.41 0
814.47 0
814.54 0
814.60 0
814.67 0
814.73 0
814.80 0
814.86 0
814.93 0
814.99 0
815.06 0
815.13 0
815.19 0
815.26 0
815.32 0
815.39 0
815.45 0
815.52 0
815.58 0
815.65 0
815.71 0
815.78 0
815.84 0
815.91 0
815.98 0
816.04 0
816.11 0
816.17 0
816.24 0
816.30 0
816.37 0
816.43 0
816.50 0
816.56 0
816.63 0
816.70 0
816.76 0
816.83 0
816.89 0
816.96 0
817.02 0
817.09 0
817.15 0
817.22 0
817.28 0
817.35 0
817.42 0
817.48 0
817.55 0
817.61 0
817.68 0
817.74 0
817.81 0
817.87 0
817.94 0
818.01 0
818.07 0
818.14 0
818.20 0
818.27 0
818.33 0
818.40 0
818.46 0
818.53 0
818.59 0
818.66 0
818.73 0
818.79 0
818.86 0
818.92 0
818.99 0
819.05 0
819.12 0
819.18 0
819.25 0
819.32 0
819.38 0
819.45 0
819.51 0
819.58 0
819.64 0
819.71 0
819.77 0
819.84 0
819.91 0
819.97 0
820.04 0
820.10 0
820.17 0
820.23 0
820.30 0
820.37 0
820.43 0
820.50 0
820.56 0
820.63 0
820.69 0
820.76 0
820.82 0
820.89 0
820.96 0
821.02 0
821.09 0
821.15 0
821.22 0
821.28 0
821.35 0
821.41 0
821.48 0
821.55 0
821.61 0
821.68 0
821.74 0
821.81 0
821.87 0
821.94 0
822.01 0
822.07 0
822.14 0
822.20 0
822.27 0
822.33 0
822.40 0
822.47 0
822.53 0
822.60 0
822.66 0
822.73 0
822.79 0
822.86 0
822.93 0
822.99 0
823.06 0
823.12 0
823.19 0
823.25 0
823.32 0
823.39 0
823.45 0
823.52 0
823.58 0
823.65 0
823.71 0
823.78 0
823.85 0
823.91 0
823.98 0
824.04 0
824.11 0
824.17 0
824.24 0
824.31 0
824.37 0
824.44 0
824.50 0
824.57 0
824.63 0
824.70 0
824.77 0
824.83 0
824.90 0
824.96 0
825.03 0
825.09 0
825.16 0
825.23 0
825.29 0
825.36 0
825.42 0
825.49 0
825.56 0
825.62 0
825.69 0
825.75 0
825.82 0
825.88 0
825.95 0
826.02 0
826.08 0
826.15 0
826.21 0
826.28 0
826.35 0
826.41 0
826.48 0
826.54 0
826.61 0
826.67 0
826.74 0
826.81 0
826.87 0
826.94 0
827.00 0
827.07 0
827.14 0
827.20 0
827.27 0
827.33 0
827.40 0
827.47 0
827.53 0
827.60 0
827.66 0
827.73 0
827.79 0
827.86 0
827.93 0
827.99 0
828.06 0
828.12 0
828.19 0
828.26 0
828.32 0
828.39 0
828.45 0
828.52 0
828.59 0
828.65 0
828.72 0
828.78 0
828.85 0
828.92 0
828.98 0
829.05 0
829.11 0
829.18 0
829.24 0
829.31 0
829.38 0
829.44 0
829.51 0
829.57 0
829.64 0
829.71 0
829.77 0
829.84 0
829.90 0
829.97 0
830.04 0
830.10 0
830.17 0
830.23 0
830.30 0
830.37 0
830.43 0
830.50 0
830.56 0
830.63 0
830.70 0
830.76 0
830.83 0
830.89 0
830.96 0
831.03 0
831.09 0
831.16 0
831.22 0
831.29 0
831.36 0
831.42 0
831.49 0
831.55 0
831.62 0
831.69 0
831.75 0
831.82 0
831.89 0
831.95 0
832.02 0
832.08 0
832.15 0
832.22 0
832.28 0
832.35 0
832.41 0
832.48 0
832.55 0
832.61 0
832.68 0
832.74 0
832.81 0
832.88 0
832.94 0
833.01 0
833.07 0
833.14 0
833.21 0
833.27 0
833.34 0
833.41 0
833.47 0
833.54 0
833.60 0
833.67 0
833.74 0
833.80 0
833.87 0
833.93 0
834.00 0
834.07 0
834.13 0
834.20 0
834.26 0
834.33 0
834.40 0
834.46 0
834.53 0
834.60 0
834.66 0
834.73 0
834.79 0
834.86 0
834.93 0
834.99 0
835.06 0
835.13 0
835.19 0
835.26 0
835.32 0
835.39 0
835.46 0
835.52 0
835.59 0
835.65 0
835.72 0
835.79 0
835.85 0
835.92 0
835.99 0
836.05 0
836.12 0
836.18 0
836.25 0
836.32 0
836.38 0
836.45 0
836.52 0
836.58 0
836.65 0
836.71 0
836.78 0
836.85 0
836.91 0
836.98 0
837.05 0
837.11 0
837.18 0
837.24 0
837.31 0
837.38 0
837.44 0
837.51 0
837.58 0
837.64 0
837.71 0
837.77 0
837.84 0
837.91 0
837.97 0
838.04 0
838.11 0
838.17 0
838.24 0
838.31 0
838.37 0
838.44 0
838.50 0
838.57 0
838.64 0
838.70 0
838.77 0
838.84 0
838.90 0
838.97 0
839.03 0
839.10 0
839.17 0
839.23 0
839.30 0
839.37 0
839.43 0
839.50 0
839.57 0
839.63 0
839.70 0
839.76 0
839.83 0
839.90 0
839.96 0
840.03 0
840.10 0
840.16 0
840.23 0
840.30 0
840.36 0
840.43 0
840.49 0
840.56 0
840.63 0
840.69 0
840.76 0
840.83 0
840.89 0
840.96 0
841.03 0
841.09 0
841.16 0
841.23 0
841.29 0
841.36 0
841.42 0
841.49 0
841.56 0
841.62 0
841.69 0
841.76 0
841.82 0
841.89 0
841.96 0
842.02 0
842.09 0
842.16 0
842.22 0
842.29 0
842.35 0
842.42 0
842.49 0
842.55 0
842.62 0
842.69 0
842.75 0
842.82 0
842.89 0
842.95 0
843.02 0
843.09 0
843.15 0
843.22 0
843.29 0
843.35 0
843.42 0
843.49 0
843.55 0
843.62 0
843.68 0
843.75 0
843.82 0
843.88 0
843.95 0
844.02 0
844.08 0
844.15 0
844.22 0
844.28 0
844.35 0
844.42 0
844.48 0
844.55 0
844.62 0
844.68 0
844.75 0
844.82 0
844.88 0
844.95 0
845.02 0
845.08 0
845.15 0
845.22 0
845.28 0
845.35 0
845.42 0
845.48 0
845.55 0
845.62 0
845.68 0
845.75 0
845.82 0
845.88 0
845.95 0
846.01 0
846.08 0
846.15 0
846.21 0
846.28 0
846.35 0
846.41 0
846.48 0
846.55 0
846.61 0
846.68 0
846.75 0
846.81 0
846.88 0
846.95 0
847.01 0
847.08 0
847.15 0
847.21 0
847.28 0
847.35 0
847.41 0
847.48 0
847.55 0
847.61 0
847.68 0
847.75 0
847.81 0
847.88 0
847.95 0
848.01 0
848.08 0
848.15 0
848.21 0
848.28 0
848.35 0
848.41 0
848.48 0
848.55 0
848.62 0
848.68 0
848.75 0
848.82 0
848.88 0
848.95 0
849.02 0
849.08 0
849.15 0
849.22 0
849.28 0
849.35 0
849.42 0
849.48 0
849.55 0
849.62 0
849.68 0
849.75 0
849.82 0
849.88 0
849.95 0
850.02 0
850.08 0
850.15 0
850.22 0
850.28 0
850.35 0
850.42 0
850.48 0
850.55 0
850.62 0
850.68 0
850.75 0
850.82 0
850.89 0
850.95 0
851.02 0
851.09 0
851.15 0
851.22 0
851.29 0
851.35 0
851.42 0
851.49 0
851.55 0
851.62 0
851.69 0
851.75 0
851.82 0
851.89 0
851.95 0
852.02 0
852.09 0
852.15 0
852.22 0
852.29 0
852.36 0
852.42 0
852.49 0
852.56 0
852.62 0
852.69 0
852.76 0
852.82 0
852.89 0
852.96 0
853.02 0
853.09 0
853.16 0
853.22 0
853.29 0
853.36 0
853.43 0
853.49 0
853.56 0
853.63 0
853.69 0
853.76 0
853.83 0
853.89 0
853.96 0
854.03 0
854.09 0
854.16 0
854.23 0
854.30 0
854.36 0
854.43 0
854.50 0
854.56 0
854.63 0
854.70 0
854.76 0
854.83 0
854.90 0
854.97 0
855.03 0
855.10 0
855.17 0
855.23 0
855.30 0
855.37 0
855.43 0
855.50 0
855.57 0
855.64 0
855.70 0
855.77 0
855.84 0
855.90 0
855.97 0
856.04 0
856.10 0
856.17 0
856.24 0
856.31 0
856.37 0
856.44 0
856.51 0
856.57 0
856.64 0
856.71 0
856.77 0
856.84 0
856.91 0
856.98 0
857.04 0
857.11 0
857.18 0
857.24 0
857.31 0
857.38 0
857.44 0
857.51 0
857.58 0
857.65 0
857.71 0
857.78 0
857.85 0
857.91 0
857.98 0
858.05 0
858.12 0
858.18 0
858.25 0
858.32 0
858.38 0
858.45 0
858.52 0
858.59 0
858.65 0
858.72 0
858.79 0
858.85 0
858.92 0
858.99 0
859.06 0
859.12 0
859.19 0
859.26 0
859.32 0
859.39 0
859.46 0
859.53 0
859.59 0
859.66 0
859.73 0
859.79 0
859.86 0
859.93 0
860.00 0
860.06 0
860.13 0
860.20 0
860.26 0
860.33 0
860.40 0
860.47 0
860.53 0
860.60 0
860.67 0
860.73 0
860.80 0
860.87 0
860.94 0
861.00 0
861.07 0
861.14 0
861.20 0
861.27 0
861.34 0
861.41 0
861.47 0
861.54 0
861.61 0
861.68 0
861.74 0
861.81 0
861.88 0
861.94 0
862.01 0
862.08 0
862.15 0
862.21 0
862.28 0
862.35 0
862.42 0
862.48 0
862.55 0
862.62 0
862.68 0
862.75 0
862.82 0
862.89 0
862.95 0
863.02 0
863.09 0
863.16 0
863.22 0
863.29 0
863.36 0
863.42 0
863.49 0
863.56 0
863.63 0
863.69 0
863.76 0
863.83 0
863.90 0
863.96 0
864.03 0
864.10 0
864.16 0
864.23 0
864.30 0
864.37 0
864.43 0
864.50 0
864.57 0
864.64 0
864.70 0
864.77 0
864.84 0
864.91 0
864.97 0
865.04 0
865.11 0
865.17 0
865.24 0
865.31 0
865.38 0
865.44 0
865.51 0
865.58 0
865.65 0
865.71 0
865.78 0
865.85 0
865.92 0
865.98 0
866.05 0
866.12 0
866.19 0
866.25 0
866.32 0
866.39 0
866.46 0
866.52 0
866.59 0
866.66 0
866.73 0
866.79 0
866.86 0
866.93 0
866.99 0
867.06 0
867.13 0
867.20 0
867.26 0
867.33 0
867.40 0
867.47 0
867.53 0
867.60 0
867.67 0
867.74 0
867.80 0
867.87 0
867.94 0
868.01 0
868.07 0
868.14 0
868.21 0
868.28 0
868.34 0
868.41 0
868.48 0
868.55 0
868.61 0
868.68 0
868.75 0
868.82 0
868.88 0
868.95 0
869.02 0
869.09 0
869.15 0
869.22 0
869.29 0
869.36 0
869.42 0
869.49 0
869.56 0
869.63 0
869.69 0
869.76 0
869.83 0
869.90 0
869.96 0
870.03 0
870.10 0
870.17 0
870.23 0
870.30 0
870.37 0
870.44 0
870.51 0
870.57 0
870.64 0
870.71 0
870.78 0
870.84 0
870.91 0
870.98 0
871.05 0
871.11 0
871.18 0
871.25 0
871.32 0
871.38 0
871.45 0
871.52 0
871.59 0
871.65 0
871.72 0
871.79 0
871.86 0
871.92 0
871.99 0
872.06 0
872.13 0
872.20 0
872.26 0
872.33 0
872.40 0
872.47 0
872.53 0
872.60 0
872.67 0
872.74 0
872.80 0
872.87 0
872.94 0
873.01 0
873.08 0
873.14 0
873.21 0
873.28 0
873.35 0
873.41 0
873.48 0
873.55 0
873.62 0
873.68 0
873.75 0
873.82 0
873.89 0
873.96 0
874.02 0
874.09 0
874.16 0
874.23 0
874.29 0
874.36 0
874.43 0
874.50 0
874.56 0
874.63 0
874.70 0
874.77 0
874.84 0
874.90 0
874.97 0
875.04 0
875.11 0
875.17 0
875.24 0
875.31 0
875.38 0
875.45 0
875.51 0
875.58 0
875.65 0
875.72 0
875.78 0
875.85 0
875.92 0
875.99 0
876.06 0
876.12 0
876.19 0
876.26 0
876.33 0
876.39 0
876.46 0
876.53 0
876.60 0
876.67 0
876.73 0
876.80 0
876.87 0
876.94 0
877.00 0
877.07 0
877.14 0
877.21 0
877.28 0
877.34 0
877.41 0
877.48 0
877.55 0
877.62 0
877.68 0
877.75 0
877.82 0
877.89 0
877.95 0
878.02 0
878.09 0
878.16 0
878.23 0
878.29 0
878.36 0
878.43 0
878.50 0
878.57 0
878.63 0
878.70 0
878.77 0
878.84 0
878.90 0
878.97 0
879.04 0
879.11 0
879.18 0
879.24 0
879.31 0
879.38 0
879.45 0
879.52 0
879.58 0
879.65 0
879.72 0
879.79 0
879.86 0
879.92 0
879.99 0
880.06 0
880.13 0
880.20 0
880.26 0
880.33 0
880.40 0
880.47 0
880.54 0
880.60 0
880.67 0
880.74 0
880.81 0
880.88 0
880.94 0
881.01 0
881.08 0
881.15 0
881.21 0
881.28 0
881.35 0
881.42 0
881.49 0
881.55 0
881.62 0
881.69 0
881.76 0
881.83 0
881.90 0
881.96 0
882.03 0
882.10 0
882.17 0
882.24 0
882.30 0
882.37 0
882.44 0
882.51 0
882.58 0
882.64 0
882.71 0
882.78 0
882.85 0
882.92 0
882.98 0
883.05 0
883.12 0
883.19 0
883.26 0
883.32 0
883.39 0
883.46 0
883.53 0
883.60 0
883.66 0
883.73 0
883.80 0
883.87 0
883.94 0
884.00 0
884.07 0
884.14 0
884.21 0
884.28 0
884.35 0
884.41 0
884.48 0
884.55 0
884.62 0
884.69 0
884.75 0
884.82 0
884.89 0
884.96 0
885.03 0
885.09 0
885.16 0
885.23 0
885.30 0
885.37 0
885.44 0
885.50 0
885.57 0
885.64 0
885.71 0
885.78 0
885.84 0
885.91 0
885.98 0
886.05 0
886.12 0
886.19 0
886.25 0
886.32 0
886.39 0
886.46 0
886.53 0
886.59 0
886.66 0
886.73 0
886.80 0
886.87 0
886.94 0
887.00 0
887.07 0
887.14 0
887.21 0
887.28 0
887.34 0
887.41 0
887.48 0
887.55 0
887.62 0
887.69 0
887.75 0
887.82 0
887.89 0
887.96 0
888.03 0
888.10 0
888.16 0
888.23 0
888.30 0
888.37 0
888.44 0
888.51 0
888.57 0
888.64 0
888.71 0
888.78 0
888.85 0
888.91 0
888.98 0
889.05 0
889.12 0
889.19 0
889.26 0
889.32 0
889.39 0
889.46 0
889.53 0
889.60 0
889.67 0
889.73 0
889.80 0
889.87 0
889.94 0
890.01 0
890.08 0
890.14 0
890.21 0
890.28 0
890.35 0
890.42 0
890.49 0
890.55 0
890.62 0
890.69 0
890.76 0
890.83 0
890.90 0
890.96 0
891.03 0
891.10 0
891.17 0
891.24 0
891.31 0
891.37 0
891.44 0
891.51 0
891.58 0
891.65 0
891.72 0
891.79 0
891.85 0
891.92 0
891.99 0
892.06 0
892.13 0
892.20 0
892.26 0
892.33 0
892.40 0
892.47 0
892.54 0
892.61 0
892.67 0
892.74 0
892.81 0
892.88 0
892.95 0
893.02 0
893.09 0
893.15 0
893.22 0
893.29 0
893.36 0
893.43 0
893.50 0
893.56 0
893.63 0
893.70 0
893.77 0
893.84 0
893.91 0
893.98 0
894.04 0
894.11 0
894.18 0
894.25 0
894.32 0
894.39 0
894.45 0
894.52 0
894.59 0
894.66 0
894.73 0
894.80 0
894.87 0
894.93 0
895.00 0
895.07 0
895.14 0
895.21 0
895.28 0
895.35 0
895.41 0
895.48 0
895.55 0
895.62 0
895.69 0
895.76 0
895.83 0
895.89 0
895.96 0
896.03 0
896.10 0
896.17 0
896.24 0
896.31 0
896.37 0
896.44 0
896.51 0
896.58 0
896.65 0
896.72 0
896.79 0
896.85 0
896.92 0
896.99 0
897.06 0
897.13 0
897.20 0
897.27 0
897.33 0
897.40 0
897.47 0
897.54 0
897.61 0
897.68 0
897.75 0
897.81 0
897.88 0
897.95 0
898.02 0
898.09 0
898.16 0
898.23 0
898.29 0
898.36 0
898.43 0
898.50 0
898.57 0
898.64 0
898.71 0
898.78 0
898.84 0
898.91 0
898.98 0
899.05 0
899.12 0
899.19 0
899.26 0
899.32 0
899.39 0
899.46 0
899.53 0
899.60 0
899.67 0
899.74 0
899.81 0
899.87 0
899.94 0
900.01 0
900.08 0
900.15 0
900.22 0
900.29 0
900.36 0
900.42 0
900.49 0
900.56 0
900.63 0
900.70 0
900.77 0
900.84 0
900.91 0
900.97 0
901.04 0
901.11 0
901.18 0
901.25 0
901.32 0
901.39 0
901.46 0
901.52 0
901.59 0
901.66 0
901.73 0
901.80 0
901.87 0
901.94 0
902.01 0
902.07 0
902.14 0
902.21 0
902.28 0
902.35 0
902.42 0
902.49 0
902.56 0
902.62 0
902.69 0
902.76 0
902.83 0
902.90 0
902.97 0
903.04 0
903.11 0
903.18 0
903.24 0
903.31 0
903.38 0
903.45 0
903.52 0
903.59 0
903.66 0
903.73 0
903.79 0
903.86 0
903.93 0
904.00 0
904.07 0
904.14 0
904.21 0
904.28 0
904.35 0
904.41 0
904.48 0
904.55 0
904.62 0
904.69 0
904.76 0
904.83 0
904.90 0
904.97 0
905.03 0
905.10 0
905.17 0
905.24 0
905.31 0
905.38 0
905.45 0
905.52 0
905.59 0
905.65 0
905.72 0
905.79 0
905.86 0
905.93 0
906.00 0
906.07 0
906.14 0
906.21 0
906.28 0
906.34 0
906.41 0
906.48 0
906.55 0
906.62 0
906.69 0
906.76 0
906.83 0
906.90 0
906.97 0
907.03 0
907.10 0
907.17 0
907.24 0
907.31 0
907.38 0
907.45 0
907.52 0
907.59 0
907.65 0
907.72 0
907.79 0
907.86 0
907.93 0
908.00 0
908.07 0
908.14 0
908.21 0
908.28 0
908.35 0
908.41 0
908.48 0
908.55 0
908.62 0
908.69 0
908.76 0
908.83 0
908.90 0
908.97 0
909.04 0
909.10 0
909.17 0
909.24 0
909.31 0
909.38 0
909.45 0
909.52 0
909.59 0
909.66 0
909.73 0
909.80 0
909.86 0
909.93 0
910.00 0
910.07 0
910.14 0
910.21 0
910.28 0
910.35 0
910.42 0
910.49 0
910.56 0
910.62 0
910.69 0
910.76 0
910.83 0
910.90 0
910.97 0
911.04 0
911.11 0
911.18 0
911.25 0
911.32 0
911.39 0
911.45 0
911.52 0
911.59 0
911.66 0
911.73 0
911.80 0
911.87 0
911.94 0
912.01 0
912.08 0
912.15 0
912.21 0
912.28 0
912.35 0
912.42 0
912.49 0
912.56 0
912.63 0
912.70 0
912.77 0
912.84 0
912.91 0
912.98 0
913.05 0
913.11 0
913.18 0
913.25 0
913.32 0
913.39 0
913.46 0
913.53 0
913.60 0
913.67 0
913.74 0
913.81 0
913.88 0
913.95 0
914.01 0
914.08 0
914.15 0
914.22 0
914.29 0
914.36 0
914.43 0
914.50 0
914.57 0
914.64 0
914.71 0
914.78 0
914.85 0
914.91 0
914.98 0
915.05 0
915.12 0
915.19 0
915.26 0
915.33 0
915.40 0
915.47 0
915.54 0
915.61 0
915.68 0
915.75 0
915.82 0
915.89 0
915.95 0
916.02 0
916.09 0
916.16 0
916.23 0
916.30 0
916.37 0
916.44 0
916.51 0
916.58 0
916.65 0
916.72 0
916.79 0
916.86 0
916.93 0
916.99 0
917.06 0
917.13 0
917.20 0
917.27 0
917.34 0
917.41 0
917.48 0
917.55 0
917.62 0
917.69 0
917.76 0
917.83 0
917.90 0
917.97 0
918.04 0
918.10 0
918.17 0
918.24 0
918.31 0
918.38 0
918.45 0
918.52 0
918.59 0
918.66 0
918.73 0
918.80 0
918.87 0
918.94 0
919.01 0
919.08 0
919.15 0
919.22 0
919.28 0
919.35 0
919.42 0
919.49 0
919.56 0
919.63 0
919.70 0
919.77 0
919.84 0
919.91 0
919.98 0
920.05 0
920.12 0
920.19 0
920.26 0
920.33 0
920.40 0
920.47 0
920.54 0
920.60 0
920.67 0
920.74 0
920.81 0
920.88 0
920.95 0
921.02 0
921.09 0
921.16 0
921.23 0
921.30 0
921.37 0
921.44 0
921.51 0
921.58 0
921.65 0
921.72 0
921.79 0
921.86 0
921.93 0
922.00 0
922.06 0
922.13 0
922.20 0
922.27 0
922.34 0
922.41 0
922.48 0
922.55 0
922.62 0
922.69 0
922.76 0
922.83 0
922.90 0
922.97 0
923.04 0
923.11 0
923.18 0
923.25 0
923.32 0
923.39 0
923.46 0
923.53 0
923.60 0
923.67 0
923.73 0
923.80 0
923.87 0
923.94 0
924.01 0
924.08 0
924.15 0
924.22 0
924.29 0
924.36 0
924.43 0
924.50 0
924.57 0
924.64 0
924.71 0
924.78 0
924.85 0
924.92 0
924.99 0
925.06 0
925.13 0
925.20 0
925.27 0
925.34 0
925.41 0
925.48 0
925.55 0
925.62 0
925.68 0
925.75 0
925.82 0
925.89 0
925.96 0
926.03 0
926.10 0
926.17 0
926.24 0
926.31 0
926.38 0
926.45 0
926.52 0
926.59 0
926.66 0
926.73 0
926.80 0
926.87 0
926.94 0
927.01 0
927.08 0
927.15 0
927.22 0
927.29 0
927.36 0
927.43 0
927.50 0
927.57 0
927.64 0
927.71 0
927.78 0
927.85 0
927.92 0
927.99 0
928.06 0
928.13 0
928.20 0
928.27 0
928.33 0
928.40 0
928.47 0
928.54 0
928.61 0
928.68 0
928.75 0
928.82 0
928.89 0
928.96 0
929.03 0
929.10 0
929.17 0
929.24 0
929.31 0
929.38 0
929.45 0
929.52 0
929.59 0
929.66 0
929.73 0
929.80 0
929.87 0
929.94 0
930.01 0
930.08 0
930.15 0
930.22 0
930.29 0
930.36 0
930.43 0
930.50 0
930.57 0
930.64 0
930.71 0
930.78 0
930.85 0
930.92 0
930.99 0
931.06 0
931.13 0
931.20 0
931.27 0
931.34 0
931.41 0
931.48 0
931.55 0
931.62 0
931.69 0
931.76 0
931.83 0
931.90 0
931.97 0
932.04 0
932.11 0
932.18 0
932.25 0
932.32 0
932.39 0
932.46 0
932.53 0
932.60 0
932.67 0
932.74 0
932.81 0
932.88 0
932.95 0
933.02 0
933.09 0
933.16 0
933.23 0
933.30 0
933.37 0
933.44 0
933.51 0
933.58 0
933.65 0
933.72 0
933.79 0
933.86 0
933.93 0
934.00 0
934.07 0
934.14 0
934.21 0
934.28 0
934.35 0
934.42 0
934.49 0
934.56 0
934.63 0
934.70 0
934.77 0
934.84 0
934.91 0
934.98 0
935.05 0
935.12 0
935.19 0
935.26 0
935.33 0
935.40 0
935.47 0
935.54 0
935.61 0
935.68 0
935.75 0
935.82 0
935.89 0
935.96 0
936.03 0
936.10 0
936.17 0
936.24 0
936.31 0
936.38 0
936.45 0
936.52 0
936.59 0
936.66 0
936.73 0
936.80 0
936.87 0
936.94 0
937.01 0
937.08 0
937.15 0
937.22 0
937.29 0
937.36 0
937.43 0
937.50 0
937.57 0
937.64 0
937.71 0
937.78 0
937.85 0
937.92 0
937.99 0
938.06 0
938.13 0
938.20 0
938.27 0
938.34 0
938.41 0
938.48 0
938.55 0
938.62 0
938.69 0
938.76 0
938.83 0
938.90 0
938.97 0
939.04 0
939.11 0
939.18 0
939.25 0
939.32 0
939.39 0
939.46 0
939.53 0
939.60 0
939.67 0
939.74 0
939.82 0
939.89 0
939.96 0
940.03 0
940.10 0
940.17 0
940.24 0
940.31 0
940.38 0
940.45 0
940.52 0
940.59 0
940.66 0
940.73 0
940.80 0
940.87 0
940.94 0
941.01 0
941.08 0
941.15 0
941.22 0
941.29 0
941.36 0
941.43 0
941.50 0
941.57 0
941.64 0
941.71 0
941.78 0
941.85 0
941.92 0
941.99 0
942.06 0
942.13 0
942.20 0
942.27 0
942.34 0
942.42 0
942.49 0
942.56 0
942.63 0
942.70 0
942.77 0
942.84 0
942.91 0
942.98 0
943.05 0
943.12 0
943.19 0
943.26 0
943.33 0
943.40 0
943.47 0
943.54 0
943.61 0
943.68 0
943.75 0
943.82 0
943.89 0
943.96 0
944.03 0
944.10 0
944.17 0
944.24 0
944.31 0
944.38 0
944.46 0
944.53 0
944.60 0
944.67 0
944.74 0
944.81 0
944.88 0
944.95 0
945.02 0
945.09 0
945.16 0
945.23 0
945.30 0
945.37 0
945.44 0
945.51 0
945.58 0
945.65 0
945.72 0
945.79 0
945.86 0
945.93 0
946.00 0
946.07 0
946.15 0
946.22 0
946.29 0
946.36 0
946.43 0
946.50 0
946.57 0
946.64 0
946.71 0
946.78 0
946.85 0
946.92 0
946.99 0
947.06 0
947.13 0
947.20 0
947.27 0
947.34 0
947.41 0
947.48 0
947.55 0
947.63 0
947.70 0
947.77 0
947.84 0
947.91 0
947.98 0
948.05 0
948.12 0
948.19 0
948.26 0
948.33 0
948.40 0
948.47 0
948.54 0
948.61 0
948.68 0
948.75 0
948.82 0
948.90 0
948.97 0
949.04 0
949.11 0
949.18 0
949.25 0
949.32 0
949.39 0
949.46 0
949.53 0
949.60 0
949.67 0
949.74 0
949.81 0
949.88 0
949.95 0
950.02 0
950.09 0
950.17 0
950.24 0
950.31 0
950.38 0
950.45 0
950.52 0
950.59 0
950.66 0
950.73 0
950.80 0
950.87 0
950.94 0
951.01 0
951.08 1
951.15 1
951.22 1
951.30 1
951.37 1
951.44 1
951.51 1
951.58 1
951.65 1
951.72 1
951.79 1
951.86 1
951.93 1
952.00 1
952.07 1
952.14 1
952.21 0
952.28 0
952.36 0
952.43 0
952.50 0
952.57 0
952.64 0
952.71 0
952.78 1
952.85 1
952.92 1
952.99 1
953.06 1
953.13 1
953.20 1
953.27 1
953.35 0
953.42 0
953.49 0
953.56 0
953.63 0
953.70 0
953.77 1
953.84 1
953.91 0
953.98 0
954.05 0
954.12 0
954.19 0
954.26 0
954.34 0
954.41 0
954.48 0
954.55 0
954.62 0
954.69 0
954.76 0
954.83 0
954.90 0
954.97 0
955.04 0
955.11 0
955.18 0
955.26 0
955.33 0
955.40 0
955.47 0
955.54 0
955.61 0
955.68 0
955.75 0
955.82 0
955.89 0
955.96 0
956.03 0
956.11 0
956.18 0
956.25 0
956.32 0
956.39 0
956.46 0
956.53 0
956.60 0
956.67 0
956.74 0
956.81 0
956.88 0
956.96 0
957.03 0
957.10 0
957.17 0
957.24 0
957.31 0
957.38 0
957.45 0
957.52 0
957.59 0
957.66 0
957.74 0
957.81 0
957.88 0
957.95 0
958.02 0
958.09 0
958.16 0
958.23 0
958.30 0
958.37 0
958.44 0
958.51 0
958.59 0
958.66 0
958.73 0
958.80 0
958.87 0
958.94 0
959.01 0
959.08 0
959.15 0
959.22 0
959.30 0
959.37 0
959.44 0
959.51 0
959.58 0
959.65 0
959.72 0
959.79 0
959.86 0
959.93 0
960.00 0
960.08 0
960.15 0
960.22 0
960.29 0
960.36 0
960.43 0
960.50 0
960.57 0
960.64 0
960.71 0
960.79 0
960.86 0
960.93 0
961.00 0
961.07 0
961.14 0
961.21 0
961.28 0
961.35 0
961.42 0
961.50 0
961.57 0
961.64 0
961.71 0
961.78 0
961.85 0
961.92 0
961.99 0
962.06 0
962.13 0
962.21 0
962.28 0
962.35 0
962.42 0
962.49 0
962.56 0
962.63 0
962.70 0
962.77 0
962.85 0
962.92 0
962.99 0
963.06 0
963.13 0
963.20 0
963.27 0
963.34 0
963.41 0
963.49 0
963.56 0
963.63 0
963.70 0
963.77 0
963.84 0
963.91 0
963.98 0
964.05 0
964.13 0
964.20 0
964.27 0
964.34 0
964.41 0
964.48 0
964.55 0
964.62 0
964.69 0
964.77 0
964.84 0
964.91 0
964.98 0
965.05 0
965.12 0
965.19 0
965.26 0
965.33 0
965.41 1
965.48 1
965.55 1
965.62 1
965.69 1
965.76 1
965.83 1
965.90 1
965.98 0
966.05 0
966.12 0
966.19 0
966.26 0
966.33 0
966.40 0
966.47 0
966.54 0
966.62 0
966.69 0
966.76 0
966.83 0
966.90 0
966.97 0
967.04 0
967.11 0
967.19 0
967.26 0
967.33 0
967.40 0
967.47 0
967.54 0
967.61 0
967.68 0
967.76 0
967.83 0
967.90 0
967.97 0
968.04 0
968.11 0
968.18 0
968.25 0
968.33 0
968.40 0
968.47 0
968.54 0
968.61 0
968.68 0
968.75 0
968.82 0
968.90 0
968.97 0
969.04 0
969.11 0
969.18 0
969.25 0
969.32 0
969.40 0
969.47 0
969.54 0
969.61 0
969.68 0
969.75 0
969.82 0
969.89 0
969.97 0
970.04 0
970.11 0
970.18 0
970.25 0
970.32 0
970.39 0
970.47 0
970.54 0
970.61 0
970.68 0
970.75 0
970.82 0
970.89 0
970.96 0
971.04 0
971.11 0
971.18 0
971.25 0
971.32 0
971.39 0
971.46 0
971.54 0
971.61 0
971.68 0
971.75 0
971.82 0
971.89 0
971.96 0
972.04 0
972.11 0
972.18 0
972.25 0
972.32 0
972.39 0
972.46 0
972.54 0
972.61 0
972.68 0
972.75 0
972.82 0
972.89 0
972.96 0
973.04 0
973.11 0
973.18 0
973.25 0
973.32 0
973.39 0
973.46 0
973.54 0
973.61 0
973.68 0
973.75 0
973.82 0
973.89 0
973.96 0
974.04 0
974.11 0
974.18 0
974.25 0
974.32 0
974.39 0
974.47 0
974.54 0
974.61 0
974.68 0
974.75 0
974.82 0
974.89 0
974.97 0
975.04 0
975.11 0
975.18 0
975.25 0
975.32 0
975.40 0
975.47 0
975.54 0
975.61 0
975.68 0
975.75 0
975.82 0
975.90 0
975.97 0
976.04 0
976.11 0
976.18 0
976.25 0
976.33 0
976.40 0
976.47 0
976.54 0
976.61 0
976.68 0
976.75 0
976.83 0
976.90 0
976.97 0
977.04 0
977.11 0
977.18 0
977.26 0
977.33 0
977.40 0
977.47 0
977.54 0
977.61 0
977.69 0
977.76 0
977.83 0
977.90 0
977.97 0
978.04 0
978.12 0
978.19 1
978.26 1
978.33 1
978.40 1
978.47 1
978.55 1
978.62 1
978.69 0
978.76 0
978.83 0
978.90 0
978.98 0
979.05 0
979.12 0
979.19 0
979.26 0
979.33 0
979.41 0
979.48 0
979.55 0
979.62 0
979.69 0
979.76 0
979.84 0
979.91 0
979.98 0
980.05 0
980.12 0
980.19 0
980.27 0
980.34 0
980.41 0
980.48 0
980.55 0
980.62 0
980.70 0
980.77 0
980.84 0
980.91 0
980.98 0
981.05 0
981.13 1
981.20 1
981.27 1
981.34 1
981.41 1
981.49 1
981.56 0
981.63 0
981.70 0
981.77 0
981.84 0
981.92 0
981.99 0
982.06 0
982.13 0
982.20 0
982.27 0
982.35 0
982.42 0
982.49 0
982.56 0
982.63 0
982.71 0
982.78 0
982.85 0
982.92 0
982.99 1
983.06 1
983.14 1
983.21 1
983.28 0
983.35 0
983.42 0
983.50 0
983.57 0
983.64 0
983.71 0
983.78 0
983.85 0
983.93 0
984.00 0
984.07 0
984.14 0
984.21 0
984.29 0
984.36 0
984.43 0
984.50 0
984.57 0
984.65 0
984.72 0
984.79 0
984.86 0
984.93 0
985.00 0
985.08 0
985.15 0
985.22 0
985.29 0
985.36 0
985.44 0
985.51 0
985.58 0
985.65 0
985.72 0
985.80 0
985.87 0
985.94 0
986.01 0
986.08 0
986.16 0
986.23 1
986.30 1
986.37 1
986.44 1
986.51 0
986.59 0
986.66 0
986.73 0
986.80 0
986.87 1
986.95 1
987.02 1
987.09 1
987.16 1
987.23 2
987.31 2
987.38 2
987.45 2
987.52 3
987.59 3
987.67 3
987.74 3
987.81 3
987.88 3
987.95 3
988.03 3
988.10 3
988.17 4
988.24 4
988.31 4
988.39 4
988.46 4
988.53 4
988.60 5
988.67 5
988.75 5
988.82 6
988.89 6
988.96 6
989.03 6
989.11 6
989.18 6
989.25 6
989.32 5
989.39 5
989.47 5
989.54 5
989.61 5
989.68 5
989.75 5
989.83 5
989.90 5
989.97 5
990.04 5
990.12 5
990.19 5
990.26 5
990.33 5
990.40 5
990.48 5
990.55 5
990.62 5
990.69 4
990.76 4
990.84 4
990.91 3
990.98 3
991.05 3
991.12 2
991.20 2
991.27 2
991.34 2
991.41 1
991.49 2
991.56 2
991.63 2
991.70 2
991.77 2
991.85 2
991.92 2
991.99 2
992.06 2
992.13 2
992.21 2
992.28 2
992.35 3
992.42 3
992.50 3
992.57 3
992.64 2
992.71 2
992.78 2
992.86 1
992.93 1
993.00 1
993.07 1
993.14 0
993.22 0
993.29 0
993.36 1
993.43 1
993.51 1
993.58 1
993.65 1
993.72 1
993.79 1
993.87 1
993.94 1
994.01 1
994.08 2
994.16 2
994.23 2
994.30 2
994.37 2
994.44 2
994.52 2
994.59 2
994.66 2
994.73 2
994.81 2
994.88 2
994.95 2
995.02 2
995.09 1
995.17 1
995.24 1
995.31 1
995.38 1
995.46 1
995.53 1
995.60 0
995.67 0
995.74 1
995.82 1
995.89 1
995.96 1
996.03 1
996.11 1
996.18 1
996.25 1
996.32 1
996.40 1
996.47 0
996.54 0
996.61 0
996.68 0
996.76 0
996.83 0
996.90 0
996.97 0
997.05 0
997.12 0
997.19 0
997.26 0
997.34 0
997.41 0
997.48 0
997.55 0
997.63 0
997.70 0
997.77 0
997.84 0
997.91 0
997.99 0
998.06 0
998.13 0
998.20 0
998.28 0
998.35 0
998.42 0
998.49 0
998.57 0
998.64 0
998.71 1
998.78 1
998.86 1
998.93 1
999.00 1
999.07 1
999.14 1
999.22 1
999.29 1
999.36 1
999.43 1
999.51 1
999.58 1
999.65 1
999.72 1
999.80 1
999.87 1
999.94 1
1000.01 1
1000.09 1
1000.16 0
1000.23 0
1000.30 0
1000.38 0
1000.45 0
1000.52 0
1000.59 0
1000.67 0
1000.74 0
1000.81 0
1000.88 1
1000.96 1
1001.03 1
1001.10 1
1001.17 1
1001.25 1
1001.32 1
1001.39 1
1001.46 1
1001.54 1
1001.61 1
1001.68 1
1001.75 0
1001.83 0
1001.90 0
1001.97 0
1002.04 0
1002.12 0
1002.19 0
1002.26 0
1002.33 1
1002.41 1
1002.48 1
1002.55 1
1002.62 1
1002.70 0
1002.77 0
1002.84 0
1002.91 0
1002.99 0
1003.06 0
1003.13 0
1003.20 1
1003.28 1
1003.35 1
1003.42 1
1003.49 0
1003.57 0
1003.64 0
1003.71 0
1003.78 1
1003.86 1
1003.93 2
1004.00 3
1004.07 4
1004.15 4
1004.22 5
1004.29 5
1004.36 5
1004.44 5
1004.51 4
1004.58 4
1004.66 3
1004.73 3
1004.80 2
1004.87 2
1004.95 2
1005.02 2
1005.09 2
1005.16 2
1005.24 2
1005.31 2
1005.38 2
1005.45 2
1005.53 2
1005.60 2
1005.67 2
1005.74 3
1005.82 3
1005.89 3
1005.96 3
1006.03 3
1006.11 3
1006.18 3
1006.25 3
1006.33 4
1006.40 4
1006.47 4
1006.54 4
1006.62 4
1006.69 4
1006.76 4
1006.83 3
1006.91 3
1006.98 3
1007.05 3
1007.13 3
1007.20 3
1007.27 3
1007.34 4
1007.42 4
1007.49 4
1007.56 4
1007.63 4
1007.71 5
1007.78 5
1007.85 6
1007.92 6
1008.00 6
1008.07 6
1008.14 5
1008.22 5
1008.29 5
1008.36 4
1008.43 4
1008.51 4
1008.58 4
1008.65 4
1008.72 3
1008.80 3
1008.87 3
1008.94 3
1009.02 3
1009.09 3
1009.16 3
1009.23 3
1009.31 3
1009.38 3
1009.45 3
1009.53 2
1009.60 2
1009.67 2
1009.74 1
1009.82 1
1009.89 1
1009.96 1
1010.03 1
1010.11 1
1010.18 2
1010.25 2
1010.33 2
1010.40 2
1010.47 2
1010.54 2
1010.62 2
1010.69 3
1010.76 3
1010.84 3
1010.91 3
1010.98 3
1011.05 3
1011.13 3
1011.20 3
1011.27 3
1011.35 3
1011.42 3
1011.49 3
1011.56 2
1011.64 2
1011.71 1
1011.78 1
1011.86 1
1011.93 1
1012.00 1
1012.07 0
1012.15 0
1012.22 0
1012.29 0
1012.37 0
1012.44 0
1012.51 0
1012.58 0
1012.66 0
1012.73 0
1012.80 0
1012.88 0
1012.95 0
1013.02 0
1013.09 0
1013.17 0
1013.24 0
1013.31 0
1013.39 0
1013.46 0
1013.53 0
1013.60 0
1013.68 0
1013.75 0
1013.82 0
1013.90 0
1013.97 0
1014.04 0
1014.12 0
1014.19 0
1014.26 0
1014.33 0
1014.41 0
1014.48 0
1014.55 0
1014.63 0
1014.70 0
1014.77 0
1014.85 0
1014.92 0
1014.99 0
1015.06 0
1015.14 0
1015.21 0
1015.28 0
1015.36 1
1015.43 1
1015.50 1
1015.57 1
1015.65 1
1015.72 1
1015.79 1
1015.87 1
1015.94 2
1016.01 2
1016.09 2
1016.16 2
1016.23 3
1016.30 3
1016.38 3
1016.45 4
1016.52 4
1016.60 4
1016.67 4
1016.74 4
1016.82 4
1016.89 3
1016.96 3
1017.04 3
1017.11 2
1017.18 2
1017.25 2
1017.33 1
1017.40 1
1017.47 1
1017.55 1
1017.62 1
1017.69 1
1017.77 2
1017.84 2
1017.91 2
1017.99 3
1018.06 3
1018.13 3
1018.20 4
1018.28 4
1018.35 4
1018.42 4
1018.50 4
1018.57 4
1018.64 3
1018.72 3
1018.79 3
1018.86 2
1018.94 2
1019.01 2
1019.08 2
1019.15 2
1019.23 2
1019.30 2
1019.37 2
1019.45 2
1019.52 2
1019.59 2
1019.67 1
1019.74 1
1019.81 1
1019.89 1
1019.96 1
1020.03 1
1020.11 1
1020.18 1
1020.25 1
1020.33 2
1020.40 2
1020.47 2
1020.54 2
1020.62 3
1020.69 2
1020.76 2
1020.84 2
1020.91 2
1020.98 2
1021.06 2
1021.13 3
1021.20 3
1021.28 4
1021.35 4
1021.42 4
1021.50 4
1021.57 5
1021.64 4
1021.72 4
1021.79 4
1021.86 4
1021.94 3
1022.01 3
1022.08 3
1022.16 3
1022.23 3
1022.30 3
1022.37 3
1022.45 3
1022.52 3
1022.59 3
1022.67 3
1022.74 3
1022.81 3
1022.89 3
1022.96 3
1023.03 3
1023.11 3
1023.18 3
1023.25 3
1023.33 4
1023.40 4
1023.47 4
1023.55 4
1023.62 4
1023.69 4
1023.77 4
1023.84 4
1023.91 4
1023.99 3
1024.06 3
1024.13 3
1024.21 3
1024.28 2
1024.35 2
1024.43 2
1024.50 2
1024.57 2
1024.65 2
1024.72 2
1024.79 2
1024.87 2
1024.94 2
1025.01 2
1025.09 2
1025.16 2
1025.23 1
1025.31 1
1025.38 1
1025.45 1
1025.53 1
1025.60 1
1025.67 1
1025.75 0
1025.82 0
1025.89 0
1025.97 0
1026.04 0
1026.11 0
1026.19 0
1026.26 0
1026.33 0
1026.41 0
1026.48 0
1026.55 0
1026.63 0
1026.70 0
1026.77 1
1026.85 1
1026.92 1
1026.99 1
1027.07 0
1027.14 0
1027.21 0
1027.29 0
1027.36 0
1027.43 0
1027.51 0
1027.58 1
1027.65 1
1027.73 1
1027.80 2
1027.88 2
1027.95 2
1028.02 2
1028.10 3
1028.17 3
1028.24 3
1028.32 3
1028.39 4
1028.46 4
1028.54 3
1028.61 3
1028.68 3
1028.76 3
1028.83 2
1028.90 2
1028.98 2
1029.05 2
1029.12 2
1029.20 2
1029.27 2
1029.34 2
1029.42 2
1029.49 2
1029.56 1
1029.64 1
1029.71 0
1029.79 0
1029.86 1
1029.93 1
1030.01 1
1030.08 2
1030.15 2
1030.23 2
1030.30 1
1030.37 1
1030.45 1
1030.52 1
1030.59 1
1030.67 1
1030.74 1
1030.81 2
1030.89 2
1030.96 2
1031.04 3
1031.11 3
1031.18 3
1031.26 3
1031.33 3
1031.40 3
1031.48 4
1031.55 4
1031.62 4
1031.70 5
1031.77 5
1031.84 4
1031.92 4
1031.99 3
1032.07 3
1032.14 3
1032.21 3
1032.29 3
1032.36 3
1032.43 4
1032.51 4
1032.58 5
1032.65 5
1032.73 5
1032.80 6
1032.88 6
1032.95 6
1033.02 7
1033.10 8
1033.17 8
1033.24 9
1033.32 9
1033.39 9
1033.46 9
1033.54 8
1033.61 8
1033.68 7
1033.76 7
1033.83 7
1033.91 8
1033.98 8
1034.05 8
1034.13 7
1034.20 7
1034.27 6
1034.35 5
1034.42 5
1034.50 4
1034.57 4
1034.64 5
1034.72 5
1034.79 6
1034.86 6
1034.94 7
1035.01 7
1035.08 7
1035.16 7
1035.23 6
1035.31 6
1035.38 6
1035.45 5
1035.53 5
1035.60 5
1035.67 4
1035.75 4
1035.82 3
1035.90 3
1035.97 3
1036.04 3
1036.12 3
1036.19 3
1036.26 3
1036.34 4
1036.41 4
1036.49 4
1036.56 4
1036.63 5
1036.71 5
1036.78 5
1036.85 6
1036.93 6
1037.00 6
1037.08 6
1037.15 5
1037.22 5
1037.30 4
1037.37 4
1037.44 4
1037.52 4
1037.59 5
1037.67 6
1037.74 8
1037.81 9
1037.89 10
1037.96 10
1038.03 11
1038.11 10
1038.18 9
1038.26 8
1038.33 7
1038.40 6
1038.48 6
1038.55 6
1038.63 7
1038.70 8
1038.77 9
1038.85 10
1038.92 11
1038.99 11
1039.07 11
1039.14 11
1039.22 11
1039.29 10
1039.36 10
1039.44 10
1039.51 11
1039.58 11
1039.66 11
1039.73 11
1039.81 10
1039.88 10
1039.95 9
1040.03 8
1040.10 8
1040.18 8
1040.25 8
1040.32 8
1040.40 9
1040.47 9
1040.55 9
1040.62 9
1040.69 9
1040.77 9
1040.84 8
1040.91 7
1040.99 6
1041.06 5
1041.14 4
1041.21 3
1041.28 2
1041.36 2
1041.43 2
1041.51 2
1041.58 2
1041.65 2
1041.73 2
1041.80 2
1041.88 2
1041.95 2
1042.02 2
1042.10 2
1042.17 2
1042.25 2
1042.32 2
1042.39 2
1042.47 2
1042.54 3
1042.62 3
1042.69 3
1042.76 3
1042.84 3
1042.91 3
1042.99 3
1043.06 2
1043.13 2
1043.21 2
1043.28 2
1043.35 2
1043.43 3
1043.50 3
1043.58 4
1043.65 5
1043.72 5
1043.80 6
1043.87 7
1043.95 8
1044.02 8
1044.09 9
1044.17 9
1044.24 10
1044.32 10
1044.39 10
1044.47 10
1044.54 10
1044.61 10
1044.69 10
1044.76 10
1044.84 10
1044.91 10
1044.98 11
1045.06 11
1045.13 12
1045.21 12
1045.28 12
1045.35 12
1045.43 12
1045.50 11
1045.58 11
1045.65 10
1045.72 10
1045.80 10
1045.87 9
1045.95 9
1046.02 9
1046.09 10
1046.17 10
1046.24 11
1046.32 11
1046.39 12
1046.46 13
1046.54 14
1046.61 14
1046.69 15
1046.76 15
1046.84 15
1046.91 15
1046.98 15
1047.06 15
1047.13 14
1047.21 14
1047.28 13
1047.35 13
1047.43 12
1047.50 12
1047.58 11
1047.65 11
1047.72 11
1047.80 11
1047.87 10
1047.95 10
1048.02 10
1048.10 10
1048.17 11
1048.24 11
1048.32 11
1048.39 11
1048.47 11
1048.54 12
1048.61 12
1048.69 12
1048.76 12
1048.84 12
1048.91 12
1048.99 12
1049.06 12
1049.13 11
1049.21 11
1049.28 10
1049.36 10
1049.43 10
1049.51 11
1049.58 12
1049.65 14
1049.73 16
1049.80 17
1049.88 18
1049.95 18
1050.02 18
1050.10 17
1050.17 16
1050.25 15
1050.32 14
1050.40 14
1050.47 14
1050.54 14
1050.62 14
1050.69 14
1050.77 15
1050.84 15
1050.92 16
1050.99 17
1051.06 18
1051.14 18
1051.21 19
1051.29 20
1051.36 21
1051.44 21
1051.51 22
1051.58 22
1051.66 23
1051.73 23
1051.81 24
1051.88 24
1051.96 24
1052.03 24
1052.10 24
1052.18 23
1052.25 23
1052.33 22
1052.40 21
1052.48 21
1052.55 20
1052.62 18
1052.70 17
1052.77 16
1052.85 15
1052.92 15
1053.00 14
1053.07 14
1053.14 14
1053.22 14
1053.29 14
1053.37 13
1053.44 13
1053.52 12
1053.59 12
1053.66 12
1053.74 13
1053.81 14
1053.89 14
1053.96 15
1054.04 16
1054.11 16
1054.19 16
1054.26 16
1054.33 16
1054.41 15
1054.48 15
1054.56 15
1054.63 15
1054.71 14
1054.78 14
1054.85 14
1054.93 13
1055.00 13
1055.08 12
1055.15 12
1055.23 12
1055.30 11
1055.38 11
1055.45 11
1055.52 11
1055.60 11
1055.67 11
1055.75 12
1055.82 12
1055.90 12
1055.97 11
1056.05 11
1056.12 10
1056.19 10
1056.27 9
1056.34 8
1056.42 7
1056.49 7
1056.57 6
1056.64 5
1056.72 5
1056.79 5
1056.86 4
1056.94 4
1057.01 4
1057.09 3
1057.16 3
1057.24 3
1057.31 2
1057.39 1
1057.46 1
1057.53 0
1057.61 0
1057.68 0
1057.76 0
1057.83 1
1057.91 1
1057.98 2
1058.06 2
1058.13 2
1058.21 2
1058.28 2
1058.35 2
1058.43 1
1058.50 1
1058.58 1
1058.65 0
1058.73 0
1058.80 0
1058.88 0
1058.95 0
1059.02 0
1059.10 0
1059.17 0
1059.25 0
1059.32 0
1059.40 1
1059.47 2
1059.55 2
1059.62 2
1059.70 2
1059.77 3
1059.85 3
1059.92 3
1059.99 4
1060.07 5
1060.14 6
1060.22 6
1060.29 6
1060.37 6
1060.44 6
1060.52 6
1060.59 5
1060.67 5
1060.74 5
1060.81 5
1060.89 5
1060.96 6
1061.04 6
1061.11 6
1061.19 7
1061.26 7
1061.34 7
1061.41 7
1061.49 7
1061.56 8
1061.64 8
1061.71 8
1061.78 8
1061.86 8
1061.93 8
1062.01 7
1062.08 7
1062.16 8
1062.23 8
1062.31 9
1062.38 10
1062.46 11
1062.53 12
1062.61 13
1062.68 13
1062.76 14
1062.83 14
1062.90 15
1062.98 15
1063.05 15
1063.13 16
1063.20 16
1063.28 16
1063.35 16
1063.43 16
1063.50 16
1063.58 16
1063.65 16
1063.73 16
1063.80 16
1063.88 16
1063.95 16
1064.03 16
1064.10 15
1064.17 14
1064.25 14
1064.32 13
1064.40 12
1064.47 12
1064.55 12
1064.62 12
1064.70 12
1064.77 13
1064.85 14
1064.92 15
1065.00 16
1065.07 17
1065.15 18
1065.22 19
1065.30 19
1065.37 20
1065.45 20
1065.52 21
1065.59 21
1065.67 22
1065.74 23
1065.82 23
1065.89 24
1065.97 24
1066.04 24
1066.12 24
1066.19 23
1066.27 23
1066.34 22
1066.42 22
1066.49 21
1066.57 21
1066.64 22
1066.72 22
1066.79 23
1066.87 24
1066.94 25
1067.02 26
1067.09 26
1067.17 26
1067.24 25
1067.32 25
1067.39 25
1067.47 25
1067.54 25
1067.61 25
1067.69 26
1067.76 26
1067.84 26
1067.91 26
1067.99 26
1068.06 25
1068.14 24
1068.21 23
1068.29 22
1068.36 21
1068.44 21
1068.51 20
1068.59 20
1068.66 21
1068.74 22
1068.81 23
1068.89 24
1068.96 26
1069.04 27
1069.11 28
1069.19 29
1069.26 29
1069.34 29
1069.41 28
1069.49 28
1069.56 27
1069.64 27
1069.71 26
1069.79 26
1069.86 27
1069.94 27
1070.01 27
1070.09 27
1070.16 27
1070.24 27
1070.31 26
1070.39 26
1070.46 24
1070.54 23
1070.61 22
1070.69 20
1070.76 19
1070.84 17
1070.91 16
1070.99 15
1071.06 14
1071.14 14
1071.21 14
1071.29 13
1071.36 13
1071.44 13
1071.51 12
1071.59 12
1071.66 11
1071.74 11
1071.81 11
1071.89 12
1071.96 12
1072.04 12
1072.11 11
1072.19 11
1072.26 10
1072.34 10
1072.41 9
1072.49 10
1072.56 10
1072.64 10
1072.71 11
1072.79 11
1072.86 11
1072.94 10
1073.01 9
1073.09 8
1073.16 7
1073.24 6
1073.31 5
1073.39 4
1073.46 4
1073.54 4
1073.61 5
1073.69 6
1073.76 7
1073.84 8
1073.91 9
1073.99 10
1074.06 11
1074.14 12
1074.21 13
1074.29 14
1074.36 14
1074.44 14
1074.51 14
1074.59 13
1074.66 12
1074.74 12
1074.81 12
1074.89 11
1074.96 11
1075.04 11
1075.11 11
1075.19 10
1075.26 10
1075.34 9
1075.41 8
1075.49 8
1075.56 8
1075.64 8
1075.71 9
1075.79 11
1075.86 13
1075.94 14
1076.01 16
1076.09 17
1076.16 18
1076.24 19
1076.31 20
1076.39 20
1076.46 20
1076.54 19
1076.62 19
1076.69 18
1076.77 17
1076.84 16
1076.92 16
1076.99 16
1077.07 16
1077.14 17
1077.22 18
1077.29 19
1077.37 20
1077.44 21
1077.52 21
1077.59 22
1077.67 22
1077.74 23
1077.82 24
1077.89 25
1077.97 27
1078.04 29
1078.12 32
1078.19 34
1078.27 35
1078.34 37
1078.42 37
1078.49 37
1078.57 37
1078.65 36
1078.72 34
1078.80 32
1078.87 30
1078.95 27
1079.02 24
1079.10 22
1079.17 20
1079.25 19
1079.32 19
1079.40 20
1079.47 22
1079.55 24
1079.62 25
1079.70 27
1079.77 29
1079.85 30
1079.92 31
1080.00 32
1080.08 32
1080.15 32
1080.23 31
1080.30 30
1080.38 29
1080.45 28
1080.53 28
1080.60 28
1080.68 30
1080.75 32
1080.83 34
1080.90 36
1080.98 37
1081.05 37
1081.13 37
1081.20 36
1081.28 35
1081.36 34
1081.43 33
1081.51 33
1081.58 33
1081.66 34
1081.73 34
1081.81 34
1081.88 34
1081.96 33
1082.03 33
1082.11 32
1082.18 32
1082.26 32
1082.33 33
1082.41 34
1082.49 34
1082.56 35
1082.64 35
1082.71 34
1082.79 33
1082.86 32
1082.94 30
1083.01 29
1083.09 28
1083.16 26
1083.24 25
1083.31 24
1083.39 23
1083.47 21
1083.54 20
1083.62 19
1083.69 17
1083.77 17
1083.84 16
1083.92 16
1083.99 16
1084.07 16
1084.14 16
1084.22 16
1084.30 15
1084.37 14
1084.45 14
1084.52 13
1084.60 12
1084.67 12
1084.75 12
1084.82 13
1084.90 13
1084.97 14
1085.05 14
1085.12 14
1085.20 14
1085.28 13
1085.35 12
1085.43 10
1085.50 9
1085.58 8
1085.65 8
1085.73 9
1085.80 10
1085.88 11
1085.96 13
1086.03 14
1086.11 15
1086.18 15
1086.26 15
1086.33 14
1086.41 13
1086.48 12
1086.56 11
1086.63 10
1086.71 9
1086.79 8
1086.86 7
1086.94 6
1087.01 5
1087.09 5
1087.16 4
1087.24 4
1087.31 4
1087.39 5
1087.47 6
1087.54 7
1087.62 8
1087.69 9
1087.77 9
1087.84 9
1087.92 8
1087.99 7
1088.07 7
1088.15 6
1088.22 5
1088.30 5
1088.37 5
1088.45 5
1088.52 5
1088.60 5
1088.67 5
1088.75 5
1088.83 5
1088.90 5
1088.98 5
1089.05 5
1089.13 6
1089.20 7
1089.28 7
1089.35 8
1089.43 8
1089.51 9
1089.58 9
1089.66 10
1089.73 10
1089.81 11
1089.88 11
1089.96 11
1090.04 11
1090.11 10
1090.19 10
1090.26 9
1090.34 8
1090.41 8
1090.49 8
1090.56 8
1090.64 9
1090.72 10
1090.79 11
1090.87 12
1090.94 13
1091.02 14
1091.09 16
1091.17 17
1091.25 18
1091.32 18
1091.40 19
1091.47 19
1091.55 18
1091.62 17
1091.70 16
1091.78 15
1091.85 14
1091.93 13
1092.00 13
1092.08 13
1092.15 14
1092.23 16
1092.31 17
1092.38 19
1092.46 20
1092.53 21
1092.61 22
1092.68 22
1092.76 23
1092.84 23
1092.91 24
1092.99 25
1093.06 26
1093.14 28
1093.21 30
1093.29 32
1093.37 33
1093.44 35
1093.52 37
1093.59 38
1093.67 38
1093.74 39
1093.82 40
1093.90 40
1093.97 40
1094.05 39
1094.12 39
1094.20 39
1094.27 38
1094.35 38
1094.43 39
1094.50 39
1094.58 40
1094.65 42
1094.73 42
1094.80 43
1094.88 43
1094.96 42
1095.03 41
1095.11 40
1095.18 39
1095.26 38
1095.34 38
1095.41 37
1095.49 38
1095.56 38
1095.64 39
1095.71 41
1095.79 43
1095.87 44
1095.94 46
1096.02 47
1096.09 49
1096.17 50
1096.25 50
1096.32 51
1096.40 51
1096.47 51
1096.55 51
1096.62 50
1096.70 49
1096.78 48
1096.85 47
1096.93 46
1097.00 46
1097.08 46
1097.16 46
1097.23 48
1097.31 49
1097.38 51
1097.46 53
1097.54 54
1097.61 55
1097.69 55
1097.76 55
1097.84 54
1097.91 53
1097.99 52
1098.07 50
1098.14 49
1098.22 48
1098.29 48
1098.37 48
1098.45 49
1098.52 51
1098.60 55
1098.67 58
1098.75 62
1098.83 65
1098.90 67
1098.98 68
1099.05 67
1099.13 65
1099.21 62
1099.28 59
1099.36 55
1099.43 52
1099.51 48
1099.59 45
1099.66 42
1099.74 39
1099.81 36
1099.89 34
1099.96 33
1100.04 32
1100.12 32
1100.19 33
1100.27 34
1100.34 35
1100.42 35
1100.50 35
1100.57 34
1100.65 33
1100.72 31
1100.80 31
1100.88 30
1100.95 30
1101.03 29
1101.10 29
1101.18 28
1101.26 27
1101.33 26
1101.41 25
1101.48 24
1101.56 24
1101.64 24
1101.71 23
1101.79 23
1101.87 22
1101.94 21
1102.02 19
1102.09 18
1102.17 16
1102.25 15
1102.32 13
1102.40 12
1102.47 12
1102.55 11
1102.63 10
1102.70 9
1102.78 8
1102.85 7
1102.93 6
1103.01 6
1103.08 6
1103.16 6
1103.23 6
1103.31 7
1103.39 8
1103.46 8
1103.54 9
1103.61 9
1103.69 8
1103.77 8
1103.84 7
1103.92 7
1104.00 6
1104.07 6
1104.15 6
1104.22 6
1104.30 7
1104.38 7
1104.45 8
1104.53 8
1104.60 9
1104.68 9
1104.76 10
1104.83 10
1104.91 11
1104.98 13
1105.06 14
1105.14 15
1105.21 17
1105.29 18
1105.37 19
1105.44 19
1105.52 19
1105.59 18
1105.67 17
1105.75 16
1105.82 15
1105.90 14
1105.97 14
1106.05 14
1106.13 14
1106.20 15
1106.28 16
1106.36 16
1106.43 17
1106.51 17
1106.58 17
1106.66 17
1106.74 16
1106.81 16
1106.89 17
1106.97 17
1107.04 17
1107.12 18
1107.19 19
1107.27 19
1107.35 19
1107.42 20
1107.50 21
1107.58 23
1107.65 25
1107.73 27
1107.80 29
1107.88 31
1107.96 33
1108.03 34
1108.11 34
1108.19 35
1108.26 35
1108.34 36
1108.41 37
1108.49 38
1108.57 39
1108.64 39
1108.72 39
1108.80 38
1108.87 37
1108.95 36
1109.02 35
1109.10 34
1109.18 33
1109.25 33
1109.33 33
1109.41 33
1109.48 32
1109.56 32
1109.63 31
1109.71 29
1109.79 28
1109.86 27
1109.94 26
1110.02 26
1110.09 26
1110.17 27
1110.24 28
1110.32 30
1110.40 32
1110.47 34
1110.55 36
1110.63 38
1110.70 41
1110.78 43
1110.86 44
1110.93 45
1111.01 46
1111.08 46
1111.16 46
1111.24 45
1111.31 44
1111.39 42
1111.47 41
1111.54 40
1111.62 40
1111.70 39
1111.77 38
1111.85 38
1111.92 37
1112.00 37
1112.08 37
1112.15 37
1112.23 37
1112.31 37
1112.38 38
1112.46 38
1112.54 38
1112.61 38
1112.69 38
1112.77 38
1112.84 37
1112.92 37
1112.99 36
1113.07 36
1113.15 36
1113.22 36
1113.30 36
1113.38 37
1113.45 37
1113.53 37
1113.61 37
1113.68 36
1113.76 36
1113.84 35
1113.91 35
1113.99 35
1114.06 36
1114.14 37
1114.22 38
1114.29 40
1114.37 42
1114.45 44
1114.52 46
1114.60 47
1114.68 48
1114.75 48
1114.83 48
1114.91 48
1114.98 48
1115.06 49
1115.14 49
1115.21 48
1115.29 47
1115.36 44
1115.44 41
1115.52 38
1115.59 35
1115.67 33
1115.75 32
1115.82 33
1115.90 34
1115.98 36
1116.05 38
1116.13 39
1116.21 40
1116.28 41
1116.36 40
1116.44 39
1116.51 38
1116.59 37
1116.67 36
1116.74 35
1116.82 35
1116.90 35
1116.97 36
1117.05 37
1117.12 38
1117.20 38
1117.28 38
1117.35 37
1117.43 36
1117.51 35
1117.58 34
1117.66 34
1117.74 34
1117.81 34
1117.89 34
1117.97 35
1118.04 35
1118.12 35
1118.20 34
1118.27 34
1118.35 34
1118.43 34
1118.50 33
1118.58 33
1118.66 32
1118.73 32
1118.81 32
1118.89 32
1118.96 33
1119.04 34
1119.12 35
1119.19 35
1119.27 35
1119.35 35
1119.42 35
1119.50 35
1119.58 34
1119.65 34
1119.73 33
1119.81 33
1119.88 33
1119.96 32
1120.04 32
1120.11 33
1120.19 33
1120.27 34
1120.34 34
1120.42 34
1120.50 34
1120.57 33
1120.65 32
1120.73 31
1120.80 29
1120.88 28
1120.96 27
1121.03 26
1121.11 26
1121.19 25
1121.26 25
1121.34 25
1121.42 26
1121.49 28
1121.57 30
1121.65 32
1121.72 33
1121.80 35
1121.88 36
1121.95 36
1122.03 36
1122.11 36
1122.18 35
1122.26 35
1122.34 34
1122.41 34
1122.49 33
1122.57 32
1122.64 31
1122.72 29
1122.80 28
1122.87 27
1122.95 26
1123.03 26
1123.10 26
1123.18 27
1123.26 27
1123.34 28
1123.41 28
1123.49 27
1123.57 25
1123.64 23
1123.72 20
1123.80 17
1123.87 14
1123.95 12
1124.03 10
1124.10 9
1124.18 8
1124.26 9
1124.33 9
1124.41 11
1124.49 12
1124.56 13
1124.64 14
1124.72 14
1124.79 14
1124.87 13
1124.95 13
1125.02 12
1125.10 12
1125.18 12
1125.26 12
1125.33 12
1125.41 12
1125.49 11
1125.56 9
1125.64 7
1125.72 5
1125.79 4
1125.87 3
1125.95 2
1126.02 3
1126.10 5
1126.18 7
1126.25 10
1126.33 12
1126.41 15
1126.49 17
1126.56 18
1126.64 19
1126.72 19
1126.79 18
1126.87 17
1126.95 15
1127.02 12
1127.10 9
1127.18 6
1127.25 3
1127.33 1
1127.41 0
1127.48 0
1127.56 0
1127.64 0
1127.72 0
1127.79 0
1127.87 0
1127.95 1
1128.02 3
1128.10 4
1128.18 5
1128.25 5
1128.33 5
1128.41 4
1128.49 3
1128.56 2
1128.64 2
1128.72 2
1128.79 2
1128.87 2
1128.95 2
1129.02 2
1129.10 2
1129.18 2
1129.25 2
1129.33 2
1129.41 2
1129.49 2
1129.56 2
1129.64 2
1129.72 2
1129.79 2
1129.87 3
1129.95 3
1130.02 4
1130.10 4
1130.18 5
1130.26 5
1130.33 4
1130.41 3
1130.49 2
1130.56 2
1130.64 2
1130.72 2
1130.79 3
1130.87 5
1130.95 6
1131.03 8
1131.10 9
1131.18 9
1131.26 9
1131.33 8
1131.41 7
1131.49 7
1131.57 7
1131.64 7
1131.72 7
1131.80 8
1131.87 8
1131.95 8
1132.03 8
1132.10 7
1132.18 5
1132.26 4
1132.34 2
1132.41 0
1132.49 0
1132.57 0
1132.64 0
1132.72 0
1132.80 1
1132.88 3
1132.95 5
1133.03 8
1133.11 10
1133.18 11
1133.26 12
1133.34 12
1133.42 11
1133.49 11
1133.57 11
1133.65 11
1133.72 11
1133.80 11
1133.88 11
1133.96 12
1134.03 13
1134.11 14
1134.19 17
1134.26 20
1134.34 23
1134.42 27
1134.50 32
1134.57 35
1134.65 38
1134.73 40
1134.80 42
1134.88 43
1134.96 43
1135.04 43
1135.11 42
1135.19 40
1135.27 39
1135.34 37
1135.42 36
1135.50 36
1135.58 37
1135.65 39
1135.73 42
1135.81 47
1135.88 51
1135.96 55
1136.04 59
1136.12 63
1136.19 66
1136.27 68
1136.35 69
1136.42 69
1136.50 69
1136.58 68
1136.66 67
1136.73 66
1136.81 66
1136.89 66
1136.97 66
1137.04 66
1137.12 66
1137.20 65
1137.27 64
1137.35 62
1137.43 61
1137.51 60
1137.58 59
1137.66 59
1137.74 60
1137.82 61
1137.89 63
1137.97 65
1138.05 67
1138.12 69
1138.20 71
1138.28 72
1138.36 73
1138.43 73
1138.51 72
1138.59 70
1138.67 68
1138.74 65
1138.82 63
1138.90 61
1138.97 60
1139.05 58
1139.13 57
1139.21 56
1139.28 54
1139.36 53
1139.44 51
1139.52 50
1139.59 49
1139.67 47
1139.75 46
1139.83 45
1139.90 44
1139.98 42
1140.06 41
1140.13 40
1140.21 39
1140.29 38
1140.37 37
1140.44 36
1140.52 36
1140.60 35
1140.68 34
1140.75 34
1140.83 34
1140.91 34
1140.99 35
1141.06 36
1141.14 38
1141.22 40
1141.30 42
1141.37 43
1141.45 44
1141.53 43
1141.60 42
1141.68 39
1141.76 35
1141.84 31
1141.91 27
1141.99 23
1142.07 20
1142.15 18
1142.22 16
1142.30 14
1142.38 14
1142.46 14
1142.53 14
1142.61 14
1142.69 15
1142.77 16
1142.84 16
1142.92 17
1143.00 17
1143.08 16
1143.15 16
1143.23 15
1143.31 13
1143.39 12
1143.46 10
1143.54 8
1143.62 6
1143.70 4
1143.77 3
1143.85 3
1143.93 3
1144.01 4
1144.08 5
1144.16 6
1144.24 8
1144.32 9
1144.39 10
1144.47 10
1144.55 10
1144.63 9
1144.70 8
1144.78 6
1144.86 5
1144.94 3
1145.01 2
1145.09 0
1145.17 0
1145.25 0
1145.32 0
1145.40 0
1145.48 0
1145.56 0
1145.63 0
1145.71 0
1145.79 2
1145.87 5
1145.94 8
1146.02 11
1146.10 12
1146.18 13
1146.25 14
1146.33 13
1146.41 13
1146.49 12
1146.56 12
1146.64 12
1146.72 12
1146.80 12
1146.87 12
1146.95 12
1147.03 12
1147.11 11
1147.18 11
1147.26 10
1147.34 10
1147.42 10
1147.49 10
1147.57 10
1147.65 11
1147.73 11
1147.80 12
1147.88 13
1147.96 14
1148.04 15
1148.12 16
1148.19 17
1148.27 18
1148.35 19
1148.43 20
1148.50 21
1148.58 22
1148.66 22
1148.74 23
1148.81 23
1148.89 23
1148.97 24
1149.05 23
1149.12 23
1149.20 21
1149.28 20
1149.36 18
1149.44 16
1149.51 14
1149.59 13
1149.67 12
1149.75 11
1149.82 10
1149.90 10
1149.98 9
1150.06 9
1150.13 10
1150.21 11
1150.29 13
1150.37 16
1150.45 18
1150.52 20
1150.60 22
1150.68 23
1150.76 25
1150.83 26
1150.91 29
1150.99 31
1151.07 35
1151.14 38
1151.22 41
1151.30 43
1151.38 45
1151.46 47
1151.53 48
1151.61 51
1151.69 53
1151.77 57
1151.84 60
1151.92 63
1152.00 66
1152.08 67
1152.16 67
1152.23 67
1152.31 67
1152.39 68
1152.47 70
1152.54 73
1152.62 78
1152.70 84
1152.78 90
1152.86 97
1152.93 103
1153.01 109
1153.09 115
1153.17 121
1153.24 126
1153.32 131
1153.40 135
1153.48 138
1153.56 139
1153.63 138
1153.71 136
1153.79 132
1153.87 127
1153.94 123
1154.02 120
1154.10 117
1154.18 115
1154.26 114
1154.33 113
1154.41 112
1154.49 112
1154.57 112
1154.64 113
1154.72 114
1154.80 115
1154.88 117
1154.96 117
1155.03 116
1155.11 114
1155.19 111
1155.27 107
1155.35 104
1155.42 101
1155.50 99
1155.58 98
1155.66 98
1155.73 98
1155.81 98
1155.89 98
1155.97 97
1156.05 95
1156.12 92
1156.20 88
1156.28 84
1156.36 81
1156.44 78
1156.51 76
1156.59 75
1156.67 74
1156.75 73
1156.83 72
1156.90 71
1156.98 70
1157.06 69
1157.14 69
1157.21 69
1157.29 69
1157.37 68
1157.45 67
1157.53 66
1157.60 64
1157.68 62
1157.76 61
1157.84 60
1157.92 60
1157.99 60
1158.07 60
1158.15 59
1158.23 58
1158.31 55
1158.38 53
1158.46 49
1158.54 46
1158.62 44
1158.70 41
1158.77 38
1158.85 36
1158.93 33
1159.01 31
1159.09 28
1159.16 26
1159.24 23
1159.32 21
1159.40 19
1159.48 17
1159.55 16
1159.63 15
1159.71 14
1159.79 13
1159.87 13
1159.94 13
1160.02 13
1160.10 13
1160.18 14
1160.26 15
1160.33 16
1160.41 18
1160.49 19
1160.57 20
1160.65 20
1160.72 19
1160.80 18
1160.88 17
1160.96 15
1161.04 14
1161.11 13
1161.19 12
1161.27 12
1161.35 12
1161.43 11
1161.50 11
1161.58 11
1161.66 11
1161.74 10
1161.82 10
1161.90 9
1161.97 9
1162.05 9
1162.13 9
1162.21 9
1162.29 9
1162.36 10
1162.44 10
1162.52 11
1162.60 11
1162.68 10
1162.75 9
1162.83 7
1162.91 4
1162.99 2
1163.07 0
1163.14 0
1163.22 0
1163.30 0
1163.38 0
1163.46 0
1163.54 0
1163.61 0
1163.69 0
1163.77 2
1163.85 4
1163.93 6
1164.00 8
1164.08 10
1164.16 11
1164.24 11
1164.32 10
1164.40 8
1164.47 7
1164.55 5
1164.63 5
1164.71 5
1164.79 6
1164.86 6
1164.94 7
1165.02 7
1165.10 7
1165.18 7
1165.26 7
1165.33 6
1165.41 6
1165.49 6
1165.57 6
1165.65 5
1165.72 5
1165.80 4
1165.88 3
1165.96 4
1166.04 5
1166.12 6
1166.19 8
1166.27 10
1166.35 12
1166.43 14
1166.51 14
1166.58 15
1166.66 14
1166.74 13
1166.82 12
1166.90 11
1166.98 9
1167.05 8
1167.13 7
1167.21 6
1167.29 5
1167.37 5
1167.45 7
1167.52 8
1167.60 11
1167.68 14
1167.76 17
1167.84 20
1167.92 22
1167.99 24
1168.07 26
1168.15 27
1168.23 27
1168.31 26
1168.39 25
1168.46 24
1168.54 22
1168.62 19
1168.70 17
1168.78 16
1168.85 15
1168.93 15
1169.01 16
1169.09 18
1169.17 20
1169.25 23
1169.32 25
1169.40 26
1169.48 26
1169.56 26
1169.64 26
1169.72 27
1169.79 28
1169.87 30
1169.95 33
1170.03 36
1170.11 38
1170.19 41
1170.27 42
1170.34 42
1170.42 42
1170.50 41
1170.58 40
1170.66 39
1170.74 39
1170.81 39
1170.89 39
1170.97 38
1171.05 37
1171.13 35
1171.21 33
1171.28 30
1171.36 27
1171.44 24
1171.52 21
1171.60 18
1171.68 15
1171.75 12
1171.83 9
1171.91 7
1171.99 6
1172.07 5
1172.15 6
1172.22 8
1172.30 11
1172.38 15
1172.46 18
1172.54 21
1172.62 23
1172.70 24
1172.77 23
1172.85 23
1172.93 22
1173.01 21
1173.09 21
1173.17 22
1173.24 22
1173.32 23
1173.40 23
1173.48 22
1173.56 21
1173.64 19
1173.72 18
1173.79 18
1173.87 19
1173.95 20
1174.03 23
1174.11 27
1174.19 30
1174.27 33
1174.34 35
1174.42 36
1174.50 36
1174.58 35
1174.66 33
1174.74 31
1174.81 29
1174.89 27
1174.97 25
1175.05 24
1175.13 23
1175.21 22
1175.29 21
1175.36 20
1175.44 18
1175.52 16
1175.60 14
1175.68 12
1175.76 11
1175.84 10
1175.91 9
1175.99 8
1176.07 8
1176.15 7
1176.23 7
1176.31 8
1176.39 10
1176.46 12
1176.54 13
1176.62 15
1176.70 15
1176.78 15
1176.86 13
1176.94 12
1177.01 10
1177.09 9
1177.17 9
1177.25 10
1177.33 11
1177.41 12
1177.49 13
1177.56 15
1177.64 15
1177.72 16
1177.80 17
1177.88 17
1177.96 18
1178.04 19
1178.11 20
1178.19 21
1178.27 21
1178.35 22
1178.43 22
1178.51 22
1178.59 21
1178.67 20
1178.74 18
1178.82 17
1178.90 15
1178.98 13
1179.06 12
1179.14 11
1179.22 11
1179.29 11
1179.37 13
1179.45 14
1179.53 16
1179.61 18
1179.69 19
1179.77 20
1179.85 20
1179.92 20
1180.00 19
1180.08 18
1180.16 17
1180.24 16
1180.32 15
1180.40 15
1180.47 15
1180.55 16
1180.63 17
1180.71 18
1180.79 20
1180.87 22
1180.95 24
1181.03 26
1181.10 27
1181.18 28
1181.26 28
1181.34 27
1181.42 25
1181.50 22
1181.58 20
1181.66 17
1181.73 15
1181.81 14
1181.89 14
1181.97 14
1182.05 16
1182.13 18
1182.21 20
1182.29 21
1182.36 22
1182.44 22
1182.52 21
1182.60 20
1182.68 18
1182.76 17
1182.84 16
1182.92 16
1182.99 17
1183.07 19
1183.15 22
1183.23 25
1183.31 28
1183.39 31
1183.47 32
1183.55 32
1183.62 30
1183.70 28
1183.78 26
1183.86 23
1183.94 22
1184.02 22
1184.10 23
1184.18 24
1184.26 26
1184.33 27
1184.41 29
1184.49 31
1184.57 32
1184.65 34
1184.73 35
1184.81 37
1184.89 39
1184.97 40
1185.04 40
1185.12 40
1185.20 39
1185.28 38
1185.36 37
1185.44 37
1185.52 37
1185.60 37
1185.67 37
1185.75 36
1185.83 36
1185.91 34
1185.99 33
1186.07 32
1186.15 31
1186.23 31
1186.31 33
1186.38 35
1186.46 37
1186.54 40
1186.62 42
1186.70 44
1186.78 45
1186.86 45
1186.94 45
1187.02 45
1187.10 46
1187.17 47
1187.25 50
1187.33 53
1187.41 57
1187.49 60
1187.57 62
1187.65 62
1187.73 61
1187.81 58
1187.88 54
1187.96 49
1188.04 45
1188.12 42
1188.20 39
1188.28 37
1188.36 35
1188.44 33
1188.52 32
1188.60 30
1188.67 28
1188.75 27
1188.83 26
1188.91 27
1188.99 29
1189.07 31
1189.15 33
1189.23 34
1189.31 35
1189.39 33
1189.46 31
1189.54 29
1189.62 26
1189.70 23
1189.78 22
1189.86 21
1189.94 20
1190.02 20
1190.10 20
1190.18 21
1190.25 22
1190.33 23
1190.41 25
1190.49 26
1190.57 28
1190.65 28
1190.73 28
1190.81 26
1190.89 24
1190.97 21
1191.04 18
1191.12 14
1191.20 12
1191.28 10
1191.36 9
1191.44 9
1191.52 9
1191.60 10
1191.68 12
1191.76 14
1191.84 16
1191.91 19
1191.99 23
1192.07 26
1192.15 28
1192.23 30
1192.31 31
1192.39 30
1192.47 29
1192.55 27
1192.63 25
1192.71 23
1192.78 20
1192.86 18
1192.94 16
1193.02 15
1193.10 14
1193.18 14
1193.26 15
1193.34 17
1193.42 19
1193.50 21
1193.58 23
1193.66 26
1193.73 28
1193.81 30
1193.89 32
1193.97 33
1194.05 35
1194.13 36
1194.21 36
1194.29 36
1194.37 37
1194.45 37
1194.53 36
1194.61 35
1194.68 34
1194.76 32
1194.84 30
1194.92 28
1195.00 25
1195.08 23
1195.16 22
1195.24 20
1195.32 19
1195.40 19
1195.48 18
1195.56 17
1195.63 16
1195.71 16
1195.79 16
1195.87 16
1195.95 16
1196.03 16
1196.11 16
1196.19 15
1196.27 14
1196.35 13
1196.43 13
1196.51 13
1196.59 14
1196.66 15
1196.74 17
1196.82 17
1196.90 18
1196.98 17
1197.06 16
1197.14 14
1197.22 12
1197.30 10
1197.38 9
1197.46 8
1197.54 9
1197.62 10
1197.70 13
1197.77 17
1197.85 21
1197.93 24
1198.01 27
1198.09 29
1198.17 30
1198.25 29
1198.33 28
1198.41 26
1198.49 24
1198.57 23
1198.65 21
1198.73 20
1198.81 20
1198.88 19
1198.96 19
1199.04 18
1199.12 17
1199.20 16
1199.28 15
1199.36 14
1199.44 14
1199.52 14
1199.60 15
1199.68 17
1199.76 19
1199.84 21
1199.92 22
1200.00 23
1200.07 22
1200.15 21
1200.23 20
1200.31 18
1200.39 16
1200.47 15
1200.55 13
1200.63 12
1200.71 12
1200.79 13
1200.87 15
1200.95 17
1201.03 19
1201.11 22
1201.19 24
1201.27 25
1201.34 26
1201.42 25
1201.50 24
1201.58 21
1201.66 19
1201.74 16
1201.82 14
1201.90 12
1201.98 11
1202.06 10
1202.14 10
1202.22 11
1202.30 12
1202.38 12
1202.46 13
1202.54 14
1202.62 14
1202.69 15
1202.77 15
1202.85 16
1202.93 17
1203.01 18
1203.09 19
1203.17 19
1203.25 19
1203.33 18
1203.41 16
1203.49 14
1203.57 11
1203.65 9
1203.73 6
1203.81 4
1203.89 2
1203.97 0
1204.05 0
1204.13 0
1204.20 0
1204.28 0
1204.36 0
1204.44 0
1204.52 2
1204.60 5
1204.68 9
1204.76 12
1204.84 15
1204.92 17
1205.00 17
1205.08 17
1205.16 15
1205.24 13
1205.32 11
1205.40 9
1205.48 7
1205.56 6
1205.64 5
1205.72 4
1205.80 4
1205.87 4
1205.95 3
1206.03 2
1206.11 0
1206.19 0
1206.27 0
1206.35 0
1206.43 0
1206.51 0
1206.59 0
1206.67 0
1206.75 0
1206.83 2
1206.91 4
1206.99 8
1207.07 13
1207.15 18
1207.23 23
1207.31 28
1207.39 31
1207.47 33
1207.55 34
1207.63 34
1207.70 33
1207.78 31
1207.86 30
1207.94 29
1208.02 27
1208.10 25
1208.18 22
1208.26 20
1208.34 17
1208.42 15
1208.50 13
1208.58 12
1208.66 12
1208.74 12
1208.82 12
1208.90 13
1208.98 15
1209.06 16
1209.14 18
1209.22 19
1209.30 20
1209.38 21
1209.46 22
1209.54 22
1209.62 22
1209.70 22
1209.78 22
1209.86 22
1209.94 21
1210.01 20
1210.09 20
1210.17 20
1210.25 20
1210.33 21
1210.41 23
1210.49 26
1210.57 29
1210.65 32
1210.73 35
1210.81 37
1210.89 38
1210.97 38
1211.05 37
1211.13 36
1211.21 34
1211.29 33
1211.37 32
1211.45 32
1211.53 31
1211.61 31
1211.69 30
1211.77 29
1211.85 28
1211.93 27
1212.01 28
1212.09 29
1212.17 32
1212.25 35
1212.33 38
1212.41 41
1212.49 43
1212.57 43
1212.65 42
1212.73 40
1212.81 37
1212.89 35
1212.96 33
1213.04 32
1213.12 31
1213.20 31
1213.28 30
1213.36 30
1213.44 31
1213.52 32
1213.60 35
1213.68 38
1213.76 41
1213.84 45
1213.92 49
1214.00 53
1214.08 57
1214.16 60
1214.24 64
1214.32 67
1214.40 69
1214.48 69
1214.56 68
1214.64 67
1214.72 64
1214.80 61
1214.88 59
1214.96 57
1215.04 55
1215.12 53
1215.20 51
1215.28 48
1215.36 46
1215.44 43
1215.52 41
1215.60 39
1215.68 37
1215.76 36
1215.84 36
1215.92 36
1216.00 37
1216.08 39
1216.16 41
1216.24 43
1216.32 45
1216.40 47
1216.48 48
1216.56 47
1216.64 46
1216.72 43
1216.80 41
1216.88 38
1216.96 37
1217.04 37
1217.12 38
1217.20 40
1217.28 41
1217.36 42
1217.44 42
1217.52 41
1217.60 40
1217.68 38
1217.76 36
1217.84 35
1217.92 33
1218.00 32
1218.08 32
1218.16 31
1218.24 31
1218.32 31
1218.40 32
1218.48 33
1218.56 35
1218.64 37
1218.72 38
1218.80 40
1218.88 40
1218.96 40
1219.04 39
1219.12 37
1219.20 35
1219.28 33
1219.36 31
1219.44 30
1219.52 29
1219.60 29
1219.68 30
1219.76 31
1219.84 31
1219.92 31
1220.00 31
1220.08 29
1220.16 26
1220.24 22
1220.32 17
1220.40 11
1220.48 6
1220.56 1
1220.64 0
1220.72 0
1220.80 0
1220.88 0
1220.96 0
1221.04 2
1221.12 7
1221.20 11
1221.28 15
1221.36 17
1221.44 18
1221.52 17
1221.60 15
1221.68 12
1221.76 9
1221.84 6
1221.92 4
1222.00 3
1222.08 4
1222.16 5
1222.24 8
1222.32 11
1222.40 13
1222.48 15
1222.56 16
1222.64 16
1222.72 16
1222.80 15
1222.88 15
1222.96 15
1223.04 16
1223.12 17
1223.20 19
1223.28 21
1223.36 22
1223.44 23
1223.52 22
1223.60 20
1223.68 16
1223.76 13
1223.84 9
1223.92 5
1224.00 2
1224.08 0
1224.16 0
1224.24 0
1224.32 0
1224.40 1
1224.48 1
1224.56 1
1224.64 1
1224.72 0
1224.80 0
1224.88 0
1224.96 0
1225.04 0
1225.12 0
1225.20 1
1225.28 3
1225.36 6
1225.44 9
1225.52 13
1225.60 16
1225.68 19
1225.76 21
1225.84 22
1225.92 22
1226.00 21
1226.08 20
1226.16 19
1226.25 17
1226.33 16
1226.41 17
1226.49 18
1226.57 19
1226.65 22
1226.73 25
1226.81 28
1226.89 30
1226.97 33
1227.05 36
1227.13 39
1227.21 42
1227.29 45
1227.37 49
1227.45 52
1227.53 54
1227.61 55
1227.69 55
1227.77 55
1227.85 54
1227.93 53
1228.01 53
1228.09 52
1228.17 52
1228.25 52
1228.33 52
1228.41 52
1228.49 53
1228.57 53
1228.65 53
1228.73 54
1228.81 54
1228.89 55
1228.97 55
1229.05 56
1229.13 56
1229.22 56
1229.30 57
1229.38 57
1229.46 58
1229.54 59
1229.62 61
1229.70 64
1229.78 67
1229.86 71
1229.94 74
1230.02 78
1230.10 81
1230.18 83
1230.26 86
1230.34 88
1230.42 90
1230.50 92
1230.58 94
1230.66 94
1230.74 93
1230.82 91
1230.90 87
1230.98 82
1231.06 76
1231.14 70
1231.22 65
1231.30 60
1231.38 55
1231.46 52
1231.55 49
1231.63 47
1231.71 46
1231.79 46
1231.87 47
1231.95 48
1232.03 49
1232.11 50
1232.19 50
1232.27 50
1232.35 50
1232.43 50
1232.51 50
1232.59 51
1232.67 53
1232.75 55
1232.83 58
1232.91 61
1232.99 63
1233.07 63
1233.15 63
1233.23 61
1233.31 57
1233.40 53
1233.48 48
1233.56 43
1233.64 38
1233.72 34
1233.80 31
1233.88 29
1233.96 27
1234.04 25
1234.12 23
1234.20 20
1234.28 16
1234.36 12
1234.44 8
1234.52 4
1234.60 1
1234.68 0
1234.76 0
1234.84 2
1234.92 5
1235.00 9
1235.09 13
1235.17 17
1235.25 19
1235.33 21
1235.41 22
1235.49 21
1235.57 21
1235.65 19
1235.73 17
1235.81 15
1235.89 12
1235.97 8
1236.05 5
1236.13 1
1236.21 0
1236.29 0
1236.37 0
1236.45 0
1236.53 0
1236.62 0
1236.70 0
1236.78 2
1236.86 3
1236.94 3
1237.02 3
1237.10 2
1237.18 1
1237.26 1
1237.34 1
1237.42 2
1237.50 4
1237.58 7
1237.66 11
1237.74 14
1237.82 16
1237.90 18
1237.99 18
1238.07 18
1238.15 18
1238.23 17
1238.31 16
1238.39 15
1238.47 15
1238.55 13
1238.63 12
1238.71 10
1238.79 9
1238.87 7
1238.95 6
1239.03 5
1239.11 5
1239.19 5
1239.28 6
1239.36 8
1239.44 10
1239.52 11
1239.60 12
1239.68 13
1239.76 14
1239.84 15
1239.92 15
1240.00 15
1240.08 14
1240.16 12
1240.24 9
1240.32 5
1240.40 0
1240.49 0
1240.57 0
1240.65 0
1240.73 0
1240.81 1
1240.89 8
1240.97 15
1241.05 23
1241.13 30
1241.21 35
1241.29 38
1241.37 40
1241.45 41
1241.53 41
1241.61 42
1241.70 43
1241.78 44
1241.86 46
1241.94 47
1242.02 46
1242.10 44
1242.18 40
1242.26 35
1242.34 30
1242.42 27
1242.50 26
1242.58 28
1242.66 32
1242.75 39
1242.83 46
1242.91 52
1242.99 57
1243.07 60
1243.15 60
1243.23 59
1243.31 57
1243.39 55
1243.47 53
1243.55 51
1243.63 49
1243.71 48
1243.80 47
1243.88 46
1243.96 45
1244.04 44
1244.12 43
1244.20 43
1244.28 42
1244.36 41
1244.44 41
1244.52 39
1244.60 37
1244.68 34
1244.77 30
1244.85 25
1244.93 20
1245.01 14
1245.09 9
1245.17 6
1245.25 5
1245.33 5
1245.41 8
1245.49 11
1245.57 15
1245.65 19
1245.74 22
1245.82 25
1245.90 26
1245.98 27
1246.06 26
1246.14 25
1246.22 22
1246.30 19
1246.38 17
1246.46 14
1246.54 13
1246.62 13
1246.71 13
1246.79 14
1246.87 15
1246.95 17
1247.03 18
1247.11 19
1247.19 20
1247.27 21
1247.35 22
1247.43 23
1247.51 24
1247.60 24
1247.68 24
1247.76 23
1247.84 23
1247.92 22
1248.00 22
1248.08 22
1248.16 22
1248.24 22
1248.32 23
1248.40 24
1248.49 26
1248.57 29
1248.65 33
1248.73 38
1248.81 43
1248.89 48
1248.97 51
1249.05 52
1249.13 50
1249.21 47
1249.30 42
1249.38 35
1249.46 29
1249.54 23
1249.62 18
1249.70 14
1249.78 11
1249.86 8
1249.94 6
1250.02 5
1250.11 3
1250.19 1
1250.27 0
1250.35 0
1250.43 0
1250.51 0
1250.59 0
1250.67 0
1250.75 0
1250.83 2
1250.92 8
1251.00 15
1251.08 21
1251.16 25
1251.24 27
1251.32 27
1251.40 27
1251.48 26
1251.56 25
1251.64 26
1251.73 28
1251.81 31
1251.89 35
1251.97 39
1252.05 41
1252.13 42
1252.21 42
1252.29 41
1252.37 39
1252.46 38
1252.54 38
1252.62 39
1252.70 41
1252.78 44
1252.86 46
1252.94 47
1253.02 48
1253.10 47
1253.18 46
1253.27 44
1253.35 41
1253.43 38
1253.51 35
1253.59 33
1253.67 30
1253.75 28
1253.83 25
1253.91 23
1254.00 21
1254.08 20
1254.16 20
1254.24 21
1254.32 24
1254.40 26
1254.48 29
1254.56 32
1254.65 34
1254.73 36
1254.81 37
1254.89 38
1254.97 40
1255.05 43
1255.13 47
1255.21 52
1255.29 56
1255.38 60
1255.46 63
1255.54 64
1255.62 64
1255.70 62
1255.78 60
1255.86 57
1255.94 54
1256.02 51
1256.11 49
1256.19 47
1256.27 47
1256.35 48
1256.43 49
1256.51 51
1256.59 52
1256.67 53
1256.76 52
1256.84 50
1256.92 47
1257.00 45
1257.08 45
1257.16 46
1257.24 48
1257.32 52
1257.41 57
1257.49 61
1257.57 65
1257.65 68
1257.73 70
1257.81 71
1257.89 71
1257.97 71
1258.06 71
1258.14 71
1258.22 71
1258.30 70
1258.38 68
1258.46 65
1258.54 61
1258.62 57
1258.71 53
1258.79 50
1258.87 48
1258.95 49
1259.03 52
1259.11 57
1259.19 64
1259.27 72
1259.36 78
1259.44 83
1259.52 86
1259.60 88
1259.68 89
1259.76 90
1259.84 91
1259.93 92
1260.01 94
1260.09 95
1260.17 95
1260.25 94
1260.33 91
1260.41 87
1260.49 84
1260.58 81
1260.66 80
1260.74 81
1260.82 82
1260.90 85
1260.98 87
1261.06 88
1261.15 89
1261.23 88
1261.31 87
1261.39 86
1261.47 85
1261.55 83
1261.63 82
1261.71 80
1261.80 77
1261.88 74
1261.96 69
1262.04 64
1262.12 58
1262.20 53
1262.28 50
1262.37 48
1262.45 49
1262.53 51
1262.61 54
1262.69 56
1262.77 59
1262.85 60
1262.94 60
1263.02 60
1263.10 59
1263.18 58
1263.26 58
1263.34 58
1263.42 59
1263.51 62
1263.59 64
1263.67 68
1263.75 71
1263.83 74
1263.91 75
1263.99 75
1264.08 74
1264.16 71
1264.24 68
1264.32 64
1264.40 60
1264.48 56
1264.56 53
1264.65 50
1264.73 46
1264.81 42
1264.89 38
1264.97 33
1265.05 29
1265.13 26
1265.22 23
1265.30 21
1265.38 20
1265.46 18
1265.54 17
1265.62 17
1265.71 17
1265.79 17
1265.87 19
1265.95 21
1266.03 22
1266.11 24
1266.19 25
1266.28 25
1266.36 25
1266.44 24
1266.52 24
1266.60 23
1266.68 24
1266.76 24
1266.85 25
1266.93 26
1267.01 27
1267.09 27
1267.17 28
1267.25 29
1267.34 30
1267.42 32
1267.50 34
1267.58 37
1267.66 40
1267.74 42
1267.82 44
1267.91 45
1267.99 46
1268.07 47
1268.15 48
1268.23 50
1268.31 53
1268.40 56
1268.48 60
1268.56 64
1268.64 68
1268.72 72
1268.80 77
1268.89 82
1268.97 87
1269.05 92
1269.13 97
1269.21 101
1269.29 102
1269.38 101
1269.46 99
1269.54 95
1269.62 92
1269.70 89
1269.78 87
1269.87 86
1269.95 87
1270.03 87
1270.11 87
1270.19 87
1270.27 85
1270.35 83
1270.44 80
1270.52 77
1270.60 76
1270.68 75
1270.76 76
1270.84 79
1270.93 82
1271.01 85
1271.09 89
1271.17 92
1271.25 96
1271.33 99
1271.42 101
1271.50 104
1271.58 107
1271.66 110
1271.74 112
1271.83 114
1271.91 114
1271.99 114
1272.07 112
1272.15 109
1272.23 105
1272.32 100
1272.40 95
1272.48 90
1272.56 86
1272.64 84
1272.72 82
1272.81 82
1272.89 81
1272.97 80
1273.05 78
1273.13 75
1273.21 71
1273.30 67
1273.38 62
1273.46 59
1273.54 57
1273.62 56
1273.70 55
1273.79 56
1273.87 57
1273.95 59
1274.03 62
1274.11 64
1274.20 68
1274.28 71
1274.36 75
1274.44 78
1274.52 82
1274.60 87
1274.69 91
1274.77 95
1274.85 99
1274.93 103
1275.01 104
1275.10 104
1275.18 102
1275.26 99
1275.34 94
1275.42 89
1275.50 85
1275.59 81
1275.67 78
1275.75 76
1275.83 73
1275.91 70
1276.00 66
1276.08 62
1276.16 58
1276.24 56
1276.32 55
1276.40 56
1276.49 59
1276.57 63
1276.65 67
1276.73 70
1276.81 72
1276.90 71
1276.98 69
1277.06 67
1277.14 66
1277.22 67
1277.30 69
1277.39 72
1277.47 75
1277.55 78
1277.63 81
1277.71 82
1277.80 84
1277.88 85
1277.96 87
1278.04 89
1278.12 91
1278.21 93
1278.29 95
1278.37 95
1278.45 95
1278.53 93
1278.62 90
1278.70 85
1278.78 80
1278.86 74
1278.94 68
1279.02 61
1279.11 56
1279.19 51
1279.27 47
1279.35 43
1279.43 40
1279.52 37
1279.60 35
1279.68 34
1279.76 33
1279.84 34
1279.93 35
1280.01 36
1280.09 37
1280.17 37
1280.25 36
1280.34 34
1280.42 33
1280.50 32
1280.58 32
1280.66 33
1280.75 34
1280.83 36
1280.91 37
1280.99 36
1281.07 33
1281.16 27
1281.24 20
1281.32 12
1281.40 4
1281.48 0
1281.57 0
1281.65 0
1281.73 0
1281.81 0
1281.89 0
1281.98 0
1282.06 0
1282.14 2
1282.22 5
1282.30 8
1282.39 9
1282.47 10
1282.55 9
1282.63 8
1282.71 5
1282.80 3
1282.88 1
1282.96 0
1283.04 0
1283.12 0
1283.21 3
1283.29 7
1283.37 12
1283.45 18
1283.53 24
1283.62 29
1283.70 34
1283.78 39
1283.86 43
1283.95 48
1284.03 53
1284.11 57
1284.19 62
1284.27 65
1284.36 67
1284.44 69
1284.52 69
1284.60 69
1284.68 70
1284.77 71
1284.85 72
1284.93 74
1285.01 76
1285.09 76
1285.18 76
1285.26 75
1285.34 74
1285.42 72
1285.51 70
1285.59 68
1285.67 66
1285.75 63
1285.83 60
1285.92 56
1286.00 50
1286.08 45
1286.16 39
1286.24 36
1286.33 34
1286.41 36
1286.49 40
1286.57 47
1286.66 56
1286.74 65
1286.82 74
1286.90 82
1286.98 89
1287.07 94
1287.15 98
1287.23 102
1287.31 104
1287.40 108
1287.48 111
1287.56 116
1287.64 121
1287.72 127
1287.81 133
1287.89 139
1287.97 144
1288.05 149
1288.14 151
1288.22 153
1288.30 152
1288.38 151
1288.46 149
1288.55 146
1288.63 143
1288.71 141
1288.79 139
1288.88 139
1288.96 138
1289.04 139
1289.12 139
1289.20 140
1289.29 142
1289.37 143
1289.45 144
1289.53 144
1289.62 143
1289.70 142
1289.78 139
1289.86 136
1289.94 134
1290.03 132
1290.11 131
1290.19 131
1290.27 133
1290.36 135
1290.44 136
1290.52 137
1290.60 137
1290.69 136
1290.77 133
1290.85 129
1290.93 124
1291.01 120
1291.10 116
1291.18 112
1291.26 109
1291.34 107
1291.43 104
1291.51 102
1291.59 100
1291.67 97
1291.76 93
1291.84 89
1291.92 84
1292.00 80
1292.08 75
1292.17 71
1292.25 66
1292.33 62
1292.41 57
1292.50 52
1292.58 49
1292.66 47
1292.74 48
1292.83 50
1292.91 54
1292.99 59
1293.07 64
1293.16 67
1293.24 69
1293.32 69
1293.40 68
1293.49 68
1293.57 68
1293.65 68
1293.73 69
1293.81 69
1293.90 68
1293.98 66
1294.06 63
1294.14 59
1294.23 55
1294.31 51
1294.39 48
1294.47 47
1294.56 46
1294.64 46
1294.72 46
1294.80 47
1294.89 47
1294.97 48
1295.05 48
1295.13 48
1295.22 49
1295.30 50
1295.38 52
1295.46 54
1295.55 55
1295.63 56
1295.71 55
1295.79 54
1295.88 51
1295.96 48
1296.04 45
1296.12 43
1296.21 42
1296.29 42
1296.37 44
1296.45 46
1296.54 48
1296.62 48
1296.70 47
1296.78 44
1296.87 39
1296.95 34
1297.03 28
1297.11 22
1297.20 18
1297.28 17
1297.36 18
1297.44 21
1297.53 25
1297.61 30
1297.69 34
1297.77 37
1297.86 38
1297.94 37
1298.02 35
1298.10 32
1298.19 29
1298.27 27
1298.35 25
1298.43 24
1298.52 23
1298.60 22
1298.68 20
1298.76 18
1298.85 16
1298.93 14
1299.01 13
1299.09 14
1299.18 16
1299.26 20
1299.34 25
1299.42 31
1299.51 36
1299.59 40
1299.67 43
1299.75 43
1299.84 42
1299.92 40
1300.00 38
1300.08 38
1300.17 40
1300.25 45
1300.33 53
1300.42 61
1300.50 69
1300.58 76
1300.66 81
1300.75 84
1300.83 86
1300.91 86
1300.99 86
1301.08 86
1301.16 87
1301.24 89
1301.32 92
1301.41 95
1301.49 98
1301.57 101
1301.65 103
1301.74 105
1301.82 107
1301.90 108
1301.99 111
1302.07 114
1302.15 117
1302.23 121
1302.32 125
1302.40 128
1302.48 131
1302.56 132
1302.65 133
1302.73 133
1302.81 133
1302.89 132
1302.98 131
1303.06 130
1303.14 128
1303.23 125
1303.31 122
1303.39 118
1303.47 114
1303.56 110
1303.64 108
1303.72 108
1303.80 110
1303.89 114
1303.97 120
1304.05 127
1304.14 133
1304.22 138
1304.30 141
1304.38 141
1304.47 139
1304.55 136
1304.63 132
1304.71 130
1304.80 130
1304.88 131
1304.96 134
1305.05 138
1305.13 141
1305.21 144
1305.29 145
1305.38 145
1305.46 143
1305.54 141
1305.63 138
1305.71 135
1305.79 131
1305.87 126
1305.96 121
1306.04 116
1306.12 111
1306.20 107
1306.29 103
1306.37 100
1306.45 98
1306.54 96
1306.62 95
1306.70 94
1306.78 92
1306.87 92
1306.95 91
1307.03 91
1307.12 92
1307.20 93
1307.28 94
1307.36 95
1307.45 96
1307.53 96
1307.61 97
1307.70 97
1307.78 96
1307.86 95
1307.94 94
1308.03 93
1308.11 91
1308.19 90
1308.28 89
1308.36 89
1308.44 89
1308.52 89
1308.61 89
1308.69 90
1308.77 91
1308.86 93
1308.94 95
1309.02 99
1309.10 103
1309.19 108
1309.27 114
1309.35 119
1309.44 122
1309.52 124
1309.60 123
1309.68 120
1309.77 114
1309.85 107
1309.93 99
1310.02 92
1310.10 85
1310.18 79
1310.26 75
1310.35 70
1310.43 67
1310.51 64
1310.60 62
1310.68 61
1310.76 62
1310.85 63
1310.93 66
1311.01 68
1311.09 69
1311.18 68
1311.26 65
1311.34 60
1311.43 54
1311.51 47
1311.59 40
1311.67 34
1311.76 30
1311.84 28
1311.92 29
1312.01 31
1312.09 34
1312.17 37
1312.26 39
1312.34 39
1312.42 38
1312.50 36
1312.59 35
1312.67 35
1312.75 37
1312.84 40
1312.92 44
1313.00 49
1313.09 52
1313.17 54
1313.25 54
1313.33 53
1313.42 52
1313.50 51
1313.58 50
1313.67 49
1313.75 49
1313.83 50
1313.92 50
1314.00 50
1314.08 50
1314.17 50
1314.25 49
1314.33 49
1314.41 51
1314.50 53
1314.58 57
1314.66 63
1314.75 70
1314.83 77
1314.91 84
1315.00 91
1315.08 95
1315.16 98
1315.25 98
1315.33 96
1315.41 92
1315.49 85
1315.58 78
1315.66 72
1315.74 66
1315.83 63
1315.91 62
1315.99 64
1316.08 68
1316.16 73
1316.24 79
1316.33 84
1316.41 89
1316.49 92
1316.57 95
1316.66 97
1316.74 98
1316.82 97
1316.91 96
1316.99 94
1317.07 91
1317.16 87
1317.24 83
1317.32 79
1317.41 76
1317.49 73
1317.57 71
1317.66 69
1317.74 68
1317.82 68
1317.91 67
1317.99 66
1318.07 65
1318.15 64
1318.24 63
1318.32 62
1318.40 63
1318.49 65
1318.57 69
1318.65 74
1318.74 81
1318.82 88
1318.90 95
1318.99 100
1319.07 104
1319.15 106
1319.24 107
1319.32 108
1319.40 108
1319.49 107
1319.57 107
1319.65 106
1319.74 105
1319.82 104
1319.90 103
1319.99 101
1320.07 100
1320.15 99
1320.23 98
1320.32 97
1320.40 96
1320.48 95
1320.57 93
1320.65 92
1320.73 91
1320.82 90
1320.90 89
1320.98 89
1321.07 87
1321.15 85
1321.23 82
1321.32 78
1321.40 73
1321.48 68
1321.57 62
1321.65 57
1321.73 53
1321.82 51
1321.90 52
1321.98 54
1322.07 59
1322.15 64
1322.23 70
1322.32 75
1322.40 79
1322.48 80
1322.57 80
1322.65 77
1322.73 73
1322.82 67
1322.90 62
1322.98 58
1323.07 55
1323.15 54
1323.23 55
1323.32 57
1323.40 61
1323.48 66
1323.57 72
1323.65 77
1323.73 83
1323.82 88
1323.90 92
1323.98 96
1324.07 97
1324.15 98
1324.23 98
1324.32 98
1324.40 99
1324.48 101
1324.57 103
1324.65 107
1324.73 110
1324.82 114
1324.90 119
1324.98 123
1325.07 129
1325.15 135
1325.23 141
1325.32 148
1325.40 154
1325.48 159
1325.57 162
1325.65 162
1325.73 161
1325.82 159
1325.90 157
1325.98 157
1326.07 158
1326.15 161
1326.23 166
1326.32 171
1326.40 177
1326.49 181
1326.57 183
1326.65 184
1326.74 184
1326.82 182
1326.90 178
1326.99 174
1327.07 170
1327.15 165
1327.24 161
1327.32 157
1327.40 154
1327.49 153
1327.57 152
1327.65 151
1327.74 150
1327.82 148
1327.90 147
1327.99 145
1328.07 143
1328.15 143
1328.24 143
1328.32 144
1328.40 144
1328.49 143
1328.57 139
1328.66 134
1328.74 129
1328.82 124
1328.91 121
1328.99 120
1329.07 121
1329.16 123
1329.24 124
1329.32 125
1329.41 123
1329.49 118
1329.57 112
1329.66 105
1329.74 98
1329.82 92
1329.91 88
1329.99 86
1330.08 86
1330.16 87
1330.24 90
1330.33 94
1330.41 99
1330.49 105
1330.58 113
1330.66 121
1330.74 129
1330.83 138
1330.91 145
1330.99 152
1331.08 156
1331.16 160
1331.25 162
1331.33 164
1331.41 165
1331.50 165
1331.58 165
1331.66 164
1331.75 162
1331.83 159
1331.91 156
1332.00 152
1332.08 149
1332.17 148
1332.25 148
1332.33 151
1332.42 156
1332.50 162
1332.58 168
1332.67 174
1332.75 177
1332.83 178
1332.92 176
1333.00 171
1333.08 166
1333.17 161
1333.25 157
1333.34 155
1333.42 154
1333.50 155
1333.59 157
1333.67 158
1333.75 158
1333.84 157
1333.92 156
1334.01 153
1334.09 151
1334.17 149
1334.26 148
1334.34 146
1334.42 144
1334.51 141
1334.59 137
1334.67 132
1334.76 128
1334.84 124
1334.93 123
1335.01 125
1335.09 128
1335.18 133
1335.26 139
1335.34 143
1335.43 145
1335.51 145
1335.60 142
1335.68 137
1335.76 131
1335.85 126
1335.93 122
1336.01 121
1336.10 122
1336.18 124
1336.27 127
1336.35 130
1336.43 131
1336.52 130
1336.60 128
1336.68 124
1336.77 120
1336.85 116
1336.94 112
1337.02 109
1337.10 106
1337.19 102
1337.27 99
1337.35 95
1337.44 92
1337.52 91
1337.61 91
1337.69 91
1337.77 93
1337.86 96
1337.94 98
1338.02 99
1338.11 100
1338.19 101
1338.28 103
1338.36 105
1338.44 108
1338.53 111
1338.61 113
1338.70 114
1338.78 113
1338.86 110
1338.95 106
1339.03 101
1339.11 97
1339.20 95
1339.28 94
1339.37 94
1339.45 95
1339.53 96
1339.62 95
1339.70 92
1339.79 88
1339.87 82
1339.95 76
1340.04 70
1340.12 66
1340.20 64
1340.29 65
1340.37 68
1340.46 73
1340.54 80
1340.62 88
1340.71 95
1340.79 102
1340.88 106
1340.96 108
1341.04 107
1341.13 104
1341.21 99
1341.29 95
1341.38 90
1341.46 87
1341.55 86
1341.63 86
1341.71 87
1341.80 89
1341.88 92
1341.97 95
1342.05 98
1342.13 101
1342.22 103
1342.30 106
1342.39 109
1342.47 112
1342.55 115
1342.64 118
1342.72 120
1342.81 122
1342.89 123
1342.97 124
1343.06 124
1343.14 122
1343.23 119
1343.31 114
1343.39 107
1343.48 99
1343.56 91
1343.65 83
1343.73 76
1343.81 72
1343.90 71
1343.98 72
1344.07 76
1344.15 80
1344.23 84
1344.32 87
1344.40 87
1344.49 85
1344.57 82
1344.65 78
1344.74 74
1344.82 72
1344.91 72
1344.99 73
1345.07 76
1345.16 80
1345.24 84
1345.33 88
1345.41 91
1345.49 93
1345.58 93
1345.66 94
1345.75 95
1345.83 97
1345.91 100
1346.00 104
1346.08 109
1346.17 114
1346.25 118
1346.33 120
1346.42 121
1346.50 121
1346.59 120
1346.67 120
1346.75 121
1346.84 124
1346.92 127
1347.01 129
1347.09 131
1347.17 132
1347.26 131
1347.34 131
1347.43 131
1347.51 134
1347.59 140
1347.68 148
1347.76 159
1347.85 170
1347.93 180
1348.02 186
1348.10 189
1348.18 187
1348.27 181
1348.35 173
1348.44 164
1348.52 154
1348.60 146
1348.69 139
1348.77 133
1348.86 128
1348.94 123
1349.03 117
1349.11 109
1349.19 100
1349.28 90
1349.36 80
1349.45 73
1349.53 68
1349.61 67
1349.70 69
1349.78 74
1349.87 80
1349.95 87
1350.03 93
1350.12 97
1350.20 98
1350.29 96
1350.37 92
1350.46 87
1350.54 82
1350.62 77
1350.71 74
1350.79 72
1350.88 71
1350.96 70
1351.05 70
1351.13 69
1351.21 68
1351.30 68
1351.38 68
1351.47 69
1351.55 71
1351.63 71
1351.72 71
1351.80 68
1351.89 63
1351.97 56
1352.06 49
1352.14 43
1352.22 37
1352.31 34
1352.39 32
1352.48 30
1352.56 29
1352.65 27
1352.73 25
1352.81 21
1352.90 18
1352.98 14
1353.07 11
1353.15 10
1353.24 11
1353.32 12
1353.40 13
1353.49 14
1353.57 13
1353.66 10
1353.74 5
1353.83 0
1353.91 0
1353.99 0
1354.08 0
1354.16 0
1354.25 0
1354.33 0
1354.42 0
1354.50 3
1354.58 7
1354.67 10
1354.75 14
1354.84 16
1354.92 19
1355.01 21
1355.09 23
1355.17 24
1355.26 24
1355.34 22
1355.43 20
1355.51 17
1355.60 13
1355.68 9
1355.77 5
1355.85 3
1355.93 1
1356.02 1
1356.10 1
1356.19 1
1356.27 1
1356.36 1
1356.44 2
1356.52 3
1356.61 5
1356.69 8
1356.78 13
1356.86 18
1356.95 24
1357.03 29
1357.12 34
1357.20 39
1357.28 43
1357.37 47
1357.45 51
1357.54 54
1357.62 58
1357.71 62
1357.79 66
1357.87 69
1357.96 72
1358.04 74
1358.13 75
1358.21 75
1358.30 73
1358.38 71
1358.47 68
1358.55 65
1358.63 62
1358.72 61
1358.80 60
1358.89 61
1358.97 62
1359.06 65
1359.14 68
1359.23 73
1359.31 78
1359.39 83
1359.48 88
1359.56 93
1359.65 98
1359.73 102
1359.82 108
1359.90 114
1359.99 123
1360.07 134
1360.16 146
1360.24 159
1360.32 170
1360.41 179
1360.49 184
1360.58 186
1360.66 184
1360.75 180
1360.83 174
1360.92 169
1361.00 165
1361.08 162
1361.17 159
1361.25 157
1361.34 154
1361.42 151
1361.51 147
1361.59 144
1361.68 141
1361.76 140
1361.85 140
1361.93 143
1362.01 146
1362.10 150
1362.18 155
1362.27 160
1362.35 163
1362.44 165
1362.52 166
1362.61 165
1362.69 162
1362.78 158
1362.86 154
1362.94 151
1363.03 149
1363.11 148
1363.20 150
1363.28 152
1363.37 155
1363.45 156
1363.54 156
1363.62 153
1363.71 148
1363.79 140
1363.88 130
1363.96 119
1364.04 108
1364.13 98
1364.21 90
1364.30 84
1364.38 81
1364.47 81
1364.55 83
1364.64 87
1364.72 91
1364.81 95
1364.89 98
1364.98 99
1365.06 99
1365.14 98
1365.23 95
1365.31 93
1365.40 90
1365.48 88
1365.57 86
1365.65 85
1365.74 84
1365.82 83
1365.91 83
1365.99 83
1366.08 82
1366.16 82
1366.25 81
1366.33 79
1366.41 76
1366.50 72
1366.58 67
1366.67 63
1366.75 58
1366.84 54
1366.92 51
1367.01 49
1367.09 46
1367.18 44
1367.26 40
1367.35 37
1367.43 32
1367.52 28
1367.60 23
1367.69 19
1367.77 16
1367.85 15
1367.94 14
1368.02 16
1368.11 18
1368.19 21
1368.28 23
1368.36 23
1368.45 21
1368.53 17
1368.62 11
1368.70 5
1368.79 1
1368.87 0
1368.96 1
1369.04 5
1369.13 13
1369.21 21
1369.30 29
1369.38 35
1369.47 39
1369.55 41
1369.63 40
1369.72 38
1369.80 35
1369.89 33
1369.97 32
1370.06 33
1370.14 34
1370.23 37
1370.31 40
1370.40 43
1370.48 45
1370.57 48
1370.65 49
1370.74 51
1370.82 51
1370.91 50
1370.99 48
1371.08 44
1371.16 39
1371.25 33
1371.33 27
1371.42 21
1371.50 15
1371.59 10
1371.67 6
1371.76 3
1371.84 1
1371.92 0
1372.01 0
1372.09 0
1372.18 0
1372.26 0
1372.35 0
1372.43 0
1372.52 0
1372.60 0
1372.69 0
1372.77 0
1372.86 2
1372.94 8
1373.03 14
1373.11 22
1373.20 30
1373.28 39
1373.37 47
1373.45 54
1373.54 60
1373.62 65
1373.71 70
1373.79 74
1373.88 78
1373.96 82
1374.05 86
1374.13 90
1374.22 94
1374.30 98
1374.39 100
1374.47 103
1374.56 104
1374.64 105
1374.73 107
1374.81 109
1374.90 112
1374.98 117
1375.07 123
1375.15 129
1375.24 135
1375.32 140
1375.41 145
1375.49 148
1375.58 150
1375.66 152
1375.75 152
1375.83 153
1375.92 154
1376.00 155
1376.09 155
1376.17 153
1376.26 151
1376.34 146
1376.43 141
1376.51 135
1376.60 131
1376.68 128
1376.77 128
1376.85 130
1376.94 136
1377.02 143
1377.11 152
1377.19 162
1377.28 172
1377.36 181
1377.45 189
1377.53 193
1377.62 196
1377.70 196
1377.79 194
1377.87 191
1377.96 187
1378.04 183
1378.13 181
1378.21 179
1378.30 179
1378.38 180
1378.47 180
1378.55 180
1378.64 178
1378.72 175
1378.81 170
1378.89 164
1378.98 157
1379.06 152
1379.15 147
1379.23 144
1379.32 142
1379.40 140
1379.49 137
1379.57 134
1379.66 129
1379.74 123
1379.83 117
1379.91 111
1380.00 106
1380.08 103
1380.17 103
1380.25 104
1380.34 107
1380.42 111
1380.51 114
1380.59 115
1380.68 115
1380.76 114
1380.85 112
1380.93 110
1381.02 110
1381.10 111
1381.19 113
1381.27 116
1381.36 119
1381.45 121
1381.53 122
1381.62 123
1381.70 122
1381.79 121
1381.87 120
1381.96 119
1382.04 118
1382.13 118
1382.21 118
1382.30 118
1382.38 117
1382.47 115
1382.55 112
1382.64 109
1382.72 105
1382.81 103
1382.89 102
1382.98 103
1383.06 107
1383.15 113
1383.23 121
1383.32 129
1383.40 136
1383.49 141
1383.57 142
1383.66 139
1383.75 133
1383.83 124
1383.92 113
1384.00 101
1384.09 92
1384.17 84
1384.26 80
1384.34 78
1384.43 78
1384.51 78
1384.60 78
1384.68 76
1384.77 73
1384.85 69
1384.94 65
1385.02 62
1385.11 61
1385.19 62
1385.28 64
1385.36 66
1385.45 69
1385.54 72
1385.62 74
1385.71 75
1385.79 76
1385.88 76
1385.96 75
1386.05 74
1386.13 73
1386.22 72
1386.30 70
1386.39 68
1386.47 67
1386.56 65
1386.64 64
1386.73 63
1386.81 62
1386.90 60
1386.99 57
1387.07 53
1387.16 49
1387.24 45
1387.33 40
1387.41 37
1387.50 33
1387.58 31
1387.67 29
1387.75 27
1387.84 26
1387.92 25
1388.01 24
1388.09 23
1388.18 21
1388.27 20
1388.35 19
1388.44 19
1388.52 19
1388.61 20
1388.69 24
1388.78 29
1388.86 36
1388.95 44
1389.03 53
1389.12 62
1389.20 71
1389.29 77
1389.38 82
1389.46 83
1389.55 82
1389.63 79
1389.72 73
1389.80 65
1389.89 58
1389.97 52
1390.06 47
1390.14 45
1390.23 46
1390.32 48
1390.40 51
1390.49 54
1390.57 56
1390.66 58
1390.74 59
1390.83 61
1390.91 62
1391.00 64
1391.08 66
1391.17 67
1391.25 69
1391.34 71
1391.43 73
1391.51 76
1391.60 80
1391.68 83
1391.77 87
1391.85 90
1391.94 91
1392.02 90
1392.11 87
1392.20 82
1392.28 76
1392.37 70
1392.45 65
1392.54 61
1392.62 59
1392.71 58
1392.79 58
1392.88 58
1392.96 58
1393.05 58
1393.14 56
1393.22 55
1393.31 53
1393.39 51
1393.48 49
1393.56 48
1393.65 47
1393.73 48
1393.82 49
1393.91 50
1393.99 52
1394.08 53
1394.16 55
1394.25 55
1394.33 56
1394.42 55
1394.50 54
1394.59 53
1394.68 51
1394.76 49
1394.85 48
1394.93 46
1395.02 45
1395.10 46
1395.19 47
1395.27 49
1395.36 52
1395.45 55
1395.53 59
1395.62 62
1395.70 65
1395.79 68
1395.87 72
1395.96 75
1396.04 77
1396.13 77
1396.22 74
1396.30 69
1396.39 62
1396.47 54
1396.56 46
1396.64 40
1396.73 37
1396.81 36
1396.90 38
1396.99 41
1397.07 45
1397.16 49
1397.24 53
1397.33 55
1397.41 56
1397.50 54
1397.59 51
1397.67 45
1397.76 38
1397.84 30
1397.93 23
1398.01 18
1398.10 16
1398.19 17
1398.27 21
1398.36 26
1398.44 32
1398.53 36
1398.61 38
1398.70 36
1398.79 32
1398.87 25
1398.96 17
1399.04 8
1399.13 0
1399.21 0
1399.30 0
1399.38 0
1399.47 0
1399.56 0
1399.64 0
1399.73 0
1399.81 3
1399.90 5
1399.98 6
1400.07 6
1400.16 7
1400.24 8
1400.33 8
1400.41 9
1400.50 8
1400.58 7
1400.67 5
1400.76 2
1400.84 1
1400.93 0
1401.01 0
1401.10 2
1401.19 5
1401.27 9
1401.36 13
1401.44 17
1401.53 21
1401.61 25
1401.70 28
1401.79 32
1401.87 35
1401.96 38
1402.04 40
1402.13 40
1402.21 40
1402.30 39
1402.39 38
1402.47 37
1402.56 37
1402.64 39
1402.73 42
1402.82 46
1402.90 50
1402.99 53
1403.07 54
1403.16 55
1403.24 54
1403.33 53
1403.42 52
1403.50 52
1403.59 52
1403.67 54
1403.76 56
1403.85 58
1403.93 59
1404.02 60
1404.10 59
1404.19 57
1404.27 53
1404.36 48
1404.45 43
1404.53 39
1404.62 36
1404.70 36
1404.79 37
1404.88 40
1404.96 44
1405.05 48
1405.13 52
1405.22 53
1405.30 53
1405.39 52
1405.48 49
1405.56 46
1405.65 42
1405.73 39
1405.82 37
1405.91 35
1405.99 33
1406.08 31
1406.16 29
1406.25 27
1406.34 26
1406.42 25
1406.51 26
1406.59 28
1406.68 31
1406.77 35
1406.85 39
1406.94 42
1407.02 45
1407.11 46
1407.19 45
1407.28 44
1407.37 41
1407.45 38
1407.54 35
1407.62 32
1407.71 28
1407.80 25
1407.88 22
1407.97 20
1408.05 19
1408.14 19
1408.23 22
1408.31 26
1408.40 31
1408.48 36
1408.57 41
1408.66 44
1408.74 47
1408.83 50
1408.91 52
1409.00 54
1409.09 57
1409.17 61
1409.26 64
1409.34 68
1409.43 71
1409.52 74
1409.60 74
1409.69 73
1409.77 71
1409.86 68
1409.95 65
1410.03 62
1410.12 60
1410.20 59
1410.29 58
1410.38 56
1410.46 54
1410.55 50
1410.63 45
1410.72 40
1410.81 35
1410.89 29
1410.98 25
1411.06 21
1411.15 20
1411.24 19
1411.32 20
1411.41 23
1411.50 26
1411.58 30
1411.67 33
1411.75 34
1411.84 33
1411.93 30
1412.01 25
1412.10 19
1412.18 13
1412.27 8
1412.36 5
1412.44 3
1412.53 4
1412.61 6
1412.70 10
1412.79 14
1412.87 19
1412.96 22
1413.04 25
1413.13 27
1413.22 27
1413.30 26
1413.39 24
1413.48 20
1413.56 16
1413.65 11
1413.73 7
1413.82 2
1413.91 0
1413.99 0
1414.08 0
1414.16 0
1414.25 0
1414.34 0
1414.42 0
1414.51 0
1414.60 3
1414.68 10
1414.77 17
1414.85 23
1414.94 28
1415.03 31
1415.11 33
1415.20 35
1415.28 35
1415.37 35
1415.46 34
1415.54 31
1415.63 28
1415.72 25
1415.80 21
1415.89 18
1415.97 17
1416.06 16
1416.15 17
1416.23 18
1416.32 20
1416.41 22
1416.49 24
1416.58 27
1416.66 30
1416.75 33
1416.84 36
1416.92 39
1417.01 40
1417.10 40
1417.18 39
1417.27 37
1417.35 34
1417.44 31
1417.53 29
1417.61 28
1417.70 28
1417.79 29
1417.87 30
1417.96 31
1418.04 33
1418.13 35
1418.22 37
1418.30 39
1418.39 42
1418.48 44
1418.56 46
1418.65 48
1418.73 50
1418.82 52
1418.91 54
1418.99 56
1419.08 57
1419.17 58
1419.25 57
1419.34 56
1419.43 53
1419.51 50
1419.60 46
1419.68 42
1419.77 37
1419.86 34
1419.94 32
1420.03 32
1420.12 35
1420.20 39
1420.29 46
1420.37 54
1420.46 62
1420.55 70
1420.63 76
1420.72 79
1420.81 81
1420.89 80
1420.98 77
1421.07 72
1421.15 66
1421.24 60
1421.32 53
1421.41 46
1421.50 41
1421.58 38
1421.67 37
1421.76 39
1421.84 42
1421.93 47
1422.02 52
1422.10 57
1422.19 61
1422.27 63
1422.36 65
1422.45 67
1422.53 67
1422.62 67
1422.71 66
1422.79 62
1422.88 55
1422.97 46
1423.05 35
1423.14 22
1423.23 11
1423.31 2
1423.40 0
1423.48 0
1423.57 0
1423.66 6
1423.74 15
1423.83 23
1423.92 30
1424.00 34
1424.09 35
1424.18 33
1424.26 30
1424.35 25
1424.44 21
1424.52 18
1424.61 16
1424.70 16
1424.78 18
1424.87 20
1424.95 23
1425.04 27
1425.13 30
1425.21 34
1425.30 38
1425.39 42
1425.47 45
1425.56 48
1425.65 50
1425.73 51
1425.82 51
1425.91 51
1425.99 51
1426.08 52
1426.17 53
1426.25 55
1426.34 57
1426.43 59
1426.51 62
1426.60 63
1426.68 65
1426.77 66
1426.86 66
1426.94 66
1427.03 67
1427.12 67
1427.20 67
1427.29 68
1427.38 69
1427.46 70
1427.55 72
1427.64 73
1427.72 75
1427.81 75
1427.90 74
1427.98 73
1428.07 70
1428.16 67
1428.24 65
1428.33 63
1428.42 61
1428.50 60
1428.59 59
1428.68 58
1428.76 56
1428.85 53
1428.94 49
1429.02 44
1429.11 39
1429.20 33
1429.28 27
1429.37 22
1429.46 17
1429.54 13
1429.63 10
1429.72 8
1429.80 8
1429.89 8
1429.98 9
1430.06 10
1430.15 10
1430.23 10
1430.32 10
1430.41 9
1430.49 8
1430.58 8
1430.67 10
1430.75 13
1430.84 17
1430.93 22
1431.01 29
1431.10 36
1431.19 43
1431.27 49
1431.36 55
1431.45 59
1431.53 62
1431.62 63
1431.71 63
1431.79 62
1431.88 60
1431.97 59
1432.06 57
1432.14 57
1432.23 56
1432.32 56
1432.40 56
1432.49 55
1432.58 53
1432.66 51
1432.75 49
1432.84 47
1432.92 46
1433.01 46
1433.10 47
1433.18 48
1433.27 49
1433.36 50
1433.44 50
1433.53 50
1433.62 52
1433.70 53
1433.79 55
1433.88 57
1433.96 57
1434.05 56
1434.14 53
1434.22 49
1434.31 44
1434.40 37
1434.48 31
1434.57 24
1434.66 19
1434.74 13
1434.83 9
1434.92 6
1435.00 6
1435.09 8
1435.18 12
1435.26 17
1435.35 22
1435.44 28
1435.53 32
1435.61 34
1435.70 35
1435.79 34
1435.87 33
1435.96 31
1436.05 29
1436.13 28
1436.22 28
1436.31 28
1436.39 29
1436.48 29
1436.57 30
1436.65 29
1436.74 27
1436.83 25
1436.91 22
1437.00 20
1437.09 18
1437.17 18
1437.26 20
1437.35 23
1437.44 27
1437.52 31
1437.61 36
1437.70 39
1437.78 41
1437.87 42
1437.96 42
1438.04 42
1438.13 41
1438.22 40
1438.30 39
1438.39 37
1438.48 34
1438.56 30
1438.65 25
1438.74 19
1438.83 13
1438.91 7
1439.00 3
1439.09 0
1439.17 0
1439.26 0
1439.35 0
1439.43 0
1439.52 0
1439.61 0
1439.69 0
1439.78 0
1439.87 5
1439.96 15
1440.04 26
1440.13 37
1440.22 47
1440.30 54
1440.39 59
1440.48 60
1440.56 58
1440.65 53
1440.74 47
1440.83 40
1440.91 34
1441.00 28
1441.09 24
1441.17 22
1441.26 21
1441.35 21
1441.43 23
1441.52 25
1441.61 28
1441.69 29
1441.78 30
1441.87 29
1441.96 28
1442.04 25
1442.13 23
1442.22 20
1442.30 18
1442.39 16
1442.48 16
1442.56 15
1442.65 16
1442.74 16
1442.83 16
1442.91 16
1443.00 16
1443.09 17
1443.17 19
1443.26 22
1443.35 27
1443.44 33
1443.52 39
1443.61 44
1443.70 48
1443.78 48
1443.87 46
1443.96 40
1444.04 33
1444.13 26
1444.22 19
1444.31 14
1444.39 11
1444.48 9
1444.57 8
1444.65 7
1444.74 6
1444.83 5
1444.92 3
1445.00 1
1445.09 0
1445.18 0
1445.26 0
1445.35 0
1445.44 0
1445.52 0
1445.61 0
1445.70 0
1445.79 0
1445.87 1
1445.96 3
1446.05 6
1446.13 9
1446.22 12
1446.31 16
1446.40 20
1446.48 24
1446.57 28
1446.66 30
1446.74 32
1446.83 31
1446.92 30
1447.01 28
1447.09 25
1447.18 23
1447.27 22
1447.35 21
1447.44 21
1447.53 23
1447.62 25
1447.70 27
1447.79 30
1447.88 32
1447.96 33
1448.05 34
1448.14 36
1448.23 38
1448.31 43
1448.40 49
1448.49 57
1448.58 65
1448.66 74
1448.75 82
1448.84 89
1448.92 95
1449.01 99
1449.10 103
1449.19 105
1449.27 106
1449.36 106
1449.45 104
1449.53 103
1449.62 102
1449.71 102
1449.80 105
1449.88 110
1449.97 116
1450.06 125
1450.15 133
1450.23 142
1450.32 149
1450.41 153
1450.49 155
1450.58 154
1450.67 150
1450.76 145
1450.84 139
1450.93 133
1451.02 130
1451.11 129
1451.19 131
1451.28 136
1451.37 143
1451.45 151
1451.54 159
1451.63 167
1451.72 174
1451.80 180
1451.89 183
1451.98 184
1452.07 183
1452.15 180
1452.24 175
1452.33 168
1452.41 161
1452.50 152
1452.59 143
1452.68 134
1452.76 124
1452.85 114
1452.94 104
1453.03 96
1453.11 88
1453.20 83
1453.29 79
1453.38 77
1453.46 75
1453.55 74
1453.64 73
1453.72 72
1453.81 73
1453.90 75
1453.99 78
1454.07 82
1454.16 87
1454.25 91
1454.34 94
1454.42 96
1454.51 96
1454.60 94
1454.69 92
1454.77 88
1454.86 84
1454.95 79
1455.04 75
1455.12 70
1455.21 66
1455.30 61
1455.38 56
1455.47 51
1455.56 46
1455.65 41
1455.73 38
1455.82 35
1455.91 35
1456.00 36
1456.08 39
1456.17 43
1456.26 46
1456.35 47
1456.43 47
1456.52 44
1456.61 40
1456.70 35
1456.78 30
1456.87 26
1456.96 24
1457.05 24
1457.13 27
1457.22 32
1457.31 38
1457.40 45
1457.48 52
1457.57 57
1457.66 63
1457.75 67
1457.83 72
1457.92 75
1458.01 79
1458.10 82
1458.18 85
1458.27 86
1458.36 85
1458.45 84
1458.53 81
1458.62 78
1458.71 76
1458.80 75
1458.88 77
1458.97 80
1459.06 83
1459.15 87
1459.23 90
1459.32 92
1459.41 92
1459.50 92
1459.58 92
1459.67 94
1459.76 97
1459.85 103
1459.93 109
1460.02 115
1460.11 120
1460.20 123
1460.28 122
1460.37 119
1460.46 114
1460.55 108
1460.63 103
1460.72 100
1460.81 100
1460.90 103
1460.98 109
1461.07 118
1461.16 128
1461.25 137
1461.33 144
1461.42 148
1461.51 149
1461.60 147
1461.68 144
1461.77 143
1461.86 145
1461.95 151
1462.04 163
1462.12 179
1462.21 196
1462.30 214
1462.39 229
1462.47 241
1462.56 249
1462.65 253
1462.74 253
1462.82 251
1462.91 248
1463.00 245
1463.09 242
1463.17 242
1463.26 242
1463.35 244
1463.44 246
1463.52 247
1463.61 247
1463.70 243
1463.79 237
1463.88 229
1463.96 220
1464.05 210
1464.14 201
1464.23 195
1464.31 190
1464.40 188
1464.49 188
1464.58 190
1464.66 194
1464.75 198
1464.84 203
1464.93 207
1465.02 211
1465.10 214
1465.19 215
1465.28 215
1465.37 213
1465.45 211
1465.54 207
1465.63 203
1465.72 197
1465.80 191
1465.89 186
1465.98 181
1466.07 177
1466.16 172
1466.24 167
1466.33 161
1466.42 154
1466.51 146
1466.59 137
1466.68 129
1466.77 121
1466.86 113
1466.94 106
1467.03 100
1467.12 93
1467.21 86
1467.30 79
1467.38 71
1467.47 65
1467.56 60
1467.65 57
1467.73 55
1467.82 54
1467.91 53
1468.00 52
1468.09 50
1468.17 48
1468.26 45
1468.35 42
1468.44 39
1468.52 38
1468.61 37
1468.70 38
1468.79 40
1468.88 43
1468.96 45
1469.05 47
1469.14 47
1469.23 46
1469.32 43
1469.40 39
1469.49 35
1469.58 32
1469.67 30
1469.75 30
1469.84 33
1469.93 36
1470.02 39
1470.11 40
1470.19 39
1470.28 36
1470.37 31
1470.46 24
1470.54 18
1470.63 13
1470.72 10
1470.81 11
1470.90 13
1470.98 17
1471.07 21
1471.16 24
1471.25 27
1471.34 30
1471.42 33
1471.51 38
1471.60 44
1471.69 52
1471.78 60
1471.86 68
1471.95 74
1472.04 77
1472.13 79
1472.21 78
1472.30 75
1472.39 71
1472.48 65
1472.57 59
1472.65 52
1472.74 47
1472.83 43
1472.92 42
1473.01 44
1473.09 48
1473.18 54
1473.27 59
1473.36 62
1473.45 62
1473.53 57
1473.62 49
1473.71 38
1473.80 26
1473.89 13
1473.97 2
1474.06 0
1474.15 0
1474.24 0
1474.33 0
1474.41 0
1474.50 0
1474.59 0
1474.68 0
1474.77 8
1474.85 19
1474.94 29
1475.03 35
1475.12 38
1475.21 36
1475.29 33
1475.38 27
1475.47 23
1475.56 20
1475.65 20
1475.73 24
1475.82 30
1475.91 39
1476.00 48
1476.09 57
1476.17 64
1476.26 71
1476.35 76
1476.44 80
1476.53 83
1476.61 87
1476.70 89
1476.79 92
1476.88 93
1476.97 94
1477.05 93
1477.14 93
1477.23 93
1477.32 93
1477.41 94
1477.49 96
1477.58 98
1477.67 99
1477.76 101
1477.85 101
1477.93 100
1478.02 98
1478.11 94
1478.20 88
1478.29 80
1478.37 71
1478.46 61
1478.55 51
1478.64 43
1478.73 36
1478.82 33
1478.90 33
1478.99 36
1479.08 42
1479.17 50
1479.26 59
1479.34 66
1479.43 71
1479.52 74
1479.61 73
1479.70 71
1479.78 68
1479.87 66
1479.96 65
1480.05 66
1480.14 68
1480.23 71
1480.31 73
1480.40 74
1480.49 75
1480.58 74
1480.67 75
1480.75 76
1480.84 79
1480.93 84
1481.02 90
1481.11 98
1481.19 106
1481.28 113
1481.37 120
1481.46 124
1481.55 126
1481.64 125
1481.72 121
1481.81 114
1481.90 105
1481.99 96
1482.08 86
1482.17 78
1482.25 73
1482.34 70
1482.43 69
1482.52 71
1482.61 74
1482.69 77
1482.78 81
1482.87 84
1482.96 88
1483.05 93
1483.14 98
1483.22 105
1483.31 112
1483.40 119
1483.49 127
1483.58 133
1483.66 137
1483.75 140
1483.84 141
1483.93 142
1484.02 143
1484.11 146
1484.19 150
1484.28 156
1484.37 163
1484.46 172
1484.55 179
1484.64 186
1484.72 190
1484.81 192
1484.90 193
1484.99 193
1485.08 193
1485.17 195
1485.25 199
1485.34 205
1485.43 215
1485.52 228
1485.61 244
1485.70 262
1485.78 283
1485.87 304
1485.96 327
1486.05 350
1486.14 373
1486.23 395
1486.31 415
1486.40 432
1486.49 447
1486.58 459
1486.67 470
1486.76 479
1486.84 488
1486.93 497
1487.02 507
1487.11 517
1487.20 528
1487.29 542
1487.37 557
1487.46 575
1487.55 594
1487.64 613
1487.73 631
1487.82 644
1487.90 652
1487.99 652
1488.08 645
1488.17 632
1488.26 614
1488.35 594
1488.43 574
1488.52 556
1488.61 541
1488.70 528
1488.79 516
1488.88 505
1488.96 494
1489.05 483
1489.14 473
1489.23 464
1489.32 458
1489.41 456
1489.50 457
1489.58 459
1489.67 463
1489.76 465
1489.85 465
1489.94 462
1490.03 455
1490.11 446
1490.20 435
1490.29 423
1490.38 411
1490.47 401
1490.56 392
1490.64 385
1490.73 379
1490.82 374
1490.91 368
1491.00 362
1491.09 354
1491.18 344
1491.26 334
1491.35 325
1491.44 316
1491.53 310
1491.62 305
1491.71 302
1491.79 299
1491.88 296
1491.97 291
1492.06 284
1492.15 276
1492.24 267
1492.33 258
1492.41 252
1492.50 247
1492.59 247
1492.68 249
1492.77 253
1492.86 260
1492.95 267
1493.03 274
1493.12 280
1493.21 284
1493.30 285
1493.39 284
1493.48 282
1493.57 278
1493.65 273
1493.74 270
1493.83 268
1493.92 269
1494.01 271
1494.10 274
1494.19 276
1494.27 277
1494.36 273
1494.45 266
1494.54 256
1494.63 243
1494.72 229
1494.81 215
1494.89 203
1494.98 193
1495.07 185
1495.16 179
1495.25 174
1495.34 171
1495.43 169
1495.51 167
1495.60 165
1495.69 163
1495.78 161
1495.87 159
1495.96 157
1496.05 156
1496.13 154
1496.22 152
1496.31 149
1496.40 146
1496.49 142
1496.58 136
1496.67 130
1496.75 124
1496.84 118
1496.93 113
1497.02 110
1497.11 109
1497.20 110
1497.29 114
1497.38 120
1497.46 126
1497.55 132
1497.64 137
1497.73 141
1497.82 144
1497.91 146
1498.00 148
1498.08 149
1498.17 149
1498.26 147
1498.35 144
1498.44 138
1498.53 132
1498.62 126
1498.71 119
1498.79 114
1498.88 109
1498.97 106
1499.06 102
1499.15 97
1499.24 91
1499.33 83
1499.41 77
1499.50 72
1499.59 69
1499.68 70
1499.77 74
1499.86 80
1499.95 85
1500.04 87
1500.12 86
1500.21 80
1500.30 72
1500.39 63
1500.48 55
1500.57 50
1500.66 48
1500.75 50
1500.83 56
1500.92 63
1501.01 71
1501.10 80
1501.19 87
1501.28 92
1501.37 95
1501.46 96
1501.54 95
1501.63 93
1501.72 91
1501.81 88
1501.90 87
1501.99 87
1502.08 87
1502.17 88
1502.26 89
1502.34 91
1502.43 94
1502.52 98
1502.61 104
1502.70 112
1502.79 120
1502.88 128
1502.97 136
1503.05 141
1503.14 145
1503.23 146
1503.32 146
1503.41 146
1503.50 146
1503.59 147
1503.68 149
1503.77 151
1503.85 154
1503.94 156
1504.03 159
1504.12 161
1504.21 163
1504.30 165
1504.39 168
1504.48 171
1504.56 174
1504.65 177
1504.74 178
1504.83 178
1504.92 178
1505.01 177
1505.10 177
1505.19 177
1505.28 179
1505.36 182
1505.45 184
1505.54 185
1505.63 183
1505.72 179
1505.81 172
1505.90 163
1505.99 154
1506.08 144
1506.17 136
1506.25 128
1506.34 121
1506.43 115
1506.52 108
1506.61 102
1506.70 95
1506.79 89
1506.88 84
1506.97 82
1507.05 82
1507.14 85
1507.23 90
1507.32 96
1507.41 102
1507.50 106
1507.59 107
1507.68 105
1507.77 99
1507.85 91
1507.94 85
1508.03 81
1508.12 82
1508.21 87
1508.30 95
1508.39 104
1508.48 113
1508.57 118
1508.66 120
1508.74 119
1508.83 115
1508.92 109
1509.01 104
1509.10 100
1509.19 97
1509.28 95
1509.37 94
1509.46 94
1509.55 93
1509.63 93
1509.72 94
1509.81 94
1509.90 95
1509.99 95
1510.08 94
1510.17 92
1510.26 89
1510.35 84
1510.44 77
1510.53 69
1510.61 59
1510.70 50
1510.79 43
1510.88 39
1510.97 39
1511.06 45
1511.15 55
1511.24 70
1511.33 87
1511.42 105
1511.50 122
1511.59 136
1511.68 148
1511.77 156
1511.86 163
1511.95 169
1512.04 174
1512.13 179
1512.22 184
1512.31 188
1512.40 191
1512.48 190
1512.57 187
1512.66 182
1512.75 176
1512.84 168
1512.93 160
1513.02 152
1513.11 145
1513.20 137
1513.29 129
1513.38 120
1513.47 111
1513.55 101
1513.64 92
1513.73 84
1513.82 79
1513.91 74
1514.00 71
1514.09 68
1514.18 65
1514.27 60
1514.36 55
1514.45 50
1514.53 45
1514.62 41
1514.71 40
1514.80 42
1514.89 45
1514.98 51
1515.07 58
1515.16 66
1515.25 74
1515.34 82
1515.43 87
1515.52 91
1515.61 92
1515.69 91
1515.78 88
1515.87 83
1515.96 76
1516.05 68
1516.14 59
1516.23 50
1516.32 42
1516.41 36
1516.50 33
1516.59 31
1516.68 32
1516.76 34
1516.85 35
1516.94 36
1517.03 34
1517.12 31
1517.21 26
1517.30 21
1517.39 18
1517.48 15
1517.57 15
1517.66 17
1517.75 20
1517.84 24
1517.92 28
1518.01 32
1518.10 36
1518.19 39
1518.28 42
1518.37 45
1518.46 47
1518.55 49
1518.64 50
1518.73 50
1518.82 49
1518.91 48
1519.00 46
1519.09 44
1519.17 40
1519.26 35
1519.35 29
1519.44 21
1519.53 15
1519.62 9
1519.71 6
1519.80 7
1519.89 12
1519.98 19
1520.07 27
1520.16 35
1520.25 41
1520.34 45
1520.43 45
1520.51 42
1520.60 38
1520.69 33
1520.78 29
1520.87 25
1520.96 21
1521.05 18
1521.14 15
1521.23 12
1521.32 10
1521.41 7
1521.50 5
1521.59 3
1521.68 2
1521.77 0
1521.86 0
1521.94 0
1522.03 1
1522.12 4
1522.21 8
1522.30 13
1522.39 17
1522.48 20
1522.57 21
1522.66 19
1522.75 15
1522.84 9
1522.93 2
1523.02 0
1523.11 0
1523.20 0
1523.29 0
1523.37 0
1523.46 0
1523.55 0
1523.64 0
1523.73 3
1523.82 9
1523.91 15
1524.00 22
1524.09 29
1524.18 36
1524.27 44
1524.36 51
1524.45 58
1524.54 64
1524.63 68
1524.72 71
1524.81 71
1524.90 68
1524.99 63
1525.07 57
1525.16 48
1525.25 40
1525.34 32
1525.43 25
1525.52 19
1525.61 15
1525.70 12
1525.79 10
1525.88 10
1525.97 10
1526.06 10
1526.15 11
1526.24 11
1526.33 10
1526.42 10
1526.51 8
1526.60 7
1526.69 6
1526.78 7
1526.86 8
1526.95 10
1527.04 13
1527.13 17
1527.22 20
1527.31 23
1527.40 26
1527.49 27
1527.58 28
1527.67 29
1527.76 28
1527.85 27
1527.94 25
1528.03 22
1528.12 19
1528.21 15
1528.30 10
1528.39 5
1528.48 0
1528.57 0
1528.66 0
1528.75 0
1528.83 0
1528.92 10
1529.01 26
1529.10 46
1529.19 68
1529.28 90
1529.37 110
1529.46 125
1529.55 136
1529.64 142
1529.73 144
1529.82 144
1529.91 143
1530.00 140
1530.09 136
1530.18 131
1530.27 125
1530.36 117
1530.45 108
1530.54 99
1530.63 91
1530.72 84
1530.81 78
1530.90 74
1530.99 72
1531.08 71
1531.16 72
1531.25 73
1531.34 76
1531.43 80
1531.52 83
1531.61 86
1531.70 87
1531.79 87
1531.88 85
1531.97 81
1532.06 77
1532.15 71
1532.24 65
1532.33 59
1532.42 53
1532.51 48
1532.60 45
1532.69 44
1532.78 45
1532.87 49
1532.96 54
1533.05 60
1533.14 67
1533.23 71
1533.32 74
1533.41 73
1533.50 70
1533.59 65
1533.68 59
1533.77 53
1533.86 47
1533.95 44
1534.04 43
1534.12 44
1534.21 46
1534.30 48
1534.39 50
1534.48 50
1534.57 48
1534.66 45
1534.75 40
1534.84 34
1534.93 29
1535.02 26
1535.11 25
1535.20 26
1535.29 29
1535.38 35
1535.47 41
1535.56 47
1535.65 50
1535.74 51
1535.83 49
1535.92 45
1536.01 40
1536.10 35
1536.19 32
1536.28 33
1536.37 37
1536.46 43
1536.55 51
1536.64 59
1536.73 64
1536.82 68
1536.91 69
1537.00 68
1537.09 68
1537.18 69
1537.27 73
1537.36 80
1537.45 87
1537.54 95
1537.63 101
1537.72 105
1537.81 108
1537.90 109
1537.99 110
1538.08 112
1538.17 115
1538.26 120
1538.35 127
1538.44 134
1538.53 142
1538.62 150
1538.70 157
1538.79 163
1538.88 168
1538.97 172
1539.06 175
1539.15 177
1539.24 180
1539.33 184
1539.42 189
1539.51 197
1539.60 206
1539.69 216
1539.78 228
1539.87 242
1539.96 257
1540.05 273
1540.14 290
1540.23 306
1540.32 322
1540.41 337
1540.50 351
1540.59 365
1540.68 379
1540.77 396
1540.86 414
1540.95 435
1541.04 458
1541.13 480
1541.22 500
1541.31 516
1541.40 528
1541.49 536
1541.58 544
1541.67 552
1541.76 564
1541.85 579
1541.94 600
1542.03 623
1542.12 647
1542.21 669
1542.30 689
1542.39 705
1542.48 717
1542.57 727
1542.66 734
1542.75 740
1542.84 746
1542.93 752
1543.02 759
1543.11 766
1543.20 775
1543.29 785
1543.38 796
1543.47 808
1543.56 820
1543.65 831
1543.74 839
1543.83 843
1543.92 844
1544.01 840
1544.10 833
1544.19 824
1544.28 814
1544.37 805
1544.46 796
1544.55 787
1544.64 777
1544.73 764
1544.82 749
1544.91 733
1545.00 715
1545.09 699
1545.18 687
1545.27 680
1545.36 677
1545.45 677
1545.54 678
1545.63 677
1545.72 674
1545.81 666
1545.90 655
1545.99 642
1546.08 628
1546.17 614
1546.26 602
1546.35 592
1546.44 583
1546.53 574
1546.62 565
1546.71 555
1546.80 543
1546.89 532
1546.98 519
1547.07 507
1547.16 495
1547.25 482
1547.34 470
1547.44 457
1547.53 443
1547.62 428
1547.71 413
1547.80 397
1547.89 382
1547.98 370
1548.07 361
1548.16 355
1548.25 352
1548.34 351
1548.43 352
1548.52 352
1548.61 351
1548.70 347
1548.79 342
1548.88 334
1548.97 324
1549.06 312
1549.15 300
1549.24 288
1549.33 275
1549.42 264
1549.51 254
1549.60 244
1549.69 235
1549.78 227
1549.87 219
1549.96 212
1550.05 206
1550.14 202
1550.23 199
1550.32 197
1550.41 197
1550.50 199
1550.59 200
1550.68 201
1550.77 201
1550.86 199
1550.95 197
1551.04 193
1551.13 189
1551.22 185
1551.31 181
1551.40 178
1551.49 175
1551.58 172
1551.67 170
1551.76 167
1551.85 165
1551.94 161
1552.04 155
1552.13 148
1552.22 139
1552.31 129
1552.40 118
1552.49 108
1552.58 100
1552.67 94
1552.76 90
1552.85 88
1552.94 86
1553.03 84
1553.12 82
1553.21 79
1553.30 76
1553.39 75
1553.48 75
1553.57 77
1553.66 82
1553.75 89
1553.84 97
1553.93 105
1554.02 111
1554.11 116
1554.20 119
1554.29 119
1554.38 119
1554.47 119
1554.56 118
1554.65 118
1554.74 119
1554.83 121
1554.92 124
1555.02 128
1555.11 134
1555.20 144
1555.29 155
1555.38 169
1555.47 184
1555.56 198
1555.65 211
1555.74 222
1555.83 230
1555.92 235
1556.01 237
1556.10 236
1556.19 233
1556.28 229
1556.37 223
1556.46 218
1556.55 213
1556.64 210
1556.73 209
1556.82 210
1556.91 212
1557.00 216
1557.09 219
1557.18 220
1557.27 220
1557.37 218
1557.46 215
1557.55 212
1557.64 208
1557.73 206
1557.82 205
1557.91 207
1558.00 212
1558.09 218
1558.18 225
1558.27 231
1558.36 236
1558.45 238
1558.54 237
1558.63 234
1558.72 227
1558.81 219
1558.90 209
1558.99 199
1559.08 189
1559.17 180
1559.26 172
1559.35 166
1559.45 161
1559.54 157
1559.63 154
1559.72 152
1559.81 150
1559.90 148
1559.99 145
1560.08 144
1560.17 143
1560.26 144
1560.35 148
1560.44 155
1560.53 164
1560.62 176
1560.71 189
1560.80 203
1560.89 215
1560.98 226
1561.07 235
1561.17 241
1561.26 246
1561.35 248
1561.44 248
1561.53 247
1561.62 246
1561.71 245
1561.80 246
1561.89 251
1561.98 260
1562.07 274
1562.16 292
1562.25 310
1562.34 329
1562.43 345
1562.52 357
1562.61 366
1562.70 373
1562.79 379
1562.89 385
1562.98 393
1563.07 403
1563.16 416
1563.25 431
1563.34 447
1563.43 465
1563.52 484
1563.61 505
1563.70 527
1563.79 552
1563.88 580
1563.97 611
1564.06 642
1564.15 673
1564.24 703
1564.34 731
1564.43 756
1564.52 780
1564.61 803
1564.70 828
1564.79 856
1564.88 888
1564.97 923
1565.06 960
1565.15 1000
1565.24 1039
1565.33 1078
1565.42 1116
1565.51 1153
1565.60 1191
1565.69 1230
1565.79 1271
1565.88 1311
1565.97 1352
1566.06 1393
1566.15 1431
1566.24 1466
1566.33 1501
1566.42 1536
1566.51 1573
1566.60 1615
1566.69 1661
1566.78 1713
1566.87 1769
1566.96 1830
1567.05 1893
1567.15 1959
1567.24 2029
1567.33 2105
1567.42 2188
1567.51 2280
1567.60 2381
1567.69 2490
1567.78 2607
1567.87 2729
1567.96 2855
1568.05 2985
1568.14 3119
1568.23 3258
1568.32 3404
1568.42 3556
1568.51 3712
1568.60 3869
1568.69 4023
1568.78 4170
1568.87 4307
1568.96 4431
1569.05 4542
1569.14 4643
1569.23 4733
1569.32 4814
1569.41 4888
1569.50 4953
1569.60 5010
1569.69 5057
1569.78 5092
1569.87 5117
1569.96 5133
1570.05 5140
1570.14 5143
1570.23 5145
1570.32 5148
1570.41 5153
1570.50 5158
1570.59 5163
1570.68 5162
1570.78 5154
1570.87 5134
1570.96 5102
1571.05 5057
1571.14 5002
1571.23 4941
1571.32 4876
1571.41 4810
1571.50 4745
1571.59 4683
1571.68 4624
1571.77 4568
1571.87 4512
1571.96 4455
1572.05 4397
1572.14 4336
1572.23 4272
1572.32 4204
1572.41 4133
1572.50 4062
1572.59 3990
1572.68 3919
1572.77 3849
1572.87 3779
1572.96 3710
1573.05 3640
1573.14 3566
1573.23 3489
1573.32 3407
1573.41 3323
1573.50 3238
1573.59 3156
1573.68 3079
1573.77 3010
1573.86 2950
1573.96 2897
1574.05 2849
1574.14 2803
1574.23 2757
1574.32 2706
1574.41 2652
1574.50 2594
1574.59 2534
1574.68 2474
1574.77 2414
1574.86 2357
1574.96 2302
1575.05 2250
1575.14 2200
1575.23 2153
1575.32 2110
1575.41 2070
1575.50 2034
1575.59 2002
1575.68 1972
1575.77 1943
1575.87 1913
1575.96 1881
1576.05 1847
1576.14 1811
1576.23 1775
1576.32 1740
1576.41 1708
1576.50 1680
1576.59 1654
1576.68 1630
1576.77 1606
1576.87 1580
1576.96 1552
1577.05 1522
1577.14 1489
1577.23 1455
1577.32 1421
1577.41 1386
1577.50 1349
1577.59 1312
1577.68 1273
1577.78 1234
1577.87 1196
1577.96 1162
1578.05 1132
1578.14 1109
1578.23 1090
1578.32 1075
1578.41 1063
1578.50 1049
1578.59 1033
1578.69 1013
1578.78 989
1578.87 961
1578.96 933
1579.05 905
1579.14 880
1579.23 860
1579.32 843
1579.41 830
1579.51 818
1579.60 806
1579.69 793
1579.78 778
1579.87 760
1579.96 741
1580.05 721
1580.14 702
1580.23 682
1580.33 664
1580.42 646
1580.51 628
1580.60 613
1580.69 600
1580.78 590
1580.87 583
1580.96 579
1581.05 576
1581.14 572
1581.24 567
1581.33 561
1581.42 553
1581.51 545
1581.60 539
1581.69 535
1581.78 533
1581.87 534
1581.96 537
1582.06 541
1582.15 545
1582.24 548
1582.33 550
1582.42 551
1582.51 550
1582.60 550
1582.69 549
1582.79 548
1582.88 546
1582.97 542
1583.06 535
1583.15 525
1583.24 510
1583.33 492
1583.42 471
1583.51 451
1583.61 432
1583.70 416
1583.79 405
1583.88 399
1583.97 396
1584.06 395
1584.15 394
1584.24 393
1584.34 391
1584.43 387
1584.52 383
1584.61 378
1584.70 372
1584.79 368
1584.88 363
1584.97 359
1585.06 354
1585.16 350
1585.25 345
1585.34 341
1585.43 339
1585.52 337
1585.61 336
1585.70 336
1585.79 335
1585.89 335
1585.98 334
1586.07 332
1586.16 331
1586.25 331
1586.34 332
1586.43 335
1586.52 337
1586.62 340
1586.71 341
1586.80 341
1586.89 340
1586.98 336
1587.07 332
1587.16 330
1587.25 329
1587.35 332
1587.44 338
1587.53 347
1587.62 358
1587.71 370
1587.80 380
1587.89 388
1587.99 393
1588.08 395
1588.17 396
1588.26 395
1588.35 395
1588.44 396
1588.53 400
1588.62 406
1588.72 415
1588.81 425
1588.90 436
1588.99 445
1589.08 453
1589.17 456
1589.26 457
1589.36 456
1589.45 454
1589.54 452
1589.63 451
1589.72 454
1589.81 461
1589.90 471
1589.99 483
1590.09 496
1590.18 508
1590.27 518
1590.36 524
1590.45 528
1590.54 529
1590.63 529
1590.73 530
1590.82 532
1590.91 538
1591.00 545
1591.09 554
1591.18 563
1591.27 570
1591.37 574
1591.46 572
1591.55 567
1591.64 558
1591.73 549
1591.82 540
1591.91 533
1592.01 528
1592.10 527
1592.19 529
1592.28 533
1592.37 539
1592.46 545
1592.55 553
1592.65 562
1592.74 571
1592.83 580
1592.92 588
1593.01 594
1593.10 598
1593.19 598
1593.29 595
1593.38 590
1593.47 584
1593.56 578
1593.65 574
1593.74 571
1593.83 570
1593.93 569
1594.02 569
1594.11 567
1594.20 562
1594.29 555
1594.38 545
1594.47 534
1594.57 523
1594.66 513
1594.75 505
1594.84 498
1594.93 493
1595.02 488
1595.11 482
1595.21 474
1595.30 463
1595.39 451
1595.48 437
1595.57 423
1595.66 409
1595.76 397
1595.85 387
1595.94 378
1596.03 372
1596.12 367
1596.21 363
1596.30 360
1596.40 359
1596.49 358
1596.58 360
1596.67 362
1596.76 365
1596.85 368
1596.95 370
1597.04 371
1597.13 369
1597.22 365
1597.31 359
1597.40 352
1597.50 344
1597.59 336
1597.68 329
1597.77 323
1597.86 319
1597.95 316
1598.04 315
1598.14 313
1598.23 312
1598.32 311
1598.41 308
1598.50 304
1598.59 298
1598.69 290
1598.78 279
1598.87 266
1598.96 252
1599.05 239
1599.14 228
1599.24 221
1599.33 217
1599.42 217
1599.51 219
1599.60 221
1599.69 223
1599.79 225
1599.88 226
1599.97 228
1600.06 230
1600.15 234
1600.24 238
1600.34 242
1600.43 244
1600.52 244
1600.61 243
1600.70 240
1600.79 237
1600.89 234
1600.98 232
1601.07 232
1601.16 233
1601.25 235
1601.34 238
1601.44 243
1601.53 247
1601.62 251
1601.71 254
1601.80 256
1601.89 256
1601.99 254
1602.08 250
1602.17 244
1602.26 237
1602.35 230
1602.44 224
1602.54 220
1602.63 217
1602.72 216
1602.81 217
1602.90 219
1602.99 220
1603.09 220
1603.18 219
1603.27 216
1603.36 214
1603.45 211
1603.54 211
1603.64 212
1603.73 215
1603.82 220
1603.91 226
1604.00 234
1604.10 243
1604.19 252
1604.28 261
1604.37 272
1604.46 282
1604.55 292
1604.65 301
1604.74 308
1604.83 314
1604.92 317
1605.01 318
1605.10 319
1605.20 319
1605.29 321
1605.38 324
1605.47 331
1605.56 341
1605.66 354
1605.75 369
1605.84 384
1605.93 398
1606.02 407
1606.11 411
1606.21 410
1606.30 404
1606.39 395
1606.48 384
1606.57 374
1606.67 366
1606.76 362
1606.85 362
1606.94 367
1607.03 377
1607.13 392
1607.22 410
1607.31 431
1607.40 452
1607.49 473
1607.58 492
1607.68 509
1607.77 525
1607.86 539
1607.95 553
1608.04 565
1608.14 577
1608.23 588
1608.32 598
1608.41 607
1608.50 613
1608.60 617
1608.69 618
1608.78 617
1608.87 614
1608.96 609
1609.05 602
1609.15 595
1609.24 587
1609.33 578
1609.42 567
1609.51 555
1609.61 542
1609.70 527
1609.79 513
1609.88 500
1609.97 490
1610.07 481
1610.16 475
1610.25 472
1610.34 470
1610.43 468
1610.53 466
1610.62 462
1610.71 458
1610.80 452
1610.89 444
1610.99 434
1611.08 423
1611.17 412
1611.26 400
1611.35 388
1611.45 379
1611.54 371
1611.63 366
1611.72 364
1611.81 363
1611.91 362
1612.00 362
1612.09 361
1612.18 359
1612.27 357
1612.37 356
1612.46 356
1612.55 357
1612.64 358
1612.73 359
1612.83 358
1612.92 354
1613.01 347
1613.10 338
1613.19 327
1613.29 316
1613.38 306
1613.47 296
1613.56 288
1613.65 281
1613.75 275
1613.84 270
1613.93 265
1614.02 261
1614.11 257
1614.21 252
1614.30 247
1614.39 242
1614.48 236
1614.57 230
1614.67 225
1614.76 220
1614.85 215
1614.94 210
1615.03 204
1615.13 200
1615.22 197
1615.31 196
1615.40 197
1615.49 202
1615.59 210
1615.68 220
1615.77 229
1615.86 237
1615.96 242
1616.05 245
1616.14 245
1616.23 244
1616.32 242
1616.42 241
1616.51 241
1616.60 242
1616.69 245
1616.78 249
1616.88 254
1616.97 260
1617.06 267
1617.15 273
1617.24 278
1617.34 282
1617.43 284
1617.52 283
1617.61 278
1617.71 271
1617.80 262
1617.89 251
1617.98 241
1618.07 231
1618.17 222
1618.26 216
1618.35 212
1618.44 212
1618.54 213
1618.63 216
1618.72 220
1618.81 224
1618.90 227
1619.00 229
1619.09 229
1619.18 228
1619.27 226
1619.36 222
1619.46 218
1619.55 212
1619.64 206
1619.73 199
1619.83 193
1619.92 187
1620.01 182
1620.10 179
1620.19 177
1620.29 176
1620.38 176
1620.47 176
1620.56 175
1620.66 173
1620.75 171
1620.84 169
1620.93 167
1621.02 167
1621.12 168
1621.21 171
1621.30 173
1621.39 176
1621.49 177
1621.58 175
1621.67 172
1621.76 166
1621.86 159
1621.95 151
1622.04 144
1622.13 139
1622.22 135
1622.32 132
1622.41 131
1622.50 130
1622.59 129
1622.69 127
1622.78 123
1622.87 116
1622.96 108
1623.06 97
1623.15 87
1623.24 76
1623.33 67
1623.42 60
1623.52 55
1623.61 52
1623.70 50
1623.79 50
1623.89 50
1623.98 51
1624.07 52
1624.16 54
1624.26 56
1624.35 58
1624.44 60
1624.53 62
1624.62 64
1624.72 64
1624.81 64
1624.90 64
1624.99 64
1625.09 64
1625.18 65
1625.27 67
1625.36 70
1625.46 74
1625.55 79
1625.64 82
1625.73 85
1625.83 85
1625.92 83
1626.01 79
1626.10 73
1626.20 66
1626.29 59
1626.38 53
1626.47 48
1626.56 45
1626.66 43
1626.75 42
1626.84 40
1626.93 38
1627.03 35
1627.12 30
1627.21 26
1627.30 22
1627.40 20
1627.49 20
1627.58 23
1627.67 28
1627.77 34
1627.86 41
1627.95 46
1628.04 50
1628.14 51
1628.23 50
1628.32 46
1628.41 41
1628.51 35
1628.60 28
1628.69 22
1628.78 16
1628.88 10
1628.97 5
1629.06 0
1629.15 0
1629.25 0
1629.34 0
1629.43 0
1629.52 0
1629.62 0
1629.71 0
1629.80 0
1629.89 6
1629.99 14
1630.08 22
1630.17 30
1630.26 37
1630.36 43
1630.45 46
1630.54 48
1630.63 48
1630.73 46
1630.82 44
1630.91 43
1631.00 44
1631.10 45
1631.19 48
1631.28 51
1631.37 54
1631.47 56
1631.56 56
1631.65 54
1631.74 50
1631.84 44
1631.93 36
1632.02 28
1632.11 20
1632.21 14
1632.30 10
1632.39 9
1632.48 11
1632.58 14
1632.67 17
1632.76 21
1632.85 22
1632.95 21
1633.04 19
1633.13 15
1633.22 11
1633.32 7
1633.41 4
1633.50 3
1633.60 3
1633.69 3
1633.78 5
1633.87 7
1633.97 10
1634.06 12
1634.15 15
1634.24 17
1634.34 19
1634.43 20
1634.52 20
1634.61 18
1634.71 15
1634.80 11
1634.89 8
1634.98 5
1635.08 3
1635.17 3
1635.26 5
1635.36 6
1635.45 8
1635.54 9
1635.63 8
1635.73 6
1635.82 3
1635.91 0
1636.00 0
1636.10 0
1636.19 0
1636.28 0
1636.37 0
1636.47 0
1636.56 2
1636.65 9
1636.75 14
1636.84 19
1636.93 21
1637.02 21
1637.12 18
1637.21 13
1637.30 8
1637.39 3
1637.49 0
1637.58 0
1637.67 4
1637.77 12
1637.86 23
1637.95 36
1638.04 49
1638.14 60
1638.23 69
1638.32 74
1638.41 76
1638.51 75
1638.60 73
1638.69 69
1638.79 66
1638.88 63
1638.97 60
1639.06 58
1639.16 55
1639.25 53
1639.34 50
1639.43 49
1639.53 48
1639.62 49
1639.71 52
1639.81 56
1639.90 62
1639.99 67
1640.08 72
1640.18 76
1640.27 80
1640.36 82
1640.46 83
1640.55 83
1640.64 83
1640.73 82
1640.83 80
1640.92 78
1641.01 75
1641.11 72
1641.20 70
1641.29 68
1641.38 68
1641.48 69
1641.57 71
1641.66 75
1641.75 80
1641.85 85
1641.94 91
1642.03 97
1642.13 101
1642.22 104
1642.31 107
1642.40 107
1642.50 106
1642.59 103
1642.68 99
1642.78 92
1642.87 84
1642.96 74
1643.05 63
1643.15 52
1643.24 42
1643.33 33
1643.43 27
1643.52 23
1643.61 21
1643.71 21
1643.80 20
1643.89 20
1643.98 19
1644.08 18
1644.17 16
1644.26 14
1644.36 14
1644.45 15
1644.54 17
1644.63 21
1644.73 26
1644.82 29
1644.91 32
1645.01 32
1645.10 30
1645.19 27
1645.28 22
1645.38 17
1645.47 11
1645.56 7
1645.66 4
1645.75 5
1645.84 8
1645.94 15
1646.03 24
1646.12 34
1646.21 44
1646.31 51
1646.40 56
1646.49 58
1646.59 56
1646.68 53
1646.77 49
1646.86 46
1646.96 43
1647.05 41
1647.14 40
1647.24 39
1647.33 37
1647.42 34
1647.52 31
1647.61 28
1647.70 25
1647.79 24
1647.89 23
1647.98 24
1648.07 26
1648.17 27
1648.26 30
1648.35 32
1648.45 34
1648.54 36
1648.63 39
1648.73 42
1648.82 45
1648.91 47
1649.00 49
1649.10 49
1649.19 48
1649.28 47
1649.38 46
1649.47 46
1649.56 47
1649.66 50
1649.75 55
1649.84 59
1649.93 64
1650.03 67
1650.12 70
1650.21 71
1650.31 71
1650.40 70
1650.49 69
1650.59 66
1650.68 63
1650.77 59
1650.87 54
1650.96 47
1651.05 40
1651.14 32
1651.24 25
1651.33 19
1651.42 15
1651.52 15
1651.61 17
1651.70 22
1651.80 29
1651.89 38
1651.98 46
1652.08 52
1652.17 57
1652.26 59
1652.36 58
1652.45 53
1652.54 46
1652.63 36
1652.73 24
1652.82 13
1652.91 1
1653.01 0
1653.10 0
1653.19 0
1653.29 0
1653.38 0
1653.47 0
1653.57 0
1653.66 0
1653.75 3
1653.85 15
1653.94 29
1654.03 44
1654.13 61
1654.22 78
1654.31 93
1654.41 106
1654.50 115
1654.59 122
1654.68 125
1654.78 125
1654.87 124
1654.96 123
1655.06 120
1655.15 117
1655.24 113
1655.34 106
1655.43 97
1655.52 86
1655.62 72
1655.71 57
1655.80 43
1655.90 31
1655.99 22
1656.08 17
1656.18 14
1656.27 13
1656.36 14
1656.46 15
1656.55 16
1656.64 18
1656.74 20
1656.83 23
1656.92 27
1657.02 31
1657.11 36
1657.20 40
1657.30 44
1657.39 47
1657.48 48
1657.58 49
1657.67 48
1657.76 49
1657.86 49
1657.95 51
1658.04 53
1658.14 58
1658.23 63
1658.32 70
1658.42 77
1658.51 84
1658.60 91
1658.70 98
1658.79 104
1658.88 109
1658.97 113
1659.07 116
1659.16 116
1659.25 114
1659.35 110
1659.44 103
1659.53 94
1659.63 84
1659.72 73
1659.82 62
1659.91 52
1660.00 43
1660.10 37
1660.19 33
1660.28 32
1660.38 33
1660.47 36
1660.56 40
1660.66 46
1660.75 53
1660.84 60
1660.94 67
1661.03 73
1661.12 79
1661.22 85
1661.31 89
1661.40 92
1661.50 93
1661.59 93
1661.68 91
1661.78 88
1661.87 82
1661.96 76
1662.06 69
1662.15 62
1662.24 56
1662.34 50
1662.43 45
1662.52 40
1662.62 36
1662.71 32
1662.80 28
1662.90 26
1662.99 26
1663.08 29
1663.18 35
1663.27 45
1663.36 56
1663.46 68
1663.55 80
1663.64 89
1663.74 95
1663.83 98
1663.92 98
1664.02 95
1664.11 91
1664.21 86
1664.30 81
1664.39 76
1664.49 73
1664.58 71
1664.67 71
1664.77 71
1664.86 73
1664.95 75
1665.05 77
1665.14 80
1665.23 84
1665.33 87
1665.42 90
1665.51 92
1665.61 93
1665.70 92
1665.79 88
1665.89 83
1665.98 77
1666.08 70
1666.17 64
1666.26 60
1666.36 57
1666.45 55
1666.54 52
1666.64 50
1666.73 45
1666.82 40
1666.92 35
1667.01 29
1667.10 24
1667.20 20
1667.29 17
1667.38 14
1667.48 11
1667.57 9
1667.67 6
1667.76 5
1667.85 4
1667.95 3
1668.04 4
1668.13 4
1668.23 4
1668.32 3
1668.41 1
1668.51 0
1668.60 0
1668.70 0
1668.79 0
1668.88 0
1668.98 0
1669.07 8
1669.16 17
1669.26 27
1669.35 35
1669.44 40
1669.54 42
1669.63 41
1669.72 38
1669.82 35
1669.91 33
1670.01 32
1670.10 33
1670.19 36
1670.29 39
1670.38 41
1670.47 43
1670.57 43
1670.66 41
1670.75 36
1670.85 30
1670.94 22
1671.04 14
1671.13 7
1671.22 0
1671.32 0
1671.41 0
1671.50 1
1671.60 8
1671.69 18
1671.79 28
1671.88 38
1671.97 46
1672.07 53
1672.16 57
1672.25 60
1672.35 61
1672.44 62
1672.53 62
1672.63 62
1672.72 62
1672.82 62
1672.91 62
1673.00 63
1673.10 63
1673.19 64
1673.28 64
1673.38 66
1673.47 68
1673.57 69
1673.66 71
1673.75 72
1673.85 72
1673.94 72
1674.03 72
1674.13 71
1674.22 70
1674.32 69
1674.41 69
1674.50 69
1674.60 68
1674.69 68
1674.78 67
1674.88 67
1674.97 67
1675.07 66
1675.16 66
1675.25 65
1675.35 63
1675.44 61
1675.53 58
1675.63 55
1675.72 51
1675.82 47
1675.91 43
1676.00 39
1676.10 36
1676.19 32
1676.29 29
1676.38 27
1676.47 26
1676.57 26
1676.66 28
1676.75 31
1676.85 33
1676.94 35
1677.04 35
1677.13 33
1677.22 31
1677.32 29
1677.41 30
1677.50 32
1677.60 37
1677.69 44
1677.79 51
1677.88 57
1677.97 60
1678.07 62
1678.16 63
1678.26 62
1678.35 62
1678.44 63
1678.54 64
1678.63 66
1678.73 66
1678.82 65
1678.91 61
1679.01 54
1679.10 44
1679.19 34
1679.29 23
1679.38 15
1679.48 8
1679.57 4
1679.66 3
1679.76 3
1679.85 4
1679.95 7
1680.04 10
1680.13 13
1680.23 19
1680.32 25
1680.42 34
1680.51 43
1680.60 53
1680.70 62
1680.79 69
1680.89 75
1680.98 78
1681.07 79
1681.17 79
1681.26 79
1681.35 79
1681.45 79
1681.54 80
1681.64 80
1681.73 80
1681.82 79
1681.92 77
1682.01 75
1682.11 72
1682.20 68
1682.29 66
1682.39 63
1682.48 61
1682.58 58
1682.67 56
1682.76 54
1682.86 52
1682.95 50
1683.05 49
1683.14 49
1683.23 50
1683.33 52
1683.42 54
1683.52 57
1683.61 59
1683.70 59
1683.80 57
1683.89 53
1683.99 45
1684.08 35
1684.17 23
1684.27 12
1684.36 2
1684.46 0
1684.55 0
1684.64 0
1684.74 0
1684.83 0
1684.93 0
1685.02 0
1685.12 0
1685.21 0
1685.30 5
1685.40 11
1685.49 17
1685.59 23
1685.68 29
1685.77 34
1685.87 39
1685.96 43
1686.06 48
1686.15 52
1686.24 56
1686.34 61
1686.43 64
1686.53 67
1686.62 70
1686.71 72
1686.81 74
1686.90 75
1687.00 76
1687.09 75
1687.18 72
1687.28 69
1687.37 64
1687.47 59
1687.56 56
1687.66 54
1687.75 53
1687.84 54
1687.94 56
1688.03 56
1688.13 55
1688.22 52
1688.31 49
1688.41 46
1688.50 46
1688.60 48
1688.69 54
1688.79 63
1688.88 73
1688.97 82
1689.07 88
1689.16 90
1689.26 88
1689.35 83
1689.44 75
1689.54 67
1689.63 58
1689.73 51
1689.82 44
1689.92 37
1690.01 30
1690.10 23
1690.20 16
1690.29 9
1690.39 3
1690.48 0
1690.57 0
1690.67 0
1690.76 0
1690.86 0
1690.95 0
1691.05 3
1691.14 5
1691.23 7
1691.33 8
1691.42 8
1691.52 7
1691.61 5
1691.71 2
1691.80 0
1691.89 0
1691.99 0
1692.08 0
1692.18 0
1692.27 0
1692.37 1
1692.46 9
1692.55 18
1692.65 26
1692.74 32
1692.84 36
1692.93 39
1693.03 40
1693.12 41
1693.21 42
1693.31 41
1693.40 40
1693.50 38
1693.59 36
1693.69 36
1693.78 37
1693.87 43
1693.97 51
1694.06 62
1694.16 74
1694.25 85
1694.35 92
1694.44 96
1694.53 95
1694.63 90
1694.72 83
1694.82 74
1694.91 66
1695.01 58
1695.10 52
1695.19 48
1695.29 45
1695.38 44
1695.48 45
1695.57 46
1695.67 49
1695.76 51
1695.85 54
1695.95 57
1696.04 58
1696.14 60
1696.23 60
1696.33 59
1696.42 58
1696.52 56
1696.61 53
1696.70 49
1696.80 45
1696.89 39
1696.99 33
1697.08 27
1697.18 21
1697.27 16
1697.36 12
1697.46 10
1697.55 10
1697.65 11
1697.74 13
1697.84 16
1697.93 20
1698.03 22
1698.12 25
1698.21 26
1698.31 27
1698.40 28
1698.50 27
1698.59 26
1698.69 24
1698.78 22
1698.88 20
1698.97 18
1699.06 15
1699.16 14
1699.25 14
1699.35 16
1699.44 19
1699.54 25
1699.63 31
1699.73 37
1699.82 43
1699.91 45
1700.01 44
1700.10 40
1700.20 33
1700.29 25
1700.39 17
1700.48 10
1700.58 5
1700.67 3
1700.76 1
1700.86 1
1700.95 1
1701.05 1
1701.14 1
1701.24 0
1701.33 0
1701.43 0
1701.52 0
1701.62 0
1701.71 1
1701.80 3
1701.90 5
1701.99 7
1702.09 10
1702.18 12
1702.28 15
1702.37 17
1702.47 18
1702.56 18
1702.66 17
1702.75 14
1702.84 10
1702.94 5
1703.03 2
1703.13 0
1703.22 1
1703.32 4
1703.41 9
1703.51 14
1703.60 18
1703.70 20
1703.79 20
1703.88 17
1703.98 14
1704.07 11
1704.17 10
1704.26 10
1704.36 13
1704.45 16
1704.55 20
1704.64 24
1704.74 25
1704.83 24
1704.93 22
1705.02 18
1705.11 13
1705.21 8
1705.30 3
1705.40 0
1705.49 0
1705.59 0
1705.68 0
1705.78 0
1705.87 0
1705.97 0
1706.06 0
1706.16 0
1706.25 6
1706.34 15
1706.44 25
1706.53 35
1706.63 44
1706.72 52
1706.82 59
1706.91 65
1707.01 69
1707.10 73
1707.20 75
1707.29 76
1707.39 75
1707.48 73
1707.58 70
1707.67 66
1707.76 62
1707.86 58
1707.95 55
1708.05 54
1708.14 55
1708.24 57
1708.33 60
1708.43 63
1708.52 66
1708.62 69
1708.71 71
1708.81 71
1708.90 71
1709.00 69
1709.09 67
1709.19 64
1709.28 63
1709.37 62
1709.47 64
1709.56 67
1709.66 72
1709.75 78
1709.85 85
1709.94 92
1710.04 98
1710.13 103
1710.23 106
1710.32 107
1710.42 106
1710.51 102
1710.61 97
1710.70 89
1710.80 79
1710.89 69
1710.99 58
1711.08 47
1711.18 36
1711.27 26
1711.36 19
1711.46 13
1711.55 9
1711.65 8
1711.74 10
1711.84 13
1711.93 18
1712.03 24
1712.12 29
1712.22 35
1712.31 40
1712.41 45
1712.50 50
1712.60 55
1712.69 60
1712.79 63
1712.88 65
1712.98 64
1713.07 60
1713.17 54
1713.26 46
1713.36 38
1713.45 31
1713.55 26
1713.64 22
1713.74 21
1713.83 21
1713.93 24
1714.02 28
1714.11 33
1714.21 40
1714.30 47
1714.40 55
1714.49 61
1714.59 65
1714.68 68
1714.78 68
1714.87 67
1714.97 64
1715.06 61
1715.16 58
1715.25 54
1715.35 51
1715.44 49
1715.54 48
1715.63 47
1715.73 47
1715.82 48
1715.92 49
1716.01 49
1716.11 50
1716.20 51
1716.30 52
1716.39 56
1716.49 61
1716.58 67
1716.68 74
1716.77 80
1716.87 85
1716.96 88
1717.06 90
1717.15 90
1717.25 89
1717.34 87
1717.44 85
1717.53 83
1717.63 80
1717.72 76
1717.82 72
1717.91 69
1718.01 68
1718.10 68
1718.20 70
1718.29 73
1718.39 77
1718.48 80
1718.58 81
1718.67 79
1718.77 75
1718.86 68
1718.96 62
1719.05 56
1719.15 53
1719.24 52
1719.34 53
1719.43 55
1719.53 57
1719.62 57
1719.72 56
1719.81 53
1719.91 49
1720.00 46
1720.10 43
1720.19 40
1720.29 39
1720.38 39
1720.48 40
1720.57 40
1720.67 40
1720.76 39
1720.86 39
1720.95 40
1721.05 40
1721.14 41
1721.24 42
1721.33 43
1721.43 43
1721.52 42
1721.62 42
1721.71 43
1721.81 46
1721.90 51
1722.00 57
1722.09 64
1722.19 69
1722.28 74
1722.38 75
1722.47 74
1722.57 72
1722.66 68
1722.76 63
1722.85 59
1722.95 55
1723.04 52
1723.14 51
1723.23 50
1723.33 51
1723.42 52
1723.52 54
1723.61 55
1723.71 57
1723.80 58
1723.90 58
1724.00 57
1724.09 56
1724.19 56
1724.28 55
1724.38 53
1724.47 52
1724.57 49
1724.66 46
1724.76 43
1724.85 39
1724.95 37
1725.04 35
1725.14 35
1725.23 36
1725.33 38
1725.42 40
1725.52 42
1725.61 43
1725.71 43
1725.80 44
1725.90 44
1725.99 44
1726.09 44
1726.18 44
1726.28 43
1726.37 42
1726.47 39
1726.56 35
1726.66 33
1726.76 31
1726.85 32
1726.95 37
1727.04 44
1727.14 54
1727.23 64
1727.33 73
1727.42 80
1727.52 83
1727.61 83
1727.71 80
1727.80 74
1727.90 67
1727.99 59
1728.09 52
1728.18 46
1728.28 40
1728.37 37
1728.47 34
1728.56 32
1728.66 31
1728.76 29
1728.85 27
1728.95 25
1729.04 22
1729.14 19
1729.23 15
1729.33 10
1729.42 6
1729.52 1
1729.61 0
1729.71 0
1729.80 0
1729.90 0
1729.99 0
1730.09 0
1730.18 0
1730.28 0
1730.38 4
1730.47 13
1730.57 22
1730.66 31
1730.76 38
1730.85 43
1730.95 46
1731.04 46
1731.14 46
1731.23 44
1731.33 44
1731.42 46
1731.52 50
1731.61 56
1731.71 63
1731.81 69
1731.90 75
1732.00 78
1732.09 81
1732.19 84
1732.28 86
1732.38 88
1732.47 91
1732.57 93
1732.66 93
1732.76 91
1732.85 85
1732.95 77
1733.05 68
1733.14 57
1733.24 48
1733.33 40
1733.43 34
1733.52 32
1733.62 31
1733.71 33
1733.81 36
1733.90 39
1734.00 43
1734.09 47
1734.19 51
1734.29 55
1734.38 57
1734.48 59
1734.57 61
1734.67 62
1734.76 63
1734.86 66
1734.95 71
1735.05 79
1735.14 88
1735.24 97
1735.34 107
1735.43 115
1735.53 120
1735.62 122
1735.72 122
1735.81 119
1735.91 115
1736.00 111
1736.10 107
1736.19 105
1736.29 103
1736.39 102
1736.48 102
1736.58 102
1736.67 103
1736.77 105
1736.86 106
1736.96 106
1737.05 106
1737.15 103
1737.24 99
1737.34 93
1737.44 87
1737.53 81
1737.63 75
1737.72 72
1737.82 72
1737.91 74
1738.01 79
1738.10 85
1738.20 91
1738.30 97
1738.39 100
1738.49 102
1738.58 100
1738.68 96
1738.77 91
1738.87 83
1738.96 76
1739.06 68
1739.16 62
1739.25 57
1739.35 54
1739.44 53
1739.54 55
1739.63 58
1739.73 63
1739.82 68
1739.92 73
1740.02 77
1740.11 79
1740.21 80
1740.30 79
1740.40 78
1740.49 75
1740.59 73
1740.68 70
1740.78 68
1740.88 66
1740.97 65
1741.07 64
1741.16 63
1741.26 63
1741.35 62
1741.45 61
1741.55 60
1741.64 58
1741.74 56
1741.83 54
1741.93 53
1742.02 54
1742.12 55
1742.21 57
1742.31 58
1742.41 57
1742.50 54
1742.60 50
1742.69 44
1742.79 39
1742.88 34
1742.98 31
1743.08 30
1743.17 29
1743.27 29
1743.36 28
1743.46 26
1743.55 22
1743.65 17
1743.75 12
1743.84 7
1743.94 4
1744.03 1
1744.13 0
1744.22 0
1744.32 0
1744.42 0
1744.51 0
1744.61 0
1744.70 0
1744.80 0
1744.89 0
1744.99 1
1745.09 4
1745.18 8
1745.28 13
1745.37 19
1745.47 28
1745.56 38
1745.66 49
1745.76 60
1745.85 70
1745.95 79
1746.04 84
1746.14 87
1746.23 87
1746.33 86
1746.43 83
1746.52 80
1746.62 77
1746.71 75
1746.81 74
1746.90 73
1747.00 73
1747.10 73
1747.19 72
1747.29 72
1747.38 71
1747.48 71
1747.57 71
1747.67 72
1747.77 74
1747.86 78
1747.96 83
1748.05 87
1748.15 91
1748.25 94
1748.34 93
1748.44 91
1748.53 88
1748.63 84
1748.72 82
1748.82 82
1748.92 85
1749.01 92
1749.11 101
1749.20 111
1749.30 121
1749.40 129
1749.49 135
1749.59 138
1749.68 138
1749.78 138
1749.87 136
1749.97 135
1750.07 135
1750.16 135
1750.26 136
1750.35 136
1750.45 136
1750.55 134
1750.64 131
1750.74 126
1750.83 120
1750.93 114
1751.02 109
1751.12 104
1751.22 101
1751.31 100
1751.41 100
1751.50 99
1751.60 98
1751.70 96
1751.79 93
1751.89 89
1751.98 86
1752.08 84
1752.18 85
1752.27 88
1752.37 93
1752.46 98
1752.56 103
1752.66 105
1752.75 106
1752.85 104
1752.94 101
1753.04 97
1753.13 94
1753.23 91
1753.33 89
1753.42 86
1753.52 84
1753.61 80
1753.71 76
1753.81 72
1753.90 67
1754.00 63
1754.09 60
1754.19 59
1754.29 58
1754.38 58
1754.48 59
1754.57 61
1754.67 62
1754.77 64
1754.86 66
1754.96 68
1755.05 70
1755.15 70
1755.25 70
1755.34 68
1755.44 64
1755.53 59
1755.63 53
1755.73 46
1755.82 40
1755.92 35
1756.01 31
1756.11 27
1756.21 25
1756.30 23
1756.40 21
1756.49 19
1756.59 16
1756.69 13
1756.78 10
1756.88 7
1756.97 4
1757.07 2
1757.17 0
1757.26 0
1757.36 0
1757.45 0
1757.55 0
1757.65 0
1757.74 0
1757.84 0
1757.94 0
1758.03 6
1758.13 13
1758.22 20
1758.32 27
1758.42 32
1758.51 37
1758.61 41
1758.70 43
1758.80 44
1758.90 44
1758.99 43
1759.09 40
1759.18 37
1759.28 34
1759.38 32
1759.47 30
1759.57 30
1759.66 31
1759.76 31
1759.86 31
1759.95 30
1760.05 28
1760.15 26
1760.24 23
1760.34 23
1760.43 24
1760.53 27
1760.63 32
1760.72 38
1760.82 44
1760.91 48
1761.01 50
1761.11 50
1761.20 48
1761.30 44
1761.40 40
1761.49 35
1761.59 31
1761.68 28
1761.78 26
1761.88 26
1761.97 27
1762.07 30
1762.16 34
1762.26 41
1762.36 48
1762.45 56
1762.55 64
1762.65 72
1762.74 79
1762.84 86
1762.93 91
1763.03 95
1763.13 99
1763.22 102
1763.32 104
1763.42 106
1763.51 108
1763.61 108
1763.70 107
1763.80 102
1763.90 95
1763.99 84
1764.09 70
1764.19 57
1764.28 45
1764.38 36
1764.47 33
1764.57 35
1764.67 41
1764.76 50
1764.86 59
1764.96 68
1765.05 75
1765.15 79
1765.24 81
1765.34 81
1765.44 80
1765.53 78
1765.63 75
1765.73 73
1765.82 70
1765.92 69
1766.01 69
1766.11 70
1766.21 72
1766.30 75
1766.40 78
1766.50 78
1766.59 77
1766.69 72
1766.78 64
1766.88 54
1766.98 44
1767.07 34
1767.17 27
1767.27 23
1767.36 23
1767.46 27
1767.56 33
1767.65 41
1767.75 50
1767.84 58
1767.94 66
1768.04 72
1768.13 75
1768.23 76
1768.33 73
1768.42 68
1768.52 62
1768.62 56
1768.71 51
1768.81 48
1768.90 49
1769.00 51
1769.10 55
1769.19 57
1769.29 57
1769.39 54
1769.48 49
1769.58 43
1769.68 37
1769.77 32
1769.87 30
1769.96 30
1770.06 30
1770.16 30
1770.25 28
1770.35 23
1770.45 16
1770.54 6
1770.64 0
1770.74 0
1770.83 0
1770.93 0
1771.03 0
1771.12 0
1771.22 0
1771.31 2
1771.41 7
1771.51 10
1771.60 12
1771.70 12
1771.80 13
1771.89 14
1771.99 16
1772.09 19
1772.18 23
1772.28 28
1772.38 33
1772.47 39
1772.57 44
1772.67 50
1772.76 55
1772.86 60
1772.95 63
1773.05 64
1773.15 65
1773.24 64
1773.34 62
1773.44 60
1773.53 59
1773.63 59
1773.73 60
1773.82 64
1773.92 69
1774.02 75
1774.11 81
1774.21 86
1774.31 90
1774.40 92
1774.50 93
1774.60 92
1774.69 90
1774.79 87
1774.88 82
1774.98 75
1775.08 67
1775.17 59
1775.27 51
1775.37 45
1775.46 42
1775.56 42
1775.66 46
1775.75 53
1775.85 60
1775.95 67
1776.04 73
1776.14 78
1776.24 81
1776.33 83
1776.43 85
1776.53 87
1776.62 90
1776.72 93
1776.82 95
1776.91 96
1777.01 95
1777.11 92
1777.20 87
1777.30 81
1777.40 76
1777.49 71
1777.59 69
1777.69 68
1777.78 68
1777.88 70
1777.98 72
1778.07 74
1778.17 77
1778.26 79
1778.36 80
1778.46 81
1778.55 81
1778.65 79
1778.75 77
1778.84 73
1778.94 70
1779.04 68
1779.13 69
1779.23 73
1779.33 80
1779.42 89
1779.52 100
1779.62 111
1779.71 119
1779.81 124
1779.91 125
1780.00 123
1780.10 119
1780.20 115
1780.29 112
1780.39 112
1780.49 113
1780.58 117
1780.68 121
1780.78 125
1780.87 128
1780.97 128
1781.07 126
1781.16 123
1781.26 119
1781.36 115
1781.46 111
1781.55 107
1781.65 102
1781.75 96
1781.84 88
1781.94 79
1782.04 69
1782.13 59
1782.23 50
1782.33 44
1782.42 41
1782.52 42
1782.62 45
1782.71 48
1782.81 51
1782.91 52
1783.00 48
1783.10 41
1783.20 31
1783.29 20
1783.39 10
1783.49 1
1783.58 0
1783.68 0
1783.78 0
1783.87 0
1783.97 0
1784.07 0
1784.16 0
1784.26 0
1784.36 0
1784.45 9
1784.55 20
1784.65 32
1784.74 42
1784.84 52
1784.94 61
1785.04 68
1785.13 74
1785.23 78
1785.33 80
1785.42 79
1785.52 75
1785.62 68
1785.71 58
1785.81 46
1785.91 34
1786.00 24
1786.10 15
1786.20 11
1786.29 10
1786.39 14
1786.49 20
1786.58 27
1786.68 34
1786.78 39
1786.88 43
1786.97 44
1787.07 42
1787.17 40
1787.26 38
1787.36 36
1787.46 34
1787.55 33
1787.65 32
1787.75 29
1787.84 26
1787.94 22
1788.04 17
1788.13 13
1788.23 9
1788.33 7
1788.43 5
1788.52 5
1788.62 5
1788.72 5
1788.81 6
1788.91 8
1789.01 11
1789.10 15
1789.20 20
1789.30 26
1789.39 32
1789.49 37
1789.59 40
1789.69 42
1789.78 41
1789.88 39
1789.98 36
1790.07 32
1790.17 29
1790.27 27
1790.36 27
1790.46 30
1790.56 34
1790.65 38
1790.75 41
1790.85 44
1790.95 45
1791.04 45
1791.14 45
1791.24 46
1791.33 49
1791.43 53
1791.53 59
1791.62 66
1791.72 72
1791.82 76
1791.92 78
1792.01 78
1792.11 76
1792.21 74
1792.30 72
1792.40 73
1792.50 76
1792.59 81
1792.69 88
1792.79 97
1792.89 107
1792.98 117
1793.08 127
1793.18 135
1793.27 141
1793.37 144
1793.47 145
1793.56 143
1793.66 140
1793.76 135
1793.86 130
1793.95 126
1794.05 122
1794.15 120
1794.24 119
1794.34 120
1794.44 123
1794.54 127
1794.63 132
1794.73 138
1794.83 144
1794.92 150
1795.02 156
1795.12 161
1795.21 166
1795.31 169
1795.41 170
1795.51 169
1795.60 165
1795.70 160
1795.80 153
1795.89 145
1795.99 137
1796.09 130
1796.19 123
1796.28 116
1796.38 111
1796.48 107
1796.57 104
1796.67 103
1796.77 104
1796.87 107
1796.96 110
1797.06 114
1797.16 116
1797.25 117
1797.35 115
1797.45 112
1797.55 108
1797.64 103
1797.74 100
1797.84 98
1797.93 99
1798.03 101
1798.13 105
1798.23 109
1798.32 112
1798.42 114
1798.52 114
1798.61 112
1798.71 110
1798.81 107
1798.91 104
1799.00 103
1799.10 101
1799.20 100
1799.29 98
1799.39 95
1799.49 90
1799.59 84
1799.68 75
1799.78 65
1799.88 53
1799.98 40
1800.07 27
1800.17 13
1800.27 1
1800.36 0
1800.46 0
1800.56 0
1800.66 0
1800.75 0
1800.85 0
1800.95 6
1801.04 15
1801.14 24
1801.24 31
1801.34 37
1801.43 42
1801.53 47
1801.63 51
1801.73 55
1801.82 57
1801.92 58
1802.02 56
1802.11 54
1802.21 50
1802.31 46
1802.41 44
1802.50 42
1802.60 41
1802.70 41
1802.80 40
1802.89 39
1802.99 38
1803.09 35
1803.18 31
1803.28 27
1803.38 23
1803.48 19
1803.57 17
1803.67 16
1803.77 16
1803.87 18
1803.96 19
1804.06 20
1804.16 20
1804.26 19
1804.35 16
1804.45 12
1804.55 7
1804.64 3
1804.74 0
1804.84 0
1804.94 0
1805.03 0
1805.13 0
1805.23 0
1805.33 0
1805.42 0
1805.52 0
1805.62 4
1805.72 8
1805.81 12
1805.91 16
1806.01 19
1806.11 21
1806.20 22
1806.30 23
1806.40 23
1806.49 23
1806.59 23
1806.69 25
1806.79 27
1806.88 31
1806.98 36
1807.08 42
1807.18 48
1807.27 52
1807.37 55
1807.47 56
1807.57 53
1807.66 49
1807.76 42
1807.86 34
1807.96 26
1808.05 20
1808.15 16
1808.25 17
1808.35 21
1808.44 28
1808.54 39
1808.64 50
1808.74 61
1808.83 70
1808.93 75
1809.03 76
1809.13 74
1809.22 68
1809.32 60
1809.42 52
1809.52 45
1809.61 40
1809.71 40
1809.81 44
1809.91 52
1810.00 66
1810.10 82
1810.20 99
1810.30 116
1810.39 130
1810.49 140
1810.59 144
1810.69 143
1810.78 137
1810.88 127
1810.98 115
1811.08 102
1811.17 91
1811.27 81
1811.37 73
1811.47 66
1811.56 61
1811.66 55
1811.76 49
1811.86 43
1811.95 37
1812.05 31
1812.15 26
1812.25 23
1812.34 23
1812.44 25
1812.54 30
1812.64 38
1812.73 47
1812.83 58
1812.93 69
1813.03 80
1813.12 89
1813.22 96
1813.32 100
1813.42 101
1813.51 100
1813.61 99
1813.71 97
1813.81 95
1813.90 95
1814.00 97
1814.10 99
1814.20 100
1814.29 100
1814.39 97
1814.49 92
1814.59 83
1814.68 72
1814.78 60
1814.88 49
1814.98 39
1815.08 31
1815.17 26
1815.27 23
1815.37 21
1815.47 20
1815.56 19
1815.66 18
1815.76 17
1815.86 17
1815.95 17
1816.05 18
1816.15 20
1816.25 23
1816.34 27
1816.44 31
1816.54 36
1816.64 42
1816.74 49
1816.83 56
1816.93 62
1817.03 68
1817.13 71
1817.22 73
1817.32 73
1817.42 72
1817.52 70
1817.61 68
1817.71 66
1817.81 66
1817.91 65
1818.01 63
1818.10 61
1818.20 56
1818.30 50
1818.40 42
1818.49 36
1818.59 30
1818.69 28
1818.79 29
1818.88 32
1818.98 37
1819.08 43
1819.18 47
1819.28 51
1819.37 53
1819.47 54
1819.57 55
1819.67 56
1819.76 58
1819.86 61
1819.96 64
1820.06 66
1820.16 68
1820.25 68
1820.35 68
1820.45 66
1820.55 62
1820.64 58
1820.74 53
1820.84 47
1820.94 42
1821.04 37
1821.13 32
1821.23 29
1821.33 27
1821.43 26
1821.52 26
1821.62 27
1821.72 28
1821.82 29
1821.92 29
1822.01 29
1822.11 28
1822.21 28
1822.31 28
1822.40 29
1822.50 30
1822.60 31
1822.70 33
1822.80 35
1822.89 37
1822.99 38
1823.09 38
1823.19 36
1823.29 32
1823.38 25
1823.48 17
1823.58 7
1823.68 0
1823.77 0
1823.87 0
1823.97 0
1824.07 0
1824.17 0
1824.26 0
1824.36 0
1824.46 6
1824.56 12
1824.66 16
1824.75 18
1824.85 19
1824.95 19
1825.05 19
1825.14 19
1825.24 19
1825.34 20
1825.44 21
1825.54 23
1825.63 25
1825.73 29
1825.83 33
1825.93 37
1826.03 42
1826.12 48
1826.22 53
1826.32 58
1826.42 62
1826.52 65
1826.61 66
1826.71 67
1826.81 66
1826.91 64
1827.01 62
1827.10 59
1827.20 56
1827.30 54
1827.40 52
1827.49 50
1827.59 48
1827.69 46
1827.79 44
1827.89 42
1827.98 41
1828.08 40
1828.18 41
1828.28 43
1828.38 47
1828.47 52
1828.57 58
1828.67 63
1828.77 68
1828.87 72
1828.96 75
1829.06 78
1829.16 81
1829.26 84
1829.36 88
1829.45 92
1829.55 96
1829.65 99
1829.75 100
1829.85 99
1829.94 96
1830.04 90
1830.14 81
1830.24 72
1830.34 63
1830.43 54
1830.53 48
1830.63 45
1830.73 44
1830.83 47
1830.92 52
1831.02 58
1831.12 63
1831.22 68
1831.32 70
1831.42 70
1831.51 70
1831.61 68
1831.71 66
1831.81 65
1831.91 64
1832.00 63
1832.10 63
1832.20 64
1832.30 65
1832.40 66
1832.49 68
1832.59 69
1832.69 69
1832.79 69
1832.89 69
1832.98 71
1833.08 76
1833.18 84
1833.28 94
1833.38 104
1833.48 114
1833.57 120
1833.67 123
1833.77 123
1833.87 120
1833.97 116
1834.06 112
1834.16 111
1834.26 111
1834.36 114
1834.46 119
1834.55 125
1834.65 131
1834.75 135
1834.85 139
1834.95 140
1835.05 138
1835.14 135
1835.24 132
1835.34 129
1835.44 127
1835.54 128
1835.63 130
1835.73 135
1835.83 139
1835.93 141
1836.03 141
1836.13 137
1836.22 130
1836.32 122
1836.42 112
1836.52 103
1836.62 95
1836.71 89
1836.81 83
1836.91 79
1837.01 74
1837.11 71
1837.21 68
1837.30 66
1837.40 65
1837.50 65
1837.60 66
1837.70 67
1837.79 69
1837.89 71
1837.99 73
1838.09 76
1838.19 80
1838.29 85
1838.38 91
1838.48 98
1838.58 104
1838.68 108
1838.78 110
1838.88 109
1838.97 104
1839.07 97
1839.17 89
1839.27 80
1839.37 72
1839.47 67
1839.56 65
1839.66 64
1839.76 65
1839.86 67
1839.96 68
1840.05 69
1840.15 68
1840.25 66
1840.35 64
1840.45 63
1840.55 61
1840.64 59
1840.74 56
1840.84 53
1840.94 49
1841.04 45
1841.14 40
1841.23 37
1841.33 36
1841.43 36
1841.53 38
1841.63 41
1841.73 44
1841.82 47
1841.92 48
1842.02 49
1842.12 49
1842.22 48
1842.32 47
1842.41 45
1842.51 43
1842.61 41
1842.71 38
1842.81 34
1842.91 28
1843.00 22
1843.10 17
1843.20 12
1843.30 9
1843.40 9
1843.50 12
1843.60 18
1843.69 26
1843.79 36
1843.89 44
1843.99 51
1844.09 54
1844.19 53
1844.28 49
1844.38 44
1844.48 38
1844.58 33
1844.68 30
1844.78 29
1844.87 30
1844.97 32
1845.07 33
1845.17 33
1845.27 31
1845.37 27
1845.47 23
1845.56 18
1845.66 15
1845.76 14
1845.86 16
1845.96 20
1846.06 25
1846.15 31
1846.25 37
1846.35 42
1846.45 47
1846.55 52
1846.65 57
1846.75 62
1846.84 67
1846.94 73
1847.04 78
1847.14 82
1847.24 85
1847.34 86
1847.43 86
1847.53 85
1847.63 83
1847.73 80
1847.83 78
1847.93 76
1848.03 73
1848.12 69
1848.22 64
1848.32 59
1848.42 52
1848.52 46
1848.62 42
1848.72 39
1848.81 39
1848.91 42
1849.01 48
1849.11 55
1849.21 63
1849.31 72
1849.40 80
1849.50 88
1849.60 94
1849.70 98
1849.80 100
1849.90 99
1850.00 95
1850.09 89
1850.19 80
1850.29 70
1850.39 60
1850.49 49
1850.59 40
1850.69 32
1850.78 27
1850.88 23
1850.98 21
1851.08 20
1851.18 21
1851.28 24
1851.38 26
1851.47 29
1851.57 32
1851.67 33
1851.77 33
1851.87 32
1851.97 29
1852.07 25
1852.17 20
1852.26 15
1852.36 11
1852.46 8
1852.56 6
1852.66 6
1852.76 7
1852.86 8
1852.95 9
1853.05 10
1853.15 10
1853.25 10
1853.35 9
1853.45 8
1853.55 6
1853.64 5
1853.74 3
1853.84 1
1853.94 0
1854.04 0
1854.14 0
1854.24 0
1854.34 0
1854.43 0
1854.53 0
1854.63 0
1854.73 4
1854.83 9
1854.93 15
1855.03 21
1855.12 26
1855.22 30
1855.32 34
1855.42 36
1855.52 37
1855.62 38
1855.72 38
1855.82 38
1855.91 39
1856.01 41
1856.11 43
1856.21 45
1856.31 48
1856.41 51
1856.51 53
1856.61 54
1856.70 54
1856.80 53
1856.90 52
1857.00 50
1857.10 48
1857.20 45
1857.30 43
1857.40 40
1857.49 38
1857.59 35
1857.69 32
1857.79 30
1857.89 27
1857.99 26
1858.09 25
1858.19 27
1858.28 31
1858.38 37
1858.48 45
1858.58 53
1858.68 60
1858.78 64
1858.88 66
1858.98 65
1859.07 62
1859.17 59
1859.27 57
1859.37 57
1859.47 59
1859.57 63
1859.67 68
1859.77 72
1859.87 75
1859.96 76
1860.06 75
1860.16 72
1860.26 69
1860.36 67
1860.46 65
1860.56 66
1860.66 69
1860.75 74
1860.85 81
1860.95 88
1861.05 95
1861.15 101
1861.25 106
1861.35 109
1861.45 110
1861.55 109
1861.64 107
1861.74 103
1861.84 99
1861.94 95
1862.04 91
1862.14 89
1862.24 87
1862.34 87
1862.44 88
1862.53 89
1862.63 89
1862.73 88
1862.83 86
1862.93 81
1863.03 74
1863.13 65
1863.23 57
1863.33 49
1863.42 42
1863.52 38
1863.62 36
1863.72 36
1863.82 38
1863.92 40
1864.02 42
1864.12 43
1864.22 43
1864.31 42
1864.41 41
1864.51 41
1864.61 42
1864.71 44
1864.81 45
1864.91 46
1865.01 45
1865.11 44
1865.21 41
1865.30 38
1865.40 36
1865.50 34
1865.60 33
1865.70 33
1865.80 34
1865.90 37
1866.00 42
1866.10 48
1866.20 55
1866.29 64
1866.39 72
1866.49 78
1866.59 81
1866.69 81
1866.79 77
1866.89 69
1866.99 58
1867.09 45
1867.19 32
1867.28 18
1867.38 7
1867.48 0
1867.58 0
1867.68 0
1867.78 0
1867.88 0
1867.98 0
1868.08 4
1868.18 6
1868.27 7
1868.37 6
1868.47 4
1868.57 2
1868.67 1
1868.77 0
1868.87 1
1868.97 2
1869.07 5
1869.17 8
1869.27 13
1869.36 18
1869.46 23
1869.56 29
1869.66 33
1869.76 36
1869.86 37
1869.96 37
1870.06 36
1870.16 35
1870.26 34
1870.36 34
1870.45 36
1870.55 37
1870.65 39
1870.75 40
1870.85 40
1870.95 38
1871.05 36
1871.15 32
1871.25 28
1871.35 24
1871.45 19
1871.54 15
1871.64 12
1871.74 8
1871.84 5
1871.94 3
1872.04 1
1872.14 1
1872.24 1
1872.34 2
1872.44 4
1872.54 8
1872.64 14
1872.73 20
1872.83 28
1872.93 37
1873.03 47
1873.13 58
1873.23 70
1873.33 82
1873.43 94
1873.53 105
1873.63 114
1873.73 120
1873.83 123
1873.92 123
1874.02 120
1874.12 114
1874.22 105
1874.32 95
1874.42 83
1874.52 70
1874.62 58
1874.72 46
1874.82 36
1874.92 29
1875.02 25
1875.12 24
1875.21 25
1875.31 28
1875.41 31
1875.51 33
1875.61 34
1875.71 34
1875.81 32
1875.91 31
1876.01 30
1876.11 31
1876.21 33
1876.31 37
1876.41 42
1876.50 47
1876.60 51
1876.70 55
1876.80 58
1876.90 61
1877.00 63
1877.10 66
1877.20 69
1877.30 71
1877.40 73
1877.50 74
1877.60 74
1877.70 72
1877.80 69
1877.89 64
1877.99 59
1878.09 53
1878.19 48
1878.29 44
1878.39 42
1878.49 42
1878.59 43
1878.69 46
1878.79 48
1878.89 51
1878.99 52
1879.09 52
1879.19 51
1879.28 51
1879.38 50
1879.48 51
1879.58 54
1879.68 59
1879.78 66
1879.88 74
1879.98 83
1880.08 92
1880.18 99
1880.28 103
1880.38 104
1880.48 101
1880.58 95
1880.68 87
1880.78 78
1880.87 70
1880.97 64
1881.07 61
1881.17 61
1881.27 64
1881.37 68
1881.47 73
1881.57 75
1881.67 76
1881.77 73
1881.87 68
1881.97 62
1882.07 55
1882.17 49
1882.27 45
1882.37 42
1882.47 41
1882.56 41
1882.66 42
1882.76 44
1882.86 47
1882.96 50
1883.06 53
1883.16 55
1883.26 57
1883.36 58
1883.46 57
1883.56 55
1883.66 52
1883.76 49
1883.86 48
1883.96 48
1884.06 51
1884.16 57
1884.26 64
1884.35 72
1884.45 78
1884.55 82
1884.65 82
1884.75 80
1884.85 75
1884.95 69
1885.05 64
1885.15 59
1885.25 56
1885.35 54
1885.45 53
1885.55 52
1885.65 52
1885.75 52
1885.85 52
1885.95 54
1886.05 57
1886.15 61
1886.25 66
1886.34 72
1886.44 78
1886.54 83
1886.64 86
1886.74 88
1886.84 88
1886.94 87
1887.04 84
1887.14 80
1887.24 75
1887.34 71
1887.44 68
1887.54 66
1887.64 66
1887.74 67
1887.84 69
1887.94 71
1888.04 71
1888.14 69
1888.24 66
1888.34 61
1888.44 56
1888.53 52
1888.63 49
1888.73 47
1888.83 47
1888.93 49
1889.03 51
1889.13 54
1889.23 57
1889.33 60
1889.43 62
1889.53 64
1889.63 66
1889.73 67
1889.83 67
1889.93 68
1890.03 69
1890.13 69
1890.23 68
1890.33 67
1890.43 63
1890.53 58
1890.63 52
1890.73 45
1890.83 39
1890.93 35
1891.03 34
1891.12 35
1891.22 39
1891.32 45
1891.42 51
1891.52 56
1891.62 60
1891.72 61
1891.82 60
1891.92 57
1892.02 54
1892.12 50
1892.22 49
1892.32 50
1892.42 54
1892.52 61
1892.62 70
1892.72 79
1892.82 88
1892.92 94
1893.02 98
1893.12 101
1893.22 102
1893.32 103
1893.42 103
1893.52 102
1893.62 100
1893.72 95
1893.82 86
1893.92 76
1894.02 63
1894.12 51
1894.22 40
1894.31 32
1894.41 27
1894.51 26
1894.61 28
1894.71 30
1894.81 33
1894.91 35
1895.01 36
1895.11 37
1895.21 38
1895.31 39
1895.41 43
1895.51 47
1895.61 54
1895.71 62
1895.81 70
1895.91 78
1896.01 85
1896.11 90
1896.21 93
1896.31 95
1896.41 95
1896.51 95
1896.61 94
1896.71 94
1896.81 94
1896.91 95
1897.01 97
1897.11 99
1897.21 100
1897.31 99
1897.41 97
1897.51 92
1897.61 85
1897.71 77
1897.81 68
1897.91 60
1898.01 52
1898.11 45
1898.21 40
1898.31 35
1898.41 33
1898.51 33
1898.61 36
1898.71 41
1898.81 47
1898.91 54
1899.01 60
1899.11 64
1899.21 65
1899.30 63
1899.40 59
1899.50 51
1899.60 43
1899.70 33
1899.80 23
1899.90 14
1900.00 6
1900.10 0
1900.20 0
1900.30 0
1900.40 0
1900.50 0
1900.60 0
1900.70 0
1900.80 2
1900.90 5
1901.00 7
1901.10 8
1901.20 7
1901.30 6
1901.40 3
1901.50 0
1901.60 0
1901.70 0
1901.80 4
1901.90 10
1902.00 19
1902.10 31
1902.20 43
1902.30 55
1902.40 65
1902.50 74
1902.60 82
1902.70 88
1902.80 91
1902.90 94
1903.00 95
1903.10 95
1903.20 93
1903.30 90
1903.40 85
1903.50 79
1903.60 71
1903.70 62
1903.80 53
1903.90 43
1904.00 34
1904.10 26
1904.20 20
1904.30 16
1904.40 14
1904.50 14
1904.60 15
1904.70 18
1904.80 21
1904.90 24
1905.00 26
1905.10 29
1905.20 30
1905.30 31
1905.40 33
1905.50 34
1905.60 36
1905.70 38
1905.80 42
1905.90 47
1906.00 52
1906.10 59
1906.20 64
1906.30 68
1906.40 68
1906.50 65
1906.60 59
1906.70 50
1906.80 40
1906.90 31
1907.00 23
1907.10 18
1907.20 16
1907.30 15
1907.40 15
1907.50 16
1907.60 16
1907.70 16
1907.80 18
1907.90 21
1908.00 26
1908.10 32
1908.20 37
1908.30 40
1908.40 41
1908.50 38
1908.60 33
1908.70 26
1908.80 20
1908.90 16
1909.00 16
1909.10 20
1909.20 27
1909.30 35
1909.40 45
1909.51 55
1909.61 64
1909.71 72
1909.81 79
1909.91 85
1910.01 89
1910.11 91
1910.21 91
1910.31 89
1910.41 86
1910.51 81
1910.61 75
1910.71 70
1910.81 64
1910.91 58
1911.01 52
1911.11 45
1911.21 38
1911.31 32
1911.41 26
1911.51 21
1911.61 18
1911.71 15
1911.81 14
1911.91 13
1912.01 14
1912.11 15
1912.21 16
1912.31 18
1912.41 20
1912.51 24
1912.61 27
1912.71 31
1912.81 35
1912.91 38
1913.01 40
1913.11 41
1913.21 41
1913.31 41
1913.41 41
1913.51 41
1913.61 42
1913.71 43
1913.81 44
1913.91 45
1914.01 44
1914.11 42
1914.21 37
1914.31 31
1914.41 25
1914.52 20
1914.62 16
1914.72 16
1914.82 19
1914.92 24
1915.02 32
1915.12 41
1915.22 50
1915.32 57
1915.42 61
1915.52 63
1915.62 63
1915.72 60
1915.82 56
1915.92 52
1916.02 48
1916.12 46
1916.22 45
1916.32 45
1916.42 46
1916.52 47
1916.62 47
1916.72 45
1916.82 43
1916.92 40
1917.02 38
1917.12 39
1917.22 41
1917.32 44
1917.42 48
1917.52 51
1917.62 52
1917.72 51
1917.83 48
1917.93 43
1918.03 39
1918.13 36
1918.23 34
1918.33 34
1918.43 36
1918.53 39
1918.63 43
1918.73 46
1918.83 48
1918.93 49
1919.03 50
1919.13 51
1919.23 52
1919.33 54
1919.43 58
1919.53 63
1919.63 68
1919.73 74
1919.83 80
1919.93 84
1920.03 88
1920.13 90
1920.23 92
1920.33 93
1920.44 93
1920.54 94
1920.64 95
1920.74 95
1920.84 96
1920.94 97
1921.04 99
1921.14 101
1921.24 104
1921.34 108
1921.44 111
1921.54 112
1921.64 112
1921.74 110
1921.84 105
1921.94 98
1922.04 90
1922.14 83
1922.24 78
1922.34 74
1922.44 74
1922.54 75
1922.65 76
1922.75 78
1922.85 78
1922.95 76
1923.05 74
1923.15 70
1923.25 67
1923.35 65
1923.45 63
1923.55 61
1923.65 59
1923.75 56
1923.85 53
1923.95 49
1924.05 47
1924.15 45
1924.25 45
1924.35 46
1924.45 48
1924.55 50
1924.66 50
1924.76 50
1924.86 49
1924.96 49
1925.06 48
1925.16 49
1925.26 49
1925.36 49
1925.46 48
1925.56 47
1925.66 45
1925.76 43
1925.86 42
1925.96 42
1926.06 43
1926.16 44
1926.26 46
1926.36 46
1926.47 44
1926.57 41
1926.67 37
1926.77 34
1926.87 33
1926.97 34
1927.07 37
1927.17 42
1927.27 46
1927.37 50
1927.47 51
1927.57 50
1927.67 48
1927.77 44
1927.87 40
1927.97 37
1928.07 35
1928.18 33
1928.28 31
1928.38 28
1928.48 24
1928.58 20
1928.68 16
1928.78 12
1928.88 10
1928.98 10
1929.08 11
1929.18 15
1929.28 20
1929.38 27
1929.48 34
1929.58 42
1929.69 48
1929.79 53
1929.89 54
1929.99 52
1930.09 49
1930.19 43
1930.29 39
1930.39 36
1930.49 35
1930.59 38
1930.69 43
1930.79 49
1930.89 56
1930.99 63
1931.09 69
1931.20 73
1931.30 76
1931.40 79
1931.50 82
1931.60 84
1931.70 87
1931.80 90
1931.90 91
1932.00 91
1932.10 90
1932.20 86
1932.30 82
1932.40 77
1932.50 71
1932.61 65
1932.71 60
1932.81 54
1932.91 48
1933.01 42
1933.11 36
1933.21 30
1933.31 26
1933.41 22
1933.51 20
1933.61 21
1933.71 23
1933.81 27
1933.92 32
1934.02 38
1934.12 44
1934.22 48
1934.32 51
1934.42 51
1934.52 48
1934.62 41
1934.72 33
1934.82 23
1934.92 13
1935.02 5
1935.12 0
1935.23 0
1935.33 1
1935.43 6
1935.53 12
1935.63 19
1935.73 25
1935.83 30
1935.93 33
1936.03 35
1936.13 34
1936.23 33
1936.33 30
1936.44 27
1936.54 23
1936.64 19
1936.74 16
1936.84 14
1936.94 12
1937.04 9
1937.14 6
1937.24 3
1937.34 0
1937.44 0
1937.54 0
1937.65 0
1937.75 0
1937.85 0
1937.95 0
1938.05 3
1938.15 17
1938.25 33
1938.35 51
1938.45 67
1938.55 82
1938.65 93
1938.76 101
1938.86 106
1938.96 109
1939.06 109
1939.16 107
1939.26 105
1939.36 103
1939.46 102
1939.56 101
1939.66 102
1939.76 103
1939.87 104
1939.97 106
1940.07 108
1940.17 108
1940.27 105
1940.37 101
1940.47 94
1940.57 85
1940.67 75
1940.77 66
1940.88 59
1940.98 54
1941.08 53
1941.18 55
1941.28 59
1941.38 63
1941.48 68
1941.58 71
1941.68 73
1941.78 74
1941.88 73
1941.99 74
1942.09 75
1942.19 78
1942.29 83
1942.39 88
1942.49 95
1942.59 101
1942.69 105
1942.79 106
1942.89 106
1943.00 102
1943.10 96
1943.20 89
1943.30 82
1943.40 75
1943.50 70
1943.60 67
1943.70 68
1943.80 71
1943.90 78
1944.01 87
1944.11 97
1944.21 108
1944.31 118
1944.41 127
1944.51 133
1944.61 136
1944.71 136
1944.81 133
1944.92 129
1945.02 124
1945.12 120
1945.22 118
1945.32 117
1945.42 119
1945.52 121
1945.62 122
1945.72 121
1945.83 118
1945.93 114
1946.03 109
1946.13 106
1946.23 106
1946.33 109
1946.43 116
1946.53 125
1946.63 136
1946.73 148
1946.84 158
1946.94 167
1947.04 173
1947.14 176
1947.24 175
1947.34 172
1947.44 165
1947.54 157
1947.64 147
1947.75 138
1947.85 130
1947.95 125
1948.05 124
1948.15 125
1948.25 129
1948.35 135
1948.45 141
1948.56 146
1948.66 149
1948.76 149
1948.86 146
1948.96 139
1949.06 129
1949.16 119
1949.26 108
1949.36 99
1949.47 92
1949.57 88
1949.67 87
1949.77 88
1949.87 91
1949.97 94
1950.07 97
1950.17 99
1950.28 98
1950.38 96
1950.48 93
1950.58 89
1950.68 85
1950.78 82
1950.88 80
1950.98 79
1951.08 81
1951.19 83
1951.29 87
1951.39 92
1951.49 96
1951.59 100
1951.69 103
1951.79 106
1951.89 107
1952.00 106
1952.10 104
1952.20 99
1952.30 93
1952.40 86
1952.50 78
1952.60 70
1952.70 62
1952.81 56
1952.91 51
1953.01 50
1953.11 52
1953.21 57
1953.31 63
1953.41 72
1953.52 80
1953.62 86
1953.72 90
1953.82 91
1953.92 90
1954.02 88
1954.12 86
1954.22 86
1954.33 87
1954.43 89
1954.53 93
1954.63 96
1954.73 98
1954.83 100
1954.93 100
1955.03 99
1955.14 98
1955.24 96
1955.34 93
1955.44 91
1955.54 89
1955.64 87
1955.74 87
1955.85 87
1955.95 89
1956.05 91
1956.15 94
1956.25 96
1956.35 97
1956.45 98
1956.55 97
1956.66 96
1956.76 94
1956.86 91
1956.96 88
1957.06 84
1957.16 80
1957.26 77
1957.37 75
1957.47 75
1957.57 77
1957.67 81
1957.77 87
1957.87 93
1957.97 98
1958.08 102
1958.18 104
1958.28 105
1958.38 103
1958.48 100
1958.58 95
1958.68 89
1958.79 83
1958.89 76
1958.99 70
1959.09 64
1959.19 60
1959.29 56
1959.39 54
1959.50 53
1959.60 52
1959.70 51
1959.80 50
1959.90 47
1960.00 44
1960.10 40
1960.21 36
1960.31 33
1960.41 32
1960.51 32
1960.61 34
1960.71 37
1960.81 41
1960.92 45
1961.02 50
1961.12 53
1961.22 56
1961.32 58
1961.42 59
1961.52 58
1961.63 57
1961.73 56
1961.83 57
1961.93 62
1962.03 70
1962.13 83
1962.24 99
1962.34 116
1962.44 132
1962.54 142
1962.64 147
1962.74 146
1962.84 141
1962.95 134
1963.05 126
1963.15 121
1963.25 119
1963.35 120
1963.45 121
1963.56 122
1963.66 121
1963.76 119
1963.86 114
1963.96 108
1964.06 102
1964.16 97
1964.27 93
1964.37 91
1964.47 90
1964.57 91
1964.67 94
1964.77 98
1964.88 103
1964.98 107
1965.08 111
1965.18 113
1965.28 112
1965.38 110
1965.48 105
1965.59 99
1965.69 93
1965.79 86
1965.89 81
1965.99 78
1966.09 78
1966.20 79
1966.30 82
1966.40 85
1966.50 88
1966.60 90
1966.70 90
1966.81 88
1966.91 84
1967.01 80
1967.11 76
1967.21 73
1967.31 73
1967.42 75
1967.52 79
1967.62 84
1967.72 89
1967.82 91
1967.92 90
1968.03 86
1968.13 78
1968.23 69
1968.33 60
1968.43 55
1968.53 53
1968.64 56
1968.74 62
1968.84 71
1968.94 80
1969.04 88
1969.14 94
1969.25 98
1969.35 98
1969.45 97
1969.55 94
1969.65 91
1969.75 88
1969.86 85
1969.96 83
1970.06 82
1970.16 82
1970.26 83
1970.36 83
1970.47 84
1970.57 84
1970.67 85
1970.77 85
1970.87 85
1970.97 85
1971.08 84
1971.18 83
1971.28 82
1971.38 80
1971.48 78
1971.59 76
1971.69 74
1971.79 72
1971.89 71
1971.99 69
1972.09 68
1972.20 68
1972.30 69
1972.40 71
1972.50 76
1972.60 82
1972.70 89
1972.81 96
1972.91 103
1973.01 109
1973.11 114
1973.21 118
1973.32 120
1973.42 123
1973.52 124
1973.62 125
1973.72 124
1973.82 122
1973.93 119
1974.03 114
1974.13 109
1974.23 102
1974.33 96
1974.44 91
1974.54 88
1974.64 87
1974.74 90
1974.84 96
1974.94 105
1975.05 114
1975.15 123
1975.25 131
1975.35 136
1975.45 138
1975.56 137
1975.66 135
1975.76 132
1975.86 128
1975.96 125
1976.06 123
1976.17 122
1976.27 122
1976.37 121
1976.47 121
1976.57 119
1976.68 116
1976.78 111
1976.88 105
1976.98 98
1977.08 90
1977.19 81
1977.29 73
1977.39 65
1977.49 57
1977.59 49
1977.70 40
1977.80 31
1977.90 21
1978.00 11
1978.10 2
1978.20 0
1978.31 0
1978.41 0
1978.51 0
1978.61 0
1978.71 0
1978.82 0
1978.92 0
1979.02 5
1979.12 12
1979.22 19
1979.33 25
1979.43 31
1979.53 36
1979.63 41
1979.73 46
1979.84 53
1979.94 60
1980.04 68
1980.14 76
1980.24 82
1980.35 88
1980.45 91
1980.55 91
1980.65 90
1980.75 87
1980.86 83
1980.96 79
1981.06 77
1981.16 76
1981.26 79
1981.37 84
1981.47 91
1981.57 99
1981.67 108
1981.77 117
1981.88 123
1981.98 128
1982.08 131
1982.18 131
1982.28 130
1982.39 127
1982.49 123
1982.59 118
1982.69 113
1982.79 108
1982.90 103
1983.00 99
1983.10 95
1983.20 92
1983.30 91
1983.41 90
1983.51 90
1983.61 90
1983.71 88
1983.81 86
1983.92 83
1984.02 79
1984.12 74
1984.22 71
1984.32 68
1984.43 67
1984.53 68
1984.63 68
1984.73 69
1984.84 70
1984.94 71
1985.04 72
1985.14 73
1985.24 74
1985.35 77
1985.45 80
1985.55 83
1985.65 88
1985.75 92
1985.86 98
1985.96 103
1986.06 110
1986.16 117
1986.26 123
1986.37 129
1986.47 133
1986.57 135
1986.67 135
1986.78 133
1986.88 130
1986.98 126
1987.08 123
1987.18 119
1987.29 116
1987.39 114
1987.49 111
1987.59 109
1987.69 107
1987.80 105
1987.90 103
1988.00 103
1988.10 105
1988.21 107
1988.31 111
1988.41 116
1988.51 119
1988.61 122
1988.72 124
1988.82 123
1988.92 122
1989.02 119
1989.13 117
1989.23 114
1989.33 112
1989.43 110
1989.53 108
1989.64 105
1989.74 102
1989.84 99
1989.94 96
1990.05 94
1990.15 94
1990.25 94
1990.35 95
1990.45 96
1990.56 97
1990.66 98
1990.76 98
1990.86 98
1990.97 97
1991.07 97
1991.17 97
1991.27 97
1991.37 97
1991.48 95
1991.58 93
1991.68 91
1991.78 88
1991.89 85
1991.99 82
1992.09 79
1992.19 76
1992.30 72
1992.40 68
1992.50 64
1992.60 59
1992.70 54
1992.81 49
1992.91 44
1993.01 40
1993.11 37
1993.22 35
1993.32 34
1993.42 34
1993.52 37
1993.63 42
1993.73 49
1993.83 56
1993.93 64
1994.03 71
1994.14 77
1994.24 80
1994.34 82
1994.44 82
1994.55 81
1994.65 79
1994.75 75
1994.85 70
1994.96 63
1995.06 55
1995.16 45
1995.26 35
1995.36 26
1995.47 18
1995.57 12
1995.67 9
1995.77 9
1995.88 12
1995.98 18
1996.08 26
1996.18 36
1996.29 48
1996.39 61
1996.49 75
1996.59 89
1996.70 102
1996.80 113
1996.90 121
1997.00 127
1997.11 130
1997.21 132
1997.31 134
1997.41 135
1997.52 136
1997.62 136
1997.72 135
1997.82 131
1997.92 126
1998.03 118
1998.13 108
1998.23 98
1998.33 87
1998.44 77
1998.54 69
1998.64 63
1998.74 60
1998.85 60
1998.95 63
1999.05 67
1999.15 73
1999.26 78
1999.36 84
1999.46 89
1999.56 93
1999.67 97
1999.77 101
1999.87 105
1999.97 109
2000.08 113
2000.18 116
2000.28 118
2000.38 118
2000.49 116
2000.59 113
2000.69 107
2000.79 102
2000.90 96
2001.00 90
2001.10 84
2001.20 78
2001.31 71
2001.41 64
2001.51 56
2001.61 48
2001.72 42
2001.82 38
2001.92 37
2002.02 40
2002.13 46
2002.23 54
2002.33 64
2002.43 74
2002.54 81
2002.64 86
2002.74 88
2002.84 88
2002.95 86
2003.05 83
2003.15 80
2003.25 76
2003.36 72
2003.46 68
2003.56 62
2003.67 57
2003.77 53
2003.87 50
2003.97 49
2004.08 50
2004.18 54
2004.28 61
2004.38 70
2004.49 80
2004.59 90
2004.69 100
2004.79 107
2004.90 112
2005.00 115
2005.10 116
2005.20 115
2005.31 113
2005.41 109
2005.51 104
2005.61 99
2005.72 93
2005.82 88
2005.92 83
2006.02 79
2006.13 77
2006.23 74
2006.33 72
2006.44 68
2006.54 64
2006.64 58
2006.74 51
2006.85 42
2006.95 34
2007.05 26
2007.15 19
2007.26 14
2007.36 12
2007.46 13
2007.56 17
2007.67 24
2007.77 33
2007.87 43
2007.98 53
2008.08 62
2008.18 70
2008.28 76
2008.39 82
2008.49 88
2008.59 92
2008.69 96
2008.80 98
2008.90 99
2009.00 97
2009.11 94
2009.21 89
2009.31 84
2009.41 78
2009.52 73
2009.62 67
2009.72 63
2009.82 60
2009.93 59
2010.03 59
2010.13 61
2010.24 64
2010.34 69
2010.44 74
2010.54 80
2010.65 86
2010.75 90
2010.85 94
2010.95 96
2011.06 98
2011.16 98
2011.26 98
2011.37 96
2011.47 94
2011.57 91
2011.67 88
2011.78 85
2011.88 81
2011.98 77
2012.09 72
2012.19 68
2012.29 63
2012.39 59
2012.50 54
2012.60 49
2012.70 45
2012.80 41
2012.91 40
2013.01 39
2013.11 40
2013.22 43
2013.32 46
2013.42 49
2013.52 52
2013.63 52
2013.73 51
2013.83 48
2013.94 44
2014.04 40
2014.14 35
2014.24 31
2014.35 28
2014.45 25
2014.55 25
2014.66 26
2014.76 29
2014.86 34
2014.96 41
2015.07 48
2015.17 55
2015.27 60
2015.38 64
2015.48 66
2015.58 66
2015.68 66
2015.79 66
2015.89 66
2015.99 66
2016.10 66
2016.20 65
2016.30 62
2016.40 59
2016.51 56
2016.61 55
2016.71 56
2016.82 61
2016.92 69
2017.02 79
2017.13 89
2017.23 98
2017.33 104
2017.43 107
2017.54 108
2017.64 106
2017.74 103
2017.85 101
2017.95 98
2018.05 95
2018.15 93
2018.26 91
2018.36 88
2018.46 86
2018.57 83
2018.67 80
2018.77 77
2018.88 74
2018.98 69
2019.08 64
2019.18 58
2019.29 53
2019.39 50
2019.49 48
2019.60 49
2019.70 52
2019.80 58
2019.91 64
2020.01 71
2020.11 76
2020.21 79
2020.32 80
2020.42 79
2020.52 76
2020.63 73
2020.73 70
2020.83 69
2020.94 69
2021.04 71
2021.14 74
2021.24 77
2021.35 79
2021.45 81
2021.55 81
2021.66 79
2021.76 74
2021.86 69
2021.97 62
2022.07 54
2022.17 47
2022.27 41
2022.38 38
2022.48 36
2022.58 37
2022.69 40
2022.79 44
2022.89 47
2023.00 50
2023.10 52
2023.20 53
2023.31 54
2023.41 55
2023.51 55
2023.61 56
2023.72 55
2023.82 53
2023.92 49
2024.03 44
2024.13 38
2024.23 32
2024.34 28
2024.44 26
2024.54 26
2024.65 29
2024.75 33
2024.85 39
2024.95 44
2025.06 48
2025.16 50
2025.26 50
2025.37 48
2025.47 44
2025.57 41
2025.68 38
2025.78 35
2025.88 34
2025.99 34
2026.09 34
2026.19 36
2026.30 39
2026.40 42
2026.50 46
2026.61 51
2026.71 55
2026.81 58
2026.91 61
2027.02 64
2027.12 67
2027.22 69
2027.33 71
2027.43 72
2027.53 73
2027.64 72
2027.74 70
2027.84 66
2027.95 62
2028.05 58
2028.15 54
2028.26 50
2028.36 47
2028.46 45
2028.57 44
2028.67 43
2028.77 44
2028.88 46
2028.98 48
2029.08 50
2029.19 52
2029.29 54
2029.39 54
2029.49 53
2029.60 50
2029.70 45
2029.80 38
2029.91 31
2030.01 24
2030.11 18
2030.22 15
2030.32 14
2030.42 15
2030.53 17
2030.63 18
2030.73 19
2030.84 18
2030.94 16
2031.04 14
2031.15 13
2031.25 12
2031.35 11
2031.46 11
2031.56 10
2031.66 8
2031.77 5
2031.87 1
2031.97 0
2032.08 0
2032.18 0
2032.28 0
2032.39 2
2032.49 9
2032.59 17
2032.70 26
2032.80 34
2032.90 41
2033.01 47
2033.11 53
2033.21 57
2033.32 60
2033.42 63
2033.52 64
2033.63 65
2033.73 65
2033.83 64
2033.94 63
2034.04 62
2034.14 59
2034.25 55
2034.35 50
2034.45 46
2034.56 42
2034.66 39
2034.76 39
2034.87 39
2034.97 41
2035.07 43
2035.18 44
2035.28 44
2035.38 41
2035.49 36
2035.59 30
2035.69 23
2035.80 16
2035.90 9
2036.00 2
2036.11 0
2036.21 0
2036.31 0
2036.42 0
2036.52 0
2036.62 0
2036.73 2
2036.83 6
2036.93 8
2037.04 9
2037.14 7
2037.25 4
2037.35 1
2037.45 0
2037.56 0
2037.66 0
2037.76 2
2037.87 7
2037.97 12
2038.07 16
2038.18 19
2038.28 21
2038.38 21
2038.49 21
2038.59 20
2038.69 20
2038.80 21
2038.90 24
2039.00 28
2039.11 32
2039.21 36
2039.31 39
2039.42 40
2039.52 40
2039.62 39
2039.73 38
2039.83 37
2039.94 38
2040.04 39
2040.14 42
2040.25 44
2040.35 46
2040.45 47
2040.56 48
2040.66 49
2040.76 49
2040.87 48
2040.97 47
2041.07 46
2041.18 44
2041.28 42
2041.38 39
2041.49 36
2041.59 34
2041.70 32
2041.80 30
2041.90 28
2042.01 25
2042.11 22
2042.21 19
2042.32 17
2042.42 16
2042.52 17
2042.63 20
2042.73 25
2042.83 30
2042.94 35
2043.04 38
2043.15 38
2043.25 35
2043.35 31
2043.46 25
2043.56 19
2043.66 15
2043.77 13
2043.87 13
2043.97 16
2044.08 20
2044.18 25
2044.28 29
2044.39 32
2044.49 33
2044.60 34
2044.70 34
2044.80 34
2044.91 35
2045.01 36
2045.11 37
2045.22 37
2045.32 37
2045.42 35
2045.53 34
2045.63 33
2045.74 32
2045.84 34
2045.94 37
2046.05 42
2046.15 46
2046.25 50
2046.36 51
2046.46 51
2046.56 47
2046.67 43
2046.77 40
2046.88 38
2046.98 39
2047.08 43
2047.19 51
2047.29 60
2047.39 69
2047.50 76
2047.60 81
2047.71 81
2047.81 77
2047.91 70
2048.02 60
2048.12 50
2048.22 41
2048.33 34
2048.43 30
2048.54 29
2048.64 30
2048.74 33
2048.85 38
2048.95 43
2049.05 49
2049.16 55
2049.26 60
2049.37 64
2049.47 66
2049.57 66
2049.68 64
2049.78 61
2049.88 58
2049.99 56
2050.09 56
2050.20 58
2050.30 60
2050.40 64
2050.51 67
2050.61 69
2050.71 69
2050.82 69
2050.92 68
2051.03 66
2051.13 65
2051.23 63
2051.34 60
2051.44 56
2051.54 51
2051.65 46
2051.75 41
2051.86 38
2051.96 37
2052.06 38
2052.17 40
2052.27 44
2052.37 47
2052.48 50
2052.58 51
2052.69 52
2052.79 51
2052.89 49
2053.00 47
2053.10 45
2053.21 43
2053.31 42
2053.41 41
2053.52 41
2053.62 43
2053.72 45
2053.83 49
2053.93 53
2054.04 59
2054.14 64
2054.24 67
2054.35 70
2054.45 70
2054.56 68
2054.66 66
2054.76 63
2054.87 61
2054.97 59
2055.07 59
2055.18 61
2055.28 63
2055.39 65
2055.49 67
2055.59 67
2055.70 65
2055.80 61
2055.91 56
2056.01 50
2056.11 45
2056.22 41
2056.32 40
2056.43 42
2056.53 46
2056.63 51
2056.74 56
2056.84 60
2056.95 62
2057.05 63
2057.15 62
2057.26 61
2057.36 60
2057.46 61
2057.57 63
2057.67 65
2057.78 68
2057.88 69
2057.98 70
2058.09 70
2058.19 69
2058.30 68
2058.40 67
2058.50 67
2058.61 68
2058.71 71
2058.82 74
2058.92 78
2059.02 83
2059.13 86
2059.23 89
2059.34 90
2059.44 89
2059.54 86
2059.65 82
2059.75 76
2059.86 69
2059.96 62
2060.06 55
2060.17 50
2060.27 46
2060.38 44
2060.48 44
2060.58 45
2060.69 47
2060.79 50
2060.90 51
2061.00 52
2061.10 52
2061.21 51
2061.31 48
2061.42 45
2061.52 41
2061.63 38
2061.73 36
2061.83 35
2061.94 35
2062.04 37
2062.15 40
2062.25 44
2062.35 49
2062.46 53
2062.56 56
2062.67 56
2062.77 54
2062.87 48
2062.98 41
2063.08 32
2063.19 24
2063.29 18
2063.39 15
2063.50 14
2063.60 17
2063.71 21
2063.81 25
2063.91 29
2064.02 31
2064.12 32
2064.23 33
2064.33 34
2064.44 37
2064.54 41
2064.64 47
2064.75 54
2064.85 62
2064.96 70
2065.06 76
2065.16 80
2065.27 82
2065.37 81
2065.48 78
2065.58 72
2065.69 66
2065.79 59
2065.89 52
2066.00 46
2066.10 41
2066.21 37
2066.31 32
2066.41 28
2066.52 23
2066.62 17
2066.73 12
2066.83 7
2066.94 3
2067.04 0
2067.14 0
2067.25 0
2067.35 0
2067.46 0
2067.56 0
2067.66 0
2067.77 0
2067.87 1
2067.98 6
2068.08 10
2068.19 13
2068.29 14
2068.39 14
2068.50 14
2068.60 15
2068.71 15
2068.81 17
2068.92 18
2069.02 18
2069.12 16
2069.23 11
2069.33 6
2069.44 0
2069.54 0
2069.64 0
2069.75 0
2069.85 0
2069.96 0
2070.06 0
2070.17 0
2070.27 3
2070.37 6
2070.48 10
2070.58 14
2070.69 20
2070.79 29
2070.90 39
2071.00 49
2071.10 58
2071.21 65
2071.31 70
2071.42 72
2071.52 73
2071.63 73
2071.73 75
2071.83 77
2071.94 81
2072.04 85
2072.15 89
2072.25 91
2072.36 92
2072.46 91
2072.57 90
2072.67 88
2072.77 87
2072.88 87
2072.98 88
2073.09 90
2073.19 93
2073.30 96
2073.40 98
2073.50 100
2073.61 101
2073.71 99
2073.82 95
2073.92 87
2074.03 78
2074.13 67
2074.23 56
2074.34 46
2074.44 39
2074.55 35
2074.65 33
2074.76 33
2074.86 34
2074.97 35
2075.07 35
2075.17 36
2075.28 36
2075.38 37
2075.49 39
2075.59 42
2075.70 46
2075.80 49
2075.90 51
2076.01 52
2076.11 52
2076.22 50
2076.32 49
2076.43 48
2076.53 47
2076.64 47
2076.74 49
2076.84 50
2076.95 52
2077.05 52
2077.16 51
2077.26 49
2077.37 47
2077.47 45
2077.58 43
2077.68 43
2077.78 44
2077.89 47
2077.99 50
2078.10 53
2078.20 55
2078.31 56
2078.41 56
2078.52 54
2078.62 52
2078.73 48
2078.83 44
2078.93 40
2079.04 35
2079.14 31
2079.25 26
2079.35 21
2079.46 15
2079.56 9
2079.67 5
2079.77 2
2079.87 2
2079.98 5
2080.08 11
2080.19 18
2080.29 26
2080.40 33
2080.50 38
2080.61 43
2080.71 46
2080.82 50
2080.92 54
2081.02 61
2081.13 67
2081.23 74
2081.34 80
2081.44 83
2081.55 84
2081.65 83
2081.76 81
2081.86 77
2081.97 74
2082.07 72
2082.17 71
2082.28 70
2082.38 71
2082.49 71
2082.59 72
2082.70 71
2082.80 69
2082.91 65
2083.01 59
2083.12 52
2083.22 44
2083.32 35
2083.43 26
2083.53 19
2083.64 13
2083.74 9
2083.85 8
2083.95 11
2084.06 15
2084.16 22
2084.27 30
2084.37 39
2084.48 46
2084.58 52
2084.69 56
2084.79 57
2084.89 55
2085.00 52
2085.10 47
2085.21 42
2085.31 39
2085.42 36
2085.52 36
2085.63 36
2085.73 36
2085.84 37
2085.94 36
2086.05 33
2086.15 30
2086.25 26
2086.36 23
2086.46 22
2086.57 23
2086.67 25
2086.78 28
2086.88 31
2086.99 34
2087.09 36
2087.20 35
2087.30 34
2087.41 31
2087.51 29
2087.62 27
2087.72 26
2087.83 26
2087.93 25
2088.03 24
2088.14 21
2088.24 17
2088.35 11
2088.45 5
2088.56 0
2088.66 0
2088.77 0
2088.87 0
2088.98 0
2089.08 0
2089.19 0
2089.29 0
2089.40 3
2089.50 10
2089.61 15
2089.71 19
2089.82 23
2089.92 26
2090.02 31
2090.13 36
2090.23 43
2090.34 50
2090.44 56
2090.55 59
2090.65 59
2090.76 56
2090.86 50
2090.97 45
2091.07 41
2091.18 41
2091.28 44
2091.39 50
2091.49 57
2091.60 63
2091.70 66
2091.81 67
2091.91 65
2092.02 61
2092.12 58
2092.23 55
2092.33 54
2092.44 53
2092.54 52
2092.64 50
2092.75 48
2092.85 45
2092.96 41
2093.06 38
2093.17 36
2093.27 36
2093.38 37
2093.48 39
2093.59 44
2093.69 49
2093.80 56
2093.90 64
2094.01 73
2094.11 80
2094.22 87
2094.32 92
2094.43 94
2094.53 95
2094.64 94
2094.74 92
2094.85 90
2094.95 88
2095.06 87
2095.16 85
2095.27 83
2095.37 81
2095.48 78
2095.58 75
2095.69 71
2095.79 67
2095.90 63
2096.00 60
2096.11 56
2096.21 53
2096.32 51
2096.42 48
2096.53 45
2096.63 43
2096.74 43
2096.84 45
2096.95 48
2097.05 54
2097.16 61
2097.26 68
2097.37 76
2097.47 82
2097.57 87
2097.68 89
2097.78 89
2097.89 86
2097.99 82
2098.10 76
2098.20 71
2098.31 68
2098.41 67
2098.52 68
2098.62 72
2098.73 78
2098.83 84
2098.94 88
2099.04 90
2099.15 90
2099.25 89
2099.36 86
2099.46 85
2099.57 85
2099.67 87
2099.78 92
2099.88 98
2099.99 104
2100.09 110
2100.20 115
2100.30 118
2100.41 119
2100.51 117
2100.62 114
2100.72 111
2100.83 107
2100.93 105
2101.04 103
2101.15 103
2101.25 104
2101.36 105
2101.46 107
2101.57 108
2101.67 107
2101.78 104
2101.88 100
2101.99 94
2102.09 87
2102.20 80
2102.30 73
2102.41 68
2102.51 64
2102.62 63
2102.72 65
2102.83 68
2102.93 74
2103.04 81
2103.14 89
2103.25 97
2103.35 103
2103.46 108
2103.56 109
2103.67 107
2103.77 102
2103.88 94
2103.98 85
2104.09 74
2104.19 64
2104.30 55
2104.40 47
2104.51 41
2104.61 37
2104.72 36
2104.82 38
2104.93 42
2105.03 49
2105.14 57
2105.24 65
2105.35 73
2105.45 79
2105.56 82
2105.66 83
2105.77 81
2105.87 76
2105.98 71
2106.09 66
2106.19 61
2106.30 58
2106.40 56
2106.51 55
2106.61 55
2106.72 53
2106.82 50
2106.93 46
2107.03 41
2107.14 35
2107.24 31
2107.35 28
2107.45 27
2107.56 27
2107.66 28
2107.77 29
2107.87 29
2107.98 28
2108.08 26
2108.19 23
2108.29 20
2108.40 18
2108.50 17
2108.61 17
2108.72 18
2108.82 19
2108.93 20
2109.03 22
2109.14 25
2109.24 28
2109.35 32
2109.45 37
2109.56 41
2109.66 45
2109.77 47
2109.87 47
2109.98 45
2110.08 41
2110.19 37
2110.29 33
2110.40 30
2110.50 29
2110.61 30
2110.72 31
2110.82 33
2110.93 34
2111.03 34
2111.14 32
2111.24 31
2111.35 29
2111.45 27
2111.56 27
2111.66 27
2111.77 28
2111.87 30
2111.98 32
2112.08 34
2112.19 36
2112.29 39
2112.40 43
2112.51 47
2112.61 50
2112.72 52
2112.82 52
2112.93 49
2113.03 44
2113.14 37
2113.24 30
2113.35 23
2113.45 19
2113.56 18
2113.66 22
2113.77 28
2113.88 37
2113.98 47
2114.09 58
2114.19 66
2114.30 72
2114.40 75
2114.51 75
2114.61 72
2114.72 67
2114.82 60
2114.93 52
2115.03 44
2115.14 38
2115.25 33
2115.35 30
2115.46 29
2115.56 29
2115.67 31
2115.77 34
2115.88 38
2115.98 42
2116.09 45
2116.19 46
2116.30 45
2116.40 41
2116.51 36
2116.62 29
2116.72 23
2116.83 18
2116.93 14
2117.04 11
2117.14 10
2117.25 8
2117.35 6
2117.46 3
2117.56 0
2117.67 0
2117.78 0
2117.88 0
2117.99 0
2118.09 0
2118.20 0
2118.30 0
2118.41 7
2118.51 14
2118.62 21
2118.72 27
2118.83 32
2118.94 35
2119.04 37
2119.15 38
2119.25 38
2119.36 37
2119.46 35
2119.57 33
2119.67 32
2119.78 31
2119.89 29
2119.99 29
2120.10 29
2120.20 29
2120.31 30
2120.41 32
2120.52 34
2120.62 35
2120.73 36
2120.83 35
2120.94 33
2121.05 31
2121.15 29
2121.26 27
2121.36 27
2121.47 29
2121.57 33
2121.68 38
2121.78 45
2121.89 51
2122.00 55
2122.10 56
2122.21 55
2122.31 50
2122.42 43
2122.52 35
2122.63 28
2122.74 22
2122.84 20
2122.95 21
2123.05 26
2123.16 33
2123.26 41
2123.37 48
2123.47 55
2123.58 59
2123.69 63
2123.79 66
2123.90 68
2124.00 70
2124.11 71
2124.21 72
2124.32 72
2124.42 72
2124.53 70
2124.64 67
2124.74 64
2124.85 61
2124.95 57
2125.06 55
2125.16 52
2125.27 50
2125.38 49
2125.48 48
2125.59 47
2125.69 46
2125.80 46
2125.90 47
2126.01 47
2126.12 48
2126.22 49
2126.33 49
2126.43 48
2126.54 47
2126.64 45
2126.75 44
2126.85 45
2126.96 47
2127.07 51
2127.17 57
2127.28 63
2127.38 70
2127.49 76
2127.59 79
2127.70 80
2127.81 80
2127.91 78
2128.02 76
2128.12 76
2128.23 77
2128.33 81
2128.44 86
2128.55 92
2128.65 98
2128.76 103
2128.86 107
2128.97 109
2129.07 110
2129.18 110
2129.29 110
2129.39 109
2129.50 108
2129.60 106
2129.71 103
2129.82 99
2129.92 94
2130.03 89
2130.13 83
2130.24 77
2130.34 73
2130.45 68
2130.56 66
2130.66 64
2130.77 64
2130.87 65
2130.98 67
2131.08 71
2131.19 75
2131.30 78
2131.40 81
2131.51 83
2131.61 82
2131.72 80
2131.83 76
2131.93 71
2132.04 64
2132.14 56
2132.25 48
2132.35 41
2132.46 35
2132.57 29
2132.67 23
2132.78 18
2132.88 12
2132.99 7
2133.10 2
2133.20 0
2133.31 0
2133.41 1
2133.52 5
2133.62 10
2133.73 16
2133.84 21
2133.94 26
2134.05 29
2134.15 31
2134.26 32
2134.37 31
2134.47 30
2134.58 29
2134.68 30
2134.79 33
2134.89 38
2135.00 46
2135.11 56
2135.21 67
2135.32 77
2135.42 86
2135.53 94
2135.64 100
2135.74 103
2135.85 104
2135.95 104
2136.06 104
2136.17 103
2136.27 102
2136.38 102
2136.48 102
2136.59 102
2136.70 101
2136.80 99
2136.91 94
2137.01 87
2137.12 79
2137.23 71
2137.33 63
2137.44 56
2137.54 50
2137.65 46
2137.75 43
2137.86 41
2137.97 41
2138.07 41
2138.18 44
2138.28 48
2138.39 53
2138.50 59
2138.60 64
2138.71 67
2138.81 68
2138.92 67
2139.03 63
2139.13 58
2139.24 51
2139.34 44
2139.45 36
2139.56 27
2139.66 18
2139.77 10
2139.87 2
2139.98 0
2140.09 0
2140.19 0
2140.30 5
2140.40 15
2140.51 27
2140.62 40
2140.72 52
2140.83 62
2140.93 71
2141.04 77
2141.15 81
2141.25 83
2141.36 81
2141.47 77
2141.57 71
2141.68 63
2141.78 56
2141.89 50
2142.00 46
2142.10 46
2142.21 49
2142.31 55
2142.42 63
2142.53 71
2142.63 79
2142.74 85
2142.84 88
2142.95 89
2143.06 88
2143.16 85
2143.27 80
2143.37 76
2143.48 72
2143.59 69
2143.69 67
2143.80 66
2143.90 66
2144.01 67
2144.12 66
2144.22 64
2144.33 60
2144.44 54
2144.54 47
2144.65 39
2144.75 31
2144.86 25
2144.97 22
2145.07 21
2145.18 24
2145.28 30
2145.39 39
2145.50 49
2145.60 59
2145.71 68
2145.82 77
2145.92 85
2146.03 91
2146.13 95
2146.24 99
2146.35 103
2146.45 107
2146.56 112
2146.66 118
2146.77 124
2146.88 130
2146.98 135
2147.09 138
2147.20 139
2147.30 136
2147.41 131
2147.51 123
2147.62 113
2147.73 102
2147.83 91
2147.94 80
2148.05 71
2148.15 63
2148.26 57
2148.36 52
2148.47 49
2148.58 48
2148.68 48
2148.79 48
2148.90 49
2149.00 51
2149.11 53
2149.21 56
2149.32 59
2149.43 62
2149.53 67
2149.64 71
2149.75 74
2149.85 76
2149.96 75
2150.06 72
2150.17 67
2150.28 60
2150.38 52
2150.49 46
2150.60 43
2150.70 42
2150.81 43
2150.91 47
2151.02 51
2151.13 56
2151.23 60
2151.34 63
2151.45 65
2151.55 67
2151.66 68
2151.76 70
2151.87 71
2151.98 73
2152.08 74
2152.19 75
2152.30 75
2152.40 74
2152.51 72
2152.62 68
2152.72 64
2152.83 58
2152.93 54
2153.04 51
2153.15 51
2153.25 54
2153.36 60
2153.47 68
2153.57 76
2153.68 83
2153.78 87
2153.89 90
2154.00 89
2154.10 87
2154.21 83
2154.32 78
2154.42 72
2154.53 66
2154.64 60
2154.74 54
2154.85 51
2154.95 50
2155.06 52
2155.17 56
2155.27 61
2155.38 66
2155.49 70
2155.59 71
2155.70 69
2155.81 64
2155.91 58
2156.02 50
2156.13 43
2156.23 36
2156.34 30
2156.44 23
2156.55 16
2156.66 9
2156.76 2
2156.87 0
2156.98 0
2157.08 0
2157.19 0
2157.30 0
2157.40 2
2157.51 6
2157.62 9
2157.72 9
2157.83 7
2157.93 3
2158.04 0
2158.15 0
2158.25 0
2158.36 1
2158.47 5
2158.57 10
2158.68 15
2158.79 19
2158.89 22
2159.00 24
2159.11 27
2159.21 29
2159.32 31
2159.43 33
2159.53 35
2159.64 36
2159.74 37
2159.85 38
2159.96 40
2160.06 44
2160.17 50
2160.28 58
2160.38 67
2160.49 76
2160.60 83
2160.70 89
2160.81 92
2160.92 93
2161.02 92
2161.13 93
2161.24 94
2161.34 96
2161.45 99
2161.56 102
2161.66 103
2161.77 101
2161.88 96
2161.98 88
2162.09 79
2162.20 69
2162.30 60
2162.41 53
2162.51 48
2162.62 46
2162.73 45
2162.83 45
2162.94 45
2163.05 44
2163.15 42
2163.26 39
2163.37 35
2163.47 31
2163.58 27
2163.69 24
2163.79 23
2163.90 25
2164.01 30
2164.11 37
2164.22 46
2164.33 55
2164.43 63
2164.54 68
2164.65 71
2164.75 70
2164.86 67
2164.97 63
2165.07 58
2165.18 53
2165.29 49
2165.39 46
2165.50 44
2165.61 41
2165.71 37
2165.82 31
2165.93 25
2166.03 19
2166.14 14
2166.25 10
2166.35 7
2166.46 6
2166.57 7
2166.67 8
2166.78 9
2166.89 11
2166.99 13
2167.10 15
2167.21 16
2167.31 18
2167.42 19
2167.53 20
2167.63 21
2167.74 22
2167.85 24
2167.95 25
2168.06 28
2168.17 31
2168.27 33
2168.38 36
2168.49 37
2168.59 38
2168.70 38
2168.81 38
2168.91 38
2169.02 36
2169.13 35
2169.23 33
2169.34 30
2169.45 27
2169.55 24
2169.66 22
2169.77 20
2169.87 20
2169.98 20
2170.09 20
2170.20 20
2170.30 21
2170.41 21
2170.52 22
2170.62 23
2170.73 25
2170.84 28
2170.94 31
2171.05 34
2171.16 36
2171.26 38
2171.37 39
2171.48 40
2171.58 40
2171.69 40
2171.80 40
2171.90 40
2172.01 40
2172.12 39
2172.22 38
2172.33 37
2172.44 36
2172.54 36
2172.65 36
2172.76 36
2172.86 37
2172.97 37
2173.08 37
2173.19 36
2173.29 33
2173.40 30
2173.51 25
2173.61 21
2173.72 18
2173.83 17
2173.93 19
2174.04 23
2174.15 30
2174.25 39
2174.36 48
2174.47 58
2174.57 67
2174.68 73
2174.79 78
2174.90 79
2175.00 76
2175.11 71
2175.22 63
2175.32 54
2175.43 44
2175.54 35
2175.64 28
2175.75 23
2175.86 22
2175.96 22
2176.07 25
2176.18 29
2176.28 34
2176.39 38
2176.50 42
2176.61 46
2176.71 50
2176.82 54
2176.93 58
2177.03 62
2177.14 66
2177.25 70
2177.35 75
2177.46 81
2177.57 87
2177.67 93
2177.78 99
2177.89 104
2178.00 108
2178.10 111
2178.21 112
2178.32 110
2178.42 106
2178.53 100
2178.64 93
2178.74 84
2178.85 74
2178.96 64
2179.07 53
2179.17 43
2179.28 33
2179.39 25
2179.49 18
2179.60 15
2179.71 15
2179.81 16
2179.92 19
2180.03 22
2180.14 25
2180.24 28
2180.35 30
2180.46 33
2180.56 36
2180.67 41
2180.78 46
2180.88 52
2180.99 57
2181.10 61
2181.21 64
2181.31 66
2181.42 67
2181.53 66
2181.63 64
2181.74 61
2181.85 56
2181.95 51
2182.06 45
2182.17 39
2182.28 34
2182.38 30
2182.49 27
2182.60 26
2182.70 27
2182.81 29
2182.92 32
2183.03 37
2183.13 43
2183.24 50
2183.35 60
2183.45 70
2183.56 81
2183.67 91
2183.78 100
2183.88 107
2183.99 112
2184.10 115
2184.20 116
2184.31 116
2184.42 116
2184.52 116
2184.63 115
2184.74 115
2184.85 113
2184.95 111
2185.06 106
2185.17 100
2185.27 93
2185.38 85
2185.49 77
2185.60 69
2185.70 62
2185.81 56
2185.92 50
2186.02 46
2186.13 42
2186.24 39
2186.35 38
2186.45 38
2186.56 39
2186.67 42
2186.77 44
2186.88 47
2186.99 49
2187.10 51
2187.20 51
2187.31 52
2187.42 52
2187.53 52
2187.63 52
2187.74 52
2187.85 52
2187.95 52
2188.06 51
2188.17 49
2188.28 46
2188.38 42
2188.49 38
2188.60 34
2188.70 30
2188.81 27
2188.92 26
2189.03 27
2189.13 29
2189.24 31
2189.35 34
2189.45 37
2189.56 40
2189.67 42
2189.78 45
2189.88 47
2189.99 50
2190.10 53
2190.21 55
2190.31 57
2190.42 57
2190.53 57
2190.63 57
2190.74 58
2190.85 61
2190.96 66
2191.06 72
2191.17 80
2191.28 88
2191.39 95
2191.49 101
2191.60 104
2191.71 106
2191.81 105
2191.92 104
2192.03 101
2192.14 97
2192.24 92
2192.35 86
2192.46 80
2192.57 72
2192.67 65
2192.78 57
2192.89 51
2193.00 45
2193.10 42
2193.21 41
2193.32 43
2193.42 48
2193.53 54
2193.64 60
2193.75 67
2193.85 72
2193.96 76
2194.07 79
2194.18 79
2194.28 78
2194.39 77
2194.50 75
2194.61 73
2194.71 71
2194.82 69
2194.93 68
2195.03 69
2195.14 70
2195.25 72
2195.36 76
2195.46 79
2195.57 83
2195.68 87
2195.79 90
2195.89 92
2196.00 94
2196.11 94
2196.22 94
2196.32 91
2196.43 88
2196.54 82
2196.65 76
2196.75 69
2196.86 62
2196.97 56
2197.08 50
2197.18 46
2197.29 42
2197.40 39
2197.50 36
2197.61 31
2197.72 26
2197.83 21
2197.93 15
2198.04 10
2198.15 7
2198.26 7
2198.36 10
2198.47 15
2198.58 22
2198.69 29
2198.79 36
2198.90 42
2199.01 45
2199.12 47
2199.22 47
2199.33 46
2199.44 44
2199.55 41
2199.65 39
2199.76 35
2199.87 30
2199.98 25
2200.08 19
2200.19 13
2200.30 8
2200.41 3
2200.51 1
2200.62 0
2200.73 0
2200.84 0
2200.94 0
2201.05 0
2201.16 1
2201.27 2
2201.37 2
2201.48 2
2201.59 1
2201.70 0
2201.80 0
2201.91 0
2202.02 0
2202.13 1
2202.23 5
2202.34 12
2202.45 20
2202.56 29
2202.66 37
2202.77 44
2202.88 49
2202.99 51
2203.10 52
2203.20 52
2203.31 52
2203.42 53
2203.53 54
2203.63 57
2203.74 60
2203.85 64
2203.96 67
2204.06 70
2204.17 73
2204.28 76
2204.39 80
2204.49 84
2204.60 89
2204.71 94
2204.82 99
2204.92 102
2205.03 103
2205.14 102
2205.25 100
2205.35 96
2205.46 94
2205.57 93
2205.68 95
2205.79 99
2205.89 107
2206.00 115
2206.11 123
2206.22 129
2206.32 132
2206.43 133
2206.54 132
2206.65 129
2206.75 125
2206.86 121
2206.97 118
2207.08 114
2207.18 111
2207.29 109
2207.40 106
2207.51 102
2207.62 98
2207.72 94
2207.83 89
2207.94 85
2208.05 81
2208.15 77
2208.26 75
2208.37 75
2208.48 76
2208.58 77
2208.69 79
2208.80 80
2208.91 81
2209.02 82
2209.12 82
2209.23 82
2209.34 80
2209.45 77
2209.55 73
2209.66 69
2209.77 64
2209.88 59
2209.98 56
2210.09 55
2210.20 54
2210.31 54
2210.42 54
2210.52 52
2210.63 49
2210.74 45
2210.85 41
2210.95 37
2211.06 35
2211.17 35
2211.28 37
2211.39 41
2211.49 46
2211.60 52
2211.71 59
2211.82 67
2211.92 73
2212.03 79
2212.14 85
2212.25 89
2212.36 93
2212.46 96
2212.57 99
2212.68 102
2212.79 104
2212.89 107
2213.00 108
2213.11 108
2213.22 106
2213.33 102
2213.43 97
2213.54 89
2213.65 81
2213.76 74
2213.87 69
2213.97 65
2214.08 64
2214.19 64
2214.30 65
2214.40 67
2214.51 70
2214.62 73
2214.73 76
2214.84 79
2214.94 83
2215.05 87
2215.16 91
2215.27 94
2215.38 96
2215.48 97
2215.59 99
2215.70 100
2215.81 103
2215.91 106
2216.02 110
2216.13 114
2216.24 118
2216.35 121
2216.45 123
2216.56 123
2216.67 121
2216.78 118
2216.89 114
2216.99 109
2217.10 104
2217.21 99
2217.32 94
2217.43 90
2217.53 87
2217.64 85
2217.75 83
2217.86 80
2217.96 78
2218.07 75
2218.18 72
2218.29 67
2218.40 61
2218.50 54
2218.61 46
2218.72 38
2218.83 30
2218.94 24
2219.04 20
2219.15 18
2219.26 19
2219.37 21
2219.48 24
2219.58 29
2219.69 32
2219.80 35
2219.91 36
2220.02 35
2220.12 32
2220.23 29
2220.34 26
2220.45 25
2220.56 25
2220.66 29
2220.77 36
2220.88 46
2220.99 56
2221.10 67
2221.20 75
2221.31 79
2221.42 80
2221.53 77
2221.64 73
2221.74 68
2221.85 64
2221.96 63
2222.07 64
2222.18 67
2222.28 69
2222.39 71
2222.50 70
2222.61 67
2222.72 63
2222.82 59
2222.93 58
2223.04 59
2223.15 64
2223.26 71
2223.36 79
2223.47 88
2223.58 94
2223.69 97
2223.80 96
2223.91 90
2224.01 81
2224.12 70
2224.23 59
2224.34 49
2224.45 41
2224.55 37
2224.66 36
2224.77 39
2224.88 44
2224.99 52
2225.09 61
2225.20 71
2225.31 81
2225.42 90
2225.53 98
2225.63 105
2225.74 110
2225.85 114
2225.96 117
2226.07 120
2226.18 123
2226.28 126
2226.39 128
2226.50 131
2226.61 131
2226.72 129
2226.82 125
2226.93 118
2227.04 110
2227.15 101
2227.26 93
2227.36 87
2227.47 83
2227.58 81
2227.69 80
2227.80 81
2227.91 81
2228.01 82
2228.12 83
2228.23 84
2228.34 86
2228.45 87
2228.55 88
2228.66 88
2228.77 86
2228.88 82
2228.99 77
2229.10 71
2229.20 64
2229.31 59
2229.42 54
2229.53 49
2229.64 45
2229.75 40
2229.85 36
2229.96 31
2230.07 28
2230.18 26
2230.29 26
2230.39 28
2230.50 33
2230.61 38
2230.72 44
2230.83 47
2230.94 49
2231.04 48
2231.15 44
2231.26 38
2231.37 31
2231.48 23
2231.59 14
2231.69 6
2231.80 0
2231.91 0
2232.02 0
2232.13 0
2232.23 0
2232.34 0
2232.45 0
2232.56 0
2232.67 2
2232.78 10
2232.88 17
2232.99 23
2233.10 28
2233.21 33
2233.32 36
2233.43 38
2233.53 39
2233.64 39
2233.75 37
2233.86 34
2233.97 28
2234.08 22
2234.18 15
2234.29 9
2234.40 5
2234.51 4
2234.62 6
2234.73 11
2234.83 20
2234.94 30
2235.05 40
2235.16 50
2235.27 57
2235.38 62
2235.48 62
2235.59 60
2235.70 54
2235.81 47
2235.92 39
2236.03 32
2236.13 26
2236.24 23
2236.35 22
2236.46 22
2236.57 24
2236.68 25
2236.78 26
2236.89 25
2237.00 25
2237.11 23
2237.22 23
2237.33 22
2237.44 22
2237.54 22
2237.65 22
2237.76 22
2237.87 20
2237.98 16
2238.09 11
2238.19 5
2238.30 0
2238.41 0
2238.52 0
2238.63 0
2238.74 0
2238.84 0
2238.95 0
2239.06 0
2239.17 5
2239.28 10
2239.39 14
2239.50 17
2239.60 20
2239.71 23
2239.82 27
2239.93 31
2240.04 36
2240.15 40
2240.25 42
2240.36 42
2240.47 40
2240.58 37
2240.69 33
2240.80 30
2240.91 29
2241.01 29
2241.12 31
2241.23 34
2241.34 36
2241.45 37
2241.56 36
2241.67 34
2241.77 31
2241.88 27
2241.99 24
2242.10 21
2242.21 19
2242.32 19
2242.42 19
2242.53 19
2242.64 18
2242.75 16
2242.86 13
2242.97 9
2243.08 4
2243.18 0
2243.29 0
2243.40 0
2243.51 0
2243.62 0
2243.73 0
2243.84 0
2243.94 0
2244.05 5
2244.16 16
2244.27 29
2244.38 44
2244.49 58
2244.60 71
2244.70 82
2244.81 91
2244.92 96
2245.03 99
2245.14 100
2245.25 100
2245.36 98
2245.46 96
2245.57 92
2245.68 88
2245.79 84
2245.90 80
2246.01 76
2246.12 74
2246.22 72
2246.33 70
2246.44 67
2246.55 64
2246.66 59
2246.77 53
2246.88 47
2246.99 41
2247.09 38
2247.20 37
2247.31 39
2247.42 42
2247.53 46
2247.64 50
2247.75 53
2247.85 55
2247.96 55
2248.07 54
2248.18 52
2248.29 50
2248.40 47
2248.51 44
2248.62 41
2248.72 38
2248.83 35
2248.94 34
2249.05 36
2249.16 40
2249.27 46
2249.38 55
2249.48 64
2249.59 73
2249.70 81
2249.81 86
2249.92 89
2250.03 90
2250.14 89
2250.25 87
2250.35 86
2250.46 85
2250.57 84
2250.68 83
2250.79 81
2250.90 77
2251.01 74
2251.12 70
2251.22 67
2251.33 65
2251.44 63
2251.55 62
2251.66 60
2251.77 56
2251.88 51
2251.99 46
2252.09 40
2252.20 37
2252.31 36
2252.42 38
2252.53 42
2252.64 47
2252.75 51
2252.86 54
2252.96 53
2253.07 50
2253.18 46
2253.29 41
2253.40 37
2253.51 36
2253.62 36
2253.73 39
2253.83 42
2253.94 44
2254.05 45
2254.16 44
2254.27 39
2254.38 33
2254.49 25
2254.60 17
2254.71 10
2254.81 5
2254.92 4
2255.03 6
2255.14 10
2255.25 14
2255.36 18
2255.47 20
2255.58 18
2255.68 12
2255.79 2
2255.90 0
2256.01 0
2256.12 0
2256.23 0
2256.34 0
2256.45 0
2256.56 2
2256.66 15
2256.77 27
2256.88 35
2256.99 41
2257.10 43
2257.21 43
2257.32 43
2257.43 42
2257.54 43
2257.64 44
2257.75 44
2257.86 44
2257.97 44
2258.08 42
2258.19 41
2258.30 40
2258.41 40
2258.52 43
2258.62 47
2258.73 51
2258.84 56
2258.95 60
2259.06 62
2259.17 63
2259.28 63
2259.39 62
2259.50 59
2259.60 57
2259.71 54
2259.82 52
2259.93 49
2260.04 47
2260.15 46
2260.26 45
2260.37 46
2260.48 46
2260.59 47
2260.69 48
2260.80 48
2260.91 47
2261.02 45
2261.13 40
2261.24 35
2261.35 28
2261.46 20
2261.57 13
2261.68 7
2261.78 3
2261.89 1
2262.00 1
2262.11 3
2262.22 5
2262.33 7
2262.44 9
2262.55 11
2262.66 12
2262.77 13
2262.87 15
2262.98 18
2263.09 21
2263.20 25
2263.31 29
2263.42 33
2263.53 36
2263.64 38
2263.75 38
2263.86 38
2263.96 38
2264.07 38
2264.18 40
2264.29 42
2264.40 46
2264.51 50
2264.62 53
2264.73 55
2264.84 55
2264.95 52
2265.06 45
2265.16 37
2265.27 28
2265.38 20
2265.49 14
2265.60 10
2265.71 9
2265.82 11
2265.93 14
2266.04 18
2266.15 22
2266.26 26
2266.36 29
2266.47 31
2266.58 32
2266.69 34
2266.80 35
2266.91 38
2267.02 40
2267.13 42
2267.24 44
2267.35 45
2267.46 47
2267.56 49
2267.67 52
2267.78 56
2267.89 62
2268.00 68
2268.11 75
2268.22 80
2268.33 84
2268.44 85
2268.55 85
2268.66 84
2268.77 82
2268.87 79
2268.98 75
2269.09 70
2269.20 65
2269.31 59
2269.42 52
2269.53 46
2269.64 40
2269.75 34
2269.86 30
2269.97 27
2270.08 24
2270.18 23
2270.29 23
2270.40 24
2270.51 27
2270.62 31
2270.73 36
2270.84 41
2270.95 47
2271.06 51
2271.17 54
2271.28 56
2271.39 54
2271.50 51
2271.60 45
2271.71 38
2271.82 30
2271.93 22
2272.04 16
2272.15 12
2272.26 9
2272.37 7
2272.48 7
2272.59 8
2272.70 10
2272.81 13
2272.92 19
2273.02 26
2273.13 34
2273.24 44
2273.35 53
2273.46 62
2273.57 70
2273.68 75
2273.79 80
2273.90 83
2274.01 85
2274.12 86
2274.23 86
2274.34 87
2274.45 88
2274.55 88
2274.66 88
2274.77 87
2274.88 85
2274.99 81
2275.10 75
2275.21 67
2275.32 59
2275.43 51
2275.54 44
2275.65 39
2275.76 37
2275.87 37
2275.98 39
2276.09 44
2276.19 49
2276.30 55
2276.41 59
2276.52 63
2276.63 65
2276.74 64
2276.85 61
2276.96 56
2277.07 51
2277.18 47
2277.29 44
2277.40 44
2277.51 48
2277.62 54
2277.73 61
2277.84 68
2277.94 75
2278.05 79
2278.16 82
2278.27 83
2278.38 85
2278.49 87
2278.60 89
2278.71 93
2278.82 96
2278.93 97
2279.04 97
2279.15 95
2279.26 91
2279.37 84
2279.48 77
2279.59 70
2279.70 64
2279.80 60
2279.91 57
2280.02 57
2280.13 58
2280.24 61
2280.35 64
2280.46 67
2280.57 69
2280.68 71
2280.79 71
2280.90 71
2281.01 69
2281.12 66
2281.23 62
2281.34 57
2281.45 51
2281.56 44
2281.67 38
2281.77 32
2281.88 27
2281.99 23
2282.10 21
2282.21 21
2282.32 21
2282.43 21
2282.54 20
2282.65 18
2282.76 15
2282.87 12
2282.98 10
2283.09 9
2283.20 10
2283.31 12
2283.42 16
2283.53 21
2283.64 26
2283.75 31
2283.86 35
2283.96 38
2284.07 39
2284.18 40
2284.29 39
2284.40 36
2284.51 33
2284.62 28
2284.73 23
2284.84 17
2284.95 11
2285.06 5
2285.17 1
2285.28 0
2285.39 0
2285.50 0
2285.61 2
2285.72 4
2285.83 7
2285.94 9
2286.05 11
2286.16 12
2286.27 13
2286.37 14
2286.48 15
2286.59 17
2286.70 19
2286.81 22
2286.92 25
2287.03 30
2287.14 36
2287.25 42
2287.36 50
2287.47 58
2287.58 66
2287.69 75
2287.80 83
2287.91 91
2288.02 97
2288.13 102
2288.24 104
2288.35 104
2288.46 102
2288.57 98
2288.68 92
2288.79 84
2288.90 75
2289.01 64
2289.12 52
2289.23 41
2289.33 30
2289.44 21
2289.55 16
2289.66 14
2289.77 14
2289.88 16
2289.99 19
2290.10 20
2290.21 21
2290.32 20
2290.43 17
2290.54 14
2290.65 10
2290.76 7
2290.87 5
2290.98 4
2291.09 4
2291.20 4
2291.31 4
2291.42 4
2291.53 3
2291.64 2
2291.75 0
2291.86 0
2291.97 0
2292.08 0
2292.19 0
2292.30 0
2292.41 0
2292.52 0
2292.63 4
2292.74 8
2292.85 12
2292.95 15
2293.06 19
2293.17 21
2293.28 23
2293.39 24
2293.50 25
2293.61 27
2293.72 31
2293.83 36
2293.94 43
2294.05 52
2294.16 61
2294.27 69
2294.38 77
2294.49 84
2294.60 88
2294.71 91
2294.82 91
2294.93 89
2295.04 85
2295.15 79
2295.26 72
2295.37 65
2295.48 59
2295.59 54
2295.70 51
2295.81 49
2295.92 48
2296.03 46
2296.14 45
2296.25 42
2296.36 39
2296.47 37
2296.58 36
2296.69 38
2296.80 42
2296.91 49
2297.02 57
2297.13 66
2297.24 75
2297.35 83
2297.46 88
2297.57 90
2297.68 90
2297.79 88
2297.90 83
2298.01 77
2298.12 71
2298.23 66
2298.34 63
2298.45 62
2298.56 64
2298.67 67
2298.78 71
2298.89 74
2298.99 75
2299.10 75
2299.21 73
2299.32 71
2299.43 70
2299.54 69
2299.65 69
2299.76 68
2299.87 67
2299.98 65
2300.09 61
2300.20 57
2300.31 54
2300.42 53
2300.53 55
2300.64 60
2300.75 68
2300.86 78
2300.97 88
2301.08 96
2301.19 102
2301.30 106
2301.41 106
2301.52 104
2301.63 101
2301.74 97
2301.85 92
2301.96 88
2302.07 83
2302.18 78
2302.29 73
2302.40 68
2302.51 65
2302.62 63
2302.73 64
2302.84 68
2302.95 73
2303.06 78
2303.17 83
2303.28 85
2303.39 86
2303.50 85
2303.61 82
2303.72 78
2303.83 75
2303.94 72
2304.05 69
2304.16 67
2304.27 65
2304.38 62
2304.49 60
2304.60 56
2304.71 53
2304.82 49
2304.93 46
2305.04 42
2305.15 40
2305.26 37
2305.37 35
2305.48 32
2305.59 30
2305.70 28
2305.81 26
2305.92 24
2306.03 23
2306.14 22
2306.25 21
2306.36 20
2306.47 19
2306.58 18
2306.69 16
2306.80 15
2306.91 14
2307.02 15
2307.13 17
2307.24 21
2307.35 26
2307.46 32
2307.57 39
2307.68 45
2307.79 50
2307.90 52
2308.01 53
2308.12 53
2308.24 52
2308.35 51
2308.46 53
2308.57 55
2308.68 60
2308.79 64
2308.90 68
2309.01 70
2309.12 71
2309.23 69
2309.34 65
2309.45 61
2309.56 57
2309.67 54
2309.78 52
2309.89 50
2310.00 50
2310.11 50
2310.22 51
2310.33 53
2310.44 54
2310.55 56
2310.66 57
2310.77 56
2310.88 54
2310.99 50
2311.10 45
2311.21 39
2311.32 32
2311.43 27
2311.54 24
2311.65 23
2311.76 25
2311.87 30
2311.98 37
2312.09 45
2312.20 53
2312.31 61
2312.42 67
2312.53 72
2312.64 75
2312.75 77
2312.86 78
2312.97 78
2313.08 79
2313.19 79
2313.30 79
2313.41 79
2313.52 77
2313.63 75
2313.74 73
2313.85 70
2313.96 69
2314.07 70
2314.18 72
2314.30 77
2314.41 81
2314.52 85
2314.63 87
2314.74 87
2314.85 85
2314.96 81
2315.07 78
2315.18 75
2315.29 73
2315.40 71
2315.51 70
2315.62 68
2315.73 63
2315.84 57
2315.95 50
2316.06 42
2316.17 35
2316.28 29
2316.39 25
2316.50 25
2316.61 27
2316.72 32
2316.83 37
2316.94 43
2317.05 47
2317.16 50
2317.27 51
2317.38 50
2317.49 49
2317.60 49
2317.71 49
2317.82 49
2317.93 50
2318.05 50
2318.16 50
2318.27 51
2318.38 51
2318.49 52
2318.60 54
2318.71 56
2318.82 56
2318.93 55
2319.04 51
2319.15 45
2319.26 38
2319.37 30
2319.48 23
2319.59 19
2319.70 20
2319.81 24
2319.92 31
2320.03 39
2320.14 47
2320.25 53
2320.36 56
2320.47 57
2320.58 55
2320.69 52
2320.80 49
2320.92 47
2321.03 46
2321.14 46
2321.25 47
2321.36 48
2321.47 50
2321.58 52
2321.69 54
2321.80 57
2321.91 60
2322.02 64
2322.13 68
2322.24 72
2322.35 76
2322.46 77
2322.57 78
2322.68 77
2322.79 75
2322.90 72
2323.01 68
2323.12 63
2323.23 57
2323.34 49
2323.46 41
2323.57 32
2323.68 23
2323.79 16
2323.90 12
2324.01 9
2324.12 9
2324.23 10
2324.34 12
2324.45 13
2324.56 13
2324.67 11
2324.78 7
2324.89 3
2325.00 0
2325.11 0
2325.22 0
2325.33 0
2325.44 0
2325.55 0
2325.67 0
2325.78 1
2325.89 1
2326.00 1
2326.11 1
2326.22 2
2326.33 4
2326.44 7
2326.55 12
2326.66 17
2326.77 22
2326.88 25
2326.99 27
2327.10 27
2327.21 26
2327.32 26
2327.43 26
2327.54 28
2327.66 31
2327.77 36
2327.88 40
2327.99 44
2328.10 46
2328.21 45
2328.32 43
2328.43 39
2328.54 35
2328.65 32
2328.76 31
2328.87 32
2328.98 35
2329.09 38
2329.20 40
2329.31 40
2329.42 38
2329.54 35
2329.65 29
2329.76 24
2329.87 20
2329.98 17
2330.09 17
2330.20 20
2330.31 24
2330.42 30
2330.53 35
2330.64 38
2330.75 38
2330.86 35
2330.97 29
2331.08 22
2331.20 14
2331.31 8
2331.42 4
2331.53 3
2331.64 5
2331.75 9
2331.86 16
2331.97 23
2332.08 31
2332.19 39
2332.30 46
2332.41 54
2332.52 60
2332.63 67
2332.74 71
2332.86 75
2332.97 76
2333.08 76
2333.19 74
2333.30 72
2333.41 70
2333.52 69
2333.63 68
2333.74 68
2333.85 69
2333.96 69
2334.07 69
2334.18 68
2334.29 68
2334.41 68
2334.52 69
2334.63 71
2334.74 73
2334.85 76
2334.96 76
2335.07 75
2335.18 70
2335.29 63
2335.40 55
2335.51 46
2335.62 40
2335.73 36
2335.85 37
2335.96 40
2336.07 45
2336.18 51
2336.29 54
2336.40 55
2336.51 52
2336.62 46
2336.73 38
2336.84 30
2336.95 22
2337.06 17
2337.17 14
2337.29 14
2337.40 17
2337.51 21
2337.62 25
2337.73 30
2337.84 33
2337.95 34
2338.06 35
2338.17 35
2338.28 36
2338.39 38
2338.50 43
2338.62 50
2338.73 59
2338.84 69
2338.95 78
2339.06 85
2339.17 89
2339.28 90
2339.39 89
2339.50 86
2339.61 83
2339.72 81
2339.83 80
2339.95 81
2340.06 82
2340.17 84
2340.28 86
2340.39 88
2340.50 89
2340.61 90
2340.72 89
2340.83 86
2340.94 82
2341.05 76
2341.16 69
2341.28 62
2341.39 56
2341.50 52
2341.61 49
2341.72 48
2341.83 48
2341.94 50
2342.05 52
2342.16 53
2342.27 54
2342.38 55
2342.50 56
2342.61 55
2342.72 54
2342.83 51
2342.94 48
2343.05 44
2343.16 39
2343.27 34
2343.38 29
2343.49 25
2343.61 21
2343.72 19
2343.83 17
2343.94 17
2344.05 18
2344.16 20
2344.27 23
2344.38 27
2344.49 30
2344.60 34
2344.71 36
2344.83 37
2344.94 35
2345.05 31
2345.16 26
2345.27 21
2345.38 16
2345.49 13
2345.60 12
2345.71 13
2345.82 16
2345.94 19
2346.05 22
2346.16 24
2346.27 26
2346.38 27
2346.49 28
2346.60 29
2346.71 30
2346.82 31
2346.94 30
2347.05 29
2347.16 26
2347.27 22
2347.38 16
2347.49 10
2347.60 3
2347.71 0
2347.82 0
2347.93 0
2348.05 0
2348.16 0
2348.27 0
2348.38 0
2348.49 2
2348.60 7
2348.71 10
2348.82 12
2348.93 11
2349.05 8
2349.16 4
2349.27 0
2349.38 0
2349.49 0
2349.60 1
2349.71 8
2349.82 16
2349.93 25
2350.05 33
2350.16 40
2350.27 45
2350.38 49
2350.49 52
2350.60 54
2350.71 57
2350.82 60
2350.93 63
2351.05 65
2351.16 69
2351.27 74
2351.38 81
2351.49 91
2351.60 104
2351.71 119
2351.82 135
2351.93 150
2352.05 163
2352.16 175
2352.27 184
2352.38 192
2352.49 199
2352.60 203
2352.71 205
2352.82 205
2352.93 202
2353.05 196
2353.16 187
2353.27 178
2353.38 170
2353.49 164
2353.60 160
2353.71 160
2353.82 162
2353.94 166
2354.05 170
2354.16 174
2354.27 176
2354.38 176
2354.49 175
2354.60 173
2354.71 170
2354.82 168
2354.94 168
2355.05 168
2355.16 171
2355.27 174
2355.38 177
2355.49 179
2355.60 180
2355.71 179
2355.83 178
2355.94 176
2356.05 173
2356.16 170
2356.27 168
2356.38 167
2356.49 166
2356.60 166
2356.72 167
2356.83 168
2356.94 169
2357.05 170
2357.16 171
2357.27 171
2357.38 171
2357.49 172
2357.61 173
2357.72 176
2357.83 180
2357.94 185
2358.05 190
2358.16 194
2358.27 197
2358.39 200
2358.50 202
2358.61 205
2358.72 209
2358.83 215
2358.94 222
2359.05 231
2359.16 240
2359.28 249
2359.39 256
2359.50 262
2359.61 266
2359.72 268
2359.83 268
2359.94 267
2360.06 266
2360.17 263
2360.28 260
2360.39 255
2360.50 249
2360.61 242
2360.72 233
2360.83 223
2360.95 213
2361.06 202
2361.17 192
2361.28 183
2361.39 175
2361.50 170
2361.61 166
2361.73 164
2361.84 163
2361.95 162
2362.06 160
2362.17 157
2362.28 152
2362.39 145
2362.51 136
2362.62 126
2362.73 116
2362.84 108
2362.95 101
2363.06 96
2363.17 94
2363.29 93
2363.40 93
2363.51 94
2363.62 95
2363.73 98
2363.84 101
2363.95 105
2364.07 109
2364.18 112
2364.29 114
2364.40 114
2364.51 112
2364.62 109
2364.73 106
2364.85 102
2364.96 99
2365.07 97
2365.18 96
2365.29 95
2365.40 96
2365.51 97
2365.63 99
2365.74 102
2365.85 105
2365.96 108
2366.07 110
2366.18 111
2366.29 110
2366.41 108
2366.52 105
2366.63 102
2366.74 101
2366.85 101
2366.96 102
2367.07 105
2367.19 107
2367.30 110
2367.41 112
2367.52 112
2367.63 112
2367.74 111
2367.86 109
2367.97 106
2368.08 103
2368.19 99
2368.30 96
2368.41 95
2368.52 97
2368.64 101
2368.75 107
2368.86 115
2368.97 122
2369.08 127
2369.19 130
2369.31 130
2369.42 129
2369.53 129
2369.64 129
2369.75 131
2369.86 135
2369.98 141
2370.09 147
2370.20 154
2370.31 160
2370.42 167
2370.53 174
2370.64 181
2370.76 188
2370.87 194
2370.98 197
2371.09 196
2371.20 192
2371.31 184
2371.43 174
2371.54 165
2371.65 156
2371.76 150
2371.87 146
2371.98 146
2372.10 147
2372.21 149
2372.32 151
2372.43 152
2372.54 152
2372.65 150
2372.77 147
2372.88 144
2372.99 141
2373.10 139
2373.21 138
2373.32 140
2373.44 145
2373.55 151
2373.66 159
2373.77 167
2373.88 174
2373.99 180
2374.11 183
2374.22 184
2374.33 183
2374.44 180
2374.55 175
2374.66 170
2374.78 165
2374.89 161
2375.00 159
2375.11 157
2375.22 158
2375.33 160
2375.45 162
2375.56 165
2375.67 168
2375.78 169
2375.89 169
2376.00 168
2376.12 164
2376.23 160
2376.34 154
2376.45 148
2376.56 142
2376.67 137
2376.79 135
2376.90 135
2377.01 138
2377.12 142
2377.23 147
2377.34 152
2377.46 155
2377.57 156
2377.68 155
2377.79 150
2377.90 144
2378.02 138
2378.13 132
2378.24 128
2378.35 126
2378.46 126
2378.57 129
2378.69 135
2378.80 142
2378.91 151
2379.02 160
2379.13 170
2379.25 178
2379.36 183
2379.47 185
2379.58 183
2379.69 179
2379.80 173
2379.92 167
2380.03 163
2380.14 161
2380.25 162
2380.36 166
2380.47 171
2380.59 175
2380.70 179
2380.81 181
2380.92 182
2381.03 183
2381.15 186
2381.26 191
2381.37 199
2381.48 209
2381.59 221
2381.71 231
2381.82 239
2381.93 243
2382.04 243
2382.15 240
2382.26 236
2382.38 232
2382.49 231
2382.60 233
2382.71 238
2382.82 246
2382.94 255
2383.05 263
2383.16 268
2383.27 270
2383.38 268
2383.50 263
2383.61 256
2383.72 248
2383.83 241
2383.94 234
2384.05 229
2384.17 225
2384.28 221
2384.39 216
2384.50 212
2384.61 208
2384.73 205
2384.84 203
2384.95 203
2385.06 205
2385.17 208
2385.29 212
2385.40 215
2385.51 215
2385.62 213
2385.73 207
2385.85 197
2385.96 185
2386.07 171
2386.18 157
2386.29 145
2386.41 136
2386.52 131
2386.63 131
2386.74 135
2386.85 143
2386.97 153
2387.08 163
2387.19 172
2387.30 178
2387.41 182
2387.53 184
2387.64 183
2387.75 181
2387.86 178
2387.97 176
2388.09 174
2388.20 173
2388.31 173
2388.42 173
2388.53 173
2388.65 173
2388.76 173
2388.87 173
2388.98 172
2389.09 172
2389.21 171
2389.32 170
2389.43 169
2389.54 167
2389.65 165
2389.77 164
2389.88 163
2389.99 162
2390.10 163
2390.21 165
2390.33 167
2390.44 168
2390.55 168
2390.66 166
2390.77 164
2390.89 160
2391.00 157
2391.11 155
2391.22 153
2391.33 152
2391.45 151
2391.56 149
2391.67 146
2391.78 142
2391.89 139
2392.01 138
2392.12 140
2392.23 146
2392.34 155
2392.46 166
2392.57 177
2392.68 187
2392.79 194
2392.90 197
2393.02 198
2393.13 196
2393.24 193
2393.35 190
2393.46 189
2393.58 189
2393.69 191
2393.80 196
2393.91 202
2394.02 209
2394.14 217
2394.25 224
2394.36 230
2394.47 235
2394.59 237
2394.70 237
2394.81 234
2394.92 231
2395.03 227
2395.15 222
2395.26 219
2395.37 215
2395.48 211
2395.60 207
2395.71 202
2395.82 196
2395.93 190
2396.04 184
2396.16 180
2396.27 178
2396.38 178
2396.49 181
2396.60 186
2396.72 192
2396.83 197
2396.94 200
2397.05 202
2397.17 203
2397.28 202
2397.39 202
2397.50 201
2397.61 202
2397.73 204
2397.84 207
2397.95 209
2398.06 211
2398.18 211
2398.29 209
2398.40 205
2398.51 200
2398.62 193
2398.74 187
2398.85 180
2398.96 173
2399.07 166
2399.19 161
2399.30 158
2399.41 156
2399.52 156
2399.64 159
2399.75 163
2399.86 168
2399.97 174
2400.08 179
2400.20 184
2400.31 187
2400.42 189
2400.53 189
2400.65 188
2400.76 185
2400.87 180
2400.98 175
2401.10 168
2401.21 160
2401.32 152
2401.43 144
2401.54 138
2401.66 132
2401.77 128
2401.88 126
2401.99 125
2402.11 124
2402.22 124
2402.33 124
2402.44 125
2402.56 126
2402.67 128
2402.78 132
2402.89 138
2403.00 143
2403.12 149
2403.23 155
2403.34 159
2403.45 163
2403.57 165
2403.68 165
2403.79 166
2403.90 166
2404.02 166
2404.13 164
2404.24 161
2404.35 156
2404.47 149
2404.58 138
2404.69 124
2404.80 109
2404.92 93
2405.03 78
2405.14 65
2405.25 55
2405.36 47
2405.48 41
2405.59 38
2405.70 37
2405.81 37
2405.93 39
2406.04 43
2406.15 49
2406.26 55
2406.38 63
2406.49 70
2406.60 77
2406.71 83
2406.83 87
2406.94 89
2407.05 90
2407.16 90
2407.28 88
2407.39 85
2407.50 82
2407.61 78
2407.73 75
2407.84 73
2407.95 71
2408.06 70
2408.18 69
2408.29 68
2408.40 66
2408.51 64
2408.63 62
2408.74 60
2408.85 58
2408.96 56
2409.08 54
2409.19 52
2409.30 50
2409.41 48
2409.53 46
2409.64 43
2409.75 40
2409.86 38
2409.98 36
2410.09 36
2410.20 37
2410.31 39
2410.43 42
2410.54 46
2410.65 51
2410.76 57
2410.88 62
2410.99 67
2411.10 71
2411.21 75
2411.33 78
2411.44 80
2411.55 82
2411.66 83
2411.78 84
2411.89 84
2412.00 84
2412.11 83
2412.23 81
2412.34 80
2412.45 77
2412.56 74
2412.68 71
2412.79 66
2412.90 62
2413.01 56
2413.13 50
2413.24 43
2413.35 37
2413.46 31
2413.58 26
2413.69 21
2413.80 18
2413.92 16
2414.03 16
2414.14 19
2414.25 23
2414.37 30
2414.48 38
2414.59 46
2414.70 54
2414.82 59
2414.93 63
2415.04 63
2415.15 62
2415.27 60
2415.38 58
2415.49 56
2415.60 55
2415.72 55
2415.83 55
2415.94 57
2416.06 58
2416.17 61
2416.28 63
2416.39 66
2416.51 70
2416.62 75
2416.73 79
2416.84 83
2416.96 87
2417.07 89
2417.18 91
2417.29 90
2417.41 88
2417.52 84
2417.63 80
2417.75 75
2417.86 69
2417.97 65
2418.08 61
2418.20 58
2418.31 55
2418.42 53
2418.53 51
2418.65 48
2418.76 44
2418.87 40
2418.99 35
2419.10 30
2419.21 26
2419.32 23
2419.44 22
2419.55 24
2419.66 27
2419.77 32
2419.89 38
2420.00 43
2420.11 47
2420.23 50
2420.34 52
2420.45 54
2420.56 56
2420.68 59
2420.79 63
2420.90 68
2421.01 73
2421.13 77
2421.24 80
2421.35 81
2421.47 80
2421.58 77
2421.69 71
2421.80 63
2421.92 55
2422.03 45
2422.14 35
2422.26 24
2422.37 14
2422.48 5
2422.59 0
2422.71 0
2422.82 0
2422.93 0
2423.05 0
2423.16 4
2423.27 6
2423.38 7
2423.50 6
2423.61 5
2423.72 3
2423.83 3
2423.95 3
2424.06 4
2424.17 5
2424.29 5
2424.40 6
2424.51 5
2424.62 6
2424.74 6
2424.85 8
2424.96 10
2425.08 13
2425.19 14
2425.30 14
2425.41 12
2425.53 9
2425.64 4
2425.75 0
2425.87 0
2425.98 0
2426.09 0
2426.21 0
2426.32 0
2426.43 0
2426.54 0
2426.66 2
2426.77 8
2426.88 13
2427.00 16
2427.11 18
2427.22 20
2427.33 23
2427.45 26
2427.56 32
2427.67 39
2427.79 48
2427.90 56
2428.01 62
2428.12 65
2428.24 65
2428.35 61
2428.46 54
2428.58 46
2428.69 40
2428.80 36
2428.92 35
2429.03 38
2429.14 45
2429.25 53
2429.37 62
2429.48 69
2429.59 75
2429.71 78
2429.82 79
2429.93 77
2430.05 73
2430.16 69
2430.27 65
2430.38 63
2430.50 61
2430.61 62
2430.72 63
2430.84 65
2430.95 67
2431.06 68
2431.18 68
2431.29 68
2431.40 68
2431.51 68
2431.63 68
2431.74 71
2431.85 75
2431.97 81
2432.08 89
2432.19 96
2432.31 102
2432.42 106
2432.53 107
2432.64 105
2432.76 101
2432.87 97
2432.98 92
2433.10 89
2433.21 87
2433.32 86
2433.44 86
2433.55 86
2433.66 85
2433.78 84
2433.89 82
2434.00 81
2434.11 80
2434.23 81
2434.34 83
2434.45 86
2434.57 90
2434.68 95
2434.79 98
2434.91 100
2435.02 100
2435.13 98
2435.25 95
2435.36 90
2435.47 85
2435.58 81
2435.70 77
2435.81 73
2435.92 70
2436.04 68
2436.15 65
2436.26 62
2436.38 59
2436.49 57
2436.60 56
2436.72 55
2436.83 56
2436.94 56
2437.06 57
2437.17 57
2437.28 56
2437.39 54
2437.51 51
2437.62 48
2437.73 45
2437.85 42
2437.96 40
2438.07 38
2438.19 37
2438.30 37
2438.41 37
2438.53 38
2438.64 38
2438.75 38
2438.87 38
2438.98 38
2439.09 39
2439.21 40
2439.32 43
2439.43 46
2439.55 49
2439.66 51
2439.77 51
2439.88 50
2440.00 47
2440.11 43
2440.22 39
2440.34 36
2440.45 35
2440.56 37
2440.68 41
2440.79 48
2440.90 57
2441.02 67
2441.13 77
2441.24 86
2441.36 93
2441.47 98
2441.58 100
2441.70 99
2441.81 94
2441.92 87
2442.04 77
2442.15 66
2442.26 54
2442.38 44
2442.49 34
2442.60 28
2442.72 23
2442.83 21
2442.94 20
2443.06 20
2443.17 19
2443.28 18
2443.40 16
2443.51 14
2443.62 12
2443.74 9
2443.85 6
2443.96 3
2444.08 1
2444.19 0
2444.30 0
2444.42 0
2444.53 2
2444.64 6
2444.76 10
2444.87 16
2444.98 22
2445.10 28
2445.21 33
2445.32 36
2445.44 38
2445.55 38
2445.66 38
2445.78 36
2445.89 35
2446.00 33
2446.12 31
2446.23 30
2446.34 27
2446.46 24
2446.57 21
2446.68 18
2446.80 16
2446.91 15
2447.02 16
2447.14 18
2447.25 21
2447.36 24
2447.48 27
2447.59 28
2447.70 27
2447.82 25
2447.93 21
2448.04 18
2448.16 14
2448.27 12
2448.38 11
2448.50 12
2448.61 14
2448.72 18
2448.84 23
2448.95 28
2449.06 33
2449.18 37
2449.29 41
2449.40 43
2449.52 44
2449.63 44
2449.74 44
2449.86 44
2449.97 44
2450.08 45
2450.20 46
2450.31 48
2450.42 50
2450.54 52
2450.65 54
2450.77 57
2450.88 59
2450.99 62
2451.11 65
2451.22 69
2451.33 72
2451.45 75
2451.56 78
2451.67 79
2451.79 79
2451.90 79
2452.01 76
2452.13 73
2452.24 69
2452.35 65
2452.47 61
2452.58 56
2452.69 52
2452.81 48
2452.92 44
2453.04 39
2453.15 35
2453.26 31
2453.38 27
2453.49 23
2453.60 18
2453.72 14
2453.83 10
2453.94 6
2454.06 2
2454.17 0
2454.28 0
2454.40 0
2454.51 0
2454.62 0
2454.74 0
2454.85 2
2454.97 4
2455.08 6
2455.19 6
2455.31 4
2455.42 2
2455.53 0
2455.65 0
2455.76 0
2455.87 2
2455.99 7
2456.10 12
2456.21 17
2456.33 23
2456.44 28
2456.56 33
2456.67 39
2456.78 45
2456.90 53
2457.01 61
2457.12 69
2457.24 76
2457.35 81
2457.46 84
2457.58 84
2457.69 83
2457.81 80
2457.92 76
2458.03 73
2458.15 69
2458.26 67
2458.37 66
2458.49 65
2458.60 65
2458.71 64
2458.83 62
2458.94 60
2459.06 56
2459.17 52
2459.28 48
2459.40 45
2459.51 45
2459.62 46
2459.74 49
2459.85 54
2459.96 60
2460.08 65
2460.19 70
2460.31 73
2460.42 75
2460.53 77
2460.65 80
2460.76 82
2460.87 86
2460.99 90
2461.10 93
2461.22 96
2461.33 97
2461.44 97
2461.56 93
2461.67 88
2461.78 81
2461.90 71
2462.01 61
2462.13 49
2462.24 38
2462.35 28
2462.47 21
2462.58 17
2462.69 16
2462.81 20
2462.92 26
2463.03 35
2463.15 44
2463.26 52
2463.38 59
2463.49 63
2463.60 64
2463.72 64
2463.83 64
2463.95 64
2464.06 65
2464.17 67
2464.29 70
2464.40 74
2464.51 78
2464.63 80
2464.74 82
2464.86 84
2464.97 85
2465.08 86
2465.20 86
2465.31 86
2465.42 83
2465.54 79
2465.65 72
2465.77 63
2465.88 52
2465.99 40
2466.11 30
2466.22 23
2466.33 18
2466.45 17
2466.56 19
2466.68 23
2466.79 28
2466.90 35
2467.02 41
2467.13 48
2467.25 56
2467.36 64
2467.47 73
2467.59 82
2467.70 90
2467.81 96
2467.93 99
2468.04 99
2468.16 96
2468.27 91
2468.38 84
2468.50 77
2468.61 70
2468.73 64
2468.84 60
2468.95 57
2469.07 55
2469.18 55
2469.30 55
2469.41 56
2469.52 57
2469.64 59
2469.75 60
2469.86 62
2469.98 65
2470.09 68
2470.21 72
2470.32 75
2470.43 79
2470.55 83
2470.66 87
2470.78 91
2470.89 95
2471.00 99
2471.12 101
2471.23 101
2471.35 100
2471.46 96
2471.57 90
2471.69 83
2471.80 76
2471.92 69
2472.03 63
2472.14 58
2472.26 53
2472.37 48
2472.49 43
2472.60 36
2472.71 27
2472.83 17
2472.94 7
2473.06 0
2473.17 0
2473.28 0
2473.40 0
2473.51 0
2473.63 0
2473.74 0
2473.85 5
2473.97 9
2474.08 11
2474.20 11
2474.31 9
2474.42 7
2474.54 5
2474.65 2
2474.77 0
2474.88 0
2474.99 0
2475.11 0
2475.22 0
2475.34 0
2475.45 0
2475.56 3
2475.68 7
2475.79 11
2475.91 15
2476.02 19
2476.13 22
2476.25 24
2476.36 25
2476.48 26
2476.59 26
2476.70 25
2476.82 24
2476.93 22
2477.05 21
2477.16 20
2477.27 20
2477.39 21
2477.50 23
2477.62 25
2477.73 27
2477.84 28
2477.96 29
2478.07 29
2478.19 28
2478.30 27
2478.42 25
2478.53 22
2478.64 20
2478.76 17
2478.87 14
2478.99 12
2479.10 10
2479.21 8
2479.33 8
2479.44 8
2479.56 9
2479.67 12
2479.78 17
2479.90 23
2480.01 29
2480.13 36
2480.24 42
2480.36 46
2480.47 49
2480.58 49
2480.70 49
2480.81 48
2480.93 47
2481.04 46
2481.15 45
2481.27 43
2481.38 42
2481.50 40
2481.61 37
2481.73 33
2481.84 29
2481.95 26
2482.07 23
2482.18 23
2482.30 24
2482.41 26
2482.52 30
2482.64 33
2482.75 37
2482.87 40
2482.98 42
2483.10 44
2483.21 46
2483.32 49
2483.44 52
2483.55 55
2483.67 58
2483.78 60
2483.90 61
2484.01 61
2484.12 61
2484.24 61
2484.35 62
2484.47 66
2484.58 70
2484.69 75
2484.81 79
2484.92 81
2485.04 81
2485.15 78
2485.27 73
2485.38 67
2485.49 60
2485.61 54
2485.72 48
2485.84 44
2485.95 40
2486.07 36
2486.18 34
2486.29 33
2486.41 32
2486.52 33
2486.64 34
2486.75 36
2486.87 37
2486.98 37
2487.09 36
2487.21 35
2487.32 34
2487.44 35
2487.55 38
2487.67 42
2487.78 49
2487.89 55
2488.01 60
2488.12 62
2488.24 62
2488.35 58
2488.47 52
2488.58 45
2488.70 40
2488.81 36
2488.92 34
2489.04 33
2489.15 34
2489.27 36
2489.38 37
2489.50 37
2489.61 35
2489.72 32
2489.84 29
2489.95 26
2490.07 24
2490.18 23
2490.30 24
2490.41 26
2490.53 30
2490.64 34
2490.75 37
2490.87 38
2490.98 39
2491.10 38
2491.21 37
2491.33 34
2491.44 32
2491.55 30
2491.67 29
2491.78 28
2491.90 27
2492.01 26
2492.13 24
2492.24 22
2492.36 19
2492.47 14
2492.58 10
2492.70 7
2492.81 5
2492.93 6
2493.04 10
2493.16 17
2493.27 26
2493.39 36
2493.50 45
2493.61 51
2493.73 54
2493.84 53
2493.96 48
2494.07 41
2494.19 32
2494.30 23
2494.42 15
2494.53 11
2494.64 9
2494.76 11
2494.87 14
2494.99 18
2495.10 21
2495.22 24
2495.33 25
2495.45 24
2495.56 24
2495.68 23
2495.79 24
2495.90 25
2496.02 27
2496.13 31
2496.25 35
2496.36 40
2496.48 46
2496.59 52
2496.71 57
2496.82 62
2496.93 66
2497.05 69
2497.16 71
2497.28 73
2497.39 75
2497.51 77
2497.62 80
2497.74 82
2497.85 84
2497.97 85
2498.08 85
2498.19 83
2498.31 81
2498.42 79
2498.54 78
2498.65 79
2498.77 81
2498.88 83
2499.00 84
2499.11 82
2499.23 77
2499.34 69
2499.46 58
2499.57 46
2499.68 34
2499.80 22
2499.91 12
2500.03 3
2500.14 0
2500.26 0
2500.37 0
2500.49 0
2500.60 0
2500.72 0
2500.83 0
2500.94 0
2501.06 1
2501.17 9
2501.29 17
2501.40 24
2501.52 31
2501.63 36
2501.75 41
2501.86 43
2501.98 45
2502.09 45
2502.21 44
2502.32 42
2502.44 39
2502.55 34
2502.66 30
2502.78 25
2502.89 21
2503.01 18
2503.12 16
2503.24 17
2503.35 20
2503.47 24
2503.58 30
2503.70 35
2503.81 39
2503.93 42
2504.04 43
2504.16 45
2504.27 48
2504.38 53
2504.50 60
2504.61 69
2504.73 79
2504.84 87
2504.96 92
2505.07 93
2505.19 88
2505.30 79
2505.42 66
2505.53 53
2505.65 42
2505.76 34
2505.88 30
2505.99 31
2506.11 36
2506.22 43
2506.34 52
2506.45 61
2506.56 69
2506.68 75
2506.79 79
2506.91 81
2507.02 82
2507.14 81
2507.25 79
2507.37 77
2507.48 76
2507.60 75
2507.71 75
2507.83 76
2507.94 77
2508.06 77
2508.17 77
2508.29 76
2508.40 76
2508.52 77
2508.63 80
2508.75 84
2508.86 90
2508.98 95
2509.09 100
2509.20 104
2509.32 105
2509.43 105
2509.55 103
2509.66 101
2509.78 99
2509.89 99
2510.01 98
2510.12 98
2510.24 98
2510.35 96
2510.47 93
2510.58 89
2510.70 84
2510.81 78
2510.93 71
2511.04 64
2511.16 56
2511.27 49
2511.39 44
2511.50 40
2511.62 39
2511.73 41
2511.85 44
2511.96 49
2512.08 55
2512.19 60
2512.31 64
2512.42 66
2512.54 67
2512.65 68
2512.77 68
2512.88 68
2512.99 68
2513.11 68
2513.22 69
2513.34 70
2513.45 71
2513.57 72
2513.68 72
2513.80 72
2513.91 70
2514.03 67
2514.14 63
2514.26 58
2514.37 53
2514.49 49
2514.60 45
2514.72 42
2514.83 41
2514.95 41
2515.06 41
2515.18 41
2515.29 43
2515.41 44
2515.52 47
2515.64 50
2515.75 53
2515.87 56
2515.98 58
2516.10 59
2516.21 57
2516.33 55
2516.44 51
2516.56 46
2516.67 42
2516.79 38
2516.90 36
2517.02 36
2517.13 38
2517.25 41
2517.36 46
2517.48 52
2517.59 60
2517.71 68
2517.82 76
2517.94 84
2518.05 91
2518.17 95
2518.28 97
2518.40 96
2518.51 92
2518.63 86
2518.74 79
2518.86 71
2518.97 65
2519.09 60
2519.20 56
2519.32 53
2519.43 51
2519.55 48
2519.66 47
2519.78 46
2519.89 46
2520.01 48
2520.12 51
2520.24 56
2520.35 61
2520.47 65
2520.58 67
2520.70 66
2520.81 61
2520.93 54
2521.04 47
2521.16 40
2521.27 35
2521.39 34
2521.50 36
2521.62 41
2521.73 48
2521.85 55
2521.97 61
2522.08 66
2522.20 69
2522.31 72
2522.43 73
2522.54 74
2522.66 73
2522.77 71
2522.89 68
2523.00 63
2523.12 58
2523.23 54
2523.35 51
2523.46 50
2523.58 53
2523.69 58
2523.81 67
2523.92 77
2524.04 88
2524.15 99
2524.27 108
2524.38 115
2524.50 120
2524.61 123
2524.73 124
2524.84 125
2524.96 126
2525.07 128
2525.19 131
2525.30 135
2525.42 140
2525.53 143
2525.65 145
2525.77 146
2525.88 144
2526.00 139
2526.11 133
2526.23 126
2526.34 117
2526.46 108
2526.57 99
2526.69 89
2526.80 79
2526.92 69
2527.03 61
2527.15 54
2527.26 50
2527.38 49
2527.49 50
2527.61 55
2527.72 61
2527.84 68
2527.95 75
2528.07 81
2528.18 85
2528.30 87
2528.42 88
2528.53 87
2528.65 86
2528.76 85
2528.88 84
2528.99 84
2529.11 84
2529.22 84
2529.34 84
2529.45 84
2529.57 84
2529.68 85
2529.80 85
2529.91 86
2530.03 88
2530.14 90
2530.26 92
2530.37 94
2530.49 95
2530.61 94
2530.72 92
2530.84 89
2530.95 84
2531.07 78
2531.18 72
2531.30 65
2531.41 59
2531.53 53
2531.64 47
2531.76 41
2531.87 35
2531.99 28
2532.10 21
2532.22 14
2532.34 6
2532.45 0
2532.57 0
2532.68 0
2532.80 0
2532.91 0
2533.03 0
2533.14 0
2533.26 0
2533.37 1
2533.49 8
2533.60 15
2533.72 21
2533.83 25
2533.95 26
2534.07 25
2534.18 24
2534.30 21
2534.41 19
2534.53 17
2534.64 16
2534.76 17
2534.87 19
2534.99 22
2535.10 25
2535.22 29
2535.34 31
2535.45 33
2535.57 32
2535.68 30
2535.80 27
2535.91 24
2536.03 21
2536.14 19
2536.26 20
2536.37 23
2536.49 29
2536.60 37
2536.72 46
2536.84 55
2536.95 62
2537.07 66
2537.18 68
2537.30 67
2537.41 64
2537.53 60
2537.64 56
2537.76 54
2537.87 52
2537.99 52
2538.11 52
2538.22 53
2538.34 54
2538.45 56
2538.57 56
2538.68 57
2538.80 56
2538.91 55
2539.03 53
2539.14 51
2539.26 49
2539.38 48
2539.49 47
2539.61 47
2539.72 47
2539.84 47
2539.95 46
2540.07 44
2540.18 42
2540.30 40
2540.42 38
2540.53 37
2540.65 36
2540.76 35
2540.88 35
2540.99 36
2541.11 36
2541.22 37
2541.34 37
2541.46 39
2541.57 40
2541.69 42
2541.80 45
2541.92 48
2542.03 50
2542.15 53
2542.26 56
2542.38 59
2542.50 61
2542.61 62
2542.73 63
2542.84 62
2542.96 60
2543.07 56
2543.19 51
2543.30 45
2543.42 39
2543.54 35
2543.65 33
2543.77 33
2543.88 37
2544.00 44
2544.11 55
2544.23 67
2544.35 80
2544.46 91
2544.58 99
2544.69 102
2544.81 101
2544.92 95
2545.04 87
2545.15 78
2545.27 70
2545.39 63
2545.50 58
2545.62 55
2545.73 52
2545.85 50
2545.96 48
2546.08 47
2546.20 46
2546.31 47
2546.43 50
2546.54 54
2546.66 58
2546.77 62
2546.89 66
2547.00 68
2547.12 69
2547.24 69
2547.35 69
2547.47 70
2547.58 70
2547.70 71
2547.81 73
2547.93 75
2548.05 77
2548.16 81
2548.28 84
2548.39 89
2548.51 93
2548.62 96
2548.74 98
2548.86 99
2548.97 97
2549.09 94
2549.20 88
2549.32 81
2549.43 73
2549.55 63
2549.67 54
2549.78 45
2549.90 37
2550.01 31
2550.13 29
2550.24 29
2550.36 31
2550.48 36
2550.59 41
2550.71 47
2550.82 51
2550.94 53
2551.06 55
2551.17 55
2551.29 56
2551.40 57
2551.52 59
2551.63 62
2551.75 65
2551.87 69
2551.98 71
2552.10 72
2552.21 72
2552.33 71
2552.44 71
2552.56 72
2552.68 74
2552.79 77
2552.91 80
2553.02 83
2553.14 84
2553.26 83
2553.37 80
2553.49 76
2553.60 70
2553.72 64
2553.83 58
2553.95 52
2554.07 48
2554.18 45
2554.30 43
2554.41 42
2554.53 40
2554.65 38
2554.76 36
2554.88 33
2554.99 30
2555.11 27
2555.22 24
2555.34 23
2555.46 23
2555.57 24
2555.69 26
2555.80 28
2555.92 31
2556.04 33
2556.15 36
2556.27 39
2556.38 41
2556.50 44
2556.62 46
2556.73 46
2556.85 45
2556.96 42
2557.08 36
2557.19 30
2557.31 23
2557.43 16
2557.54 9
2557.66 4
2557.77 0
2557.89 0
2558.01 0
2558.12 0
2558.24 0
2558.35 0
2558.47 0
2558.59 0
2558.70 2
2558.82 10
2558.93 19
2559.05 25
2559.17 30
2559.28 32
2559.40 34
2559.51 34
2559.63 33
2559.75 33
2559.86 33
2559.98 33
2560.09 33
2560.21 32
2560.33 30
2560.44 28
2560.56 28
2560.67 30
2560.79 35
2560.90 43
2561.02 53
2561.14 63
2561.25 72
2561.37 77
2561.48 79
2561.60 76
2561.72 70
2561.83 62
2561.95 54
2562.07 47
2562.18 42
2562.30 39
2562.41 38
2562.53 39
2562.65 42
2562.76 47
2562.88 52
2562.99 58
2563.11 65
2563.23 71
2563.34 77
2563.46 83
2563.57 86
2563.69 88
2563.81 88
2563.92 86
2564.04 83
2564.15 78
2564.27 74
2564.39 70
2564.50 68
2564.62 67
2564.73 67
2564.85 67
2564.97 67
2565.08 66
2565.20 62
2565.31 57
2565.43 50
2565.55 42
2565.66 34
2565.78 26
2565.90 19
2566.01 13
2566.13 8
2566.24 4
2566.36 1
2566.48 0
2566.59 0
2566.71 0
2566.82 1
2566.94 4
2567.06 6
2567.17 8
2567.29 9
2567.40 10
2567.52 10
2567.64 11
2567.75 12
2567.87 14
2567.99 17
2568.10 20
2568.22 24
2568.33 28
2568.45 32
2568.57 37
2568.68 42
2568.80 47
2568.91 52
2569.03 55
2569.15 57
2569.26 57
2569.38 56
2569.50 54
2569.61 52
2569.73 50
2569.84 51
2569.96 53
2570.08 57
2570.19 62
2570.31 66
2570.43 70
2570.54 73
2570.66 74
2570.77 74
2570.89 73
2571.01 72
2571.12 71
2571.24 69
2571.35 69
2571.47 69
2571.59 71
2571.70 72
2571.82 74
2571.94 76
2572.05 77
2572.17 78
2572.28 77
2572.40 78
2572.52 79
2572.63 81
2572.75 84
2572.87 89
2572.98 95
2573.10 101
2573.21 105
2573.33 108
2573.45 109
2573.56 108
2573.68 106
2573.80 103
2573.91 100
2574.03 98
2574.15 96
2574.26 95
2574.38 94
2574.49 93
2574.61 93
2574.73 93
2574.84 93
2574.96 93
2575.08 93
2575.19 94
2575.31 93
2575.42 91
2575.54 88
2575.66 83
2575.77 76
2575.89 68
2576.01 60
2576.12 52
2576.24 45
2576.36 40
2576.47 37
2576.59 35
2576.70 35
2576.82 35
2576.94 37
2577.05 39
2577.17 41
2577.29 44
2577.40 46
2577.52 48
2577.64 48
2577.75 48
2577.87 47
2577.98 46
2578.10 45
2578.22 45
2578.33 45
2578.45 47
2578.57 48
2578.68 49
2578.80 49
2578.92 49
2579.03 48
2579.15 48
2579.26 49
2579.38 53
2579.50 58
2579.61 64
2579.73 71
2579.85 76
2579.96 79
2580.08 80
2580.20 78
2580.31 75
2580.43 70
2580.55 65
2580.66 61
2580.78 58
2580.89 56
2581.01 57
2581.13 59
2581.24 63
2581.36 68
2581.48 72
2581.59 75
2581.71 76
2581.83 74
2581.94 71
2582.06 66
2582.18 62
2582.29 58
2582.41 57
2582.52 57
2582.64 60
2582.76 65
2582.87 71
2582.99 78
2583.11 83
2583.22 86
2583.34 87
2583.46 86
2583.57 83
2583.69 79
2583.81 75
2583.92 71
2584.04 69
2584.16 68
2584.27 68
2584.39 70
2584.51 73
2584.62 77
2584.74 81
2584.86 85
2584.97 88
2585.09 91
2585.20 92
2585.32 93
2585.44 94
2585.55 93
2585.67 93
2585.79 93
2585.90 93
2586.02 94
2586.14 95
2586.25 96
2586.37 98
2586.49 98
2586.60 98
2586.72 95
2586.84 91
2586.95 87
2587.07 82
2587.19 78
2587.30 75
2587.42 74
2587.54 76
2587.65 79
2587.77 84
2587.89 89
2588.00 94
2588.12 98
2588.24 100
2588.35 102
2588.47 103
2588.59 103
2588.70 104
2588.82 106
2588.94 108
2589.05 109
2589.17 108
2589.29 105
2589.40 100
2589.52 93
2589.64 85
2589.75 79
2589.87 75
2589.99 73
2590.10 75
2590.22 77
2590.34 81
2590.45 83
2590.57 85
2590.69 84
2590.80 81
2590.92 77
2591.04 72
2591.15 67
2591.27 62
2591.39 58
2591.50 54
2591.62 51
2591.74 49
2591.85 47
2591.97 46
2592.09 46
2592.20 46
2592.32 47
2592.44 50
2592.55 53
2592.67 57
2592.79 61
2592.90 66
2593.02 69
2593.14 71
2593.25 70
2593.37 68
2593.49 64
2593.60 58
2593.72 53
2593.84 47
2593.95 42
2594.07 37
2594.19 33
2594.30 29
2594.42 27
2594.54 27
2594.65 27
2594.77 29
2594.89 32
2595.00 34
2595.12 35
2595.24 35
2595.35 32
2595.47 28
2595.59 23
2595.70 17
2595.82 12
2595.94 6
2596.05 2
2596.17 0
2596.29 0
2596.40 0
2596.52 0
2596.64 0
2596.76 0
2596.87 2
2596.99 6
2597.11 8
2597.22 8
2597.34 6
2597.46 3
2597.57 0
2597.69 0
2597.81 0
2597.92 1
2598.04 8
2598.16 16
2598.27 27
2598.39 37
2598.51 46
2598.62 53
2598.74 57
2598.86 58
2598.98 56
2599.09 52
2599.21 46
2599.33 40
2599.44 33
2599.56 27
2599.68 22
2599.79 18
2599.91 16
2600.03 16
2600.14 18
2600.26 22
2600.38 27
2600.49 32
2600.61 36
2600.73 40
2600.84 42
2600.96 43
2601.08 44
2601.20 44
2601.31 44
2601.43 44
2601.55 44
2601.66 46
2601.78 48
2601.90 53
2602.01 60
2602.13 69
2602.25 81
2602.36 93
2602.48 106
2602.60 116
2602.72 122
2602.83 123
2602.95 120
2603.07 114
2603.18 105
2603.30 96
2603.42 90
2603.53 86
2603.65 87
2603.77 91
2603.89 98
2604.00 106
2604.12 115
2604.24 123
2604.35 131
2604.47 139
2604.59 145
2604.70 150
2604.82 154
2604.94 155
2605.05 154
2605.17 150
2605.29 144
2605.41 138
2605.52 132
2605.64 128
2605.76 127
2605.87 128
2605.99 131
2606.11 134
2606.22 139
2606.34 142
2606.46 145
2606.58 146
2606.69 147
2606.81 146
2606.93 144
2607.04 141
2607.16 139
2607.28 136
2607.40 133
2607.51 129
2607.63 125
2607.75 121
2607.86 116
2607.98 110
2608.10 104
2608.21 98
2608.33 93
2608.45 89
2608.57 87
2608.68 86
2608.80 86
2608.92 87
2609.03 88
2609.15 89
2609.27 91
2609.39 92
2609.50 93
2609.62 94
2609.74 95
2609.85 97
2609.97 98
2610.09 99
2610.20 100
2610.32 100
2610.44 100
2610.56 100
2610.67 100
2610.79 102
2610.91 105
2611.02 110
2611.14 116
2611.26 121
2611.38 125
2611.49 127
2611.61 126
2611.73 122
2611.84 117
2611.96 111
2612.08 105
2612.20 100
2612.31 95
2612.43 90
2612.55 84
2612.66 77
2612.78 70
2612.90 63
2613.02 58
2613.13 55
2613.25 55
2613.37 58
2613.48 63
2613.60 70
2613.72 77
2613.84 83
2613.95 86
2614.07 87
2614.19 86
2614.31 84
2614.42 82
2614.54 80
2614.66 81
2614.77 82
2614.89 84
2615.01 86
2615.13 88
2615.24 89
2615.36 90
2615.48 91
2615.59 92
2615.71 94
2615.83 98
2615.95 102
2616.06 107
2616.18 113
2616.30 120
2616.42 127
2616.53 135
2616.65 142
2616.77 149
2616.88 155
2617.00 158
2617.12 159
2617.24 157
2617.35 154
2617.47 151
2617.59 149
2617.71 150
2617.82 155
2617.94 162
2618.06 171
2618.17 180
2618.29 188
2618.41 192
2618.53 194
2618.64 193
2618.76 191
2618.88 189
2619.00 186
2619.11 184
2619.23 183
2619.35 181
2619.46 178
2619.58 176
2619.70 172
2619.82 169
2619.93 166
2620.05 164
2620.17 162
2620.29 161
2620.40 160
2620.52 160
2620.64 160
2620.76 160
2620.87 161
2620.99 162
2621.11 163
2621.22 165
2621.34 166
2621.46 166
2621.58 166
2621.69 165
2621.81 164
2621.93 161
2622.05 158
2622.16 154
2622.28 148
2622.40 142
2622.52 135
2622.63 129
2622.75 123
2622.87 118
2622.99 115
2623.10 113
2623.22 112
2623.34 111
2623.45 109
2623.57 106
2623.69 102
2623.81 98
2623.92 94
2624.04 90
2624.16 86
2624.28 84
2624.39 82
2624.51 80
2624.63 80
2624.75 82
2624.86 84
2624.98 89
2625.10 94
2625.22 100
2625.33 105
2625.45 109
2625.57 111
2625.69 110
2625.80 106
2625.92 100
2626.04 92
2626.16 83
2626.27 75
2626.39 67
2626.51 62
2626.63 58
2626.74 57
2626.86 57
2626.98 59
2627.10 61
2627.21 63
2627.33 65
2627.45 66
2627.57 66
2627.68 67
2627.80 68
2627.92 69
2628.04 70
2628.15 70
2628.27 68
2628.39 64
2628.51 60
2628.62 55
2628.74 51
2628.86 49
2628.98 48
2629.09 49
2629.21 50
2629.33 52
2629.45 53
2629.56 54
2629.68 54
2629.80 55
2629.92 56
2630.03 59
2630.15 62
2630.27 66
2630.39 69
2630.50 71
2630.62 72
2630.74 70
2630.86 68
2630.97 64
2631.09 60
2631.21 56
2631.33 52
2631.44 48
2631.56 44
2631.68 40
2631.80 35
2631.91 31
2632.03 27
2632.15 23
2632.27 21
2632.38 20
2632.50 20
2632.62 23
2632.74 27
2632.86 33
2632.97 40
2633.09 47
2633.21 54
2633.33 59
2633.44 62
2633.56 63
2633.68 64
2633.80 65
2633.91 67
2634.03 70
2634.15 75
2634.27 81
2634.38 88
2634.50 95
2634.62 100
2634.74 102
2634.86 102
2634.97 97
2635.09 90
2635.21 82
2635.33 72
2635.44 63
2635.56 56
2635.68 52
2635.80 51
2635.91 53
2636.03 58
2636.15 65
2636.27 74
2636.38 83
2636.50 92
2636.62 100
2636.74 105
2636.86 108
2636.97 109
2637.09 107
2637.21 104
2637.33 99
2637.44 94
2637.56 89
2637.68 83
2637.80 77
2637.92 73
2638.03 70
2638.15 69
2638.27 72
2638.39 79
2638.50 88
2638.62 100
2638.74 114
2638.86 127
2638.97 139
2639.09 149
2639.21 156
2639.33 160
2639.45 161
2639.56 160
2639.68 155
2639.80 148
2639.92 140
2640.03 131
2640.15 122
2640.27 115
2640.39 109
2640.51 104
2640.62 101
2640.74 100
2640.86 98
2640.98 96
2641.09 93
2641.21 90
2641.33 86
2641.45 83
2641.57 81
2641.68 80
2641.80 80
2641.92 81
2642.04 82
2642.15 82
2642.27 80
2642.39 76
2642.51 69
2642.63 62
2642.74 54
2642.86 47
2642.98 41
2643.10 37
2643.22 35
2643.33 35
2643.45 35
2643.57 36
2643.69 36
2643.80 37
2643.92 38
2644.04 39
2644.16 41
2644.28 42
2644.39 44
2644.51 46
2644.63 49
2644.75 51
2644.87 53
2644.98 53
2645.10 53
2645.22 50
2645.34 45
2645.45 39
2645.57 32
2645.69 26
2645.81 20
2645.93 15
2646.04 11
2646.16 9
2646.28 7
2646.40 5
2646.52 3
2646.63 1
2646.75 0
2646.87 0
2646.99 0
2647.11 0
2647.22 0
2647.34 0
2647.46 0
2647.58 0
2647.70 1
2647.81 4
2647.93 9
2648.05 13
2648.17 18
2648.29 22
2648.40 26
2648.52 29
2648.64 32
2648.76 35
2648.87 38
2648.99 43
2649.11 49
2649.23 56
2649.35 63
2649.46 70
2649.58 75
2649.70 77
2649.82 76
2649.94 73
2650.05 67
2650.17 60
2650.29 53
2650.41 48
2650.53 44
2650.64 42
2650.76 42
2650.88 43
2651.00 45
2651.12 48
2651.23 50
2651.35 50
2651.47 50
2651.59 48
2651.71 45
2651.83 42
2651.94 40
2652.06 40
2652.18 40
2652.30 42
2652.42 45
2652.53 48
2652.65 50
2652.77 50
2652.89 49
2653.01 45
2653.12 41
2653.24 36
2653.36 31
2653.48 29
2653.60 27
2653.71 27
2653.83 28
2653.95 28
2654.07 28
2654.19 27
2654.30 25
2654.42 23
2654.54 20
2654.66 17
2654.78 16
2654.89 15
2655.01 16
2655.13 17
2655.25 18
2655.37 18
2655.49 18
2655.60 18
2655.72 16
2655.84 15
2655.96 15
2656.08 17
2656.19 20
2656.31 26
2656.43 33
2656.55 41
2656.67 48
2656.78 53
2656.90 57
2657.02 57
2657.14 55
2657.26 51
2657.38 46
2657.49 41
2657.61 37
2657.73 33
2657.85 30
2657.97 28
2658.08 28
2658.20 29
2658.32 31
2658.44 34
2658.56 37
2658.68 40
2658.79 41
2658.91 42
2659.03 41
2659.15 40
2659.27 38
2659.38 36
2659.50 35
2659.62 35
2659.74 35
2659.86 36
2659.98 37
2660.09 37
2660.21 37
2660.33 35
2660.45 32
2660.57 28
2660.69 23
2660.80 18
2660.92 13
2661.04 11
2661.16 9
2661.28 9
2661.39 9
2661.51 9
2661.63 9
2661.75 9
2661.87 8
2661.99 8
2662.10 8
2662.22 10
2662.34 12
2662.46 15
2662.58 19
2662.70 21
2662.81 23
2662.93 23
2663.05 23
2663.17 23
2663.29 23
2663.41 24
2663.52 25
2663.64 28
2663.76 32
2663.88 37
2664.00 42
2664.12 46
2664.23 49
2664.35 51
2664.47 52
2664.59 50
2664.71 48
2664.83 46
2664.94 44
2665.06 43
2665.18 44
2665.30 45
2665.42 48
2665.54 50
2665.65 52
2665.77 53
2665.89 53
2666.01 53
2666.13 53
2666.25 52
2666.36 52
2666.48 53
2666.60 54
2666.72 55
2666.84 57
2666.96 58
2667.07 58
2667.19 57
2667.31 54
2667.43 48
2667.55 42
2667.67 35
2667.78 27
2667.90 21
2668.02 15
2668.14 9
2668.26 3
2668.38 0
2668.49 0
2668.61 0
2668.73 0
2668.85 0
2668.97 0
2669.09 0
2669.20 0
2669.32 5
2669.44 13
2669.56 21
2669.68 28
2669.80 33
2669.92 38
2670.03 42
2670.15 46
2670.27 48
2670.39 50
2670.51 49
2670.63 47
2670.74 42
2670.86 37
2670.98 30
2671.10 22
2671.22 14
2671.34 7
2671.46 1
2671.57 0
2671.69 0
2671.81 0
2671.93 0
2672.05 2
2672.17 6
2672.28 9
2672.40 13
2672.52 17
2672.64 20
2672.76 24
2672.88 28
2673.00 31
2673.11 34
2673.23 37
2673.35 40
2673.47 42
2673.59 45
2673.71 48
2673.83 51
2673.94 53
2674.06 55
2674.18 56
2674.30 55
2674.42 53
2674.54 51
2674.66 50
2674.77 49
2674.89 50
2675.01 51
2675.13 53
2675.25 56
2675.37 57
2675.49 58
2675.60 59
2675.72 58
2675.84 57
2675.96 56
2676.08 56
2676.20 56
2676.32 56
2676.43 57
2676.55 58
2676.67 59
2676.79 59
2676.91 59
2677.03 59
2677.15 59
2677.26 59
2677.38 59
2677.50 61
2677.62 63
2677.74 66
2677.86 67
2677.98 67
2678.09 66
2678.21 63
2678.33 58
2678.45 53
2678.57 48
2678.69 43
2678.81 38
2678.92 34
2679.04 30
2679.16 26
2679.28 22
2679.40 19
2679.52 17
2679.64 16
2679.76 16
2679.87 16
2679.99 18
2680.11 19
2680.23 21
2680.35 23
2680.47 26
2680.59 28
2680.70 31
2680.82 35
2680.94 39
2681.06 42
2681.18 45
2681.30 47
2681.42 47
2681.54 45
2681.65 41
2681.77 37
2681.89 31
2682.01 26
2682.13 21
2682.25 19
2682.37 19
2682.48 20
2682.60 24
2682.72 30
2682.84 35
2682.96 40
2683.08 44
2683.20 46
2683.32 46
2683.43 44
2683.55 42
2683.67 39
2683.79 36
2683.91 33
2684.03 31
2684.15 29
2684.27 28
2684.38 28
2684.50 27
2684.62 28
2684.74 29
2684.86 31
2684.98 33
2685.10 36
2685.22 39
2685.33 42
2685.45 44
2685.57 44
2685.69 44
2685.81 42
2685.93 39
2686.05 35
2686.17 31
2686.29 27
2686.40 25
2686.52 24
2686.64 25
2686.76 27
2686.88 29
2687.00 30
2687.12 30
2687.24 27
2687.35 22
2687.47 16
2687.59 9
2687.71 3
2687.83 0
2687.95 0
2688.07 2
2688.19 8
2688.31 15
2688.42 23
2688.54 29
2688.66 34
2688.78 38
2688.90 40
2689.02 42
2689.14 45
2689.26 49
2689.37 54
2689.49 60
2689.61 65
2689.73 69
2689.85 71
2689.97 70
2690.09 68
2690.21 64
2690.33 59
2690.44 55
2690.56 53
2690.68 51
2690.80 51
2690.92 50
2691.04 51
2691.16 50
2691.28 50
2691.40 49
2691.52 47
2691.63 46
2691.75 45
2691.87 44
2691.99 44
2692.11 45
2692.23 45
2692.35 44
2692.47 43
2692.59 40
2692.70 36
2692.82 32
2692.94 28
2693.06 24
2693.18 20
2693.30 16
2693.42 12
2693.54 6
2693.66 0
2693.77 0
2693.89 0
2694.01 0
2694.13 0
2694.25 0
2694.37 0
2694.49 3
2694.61 10
2694.73 18
2694.85 24
2694.96 30
2695.08 34
2695.20 37
2695.32 39
2695.44 40
2695.56 40
2695.68 40
2695.80 39
2695.92 38
2696.04 38
2696.15 40
2696.27 42
2696.39 46
2696.51 51
2696.63 55
2696.75 58
2696.87 60
2696.99 60
2697.11 57
2697.23 53
2697.35 48
2697.46 43
2697.58 38
2697.70 34
2697.82 30
2697.94 28
2698.06 27
2698.18 27
2698.30 28
2698.42 29
2698.54 30
2698.65 30
2698.77 28
2698.89 25
2699.01 20
2699.13 13
2699.25 6
2699.37 0
2699.49 0
2699.61 0
2699.73 0
2699.85 0
2699.96 3
2700.08 9
2700.20 15
2700.32 20
2700.44 23
2700.56 24
2700.68 23
2700.80 22
2700.92 21
2701.04 19
2701.16 18
2701.28 18
2701.39 19
2701.51 19
2701.63 20
2701.75 20
2701.87 19
2701.99 17
2702.11 14
2702.23 11
2702.35 7
2702.47 3
2702.59 0
2702.71 0
2702.82 0
2702.94 0
2703.06 0
2703.18 0
2703.30 0
2703.42 0
2703.54 1
2703.66 3
2703.78 4
2703.90 6
2704.02 7
2704.14 8
2704.25 10
2704.37 11
2704.49 13
2704.61 16
2704.73 19
2704.85 23
2704.97 27
2705.09 31
2705.21 34
2705.33 38
2705.45 40
2705.57 42
2705.68 42
2705.80 41
2705.92 39
2706.04 34
2706.16 28
2706.28 21
2706.40 13
2706.52 6
2706.64 1
2706.76 0
2706.88 0
2707.00 2
2707.12 8
2707.24 15
2707.35 23
2707.47 31
2707.59 37
2707.71 42
2707.83 45
2707.95 47
2708.07 47
2708.19 45
2708.31 41
2708.43 36
2708.55 29
2708.67 21
2708.79 13
2708.91 6
2709.02 0
2709.14 0
2709.26 0
2709.38 0
2709.50 0
2709.62 4
2709.74 10
2709.86 16
2709.98 22
2710.10 27
2710.22 31
2710.34 33
2710.46 34
2710.58 34
2710.70 32
2710.81 30
2710.93 28
2711.05 27
2711.17 28
2711.29 30
2711.41 33
2711.53 37
2711.65 42
2711.77 46
2711.89 48
2712.01 49
2712.13 48
2712.25 46
2712.37 42
2712.49 39
2712.60 35
2712.72 33
2712.84 32
2712.96 33
2713.08 34
2713.20 35
2713.32 35
2713.44 35
2713.56 33
2713.68 31
2713.80 30
2713.92 29
2714.04 30
2714.16 34
2714.28 39
2714.40 46
2714.52 55
2714.63 63
2714.75 71
2714.87 79
2714.99 85
2715.11 89
2715.23 91
2715.35 90
2715.47 88
2715.59 85
2715.71 82
2715.83 79
2715.95 77
2716.07 75
2716.19 73
2716.31 71
2716.43 68
2716.55 65
2716.67 62
2716.78 61
2716.90 61
2717.02 64
2717.14 69
2717.26 75
2717.38 81
2717.50 85
2717.62 87
2717.74 87
2717.86 84
2717.98 80
2718.10 74
2718.22 69
2718.34 64
2718.46 59
2718.58 56
2718.70 54
2718.82 53
2718.94 52
2719.06 51
2719.17 50
2719.29 50
2719.41 48
2719.53 46
2719.65 43
2719.77 39
2719.89 34
2720.01 30
2720.13 26
2720.25 23
2720.37 22
2720.49 22
2720.61 23
2720.73 26
2720.85 29
2720.97 32
2721.09 36
2721.21 41
2721.33 46
2721.45 52
2721.57 57
2721.69 62
2721.81 66
2721.92 68
2722.04 69
2722.16 68
2722.28 65
2722.40 61
2722.52 57
2722.64 53
2722.76 48
2722.88 44
2723.00 41
2723.12 38
2723.24 37
2723.36 38
2723.48 39
2723.60 42
2723.72 46
2723.84 51
2723.96 55
2724.08 58
2724.20 61
2724.32 62
2724.44 61
2724.56 60
2724.68 57
2724.80 53
2724.92 49
2725.04 44
2725.15 40
2725.27 38
2725.39 36
2725.51 37
2725.63 40
2725.75 44
2725.87 49
2725.99 54
2726.11 57
2726.23 58
2726.35 57
2726.47 53
2726.59 48
2726.71 43
2726.83 38
2726.95 35
2727.07 33
2727.19 33
2727.31 34
2727.43 36
2727.55 39
2727.67 42
2727.79 47
2727.91 52
2728.03 58
2728.15 65
2728.27 72
2728.39 79
2728.51 84
2728.63 88
2728.75 91
2728.87 92
2728.99 91
2729.10 88
2729.22 83
2729.34 77
2729.46 68
2729.58 59
2729.70 48
2729.82 37
2729.94 26
2730.06 17
2730.18 8
2730.30 1
2730.42 0
2730.54 0
2730.66 0
2730.78 0
2730.90 0
2731.02 0
2731.14 0
2731.26 0
2731.38 2
2731.50 7
2731.62 11
2731.74 14
2731.86 17
2731.98 18
2732.10 20
2732.22 23
2732.34 26
2732.46 31
2732.58 36
2732.70 40
2732.82 44
2732.94 46
2733.06 45
2733.18 43
2733.30 40
2733.42 37
2733.54 36
2733.66 36
2733.78 38
2733.90 42
2734.02 47
2734.14 53
2734.26 58
2734.38 61
2734.50 62
2734.62 61
2734.74 59
2734.86 57
2734.98 56
2735.10 57
2735.22 59
2735.34 64
2735.46 69
2735.58 75
2735.70 80
2735.81 86
2735.93 91
2736.05 96
2736.17 102
2736.29 107
2736.41 112
2736.53 115
2736.65 116
2736.77 114
2736.89 110
2737.01 104
2737.13 96
2737.25 86
2737.37 77
2737.49 68
2737.61 60
2737.73 54
2737.85 50
2737.97 48
2738.09 49
2738.21 51
2738.33 54
2738.45 58
2738.57 61
2738.69 63
2738.81 63
2738.93 62
2739.05 58
2739.17 54
2739.29 49
2739.41 45
2739.53 41
2739.65 37
2739.77 34
2739.89 31
2740.01 28
2740.13 25
2740.25 24
2740.37 25
2740.49 28
2740.61 33
2740.73 40
2740.85 47
2740.97 52
2741.09 55
2741.21 56
2741.33 54
2741.45 51
2741.57 46
2741.69 43
2741.81 42
2741.93 43
2742.05 48
2742.17 54
2742.29 62
2742.41 70
2742.53 77
2742.65 82
2742.77 84
2742.89 84
2743.01 82
2743.13 78
2743.25 74
2743.37 69
2743.49 64
2743.61 58
2743.73 51
2743.85 45
2743.97 38
2744.09 33
2744.21 29
2744.33 27
2744.45 27
2744.57 28
2744.69 30
2744.81 32
2744.93 34
2745.05 36
2745.17 38
2745.29 39
2745.41 39
2745.54 39
2745.66 38
2745.78 37
2745.90 34
2746.02 31
2746.14 28
2746.26 25
2746.38 24
2746.50 25
2746.62 28
2746.74 32
2746.86 38
2746.98 44
2747.10 50
2747.22 54
2747.34 58
2747.46 60
2747.58 61
2747.70 62
2747.82 63
2747.94 65
2748.06 67
2748.18 69
2748.30 70
2748.42 72
2748.54 72
2748.66 73
2748.78 72
2748.90 72
2749.02 72
2749.14 73
2749.26 75
2749.38 77
2749.50 79
2749.62 80
2749.74 80
2749.86 78
2749.98 75
2750.10 72
2750.22 68
2750.34 66
2750.46 66
2750.58 67
2750.70 71
2750.82 77
2750.94 82
2751.06 86
2751.18 88
2751.30 86
2751.42 82
2751.54 75
2751.66 68
2751.78 61
2751.90 55
2752.02 50
2752.14 48
2752.27 46
2752.39 44
2752.51 42
2752.63 38
2752.75 32
2752.87 27
2752.99 22
2753.11 19
2753.23 19
2753.35 22
2753.47 27
2753.59 33
2753.71 39
2753.83 43
2753.95 44
2754.07 43
2754.19 40
2754.31 37
2754.43 35
2754.55 35
2754.67 38
2754.79 43
2754.91 49
2755.03 55
2755.15 60
2755.27 64
2755.39 67
2755.51 69
2755.63 69
2755.75 68
2755.87 66
2755.99 64
2756.11 61
2756.24 59
2756.36 58
2756.48 59
2756.60 61
2756.72 64
2756.84 67
2756.96 70
2757.08 71
2757.20 70
2757.32 68
2757.44 65
2757.56 63
2757.68 60
2757.80 59
2757.92 58
2758.04 57
2758.16 56
2758.28 55
2758.40 55
2758.52 54
2758.64 55
2758.76 58
2758.88 61
2759.00 66
2759.12 70
2759.24 73
2759.36 75
2759.49 76
2759.61 75
2759.73 72
2759.85 69
2759.97 66
2760.09 64
2760.21 62
2760.33 62
2760.45 63
2760.57 65
2760.69 67
2760.81 70
2760.93 73
2761.05 75
2761.17 76
2761.29 76
2761.41 75
2761.53 73
2761.65 70
2761.77 67
2761.89 66
2762.01 66
2762.14 68
2762.26 72
2762.38 77
2762.50 82
2762.62 86
2762.74 86
2762.86 83
2762.98 77
2763.10 69
2763.22 59
2763.34 49
2763.46 41
2763.58 36
2763.70 32
2763.82 31
2763.94 32
2764.06 32
2764.18 32
2764.30 30
2764.42 28
2764.54 24
2764.67 20
2764.79 16
2764.91 15
2765.03 17
2765.15 21
2765.27 27
2765.39 34
2765.51 42
2765.63 49
2765.75 54
2765.87 57
2765.99 57
2766.11 54
2766.23 49
2766.35 44
2766.47 38
2766.59 33
2766.71 32
2766.84 34
2766.96 40
2767.08 49
2767.20 60
2767.32 71
2767.44 81
2767.56 87
2767.68 90
2767.80 90
2767.92 86
2768.04 81
2768.16 75
2768.28 70
2768.40 67
2768.52 65
2768.64 64
2768.76 64
2768.89 64
2769.01 63
2769.13 61
2769.25 58
2769.37 56
2769.49 54
2769.61 54
2769.73 56
2769.85 58
2769.97 61
2770.09 63
2770.21 64
2770.33 65
2770.45 66
2770.57 68
2770.70 71
2770.82 76
2770.94 81
2771.06 86
2771.18 88
2771.30 89
2771.42 86
2771.54 82
2771.66 77
2771.78 73
2771.90 71
2772.02 71
2772.14 72
2772.26 73
2772.38 72
2772.51 70
2772.63 66
2772.75 59
2772.87 51
2772.99 44
2773.11 38
2773.23 33
2773.35 30
2773.47 30
2773.59 30
2773.71 32
2773.83 34
2773.95 35
2774.07 36
2774.20 36
2774.32 35
2774.44 33
2774.56 31
2774.68 29
2774.80 26
2774.92 24
2775.04 23
2775.16 22
2775.28 24
2775.40 27
2775.52 34
2775.64 42
2775.77 52
2775.89 63
2776.01 74
2776.13 84
2776.25 93
2776.37 102
2776.49 111
2776.61 120
2776.73 129
2776.85 138
2776.97 145
2777.09 150
2777.21 153
2777.34 153
2777.46 151
2777.58 148
2777.70 143
2777.82 137
2777.94 130
2778.06 123
2778.18 117
2778.30 110
2778.42 105
2778.54 101
2778.66 98
2778.79 97
2778.91 96
2779.03 96
2779.15 96
2779.27 97
2779.39 98
2779.51 100
2779.63 101
2779.75 103
2779.87 103
2779.99 101
2780.11 98
2780.24 91
2780.36 83
2780.48 74
2780.60 66
2780.72 58
2780.84 54
2780.96 52
2781.08 54
2781.20 57
2781.32 62
2781.44 69
2781.56 76
2781.69 83
2781.81 91
2781.93 99
2782.05 107
2782.17 112
2782.29 116
2782.41 116
2782.53 113
2782.65 108
2782.77 103
2782.90 98
2783.02 95
2783.14 94
2783.26 96
2783.38 99
2783.50 104
2783.62 109
2783.74 114
2783.86 118
2783.98 121
2784.10 123
2784.23 124
2784.35 124
2784.47 123
2784.59 120
2784.71 117
2784.83 114
2784.95 110
2785.07 106
2785.19 103
2785.31 100
2785.43 97
2785.56 94
2785.68 91
2785.80 88
2785.92 84
2786.04 78
2786.16 71
2786.28 63
2786.40 53
2786.52 43
2786.64 33
2786.77 26
2786.89 22
2787.01 21
2787.13 23
2787.25 28
2787.37 33
2787.49 39
2787.61 43
2787.73 46
2787.86 48
2787.98 49
2788.10 49
2788.22 50
2788.34 51
2788.46 52
2788.58 52
2788.70 50
2788.82 48
2788.94 44
2789.07 39
2789.19 36
2789.31 33
2789.43 33
2789.55 33
2789.67 35
2789.79 37
2789.91 37
2790.03 37
2790.16 36
2790.28 33
2790.40 31
2790.52 29
2790.64 27
2790.76 26
2790.88 26
2791.00 26
2791.12 25
2791.25 25
2791.37 25
2791.49 25
2791.61 25
2791.73 26
2791.85 28
2791.97 31
2792.09 36
2792.21 41
2792.34 47
2792.46 53
2792.58 58
2792.70 61
2792.82 64
2792.94 65
2793.06 65
2793.18 65
2793.30 65
2793.43 65
2793.55 65
2793.67 66
2793.79 66
2793.91 65
2794.03 63
2794.15 61
2794.27 58
2794.39 56
2794.52 54
2794.64 52
2794.76 52
2794.88 51
2795.00 50
2795.12 49
2795.24 46
2795.36 43
2795.49 40
2795.61 37
2795.73 33
2795.85 30
2795.97 26
2796.09 23
2796.21 19
2796.33 15
2796.45 12
2796.58 8
2796.70 5
2796.82 3
2796.94 0
2797.06 0
2797.18 0
2797.30 0
2797.42 0
2797.55 0
2797.67 0
2797.79 0
2797.91 3
2798.03 11
2798.15 20
2798.27 28
2798.39 37
2798.52 45
2798.64 54
2798.76 62
2798.88 69
2799.00 76
2799.12 82
2799.24 86
2799.37 90
2799.49 93
2799.61 96
2799.73 99
2799.85 102
2799.97 104
2800.09 105
2800.21 104
2800.34 102
2800.46 99
2800.58 95
2800.70 93
2800.82 92
2800.94 95
2801.06 100
2801.18 107
2801.31 115
2801.43 124
2801.55 130
2801.67 136
2801.79 139
2801.91 141
2802.03 141
2802.16 141
2802.28 142
2802.40 144
2802.52 148
2802.64 155
2802.76 164
2802.88 174
2803.00 184
2803.13 193
2803.25 200
2803.37 204
2803.49 206
2803.61 207
2803.73 208
2803.85 211
2803.98 215
2804.10 219
2804.22 223
2804.34 226
2804.46 226
2804.58 224
2804.70 219
2804.83 213
2804.95 206
2805.07 200
2805.19 196
2805.31 193
2805.43 192
2805.55 192
2805.68 191
2805.80 188
2805.92 183
2806.04 176
2806.16 166
2806.28 156
2806.40 146
2806.53 137
2806.65 130
2806.77 125
2806.89 122
2807.01 121
2807.13 120
2807.25 118
2807.38 114
2807.50 108
2807.62 100
2807.74 90
2807.86 78
2807.98 67
2808.10 57
2808.23 48
2808.35 41
2808.47 36
2808.59 32
2808.71 30
2808.83 30
2808.95 31
2809.08 33
2809.20 37
2809.32 42
2809.44 48
2809.56 54
2809.68 59
2809.80 64
2809.93 67
2810.05 70
2810.17 72
2810.29 74
2810.41 76
2810.53 77
2810.66 78
2810.78 78
2810.90 77
2811.02 76
2811.14 74
2811.26 71
2811.38 68
2811.51 65
2811.63 62
2811.75 58
2811.87 54
2811.99 49
2812.11 45
2812.24 41
2812.36 38
2812.48 36
2812.60 34
2812.72 34
2812.84 33
2812.97 33
2813.09 33
2813.21 35
2813.33 38
2813.45 42
2813.57 49
2813.69 56
2813.82 64
2813.94 69
2814.06 73
2814.18 74
2814.30 74
2814.42 73
2814.55 72
2814.67 73
2814.79 74
2814.91 76
2815.03 77
2815.15 77
2815.28 76
2815.40 74
2815.52 71
2815.64 67
2815.76 62
2815.88 58
2816.01 54
2816.13 50
2816.25 47
2816.37 47
2816.49 49
2816.61 55
2816.74 64
2816.86 74
2816.98 85
2817.10 95
2817.22 102
2817.34 105
2817.47 105
2817.59 101
2817.71 94
2817.83 85
2817.95 75
2818.07 65
2818.20 55
2818.32 46
2818.44 39
2818.56 33
2818.68 30
2818.80 29
2818.93 30
2819.05 33
2819.17 37
2819.29 41
2819.41 45
2819.53 48
2819.66 51
2819.78 54
2819.90 56
2820.02 59
2820.14 62
2820.26 65
2820.39 69
2820.51 73
2820.63 77
2820.75 80
2820.87 83
2820.99 84
2821.12 86
2821.24 88
2821.36 91
2821.48 95
2821.60 100
2821.73 105
2821.85 110
2821.97 113
2822.09 114
2822.21 114
2822.33 112
2822.46 108
2822.58 104
2822.70 99
2822.82 94
2822.94 88
2823.07 82
2823.19 74
2823.31 66
2823.43 57
2823.55 48
2823.67 40
2823.80 32
2823.92 27
2824.04 23
2824.16 21
2824.28 20
2824.40 20
2824.53 21
2824.65 23
2824.77 25
2824.89 29
2825.01 32
2825.14 36
2825.26 40
2825.38 41
2825.50 41
2825.62 39
2825.75 35
2825.87 29
2825.99 24
2826.11 19
2826.23 17
2826.35 17
2826.48 19
2826.60 24
2826.72 31
2826.84 39
2826.96 47
2827.09 54
2827.21 60
2827.33 64
2827.45 67
2827.57 68
2827.70 68
2827.82 67
2827.94 66
2828.06 64
2828.18 63
2828.30 63
2828.43 64
2828.55 65
2828.67 65
2828.79 65
2828.91 64
2829.04 61
2829.16 59
2829.28 56
2829.40 54
2829.52 54
2829.65 55
2829.77 57
2829.89 60
2830.01 63
2830.13 65
2830.26 65
2830.38 63
2830.50 58
2830.62 52
2830.74 44
2830.87 37
2830.99 30
2831.11 26
2831.23 24
2831.35 27
2831.48 32
2831.60 39
2831.72 48
2831.84 57
2831.96 66
2832.09 73
2832.21 79
2832.33 84
2832.45 89
2832.57 94
2832.70 99
2832.82 103
2832.94 105
2833.06 104
2833.18 99
2833.31 91
2833.43 81
2833.55 70
2833.67 59
2833.79 51
2833.92 46
2834.04 45
2834.16 45
2834.28 47
2834.40 49
2834.53 51
2834.65 50
2834.77 48
2834.89 44
2835.01 39
2835.14 32
2835.26 26
2835.38 19
2835.50 15
2835.62 13
2835.75 14
2835.87 18
2835.99 25
2836.11 33
2836.23 41
2836.36 49
2836.48 55
2836.60 59
2836.72 61
2836.84 62
2836.97 61
2837.09 59
2837.21 57
2837.33 55
2837.46 54
2837.58 52
2837.70 51
2837.82 49
2837.94 47
2838.07 45
2838.19 41
2838.31 38
2838.43 34
2838.55 31
2838.68 29
2838.80 29
2838.92 30
2839.04 33
2839.16 37
2839.29 42
2839.41 48
2839.53 53
2839.65 58
2839.78 62
2839.90 64
2840.02 64
2840.14 61
2840.26 57
2840.39 52
2840.51 46
2840.63 40
2840.75 34
2840.88 28
2841.00 23
2841.12 17
2841.24 12
2841.36 7
2841.49 2
2841.61 0
2841.73 0
2841.85 0
2841.97 0
2842.10 0
2842.22 0
2842.34 0
2842.46 0
2842.59 0
2842.71 0
2842.83 0
2842.95 1
2843.07 6
2843.20 13
2843.32 20
2843.44 28
2843.56 35
2843.69 41
2843.81 45
2843.93 48
2844.05 50
2844.18 51
2844.30 51
2844.42 50
2844.54 48
2844.66 46
2844.79 43
2844.91 40
2845.03 38
2845.15 37
2845.28 38
2845.40 42
2845.52 48
2845.64 55
2845.76 63
2845.89 71
2846.01 77
2846.13 80
2846.25 80
2846.38 76
2846.50 71
2846.62 64
2846.74 57
2846.87 52
2846.99 49
2847.11 49
2847.23 52
2847.35 56
2847.48 63
2847.60 71
2847.72 79
2847.84 88
2847.97 96
2848.09 103
2848.21 109
2848.33 112
2848.46 113
2848.58 111
2848.70 108
2848.82 103
2848.94 98
2849.07 90
2849.19 82
2849.31 74
2849.43 65
2849.56 57
2849.68 52
2849.80 48
2849.92 47
2850.05 47
2850.17 49
2850.29 50
2850.41 51
2850.54 50
2850.66 48
2850.78 44
2850.90 39
2851.03 33
2851.15 26
2851.27 20
2851.39 15
2851.51 11
2851.64 9
2851.76 9
2851.88 11
2852.00 14
2852.13 18
2852.25 23
2852.37 27
2852.49 32
2852.62 38
2852.74 45
2852.86 52
2852.98 59
2853.11 66
2853.23 70
2853.35 72
2853.47 72
2853.60 68
2853.72 63
2853.84 58
2853.96 53
2854.09 48
2854.21 45
2854.33 43
2854.45 42
2854.58 41
2854.70 42
2854.82 43
2854.94 46
2855.07 49
2855.19 53
2855.31 56
2855.43 59
2855.56 61
2855.68 62
2855.80 62
2855.92 60
2856.05 57
2856.17 53
2856.29 46
2856.41 38
2856.54 30
2856.66 21
2856.78 15
2856.90 10
2857.03 9
2857.15 10
2857.27 13
2857.39 17
2857.52 22
2857.64 27
2857.76 32
2857.88 35
2858.01 37
2858.13 38
2858.25 36
2858.37 32
2858.50 28
2858.62 22
2858.74 17
2858.86 13
2858.99 10
2859.11 7
2859.23 4
2859.35 1
2859.48 0
2859.60 0
2859.72 0
2859.84 0
2859.97 0
2860.09 0
2860.21 0
2860.34 1
2860.46 11
2860.58 24
2860.70 38
2860.83 52
2860.95 66
2861.07 78
2861.19 87
2861.32 94
2861.44 99
2861.56 101
2861.68 103
2861.81 104
2861.93 106
2862.05 107
2862.17 109
2862.30 109
2862.42 107
2862.54 103
2862.66 98
2862.79 90
2862.91 83
2863.03 77
2863.16 72
2863.28 70
2863.40 70
2863.52 72
2863.65 74
2863.77 76
2863.89 77
2864.01 79
2864.14 79
2864.26 79
2864.38 79
2864.50 78
2864.63 76
2864.75 73
2864.87 70
2865.00 66
2865.12 61
2865.24 56
2865.36 53
2865.49 50
2865.61 50
2865.73 51
2865.85 53
2865.98 57
2866.10 60
2866.22 62
2866.35 62
2866.47 61
2866.59 57
2866.71 53
2866.84 49
2866.96 44
2867.08 41
2867.20 38
2867.33 36
2867.45 34
2867.57 33
2867.70 32
2867.82 31
2867.94 32
2868.06 35
2868.19 39
2868.31 45
2868.43 51
2868.56 57
2868.68 63
2868.80 68
2868.92 71
2869.05 72
2869.17 71
2869.29 68
2869.41 65
2869.54 62
2869.66 59
2869.78 58
2869.91 58
2870.03 59
2870.15 62
2870.27 67
2870.40 72
2870.52 77
2870.64 82
2870.77 87
2870.89 89
2871.01 91
2871.13 90
2871.26 89
2871.38 87
2871.50 85
2871.63 82
2871.75 78
2871.87 74
2871.99 70
2872.12 66
2872.24 63
2872.36 61
2872.49 61
2872.61 62
2872.73 64
2872.85 68
2872.98 73
2873.10 79
2873.22 86
2873.35 92
2873.47 98
2873.59 101
2873.71 101
2873.84 97
2873.96 91
2874.08 81
2874.21 71
2874.33 62
2874.45 53
2874.57 48
2874.70 44
2874.82 43
2874.94 43
2875.07 45
2875.19 47
2875.31 50
2875.43 54
2875.56 60
2875.68 66
2875.80 73
2875.93 80
2876.05 86
2876.17 92
2876.30 96
2876.42 98
2876.54 98
2876.66 96
2876.79 94
2876.91 91
2877.03 89
2877.16 87
2877.28 86
2877.40 87
2877.52 87
2877.65 87
2877.77 86
2877.89 85
2878.02 84
2878.14 83
2878.26 84
2878.39 86
2878.51 89
2878.63 92
2878.75 96
2878.88 98
2879.00 98
2879.12 96
2879.25 93
2879.37 88
2879.49 84
2879.62 80
2879.74 76
2879.86 74
2879.98 72
2880.11 70
2880.23 67
2880.35 64
2880.48 59
2880.60 53
2880.72 47
2880.85 41
2880.97 35
2881.09 31
2881.21 27
2881.34 25
2881.46 25
2881.58 26
2881.71 29
2881.83 34
2881.95 39
2882.08 45
2882.20 50
2882.32 55
2882.45 59
2882.57 62
2882.69 67
2882.81 72
2882.94 79
2883.06 87
2883.18 97
2883.31 106
2883.43 114
2883.55 121
2883.68 127
2883.80 132
2883.92 138
2884.05 143
2884.17 149
2884.29 156
2884.41 163
2884.54 171
2884.66 179
2884.78 188
2884.91 199
2885.03 210
2885.15 221
2885.28 231
2885.40 238
2885.52 241
2885.65 242
2885.77 239
2885.89 235
2886.02 231
2886.14 227
2886.26 224
2886.38 220
2886.51 215
2886.63 209
2886.75 201
2886.88 191
2887.00 181
2887.12 172
2887.25 165
2887.37 161
2887.49 159
2887.62 159
2887.74 161
2887.86 162
2887.99 162
2888.11 161
2888.23 160
2888.36 157
2888.48 155
2888.60 152
2888.73 149
2888.85 146
2888.97 142
2889.10 138
2889.22 132
2889.34 127
2889.46 120
2889.59 114
2889.71 108
2889.83 102
2889.96 96
2890.08 90
2890.20 84
2890.33 80
2890.45 78
2890.57 77
2890.70 77
2890.82 77
2890.94 77
2891.07 77
2891.19 75
2891.31 72
2891.44 68
2891.56 65
2891.68 63
2891.81 62
2891.93 61
2892.05 61
2892.18 60
2892.30 58
2892.42 56
2892.55 53
2892.67 50
2892.79 48
2892.92 45
2893.04 42
2893.16 38
2893.29 35
2893.41 32
2893.53 31
2893.66 31
2893.78 34
2893.90 39
2894.03 44
2894.15 50
2894.27 55
2894.40 58
2894.52 60
2894.64 59
2894.77 59
2894.89 58
2895.01 59
2895.14 60
2895.26 62
2895.38 64
2895.51 64
2895.63 62
2895.75 58
2895.88 54
2896.00 50
2896.12 46
2896.25 45
2896.37 46
2896.49 48
2896.62 51
2896.74 53
2896.86 54
2896.99 54
2897.11 53
2897.23 53
2897.36 55
2897.48 58
2897.60 63
2897.73 69
2897.85 75
2897.97 80
2898.10 83
2898.22 85
2898.34 85
2898.47 85
2898.59 85
2898.71 87
2898.84 90
2898.96 94
2899.08 99
2899.21 102
2899.33 104
2899.45 105
2899.58 103
2899.70 101
2899.82 97
2899.95 94
2900.07 91
2900.19 89
2900.32 87
2900.44 85
2900.57 83
2900.69 80
2900.81 75
2900.94 70
2901.06 63
2901.18 57
2901.31 51
2901.43 47
2901.55 44
2901.68 42
2901.80 41
2901.92 39
2902.05 37
2902.17 34
2902.29 29
2902.42 24
2902.54 18
2902.66 14
2902.79 11
2902.91 12
2903.04 16
2903.16 24
2903.28 36
2903.41 49
2903.53 63
2903.65 76
2903.78 87
2903.90 95
2904.02 101
2904.15 104
2904.27 105
2904.39 106
2904.52 107
2904.64 108
2904.76 109
2904.89 111
2905.01 112
2905.14 112
2905.26 112
2905.38 110
2905.51 108
2905.63 105
2905.75 103
2905.88 100
2906.00 100
2906.12 101
2906.25 103
2906.37 108
2906.49 114
2906.62 120
2906.74 125
2906.87 128
2906.99 129
2907.11 128
2907.24 126
2907.36 122
2907.48 118
2907.61 115
2907.73 113
2907.85 110
2907.98 108
2908.10 104
2908.22 98
2908.35 90
2908.47 80
2908.60 70
2908.72 60
2908.84 51
2908.97 45
2909.09 42
2909.21 41
2909.34 42
2909.46 44
2909.58 48
2909.71 52
2909.83 57
2909.96 61
2910.08 64
2910.20 66
2910.33 67
2910.45 67
2910.57 67
2910.70 68
2910.82 70
2910.95 73
2911.07 76
2911.19 78
2911.32 79
2911.44 77
2911.56 73
2911.69 66
2911.81 59
2911.93 51
2912.06 45
2912.18 41
2912.31 39
2912.43 38
2912.55 39
2912.68 40
2912.80 41
2912.92 42
2913.05 41
2913.17 38
2913.30 34
2913.42 28
2913.54 20
2913.67 11
2913.79 3
2913.91 0
2914.04 0
2914.16 0
2914.29 0
2914.41 0
2914.53 0
2914.66 0
2914.78 0
2914.90 5
2915.03 12
2915.15 20
2915.28 26
2915.40 31
2915.52 35
2915.65 38
2915.77 39
2915.89 39
2916.02 38
2916.14 36
2916.27 33
2916.39 31
2916.51 29
2916.64 28
2916.76 28
2916.88 28
2917.01 29
2917.13 31
2917.26 31
2917.38 31
2917.50 31
2917.63 31
2917.75 32
2917.88 34
2918.00 37
2918.12 42
2918.25 47
2918.37 53
2918.49 57
2918.62 60
2918.74 60
2918.87 58
2918.99 54
2919.11 49
2919.24 44
2919.36 41
2919.49 38
2919.61 38
2919.73 39
2919.86 42
2919.98 44
2920.10 46
2920.23 47
2920.35 46
2920.48 44
2920.60 40
2920.72 36
2920.85 33
2920.97 31
2921.10 31
2921.22 32
2921.34 34
2921.47 35
2921.59 36
2921.72 35
2921.84 33
2921.96 29
2922.09 26
2922.21 23
2922.33 22
2922.46 21
2922.58 23
2922.71 25
2922.83 26
2922.95 27
2923.08 26
2923.20 24
2923.33 20
2923.45 15
2923.57 10
2923.70 4
2923.82 0
2923.95 0
2924.07 0
2924.19 0
2924.32 4
2924.44 11
2924.57 19
2924.69 27
2924.81 34
2924.94 40
2925.06 44
2925.19 46
2925.31 47
2925.43 46
2925.56 45
2925.68 44
2925.81 43
2925.93 43
2926.05 41
2926.18 39
2926.30 34
2926.43 28
2926.55 20
2926.67 12
2926.80 6
2926.92 0
2927.05 0
2927.17 0
2927.29 0
2927.42 1
2927.54 4
2927.67 7
2927.79 10
2927.91 13
2928.04 17
2928.16 20
2928.29 24
2928.41 27
2928.53 31
2928.66 33
2928.78 36
2928.91 37
2929.03 38
2929.15 38
2929.28 36
2929.40 33
2929.53 30
2929.65 26
2929.77 23
2929.90 21
2930.02 20
2930.15 19
2930.27 20
2930.40 20
2930.52 21
2930.64 20
2930.77 20
2930.89 19
2931.02 19
2931.14 19
2931.26 20
2931.39 23
2931.51 26
2931.64 28
2931.76 31
2931.88 33
2932.01 34
2932.13 34
2932.26 35
2932.38 36
2932.51 37
2932.63 39
2932.75 41
2932.88 44
2933.00 46
2933.13 48
2933.25 47
2933.37 46
2933.50 42
2933.62 38
2933.75 32
2933.87 26
2934.00 19
2934.12 14
2934.24 10
2934.37 8
2934.49 7
2934.62 9
2934.74 11
2934.86 14
2934.99 18
2935.11 20
2935.24 21
2935.36 21
2935.49 20
2935.61 17
2935.73 13
2935.86 9
2935.98 5
2936.11 3
2936.23 3
2936.35 4
2936.48 8
2936.60 12
2936.73 18
2936.85 23
2936.98 29
2937.10 34
2937.22 39
2937.35 45
2937.47 52
2937.60 60
2937.72 67
2937.85 74
2937.97 80
2938.09 82
2938.22 82
2938.34 78
2938.47 72
2938.59 63
2938.72 54
2938.84 45
2938.96 37
2939.09 30
2939.21 25
2939.34 21
2939.46 19
2939.59 19
2939.71 20
2939.83 24
2939.96 29
2940.08 35
2940.21 42
2940.33 49
2940.46 55
2940.58 59
2940.70 62
2940.83 63
2940.95 63
2941.08 62
2941.20 60
2941.33 57
2941.45 55
2941.57 53
2941.70 51
2941.82 50
2941.95 49
2942.07 49
2942.20 49
2942.32 49
2942.44 49
2942.57 49
2942.69 48
2942.82 47
2942.94 45
2943.07 43
2943.19 40
2943.32 36
2943.44 31
2943.56 27
2943.69 23
2943.81 21
2943.94 22
2944.06 25
2944.19 30
2944.31 37
2944.43 44
2944.56 50
2944.68 54
2944.81 55
2944.93 53
2945.06 50
2945.18 47
2945.31 44
2945.43 43
2945.55 42
2945.68 43
2945.80 43
2945.93 42
2946.05 40
2946.18 36
2946.30 31
2946.43 26
2946.55 21
2946.67 17
2946.80 14
2946.92 14
2947.05 15
2947.17 18
2947.30 21
2947.42 24
2947.55 26
2947.67 28
2947.79 29
2947.92 31
2948.04 32
2948.17 34
2948.29 37
2948.42 40
2948.54 42
2948.67 44
2948.79 44
2948.91 43
2949.04 42
2949.16 41
2949.29 41
2949.41 41
2949.54 41
2949.66 42
2949.79 41
2949.91 40
2950.04 39
2950.16 37
2950.28 35
2950.41 33
2950.53 30
2950.66 29
2950.78 27
2950.91 25
2951.03 25
2951.16 25
2951.28 26
2951.40 28
2951.53 31
2951.65 35
2951.78 39
2951.90 42
2952.03 44
2952.15 45
2952.28 46
2952.40 46
2952.53 46
2952.65 46
2952.77 46
2952.90 46
2953.02 45
2953.15 44
2953.27 43
2953.40 42
2953.52 41
2953.65 42
2953.77 45
2953.90 48
2954.02 52
2954.15 56
2954.27 58
2954.39 59
2954.52 58
2954.64 55
2954.77 52
2954.89 48
2955.02 46
2955.14 45
2955.27 46
2955.39 48
2955.52 50
2955.64 52
2955.77 52
2955.89 52
2956.01 51
2956.14 50
2956.26 50
2956.39 52
2956.51 56
2956.64 61
2956.76 66
2956.89 70
2957.01 73
2957.14 73
2957.26 72
2957.39 68
2957.51 63
2957.63 58
2957.76 52
2957.88 46
2958.01 41
2958.13 36
2958.26 32
2958.38 29
2958.51 28
2958.63 28
2958.76 29
2958.88 32
2959.01 34
2959.13 36
2959.26 37
2959.38 37
2959.51 35
2959.63 33
2959.75 32
2959.88 32
2960.00 33
2960.13 34
2960.25 36
2960.38 36
2960.50 34
2960.63 30
2960.75 24
2960.88 17
2961.00 9
2961.13 2
2961.25 0
2961.38 0
2961.50 0
2961.63 0
2961.75 0
2961.88 0
2962.00 0
2962.12 0
2962.25 1
2962.37 9
2962.50 18
2962.62 28
2962.75 38
2962.87 49
2963.00 59
2963.12 68
2963.25 76
2963.37 82
2963.50 86
2963.62 88
2963.75 89
2963.87 87
2964.00 85
2964.12 82
2964.25 78
2964.37 74
2964.50 70
2964.62 68
2964.75 67
2964.87 69
2965.00 73
2965.12 80
2965.24 89
2965.37 98
2965.49 107
2965.62 113
2965.74 115
2965.87 114
2965.99 110
2966.12 102
2966.24 93
2966.37 82
2966.49 72
2966.62 63
2966.74 56
2966.87 50
2966.99 45
2967.12 41
2967.24 39
2967.37 36
2967.49 34
2967.62 32
2967.74 29
2967.87 26
2967.99 23
2968.12 21
2968.24 18
2968.37 17
2968.49 16
2968.62 16
2968.74 17
2968.87 17
2968.99 16
2969.12 15
2969.24 13
2969.37 11
2969.49 10
2969.62 9
2969.74 11
2969.87 15
2969.99 20
2970.12 27
2970.24 33
2970.37 38
2970.49 42
2970.61 44
2970.74 45
2970.86 46
2970.99 47
2971.11 49
2971.24 50
2971.36 52
2971.49 53
2971.61 53
2971.74 53
2971.86 52
2971.99 51
2972.11 50
2972.24 49
2972.36 49
2972.49 47
2972.61 46
2972.74 43
2972.86 41
2972.99 39
2973.11 38
2973.24 39
2973.36 42
2973.49 45
2973.61 47
2973.74 48
2973.86 48
2973.99 45
2974.11 40
2974.24 34
2974.36 27
2974.49 22
2974.61 19
2974.74 17
2974.86 18
2974.99 20
2975.11 24
2975.24 29
2975.36 36
2975.49 44
2975.61 52
2975.74 61
2975.86 68
2975.99 73
2976.11 75
2976.24 74
2976.37 72
2976.49 70
2976.62 68
2976.74 69
2976.87 72
2976.99 77
2977.12 82
2977.24 86
2977.37 89
2977.49 88
2977.62 85
2977.74 80
2977.87 75
2977.99 70
2978.12 66
2978.24 65
2978.37 65
2978.49 67
2978.62 70
2978.74 72
2978.87 75
2978.99 78
2979.12 80
2979.24 82
2979.37 84
2979.49 86
2979.62 88
2979.74 90
2979.87 92
2979.99 94
2980.12 97
2980.24 99
2980.37 101
2980.49 102
2980.62 102
2980.74 99
2980.87 94
2980.99 89
2981.12 82
2981.24 77
2981.37 73
2981.49 72
2981.62 73
2981.75 76
2981.87 80
2982.00 84
2982.12 87
2982.25 89
2982.37 90
2982.50 90
2982.62 90
2982.75 90
2982.87 90
2983.00 90
2983.12 90
2983.25 90
2983.37 89
2983.50 88
2983.62 87
2983.75 87
2983.87 89
2984.00 91
2984.12 96
2984.25 101
2984.37 106
2984.50 111
2984.63 114
2984.75 115
2984.88 115
2985.00 112
2985.13 107
2985.25 100
2985.38 92
2985.50 83
2985.63 74
2985.75 66
2985.88 58
2986.00 52
2986.13 48
2986.25 46
2986.38 44
2986.50 44
2986.63 44
2986.75 43
2986.88 43
2987.01 43
2987.13 42
2987.26 43
2987.38 44
2987.51 46
2987.63 48
2987.76 51
2987.88 53
2988.01 55
2988.13 56
2988.26 55
2988.38 53
2988.51 50
2988.63 46
2988.76 41
2988.88 37
2989.01 33
2989.14 31
2989.26 30
2989.39 32
2989.51 35
2989.64 39
2989.76 45
2989.89 52
2990.01 59
2990.14 66
2990.26 73
2990.39 79
2990.51 84
2990.64 86
2990.76 87
2990.89 85
2991.02 82
2991.14 79
2991.27 75
2991.39 72
2991.52 71
2991.64 71
2991.77 72
2991.89 74
2992.02 76
2992.14 79
2992.27 82
2992.39 83
2992.52 83
2992.65 81
2992.77 76
2992.90 69
2993.02 60
2993.15 49
2993.27 39
2993.40 30
2993.52 23
2993.65 18
2993.77 15
2993.90 13
2994.03 13
2994.15 14
2994.28 15
2994.40 15
2994.53 15
2994.65 13
2994.78 11
2994.90 9
2995.03 7
2995.15 8
2995.28 12
2995.41 19
2995.53 27
2995.66 37
2995.78 46
2995.91 53
2996.03 58
2996.16 60
2996.28 60
2996.41 58
2996.53 56
2996.66 53
2996.79 49
2996.91 45
2997.04 40
2997.16 35
2997.29 31
2997.41 28
2997.54 27
2997.66 28
2997.79 30
2997.92 32
2998.04 34
2998.17 35
2998.29 35
2998.42 34
2998.54 34
2998.67 34
2998.79 36
2998.92 40
2999.04 45
2999.17 49
2999.30 51
2999.42 53
2999.55 53
2999.67 52
2999.80 50
2999.92 49
3000.05 48
3000.17 47
3000.30 46
3000.43 45
3000.55 43
3000.68 40
3000.80 37
3000.93 34
3001.05 31
3001.18 28
3001.31 25
3001.43 22
3001.56 19
3001.68 17
3001.81 15
3001.93 14
3002.06 14
3002.18 16
3002.31 18
3002.44 23
3002.56 28
3002.69 33
3002.81 38
3002.94 42
3003.06 44
3003.19 44
3003.31 43
3003.44 41
3003.57 39
3003.69 38
3003.82 37
3003.94 37
3004.07 38
3004.19 38
3004.32 36
3004.45 33
3004.57 28
3004.70 22
3004.82 15
3004.95 10
3005.07 5
3005.20 1
3005.33 0
3005.45 0
3005.58 0
3005.70 0
3005.83 0
3005.95 0
3006.08 0
3006.21 0
3006.33 0
3006.46 0
3006.58 4
3006.71 10
3006.83 17
3006.96 25
3007.08 33
3007.21 41
3007.34 47
3007.46 51
3007.59 53
3007.71 53
3007.84 52
3007.97 49
3008.09 45
3008.22 40
3008.34 36
3008.47 32
3008.59 28
3008.72 24
3008.85 21
3008.97 18
3009.10 14
3009.22 11
3009.35 7
3009.47 4
3009.60 0
3009.73 0
3009.85 0
3009.98 0
3010.10 3
3010.23 11
3010.35 20
3010.48 31
3010.61 41
3010.73 51
3010.86 59
3010.98 65
3011.11 68
3011.23 70
3011.36 70
3011.49 70
3011.61 70
3011.74 68
3011.86 66
3011.99 62
3012.12 58
3012.24 53
3012.37 50
3012.49 48
3012.62 48
3012.74 50
3012.87 54
3013.00 57
3013.12 60
3013.25 60
3013.37 58
3013.50 54
3013.63 50
3013.75 45
3013.88 40
3014.00 36
3014.13 32
3014.25 29
3014.38 25
3014.51 22
3014.63 18
3014.76 14
3014.88 10
3015.01 7
3015.14 5
3015.26 3
3015.39 2
3015.51 2
3015.64 4
3015.77 7
3015.89 11
3016.02 15
3016.14 20
3016.27 24
3016.39 27
3016.52 31
3016.65 35
3016.77 39
3016.90 45
3017.02 52
3017.15 58
3017.28 64
3017.40 68
3017.53 71
3017.65 71
3017.78 69
3017.91 65
3018.03 61
3018.16 58
3018.28 55
3018.41 54
3018.54 55
3018.66 58
3018.79 62
3018.91 67
3019.04 72
3019.17 76
3019.29 80
3019.42 82
3019.54 82
3019.67 81
3019.80 80
3019.92 77
3020.05 75
3020.17 73
3020.30 70
3020.43 66
3020.55 60
3020.68 52
3020.80 42
3020.93 31
3021.05 19
3021.18 8
3021.31 0
3021.43 0
3021.56 0
3021.69 0
3021.81 0
3021.94 1
3022.06 5
3022.19 8
3022.32 11
3022.44 13
3022.57 16
3022.69 19
3022.82 22
3022.95 26
3023.07 29
3023.20 32
3023.32 33
3023.45 34
3023.58 35
3023.70 35
3023.83 36
3023.95 38
3024.08 39
3024.21 40
3024.33 42
3024.46 43
3024.58 44
3024.71 44
3024.84 45
3024.96 46
3025.09 46
3025.21 47
3025.34 47
3025.47 47
3025.59 47
3025.72 46
3025.84 44
3025.97 42
3026.10 39
3026.22 36
3026.35 33
3026.48 31
3026.60 31
3026.73 31
3026.85 32
3026.98 34
3027.11 36
3027.23 37
3027.36 38
3027.48 38
3027.61 37
3027.74 35
3027.86 32
3027.99 29
3028.12 26
3028.24 23
3028.37 22
3028.49 21
3028.62 21
3028.75 22
3028.87 23
3029.00 25
3029.12 25
3029.25 25
3029.38 24
3029.50 23
3029.63 22
3029.76 23
3029.88 25
3030.01 28
3030.13 31
3030.26 34
3030.39 35
3030.51 36
3030.64 35
3030.76 35
3030.89 36
3031.02 36
3031.14 37
3031.27 38
3031.40 37
3031.52 34
3031.65 30
3031.77 25
3031.90 20
3032.03 16
3032.15 13
3032.28 12
3032.41 12
3032.53 14
3032.66 16
3032.78 18
3032.91 20
3033.04 22
3033.16 24
3033.29 26
3033.42 29
3033.54 32
3033.67 36
3033.79 40
3033.92 43
3034.05 45
3034.17 46
3034.30 46
3034.43 44
3034.55 42
3034.68 39
3034.80 37
3034.93 35
3035.06 34
3035.18 35
3035.31 36
3035.44 39
3035.56 43
3035.69 47
3035.82 52
3035.94 55
3036.07 57
3036.19 57
3036.32 54
3036.45 48
3036.57 41
3036.70 34
3036.83 26
3036.95 20
3037.08 14
3037.20 9
3037.33 4
3037.46 0
3037.58 0
3037.71 0
3037.84 0
3037.96 0
3038.09 0
3038.22 0
3038.34 0
3038.47 1
3038.59 4
3038.72 7
3038.85 9
3038.97 9
3039.10 8
3039.23 7
3039.35 7
3039.48 9
3039.61 14
3039.73 20
3039.86 28
3039.98 35
3040.11 41
3040.24 44
3040.36 43
3040.49 40
3040.62 34
3040.74 26
3040.87 19
3041.00 11
3041.12 5
3041.25 2
3041.38 1
3041.50 2
3041.63 6
3041.75 12
3041.88 20
3042.01 28
3042.13 37
3042.26 46
3042.39 55
3042.51 63
3042.64 70
3042.77 77
3042.89 82
3043.02 87
3043.15 91
3043.27 95
3043.40 98
3043.53 100
3043.65 100
3043.78 99
3043.90 95
3044.03 88
3044.16 79
3044.28 69
3044.41 60
3044.54 51
3044.66 43
3044.79 38
3044.92 33
3045.04 31
3045.17 29
3045.30 29
3045.42 29
3045.55 30
3045.68 32
3045.80 33
3045.93 35
3046.05 35
3046.18 34
3046.31 31
3046.43 27
3046.56 23
3046.69 18
3046.81 15
3046.94 13
3047.07 13
3047.19 16
3047.32 20
3047.45 26
3047.57 33
3047.70 39
3047.83 44
3047.95 48
3048.08 49
3048.21 50
3048.33 49
3048.46 47
3048.59 44
3048.71 41
3048.84 38
3048.97 36
3049.09 33
3049.22 31
3049.35 30
3049.47 29
3049.60 28
3049.73 28
3049.85 27
3049.98 26
3050.11 24
3050.23 22
3050.36 21
3050.48 19
3050.61 18
3050.74 18
3050.86 17
3050.99 16
3051.12 14
3051.24 11
3051.37 7
3051.50 3
3051.62 0
3051.75 0
3051.88 0
3052.00 0
3052.13 0
3052.26 0
3052.38 0
3052.51 0
3052.64 1
3052.76 7
3052.89 14
3053.02 20
3053.14 26
3053.27 30
3053.40 33
3053.52 34
3053.65 34
3053.78 35
3053.90 37
3054.03 39
3054.16 41
3054.28 43
3054.41 45
3054.54 44
3054.66 41
3054.79 36
3054.92 30
3055.04 23
3055.17 18
3055.30 14
3055.42 12
3055.55 14
3055.68 17
3055.81 21
3055.93 26
3056.06 30
3056.19 33
3056.31 34
3056.44 34
3056.57 32
3056.69 30
3056.82 28
3056.95 25
3057.07 23
3057.20 22
3057.33 20
3057.45 20
3057.58 20
3057.71 21
3057.83 23
3057.96 25
3058.09 27
3058.21 29
3058.34 31
3058.47 32
3058.59 34
3058.72 37
3058.85 41
3058.97 47
3059.10 54
3059.23 61
3059.35 67
3059.48 70
3059.61 71
3059.73 69
3059.86 64
3059.99 58
3060.12 52
3060.24 47
3060.37 44
3060.50 42
3060.62 42
3060.75 42
3060.88 43
3061.00 44
3061.13 45
3061.26 45
3061.38 46
3061.51 48
3061.64 49
3061.76 49
3061.89 49
3062.02 47
3062.14 45
3062.27 43
3062.40 41
3062.53 42
3062.65 46
3062.78 52
3062.91 61
3063.03 70
3063.16 79
3063.29 86
3063.41 90
3063.54 92
3063.67 91
3063.79 89
3063.92 84
3064.05 78
3064.17 72
3064.30 66
3064.43 61
3064.56 56
3064.68 52
3064.81 49
3064.94 49
3065.06 49
3065.19 51
3065.32 53
3065.44 55
3065.57 57
3065.70 59
3065.82 62
3065.95 65
3066.08 69
3066.21 75
3066.33 81
3066.46 86
3066.59 91
3066.71 93
3066.84 94
3066.97 93
3067.09 90
3067.22 88
3067.35 88
3067.48 89
3067.60 92
3067.73 98
3067.86 105
3067.98 112
3068.11 119
3068.24 125
3068.36 129
3068.49 131
3068.62 133
3068.74 136
3068.87 139
3069.00 144
3069.13 150
3069.25 156
3069.38 162
3069.51 166
3069.63 168
3069.76 169
3069.89 168
3070.01 166
3070.14 163
3070.27 160
3070.40 156
3070.52 152
3070.65 148
3070.78 145
3070.90 141
3071.03 138
3071.16 134
3071.29 131
3071.41 128
3071.54 124
3071.67 120
3071.79 115
3071.92 111
3072.05 107
3072.17 104
3072.30 100
3072.43 97
3072.56 93
3072.68 87
3072.81 81
3072.94 74
3073.06 67
3073.19 62
3073.32 59
3073.45 59
3073.57 61
3073.70 65
3073.83 70
3073.95 74
3074.08 76
3074.21 78
3074.34 78
3074.46 78
3074.59 77
3074.72 77
3074.84 76
3074.97 74
3075.10 72
3075.23 69
3075.35 66
3075.48 63
3075.61 63
3075.73 64
3075.86 66
3075.99 69
3076.11 72
3076.24 74
3076.37 75
3076.50 75
3076.62 74
3076.75 72
3076.88 70
3077.01 68
3077.13 66
3077.26 64
3077.39 63
3077.51 64
3077.64 67
3077.77 72
3077.90 78
3078.02 86
3078.15 93
3078.28 99
3078.40 103
3078.53 106
3078.66 106
3078.79 104
3078.91 101
3079.04 95
3079.17 88
3079.29 79
3079.42 70
3079.55 62
3079.68 55
3079.80 51
3079.93 49
3080.06 50
3080.19 51
3080.31 53
3080.44 54
3080.57 54
3080.69 51
3080.82 48
3080.95 44
3081.08 40
3081.20 36
3081.33 33
3081.46 31
3081.58 31
3081.71 31
3081.84 33
3081.97 36
3082.09 40
3082.22 46
3082.35 51
3082.48 56
3082.60 59
3082.73 61
3082.86 61
3082.98 61
3083.11 60
3083.24 59
3083.37 58
3083.49 58
3083.62 57
3083.75 55
3083.88 53
3084.00 48
3084.13 43
3084.26 38
3084.39 34
3084.51 31
3084.64 29
3084.77 30
3084.89 31
3085.02 34
3085.15 37
3085.28 41
3085.40 44
3085.53 47
3085.66 48
3085.79 49
3085.91 48
3086.04 44
3086.17 38
3086.30 30
3086.42 20
3086.55 9
3086.68 0
3086.80 0
3086.93 0
3087.06 0
3087.19 0
3087.31 0
3087.44 0
3087.57 0
3087.70 8
3087.82 14
3087.95 17
3088.08 18
3088.21 17
3088.33 16
3088.46 15
3088.59 16
3088.72 18
3088.84 22
3088.97 26
3089.10 31
3089.23 35
3089.35 38
3089.48 41
3089.61 42
3089.73 43
3089.86 44
3089.99 46
3090.12 47
3090.24 48
3090.37 50
3090.50 51
3090.63 52
3090.75 52
3090.88 51
3091.01 50
3091.14 48
3091.26 46
3091.39 45
3091.52 44
3091.65 44
3091.77 45
3091.90 47
3092.03 48
3092.16 49
3092.28 48
3092.41 44
3092.54 40
3092.67 34
3092.79 28
3092.92 21
3093.05 16
3093.18 11
3093.30 8
3093.43 5
3093.56 3
3093.69 2
3093.81 1
3093.94 1
3094.07 2
3094.20 3
3094.32 5
3094.45 7
3094.58 9
3094.71 11
3094.83 12
3094.96 13
3095.09 14
3095.22 15
3095.34 16
3095.47 18
3095.60 21
3095.73 24
3095.85 28
3095.98 31
3096.11 32
3096.24 31
3096.36 27
3096.49 22
3096.62 16
3096.75 9
3096.87 3
3097.00 0
3097.13 0
3097.26 0
3097.39 0
3097.51 0
3097.64 0
3097.77 0
3097.90 0
3098.02 0
3098.15 2
3098.28 5
3098.41 10
3098.53 16
3098.66 23
3098.79 29
3098.92 35
3099.04 38
3099.17 39
3099.30 38
3099.43 35
3099.55 30
3099.68 26
3099.81 22
3099.94 20
3100.07 20
3100.19 21
3100.32 24
3100.45 27
3100.58 31
3100.70 33
3100.83 35
3100.96 36
3101.09 36
3101.21 35
3101.34 34
3101.47 34
3101.60 34
3101.72 34
3101.85 35
3101.98 37
3102.11 40
3102.24 42
3102.36 44
3102.49 46
3102.62 47
3102.75 47
3102.87 45
3103.00 42
3103.13 39
3103.26 36
3103.38 34
3103.51 33
3103.64 33
3103.77 33
3103.90 34
3104.02 36
3104.15 38
3104.28 39
3104.41 39
3104.53 39
3104.66 37
3104.79 35
3104.92 32
3105.05 29
3105.17 27
3105.30 27
3105.43 28
3105.56 31
3105.68 34
3105.81 36
3105.94 38
3106.07 38
3106.20 38
3106.32 36
3106.45 35
3106.58 34
3106.71 33
3106.83 31
3106.96 30
3107.09 27
3107.22 24
3107.35 19
3107.47 15
3107.60 10
3107.73 6
3107.86 3
3107.98 1
3108.11 1
3108.24 3
3108.37 6
3108.50 10
3108.62 14
3108.75 19
3108.88 24
3109.01 29
3109.13 33
3109.26 38
3109.39 42
3109.52 48
3109.65 54
3109.77 61
3109.90 69
3110.03 77
3110.16 84
3110.29 89
3110.41 92
3110.54 93
3110.67 90
3110.80 86
3110.92 81
3111.05 74
3111.18 66
3111.31 58
3111.44 48
3111.56 39
3111.69 31
3111.82 26
3111.95 24
3112.08 27
3112.20 33
3112.33 41
3112.46 51
3112.59 60
3112.71 69
3112.84 75
3112.97 79
3113.10 82
3113.23 84
3113.35 86
3113.48 89
3113.61 91
3113.74 92
3113.87 92
3113.99 90
3114.12 85
3114.25 78
3114.38 68
3114.51 57
3114.63 46
3114.76 35
3114.89 26
3115.02 19
3115.15 15
3115.27 13
3115.40 14
3115.53 17
3115.66 22
3115.79 27
3115.91 32
3116.04 37
3116.17 39
3116.30 40
3116.42 38
3116.55 34
3116.68 29
3116.81 22
3116.94 14
3117.06 8
3117.19 3
3117.32 0
3117.45 0
3117.58 0
3117.70 0
3117.83 0
3117.96 4
3118.09 8
3118.22 14
3118.34 21
3118.47 28
3118.60 35
3118.73 40
3118.86 42
3118.99 41
3119.11 36
3119.24 29
3119.37 20
3119.50 12
3119.63 4
3119.75 0
3119.88 0
3120.01 0
3120.14 0
3120.27 0
3120.39 0
3120.52 0
3120.65 0
3120.78 0
3120.91 4
3121.03 10
3121.16 15
3121.29 20
3121.42 22
3121.55 22
3121.67 19
3121.80 14
3121.93 8
3122.06 3
3122.19 0
3122.31 0
3122.44 0
3122.57 0
3122.70 0
3122.83 0
3122.96 0
3123.08 0
3123.21 0
3123.34 4
3123.47 9
3123.60 14
3123.72 18
3123.85 22
3123.98 24
3124.11 24
3124.24 22
3124.36 20
3124.49 17
3124.62 14
3124.75 13
3124.88 12
3125.01 11
3125.13 11
3125.26 9
3125.39 7
3125.52 5
3125.65 4
3125.77 4
3125.90 7
3126.03 11
3126.16 16
3126.29 22
3126.42 28
3126.54 34
3126.67 38
3126.80 42
3126.93 46
3127.06 49
3127.18 52
3127.31 54
3127.44 56
3127.57 56
3127.70 55
3127.83 53
3127.95 50
3128.08 47
3128.21 45
3128.34 44
3128.47 44
3128.59 44
3128.72 45
3128.85 44
3128.98 42
3129.11 37
3129.24 29
3129.36 20
3129.49 10
3129.62 0
3129.75 0
3129.88 0
3130.01 0
3130.13 0
3130.26 0
3130.39 0
3130.52 7
3130.65 18
3130.78 30
3130.90 41
3131.03 51
3131.16 60
3131.29 66
3131.42 70
3131.54 72
3131.67 72
3131.80 72
3131.93 71
3132.06 69
3132.19 67
3132.31 64
3132.44 61
3132.57 56
3132.70 52
3132.83 48
3132.96 46
3133.08 47
3133.21 49
3133.34 54
3133.47 60
3133.60 66
3133.73 71
3133.85 74
3133.98 75
3134.11 75
3134.24 75
3134.37 76
3134.50 77
3134.62 79
3134.75 81
3134.88 82
3135.01 80
3135.14 77
3135.27 72
3135.39 65
3135.52 58
3135.65 51
3135.78 45
3135.91 41
3136.04 39
3136.17 39
3136.29 42
3136.42 47
3136.55 53
3136.68 59
3136.81 64
3136.94 66
3137.06 67
3137.19 64
3137.32 60
3137.45 55
3137.58 50
3137.71 45
3137.83 40
3137.96 37
3138.09 34
3138.22 33
3138.35 34
3138.48 35
3138.60 38
3138.73 41
3138.86 43
3138.99 45
3139.12 47
3139.25 48
3139.38 48
3139.50 49
3139.63 50
3139.76 53
3139.89 56
3140.02 59
3140.15 62
3140.27 64
3140.40 64
3140.53 63
3140.66 60
3140.79 57
3140.92 54
3141.05 51
3141.17 49
3141.30 47
3141.43 45
3141.56 43
3141.69 43
3141.82 43
3141.95 44
3142.07 46
3142.20 51
3142.33 56
3142.46 63
3142.59 69
3142.72 75
3142.84 78
3142.97 78
3143.10 76
3143.23 71
3143.36 65
3143.49 57
3143.62 51
3143.74 45
3143.87 42
3144.00 41
3144.13 41
3144.26 43
3144.39 46
3144.52 51
3144.64 56
3144.77 63
3144.90 71
3145.03 78
3145.16 85
3145.29 89
3145.42 92
3145.54 90
3145.67 87
3145.80 81
3145.93 75
3146.06 68
3146.19 63
3146.32 60
3146.44 59
3146.57 61
3146.70 64
3146.83 70
3146.96 77
3147.09 85
3147.22 93
3147.34 101
3147.47 108
3147.60 113
3147.73 116
3147.86 117
3147.99 118
3148.12 117
3148.24 115
3148.37 113
3148.50 109
3148.63 105
3148.76 99
3148.89 92
3149.02 85
3149.15 77
3149.27 69
3149.40 61
3149.53 54
3149.66 48
3149.79 42
3149.92 38
3150.05 36
3150.17 37
3150.30 39
3150.43 43
3150.56 48
3150.69 53
3150.82 57
3150.95 59
3151.08 58
3151.20 55
3151.33 51
3151.46 47
3151.59 43
3151.72 40
3151.85 38
3151.98 37
3152.10 36
3152.23 36
3152.36 35
3152.49 34
3152.62 33
3152.75 33
3152.88 33
3153.01 34
3153.13 37
3153.26 40
3153.39 43
3153.52 45
3153.65 47
3153.78 47
3153.91 45
3154.04 43
3154.16 41
3154.29 38
3154.42 35
3154.55 33
3154.68 31
3154.81 29
3154.94 28
3155.07 27
3155.19 27
3155.32 28
3155.45 29
3155.58 30
3155.71 32
3155.84 33
3155.97 34
3156.10 35
3156.23 37
3156.35 40
3156.48 43
3156.61 47
3156.74 50
3156.87 52
3157.00 53
3157.13 52
3157.26 50
3157.38 47
3157.51 45
3157.64 43
3157.77 42
3157.90 41
3158.03 40
3158.16 39
3158.29 37
3158.42 34
3158.54 30
3158.67 27
3158.80 23
3158.93 20
3159.06 16
3159.19 13
3159.32 8
3159.45 3
3159.57 0
3159.70 0
3159.83 0
3159.96 0
3160.09 0
3160.22 0
3160.35 0
3160.48 5
3160.61 12
3160.73 18
3160.86 22
3160.99 24
3161.12 24
3161.25 24
3161.38 24
3161.51 25
3161.64 28
3161.77 32
3161.89 37
3162.02 41
3162.15 44
3162.28 45
3162.41 44
3162.54 42
3162.67 40
3162.80 39
3162.93 38
3163.05 38
3163.18 37
3163.31 35
3163.44 32
3163.57 27
3163.70 21
3163.83 15
3163.96 11
3164.09 8
3164.22 9
3164.34 11
3164.47 14
3164.60 17
3164.73 21
3164.86 24
3164.99 28
3165.12 32
3165.25 37
3165.38 43
3165.51 48
3165.63 52
3165.76 55
3165.89 56
3166.02 56
3166.15 54
3166.28 51
3166.41 47
3166.54 43
3166.67 38
3166.80 35
3166.92 32
3167.05 31
3167.18 31
3167.31 33
3167.44 36
3167.57 39
3167.70 41
3167.83 42
3167.96 42
3168.09 41
3168.21 40
3168.34 40
3168.47 41
3168.60 43
3168.73 46
3168.86 49
3168.99 51
3169.12 52
3169.25 53
3169.38 54
3169.51 55
3169.63 57
3169.76 61
3169.89 67
3170.02 74
3170.15 82
3170.28 91
3170.41 99
3170.54 106
3170.67 112
3170.80 116
3170.92 117
3171.05 115
3171.18 110
3171.31 103
3171.44 93
3171.57 82
3171.70 70
3171.83 57
3171.96 45
3172.09 33
3172.22 23
3172.35 14
3172.47 8
3172.60 3
3172.73 0
3172.86 0
3172.99 0
3173.12 0
3173.25 0
3173.38 0
3173.51 0
3173.64 0
3173.77 0
3173.89 0
3174.02 6
3174.15 13
3174.28 22
3174.41 31
3174.54 39
3174.67 46
3174.80 53
3174.93 58
3175.06 63
3175.19 68
3175.32 73
3175.44 78
3175.57 83
3175.70 87
3175.83 89
3175.96 89
3176.09 87
3176.22 83
3176.35 76
3176.48 69
3176.61 63
3176.74 56
3176.87 51
3177.00 47
3177.12 43
3177.25 40
3177.38 38
3177.51 35
3177.64 33
3177.77 32
3177.90 31
3178.03 30
3178.16 29
3178.29 29
3178.42 29
3178.55 29
3178.68 30
3178.80 33
3178.93 37
3179.06 42
3179.19 47
3179.32 52
3179.45 55
3179.58 57
3179.71 55
3179.84 52
3179.97 48
3180.10 43
3180.23 40
3180.36 39
3180.49 39
3180.61 43
3180.74 47
3180.87 52
3181.00 57
3181.13 62
3181.26 67
3181.39 71
3181.52 74
3181.65 77
3181.78 78
3181.91 78
3182.04 76
3182.17 72
3182.30 67
3182.42 61
3182.55 55
3182.68 49
3182.81 43
3182.94 38
3183.07 34
3183.20 32
3183.33 30
3183.46 30
3183.59 32
3183.72 38
3183.85 45
3183.98 55
3184.11 65
3184.24 75
3184.37 84
3184.49 89
3184.62 91
3184.75 89
3184.88 84
3185.01 77
3185.14 71
3185.27 65
3185.40 60
3185.53 57
3185.66 56
3185.79 57
3185.92 59
3186.05 62
3186.18 65
3186.31 69
3186.44 73
3186.56 76
3186.69 79
3186.82 81
3186.95 81
3187.08 80
3187.21 76
3187.34 72
3187.47 67
3187.60 63
3187.73 60
3187.86 60
3187.99 62
3188.12 67
3188.25 75
3188.38 86
3188.51 101
3188.64 118
3188.77 137
3188.89 155
3189.02 170
3189.15 182
3189.28 190
3189.41 194
3189.54 196
3189.67 197
3189.80 200
3189.93 205
3190.06 213
3190.19 223
3190.32 232
3190.45 238
3190.58 241
3190.71 239
3190.84 234
3190.97 224
3191.10 213
3191.23 202
3191.35 192
3191.48 182
3191.61 174
3191.74 166
3191.87 158
3192.00 149
3192.13 140
3192.26 130
3192.39 121
3192.52 113
3192.65 107
3192.78 103
3192.91 100
3193.04 99
3193.17 98
3193.30 98
3193.43 96
3193.56 95
3193.69 92
3193.82 90
3193.95 88
3194.08 87
3194.20 86
3194.33 86
3194.46 86
3194.59 86
3194.72 85
3194.85 83
3194.98 81
3195.11 78
3195.24 76
3195.37 74
3195.50 74
3195.63 74
3195.76 75
3195.89 76
3196.02 75
3196.15 73
3196.28 70
3196.41 65
3196.54 59
3196.67 53
3196.80 48
3196.93 45
3197.06 42
3197.19 40
3197.32 39
3197.44 37
3197.57 35
3197.70 31
3197.83 25
3197.96 18
3198.09 11
3198.22 4
3198.35 0
3198.48 0
3198.61 0
3198.74 0
3198.87 0
3199.00 0
3199.13 1
3199.26 2
3199.39 2
3199.52 2
3199.65 1
3199.78 1
3199.91 2
3200.04 4
3200.17 6
3200.30 8
3200.43 9
3200.56 10
3200.69 9
3200.82 7
3200.95 5
3201.08 3
3201.21 2
3201.34 3
3201.46 4
3201.59 6
3201.72 8
3201.85 9
3201.98 9
3202.11 8
3202.24 7
3202.37 6
3202.50 6
3202.63 7
3202.76 10
3202.89 15
3203.02 20
3203.15 26
3203.28 32
3203.41 38
3203.54 43
3203.67 45
3203.80 45
3203.93 42
3204.06 38
3204.19 32
3204.32 26
3204.45 22
3204.58 21
3204.71 23
3204.84 27
3204.97 34
3205.10 41
3205.23 48
3205.36 53
3205.49 55
3205.62 54
3205.75 51
3205.88 47
3206.01 44
3206.14 42
3206.27 42
3206.40 45
3206.53 49
3206.66 52
3206.79 55
3206.92 56
3207.05 55
3207.17 51
3207.30 48
3207.43 44
3207.56 42
3207.69 42
3207.82 44
3207.95 48
3208.08 52
3208.21 57
3208.34 61
3208.47 63
3208.60 65
3208.73 66
3208.86 66
3208.99 65
3209.12 64
3209.25 64
3209.38 64
3209.51 65
3209.64 67
3209.77 70
3209.90 75
3210.03 79
3210.16 83
3210.29 85
3210.42 85
3210.55 83
3210.68 79
3210.81 74
3210.94 70
3211.07 67
3211.20 65
3211.33 64
3211.46 64
3211.59 64
3211.72 64
3211.85 64
3211.98 64
3212.11 63
3212.24 62
3212.37 62
3212.50 61
3212.63 59
3212.76 57
3212.89 55
3213.02 52
3213.15 48
3213.28 46
3213.41 43
3213.54 40
3213.67 37
3213.80 33
3213.93 29
3214.06 25
3214.19 22
3214.32 21
3214.45 22
3214.58 27
3214.71 35
3214.84 45
3214.97 56
3215.10 66
3215.23 75
3215.36 82
3215.49 86
3215.62 88
3215.75 86
3215.88 82
3216.01 77
3216.14 70
3216.27 64
3216.40 60
3216.53 57
3216.66 56
3216.79 58
3216.92 59
3217.05 60
3217.18 59
3217.31 56
3217.44 51
3217.57 45
3217.70 38
3217.83 32
3217.96 27
3218.09 24
3218.22 23
3218.35 22
3218.48 22
3218.61 21
3218.74 20
3218.87 18
3219.00 16
3219.13 14
3219.26 12
3219.39 11
3219.52 10
3219.65 10
3219.78 10
3219.91 11
3220.04 12
3220.17 14
3220.30 17
3220.43 20
3220.56 23
3220.69 26
3220.82 29
3220.95 32
3221.08 34
3221.21 35
3221.34 36
3221.47 38
3221.60 40
3221.73 43
3221.86 47
3221.99 51
3222.12 56
3222.25 61
3222.38 66
3222.51 69
3222.64 72
3222.77 74
3222.90 74
3223.03 73
3223.16 70
3223.29 66
3223.42 61
3223.55 54
3223.68 46
3223.82 38
3223.95 31
3224.08 24
3224.21 19
3224.34 16
3224.47 16
3224.60 19
3224.73 25
3224.86 33
3224.99 43
3225.12 52
3225.25 59
3225.38 64
3225.51 65
3225.64 63
3225.77 58
3225.90 52
3226.03 45
3226.16 38
3226.29 32
3226.42 27
3226.55 23
3226.68 20
3226.81 18
3226.94 17
3227.07 18
3227.20 19
3227.33 22
3227.46 24
3227.59 25
3227.72 26
3227.85 25
3227.98 23
3228.11 19
3228.24 15
3228.37 11
3228.50 7
3228.63 3
3228.76 0
3228.89 0
3229.02 0
3229.15 0
3229.28 0
3229.41 0
3229.55 0
3229.68 0
3229.81 1
3229.94 4
3230.07 8
3230.20 11
3230.33 15
3230.46 19
3230.59 25
3230.72 31
3230.85 39
3230.98 46
3231.11 53
3231.24 58
3231.37 61
3231.50 63
3231.63 63
3231.76 63
3231.89 64
3232.02 65
3232.15 67
3232.28 70
3232.41 74
3232.54 78
3232.67 82
3232.80 86
3232.93 88
3233.06 89
3233.19 88
3233.32 86
3233.45 82
3233.59 78
3233.72 72
3233.85 68
3233.98 64
3234.11 61
3234.24 60
3234.37 60
3234.50 61
3234.63 64
3234.76 67
3234.89 72
3235.02 77
3235.15 81
3235.28 85
3235.41 88
3235.54 87
3235.67 85
3235.80 80
3235.93 73
3236.06 65
3236.19 58
3236.32 51
3236.45 47
3236.58 44
3236.71 44
3236.85 46
3236.98 51
3237.11 56
3237.24 62
3237.37 68
3237.50 73
3237.63 76
3237.76 77
3237.89 76
3238.02 73
3238.15 68
3238.28 62
3238.41 56
3238.54 50
3238.67 45
3238.80 42
3238.93 42
3239.06 44
3239.19 48
3239.32 54
3239.45 61
3239.59 67
3239.72 70
3239.85 71
3239.98 68
3240.11 62
3240.24 54
3240.37 46
3240.50 39
3240.63 34
3240.76 31
3240.89 30
3241.02 31
3241.15 33
3241.28 35
3241.41 38
3241.54 41
3241.67 43
3241.80 45
3241.93 45
3242.06 44
3242.20 42
3242.33 38
3242.46 33
3242.59 30
3242.72 28
3242.85 28
3242.98 31
3243.11 36
3243.24 42
3243.37 47
3243.50 50
3243.63 49
3243.76 44
3243.89 37
3244.02 26
3244.15 15
3244.28 4
3244.41 0
3244.55 0
3244.68 0
3244.81 0
3244.94 0
3245.07 0
3245.20 8
3245.33 20
3245.46 32
3245.59 44
3245.72 55
3245.85 63
3245.98 67
3246.11 68
3246.24 66
3246.37 62
3246.50 56
3246.64 49
3246.77 43
3246.90 36
3247.03 31
3247.16 26
3247.29 21
3247.42 17
3247.55 15
3247.68 14
3247.81 16
3247.94 19
3248.07 24
3248.20 31
3248.33 37
3248.46 42
3248.60 45
3248.73 45
3248.86 43
3248.99 39
3249.12 34
3249.25 30
3249.38 27
3249.51 26
3249.64 28
3249.77 32
3249.90 37
3250.03 43
3250.16 50
3250.29 55
3250.42 59
3250.56 61
3250.69 62
3250.82 61
3250.95 59
3251.08 56
3251.21 54
3251.34 51
3251.47 49
3251.60 46
3251.73 44
3251.86 42
3251.99 39
3252.12 34
3252.25 30
3252.39 25
3252.52 21
3252.65 20
3252.78 20
3252.91 21
3253.04 24
3253.17 26
3253.30 28
3253.43 27
3253.56 26
3253.69 24
3253.82 22
3253.95 22
3254.09 23
3254.22 27
3254.35 31
3254.48 37
3254.61 41
3254.74 45
3254.87 47
3255.00 47
3255.13 46
3255.26 44
3255.39 41
3255.52 39
3255.66 36
3255.79 34
3255.92 32
3256.05 30
3256.18 27
3256.31 24
3256.44 20
3256.57 16
3256.70 12
3256.83 8
3256.96 5
3257.09 3
3257.22 2
3257.36 1
3257.49 1
3257.62 0
3257.75 0
3257.88 1
3258.01 1
3258.14 1
3258.27 1
3258.40 1
3258.53 0
3258.66 0
3258.80 0
3258.93 0
3259.06 0
3259.19 3
3259.32 8
3259.45 16
3259.58 23
3259.71 31
3259.84 38
3259.97 45
3260.10 50
3260.24 55
3260.37 60
3260.50 66
3260.63 72
3260.76 77
3260.89 81
3261.02 83
3261.15 82
3261.28 81
3261.41 78
3261.54 77
3261.68 78
3261.81 83
3261.94 91
3262.07 102
3262.20 115
3262.33 130
3262.46 144
3262.59 156
3262.72 168
3262.85 178
3262.98 189
3263.12 200
3263.25 213
3263.38 227
3263.51 242
3263.64 257
3263.77 270
3263.90 280
3264.03 286
3264.16 288
3264.29 286
3264.43 282
3264.56 277
3264.69 272
3264.82 268
3264.95 265
3265.08 263
3265.21 261
3265.34 257
3265.47 251
3265.60 243
3265.74 233
3265.87 223
3266.00 214
3266.13 207
3266.26 203
3266.39 202
3266.52 203
3266.65 204
3266.78 203
3266.91 201
3267.05 197
3267.18 192
3267.31 187
3267.44 183
3267.57 181
3267.70 181
3267.83 182
3267.96 184
3268.09 184
3268.23 181
3268.36 175
3268.49 165
3268.62 151
3268.75 135
3268.88 118
3269.01 102
3269.14 88
3269.27 77
3269.40 70
3269.54 68
3269.67 70
3269.80 74
3269.93 82
3270.06 90
3270.19 99
3270.32 106
3270.45 111
3270.58 112
3270.72 109
3270.85 103
3270.98 94
3271.11 83
3271.24 72
3271.37 62
3271.50 53
3271.63 46
3271.76 41
3271.90 38
3272.03 38
3272.16 38
3272.29 40
3272.42 43
3272.55 47
3272.68 50
3272.81 54
3272.95 56
3273.08 57
3273.21 57
3273.34 54
3273.47 50
3273.60 45
3273.73 39
3273.86 33
3273.99 28
3274.13 23
3274.26 20
3274.39 17
3274.52 14
3274.65 13
3274.78 12
3274.91 11
3275.04 12
3275.18 14
3275.31 17
3275.44 21
3275.57 26
3275.70 31
3275.83 37
3275.96 43
3276.09 48
3276.23 53
3276.36 58
3276.49 62
3276.62 64
3276.75 65
3276.88 65
3277.01 64
3277.14 63
3277.27 62
3277.41 61
3277.54 61
3277.67 61
3277.80 63
3277.93 66
3278.06 71
3278.19 78
3278.33 86
3278.46 95
3278.59 103
3278.72 110
3278.85 113
3278.98 114
3279.11 111
3279.24 107
3279.38 103
3279.51 100
3279.64 100
3279.77 102
3279.90 106
3280.03 112
3280.16 117
3280.29 121
3280.43 123
3280.56 123
3280.69 120
3280.82 117
3280.95 113
3281.08 110
3281.21 107
3281.34 105
3281.48 104
3281.61 104
3281.74 106
3281.87 108
3282.00 111
3282.13 115
3282.26 121
3282.40 126
3282.53 131
3282.66 134
3282.79 134
3282.92 132
3283.05 128
3283.18 122
3283.32 117
3283.45 114
3283.58 114
3283.71 115
3283.84 119
3283.97 123
3284.10 126
3284.23 127
3284.37 126
3284.50 121
3284.63 114
3284.76 105
3284.89 94
3285.02 83
3285.15 71
3285.29 61
3285.42 53
3285.55 48
3285.68 45
3285.81 45
3285.94 46
3286.07 49
3286.21 51
3286.34 54
3286.47 55
3286.60 56
3286.73 56
3286.86 56
3286.99 55
3287.13 54
3287.26 54
3287.39 55
3287.52 56
3287.65 58
3287.78 61
3287.91 63
3288.05 66
3288.18 69
3288.31 70
3288.44 70
3288.57 69
3288.70 67
3288.83 63
3288.97 58
3289.10 52
3289.23 46
3289.36 40
3289.49 34
3289.62 30
3289.76 27
3289.89 26
3290.02 26
3290.15 28
3290.28 31
3290.41 36
3290.54 42
3290.68 50
3290.81 59
3290.94 69
3291.07 79
3291.20 88
3291.33 95
3291.47 100
3291.60 102
3291.73 101
3291.86 99
3291.99 97
3292.12 95
3292.25 93
3292.39 91
3292.52 89
3292.65 86
3292.78 82
3292.91 77
3293.04 71
3293.18 66
3293.31 62
3293.44 60
3293.57 61
3293.70 64
3293.83 69
3293.96 75
3294.10 81
3294.23 85
3294.36 87
3294.49 87
3294.62 84
3294.75 80
3294.89 74
3295.02 67
3295.15 61
3295.28 55
3295.41 50
3295.54 46
3295.68 44
3295.81 42
3295.94 43
3296.07 45
3296.20 48
3296.33 53
3296.47 58
3296.60 63
3296.73 68
3296.86 72
3296.99 73
3297.12 72
3297.25 69
3297.39 65
3297.52 60
3297.65 56
3297.78 52
3297.91 48
3298.04 46
3298.18 43
3298.31 40
3298.44 35
3298.57 30
3298.70 25
3298.83 19
3298.97 14
3299.10 11
3299.23 10
3299.36 11
3299.49 13
3299.63 16
3299.76 20
3299.89 23
3300.02 26
3300.15 28
3300.28 31
3300.42 34
3300.55 37
3300.68 40
3300.81 43
3300.94 45
3301.07 47
3301.21 50
3301.34 53
3301.47 57
3301.60 63
3301.73 69
3301.86 76
3302.00 83
3302.13 88
3302.26 91
3302.39 91
3302.52 89
3302.65 84
3302.79 77
3302.92 70
3303.05 61
3303.18 53
3303.31 47
3303.45 41
3303.58 37
3303.71 34
3303.84 32
3303.97 32
3304.10 32
3304.24 32
3304.37 33
3304.50 34
3304.63 34
3304.76 35
3304.89 35
3305.03 35
3305.16 33
3305.29 31
3305.42 30
3305.55 29
3305.69 29
3305.82 32
3305.95 36
3306.08 42
3306.21 48
3306.34 54
3306.48 58
3306.61 60
3306.74 60
3306.87 59
3307.00 56
3307.14 52
3307.27 47
3307.40 41
3307.53 35
3307.66 28
3307.80 21
3307.93 12
3308.06 5
3308.19 0
3308.32 0
3308.45 0
3308.59 0
3308.72 0
3308.85 0
3308.98 0
3309.11 3
3309.25 5
3309.38 5
3309.51 5
3309.64 4
3309.77 3
3309.91 2
3310.04 3
3310.17 6
3310.30 10
3310.43 16
3310.56 23
3310.70 31
3310.83 38
3310.96 45
3311.09 50
3311.22 53
3311.36 55
3311.49 56
3311.62 54
3311.75 50
3311.88 45
3312.02 39
3312.15 34
3312.28 29
3312.41 26
3312.54 26
3312.68 29
3312.81 34
3312.94 39
3313.07 44
3313.20 47
3313.34 47
3313.47 45
3313.60 41
3313.73 35
3313.86 29
3314.00 24
3314.13 21
3314.26 20
3314.39 21
3314.52 24
3314.66 28
3314.79 31
3314.92 34
3315.05 37
3315.18 39
3315.32 42
3315.45 47
3315.58 54
3315.71 63
3315.84 72
3315.98 82
3316.11 90
3316.24 96
3316.37 99
3316.50 100
3316.64 98
3316.77 95
3316.90 91
3317.03 87
3317.16 82
3317.30 77
3317.43 71
3317.56 66
3317.69 61
3317.82 57
3317.96 56
3318.09 56
3318.22 59
3318.35 64
3318.48 70
3318.62 77
3318.75 83
3318.88 88
3319.01 91
3319.14 93
3319.28 93
3319.41 92
3319.54 90
3319.67 86
3319.81 82
3319.94 77
3320.07 72
3320.20 66
3320.33 59
3320.47 52
3320.60 44
3320.73 37
3320.86 30
3320.99 23
3321.13 19
3321.26 15
3321.39 13
3321.52 12
3321.65 13
3321.79 14
3321.92 16
3322.05 17
3322.18 19
3322.32 19
3322.45 20
3322.58 19
3322.71 19
3322.84 18
3322.98 18
3323.11 17
3323.24 17
3323.37 16
3323.50 16
3323.64 14
3323.77 13
3323.90 13
3324.03 12
3324.17 13
3324.30 14
3324.43 16
3324.56 19
3324.69 23
3324.83 27
3324.96 32
3325.09 38
3325.22 44
3325.36 49
3325.49 54
3325.62 57
3325.75 57
3325.88 56
3326.02 53
3326.15 49
3326.28 44
3326.41 39
3326.55 35
3326.68 31
3326.81 28
3326.94 25
3327.07 23
3327.21 19
3327.34 15
3327.47 10
3327.60 5
3327.74 1
3327.87 0
3328.00 0
3328.13 0
3328.26 6
3328.40 14
3328.53 22
3328.66 31
3328.79 37
3328.93 42
3329.06 43
3329.19 42
3329.32 40
3329.46 38
3329.59 36
3329.72 35
3329.85 36
3329.98 38
3330.12 40
3330.25 42
3330.38 45
3330.51 47
3330.65 49
3330.78 51
3330.91 52
3331.04 53
3331.18 52
3331.31 49
3331.44 46
3331.57 42
3331.70 38
3331.84 36
3331.97 35
3332.10 36
3332.23 39
3332.37 42
3332.50 46
3332.63 49
3332.76 51
3332.90 51
3333.03 49
3333.16 46
3333.29 43
3333.43 39
3333.56 36
3333.69 34
3333.82 32
3333.95 31
3334.09 30
3334.22 29
3334.35 27
3334.48 24
3334.62 21
3334.75 17
3334.88 13
3335.01 9
3335.15 6
3335.28 4
3335.41 2
3335.54 1
3335.68 0
3335.81 0
3335.94 0
3336.07 0
3336.21 0
3336.34 0
3336.47 0
3336.60 0
3336.74 0
3336.87 0
3337.00 2
3337.13 6
3337.27 13
3337.40 22
3337.53 32
3337.66 42
3337.79 52
3337.93 61
3338.06 67
3338.19 71
3338.32 72
3338.46 70
3338.59 65
3338.72 59
3338.85 54
3338.99 49
3339.12 46
3339.25 46
3339.38 47
3339.52 48
3339.65 49
3339.78 49
3339.91 46
3340.05 42
3340.18 38
3340.31 34
3340.44 32
3340.58 32
3340.71 34
3340.84 37
3340.97 41
3341.11 44
3341.24 46
3341.37 46
3341.50 45
3341.64 42
3341.77 39
3341.90 37
3342.03 35
3342.17 35
3342.30 37
3342.43 41
3342.56 45
3342.70 48
3342.83 50
3342.96 50
3343.10 48
3343.23 44
3343.36 39
3343.49 34
3343.63 31
3343.76 30
3343.89 29
3344.02 29
3344.16 28
3344.29 26
3344.42 22
3344.55 17
3344.69 12
3344.82 8
3344.95 6
3345.08 6
3345.22 10
3345.35 16
3345.48 24
3345.61 34
3345.75 45
3345.88 55
3346.01 64
3346.14 73
3346.28 79
3346.41 84
3346.54 87
3346.68 88
3346.81 89
3346.94 90
3347.07 90
3347.21 91
3347.34 91
3347.47 91
3347.60 89
3347.74 87
3347.87 85
3348.00 82
3348.13 79
3348.27 76
3348.40 75
3348.53 73
3348.67 72
3348.80 71
3348.93 71
3349.06 71
3349.20 72
3349.33 74
3349.46 75
3349.59 77
3349.73 79
3349.86 79
3349.99 77
3350.12 74
3350.26 70
3350.39 65
3350.52 61
3350.66 58
3350.79 56
3350.92 55
3351.05 55
3351.19 56
3351.32 57
3351.45 58
3351.58 58
3351.72 57
3351.85 55
3351.98 51
3352.12 46
3352.25 40
3352.38 33
3352.51 26
3352.65 19
3352.78 14
3352.91 9
3353.04 7
3353.18 5
3353.31 6
3353.44 7
3353.58 9
3353.71 11
3353.84 14
3353.97 17
3354.11 20
3354.24 23
3354.37 25
3354.51 26
3354.64 26
3354.77 24
3354.90 22
3355.04 20
3355.17 19
3355.30 18
3355.43 20
3355.57 25
3355.70 32
3355.83 41
3355.97 49
3356.10 57
3356.23 63
3356.36 67
3356.50 68
3356.63 66
3356.76 62
3356.90 58
3357.03 53
3357.16 48
3357.29 44
3357.43 41
3357.56 39
3357.69 37
3357.83 35
3357.96 32
3358.09 30
3358.22 26
3358.36 23
3358.49 19
3358.62 16
3358.76 12
3358.89 8
3359.02 5
3359.15 1
3359.29 0
3359.42 0
3359.55 0
3359.69 0
3359.82 0
3359.95 0
3360.08 0
3360.22 0
3360.35 2
3360.48 6
3360.62 8
3360.75 11
3360.88 13
3361.01 16
3361.15 20
3361.28 24
3361.41 28
3361.55 31
3361.68 32
3361.81 32
3361.95 29
3362.08 25
3362.21 21
3362.34 17
3362.48 14
3362.61 12
3362.74 11
3362.88 11
3363.01 10
3363.14 10
3363.27 10
3363.41 11
3363.54 14
3363.67 19
3363.81 26
3363.94 35
3364.07 43
3364.21 51
3364.34 57
3364.47 62
3364.60 66
3364.74 68
3364.87 71
3365.00 74
3365.14 76
3365.27 78
3365.40 78
3365.54 76
3365.67 73
3365.80 68
3365.93 62
3366.07 57
3366.20 54
3366.33 53
3366.47 55
3366.60 59
3366.73 66
3366.87 73
3367.00 80
3367.13 85
3367.26 87
3367.40 87
3367.53 84
3367.66 81
3367.80 78
3367.93 75
3368.06 74
3368.20 74
3368.33 76
3368.46 79
3368.60 83
3368.73 87
3368.86 92
3368.99 96
3369.13 101
3369.26 105
3369.39 109
3369.53 113
3369.66 116
3369.79 118
3369.93 118
3370.06 117
3370.19 115
3370.33 112
3370.46 108
3370.59 105
3370.72 101
3370.86 97
3370.99 95
3371.12 93
3371.26 93
3371.39 96
3371.52 100
3371.66 107
3371.79 116
3371.92 125
3372.06 132
3372.19 138
3372.32 141
3372.46 141
3372.59 139
3372.72 134
3372.85 128
3372.99 123
3373.12 118
3373.25 115
3373.39 113
3373.52 114
3373.65 117
3373.79 121
3373.92 127
3374.05 134
3374.19 141
3374.32 149
3374.45 156
3374.59 162
3374.72 167
3374.85 168
3374.99 167
3375.12 162
3375.25 155
3375.39 147
3375.52 137
3375.65 129
3375.78 123
3375.92 121
3376.05 123
3376.18 129
3376.32 138
3376.45 150
3376.58 162
3376.72 174
3376.85 185
3376.98 193
3377.12 198
3377.25 201
3377.38 200
3377.52 197
3377.65 190
3377.78 181
3377.92 168
3378.05 153
3378.18 137
3378.32 121
3378.45 107
3378.58 96
3378.72 90
3378.85 88
3378.98 90
3379.12 95
3379.25 101
3379.38 108
3379.52 115
3379.65 120
3379.78 124
3379.92 126
3380.05 126
3380.18 124
3380.32 122
3380.45 119
3380.58 115
3380.72 110
3380.85 106
3380.98 100
3381.12 95
3381.25 90
3381.38 84
3381.52 78
3381.65 73
3381.78 67
3381.92 62
3382.05 55
3382.18 49
3382.32 41
3382.45 34
3382.58 28
3382.72 24
3382.85 22
3382.98 24
3383.12 30
3383.25 39
3383.38 51
3383.52 63
3383.65 75
3383.78 85
3383.92 93
3384.05 98
3384.18 99
3384.32 98
3384.45 94
3384.58 89
3384.72 84
3384.85 81
3384.98 79
3385.12 79
3385.25 81
3385.38 83
3385.52 84
3385.65 84
3385.78 82
3385.92 78
3386.05 72
3386.18 66
3386.32 61
3386.45 56
3386.58 53
3386.72 50
3386.85 48
3386.98 45
3387.12 42
3387.25 39
3387.38 36
3387.52 34
3387.65 34
3387.78 36
3387.92 39
3388.05 43
3388.18 48
3388.32 53
3388.45 58
3388.59 61
3388.72 63
3388.85 63
3388.99 61
3389.12 59
3389.25 56
3389.39 54
3389.52 53
3389.65 53
3389.79 56
3389.92 59
3390.05 63
3390.19 67
3390.32 70
3390.45 72
3390.59 73
3390.72 73
3390.85 73
3390.99 71
3391.12 69
3391.25 68
3391.39 66
3391.52 65
3391.66 66
3391.79 68
3391.92 72
3392.06 78
3392.19 83
3392.32 88
3392.46 91
3392.59 91
3392.72 88
3392.86 82
3392.99 75
3393.12 67
3393.26 60
3393.39 55
3393.53 52
3393.66 51
3393.79 51
3393.93 50
3394.06 50
3394.19 48
3394.33 46
3394.46 42
3394.59 38
3394.73 32
3394.86 27
3394.99 21
3395.13 15
3395.26 10
3395.40 6
3395.53 3
3395.66 1
3395.80 2
3395.93 4
3396.06 6
3396.20 10
3396.33 13
3396.46 17
3396.60 21
3396.73 26
3396.86 30
3397.00 34
3397.13 37
3397.27 39
3397.40 38
3397.53 35
3397.67 31
3397.80 26
3397.93 22
3398.07 18
3398.20 17
3398.33 18
3398.47 20
3398.60 23
3398.74 28
3398.87 33
3399.00 38
3399.14 43
3399.27 47
3399.40 52
3399.54 55
3399.67 58
3399.81 60
3399.94 61
3400.07 61
3400.21 62
3400.34 62
3400.47 63
3400.61 64
3400.74 66
3400.87 69
3401.01 71
3401.14 72
3401.28 71
3401.41 68
3401.54 63
3401.68 56
3401.81 48
3401.94 40
3402.08 33
3402.21 28
3402.35 25
3402.48 24
3402.61 23
3402.75 22
3402.88 21
3403.01 19
3403.15 17
3403.28 14
3403.42 13
3403.55 13
3403.68 14
3403.82 16
3403.95 20
3404.08 24
3404.22 28
3404.35 32
3404.49 34
3404.62 36
3404.75 36
3404.89 34
3405.02 32
3405.15 30
3405.29 29
3405.42 29
3405.56 32
3405.69 36
3405.82 42
3405.96 49
3406.09 55
3406.23 59
3406.36 62
3406.49 63
3406.63 63
3406.76 62
3406.89 61
3407.03 61
3407.16 61
3407.30 60
3407.43 60
3407.56 60
3407.70 59
3407.83 59
3407.96 58
3408.10 59
3408.23 59
3408.37 60
3408.50 62
3408.63 64
3408.77 67
3408.90 71
3409.04 75
3409.17 80
3409.30 86
3409.44 92
3409.57 97
3409.71 102
3409.84 105
3409.97 106
3410.11 106
3410.24 103
3410.37 99
3410.51 95
3410.64 90
3410.78 85
3410.91 81
3411.04 79
3411.18 77
3411.31 77
3411.45 77
3411.58 77
3411.71 76
3411.85 75
3411.98 73
3412.12 71
3412.25 68
3412.38 65
3412.52 62
3412.65 59
3412.78 57
3412.92 55
3413.05 54
3413.19 55
3413.32 55
3413.45 56
3413.59 57
3413.72 57
3413.86 57
3413.99 57
3414.12 57
3414.26 58
3414.39 60
3414.53 63
3414.66 67
3414.79 72
3414.93 76
3415.06 80
3415.20 83
3415.33 85
3415.46 86
3415.60 85
3415.73 82
3415.87 79
3416.00 75
3416.13 71
3416.27 68
3416.40 65
3416.54 64
3416.67 63
3416.80 62
3416.94 60
3417.07 57
3417.21 52
3417.34 48
3417.47 43
3417.61 41
3417.74 40
3417.88 41
3418.01 44
3418.14 47
3418.28 49
3418.41 50
3418.55 49
3418.68 45
3418.81 41
3418.95 36
3419.08 32
3419.22 29
3419.35 26
3419.49 23
3419.62 21
3419.75 18
3419.89 14
3420.02 8
3420.16 3
3420.29 0
3420.42 0
3420.56 0
3420.69 0
3420.83 0
3420.96 0
3421.09 0
3421.23 0
3421.36 4
3421.50 8
3421.63 11
3421.76 13
3421.90 15
3422.03 16
3422.17 18
3422.30 19
3422.44 21
3422.57 22
3422.70 22
3422.84 22
3422.97 22
3423.11 22
3423.24 22
3423.37 22
3423.51 22
3423.64 23
3423.78 23
3423.91 23
3424.05 24
3424.18 24
3424.31 25
3424.45 27
3424.58 29
3424.72 33
3424.85 37
3424.98 40
3425.12 43
3425.25 44
3425.39 42
3425.52 39
3425.66 35
3425.79 30
3425.92 25
3426.06 21
3426.19 19
3426.33 18
3426.46 19
3426.59 20
3426.73 21
3426.86 23
3427.00 23
3427.13 24
3427.27 24
3427.40 26
3427.53 27
3427.67 29
3427.80 30
3427.94 31
3428.07 30
3428.21 28
3428.34 24
3428.47 20
3428.61 15
3428.74 11
3428.88 9
3429.01 9
3429.15 11
3429.28 14
3429.41 19
3429.55 25
3429.68 31
3429.82 36
3429.95 41
3430.08 44
3430.22 47
3430.35 50
3430.49 52
3430.62 54
3430.76 56
3430.89 56
3431.02 56
3431.16 55
3431.29 52
3431.43 49
3431.56 45
3431.70 41
3431.83 38
3431.97 35
3432.10 32
3432.23 29
3432.37 26
3432.50 24
3432.64 23
3432.77 23
3432.91 24
3433.04 26
3433.17 28
3433.31 30
3433.44 30
3433.58 29
3433.71 26
3433.85 23
3433.98 19
3434.11 17
3434.25 16
3434.38 16
3434.52 18
3434.65 20
3434.79 23
3434.92 24
3435.06 24
3435.19 23
3435.32 20
3435.46 18
3435.59 16
3435.73 14
3435.86 14
3436.00 14
3436.13 16
3436.26 19
3436.40 22
3436.53 26
3436.67 31
3436.80 36
3436.94 41
3437.07 44
3437.21 46
3437.34 46
3437.47 44
3437.61 41
3437.74 36
3437.88 30
3438.01 25
3438.15 21
3438.28 19
3438.42 17
3438.55 16
3438.68 15
3438.82 14
3438.95 12
3439.09 9
3439.22 5
3439.36 1
3439.49 0
3439.63 0
3439.76 0
3439.89 0
3440.03 0
3440.16 0
3440.30 0
3440.43 0
3440.57 0
3440.70 2
3440.84 6
3440.97 12
3441.10 18
3441.24 24
3441.37 30
3441.51 33
3441.64 35
3441.78 36
3441.91 36
3442.05 35
3442.18 35
3442.32 35
3442.45 35
3442.58 37
3442.72 38
3442.85 39
3442.99 41
3443.12 43
3443.26 44
3443.39 46
3443.53 47
3443.66 47
3443.80 46
3443.93 44
3444.06 41
3444.20 39
3444.33 37
3444.47 36
3444.60 35
3444.74 34
3444.87 34
3445.01 35
3445.14 35
3445.28 36
3445.41 37
3445.54 38
3445.68 38
3445.81 38
3445.95 37
3446.08 36
3446.22 35
3446.35 33
3446.49 33
3446.62 33
3446.76 35
3446.89 36
3447.02 37
3447.16 38
3447.29 37
3447.43 34
3447.56 31
3447.70 27
3447.83 22
3447.97 17
3448.10 12
3448.24 8
3448.37 3
3448.51 0
3448.64 0
3448.78 0
3448.91 0
3449.04 0
3449.18 0
3449.31 0
3449.45 0
3449.58 0
3449.72 8
3449.85 17
3449.99 27
3450.12 39
3450.26 50
3450.39 61
3450.53 71
3450.66 79
3450.80 85
3450.93 88
3451.06 89
3451.20 88
3451.33 86
3451.47 83
3451.60 80
3451.74 76
3451.87 72
3452.01 66
3452.14 60
3452.28 54
3452.41 49
3452.55 46
3452.68 45
3452.82 46
3452.95 50
3453.09 57
3453.22 63
3453.35 70
3453.49 75
3453.62 77
3453.76 78
3453.89 76
3454.03 74
3454.16 71
3454.30 67
3454.43 64
3454.57 62
3454.70 59
3454.84 56
3454.97 54
3455.11 51
3455.24 50
3455.38 49
3455.51 49
3455.65 49
3455.78 50
3455.91 52
3456.05 53
3456.18 55
3456.32 57
3456.45 59
3456.59 61
3456.72 62
3456.86 63
3456.99 64
3457.13 64
3457.26 64
3457.40 66
3457.53 68
3457.67 72
3457.80 77
3457.94 81
3458.07 85
3458.21 87
3458.34 87
3458.48 85
3458.61 81
3458.75 76
3458.88 72
3459.02 68
3459.15 65
3459.29 64
3459.42 63
3459.56 64
3459.69 65
3459.82 66
3459.96 68
3460.09 71
3460.23 74
3460.36 78
3460.50 82
3460.63 85
3460.77 89
3460.90 90
3461.04 90
3461.17 87
3461.31 82
3461.44 75
3461.58 68
3461.71 59
3461.85 51
3461.98 43
3462.12 36
3462.25 29
3462.39 24
3462.52 20
3462.66 18
3462.79 17
3462.93 18
3463.06 19
3463.20 20
3463.33 20
3463.47 19
3463.60 18
3463.74 16
3463.87 16
3464.01 17
3464.14 20
3464.28 26
3464.41 32
3464.55 39
3464.68 45
3464.82 49
3464.95 50
3465.09 48
3465.22 44
3465.36 38
3465.49 31
3465.63 25
3465.76 21
3465.90 20
3466.03 22
3466.17 28
3466.30 36
3466.44 46
3466.57 57
3466.71 67
3466.84 75
3466.98 81
3467.11 83
3467.25 84
3467.38 82
3467.52 79
3467.65 76
3467.79 74
3467.92 71
3468.06 70
3468.19 68
3468.33 67
3468.46 64
3468.60 61
3468.73 56
3468.87 49
3469.00 41
3469.14 33
3469.27 26
3469.41 21
3469.54 19
3469.68 20
3469.81 24
3469.95 30
3470.08 37
3470.22 42
3470.35 46
3470.49 47
3470.62 46
3470.76 43
3470.89 37
3471.03 32
3471.16 26
3471.30 22
3471.43 20
3471.57 20
3471.70 24
3471.84 31
3471.97 38
3472.11 46
3472.24 52
3472.38 55
3472.51 56
3472.65 56
3472.78 55
3472.92 56
3473.05 59
3473.19 65
3473.32 74
3473.46 85
3473.59 96
3473.73 106
3473.86 113
3474.00 118
3474.13 120
3474.27 118
3474.41 116
3474.54 113
3474.68 110
3474.81 108
3474.95 107
3475.08 106
3475.22 105
3475.35 104
3475.49 102
3475.62 100
3475.76 98
3475.89 97
3476.03 96
3476.16 96
3476.30 96
3476.43 95
3476.57 94
3476.70 92
3476.84 89
3476.97 87
3477.11 84
3477.24 81
3477.38 78
3477.51 76
3477.65 73
3477.78 70
3477.92 68
3478.05 66
3478.19 64
3478.33 62
3478.46 60
3478.60 58
3478.73 55
3478.87 53
3479.00 51
3479.14 50
3479.27 49
3479.41 49
3479.54 49
3479.68 50
3479.81 51
3479.95 52
3480.08 54
3480.22 57
3480.35 60
3480.49 63
3480.62 64
3480.76 62
3480.90 58
3481.03 52
3481.17 45
3481.30 38
3481.44 32
3481.57 29
3481.71 28
3481.84 29
3481.98 33
3482.11 38
3482.25 42
3482.38 46
3482.52 48
3482.65 49
3482.79 48
3482.92 47
3483.06 45
3483.20 43
3483.33 39
3483.47 35
3483.60 31
3483.74 24
3483.87 18
3484.01 10
3484.14 3
3484.28 0
3484.41 0
3484.55 0
3484.68 0
3484.82 0
3484.95 0
3485.09 0
3485.23 0
3485.36 2
3485.50 6
3485.63 11
3485.77 15
3485.90 19
3486.04 23
3486.17 26
3486.31 29
3486.44 32
3486.58 35
3486.71 37
3486.85 39
3486.98 39
3487.12 39
3487.26 38
3487.39 37
3487.53 37
3487.66 37
3487.80 39
3487.93 41
3488.07 44
3488.20 48
3488.34 53
3488.47 58
3488.61 63
3488.75 67
3488.88 70
3489.02 70
3489.15 69
3489.29 66
3489.42 63
3489.56 59
3489.69 56
3489.83 52
3489.96 48
3490.10 44
3490.24 39
3490.37 35
3490.51 31
3490.64 29
3490.78 29
3490.91 30
3491.05 34
3491.18 38
3491.32 42
3491.45 46
3491.59 48
3491.73 50
3491.86 51
3492.00 51
3492.13 51
3492.27 51
3492.40 50
3492.54 48
3492.67 45
3492.81 41
3492.94 37
3493.08 33
3493.22 31
3493.35 31
3493.49 33
3493.62 37
3493.76 42
3493.89 46
3494.03 49
3494.16 50
3494.30 48
3494.44 45
3494.57 42
3494.71 38
3494.84 34
3494.98 32
3495.11 30
3495.25 30
3495.38 30
3495.52 31
3495.66 33
3495.79 36
3495.93 39
3496.06 43
3496.20 46
3496.33 48
3496.47 50
3496.60 50
3496.74 50
3496.88 49
3497.01 47
3497.15 47
3497.28 47
3497.42 47
3497.55 49
3497.69 50
3497.82 51
3497.96 52
3498.10 52
3498.23 50
3498.37 48
3498.50 46
3498.64 44
3498.77 42
3498.91 40
3499.05 39
3499.18 38
3499.32 37
3499.45 38
3499.59 39
3499.72 41
3499.86 44
3499.99 47
3500.13 52
3500.27 56
3500.40 61
3500.54 67
3500.67 73
3500.81 79
3500.94 86
3501.08 93
3501.22 102
3501.35 110
3501.49 118
3501.62 127
3501.76 136
3501.89 144
3502.03 151
3502.17 159
3502.30 164
3502.44 168
3502.57 169
3502.71 168
3502.84 164
3502.98 157
3503.12 149
3503.25 140
3503.39 132
3503.52 126
3503.66 122
3503.79 122
3503.93 124
3504.07 130
3504.20 138
3504.34 148
3504.47 159
3504.61 169
3504.74 178
3504.88 184
3505.02 187
3505.15 187
3505.29 183
3505.42 177
3505.56 169
3505.69 160
3505.83 150
3505.97 140
3506.10 131
3506.24 124
3506.37 118
3506.51 114
3506.64 111
3506.78 109
3506.92 108
3507.05 107
3507.19 106
3507.32 104
3507.46 102
3507.59 98
3507.73 94
3507.87 88
3508.00 83
3508.14 78
3508.27 75
3508.41 73
3508.55 73
3508.68 74
3508.82 77
3508.95 80
3509.09 82
3509.22 82
3509.36 79
3509.50 75
3509.63 70
3509.77 65
3509.90 60
3510.04 58
3510.18 58
3510.31 60
3510.45 64
3510.58 68
3510.72 72
3510.85 76
3510.99 78
3511.13 79
3511.26 78
3511.40 77
3511.53 75
3511.67 72
3511.81 69
3511.94 66
3512.08 64
3512.21 62
3512.35 62
3512.48 62
3512.62 64
3512.76 66
3512.89 68
3513.03 70
3513.16 71
3513.30 72
3513.44 73
3513.57 74
3513.71 75
3513.84 77
3513.98 78
3514.12 79
3514.25 80
3514.39 81
3514.52 81
3514.66 81
3514.80 81
3514.93 81
3515.07 82
3515.20 82
3515.34 82
3515.47 81
3515.61 77
3515.75 71
3515.88 62
3516.02 50
3516.15 37
3516.29 24
3516.43 12
3516.56 2
3516.70 0
3516.83 0
3516.97 0
3517.11 0
3517.24 4
3517.38 12
3517.51 22
3517.65 32
3517.79 41
3517.92 49
3518.06 56
3518.19 63
3518.33 68
3518.47 72
3518.60 75
3518.74 76
3518.87 75
3519.01 72
3519.15 68
3519.28 63
3519.42 58
3519.55 54
3519.69 50
3519.83 47
3519.96 45
3520.10 44
3520.23 43
3520.37 43
3520.51 43
3520.64 43
3520.78 43
3520.91 43
3521.05 43
3521.19 42
3521.32 40
3521.46 37
3521.60 34
3521.73 31
3521.87 28
3522.00 25
3522.14 24
3522.28 25
3522.41 27
3522.55 30
3522.68 34
3522.82 38
3522.96 41
3523.09 43
3523.23 42
3523.36 39
3523.50 34
3523.64 29
3523.77 23
3523.91 19
3524.04 17
3524.18 17
3524.32 21
3524.45 26
3524.59 33
3524.73 40
3524.86 46
3525.00 51
3525.13 55
3525.27 57
3525.41 58
3525.54 58
3525.68 59
3525.81 59
3525.95 59
3526.09 59
3526.22 58
3526.36 57
3526.49 54
3526.63 51
3526.77 48
3526.90 44
3527.04 41
3527.18 38
3527.31 35
3527.45 32
3527.58 29
3527.72 26
3527.86 22
3527.99 17
3528.13 12
3528.27 6
3528.40 2
3528.54 0
3528.67 0
3528.81 0
3528.95 0
3529.08 0
3529.22 0
3529.35 0
3529.49 0
3529.63 2
3529.76 3
3529.90 5
3530.04 6
3530.17 8
3530.31 12
3530.44 17
3530.58 24
3530.72 30
3530.85 35
3530.99 38
3531.13 40
3531.26 39
3531.40 38
3531.53 35
3531.67 33
3531.81 31
3531.94 29
3532.08 28
3532.22 26
3532.35 24
3532.49 21
3532.62 18
3532.76 14
3532.90 11
3533.03 8
3533.17 6
3533.31 5
3533.44 4
3533.58 4
3533.71 4
3533.85 4
3533.99 4
3534.12 4
3534.26 4
3534.40 4
3534.53 4
3534.67 4
3534.81 4
3534.94 4
3535.08 3
3535.21 2
3535.35 2
3535.49 2
3535.62 3
3535.76 4
3535.90 6
3536.03 9
3536.17 11
3536.31 12
3536.44 14
3536.58 14
3536.71 15
3536.85 15
3536.99 15
3537.12 15
3537.26 16
3537.40 17
3537.53 20
3537.67 23
3537.81 28
3537.94 34
3538.08 40
3538.21 47
3538.35 52
3538.49 57
3538.62 60
3538.76 62
3538.90 62
3539.03 63
3539.17 63
3539.31 64
3539.44 64
3539.58 63
3539.71 62
3539.85 58
3539.99 54
3540.12 49
3540.26 43
3540.40 39
3540.53 36
3540.67 36
3540.81 37
3540.94 39
3541.08 42
3541.22 46
3541.35 48
3541.49 50
3541.62 49
3541.76 47
3541.90 44
3542.03 40
3542.17 35
3542.31 31
3542.44 27
3542.58 24
3542.72 21
3542.85 19
3542.99 18
3543.13 19
3543.26 21
3543.40 26
3543.54 32
3543.67 39
3543.81 48
3543.94 58
3544.08 68
3544.22 79
3544.35 90
3544.49 101
3544.63 111
3544.76 120
3544.90 127
3545.04 131
3545.17 134
3545.31 134
3545.45 134
3545.58 133
3545.72 133
3545.86 133
3545.99 134
3546.13 136
3546.27 137
3546.40 139
3546.54 141
3546.67 143
3546.81 146
3546.95 151
3547.08 156
3547.22 163
3547.36 171
3547.49 179
3547.63 187
3547.77 192
3547.90 195
3548.04 195
3548.18 192
3548.31 187
3548.45 181
3548.59 175
3548.72 170
3548.86 167
3549.00 166
3549.13 167
3549.27 169
3549.41 172
3549.54 176
3549.68 180
3549.82 185
3549.95 189
3550.09 193
3550.23 196
3550.36 197
3550.50 196
3550.64 193
3550.77 187
3550.91 180
3551.05 172
3551.18 163
3551.32 154
3551.46 145
3551.59 137
3551.73 128
3551.87 121
3552.00 113
3552.14 107
3552.28 101
3552.41 96
3552.55 92
3552.69 88
3552.82 84
3552.96 79
3553.10 74
3553.23 69
3553.37 64
3553.51 59
3553.64 55
3553.78 50
3553.92 44
3554.05 39
3554.19 34
3554.33 29
3554.46 24
3554.60 19
3554.74 15
3554.87 12
3555.01 10
3555.15 9
3555.28 10
3555.42 14
3555.56 19
3555.69 27
3555.83 35
3555.97 43
3556.10 49
3556.24 55
3556.38 58
3556.51 60
3556.65 61
3556.79 62
3556.92 63
3557.06 65
3557.20 66
3557.33 68
3557.47 69
3557.61 70
3557.74 72
3557.88 73
3558.02 75
3558.15 76
3558.29 77
3558.43 76
3558.56 73
3558.70 70
3558.84 65
3558.97 61
3559.11 59
3559.25 58
3559.39 59
3559.52 61
3559.66 64
3559.80 65
3559.93 66
3560.07 67
3560.21 66
3560.34 65
3560.48 63
3560.62 60
3560.75 55
3560.89 50
3561.03 45
3561.16 39
3561.30 34
3561.44 30
3561.57 28
3561.71 28
3561.85 29
3561.98 31
3562.12 33
3562.26 35
3562.40 37
3562.53 40
3562.67 42
3562.81 45
3562.94 47
3563.08 50
3563.22 52
3563.35 54
3563.49 55
3563.63 55
3563.76 55
3563.90 53
3564.04 51
3564.17 49
3564.31 47
3564.45 45
3564.59 44
3564.72 42
3564.86 40
3565.00 38
3565.13 34
3565.27 29
3565.41 23
3565.54 17
3565.68 11
3565.82 7
3565.95 5
3566.09 5
3566.23 7
3566.36 11
3566.50 16
3566.64 21
3566.78 26
3566.91 29
3567.05 30
3567.19 29
3567.32 25
3567.46 19
3567.60 12
3567.73 6
3567.87 1
3568.01 0
3568.15 0
3568.28 0
3568.42 4
3568.56 10
3568.69 17
3568.83 24
3568.97 31
3569.10 37
3569.24 42
3569.38 45
3569.51 47
3569.65 47
3569.79 45
3569.93 43
3570.06 40
3570.20 37
3570.34 35
3570.47 34
3570.61 35
3570.75 37
3570.88 39
3571.02 43
3571.16 46
3571.30 49
3571.43 52
3571.57 54
3571.71 57
3571.84 59
3571.98 61
3572.12 63
3572.26 65
3572.39 66
3572.53 68
3572.67 69
3572.80 69
3572.94 69
3573.08 66
3573.21 63
3573.35 57
3573.49 50
3573.63 42
3573.76 34
3573.90 27
3574.04 22
3574.17 19
3574.31 18
3574.45 17
3574.59 17
3574.72 16
3574.86 15
3575.00 11
3575.13 8
3575.27 3
3575.41 0
3575.54 0
3575.68 0
3575.82 0
3575.96 0
3576.09 0
3576.23 4
3576.37 9
3576.50 14
3576.64 19
3576.78 25
3576.92 29
3577.05 33
3577.19 35
3577.33 36
3577.46 37
3577.60 37
3577.74 40
3577.88 44
3578.01 51
3578.15 59
3578.29 69
3578.42 78
3578.56 85
3578.70 89
3578.84 90
3578.97 87
3579.11 81
3579.25 73
3579.38 66
3579.52 60
3579.66 55
3579.80 53
3579.93 52
3580.07 51
3580.21 51
3580.35 51
3580.48 49
3580.62 47
3580.76 44
3580.89 41
3581.03 40
3581.17 38
3581.31 38
3581.44 37
3581.58 37
3581.72 35
3581.85 33
3581.99 30
3582.13 27
3582.27 24
3582.40 22
3582.54 22
3582.68 24
3582.81 27
3582.95 30
3583.09 34
3583.23 37
3583.36 39
3583.50 39
3583.64 40
3583.78 39
3583.91 40
3584.05 40
3584.19 41
3584.32 41
3584.46 40
3584.60 37
3584.74 33
3584.87 28
3585.01 22
3585.15 15
3585.29 9
3585.42 5
3585.56 3
3585.70 2
3585.83 3
3585.97 6
3586.11 10
3586.25 14
3586.38 18
3586.52 21
3586.66 24
3586.80 27
3586.93 28
3587.07 30
3587.21 31
3587.35 32
3587.48 34
3587.62 35
3587.76 38
3587.89 40
3588.03 42
3588.17 43
3588.31 44
3588.44 45
3588.58 45
3588.72 45
3588.86 45
3588.99 44
3589.13 44
3589.27 45
3589.41 45
3589.54 45
3589.68 45
3589.82 44
3589.96 43
3590.09 41
3590.23 40
3590.37 39
3590.50 40
3590.64 42
3590.78 46
3590.92 52
3591.05 58
3591.19 65
3591.33 70
3591.47 74
3591.60 76
3591.74 74
3591.88 69
3592.02 62
3592.15 53
3592.29 43
3592.43 35
3592.57 28
3592.70 23
3592.84 20
3592.98 18
3593.12 16
3593.25 13
3593.39 10
3593.53 6
3593.67 2
3593.80 0
3593.94 0
3594.08 0
3594.22 0
3594.35 0
3594.49 0
3594.63 0
3594.76 0
3594.90 0
3595.04 0
3595.18 0
3595.31 3
3595.45 10
3595.59 20
3595.73 30
3595.86 40
3596.00 47
3596.14 52
3596.28 52
3596.41 49
3596.55 44
3596.69 38
3596.83 33
3596.96 29
3597.10 28
3597.24 28
3597.38 30
3597.51 32
3597.65 33
3597.79 33
3597.93 32
3598.07 28
3598.20 24
3598.34 19
3598.48 15
3598.62 11
3598.75 8
3598.89 6
3599.03 5
3599.17 6
3599.30 8
3599.44 10
3599.58 12
3599.72 14
3599.85 15
3599.99 16
3600.13 16
3600.27 16
3600.40 15
3600.54 14
3600.68 12
3600.82 10
3600.95 9
3601.09 9
3601.23 10
3601.37 13
3601.50 17
3601.64 21
3601.78 25
3601.92 26
3602.05 25
3602.19 21
3602.33 15
3602.47 7
3602.61 0
3602.74 0
3602.88 0
3603.02 0
3603.16 0
3603.29 0
3603.43 0
3603.57 2
3603.71 2
3603.84 2
3603.98 1
3604.12 1
3604.26 3
3604.39 8
3604.53 17
3604.67 29
3604.81 42
3604.95 55
3605.08 67
3605.22 76
3605.36 82
3605.50 84
3605.63 81
3605.77 76
3605.91 68
3606.05 60
3606.18 51
3606.32 45
3606.46 41
3606.60 39
3606.73 40
3606.87 42
3607.01 43
3607.15 44
3607.29 44
3607.42 43
3607.56 40
3607.70 38
3607.84 36
3607.97 34
3608.11 32
3608.25 30
3608.39 28
3608.53 27
3608.66 25
3608.80 23
3608.94 22
3609.08 21
3609.21 21
3609.35 22
3609.49 24
3609.63 28
3609.76 34
3609.90 39
3610.04 45
3610.18 50
3610.32 52
3610.45 53
3610.59 53
3610.73 52
3610.87 52
3611.00 52
3611.14 55
3611.28 59
3611.42 64
3611.56 69
3611.69 73
3611.83 75
3611.97 76
3612.11 75
3612.24 73
3612.38 70
3612.52 66
3612.66 61
3612.80 57
3612.93 52
3613.07 47
3613.21 41
3613.35 36
3613.49 31
3613.62 27
3613.76 25
3613.90 26
3614.04 29
3614.17 34
3614.31 41
3614.45 49
3614.59 56
3614.73 62
3614.86 65
3615.00 65
3615.14 64
3615.28 60
3615.42 55
3615.55 50
3615.69 44
3615.83 39
3615.97 33
3616.10 28
3616.24 23
3616.38 20
3616.52 17
3616.66 16
3616.79 17
3616.93 19
3617.07 22
3617.21 25
3617.35 29
3617.48 32
3617.62 36
3617.76 39
3617.90 42
3618.04 45
3618.17 47
3618.31 50
3618.45 53
3618.59 58
3618.72 64
3618.86 72
3619.00 80
3619.14 89
3619.28 98
3619.41 104
3619.55 107
3619.69 107
3619.83 104
3619.97 98
3620.10 90
3620.24 80
3620.38 70
3620.52 60
3620.66 52
3620.79 45
3620.93 40
3621.07 36
3621.21 35
3621.35 35
3621.48 36
3621.62 38
3621.76 41
3621.90 44
3622.04 49
3622.17 53
3622.31 57
3622.45 61
3622.59 64
3622.73 67
3622.86 69
3623.00 69
3623.14 68
3623.28 65
3623.42 62
3623.55 57
3623.69 51
3623.83 46
3623.97 40
3624.11 34
3624.24 29
3624.38 24
3624.52 20
3624.66 17
3624.80 14
3624.93 11
3625.07 9
3625.21 7
3625.35 5
3625.49 4
3625.62 3
3625.76 3
3625.90 3
3626.04 2
3626.18 0
3626.31 0
3626.45 0
3626.59 0
3626.73 0
3626.87 0
3627.01 0
3627.14 1
3627.28 7
3627.42 15
3627.56 23
3627.70 31
3627.83 37
3627.97 43
3628.11 48
3628.25 52
3628.39 56
3628.52 58
3628.66 59
3628.80 59
3628.94 56
3629.08 52
3629.21 48
3629.35 43
3629.49 40
3629.63 39
3629.77 40
3629.91 42
3630.04 45
3630.18 48
3630.32 50
3630.46 52
3630.60 53
3630.73 56
3630.87 59
3631.01 63
3631.15 68
3631.29 72
3631.43 75
3631.56 77
3631.70 76
3631.84 75
3631.98 72
3632.12 70
3632.25 68
3632.39 68
3632.53 69
3632.67 70
3632.81 72
3632.95 74
3633.08 75
3633.22 76
3633.36 77
3633.50 78
3633.64 79
3633.77 79
3633.91 78
3634.05 75
3634.19 71
3634.33 65
3634.47 57
3634.60 50
3634.74 43
3634.88 36
3635.02 30
3635.16 25
3635.30 21
3635.43 17
3635.57 15
3635.71 14
3635.85 16
3635.99 20
3636.12 26
3636.26 33
3636.40 40
3636.54 46
3636.68 49
3636.82 50
3636.95 47
3637.09 42
3637.23 34
3637.37 25
3637.51 16
3637.65 7
3637.78 0
3637.92 0
3638.06 0
3638.20 0
3638.34 0
3638.48 0
3638.61 0
3638.75 0
3638.89 0
3639.03 2
3639.17 4
3639.31 6
3639.44 7
3639.58 9
3639.72 10
3639.86 10
3640.00 10
3640.14 10
3640.27 10
3640.41 11
3640.55 13
3640.69 16
3640.83 20
3640.97 23
3641.10 27
3641.24 30
3641.38 33
3641.52 36
3641.66 40
3641.80 45
3641.93 51
3642.07 58
3642.21 65
3642.35 72
3642.49 77
3642.63 81
3642.76 81
3642.90 79
3643.04 73
3643.18 65
3643.32 56
3643.46 48
3643.59 42
3643.73 39
3643.87 41
3644.01 44
3644.15 50
3644.29 55
3644.43 59
3644.56 61
3644.70 60
3644.84 58
3644.98 54
3645.12 50
3645.26 45
3645.39 42
3645.53 39
3645.67 36
3645.81 34
3645.95 32
3646.09 29
3646.22 26
3646.36 22
3646.50 17
3646.64 12
3646.78 7
3646.92 4
3647.06 3
3647.19 4
3647.33 8
3647.47 14
3647.61 21
3647.75 28
3647.89 36
3648.02 42
3648.16 48
3648.30 53
3648.44 56
3648.58 56
3648.72 54
3648.86 51
3648.99 45
3649.13 39
3649.27 32
3649.41 27
3649.55 22
3649.69 19
3649.83 17
3649.96 15
3650.10 14
3650.24 14
3650.38 15
3650.52 17
3650.66 19
3650.80 23
3650.93 28
3651.07 33
3651.21 37
3651.35 40
3651.49 42
3651.63 42
3651.77 42
3651.90 42
3652.04 41
3652.18 39
3652.32 37
3652.46 35
3652.60 33
3652.74 31
3652.87 30
3653.01 29
3653.15 29
3653.29 29
3653.43 29
3653.57 29
3653.71 28
3653.84 28
3653.98 29
3654.12 30
3654.26 33
3654.40 37
3654.54 42
3654.68 46
3654.81 51
3654.95 55
3655.09 58
3655.23 60
3655.37 62
3655.51 63
3655.65 63
3655.78 62
3655.92 60
3656.06 56
3656.20 51
3656.34 45
3656.48 39
3656.62 33
3656.75 27
3656.89 22
3657.03 16
3657.17 12
3657.31 9
3657.45 6
3657.59 5
3657.73 6
3657.86 8
3658.00 11
3658.14 15
3658.28 20
3658.42 24
3658.56 27
3658.70 30
3658.83 31
3658.97 30
3659.11 27
3659.25 23
3659.39 18
3659.53 12
3659.67 7
3659.81 2
3659.94 0
3660.08 0
3660.22 0
3660.36 0
3660.50 0
3660.64 0
3660.78 0
3660.92 0
3661.05 0
3661.19 5
3661.33 9
3661.47 13
3661.61 16
3661.75 17
3661.89 17
3662.03 16
3662.16 15
3662.30 14
3662.44 13
3662.58 13
3662.72 14
3662.86 14
3663.00 15
3663.14 16
3663.27 18
3663.41 20
3663.55 23
3663.69 25
3663.83 26
3663.97 25
3664.11 23
3664.25 20
3664.38 16
3664.52 12
3664.66 10
3664.80 11
3664.94 14
3665.08 19
3665.22 26
3665.36 32
3665.50 38
3665.63 44
3665.77 47
3665.91 50
3666.05 52
3666.19 53
3666.33 54
3666.47 55
3666.61 56
3666.74 55
3666.88 54
3667.02 51
3667.16 47
3667.30 42
3667.44 36
3667.58 31
3667.72 28
3667.86 25
3667.99 24
3668.13 24
3668.27 24
3668.41 24
3668.55 23
3668.69 22
3668.83 21
3668.97 21
3669.11 20
3669.24 21
3669.38 22
3669.52 24
3669.66 24
3669.80 24
3669.94 22
3670.08 19
3670.22 14
3670.36 9
3670.49 3
3670.63 0
3670.77 0
3670.91 0
3671.05 0
3671.19 0
3671.33 0
3671.47 0
3671.61 0
3671.74 4
3671.88 12
3672.02 21
3672.16 29
3672.30 36
3672.44 43
3672.58 48
3672.72 53
3672.86 55
3673.00 57
3673.13 57
3673.27 55
3673.41 53
3673.55 51
3673.69 48
3673.83 44
3673.97 41
3674.11 37
3674.25 33
3674.39 29
3674.52 25
3674.66 21
3674.80 18
3674.94 16
3675.08 16
3675.22 16
3675.36 16
3675.50 17
3675.64 16
3675.78 15
3675.91 12
3676.05 9
3676.19 6
3676.33 4
3676.47 4
3676.61 5
3676.75 9
3676.89 14
3677.03 21
3677.17 28
3677.30 34
3677.44 39
3677.58 42
3677.72 43
3677.86 43
3678.00 42
3678.14 42
3678.28 41
3678.42 42
3678.56 43
3678.70 45
3678.83 47
3678.97 49
3679.11 51
3679.25 53
3679.39 54
3679.53 54
3679.67 54
3679.81 52
3679.95 50
3680.09 48
3680.22 46
3680.36 46
3680.50 46
3680.64 46
3680.78 47
3680.92 47
3681.06 47
3681.20 44
3681.34 40
3681.48 35
3681.62 31
3681.76 27
3681.89 24
3682.03 23
3682.17 23
3682.31 24
3682.45 26
3682.59 27
3682.73 29
3682.87 30
3683.01 31
3683.15 32
3683.29 33
3683.42 33
3683.56 32
3683.70 31
3683.84 30
3683.98 30
3684.12 30
3684.26 33
3684.40 36
3684.54 42
3684.68 48
3684.82 55
3684.96 61
3685.10 66
3685.23 70
3685.37 71
3685.51 70
3685.65 68
3685.79 64
3685.93 60
3686.07 56
3686.21 52
3686.35 49
3686.49 47
3686.63 46
3686.77 45
3686.90 46
3687.04 46
3687.18 47
3687.32 46
3687.46 45
3687.60 44
3687.74 41
3687.88 40
3688.02 38
3688.16 38
3688.30 39
3688.44 42
3688.58 45
3688.71 48
3688.85 52
3688.99 55
3689.13 57
3689.27 58
3689.41 58
3689.55 57
3689.69 55
3689.83 54
3689.97 52
3690.11 52
3690.25 51
3690.39 51
3690.53 51
3690.66 51
3690.80 50
3690.94 49
3691.08 49
3691.22 49
3691.36 50
3691.50 52
3691.64 55
3691.78 59
3691.92 62
3692.06 65
3692.20 67
3692.34 67
3692.48 67
3692.62 65
3692.75 63
3692.89 62
3693.03 61
3693.17 61
3693.31 62
3693.45 64
3693.59 67
3693.73 71
3693.87 75
3694.01 79
3694.15 83
3694.29 87
3694.43 91
3694.57 94
3694.71 97
3694.84 99
3694.98 100
3695.12 99
3695.26 96
3695.40 91
3695.54 84
3695.68 75
3695.82 65
3695.96 55
3696.10 47
3696.24 42
3696.38 40
3696.52 43
3696.66 49
3696.80 58
3696.94 68
3697.08 78
3697.21 87
3697.35 94
3697.49 98
3697.63 100
3697.77 100
3697.91 98
3698.05 94
3698.19 90
3698.33 85
3698.47 81
3698.61 78
3698.75 76
3698.89 77
3699.03 81
3699.17 86
3699.31 92
3699.45 98
3699.59 103
3699.72 105
3699.86 105
3700.00 101
3700.14 96
3700.28 88
3700.42 80
3700.56 72
3700.70 65
3700.84 59
3700.98 54
3701.12 50
3701.26 47
3701.40 45
3701.54 43
3701.68 42
3701.82 41
3701.96 42
3702.10 44
3702.24 47
3702.37 50
3702.51 52
3702.65 54
3702.79 56
3702.93 57
3703.07 58
3703.21 60
3703.35 64
3703.49 68
3703.63 75
3703.77 83
3703.91 93
3704.05 103
3704.19 112
3704.33 120
3704.47 125
3704.61 127
3704.75 126
3704.89 123
3705.03 117
3705.17 112
3705.31 108
3705.45 104
3705.58 102
3705.72 101
3705.86 100
3706.00 97
3706.14 93
3706.28 88
3706.42 80
3706.56 73
3706.70 65
3706.84 59
3706.98 56
3707.12 56
3707.26 58
3707.40 62
3707.54 66
3707.68 71
3707.82 74
3707.96 76
3708.10 77
3708.24 77
3708.38 77
3708.52 76
3708.66 76
3708.80 75
3708.94 73
3709.07 72
3709.21 71
3709.35 72
3709.49 74
3709.63 78
3709.77 83
3709.91 90
3710.05 96
3710.19 100
3710.33 102
3710.47 101
3710.61 96
3710.75 88
3710.89 80
3711.03 70
3711.17 62
3711.31 54
3711.45 47
3711.59 43
3711.73 39
3711.87 37
3712.01 35
3712.15 35
3712.29 35
3712.43 37
3712.57 38
3712.71 39
3712.85 39
3712.99 38
3713.13 35
3713.27 31
3713.41 26
3713.54 20
3713.68 15
3713.82 11
3713.96 9
3714.10 8
3714.24 8
3714.38 8
3714.52 8
3714.66 8
3714.80 7
3714.94 6
3715.08 5
3715.22 5
3715.36 6
3715.50 8
3715.64 12
3715.78 18
3715.92 23
3716.06 29
3716.20 33
3716.34 37
3716.48 39
3716.62 40
3716.76 40
3716.90 41
3717.04 43
3717.18 45
3717.32 48
3717.46 52
3717.60 55
3717.74 57
3717.88 58
3718.02 57
3718.16 55
3718.30 51
3718.44 47
3718.58 43
3718.72 39
3718.86 36
3719.00 33
3719.14 30
3719.28 28
3719.42 27
3719.56 26
3719.70 26
3719.84 26
3719.98 27
3720.11 27
3720.25 28
3720.39 28
3720.53 29
3720.67 30
3720.81 32
3720.95 35
3721.09 38
3721.23 42
3721.37 46
3721.51 49
3721.65 52
3721.79 54
3721.93 55
3722.07 57
3722.21 58
3722.35 60
3722.49 61
3722.63 62
3722.77 63
3722.91 62
3723.05 61
3723.19 60
3723.33 61
3723.47 63
3723.61 68
3723.75 74
3723.89 81
3724.03 89
3724.17 96
3724.31 102
3724.45 107
3724.59 112
3724.73 117
3724.87 124
3725.01 132
3725.15 141
3725.29 148
3725.43 153
3725.57 155
3725.71 153
3725.85 148
3725.99 141
3726.13 134
3726.27 128
3726.41 124
3726.55 122
3726.69 122
3726.83 123
3726.97 123
3727.11 121
3727.25 117
3727.39 112
3727.53 104
3727.67 97
3727.81 89
3727.95 82
3728.09 76
3728.23 71
3728.37 68
3728.51 65
3728.65 63
3728.79 62
3728.93 61
3729.07 60
3729.21 59
3729.35 60
3729.49 62
3729.63 65
3729.77 70
3729.91 75
3730.05 80
3730.19 85
3730.33 89
3730.47 91
3730.61 91
3730.75 90
3730.89 88
3731.03 85
3731.17 80
3731.31 74
3731.45 68
3731.59 62
3731.73 56
3731.87 52
3732.01 49
3732.15 48
3732.29 47
3732.43 47
3732.57 46
3732.71 45
3732.85 43
3732.99 41
3733.13 38
3733.27 35
3733.41 32
3733.55 29
3733.69 27
3733.83 26
3733.97 26
3734.11 26
3734.25 26
3734.39 27
3734.53 29
3734.67 32
3734.81 36
3734.95 39
3735.09 42
3735.23 44
3735.37 44
3735.51 42
3735.65 37
3735.79 31
3735.94 23
3736.08 15
3736.22 8
3736.36 2
3736.50 0
3736.64 0
3736.78 0
3736.92 0
3737.06 0
3737.20 0
3737.34 0
3737.48 0
3737.62 0
3737.76 1
3737.90 5
3738.04 10
3738.18 16
3738.32 22
3738.46 27
3738.60 31
3738.74 32
3738.88 31
3739.02 28
3739.16 23
3739.30 17
3739.44 11
3739.58 5
3739.72 0
3739.86 0
3740.00 0
3740.14 0
3740.28 0
3740.42 0
3740.56 0
3740.70 1
3740.84 6
3740.98 11
3741.12 17
3741.26 24
3741.40 32
3741.54 41
3741.68 50
3741.82 59
3741.96 66
3742.10 71
3742.24 74
3742.38 76
3742.53 76
3742.67 75
3742.81 74
3742.95 74
3743.09 74
3743.23 75
3743.37 75
3743.51 75
3743.65 73
3743.79 70
3743.93 66
3744.07 61
3744.21 56
3744.35 52
3744.49 49
3744.63 47
3744.77 46
3744.91 46
3745.05 47
3745.19 49
3745.33 52
3745.47 54
3745.61 55
3745.75 56
3745.89 55
3746.03 52
3746.17 48
3746.31 43
3746.45 37
3746.59 32
3746.73 28
3746.87 27
3747.02 27
3747.16 30
3747.30 36
3747.44 43
3747.58 50
3747.72 57
3747.86 62
3748.00 64
3748.14 64
3748.28 61
3748.42 57
3748.56 54
3748.70 52
3748.84 53
3748.98 56
3749.12 61
3749.26 67
3749.40 73
3749.54 77
3749.68 80
3749.82 80
3749.96 78
3750.10 75
3750.24 70
3750.38 65
3750.52 61
3750.67 58
3750.81 57
3750.95 59
3751.09 61
3751.23 64
3751.37 67
3751.51 69
3751.65 70
3751.79 69
3751.93 67
3752.07 66
3752.21 66
3752.35 67
3752.49 70
3752.63 73
3752.77 77
3752.91 81
3753.05 83
3753.19 84
3753.33 84
3753.47 83
3753.61 81
3753.76 79
3753.90 78
3754.04 76
3754.18 75
3754.32 74
3754.46 72
3754.60 71
3754.74 69
3754.88 68
3755.02 68
3755.16 69
3755.30 70
3755.44 73
3755.58 76
3755.72 78
3755.86 79
3756.00 77
3756.14 74
3756.28 69
3756.43 63
3756.57 57
3756.71 52
3756.85 47
3756.99 45
3757.13 43
3757.27 41
3757.41 41
3757.55 41
3757.69 43
3757.83 46
3757.97 51
3758.11 57
3758.25 63
3758.39 68
3758.53 72
3758.67 74
3758.81 74
3758.96 74
3759.10 73
3759.24 74
3759.38 76
3759.52 79
3759.66 83
3759.80 87
3759.94 90
3760.08 92
3760.22 93
3760.36 92
3760.50 91
3760.64 90
3760.78 89
3760.92 89
3761.06 88
3761.20 88
3761.35 87
3761.49 84
3761.63 82
3761.77 79
3761.91 76
3762.05 74
3762.19 74
3762.33 75
3762.47 77
3762.61 79
3762.75 81
3762.89 82
3763.03 81
3763.17 78
3763.31 74
3763.46 68
3763.60 61
3763.74 53
3763.88 46
3764.02 38
3764.16 31
3764.30 24
3764.44 18
3764.58 14
3764.72 10
3764.86 9
3765.00 8
3765.14 9
3765.28 11
3765.42 14
3765.57 18
3765.71 22
3765.85 26
3765.99 29
3766.13 32
3766.27 34
3766.41 36
3766.55 38
3766.69 41
3766.83 43
3766.97 44
3767.11 44
3767.25 43
3767.39 41
3767.54 37
3767.68 32
3767.82 28
3767.96 25
3768.10 24
3768.24 25
3768.38 28
3768.52 31
3768.66 35
3768.80 38
3768.94 42
3769.08 45
3769.22 49
3769.37 53
3769.51 59
3769.65 65
3769.79 70
3769.93 74
3770.07 76
3770.21 76
3770.35 73
3770.49 69
3770.63 64
3770.77 59
3770.91 55
3771.05 51
3771.20 47
3771.34 44
3771.48 42
3771.62 41
3771.76 42
3771.90 43
3772.04 46
3772.18 49
3772.32 52
3772.46 55
3772.60 57
3772.74 58
3772.89 58
3773.03 58
3773.17 57
3773.31 56
3773.45 55
3773.59 54
3773.73 54
3773.87 54
3774.01 55
3774.15 57
3774.29 59
3774.44 61
3774.58 62
3774.72 62
3774.86 61
3775.00 60
3775.14 57
3775.28 55
3775.42 54
3775.56 54
3775.70 54
3775.84 56
3775.98 59
3776.13 63
3776.27 66
3776.41 69
3776.55 71
3776.69 72
3776.83 71
3776.97 70
3777.11 69
3777.25 67
3777.39 66
3777.53 65
3777.68 66
3777.82 67
3777.96 69
3778.10 71
3778.24 73
3778.38 74
3778.52 73
3778.66 71
3778.80 67
3778.94 63
3779.09 58
3779.23 52
3779.37 47
3779.51 42
3779.65 38
3779.79 35
3779.93 34
3780.07 34
3780.21 35
3780.35 37
3780.50 41
3780.64 45
3780.78 50
3780.92 55
3781.06 59
3781.20 64
3781.34 68
3781.48 71
3781.62 73
3781.76 75
3781.90 76
3782.05 76
3782.19 73
3782.33 68
3782.47 62
3782.61 53
3782.75 43
3782.89 32
3783.03 22
3783.17 13
3783.32 5
3783.46 0
3783.60 0
3783.74 0
3783.88 0
3784.02 0
3784.16 0
3784.30 0
3784.44 0
3784.58 0
3784.73 5
3784.87 11
3785.01 15
3785.15 18
3785.29 19
3785.43 18
3785.57 17
3785.71 15
3785.85 14
3786.00 13
3786.14 13
3786.28 13
3786.42 14
3786.56 15
3786.70 15
3786.84 16
3786.98 16
3787.12 15
3787.27 14
3787.41 12
3787.55 9
3787.69 6
3787.83 3
3787.97 0
3788.11 0
3788.25 0
3788.39 0
3788.54 0
3788.68 1
3788.82 5
3788.96 9
3789.10 14
3789.24 20
3789.38 24
3789.52 28
3789.66 31
3789.81 33
3789.95 34
3790.09 34
3790.23 34
3790.37 33
3790.51 34
3790.65 34
3790.79 35
3790.94 37
3791.08 38
3791.22 38
3791.36 38
3791.50 37
3791.64 36
3791.78 34
3791.92 33
3792.06 32
3792.21 33
3792.35 35
3792.49 37
3792.63 40
3792.77 42
3792.91 44
3793.05 45
3793.19 46
3793.34 48
3793.48 50
3793.62 53
3793.76 58
3793.90 63
3794.04 69
3794.18 74
3794.32 78
3794.47 80
3794.61 81
3794.75 81
3794.89 79
3795.03 76
3795.17 72
3795.31 68
3795.45 65
3795.60 63
3795.74 63
3795.88 66
3796.02 71
3796.16 78
3796.30 87
3796.44 97
3796.58 106
3796.73 113
3796.87 117
3797.01 118
3797.15 116
3797.29 112
3797.43 107
3797.57 102
3797.71 98
3797.86 95
3798.00 93
3798.14 91
3798.28 89
3798.42 85
3798.56 80
3798.70 74
3798.85 68
3798.99 64
3799.13 60
3799.27 59
3799.41 60
3799.55 62
3799.69 66
3799.83 70
3799.98 73
3800.12 76
3800.26 77
3800.40 78
3800.54 77
3800.68 76
3800.82 74
3800.97 72
3801.11 71
3801.25 70
3801.39 70
3801.53 71
3801.67 73
3801.81 75
3801.96 78
3802.10 80
3802.24 81
3802.38 82
3802.52 83
3802.66 84
3802.80 84
3802.94 84
3803.09 83
3803.23 81
3803.37 78
3803.51 74
3803.65 70
3803.79 64
3803.93 58
3804.08 52
3804.22 46
3804.36 40
3804.50 35
3804.64 32
3804.78 31
3804.92 32
3805.07 35
3805.21 41
3805.35 47
3805.49 52
3805.63 55
3805.77 55
3805.92 53
3806.06 47
3806.20 40
3806.34 32
3806.48 26
3806.62 23
3806.76 22
3806.91 23
3807.05 27
3807.19 32
3807.33 37
3807.47 41
3807.61 43
3807.75 45
3807.90 45
3808.04 43
3808.18 42
3808.32 40
3808.46 39
3808.60 40
3808.74 41
3808.89 42
3809.03 44
3809.17 46
3809.31 49
3809.45 52
3809.59 56
3809.74 62
3809.88 69
3810.02 77
3810.16 85
3810.30 92
3810.44 98
3810.58 100
3810.73 99
3810.87 95
3811.01 89
3811.15 81
3811.29 72
3811.43 66
3811.58 61
3811.72 60
3811.86 61
3812.00 65
3812.14 70
3812.28 75
3812.42 79
3812.57 81
3812.71 81
3812.85 79
3812.99 75
3813.13 71
3813.27 67
3813.42 63
3813.56 59
3813.70 55
3813.84 51
3813.98 45
3814.12 38
3814.27 31
3814.41 23
3814.55 16
3814.69 10
3814.83 8
3814.97 8
3815.12 11
3815.26 15
3815.40 19
3815.54 22
3815.68 24
3815.82 24
3815.97 21
3816.11 18
3816.25 14
3816.39 11
3816.53 8
3816.67 6
3816.82 6
3816.96 8
3817.10 11
3817.24 14
3817.38 18
3817.52 22
3817.67 25
3817.81 29
3817.95 32
3818.09 36
3818.23 41
3818.37 46
3818.52 52
3818.66 56
3818.80 59
3818.94 60
3819.08 58
3819.22 53
3819.37 47
3819.51 41
3819.65 35
3819.79 31
3819.93 29
3820.07 30
3820.22 34
3820.36 38
3820.50 43
3820.64 48
3820.78 51
3820.92 51
3821.07 49
3821.21 44
3821.35 36
3821.49 28
3821.63 19
3821.77 10
3821.92 2
3822.06 0
3822.20 0
3822.34 0
3822.48 0
3822.63 0
3822.77 0
3822.91 0
3823.05 0
3823.19 2
3823.33 13
3823.48 24
3823.62 34
3823.76 42
3823.90 47
3824.04 50
3824.19 51
3824.33 50
3824.47 49
3824.61 49
3824.75 49
3824.89 49
3825.04 48
3825.18 46
3825.32 43
3825.46 39
3825.60 35
3825.75 31
3825.89 28
3826.03 27
3826.17 26
3826.31 26
3826.45 27
3826.60 27
3826.74 29
3826.88 30
3827.02 33
3827.16 36
3827.31 40
3827.45 43
3827.59 45
3827.73 45
3827.87 42
3828.01 38
3828.16 33
3828.30 28
3828.44 25
3828.58 24
3828.72 25
3828.87 29
3829.01 34
3829.15 40
3829.29 47
3829.43 53
3829.58 58
3829.72 62
3829.86 65
3830.00 69
3830.14 74
3830.28 79
3830.43 85
3830.57 91
3830.71 97
3830.85 101
3830.99 103
3831.14 103
3831.28 101
3831.42 97
3831.56 92
3831.70 86
3831.85 81
3831.99 77
3832.13 74
3832.27 72
3832.41 71
3832.56 71
3832.70 70
3832.84 68
3832.98 64
3833.12 59
3833.27 52
3833.41 46
3833.55 40
3833.69 36
3833.83 34
3833.98 34
3834.12 37
3834.26 40
3834.40 45
3834.54 49
3834.69 54
3834.83 58
3834.97 61
3835.11 64
3835.25 65
3835.40 66
3835.54 66
3835.68 66
3835.82 66
3835.96 66
3836.11 66
3836.25 65
3836.39 65
3836.53 63
3836.67 60
3836.82 56
3836.96 50
3837.10 44
3837.24 38
3837.38 33
3837.53 28
3837.67 26
3837.81 26
3837.95 27
3838.09 29
3838.24 32
3838.38 34
3838.52 35
3838.66 36
3838.80 35
3838.95 34
3839.09 33
3839.23 32
3839.37 30
3839.51 29
3839.66 28
3839.80 27
3839.94 26
3840.08 25
3840.23 24
3840.37 24
3840.51 24
3840.65 25
3840.79 27
3840.94 31
3841.08 35
3841.22 41
3841.36 46
3841.50 50
3841.65 53
3841.79 55
3841.93 55
3842.07 55
3842.21 55
3842.36 55
3842.50 56
3842.64 57
3842.78 60
3842.93 62
3843.07 63
3843.21 63
3843.35 62
3843.49 59
3843.64 55
3843.78 50
3843.92 46
3844.06 42
3844.21 39
3844.35 39
3844.49 40
3844.63 43
3844.77 48
3844.92 52
3845.06 57
3845.20 61
3845.34 64
3845.48 65
3845.63 66
3845.77 66
3845.91 65
3846.05 63
3846.20 61
3846.34 60
3846.48 58
3846.62 56
3846.76 54
3846.91 53
3847.05 52
3847.19 51
3847.33 51
3847.48 52
3847.62 53
3847.76 56
3847.90 61
3848.04 65
3848.19 70
3848.33 74
3848.47 76
3848.61 75
3848.76 73
3848.90 69
3849.04 64
3849.18 61
3849.32 59
3849.47 59
3849.61 60
3849.75 62
3849.89 63
3850.04 62
3850.18 59
3850.32 54
3850.46 48
3850.61 43
3850.75 40
3850.89 39
3851.03 39
3851.17 41
3851.32 44
3851.46 47
3851.60 49
3851.74 51
3851.89 53
3852.03 54
3852.17 56
3852.31 58
3852.46 61
3852.60 63
3852.74 65
3852.88 66
3853.02 66
3853.17 64
3853.31 62
3853.45 59
3853.59 55
3853.74 50
3853.88 45
3854.02 40
3854.16 36
3854.31 32
3854.45 30
3854.59 30
3854.73 32
3854.88 36
3855.02 41
3855.16 47
3855.30 52
3855.44 56
3855.59 59
3855.73 62
3855.87 64
3856.01 66
3856.16 68
3856.30 70
3856.44 74
3856.58 78
3856.73 84
3856.87 89
3857.01 93
3857.15 96
3857.30 96
3857.44 93
3857.58 87
3857.72 79
3857.87 71
3858.01 63
3858.15 56
3858.29 52
3858.44 49
3858.58 47
3858.72 46
3858.86 44
3859.01 42
3859.15 38
3859.29 34
3859.43 28
3859.57 22
3859.72 16
3859.86 13
3860.00 11
3860.14 11
3860.29 14
3860.43 18
3860.57 22
3860.71 24
3860.86 24
3861.00 20
3861.14 15
3861.28 8
3861.43 2
3861.57 0
3861.71 0
3861.85 0
3862.00 4
3862.14 12
3862.28 20
3862.42 28
3862.57 34
3862.71 37
3862.85 39
3862.99 38
3863.14 36
3863.28 33
3863.42 29
3863.56 25
3863.71 21
3863.85 17
3863.99 13
3864.13 10
3864.28 8
3864.42 6
3864.56 6
3864.70 6
3864.85 6
3864.99 7
3865.13 8
3865.28 9
3865.42 11
3865.56 13
3865.70 16
3865.85 20
3865.99 25
3866.13 31
3866.27 39
3866.42 46
3866.56 52
3866.70 58
3866.84 61
3866.99 61
3867.13 59
3867.27 56
3867.41 51
3867.56 45
3867.70 41
3867.84 37
3867.98 35
3868.13 34
3868.27 34
3868.41 35
3868.55 37
3868.70 38
3868.84 38
3868.98 39
3869.13 38
3869.27 38
3869.41 37
3869.55 36
3869.70 35
3869.84 33
3869.98 31
3870.12 27
3870.27 23
3870.41 17
3870.55 11
3870.69 5
3870.84 1
3870.98 0
3871.12 0
3871.27 0
3871.41 0
3871.55 0
3871.69 1
3871.84 4
3871.98 7
3872.12 11
3872.26 15
3872.41 18
3872.55 19
3872.69 20
3872.83 20
3872.98 18
3873.12 17
3873.26 17
3873.41 19
3873.55 22
3873.69 27
3873.83 32
3873.98 37
3874.12 41
3874.26 44
3874.40 44
3874.55 44
3874.69 43
3874.83 42
3874.98 41
3875.12 42
3875.26 44
3875.40 48
3875.55 54
3875.69 60
3875.83 65
3875.97 69
3876.12 70
3876.26 68
3876.40 63
3876.55 55
3876.69 47
3876.83 39
3876.97 32
3877.12 26
3877.26 22
3877.40 20
3877.55 18
3877.69 17
3877.83 17
3877.97 16
3878.12 16
3878.26 16
3878.40 16
3878.54 15
3878.69 13
3878.83 11
3878.97 7
3879.12 3
3879.26 0
3879.40 0
3879.54 0
3879.69 0
3879.83 0
3879.97 0
3880.12 0
3880.26 0
3880.40 2
3880.54 8
3880.69 13
3880.83 18
3880.97 22
3881.12 26
3881.26 28
3881.40 30
3881.54 33
3881.69 35
3881.83 38
3881.97 42
3882.12 46
3882.26 50
3882.40 53
3882.54 56
3882.69 57
3882.83 58
3882.97 58
3883.12 57
3883.26 56
3883.40 54
3883.54 53
3883.69 51
3883.83 51
3883.97 52
3884.12 55
3884.26 59
3884.40 64
3884.54 70
3884.69 76
3884.83 82
3884.97 86
3885.12 89
3885.26 91
3885.40 91
3885.55 90
3885.69 89
3885.83 89
3885.97 90
3886.12 93
3886.26 98
3886.40 103
3886.55 108
3886.69 112
3886.83 114
3886.97 112
3887.12 109
3887.26 104
3887.40 99
3887.55 94
3887.69 91
3887.83 90
3887.98 90
3888.12 93
3888.26 97
3888.40 103
3888.55 111
3888.69 119
3888.83 126
3888.98 134
3889.12 140
3889.26 144
3889.41 147
3889.55 149
3889.69 150
3889.83 150
3889.98 150
3890.12 148
3890.26 145
3890.41 142
3890.55 138
3890.69 134
3890.84 133
3890.98 134
3891.12 137
3891.26 143
3891.41 150
3891.55 156
3891.69 160
3891.84 162
3891.98 162
3892.12 160
3892.27 156
3892.41 153
3892.55 149
3892.70 146
3892.84 141
3892.98 136
3893.12 131
3893.27 124
3893.41 117
3893.55 109
3893.70 102
3893.84 95
3893.98 90
3894.13 86
3894.27 84
3894.41 83
3894.56 83
3894.70 84
3894.84 84
3894.98 83
3895.13 81
3895.27 78
3895.41 75
3895.56 72
3895.70 70
3895.84 68
3895.99 67
3896.13 66
3896.27 64
3896.42 61
3896.56 57
3896.70 52
3896.85 46
3896.99 40
3897.13 33
3897.27 27
3897.42 21
3897.56 15
3897.70 11
3897.85 8
3897.99 6
3898.13 6
3898.28 7
3898.42 10
3898.56 14
3898.71 19
3898.85 23
3898.99 26
3899.14 28
3899.28 28
3899.42 26
3899.57 24
3899.71 23
3899.85 23
3900.00 25
3900.14 31
3900.28 38
3900.42 46
3900.57 53
3900.71 58
3900.85 62
3901.00 62
3901.14 61
3901.28 58
3901.43 54
3901.57 51
3901.71 48
3901.86 47
3902.00 48
3902.14 49
3902.29 52
3902.43 55
3902.57 57
3902.72 57
3902.86 54
3903.00 49
3903.15 42
3903.29 32
3903.43 23
3903.58 14
3903.72 8
3903.86 4
3904.01 4
3904.15 7
3904.29 13
3904.44 20
3904.58 27
3904.72 35
3904.87 41
3905.01 46
3905.15 49
3905.30 51
3905.44 52
3905.58 52
3905.73 52
3905.87 51
3906.01 50
3906.16 49
3906.30 49
3906.44 48
3906.59 48
3906.73 49
3906.87 50
3907.02 51
3907.16 53
3907.30 55
3907.45 57
3907.59 58
3907.73 58
3907.88 57
3908.02 54
3908.16 51
3908.31 47
3908.45 43
3908.59 41
3908.74 40
3908.88 40
3909.02 40
3909.17 41
3909.31 41
3909.45 39
3909.60 37
3909.74 34
3909.88 30
3910.03 27
3910.17 24
3910.31 21
3910.46 18
3910.60 16
3910.74 12
3910.89 8
3911.03 5
3911.17 1
3911.32 0
3911.46 0
3911.60 0
3911.75 2
3911.89 6
3912.03 10
3912.18 13
3912.32 16
3912.46 17
3912.61 18
3912.75 17
3912.89 17
3913.04 17
3913.18 17
3913.32 19
3913.47 21
3913.61 22
3913.75 24
3913.90 24
3914.04 23
3914.19 22
3914.33 20
3914.47 18
3914.62 17
3914.76 17
3914.90 19
3915.05 22
3915.19 27
3915.33 32
3915.48 36
3915.62 38
3915.76 39
3915.91 37
3916.05 33
3916.19 28
3916.34 23
3916.48 19
3916.62 15
3916.77 12
3916.91 11
3917.05 10
3917.20 9
3917.34 8
3917.49 6
3917.63 4
3917.77 2
3917.92 0
3918.06 0
3918.20 0
3918.35 3
3918.49 7
3918.63 13
3918.78 20
3918.92 29
3919.06 37
3919.21 44
3919.35 50
3919.49 55
3919.64 58
3919.78 59
3919.93 59
3920.07 59
3920.21 58
3920.36 57
3920.50 57
3920.64 56
3920.79 55
3920.93 53
3921.07 51
3921.22 49
3921.36 45
3921.51 40
3921.65 33
3921.79 26
3921.94 19
3922.08 13
3922.22 7
3922.37 4
3922.51 2
3922.65 2
3922.80 3
3922.94 3
3923.08 4
3923.23 4
3923.37 2
3923.52 1
3923.66 0
3923.80 0
3923.95 0
3924.09 0
3924.23 0
3924.38 0
3924.52 0
3924.66 2
3924.81 5
3924.95 9
3925.10 14
3925.24 19
3925.38 25
3925.53 31
3925.67 37
3925.81 43
3925.96 49
3926.10 54
3926.25 59
3926.39 62
3926.53 64
3926.68 65
3926.82 64
3926.96 62
3927.11 61
3927.25 59
3927.39 58
3927.54 59
3927.68 59
3927.83 61
3927.97 61
3928.11 61
3928.26 60
3928.40 58
3928.54 54
3928.69 51
3928.83 47
3928.98 44
3929.12 41
3929.26 39
3929.41 37
3929.55 34
3929.69 31
3929.84 26
3929.98 22
3930.13 17
3930.27 12
3930.41 8
3930.56 5
3930.70 5
3930.84 5
3930.99 8
3931.13 12
3931.28 17
3931.42 22
3931.56 26
3931.71 30
3931.85 32
3931.99 32
3932.14 30
3932.28 25
3932.43 20
3932.57 14
3932.71 8
3932.86 5
3933.00 3
3933.14 4
3933.29 7
3933.43 12
3933.58 17
3933.72 21
3933.86 25
3934.01 27
3934.15 28
3934.30 28
3934.44 29
3934.58 30
3934.73 32
3934.87 34
3935.01 39
3935.16 43
3935.30 49
3935.45 55
3935.59 60
3935.73 65
3935.88 68
3936.02 69
3936.17 69
3936.31 68
3936.45 65
3936.60 62
3936.74 59
3936.88 56
3937.03 53
3937.17 49
3937.32 44
3937.46 38
3937.60 32
3937.75 25
3937.89 19
3938.04 13
3938.18 9
3938.32 6
3938.47 5
3938.61 6
3938.76 9
3938.90 14
3939.04 20
3939.19 27
3939.33 33
3939.48 39
3939.62 44
3939.76 49
3939.91 53
3940.05 56
3940.19 60
3940.34 63
3940.48 67
3940.63 71
3940.77 73
3940.91 75
3941.06 74
3941.20 72
3941.35 69
3941.49 65
3941.63 61
3941.78 58
3941.92 56
3942.07 55
3942.21 55
3942.35 56
3942.50 58
3942.64 58
3942.79 58
3942.93 55
3943.07 51
3943.22 46
3943.36 40
3943.51 33
3943.65 28
3943.79 23
3943.94 19
3944.08 17
3944.23 15
3944.37 14
3944.51 15
3944.66 16
3944.80 20
3944.95 25
3945.09 30
3945.23 36
3945.38 40
3945.52 43
3945.67 45
3945.81 45
3945.95 44
3946.10 44
3946.24 45
3946.39 49
3946.53 54
3946.67 61
3946.82 69
3946.96 76
3947.11 82
3947.25 87
3947.40 89
3947.54 89
3947.68 88
3947.83 85
3947.97 84
3948.12 83
3948.26 85
3948.40 90
3948.55 97
3948.69 106
3948.84 115
3948.98 125
3949.12 134
3949.27 143
3949.41 151
3949.56 158
3949.70 165
3949.84 171
3949.99 176
3950.13 179
3950.28 180
3950.42 179
3950.57 178
3950.71 176
3950.85 175
3951.00 174
3951.14 175
3951.29 176
3951.43 180
3951.57 184
3951.72 189
3951.86 194
3952.01 199
3952.15 201
3952.29 201
3952.44 198
3952.58 191
3952.73 182
3952.87 171
3953.02 159
3953.16 148
3953.30 139
3953.45 132
3953.59 127
3953.74 124
3953.88 121
3954.03 120
3954.17 118
3954.31 115
3954.46 112
3954.60 109
3954.75 105
3954.89 102
3955.03 98
3955.18 95
3955.32 92
3955.47 90
3955.61 89
3955.76 89
3955.90 90
3956.04 92
3956.19 94
3956.33 96
3956.48 98
3956.62 99
3956.77 98
3956.91 96
3957.05 94
3957.20 91
3957.34 88
3957.49 85
3957.63 83
3957.77 81
3957.92 79
3958.06 78
3958.21 78
3958.35 79
3958.50 80
3958.64 81
3958.78 83
3958.93 83
3959.07 82
3959.22 80
3959.36 75
3959.51 69
3959.65 62
3959.79 55
3959.94 47
3960.08 39
3960.23 31
3960.37 23
3960.52 16
3960.66 10
3960.80 4
3960.95 0
3961.09 0
3961.24 0
3961.38 1
3961.53 4
3961.67 10
3961.82 17
3961.96 25
3962.10 33
3962.25 41
3962.39 49
3962.54 54
3962.68 58
3962.83 59
3962.97 57
3963.11 53
3963.26 47
3963.40 41
3963.55 36
3963.69 32
3963.84 30
3963.98 31
3964.12 34
3964.27 38
3964.41 44
3964.56 50
3964.70 55
3964.85 59
3964.99 61
3965.14 61
3965.28 59
3965.42 58
3965.57 55
3965.71 53
3965.86 51
3966.00 49
3966.15 46
3966.29 43
3966.44 39
3966.58 36
3966.72 34
3966.87 34
3967.01 35
3967.16 37
3967.30 41
3967.45 44
3967.59 47
3967.74 49
3967.88 50
3968.02 50
3968.17 49
3968.31 48
3968.46 48
3968.60 48
3968.75 49
3968.89 50
3969.04 52
3969.18 54
3969.32 55
3969.47 57
3969.61 57
3969.76 58
3969.90 58
3970.05 58
3970.19 59
3970.34 58
3970.48 58
3970.62 57
3970.77 55
3970.91 53
3971.06 50
3971.20 46
3971.35 42
3971.49 38
3971.64 33
3971.78 29
3971.93 25
3972.07 21
3972.21 18
3972.36 15
3972.50 13
3972.65 12
3972.79 13
3972.94 16
3973.08 21
3973.23 29
3973.37 38
3973.51 48
3973.66 58
3973.80 66
3973.95 73
3974.09 78
3974.24 80
3974.38 79
3974.53 77
3974.67 73
3974.82 68
3974.96 62
3975.11 55
3975.25 48
3975.39 41
3975.54 36
3975.68 32
3975.83 30
3975.97 31
3976.12 35
3976.26 41
3976.41 49
3976.55 58
3976.70 67
3976.84 74
3976.98 80
3977.13 84
3977.27 87
3977.42 88
3977.56 87
3977.71 86
3977.85 84
3978.00 80
3978.14 76
3978.29 69
3978.43 62
3978.58 55
3978.72 47
3978.86 41
3979.01 36
3979.15 34
3979.30 33
3979.44 35
3979.59 38
3979.73 41
3979.88 45
3980.02 49
3980.17 51
3980.31 53
3980.46 54
3980.60 54
3980.75 54
3980.89 55
3981.03 57
3981.18 59
3981.32 61
3981.47 62
3981.61 63
3981.76 62
3981.90 60
3982.05 57
3982.19 53
3982.34 49
3982.48 46
3982.63 45
3982.77 45
3982.92 46
3983.06 49
3983.21 53
3983.35 56
3983.49 59
3983.64 61
3983.78 61
3983.93 60
3984.07 58
3984.22 55
3984.36 51
3984.51 48
3984.65 45
3984.80 42
3984.94 41
3985.09 41
3985.23 41
3985.38 41
3985.52 41
3985.67 41
3985.81 41
3985.96 42
3986.10 43
3986.25 46
3986.39 49
3986.53 54
3986.68 59
3986.82 64
3986.97 69
3987.11 72
3987.26 74
3987.40 75
3987.55 74
3987.69 73
3987.84 70
3987.98 69
3988.13 67
3988.27 67
3988.42 68
3988.56 70
3988.71 71
3988.85 70
3989.00 68
3989.14 63
3989.29 56
3989.43 48
3989.58 40
3989.72 32
3989.87 26
3990.01 23
3990.16 21
3990.30 21
3990.45 22
3990.59 23
3990.73 24
3990.88 25
3991.02 25
3991.17 25
3991.31 24
3991.46 23
3991.60 22
3991.75 21
3991.89 21
3992.04 21
3992.18 21
3992.33 21
3992.47 22
3992.62 24
3992.76 25
3992.91 27
3993.05 29
3993.20 31
3993.34 32
3993.49 32
3993.63 31
3993.78 28
3993.92 23
3994.07 17
3994.21 10
3994.36 3
3994.50 0
3994.65 0
3994.79 0
3994.94 0
3995.08 0
3995.23 0
3995.37 0
3995.52 0
3995.66 1
3995.81 5
3995.95 9
3996.10 13
3996.24 18
3996.39 24
3996.53 29
3996.68 34
3996.82 38
3996.97 40
3997.11 41
3997.26 41
3997.40 40
3997.55 39
3997.69 39
3997.84 39
3997.98 40
3998.13 41
3998.27 43
3998.42 46
3998.56 48
3998.71 49
3998.85 50
3999.00 49
3999.14 47
3999.29 43
3999.43 38
3999.58 32
3999.72 25
3999.87 20
4000.01 15
4000.16 12
4000.30 11
4000.45 11
4000.59 12
4000.74 13
4000.88 15
4001.03 17
4001.17 18
4001.32 18
4001.46 18
4001.61 17
4001.75 16
4001.90 16
4002.04 17
4002.19 18
4002.33 20
4002.48 21
4002.62 22
4002.77 22
4002.91 23
4003.06 24
4003.20 26
4003.35 29
4003.49 34
4003.64 39
4003.78 43
4003.93 46
4004.07 46
4004.22 44
4004.36 40
4004.51 34
4004.65 28
4004.80 23
4004.94 18
4005.09 15
4005.23 14
4005.38 14
4005.52 16
4005.67 19
4005.81 23
4005.96 28
4006.10 33
4006.25 37
4006.40 40
4006.54 42
4006.69 43
4006.83 43
4006.98 42
4007.12 41
4007.27 40
4007.41 40
4007.56 41
4007.70 42
4007.85 44
4007.99 46
4008.14 48
4008.28 49
4008.43 50
4008.57 50
4008.72 50
4008.86 49
4009.01 47
4009.15 45
4009.30 42
4009.44 39
4009.59 36
4009.73 33
4009.88 31
4010.02 30
4010.17 31
4010.31 32
4010.46 33
4010.61 34
4010.75 33
4010.90 30
4011.04 27
4011.19 22
4011.33 18
4011.48 15
4011.62 15
4011.77 18
4011.91 23
4012.06 31
4012.20 39
4012.35 46
4012.49 52
4012.64 57
4012.78 59
4012.93 59
4013.07 58
4013.22 57
4013.37 55
4013.51 55
4013.66 56
4013.80 58
4013.95 60
4014.09 62
4014.24 63
4014.38 64
4014.53 64
4014.67 63
4014.82 62
4014.96 63
4015.11 66
4015.25 70
4015.40 75
4015.54 80
4015.69 83
4015.84 83
4015.98 79
4016.13 73
4016.27 65
4016.42 57
4016.56 51
4016.71 47
4016.85 46
4017.00 48
4017.14 51
4017.29 56
4017.43 63
4017.58 70
4017.72 77
4017.87 86
4018.02 95
4018.16 103
4018.31 111
4018.45 118
4018.60 123
4018.74 126
4018.89 127
4019.03 125
4019.18 122
4019.32 116
4019.47 109
4019.61 101
4019.76 93
4019.91 85
4020.05 77
4020.20 69
4020.34 62
4020.49 56
4020.63 51
4020.78 46
4020.92 43
4021.07 40
4021.21 39
4021.36 38
4021.50 39
4021.65 39
4021.80 39
4021.94 39
4022.09 38
4022.23 37
4022.38 35
4022.52 33
4022.67 31
4022.81 30
4022.96 29
4023.10 29
4023.25 30
4023.40 32
4023.54 35
4023.69 38
4023.83 40
4023.98 42
4024.12 41
4024.27 39
4024.41 35
4024.56 30
4024.70 24
4024.85 19
4025.00 14
4025.14 9
4025.29 5
4025.43 2
4025.58 1
4025.72 2
4025.87 4
4026.01 8
4026.16 13
4026.30 18
4026.45 21
4026.60 22
4026.74 21
4026.89 18
4027.03 15
4027.18 11
4027.32 8
4027.47 6
4027.61 5
4027.76 5
4027.91 6
4028.05 7
4028.20 9
4028.34 10
4028.49 11
4028.63 12
4028.78 13
4028.92 13
4029.07 12
4029.22 10
4029.36 8
4029.51 5
4029.65 2
4029.80 0
4029.94 0
4030.09 0
4030.23 0
4030.38 0
4030.53 0
4030.67 0
4030.82 0
4030.96 2
4031.11 3
4031.25 4
4031.40 5
4031.54 5
4031.69 5
4031.84 6
4031.98 8
4032.13 12
4032.27 18
4032.42 25
4032.56 33
4032.71 40
4032.86 45
4033.00 47
4033.15 45
4033.29 42
4033.44 37
4033.58 32
4033.73 28
4033.87 26
4034.02 25
4034.17 24
4034.31 24
4034.46 23
4034.60 21
4034.75 19
4034.89 17
4035.04 14
4035.19 11
4035.33 8
4035.48 4
4035.62 1
4035.77 0
4035.91 0
4036.06 0
4036.21 3
4036.35 7
4036.50 12
4036.64 16
4036.79 19
4036.93 20
4037.08 19
4037.23 18
4037.37 16
4037.52 16
4037.66 16
4037.81 18
4037.95 21
4038.10 24
4038.25 26
4038.39 27
4038.54 27
4038.68 25
4038.83 23
4038.97 20
4039.12 18
4039.27 18
4039.41 18
4039.56 20
4039.70 22
4039.85 25
4039.99 27
4040.14 29
4040.29 30
4040.43 31
4040.58 30
4040.72 28
4040.87 25
4041.01 22
4041.16 19
4041.31 16
4041.45 13
4041.60 12
4041.74 13
4041.89 14
4042.03 16
4042.18 16
4042.33 16
4042.47 13
4042.62 10
4042.76 5
4042.91 1
4043.06 0
4043.20 0
4043.35 0
4043.49 2
4043.64 7
4043.78 12
4043.93 16
4044.08 20
4044.22 24
4044.37 27
4044.51 30
4044.66 33
4044.81 35
4044.95 36
4045.10 35
4045.24 33
4045.39 30
4045.53 27
4045.68 25
4045.83 23
4045.97 23
4046.12 23
4046.26 24
4046.41 24
4046.56 24
4046.70 24
4046.85 24
4046.99 25
4047.14 26
4047.29 28
4047.43 31
4047.58 34
4047.72 37
4047.87 39
4048.01 41
4048.16 42
4048.31 43
4048.45 43
4048.60 43
4048.74 44
4048.89 44
4049.04 43
4049.18 43
4049.33 41
4049.47 39
4049.62 36
4049.77 32
4049.91 28
4050.06 23
4050.20 18
4050.35 14
4050.50 11
4050.64 10
4050.79 10
4050.93 10
4051.08 12
4051.22 14
4051.37 17
4051.52 21
4051.66 25
4051.81 30
4051.95 34
4052.10 37
4052.25 39
4052.39 41
4052.54 41
4052.68 41
4052.83 41
4052.98 40
4053.12 39
4053.27 37
4053.41 35
4053.56 34
4053.71 33
4053.85 34
4054.00 37
4054.14 43
4054.29 51
4054.44 61
4054.58 69
4054.73 77
4054.87 82
4055.02 83
4055.17 82
4055.31 79
4055.46 74
4055.60 69
4055.75 65
4055.90 62
4056.04 60
4056.19 59
4056.34 59
4056.48 58
4056.63 58
4056.77 57
4056.92 55
4057.07 52
4057.21 49
4057.36 46
4057.50 43
4057.65 41
4057.80 39
4057.94 38
4058.09 38
4058.23 38
4058.38 40
4058.53 41
4058.67 43
4058.82 44
4058.96 44
4059.11 44
4059.26 42
4059.40 40
4059.55 37
4059.69 34
4059.84 32
4059.99 30
4060.13 30
4060.28 29
4060.43 29
4060.57 29
4060.72 28
4060.86 27
4061.01 25
4061.16 24
4061.30 23
4061.45 24
4061.59 27
4061.74 31
4061.89 37
4062.03 43
4062.18 49
4062.33 55
4062.47 59
4062.62 61
4062.76 61
4062.91 59
4063.06 55
4063.20 50
4063.35 44
4063.49 38
4063.64 30
4063.79 21
4063.93 12
4064.08 2
4064.23 0
4064.37 0
4064.52 0
4064.66 0
4064.81 0
4064.96 0
4065.10 0
4065.25 0
4065.40 7
4065.54 14
4065.69 21
4065.83 26
4065.98 30
4066.13 32
4066.27 33
4066.42 32
4066.56 31
4066.71 30
4066.86 29
4067.00 29
4067.15 29
4067.30 29
4067.44 28
4067.59 26
4067.73 22
4067.88 18
4068.03 13
4068.17 8
4068.32 5
4068.47 2
4068.61 1
4068.76 2
4068.91 3
4069.05 6
4069.20 11
4069.34 15
4069.49 21
4069.64 26
4069.78 30
4069.93 34
4070.08 36
4070.22 36
4070.37 36
4070.51 37
4070.66 37
4070.81 37
4070.95 37
4071.10 38
4071.25 37
4071.39 37
4071.54 35
4071.68 34
4071.83 34
4071.98 35
4072.12 38
4072.27 42
4072.42 48
4072.56 54
4072.71 61
4072.86 67
4073.00 73
4073.15 77
4073.29 80
4073.44 83
4073.59 85
4073.73 87
4073.88 90
4074.03 95
4074.17 100
4074.32 107
4074.47 114
4074.61 121
4074.76 127
4074.90 131
4075.05 133
4075.20 132
4075.34 129
4075.49 123
4075.64 116
4075.78 108
4075.93 99
4076.08 91
4076.22 85
4076.37 81
4076.51 79
4076.66 80
4076.81 84
4076.95 90
4077.10 96
4077.25 101
4077.39 105
4077.54 106
4077.69 105
4077.83 103
4077.98 99
4078.13 96
4078.27 92
4078.42 91
4078.56 90
4078.71 90
4078.86 91
4079.00 93
4079.15 94
4079.30 93
4079.44 92
4079.59 88
4079.74 82
4079.88 75
4080.03 65
4080.18 56
4080.32 46
4080.47 38
4080.62 32
4080.76 28
4080.91 27
4081.06 29
4081.20 32
4081.35 37
4081.49 41
4081.64 45
4081.79 49
4081.93 51
4082.08 52
4082.23 51
4082.37 50
4082.52 49
4082.67 47
4082.81 46
4082.96 46
4083.11 46
4083.25 47
4083.40 48
4083.55 49
4083.69 50
4083.84 50
4083.99 50
4084.13 50
4084.28 51
4084.43 53
4084.57 57
4084.72 63
4084.86 69
4085.01 75
4085.16 80
4085.30 83
4085.45 83
4085.60 81
4085.74 77
4085.89 73
4086.04 69
4086.18 66
4086.33 64
4086.48 63
4086.62 62
4086.77 61
4086.92 58
4087.06 56
4087.21 53
4087.36 50
4087.50 49
4087.65 49
4087.80 50
4087.94 53
4088.09 56
4088.24 60
4088.38 63
4088.53 65
4088.68 67
4088.82 68
4088.97 69
4089.12 69
4089.26 69
4089.41 70
4089.56 71
4089.70 72
4089.85 72
4090.00 73
4090.14 73
4090.29 72
4090.44 72
4090.58 72
4090.73 73
4090.88 73
4091.02 73
4091.17 73
4091.32 71
4091.46 68
4091.61 65
4091.76 61
4091.90 58
4092.05 57
4092.20 57
4092.34 59
4092.49 62
4092.64 66
4092.78 70
4092.93 74
4093.08 77
4093.22 81
4093.37 85
4093.52 89
4093.66 93
4093.81 97
4093.96 101
4094.10 105
4094.25 109
4094.40 112
4094.54 114
4094.69 115
4094.84 115
4094.98 114
4095.13 111
4095.28 108
4095.42 105
4095.57 102
4095.72 100
4095.86 98
4096.01 96
4096.16 94
4096.30 91
4096.45 88
4096.60 84
4096.75 80
4096.89 77
4097.04 75
4097.19 75
4097.33 76
4097.48 79
4097.63 81
4097.77 84
4097.92 85
4098.07 86
4098.21 86
4098.36 86
4098.51 86
4098.65 87
4098.80 89
4098.95 91
4099.09 93
4099.24 94
4099.39 93
4099.53 90
4099.68 86
4099.83 80
4099.97 73
4100.12 65
4100.27 57
4100.42 47
4100.56 38
4100.71 28
4100.86 21
4101.00 15
4101.15 12
4101.30 10
4101.44 11
4101.59 12
4101.74 14
4101.88 16
4102.03 17
4102.18 19
4102.32 21
4102.47 25
4102.62 30
4102.77 37
4102.91 46
4103.06 56
4103.21 66
4103.35 76
4103.50 85
4103.65 92
4103.79 96
4103.94 98
4104.09 99
4104.23 99
4104.38 98
4104.53 96
4104.67 94
4104.82 92
4104.97 88
4105.12 83
4105.26 77
4105.41 72
4105.56 67
4105.70 64
4105.85 62
4106.00 61
4106.14 60
4106.29 58
4106.44 57
4106.58 54
4106.73 51
4106.88 48
4107.03 45
4107.17 43
4107.32 42
4107.47 41
4107.61 40
4107.76 40
4107.91 40
4108.05 40
4108.20 40
4108.35 41
4108.50 42
4108.64 43
4108.79 43
4108.94 43
4109.08 42
4109.23 41
4109.38 39
4109.52 37
4109.67 34
4109.82 31
4109.97 27
4110.11 22
4110.26 18
4110.41 14
4110.55 11
4110.70 9
4110.85 8
4110.99 8
4111.14 9
4111.29 12
4111.44 18
4111.58 25
4111.73 34
4111.88 44
4112.02 54
4112.17 64
4112.32 72
4112.47 79
4112.61 84
4112.76 87
4112.91 87
4113.05 85
4113.20 81
4113.35 75
4113.49 69
4113.64 63
4113.79 57
4113.94 53
4114.08 49
4114.23 47
4114.38 45
4114.52 44
4114.67 43
4114.82 44
4114.97 45
4115.11 48
4115.26 51
4115.41 57
4115.55 62
4115.70 69
4115.85 75
4116.00 81
4116.14 86
4116.29 90
4116.44 92
4116.58 93
4116.73 91
4116.88 87
4117.03 82
4117.17 76
4117.32 70
4117.47 64
4117.61 59
4117.76 54
4117.91 50
4118.06 48
4118.20 46
4118.35 45
4118.50 44
4118.64 43
4118.79 42
4118.94 42
4119.09 41
4119.23 40
4119.38 39
4119.53 38
4119.67 38
4119.82 39
4119.97 41
4120.12 44
4120.26 47
4120.41 52
4120.56 56
4120.70 60
4120.85 62
4121.00 63
4121.15 63
4121.29 61
4121.44 59
4121.59 56
4121.74 53
4121.88 51
4122.03 49
4122.18 47
4122.32 44
4122.47 41
4122.62 36
4122.77 31
4122.91 25
4123.06 20
4123.21 15
4123.35 11
4123.50 8
4123.65 7
4123.80 8
4123.94 10
4124.09 13
4124.24 15
4124.39 18
4124.53 19
4124.68 19
4124.83 18
4124.97 16
4125.12 13
4125.27 9
4125.42 4
4125.56 0
4125.71 0
4125.86 0
4126.01 0
4126.15 2
4126.30 9
4126.45 18
4126.60 27
4126.74 36
4126.89 43
4127.04 47
4127.18 49
4127.33 48
4127.48 46
4127.63 43
4127.77 41
4127.92 38
4128.07 35
4128.22 32
4128.36 29
4128.51 25
4128.66 20
4128.80 16
4128.95 11
4129.10 8
4129.25 5
4129.39 4
4129.54 5
4129.69 8
4129.84 13
4129.98 19
4130.13 26
4130.28 34
4130.43 41
4130.57 46
4130.72 49
4130.87 49
4131.02 47
4131.16 44
4131.31 39
4131.46 35
4131.61 32
4131.75 33
4131.90 35
4132.05 41
4132.19 47
4132.34 54
4132.49 60
4132.64 64
4132.78 66
4132.93 64
4133.08 61
4133.23 56
4133.37 50
4133.52 44
4133.67 38
4133.82 34
4133.96 31
4134.11 30
4134.26 30
4134.41 32
4134.55 34
4134.70 37
4134.85 40
4135.00 43
4135.14 45
4135.29 47
4135.44 49
4135.59 49
4135.73 49
4135.88 47
4136.03 45
4136.18 43
4136.32 40
4136.47 37
4136.62 35
4136.77 33
4136.91 31
4137.06 29
4137.21 26
4137.36 24
4137.50 22
4137.65 21
4137.80 21
4137.95 23
4138.09 28
4138.24 34
4138.39 40
4138.54 47
4138.68 53
4138.83 57
4138.98 60
4139.13 60
4139.27 58
4139.42 54
4139.57 48
4139.72 42
4139.86 36
4140.01 30
4140.16 25
4140.31 22
4140.45 20
4140.60 20
4140.75 21
4140.90 24
4141.04 27
4141.19 32
4141.34 37
4141.49 41
4141.63 44
4141.78 46
4141.93 46
4142.08 45
4142.22 43
4142.37 41
4142.52 39
4142.67 37
4142.82 35
4142.96 34
4143.11 32
4143.26 31
4143.41 30
4143.55 30
4143.70 29
4143.85 29
4144.00 28
4144.14 26
4144.29 24
4144.44 22
4144.59 19
4144.73 17
4144.88 14
4145.03 12
4145.18 10
4145.32 7
4145.47 4
4145.62 0
4145.77 0
4145.92 0
4146.06 0
4146.21 0
4146.36 0
4146.51 0
4146.65 4
4146.80 8
4146.95 12
4147.10 12
4147.24 10
4147.39 6
4147.54 1
4147.69 0
4147.84 0
4147.98 0
4148.13 0
4148.28 0
4148.43 1
4148.57 6
4148.72 11
4148.87 15
4149.02 18
4149.16 20
4149.31 22
4149.46 24
4149.61 27
4149.76 30
4149.90 32
4150.05 35
4150.20 36
4150.35 37
4150.49 36
4150.64 34
4150.79 33
4150.94 33
4151.09 34
4151.23 36
4151.38 40
4151.53 45
4151.68 49
4151.82 52
4151.97 54
4152.12 53
4152.27 51
4152.41 48
4152.56 45
4152.71 42
4152.86 39
4153.01 38
4153.15 38
4153.30 39
4153.45 41
4153.60 45
4153.74 50
4153.89 56
4154.04 63
4154.19 69
4154.34 72
4154.48 74
4154.63 72
4154.78 69
4154.93 66
4155.08 62
4155.22 60
4155.37 60
4155.52 62
4155.67 66
4155.81 72
4155.96 77
4156.11 83
4156.26 87
4156.41 91
4156.55 93
4156.70 94
4156.85 94
4157.00 91
4157.15 88
4157.29 83
4157.44 76
4157.59 68
4157.74 60
4157.88 53
4158.03 46
4158.18 40
4158.33 36
4158.48 33
4158.62 33
4158.77 34
4158.92 37
4159.07 40
4159.22 45
4159.36 49
4159.51 54
4159.66 58
4159.81 60
4159.95 62
4160.10 63
4160.25 62
4160.40 60
4160.55 57
4160.69 53
4160.84 50
4160.99 46
4161.14 43
4161.29 41
4161.43 39
4161.58 37
4161.73 35
4161.88 33
4162.03 31
4162.17 30
4162.32 30
4162.47 31
4162.62 33
4162.77 35
4162.91 37
4163.06 39
4163.21 40
4163.36 40
4163.51 40
4163.65 39
4163.80 39
4163.95 38
4164.10 37
4164.25 36
4164.39 34
4164.54 32
4164.69 30
4164.84 28
4164.99 28
4165.13 29
4165.28 30
4165.43 33
4165.58 36
4165.73 39
4165.87 41
4166.02 41
4166.17 40
4166.32 37
4166.47 33
4166.61 29
4166.76 25
4166.91 22
4167.06 22
4167.21 22
4167.35 24
4167.50 26
4167.65 27
4167.80 27
4167.95 26
4168.09 25
4168.24 24
4168.39 25
4168.54 26
4168.69 30
4168.83 34
4168.98 39
4169.13 43
4169.28 45
4169.43 46
4169.57 46
4169.72 45
4169.87 44
4170.02 43
4170.17 43
4170.31 44
4170.46 45
4170.61 47
4170.76 49
4170.91 51
4171.06 53
4171.20 56
4171.35 60
4171.50 63
4171.65 67
4171.80 70
4171.94 71
4172.09 72
4172.24 71
4172.39 69
4172.54 66
4172.68 62
4172.83 59
4172.98 56
4173.13 53
4173.28 52
4173.43 51
4173.57 50
4173.72 49
4173.87 47
4174.02 45
4174.17 42
4174.31 40
4174.46 39
4174.61 40
4174.76 41
4174.91 45
4175.06 49
4175.20 52
4175.35 56
4175.50 57
4175.65 57
4175.80 55
4175.94 51
4176.09 46
4176.24 41
4176.39 36
4176.54 32
4176.69 29
4176.83 29
4176.98 30
4177.13 33
4177.28 38
4177.43 44
4177.57 50
4177.72 55
4177.87 60
4178.02 64
4178.17 67
4178.32 69
4178.46 70
4178.61 70
4178.76 68
4178.91 66
4179.06 62
4179.21 58
4179.35 54
4179.50 52
4179.65 51
4179.80 51
4179.95 52
4180.09 54
4180.24 56
4180.39 58
4180.54 61
4180.69 63
4180.84 65
4180.98 67
4181.13 70
4181.28 73
4181.43 75
4181.58 78
4181.73 80
4181.87 82
4182.02 82
4182.17 81
4182.32 79
4182.47 75
4182.62 69
4182.76 64
4182.91 58
4183.06 53
4183.21 49
4183.36 46
4183.51 44
4183.65 42
4183.80 42
4183.95 42
4184.10 44
4184.25 47
4184.40 51
4184.54 55
4184.69 59
4184.84 61
4184.99 63
4185.14 63
4185.29 63
4185.43 63
4185.58 64
4185.73 67
4185.88 70
4186.03 74
4186.18 77
4186.32 79
4186.47 79
4186.62 77
4186.77 74
4186.92 72
4187.07 69
4187.21 68
4187.36 68
4187.51 68
4187.66 69
4187.81 71
4187.96 71
4188.10 72
4188.25 72
4188.40 72
4188.55 72
4188.70 73
4188.85 74
4189.00 74
4189.14 75
4189.29 75
4189.44 73
4189.59 71
4189.74 68
4189.89 64
4190.03 61
4190.18 59
4190.33 60
4190.48 63
4190.63 68
4190.78 74
4190.92 80
4191.07 85
4191.22 88
4191.37 87
4191.52 84
4191.67 78
4191.82 71
4191.96 63
4192.11 57
4192.26 52
4192.41 50
4192.56 50
4192.71 53
4192.86 56
4193.00 59
4193.15 61
4193.30 62
4193.45 61
4193.60 59
4193.75 55
4193.89 50
4194.04 44
4194.19 39
4194.34 33
4194.49 29
4194.64 25
4194.79 23
4194.93 23
4195.08 25
4195.23 29
4195.38 36
4195.53 44
4195.68 53
4195.83 63
4195.97 72
4196.12 80
4196.27 86
4196.42 92
4196.57 96
4196.72 100
4196.87 104
4197.01 108
4197.16 113
4197.31 118
4197.46 123
4197.61 126
4197.76 127
4197.91 126
4198.05 123
4198.20 118
4198.35 113
4198.50 107
4198.65 102
4198.80 98
4198.95 96
4199.09 94
4199.24 94
4199.39 95
4199.54 98
4199.69 102
4199.84 106
4199.99 111
4200.13 115
4200.28 119
4200.43 121
4200.58 122
4200.73 123
4200.88 124
4201.03 127
4201.17 130
4201.32 136
4201.47 143
4201.62 150
4201.77 158
4201.92 163
4202.07 168
4202.22 172
4202.36 176
4202.51 183
4202.66 193
4202.81 209
4202.96 230
4203.11 256
4203.26 287
4203.40 320
4203.55 356
4203.70 394
4203.85 433
4204.00 473
4204.15 514
4204.30 557
4204.45 604
4204.59 654
4204.74 708
4204.89 765
4205.04 824
4205.19 885
4205.34 944
4205.49 1002
4205.64 1057
4205.78 1112
4205.93 1167
4206.08 1222
4206.23 1278
4206.38 1334
4206.53 1389
4206.68 1439
4206.83 1481
4206.97 1514
4207.12 1538
4207.27 1555
4207.42 1568
4207.57 1579
4207.72 1589
4207.87 1599
4208.02 1609
4208.16 1617
4208.31 1620
4208.46 1617
4208.61 1607
4208.76 1592
4208.91 1571
4209.06 1546
4209.21 1517
4209.35 1484
4209.50 1449
4209.65 1411
4209.80 1371
4209.95 1329
4210.10 1287
4210.25 1244
4210.40 1202
4210.54 1160
4210.69 1120
4210.84 1080
4210.99 1042
4211.14 1003
4211.29 966
4211.44 929
4211.59 894
4211.73 859
4211.88 827
4212.03 795
4212.18 765
4212.33 736
4212.48 706
4212.63 674
4212.78 640
4212.93 605
4213.07 570
4213.22 535
4213.37 502
4213.52 472
4213.67 445
4213.82 422
4213.97 404
4214.12 389
4214.27 377
4214.41 368
4214.56 360
4214.71 352
4214.86 344
4215.01 335
4215.16 325
4215.31 314
4215.46 302
4215.61 291
4215.75 282
4215.90 274
4216.05 267
4216.20 262
4216.35 256
4216.50 251
4216.65 245
4216.80 239
4216.95 232
4217.09 225
4217.24 217
4217.39 209
4217.54 200
4217.69 190
4217.84 178
4217.99 166
4218.14 154
4218.29 141
4218.43 129
4218.58 118
4218.73 110
4218.88 105
4219.03 103
4219.18 105
4219.33 110
4219.48 118
4219.63 128
4219.78 139
4219.92 149
4220.07 158
4220.22 165
4220.37 168
4220.52 169
4220.67 168
4220.82 166
4220.97 164
4221.12 164
4221.27 165
4221.41 168
4221.56 172
4221.71 176
4221.86 179
4222.01 180
4222.16 179
4222.31 176
4222.46 172
4222.61 166
4222.76 159
4222.90 152
4223.05 145
4223.20 139
4223.35 133
4223.50 129
4223.65 126
4223.80 124
4223.95 123
4224.10 122
4224.25 121
4224.39 121
4224.54 120
4224.69 119
4224.84 118
4224.99 116
4225.14 114
4225.29 112
4225.44 111
4225.59 110
4225.74 111
4225.89 113
4226.03 117
4226.18 123
4226.33 130
4226.48 137
4226.63 144
4226.78 150
4226.93 154
4227.08 156
4227.23 157
4227.38 155
4227.53 152
4227.67 147
4227.82 142
4227.97 136
4228.12 131
4228.27 125
4228.42 120
4228.57 116
4228.72 111
4228.87 106
4229.02 102
4229.17 98
4229.31 95
4229.46 94
4229.61 93
4229.76 94
4229.91 95
4230.06 96
4230.21 96
4230.36 95
4230.51 93
4230.66 91
4230.81 89
4230.96 88
4231.10 88
4231.25 89
4231.40 91
4231.55 94
4231.70 97
4231.85 101
4232.00 105
4232.15 108
4232.30 112
4232.45 115
4232.60 117
4232.75 119
4232.89 121
4233.04 121
4233.19 120
4233.34 118
4233.49 115
4233.64 111
4233.79 106
4233.94 102
4234.09 99
4234.24 96
4234.39 95
4234.54 94
4234.69 94
4234.83 93
4234.98 92
4235.13 90
4235.28 86
4235.43 83
4235.58 79
4235.73 75
4235.88 72
4236.03 69
4236.18 67
4236.33 64
4236.48 62
4236.63 59
4236.78 55
4236.92 51
4237.07 48
4237.22 45
4237.37 42
4237.52 41
4237.67 40
4237.82 40
4237.97 40
4238.12 39
4238.27 37
4238.42 35
4238.57 31
4238.72 27
4238.87 24
4239.01 21
4239.16 20
4239.31 21
4239.46 23
4239.61 27
4239.76 32
4239.91 38
4240.06 43
4240.21 48
4240.36 50
4240.51 50
4240.66 48
4240.81 44
4240.96 37
4241.11 30
4241.25 23
4241.40 16
4241.55 10
4241.70 5
4241.85 3
4242.00 2
4242.15 3
4242.30 6
4242.45 10
4242.60 15
4242.75 20
4242.90 24
4243.05 27
4243.20 29
4243.35 29
4243.49 28
4243.64 27
4243.79 26
4243.94 26
4244.09 28
4244.24 30
4244.39 34
4244.54 37
4244.69 40
4244.84 42
4244.99 43
4245.14 42
4245.29 42
4245.44 41
4245.59 40
4245.74 40
4245.89 40
4246.03 40
4246.18 39
4246.33 37
4246.48 34
4246.63 30
4246.78 26
4246.93 21
4247.08 18
4247.23 15
4247.38 13
4247.53 13
4247.68 14
4247.83 15
4247.98 17
4248.13 18
4248.28 19
4248.43 18
4248.58 16
4248.73 14
4248.87 11
4249.02 9
4249.17 9
4249.32 10
4249.47 12
4249.62 15
4249.77 18
4249.92 20
4250.07 21
4250.22 21
4250.37 20
4250.52 19
4250.67 20
4250.82 20
4250.97 21
4251.12 23
4251.27 24
4251.42 25
4251.57 26
4251.72 27
4251.86 28
4252.01 29
4252.16 31
4252.31 33
4252.46 34
4252.61 36
4252.76 37
4252.91 37
4253.06 36
4253.21 35
4253.36 34
4253.51 31
4253.66 28
4253.81 24
4253.96 20
4254.11 17
4254.26 13
4254.41 11
4254.56 11
4254.71 12
4254.86 15
4255.01 19
4255.16 24
4255.30 28
4255.45 31
4255.60 31
4255.75 30
4255.90 27
4256.05 23
4256.20 18
4256.35 14
4256.50 11
4256.65 9
4256.80 7
4256.95 5
4257.10 4
4257.25 3
4257.40 4
4257.55 6
4257.70 10
4257.85 15
4258.00 22
4258.15 28
4258.30 35
4258.45 40
4258.60 45
4258.75 48
4258.90 50
4259.05 50
4259.20 49
4259.34 46
4259.49 43
4259.64 39
4259.79 34
4259.94 30
4260.09 26
4260.24 22
4260.39 19
4260.54 16
4260.69 14
4260.84 12
4260.99 10
4261.14 9
4261.29 10
4261.44 11
4261.59 12
4261.74 13
4261.89 13
4262.04 12
4262.19 9
4262.34 6
4262.49 3
4262.64 0
4262.79 0
4262.94 0
4263.09 0
4263.24 0
4263.39 0
4263.54 0
4263.69 0
4263.84 1
4263.99 4
4264.14 8
4264.29 12
4264.44 15
4264.58 18
4264.73 21
4264.88 24
4265.03 27
4265.18 30
4265.33 34
4265.48 38
4265.63 41
4265.78 44
4265.93 44
4266.08 44
4266.23 41
4266.38 38
4266.53 34
4266.68 30
4266.83 27
4266.98 25
4267.13 24
4267.28 25
4267.43 27
4267.58 30
4267.73 34
4267.88 39
4268.03 43
4268.18 46
4268.33 49
4268.48 50
4268.63 52
4268.78 53
4268.93 53
4269.08 54
4269.23 55
4269.38 57
4269.53 58
4269.68 60
4269.83 62
4269.98 65
4270.13 68
4270.28 71
4270.43 75
4270.58 78
4270.73 82
4270.88 86
4271.03 89
4271.18 91
4271.33 92
4271.48 92
4271.63 91
4271.78 89
4271.93 87
4272.08 84
4272.23 81
4272.38 79
4272.53 76
4272.68 74
4272.83 72
4272.98 70
4273.13 69
4273.28 67
4273.43 67
4273.58 66
4273.73 66
4273.88 66
4274.03 67
4274.17 68
4274.32 70
4274.47 71
4274.62 73
4274.77 74
4274.92 75
4275.07 75
4275.22 75
4275.37 74
4275.52 73
4275.67 71
4275.82 69
4275.97 68
4276.12 68
4276.27 69
4276.42 70
4276.57 72
4276.72 73
4276.87 73
4277.02 71
4277.17 68
4277.32 65
4277.47 63
4277.62 61
4277.77 62
4277.92 64
4278.07 67
4278.22 71
4278.37 75
4278.52 78
4278.67 80
4278.82 81
4278.97 81
4279.12 82
4279.27 84
4279.42 86
4279.57 90
4279.72 95
4279.87 100
4280.02 105
4280.17 108
4280.32 109
4280.47 107
4280.62 102
4280.77 95
4280.92 87
4281.07 78
4281.22 70
4281.37 62
4281.52 56
4281.67 51
4281.82 47
4281.97 45
4282.12 45
4282.27 45
4282.43 46
4282.58 47
4282.73 48
4282.88 47
4283.03 45
4283.18 42
4283.33 39
4283.48 38
4283.63 37
4283.78 39
4283.93 42
4284.08 47
4284.23 51
4284.38 55
4284.53 58
4284.68 60
4284.83 62
4284.98 63
4285.13 65
4285.28 67
4285.43 69
4285.58 70
4285.73 71
4285.88 70
4286.03 68
4286.18 63
4286.33 58
4286.48 53
4286.63 48
4286.78 45
4286.93 43
4287.08 41
4287.23 40
4287.38 39
4287.53 37
4287.68 34
4287.83 32
4287.98 30
4288.13 29
4288.28 29
4288.43 30
4288.58 33
4288.73 36
4288.88 41
4289.03 46
4289.18 51
4289.33 57
4289.48 62
4289.63 67
4289.78 70
4289.93 73
4290.08 74
4290.23 75
4290.38 76
4290.53 78
4290.68 80
4290.83 83
4290.98 86
4291.13 89
4291.28 92
4291.43 95
4291.58 98
4291.73 101
4291.88 105
4292.04 108
4292.19 112
4292.34 116
4292.49 120
4292.64 124
4292.79 128
4292.94 131
4293.09 134
4293.24 137
4293.39 141
4293.54 145
4293.69 149
4293.84 155
4293.99 162
4294.14 170
4294.29 178
4294.44 186
4294.59 193
4294.74 198
4294.89 202
4295.04 203
4295.19 202
4295.34 200
4295.49 197
4295.64 194
4295.79 191
4295.94 190
4296.09 192
4296.24 196
4296.39 202
4296.54 211
4296.69 221
4296.84 232
4296.99 241
4297.14 250
4297.30 255
4297.45 258
4297.60 258
4297.75 254
4297.90 249
4298.05 243
4298.20 237
4298.35 234
4298.50 234
4298.65 238
4298.80 246
4298.95 254
4299.10 262
4299.25 267
4299.40 268
4299.55 264
4299.70 256
4299.85 245
4300.00 232
4300.15 219
4300.30 207
4300.45 196
4300.60 187
4300.75 179
4300.90 171
4301.05 164
4301.20 156
4301.36 148
4301.51 140
4301.66 132
4301.81 125
4301.96 120
4302.11 116
4302.26 114
4302.41 114
4302.56 115
4302.71 117
4302.86 120
4303.01 122
4303.16 123
4303.31 122
4303.46 120
4303.61 116
4303.76 112
4303.91 108
4304.06 105
4304.21 103
4304.36 102
4304.51 103
4304.66 105
4304.82 107
4304.97 110
4305.12 113
4305.27 116
4305.42 120
4305.57 123
4305.72 126
4305.87 129
4306.02 130
4306.17 130
4306.32 128
4306.47 125
4306.62 121
4306.77 119
4306.92 119
4307.07 122
4307.22 128
4307.37 137
4307.52 148
4307.67 160
4307.83 172
4307.98 183
4308.13 194
4308.28 204
4308.43 214
4308.58 226
4308.73 239
4308.88 254
4309.03 270
4309.18 286
4309.33 301
4309.48 313
4309.63 321
4309.78 325
4309.93 325
4310.08 323
4310.23 321
4310.38 319
4310.53 318
4310.69 318
4310.84 319
4310.99 320
4311.14 320
4311.29 318
4311.44 314
4311.59 307
4311.74 299
4311.89 290
4312.04 279
4312.19 269
4312.34 259
4312.49 251
4312.64 244
4312.79 238
4312.94 235
4313.09 233
4313.25 232
4313.40 231
4313.55 230
4313.70 228
4313.85 225
4314.00 221
4314.15 214
4314.30 206
4314.45 196
4314.60 187
4314.75 179
4314.90 171
4315.05 164
4315.20 157
4315.35 151
4315.51 144
4315.66 137
4315.81 130
4315.96 123
4316.11 118
4316.26 116
4316.41 116
4316.56 118
4316.71 123
4316.86 130
4317.01 140
4317.16 150
4317.31 162
4317.46 174
4317.61 187
4317.77 198
4317.92 207
4318.07 214
4318.22 218
4318.37 221
4318.52 221
4318.67 220
4318.82 218
4318.97 215
4319.12 211
4319.27 208
4319.42 205
4319.57 203
4319.72 201
4319.88 200
4320.03 200
4320.18 199
4320.33 198
4320.48 197
4320.63 194
4320.78 190
4320.93 186
4321.08 180
4321.23 175
4321.38 170
4321.53 166
4321.68 163
4321.83 160
4321.99 158
4322.14 155
4322.29 152
4322.44 150
4322.59 148
4322.74 148
4322.89 148
4323.04 149
4323.19 150
4323.34 150
4323.49 148
4323.64 144
4323.79 137
4323.95 129
4324.10 119
4324.25 110
4324.40 102
4324.55 95
4324.70 90
4324.85 87
4325.00 85
4325.15 84
4325.30 82
4325.45 79
4325.60 75
4325.76 70
4325.91 64
4326.06 59
4326.21 53
4326.36 48
4326.51 45
4326.66 43
4326.81 43
4326.96 43
4327.11 44
4327.26 45
4327.41 46
4327.57 46
4327.72 45
4327.87 43
4328.02 42
4328.17 41
4328.32 40
4328.47 40
4328.62 40
4328.77 41
4328.92 41
4329.07 41
4329.23 40
4329.38 40
4329.53 41
4329.68 43
4329.83 47
4329.98 52
4330.13 59
4330.28 65
4330.43 70
4330.58 74
4330.73 76
4330.89 76
4331.04 75
4331.19 72
4331.34 71
4331.49 70
4331.64 70
4331.79 72
4331.94 75
4332.09 79
4332.24 83
4332.39 87
4332.55 90
4332.70 92
4332.85 93
4333.00 94
4333.15 94
4333.30 94
4333.45 93
4333.60 92
4333.75 90
4333.90 86
4334.06 82
4334.21 76
4334.36 70
4334.51 62
4334.66 56
4334.81 50
4334.96 46
4335.11 45
4335.26 45
4335.41 48
4335.57 51
4335.72 54
4335.87 57
4336.02 58
4336.17 58
4336.32 56
4336.47 53
4336.62 49
4336.77 45
4336.92 42
4337.08 40
4337.23 40
4337.38 42
4337.53 46
4337.68 52
4337.83 58
4337.98 63
4338.13 67
4338.28 68
4338.43 66
4338.59 61
4338.74 55
4338.89 48
4339.04 42
4339.19 38
4339.34 36
4339.49 37
4339.64 39
4339.79 43
4339.95 46
4340.10 49
4340.25 51
4340.40 52
4340.55 50
4340.70 48
4340.85 45
4341.00 41
4341.15 38
4341.31 35
4341.46 32
4341.61 30
4341.76 29
4341.91 27
4342.06 26
4342.21 24
4342.36 22
4342.51 21
4342.67 20
4342.82 19
4342.97 20
4343.12 21
4343.27 23
4343.42 26
4343.57 31
4343.72 37
4343.87 43
4344.03 49
4344.18 55
4344.33 59
4344.48 61
4344.63 61
4344.78 60
4344.93 58
4345.08 55
4345.23 52
4345.39 50
4345.54 48
4345.69 47
4345.84 45
4345.99 44
4346.14 42
4346.29 38
4346.44 34
4346.60 29
4346.75 23
4346.90 16
4347.05 10
4347.20 4
4347.35 0
4347.50 0
4347.65 0
4347.81 0
4347.96 0
4348.11 0
4348.26 0
4348.41 2
4348.56 5
4348.71 6
4348.86 6
4349.02 6
4349.17 4
4349.32 2
4349.47 0
4349.62 0
4349.77 0
4349.92 0
4350.07 0
4350.23 0
4350.38 0
4350.53 1
4350.68 3
4350.83 6
4350.98 9
4351.13 12
4351.28 14
4351.44 16
4351.59 17
4351.74 17
4351.89 16
4352.04 14
4352.19 10
4352.34 6
4352.49 2
4352.65 0
4352.80 0
4352.95 0
4353.10 0
4353.25 0
4353.40 0
4353.55 0
4353.70 1
4353.86 3
4354.01 4
4354.16 6
4354.31 7
4354.46 8
4354.61 9
4354.76 10
4354.92 11
4355.07 11
4355.22 11
4355.37 10
4355.52 8
4355.67 6
4355.82 3
4355.97 0
4356.13 0
4356.28 0
4356.43 0
4356.58 3
4356.73 9
4356.88 16
4357.03 24
4357.19 31
4357.34 37
4357.49 41
4357.64 44
4357.79 46
4357.94 47
4358.09 47
4358.25 47
4358.40 46
4358.55 44
4358.70 40
4358.85 36
4359.00 30
4359.15 25
4359.31 20
4359.46 16
4359.61 14
4359.76 13
4359.91 14
4360.06 15
4360.21 16
4360.37 18
4360.52 19
4360.67 20
4360.82 21
4360.97 22
4361.12 22
4361.27 23
4361.43 24
4361.58 25
4361.73 26
4361.88 27
4362.03 29
4362.18 31
4362.33 34
4362.49 36
4362.64 38
4362.79 39
4362.94 40
4363.09 39
4363.24 38
4363.39 36
4363.55 35
4363.70 33
4363.85 31
4364.00 29
4364.15 26
4364.30 21
4364.46 16
4364.61 9
4364.76 2
4364.91 0
4365.06 0
4365.21 0
4365.36 0
4365.52 0
4365.67 0
4365.82 0
4365.97 2
4366.12 6
4366.27 10
4366.42 12
4366.58 13
4366.73 13
4366.88 12
4367.03 10
4367.18 8
4367.33 7
4367.49 5
4367.64 5
4367.79 4
4367.94 5
4368.09 5
4368.24 7
4368.40 8
4368.55 9
4368.70 11
4368.85 12
4369.00 12
4369.15 13
4369.30 13
4369.46 12
4369.61 12
4369.76 11
4369.91 10
4370.06 9
4370.21 10
4370.37 11
4370.52 13
4370.67 16
4370.82 21
4370.97 25
4371.12 30
4371.28 34
4371.43 37
4371.58 38
4371.73 37
4371.88 34
4372.03 30
4372.19 24
4372.34 19
4372.49 14
4372.64 9
4372.79 7
4372.94 6
4373.10 6
4373.25 8
4373.40 10
4373.55 13
4373.70 15
4373.85 17
4374.01 18
4374.16 20
4374.31 22
4374.46 23
4374.61 25
4374.76 28
4374.92 30
4375.07 33
4375.22 35
4375.37 37
4375.52 38
4375.67 38
4375.83 38
4375.98 37
4376.13 36
4376.28 35
4376.43 35
4376.58 34
4376.74 35
4376.89 36
4377.04 37
4377.19 40
4377.34 43
4377.49 47
4377.65 52
4377.80 56
4377.95 59
4378.10 61
4378.25 61
4378.41 59
4378.56 56
4378.71 53
4378.86 49
4379.01 45
4379.16 42
4379.32 40
4379.47 38
4379.62 37
4379.77 35
4379.92 34
4380.07 32
4380.23 31
4380.38 30
4380.53 29
4380.68 29
4380.83 29
4380.99 32
4381.14 35
4381.29 41
4381.44 47
4381.59 54
4381.74 60
4381.90 64
4382.05 65
4382.20 63
4382.35 59
4382.50 54
4382.66 48
4382.81 43
4382.96 40
4383.11 40
4383.26 41
4383.41 45
4383.57 49
4383.72 52
4383.87 55
4384.02 57
4384.17 58
4384.33 58
4384.48 58
4384.63 58
4384.78 58
4384.93 58
4385.08 57
4385.24 54
4385.39 51
4385.54 47
4385.69 42
4385.84 39
4386.00 36
4386.15 34
4386.30 33
4386.45 33
4386.60 32
4386.76 29
4386.91 26
4387.06 22
4387.21 18
4387.36 15
4387.51 13
4387.67 13
4387.82 16
4387.97 21
4388.12 30
4388.27 40
4388.43 51
4388.58 61
4388.73 70
4388.88 76
4389.03 79
4389.19 79
4389.34 78
4389.49 75
4389.64 73
4389.79 72
4389.95 73
4390.10 75
4390.25 78
4390.40 81
4390.55 83
4390.71 84
4390.86 84
4391.01 82
4391.16 79
4391.31 75
4391.47 71
4391.62 67
4391.77 64
4391.92 60
4392.07 57
4392.23 54
4392.38 51
4392.53 49
4392.68 47
4392.83 46
4392.99 45
4393.14 45
4393.29 44
4393.44 43
4393.59 41
4393.75 40
4393.90 39
4394.05 38
4394.20 39
4394.35 42
4394.51 47
4394.66 53
4394.81 59
4394.96 66
4395.11 72
4395.27 76
4395.42 79
4395.57 81
4395.72 81
4395.87 80
4396.03 79
4396.18 77
4396.33 74
4396.48 72
4396.63 69
4396.79 66
4396.94 62
4397.09 58
4397.24 54
4397.39 48
4397.55 44
4397.70 39
4397.85 36
4398.00 36
4398.15 38
4398.31 43
4398.46 51
4398.61 61
4398.76 72
4398.92 82
4399.07 90
4399.22 96
4399.37 99
4399.52 99
4399.68 97
4399.83 93
4399.98 88
4400.13 82
4400.28 75
4400.44 69
4400.59 63
4400.74 58
4400.89 53
4401.05 49
4401.20 46
4401.35 44
4401.50 42
4401.65 40
4401.81 38
4401.96 37
4402.11 35
4402.26 33
4402.41 31
4402.57 28
4402.72 25
4402.87 22
4403.02 20
4403.18 20
4403.33 22
4403.48 27
4403.63 35
4403.78 44
4403.94 54
4404.09 64
4404.24 72
4404.39 79
4404.55 83
4404.70 84
4404.85 82
4405.00 78
4405.15 73
4405.31 68
4405.46 63
4405.61 59
4405.76 57
4405.91 56
4406.07 56
4406.22 56
4406.37 55
4406.52 54
4406.68 51
4406.83 48
4406.98 45
4407.13 42
4407.29 40
4407.44 38
4407.59 37
4407.74 37
4407.89 39
4408.05 42
4408.20 47
4408.35 53
4408.50 61
4408.66 69
4408.81 75
4408.96 81
4409.11 84
4409.26 87
4409.42 88
4409.57 90
4409.72 92
4409.87 96
4410.03 102
4410.18 109
4410.33 117
4410.48 124
4410.64 130
4410.79 133
4410.94 134
4411.09 131
4411.24 126
4411.40 119
4411.55 111
4411.70 104
4411.85 97
4412.01 93
4412.16 90
4412.31 91
4412.46 93
4412.62 96
4412.77 99
4412.92 101
4413.07 100
4413.22 97
4413.38 92
4413.53 85
4413.68 79
4413.83 74
4413.99 72
4414.14 73
4414.29 77
4414.44 84
4414.60 92
4414.75 100
4414.90 107
4415.05 112
4415.21 114
4415.36 113
4415.51 108
4415.66 102
4415.82 95
4415.97 86
4416.12 78
4416.27 71
4416.42 64
4416.58 59
4416.73 56
4416.88 54
4417.03 53
4417.19 53
4417.34 53
4417.49 54
4417.64 55
4417.80 55
4417.95 56
4418.10 57
4418.25 59
4418.41 61
4418.56 63
4418.71 66
4418.86 69
4419.02 71
4419.17 71
4419.32 70
4419.47 68
4419.63 65
4419.78 61
4419.93 58
4420.08 56
4420.24 55
4420.39 56
4420.54 58
4420.69 60
4420.85 63
4421.00 65
4421.15 67
4421.30 68
4421.46 70
4421.61 72
4421.76 74
4421.91 77
4422.07 81
4422.22 84
4422.37 88
4422.52 91
4422.68 93
4422.83 95
4422.98 97
4423.13 99
4423.29 102
4423.44 105
4423.59 109
4423.74 114
4423.90 118
4424.05 121
4424.20 123
4424.35 124
4424.51 123
4424.66 121
4424.81 119
4424.96 117
4425.12 114
4425.27 112
4425.42 111
4425.57 109
4425.73 107
4425.88 104
4426.03 100
4426.18 96
4426.34 91
4426.49 85
4426.64 80
4426.79 76
4426.95 74
4427.10 73
4427.25 74
4427.41 76
4427.56 79
4427.71 81
4427.86 82
4428.02 82
4428.17 81
4428.32 79
4428.47 76
4428.63 73
4428.78 71
4428.93 68
4429.08 67
4429.24 67
4429.39 67
4429.54 69
4429.69 71
4429.85 75
4430.00 78
4430.15 81
4430.31 84
4430.46 86
4430.61 86
4430.76 84
4430.92 80
4431.07 75
4431.22 70
4431.37 65
4431.53 61
4431.68 59
4431.83 58
4431.98 59
4432.14 60
4432.29 61
4432.44 62
4432.60 64
4432.75 66
4432.90 69
4433.05 72
4433.21 76
4433.36 81
4433.51 85
4433.66 89
4433.82 91
4433.97 91
4434.12 90
4434.27 88
4434.43 85
4434.58 82
4434.73 78
4434.89 75
4435.04 72
4435.19 70
4435.34 69
4435.50 69
4435.65 70
4435.80 70
4435.95 71
4436.11 71
4436.26 69
4436.41 65
4436.57 60
4436.72 54
4436.87 48
4437.02 43
4437.18 41
4437.33 41
4437.48 43
4437.64 48
4437.79 53
4437.94 59
4438.09 63
4438.25 66
4438.40 67
4438.55 66
4438.70 65
4438.86 63
4439.01 62
4439.16 61
4439.32 60
4439.47 60
4439.62 60
4439.77 61
4439.93 62
4440.08 64
4440.23 66
4440.39 68
4440.54 70
4440.69 71
4440.84 72
4441.00 73
4441.15 73
4441.30 74
4441.46 76
4441.61 79
4441.76 82
4441.91 86
4442.07 89
4442.22 90
4442.37 89
4442.53 86
4442.68 80
4442.83 73
4442.98 66
4443.14 61
4443.29 57
4443.44 57
4443.60 58
4443.75 61
4443.90 63
4444.05 65
4444.21 65
4444.36 65
4444.51 63
4444.67 61
4444.82 60
4444.97 61
4445.12 64
4445.28 69
4445.43 75
4445.58 82
4445.74 88
4445.89 93
4446.04 96
4446.19 95
4446.35 92
4446.50 86
4446.65 79
4446.81 71
4446.96 64
4447.11 56
4447.27 50
4447.42 44
4447.57 39
4447.72 34
4447.88 30
4448.03 26
4448.18 24
4448.34 22
4448.49 21
4448.64 22
4448.79 23
4448.95 24
4449.10 26
4449.25 27
4449.41 27
4449.56 27
4449.71 27
4449.87 27
4450.02 28
4450.17 31
4450.32 35
4450.48 39
4450.63 44
4450.78 49
4450.94 52
4451.09 53
4451.24 52
4451.40 49
4451.55 46
4451.70 42
4451.85 39
4452.01 36
4452.16 34
4452.31 31
4452.47 28
4452.62 25
4452.77 21
4452.93 18
4453.08 16
4453.23 16
4453.39 17
4453.54 19
4453.69 22
4453.84 26
4454.00 29
4454.15 33
4454.30 37
4454.46 41
4454.61 46
4454.76 51
4454.92 57
4455.07 63
4455.22 68
4455.37 72
4455.53 76
4455.68 78
4455.83 80
4455.99 82
4456.14 82
4456.29 82
4456.45 81
4456.60 78
4456.75 75
4456.91 72
4457.06 68
4457.21 66
4457.37 65
4457.52 64
4457.67 65
4457.82 65
4457.98 64
4458.13 62
4458.28 59
4458.44 55
4458.59 51
4458.74 46
4458.90 42
4459.05 39
4459.20 38
4459.36 38
4459.51 40
4459.66 42
4459.82 46
4459.97 49
4460.12 52
4460.27 54
4460.43 55
4460.58 56
4460.73 56
4460.89 55
4461.04 53
4461.19 52
4461.35 50
4461.50 48
4461.65 47
4461.81 46
4461.96 46
4462.11 46
4462.27 48
4462.42 51
4462.57 54
4462.73 58
4462.88 62
4463.03 66
4463.19 68
4463.34 69
4463.49 68
4463.65 66
4463.80 62
4463.95 57
4464.10 51
4464.26 45
4464.41 39
4464.56 34
4464.72 30
4464.87 27
4465.02 25
4465.18 24
4465.33 25
4465.48 25
4465.64 26
4465.79 26
4465.94 25
4466.10 23
4466.25 21
4466.40 19
4466.56 17
4466.71 16
4466.86 17
4467.02 19
4467.17 22
4467.32 26
4467.48 29
4467.63 31
4467.78 31
4467.94 30
4468.09 28
4468.24 25
4468.40 22
4468.55 21
4468.70 21
4468.86 21
4469.01 23
4469.16 25
4469.32 26
4469.47 26
4469.62 26
4469.78 26
4469.93 26
4470.08 27
4470.24 27
4470.39 28
4470.54 29
4470.70 30
4470.85 30
4471.00 29
4471.16 28
4471.31 27
4471.46 27
4471.62 28
4471.77 29
4471.92 29
4472.08 29
4472.23 26
4472.38 22
4472.54 17
4472.69 10
4472.84 4
4473.00 0
4473.15 0
4473.30 0
4473.46 0
4473.61 0
4473.76 0
4473.92 0
4474.07 0
4474.22 3
4474.38 8
4474.53 13
4474.68 17
4474.84 20
4474.99 22
4475.14 23
4475.30 23
4475.45 22
4475.60 21
4475.76 19
4475.91 17
4476.06 16
4476.22 15
4476.37 15
4476.53 16
4476.68 17
4476.83 19
4476.99 21
4477.14 23
4477.29 23
4477.45 22
4477.60 20
4477.75 17
4477.91 12
4478.06 9
4478.21 5
4478.37 3
4478.52 2
4478.67 3
4478.83 5
4478.98 9
4479.13 13
4479.29 17
4479.44 22
4479.59 28
4479.75 33
4479.90 37
4480.06 42
4480.21 46
4480.36 49
4480.52 51
4480.67 52
4480.82 53
4480.98 53
4481.13 53
4481.28 53
4481.44 53
4481.59 52
4481.74 50
4481.90 46
4482.05 41
4482.20 35
4482.36 28
4482.51 21
4482.67 16
4482.82 13
4482.97 11
4483.13 10
4483.28 10
4483.43 9
4483.59 8
4483.74 6
4483.89 4
4484.05 3
4484.20 3
4484.35 5
4484.51 9
4484.66 13
4484.82 16
4484.97 20
4485.12 22
4485.28 22
4485.43 22
4485.58 22
4485.74 21
4485.89 19
4486.04 18
4486.20 17
4486.35 16
4486.50 15
4486.66 15
4486.81 14
4486.97 13
4487.12 11
4487.27 9
4487.43 6
4487.58 3
4487.73 0
4487.89 0
4488.04 0
4488.19 0
4488.35 0
4488.50 0
4488.66 0
4488.81 0
4488.96 2
4489.12 3
4489.27 3
4489.42 5
4489.58 8
4489.73 12
4489.89 18
4490.04 26
4490.19 32
4490.35 38
4490.50 41
4490.65 42
4490.81 41
4490.96 39
4491.11 36
4491.27 34
4491.42 32
4491.58 30
4491.73 30
4491.88 29
4492.04 29
4492.19 29
4492.34 30
4492.50 30
4492.65 31
4492.81 31
4492.96 30
4493.11 28
4493.27 26
4493.42 23
4493.57 20
4493.73 16
4493.88 13
4494.04 10
4494.19 8
4494.34 6
4494.50 6
4494.65 6
4494.80 8
4494.96 10
4495.11 12
4495.27 14
4495.42 14
4495.57 14
4495.73 11
4495.88 8
4496.03 5
4496.19 2
4496.34 1
4496.50 2
4496.65 6
4496.80 12
4496.96 21
4497.11 31
4497.26 41
4497.42 50
4497.57 57
4497.73 63
4497.88 66
4498.03 67
4498.19 67
4498.34 66
4498.49 65
4498.65 64
4498.80 62
4498.96 60
4499.11 57
4499.26 54
4499.42 50
4499.57 46
4499.73 42
4499.88 38
4500.03 34
4500.19 32
4500.34 30
4500.49 29
4500.65 28
4500.80 26
4500.96 24
4501.11 21
4501.26 18
4501.42 17
4501.57 17
4501.73 20
4501.88 25
4502.03 33
4502.19 42
4502.34 53
4502.50 64
4502.65 74
4502.80 82
4502.96 87
4503.11 90
4503.26 90
4503.42 88
4503.57 84
4503.73 79
4503.88 75
4504.03 71
4504.19 68
4504.34 66
4504.50 65
4504.65 64
4504.80 64
4504.96 64
4505.11 63
4505.27 62
4505.42 61
4505.57 60
4505.73 60
4505.88 59
4506.04 60
4506.19 62
4506.34 64
4506.50 66
4506.65 68
4506.81 69
4506.96 69
4507.11 68
4507.27 67
4507.42 65
4507.58 62
4507.73 60
4507.88 58
4508.04 56
4508.19 55
4508.34 55
4508.50 56
4508.65 57
4508.81 58
4508.96 59
4509.11 60
4509.27 61
4509.42 61
4509.58 61
4509.73 60
4509.88 59
4510.04 57
4510.19 55
4510.35 53
4510.50 51
4510.66 49
4510.81 47
4510.96 46
4511.12 44
4511.27 44
4511.43 44
4511.58 46
4511.73 49
4511.89 54
4512.04 60
4512.20 66
4512.35 73
4512.50 79
4512.66 83
4512.81 87
4512.97 89
4513.12 90
4513.27 89
4513.43 87
4513.58 84
4513.74 79
4513.89 73
4514.04 67
4514.20 61
4514.35 55
4514.51 50
4514.66 46
4514.81 44
4514.97 43
4515.12 42
4515.28 42
4515.43 42
4515.59 43
4515.74 43
4515.89 44
4516.05 46
4516.20 48
4516.36 50
4516.51 52
4516.66 53
4516.82 54
4516.97 53
4517.13 52
4517.28 51
4517.43 49
4517.59 47
4517.74 45
4517.90 42
4518.05 41
4518.21 41
4518.36 42
4518.51 44
4518.67 47
4518.82 50
4518.98 51
4519.13 50
4519.28 47
4519.44 43
4519.59 38
4519.75 34
4519.90 31
4520.06 31
4520.21 31
4520.36 33
4520.52 36
4520.67 40
4520.83 43
4520.98 46
4521.14 49
4521.29 52
4521.44 53
4521.60 53
4521.75 52
4521.91 50
4522.06 48
4522.21 45
4522.37 43
4522.52 41
4522.68 40
4522.83 38
4522.99 36
4523.14 33
4523.29 30
4523.45 27
4523.60 25
4523.76 24
4523.91 25
4524.07 27
4524.22 29
4524.37 32
4524.53 36
4524.68 39
4524.84 43
4524.99 47
4525.15 52
4525.30 59
4525.45 66
4525.61 73
4525.76 80
4525.92 85
4526.07 89
4526.23 91
4526.38 92
4526.53 94
4526.69 96
4526.84 99
4527.00 102
4527.15 106
4527.31 108
4527.46 109
4527.61 108
4527.77 105
4527.92 101
4528.08 98
4528.23 95
4528.39 94
4528.54 93
4528.69 93
4528.85 93
4529.00 92
4529.16 90
4529.31 88
4529.47 86
4529.62 84
4529.78 83
4529.93 83
4530.08 84
4530.24 86
4530.39 89
4530.55 91
4530.70 94
4530.86 98
4531.01 101
4531.16 106
4531.32 110
4531.47 115
4531.63 120
4531.78 125
4531.94 128
4532.09 130
4532.25 130
4532.40 128
4532.55 124
4532.71 118
4532.86 112
4533.02 106
4533.17 100
4533.33 96
4533.48 91
4533.63 88
4533.79 84
4533.94 81
4534.10 79
4534.25 78
4534.41 79
4534.56 82
4534.72 86
4534.87 91
4535.02 96
4535.18 100
4535.33 102
4535.49 102
4535.64 100
4535.80 96
4535.95 92
4536.11 89
4536.26 88
4536.41 89
4536.57 93
4536.72 98
4536.88 104
4537.03 110
4537.19 115
4537.34 118
4537.50 118
4537.65 118
4537.81 116
4537.96 113
4538.11 111
4538.27 109
4538.42 108
4538.58 107
4538.73 106
4538.89 104
4539.04 101
4539.20 98
4539.35 95
4539.50 93
4539.66 92
4539.81 92
4539.97 93
4540.12 95
4540.28 96
4540.43 97
4540.59 96
4540.74 93
4540.90 89
4541.05 83
4541.20 78
4541.36 72
4541.51 67
4541.67 64
4541.82 63
4541.98 62
4542.13 63
4542.29 63
4542.44 62
4542.60 60
4542.75 57
4542.91 52
4543.06 47
4543.21 42
4543.37 38
4543.52 37
4543.68 38
4543.83 41
4543.99 47
4544.14 55
4544.30 63
4544.45 72
4544.61 81
4544.76 88
4544.91 93
4545.07 96
4545.22 97
4545.38 97
4545.53 94
4545.69 91
4545.84 87
4546.00 83
4546.15 78
4546.31 72
4546.46 67
4546.62 61
4546.77 56
4546.93 51
4547.08 47
4547.23 45
4547.39 43
4547.54 41
4547.70 40
4547.85 40
4548.01 41
4548.16 42
4548.32 44
4548.47 45
4548.63 47
4548.78 47
4548.94 47
4549.09 47
4549.25 46
4549.40 45
4549.55 46
4549.71 48
4549.86 50
4550.02 53
4550.17 56
4550.33 58
4550.48 59
4550.64 59
4550.79 57
4550.95 54
4551.10 51
4551.26 48
4551.41 45
4551.57 42
4551.72 41
4551.88 39
4552.03 37
4552.18 35
4552.34 33
4552.49 30
4552.65 26
4552.80 23
4552.96 20
4553.11 19
4553.27 18
4553.42 19
4553.58 20
4553.73 22
4553.89 23
4554.04 25
4554.20 27
4554.35 29
4554.51 30
4554.66 30
4554.82 30
4554.97 29
4555.13 28
4555.28 27
4555.43 26
4555.59 27
4555.74 28
4555.90 29
4556.05 31
4556.21 33
4556.36 34
4556.52 35
4556.67 36
4556.83 37
4556.98 37
4557.14 38
4557.29 39
4557.45 40
4557.60 41
4557.76 41
4557.91 42
4558.07 41
4558.22 41
4558.38 39
4558.53 37
4558.69 33
4558.84 29
4559.00 24
4559.15 19
4559.31 14
4559.46 11
4559.62 8
4559.77 7
4559.92 7
4560.08 8
4560.23 11
4560.39 15
4560.54 20
4560.70 27
4560.85 35
4561.01 42
4561.16 48
4561.32 52
4561.47 54
4561.63 53
4561.78 51
4561.94 47
4562.09 43
4562.25 40
4562.40 36
4562.56 34
4562.71 32
4562.87 30
4563.02 28
4563.18 25
4563.33 22
4563.49 18
4563.64 14
4563.80 10
4563.95 8
4564.11 7
4564.26 7
4564.42 8
4564.57 10
4564.73 13
4564.88 14
4565.04 15
4565.19 14
4565.35 13
4565.50 10
4565.66 8
4565.81 6
4565.97 5
4566.12 5
4566.28 7
4566.43 9
4566.59 12
4566.74 17
4566.90 21
4567.05 26
4567.21 30
4567.36 33
4567.52 35
4567.67 36
4567.83 35
4567.98 34
4568.14 32
4568.29 30
4568.45 28
4568.60 27
4568.76 28
4568.91 31
4569.07 36
4569.22 42
4569.38 50
4569.53 57
4569.69 62
4569.84 66
4570.00 66
4570.15 64
4570.31 60
4570.46 54
4570.62 49
4570.77 45
4570.93 43
4571.08 41
4571.24 41
4571.39 42
4571.55 43
4571.70 44
4571.86 44
4572.01 43
4572.17 40
4572.32 36
4572.48 31
4572.63 25
4572.79 19
4572.94 15
4573.10 12
4573.25 11
4573.41 11
4573.56 13
4573.72 15
4573.87 17
4574.03 19
4574.18 21
4574.34 23
4574.49 26
4574.65 30
4574.80 34
4574.96 37
4575.11 41
4575.27 43
4575.43 44
4575.58 44
4575.74 42
4575.89 40
4576.05 37
4576.20 33
4576.36 29
4576.51 24
4576.67 20
4576.82 16
4576.98 13
4577.13 10
4577.29 7
4577.44 6
4577.60 6
4577.75 7
4577.91 10
4578.06 14
4578.22 19
4578.37 25
4578.53 30
4578.68 34
4578.84 37
4578.99 39
4579.15 39
4579.30 38
4579.46 36
4579.61 33
4579.77 29
4579.93 25
4580.08 19
4580.24 13
4580.39 8
4580.55 3
4580.70 0
4580.86 0
4581.01 0
4581.17 0
4581.32 0
4581.48 0
4581.63 0
4581.79 0
4581.94 0
4582.10 1
4582.25 3
4582.41 6
4582.56 10
4582.72 15
4582.87 20
4583.03 25
4583.19 28
4583.34 29
4583.50 29
4583.65 26
4583.81 22
4583.96 16
4584.12 11
4584.27 7
4584.43 3
4584.58 1
4584.74 1
4584.89 1
4585.05 3
4585.20 5
4585.36 7
4585.51 10
4585.67 12
4585.83 13
4585.98 13
4586.14 13
4586.29 11
4586.45 9
4586.60 7
4586.76 6
4586.91 6
4587.07 7
4587.22 9
4587.38 12
4587.53 16
4587.69 20
4587.84 22
4588.00 24
4588.16 25
4588.31 26
4588.47 26
4588.62 27
4588.78 28
4588.93 30
4589.09 31
4589.24 32
4589.40 32
4589.55 30
4589.71 28
4589.86 26
4590.02 23
4590.17 22
4590.33 21
4590.49 22
4590.64 24
4590.80 28
4590.95 32
4591.11 37
4591.26 41
4591.42 45
4591.57 48
4591.73 50
4591.88 52
4592.04 54
4592.20 56
4592.35 57
4592.51 58
4592.66 58
4592.82 56
4592.97 52
4593.13 48
4593.28 43
4593.44 37
4593.59 31
4593.75 26
4593.90 20
4594.06 16
4594.22 12
4594.37 10
4594.53 9
4594.68 9
4594.84 10
4594.99 11
4595.15 12
4595.30 14
4595.46 16
4595.62 18
4595.77 20
4595.93 23
4596.08 25
4596.24 28
4596.39 30
4596.55 32
4596.70 32
4596.86 31
4597.01 30
4597.17 28
4597.33 25
4597.48 23
4597.64 22
4597.79 23
4597.95 26
4598.10 30
4598.26 35
4598.41 41
4598.57 45
4598.73 48
4598.88 48
4599.04 48
4599.19 46
4599.35 44
4599.50 42
4599.66 40
4599.81 39
4599.97 39
4600.13 40
4600.28 41
4600.44 43
4600.59 45
4600.75 48
4600.90 51
4601.06 54
4601.21 56
4601.37 58
4601.53 59
4601.68 60
4601.84 61
4601.99 63
4602.15 65
4602.30 68
4602.46 70
4602.61 72
4602.77 72
4602.93 71
4603.08 67
4603.24 61
4603.39 53
4603.55 46
4603.70 38
4603.86 33
4604.01 30
4604.17 29
4604.33 29
4604.48 31
4604.64 34
4604.79 36
4604.95 37
4605.10 37
4605.26 36
4605.42 34
4605.57 33
4605.73 31
4605.88 30
4606.04 30
4606.19 32
4606.35 34
4606.50 36
4606.66 38
4606.82 38
4606.97 38
4607.13 37
4607.28 35
4607.44 32
4607.59 31
4607.75 30
4607.91 30
4608.06 32
4608.22 34
4608.37 38
4608.53 43
4608.68 47
4608.84 51
4609.00 53
4609.15 54
4609.31 53
4609.46 51
4609.62 49
4609.77 46
4609.93 44
4610.09 44
4610.24 45
4610.40 49
4610.55 54
4610.71 60
4610.86 66
4611.02 72
4611.18 76
4611.33 80
4611.49 81
4611.64 82
4611.80 81
4611.95 79
4612.11 78
4612.27 76
4612.42 74
4612.58 72
4612.73 69
4612.89 64
4613.05 58
4613.20 51
4613.36 43
4613.51 34
4613.67 26
4613.82 17
4613.98 9
4614.14 3
4614.29 0
4614.45 0
4614.60 0
4614.76 0
4614.91 0
4615.07 0
4615.23 0
4615.38 0
4615.54 3
4615.69 9
4615.85 14
4616.01 18
4616.16 21
4616.32 22
4616.47 23
4616.63 23
4616.78 24
4616.94 25
4617.10 27
4617.25 29
4617.41 31
4617.56 32
4617.72 34
4617.88 34
4618.03 34
4618.19 33
4618.34 33
4618.50 33
4618.65 34
4618.81 36
4618.97 40
4619.12 43
4619.28 47
4619.43 49
4619.59 51
4619.75 51
4619.90 49
4620.06 46
4620.21 43
4620.37 41
4620.53 38
4620.68 37
4620.84 37
4620.99 37
4621.15 38
4621.30 39
4621.46 40
4621.62 41
4621.77 41
4621.93 41
4622.08 40
4622.24 39
4622.40 38
4622.55 37
4622.71 36
4622.86 34
4623.02 33
4623.18 31
4623.33 30
4623.49 30
4623.64 31
4623.80 34
4623.96 38
4624.11 42
4624.27 47
4624.42 51
4624.58 53
4624.74 53
4624.89 50
4625.05 46
4625.20 41
4625.36 36
4625.52 31
4625.67 28
4625.83 27
4625.98 28
4626.14 30
4626.30 34
4626.45 37
4626.61 41
4626.76 44
4626.92 47
4627.08 49
4627.23 50
4627.39 51
4627.54 51
4627.70 50
4627.86 50
4628.01 49
4628.17 48
4628.32 47
4628.48 45
4628.64 43
4628.79 41
4628.95 37
4629.10 34
4629.26 31
4629.42 28
4629.57 25
4629.73 24
4629.88 24
4630.04 25
4630.20 26
4630.35 27
4630.51 27
4630.66 27
4630.82 25
4630.98 22
4631.13 19
4631.29 17
4631.44 15
4631.60 14
4631.76 14
4631.91 14
4632.07 15
4632.23 15
4632.38 15
4632.54 14
4632.69 13
4632.85 13
4633.01 14
4633.16 15
4633.32 18
4633.47 22
4633.63 25
4633.79 28
4633.94 30
4634.10 30
4634.25 28
4634.41 24
4634.57 19
4634.72 14
4634.88 9
4635.04 5
4635.19 2
4635.35 0
4635.50 0
4635.66 1
4635.82 3
4635.97 4
4636.13 5
4636.28 5
4636.44 6
4636.60 8
4636.75 10
4636.91 13
4637.07 16
4637.22 19
4637.38 21
4637.53 22
4637.69 22
4637.85 21
4638.00 19
4638.16 16
4638.31 13
4638.47 9
4638.63 6
4638.78 2
4638.94 0
4639.10 0
4639.25 0
4639.41 0
4639.56 0
4639.72 1
4639.88 3
4640.03 4
4640.19 4
4640.35 4
4640.50 3
4640.66 2
4640.81 3
4640.97 4
4641.13 6
4641.28 7
4641.44 8
4641.60 8
4641.75 8
4641.91 6
4642.06 4
4642.22 3
4642.38 1
4642.53 0
4642.69 0
4642.85 0
4643.00 0
4643.16 0
4643.31 0
4643.47 0
4643.63 0
4643.78 0
4643.94 2
4644.10 4
4644.25 8
4644.41 12
4644.57 17
4644.72 22
4644.88 27
4645.03 32
4645.19 36
4645.35 38
4645.50 40
4645.66 41
4645.82 41
4645.97 41
4646.13 42
4646.28 43
4646.44 46
4646.60 49
4646.75 54
4646.91 59
4647.07 66
4647.22 72
4647.38 79
4647.54 84
4647.69 88
4647.85 90
4648.00 89
4648.16 87
4648.32 83
4648.47 79
4648.63 74
4648.79 70
4648.94 67
4649.10 65
4649.26 63
4649.41 63
4649.57 65
4649.72 67
4649.88 70
4650.04 73
4650.19 77
4650.35 80
4650.51 83
4650.66 84
4650.82 85
4650.98 85
4651.13 86
4651.29 88
4651.45 93
4651.60 101
4651.76 112
4651.91 125
4652.07 139
4652.23 154
4652.38 167
4652.54 180
4652.70 191
4652.85 201
4653.01 211
4653.17 219
4653.32 226
4653.48 232
4653.64 237
4653.79 241
4653.95 244
4654.10 247
4654.26 252
4654.42 258
4654.57 267
4654.73 276
4654.89 284
4655.04 291
4655.20 294
4655.36 294
4655.51 289
4655.67 281
4655.83 270
4655.98 259
4656.14 248
4656.30 239
4656.45 232
4656.61 228
4656.76 227
4656.92 228
4657.08 231
4657.23 235
4657.39 239
4657.55 243
4657.70 246
4657.86 248
4658.02 250
4658.17 250
4658.33 250
4658.49 249
4658.64 246
4658.80 242
4658.96 237
4659.11 231
4659.27 224
4659.43 216
4659.58 207
4659.74 196
4659.90 186
4660.05 176
4660.21 167
4660.37 159
4660.52 153
4660.68 150
4660.84 148
4660.99 146
4661.15 144
4661.30 142
4661.46 139
4661.62 135
4661.77 132
4661.93 128
4662.09 125
4662.24 122
4662.40 119
4662.56 117
4662.71 116
4662.87 115
4663.03 115
4663.18 116
4663.34 116
4663.50 116
4663.65 114
4663.81 112
4663.97 108
4664.12 102
4664.28 97
4664.44 90
4664.59 85
4664.75 80
4664.91 76
4665.06 73
4665.22 71
4665.38 69
4665.53 67
4665.69 66
4665.85 65
4666.00 64
4666.16 64
4666.32 64
4666.47 65
4666.63 65
4666.79 65
4666.94 65
4667.10 66
4667.26 67
4667.41 69
4667.57 71
4667.73 75
4667.88 79
4668.04 83
4668.20 86
4668.35 87
4668.51 87
4668.67 84
4668.82 79
4668.98 74
4669.14 69
4669.29 65
4669.45 62
4669.61 61
4669.76 62
4669.92 63
4670.08 63
4670.23 64
4670.39 64
4670.55 64
4670.70 64
4670.86 64
4671.02 64
4671.18 63
4671.33 63
4671.49 61
4671.65 60
4671.80 58
4671.96 57
4672.12 56
4672.27 56
4672.43 55
4672.59 54
4672.74 51
4672.90 47
4673.06 40
4673.21 33
4673.37 24
4673.53 15
4673.68 7
4673.84 1
4674.00 0
4674.15 0
4674.31 0
4674.47 0
4674.62 0
4674.78 1
4674.94 3
4675.09 5
4675.25 7
4675.41 10
4675.57 12
4675.72 15
4675.88 18
4676.04 22
4676.19 25
4676.35 28
4676.51 31
4676.66 32
4676.82 34
4676.98 34
4677.13 35
4677.29 35
4677.45 36
4677.60 36
4677.76 36
4677.92 36
4678.07 36
4678.23 35
4678.39 33
4678.55 29
4678.70 26
4678.86 21
4679.02 18
4679.17 15
4679.33 13
4679.49 15
4679.64 18
4679.80 24
4679.96 32
4680.11 40
4680.27 47
4680.43 54
4680.59 58
4680.74 61
4680.90 62
4681.06 63
4681.21 63
4681.37 65
4681.53 67
4681.68 70
4681.84 72
4682.00 74
4682.15 75
4682.31 74
4682.47 72
4682.63 68
4682.78 63
4682.94 58
4683.10 52
4683.25 46
4683.41 42
4683.57 39
4683.72 37
4683.88 37
4684.04 38
4684.19 39
4684.35 39
4684.51 38
4684.67 35
4684.82 30
4684.98 24
4685.14 18
4685.29 12
4685.45 7
4685.61 3
4685.76 1
4685.92 1
4686.08 2
4686.24 3
4686.39 4
4686.55 5
4686.71 4
4686.86 3
4687.02 1
4687.18 0
4687.33 0
4687.49 0
4687.65 0
4687.81 0
4687.96 0
4688.12 0
4688.28 1
4688.43 3
4688.59 5
4688.75 6
4688.91 6
4689.06 6
4689.22 5
4689.38 4
4689.53 4
4689.69 4
4689.85 5
4690.00 6
4690.16 8
4690.32 10
4690.48 12
4690.63 14
4690.79 16
4690.95 18
4691.10 21
4691.26 24
4691.42 27
4691.58 30
4691.73 32
4691.89 35
4692.05 36
4692.20 37
4692.36 37
4692.52 36
4692.68 34
4692.83 31
4692.99 27
4693.15 24
4693.30 20
4693.46 19
4693.62 19
4693.77 21
4693.93 24
4694.09 27
4694.25 30
4694.40 33
4694.56 34
4694.72 34
4694.87 33
4695.03 33
4695.19 33
4695.35 35
4695.50 37
4695.66 39
4695.82 40
4695.98 39
4696.13 36
4696.29 32
4696.45 27
4696.60 22
4696.76 20
4696.92 21
4697.08 24
4697.23 29
4697.39 34
4697.55 40
4697.70 45
4697.86 48
4698.02 51
4698.18 53
4698.33 55
4698.49 58
4698.65 61
4698.80 64
4698.96 66
4699.12 68
4699.28 69
4699.43 70
4699.59 72
4699.75 74
4699.91 78
4700.06 82
4700.22 87
4700.38 90
4700.53 92
4700.69 92
4700.85 90
4701.01 86
4701.16 82
4701.32 78
4701.48 75
4701.63 73
4701.79 73
4701.95 75
4702.11 78
4702.26 82
4702.42 86
4702.58 90
4702.74 94
4702.89 98
4703.05 102
4703.21 107
4703.36 113
4703.52 122
4703.68 133
4703.84 145
4703.99 159
4704.15 174
4704.31 188
4704.47 202
4704.62 216
4704.78 231
4704.94 248
4705.10 267
4705.25 288
4705.41 312
4705.57 336
4705.72 362
4705.88 387
4706.04 413
4706.20 439
4706.35 467
4706.51 496
4706.67 527
4706.83 563
4706.98 602
4707.14 644
4707.30 690
4707.46 738
4707.61 786
4707.77 834
4707.93 880
4708.09 925
4708.24 970
4708.40 1016
4708.56 1067
4708.71 1124
4708.87 1186
4709.03 1253
4709.19 1323
4709.34 1390
4709.50 1453
4709.66 1510
4709.82 1559
4709.97 1602
4710.13 1639
4710.29 1670
4710.45 1696
4710.60 1718
4710.76 1733
4710.92 1741
4711.08 1743
4711.23 1738
4711.39 1726
4711.55 1710
4711.71 1690
4711.86 1666
4712.02 1641
4712.18 1614
4712.34 1586
4712.49 1559
4712.65 1534
4712.81 1511
4712.96 1489
4713.12 1466
4713.28 1440
4713.44 1410
4713.59 1373
4713.75 1331
4713.91 1285
4714.07 1238
4714.22 1192
4714.38 1150
4714.54 1113
4714.70 1080
4714.85 1050
4715.01 1022
4715.17 994
4715.33 965
4715.48 933
4715.64 899
4715.80 863
4715.96 826
4716.11 788
4716.27 748
4716.43 708
4716.59 668
4716.74 628
4716.90 589
4717.06 551
4717.22 517
4717.37 486
4717.53 460
4717.69 439
4717.85 421
4718.00 407
4718.16 395
4718.32 383
4718.48 371
4718.63 358
4718.79 343
4718.95 328
4719.11 312
4719.27 296
4719.42 280
4719.58 265
4719.74 251
4719.90 236
4720.05 222
4720.21 207
4720.37 193
4720.53 180
4720.68 167
4720.84 155
4721.00 145
4721.16 137
4721.31 129
4721.47 124
4721.63 119
4721.79 116
4721.94 115
4722.10 114
4722.26 113
4722.42 112
4722.57 111
4722.73 109
4722.89 105
4723.05 100
4723.21 94
4723.36 87
4723.52 80
4723.68 74
4723.84 70
4723.99 67
4724.15 66
4724.31 67
4724.47 69
4724.62 72
4724.78 77
4724.94 81
4725.10 86
4725.25 90
4725.41 93
4725.57 94
4725.73 93
4725.89 89
4726.04 82
4726.20 73
4726.36 63
4726.52 53
4726.67 44
4726.83 37
4726.99 34
4727.15 34
4727.30 37
4727.46 42
4727.62 47
4727.78 51
4727.93 54
4728.09 55
4728.25 55
4728.41 54
4728.57 52
4728.72 50
4728.88 48
4729.04 48
4729.20 48
4729.35 49
4729.51 50
4729.67 52
4729.83 54
4729.99 55
4730.14 55
4730.30 54
4730.46 52
4730.62 50
4730.77 47
4730.93 44
4731.09 42
4731.25 40
4731.41 38
4731.56 36
4731.72 34
4731.88 31
4732.04 28
4732.19 24
4732.35 21
4732.51 18
4732.67 17
4732.83 18
4732.98 21
4733.14 25
4733.30 29
4733.46 33
4733.61 35
4733.77 36
4733.93 34
4734.09 30
4734.25 26
4734.40 20
4734.56 15
4734.72 11
4734.88 7
4735.03 3
4735.19 0
4735.35 0
4735.51 0
4735.67 0
4735.82 0
4735.98 0
4736.14 0
4736.30 5
4736.45 10
4736.61 16
4736.77 23
4736.93 29
4737.09 35
4737.24 39
4737.40 42
4737.56 42
4737.72 40
4737.88 36
4738.03 30
4738.19 22
4738.35 14
4738.51 6
4738.67 0
4738.82 0
4738.98 0
4739.14 0
4739.30 0
4739.45 2
4739.61 7
4739.77 11
4739.93 13
4740.09 14
4740.24 12
4740.40 9
4740.56 5
4740.72 2
4740.88 0
4741.03 0
4741.19 0
4741.35 3
4741.51 7
4741.67 12
4741.82 16
4741.98 19
4742.14 21
4742.30 21
4742.46 19
4742.61 16
4742.77 13
4742.93 9
4743.09 6
4743.24 4
4743.40 2
4743.56 1
4743.72 0
4743.88 0
4744.03 0
4744.19 0
4744.35 0
4744.51 2
4744.67 5
4744.82 9
4744.98 13
4745.14 17
4745.30 21
4745.46 23
4745.61 23
4745.77 22
4745.93 21
4746.09 20
4746.25 19
4746.40 20
4746.56 23
4746.72 27
4746.88 32
4747.04 38
4747.19 43
4747.35 47
4747.51 49
4747.67 49
4747.83 48
4747.98 47
4748.14 46
4748.30 45
4748.46 46
4748.62 48
4748.78 51
4748.93 55
4749.09 58
4749.25 61
4749.41 63
4749.57 64
4749.72 64
4749.88 64
4750.04 63
4750.20 61
4750.36 58
4750.51 54
4750.67 50
4750.83 45
4750.99 41
4751.15 38
4751.30 37
4751.46 37
4751.62 38
4751.78 39
4751.94 39
4752.09 39
4752.25 39
4752.41 39
4752.57 38
4752.73 37
4752.89 37
4753.04 36
4753.20 35
4753.36 34
4753.52 32
4753.68 30
4753.83 29
4753.99 27
4754.15 26
4754.31 24
4754.47 23
4754.62 21
4754.78 19
4754.94 16
4755.10 14
4755.26 11
4755.42 8
4755.57 5
4755.73 2
4755.89 0
4756.05 0
4756.21 0
4756.36 0
4756.52 0
4756.68 0
4756.84 0
4757.00 0
4757.16 0
4757.31 1
4757.47 3
4757.63 6
4757.79 9
4757.95 11
4758.10 13
4758.26 14
4758.42 16
4758.58 18
4758.74 19
4758.90 21
4759.05 24
4759.21 25
4759.37 27
4759.53 27
4759.69 27
4759.85 26
4760.00 25
4760.16 24
4760.32 23
4760.48 21
4760.64 19
4760.79 16
4760.95 12
4761.11 8
4761.27 4
4761.43 0
4761.59 0
4761.74 0
4761.90 0
4762.06 0
4762.22 0
4762.38 0
4762.54 0
4762.69 0
4762.85 0
4763.01 2
4763.17 5
4763.33 8
4763.49 10
4763.64 13
4763.80 14
4763.96 16
4764.12 17
4764.28 18
4764.44 18
4764.59 19
4764.75 19
4764.91 20
4765.07 20
4765.23 19
4765.39 19
4765.54 18
4765.70 18
4765.86 17
4766.02 17
4766.18 17
4766.34 18
4766.49 19
4766.65 21
4766.81 24
4766.97 28
4767.13 33
4767.29 39
4767.44 45
4767.60 51
4767.76 57
4767.92 62
4768.08 67
4768.24 71
4768.39 76
4768.55 80
4768.71 83
4768.87 86
4769.03 87
4769.19 87
4769.34 85
4769.50 82
4769.66 78
4769.82 74
4769.98 70
4770.14 67
4770.29 64
4770.45 63
4770.61 63
4770.77 64
4770.93 63
4771.09 62
4771.25 59
4771.40 54
4771.56 49
4771.72 44
4771.88 40
4772.04 39
4772.20 39
4772.35 42
4772.51 45
4772.67 49
4772.83 51
4772.99 53
4773.15 54
4773.31 54
4773.46 54
4773.62 54
4773.78 56
4773.94 59
4774.10 63
4774.26 67
4774.41 72
4774.57 75
4774.73 77
4774.89 77
4775.05 75
4775.21 71
4775.37 66
4775.52 60
4775.68 54
4775.84 48
4776.00 43
4776.16 40
4776.32 37
4776.47 36
4776.63 36
4776.79 36
4776.95 36
4777.11 36
4777.27 35
4777.43 35
4777.58 34
4777.74 34
4777.90 35
4778.06 37
4778.22 40
4778.38 44
4778.54 48
4778.69 52
4778.85 55
4779.01 56
4779.17 56
4779.33 55
4779.49 53
4779.65 51
4779.80 49
4779.96 49
4780.12 50
4780.28 52
4780.44 54
4780.60 56
4780.76 57
4780.91 57
4781.07 55
4781.23 51
4781.39 46
4781.55 40
4781.71 34
4781.87 27
4782.02 21
4782.18 15
4782.34 10
4782.50 6
4782.66 3
4782.82 1
4782.98 1
4783.13 2
4783.29 5
4783.45 9
4783.61 15
4783.77 20
4783.93 26
4784.09 31
4784.25 35
4784.40 38
4784.56 40
4784.72 40
4784.88 41
4785.04 40
4785.20 40
4785.36 41
4785.51 42
4785.67 44
4785.83 47
4785.99 52
4786.15 58
4786.31 66
4786.47 75
4786.63 85
4786.78 96
4786.94 109
4787.10 123
4787.26 138
4787.42 154
4787.58 170
4787.74 187
4787.89 206
4788.05 227
4788.21 250
4788.37 276
4788.53 303
4788.69 330
4788.85 356
4789.01 380
4789.16 400
4789.32 418
4789.48 433
4789.64 448
4789.80 463
4789.96 478
4790.12 495
4790.28 513
4790.43 531
4790.59 548
4790.75 565
4790.91 581
4791.07 596
4791.23 609
4791.39 619
4791.55 628
4791.70 633
4791.86 635
4792.02 635
4792.18 633
4792.34 631
4792.50 630
4792.66 630
4792.82 631
4792.97 633
4793.13 632
4793.29 627
4793.45 617
4793.61 602
4793.77 581
4793.93 556
4794.09 528
4794.25 497
4794.40 467
4794.56 437
4794.72 409
4794.88 384
4795.04 363
4795.20 345
4795.36 331
4795.52 319
4795.67 310
4795.83 302
4795.99 294
4796.15 285
4796.31 275
4796.47 264
4796.63 252
4796.79 240
4796.95 229
4797.10 219
4797.26 211
4797.42 206
4797.58 202
4797.74 198
4797.90 194
4798.06 188
4798.22 182
4798.38 174
4798.53 167
4798.69 160
4798.85 155
4799.01 153
4799.17 151
4799.33 151
4799.49 150
4799.65 148
4799.81 144
4799.96 138
4800.12 132
4800.28 124
4800.44 117
4800.60 110
4800.76 104
4800.92 99
4801.08 95
4801.24 91
4801.39 87
4801.55 83
4801.71 79
4801.87 75
4802.03 71
4802.19 68
4802.35 67
4802.51 67
4802.67 69
4802.82 72
4802.98 75
4803.14 78
4803.30 80
4803.46 80
4803.62 79
4803.78 77
4803.94 76
4804.10 74
4804.26 74
4804.41 74
4804.57 73
4804.73 73
4804.89 71
4805.05 68
4805.21 63
4805.37 59
4805.53 54
4805.69 49
4805.85 45
4806.00 43
4806.16 43
4806.32 44
4806.48 46
4806.64 48
4806.80 50
4806.96 51
4807.12 51
4807.28 50
4807.44 48
4807.59 46
4807.75 45
4807.91 44
4808.07 44
4808.23 44
4808.39 44
4808.55 43
4808.71 41
4808.87 38
4809.03 34
4809.18 32
4809.34 30
4809.50 29
4809.66 30
4809.82 32
4809.98 35
4810.14 38
4810.30 42
4810.46 45
4810.62 47
4810.78 50
4810.93 53
4811.09 56
4811.25 59
4811.41 64
4811.57 69
4811.73 76
4811.89 84
4812.05 92
4812.21 100
4812.37 108
4812.53 116
4812.68 124
4812.84 133
4813.00 141
4813.16 150
4813.32 160
4813.48 169
4813.64 177
4813.80 184
4813.96 189
4814.12 193
4814.28 196
4814.44 199
4814.59 202
4814.75 206
4814.91 209
4815.07 211
4815.23 212
4815.39 210
4815.55 205
4815.71 198
4815.87 188
4816.03 177
4816.19 165
4816.35 154
4816.50 145
4816.66 138
4816.82 135
4816.98 134
4817.14 134
4817.30 135
4817.46 135
4817.62 133
4817.78 131
4817.94 127
4818.10 123
4818.26 120
4818.41 118
4818.57 117
4818.73 116
4818.89 116
4819.05 115
4819.21 113
4819.37 110
4819.53 106
4819.69 103
4819.85 100
4820.01 100
4820.17 101
4820.33 104
4820.48 107
4820.64 111
4820.80 114
4820.96 117
4821.12 119
4821.28 120
4821.44 120
4821.60 119
4821.76 118
4821.92 116
4822.08 114
4822.24 112
4822.40 110
4822.56 109
4822.71 110
4822.87 112
4823.03 116
4823.19 121
4823.35 126
4823.51 131
4823.67 133
4823.83 134
4823.99 132
4824.15 127
4824.31 122
4824.47 116
4824.63 110
4824.79 106
4824.94 102
4825.10 99
4825.26 97
4825.42 95
4825.58 93
4825.74 90
4825.90 88
4826.06 86
4826.22 85
4826.38 84
4826.54 86
4826.70 89
4826.86 93
4827.02 99
4827.18 105
4827.33 113
4827.49 121
4827.65 130
4827.81 139
4827.97 149
4828.13 160
4828.29 171
4828.45 181
4828.61 191
4828.77 198
4828.93 203
4829.09 204
4829.25 203
4829.41 200
4829.57 196
4829.73 192
4829.88 188
4830.04 185
4830.20 183
4830.36 182
4830.52 181
4830.68 181
4830.84 181
4831.00 183
4831.16 184
4831.32 186
4831.48 187
4831.64 187
4831.80 184
4831.96 179
4832.12 170
4832.28 159
4832.44 146
4832.59 133
4832.75 121
4832.91 110
4833.07 103
4833.23 98
4833.39 96
4833.55 97
4833.71 98
4833.87 100
4834.03 100
4834.19 99
4834.35 95
4834.51 89
4834.67 81
4834.83 74
4834.99 68
4835.15 63
4835.31 61
4835.47 62
4835.62 64
4835.78 67
4835.94 71
4836.10 74
4836.26 76
4836.42 77
4836.58 77
4836.74 76
4836.90 73
4837.06 70
4837.22 65
4837.38 59
4837.54 51
4837.70 41
4837.86 32
4838.02 22
4838.18 15
4838.34 10
4838.50 8
4838.66 9
4838.82 13
4838.97 18
4839.13 23
4839.29 29
4839.45 34
4839.61 37
4839.77 38
4839.93 38
4840.09 36
4840.25 32
4840.41 27
4840.57 20
4840.73 14
4840.89 7
4841.05 1
4841.21 0
4841.37 0
4841.53 0
4841.69 0
4841.85 0
4842.01 0
4842.17 1
4842.33 4
4842.49 6
4842.65 7
4842.80 6
4842.96 5
4843.12 3
4843.28 2
4843.44 1
4843.60 2
4843.76 3
4843.92 4
4844.08 6
4844.24 8
4844.40 10
4844.56 12
4844.72 13
4844.88 14
4845.04 14
4845.20 15
4845.36 16
4845.52 17
4845.68 18
4845.84 20
4846.00 22
4846.16 24
4846.32 25
4846.48 26
4846.64 26
4846.80 25
4846.96 23
4847.12 21
4847.28 18
4847.43 16
4847.59 14
4847.75 12
4847.91 11
4848.07 10
4848.23 9
4848.39 8
4848.55 8
4848.71 7
4848.87 7
4849.03 8
4849.19 9
4849.35 12
4849.51 15
4849.67 20
4849.83 27
4849.99 35
4850.15 43
4850.31 50
4850.47 56
4850.63 59
4850.79 58
4850.95 54
4851.11 46
4851.27 38
4851.43 29
4851.59 20
4851.75 13
4851.91 7
4852.07 3
4852.23 0
4852.39 0
4852.55 0
4852.71 0
4852.87 0
4853.03 3
4853.19 7
4853.35 11
4853.50 14
4853.66 17
4853.82 18
4853.98 20
4854.14 21
4854.30 24
4854.46 28
4854.62 33
4854.78 39
4854.94 45
4855.10 51
4855.26 54
4855.42 56
4855.58 57
4855.74 57
4855.90 57
4856.06 59
4856.22 61
4856.38 64
4856.54 66
4856.70 67
4856.86 66
4857.02 62
4857.18 58
4857.34 54
4857.50 51
4857.66 51
4857.82 53
4857.98 58
4858.14 64
4858.30 72
4858.46 78
4858.62 85
4858.78 91
4858.94 96
4859.10 103
4859.26 109
4859.42 116
4859.58 123
4859.74 129
4859.90 135
4860.06 139
4860.22 141
4860.38 141
4860.54 139
4860.70 135
4860.86 129
4861.02 121
4861.18 113
4861.34 106
4861.50 99
4861.66 94
4861.82 91
4861.98 89
4862.14 88
4862.30 88
4862.46 88
4862.62 87
4862.78 86
4862.94 85
4863.10 84
4863.26 83
4863.42 82
4863.58 83
4863.74 84
4863.90 85
4864.06 86
4864.22 87
4864.38 88
4864.54 87
4864.70 85
4864.86 82
4865.02 78
4865.18 76
4865.34 75
4865.50 77
4865.66 81
4865.82 88
4865.98 97
4866.14 107
4866.30 115
4866.46 122
4866.62 127
4866.78 129
4866.94 129
4867.10 126
4867.26 122
4867.42 117
4867.58 112
4867.74 109
4867.90 107
4868.06 107
4868.22 108
4868.38 110
4868.54 112
4868.70 112
4868.86 110
4869.02 108
4869.18 104
4869.34 102
4869.50 101
4869.66 103
4869.82 107
4869.98 112
4870.14 117
4870.30 122
4870.46 126
4870.62 128
4870.78 127
4870.94 124
4871.10 120
4871.26 114
4871.42 107
4871.58 100
4871.74 94
4871.90 89
4872.06 86
4872.22 83
4872.38 82
4872.54 82
4872.70 83
4872.86 83
4873.02 82
4873.18 81
4873.34 80
4873.50 78
4873.66 76
4873.82 74
4873.98 72
4874.14 70
4874.30 67
4874.46 64
4874.62 60
4874.78 56
4874.94 51
4875.10 48
4875.26 45
4875.42 43
4875.58 44
4875.74 46
4875.90 49
4876.06 53
4876.22 56
4876.38 58
4876.54 60
4876.70 60
4876.86 59
4877.02 59
4877.18 57
4877.34 56
4877.50 55
4877.66 53
4877.82 51
4877.98 49
4878.14 46
4878.30 43
4878.46 40
4878.62 38
4878.78 36
4878.95 36
4879.11 37
4879.27 38
4879.43 41
4879.59 45
4879.75 49
4879.91 53
4880.07 56
4880.23 57
4880.39 56
4880.55 53
4880.71 49
4880.87 45
4881.03 41
4881.19 39
4881.35 39
4881.51 40
4881.67 43
4881.83 46
4881.99 50
4882.15 52
4882.31 54
4882.47 54
4882.63 54
4882.79 53
4882.95 53
4883.11 53
4883.27 54
4883.43 56
4883.59 59
4883.75 63
4883.91 67
4884.07 71
4884.23 75
4884.39 77
4884.55 78
4884.71 77
4884.87 73
4885.04 68
4885.20 62
4885.36 56
4885.52 52
4885.68 51
4885.84 52
4886.00 57
4886.16 62
4886.32 68
4886.48 73
4886.64 76
4886.80 76
4886.96 74
4887.12 70
4887.28 64
4887.44 59
4887.60 54
4887.76 51
4887.92 50
4888.08 51
4888.24 53
4888.40 56
4888.56 59
4888.72 63
4888.88 67
4889.04 70
4889.20 74
4889.36 77
4889.52 79
4889.69 81
4889.85 81
4890.01 79
4890.17 75
4890.33 68
4890.49 59
4890.65 50
4890.81 41
4890.97 34
4891.13 30
4891.29 29
4891.45 32
4891.61 37
4891.77 43
4891.93 49
4892.09 54
4892.25 56
4892.41 55
4892.57 51
4892.73 44
4892.89 36
4893.05 28
4893.21 20
4893.37 14
4893.54 9
4893.70 5
4893.86 3
4894.02 2
4894.18 2
4894.34 1
4894.50 1
4894.66 0
4894.82 0
4894.98 0
4895.14 0
4895.30 0
4895.46 0
4895.62 0
4895.78 1
4895.94 6
4896.10 13
4896.26 19
4896.42 24
4896.58 27
4896.74 29
4896.91 30
4897.07 30
4897.23 30
4897.39 31
4897.55 32
4897.71 33
4897.87 34
4898.03 35
4898.19 36
4898.35 36
4898.51 35
4898.67 33
4898.83 30
4898.99 27
4899.15 23
4899.31 20
4899.47 17
4899.63 14
4899.79 13
4899.96 13
4900.12 13
4900.28 14
4900.44 15
4900.60 15
4900.76 14
4900.92 12
4901.08 10
4901.24 7
4901.40 3
4901.56 0
4901.72 0
4901.88 0
4902.04 0
4902.20 1
4902.36 4
4902.52 9
4902.69 14
4902.85 19
4903.01 23
4903.17 26
4903.33 28
4903.49 30
4903.65 30
4903.81 30
4903.97 31
4904.13 31
4904.29 33
4904.45 34
4904.61 36
4904.77 38
4904.93 40
4905.09 42
4905.26 42
4905.42 42
4905.58 40
4905.74 37
4905.90 32
4906.06 28
4906.22 23
4906.38 19
4906.54 16
4906.70 13
4906.86 12
4907.02 12
4907.18 12
4907.34 14
4907.50 16
4907.67 19
4907.83 22
4907.99 25
4908.15 27
4908.31 28
4908.47 29
4908.63 30
4908.79 31
4908.95 32
4909.11 33
4909.27 35
4909.43 36
4909.59 37
4909.75 38
4909.91 39
4910.08 39
4910.24 39
4910.40 39
4910.56 38
4910.72 38
4910.88 38
4911.04 38
4911.20 39
4911.36 40
4911.52 41
4911.68 43
4911.84 46
4912.00 49
4912.17 52
4912.33 54
4912.49 56
4912.65 58
4912.81 59
4912.97 60
4913.13 61
4913.29 62
4913.45 63
4913.61 65
4913.77 68
4913.93 72
4914.09 76
4914.26 80
4914.42 84
4914.58 89
4914.74 92
[truncated: 724,128 more chars]
