# Supplementary material for: Methylobacterium Species Promoting Rice and Barley Growth and Interaction Specificity Revealed with Whole-Cell Matrix-Assisted Laser Desorption / Ionization-Time-of-Flight Mass Spectrometry (MALDI-TOF/MS) Analysis
Source: PLoS One. 2015 Jun 8;10(6):e0129509. doi: 10.1371/journal.pone.0129509 (PMC4460032; doi:10.1371/journal.pone.0129509)
Supplement: S2 Data — (ZIP) [file pone.0129509.s002.zip › Supplementary data 2 (ms from inoculated rice)/control-18.txt]

781.22 0
781.29 0
781.35 0
781.41 0
781.48 0
781.54 0
781.61 0
781.67 0
781.73 0
781.80 0
781.86 0
781.93 0
781.99 0
782.05 0
782.12 0
782.18 0
782.25 0
782.31 0
782.37 0
782.44 0
782.50 0
782.57 0
782.63 0
782.70 0
782.76 0
782.82 0
782.89 0
782.95 0
783.02 0
783.08 0
783.14 0
783.21 0
783.27 0
783.34 0
783.40 0
783.46 0
783.53 0
783.59 0
783.66 0
783.72 0
783.78 0
783.85 0
783.91 0
783.98 0
784.04 0
784.11 0
784.17 0
784.23 0
784.30 0
784.36 0
784.43 0
784.49 0
784.55 0
784.62 0
784.68 0
784.75 0
784.81 0
784.88 0
784.94 0
785.00 0
785.07 0
785.13 0
785.20 0
785.26 0
785.32 0
785.39 0
785.45 0
785.52 0
785.58 0
785.65 0
785.71 0
785.77 0
785.84 0
785.90 0
785.97 0
786.03 0
786.09 0
786.16 0
786.22 0
786.29 0
786.35 0
786.42 0
786.48 0
786.54 0
786.61 0
786.67 0
786.74 0
786.80 0
786.87 0
786.93 0
786.99 0
787.06 0
787.12 0
787.19 0
787.25 0
787.32 0
787.38 0
787.44 0
787.51 0
787.57 0
787.64 0
787.70 0
787.77 0
787.83 0
787.89 0
787.96 0
788.02 0
788.09 0
788.15 0
788.22 0
788.28 0
788.34 0
788.41 0
788.47 0
788.54 0
788.60 0
788.67 0
788.73 0
788.79 0
788.86 0
788.92 0
788.99 0
789.05 0
789.12 0
789.18 0
789.24 0
789.31 0
789.37 0
789.44 0
789.50 0
789.57 0
789.63 0
789.69 0
789.76 0
789.82 0
789.89 0
789.95 0
790.02 0
790.08 0
790.15 0
790.21 0
790.27 0
790.34 0
790.40 0
790.47 0
790.53 0
790.60 0
790.66 0
790.72 0
790.79 0
790.85 0
790.92 0
790.98 0
791.05 0
791.11 0
791.18 0
791.24 0
791.30 0
791.37 0
791.43 0
791.50 0
791.56 0
791.63 0
791.69 0
791.76 0
791.82 0
791.88 0
791.95 0
792.01 0
792.08 0
792.14 0
792.21 0
792.27 0
792.34 0
792.40 0
792.46 0
792.53 0
792.59 0
792.66 0
792.72 0
792.79 0
792.85 0
792.92 0
792.98 0
793.05 0
793.11 0
793.17 0
793.24 0
793.30 0
793.37 0
793.43 0
793.50 0
793.56 0
793.63 0
793.69 0
793.75 0
793.82 0
793.88 0
793.95 0
794.01 0
794.08 0
794.14 0
794.21 0
794.27 0
794.34 0
794.40 0
794.46 0
794.53 0
794.59 0
794.66 0
794.72 0
794.79 0
794.85 0
794.92 0
794.98 0
795.05 0
795.11 0
795.17 0
795.24 0
795.30 0
795.37 0
795.43 0
795.50 0
795.56 0
795.63 0
795.69 0
795.76 0
795.82 0
795.89 0
795.95 0
796.01 0
796.08 0
796.14 0
796.21 0
796.27 0
796.34 0
796.40 0
796.47 0
796.53 0
796.60 0
796.66 0
796.73 0
796.79 0
796.85 0
796.92 0
796.98 0
797.05 0
797.11 0
797.18 0
797.24 0
797.31 0
797.37 0
797.44 0
797.50 0
797.57 0
797.63 0
797.70 0
797.76 0
797.82 0
797.89 0
797.95 0
798.02 0
798.08 0
798.15 0
798.21 0
798.28 0
798.34 0
798.41 0
798.47 0
798.54 0
798.60 0
798.67 0
798.73 0
798.80 0
798.86 0
798.93 0
798.99 0
799.05 0
799.12 0
799.18 0
799.25 0
799.31 0
799.38 0
799.44 0
799.51 0
799.57 0
799.64 0
799.70 0
799.77 0
799.83 0
799.90 0
799.96 0
800.03 0
800.09 0
800.16 0
800.22 0
800.29 0
800.35 0
800.41 0
800.48 0
800.54 0
800.61 0
800.67 0
800.74 0
800.80 0
800.87 0
800.93 0
801.00 0
801.06 0
801.13 0
801.19 0
801.26 0
801.32 0
801.39 0
801.45 0
801.52 0
801.58 0
801.65 0
801.71 0
801.78 0
801.84 0
801.91 0
801.97 0
802.04 0
802.10 0
802.17 0
802.23 0
802.29 0
802.36 0
802.42 0
802.49 0
802.55 0
802.62 0
802.68 0
802.75 0
802.81 0
802.88 0
802.94 0
803.01 0
803.07 0
803.14 0
803.20 0
803.27 0
803.33 0
803.40 0
803.46 0
803.53 0
803.59 0
803.66 0
803.72 0
803.79 0
803.85 0
803.92 0
803.98 0
804.05 0
804.11 0
804.18 0
804.24 0
804.31 0
804.37 0
804.44 0
804.50 0
804.57 0
804.63 0
804.70 0
804.76 0
804.83 0
804.89 0
804.96 0
805.02 0
805.09 0
805.15 0
805.22 0
805.28 0
805.35 0
805.41 0
805.48 0
805.54 0
805.61 0
805.67 0
805.74 0
805.80 0
805.87 0
805.93 0
806.00 0
806.06 0
806.13 0
806.19 0
806.26 0
806.32 0
806.39 0
806.45 0
806.52 0
806.58 0
806.65 0
806.71 0
806.78 0
806.84 0
806.91 0
806.97 0
807.04 0
807.10 0
807.17 0
807.23 0
807.30 0
807.36 0
807.43 0
807.49 0
807.56 0
807.62 0
807.69 0
807.75 0
807.82 0
807.88 0
807.95 0
808.01 0
808.08 0
808.14 0
808.21 0
808.27 0
808.34 0
808.40 0
808.47 0
808.53 0
808.60 0
808.66 0
808.73 0
808.80 0
808.86 0
808.93 0
808.99 0
809.06 0
809.12 0
809.19 0
809.25 0
809.32 0
809.38 0
809.45 0
809.51 0
809.58 0
809.64 0
809.71 0
809.77 0
809.84 0
809.90 0
809.97 0
810.03 0
810.10 0
810.16 0
810.23 0
810.29 0
810.36 0
810.42 0
810.49 0
810.55 0
810.62 0
810.69 0
810.75 0
810.82 0
810.88 0
810.95 0
811.01 0
811.08 0
811.14 0
811.21 0
811.27 0
811.34 0
811.40 0
811.47 0
811.53 0
811.60 0
811.66 0
811.73 0
811.79 0
811.86 0
811.92 0
811.99 0
812.06 0
812.12 0
812.19 0
812.25 0
812.32 0
812.38 0
812.45 0
812.51 0
812.58 0
812.64 0
812.71 0
812.77 0
812.84 0
812.90 0
812.97 0
813.03 0
813.10 0
813.17 0
813.23 0
813.30 0
813.36 0
813.43 0
813.49 0
813.56 0
813.62 0
813.69 0
813.75 0
813.82 0
813.88 0
813.95 0
814.01 0
814.08 0
814.14 0
814.21 0
814.28 0
814.34 0
814.41 0
814.47 0
814.54 0
814.60 0
814.67 0
814.73 0
814.80 0
814.86 0
814.93 0
814.99 0
815.06 0
815.13 0
815.19 0
815.26 0
815.32 0
815.39 0
815.45 0
815.52 0
815.58 0
815.65 0
815.71 0
815.78 0
815.84 0
815.91 0
815.98 0
816.04 0
816.11 0
816.17 0
816.24 0
816.30 0
816.37 0
816.43 0
816.50 0
816.56 0
816.63 0
816.70 0
816.76 0
816.83 0
816.89 0
816.96 0
817.02 0
817.09 0
817.15 0
817.22 0
817.28 0
817.35 0
817.42 0
817.48 0
817.55 0
817.61 0
817.68 0
817.74 0
817.81 0
817.87 0
817.94 0
818.01 0
818.07 0
818.14 0
818.20 0
818.27 0
818.33 0
818.40 0
818.46 0
818.53 0
818.59 0
818.66 0
818.73 0
818.79 0
818.86 0
818.92 0
818.99 0
819.05 0
819.12 0
819.18 0
819.25 0
819.32 0
819.38 0
819.45 0
819.51 0
819.58 0
819.64 0
819.71 0
819.77 0
819.84 0
819.91 0
819.97 0
820.04 0
820.10 0
820.17 0
820.23 0
820.30 0
820.37 0
820.43 0
820.50 0
820.56 0
820.63 0
820.69 0
820.76 0
820.82 0
820.89 0
820.96 0
821.02 0
821.09 0
821.15 0
821.22 0
821.28 0
821.35 0
821.41 0
821.48 0
821.55 0
821.61 0
821.68 0
821.74 0
821.81 0
821.87 0
821.94 0
822.01 0
822.07 0
822.14 0
822.20 0
822.27 0
822.33 0
822.40 0
822.47 0
822.53 0
822.60 0
822.66 0
822.73 0
822.79 0
822.86 0
822.93 0
822.99 0
823.06 0
823.12 0
823.19 0
823.25 0
823.32 0
823.39 0
823.45 0
823.52 0
823.58 0
823.65 0
823.71 0
823.78 0
823.85 0
823.91 0
823.98 0
824.04 0
824.11 0
824.17 0
824.24 0
824.31 0
824.37 0
824.44 0
824.50 0
824.57 0
824.63 0
824.70 0
824.77 0
824.83 0
824.90 0
824.96 0
825.03 0
825.09 0
825.16 0
825.23 0
825.29 0
825.36 0
825.42 0
825.49 0
825.56 0
825.62 0
825.69 0
825.75 0
825.82 0
825.88 0
825.95 0
826.02 0
826.08 0
826.15 0
826.21 0
826.28 0
826.35 0
826.41 0
826.48 0
826.54 0
826.61 0
826.67 0
826.74 0
826.81 0
826.87 0
826.94 0
827.00 0
827.07 0
827.14 0
827.20 0
827.27 0
827.33 0
827.40 0
827.47 0
827.53 0
827.60 0
827.66 0
827.73 0
827.79 0
827.86 0
827.93 0
827.99 0
828.06 0
828.12 0
828.19 0
828.26 0
828.32 0
828.39 0
828.45 0
828.52 0
828.59 0
828.65 0
828.72 0
828.78 0
828.85 0
828.92 0
828.98 0
829.05 0
829.11 0
829.18 0
829.24 0
829.31 0
829.38 0
829.44 0
829.51 0
829.57 0
829.64 0
829.71 0
829.77 0
829.84 0
829.90 0
829.97 0
830.04 0
830.10 0
830.17 0
830.23 0
830.30 0
830.37 0
830.43 0
830.50 0
830.56 0
830.63 0
830.70 0
830.76 0
830.83 0
830.89 0
830.96 0
831.03 0
831.09 0
831.16 0
831.22 0
831.29 0
831.36 0
831.42 0
831.49 0
831.55 0
831.62 0
831.69 0
831.75 0
831.82 0
831.89 0
831.95 0
832.02 0
832.08 0
832.15 0
832.22 0
832.28 0
832.35 0
832.41 0
832.48 0
832.55 0
832.61 0
832.68 0
832.74 0
832.81 0
832.88 0
832.94 0
833.01 0
833.07 0
833.14 0
833.21 0
833.27 0
833.34 0
833.41 0
833.47 0
833.54 0
833.60 0
833.67 0
833.74 0
833.80 0
833.87 0
833.93 0
834.00 0
834.07 0
834.13 0
834.20 0
834.26 0
834.33 0
834.40 0
834.46 0
834.53 0
834.60 0
834.66 0
834.73 0
834.79 0
834.86 0
834.93 0
834.99 0
835.06 0
835.13 0
835.19 0
835.26 0
835.32 0
835.39 0
835.46 0
835.52 0
835.59 0
835.65 0
835.72 0
835.79 0
835.85 0
835.92 0
835.99 0
836.05 0
836.12 0
836.18 0
836.25 0
836.32 0
836.38 0
836.45 0
836.52 0
836.58 0
836.65 0
836.71 0
836.78 0
836.85 0
836.91 0
836.98 0
837.05 0
837.11 0
837.18 0
837.24 0
837.31 0
837.38 0
837.44 0
837.51 0
837.58 0
837.64 0
837.71 0
837.77 0
837.84 0
837.91 0
837.97 0
838.04 0
838.11 0
838.17 0
838.24 0
838.31 0
838.37 0
838.44 0
838.50 0
838.57 0
838.64 0
838.70 0
838.77 0
838.84 0
838.90 0
838.97 0
839.03 0
839.10 0
839.17 0
839.23 0
839.30 0
839.37 0
839.43 0
839.50 0
839.57 0
839.63 0
839.70 0
839.76 0
839.83 0
839.90 0
839.96 0
840.03 0
840.10 0
840.16 0
840.23 0
840.30 0
840.36 0
840.43 0
840.49 0
840.56 0
840.63 0
840.69 0
840.76 0
840.83 0
840.89 0
840.96 0
841.03 0
841.09 0
841.16 0
841.23 0
841.29 0
841.36 0
841.42 0
841.49 0
841.56 0
841.62 0
841.69 0
841.76 0
841.82 0
841.89 0
841.96 0
842.02 0
842.09 0
842.16 0
842.22 0
842.29 0
842.35 0
842.42 0
842.49 0
842.55 0
842.62 0
842.69 0
842.75 0
842.82 0
842.89 0
842.95 0
843.02 0
843.09 0
843.15 0
843.22 0
843.29 0
843.35 0
843.42 0
843.49 0
843.55 0
843.62 0
843.68 0
843.75 0
843.82 0
843.88 0
843.95 0
844.02 0
844.08 0
844.15 0
844.22 0
844.28 0
844.35 0
844.42 0
844.48 0
844.55 0
844.62 0
844.68 0
844.75 0
844.82 0
844.88 0
844.95 0
845.02 0
845.08 0
845.15 0
845.22 0
845.28 0
845.35 0
845.42 0
845.48 0
845.55 0
845.62 0
845.68 0
845.75 0
845.82 0
845.88 0
845.95 0
846.01 0
846.08 0
846.15 0
846.21 0
846.28 0
846.35 0
846.41 0
846.48 0
846.55 0
846.61 0
846.68 0
846.75 0
846.81 0
846.88 0
846.95 0
847.01 0
847.08 0
847.15 0
847.21 0
847.28 0
847.35 0
847.41 0
847.48 0
847.55 0
847.61 0
847.68 0
847.75 0
847.81 0
847.88 0
847.95 0
848.01 0
848.08 0
848.15 0
848.21 0
848.28 0
848.35 0
848.41 0
848.48 0
848.55 0
848.62 0
848.68 0
848.75 0
848.82 0
848.88 0
848.95 0
849.02 0
849.08 0
849.15 0
849.22 0
849.28 0
849.35 0
849.42 0
849.48 0
849.55 0
849.62 0
849.68 0
849.75 0
849.82 0
849.88 0
849.95 0
850.02 0
850.08 0
850.15 0
850.22 0
850.28 0
850.35 0
850.42 0
850.48 0
850.55 0
850.62 0
850.68 0
850.75 0
850.82 0
850.89 0
850.95 0
851.02 0
851.09 0
851.15 0
851.22 0
851.29 0
851.35 0
851.42 0
851.49 0
851.55 0
851.62 0
851.69 0
851.75 0
851.82 0
851.89 0
851.95 0
852.02 0
852.09 0
852.15 0
852.22 0
852.29 0
852.36 0
852.42 0
852.49 0
852.56 0
852.62 0
852.69 0
852.76 0
852.82 0
852.89 0
852.96 0
853.02 0
853.09 0
853.16 0
853.22 0
853.29 0
853.36 0
853.43 0
853.49 0
853.56 0
853.63 0
853.69 0
853.76 0
853.83 0
853.89 0
853.96 0
854.03 0
854.09 0
854.16 0
854.23 0
854.30 0
854.36 0
854.43 0
854.50 0
854.56 0
854.63 0
854.70 0
854.76 0
854.83 0
854.90 0
854.97 0
855.03 0
855.10 0
855.17 0
855.23 0
855.30 0
855.37 0
855.43 0
855.50 0
855.57 0
855.64 0
855.70 0
855.77 0
855.84 0
855.90 0
855.97 0
856.04 0
856.10 0
856.17 0
856.24 0
856.31 0
856.37 0
856.44 0
856.51 0
856.57 0
856.64 0
856.71 0
856.77 0
856.84 0
856.91 0
856.98 0
857.04 0
857.11 0
857.18 0
857.24 0
857.31 0
857.38 0
857.44 0
857.51 0
857.58 0
857.65 0
857.71 0
857.78 0
857.85 0
857.91 0
857.98 0
858.05 0
858.12 0
858.18 0
858.25 0
858.32 0
858.38 0
858.45 0
858.52 0
858.59 0
858.65 0
858.72 0
858.79 0
858.85 0
858.92 0
858.99 0
859.06 0
859.12 0
859.19 0
859.26 0
859.32 0
859.39 0
859.46 0
859.53 0
859.59 0
859.66 0
859.73 0
859.79 0
859.86 0
859.93 0
860.00 0
860.06 0
860.13 0
860.20 0
860.26 0
860.33 0
860.40 0
860.47 0
860.53 0
860.60 0
860.67 0
860.73 0
860.80 0
860.87 0
860.94 0
861.00 0
861.07 0
861.14 0
861.20 0
861.27 0
861.34 0
861.41 0
861.47 0
861.54 0
861.61 0
861.68 0
861.74 0
861.81 0
861.88 0
861.94 0
862.01 0
862.08 0
862.15 0
862.21 0
862.28 0
862.35 0
862.42 0
862.48 0
862.55 0
862.62 0
862.68 0
862.75 0
862.82 0
862.89 0
862.95 0
863.02 0
863.09 0
863.16 0
863.22 0
863.29 0
863.36 0
863.42 0
863.49 0
863.56 0
863.63 0
863.69 0
863.76 0
863.83 0
863.90 0
863.96 0
864.03 0
864.10 0
864.16 0
864.23 0
864.30 0
864.37 0
864.43 0
864.50 0
864.57 0
864.64 0
864.70 0
864.77 0
864.84 0
864.91 0
864.97 0
865.04 0
865.11 0
865.17 0
865.24 0
865.31 0
865.38 0
865.44 0
865.51 0
865.58 0
865.65 0
865.71 0
865.78 0
865.85 0
865.92 0
865.98 0
866.05 0
866.12 0
866.19 0
866.25 0
866.32 0
866.39 0
866.46 0
866.52 0
866.59 0
866.66 0
866.73 0
866.79 0
866.86 0
866.93 0
866.99 0
867.06 0
867.13 0
867.20 0
867.26 0
867.33 0
867.40 0
867.47 0
867.53 0
867.60 0
867.67 0
867.74 0
867.80 0
867.87 0
867.94 0
868.01 0
868.07 0
868.14 0
868.21 0
868.28 0
868.34 0
868.41 0
868.48 0
868.55 0
868.61 0
868.68 0
868.75 0
868.82 0
868.88 0
868.95 0
869.02 0
869.09 0
869.15 0
869.22 0
869.29 0
869.36 0
869.42 0
869.49 0
869.56 0
869.63 0
869.69 0
869.76 0
869.83 0
869.90 0
869.96 0
870.03 0
870.10 0
870.17 0
870.23 0
870.30 0
870.37 0
870.44 0
870.51 0
870.57 0
870.64 0
870.71 0
870.78 0
870.84 0
870.91 0
870.98 0
871.05 0
871.11 0
871.18 0
871.25 0
871.32 0
871.38 0
871.45 0
871.52 0
871.59 0
871.65 0
871.72 0
871.79 0
871.86 0
871.92 0
871.99 0
872.06 0
872.13 0
872.20 0
872.26 0
872.33 0
872.40 0
872.47 0
872.53 0
872.60 0
872.67 0
872.74 0
872.80 0
872.87 0
872.94 0
873.01 0
873.08 0
873.14 0
873.21 0
873.28 0
873.35 0
873.41 0
873.48 0
873.55 0
873.62 0
873.68 0
873.75 0
873.82 0
873.89 0
873.96 0
874.02 0
874.09 0
874.16 0
874.23 0
874.29 0
874.36 0
874.43 0
874.50 0
874.56 0
874.63 0
874.70 0
874.77 0
874.84 0
874.90 0
874.97 0
875.04 0
875.11 0
875.17 0
875.24 0
875.31 0
875.38 0
875.45 0
875.51 0
875.58 0
875.65 0
875.72 0
875.78 0
875.85 0
875.92 0
875.99 0
876.06 0
876.12 0
876.19 0
876.26 0
876.33 0
876.39 0
876.46 0
876.53 0
876.60 0
876.67 0
876.73 0
876.80 0
876.87 0
876.94 0
877.00 0
877.07 0
877.14 0
877.21 0
877.28 0
877.34 0
877.41 0
877.48 0
877.55 0
877.62 0
877.68 0
877.75 0
877.82 0
877.89 0
877.95 0
878.02 0
878.09 0
878.16 0
878.23 0
878.29 0
878.36 0
878.43 0
878.50 0
878.57 0
878.63 0
878.70 0
878.77 0
878.84 0
878.90 0
878.97 0
879.04 0
879.11 0
879.18 0
879.24 0
879.31 0
879.38 0
879.45 0
879.52 0
879.58 0
879.65 0
879.72 0
879.79 0
879.86 0
879.92 0
879.99 0
880.06 0
880.13 0
880.20 0
880.26 0
880.33 0
880.40 0
880.47 0
880.54 0
880.60 0
880.67 0
880.74 0
880.81 0
880.88 0
880.94 0
881.01 0
881.08 0
881.15 0
881.21 0
881.28 0
881.35 0
881.42 0
881.49 0
881.55 0
881.62 0
881.69 0
881.76 0
881.83 0
881.90 0
881.96 0
882.03 0
882.10 0
882.17 0
882.24 0
882.30 0
882.37 0
882.44 0
882.51 0
882.58 0
882.64 0
882.71 0
882.78 0
882.85 0
882.92 0
882.98 0
883.05 0
883.12 0
883.19 0
883.26 0
883.32 0
883.39 0
883.46 0
883.53 0
883.60 0
883.66 0
883.73 0
883.80 0
883.87 0
883.94 0
884.00 0
884.07 0
884.14 0
884.21 0
884.28 0
884.35 0
884.41 0
884.48 0
884.55 0
884.62 0
884.69 0
884.75 0
884.82 0
884.89 0
884.96 0
885.03 0
885.09 0
885.16 0
885.23 0
885.30 0
885.37 0
885.44 0
885.50 0
885.57 0
885.64 0
885.71 0
885.78 0
885.84 0
885.91 0
885.98 0
886.05 0
886.12 0
886.19 0
886.25 0
886.32 0
886.39 0
886.46 0
886.53 0
886.59 0
886.66 0
886.73 0
886.80 0
886.87 0
886.94 0
887.00 0
887.07 0
887.14 0
887.21 0
887.28 0
887.34 0
887.41 0
887.48 0
887.55 0
887.62 0
887.69 0
887.75 0
887.82 0
887.89 0
887.96 0
888.03 0
888.10 0
888.16 0
888.23 0
888.30 0
888.37 0
888.44 0
888.51 0
888.57 0
888.64 0
888.71 0
888.78 0
888.85 0
888.91 0
888.98 0
889.05 0
889.12 0
889.19 0
889.26 0
889.32 0
889.39 0
889.46 0
889.53 0
889.60 0
889.67 0
889.73 0
889.80 0
889.87 0
889.94 0
890.01 0
890.08 0
890.14 0
890.21 0
890.28 0
890.35 0
890.42 0
890.49 0
890.55 0
890.62 0
890.69 0
890.76 0
890.83 0
890.90 0
890.96 0
891.03 0
891.10 0
891.17 0
891.24 0
891.31 0
891.37 0
891.44 0
891.51 0
891.58 0
891.65 0
891.72 0
891.79 0
891.85 0
891.92 0
891.99 0
892.06 0
892.13 0
892.20 0
892.26 0
892.33 0
892.40 0
892.47 0
892.54 0
892.61 0
892.67 0
892.74 0
892.81 0
892.88 0
892.95 0
893.02 0
893.09 0
893.15 0
893.22 0
893.29 0
893.36 0
893.43 0
893.50 0
893.56 0
893.63 0
893.70 0
893.77 0
893.84 0
893.91 0
893.98 0
894.04 0
894.11 0
894.18 0
894.25 0
894.32 0
894.39 0
894.45 0
894.52 0
894.59 0
894.66 0
894.73 0
894.80 0
894.87 0
894.93 0
895.00 0
895.07 0
895.14 0
895.21 0
895.28 0
895.35 0
895.41 0
895.48 0
895.55 0
895.62 0
895.69 0
895.76 0
895.83 0
895.89 0
895.96 0
896.03 0
896.10 0
896.17 0
896.24 0
896.31 0
896.37 0
896.44 0
896.51 0
896.58 0
896.65 0
896.72 0
896.79 0
896.85 0
896.92 0
896.99 0
897.06 0
897.13 0
897.20 0
897.27 0
897.33 0
897.40 0
897.47 0
897.54 0
897.61 0
897.68 0
897.75 0
897.81 0
897.88 0
897.95 0
898.02 0
898.09 0
898.16 0
898.23 0
898.29 0
898.36 0
898.43 0
898.50 0
898.57 0
898.64 0
898.71 0
898.78 0
898.84 0
898.91 0
898.98 0
899.05 0
899.12 0
899.19 0
899.26 0
899.32 0
899.39 0
899.46 0
899.53 0
899.60 0
899.67 0
899.74 0
899.81 0
899.87 0
899.94 0
900.01 0
900.08 0
900.15 0
900.22 0
900.29 0
900.36 0
900.42 0
900.49 0
900.56 0
900.63 0
900.70 0
900.77 0
900.84 0
900.91 0
900.97 0
901.04 0
901.11 0
901.18 0
901.25 0
901.32 0
901.39 0
901.46 0
901.52 0
901.59 0
901.66 0
901.73 0
901.80 0
901.87 0
901.94 0
902.01 0
902.07 0
902.14 0
902.21 0
902.28 0
902.35 0
902.42 0
902.49 0
902.56 0
902.62 0
902.69 0
902.76 0
902.83 0
902.90 0
902.97 0
903.04 0
903.11 0
903.18 0
903.24 0
903.31 0
903.38 0
903.45 0
903.52 0
903.59 0
903.66 0
903.73 0
903.79 0
903.86 0
903.93 0
904.00 0
904.07 0
904.14 0
904.21 0
904.28 0
904.35 0
904.41 0
904.48 0
904.55 0
904.62 0
904.69 0
904.76 0
904.83 0
904.90 0
904.97 0
905.03 0
905.10 0
905.17 0
905.24 0
905.31 0
905.38 0
905.45 0
905.52 0
905.59 0
905.65 0
905.72 0
905.79 0
905.86 0
905.93 0
906.00 0
906.07 0
906.14 0
906.21 0
906.28 0
906.34 0
906.41 0
906.48 0
906.55 0
906.62 0
906.69 0
906.76 0
906.83 0
906.90 0
906.97 0
907.03 0
907.10 0
907.17 0
907.24 0
907.31 0
907.38 0
907.45 0
907.52 0
907.59 0
907.65 0
907.72 0
907.79 0
907.86 0
907.93 0
908.00 0
908.07 0
908.14 0
908.21 0
908.28 0
908.35 0
908.41 0
908.48 0
908.55 0
908.62 0
908.69 0
908.76 0
908.83 0
908.90 0
908.97 0
909.04 0
909.10 0
909.17 0
909.24 0
909.31 0
909.38 0
909.45 0
909.52 0
909.59 0
909.66 0
909.73 0
909.80 0
909.86 0
909.93 0
910.00 0
910.07 0
910.14 0
910.21 0
910.28 0
910.35 0
910.42 0
910.49 0
910.56 0
910.62 0
910.69 0
910.76 0
910.83 0
910.90 0
910.97 0
911.04 0
911.11 0
911.18 0
911.25 0
911.32 0
911.39 0
911.45 0
911.52 0
911.59 0
911.66 0
911.73 0
911.80 0
911.87 0
911.94 0
912.01 0
912.08 0
912.15 0
912.21 0
912.28 0
912.35 0
912.42 0
912.49 0
912.56 0
912.63 0
912.70 0
912.77 0
912.84 0
912.91 0
912.98 0
913.05 0
913.11 0
913.18 0
913.25 0
913.32 0
913.39 0
913.46 0
913.53 0
913.60 0
913.67 0
913.74 0
913.81 0
913.88 0
913.95 0
914.01 0
914.08 0
914.15 0
914.22 0
914.29 0
914.36 0
914.43 0
914.50 0
914.57 0
914.64 0
914.71 0
914.78 0
914.85 0
914.91 0
914.98 0
915.05 0
915.12 0
915.19 0
915.26 0
915.33 0
915.40 0
915.47 0
915.54 0
915.61 0
915.68 0
915.75 0
915.82 0
915.89 0
915.95 0
916.02 0
916.09 0
916.16 0
916.23 0
916.30 0
916.37 0
916.44 0
916.51 0
916.58 0
916.65 0
916.72 0
916.79 0
916.86 0
916.93 0
916.99 0
917.06 0
917.13 0
917.20 0
917.27 0
917.34 0
917.41 0
917.48 0
917.55 0
917.62 0
917.69 0
917.76 0
917.83 0
917.90 0
917.97 0
918.04 0
918.10 0
918.17 0
918.24 0
918.31 0
918.38 0
918.45 0
918.52 0
918.59 0
918.66 0
918.73 0
918.80 0
918.87 0
918.94 0
919.01 0
919.08 0
919.15 0
919.22 0
919.28 0
919.35 0
919.42 0
919.49 0
919.56 0
919.63 0
919.70 0
919.77 0
919.84 0
919.91 0
919.98 0
920.05 0
920.12 0
920.19 0
920.26 0
920.33 0
920.40 0
920.47 0
920.54 0
920.60 0
920.67 0
920.74 0
920.81 0
920.88 0
920.95 0
921.02 0
921.09 0
921.16 0
921.23 0
921.30 0
921.37 0
921.44 0
921.51 0
921.58 0
921.65 0
921.72 0
921.79 0
921.86 0
921.93 0
922.00 0
922.06 0
922.13 0
922.20 0
922.27 0
922.34 0
922.41 0
922.48 0
922.55 0
922.62 0
922.69 0
922.76 0
922.83 0
922.90 0
922.97 0
923.04 0
923.11 0
923.18 0
923.25 0
923.32 0
923.39 0
923.46 0
923.53 0
923.60 0
923.67 0
923.73 0
923.80 0
923.87 0
923.94 0
924.01 0
924.08 0
924.15 0
924.22 0
924.29 0
924.36 0
924.43 0
924.50 0
924.57 0
924.64 0
924.71 0
924.78 0
924.85 0
924.92 0
924.99 0
925.06 0
925.13 0
925.20 0
925.27 0
925.34 0
925.41 0
925.48 0
925.55 0
925.62 0
925.68 0
925.75 0
925.82 0
925.89 0
925.96 0
926.03 0
926.10 0
926.17 0
926.24 0
926.31 0
926.38 0
926.45 0
926.52 0
926.59 0
926.66 0
926.73 0
926.80 0
926.87 0
926.94 0
927.01 0
927.08 0
927.15 0
927.22 0
927.29 0
927.36 0
927.43 0
927.50 0
927.57 0
927.64 0
927.71 0
927.78 0
927.85 0
927.92 0
927.99 0
928.06 0
928.13 0
928.20 0
928.27 0
928.33 0
928.40 0
928.47 0
928.54 0
928.61 0
928.68 0
928.75 0
928.82 0
928.89 0
928.96 0
929.03 0
929.10 0
929.17 0
929.24 0
929.31 0
929.38 0
929.45 0
929.52 0
929.59 0
929.66 0
929.73 0
929.80 0
929.87 0
929.94 0
930.01 0
930.08 0
930.15 0
930.22 0
930.29 0
930.36 0
930.43 0
930.50 0
930.57 0
930.64 0
930.71 0
930.78 0
930.85 0
930.92 0
930.99 0
931.06 0
931.13 0
931.20 0
931.27 0
931.34 0
931.41 0
931.48 0
931.55 0
931.62 0
931.69 0
931.76 0
931.83 0
931.90 0
931.97 0
932.04 0
932.11 0
932.18 0
932.25 0
932.32 0
932.39 0
932.46 0
932.53 0
932.60 0
932.67 0
932.74 0
932.81 0
932.88 0
932.95 0
933.02 0
933.09 0
933.16 0
933.23 0
933.30 0
933.37 0
933.44 0
933.51 0
933.58 0
933.65 0
933.72 0
933.79 0
933.86 0
933.93 0
934.00 0
934.07 0
934.14 0
934.21 0
934.28 0
934.35 0
934.42 0
934.49 0
934.56 0
934.63 0
934.70 0
934.77 0
934.84 0
934.91 0
934.98 0
935.05 0
935.12 0
935.19 0
935.26 0
935.33 0
935.40 0
935.47 0
935.54 0
935.61 0
935.68 0
935.75 0
935.82 0
935.89 0
935.96 0
936.03 0
936.10 0
936.17 0
936.24 0
936.31 0
936.38 0
936.45 0
936.52 0
936.59 0
936.66 0
936.73 0
936.80 0
936.87 0
936.94 0
937.01 0
937.08 0
937.15 0
937.22 0
937.29 0
937.36 0
937.43 0
937.50 0
937.57 0
937.64 0
937.71 0
937.78 0
937.85 0
937.92 0
937.99 0
938.06 0
938.13 0
938.20 0
938.27 0
938.34 0
938.41 0
938.48 0
938.55 0
938.62 0
938.69 0
938.76 0
938.83 0
938.90 0
938.97 0
939.04 0
939.11 0
939.18 0
939.25 0
939.32 0
939.39 0
939.46 0
939.53 0
939.60 0
939.67 0
939.74 0
939.82 0
939.89 0
939.96 0
940.03 0
940.10 0
940.17 0
940.24 0
940.31 0
940.38 0
940.45 0
940.52 0
940.59 0
940.66 0
940.73 0
940.80 0
940.87 0
940.94 0
941.01 0
941.08 0
941.15 0
941.22 0
941.29 0
941.36 0
941.43 0
941.50 0
941.57 0
941.64 0
941.71 0
941.78 0
941.85 0
941.92 0
941.99 0
942.06 0
942.13 0
942.20 0
942.27 0
942.34 0
942.42 0
942.49 0
942.56 0
942.63 0
942.70 0
942.77 0
942.84 0
942.91 0
942.98 0
943.05 0
943.12 0
943.19 0
943.26 0
943.33 0
943.40 0
943.47 0
943.54 0
943.61 0
943.68 0
943.75 0
943.82 0
943.89 0
943.96 0
944.03 0
944.10 0
944.17 0
944.24 0
944.31 0
944.38 0
944.46 0
944.53 0
944.60 0
944.67 0
944.74 0
944.81 0
944.88 0
944.95 0
945.02 0
945.09 0
945.16 0
945.23 0
945.30 0
945.37 0
945.44 0
945.51 0
945.58 0
945.65 0
945.72 0
945.79 0
945.86 0
945.93 0
946.00 0
946.07 0
946.15 0
946.22 0
946.29 0
946.36 0
946.43 0
946.50 0
946.57 0
946.64 0
946.71 0
946.78 0
946.85 0
946.92 0
946.99 0
947.06 0
947.13 0
947.20 0
947.27 0
947.34 0
947.41 0
947.48 0
947.55 0
947.63 0
947.70 0
947.77 0
947.84 0
947.91 0
947.98 0
948.05 0
948.12 0
948.19 0
948.26 0
948.33 0
948.40 0
948.47 0
948.54 0
948.61 0
948.68 0
948.75 0
948.82 0
948.90 0
948.97 0
949.04 0
949.11 0
949.18 0
949.25 0
949.32 0
949.39 0
949.46 0
949.53 0
949.60 0
949.67 0
949.74 0
949.81 0
949.88 0
949.95 0
950.02 0
950.09 0
950.17 0
950.24 0
950.31 0
950.38 0
950.45 0
950.52 0
950.59 0
950.66 0
950.73 0
950.80 0
950.87 0
950.94 0
951.01 0
951.08 0
951.15 0
951.22 0
951.30 0
951.37 0
951.44 0
951.51 0
951.58 0
951.65 0
951.72 0
951.79 0
951.86 0
951.93 0
952.00 0
952.07 0
952.14 0
952.21 0
952.28 0
952.36 0
952.43 0
952.50 0
952.57 0
952.64 0
952.71 0
952.78 0
952.85 0
952.92 0
952.99 0
953.06 0
953.13 0
953.20 0
953.27 0
953.35 0
953.42 0
953.49 0
953.56 0
953.63 0
953.70 0
953.77 0
953.84 0
953.91 0
953.98 0
954.05 0
954.12 0
954.19 0
954.26 0
954.34 0
954.41 0
954.48 0
954.55 0
954.62 0
954.69 0
954.76 0
954.83 0
954.90 0
954.97 0
955.04 0
955.11 0
955.18 0
955.26 0
955.33 0
955.40 0
955.47 0
955.54 0
955.61 0
955.68 0
955.75 0
955.82 0
955.89 0
955.96 0
956.03 0
956.11 0
956.18 0
956.25 0
956.32 0
956.39 0
956.46 0
956.53 0
956.60 0
956.67 0
956.74 0
956.81 0
956.88 0
956.96 0
957.03 0
957.10 0
957.17 0
957.24 0
957.31 0
957.38 0
957.45 0
957.52 0
957.59 0
957.66 0
957.74 0
957.81 0
957.88 0
957.95 0
958.02 0
958.09 0
958.16 0
958.23 0
958.30 0
958.37 0
958.44 0
958.51 0
958.59 0
958.66 0
958.73 0
958.80 0
958.87 0
958.94 0
959.01 0
959.08 0
959.15 0
959.22 0
959.30 0
959.37 0
959.44 0
959.51 0
959.58 0
959.65 0
959.72 0
959.79 0
959.86 0
959.93 0
960.00 0
960.08 0
960.15 0
960.22 0
960.29 0
960.36 0
960.43 0
960.50 0
960.57 0
960.64 0
960.71 0
960.79 0
960.86 0
960.93 0
961.00 0
961.07 0
961.14 0
961.21 0
961.28 0
961.35 0
961.42 0
961.50 0
961.57 0
961.64 0
961.71 0
961.78 0
961.85 0
961.92 0
961.99 0
962.06 0
962.13 0
962.21 0
962.28 0
962.35 0
962.42 0
962.49 0
962.56 0
962.63 0
962.70 0
962.77 0
962.85 0
962.92 0
962.99 0
963.06 0
963.13 0
963.20 0
963.27 0
963.34 0
963.41 0
963.49 0
963.56 0
963.63 0
963.70 0
963.77 0
963.84 0
963.91 0
963.98 0
964.05 0
964.13 0
964.20 0
964.27 0
964.34 0
964.41 0
964.48 0
964.55 0
964.62 0
964.69 0
964.77 0
964.84 0
964.91 0
964.98 0
965.05 0
965.12 0
965.19 0
965.26 0
965.33 0
965.41 0
965.48 0
965.55 0
965.62 0
965.69 0
965.76 0
965.83 0
965.90 0
965.98 0
966.05 0
966.12 0
966.19 0
966.26 0
966.33 0
966.40 0
966.47 0
966.54 0
966.62 0
966.69 0
966.76 0
966.83 0
966.90 0
966.97 0
967.04 0
967.11 0
967.19 0
967.26 0
967.33 0
967.40 0
967.47 1
967.54 1
967.61 1
967.68 1
967.76 1
967.83 1
967.90 1
967.97 0
968.04 0
968.11 0
968.18 0
968.25 0
968.33 0
968.40 0
968.47 0
968.54 0
968.61 0
968.68 0
968.75 0
968.82 0
968.90 0
968.97 0
969.04 0
969.11 0
969.18 0
969.25 0
969.32 0
969.40 0
969.47 0
969.54 0
969.61 0
969.68 0
969.75 0
969.82 0
969.89 0
969.97 0
970.04 0
970.11 0
970.18 0
970.25 0
970.32 0
970.39 0
970.47 0
970.54 0
970.61 0
970.68 0
970.75 0
970.82 0
970.89 0
970.96 0
971.04 0
971.11 0
971.18 0
971.25 0
971.32 0
971.39 0
971.46 0
971.54 0
971.61 0
971.68 0
971.75 0
971.82 0
971.89 0
971.96 0
972.04 0
972.11 0
972.18 0
972.25 0
972.32 0
972.39 0
972.46 0
972.54 0
972.61 0
972.68 0
972.75 0
972.82 0
972.89 0
972.96 0
973.04 0
973.11 0
973.18 0
973.25 0
973.32 0
973.39 0
973.46 0
973.54 0
973.61 0
973.68 0
973.75 0
973.82 0
973.89 0
973.96 0
974.04 0
974.11 0
974.18 0
974.25 0
974.32 0
974.39 0
974.47 0
974.54 0
974.61 0
974.68 0
974.75 0
974.82 0
974.89 0
974.97 0
975.04 0
975.11 0
975.18 0
975.25 0
975.32 0
975.40 0
975.47 0
975.54 0
975.61 0
975.68 0
975.75 0
975.82 0
975.90 0
975.97 0
976.04 0
976.11 0
976.18 0
976.25 0
976.33 0
976.40 0
976.47 0
976.54 0
976.61 0
976.68 0
976.75 0
976.83 0
976.90 0
976.97 0
977.04 0
977.11 0
977.18 0
977.26 0
977.33 0
977.40 0
977.47 0
977.54 0
977.61 0
977.69 0
977.76 0
977.83 0
977.90 0
977.97 0
978.04 0
978.12 0
978.19 0
978.26 0
978.33 0
978.40 0
978.47 0
978.55 0
978.62 0
978.69 0
978.76 0
978.83 0
978.90 0
978.98 0
979.05 0
979.12 0
979.19 0
979.26 0
979.33 0
979.41 0
979.48 0
979.55 0
979.62 0
979.69 0
979.76 0
979.84 0
979.91 0
979.98 0
980.05 0
980.12 0
980.19 0
980.27 0
980.34 0
980.41 0
980.48 0
980.55 0
980.62 0
980.70 0
980.77 0
980.84 0
980.91 0
980.98 0
981.05 0
981.13 0
981.20 0
981.27 0
981.34 0
981.41 0
981.49 0
981.56 0
981.63 0
981.70 0
981.77 0
981.84 0
981.92 0
981.99 0
982.06 0
982.13 0
982.20 0
982.27 0
982.35 0
982.42 0
982.49 0
982.56 0
982.63 0
982.71 0
982.78 0
982.85 0
982.92 0
982.99 0
983.06 0
983.14 0
983.21 0
983.28 0
983.35 0
983.42 0
983.50 0
983.57 0
983.64 0
983.71 0
983.78 0
983.85 0
983.93 0
984.00 0
984.07 0
984.14 0
984.21 0
984.29 0
984.36 0
984.43 0
984.50 0
984.57 0
984.65 0
984.72 0
984.79 0
984.86 0
984.93 0
985.00 0
985.08 0
985.15 0
985.22 0
985.29 0
985.36 0
985.44 0
985.51 0
985.58 0
985.65 0
985.72 0
985.80 0
985.87 0
985.94 0
986.01 0
986.08 0
986.16 0
986.23 0
986.30 0
986.37 0
986.44 0
986.51 0
986.59 0
986.66 0
986.73 0
986.80 0
986.87 0
986.95 0
987.02 0
987.09 0
987.16 0
987.23 0
987.31 0
987.38 0
987.45 0
987.52 0
987.59 0
987.67 0
987.74 0
987.81 0
987.88 0
987.95 0
988.03 0
988.10 0
988.17 0
988.24 0
988.31 1
988.39 0
988.46 0
988.53 0
988.60 0
988.67 0
988.75 1
988.82 1
988.89 1
988.96 1
989.03 1
989.11 2
989.18 2
989.25 3
989.32 3
989.39 4
989.47 4
989.54 5
989.61 5
989.68 5
989.75 5
989.83 4
989.90 3
989.97 3
990.04 2
990.12 2
990.19 2
990.26 2
990.33 2
990.40 2
990.48 2
990.55 2
990.62 2
990.69 2
990.76 1
990.84 1
990.91 1
990.98 1
991.05 1
991.12 1
991.20 1
991.27 1
991.34 1
991.41 1
991.49 1
991.56 1
991.63 1
991.70 1
991.77 1
991.85 1
991.92 1
991.99 1
992.06 1
992.13 1
992.21 1
992.28 1
992.35 1
992.42 1
992.50 1
992.57 1
992.64 1
992.71 1
992.78 1
992.86 0
992.93 0
993.00 0
993.07 0
993.14 0
993.22 0
993.29 0
993.36 0
993.43 0
993.51 0
993.58 0
993.65 0
993.72 1
993.79 1
993.87 1
993.94 1
994.01 1
994.08 1
994.16 1
994.23 1
994.30 0
994.37 0
994.44 0
994.52 0
994.59 0
994.66 0
994.73 0
994.81 0
994.88 0
994.95 0
995.02 0
995.09 0
995.17 0
995.24 0
995.31 0
995.38 0
995.46 0
995.53 0
995.60 0
995.67 0
995.74 0
995.82 0
995.89 0
995.96 0
996.03 0
996.11 1
996.18 1
996.25 1
996.32 1
996.40 1
996.47 1
996.54 0
996.61 0
996.68 0
996.76 0
996.83 0
996.90 0
996.97 0
997.05 0
997.12 0
997.19 0
997.26 0
997.34 0
997.41 0
997.48 0
997.55 0
997.63 0
997.70 0
997.77 0
997.84 0
997.91 0
997.99 0
998.06 0
998.13 0
998.20 0
998.28 0
998.35 0
998.42 0
998.49 0
998.57 0
998.64 0
998.71 0
998.78 0
998.86 0
998.93 0
999.00 0
999.07 0
999.14 0
999.22 0
999.29 0
999.36 0
999.43 0
999.51 0
999.58 0
999.65 0
999.72 0
999.80 0
999.87 0
999.94 0
1000.01 0
1000.09 0
1000.16 0
1000.23 0
1000.30 0
1000.38 0
1000.45 0
1000.52 0
1000.59 0
1000.67 0
1000.74 0
1000.81 0
1000.88 0
1000.96 0
1001.03 0
1001.10 0
1001.17 0
1001.25 0
1001.32 0
1001.39 0
1001.46 1
1001.54 1
1001.61 1
1001.68 1
1001.75 1
1001.83 1
1001.90 1
1001.97 0
1002.04 0
1002.12 0
1002.19 0
1002.26 0
1002.33 0
1002.41 0
1002.48 0
1002.55 0
1002.62 0
1002.70 0
1002.77 0
1002.84 0
1002.91 0
1002.99 0
1003.06 0
1003.13 0
1003.20 0
1003.28 0
1003.35 0
1003.42 0
1003.49 0
1003.57 1
1003.64 1
1003.71 1
1003.78 2
1003.86 2
1003.93 2
1004.00 2
1004.07 2
1004.15 1
1004.22 1
1004.29 1
1004.36 1
1004.44 1
1004.51 1
1004.58 2
1004.66 2
1004.73 2
1004.80 1
1004.87 1
1004.95 1
1005.02 1
1005.09 1
1005.16 2
1005.24 2
1005.31 3
1005.38 3
1005.45 4
1005.53 4
1005.60 4
1005.67 5
1005.74 5
1005.82 5
1005.89 5
1005.96 5
1006.03 4
1006.11 4
1006.18 4
1006.25 3
1006.33 3
1006.40 3
1006.47 3
1006.54 4
1006.62 4
1006.69 5
1006.76 5
1006.83 6
1006.91 7
1006.98 7
1007.05 7
1007.13 7
1007.20 7
1007.27 7
1007.34 7
1007.42 7
1007.49 7
1007.56 7
1007.63 7
1007.71 7
1007.78 7
1007.85 7
1007.92 7
1008.00 7
1008.07 7
1008.14 8
1008.22 8
1008.29 9
1008.36 9
1008.43 9
1008.51 9
1008.58 8
1008.65 8
1008.72 8
1008.80 7
1008.87 6
1008.94 6
1009.02 5
1009.09 5
1009.16 5
1009.23 4
1009.31 4
1009.38 4
1009.45 4
1009.53 3
1009.60 3
1009.67 3
1009.74 3
1009.82 3
1009.89 3
1009.96 3
1010.03 3
1010.11 3
1010.18 3
1010.25 3
1010.33 4
1010.40 4
1010.47 4
1010.54 4
1010.62 3
1010.69 3
1010.76 3
1010.84 2
1010.91 2
1010.98 2
1011.05 2
1011.13 2
1011.20 3
1011.27 3
1011.35 3
1011.42 3
1011.49 3
1011.56 3
1011.64 3
1011.71 3
1011.78 2
1011.86 2
1011.93 2
1012.00 2
1012.07 1
1012.15 1
1012.22 1
1012.29 1
1012.37 1
1012.44 1
1012.51 1
1012.58 1
1012.66 1
1012.73 1
1012.80 1
1012.88 1
1012.95 1
1013.02 1
1013.09 1
1013.17 0
1013.24 0
1013.31 0
1013.39 0
1013.46 0
1013.53 0
1013.60 0
1013.68 0
1013.75 1
1013.82 1
1013.90 1
1013.97 1
1014.04 1
1014.12 1
1014.19 1
1014.26 1
1014.33 1
1014.41 1
1014.48 1
1014.55 0
1014.63 0
1014.70 0
1014.77 0
1014.85 0
1014.92 0
1014.99 0
1015.06 0
1015.14 0
1015.21 0
1015.28 0
1015.36 0
1015.43 0
1015.50 1
1015.57 1
1015.65 1
1015.72 1
1015.79 1
1015.87 1
1015.94 1
1016.01 0
1016.09 0
1016.16 0
1016.23 0
1016.30 0
1016.38 0
1016.45 0
1016.52 0
1016.60 1
1016.67 1
1016.74 1
1016.82 1
1016.89 1
1016.96 1
1017.04 1
1017.11 1
1017.18 1
1017.25 1
1017.33 1
1017.40 1
1017.47 1
1017.55 1
1017.62 1
1017.69 1
1017.77 1
1017.84 1
1017.91 1
1017.99 1
1018.06 1
1018.13 1
1018.20 1
1018.28 1
1018.35 1
1018.42 1
1018.50 1
1018.57 1
1018.64 0
1018.72 0
1018.79 0
1018.86 0
1018.94 0
1019.01 0
1019.08 0
1019.15 0
1019.23 0
1019.30 0
1019.37 0
1019.45 0
1019.52 0
1019.59 0
1019.67 0
1019.74 0
1019.81 0
1019.89 0
1019.96 0
1020.03 0
1020.11 0
1020.18 0
1020.25 0
1020.33 0
1020.40 0
1020.47 0
1020.54 0
1020.62 1
1020.69 1
1020.76 1
1020.84 2
1020.91 2
1020.98 2
1021.06 2
1021.13 1
1021.20 1
1021.28 1
1021.35 0
1021.42 0
1021.50 0
1021.57 0
1021.64 0
1021.72 1
1021.79 1
1021.86 1
1021.94 1
1022.01 1
1022.08 1
1022.16 0
1022.23 0
1022.30 0
1022.37 0
1022.45 0
1022.52 0
1022.59 0
1022.67 0
1022.74 0
1022.81 0
1022.89 0
1022.96 1
1023.03 1
1023.11 2
1023.18 3
1023.25 5
1023.33 7
1023.40 10
1023.47 13
1023.55 16
1023.62 19
1023.69 22
1023.77 25
1023.84 26
1023.91 27
1023.99 27
1024.06 27
1024.13 26
1024.21 25
1024.28 24
1024.35 24
1024.43 25
1024.50 25
1024.57 26
1024.65 27
1024.72 27
1024.79 26
1024.87 25
1024.94 24
1025.01 23
1025.09 22
1025.16 22
1025.23 21
1025.31 21
1025.38 20
1025.45 19
1025.53 19
1025.60 18
1025.67 17
1025.75 16
1025.82 15
1025.89 15
1025.97 14
1026.04 14
1026.11 14
1026.19 13
1026.26 12
1026.33 11
1026.41 10
1026.48 10
1026.55 9
1026.63 9
1026.70 9
1026.77 9
1026.85 10
1026.92 11
1026.99 11
1027.07 12
1027.14 13
1027.21 15
1027.29 16
1027.36 18
1027.43 20
1027.51 21
1027.58 22
1027.65 22
1027.73 21
1027.80 20
1027.88 18
1027.95 16
1028.02 15
1028.10 14
1028.17 14
1028.24 14
1028.32 14
1028.39 15
1028.46 15
1028.54 16
1028.61 16
1028.68 16
1028.76 15
1028.83 15
1028.90 15
1028.98 15
1029.05 15
1029.12 15
1029.20 15
1029.27 15
1029.34 15
1029.42 15
1029.49 15
1029.56 14
1029.64 14
1029.71 14
1029.79 13
1029.86 13
1029.93 12
1030.01 12
1030.08 11
1030.15 11
1030.23 10
1030.30 10
1030.37 9
1030.45 8
1030.52 8
1030.59 7
1030.67 6
1030.74 6
1030.81 5
1030.89 5
1030.96 5
1031.04 4
1031.11 4
1031.18 4
1031.26 4
1031.33 4
1031.40 4
1031.48 4
1031.55 4
1031.62 4
1031.70 4
1031.77 5
1031.84 5
1031.92 5
1031.99 6
1032.07 6
1032.14 6
1032.21 6
1032.29 6
1032.36 6
1032.43 6
1032.51 6
1032.58 6
1032.65 5
1032.73 5
1032.80 4
1032.88 4
1032.95 4
1033.02 3
1033.10 3
1033.17 3
1033.24 2
1033.32 3
1033.39 3
1033.46 4
1033.54 5
1033.61 5
1033.68 6
1033.76 6
1033.83 6
1033.91 6
1033.98 6
1034.05 5
1034.13 5
1034.20 4
1034.27 4
1034.35 4
1034.42 4
1034.50 4
1034.57 4
1034.64 4
1034.72 4
1034.79 4
1034.86 4
1034.94 4
1035.01 4
1035.08 5
1035.16 5
1035.23 5
1035.31 6
1035.38 6
1035.45 6
1035.53 5
1035.60 5
1035.67 5
1035.75 5
1035.82 5
1035.90 4
1035.97 4
1036.04 4
1036.12 4
1036.19 3
1036.26 3
1036.34 3
1036.41 4
1036.49 4
1036.56 4
1036.63 4
1036.71 4
1036.78 3
1036.85 3
1036.93 3
1037.00 2
1037.08 2
1037.15 2
1037.22 2
1037.30 3
1037.37 3
1037.44 3
1037.52 3
1037.59 2
1037.67 2
1037.74 2
1037.81 1
1037.89 1
1037.96 1
1038.03 1
1038.11 1
1038.18 2
1038.26 2
1038.33 2
1038.40 3
1038.48 3
1038.55 4
1038.63 4
1038.70 4
1038.77 4
1038.85 4
1038.92 4
1038.99 4
1039.07 4
1039.14 3
1039.22 3
1039.29 3
1039.36 3
1039.44 2
1039.51 2
1039.58 1
1039.66 1
1039.73 0
1039.81 0
1039.88 0
1039.95 0
1040.03 0
1040.10 1
1040.18 1
1040.25 1
1040.32 2
1040.40 2
1040.47 2
1040.55 2
1040.62 2
1040.69 2
1040.77 2
1040.84 2
1040.91 2
1040.99 2
1041.06 3
1041.14 3
1041.21 3
1041.28 4
1041.36 4
1041.43 4
1041.51 3
1041.58 3
1041.65 3
1041.73 2
1041.80 2
1041.88 2
1041.95 2
1042.02 3
1042.10 3
1042.17 3
1042.25 3
1042.32 3
1042.39 3
1042.47 3
1042.54 3
1042.62 3
1042.69 4
1042.76 4
1042.84 5
1042.91 6
1042.99 7
1043.06 9
1043.13 10
1043.21 12
1043.28 13
1043.35 14
1043.43 16
1043.50 18
1043.58 20
1043.65 22
1043.72 23
1043.80 24
1043.87 25
1043.95 26
1044.02 26
1044.09 26
1044.17 25
1044.24 25
1044.32 25
1044.39 25
1044.47 26
1044.54 26
1044.61 26
1044.69 26
1044.76 26
1044.84 26
1044.91 26
1044.98 26
1045.06 26
1045.13 27
1045.21 27
1045.28 27
1045.35 28
1045.43 28
1045.50 28
1045.58 28
1045.65 27
1045.72 27
1045.80 25
1045.87 24
1045.95 23
1046.02 22
1046.09 21
1046.17 20
1046.24 20
1046.32 20
1046.39 20
1046.46 19
1046.54 18
1046.61 18
1046.69 17
1046.76 16
1046.84 15
1046.91 14
1046.98 14
1047.06 14
1047.13 14
1047.21 14
1047.28 14
1047.35 14
1047.43 14
1047.50 14
1047.58 14
1047.65 14
1047.72 13
1047.80 13
1047.87 12
1047.95 12
1048.02 11
1048.10 11
1048.17 11
1048.24 11
1048.32 11
1048.39 12
1048.47 12
1048.54 13
1048.61 13
1048.69 12
1048.76 12
1048.84 11
1048.91 11
1048.99 10
1049.06 9
1049.13 9
1049.21 8
1049.28 7
1049.36 7
1049.43 6
1049.51 6
1049.58 7
1049.65 7
1049.73 7
1049.80 7
1049.88 8
1049.95 8
1050.02 8
1050.10 8
1050.17 8
1050.25 8
1050.32 8
1050.40 8
1050.47 8
1050.54 9
1050.62 9
1050.69 9
1050.77 9
1050.84 10
1050.92 10
1050.99 10
1051.06 10
1051.14 10
1051.21 10
1051.29 9
1051.36 8
1051.44 8
1051.51 8
1051.58 8
1051.66 8
1051.73 8
1051.81 9
1051.88 9
1051.96 9
1052.03 9
1052.10 9
1052.18 9
1052.25 9
1052.33 9
1052.40 10
1052.48 11
1052.55 11
1052.62 11
1052.70 11
1052.77 11
1052.85 10
1052.92 9
1053.00 9
1053.07 8
1053.14 9
1053.22 9
1053.29 9
1053.37 9
1053.44 9
1053.52 9
1053.59 9
1053.66 9
1053.74 8
1053.81 8
1053.89 8
1053.96 7
1054.04 7
1054.11 6
1054.19 6
1054.26 5
1054.33 5
1054.41 5
1054.48 6
1054.56 6
1054.63 6
1054.71 6
1054.78 7
1054.85 7
1054.93 8
1055.00 8
1055.08 8
1055.15 8
1055.23 7
1055.30 7
1055.38 6
1055.45 5
1055.52 4
1055.60 3
1055.67 2
1055.75 2
1055.82 2
1055.90 2
1055.97 2
1056.05 2
1056.12 2
1056.19 2
1056.27 2
1056.34 2
1056.42 2
1056.49 2
1056.57 2
1056.64 3
1056.72 3
1056.79 3
1056.86 3
1056.94 3
1057.01 3
1057.09 3
1057.16 2
1057.24 2
1057.31 2
1057.39 2
1057.46 2
1057.53 2
1057.61 2
1057.68 2
1057.76 1
1057.83 1
1057.91 0
1057.98 0
1058.06 0
1058.13 0
1058.21 0
1058.28 0
1058.35 0
1058.43 0
1058.50 0
1058.58 0
1058.65 0
1058.73 0
1058.80 0
1058.88 1
1058.95 1
1059.02 2
1059.10 2
1059.17 2
1059.25 3
1059.32 3
1059.40 3
1059.47 3
1059.55 4
1059.62 4
1059.70 4
1059.77 4
1059.85 4
1059.92 4
1059.99 3
1060.07 3
1060.14 2
1060.22 2
1060.29 2
1060.37 2
1060.44 2
1060.52 3
1060.59 3
1060.67 4
1060.74 4
1060.81 4
1060.89 4
1060.96 4
1061.04 4
1061.11 4
1061.19 4
1061.26 4
1061.34 4
1061.41 4
1061.49 4
1061.56 4
1061.64 4
1061.71 5
1061.78 6
1061.86 6
1061.93 7
1062.01 7
1062.08 7
1062.16 7
1062.23 7
1062.31 7
1062.38 6
1062.46 6
1062.53 6
1062.61 6
1062.68 6
1062.76 6
1062.83 7
1062.90 8
1062.98 9
1063.05 9
1063.13 10
1063.20 10
1063.28 10
1063.35 10
1063.43 10
1063.50 10
1063.58 10
1063.65 10
1063.73 10
1063.80 11
1063.88 11
1063.95 11
1064.03 11
1064.10 11
1064.17 11
1064.25 12
1064.32 13
1064.40 14
1064.47 15
1064.55 17
1064.62 18
1064.70 20
1064.77 21
1064.85 21
1064.92 22
1065.00 22
1065.07 22
1065.15 22
1065.22 22
1065.30 22
1065.37 23
1065.45 23
1065.52 24
1065.59 24
1065.67 23
1065.74 23
1065.82 23
1065.89 22
1065.97 21
1066.04 21
1066.12 20
1066.19 19
1066.27 19
1066.34 18
1066.42 18
1066.49 18
1066.57 19
1066.64 21
1066.72 22
1066.79 23
1066.87 24
1066.94 25
1067.02 26
1067.09 26
1067.17 26
1067.24 27
1067.32 27
1067.39 28
1067.47 28
1067.54 28
1067.61 28
1067.69 27
1067.76 27
1067.84 26
1067.91 25
1067.99 24
1068.06 24
1068.14 24
1068.21 24
1068.29 23
1068.36 23
1068.44 22
1068.51 22
1068.59 22
1068.66 22
1068.74 22
1068.81 22
1068.89 23
1068.96 23
1069.04 23
1069.11 23
1069.19 23
1069.26 23
1069.34 23
1069.41 23
1069.49 23
1069.56 24
1069.64 24
1069.71 25
1069.79 26
1069.86 27
1069.94 26
1070.01 26
1070.09 25
1070.16 24
1070.24 23
1070.31 22
1070.39 20
1070.46 19
1070.54 18
1070.61 17
1070.69 15
1070.76 14
1070.84 13
1070.91 11
1070.99 10
1071.06 9
1071.14 7
1071.21 6
1071.29 6
1071.36 5
1071.44 5
1071.51 6
1071.59 7
1071.66 7
1071.74 8
1071.81 8
1071.89 8
1071.96 8
1072.04 8
1072.11 8
1072.19 8
1072.26 7
1072.34 7
1072.41 7
1072.49 6
1072.56 6
1072.64 6
1072.71 6
1072.79 6
1072.86 6
1072.94 6
1073.01 6
1073.09 6
1073.16 6
1073.24 6
1073.31 5
1073.39 5
1073.46 5
1073.54 5
1073.61 5
1073.69 5
1073.76 5
1073.84 5
1073.91 5
1073.99 5
1074.06 5
1074.14 6
1074.21 6
1074.29 7
1074.36 8
1074.44 9
1074.51 10
1074.59 11
1074.66 11
1074.74 11
1074.81 10
1074.89 10
1074.96 9
1075.04 9
1075.11 9
1075.19 9
1075.26 10
1075.34 10
1075.41 10
1075.49 11
1075.56 11
1075.64 11
1075.71 12
1075.79 12
1075.86 12
1075.94 11
1076.01 10
1076.09 9
1076.16 8
1076.24 6
1076.31 5
1076.39 4
1076.46 4
1076.54 4
1076.62 5
1076.69 6
1076.77 8
1076.84 9
1076.92 10
1076.99 12
1077.07 13
1077.14 14
1077.22 15
1077.29 15
1077.37 15
1077.44 15
1077.52 14
1077.59 13
1077.67 12
1077.74 12
1077.82 11
1077.89 11
1077.97 11
1078.04 11
1078.12 12
1078.19 12
1078.27 12
1078.34 12
1078.42 13
1078.49 13
1078.57 13
1078.65 13
1078.72 13
1078.80 13
1078.87 13
1078.95 13
1079.02 13
1079.10 12
1079.17 12
1079.25 11
1079.32 11
1079.40 11
1079.47 11
1079.55 11
1079.62 11
1079.70 11
1079.77 10
1079.85 10
1079.92 9
1080.00 9
1080.08 9
1080.15 9
1080.23 9
1080.30 10
1080.38 11
1080.45 11
1080.53 11
1080.60 11
1080.68 11
1080.75 11
1080.83 12
1080.90 13
1080.98 13
1081.05 14
1081.13 14
1081.20 14
1081.28 14
1081.36 13
1081.43 13
1081.51 12
1081.58 12
1081.66 11
1081.73 11
1081.81 12
1081.88 12
1081.96 11
1082.03 11
1082.11 10
1082.18 10
1082.26 10
1082.33 10
1082.41 11
1082.49 12
1082.56 12
1082.64 13
1082.71 12
1082.79 12
1082.86 11
1082.94 10
1083.01 9
1083.09 9
1083.16 9
1083.24 9
1083.31 10
1083.39 10
1083.47 11
1083.54 12
1083.62 13
1083.69 13
1083.77 14
1083.84 15
1083.92 15
1083.99 16
1084.07 16
1084.14 16
1084.22 16
1084.30 16
1084.37 15
1084.45 15
1084.52 16
1084.60 16
1084.67 16
1084.75 17
1084.82 17
1084.90 16
1084.97 15
1085.05 13
1085.12 11
1085.20 9
1085.28 7
1085.35 5
1085.43 4
1085.50 4
1085.58 3
1085.65 3
1085.73 3
1085.80 3
1085.88 3
1085.96 3
1086.03 3
1086.11 4
1086.18 4
1086.26 4
1086.33 5
1086.41 5
1086.48 5
1086.56 4
1086.63 4
1086.71 4
1086.79 3
1086.86 3
1086.94 3
1087.01 3
1087.09 3
1087.16 4
1087.24 4
1087.31 4
1087.39 4
1087.47 4
1087.54 4
1087.62 4
1087.69 4
1087.77 3
1087.84 3
1087.92 2
1087.99 1
1088.07 1
1088.15 1
1088.22 1
1088.30 2
1088.37 3
1088.45 4
1088.52 5
1088.60 7
1088.67 8
1088.75 10
1088.83 11
1088.90 12
1088.98 12
1089.05 12
1089.13 12
1089.20 12
1089.28 12
1089.35 12
1089.43 12
1089.51 12
1089.58 13
1089.66 13
1089.73 14
1089.81 14
1089.88 14
1089.96 14
1090.04 14
1090.11 14
1090.19 14
1090.26 13
1090.34 13
1090.41 13
1090.49 12
1090.56 12
1090.64 11
1090.72 11
1090.79 10
1090.87 10
1090.94 10
1091.02 11
1091.09 12
1091.17 14
1091.25 16
1091.32 18
1091.40 20
1091.47 21
1091.55 22
1091.62 23
1091.70 23
1091.78 24
1091.85 24
1091.93 25
1092.00 26
1092.08 27
1092.15 28
1092.23 28
1092.31 28
1092.38 27
1092.46 25
1092.53 22
1092.61 18
1092.68 15
1092.76 11
1092.84 8
1092.91 6
1092.99 4
1093.06 2
1093.14 1
1093.21 1
1093.29 1
1093.37 1
1093.44 2
1093.52 4
1093.59 6
1093.67 9
1093.74 11
1093.82 13
1093.90 15
1093.97 15
1094.05 16
1094.12 16
1094.20 15
1094.27 15
1094.35 14
1094.43 14
1094.50 13
1094.58 13
1094.65 12
1094.73 12
1094.80 12
1094.88 12
1094.96 13
1095.03 14
1095.11 15
1095.18 17
1095.26 19
1095.34 21
1095.41 22
1095.49 23
1095.56 24
1095.64 24
1095.71 25
1095.79 25
1095.87 25
1095.94 25
1096.02 25
1096.09 25
1096.17 25
1096.25 25
1096.32 25
1096.40 24
1096.47 24
1096.55 25
1096.62 25
1096.70 26
1096.78 26
1096.85 27
1096.93 27
1097.00 28
1097.08 28
1097.16 28
1097.23 28
1097.31 28
1097.38 28
1097.46 28
1097.54 27
1097.61 26
1097.69 24
1097.76 23
1097.84 22
1097.91 21
1097.99 20
1098.07 19
1098.14 18
1098.22 17
1098.29 16
1098.37 16
1098.45 17
1098.52 18
1098.60 20
1098.67 22
1098.75 23
1098.83 24
1098.90 24
1098.98 23
1099.05 21
1099.13 19
1099.21 17
1099.28 16
1099.36 15
1099.43 14
1099.51 13
1099.59 13
1099.66 13
1099.74 12
1099.81 12
1099.89 12
1099.96 12
1100.04 12
1100.12 12
1100.19 12
1100.27 12
1100.34 13
1100.42 13
1100.50 13
1100.57 13
1100.65 13
1100.72 12
1100.80 11
1100.88 10
1100.95 9
1101.03 8
1101.10 7
1101.18 6
1101.26 5
1101.33 5
1101.41 4
1101.48 4
1101.56 4
1101.64 3
1101.71 3
1101.79 2
1101.87 2
1101.94 1
1102.02 0
1102.09 0
1102.17 0
1102.25 0
1102.32 0
1102.40 0
1102.47 0
1102.55 0
1102.63 0
1102.70 0
1102.78 1
1102.85 2
1102.93 2
1103.01 3
1103.08 3
1103.16 4
1103.23 4
1103.31 4
1103.39 5
1103.46 5
1103.54 6
1103.61 8
1103.69 9
1103.77 11
1103.84 12
1103.92 13
1104.00 14
1104.07 14
1104.15 13
1104.22 12
1104.30 11
1104.38 10
1104.45 10
1104.53 10
1104.60 11
1104.68 13
1104.76 14
1104.83 15
1104.91 16
1104.98 17
1105.06 17
1105.14 17
1105.21 18
1105.29 19
1105.37 20
1105.44 22
1105.52 24
1105.59 26
1105.67 28
1105.75 29
1105.82 30
1105.90 30
1105.97 30
1106.05 29
1106.13 28
1106.20 27
1106.28 27
1106.36 26
1106.43 26
1106.51 26
1106.58 26
1106.66 27
1106.74 28
1106.81 28
1106.89 28
1106.97 29
1107.04 29
1107.12 30
1107.19 31
1107.27 33
1107.35 35
1107.42 38
1107.50 42
1107.58 45
1107.65 48
1107.73 49
1107.80 50
1107.88 49
1107.96 49
1108.03 49
1108.11 49
1108.19 50
1108.26 52
1108.34 53
1108.41 54
1108.49 53
1108.57 52
1108.64 49
1108.72 46
1108.80 43
1108.87 41
1108.95 39
1109.02 39
1109.10 39
1109.18 40
1109.25 42
1109.33 45
1109.41 47
1109.48 49
1109.56 50
1109.63 50
1109.71 49
1109.79 47
1109.86 44
1109.94 41
1110.02 37
1110.09 33
1110.17 30
1110.24 28
1110.32 26
1110.40 25
1110.47 25
1110.55 25
1110.63 25
1110.70 25
1110.78 24
1110.86 23
1110.93 22
1111.01 20
1111.08 19
1111.16 18
1111.24 18
1111.31 19
1111.39 19
1111.47 20
1111.54 21
1111.62 21
1111.70 20
1111.77 19
1111.85 18
1111.92 17
1112.00 17
1112.08 17
1112.15 17
1112.23 18
1112.31 19
1112.38 21
1112.46 22
1112.54 22
1112.61 23
1112.69 24
1112.77 25
1112.84 25
1112.92 25
1112.99 25
1113.07 24
1113.15 24
1113.22 23
1113.30 23
1113.38 22
1113.45 23
1113.53 23
1113.61 23
1113.68 23
1113.76 23
1113.84 23
1113.91 23
1113.99 22
1114.06 22
1114.14 21
1114.22 21
1114.29 21
1114.37 21
1114.45 21
1114.52 23
1114.60 24
1114.68 26
1114.75 28
1114.83 29
1114.91 30
1114.98 31
1115.06 31
1115.14 30
1115.21 29
1115.29 28
1115.36 26
1115.44 25
1115.52 23
1115.59 22
1115.67 20
1115.75 19
1115.82 18
1115.90 18
1115.98 17
1116.05 18
1116.13 19
1116.21 20
1116.28 21
1116.36 23
1116.44 24
1116.51 24
1116.59 24
1116.67 23
1116.74 22
1116.82 20
1116.90 17
1116.97 15
1117.05 14
1117.12 14
1117.20 14
1117.28 15
1117.35 16
1117.43 17
1117.51 18
1117.58 18
1117.66 17
1117.74 17
1117.81 17
1117.89 17
1117.97 18
1118.04 19
1118.12 19
1118.20 19
1118.27 19
1118.35 19
1118.43 19
1118.50 19
1118.58 18
1118.66 18
1118.73 18
1118.81 18
1118.89 17
1118.96 17
1119.04 16
1119.12 16
1119.19 16
1119.27 17
1119.35 18
1119.42 19
1119.50 20
1119.58 21
1119.65 22
1119.73 22
1119.81 22
1119.88 22
1119.96 22
1120.04 22
1120.11 23
1120.19 24
1120.27 25
1120.34 26
1120.42 27
1120.50 28
1120.57 29
1120.65 29
1120.73 28
1120.80 27
1120.88 25
1120.96 23
1121.03 20
1121.11 18
1121.19 16
1121.26 15
1121.34 14
1121.42 14
1121.49 14
1121.57 15
1121.65 16
1121.72 18
1121.80 20
1121.88 22
1121.95 24
1122.03 25
1122.11 27
1122.18 27
1122.26 27
1122.34 27
1122.41 26
1122.49 25
1122.57 24
1122.64 23
1122.72 22
1122.80 22
1122.87 21
1122.95 21
1123.03 21
1123.10 21
1123.18 21
1123.26 21
1123.34 21
1123.41 21
1123.49 21
1123.57 20
1123.64 19
1123.72 19
1123.80 18
1123.87 18
1123.95 17
1124.03 16
1124.10 15
1124.18 14
1124.26 13
1124.33 12
1124.41 11
1124.49 10
1124.56 9
1124.64 9
1124.72 9
1124.79 9
1124.87 9
1124.95 8
1125.02 8
1125.10 8
1125.18 7
1125.26 7
1125.33 7
1125.41 7
1125.49 8
1125.56 8
1125.64 9
1125.72 10
1125.79 10
1125.87 11
1125.95 11
1126.02 11
1126.10 10
1126.18 9
1126.25 9
1126.33 8
1126.41 7
1126.49 7
1126.56 7
1126.64 7
1126.72 8
1126.79 8
1126.87 8
1126.95 7
1127.02 6
1127.10 4
1127.18 3
1127.25 2
1127.33 1
1127.41 1
1127.48 2
1127.56 3
1127.64 4
1127.72 6
1127.79 7
1127.87 8
1127.95 9
1128.02 9
1128.10 8
1128.18 7
1128.25 5
1128.33 3
1128.41 1
1128.49 0
1128.56 0
1128.64 0
1128.72 0
1128.79 0
1128.87 0
1128.95 0
1129.02 0
1129.10 0
1129.18 0
1129.25 1
1129.33 2
1129.41 4
1129.49 6
1129.56 8
1129.64 10
1129.72 11
1129.79 12
1129.87 12
1129.95 12
1130.02 11
1130.10 11
1130.18 10
1130.26 11
1130.33 12
1130.41 13
1130.49 14
1130.56 15
1130.64 16
1130.72 16
1130.79 15
1130.87 15
1130.95 14
1131.03 13
1131.10 13
1131.18 12
1131.26 11
1131.33 10
1131.41 10
1131.49 9
1131.57 9
1131.64 8
1131.72 8
1131.80 7
1131.87 6
1131.95 5
1132.03 5
1132.10 4
1132.18 3
1132.26 3
1132.34 3
1132.41 4
1132.49 5
1132.57 6
1132.64 7
1132.72 8
1132.80 8
1132.88 8
1132.95 8
1133.03 8
1133.11 8
1133.18 8
1133.26 10
1133.34 12
1133.42 16
1133.49 20
1133.57 25
1133.65 30
1133.72 34
1133.80 38
1133.88 40
1133.96 40
1134.03 39
1134.11 38
1134.19 36
1134.26 34
1134.34 31
1134.42 29
1134.50 28
1134.57 27
1134.65 26
1134.73 26
1134.80 26
1134.88 26
1134.96 27
1135.04 28
1135.11 29
1135.19 29
1135.27 31
1135.34 33
1135.42 36
1135.50 41
1135.58 46
1135.65 51
1135.73 56
1135.81 61
1135.88 64
1135.96 66
1136.04 67
1136.12 68
1136.19 68
1136.27 68
1136.35 68
1136.42 68
1136.50 68
1136.58 69
1136.66 69
1136.73 69
1136.81 69
1136.89 68
1136.97 68
1137.04 68
1137.12 67
1137.20 67
1137.27 66
1137.35 64
1137.43 62
1137.51 60
1137.58 57
1137.66 54
1137.74 52
1137.82 50
1137.89 49
1137.97 49
1138.05 49
1138.12 49
1138.20 50
1138.28 52
1138.36 53
1138.43 54
1138.51 54
1138.59 55
1138.67 54
1138.74 54
1138.82 53
1138.90 51
1138.97 48
1139.05 45
1139.13 42
1139.21 37
1139.28 33
1139.36 29
1139.44 26
1139.52 24
1139.59 23
1139.67 24
1139.75 26
1139.83 28
1139.90 31
1139.98 32
1140.06 34
1140.13 34
1140.21 34
1140.29 33
1140.37 33
1140.44 32
1140.52 32
1140.60 31
1140.68 32
1140.75 32
1140.83 33
1140.91 33
1140.99 34
1141.06 34
1141.14 33
1141.22 32
1141.30 30
1141.37 27
1141.45 24
1141.53 22
1141.60 20
1141.68 18
1141.76 16
1141.84 15
1141.91 14
1141.99 12
1142.07 11
1142.15 10
1142.22 9
1142.30 8
1142.38 8
1142.46 8
1142.53 8
1142.61 8
1142.69 8
1142.77 8
1142.84 7
1142.92 7
1143.00 6
1143.08 5
1143.15 5
1143.23 5
1143.31 5
1143.39 5
1143.46 5
1143.54 5
1143.62 5
1143.70 5
1143.77 5
1143.85 5
1143.93 4
1144.01 4
1144.08 3
1144.16 3
1144.24 3
1144.32 3
1144.39 3
1144.47 4
1144.55 4
1144.63 5
1144.70 5
1144.78 6
1144.86 7
1144.94 7
1145.01 8
1145.09 8
1145.17 9
1145.25 9
1145.32 8
1145.40 7
1145.48 6
1145.56 5
1145.63 4
1145.71 4
1145.79 3
1145.87 4
1145.94 5
1146.02 6
1146.10 8
1146.18 9
1146.25 11
1146.33 12
1146.41 13
1146.49 14
1146.56 14
1146.64 14
1146.72 13
1146.80 13
1146.87 13
1146.95 13
1147.03 13
1147.11 14
1147.18 15
1147.26 16
1147.34 17
1147.42 18
1147.49 20
1147.57 22
1147.65 23
1147.73 25
1147.80 27
1147.88 29
1147.96 30
1148.04 32
1148.12 33
1148.19 34
1148.27 35
1148.35 35
1148.43 35
1148.50 34
1148.58 32
1148.66 30
1148.74 27
1148.81 24
1148.89 21
1148.97 19
1149.05 18
1149.12 18
1149.20 18
1149.28 19
1149.36 21
1149.44 23
1149.51 25
1149.59 27
1149.67 30
1149.75 32
1149.82 35
1149.90 37
1149.98 39
1150.06 41
1150.13 43
1150.21 44
1150.29 45
1150.37 45
1150.45 46
1150.52 46
1150.60 45
1150.68 45
1150.76 45
1150.83 45
1150.91 45
1150.99 47
1151.07 48
1151.14 51
1151.22 53
1151.30 57
1151.38 61
1151.46 66
1151.53 72
1151.61 79
1151.69 86
1151.77 92
1151.84 98
1151.92 103
1152.00 106
1152.08 108
1152.16 109
1152.23 109
1152.31 109
1152.39 108
1152.47 108
1152.54 108
1152.62 109
1152.70 111
1152.78 113
1152.86 115
1152.93 117
1153.01 119
1153.09 119
1153.17 119
1153.24 118
1153.32 117
1153.40 116
1153.48 115
1153.56 114
1153.63 114
1153.71 115
1153.79 115
1153.87 115
1153.94 115
1154.02 116
1154.10 116
1154.18 115
1154.26 115
1154.33 114
1154.41 112
1154.49 110
1154.57 108
1154.64 105
1154.72 103
1154.80 100
1154.88 99
1154.96 97
1155.03 96
1155.11 95
1155.19 94
1155.27 92
1155.35 89
1155.42 86
1155.50 82
1155.58 79
1155.66 75
1155.73 72
1155.81 70
1155.89 68
1155.97 67
1156.05 67
1156.12 67
1156.20 67
1156.28 66
1156.36 65
1156.44 64
1156.51 62
1156.59 61
1156.67 60
1156.75 59
1156.83 59
1156.90 60
1156.98 60
1157.06 60
1157.14 59
1157.21 58
1157.29 57
1157.37 55
1157.45 53
1157.53 52
1157.60 50
1157.68 49
1157.76 49
1157.84 50
1157.92 50
1157.99 51
1158.07 51
1158.15 51
1158.23 51
1158.31 49
1158.38 48
1158.46 46
1158.54 44
1158.62 42
1158.70 41
1158.77 39
1158.85 38
1158.93 36
1159.01 33
1159.09 31
1159.16 28
1159.24 26
1159.32 24
1159.40 23
1159.48 23
1159.55 23
1159.63 24
1159.71 25
1159.79 27
1159.87 28
1159.94 29
1160.02 30
1160.10 30
1160.18 30
1160.26 30
1160.33 29
1160.41 28
1160.49 28
1160.57 27
1160.65 26
1160.72 24
1160.80 22
1160.88 21
1160.96 19
1161.04 17
1161.11 15
1161.19 14
1161.27 13
1161.35 13
1161.43 12
1161.50 12
1161.58 11
1161.66 10
1161.74 9
1161.82 8
1161.90 7
1161.97 6
1162.05 5
1162.13 3
1162.21 1
1162.29 0
1162.36 0
1162.44 0
1162.52 0
1162.60 0
1162.68 0
1162.75 0
1162.83 0
1162.91 1
1162.99 2
1163.07 3
1163.14 4
1163.22 4
1163.30 5
1163.38 5
1163.46 6
1163.54 6
1163.61 6
1163.69 7
1163.77 7
1163.85 7
1163.93 7
1164.00 8
1164.08 9
1164.16 10
1164.24 11
1164.32 13
1164.40 14
1164.47 15
1164.55 17
1164.63 18
1164.71 19
1164.79 20
1164.86 21
1164.94 22
1165.02 23
1165.10 23
1165.18 23
1165.26 23
1165.33 21
1165.41 19
1165.49 17
1165.57 14
1165.65 11
1165.72 9
1165.80 7
1165.88 7
1165.96 6
1166.04 6
1166.12 5
1166.19 5
1166.27 4
1166.35 4
1166.43 3
1166.51 2
1166.58 2
1166.66 2
1166.74 2
1166.82 1
1166.90 1
1166.98 1
1167.05 1
1167.13 2
1167.21 3
1167.29 5
1167.37 7
1167.45 9
1167.52 12
1167.60 14
1167.68 16
1167.76 18
1167.84 20
1167.92 22
1167.99 24
1168.07 25
1168.15 27
1168.23 28
1168.31 29
1168.39 29
1168.46 29
1168.54 29
1168.62 30
1168.70 30
1168.78 31
1168.85 32
1168.93 33
1169.01 33
1169.09 34
1169.17 33
1169.25 32
1169.32 30
1169.40 29
1169.48 27
1169.56 27
1169.64 28
1169.72 31
1169.79 35
1169.87 41
1169.95 46
1170.03 52
1170.11 56
1170.19 60
1170.27 62
1170.34 63
1170.42 63
1170.50 63
1170.58 62
1170.66 61
1170.74 60
1170.81 59
1170.89 58
1170.97 58
1171.05 58
1171.13 57
1171.21 57
1171.28 55
1171.36 53
1171.44 51
1171.52 50
1171.60 49
1171.68 48
1171.75 48
1171.83 47
1171.91 46
1171.99 44
1172.07 42
1172.15 38
1172.22 33
1172.30 29
1172.38 24
1172.46 19
1172.54 15
1172.62 13
1172.70 12
1172.77 12
1172.85 14
1172.93 18
1173.01 22
1173.09 26
1173.17 29
1173.24 30
1173.32 31
1173.40 30
1173.48 28
1173.56 26
1173.64 24
1173.72 22
1173.79 22
1173.87 22
1173.95 22
1174.03 23
1174.11 24
1174.19 25
1174.27 27
1174.34 29
1174.42 31
1174.50 32
1174.58 33
1174.66 33
1174.74 33
1174.81 32
1174.89 31
1174.97 30
1175.05 28
1175.13 27
1175.21 26
1175.29 24
1175.36 23
1175.44 22
1175.52 21
1175.60 20
1175.68 20
1175.76 20
1175.84 20
1175.91 21
1175.99 23
1176.07 25
1176.15 27
1176.23 29
1176.31 31
1176.39 33
1176.46 33
1176.54 33
1176.62 32
1176.70 31
1176.78 30
1176.86 29
1176.94 28
1177.01 27
1177.09 27
1177.17 26
1177.25 24
1177.33 21
1177.41 18
1177.49 14
1177.56 10
1177.64 6
1177.72 3
1177.80 0
1177.88 0
1177.96 0
1178.04 0
1178.11 0
1178.19 0
1178.27 0
1178.35 0
1178.43 0
1178.51 1
1178.59 3
1178.67 5
1178.74 7
1178.82 9
1178.90 11
1178.98 13
1179.06 15
1179.14 17
1179.22 18
1179.29 19
1179.37 20
1179.45 20
1179.53 20
1179.61 20
1179.69 20
1179.77 21
1179.85 23
1179.92 24
1180.00 25
1180.08 26
1180.16 26
1180.24 25
1180.32 24
1180.40 22
1180.47 19
1180.55 17
1180.63 16
1180.71 16
1180.79 17
1180.87 18
1180.95 20
1181.03 21
1181.10 22
1181.18 23
1181.26 24
1181.34 25
1181.42 27
1181.50 28
1181.58 30
1181.66 31
1181.73 31
1181.81 31
1181.89 31
1181.97 30
1182.05 29
1182.13 29
1182.21 28
1182.29 28
1182.36 28
1182.44 29
1182.52 32
1182.60 35
1182.68 38
1182.76 42
1182.84 45
1182.92 47
1182.99 48
1183.07 48
1183.15 47
1183.23 45
1183.31 42
1183.39 39
1183.47 36
1183.55 33
1183.62 31
1183.70 30
1183.78 29
1183.86 30
1183.94 33
1184.02 36
1184.10 40
1184.18 44
1184.26 48
1184.33 51
1184.41 53
1184.49 55
1184.57 57
1184.65 61
1184.73 65
1184.81 71
1184.89 77
1184.97 83
1185.04 89
1185.12 95
1185.20 99
1185.28 103
1185.36 107
1185.44 112
1185.52 117
1185.60 124
1185.67 133
1185.75 142
1185.83 151
1185.91 161
1185.99 170
1186.07 179
1186.15 188
1186.23 196
1186.31 204
1186.38 211
1186.46 217
1186.54 223
1186.62 228
1186.70 231
1186.78 232
1186.86 231
1186.94 228
1187.02 223
1187.10 215
1187.17 207
1187.25 198
1187.33 188
1187.41 179
1187.49 171
1187.57 163
1187.65 156
1187.73 151
1187.81 146
1187.88 143
1187.96 141
1188.04 141
1188.12 141
1188.20 142
1188.28 143
1188.36 144
1188.44 144
1188.52 143
1188.60 141
1188.67 138
1188.75 134
1188.83 130
1188.91 124
1188.99 118
1189.07 112
1189.15 105
1189.23 98
1189.31 92
1189.39 87
1189.46 83
1189.54 80
1189.62 79
1189.70 78
1189.78 77
1189.86 76
1189.94 75
1190.02 74
1190.10 72
1190.18 70
1190.25 67
1190.33 64
1190.41 61
1190.49 59
1190.57 57
1190.65 55
1190.73 54
1190.81 53
1190.89 53
1190.97 51
1191.04 49
1191.12 47
1191.20 45
1191.28 42
1191.36 41
1191.44 40
1191.52 40
1191.60 41
1191.68 43
1191.76 44
1191.84 45
1191.91 45
1191.99 45
1192.07 43
1192.15 42
1192.23 40
1192.31 38
1192.39 36
1192.47 35
1192.55 33
1192.63 33
1192.71 32
1192.78 33
1192.86 33
1192.94 34
1193.02 35
1193.10 35
1193.18 36
1193.26 37
1193.34 37
1193.42 36
1193.50 35
1193.58 34
1193.66 33
1193.73 32
1193.81 31
1193.89 31
1193.97 31
1194.05 32
1194.13 34
1194.21 35
1194.29 37
1194.37 38
1194.45 38
1194.53 37
1194.61 35
1194.68 32
1194.76 29
1194.84 26
1194.92 23
1195.00 21
1195.08 20
1195.16 20
1195.24 21
1195.32 23
1195.40 25
1195.48 26
1195.56 26
1195.63 26
1195.71 24
1195.79 22
1195.87 19
1195.95 17
1196.03 15
1196.11 15
1196.19 15
1196.27 16
1196.35 18
1196.43 20
1196.51 21
1196.59 22
1196.66 22
1196.74 22
1196.82 21
1196.90 21
1196.98 20
1197.06 20
1197.14 18
1197.22 17
1197.30 14
1197.38 11
1197.46 9
1197.54 8
1197.62 8
1197.70 10
1197.77 14
1197.85 19
1197.93 24
1198.01 29
1198.09 33
1198.17 35
1198.25 35
1198.33 36
1198.41 36
1198.49 37
1198.57 38
1198.65 41
1198.73 44
1198.81 48
1198.88 51
1198.96 55
1199.04 58
1199.12 61
1199.20 63
1199.28 65
1199.36 66
1199.44 67
1199.52 68
1199.60 68
1199.68 68
1199.76 69
1199.84 69
1199.92 68
1200.00 67
1200.07 65
1200.15 63
1200.23 60
1200.31 57
1200.39 54
1200.47 51
1200.55 48
1200.63 45
1200.71 41
1200.79 38
1200.87 34
1200.95 30
1201.03 27
1201.11 25
1201.19 24
1201.27 24
1201.34 25
1201.42 28
1201.50 32
1201.58 35
1201.66 39
1201.74 42
1201.82 45
1201.90 48
1201.98 50
1202.06 51
1202.14 52
1202.22 52
1202.30 51
1202.38 49
1202.46 47
1202.54 44
1202.62 42
1202.69 39
1202.77 37
1202.85 35
1202.93 34
1203.01 33
1203.09 33
1203.17 33
1203.25 33
1203.33 33
1203.41 33
1203.49 32
1203.57 30
1203.65 28
1203.73 26
1203.81 25
1203.89 23
1203.97 22
1204.05 21
1204.13 20
1204.20 19
1204.28 17
1204.36 16
1204.44 15
1204.52 15
1204.60 15
1204.68 15
1204.76 14
1204.84 14
1204.92 12
1205.00 10
1205.08 7
1205.16 4
1205.24 2
1205.32 0
1205.40 0
1205.48 0
1205.56 0
1205.64 1
1205.72 3
1205.80 4
1205.87 4
1205.95 3
1206.03 2
1206.11 0
1206.19 0
1206.27 0
1206.35 0
1206.43 0
1206.51 0
1206.59 0
1206.67 2
1206.75 5
1206.83 7
1206.91 8
1206.99 8
1207.07 8
1207.15 7
1207.23 6
1207.31 6
1207.39 7
1207.47 9
1207.55 12
1207.63 16
1207.70 19
1207.78 22
1207.86 24
1207.94 26
1208.02 26
1208.10 26
1208.18 25
1208.26 23
1208.34 20
1208.42 18
1208.50 16
1208.58 15
1208.66 15
1208.74 16
1208.82 18
1208.90 20
1208.98 21
1209.06 22
1209.14 22
1209.22 20
1209.30 17
1209.38 13
1209.46 10
1209.54 6
1209.62 4
1209.70 2
1209.78 2
1209.86 4
1209.94 6
1210.01 9
1210.09 12
1210.17 15
1210.25 18
1210.33 21
1210.41 22
1210.49 23
1210.57 23
1210.65 22
1210.73 20
1210.81 18
1210.89 17
1210.97 16
1211.05 16
1211.13 16
1211.21 18
1211.29 19
1211.37 22
1211.45 24
1211.53 26
1211.61 29
1211.69 32
1211.77 34
1211.85 36
1211.93 38
1212.01 38
1212.09 37
1212.17 35
1212.25 32
1212.33 29
1212.41 27
1212.49 25
1212.57 23
1212.65 23
1212.73 23
1212.81 24
1212.89 25
1212.96 26
1213.04 27
1213.12 28
1213.20 29
1213.28 30
1213.36 31
1213.44 33
1213.52 34
1213.60 37
1213.68 40
1213.76 43
1213.84 47
1213.92 51
1214.00 54
1214.08 56
1214.16 56
1214.24 56
1214.32 55
1214.40 54
1214.48 54
1214.56 55
1214.64 56
1214.72 57
1214.80 58
1214.88 59
1214.96 59
1215.04 58
1215.12 57
1215.20 56
1215.28 56
1215.36 57
1215.44 58
1215.52 60
1215.60 61
1215.68 62
1215.76 63
1215.84 63
1215.92 63
1216.00 62
1216.08 61
1216.16 59
1216.24 56
1216.32 53
1216.40 49
1216.48 45
1216.56 42
1216.64 40
1216.72 38
1216.80 38
1216.88 37
1216.96 37
1217.04 36
1217.12 35
1217.20 33
1217.28 31
1217.36 29
1217.44 27
1217.52 26
1217.60 25
1217.68 24
1217.76 23
1217.84 22
1217.92 22
1218.00 22
1218.08 24
1218.16 25
1218.24 28
1218.32 30
1218.40 31
1218.48 32
1218.56 32
1218.64 30
1218.72 27
1218.80 24
1218.88 19
1218.96 15
1219.04 12
1219.12 9
1219.20 8
1219.28 8
1219.36 10
1219.44 11
1219.52 13
1219.60 14
1219.68 14
1219.76 14
1219.84 13
1219.92 12
1220.00 11
1220.08 10
1220.16 11
1220.24 14
1220.32 17
1220.40 21
1220.48 25
1220.56 27
1220.64 29
1220.72 28
1220.80 26
1220.88 23
1220.96 20
1221.04 17
1221.12 14
1221.20 12
1221.28 11
1221.36 11
1221.44 12
1221.52 12
1221.60 13
1221.68 13
1221.76 14
1221.84 14
1221.92 15
1222.00 15
1222.08 14
1222.16 14
1222.24 14
1222.32 13
1222.40 13
1222.48 14
1222.56 14
1222.64 15
1222.72 15
1222.80 16
1222.88 16
1222.96 16
1223.04 16
1223.12 15
1223.20 15
1223.28 15
1223.36 16
1223.44 17
1223.52 18
1223.60 20
1223.68 21
1223.76 23
1223.84 24
1223.92 24
1224.00 24
1224.08 23
1224.16 22
1224.24 20
1224.32 18
1224.40 16
1224.48 14
1224.56 13
1224.64 13
1224.72 13
1224.80 12
1224.88 12
1224.96 10
1225.04 8
1225.12 5
1225.20 2
1225.28 0
1225.36 0
1225.44 0
1225.52 0
1225.60 0
1225.68 0
1225.76 0
1225.84 0
1225.92 3
1226.00 7
1226.08 12
1226.16 15
1226.25 17
1226.33 18
1226.41 18
1226.49 17
1226.57 17
1226.65 17
1226.73 18
1226.81 20
1226.89 22
1226.97 25
1227.05 28
1227.13 28
1227.21 28
1227.29 25
1227.37 22
1227.45 19
1227.53 16
1227.61 16
1227.69 17
1227.77 20
1227.85 25
1227.93 30
1228.01 34
1228.09 38
1228.17 41
1228.25 44
1228.33 45
1228.41 47
1228.49 47
1228.57 48
1228.65 48
1228.73 47
1228.81 46
1228.89 44
1228.97 43
1229.05 42
1229.13 41
1229.22 42
1229.30 43
1229.38 45
1229.46 48
1229.54 51
1229.62 54
1229.70 56
1229.78 59
1229.86 61
1229.94 62
1230.02 63
1230.10 63
1230.18 63
1230.26 63
1230.34 63
1230.42 64
1230.50 64
1230.58 65
1230.66 65
1230.74 64
1230.82 63
1230.90 61
1230.98 59
1231.06 57
1231.14 55
1231.22 54
1231.30 54
1231.38 54
1231.46 54
1231.55 54
1231.63 54
1231.71 54
1231.79 54
1231.87 54
1231.95 56
1232.03 58
1232.11 60
1232.19 63
1232.27 65
1232.35 67
1232.43 67
1232.51 66
1232.59 63
1232.67 59
1232.75 54
1232.83 49
1232.91 43
1232.99 39
1233.07 37
1233.15 35
1233.23 35
1233.31 36
1233.40 36
1233.48 37
1233.56 36
1233.64 35
1233.72 32
1233.80 28
1233.88 24
1233.96 20
1234.04 17
1234.12 15
1234.20 14
1234.28 14
1234.36 15
1234.44 15
1234.52 15
1234.60 16
1234.68 16
1234.76 17
1234.84 18
1234.92 19
1235.00 21
1235.09 23
1235.17 25
1235.25 25
1235.33 24
1235.41 22
1235.49 19
1235.57 15
1235.65 12
1235.73 10
1235.81 10
1235.89 12
1235.97 15
1236.05 19
1236.13 22
1236.21 24
1236.29 24
1236.37 22
1236.45 17
1236.53 12
1236.62 6
1236.70 0
1236.78 0
1236.86 0
1236.94 0
1237.02 0
1237.10 0
1237.18 0
1237.26 0
1237.34 0
1237.42 3
1237.50 6
1237.58 10
1237.66 13
1237.74 15
1237.82 17
1237.90 18
1237.99 18
1238.07 17
1238.15 15
1238.23 12
1238.31 8
1238.39 4
1238.47 0
1238.55 0
1238.63 0
1238.71 0
1238.79 0
1238.87 0
1238.95 1
1239.03 4
1239.11 6
1239.19 8
1239.28 9
1239.36 9
1239.44 8
1239.52 6
1239.60 5
1239.68 4
1239.76 4
1239.84 5
1239.92 6
1240.00 6
1240.08 6
1240.16 6
1240.24 6
1240.32 6
1240.40 6
1240.49 6
1240.57 8
1240.65 10
1240.73 13
1240.81 17
1240.89 22
1240.97 26
1241.05 30
1241.13 33
1241.21 34
1241.29 34
1241.37 32
1241.45 30
1241.53 27
1241.61 24
1241.70 21
1241.78 18
1241.86 17
1241.94 16
1242.02 15
1242.10 14
1242.18 14
1242.26 14
1242.34 15
1242.42 15
1242.50 16
1242.58 16
1242.66 16
1242.75 14
1242.83 13
1242.91 10
1242.99 8
1243.07 5
1243.15 4
1243.23 3
1243.31 3
1243.39 3
1243.47 5
1243.55 6
1243.63 8
1243.71 10
1243.80 12
1243.88 14
1243.96 16
1244.04 17
1244.12 18
1244.20 18
1244.28 18
1244.36 17
1244.44 16
1244.52 15
1244.60 14
1244.68 12
1244.77 10
1244.85 8
1244.93 6
1245.01 3
1245.09 1
1245.17 0
1245.25 0
1245.33 0
1245.41 0
1245.49 3
1245.57 7
1245.65 12
1245.74 16
1245.82 20
1245.90 22
1245.98 22
1246.06 19
1246.14 15
1246.22 11
1246.30 6
1246.38 2
1246.46 0
1246.54 0
1246.62 1
1246.71 3
1246.79 5
1246.87 8
1246.95 10
1247.03 12
1247.11 13
1247.19 14
1247.27 16
1247.35 18
1247.43 21
1247.51 24
1247.60 27
1247.68 29
1247.76 30
1247.84 31
1247.92 32
1248.00 31
1248.08 31
1248.16 30
1248.24 28
1248.32 27
1248.40 25
1248.49 23
1248.57 21
1248.65 20
1248.73 19
1248.81 18
1248.89 17
1248.97 17
1249.05 17
1249.13 19
1249.21 21
1249.30 24
1249.38 28
1249.46 31
1249.54 34
1249.62 36
1249.70 38
1249.78 40
1249.86 42
1249.94 43
1250.02 44
1250.11 44
1250.19 44
1250.27 42
1250.35 40
1250.43 38
1250.51 36
1250.59 35
1250.67 35
1250.75 35
1250.83 35
1250.92 35
1251.00 34
1251.08 33
1251.16 33
1251.24 34
1251.32 37
1251.40 42
1251.48 49
1251.56 56
1251.64 63
1251.73 69
1251.81 74
1251.89 78
1251.97 82
1252.05 86
1252.13 91
1252.21 95
1252.29 100
1252.37 104
1252.46 108
1252.54 110
1252.62 111
1252.70 113
1252.78 114
1252.86 115
1252.94 117
1253.02 119
1253.10 119
1253.18 119
1253.27 117
1253.35 113
1253.43 109
1253.51 105
1253.59 101
1253.67 98
1253.75 98
1253.83 99
1253.91 100
1254.00 103
1254.08 105
1254.16 105
1254.24 104
1254.32 101
1254.40 97
1254.48 93
1254.56 89
1254.65 87
1254.73 86
1254.81 85
1254.89 86
1254.97 86
1255.05 86
1255.13 85
1255.21 84
1255.29 81
1255.38 78
1255.46 76
1255.54 73
1255.62 72
1255.70 71
1255.78 70
1255.86 71
1255.94 72
1256.02 72
1256.11 71
1256.19 69
1256.27 66
1256.35 61
1256.43 56
1256.51 51
1256.59 45
1256.67 40
1256.76 35
1256.84 31
1256.92 29
1257.00 28
1257.08 28
1257.16 30
1257.24 32
1257.32 35
1257.41 37
1257.49 39
1257.57 40
1257.65 40
1257.73 40
1257.81 40
1257.89 42
1257.97 44
1258.06 47
1258.14 50
1258.22 53
1258.30 56
1258.38 58
1258.46 59
1258.54 59
1258.62 60
1258.71 61
1258.79 63
1258.87 65
1258.95 67
1259.03 69
1259.11 70
1259.19 71
1259.27 70
1259.36 69
1259.44 69
1259.52 69
1259.60 70
1259.68 72
1259.76 76
1259.84 80
1259.93 83
1260.01 86
1260.09 88
1260.17 88
1260.25 86
1260.33 85
1260.41 83
1260.49 83
1260.58 82
1260.66 82
1260.74 82
1260.82 81
1260.90 78
1260.98 73
1261.06 67
1261.15 60
1261.23 52
1261.31 45
1261.39 38
1261.47 34
1261.55 30
1261.63 28
1261.71 27
1261.80 27
1261.88 27
1261.96 29
1262.04 30
1262.12 32
1262.20 34
1262.28 36
1262.37 39
1262.45 42
1262.53 44
1262.61 47
1262.69 50
1262.77 52
1262.85 53
1262.94 53
1263.02 51
1263.10 47
1263.18 43
1263.26 37
1263.34 31
1263.42 27
1263.51 24
1263.59 23
1263.67 23
1263.75 25
1263.83 27
1263.91 29
1263.99 29
1264.08 27
1264.16 24
1264.24 19
1264.32 14
1264.40 9
1264.48 7
1264.56 7
1264.65 10
1264.73 14
1264.81 19
1264.89 23
1264.97 26
1265.05 27
1265.13 27
1265.22 24
1265.30 22
1265.38 19
1265.46 18
1265.54 18
1265.62 19
1265.71 21
1265.79 24
1265.87 27
1265.95 29
1266.03 31
1266.11 32
1266.19 34
1266.28 37
1266.36 39
1266.44 43
1266.52 47
1266.60 51
1266.68 55
1266.76 58
1266.85 60
1266.93 60
1267.01 61
1267.09 61
1267.17 61
1267.25 62
1267.34 64
1267.42 67
1267.50 71
1267.58 74
1267.66 79
1267.74 83
1267.82 88
1267.91 93
1267.99 99
1268.07 105
1268.15 110
1268.23 114
1268.31 117
1268.40 119
1268.48 119
1268.56 119
1268.64 119
1268.72 120
1268.80 123
1268.89 129
1268.97 135
1269.05 143
1269.13 149
1269.21 154
1269.29 157
1269.38 157
1269.46 156
1269.54 154
1269.62 152
1269.70 151
1269.78 149
1269.87 147
1269.95 144
1270.03 141
1270.11 136
1270.19 132
1270.27 129
1270.35 128
1270.44 127
1270.52 127
1270.60 126
1270.68 123
1270.76 119
1270.84 112
1270.93 105
1271.01 98
1271.09 92
1271.17 89
1271.25 88
1271.33 90
1271.42 92
1271.50 96
1271.58 98
1271.66 100
1271.74 100
1271.83 98
1271.91 96
1271.99 92
1272.07 89
1272.15 86
1272.23 83
1272.32 81
1272.40 80
1272.48 79
1272.56 79
1272.64 79
1272.72 78
1272.81 78
1272.89 78
1272.97 79
1273.05 81
1273.13 84
1273.21 89
1273.30 95
1273.38 102
1273.46 107
1273.54 111
1273.62 112
1273.70 111
1273.79 107
1273.87 101
1273.95 94
1274.03 86
1274.11 80
1274.20 76
1274.28 74
1274.36 76
1274.44 80
1274.52 86
1274.60 93
1274.69 99
1274.77 105
1274.85 109
1274.93 111
1275.01 111
1275.10 110
1275.18 108
1275.26 104
1275.34 101
1275.42 96
1275.50 92
1275.59 89
1275.67 86
1275.75 83
1275.83 82
1275.91 81
1276.00 80
1276.08 78
1276.16 76
1276.24 74
1276.32 71
1276.40 68
1276.49 66
1276.57 64
1276.65 63
1276.73 61
1276.81 59
1276.90 56
1276.98 53
1277.06 50
1277.14 46
1277.22 43
1277.30 40
1277.39 37
1277.47 35
1277.55 34
1277.63 32
1277.71 30
1277.80 29
1277.88 28
1277.96 28
1278.04 28
1278.12 30
1278.21 33
1278.29 38
1278.37 43
1278.45 48
1278.53 52
1278.62 56
1278.70 57
1278.78 57
1278.86 55
1278.94 51
1279.02 47
1279.11 43
1279.19 38
1279.27 34
1279.35 31
1279.43 28
1279.52 25
1279.60 23
1279.68 20
1279.76 18
1279.84 15
1279.93 13
1280.01 11
1280.09 9
1280.17 7
1280.25 5
1280.34 3
1280.42 2
1280.50 1
1280.58 0
1280.66 0
1280.75 0
1280.83 0
1280.91 0
1280.99 0
1281.07 0
1281.16 0
1281.24 0
1281.32 0
1281.40 2
1281.48 5
1281.57 8
1281.65 12
1281.73 16
1281.81 19
1281.89 22
1281.98 23
1282.06 23
1282.14 22
1282.22 19
1282.30 17
1282.39 14
1282.47 13
1282.55 12
1282.63 12
1282.71 13
1282.80 15
1282.88 15
1282.96 15
1283.04 13
1283.12 11
1283.21 9
1283.29 7
1283.37 7
1283.45 8
1283.53 12
1283.62 17
1283.70 23
1283.78 30
1283.86 37
1283.95 44
1284.03 49
1284.11 52
1284.19 53
1284.27 52
1284.36 49
1284.44 45
1284.52 40
1284.60 37
1284.68 35
1284.77 34
1284.85 36
1284.93 38
1285.01 41
1285.09 43
1285.18 45
1285.26 45
1285.34 46
1285.42 46
1285.51 48
1285.59 51
1285.67 55
1285.75 59
1285.83 64
1285.92 69
1286.00 72
1286.08 74
1286.16 74
1286.24 73
1286.33 70
1286.41 67
1286.49 65
1286.57 63
1286.66 63
1286.74 64
1286.82 67
1286.90 71
1286.98 76
1287.07 82
1287.15 88
1287.23 95
1287.31 103
1287.40 111
1287.48 119
1287.56 126
1287.64 132
1287.72 137
1287.81 139
1287.89 140
1287.97 140
1288.05 139
1288.14 138
1288.22 137
1288.30 135
1288.38 133
1288.46 131
1288.55 130
1288.63 130
1288.71 130
1288.79 133
1288.88 136
1288.96 141
1289.04 145
1289.12 147
1289.20 148
1289.29 147
1289.37 144
1289.45 140
1289.53 135
1289.62 131
1289.70 128
1289.78 126
1289.86 125
1289.94 128
1290.03 132
1290.11 139
1290.19 148
1290.27 158
1290.36 167
1290.44 175
1290.52 181
1290.60 184
1290.69 184
1290.77 182
1290.85 177
1290.93 173
1291.01 168
1291.10 165
1291.18 162
1291.26 161
1291.34 161
1291.43 162
1291.51 163
1291.59 164
1291.67 164
1291.76 162
1291.84 160
1291.92 157
1292.00 154
1292.08 150
1292.17 146
1292.25 142
1292.33 139
1292.41 134
1292.50 129
1292.58 124
1292.66 118
1292.74 111
1292.83 105
1292.91 100
1292.99 96
1293.07 93
1293.16 91
1293.24 91
1293.32 92
1293.40 93
1293.49 94
1293.57 95
1293.65 95
1293.73 96
1293.81 96
1293.90 96
1293.98 96
1294.06 96
1294.14 96
1294.23 94
1294.31 92
1294.39 89
1294.47 85
1294.56 80
1294.64 75
1294.72 70
1294.80 64
1294.89 57
1294.97 50
1295.05 43
1295.13 37
1295.22 32
1295.30 28
1295.38 27
1295.46 27
1295.55 29
1295.63 33
1295.71 36
1295.79 40
1295.88 43
1295.96 46
1296.04 49
1296.12 53
1296.21 56
1296.29 60
1296.37 64
1296.45 68
1296.54 71
1296.62 72
1296.70 73
1296.78 71
1296.87 68
1296.95 64
1297.03 59
1297.11 55
1297.20 51
1297.28 49
1297.36 48
1297.44 48
1297.53 48
1297.61 47
1297.69 45
1297.77 41
1297.86 36
1297.94 31
1298.02 26
1298.10 23
1298.19 20
1298.27 19
1298.35 19
1298.43 19
1298.52 18
1298.60 17
1298.68 15
1298.76 14
1298.85 14
1298.93 17
1299.01 21
1299.09 28
1299.18 37
1299.26 47
1299.34 58
1299.42 69
1299.51 78
1299.59 85
1299.67 90
1299.75 90
1299.84 88
1299.92 84
1300.00 78
1300.08 73
1300.17 71
1300.25 72
1300.33 76
1300.42 84
1300.50 92
1300.58 100
1300.66 106
1300.75 108
1300.83 106
1300.91 101
1300.99 94
1301.08 87
1301.16 81
1301.24 77
1301.32 75
1301.41 76
1301.49 77
1301.57 79
1301.65 80
1301.74 81
1301.82 81
1301.90 83
1301.99 85
1302.07 89
1302.15 94
1302.23 99
1302.32 104
1302.40 107
1302.48 108
1302.56 106
1302.65 103
1302.73 99
1302.81 94
1302.89 89
1302.98 85
1303.06 82
1303.14 79
1303.23 77
1303.31 76
1303.39 76
1303.47 76
1303.56 78
1303.64 80
1303.72 82
1303.80 84
1303.89 86
1303.97 87
1304.05 90
1304.14 93
1304.22 97
1304.30 102
1304.38 108
1304.47 114
1304.55 119
1304.63 123
1304.71 125
1304.80 125
1304.88 123
1304.96 120
1305.05 117
1305.13 114
1305.21 112
1305.29 112
1305.38 113
1305.46 117
1305.54 122
1305.63 127
1305.71 133
1305.79 138
1305.87 143
1305.96 147
1306.04 149
1306.12 150
1306.20 151
1306.29 150
1306.37 149
1306.45 148
1306.54 148
1306.62 149
1306.70 153
1306.78 158
1306.87 164
1306.95 170
1307.03 175
1307.12 178
1307.20 177
1307.28 174
1307.36 169
1307.45 163
1307.53 156
1307.61 149
1307.70 143
1307.78 139
1307.86 136
1307.94 136
1308.03 137
1308.11 140
1308.19 143
1308.28 146
1308.36 148
1308.44 149
1308.52 148
1308.61 146
1308.69 143
1308.77 141
1308.86 139
1308.94 137
1309.02 134
1309.10 131
1309.19 128
1309.27 123
1309.35 118
1309.44 113
1309.52 109
1309.60 106
1309.68 104
1309.77 103
1309.85 104
1309.93 105
1310.02 107
1310.10 110
1310.18 112
1310.26 114
1310.35 115
1310.43 116
1310.51 116
1310.60 115
1310.68 114
1310.76 113
1310.85 111
1310.93 108
1311.01 104
1311.09 98
1311.18 90
1311.26 81
1311.34 72
1311.43 64
1311.51 57
1311.59 54
1311.67 53
1311.76 55
1311.84 58
1311.92 62
1312.01 66
1312.09 69
1312.17 70
1312.26 70
1312.34 69
1312.42 68
1312.50 66
1312.59 65
1312.67 64
1312.75 63
1312.84 63
1312.92 62
1313.00 62
1313.09 62
1313.17 62
1313.25 63
1313.33 64
1313.42 65
1313.50 65
1313.58 66
1313.67 66
1313.75 66
1313.83 66
1313.92 67
1314.00 69
1314.08 72
1314.17 77
1314.25 83
1314.33 89
1314.41 96
1314.50 103
1314.58 109
1314.66 114
1314.75 118
1314.83 119
1314.91 119
1315.00 117
1315.08 114
1315.16 110
1315.25 106
1315.33 103
1315.41 100
1315.49 98
1315.58 95
1315.66 91
1315.74 87
1315.83 83
1315.91 78
1315.99 75
1316.08 71
1316.16 69
1316.24 67
1316.33 65
1316.41 63
1316.49 61
1316.57 60
1316.66 61
1316.74 63
1316.82 69
1316.91 77
1316.99 87
1317.07 97
1317.16 106
1317.24 114
1317.32 118
1317.41 119
1317.49 117
1317.57 112
1317.66 106
1317.74 100
1317.82 95
1317.91 91
1317.99 88
1318.07 86
1318.15 85
1318.24 82
1318.32 79
1318.40 74
1318.49 69
1318.57 63
1318.65 57
1318.74 52
1318.82 50
1318.90 49
1318.99 50
1319.07 52
1319.15 54
1319.24 54
1319.32 53
1319.40 50
1319.49 44
1319.57 36
1319.65 29
1319.74 22
1319.82 17
1319.90 15
1319.99 15
1320.07 18
1320.15 22
1320.23 26
1320.32 30
1320.40 32
1320.48 33
1320.57 33
1320.65 32
1320.73 30
1320.82 28
1320.90 26
1320.98 25
1321.07 23
1321.15 20
1321.23 17
1321.32 12
1321.40 7
1321.48 0
1321.57 0
1321.65 0
1321.73 0
1321.82 0
1321.90 0
1321.98 0
1322.07 0
1322.15 3
1322.23 10
1322.32 15
1322.40 18
1322.48 18
1322.57 17
1322.65 16
1322.73 17
1322.82 21
1322.90 28
1322.98 38
1323.07 50
1323.15 63
1323.23 74
1323.32 83
1323.40 90
1323.48 95
1323.57 99
1323.65 103
1323.73 108
1323.82 113
1323.90 118
1323.98 122
1324.07 125
1324.15 127
1324.23 128
1324.32 129
1324.40 129
1324.48 130
1324.57 132
1324.65 135
1324.73 139
1324.82 143
1324.90 148
1324.98 152
1325.07 156
1325.15 158
1325.23 158
1325.32 157
1325.40 156
1325.48 156
1325.57 157
1325.65 161
1325.73 167
1325.82 176
1325.90 185
1325.98 196
1326.07 206
1326.15 215
1326.23 223
1326.32 227
1326.40 229
1326.49 226
1326.57 220
1326.65 211
1326.74 199
1326.82 188
1326.90 177
1326.99 169
1327.07 164
1327.15 161
1327.24 161
1327.32 160
1327.40 159
1327.49 156
1327.57 151
1327.65 146
1327.74 140
1327.82 136
1327.90 132
1327.99 131
1328.07 131
1328.15 132
1328.24 133
1328.32 133
1328.40 134
1328.49 133
1328.57 132
1328.66 131
1328.74 130
1328.82 128
1328.91 127
1328.99 124
1329.07 122
1329.16 118
1329.24 113
1329.32 107
1329.41 100
1329.49 92
1329.57 85
1329.66 78
1329.74 74
1329.82 71
1329.91 70
1329.99 71
1330.08 72
1330.16 73
1330.24 74
1330.33 75
1330.41 76
1330.49 79
1330.58 82
1330.66 86
1330.74 90
1330.83 95
1330.91 99
1330.99 105
1331.08 111
1331.16 118
1331.25 127
1331.33 136
1331.41 145
1331.50 154
1331.58 161
1331.66 166
1331.75 170
1331.83 173
1331.91 176
1332.00 178
1332.08 181
1332.17 183
1332.25 187
1332.33 190
1332.42 193
1332.50 197
1332.58 201
1332.67 204
1332.75 207
1332.83 210
1332.92 212
1333.00 212
1333.08 210
1333.17 205
1333.25 199
1333.34 191
1333.42 181
1333.50 172
1333.59 163
1333.67 155
1333.75 148
1333.84 141
1333.92 136
1334.01 132
1334.09 129
1334.17 127
1334.26 128
1334.34 129
1334.42 130
1334.51 132
1334.59 131
1334.67 129
1334.76 124
1334.84 118
1334.93 110
1335.01 102
1335.09 95
1335.18 88
1335.26 83
1335.34 79
1335.43 75
1335.51 73
1335.60 72
1335.68 72
1335.76 73
1335.85 73
1335.93 73
1336.01 72
1336.10 69
1336.18 66
1336.27 61
1336.35 56
1336.43 52
1336.52 49
1336.60 47
1336.68 46
1336.77 46
1336.85 46
1336.94 47
1337.02 47
1337.10 47
1337.19 47
1337.27 47
1337.35 48
1337.44 49
1337.52 50
1337.61 50
1337.69 49
1337.77 47
1337.86 44
1337.94 41
1338.02 37
1338.11 34
1338.19 32
1338.28 32
1338.36 33
1338.44 35
1338.53 37
1338.61 39
1338.70 41
1338.78 41
1338.86 41
1338.95 40
1339.03 39
1339.11 39
1339.20 39
1339.28 40
1339.37 40
1339.45 41
1339.53 42
1339.62 43
1339.70 44
1339.79 45
1339.87 46
1339.95 48
1340.04 51
1340.12 55
1340.20 60
1340.29 65
1340.37 71
1340.46 77
1340.54 82
1340.62 86
1340.71 89
1340.79 90
1340.88 90
1340.96 89
1341.04 87
1341.13 84
1341.21 80
1341.29 75
1341.38 71
1341.46 66
1341.55 63
1341.63 61
1341.71 60
1341.80 61
1341.88 62
1341.97 64
1342.05 67
1342.13 69
1342.22 70
1342.30 70
1342.39 69
1342.47 67
1342.55 65
1342.64 64
1342.72 63
1342.81 62
1342.89 63
1342.97 64
1343.06 65
1343.14 66
1343.23 67
1343.31 67
1343.39 67
1343.48 66
1343.56 65
1343.65 64
1343.73 64
1343.81 64
1343.90 65
1343.98 66
1344.07 68
1344.15 70
1344.23 74
1344.32 78
1344.40 83
1344.49 88
1344.57 92
1344.65 94
1344.74 96
1344.82 97
1344.91 97
1344.99 98
1345.07 100
1345.16 103
1345.24 107
1345.33 111
1345.41 116
1345.49 121
1345.58 125
1345.66 128
1345.75 131
1345.83 133
1345.91 134
1346.00 134
1346.08 134
1346.17 132
1346.25 129
1346.33 125
1346.42 122
1346.50 121
1346.59 124
1346.67 132
1346.75 147
1346.84 170
1346.92 201
1347.01 239
1347.09 280
1347.17 324
1347.26 367
1347.34 407
1347.43 444
1347.51 477
1347.59 506
1347.68 532
1347.76 555
1347.85 575
1347.93 591
1348.02 603
1348.10 609
1348.18 610
1348.27 604
1348.35 594
1348.44 580
1348.52 563
1348.60 547
1348.69 532
1348.77 521
1348.86 514
1348.94 509
1349.03 505
1349.11 501
1349.19 494
1349.28 483
1349.36 467
1349.45 448
1349.53 425
1349.61 401
1349.70 377
1349.78 354
1349.87 333
1349.95 313
1350.03 295
1350.12 278
1350.20 262
1350.29 247
1350.37 234
1350.46 221
1350.54 209
1350.62 199
1350.71 188
1350.79 178
1350.88 169
1350.96 160
1351.05 153
1351.13 147
1351.21 142
1351.30 138
1351.38 135
1351.47 132
1351.55 129
1351.63 126
1351.72 122
1351.80 119
1351.89 115
1351.97 112
1352.06 110
1352.14 108
1352.22 106
1352.31 103
1352.39 99
1352.48 93
1352.56 87
1352.65 81
1352.73 75
1352.81 71
1352.90 69
1352.98 68
1353.07 69
1353.15 70
1353.24 71
1353.32 72
1353.40 73
1353.49 73
1353.57 74
1353.66 75
1353.74 76
1353.83 77
1353.91 76
1353.99 75
1354.08 73
1354.16 70
1354.25 68
1354.33 66
1354.42 64
1354.50 62
1354.58 61
1354.67 60
1354.75 59
1354.84 57
1354.92 54
1355.01 51
1355.09 45
1355.17 39
1355.26 31
1355.34 24
1355.43 17
1355.51 12
1355.60 10
1355.68 10
1355.77 12
1355.85 17
1355.93 22
1356.02 28
1356.10 34
1356.19 39
1356.27 44
1356.36 48
1356.44 51
1356.52 53
1356.61 55
1356.69 56
1356.78 56
1356.86 55
1356.95 54
1357.03 52
1357.12 49
1357.20 46
1357.28 44
1357.37 42
1357.45 40
1357.54 40
1357.62 41
1357.71 43
1357.79 46
1357.87 50
1357.96 54
1358.04 58
1358.13 61
1358.21 62
1358.30 62
1358.38 61
1358.47 58
1358.55 57
1358.63 57
1358.72 59
1358.80 64
1358.89 73
1358.97 84
1359.06 96
1359.14 108
1359.23 119
1359.31 129
1359.39 138
1359.48 145
1359.56 150
1359.65 154
1359.73 157
1359.82 159
1359.90 160
1359.99 160
1360.07 159
1360.16 158
1360.24 158
1360.32 160
1360.41 164
1360.49 170
1360.58 179
1360.66 189
1360.75 200
1360.83 210
1360.92 220
1361.00 229
1361.08 236
1361.17 242
1361.25 248
1361.34 253
1361.42 259
1361.51 266
1361.59 275
1361.68 285
1361.76 297
1361.85 310
1361.93 324
1362.01 338
1362.10 351
1362.18 362
1362.27 372
1362.35 378
1362.44 383
1362.52 384
1362.61 383
1362.69 380
1362.78 374
1362.86 367
1362.94 357
1363.03 346
1363.11 334
1363.20 322
1363.28 310
1363.37 298
1363.45 287
1363.54 276
1363.62 263
1363.71 249
1363.79 232
1363.88 213
1363.96 192
1364.04 170
1364.13 149
1364.21 130
1364.30 116
1364.38 107
1364.47 102
1364.55 103
1364.64 106
1364.72 111
1364.81 117
1364.89 123
1364.98 128
1365.06 130
1365.14 130
1365.23 129
1365.31 127
1365.40 124
1365.48 122
1365.57 122
1365.65 123
1365.74 126
1365.82 129
1365.91 131
1365.99 131
1366.08 128
1366.16 122
1366.25 112
1366.33 100
1366.41 87
1366.50 74
1366.58 62
1366.67 52
1366.75 43
1366.84 37
1366.92 32
1367.01 28
1367.09 26
1367.18 25
1367.26 25
1367.35 27
1367.43 31
1367.52 35
1367.60 40
1367.69 43
1367.77 45
1367.85 45
1367.94 42
1368.02 39
1368.11 34
1368.19 30
1368.28 27
1368.36 24
1368.45 22
1368.53 20
1368.62 18
1368.70 15
1368.79 12
1368.87 9
1368.96 6
1369.04 3
1369.13 2
1369.21 3
1369.30 5
1369.38 11
1369.47 17
1369.55 25
1369.63 33
1369.72 38
1369.80 42
1369.89 42
1369.97 39
1370.06 35
1370.14 29
1370.23 23
1370.31 17
1370.40 13
1370.48 9
1370.57 6
1370.65 4
1370.74 2
1370.82 0
1370.91 0
1370.99 0
1371.08 0
1371.16 0
1371.25 0
1371.33 0
1371.42 0
1371.50 0
1371.59 0
1371.67 0
1371.76 1
1371.84 3
1371.92 6
1372.01 10
1372.09 14
1372.18 19
1372.26 23
1372.35 27
1372.43 30
1372.52 32
1372.60 33
1372.69 34
1372.77 35
1372.86 35
1372.94 34
1373.03 33
1373.11 31
1373.20 28
1373.28 24
1373.37 19
1373.45 14
1373.54 10
1373.62 7
1373.71 6
1373.79 5
1373.88 6
1373.96 8
1374.05 10
1374.13 12
1374.22 14
1374.30 16
1374.39 18
1374.47 22
1374.56 27
1374.64 35
1374.73 46
1374.81 59
1374.90 76
1374.98 94
1375.07 114
1375.15 135
1375.24 155
1375.32 175
1375.41 192
1375.49 207
1375.58 218
1375.66 225
1375.75 229
1375.83 230
1375.92 229
1376.00 227
1376.09 226
1376.17 226
1376.26 228
1376.34 232
1376.43 237
1376.51 242
1376.60 247
1376.68 251
1376.77 255
1376.85 256
1376.94 257
1377.02 257
1377.11 256
1377.19 253
1377.28 250
1377.36 246
1377.45 241
1377.53 236
1377.62 231
1377.70 226
1377.79 223
1377.87 220
1377.96 219
1378.04 218
1378.13 216
1378.21 214
1378.30 211
1378.38 206
1378.47 201
1378.55 197
1378.64 193
1378.72 190
1378.81 190
1378.89 191
1378.98 192
1379.06 193
1379.15 192
1379.23 190
1379.32 187
1379.40 181
1379.49 175
1379.57 167
1379.66 160
1379.74 153
1379.83 147
1379.91 141
1380.00 136
1380.08 131
1380.17 126
1380.25 120
1380.34 115
1380.42 110
1380.51 108
1380.59 107
1380.68 109
1380.76 111
1380.85 114
1380.93 116
1381.02 117
1381.10 116
1381.19 112
1381.27 108
1381.36 102
1381.45 97
1381.53 93
1381.62 89
1381.70 86
1381.79 83
1381.87 80
1381.96 77
1382.04 74
1382.13 71
1382.21 69
1382.30 66
1382.38 64
1382.47 61
1382.55 59
1382.64 58
1382.72 57
1382.81 58
1382.89 60
1382.98 63
1383.06 66
1383.15 70
1383.23 74
1383.32 76
1383.40 75
1383.49 72
1383.57 68
1383.66 62
1383.75 57
1383.83 53
1383.92 51
1384.00 51
1384.09 52
1384.17 55
1384.26 57
1384.34 59
1384.43 60
1384.51 60
1384.60 58
1384.68 56
1384.77 53
1384.85 49
1384.94 45
1385.02 41
1385.11 40
1385.19 41
1385.28 44
1385.36 51
1385.45 60
1385.54 69
1385.62 77
1385.71 82
1385.79 85
1385.88 84
1385.96 79
1386.05 73
1386.13 66
1386.22 60
1386.30 55
1386.39 52
1386.47 52
1386.56 53
1386.64 55
1386.73 56
1386.81 55
1386.90 52
1386.99 48
1387.07 42
1387.16 36
1387.24 30
1387.33 24
1387.41 18
1387.50 13
1387.58 7
1387.67 2
1387.75 0
1387.84 0
1387.92 0
1388.01 0
1388.09 2
1388.18 7
1388.27 13
1388.35 17
1388.44 21
1388.52 23
1388.61 23
1388.69 23
1388.78 22
1388.86 22
1388.95 23
1389.03 26
1389.12 31
1389.20 38
1389.29 46
1389.38 54
1389.46 61
1389.55 67
1389.63 70
1389.72 71
1389.80 69
1389.89 65
1389.97 60
1390.06 55
1390.14 51
1390.23 50
1390.32 51
1390.40 54
1390.49 58
1390.57 62
1390.66 66
1390.74 67
1390.83 67
1390.91 65
1391.00 63
1391.08 60
1391.17 57
1391.25 55
1391.34 53
1391.43 53
1391.51 54
1391.60 55
1391.68 57
1391.77 59
1391.85 60
1391.94 62
1392.02 64
1392.11 65
1392.20 65
1392.28 64
1392.37 63
1392.45 61
1392.54 57
1392.62 53
1392.71 48
1392.79 43
1392.88 39
1392.96 36
1393.05 35
1393.14 36
1393.22 38
1393.31 41
1393.39 44
1393.48 46
1393.56 47
1393.65 47
1393.73 47
1393.82 46
1393.91 46
1393.99 46
1394.08 48
1394.16 50
1394.25 52
1394.33 55
1394.42 57
1394.50 59
1394.59 60
1394.68 60
1394.76 60
1394.85 59
1394.93 57
1395.02 54
1395.10 49
1395.19 44
1395.27 39
1395.36 34
1395.45 30
1395.53 28
1395.62 28
1395.70 31
1395.79 36
1395.87 42
1395.96 49
1396.04 54
1396.13 57
1396.22 58
1396.30 56
1396.39 52
1396.47 47
1396.56 42
1396.64 37
1396.73 33
1396.81 30
1396.90 28
1396.99 25
1397.07 23
1397.16 20
1397.24 18
1397.33 16
1397.41 15
1397.50 15
1397.59 16
1397.67 18
1397.76 20
1397.84 23
1397.93 26
1398.01 30
1398.10 32
1398.19 34
1398.27 36
1398.36 36
1398.44 36
1398.53 35
1398.61 34
1398.70 33
1398.79 32
1398.87 32
1398.96 33
1399.04 35
1399.13 37
1399.21 38
1399.30 37
1399.38 35
1399.47 31
1399.56 26
1399.64 20
1399.73 13
1399.81 6
1399.90 0
1399.98 0
1400.07 0
1400.16 0
1400.24 0
1400.33 0
1400.41 0
1400.50 0
1400.58 2
1400.67 7
1400.76 10
1400.84 11
1400.93 12
1401.01 12
1401.10 13
1401.19 15
1401.27 18
1401.36 23
1401.44 29
1401.53 36
1401.61 42
1401.70 47
1401.79 51
1401.87 54
1401.96 55
1402.04 53
1402.13 50
1402.21 45
1402.30 38
1402.39 31
1402.47 23
1402.56 16
1402.64 11
1402.73 7
1402.82 5
1402.90 5
1402.99 8
1403.07 13
1403.16 20
1403.24 28
1403.33 36
1403.42 44
1403.50 50
1403.59 54
1403.67 57
1403.76 58
1403.85 59
1403.93 59
1404.02 58
1404.10 58
1404.19 57
1404.27 57
1404.36 56
1404.45 55
1404.53 54
1404.62 52
1404.70 50
1404.79 47
1404.88 44
1404.96 40
1405.05 37
1405.13 34
1405.22 32
1405.30 32
1405.39 33
1405.48 36
1405.56 40
1405.65 45
1405.73 49
1405.82 52
1405.91 55
1405.99 57
1406.08 58
1406.16 60
1406.25 61
1406.34 64
1406.42 66
1406.51 68
1406.59 70
1406.68 71
1406.77 70
1406.85 69
1406.94 67
1407.02 64
1407.11 61
1407.19 58
1407.28 55
1407.37 52
1407.45 50
1407.54 48
1407.62 45
1407.71 42
1407.80 39
1407.88 35
1407.97 30
1408.05 26
1408.14 23
1408.23 21
1408.31 21
1408.40 22
1408.48 24
1408.57 27
1408.66 30
1408.74 32
1408.83 34
1408.91 36
1409.00 38
1409.09 40
1409.17 42
1409.26 44
1409.34 46
1409.43 47
1409.52 48
1409.60 49
1409.69 49
1409.77 49
1409.86 48
1409.95 46
1410.03 42
1410.12 38
1410.20 33
1410.29 27
1410.38 21
1410.46 15
1410.55 10
1410.63 5
1410.72 1
1410.81 0
1410.89 0
1410.98 0
1411.06 0
1411.15 0
1411.24 3
1411.32 5
1411.41 7
1411.50 7
1411.58 5
1411.67 2
1411.75 0
1411.84 0
1411.93 0
1412.01 0
1412.10 0
1412.18 0
1412.27 0
1412.36 1
1412.44 2
1412.53 2
1412.61 3
1412.70 4
1412.79 6
1412.87 9
1412.96 14
1413.04 21
1413.13 28
1413.22 35
1413.30 41
1413.39 46
1413.48 48
1413.56 47
1413.65 44
1413.73 41
1413.82 36
1413.91 33
1413.99 33
1414.08 34
1414.16 39
1414.25 45
1414.34 53
1414.42 60
1414.51 65
1414.60 68
1414.68 69
1414.77 69
1414.85 68
1414.94 67
1415.03 68
1415.11 70
1415.20 72
1415.28 73
1415.37 73
1415.46 72
1415.54 68
1415.63 64
1415.72 60
1415.80 57
1415.89 55
1415.97 54
1416.06 54
1416.15 53
1416.23 51
1416.32 49
1416.41 46
1416.49 46
1416.58 47
1416.66 52
1416.75 60
1416.84 70
1416.92 80
1417.01 87
1417.10 91
1417.18 90
1417.27 85
1417.35 77
1417.44 67
1417.53 56
1417.61 45
1417.70 36
1417.79 29
1417.87 25
1417.96 25
1418.04 28
1418.13 35
1418.22 45
1418.30 55
1418.39 65
1418.48 72
1418.56 76
1418.65 76
1418.73 73
1418.82 69
1418.91 65
1418.99 62
1419.08 61
1419.17 62
1419.25 63
1419.34 64
1419.43 64
1419.51 63
1419.60 61
1419.68 60
1419.77 59
1419.86 59
1419.94 59
1420.03 60
1420.12 61
1420.20 61
1420.29 61
1420.37 61
1420.46 61
1420.55 63
1420.63 66
1420.72 71
1420.81 76
1420.89 80
1420.98 82
1421.07 84
1421.15 83
1421.24 82
1421.32 81
1421.41 80
1421.50 80
1421.58 82
1421.67 83
1421.76 84
1421.84 84
1421.93 82
1422.02 79
1422.10 76
1422.19 72
1422.27 70
1422.36 69
1422.45 72
1422.53 76
1422.62 82
1422.71 88
1422.79 93
1422.88 96
1422.97 97
1423.05 95
1423.14 91
1423.23 87
1423.31 82
1423.40 79
1423.48 77
1423.57 75
1423.66 74
1423.74 74
1423.83 74
1423.92 74
1424.00 73
1424.09 73
1424.18 73
1424.26 74
1424.35 74
1424.44 75
1424.52 76
1424.61 77
1424.70 78
1424.78 77
1424.87 76
1424.95 74
1425.04 72
1425.13 70
1425.21 69
1425.30 70
1425.39 73
1425.47 77
1425.56 82
1425.65 87
1425.73 91
1425.82 94
1425.91 96
1425.99 95
1426.08 93
1426.17 90
1426.25 86
1426.34 80
1426.43 75
1426.51 70
1426.60 66
1426.68 62
1426.77 59
1426.86 57
1426.94 54
1427.03 50
1427.12 46
1427.20 41
1427.29 35
1427.38 29
1427.46 24
1427.55 19
1427.64 15
1427.72 11
1427.81 9
1427.90 7
1427.98 6
1428.07 7
1428.16 9
1428.24 12
1428.33 15
1428.42 18
1428.50 21
1428.59 22
1428.68 22
1428.76 22
1428.85 20
1428.94 19
1429.02 17
1429.11 15
1429.20 13
1429.28 11
1429.37 10
1429.46 10
1429.54 12
1429.63 16
1429.72 24
1429.80 33
1429.89 42
1429.98 52
1430.06 59
1430.15 64
1430.23 66
1430.32 66
1430.41 64
1430.49 62
1430.58 59
1430.67 57
1430.75 54
1430.84 51
1430.93 48
1431.01 44
1431.10 40
1431.19 37
1431.27 35
1431.36 34
1431.45 36
1431.53 39
1431.62 43
1431.71 48
1431.79 52
1431.88 55
1431.97 56
1432.06 56
1432.14 55
1432.23 54
1432.32 52
1432.40 50
1432.49 48
1432.58 46
1432.66 43
1432.75 41
1432.84 38
1432.92 34
1433.01 31
1433.10 27
1433.18 23
1433.27 20
1433.36 16
1433.44 11
1433.53 7
1433.62 2
1433.70 0
1433.79 0
1433.88 0
1433.96 0
1434.05 0
1434.14 2
1434.22 7
1434.31 11
1434.40 15
1434.48 18
1434.57 22
1434.66 25
1434.74 29
1434.83 34
1434.92 41
1435.00 47
1435.09 54
1435.18 60
1435.26 65
1435.35 69
1435.44 73
1435.53 75
1435.61 76
1435.70 76
1435.79 75
1435.87 73
1435.96 71
1436.05 69
1436.13 67
1436.22 65
1436.31 65
1436.39 65
1436.48 64
1436.57 63
1436.65 60
1436.74 57
1436.83 52
1436.91 49
1437.00 46
1437.09 46
1437.17 48
1437.26 53
1437.35 60
1437.44 68
1437.52 77
1437.61 86
1437.70 94
1437.78 101
1437.87 107
1437.96 111
1438.04 113
1438.13 114
1438.22 113
1438.30 110
1438.39 105
1438.48 98
1438.56 90
1438.65 82
1438.74 74
1438.83 67
1438.91 61
1439.00 58
1439.09 56
1439.17 57
1439.26 58
1439.35 60
1439.43 61
1439.52 61
1439.61 61
1439.69 58
1439.78 55
1439.87 50
1439.96 46
1440.04 42
1440.13 39
1440.22 37
1440.30 37
1440.39 38
1440.48 40
1440.56 41
1440.65 41
1440.74 40
1440.83 36
1440.91 31
1441.00 26
1441.09 22
1441.17 19
1441.26 17
1441.35 16
1441.43 16
1441.52 15
1441.61 15
1441.69 15
1441.78 15
1441.87 16
1441.96 20
1442.04 25
1442.13 33
1442.22 41
1442.30 49
1442.39 55
1442.48 60
1442.56 62
1442.65 63
1442.74 62
1442.83 59
1442.91 55
1443.00 50
1443.09 43
1443.17 35
1443.26 26
1443.35 16
1443.44 7
1443.52 0
1443.61 0
1443.70 0
1443.78 0
1443.87 0
1443.96 0
1444.04 0
1444.13 0
1444.22 2
1444.31 5
1444.39 8
1444.48 10
1444.57 13
1444.65 15
1444.74 18
1444.83 21
1444.92 24
1445.00 27
1445.09 30
1445.18 33
1445.26 34
1445.35 35
1445.44 34
1445.52 32
1445.61 28
1445.70 25
1445.79 21
1445.87 18
1445.96 16
1446.05 15
1446.13 15
1446.22 17
1446.31 19
1446.40 22
1446.48 25
1446.57 28
1446.66 30
1446.74 31
1446.83 31
1446.92 32
1447.01 33
1447.09 35
1447.18 38
1447.27 44
1447.35 53
1447.44 63
1447.53 76
1447.62 91
1447.70 106
1447.79 122
1447.88 138
1447.96 153
1448.05 168
1448.14 183
1448.23 198
1448.31 214
1448.40 230
1448.49 247
1448.58 262
1448.66 277
1448.75 289
1448.84 300
1448.92 309
1449.01 315
1449.10 318
1449.19 318
1449.27 317
1449.36 314
1449.45 311
1449.53 310
1449.62 311
1449.71 315
1449.80 320
1449.88 323
1449.97 324
1450.06 322
1450.15 316
1450.23 307
1450.32 297
1450.41 286
1450.49 277
1450.58 270
1450.67 264
1450.76 259
1450.84 255
1450.93 250
1451.02 245
1451.11 239
1451.19 232
1451.28 224
1451.37 217
1451.45 209
1451.54 202
1451.63 195
1451.72 190
1451.80 185
1451.89 182
1451.98 180
1452.07 178
1452.15 176
1452.24 173
1452.33 169
1452.41 164
1452.50 158
1452.59 152
1452.68 145
1452.76 138
1452.85 129
1452.94 120
1453.03 110
1453.11 98
1453.20 87
1453.29 76
1453.38 67
1453.46 61
1453.55 58
1453.64 58
1453.72 62
1453.81 67
1453.90 73
1453.99 79
1454.07 83
1454.16 85
1454.25 84
1454.34 82
1454.42 80
1454.51 78
1454.60 77
1454.69 77
1454.77 78
1454.86 79
1454.95 79
1455.04 77
1455.12 73
1455.21 67
1455.30 61
1455.38 55
1455.47 50
1455.56 48
1455.65 49
1455.73 52
1455.82 56
1455.91 61
1456.00 67
1456.08 72
1456.17 78
1456.26 84
1456.35 91
1456.43 97
1456.52 104
1456.61 110
1456.70 115
1456.78 117
1456.87 118
1456.96 117
1457.05 113
1457.13 108
1457.22 101
1457.31 95
1457.40 89
1457.48 84
1457.57 80
1457.66 79
1457.75 80
1457.83 82
1457.92 86
1458.01 91
1458.10 96
1458.18 101
1458.27 107
1458.36 112
1458.45 116
1458.53 120
1458.62 122
1458.71 122
1458.80 122
1458.88 120
1458.97 118
1459.06 117
1459.15 115
1459.23 115
1459.32 115
1459.41 115
1459.50 116
1459.58 119
1459.67 125
1459.76 133
1459.85 143
1459.93 155
1460.02 168
1460.11 180
1460.20 190
1460.28 197
1460.37 200
1460.46 201
1460.55 200
1460.63 199
1460.72 199
1460.81 200
1460.90 202
1460.98 207
1461.07 213
1461.16 221
1461.25 229
1461.33 238
1461.42 245
1461.51 251
1461.60 255
1461.68 258
1461.77 262
1461.86 268
1461.95 276
1462.04 286
1462.12 297
1462.21 308
1462.30 317
1462.39 322
1462.47 324
1462.56 325
1462.65 325
1462.74 326
1462.82 331
1462.91 339
1463.00 350
1463.09 361
1463.17 371
1463.26 377
1463.35 378
1463.44 375
1463.52 368
1463.61 358
1463.70 347
1463.79 335
1463.88 324
1463.96 311
1464.05 298
1464.14 284
1464.23 270
1464.31 255
1464.40 242
1464.49 231
1464.58 222
1464.66 216
1464.75 212
1464.84 209
1464.93 207
1465.02 204
1465.10 201
1465.19 196
1465.28 190
1465.37 183
1465.45 177
1465.54 170
1465.63 163
1465.72 157
1465.80 151
1465.89 146
1465.98 140
1466.07 133
1466.16 126
1466.24 118
1466.33 110
1466.42 102
1466.51 95
1466.59 89
1466.68 84
1466.77 82
1466.86 81
1466.94 81
1467.03 82
1467.12 83
1467.21 82
1467.30 80
1467.38 75
1467.47 69
1467.56 60
1467.65 52
1467.73 43
1467.82 36
1467.91 29
1468.00 22
1468.09 17
1468.17 12
1468.26 9
1468.35 7
1468.44 6
1468.52 6
1468.61 6
1468.70 7
1468.79 6
1468.88 5
1468.96 4
1469.05 3
1469.14 2
1469.23 3
1469.32 3
1469.40 4
1469.49 4
1469.58 3
1469.67 0
1469.75 0
1469.84 0
1469.93 0
1470.02 0
1470.11 0
1470.19 5
1470.28 17
1470.37 31
1470.46 46
1470.54 60
1470.63 71
1470.72 79
1470.81 83
1470.90 82
1470.98 79
1471.07 74
1471.16 69
1471.25 63
1471.34 59
1471.42 56
1471.51 54
1471.60 52
1471.69 50
1471.78 47
1471.86 43
1471.95 40
1472.04 37
1472.13 34
1472.21 32
1472.30 32
1472.39 32
1472.48 33
1472.57 34
1472.65 36
1472.74 38
1472.83 41
1472.92 45
1473.01 52
1473.09 60
1473.18 70
1473.27 80
1473.36 89
1473.45 97
1473.53 103
1473.62 107
1473.71 109
1473.80 111
1473.89 114
1473.97 117
1474.06 121
1474.15 126
1474.24 131
1474.33 136
1474.41 140
1474.50 141
1474.59 141
1474.68 139
1474.77 135
1474.85 130
1474.94 124
1475.03 118
1475.12 112
1475.21 108
1475.29 106
1475.38 106
1475.47 106
1475.56 107
1475.65 108
1475.73 109
1475.82 109
1475.91 109
1476.00 110
1476.09 111
1476.17 113
1476.26 115
1476.35 117
1476.44 119
1476.53 119
1476.61 118
1476.70 114
1476.79 109
1476.88 103
1476.97 97
1477.05 91
1477.14 87
1477.23 83
1477.32 81
1477.41 81
1477.49 82
1477.58 84
1477.67 88
1477.76 93
1477.85 99
1477.93 105
1478.02 111
1478.11 117
1478.20 121
1478.29 123
1478.37 123
1478.46 122
1478.55 120
1478.64 119
1478.73 119
1478.82 121
1478.90 126
1478.99 133
1479.08 141
1479.17 150
1479.26 159
1479.34 167
1479.43 173
1479.52 179
1479.61 184
1479.70 188
1479.78 192
1479.87 196
1479.96 198
1480.05 199
1480.14 198
1480.23 194
1480.31 190
1480.40 184
1480.49 178
1480.58 173
1480.67 167
1480.75 161
1480.84 154
1480.93 147
1481.02 139
1481.11 131
1481.19 122
1481.28 113
1481.37 106
1481.46 100
1481.55 96
1481.64 95
1481.72 96
1481.81 99
1481.90 103
1481.99 109
1482.08 115
1482.17 120
1482.25 126
1482.34 130
1482.43 133
1482.52 135
1482.61 136
1482.69 136
1482.78 136
1482.87 134
1482.96 132
1483.05 129
1483.14 125
1483.22 121
1483.31 117
1483.40 114
1483.49 113
1483.58 112
1483.66 114
1483.75 116
1483.84 120
1483.93 124
1484.02 129
1484.11 134
1484.19 139
1484.28 145
1484.37 151
1484.46 158
1484.55 167
1484.64 177
1484.72 190
1484.81 204
1484.90 218
1484.99 233
1485.08 246
1485.17 256
1485.25 264
1485.34 268
1485.43 270
1485.52 271
1485.61 273
1485.70 279
1485.78 289
1485.87 304
1485.96 323
1486.05 345
1486.14 366
1486.23 386
1486.31 403
1486.40 416
1486.49 426
1486.58 435
1486.67 443
1486.76 452
1486.84 463
1486.93 474
1487.02 485
1487.11 494
1487.20 502
1487.29 507
1487.37 508
1487.46 505
1487.55 498
1487.64 488
1487.73 476
1487.82 463
1487.90 449
1487.99 436
1488.08 423
1488.17 411
1488.26 399
1488.35 387
1488.43 374
1488.52 360
1488.61 346
1488.70 333
1488.79 321
1488.88 311
1488.96 304
1489.05 298
1489.14 294
1489.23 289
1489.32 284
1489.41 277
1489.50 268
1489.58 258
1489.67 247
1489.76 236
1489.85 225
1489.94 215
1490.03 206
1490.11 199
1490.20 193
1490.29 188
1490.38 184
1490.47 181
1490.56 177
1490.64 173
1490.73 169
1490.82 166
1490.91 163
1491.00 162
1491.09 163
1491.18 166
1491.26 169
1491.35 172
1491.44 175
1491.53 177
1491.62 178
1491.71 178
1491.79 178
1491.88 178
1491.97 178
1492.06 179
1492.15 182
1492.24 185
1492.33 188
1492.41 192
1492.50 194
1492.59 197
1492.68 198
1492.77 200
1492.86 202
1492.95 204
1493.03 206
1493.12 210
1493.21 213
1493.30 216
1493.39 218
1493.48 219
1493.57 219
1493.65 217
1493.74 216
1493.83 214
1493.92 213
1494.01 213
1494.10 213
1494.19 213
1494.27 214
1494.36 215
1494.45 215
1494.54 214
1494.63 211
1494.72 207
1494.81 202
1494.89 195
1494.98 188
1495.07 181
1495.16 173
1495.25 164
1495.34 155
1495.43 144
1495.51 132
1495.60 121
1495.69 111
1495.78 104
1495.87 99
1495.96 99
1496.05 103
1496.13 110
1496.22 118
1496.31 125
1496.40 129
1496.49 131
1496.58 128
1496.67 122
1496.75 115
1496.84 107
1496.93 101
1497.02 97
1497.11 94
1497.20 94
1497.29 95
1497.38 96
1497.46 96
1497.55 96
1497.64 94
1497.73 93
1497.82 90
1497.91 87
1498.00 85
1498.08 82
1498.17 79
1498.26 75
1498.35 72
1498.44 69
1498.53 66
1498.62 64
1498.71 63
1498.79 64
1498.88 66
1498.97 69
1499.06 74
1499.15 79
1499.24 84
1499.33 89
1499.41 94
1499.50 98
1499.59 101
1499.68 105
1499.77 110
1499.86 115
1499.95 120
1500.04 125
1500.12 130
1500.21 134
1500.30 136
1500.39 137
1500.48 136
1500.57 133
1500.66 131
1500.75 128
1500.83 127
1500.92 128
1501.01 131
1501.10 137
1501.19 145
1501.28 154
1501.37 164
1501.46 174
1501.54 184
1501.63 194
1501.72 205
1501.81 217
1501.90 230
1501.99 243
1502.08 255
1502.17 263
1502.26 268
1502.34 267
1502.43 261
1502.52 250
1502.61 238
1502.70 224
1502.79 210
1502.88 197
1502.97 186
1503.05 176
1503.14 167
1503.23 159
1503.32 153
1503.41 148
1503.50 144
1503.59 142
1503.68 141
1503.77 141
1503.85 142
1503.94 142
1504.03 141
1504.12 137
1504.21 130
1504.30 121
1504.39 109
1504.48 96
1504.56 83
1504.65 73
1504.74 66
1504.83 64
1504.92 65
1505.01 68
1505.10 73
1505.19 77
1505.28 80
1505.36 80
1505.45 79
1505.54 76
1505.63 73
1505.72 70
1505.81 69
1505.90 69
1505.99 72
1506.08 76
1506.17 81
1506.25 86
1506.34 91
1506.43 95
1506.52 98
1506.61 98
1506.70 98
1506.79 95
1506.88 91
1506.97 85
1507.05 79
1507.14 72
1507.23 65
1507.32 58
1507.41 53
1507.50 49
1507.59 47
1507.68 46
1507.77 47
1507.85 50
1507.94 53
1508.03 58
1508.12 63
1508.21 68
1508.30 71
1508.39 74
1508.48 74
1508.57 73
1508.66 71
1508.74 68
1508.83 65
1508.92 64
1509.01 65
1509.10 68
1509.19 73
1509.28 79
1509.37 85
1509.46 91
1509.55 95
1509.63 98
1509.72 100
1509.81 99
1509.90 97
1509.99 93
1510.08 87
1510.17 79
1510.26 70
1510.35 61
1510.44 54
1510.53 50
1510.61 50
1510.70 54
1510.79 61
1510.88 69
1510.97 78
1511.06 84
1511.15 88
1511.24 89
1511.33 88
1511.42 85
1511.50 80
1511.59 75
1511.68 69
1511.77 63
1511.86 57
1511.95 51
1512.04 47
1512.13 45
1512.22 45
1512.31 47
1512.40 51
1512.48 54
1512.57 56
1512.66 55
1512.75 52
1512.84 47
1512.93 41
1513.02 36
1513.11 33
1513.20 34
1513.29 40
1513.38 50
1513.47 63
1513.55 77
1513.64 90
1513.73 101
1513.82 110
1513.91 118
1514.00 125
1514.09 134
1514.18 145
1514.27 158
1514.36 173
1514.45 187
1514.53 199
1514.62 209
1514.71 216
1514.80 220
1514.89 223
1514.98 226
1515.07 230
1515.16 233
1515.25 237
1515.34 239
1515.43 241
1515.52 240
1515.61 238
1515.69 235
1515.78 231
1515.87 226
1515.96 220
1516.05 213
1516.14 205
1516.23 197
1516.32 188
1516.41 179
1516.50 168
1516.59 157
1516.68 144
1516.76 131
1516.85 116
1516.94 102
1517.03 90
1517.12 81
1517.21 76
1517.30 75
1517.39 77
1517.48 80
1517.57 84
1517.66 86
1517.75 86
1517.84 83
1517.92 78
1518.01 72
1518.10 66
1518.19 61
1518.28 58
1518.37 56
1518.46 55
1518.55 56
1518.64 56
1518.73 57
1518.82 57
1518.91 57
1519.00 56
1519.09 54
1519.17 52
1519.26 49
1519.35 46
1519.44 42
1519.53 39
1519.62 35
1519.71 31
1519.80 26
1519.89 22
1519.98 18
1520.07 15
1520.16 12
1520.25 11
1520.34 10
1520.43 9
1520.51 6
1520.60 2
1520.69 0
1520.78 0
1520.87 0
1520.96 0
1521.05 0
1521.14 0
1521.23 0
1521.32 1
1521.41 8
1521.50 16
1521.59 23
1521.68 31
1521.77 37
1521.86 43
1521.94 47
1522.03 50
1522.12 51
1522.21 50
1522.30 50
1522.39 50
1522.48 50
1522.57 51
1522.66 52
1522.75 52
1522.84 52
1522.93 51
1523.02 49
1523.11 47
1523.20 46
1523.29 45
1523.37 45
1523.46 45
1523.55 44
1523.64 41
1523.73 35
1523.82 28
1523.91 21
1524.00 13
1524.09 8
1524.18 4
1524.27 3
1524.36 4
1524.45 7
1524.54 10
1524.63 14
1524.72 18
1524.81 22
1524.90 28
1524.99 34
1525.07 40
1525.16 46
1525.25 50
1525.34 54
1525.43 55
1525.52 55
1525.61 55
1525.70 56
1525.79 59
1525.88 63
1525.97 68
1526.06 73
1526.15 76
1526.24 77
1526.33 75
1526.42 71
1526.51 64
1526.60 57
1526.69 50
1526.78 44
1526.86 39
1526.95 36
1527.04 34
1527.13 34
1527.22 36
1527.31 39
1527.40 43
1527.49 46
1527.58 49
1527.67 49
1527.76 46
1527.85 40
1527.94 33
1528.03 25
1528.12 19
1528.21 14
1528.30 13
1528.39 13
1528.48 14
1528.57 16
1528.66 18
1528.75 19
1528.83 19
1528.92 18
1529.01 18
1529.10 19
1529.19 21
1529.28 23
1529.37 26
1529.46 30
1529.55 35
1529.64 40
1529.73 46
1529.82 52
1529.91 59
1530.00 67
1530.09 75
1530.18 83
1530.27 90
1530.36 96
1530.45 101
1530.54 106
1530.63 111
1530.72 117
1530.81 123
1530.90 130
1530.99 136
1531.08 140
1531.16 143
1531.25 143
1531.34 142
1531.43 139
1531.52 136
1531.61 132
1531.70 128
1531.79 125
1531.88 123
1531.97 121
1532.06 119
1532.15 118
1532.24 118
1532.33 118
1532.42 118
1532.51 118
1532.60 118
1532.69 119
1532.78 120
1532.87 120
1532.96 119
1533.05 116
1533.14 112
1533.23 107
1533.32 102
1533.41 99
1533.50 99
1533.59 103
1533.68 108
1533.77 115
1533.86 120
1533.95 124
1534.04 124
1534.12 123
1534.21 120
1534.30 117
1534.39 117
1534.48 118
1534.57 121
1534.66 126
1534.75 132
1534.84 138
1534.93 144
1535.02 147
1535.11 149
1535.20 148
1535.29 144
1535.38 139
1535.47 132
1535.56 124
1535.65 116
1535.74 109
1535.83 101
1535.92 93
1536.01 85
1536.10 76
1536.19 68
1536.28 59
1536.37 51
1536.46 46
1536.55 42
1536.64 42
1536.73 45
1536.82 51
1536.91 60
1537.00 72
1537.09 84
1537.18 96
1537.27 106
1537.36 114
1537.45 119
1537.54 122
1537.63 125
1537.72 127
1537.81 130
1537.90 134
1537.99 139
1538.08 145
1538.17 151
1538.26 157
1538.35 163
1538.44 169
1538.53 177
1538.62 185
1538.70 194
1538.79 203
1538.88 213
1538.97 223
1539.06 231
1539.15 239
1539.24 247
1539.33 254
1539.42 262
1539.51 270
1539.60 277
1539.69 283
1539.78 288
1539.87 290
1539.96 290
1540.05 290
1540.14 289
1540.23 289
1540.32 293
1540.41 299
1540.50 309
1540.59 322
1540.68 337
1540.77 352
1540.86 367
1540.95 381
1541.04 395
1541.13 409
1541.22 425
1541.31 444
1541.40 465
1541.49 489
1541.58 514
1541.67 538
1541.76 559
1541.85 576
1541.94 590
1542.03 601
1542.12 612
1542.21 623
1542.30 635
1542.39 648
1542.48 661
1542.57 671
1542.66 678
1542.75 680
1542.84 678
1542.93 673
1543.02 668
1543.11 663
1543.20 660
1543.29 658
1543.38 656
1543.47 652
1543.56 645
1543.65 636
1543.74 625
1543.83 613
1543.92 603
1544.01 596
1544.10 592
1544.19 591
1544.28 592
1544.37 593
1544.46 591
1544.55 586
1544.64 577
1544.73 565
1544.82 551
1544.91 538
1545.00 526
1545.09 518
1545.18 513
1545.27 509
1545.36 505
1545.45 500
1545.54 491
1545.63 478
1545.72 461
1545.81 440
1545.90 416
1545.99 391
1546.08 367
1546.17 344
1546.26 324
1546.35 308
1546.44 296
1546.53 289
1546.62 287
1546.71 289
1546.80 294
1546.89 300
1546.98 306
1547.07 309
1547.16 309
1547.25 304
1547.34 295
1547.44 283
1547.53 270
1547.62 255
1547.71 242
1547.80 230
1547.89 221
1547.98 216
1548.07 213
1548.16 214
1548.25 217
1548.34 222
1548.43 227
1548.52 232
1548.61 236
1548.70 237
1548.79 236
1548.88 233
1548.97 227
1549.06 218
1549.15 208
1549.24 197
1549.33 186
1549.42 176
1549.51 168
1549.60 164
1549.69 163
1549.78 165
1549.87 167
1549.96 169
1550.05 169
1550.14 167
1550.23 162
1550.32 155
1550.41 146
1550.50 136
1550.59 125
1550.68 114
1550.77 105
1550.86 97
1550.95 92
1551.04 91
1551.13 93
1551.22 98
1551.31 105
1551.40 112
1551.49 117
1551.58 121
1551.67 122
1551.76 122
1551.85 121
1551.94 121
1552.04 122
1552.13 124
1552.22 128
1552.31 133
1552.40 138
1552.49 143
1552.58 145
1552.67 145
1552.76 141
1552.85 135
1552.94 126
1553.03 117
1553.12 108
1553.21 102
1553.30 98
1553.39 98
1553.48 101
1553.57 105
1553.66 110
1553.75 115
1553.84 118
1553.93 120
1554.02 121
1554.11 121
1554.20 122
1554.29 123
1554.38 125
1554.47 128
1554.56 132
1554.65 137
1554.74 143
1554.83 150
1554.92 157
1555.02 166
1555.11 175
1555.20 184
1555.29 194
1555.38 203
1555.47 210
1555.56 215
1555.65 217
1555.74 218
1555.83 217
1555.92 215
1556.01 213
1556.10 211
1556.19 209
1556.28 207
1556.37 203
1556.46 199
1556.55 192
1556.64 184
1556.73 175
1556.82 165
1556.91 157
1557.00 149
1557.09 143
1557.18 139
1557.27 137
1557.37 136
1557.46 135
1557.55 135
1557.64 136
1557.73 137
1557.82 139
1557.91 142
1558.00 146
1558.09 149
1558.18 152
1558.27 152
1558.36 151
1558.45 148
1558.54 144
1558.63 140
1558.72 136
1558.81 134
1558.90 133
1558.99 134
1559.08 135
1559.17 136
1559.26 137
1559.35 137
1559.45 137
1559.54 138
1559.63 140
1559.72 143
1559.81 147
1559.90 151
1559.99 155
1560.08 157
1560.17 159
1560.26 161
1560.35 163
1560.44 166
1560.53 169
1560.62 172
1560.71 175
1560.80 176
1560.89 176
1560.98 174
1561.07 171
1561.17 169
1561.26 169
1561.35 170
1561.44 175
1561.53 183
1561.62 193
1561.71 205
1561.80 218
1561.89 232
1561.98 246
1562.07 260
1562.16 273
1562.25 286
1562.34 299
1562.43 312
1562.52 324
1562.61 337
1562.70 348
1562.79 358
1562.89 368
1562.98 377
1563.07 385
1563.16 395
1563.25 408
1563.34 422
1563.43 439
1563.52 458
1563.61 480
1563.70 504
1563.79 530
1563.88 557
1563.97 584
1564.06 611
1564.15 636
1564.24 658
1564.34 677
1564.43 694
1564.52 710
1564.61 724
1564.70 738
1564.79 750
1564.88 761
1564.97 770
1565.06 777
1565.15 785
1565.24 794
1565.33 807
1565.42 825
1565.51 850
1565.60 882
1565.69 919
1565.79 961
1565.88 1007
1565.97 1055
1566.06 1106
1566.15 1160
1566.24 1219
1566.33 1282
1566.42 1349
1566.51 1419
1566.60 1489
1566.69 1558
1566.78 1622
1566.87 1683
1566.96 1739
1567.05 1795
1567.15 1854
1567.24 1921
1567.33 1997
1567.42 2086
1567.51 2185
1567.60 2293
1567.69 2405
1567.78 2521
1567.87 2637
1567.96 2753
1568.05 2869
1568.14 2986
1568.23 3102
1568.32 3216
1568.42 3327
1568.51 3432
1568.60 3528
1568.69 3614
1568.78 3689
1568.87 3753
1568.96 3806
1569.05 3851
1569.14 3888
1569.23 3920
1569.32 3947
1569.41 3971
1569.50 3991
1569.60 4009
1569.69 4023
1569.78 4032
1569.87 4036
1569.96 4037
1570.05 4036
1570.14 4034
1570.23 4031
1570.32 4028
1570.41 4024
1570.50 4016
1570.59 4003
1570.68 3983
1570.78 3955
1570.87 3919
1570.96 3876
1571.05 3826
1571.14 3769
1571.23 3704
1571.32 3633
1571.41 3556
1571.50 3474
1571.59 3390
1571.68 3308
1571.77 3230
1571.87 3159
1571.96 3095
1572.05 3036
1572.14 2980
1572.23 2924
1572.32 2862
1572.41 2795
1572.50 2721
1572.59 2641
1572.68 2558
1572.77 2475
1572.87 2396
1572.96 2322
1573.05 2255
1573.14 2195
1573.23 2140
1573.32 2088
1573.41 2037
1573.50 1985
1573.59 1930
1573.68 1873
1573.77 1815
1573.86 1758
1573.96 1704
1574.05 1656
1574.14 1613
1574.23 1574
1574.32 1540
1574.41 1507
1574.50 1474
1574.59 1441
1574.68 1409
1574.77 1377
1574.86 1347
1574.96 1318
1575.05 1291
1575.14 1263
1575.23 1234
1575.32 1203
1575.41 1170
1575.50 1137
1575.59 1103
1575.68 1072
1575.77 1042
1575.87 1016
1575.96 990
1576.05 966
1576.14 942
1576.23 917
1576.32 893
1576.41 869
1576.50 848
1576.59 829
1576.68 812
1576.77 796
1576.87 782
1576.96 766
1577.05 749
1577.14 730
1577.23 709
1577.32 688
1577.41 667
1577.50 647
1577.59 628
1577.68 609
1577.78 591
1577.87 573
1577.96 556
1578.05 539
1578.14 523
1578.23 509
1578.32 498
1578.41 490
1578.50 484
1578.59 480
1578.69 478
1578.78 475
1578.87 471
1578.96 466
1579.05 460
1579.14 452
1579.23 443
1579.32 433
1579.41 422
1579.51 412
1579.60 402
1579.69 394
1579.78 388
1579.87 384
1579.96 382
1580.05 380
1580.14 379
1580.23 378
1580.33 377
1580.42 376
1580.51 374
1580.60 373
1580.69 372
1580.78 371
1580.87 370
1580.96 368
1581.05 366
1581.14 362
1581.24 357
1581.33 350
1581.42 341
1581.51 331
1581.60 320
1581.69 310
1581.78 300
1581.87 291
1581.96 283
1582.06 276
1582.15 271
1582.24 267
1582.33 263
1582.42 261
1582.51 259
1582.60 258
1582.69 259
1582.79 261
1582.88 264
1582.97 269
1583.06 275
1583.15 281
1583.24 288
1583.33 293
1583.42 296
1583.51 298
1583.61 299
1583.70 300
1583.79 301
1583.88 301
1583.97 301
1584.06 301
1584.15 298
1584.24 294
1584.34 288
1584.43 282
1584.52 276
1584.61 271
1584.70 267
1584.79 265
1584.88 263
1584.97 262
1585.06 261
1585.16 259
1585.25 258
1585.34 258
1585.43 258
1585.52 260
1585.61 261
1585.70 263
1585.79 263
1585.89 263
1585.98 260
1586.07 256
1586.16 252
1586.25 247
1586.34 243
1586.43 239
1586.52 236
1586.62 235
1586.71 236
1586.80 238
1586.89 241
1586.98 247
1587.07 253
1587.16 260
1587.25 266
1587.35 270
1587.44 271
1587.53 270
1587.62 265
1587.71 257
1587.80 247
1587.89 235
1587.99 224
1588.08 215
1588.17 208
1588.26 205
1588.35 206
1588.44 211
1588.53 219
1588.62 229
1588.72 240
1588.81 250
1588.90 260
1588.99 268
1589.08 277
1589.17 285
1589.26 294
1589.36 304
1589.45 316
1589.54 329
1589.63 342
1589.72 356
1589.81 370
1589.90 383
1589.99 393
1590.09 400
1590.18 404
1590.27 404
1590.36 401
1590.45 395
1590.54 387
1590.63 378
1590.73 369
1590.82 361
1590.91 355
1591.00 352
1591.09 353
1591.18 358
1591.27 366
1591.37 379
1591.46 396
1591.55 417
1591.64 439
1591.73 461
1591.82 483
1591.91 500
1592.01 512
1592.10 518
1592.19 517
1592.28 512
1592.37 503
1592.46 493
1592.55 483
1592.65 473
1592.74 465
1592.83 457
1592.92 448
1593.01 440
1593.10 431
1593.19 424
1593.29 417
1593.38 412
1593.47 408
1593.56 405
1593.65 402
1593.74 400
1593.83 397
1593.93 395
1594.02 393
1594.11 391
1594.20 389
1594.29 386
1594.38 383
1594.47 378
1594.57 372
1594.66 366
1594.75 359
1594.84 352
1594.93 345
1595.02 339
1595.11 334
1595.21 331
1595.30 329
1595.39 329
1595.48 331
1595.57 334
1595.66 338
1595.76 341
1595.85 344
1595.94 346
1596.03 345
1596.12 343
1596.21 340
1596.30 334
1596.40 327
1596.49 318
1596.58 308
1596.67 296
1596.76 284
1596.85 271
1596.95 258
1597.04 247
1597.13 238
1597.22 231
1597.31 227
1597.40 227
1597.50 228
1597.59 229
1597.68 231
1597.77 232
1597.86 233
1597.95 234
1598.04 236
1598.14 238
1598.23 241
1598.32 243
1598.41 243
1598.50 241
1598.59 236
1598.69 228
1598.78 218
1598.87 207
1598.96 196
1599.05 187
1599.14 180
1599.24 176
1599.33 174
1599.42 175
1599.51 177
1599.60 179
1599.69 181
1599.79 182
1599.88 182
1599.97 182
1600.06 182
1600.15 184
1600.24 185
1600.34 187
1600.43 188
1600.52 187
1600.61 185
1600.70 182
1600.79 179
1600.89 177
1600.98 178
1601.07 182
1601.16 189
1601.25 199
1601.34 210
1601.44 220
1601.53 228
1601.62 232
1601.71 232
1601.80 228
1601.89 222
1601.99 215
1602.08 210
1602.17 209
1602.26 213
1602.35 221
1602.44 231
1602.54 243
1602.63 254
1602.72 264
1602.81 272
1602.90 277
1602.99 281
1603.09 283
1603.18 286
1603.27 288
1603.36 290
1603.45 292
1603.54 296
1603.64 300
1603.73 307
1603.82 314
1603.91 323
1604.00 333
1604.10 343
1604.19 353
1604.28 363
1604.37 370
1604.46 376
1604.55 381
1604.65 385
1604.74 389
1604.83 394
1604.92 401
1605.01 411
1605.10 424
1605.20 440
1605.29 458
1605.38 477
1605.47 495
1605.56 513
1605.66 528
1605.75 543
1605.84 557
1605.93 572
1606.02 589
1606.11 607
1606.21 627
1606.30 647
1606.39 667
1606.48 686
1606.57 704
1606.67 719
1606.76 731
1606.85 740
1606.94 746
1607.03 749
1607.13 750
1607.22 748
1607.31 745
1607.40 743
1607.49 742
1607.58 743
1607.68 746
1607.77 749
1607.86 752
1607.95 754
1608.04 754
1608.14 752
1608.23 748
1608.32 742
1608.41 735
1608.50 729
1608.60 723
1608.69 719
1608.78 716
1608.87 714
1608.96 712
1609.05 709
1609.15 704
1609.24 698
1609.33 691
1609.42 684
1609.51 678
1609.61 674
1609.70 671
1609.79 669
1609.88 668
1609.97 665
1610.07 660
1610.16 651
1610.25 638
1610.34 621
1610.43 600
1610.53 578
1610.62 556
1610.71 536
1610.80 519
1610.89 507
1610.99 500
1611.08 497
1611.17 494
1611.26 491
1611.35 485
1611.45 475
1611.54 462
1611.63 445
1611.72 427
1611.81 411
1611.91 397
1612.00 385
1612.09 375
1612.18 366
1612.27 357
1612.37 348
1612.46 337
1612.55 325
1612.64 312
1612.73 301
1612.83 293
1612.92 287
1613.01 284
1613.10 284
1613.19 286
1613.29 288
1613.38 288
1613.47 287
1613.56 283
1613.65 276
1613.75 266
1613.84 256
1613.93 244
1614.02 234
1614.11 224
1614.21 217
1614.30 212
1614.39 208
1614.48 205
1614.57 204
1614.67 203
1614.76 202
1614.85 202
1614.94 202
1615.03 201
1615.13 200
1615.22 198
1615.31 195
1615.40 192
1615.49 191
1615.59 190
1615.68 192
1615.77 196
1615.86 202
1615.96 209
1616.05 216
1616.14 222
1616.23 227
1616.32 231
1616.42 233
1616.51 233
1616.60 232
1616.69 230
1616.78 227
1616.88 225
1616.97 223
1617.06 221
1617.15 221
1617.24 221
1617.34 221
1617.43 221
1617.52 223
1617.61 227
1617.71 232
1617.80 239
1617.89 247
1617.98 254
1618.07 258
1618.17 258
1618.26 254
1618.35 244
1618.44 232
1618.54 219
1618.63 208
1618.72 201
1618.81 198
1618.90 200
1619.00 203
1619.09 207
1619.18 208
1619.27 207
1619.36 203
1619.46 197
1619.55 191
1619.64 186
1619.73 182
1619.83 179
1619.92 175
1620.01 171
1620.10 166
1620.19 158
1620.29 151
1620.38 143
1620.47 137
1620.56 132
1620.66 128
1620.75 125
1620.84 121
1620.93 117
1621.02 111
1621.12 105
1621.21 98
1621.30 92
1621.39 87
1621.49 84
1621.58 82
1621.67 81
1621.76 82
1621.86 82
1621.95 83
1622.04 83
1622.13 83
1622.22 84
1622.32 85
1622.41 87
1622.50 89
1622.59 93
1622.69 98
1622.78 103
1622.87 108
1622.96 113
1623.06 117
1623.15 120
1623.24 121
1623.33 122
1623.42 123
1623.52 125
1623.61 129
1623.70 134
1623.79 139
1623.89 142
1623.98 143
1624.07 139
1624.16 130
1624.26 117
1624.35 102
1624.44 85
1624.53 70
1624.62 57
1624.72 48
1624.81 42
1624.90 39
1624.99 38
1625.09 37
1625.18 35
1625.27 31
1625.36 25
1625.46 17
1625.55 8
1625.64 0
1625.73 0
1625.83 0
1625.92 0
1626.01 0
1626.10 0
1626.20 0
1626.29 0
1626.38 2
1626.47 5
1626.56 9
1626.66 12
1626.75 15
1626.84 17
1626.93 20
1627.03 23
1627.12 27
1627.21 31
1627.30 34
1627.40 37
1627.49 40
1627.58 40
1627.67 40
1627.77 39
1627.86 40
1627.95 42
1628.04 45
1628.14 51
1628.23 57
1628.32 65
1628.41 73
1628.51 81
1628.60 89
1628.69 96
1628.78 102
1628.88 107
1628.97 109
1629.06 109
1629.15 105
1629.25 99
1629.34 91
1629.43 83
1629.52 77
1629.62 72
1629.71 70
1629.80 72
1629.89 75
1629.99 80
1630.08 85
1630.17 91
1630.26 95
1630.36 97
1630.45 98
1630.54 95
1630.63 91
1630.73 84
1630.82 76
1630.91 68
1631.00 61
1631.10 57
1631.19 56
1631.28 57
1631.37 59
1631.47 61
1631.56 62
1631.65 62
1631.74 59
1631.84 56
1631.93 52
1632.02 49
1632.11 47
1632.21 46
1632.30 46
1632.39 47
1632.48 47
1632.58 48
1632.67 47
1632.76 46
1632.85 44
1632.95 42
1633.04 41
1633.13 43
1633.22 47
1633.32 53
1633.41 60
1633.50 68
1633.60 75
1633.69 80
1633.78 83
1633.87 83
1633.97 79
1634.06 74
1634.15 68
1634.24 62
1634.34 56
1634.43 51
1634.52 48
1634.61 47
1634.71 47
1634.80 49
1634.89 51
1634.98 53
1635.08 56
1635.17 58
1635.26 60
1635.36 61
1635.45 60
1635.54 58
1635.63 54
1635.73 48
1635.82 41
1635.91 33
1636.00 24
1636.10 16
1636.19 8
1636.28 2
1636.37 0
1636.47 0
1636.56 0
1636.65 0
1636.75 0
1636.84 0
1636.93 2
1637.02 4
1637.12 5
1637.21 5
1637.30 4
1637.39 3
1637.49 2
1637.58 2
1637.67 4
1637.77 6
1637.86 9
1637.95 13
1638.04 16
1638.14 19
1638.23 21
1638.32 23
1638.41 25
1638.51 26
1638.60 27
1638.69 28
1638.79 29
1638.88 29
1638.97 30
1639.06 31
1639.16 32
1639.25 32
1639.34 33
1639.43 32
1639.53 32
1639.62 32
1639.71 32
1639.81 34
1639.90 38
1639.99 44
1640.08 52
1640.18 61
1640.27 69
1640.36 76
1640.46 81
1640.55 84
1640.64 85
1640.73 85
1640.83 84
1640.92 83
1641.01 81
1641.11 77
1641.20 72
1641.29 66
1641.38 59
1641.48 52
1641.57 46
1641.66 40
1641.75 36
1641.85 33
1641.94 31
1642.03 29
1642.13 28
1642.22 28
1642.31 30
1642.40 32
1642.50 36
1642.59 40
1642.68 43
1642.78 44
1642.87 44
1642.96 41
1643.05 37
1643.15 33
1643.24 28
1643.33 25
1643.43 23
1643.52 23
1643.61 25
1643.71 29
1643.80 33
1643.89 38
1643.98 42
1644.08 45
1644.17 47
1644.26 48
1644.36 47
1644.45 48
1644.54 50
1644.63 55
1644.73 62
1644.82 70
1644.91 77
1645.01 81
1645.10 82
1645.19 77
1645.28 69
1645.38 57
1645.47 46
1645.56 36
1645.66 30
1645.75 27
1645.84 28
1645.94 31
1646.03 36
1646.12 41
1646.21 47
1646.31 53
1646.40 58
1646.49 63
1646.59 67
1646.68 69
1646.77 69
1646.86 66
1646.96 62
1647.05 58
1647.14 55
1647.24 53
1647.33 52
1647.42 53
1647.52 54
1647.61 55
1647.70 55
1647.79 53
1647.89 51
1647.98 48
1648.07 46
1648.17 45
1648.26 47
1648.35 49
1648.45 53
1648.54 55
1648.63 56
1648.73 55
1648.82 51
1648.91 45
1649.00 38
1649.10 31
1649.19 25
1649.28 20
1649.38 17
1649.47 15
1649.56 13
1649.66 11
1649.75 8
1649.84 4
1649.93 0
1650.03 0
1650.12 0
1650.21 0
1650.31 0
1650.40 0
1650.49 0
1650.59 0
1650.68 2
1650.77 6
1650.87 10
1650.96 13
1651.05 18
1651.14 23
1651.24 29
1651.33 35
1651.42 41
1651.52 46
1651.61 50
1651.70 53
1651.80 56
1651.89 57
1651.98 59
1652.08 60
1652.17 61
1652.26 61
1652.36 61
1652.45 59
1652.54 56
1652.63 52
1652.73 47
1652.82 43
1652.91 41
1653.01 41
1653.10 45
1653.19 51
1653.29 59
1653.38 67
1653.47 73
1653.57 75
1653.66 75
1653.75 71
1653.85 66
1653.94 60
1654.03 55
1654.13 51
1654.22 49
1654.31 47
1654.41 48
1654.50 49
1654.59 52
1654.68 57
1654.78 63
1654.87 69
1654.96 76
1655.06 81
1655.15 85
1655.24 88
1655.34 88
1655.43 88
1655.52 86
1655.62 85
1655.71 84
1655.80 85
1655.90 86
1655.99 88
1656.08 91
1656.18 92
1656.27 92
1656.36 91
1656.46 87
1656.55 81
1656.64 73
1656.74 64
1656.83 55
1656.92 46
1657.02 38
1657.11 30
1657.20 23
1657.30 17
1657.39 12
1657.48 10
1657.58 11
1657.67 14
1657.76 22
1657.86 31
1657.95 43
1658.04 56
1658.14 69
1658.23 80
1658.32 90
1658.42 98
1658.51 104
1658.60 108
1658.70 112
1658.79 115
1658.88 117
1658.97 119
1659.07 120
1659.16 120
1659.25 120
1659.35 120
1659.44 122
1659.53 125
1659.63 129
1659.72 134
1659.82 139
1659.91 143
1660.00 147
1660.10 150
1660.19 152
1660.28 155
1660.38 157
1660.47 160
1660.56 163
1660.66 166
1660.75 169
1660.84 170
1660.94 170
1661.03 169
1661.12 168
1661.22 166
1661.31 164
1661.40 164
1661.50 164
1661.59 166
1661.68 170
1661.78 175
1661.87 180
1661.96 184
1662.06 186
1662.15 186
1662.24 183
1662.34 178
1662.43 171
1662.52 163
1662.62 156
1662.71 149
1662.80 144
1662.90 140
1662.99 136
1663.08 133
1663.18 130
1663.27 127
1663.36 124
1663.46 123
1663.55 124
1663.64 127
1663.74 132
1663.83 139
1663.92 147
1664.02 154
1664.11 160
1664.21 163
1664.30 164
1664.39 162
1664.49 160
1664.58 159
1664.67 159
1664.77 161
1664.86 164
1664.95 169
1665.05 173
1665.14 175
1665.23 175
1665.33 170
1665.42 162
1665.51 152
1665.61 140
1665.70 128
1665.79 117
1665.89 108
1665.98 102
1666.08 99
1666.17 99
1666.26 101
1666.36 105
1666.45 108
1666.54 112
1666.64 115
1666.73 116
1666.82 118
1666.92 120
1667.01 125
1667.10 131
1667.20 139
1667.29 150
1667.38 161
1667.48 172
1667.57 180
1667.67 185
1667.76 187
1667.85 186
1667.95 182
1668.04 176
1668.13 171
1668.23 166
1668.32 162
1668.41 159
1668.51 158
1668.60 158
1668.70 157
1668.79 157
1668.88 155
1668.98 153
1669.07 150
1669.16 147
1669.26 142
1669.35 137
1669.44 132
1669.54 126
1669.63 120
1669.72 114
1669.82 110
1669.91 107
1670.01 105
1670.10 105
1670.19 107
1670.29 109
1670.38 112
1670.47 114
1670.57 116
1670.66 117
1670.75 118
1670.85 118
1670.94 117
1671.04 115
1671.13 112
1671.22 106
1671.32 99
1671.41 91
1671.50 82
1671.60 75
1671.69 69
1671.79 67
1671.88 67
1671.97 69
1672.07 72
1672.16 76
1672.25 82
1672.35 87
1672.44 93
1672.53 99
1672.63 104
1672.72 109
1672.82 112
1672.91 114
1673.00 113
1673.10 110
1673.19 105
1673.28 100
1673.38 93
1673.47 87
1673.57 81
1673.66 75
1673.75 71
1673.85 69
1673.94 68
1674.03 68
1674.13 68
1674.22 68
1674.32 67
1674.41 65
1674.50 63
1674.60 61
1674.69 61
1674.78 62
1674.88 65
1674.97 70
1675.07 75
1675.16 79
1675.25 82
1675.35 83
1675.44 82
1675.53 81
1675.63 80
1675.72 80
1675.82 82
1675.91 85
1676.00 90
1676.10 97
1676.19 104
1676.29 111
1676.38 118
1676.47 124
1676.57 129
1676.66 132
1676.75 133
1676.85 133
1676.94 130
1677.04 125
1677.13 118
1677.22 110
1677.32 101
1677.41 91
1677.50 83
1677.60 76
1677.69 72
1677.79 70
1677.88 71
1677.97 74
1678.07 79
1678.16 83
1678.26 88
1678.35 92
1678.44 96
1678.54 99
1678.63 101
1678.73 102
1678.82 103
1678.91 104
1679.01 104
1679.10 104
1679.19 104
1679.29 105
1679.38 108
1679.48 111
1679.57 114
1679.66 118
1679.76 120
1679.85 122
1679.95 121
1680.04 120
1680.13 117
1680.23 113
1680.32 111
1680.42 110
1680.51 109
1680.60 109
1680.70 108
1680.79 107
1680.89 103
1680.98 99
1681.07 93
1681.17 88
1681.26 84
1681.35 82
1681.45 83
1681.54 84
1681.64 86
1681.73 87
1681.82 87
1681.92 85
1682.01 83
1682.11 79
1682.20 77
1682.29 75
1682.39 73
1682.48 71
1682.58 67
1682.67 62
1682.76 55
1682.86 47
1682.95 38
1683.05 30
1683.14 26
1683.23 26
1683.33 31
1683.42 41
1683.52 54
1683.61 69
1683.70 84
1683.80 98
1683.89 109
1683.99 118
1684.08 122
1684.17 124
1684.27 124
1684.36 123
1684.46 121
1684.55 118
1684.64 116
1684.74 114
1684.83 111
1684.93 108
1685.02 104
1685.12 99
1685.21 94
1685.30 90
1685.40 87
1685.49 85
1685.59 84
1685.68 84
1685.77 83
1685.87 81
1685.96 79
1686.06 78
1686.15 79
1686.24 83
1686.34 89
1686.43 99
1686.53 110
1686.62 121
1686.71 129
1686.81 133
1686.90 132
1687.00 127
1687.09 120
1687.18 113
1687.28 105
1687.37 100
1687.47 97
1687.56 96
1687.66 99
1687.75 104
1687.84 111
1687.94 119
1688.03 126
1688.13 131
1688.22 132
1688.31 127
1688.41 116
1688.50 100
1688.60 80
1688.69 59
1688.79 40
1688.88 24
1688.97 14
1689.07 10
1689.16 12
1689.26 17
1689.35 24
1689.44 31
1689.54 37
1689.63 42
1689.73 44
1689.82 47
1689.92 50
1690.01 54
1690.10 60
1690.20 66
1690.29 73
1690.39 79
1690.48 82
1690.57 84
1690.67 82
1690.76 79
1690.86 75
1690.95 71
1691.05 66
1691.14 61
1691.23 56
1691.33 50
1691.42 45
1691.52 40
1691.61 37
1691.71 36
1691.80 38
1691.89 42
1691.99 48
1692.08 55
1692.18 61
1692.27 65
1692.37 67
1692.46 68
1692.55 67
1692.65 64
1692.74 60
1692.84 56
1692.93 52
1693.03 47
1693.12 43
1693.21 39
1693.31 36
1693.40 34
1693.50 35
1693.59 39
1693.69 45
1693.78 54
1693.87 65
1693.97 75
1694.06 83
1694.16 89
1694.25 92
1694.35 94
1694.44 95
1694.53 98
1694.63 105
1694.72 116
1694.82 128
1694.91 141
1695.01 152
1695.10 158
1695.19 159
1695.29 155
1695.38 147
1695.48 138
1695.57 130
1695.67 124
1695.76 120
1695.85 117
1695.95 115
1696.04 113
1696.14 109
1696.23 102
1696.33 94
1696.42 84
1696.52 75
1696.61 69
1696.70 64
1696.80 63
1696.89 65
1696.99 68
1697.08 71
1697.18 73
1697.27 74
1697.36 73
1697.46 71
1697.55 67
1697.65 63
1697.74 58
1697.84 53
1697.93 47
1698.03 39
1698.12 29
1698.21 19
1698.31 9
1698.40 0
1698.50 0
1698.59 0
1698.69 0
1698.78 0
1698.88 0
1698.97 0
1699.06 0
1699.16 3
1699.25 10
1699.35 16
1699.44 19
1699.54 20
1699.63 19
1699.73 17
1699.82 14
1699.91 13
1700.01 14
1700.10 18
1700.20 24
1700.29 32
1700.39 41
1700.48 49
1700.58 56
1700.67 62
1700.76 67
1700.86 70
1700.95 72
1701.05 74
1701.14 75
1701.24 78
1701.33 82
1701.43 88
1701.52 95
1701.62 103
1701.71 110
1701.80 117
1701.90 120
1701.99 121
1702.09 118
1702.18 112
1702.28 105
1702.37 95
1702.47 86
1702.56 76
1702.66 68
1702.75 62
1702.84 58
1702.94 55
1703.03 55
1703.13 55
1703.22 56
1703.32 56
1703.41 54
1703.51 50
1703.60 45
1703.70 39
1703.79 33
1703.88 28
1703.98 23
1704.07 21
1704.17 22
1704.26 24
1704.36 28
1704.45 34
1704.55 42
1704.64 51
1704.74 60
1704.83 67
1704.93 73
1705.02 77
1705.11 78
1705.21 77
1705.30 75
1705.40 71
1705.49 66
1705.59 61
1705.68 55
1705.78 49
1705.87 43
1705.97 36
1706.06 30
1706.16 24
1706.25 20
1706.34 16
1706.44 14
1706.53 13
1706.63 12
1706.72 12
1706.82 13
1706.91 14
1707.01 15
1707.10 15
1707.20 14
1707.29 13
1707.39 12
1707.48 11
1707.58 11
1707.67 13
1707.76 14
1707.86 16
1707.95 17
1708.05 17
1708.14 16
1708.24 14
1708.33 13
1708.43 12
1708.52 11
1708.62 12
1708.71 13
1708.81 16
1708.90 19
1709.00 23
1709.09 26
1709.19 28
1709.28 29
1709.37 28
1709.47 25
1709.56 22
1709.66 20
1709.75 20
1709.85 21
1709.94 25
1710.04 31
1710.13 36
1710.23 42
1710.32 46
1710.42 48
1710.51 49
1710.61 50
1710.70 51
1710.80 53
1710.89 55
1710.99 59
1711.08 63
1711.18 68
1711.27 73
1711.36 79
1711.46 84
1711.55 89
1711.65 94
1711.74 98
1711.84 101
1711.93 104
1712.03 105
1712.12 106
1712.22 106
1712.31 106
1712.41 105
1712.50 103
1712.60 101
1712.69 98
1712.79 93
1712.88 88
1712.98 81
1713.07 74
1713.17 66
1713.26 59
1713.36 54
1713.45 51
1713.55 53
1713.64 58
1713.74 68
1713.83 81
1713.93 95
1714.02 110
1714.11 123
1714.21 134
1714.30 140
1714.40 142
1714.49 140
1714.59 135
1714.68 127
1714.78 119
1714.87 112
1714.97 105
1715.06 99
1715.16 93
1715.25 87
1715.35 79
1715.44 70
1715.54 60
1715.63 49
1715.73 39
1715.82 30
1715.92 25
1716.01 22
1716.11 22
1716.20 24
1716.30 27
1716.39 30
1716.49 34
1716.58 38
1716.68 43
1716.77 49
1716.87 56
1716.96 64
1717.06 72
1717.15 80
1717.25 86
1717.34 90
1717.44 92
1717.53 92
1717.63 91
1717.72 89
1717.82 85
1717.91 81
1718.01 74
1718.10 67
1718.20 58
1718.29 49
1718.39 42
1718.48 37
1718.58 35
1718.67 36
1718.77 39
1718.86 43
1718.96 48
1719.05 51
1719.15 54
1719.24 57
1719.34 59
1719.43 61
1719.53 64
1719.62 65
1719.72 67
1719.81 68
1719.91 68
1720.00 68
1720.10 67
1720.19 66
1720.29 66
1720.38 67
1720.48 68
1720.57 72
1720.67 76
1720.76 81
1720.86 85
1720.95 87
1721.05 87
1721.14 84
1721.24 80
1721.33 76
1721.43 72
1721.52 71
1721.62 72
1721.71 75
1721.81 80
1721.90 87
1722.00 94
1722.09 101
1722.19 107
1722.28 112
1722.38 115
1722.47 115
1722.57 114
1722.66 112
1722.76 110
1722.85 110
1722.95 113
1723.04 120
1723.14 129
1723.23 142
1723.33 155
1723.42 166
1723.52 173
1723.61 175
1723.71 171
1723.80 163
1723.90 151
1724.00 139
1724.09 128
1724.19 119
1724.28 113
1724.38 110
1724.47 107
1724.57 105
1724.66 101
1724.76 95
1724.85 89
1724.95 83
1725.04 78
1725.14 75
1725.23 76
1725.33 78
1725.42 83
1725.52 87
1725.61 90
1725.71 90
1725.80 87
1725.90 81
1725.99 72
1726.09 61
1726.18 52
1726.28 43
1726.37 38
1726.47 35
1726.56 36
1726.66 40
1726.76 46
1726.85 54
1726.95 61
1727.04 69
1727.14 74
1727.23 79
1727.33 81
1727.42 83
1727.52 84
1727.61 88
1727.71 93
1727.80 99
1727.90 106
1727.99 112
1728.09 116
1728.18 114
1728.28 109
1728.37 99
1728.47 87
1728.56 75
1728.66 64
1728.76 56
1728.85 51
1728.95 48
1729.04 46
1729.14 45
1729.23 42
1729.33 38
1729.42 32
1729.52 25
1729.61 19
1729.71 14
1729.80 11
1729.90 10
1729.99 11
1730.09 13
1730.18 16
1730.28 18
1730.38 20
1730.47 22
1730.57 24
1730.66 26
1730.76 27
1730.85 28
1730.95 27
1731.04 25
1731.14 21
1731.23 15
1731.33 9
1731.42 4
1731.52 2
1731.61 4
1731.71 9
1731.81 17
1731.90 27
1732.00 38
1732.09 47
1732.19 53
1732.28 56
1732.38 56
1732.47 54
1732.57 48
1732.66 42
1732.76 35
1732.85 28
1732.95 21
1733.05 15
1733.14 10
1733.24 7
1733.33 5
1733.43 4
1733.52 4
1733.62 7
1733.71 11
1733.81 18
1733.90 27
1734.00 38
1734.09 51
1734.19 63
1734.29 74
1734.38 82
1734.48 88
1734.57 90
1734.67 89
1734.76 85
1734.86 81
1734.95 76
1735.05 71
1735.14 67
1735.24 63
1735.34 61
1735.43 59
1735.53 58
1735.62 57
1735.72 56
1735.81 55
1735.91 54
1736.00 53
1736.10 54
1736.19 55
1736.29 56
1736.39 59
1736.48 61
1736.58 64
1736.67 65
1736.77 67
1736.86 69
1736.96 72
1737.05 76
1737.15 80
1737.24 85
1737.34 88
1737.44 90
1737.53 89
1737.63 86
1737.72 81
1737.82 74
1737.91 67
1738.01 61
1738.10 55
1738.20 51
1738.30 50
1738.39 51
1738.49 55
1738.58 61
1738.68 67
1738.77 72
1738.87 75
1738.96 74
1739.06 70
1739.16 63
1739.25 56
1739.35 49
1739.44 44
1739.54 42
1739.63 41
1739.73 41
1739.82 41
1739.92 40
1740.02 37
1740.11 33
1740.21 28
1740.30 24
1740.40 20
1740.49 18
1740.59 17
1740.68 17
1740.78 18
1740.88 21
1740.97 24
1741.07 29
1741.16 35
1741.26 43
1741.35 52
1741.45 62
1741.55 73
1741.64 83
1741.74 94
1741.83 104
1741.93 113
1742.02 121
1742.12 125
1742.21 126
1742.31 124
1742.41 118
1742.50 110
1742.60 102
1742.69 94
1742.79 88
1742.88 85
1742.98 84
1743.08 84
1743.17 86
1743.27 88
1743.36 90
1743.46 89
1743.55 87
1743.65 82
1743.75 75
1743.84 67
1743.94 57
1744.03 47
1744.13 40
1744.22 35
1744.32 34
1744.42 37
1744.51 44
1744.61 52
1744.70 61
1744.80 69
1744.89 74
1744.99 76
1745.09 76
1745.18 74
1745.28 70
1745.37 67
1745.47 65
1745.56 65
1745.66 66
1745.76 68
1745.85 72
1745.95 76
1746.04 83
1746.14 91
1746.23 102
1746.33 115
1746.43 128
1746.52 140
1746.62 148
1746.71 152
1746.81 150
1746.90 143
1747.00 133
1747.10 123
1747.19 116
1747.29 114
1747.38 116
1747.48 123
1747.57 133
1747.67 143
1747.77 151
1747.86 157
1747.96 159
1748.05 158
1748.15 154
1748.25 150
1748.34 146
1748.44 143
1748.53 142
1748.63 141
1748.72 142
1748.82 142
1748.92 141
1749.01 138
1749.11 134
1749.20 127
1749.30 118
1749.40 108
1749.49 97
1749.59 85
1749.68 73
1749.78 61
1749.87 51
1749.97 42
1750.07 35
1750.16 29
1750.26 23
1750.35 17
1750.45 10
1750.55 2
1750.64 0
1750.74 0
1750.83 0
1750.93 0
1751.02 0
1751.12 0
1751.22 0
1751.31 1
1751.41 4
1751.50 7
1751.60 10
1751.70 14
1751.79 20
1751.89 27
1751.98 35
1752.08 43
1752.18 51
1752.27 56
1752.37 60
1752.46 62
1752.56 63
1752.66 63
1752.75 62
1752.85 58
1752.94 54
1753.04 47
1753.13 40
1753.23 31
1753.33 23
1753.42 16
1753.52 11
1753.61 8
1753.71 8
1753.81 10
1753.90 15
1754.00 20
1754.09 26
1754.19 31
1754.29 34
1754.38 34
1754.48 31
1754.57 26
1754.67 19
1754.77 11
1754.86 4
1754.96 0
1755.05 0
1755.15 0
1755.25 0
1755.34 0
1755.44 0
1755.53 0
1755.63 0
1755.73 0
1755.82 0
1755.92 2
1756.01 8
1756.11 15
1756.21 22
1756.30 28
1756.40 33
1756.49 37
1756.59 39
1756.69 40
1756.78 41
1756.88 43
1756.97 46
1757.07 50
1757.17 55
1757.26 60
1757.36 64
1757.45 66
1757.55 66
1757.65 61
1757.74 55
1757.84 46
1757.94 36
1758.03 28
1758.13 23
1758.22 21
1758.32 23
1758.42 29
1758.51 36
1758.61 45
1758.70 53
1758.80 59
1758.90 64
1758.99 68
1759.09 70
1759.18 71
1759.28 71
1759.38 69
1759.47 66
1759.57 61
1759.66 56
1759.76 50
1759.86 44
1759.95 39
1760.05 35
1760.15 32
1760.24 31
1760.34 31
1760.43 34
1760.53 37
1760.63 41
1760.72 46
1760.82 49
1760.91 51
1761.01 50
1761.11 46
1761.20 40
1761.30 33
1761.40 27
1761.49 23
1761.59 21
1761.68 22
1761.78 24
1761.88 28
1761.97 32
1762.07 35
1762.16 36
1762.26 35
1762.36 33
1762.45 29
1762.55 26
1762.65 22
1762.74 20
1762.84 20
1762.93 22
1763.03 26
1763.13 31
1763.22 38
1763.32 45
1763.42 52
1763.51 59
1763.61 66
1763.70 73
1763.80 80
1763.90 87
1763.99 93
1764.09 97
1764.19 99
1764.28 99
1764.38 97
1764.47 95
1764.57 92
1764.67 90
1764.76 88
1764.86 88
1764.96 88
1765.05 89
1765.15 90
1765.24 90
1765.34 91
1765.44 91
1765.53 91
1765.63 90
1765.73 90
1765.82 88
1765.92 86
1766.01 83
1766.11 79
1766.21 74
1766.30 69
1766.40 62
1766.50 55
1766.59 46
1766.69 38
1766.78 30
1766.88 22
1766.98 15
1767.07 9
1767.17 5
1767.27 2
1767.36 0
1767.46 0
1767.56 0
1767.65 0
1767.75 0
1767.84 0
1767.94 0
1768.04 0
1768.13 0
1768.23 3
1768.33 8
1768.42 13
1768.52 18
1768.62 22
1768.71 26
1768.81 28
1768.90 31
1769.00 33
1769.10 37
1769.19 42
1769.29 48
1769.39 55
1769.48 64
1769.58 72
1769.68 80
1769.77 88
1769.87 94
1769.96 98
1770.06 102
1770.16 104
1770.25 106
1770.35 108
1770.45 110
1770.54 112
1770.64 114
1770.74 114
1770.83 114
1770.93 112
1771.03 109
1771.12 106
1771.22 103
1771.31 101
1771.41 102
1771.51 104
1771.60 107
1771.70 110
1771.80 113
1771.89 115
1771.99 114
1772.09 111
1772.18 107
1772.28 103
1772.38 98
1772.47 94
1772.57 92
1772.67 91
1772.76 91
1772.86 92
1772.95 93
1773.05 93
1773.15 94
1773.24 94
1773.34 94
1773.44 95
1773.53 96
1773.63 97
1773.73 98
1773.82 97
1773.92 93
1774.02 86
1774.11 77
1774.21 66
1774.31 55
1774.40 45
1774.50 39
1774.60 36
1774.69 37
1774.79 40
1774.88 45
1774.98 50
1775.08 56
1775.17 62
1775.27 69
1775.37 77
1775.46 84
1775.56 91
1775.66 96
1775.75 97
1775.85 96
1775.95 91
1776.04 84
1776.14 77
1776.24 71
1776.33 68
1776.43 68
1776.53 70
1776.62 75
1776.72 79
1776.82 84
1776.91 87
1777.01 88
1777.11 89
1777.20 90
1777.30 91
1777.40 93
1777.49 95
1777.59 97
1777.69 101
1777.78 105
1777.88 110
1777.98 115
1778.07 121
1778.17 126
1778.26 129
1778.36 129
1778.46 126
1778.55 121
1778.65 116
1778.75 111
1778.84 110
1778.94 112
1779.04 118
1779.13 126
1779.23 134
1779.33 141
1779.42 145
1779.52 144
1779.62 139
1779.71 129
1779.81 117
1779.91 104
1780.00 91
1780.10 80
1780.20 70
1780.29 63
1780.39 57
1780.49 52
1780.58 46
1780.68 38
1780.78 30
1780.87 21
1780.97 15
1781.07 11
1781.16 12
1781.26 18
1781.36 28
1781.46 40
1781.55 52
1781.65 63
1781.75 70
1781.84 74
1781.94 76
1782.04 76
1782.13 75
1782.23 73
1782.33 71
1782.42 68
1782.52 65
1782.62 61
1782.71 57
1782.81 54
1782.91 51
1783.00 50
1783.10 50
1783.20 51
1783.29 53
1783.39 55
1783.49 58
1783.58 59
1783.68 58
1783.78 56
1783.87 51
1783.97 44
1784.07 38
1784.16 32
1784.26 28
1784.36 27
1784.45 29
1784.55 32
1784.65 35
1784.74 38
1784.84 39
1784.94 38
1785.04 37
1785.13 34
1785.23 31
1785.33 28
1785.42 25
1785.52 21
1785.62 18
1785.71 14
1785.81 11
1785.91 8
1786.00 5
1786.10 4
1786.20 4
1786.29 5
1786.39 8
1786.49 12
1786.58 17
1786.68 21
1786.78 23
1786.88 25
1786.97 24
1787.07 23
1787.17 20
1787.26 18
1787.36 16
1787.46 17
1787.55 19
1787.65 23
1787.75 28
1787.84 36
1787.94 45
1788.04 55
1788.13 63
1788.23 71
1788.33 76
1788.43 80
1788.52 80
1788.62 80
1788.72 79
1788.81 77
1788.91 75
1789.01 74
1789.10 72
1789.20 71
1789.30 69
1789.39 69
1789.49 69
1789.59 70
1789.69 73
1789.78 76
1789.88 80
1789.98 83
1790.07 86
1790.17 89
1790.27 91
1790.36 93
1790.46 93
1790.56 93
1790.65 92
1790.75 89
1790.85 86
1790.95 81
1791.04 75
1791.14 68
1791.24 61
1791.33 54
1791.43 49
1791.53 46
1791.62 46
1791.72 49
1791.82 55
1791.92 63
1792.01 71
1792.11 80
1792.21 86
1792.30 91
1792.40 95
1792.50 97
1792.59 98
1792.69 99
1792.79 99
1792.89 100
1792.98 101
1793.08 102
1793.18 103
1793.27 103
1793.37 103
1793.47 104
1793.56 105
1793.66 108
1793.76 115
1793.86 124
1793.95 136
1794.05 150
1794.15 164
1794.24 175
1794.34 183
1794.44 185
1794.54 183
1794.63 176
1794.73 168
1794.83 158
1794.92 148
1795.02 138
1795.12 129
1795.21 120
1795.31 109
1795.41 97
1795.51 83
1795.60 70
1795.70 59
1795.80 50
1795.89 46
1795.99 47
1796.09 50
1796.19 56
1796.28 61
1796.38 66
1796.48 68
1796.57 69
1796.67 68
1796.77 67
1796.87 67
1796.96 66
1797.06 65
1797.16 64
1797.25 61
1797.35 57
1797.45 53
1797.55 48
1797.64 44
1797.74 41
1797.84 39
1797.93 37
1798.03 35
1798.13 32
1798.23 29
1798.32 25
1798.42 22
1798.52 19
1798.61 17
1798.71 18
1798.81 21
1798.91 26
1799.00 32
1799.10 38
1799.20 44
1799.29 49
1799.39 52
1799.49 55
1799.59 57
1799.68 60
1799.78 61
1799.88 61
1799.98 60
1800.07 56
1800.17 50
1800.27 44
1800.36 37
1800.46 32
1800.56 29
1800.66 28
1800.75 30
1800.85 34
1800.95 38
1801.04 41
1801.14 44
1801.24 47
1801.34 48
1801.43 50
1801.53 52
1801.63 54
1801.73 56
1801.82 58
1801.92 59
1802.02 59
1802.11 58
1802.21 54
1802.31 50
1802.41 44
1802.50 39
1802.60 35
1802.70 33
1802.80 33
1802.89 35
1802.99 39
1803.09 43
1803.18 47
1803.28 49
1803.38 48
1803.48 44
1803.57 36
1803.67 26
1803.77 15
1803.87 5
1803.96 0
1804.06 0
1804.16 0
1804.26 2
1804.35 9
1804.45 15
1804.55 20
1804.64 21
1804.74 18
1804.84 11
1804.94 3
1805.03 0
1805.13 0
1805.23 0
1805.33 0
1805.42 0
1805.52 0
1805.62 0
1805.72 1
1805.81 8
1805.91 14
1806.01 19
1806.11 22
1806.20 23
1806.30 24
1806.40 24
1806.49 26
1806.59 28
1806.69 32
1806.79 37
1806.88 42
1806.98 47
1807.08 51
1807.18 53
1807.27 53
1807.37 52
1807.47 49
1807.57 46
1807.66 44
1807.76 43
1807.86 43
1807.96 43
1808.05 43
1808.15 41
1808.25 38
1808.35 32
1808.44 25
1808.54 18
1808.64 12
1808.74 7
1808.83 3
1808.93 1
1809.03 0
1809.13 0
1809.22 0
1809.32 0
1809.42 0
1809.52 0
1809.61 0
1809.71 0
1809.81 5
1809.91 15
1810.00 25
1810.10 32
1810.20 37
1810.30 38
1810.39 36
1810.49 32
1810.59 29
1810.69 28
1810.78 30
1810.88 38
1810.98 49
1811.08 63
1811.17 79
1811.27 95
1811.37 109
1811.47 120
1811.56 128
1811.66 133
1811.76 137
1811.86 138
1811.95 136
1812.05 133
1812.15 128
1812.25 122
1812.34 116
1812.44 110
1812.54 106
1812.64 104
1812.73 106
1812.83 111
1812.93 118
1813.03 128
1813.12 139
1813.22 149
1813.32 158
1813.42 165
1813.51 169
1813.61 170
1813.71 169
1813.81 165
1813.90 161
1814.00 156
1814.10 152
1814.20 149
1814.29 148
1814.39 149
1814.49 151
1814.59 154
1814.68 157
1814.78 158
1814.88 158
1814.98 156
1815.08 152
1815.17 147
1815.27 142
1815.37 138
1815.47 136
1815.56 136
1815.66 139
1815.76 146
1815.86 154
1815.95 164
1816.05 174
1816.15 182
1816.25 189
1816.34 193
1816.44 194
1816.54 193
1816.64 190
1816.74 185
1816.83 180
1816.93 173
1817.03 165
1817.13 157
1817.22 149
1817.32 143
1817.42 140
1817.52 141
1817.61 146
1817.71 154
1817.81 164
1817.91 175
1818.01 183
1818.10 189
1818.20 190
1818.30 189
1818.40 185
1818.49 180
1818.59 176
1818.69 172
1818.79 169
1818.88 167
1818.98 165
1819.08 163
1819.18 161
1819.28 159
1819.37 159
1819.47 159
1819.57 160
1819.67 160
1819.76 158
1819.86 154
1819.96 146
1820.06 136
1820.16 123
1820.25 109
1820.35 95
1820.45 81
1820.55 68
1820.64 58
1820.74 50
1820.84 46
1820.94 46
1821.04 48
1821.13 52
1821.23 56
1821.33 61
1821.43 64
1821.52 67
1821.62 70
1821.72 73
1821.82 78
1821.92 85
1822.01 93
1822.11 101
1822.21 109
1822.31 116
1822.40 122
1822.50 128
1822.60 133
1822.70 139
1822.80 145
1822.89 152
1822.99 157
1823.09 159
1823.19 158
1823.29 153
1823.38 144
1823.48 133
1823.58 120
1823.68 109
1823.77 101
1823.87 98
1823.97 100
1824.07 107
1824.17 117
1824.26 128
1824.36 138
1824.46 145
1824.56 148
1824.66 147
1824.75 143
1824.85 138
1824.95 133
1825.05 127
1825.14 122
1825.24 118
1825.34 113
1825.44 109
1825.54 105
1825.63 100
1825.73 95
1825.83 89
1825.93 84
1826.03 77
1826.12 70
1826.22 63
1826.32 56
1826.42 51
1826.52 47
1826.61 46
1826.71 49
1826.81 55
1826.91 64
1827.01 73
1827.10 82
1827.20 91
1827.30 98
1827.40 104
1827.49 109
1827.59 114
1827.69 119
1827.79 125
1827.89 130
1827.98 135
1828.08 140
1828.18 143
1828.28 144
1828.38 144
1828.47 143
1828.57 141
1828.67 139
1828.77 137
1828.87 135
1828.96 132
1829.06 129
1829.16 124
1829.26 117
1829.36 109
1829.45 100
1829.55 92
1829.65 83
1829.75 77
1829.85 72
1829.94 68
1830.04 64
1830.14 62
1830.24 60
1830.34 59
1830.43 62
1830.53 67
1830.63 75
1830.73 85
1830.83 95
1830.92 106
1831.02 114
1831.12 120
1831.22 123
1831.32 125
1831.42 127
1831.51 130
1831.61 135
1831.71 142
1831.81 151
1831.91 163
1832.00 177
1832.10 193
1832.20 209
1832.30 225
1832.40 238
1832.49 250
1832.59 258
1832.69 264
1832.79 267
1832.89 268
1832.98 268
1833.08 268
1833.18 266
1833.28 262
1833.38 258
1833.48 254
1833.57 251
1833.67 250
1833.77 251
1833.87 255
1833.97 262
1834.06 268
1834.16 274
1834.26 276
1834.36 273
1834.46 265
1834.55 254
1834.65 240
1834.75 225
1834.85 212
1834.95 203
1835.05 199
1835.14 199
1835.24 203
1835.34 209
1835.44 217
1835.54 225
1835.63 232
1835.73 239
1835.83 244
1835.93 249
1836.03 250
1836.13 250
1836.22 245
1836.32 237
1836.42 227
1836.52 215
1836.62 203
1836.71 192
1836.81 183
1836.91 177
1837.01 173
1837.11 171
1837.21 169
1837.30 168
1837.40 166
1837.50 164
1837.60 163
1837.70 162
1837.79 163
1837.89 164
1837.99 167
1838.09 170
1838.19 172
1838.29 172
1838.38 170
1838.48 166
1838.58 160
1838.68 153
1838.78 146
1838.88 139
1838.97 131
1839.07 124
1839.17 117
1839.27 110
1839.37 104
1839.47 100
1839.56 99
1839.66 101
1839.76 106
1839.86 114
1839.96 123
1840.05 132
1840.15 140
1840.25 145
1840.35 146
1840.45 144
1840.55 140
1840.64 133
1840.74 126
1840.84 119
1840.94 113
1841.04 108
1841.14 104
1841.23 100
1841.33 96
1841.43 92
1841.53 88
1841.63 82
1841.73 78
1841.82 74
1841.92 72
1842.02 73
1842.12 77
1842.22 82
1842.32 88
1842.41 94
1842.51 99
1842.61 102
1842.71 103
1842.81 104
1842.91 103
1843.00 103
1843.10 103
1843.20 101
1843.30 98
1843.40 93
1843.50 86
1843.60 77
1843.69 68
1843.79 59
1843.89 52
1843.99 49
1844.09 48
1844.19 50
1844.28 54
1844.38 58
1844.48 62
1844.58 63
1844.68 63
1844.78 59
1844.87 54
1844.97 47
1845.07 38
1845.17 29
1845.27 19
1845.37 9
1845.47 1
1845.56 0
1845.66 0
1845.76 0
1845.86 0
1845.96 0
1846.06 0
1846.15 0
1846.25 0
1846.35 6
1846.45 12
1846.55 17
1846.65 21
1846.75 24
1846.84 25
1846.94 25
1847.04 24
1847.14 22
1847.24 20
1847.34 17
1847.43 14
1847.53 10
1847.63 5
1847.73 0
1847.83 0
1847.93 0
1848.03 0
1848.12 0
1848.22 0
1848.32 1
1848.42 5
1848.52 7
1848.62 10
1848.72 13
1848.81 18
1848.91 26
1849.01 36
1849.11 49
1849.21 61
1849.31 71
1849.40 77
1849.50 79
1849.60 77
1849.70 71
1849.80 63
1849.90 54
1850.00 46
1850.09 39
1850.19 33
1850.29 30
1850.39 28
1850.49 28
1850.59 28
1850.69 29
1850.78 29
1850.88 28
1850.98 26
1851.08 24
1851.18 22
1851.28 20
1851.38 19
1851.47 19
1851.57 20
1851.67 21
1851.77 21
1851.87 21
1851.97 21
1852.07 20
1852.17 20
1852.26 19
1852.36 20
1852.46 22
1852.56 26
1852.66 30
1852.76 36
1852.86 41
1852.95 46
1853.05 50
1853.15 52
1853.25 52
1853.35 51
1853.45 49
1853.55 49
1853.64 49
1853.74 51
1853.84 53
1853.94 56
1854.04 58
1854.14 58
1854.24 56
1854.34 52
1854.43 48
1854.53 44
1854.63 40
1854.73 37
1854.83 36
1854.93 35
1855.03 35
1855.12 35
1855.22 35
1855.32 36
1855.42 37
1855.52 39
1855.62 40
1855.72 43
1855.82 45
1855.91 48
1856.01 52
1856.11 55
1856.21 59
1856.31 62
1856.41 64
1856.51 66
1856.61 67
1856.70 67
1856.80 66
1856.90 65
1857.00 65
1857.10 64
1857.20 63
1857.30 62
1857.40 60
1857.49 57
1857.59 52
1857.69 46
1857.79 39
1857.89 33
1857.99 27
1858.09 23
1858.19 22
1858.28 23
1858.38 28
1858.48 34
1858.58 41
1858.68 49
1858.78 56
1858.88 61
1858.98 65
1859.07 68
1859.17 72
1859.27 75
1859.37 78
1859.47 81
1859.57 82
1859.67 82
1859.77 80
1859.87 77
1859.96 74
1860.06 72
1860.16 73
1860.26 76
1860.36 82
1860.46 90
1860.56 98
1860.66 105
1860.75 110
1860.85 113
1860.95 115
1861.05 115
1861.15 116
1861.25 118
1861.35 121
1861.45 125
1861.55 127
1861.64 128
1861.74 126
1861.84 121
1861.94 114
1862.04 105
1862.14 96
1862.24 87
1862.34 79
1862.44 72
1862.53 66
1862.63 59
1862.73 52
1862.83 46
1862.93 40
1863.03 34
1863.13 30
1863.23 28
1863.33 27
1863.42 27
1863.52 29
1863.62 32
1863.72 37
1863.82 42
1863.92 47
1864.02 53
1864.12 57
1864.22 60
1864.31 62
1864.41 63
1864.51 64
1864.61 66
1864.71 69
1864.81 73
1864.91 78
1865.01 84
1865.11 90
1865.21 95
1865.30 98
1865.40 100
1865.50 99
1865.60 97
1865.70 94
1865.80 91
1865.90 88
1866.00 86
1866.10 86
1866.20 87
1866.29 88
1866.39 91
1866.49 93
1866.59 95
1866.69 97
1866.79 98
1866.89 99
1866.99 100
1867.09 99
1867.19 97
1867.28 95
1867.38 93
1867.48 90
1867.58 89
1867.68 89
1867.78 90
1867.88 92
1867.98 93
1868.08 94
1868.18 93
1868.27 92
1868.37 90
1868.47 88
1868.57 88
1868.67 88
1868.77 89
1868.87 89
1868.97 88
1869.07 83
1869.17 75
1869.27 65
1869.36 53
1869.46 41
1869.56 32
1869.66 26
1869.76 24
1869.86 26
1869.96 31
1870.06 38
1870.16 46
1870.26 54
1870.36 62
1870.45 70
1870.55 77
1870.65 83
1870.75 88
1870.85 92
1870.95 94
1871.05 96
1871.15 98
1871.25 101
1871.35 107
1871.45 116
1871.54 126
1871.64 137
1871.74 148
1871.84 156
1871.94 162
1872.04 164
1872.14 164
1872.24 161
1872.34 157
1872.44 153
1872.54 150
1872.64 146
1872.73 142
1872.83 135
1872.93 126
1873.03 115
1873.13 102
1873.23 89
1873.33 76
1873.43 67
1873.53 60
1873.63 56
1873.73 53
1873.83 52
1873.92 52
1874.02 50
1874.12 49
1874.22 47
1874.32 45
1874.42 43
1874.52 42
1874.62 42
1874.72 41
1874.82 41
1874.92 40
1875.02 38
1875.12 36
1875.21 33
1875.31 29
1875.41 26
1875.51 23
1875.61 21
1875.71 21
1875.81 24
1875.91 28
1876.01 33
1876.11 40
1876.21 48
1876.31 56
1876.41 63
1876.50 71
1876.60 77
1876.70 83
1876.80 88
1876.90 92
1877.00 95
1877.10 96
1877.20 97
1877.30 96
1877.40 92
1877.50 87
1877.60 79
1877.70 68
1877.80 56
1877.89 44
1877.99 32
1878.09 23
1878.19 17
1878.29 15
1878.39 17
1878.49 22
1878.59 29
1878.69 37
1878.79 45
1878.89 50
1878.99 53
1879.09 52
1879.19 49
1879.28 43
1879.38 36
1879.48 29
1879.58 22
1879.68 16
1879.78 13
1879.88 12
1879.98 14
1880.08 17
1880.18 20
1880.28 24
1880.38 28
1880.48 31
1880.58 33
1880.68 35
1880.78 39
1880.87 43
1880.97 48
1881.07 55
1881.17 62
1881.27 69
1881.37 76
1881.47 81
1881.57 84
1881.67 86
1881.77 86
1881.87 86
1881.97 85
1882.07 84
1882.17 82
1882.27 81
1882.37 79
1882.47 76
1882.56 72
1882.66 67
1882.76 62
1882.86 58
1882.96 55
1883.06 54
1883.16 54
1883.26 54
1883.36 54
1883.46 53
1883.56 49
1883.66 44
1883.76 38
1883.86 32
1883.96 25
1884.06 20
1884.16 15
1884.26 12
1884.35 8
1884.45 5
1884.55 1
1884.65 0
1884.75 0
1884.85 0
1884.95 0
1885.05 0
1885.15 0
1885.25 0
1885.35 0
1885.45 8
1885.55 20
1885.65 34
1885.75 48
1885.85 60
1885.95 70
1886.05 76
1886.15 79
1886.25 78
1886.34 74
1886.44 68
1886.54 61
1886.64 55
1886.74 49
1886.84 45
1886.94 43
1887.04 43
1887.14 46
1887.24 50
1887.34 57
1887.44 65
1887.54 73
1887.64 81
1887.74 87
1887.84 91
1887.94 92
1888.04 91
1888.14 88
1888.24 83
1888.34 78
1888.44 74
1888.53 70
1888.63 69
1888.73 69
1888.83 71
1888.93 72
1889.03 73
1889.13 71
1889.23 66
1889.33 59
1889.43 50
1889.53 41
1889.63 33
1889.73 28
1889.83 27
1889.93 30
1890.03 37
1890.13 46
1890.23 56
1890.33 65
1890.43 73
1890.53 79
1890.63 83
1890.73 85
1890.83 85
1890.93 83
1891.03 79
1891.12 72
1891.22 64
1891.32 54
1891.42 44
1891.52 34
1891.62 26
1891.72 18
1891.82 11
1891.92 6
1892.02 2
1892.12 0
1892.22 1
1892.32 5
1892.42 12
1892.52 22
1892.62 34
1892.72 45
1892.82 55
1892.92 62
1893.02 66
1893.12 68
1893.22 68
1893.32 67
1893.42 65
1893.52 65
1893.62 66
1893.72 69
1893.82 73
1893.92 78
1894.02 82
1894.12 84
1894.22 84
1894.31 82
1894.41 78
1894.51 74
1894.61 71
1894.71 70
1894.81 72
1894.91 76
1895.01 82
1895.11 88
1895.21 95
1895.31 101
1895.41 106
1895.51 110
1895.61 113
1895.71 115
1895.81 116
1895.91 116
1896.01 114
1896.11 110
1896.21 107
1896.31 103
1896.41 101
1896.51 100
1896.61 101
1896.71 103
1896.81 107
1896.91 110
1897.01 113
1897.11 113
1897.21 112
1897.31 108
1897.41 103
1897.51 97
1897.61 91
1897.71 86
1897.81 83
1897.91 82
1898.01 83
1898.11 86
1898.21 91
1898.31 96
1898.41 100
1898.51 102
1898.61 101
1898.71 98
1898.81 94
1898.91 89
1899.01 85
1899.11 81
1899.21 77
1899.30 73
1899.40 68
1899.50 61
1899.60 54
1899.70 47
1899.80 42
1899.90 40
1900.00 43
1900.10 49
1900.20 58
1900.30 68
1900.40 78
1900.50 86
1900.60 93
1900.70 99
1900.80 105
1900.90 111
1901.00 116
1901.10 121
1901.20 124
1901.30 125
1901.40 122
1901.50 118
1901.60 113
1901.70 108
1901.80 105
1901.90 103
1902.00 101
1902.10 100
1902.20 97
1902.30 93
1902.40 87
1902.50 80
1902.60 72
1902.70 66
1902.80 60
1902.90 56
1903.00 53
1903.10 51
1903.20 49
1903.30 46
1903.40 43
1903.50 39
1903.60 36
1903.70 34
1903.80 32
1903.90 32
1904.00 33
1904.10 35
1904.20 37
1904.30 39
1904.40 42
1904.50 44
1904.60 46
1904.70 47
1904.80 47
1904.90 46
1905.00 45
1905.10 42
1905.20 39
1905.30 36
1905.40 33
1905.50 30
1905.60 30
1905.70 31
1905.80 35
1905.90 42
1906.00 50
1906.10 59
1906.20 67
1906.30 73
1906.40 76
1906.50 76
1906.60 72
1906.70 66
1906.80 58
1906.90 49
1907.00 41
1907.10 34
1907.20 28
1907.30 23
1907.40 19
1907.50 14
1907.60 10
1907.70 5
1907.80 1
1907.90 0
1908.00 0
1908.10 0
1908.20 0
1908.30 0
1908.40 0
1908.50 0
1908.60 0
1908.70 2
1908.80 6
1908.90 12
1909.00 18
1909.10 26
1909.20 34
1909.30 42
1909.40 51
1909.51 59
1909.61 66
1909.71 71
1909.81 74
1909.91 75
1910.01 72
1910.11 68
1910.21 60
1910.31 51
1910.41 41
1910.51 31
1910.61 22
1910.71 16
1910.81 13
1910.91 13
1911.01 15
1911.11 19
1911.21 25
1911.31 32
1911.41 39
1911.51 47
1911.61 55
1911.71 63
1911.81 71
1911.91 77
1912.01 82
1912.11 86
1912.21 87
1912.31 87
1912.41 84
1912.51 81
1912.61 77
1912.71 74
1912.81 70
1912.91 66
1913.01 61
1913.11 56
1913.21 49
1913.31 42
1913.41 35
1913.51 29
1913.61 25
1913.71 24
1913.81 25
1913.91 27
1914.01 31
1914.11 34
1914.21 35
1914.31 35
1914.41 32
1914.52 27
1914.62 22
1914.72 16
1914.82 10
1914.92 6
1915.02 5
1915.12 5
1915.22 9
1915.32 14
1915.42 22
1915.52 32
1915.62 43
1915.72 53
1915.82 62
1915.92 69
1916.02 73
1916.12 72
1916.22 67
1916.32 59
1916.42 49
1916.52 38
1916.62 27
1916.72 19
1916.82 15
1916.92 14
1917.02 16
1917.12 21
1917.22 26
1917.32 29
1917.42 30
1917.52 28
1917.62 25
1917.72 20
1917.83 18
1917.93 18
1918.03 23
1918.13 32
1918.23 45
1918.33 60
1918.43 74
1918.53 87
1918.63 96
1918.73 100
1918.83 100
1918.93 97
1919.03 90
1919.13 81
1919.23 71
1919.33 62
1919.43 54
1919.53 49
1919.63 46
1919.73 44
1919.83 44
1919.93 45
1920.03 45
1920.13 45
1920.23 43
1920.33 42
1920.44 40
1920.54 39
1920.64 40
1920.74 44
1920.84 50
1920.94 59
1921.04 69
1921.14 81
1921.24 91
1921.34 100
1921.44 105
1921.54 108
1921.64 106
1921.74 102
1921.84 94
1921.94 86
1922.04 78
1922.14 71
1922.24 66
1922.34 65
1922.44 67
1922.54 72
1922.65 80
1922.75 87
1922.85 94
1922.95 98
1923.05 99
1923.15 97
1923.25 92
1923.35 86
1923.45 80
1923.55 74
1923.65 69
1923.75 66
1923.85 64
1923.95 62
1924.05 60
1924.15 57
1924.25 53
1924.35 49
1924.45 43
1924.55 37
1924.66 32
1924.76 27
1924.86 23
1924.96 22
1925.06 23
1925.16 27
1925.26 33
1925.36 42
1925.46 51
1925.56 61
1925.66 71
1925.76 81
1925.86 89
1925.96 97
1926.06 104
1926.16 110
1926.26 115
1926.36 118
1926.47 119
1926.57 119
1926.67 116
1926.77 111
1926.87 106
1926.97 100
1927.07 94
1927.17 90
1927.27 88
1927.37 89
1927.47 91
1927.57 96
1927.67 101
1927.77 106
1927.87 111
1927.97 114
1928.07 116
1928.18 116
1928.28 115
1928.38 112
1928.48 109
1928.58 105
1928.68 99
1928.78 91
1928.88 81
1928.98 70
1929.08 58
1929.18 45
1929.28 34
1929.38 25
1929.48 19
1929.58 16
1929.69 16
1929.79 17
1929.89 19
1929.99 20
1930.09 21
1930.19 21
1930.29 19
1930.39 17
1930.49 15
1930.59 12
1930.69 9
1930.79 5
1930.89 2
1930.99 0
1931.09 0
1931.20 0
1931.30 0
1931.40 0
1931.50 2
1931.60 4
1931.70 6
1931.80 6
1931.90 4
1932.00 1
1932.10 0
1932.20 0
1932.30 0
1932.40 0
1932.50 3
1932.61 10
1932.71 19
1932.81 29
1932.91 38
1933.01 46
1933.11 52
1933.21 55
1933.31 54
1933.41 50
1933.51 44
1933.61 36
1933.71 27
1933.81 19
1933.92 13
1934.02 11
1934.12 13
1934.22 20
1934.32 32
1934.42 48
1934.52 66
1934.62 83
1934.72 99
1934.82 111
1934.92 120
1935.02 124
1935.12 124
1935.23 122
1935.33 119
1935.43 116
1935.53 113
1935.63 109
1935.73 106
1935.83 102
1935.93 98
1936.03 93
1936.13 89
1936.23 85
1936.33 83
1936.44 83
1936.54 85
1936.64 88
1936.74 92
1936.84 96
1936.94 100
1937.04 102
1937.14 102
1937.24 100
1937.34 97
1937.44 94
1937.54 92
1937.65 91
1937.75 93
1937.85 97
1937.95 102
1938.05 108
1938.15 113
1938.25 117
1938.35 120
1938.45 120
1938.55 118
1938.65 115
1938.76 113
1938.86 111
1938.96 110
1939.06 110
1939.16 110
1939.26 110
1939.36 108
1939.46 105
1939.56 101
1939.66 95
1939.76 90
1939.87 84
1939.97 80
1940.07 77
1940.17 77
1940.27 78
1940.37 83
1940.47 89
1940.57 98
1940.67 108
1940.77 117
1940.88 126
1940.98 132
1941.08 137
1941.18 138
1941.28 138
1941.38 136
1941.48 133
1941.58 129
1941.68 124
1941.78 117
1941.88 109
1941.99 100
1942.09 90
1942.19 80
1942.29 71
1942.39 65
1942.49 64
1942.59 66
1942.69 72
1942.79 82
1942.89 94
1943.00 106
1943.10 118
1943.20 129
1943.30 137
1943.40 143
1943.50 148
1943.60 151
1943.70 153
1943.80 155
1943.90 159
1944.01 164
1944.11 170
1944.21 178
1944.31 187
1944.41 195
1944.51 201
1944.61 206
1944.71 207
1944.81 205
1944.92 202
1945.02 200
1945.12 199
1945.22 201
1945.32 206
1945.42 213
1945.52 220
1945.62 225
1945.72 226
1945.83 223
1945.93 216
1946.03 206
1946.13 194
1946.23 182
1946.33 170
1946.43 160
1946.53 151
1946.63 144
1946.73 137
1946.84 131
1946.94 126
1947.04 123
1947.14 120
1947.24 117
1947.34 115
1947.44 111
1947.54 106
1947.64 101
1947.75 95
1947.85 89
1947.95 85
1948.05 81
1948.15 78
1948.25 76
1948.35 75
1948.45 75
1948.56 76
1948.66 78
1948.76 80
1948.86 82
1948.96 84
1949.06 84
1949.16 84
1949.26 84
1949.36 84
1949.47 85
1949.57 88
1949.67 92
1949.77 97
1949.87 102
1949.97 105
1950.07 107
1950.17 106
1950.28 104
1950.38 100
1950.48 95
1950.58 91
1950.68 87
1950.78 84
1950.88 82
1950.98 80
1951.08 79
1951.19 76
1951.29 74
1951.39 72
1951.49 70
1951.59 69
1951.69 71
1951.79 73
1951.89 78
1952.00 84
1952.10 90
1952.20 97
1952.30 104
1952.40 110
1952.50 114
1952.60 117
1952.70 118
1952.81 117
1952.91 116
1953.01 113
1953.11 110
1953.21 107
1953.31 102
1953.41 96
1953.52 89
1953.62 81
1953.72 73
1953.82 65
1953.92 59
1954.02 54
1954.12 51
1954.22 51
1954.33 51
1954.43 51
1954.53 51
1954.63 50
1954.73 49
1954.83 47
1954.93 44
1955.03 39
1955.14 34
1955.24 27
1955.34 20
1955.44 13
1955.54 7
1955.64 3
1955.74 1
1955.85 0
1955.95 0
1956.05 0
1956.15 0
1956.25 0
1956.35 0
1956.45 0
1956.55 0
1956.66 0
1956.76 3
1956.86 11
1956.96 19
1957.06 28
1957.16 35
1957.26 41
1957.37 45
1957.47 47
1957.57 47
1957.67 46
1957.77 44
1957.87 42
1957.97 39
1958.08 37
1958.18 35
1958.28 33
1958.38 30
1958.48 26
1958.58 22
1958.68 18
1958.79 13
1958.89 9
1958.99 6
1959.09 4
1959.19 3
1959.29 5
1959.39 10
1959.50 16
1959.60 24
1959.70 33
1959.80 40
1959.90 46
1960.00 50
1960.10 52
1960.21 52
1960.31 51
1960.41 49
1960.51 48
1960.61 46
1960.71 45
1960.81 45
1960.92 45
1961.02 48
1961.12 52
1961.22 59
1961.32 67
1961.42 77
1961.52 87
1961.63 95
1961.73 101
1961.83 104
1961.93 104
1962.03 101
1962.13 97
1962.24 92
1962.34 88
1962.44 86
1962.54 86
1962.64 86
1962.74 86
1962.84 85
1962.95 81
1963.05 74
1963.15 65
1963.25 54
1963.35 45
1963.45 38
1963.56 36
1963.66 39
1963.76 45
1963.86 55
1963.96 64
1964.06 72
1964.16 76
1964.27 78
1964.37 77
1964.47 75
1964.57 73
1964.67 73
1964.77 74
1964.88 76
1964.98 78
1965.08 81
1965.18 83
1965.28 84
1965.38 84
1965.48 83
1965.59 80
1965.69 76
1965.79 71
1965.89 65
1965.99 59
1966.09 54
1966.20 51
1966.30 49
1966.40 48
1966.50 47
1966.60 47
1966.70 47
1966.81 48
1966.91 49
1967.01 52
1967.11 56
1967.21 61
1967.31 67
1967.42 73
1967.52 78
1967.62 82
1967.72 83
1967.82 83
1967.92 81
1968.03 80
1968.13 78
1968.23 78
1968.33 80
1968.43 83
1968.53 88
1968.64 94
1968.74 102
1968.84 110
1968.94 119
1969.04 126
1969.14 133
1969.25 137
1969.35 139
1969.45 137
1969.55 132
1969.65 124
1969.75 114
1969.86 104
1969.96 94
1970.06 88
1970.16 85
1970.26 86
1970.36 92
1970.47 100
1970.57 108
1970.67 114
1970.77 117
1970.87 116
1970.97 111
1971.08 103
1971.18 94
1971.28 86
1971.38 79
1971.48 74
1971.59 71
1971.69 70
1971.79 69
1971.89 69
1971.99 68
1972.09 66
1972.20 63
1972.30 60
1972.40 56
1972.50 54
1972.60 54
1972.70 56
1972.81 60
1972.91 68
1973.01 77
1973.11 88
1973.21 99
1973.32 108
1973.42 116
1973.52 122
1973.62 126
1973.72 127
1973.82 126
1973.93 123
1974.03 119
1974.13 114
1974.23 110
1974.33 107
1974.44 105
1974.54 104
1974.64 103
1974.74 101
1974.84 97
1974.94 92
1975.05 84
1975.15 76
1975.25 67
1975.35 62
1975.45 59
1975.56 62
1975.66 68
1975.76 79
1975.86 92
1975.96 106
1976.06 118
1976.17 127
1976.27 132
1976.37 133
1976.47 130
1976.57 125
1976.68 120
1976.78 116
1976.88 114
1976.98 114
1977.08 115
1977.19 115
1977.29 114
1977.39 109
1977.49 100
1977.59 88
1977.70 75
1977.80 63
1977.90 55
1978.00 51
1978.10 53
1978.20 60
1978.31 69
1978.41 78
1978.51 85
1978.61 88
1978.71 87
1978.82 83
1978.92 77
1979.02 71
1979.12 65
1979.22 61
1979.33 60
1979.43 59
1979.53 60
1979.63 60
1979.73 58
1979.84 54
1979.94 48
1980.04 39
1980.14 30
1980.24 22
1980.35 17
1980.45 15
1980.55 18
1980.65 24
1980.75 31
1980.86 38
1980.96 44
1981.06 49
1981.16 54
1981.26 58
1981.37 64
1981.47 72
1981.57 80
1981.67 87
1981.77 92
1981.88 95
1981.98 94
1982.08 90
1982.18 86
1982.28 82
1982.39 79
1982.49 77
1982.59 77
1982.69 77
1982.79 76
1982.90 74
1983.00 71
1983.10 68
1983.20 65
1983.30 61
1983.41 58
1983.51 54
1983.61 49
1983.71 42
1983.81 33
1983.92 23
1984.02 12
1984.12 3
1984.22 0
1984.32 0
1984.43 0
1984.53 4
1984.63 13
1984.73 24
1984.84 34
1984.94 43
1985.04 49
1985.14 52
1985.24 53
1985.35 52
1985.45 51
1985.55 50
1985.65 51
1985.75 52
1985.86 55
1985.96 57
1986.06 59
1986.16 59
1986.26 59
1986.37 58
1986.47 57
1986.57 58
1986.67 61
1986.78 65
1986.88 72
1986.98 78
1987.08 82
1987.18 84
1987.29 83
1987.39 80
1987.49 75
1987.59 70
1987.69 66
1987.80 63
1987.90 62
1988.00 62
1988.10 62
1988.21 62
1988.31 60
1988.41 57
1988.51 52
1988.61 46
1988.72 40
1988.82 34
1988.92 29
1989.02 26
1989.13 24
1989.23 23
1989.33 23
1989.43 24
1989.53 24
1989.64 23
1989.74 22
1989.84 22
1989.94 22
1990.05 24
1990.15 26
1990.25 29
1990.35 32
1990.45 34
1990.56 33
1990.66 30
1990.76 24
1990.86 17
1990.97 11
1991.07 7
1991.17 5
1991.27 5
1991.37 7
1991.48 9
1991.58 10
1991.68 8
1991.78 5
1991.89 1
1991.99 0
1992.09 0
1992.19 0
1992.30 0
1992.40 0
1992.50 0
1992.60 0
1992.70 0
1992.81 5
1992.91 12
1993.01 20
1993.11 30
1993.22 41
1993.32 51
1993.42 60
1993.52 68
1993.63 74
1993.73 79
1993.83 83
1993.93 87
1994.03 91
1994.14 95
1994.24 98
1994.34 99
1994.44 98
1994.55 95
1994.65 89
1994.75 82
1994.85 75
1994.96 69
1995.06 65
1995.16 64
1995.26 66
1995.36 72
1995.47 81
1995.57 91
1995.67 102
1995.77 114
1995.88 126
1995.98 139
1996.08 151
1996.18 165
1996.29 178
1996.39 190
1996.49 201
1996.59 208
1996.70 213
1996.80 213
1996.90 212
1997.00 209
1997.11 206
1997.21 203
1997.31 202
1997.41 203
1997.52 205
1997.62 208
1997.72 212
1997.82 217
1997.92 221
1998.03 224
1998.13 226
1998.23 225
1998.33 222
1998.44 217
1998.54 211
1998.64 205
1998.74 198
1998.85 191
1998.95 185
1999.05 178
1999.15 170
1999.26 162
1999.36 155
1999.46 149
1999.56 145
1999.67 144
1999.77 146
1999.87 150
1999.97 157
2000.08 164
2000.18 172
2000.28 178
2000.38 182
2000.49 184
2000.59 182
2000.69 176
2000.79 168
2000.90 157
2001.00 145
2001.10 133
2001.20 122
2001.31 113
2001.41 107
2001.51 104
2001.61 103
2001.72 105
2001.82 109
2001.92 114
2002.02 119
2002.13 124
2002.23 129
2002.33 131
2002.43 132
2002.54 130
2002.64 126
2002.74 120
2002.84 113
2002.95 104
2003.05 96
2003.15 87
2003.25 80
2003.36 74
2003.46 69
2003.56 66
2003.67 63
2003.77 63
2003.87 64
2003.97 67
2004.08 72
2004.18 78
2004.28 85
2004.38 91
2004.49 95
2004.59 97
2004.69 97
2004.79 95
2004.90 92
2005.00 90
2005.10 88
2005.20 87
2005.31 87
2005.41 85
2005.51 83
2005.61 78
2005.72 72
2005.82 64
2005.92 55
2006.02 45
2006.13 35
2006.23 23
2006.33 11
2006.44 0
2006.54 0
2006.64 0
2006.74 0
2006.85 0
2006.95 0
2007.05 0
2007.15 0
2007.26 3
2007.36 16
2007.46 28
2007.56 39
2007.67 48
2007.77 57
2007.87 65
2007.98 73
2008.08 80
2008.18 85
2008.28 87
2008.39 86
2008.49 80
2008.59 70
2008.69 57
2008.80 42
2008.90 29
2009.00 18
2009.11 10
2009.21 8
2009.31 10
2009.41 17
2009.52 25
2009.62 33
2009.72 41
2009.82 47
2009.93 51
2010.03 54
2010.13 57
2010.24 60
2010.34 64
2010.44 68
2010.54 72
2010.65 74
2010.75 74
2010.85 72
2010.95 69
2011.06 64
2011.16 60
2011.26 56
2011.37 54
2011.47 53
2011.57 54
2011.67 57
2011.78 62
2011.88 68
2011.98 74
2012.09 81
2012.19 88
2012.29 94
2012.39 98
2012.50 102
2012.60 105
2012.70 107
2012.80 108
2012.91 109
2013.01 109
2013.11 108
2013.22 106
2013.32 104
2013.42 102
2013.52 100
2013.63 99
2013.73 99
2013.83 98
2013.94 97
2014.04 94
2014.14 89
2014.24 84
2014.35 78
2014.45 73
2014.55 68
2014.66 66
2014.76 64
2014.86 64
2014.96 63
2015.07 60
2015.17 57
2015.27 52
2015.38 46
2015.48 41
2015.58 38
2015.68 38
2015.79 41
2015.89 48
2015.99 57
2016.10 67
2016.20 77
2016.30 84
2016.40 90
2016.51 93
2016.61 95
2016.71 96
2016.82 99
2016.92 103
2017.02 108
2017.13 113
2017.23 117
2017.33 120
2017.43 121
2017.54 120
2017.64 118
2017.74 116
2017.85 113
2017.95 110
2018.05 107
2018.15 104
2018.26 100
2018.36 96
2018.46 91
2018.57 86
2018.67 80
2018.77 73
2018.88 66
2018.98 59
2019.08 53
2019.18 47
2019.29 41
2019.39 37
2019.49 34
2019.60 32
2019.70 31
2019.80 32
2019.91 33
2020.01 36
2020.11 40
2020.21 44
2020.32 49
2020.42 52
2020.52 56
2020.63 58
2020.73 59
2020.83 58
2020.94 56
2021.04 53
2021.14 49
2021.24 45
2021.35 42
2021.45 40
2021.55 41
2021.66 45
2021.76 51
2021.86 58
2021.97 67
2022.07 74
2022.17 79
2022.27 83
2022.38 84
2022.48 83
2022.58 81
2022.69 79
2022.79 76
2022.89 74
2023.00 71
2023.10 68
2023.20 64
2023.31 60
2023.41 56
2023.51 53
2023.61 51
2023.72 49
2023.82 50
2023.92 50
2024.03 52
2024.13 54
2024.23 56
2024.34 59
2024.44 62
2024.54 66
2024.65 71
2024.75 74
2024.85 77
2024.95 77
2025.06 74
2025.16 68
2025.26 61
2025.37 53
2025.47 46
2025.57 39
2025.68 35
2025.78 33
2025.88 34
2025.99 37
2026.09 42
2026.19 48
2026.30 54
2026.40 60
2026.50 64
2026.61 66
2026.71 67
2026.81 67
2026.91 67
2027.02 66
2027.12 64
2027.22 62
2027.33 60
2027.43 55
2027.53 50
2027.64 43
2027.74 36
2027.84 29
2027.95 23
2028.05 19
2028.15 16
2028.26 14
2028.36 12
2028.46 10
2028.57 9
2028.67 8
2028.77 6
2028.88 5
2028.98 5
2029.08 6
2029.19 9
2029.29 13
2029.39 17
2029.49 22
2029.60 27
2029.70 29
2029.80 30
2029.91 27
2030.01 23
2030.11 16
2030.22 8
2030.32 0
2030.42 0
2030.53 0
2030.63 0
2030.73 0
2030.84 0
2030.94 0
2031.04 0
2031.15 0
2031.25 8
2031.35 18
2031.46 27
2031.56 35
2031.66 42
2031.77 45
2031.87 47
2031.97 47
2032.08 46
2032.18 45
2032.28 45
2032.39 46
2032.49 47
2032.59 50
2032.70 53
2032.80 56
2032.90 58
2033.01 59
2033.11 59
2033.21 57
2033.32 53
2033.42 46
2033.52 38
2033.63 30
2033.73 24
2033.83 21
2033.94 21
2034.04 25
2034.14 33
2034.25 41
2034.35 49
2034.45 54
2034.56 56
2034.66 55
2034.76 53
2034.87 52
2034.97 53
2035.07 56
2035.18 62
2035.28 69
2035.38 75
2035.49 79
2035.59 79
2035.69 77
2035.80 72
2035.90 67
2036.00 63
2036.11 62
2036.21 66
2036.31 75
2036.42 87
2036.52 100
2036.62 113
2036.73 122
2036.83 127
2036.93 125
2037.04 119
2037.14 110
2037.25 98
2037.35 88
2037.45 79
2037.56 73
2037.66 70
2037.76 70
2037.87 71
2037.97 73
2038.07 75
2038.18 76
2038.28 78
2038.38 80
2038.49 84
2038.59 89
2038.69 96
2038.80 104
2038.90 113
2039.00 122
2039.11 128
2039.21 133
2039.31 134
2039.42 132
2039.52 128
2039.62 121
2039.73 114
2039.83 107
2039.94 100
2040.04 96
2040.14 96
2040.25 100
2040.35 108
2040.45 118
2040.56 129
2040.66 139
2040.76 145
2040.87 147
2040.97 143
2041.07 136
2041.18 127
2041.28 117
2041.38 110
2041.49 105
2041.59 103
2041.70 104
2041.80 107
2041.90 110
2042.01 113
2042.11 115
2042.21 116
2042.32 116
2042.42 115
2042.52 113
2042.63 110
2042.73 107
2042.83 103
2042.94 97
2043.04 90
2043.15 83
2043.25 76
2043.35 70
2043.46 66
2043.56 65
2043.66 67
2043.77 70
2043.87 76
2043.97 82
2044.08 88
2044.18 93
2044.28 96
2044.39 99
2044.49 100
2044.60 101
2044.70 102
2044.80 103
2044.91 104
2045.01 107
2045.11 110
2045.22 114
2045.32 117
2045.42 119
2045.53 120
2045.63 118
2045.74 115
2045.84 112
2045.94 110
2046.05 111
2046.15 115
2046.25 122
2046.36 132
2046.46 143
2046.56 153
2046.67 162
2046.77 168
2046.88 169
2046.98 167
2047.08 162
2047.19 156
2047.29 148
2047.39 141
2047.50 135
2047.60 129
2047.71 122
2047.81 115
2047.91 106
2048.02 96
2048.12 85
2048.22 74
2048.33 64
2048.43 55
2048.54 49
2048.64 45
2048.74 44
2048.85 44
2048.95 45
2049.05 46
2049.16 48
2049.26 49
2049.37 49
2049.47 48
2049.57 48
2049.68 47
2049.78 47
2049.88 47
2049.99 47
2050.09 47
2050.20 47
2050.30 45
2050.40 43
2050.51 41
2050.61 39
2050.71 37
2050.82 35
2050.92 34
2051.03 34
2051.13 35
2051.23 36
2051.34 36
2051.44 37
2051.54 35
2051.65 32
2051.75 27
2051.86 21
2051.96 13
2052.06 7
2052.17 3
2052.27 2
2052.37 3
2052.48 8
2052.58 14
2052.69 21
2052.79 28
2052.89 34
2053.00 39
2053.10 44
2053.21 49
2053.31 54
2053.41 60
2053.52 66
2053.62 73
2053.72 82
2053.83 90
2053.93 99
2054.04 108
2054.14 115
2054.24 122
2054.35 127
2054.45 131
2054.56 134
2054.66 135
2054.76 134
2054.87 132
2054.97 128
2055.07 122
2055.18 116
2055.28 110
2055.39 106
2055.49 105
2055.59 106
2055.70 109
2055.80 112
2055.91 115
2056.01 115
2056.11 114
2056.22 109
2056.32 104
2056.43 98
2056.53 93
2056.63 91
2056.74 93
2056.84 98
2056.95 106
2057.05 117
2057.15 129
2057.26 140
2057.36 150
2057.46 158
2057.57 163
2057.67 165
2057.78 166
2057.88 164
2057.98 161
2058.09 157
2058.19 151
2058.30 144
2058.40 136
2058.50 126
2058.61 115
2058.71 103
2058.82 90
2058.92 77
2059.02 64
2059.13 53
2059.23 44
2059.34 38
2059.44 35
2059.54 34
2059.65 34
2059.75 36
2059.86 37
2059.96 36
2060.06 34
2060.17 31
2060.27 25
2060.38 19
2060.48 14
2060.58 9
2060.69 6
2060.79 6
2060.90 9
2061.00 14
2061.10 20
2061.21 26
2061.31 31
2061.42 34
2061.52 36
2061.63 36
2061.73 36
2061.83 37
2061.94 38
2062.04 41
2062.15 44
2062.25 48
2062.35 52
2062.46 54
2062.56 55
2062.67 54
2062.77 52
2062.87 48
2062.98 44
2063.08 40
2063.19 36
2063.29 33
2063.39 30
2063.50 29
2063.60 28
2063.71 29
2063.81 29
2063.91 30
2064.02 31
2064.12 32
2064.23 34
2064.33 38
2064.44 42
2064.54 46
2064.64 48
2064.75 49
2064.85 45
2064.96 38
2065.06 28
2065.16 16
2065.27 3
2065.37 0
2065.48 0
2065.58 0
2065.69 0
2065.79 0
2065.89 0
2066.00 0
2066.10 0
2066.21 4
2066.31 9
2066.41 15
2066.52 22
2066.62 30
2066.73 39
2066.83 49
2066.94 58
2067.04 65
2067.14 70
2067.25 70
2067.35 68
2067.46 64
2067.56 59
2067.66 53
2067.77 47
2067.87 41
2067.98 36
2068.08 32
2068.19 28
2068.29 25
2068.39 23
2068.50 22
2068.60 21
2068.71 20
2068.81 19
2068.92 17
2069.02 14
2069.12 11
2069.23 8
2069.33 6
2069.44 4
2069.54 2
2069.64 1
2069.75 1
2069.85 2
2069.96 3
2070.06 4
2070.17 7
2070.27 10
2070.37 14
2070.48 18
2070.58 23
2070.69 28
2070.79 34
2070.90 40
2071.00 47
2071.10 55
2071.21 64
2071.31 72
2071.42 80
2071.52 85
2071.63 88
2071.73 87
2071.83 84
2071.94 80
2072.04 76
2072.15 73
2072.25 72
2072.36 74
2072.46 77
2072.57 79
2072.67 80
2072.77 79
2072.88 75
2072.98 70
2073.09 64
2073.19 60
2073.30 58
2073.40 58
2073.50 58
2073.61 60
2073.71 61
2073.82 61
2073.92 59
2074.03 56
2074.13 52
2074.23 48
2074.34 45
2074.44 41
2074.55 39
2074.65 37
2074.76 36
2074.86 36
2074.97 35
2075.07 35
2075.17 34
2075.28 34
2075.38 34
2075.49 34
2075.59 37
2075.70 41
2075.80 48
2075.90 55
2076.01 62
2076.11 66
2076.22 69
2076.32 70
2076.43 69
2076.53 68
2076.64 69
2076.74 71
2076.84 74
2076.95 78
2077.05 81
2077.16 82
2077.26 80
2077.37 77
2077.47 73
2077.58 68
2077.68 63
2077.78 59
2077.89 56
2077.99 54
2078.10 54
2078.20 56
2078.31 58
2078.41 62
2078.52 66
2078.62 72
2078.73 77
2078.83 84
2078.93 91
2079.04 99
2079.14 107
2079.25 115
2079.35 123
2079.46 128
2079.56 132
2079.67 133
2079.77 133
2079.87 131
2079.98 128
2080.08 125
2080.19 123
2080.29 122
2080.40 123
2080.50 127
2080.61 133
2080.71 141
2080.82 150
2080.92 158
2081.02 165
2081.13 169
2081.23 169
2081.34 166
2081.44 160
2081.55 153
2081.65 146
2081.76 141
2081.86 139
2081.97 139
2082.07 141
2082.17 143
2082.28 143
2082.38 140
2082.49 135
2082.59 127
2082.70 119
2082.80 111
2082.91 105
2083.01 103
2083.12 104
2083.22 106
2083.32 109
2083.43 112
2083.53 113
2083.64 111
2083.74 108
2083.85 103
2083.95 98
2084.06 94
2084.16 89
2084.27 85
2084.37 82
2084.48 78
2084.58 76
2084.69 74
2084.79 74
2084.89 75
2085.00 78
2085.10 82
2085.21 85
2085.31 88
2085.42 89
2085.52 90
2085.63 88
2085.73 85
2085.84 82
2085.94 78
2086.05 74
2086.15 70
2086.25 68
2086.36 66
2086.46 66
2086.57 66
2086.67 68
2086.78 69
2086.88 70
2086.99 70
2087.09 68
2087.20 64
2087.30 59
2087.41 52
2087.51 45
2087.62 38
2087.72 31
2087.83 26
2087.93 22
2088.03 20
2088.14 19
2088.24 18
2088.35 17
2088.45 16
2088.56 15
2088.66 14
2088.77 13
2088.87 15
2088.98 18
2089.08 23
2089.19 30
2089.29 38
2089.40 45
2089.50 51
2089.61 54
2089.71 54
2089.82 51
2089.92 47
2090.02 42
2090.13 38
2090.23 36
2090.34 37
2090.44 40
2090.55 43
2090.65 47
2090.76 48
2090.86 48
2090.97 44
2091.07 38
2091.18 31
2091.28 24
2091.39 17
2091.49 13
2091.60 11
2091.70 10
2091.81 11
2091.91 13
2092.02 17
2092.12 22
2092.23 31
2092.33 42
2092.44 57
2092.54 73
2092.64 90
2092.75 107
2092.85 121
2092.96 132
2093.06 140
2093.17 145
2093.27 148
2093.38 150
2093.48 150
2093.59 149
2093.69 147
2093.80 143
2093.90 139
2094.01 135
2094.11 130
2094.22 125
2094.32 121
2094.43 118
2094.53 115
2094.64 112
2094.74 109
2094.85 106
2094.95 103
2095.06 100
2095.16 99
2095.27 99
2095.37 102
2095.48 105
2095.58 110
2095.69 115
2095.79 118
2095.90 120
2096.00 120
2096.11 118
2096.21 117
2096.32 116
2096.42 116
2096.53 117
2096.63 118
2096.74 119
2096.84 118
2096.95 116
2097.05 112
2097.16 107
2097.26 103
2097.37 101
2097.47 101
2097.57 104
2097.68 108
2097.78 114
2097.89 121
2097.99 128
2098.10 135
2098.20 142
2098.31 150
2098.41 158
2098.52 165
2098.62 170
2098.73 173
2098.83 173
2098.94 171
2099.04 168
2099.15 166
2099.25 164
2099.36 165
2099.46 166
2099.57 168
2099.67 170
2099.78 170
2099.88 169
2099.99 167
2100.09 165
2100.20 165
2100.30 166
2100.41 168
2100.51 170
2100.62 172
2100.72 173
2100.83 173
2100.93 171
2101.04 168
2101.15 165
2101.25 162
2101.36 160
2101.46 157
2101.57 154
2101.67 149
2101.78 142
2101.88 133
2101.99 121
2102.09 108
2102.20 93
2102.30 78
2102.41 63
2102.51 49
2102.62 37
2102.72 26
2102.83 18
2102.93 11
2103.04 5
2103.14 2
2103.25 1
2103.35 1
2103.46 2
2103.56 4
2103.67 6
2103.77 6
2103.88 6
2103.98 4
2104.09 0
2104.19 0
2104.30 0
2104.40 0
2104.51 0
2104.61 0
2104.72 2
2104.82 10
2104.93 19
2105.03 29
2105.14 37
2105.24 44
2105.35 50
2105.45 55
2105.56 59
2105.66 62
2105.77 64
2105.87 65
2105.98 64
2106.09 62
2106.19 59
2106.30 56
2106.40 52
2106.51 48
2106.61 45
2106.72 43
2106.82 43
2106.93 45
2107.03 47
2107.14 52
2107.24 57
2107.35 62
2107.45 67
2107.56 70
2107.66 72
2107.77 70
2107.87 67
2107.98 63
2108.08 58
2108.19 53
2108.29 50
2108.40 48
2108.50 48
2108.61 49
2108.72 51
2108.82 55
2108.93 59
2109.03 64
2109.14 69
2109.24 75
2109.35 82
2109.45 88
2109.56 93
2109.66 97
2109.77 98
2109.87 96
2109.98 92
2110.08 87
2110.19 81
2110.29 76
2110.40 72
2110.50 70
2110.61 68
2110.72 65
2110.82 62
2110.93 59
2111.03 55
2111.14 53
2111.24 52
2111.35 54
2111.45 59
2111.56 65
2111.66 72
2111.77 78
2111.87 81
2111.98 81
2112.08 79
2112.19 75
2112.29 71
2112.40 70
2112.51 70
2112.61 72
2112.72 76
2112.82 80
2112.93 82
2113.03 83
2113.14 83
2113.24 82
2113.35 82
2113.45 84
2113.56 89
2113.66 96
2113.77 104
2113.88 111
2113.98 116
2114.09 116
2114.19 113
2114.30 104
2114.40 92
2114.51 79
2114.61 64
2114.72 51
2114.82 39
2114.93 30
2115.03 24
2115.14 21
2115.25 19
2115.35 17
2115.46 16
2115.56 15
2115.67 13
2115.77 12
2115.88 12
2115.98 13
2116.09 16
2116.19 20
2116.30 24
2116.40 25
2116.51 25
2116.62 22
2116.72 19
2116.83 16
2116.93 16
2117.04 20
2117.14 27
2117.25 35
2117.35 45
2117.46 53
2117.56 61
2117.67 69
2117.78 76
2117.88 85
2117.99 96
2118.09 107
2118.20 118
2118.30 126
2118.41 131
2118.51 132
2118.62 129
2118.72 125
2118.83 119
2118.94 116
2119.04 114
2119.15 115
2119.25 117
2119.36 120
2119.46 121
2119.57 120
2119.67 116
2119.78 109
2119.89 102
2119.99 93
2120.10 83
2120.20 74
2120.31 65
2120.41 57
2120.52 48
2120.62 42
2120.73 38
2120.83 37
2120.94 40
2121.05 48
2121.15 58
2121.26 69
2121.36 79
2121.47 86
2121.57 90
2121.68 92
2121.78 93
2121.89 94
2122.00 98
2122.10 104
2122.21 112
2122.31 120
2122.42 125
2122.52 127
2122.63 125
2122.74 120
2122.84 113
2122.95 105
2123.05 99
2123.16 95
2123.26 94
2123.37 96
2123.47 100
2123.58 106
2123.69 112
2123.79 117
2123.90 122
2124.00 126
2124.11 128
2124.21 130
2124.32 132
2124.42 134
2124.53 136
2124.64 136
2124.74 136
2124.85 134
2124.95 129
2125.06 124
2125.16 117
2125.27 111
2125.38 106
2125.48 102
2125.59 101
2125.69 100
2125.80 100
2125.90 98
2126.01 95
2126.12 89
2126.22 83
2126.33 76
2126.43 71
2126.54 68
2126.64 67
2126.75 67
2126.85 68
2126.96 68
2127.07 66
2127.17 62
2127.28 57
2127.38 51
2127.49 46
2127.59 42
2127.70 40
2127.81 40
2127.91 42
2128.02 44
2128.12 46
2128.23 49
2128.33 52
2128.44 56
2128.55 61
2128.65 65
2128.76 70
2128.86 74
2128.97 78
2129.07 81
2129.18 84
2129.29 86
2129.39 89
2129.50 91
2129.60 92
2129.71 90
2129.82 86
2129.92 78
2130.03 69
2130.13 59
2130.24 50
2130.34 45
2130.45 43
2130.56 47
2130.66 53
2130.77 61
2130.87 70
2130.98 77
2131.08 84
2131.19 88
2131.30 92
2131.40 96
2131.51 99
2131.61 101
2131.72 102
2131.83 101
2131.93 98
2132.04 92
2132.14 83
2132.25 74
2132.35 64
2132.46 55
2132.57 49
2132.67 45
2132.78 44
2132.88 44
2132.99 46
2133.10 48
2133.20 49
2133.31 48
2133.41 45
2133.52 41
2133.62 37
2133.73 33
2133.84 30
2133.94 29
2134.05 29
2134.15 31
2134.26 32
2134.37 34
2134.47 37
2134.58 39
2134.68 43
2134.79 47
2134.89 52
2135.00 58
2135.11 65
2135.21 71
2135.32 76
2135.42 80
2135.53 82
2135.64 82
2135.74 82
2135.85 81
2135.95 80
2136.06 79
2136.17 78
2136.27 78
2136.38 76
2136.48 74
2136.59 72
2136.70 69
2136.80 66
2136.91 65
2137.01 64
2137.12 65
2137.23 68
2137.33 71
2137.44 75
2137.54 78
2137.65 79
2137.75 79
2137.86 79
2137.97 78
2138.07 78
2138.18 78
2138.28 80
2138.39 83
2138.50 85
2138.60 84
2138.71 81
2138.81 74
2138.92 65
2139.03 53
2139.13 41
2139.24 30
2139.34 22
2139.45 16
2139.56 14
2139.66 13
2139.77 13
2139.87 13
2139.98 11
2140.09 8
2140.19 4
2140.30 0
2140.40 0
2140.51 0
2140.62 0
2140.72 0
2140.83 0
2140.93 0
2141.04 0
2141.15 5
2141.25 13
2141.36 21
2141.47 28
2141.57 35
2141.68 40
2141.78 45
2141.89 49
2142.00 53
2142.10 56
2142.21 60
2142.31 63
2142.42 66
2142.53 69
2142.63 71
2142.74 74
2142.84 77
2142.95 83
2143.06 91
2143.16 102
2143.27 116
2143.37 131
2143.48 148
2143.59 163
2143.69 177
2143.80 188
2143.90 194
2144.01 197
2144.12 196
2144.22 193
2144.33 188
2144.44 182
2144.54 176
2144.65 169
2144.75 162
2144.86 155
2144.97 147
2145.07 139
2145.18 132
2145.28 126
2145.39 123
2145.50 121
2145.60 120
2145.71 120
2145.82 121
2145.92 123
2146.03 124
2146.13 126
2146.24 128
2146.35 129
2146.45 129
2146.56 127
2146.66 122
2146.77 114
2146.88 105
2146.98 93
2147.09 83
2147.20 74
2147.30 68
2147.41 66
2147.51 70
2147.62 77
2147.73 87
2147.83 98
2147.94 109
2148.05 119
2148.15 125
2148.26 127
2148.36 125
2148.47 119
2148.58 111
2148.68 101
2148.79 90
2148.90 81
2149.00 72
2149.11 67
2149.21 64
2149.32 63
2149.43 65
2149.53 70
2149.64 76
2149.75 81
2149.85 86
2149.96 88
2150.06 87
2150.17 84
2150.28 78
2150.38 71
2150.49 66
2150.60 61
2150.70 59
2150.81 59
2150.91 61
2151.02 64
2151.13 66
2151.23 69
2151.34 70
2151.45 71
2151.55 72
2151.66 73
2151.76 74
2151.87 75
2151.98 76
2152.08 76
2152.19 77
2152.30 77
2152.40 77
2152.51 77
2152.62 78
2152.72 80
2152.83 83
2152.93 86
2153.04 89
2153.15 91
2153.25 92
2153.36 93
2153.47 93
2153.57 92
2153.68 90
2153.78 89
2153.89 87
2154.00 86
2154.10 86
2154.21 86
2154.32 87
2154.42 89
2154.53 90
2154.64 92
2154.74 94
2154.85 96
2154.95 97
2155.06 98
2155.17 99
2155.27 101
2155.38 103
2155.49 105
2155.59 107
2155.70 111
2155.81 116
2155.91 121
2156.02 126
2156.13 131
2156.23 134
2156.34 135
2156.44 133
2156.55 129
2156.66 123
2156.76 115
2156.87 107
2156.98 100
2157.08 94
2157.19 90
2157.30 87
2157.40 84
2157.51 82
2157.62 79
2157.72 77
2157.83 76
2157.93 76
2158.04 81
2158.15 89
2158.25 101
2158.36 117
2158.47 134
2158.57 150
2158.68 163
2158.79 172
2158.89 177
2159.00 179
2159.11 178
2159.21 178
2159.32 179
2159.43 182
2159.53 187
2159.64 193
2159.74 199
2159.85 205
2159.96 209
2160.06 214
2160.17 219
2160.28 224
2160.38 231
2160.49 239
2160.60 246
2160.70 252
2160.81 255
2160.92 256
2161.02 253
2161.13 249
2161.24 243
2161.34 237
2161.45 231
2161.56 227
2161.66 223
2161.77 220
2161.88 215
2161.98 209
2162.09 202
2162.20 193
2162.30 183
2162.41 172
2162.51 162
2162.62 152
2162.73 143
2162.83 134
2162.94 127
2163.05 121
2163.15 117
2163.26 116
2163.37 116
2163.47 118
2163.58 120
2163.69 122
2163.79 121
2163.90 118
2164.01 113
2164.11 107
2164.22 101
2164.33 96
2164.43 93
2164.54 92
2164.65 93
2164.75 96
2164.86 99
2164.97 100
2165.07 99
2165.18 96
2165.29 90
2165.39 83
2165.50 76
2165.61 69
2165.71 66
2165.82 65
2165.93 67
2166.03 70
2166.14 74
2166.25 77
2166.35 78
2166.46 77
2166.57 74
2166.67 71
2166.78 68
2166.89 65
2166.99 63
2167.10 61
2167.21 59
2167.31 55
2167.42 50
2167.53 44
2167.63 38
2167.74 32
2167.85 28
2167.95 26
2168.06 27
2168.17 30
2168.27 35
2168.38 40
2168.49 44
2168.59 48
2168.70 49
2168.81 50
2168.91 51
2169.02 52
2169.13 55
2169.23 60
2169.34 66
2169.45 73
2169.55 80
2169.66 84
2169.77 86
2169.87 85
2169.98 80
2170.09 74
2170.20 67
2170.30 60
2170.41 53
2170.52 47
2170.62 41
2170.73 35
2170.84 29
2170.94 24
2171.05 20
2171.16 18
2171.26 20
2171.37 24
2171.48 30
2171.58 36
2171.69 42
2171.80 46
2171.90 47
2172.01 47
2172.12 47
2172.22 46
2172.33 48
2172.44 52
2172.54 57
2172.65 65
2172.76 73
2172.86 82
2172.97 92
2173.08 103
2173.19 115
2173.29 128
2173.40 142
2173.51 158
2173.61 174
2173.72 191
2173.83 206
2173.93 219
2174.04 229
2174.15 235
2174.25 236
2174.36 233
2174.47 226
2174.57 217
2174.68 209
2174.79 200
2174.90 193
2175.00 187
2175.11 180
2175.22 172
2175.32 163
2175.43 154
2175.54 143
2175.64 132
2175.75 120
2175.86 108
2175.96 94
2176.07 79
2176.18 64
2176.28 49
2176.39 38
2176.50 30
2176.61 27
2176.71 29
2176.82 35
2176.93 42
2177.03 51
2177.14 59
2177.25 66
2177.35 72
2177.46 75
2177.57 77
2177.67 76
2177.78 74
2177.89 71
2178.00 67
2178.10 62
2178.21 58
2178.32 55
2178.42 54
2178.53 54
2178.64 54
2178.74 54
2178.85 54
2178.96 52
2179.07 50
2179.17 48
2179.28 48
2179.39 50
2179.49 57
2179.60 66
2179.71 77
2179.81 88
2179.92 96
2180.03 100
2180.14 99
2180.24 93
2180.35 84
2180.46 72
2180.56 61
2180.67 49
2180.78 38
2180.88 29
2180.99 20
2181.10 12
2181.21 5
2181.31 0
2181.42 0
2181.53 0
2181.63 0
2181.74 0
2181.85 0
2181.95 0
2182.06 0
2182.17 0
2182.28 2
2182.38 5
2182.49 9
2182.60 13
2182.70 17
2182.81 21
2182.92 24
2183.03 26
2183.13 27
2183.24 25
2183.35 23
2183.45 20
2183.56 18
2183.67 17
2183.78 18
2183.88 21
2183.99 25
2184.10 29
2184.20 32
2184.31 32
2184.42 30
2184.52 25
2184.63 18
2184.74 10
2184.85 2
2184.95 0
2185.06 0
2185.17 0
2185.27 0
2185.38 2
2185.49 12
2185.60 26
2185.70 41
2185.81 56
2185.92 69
2186.02 81
2186.13 90
2186.24 96
2186.35 100
2186.45 101
2186.56 101
2186.67 100
2186.77 99
2186.88 98
2186.99 97
2187.10 97
2187.20 99
2187.31 103
2187.42 109
2187.53 118
2187.63 129
2187.74 142
2187.85 155
2187.95 167
2188.06 176
2188.17 182
2188.28 183
2188.38 181
2188.49 176
2188.60 170
2188.70 165
2188.81 161
2188.92 158
2189.03 158
2189.13 158
2189.24 159
2189.35 160
2189.45 160
2189.56 160
2189.67 160
2189.78 160
2189.88 160
2189.99 159
2190.10 157
2190.21 156
2190.31 154
2190.42 152
2190.53 151
2190.63 151
2190.74 152
2190.85 152
2190.96 150
2191.06 147
2191.17 140
2191.28 132
2191.39 122
2191.49 113
2191.60 106
2191.71 103
2191.81 102
2191.92 103
2192.03 105
2192.14 107
2192.24 107
2192.35 106
2192.46 102
2192.57 97
2192.67 91
2192.78 85
2192.89 79
2193.00 74
2193.10 70
2193.21 67
2193.32 65
2193.42 64
2193.53 63
2193.64 64
2193.75 65
2193.85 67
2193.96 70
2194.07 73
2194.18 75
2194.28 75
2194.39 74
2194.50 70
2194.61 65
2194.71 60
2194.82 56
2194.93 55
2195.03 55
2195.14 57
2195.25 58
2195.36 59
2195.46 58
2195.57 55
2195.68 52
2195.79 50
2195.89 50
2196.00 51
2196.11 54
2196.22 56
2196.32 57
2196.43 57
2196.54 56
2196.65 54
2196.75 52
2196.86 51
2196.97 50
2197.08 48
2197.18 46
2197.29 42
2197.40 36
2197.50 28
2197.61 19
2197.72 10
2197.83 2
2197.93 0
2198.04 0
2198.15 0
2198.26 0
2198.36 0
2198.47 0
2198.58 0
2198.69 0
2198.79 1
2198.90 3
2199.01 5
2199.12 8
2199.22 10
2199.33 13
2199.44 16
2199.55 19
2199.65 21
2199.76 23
2199.87 24
2199.98 24
2200.08 22
2200.19 20
2200.30 15
2200.41 10
2200.51 4
2200.62 0
2200.73 0
2200.84 0
2200.94 0
2201.05 0
2201.16 0
2201.27 0
2201.37 0
2201.48 2
2201.59 6
2201.70 10
2201.80 14
2201.91 16
2202.02 18
2202.13 19
2202.23 19
2202.34 17
2202.45 16
2202.56 14
2202.66 13
2202.77 12
2202.88 12
2202.99 14
2203.10 16
2203.20 19
2203.31 22
2203.42 25
2203.53 28
2203.63 30
2203.74 31
2203.85 29
2203.96 26
2204.06 22
2204.17 19
2204.28 17
2204.39 19
2204.49 24
2204.60 33
2204.71 43
2204.82 54
2204.92 65
2205.03 73
2205.14 79
2205.25 84
2205.35 87
2205.46 90
2205.57 94
2205.68 98
2205.79 103
2205.89 109
2206.00 115
2206.11 122
2206.22 128
2206.32 133
2206.43 138
2206.54 140
2206.65 142
2206.75 140
2206.86 136
2206.97 129
2207.08 120
2207.18 108
2207.29 96
2207.40 85
2207.51 76
2207.62 70
2207.72 67
2207.83 68
2207.94 71
2208.05 75
2208.15 79
2208.26 83
2208.37 85
2208.48 86
2208.58 86
2208.69 86
2208.80 84
2208.91 81
2209.02 78
2209.12 75
2209.23 72
2209.34 70
2209.45 69
2209.55 70
2209.66 73
2209.77 76
2209.88 80
2209.98 83
2210.09 86
2210.20 87
2210.31 88
2210.42 89
2210.52 88
2210.63 88
2210.74 86
2210.85 84
2210.95 81
2211.06 78
2211.17 77
2211.28 78
2211.39 84
2211.49 94
2211.60 108
2211.71 122
2211.82 135
2211.92 144
2212.03 146
2212.14 141
2212.25 131
2212.36 116
2212.46 99
2212.57 83
2212.68 69
2212.79 58
2212.89 50
2213.00 44
2213.11 41
2213.22 40
2213.33 41
2213.43 43
2213.54 47
2213.65 53
2213.76 59
2213.87 65
2213.97 71
2214.08 77
2214.19 83
2214.30 89
2214.40 93
2214.51 97
2214.62 100
2214.73 101
2214.84 100
2214.94 98
2215.05 95
2215.16 92
2215.27 90
2215.38 89
2215.48 89
2215.59 90
2215.70 90
2215.81 89
2215.91 85
2216.02 79
2216.13 71
2216.24 61
2216.35 50
2216.45 41
2216.56 33
2216.67 27
2216.78 23
2216.89 21
2216.99 21
2217.10 23
2217.21 25
2217.32 29
2217.43 33
2217.53 38
2217.64 44
2217.75 50
2217.86 55
2217.96 59
2218.07 61
2218.18 61
2218.29 60
2218.40 57
2218.50 52
2218.61 47
2218.72 41
2218.83 35
2218.94 28
2219.04 23
2219.15 18
2219.26 14
2219.37 10
2219.48 7
2219.58 5
2219.69 3
2219.80 2
2219.91 1
2220.02 0
2220.12 0
2220.23 0
2220.34 0
2220.45 0
2220.56 0
2220.66 0
2220.77 0
2220.88 0
2220.99 5
2221.10 9
2221.20 14
2221.31 18
2221.42 22
2221.53 25
2221.64 30
2221.74 35
2221.85 41
2221.96 45
2222.07 48
2222.18 48
2222.28 47
2222.39 44
2222.50 42
2222.61 41
2222.72 43
2222.82 49
2222.93 56
2223.04 64
2223.15 72
2223.26 78
2223.36 82
2223.47 85
2223.58 86
2223.69 87
2223.80 86
2223.91 86
2224.01 85
2224.12 83
2224.23 81
2224.34 78
2224.45 75
2224.55 72
2224.66 70
2224.77 67
2224.88 66
2224.99 64
2225.09 64
2225.20 62
2225.31 61
2225.42 57
2225.53 53
2225.63 47
2225.74 40
2225.85 32
2225.96 25
2226.07 19
2226.18 15
2226.28 13
2226.39 13
2226.50 15
2226.61 18
2226.72 23
2226.82 27
2226.93 31
2227.04 34
2227.15 36
2227.26 37
2227.36 36
2227.47 36
2227.58 35
2227.69 35
2227.80 35
2227.91 36
2228.01 38
2228.12 42
2228.23 46
2228.34 51
2228.45 57
2228.55 64
2228.66 70
2228.77 74
2228.88 75
2228.99 73
2229.10 67
2229.20 57
2229.31 46
2229.42 35
2229.53 26
2229.64 22
2229.75 22
2229.85 25
2229.96 31
2230.07 37
2230.18 41
2230.29 41
2230.39 39
2230.50 33
2230.61 25
2230.72 18
2230.83 11
2230.94 6
2231.04 3
2231.15 2
2231.26 2
2231.37 3
2231.48 4
2231.59 4
2231.69 3
2231.80 1
2231.91 0
2232.02 0
2232.13 0
2232.23 0
2232.34 0
2232.45 0
2232.56 7
2232.67 16
2232.78 25
2232.88 34
2232.99 42
2233.10 49
2233.21 54
2233.32 58
2233.43 61
2233.53 63
2233.64 65
2233.75 65
2233.86 65
2233.97 65
2234.08 63
2234.18 62
2234.29 59
2234.40 56
2234.51 52
2234.62 48
2234.73 43
2234.83 38
2234.94 33
2235.05 28
2235.16 23
2235.27 18
2235.38 14
2235.48 9
2235.59 5
2235.70 1
2235.81 0
2235.92 0
2236.03 0
2236.13 3
2236.24 10
2236.35 20
2236.46 30
2236.57 40
2236.68 48
2236.78 54
2236.89 56
2237.00 56
2237.11 55
2237.22 54
2237.33 54
2237.44 54
2237.54 54
2237.65 54
2237.76 54
2237.87 54
2237.98 55
2238.09 57
2238.19 60
2238.30 64
2238.41 69
2238.52 74
2238.63 78
2238.74 80
2238.84 81
2238.95 81
2239.06 79
2239.17 77
2239.28 75
2239.39 71
2239.50 67
2239.60 63
2239.71 57
2239.82 51
2239.93 46
2240.04 41
2240.15 39
2240.25 40
2240.36 45
2240.47 52
2240.58 61
2240.69 72
2240.80 81
2240.91 88
2241.01 92
2241.12 92
2241.23 88
2241.34 81
2241.45 73
2241.56 65
2241.67 57
2241.77 52
2241.88 48
2241.99 46
2242.10 47
2242.21 48
2242.32 49
2242.42 51
2242.53 51
2242.64 50
2242.75 47
2242.86 42
2242.97 36
2243.08 29
2243.18 21
2243.29 14
2243.40 8
2243.51 4
2243.62 1
2243.73 0
2243.84 0
2243.94 2
2244.05 4
2244.16 5
2244.27 6
2244.38 6
2244.49 4
2244.60 2
2244.70 1
2244.81 1
2244.92 3
2245.03 7
2245.14 14
2245.25 20
2245.36 26
2245.46 30
2245.57 30
2245.68 27
2245.79 21
2245.90 15
2246.01 9
2246.12 4
2246.22 2
2246.33 3
2246.44 6
2246.55 12
2246.66 17
2246.77 23
2246.88 28
2246.99 33
2247.09 37
2247.20 40
2247.31 44
2247.42 48
2247.53 51
2247.64 53
2247.75 54
2247.85 53
2247.96 51
2248.07 47
2248.18 44
2248.29 42
2248.40 41
2248.51 41
2248.62 43
2248.72 45
2248.83 46
2248.94 46
2249.05 45
2249.16 44
2249.27 42
2249.38 40
2249.48 39
2249.59 38
2249.70 38
2249.81 38
2249.92 38
2250.03 38
2250.14 38
2250.25 37
2250.35 37
2250.46 36
2250.57 36
2250.68 37
2250.79 39
2250.90 41
2251.01 42
2251.12 43
2251.22 42
2251.33 40
2251.44 36
2251.55 31
2251.66 24
2251.77 18
2251.88 13
2251.99 10
2252.09 9
2252.20 10
2252.31 12
2252.42 15
2252.53 19
2252.64 20
2252.75 21
2252.86 20
2252.96 18
2253.07 15
2253.18 12
2253.29 10
2253.40 8
2253.51 5
2253.62 3
2253.73 0
2253.83 0
2253.94 0
2254.05 0
2254.16 0
2254.27 0
2254.38 0
2254.49 0
2254.60 1
2254.71 3
2254.81 5
2254.92 6
2255.03 6
2255.14 7
2255.25 8
2255.36 11
2255.47 16
2255.58 22
2255.68 28
2255.79 34
2255.90 38
2256.01 39
2256.12 37
2256.23 32
2256.34 25
2256.45 18
2256.56 13
2256.66 11
2256.77 12
2256.88 16
2256.99 23
2257.10 29
2257.21 35
2257.32 40
2257.43 42
2257.54 42
2257.64 40
2257.75 36
2257.86 32
2257.97 28
2258.08 25
2258.19 24
2258.30 24
2258.41 26
2258.52 30
2258.62 35
2258.73 40
2258.84 45
2258.95 50
2259.06 54
2259.17 58
2259.28 61
2259.39 63
2259.50 64
2259.60 63
2259.71 60
2259.82 56
2259.93 52
2260.04 47
2260.15 43
2260.26 41
2260.37 40
2260.48 40
2260.59 42
2260.69 45
2260.80 47
2260.91 47
2261.02 47
2261.13 45
2261.24 42
2261.35 40
2261.46 39
2261.57 39
2261.68 42
2261.78 45
2261.89 48
2262.00 50
2262.11 49
2262.22 47
2262.33 43
2262.44 39
2262.55 35
2262.66 34
2262.77 33
2262.87 35
2262.98 37
2263.09 40
2263.20 43
2263.31 46
2263.42 48
2263.53 50
2263.64 51
2263.75 52
2263.86 53
2263.96 54
2264.07 55
2264.18 57
2264.29 57
2264.40 56
2264.51 54
2264.62 50
2264.73 45
2264.84 41
2264.95 39
2265.06 38
2265.16 39
2265.27 41
2265.38 42
2265.49 43
2265.60 41
2265.71 39
2265.82 37
2265.93 35
2266.04 34
2266.15 35
2266.26 37
2266.36 39
2266.47 42
2266.58 44
2266.69 45
2266.80 46
2266.91 45
2267.02 42
2267.13 39
2267.24 34
2267.35 28
2267.46 22
2267.56 15
2267.67 10
2267.78 6
2267.89 3
2268.00 2
2268.11 1
2268.22 1
2268.33 0
2268.44 0
2268.55 0
2268.66 0
2268.77 0
2268.87 0
2268.98 0
2269.09 0
2269.20 1
2269.31 6
2269.42 10
2269.53 14
2269.64 16
2269.75 16
2269.86 14
2269.97 10
2270.08 6
2270.18 2
2270.29 0
2270.40 0
2270.51 2
2270.62 6
2270.73 13
2270.84 20
2270.95 27
2271.06 34
2271.17 41
2271.28 46
2271.39 50
2271.50 53
2271.60 55
2271.71 58
2271.82 61
2271.93 65
2272.04 69
2272.15 73
2272.26 76
2272.37 77
2272.48 75
2272.59 70
2272.70 63
2272.81 55
2272.92 46
2273.02 38
2273.13 32
2273.24 27
2273.35 27
2273.46 29
2273.57 35
2273.68 44
2273.79 54
2273.90 63
2274.01 69
2274.12 72
2274.23 71
2274.34 65
2274.45 56
2274.55 46
2274.66 36
2274.77 28
2274.88 22
2274.99 19
2275.10 18
2275.21 18
2275.32 19
2275.43 19
2275.54 18
2275.65 15
2275.76 13
2275.87 12
2275.98 12
2276.09 14
2276.19 19
2276.30 25
2276.41 32
2276.52 38
2276.63 42
2276.74 43
2276.85 42
2276.96 39
2277.07 34
2277.18 29
2277.29 25
2277.40 23
2277.51 23
2277.62 25
2277.73 28
2277.84 32
2277.94 35
2278.05 37
2278.16 38
2278.27 36
2278.38 32
2278.49 27
2278.60 21
2278.71 15
2278.82 10
2278.93 7
2279.04 5
2279.15 5
2279.26 7
2279.37 10
2279.48 14
2279.59 18
2279.70 21
2279.80 22
2279.91 22
2280.02 20
2280.13 17
2280.24 14
2280.35 12
2280.46 10
2280.57 9
2280.68 10
2280.79 12
2280.90 14
2281.01 16
2281.12 18
2281.23 20
2281.34 20
2281.45 21
2281.56 21
2281.67 22
2281.77 24
2281.88 27
2281.99 33
2282.10 40
2282.21 49
2282.32 57
2282.43 64
2282.54 68
2282.65 69
2282.76 66
2282.87 60
2282.98 54
2283.09 48
2283.20 44
2283.31 42
2283.42 41
2283.53 40
2283.64 39
2283.75 36
2283.86 30
2283.96 24
2284.07 17
2284.18 10
2284.29 4
2284.40 0
2284.51 0
2284.62 0
2284.73 0
2284.84 0
2284.95 0
2285.06 1
2285.17 6
2285.28 14
2285.39 24
2285.50 35
2285.61 46
2285.72 56
2285.83 64
2285.94 70
2286.05 74
2286.16 75
2286.27 75
2286.37 73
2286.48 69
2286.59 63
2286.70 55
2286.81 45
2286.92 34
2287.03 22
2287.14 10
2287.25 0
2287.36 0
2287.47 0
2287.58 0
2287.69 0
2287.80 0
2287.91 0
2288.02 0
2288.13 0
2288.24 3
2288.35 12
2288.46 22
2288.57 32
2288.68 41
2288.79 49
2288.90 55
2289.01 59
2289.12 61
2289.23 61
2289.33 58
2289.44 54
2289.55 47
2289.66 38
2289.77 29
2289.88 21
2289.99 15
2290.10 12
2290.21 11
2290.32 13
2290.43 17
2290.54 20
2290.65 23
2290.76 23
2290.87 22
2290.98 19
2291.09 17
2291.20 15
2291.31 15
2291.42 16
2291.53 19
2291.64 23
2291.75 28
2291.86 33
2291.97 38
2292.08 42
2292.19 46
2292.30 49
2292.41 51
2292.52 53
2292.63 54
2292.74 55
2292.85 56
2292.95 57
2293.06 59
2293.17 62
2293.28 65
2293.39 68
2293.50 69
2293.61 69
2293.72 66
2293.83 60
2293.94 52
2294.05 40
2294.16 26
2294.27 11
2294.38 0
2294.49 0
2294.60 0
2294.71 0
2294.82 0
2294.93 0
2295.04 0
2295.15 0
2295.26 5
2295.37 15
2295.48 23
2295.59 29
2295.70 33
2295.81 34
2295.92 33
2296.03 30
2296.14 25
2296.25 20
2296.36 15
2296.47 10
2296.58 7
2296.69 6
2296.80 7
2296.91 11
2297.02 17
2297.13 24
2297.24 33
2297.35 41
2297.46 49
2297.57 55
2297.68 61
2297.79 65
2297.90 69
2298.01 73
2298.12 77
2298.23 80
2298.34 82
2298.45 81
2298.56 77
2298.67 69
2298.78 59
2298.89 47
2298.99 36
2299.10 28
2299.21 22
2299.32 21
2299.43 22
2299.54 26
2299.65 31
2299.76 34
2299.87 37
2299.98 37
2300.09 37
2300.20 37
2300.31 38
2300.42 40
2300.53 44
2300.64 49
2300.75 55
2300.86 62
2300.97 68
2301.08 74
2301.19 80
2301.30 87
2301.41 94
2301.52 101
2301.63 108
2301.74 115
2301.85 122
2301.96 129
2302.07 136
2302.18 143
2302.29 149
2302.40 154
2302.51 157
2302.62 157
2302.73 156
2302.84 153
2302.95 148
2303.06 142
2303.17 134
2303.28 125
2303.39 116
2303.50 106
2303.61 96
2303.72 88
2303.83 83
2303.94 80
2304.05 81
2304.16 83
2304.27 87
2304.38 93
2304.49 98
2304.60 103
2304.71 107
2304.82 110
2304.93 112
2305.04 113
2305.15 114
2305.26 114
2305.37 113
2305.48 112
2305.59 111
2305.70 108
2305.81 105
2305.92 101
2306.03 96
2306.14 91
2306.25 87
2306.36 84
2306.47 83
2306.58 83
2306.69 84
2306.80 85
2306.91 86
2307.02 86
2307.13 85
2307.24 82
2307.35 80
2307.46 77
2307.57 76
2307.68 76
2307.79 78
2307.90 80
2308.01 84
2308.12 88
2308.24 91
2308.35 93
2308.46 94
2308.57 94
2308.68 94
2308.79 94
2308.90 96
2309.01 99
2309.12 105
2309.23 111
2309.34 117
2309.45 121
2309.56 123
2309.67 121
2309.78 115
2309.89 108
2310.00 100
2310.11 91
2310.22 84
2310.33 78
2310.44 74
2310.55 71
2310.66 69
2310.77 68
2310.88 68
2310.99 70
2311.10 72
2311.21 74
2311.32 76
2311.43 77
2311.54 75
2311.65 71
2311.76 65
2311.87 59
2311.98 53
2312.09 50
2312.20 48
2312.31 48
2312.42 50
2312.53 51
2312.64 51
2312.75 50
2312.86 48
2312.97 45
2313.08 42
2313.19 39
2313.30 36
2313.41 35
2313.52 36
2313.63 38
2313.74 42
2313.85 47
2313.96 52
2314.07 57
2314.18 60
2314.30 60
2314.41 58
2314.52 53
2314.63 48
2314.74 44
2314.85 43
2314.96 45
2315.07 51
2315.18 60
2315.29 70
2315.40 78
2315.51 84
2315.62 87
2315.73 86
2315.84 83
2315.95 79
2316.06 77
2316.17 77
2316.28 80
2316.39 86
2316.50 94
2316.61 103
2316.72 113
2316.83 121
2316.94 128
2317.05 134
2317.16 138
2317.27 142
2317.38 145
2317.49 148
2317.60 151
2317.71 154
2317.82 155
2317.93 154
2318.05 153
2318.16 150
2318.27 146
2318.38 142
2318.49 139
2318.60 137
2318.71 137
2318.82 138
2318.93 142
2319.04 148
2319.15 155
2319.26 164
2319.37 173
2319.48 181
2319.59 187
2319.70 191
2319.81 193
2319.92 193
2320.03 192
2320.14 192
2320.25 192
2320.36 195
2320.47 199
2320.58 204
2320.69 209
2320.80 213
2320.92 214
2321.03 212
2321.14 206
2321.25 198
2321.36 188
2321.47 178
2321.58 169
2321.69 164
2321.80 162
2321.91 165
2322.02 172
2322.13 182
2322.24 192
2322.35 201
2322.46 207
2322.57 211
2322.68 212
2322.79 211
2322.90 209
2323.01 208
2323.12 208
2323.23 208
2323.34 209
2323.46 208
2323.57 205
2323.68 198
2323.79 188
2323.90 175
2324.01 159
2324.12 144
2324.23 129
2324.34 116
2324.45 108
2324.56 103
2324.67 102
2324.78 104
2324.89 107
2325.00 110
2325.11 113
2325.22 114
2325.33 115
2325.44 117
2325.55 119
2325.67 122
2325.78 126
2325.89 131
2326.00 134
2326.11 137
2326.22 137
2326.33 135
2326.44 132
2326.55 128
2326.66 125
2326.77 122
2326.88 120
2326.99 120
2327.10 123
2327.21 127
2327.32 132
2327.43 139
2327.54 146
2327.66 150
2327.77 152
2327.88 149
2327.99 142
2328.10 131
2328.21 119
2328.32 107
2328.43 95
2328.54 86
2328.65 78
2328.76 71
2328.87 64
2328.98 57
2329.09 49
2329.20 40
2329.31 32
2329.42 26
2329.54 21
2329.65 18
2329.76 17
2329.87 18
2329.98 19
2330.09 20
2330.20 20
2330.31 18
2330.42 16
2330.53 12
2330.64 8
2330.75 5
2330.86 3
2330.97 3
2331.08 5
2331.20 12
2331.31 21
2331.42 35
2331.53 50
2331.64 68
2331.75 86
2331.86 103
2331.97 118
2332.08 131
2332.19 140
2332.30 147
2332.41 152
2332.52 155
2332.63 157
2332.74 158
2332.86 158
2332.97 156
2333.08 151
2333.19 144
2333.30 135
2333.41 125
2333.52 115
2333.63 108
2333.74 103
2333.85 100
2333.96 99
2334.07 100
2334.18 101
2334.29 101
2334.41 101
2334.52 101
2334.63 101
2334.74 102
2334.85 104
2334.96 106
2335.07 109
2335.18 112
2335.29 115
2335.40 119
2335.51 122
2335.62 126
2335.73 130
2335.85 135
2335.96 140
2336.07 145
2336.18 151
2336.29 157
2336.40 163
2336.51 169
2336.62 173
2336.73 175
2336.84 175
2336.95 173
2337.06 168
2337.17 162
2337.29 157
2337.40 152
2337.51 148
2337.62 146
2337.73 144
2337.84 141
2337.95 138
2338.06 134
2338.17 131
2338.28 128
2338.39 126
2338.50 126
2338.62 128
2338.73 131
2338.84 134
2338.95 138
2339.06 142
2339.17 145
2339.28 148
2339.39 151
2339.50 152
2339.61 152
2339.72 149
2339.83 143
2339.95 134
2340.06 125
2340.17 117
2340.28 111
2340.39 109
2340.50 110
2340.61 115
2340.72 120
2340.83 125
2340.94 129
2341.05 130
2341.16 129
2341.28 126
2341.39 124
2341.50 123
2341.61 123
2341.72 125
2341.83 128
2341.94 132
2342.05 135
2342.16 137
2342.27 137
2342.38 134
2342.50 128
2342.61 119
2342.72 106
2342.83 91
2342.94 74
2343.05 57
2343.16 40
2343.27 26
2343.38 14
2343.49 6
2343.61 1
2343.72 0
2343.83 0
2343.94 0
2344.05 2
2344.16 4
2344.27 5
2344.38 4
2344.49 3
2344.60 1
2344.71 0
2344.83 0
2344.94 0
2345.05 0
2345.16 0
2345.27 1
2345.38 5
2345.49 9
2345.60 13
2345.71 17
2345.82 21
2345.94 23
2346.05 25
2346.16 24
2346.27 22
2346.38 20
2346.49 17
2346.60 14
2346.71 13
2346.82 15
2346.94 18
2347.05 22
2347.16 26
2347.27 30
2347.38 32
2347.49 33
2347.60 33
2347.71 34
2347.82 37
2347.93 40
2348.05 45
2348.16 50
2348.27 56
2348.38 61
2348.49 65
2348.60 69
2348.71 72
2348.82 75
2348.93 76
2349.05 77
2349.16 76
2349.27 74
2349.38 71
2349.49 68
2349.60 66
2349.71 65
2349.82 67
2349.93 72
2350.05 80
2350.16 91
2350.27 105
2350.38 124
2350.49 146
2350.60 172
2350.71 200
2350.82 230
2350.93 258
2351.05 283
2351.16 303
2351.27 317
2351.38 325
2351.49 328
2351.60 327
2351.71 324
2351.82 320
2351.93 315
2352.05 310
2352.16 306
2352.27 302
2352.38 299
2352.49 296
2352.60 293
2352.71 292
2352.82 291
2352.93 290
2353.05 289
2353.16 288
2353.27 285
2353.38 282
2353.49 279
2353.60 277
2353.71 276
2353.82 277
2353.94 281
2354.05 287
2354.16 294
2354.27 302
2354.38 309
2354.49 315
2354.60 316
2354.71 314
2354.82 308
2354.94 298
2355.05 286
2355.16 274
2355.27 264
2355.38 258
2355.49 254
2355.60 253
2355.71 254
2355.83 254
2355.94 252
2356.05 248
2356.16 241
2356.27 232
2356.38 224
2356.49 215
2356.60 207
2356.72 198
2356.83 188
2356.94 177
2357.05 163
2357.16 148
2357.27 132
2357.38 119
2357.49 108
2357.61 102
2357.72 101
2357.83 103
2357.94 109
2358.05 116
2358.16 125
2358.27 133
2358.39 142
2358.50 150
2358.61 157
2358.72 163
2358.83 167
2358.94 168
2359.05 166
2359.16 161
2359.28 154
2359.39 145
2359.50 134
2359.61 123
2359.72 113
2359.83 107
2359.94 104
2360.06 104
2360.17 109
2360.28 115
2360.39 123
2360.50 129
2360.61 132
2360.72 132
2360.83 129
2360.95 124
2361.06 118
2361.17 113
2361.28 110
2361.39 111
2361.50 117
2361.61 129
2361.73 145
2361.84 164
2361.95 183
2362.06 201
2362.17 215
2362.28 224
2362.39 227
2362.51 227
2362.62 224
2362.73 220
2362.84 217
2362.95 215
2363.06 214
2363.17 212
2363.29 208
2363.40 203
2363.51 194
2363.62 183
2363.73 170
2363.84 158
2363.95 146
2364.07 138
2364.18 134
2364.29 134
2364.40 137
2364.51 144
2364.62 153
2364.73 162
2364.85 171
2364.96 179
2365.07 186
2365.18 192
2365.29 197
2365.40 203
2365.51 208
2365.63 215
2365.74 223
2365.85 231
2365.96 237
2366.07 240
2366.18 239
2366.29 234
2366.41 225
2366.52 213
2366.63 201
2366.74 190
2366.85 181
2366.96 176
2367.07 174
2367.19 174
2367.30 177
2367.41 182
2367.52 188
2367.63 194
2367.74 200
2367.86 205
2367.97 209
2368.08 209
2368.19 207
2368.30 204
2368.41 200
2368.52 197
2368.64 196
2368.75 197
2368.86 199
2368.97 202
2369.08 203
2369.19 201
2369.31 196
2369.42 189
2369.53 180
2369.64 171
2369.75 163
2369.86 155
2369.98 149
2370.09 145
2370.20 142
2370.31 139
2370.42 137
2370.53 135
2370.64 133
2370.76 130
2370.87 126
2370.98 122
2371.09 117
2371.20 112
2371.31 109
2371.43 107
2371.54 106
2371.65 107
2371.76 108
2371.87 109
2371.98 108
2372.10 106
2372.21 101
2372.32 97
2372.43 93
2372.54 91
2372.65 92
2372.77 97
2372.88 104
2372.99 114
2373.10 123
2373.21 132
2373.32 140
2373.44 147
2373.55 154
2373.66 161
2373.77 170
2373.88 179
2373.99 189
2374.11 200
2374.22 211
2374.33 222
2374.44 232
2374.55 241
2374.66 249
2374.78 256
2374.89 261
2375.00 265
2375.11 266
2375.22 264
2375.33 258
2375.45 250
2375.56 239
2375.67 228
2375.78 217
2375.89 209
2376.00 205
2376.12 204
2376.23 207
2376.34 212
2376.45 218
2376.56 221
2376.67 223
2376.79 222
2376.90 221
2377.01 220
2377.12 219
2377.23 220
2377.34 222
2377.46 223
2377.57 223
2377.68 220
2377.79 213
2377.90 203
2378.02 192
2378.13 180
2378.24 169
2378.35 158
2378.46 151
2378.57 145
2378.69 142
2378.80 142
2378.91 144
2379.02 148
2379.13 153
2379.25 159
2379.36 165
2379.47 171
2379.58 175
2379.69 178
2379.80 179
2379.92 179
2380.03 179
2380.14 179
2380.25 180
2380.36 182
2380.47 187
2380.59 194
2380.70 202
2380.81 211
2380.92 219
2381.03 227
2381.15 232
2381.26 234
2381.37 235
2381.48 236
2381.59 237
2381.71 239
2381.82 241
2381.93 243
2382.04 244
2382.15 244
2382.26 242
2382.38 239
2382.49 235
2382.60 232
2382.71 230
2382.82 230
2382.94 231
2383.05 234
2383.16 236
2383.27 238
2383.38 238
2383.50 237
2383.61 234
2383.72 230
2383.83 227
2383.94 226
2384.05 226
2384.17 228
2384.28 231
2384.39 235
2384.50 239
2384.61 243
2384.73 245
2384.84 245
2384.95 243
2385.06 239
2385.17 232
2385.29 222
2385.40 209
2385.51 194
2385.62 178
2385.73 162
2385.85 148
2385.96 138
2386.07 133
2386.18 133
2386.29 137
2386.41 145
2386.52 154
2386.63 163
2386.74 171
2386.85 177
2386.97 181
2387.08 182
2387.19 181
2387.30 180
2387.41 178
2387.53 178
2387.64 178
2387.75 178
2387.86 178
2387.97 177
2388.09 173
2388.20 168
2388.31 160
2388.42 151
2388.53 142
2388.65 133
2388.76 126
2388.87 121
2388.98 118
2389.09 117
2389.21 116
2389.32 116
2389.43 117
2389.54 117
2389.65 118
2389.77 120
2389.88 123
2389.99 127
2390.10 133
2390.21 139
2390.33 147
2390.44 156
2390.55 163
2390.66 170
2390.77 175
2390.89 178
2391.00 179
2391.11 180
2391.22 180
2391.33 182
2391.45 184
2391.56 188
2391.67 193
2391.78 200
2391.89 206
2392.01 211
2392.12 216
2392.23 219
2392.34 221
2392.46 221
2392.57 220
2392.68 218
2392.79 216
2392.90 216
2393.02 216
2393.13 219
2393.24 223
2393.35 228
2393.46 233
2393.58 237
2393.69 240
2393.80 241
2393.91 240
2394.02 238
2394.14 234
2394.25 231
2394.36 228
2394.47 226
2394.59 224
2394.70 222
2394.81 221
2394.92 220
2395.03 220
2395.15 220
2395.26 219
2395.37 219
2395.48 218
2395.60 217
2395.71 215
2395.82 214
2395.93 213
2396.04 212
2396.16 212
2396.27 212
2396.38 211
2396.49 210
2396.60 210
2396.72 209
2396.83 209
2396.94 210
2397.05 212
2397.17 215
2397.28 217
2397.39 219
2397.50 221
2397.61 221
2397.73 219
2397.84 215
2397.95 210
2398.06 204
2398.18 198
2398.29 193
2398.40 190
2398.51 190
2398.62 192
2398.74 197
2398.85 204
2398.96 213
2399.07 221
2399.19 229
2399.30 234
2399.41 235
2399.52 233
2399.64 229
2399.75 223
2399.86 217
2399.97 212
2400.08 208
2400.20 203
2400.31 199
2400.42 193
2400.53 187
2400.65 180
2400.76 173
2400.87 167
2400.98 164
2401.10 161
2401.21 160
2401.32 159
2401.43 158
2401.54 156
2401.66 155
2401.77 156
2401.88 160
2401.99 168
2402.11 180
2402.22 195
2402.33 211
2402.44 226
2402.56 238
2402.67 245
2402.78 246
2402.89 242
2403.00 232
2403.12 220
2403.23 205
2403.34 190
2403.45 175
2403.57 161
2403.68 149
2403.79 139
2403.90 131
2404.02 127
2404.13 126
2404.24 128
2404.35 132
2404.47 137
2404.58 141
2404.69 143
2404.80 142
2404.92 137
2405.03 129
2405.14 121
2405.25 114
2405.36 109
2405.48 108
2405.59 110
2405.70 113
2405.81 117
2405.93 119
2406.04 121
2406.15 122
2406.26 122
2406.38 122
2406.49 122
2406.60 121
2406.71 119
2406.83 115
2406.94 109
2407.05 100
2407.16 91
2407.28 82
2407.39 74
2407.50 68
2407.61 64
2407.73 62
2407.84 61
2407.95 60
2408.06 61
2408.18 64
2408.29 67
2408.40 72
2408.51 78
2408.63 84
2408.74 88
2408.85 91
2408.96 91
2409.08 88
2409.19 84
2409.30 78
2409.41 70
2409.53 61
2409.64 53
2409.75 47
2409.86 43
2409.98 41
2410.09 41
2410.20 44
2410.31 47
2410.43 48
2410.54 48
2410.65 46
2410.76 42
2410.88 37
2410.99 34
2411.10 32
2411.21 33
2411.33 36
2411.44 41
2411.55 46
2411.66 52
2411.78 57
2411.89 63
2412.00 68
2412.11 74
2412.23 80
2412.34 85
2412.45 89
2412.56 91
2412.68 89
2412.79 83
2412.90 73
2413.01 60
2413.13 46
2413.24 33
2413.35 21
2413.46 13
2413.58 9
2413.69 7
2413.80 9
2413.92 14
2414.03 20
2414.14 28
2414.25 36
2414.37 45
2414.48 52
2414.59 58
2414.70 61
2414.82 62
2414.93 61
2415.04 59
2415.15 56
2415.27 54
2415.38 53
2415.49 53
2415.60 54
2415.72 56
2415.83 59
2415.94 64
2416.06 68
2416.17 73
2416.28 78
2416.39 82
2416.51 86
2416.62 89
2416.73 91
2416.84 93
2416.96 95
2417.07 95
2417.18 95
2417.29 93
2417.41 91
2417.52 88
2417.63 86
2417.75 84
2417.86 84
2417.97 86
2418.08 88
2418.20 90
2418.31 91
2418.42 90
2418.53 87
2418.65 81
2418.76 74
2418.87 65
2418.99 56
2419.10 48
2419.21 42
2419.32 38
2419.44 38
2419.55 39
2419.66 42
2419.77 45
2419.89 48
2420.00 48
2420.11 48
2420.23 46
2420.34 44
2420.45 43
2420.56 43
2420.68 45
2420.79 49
2420.90 53
2421.01 58
2421.13 63
2421.24 67
2421.35 70
2421.47 73
2421.58 75
2421.69 76
2421.80 76
2421.92 77
2422.03 77
2422.14 77
2422.26 77
2422.37 79
2422.48 80
2422.59 82
2422.71 84
2422.82 84
2422.93 84
2423.05 84
2423.16 82
2423.27 81
2423.38 80
2423.50 79
2423.61 78
2423.72 79
2423.83 79
2423.95 79
2424.06 80
2424.17 80
2424.29 81
2424.40 82
2424.51 82
2424.62 82
2424.74 80
2424.85 78
2424.96 76
2425.08 73
2425.19 69
2425.30 65
2425.41 61
2425.53 58
2425.64 55
2425.75 52
2425.87 50
2425.98 49
2426.09 47
2426.21 44
2426.32 39
2426.43 32
2426.54 23
2426.66 13
2426.77 2
2426.88 0
2427.00 0
2427.11 0
2427.22 0
2427.33 0
2427.45 0
2427.56 0
2427.67 0
2427.79 6
2427.90 15
2428.01 24
2428.12 32
2428.24 39
2428.35 45
2428.46 50
2428.58 53
2428.69 55
2428.80 56
2428.92 55
2429.03 53
2429.14 49
2429.25 45
2429.37 41
2429.48 38
2429.59 36
2429.71 36
2429.82 36
2429.93 38
2430.05 41
2430.16 44
2430.27 46
2430.38 46
2430.50 45
2430.61 42
2430.72 38
2430.84 33
2430.95 29
2431.06 26
2431.18 25
2431.29 25
2431.40 27
2431.51 30
2431.63 34
2431.74 40
2431.85 45
2431.97 52
2432.08 58
2432.19 63
2432.31 69
2432.42 73
2432.53 76
2432.64 77
2432.76 77
2432.87 75
2432.98 73
2433.10 70
2433.21 66
2433.32 63
2433.44 60
2433.55 57
2433.66 56
2433.78 55
2433.89 55
2434.00 56
2434.11 57
2434.23 58
2434.34 59
2434.45 60
2434.57 60
2434.68 61
2434.79 63
2434.91 67
2435.02 72
2435.13 78
2435.25 85
2435.36 92
2435.47 98
2435.58 101
2435.70 101
2435.81 98
2435.92 92
2436.04 85
2436.15 79
2436.26 74
2436.38 72
2436.49 73
2436.60 75
2436.72 78
2436.83 81
2436.94 83
2437.06 82
2437.17 80
2437.28 77
2437.39 74
2437.51 72
2437.62 69
2437.73 67
2437.85 64
2437.96 62
2438.07 59
2438.19 55
2438.30 52
2438.41 50
2438.53 49
2438.64 49
2438.75 49
2438.87 49
2438.98 48
2439.09 46
2439.21 44
2439.32 41
2439.43 38
2439.55 36
2439.66 34
2439.77 33
2439.88 32
2440.00 30
2440.11 29
2440.22 26
2440.34 24
2440.45 21
2440.56 20
2440.68 20
2440.79 22
2440.90 26
2441.02 33
2441.13 42
2441.24 53
2441.36 64
2441.47 75
2441.58 85
2441.70 92
2441.81 96
2441.92 96
2442.04 93
2442.15 88
2442.26 82
2442.38 74
2442.49 67
2442.60 62
2442.72 58
2442.83 56
2442.94 56
2443.06 57
2443.17 58
2443.28 59
2443.40 58
2443.51 56
2443.62 52
2443.74 48
2443.85 43
2443.96 39
2444.08 37
2444.19 37
2444.30 39
2444.42 43
2444.53 49
2444.64 56
2444.76 62
2444.87 69
2444.98 75
2445.10 79
2445.21 82
2445.32 84
2445.44 86
2445.55 86
2445.66 86
2445.78 87
2445.89 87
2446.00 87
2446.12 86
2446.23 84
2446.34 81
2446.46 77
2446.57 72
2446.68 68
2446.80 64
2446.91 62
2447.02 61
2447.14 60
2447.25 59
2447.36 58
2447.48 57
2447.59 55
2447.70 53
2447.82 53
2447.93 54
2448.04 59
2448.16 66
2448.27 75
2448.38 85
2448.50 96
2448.61 106
2448.72 114
2448.84 120
2448.95 123
2449.06 124
2449.18 124
2449.29 122
2449.40 120
2449.52 119
2449.63 118
2449.74 119
2449.86 120
2449.97 120
2450.08 120
2450.20 119
2450.31 116
2450.42 112
2450.54 107
2450.65 103
2450.77 100
2450.88 100
2450.99 101
2451.11 106
2451.22 112
2451.33 118
2451.45 123
2451.56 126
2451.67 126
2451.79 124
2451.90 120
2452.01 115
2452.13 111
2452.24 108
2452.35 107
2452.47 106
2452.58 104
2452.69 101
2452.81 95
2452.92 87
2453.04 77
2453.15 69
2453.26 62
2453.38 60
2453.49 61
2453.60 64
2453.72 70
2453.83 76
2453.94 81
2454.06 86
2454.17 88
2454.28 90
2454.40 90
2454.51 90
2454.62 91
2454.74 92
2454.85 93
2454.97 94
2455.08 95
2455.19 94
2455.31 92
2455.42 89
2455.53 83
2455.65 78
2455.76 73
2455.87 70
2455.99 70
2456.10 73
2456.21 79
2456.33 88
2456.44 97
2456.56 105
2456.67 111
2456.78 114
2456.90 115
2457.01 112
2457.12 107
2457.24 102
2457.35 96
2457.46 91
2457.58 87
2457.69 85
2457.81 83
2457.92 81
2458.03 78
2458.15 73
2458.26 67
2458.37 61
2458.49 55
2458.60 50
2458.71 48
2458.83 48
2458.94 51
2459.06 57
2459.17 65
2459.28 74
2459.40 84
2459.51 94
2459.62 102
2459.74 107
2459.85 107
2459.96 102
2460.08 93
2460.19 80
2460.31 65
2460.42 51
2460.53 39
2460.65 30
2460.76 25
2460.87 23
2460.99 22
2461.10 23
2461.22 23
2461.33 23
2461.44 23
2461.56 22
2461.67 19
2461.78 15
2461.90 10
2462.01 3
2462.13 0
2462.24 0
2462.35 0
2462.47 0
2462.58 0
2462.69 0
2462.81 0
2462.92 0
2463.03 8
2463.15 18
2463.26 28
2463.38 40
2463.49 51
2463.60 63
2463.72 73
2463.83 82
2463.95 90
2464.06 95
2464.17 100
2464.29 103
2464.40 106
2464.51 109
2464.63 111
2464.74 113
2464.86 113
2464.97 111
2465.08 108
2465.20 104
2465.31 98
2465.42 93
2465.54 87
2465.65 82
2465.77 78
2465.88 76
2465.99 76
2466.11 76
2466.22 77
2466.33 78
2466.45 78
2466.56 77
2466.68 74
2466.79 71
2466.90 67
2467.02 63
2467.13 59
2467.25 54
2467.36 48
2467.47 42
2467.59 36
2467.70 32
2467.81 29
2467.93 28
2468.04 30
2468.16 33
2468.27 37
2468.38 42
2468.50 45
2468.61 49
2468.73 52
2468.84 55
2468.95 59
2469.07 64
2469.18 69
2469.30 74
2469.41 79
2469.52 85
2469.64 91
2469.75 98
2469.86 105
2469.98 112
2470.09 119
2470.21 123
2470.32 125
2470.43 123
2470.55 118
2470.66 110
2470.78 102
2470.89 95
2471.00 91
2471.12 88
2471.23 89
2471.35 90
2471.46 91
2471.57 92
2471.69 90
2471.80 88
2471.92 84
2472.03 81
2472.14 79
2472.26 78
2472.37 78
2472.49 77
2472.60 76
2472.71 74
2472.83 72
2472.94 68
2473.06 64
2473.17 60
2473.28 56
2473.40 53
2473.51 49
2473.63 45
2473.74 41
2473.85 36
2473.97 30
2474.08 24
2474.20 18
2474.31 13
2474.42 8
2474.54 4
2474.65 1
2474.77 0
2474.88 0
2474.99 0
2475.11 0
2475.22 0
2475.34 0
2475.45 0
2475.56 0
2475.68 0
2475.79 0
2475.91 1
2476.02 2
2476.13 2
2476.25 3
2476.36 3
2476.48 3
2476.59 4
2476.70 4
2476.82 5
2476.93 6
2477.05 8
2477.16 10
2477.27 12
2477.39 16
2477.50 20
2477.62 24
2477.73 28
2477.84 31
2477.96 32
2478.07 33
2478.19 32
2478.30 30
2478.42 28
2478.53 26
2478.64 23
2478.76 19
2478.87 16
2478.99 14
2479.10 14
2479.21 16
2479.33 22
2479.44 30
2479.56 40
2479.67 50
2479.78 57
2479.90 61
2480.01 61
2480.13 57
2480.24 51
2480.36 43
2480.47 36
2480.58 30
2480.70 26
2480.81 23
2480.93 21
2481.04 20
2481.15 18
2481.27 15
2481.38 12
2481.50 9
2481.61 7
2481.73 6
2481.84 9
2481.95 15
2482.07 23
2482.18 34
2482.30 47
2482.41 61
2482.52 74
2482.64 86
2482.75 95
2482.87 103
2482.98 108
2483.10 110
2483.21 109
2483.32 106
2483.44 100
2483.55 92
2483.67 84
2483.78 77
2483.90 71
2484.01 69
2484.12 69
2484.24 72
2484.35 77
2484.47 84
2484.58 89
2484.69 94
2484.81 98
2484.92 100
2485.04 101
2485.15 102
2485.27 103
2485.38 105
2485.49 108
2485.61 111
2485.72 114
2485.84 115
2485.95 114
2486.07 111
2486.18 107
2486.29 101
2486.41 95
2486.52 89
2486.64 85
2486.75 82
2486.87 80
2486.98 78
2487.09 77
2487.21 74
2487.32 70
2487.44 64
2487.55 56
2487.67 48
2487.78 42
2487.89 37
2488.01 35
2488.12 36
2488.24 39
2488.35 42
2488.47 46
2488.58 49
2488.70 51
2488.81 53
2488.92 56
2489.04 59
2489.15 63
2489.27 66
2489.38 68
2489.50 69
2489.61 66
2489.72 62
2489.84 56
2489.95 49
2490.07 41
2490.18 35
2490.30 30
2490.41 26
2490.53 24
2490.64 23
2490.75 22
2490.87 22
2490.98 23
2491.10 23
2491.21 25
2491.33 26
2491.44 29
2491.55 31
2491.67 32
2491.78 33
2491.90 32
2492.01 31
2492.13 28
2492.24 26
2492.36 24
2492.47 24
2492.58 24
2492.70 26
2492.81 28
2492.93 31
2493.04 34
2493.16 37
2493.27 39
2493.39 41
2493.50 43
2493.61 45
2493.73 47
2493.84 48
2493.96 49
2494.07 49
2494.19 47
2494.30 45
2494.42 42
2494.53 38
2494.64 34
2494.76 30
2494.87 27
2494.99 26
2495.10 26
2495.22 28
2495.33 32
2495.45 37
2495.56 44
2495.68 52
2495.79 60
2495.90 68
2496.02 76
2496.13 83
2496.25 90
2496.36 97
2496.48 103
2496.59 107
2496.71 111
2496.82 112
2496.93 111
2497.05 108
2497.16 104
2497.28 99
2497.39 93
2497.51 87
2497.62 81
2497.74 74
2497.85 67
2497.97 60
2498.08 54
2498.19 50
2498.31 47
2498.42 45
2498.54 46
2498.65 48
2498.77 52
2498.88 57
2499.00 63
2499.11 72
2499.23 82
2499.34 92
2499.46 102
2499.57 109
2499.68 112
2499.80 111
2499.91 107
2500.03 99
2500.14 90
2500.26 82
2500.37 76
2500.49 72
2500.60 72
2500.72 75
2500.83 79
2500.94 84
2501.06 89
2501.17 93
2501.29 97
2501.40 99
2501.52 100
2501.63 100
2501.75 97
2501.86 94
2501.98 89
2502.09 84
2502.21 80
2502.32 76
2502.44 73
2502.55 70
2502.66 68
2502.78 65
2502.89 61
2503.01 57
2503.12 52
2503.24 46
2503.35 42
2503.47 38
2503.58 34
2503.70 33
2503.81 33
2503.93 35
2504.04 38
2504.16 43
2504.27 48
2504.38 52
2504.50 56
2504.61 58
2504.73 60
2504.84 61
2504.96 62
2505.07 65
2505.19 71
2505.30 78
2505.42 87
2505.53 97
2505.65 105
2505.76 112
2505.88 117
2505.99 120
2506.11 122
2506.22 124
2506.34 127
2506.45 131
2506.56 136
2506.68 141
2506.79 145
2506.91 147
2507.02 148
2507.14 147
2507.25 144
2507.37 140
2507.48 136
2507.60 130
2507.71 125
2507.83 120
2507.94 117
2508.06 114
2508.17 114
2508.29 114
2508.40 116
2508.52 117
2508.63 119
2508.75 119
2508.86 118
2508.98 116
2509.09 114
2509.20 112
2509.32 111
2509.43 111
2509.55 112
2509.66 113
2509.78 115
2509.89 116
2510.01 117
2510.12 119
2510.24 121
2510.35 125
2510.47 132
2510.58 140
2510.70 150
2510.81 160
2510.93 170
2511.04 177
2511.16 180
2511.27 179
2511.39 175
2511.50 169
2511.62 161
2511.73 153
2511.85 147
2511.96 141
2512.08 138
2512.19 135
2512.31 134
2512.42 133
2512.54 132
2512.65 131
2512.77 131
2512.88 130
2512.99 127
2513.11 124
2513.22 119
2513.34 113
2513.45 106
2513.57 99
2513.68 93
2513.80 89
2513.91 85
2514.03 83
2514.14 82
2514.26 82
2514.37 82
2514.49 83
2514.60 84
2514.72 86
2514.83 88
2514.95 92
2515.06 96
2515.18 101
2515.29 107
2515.41 112
2515.52 117
2515.64 121
2515.75 122
2515.87 122
2515.98 119
2516.10 114
2516.21 108
2516.33 101
2516.44 92
2516.56 84
2516.67 76
2516.79 69
2516.90 63
2517.02 56
2517.13 51
2517.25 46
2517.36 41
2517.48 37
2517.59 35
2517.71 33
2517.82 33
2517.94 33
2518.05 33
2518.17 33
2518.28 31
2518.40 28
2518.51 24
2518.63 20
2518.74 17
2518.86 15
2518.97 15
2519.09 16
2519.20 17
2519.32 19
2519.43 19
2519.55 19
2519.66 18
2519.78 17
2519.89 16
2520.01 15
2520.12 14
2520.24 14
2520.35 13
2520.47 11
2520.58 9
2520.70 5
2520.81 1
2520.93 0
2521.04 0
2521.16 0
2521.27 0
2521.39 0
2521.50 0
2521.62 0
2521.73 5
2521.85 18
2521.97 31
2522.08 46
2522.20 59
2522.31 70
2522.43 79
2522.54 85
2522.66 87
2522.77 85
2522.89 79
2523.00 71
2523.12 61
2523.23 52
2523.35 45
2523.46 42
2523.58 43
2523.69 47
2523.81 53
2523.92 59
2524.04 62
2524.15 63
2524.27 62
2524.38 58
2524.50 54
2524.61 50
2524.73 47
2524.84 47
2524.96 50
2525.07 55
2525.19 62
2525.30 72
2525.42 82
2525.53 93
2525.65 104
2525.77 112
2525.88 119
2526.00 121
2526.11 120
2526.23 116
2526.34 108
2526.46 99
2526.57 90
2526.69 82
2526.80 76
2526.92 72
2527.03 71
2527.15 70
2527.26 70
2527.38 70
2527.49 68
2527.61 65
2527.72 61
2527.84 55
2527.95 50
2528.07 46
2528.18 43
2528.30 43
2528.42 44
2528.53 46
2528.65 48
2528.76 48
2528.88 46
2528.99 41
2529.11 33
2529.22 24
2529.34 16
2529.45 8
2529.57 4
2529.68 1
2529.80 2
2529.91 4
2530.03 8
2530.14 12
2530.26 15
2530.37 18
2530.49 18
2530.61 17
2530.72 15
2530.84 10
2530.95 4
2531.07 0
2531.18 0
2531.30 0
2531.41 0
2531.53 0
2531.64 0
2531.76 0
2531.87 0
2531.99 3
2532.10 10
2532.22 17
2532.34 24
2532.45 29
2532.57 33
2532.68 36
2532.80 38
2532.91 39
2533.03 41
2533.14 44
2533.26 49
2533.37 54
2533.49 60
2533.60 67
2533.72 72
2533.83 77
2533.95 81
2534.07 84
2534.18 86
2534.30 87
2534.41 88
2534.53 87
2534.64 84
2534.76 80
2534.87 74
2534.99 66
2535.10 57
2535.22 47
2535.34 38
2535.45 30
2535.57 24
2535.68 20
2535.80 18
2535.91 18
2536.03 20
2536.14 24
2536.26 27
2536.37 30
2536.49 32
2536.60 33
2536.72 31
2536.84 29
2536.95 27
2537.07 25
2537.18 26
2537.30 28
2537.41 32
2537.53 37
2537.64 43
2537.76 47
2537.87 50
2537.99 52
2538.11 52
2538.22 52
2538.34 52
2538.45 52
2538.57 55
2538.68 59
2538.80 64
2538.91 70
2539.03 76
2539.14 81
2539.26 84
2539.38 85
2539.49 84
2539.61 81
2539.72 76
2539.84 70
2539.95 64
2540.07 59
2540.18 55
2540.30 54
2540.42 55
2540.53 58
2540.65 63
2540.76 69
2540.88 75
2540.99 80
2541.11 84
2541.22 84
2541.34 82
2541.46 77
2541.57 70
2541.69 62
2541.80 55
2541.92 49
2542.03 46
2542.15 45
2542.26 47
2542.38 51
2542.50 56
2542.61 61
2542.73 66
2542.84 71
2542.96 75
2543.07 79
2543.19 82
2543.30 85
2543.42 89
2543.54 92
2543.65 96
2543.77 101
2543.88 106
2544.00 113
2544.11 120
2544.23 128
2544.35 134
2544.46 139
2544.58 140
2544.69 138
2544.81 133
2544.92 126
2545.04 118
2545.15 110
2545.27 103
2545.39 97
2545.50 93
2545.62 90
2545.73 88
2545.85 87
2545.96 87
2546.08 88
2546.20 89
2546.31 91
2546.43 92
2546.54 93
2546.66 94
2546.77 94
2546.89 94
2547.00 93
2547.12 92
2547.24 90
2547.35 87
2547.47 82
2547.58 76
2547.70 67
2547.81 58
2547.93 49
2548.05 42
2548.16 37
2548.28 37
2548.39 42
2548.51 50
2548.62 61
2548.74 72
2548.86 82
2548.97 88
2549.09 90
2549.20 89
2549.32 86
2549.43 82
2549.55 78
2549.67 76
2549.78 75
2549.90 76
2550.01 78
2550.13 80
2550.24 82
2550.36 84
2550.48 85
2550.59 85
2550.71 84
2550.82 82
2550.94 77
2551.06 71
2551.17 63
2551.29 54
2551.40 47
2551.52 41
2551.63 37
2551.75 34
2551.87 33
2551.98 31
2552.10 28
2552.21 23
2552.33 17
2552.44 10
2552.56 5
2552.68 2
2552.79 2
2552.91 5
2553.02 10
2553.14 17
2553.26 24
2553.37 30
2553.49 33
2553.60 34
2553.72 34
2553.83 33
2553.95 32
2554.07 32
2554.18 34
2554.30 37
2554.41 41
2554.53 44
2554.65 46
2554.76 46
2554.88 44
2554.99 42
2555.11 39
2555.22 37
2555.34 37
2555.46 39
2555.57 44
2555.69 51
2555.80 58
2555.92 65
2556.04 70
2556.15 73
2556.27 73
2556.38 70
2556.50 65
2556.62 59
2556.73 51
2556.85 42
2556.96 32
2557.08 21
2557.19 11
2557.31 1
2557.43 0
2557.54 0
2557.66 0
2557.77 0
2557.89 0
2558.01 0
2558.12 0
2558.24 5
2558.35 8
2558.47 10
2558.59 10
2558.70 11
2558.82 12
2558.93 14
2559.05 17
2559.17 21
2559.28 24
2559.40 28
2559.51 32
2559.63 35
2559.75 38
2559.86 41
2559.98 43
2560.09 45
2560.21 47
2560.33 49
2560.44 52
2560.56 56
2560.67 60
2560.79 65
2560.90 70
2561.02 75
2561.14 80
2561.25 83
2561.37 85
2561.48 85
2561.60 85
2561.72 83
2561.83 81
2561.95 77
2562.07 74
2562.18 69
2562.30 64
2562.41 59
2562.53 54
2562.65 50
2562.76 47
2562.88 46
2562.99 47
2563.11 51
2563.23 56
2563.34 62
2563.46 70
2563.57 77
2563.69 84
2563.81 90
2563.92 95
2564.04 99
2564.15 100
2564.27 101
2564.39 101
2564.50 100
2564.62 99
2564.73 98
2564.85 96
2564.97 93
2565.08 88
2565.20 82
2565.31 74
2565.43 66
2565.55 58
2565.66 52
2565.78 48
2565.90 47
2566.01 49
2566.13 54
2566.24 61
2566.36 68
2566.48 74
2566.59 80
2566.71 84
2566.82 86
2566.94 88
2567.06 90
2567.17 93
2567.29 96
2567.40 99
2567.52 101
2567.64 101
2567.75 98
2567.87 94
2567.99 87
2568.10 79
2568.22 71
2568.33 63
2568.45 58
2568.57 55
2568.68 53
2568.80 54
2568.91 55
2569.03 58
2569.15 61
2569.26 64
2569.38 66
2569.50 67
2569.61 68
2569.73 68
2569.84 67
2569.96 66
2570.08 66
2570.19 66
2570.31 68
2570.43 70
2570.54 74
2570.66 77
2570.77 79
2570.89 80
2571.01 77
2571.12 73
2571.24 66
2571.35 57
2571.47 49
2571.59 43
2571.70 40
2571.82 41
2571.94 45
2572.05 51
2572.17 59
2572.28 67
2572.40 73
2572.52 78
2572.63 82
2572.75 84
2572.87 85
2572.98 86
2573.10 86
2573.21 85
2573.33 84
2573.45 82
2573.56 78
2573.68 74
2573.80 70
2573.91 65
2574.03 60
2574.15 56
2574.26 52
2574.38 50
2574.49 48
2574.61 49
2574.73 50
2574.84 54
2574.96 58
2575.08 62
2575.19 65
2575.31 66
2575.42 65
2575.54 63
2575.66 58
2575.77 52
2575.89 45
2576.01 36
2576.12 28
2576.24 19
2576.36 11
2576.47 6
2576.59 2
2576.70 2
2576.82 4
2576.94 7
2577.05 12
2577.17 17
2577.29 23
2577.40 28
2577.52 33
2577.64 38
2577.75 43
2577.87 48
2577.98 52
2578.10 54
2578.22 55
2578.33 53
2578.45 50
2578.57 46
2578.68 42
2578.80 39
2578.92 38
2579.03 38
2579.15 40
2579.26 44
2579.38 49
2579.50 55
2579.61 62
2579.73 69
2579.85 76
2579.96 82
2580.08 86
2580.20 88
2580.31 87
2580.43 84
2580.55 79
2580.66 73
2580.78 67
2580.89 62
2581.01 59
2581.13 58
2581.24 59
2581.36 62
2581.48 66
2581.59 69
2581.71 73
2581.83 77
2581.94 81
2582.06 86
2582.18 93
2582.29 102
2582.41 113
2582.52 125
2582.64 137
2582.76 147
2582.87 155
2582.99 159
2583.11 160
2583.22 156
2583.34 150
2583.46 142
2583.57 133
2583.69 123
2583.81 114
2583.92 107
2584.04 101
2584.16 99
2584.27 99
2584.39 101
2584.51 105
2584.62 108
2584.74 110
2584.86 108
2584.97 101
2585.09 92
2585.20 80
2585.32 68
2585.44 59
2585.55 53
2585.67 53
2585.79 57
2585.90 66
2586.02 76
2586.14 87
2586.25 95
2586.37 100
2586.49 101
2586.60 99
2586.72 94
2586.84 88
2586.95 82
2587.07 76
2587.19 70
2587.30 62
2587.42 54
2587.54 46
2587.65 38
2587.77 30
2587.89 25
2588.00 21
2588.12 19
2588.24 18
2588.35 18
2588.47 18
2588.59 19
2588.70 21
2588.82 24
2588.94 28
2589.05 34
2589.17 41
2589.29 49
2589.40 55
2589.52 60
2589.64 64
2589.75 66
2589.87 66
2589.99 64
2590.10 61
2590.22 56
2590.34 50
2590.45 42
2590.57 33
2590.69 24
2590.80 15
2590.92 6
2591.04 0
2591.15 0
2591.27 0
2591.39 0
2591.50 0
2591.62 0
2591.74 0
2591.85 0
2591.97 0
2592.09 1
2592.20 8
2592.32 15
2592.44 24
2592.55 32
2592.67 40
2592.79 47
2592.90 52
2593.02 55
2593.14 57
2593.25 57
2593.37 56
2593.49 54
2593.60 52
2593.72 50
2593.84 48
2593.95 49
2594.07 53
2594.19 58
2594.30 65
2594.42 72
2594.54 79
2594.65 84
2594.77 88
2594.89 90
2595.00 92
2595.12 94
2595.24 96
2595.35 99
2595.47 103
2595.59 105
2595.70 107
2595.82 107
2595.94 107
2596.05 105
2596.17 104
2596.29 102
2596.40 102
2596.52 101
2596.64 100
2596.76 98
2596.87 96
2596.99 94
2597.11 92
2597.22 92
2597.34 93
2597.46 96
2597.57 101
2597.69 107
2597.81 114
2597.92 119
2598.04 122
2598.16 122
2598.27 120
2598.39 115
2598.51 108
2598.62 101
2598.74 95
2598.86 91
2598.98 88
2599.09 86
2599.21 85
2599.33 85
2599.44 85
2599.56 86
2599.68 87
2599.79 89
2599.91 92
2600.03 95
2600.14 97
2600.26 98
2600.38 96
2600.49 93
2600.61 88
2600.73 82
2600.84 77
2600.96 75
2601.08 75
2601.20 79
2601.31 86
2601.43 93
2601.55 99
2601.66 104
2601.78 107
2601.90 108
2602.01 107
2602.13 105
2602.25 102
2602.36 100
2602.48 98
2602.60 96
2602.72 95
2602.83 96
2602.95 97
2603.07 99
2603.18 102
2603.30 104
2603.42 107
2603.53 110
2603.65 112
2603.77 114
2603.89 117
2604.00 118
2604.12 118
2604.24 115
2604.35 110
2604.47 103
2604.59 94
2604.70 86
2604.82 79
2604.94 77
2605.05 80
2605.17 89
2605.29 101
2605.41 114
2605.52 127
2605.64 136
2605.76 142
2605.87 145
2605.99 145
2606.11 145
2606.22 148
2606.34 153
2606.46 161
2606.58 172
2606.69 183
2606.81 193
2606.93 201
2607.04 206
2607.16 208
2607.28 207
2607.40 204
2607.51 200
2607.63 195
2607.75 189
2607.86 182
2607.98 173
2608.10 163
2608.21 154
2608.33 144
2608.45 136
2608.57 129
2608.68 123
2608.80 120
2608.92 119
2609.03 119
2609.15 120
2609.27 121
2609.39 123
2609.50 124
2609.62 124
2609.74 124
2609.85 124
2609.97 124
2610.09 126
2610.20 127
2610.32 129
2610.44 130
2610.56 130
2610.67 128
2610.79 124
2610.91 118
2611.02 110
2611.14 103
2611.26 96
2611.38 91
2611.49 87
2611.61 86
2611.73 85
2611.84 85
2611.96 85
2612.08 85
2612.20 84
2612.31 84
2612.43 84
2612.55 87
2612.66 92
2612.78 101
2612.90 112
2613.02 124
2613.13 135
2613.25 146
2613.37 154
2613.48 158
2613.60 160
2613.72 159
2613.84 156
2613.95 154
2614.07 151
2614.19 149
2614.31 148
2614.42 149
2614.54 151
2614.66 154
2614.77 158
2614.89 163
2615.01 169
2615.13 175
2615.24 180
2615.36 183
2615.48 184
2615.59 181
2615.71 176
2615.83 169
2615.95 161
2616.06 156
2616.18 154
2616.30 155
2616.42 160
2616.53 166
2616.65 172
2616.77 177
2616.88 181
2617.00 182
2617.12 181
2617.24 180
2617.35 177
2617.47 176
2617.59 176
2617.71 177
2617.82 181
2617.94 186
2618.06 191
2618.17 197
2618.29 201
2618.41 205
2618.53 208
2618.64 210
2618.76 212
2618.88 215
2619.00 217
2619.11 219
2619.23 219
2619.35 217
2619.46 212
2619.58 203
2619.70 193
2619.82 182
2619.93 172
2620.05 164
2620.17 160
2620.29 159
2620.40 161
2620.52 166
2620.64 172
2620.76 177
2620.87 181
2620.99 184
2621.11 184
2621.22 183
2621.34 180
2621.46 177
2621.58 173
2621.69 168
2621.81 164
2621.93 158
2622.05 152
2622.16 146
2622.28 140
2622.40 136
2622.52 132
2622.63 130
2622.75 131
2622.87 133
2622.99 136
2623.10 141
2623.22 147
2623.34 153
2623.45 160
2623.57 165
2623.69 168
2623.81 168
2623.92 165
2624.04 158
2624.16 148
2624.28 137
2624.39 126
2624.51 117
2624.63 111
2624.75 108
2624.86 109
2624.98 113
2625.10 118
2625.22 123
2625.33 126
2625.45 128
2625.57 127
2625.69 125
2625.80 123
2625.92 120
2626.04 120
2626.16 121
2626.27 123
2626.39 127
2626.51 129
2626.63 130
2626.74 128
2626.86 123
2626.98 115
2627.10 106
2627.21 95
2627.33 86
2627.45 77
2627.57 70
2627.68 64
2627.80 60
2627.92 58
2628.04 58
2628.15 59
2628.27 63
2628.39 68
2628.51 72
2628.62 76
2628.74 76
2628.86 74
2628.98 69
2629.09 63
2629.21 56
2629.33 50
2629.45 47
2629.56 47
2629.68 48
2629.80 51
2629.92 54
2630.03 56
2630.15 57
2630.27 58
2630.39 56
2630.50 54
2630.62 50
2630.74 45
2630.86 40
2630.97 33
2631.09 27
2631.21 22
2631.33 17
2631.44 14
2631.56 12
2631.68 10
2631.80 9
2631.91 6
2632.03 3
2632.15 0
2632.27 0
2632.38 0
2632.50 0
2632.62 0
2632.74 0
2632.86 0
2632.97 0
2633.09 5
2633.21 11
2633.33 16
2633.44 19
2633.56 20
2633.68 19
2633.80 16
2633.91 13
2634.03 10
2634.15 9
2634.27 10
2634.38 13
2634.50 16
2634.62 18
2634.74 20
2634.86 21
2634.97 21
2635.09 23
2635.21 27
2635.33 35
2635.44 46
2635.56 58
2635.68 70
2635.80 79
2635.91 84
2636.03 82
2636.15 76
2636.27 66
2636.38 56
2636.50 46
2636.62 40
2636.74 38
2636.86 40
2636.97 46
2637.09 55
2637.21 64
2637.33 73
2637.44 80
2637.56 86
2637.68 90
2637.80 92
2637.92 92
2638.03 90
2638.15 86
2638.27 82
2638.39 76
2638.50 70
2638.62 64
2638.74 59
2638.86 56
2638.97 54
2639.09 54
2639.21 56
2639.33 58
2639.45 60
2639.56 62
2639.68 62
2639.80 61
2639.92 59
2640.03 56
2640.15 55
2640.27 55
2640.39 58
2640.51 64
2640.62 72
2640.74 80
2640.86 87
2640.98 92
2641.09 94
2641.21 91
2641.33 85
2641.45 78
2641.57 69
2641.68 62
2641.80 57
2641.92 54
2642.04 54
2642.15 55
2642.27 56
2642.39 55
2642.51 53
2642.63 49
2642.74 43
2642.86 37
2642.98 33
2643.10 31
2643.22 32
2643.33 35
2643.45 41
2643.57 47
2643.69 53
2643.80 58
2643.92 61
2644.04 62
2644.16 61
2644.28 58
2644.39 55
2644.51 52
2644.63 48
2644.75 46
2644.87 44
2644.98 43
2645.10 42
2645.22 41
2645.34 40
2645.45 36
2645.57 31
2645.69 24
2645.81 16
2645.93 10
2646.04 4
2646.16 2
2646.28 3
2646.40 7
2646.52 13
2646.63 20
2646.75 28
2646.87 34
2646.99 38
2647.11 41
2647.22 41
2647.34 39
2647.46 35
2647.58 30
2647.70 25
2647.81 21
2647.93 18
2648.05 18
2648.17 18
2648.29 20
2648.40 23
2648.52 25
2648.64 26
2648.76 28
2648.87 29
2648.99 31
2649.11 34
2649.23 38
2649.35 41
2649.46 44
2649.58 47
2649.70 50
2649.82 52
2649.94 53
2650.05 55
2650.17 56
2650.29 58
2650.41 59
2650.53 59
2650.64 60
2650.76 60
2650.88 61
2651.00 63
2651.12 66
2651.23 70
2651.35 76
2651.47 82
2651.59 86
2651.71 88
2651.83 86
2651.94 80
2652.06 70
2652.18 58
2652.30 46
2652.42 35
2652.53 28
2652.65 26
2652.77 29
2652.89 37
2653.01 49
2653.12 61
2653.24 72
2653.36 81
2653.48 85
2653.60 84
2653.71 81
2653.83 75
2653.95 69
2654.07 64
2654.19 61
2654.30 60
2654.42 62
2654.54 66
2654.66 71
2654.78 79
2654.89 89
2655.01 101
2655.13 114
2655.25 127
2655.37 139
2655.49 149
2655.60 156
2655.72 160
2655.84 160
2655.96 156
2656.08 150
2656.19 143
2656.31 135
2656.43 127
2656.55 120
2656.67 114
2656.78 110
2656.90 106
2657.02 103
2657.14 99
2657.26 93
2657.38 87
2657.49 80
2657.61 72
2657.73 66
2657.85 61
2657.97 58
2658.08 58
2658.20 60
2658.32 64
2658.44 67
2658.56 70
2658.68 72
2658.79 74
2658.91 75
2659.03 76
2659.15 76
2659.27 77
2659.38 77
2659.50 76
2659.62 74
2659.74 72
2659.86 70
2659.98 69
2660.09 69
2660.21 69
2660.33 70
2660.45 70
2660.57 68
2660.69 65
2660.80 60
2660.92 54
2661.04 49
2661.16 43
2661.28 39
2661.39 36
2661.51 34
2661.63 32
2661.75 29
2661.87 26
2661.99 23
2662.10 20
2662.22 16
2662.34 13
2662.46 11
2662.58 9
2662.70 8
2662.81 8
2662.93 11
2663.05 16
2663.17 22
2663.29 30
2663.41 38
2663.52 44
2663.64 49
2663.76 52
2663.88 53
2664.00 52
2664.12 50
2664.23 48
2664.35 45
2664.47 42
2664.59 40
2664.71 37
2664.83 35
2664.94 33
2665.06 30
2665.18 26
2665.30 20
2665.42 12
2665.54 3
2665.65 0
2665.77 0
2665.89 0
2666.01 0
2666.13 0
2666.25 0
2666.36 1
2666.48 9
2666.60 16
2666.72 19
2666.84 19
2666.96 15
2667.07 9
2667.19 3
2667.31 0
2667.43 0
2667.55 0
2667.67 0
2667.78 0
2667.90 0
2668.02 0
2668.14 0
2668.26 6
2668.38 16
2668.49 25
2668.61 33
2668.73 39
2668.85 42
2668.97 41
2669.09 38
2669.20 34
2669.32 29
2669.44 26
2669.56 24
2669.68 25
2669.80 29
2669.92 36
2670.03 45
2670.15 55
2670.27 65
2670.39 75
2670.51 83
2670.63 87
2670.74 89
2670.86 87
2670.98 83
2671.10 77
2671.22 70
2671.34 63
2671.46 56
2671.57 50
2671.69 45
2671.81 41
2671.93 39
2672.05 39
2672.17 42
2672.28 48
2672.40 57
2672.52 67
2672.64 77
2672.76 88
2672.88 97
2673.00 104
2673.11 109
2673.23 113
2673.35 113
2673.47 112
2673.59 107
2673.71 101
2673.83 92
2673.94 81
2674.06 71
2674.18 62
2674.30 55
2674.42 52
2674.54 52
2674.66 54
2674.77 58
2674.89 63
2675.01 68
2675.13 73
2675.25 76
2675.37 78
2675.49 79
2675.60 80
2675.72 80
2675.84 81
2675.96 83
2676.08 86
2676.20 90
2676.32 95
2676.43 99
2676.55 103
2676.67 106
2676.79 107
2676.91 106
2677.03 103
2677.15 99
2677.26 95
2677.38 91
2677.50 88
2677.62 85
2677.74 84
2677.86 83
2677.98 84
2678.09 84
2678.21 84
2678.33 83
2678.45 80
2678.57 75
2678.69 68
2678.81 60
2678.92 51
2679.04 43
2679.16 36
2679.28 33
2679.40 33
2679.52 36
2679.64 42
2679.76 49
2679.87 57
2679.99 64
2680.11 69
2680.23 73
2680.35 76
2680.47 77
2680.59 77
2680.70 77
2680.82 77
2680.94 76
2681.06 75
2681.18 73
2681.30 70
2681.42 66
2681.54 62
2681.65 57
2681.77 53
2681.89 51
2682.01 50
2682.13 51
2682.25 53
2682.37 57
2682.48 62
2682.60 67
2682.72 73
2682.84 78
2682.96 83
2683.08 88
2683.20 93
2683.32 97
2683.43 100
2683.55 103
2683.67 104
2683.79 104
2683.91 101
2684.03 97
2684.15 92
2684.27 85
2684.38 78
2684.50 71
2684.62 65
2684.74 59
2684.86 54
2684.98 51
2685.10 48
2685.22 45
2685.33 44
2685.45 43
2685.57 43
2685.69 45
2685.81 47
2685.93 50
2686.05 56
2686.17 64
2686.29 74
2686.40 86
2686.52 100
2686.64 114
2686.76 129
2686.88 142
2687.00 153
2687.12 161
2687.24 168
2687.35 173
2687.47 176
2687.59 179
2687.71 182
2687.83 186
2687.95 189
2688.07 193
2688.19 198
2688.31 202
2688.42 206
2688.54 209
2688.66 211
2688.78 211
2688.90 212
2689.02 212
2689.14 213
2689.26 214
2689.37 217
2689.49 220
2689.61 223
2689.73 224
2689.85 223
2689.97 220
2690.09 213
2690.21 204
2690.33 193
2690.44 182
2690.56 171
2690.68 162
2690.80 153
2690.92 146
2691.04 137
2691.16 129
2691.28 119
2691.40 109
2691.52 100
2691.63 92
2691.75 85
2691.87 81
2691.99 77
2692.11 74
2692.23 70
2692.35 65
2692.47 59
2692.59 54
2692.70 49
2692.82 45
2692.94 44
2693.06 44
2693.18 46
2693.30 49
2693.42 51
2693.54 51
2693.66 49
2693.77 45
2693.89 38
2694.01 31
2694.13 23
2694.25 16
2694.37 11
2694.49 7
2694.61 4
2694.73 2
2694.85 1
2694.96 0
2695.08 0
2695.20 0
2695.32 0
2695.44 0
2695.56 0
2695.68 0
2695.80 0
2695.92 1
2696.04 6
2696.15 11
2696.27 15
2696.39 19
2696.51 22
2696.63 24
2696.75 26
2696.87 29
2696.99 32
2697.11 36
2697.23 40
2697.35 45
2697.46 49
2697.58 52
2697.70 54
2697.82 54
2697.94 52
2698.06 48
2698.18 44
2698.30 38
2698.42 32
2698.54 26
2698.65 20
2698.77 15
2698.89 11
2699.01 9
2699.13 8
2699.25 9
2699.37 13
2699.49 18
2699.61 26
2699.73 36
2699.85 46
2699.96 57
2700.08 67
2700.20 75
2700.32 80
2700.44 81
2700.56 78
2700.68 73
2700.80 65
2700.92 56
2701.04 48
2701.16 40
2701.28 33
2701.39 28
2701.51 25
2701.63 23
2701.75 21
2701.87 21
2701.99 22
2702.11 24
2702.23 28
2702.35 32
2702.47 38
2702.59 45
2702.71 52
2702.82 58
2702.94 65
2703.06 71
2703.18 76
2703.30 81
2703.42 85
2703.54 88
2703.66 90
2703.78 90
2703.90 89
2704.02 86
2704.14 83
2704.25 79
2704.37 75
2704.49 72
2704.61 70
2704.73 70
2704.85 72
2704.97 74
2705.09 77
2705.21 80
2705.33 83
2705.45 85
2705.57 86
2705.68 88
2705.80 90
2705.92 93
2706.04 97
2706.16 101
2706.28 105
2706.40 108
2706.52 110
2706.64 110
2706.76 107
2706.88 104
2707.00 100
2707.12 97
2707.24 95
2707.35 94
2707.47 93
2707.59 93
2707.71 91
2707.83 88
2707.95 82
2708.07 75
2708.19 68
2708.31 61
2708.43 56
2708.55 54
2708.67 53
2708.79 55
2708.91 58
2709.02 62
2709.14 67
2709.26 73
2709.38 78
2709.50 83
2709.62 87
2709.74 91
2709.86 94
2709.98 96
2710.10 97
2710.22 97
2710.34 96
2710.46 93
2710.58 89
2710.70 83
2710.81 77
2710.93 70
2711.05 63
2711.17 56
2711.29 51
2711.41 46
2711.53 41
2711.65 38
2711.77 35
2711.89 33
2712.01 33
2712.13 35
2712.25 39
2712.37 45
2712.49 54
2712.60 64
2712.72 74
2712.84 83
2712.96 91
2713.08 97
2713.20 100
2713.32 101
2713.44 101
2713.56 100
2713.68 99
2713.80 100
2713.92 101
2714.04 103
2714.16 104
2714.28 106
2714.40 106
2714.52 105
2714.63 103
2714.75 100
2714.87 97
2714.99 94
2715.11 91
2715.23 87
2715.35 83
2715.47 78
2715.59 72
2715.71 67
2715.83 62
2715.95 59
2716.07 59
2716.19 63
2716.31 70
2716.43 79
2716.55 89
2716.67 98
2716.78 106
2716.90 112
2717.02 116
2717.14 116
2717.26 114
2717.38 109
2717.50 103
2717.62 95
2717.74 85
2717.86 76
2717.98 66
2718.10 58
2718.22 52
2718.34 48
2718.46 48
2718.58 50
2718.70 55
2718.82 59
2718.94 63
2719.06 64
2719.17 64
2719.29 61
2719.41 57
2719.53 52
2719.65 49
2719.77 46
2719.89 46
2720.01 47
2720.13 49
2720.25 52
2720.37 56
2720.49 58
2720.61 60
2720.73 60
2720.85 60
2720.97 58
2721.09 56
2721.21 54
2721.33 52
2721.45 50
2721.57 50
2721.69 49
2721.81 49
2721.92 49
2722.04 48
2722.16 47
2722.28 47
2722.40 47
2722.52 48
2722.64 51
2722.76 54
2722.88 57
2723.00 60
2723.12 61
2723.24 60
2723.36 57
2723.48 52
2723.60 46
2723.72 41
2723.84 38
2723.96 37
2724.08 41
2724.20 48
2724.32 58
2724.44 68
2724.56 78
2724.68 85
2724.80 88
2724.92 88
2725.04 85
2725.15 79
2725.27 72
2725.39 65
2725.51 58
2725.63 52
2725.75 47
2725.87 43
2725.99 41
2726.11 40
2726.23 41
2726.35 42
2726.47 44
2726.59 46
2726.71 47
2726.83 47
2726.95 47
2727.07 45
2727.19 44
2727.31 43
2727.43 43
2727.55 46
2727.67 51
2727.79 58
2727.91 65
2728.03 72
2728.15 77
2728.27 78
2728.39 76
2728.51 72
2728.63 65
2728.75 58
2728.87 51
2728.99 45
2729.10 40
2729.22 36
2729.34 33
2729.46 31
2729.58 31
2729.70 33
2729.82 37
2729.94 43
2730.06 51
2730.18 59
2730.30 65
2730.42 68
2730.54 69
2730.66 66
2730.78 60
2730.90 54
2731.02 49
2731.14 46
2731.26 45
2731.38 47
2731.50 52
2731.62 58
2731.74 67
2731.86 77
2731.98 87
2732.10 98
2732.22 107
2732.34 115
2732.46 121
2732.58 123
2732.70 123
2732.82 120
2732.94 115
2733.06 110
2733.18 106
2733.30 102
2733.42 98
2733.54 95
2733.66 92
2733.78 88
2733.90 85
2734.02 81
2734.14 78
2734.26 76
2734.38 75
2734.50 74
2734.62 74
2734.74 74
2734.86 73
2734.98 71
2735.10 69
2735.22 67
2735.34 65
2735.46 64
2735.58 63
2735.70 63
2735.81 65
2735.93 69
2736.05 73
2736.17 79
2736.29 85
2736.41 91
2736.53 95
2736.65 98
2736.77 99
2736.89 98
2737.01 95
2737.13 91
2737.25 86
2737.37 80
2737.49 75
2737.61 69
2737.73 63
2737.85 58
2737.97 53
2738.09 49
2738.21 46
2738.33 46
2738.45 48
2738.57 52
2738.69 59
2738.81 67
2738.93 75
2739.05 81
2739.17 85
2739.29 87
2739.41 85
2739.53 82
2739.65 78
2739.77 75
2739.89 73
2740.01 73
2740.13 73
2740.25 74
2740.37 75
2740.49 74
2740.61 71
2740.73 67
2740.85 62
2740.97 58
2741.09 54
2741.21 52
2741.33 51
2741.45 52
2741.57 55
2741.69 58
2741.81 62
2741.93 66
2742.05 68
2742.17 69
2742.29 67
2742.41 64
2742.53 60
2742.65 57
2742.77 55
2742.89 55
2743.01 57
2743.13 60
2743.25 64
2743.37 65
2743.49 65
2743.61 63
2743.73 61
2743.85 58
2743.97 58
2744.09 60
2744.21 65
2744.33 73
2744.45 82
2744.57 91
2744.69 99
2744.81 105
2744.93 109
2745.05 112
2745.17 113
2745.29 112
2745.41 108
2745.54 103
2745.66 95
2745.78 85
2745.90 74
2746.02 63
2746.14 53
2746.26 44
2746.38 38
2746.50 34
2746.62 32
2746.74 32
2746.86 32
2746.98 34
2747.10 36
2747.22 41
2747.34 48
2747.46 56
2747.58 64
2747.70 71
2747.82 75
2747.94 77
2748.06 77
2748.18 75
2748.30 75
2748.42 76
2748.54 81
2748.66 88
2748.78 98
2748.90 107
2749.02 117
2749.14 125
2749.26 131
2749.38 134
2749.50 135
2749.62 134
2749.74 129
2749.86 120
2749.98 108
2750.10 94
2750.22 78
2750.34 64
2750.46 52
2750.58 45
2750.70 42
2750.82 44
2750.94 50
2751.06 59
2751.18 70
2751.30 80
2751.42 88
2751.54 94
2751.66 98
2751.78 99
2751.90 100
2752.02 101
2752.14 102
2752.27 104
2752.39 107
2752.51 109
2752.63 109
2752.75 108
2752.87 104
2752.99 99
2753.11 94
2753.23 89
2753.35 86
2753.47 86
2753.59 88
2753.71 93
2753.83 99
2753.95 107
2754.07 115
2754.19 124
2754.31 132
2754.43 139
2754.55 144
2754.67 148
2754.79 151
2754.91 151
2755.03 148
2755.15 144
2755.27 137
2755.39 130
2755.51 121
2755.63 111
2755.75 101
2755.87 92
2755.99 82
2756.11 74
2756.24 66
2756.36 58
2756.48 52
2756.60 47
2756.72 44
2756.84 42
2756.96 41
2757.08 42
2757.20 43
2757.32 44
2757.44 44
2757.56 45
2757.68 45
2757.80 45
2757.92 46
2758.04 47
2758.16 49
2758.28 52
2758.40 56
2758.52 59
2758.64 61
2758.76 61
2758.88 61
2759.00 59
2759.12 56
2759.24 54
2759.36 53
2759.49 55
2759.61 58
2759.73 62
2759.85 67
2759.97 72
2760.09 75
2760.21 77
2760.33 77
2760.45 76
2760.57 75
2760.69 73
2760.81 71
2760.93 68
2761.05 64
2761.17 59
2761.29 53
2761.41 46
2761.53 38
2761.65 30
2761.77 22
2761.89 15
2762.01 9
2762.14 5
2762.26 3
2762.38 4
2762.50 6
2762.62 11
2762.74 17
2762.86 24
2762.98 32
2763.10 39
2763.22 46
2763.34 52
2763.46 57
2763.58 61
2763.70 64
2763.82 65
2763.94 65
2764.06 64
2764.18 62
2764.30 59
2764.42 56
2764.54 53
2764.67 49
2764.79 46
2764.91 42
2765.03 40
2765.15 38
2765.27 38
2765.39 39
2765.51 41
2765.63 43
2765.75 46
2765.87 48
2765.99 50
2766.11 50
2766.23 50
2766.35 49
2766.47 48
2766.59 46
2766.71 45
2766.84 45
2766.96 47
2767.08 49
2767.20 51
2767.32 54
2767.44 56
2767.56 57
2767.68 56
2767.80 53
2767.92 49
2768.04 44
2768.16 38
2768.28 31
2768.40 25
2768.52 17
2768.64 10
2768.76 3
2768.89 0
2769.01 0
2769.13 0
2769.25 0
2769.37 0
2769.49 0
2769.61 0
2769.73 0
2769.85 3
2769.97 14
2770.09 25
2770.21 37
2770.33 47
2770.45 57
2770.57 66
2770.70 74
2770.82 80
2770.94 84
2771.06 87
2771.18 88
2771.30 88
2771.42 88
2771.54 89
2771.66 91
2771.78 95
2771.90 100
2772.02 107
2772.14 113
2772.26 119
2772.38 123
2772.51 125
2772.63 126
2772.75 125
2772.87 124
2772.99 121
2773.11 118
2773.23 115
2773.35 111
2773.47 108
2773.59 106
2773.71 105
2773.83 105
2773.95 105
2774.07 107
2774.20 109
2774.32 111
2774.44 114
2774.56 118
2774.68 124
2774.80 133
2774.92 143
2775.04 155
2775.16 167
2775.28 177
2775.40 186
2775.52 190
2775.64 191
2775.77 190
2775.89 186
2776.01 182
2776.13 177
2776.25 172
2776.37 167
2776.49 162
2776.61 157
2776.73 152
2776.85 149
2776.97 147
2777.09 148
2777.21 151
2777.34 156
2777.46 162
2777.58 168
2777.70 172
2777.82 175
2777.94 175
2778.06 172
2778.18 165
2778.30 156
2778.42 144
2778.54 131
2778.66 118
2778.79 105
2778.91 94
2779.03 86
2779.15 80
2779.27 76
2779.39 75
2779.51 76
2779.63 78
2779.75 80
2779.87 81
2779.99 82
2780.11 83
2780.24 82
2780.36 82
2780.48 83
2780.60 85
2780.72 87
2780.84 90
2780.96 92
2781.08 93
2781.20 93
2781.32 92
2781.44 90
2781.56 88
2781.69 87
2781.81 85
2781.93 83
2782.05 79
2782.17 72
2782.29 63
2782.41 52
2782.53 42
2782.65 32
2782.77 25
2782.90 22
2783.02 22
2783.14 26
2783.26 32
2783.38 39
2783.50 46
2783.62 53
2783.74 60
2783.86 67
2783.98 73
2784.10 77
2784.23 81
2784.35 83
2784.47 84
2784.59 84
2784.71 86
2784.83 88
2784.95 91
2785.07 95
2785.19 98
2785.31 101
2785.43 102
2785.56 102
2785.68 100
2785.80 97
2785.92 95
2786.04 93
2786.16 92
2786.28 93
2786.40 94
2786.52 97
2786.64 99
2786.77 102
2786.89 105
2787.01 109
2787.13 113
2787.25 117
2787.37 121
2787.49 125
2787.61 127
2787.73 128
2787.86 128
2787.98 127
2788.10 125
2788.22 121
2788.34 115
2788.46 107
2788.58 96
2788.70 84
2788.82 70
2788.94 57
2789.07 46
2789.19 37
2789.31 33
2789.43 33
2789.55 37
2789.67 45
2789.79 54
2789.91 63
2790.03 71
2790.16 77
2790.28 82
2790.40 84
2790.52 86
2790.64 87
2790.76 88
2790.88 89
2791.00 91
2791.12 93
2791.25 94
2791.37 95
2791.49 96
2791.61 95
2791.73 94
2791.85 92
2791.97 89
2792.09 86
2792.21 82
2792.34 78
2792.46 73
2792.58 68
2792.70 62
2792.82 57
2792.94 53
2793.06 50
2793.18 50
2793.30 50
2793.43 51
2793.55 51
2793.67 50
2793.79 46
2793.91 40
2794.03 33
2794.15 27
2794.27 23
2794.39 22
2794.52 25
2794.64 31
2794.76 40
2794.88 49
2795.00 56
2795.12 61
2795.24 63
2795.36 62
2795.49 58
2795.61 54
2795.73 50
2795.85 47
2795.97 47
2796.09 48
2796.21 49
2796.33 52
2796.45 55
2796.58 59
2796.70 63
2796.82 67
2796.94 73
2797.06 78
2797.18 84
2797.30 88
2797.42 92
2797.55 95
2797.67 96
2797.79 94
2797.91 90
2798.03 82
2798.15 73
2798.27 63
2798.39 53
2798.52 47
2798.64 45
2798.76 48
2798.88 56
2799.00 67
2799.12 79
2799.24 90
2799.37 99
2799.49 105
2799.61 109
2799.73 110
2799.85 110
2799.97 110
2800.09 109
2800.21 108
2800.34 107
2800.46 105
2800.58 104
2800.70 104
2800.82 107
2800.94 111
2801.06 119
2801.18 128
2801.31 137
2801.43 147
2801.55 157
2801.67 166
2801.79 175
2801.91 186
2802.03 199
2802.16 213
2802.28 230
2802.40 247
2802.52 263
2802.64 276
2802.76 284
2802.88 288
2803.00 287
2803.13 281
2803.25 271
2803.37 259
2803.49 244
2803.61 228
2803.73 213
2803.85 197
2803.98 183
2804.10 171
2804.22 162
2804.34 154
2804.46 148
2804.58 142
2804.70 136
2804.83 129
2804.95 121
2805.07 112
2805.19 103
2805.31 97
2805.43 94
2805.55 94
2805.68 97
2805.80 102
2805.92 107
2806.04 111
2806.16 113
2806.28 112
2806.40 109
2806.53 106
2806.65 103
2806.77 101
2806.89 102
2807.01 105
2807.13 110
2807.25 115
2807.38 119
2807.50 120
2807.62 118
2807.74 112
2807.86 101
2807.98 89
2808.10 77
2808.23 69
2808.35 65
2808.47 67
2808.59 75
2808.71 87
2808.83 102
2808.95 117
2809.08 129
2809.20 137
2809.32 141
2809.44 141
2809.56 137
2809.68 131
2809.80 124
2809.93 116
2810.05 107
2810.17 98
2810.29 87
2810.41 76
2810.53 64
2810.66 52
2810.78 40
2810.90 30
2811.02 22
2811.14 16
2811.26 13
2811.38 13
2811.51 14
2811.63 17
2811.75 21
2811.87 25
2811.99 31
2812.11 37
2812.24 43
2812.36 49
2812.48 54
2812.60 59
2812.72 63
2812.84 67
2812.97 71
2813.09 76
2813.21 80
2813.33 85
2813.45 88
2813.57 91
2813.69 93
2813.82 94
2813.94 96
2814.06 99
2814.18 104
2814.30 111
2814.42 119
2814.55 128
2814.67 136
2814.79 140
2814.91 141
2815.03 137
2815.15 130
2815.28 120
2815.40 109
2815.52 98
2815.64 88
2815.76 81
2815.88 76
2816.01 73
2816.13 72
2816.25 73
2816.37 75
2816.49 78
2816.61 81
2816.74 85
2816.86 88
2816.98 90
2817.10 92
2817.22 94
2817.34 94
2817.47 94
2817.59 94
2817.71 93
2817.83 92
2817.95 90
2818.07 88
2818.20 85
2818.32 83
2818.44 83
2818.56 84
2818.68 85
2818.80 87
2818.93 88
2819.05 87
2819.17 82
2819.29 73
2819.41 62
2819.53 50
2819.66 39
2819.78 30
2819.90 24
2820.02 20
2820.14 19
2820.26 20
2820.39 20
2820.51 19
2820.63 18
2820.75 16
2820.87 15
2820.99 17
2821.12 21
2821.24 28
2821.36 37
2821.48 48
2821.60 60
2821.73 70
2821.85 78
2821.97 83
2822.09 86
2822.21 86
2822.33 84
2822.46 81
2822.58 78
2822.70 75
2822.82 72
2822.94 70
2823.07 67
2823.19 64
2823.31 61
2823.43 58
2823.55 57
2823.67 58
2823.80 62
2823.92 70
2824.04 79
2824.16 91
2824.28 101
2824.40 110
2824.53 116
2824.65 118
2824.77 118
2824.89 115
2825.01 113
2825.14 110
2825.26 109
2825.38 108
2825.50 107
2825.62 105
2825.75 102
2825.87 98
2825.99 95
2826.11 93
2826.23 94
2826.35 99
2826.48 107
2826.60 116
2826.72 126
2826.84 135
2826.96 140
2827.09 140
2827.21 136
2827.33 129
2827.45 120
2827.57 110
2827.70 102
2827.82 96
2827.94 92
2828.06 90
2828.18 89
2828.30 88
2828.43 87
2828.55 85
2828.67 83
2828.79 80
2828.91 77
2829.04 74
2829.16 72
2829.28 71
2829.40 71
2829.52 73
2829.65 76
2829.77 80
2829.89 84
2830.01 88
2830.13 92
2830.26 97
2830.38 101
2830.50 106
2830.62 110
2830.74 112
2830.87 112
2830.99 108
2831.11 102
2831.23 93
2831.35 83
2831.48 73
2831.60 64
2831.72 56
2831.84 50
2831.96 45
2832.09 41
2832.21 36
2832.33 30
2832.45 23
2832.57 17
2832.70 11
2832.82 7
2832.94 4
2833.06 3
2833.18 3
2833.31 3
2833.43 1
2833.55 0
2833.67 0
2833.79 0
2833.92 0
2834.04 0
2834.16 0
2834.28 0
2834.40 9
2834.53 18
2834.65 28
2834.77 36
2834.89 42
2835.01 47
2835.14 51
2835.26 54
2835.38 58
2835.50 62
2835.62 65
2835.75 68
2835.87 68
2835.99 66
2836.11 62
2836.23 57
2836.36 52
2836.48 49
2836.60 47
2836.72 47
2836.84 49
2836.97 52
2837.09 55
2837.21 58
2837.33 60
2837.46 62
2837.58 64
2837.70 65
2837.82 67
2837.94 69
2838.07 70
2838.19 72
2838.31 71
2838.43 69
2838.55 66
2838.68 62
2838.80 59
2838.92 56
2839.04 55
2839.16 55
2839.29 58
2839.41 62
2839.53 66
2839.65 70
2839.78 73
2839.90 75
2840.02 77
2840.14 78
2840.26 80
2840.39 83
2840.51 85
2840.63 88
2840.75 90
2840.88 90
2841.00 89
2841.12 86
2841.24 81
2841.36 76
2841.49 70
2841.61 65
2841.73 59
2841.85 54
2841.97 50
2842.10 47
2842.22 45
2842.34 45
2842.46 45
2842.59 46
2842.71 47
2842.83 48
2842.95 48
2843.07 49
2843.20 49
2843.32 49
2843.44 49
2843.56 51
2843.69 54
2843.81 59
2843.93 64
2844.05 70
2844.18 75
2844.30 79
2844.42 83
2844.54 85
2844.66 87
2844.79 89
2844.91 91
2845.03 91
2845.15 89
2845.28 85
2845.40 79
2845.52 70
2845.64 61
2845.76 51
2845.89 43
2846.01 38
2846.13 35
2846.25 35
2846.38 35
2846.50 35
2846.62 34
2846.74 31
2846.87 27
2846.99 22
2847.11 18
2847.23 16
2847.35 18
2847.48 22
2847.60 29
2847.72 38
2847.84 48
2847.97 57
2848.09 66
2848.21 73
2848.33 79
2848.46 83
2848.58 86
2848.70 87
2848.82 87
2848.94 85
2849.07 81
2849.19 77
2849.31 72
2849.43 67
2849.56 62
2849.68 58
2849.80 56
2849.92 55
2850.05 57
2850.17 61
2850.29 66
2850.41 73
2850.54 79
2850.66 83
2850.78 84
2850.90 82
2851.03 78
2851.15 72
2851.27 65
2851.39 59
2851.51 55
2851.64 52
2851.76 50
2851.88 50
2852.00 50
2852.13 50
2852.25 52
2852.37 55
2852.49 60
2852.62 65
2852.74 71
2852.86 77
2852.98 83
2853.11 90
2853.23 96
2853.35 105
2853.47 115
2853.60 127
2853.72 140
2853.84 153
2853.96 165
2854.09 174
2854.21 179
2854.33 179
2854.45 174
2854.58 165
2854.70 153
2854.82 139
2854.94 125
2855.07 111
2855.19 99
2855.31 88
2855.43 78
2855.56 69
2855.68 60
2855.80 51
2855.92 43
2856.05 35
2856.17 28
2856.29 23
2856.41 21
2856.54 22
2856.66 27
2856.78 35
2856.90 45
2857.03 56
2857.15 66
2857.27 74
2857.39 79
2857.52 79
2857.64 76
2857.76 71
2857.88 64
2858.01 58
2858.13 52
2858.25 49
2858.37 47
2858.50 47
2858.62 47
2858.74 48
2858.86 48
2858.99 49
2859.11 48
2859.23 48
2859.35 48
2859.48 47
2859.60 46
2859.72 45
2859.84 43
2859.97 42
2860.09 41
2860.21 41
2860.34 42
2860.46 45
2860.58 49
2860.70 53
2860.83 56
2860.95 59
2861.07 59
2861.19 59
2861.32 57
2861.44 55
2861.56 52
2861.68 50
2861.81 48
2861.93 48
2862.05 50
2862.17 52
2862.30 56
2862.42 60
2862.54 65
2862.66 69
2862.79 72
2862.91 74
2863.03 74
2863.16 73
2863.28 72
2863.40 70
2863.52 67
2863.65 65
2863.77 63
2863.89 61
2864.01 59
2864.14 57
2864.26 56
2864.38 55
2864.50 56
2864.63 58
2864.75 62
2864.87 67
2865.00 73
2865.12 79
2865.24 82
2865.36 84
2865.49 83
2865.61 81
2865.73 78
2865.85 77
2865.98 77
2866.10 80
2866.22 86
2866.35 93
2866.47 100
2866.59 107
2866.71 111
2866.84 113
2866.96 112
2867.08 107
2867.20 99
2867.33 88
2867.45 76
2867.57 65
2867.70 55
2867.82 48
2867.94 46
2868.06 49
2868.19 55
2868.31 63
2868.43 70
2868.56 76
2868.68 79
2868.80 79
2868.92 77
2869.05 75
2869.17 74
2869.29 75
2869.41 80
2869.54 86
2869.66 94
2869.78 101
2869.91 107
2870.03 110
2870.15 112
2870.27 112
2870.40 111
2870.52 109
2870.64 107
2870.77 104
2870.89 102
2871.01 99
2871.13 96
2871.26 92
2871.38 88
2871.50 84
2871.63 79
2871.75 73
2871.87 67
2871.99 60
2872.12 53
2872.24 48
2872.36 43
2872.49 41
2872.61 42
2872.73 46
2872.85 53
2872.98 61
2873.10 70
2873.22 78
2873.35 83
2873.47 86
2873.59 86
2873.71 83
2873.84 78
2873.96 71
2874.08 65
2874.21 58
2874.33 52
2874.45 47
2874.57 42
2874.70 38
2874.82 34
2874.94 29
2875.07 25
2875.19 21
2875.31 18
2875.43 15
2875.56 13
2875.68 13
2875.80 14
2875.93 17
2876.05 20
2876.17 25
2876.30 29
2876.42 32
2876.54 34
2876.66 33
2876.79 30
2876.91 25
2877.03 19
2877.16 13
2877.28 7
2877.40 4
2877.52 3
2877.65 4
2877.77 8
2877.89 12
2878.02 16
2878.14 17
2878.26 17
2878.39 13
2878.51 8
2878.63 2
2878.75 0
2878.88 0
2879.00 0
2879.12 0
2879.25 0
2879.37 0
2879.49 0
2879.62 0
2879.74 3
2879.86 10
2879.98 17
2880.11 26
2880.23 35
2880.35 43
2880.48 50
2880.60 54
2880.72 55
2880.85 53
2880.97 48
2881.09 41
2881.21 34
2881.34 29
2881.46 27
2881.58 31
2881.71 40
2881.83 54
2881.95 72
2882.08 92
2882.20 113
2882.32 132
2882.45 150
2882.57 164
2882.69 175
2882.81 182
2882.94 185
2883.06 187
2883.18 187
2883.31 188
2883.43 190
2883.55 193
2883.68 199
2883.80 206
2883.92 214
2884.05 223
2884.17 230
2884.29 236
2884.41 239
2884.54 240
2884.66 237
2884.78 231
2884.91 223
2885.03 215
2885.15 207
2885.28 202
2885.40 199
2885.52 200
2885.65 203
2885.77 208
2885.89 213
2886.02 218
2886.14 223
2886.26 226
2886.38 227
2886.51 225
2886.63 220
2886.75 211
2886.88 199
2887.00 184
2887.12 166
2887.25 148
2887.37 132
2887.49 119
2887.62 108
2887.74 101
2887.86 97
2887.99 95
2888.11 95
2888.23 95
2888.36 95
2888.48 95
2888.60 96
2888.73 95
2888.85 94
2888.97 91
2889.10 87
2889.22 82
2889.34 75
2889.46 68
2889.59 61
2889.71 55
2889.83 48
2889.96 42
2890.08 35
2890.20 29
2890.33 23
2890.45 18
2890.57 14
2890.70 11
2890.82 10
2890.94 10
2891.07 12
2891.19 15
2891.31 20
2891.44 25
2891.56 29
2891.68 34
2891.81 37
2891.93 39
2892.05 39
2892.18 38
2892.30 38
2892.42 39
2892.55 42
2892.67 46
2892.79 53
2892.92 60
2893.04 66
2893.16 70
2893.29 72
2893.41 72
2893.53 70
2893.66 66
2893.78 63
2893.90 59
2894.03 54
2894.15 49
2894.27 44
2894.40 38
2894.52 33
2894.64 28
2894.77 25
2894.89 24
2895.01 24
2895.14 25
2895.26 26
2895.38 26
2895.51 27
2895.63 27
2895.75 27
2895.88 28
2896.00 29
2896.12 29
2896.25 29
2896.37 27
2896.49 25
2896.62 23
2896.74 22
2896.86 22
2896.99 24
2897.11 28
2897.23 34
2897.36 39
2897.48 44
2897.60 48
2897.73 51
2897.85 54
2897.97 56
2898.10 59
2898.22 63
2898.34 69
2898.47 75
2898.59 83
2898.71 90
2898.84 96
2898.96 99
2899.08 100
2899.21 98
2899.33 93
2899.45 85
2899.58 75
2899.70 65
2899.82 54
2899.95 44
2900.07 35
2900.19 27
2900.32 21
2900.44 17
2900.57 15
2900.69 13
2900.81 13
2900.94 14
2901.06 15
2901.18 17
2901.31 20
2901.43 25
2901.55 31
2901.68 38
2901.80 46
2901.92 54
2902.05 63
2902.17 71
2902.29 79
2902.42 86
2902.54 92
2902.66 96
2902.79 99
2902.91 100
2903.04 99
2903.16 98
2903.28 98
2903.41 100
2903.53 105
2903.65 112
2903.78 122
2903.90 133
2904.02 144
2904.15 154
2904.27 161
2904.39 165
2904.52 167
2904.64 166
2904.76 164
2904.89 161
2905.01 158
2905.14 154
2905.26 151
2905.38 148
2905.51 144
2905.63 141
2905.75 138
2905.88 135
2906.00 133
2906.12 131
2906.25 129
2906.37 128
2906.49 126
2906.62 124
2906.74 123
2906.87 122
2906.99 122
2907.11 124
2907.24 127
2907.36 132
2907.48 138
2907.61 145
2907.73 152
2907.85 160
2907.98 166
2908.10 172
2908.22 175
2908.35 176
2908.47 174
2908.60 170
2908.72 164
2908.84 158
2908.97 152
2909.09 147
2909.21 144
2909.34 141
2909.46 139
2909.58 136
2909.71 133
2909.83 128
2909.96 124
2910.08 120
2910.20 119
2910.33 119
2910.45 121
2910.57 124
2910.70 125
2910.82 123
2910.95 119
2911.07 112
2911.19 103
2911.32 95
2911.44 88
2911.56 83
2911.69 81
2911.81 81
2911.93 82
2912.06 84
2912.18 86
2912.31 87
2912.43 88
2912.55 88
2912.68 87
2912.80 85
2912.92 83
2913.05 80
2913.17 76
2913.30 72
2913.42 68
2913.54 65
2913.67 63
2913.79 62
2913.91 64
2914.04 67
2914.16 71
2914.29 76
2914.41 80
2914.53 83
2914.66 83
2914.78 81
2914.90 76
2915.03 68
2915.15 59
2915.28 49
2915.40 40
2915.52 31
2915.65 25
2915.77 21
2915.89 20
2916.02 22
2916.14 26
2916.27 30
2916.39 35
2916.51 40
2916.64 45
2916.76 50
2916.88 54
2917.01 59
2917.13 63
2917.26 66
2917.38 69
2917.50 70
2917.63 70
2917.75 69
2917.88 69
2918.00 71
2918.12 74
2918.25 79
2918.37 84
2918.49 90
2918.62 93
2918.74 94
2918.87 93
2918.99 89
2919.11 84
2919.24 80
2919.36 77
2919.49 77
2919.61 77
2919.73 79
2919.86 80
2919.98 81
2920.10 79
2920.23 75
2920.35 70
2920.48 64
2920.60 56
2920.72 49
2920.85 42
2920.97 35
2921.10 29
2921.22 23
2921.34 17
2921.47 13
2921.59 10
2921.72 10
2921.84 13
2921.96 19
2922.09 28
2922.21 38
2922.33 50
2922.46 61
2922.58 69
2922.71 75
2922.83 76
2922.95 74
2923.08 70
2923.20 64
2923.33 58
2923.45 53
2923.57 51
2923.70 51
2923.82 52
2923.95 56
2924.07 59
2924.19 62
2924.32 62
2924.44 61
2924.57 59
2924.69 55
2924.81 51
2924.94 47
2925.06 46
2925.19 46
2925.31 48
2925.43 52
2925.56 58
2925.68 64
2925.81 71
2925.93 77
2926.05 81
2926.18 84
2926.30 84
2926.43 84
2926.55 81
2926.67 79
2926.80 76
2926.92 73
2927.05 72
2927.17 72
2927.29 73
2927.42 75
2927.54 77
2927.67 80
2927.79 82
2927.91 83
2928.04 83
2928.16 82
2928.29 78
2928.41 74
2928.53 67
2928.66 60
2928.78 54
2928.91 48
2929.03 44
2929.15 43
2929.28 44
2929.40 47
2929.53 52
2929.65 58
2929.77 65
2929.90 73
2930.02 82
2930.15 92
2930.27 101
2930.40 110
2930.52 118
2930.64 125
2930.77 131
2930.89 136
2931.02 140
2931.14 144
2931.26 148
2931.39 151
2931.51 154
2931.64 156
2931.76 156
2931.88 154
2932.01 149
2932.13 143
2932.26 136
2932.38 129
2932.51 121
2932.63 113
2932.75 106
2932.88 98
2933.00 90
2933.13 83
2933.25 75
2933.37 69
2933.50 64
2933.62 61
2933.75 61
2933.87 63
2934.00 66
2934.12 71
2934.24 76
2934.37 81
2934.49 85
2934.62 87
2934.74 87
2934.86 86
2934.99 85
2935.11 82
2935.24 80
2935.36 77
2935.49 75
2935.61 72
2935.73 69
2935.86 65
2935.98 60
2936.11 54
2936.23 47
2936.35 40
2936.48 33
2936.60 25
2936.73 19
2936.85 13
2936.98 9
2937.10 6
2937.22 5
2937.35 4
2937.47 3
2937.60 1
2937.72 0
2937.85 0
2937.97 0
2938.09 0
2938.22 0
2938.34 0
2938.47 0
2938.59 1
2938.72 5
2938.84 9
2938.96 13
2939.09 16
2939.21 20
2939.34 24
2939.46 28
2939.59 33
2939.71 37
2939.83 39
2939.96 41
2940.08 41
2940.21 41
2940.33 40
2940.46 39
2940.58 40
2940.70 42
2940.83 46
2940.95 49
2941.08 51
2941.20 52
2941.33 50
2941.45 47
2941.57 44
2941.70 41
2941.82 40
2941.95 41
2942.07 45
2942.20 50
2942.32 56
2942.44 63
2942.57 68
2942.69 73
2942.82 75
2942.94 76
2943.07 76
2943.19 74
2943.32 72
2943.44 71
2943.56 71
2943.69 73
2943.81 75
2943.94 77
2944.06 79
2944.19 79
2944.31 78
2944.43 77
2944.56 78
2944.68 81
2944.81 88
2944.93 97
2945.06 108
2945.18 118
2945.31 126
2945.43 131
2945.55 131
2945.68 129
2945.80 125
2945.93 119
2946.05 115
2946.18 111
2946.30 109
2946.43 108
2946.55 108
2946.67 108
2946.80 108
2946.92 108
2947.05 106
2947.17 104
2947.30 100
2947.42 94
2947.55 88
2947.67 81
2947.79 75
2947.92 70
2948.04 67
2948.17 64
2948.29 62
2948.42 60
2948.54 58
2948.67 56
2948.79 53
2948.91 50
2949.04 47
2949.16 46
2949.29 46
2949.41 47
2949.54 49
2949.66 52
2949.79 55
2949.91 57
2950.04 59
2950.16 61
2950.28 63
2950.41 64
2950.53 65
2950.66 66
2950.78 68
2950.91 70
2951.03 72
2951.16 74
2951.28 74
2951.40 72
2951.53 67
2951.65 61
2951.78 53
2951.90 47
2952.03 41
2952.15 39
2952.28 39
2952.40 41
2952.53 44
2952.65 47
2952.77 50
2952.90 52
2953.02 52
2953.15 52
2953.27 51
2953.40 49
2953.52 47
2953.65 45
2953.77 42
2953.90 39
2954.02 37
2954.15 35
2954.27 35
2954.39 36
2954.52 40
2954.64 46
2954.77 53
2954.89 60
2955.02 67
2955.14 71
2955.27 74
2955.39 74
2955.52 74
2955.64 74
2955.77 75
2955.89 78
2956.01 83
2956.14 89
2956.26 95
2956.39 99
2956.51 101
2956.64 101
2956.76 96
2956.89 89
2957.01 79
2957.14 67
2957.26 56
2957.39 45
2957.51 36
2957.63 29
2957.76 25
2957.88 21
2958.01 18
2958.13 16
2958.26 12
2958.38 8
2958.51 4
2958.63 0
2958.76 0
2958.88 0
2959.01 0
2959.13 0
2959.26 0
2959.38 0
2959.51 0
2959.63 3
2959.75 10
2959.88 17
2960.00 23
2960.13 28
2960.25 33
2960.38 37
2960.50 42
2960.63 47
2960.75 54
2960.88 61
2961.00 68
2961.13 75
2961.25 82
2961.38 89
2961.50 96
2961.63 103
2961.75 110
2961.88 116
2962.00 121
2962.12 124
2962.25 124
2962.37 121
2962.50 116
2962.62 109
2962.75 101
2962.87 92
2963.00 85
2963.12 79
2963.25 75
2963.37 73
2963.50 73
2963.62 74
2963.75 75
2963.87 76
2964.00 76
2964.12 74
2964.25 69
2964.37 63
2964.50 55
2964.62 48
2964.75 41
2964.87 35
2965.00 32
2965.12 30
2965.24 30
2965.37 31
2965.49 32
2965.62 32
2965.74 32
2965.87 30
2965.99 28
2966.12 25
2966.24 22
2966.37 19
2966.49 17
2966.62 15
2966.74 13
2966.87 13
2966.99 13
2967.12 14
2967.24 16
2967.37 18
2967.49 22
2967.62 26
2967.74 30
2967.87 35
2967.99 40
2968.12 45
2968.24 49
2968.37 52
2968.49 55
2968.62 55
2968.74 55
2968.87 53
2968.99 49
2969.12 44
2969.24 38
2969.37 32
2969.49 27
2969.62 23
2969.74 22
2969.87 22
2969.99 24
2970.12 28
2970.24 31
2970.37 34
2970.49 37
2970.61 40
2970.74 43
2970.86 47
2970.99 51
2971.11 55
2971.24 59
2971.36 61
2971.49 61
2971.61 58
2971.74 54
2971.86 48
2971.99 43
2972.11 38
2972.24 34
2972.36 31
2972.49 28
2972.61 26
2972.74 25
2972.86 24
2972.99 25
2973.11 27
2973.24 30
2973.36 34
2973.49 37
2973.61 41
2973.74 44
2973.86 47
2973.99 49
2974.11 52
2974.24 54
2974.36 56
2974.49 57
2974.61 58
2974.74 60
2974.86 62
2974.99 65
2975.11 70
2975.24 75
2975.36 80
2975.49 84
2975.61 86
2975.74 84
2975.86 80
2975.99 73
2976.11 65
2976.24 58
2976.37 54
2976.49 52
2976.62 55
2976.74 62
2976.87 71
2976.99 81
2977.12 91
2977.24 99
2977.37 105
2977.49 107
2977.62 107
2977.74 106
2977.87 105
2977.99 105
2978.12 106
2978.24 107
2978.37 107
2978.49 106
2978.62 104
2978.74 99
2978.87 92
2978.99 85
2979.12 77
2979.24 69
2979.37 62
2979.49 57
2979.62 54
2979.74 52
2979.87 53
2979.99 56
2980.12 61
2980.24 67
2980.37 73
2980.49 79
2980.62 84
2980.74 87
2980.87 89
2980.99 89
2981.12 87
2981.24 84
2981.37 79
2981.49 74
2981.62 69
2981.75 65
2981.87 60
2982.00 56
2982.12 53
2982.25 49
2982.37 45
2982.50 42
2982.62 40
2982.75 37
2982.87 36
2983.00 35
2983.12 36
2983.25 38
2983.37 40
2983.50 43
2983.62 46
2983.75 49
2983.87 51
2984.00 51
2984.12 51
2984.25 49
2984.37 47
2984.50 44
2984.63 42
2984.75 41
2984.88 41
2985.00 42
2985.13 44
2985.25 48
2985.38 53
2985.50 60
2985.63 69
2985.75 78
2985.88 88
2986.00 96
2986.13 102
2986.25 106
2986.38 107
2986.50 106
2986.63 105
2986.75 102
2986.88 100
2987.01 97
2987.13 94
2987.26 89
2987.38 82
2987.51 74
2987.63 64
2987.76 53
2987.88 43
2988.01 32
2988.13 22
2988.26 14
2988.38 7
2988.51 2
2988.63 0
2988.76 0
2988.88 1
2989.01 4
2989.14 9
2989.26 15
2989.39 20
2989.51 26
2989.64 31
2989.76 35
2989.89 37
2990.01 38
2990.14 38
2990.26 37
2990.39 36
2990.51 35
2990.64 36
2990.76 38
2990.89 42
2991.02 47
2991.14 52
2991.27 57
2991.39 60
2991.52 62
2991.64 61
2991.77 59
2991.89 54
2992.02 48
2992.14 41
2992.27 33
2992.39 25
2992.52 18
2992.65 12
2992.77 7
2992.90 4
2993.02 2
2993.15 0
2993.27 0
2993.40 0
2993.52 0
2993.65 0
2993.77 0
2993.90 0
2994.03 0
2994.15 0
2994.28 0
2994.40 5
2994.53 11
2994.65 17
2994.78 23
2994.90 27
2995.03 28
2995.15 27
2995.28 24
2995.41 20
2995.53 16
2995.66 14
2995.78 15
2995.91 19
2996.03 27
2996.16 38
2996.28 50
2996.41 62
2996.53 73
2996.66 81
2996.79 84
2996.91 82
2997.04 77
2997.16 70
2997.29 61
2997.41 53
2997.54 46
2997.66 40
2997.79 36
2997.92 33
2998.04 32
2998.17 33
2998.29 35
2998.42 38
2998.54 41
2998.67 43
2998.79 45
2998.92 46
2999.04 46
2999.17 46
2999.30 46
2999.42 47
2999.55 48
2999.67 50
2999.80 52
2999.92 54
3000.05 53
3000.17 51
3000.30 46
3000.43 38
3000.55 29
3000.68 20
3000.80 13
3000.93 9
3001.05 10
3001.18 16
3001.31 27
3001.43 41
3001.56 55
3001.68 68
3001.81 77
3001.93 82
3002.06 82
3002.18 80
3002.31 77
3002.44 73
3002.56 70
3002.69 67
3002.81 65
3002.94 62
3003.06 59
3003.19 54
3003.31 49
3003.44 44
3003.57 40
3003.69 37
3003.82 35
3003.94 34
3004.07 34
3004.19 34
3004.32 35
3004.45 36
3004.57 37
3004.70 40
3004.82 45
3004.95 49
3005.07 53
3005.20 56
3005.33 55
3005.45 53
3005.58 47
3005.70 40
3005.83 33
3005.95 27
3006.08 22
3006.21 19
3006.33 18
3006.46 17
3006.58 18
3006.71 20
3006.83 22
3006.96 24
3007.08 28
3007.21 32
3007.34 36
3007.46 40
3007.59 43
3007.71 44
3007.84 45
3007.97 44
3008.09 42
3008.22 41
3008.34 40
3008.47 42
3008.59 45
3008.72 50
3008.85 55
3008.97 59
3009.10 61
3009.22 60
3009.35 56
3009.47 50
3009.60 42
3009.73 33
3009.85 27
3009.98 23
3010.10 22
3010.23 25
3010.35 31
3010.48 39
3010.61 48
3010.73 57
3010.86 65
3010.98 73
3011.11 80
3011.23 87
3011.36 95
3011.49 102
3011.61 108
3011.74 114
3011.86 117
3011.99 119
3012.12 118
3012.24 115
3012.37 111
3012.49 105
3012.62 99
3012.74 92
3012.87 86
3013.00 81
3013.12 77
3013.25 74
3013.37 71
3013.50 68
3013.63 63
3013.75 58
3013.88 52
3014.00 46
3014.13 41
3014.25 38
3014.38 38
3014.51 40
3014.63 43
3014.76 47
3014.88 50
3015.01 53
3015.14 54
3015.26 55
3015.39 57
3015.51 60
3015.64 63
3015.77 68
3015.89 72
3016.02 76
3016.14 78
3016.27 79
3016.39 77
3016.52 74
3016.65 70
3016.77 66
3016.90 62
3017.02 59
3017.15 56
3017.28 54
3017.40 53
3017.53 53
3017.65 54
3017.78 55
3017.91 57
3018.03 60
3018.16 64
3018.28 69
3018.41 75
3018.54 80
3018.66 85
3018.79 89
3018.91 92
3019.04 94
3019.17 96
3019.29 96
3019.42 96
3019.54 96
3019.67 95
3019.80 93
3019.92 91
3020.05 88
3020.17 85
3020.30 84
3020.43 83
3020.55 85
3020.68 88
3020.80 94
3020.93 100
3021.05 106
3021.18 111
3021.31 114
3021.43 115
3021.56 115
3021.69 114
3021.81 114
3021.94 114
3022.06 116
3022.19 120
3022.32 126
3022.44 133
3022.57 140
3022.69 146
3022.82 150
3022.95 153
3023.07 153
3023.20 151
3023.32 148
3023.45 143
3023.58 136
3023.70 129
3023.83 120
3023.95 111
3024.08 103
3024.21 95
3024.33 88
3024.46 82
3024.58 76
3024.71 70
3024.84 64
3024.96 57
3025.09 50
3025.21 45
3025.34 43
3025.47 44
3025.59 48
3025.72 55
3025.84 63
3025.97 70
3026.10 76
3026.22 79
3026.35 81
3026.48 82
3026.60 84
3026.73 85
3026.85 89
3026.98 93
3027.11 98
3027.23 104
3027.36 108
3027.48 111
3027.61 112
3027.74 110
3027.86 106
3027.99 98
3028.12 88
3028.24 76
3028.37 62
3028.49 50
3028.62 38
3028.75 30
3028.87 24
3029.00 22
3029.12 23
3029.25 26
3029.38 31
3029.50 37
3029.63 43
3029.76 48
3029.88 53
3030.01 56
3030.13 57
3030.26 55
3030.39 51
3030.51 46
3030.64 40
3030.76 35
3030.89 31
3031.02 29
3031.14 28
3031.27 29
3031.40 29
3031.52 28
3031.65 26
3031.77 22
3031.90 19
3032.03 15
3032.15 13
3032.28 12
3032.41 12
3032.53 12
3032.66 11
3032.78 8
3032.91 4
3033.04 0
3033.16 0
3033.29 0
3033.42 0
3033.54 0
3033.67 0
3033.79 0
3033.92 0
3034.05 3
3034.17 8
3034.30 12
3034.43 15
3034.55 16
3034.68 16
3034.80 15
3034.93 15
3035.06 14
3035.18 16
3035.31 19
3035.44 23
3035.56 28
3035.69 33
3035.82 37
3035.94 41
3036.07 45
3036.19 50
3036.32 57
3036.45 65
3036.57 74
3036.70 83
3036.83 90
3036.95 94
3037.08 94
3037.20 90
3037.33 84
3037.46 75
3037.58 66
3037.71 57
3037.84 49
3037.96 42
3038.09 37
3038.22 33
3038.34 31
3038.47 30
3038.59 31
3038.72 34
3038.85 40
3038.97 48
3039.10 57
3039.23 68
3039.35 78
3039.48 86
3039.61 91
3039.73 92
3039.86 91
3039.98 88
3040.11 85
3040.24 84
3040.36 85
3040.49 90
3040.62 96
3040.74 104
3040.87 110
3041.00 116
3041.12 119
3041.25 122
3041.38 123
3041.50 124
3041.63 126
3041.75 129
3041.88 133
3042.01 136
3042.13 137
3042.26 137
3042.39 135
3042.51 130
3042.64 123
3042.77 115
3042.89 107
3043.02 99
3043.15 92
3043.27 87
3043.40 85
3043.53 85
3043.65 88
3043.78 92
3043.90 96
3044.03 99
3044.16 100
3044.28 99
3044.41 95
3044.54 89
3044.66 82
3044.79 74
3044.92 67
3045.04 61
3045.17 56
3045.30 52
3045.42 49
3045.55 48
3045.68 47
3045.80 46
3045.93 45
3046.05 42
3046.18 39
3046.31 34
3046.43 27
3046.56 20
3046.69 12
3046.81 5
3046.94 0
3047.07 0
3047.19 0
3047.32 0
3047.45 0
3047.57 0
3047.70 0
3047.83 0
3047.95 2
3048.08 8
3048.21 15
3048.33 22
3048.46 29
3048.59 35
3048.71 38
3048.84 39
3048.97 38
3049.09 33
3049.22 27
3049.35 21
3049.47 14
3049.60 9
3049.73 5
3049.85 3
3049.98 3
3050.11 4
3050.23 7
3050.36 11
3050.48 15
3050.61 21
3050.74 26
3050.86 31
3050.99 35
3051.12 39
3051.24 41
3051.37 44
3051.50 47
3051.62 51
3051.75 56
3051.88 63
3052.00 70
3052.13 77
3052.26 82
3052.38 85
3052.51 84
3052.64 80
3052.76 73
3052.89 64
3053.02 54
3053.14 46
3053.27 40
3053.40 38
3053.52 38
3053.65 41
3053.78 45
3053.90 48
3054.03 49
3054.16 48
3054.28 43
3054.41 37
3054.54 31
3054.66 24
3054.79 20
3054.92 17
3055.04 16
3055.17 17
3055.30 18
3055.42 18
3055.55 18
3055.68 17
3055.81 14
3055.93 10
3056.06 5
3056.19 0
3056.31 0
3056.44 0
3056.57 0
3056.69 0
3056.82 0
3056.95 0
3057.07 0
3057.20 6
3057.33 16
3057.45 23
3057.58 28
3057.71 31
3057.83 30
3057.96 27
3058.09 24
3058.21 20
3058.34 17
3058.47 14
3058.59 13
3058.72 14
3058.85 17
3058.97 22
3059.10 31
3059.23 41
3059.35 53
3059.48 65
3059.61 76
3059.73 85
3059.86 92
3059.99 98
3060.12 102
3060.24 104
3060.37 105
3060.50 105
3060.62 105
3060.75 105
3060.88 104
3061.00 103
3061.13 103
3061.26 102
3061.38 101
3061.51 99
3061.64 96
3061.76 90
3061.89 84
3062.02 78
3062.14 72
3062.27 68
3062.40 65
3062.53 63
3062.65 62
3062.78 62
3062.91 62
3063.03 62
3063.16 62
3063.29 63
3063.41 64
3063.54 66
3063.67 67
3063.79 68
3063.92 69
3064.05 69
3064.17 69
3064.30 69
3064.43 70
3064.56 70
3064.68 70
3064.81 70
3064.94 69
3065.06 68
3065.19 66
3065.32 64
3065.44 63
3065.57 63
3065.70 65
3065.82 69
3065.95 75
3066.08 84
3066.21 94
3066.33 105
3066.46 117
3066.59 130
3066.71 142
3066.84 154
3066.97 165
3067.09 175
3067.22 184
3067.35 192
3067.48 198
3067.60 203
3067.73 207
3067.86 210
3067.98 213
3068.11 215
3068.24 218
3068.36 221
3068.49 225
3068.62 229
3068.74 233
3068.87 236
3069.00 239
3069.13 240
3069.25 241
3069.38 242
3069.51 241
3069.63 239
3069.76 235
3069.89 228
3070.01 219
3070.14 206
3070.27 191
3070.40 176
3070.52 162
3070.65 150
3070.78 142
3070.90 138
3071.03 137
3071.16 140
3071.29 142
3071.41 144
3071.54 143
3071.67 138
3071.79 132
3071.92 123
3072.05 115
3072.17 107
3072.30 102
3072.43 99
3072.56 98
3072.68 97
3072.81 96
3072.94 94
3073.06 91
3073.19 86
3073.32 81
3073.45 77
3073.57 75
3073.70 75
3073.83 79
3073.95 85
3074.08 93
3074.21 100
3074.34 107
3074.46 111
3074.59 112
3074.72 110
3074.84 106
3074.97 102
3075.10 97
3075.23 93
3075.35 89
3075.48 85
3075.61 80
3075.73 74
3075.86 67
3075.99 58
3076.11 48
3076.24 39
3076.37 32
3076.50 26
3076.62 23
3076.75 21
3076.88 22
3077.01 23
3077.13 25
3077.26 27
3077.39 29
3077.51 31
3077.64 33
3077.77 35
3077.90 36
3078.02 38
3078.15 39
3078.28 42
3078.40 46
3078.53 51
3078.66 58
3078.79 65
3078.91 71
3079.04 76
3079.17 79
3079.29 78
3079.42 76
3079.55 73
3079.68 71
3079.80 70
3079.93 72
3080.06 76
3080.19 82
3080.31 88
3080.44 94
3080.57 99
3080.69 102
3080.82 103
3080.95 103
3081.08 101
3081.20 99
3081.33 96
3081.46 92
3081.58 89
3081.71 86
3081.84 83
3081.97 82
3082.09 83
3082.22 86
3082.35 91
3082.48 96
3082.60 101
3082.73 105
3082.86 106
3082.98 104
3083.11 99
3083.24 94
3083.37 88
3083.49 82
3083.62 77
3083.75 74
3083.88 72
3084.00 71
3084.13 73
3084.26 77
3084.39 82
3084.51 88
3084.64 94
3084.77 98
3084.89 98
3085.02 96
3085.15 90
3085.28 82
3085.40 73
3085.53 64
3085.66 58
3085.79 53
3085.91 51
3086.04 50
3086.17 49
3086.30 50
3086.42 51
3086.55 52
3086.68 53
3086.80 53
3086.93 54
3087.06 54
3087.19 54
3087.31 54
3087.44 54
3087.57 54
3087.70 54
3087.82 54
3087.95 56
3088.08 58
3088.21 62
3088.33 66
3088.46 72
3088.59 78
3088.72 84
3088.84 88
3088.97 91
3089.10 92
3089.23 93
3089.35 93
3089.48 94
3089.61 96
3089.73 100
3089.86 103
3089.99 106
3090.12 109
3090.24 109
3090.37 109
3090.50 107
3090.63 103
3090.75 99
3090.88 93
3091.01 86
3091.14 78
3091.26 68
3091.39 59
3091.52 50
3091.65 42
3091.77 37
3091.90 34
3092.03 33
3092.16 35
3092.28 38
3092.41 42
3092.54 47
3092.67 51
3092.79 56
3092.92 60
3093.05 63
3093.18 66
3093.30 68
3093.43 69
3093.56 69
3093.69 67
3093.81 64
3093.94 61
3094.07 56
3094.20 52
3094.32 47
3094.45 43
3094.58 40
3094.71 38
3094.83 37
3094.96 36
3095.09 36
3095.22 36
3095.34 38
3095.47 40
3095.60 45
3095.73 52
3095.85 59
3095.98 67
3096.11 73
3096.24 77
3096.36 78
3096.49 77
3096.62 74
3096.75 72
3096.87 70
3097.00 69
3097.13 69
3097.26 70
3097.39 71
3097.51 70
3097.64 67
3097.77 63
3097.90 57
3098.02 50
3098.15 43
3098.28 37
3098.41 33
3098.53 30
3098.66 30
3098.79 30
3098.92 30
3099.04 30
3099.17 29
3099.30 26
3099.43 23
3099.55 20
3099.68 17
3099.81 16
3099.94 16
3100.07 16
3100.19 17
3100.32 17
3100.45 17
3100.58 17
3100.70 17
3100.83 19
3100.96 22
3101.09 26
3101.21 32
3101.34 37
3101.47 40
3101.60 42
3101.72 41
3101.85 37
3101.98 30
3102.11 22
3102.24 14
3102.36 6
3102.49 0
3102.62 0
3102.75 0
3102.87 0
3103.00 0
3103.13 0
3103.26 5
3103.38 10
3103.51 16
3103.64 22
3103.77 28
3103.90 35
3104.02 41
3104.15 47
3104.28 51
3104.41 54
3104.53 55
3104.66 54
3104.79 51
3104.92 46
3105.05 40
3105.17 34
3105.30 29
3105.43 23
3105.56 18
3105.68 12
3105.81 6
3105.94 0
3106.07 0
3106.20 0
3106.32 0
3106.45 0
3106.58 0
3106.71 0
3106.83 0
3106.96 2
3107.09 13
3107.22 23
3107.35 32
3107.47 39
3107.60 44
3107.73 46
3107.86 48
3107.98 50
3108.11 53
3108.24 57
3108.37 62
3108.50 68
3108.62 75
3108.75 81
3108.88 85
3109.01 88
3109.13 88
3109.26 87
3109.39 86
3109.52 84
3109.65 84
3109.77 86
3109.90 89
3110.03 93
3110.16 97
3110.29 99
3110.41 99
3110.54 97
3110.67 94
3110.80 91
3110.92 89
3111.05 89
3111.18 90
3111.31 92
3111.44 93
3111.56 93
3111.69 92
3111.82 90
3111.95 90
3112.08 90
3112.20 91
3112.33 93
3112.46 94
3112.59 95
3112.71 94
3112.84 91
3112.97 89
3113.10 87
3113.23 86
3113.35 86
3113.48 88
3113.61 91
3113.74 94
3113.87 97
3113.99 100
3114.12 102
3114.25 104
3114.38 107
3114.51 110
3114.63 114
3114.76 117
3114.89 121
3115.02 124
3115.15 127
3115.27 130
3115.40 132
3115.53 134
3115.66 135
3115.79 135
3115.91 132
3116.04 128
3116.17 122
3116.30 116
3116.42 109
3116.55 101
3116.68 94
3116.81 85
3116.94 75
3117.06 63
3117.19 50
3117.32 38
3117.45 27
3117.58 21
3117.70 19
3117.83 21
3117.96 28
3118.09 36
3118.22 43
3118.34 50
3118.47 54
3118.60 58
3118.73 61
3118.86 66
3118.99 73
3119.11 82
3119.24 91
3119.37 99
3119.50 105
3119.63 107
3119.75 105
3119.88 99
3120.01 91
3120.14 83
3120.27 75
3120.39 69
3120.52 64
3120.65 62
3120.78 62
3120.91 62
3121.03 63
3121.16 64
3121.29 65
3121.42 67
3121.55 68
3121.67 68
3121.80 68
3121.93 67
3122.06 65
3122.19 63
3122.31 63
3122.44 65
3122.57 69
3122.70 75
3122.83 83
3122.96 91
3123.08 99
3123.21 105
3123.34 108
3123.47 109
3123.60 108
3123.72 104
3123.85 99
3123.98 92
3124.11 84
3124.24 75
3124.36 66
3124.49 57
3124.62 48
3124.75 40
3124.88 33
3125.01 28
3125.13 26
3125.26 27
3125.39 31
3125.52 37
3125.65 45
3125.77 53
3125.90 61
3126.03 67
3126.16 71
3126.29 73
3126.42 73
3126.54 73
3126.67 73
3126.80 73
3126.93 73
3127.06 74
3127.18 74
3127.31 74
3127.44 72
3127.57 67
3127.70 58
3127.83 47
3127.95 34
3128.08 20
3128.21 8
3128.34 0
3128.47 0
3128.59 0
3128.72 0
3128.85 7
3128.98 16
3129.11 25
3129.24 33
3129.36 38
3129.49 40
3129.62 40
3129.75 38
3129.88 36
3130.01 36
3130.13 37
3130.26 42
3130.39 49
3130.52 58
3130.65 69
3130.78 80
3130.90 91
3131.03 99
3131.16 106
3131.29 111
3131.42 114
3131.54 116
3131.67 118
3131.80 121
3131.93 125
3132.06 131
3132.19 139
3132.31 148
3132.44 157
3132.57 165
3132.70 170
3132.83 171
3132.96 169
3133.08 162
3133.21 153
3133.34 142
3133.47 132
3133.60 124
3133.73 117
3133.85 112
3133.98 109
3134.11 105
3134.24 100
3134.37 94
3134.50 88
3134.62 83
3134.75 78
3134.88 75
3135.01 75
3135.14 76
3135.27 78
3135.39 82
3135.52 85
3135.65 87
3135.78 88
3135.91 88
3136.04 88
3136.17 87
3136.29 87
3136.42 89
3136.55 92
3136.68 97
3136.81 104
3136.94 112
3137.06 120
3137.19 127
3137.32 134
3137.45 139
3137.58 142
3137.71 143
3137.83 142
3137.96 139
3138.09 136
3138.22 132
3138.35 129
3138.48 128
3138.60 129
3138.73 132
3138.86 135
3138.99 139
3139.12 143
3139.25 145
3139.38 146
3139.50 148
3139.63 151
3139.76 156
3139.89 162
3140.02 169
3140.15 176
3140.27 182
3140.40 186
3140.53 186
3140.66 184
3140.79 178
3140.92 172
3141.05 164
3141.17 157
3141.30 151
3141.43 147
3141.56 143
3141.69 139
3141.82 134
3141.95 128
3142.07 120
3142.20 110
3142.33 100
3142.46 89
3142.59 78
3142.72 68
3142.84 59
3142.97 51
3143.10 44
3143.23 39
3143.36 36
3143.49 35
3143.62 35
3143.74 37
3143.87 40
3144.00 44
3144.13 48
3144.26 53
3144.39 59
3144.52 65
3144.64 73
3144.77 80
3144.90 88
3145.03 94
3145.16 98
3145.29 100
3145.42 99
3145.54 95
3145.67 89
3145.80 81
3145.93 73
3146.06 66
3146.19 62
3146.32 62
3146.44 65
3146.57 71
3146.70 78
3146.83 85
3146.96 89
3147.09 90
3147.22 87
3147.34 81
3147.47 75
3147.60 68
3147.73 63
3147.86 60
3147.99 58
3148.12 59
3148.24 62
3148.37 66
3148.50 71
3148.63 77
3148.76 82
3148.89 86
3149.02 87
3149.15 84
3149.27 78
3149.40 67
3149.53 54
3149.66 41
3149.79 29
3149.92 21
3150.05 16
3150.17 16
3150.30 17
3150.43 21
3150.56 23
3150.69 25
3150.82 25
3150.95 24
3151.08 22
3151.20 21
3151.33 22
3151.46 25
3151.59 28
3151.72 33
3151.85 37
3151.98 40
3152.10 41
3152.23 40
3152.36 38
3152.49 36
3152.62 34
3152.75 32
3152.88 30
3153.01 27
3153.13 24
3153.26 19
3153.39 14
3153.52 8
3153.65 2
3153.78 0
3153.91 0
3154.04 0
3154.16 2
3154.29 8
3154.42 15
3154.55 22
3154.68 29
3154.81 35
3154.94 41
3155.07 47
3155.19 53
3155.32 59
3155.45 63
3155.58 66
3155.71 67
3155.84 66
3155.97 63
3156.10 59
3156.23 57
3156.35 56
3156.48 58
3156.61 64
3156.74 71
3156.87 81
3157.00 90
3157.13 98
3157.26 105
3157.38 109
3157.51 111
3157.64 110
3157.77 107
3157.90 104
3158.03 101
3158.16 98
3158.29 96
3158.42 95
3158.54 94
3158.67 93
3158.80 89
3158.93 84
3159.06 77
3159.19 68
3159.32 57
3159.45 46
3159.57 36
3159.70 29
3159.83 24
3159.96 23
3160.09 23
3160.22 26
3160.35 29
3160.48 32
3160.61 33
3160.73 31
3160.86 27
3160.99 21
3161.12 14
3161.25 6
3161.38 0
3161.51 0
3161.64 0
3161.77 0
3161.89 0
3162.02 0
3162.15 0
3162.28 4
3162.41 12
3162.54 19
3162.67 26
3162.80 32
3162.93 37
3163.05 41
3163.18 44
3163.31 47
3163.44 49
3163.57 49
3163.70 49
3163.83 47
3163.96 45
3164.09 43
3164.22 41
3164.34 42
3164.47 44
3164.60 48
3164.73 53
3164.86 58
3164.99 64
3165.12 68
3165.25 72
3165.38 74
3165.51 76
3165.63 77
3165.76 78
3165.89 79
3166.02 80
3166.15 81
3166.28 81
3166.41 82
3166.54 83
3166.67 84
3166.80 85
3166.92 87
3167.05 90
3167.18 94
3167.31 97
3167.44 100
3167.57 101
3167.70 100
3167.83 95
3167.96 88
3168.09 79
3168.21 70
3168.34 63
3168.47 56
3168.60 52
3168.73 48
3168.86 44
3168.99 38
3169.12 32
3169.25 24
3169.38 15
3169.51 7
3169.63 0
3169.76 0
3169.89 0
3170.02 0
3170.15 0
3170.28 0
3170.41 0
3170.54 1
3170.67 2
3170.80 3
3170.92 2
3171.05 3
3171.18 3
3171.31 5
3171.44 9
3171.57 16
3171.70 24
3171.83 35
3171.96 48
3172.09 61
3172.22 74
3172.35 85
3172.47 93
3172.60 95
3172.73 94
3172.86 88
3172.99 80
3173.12 72
3173.25 64
3173.38 58
3173.51 55
3173.64 53
3173.77 53
3173.89 52
3174.02 52
3174.15 51
3174.28 50
3174.41 49
3174.54 48
3174.67 49
3174.80 50
3174.93 51
3175.06 54
3175.19 57
3175.32 61
3175.44 66
3175.57 71
3175.70 77
3175.83 83
3175.96 88
3176.09 91
3176.22 93
3176.35 93
3176.48 93
3176.61 91
3176.74 91
3176.87 92
3177.00 94
3177.12 99
3177.25 103
3177.38 107
3177.51 110
3177.64 112
3177.77 111
3177.90 110
3178.03 109
3178.16 108
3178.29 108
3178.42 109
3178.55 110
3178.68 112
3178.80 114
3178.93 116
3179.06 117
3179.19 115
3179.32 112
3179.45 107
3179.58 99
3179.71 89
3179.84 78
3179.97 68
3180.10 60
3180.23 54
3180.36 52
3180.49 54
3180.61 58
3180.74 64
3180.87 70
3181.00 74
3181.13 78
3181.26 80
3181.39 80
3181.52 80
3181.65 80
3181.78 81
3181.91 84
3182.04 88
3182.17 93
3182.30 97
3182.42 100
3182.55 100
3182.68 97
3182.81 91
3182.94 83
3183.07 73
3183.20 64
3183.33 57
3183.46 52
3183.59 50
3183.72 51
3183.85 53
3183.98 55
3184.11 58
3184.24 60
3184.37 61
3184.49 62
3184.62 63
3184.75 65
3184.88 68
3185.01 71
3185.14 77
3185.27 84
3185.40 93
3185.53 104
3185.66 117
3185.79 132
3185.92 146
3186.05 157
3186.18 165
3186.31 169
3186.44 167
3186.56 162
3186.69 156
3186.82 150
3186.95 146
3187.08 147
3187.21 151
3187.34 157
3187.47 164
3187.60 169
3187.73 172
3187.86 172
3187.99 170
3188.12 167
3188.25 163
3188.38 158
3188.51 152
3188.64 145
3188.77 136
3188.89 125
3189.02 112
3189.15 99
3189.28 87
3189.41 78
3189.54 71
3189.67 66
3189.80 65
3189.93 65
3190.06 67
3190.19 70
3190.32 75
3190.45 81
3190.58 89
3190.71 97
3190.84 105
3190.97 113
3191.10 118
3191.23 122
3191.35 123
3191.48 123
3191.61 122
3191.74 122
3191.87 123
3192.00 126
3192.13 132
3192.26 138
3192.39 144
3192.52 149
3192.65 150
3192.78 147
3192.91 142
3193.04 135
3193.17 128
3193.30 124
3193.43 122
3193.56 123
3193.69 126
3193.82 129
3193.95 130
3194.08 129
3194.20 124
3194.33 117
3194.46 109
3194.59 101
3194.72 95
3194.85 90
3194.98 89
3195.11 89
3195.24 91
3195.37 93
3195.50 96
3195.63 97
3195.76 98
3195.89 96
3196.02 91
3196.15 85
3196.28 76
3196.41 65
3196.54 54
3196.67 44
3196.80 34
3196.93 26
3197.06 19
3197.19 13
3197.32 8
3197.44 3
3197.57 0
3197.70 0
3197.83 0
3197.96 0
3198.09 0
3198.22 0
3198.35 0
3198.48 0
3198.61 4
3198.74 12
3198.87 20
3199.00 26
3199.13 31
3199.26 34
3199.39 35
3199.52 35
3199.65 35
3199.78 35
3199.91 37
3200.04 39
3200.17 42
3200.30 45
3200.43 47
3200.56 47
3200.69 45
3200.82 40
3200.95 35
3201.08 29
3201.21 26
3201.34 25
3201.46 29
3201.59 36
3201.72 45
3201.85 56
3201.98 66
3202.11 74
3202.24 79
3202.37 81
3202.50 81
3202.63 80
3202.76 78
3202.89 75
3203.02 73
3203.15 70
3203.28 65
3203.41 58
3203.54 49
3203.67 39
3203.80 29
3203.93 20
3204.06 13
3204.19 10
3204.32 9
3204.45 11
3204.58 15
3204.71 21
3204.84 28
3204.97 36
3205.10 43
3205.23 50
3205.36 55
3205.49 58
3205.62 59
3205.75 57
3205.88 54
3206.01 50
3206.14 46
3206.27 43
3206.40 40
3206.53 38
3206.66 37
3206.79 37
3206.92 38
3207.05 39
3207.17 42
3207.30 46
3207.43 49
3207.56 53
3207.69 55
3207.82 56
3207.95 54
3208.08 51
3208.21 46
3208.34 40
3208.47 33
3208.60 27
3208.73 21
3208.86 18
3208.99 17
3209.12 18
3209.25 21
3209.38 24
3209.51 28
3209.64 30
3209.77 31
3209.90 31
3210.03 30
3210.16 30
3210.29 29
3210.42 30
3210.55 31
3210.68 33
3210.81 34
3210.94 34
3211.07 33
3211.20 31
3211.33 28
3211.46 24
3211.59 20
3211.72 14
3211.85 9
3211.98 4
3212.11 0
3212.24 0
3212.37 0
3212.50 0
3212.63 0
3212.76 0
3212.89 4
3213.02 8
3213.15 12
3213.28 17
3213.41 22
3213.54 28
3213.67 33
3213.80 38
3213.93 43
3214.06 46
3214.19 47
3214.32 46
3214.45 43
3214.58 38
3214.71 31
3214.84 22
3214.97 14
3215.10 6
3215.23 1
3215.36 0
3215.49 1
3215.62 7
3215.75 16
3215.88 28
3216.01 41
3216.14 54
3216.27 66
3216.40 75
3216.53 81
3216.66 83
3216.79 83
3216.92 81
3217.05 78
3217.18 76
3217.31 76
3217.44 79
3217.57 83
3217.70 89
3217.83 94
3217.96 97
3218.09 97
3218.22 95
3218.35 89
3218.48 82
3218.61 75
3218.74 69
3218.87 66
3219.00 64
3219.13 66
3219.26 68
3219.39 70
3219.52 72
3219.65 72
3219.78 70
3219.91 66
3220.04 63
3220.17 61
3220.30 60
3220.43 62
3220.56 66
3220.69 71
3220.82 77
3220.95 82
3221.08 85
3221.21 85
3221.34 84
3221.47 80
3221.60 75
3221.73 68
3221.86 62
3221.99 56
3222.12 51
3222.25 48
3222.38 46
3222.51 44
3222.64 42
3222.77 40
3222.90 35
3223.03 30
3223.16 23
3223.29 17
3223.42 12
3223.55 9
3223.68 7
3223.82 7
3223.95 7
3224.08 8
3224.21 7
3224.34 4
3224.47 1
3224.60 0
3224.73 0
3224.86 0
3224.99 0
3225.12 0
3225.25 0
3225.38 2
3225.51 11
3225.64 20
3225.77 30
3225.90 38
3226.03 44
3226.16 49
3226.29 52
3226.42 53
3226.55 53
3226.68 51
3226.81 49
3226.94 46
3227.07 43
3227.20 39
3227.33 36
3227.46 32
3227.59 27
3227.72 22
3227.85 16
3227.98 9
3228.11 3
3228.24 0
3228.37 0
3228.50 0
3228.63 0
3228.76 0
3228.89 0
3229.02 0
3229.15 0
3229.28 4
3229.41 14
3229.55 24
3229.68 34
3229.81 42
3229.94 50
3230.07 57
3230.20 63
3230.33 69
3230.46 75
3230.59 79
3230.72 82
3230.85 83
3230.98 81
3231.11 77
3231.24 71
3231.37 65
3231.50 61
3231.63 59
3231.76 61
3231.89 65
3232.02 71
3232.15 76
3232.28 80
3232.41 84
3232.54 85
3232.67 86
3232.80 87
3232.93 87
3233.06 87
3233.19 87
3233.32 85
3233.45 83
3233.59 80
3233.72 77
3233.85 75
3233.98 72
3234.11 70
3234.24 67
3234.37 64
3234.50 60
3234.63 55
3234.76 49
3234.89 42
3235.02 36
3235.15 32
3235.28 29
3235.41 28
3235.54 28
3235.67 28
3235.80 28
3235.93 28
3236.06 27
3236.19 25
3236.32 23
3236.45 21
3236.58 20
3236.71 20
3236.85 19
3236.98 20
3237.11 21
3237.24 24
3237.37 29
3237.50 36
3237.63 44
3237.76 55
3237.89 65
3238.02 75
3238.15 83
3238.28 91
3238.41 97
3238.54 104
3238.67 109
3238.80 114
3238.93 117
3239.06 117
3239.19 114
3239.32 107
3239.45 97
3239.59 86
3239.72 76
3239.85 68
3239.98 63
3240.11 60
3240.24 60
3240.37 60
3240.50 59
3240.63 57
3240.76 54
3240.89 50
3241.02 48
3241.15 47
3241.28 48
3241.41 50
3241.54 52
3241.67 53
3241.80 51
3241.93 47
3242.06 40
3242.20 31
3242.33 22
3242.46 13
3242.59 6
3242.72 1
3242.85 0
3242.98 0
3243.11 0
3243.24 0
3243.37 0
3243.50 0
3243.63 0
3243.76 0
3243.89 0
3244.02 5
3244.15 12
3244.28 19
3244.41 27
3244.55 34
3244.68 42
3244.81 49
3244.94 56
3245.07 64
3245.20 71
3245.33 78
3245.46 84
3245.59 89
3245.72 92
3245.85 93
3245.98 93
3246.11 92
3246.24 90
3246.37 88
3246.50 85
3246.64 81
3246.77 76
3246.90 71
3247.03 66
3247.16 62
3247.29 60
3247.42 60
3247.55 62
3247.68 65
3247.81 67
3247.94 68
3248.07 65
3248.20 59
3248.33 52
3248.46 44
3248.60 38
3248.73 35
3248.86 36
3248.99 40
3249.12 47
3249.25 54
3249.38 61
3249.51 64
3249.64 65
3249.77 64
3249.90 60
3250.03 56
3250.16 51
3250.29 47
3250.42 44
3250.56 42
3250.69 40
3250.82 37
3250.95 34
3251.08 32
3251.21 29
3251.34 28
3251.47 29
3251.60 33
3251.73 39
3251.86 49
3251.99 59
3252.12 71
3252.25 81
3252.39 89
3252.52 94
3252.65 96
3252.78 96
3252.91 93
3253.04 89
3253.17 85
3253.30 80
3253.43 76
3253.56 71
3253.69 66
3253.82 62
3253.95 58
3254.09 54
3254.22 49
3254.35 42
3254.48 35
3254.61 28
3254.74 20
3254.87 12
3255.00 7
3255.13 3
3255.26 2
3255.39 2
3255.52 4
3255.66 6
3255.79 9
3255.92 11
3256.05 13
3256.18 14
3256.31 16
3256.44 16
3256.57 16
3256.70 15
3256.83 13
3256.96 10
3257.09 7
3257.22 5
3257.36 3
3257.49 2
3257.62 1
3257.75 2
3257.88 3
3258.01 6
3258.14 11
3258.27 18
3258.40 26
3258.53 35
3258.66 44
3258.80 52
3258.93 59
3259.06 65
3259.19 70
3259.32 76
3259.45 83
3259.58 92
3259.71 104
3259.84 119
3259.97 135
3260.10 151
3260.24 168
3260.37 183
3260.50 198
3260.63 211
3260.76 222
3260.89 232
3261.02 240
3261.15 245
3261.28 249
3261.41 251
3261.54 251
3261.68 251
3261.81 251
3261.94 251
3262.07 253
3262.20 257
3262.33 263
3262.46 272
3262.59 282
3262.72 293
3262.85 306
3262.98 319
3263.12 332
3263.25 345
3263.38 357
3263.51 366
3263.64 372
3263.77 373
3263.90 369
3264.03 360
3264.16 347
3264.29 332
3264.43 318
3264.56 305
3264.69 294
3264.82 286
3264.95 280
3265.08 275
3265.21 269
3265.34 262
3265.47 253
3265.60 242
3265.74 229
3265.87 216
3266.00 202
3266.13 190
3266.26 180
3266.39 171
3266.52 163
3266.65 155
3266.78 147
3266.91 137
3267.05 126
3267.18 115
3267.31 103
3267.44 93
3267.57 84
3267.70 78
3267.83 74
3267.96 71
3268.09 70
3268.23 70
3268.36 70
3268.49 70
3268.62 71
3268.75 72
3268.88 73
3269.01 74
3269.14 74
3269.27 75
3269.40 75
3269.54 77
3269.67 79
3269.80 83
3269.93 87
3270.06 93
3270.19 98
3270.32 103
3270.45 105
3270.58 106
3270.72 105
3270.85 102
3270.98 98
3271.11 93
3271.24 88
3271.37 83
3271.50 77
3271.63 72
3271.76 66
3271.90 59
3272.03 53
3272.16 46
3272.29 39
3272.42 34
3272.55 32
3272.68 31
3272.81 34
3272.95 38
3273.08 42
3273.21 47
3273.34 50
3273.47 51
3273.60 51
3273.73 50
3273.86 50
3273.99 50
3274.13 51
3274.26 54
3274.39 56
3274.52 58
3274.65 58
3274.78 56
3274.91 52
3275.04 47
3275.18 42
3275.31 39
3275.44 38
3275.57 38
3275.70 41
3275.83 46
3275.96 53
3276.09 61
3276.23 71
3276.36 81
3276.49 92
3276.62 103
3276.75 111
3276.88 118
3277.01 122
3277.14 124
3277.27 123
3277.41 122
3277.54 121
3277.67 120
3277.80 121
3277.93 123
3278.06 127
3278.19 132
3278.33 138
3278.46 145
3278.59 153
3278.72 161
3278.85 168
3278.98 174
3279.11 179
3279.24 182
3279.38 184
3279.51 184
3279.64 184
3279.77 184
3279.90 185
3280.03 186
3280.16 190
3280.29 193
3280.43 198
3280.56 203
3280.69 209
3280.82 216
3280.95 222
3281.08 228
3281.21 232
3281.34 236
3281.48 237
3281.61 236
3281.74 232
3281.87 227
3282.00 221
3282.13 214
3282.26 206
3282.40 199
3282.53 191
3282.66 183
3282.79 174
3282.92 165
3283.05 155
3283.18 144
3283.32 133
3283.45 123
3283.58 114
3283.71 108
3283.84 104
3283.97 103
3284.10 103
3284.23 105
3284.37 107
3284.50 109
3284.63 111
3284.76 111
3284.89 111
3285.02 109
3285.15 107
3285.29 104
3285.42 101
3285.55 98
3285.68 97
3285.81 96
3285.94 97
3286.07 98
3286.21 100
3286.34 102
3286.47 102
3286.60 101
3286.73 98
3286.86 92
3286.99 85
3287.13 77
3287.26 68
3287.39 61
3287.52 55
3287.65 51
3287.78 50
3287.91 51
3288.05 52
3288.18 54
3288.31 55
3288.44 54
3288.57 51
3288.70 46
3288.83 40
3288.97 34
3289.10 29
3289.23 26
3289.36 26
3289.49 28
3289.62 32
3289.76 37
3289.89 44
3290.02 51
3290.15 59
3290.28 66
3290.41 73
3290.54 77
3290.68 80
3290.81 79
3290.94 76
3291.07 70
3291.20 63
3291.33 55
3291.47 49
3291.60 45
3291.73 43
3291.86 43
3291.99 46
3292.12 51
3292.25 57
3292.39 63
3292.52 67
3292.65 71
3292.78 72
3292.91 70
3293.04 67
3293.18 62
3293.31 56
3293.44 50
3293.57 45
3293.70 40
3293.83 36
3293.96 33
3294.10 32
3294.23 33
3294.36 34
3294.49 37
3294.62 39
3294.75 41
3294.89 42
3295.02 43
3295.15 45
3295.28 47
3295.41 51
3295.54 55
3295.68 59
3295.81 62
3295.94 64
3296.07 64
3296.20 63
3296.33 63
3296.47 63
3296.60 64
3296.73 67
3296.86 71
3296.99 76
3297.12 80
3297.25 82
3297.39 82
3297.52 79
3297.65 74
3297.78 67
3297.91 61
3298.04 57
3298.18 55
3298.31 56
3298.44 60
3298.57 66
3298.70 73
3298.83 82
3298.97 90
3299.10 97
3299.23 103
3299.36 108
3299.49 110
3299.63 111
3299.76 111
3299.89 110
3300.02 109
3300.15 109
3300.28 110
3300.42 111
3300.55 113
3300.68 116
3300.81 120
3300.94 125
3301.07 129
3301.21 133
3301.34 135
3301.47 135
3301.60 132
3301.73 126
3301.86 119
3302.00 113
3302.13 109
3302.26 107
3302.39 106
3302.52 107
3302.65 108
3302.79 109
3302.92 109
3303.05 110
3303.18 110
3303.31 111
3303.45 111
3303.58 112
3303.71 112
3303.84 112
3303.97 112
3304.10 112
3304.24 112
3304.37 112
3304.50 112
3304.63 112
3304.76 113
3304.89 113
3305.03 112
3305.16 112
3305.29 111
3305.42 110
3305.55 110
3305.69 110
3305.82 112
3305.95 114
3306.08 117
3306.21 121
3306.34 123
3306.48 126
3306.61 128
3306.74 130
3306.87 133
3307.00 137
3307.14 141
3307.27 146
3307.40 150
3307.53 152
3307.66 151
3307.80 146
3307.93 138
3308.06 128
3308.19 117
3308.32 108
3308.45 101
3308.59 97
3308.72 96
3308.85 96
3308.98 98
3309.11 98
3309.25 96
3309.38 92
3309.51 84
3309.64 75
3309.77 66
3309.91 57
3310.04 49
3310.17 44
3310.30 42
3310.43 42
3310.56 43
3310.70 46
3310.83 51
3310.96 56
3311.09 62
3311.22 67
3311.36 71
3311.49 74
3311.62 76
3311.75 77
3311.88 77
3312.02 79
3312.15 82
3312.28 86
3312.41 91
3312.54 95
3312.68 98
3312.81 99
3312.94 99
3313.07 98
3313.20 97
3313.34 96
3313.47 96
3313.60 96
3313.73 95
3313.86 93
3314.00 89
3314.13 83
3314.26 75
3314.39 66
3314.52 57
3314.66 48
3314.79 40
3314.92 34
3315.05 29
3315.18 26
3315.32 23
3315.45 21
3315.58 18
3315.71 16
3315.84 15
3315.98 15
3316.11 17
3316.24 23
3316.37 32
3316.50 44
3316.64 58
3316.77 73
3316.90 87
3317.03 98
3317.16 107
3317.30 112
3317.43 114
3317.56 115
3317.69 114
3317.82 113
3317.96 113
3318.09 112
3318.22 112
3318.35 112
3318.48 112
3318.62 113
3318.75 114
3318.88 117
3319.01 120
3319.14 125
3319.28 130
3319.41 135
3319.54 139
3319.67 140
3319.81 139
3319.94 136
3320.07 130
3320.20 122
3320.33 112
3320.47 101
3320.60 90
3320.73 78
3320.86 66
3320.99 54
3321.13 43
3321.26 33
3321.39 23
3321.52 14
3321.65 7
3321.79 1
3321.92 0
3322.05 0
3322.18 0
3322.32 0
3322.45 0
3322.58 0
3322.71 0
3322.84 0
3322.98 2
3323.11 6
3323.24 8
3323.37 11
3323.50 14
3323.64 18
3323.77 22
3323.90 28
3324.03 34
3324.17 42
3324.30 48
3324.43 54
3324.56 57
3324.69 58
3324.83 56
3324.96 53
3325.09 48
3325.22 43
3325.36 38
3325.49 35
3325.62 34
3325.75 34
3325.88 36
3326.02 38
3326.15 40
3326.28 42
3326.41 44
3326.55 45
3326.68 46
3326.81 46
3326.94 47
3327.07 48
3327.21 49
3327.34 50
3327.47 51
3327.60 51
3327.74 53
3327.87 56
3328.00 61
3328.13 68
3328.26 76
3328.40 84
3328.53 91
3328.66 95
3328.79 95
3328.93 92
3329.06 87
3329.19 81
3329.32 76
3329.46 73
3329.59 72
3329.72 74
3329.85 77
3329.98 79
3330.12 79
3330.25 78
3330.38 74
3330.51 69
3330.65 62
3330.78 55
3330.91 48
3331.04 41
3331.18 35
3331.31 29
3331.44 24
3331.57 21
3331.70 21
3331.84 22
3331.97 27
3332.10 34
3332.23 42
3332.37 50
3332.50 58
3332.63 65
3332.76 70
3332.90 72
3333.03 72
3333.16 71
3333.29 69
3333.43 67
3333.56 65
3333.69 64
3333.82 62
3333.95 60
3334.09 57
3334.22 54
3334.35 52
3334.48 50
3334.62 50
3334.75 53
3334.88 58
3335.01 64
3335.15 71
3335.28 78
3335.41 82
3335.54 85
3335.68 86
3335.81 85
3335.94 84
3336.07 83
3336.21 81
3336.34 79
3336.47 76
3336.60 73
3336.74 70
3336.87 67
3337.00 64
3337.13 63
3337.27 62
3337.40 62
3337.53 63
3337.66 63
3337.79 63
3337.93 63
3338.06 61
3338.19 59
3338.32 56
3338.46 54
3338.59 51
3338.72 49
3338.85 48
3338.99 48
3339.12 49
3339.25 52
3339.38 55
3339.52 59
3339.65 63
3339.78 66
3339.91 69
3340.05 70
3340.18 69
3340.31 67
3340.44 64
3340.58 61
3340.71 58
3340.84 57
3340.97 58
3341.11 61
3341.24 65
3341.37 70
3341.50 74
3341.64 78
3341.77 79
3341.90 79
3342.03 78
3342.17 75
3342.30 73
3342.43 70
3342.56 68
3342.70 68
3342.83 69
3342.96 71
3343.10 75
3343.23 82
3343.36 91
3343.49 102
3343.63 114
3343.76 126
3343.89 135
3344.02 141
3344.16 143
3344.29 142
3344.42 138
3344.55 135
3344.69 132
3344.82 133
3344.95 136
3345.08 140
3345.22 146
3345.35 152
3345.48 155
3345.61 156
3345.75 155
3345.88 153
3346.01 151
3346.14 149
3346.28 147
3346.41 146
3346.54 145
3346.68 144
3346.81 142
3346.94 139
3347.07 136
3347.21 132
3347.34 128
3347.47 123
3347.60 116
3347.74 109
3347.87 101
3348.00 92
3348.13 83
3348.27 75
3348.40 69
3348.53 63
3348.67 57
3348.80 53
3348.93 49
3349.06 46
3349.20 45
3349.33 45
3349.46 46
3349.59 49
3349.73 53
3349.86 56
3349.99 58
3350.12 60
3350.26 60
3350.39 60
3350.52 61
3350.66 62
3350.79 64
3350.92 67
3351.05 71
3351.19 74
3351.32 78
3351.45 83
3351.58 87
3351.72 93
3351.85 98
3351.98 104
3352.12 109
3352.25 111
3352.38 111
3352.51 106
3352.65 98
3352.78 87
3352.91 76
3353.04 65
3353.18 56
3353.31 50
3353.44 48
3353.58 48
3353.71 51
3353.84 54
3353.97 57
3354.11 59
3354.24 61
3354.37 61
3354.51 61
3354.64 61
3354.77 61
3354.90 62
3355.04 63
3355.17 66
3355.30 70
3355.43 74
3355.57 77
3355.70 80
3355.83 80
3355.97 79
3356.10 75
3356.23 70
3356.36 63
3356.50 57
3356.63 51
3356.76 47
3356.90 45
3357.03 44
3357.16 45
3357.29 48
3357.43 52
3357.56 57
3357.69 62
3357.83 67
3357.96 70
3358.09 72
3358.22 71
3358.36 68
3358.49 64
3358.62 59
3358.76 53
3358.89 48
3359.02 43
3359.15 40
3359.29 36
3359.42 34
3359.55 33
3359.69 33
3359.82 35
3359.95 39
3360.08 46
3360.22 54
3360.35 62
3360.48 70
3360.62 77
3360.75 81
3360.88 82
3361.01 80
3361.15 76
3361.28 71
3361.41 66
3361.55 62
3361.68 59
3361.81 59
3361.95 60
3362.08 62
3362.21 65
3362.34 68
3362.48 70
3362.61 70
3362.74 69
3362.88 66
3363.01 63
3363.14 59
3363.27 56
3363.41 54
3363.54 54
3363.67 56
3363.81 59
3363.94 62
3364.07 65
3364.21 68
3364.34 70
3364.47 71
3364.60 71
3364.74 71
3364.87 71
3365.00 70
3365.14 69
3365.27 67
3365.40 65
3365.54 62
3365.67 59
3365.80 57
3365.93 57
3366.07 60
3366.20 66
3366.33 73
3366.47 82
3366.60 89
3366.73 94
3366.87 95
3367.00 92
3367.13 85
3367.26 77
3367.40 69
3367.53 65
3367.66 65
3367.80 71
3367.93 83
3368.06 100
3368.20 119
3368.33 138
3368.46 155
3368.60 169
3368.73 178
3368.86 182
3368.99 182
3369.13 179
3369.26 175
3369.39 172
3369.53 171
3369.66 172
3369.79 175
3369.93 180
3370.06 185
3370.19 191
3370.33 196
3370.46 199
3370.59 202
3370.72 203
3370.86 204
3370.99 205
3371.12 209
3371.26 214
3371.39 220
3371.52 226
3371.66 232
3371.79 235
3371.92 237
3372.06 236
3372.19 235
3372.32 234
3372.46 234
3372.59 237
3372.72 240
3372.85 243
3372.99 245
3373.12 245
3373.25 242
3373.39 236
3373.52 230
3373.65 223
3373.79 217
3373.92 213
3374.05 211
3374.19 212
3374.32 214
3374.45 217
3374.59 220
3374.72 222
3374.85 223
3374.99 223
3375.12 221
3375.25 219
3375.39 217
3375.52 216
3375.65 216
3375.78 219
3375.92 225
3376.05 235
3376.18 248
3376.32 264
3376.45 280
3376.58 296
3376.72 307
3376.85 314
3376.98 315
3377.12 311
3377.25 303
3377.38 293
3377.52 283
3377.65 275
3377.78 269
3377.92 265
3378.05 264
3378.18 266
3378.32 270
3378.45 275
3378.58 282
3378.72 289
3378.85 295
3378.98 297
3379.12 296
3379.25 290
3379.38 280
3379.52 267
3379.65 252
3379.78 235
3379.92 218
3380.05 201
3380.18 185
3380.32 172
3380.45 160
3380.58 151
3380.72 145
3380.85 140
3380.98 136
3381.12 133
3381.25 129
3381.38 123
3381.52 115
3381.65 105
3381.78 95
3381.92 83
3382.05 72
3382.18 62
3382.32 55
3382.45 50
3382.58 48
3382.72 48
3382.85 50
3382.98 52
3383.12 54
3383.25 57
3383.38 59
3383.52 62
3383.65 64
3383.78 67
3383.92 69
3384.05 69
3384.18 69
3384.32 67
3384.45 64
3384.58 60
3384.72 56
3384.85 51
3384.98 47
3385.12 42
3385.25 39
3385.38 37
3385.52 35
3385.65 35
3385.78 36
3385.92 36
3386.05 37
3386.18 37
3386.32 36
3386.45 37
3386.58 39
3386.72 44
3386.85 51
3386.98 61
3387.12 72
3387.25 83
3387.38 92
3387.52 98
3387.65 101
3387.78 101
3387.92 99
3388.05 95
3388.18 91
3388.32 88
3388.45 85
3388.59 82
3388.72 81
3388.85 80
3388.99 79
3389.12 78
3389.25 76
3389.39 72
3389.52 66
3389.65 59
3389.79 52
3389.92 46
3390.05 41
3390.19 40
3390.32 40
3390.45 43
3390.59 46
3390.72 49
3390.85 50
3390.99 51
3391.12 50
3391.25 49
3391.39 48
3391.52 48
3391.66 49
3391.79 52
3391.92 54
3392.06 57
3392.19 59
3392.32 61
3392.46 63
3392.59 64
3392.72 65
3392.86 64
3392.99 63
3393.12 60
3393.26 56
3393.39 53
3393.53 51
3393.66 49
3393.79 49
3393.93 49
3394.06 49
3394.19 47
3394.33 44
3394.46 40
3394.59 34
3394.73 27
3394.86 20
3394.99 13
3395.13 6
3395.26 0
3395.40 0
3395.53 0
3395.66 0
3395.80 0
3395.93 0
3396.06 0
3396.20 0
3396.33 0
3396.46 3
3396.60 10
3396.73 18
3396.86 25
3397.00 31
3397.13 35
3397.27 36
3397.40 36
3397.53 34
3397.67 30
3397.80 26
3397.93 21
3398.07 17
3398.20 13
3398.33 10
3398.47 9
3398.60 9
3398.74 10
3398.87 13
3399.00 18
3399.14 23
3399.27 28
3399.40 34
3399.54 39
3399.67 43
3399.81 47
3399.94 50
3400.07 53
3400.21 55
3400.34 55
3400.47 53
3400.61 49
3400.74 42
3400.87 33
3401.01 23
3401.14 13
3401.28 6
3401.41 1
3401.54 0
3401.68 0
3401.81 0
3401.94 2
3402.08 3
3402.21 4
3402.35 4
3402.48 3
3402.61 3
3402.75 3
3402.88 3
3403.01 4
3403.15 4
3403.28 4
3403.42 3
3403.55 2
3403.68 2
3403.82 2
3403.95 3
3404.08 6
3404.22 11
3404.35 18
3404.49 26
3404.62 35
3404.75 44
3404.89 51
3405.02 56
3405.15 56
3405.29 53
3405.42 47
3405.56 38
3405.69 30
3405.82 23
3405.96 19
3406.09 19
3406.23 22
3406.36 28
3406.49 34
3406.63 41
3406.76 47
3406.89 53
3407.03 58
3407.16 62
3407.30 66
3407.43 71
3407.56 76
3407.70 81
3407.83 86
3407.96 90
3408.10 92
3408.23 93
3408.37 93
3408.50 91
3408.63 89
3408.77 87
3408.90 85
3409.04 84
3409.17 83
3409.30 82
3409.44 83
3409.57 85
3409.71 89
3409.84 95
3409.97 103
3410.11 112
3410.24 121
3410.37 129
3410.51 135
3410.64 138
3410.78 138
3410.91 137
3411.04 134
3411.18 132
3411.31 131
3411.45 130
3411.58 130
3411.71 129
3411.85 128
3411.98 126
3412.12 122
3412.25 117
3412.38 109
3412.52 99
3412.65 88
3412.78 76
3412.92 63
3413.05 52
3413.19 42
3413.32 34
3413.45 27
3413.59 22
3413.72 17
3413.86 12
3413.99 7
3414.12 1
3414.26 0
3414.39 0
3414.53 0
3414.66 0
3414.79 0
3414.93 0
3415.06 0
3415.20 0
3415.33 5
3415.46 11
3415.60 16
3415.73 20
3415.87 22
3416.00 24
3416.13 24
3416.27 25
3416.40 26
3416.54 27
3416.67 28
3416.80 29
3416.94 31
3417.07 34
3417.21 36
3417.34 39
3417.47 41
3417.61 42
3417.74 43
3417.88 42
3418.01 41
3418.14 40
3418.28 39
3418.41 38
3418.55 39
3418.68 41
3418.81 43
3418.95 45
3419.08 47
3419.22 49
3419.35 49
3419.49 49
3419.62 49
3419.75 48
3419.89 48
3420.02 49
3420.16 51
3420.29 55
3420.42 60
3420.56 66
3420.69 72
3420.83 78
3420.96 82
3421.09 85
3421.23 87
3421.36 88
3421.50 89
3421.63 91
3421.76 93
3421.90 95
3422.03 97
3422.17 97
3422.30 94
3422.44 89
3422.57 82
3422.70 74
3422.84 66
3422.97 59
3423.11 53
3423.24 49
3423.37 45
3423.51 40
3423.64 35
3423.78 28
3423.91 22
3424.05 17
3424.18 15
3424.31 15
3424.45 17
3424.58 21
3424.72 25
3424.85 29
3424.98 31
3425.12 32
3425.25 33
3425.39 33
3425.52 35
3425.66 38
3425.79 42
3425.92 47
3426.06 51
3426.19 54
3426.33 56
3426.46 56
3426.59 55
3426.73 52
3426.86 48
3427.00 44
3427.13 40
3427.27 36
3427.40 33
3427.53 30
3427.67 29
3427.80 30
3427.94 31
3428.07 32
3428.21 34
3428.34 34
3428.47 34
3428.61 32
3428.74 30
3428.88 28
3429.01 27
3429.15 28
3429.28 29
3429.41 32
3429.55 35
3429.68 38
3429.82 42
3429.95 45
3430.08 49
3430.22 54
3430.35 58
3430.49 63
3430.62 67
3430.76 69
3430.89 69
3431.02 66
3431.16 62
3431.29 57
3431.43 53
3431.56 49
3431.70 48
3431.83 48
3431.97 49
3432.10 52
3432.23 54
3432.37 57
3432.50 59
3432.64 61
3432.77 61
3432.91 61
3433.04 59
3433.17 56
3433.31 52
3433.44 49
3433.58 47
3433.71 46
3433.85 48
3433.98 51
3434.11 56
3434.25 61
3434.38 64
3434.52 65
3434.65 64
3434.79 59
3434.92 52
3435.06 44
3435.19 36
3435.32 30
3435.46 25
3435.59 22
3435.73 20
3435.86 19
3436.00 19
3436.13 17
3436.26 15
3436.40 13
3436.53 10
3436.67 8
3436.80 6
3436.94 5
3437.07 5
3437.21 4
3437.34 3
3437.47 1
3437.61 0
3437.74 0
3437.88 0
3438.01 0
3438.15 0
3438.28 0
3438.42 0
3438.55 2
3438.68 8
3438.82 14
3438.95 21
3439.09 26
3439.22 31
3439.36 34
3439.49 37
3439.63 40
3439.76 44
3439.89 47
3440.03 51
3440.16 56
3440.30 60
3440.43 65
3440.57 69
3440.70 74
3440.84 80
3440.97 86
3441.10 92
3441.24 96
3441.37 100
3441.51 101
3441.64 102
3441.78 101
3441.91 100
3442.05 100
3442.18 101
3442.32 105
3442.45 110
3442.58 116
3442.72 123
3442.85 129
3442.99 134
3443.12 138
3443.26 140
3443.39 140
3443.53 138
3443.66 134
3443.80 129
3443.93 122
3444.06 116
3444.20 109
3444.33 103
3444.47 98
3444.60 94
3444.74 90
3444.87 88
3445.01 85
3445.14 83
3445.28 80
3445.41 77
3445.54 74
3445.68 71
3445.81 69
3445.95 66
3446.08 63
3446.22 60
3446.35 57
3446.49 55
3446.62 54
3446.76 56
3446.89 60
3447.02 66
3447.16 73
3447.29 80
3447.43 86
3447.56 90
3447.70 91
3447.83 89
3447.97 85
3448.10 80
3448.24 74
3448.37 69
3448.51 64
3448.64 60
3448.78 56
3448.91 53
3449.04 51
3449.18 49
3449.31 49
3449.45 50
3449.58 54
3449.72 59
3449.85 66
3449.99 74
3450.12 82
3450.26 89
3450.39 93
3450.53 95
3450.66 95
3450.80 92
3450.93 88
3451.06 84
3451.20 80
3451.33 77
3451.47 73
3451.60 70
3451.74 66
3451.87 61
3452.01 55
3452.14 50
3452.28 47
3452.41 46
3452.55 49
3452.68 55
3452.82 64
3452.95 74
3453.09 84
3453.22 92
3453.35 98
3453.49 103
3453.62 106
3453.76 109
3453.89 114
3454.03 121
3454.16 128
3454.30 137
3454.43 145
3454.57 153
3454.70 160
3454.84 164
3454.97 166
3455.11 166
3455.24 164
3455.38 161
3455.51 156
3455.65 150
3455.78 144
3455.91 139
3456.05 136
3456.18 132
3456.32 130
3456.45 127
3456.59 123
3456.72 119
3456.86 114
3456.99 109
3457.13 104
3457.26 99
3457.40 96
3457.53 95
3457.67 95
3457.80 99
3457.94 104
3458.07 111
3458.21 118
3458.34 123
3458.48 125
3458.61 124
3458.75 119
3458.88 111
3459.02 101
3459.15 92
3459.29 86
3459.42 85
3459.56 87
3459.69 95
3459.82 106
3459.96 119
3460.09 132
3460.23 144
3460.36 154
3460.50 160
3460.63 163
3460.77 161
3460.90 156
3461.04 148
3461.17 138
3461.31 126
3461.44 114
3461.58 102
3461.71 91
3461.85 83
3461.98 77
3462.12 75
3462.25 75
3462.39 78
3462.52 83
3462.66 87
3462.79 91
3462.93 92
3463.06 91
3463.20 88
3463.33 84
3463.47 81
3463.60 78
3463.74 77
3463.87 78
3464.01 80
3464.14 84
3464.28 88
3464.41 91
3464.55 94
3464.68 96
3464.82 96
3464.95 95
3465.09 92
3465.22 89
3465.36 85
3465.49 81
3465.63 75
3465.76 69
3465.90 63
3466.03 55
3466.17 47
3466.30 40
3466.44 33
3466.57 28
3466.71 25
3466.84 24
3466.98 25
3467.11 27
3467.25 32
3467.38 38
3467.52 45
3467.65 55
3467.79 64
3467.92 74
3468.06 82
3468.19 88
3468.33 91
3468.46 91
3468.60 88
3468.73 84
3468.87 80
3469.00 76
3469.14 73
3469.27 71
3469.41 71
3469.54 71
3469.68 71
3469.81 72
3469.95 73
3470.08 74
3470.22 75
3470.35 76
3470.49 77
3470.62 77
3470.76 76
3470.89 75
3471.03 74
3471.16 73
3471.30 72
3471.43 73
3471.57 75
3471.70 78
3471.84 82
3471.97 87
3472.11 92
3472.24 97
3472.38 102
3472.51 105
3472.65 108
3472.78 110
3472.92 110
3473.05 111
3473.19 111
3473.32 113
3473.46 118
3473.59 124
3473.73 133
3473.86 144
3474.00 154
3474.13 163
3474.27 170
3474.41 174
3474.54 177
3474.68 180
3474.81 183
3474.95 188
3475.08 194
3475.22 202
3475.35 209
3475.49 213
3475.62 213
3475.76 209
3475.89 199
3476.03 185
3476.16 168
3476.30 149
3476.43 130
3476.57 112
3476.70 98
3476.84 88
3476.97 81
3477.11 79
3477.24 79
3477.38 81
3477.51 83
3477.65 86
3477.78 88
3477.92 89
3478.05 91
3478.19 94
3478.33 98
3478.46 102
3478.60 106
3478.73 109
3478.87 111
3479.00 110
3479.14 108
3479.27 104
3479.41 98
3479.54 93
3479.68 86
3479.81 79
3479.95 73
3480.08 66
3480.22 60
3480.35 54
3480.49 49
3480.62 47
3480.76 45
3480.90 46
3481.03 47
3481.17 48
3481.30 49
3481.44 49
3481.57 48
3481.71 48
3481.84 48
3481.98 49
3482.11 52
3482.25 55
3482.38 58
3482.52 60
3482.65 61
3482.79 61
3482.92 61
3483.06 61
3483.20 61
3483.33 64
3483.47 68
3483.60 75
3483.74 83
3483.87 93
3484.01 105
3484.14 116
3484.28 127
3484.41 135
3484.55 139
3484.68 139
3484.82 135
3484.95 126
3485.09 114
3485.23 101
3485.36 89
3485.50 79
3485.63 73
3485.77 71
3485.90 74
3486.04 80
3486.17 90
3486.31 102
3486.44 116
3486.58 130
3486.71 142
3486.85 150
3486.98 154
3487.12 154
3487.26 149
3487.39 141
3487.53 131
3487.66 121
3487.80 113
3487.93 107
3488.07 103
3488.20 100
3488.34 98
3488.47 95
3488.61 92
3488.75 89
3488.88 86
3489.02 84
3489.15 84
3489.29 85
3489.42 87
3489.56 89
3489.69 90
3489.83 91
3489.96 92
3490.10 93
3490.24 96
3490.37 99
3490.51 104
3490.64 107
3490.78 109
3490.91 109
3491.05 108
3491.18 105
3491.32 103
3491.45 103
3491.59 105
3491.73 110
3491.86 116
3492.00 122
3492.13 126
3492.27 127
3492.40 125
3492.54 118
3492.67 108
3492.81 95
3492.94 81
3493.08 68
3493.22 57
3493.35 49
3493.49 44
3493.62 42
3493.76 44
3493.89 49
3494.03 55
3494.16 62
3494.30 68
3494.44 74
3494.57 79
3494.71 83
3494.84 86
3494.98 90
3495.11 93
3495.25 97
3495.38 103
3495.52 109
3495.66 116
3495.79 124
3495.93 132
3496.06 139
3496.20 145
3496.33 150
3496.47 154
3496.60 157
3496.74 160
3496.88 163
3497.01 168
3497.15 175
3497.28 182
3497.42 192
3497.55 201
3497.69 212
3497.82 223
3497.96 235
3498.10 247
3498.23 259
3498.37 271
3498.50 285
3498.64 300
3498.77 316
3498.91 335
3499.05 357
3499.18 382
3499.32 410
3499.45 440
3499.59 473
3499.72 507
3499.86 542
3499.99 576
3500.13 609
3500.27 638
3500.40 664
3500.54 686
3500.67 704
3500.81 717
3500.94 727
3501.08 734
3501.22 740
3501.35 746
3501.49 754
3501.62 764
3501.76 777
3501.89 793
3502.03 811
3502.17 828
3502.30 843
3502.44 854
3502.57 859
3502.71 857
3502.84 848
3502.98 833
3503.12 815
3503.25 793
3503.39 772
3503.52 750
3503.66 729
3503.79 708
3503.93 689
3504.07 671
3504.20 653
3504.34 636
3504.47 619
3504.61 600
3504.74 580
3504.88 558
3505.02 534
3505.15 509
3505.29 485
3505.42 462
3505.56 442
3505.69 424
3505.83 408
3505.97 393
3506.10 378
3506.24 363
3506.37 349
3506.51 334
3506.64 321
3506.78 308
3506.92 297
3507.05 287
3507.19 278
3507.32 269
3507.46 259
3507.59 249
3507.73 237
3507.87 224
3508.00 209
3508.14 195
3508.27 180
3508.41 166
3508.55 154
3508.68 142
3508.82 132
3508.95 123
3509.09 113
3509.22 104
3509.36 96
3509.50 88
3509.63 82
3509.77 78
3509.90 75
3510.04 73
3510.18 73
3510.31 73
3510.45 74
3510.58 75
3510.72 76
3510.85 78
3510.99 79
3511.13 81
3511.26 83
3511.40 84
3511.53 83
3511.67 82
3511.81 80
3511.94 77
3512.08 73
3512.21 70
3512.35 67
3512.48 67
3512.62 68
3512.76 72
3512.89 79
3513.03 86
3513.16 93
3513.30 98
3513.44 101
3513.57 102
3513.71 99
3513.84 94
3513.98 89
3514.12 83
3514.25 77
3514.39 72
3514.52 67
3514.66 63
3514.80 60
3514.93 58
3515.07 57
3515.20 59
3515.34 62
3515.47 68
3515.61 74
3515.75 81
3515.88 87
3516.02 92
3516.15 96
3516.29 98
3516.43 99
3516.56 100
3516.70 100
3516.83 98
3516.97 96
3517.11 93
3517.24 89
3517.38 83
3517.51 77
3517.65 69
3517.79 61
3517.92 53
3518.06 46
3518.19 40
3518.33 36
3518.47 34
3518.60 35
3518.74 38
3518.87 42
3519.01 47
3519.15 51
3519.28 54
3519.42 58
3519.55 61
3519.69 63
3519.83 66
3519.96 68
3520.10 68
3520.23 67
3520.37 65
3520.51 61
3520.64 57
3520.78 54
3520.91 52
3521.05 53
3521.19 55
3521.32 60
3521.46 65
3521.60 71
3521.73 76
3521.87 80
3522.00 83
3522.14 85
3522.28 85
3522.41 85
3522.55 84
3522.68 82
3522.82 80
3522.96 78
3523.09 76
3523.23 73
3523.36 72
3523.50 71
3523.64 71
3523.77 72
3523.91 75
3524.04 77
3524.18 79
3524.32 81
3524.45 81
3524.59 82
3524.73 82
3524.86 83
3525.00 84
3525.13 87
3525.27 89
3525.41 91
3525.54 91
3525.68 91
3525.81 90
3525.95 89
3526.09 87
3526.22 84
3526.36 82
3526.49 80
3526.63 78
3526.77 77
3526.90 76
3527.04 76
3527.18 76
3527.31 76
3527.45 76
3527.58 77
3527.72 79
3527.86 81
3527.99 84
3528.13 87
3528.27 90
3528.40 90
3528.54 89
3528.67 84
3528.81 76
3528.95 65
3529.08 53
3529.22 40
3529.35 27
3529.49 16
3529.63 8
3529.76 3
3529.90 1
3530.04 0
3530.17 1
3530.31 2
3530.44 3
3530.58 3
3530.72 3
3530.85 2
3530.99 2
3531.13 3
3531.26 6
3531.40 10
3531.53 16
3531.67 23
3531.81 29
3531.94 32
3532.08 32
3532.22 28
3532.35 20
3532.49 10
3532.62 0
3532.76 0
3532.90 0
3533.03 0
3533.17 0
3533.31 0
3533.44 0
3533.58 0
3533.71 5
3533.85 18
3533.99 32
3534.12 44
3534.26 54
3534.40 61
3534.53 65
3534.67 65
3534.81 62
3534.94 57
3535.08 50
3535.21 44
3535.35 38
3535.49 32
3535.62 28
3535.76 25
3535.90 22
3536.03 19
3536.17 16
3536.31 12
3536.44 9
3536.58 6
3536.71 5
3536.85 5
3536.99 9
3537.12 15
3537.26 23
3537.40 33
3537.53 42
3537.67 50
3537.81 55
3537.94 57
3538.08 56
3538.21 52
3538.35 46
3538.49 39
3538.62 31
3538.76 23
3538.90 14
3539.03 6
3539.17 0
3539.31 0
3539.44 0
3539.58 0
3539.71 0
3539.85 9
3539.99 20
3540.12 32
3540.26 44
3540.40 55
3540.53 64
3540.67 70
3540.81 75
3540.94 79
3541.08 82
3541.22 83
3541.35 84
3541.49 84
3541.62 83
3541.76 81
3541.90 79
3542.03 78
3542.17 78
3542.31 80
3542.44 85
3542.58 91
3542.72 99
3542.85 109
3542.99 120
3543.13 131
3543.26 141
3543.40 149
3543.54 157
3543.67 164
3543.81 172
3543.94 180
3544.08 191
3544.22 203
3544.35 216
3544.49 230
3544.63 243
3544.76 253
3544.90 262
3545.04 269
3545.17 275
3545.31 280
3545.45 286
3545.58 291
3545.72 297
3545.86 302
3545.99 307
3546.13 312
3546.27 316
3546.40 321
3546.54 325
3546.67 329
3546.81 332
3546.95 333
3547.08 333
3547.22 332
3547.36 331
3547.49 331
3547.63 331
3547.77 334
3547.90 338
3548.04 341
3548.18 343
3548.31 342
3548.45 337
3548.59 328
3548.72 316
3548.86 302
3549.00 287
3549.13 273
3549.27 261
3549.41 251
3549.54 243
3549.68 237
3549.82 232
3549.95 227
3550.09 221
3550.23 214
3550.36 206
3550.50 196
3550.64 185
3550.77 174
3550.91 165
3551.05 156
3551.18 150
3551.32 146
3551.46 144
3551.59 141
3551.73 138
3551.87 133
3552.00 126
3552.14 117
3552.28 106
3552.41 96
3552.55 87
3552.69 81
3552.82 77
3552.96 76
3553.10 76
3553.23 78
3553.37 80
3553.51 81
3553.64 83
3553.78 84
3553.92 86
3554.05 88
3554.19 91
3554.33 94
3554.46 100
3554.60 107
3554.74 116
3554.87 126
3555.01 137
3555.15 147
3555.28 155
3555.42 160
3555.56 162
3555.69 161
3555.83 158
3555.97 153
3556.10 148
3556.24 144
3556.38 140
3556.51 138
3556.65 137
3556.79 135
3556.92 132
3557.06 128
3557.20 123
3557.33 116
3557.47 109
3557.61 103
3557.74 97
3557.88 94
3558.02 92
3558.15 92
3558.29 94
3558.43 96
3558.56 98
3558.70 98
3558.84 97
3558.97 94
3559.11 89
3559.25 84
3559.39 78
3559.52 72
3559.66 66
3559.80 61
3559.93 55
3560.07 48
3560.21 41
3560.34 34
3560.48 27
3560.62 20
3560.75 13
3560.89 8
3561.03 3
3561.16 0
3561.30 0
3561.44 0
3561.57 0
3561.71 0
3561.85 0
3561.98 0
3562.12 0
3562.26 1
3562.40 5
3562.53 9
3562.67 13
3562.81 18
3562.94 24
3563.08 30
3563.22 38
3563.35 46
3563.49 54
3563.63 63
3563.76 70
3563.90 76
3564.04 80
3564.17 83
3564.31 84
3564.45 84
3564.59 84
3564.72 83
3564.86 83
3565.00 84
3565.13 87
3565.27 90
3565.41 93
3565.54 97
3565.68 100
3565.82 102
3565.95 104
3566.09 105
3566.23 105
3566.36 106
3566.50 108
3566.64 111
3566.78 114
3566.91 118
3567.05 121
3567.19 124
3567.32 127
3567.46 128
3567.60 130
3567.73 132
3567.87 134
3568.01 138
3568.15 143
3568.28 148
3568.42 153
3568.56 156
3568.69 157
3568.83 156
3568.97 152
3569.10 149
3569.24 145
3569.38 143
3569.51 144
3569.65 147
3569.79 152
3569.93 158
3570.06 163
3570.20 167
3570.34 169
3570.47 167
3570.61 161
3570.75 153
3570.88 144
3571.02 134
3571.16 125
3571.30 117
3571.43 112
3571.57 108
3571.71 106
3571.84 104
3571.98 102
3572.12 101
3572.26 99
3572.39 98
3572.53 98
3572.67 99
3572.80 101
3572.94 105
3573.08 109
3573.21 113
3573.35 116
3573.49 118
3573.63 118
3573.76 116
3573.90 112
3574.04 108
3574.17 102
3574.31 96
3574.45 90
3574.59 84
3574.72 78
3574.86 72
3575.00 67
3575.13 63
3575.27 60
3575.41 57
3575.54 55
3575.68 53
3575.82 50
3575.96 47
3576.09 42
3576.23 38
3576.37 34
3576.50 33
3576.64 33
3576.78 36
3576.92 40
3577.05 46
3577.19 52
3577.33 58
3577.46 65
3577.60 71
3577.74 77
3577.88 83
3578.01 86
3578.15 88
3578.29 87
3578.42 84
3578.56 80
3578.70 75
3578.84 71
3578.97 68
3579.11 67
3579.25 67
3579.38 68
3579.52 70
3579.66 72
3579.80 74
3579.93 75
3580.07 76
3580.21 75
3580.35 73
3580.48 70
3580.62 65
3580.76 57
3580.89 49
3581.03 39
3581.17 30
3581.31 23
3581.44 17
3581.58 14
3581.72 13
3581.85 14
3581.99 15
3582.13 16
3582.27 17
3582.40 18
3582.54 20
3582.68 23
3582.81 28
3582.95 35
3583.09 43
3583.23 50
3583.36 57
3583.50 62
3583.64 64
3583.78 64
3583.91 61
3584.05 57
3584.19 53
3584.32 49
3584.46 46
3584.60 43
3584.74 42
3584.87 41
3585.01 41
3585.15 41
3585.29 41
3585.42 41
3585.56 41
3585.70 41
3585.83 41
3585.97 41
3586.11 40
3586.25 39
3586.38 37
3586.52 36
3586.66 35
3586.80 35
3586.93 36
3587.07 37
3587.21 38
3587.35 38
3587.48 38
3587.62 37
3587.76 37
3587.89 37
3588.03 37
3588.17 38
3588.31 39
3588.44 40
3588.58 40
3588.72 38
3588.86 36
3588.99 33
3589.13 29
3589.27 24
3589.41 20
3589.54 17
3589.68 14
3589.82 12
3589.96 11
3590.09 11
3590.23 12
3590.37 14
3590.50 17
3590.64 21
3590.78 25
3590.92 29
3591.05 32
3591.19 33
3591.33 32
3591.47 30
3591.60 25
3591.74 19
3591.88 12
3592.02 7
3592.15 3
3592.29 2
3592.43 3
3592.57 6
3592.70 9
3592.84 13
3592.98 14
3593.12 14
3593.25 11
3593.39 8
3593.53 4
3593.67 1
3593.80 0
3593.94 0
3594.08 0
3594.22 0
3594.35 0
3594.49 0
3594.63 0
3594.76 0
3594.90 0
3595.04 1
3595.18 5
3595.31 10
3595.45 15
3595.59 19
3595.73 23
3595.86 25
3596.00 27
3596.14 27
3596.28 28
3596.41 29
3596.55 30
3596.69 31
3596.83 32
3596.96 33
3597.10 34
3597.24 33
3597.38 31
3597.51 28
3597.65 26
3597.79 24
3597.93 25
3598.07 27
3598.20 31
3598.34 37
3598.48 43
3598.62 50
3598.75 57
3598.89 62
3599.03 65
3599.17 67
3599.30 65
3599.44 62
3599.58 56
3599.72 48
3599.85 40
3599.99 33
3600.13 27
3600.27 22
3600.40 20
3600.54 19
3600.68 19
3600.82 19
3600.95 18
3601.09 17
3601.23 14
3601.37 11
3601.50 7
3601.64 3
3601.78 0
3601.92 0
3602.05 0
3602.19 0
3602.33 0
3602.47 0
3602.61 4
3602.74 7
3602.88 9
3603.02 11
3603.16 11
3603.29 10
3603.43 9
3603.57 7
3603.71 5
3603.84 3
3603.98 4
3604.12 6
3604.26 11
3604.39 17
3604.53 25
3604.67 33
3604.81 40
3604.95 47
3605.08 52
3605.22 56
3605.36 59
3605.50 61
3605.63 64
3605.77 67
3605.91 71
3606.05 75
3606.18 79
3606.32 81
3606.46 82
3606.60 81
3606.73 78
3606.87 74
3607.01 67
3607.15 60
3607.29 52
3607.42 45
3607.56 37
3607.70 30
3607.84 24
3607.97 18
3608.11 12
3608.25 7
3608.39 3
3608.53 0
3608.66 0
3608.80 0
3608.94 0
3609.08 3
3609.21 6
3609.35 9
3609.49 13
3609.63 17
3609.76 21
3609.90 25
3610.04 30
3610.18 35
3610.32 40
3610.45 44
3610.59 47
3610.73 48
3610.87 48
3611.00 46
3611.14 43
3611.28 39
3611.42 33
3611.56 26
3611.69 18
3611.83 11
3611.97 4
3612.11 0
3612.24 0
3612.38 0
3612.52 0
3612.66 0
3612.80 1
3612.93 2
3613.07 1
3613.21 0
3613.35 0
3613.49 0
3613.62 0
3613.76 2
3613.90 8
3614.04 16
3614.17 25
3614.31 34
3614.45 41
3614.59 46
3614.73 48
3614.86 47
3615.00 44
3615.14 40
3615.28 37
3615.42 33
3615.55 30
3615.69 29
3615.83 28
3615.97 28
3616.10 29
3616.24 31
3616.38 33
3616.52 37
3616.66 41
3616.79 45
3616.93 50
3617.07 54
3617.21 57
3617.35 58
3617.48 57
3617.62 53
3617.76 47
3617.90 38
3618.04 28
3618.17 18
3618.31 9
3618.45 2
3618.59 0
3618.72 0
3618.86 0
3619.00 0
3619.14 0
3619.28 2
3619.41 10
3619.55 17
3619.69 24
3619.83 29
3619.97 30
3620.10 29
3620.24 25
3620.38 20
3620.52 14
3620.66 9
3620.79 5
3620.93 3
3621.07 3
3621.21 6
3621.35 11
3621.48 17
3621.62 24
3621.76 30
3621.90 36
3622.04 39
3622.17 39
3622.31 37
3622.45 33
3622.59 28
3622.73 23
3622.86 20
3623.00 17
3623.14 16
3623.28 16
3623.42 17
3623.55 18
3623.69 18
3623.83 16
3623.97 14
3624.11 11
3624.24 7
3624.38 5
3624.52 4
3624.66 4
3624.80 8
3624.93 13
3625.07 19
3625.21 27
3625.35 33
3625.49 39
3625.62 43
3625.76 45
3625.90 46
3626.04 47
3626.18 50
3626.31 54
3626.45 61
3626.59 70
3626.73 81
3626.87 92
3627.01 104
3627.14 115
3627.28 125
3627.42 132
3627.56 138
3627.70 141
3627.83 141
3627.97 139
3628.11 135
3628.25 130
3628.39 124
3628.52 120
3628.66 117
3628.80 114
3628.94 112
3629.08 110
3629.21 107
3629.35 104
3629.49 101
3629.63 98
3629.77 96
3629.91 94
3630.04 93
3630.18 91
3630.32 88
3630.46 85
3630.60 81
3630.73 77
3630.87 74
3631.01 72
3631.15 71
3631.29 70
3631.43 69
3631.56 66
3631.70 62
3631.84 57
3631.98 51
3632.12 44
3632.25 37
3632.39 31
3632.53 25
3632.67 19
3632.81 14
3632.95 10
3633.08 7
3633.22 6
3633.36 9
3633.50 13
3633.64 20
3633.77 29
3633.91 37
3634.05 43
3634.19 47
3634.33 46
3634.47 42
3634.60 36
3634.74 28
3634.88 21
3635.02 17
3635.16 17
3635.30 21
3635.43 29
3635.57 38
3635.71 46
3635.85 53
3635.99 56
3636.12 56
3636.26 54
3636.40 51
3636.54 49
3636.68 49
3636.82 50
3636.95 53
3637.09 57
3637.23 59
3637.37 60
3637.51 59
3637.65 56
3637.78 53
3637.92 49
3638.06 44
3638.20 40
3638.34 35
3638.48 31
3638.61 27
3638.75 23
3638.89 22
3639.03 23
3639.17 27
3639.31 34
3639.44 42
3639.58 52
3639.72 62
3639.86 70
3640.00 77
3640.14 81
3640.27 83
3640.41 83
3640.55 81
3640.69 79
3640.83 78
3640.97 79
3641.10 82
3641.24 86
3641.38 91
3641.52 94
3641.66 96
3641.80 95
3641.93 92
3642.07 89
3642.21 85
3642.35 82
3642.49 80
3642.63 79
3642.76 78
3642.90 77
3643.04 75
3643.18 72
3643.32 70
3643.46 70
3643.59 73
3643.73 80
3643.87 89
3644.01 100
3644.15 111
3644.29 119
3644.43 123
3644.56 122
3644.70 116
3644.84 107
3644.98 96
3645.12 85
3645.26 75
3645.39 66
3645.53 60
3645.67 55
3645.81 52
3645.95 51
3646.09 51
3646.22 53
3646.36 56
3646.50 59
3646.64 62
3646.78 65
3646.92 66
3647.06 66
3647.19 65
3647.33 63
3647.47 62
3647.61 61
3647.75 61
3647.89 61
3648.02 62
3648.16 62
3648.30 63
3648.44 63
3648.58 63
3648.72 63
3648.86 63
3648.99 64
3649.13 66
3649.27 69
3649.41 72
3649.55 77
3649.69 83
3649.83 89
3649.96 97
3650.10 104
3650.24 111
3650.38 116
3650.52 119
3650.66 120
3650.80 118
3650.93 114
3651.07 108
3651.21 101
3651.35 94
3651.49 88
3651.63 82
3651.77 76
3651.90 71
3652.04 66
3652.18 62
3652.32 60
3652.46 59
3652.60 59
3652.74 62
3652.87 65
3653.01 70
3653.15 75
3653.29 81
3653.43 88
3653.57 94
3653.71 99
3653.84 103
3653.98 105
3654.12 105
3654.26 103
3654.40 100
3654.54 96
3654.68 92
3654.81 87
3654.95 81
3655.09 73
3655.23 65
3655.37 55
3655.51 46
3655.65 39
3655.78 35
3655.92 36
3656.06 42
3656.20 51
3656.34 62
3656.48 72
3656.62 81
3656.75 87
3656.89 89
3657.03 89
3657.17 86
3657.31 82
3657.45 78
3657.59 73
3657.73 67
3657.86 62
3658.00 56
3658.14 52
3658.28 48
3658.42 46
3658.56 45
3658.70 46
3658.83 46
3658.97 45
3659.11 43
3659.25 39
3659.39 33
3659.53 26
3659.67 20
3659.81 15
3659.94 11
3660.08 9
3660.22 8
3660.36 8
3660.50 10
3660.64 13
3660.78 16
3660.92 20
3661.05 25
3661.19 30
3661.33 35
3661.47 39
3661.61 43
3661.75 46
3661.89 48
3662.03 50
3662.16 52
3662.30 52
3662.44 52
3662.58 52
3662.72 50
3662.86 48
3663.00 45
3663.14 43
3663.27 43
3663.41 44
3663.55 47
3663.69 51
3663.83 56
3663.97 61
3664.11 65
3664.25 67
3664.38 66
3664.52 64
3664.66 60
3664.80 55
3664.94 51
3665.08 47
3665.22 44
3665.36 41
3665.50 39
3665.63 37
3665.77 34
3665.91 30
3666.05 24
3666.19 18
3666.33 11
3666.47 5
3666.61 1
3666.74 0
3666.88 0
3667.02 2
3667.16 7
3667.30 12
3667.44 17
3667.58 21
3667.72 25
3667.86 27
3667.99 29
3668.13 31
3668.27 34
3668.41 37
3668.55 41
3668.69 45
3668.83 49
3668.97 53
3669.11 57
3669.24 61
3669.38 65
3669.52 70
3669.66 74
3669.80 78
3669.94 80
3670.08 80
3670.22 78
3670.36 73
3670.49 67
3670.63 60
3670.77 53
3670.91 49
3671.05 45
3671.19 44
3671.33 43
3671.47 42
3671.61 41
3671.74 39
3671.88 36
3672.02 33
3672.16 31
3672.30 30
3672.44 29
3672.58 29
3672.72 30
3672.86 30
3673.00 29
3673.13 27
3673.27 25
3673.41 23
3673.55 23
3673.69 25
3673.83 30
3673.97 38
3674.11 46
3674.25 55
3674.39 61
3674.52 65
3674.66 66
3674.80 65
3674.94 63
3675.08 61
3675.22 58
3675.36 56
3675.50 55
3675.64 52
3675.78 49
3675.91 46
3676.05 43
3676.19 41
3676.33 40
3676.47 40
3676.61 41
3676.75 42
3676.89 41
3677.03 38
3677.17 33
3677.30 27
3677.44 20
3677.58 12
3677.72 6
3677.86 1
3678.00 0
3678.14 0
3678.28 0
3678.42 0
3678.56 0
3678.70 0
3678.83 0
3678.97 0
3679.11 0
3679.25 4
3679.39 9
3679.53 15
3679.67 21
3679.81 26
3679.95 30
3680.09 33
3680.22 36
3680.36 39
3680.50 42
3680.64 45
3680.78 48
3680.92 51
3681.06 54
3681.20 57
3681.34 61
3681.48 65
3681.62 69
3681.76 71
3681.89 72
3682.03 71
3682.17 67
3682.31 62
3682.45 55
3682.59 49
3682.73 44
3682.87 42
3683.01 42
3683.15 45
3683.29 49
3683.42 53
3683.56 57
3683.70 59
3683.84 59
3683.98 57
3684.12 53
3684.26 47
3684.40 41
3684.54 34
3684.68 29
3684.82 25
3684.96 23
3685.10 24
3685.23 28
3685.37 33
3685.51 40
3685.65 47
3685.79 54
3685.93 59
3686.07 63
3686.21 66
3686.35 67
3686.49 67
3686.63 67
3686.77 68
3686.90 69
3687.04 71
3687.18 74
3687.32 77
3687.46 80
3687.60 80
3687.74 78
3687.88 74
3688.02 67
3688.16 58
3688.30 47
3688.44 36
3688.58 25
3688.71 14
3688.85 5
3688.99 0
3689.13 0
3689.27 0
3689.41 0
3689.55 0
3689.69 0
3689.83 5
3689.97 14
3690.11 22
3690.25 30
3690.39 37
3690.53 43
3690.66 49
3690.80 53
3690.94 59
3691.08 64
3691.22 71
3691.36 78
3691.50 86
3691.64 95
3691.78 102
3691.92 109
3692.06 115
3692.20 118
3692.34 118
3692.48 117
3692.62 114
3692.75 112
3692.89 109
3693.03 108
3693.17 108
3693.31 108
3693.45 107
3693.59 105
3693.73 101
3693.87 95
3694.01 89
3694.15 82
3694.29 77
3694.43 74
3694.57 73
3694.71 74
3694.84 78
3694.98 81
3695.12 84
3695.26 86
3695.40 87
3695.54 86
3695.68 85
3695.82 83
3695.96 82
3696.10 82
3696.24 83
3696.38 86
3696.52 90
3696.66 97
3696.80 104
3696.94 112
3697.08 120
3697.21 126
3697.35 131
3697.49 134
3697.63 134
3697.77 134
3697.91 133
3698.05 132
3698.19 133
3698.33 136
3698.47 141
3698.61 145
3698.75 150
3698.89 152
3699.03 152
3699.17 150
3699.31 146
3699.45 141
3699.59 137
3699.72 134
3699.86 133
3700.00 135
3700.14 139
3700.28 144
3700.42 150
3700.56 153
3700.70 154
3700.84 152
3700.98 147
3701.12 139
3701.26 129
3701.40 120
3701.54 113
3701.68 108
3701.82 105
3701.96 104
3702.10 104
3702.24 104
3702.37 102
3702.51 98
3702.65 92
3702.79 86
3702.93 81
3703.07 77
3703.21 77
3703.35 79
3703.49 83
3703.63 89
3703.77 95
3703.91 100
3704.05 103
3704.19 104
3704.33 103
3704.47 100
3704.61 98
3704.75 95
3704.89 92
3705.03 91
3705.17 90
3705.31 90
3705.45 92
3705.58 95
3705.72 100
3705.86 106
3706.00 114
3706.14 122
3706.28 130
3706.42 135
3706.56 137
3706.70 136
3706.84 130
3706.98 121
3707.12 110
3707.26 97
3707.40 85
3707.54 75
3707.68 68
3707.82 65
3707.96 66
3708.10 70
3708.24 77
3708.38 85
3708.52 94
3708.66 103
3708.80 111
3708.94 117
3709.07 122
3709.21 123
3709.35 123
3709.49 122
3709.63 119
3709.77 115
3709.91 111
3710.05 107
3710.19 104
3710.33 102
3710.47 100
3710.61 98
3710.75 96
3710.89 92
3711.03 87
3711.17 82
3711.31 75
3711.45 69
3711.59 63
3711.73 58
3711.87 54
3712.01 51
3712.15 50
3712.29 50
3712.43 50
3712.57 50
3712.71 48
3712.85 46
3712.99 43
3713.13 40
3713.27 38
3713.41 38
3713.54 40
3713.68 43
3713.82 47
3713.96 50
3714.10 52
3714.24 54
3714.38 54
3714.52 54
3714.66 54
3714.80 54
3714.94 55
3715.08 55
3715.22 55
3715.36 53
3715.50 49
3715.64 44
3715.78 37
3715.92 29
3716.06 21
3716.20 14
3716.34 7
3716.48 3
3716.62 1
3716.76 1
3716.90 4
3717.04 9
3717.18 16
3717.32 22
3717.46 27
3717.60 30
3717.74 31
3717.88 29
3718.02 26
3718.16 22
3718.30 19
3718.44 17
3718.58 16
3718.72 15
3718.86 16
3719.00 16
3719.14 18
3719.28 20
3719.42 23
3719.56 28
3719.70 34
3719.84 43
3719.98 53
3720.11 65
3720.25 78
3720.39 91
3720.53 104
3720.67 117
3720.81 127
3720.95 134
3721.09 138
3721.23 139
3721.37 137
3721.51 132
3721.65 126
3721.79 121
3721.93 117
3722.07 116
3722.21 118
3722.35 124
3722.49 132
3722.63 142
3722.77 152
3722.91 161
3723.05 167
3723.19 171
3723.33 173
3723.47 172
3723.61 169
3723.75 166
3723.89 163
3724.03 160
3724.17 159
3724.31 158
3724.45 159
3724.59 160
3724.73 161
3724.87 161
3725.01 160
3725.15 157
3725.29 154
3725.43 151
3725.57 150
3725.71 150
3725.85 153
3725.99 158
3726.13 163
3726.27 167
3726.41 167
3726.55 164
3726.69 158
3726.83 148
3726.97 137
3727.11 127
3727.25 119
3727.39 113
3727.53 111
3727.67 110
3727.81 110
3727.95 110
3728.09 108
3728.23 105
3728.37 100
3728.51 94
3728.65 88
3728.79 82
3728.93 76
3729.07 70
3729.21 63
3729.35 54
3729.49 44
3729.63 32
3729.77 20
3729.91 9
3730.05 1
3730.19 0
3730.33 0
3730.47 0
3730.61 2
3730.75 7
3730.89 12
3731.03 15
3731.17 16
3731.31 14
3731.45 10
3731.59 6
3731.73 2
3731.87 0
3732.01 0
3732.15 2
3732.29 7
3732.43 14
3732.57 21
3732.71 28
3732.85 33
3732.99 35
3733.13 35
3733.27 32
3733.41 29
3733.55 25
3733.69 21
3733.83 18
3733.97 17
3734.11 18
3734.25 19
3734.39 22
3734.53 24
3734.67 26
3734.81 26
3734.95 26
3735.09 25
3735.23 23
3735.37 22
3735.51 21
3735.65 20
3735.79 20
3735.94 20
3736.08 21
3736.22 23
3736.36 24
3736.50 26
3736.64 28
3736.78 28
3736.92 27
3737.06 24
3737.20 20
3737.34 13
3737.48 5
3737.62 0
3737.76 0
3737.90 0
3738.04 0
3738.18 0
3738.32 0
3738.46 0
3738.60 0
3738.74 1
3738.88 8
3739.02 14
3739.16 21
3739.30 25
3739.44 28
3739.58 28
3739.72 27
3739.86 24
3740.00 22
3740.14 21
3740.28 22
3740.42 26
3740.56 32
3740.70 40
3740.84 49
3740.98 59
3741.12 69
3741.26 77
3741.40 83
3741.54 85
3741.68 83
3741.82 77
3741.96 68
3742.10 58
3742.24 49
3742.38 43
3742.53 40
3742.67 40
3742.81 43
3742.95 48
3743.09 51
3743.23 53
3743.37 53
3743.51 50
3743.65 46
3743.79 41
3743.93 37
3744.07 34
3744.21 33
3744.35 35
3744.49 41
3744.63 49
3744.77 59
3744.91 71
3745.05 82
3745.19 92
3745.33 99
3745.47 102
3745.61 101
3745.75 96
3745.89 88
3746.03 79
3746.17 70
3746.31 62
3746.45 56
3746.59 52
3746.73 50
3746.87 51
3747.02 54
3747.16 58
3747.30 63
3747.44 69
3747.58 74
3747.72 79
3747.86 83
3748.00 86
3748.14 88
3748.28 90
3748.42 91
3748.56 93
3748.70 95
3748.84 97
3748.98 99
3749.12 99
3749.26 98
3749.40 95
3749.54 90
3749.68 85
3749.82 78
3749.96 72
3750.10 66
3750.24 62
3750.38 59
3750.52 57
3750.67 57
3750.81 58
3750.95 60
3751.09 63
3751.23 67
3751.37 72
3751.51 78
3751.65 83
3751.79 89
3751.93 94
3752.07 98
3752.21 101
3752.35 104
3752.49 106
3752.63 107
3752.77 108
3752.91 109
3753.05 110
3753.19 111
3753.33 113
3753.47 115
3753.61 119
3753.76 124
3753.90 131
3754.04 139
3754.18 147
3754.32 156
3754.46 164
3754.60 171
3754.74 177
3754.88 181
3755.02 184
3755.16 184
3755.30 182
3755.44 178
3755.58 173
3755.72 167
3755.86 162
3756.00 158
3756.14 157
3756.28 157
3756.43 158
3756.57 159
3756.71 159
3756.85 158
3756.99 156
3757.13 151
3757.27 146
3757.41 139
3757.55 133
3757.69 128
3757.83 124
3757.97 122
3758.11 122
3758.25 122
3758.39 123
3758.53 124
3758.67 123
3758.81 122
3758.96 121
3759.10 119
3759.24 117
3759.38 115
3759.52 113
3759.66 110
3759.80 106
3759.94 100
3760.08 92
3760.22 83
3760.36 75
3760.50 68
3760.64 64
3760.78 62
3760.92 63
3761.06 66
3761.20 69
3761.35 72
3761.49 74
3761.63 74
3761.77 72
3761.91 70
3762.05 67
3762.19 65
3762.33 63
3762.47 62
3762.61 62
3762.75 61
3762.89 60
3763.03 57
3763.17 54
3763.31 49
3763.46 43
3763.60 37
3763.74 33
3763.88 30
3764.02 30
3764.16 32
3764.30 36
3764.44 41
3764.58 47
3764.72 52
3764.86 56
3765.00 60
3765.14 62
3765.28 64
3765.42 66
3765.57 68
3765.71 70
3765.85 70
3765.99 69
3766.13 66
3766.27 60
3766.41 52
3766.55 42
3766.69 32
3766.83 23
3766.97 16
3767.11 12
3767.25 10
3767.39 9
3767.54 10
3767.68 11
3767.82 11
3767.96 9
3768.10 6
3768.24 3
3768.38 1
3768.52 0
3768.66 0
3768.80 1
3768.94 4
3769.08 9
3769.22 13
3769.37 18
3769.51 24
3769.65 31
3769.79 39
3769.93 49
3770.07 59
3770.21 69
3770.35 77
3770.49 82
3770.63 84
3770.77 83
3770.91 81
3771.05 78
3771.20 77
3771.34 78
3771.48 80
3771.62 82
3771.76 84
3771.90 83
3772.04 81
3772.18 77
3772.32 71
3772.46 66
3772.60 61
3772.74 57
3772.89 54
3773.03 52
3773.17 49
3773.31 46
3773.45 42
3773.59 37
3773.73 31
3773.87 25
3774.01 19
3774.15 13
3774.29 8
3774.44 3
3774.58 0
3774.72 0
3774.86 0
3775.00 0
3775.14 0
3775.28 0
3775.42 0
3775.56 0
3775.70 0
3775.84 3
3775.98 9
3776.13 15
3776.27 20
3776.41 25
3776.55 27
3776.69 28
3776.83 27
3776.97 24
3777.11 21
3777.25 18
3777.39 16
3777.53 15
3777.68 14
3777.82 15
3777.96 16
3778.10 19
3778.24 23
3778.38 28
3778.52 34
3778.66 41
3778.80 48
3778.94 53
3779.09 57
3779.23 59
3779.37 59
3779.51 58
3779.65 58
3779.79 58
3779.93 61
3780.07 64
3780.21 69
3780.35 74
3780.50 77
3780.64 78
3780.78 78
3780.92 76
3781.06 72
3781.20 68
3781.34 65
3781.48 61
3781.62 59
3781.76 57
3781.90 55
3782.05 53
3782.19 52
3782.33 49
3782.47 47
3782.61 44
3782.75 41
3782.89 39
3783.03 38
3783.17 38
3783.32 39
3783.46 40
3783.60 41
3783.74 41
3783.88 41
3784.02 40
3784.16 39
3784.30 38
3784.44 38
3784.58 40
3784.73 43
3784.87 47
3785.01 52
3785.15 57
3785.29 61
3785.43 65
3785.57 69
3785.71 72
3785.85 75
3786.00 77
3786.14 78
3786.28 77
3786.42 75
3786.56 72
3786.70 68
3786.84 65
3786.98 63
3787.12 63
3787.27 64
3787.41 67
3787.55 71
3787.69 75
3787.83 79
3787.97 82
3788.11 83
3788.25 84
3788.39 85
3788.54 85
3788.68 85
3788.82 85
3788.96 85
3789.10 84
3789.24 84
3789.38 82
3789.52 79
3789.66 76
3789.81 71
3789.95 65
3790.09 59
3790.23 53
3790.37 49
3790.51 45
3790.65 44
3790.79 44
3790.94 47
3791.08 50
3791.22 55
3791.36 60
3791.50 63
3791.64 66
3791.78 66
3791.92 65
3792.06 62
3792.21 59
3792.35 57
3792.49 57
3792.63 59
3792.77 64
3792.91 72
3793.05 82
3793.19 94
3793.34 106
3793.48 117
3793.62 125
3793.76 130
3793.90 131
3794.04 128
3794.18 122
3794.32 114
3794.47 105
3794.61 96
3794.75 88
3794.89 82
3795.03 78
3795.17 77
3795.31 78
3795.45 82
3795.60 86
3795.74 90
3795.88 94
3796.02 96
3796.16 96
3796.30 94
3796.44 90
3796.58 86
3796.73 80
3796.87 75
3797.01 69
3797.15 63
3797.29 57
3797.43 51
3797.57 46
3797.71 44
3797.86 45
3798.00 49
3798.14 56
3798.28 65
3798.42 74
3798.56 84
3798.70 92
3798.85 97
3798.99 99
3799.13 99
3799.27 95
3799.41 89
3799.55 82
3799.69 75
3799.83 69
3799.98 64
3800.12 61
3800.26 60
3800.40 62
3800.54 65
3800.68 68
3800.82 70
3800.97 71
3801.11 70
3801.25 66
3801.39 59
3801.53 50
3801.67 40
3801.81 30
3801.96 22
3802.10 15
3802.24 10
3802.38 9
3802.52 9
3802.66 11
3802.80 14
3802.94 17
3803.09 19
3803.23 21
3803.37 21
3803.51 20
3803.65 18
3803.79 14
3803.93 11
3804.08 8
3804.22 7
3804.36 8
3804.50 12
3804.64 18
3804.78 27
3804.92 36
3805.07 45
3805.21 52
3805.35 58
3805.49 61
3805.63 63
3805.77 63
3805.92 62
3806.06 60
3806.20 57
3806.34 54
3806.48 50
3806.62 45
3806.76 40
3806.91 34
3807.05 28
3807.19 22
3807.33 18
3807.47 16
3807.61 17
3807.75 21
3807.90 28
3808.04 37
3808.18 47
3808.32 55
3808.46 61
3808.60 64
3808.74 63
3808.89 60
3809.03 55
3809.17 49
3809.31 44
3809.45 40
3809.59 37
3809.74 35
3809.88 33
3810.02 30
3810.16 27
3810.30 23
3810.44 19
3810.58 17
3810.73 16
3810.87 17
3811.01 20
3811.15 26
3811.29 32
3811.43 39
3811.58 45
3811.72 50
3811.86 52
3812.00 52
3812.14 50
3812.28 46
3812.42 41
3812.57 36
3812.71 32
3812.85 30
3812.99 30
3813.13 31
3813.27 34
3813.42 37
3813.56 39
3813.70 40
3813.84 40
3813.98 38
3814.12 35
3814.27 31
3814.41 29
3814.55 28
3814.69 28
3814.83 30
3814.97 33
3815.12 37
3815.26 41
3815.40 45
3815.54 47
3815.68 47
3815.82 46
3815.97 42
3816.11 37
3816.25 31
3816.39 26
3816.53 20
3816.67 16
3816.82 14
3816.96 12
3817.10 10
3817.24 9
3817.38 7
3817.52 4
3817.67 1
3817.81 0
3817.95 0
3818.09 0
3818.23 0
3818.37 0
3818.52 0
3818.66 0
3818.80 1
3818.94 3
3819.08 3
3819.22 4
3819.37 5
3819.51 7
3819.65 9
3819.79 11
3819.93 14
3820.07 16
3820.22 17
3820.36 19
3820.50 21
3820.64 24
3820.78 29
3820.92 34
3821.07 38
3821.21 41
3821.35 42
3821.49 39
3821.63 34
3821.77 27
3821.92 19
3822.06 10
3822.20 3
3822.34 0
3822.48 0
3822.63 0
3822.77 0
3822.91 6
3823.05 12
3823.19 17
3823.33 19
3823.48 19
3823.62 16
3823.76 12
3823.90 6
3824.04 2
3824.19 0
3824.33 0
3824.47 0
3824.61 1
3824.75 4
3824.89 7
3825.04 11
3825.18 15
3825.32 19
3825.46 25
3825.60 30
3825.75 36
3825.89 40
3826.03 43
3826.17 44
3826.31 42
3826.45 39
3826.60 35
3826.74 31
3826.88 26
3827.02 22
3827.16 19
3827.31 18
3827.45 19
3827.59 22
3827.73 27
3827.87 34
3828.01 42
3828.16 49
3828.30 54
3828.44 57
3828.58 59
3828.72 59
3828.87 60
3829.01 61
3829.15 62
3829.29 63
3829.43 63
3829.58 60
3829.72 54
3829.86 46
3830.00 35
3830.14 24
3830.28 14
3830.43 7
3830.57 3
3830.71 3
3830.85 7
3830.99 13
3831.14 18
3831.28 23
3831.42 25
3831.56 23
3831.70 19
3831.85 12
3831.99 4
3832.13 0
3832.27 0
3832.41 0
3832.56 0
3832.70 0
3832.84 0
3832.98 4
3833.12 8
3833.27 9
3833.41 8
3833.55 5
3833.69 1
3833.83 0
3833.98 0
3834.12 4
3834.26 11
3834.40 21
3834.54 31
3834.69 40
3834.83 45
3834.97 47
3835.11 45
3835.25 41
3835.40 36
3835.54 32
3835.68 29
3835.82 27
3835.96 27
3836.11 28
3836.25 30
3836.39 32
3836.53 34
3836.67 36
3836.82 37
3836.96 38
3837.10 37
3837.24 36
3837.38 34
3837.53 33
3837.67 33
3837.81 35
3837.95 38
3838.09 43
3838.24 49
3838.38 55
3838.52 60
3838.66 64
3838.80 67
3838.95 68
3839.09 68
3839.23 67
3839.37 64
3839.51 60
3839.66 56
3839.80 50
3839.94 44
3840.08 37
3840.23 32
3840.37 29
3840.51 28
3840.65 30
3840.79 35
3840.94 41
3841.08 48
3841.22 56
3841.36 62
3841.50 67
3841.65 70
3841.79 71
3841.93 70
3842.07 67
3842.21 62
3842.36 56
3842.50 49
3842.64 43
3842.78 39
3842.93 37
3843.07 37
3843.21 39
3843.35 43
3843.49 47
3843.64 50
3843.78 52
3843.92 52
3844.06 50
3844.21 47
3844.35 43
3844.49 38
3844.63 34
3844.77 31
3844.92 31
3845.06 34
3845.20 40
3845.34 49
3845.48 59
3845.63 68
3845.77 75
3845.91 80
3846.05 81
3846.20 80
3846.34 78
3846.48 77
3846.62 77
3846.76 79
3846.91 82
3847.05 87
3847.19 91
3847.33 93
3847.48 93
3847.62 93
3847.76 93
3847.90 94
3848.04 98
3848.19 105
3848.33 115
3848.47 125
3848.61 133
3848.76 137
3848.90 136
3849.04 130
3849.18 118
3849.32 103
3849.47 87
3849.61 71
3849.75 57
3849.89 47
3850.04 40
3850.18 36
3850.32 36
3850.46 39
3850.61 43
3850.75 47
3850.89 51
3851.03 52
3851.17 51
3851.32 48
3851.46 44
3851.60 39
3851.74 35
3851.89 32
3852.03 32
3852.17 33
3852.31 36
3852.46 41
3852.60 48
3852.74 57
3852.88 66
3853.02 75
3853.17 83
3853.31 89
3853.45 93
3853.59 95
3853.74 94
3853.88 90
3854.02 86
3854.16 82
3854.31 77
3854.45 73
3854.59 68
3854.73 63
3854.88 56
3855.02 48
3855.16 39
3855.30 30
3855.44 22
3855.59 16
3855.73 12
3855.87 11
3856.01 12
3856.16 13
3856.30 16
3856.44 18
3856.58 21
3856.73 24
3856.87 27
3857.01 31
3857.15 35
3857.30 40
3857.44 45
3857.58 48
3857.72 51
3857.87 52
3858.01 53
3858.15 53
3858.29 52
3858.44 52
3858.58 51
3858.72 50
3858.86 49
3859.01 48
3859.15 47
3859.29 48
3859.43 49
3859.57 51
3859.72 52
3859.86 53
3860.00 52
3860.14 48
3860.29 42
3860.43 35
3860.57 27
3860.71 21
3860.86 18
3861.00 19
3861.14 23
3861.28 29
3861.43 36
3861.57 43
3861.71 48
3861.85 51
3862.00 51
3862.14 49
3862.28 46
3862.42 43
3862.57 41
3862.71 39
3862.85 39
3862.99 40
3863.14 42
3863.28 44
3863.42 45
3863.56 45
3863.71 44
3863.85 42
3863.99 38
3864.13 33
3864.28 28
3864.42 24
3864.56 20
3864.70 18
3864.85 16
3864.99 15
3865.13 15
3865.28 14
3865.42 13
3865.56 11
3865.70 8
3865.85 5
3865.99 3
3866.13 1
3866.27 1
3866.42 2
3866.56 3
3866.70 5
3866.84 6
3866.99 5
3867.13 2
3867.27 0
3867.41 0
3867.56 0
3867.70 0
3867.84 0
3867.98 0
3868.13 2
3868.27 6
3868.41 10
3868.55 12
3868.70 13
3868.84 12
3868.98 11
3869.13 10
3869.27 10
3869.41 11
3869.55 13
3869.70 15
3869.84 17
3869.98 18
3870.12 19
3870.27 20
3870.41 20
3870.55 22
3870.69 24
3870.84 28
3870.98 32
3871.12 36
3871.27 39
3871.41 41
3871.55 41
3871.69 41
3871.84 39
3871.98 39
3872.12 39
3872.26 39
3872.41 39
3872.55 38
3872.69 35
3872.83 32
3872.98 28
3873.12 25
3873.26 24
3873.41 26
3873.55 32
3873.69 40
3873.83 50
3873.98 60
3874.12 69
3874.26 75
3874.40 81
3874.55 84
3874.69 87
3874.83 89
3874.98 90
3875.12 90
3875.26 86
3875.40 80
3875.55 71
3875.69 60
3875.83 48
3875.97 37
3876.12 30
3876.26 28
3876.40 31
3876.55 38
3876.69 48
3876.83 58
3876.97 67
3877.12 73
3877.26 76
3877.40 76
3877.55 74
3877.69 73
3877.83 73
3877.97 75
3878.12 80
3878.26 86
3878.40 94
3878.54 100
3878.69 106
3878.83 109
3878.97 109
3879.12 106
3879.26 101
3879.40 95
3879.54 87
3879.69 78
3879.83 70
3879.97 63
3880.12 57
3880.26 54
3880.40 52
3880.54 52
3880.69 53
3880.83 55
3880.97 57
3881.12 59
3881.26 59
3881.40 59
3881.54 58
3881.69 56
3881.83 54
3881.97 52
3882.12 50
3882.26 49
3882.40 49
3882.54 51
3882.69 55
3882.83 60
3882.97 65
3883.12 71
3883.26 77
3883.40 82
3883.54 86
3883.69 90
3883.83 94
3883.97 97
3884.12 101
3884.26 105
3884.40 110
3884.54 115
3884.69 122
3884.83 129
3884.97 135
3885.12 141
3885.26 147
3885.40 151
3885.55 155
3885.69 159
3885.83 163
3885.97 169
3886.12 177
3886.26 185
3886.40 192
3886.55 198
3886.69 202
3886.83 203
3886.97 201
3887.12 199
3887.26 197
3887.40 196
3887.55 198
3887.69 202
3887.83 207
3887.98 212
3888.12 218
3888.26 222
3888.40 224
3888.55 224
3888.69 223
3888.83 221
3888.98 217
3889.12 211
3889.26 204
3889.41 196
3889.55 187
3889.69 177
3889.83 168
3889.98 160
3890.12 154
3890.26 152
3890.41 151
3890.55 153
3890.69 156
3890.84 161
3890.98 165
3891.12 170
3891.26 173
3891.41 176
3891.55 178
3891.69 179
3891.84 180
3891.98 180
3892.12 179
3892.27 178
3892.41 176
3892.55 173
3892.70 170
3892.84 167
3892.98 164
3893.12 160
3893.27 157
3893.41 154
3893.55 149
3893.70 143
3893.84 135
3893.98 126
3894.13 115
3894.27 104
3894.41 93
3894.56 84
3894.70 75
3894.84 70
3894.98 66
3895.13 63
3895.27 62
3895.41 62
3895.56 61
3895.70 58
3895.84 54
3895.99 49
3896.13 42
3896.27 35
3896.42 29
3896.56 26
3896.70 27
3896.85 31
3896.99 40
3897.13 51
3897.27 63
3897.42 74
3897.56 82
3897.70 86
3897.85 86
3897.99 81
3898.13 73
3898.28 63
3898.42 52
3898.56 41
3898.71 32
3898.85 24
3898.99 18
3899.14 13
3899.28 10
3899.42 7
3899.57 5
3899.71 3
3899.85 1
3900.00 0
3900.14 0
3900.28 0
3900.42 0
3900.57 0
3900.71 0
3900.85 0
3901.00 0
3901.14 1
3901.28 6
3901.43 10
3901.57 14
3901.71 18
3901.86 21
3902.00 24
3902.14 25
3902.29 26
3902.43 28
3902.57 30
3902.72 33
3902.86 36
3903.00 40
3903.15 43
3903.29 45
3903.43 47
3903.58 49
3903.72 50
3903.86 52
3904.01 54
3904.15 57
3904.29 60
3904.44 62
3904.58 63
3904.72 64
3904.87 65
3905.01 67
3905.15 69
3905.30 72
3905.44 75
3905.58 78
3905.73 80
3905.87 81
3906.01 79
3906.16 77
3906.30 73
3906.44 69
3906.59 65
3906.73 61
3906.87 57
3907.02 55
3907.16 54
3907.30 53
3907.45 53
3907.59 52
3907.73 52
3907.88 50
3908.02 48
3908.16 45
3908.31 43
3908.45 42
3908.59 43
3908.74 45
3908.88 47
3909.02 50
3909.17 52
3909.31 54
3909.45 55
3909.60 56
3909.74 59
3909.88 62
3910.03 65
3910.17 68
3910.31 69
3910.46 68
3910.60 64
3910.74 56
3910.89 45
3911.03 33
3911.17 21
3911.32 10
3911.46 1
3911.60 0
3911.75 0
3911.89 0
3912.03 0
3912.18 0
3912.32 0
3912.46 0
3912.61 0
3912.75 4
3912.89 8
3913.04 12
3913.18 16
3913.32 20
3913.47 24
3913.61 27
3913.75 31
3913.90 35
3914.04 39
3914.19 43
3914.33 48
3914.47 53
3914.62 58
3914.76 63
3914.90 68
3915.05 72
3915.19 74
3915.33 76
3915.48 75
3915.62 74
3915.76 71
3915.91 67
3916.05 62
3916.19 57
3916.34 51
3916.48 45
3916.62 39
3916.77 32
3916.91 26
3917.05 21
3917.20 16
3917.34 12
3917.49 9
3917.63 8
3917.77 6
3917.92 6
3918.06 6
3918.20 6
3918.35 8
3918.49 10
3918.63 13
3918.78 18
3918.92 22
3919.06 27
3919.21 30
3919.35 32
3919.49 32
3919.64 31
3919.78 28
3919.93 26
3920.07 25
3920.21 25
3920.36 28
3920.50 32
3920.64 38
3920.79 45
3920.93 50
3921.07 54
3921.22 56
3921.36 54
3921.51 51
3921.65 46
3921.79 40
3921.94 34
3922.08 30
3922.22 26
3922.37 24
3922.51 21
3922.65 19
3922.80 17
3922.94 15
3923.08 13
3923.23 12
3923.37 12
3923.52 11
3923.66 10
3923.80 9
3923.95 7
3924.09 4
3924.23 1
3924.38 0
3924.52 0
3924.66 0
3924.81 0
3924.95 2
3925.10 4
3925.24 6
3925.38 7
3925.53 9
3925.67 12
3925.81 17
3925.96 24
3926.10 32
3926.25 41
3926.39 49
3926.53 56
3926.68 61
3926.82 64
3926.96 65
3927.11 67
3927.25 69
3927.39 72
3927.54 76
3927.68 79
3927.83 82
3927.97 85
3928.11 87
3928.26 87
3928.40 88
3928.54 87
3928.69 87
3928.83 86
3928.98 85
3929.12 84
3929.26 83
3929.41 81
3929.55 79
3929.69 76
3929.84 73
3929.98 71
3930.13 68
3930.27 66
3930.41 64
3930.56 62
3930.70 61
3930.84 60
3930.99 59
3931.13 59
3931.28 59
3931.42 59
3931.56 60
3931.71 60
3931.85 59
3931.99 57
3932.14 52
3932.28 46
3932.43 39
3932.57 31
3932.71 24
3932.86 19
3933.00 16
3933.14 17
3933.29 20
3933.43 26
3933.58 34
3933.72 42
3933.86 50
3934.01 56
3934.15 60
3934.30 60
3934.44 58
3934.58 52
3934.73 44
3934.87 34
3935.01 24
3935.16 14
3935.30 5
3935.45 0
3935.59 0
3935.73 0
3935.88 3
3936.02 11
3936.17 20
3936.31 30
3936.45 40
3936.60 47
3936.74 52
3936.88 55
3937.03 55
3937.17 54
3937.32 52
3937.46 50
3937.60 49
3937.75 49
3937.89 50
3938.04 51
3938.18 53
3938.32 54
3938.47 56
3938.61 58
3938.76 60
3938.90 62
3939.04 65
3939.19 67
3939.33 68
3939.48 68
3939.62 67
3939.76 64
3939.91 60
3940.05 55
3940.19 50
3940.34 45
3940.48 41
3940.63 39
3940.77 37
3940.91 37
3941.06 39
3941.20 41
3941.35 44
3941.49 46
3941.63 49
3941.78 51
3941.92 51
3942.07 51
3942.21 50
3942.35 47
3942.50 43
3942.64 39
3942.79 35
3942.93 30
3943.07 27
3943.22 24
3943.36 22
3943.51 20
3943.65 19
3943.79 16
3943.94 13
3944.08 7
3944.23 0
3944.37 0
3944.51 0
3944.66 0
3944.80 0
3944.95 0
3945.09 0
3945.23 0
3945.38 10
3945.52 20
3945.67 27
3945.81 30
3945.95 29
3946.10 26
3946.24 22
3946.39 21
3946.53 22
3946.67 28
3946.82 37
3946.96 48
3947.11 59
3947.25 69
3947.40 77
3947.54 84
3947.68 91
3947.83 100
3947.97 111
3948.12 126
3948.26 142
3948.40 160
3948.55 178
3948.69 193
3948.84 204
3948.98 211
3949.12 215
3949.27 217
3949.41 217
3949.56 218
3949.70 220
3949.84 224
3949.99 229
3950.13 236
3950.28 242
3950.42 247
3950.57 251
3950.71 254
3950.85 257
3951.00 259
3951.14 261
3951.29 264
3951.43 267
3951.57 270
3951.72 272
3951.86 272
3952.01 270
3952.15 267
3952.29 262
3952.44 255
3952.58 246
3952.73 236
3952.87 225
3953.02 216
3953.16 207
3953.30 202
3953.45 199
3953.59 198
3953.74 198
3953.88 198
3954.03 198
3954.17 195
3954.31 192
3954.46 187
3954.60 181
3954.75 175
3954.89 167
3955.03 159
3955.18 149
3955.32 138
3955.47 126
3955.61 114
3955.76 105
3955.90 99
3956.04 96
3956.19 98
3956.33 102
3956.48 106
3956.62 110
3956.77 111
3956.91 110
3957.05 107
3957.20 103
3957.34 99
3957.49 96
3957.63 94
3957.77 93
3957.92 92
3958.06 91
3958.21 89
3958.35 86
3958.50 82
3958.64 79
3958.78 77
3958.93 77
3959.07 79
3959.22 83
3959.36 89
3959.51 96
3959.65 102
3959.79 107
3959.94 110
3960.08 111
3960.23 111
3960.37 107
3960.52 102
3960.66 94
3960.80 84
3960.95 73
3961.09 62
3961.24 51
3961.38 42
3961.53 35
3961.67 32
3961.82 32
3961.96 34
3962.10 38
3962.25 42
3962.39 44
3962.54 44
3962.68 42
3962.83 37
3962.97 31
3963.11 25
3963.26 19
3963.40 14
3963.55 11
3963.69 9
3963.84 9
3963.98 11
3964.12 14
3964.27 20
3964.41 26
3964.56 32
3964.70 38
3964.85 43
3964.99 46
3965.14 48
3965.28 47
3965.42 45
3965.57 42
3965.71 39
3965.86 36
3966.00 34
3966.15 33
3966.29 34
3966.44 36
3966.58 38
3966.72 42
3966.87 45
3967.01 47
3967.16 48
3967.30 47
3967.45 46
3967.59 44
3967.74 43
3967.88 41
3968.02 39
3968.17 38
3968.31 36
3968.46 34
3968.60 32
3968.75 31
3968.89 32
3969.04 33
3969.18 35
3969.32 37
3969.47 38
3969.61 37
3969.76 35
3969.90 32
3970.05 28
3970.19 24
3970.34 22
3970.48 22
3970.62 23
3970.77 26
3970.91 29
3971.06 33
3971.20 37
3971.35 39
3971.49 39
3971.64 37
3971.78 34
3971.93 30
3972.07 26
3972.21 23
3972.36 20
3972.50 20
3972.65 20
3972.79 22
3972.94 25
3973.08 29
3973.23 33
3973.37 37
3973.51 40
3973.66 43
3973.80 44
3973.95 44
3974.09 42
3974.24 39
3974.38 36
3974.53 33
3974.67 32
3974.82 33
3974.96 37
3975.11 42
3975.25 47
3975.39 52
3975.54 55
3975.68 56
3975.83 54
3975.97 52
3976.12 49
3976.26 49
3976.41 50
3976.55 54
3976.70 60
3976.84 68
3976.98 76
3977.13 83
3977.27 89
3977.42 92
3977.56 92
3977.71 91
3977.85 88
3978.00 83
3978.14 78
3978.29 72
3978.43 67
3978.58 61
3978.72 56
3978.86 51
3979.01 45
3979.15 39
3979.30 33
3979.44 26
3979.59 20
3979.73 15
3979.88 12
3980.02 10
3980.17 9
3980.31 10
3980.46 11
3980.60 12
3980.75 13
3980.89 13
3981.03 12
3981.18 12
3981.32 12
3981.47 13
3981.61 17
3981.76 21
3981.90 28
3982.05 36
3982.19 44
3982.34 51
3982.48 57
3982.63 61
3982.77 63
3982.92 63
3983.06 62
3983.21 59
3983.35 56
3983.49 53
3983.64 51
3983.78 49
3983.93 50
3984.07 51
3984.22 52
3984.36 53
3984.51 53
3984.65 52
3984.80 49
3984.94 46
3985.09 43
3985.23 40
3985.38 38
3985.52 37
3985.67 38
3985.81 38
3985.96 39
3986.10 39
3986.25 39
3986.39 40
3986.53 40
3986.68 42
3986.82 43
3986.97 44
3987.11 45
3987.26 44
3987.40 41
3987.55 37
3987.69 33
3987.84 28
3987.98 24
3988.13 21
3988.27 20
3988.42 20
3988.56 22
3988.71 23
3988.85 25
3989.00 27
3989.14 28
3989.29 28
3989.43 29
3989.58 30
3989.72 31
3989.87 34
3990.01 36
3990.16 39
3990.30 42
3990.45 44
3990.59 44
3990.73 43
3990.88 40
3991.02 36
3991.17 31
3991.31 25
3991.46 19
3991.60 14
3991.75 8
3991.89 3
3992.04 0
3992.18 0
3992.33 0
3992.47 0
3992.62 0
3992.76 2
3992.91 8
3993.05 15
3993.20 21
3993.34 25
3993.49 25
3993.63 23
3993.78 19
3993.92 14
3994.07 10
3994.21 8
3994.36 8
3994.50 9
3994.65 12
3994.79 14
3994.94 15
3995.08 14
3995.23 11
3995.37 7
3995.52 3
3995.66 0
3995.81 0
3995.95 0
3996.10 0
3996.24 0
3996.39 0
3996.53 1
3996.68 2
3996.82 3
3996.97 3
3997.11 3
3997.26 2
3997.40 0
3997.55 0
3997.69 0
3997.84 2
3997.98 5
3998.13 10
3998.27 15
3998.42 19
3998.56 21
3998.71 22
3998.85 20
3999.00 16
3999.14 12
3999.29 8
3999.43 5
3999.58 4
3999.72 6
3999.87 9
4000.01 14
4000.16 20
4000.30 26
4000.45 32
4000.59 38
4000.74 41
4000.88 42
4001.03 40
4001.17 36
4001.32 30
4001.46 23
4001.61 17
4001.75 12
4001.90 10
4002.04 10
4002.19 12
4002.33 14
4002.48 16
4002.62 17
4002.77 17
4002.91 15
4003.06 11
4003.20 8
4003.35 6
4003.49 5
4003.64 5
4003.78 7
4003.93 9
4004.07 11
4004.22 12
4004.36 11
4004.51 10
4004.65 9
4004.80 8
4004.94 8
4005.09 9
4005.23 10
4005.38 11
4005.52 12
4005.67 12
4005.81 12
4005.96 12
4006.10 11
4006.25 10
4006.40 9
4006.54 7
4006.69 6
4006.83 5
4006.98 7
4007.12 10
4007.27 14
4007.41 20
4007.56 27
4007.70 33
4007.85 37
4007.99 40
4008.14 41
4008.28 41
4008.43 39
4008.57 36
4008.72 33
4008.86 30
4009.01 26
4009.15 22
4009.30 17
4009.44 12
4009.59 7
4009.73 2
4009.88 0
4010.02 0
4010.17 0
4010.31 0
4010.46 0
4010.61 0
4010.75 0
4010.90 0
4011.04 1
4011.19 5
4011.33 9
4011.48 13
4011.62 18
4011.77 23
4011.91 28
4012.06 32
4012.20 36
4012.35 37
4012.49 38
4012.64 36
4012.78 34
4012.93 31
4013.07 30
4013.22 30
4013.37 33
4013.51 39
4013.66 47
4013.80 56
4013.95 65
4014.09 73
4014.24 80
4014.38 85
4014.53 88
4014.67 91
4014.82 94
4014.96 96
4015.11 100
4015.25 103
4015.40 107
4015.54 110
4015.69 113
4015.84 114
4015.98 114
4016.13 114
4016.27 113
4016.42 112
4016.56 112
4016.71 112
4016.85 113
4017.00 113
4017.14 113
4017.29 113
4017.43 112
4017.58 109
4017.72 107
4017.87 104
4018.02 103
4018.16 102
4018.31 103
4018.45 105
4018.60 108
4018.74 111
4018.89 113
4019.03 114
4019.18 113
4019.32 111
4019.47 108
4019.61 103
4019.76 98
4019.91 91
4020.05 84
4020.20 76
4020.34 67
4020.49 59
4020.63 52
4020.78 47
4020.92 44
4021.07 45
4021.21 48
4021.36 54
4021.50 62
4021.65 69
4021.80 76
4021.94 81
4022.09 85
4022.23 87
4022.38 88
4022.52 88
4022.67 87
4022.81 85
4022.96 84
4023.10 81
4023.25 78
4023.40 75
4023.54 72
4023.69 68
4023.83 65
4023.98 62
4024.12 59
4024.27 56
4024.41 53
4024.56 50
4024.70 46
4024.85 42
4025.00 38
4025.14 36
4025.29 34
4025.43 35
4025.58 38
4025.72 42
4025.87 48
4026.01 55
4026.16 63
4026.30 72
4026.45 80
4026.60 89
4026.74 98
4026.89 106
4027.03 114
4027.18 120
4027.32 125
4027.47 128
4027.61 131
4027.76 132
4027.91 133
4028.05 134
4028.20 135
4028.34 134
4028.49 133
4028.63 130
4028.78 126
4028.92 119
4029.07 111
4029.22 102
4029.36 93
4029.51 85
4029.65 80
4029.80 76
4029.94 76
4030.09 77
4030.23 79
4030.38 82
4030.53 85
4030.67 87
4030.82 88
4030.96 88
4031.11 87
4031.25 86
4031.40 84
4031.54 83
4031.69 82
4031.84 81
4031.98 80
4032.13 78
4032.27 77
4032.42 75
4032.56 72
4032.71 68
4032.86 63
4033.00 58
4033.15 53
4033.29 48
4033.44 44
4033.58 41
4033.73 41
4033.87 43
4034.02 46
4034.17 51
4034.31 56
4034.46 61
4034.60 66
4034.75 70
4034.89 73
4035.04 76
4035.19 78
4035.33 79
4035.48 78
4035.62 76
4035.77 71
4035.91 65
4036.06 59
4036.21 53
4036.35 48
4036.50 46
4036.64 45
4036.79 47
4036.93 50
4037.08 54
4037.23 58
4037.37 62
4037.52 66
4037.66 71
4037.81 74
4037.95 77
4038.10 79
4038.25 79
4038.39 78
4038.54 75
4038.68 72
4038.83 69
4038.97 67
4039.12 64
4039.27 62
4039.41 59
4039.56 57
4039.70 53
4039.85 50
4039.99 48
4040.14 46
4040.29 45
4040.43 45
4040.58 45
4040.72 44
4040.87 43
4041.01 43
4041.16 44
4041.31 46
4041.45 50
4041.60 55
4041.74 62
4041.89 68
4042.03 74
4042.18 78
4042.33 80
4042.47 80
4042.62 79
4042.76 77
4042.91 74
4043.06 70
4043.20 66
4043.35 63
4043.49 60
4043.64 59
4043.78 59
4043.93 61
4044.08 62
4044.22 63
4044.37 64
4044.51 63
4044.66 60
4044.81 58
4044.95 55
4045.10 52
4045.24 49
4045.39 46
4045.53 43
4045.68 39
4045.83 35
4045.97 30
4046.12 27
4046.26 26
4046.41 28
4046.56 32
4046.70 37
4046.85 44
4046.99 51
4047.14 56
4047.29 60
4047.43 61
4047.58 61
4047.72 61
4047.87 61
4048.01 63
4048.16 66
4048.31 69
4048.45 71
4048.60 71
4048.74 68
4048.89 63
4049.04 55
4049.18 47
4049.33 38
4049.47 29
4049.62 22
4049.77 16
4049.91 11
4050.06 8
4050.20 6
4050.35 6
4050.50 7
4050.64 9
4050.79 9
4050.93 8
4051.08 4
4051.22 0
4051.37 0
4051.52 0
4051.66 0
4051.81 0
4051.95 0
4052.10 0
4052.25 12
4052.39 25
4052.54 39
4052.68 50
4052.83 60
4052.98 66
4053.12 69
4053.27 69
4053.41 66
4053.56 63
4053.71 58
4053.85 54
4054.00 50
4054.14 47
4054.29 44
4054.44 40
4054.58 35
4054.73 30
4054.87 24
4055.02 18
4055.17 14
4055.31 11
4055.46 11
4055.60 13
4055.75 17
4055.90 24
4056.04 32
4056.19 41
4056.34 52
4056.48 63
4056.63 75
4056.77 88
4056.92 99
4057.07 108
4057.21 114
4057.36 116
4057.50 114
4057.65 109
4057.80 102
4057.94 95
4058.09 90
4058.23 87
4058.38 86
4058.53 87
4058.67 89
4058.82 90
4058.96 90
4059.11 88
4059.26 84
4059.40 79
4059.55 73
4059.69 68
4059.84 64
4059.99 62
4060.13 63
4060.28 67
4060.43 71
4060.57 77
4060.72 82
4060.86 85
4061.01 86
4061.16 84
4061.30 81
4061.45 76
4061.59 72
4061.74 69
4061.89 68
4062.03 68
4062.18 70
4062.33 72
4062.47 76
4062.62 79
4062.76 82
4062.91 86
4063.06 89
4063.20 91
4063.35 92
4063.49 91
4063.64 88
4063.79 85
4063.93 82
4064.08 79
4064.23 79
4064.37 80
4064.52 84
4064.66 87
4064.81 91
4064.96 93
4065.10 92
4065.25 90
4065.40 86
4065.54 81
4065.69 77
4065.83 74
4065.98 72
4066.13 72
4066.27 73
4066.42 74
4066.56 74
4066.71 72
4066.86 67
4067.00 61
4067.15 53
4067.30 45
4067.44 40
4067.59 38
4067.73 38
4067.88 42
4068.03 48
4068.17 55
4068.32 61
4068.47 66
4068.61 69
4068.76 70
4068.91 68
4069.05 66
4069.20 62
4069.34 58
4069.49 54
4069.64 51
4069.78 49
4069.93 47
4070.08 45
4070.22 44
4070.37 42
4070.51 40
4070.66 39
4070.81 39
4070.95 40
4071.10 43
4071.25 49
4071.39 56
4071.54 64
4071.68 74
4071.83 83
4071.98 91
4072.12 97
4072.27 102
4072.42 106
4072.56 110
4072.71 113
4072.86 117
4073.00 122
4073.15 128
4073.29 134
4073.44 141
4073.59 148
4073.73 155
4073.88 159
4074.03 161
4074.17 160
4074.32 157
4074.47 152
4074.61 147
4074.76 144
4074.90 144
4075.05 147
4075.20 152
4075.34 160
4075.49 169
4075.64 176
4075.78 182
4075.93 185
4076.08 185
4076.22 182
4076.37 175
4076.51 166
4076.66 156
4076.81 145
4076.95 133
4077.10 123
4077.25 115
4077.39 108
4077.54 104
4077.69 103
4077.83 104
4077.98 106
4078.13 110
4078.27 114
4078.42 118
4078.56 123
4078.71 127
4078.86 130
4079.00 131
4079.15 131
4079.30 130
4079.44 126
4079.59 121
4079.74 115
4079.88 109
4080.03 102
4080.18 95
4080.32 90
4080.47 85
4080.62 82
4080.76 81
4080.91 82
4081.06 83
4081.20 86
4081.35 88
4081.49 89
4081.64 89
4081.79 87
4081.93 84
4082.08 80
4082.23 76
4082.37 72
4082.52 69
4082.67 66
4082.81 64
4082.96 62
4083.11 60
4083.25 58
4083.40 56
4083.55 54
4083.69 52
4083.84 50
4083.99 48
4084.13 47
4084.28 47
4084.43 47
4084.57 47
4084.72 48
4084.86 48
4085.01 48
4085.16 49
4085.30 50
4085.45 53
4085.60 57
4085.74 64
4085.89 72
4086.04 82
4086.18 91
4086.33 98
4086.48 103
4086.62 104
4086.77 102
4086.92 97
4087.06 91
4087.21 84
4087.36 79
4087.50 76
4087.65 74
4087.80 73
4087.94 73
4088.09 72
4088.24 71
4088.38 70
4088.53 70
4088.68 69
4088.82 69
4088.97 68
4089.12 68
4089.26 67
4089.41 66
4089.56 64
4089.70 61
4089.85 58
4090.00 55
4090.14 51
4090.29 47
4090.44 43
4090.58 38
4090.73 32
4090.88 26
4091.02 20
4091.17 15
4091.32 12
4091.46 11
4091.61 13
4091.76 18
4091.90 25
4092.05 33
4092.20 42
4092.34 51
4092.49 60
4092.64 67
4092.78 73
4092.93 79
4093.08 85
4093.22 90
4093.37 94
4093.52 98
4093.66 102
4093.81 106
4093.96 110
4094.10 114
4094.25 118
4094.40 123
4094.54 127
4094.69 130
4094.84 132
4094.98 133
4095.13 133
4095.28 132
4095.42 132
4095.57 132
4095.72 132
4095.86 133
4096.01 134
4096.16 136
4096.30 137
4096.45 138
4096.60 140
4096.75 142
4096.89 145
4097.04 149
4097.19 154
4097.33 159
4097.48 164
4097.63 168
4097.77 171
4097.92 171
4098.07 170
4098.21 168
4098.36 165
4098.51 162
4098.65 158
4098.80 154
4098.95 150
4099.09 145
4099.24 140
4099.39 134
4099.53 128
4099.68 122
4099.83 117
4099.97 111
4100.12 106
4100.27 102
4100.42 97
4100.56 92
4100.71 87
4100.86 82
4101.00 77
4101.15 71
4101.30 65
4101.44 58
4101.59 53
4101.74 48
4101.88 46
4102.03 45
4102.18 46
4102.32 50
4102.47 54
4102.62 59
4102.77 63
4102.91 65
4103.06 65
4103.21 63
4103.35 60
4103.50 56
4103.65 52
4103.79 50
4103.94 48
4104.09 48
4104.23 49
4104.38 52
4104.53 57
4104.67 62
4104.82 68
4104.97 73
4105.12 76
4105.26 77
4105.41 76
4105.56 71
4105.70 64
4105.85 55
4106.00 46
4106.14 39
4106.29 34
4106.44 32
4106.58 32
4106.73 34
4106.88 37
4107.03 40
4107.17 44
4107.32 47
4107.47 50
4107.61 53
4107.76 55
4107.91 56
4108.05 55
4108.20 52
4108.35 47
4108.50 39
4108.64 31
4108.79 22
4108.94 15
4109.08 9
4109.23 7
4109.38 6
4109.52 7
4109.67 9
4109.82 11
4109.97 13
4110.11 14
4110.26 14
4110.41 13
4110.55 10
4110.70 8
4110.85 5
4110.99 4
4111.14 5
4111.29 9
4111.44 17
4111.58 27
4111.73 40
4111.88 54
4112.02 66
4112.17 76
4112.32 83
4112.47 88
4112.61 91
4112.76 92
4112.91 94
4113.05 96
4113.20 99
4113.35 102
4113.49 104
4113.64 105
4113.79 105
4113.94 104
4114.08 104
4114.23 104
4114.38 106
4114.52 110
4114.67 116
4114.82 125
4114.97 135
4115.11 144
4115.26 151
4115.41 155
4115.55 154
4115.70 149
4115.85 140
4116.00 128
4116.14 115
4116.29 101
4116.44 88
4116.58 77
4116.73 68
4116.88 60
4117.03 52
4117.17 46
4117.32 39
4117.47 32
4117.61 24
4117.76 17
4117.91 10
4118.06 6
4118.20 4
4118.35 6
4118.50 11
4118.64 19
4118.79 28
4118.94 37
4119.09 45
4119.23 50
4119.38 52
4119.53 52
4119.67 50
4119.82 46
4119.97 41
4120.12 36
4120.26 30
4120.41 24
4120.56 19
4120.70 15
4120.85 13
4121.00 12
4121.15 14
4121.29 19
4121.44 25
4121.59 32
4121.74 38
4121.88 42
4122.03 43
4122.18 40
4122.32 35
4122.47 27
4122.62 18
4122.77 10
4122.91 3
4123.06 0
4123.21 0
4123.35 0
4123.50 0
4123.65 3
4123.80 8
4123.94 12
4124.09 17
4124.24 21
4124.39 24
4124.53 27
4124.68 29
4124.83 31
4124.97 32
4125.12 33
4125.27 34
4125.42 35
4125.56 34
4125.71 33
4125.86 32
4126.01 30
4126.15 30
4126.30 30
4126.45 31
4126.60 32
4126.74 33
4126.89 34
4127.04 33
4127.18 31
4127.33 29
4127.48 27
4127.63 25
4127.77 23
4127.92 22
4128.07 20
4128.22 18
4128.36 15
4128.51 12
4128.66 10
4128.80 10
4128.95 13
4129.10 19
4129.25 27
4129.39 34
4129.54 41
4129.69 44
4129.84 43
4129.98 38
4130.13 31
4130.28 23
4130.43 16
4130.57 11
4130.72 9
4130.87 10
4131.02 12
4131.16 15
4131.31 17
4131.46 18
4131.61 16
4131.75 13
4131.90 7
4132.05 0
4132.19 0
4132.34 0
4132.49 0
4132.64 0
4132.78 0
4132.93 0
4133.08 0
4133.23 12
4133.37 26
4133.52 38
4133.67 45
4133.82 48
4133.96 46
4134.11 41
4134.26 33
4134.41 25
4134.55 18
4134.70 13
4134.85 11
4135.00 12
4135.14 14
4135.29 17
4135.44 21
4135.59 24
4135.73 26
4135.88 28
4136.03 30
4136.18 31
4136.32 33
4136.47 33
4136.62 34
4136.77 33
4136.91 31
4137.06 29
4137.21 26
4137.36 24
4137.50 22
4137.65 22
4137.80 22
4137.95 24
4138.09 25
4138.24 25
4138.39 23
4138.54 20
4138.68 15
4138.83 9
4138.98 3
4139.13 0
4139.27 0
4139.42 0
4139.57 0
4139.72 0
4139.86 0
4140.01 0
4140.16 0
4140.31 1
4140.45 4
4140.60 7
4140.75 10
4140.90 12
4141.04 13
4141.19 12
4141.34 10
4141.49 8
4141.63 6
4141.78 6
4141.93 9
4142.08 14
4142.22 21
4142.37 29
4142.52 36
4142.67 40
4142.82 43
4142.96 43
4143.11 41
4143.26 38
4143.41 36
4143.55 34
4143.70 33
4143.85 33
4144.00 34
4144.14 35
4144.29 36
4144.44 38
4144.59 40
4144.73 42
4144.88 44
4145.03 46
4145.18 47
4145.32 48
4145.47 49
4145.62 49
4145.77 49
4145.92 49
4146.06 49
4146.21 50
4146.36 51
4146.51 53
4146.65 56
4146.80 58
4146.95 59
4147.10 59
4147.24 57
4147.39 53
4147.54 48
4147.69 44
4147.84 41
4147.98 40
4148.13 42
4148.28 47
4148.43 54
4148.57 62
4148.72 70
4148.87 78
4149.02 84
4149.16 89
4149.31 92
4149.46 94
4149.61 95
4149.76 94
4149.90 92
4150.05 88
4150.20 83
4150.35 79
4150.49 76
4150.64 75
4150.79 77
4150.94 80
4151.09 84
4151.23 87
4151.38 88
4151.53 86
4151.68 82
4151.82 77
4151.97 71
4152.12 66
4152.27 63
4152.41 63
4152.56 66
4152.71 71
4152.86 76
4153.01 81
4153.15 85
4153.30 86
4153.45 84
4153.60 81
4153.74 76
4153.89 73
4154.04 71
4154.19 72
4154.34 76
4154.48 82
4154.63 89
4154.78 95
4154.93 100
4155.08 104
4155.22 107
4155.37 108
4155.52 109
4155.67 111
4155.81 113
4155.96 115
4156.11 116
4156.26 115
4156.41 112
4156.55 107
4156.70 101
4156.85 94
4157.00 87
4157.15 82
4157.29 78
4157.44 76
4157.59 74
4157.74 71
4157.88 68
4158.03 63
4158.18 58
4158.33 52
4158.48 46
4158.62 42
4158.77 39
4158.92 36
4159.07 35
4159.22 33
4159.36 32
4159.51 32
4159.66 31
4159.81 31
4159.95 33
4160.10 35
4160.25 38
4160.40 42
4160.55 46
4160.69 49
4160.84 51
4160.99 51
4161.14 50
4161.29 47
4161.43 42
4161.58 37
4161.73 31
4161.88 25
4162.03 19
4162.17 14
4162.32 11
4162.47 9
4162.62 10
4162.77 12
4162.91 15
4163.06 17
4163.21 19
4163.36 18
4163.51 15
4163.65 12
4163.80 8
4163.95 5
4164.10 3
4164.25 3
4164.39 4
4164.54 5
4164.69 8
4164.84 10
4164.99 12
4165.13 14
4165.28 16
4165.43 19
4165.58 23
4165.73 28
4165.87 34
4166.02 41
4166.17 47
4166.32 52
4166.47 55
4166.61 56
4166.76 54
4166.91 50
4167.06 44
4167.21 37
4167.35 30
4167.50 23
4167.65 16
4167.80 9
4167.95 2
4168.09 0
4168.24 0
4168.39 0
4168.54 0
4168.69 0
4168.83 0
4168.98 0
4169.13 0
4169.28 4
4169.43 8
4169.57 11
4169.72 14
4169.87 16
4170.02 17
4170.17 17
4170.31 18
4170.46 18
4170.61 18
4170.76 19
4170.91 19
4171.06 19
4171.20 19
4171.35 19
4171.50 20
4171.65 20
4171.80 21
4171.94 22
4172.09 24
4172.24 26
4172.39 28
4172.54 29
4172.68 30
4172.83 30
4172.98 28
4173.13 26
4173.28 24
4173.43 21
4173.57 20
4173.72 19
4173.87 19
4174.02 20
4174.17 21
4174.31 22
4174.46 23
4174.61 24
4174.76 25
4174.91 26
4175.06 28
4175.20 31
4175.35 35
4175.50 38
4175.65 42
4175.80 46
4175.94 49
4176.09 53
4176.24 56
4176.39 60
4176.54 64
4176.69 67
4176.83 70
4176.98 72
4177.13 73
4177.28 74
4177.43 74
4177.57 75
4177.72 77
4177.87 79
4178.02 81
4178.17 83
4178.32 83
4178.46 82
4178.61 80
4178.76 78
4178.91 76
4179.06 76
4179.21 77
4179.35 79
4179.50 81
4179.65 84
4179.80 85
4179.95 85
4180.09 83
4180.24 80
4180.39 76
4180.54 71
4180.69 66
4180.84 63
4180.98 61
4181.13 63
4181.28 67
4181.43 73
4181.58 81
4181.73 88
4181.87 95
4182.02 99
4182.17 101
4182.32 101
4182.47 98
4182.62 95
4182.76 90
4182.91 86
4183.06 83
4183.21 81
4183.36 80
4183.51 80
4183.65 82
4183.80 85
4183.95 89
4184.10 93
4184.25 97
4184.40 102
4184.54 106
4184.69 110
4184.84 112
4184.99 113
4185.14 112
4185.29 108
4185.43 103
4185.58 96
4185.73 88
4185.88 78
4186.03 68
4186.18 59
4186.32 50
4186.47 42
4186.62 37
4186.77 33
4186.92 30
4187.07 29
4187.21 28
4187.36 27
4187.51 26
4187.66 26
4187.81 26
4187.96 27
4188.10 29
4188.25 33
4188.40 37
4188.55 41
4188.70 44
4188.85 47
4189.00 49
4189.14 51
4189.29 54
4189.44 59
4189.59 65
4189.74 72
4189.89 79
4190.03 86
4190.18 90
4190.33 91
4190.48 88
4190.63 83
4190.78 76
4190.92 69
4191.07 62
4191.22 56
4191.37 52
4191.52 50
4191.67 51
4191.82 53
4191.96 57
4192.11 63
4192.26 70
4192.41 79
4192.56 87
4192.71 95
4192.86 101
4193.00 105
4193.15 108
4193.30 108
4193.45 107
4193.60 106
4193.75 104
4193.89 104
4194.04 106
4194.19 110
4194.34 115
4194.49 120
4194.64 126
4194.79 132
4194.93 136
4195.08 140
4195.23 142
4195.38 142
4195.53 142
4195.68 141
4195.83 140
4195.97 139
4196.12 139
4196.27 139
4196.42 140
4196.57 143
4196.72 146
4196.87 151
4197.01 156
4197.16 162
4197.31 169
4197.46 178
4197.61 190
4197.76 202
4197.91 216
4198.05 230
4198.20 241
4198.35 248
4198.50 251
4198.65 250
4198.80 244
4198.95 236
4199.09 228
4199.24 222
4199.39 220
4199.54 222
4199.69 228
4199.84 240
4199.99 254
4200.13 271
4200.28 287
4200.43 303
4200.58 317
4200.73 329
4200.88 342
4201.03 355
4201.17 372
4201.32 392
4201.47 416
4201.62 445
4201.77 477
4201.92 511
4202.07 546
4202.22 580
4202.36 614
4202.51 647
4202.66 680
4202.81 716
4202.96 755
4203.11 800
4203.26 852
4203.40 910
4203.55 975
4203.70 1047
4203.85 1128
4204.00 1217
4204.15 1317
4204.30 1427
4204.45 1546
4204.59 1671
4204.74 1798
4204.89 1922
4205.04 2041
4205.19 2150
4205.34 2249
4205.49 2339
4205.64 2424
4205.78 2506
4205.93 2587
4206.08 2667
4206.23 2743
4206.38 2813
4206.53 2873
4206.68 2917
4206.83 2944
4206.97 2952
4207.12 2942
4207.27 2917
4207.42 2879
4207.57 2831
4207.72 2775
4207.87 2713
4208.02 2647
4208.16 2575
4208.31 2498
4208.46 2416
4208.61 2329
4208.76 2240
4208.91 2148
4209.06 2054
4209.21 1959
4209.35 1862
4209.50 1763
4209.65 1663
4209.80 1563
4209.95 1463
4210.10 1365
4210.25 1273
4210.40 1187
4210.54 1109
4210.69 1039
4210.84 977
4210.99 922
4211.14 873
4211.29 829
4211.44 788
4211.59 749
4211.73 713
4211.88 678
4212.03 645
4212.18 614
4212.33 585
4212.48 557
4212.63 531
4212.78 506
4212.93 482
4213.07 459
4213.22 438
4213.37 420
4213.52 403
4213.67 389
4213.82 377
4213.97 367
4214.12 359
4214.27 352
4214.41 348
4214.56 345
4214.71 343
4214.86 343
4215.01 342
4215.16 342
4215.31 340
4215.46 336
4215.61 329
4215.75 320
4215.90 308
4216.05 294
4216.20 280
4216.35 265
4216.50 252
4216.65 240
4216.80 230
4216.95 223
4217.09 219
4217.24 216
4217.39 215
4217.54 216
4217.69 219
4217.84 223
4217.99 227
4218.14 233
4218.29 239
4218.43 244
4218.58 249
4218.73 252
4218.88 254
4219.03 255
4219.18 253
4219.33 249
4219.48 242
4219.63 234
4219.78 223
4219.92 211
4220.07 198
4220.22 186
4220.37 175
4220.52 165
4220.67 157
4220.82 152
4220.97 148
4221.12 147
4221.27 147
4221.41 148
4221.56 149
4221.71 150
4221.86 151
4222.01 151
4222.16 151
4222.31 152
4222.46 152
4222.61 154
4222.76 155
4222.90 156
4223.05 156
4223.20 154
4223.35 151
4223.50 147
4223.65 141
4223.80 134
4223.95 126
4224.10 118
4224.25 111
4224.39 105
4224.54 101
4224.69 99
4224.84 101
4224.99 106
4225.14 113
4225.29 121
4225.44 129
4225.59 134
4225.74 138
4225.89 140
4226.03 141
4226.18 141
4226.33 142
4226.48 143
4226.63 144
4226.78 144
4226.93 142
4227.08 138
4227.23 132
4227.38 124
4227.53 115
4227.67 106
4227.82 98
4227.97 92
4228.12 87
4228.27 83
4228.42 82
4228.57 81
4228.72 81
4228.87 80
4229.02 78
4229.17 77
4229.31 75
4229.46 74
4229.61 74
4229.76 76
4229.91 79
4230.06 83
4230.21 87
4230.36 91
4230.51 94
4230.66 96
4230.81 97
4230.96 97
4231.10 96
4231.25 93
4231.40 90
4231.55 85
4231.70 80
4231.85 74
4232.00 68
4232.15 62
4232.30 57
4232.45 52
4232.60 46
4232.75 40
4232.89 33
4233.04 25
4233.19 18
4233.34 11
4233.49 6
4233.64 4
4233.79 4
4233.94 6
4234.09 10
4234.24 14
4234.39 18
4234.54 22
4234.69 26
4234.83 30
4234.98 35
4235.13 39
4235.28 42
4235.43 43
4235.58 41
4235.73 36
4235.88 30
4236.03 22
4236.18 14
4236.33 9
4236.48 7
4236.63 8
4236.78 12
4236.92 17
4237.07 23
4237.22 28
4237.37 32
4237.52 33
4237.67 34
4237.82 33
4237.97 32
4238.12 31
4238.27 30
4238.42 29
4238.57 27
4238.72 24
4238.87 20
4239.01 15
4239.16 10
4239.31 7
4239.46 5
4239.61 6
4239.76 10
4239.91 14
4240.06 19
4240.21 23
4240.36 27
4240.51 29
4240.66 30
4240.81 32
4240.96 34
4241.11 37
4241.25 42
4241.40 48
4241.55 55
4241.70 62
4241.85 68
4242.00 72
4242.15 75
4242.30 75
4242.45 73
4242.60 69
4242.75 64
4242.90 58
4243.05 52
4243.20 47
4243.35 43
4243.49 42
4243.64 43
4243.79 46
4243.94 50
4244.09 56
4244.24 61
4244.39 64
4244.54 65
4244.69 63
4244.84 59
4244.99 53
4245.14 46
4245.29 39
4245.44 33
4245.59 29
4245.74 26
4245.89 23
4246.03 22
4246.18 20
4246.33 18
4246.48 15
4246.63 12
4246.78 8
4246.93 3
4247.08 0
4247.23 0
4247.38 0
4247.53 0
4247.68 0
4247.83 0
4247.98 0
4248.13 0
4248.28 1
4248.43 5
4248.58 10
4248.73 15
4248.87 21
4249.02 26
4249.17 32
4249.32 37
4249.47 42
4249.62 46
4249.77 49
4249.92 51
4250.07 51
4250.22 50
4250.37 46
4250.52 41
4250.67 35
4250.82 28
4250.97 20
4251.12 14
4251.27 9
4251.42 7
4251.57 8
4251.72 11
4251.86 16
4252.01 21
4252.16 24
4252.31 26
4252.46 27
4252.61 26
4252.76 25
4252.91 24
4253.06 23
4253.21 24
4253.36 25
4253.51 26
4253.66 26
4253.81 25
4253.96 23
4254.11 21
4254.26 19
4254.41 17
4254.56 16
4254.71 16
4254.86 15
4255.01 15
4255.16 13
4255.30 11
4255.45 8
4255.60 7
4255.75 6
4255.90 6
4256.05 7
4256.20 9
4256.35 10
4256.50 10
4256.65 9
4256.80 6
4256.95 2
4257.10 0
4257.25 0
4257.40 0
4257.55 0
4257.70 0
4257.85 0
4258.00 0
4258.15 5
4258.30 15
4258.45 27
4258.60 38
4258.75 48
4258.90 54
4259.05 58
4259.20 58
4259.34 54
4259.49 49
4259.64 41
4259.79 32
4259.94 22
4260.09 13
4260.24 5
4260.39 0
4260.54 0
4260.69 0
4260.84 0
4260.99 4
4261.14 10
4261.29 17
4261.44 22
4261.59 27
4261.74 30
4261.89 33
4262.04 35
4262.19 36
4262.34 36
4262.49 36
4262.64 34
4262.79 32
4262.94 28
4263.09 24
4263.24 19
4263.39 15
4263.54 12
4263.69 9
4263.84 7
4263.99 6
4264.14 6
4264.29 7
4264.44 7
4264.58 8
4264.73 8
4264.88 6
4265.03 4
4265.18 1
4265.33 0
4265.48 0
4265.63 0
4265.78 0
4265.93 0
4266.08 0
4266.23 0
4266.38 4
4266.53 11
4266.68 18
4266.83 24
4266.98 30
4267.13 35
4267.28 39
4267.43 44
4267.58 49
4267.73 53
4267.88 57
4268.03 59
4268.18 60
4268.33 57
4268.48 52
4268.63 44
4268.78 34
4268.93 24
4269.08 15
4269.23 7
4269.38 2
4269.53 2
4269.68 4
4269.83 10
4269.98 17
4270.13 23
4270.28 29
4270.43 32
4270.58 33
4270.73 33
4270.88 32
4271.03 32
4271.18 32
4271.33 34
4271.48 36
4271.63 39
4271.78 41
4271.93 42
4272.08 42
4272.23 42
4272.38 41
4272.53 40
4272.68 39
4272.83 40
4272.98 40
4273.13 40
4273.28 39
4273.43 38
4273.58 37
4273.73 37
4273.88 37
4274.03 38
4274.17 40
4274.32 42
4274.47 46
4274.62 49
4274.77 51
4274.92 54
4275.07 56
4275.22 58
4275.37 60
4275.52 65
4275.67 70
4275.82 76
4275.97 83
4276.12 88
4276.27 90
4276.42 88
4276.57 82
4276.72 72
4276.87 60
4277.02 46
4277.17 33
4277.32 22
4277.47 15
4277.62 11
4277.77 11
4277.92 15
4278.07 21
4278.22 30
4278.37 39
4278.52 48
4278.67 56
4278.82 64
4278.97 70
4279.12 76
4279.27 81
4279.42 84
4279.57 86
4279.72 87
4279.87 86
4280.02 84
4280.17 81
4280.32 77
4280.47 73
4280.62 68
4280.77 63
4280.92 59
4281.07 55
4281.22 52
4281.37 50
4281.52 48
4281.67 47
4281.82 47
4281.97 46
4282.12 46
4282.27 46
4282.43 47
4282.58 50
4282.73 54
4282.88 59
4283.03 66
4283.18 74
4283.33 82
4283.48 90
4283.63 97
4283.78 103
4283.93 106
4284.08 107
4284.23 106
4284.38 103
4284.53 100
4284.68 95
4284.83 91
4284.98 86
4285.13 83
4285.28 79
4285.43 77
4285.58 74
4285.73 73
4285.88 72
4286.03 70
4286.18 68
4286.33 66
4286.48 61
4286.63 56
4286.78 50
4286.93 44
4287.08 39
4287.23 36
4287.38 35
4287.53 35
4287.68 38
4287.83 41
4287.98 44
4288.13 47
4288.28 50
4288.43 53
4288.58 56
4288.73 59
4288.88 63
4289.03 66
4289.18 69
4289.33 71
4289.48 74
4289.63 76
4289.78 79
4289.93 83
4290.08 87
4290.23 92
4290.38 96
4290.53 100
4290.68 103
4290.83 105
4290.98 106
4291.13 107
4291.28 106
4291.43 106
4291.58 105
4291.73 106
4291.88 108
4292.04 112
4292.19 120
4292.34 133
4292.49 149
4292.64 168
4292.79 190
4292.94 212
4293.09 235
4293.24 256
4293.39 276
4293.54 293
4293.69 308
4293.84 320
4293.99 331
4294.14 340
4294.29 347
4294.44 352
4294.59 357
4294.74 361
4294.89 363
4295.04 364
4295.19 364
4295.34 362
4295.49 360
4295.64 358
4295.79 358
4295.94 359
4296.09 363
4296.24 368
4296.39 373
4296.54 376
4296.69 378
4296.84 378
4296.99 376
4297.14 373
4297.30 370
4297.45 369
4297.60 368
4297.75 367
4297.90 366
4298.05 363
4298.20 358
4298.35 349
4298.50 337
4298.65 322
4298.80 304
4298.95 285
4299.10 267
4299.25 251
4299.40 237
4299.55 228
4299.70 223
4299.85 220
4300.00 221
4300.15 221
4300.30 221
4300.45 218
4300.60 214
4300.75 207
4300.90 199
4301.05 192
4301.20 187
4301.36 187
4301.51 191
4301.66 198
4301.81 208
4301.96 218
4302.11 228
4302.26 236
4302.41 241
4302.56 244
4302.71 244
4302.86 243
4303.01 241
4303.16 238
4303.31 235
4303.46 231
4303.61 228
4303.76 224
4303.91 219
4304.06 212
4304.21 205
4304.36 197
4304.51 189
4304.66 183
4304.82 178
4304.97 176
4305.12 176
4305.27 179
4305.42 184
4305.57 190
4305.72 195
4305.87 201
4306.02 206
4306.17 210
4306.32 214
4306.47 219
4306.62 224
4306.77 232
4306.92 241
4307.07 253
4307.22 268
4307.37 284
4307.52 303
4307.67 324
4307.83 347
4307.98 371
4308.13 395
4308.28 419
4308.43 441
4308.58 460
4308.73 476
4308.88 489
4309.03 499
4309.18 507
4309.33 513
4309.48 519
4309.63 525
4309.78 531
4309.93 534
4310.08 535
4310.23 533
4310.38 526
4310.53 515
4310.69 500
4310.84 483
4310.99 463
4311.14 443
4311.29 423
4311.44 403
4311.59 385
4311.74 368
4311.89 354
4312.04 341
4312.19 330
4312.34 321
4312.49 315
4312.64 311
4312.79 307
4312.94 302
4313.09 294
4313.25 284
4313.40 269
4313.55 252
4313.70 233
4313.85 215
4314.00 200
4314.15 189
4314.30 183
4314.45 182
4314.60 184
4314.75 187
4314.90 191
4315.05 195
4315.20 197
4315.35 199
4315.51 199
4315.66 200
4315.81 202
4315.96 206
4316.11 212
4316.26 220
4316.41 230
4316.56 240
4316.71 249
4316.86 256
4317.01 259
4317.16 258
4317.31 254
4317.46 247
4317.61 239
4317.77 229
4317.92 221
4318.07 213
4318.22 207
4318.37 202
4318.52 200
4318.67 200
4318.82 201
4318.97 205
4319.12 209
4319.27 213
4319.42 217
4319.57 219
4319.72 219
4319.88 219
4320.03 218
4320.18 218
4320.33 219
4320.48 221
4320.63 224
4320.78 226
4320.93 227
4321.08 226
4321.23 222
4321.38 215
4321.53 207
4321.68 198
4321.83 188
4321.99 179
4322.14 169
4322.29 160
4322.44 151
4322.59 143
4322.74 135
4322.89 129
4323.04 125
4323.19 122
4323.34 120
4323.49 120
4323.64 121
4323.79 122
4323.95 125
4324.10 129
4324.25 135
4324.40 141
4324.55 148
4324.70 153
4324.85 157
4325.00 160
4325.15 160
4325.30 158
4325.45 156
4325.60 153
4325.76 150
4325.91 147
4326.06 144
4326.21 140
4326.36 137
4326.51 134
4326.66 132
4326.81 130
4326.96 129
4327.11 129
4327.26 130
4327.41 130
4327.57 131
4327.72 130
4327.87 127
4328.02 122
4328.17 117
4328.32 111
4328.47 106
4328.62 102
4328.77 102
4328.92 104
4329.07 110
4329.23 119
4329.38 129
4329.53 139
4329.68 148
4329.83 156
4329.98 161
4330.13 164
4330.28 165
4330.43 162
4330.58 158
4330.73 151
4330.89 142
4331.04 132
4331.19 123
4331.34 114
4331.49 106
4331.64 101
4331.79 99
4331.94 100
4332.09 103
4332.24 108
4332.39 115
4332.55 122
4332.70 129
4332.85 133
4333.00 136
4333.15 137
4333.30 137
4333.45 136
4333.60 135
4333.75 133
4333.90 132
4334.06 131
4334.21 129
4334.36 127
4334.51 124
4334.66 120
4334.81 117
4334.96 113
4335.11 110
4335.26 108
4335.41 108
4335.57 109
4335.72 112
4335.87 115
4336.02 119
4336.17 123
4336.32 127
4336.47 129
4336.62 130
4336.77 129
4336.92 126
4337.08 121
4337.23 114
4337.38 107
4337.53 101
4337.68 95
4337.83 90
4337.98 86
4338.13 82
4338.28 79
4338.43 75
4338.59 72
4338.74 68
4338.89 64
4339.04 61
4339.19 60
4339.34 59
4339.49 59
4339.64 59
4339.79 59
4339.95 58
4340.10 56
4340.25 52
4340.40 46
4340.55 40
4340.70 34
4340.85 30
4341.00 28
4341.15 29
4341.31 32
4341.46 36
4341.61 42
4341.76 46
4341.91 49
4342.06 49
4342.21 48
4342.36 44
4342.51 40
4342.67 36
4342.82 32
4342.97 30
4343.12 29
4343.27 30
4343.42 33
4343.57 37
4343.72 42
4343.87 48
4344.03 54
4344.18 60
4344.33 66
4344.48 71
4344.63 74
4344.78 77
4344.93 79
4345.08 79
4345.23 79
4345.39 77
4345.54 74
4345.69 72
4345.84 70
4345.99 70
4346.14 70
4346.29 72
4346.44 73
4346.60 75
4346.75 74
4346.90 72
4347.05 67
4347.20 61
4347.35 54
4347.50 46
4347.65 39
4347.81 34
4347.96 29
4348.11 25
4348.26 22
4348.41 20
4348.56 20
4348.71 21
4348.86 24
4349.02 29
4349.17 36
4349.32 44
4349.47 52
4349.62 59
4349.77 65
4349.92 70
4350.07 72
4350.23 74
4350.38 75
4350.53 76
4350.68 78
4350.83 80
4350.98 83
4351.13 86
4351.28 88
4351.44 89
4351.59 89
4351.74 87
4351.89 83
4352.04 79
4352.19 75
4352.34 71
4352.49 67
4352.65 64
4352.80 61
4352.95 59
4353.10 57
4353.25 55
4353.40 54
4353.55 55
4353.70 56
4353.86 59
4354.01 61
4354.16 62
4354.31 62
4354.46 59
4354.61 55
4354.76 49
4354.92 45
4355.07 42
4355.22 42
4355.37 46
4355.52 53
4355.67 62
4355.82 71
4355.97 79
4356.13 85
4356.28 87
4356.43 85
4356.58 81
4356.73 74
4356.88 66
4357.03 57
4357.19 49
4357.34 42
4357.49 35
4357.64 28
4357.79 24
4357.94 20
4358.09 19
4358.25 19
4358.40 22
4358.55 26
4358.70 32
4358.85 38
4359.00 45
4359.15 50
4359.31 54
4359.46 56
4359.61 57
4359.76 57
4359.91 57
4360.06 55
4360.21 53
4360.37 50
4360.52 46
4360.67 41
4360.82 35
4360.97 30
4361.12 24
4361.27 19
4361.43 16
4361.58 14
4361.73 13
4361.88 13
4362.03 13
4362.18 13
4362.33 12
4362.49 11
4362.64 10
4362.79 8
4362.94 6
4363.09 6
4363.24 6
4363.39 6
4363.55 6
4363.70 5
4363.85 3
4364.00 0
4364.15 0
4364.30 0
4364.46 0
4364.61 0
4364.76 0
4364.91 0
4365.06 0
4365.21 6
4365.36 13
4365.52 19
4365.67 25
4365.82 29
4365.97 30
4366.12 30
4366.27 29
4366.42 28
4366.58 27
4366.73 27
4366.88 29
4367.03 32
4367.18 37
4367.33 41
4367.49 44
4367.64 45
4367.79 44
4367.94 40
4368.09 36
4368.24 31
4368.40 26
4368.55 23
4368.70 21
4368.85 20
4369.00 21
4369.15 23
4369.30 25
4369.46 27
4369.61 30
4369.76 33
4369.91 36
4370.06 39
4370.21 43
4370.37 45
4370.52 47
4370.67 49
4370.82 50
4370.97 51
4371.12 51
4371.28 52
4371.43 52
4371.58 50
4371.73 48
4371.88 44
4372.03 40
4372.19 36
4372.34 34
4372.49 34
4372.64 36
4372.79 40
4372.94 46
4373.10 52
4373.25 57
4373.40 62
4373.55 66
4373.70 70
4373.85 74
4374.01 78
4374.16 81
4374.31 82
4374.46 83
4374.61 82
4374.76 79
4374.92 77
4375.07 75
4375.22 74
4375.37 74
4375.52 76
4375.67 80
4375.83 83
4375.98 87
4376.13 90
4376.28 92
4376.43 92
4376.58 91
4376.74 88
4376.89 84
4377.04 79
4377.19 73
4377.34 66
4377.49 61
4377.65 56
4377.80 52
4377.95 49
4378.10 48
4378.25 45
4378.41 43
4378.56 40
4378.71 37
4378.86 34
4379.01 31
4379.16 29
4379.32 28
4379.47 27
4379.62 27
4379.77 26
4379.92 24
4380.07 23
4380.23 21
4380.38 21
4380.53 21
4380.68 22
4380.83 24
4380.99 26
4381.14 29
4381.29 32
4381.44 36
4381.59 40
4381.74 44
4381.90 49
4382.05 53
4382.20 57
4382.35 59
4382.50 60
4382.66 60
4382.81 59
4382.96 58
4383.11 56
4383.26 54
4383.41 54
4383.57 55
4383.72 57
4383.87 59
4384.02 62
4384.17 64
4384.33 64
4384.48 64
4384.63 62
4384.78 61
4384.93 60
4385.08 61
4385.24 64
4385.39 68
4385.54 74
4385.69 79
4385.84 83
4386.00 86
4386.15 87
4386.30 88
4386.45 88
4386.60 88
4386.76 88
4386.91 88
4387.06 87
4387.21 85
4387.36 83
4387.51 80
4387.67 78
4387.82 76
4387.97 77
4388.12 80
4388.27 83
4388.43 87
4388.58 91
4388.73 93
4388.88 94
4389.03 93
4389.19 91
4389.34 88
4389.49 85
4389.64 81
4389.79 78
4389.95 76
4390.10 76
4390.25 77
4390.40 80
4390.55 85
4390.71 92
4390.86 99
4391.01 105
4391.16 109
4391.31 112
4391.47 113
4391.62 114
4391.77 113
4391.92 113
4392.07 113
4392.23 113
4392.38 112
4392.53 110
4392.68 106
4392.83 101
4392.99 96
4393.14 91
4393.29 88
4393.44 87
4393.59 88
4393.75 91
4393.90 95
4394.05 101
4394.20 106
4394.35 111
4394.51 115
4394.66 119
4394.81 121
4394.96 123
4395.11 124
4395.27 125
4395.42 125
4395.57 125
4395.72 124
4395.87 122
4396.03 121
4396.18 119
4396.33 117
4396.48 116
4396.63 115
4396.79 112
4396.94 110
4397.09 106
4397.24 103
4397.39 101
4397.55 100
4397.70 102
4397.85 105
4398.00 110
4398.15 115
4398.31 119
4398.46 122
4398.61 123
4398.76 123
4398.92 123
4399.07 122
4399.22 122
4399.37 123
4399.52 124
4399.68 125
4399.83 124
4399.98 121
4400.13 115
4400.28 107
4400.44 96
4400.59 83
4400.74 69
4400.89 56
4401.05 45
4401.20 37
4401.35 32
4401.50 30
4401.65 32
4401.81 37
4401.96 43
4402.11 49
4402.26 56
4402.41 63
4402.57 68
4402.72 73
4402.87 77
4403.02 80
4403.18 82
4403.33 83
4403.48 83
4403.63 83
4403.78 83
4403.94 83
4404.09 84
4404.24 86
4404.39 89
4404.55 93
4404.70 97
4404.85 101
4405.00 106
4405.15 111
4405.31 115
4405.46 119
4405.61 122
4405.76 123
4405.91 122
4406.07 120
4406.22 116
4406.37 112
4406.52 109
4406.68 106
4406.83 106
4406.98 109
4407.13 114
4407.29 122
4407.44 131
4407.59 140
4407.74 149
4407.89 156
4408.05 160
4408.20 162
4408.35 162
4408.50 161
4408.66 159
4408.81 157
4408.96 154
4409.11 151
4409.26 148
4409.42 144
4409.57 141
4409.72 138
4409.87 137
4410.03 136
4410.18 137
4410.33 139
4410.48 141
4410.64 144
4410.79 145
4410.94 146
4411.09 145
4411.24 142
4411.40 138
4411.55 132
4411.70 124
4411.85 116
4412.01 108
4412.16 100
4412.31 94
4412.46 89
4412.62 86
4412.77 85
4412.92 86
4413.07 89
4413.22 94
4413.38 100
4413.53 107
4413.68 114
4413.83 120
4413.99 124
4414.14 126
4414.29 125
4414.44 121
4414.60 115
4414.75 108
4414.90 102
4415.05 97
4415.21 95
4415.36 95
4415.51 98
4415.66 102
4415.82 107
4415.97 110
4416.12 112
4416.27 112
4416.42 112
4416.58 111
4416.73 110
4416.88 111
4417.03 112
4417.19 114
4417.34 117
4417.49 121
4417.64 124
4417.80 128
4417.95 133
4418.10 138
4418.25 144
4418.41 149
4418.56 154
4418.71 156
4418.86 157
4419.02 157
4419.17 155
4419.32 154
4419.47 152
4419.63 151
4419.78 152
4419.93 153
4420.08 156
4420.24 159
4420.39 163
4420.54 166
4420.69 170
4420.85 172
4421.00 173
4421.15 174
4421.30 174
4421.46 174
4421.61 175
4421.76 176
4421.91 176
4422.07 177
4422.22 177
4422.37 175
4422.52 172
4422.68 168
4422.83 164
4422.98 159
4423.13 154
4423.29 148
4423.44 141
4423.59 132
4423.74 123
4423.90 113
4424.05 102
4424.20 91
4424.35 82
4424.51 74
4424.66 67
4424.81 60
4424.96 55
4425.12 50
4425.27 46
4425.42 44
4425.57 44
4425.73 46
4425.88 49
4426.03 54
4426.18 60
4426.34 65
4426.49 69
4426.64 72
4426.79 74
4426.95 76
4427.10 79
4427.25 83
4427.41 87
4427.56 93
4427.71 99
4427.86 104
4428.02 107
4428.17 108
4428.32 106
4428.47 102
4428.63 96
4428.78 88
4428.93 81
4429.08 75
4429.24 71
4429.39 69
4429.54 68
4429.69 70
4429.85 74
4430.00 80
4430.15 86
4430.31 93
4430.46 99
4430.61 103
4430.76 105
4430.92 105
4431.07 103
4431.22 100
4431.37 96
4431.53 92
4431.68 88
4431.83 85
4431.98 81
4432.14 78
4432.29 76
4432.44 75
4432.60 76
4432.75 81
4432.90 88
4433.05 98
4433.21 111
4433.36 124
4433.51 136
4433.66 147
4433.82 156
4433.97 161
4434.12 164
4434.27 163
4434.43 159
4434.58 153
4434.73 143
4434.89 132
4435.04 120
4435.19 108
4435.34 98
4435.50 91
4435.65 87
4435.80 86
4435.95 89
4436.11 93
4436.26 99
4436.41 104
4436.57 109
4436.72 113
4436.87 116
4437.02 118
4437.18 120
4437.33 123
4437.48 126
4437.64 129
4437.79 132
4437.94 133
4438.09 132
4438.25 129
4438.40 125
4438.55 121
4438.70 116
4438.86 112
4439.01 110
4439.16 109
4439.32 108
4439.47 107
4439.62 106
4439.77 104
4439.93 101
4440.08 97
4440.23 92
4440.39 86
4440.54 80
4440.69 73
4440.84 67
4441.00 61
4441.15 57
4441.30 55
4441.46 54
4441.61 55
4441.76 56
4441.91 57
4442.07 58
4442.22 57
4442.37 55
4442.53 52
4442.68 48
4442.83 45
4442.98 43
4443.14 42
4443.29 41
4443.44 41
4443.60 42
4443.75 44
4443.90 46
4444.05 48
4444.21 50
4444.36 52
4444.51 52
4444.67 50
4444.82 47
4444.97 42
4445.12 36
4445.28 29
4445.43 22
4445.58 16
4445.74 11
4445.89 8
4446.04 6
4446.19 7
4446.35 9
4446.50 11
4446.65 15
4446.81 18
4446.96 23
4447.11 28
4447.27 33
4447.42 39
4447.57 43
4447.72 47
4447.88 50
4448.03 51
4448.18 52
4448.34 52
4448.49 53
4448.64 53
4448.79 54
4448.95 54
4449.10 53
4449.25 51
4449.41 46
4449.56 40
4449.71 33
4449.87 25
4450.02 18
4450.17 12
4450.32 8
4450.48 7
4450.63 7
4450.78 10
4450.94 14
4451.09 18
4451.24 23
4451.40 27
4451.55 30
4451.70 33
4451.85 33
4452.01 32
4452.16 29
4452.31 25
4452.47 21
4452.62 17
4452.77 15
4452.93 15
4453.08 17
4453.23 22
4453.39 27
4453.54 33
4453.69 37
4453.84 41
4454.00 43
4454.15 46
4454.30 49
4454.46 54
4454.61 60
4454.76 67
4454.92 74
4455.07 80
4455.22 83
4455.37 85
4455.53 83
4455.68 78
4455.83 71
4455.99 62
4456.14 52
4456.29 42
4456.45 33
4456.60 26
4456.75 22
4456.91 20
4457.06 21
4457.21 25
4457.37 29
4457.52 34
4457.67 38
4457.82 41
4457.98 42
4458.13 44
4458.28 45
4458.44 48
4458.59 53
4458.74 59
4458.90 66
4459.05 74
4459.20 81
4459.36 88
4459.51 95
4459.66 100
4459.82 103
4459.97 105
4460.12 106
4460.27 105
4460.43 102
4460.58 99
4460.73 96
4460.89 92
4461.04 87
4461.19 82
4461.35 76
4461.50 69
4461.65 62
4461.81 56
4461.96 51
4462.11 47
4462.27 46
4462.42 48
4462.57 52
4462.73 58
4462.88 65
4463.03 74
4463.19 83
4463.34 92
4463.49 98
4463.65 103
4463.80 103
4463.95 100
4464.10 94
4464.26 85
4464.41 74
4464.56 61
4464.72 49
4464.87 38
4465.02 28
4465.18 21
4465.33 17
4465.48 17
4465.64 19
4465.79 22
4465.94 27
4466.10 32
4466.25 37
4466.40 41
4466.56 44
4466.71 47
4466.86 51
4467.02 55
4467.17 60
4467.32 64
4467.48 69
4467.63 72
4467.78 74
4467.94 74
4468.09 71
4468.24 67
4468.40 61
4468.55 54
4468.70 48
4468.86 42
4469.01 39
4469.16 38
4469.32 40
4469.47 45
4469.62 51
4469.78 58
4469.93 64
4470.08 69
4470.24 73
4470.39 75
4470.54 75
4470.70 75
4470.85 76
4471.00 76
4471.16 76
4471.31 74
4471.46 71
4471.62 64
4471.77 55
4471.92 44
4472.08 31
4472.23 18
4472.38 6
4472.54 0
4472.69 0
4472.84 0
4473.00 0
4473.15 0
4473.30 0
4473.46 0
4473.61 6
4473.76 11
4473.92 14
4474.07 15
4474.22 13
4474.38 8
4474.53 2
4474.68 0
4474.84 0
4474.99 0
4475.14 0
4475.30 0
4475.45 0
4475.60 0
4475.76 1
4475.91 10
4476.06 21
4476.22 31
4476.37 40
4476.53 47
4476.68 52
4476.83 54
4476.99 54
4477.14 51
4477.29 46
4477.45 40
4477.60 33
4477.75 26
4477.91 19
4478.06 13
4478.21 9
4478.37 5
4478.52 4
4478.67 4
4478.83 6
4478.98 10
4479.13 16
4479.29 22
4479.44 28
4479.59 32
4479.75 35
4479.90 36
4480.06 34
4480.21 30
4480.36 25
4480.52 19
4480.67 15
4480.82 12
4480.98 12
4481.13 14
4481.28 18
4481.44 23
4481.59 30
4481.74 36
4481.90 42
4482.05 46
4482.20 50
4482.36 53
4482.51 55
4482.67 56
4482.82 58
4482.97 60
4483.13 62
4483.28 66
4483.43 69
4483.59 72
4483.74 75
4483.89 78
4484.05 79
4484.20 80
4484.35 79
4484.51 78
4484.66 75
4484.82 72
4484.97 69
4485.12 67
4485.28 66
4485.43 66
4485.58 67
4485.74 67
4485.89 68
4486.04 68
4486.20 66
4486.35 64
4486.50 62
4486.66 59
4486.81 55
4486.97 52
4487.12 50
4487.27 48
4487.43 48
4487.58 50
4487.73 54
4487.89 60
4488.04 67
4488.19 76
4488.35 84
4488.50 91
4488.66 97
4488.81 100
4488.96 101
4489.12 99
4489.27 95
4489.42 89
4489.58 81
4489.73 72
4489.89 63
4490.04 55
4490.19 48
4490.35 43
4490.50 41
4490.65 41
4490.81 43
4490.96 48
4491.11 53
4491.27 59
4491.42 64
4491.58 68
4491.73 71
4491.88 72
4492.04 72
4492.19 71
4492.34 69
4492.50 66
4492.65 63
4492.81 61
4492.96 60
4493.11 59
4493.27 58
4493.42 57
4493.57 54
4493.73 50
4493.88 44
4494.04 37
4494.19 29
4494.34 22
4494.50 17
4494.65 14
4494.80 14
4494.96 16
4495.11 21
4495.27 26
4495.42 32
4495.57 36
4495.73 39
4495.88 38
4496.03 35
4496.19 30
4496.34 23
4496.50 17
4496.65 11
4496.80 8
4496.96 7
4497.11 9
4497.26 12
4497.42 15
4497.57 19
4497.73 22
4497.88 23
4498.03 24
4498.19 25
4498.34 24
4498.49 24
4498.65 25
4498.80 27
4498.96 29
4499.11 33
4499.26 37
4499.42 41
4499.57 43
4499.73 43
4499.88 40
4500.03 34
4500.19 27
4500.34 19
4500.49 13
4500.65 11
4500.80 14
4500.96 22
4501.11 33
4501.26 47
4501.42 60
4501.57 72
4501.73 80
4501.88 86
4502.03 90
4502.19 93
4502.34 95
4502.50 98
4502.65 102
4502.80 106
4502.96 109
4503.11 110
4503.26 110
4503.42 107
4503.57 104
4503.73 101
4503.88 99
4504.03 100
4504.19 102
4504.34 106
4504.50 111
4504.65 115
4504.80 118
4504.96 118
4505.11 116
4505.27 112
4505.42 107
4505.57 102
4505.73 98
4505.88 96
4506.04 95
4506.19 98
4506.34 101
4506.50 106
4506.65 111
4506.81 114
4506.96 115
4507.11 114
4507.27 110
4507.42 104
4507.58 97
4507.73 91
4507.88 86
4508.04 83
4508.19 81
4508.34 82
4508.50 84
4508.65 85
4508.81 87
4508.96 87
4509.11 85
4509.27 83
4509.42 80
4509.58 76
4509.73 72
4509.88 69
4510.04 66
4510.19 62
4510.35 59
4510.50 55
4510.66 51
4510.81 47
4510.96 43
4511.12 40
4511.27 38
4511.43 36
4511.58 36
4511.73 36
4511.89 37
4512.04 39
4512.20 42
4512.35 45
4512.50 49
4512.66 53
4512.81 56
4512.97 57
4513.12 56
4513.27 53
4513.43 48
4513.58 42
4513.74 36
4513.89 30
4514.04 25
4514.20 22
4514.35 21
4514.51 23
4514.66 26
4514.81 30
4514.97 36
4515.12 42
4515.28 47
4515.43 51
4515.59 54
4515.74 56
4515.89 56
4516.05 55
4516.20 54
4516.36 53
4516.51 54
4516.66 56
4516.82 60
4516.97 66
4517.13 72
4517.28 78
4517.43 83
4517.59 87
4517.74 89
4517.90 89
4518.05 87
4518.21 84
4518.36 81
4518.51 77
4518.67 74
4518.82 71
4518.98 69
4519.13 67
4519.28 65
4519.44 63
4519.59 60
4519.75 57
4519.90 52
4520.06 48
4520.21 42
4520.36 37
4520.52 33
4520.67 29
4520.83 27
4520.98 27
4521.14 29
4521.29 32
4521.44 38
4521.60 44
4521.75 50
4521.91 56
4522.06 59
4522.21 61
4522.37 59
4522.52 57
4522.68 54
4522.83 51
4522.99 49
4523.14 48
4523.29 49
4523.45 50
4523.60 52
4523.76 54
4523.91 55
4524.07 56
4524.22 56
4524.37 56
4524.53 56
4524.68 55
4524.84 55
4524.99 54
4525.15 54
4525.30 53
4525.45 52
4525.61 50
4525.76 48
4525.92 48
4526.07 49
4526.23 52
4526.38 58
4526.53 66
4526.69 75
4526.84 85
4527.00 94
4527.15 100
4527.31 105
4527.46 107
4527.61 108
4527.77 107
4527.92 106
4528.08 105
4528.23 104
4528.39 103
4528.54 103
4528.69 104
4528.85 105
4529.00 107
4529.16 109
4529.31 110
4529.47 112
4529.62 113
4529.78 115
4529.93 117
4530.08 120
4530.24 125
4530.39 131
4530.55 138
4530.70 146
4530.86 154
4531.01 161
4531.16 168
4531.32 172
4531.47 175
4531.63 175
4531.78 174
4531.94 170
4532.09 164
4532.25 159
4532.40 153
4532.55 149
4532.71 146
4532.86 144
4533.02 143
4533.17 143
4533.33 143
4533.48 143
4533.63 144
4533.79 145
4533.94 147
4534.10 149
4534.25 151
4534.41 152
4534.56 152
4534.72 150
4534.87 147
4535.02 141
4535.18 135
4535.33 128
4535.49 122
4535.64 117
4535.80 112
4535.95 109
4536.11 106
4536.26 105
4536.41 103
4536.57 101
4536.72 98
4536.88 94
4537.03 89
4537.19 82
4537.34 75
4537.50 68
4537.65 61
4537.81 55
4537.96 50
4538.11 47
4538.27 46
4538.42 46
4538.58 48
4538.73 50
4538.89 54
4539.04 59
4539.20 63
4539.35 67
4539.50 70
4539.66 72
4539.81 74
4539.97 74
4540.12 74
4540.28 72
4540.43 70
4540.59 66
4540.74 62
4540.90 58
4541.05 54
4541.20 50
4541.36 48
4541.51 48
4541.67 49
4541.82 52
4541.98 56
4542.13 60
4542.29 65
4542.44 69
4542.60 72
4542.75 75
4542.91 78
4543.06 80
4543.21 83
4543.37 86
4543.52 89
4543.68 91
4543.83 93
4543.99 94
4544.14 93
4544.30 91
4544.45 88
4544.61 85
4544.76 83
4544.91 82
4545.07 83
4545.22 86
4545.38 91
4545.53 97
4545.69 104
4545.84 112
4546.00 119
4546.15 125
4546.31 130
4546.46 133
4546.62 135
4546.77 135
4546.93 134
4547.08 133
4547.23 133
4547.39 135
4547.54 140
4547.70 147
4547.85 156
4548.01 166
4548.16 176
4548.32 185
4548.47 192
4548.63 197
4548.78 198
4548.94 197
4549.09 193
4549.25 186
4549.40 177
4549.55 166
4549.71 155
4549.86 144
4550.02 136
4550.17 131
4550.33 129
4550.48 130
4550.64 133
4550.79 137
4550.95 140
4551.10 142
4551.26 142
4551.41 140
4551.57 137
4551.72 132
4551.88 128
4552.03 123
4552.18 118
4552.34 113
4552.49 108
4552.65 101
4552.80 94
4552.96 86
4553.11 78
4553.27 72
4553.42 67
4553.58 65
4553.73 66
4553.89 69
4554.04 75
4554.20 82
4554.35 89
4554.51 96
4554.66 103
4554.82 107
4554.97 108
4555.13 106
4555.28 102
4555.43 95
4555.59 87
4555.74 80
4555.90 74
4556.05 71
4556.21 71
4556.36 73
4556.52 75
4556.67 77
4556.83 77
4556.98 76
4557.14 73
4557.29 69
4557.45 65
4557.60 61
4557.76 58
4557.91 56
4558.07 55
4558.22 54
4558.38 53
4558.53 50
4558.69 46
4558.84 41
4559.00 33
4559.15 25
4559.31 16
4559.46 8
4559.62 1
4559.77 0
4559.92 0
4560.08 0
4560.23 0
4560.39 0
4560.54 0
4560.70 0
4560.85 0
4561.01 0
4561.16 4
4561.32 11
4561.47 19
4561.63 28
4561.78 36
4561.94 42
4562.09 46
4562.25 47
4562.40 46
4562.56 43
4562.71 39
4562.87 35
4563.02 31
4563.18 28
4563.33 25
4563.49 23
4563.64 21
4563.80 19
4563.95 18
4564.11 17
4564.26 17
4564.42 16
4564.57 16
4564.73 15
4564.88 14
4565.04 12
4565.19 10
4565.35 7
4565.50 4
4565.66 2
4565.81 0
4565.97 0
4566.12 0
4566.28 0
4566.43 0
4566.59 0
4566.74 6
4566.90 12
4567.05 20
4567.21 27
4567.36 34
4567.52 39
4567.67 44
4567.83 48
4567.98 53
4568.14 59
4568.29 65
4568.45 71
4568.60 77
4568.76 81
4568.91 84
4569.07 85
4569.22 84
4569.38 82
4569.53 79
4569.69 77
4569.84 76
4570.00 75
4570.15 75
4570.31 77
4570.46 79
4570.62 81
4570.77 83
4570.93 85
4571.08 87
4571.24 88
4571.39 89
4571.55 90
4571.70 90
4571.86 90
4572.01 88
4572.17 85
4572.32 81
4572.48 74
4572.63 67
4572.79 60
4572.94 53
4573.10 48
4573.25 44
4573.41 41
4573.56 39
4573.72 37
4573.87 35
4574.03 33
4574.18 30
4574.34 27
4574.49 26
4574.65 25
4574.80 25
4574.96 27
4575.11 29
4575.27 31
4575.43 33
4575.58 35
4575.74 37
4575.89 39
4576.05 40
4576.20 42
4576.36 43
4576.51 43
4576.67 42
4576.82 41
4576.98 38
4577.13 35
4577.29 32
4577.44 29
4577.60 27
4577.75 26
4577.91 26
4578.06 28
4578.22 30
4578.37 32
4578.53 34
4578.68 35
4578.84 35
4578.99 33
4579.15 30
4579.30 26
4579.46 24
4579.61 22
4579.77 23
4579.93 25
4580.08 30
4580.24 36
4580.39 42
4580.55 47
4580.70 51
4580.86 54
4581.01 55
4581.17 54
4581.32 54
4581.48 53
4581.63 52
4581.79 51
4581.94 50
4582.10 49
4582.25 47
4582.41 45
4582.56 43
4582.72 41
4582.87 39
4583.03 36
4583.19 34
4583.34 32
4583.50 30
4583.65 30
4583.81 30
4583.96 32
4584.12 34
4584.27 35
4584.43 37
4584.58 37
4584.74 35
4584.89 32
4585.05 27
4585.20 20
4585.36 13
4585.51 5
4585.67 0
4585.83 0
4585.98 0
4586.14 0
4586.29 0
4586.45 4
4586.60 13
4586.76 23
4586.91 35
4587.07 47
4587.22 58
4587.38 69
4587.53 78
4587.69 84
4587.84 87
4588.00 86
4588.16 81
4588.31 73
4588.47 65
4588.62 58
4588.78 52
4588.93 48
4589.09 45
4589.24 44
4589.40 43
4589.55 41
4589.71 40
4589.86 38
4590.02 38
4590.17 39
4590.33 41
4590.49 44
4590.64 48
4590.80 52
4590.95 54
4591.11 55
4591.26 54
4591.42 51
4591.57 48
4591.73 44
4591.88 41
4592.04 40
4592.20 40
4592.35 41
4592.51 44
4592.66 46
4592.82 49
4592.97 53
4593.13 57
4593.28 63
4593.44 70
4593.59 77
4593.75 84
4593.90 90
4594.06 94
4594.22 97
4594.37 99
4594.53 100
4594.68 101
4594.84 103
4594.99 105
4595.15 107
4595.30 108
4595.46 106
4595.62 103
4595.77 98
4595.93 92
4596.08 86
4596.24 80
4596.39 74
4596.55 70
4596.70 67
4596.86 65
4597.01 64
4597.17 64
4597.33 64
4597.48 64
4597.64 62
4597.79 60
4597.95 55
4598.10 50
4598.26 44
4598.41 39
4598.57 35
4598.73 32
4598.88 30
4599.04 30
4599.19 30
4599.35 31
4599.50 33
4599.66 36
4599.81 39
4599.97 44
4600.13 49
4600.28 55
4600.44 59
4600.59 62
4600.75 65
4600.90 66
4601.06 68
4601.21 69
4601.37 71
4601.53 73
4601.68 75
4601.84 74
4601.99 71
4602.15 66
4602.30 59
4602.46 51
4602.61 43
4602.77 36
4602.93 30
4603.08 25
4603.24 19
4603.39 13
4603.55 5
4603.70 0
4603.86 0
4604.01 0
4604.17 0
4604.33 0
4604.48 0
4604.64 0
4604.79 0
4604.95 6
4605.10 10
4605.26 13
4605.42 14
4605.57 14
4605.73 15
4605.88 17
4606.04 21
4606.19 27
4606.35 34
4606.50 43
4606.66 51
4606.82 58
4606.97 64
4607.13 67
4607.28 69
4607.44 68
4607.59 66
4607.75 63
4607.91 58
4608.06 53
4608.22 47
4608.37 41
4608.53 35
4608.68 29
4608.84 23
4609.00 19
4609.15 17
4609.31 18
4609.46 23
4609.62 30
4609.77 39
4609.93 48
4610.09 56
4610.24 61
4610.40 63
4610.55 61
4610.71 57
4610.86 51
4611.02 44
4611.18 37
4611.33 30
4611.49 25
4611.64 22
4611.80 20
4611.95 21
4612.11 24
4612.27 30
4612.42 38
4612.58 48
4612.73 58
4612.89 67
4613.05 73
4613.20 76
4613.36 76
4613.51 73
4613.67 68
4613.82 63
4613.98 57
4614.14 53
4614.29 50
4614.45 48
4614.60 47
4614.76 46
4614.91 44
4615.07 42
4615.23 38
4615.38 34
4615.54 28
4615.69 23
4615.85 19
4616.01 17
4616.16 17
4616.32 20
4616.47 25
4616.63 31
4616.78 38
4616.94 45
4617.10 50
4617.25 54
4617.41 56
4617.56 56
4617.72 54
4617.88 51
4618.03 48
4618.19 44
4618.34 40
4618.50 38
4618.65 36
4618.81 36
4618.97 36
4619.12 37
4619.28 39
4619.43 41
4619.59 43
4619.75 46
4619.90 50
4620.06 55
4620.21 60
4620.37 65
4620.53 71
4620.68 78
4620.84 85
4620.99 93
4621.15 102
4621.30 111
4621.46 119
4621.62 125
4621.77 127
4621.93 126
4622.08 122
4622.24 115
4622.40 108
4622.55 102
4622.71 97
4622.86 93
4623.02 90
4623.18 88
4623.33 86
4623.49 84
4623.64 82
4623.80 81
4623.96 81
4624.11 81
4624.27 82
4624.42 84
4624.58 86
4624.74 87
4624.89 87
4625.05 86
4625.20 83
4625.36 79
4625.52 72
4625.67 64
4625.83 55
4625.98 45
4626.14 34
4626.30 24
4626.45 15
4626.61 8
4626.76 2
4626.92 0
4627.08 0
4627.23 0
4627.39 0
4627.54 0
4627.70 0
4627.86 0
4628.01 0
4628.17 1
4628.32 4
4628.48 8
4628.64 12
4628.79 17
4628.95 23
4629.10 29
4629.26 36
4629.42 43
4629.57 51
4629.73 58
4629.88 64
4630.04 68
4630.20 71
4630.35 72
4630.51 72
4630.66 71
4630.82 72
4630.98 73
4631.13 76
4631.29 80
4631.44 84
4631.60 87
4631.76 88
4631.91 88
4632.07 86
4632.23 82
4632.38 77
4632.54 71
4632.69 64
4632.85 56
4633.01 49
4633.16 44
4633.32 41
4633.47 40
4633.63 43
4633.79 47
4633.94 51
4634.10 55
4634.25 56
4634.41 55
4634.57 51
4634.72 47
4634.88 42
4635.04 37
4635.19 35
4635.35 35
4635.50 37
4635.66 42
4635.82 49
4635.97 58
4636.13 66
4636.28 74
4636.44 80
4636.60 84
4636.75 86
4636.91 87
4637.07 87
4637.22 87
4637.38 88
4637.53 90
4637.69 91
4637.85 93
4638.00 93
4638.16 93
4638.31 91
4638.47 89
4638.63 86
4638.78 85
4638.94 85
4639.10 87
4639.25 91
4639.41 97
4639.56 104
4639.72 111
4639.88 116
4640.03 119
4640.19 119
4640.35 116
4640.50 110
4640.66 102
4640.81 93
4640.97 84
4641.13 77
4641.28 70
4641.44 65
4641.60 61
4641.75 57
4641.91 52
4642.06 47
4642.22 41
4642.38 36
4642.53 32
4642.69 30
4642.85 32
4643.00 36
4643.16 43
4643.31 52
4643.47 61
4643.63 69
4643.78 75
4643.94 79
4644.10 82
4644.25 83
4644.41 85
4644.57 88
4644.72 92
4644.88 98
4645.03 105
4645.19 110
4645.35 112
4645.50 110
4645.66 104
4645.82 95
4645.97 85
4646.13 75
4646.28 66
4646.44 60
4646.60 57
4646.75 56
4646.91 56
4647.07 57
4647.22 60
4647.38 65
4647.54 73
4647.69 86
4647.85 102
4648.00 121
4648.16 143
4648.32 165
4648.47 187
4648.63 208
4648.79 228
4648.94 248
4649.10 269
4649.26 291
4649.41 313
4649.57 333
4649.72 352
4649.88 370
4650.04 386
4650.19 403
4650.35 421
4650.51 443
4650.66 468
4650.82 496
4650.98 527
4651.13 559
4651.29 590
4651.45 621
4651.60 650
4651.76 677
4651.91 702
4652.07 726
4652.23 746
4652.38 764
4652.54 779
4652.70 792
4652.85 802
4653.01 812
4653.17 822
4653.32 832
4653.48 843
4653.64 854
4653.79 864
4653.95 872
4654.10 877
4654.26 879
4654.42 879
4654.57 877
4654.73 875
4654.89 872
4655.04 868
4655.20 862
4655.36 854
4655.51 841
4655.67 824
4655.83 803
4655.98 778
4656.14 751
4656.30 724
4656.45 699
4656.61 677
4656.76 658
4656.92 642
4657.08 627
4657.23 611
4657.39 592
4657.55 569
4657.70 543
4657.86 515
4658.02 486
4658.17 460
4658.33 437
4658.49 420
4658.64 410
4658.80 405
4658.96 403
4659.11 404
4659.27 404
4659.43 401
4659.58 395
4659.74 385
4659.90 374
4660.05 363
4660.21 353
4660.37 345
4660.52 339
4660.68 333
4660.84 327
4660.99 319
4661.15 307
4661.30 292
4661.46 274
4661.62 256
4661.77 239
4661.93 224
4662.09 214
4662.24 208
4662.40 206
4662.56 205
4662.71 205
4662.87 204
4663.03 200
4663.18 196
4663.34 190
4663.50 186
4663.65 182
4663.81 181
4663.97 181
4664.12 182
4664.28 183
4664.44 182
4664.59 178
4664.75 170
4664.91 160
4665.06 148
4665.22 135
4665.38 122
4665.53 111
4665.69 101
4665.85 95
4666.00 91
4666.16 89
4666.32 89
4666.47 89
4666.63 89
4666.79 89
4666.94 87
4667.10 84
4667.26 81
4667.41 78
4667.57 75
4667.73 73
4667.88 72
4668.04 72
4668.20 72
4668.35 73
4668.51 72
4668.67 71
4668.82 68
4668.98 63
4669.14 58
4669.29 51
4669.45 45
4669.61 40
4669.76 36
4669.92 32
4670.08 28
4670.23 24
4670.39 19
4670.55 13
4670.70 8
4670.86 3
4671.02 0
4671.18 0
4671.33 0
4671.49 0
4671.65 3
4671.80 6
4671.96 8
4672.12 9
4672.27 7
4672.43 4
4672.59 0
4672.74 0
4672.90 0
4673.06 0
4673.21 0
4673.37 0
4673.53 0
4673.68 2
4673.84 6
4674.00 10
4674.15 14
4674.31 17
4674.47 21
4674.62 25
4674.78 30
4674.94 36
4675.09 42
4675.25 46
4675.41 48
4675.57 47
4675.72 43
4675.88 38
4676.04 32
4676.19 27
4676.35 23
4676.51 23
4676.66 24
4676.82 27
4676.98 30
4677.13 33
4677.29 36
4677.45 39
4677.60 42
4677.76 46
4677.92 52
4678.07 60
4678.23 69
4678.39 78
4678.55 86
4678.70 93
4678.86 97
4679.02 101
4679.17 103
4679.33 105
4679.49 108
4679.64 111
4679.80 114
4679.96 117
4680.11 119
4680.27 120
4680.43 120
4680.59 118
4680.74 115
4680.90 112
4681.06 109
4681.21 106
4681.37 104
4681.53 101
4681.68 99
4681.84 97
4682.00 94
4682.15 90
4682.31 85
4682.47 79
4682.63 72
4682.78 64
4682.94 55
4683.10 47
4683.25 40
4683.41 34
4683.57 30
4683.72 28
4683.88 27
4684.04 28
4684.19 29
4684.35 30
4684.51 30
4684.67 29
4684.82 26
4684.98 24
4685.14 23
4685.29 22
4685.45 22
4685.61 22
4685.76 23
4685.92 22
4686.08 21
4686.24 19
4686.39 17
4686.55 15
4686.71 15
4686.86 18
4687.02 22
4687.18 28
4687.33 34
4687.49 40
4687.65 45
4687.81 48
4687.96 49
4688.12 49
4688.28 48
4688.43 46
4688.59 45
4688.75 43
4688.91 42
4689.06 40
4689.22 37
4689.38 35
4689.53 32
4689.69 29
4689.85 28
4690.00 27
4690.16 28
4690.32 30
4690.48 33
4690.63 36
4690.79 40
4690.95 43
4691.10 45
4691.26 46
4691.42 45
4691.58 43
4691.73 39
4691.89 34
4692.05 29
4692.20 24
4692.36 20
4692.52 17
4692.68 13
4692.83 11
4692.99 9
4693.15 8
4693.30 9
4693.46 11
4693.62 15
4693.77 20
4693.93 26
4694.09 32
4694.25 37
4694.40 40
4694.56 40
4694.72 37
4694.87 32
4695.03 24
4695.19 15
4695.35 7
4695.50 0
4695.66 0
4695.82 0
4695.98 2
4696.13 9
4696.29 16
4696.45 21
4696.60 25
4696.76 25
4696.92 23
4697.08 19
4697.23 16
4697.39 14
4697.55 14
4697.70 16
4697.86 20
4698.02 26
4698.18 32
4698.33 40
4698.49 48
4698.65 57
4698.80 66
4698.96 76
4699.12 85
4699.28 93
4699.43 99
4699.59 102
4699.75 102
4699.91 99
4700.06 93
4700.22 86
4700.38 78
4700.53 71
4700.69 65
4700.85 60
4701.01 58
4701.16 56
4701.32 57
4701.48 58
4701.63 62
4701.79 67
4701.95 74
4702.11 84
4702.26 96
4702.42 109
4702.58 122
4702.74 136
4702.89 149
4703.05 162
4703.21 175
4703.36 188
4703.52 202
4703.68 217
4703.84 234
4703.99 254
4704.15 277
4704.31 304
4704.47 336
4704.62 374
4704.78 420
4704.94 472
4705.10 531
4705.25 595
4705.41 664
4705.57 737
4705.72 812
4705.88 889
4706.04 969
4706.20 1054
4706.35 1143
4706.51 1238
4706.67 1339
4706.83 1445
4706.98 1556
4707.14 1669
4707.30 1784
4707.46 1897
4707.61 2009
4707.77 2119
4707.93 2225
4708.09 2327
4708.24 2425
4708.40 2516
4708.56 2598
4708.71 2669
4708.87 2728
4709.03 2774
4709.19 2806
4709.34 2827
4709.50 2839
4709.66 2844
4709.82 2842
4709.97 2834
4710.13 2821
4710.29 2802
4710.45 2778
4710.60 2749
4710.76 2715
4710.92 2678
4711.08 2638
4711.23 2595
4711.39 2547
4711.55 2493
4711.71 2433
4711.86 2364
4712.02 2288
4712.18 2206
4712.34 2119
4712.49 2030
4712.65 1940
4712.81 1851
4712.96 1763
4713.12 1677
4713.28 1593
4713.44 1512
4713.59 1435
4713.75 1363
4713.91 1296
4714.07 1234
4714.22 1177
4714.38 1124
4714.54 1074
4714.70 1028
4714.85 984
4715.01 943
4715.17 905
4715.33 868
4715.48 833
4715.64 797
4715.80 760
4715.96 720
4716.11 680
4716.27 638
4716.43 597
4716.59 557
4716.74 519
4716.90 485
4717.06 454
4717.22 426
4717.37 400
4717.53 377
4717.69 355
4717.85 335
4718.00 314
4718.16 294
4718.32 275
4718.48 256
4718.63 238
4718.79 221
4718.95 206
4719.11 193
4719.27 182
4719.42 173
4719.58 167
4719.74 164
4719.90 163
4720.05 162
4720.21 161
4720.37 158
4720.53 152
4720.68 144
4720.84 133
4721.00 121
4721.16 109
4721.31 98
4721.47 88
4721.63 80
4721.79 74
4721.94 70
4722.10 67
4722.26 66
4722.42 66
4722.57 66
4722.73 66
4722.89 67
4723.05 66
4723.21 66
4723.36 65
4723.52 64
4723.68 63
4723.84 62
4723.99 61
4724.15 61
4724.31 62
4724.47 62
4724.62 62
4724.78 62
4724.94 60
4725.10 56
4725.25 52
4725.41 48
4725.57 44
4725.73 43
4725.89 44
4726.04 46
4726.20 48
4726.36 49
4726.52 48
4726.67 45
4726.83 39
4726.99 34
4727.15 29
4727.30 27
4727.46 29
4727.62 34
4727.78 40
4727.93 47
4728.09 54
4728.25 59
4728.41 63
4728.57 65
4728.72 65
4728.88 65
4729.04 63
4729.20 59
4729.35 53
4729.51 45
4729.67 36
4729.83 26
4729.99 18
4730.14 11
4730.30 6
4730.46 4
4730.62 4
4730.77 5
4730.93 7
4731.09 11
4731.25 15
4731.41 19
4731.56 23
4731.72 26
4731.88 30
4732.04 32
4732.19 34
4732.35 35
4732.51 36
4732.67 36
4732.83 36
4732.98 35
4733.14 34
4733.30 32
4733.46 30
4733.61 27
4733.77 25
4733.93 23
4734.09 22
4734.25 20
4734.40 18
4734.56 16
4734.72 14
4734.88 13
4735.03 12
4735.19 11
4735.35 12
4735.51 12
4735.67 12
4735.82 11
4735.98 9
4736.14 5
4736.30 2
4736.45 0
4736.61 0
4736.77 0
4736.93 4
4737.09 10
4737.24 18
4737.40 26
4737.56 33
4737.72 37
4737.88 39
4738.03 39
4738.19 36
4738.35 32
4738.51 27
4738.67 23
4738.82 19
4738.98 16
4739.14 13
4739.30 9
4739.45 6
4739.61 2
4739.77 0
4739.93 0
4740.09 0
4740.24 0
4740.40 0
4740.56 0
4740.72 0
4740.88 0
4741.03 3
4741.19 11
4741.35 19
4741.51 27
4741.67 34
4741.82 39
4741.98 41
4742.14 41
4742.30 38
4742.46 33
4742.61 26
4742.77 18
4742.93 11
4743.09 5
4743.24 2
4743.40 1
4743.56 3
4743.72 6
4743.88 12
4744.03 18
4744.19 24
4744.35 30
4744.51 36
4744.67 42
4744.82 46
4744.98 50
4745.14 53
4745.30 56
4745.46 58
4745.61 60
4745.77 63
4745.93 65
4746.09 68
4746.25 72
4746.40 75
4746.56 78
4746.72 80
4746.88 82
4747.04 82
4747.19 82
4747.35 80
4747.51 77
4747.67 71
4747.83 65
4747.98 57
4748.14 49
4748.30 42
4748.46 36
4748.62 34
4748.78 35
4748.93 39
4749.09 45
4749.25 53
4749.41 60
4749.57 67
4749.72 71
4749.88 72
4750.04 71
4750.20 68
4750.36 63
4750.51 57
4750.67 51
4750.83 47
4750.99 45
4751.15 45
4751.30 48
4751.46 52
4751.62 56
4751.78 58
4751.94 59
4752.09 57
4752.25 53
4752.41 48
4752.57 43
4752.73 38
4752.89 35
4753.04 33
4753.20 32
4753.36 33
4753.52 35
4753.68 38
4753.83 41
4753.99 44
4754.15 47
4754.31 47
4754.47 46
4754.62 42
4754.78 36
4754.94 28
4755.10 20
4755.26 12
4755.42 5
4755.57 0
4755.73 0
4755.89 0
4756.05 0
4756.21 0
4756.36 0
4756.52 0
4756.68 0
4756.84 0
4757.00 0
4757.16 2
4757.31 5
4757.47 9
4757.63 14
4757.79 18
4757.95 23
4758.10 27
4758.26 31
4758.42 35
4758.58 37
4758.74 39
4758.90 39
4759.05 39
4759.21 38
4759.37 36
4759.53 33
4759.69 29
4759.85 24
4760.00 18
4760.16 12
4760.32 6
4760.48 2
4760.64 0
4760.79 0
4760.95 1
4761.11 4
4761.27 8
4761.43 12
4761.59 14
4761.74 14
4761.90 13
4762.06 10
4762.22 7
4762.38 4
4762.54 2
4762.69 1
4762.85 1
4763.01 2
4763.17 3
4763.33 5
4763.49 6
4763.64 7
4763.80 7
4763.96 7
4764.12 7
4764.28 7
4764.44 8
4764.59 11
4764.75 14
4764.91 18
4765.07 23
4765.23 27
4765.39 29
4765.54 30
4765.70 30
4765.86 28
4766.02 28
4766.18 28
4766.34 29
4766.49 32
4766.65 38
4766.81 44
4766.97 52
4767.13 62
4767.29 73
4767.44 86
4767.60 100
4767.76 114
4767.92 128
4768.08 139
4768.24 148
4768.39 152
4768.55 152
4768.71 148
4768.87 142
4769.03 134
4769.19 126
4769.34 117
4769.50 110
4769.66 103
4769.82 99
4769.98 96
4770.14 94
4770.29 95
4770.45 97
4770.61 101
4770.77 107
4770.93 114
4771.09 121
4771.25 129
4771.40 136
4771.56 144
4771.72 150
4771.88 155
4772.04 158
4772.20 161
4772.35 162
4772.51 163
4772.67 163
4772.83 163
4772.99 162
4773.15 160
4773.31 156
4773.46 149
4773.62 138
4773.78 126
4773.94 112
4774.10 97
4774.26 84
4774.41 74
4774.57 68
4774.73 66
4774.89 67
4775.05 70
4775.21 74
4775.37 77
4775.52 79
4775.68 78
4775.84 75
4776.00 71
4776.16 67
4776.32 63
4776.47 61
4776.63 60
4776.79 61
4776.95 63
4777.11 65
4777.27 67
4777.43 68
4777.58 68
4777.74 67
4777.90 67
4778.06 66
4778.22 64
4778.38 62
4778.54 59
4778.69 55
4778.85 52
4779.01 50
4779.17 49
4779.33 50
4779.49 53
4779.65 57
4779.80 60
4779.96 62
4780.12 62
4780.28 60
4780.44 56
4780.60 51
4780.76 45
4780.91 40
4781.07 35
4781.23 32
4781.39 31
4781.55 30
4781.71 31
4781.87 33
4782.02 35
4782.18 37
4782.34 40
4782.50 42
4782.66 44
4782.82 46
4782.98 48
4783.13 51
4783.29 54
4783.45 58
4783.61 65
4783.77 74
4783.93 86
4784.09 100
4784.25 117
4784.40 134
4784.56 151
4784.72 166
4784.88 180
4785.04 190
4785.20 199
4785.36 208
4785.51 216
4785.67 227
4785.83 240
4785.99 255
4786.15 273
4786.31 292
4786.47 311
4786.63 330
4786.78 348
4786.94 366
4787.10 385
4787.26 404
4787.42 426
4787.58 451
4787.74 478
4787.89 508
4788.05 540
4788.21 574
4788.37 608
4788.53 640
4788.69 670
4788.85 697
4789.01 722
4789.16 744
4789.32 765
4789.48 786
4789.64 809
4789.80 833
4789.96 858
4790.12 882
4790.28 903
4790.43 919
4790.59 928
4790.75 930
4790.91 925
4791.07 914
4791.23 901
4791.39 886
4791.55 872
4791.70 859
4791.86 846
4792.02 832
4792.18 814
4792.34 792
4792.50 765
4792.66 734
4792.82 701
4792.97 668
4793.13 637
4793.29 609
4793.45 585
4793.61 563
4793.77 544
4793.93 524
4794.09 504
4794.25 482
4794.40 459
4794.56 435
4794.72 411
4794.88 387
4795.04 364
4795.20 343
4795.36 324
4795.52 308
4795.67 294
4795.83 282
4795.99 271
4796.15 261
4796.31 251
4796.47 240
4796.63 228
4796.79 217
4796.95 206
4797.10 196
4797.26 187
4797.42 180
4797.58 173
4797.74 167
4797.90 161
4798.06 155
4798.22 148
4798.38 141
4798.53 133
4798.69 125
4798.85 117
4799.01 108
4799.17 100
4799.33 92
4799.49 85
4799.65 80
4799.81 77
4799.96 75
4800.12 75
4800.28 76
4800.44 77
4800.60 79
4800.76 80
4800.92 81
4801.08 81
4801.24 81
4801.39 80
4801.55 79
4801.71 75
4801.87 70
4802.03 63
4802.19 54
4802.35 45
4802.51 36
4802.67 28
4802.82 22
4802.98 18
4803.14 15
4803.30 13
4803.46 11
4803.62 9
4803.78 7
4803.94 5
4804.10 3
4804.26 3
4804.41 2
4804.57 3
4804.73 3
4804.89 3
4805.05 3
4805.21 3
4805.37 3
4805.53 3
4805.69 4
4805.85 4
4806.00 3
4806.16 2
4806.32 0
4806.48 0
4806.64 0
4806.80 0
4806.96 0
4807.12 0
4807.28 5
4807.44 15
4807.59 26
4807.75 39
4807.91 53
4808.07 65
4808.23 75
4808.39 82
4808.55 86
4808.71 86
4808.87 83
4809.03 77
4809.18 71
4809.34 65
4809.50 62
4809.66 62
4809.82 65
4809.98 72
4810.14 81
4810.30 90
4810.46 98
4810.62 103
4810.78 104
4810.93 103
4811.09 100
4811.25 97
4811.41 95
4811.57 96
4811.73 100
4811.89 107
4812.05 117
4812.21 129
4812.37 141
4812.53 154
4812.68 167
4812.84 180
4813.00 193
4813.16 206
4813.32 218
4813.48 230
4813.64 241
4813.80 250
4813.96 257
4814.12 262
4814.28 264
4814.44 263
4814.59 260
4814.75 255
4814.91 250
4815.07 246
4815.23 244
4815.39 243
4815.55 244
4815.71 244
4815.87 245
4816.03 244
4816.19 243
4816.35 243
4816.50 242
4816.66 243
4816.82 244
4816.98 245
4817.14 246
4817.30 248
4817.46 249
4817.62 249
4817.78 249
4817.94 248
4818.10 246
4818.26 241
4818.41 235
4818.57 228
4818.73 222
4818.89 219
4819.05 219
4819.21 224
4819.37 232
4819.53 243
4819.69 256
4819.85 266
4820.01 275
4820.17 281
4820.33 283
4820.48 284
4820.64 283
4820.80 282
4820.96 281
4821.12 282
4821.28 282
4821.44 283
4821.60 282
4821.76 280
4821.92 275
4822.08 268
4822.24 259
4822.40 249
4822.56 240
4822.71 232
4822.87 225
4823.03 222
4823.19 222
4823.35 225
4823.51 230
4823.67 238
4823.83 247
4823.99 256
4824.15 264
4824.31 270
4824.47 274
4824.63 275
4824.79 275
4824.94 274
4825.10 272
4825.26 271
4825.42 269
4825.58 267
4825.74 264
4825.90 260
4826.06 256
4826.22 251
4826.38 248
4826.54 248
4826.70 251
4826.86 259
4827.02 270
4827.18 284
4827.33 300
4827.49 315
4827.65 330
4827.81 341
4827.97 349
4828.13 354
4828.29 355
4828.45 352
4828.61 348
4828.77 341
4828.93 335
4829.09 329
4829.25 325
4829.41 322
4829.57 322
4829.73 322
4829.88 322
4830.04 322
4830.20 320
4830.36 316
4830.52 310
4830.68 301
4830.84 291
4831.00 279
4831.16 267
4831.32 255
4831.48 243
4831.64 233
4831.80 225
4831.96 219
4832.12 213
4832.28 208
4832.44 201
4832.59 193
4832.75 183
4832.91 172
4833.07 161
4833.23 151
4833.39 143
4833.55 138
4833.71 134
4833.87 133
4834.03 134
4834.19 135
4834.35 136
4834.51 135
4834.67 134
4834.83 130
4834.99 125
4835.15 117
4835.31 107
4835.47 96
4835.62 85
4835.78 75
4835.94 66
4836.10 59
4836.26 54
4836.42 49
4836.58 45
4836.74 41
4836.90 38
4837.06 35
4837.22 32
4837.38 28
4837.54 25
4837.70 21
4837.86 15
4838.02 10
4838.18 5
4838.34 1
4838.50 0
4838.66 0
4838.82 2
4838.97 6
4839.13 10
4839.29 13
4839.45 13
4839.61 10
4839.77 5
4839.93 0
4840.09 0
4840.25 0
4840.41 0
4840.57 0
4840.73 0
4840.89 0
4841.05 0
4841.21 5
4841.37 10
4841.53 15
4841.69 21
4841.85 26
4842.01 30
4842.17 33
4842.33 35
4842.49 33
4842.65 29
4842.80 23
4842.96 15
4843.12 8
4843.28 1
4843.44 0
4843.60 0
4843.76 0
4843.92 6
4844.08 14
4844.24 23
4844.40 34
4844.56 45
4844.72 57
4844.88 69
4845.04 81
4845.20 91
4845.36 100
4845.52 106
4845.68 109
4845.84 109
4846.00 107
4846.16 103
4846.32 98
4846.48 93
4846.64 88
4846.80 83
4846.96 78
4847.12 75
4847.28 72
4847.43 70
4847.59 69
4847.75 71
4847.91 74
4848.07 79
4848.23 84
4848.39 88
4848.55 93
4848.71 95
4848.87 97
4849.03 96
4849.19 94
4849.35 91
4849.51 86
4849.67 80
4849.83 74
4849.99 67
4850.15 60
4850.31 54
4850.47 49
4850.63 45
4850.79 43
4850.95 41
4851.11 41
4851.27 41
4851.43 42
4851.59 42
4851.75 43
4851.91 44
4852.07 47
4852.23 50
4852.39 54
4852.55 59
4852.71 64
4852.87 68
4853.03 69
4853.19 68
4853.35 64
4853.50 57
4853.66 49
4853.82 39
4853.98 30
4854.14 22
4854.30 17
4854.46 15
4854.62 16
4854.78 20
4854.94 27
4855.10 36
4855.26 45
4855.42 54
4855.58 63
[truncated: 741,705 more chars]
