# Supplementary material for: Methylobacterium Species Promoting Rice and Barley Growth and Interaction Specificity Revealed with Whole-Cell Matrix-Assisted Laser Desorption / Ionization-Time-of-Flight Mass Spectrometry (MALDI-TOF/MS) Analysis
Source: PLoS One. 2015 Jun 8;10(6):e0129509. doi: 10.1371/journal.pone.0129509 (PMC4460032; doi:10.1371/journal.pone.0129509)
Supplement: S2 Data — (ZIP) [file pone.0129509.s002.zip › Supplementary data 2 (ms from inoculated rice)/control-19.txt]

781.22 0
781.29 0
781.35 0
781.41 0
781.48 0
781.54 0
781.61 0
781.67 0
781.73 0
781.80 0
781.86 0
781.93 0
781.99 0
782.05 0
782.12 0
782.18 0
782.25 0
782.31 0
782.37 0
782.44 0
782.50 0
782.57 0
782.63 0
782.70 0
782.76 0
782.82 0
782.89 0
782.95 0
783.02 0
783.08 0
783.14 0
783.21 0
783.27 0
783.34 0
783.40 0
783.46 0
783.53 0
783.59 0
783.66 0
783.72 0
783.78 0
783.85 0
783.91 0
783.98 0
784.04 0
784.11 0
784.17 0
784.23 0
784.30 0
784.36 0
784.43 0
784.49 0
784.55 0
784.62 0
784.68 0
784.75 0
784.81 0
784.88 0
784.94 0
785.00 0
785.07 0
785.13 0
785.20 0
785.26 0
785.32 0
785.39 0
785.45 0
785.52 0
785.58 0
785.65 0
785.71 0
785.77 0
785.84 0
785.90 0
785.97 0
786.03 0
786.09 0
786.16 0
786.22 0
786.29 0
786.35 0
786.42 0
786.48 0
786.54 0
786.61 0
786.67 0
786.74 0
786.80 0
786.87 0
786.93 0
786.99 0
787.06 0
787.12 0
787.19 0
787.25 0
787.32 0
787.38 0
787.44 0
787.51 0
787.57 0
787.64 0
787.70 0
787.77 0
787.83 0
787.89 0
787.96 0
788.02 0
788.09 0
788.15 0
788.22 0
788.28 0
788.34 0
788.41 0
788.47 0
788.54 0
788.60 0
788.67 0
788.73 0
788.79 0
788.86 0
788.92 0
788.99 0
789.05 0
789.12 0
789.18 0
789.24 0
789.31 0
789.37 0
789.44 0
789.50 0
789.57 0
789.63 0
789.69 0
789.76 0
789.82 0
789.89 0
789.95 0
790.02 0
790.08 0
790.15 0
790.21 0
790.27 0
790.34 0
790.40 0
790.47 0
790.53 0
790.60 0
790.66 0
790.72 0
790.79 0
790.85 0
790.92 0
790.98 0
791.05 0
791.11 0
791.18 0
791.24 0
791.30 0
791.37 0
791.43 0
791.50 0
791.56 0
791.63 0
791.69 0
791.76 0
791.82 0
791.88 0
791.95 0
792.01 0
792.08 0
792.14 0
792.21 0
792.27 0
792.34 0
792.40 0
792.46 0
792.53 0
792.59 0
792.66 0
792.72 0
792.79 0
792.85 0
792.92 0
792.98 0
793.05 0
793.11 0
793.17 0
793.24 0
793.30 0
793.37 0
793.43 0
793.50 0
793.56 0
793.63 0
793.69 0
793.75 0
793.82 0
793.88 0
793.95 0
794.01 0
794.08 0
794.14 0
794.21 0
794.27 0
794.34 0
794.40 0
794.46 0
794.53 0
794.59 0
794.66 0
794.72 0
794.79 0
794.85 0
794.92 0
794.98 0
795.05 0
795.11 0
795.17 0
795.24 0
795.30 0
795.37 0
795.43 0
795.50 0
795.56 0
795.63 0
795.69 0
795.76 0
795.82 0
795.89 0
795.95 0
796.01 0
796.08 0
796.14 0
796.21 0
796.27 0
796.34 0
796.40 0
796.47 0
796.53 0
796.60 0
796.66 0
796.73 0
796.79 0
796.85 0
796.92 0
796.98 0
797.05 0
797.11 0
797.18 0
797.24 0
797.31 0
797.37 0
797.44 0
797.50 0
797.57 0
797.63 0
797.70 0
797.76 0
797.82 0
797.89 0
797.95 0
798.02 0
798.08 0
798.15 0
798.21 0
798.28 0
798.34 0
798.41 0
798.47 0
798.54 0
798.60 0
798.67 0
798.73 0
798.80 0
798.86 0
798.93 0
798.99 0
799.05 0
799.12 0
799.18 0
799.25 0
799.31 0
799.38 0
799.44 0
799.51 0
799.57 0
799.64 0
799.70 0
799.77 0
799.83 0
799.90 0
799.96 0
800.03 0
800.09 0
800.16 0
800.22 0
800.29 0
800.35 0
800.41 0
800.48 0
800.54 0
800.61 0
800.67 0
800.74 0
800.80 0
800.87 0
800.93 0
801.00 0
801.06 0
801.13 0
801.19 0
801.26 0
801.32 0
801.39 0
801.45 0
801.52 0
801.58 0
801.65 0
801.71 0
801.78 0
801.84 0
801.91 0
801.97 0
802.04 0
802.10 0
802.17 0
802.23 0
802.29 0
802.36 0
802.42 0
802.49 0
802.55 0
802.62 0
802.68 0
802.75 0
802.81 0
802.88 0
802.94 0
803.01 0
803.07 0
803.14 0
803.20 0
803.27 0
803.33 0
803.40 0
803.46 0
803.53 0
803.59 0
803.66 0
803.72 0
803.79 0
803.85 0
803.92 0
803.98 0
804.05 0
804.11 0
804.18 0
804.24 0
804.31 0
804.37 0
804.44 0
804.50 0
804.57 0
804.63 0
804.70 0
804.76 0
804.83 0
804.89 0
804.96 0
805.02 0
805.09 0
805.15 0
805.22 0
805.28 0
805.35 0
805.41 0
805.48 0
805.54 0
805.61 0
805.67 0
805.74 0
805.80 0
805.87 0
805.93 0
806.00 0
806.06 0
806.13 0
806.19 0
806.26 0
806.32 0
806.39 0
806.45 0
806.52 0
806.58 0
806.65 0
806.71 0
806.78 0
806.84 0
806.91 0
806.97 0
807.04 0
807.10 0
807.17 0
807.23 0
807.30 0
807.36 0
807.43 0
807.49 0
807.56 0
807.62 0
807.69 0
807.75 0
807.82 0
807.88 0
807.95 0
808.01 0
808.08 0
808.14 0
808.21 0
808.27 0
808.34 0
808.40 0
808.47 0
808.53 0
808.60 0
808.66 0
808.73 0
808.80 0
808.86 0
808.93 0
808.99 0
809.06 0
809.12 0
809.19 0
809.25 0
809.32 0
809.38 0
809.45 0
809.51 0
809.58 0
809.64 0
809.71 0
809.77 0
809.84 0
809.90 0
809.97 0
810.03 0
810.10 0
810.16 0
810.23 0
810.29 0
810.36 0
810.42 0
810.49 0
810.55 0
810.62 0
810.69 0
810.75 0
810.82 0
810.88 0
810.95 0
811.01 0
811.08 0
811.14 0
811.21 0
811.27 0
811.34 0
811.40 0
811.47 0
811.53 0
811.60 0
811.66 0
811.73 0
811.79 0
811.86 0
811.92 0
811.99 0
812.06 0
812.12 0
812.19 0
812.25 0
812.32 0
812.38 0
812.45 0
812.51 0
812.58 0
812.64 0
812.71 0
812.77 0
812.84 0
812.90 0
812.97 0
813.03 0
813.10 0
813.17 0
813.23 0
813.30 0
813.36 0
813.43 0
813.49 0
813.56 0
813.62 0
813.69 0
813.75 0
813.82 0
813.88 0
813.95 0
814.01 0
814.08 0
814.14 0
814.21 0
814.28 0
814.34 0
814.41 0
814.47 0
814.54 0
814.60 0
814.67 0
814.73 0
814.80 0
814.86 0
814.93 0
814.99 0
815.06 0
815.13 0
815.19 0
815.26 0
815.32 0
815.39 0
815.45 0
815.52 0
815.58 0
815.65 0
815.71 0
815.78 0
815.84 0
815.91 0
815.98 0
816.04 0
816.11 0
816.17 0
816.24 0
816.30 0
816.37 0
816.43 0
816.50 0
816.56 0
816.63 0
816.70 0
816.76 0
816.83 0
816.89 0
816.96 0
817.02 0
817.09 0
817.15 0
817.22 0
817.28 0
817.35 0
817.42 0
817.48 0
817.55 0
817.61 0
817.68 0
817.74 0
817.81 0
817.87 0
817.94 0
818.01 0
818.07 0
818.14 0
818.20 0
818.27 0
818.33 0
818.40 0
818.46 0
818.53 0
818.59 0
818.66 0
818.73 0
818.79 0
818.86 0
818.92 0
818.99 0
819.05 0
819.12 0
819.18 0
819.25 0
819.32 0
819.38 0
819.45 0
819.51 0
819.58 0
819.64 0
819.71 0
819.77 0
819.84 0
819.91 0
819.97 0
820.04 0
820.10 0
820.17 0
820.23 0
820.30 0
820.37 0
820.43 0
820.50 0
820.56 0
820.63 0
820.69 0
820.76 0
820.82 0
820.89 0
820.96 0
821.02 0
821.09 0
821.15 0
821.22 0
821.28 0
821.35 0
821.41 0
821.48 0
821.55 0
821.61 0
821.68 0
821.74 0
821.81 0
821.87 0
821.94 0
822.01 0
822.07 0
822.14 0
822.20 0
822.27 0
822.33 0
822.40 0
822.47 0
822.53 0
822.60 0
822.66 0
822.73 0
822.79 0
822.86 0
822.93 0
822.99 0
823.06 0
823.12 0
823.19 0
823.25 0
823.32 0
823.39 0
823.45 0
823.52 0
823.58 0
823.65 0
823.71 0
823.78 0
823.85 0
823.91 0
823.98 0
824.04 0
824.11 0
824.17 0
824.24 0
824.31 0
824.37 0
824.44 0
824.50 0
824.57 0
824.63 0
824.70 0
824.77 0
824.83 0
824.90 0
824.96 0
825.03 0
825.09 0
825.16 0
825.23 0
825.29 0
825.36 0
825.42 0
825.49 0
825.56 0
825.62 0
825.69 0
825.75 0
825.82 0
825.88 0
825.95 0
826.02 0
826.08 0
826.15 0
826.21 0
826.28 0
826.35 0
826.41 0
826.48 0
826.54 0
826.61 0
826.67 0
826.74 0
826.81 0
826.87 0
826.94 0
827.00 0
827.07 0
827.14 0
827.20 0
827.27 0
827.33 0
827.40 0
827.47 0
827.53 0
827.60 0
827.66 0
827.73 0
827.79 0
827.86 0
827.93 0
827.99 0
828.06 0
828.12 0
828.19 0
828.26 0
828.32 0
828.39 0
828.45 0
828.52 0
828.59 0
828.65 0
828.72 0
828.78 0
828.85 0
828.92 0
828.98 0
829.05 0
829.11 0
829.18 0
829.24 0
829.31 0
829.38 0
829.44 0
829.51 0
829.57 0
829.64 0
829.71 0
829.77 0
829.84 0
829.90 0
829.97 0
830.04 0
830.10 0
830.17 0
830.23 0
830.30 0
830.37 0
830.43 0
830.50 0
830.56 0
830.63 0
830.70 0
830.76 0
830.83 0
830.89 0
830.96 0
831.03 0
831.09 0
831.16 0
831.22 0
831.29 0
831.36 0
831.42 0
831.49 0
831.55 0
831.62 0
831.69 0
831.75 0
831.82 0
831.89 0
831.95 0
832.02 0
832.08 0
832.15 0
832.22 0
832.28 0
832.35 0
832.41 0
832.48 0
832.55 0
832.61 0
832.68 0
832.74 0
832.81 0
832.88 0
832.94 0
833.01 0
833.07 0
833.14 0
833.21 0
833.27 0
833.34 0
833.41 0
833.47 0
833.54 0
833.60 0
833.67 0
833.74 0
833.80 0
833.87 0
833.93 0
834.00 0
834.07 0
834.13 0
834.20 0
834.26 0
834.33 0
834.40 0
834.46 0
834.53 0
834.60 0
834.66 0
834.73 0
834.79 0
834.86 0
834.93 0
834.99 0
835.06 0
835.13 0
835.19 0
835.26 0
835.32 0
835.39 0
835.46 0
835.52 0
835.59 0
835.65 0
835.72 0
835.79 0
835.85 0
835.92 0
835.99 0
836.05 0
836.12 0
836.18 0
836.25 0
836.32 0
836.38 0
836.45 0
836.52 0
836.58 0
836.65 0
836.71 0
836.78 0
836.85 0
836.91 0
836.98 0
837.05 0
837.11 0
837.18 0
837.24 0
837.31 0
837.38 0
837.44 0
837.51 0
837.58 0
837.64 0
837.71 0
837.77 0
837.84 0
837.91 0
837.97 0
838.04 0
838.11 0
838.17 0
838.24 0
838.31 0
838.37 0
838.44 0
838.50 0
838.57 0
838.64 0
838.70 0
838.77 0
838.84 0
838.90 0
838.97 0
839.03 0
839.10 0
839.17 0
839.23 0
839.30 0
839.37 0
839.43 0
839.50 0
839.57 0
839.63 0
839.70 0
839.76 0
839.83 0
839.90 0
839.96 0
840.03 0
840.10 0
840.16 0
840.23 0
840.30 0
840.36 0
840.43 0
840.49 0
840.56 0
840.63 0
840.69 0
840.76 0
840.83 0
840.89 0
840.96 0
841.03 0
841.09 0
841.16 0
841.23 0
841.29 0
841.36 0
841.42 0
841.49 0
841.56 0
841.62 0
841.69 0
841.76 0
841.82 0
841.89 0
841.96 0
842.02 0
842.09 0
842.16 0
842.22 0
842.29 0
842.35 0
842.42 0
842.49 0
842.55 0
842.62 0
842.69 0
842.75 0
842.82 0
842.89 0
842.95 0
843.02 0
843.09 0
843.15 0
843.22 0
843.29 0
843.35 0
843.42 0
843.49 0
843.55 0
843.62 0
843.68 0
843.75 0
843.82 0
843.88 0
843.95 0
844.02 0
844.08 0
844.15 0
844.22 0
844.28 0
844.35 0
844.42 0
844.48 0
844.55 0
844.62 0
844.68 0
844.75 0
844.82 0
844.88 0
844.95 0
845.02 0
845.08 0
845.15 0
845.22 0
845.28 0
845.35 0
845.42 0
845.48 0
845.55 0
845.62 0
845.68 0
845.75 0
845.82 0
845.88 0
845.95 0
846.01 0
846.08 0
846.15 0
846.21 0
846.28 0
846.35 0
846.41 0
846.48 0
846.55 0
846.61 0
846.68 0
846.75 0
846.81 0
846.88 0
846.95 0
847.01 0
847.08 0
847.15 0
847.21 0
847.28 0
847.35 0
847.41 0
847.48 0
847.55 0
847.61 0
847.68 0
847.75 0
847.81 0
847.88 0
847.95 0
848.01 0
848.08 0
848.15 0
848.21 0
848.28 0
848.35 0
848.41 0
848.48 0
848.55 0
848.62 0
848.68 0
848.75 0
848.82 0
848.88 0
848.95 0
849.02 0
849.08 0
849.15 0
849.22 0
849.28 0
849.35 0
849.42 0
849.48 0
849.55 0
849.62 0
849.68 0
849.75 0
849.82 0
849.88 0
849.95 0
850.02 0
850.08 0
850.15 0
850.22 0
850.28 0
850.35 0
850.42 0
850.48 0
850.55 0
850.62 0
850.68 0
850.75 0
850.82 0
850.89 0
850.95 0
851.02 0
851.09 0
851.15 0
851.22 0
851.29 0
851.35 0
851.42 0
851.49 0
851.55 0
851.62 0
851.69 0
851.75 0
851.82 0
851.89 0
851.95 0
852.02 0
852.09 0
852.15 0
852.22 0
852.29 0
852.36 0
852.42 0
852.49 0
852.56 0
852.62 0
852.69 0
852.76 0
852.82 0
852.89 0
852.96 0
853.02 0
853.09 0
853.16 0
853.22 0
853.29 0
853.36 0
853.43 0
853.49 0
853.56 0
853.63 0
853.69 0
853.76 0
853.83 0
853.89 0
853.96 0
854.03 0
854.09 0
854.16 0
854.23 0
854.30 0
854.36 0
854.43 0
854.50 0
854.56 0
854.63 0
854.70 0
854.76 0
854.83 0
854.90 0
854.97 0
855.03 0
855.10 0
855.17 0
855.23 0
855.30 0
855.37 0
855.43 0
855.50 0
855.57 0
855.64 0
855.70 0
855.77 0
855.84 0
855.90 0
855.97 0
856.04 0
856.10 0
856.17 0
856.24 0
856.31 0
856.37 0
856.44 0
856.51 0
856.57 0
856.64 0
856.71 0
856.77 0
856.84 0
856.91 0
856.98 0
857.04 0
857.11 0
857.18 0
857.24 0
857.31 0
857.38 0
857.44 0
857.51 0
857.58 0
857.65 0
857.71 0
857.78 0
857.85 0
857.91 0
857.98 0
858.05 0
858.12 0
858.18 0
858.25 0
858.32 0
858.38 0
858.45 0
858.52 0
858.59 0
858.65 0
858.72 0
858.79 0
858.85 0
858.92 0
858.99 0
859.06 0
859.12 0
859.19 0
859.26 0
859.32 0
859.39 0
859.46 0
859.53 0
859.59 0
859.66 0
859.73 0
859.79 0
859.86 0
859.93 0
860.00 0
860.06 0
860.13 0
860.20 0
860.26 0
860.33 0
860.40 0
860.47 0
860.53 0
860.60 0
860.67 0
860.73 0
860.80 0
860.87 0
860.94 0
861.00 0
861.07 0
861.14 0
861.20 0
861.27 0
861.34 0
861.41 0
861.47 0
861.54 0
861.61 0
861.68 0
861.74 0
861.81 0
861.88 0
861.94 0
862.01 0
862.08 0
862.15 0
862.21 0
862.28 0
862.35 0
862.42 0
862.48 0
862.55 0
862.62 0
862.68 0
862.75 0
862.82 0
862.89 0
862.95 0
863.02 0
863.09 0
863.16 0
863.22 0
863.29 0
863.36 0
863.42 0
863.49 0
863.56 0
863.63 0
863.69 0
863.76 0
863.83 0
863.90 0
863.96 0
864.03 0
864.10 0
864.16 0
864.23 0
864.30 0
864.37 0
864.43 0
864.50 0
864.57 0
864.64 0
864.70 0
864.77 0
864.84 0
864.91 0
864.97 0
865.04 0
865.11 0
865.17 0
865.24 0
865.31 0
865.38 0
865.44 0
865.51 0
865.58 0
865.65 0
865.71 0
865.78 0
865.85 0
865.92 0
865.98 0
866.05 0
866.12 0
866.19 0
866.25 0
866.32 0
866.39 0
866.46 0
866.52 0
866.59 0
866.66 0
866.73 0
866.79 0
866.86 0
866.93 0
866.99 0
867.06 0
867.13 0
867.20 0
867.26 0
867.33 0
867.40 0
867.47 0
867.53 0
867.60 0
867.67 0
867.74 0
867.80 0
867.87 0
867.94 0
868.01 0
868.07 0
868.14 0
868.21 0
868.28 0
868.34 0
868.41 0
868.48 0
868.55 0
868.61 0
868.68 0
868.75 0
868.82 0
868.88 0
868.95 0
869.02 0
869.09 0
869.15 0
869.22 0
869.29 0
869.36 0
869.42 0
869.49 0
869.56 0
869.63 0
869.69 0
869.76 0
869.83 0
869.90 0
869.96 0
870.03 0
870.10 0
870.17 0
870.23 0
870.30 0
870.37 0
870.44 0
870.51 0
870.57 0
870.64 0
870.71 0
870.78 0
870.84 0
870.91 0
870.98 0
871.05 0
871.11 0
871.18 0
871.25 0
871.32 0
871.38 0
871.45 0
871.52 0
871.59 0
871.65 0
871.72 0
871.79 0
871.86 0
871.92 0
871.99 0
872.06 0
872.13 0
872.20 0
872.26 0
872.33 0
872.40 0
872.47 0
872.53 0
872.60 0
872.67 0
872.74 0
872.80 0
872.87 0
872.94 0
873.01 0
873.08 0
873.14 0
873.21 0
873.28 0
873.35 0
873.41 0
873.48 0
873.55 0
873.62 0
873.68 0
873.75 0
873.82 0
873.89 0
873.96 0
874.02 0
874.09 0
874.16 0
874.23 0
874.29 0
874.36 0
874.43 0
874.50 0
874.56 0
874.63 0
874.70 0
874.77 0
874.84 0
874.90 0
874.97 0
875.04 0
875.11 0
875.17 0
875.24 0
875.31 0
875.38 0
875.45 0
875.51 0
875.58 0
875.65 0
875.72 0
875.78 0
875.85 0
875.92 0
875.99 0
876.06 0
876.12 0
876.19 0
876.26 0
876.33 0
876.39 0
876.46 0
876.53 0
876.60 0
876.67 0
876.73 0
876.80 0
876.87 0
876.94 0
877.00 0
877.07 0
877.14 0
877.21 0
877.28 0
877.34 0
877.41 0
877.48 0
877.55 0
877.62 0
877.68 0
877.75 0
877.82 0
877.89 0
877.95 0
878.02 0
878.09 0
878.16 0
878.23 0
878.29 0
878.36 0
878.43 0
878.50 0
878.57 0
878.63 0
878.70 0
878.77 0
878.84 0
878.90 0
878.97 0
879.04 0
879.11 0
879.18 0
879.24 0
879.31 0
879.38 0
879.45 0
879.52 0
879.58 0
879.65 0
879.72 0
879.79 0
879.86 0
879.92 0
879.99 0
880.06 0
880.13 0
880.20 0
880.26 0
880.33 0
880.40 0
880.47 0
880.54 0
880.60 0
880.67 0
880.74 0
880.81 0
880.88 0
880.94 0
881.01 0
881.08 0
881.15 0
881.21 0
881.28 0
881.35 0
881.42 0
881.49 0
881.55 0
881.62 0
881.69 0
881.76 0
881.83 0
881.90 0
881.96 0
882.03 0
882.10 0
882.17 0
882.24 0
882.30 0
882.37 0
882.44 0
882.51 0
882.58 0
882.64 0
882.71 0
882.78 0
882.85 0
882.92 0
882.98 0
883.05 0
883.12 0
883.19 0
883.26 0
883.32 0
883.39 0
883.46 0
883.53 0
883.60 0
883.66 0
883.73 0
883.80 0
883.87 0
883.94 0
884.00 0
884.07 0
884.14 0
884.21 0
884.28 0
884.35 0
884.41 0
884.48 0
884.55 0
884.62 0
884.69 0
884.75 0
884.82 0
884.89 0
884.96 0
885.03 0
885.09 0
885.16 0
885.23 0
885.30 0
885.37 0
885.44 0
885.50 0
885.57 0
885.64 0
885.71 0
885.78 0
885.84 0
885.91 0
885.98 0
886.05 0
886.12 0
886.19 0
886.25 0
886.32 0
886.39 0
886.46 0
886.53 0
886.59 0
886.66 0
886.73 0
886.80 0
886.87 0
886.94 0
887.00 0
887.07 0
887.14 0
887.21 0
887.28 0
887.34 0
887.41 0
887.48 0
887.55 0
887.62 0
887.69 0
887.75 0
887.82 0
887.89 0
887.96 0
888.03 0
888.10 0
888.16 0
888.23 0
888.30 0
888.37 0
888.44 0
888.51 0
888.57 0
888.64 0
888.71 0
888.78 0
888.85 0
888.91 0
888.98 0
889.05 0
889.12 0
889.19 0
889.26 0
889.32 0
889.39 0
889.46 0
889.53 0
889.60 0
889.67 0
889.73 0
889.80 0
889.87 0
889.94 0
890.01 0
890.08 0
890.14 0
890.21 0
890.28 0
890.35 0
890.42 0
890.49 0
890.55 0
890.62 0
890.69 0
890.76 0
890.83 0
890.90 0
890.96 0
891.03 0
891.10 0
891.17 0
891.24 0
891.31 0
891.37 0
891.44 0
891.51 0
891.58 0
891.65 0
891.72 0
891.79 0
891.85 0
891.92 0
891.99 0
892.06 0
892.13 0
892.20 0
892.26 0
892.33 0
892.40 0
892.47 0
892.54 0
892.61 0
892.67 0
892.74 0
892.81 0
892.88 0
892.95 0
893.02 0
893.09 0
893.15 0
893.22 0
893.29 0
893.36 0
893.43 0
893.50 0
893.56 0
893.63 0
893.70 0
893.77 0
893.84 0
893.91 0
893.98 0
894.04 0
894.11 0
894.18 0
894.25 0
894.32 0
894.39 0
894.45 0
894.52 0
894.59 0
894.66 0
894.73 0
894.80 0
894.87 0
894.93 0
895.00 0
895.07 0
895.14 0
895.21 0
895.28 0
895.35 0
895.41 0
895.48 0
895.55 0
895.62 0
895.69 0
895.76 0
895.83 0
895.89 0
895.96 0
896.03 0
896.10 0
896.17 0
896.24 0
896.31 0
896.37 0
896.44 0
896.51 0
896.58 0
896.65 0
896.72 0
896.79 0
896.85 0
896.92 0
896.99 0
897.06 0
897.13 0
897.20 0
897.27 0
897.33 0
897.40 0
897.47 0
897.54 0
897.61 0
897.68 0
897.75 0
897.81 0
897.88 0
897.95 0
898.02 0
898.09 0
898.16 0
898.23 0
898.29 0
898.36 0
898.43 0
898.50 0
898.57 0
898.64 0
898.71 0
898.78 0
898.84 0
898.91 0
898.98 0
899.05 0
899.12 0
899.19 0
899.26 0
899.32 0
899.39 0
899.46 0
899.53 0
899.60 0
899.67 0
899.74 0
899.81 0
899.87 0
899.94 0
900.01 0
900.08 0
900.15 0
900.22 0
900.29 0
900.36 0
900.42 0
900.49 0
900.56 0
900.63 0
900.70 0
900.77 0
900.84 0
900.91 0
900.97 0
901.04 0
901.11 0
901.18 0
901.25 0
901.32 0
901.39 0
901.46 0
901.52 0
901.59 0
901.66 0
901.73 0
901.80 0
901.87 0
901.94 0
902.01 0
902.07 0
902.14 0
902.21 0
902.28 0
902.35 0
902.42 0
902.49 0
902.56 0
902.62 0
902.69 0
902.76 0
902.83 0
902.90 0
902.97 0
903.04 0
903.11 0
903.18 0
903.24 0
903.31 0
903.38 0
903.45 0
903.52 0
903.59 0
903.66 0
903.73 0
903.79 0
903.86 0
903.93 0
904.00 0
904.07 0
904.14 0
904.21 0
904.28 0
904.35 0
904.41 0
904.48 0
904.55 0
904.62 0
904.69 0
904.76 0
904.83 0
904.90 0
904.97 0
905.03 0
905.10 0
905.17 0
905.24 0
905.31 0
905.38 0
905.45 0
905.52 0
905.59 0
905.65 0
905.72 0
905.79 0
905.86 0
905.93 0
906.00 0
906.07 0
906.14 0
906.21 0
906.28 0
906.34 0
906.41 0
906.48 0
906.55 0
906.62 0
906.69 0
906.76 0
906.83 0
906.90 0
906.97 0
907.03 0
907.10 0
907.17 0
907.24 0
907.31 0
907.38 0
907.45 0
907.52 0
907.59 0
907.65 0
907.72 0
907.79 0
907.86 0
907.93 0
908.00 0
908.07 0
908.14 0
908.21 0
908.28 0
908.35 0
908.41 0
908.48 0
908.55 0
908.62 0
908.69 0
908.76 0
908.83 0
908.90 0
908.97 0
909.04 0
909.10 0
909.17 0
909.24 0
909.31 0
909.38 0
909.45 0
909.52 0
909.59 0
909.66 0
909.73 0
909.80 0
909.86 0
909.93 0
910.00 0
910.07 0
910.14 0
910.21 0
910.28 0
910.35 0
910.42 0
910.49 0
910.56 0
910.62 0
910.69 0
910.76 0
910.83 0
910.90 0
910.97 0
911.04 0
911.11 0
911.18 0
911.25 0
911.32 0
911.39 0
911.45 0
911.52 0
911.59 0
911.66 0
911.73 0
911.80 0
911.87 0
911.94 0
912.01 0
912.08 0
912.15 0
912.21 0
912.28 0
912.35 0
912.42 0
912.49 0
912.56 0
912.63 0
912.70 0
912.77 0
912.84 0
912.91 0
912.98 0
913.05 0
913.11 0
913.18 0
913.25 0
913.32 0
913.39 0
913.46 0
913.53 0
913.60 0
913.67 0
913.74 0
913.81 0
913.88 0
913.95 0
914.01 0
914.08 0
914.15 0
914.22 0
914.29 0
914.36 0
914.43 0
914.50 0
914.57 0
914.64 0
914.71 0
914.78 0
914.85 0
914.91 0
914.98 0
915.05 0
915.12 0
915.19 0
915.26 0
915.33 0
915.40 0
915.47 0
915.54 0
915.61 0
915.68 0
915.75 0
915.82 0
915.89 0
915.95 0
916.02 0
916.09 0
916.16 0
916.23 0
916.30 0
916.37 0
916.44 0
916.51 0
916.58 0
916.65 0
916.72 0
916.79 0
916.86 0
916.93 0
916.99 0
917.06 0
917.13 0
917.20 0
917.27 0
917.34 0
917.41 0
917.48 0
917.55 0
917.62 0
917.69 0
917.76 0
917.83 0
917.90 0
917.97 0
918.04 0
918.10 0
918.17 0
918.24 0
918.31 0
918.38 0
918.45 0
918.52 0
918.59 0
918.66 0
918.73 0
918.80 0
918.87 0
918.94 0
919.01 0
919.08 0
919.15 0
919.22 0
919.28 0
919.35 0
919.42 0
919.49 0
919.56 0
919.63 0
919.70 0
919.77 0
919.84 0
919.91 0
919.98 0
920.05 0
920.12 0
920.19 0
920.26 0
920.33 0
920.40 0
920.47 0
920.54 0
920.60 0
920.67 0
920.74 0
920.81 0
920.88 0
920.95 0
921.02 0
921.09 0
921.16 0
921.23 0
921.30 0
921.37 0
921.44 0
921.51 0
921.58 0
921.65 0
921.72 0
921.79 0
921.86 0
921.93 0
922.00 0
922.06 0
922.13 0
922.20 0
922.27 0
922.34 0
922.41 0
922.48 0
922.55 0
922.62 0
922.69 0
922.76 0
922.83 0
922.90 0
922.97 0
923.04 0
923.11 0
923.18 0
923.25 0
923.32 0
923.39 0
923.46 0
923.53 0
923.60 0
923.67 0
923.73 0
923.80 0
923.87 0
923.94 0
924.01 0
924.08 0
924.15 0
924.22 0
924.29 0
924.36 0
924.43 0
924.50 0
924.57 0
924.64 0
924.71 0
924.78 0
924.85 0
924.92 0
924.99 0
925.06 0
925.13 0
925.20 0
925.27 0
925.34 0
925.41 0
925.48 0
925.55 0
925.62 0
925.68 0
925.75 0
925.82 0
925.89 0
925.96 0
926.03 0
926.10 0
926.17 0
926.24 0
926.31 0
926.38 0
926.45 0
926.52 0
926.59 0
926.66 0
926.73 0
926.80 0
926.87 0
926.94 0
927.01 0
927.08 0
927.15 0
927.22 0
927.29 0
927.36 0
927.43 0
927.50 0
927.57 0
927.64 0
927.71 0
927.78 0
927.85 0
927.92 0
927.99 0
928.06 0
928.13 0
928.20 0
928.27 0
928.33 0
928.40 0
928.47 0
928.54 0
928.61 0
928.68 0
928.75 0
928.82 0
928.89 0
928.96 0
929.03 0
929.10 0
929.17 0
929.24 0
929.31 0
929.38 0
929.45 0
929.52 0
929.59 0
929.66 0
929.73 0
929.80 0
929.87 0
929.94 0
930.01 0
930.08 0
930.15 0
930.22 0
930.29 0
930.36 0
930.43 0
930.50 0
930.57 0
930.64 0
930.71 0
930.78 0
930.85 0
930.92 0
930.99 0
931.06 0
931.13 0
931.20 0
931.27 0
931.34 0
931.41 0
931.48 0
931.55 0
931.62 0
931.69 0
931.76 0
931.83 0
931.90 0
931.97 0
932.04 0
932.11 0
932.18 0
932.25 0
932.32 0
932.39 0
932.46 0
932.53 0
932.60 0
932.67 0
932.74 0
932.81 0
932.88 0
932.95 0
933.02 0
933.09 0
933.16 0
933.23 0
933.30 0
933.37 0
933.44 0
933.51 0
933.58 0
933.65 0
933.72 0
933.79 0
933.86 0
933.93 0
934.00 0
934.07 0
934.14 0
934.21 0
934.28 0
934.35 0
934.42 0
934.49 0
934.56 0
934.63 0
934.70 0
934.77 0
934.84 0
934.91 0
934.98 0
935.05 0
935.12 0
935.19 0
935.26 0
935.33 0
935.40 0
935.47 0
935.54 0
935.61 0
935.68 0
935.75 0
935.82 0
935.89 0
935.96 0
936.03 0
936.10 0
936.17 0
936.24 0
936.31 0
936.38 0
936.45 0
936.52 0
936.59 0
936.66 0
936.73 0
936.80 0
936.87 0
936.94 0
937.01 0
937.08 0
937.15 0
937.22 0
937.29 0
937.36 0
937.43 0
937.50 0
937.57 0
937.64 0
937.71 0
937.78 0
937.85 0
937.92 0
937.99 0
938.06 0
938.13 0
938.20 0
938.27 0
938.34 0
938.41 0
938.48 0
938.55 0
938.62 0
938.69 0
938.76 0
938.83 0
938.90 0
938.97 0
939.04 0
939.11 0
939.18 0
939.25 0
939.32 0
939.39 0
939.46 0
939.53 0
939.60 0
939.67 0
939.74 0
939.82 0
939.89 0
939.96 0
940.03 0
940.10 0
940.17 0
940.24 0
940.31 0
940.38 0
940.45 0
940.52 0
940.59 0
940.66 0
940.73 0
940.80 0
940.87 0
940.94 0
941.01 0
941.08 0
941.15 0
941.22 0
941.29 0
941.36 0
941.43 0
941.50 0
941.57 0
941.64 0
941.71 0
941.78 0
941.85 0
941.92 0
941.99 0
942.06 0
942.13 0
942.20 0
942.27 0
942.34 0
942.42 0
942.49 0
942.56 0
942.63 0
942.70 0
942.77 0
942.84 0
942.91 0
942.98 0
943.05 0
943.12 0
943.19 0
943.26 0
943.33 0
943.40 0
943.47 0
943.54 0
943.61 0
943.68 0
943.75 0
943.82 0
943.89 0
943.96 0
944.03 0
944.10 0
944.17 0
944.24 0
944.31 0
944.38 0
944.46 0
944.53 0
944.60 0
944.67 0
944.74 0
944.81 0
944.88 0
944.95 0
945.02 0
945.09 0
945.16 0
945.23 0
945.30 0
945.37 0
945.44 0
945.51 0
945.58 0
945.65 0
945.72 0
945.79 0
945.86 0
945.93 0
946.00 0
946.07 0
946.15 0
946.22 0
946.29 0
946.36 0
946.43 0
946.50 0
946.57 0
946.64 0
946.71 0
946.78 0
946.85 0
946.92 0
946.99 0
947.06 0
947.13 0
947.20 0
947.27 0
947.34 0
947.41 0
947.48 0
947.55 0
947.63 0
947.70 0
947.77 0
947.84 0
947.91 0
947.98 0
948.05 0
948.12 0
948.19 0
948.26 0
948.33 0
948.40 0
948.47 0
948.54 0
948.61 0
948.68 0
948.75 0
948.82 0
948.90 0
948.97 0
949.04 0
949.11 0
949.18 0
949.25 0
949.32 0
949.39 0
949.46 0
949.53 0
949.60 0
949.67 0
949.74 0
949.81 0
949.88 0
949.95 0
950.02 0
950.09 0
950.17 0
950.24 0
950.31 0
950.38 0
950.45 0
950.52 0
950.59 0
950.66 0
950.73 0
950.80 0
950.87 0
950.94 0
951.01 0
951.08 0
951.15 0
951.22 0
951.30 0
951.37 0
951.44 0
951.51 1
951.58 1
951.65 1
951.72 1
951.79 1
951.86 1
951.93 1
952.00 0
952.07 0
952.14 0
952.21 0
952.28 0
952.36 0
952.43 0
952.50 0
952.57 0
952.64 0
952.71 0
952.78 0
952.85 0
952.92 0
952.99 0
953.06 0
953.13 0
953.20 0
953.27 0
953.35 0
953.42 0
953.49 0
953.56 0
953.63 0
953.70 0
953.77 0
953.84 0
953.91 0
953.98 0
954.05 0
954.12 0
954.19 0
954.26 0
954.34 0
954.41 0
954.48 0
954.55 0
954.62 0
954.69 0
954.76 0
954.83 0
954.90 0
954.97 0
955.04 0
955.11 0
955.18 0
955.26 0
955.33 0
955.40 0
955.47 0
955.54 0
955.61 0
955.68 0
955.75 0
955.82 0
955.89 0
955.96 0
956.03 0
956.11 0
956.18 0
956.25 0
956.32 0
956.39 0
956.46 0
956.53 0
956.60 0
956.67 0
956.74 0
956.81 0
956.88 0
956.96 0
957.03 0
957.10 0
957.17 0
957.24 0
957.31 0
957.38 0
957.45 0
957.52 0
957.59 0
957.66 0
957.74 0
957.81 0
957.88 0
957.95 0
958.02 0
958.09 0
958.16 0
958.23 0
958.30 0
958.37 0
958.44 0
958.51 0
958.59 0
958.66 0
958.73 0
958.80 0
958.87 0
958.94 0
959.01 0
959.08 0
959.15 0
959.22 0
959.30 0
959.37 0
959.44 0
959.51 0
959.58 0
959.65 0
959.72 0
959.79 0
959.86 0
959.93 0
960.00 0
960.08 0
960.15 0
960.22 0
960.29 0
960.36 0
960.43 0
960.50 0
960.57 0
960.64 0
960.71 0
960.79 0
960.86 0
960.93 0
961.00 0
961.07 0
961.14 0
961.21 0
961.28 0
961.35 0
961.42 0
961.50 0
961.57 0
961.64 0
961.71 0
961.78 0
961.85 0
961.92 0
961.99 0
962.06 0
962.13 0
962.21 0
962.28 0
962.35 0
962.42 0
962.49 0
962.56 0
962.63 0
962.70 0
962.77 0
962.85 0
962.92 0
962.99 0
963.06 0
963.13 0
963.20 0
963.27 0
963.34 0
963.41 0
963.49 0
963.56 0
963.63 0
963.70 0
963.77 0
963.84 0
963.91 0
963.98 0
964.05 0
964.13 0
964.20 0
964.27 0
964.34 0
964.41 0
964.48 0
964.55 0
964.62 0
964.69 0
964.77 0
964.84 0
964.91 0
964.98 0
965.05 0
965.12 0
965.19 0
965.26 0
965.33 0
965.41 0
965.48 0
965.55 0
965.62 0
965.69 0
965.76 0
965.83 0
965.90 0
965.98 0
966.05 0
966.12 0
966.19 0
966.26 0
966.33 0
966.40 0
966.47 0
966.54 0
966.62 0
966.69 0
966.76 0
966.83 0
966.90 0
966.97 0
967.04 0
967.11 0
967.19 0
967.26 0
967.33 0
967.40 0
967.47 0
967.54 0
967.61 0
967.68 0
967.76 0
967.83 0
967.90 0
967.97 0
968.04 0
968.11 0
968.18 0
968.25 0
968.33 0
968.40 0
968.47 0
968.54 0
968.61 0
968.68 0
968.75 0
968.82 0
968.90 0
968.97 0
969.04 0
969.11 0
969.18 0
969.25 0
969.32 0
969.40 0
969.47 0
969.54 0
969.61 0
969.68 0
969.75 0
969.82 0
969.89 0
969.97 0
970.04 0
970.11 0
970.18 0
970.25 0
970.32 0
970.39 0
970.47 0
970.54 0
970.61 0
970.68 0
970.75 0
970.82 0
970.89 0
970.96 0
971.04 0
971.11 0
971.18 0
971.25 0
971.32 0
971.39 0
971.46 0
971.54 0
971.61 0
971.68 0
971.75 0
971.82 0
971.89 0
971.96 0
972.04 0
972.11 0
972.18 0
972.25 0
972.32 0
972.39 0
972.46 0
972.54 0
972.61 0
972.68 0
972.75 0
972.82 0
972.89 0
972.96 0
973.04 0
973.11 0
973.18 0
973.25 0
973.32 0
973.39 0
973.46 0
973.54 0
973.61 0
973.68 0
973.75 0
973.82 0
973.89 0
973.96 0
974.04 0
974.11 0
974.18 0
974.25 0
974.32 0
974.39 0
974.47 0
974.54 0
974.61 0
974.68 0
974.75 0
974.82 0
974.89 0
974.97 0
975.04 0
975.11 0
975.18 0
975.25 0
975.32 0
975.40 0
975.47 0
975.54 0
975.61 0
975.68 0
975.75 0
975.82 0
975.90 0
975.97 0
976.04 0
976.11 0
976.18 0
976.25 0
976.33 0
976.40 0
976.47 0
976.54 0
976.61 0
976.68 0
976.75 0
976.83 0
976.90 0
976.97 0
977.04 0
977.11 0
977.18 0
977.26 0
977.33 0
977.40 0
977.47 0
977.54 0
977.61 0
977.69 0
977.76 0
977.83 0
977.90 0
977.97 0
978.04 0
978.12 0
978.19 0
978.26 0
978.33 0
978.40 0
978.47 0
978.55 0
978.62 0
978.69 0
978.76 0
978.83 0
978.90 0
978.98 0
979.05 0
979.12 0
979.19 0
979.26 0
979.33 0
979.41 0
979.48 0
979.55 0
979.62 0
979.69 0
979.76 0
979.84 0
979.91 0
979.98 0
980.05 0
980.12 0
980.19 0
980.27 0
980.34 0
980.41 0
980.48 0
980.55 0
980.62 0
980.70 0
980.77 0
980.84 0
980.91 0
980.98 0
981.05 0
981.13 0
981.20 0
981.27 0
981.34 0
981.41 0
981.49 1
981.56 1
981.63 1
981.70 1
981.77 1
981.84 1
981.92 1
981.99 1
982.06 1
982.13 1
982.20 0
982.27 0
982.35 0
982.42 0
982.49 0
982.56 0
982.63 0
982.71 0
982.78 0
982.85 0
982.92 0
982.99 0
983.06 0
983.14 0
983.21 0
983.28 0
983.35 0
983.42 0
983.50 0
983.57 0
983.64 0
983.71 0
983.78 0
983.85 0
983.93 0
984.00 0
984.07 0
984.14 0
984.21 0
984.29 0
984.36 0
984.43 0
984.50 0
984.57 0
984.65 0
984.72 0
984.79 0
984.86 0
984.93 0
985.00 0
985.08 0
985.15 0
985.22 0
985.29 0
985.36 0
985.44 0
985.51 0
985.58 0
985.65 0
985.72 0
985.80 0
985.87 0
985.94 0
986.01 0
986.08 0
986.16 0
986.23 0
986.30 0
986.37 0
986.44 0
986.51 0
986.59 0
986.66 0
986.73 0
986.80 0
986.87 0
986.95 0
987.02 1
987.09 1
987.16 1
987.23 1
987.31 1
987.38 1
987.45 0
987.52 0
987.59 0
987.67 0
987.74 0
987.81 0
987.88 0
987.95 0
988.03 0
988.10 0
988.17 1
988.24 1
988.31 1
988.39 1
988.46 1
988.53 1
988.60 1
988.67 1
988.75 1
988.82 1
988.89 1
988.96 1
989.03 2
989.11 2
989.18 2
989.25 2
989.32 1
989.39 1
989.47 1
989.54 1
989.61 1
989.68 1
989.75 1
989.83 1
989.90 1
989.97 1
990.04 1
990.12 1
990.19 1
990.26 1
990.33 1
990.40 1
990.48 1
990.55 1
990.62 1
990.69 1
990.76 1
990.84 0
990.91 0
990.98 0
991.05 0
991.12 0
991.20 0
991.27 0
991.34 0
991.41 0
991.49 0
991.56 0
991.63 0
991.70 0
991.77 1
991.85 1
991.92 1
991.99 1
992.06 1
992.13 2
992.21 1
992.28 1
992.35 1
992.42 1
992.50 1
992.57 2
992.64 2
992.71 2
992.78 3
992.86 4
992.93 6
993.00 7
993.07 9
993.14 11
993.22 13
993.29 15
993.36 17
993.43 18
993.51 19
993.58 19
993.65 19
993.72 19
993.79 18
993.87 18
993.94 18
994.01 18
994.08 18
994.16 18
994.23 17
994.30 17
994.37 16
994.44 15
994.52 15
994.59 13
994.66 12
994.73 12
994.81 11
994.88 11
994.95 10
995.02 11
995.09 11
995.17 11
995.24 11
995.31 11
995.38 10
995.46 9
995.53 9
995.60 8
995.67 7
995.74 7
995.82 6
995.89 6
995.96 6
996.03 6
996.11 6
996.18 5
996.25 5
996.32 5
996.40 5
996.47 5
996.54 4
996.61 4
996.68 4
996.76 4
996.83 4
996.90 3
996.97 3
997.05 3
997.12 3
997.19 2
997.26 2
997.34 2
997.41 1
997.48 1
997.55 1
997.63 1
997.70 1
997.77 1
997.84 1
997.91 1
997.99 1
998.06 1
998.13 1
998.20 1
998.28 1
998.35 1
998.42 1
998.49 1
998.57 1
998.64 1
998.71 1
998.78 1
998.86 1
998.93 1
999.00 1
999.07 1
999.14 0
999.22 0
999.29 0
999.36 0
999.43 0
999.51 0
999.58 1
999.65 1
999.72 1
999.80 2
999.87 2
999.94 2
1000.01 2
1000.09 2
1000.16 2
1000.23 2
1000.30 2
1000.38 1
1000.45 1
1000.52 0
1000.59 0
1000.67 0
1000.74 0
1000.81 0
1000.88 0
1000.96 0
1001.03 0
1001.10 0
1001.17 0
1001.25 0
1001.32 0
1001.39 0
1001.46 0
1001.54 0
1001.61 1
1001.68 1
1001.75 1
1001.83 1
1001.90 0
1001.97 0
1002.04 0
1002.12 0
1002.19 0
1002.26 0
1002.33 0
1002.41 0
1002.48 0
1002.55 0
1002.62 0
1002.70 0
1002.77 0
1002.84 0
1002.91 0
1002.99 0
1003.06 1
1003.13 1
1003.20 1
1003.28 1
1003.35 0
1003.42 0
1003.49 0
1003.57 0
1003.64 0
1003.71 0
1003.78 1
1003.86 1
1003.93 1
1004.00 1
1004.07 1
1004.15 1
1004.22 1
1004.29 1
1004.36 1
1004.44 1
1004.51 1
1004.58 1
1004.66 1
1004.73 1
1004.80 1
1004.87 1
1004.95 1
1005.02 1
1005.09 2
1005.16 2
1005.24 2
1005.31 2
1005.38 2
1005.45 3
1005.53 3
1005.60 3
1005.67 4
1005.74 4
1005.82 4
1005.89 4
1005.96 4
1006.03 4
1006.11 3
1006.18 3
1006.25 2
1006.33 2
1006.40 2
1006.47 2
1006.54 3
1006.62 3
1006.69 3
1006.76 3
1006.83 3
1006.91 3
1006.98 2
1007.05 2
1007.13 2
1007.20 2
1007.27 2
1007.34 3
1007.42 3
1007.49 3
1007.56 4
1007.63 4
1007.71 4
1007.78 5
1007.85 5
1007.92 5
1008.00 5
1008.07 5
1008.14 5
1008.22 5
1008.29 5
1008.36 4
1008.43 4
1008.51 4
1008.58 3
1008.65 3
1008.72 2
1008.80 2
1008.87 2
1008.94 1
1009.02 1
1009.09 1
1009.16 1
1009.23 1
1009.31 1
1009.38 1
1009.45 1
1009.53 1
1009.60 1
1009.67 1
1009.74 1
1009.82 1
1009.89 1
1009.96 1
1010.03 1
1010.11 2
1010.18 2
1010.25 2
1010.33 2
1010.40 2
1010.47 2
1010.54 2
1010.62 2
1010.69 2
1010.76 2
1010.84 2
1010.91 1
1010.98 1
1011.05 0
1011.13 0
1011.20 0
1011.27 0
1011.35 0
1011.42 0
1011.49 0
1011.56 1
1011.64 1
1011.71 1
1011.78 2
1011.86 2
1011.93 2
1012.00 2
1012.07 2
1012.15 1
1012.22 1
1012.29 1
1012.37 0
1012.44 0
1012.51 0
1012.58 0
1012.66 0
1012.73 0
1012.80 1
1012.88 1
1012.95 1
1013.02 1
1013.09 1
1013.17 1
1013.24 1
1013.31 1
1013.39 1
1013.46 1
1013.53 1
1013.60 1
1013.68 1
1013.75 0
1013.82 0
1013.90 0
1013.97 0
1014.04 0
1014.12 0
1014.19 0
1014.26 0
1014.33 0
1014.41 0
1014.48 0
1014.55 0
1014.63 0
1014.70 0
1014.77 1
1014.85 1
1014.92 1
1014.99 1
1015.06 1
1015.14 2
1015.21 2
1015.28 2
1015.36 2
1015.43 2
1015.50 2
1015.57 2
1015.65 2
1015.72 2
1015.79 2
1015.87 3
1015.94 3
1016.01 3
1016.09 4
1016.16 3
1016.23 3
1016.30 3
1016.38 2
1016.45 2
1016.52 1
1016.60 1
1016.67 2
1016.74 2
1016.82 2
1016.89 2
1016.96 2
1017.04 3
1017.11 2
1017.18 2
1017.25 1
1017.33 1
1017.40 0
1017.47 0
1017.55 0
1017.62 0
1017.69 0
1017.77 1
1017.84 1
1017.91 1
1017.99 1
1018.06 0
1018.13 0
1018.20 0
1018.28 0
1018.35 0
1018.42 0
1018.50 1
1018.57 1
1018.64 1
1018.72 1
1018.79 1
1018.86 1
1018.94 1
1019.01 1
1019.08 1
1019.15 1
1019.23 1
1019.30 1
1019.37 1
1019.45 1
1019.52 0
1019.59 0
1019.67 0
1019.74 0
1019.81 0
1019.89 0
1019.96 0
1020.03 0
1020.11 0
1020.18 0
1020.25 0
1020.33 0
1020.40 0
1020.47 0
1020.54 0
1020.62 1
1020.69 1
1020.76 1
1020.84 1
1020.91 0
1020.98 0
1021.06 0
1021.13 0
1021.20 0
1021.28 0
1021.35 0
1021.42 0
1021.50 0
1021.57 0
1021.64 0
1021.72 1
1021.79 1
1021.86 2
1021.94 2
1022.01 2
1022.08 3
1022.16 3
1022.23 3
1022.30 2
1022.37 3
1022.45 3
1022.52 3
1022.59 3
1022.67 4
1022.74 4
1022.81 4
1022.89 4
1022.96 4
1023.03 4
1023.11 4
1023.18 5
1023.25 5
1023.33 6
1023.40 7
1023.47 7
1023.55 8
1023.62 9
1023.69 10
1023.77 10
1023.84 11
1023.91 11
1023.99 11
1024.06 11
1024.13 12
1024.21 12
1024.28 12
1024.35 12
1024.43 12
1024.50 13
1024.57 13
1024.65 13
1024.72 13
1024.79 13
1024.87 13
1024.94 13
1025.01 13
1025.09 12
1025.16 11
1025.23 10
1025.31 10
1025.38 9
1025.45 8
1025.53 8
1025.60 8
1025.67 8
1025.75 8
1025.82 8
1025.89 8
1025.97 8
1026.04 9
1026.11 9
1026.19 10
1026.26 11
1026.33 11
1026.41 12
1026.48 12
1026.55 12
1026.63 12
1026.70 11
1026.77 10
1026.85 10
1026.92 9
1026.99 9
1027.07 9
1027.14 10
1027.21 10
1027.29 11
1027.36 12
1027.43 13
1027.51 13
1027.58 13
1027.65 13
1027.73 13
1027.80 12
1027.88 11
1027.95 11
1028.02 10
1028.10 9
1028.17 9
1028.24 9
1028.32 10
1028.39 10
1028.46 11
1028.54 12
1028.61 12
1028.68 12
1028.76 12
1028.83 12
1028.90 12
1028.98 13
1029.05 13
1029.12 13
1029.20 14
1029.27 14
1029.34 14
1029.42 14
1029.49 14
1029.56 14
1029.64 13
1029.71 13
1029.79 12
1029.86 12
1029.93 11
1030.01 11
1030.08 10
1030.15 10
1030.23 10
1030.30 10
1030.37 10
1030.45 12
1030.52 13
1030.59 15
1030.67 16
1030.74 18
1030.81 19
1030.89 20
1030.96 20
1031.04 21
1031.11 22
1031.18 23
1031.26 24
1031.33 26
1031.40 27
1031.48 28
1031.55 30
1031.62 31
1031.70 32
1031.77 34
1031.84 36
1031.92 37
1031.99 39
1032.07 40
1032.14 41
1032.21 41
1032.29 40
1032.36 39
1032.43 38
1032.51 36
1032.58 34
1032.65 32
1032.73 30
1032.80 29
1032.88 27
1032.95 26
1033.02 25
1033.10 24
1033.17 24
1033.24 24
1033.32 23
1033.39 23
1033.46 23
1033.54 23
1033.61 23
1033.68 23
1033.76 22
1033.83 21
1033.91 20
1033.98 18
1034.05 16
1034.13 15
1034.20 14
1034.27 13
1034.35 13
1034.42 13
1034.50 13
1034.57 12
1034.64 12
1034.72 11
1034.79 11
1034.86 10
1034.94 10
1035.01 9
1035.08 9
1035.16 9
1035.23 9
1035.31 9
1035.38 9
1035.45 9
1035.53 8
1035.60 7
1035.67 6
1035.75 5
1035.82 5
1035.90 4
1035.97 4
1036.04 4
1036.12 4
1036.19 5
1036.26 5
1036.34 5
1036.41 4
1036.49 4
1036.56 3
1036.63 2
1036.71 1
1036.78 1
1036.85 1
1036.93 1
1037.00 2
1037.08 2
1037.15 3
1037.22 3
1037.30 4
1037.37 4
1037.44 3
1037.52 3
1037.59 2
1037.67 1
1037.74 1
1037.81 1
1037.89 1
1037.96 1
1038.03 2
1038.11 2
1038.18 2
1038.26 3
1038.33 3
1038.40 3
1038.48 3
1038.55 3
1038.63 3
1038.70 3
1038.77 4
1038.85 4
1038.92 3
1038.99 3
1039.07 3
1039.14 3
1039.22 2
1039.29 2
1039.36 1
1039.44 1
1039.51 0
1039.58 0
1039.66 0
1039.73 0
1039.81 0
1039.88 0
1039.95 0
1040.03 0
1040.10 0
1040.18 0
1040.25 0
1040.32 0
1040.40 0
1040.47 0
1040.55 0
1040.62 1
1040.69 1
1040.77 2
1040.84 2
1040.91 2
1040.99 2
1041.06 1
1041.14 1
1041.21 0
1041.28 0
1041.36 0
1041.43 1
1041.51 2
1041.58 3
1041.65 5
1041.73 7
1041.80 9
1041.88 10
1041.95 11
1042.02 12
1042.10 13
1042.17 13
1042.25 13
1042.32 13
1042.39 12
1042.47 11
1042.54 11
1042.62 10
1042.69 9
1042.76 9
1042.84 9
1042.91 9
1042.99 9
1043.06 10
1043.13 11
1043.21 12
1043.28 14
1043.35 15
1043.43 17
1043.50 19
1043.58 21
1043.65 22
1043.72 23
1043.80 23
1043.87 23
1043.95 23
1044.02 23
1044.09 22
1044.17 22
1044.24 22
1044.32 22
1044.39 23
1044.47 23
1044.54 23
1044.61 23
1044.69 24
1044.76 24
1044.84 25
1044.91 25
1044.98 25
1045.06 25
1045.13 24
1045.21 23
1045.28 21
1045.35 20
1045.43 18
1045.50 16
1045.58 14
1045.65 12
1045.72 10
1045.80 8
1045.87 7
1045.95 5
1046.02 4
1046.09 4
1046.17 4
1046.24 4
1046.32 4
1046.39 4
1046.46 4
1046.54 5
1046.61 6
1046.69 7
1046.76 8
1046.84 9
1046.91 10
1046.98 11
1047.06 11
1047.13 11
1047.21 11
1047.28 10
1047.35 10
1047.43 10
1047.50 10
1047.58 9
1047.65 9
1047.72 9
1047.80 10
1047.87 10
1047.95 10
1048.02 10
1048.10 10
1048.17 10
1048.24 10
1048.32 10
1048.39 10
1048.47 10
1048.54 9
1048.61 9
1048.69 8
1048.76 7
1048.84 7
1048.91 7
1048.99 7
1049.06 7
1049.13 7
1049.21 7
1049.28 7
1049.36 7
1049.43 8
1049.51 8
1049.58 9
1049.65 9
1049.73 10
1049.80 10
1049.88 10
1049.95 11
1050.02 11
1050.10 10
1050.17 10
1050.25 9
1050.32 8
1050.40 6
1050.47 5
1050.54 3
1050.62 3
1050.69 2
1050.77 2
1050.84 3
1050.92 4
1050.99 6
1051.06 8
1051.14 9
1051.21 11
1051.29 12
1051.36 13
1051.44 13
1051.51 12
1051.58 11
1051.66 10
1051.73 10
1051.81 9
1051.88 9
1051.96 10
1052.03 10
1052.10 11
1052.18 12
1052.25 12
1052.33 11
1052.40 10
1052.48 8
1052.55 7
1052.62 5
1052.70 4
1052.77 3
1052.85 3
1052.92 3
1053.00 3
1053.07 4
1053.14 4
1053.22 5
1053.29 5
1053.37 5
1053.44 5
1053.52 4
1053.59 4
1053.66 5
1053.74 6
1053.81 7
1053.89 8
1053.96 10
1054.04 12
1054.11 14
1054.19 15
1054.26 17
1054.33 19
1054.41 20
1054.48 20
1054.56 20
1054.63 19
1054.71 18
1054.78 16
1054.85 15
1054.93 14
1055.00 12
1055.08 11
1055.15 10
1055.23 9
1055.30 8
1055.38 7
1055.45 6
1055.52 6
1055.60 5
1055.67 5
1055.75 5
1055.82 5
1055.90 4
1055.97 4
1056.05 3
1056.12 1
1056.19 0
1056.27 0
1056.34 0
1056.42 0
1056.49 0
1056.57 0
1056.64 0
1056.72 0
1056.79 0
1056.86 1
1056.94 1
1057.01 1
1057.09 2
1057.16 2
1057.24 2
1057.31 2
1057.39 2
1057.46 2
1057.53 2
1057.61 1
1057.68 1
1057.76 0
1057.83 0
1057.91 0
1057.98 0
1058.06 0
1058.13 0
1058.21 0
1058.28 0
1058.35 1
1058.43 1
1058.50 2
1058.58 2
1058.65 2
1058.73 2
1058.80 3
1058.88 3
1058.95 4
1059.02 6
1059.10 7
1059.17 8
1059.25 8
1059.32 9
1059.40 9
1059.47 9
1059.55 8
1059.62 8
1059.70 7
1059.77 6
1059.85 4
1059.92 3
1059.99 2
1060.07 1
1060.14 0
1060.22 0
1060.29 0
1060.37 0
1060.44 0
1060.52 0
1060.59 0
1060.67 0
1060.74 0
1060.81 0
1060.89 0
1060.96 0
1061.04 0
1061.11 0
1061.19 0
1061.26 1
1061.34 1
1061.41 1
1061.49 2
1061.56 2
1061.64 2
1061.71 2
1061.78 2
1061.86 2
1061.93 2
1062.01 1
1062.08 1
1062.16 1
1062.23 1
1062.31 1
1062.38 0
1062.46 0
1062.53 0
1062.61 0
1062.68 0
1062.76 0
1062.83 1
1062.90 2
1062.98 4
1063.05 5
1063.13 6
1063.20 7
1063.28 7
1063.35 7
1063.43 7
1063.50 6
1063.58 5
1063.65 5
1063.73 5
1063.80 5
1063.88 5
1063.95 6
1064.03 6
1064.10 5
1064.17 5
1064.25 4
1064.32 4
1064.40 4
1064.47 4
1064.55 4
1064.62 5
1064.70 5
1064.77 6
1064.85 6
1064.92 6
1065.00 7
1065.07 7
1065.15 8
1065.22 9
1065.30 9
1065.37 10
1065.45 10
1065.52 10
1065.59 11
1065.67 11
1065.74 11
1065.82 10
1065.89 10
1065.97 9
1066.04 8
1066.12 7
1066.19 7
1066.27 6
1066.34 6
1066.42 6
1066.49 7
1066.57 7
1066.64 7
1066.72 7
1066.79 6
1066.87 6
1066.94 5
1067.02 4
1067.09 4
1067.17 4
1067.24 4
1067.32 4
1067.39 4
1067.47 4
1067.54 4
1067.61 4
1067.69 4
1067.76 4
1067.84 4
1067.91 4
1067.99 5
1068.06 5
1068.14 6
1068.21 7
1068.29 8
1068.36 10
1068.44 12
1068.51 15
1068.59 18
1068.66 20
1068.74 21
1068.81 21
1068.89 21
1068.96 19
1069.04 17
1069.11 14
1069.19 12
1069.26 10
1069.34 9
1069.41 9
1069.49 9
1069.56 11
1069.64 13
1069.71 15
1069.79 18
1069.86 20
1069.94 22
1070.01 23
1070.09 24
1070.16 24
1070.24 24
1070.31 25
1070.39 26
1070.46 27
1070.54 29
1070.61 30
1070.69 31
1070.76 32
1070.84 31
1070.91 30
1070.99 28
1071.06 25
1071.14 22
1071.21 19
1071.29 16
1071.36 13
1071.44 10
1071.51 8
1071.59 6
1071.66 5
1071.74 5
1071.81 5
1071.89 6
1071.96 7
1072.04 8
1072.11 9
1072.19 9
1072.26 10
1072.34 11
1072.41 12
1072.49 12
1072.56 12
1072.64 12
1072.71 10
1072.79 9
1072.86 7
1072.94 5
1073.01 3
1073.09 2
1073.16 1
1073.24 0
1073.31 0
1073.39 0
1073.46 0
1073.54 0
1073.61 0
1073.69 0
1073.76 0
1073.84 1
1073.91 1
1073.99 1
1074.06 1
1074.14 1
1074.21 1
1074.29 1
1074.36 1
1074.44 0
1074.51 0
1074.59 1
1074.66 1
1074.74 1
1074.81 2
1074.89 3
1074.96 3
1075.04 4
1075.11 4
1075.19 4
1075.26 5
1075.34 5
1075.41 5
1075.49 5
1075.56 5
1075.64 4
1075.71 3
1075.79 1
1075.86 0
1075.94 0
1076.01 0
1076.09 0
1076.16 1
1076.24 2
1076.31 4
1076.39 6
1076.46 7
1076.54 8
1076.62 9
1076.69 9
1076.77 9
1076.84 9
1076.92 9
1076.99 9
1077.07 8
1077.14 8
1077.22 8
1077.29 9
1077.37 9
1077.44 10
1077.52 11
1077.59 12
1077.67 13
1077.74 14
1077.82 14
1077.89 15
1077.97 14
1078.04 13
1078.12 12
1078.19 11
1078.27 9
1078.34 9
1078.42 8
1078.49 8
1078.57 9
1078.65 9
1078.72 9
1078.80 8
1078.87 7
1078.95 5
1079.02 3
1079.10 1
1079.17 0
1079.25 0
1079.32 0
1079.40 0
1079.47 0
1079.55 1
1079.62 2
1079.70 3
1079.77 3
1079.85 4
1079.92 5
1080.00 6
1080.08 7
1080.15 9
1080.23 11
1080.30 13
1080.38 14
1080.45 14
1080.53 13
1080.60 12
1080.68 10
1080.75 7
1080.83 5
1080.90 2
1080.98 0
1081.05 0
1081.13 0
1081.20 0
1081.28 0
1081.36 0
1081.43 0
1081.51 0
1081.58 1
1081.66 4
1081.73 7
1081.81 10
1081.88 12
1081.96 14
1082.03 15
1082.11 15
1082.18 14
1082.26 12
1082.33 10
1082.41 8
1082.49 6
1082.56 6
1082.64 6
1082.71 8
1082.79 9
1082.86 11
1082.94 13
1083.01 13
1083.09 13
1083.16 12
1083.24 10
1083.31 8
1083.39 7
1083.47 5
1083.54 5
1083.62 5
1083.69 5
1083.77 6
1083.84 6
1083.92 6
1083.99 6
1084.07 6
1084.14 6
1084.22 6
1084.30 6
1084.37 6
1084.45 7
1084.52 7
1084.60 7
1084.67 7
1084.75 7
1084.82 7
1084.90 7
1084.97 7
1085.05 7
1085.12 7
1085.20 7
1085.28 6
1085.35 6
1085.43 6
1085.50 6
1085.58 5
1085.65 5
1085.73 5
1085.80 5
1085.88 6
1085.96 7
1086.03 8
1086.11 8
1086.18 9
1086.26 9
1086.33 10
1086.41 10
1086.48 10
1086.56 10
1086.63 11
1086.71 11
1086.79 12
1086.86 12
1086.94 13
1087.01 13
1087.09 14
1087.16 15
1087.24 16
1087.31 17
1087.39 18
1087.47 19
1087.54 19
1087.62 19
1087.69 18
1087.77 16
1087.84 14
1087.92 12
1087.99 10
1088.07 8
1088.15 6
1088.22 5
1088.30 4
1088.37 3
1088.45 2
1088.52 1
1088.60 0
1088.67 0
1088.75 0
1088.83 0
1088.90 0
1088.98 0
1089.05 0
1089.13 0
1089.20 2
1089.28 5
1089.35 8
1089.43 11
1089.51 14
1089.58 18
1089.66 21
1089.73 23
1089.81 26
1089.88 27
1089.96 28
1090.04 28
1090.11 27
1090.19 27
1090.26 26
1090.34 26
1090.41 25
1090.49 25
1090.56 24
1090.64 24
1090.72 24
1090.79 24
1090.87 25
1090.94 26
1091.02 27
1091.09 28
1091.17 28
1091.25 29
1091.32 29
1091.40 29
1091.47 29
1091.55 29
1091.62 28
1091.70 28
1091.78 27
1091.85 26
1091.93 24
1092.00 23
1092.08 22
1092.15 21
1092.23 20
1092.31 20
1092.38 21
1092.46 21
1092.53 22
1092.61 23
1092.68 24
1092.76 25
1092.84 26
1092.91 26
1092.99 25
1093.06 24
1093.14 22
1093.21 19
1093.29 17
1093.37 15
1093.44 14
1093.52 14
1093.59 15
1093.67 16
1093.74 18
1093.82 19
1093.90 20
1093.97 20
1094.05 19
1094.12 18
1094.20 17
1094.27 15
1094.35 14
1094.43 14
1094.50 15
1094.58 16
1094.65 18
1094.73 21
1094.80 23
1094.88 25
1094.96 27
1095.03 28
1095.11 28
1095.18 27
1095.26 26
1095.34 24
1095.41 23
1095.49 23
1095.56 24
1095.64 26
1095.71 29
1095.79 31
1095.87 34
1095.94 35
1096.02 36
1096.09 36
1096.17 35
1096.25 34
1096.32 33
1096.40 32
1096.47 31
1096.55 30
1096.62 29
1096.70 28
1096.78 27
1096.85 26
1096.93 26
1097.00 26
1097.08 25
1097.16 24
1097.23 22
1097.31 20
1097.38 18
1097.46 15
1097.54 13
1097.61 11
1097.69 10
1097.76 9
1097.84 9
1097.91 9
1097.99 9
1098.07 8
1098.14 8
1098.22 7
1098.29 6
1098.37 6
1098.45 7
1098.52 8
1098.60 10
1098.67 13
1098.75 15
1098.83 18
1098.90 20
1098.98 21
1099.05 21
1099.13 21
1099.21 19
1099.28 17
1099.36 14
1099.43 12
1099.51 10
1099.59 9
1099.66 8
1099.74 9
1099.81 9
1099.89 10
1099.96 11
1100.04 11
1100.12 12
1100.19 12
1100.27 13
1100.34 13
1100.42 14
1100.50 15
1100.57 15
1100.65 15
1100.72 15
1100.80 15
1100.88 14
1100.95 13
1101.03 12
1101.10 11
1101.18 10
1101.26 10
1101.33 11
1101.41 11
1101.48 12
1101.56 13
1101.64 14
1101.71 14
1101.79 14
1101.87 13
1101.94 11
1102.02 10
1102.09 8
1102.17 6
1102.25 5
1102.32 4
1102.40 3
1102.47 3
1102.55 3
1102.63 4
1102.70 4
1102.78 4
1102.85 4
1102.93 4
1103.01 3
1103.08 2
1103.16 0
1103.23 0
1103.31 0
1103.39 0
1103.46 0
1103.54 0
1103.61 0
1103.69 0
1103.77 2
1103.84 3
1103.92 5
1104.00 5
1104.07 4
1104.15 3
1104.22 3
1104.30 2
1104.38 3
1104.45 3
1104.53 4
1104.60 5
1104.68 6
1104.76 6
1104.83 6
1104.91 5
1104.98 5
1105.06 3
1105.14 2
1105.21 1
1105.29 0
1105.37 0
1105.44 0
1105.52 2
1105.59 5
1105.67 8
1105.75 11
1105.82 14
1105.90 17
1105.97 19
1106.05 20
1106.13 22
1106.20 24
1106.28 26
1106.36 29
1106.43 32
1106.51 36
1106.58 40
1106.66 44
1106.74 48
1106.81 51
1106.89 54
1106.97 55
1107.04 56
1107.12 57
1107.19 57
1107.27 57
1107.35 56
1107.42 56
1107.50 56
1107.58 56
1107.65 56
1107.73 56
1107.80 56
1107.88 56
1107.96 56
1108.03 55
1108.11 54
1108.19 52
1108.26 50
1108.34 47
1108.41 44
1108.49 41
1108.57 40
1108.64 39
1108.72 39
1108.80 41
1108.87 44
1108.95 47
1109.02 50
1109.10 52
1109.18 53
1109.25 52
1109.33 51
1109.41 48
1109.48 45
1109.56 43
1109.63 41
1109.71 41
1109.79 42
1109.86 43
1109.94 45
1110.02 46
1110.09 47
1110.17 47
1110.24 47
1110.32 46
1110.40 45
1110.47 43
1110.55 40
1110.63 38
1110.70 35
1110.78 32
1110.86 29
1110.93 28
1111.01 27
1111.08 27
1111.16 28
1111.24 29
1111.31 30
1111.39 31
1111.47 31
1111.54 31
1111.62 30
1111.70 29
1111.77 29
1111.85 29
1111.92 29
1112.00 30
1112.08 31
1112.15 32
1112.23 32
1112.31 32
1112.38 31
1112.46 31
1112.54 30
1112.61 29
1112.69 28
1112.77 27
1112.84 25
1112.92 22
1112.99 19
1113.07 16
1113.15 13
1113.22 11
1113.30 9
1113.38 9
1113.45 10
1113.53 12
1113.61 14
1113.68 15
1113.76 15
1113.84 15
1113.91 13
1113.99 11
1114.06 9
1114.14 7
1114.22 6
1114.29 6
1114.37 6
1114.45 7
1114.52 9
1114.60 10
1114.68 12
1114.75 12
1114.83 12
1114.91 12
1114.98 11
1115.06 10
1115.14 9
1115.21 8
1115.29 7
1115.36 6
1115.44 5
1115.52 4
1115.59 3
1115.67 4
1115.75 5
1115.82 6
1115.90 8
1115.98 10
1116.05 11
1116.13 11
1116.21 12
1116.28 12
1116.36 12
1116.44 13
1116.51 13
1116.59 12
1116.67 11
1116.74 10
1116.82 8
1116.90 6
1116.97 5
1117.05 5
1117.12 7
1117.20 9
1117.28 12
1117.35 15
1117.43 17
1117.51 19
1117.58 19
1117.66 19
1117.74 19
1117.81 18
1117.89 17
1117.97 17
1118.04 17
1118.12 18
1118.20 18
1118.27 19
1118.35 19
1118.43 19
1118.50 20
1118.58 20
1118.66 21
1118.73 23
1118.81 25
1118.89 28
1118.96 30
1119.04 32
1119.12 33
1119.19 32
1119.27 31
1119.35 28
1119.42 25
1119.50 23
1119.58 21
1119.65 19
1119.73 19
1119.81 19
1119.88 20
1119.96 22
1120.04 25
1120.11 29
1120.19 33
1120.27 37
1120.34 41
1120.42 44
1120.50 45
1120.57 44
1120.65 43
1120.73 40
1120.80 37
1120.88 35
1120.96 32
1121.03 31
1121.11 30
1121.19 29
1121.26 28
1121.34 28
1121.42 26
1121.49 25
1121.57 24
1121.65 22
1121.72 21
1121.80 19
1121.88 18
1121.95 16
1122.03 14
1122.11 12
1122.18 9
1122.26 7
1122.34 6
1122.41 5
1122.49 5
1122.57 6
1122.64 8
1122.72 10
1122.80 13
1122.87 16
1122.95 19
1123.03 22
1123.10 24
1123.18 26
1123.26 26
1123.34 26
1123.41 25
1123.49 24
1123.57 23
1123.64 22
1123.72 22
1123.80 23
1123.87 23
1123.95 23
1124.03 22
1124.10 20
1124.18 17
1124.26 14
1124.33 12
1124.41 11
1124.49 12
1124.56 14
1124.64 18
1124.72 22
1124.79 26
1124.87 28
1124.95 30
1125.02 31
1125.10 31
1125.18 32
1125.26 32
1125.33 33
1125.41 34
1125.49 35
1125.56 35
1125.64 34
1125.72 33
1125.79 31
1125.87 29
1125.95 27
1126.02 25
1126.10 23
1126.18 20
1126.25 18
1126.33 16
1126.41 14
1126.49 13
1126.56 12
1126.64 13
1126.72 13
1126.79 14
1126.87 15
1126.95 16
1127.02 16
1127.10 17
1127.18 16
1127.25 16
1127.33 17
1127.41 17
1127.48 18
1127.56 18
1127.64 18
1127.72 18
1127.79 16
1127.87 14
1127.95 10
1128.02 6
1128.10 2
1128.18 0
1128.25 0
1128.33 0
1128.41 0
1128.49 0
1128.56 0
1128.64 0
1128.72 0
1128.79 1
1128.87 4
1128.95 7
1129.02 10
1129.10 11
1129.18 13
1129.25 14
1129.33 14
1129.41 13
1129.49 12
1129.56 11
1129.64 10
1129.72 9
1129.79 8
1129.87 7
1129.95 7
1130.02 7
1130.10 6
1130.18 5
1130.26 4
1130.33 2
1130.41 1
1130.49 0
1130.56 0
1130.64 1
1130.72 4
1130.79 8
1130.87 12
1130.95 16
1131.03 19
1131.10 21
1131.18 21
1131.26 21
1131.33 20
1131.41 19
1131.49 19
1131.57 19
1131.64 20
1131.72 21
1131.80 22
1131.87 24
1131.95 26
1132.03 29
1132.10 31
1132.18 33
1132.26 35
1132.34 37
1132.41 38
1132.49 38
1132.57 36
1132.64 34
1132.72 31
1132.80 29
1132.88 28
1132.95 28
1133.03 29
1133.11 32
1133.18 36
1133.26 41
1133.34 44
1133.42 47
1133.49 49
1133.57 51
1133.65 52
1133.72 52
1133.80 53
1133.88 54
1133.96 54
1134.03 55
1134.11 54
1134.19 54
1134.26 53
1134.34 53
1134.42 52
1134.50 52
1134.57 52
1134.65 53
1134.73 54
1134.80 55
1134.88 56
1134.96 57
1135.04 59
1135.11 60
1135.19 61
1135.27 63
1135.34 65
1135.42 69
1135.50 74
1135.58 81
1135.65 88
1135.73 96
1135.81 102
1135.88 107
1135.96 109
1136.04 108
1136.12 105
1136.19 99
1136.27 93
1136.35 87
1136.42 82
1136.50 79
1136.58 77
1136.66 77
1136.73 77
1136.81 77
1136.89 76
1136.97 75
1137.04 73
1137.12 71
1137.20 70
1137.27 69
1137.35 70
1137.43 72
1137.51 75
1137.58 79
1137.66 81
1137.74 83
1137.82 83
1137.89 82
1137.97 79
1138.05 76
1138.12 72
1138.20 69
1138.28 67
1138.36 65
1138.43 64
1138.51 64
1138.59 64
1138.67 64
1138.74 64
1138.82 65
1138.90 65
1138.97 65
1139.05 64
1139.13 61
1139.21 58
1139.28 54
1139.36 49
1139.44 44
1139.52 38
1139.59 32
1139.67 26
1139.75 20
1139.83 14
1139.90 9
1139.98 4
1140.06 1
1140.13 0
1140.21 0
1140.29 0
1140.37 2
1140.44 5
1140.52 8
1140.60 11
1140.68 14
1140.75 17
1140.83 19
1140.91 21
1140.99 23
1141.06 24
1141.14 26
1141.22 27
1141.30 27
1141.37 27
1141.45 27
1141.53 27
1141.60 26
1141.68 26
1141.76 25
1141.84 24
1141.91 23
1141.99 20
1142.07 17
1142.15 14
1142.22 10
1142.30 7
1142.38 4
1142.46 1
1142.53 0
1142.61 0
1142.69 0
1142.77 0
1142.84 0
1142.92 0
1143.00 0
1143.08 0
1143.15 0
1143.23 0
1143.31 2
1143.39 4
1143.46 7
1143.54 10
1143.62 12
1143.70 14
1143.77 15
1143.85 16
1143.93 16
1144.01 17
1144.08 17
1144.16 18
1144.24 18
1144.32 18
1144.39 16
1144.47 13
1144.55 9
1144.63 4
1144.70 0
1144.78 0
1144.86 0
1144.94 0
1145.01 0
1145.09 0
1145.17 0
1145.25 2
1145.32 8
1145.40 13
1145.48 18
1145.56 22
1145.63 25
1145.71 27
1145.79 30
1145.87 33
1145.94 36
1146.02 40
1146.10 43
1146.18 46
1146.25 48
1146.33 48
1146.41 48
1146.49 46
1146.56 44
1146.64 40
1146.72 36
1146.80 32
1146.87 28
1146.95 23
1147.03 18
1147.11 13
1147.18 9
1147.26 6
1147.34 4
1147.42 4
1147.49 5
1147.57 7
1147.65 10
1147.73 14
1147.80 19
1147.88 23
1147.96 25
1148.04 26
1148.12 26
1148.19 24
1148.27 20
1148.35 17
1148.43 14
1148.50 12
1148.58 13
1148.66 15
1148.74 18
1148.81 22
1148.89 26
1148.97 29
1149.05 32
1149.12 35
1149.20 37
1149.28 39
1149.36 42
1149.44 45
1149.51 49
1149.59 54
1149.67 59
1149.75 64
1149.82 69
1149.90 74
1149.98 79
1150.06 83
1150.13 85
1150.21 87
1150.29 87
1150.37 86
1150.45 84
1150.52 82
1150.60 80
1150.68 80
1150.76 81
1150.83 84
1150.91 89
1150.99 94
1151.07 100
1151.14 106
1151.22 111
1151.30 115
1151.38 118
1151.46 121
1151.53 125
1151.61 128
1151.69 133
1151.77 137
1151.84 142
1151.92 146
1152.00 150
1152.08 153
1152.16 155
1152.23 155
1152.31 155
1152.39 152
1152.47 149
1152.54 145
1152.62 140
1152.70 135
1152.78 130
1152.86 126
1152.93 123
1153.01 121
1153.09 120
1153.17 119
1153.24 118
1153.32 116
1153.40 113
1153.48 110
1153.56 106
1153.63 103
1153.71 100
1153.79 100
1153.87 100
1153.94 102
1154.02 104
1154.10 106
1154.18 107
1154.26 106
1154.33 103
1154.41 98
1154.49 92
1154.57 85
1154.64 80
1154.72 76
1154.80 74
1154.88 74
1154.96 76
1155.03 78
1155.11 80
1155.19 81
1155.27 79
1155.35 76
1155.42 72
1155.50 67
1155.58 63
1155.66 60
1155.73 58
1155.81 56
1155.89 55
1155.97 53
1156.05 51
1156.12 48
1156.20 45
1156.28 43
1156.36 42
1156.44 42
1156.51 44
1156.59 47
1156.67 51
1156.75 56
1156.83 60
1156.90 62
1156.98 64
1157.06 63
1157.14 60
1157.21 56
1157.29 52
1157.37 49
1157.45 46
1157.53 44
1157.60 44
1157.68 45
1157.76 47
1157.84 49
1157.92 50
1157.99 50
1158.07 49
1158.15 48
1158.23 47
1158.31 46
1158.38 45
1158.46 45
1158.54 44
1158.62 44
1158.70 43
1158.77 42
1158.85 41
1158.93 40
1159.01 38
1159.09 36
1159.16 33
1159.24 29
1159.32 24
1159.40 20
1159.48 15
1159.55 12
1159.63 10
1159.71 9
1159.79 11
1159.87 15
1159.94 19
1160.02 24
1160.10 28
1160.18 31
1160.26 31
1160.33 31
1160.41 29
1160.49 26
1160.57 23
1160.65 21
1160.72 19
1160.80 17
1160.88 15
1160.96 13
1161.04 10
1161.11 7
1161.19 5
1161.27 3
1161.35 2
1161.43 3
1161.50 5
1161.58 9
1161.66 13
1161.74 19
1161.82 23
1161.90 27
1161.97 30
1162.05 31
1162.13 30
1162.21 27
1162.29 24
1162.36 21
1162.44 19
1162.52 20
1162.60 23
1162.68 28
1162.75 34
1162.83 41
1162.91 47
1162.99 51
1163.07 53
1163.14 53
1163.22 51
1163.30 49
1163.38 46
1163.46 43
1163.54 41
1163.61 39
1163.69 37
1163.77 37
1163.85 36
1163.93 37
1164.00 38
1164.08 39
1164.16 40
1164.24 41
1164.32 41
1164.40 39
1164.47 36
1164.55 32
1164.63 28
1164.71 24
1164.79 21
1164.86 19
1164.94 18
1165.02 18
1165.10 18
1165.18 19
1165.26 19
1165.33 18
1165.41 16
1165.49 12
1165.57 8
1165.65 3
1165.72 0
1165.80 0
1165.88 0
1165.96 0
1166.04 0
1166.12 0
1166.19 0
1166.27 0
1166.35 2
1166.43 4
1166.51 7
1166.58 9
1166.66 12
1166.74 15
1166.82 19
1166.90 23
1166.98 28
1167.05 32
1167.13 35
1167.21 38
1167.29 40
1167.37 41
1167.45 41
1167.52 40
1167.60 39
1167.68 39
1167.76 39
1167.84 40
1167.92 40
1167.99 39
1168.07 37
1168.15 33
1168.23 28
1168.31 21
1168.39 16
1168.46 11
1168.54 8
1168.62 6
1168.70 6
1168.78 7
1168.85 9
1168.93 12
1169.01 15
1169.09 18
1169.17 22
1169.25 26
1169.32 30
1169.40 35
1169.48 39
1169.56 42
1169.64 45
1169.72 47
1169.79 50
1169.87 53
1169.95 56
1170.03 59
1170.11 62
1170.19 65
1170.27 66
1170.34 68
1170.42 69
1170.50 69
1170.58 70
1170.66 70
1170.74 70
1170.81 69
1170.89 67
1170.97 65
1171.05 63
1171.13 60
1171.21 59
1171.28 59
1171.36 60
1171.44 61
1171.52 62
1171.60 62
1171.68 62
1171.75 62
1171.83 61
1171.91 62
1171.99 63
1172.07 64
1172.15 66
1172.22 67
1172.30 68
1172.38 70
1172.46 71
1172.54 73
1172.62 75
1172.70 78
1172.77 81
1172.85 83
1172.93 84
1173.01 83
1173.09 81
1173.17 78
1173.24 75
1173.32 71
1173.40 69
1173.48 69
1173.56 71
1173.64 74
1173.72 78
1173.79 83
1173.87 88
1173.95 93
1174.03 96
1174.11 99
1174.19 100
1174.27 99
1174.34 97
1174.42 95
1174.50 93
1174.58 92
1174.66 91
1174.74 92
1174.81 94
1174.89 96
1174.97 96
1175.05 96
1175.13 94
1175.21 90
1175.29 85
1175.36 80
1175.44 76
1175.52 72
1175.60 69
1175.68 66
1175.76 62
1175.84 58
1175.91 53
1175.99 47
1176.07 41
1176.15 35
1176.23 30
1176.31 28
1176.39 29
1176.46 32
1176.54 37
1176.62 43
1176.70 50
1176.78 56
1176.86 61
1176.94 64
1177.01 67
1177.09 68
1177.17 68
1177.25 67
1177.33 67
1177.41 66
1177.49 67
1177.56 68
1177.64 69
1177.72 70
1177.80 71
1177.88 72
1177.96 70
1178.04 68
1178.11 63
1178.19 58
1178.27 53
1178.35 48
1178.43 44
1178.51 42
1178.59 42
1178.67 44
1178.74 48
1178.82 53
1178.90 58
1178.98 64
1179.06 69
1179.14 74
1179.22 78
1179.29 81
1179.37 82
1179.45 82
1179.53 81
1179.61 78
1179.69 74
1179.77 69
1179.85 63
1179.92 56
1180.00 48
1180.08 39
1180.16 30
1180.24 21
1180.32 14
1180.40 9
1180.47 6
1180.55 6
1180.63 8
1180.71 12
1180.79 17
1180.87 22
1180.95 27
1181.03 31
1181.10 34
1181.18 36
1181.26 37
1181.34 38
1181.42 38
1181.50 38
1181.58 36
1181.66 34
1181.73 30
1181.81 26
1181.89 21
1181.97 16
1182.05 11
1182.13 7
1182.21 3
1182.29 0
1182.36 0
1182.44 0
1182.52 0
1182.60 0
1182.68 0
1182.76 0
1182.84 0
1182.92 0
1182.99 5
1183.07 13
1183.15 22
1183.23 31
1183.31 39
1183.39 46
1183.47 52
1183.55 56
1183.62 59
1183.70 62
1183.78 65
1183.86 66
1183.94 67
1184.02 67
1184.10 64
1184.18 59
1184.26 52
1184.33 44
1184.41 36
1184.49 27
1184.57 21
1184.65 17
1184.73 15
1184.81 16
1184.89 19
1184.97 24
1185.04 30
1185.12 36
1185.20 43
1185.28 49
1185.36 55
1185.44 60
1185.52 65
1185.60 69
1185.67 72
1185.75 74
1185.83 77
1185.91 81
1185.99 86
1186.07 93
1186.15 101
1186.23 111
1186.31 121
1186.38 129
1186.46 136
1186.54 140
1186.62 141
1186.70 138
1186.78 132
1186.86 123
1186.94 111
1187.02 99
1187.10 86
1187.17 74
1187.25 63
1187.33 53
1187.41 46
1187.49 40
1187.57 36
1187.65 35
1187.73 36
1187.81 38
1187.88 43
1187.96 47
1188.04 52
1188.12 55
1188.20 56
1188.28 55
1188.36 52
1188.44 48
1188.52 43
1188.60 38
1188.67 35
1188.75 34
1188.83 34
1188.91 36
1188.99 39
1189.07 43
1189.15 47
1189.23 50
1189.31 51
1189.39 51
1189.46 51
1189.54 49
1189.62 48
1189.70 47
1189.78 46
1189.86 46
1189.94 46
1190.02 47
1190.10 49
1190.18 50
1190.25 51
1190.33 52
1190.41 52
1190.49 53
1190.57 54
1190.65 56
1190.73 58
1190.81 61
1190.89 65
1190.97 70
1191.04 75
1191.12 80
1191.20 84
1191.28 87
1191.36 88
1191.44 87
1191.52 84
1191.60 78
1191.68 71
1191.76 63
1191.84 56
1191.91 48
1191.99 42
1192.07 37
1192.15 33
1192.23 30
1192.31 28
1192.39 26
1192.47 25
1192.55 24
1192.63 24
1192.71 23
1192.78 22
1192.86 21
1192.94 19
1193.02 17
1193.10 14
1193.18 12
1193.26 11
1193.34 11
1193.42 13
1193.50 17
1193.58 23
1193.66 31
1193.73 39
1193.81 47
1193.89 55
1193.97 61
1194.05 65
1194.13 68
1194.21 70
1194.29 71
1194.37 71
1194.45 70
1194.53 67
1194.61 64
1194.68 59
1194.76 54
1194.84 50
1194.92 46
1195.00 43
1195.08 40
1195.16 38
1195.24 35
1195.32 32
1195.40 29
1195.48 25
1195.56 23
1195.63 21
1195.71 19
1195.79 18
1195.87 17
1195.95 15
1196.03 13
1196.11 11
1196.19 10
1196.27 11
1196.35 13
1196.43 16
1196.51 19
1196.59 22
1196.66 23
1196.74 24
1196.82 23
1196.90 22
1196.98 22
1197.06 22
1197.14 22
1197.22 22
1197.30 22
1197.38 22
1197.46 20
1197.54 17
1197.62 14
1197.70 10
1197.77 6
1197.85 2
1197.93 0
1198.01 0
1198.09 0
1198.17 0
1198.25 0
1198.33 0
1198.41 0
1198.49 0
1198.57 1
1198.65 6
1198.73 11
1198.81 17
1198.88 22
1198.96 26
1199.04 29
1199.12 32
1199.20 34
1199.28 36
1199.36 37
1199.44 39
1199.52 40
1199.60 42
1199.68 43
1199.76 44
1199.84 45
1199.92 47
1200.00 51
1200.07 56
1200.15 62
1200.23 69
1200.31 75
1200.39 81
1200.47 85
1200.55 87
1200.63 86
1200.71 85
1200.79 83
1200.87 81
1200.95 80
1201.03 79
1201.11 78
1201.19 77
1201.27 76
1201.34 74
1201.42 71
1201.50 69
1201.58 66
1201.66 64
1201.74 62
1201.82 60
1201.90 57
1201.98 53
1202.06 48
1202.14 42
1202.22 35
1202.30 30
1202.38 25
1202.46 23
1202.54 23
1202.62 24
1202.69 27
1202.77 30
1202.85 32
1202.93 34
1203.01 34
1203.09 32
1203.17 31
1203.25 28
1203.33 27
1203.41 25
1203.49 25
1203.57 25
1203.65 25
1203.73 25
1203.81 24
1203.89 21
1203.97 19
1204.05 16
1204.13 14
1204.20 14
1204.28 15
1204.36 17
1204.44 19
1204.52 21
1204.60 22
1204.68 23
1204.76 23
1204.84 23
1204.92 22
1205.00 21
1205.08 19
1205.16 18
1205.24 17
1205.32 16
1205.40 16
1205.48 18
1205.56 20
1205.64 23
1205.72 26
1205.80 29
1205.87 30
1205.95 30
1206.03 29
1206.11 27
1206.19 26
1206.27 24
1206.35 23
1206.43 24
1206.51 25
1206.59 27
1206.67 28
1206.75 30
1206.83 30
1206.91 29
1206.99 27
1207.07 25
1207.15 23
1207.23 23
1207.31 24
1207.39 26
1207.47 31
1207.55 36
1207.63 41
1207.70 46
1207.78 51
1207.86 54
1207.94 58
1208.02 61
1208.10 64
1208.18 68
1208.26 72
1208.34 76
1208.42 79
1208.50 82
1208.58 84
1208.66 85
1208.74 86
1208.82 85
1208.90 85
1208.98 83
1209.06 81
1209.14 78
1209.22 75
1209.30 70
1209.38 63
1209.46 56
1209.54 47
1209.62 38
1209.70 29
1209.78 22
1209.86 18
1209.94 16
1210.01 17
1210.09 20
1210.17 26
1210.25 32
1210.33 38
1210.41 43
1210.49 46
1210.57 48
1210.65 49
1210.73 49
1210.81 50
1210.89 51
1210.97 53
1211.05 55
1211.13 59
1211.21 62
1211.29 65
1211.37 68
1211.45 69
1211.53 70
1211.61 70
1211.69 69
1211.77 67
1211.85 66
1211.93 64
1212.01 61
1212.09 59
1212.17 56
1212.25 53
1212.33 51
1212.41 51
1212.49 52
1212.57 57
1212.65 65
1212.73 76
1212.81 89
1212.89 102
1212.96 114
1213.04 124
1213.12 133
1213.20 139
1213.28 145
1213.36 150
1213.44 154
1213.52 159
1213.60 162
1213.68 163
1213.76 162
1213.84 160
1213.92 156
1214.00 151
1214.08 146
1214.16 142
1214.24 139
1214.32 137
1214.40 136
1214.48 136
1214.56 135
1214.64 134
1214.72 133
1214.80 130
1214.88 127
1214.96 124
1215.04 120
1215.12 116
1215.20 112
1215.28 109
1215.36 106
1215.44 104
1215.52 101
1215.60 99
1215.68 98
1215.76 99
1215.84 101
1215.92 104
1216.00 108
1216.08 111
1216.16 111
1216.24 107
1216.32 99
1216.40 86
1216.48 70
1216.56 53
1216.64 36
1216.72 23
1216.80 13
1216.88 9
1216.96 9
1217.04 13
1217.12 21
1217.20 31
1217.28 42
1217.36 55
1217.44 67
1217.52 78
1217.60 87
1217.68 93
1217.76 96
1217.84 95
1217.92 91
1218.00 87
1218.08 81
1218.16 77
1218.24 73
1218.32 71
1218.40 70
1218.48 70
1218.56 69
1218.64 68
1218.72 66
1218.80 63
1218.88 59
1218.96 56
1219.04 53
1219.12 50
1219.20 49
1219.28 47
1219.36 45
1219.44 43
1219.52 39
1219.60 35
1219.68 29
1219.76 24
1219.84 19
1219.92 14
1220.00 10
1220.08 7
1220.16 3
1220.24 0
1220.32 0
1220.40 0
1220.48 0
1220.56 0
1220.64 0
1220.72 0
1220.80 0
1220.88 1
1220.96 4
1221.04 7
1221.12 9
1221.20 10
1221.28 13
1221.36 17
1221.44 23
1221.52 31
1221.60 39
1221.68 48
1221.76 55
1221.84 62
1221.92 66
1222.00 69
1222.08 71
1222.16 72
1222.24 73
1222.32 73
1222.40 74
1222.48 74
1222.56 74
1222.64 74
1222.72 73
1222.80 73
1222.88 72
1222.96 71
1223.04 70
1223.12 69
1223.20 70
1223.28 70
1223.36 72
1223.44 74
1223.52 77
1223.60 78
1223.68 79
1223.76 78
1223.84 76
1223.92 72
1224.00 67
1224.08 62
1224.16 57
1224.24 53
1224.32 50
1224.40 48
1224.48 48
1224.56 48
1224.64 50
1224.72 52
1224.80 55
1224.88 58
1224.96 61
1225.04 63
1225.12 64
1225.20 64
1225.28 62
1225.36 58
1225.44 54
1225.52 51
1225.60 49
1225.68 50
1225.76 52
1225.84 56
1225.92 61
1226.00 67
1226.08 72
1226.16 75
1226.25 77
1226.33 79
1226.41 79
1226.49 79
1226.57 79
1226.65 78
1226.73 77
1226.81 75
1226.89 74
1226.97 72
1227.05 70
1227.13 70
1227.21 70
1227.29 71
1227.37 74
1227.45 76
1227.53 78
1227.61 80
1227.69 80
1227.77 79
1227.85 77
1227.93 72
1228.01 65
1228.09 57
1228.17 47
1228.25 39
1228.33 32
1228.41 29
1228.49 29
1228.57 33
1228.65 39
1228.73 47
1228.81 56
1228.89 63
1228.97 68
1229.05 73
1229.13 76
1229.22 80
1229.30 85
1229.38 92
1229.46 99
1229.54 108
1229.62 118
1229.70 126
1229.78 133
1229.86 138
1229.94 140
1230.02 140
1230.10 138
1230.18 135
1230.26 131
1230.34 129
1230.42 128
1230.50 129
1230.58 131
1230.66 133
1230.74 135
1230.82 136
1230.90 135
1230.98 134
1231.06 131
1231.14 128
1231.22 125
1231.30 123
1231.38 121
1231.46 118
1231.55 114
1231.63 109
1231.71 102
1231.79 96
1231.87 90
1231.95 87
1232.03 87
1232.11 91
1232.19 98
1232.27 107
1232.35 116
1232.43 123
1232.51 128
1232.59 131
1232.67 132
1232.75 131
1232.83 128
1232.91 123
1232.99 116
1233.07 106
1233.15 93
1233.23 79
1233.31 65
1233.40 52
1233.48 42
1233.56 35
1233.64 30
1233.72 28
1233.80 27
1233.88 29
1233.96 32
1234.04 36
1234.12 41
1234.20 48
1234.28 55
1234.36 62
1234.44 67
1234.52 69
1234.60 68
1234.68 65
1234.76 60
1234.84 53
1234.92 47
1235.00 42
1235.09 37
1235.17 34
1235.25 31
1235.33 28
1235.41 25
1235.49 22
1235.57 19
1235.65 17
1235.73 17
1235.81 19
1235.89 22
1235.97 26
1236.05 31
1236.13 34
1236.21 36
1236.29 36
1236.37 35
1236.45 34
1236.53 34
1236.62 36
1236.70 41
1236.78 49
1236.86 59
1236.94 69
1237.02 78
1237.10 85
1237.18 89
1237.26 89
1237.34 86
1237.42 80
1237.50 72
1237.58 64
1237.66 56
1237.74 50
1237.82 46
1237.90 43
1237.99 41
1238.07 39
1238.15 37
1238.23 33
1238.31 30
1238.39 27
1238.47 25
1238.55 26
1238.63 29
1238.71 35
1238.79 43
1238.87 53
1238.95 64
1239.03 74
1239.11 83
1239.19 90
1239.28 93
1239.36 93
1239.44 90
1239.52 84
1239.60 77
1239.68 69
1239.76 61
1239.84 54
1239.92 47
1240.00 42
1240.08 38
1240.16 36
1240.24 36
1240.32 37
1240.40 41
1240.49 46
1240.57 53
1240.65 61
1240.73 68
1240.81 74
1240.89 78
1240.97 79
1241.05 78
1241.13 75
1241.21 70
1241.29 64
1241.37 58
1241.45 54
1241.53 51
1241.61 49
1241.70 49
1241.78 49
1241.86 50
1241.94 51
1242.02 52
1242.10 52
1242.18 52
1242.26 51
1242.34 49
1242.42 45
1242.50 41
1242.58 37
1242.66 33
1242.75 30
1242.83 28
1242.91 28
1242.99 30
1243.07 32
1243.15 34
1243.23 36
1243.31 36
1243.39 34
1243.47 32
1243.55 30
1243.63 29
1243.71 30
1243.80 34
1243.88 42
1243.96 51
1244.04 62
1244.12 73
1244.20 81
1244.28 86
1244.36 87
1244.44 83
1244.52 76
1244.60 67
1244.68 57
1244.77 47
1244.85 40
1244.93 35
1245.01 32
1245.09 31
1245.17 31
1245.25 31
1245.33 30
1245.41 28
1245.49 24
1245.57 18
1245.65 12
1245.74 5
1245.82 0
1245.90 0
1245.98 0
1246.06 0
1246.14 0
1246.22 0
1246.30 0
1246.38 0
1246.46 1
1246.54 5
1246.62 7
1246.71 10
1246.79 12
1246.87 13
1246.95 14
1247.03 14
1247.11 15
1247.19 15
1247.27 16
1247.35 17
1247.43 19
1247.51 21
1247.60 24
1247.68 28
1247.76 32
1247.84 36
1247.92 39
1248.00 42
1248.08 43
1248.16 42
1248.24 39
1248.32 35
1248.40 30
1248.49 26
1248.57 22
1248.65 19
1248.73 15
1248.81 12
1248.89 8
1248.97 4
1249.05 0
1249.13 0
1249.21 0
1249.30 0
1249.38 0
1249.46 0
1249.54 0
1249.62 0
1249.70 0
1249.78 0
1249.86 3
1249.94 7
1250.02 12
1250.11 17
1250.19 21
1250.27 23
1250.35 23
1250.43 23
1250.51 22
1250.59 21
1250.67 23
1250.75 28
1250.83 36
1250.92 45
1251.00 55
1251.08 64
1251.16 72
1251.24 77
1251.32 80
1251.40 81
1251.48 81
1251.56 83
1251.64 86
1251.73 90
1251.81 94
1251.89 99
1251.97 104
1252.05 107
1252.13 109
1252.21 109
1252.29 107
1252.37 105
1252.46 103
1252.54 100
1252.62 99
1252.70 98
1252.78 99
1252.86 101
1252.94 105
1253.02 110
1253.10 117
1253.18 126
1253.27 135
1253.35 144
1253.43 152
1253.51 157
1253.59 160
1253.67 161
1253.75 160
1253.83 158
1253.91 155
1254.00 153
1254.08 152
1254.16 151
1254.24 151
1254.32 151
1254.40 151
1254.48 150
1254.56 148
1254.65 144
1254.73 138
1254.81 130
1254.89 120
1254.97 110
1255.05 100
1255.13 90
1255.21 83
1255.29 77
1255.38 72
1255.46 68
1255.54 64
1255.62 61
1255.70 58
1255.78 57
1255.86 59
1255.94 64
1256.02 71
1256.11 81
1256.19 91
1256.27 101
1256.35 109
1256.43 115
1256.51 118
1256.59 119
1256.67 119
1256.76 118
1256.84 116
1256.92 113
1257.00 110
1257.08 105
1257.16 100
1257.24 93
1257.32 86
1257.41 78
1257.49 71
1257.57 64
1257.65 58
1257.73 53
1257.81 50
1257.89 48
1257.97 50
1258.06 53
1258.14 59
1258.22 66
1258.30 74
1258.38 80
1258.46 83
1258.54 83
1258.62 79
1258.71 72
1258.79 63
1258.87 55
1258.95 49
1259.03 46
1259.11 46
1259.19 48
1259.27 50
1259.36 52
1259.44 52
1259.52 49
1259.60 43
1259.68 37
1259.76 30
1259.84 25
1259.93 23
1260.01 23
1260.09 26
1260.17 31
1260.25 37
1260.33 41
1260.41 43
1260.49 42
1260.58 40
1260.66 36
1260.74 32
1260.82 28
1260.90 25
1260.98 21
1261.06 18
1261.15 13
1261.23 6
1261.31 0
1261.39 0
1261.47 0
1261.55 0
1261.63 0
1261.71 0
1261.80 0
1261.88 0
1261.96 2
1262.04 9
1262.12 16
1262.20 22
1262.28 25
1262.37 27
1262.45 27
1262.53 26
1262.61 24
1262.69 22
1262.77 19
1262.85 17
1262.94 15
1263.02 14
1263.10 12
1263.18 11
1263.26 11
1263.34 13
1263.42 16
1263.51 21
1263.59 27
1263.67 34
1263.75 41
1263.83 47
1263.91 51
1263.99 52
1264.08 51
1264.16 48
1264.24 44
1264.32 40
1264.40 36
1264.48 34
1264.56 32
1264.65 31
1264.73 30
1264.81 30
1264.89 30
1264.97 31
1265.05 32
1265.13 34
1265.22 38
1265.30 42
1265.38 48
1265.46 54
1265.54 61
1265.62 68
1265.71 74
1265.79 78
1265.87 79
1265.95 78
1266.03 74
1266.11 68
1266.19 60
1266.28 53
1266.36 47
1266.44 43
1266.52 43
1266.60 45
1266.68 50
1266.76 57
1266.85 66
1266.93 75
1267.01 84
1267.09 93
1267.17 102
1267.25 111
1267.34 122
1267.42 135
1267.50 150
1267.58 165
1267.66 180
1267.74 193
1267.82 203
1267.91 208
1267.99 208
1268.07 204
1268.15 198
1268.23 190
1268.31 181
1268.40 171
1268.48 161
1268.56 151
1268.64 142
1268.72 132
1268.80 124
1268.89 117
1268.97 113
1269.05 111
1269.13 112
1269.21 115
1269.29 118
1269.38 123
1269.46 127
1269.54 131
1269.62 134
1269.70 137
1269.78 139
1269.87 142
1269.95 144
1270.03 145
1270.11 145
1270.19 144
1270.27 143
1270.35 142
1270.44 140
1270.52 139
1270.60 137
1270.68 134
1270.76 129
1270.84 123
1270.93 116
1271.01 108
1271.09 99
1271.17 90
1271.25 82
1271.33 75
1271.42 68
1271.50 63
1271.58 58
1271.66 54
1271.74 50
1271.83 47
1271.91 43
1271.99 38
1272.07 32
1272.15 26
1272.23 19
1272.32 12
1272.40 6
1272.48 2
1272.56 0
1272.64 0
1272.72 2
1272.81 6
1272.89 12
1272.97 19
1273.05 28
1273.13 37
1273.21 46
1273.30 53
1273.38 59
1273.46 62
1273.54 62
1273.62 61
1273.70 58
1273.79 56
1273.87 54
1273.95 53
1274.03 52
1274.11 53
1274.20 53
1274.28 53
1274.36 51
1274.44 49
1274.52 46
1274.60 44
1274.69 43
1274.77 44
1274.85 49
1274.93 57
1275.01 69
1275.10 83
1275.18 98
1275.26 112
1275.34 124
1275.42 132
1275.50 136
1275.59 138
1275.67 137
1275.75 136
1275.83 135
1275.91 136
1276.00 137
1276.08 139
1276.16 140
1276.24 140
1276.32 137
1276.40 133
1276.49 126
1276.57 118
1276.65 109
1276.73 100
1276.81 92
1276.90 86
1276.98 81
1277.06 78
1277.14 76
1277.22 74
1277.30 73
1277.39 71
1277.47 69
1277.55 66
1277.63 62
1277.71 58
1277.80 51
1277.88 44
1277.96 35
1278.04 25
1278.12 15
1278.21 6
1278.29 0
1278.37 0
1278.45 0
1278.53 0
1278.62 2
1278.70 9
1278.78 16
1278.86 23
1278.94 30
1279.02 35
1279.11 39
1279.19 41
1279.27 41
1279.35 39
1279.43 34
1279.52 26
1279.60 17
1279.68 8
1279.76 0
1279.84 0
1279.93 0
1280.01 0
1280.09 0
1280.17 0
1280.25 0
1280.34 0
1280.42 0
1280.50 3
1280.58 8
1280.66 14
1280.75 20
1280.83 23
1280.91 25
1280.99 24
1281.07 22
1281.16 19
1281.24 17
1281.32 16
1281.40 18
1281.48 22
1281.57 29
1281.65 37
1281.73 46
1281.81 54
1281.89 59
1281.98 61
1282.06 60
1282.14 55
1282.22 49
1282.30 43
1282.39 37
1282.47 32
1282.55 30
1282.63 30
1282.71 31
1282.80 35
1282.88 39
1282.96 44
1283.04 49
1283.12 53
1283.21 56
1283.29 57
1283.37 56
1283.45 54
1283.53 53
1283.62 52
1283.70 54
1283.78 58
1283.86 65
1283.95 73
1284.03 82
1284.11 89
1284.19 93
1284.27 94
1284.36 91
1284.44 85
1284.52 76
1284.60 67
1284.68 58
1284.77 51
1284.85 46
1284.93 44
1285.01 45
1285.09 47
1285.18 52
1285.26 58
1285.34 66
1285.42 75
1285.51 86
1285.59 96
1285.67 105
1285.75 111
1285.83 114
1285.92 112
1286.00 104
1286.08 93
1286.16 79
1286.24 65
1286.33 53
1286.41 44
1286.49 39
1286.57 38
1286.66 39
1286.74 41
1286.82 44
1286.90 47
1286.98 50
1287.07 54
1287.15 58
1287.23 65
1287.31 73
1287.40 82
1287.48 91
1287.56 99
1287.64 104
1287.72 106
1287.81 104
1287.89 100
1287.97 95
1288.05 91
1288.14 87
1288.22 86
1288.30 85
1288.38 85
1288.46 84
1288.55 81
1288.63 77
1288.71 71
1288.79 65
1288.88 61
1288.96 59
1289.04 61
1289.12 65
1289.20 70
1289.29 77
1289.37 83
1289.45 88
1289.53 92
1289.62 94
1289.70 97
1289.78 98
1289.86 99
1289.94 99
1290.03 99
1290.11 97
1290.19 95
1290.27 92
1290.36 89
1290.44 86
1290.52 85
1290.60 83
1290.69 80
1290.77 77
1290.85 73
1290.93 68
1291.01 63
1291.10 59
1291.18 56
1291.26 55
1291.34 55
1291.43 55
1291.51 54
1291.59 53
1291.67 50
1291.76 47
1291.84 45
1291.92 44
1292.00 44
1292.08 47
1292.17 50
1292.25 53
1292.33 56
1292.41 59
1292.50 61
1292.58 64
1292.66 68
1292.74 72
1292.83 75
1292.91 78
1292.99 78
1293.07 76
1293.16 73
1293.24 70
1293.32 67
1293.40 67
1293.49 69
1293.57 73
1293.65 77
1293.73 80
1293.81 82
1293.90 82
1293.98 81
1294.06 81
1294.14 81
1294.23 82
1294.31 85
1294.39 89
1294.47 93
1294.56 96
1294.64 96
1294.72 93
1294.80 87
1294.89 79
1294.97 71
1295.05 63
1295.13 58
1295.22 55
1295.30 54
1295.38 54
1295.46 54
1295.55 54
1295.63 53
1295.71 51
1295.79 51
1295.88 52
1295.96 53
1296.04 56
1296.12 60
1296.21 62
1296.29 63
1296.37 62
1296.45 58
1296.54 51
1296.62 43
1296.70 32
1296.78 20
1296.87 7
1296.95 0
1297.03 0
1297.11 0
1297.20 0
1297.28 0
1297.36 0
1297.44 0
1297.53 1
1297.61 8
1297.69 13
1297.77 16
1297.86 17
1297.94 16
1298.02 13
1298.10 10
1298.19 6
1298.27 4
1298.35 4
1298.43 5
1298.52 8
1298.60 10
1298.68 13
1298.76 14
1298.85 13
1298.93 11
1299.01 8
1299.09 6
1299.18 6
1299.26 8
1299.34 12
1299.42 18
1299.51 27
1299.59 36
1299.67 45
1299.75 52
1299.84 57
1299.92 61
1300.00 63
1300.08 65
1300.17 66
1300.25 68
1300.33 72
1300.42 78
1300.50 85
1300.58 93
1300.66 100
1300.75 105
1300.83 107
1300.91 107
1300.99 104
1301.08 99
1301.16 94
1301.24 88
1301.32 84
1301.41 81
1301.49 78
1301.57 76
1301.65 75
1301.74 74
1301.82 72
1301.90 71
1301.99 69
1302.07 68
1302.15 69
1302.23 72
1302.32 76
1302.40 81
1302.48 86
1302.56 90
1302.65 92
1302.73 93
1302.81 92
1302.89 89
1302.98 86
1303.06 82
1303.14 77
1303.23 72
1303.31 66
1303.39 60
1303.47 53
1303.56 46
1303.64 39
1303.72 32
1303.80 26
1303.89 22
1303.97 19
1304.05 19
1304.14 20
1304.22 23
1304.30 26
1304.38 29
1304.47 30
1304.55 29
1304.63 26
1304.71 22
1304.80 17
1304.88 14
1304.96 13
1305.05 14
1305.13 15
1305.21 17
1305.29 17
1305.38 15
1305.46 11
1305.54 6
1305.63 0
1305.71 0
1305.79 0
1305.87 0
1305.96 0
1306.04 0
1306.12 0
1306.20 7
1306.29 23
1306.37 40
1306.45 58
1306.54 74
1306.62 86
1306.70 94
1306.78 95
1306.87 93
1306.95 86
1307.03 77
1307.12 68
1307.20 58
1307.28 50
1307.36 42
1307.45 35
1307.53 30
1307.61 25
1307.70 22
1307.78 19
1307.86 18
1307.94 18
1308.03 19
1308.11 22
1308.19 27
1308.28 34
1308.36 42
1308.44 48
1308.52 52
1308.61 53
1308.69 49
1308.77 43
1308.86 35
1308.94 28
1309.02 23
1309.10 22
1309.19 24
1309.27 28
1309.35 32
1309.44 34
1309.52 33
1309.60 30
1309.68 25
1309.77 18
1309.85 12
1309.93 8
1310.02 6
1310.10 7
1310.18 9
1310.26 13
1310.35 18
1310.43 24
1310.51 30
1310.60 39
1310.68 49
1310.76 60
1310.85 72
1310.93 81
1311.01 86
1311.09 85
1311.18 78
1311.26 64
1311.34 46
1311.43 28
1311.51 11
1311.59 0
1311.67 0
1311.76 0
1311.84 0
1311.92 0
1312.01 0
1312.09 0
1312.17 0
1312.26 0
1312.34 0
1312.42 5
1312.50 12
1312.59 20
1312.67 27
1312.75 33
1312.84 37
1312.92 40
1313.00 42
1313.09 44
1313.17 46
1313.25 49
1313.33 53
1313.42 58
1313.50 64
1313.58 69
1313.67 74
1313.75 78
1313.83 82
1313.92 86
1314.00 91
1314.08 95
1314.17 99
1314.25 101
1314.33 101
1314.41 98
1314.50 92
1314.58 84
1314.66 75
1314.75 66
1314.83 59
1314.91 54
1315.00 52
1315.08 53
1315.16 56
1315.25 61
1315.33 67
1315.41 72
1315.49 78
1315.58 82
1315.66 86
1315.74 88
1315.83 90
1315.91 90
1315.99 90
1316.08 88
1316.16 85
1316.24 81
1316.33 75
1316.41 67
1316.49 59
1316.57 50
1316.66 42
1316.74 36
1316.82 32
1316.91 30
1316.99 30
1317.07 33
1317.16 36
1317.24 40
1317.32 42
1317.41 44
1317.49 44
1317.57 42
1317.66 39
1317.74 35
1317.82 31
1317.91 28
1317.99 25
1318.07 24
1318.15 24
1318.24 25
1318.32 26
1318.40 27
1318.49 25
1318.57 20
1318.65 14
1318.74 6
1318.82 0
1318.90 0
1318.99 0
1319.07 0
1319.15 0
1319.24 0
1319.32 1
1319.40 5
1319.49 7
1319.57 7
1319.65 6
1319.74 5
1319.82 4
1319.90 3
1319.99 4
1320.07 7
1320.15 10
1320.23 14
1320.32 19
1320.40 25
1320.48 32
1320.57 39
1320.65 45
1320.73 48
1320.82 48
1320.90 45
1320.98 38
1321.07 28
1321.15 18
1321.23 8
1321.32 2
1321.40 0
1321.48 1
1321.57 7
1321.65 17
1321.73 28
1321.82 39
1321.90 48
1321.98 54
1322.07 57
1322.15 58
1322.23 56
1322.32 54
1322.40 51
1322.48 49
1322.57 48
1322.65 49
1322.73 52
1322.82 58
1322.90 65
1322.98 75
1323.07 86
1323.15 98
1323.23 110
1323.32 120
1323.40 130
1323.48 139
1323.57 147
1323.65 157
1323.73 168
1323.82 182
1323.90 199
1323.98 218
1324.07 240
1324.15 263
1324.23 286
1324.32 307
1324.40 325
1324.48 342
1324.57 356
1324.65 369
1324.73 381
1324.82 395
1324.90 409
1324.98 424
1325.07 439
1325.15 453
1325.23 465
1325.32 473
1325.40 477
1325.48 476
1325.57 471
1325.65 462
1325.73 450
1325.82 436
1325.90 421
1325.98 405
1326.07 388
1326.15 371
1326.23 354
1326.32 336
1326.40 318
1326.49 301
1326.57 287
1326.65 275
1326.74 266
1326.82 261
1326.90 257
1326.99 254
1327.07 251
1327.15 246
1327.24 239
1327.32 230
1327.40 220
1327.49 210
1327.57 202
1327.65 196
1327.74 193
1327.82 192
1327.90 194
1327.99 196
1328.07 199
1328.15 201
1328.24 202
1328.32 202
1328.40 200
1328.49 197
1328.57 192
1328.66 186
1328.74 178
1328.82 170
1328.91 160
1328.99 150
1329.07 138
1329.16 127
1329.24 115
1329.32 103
1329.41 91
1329.49 81
1329.57 72
1329.66 65
1329.74 61
1329.82 60
1329.91 63
1329.99 69
1330.08 78
1330.16 88
1330.24 99
1330.33 107
1330.41 113
1330.49 114
1330.58 113
1330.66 109
1330.74 104
1330.83 99
1330.91 96
1330.99 94
1331.08 94
1331.16 95
1331.25 97
1331.33 97
1331.41 96
1331.50 95
1331.58 93
1331.66 92
1331.75 92
1331.83 95
1331.91 100
1332.00 107
1332.08 115
1332.17 121
1332.25 125
1332.33 126
1332.42 124
1332.50 121
1332.58 117
1332.67 113
1332.75 111
1332.83 109
1332.92 108
1333.00 108
1333.08 107
1333.17 106
1333.25 104
1333.34 102
1333.42 100
1333.50 97
1333.59 95
1333.67 93
1333.75 92
1333.84 91
1333.92 91
1334.01 92
1334.09 93
1334.17 95
1334.26 98
1334.34 100
1334.42 102
1334.51 102
1334.59 101
1334.67 97
1334.76 91
1334.84 84
1334.93 75
1335.01 67
1335.09 60
1335.18 54
1335.26 50
1335.34 49
1335.43 49
1335.51 52
1335.60 58
1335.68 66
1335.76 76
1335.85 89
1335.93 103
1336.01 116
1336.10 128
1336.18 137
1336.27 142
1336.35 143
1336.43 141
1336.52 135
1336.60 128
1336.68 121
1336.77 114
1336.85 109
1336.94 107
1337.02 108
1337.10 112
1337.19 118
1337.27 125
1337.35 131
1337.44 137
1337.52 140
1337.61 142
1337.69 141
1337.77 138
1337.86 133
1337.94 127
1338.02 121
1338.11 115
1338.19 111
1338.28 109
1338.36 108
1338.44 109
1338.53 110
1338.61 112
1338.70 112
1338.78 113
1338.86 112
1338.95 112
1339.03 112
1339.11 111
1339.20 110
1339.28 108
1339.37 104
1339.45 98
1339.53 90
1339.62 81
1339.70 70
1339.79 59
1339.87 50
1339.95 42
1340.04 37
1340.12 34
1340.20 34
1340.29 35
1340.37 38
1340.46 39
1340.54 40
1340.62 39
1340.71 37
1340.79 34
1340.88 31
1340.96 28
1341.04 25
1341.13 23
1341.21 23
1341.29 24
1341.38 28
1341.46 34
1341.55 42
1341.63 51
1341.71 60
1341.80 68
1341.88 74
1341.97 80
1342.05 83
1342.13 86
1342.22 87
1342.30 89
1342.39 91
1342.47 92
1342.55 94
1342.64 95
1342.72 95
1342.81 93
1342.89 89
1342.97 83
1343.06 75
1343.14 66
1343.23 55
1343.31 42
1343.39 30
1343.48 18
1343.56 7
1343.65 0
1343.73 0
1343.81 0
1343.90 0
1343.98 0
1344.07 0
1344.15 0
1344.23 0
1344.32 4
1344.40 10
1344.49 14
1344.57 15
1344.65 15
1344.74 12
1344.82 7
1344.91 2
1344.99 0
1345.07 0
1345.16 0
1345.24 0
1345.33 3
1345.41 12
1345.49 21
1345.58 31
1345.66 41
1345.75 51
1345.83 59
1345.91 67
1346.00 74
1346.08 79
1346.17 82
1346.25 82
1346.33 80
1346.42 76
1346.50 71
1346.59 67
1346.67 63
1346.75 62
1346.84 62
1346.92 62
1347.01 62
1347.09 60
1347.17 56
1347.26 52
1347.34 49
1347.43 47
1347.51 50
1347.59 56
1347.68 66
1347.76 78
1347.85 91
1347.93 105
1348.02 118
1348.10 129
1348.18 138
1348.27 145
1348.35 147
1348.44 146
1348.52 141
1348.60 131
1348.69 120
1348.77 106
1348.86 93
1348.94 80
1349.03 68
1349.11 58
1349.19 48
1349.28 39
1349.36 32
1349.45 25
1349.53 21
1349.61 19
1349.70 19
1349.78 20
1349.87 22
1349.95 21
1350.03 18
1350.12 12
1350.20 4
1350.29 0
1350.37 0
1350.46 0
1350.54 0
1350.62 8
1350.71 21
1350.79 34
1350.88 46
1350.96 54
1351.05 59
1351.13 62
1351.21 63
1351.30 64
1351.38 66
1351.47 69
1351.55 71
1351.63 73
1351.72 72
1351.80 68
1351.89 60
1351.97 50
1352.06 39
1352.14 27
1352.22 16
1352.31 7
1352.39 1
1352.48 0
1352.56 0
1352.65 0
1352.73 0
1352.81 0
1352.90 0
1352.98 0
1353.07 0
1353.15 1
1353.24 3
1353.32 5
1353.40 7
1353.49 8
1353.57 7
1353.66 6
1353.74 4
1353.83 1
1353.91 0
1353.99 0
1354.08 0
1354.16 3
1354.25 9
1354.33 18
1354.42 29
1354.50 43
1354.58 59
1354.67 76
1354.75 92
1354.84 108
1354.92 120
1355.01 130
1355.09 136
1355.17 139
1355.26 140
1355.34 139
1355.43 136
1355.51 133
1355.60 128
1355.68 123
1355.77 118
1355.85 113
1355.93 108
1356.02 104
1356.10 102
1356.19 100
1356.27 100
1356.36 101
1356.44 104
1356.52 109
1356.61 116
1356.69 125
1356.78 136
1356.86 148
1356.95 160
1357.03 169
1357.12 176
1357.20 179
1357.28 178
1357.37 173
1357.45 164
1357.54 154
1357.62 144
1357.71 133
1357.79 125
1357.87 118
1357.96 115
1358.04 112
1358.13 111
1358.21 109
1358.30 106
1358.38 103
1358.47 98
1358.55 95
1358.63 95
1358.72 99
1358.80 108
1358.89 122
1358.97 138
1359.06 154
1359.14 168
1359.23 178
1359.31 183
1359.39 186
1359.48 187
1359.56 192
1359.65 200
1359.73 212
1359.82 229
1359.90 247
1359.99 264
1360.07 280
1360.16 291
1360.24 298
1360.32 302
1360.41 302
1360.49 300
1360.58 296
1360.66 290
1360.75 282
1360.83 274
1360.92 265
1361.00 257
1361.08 250
1361.17 245
1361.25 241
1361.34 237
1361.42 234
1361.51 232
1361.59 230
1361.68 230
1361.76 230
1361.85 231
1361.93 232
1362.01 233
1362.10 232
1362.18 230
1362.27 228
1362.35 225
1362.44 224
1362.52 224
1362.61 225
1362.69 226
1362.78 226
1362.86 223
1362.94 219
1363.03 213
1363.11 205
1363.20 197
1363.28 189
1363.37 181
1363.45 173
1363.54 165
1363.62 157
1363.71 147
1363.79 137
1363.88 129
1363.96 122
1364.04 116
1364.13 113
1364.21 113
1364.30 114
1364.38 117
1364.47 120
1364.55 122
1364.64 124
1364.72 124
1364.81 124
1364.89 121
1364.98 118
1365.06 115
1365.14 112
1365.23 111
1365.31 111
1365.40 111
1365.48 112
1365.57 112
1365.65 113
1365.74 113
1365.82 114
1365.91 116
1365.99 118
1366.08 121
1366.16 124
1366.25 126
1366.33 126
1366.41 124
1366.50 121
1366.58 118
1366.67 116
1366.75 114
1366.84 114
1366.92 115
1367.01 116
1367.09 118
1367.18 121
1367.26 124
1367.35 127
1367.43 131
1367.52 135
1367.60 140
1367.69 146
1367.77 154
1367.85 163
1367.94 173
1368.02 183
1368.11 192
1368.19 197
1368.28 197
1368.36 192
1368.45 181
1368.53 164
1368.62 145
1368.70 123
1368.79 102
1368.87 83
1368.96 66
1369.04 52
1369.13 41
1369.21 31
1369.30 24
1369.38 17
1369.47 12
1369.55 9
1369.63 7
1369.72 8
1369.80 10
1369.89 15
1369.97 21
1370.06 28
1370.14 35
1370.23 43
1370.31 49
1370.40 53
1370.48 54
1370.57 51
1370.65 46
1370.74 37
1370.82 27
1370.91 18
1370.99 13
1371.08 12
1371.16 18
1371.25 29
1371.33 45
1371.42 64
1371.50 82
1371.59 96
1371.67 106
1371.76 109
1371.84 107
1371.92 101
1372.01 90
1372.09 78
1372.18 65
1372.26 54
1372.35 44
1372.43 37
1372.52 31
1372.60 26
1372.69 20
1372.77 14
1372.86 6
1372.94 0
1373.03 0
1373.11 0
1373.20 0
1373.28 0
1373.37 0
1373.45 0
1373.54 0
1373.62 11
1373.71 25
1373.79 39
1373.88 51
1373.96 63
1374.05 75
1374.13 85
1374.22 95
1374.30 102
1374.39 107
1374.47 109
1374.56 106
1374.64 101
1374.73 94
1374.81 87
1374.90 81
1374.98 80
1375.07 83
1375.15 92
1375.24 107
1375.32 127
1375.41 150
1375.49 174
1375.58 196
1375.66 215
1375.75 231
1375.83 242
1375.92 252
1376.00 261
1376.09 272
1376.17 284
1376.26 296
1376.34 308
1376.43 317
1376.51 322
1376.60 323
1376.68 319
1376.77 312
1376.85 303
1376.94 294
1377.02 287
1377.11 281
1377.19 277
1377.28 276
1377.36 277
1377.45 279
1377.53 282
1377.62 286
1377.70 290
1377.79 294
1377.87 300
1377.96 307
1378.04 315
1378.13 324
1378.21 334
1378.30 344
1378.38 350
1378.47 352
1378.55 349
1378.64 340
1378.72 327
1378.81 309
1378.89 289
1378.98 268
1379.06 249
1379.15 233
1379.23 220
1379.32 208
1379.40 198
1379.49 190
1379.57 184
1379.66 179
1379.74 178
1379.83 180
1379.91 185
1380.00 192
1380.08 200
1380.17 207
1380.25 210
1380.34 212
1380.42 211
1380.51 209
1380.59 208
1380.68 209
1380.76 211
1380.85 214
1380.93 217
1381.02 219
1381.10 218
1381.19 214
1381.27 206
1381.36 197
1381.45 187
1381.53 178
1381.62 172
1381.70 171
1381.79 174
1381.87 182
1381.96 193
1382.04 206
1382.13 217
1382.21 226
1382.30 231
1382.38 232
1382.47 229
1382.55 223
1382.64 213
1382.72 201
1382.81 187
1382.89 171
1382.98 154
1383.06 138
1383.15 122
1383.23 109
1383.32 99
1383.40 91
1383.49 88
1383.57 87
1383.66 88
1383.75 90
1383.83 92
1383.92 93
1384.00 92
1384.09 91
1384.17 89
1384.26 88
1384.34 88
1384.43 90
1384.51 93
1384.60 97
1384.68 100
1384.77 102
1384.85 105
1384.94 108
1385.02 113
1385.11 121
1385.19 132
1385.28 146
1385.36 161
1385.45 174
1385.54 184
1385.62 190
1385.71 191
1385.79 188
1385.88 182
1385.96 176
1386.05 171
1386.13 168
1386.22 166
1386.30 165
1386.39 166
1386.47 166
1386.56 166
1386.64 164
1386.73 160
1386.81 155
1386.90 148
1386.99 140
1387.07 130
1387.16 120
1387.24 110
1387.33 100
1387.41 92
1387.50 87
1387.58 86
1387.67 90
1387.75 99
1387.84 111
1387.92 124
1388.01 139
1388.09 153
1388.18 166
1388.27 177
1388.35 186
1388.44 192
1388.52 197
1388.61 199
1388.69 198
1388.78 197
1388.86 196
1388.95 198
1389.03 202
1389.12 210
1389.20 220
1389.29 230
1389.38 238
1389.46 241
1389.55 239
1389.63 234
1389.72 226
1389.80 219
1389.89 214
1389.97 212
1390.06 212
1390.14 213
1390.23 211
1390.32 205
1390.40 194
1390.49 179
1390.57 160
1390.66 140
1390.74 122
1390.83 107
1390.91 97
1391.00 90
1391.08 88
1391.17 88
1391.25 90
1391.34 93
1391.43 96
1391.51 98
1391.60 98
1391.68 97
1391.77 93
1391.85 87
1391.94 80
1392.02 71
1392.11 61
1392.20 50
1392.28 39
1392.37 28
1392.45 17
1392.54 8
1392.62 0
1392.71 0
1392.79 0
1392.88 0
1392.96 0
1393.05 0
1393.14 0
1393.22 0
1393.31 0
1393.39 0
1393.48 12
1393.56 28
1393.65 48
1393.73 70
1393.82 93
1393.91 113
1393.99 131
1394.08 145
1394.16 154
1394.25 159
1394.33 159
1394.42 155
1394.50 148
1394.59 140
1394.68 132
1394.76 127
1394.85 125
1394.93 127
1395.02 134
1395.10 143
1395.19 153
1395.27 160
1395.36 164
1395.45 165
1395.53 162
1395.62 156
1395.70 151
1395.79 147
1395.87 146
1395.96 147
1396.04 149
1396.13 152
1396.22 153
1396.30 151
1396.39 146
1396.47 138
1396.56 127
1396.64 115
1396.73 104
1396.81 96
1396.90 90
1396.99 88
1397.07 88
1397.16 91
1397.24 93
1397.33 96
1397.41 98
1397.50 101
1397.59 104
1397.67 108
1397.76 114
1397.84 122
1397.93 132
1398.01 144
1398.10 155
1398.19 163
1398.27 169
1398.36 170
1398.44 167
1398.53 160
1398.61 150
1398.70 140
1398.79 130
1398.87 124
1398.96 119
1399.04 118
1399.13 117
1399.21 117
1399.30 115
1399.38 112
1399.47 105
1399.56 97
1399.64 88
1399.73 79
1399.81 71
1399.90 64
1399.98 58
1400.07 52
1400.16 47
1400.24 42
1400.33 35
1400.41 27
1400.50 19
1400.58 11
1400.67 4
1400.76 0
1400.84 0
1400.93 0
1401.01 5
1401.10 17
1401.19 32
1401.27 50
1401.36 67
1401.44 82
1401.53 93
1401.61 99
1401.70 99
1401.79 96
1401.87 91
1401.96 87
1402.04 84
1402.13 84
1402.21 85
1402.30 88
1402.39 93
1402.47 98
1402.56 103
1402.64 106
1402.73 108
1402.82 109
1402.90 107
1402.99 105
1403.07 103
1403.16 102
1403.24 102
1403.33 104
1403.42 106
1403.50 107
1403.59 107
1403.67 103
1403.76 96
1403.85 85
1403.93 71
1404.02 56
1404.10 40
1404.19 25
1404.27 13
1404.36 6
1404.45 3
1404.53 6
1404.62 13
1404.70 24
1404.79 37
1404.88 52
1404.96 67
1405.05 82
1405.13 96
1405.22 108
1405.30 117
1405.39 122
1405.48 122
1405.56 117
1405.65 108
1405.73 97
1405.82 87
1405.91 79
1405.99 74
1406.08 71
1406.16 71
1406.25 71
1406.34 71
1406.42 69
1406.51 65
1406.59 59
1406.68 51
1406.77 43
1406.85 35
1406.94 29
1407.02 25
1407.11 25
1407.19 28
1407.28 34
1407.37 42
1407.45 49
1407.54 54
1407.62 57
1407.71 56
1407.80 53
1407.88 48
1407.97 44
1408.05 41
1408.14 40
1408.23 42
1408.31 47
1408.40 53
1408.48 60
1408.57 68
1408.66 75
1408.74 82
1408.83 90
1408.91 99
1409.00 108
1409.09 117
1409.17 126
1409.26 133
1409.34 139
1409.43 141
1409.52 139
1409.60 134
1409.69 127
1409.77 118
1409.86 109
1409.95 102
1410.03 98
1410.12 98
1410.20 101
1410.29 107
1410.38 114
1410.46 121
1410.55 126
1410.63 128
1410.72 125
1410.81 117
1410.89 108
1410.98 98
1411.06 90
1411.15 84
1411.24 82
1411.32 83
1411.41 85
1411.50 85
1411.58 83
1411.67 78
1411.75 69
1411.84 57
1411.93 44
1412.01 31
1412.10 19
1412.18 8
1412.27 0
1412.36 0
1412.44 0
1412.53 0
1412.61 0
1412.70 0
1412.79 0
1412.87 0
1412.96 4
1413.04 11
1413.13 16
1413.22 19
1413.30 20
1413.39 19
1413.48 18
1413.56 16
1413.65 15
1413.73 14
1413.82 12
1413.91 9
1413.99 6
1414.08 3
1414.16 2
1414.25 3
1414.34 8
1414.42 17
1414.51 28
1414.60 41
1414.68 54
1414.77 67
1414.85 77
1414.94 85
1415.03 92
1415.11 97
1415.20 100
1415.28 103
1415.37 105
1415.46 108
1415.54 111
1415.63 115
1415.72 120
1415.80 127
1415.89 135
1415.97 143
1416.06 150
1416.15 153
1416.23 153
1416.32 149
1416.41 143
1416.49 134
1416.58 125
1416.66 117
1416.75 110
1416.84 104
1416.92 98
1417.01 92
1417.10 85
1417.18 76
1417.27 66
1417.35 55
1417.44 43
1417.53 29
1417.61 15
1417.70 2
1417.79 0
1417.87 0
1417.96 0
1418.04 0
1418.13 0
1418.22 0
1418.30 9
1418.39 17
1418.48 26
1418.56 34
1418.65 43
1418.73 53
1418.82 64
1418.91 75
1418.99 84
1419.08 91
1419.17 93
1419.25 91
1419.34 84
1419.43 74
1419.51 62
1419.60 52
1419.68 45
1419.77 42
1419.86 44
1419.94 52
1420.03 65
1420.12 80
1420.20 98
1420.29 118
1420.37 137
1420.46 156
1420.55 173
1420.63 186
1420.72 196
1420.81 199
1420.89 196
1420.98 186
1421.07 171
1421.15 153
1421.24 133
1421.32 114
1421.41 99
1421.50 87
1421.58 79
1421.67 75
1421.76 72
1421.84 71
1421.93 71
1422.02 72
1422.10 74
1422.19 77
1422.27 80
1422.36 83
1422.45 85
1422.53 85
1422.62 82
1422.71 76
1422.79 68
1422.88 58
1422.97 49
1423.05 40
1423.14 35
1423.23 31
1423.31 30
1423.40 31
1423.48 32
1423.57 32
1423.66 31
1423.74 29
1423.83 27
1423.92 27
1424.00 30
1424.09 37
1424.18 47
1424.26 61
1424.35 75
1424.44 90
1424.52 102
1424.61 110
1424.70 115
1424.78 116
1424.87 114
1424.95 110
1425.04 104
1425.13 97
1425.21 90
1425.30 83
1425.39 76
1425.47 68
1425.56 61
1425.65 56
1425.73 51
1425.82 49
1425.91 48
1425.99 49
1426.08 51
1426.17 53
1426.25 54
1426.34 53
1426.43 51
1426.51 48
1426.60 44
1426.68 42
1426.77 43
1426.86 47
1426.94 54
1427.03 65
1427.12 79
1427.20 92
1427.29 106
1427.38 117
1427.46 126
1427.55 133
1427.64 139
1427.72 143
1427.81 146
1427.90 146
1427.98 143
1428.07 138
1428.16 129
1428.24 118
1428.33 108
1428.42 98
1428.50 91
1428.59 87
1428.68 86
1428.76 88
1428.85 91
1428.94 94
1429.02 95
1429.11 96
1429.20 95
1429.28 93
1429.37 90
1429.46 88
1429.54 86
1429.63 84
1429.72 83
1429.80 80
1429.89 76
1429.98 71
1430.06 62
1430.15 52
1430.23 38
1430.32 24
1430.41 9
1430.49 0
1430.58 0
1430.67 0
1430.75 0
1430.84 0
1430.93 0
1431.01 0
1431.10 0
1431.19 4
1431.27 16
1431.36 28
1431.45 39
1431.53 48
1431.62 56
1431.71 63
1431.79 70
1431.88 77
1431.97 86
1432.06 96
1432.14 108
1432.23 121
1432.32 136
1432.40 150
1432.49 163
1432.58 173
1432.66 181
1432.75 185
1432.84 186
1432.92 184
1433.01 182
1433.10 181
1433.18 181
1433.27 182
1433.36 184
1433.44 185
1433.53 184
1433.62 182
1433.70 176
1433.79 170
1433.88 163
1433.96 158
1434.05 155
1434.14 156
1434.22 159
1434.31 165
1434.40 172
1434.48 179
1434.57 184
1434.66 187
1434.74 187
1434.83 184
1434.92 180
1435.00 173
1435.09 166
1435.18 159
1435.26 154
1435.35 151
1435.44 153
1435.53 160
1435.61 170
1435.70 182
1435.79 195
1435.87 205
1435.96 211
1436.05 211
1436.13 207
1436.22 198
1436.31 187
1436.39 176
1436.48 167
1436.57 159
1436.65 154
1436.74 152
1436.83 152
1436.91 154
1437.00 158
1437.09 164
1437.17 171
1437.26 178
1437.35 186
1437.44 195
1437.52 203
1437.61 211
1437.70 217
1437.78 220
1437.87 220
1437.96 216
1438.04 207
1438.13 195
1438.22 181
1438.30 167
1438.39 155
1438.48 145
1438.56 139
1438.65 134
1438.74 130
1438.83 125
1438.91 118
1439.00 111
1439.09 103
1439.17 97
1439.26 95
1439.35 98
1439.43 106
1439.52 118
1439.61 131
1439.69 143
1439.78 151
1439.87 156
1439.96 157
1440.04 154
1440.13 150
1440.22 145
1440.30 141
1440.39 136
1440.48 131
1440.56 124
1440.65 114
1440.74 102
1440.83 88
1440.91 73
1441.00 62
1441.09 54
1441.17 52
1441.26 54
1441.35 60
1441.43 67
1441.52 72
1441.61 75
1441.69 75
1441.78 73
1441.87 70
1441.96 68
1442.04 67
1442.13 69
1442.22 72
1442.30 75
1442.39 77
1442.48 75
1442.56 70
1442.65 63
1442.74 53
1442.83 44
1442.91 36
1443.00 31
1443.09 28
1443.17 27
1443.26 28
1443.35 28
1443.44 27
1443.52 25
1443.61 22
1443.70 17
1443.78 11
1443.87 4
1443.96 0
1444.04 0
1444.13 0
1444.22 0
1444.31 0
1444.39 0
1444.48 0
1444.57 0
1444.65 9
1444.74 17
1444.83 22
1444.92 22
1445.00 18
1445.09 11
1445.18 2
1445.26 0
1445.35 0
1445.44 0
1445.52 0
1445.61 0
1445.70 2
1445.79 11
1445.87 19
1445.96 25
1446.05 29
1446.13 31
1446.22 31
1446.31 29
1446.40 24
1446.48 18
1446.57 10
1446.66 1
1446.74 0
1446.83 0
1446.92 0
1447.01 0
1447.09 9
1447.18 22
1447.27 33
1447.35 40
1447.44 40
1447.53 35
1447.62 25
1447.70 13
1447.79 3
1447.88 0
1447.96 0
1448.05 4
1448.14 16
1448.23 31
1448.31 46
1448.40 59
1448.49 68
1448.58 73
1448.66 73
1448.75 71
1448.84 68
1448.92 68
1449.01 71
1449.10 76
1449.19 83
1449.27 89
1449.36 93
1449.45 92
1449.53 87
1449.62 78
1449.71 68
1449.80 59
1449.88 52
1449.97 49
1450.06 47
1450.15 48
1450.23 49
1450.32 49
1450.41 50
1450.49 50
1450.58 50
1450.67 52
1450.76 55
1450.84 59
1450.93 62
1451.02 65
1451.11 65
1451.19 63
1451.28 57
1451.37 50
1451.45 44
1451.54 38
1451.63 37
1451.72 39
1451.80 44
1451.89 51
1451.98 59
1452.07 66
1452.15 71
1452.24 76
1452.33 82
1452.41 89
1452.50 99
1452.59 110
1452.68 123
1452.76 134
1452.85 142
1452.94 145
1453.03 143
1453.11 135
1453.20 123
1453.29 108
1453.38 92
1453.46 77
1453.55 64
1453.64 53
1453.72 44
1453.81 38
1453.90 33
1453.99 31
1454.07 31
1454.16 34
1454.25 40
1454.34 49
1454.42 61
1454.51 74
1454.60 87
1454.69 99
1454.77 110
1454.86 118
1454.95 124
1455.04 128
1455.12 128
1455.21 127
1455.30 123
1455.38 117
1455.47 109
1455.56 101
1455.65 92
1455.73 83
1455.82 75
1455.91 68
1456.00 61
1456.08 54
1456.17 47
1456.26 39
1456.35 32
1456.43 27
1456.52 24
1456.61 25
1456.70 30
1456.78 39
1456.87 49
1456.96 58
1457.05 64
1457.13 66
1457.22 64
1457.31 58
1457.40 50
1457.48 43
1457.57 38
1457.66 38
1457.75 42
1457.83 50
1457.92 61
1458.01 75
1458.10 88
1458.18 100
1458.27 111
1458.36 120
1458.45 126
1458.53 130
1458.62 133
1458.71 133
1458.80 131
1458.88 126
1458.97 118
1459.06 106
1459.15 92
1459.23 75
1459.32 59
1459.41 43
1459.50 29
1459.58 17
1459.67 8
1459.76 2
1459.85 0
1459.93 0
1460.02 0
1460.11 0
1460.20 0
1460.28 0
1460.37 0
1460.46 0
1460.55 0
1460.63 0
1460.72 0
1460.81 16
1460.90 42
1460.98 69
1461.07 93
1461.16 111
1461.25 121
1461.33 123
1461.42 120
1461.51 115
1461.60 114
1461.68 118
1461.77 130
1461.86 149
1461.95 172
1462.04 196
1462.12 218
1462.21 234
1462.30 245
1462.39 251
1462.47 253
1462.56 254
1462.65 254
1462.74 253
1462.82 253
1462.91 252
1463.00 248
1463.09 242
1463.17 233
1463.26 221
1463.35 207
1463.44 192
1463.52 176
1463.61 162
1463.70 150
1463.79 141
1463.88 135
1463.96 135
1464.05 138
1464.14 145
1464.23 154
1464.31 162
1464.40 168
1464.49 170
1464.58 168
1464.66 161
1464.75 151
1464.84 141
1464.93 132
1465.02 126
1465.10 125
1465.19 128
1465.28 134
1465.37 142
1465.45 149
1465.54 155
1465.63 159
1465.72 162
1465.80 165
1465.89 169
1465.98 174
1466.07 180
1466.16 185
1466.24 188
1466.33 187
1466.42 182
1466.51 172
1466.59 159
1466.68 144
1466.77 130
1466.86 120
1466.94 115
1467.03 116
1467.12 120
1467.21 125
1467.30 130
1467.38 131
1467.47 127
1467.56 118
1467.65 106
1467.73 91
1467.82 78
1467.91 68
1468.00 62
1468.09 61
1468.17 64
1468.26 71
1468.35 81
1468.44 93
1468.52 105
1468.61 116
1468.70 126
1468.79 132
1468.88 134
1468.96 131
1469.05 124
1469.14 114
1469.23 102
1469.32 93
1469.40 86
1469.49 85
1469.58 88
1469.67 94
1469.75 101
1469.84 107
1469.93 109
1470.02 106
1470.11 100
1470.19 92
1470.28 83
1470.37 75
1470.46 68
1470.54 63
1470.63 59
1470.72 56
1470.81 51
1470.90 45
1470.98 38
1471.07 30
1471.16 22
1471.25 14
1471.34 6
1471.42 0
1471.51 0
1471.60 0
1471.69 0
1471.78 0
1471.86 0
1471.95 0
1472.04 1
1472.13 3
1472.21 3
1472.30 3
1472.39 1
1472.48 0
1472.57 0
1472.65 1
1472.74 4
1472.83 9
1472.92 17
1473.01 26
1473.09 36
1473.18 45
1473.27 54
1473.36 63
1473.45 72
1473.53 82
1473.62 94
1473.71 107
1473.80 119
1473.89 129
1473.97 135
1474.06 138
1474.15 137
1474.24 134
1474.33 131
1474.41 129
1474.50 129
1474.59 131
1474.68 134
1474.77 139
1474.85 142
1474.94 145
1475.03 147
1475.12 147
1475.21 148
1475.29 149
1475.38 151
1475.47 152
1475.56 154
1475.65 155
1475.73 155
1475.82 155
1475.91 156
1476.00 160
1476.09 167
1476.17 179
1476.26 195
1476.35 214
1476.44 234
1476.53 253
1476.61 267
1476.70 277
1476.79 280
1476.88 277
1476.97 269
1477.05 259
1477.14 248
1477.23 238
1477.32 229
1477.41 223
1477.49 220
1477.58 218
1477.67 218
1477.76 219
1477.85 219
1477.93 219
1478.02 217
1478.11 214
1478.20 210
1478.29 206
1478.37 201
1478.46 196
1478.55 193
1478.64 190
1478.73 189
1478.82 190
1478.90 192
1478.99 194
1479.08 196
1479.17 196
1479.26 196
1479.34 195
1479.43 194
1479.52 193
1479.61 192
1479.70 193
1479.78 196
1479.87 200
1479.96 204
1480.05 208
1480.14 212
1480.23 215
1480.31 216
1480.40 216
1480.49 212
1480.58 205
1480.67 193
1480.75 177
1480.84 157
1480.93 135
1481.02 115
1481.11 99
1481.19 89
1481.28 88
1481.37 93
1481.46 106
1481.55 122
1481.64 140
1481.72 158
1481.81 173
1481.90 184
1481.99 192
1482.08 197
1482.17 199
1482.25 198
1482.34 195
1482.43 190
1482.52 183
1482.61 175
1482.69 164
1482.78 154
1482.87 144
1482.96 135
1483.05 129
1483.14 126
1483.22 126
1483.31 128
1483.40 133
1483.49 141
1483.58 151
1483.66 164
1483.75 179
1483.84 194
1483.93 208
1484.02 220
1484.11 227
1484.19 230
1484.28 226
1484.37 219
1484.46 211
1484.55 202
1484.64 195
1484.72 191
1484.81 191
1484.90 193
1484.99 197
1485.08 201
1485.17 205
1485.25 208
1485.34 209
1485.43 209
1485.52 207
1485.61 204
1485.70 201
1485.78 198
1485.87 195
1485.96 193
1486.05 192
1486.14 193
1486.23 195
1486.31 197
1486.40 199
1486.49 201
1486.58 202
1486.67 203
1486.76 202
1486.84 201
1486.93 198
1487.02 194
1487.11 189
1487.20 182
1487.29 174
1487.37 166
1487.46 160
1487.55 156
1487.64 154
1487.73 154
1487.82 156
1487.90 158
1487.99 158
1488.08 157
1488.17 153
1488.26 147
1488.35 141
1488.43 134
1488.52 126
1488.61 120
1488.70 114
1488.79 108
1488.88 103
1488.96 98
1489.05 93
1489.14 89
1489.23 86
1489.32 85
1489.41 84
1489.50 86
1489.58 89
1489.67 93
1489.76 98
1489.85 104
1489.94 112
1490.03 120
1490.11 127
1490.20 134
1490.29 138
1490.38 141
1490.47 141
1490.56 139
1490.64 134
1490.73 127
1490.82 118
1490.91 106
1491.00 90
1491.09 71
1491.18 47
1491.26 23
1491.35 0
1491.44 0
1491.53 0
1491.62 0
1491.71 0
1491.79 0
1491.88 0
1491.97 0
1492.06 0
1492.15 17
1492.24 35
1492.33 51
1492.41 66
1492.50 78
1492.59 88
1492.68 95
1492.77 98
1492.86 97
1492.95 91
1493.03 80
1493.12 66
1493.21 50
1493.30 34
1493.39 20
1493.48 12
1493.57 8
1493.65 8
1493.74 11
1493.83 13
1493.92 13
1494.01 10
1494.10 5
1494.19 0
1494.27 0
1494.36 0
1494.45 0
1494.54 0
1494.63 0
1494.72 8
1494.81 16
1494.89 23
1494.98 29
1495.07 34
1495.16 38
1495.25 42
1495.34 45
1495.43 47
1495.51 50
1495.60 52
1495.69 54
1495.78 56
1495.87 58
1495.96 60
1496.05 64
1496.13 68
1496.22 73
1496.31 78
1496.40 83
1496.49 88
1496.58 89
1496.67 88
1496.75 83
1496.84 75
1496.93 64
1497.02 52
1497.11 40
1497.20 29
1497.29 20
1497.38 13
1497.46 7
1497.55 3
1497.64 0
1497.73 0
1497.82 0
1497.91 0
1498.00 0
1498.08 0
1498.17 0
1498.26 0
1498.35 2
1498.44 14
1498.53 29
1498.62 45
1498.71 61
1498.79 77
1498.88 91
1498.97 103
1499.06 113
1499.15 119
1499.24 123
1499.33 123
1499.41 122
1499.50 119
1499.59 116
1499.68 113
1499.77 112
1499.86 115
1499.95 120
1500.04 128
1500.12 137
1500.21 146
1500.30 154
1500.39 160
1500.48 164
1500.57 166
1500.66 167
1500.75 169
1500.83 172
1500.92 178
1501.01 186
1501.10 196
1501.19 205
1501.28 213
1501.37 218
1501.46 220
1501.54 220
1501.63 217
1501.72 214
1501.81 211
1501.90 207
1501.99 203
1502.08 198
1502.17 191
1502.26 183
1502.34 173
1502.43 164
1502.52 156
1502.61 151
1502.70 151
1502.79 156
1502.88 166
1502.97 179
1503.05 196
1503.14 213
1503.23 231
1503.32 247
1503.41 259
1503.50 267
1503.59 271
1503.68 269
1503.77 262
1503.85 252
1503.94 238
1504.03 223
1504.12 208
1504.21 193
1504.30 178
1504.39 164
1504.48 150
1504.56 137
1504.65 127
1504.74 120
1504.83 118
1504.92 121
1505.01 128
1505.10 136
1505.19 143
1505.28 147
1505.36 144
1505.45 137
1505.54 126
1505.63 115
1505.72 105
1505.81 99
1505.90 96
1505.99 95
1506.08 95
1506.17 95
1506.25 93
1506.34 90
1506.43 86
1506.52 82
1506.61 79
1506.70 76
1506.79 71
1506.88 64
1506.97 56
1507.05 47
1507.14 40
1507.23 36
1507.32 35
1507.41 39
1507.50 46
1507.59 54
1507.68 63
1507.77 69
1507.85 73
1507.94 76
1508.03 77
1508.12 78
1508.21 79
1508.30 80
1508.39 83
1508.48 85
1508.57 88
1508.66 92
1508.74 96
1508.83 100
1508.92 103
1509.01 103
1509.10 101
1509.19 94
1509.28 84
1509.37 70
1509.46 54
1509.55 40
1509.63 30
1509.72 25
1509.81 26
1509.90 32
1509.99 43
1510.08 55
1510.17 65
1510.26 72
1510.35 74
1510.44 68
1510.53 56
1510.61 40
1510.70 22
1510.79 6
1510.88 0
1510.97 0
1511.06 0
1511.15 16
1511.24 39
1511.33 64
1511.42 90
1511.50 113
1511.59 131
1511.68 145
1511.77 155
1511.86 163
1511.95 168
1512.04 173
1512.13 177
1512.22 179
1512.31 179
1512.40 176
1512.48 170
1512.57 160
1512.66 150
1512.75 138
1512.84 128
1512.93 120
1513.02 115
1513.11 113
1513.20 114
1513.29 118
1513.38 124
1513.47 132
1513.55 141
1513.64 151
1513.73 163
1513.82 174
1513.91 184
1514.00 191
1514.09 194
1514.18 190
1514.27 181
1514.36 168
1514.45 153
1514.53 138
1514.62 126
1514.71 120
1514.80 119
1514.89 125
1514.98 135
1515.07 148
1515.16 161
1515.25 173
1515.34 181
1515.43 184
1515.52 181
1515.61 173
1515.69 163
1515.78 151
1515.87 140
1515.96 133
1516.05 129
1516.14 128
1516.23 130
1516.32 131
1516.41 131
1516.50 129
1516.59 127
1516.68 125
1516.76 123
1516.85 123
1516.94 125
1517.03 126
1517.12 126
1517.21 123
1517.30 116
1517.39 105
1517.48 91
1517.57 77
1517.66 62
1517.75 50
1517.84 39
1517.92 30
1518.01 22
1518.10 16
1518.19 10
1518.28 5
1518.37 2
1518.46 0
1518.55 0
1518.64 0
1518.73 0
1518.82 0
1518.91 0
1519.00 0
1519.09 0
1519.17 0
1519.26 2
1519.35 8
1519.44 15
1519.53 23
1519.62 31
1519.71 39
1519.80 45
1519.89 49
1519.98 51
1520.07 49
1520.16 46
1520.25 42
1520.34 37
1520.43 32
1520.51 27
1520.60 23
1520.69 21
1520.78 18
1520.87 16
1520.96 14
1521.05 13
1521.14 14
1521.23 15
1521.32 18
1521.41 22
1521.50 27
1521.59 32
1521.68 37
1521.77 40
1521.86 42
1521.94 42
1522.03 41
1522.12 40
1522.21 40
1522.30 41
1522.39 45
1522.48 50
1522.57 56
1522.66 61
1522.75 62
1522.84 60
1522.93 52
1523.02 41
1523.11 26
1523.20 11
1523.29 0
1523.37 0
1523.46 0
1523.55 0
1523.64 0
1523.73 0
1523.82 0
1523.91 0
1524.00 0
1524.09 3
1524.18 8
1524.27 16
1524.36 26
1524.45 38
1524.54 50
1524.63 61
1524.72 68
1524.81 71
1524.90 70
1524.99 67
1525.07 64
1525.16 63
1525.25 64
1525.34 67
1525.43 69
1525.52 70
1525.61 67
1525.70 61
1525.79 52
1525.88 43
1525.97 36
1526.06 33
1526.15 36
1526.24 43
1526.33 53
1526.42 63
1526.51 69
1526.60 72
1526.69 70
1526.78 64
1526.86 56
1526.95 48
1527.04 41
1527.13 34
1527.22 29
1527.31 25
1527.40 21
1527.49 18
1527.58 14
1527.67 9
1527.76 4
1527.85 0
1527.94 0
1528.03 0
1528.12 0
1528.21 0
1528.30 9
1528.39 23
1528.48 40
1528.57 55
1528.66 68
1528.75 75
1528.83 76
1528.92 72
1529.01 63
1529.10 52
1529.19 40
1529.28 28
1529.37 18
1529.46 10
1529.55 6
1529.64 4
1529.73 5
1529.82 8
1529.91 13
1530.00 19
1530.09 24
1530.18 30
1530.27 36
1530.36 43
1530.45 49
1530.54 54
1530.63 58
1530.72 61
1530.81 62
1530.90 61
1530.99 61
1531.08 61
1531.16 63
1531.25 67
1531.34 70
1531.43 72
1531.52 73
1531.61 70
1531.70 64
1531.79 56
1531.88 48
1531.97 40
1532.06 36
1532.15 35
1532.24 37
1532.33 43
1532.42 51
1532.51 60
1532.60 69
1532.69 76
1532.78 81
1532.87 85
1532.96 88
1533.05 91
1533.14 94
1533.23 97
1533.32 100
1533.41 100
1533.50 99
1533.59 94
1533.68 87
1533.77 78
1533.86 69
1533.95 61
1534.04 55
1534.12 51
1534.21 48
1534.30 46
1534.39 46
1534.48 45
1534.57 44
1534.66 42
1534.75 40
1534.84 37
1534.93 33
1535.02 28
1535.11 24
1535.20 22
1535.29 24
1535.38 31
1535.47 44
1535.56 64
1535.65 89
1535.74 117
1535.83 144
1535.92 167
1536.01 185
1536.10 196
1536.19 201
1536.28 201
1536.37 198
1536.46 194
1536.55 191
1536.64 189
1536.73 186
1536.82 182
1536.91 175
1537.00 166
1537.09 156
1537.18 146
1537.27 137
1537.36 132
1537.45 129
1537.54 129
1537.63 131
1537.72 131
1537.81 130
1537.90 126
1537.99 121
1538.08 117
1538.17 114
1538.26 114
1538.35 118
1538.44 125
1538.53 132
1538.62 138
1538.70 140
1538.79 138
1538.88 135
1538.97 129
1539.06 125
1539.15 122
1539.24 121
1539.33 123
1539.42 125
1539.51 127
1539.60 128
1539.69 130
1539.78 136
1539.87 146
1539.96 163
1540.05 186
1540.14 215
1540.23 247
1540.32 279
1540.41 308
1540.50 332
1540.59 351
1540.68 366
1540.77 378
1540.86 388
1540.95 399
1541.04 411
1541.13 424
1541.22 436
1541.31 446
1541.40 452
1541.49 456
1541.58 456
1541.67 453
1541.76 449
1541.85 445
1541.94 441
1542.03 438
1542.12 437
1542.21 436
1542.30 435
1542.39 432
1542.48 428
1542.57 421
1542.66 413
1542.75 405
1542.84 399
1542.93 396
1543.02 396
1543.11 399
1543.20 402
1543.29 403
1543.38 403
1543.47 402
1543.56 398
1543.65 395
1543.74 392
1543.83 390
1543.92 388
1544.01 385
1544.10 380
1544.19 371
1544.28 358
1544.37 342
1544.46 323
1544.55 302
1544.64 280
1544.73 259
1544.82 239
1544.91 219
1545.00 200
1545.09 182
1545.18 165
1545.27 151
1545.36 141
1545.45 134
1545.54 131
1545.63 133
1545.72 138
1545.81 147
1545.90 157
1545.99 169
1546.08 181
1546.17 193
1546.26 204
1546.35 215
1546.44 223
1546.53 227
1546.62 228
1546.71 224
1546.80 216
1546.89 202
1546.98 185
1547.07 166
1547.16 145
1547.25 125
1547.34 108
1547.44 93
1547.53 82
1547.62 74
1547.71 68
1547.80 64
1547.89 60
1547.98 56
1548.07 52
1548.16 48
1548.25 44
1548.34 42
1548.43 40
1548.52 41
1548.61 43
1548.70 47
1548.79 51
1548.88 56
1548.97 62
1549.06 68
1549.15 75
1549.24 81
1549.33 85
1549.42 86
1549.51 83
1549.60 75
1549.69 62
1549.78 45
1549.87 27
1549.96 10
1550.05 0
1550.14 0
1550.23 0
1550.32 0
1550.41 12
1550.50 27
1550.59 39
1550.68 48
1550.77 51
1550.86 49
1550.95 42
1551.04 31
1551.13 19
1551.22 9
1551.31 1
1551.40 0
1551.49 0
1551.58 0
1551.67 0
1551.76 0
1551.85 0
1551.94 0
1552.04 0
1552.13 0
1552.22 4
1552.31 10
1552.40 18
1552.49 27
1552.58 38
1552.67 50
1552.76 63
1552.85 75
1552.94 86
1553.03 94
1553.12 96
1553.21 94
1553.30 86
1553.39 74
1553.48 60
1553.57 47
1553.66 37
1553.75 32
1553.84 31
1553.93 33
1554.02 39
1554.11 44
1554.20 49
1554.29 50
1554.38 50
1554.47 49
1554.56 48
1554.65 48
1554.74 51
1554.83 58
1554.92 68
1555.02 80
1555.11 93
1555.20 104
1555.29 114
1555.38 121
1555.47 123
1555.56 123
1555.65 120
1555.74 118
1555.83 117
1555.92 118
1556.01 120
1556.10 124
1556.19 127
1556.28 128
1556.37 126
1556.46 120
1556.55 111
1556.64 99
1556.73 84
1556.82 69
1556.91 55
1557.00 42
1557.09 33
1557.18 27
1557.27 26
1557.37 29
1557.46 34
1557.55 40
1557.64 45
1557.73 49
1557.82 51
1557.91 52
1558.00 53
1558.09 56
1558.18 60
1558.27 67
1558.36 76
1558.45 85
1558.54 95
1558.63 103
1558.72 109
1558.81 112
1558.90 113
1558.99 112
1559.08 109
1559.17 105
1559.26 100
1559.35 94
1559.45 88
1559.54 80
1559.63 71
1559.72 59
1559.81 45
1559.90 30
1559.99 15
1560.08 2
1560.17 0
1560.26 0
1560.35 0
1560.44 0
1560.53 0
1560.62 0
1560.71 4
1560.80 7
1560.89 7
1560.98 6
1561.07 5
1561.17 4
1561.26 7
1561.35 12
1561.44 21
1561.53 34
1561.62 48
1561.71 64
1561.80 80
1561.89 96
1561.98 109
1562.07 120
1562.16 127
1562.25 133
1562.34 139
1562.43 145
1562.52 154
1562.61 166
1562.70 181
1562.79 200
1562.89 221
1562.98 241
1563.07 260
1563.16 276
1563.25 287
1563.34 295
1563.43 300
1563.52 302
1563.61 301
1563.70 297
1563.79 293
1563.88 288
1563.97 284
1564.06 282
1564.15 285
1564.24 293
1564.34 308
1564.43 328
1564.52 353
1564.61 382
1564.70 411
1564.79 441
1564.88 470
1564.97 498
1565.06 524
1565.15 551
1565.24 578
1565.33 606
1565.42 635
1565.51 663
1565.60 691
1565.69 717
1565.79 742
1565.88 765
1565.97 788
1566.06 812
1566.15 837
1566.24 863
1566.33 890
1566.42 918
1566.51 948
1566.60 980
1566.69 1015
1566.78 1053
1566.87 1095
1566.96 1141
1567.05 1190
1567.15 1242
1567.24 1295
1567.33 1348
1567.42 1400
1567.51 1451
1567.60 1501
1567.69 1550
1567.78 1597
1567.87 1642
1567.96 1685
1568.05 1724
1568.14 1760
1568.23 1792
1568.32 1819
1568.42 1841
1568.51 1857
1568.60 1868
1568.69 1871
1568.78 1868
1568.87 1859
1568.96 1847
1569.05 1834
1569.14 1823
1569.23 1814
1569.32 1808
1569.41 1804
1569.50 1801
1569.60 1797
1569.69 1788
1569.78 1774
1569.87 1754
1569.96 1726
1570.05 1691
1570.14 1648
1570.23 1599
1570.32 1546
1570.41 1490
1570.50 1434
1570.59 1380
1570.68 1332
1570.78 1290
1570.87 1256
1570.96 1230
1571.05 1212
1571.14 1199
1571.23 1190
1571.32 1184
1571.41 1177
1571.50 1168
1571.59 1155
1571.68 1138
1571.77 1116
1571.87 1087
1571.96 1054
1572.05 1018
1572.14 980
1572.23 943
1572.32 908
1572.41 878
1572.50 854
1572.59 833
1572.68 816
1572.77 798
1572.87 778
1572.96 756
1573.05 730
1573.14 702
1573.23 674
1573.32 647
1573.41 623
1573.50 602
1573.59 583
1573.68 566
1573.77 551
1573.86 535
1573.96 520
1574.05 505
1574.14 490
1574.23 477
1574.32 466
1574.41 457
1574.50 449
1574.59 440
1574.68 431
1574.77 420
1574.86 408
1574.96 395
1575.05 383
1575.14 373
1575.23 366
1575.32 361
1575.41 358
1575.50 356
1575.59 352
1575.68 345
1575.77 336
1575.87 323
1575.96 309
1576.05 297
1576.14 287
1576.23 282
1576.32 282
1576.41 287
1576.50 295
1576.59 303
1576.68 309
1576.77 312
1576.87 309
1576.96 302
1577.05 291
1577.14 280
1577.23 269
1577.32 260
1577.41 253
1577.50 248
1577.59 245
1577.68 243
1577.78 240
1577.87 235
1577.96 230
1578.05 225
1578.14 221
1578.23 217
1578.32 215
1578.41 214
1578.50 214
1578.59 216
1578.69 218
1578.78 221
1578.87 225
1578.96 230
1579.05 238
1579.14 248
1579.23 260
1579.32 274
1579.41 287
1579.51 300
1579.60 309
1579.69 313
1579.78 311
1579.87 303
1579.96 290
1580.05 274
1580.14 256
1580.23 239
1580.33 225
1580.42 212
1580.51 202
1580.60 194
1580.69 188
1580.78 184
1580.87 181
1580.96 178
1581.05 177
1581.14 175
1581.24 173
1581.33 172
1581.42 171
1581.51 172
1581.60 175
1581.69 181
1581.78 189
1581.87 196
1581.96 200
1582.06 200
1582.15 193
1582.24 181
1582.33 165
1582.42 147
1582.51 130
1582.60 115
1582.69 103
1582.79 95
1582.88 88
1582.97 82
1583.06 78
1583.15 74
1583.24 70
1583.33 67
1583.42 63
1583.51 57
1583.61 51
1583.70 44
1583.79 37
1583.88 31
1583.97 26
1584.06 24
1584.15 23
1584.24 25
1584.34 28
1584.43 33
1584.52 41
1584.61 52
1584.70 65
1584.79 81
1584.88 96
1584.97 109
1585.06 116
1585.16 116
1585.25 109
1585.34 95
1585.43 77
1585.52 58
1585.61 40
1585.70 26
1585.79 16
1585.89 11
1585.98 10
1586.07 12
1586.16 16
1586.25 22
1586.34 28
1586.43 33
1586.52 35
1586.62 34
1586.71 26
1586.80 14
1586.89 0
1586.98 0
1587.07 0
1587.16 0
1587.25 0
1587.35 0
1587.44 0
1587.53 3
1587.62 31
1587.71 60
1587.80 89
1587.89 115
1587.99 138
1588.08 157
1588.17 170
1588.26 181
1588.35 188
1588.44 193
1588.53 198
1588.62 201
1588.72 202
1588.81 201
1588.90 195
1588.99 185
1589.08 171
1589.17 155
1589.26 138
1589.36 123
1589.45 111
1589.54 103
1589.63 98
1589.72 95
1589.81 95
1589.90 95
1589.99 97
1590.09 100
1590.18 105
1590.27 113
1590.36 125
1590.45 140
1590.54 158
1590.63 179
1590.73 201
1590.82 224
1590.91 244
1591.00 260
1591.09 270
1591.18 276
1591.27 278
1591.37 276
1591.46 273
1591.55 271
1591.64 270
1591.73 271
1591.82 273
1591.91 274
1592.01 274
1592.10 271
1592.19 265
1592.28 256
1592.37 245
1592.46 233
1592.55 221
1592.65 211
1592.74 203
1592.83 198
1592.92 194
1593.01 192
1593.10 191
1593.19 190
1593.29 190
1593.38 192
1593.47 194
1593.56 197
1593.65 199
1593.74 200
1593.83 198
1593.93 192
1594.02 181
1594.11 167
1594.20 152
1594.29 140
1594.38 133
1594.47 130
1594.57 132
1594.66 136
1594.75 140
1594.84 140
1594.93 135
1595.02 125
1595.11 113
1595.21 101
1595.30 91
1595.39 85
1595.48 83
1595.57 85
1595.66 89
1595.76 92
1595.85 94
1595.94 93
1596.03 90
1596.12 85
1596.21 79
1596.30 74
1596.40 68
1596.49 64
1596.58 60
1596.67 57
1596.76 56
1596.85 57
1596.95 59
1597.04 65
1597.13 73
1597.22 82
1597.31 93
1597.40 103
1597.50 113
1597.59 123
1597.68 133
1597.77 142
1597.86 151
1597.95 158
1598.04 162
1598.14 163
1598.23 159
1598.32 151
1598.41 141
1598.50 127
1598.59 112
1598.69 96
1598.78 80
1598.87 65
1598.96 51
1599.05 40
1599.14 33
1599.24 28
1599.33 28
1599.42 32
1599.51 39
1599.60 48
1599.69 60
1599.79 73
1599.88 86
1599.97 99
1600.06 111
1600.15 121
1600.24 128
1600.34 129
1600.43 126
1600.52 118
1600.61 106
1600.70 92
1600.79 79
1600.89 69
1600.98 62
1601.07 60
1601.16 62
1601.25 66
1601.34 71
1601.44 73
1601.53 73
1601.62 69
1601.71 62
1601.80 53
1601.89 44
1601.99 35
1602.08 28
1602.17 23
1602.26 21
1602.35 24
1602.44 31
1602.54 43
1602.63 59
1602.72 80
1602.81 104
1602.90 127
1602.99 149
1603.09 167
1603.18 180
1603.27 188
1603.36 192
1603.45 193
1603.54 193
1603.64 194
1603.73 198
1603.82 206
1603.91 218
1604.00 233
1604.10 250
1604.19 266
1604.28 281
1604.37 293
1604.46 303
1604.55 311
1604.65 319
1604.74 327
1604.83 336
1604.92 343
1605.01 347
1605.10 347
1605.20 343
1605.29 337
1605.38 331
1605.47 327
1605.56 327
1605.66 330
1605.75 337
1605.84 347
1605.93 357
1606.02 367
1606.11 376
1606.21 384
1606.30 390
1606.39 394
1606.48 396
1606.57 395
1606.67 390
1606.76 383
1606.85 374
1606.94 362
1607.03 348
1607.13 333
1607.22 317
1607.31 300
1607.40 283
1607.49 268
1607.58 256
1607.68 247
1607.77 240
1607.86 236
1607.95 233
1608.04 230
1608.14 227
1608.23 225
1608.32 224
1608.41 225
1608.50 227
1608.60 231
1608.69 234
1608.78 238
1608.87 242
1608.96 246
1609.05 251
1609.15 257
1609.24 264
1609.33 271
1609.42 276
1609.51 278
1609.61 276
1609.70 270
1609.79 261
1609.88 251
1609.97 239
1610.07 229
1610.16 220
1610.25 214
1610.34 210
1610.43 210
1610.53 214
1610.62 221
1610.71 230
1610.80 239
1610.89 246
1610.99 249
1611.08 248
1611.17 241
1611.26 232
1611.35 223
1611.45 215
1611.54 210
1611.63 208
1611.72 208
1611.81 208
1611.91 207
1612.00 202
1612.09 193
1612.18 182
1612.27 172
1612.37 165
1612.46 164
1612.55 169
1612.64 182
1612.73 197
1612.83 214
1612.92 226
1613.01 232
1613.10 230
1613.19 221
1613.29 204
1613.38 182
1613.47 158
1613.56 134
1613.65 111
1613.75 93
1613.84 79
1613.93 69
1614.02 64
1614.11 63
1614.21 64
1614.30 66
1614.39 66
1614.48 65
1614.57 60
1614.67 54
1614.76 47
1614.85 41
1614.94 36
1615.03 34
1615.13 35
1615.22 38
1615.31 42
1615.40 46
1615.49 50
1615.59 53
1615.68 57
1615.77 61
1615.86 64
1615.96 66
1616.05 67
1616.14 67
1616.23 66
1616.32 66
1616.42 67
1616.51 72
1616.60 81
1616.69 92
1616.78 104
1616.88 115
1616.97 122
1617.06 125
1617.15 121
1617.24 113
1617.34 103
1617.43 90
1617.52 79
1617.61 70
1617.71 65
1617.80 63
1617.89 63
1617.98 64
1618.07 66
1618.17 67
1618.26 66
1618.35 62
1618.44 55
1618.54 45
1618.63 34
1618.72 24
1618.81 15
1618.90 8
1619.00 5
1619.09 6
1619.18 9
1619.27 13
1619.36 18
1619.46 20
1619.55 19
1619.64 14
1619.73 4
1619.83 0
1619.92 0
1620.01 0
1620.10 0
1620.19 0
1620.29 0
1620.38 10
1620.47 31
1620.56 50
1620.66 66
1620.75 77
1620.84 83
1620.93 85
1621.02 83
1621.12 78
1621.21 72
1621.30 64
1621.39 55
1621.49 46
1621.58 35
1621.67 26
1621.76 17
1621.86 9
1621.95 2
1622.04 0
1622.13 0
1622.22 0
1622.32 0
1622.41 0
1622.50 0
1622.59 5
1622.69 21
1622.78 39
1622.87 57
1622.96 73
1623.06 86
1623.15 95
1623.24 100
1623.33 104
1623.42 108
1623.52 113
1623.61 121
1623.70 131
1623.79 143
1623.89 153
1623.98 160
1624.07 161
1624.16 155
1624.26 143
1624.35 127
1624.44 110
1624.53 93
1624.62 79
1624.72 68
1624.81 61
1624.90 57
1624.99 53
1625.09 51
1625.18 51
1625.27 54
1625.36 59
1625.46 67
1625.55 76
1625.64 84
1625.73 89
1625.83 89
1625.92 82
1626.01 71
1626.10 56
1626.20 42
1626.29 31
1626.38 27
1626.47 30
1626.56 40
1626.66 54
1626.75 70
1626.84 83
1626.93 89
1627.03 88
1627.12 79
1627.21 64
1627.30 46
1627.40 29
1627.49 17
1627.58 11
1627.67 11
1627.77 15
1627.86 22
1627.95 29
1628.04 34
1628.14 37
1628.23 38
1628.32 38
1628.41 38
1628.51 42
1628.60 48
1628.69 57
1628.78 69
1628.88 81
1628.97 92
1629.06 101
1629.15 107
1629.25 111
1629.34 113
1629.43 117
1629.52 123
1629.62 132
1629.71 143
1629.80 155
1629.89 166
1629.99 174
1630.08 179
1630.17 181
1630.26 180
1630.36 178
1630.45 175
1630.54 172
1630.63 169
1630.73 164
1630.82 155
1630.91 140
1631.00 119
1631.10 92
1631.19 61
1631.28 29
1631.37 0
1631.47 0
1631.56 0
1631.65 0
1631.74 0
1631.84 0
1631.93 0
1632.02 0
1632.11 0
1632.21 17
1632.30 42
1632.39 67
1632.48 92
1632.58 114
1632.67 133
1632.76 147
1632.85 156
1632.95 160
1633.04 159
1633.13 153
1633.22 143
1633.32 131
1633.41 119
1633.50 109
1633.60 100
1633.69 94
1633.78 90
1633.87 88
1633.97 88
1634.06 89
1634.15 93
1634.24 100
1634.34 111
1634.43 127
1634.52 145
1634.61 163
1634.71 177
1634.80 184
1634.89 183
1634.98 174
1635.08 159
1635.17 141
1635.26 124
1635.36 113
1635.45 110
1635.54 116
1635.63 129
1635.73 148
1635.82 168
1635.91 185
1636.00 196
1636.10 201
1636.19 198
1636.28 191
1636.37 181
1636.47 171
1636.56 163
1636.65 159
1636.75 159
1636.84 162
1636.93 168
1637.02 174
1637.12 180
1637.21 185
1637.30 188
1637.39 188
1637.49 185
1637.58 180
1637.67 173
1637.77 163
1637.86 150
1637.95 134
1638.04 116
1638.14 95
1638.23 74
1638.32 54
1638.41 35
1638.51 20
1638.60 7
1638.69 0
1638.79 0
1638.88 0
1638.97 0
1639.06 0
1639.16 0
1639.25 0
1639.34 0
1639.43 0
1639.53 27
1639.62 59
1639.71 93
1639.81 123
1639.90 147
1639.99 163
1640.08 171
1640.18 174
1640.27 172
1640.36 168
1640.46 162
1640.55 155
1640.64 147
1640.73 137
1640.83 126
1640.92 114
1641.01 102
1641.11 91
1641.20 83
1641.29 79
1641.38 78
1641.48 79
1641.57 83
1641.66 88
1641.75 93
1641.85 97
1641.94 101
1642.03 105
1642.13 109
1642.22 113
1642.31 119
1642.40 124
1642.50 129
1642.59 131
1642.68 129
1642.78 122
1642.87 111
1642.96 97
1643.05 81
1643.15 65
1643.24 51
1643.33 39
1643.43 30
1643.52 24
1643.61 18
1643.71 12
1643.80 6
1643.89 1
1643.98 0
1644.08 0
1644.17 0
1644.26 2
1644.36 8
1644.45 18
1644.54 29
1644.63 43
1644.73 56
1644.82 69
1644.91 80
1645.01 86
1645.10 86
1645.19 80
1645.28 69
1645.38 55
1645.47 42
1645.56 31
1645.66 25
1645.75 26
1645.84 30
1645.94 38
1646.03 44
1646.12 49
1646.21 50
1646.31 49
1646.40 48
1646.49 48
1646.59 51
1646.68 58
1646.77 68
1646.86 78
1646.96 85
1647.05 89
1647.14 87
1647.24 81
1647.33 72
1647.42 61
1647.52 51
1647.61 41
1647.70 33
1647.79 24
1647.89 16
1647.98 7
1648.07 0
1648.17 0
1648.26 0
1648.35 0
1648.45 0
1648.54 0
1648.63 0
1648.73 0
1648.82 8
1648.91 16
1649.00 20
1649.10 20
1649.19 19
1649.28 16
1649.38 15
1649.47 16
1649.56 23
1649.66 33
1649.75 47
1649.84 61
1649.93 73
1650.03 82
1650.12 86
1650.21 87
1650.31 85
1650.40 81
1650.49 77
1650.59 74
1650.68 73
1650.77 72
1650.87 74
1650.96 77
1651.05 83
1651.14 92
1651.24 103
1651.33 115
1651.42 127
1651.52 135
1651.61 139
1651.70 137
1651.80 128
1651.89 113
1651.98 95
1652.08 75
1652.17 56
1652.26 39
1652.36 25
1652.45 14
1652.54 6
1652.63 1
1652.73 0
1652.82 0
1652.91 2
1653.01 8
1653.10 17
1653.19 29
1653.29 42
1653.38 55
1653.47 65
1653.57 73
1653.66 77
1653.75 78
1653.85 77
1653.94 73
1654.03 69
1654.13 64
1654.22 60
1654.31 55
1654.41 52
1654.50 51
1654.59 53
1654.68 59
1654.78 67
1654.87 78
1654.96 88
1655.06 96
1655.15 101
1655.24 102
1655.34 100
1655.43 97
1655.52 92
1655.62 88
1655.71 85
1655.80 83
1655.90 82
1655.99 83
1656.08 85
1656.18 89
1656.27 97
1656.36 106
1656.46 116
1656.55 124
1656.64 130
1656.74 131
1656.83 128
1656.92 120
1657.02 110
1657.11 100
1657.20 92
1657.30 86
1657.39 83
1657.48 82
1657.58 82
1657.67 83
1657.76 82
1657.86 80
1657.95 76
1658.04 70
1658.14 63
1658.23 57
1658.32 51
1658.42 48
1658.51 45
1658.60 44
1658.70 43
1658.79 42
1658.88 42
1658.97 41
1659.07 42
1659.16 46
1659.25 52
1659.35 61
1659.44 71
1659.53 81
1659.63 89
1659.72 94
1659.82 95
1659.91 93
1660.00 89
1660.10 84
1660.19 79
1660.28 74
1660.38 70
1660.47 67
1660.56 65
1660.66 62
1660.75 60
1660.84 58
1660.94 57
1661.03 57
1661.12 58
1661.22 61
1661.31 67
1661.40 74
1661.50 84
1661.59 96
1661.68 110
1661.78 125
1661.87 141
1661.96 156
1662.06 170
1662.15 182
1662.24 190
1662.34 195
1662.43 196
1662.52 193
1662.62 186
1662.71 178
1662.80 167
1662.90 157
1662.99 145
1663.08 135
1663.18 125
1663.27 117
1663.36 112
1663.46 109
1663.55 107
1663.64 108
1663.74 109
1663.83 110
1663.92 110
1664.02 109
1664.11 108
1664.21 105
1664.30 103
1664.39 103
1664.49 104
1664.58 108
1664.67 115
1664.77 125
1664.86 137
1664.95 152
1665.05 168
1665.14 183
1665.23 197
1665.33 208
1665.42 216
1665.51 220
1665.61 218
1665.70 210
1665.79 197
1665.89 180
1665.98 159
1666.08 136
1666.17 112
1666.26 88
1666.36 67
1666.45 50
1666.54 36
1666.64 27
1666.73 23
1666.82 23
1666.92 28
1667.01 36
1667.10 48
1667.20 62
1667.29 77
1667.38 92
1667.48 105
1667.57 116
1667.67 124
1667.76 129
1667.85 130
1667.95 129
1668.04 125
1668.13 120
1668.23 113
1668.32 107
1668.41 102
1668.51 98
1668.60 97
1668.70 99
1668.79 103
1668.88 107
1668.98 110
1669.07 112
1669.16 114
1669.26 115
1669.35 119
1669.44 127
1669.54 141
1669.63 163
1669.72 188
1669.82 215
1669.91 239
1670.01 257
1670.10 268
1670.19 272
1670.29 269
1670.38 261
1670.47 250
1670.57 237
1670.66 221
1670.75 204
1670.85 186
1670.94 169
1671.04 156
1671.13 149
1671.22 147
1671.32 152
1671.41 160
1671.50 170
1671.60 178
1671.69 184
1671.79 185
1671.88 183
1671.97 179
1672.07 175
1672.16 170
1672.25 166
1672.35 161
1672.44 156
1672.53 149
1672.63 141
1672.72 130
1672.82 119
1672.91 109
1673.00 100
1673.10 95
1673.19 93
1673.28 96
1673.38 103
1673.47 114
1673.57 126
1673.66 139
1673.75 152
1673.85 162
1673.94 169
1674.03 172
1674.13 172
1674.22 169
1674.32 166
1674.41 162
1674.50 159
1674.60 159
1674.69 160
1674.78 163
1674.88 165
1674.97 166
1675.07 166
1675.16 163
1675.25 158
1675.35 151
1675.44 144
1675.53 136
1675.63 127
1675.72 119
1675.82 110
1675.91 100
1676.00 91
1676.10 81
1676.19 73
1676.29 66
1676.38 61
1676.47 57
1676.57 56
1676.66 56
1676.75 57
1676.85 60
1676.94 65
1677.04 73
1677.13 82
1677.22 91
1677.32 99
1677.41 105
1677.50 108
1677.60 109
1677.69 108
1677.79 108
1677.88 110
1677.97 116
1678.07 124
1678.16 133
1678.26 141
1678.35 146
1678.44 148
1678.54 146
1678.63 142
1678.73 137
1678.82 134
1678.91 134
1679.01 136
1679.10 140
1679.19 147
1679.29 154
1679.38 163
1679.48 172
1679.57 183
1679.66 195
1679.76 205
1679.85 214
1679.95 219
1680.04 220
1680.13 218
1680.23 213
1680.32 207
1680.42 202
1680.51 198
1680.60 195
1680.70 192
1680.79 188
1680.89 181
1680.98 170
1681.07 156
1681.17 137
1681.26 117
1681.35 98
1681.45 80
1681.54 66
1681.64 58
1681.73 55
1681.82 57
1681.92 62
1682.01 68
1682.11 72
1682.20 73
1682.29 69
1682.39 61
1682.48 50
1682.58 38
1682.67 28
1682.76 21
1682.86 18
1682.95 17
1683.05 19
1683.14 20
1683.23 21
1683.33 21
1683.42 20
1683.52 18
1683.61 18
1683.70 21
1683.80 25
1683.89 32
1683.99 40
1684.08 46
1684.17 51
1684.27 53
1684.36 52
1684.46 49
1684.55 45
1684.64 40
1684.74 33
1684.83 25
1684.93 15
1685.02 2
1685.12 0
1685.21 0
1685.30 0
1685.40 0
1685.49 0
1685.59 0
1685.68 0
1685.77 5
1685.87 25
1685.96 44
1686.06 59
1686.15 69
1686.24 74
1686.34 74
1686.43 71
1686.53 65
1686.62 60
1686.71 55
1686.81 52
1686.90 50
1687.00 50
1687.09 51
1687.18 52
1687.28 53
1687.37 53
1687.47 53
1687.56 52
1687.66 51
1687.75 51
1687.84 52
1687.94 55
1688.03 61
1688.13 69
1688.22 80
1688.31 94
1688.41 109
1688.50 126
1688.60 140
1688.69 151
1688.79 155
1688.88 153
1688.97 144
1689.07 128
1689.16 108
1689.26 87
1689.35 67
1689.44 51
1689.54 38
1689.63 31
1689.73 30
1689.82 33
1689.92 40
1690.01 49
1690.10 60
1690.20 71
1690.29 79
1690.39 83
1690.48 83
1690.57 77
1690.67 66
1690.76 51
1690.86 33
1690.95 13
1691.05 0
1691.14 0
1691.23 0
1691.33 0
1691.42 0
1691.52 0
1691.61 0
1691.71 0
1691.80 7
1691.89 27
1691.99 45
1692.08 59
1692.18 67
1692.27 67
1692.37 62
1692.46 54
1692.55 43
1692.65 34
1692.74 27
1692.84 23
1692.93 21
1693.03 19
1693.12 18
1693.21 19
1693.31 22
1693.40 30
1693.50 43
1693.59 63
1693.69 86
1693.78 111
1693.87 134
1693.97 151
1694.06 162
1694.16 166
1694.25 166
1694.35 164
1694.44 162
1694.53 162
1694.63 165
1694.72 168
1694.82 171
1694.91 171
1695.01 166
1695.10 157
1695.19 143
1695.29 126
1695.38 107
1695.48 90
1695.57 75
1695.67 64
1695.76 56
1695.85 51
1695.95 47
1696.04 44
1696.14 41
1696.23 38
1696.33 34
1696.42 31
1696.52 30
1696.61 30
1696.70 33
1696.80 36
1696.89 39
1696.99 41
1697.08 41
1697.18 38
1697.27 33
1697.36 27
1697.46 21
1697.55 14
1697.65 8
1697.74 2
1697.84 0
1697.93 0
1698.03 0
1698.12 0
1698.21 8
1698.31 18
1698.40 29
1698.50 36
1698.59 39
1698.69 37
1698.78 30
1698.88 20
1698.97 11
1699.06 5
1699.16 3
1699.25 4
1699.35 7
1699.44 10
1699.54 11
1699.63 8
1699.73 2
1699.82 0
1699.91 0
1700.01 0
1700.10 0
1700.20 0
1700.29 0
1700.39 0
1700.48 4
1700.58 15
1700.67 22
1700.76 27
1700.86 29
1700.95 30
1701.05 31
1701.14 34
1701.24 40
1701.33 48
1701.43 56
1701.52 64
1701.62 69
1701.71 70
1701.80 67
1701.90 59
1701.99 49
1702.09 39
1702.18 31
1702.28 26
1702.37 27
1702.47 34
1702.56 46
1702.66 61
1702.75 79
1702.84 99
1702.94 119
1703.03 137
1703.13 154
1703.22 168
1703.32 178
1703.41 183
1703.51 181
1703.60 174
1703.70 161
1703.79 144
1703.88 124
1703.98 104
1704.07 85
1704.17 68
1704.26 54
1704.36 42
1704.45 32
1704.55 24
1704.64 18
1704.74 14
1704.83 12
1704.93 13
1705.02 15
1705.11 17
1705.21 17
1705.30 15
1705.40 8
1705.49 0
1705.59 0
1705.68 0
1705.78 0
1705.87 0
1705.97 0
1706.06 0
1706.16 14
1706.25 32
1706.34 50
1706.44 65
1706.53 75
1706.63 79
1706.72 77
1706.82 70
1706.91 60
1707.01 49
1707.10 38
1707.20 30
1707.29 25
1707.39 23
1707.48 25
1707.58 28
1707.67 31
1707.76 33
1707.86 36
1707.95 37
1708.05 39
1708.14 42
1708.24 48
1708.33 56
1708.43 67
1708.52 79
1708.62 93
1708.71 107
1708.81 121
1708.90 133
1709.00 143
1709.09 152
1709.19 159
1709.28 163
1709.37 166
1709.47 166
1709.56 163
1709.66 156
1709.75 146
1709.85 131
1709.94 115
1710.04 98
1710.13 82
1710.23 70
1710.32 63
1710.42 60
1710.51 60
1710.61 63
1710.70 66
1710.80 69
1710.89 70
1710.99 68
1711.08 64
1711.18 58
1711.27 49
1711.36 40
1711.46 29
1711.55 20
1711.65 13
1711.74 9
1711.84 8
1711.93 12
1712.03 19
1712.12 30
1712.22 41
1712.31 53
1712.41 64
1712.50 72
1712.60 77
1712.69 77
1712.79 73
1712.88 68
1712.98 62
1713.07 58
1713.17 58
1713.26 63
1713.36 71
1713.45 82
1713.55 93
1713.64 102
1713.74 108
1713.83 111
1713.93 110
1714.02 107
1714.11 103
1714.21 100
1714.30 97
1714.40 95
1714.49 94
1714.59 92
1714.68 89
1714.78 86
1714.87 80
1714.97 73
1715.06 65
1715.16 56
1715.25 49
1715.35 43
1715.44 40
1715.54 41
1715.63 44
1715.73 49
1715.82 55
1715.92 61
1716.01 67
1716.11 71
1716.20 73
1716.30 75
1716.39 77
1716.49 78
1716.58 80
1716.68 81
1716.77 80
1716.87 79
1716.96 78
1717.06 76
1717.15 77
1717.25 82
1717.34 92
1717.44 106
1717.53 124
1717.63 143
1717.72 162
1717.82 179
1717.91 192
1718.01 202
1718.10 209
1718.20 216
1718.29 222
1718.39 228
1718.48 234
1718.58 241
1718.67 245
1718.77 246
1718.86 244
1718.96 239
1719.05 229
1719.15 217
1719.24 203
1719.34 187
1719.43 169
1719.53 151
1719.62 134
1719.72 119
1719.81 108
1719.91 103
1720.00 103
1720.10 107
1720.19 113
1720.29 118
1720.38 119
1720.48 116
1720.57 107
1720.67 94
1720.76 80
1720.86 66
1720.95 57
1721.05 52
1721.14 52
1721.24 56
1721.33 62
1721.43 68
1721.52 75
1721.62 80
1721.71 84
1721.81 87
1721.90 90
1722.00 94
1722.09 101
1722.19 112
1722.28 127
1722.38 146
1722.47 168
1722.57 190
1722.66 211
1722.76 228
1722.85 239
1722.95 243
1723.04 242
1723.14 237
1723.23 230
1723.33 221
1723.42 213
1723.52 206
1723.61 200
1723.71 195
1723.80 191
1723.90 188
1724.00 187
1724.09 189
1724.19 194
1724.28 204
1724.38 216
1724.47 229
1724.57 240
1724.66 246
1724.76 245
1724.85 237
1724.95 221
1725.04 199
1725.14 176
1725.23 154
1725.33 136
1725.42 123
1725.52 115
1725.61 111
1725.71 109
1725.80 109
1725.90 109
1725.99 110
1726.09 110
1726.18 110
1726.28 111
1726.37 111
1726.47 113
1726.56 115
1726.66 118
1726.76 123
1726.85 130
1726.95 138
1727.04 146
1727.14 154
1727.23 160
1727.33 164
1727.42 164
1727.52 162
1727.61 157
1727.71 150
1727.80 142
1727.90 133
1727.99 124
1728.09 114
1728.18 104
1728.28 94
1728.37 85
1728.47 77
1728.56 70
1728.66 66
1728.76 65
1728.85 68
1728.95 74
1729.04 82
1729.14 93
1729.23 106
1729.33 119
1729.42 130
1729.52 138
1729.61 142
1729.71 142
1729.80 138
1729.90 132
1729.99 124
1730.09 116
1730.18 109
1730.28 102
1730.38 96
1730.47 91
1730.57 87
1730.66 86
1730.76 86
1730.85 91
1730.95 99
1731.04 109
1731.14 121
1731.23 132
1731.33 139
1731.42 142
1731.52 140
1731.61 135
1731.71 127
1731.81 121
1731.90 119
1732.00 123
1732.09 134
1732.19 150
1732.28 168
1732.38 185
1732.47 198
1732.57 203
1732.66 202
1732.76 195
1732.85 186
1732.95 177
1733.05 171
1733.14 170
1733.24 172
1733.33 177
1733.43 182
1733.52 186
1733.62 186
1733.71 182
1733.81 175
1733.90 165
1734.00 154
1734.09 144
1734.19 136
1734.29 133
1734.38 134
1734.48 138
1734.57 143
1734.67 147
1734.76 147
1734.86 142
1734.95 131
1735.05 116
1735.14 99
1735.24 84
1735.34 74
1735.43 70
1735.53 72
1735.62 78
1735.72 86
1735.81 93
1735.91 97
1736.00 97
1736.10 93
1736.19 86
1736.29 78
1736.39 70
1736.48 63
1736.58 58
1736.67 56
1736.77 57
1736.86 61
1736.96 69
1737.05 80
1737.15 94
1737.24 108
1737.34 123
1737.44 137
1737.53 149
1737.63 160
1737.72 170
1737.82 180
1737.91 190
1738.01 200
1738.10 210
1738.20 218
1738.30 225
1738.39 228
1738.49 227
1738.58 221
1738.68 212
1738.77 200
1738.87 188
1738.96 177
1739.06 169
1739.16 164
1739.25 164
1739.35 168
1739.44 176
1739.54 185
1739.63 195
1739.73 205
1739.82 213
1739.92 220
1740.02 224
1740.11 226
1740.21 224
1740.30 219
1740.40 210
1740.49 197
1740.59 181
1740.68 165
1740.78 152
1740.88 143
1740.97 142
1741.07 147
1741.16 157
1741.26 170
1741.35 183
1741.45 195
1741.55 205
1741.64 213
1741.74 222
1741.83 232
1741.93 243
1742.02 254
1742.12 262
1742.21 266
1742.31 263
1742.41 254
1742.50 241
1742.60 225
1742.69 209
1742.79 195
1742.88 185
1742.98 179
1743.08 176
1743.17 174
1743.27 172
1743.36 170
1743.46 167
1743.55 163
1743.65 159
1743.75 155
1743.84 153
1743.94 152
1744.03 151
1744.13 151
1744.22 150
1744.32 146
1744.42 140
1744.51 130
1744.61 117
1744.70 101
1744.80 85
1744.89 69
1744.99 53
1745.09 39
1745.18 25
1745.28 11
1745.37 0
1745.47 0
1745.56 0
1745.66 0
1745.76 0
1745.85 0
1745.95 0
1746.04 0
1746.14 6
1746.23 19
1746.33 30
1746.43 36
1746.52 39
1746.62 40
1746.71 41
1746.81 44
1746.90 51
1747.00 63
1747.10 79
1747.19 98
1747.29 117
1747.38 135
1747.48 150
1747.57 162
1747.67 173
1747.77 182
1747.86 190
1747.96 196
1748.05 199
1748.15 197
1748.25 189
1748.34 176
1748.44 159
1748.53 141
1748.63 126
1748.72 115
1748.82 109
1748.92 108
1749.01 109
1749.11 110
1749.20 109
1749.30 106
1749.40 100
1749.49 93
1749.59 86
1749.68 81
1749.78 78
1749.87 78
1749.97 81
1750.07 85
1750.16 88
1750.26 92
1750.35 96
1750.45 100
1750.55 104
1750.64 109
1750.74 114
1750.83 119
1750.93 121
1751.02 119
1751.12 113
1751.22 102
1751.31 87
1751.41 71
1751.50 54
1751.60 38
1751.70 24
1751.79 14
1751.89 8
1751.98 6
1752.08 10
1752.18 21
1752.27 38
1752.37 59
1752.46 84
1752.56 107
1752.66 127
1752.75 142
1752.85 148
1752.94 147
1753.04 138
1753.13 125
1753.23 108
1753.33 90
1753.42 73
1753.52 59
1753.61 49
1753.71 43
1753.81 42
1753.90 43
1754.00 46
1754.09 50
1754.19 53
1754.29 55
1754.38 56
1754.48 57
1754.57 59
1754.67 63
1754.77 69
1754.86 78
1754.96 90
1755.05 104
1755.15 120
1755.25 135
1755.34 149
1755.44 160
1755.53 167
1755.63 168
1755.73 165
1755.82 159
1755.92 152
1756.01 146
1756.11 140
1756.21 136
1756.30 133
1756.40 130
1756.49 127
1756.59 122
1756.69 116
1756.78 109
1756.88 101
1756.97 93
1757.07 83
1757.17 75
1757.26 67
1757.36 61
1757.45 59
1757.55 62
1757.65 68
1757.74 78
1757.84 89
1757.94 99
1758.03 106
1758.13 109
1758.22 107
1758.32 102
1758.42 93
1758.51 83
1758.61 72
1758.70 62
1758.80 53
1758.90 46
1758.99 40
1759.09 37
1759.18 37
1759.28 39
1759.38 45
1759.47 55
1759.57 70
1759.66 88
1759.76 110
1759.86 134
1759.95 157
1760.05 176
1760.15 190
1760.24 198
1760.34 199
1760.43 194
1760.53 187
1760.63 177
1760.72 170
1760.82 166
1760.91 169
1761.01 177
1761.11 191
1761.20 209
1761.30 229
1761.40 249
1761.49 267
1761.59 278
1761.68 282
1761.78 279
1761.88 268
1761.97 251
1762.07 230
1762.16 208
1762.26 189
1762.36 175
1762.45 168
1762.55 167
1762.65 171
1762.74 181
1762.84 192
1762.93 202
1763.03 212
1763.13 219
1763.22 223
1763.32 224
1763.42 222
1763.51 216
1763.61 207
1763.70 196
1763.80 184
1763.90 171
1763.99 158
1764.09 147
1764.19 136
1764.28 126
1764.38 117
1764.47 107
1764.57 97
1764.67 86
1764.76 74
1764.86 62
1764.96 52
1765.05 43
1765.15 38
1765.24 36
1765.34 37
1765.44 40
1765.53 43
1765.63 45
1765.73 44
1765.82 42
1765.92 38
1766.01 33
1766.11 29
1766.21 25
1766.30 21
1766.40 17
1766.50 12
1766.59 6
1766.69 0
1766.78 0
1766.88 0
1766.98 0
1767.07 0
1767.17 0
1767.27 0
1767.36 0
1767.46 18
1767.56 42
1767.65 70
1767.75 96
1767.84 119
1767.94 137
1768.04 150
1768.13 157
1768.23 161
1768.33 162
1768.42 161
1768.52 158
1768.62 154
1768.71 148
1768.81 141
1768.90 132
1769.00 122
1769.10 111
1769.19 99
1769.29 88
1769.39 77
1769.48 67
1769.58 61
1769.68 58
1769.77 59
1769.87 65
1769.96 75
1770.06 87
1770.16 102
1770.25 118
1770.35 136
1770.45 154
1770.54 173
1770.64 191
1770.74 207
1770.83 218
1770.93 223
1771.03 221
1771.12 213
1771.22 199
1771.31 180
1771.41 160
1771.51 140
1771.60 121
1771.70 106
1771.80 94
1771.89 86
1771.99 84
1772.09 86
1772.18 93
1772.28 105
1772.38 119
1772.47 136
1772.57 154
1772.67 171
1772.76 186
1772.86 195
1772.95 199
1773.05 196
1773.15 188
1773.24 177
1773.34 165
1773.44 155
1773.53 150
1773.63 151
1773.73 158
1773.82 168
1773.92 179
1774.02 188
1774.11 192
1774.21 191
1774.31 186
1774.40 178
1774.50 169
1774.60 162
1774.69 157
1774.79 157
1774.88 160
1774.98 165
1775.08 169
1775.17 173
1775.27 174
1775.37 173
1775.46 169
1775.56 165
1775.66 160
1775.75 155
1775.85 149
1775.95 140
1776.04 130
1776.14 117
1776.24 103
1776.33 91
1776.43 83
1776.53 82
1776.62 88
1776.72 103
1776.82 123
1776.91 146
1777.01 170
1777.11 192
1777.20 210
1777.30 224
1777.40 234
1777.49 241
1777.59 247
1777.69 251
1777.78 255
1777.88 259
1777.98 261
1778.07 260
1778.17 255
1778.26 244
1778.36 227
1778.46 207
1778.55 184
1778.65 161
1778.75 141
1778.84 125
1778.94 115
1779.04 109
1779.13 108
1779.23 110
1779.33 114
1779.42 120
1779.52 127
1779.62 134
1779.71 143
1779.81 151
1779.91 158
1780.00 164
1780.10 169
1780.20 173
1780.29 175
1780.39 177
1780.49 178
1780.58 181
1780.68 185
1780.78 188
1780.87 191
1780.97 193
1781.07 194
1781.16 194
1781.26 193
1781.36 193
1781.46 196
1781.55 201
1781.65 206
1781.75 210
1781.84 210
1781.94 206
1782.04 195
1782.13 179
1782.23 159
1782.33 139
1782.42 122
1782.52 109
1782.62 101
1782.71 99
1782.81 102
1782.91 109
1783.00 118
1783.10 126
1783.20 131
1783.29 131
1783.39 125
1783.49 111
1783.58 92
1783.68 68
1783.78 43
1783.87 19
1783.97 0
1784.07 0
1784.16 0
1784.26 0
1784.36 0
1784.45 0
1784.55 0
1784.65 0
1784.74 2
1784.84 11
1784.94 20
1785.04 29
1785.13 40
1785.23 52
1785.33 66
1785.42 78
1785.52 87
1785.62 91
1785.71 87
1785.81 77
1785.91 61
1786.00 42
1786.10 23
1786.20 7
1786.29 0
1786.39 0
1786.49 0
1786.58 0
1786.68 0
1786.78 11
1786.88 24
1786.97 40
1787.07 58
1787.17 76
1787.26 93
1787.36 106
1787.46 115
1787.55 120
1787.65 121
1787.75 120
1787.84 120
1787.94 120
1788.04 122
1788.13 123
1788.23 124
1788.33 123
1788.43 122
1788.52 121
1788.62 122
1788.72 126
1788.81 131
1788.91 137
1789.01 141
1789.10 142
1789.20 141
1789.30 138
1789.39 137
1789.49 139
1789.59 145
1789.69 154
1789.78 163
1789.88 168
1789.98 167
1790.07 156
1790.17 136
1790.27 109
1790.36 79
1790.46 51
1790.56 27
1790.65 9
1790.75 0
1790.85 0
1790.95 0
1791.04 3
1791.14 10
1791.24 17
1791.33 25
1791.43 35
1791.53 47
1791.62 60
1791.72 74
1791.82 87
1791.92 97
1792.01 103
1792.11 102
1792.21 96
1792.30 85
1792.40 73
1792.50 62
1792.59 56
1792.69 54
1792.79 58
1792.89 66
1792.98 76
1793.08 87
1793.18 96
1793.27 105
1793.37 116
1793.47 128
1793.56 144
1793.66 162
1793.76 180
1793.86 197
1793.95 211
1794.05 219
1794.15 222
1794.24 219
1794.34 214
1794.44 207
1794.54 200
1794.63 194
1794.73 190
1794.83 188
1794.92 188
1795.02 190
1795.12 191
1795.21 193
1795.31 193
1795.41 193
1795.51 192
1795.60 192
1795.70 194
1795.80 198
1795.89 205
1795.99 213
1796.09 222
1796.19 229
1796.28 232
1796.38 230
1796.48 221
1796.57 205
1796.67 184
1796.77 157
1796.87 129
1796.96 101
1797.06 76
1797.16 56
1797.25 42
1797.35 35
1797.45 32
1797.55 33
1797.64 36
1797.74 39
1797.84 41
1797.93 42
1798.03 43
1798.13 44
1798.23 46
1798.32 48
1798.42 49
1798.52 49
1798.61 45
1798.71 37
1798.81 26
1798.91 11
1799.00 0
1799.10 0
1799.20 0
1799.29 0
1799.39 0
1799.49 0
1799.59 0
1799.68 0
1799.78 2
1799.88 12
1799.98 23
1800.07 35
1800.17 48
1800.27 62
1800.36 74
1800.46 83
1800.56 89
1800.66 92
1800.75 94
1800.85 96
1800.95 100
1801.04 108
1801.14 119
1801.24 130
1801.34 139
1801.43 144
1801.53 143
1801.63 135
1801.73 121
1801.82 103
1801.92 85
1802.02 67
1802.11 52
1802.21 40
1802.31 32
1802.41 26
1802.50 23
1802.60 21
1802.70 22
1802.80 24
1802.89 27
1802.99 33
1803.09 40
1803.18 50
1803.28 63
1803.38 79
1803.48 100
1803.57 124
1803.67 149
1803.77 174
1803.87 196
1803.96 213
1804.06 222
1804.16 224
1804.26 220
1804.35 212
1804.45 201
1804.55 190
1804.64 180
1804.74 171
1804.84 162
1804.94 154
1805.03 144
1805.13 134
1805.23 123
1805.33 110
1805.42 97
1805.52 83
1805.62 69
1805.72 55
1805.81 45
1805.91 37
1806.01 34
1806.11 33
1806.20 36
1806.30 38
1806.40 41
1806.49 42
1806.59 41
1806.69 40
1806.79 39
1806.88 39
1806.98 41
1807.08 44
1807.18 46
1807.27 46
1807.37 44
1807.47 40
1807.57 34
1807.66 28
1807.76 22
1807.86 18
1807.96 17
1808.05 21
1808.15 29
1808.25 41
1808.35 57
1808.44 77
1808.54 98
1808.64 119
1808.74 136
1808.83 147
1808.93 150
1809.03 145
1809.13 132
1809.22 113
1809.32 91
1809.42 69
1809.52 50
1809.61 37
1809.71 32
1809.81 33
1809.91 41
1810.00 55
1810.10 72
1810.20 91
1810.30 109
1810.39 125
1810.49 136
1810.59 142
1810.69 142
1810.78 137
1810.88 128
1810.98 117
1811.08 108
1811.17 103
1811.27 104
1811.37 112
1811.47 125
1811.56 142
1811.66 159
1811.76 172
1811.86 179
1811.95 180
1812.05 173
1812.15 163
1812.25 152
1812.34 143
1812.44 139
1812.54 138
1812.64 142
1812.73 146
1812.83 151
1812.93 153
1813.03 153
1813.12 151
1813.22 148
1813.32 145
1813.42 143
1813.51 142
1813.61 144
1813.71 148
1813.81 154
1813.90 162
1814.00 173
1814.10 185
1814.20 197
1814.29 209
1814.39 220
1814.49 228
1814.59 233
1814.68 234
1814.78 233
1814.88 230
1814.98 226
1815.08 221
1815.17 217
1815.27 214
1815.37 212
1815.47 210
1815.56 209
1815.66 206
1815.76 200
1815.86 193
1815.95 182
1816.05 170
1816.15 157
1816.25 146
1816.34 137
1816.44 132
1816.54 130
1816.64 133
1816.74 139
1816.83 147
1816.93 155
1817.03 162
1817.13 166
1817.22 168
1817.32 170
1817.42 172
1817.52 175
1817.61 180
1817.71 187
1817.81 193
1817.91 197
1818.01 199
1818.10 195
1818.20 189
1818.30 179
1818.40 168
1818.49 154
1818.59 139
1818.69 123
1818.79 106
1818.88 87
1818.98 68
1819.08 50
1819.18 34
1819.28 22
1819.37 14
1819.47 11
1819.57 12
1819.67 17
1819.76 24
1819.86 34
1819.96 44
1820.06 56
1820.16 67
1820.25 80
1820.35 92
1820.45 103
1820.55 112
1820.64 119
1820.74 124
1820.84 128
1820.94 131
1821.04 133
1821.13 135
1821.23 138
1821.33 139
1821.43 138
1821.52 133
1821.62 125
1821.72 111
1821.82 93
1821.92 73
1822.01 51
1822.11 32
1822.21 18
1822.31 10
1822.40 9
1822.50 15
1822.60 27
1822.70 44
1822.80 61
1822.89 79
1822.99 94
1823.09 105
1823.19 112
1823.29 115
1823.38 114
1823.48 112
1823.58 109
1823.68 107
1823.77 106
1823.87 106
1823.97 106
1824.07 107
1824.17 108
1824.26 108
1824.36 108
1824.46 108
1824.56 108
1824.66 110
1824.75 113
1824.85 117
1824.95 121
1825.05 125
1825.14 128
1825.24 131
1825.34 132
1825.44 132
1825.54 130
1825.63 125
1825.73 119
1825.83 111
1825.93 103
1826.03 94
1826.12 85
1826.22 77
1826.32 72
1826.42 69
1826.52 70
1826.61 75
1826.71 85
1826.81 100
1826.91 119
1827.01 141
1827.10 165
1827.20 188
1827.30 209
1827.40 226
1827.49 239
1827.59 246
1827.69 248
1827.79 243
1827.89 234
1827.98 221
1828.08 207
1828.18 192
1828.28 178
1828.38 166
1828.47 157
1828.57 149
1828.67 143
1828.77 137
1828.87 132
1828.96 127
1829.06 122
1829.16 118
1829.26 114
1829.36 110
1829.45 107
1829.55 105
1829.65 104
1829.75 104
1829.85 105
1829.94 105
1830.04 103
1830.14 99
1830.24 93
1830.34 84
1830.43 75
1830.53 67
1830.63 60
1830.73 55
1830.83 51
1830.92 49
1831.02 46
1831.12 43
1831.22 42
1831.32 42
1831.42 46
1831.51 53
1831.61 63
1831.71 76
1831.81 87
1831.91 97
1832.00 103
1832.10 105
1832.20 104
1832.30 100
1832.40 94
1832.49 87
1832.59 81
1832.69 76
1832.79 72
1832.89 71
1832.98 73
1833.08 79
1833.18 87
1833.28 99
1833.38 111
1833.48 125
1833.57 139
1833.67 153
1833.77 167
1833.87 181
1833.97 193
1834.06 204
1834.16 212
1834.26 216
1834.36 214
1834.46 208
1834.55 196
1834.65 181
1834.75 163
1834.85 144
1834.95 124
1835.05 106
1835.14 89
1835.24 74
1835.34 61
1835.44 50
1835.54 42
1835.63 35
1835.73 31
1835.83 29
1835.93 30
1836.03 33
1836.13 39
1836.22 46
1836.32 54
1836.42 62
1836.52 68
1836.62 73
1836.71 78
1836.81 82
1836.91 88
1837.01 95
1837.11 102
1837.21 108
1837.30 113
1837.40 117
1837.50 120
1837.60 123
1837.70 128
1837.79 136
1837.89 146
1837.99 159
1838.09 170
1838.19 179
1838.29 184
1838.38 185
1838.48 182
1838.58 177
1838.68 173
1838.78 170
1838.88 168
1838.97 167
1839.07 165
1839.17 159
1839.27 147
1839.37 130
1839.47 108
1839.56 82
1839.66 57
1839.76 34
1839.86 15
1839.96 3
1840.05 0
1840.15 0
1840.25 0
1840.35 0
1840.45 0
1840.55 3
1840.64 6
1840.74 8
1840.84 9
1840.94 8
1841.04 5
1841.14 1
1841.23 0
1841.33 0
1841.43 0
1841.53 0
1841.63 5
1841.73 21
1841.82 42
1841.92 64
1842.02 83
1842.12 97
1842.22 104
1842.32 103
1842.41 97
1842.51 87
1842.61 77
1842.71 69
1842.81 65
1842.91 65
1843.00 69
1843.10 74
1843.20 78
1843.30 77
1843.40 69
1843.50 53
1843.60 30
1843.69 4
1843.79 0
1843.89 0
1843.99 0
1844.09 0
1844.19 0
1844.28 0
1844.38 0
1844.48 7
1844.58 26
1844.68 42
1844.78 54
1844.87 63
1844.97 73
1845.07 82
1845.17 93
1845.27 105
1845.37 118
1845.47 129
1845.56 140
1845.66 150
1845.76 159
1845.86 168
1845.96 176
1846.06 183
1846.15 188
1846.25 188
1846.35 182
1846.45 170
1846.55 153
1846.65 133
1846.75 114
1846.84 98
1846.94 89
1847.04 88
1847.14 94
1847.24 106
1847.34 120
1847.43 134
1847.53 144
1847.63 147
1847.73 142
1847.83 131
1847.93 114
1848.03 94
1848.12 75
1848.22 60
1848.32 51
1848.42 49
1848.52 55
1848.62 65
1848.72 77
1848.81 88
1848.91 96
1849.01 99
1849.11 98
1849.21 95
1849.31 91
1849.40 88
1849.50 88
1849.60 92
1849.70 98
1849.80 106
1849.90 115
1850.00 125
1850.09 135
1850.19 145
1850.29 155
1850.39 164
1850.49 171
1850.59 176
1850.69 177
1850.78 174
1850.88 166
1850.98 154
1851.08 140
1851.18 125
1851.28 111
1851.38 98
1851.47 88
1851.57 82
1851.67 80
1851.77 83
1851.87 89
1851.97 96
1852.07 103
1852.17 108
1852.26 110
1852.36 110
1852.46 108
1852.56 107
1852.66 107
1852.76 110
1852.86 116
1852.95 123
1853.05 132
1853.15 141
1853.25 151
1853.35 161
1853.45 171
1853.55 182
1853.64 192
1853.74 201
1853.84 207
1853.94 209
1854.04 205
1854.14 196
1854.24 183
1854.34 167
1854.43 150
1854.53 131
1854.63 113
1854.73 96
1854.83 82
1854.93 72
1855.03 66
1855.12 67
1855.22 75
1855.32 90
1855.42 110
1855.52 134
1855.62 157
1855.72 178
1855.82 194
1855.91 204
1856.01 206
1856.11 204
1856.21 199
1856.31 194
1856.41 190
1856.51 190
1856.61 194
1856.70 200
1856.80 207
1856.90 213
1857.00 215
1857.10 213
1857.20 206
1857.30 196
1857.40 184
1857.49 173
1857.59 164
1857.69 159
1857.79 161
1857.89 167
1857.99 177
1858.09 189
1858.19 203
1858.28 216
1858.38 227
1858.48 237
1858.58 245
1858.68 251
1858.78 256
1858.88 259
1858.98 260
1859.07 261
1859.17 261
1859.27 259
1859.37 256
1859.47 252
1859.57 248
1859.67 243
1859.77 238
1859.87 232
1859.96 227
1860.06 221
1860.16 215
1860.26 209
1860.36 201
1860.46 192
1860.56 180
1860.66 166
1860.75 151
1860.85 136
1860.95 123
1861.05 112
1861.15 107
1861.25 106
1861.35 111
1861.45 121
1861.55 135
1861.64 154
1861.74 175
1861.84 200
1861.94 227
1862.04 254
1862.14 281
1862.24 303
1862.34 319
1862.44 326
1862.53 324
1862.63 312
1862.73 292
1862.83 268
1862.93 243
1863.03 220
1863.13 202
1863.23 189
1863.33 182
1863.42 178
1863.52 176
1863.62 175
1863.72 172
1863.82 168
1863.92 163
1864.02 158
1864.12 154
1864.22 153
1864.31 153
1864.41 154
1864.51 155
1864.61 154
1864.71 151
1864.81 144
1864.91 135
1865.01 124
1865.11 115
1865.21 108
1865.30 106
1865.40 110
1865.50 120
1865.60 134
1865.70 149
1865.80 164
1865.90 176
1866.00 183
1866.10 184
1866.20 179
1866.29 170
1866.39 159
1866.49 145
1866.59 131
1866.69 116
1866.79 100
1866.89 84
1866.99 68
1867.09 53
1867.19 40
1867.28 30
1867.38 26
1867.48 28
1867.58 36
1867.68 49
1867.78 64
1867.88 81
1867.98 95
1868.08 105
1868.18 109
1868.27 108
1868.37 103
1868.47 95
1868.57 86
1868.67 80
1868.77 76
1868.87 77
1868.97 82
1869.07 91
1869.17 103
1869.27 117
1869.36 131
1869.46 144
1869.56 154
1869.66 160
1869.76 164
1869.86 164
1869.96 161
1870.06 157
1870.16 151
1870.26 144
1870.36 137
1870.45 128
1870.55 118
1870.65 108
1870.75 97
1870.85 87
1870.95 79
1871.05 74
1871.15 72
1871.25 75
1871.35 80
1871.45 88
1871.54 98
1871.64 109
1871.74 120
1871.84 130
1871.94 137
1872.04 141
1872.14 140
1872.24 133
1872.34 122
1872.44 108
1872.54 93
1872.64 81
1872.73 72
1872.83 68
1872.93 67
1873.03 69
1873.13 71
1873.23 73
1873.33 74
1873.43 74
1873.53 75
1873.63 77
1873.73 81
1873.83 87
1873.92 95
1874.02 103
1874.12 111
1874.22 117
1874.32 120
1874.42 121
1874.52 118
1874.62 112
1874.72 102
1874.82 89
1874.92 73
1875.02 56
1875.12 38
1875.21 21
1875.31 7
1875.41 0
1875.51 0
1875.61 0
1875.71 0
1875.81 0
1875.91 0
1876.01 0
1876.11 0
1876.21 0
1876.31 0
1876.41 1
1876.50 17
1876.60 38
1876.70 64
1876.80 90
1876.90 113
1877.00 131
1877.10 139
1877.20 140
1877.30 132
1877.40 120
1877.50 106
1877.60 93
1877.70 84
1877.80 79
1877.89 79
1877.99 84
1878.09 91
1878.19 98
1878.29 103
1878.39 106
1878.49 106
1878.59 101
1878.69 95
1878.79 87
1878.89 80
1878.99 75
1879.09 73
1879.19 75
1879.28 82
1879.38 92
1879.48 103
1879.58 115
1879.68 126
1879.78 135
1879.88 141
1879.98 144
1880.08 144
1880.18 142
1880.28 139
1880.38 137
1880.48 135
1880.58 136
1880.68 139
1880.78 146
1880.87 154
1880.97 164
1881.07 174
1881.17 185
1881.27 195
1881.37 204
1881.47 211
1881.57 216
1881.67 218
1881.77 218
1881.87 215
1881.97 211
1882.07 206
1882.17 200
1882.27 196
1882.37 194
1882.47 193
1882.56 192
1882.66 190
1882.76 185
1882.86 178
1882.96 167
1883.06 151
1883.16 132
1883.26 110
1883.36 88
1883.46 66
1883.56 45
1883.66 28
1883.76 14
1883.86 6
1883.96 5
1884.06 9
1884.16 21
1884.26 39
1884.35 62
1884.45 86
1884.55 109
1884.65 127
1884.75 138
1884.85 141
1884.95 137
1885.05 125
1885.15 108
1885.25 89
1885.35 68
1885.45 49
1885.55 33
1885.65 21
1885.75 12
1885.85 8
1885.95 6
1886.05 5
1886.15 6
1886.25 7
1886.34 8
1886.44 11
1886.54 16
1886.64 21
1886.74 28
1886.84 36
1886.94 43
1887.04 50
1887.14 56
1887.24 60
1887.34 62
1887.44 63
1887.54 61
1887.64 57
1887.74 53
1887.84 49
1887.94 47
1888.04 46
1888.14 46
1888.24 49
1888.34 53
1888.44 59
1888.53 67
1888.63 78
1888.73 90
1888.83 104
1888.93 118
1889.03 131
1889.13 141
1889.23 147
1889.33 149
1889.43 146
1889.53 138
1889.63 127
1889.73 113
1889.83 98
1889.93 82
1890.03 67
1890.13 54
1890.23 44
1890.33 34
1890.43 25
1890.53 15
1890.63 4
1890.73 0
1890.83 0
1890.93 0
1891.03 0
1891.12 0
1891.22 0
1891.32 25
1891.42 59
1891.52 96
1891.62 132
1891.72 165
1891.82 190
1891.92 205
1892.02 210
1892.12 207
1892.22 197
1892.32 182
1892.42 166
1892.52 149
1892.62 133
1892.72 117
1892.82 102
1892.92 86
1893.02 70
1893.12 54
1893.22 38
1893.32 21
1893.42 6
1893.52 0
1893.62 0
1893.72 0
1893.82 0
1893.92 0
1894.02 0
1894.12 0
1894.22 11
1894.31 22
1894.41 28
1894.51 28
1894.61 23
1894.71 14
1894.81 3
1894.91 0
1895.01 0
1895.11 0
1895.21 0
1895.31 0
1895.41 0
1895.51 1
1895.61 10
1895.71 20
1895.81 30
1895.91 38
1896.01 46
1896.11 51
1896.21 52
1896.31 48
1896.41 39
1896.51 28
1896.61 16
1896.71 7
1896.81 2
1896.91 3
1897.01 10
1897.11 23
1897.21 37
1897.31 51
1897.41 63
1897.51 73
1897.61 80
1897.71 86
1897.81 92
1897.91 99
1898.01 108
1898.11 117
1898.21 125
1898.31 131
1898.41 134
1898.51 136
1898.61 136
1898.71 134
1898.81 131
1898.91 127
1899.01 121
1899.11 112
1899.21 99
1899.30 83
1899.40 67
1899.50 52
1899.60 42
1899.70 36
1899.80 34
1899.90 36
1900.00 38
1900.10 38
1900.20 35
1900.30 27
1900.40 16
1900.50 3
1900.60 0
1900.70 0
1900.80 0
1900.90 0
1901.00 0
1901.10 5
1901.20 25
1901.30 48
1901.40 72
1901.50 94
1901.60 111
1901.70 123
1901.80 129
1901.90 127
1902.00 121
1902.10 112
1902.20 103
1902.30 96
1902.40 93
1902.50 93
1902.60 97
1902.70 105
1902.80 114
1902.90 124
1903.00 133
1903.10 140
1903.20 144
1903.30 145
1903.40 142
1903.50 136
1903.60 127
1903.70 118
1903.80 109
1903.90 99
1904.00 90
1904.10 82
1904.20 72
1904.30 62
1904.40 50
1904.50 39
1904.60 30
1904.70 22
1904.80 17
1904.90 15
1905.00 15
1905.10 15
1905.20 15
1905.30 13
1905.40 10
1905.50 5
1905.60 0
1905.70 0
1905.80 0
1905.90 0
1906.00 0
1906.10 0
1906.20 0
1906.30 0
1906.40 6
1906.50 13
1906.60 18
1906.70 21
1906.80 22
1906.90 24
1907.00 27
1907.10 33
1907.20 42
1907.30 52
1907.40 63
1907.50 73
1907.60 81
1907.70 86
1907.80 91
1907.90 96
1908.00 103
1908.10 112
1908.20 123
1908.30 134
1908.40 143
1908.50 150
1908.60 152
1908.70 150
1908.80 147
1908.90 142
1909.00 138
1909.10 135
1909.20 131
1909.30 126
1909.40 119
1909.51 108
1909.61 93
1909.71 76
1909.81 58
1909.91 41
1910.01 28
1910.11 19
1910.21 14
1910.31 13
1910.41 13
1910.51 13
1910.61 13
1910.71 10
1910.81 5
1910.91 0
1911.01 0
1911.11 0
1911.21 0
1911.31 0
1911.41 0
1911.51 0
1911.61 0
1911.71 11
1911.81 21
1911.91 30
1912.01 36
1912.11 40
1912.21 41
1912.31 43
1912.41 47
1912.51 55
1912.61 67
1912.71 83
1912.81 100
1912.91 116
1913.01 127
1913.11 131
1913.21 129
1913.31 121
1913.41 110
1913.51 99
1913.61 90
1913.71 85
1913.81 84
1913.91 85
1914.01 89
1914.11 92
1914.21 96
1914.31 99
1914.41 101
1914.52 104
1914.62 106
1914.72 107
1914.82 106
1914.92 103
1915.02 99
1915.12 93
1915.22 87
1915.32 84
1915.42 84
1915.52 87
1915.62 94
1915.72 103
1915.82 110
1915.92 114
1916.02 114
1916.12 110
1916.22 100
1916.32 88
1916.42 76
1916.52 65
1916.62 57
1916.72 55
1916.82 56
1916.92 62
1917.02 69
1917.12 76
1917.22 81
1917.32 81
1917.42 76
1917.52 67
1917.62 53
1917.72 37
1917.83 19
1917.93 2
1918.03 0
1918.13 0
1918.23 0
1918.33 0
1918.43 0
1918.53 0
1918.63 0
1918.73 0
1918.83 16
1918.93 31
1919.03 44
1919.13 53
1919.23 59
1919.33 63
1919.43 67
1919.53 72
1919.63 76
1919.73 81
1919.83 85
1919.93 87
1920.03 86
1920.13 81
1920.23 73
1920.33 62
1920.44 51
1920.54 42
1920.64 37
1920.74 37
1920.84 42
1920.94 52
1921.04 65
1921.14 79
1921.24 91
1921.34 101
1921.44 108
1921.54 112
1921.64 113
1921.74 113
1921.84 111
1921.94 107
1922.04 100
1922.14 92
1922.24 82
1922.34 72
1922.44 62
1922.54 53
1922.65 48
1922.75 45
1922.85 46
1922.95 50
1923.05 55
1923.15 61
1923.25 65
1923.35 67
1923.45 63
1923.55 55
1923.65 43
1923.75 28
1923.85 14
1923.95 4
1924.05 0
1924.15 4
1924.25 14
1924.35 29
1924.45 45
1924.55 59
1924.66 69
1924.76 75
1924.86 78
1924.96 80
1925.06 82
1925.16 86
1925.26 92
1925.36 98
1925.46 105
1925.56 111
1925.66 115
1925.76 119
1925.86 123
1925.96 128
1926.06 134
1926.16 140
1926.26 146
1926.36 151
1926.47 152
1926.57 149
1926.67 141
1926.77 129
1926.87 115
1926.97 102
1927.07 92
1927.17 87
1927.27 87
1927.37 90
1927.47 95
1927.57 97
1927.67 97
1927.77 93
1927.87 85
1927.97 77
1928.07 69
1928.18 65
1928.28 65
1928.38 69
1928.48 75
1928.58 81
1928.68 85
1928.78 86
1928.88 83
1928.98 77
1929.08 70
1929.18 64
1929.28 59
1929.38 56
1929.48 55
1929.58 55
1929.69 55
1929.79 54
1929.89 51
1929.99 47
1930.09 42
1930.19 37
1930.29 32
1930.39 27
1930.49 24
1930.59 22
1930.69 22
1930.79 23
1930.89 24
1930.99 26
1931.09 27
1931.20 28
1931.30 28
1931.40 27
1931.50 25
1931.60 22
1931.70 20
1931.80 18
1931.90 16
1932.00 14
1932.10 13
1932.20 10
1932.30 7
1932.40 2
1932.50 0
1932.61 0
1932.71 0
1932.81 0
1932.91 0
1933.01 0
1933.11 0
1933.21 0
1933.31 11
1933.41 27
1933.51 46
1933.61 66
1933.71 86
1933.81 104
1933.92 117
1934.02 126
1934.12 129
1934.22 128
1934.32 124
1934.42 120
1934.52 116
1934.62 114
1934.72 115
1934.82 119
1934.92 125
1935.02 132
1935.12 138
1935.23 141
1935.33 142
1935.43 140
1935.53 135
1935.63 128
1935.73 122
1935.83 117
1935.93 113
1936.03 110
1936.13 107
1936.23 104
1936.33 97
1936.44 86
1936.54 72
1936.64 56
1936.74 38
1936.84 21
1936.94 7
1937.04 0
1937.14 0
1937.24 0
1937.34 0
1937.44 0
1937.54 5
1937.65 12
1937.75 18
1937.85 24
1937.95 29
1938.05 33
1938.15 36
1938.25 39
1938.35 40
1938.45 40
1938.55 40
1938.65 39
1938.76 38
1938.86 36
1938.96 35
1939.06 34
1939.16 33
1939.26 33
1939.36 32
1939.46 33
1939.56 35
1939.66 41
1939.76 50
1939.87 64
1939.97 83
1940.07 106
1940.17 131
1940.27 156
1940.37 179
1940.47 199
1940.57 214
1940.67 224
1940.77 229
1940.88 229
1940.98 224
1941.08 217
1941.18 207
1941.28 198
1941.38 189
1941.48 184
1941.58 180
1941.68 179
1941.78 179
1941.88 178
1941.99 174
1942.09 169
1942.19 162
1942.29 154
1942.39 148
1942.49 145
1942.59 145
1942.69 149
1942.79 158
1942.89 171
1943.00 187
1943.10 204
1943.20 221
1943.30 236
1943.40 248
1943.50 256
1943.60 261
1943.70 263
1943.80 263
1943.90 261
1944.01 255
1944.11 246
1944.21 234
1944.31 217
1944.41 198
1944.51 180
1944.61 164
1944.71 153
1944.81 149
1944.92 151
1945.02 159
1945.12 171
1945.22 184
1945.32 194
1945.42 202
1945.52 204
1945.62 200
1945.72 190
1945.83 176
1945.93 161
1946.03 146
1946.13 135
1946.23 131
1946.33 135
1946.43 148
1946.53 168
1946.63 193
1946.73 219
1946.84 242
1946.94 259
1947.04 267
1947.14 267
1947.24 258
1947.34 242
1947.44 223
1947.54 204
1947.64 186
1947.75 170
1947.85 157
1947.95 146
1948.05 136
1948.15 128
1948.25 120
1948.35 113
1948.45 108
1948.56 104
1948.66 102
1948.76 101
1948.86 98
1948.96 94
1949.06 86
1949.16 75
1949.26 60
1949.36 43
1949.47 25
1949.57 8
1949.67 0
1949.77 0
1949.87 0
1949.97 0
1950.07 0
1950.17 0
1950.28 0
1950.38 0
1950.48 1
1950.58 17
1950.68 34
1950.78 51
1950.88 67
1950.98 80
1951.08 89
1951.19 95
1951.29 97
1951.39 94
1951.49 89
1951.59 82
1951.69 73
1951.79 65
1951.89 57
1952.00 52
1952.10 49
1952.20 46
1952.30 44
1952.40 39
1952.50 31
1952.60 21
1952.70 9
1952.81 0
1952.91 0
1953.01 0
1953.11 0
1953.21 10
1953.31 27
1953.41 45
1953.52 63
1953.62 81
1953.72 98
1953.82 113
1953.92 126
1954.02 136
1954.12 142
1954.22 143
1954.33 138
1954.43 127
1954.53 112
1954.63 93
1954.73 74
1954.83 56
1954.93 42
1955.03 34
1955.14 30
1955.24 30
1955.34 33
1955.44 37
1955.54 42
1955.64 46
1955.74 50
1955.85 54
1955.95 57
1956.05 61
1956.15 65
1956.25 68
1956.35 69
1956.45 69
1956.55 68
1956.66 67
1956.76 67
1956.86 68
1956.96 71
1957.06 75
1957.16 77
1957.26 78
1957.37 76
1957.47 72
1957.57 68
1957.67 66
1957.77 68
1957.87 75
1957.97 86
1958.08 101
1958.18 117
1958.28 132
1958.38 143
1958.48 149
1958.58 151
1958.68 149
1958.79 144
1958.89 138
1958.99 130
1959.09 122
1959.19 112
1959.29 102
1959.39 89
1959.50 75
1959.60 60
1959.70 47
1959.80 37
1959.90 33
1960.00 36
1960.10 46
1960.21 62
1960.31 82
1960.41 103
1960.51 122
1960.61 137
1960.71 147
1960.81 152
1960.92 154
1961.02 155
1961.12 157
1961.22 162
1961.32 171
1961.42 181
1961.52 190
1961.63 196
1961.73 197
1961.83 192
1961.93 183
1962.03 169
1962.13 154
1962.24 140
1962.34 129
1962.44 121
1962.54 118
1962.64 119
1962.74 125
1962.84 134
1962.95 146
1963.05 158
1963.15 169
1963.25 176
1963.35 179
1963.45 175
1963.56 165
1963.66 149
1963.76 129
1963.86 107
1963.96 83
1964.06 60
1964.16 39
1964.27 21
1964.37 7
1964.47 0
1964.57 0
1964.67 0
1964.77 0
1964.88 0
1964.98 0
1965.08 4
1965.18 8
1965.28 12
1965.38 12
1965.48 11
1965.59 7
1965.69 1
1965.79 0
1965.89 0
1965.99 0
1966.09 0
1966.20 0
1966.30 1
1966.40 9
1966.50 17
1966.60 24
1966.70 29
1966.81 31
1966.91 32
1967.01 30
1967.11 27
1967.21 23
1967.31 19
1967.42 15
1967.52 12
1967.62 10
1967.72 8
1967.82 7
1967.92 6
1968.03 5
1968.13 4
1968.23 2
1968.33 1
1968.43 0
1968.53 0
1968.64 0
1968.74 0
1968.84 0
1968.94 0
1969.04 0
1969.14 0
1969.25 8
1969.35 18
1969.45 29
1969.55 39
1969.65 49
1969.75 55
1969.86 60
1969.96 63
1970.06 64
1970.16 66
1970.26 69
1970.36 74
1970.47 79
1970.57 86
1970.67 93
1970.77 100
1970.87 107
1970.97 113
1971.08 117
1971.18 116
1971.28 110
1971.38 99
1971.48 82
1971.59 62
1971.69 42
1971.79 24
1971.89 12
1971.99 7
1972.09 10
1972.20 21
1972.30 36
1972.40 56
1972.50 76
1972.60 96
1972.70 114
1972.81 129
1972.91 140
1973.01 147
1973.11 149
1973.21 147
1973.32 141
1973.42 130
1973.52 117
1973.62 102
1973.72 89
1973.82 79
1973.93 75
1974.03 78
1974.13 89
1974.23 106
1974.33 129
1974.44 152
1974.54 174
1974.64 190
1974.74 200
1974.84 203
1974.94 198
1975.05 188
1975.15 176
1975.25 163
1975.35 151
1975.45 143
1975.56 138
1975.66 137
1975.76 140
1975.86 145
1975.96 152
1976.06 159
1976.17 164
1976.27 166
1976.37 165
1976.47 160
1976.57 151
1976.68 141
1976.78 130
1976.88 120
1976.98 113
1977.08 109
1977.19 110
1977.29 113
1977.39 117
1977.49 120
1977.59 121
1977.70 117
1977.80 109
1977.90 96
1978.00 79
1978.10 60
1978.20 41
1978.31 23
1978.41 8
1978.51 0
1978.61 0
1978.71 0
1978.82 0
1978.92 4
1979.02 14
1979.12 23
1979.22 32
1979.33 38
1979.43 40
1979.53 39
1979.63 35
1979.73 28
1979.84 19
1979.94 9
1980.04 0
1980.14 0
1980.24 0
1980.35 0
1980.45 0
1980.55 0
1980.65 0
1980.75 0
1980.86 0
1980.96 7
1981.06 13
1981.16 19
1981.26 22
1981.37 24
1981.47 27
1981.57 31
1981.67 37
1981.77 46
1981.88 58
1981.98 71
1982.08 86
1982.18 100
1982.28 114
1982.39 128
1982.49 141
1982.59 153
1982.69 164
1982.79 173
1982.90 177
1983.00 176
1983.10 171
1983.20 161
1983.30 148
1983.41 134
1983.51 120
1983.61 106
1983.71 93
1983.81 81
1983.92 71
1984.02 63
1984.12 59
1984.22 58
1984.32 61
1984.43 65
1984.53 68
1984.63 70
1984.73 68
1984.84 62
1984.94 56
1985.04 51
1985.14 50
1985.24 53
1985.35 61
1985.45 72
1985.55 83
1985.65 91
1985.75 95
1985.86 95
1985.96 91
1986.06 85
1986.16 79
1986.26 75
1986.37 74
1986.47 77
1986.57 82
1986.67 91
1986.78 101
1986.88 111
1986.98 120
1987.08 125
1987.18 126
1987.29 122
1987.39 115
1987.49 104
1987.59 91
1987.69 78
1987.80 66
1987.90 54
1988.00 43
1988.10 34
1988.21 26
1988.31 21
1988.41 17
1988.51 16
1988.61 16
1988.72 17
1988.82 20
1988.92 23
1989.02 27
1989.13 32
1989.23 39
1989.33 47
1989.43 56
1989.53 62
1989.64 66
1989.74 64
1989.84 56
1989.94 43
1990.05 26
1990.15 7
1990.25 0
1990.35 0
1990.45 0
1990.56 0
1990.66 0
1990.76 0
1990.86 0
1990.97 0
1991.07 20
1991.17 45
1991.27 70
1991.37 92
1991.48 109
1991.58 119
1991.68 122
1991.78 117
1991.89 107
1991.99 93
1992.09 78
1992.19 65
1992.30 55
1992.40 49
1992.50 49
1992.60 53
1992.70 60
1992.81 68
1992.91 77
1993.01 83
1993.11 87
1993.22 88
1993.32 87
1993.42 87
1993.52 88
1993.63 93
1993.73 100
1993.83 108
1993.93 115
1994.03 118
1994.14 116
1994.24 107
1994.34 92
1994.44 73
1994.55 53
1994.65 34
1994.75 18
1994.85 6
1994.96 0
1995.06 0
1995.16 0
1995.26 0
1995.36 2
1995.47 10
1995.57 21
1995.67 34
1995.77 47
1995.88 61
1995.98 74
1996.08 86
1996.18 98
1996.29 108
1996.39 116
1996.49 123
1996.59 126
1996.70 124
1996.80 115
1996.90 100
1997.00 79
1997.11 55
1997.21 30
1997.31 8
1997.41 0
1997.52 0
1997.62 0
1997.72 0
1997.82 0
1997.92 0
1998.03 0
1998.13 0
1998.23 5
1998.33 10
1998.44 16
1998.54 21
1998.64 26
1998.74 30
1998.85 32
1998.95 31
1999.05 29
1999.15 26
1999.26 24
1999.36 24
1999.46 27
1999.56 35
1999.67 46
1999.77 60
1999.87 76
1999.97 90
2000.08 103
2000.18 112
2000.28 118
2000.38 120
2000.49 122
2000.59 124
2000.69 129
2000.79 136
2000.90 147
2001.00 158
2001.10 168
2001.20 176
2001.31 178
2001.41 176
2001.51 169
2001.61 159
2001.72 149
2001.82 139
2001.92 131
2002.02 125
2002.13 119
2002.23 112
2002.33 105
2002.43 97
2002.54 88
2002.64 78
2002.74 69
2002.84 61
2002.95 57
2003.05 54
2003.15 54
2003.25 55
2003.36 56
2003.46 54
2003.56 51
2003.67 44
2003.77 34
2003.87 23
2003.97 11
2004.08 0
2004.18 0
2004.28 0
2004.38 0
2004.49 0
2004.59 0
2004.69 0
2004.79 0
2004.90 1
2005.00 3
2005.10 6
2005.20 9
2005.31 15
2005.41 24
2005.51 36
2005.61 52
2005.72 67
2005.82 79
2005.92 87
2006.02 90
2006.13 87
2006.23 80
2006.33 72
2006.44 65
2006.54 61
2006.64 60
2006.74 62
2006.85 67
2006.95 72
2007.05 78
2007.15 83
2007.26 88
2007.36 92
2007.46 96
2007.56 101
2007.67 108
2007.77 119
2007.87 133
2007.98 151
2008.08 171
2008.18 191
2008.28 207
2008.39 217
2008.49 218
2008.59 209
2008.69 193
2008.80 173
2008.90 153
2009.00 137
2009.11 128
2009.21 128
2009.31 136
2009.41 151
2009.52 169
2009.62 187
2009.72 204
2009.82 219
2009.93 233
2010.03 247
2010.13 261
2010.24 275
2010.34 288
2010.44 300
2010.54 308
2010.65 310
2010.75 307
2010.85 299
2010.95 286
2011.06 271
2011.16 254
2011.26 238
2011.37 222
2011.47 206
2011.57 191
2011.67 176
2011.78 160
2011.88 143
2011.98 126
2012.09 111
2012.19 98
2012.29 89
2012.39 83
2012.50 80
2012.60 78
2012.70 77
2012.80 74
2012.91 71
2013.01 67
2013.11 65
2013.22 66
2013.32 71
2013.42 79
2013.52 90
2013.63 100
2013.73 107
2013.83 109
2013.94 103
2014.04 92
2014.14 75
2014.24 56
2014.35 37
2014.45 23
2014.55 16
2014.66 15
2014.76 21
2014.86 31
2014.96 42
2015.07 52
2015.17 57
2015.27 58
2015.38 54
2015.48 46
2015.58 35
2015.68 25
2015.79 15
2015.89 9
2015.99 7
2016.10 9
2016.20 15
2016.30 22
2016.40 29
2016.51 35
2016.61 37
2016.71 35
2016.82 28
2016.92 19
2017.02 9
2017.13 0
2017.23 0
2017.33 0
2017.43 0
2017.54 6
2017.64 19
2017.74 34
2017.85 50
2017.95 66
2018.05 79
2018.15 89
2018.26 96
2018.36 100
2018.46 102
2018.57 104
2018.67 107
2018.77 111
2018.88 117
2018.98 124
2019.08 129
2019.18 133
2019.29 133
2019.39 129
2019.49 123
2019.60 116
2019.70 109
2019.80 104
2019.91 101
2020.01 100
2020.11 100
2020.21 101
2020.32 101
2020.42 100
2020.52 97
2020.63 92
2020.73 87
2020.83 83
2020.94 80
2021.04 78
2021.14 79
2021.24 80
2021.35 81
2021.45 81
2021.55 80
2021.66 78
2021.76 76
2021.86 75
2021.97 76
2022.07 78
2022.17 80
2022.27 82
2022.38 81
2022.48 78
2022.58 72
2022.69 63
2022.79 55
2022.89 48
2023.00 44
2023.10 45
2023.20 50
2023.31 60
2023.41 73
2023.51 87
2023.61 100
2023.72 110
2023.82 115
2023.92 115
2024.03 110
2024.13 101
2024.23 89
2024.34 76
2024.44 64
2024.54 53
2024.65 46
2024.75 43
2024.85 46
2024.95 52
2025.06 61
2025.16 71
2025.26 78
2025.37 81
2025.47 76
2025.57 66
2025.68 50
2025.78 33
2025.88 17
2025.99 6
2026.09 1
2026.19 2
2026.30 10
2026.40 22
2026.50 37
2026.61 52
2026.71 66
2026.81 77
2026.91 83
2027.02 84
2027.12 82
2027.22 77
2027.33 71
2027.43 67
2027.53 64
2027.64 63
2027.74 62
2027.84 60
2027.95 57
2028.05 51
2028.15 42
2028.26 31
2028.36 20
2028.46 9
2028.57 2
2028.67 0
2028.77 0
2028.88 0
2028.98 0
2029.08 0
2029.19 0
2029.29 0
2029.39 0
2029.49 0
2029.60 0
2029.70 0
2029.80 6
2029.91 17
2030.01 31
2030.11 46
2030.22 61
2030.32 76
2030.42 88
2030.53 98
2030.63 105
2030.73 107
2030.84 106
2030.94 100
2031.04 91
2031.15 80
2031.25 70
2031.35 62
2031.46 58
2031.56 60
2031.66 66
2031.77 77
2031.87 90
2031.97 103
2032.08 115
2032.18 123
2032.28 126
2032.39 124
2032.49 114
2032.59 98
2032.70 78
2032.80 55
2032.90 34
2033.01 16
2033.11 4
2033.21 0
2033.32 0
2033.42 0
2033.52 0
2033.63 0
2033.73 0
2033.83 0
2033.94 0
2034.04 0
2034.14 0
2034.25 0
2034.35 11
2034.45 31
2034.56 54
2034.66 80
2034.76 107
2034.87 133
2034.97 158
2035.07 179
2035.18 196
2035.28 206
2035.38 208
2035.49 199
2035.59 182
2035.69 157
2035.80 128
2035.90 99
2036.00 74
2036.11 56
2036.21 46
2036.31 45
2036.42 51
2036.52 64
2036.62 80
2036.73 99
2036.83 119
2036.93 139
2037.04 156
2037.14 168
2037.25 172
2037.35 169
2037.45 157
2037.56 139
2037.66 116
2037.76 92
2037.87 70
2037.97 52
2038.07 38
2038.18 30
2038.28 26
2038.38 25
2038.49 25
2038.59 25
2038.69 23
2038.80 18
2038.90 11
2039.00 3
2039.11 0
2039.21 0
2039.31 0
2039.42 0
2039.52 0
2039.62 0
2039.73 0
2039.83 0
2039.94 8
2040.04 15
2040.14 22
2040.25 28
2040.35 33
2040.45 37
2040.56 40
2040.66 44
2040.76 49
2040.87 55
2040.97 64
2041.07 74
2041.18 87
2041.28 99
2041.38 112
2041.49 122
2041.59 129
2041.70 134
2041.80 136
2041.90 135
2042.01 133
2042.11 129
2042.21 126
2042.32 125
2042.42 127
2042.52 133
2042.63 144
2042.73 158
2042.83 173
2042.94 186
2043.04 195
2043.15 197
2043.25 193
2043.35 184
2043.46 173
2043.56 163
2043.66 155
2043.77 151
2043.87 151
2043.97 151
2044.08 152
2044.18 152
2044.28 149
2044.39 143
2044.49 135
2044.60 125
2044.70 114
2044.80 102
2044.91 91
2045.01 80
2045.11 70
2045.22 63
2045.32 59
2045.42 57
2045.53 57
2045.63 59
2045.74 62
2045.84 67
2045.94 73
2046.05 82
2046.15 94
2046.25 111
2046.36 133
2046.46 158
2046.56 186
2046.67 213
2046.77 237
2046.88 256
2046.98 269
2047.08 274
2047.19 273
2047.29 268
2047.39 259
2047.50 249
2047.60 238
2047.71 226
2047.81 213
2047.91 199
2048.02 185
2048.12 171
2048.22 158
2048.33 146
2048.43 138
2048.54 132
2048.64 131
2048.74 134
2048.85 141
2048.95 154
2049.05 170
2049.16 187
2049.26 204
2049.37 219
2049.47 229
2049.57 235
2049.68 236
2049.78 233
2049.88 229
2049.99 225
2050.09 222
2050.20 222
2050.30 226
2050.40 233
2050.51 242
2050.61 253
2050.71 262
2050.82 268
2050.92 268
2051.03 263
2051.13 252
2051.23 238
2051.34 224
2051.44 213
2051.54 208
2051.65 208
2051.75 212
2051.86 217
2051.96 222
2052.06 223
2052.17 219
2052.27 212
2052.37 202
2052.48 192
2052.58 183
2052.69 176
2052.79 170
2052.89 166
2053.00 161
2053.10 154
2053.21 145
2053.31 132
2053.41 115
2053.52 96
2053.62 75
2053.72 54
2053.83 35
2053.93 20
2054.04 9
2054.14 4
2054.24 4
2054.35 8
2054.45 15
2054.56 24
2054.66 33
2054.76 43
2054.87 55
2054.97 68
2055.07 86
2055.18 107
2055.28 130
2055.39 155
2055.49 180
2055.59 202
2055.70 219
2055.80 231
2055.91 239
2056.01 242
2056.11 243
2056.22 244
2056.32 245
2056.43 248
2056.53 251
2056.63 254
2056.74 254
2056.84 249
2056.95 239
2057.05 222
2057.15 200
2057.26 174
2057.36 148
2057.46 123
2057.57 103
2057.67 90
2057.78 84
2057.88 86
2057.98 93
2058.09 104
2058.19 115
2058.30 126
2058.40 134
2058.50 140
2058.61 141
2058.71 141
2058.82 138
2058.92 134
2059.02 130
2059.13 128
2059.23 127
2059.34 130
2059.44 136
2059.54 146
2059.65 160
2059.75 175
2059.86 190
2059.96 204
2060.06 214
2060.17 220
2060.27 223
2060.38 222
2060.48 219
2060.58 214
2060.69 209
2060.79 203
2060.90 195
2061.00 185
2061.10 172
2061.21 158
2061.31 143
2061.42 128
2061.52 117
2061.63 111
2061.73 111
2061.83 117
2061.94 129
2062.04 145
2062.15 162
2062.25 178
2062.35 190
2062.46 197
2062.56 199
2062.67 196
2062.77 188
2062.87 177
2062.98 164
2063.08 150
2063.19 137
2063.29 124
2063.39 112
2063.50 101
2063.60 93
2063.71 86
2063.81 83
2063.91 81
2064.02 82
2064.12 85
2064.23 91
2064.33 98
2064.44 108
2064.54 118
2064.64 130
2064.75 141
2064.85 150
2064.96 157
2065.06 158
2065.16 154
2065.27 144
2065.37 129
2065.48 110
2065.58 89
2065.69 69
2065.79 51
2065.89 36
2066.00 23
2066.10 13
2066.21 4
2066.31 0
2066.41 0
2066.52 0
2066.62 0
2066.73 0
2066.83 0
2066.94 0
2067.04 0
2067.14 0
2067.25 8
2067.35 21
2067.46 36
2067.56 53
2067.66 71
2067.77 90
2067.87 107
2067.98 123
2068.08 136
2068.19 146
2068.29 153
2068.39 158
2068.50 163
2068.60 166
2068.71 169
2068.81 171
2068.92 171
2069.02 170
2069.12 167
2069.23 163
2069.33 158
2069.44 154
2069.54 149
2069.64 145
2069.75 142
2069.85 138
2069.96 134
2070.06 128
2070.17 123
2070.27 118
2070.37 115
2070.48 114
2070.58 116
2070.69 122
2070.79 132
2070.90 144
2071.00 156
2071.10 169
2071.21 181
2071.31 192
2071.42 203
2071.52 212
2071.63 221
2071.73 231
2071.83 239
2071.94 247
2072.04 253
2072.15 256
2072.25 256
2072.36 253
2072.46 246
2072.57 237
2072.67 226
2072.77 216
2072.88 206
2072.98 198
2073.09 192
2073.19 187
2073.30 183
2073.40 179
2073.50 176
2073.61 174
2073.71 174
2073.82 178
2073.92 187
2074.03 198
2074.13 211
2074.23 222
2074.34 228
2074.44 226
2074.55 216
2074.65 197
2074.76 173
2074.86 147
2074.97 121
2075.07 99
2075.17 83
2075.28 72
2075.38 68
2075.49 70
2075.59 76
2075.70 85
2075.80 96
2075.90 106
2076.01 117
2076.11 127
2076.22 136
2076.32 143
2076.43 151
2076.53 157
2076.64 163
2076.74 168
2076.84 172
2076.95 174
2077.05 175
2077.16 174
2077.26 170
2077.37 164
2077.47 155
2077.58 144
2077.68 133
2077.78 124
2077.89 117
2077.99 116
2078.10 119
2078.20 126
2078.31 135
2078.41 145
2078.52 153
2078.62 159
2078.73 163
2078.83 165
2078.93 167
2079.04 167
2079.14 166
2079.25 162
2079.35 156
2079.46 147
2079.56 136
2079.67 125
2079.77 118
2079.87 117
2079.98 124
2080.08 138
2080.19 160
2080.29 185
2080.40 213
2080.50 239
2080.61 260
2080.71 275
2080.82 282
2080.92 283
2081.02 277
2081.13 266
2081.23 249
2081.34 230
2081.44 210
2081.55 190
2081.65 173
2081.76 160
2081.86 151
2081.97 148
2082.07 148
2082.17 150
2082.28 150
2082.38 148
2082.49 144
2082.59 137
2082.70 129
2082.80 124
2082.91 123
2083.01 126
2083.12 132
2083.22 139
2083.32 144
2083.43 146
2083.53 143
2083.64 135
2083.74 124
2083.85 111
2083.95 97
2084.06 84
2084.16 71
2084.27 58
2084.37 47
2084.48 36
2084.58 26
2084.69 17
2084.79 9
2084.89 2
2085.00 0
2085.10 0
2085.21 0
2085.31 0
2085.42 0
2085.52 0
2085.63 0
2085.73 0
2085.84 5
2085.94 13
2086.05 22
2086.15 30
2086.25 38
2086.36 46
2086.46 52
2086.57 58
2086.67 62
2086.78 65
2086.88 68
2086.99 70
2087.09 73
2087.20 75
2087.30 77
2087.41 78
2087.51 77
2087.62 76
2087.72 76
2087.83 76
2087.93 79
2088.03 84
2088.14 90
2088.24 98
2088.35 105
2088.45 109
2088.56 111
2088.66 110
2088.77 107
2088.87 103
2088.98 100
2089.08 100
2089.19 104
2089.29 112
2089.40 123
2089.50 137
2089.61 151
2089.71 164
2089.82 172
2089.92 177
2090.02 178
2090.13 177
2090.23 175
2090.34 173
2090.44 173
2090.55 175
2090.65 179
2090.76 182
2090.86 185
2090.97 186
2091.07 186
2091.18 186
2091.28 187
2091.39 191
2091.49 197
2091.60 207
2091.70 218
2091.81 229
2091.91 238
2092.02 245
2092.12 247
2092.23 246
2092.33 241
2092.44 234
2092.54 227
2092.64 221
2092.75 218
2092.85 219
2092.96 224
2093.06 232
2093.17 240
2093.27 246
2093.38 246
2093.48 240
2093.59 227
2093.69 211
2093.80 194
2093.90 178
2094.01 167
2094.11 162
2094.22 162
2094.32 166
2094.43 172
2094.53 180
2094.64 189
2094.74 198
2094.85 208
2094.95 218
2095.06 227
2095.16 234
2095.27 238
2095.37 239
2095.48 236
2095.58 231
2095.69 225
2095.79 220
2095.90 216
2096.00 215
2096.11 216
2096.21 217
2096.32 216
2096.42 213
2096.53 207
2096.63 198
2096.74 187
2096.84 177
2096.95 169
2097.05 162
2097.16 158
2097.26 154
2097.37 148
2097.47 140
2097.57 127
2097.68 111
2097.78 93
2097.89 75
2097.99 59
2098.10 46
2098.20 37
2098.31 34
2098.41 37
2098.52 44
2098.62 54
2098.73 66
2098.83 78
2098.94 88
2099.04 94
2099.15 96
2099.25 95
2099.36 91
2099.46 88
2099.57 86
2099.67 87
2099.78 91
2099.88 99
2099.99 110
2100.09 124
2100.20 139
2100.30 155
2100.41 171
2100.51 187
2100.62 203
2100.72 217
2100.83 229
2100.93 237
2101.04 242
2101.15 241
2101.25 236
2101.36 226
2101.46 213
2101.57 199
2101.67 187
2101.78 178
2101.88 174
2101.99 176
2102.09 182
2102.20 190
2102.30 198
2102.41 203
2102.51 202
2102.62 195
2102.72 183
2102.83 167
2102.93 150
2103.04 135
2103.14 123
2103.25 117
2103.35 115
2103.46 117
2103.56 122
2103.67 127
2103.77 131
2103.88 131
2103.98 128
2104.09 121
2104.19 110
2104.30 95
2104.40 78
2104.51 60
2104.61 41
2104.72 23
2104.82 7
2104.93 0
2105.03 0
2105.14 0
2105.24 0
2105.35 0
2105.45 0
2105.56 0
2105.66 0
2105.77 3
2105.87 18
2105.98 33
2106.09 48
2106.19 61
2106.30 70
2106.40 75
2106.51 76
2106.61 73
2106.72 67
2106.82 60
2106.93 54
2107.03 52
2107.14 55
2107.24 63
2107.35 76
2107.45 95
2107.56 115
2107.66 136
2107.77 154
2107.87 168
2107.98 175
2108.08 177
2108.19 175
2108.29 172
2108.40 170
2108.50 175
2108.61 186
2108.72 205
2108.82 228
2108.93 251
2109.03 271
2109.14 285
2109.24 289
2109.35 286
2109.45 279
2109.56 271
2109.66 265
2109.77 264
2109.87 267
2109.98 273
2110.08 277
2110.19 276
2110.29 268
2110.40 253
2110.50 233
2110.61 211
2110.72 192
2110.82 178
2110.93 171
2111.03 170
2111.14 175
2111.24 182
2111.35 189
2111.45 194
2111.56 196
2111.66 194
2111.77 190
2111.87 184
2111.98 178
2112.08 172
2112.19 168
2112.29 164
2112.40 160
2112.51 154
2112.61 147
2112.72 139
2112.82 129
2112.93 120
2113.03 111
2113.14 105
2113.24 102
2113.35 102
2113.45 103
2113.56 103
2113.66 100
2113.77 94
2113.88 85
2113.98 74
2114.09 64
2114.19 58
2114.30 58
2114.40 67
2114.51 83
2114.61 105
2114.72 129
2114.82 152
2114.93 169
2115.03 179
2115.14 181
2115.25 176
2115.35 166
2115.46 154
2115.56 141
2115.67 129
2115.77 119
2115.88 112
2115.98 107
2116.09 103
2116.19 100
2116.30 97
2116.40 93
2116.51 86
2116.62 77
2116.72 66
2116.83 53
2116.93 39
2117.04 27
2117.14 15
2117.25 5
2117.35 0
2117.46 0
2117.56 0
2117.67 0
2117.78 0
2117.88 3
2117.99 18
2118.09 35
2118.20 53
2118.30 69
2118.41 83
2118.51 95
2118.62 105
2118.72 114
2118.83 122
2118.94 128
2119.04 132
2119.15 133
2119.25 130
2119.36 124
2119.46 116
2119.57 109
2119.67 103
2119.78 102
2119.89 104
2119.99 111
2120.10 120
2120.20 129
2120.31 138
2120.41 144
2120.52 148
2120.62 149
2120.73 148
2120.83 146
2120.94 143
2121.05 140
2121.15 136
2121.26 130
2121.36 121
2121.47 108
2121.57 90
2121.68 68
2121.78 44
2121.89 20
2122.00 0
2122.10 0
2122.21 0
2122.31 0
2122.42 0
2122.52 0
2122.63 0
2122.74 0
2122.84 0
2122.95 1
2123.05 6
2123.16 15
2123.26 27
2123.37 43
2123.47 60
2123.58 76
2123.69 90
2123.79 102
2123.90 110
2124.00 116
2124.11 119
2124.21 120
2124.32 118
2124.42 112
2124.53 104
2124.64 93
2124.74 83
2124.85 74
2124.95 69
2125.06 68
2125.16 72
2125.27 78
2125.38 87
2125.48 96
2125.59 104
2125.69 110
2125.80 114
2125.90 114
2126.01 111
2126.12 104
2126.22 93
2126.33 79
2126.43 65
2126.54 53
2126.64 44
2126.75 41
2126.85 42
2126.96 48
2127.07 55
2127.17 61
2127.28 65
2127.38 65
2127.49 60
2127.59 53
2127.70 43
2127.81 32
2127.91 21
2128.02 10
2128.12 0
2128.23 0
2128.33 0
2128.44 0
2128.55 0
2128.65 0
2128.76 0
2128.86 0
2128.97 0
2129.07 10
2129.18 19
2129.29 27
2129.39 32
2129.50 34
2129.60 32
2129.71 27
2129.82 20
2129.92 12
2130.03 4
2130.13 0
2130.24 0
2130.34 0
2130.45 0
2130.56 3
2130.66 8
2130.77 13
2130.87 17
2130.98 19
2131.08 19
2131.19 18
2131.30 18
2131.40 18
2131.51 21
2131.61 26
2131.72 34
2131.83 46
2131.93 59
2132.04 73
2132.14 86
2132.25 96
2132.35 104
2132.46 107
2132.57 105
2132.67 98
2132.78 88
2132.88 75
2132.99 60
2133.10 44
2133.20 28
2133.31 13
2133.41 0
2133.52 0
2133.62 0
2133.73 0
2133.84 0
2133.94 0
2134.05 4
2134.15 21
2134.26 39
2134.37 57
2134.47 73
2134.58 89
2134.68 104
2134.79 121
2134.89 137
2135.00 151
2135.11 162
2135.21 168
2135.32 169
2135.42 165
2135.53 159
2135.64 153
2135.74 148
2135.85 145
2135.95 144
2136.06 142
2136.17 137
2136.27 129
2136.38 118
2136.48 105
2136.59 91
2136.70 80
2136.80 73
2136.91 70
2137.01 71
2137.12 73
2137.23 74
2137.33 74
2137.44 71
2137.54 66
2137.65 60
2137.75 54
2137.86 49
2137.97 45
2138.07 44
2138.18 43
2138.28 42
2138.39 40
2138.50 39
2138.60 37
2138.71 35
2138.81 35
2138.92 35
2139.03 36
2139.13 37
2139.24 39
2139.34 40
2139.45 42
2139.56 45
2139.66 50
2139.77 58
2139.87 69
2139.98 83
2140.09 98
2140.19 114
2140.30 127
2140.40 137
2140.51 141
2140.62 141
2140.72 138
2140.83 133
2140.93 129
2141.04 127
2141.15 129
2141.25 132
2141.36 136
2141.47 137
2141.57 134
2141.68 125
2141.78 112
2141.89 95
2142.00 77
2142.10 61
2142.21 49
2142.31 42
2142.42 40
2142.53 43
2142.63 49
2142.74 55
2142.84 59
2142.95 62
2143.06 65
2143.16 69
2143.27 76
2143.37 86
2143.48 101
2143.59 118
2143.69 137
2143.80 155
2143.90 172
2144.01 188
2144.12 204
2144.22 220
2144.33 236
2144.44 251
2144.54 264
2144.65 272
2144.75 276
2144.86 273
2144.97 266
2145.07 254
2145.18 239
2145.28 223
2145.39 206
2145.50 189
2145.60 173
2145.71 158
2145.82 144
2145.92 130
2146.03 118
2146.13 107
2146.24 97
2146.35 87
2146.45 80
2146.56 73
2146.66 68
2146.77 62
2146.88 57
2146.98 51
2147.09 43
2147.20 36
2147.30 28
2147.41 22
2147.51 19
2147.62 19
2147.73 23
2147.83 28
2147.94 35
2148.05 40
2148.15 43
2148.26 43
2148.36 39
2148.47 34
2148.58 28
2148.68 23
2148.79 20
2148.90 20
2149.00 20
2149.11 20
2149.21 16
2149.32 9
2149.43 0
2149.53 0
2149.64 0
2149.75 0
2149.85 0
2149.96 0
2150.06 0
2150.17 6
2150.28 23
2150.38 37
2150.49 47
2150.60 52
2150.70 53
2150.81 50
2150.91 45
2151.02 38
2151.13 29
2151.23 18
2151.34 5
2151.45 0
2151.55 0
2151.66 0
2151.76 0
2151.87 0
2151.98 0
2152.08 0
2152.19 0
2152.30 15
2152.40 31
2152.51 45
2152.62 57
2152.72 68
2152.83 79
2152.93 89
2153.04 97
2153.15 102
2153.25 103
2153.36 100
2153.47 90
2153.57 76
2153.68 59
2153.78 41
2153.89 27
2154.00 18
2154.10 14
2154.21 16
2154.32 23
2154.42 33
2154.53 43
2154.64 53
2154.74 61
2154.85 66
2154.95 70
2155.06 72
2155.17 73
2155.27 72
2155.38 71
2155.49 68
2155.59 63
2155.70 56
2155.81 49
2155.91 41
2156.02 34
2156.13 29
2156.23 27
2156.34 28
2156.44 33
2156.55 39
2156.66 46
2156.76 51
2156.87 54
2156.98 54
2157.08 50
2157.19 43
2157.30 34
2157.40 24
2157.51 15
2157.62 9
2157.72 5
2157.83 5
2157.93 10
2158.04 17
2158.15 26
2158.25 35
2158.36 44
2158.47 53
2158.57 60
2158.68 67
2158.79 74
2158.89 82
2159.00 91
2159.11 99
2159.21 106
2159.32 111
2159.43 114
2159.53 115
2159.64 113
2159.74 109
2159.85 103
2159.96 96
2160.06 89
2160.17 84
2160.28 82
2160.38 84
2160.49 90
2160.60 100
2160.70 112
2160.81 124
2160.92 135
2161.02 144
2161.13 150
2161.24 154
2161.34 154
2161.45 151
2161.56 145
2161.66 137
2161.77 125
2161.88 111
2161.98 95
2162.09 80
2162.20 68
2162.30 60
2162.41 56
2162.51 55
2162.62 58
2162.73 62
2162.83 67
2162.94 71
2163.05 75
2163.15 78
2163.26 81
2163.37 85
2163.47 88
2163.58 90
2163.69 90
2163.79 87
2163.90 79
2164.01 67
2164.11 53
2164.22 40
2164.33 29
2164.43 22
2164.54 20
2164.65 22
2164.75 26
2164.86 31
2164.97 35
2165.07 35
2165.18 33
2165.29 28
2165.39 22
2165.50 15
2165.61 8
2165.71 2
2165.82 0
2165.93 0
2166.03 0
2166.14 0
2166.25 0
2166.35 0
2166.46 1
2166.57 2
2166.67 2
2166.78 3
2166.89 4
2166.99 6
2167.10 9
2167.21 12
2167.31 16
2167.42 19
2167.53 22
2167.63 23
2167.74 23
2167.85 20
2167.95 16
2168.06 9
2168.17 1
2168.27 0
2168.38 0
2168.49 0
2168.59 0
2168.70 0
2168.81 0
2168.91 8
2169.02 14
2169.13 16
2169.23 16
2169.34 12
2169.45 7
2169.55 2
2169.66 0
2169.77 0
2169.87 0
2169.98 0
2170.09 0
2170.20 0
2170.30 0
2170.41 0
2170.52 0
2170.62 6
2170.73 16
2170.84 28
2170.94 40
2171.05 50
2171.16 58
2171.26 63
2171.37 66
2171.48 68
2171.58 70
2171.69 73
2171.80 78
2171.90 84
2172.01 90
2172.12 95
2172.22 99
2172.33 101
2172.44 101
2172.54 101
2172.65 103
2172.76 106
2172.86 110
2172.97 117
2173.08 125
2173.19 135
2173.29 145
2173.40 156
2173.51 167
2173.61 179
2173.72 191
2173.83 200
2173.93 207
2174.04 208
2174.15 204
2174.25 194
2174.36 180
2174.47 162
2174.57 144
2174.68 128
2174.79 114
2174.90 105
2175.00 99
2175.11 95
2175.22 93
2175.32 92
2175.43 92
2175.54 93
2175.64 97
2175.75 105
2175.86 116
2175.96 130
2176.07 143
2176.18 153
2176.28 158
2176.39 156
2176.50 148
2176.61 135
2176.71 121
2176.82 108
2176.93 100
2177.03 98
2177.14 102
2177.25 109
2177.35 119
2177.46 129
2177.57 138
2177.67 144
2177.78 146
2177.89 146
2178.00 145
2178.10 142
2178.21 138
2178.32 134
2178.42 131
2178.53 129
2178.64 129
2178.74 131
2178.85 134
2178.96 136
2179.07 138
2179.17 137
2179.28 133
2179.39 124
2179.49 112
2179.60 96
2179.71 79
2179.81 63
2179.92 50
2180.03 41
2180.14 38
2180.24 39
2180.35 43
2180.46 46
2180.56 47
2180.67 44
2180.78 35
2180.88 22
2180.99 7
2181.10 0
2181.21 0
2181.31 0
2181.42 0
2181.53 0
2181.63 0
2181.74 0
2181.85 0
2181.95 5
2182.06 16
2182.17 27
2182.28 39
2182.38 51
2182.49 62
2182.60 70
2182.70 75
2182.81 76
2182.92 75
2183.03 72
2183.13 69
2183.24 68
2183.35 70
2183.45 75
2183.56 84
2183.67 95
2183.78 108
2183.88 121
2183.99 132
2184.10 143
2184.20 151
2184.31 158
2184.42 165
2184.52 170
2184.63 174
2184.74 177
2184.85 179
2184.95 179
2185.06 177
2185.17 172
2185.27 167
2185.38 160
2185.49 153
2185.60 147
2185.70 142
2185.81 138
2185.92 134
2186.02 128
2186.13 121
2186.24 112
2186.35 104
2186.45 99
2186.56 98
2186.67 103
2186.77 115
2186.88 130
2186.99 146
2187.10 161
2187.20 171
2187.31 179
2187.42 184
2187.53 191
2187.63 201
2187.74 216
2187.85 234
2187.95 252
2188.06 268
2188.17 278
2188.28 282
2188.38 281
2188.49 278
2188.60 276
2188.70 277
2188.81 282
2188.92 291
2189.03 302
2189.13 311
2189.24 317
2189.35 319
2189.45 315
2189.56 307
2189.67 296
2189.78 282
2189.88 267
2189.99 252
2190.10 239
2190.21 228
2190.31 221
2190.42 218
2190.53 219
2190.63 222
2190.74 225
2190.85 227
2190.96 226
2191.06 222
2191.17 216
2191.28 207
2191.39 198
2191.49 191
2191.60 186
2191.71 184
2191.81 185
2191.92 188
2192.03 192
2192.14 197
2192.24 201
2192.35 205
2192.46 209
2192.57 213
2192.67 218
2192.78 224
2192.89 232
2193.00 239
2193.10 247
2193.21 252
2193.32 255
2193.42 253
2193.53 246
2193.64 236
2193.75 224
2193.85 211
2193.96 199
2194.07 190
2194.18 185
2194.28 182
2194.39 183
2194.50 184
2194.61 185
2194.71 185
2194.82 183
2194.93 180
2195.03 176
2195.14 171
2195.25 169
2195.36 169
2195.46 171
2195.57 177
2195.68 185
2195.79 193
2195.89 201
2196.00 206
2196.11 206
2196.22 202
2196.32 192
2196.43 176
2196.54 157
2196.65 135
2196.75 113
2196.86 93
2196.97 76
2197.08 64
2197.18 56
2197.29 53
2197.40 54
2197.50 57
2197.61 62
2197.72 69
2197.83 78
2197.93 90
2198.04 103
2198.15 116
2198.26 129
2198.36 139
2198.47 146
2198.58 149
2198.69 147
2198.79 142
2198.90 135
2199.01 128
2199.12 121
2199.22 116
2199.33 113
2199.44 111
2199.55 109
2199.65 106
2199.76 101
2199.87 94
2199.98 86
2200.08 78
2200.19 71
2200.30 66
2200.41 64
2200.51 66
2200.62 70
2200.73 77
2200.84 87
2200.94 97
2201.05 110
2201.16 122
2201.27 134
2201.37 143
2201.48 149
2201.59 149
2201.70 143
2201.80 132
2201.91 117
2202.02 100
2202.13 82
2202.23 65
2202.34 50
2202.45 37
2202.56 28
2202.66 22
2202.77 19
2202.88 21
2202.99 25
2203.10 32
2203.20 41
2203.31 51
2203.42 62
2203.53 74
2203.63 87
2203.74 100
2203.85 113
2203.96 125
2204.06 134
2204.17 141
2204.28 145
2204.39 147
2204.49 147
2204.60 148
2204.71 149
2204.82 153
2204.92 159
2205.03 165
2205.14 172
2205.25 177
2205.35 182
2205.46 184
2205.57 185
2205.68 184
2205.79 183
2205.89 181
2206.00 178
2206.11 175
2206.22 171
2206.32 166
2206.43 159
2206.54 151
2206.65 143
2206.75 136
2206.86 131
2206.97 129
2207.08 128
2207.18 129
2207.29 130
2207.40 130
2207.51 129
2207.62 126
2207.72 122
2207.83 118
2207.94 114
2208.05 112
2208.15 111
2208.26 110
2208.37 109
2208.48 107
2208.58 105
2208.69 103
2208.80 102
2208.91 103
2209.02 107
2209.12 113
2209.23 122
2209.34 131
2209.45 139
2209.55 144
2209.66 145
2209.77 141
2209.88 134
2209.98 124
2210.09 114
2210.20 105
2210.31 97
2210.42 91
2210.52 87
2210.63 84
2210.74 82
2210.85 82
2210.95 83
2211.06 87
2211.17 93
2211.28 99
2211.39 106
2211.49 112
2211.60 116
2211.71 117
2211.82 115
2211.92 111
2212.03 107
2212.14 104
2212.25 103
2212.36 105
2212.46 110
2212.57 118
2212.68 128
2212.79 140
2212.89 153
2213.00 165
2213.11 175
2213.22 182
2213.33 185
2213.43 185
2213.54 181
2213.65 174
2213.76 166
2213.87 157
2213.97 149
2214.08 142
2214.19 137
2214.30 134
2214.40 135
2214.51 138
2214.62 144
2214.73 153
2214.84 163
2214.94 171
2215.05 177
2215.16 180
2215.27 178
2215.38 174
2215.48 166
2215.59 158
2215.70 149
2215.81 139
2215.91 129
2216.02 119
2216.13 108
2216.24 97
2216.35 87
2216.45 79
2216.56 74
2216.67 73
2216.78 74
2216.89 78
2216.99 84
2217.10 91
2217.21 97
2217.32 103
2217.43 108
2217.53 112
2217.64 113
2217.75 111
2217.86 103
2217.96 90
2218.07 71
2218.18 48
2218.29 24
2218.40 2
2218.50 0
2218.61 0
2218.72 0
2218.83 0
2218.94 4
2219.04 22
2219.15 40
2219.26 57
2219.37 71
2219.48 83
2219.58 92
2219.69 97
2219.80 98
2219.91 94
2220.02 84
2220.12 70
2220.23 54
2220.34 37
2220.45 23
2220.56 12
2220.66 6
2220.77 4
2220.88 4
2220.99 6
2221.10 8
2221.20 9
2221.31 9
2221.42 7
2221.53 4
2221.64 1
2221.74 0
2221.85 0
2221.96 0
2222.07 0
2222.18 0
2222.28 0
2222.39 0
2222.50 0
2222.61 4
2222.72 10
2222.82 16
2222.93 23
2223.04 32
2223.15 43
2223.26 58
2223.36 75
2223.47 93
2223.58 110
2223.69 125
2223.80 136
2223.91 141
2224.01 140
2224.12 133
2224.23 123
2224.34 111
2224.45 98
2224.55 85
2224.66 73
2224.77 63
2224.88 56
2224.99 54
2225.09 58
2225.20 67
2225.31 82
2225.42 102
2225.53 123
2225.63 142
2225.74 157
2225.85 165
2225.96 166
2226.07 160
2226.18 151
2226.28 139
2226.39 129
2226.50 121
2226.61 115
2226.72 111
2226.82 108
2226.93 105
2227.04 101
2227.15 96
2227.26 90
2227.36 84
2227.47 79
2227.58 76
2227.69 75
2227.80 78
2227.91 83
2228.01 91
2228.12 100
2228.23 109
2228.34 117
2228.45 123
2228.55 126
2228.66 127
2228.77 127
2228.88 126
2228.99 125
2229.10 125
2229.20 126
2229.31 127
2229.42 128
2229.53 128
2229.64 128
2229.75 127
2229.85 125
2229.96 122
2230.07 117
2230.18 111
2230.29 104
2230.39 97
2230.50 92
2230.61 91
2230.72 95
2230.83 103
2230.94 114
2231.04 126
2231.15 135
2231.26 140
2231.37 139
2231.48 130
2231.59 115
2231.69 95
2231.80 73
2231.91 52
2232.02 33
2232.13 20
2232.23 14
2232.34 14
2232.45 21
2232.56 32
2232.67 44
2232.78 57
2232.88 67
2232.99 75
2233.10 79
2233.21 79
2233.32 78
2233.43 74
2233.53 69
2233.64 63
2233.75 54
2233.86 45
2233.97 36
2234.08 26
2234.18 18
2234.29 11
2234.40 7
2234.51 6
2234.62 9
2234.73 14
2234.83 22
2234.94 32
2235.05 42
2235.16 52
2235.27 61
2235.38 71
2235.48 81
2235.59 92
2235.70 104
2235.81 117
2235.92 128
2236.03 136
2236.13 139
2236.24 136
2236.35 129
2236.46 118
2236.57 106
2236.68 94
2236.78 83
2236.89 74
2237.00 68
2237.11 65
2237.22 64
2237.33 65
2237.44 68
2237.54 73
2237.65 80
2237.76 86
2237.87 90
2237.98 91
2238.09 88
2238.19 81
2238.30 71
2238.41 60
2238.52 49
2238.63 40
2238.74 35
2238.84 33
2238.95 32
2239.06 31
2239.17 28
2239.28 22
2239.39 12
2239.50 0
2239.60 0
2239.71 0
2239.82 0
2239.93 0
2240.04 0
2240.15 0
2240.25 0
2240.36 6
2240.47 21
2240.58 34
2240.69 43
2240.80 49
2240.91 50
2241.01 48
2241.12 46
2241.23 47
2241.34 52
2241.45 63
2241.56 79
2241.67 97
2241.77 115
2241.88 130
2241.99 140
2242.10 143
2242.21 142
2242.32 137
2242.42 131
2242.53 125
2242.64 120
2242.75 116
2242.86 112
2242.97 106
2243.08 100
2243.18 93
2243.29 87
2243.40 83
2243.51 81
2243.62 83
2243.73 88
2243.84 96
2243.94 105
2244.05 114
2244.16 121
2244.27 125
2244.38 126
2244.49 123
2244.60 118
2244.70 112
2244.81 107
2244.92 104
2245.03 105
2245.14 109
2245.25 116
2245.36 125
2245.46 136
2245.57 146
2245.68 156
2245.79 165
2245.90 173
2246.01 180
2246.12 185
2246.22 189
2246.33 192
2246.44 192
2246.55 189
2246.66 184
2246.77 175
2246.88 163
2246.99 150
2247.09 138
2247.20 129
2247.31 126
2247.42 129
2247.53 140
2247.64 156
2247.75 175
2247.85 194
2247.96 209
2248.07 220
2248.18 225
2248.29 227
2248.40 225
2248.51 222
2248.62 217
2248.72 212
2248.83 205
2248.94 196
2249.05 187
2249.16 179
2249.27 172
2249.38 168
2249.48 167
2249.59 170
2249.70 175
2249.81 180
2249.92 183
2250.03 184
2250.14 181
2250.25 177
2250.35 172
2250.46 168
2250.57 167
2250.68 168
2250.79 172
2250.90 177
2251.01 180
2251.12 180
2251.22 176
2251.33 169
2251.44 161
2251.55 153
2251.66 145
2251.77 140
2251.88 137
2251.99 135
2252.09 134
2252.20 133
2252.31 133
2252.42 134
2252.53 136
2252.64 141
2252.75 146
2252.86 154
2252.96 162
2253.07 170
2253.18 177
2253.29 182
2253.40 184
2253.51 183
2253.62 180
2253.73 174
2253.83 168
2253.94 163
2254.05 161
2254.16 164
2254.27 170
2254.38 181
2254.49 194
2254.60 208
2254.71 221
2254.81 231
2254.92 237
2255.03 236
2255.14 232
2255.25 222
2255.36 210
2255.47 197
2255.58 184
2255.68 173
2255.79 167
2255.90 163
2256.01 164
2256.12 166
2256.23 170
2256.34 172
2256.45 171
2256.56 167
2256.66 161
2256.77 152
2256.88 143
2256.99 134
2257.10 128
2257.21 124
2257.32 124
2257.43 126
2257.54 129
2257.64 133
2257.75 135
2257.86 134
2257.97 129
2258.08 121
2258.19 109
2258.30 97
2258.41 86
2258.52 76
2258.62 70
2258.73 67
2258.84 67
2258.95 67
2259.06 67
2259.17 65
2259.28 60
2259.39 52
2259.50 41
2259.60 28
2259.71 14
2259.82 0
2259.93 0
2260.04 0
2260.15 0
2260.26 0
2260.37 0
2260.48 0
2260.59 0
2260.69 3
2260.80 11
2260.91 17
2261.02 21
2261.13 25
2261.24 28
2261.35 33
2261.46 41
2261.57 53
2261.68 69
2261.78 87
2261.89 106
2262.00 124
2262.11 141
2262.22 154
2262.33 164
2262.44 171
2262.55 176
2262.66 178
2262.77 177
2262.87 174
2262.98 169
2263.09 161
2263.20 153
2263.31 147
2263.42 145
2263.53 147
2263.64 153
2263.75 163
2263.86 174
2263.96 185
2264.07 193
2264.18 197
2264.29 198
2264.40 196
2264.51 192
2264.62 188
2264.73 182
2264.84 176
2264.95 169
2265.06 161
2265.16 152
2265.27 143
2265.38 134
2265.49 127
2265.60 122
2265.71 120
2265.82 120
2265.93 123
2266.04 127
2266.15 131
2266.26 134
2266.36 137
2266.47 140
2266.58 142
2266.69 146
2266.80 150
2266.91 155
2267.02 161
2267.13 168
2267.24 177
2267.35 186
2267.46 196
2267.56 207
2267.67 218
2267.78 227
2267.89 232
2268.00 232
2268.11 227
2268.22 218
2268.33 205
2268.44 190
2268.55 177
2268.66 166
2268.77 160
2268.87 159
2268.98 162
2269.09 169
2269.20 180
2269.31 193
2269.42 207
2269.53 221
2269.64 234
2269.75 246
2269.86 254
2269.97 259
2270.08 258
2270.18 252
2270.29 242
2270.40 230
2270.51 218
2270.62 209
2270.73 203
2270.84 200
2270.95 198
2271.06 196
2271.17 193
2271.28 186
2271.39 178
2271.50 169
2271.60 163
2271.71 160
2271.82 162
2271.93 167
2272.04 176
2272.15 187
2272.26 198
2272.37 208
2272.48 216
2272.59 222
2272.70 225
2272.81 224
2272.92 218
2273.02 209
2273.13 196
2273.24 182
2273.35 166
2273.46 150
2273.57 136
2273.68 124
2273.79 114
2273.90 106
2274.01 100
2274.12 95
2274.23 92
2274.34 88
2274.45 84
2274.55 78
2274.66 72
2274.77 67
2274.88 63
2274.99 62
2275.10 65
2275.21 73
2275.32 85
2275.43 99
2275.54 115
2275.65 129
2275.76 141
2275.87 151
2275.98 156
2276.09 157
2276.19 154
2276.30 148
2276.41 139
2276.52 128
2276.63 116
2276.74 105
2276.85 96
2276.96 88
2277.07 83
2277.18 80
2277.29 80
2277.40 82
2277.51 86
2277.62 90
2277.73 96
2277.84 101
2277.94 105
2278.05 107
2278.16 109
2278.27 110
2278.38 113
2278.49 116
2278.60 122
2278.71 129
2278.82 138
2278.93 147
2279.04 157
2279.15 168
2279.26 178
2279.37 189
2279.48 199
2279.59 208
2279.70 215
2279.80 220
2279.91 223
2280.02 223
2280.13 220
2280.24 216
2280.35 211
2280.46 204
2280.57 196
2280.68 187
2280.79 178
2280.90 169
2281.01 161
2281.12 154
2281.23 148
2281.34 141
2281.45 133
2281.56 124
2281.67 113
2281.77 102
2281.88 92
2281.99 83
2282.10 76
2282.21 72
2282.32 72
2282.43 74
2282.54 79
2282.65 85
2282.76 91
2282.87 98
2282.98 104
2283.09 109
2283.20 113
2283.31 116
2283.42 118
2283.53 118
2283.64 118
2283.75 118
2283.86 119
2283.96 123
2284.07 130
2284.18 142
2284.29 160
2284.40 181
2284.51 203
2284.62 222
2284.73 236
2284.84 241
2284.95 237
2285.06 225
2285.17 206
2285.28 186
2285.39 166
2285.50 150
2285.61 138
2285.72 130
2285.83 127
2285.94 128
2286.05 131
2286.16 134
2286.27 138
2286.37 140
2286.48 142
2286.59 141
2286.70 139
2286.81 137
2286.92 137
2287.03 138
2287.14 140
2287.25 143
2287.36 146
2287.47 146
2287.58 144
2287.69 138
2287.80 129
2287.91 118
2288.02 107
2288.13 97
2288.24 88
2288.35 81
2288.46 76
2288.57 73
2288.68 73
2288.79 74
2288.90 77
2289.01 80
2289.12 82
2289.23 80
2289.33 76
2289.44 68
2289.55 57
2289.66 44
2289.77 32
2289.88 23
2289.99 18
2290.10 18
2290.21 24
2290.32 34
2290.43 49
2290.54 65
2290.65 82
2290.76 96
2290.87 108
2290.98 115
2291.09 117
2291.20 115
2291.31 109
2291.42 101
2291.53 92
2291.64 83
2291.75 76
2291.86 72
2291.97 72
2292.08 76
2292.19 83
2292.30 93
2292.41 102
2292.52 110
2292.63 113
2292.74 111
2292.85 103
2292.95 92
2293.06 79
2293.17 66
2293.28 55
2293.39 49
2293.50 49
2293.61 55
2293.72 66
2293.83 81
2293.94 97
2294.05 113
2294.16 125
2294.27 131
2294.38 130
2294.49 122
2294.60 109
2294.71 92
2294.82 76
2294.93 62
2295.04 51
2295.15 45
2295.26 43
2295.37 44
2295.48 48
2295.59 53
2295.70 58
2295.81 62
2295.92 65
2296.03 65
2296.14 63
2296.25 60
2296.36 55
2296.47 51
2296.58 47
2296.69 45
2296.80 45
2296.91 47
2297.02 51
2297.13 57
2297.24 65
2297.35 73
2297.46 82
2297.57 91
2297.68 101
2297.79 111
2297.90 122
2298.01 134
2298.12 147
2298.23 161
2298.34 175
2298.45 188
2298.56 198
2298.67 205
2298.78 209
2298.89 211
2298.99 211
2299.10 211
2299.21 210
2299.32 209
2299.43 208
2299.54 205
2299.65 201
2299.76 195
2299.87 189
2299.98 181
2300.09 174
2300.20 165
2300.31 157
2300.42 149
2300.53 142
2300.64 136
2300.75 132
2300.86 130
2300.97 128
2301.08 126
2301.19 122
2301.30 115
2301.41 104
2301.52 92
2301.63 79
2301.74 68
2301.85 60
2301.96 55
2302.07 53
2302.18 52
2302.29 51
2302.40 48
2302.51 42
2302.62 34
2302.73 25
2302.84 17
2302.95 12
2303.06 10
2303.17 11
2303.28 14
2303.39 19
2303.50 24
2303.61 28
2303.72 30
2303.83 30
2303.94 29
2304.05 27
2304.16 26
2304.27 26
2304.38 28
2304.49 33
2304.60 39
2304.71 46
2304.82 54
2304.93 61
2305.04 68
2305.15 75
2305.26 82
2305.37 88
2305.48 93
2305.59 97
2305.70 99
2305.81 99
2305.92 97
2306.03 93
2306.14 89
2306.25 84
2306.36 78
2306.47 70
2306.58 61
2306.69 50
2306.80 39
2306.91 27
2307.02 17
2307.13 9
2307.24 3
2307.35 0
2307.46 0
2307.57 0
2307.68 0
2307.79 0
2307.90 0
2308.01 0
2308.12 0
2308.24 0
2308.35 4
2308.46 15
2308.57 27
2308.68 39
2308.79 48
2308.90 55
2309.01 57
2309.12 55
2309.23 50
2309.34 43
2309.45 38
2309.56 34
2309.67 35
2309.78 41
2309.89 50
2310.00 61
2310.11 71
2310.22 79
2310.33 82
2310.44 82
2310.55 77
2310.66 69
2310.77 60
2310.88 51
2310.99 42
2311.10 35
2311.21 29
2311.32 24
2311.43 21
2311.54 19
2311.65 17
2311.76 18
2311.87 22
2311.98 30
2312.09 42
2312.20 59
2312.31 80
2312.42 104
2312.53 127
2312.64 148
2312.75 164
2312.86 174
2312.97 177
2313.08 173
2313.19 162
2313.30 147
2313.41 127
2313.52 104
2313.63 80
2313.74 57
2313.85 38
2313.96 24
2314.07 16
2314.18 15
2314.30 18
2314.41 25
2314.52 35
2314.63 45
2314.74 54
2314.85 60
2314.96 65
2315.07 66
2315.18 65
2315.29 60
2315.40 55
2315.51 49
2315.62 44
2315.73 42
2315.84 43
2315.95 47
2316.06 53
2316.17 61
2316.28 71
2316.39 83
2316.50 95
2316.61 110
2316.72 125
2316.83 141
2316.94 156
2317.05 169
2317.16 178
2317.27 184
2317.38 187
2317.49 187
2317.60 186
2317.71 184
2317.82 182
2317.93 180
2318.05 177
2318.16 174
2318.27 170
2318.38 165
2318.49 158
2318.60 151
2318.71 145
2318.82 141
2318.93 138
2319.04 138
2319.15 139
2319.26 139
2319.37 139
2319.48 136
2319.59 130
2319.70 123
2319.81 115
2319.92 107
2320.03 100
2320.14 95
2320.25 92
2320.36 90
2320.47 88
2320.58 86
2320.69 85
2320.80 83
2320.92 83
2321.03 84
2321.14 86
2321.25 89
2321.36 94
2321.47 99
2321.58 104
2321.69 108
2321.80 110
2321.91 111
2322.02 111
2322.13 110
2322.24 110
2322.35 111
2322.46 114
2322.57 118
2322.68 123
2322.79 127
2322.90 128
2323.01 127
2323.12 123
2323.23 118
2323.34 114
2323.46 112
2323.57 116
2323.68 123
2323.79 133
2323.90 142
2324.01 149
2324.12 152
2324.23 149
2324.34 143
2324.45 134
2324.56 125
2324.67 119
2324.78 117
2324.89 119
2325.00 123
2325.11 127
2325.22 130
2325.33 130
2325.44 127
2325.55 121
2325.67 115
2325.78 109
2325.89 105
2326.00 104
2326.11 106
2326.22 111
2326.33 117
2326.44 125
2326.55 131
2326.66 136
2326.77 139
2326.88 139
2326.99 137
2327.10 133
2327.21 126
2327.32 118
2327.43 110
2327.54 103
2327.66 96
2327.77 92
2327.88 90
2327.99 91
2328.10 93
2328.21 96
2328.32 99
2328.43 101
2328.54 101
2328.65 99
2328.76 95
2328.87 90
2328.98 84
2329.09 75
2329.20 66
2329.31 55
2329.42 45
2329.54 37
2329.65 34
2329.76 36
2329.87 46
2329.98 61
2330.09 81
2330.20 102
2330.31 122
2330.42 137
2330.53 148
2330.64 155
2330.75 158
2330.86 159
2330.97 159
2331.08 159
2331.20 159
2331.31 159
2331.42 158
2331.53 156
2331.64 154
2331.75 153
2331.86 152
2331.97 153
2332.08 155
2332.19 157
2332.30 160
2332.41 161
2332.52 161
2332.63 159
2332.74 155
2332.86 150
2332.97 142
2333.08 133
2333.19 123
2333.30 113
2333.41 104
2333.52 97
2333.63 92
2333.74 89
2333.85 89
2333.96 89
2334.07 91
2334.18 93
2334.29 96
2334.41 101
2334.52 109
2334.63 119
2334.74 133
2334.85 148
2334.96 161
2335.07 172
2335.18 180
2335.29 182
2335.40 182
2335.51 179
2335.62 177
2335.73 177
2335.85 181
2335.96 187
2336.07 195
2336.18 202
2336.29 207
2336.40 209
2336.51 206
2336.62 202
2336.73 197
2336.84 193
2336.95 192
2337.06 192
2337.17 195
2337.29 198
2337.40 198
2337.51 195
2337.62 188
2337.73 177
2337.84 163
2337.95 148
2338.06 135
2338.17 126
2338.28 121
2338.39 120
2338.50 125
2338.62 132
2338.73 143
2338.84 154
2338.95 165
2339.06 175
2339.17 184
2339.28 193
2339.39 200
2339.50 207
2339.61 213
2339.72 217
2339.83 219
2339.95 219
2340.06 217
2340.17 215
2340.28 214
2340.39 216
2340.50 221
2340.61 228
2340.72 237
2340.83 248
2340.94 257
2341.05 266
2341.16 272
2341.28 276
2341.39 278
2341.50 277
2341.61 272
2341.72 264
2341.83 252
2341.94 239
2342.05 226
2342.16 216
2342.27 212
2342.38 216
2342.50 226
2342.61 241
2342.72 257
2342.83 268
2342.94 273
2343.05 270
2343.16 258
2343.27 241
2343.38 220
2343.49 200
2343.61 183
2343.72 171
2343.83 163
2343.94 161
2344.05 163
2344.16 169
2344.27 177
2344.38 187
2344.49 196
2344.60 203
2344.71 207
2344.83 205
2344.94 196
2345.05 181
2345.16 160
2345.27 135
2345.38 107
2345.49 81
2345.60 56
2345.71 35
2345.82 18
2345.94 4
2346.05 0
2346.16 0
2346.27 0
2346.38 0
2346.49 0
2346.60 0
2346.71 0
2346.82 0
2346.94 4
2347.05 7
2347.16 9
2347.27 12
2347.38 15
2347.49 18
2347.60 21
2347.71 25
2347.82 28
2347.93 30
2348.05 31
2348.16 32
2348.27 32
2348.38 32
2348.49 32
2348.60 33
2348.71 34
2348.82 37
2348.93 41
2349.05 46
2349.16 53
2349.27 62
2349.38 73
2349.49 85
2349.60 97
2349.71 107
2349.82 114
2349.93 117
2350.05 116
2350.16 112
2350.27 105
2350.38 99
2350.49 95
2350.60 95
2350.71 99
2350.82 107
2350.93 119
2351.05 134
2351.16 153
2351.27 172
2351.38 191
2351.49 208
2351.60 220
2351.71 226
2351.82 226
2351.93 221
2352.05 210
2352.16 198
2352.27 184
2352.38 170
2352.49 158
2352.60 147
2352.71 137
2352.82 128
2352.93 119
2353.05 112
2353.16 105
2353.27 101
2353.38 100
2353.49 102
2353.60 108
2353.71 116
2353.82 126
2353.94 135
2354.05 142
2354.16 147
2354.27 149
2354.38 147
2354.49 143
2354.60 137
2354.71 130
2354.82 124
2354.94 118
2355.05 113
2355.16 110
2355.27 107
2355.38 104
2355.49 102
2355.60 100
2355.71 97
2355.83 94
2355.94 90
2356.05 85
2356.16 78
2356.27 69
2356.38 58
2356.49 45
2356.60 31
2356.72 16
2356.83 1
2356.94 0
2357.05 0
2357.16 0
2357.27 0
2357.38 0
2357.49 5
2357.61 21
2357.72 38
2357.83 52
2357.94 61
2358.05 66
2358.16 65
2358.27 61
2358.39 55
2358.50 47
2358.61 41
2358.72 36
2358.83 33
2358.94 34
2359.05 36
2359.16 39
2359.28 42
2359.39 44
2359.50 43
2359.61 40
2359.72 36
2359.83 32
2359.94 30
2360.06 30
2360.17 34
2360.28 39
2360.39 47
2360.50 56
2360.61 64
2360.72 71
2360.83 77
2360.95 83
2361.06 89
2361.17 96
2361.28 105
2361.39 116
2361.50 129
2361.61 142
2361.73 156
2361.84 168
2361.95 178
2362.06 185
2362.17 188
2362.28 186
2362.39 181
2362.51 172
2362.62 160
2362.73 145
2362.84 129
2362.95 112
2363.06 95
2363.17 79
2363.29 65
2363.40 53
2363.51 44
2363.62 39
2363.73 37
2363.84 37
2363.95 40
2364.07 46
2364.18 55
2364.29 66
2364.40 78
2364.51 91
2364.62 105
2364.73 116
2364.85 126
2364.96 131
2365.07 133
2365.18 133
2365.29 131
2365.40 129
2365.51 128
2365.63 130
2365.74 134
2365.85 141
2365.96 151
2366.07 163
2366.18 176
2366.29 190
2366.41 204
2366.52 217
2366.63 227
2366.74 234
2366.85 236
2366.96 232
2367.07 222
2367.19 208
2367.30 192
2367.41 175
2367.52 160
2367.63 147
2367.74 137
2367.86 128
2367.97 120
2368.08 113
2368.19 107
2368.30 100
2368.41 93
2368.52 87
2368.64 81
2368.75 74
2368.86 68
2368.97 63
2369.08 60
2369.19 59
2369.31 61
2369.42 66
2369.53 73
2369.64 80
2369.75 85
2369.86 89
2369.98 90
2370.09 88
2370.20 84
2370.31 78
2370.42 72
2370.53 65
2370.64 58
2370.76 51
2370.87 45
2370.98 40
2371.09 37
2371.20 34
2371.31 30
2371.43 26
2371.54 20
2371.65 12
2371.76 3
2371.87 0
2371.98 0
2372.10 0
2372.21 0
2372.32 0
2372.43 12
2372.54 30
2372.65 50
2372.77 71
2372.88 91
2372.99 111
2373.10 129
2373.21 146
2373.32 163
2373.44 179
2373.55 194
2373.66 207
2373.77 217
2373.88 223
2373.99 223
2374.11 218
2374.22 208
2374.33 195
2374.44 179
2374.55 164
2374.66 151
2374.78 142
2374.89 136
2375.00 134
2375.11 134
2375.22 135
2375.33 136
2375.45 136
2375.56 136
2375.67 136
2375.78 134
2375.89 131
2376.00 125
2376.12 115
2376.23 103
2376.34 87
2376.45 71
2376.56 54
2376.67 40
2376.79 30
2376.90 24
2377.01 22
2377.12 24
2377.23 28
2377.34 33
2377.46 39
2377.57 46
2377.68 53
2377.79 61
2377.90 70
2378.02 79
2378.13 89
2378.24 98
2378.35 107
2378.46 115
2378.57 121
2378.69 125
2378.80 127
2378.91 127
2379.02 126
2379.13 124
2379.25 122
2379.36 121
2379.47 123
2379.58 126
2379.69 131
2379.80 139
2379.92 147
2380.03 156
2380.14 165
2380.25 173
2380.36 181
2380.47 187
2380.59 193
2380.70 198
2380.81 201
2380.92 202
2381.03 201
2381.15 197
2381.26 192
2381.37 185
2381.48 176
2381.59 166
2381.71 156
2381.82 146
2381.93 137
2382.04 130
2382.15 125
2382.26 123
2382.38 125
2382.49 130
2382.60 136
2382.71 142
2382.82 147
2382.94 151
2383.05 154
2383.16 156
2383.27 159
2383.38 163
2383.50 167
2383.61 172
2383.72 174
2383.83 174
2383.94 170
2384.05 162
2384.17 151
2384.28 140
2384.39 131
2384.50 124
2384.61 122
2384.73 124
2384.84 127
2384.95 130
2385.06 132
2385.17 132
2385.29 130
2385.40 125
2385.51 118
2385.62 111
2385.73 102
2385.85 92
2385.96 81
2386.07 70
2386.18 60
2386.29 52
2386.41 46
2386.52 42
2386.63 39
2386.74 39
2386.85 41
2386.97 45
2387.08 51
2387.19 60
2387.30 71
2387.41 83
2387.53 95
2387.64 105
2387.75 113
2387.86 119
2387.97 123
2388.09 126
2388.20 128
2388.31 130
2388.42 133
2388.53 134
2388.65 133
2388.76 129
2388.87 122
2388.98 112
2389.09 98
2389.21 83
2389.32 66
2389.43 49
2389.54 33
2389.65 17
2389.77 4
2389.88 0
2389.99 0
2390.10 0
2390.21 0
2390.33 0
2390.44 0
2390.55 0
2390.66 0
2390.77 0
2390.89 5
2391.00 12
2391.11 21
2391.22 33
2391.33 45
2391.45 59
2391.56 72
2391.67 86
2391.78 99
2391.89 110
2392.01 120
2392.12 126
2392.23 130
2392.34 131
2392.46 131
2392.57 130
2392.68 130
2392.79 131
2392.90 133
2393.02 137
2393.13 140
2393.24 143
2393.35 145
2393.46 147
2393.58 149
2393.69 151
2393.80 154
2393.91 157
2394.02 158
2394.14 157
2394.25 152
2394.36 142
2394.47 129
2394.59 114
2394.70 100
2394.81 90
2394.92 85
2395.03 86
2395.15 91
2395.26 99
2395.37 109
2395.48 119
2395.60 129
2395.71 138
2395.82 146
2395.93 153
2396.04 158
2396.16 161
2396.27 160
2396.38 158
2396.49 155
2396.60 152
2396.72 150
2396.83 151
2396.94 154
2397.05 159
2397.17 164
2397.28 169
2397.39 173
2397.50 176
2397.61 178
2397.73 178
2397.84 176
2397.95 169
2398.06 157
2398.18 139
2398.29 114
2398.40 84
2398.51 51
2398.62 20
2398.74 0
2398.85 0
2398.96 0
2399.07 0
2399.19 0
2399.30 0
2399.41 3
2399.52 20
2399.64 35
2399.75 49
2399.86 60
2399.97 69
2400.08 76
2400.20 82
2400.31 86
2400.42 87
2400.53 87
2400.65 86
2400.76 86
2400.87 86
2400.98 88
2401.10 91
2401.21 96
2401.32 99
2401.43 101
2401.54 100
2401.66 96
2401.77 88
2401.88 78
2401.99 65
2402.11 53
2402.22 41
2402.33 31
2402.44 25
2402.56 22
2402.67 24
2402.78 29
2402.89 37
2403.00 45
2403.12 53
2403.23 59
2403.34 62
2403.45 62
2403.57 59
2403.68 55
2403.79 51
2403.90 48
2404.02 47
2404.13 49
2404.24 55
2404.35 62
2404.47 71
2404.58 79
2404.69 86
2404.80 89
2404.92 88
2405.03 82
2405.14 72
2405.25 58
2405.36 42
2405.48 25
2405.59 8
2405.70 0
2405.81 0
2405.93 0
2406.04 0
2406.15 0
2406.26 0
2406.38 0
2406.49 0
2406.60 6
2406.71 12
2406.83 18
2406.94 24
2407.05 30
2407.16 37
2407.28 45
2407.39 54
2407.50 62
2407.61 68
2407.73 71
2407.84 71
2407.95 68
2408.06 62
2408.18 54
2408.29 47
2408.40 42
2408.51 40
2408.63 41
2408.74 47
2408.85 55
2408.96 64
2409.08 75
2409.19 84
2409.30 91
2409.41 94
2409.53 94
2409.64 90
2409.75 84
2409.86 76
2409.98 68
2410.09 61
2410.20 55
2410.31 50
2410.43 46
2410.54 42
2410.65 40
2410.76 39
2410.88 41
2410.99 44
2411.10 48
2411.21 53
2411.33 57
2411.44 59
2411.55 56
2411.66 50
2411.78 40
2411.89 29
2412.00 19
2412.11 12
2412.23 9
2412.34 11
2412.45 18
2412.56 27
2412.68 36
2412.79 45
2412.90 51
2413.01 55
2413.13 57
2413.24 57
2413.35 56
2413.46 56
2413.58 55
2413.69 55
2413.80 54
2413.92 53
2414.03 51
2414.14 49
2414.25 46
2414.37 43
2414.48 39
2414.59 34
2414.70 27
2414.82 20
2414.93 12
2415.04 4
2415.15 0
2415.27 0
2415.38 0
2415.49 0
2415.60 0
2415.72 6
2415.83 13
2415.94 20
2416.06 26
2416.17 33
2416.28 39
2416.39 44
2416.51 48
2416.62 52
2416.73 53
2416.84 52
2416.96 50
2417.07 47
2417.18 44
2417.29 40
2417.41 37
2417.52 34
2417.63 33
2417.75 31
2417.86 29
2417.97 26
2418.08 20
2418.20 13
2418.31 4
2418.42 0
2418.53 0
2418.65 0
2418.76 0
2418.87 0
2418.99 0
2419.10 0
2419.21 0
2419.32 8
2419.44 19
2419.55 29
2419.66 38
2419.77 48
2419.89 59
2420.00 72
2420.11 87
2420.23 104
2420.34 121
2420.45 136
2420.56 147
2420.68 151
2420.79 147
2420.90 135
2421.01 119
2421.13 101
2421.24 83
2421.35 69
2421.47 60
2421.58 55
2421.69 54
2421.80 54
2421.92 54
2422.03 54
2422.14 54
2422.26 56
2422.37 59
2422.48 62
2422.59 67
2422.71 70
2422.82 72
2422.93 72
2423.05 70
2423.16 68
2423.27 67
2423.38 66
2423.50 67
2423.61 68
2423.72 68
2423.83 67
2423.95 63
2424.06 58
2424.17 53
2424.29 48
2424.40 47
2424.51 49
2424.62 54
2424.74 61
2424.85 68
2424.96 74
2425.08 77
2425.19 77
2425.30 76
2425.41 74
2425.53 72
2425.64 71
2425.75 72
2425.87 73
2425.98 75
2426.09 77
2426.21 79
2426.32 80
2426.43 81
2426.54 82
2426.66 82
2426.77 82
2426.88 80
2427.00 77
2427.11 73
2427.22 67
2427.33 61
2427.45 57
2427.56 55
2427.67 56
2427.79 60
2427.90 66
2428.01 74
2428.12 82
2428.24 89
2428.35 95
2428.46 98
2428.58 98
2428.69 97
2428.80 95
2428.92 93
2429.03 94
2429.14 96
2429.25 101
2429.37 107
2429.48 112
2429.59 114
2429.71 114
2429.82 109
2429.93 100
2430.05 89
2430.16 78
2430.27 69
2430.38 62
2430.50 60
2430.61 62
2430.72 67
2430.84 74
2430.95 81
2431.06 86
2431.18 89
2431.29 89
2431.40 86
2431.51 82
2431.63 77
2431.74 73
2431.85 69
2431.97 66
2432.08 63
2432.19 58
2432.31 50
2432.42 40
2432.53 27
2432.64 13
2432.76 0
2432.87 0
2432.98 0
2433.10 0
2433.21 0
2433.32 0
2433.44 0
2433.55 0
2433.66 1
2433.78 13
2433.89 25
2434.00 37
2434.11 49
2434.23 59
2434.34 69
2434.45 77
2434.57 84
2434.68 88
2434.79 91
2434.91 93
2435.02 94
2435.13 94
2435.25 96
2435.36 100
2435.47 106
2435.58 115
2435.70 125
2435.81 137
2435.92 151
2436.04 165
2436.15 178
2436.26 190
2436.38 200
2436.49 206
2436.60 209
2436.72 208
2436.83 204
2436.94 196
2437.06 186
2437.17 174
2437.28 161
2437.39 146
2437.51 131
2437.62 115
2437.73 100
2437.85 86
2437.96 74
2438.07 65
2438.19 59
2438.30 56
2438.41 54
2438.53 54
2438.64 55
2438.75 57
2438.87 61
2438.98 66
2439.09 72
2439.21 80
2439.32 88
2439.43 95
2439.55 101
2439.66 105
2439.77 106
2439.88 103
2440.00 98
2440.11 91
2440.22 84
2440.34 76
2440.45 69
2440.56 64
2440.68 59
2440.79 55
2440.90 52
2441.02 50
2441.13 49
2441.24 50
2441.36 53
2441.47 57
2441.58 63
2441.70 70
2441.81 76
2441.92 80
2442.04 82
2442.15 82
2442.26 80
2442.38 76
2442.49 72
2442.60 68
2442.72 66
2442.83 64
2442.94 63
2443.06 62
2443.17 62
2443.28 63
2443.40 64
2443.51 66
2443.62 69
2443.74 71
2443.85 72
2443.96 70
2444.08 66
2444.19 60
2444.30 54
2444.42 49
2444.53 49
2444.64 54
2444.76 64
2444.87 79
2444.98 95
2445.10 111
2445.21 125
2445.32 135
2445.44 140
2445.55 141
2445.66 139
2445.78 135
2445.89 130
2446.00 125
2446.12 119
2446.23 113
2446.34 106
2446.46 97
2446.57 87
2446.68 76
2446.80 65
2446.91 57
2447.02 51
2447.14 50
2447.25 53
2447.36 59
2447.48 67
2447.59 76
2447.70 84
2447.82 89
2447.93 91
2448.04 91
2448.16 89
2448.27 86
2448.38 83
2448.50 80
2448.61 79
2448.72 78
2448.84 79
2448.95 81
2449.06 84
2449.18 88
2449.29 92
2449.40 94
2449.52 96
2449.63 96
2449.74 96
2449.86 98
2449.97 102
2450.08 111
2450.20 123
2450.31 136
2450.42 150
2450.54 162
2450.65 170
2450.77 174
2450.88 176
2450.99 175
2451.11 174
2451.22 174
2451.33 175
2451.45 176
2451.56 178
2451.67 177
2451.79 175
2451.90 170
2452.01 161
2452.13 151
2452.24 138
2452.35 125
2452.47 113
2452.58 102
2452.69 92
2452.81 83
2452.92 76
2453.04 68
2453.15 60
2453.26 51
2453.38 41
2453.49 32
2453.60 23
2453.72 15
2453.83 9
2453.94 3
2454.06 0
2454.17 0
2454.28 0
2454.40 0
2454.51 0
2454.62 0
2454.74 0
2454.85 3
2454.97 5
2455.08 6
2455.19 5
2455.31 4
2455.42 3
2455.53 2
2455.65 3
2455.76 5
2455.87 8
2455.99 11
2456.10 13
2456.21 14
2456.33 14
2456.44 14
2456.56 14
2456.67 15
2456.78 18
2456.90 23
2457.01 29
2457.12 34
2457.24 37
2457.35 38
2457.46 36
2457.58 31
2457.69 24
2457.81 17
2457.92 12
2458.03 9
2458.15 10
2458.26 15
2458.37 22
2458.49 31
2458.60 40
2458.71 47
2458.83 52
2458.94 54
2459.06 53
2459.17 51
2459.28 47
2459.40 40
2459.51 32
2459.62 23
2459.74 13
2459.85 2
2459.96 0
2460.08 0
2460.19 0
2460.31 0
2460.42 0
2460.53 0
2460.65 0
2460.76 3
2460.87 9
2460.99 13
2461.10 15
2461.22 17
2461.33 17
2461.44 16
2461.56 14
2461.67 13
2461.78 12
2461.90 13
2462.01 15
2462.13 20
2462.24 27
2462.35 35
2462.47 43
2462.58 51
2462.69 57
2462.81 61
2462.92 62
2463.03 61
2463.15 58
2463.26 55
2463.38 51
2463.49 49
2463.60 47
2463.72 47
2463.83 47
2463.95 48
2464.06 49
2464.17 50
2464.29 50
2464.40 51
2464.51 52
2464.63 56
2464.74 60
2464.86 66
2464.97 72
2465.08 77
2465.20 81
2465.31 82
2465.42 81
2465.54 80
2465.65 78
2465.77 77
2465.88 78
2465.99 80
2466.11 85
2466.22 91
2466.33 99
2466.45 106
2466.56 113
2466.68 120
2466.79 125
2466.90 129
2467.02 132
2467.13 134
2467.25 136
2467.36 138
2467.47 139
2467.59 139
2467.70 139
2467.81 137
2467.93 132
2468.04 126
2468.16 117
2468.27 107
2468.38 98
2468.50 89
2468.61 83
2468.73 78
2468.84 75
2468.95 73
2469.07 71
2469.18 69
2469.30 69
2469.41 69
2469.52 69
2469.64 70
2469.75 70
2469.86 68
2469.98 64
2470.09 59
2470.21 54
2470.32 50
2470.43 49
2470.55 53
2470.66 61
2470.78 74
2470.89 89
2471.00 105
2471.12 121
2471.23 135
2471.35 147
2471.46 157
2471.57 164
2471.69 167
2471.80 167
2471.92 162
2472.03 153
2472.14 140
2472.26 125
2472.37 110
2472.49 97
2472.60 87
2472.71 81
2472.83 79
2472.94 79
2473.06 81
2473.17 83
2473.28 85
2473.40 86
2473.51 87
2473.63 90
2473.74 92
2473.85 94
2473.97 94
2474.08 92
2474.20 85
2474.31 75
2474.42 61
2474.54 46
2474.65 32
2474.77 20
2474.88 11
2474.99 5
2475.11 2
2475.22 2
2475.34 3
2475.45 4
2475.56 4
2475.68 3
2475.79 1
2475.91 0
2476.02 0
2476.13 0
2476.25 0
2476.36 0
2476.48 0
2476.59 9
2476.70 21
2476.82 33
2476.93 46
2477.05 56
2477.16 66
2477.27 74
2477.39 82
2477.50 91
2477.62 101
2477.73 112
2477.84 124
2477.96 137
2478.07 148
2478.19 158
2478.30 165
2478.42 171
2478.53 175
2478.64 177
2478.76 178
2478.87 177
2478.99 175
2479.10 173
2479.21 170
2479.33 169
2479.44 168
2479.56 169
2479.67 172
2479.78 176
2479.90 180
2480.01 184
2480.13 187
2480.24 186
2480.36 184
2480.47 179
2480.58 173
2480.70 166
2480.81 159
2480.93 151
2481.04 144
2481.15 137
2481.27 130
2481.38 124
2481.50 120
2481.61 118
2481.73 119
2481.84 122
2481.95 127
2482.07 132
2482.18 134
2482.30 133
2482.41 128
2482.52 120
2482.64 110
2482.75 100
2482.87 94
2482.98 92
2483.10 94
2483.21 100
2483.32 107
2483.44 113
2483.55 116
2483.67 115
2483.78 112
2483.90 107
2484.01 103
2484.12 101
2484.24 101
2484.35 103
2484.47 106
2484.58 109
2484.69 109
2484.81 107
2484.92 101
2485.04 92
2485.15 81
2485.27 67
2485.38 54
2485.49 42
2485.61 32
2485.72 25
2485.84 20
2485.95 18
2486.07 19
2486.18 20
2486.29 22
2486.41 24
2486.52 24
2486.64 24
2486.75 24
2486.87 24
2486.98 26
2487.09 29
2487.21 34
2487.32 40
2487.44 47
2487.55 54
2487.67 58
2487.78 60
2487.89 60
2488.01 57
2488.12 54
2488.24 52
2488.35 52
2488.47 55
2488.58 61
2488.70 69
2488.81 78
2488.92 86
2489.04 94
2489.15 99
2489.27 102
2489.38 103
2489.50 103
2489.61 102
2489.72 103
2489.84 104
2489.95 107
2490.07 110
2490.18 111
2490.30 111
2490.41 108
2490.53 103
2490.64 96
2490.75 89
2490.87 81
2490.98 73
2491.10 66
2491.21 59
2491.33 51
2491.44 43
2491.55 35
2491.67 29
2491.78 25
2491.90 23
2492.01 24
2492.13 26
2492.24 31
2492.36 35
2492.47 41
2492.58 48
2492.70 57
2492.81 70
2492.93 87
2493.04 108
2493.16 132
2493.27 156
2493.39 179
2493.50 197
2493.61 210
2493.73 217
2493.84 218
2493.96 212
2494.07 202
2494.19 189
2494.30 175
2494.42 163
2494.53 153
2494.64 147
2494.76 145
2494.87 147
2494.99 151
2495.10 157
2495.22 162
2495.33 166
2495.45 168
2495.56 169
2495.68 167
2495.79 164
2495.90 159
2496.02 153
2496.13 146
2496.25 139
2496.36 133
2496.48 129
2496.59 128
2496.71 131
2496.82 135
2496.93 142
2497.05 150
2497.16 158
2497.28 166
2497.39 174
2497.51 181
2497.62 186
2497.74 191
2497.85 193
2497.97 193
2498.08 191
2498.19 186
2498.31 179
2498.42 171
2498.54 163
2498.65 157
2498.77 154
2498.88 153
2499.00 157
2499.11 162
2499.23 169
2499.34 175
2499.46 179
2499.57 180
2499.68 178
2499.80 172
2499.91 163
2500.03 153
2500.14 141
2500.26 127
2500.37 112
2500.49 96
2500.60 80
2500.72 66
2500.83 56
2500.94 51
2501.06 52
2501.17 58
2501.29 70
2501.40 84
2501.52 99
2501.63 113
2501.75 126
2501.86 137
2501.98 146
2502.09 154
2502.21 160
2502.32 165
2502.44 169
2502.55 171
2502.66 171
2502.78 169
2502.89 165
2503.01 157
2503.12 148
2503.24 137
2503.35 128
2503.47 120
2503.58 116
2503.70 115
2503.81 119
2503.93 124
2504.04 129
2504.16 134
2504.27 135
2504.38 133
2504.50 127
2504.61 120
2504.73 112
2504.84 107
2504.96 105
2505.07 109
2505.19 119
2505.30 133
2505.42 150
2505.53 167
2505.65 181
2505.76 192
2505.88 197
2505.99 197
2506.11 192
2506.22 184
2506.34 174
2506.45 165
2506.56 157
2506.68 152
2506.79 148
2506.91 147
2507.02 147
2507.14 148
2507.25 149
2507.37 150
2507.48 152
2507.60 155
2507.71 158
2507.83 163
2507.94 169
2508.06 176
2508.17 183
2508.29 189
2508.40 194
2508.52 197
2508.63 197
2508.75 194
2508.86 188
2508.98 180
2509.09 169
2509.20 159
2509.32 150
2509.43 143
2509.55 138
2509.66 136
2509.78 136
2509.89 139
2510.01 145
2510.12 153
2510.24 164
2510.35 178
2510.47 193
2510.58 209
2510.70 224
2510.81 237
2510.93 248
2511.04 255
2511.16 259
2511.27 257
2511.39 249
2511.50 236
2511.62 217
2511.73 192
2511.85 164
2511.96 135
2512.08 108
2512.19 85
2512.31 70
2512.42 62
2512.54 62
2512.65 68
2512.77 76
2512.88 85
2512.99 90
2513.11 92
2513.22 88
2513.34 81
2513.45 71
2513.57 60
2513.68 50
2513.80 41
2513.91 33
2514.03 26
2514.14 17
2514.26 8
2514.37 0
2514.49 0
2514.60 0
2514.72 0
2514.83 0
2514.95 0
2515.06 0
2515.18 0
2515.29 1
2515.41 11
2515.52 22
2515.64 33
2515.75 44
2515.87 54
2515.98 61
2516.10 67
2516.21 71
2516.33 73
2516.44 74
2516.56 74
2516.67 75
2516.79 76
2516.90 76
2517.02 76
2517.13 74
2517.25 69
2517.36 63
2517.48 54
2517.59 45
2517.71 37
2517.82 30
2517.94 26
2518.05 26
2518.17 28
2518.28 34
2518.40 41
2518.51 50
2518.63 58
2518.74 66
2518.86 71
2518.97 74
2519.09 75
2519.20 73
2519.32 69
2519.43 64
2519.55 58
2519.66 52
2519.78 46
2519.89 41
2520.01 36
2520.12 33
2520.24 31
2520.35 31
2520.47 32
2520.58 34
2520.70 37
2520.81 41
2520.93 45
2521.04 51
2521.16 58
2521.27 65
2521.39 74
2521.50 81
2521.62 87
2521.73 91
2521.85 92
2521.97 90
2522.08 87
2522.20 83
2522.31 81
2522.43 81
2522.54 85
2522.66 93
2522.77 104
2522.89 117
2523.00 133
2523.12 149
2523.23 165
2523.35 178
2523.46 187
2523.58 190
2523.69 186
2523.81 174
2523.92 157
2524.04 135
2524.15 112
2524.27 91
2524.38 74
2524.50 63
2524.61 59
2524.73 59
2524.84 63
2524.96 69
2525.07 75
2525.19 80
2525.30 83
2525.42 84
2525.53 83
2525.65 81
2525.77 78
2525.88 75
2526.00 73
2526.11 72
2526.23 72
2526.34 74
2526.46 78
2526.57 84
2526.69 91
2526.80 99
2526.92 105
2527.03 111
2527.15 114
2527.26 115
2527.38 113
2527.49 111
2527.61 108
2527.72 105
2527.84 104
2527.95 104
2528.07 105
2528.18 108
2528.30 112
2528.42 118
2528.53 123
2528.65 127
2528.76 131
2528.88 133
2528.99 133
2529.11 131
2529.22 127
2529.34 122
2529.45 117
2529.57 113
2529.68 111
2529.80 109
2529.91 109
2530.03 109
2530.14 108
2530.26 106
2530.37 103
2530.49 98
2530.61 94
2530.72 88
2530.84 83
2530.95 78
2531.07 74
2531.18 71
2531.30 69
2531.41 68
2531.53 70
2531.64 72
2531.76 75
2531.87 77
2531.99 80
2532.10 82
2532.22 85
2532.34 87
2532.45 88
2532.57 90
2532.68 91
2532.80 90
2532.91 89
2533.03 86
2533.14 82
2533.26 77
2533.37 72
2533.49 65
2533.60 58
2533.72 50
2533.83 43
2533.95 38
2534.07 35
2534.18 37
2534.30 44
2534.41 54
2534.53 67
2534.64 81
2534.76 96
2534.87 109
2534.99 120
2535.10 128
2535.22 134
2535.34 138
2535.45 141
2535.57 144
2535.68 146
2535.80 149
2535.91 152
2536.03 155
2536.14 156
2536.26 156
2536.37 154
2536.49 150
2536.60 146
2536.72 140
2536.84 136
2536.95 132
2537.07 131
2537.18 131
2537.30 133
2537.41 135
2537.53 135
2537.64 133
2537.76 128
2537.87 121
2537.99 112
2538.11 103
2538.22 97
2538.34 95
2538.45 98
2538.57 106
2538.68 119
2538.80 135
2538.91 154
2539.03 173
2539.14 190
2539.26 202
2539.38 210
2539.49 210
2539.61 204
2539.72 192
2539.84 176
2539.95 159
2540.07 145
2540.18 135
2540.30 132
2540.42 134
2540.53 141
2540.65 150
2540.76 158
2540.88 164
2540.99 167
2541.11 167
2541.22 167
2541.34 167
2541.46 167
2541.57 169
2541.69 173
2541.80 176
2541.92 180
2542.03 182
2542.15 181
2542.26 178
2542.38 171
2542.50 159
2542.61 144
2542.73 126
2542.84 108
2542.96 92
2543.07 81
2543.19 77
2543.30 81
2543.42 93
2543.54 111
2543.65 133
2543.77 154
2543.88 172
2544.00 184
2544.11 189
2544.23 187
2544.35 181
2544.46 174
2544.58 169
2544.69 169
2544.81 174
2544.92 185
2545.04 199
2545.15 216
2545.27 234
2545.39 252
2545.50 270
2545.62 288
2545.73 306
2545.85 325
2545.96 345
2546.08 363
2546.20 380
2546.31 394
2546.43 404
2546.54 408
2546.66 407
2546.77 401
2546.89 391
2547.00 378
2547.12 363
2547.24 348
2547.35 333
2547.47 319
2547.58 305
2547.70 291
2547.81 277
2547.93 265
2548.05 255
2548.16 247
2548.28 243
2548.39 243
2548.51 244
2548.62 248
2548.74 251
2548.86 255
2548.97 257
2549.09 259
2549.20 261
2549.32 263
2549.43 265
2549.55 266
2549.67 263
2549.78 256
2549.90 242
2550.01 222
2550.13 195
2550.24 165
2550.36 133
2550.48 101
2550.59 73
2550.71 49
2550.82 31
2550.94 20
2551.06 17
2551.17 21
2551.29 32
2551.40 48
2551.52 66
2551.63 84
2551.75 99
2551.87 109
2551.98 114
2552.10 114
2552.21 112
2552.33 107
2552.44 102
2552.56 98
2552.68 94
2552.79 90
2552.91 86
2553.02 83
2553.14 79
2553.26 77
2553.37 75
2553.49 75
2553.60 75
2553.72 76
2553.83 76
2553.95 75
2554.07 73
2554.18 71
2554.30 69
2554.41 68
2554.53 71
2554.65 78
2554.76 88
2554.88 101
2554.99 115
2555.11 126
2555.22 134
2555.34 136
2555.46 133
2555.57 125
2555.69 114
2555.80 102
2555.92 89
2556.04 76
2556.15 63
2556.27 51
2556.38 39
2556.50 28
2556.62 18
2556.73 11
2556.85 7
2556.96 8
2557.08 12
2557.19 20
2557.31 29
2557.43 39
2557.54 49
2557.66 59
2557.77 70
2557.89 82
2558.01 94
2558.12 108
2558.24 121
2558.35 134
2558.47 144
2558.59 150
2558.70 154
2558.82 155
2558.93 155
2559.05 154
2559.17 153
2559.28 154
2559.40 155
2559.51 157
2559.63 159
2559.75 162
2559.86 164
2559.98 168
2560.09 172
2560.21 177
2560.33 182
2560.44 189
2560.56 196
2560.67 204
2560.79 211
2560.90 217
2561.02 219
2561.14 216
2561.25 206
2561.37 189
2561.48 165
2561.60 135
2561.72 103
2561.83 72
2561.95 44
2562.07 21
2562.18 4
2562.30 0
2562.41 0
2562.53 0
2562.65 0
2562.76 0
2562.88 0
2562.99 0
2563.11 0
2563.23 0
2563.34 11
2563.46 26
2563.57 42
2563.69 58
2563.81 73
2563.92 86
2564.04 97
2564.15 107
2564.27 115
2564.39 122
2564.50 127
2564.62 132
2564.73 135
2564.85 138
2564.97 140
2565.08 141
2565.20 142
2565.31 143
2565.43 144
2565.55 145
2565.66 147
2565.78 149
2565.90 151
2566.01 152
2566.13 152
2566.24 149
2566.36 144
2566.48 139
2566.59 133
2566.71 128
2566.82 125
2566.94 123
2567.06 121
2567.17 120
2567.29 118
2567.40 114
2567.52 108
2567.64 101
2567.75 93
2567.87 86
2567.99 79
2568.10 74
2568.22 71
2568.33 69
2568.45 70
2568.57 72
2568.68 77
2568.80 84
2568.91 95
2569.03 109
2569.15 126
2569.26 143
2569.38 160
2569.50 176
2569.61 188
2569.73 196
2569.84 201
2569.96 202
2570.08 200
2570.19 196
2570.31 189
2570.43 179
2570.54 167
2570.66 153
2570.77 139
2570.89 126
2571.01 117
2571.12 111
2571.24 110
2571.35 112
2571.47 116
2571.59 122
2571.70 127
2571.82 130
2571.94 133
2572.05 133
2572.17 133
2572.28 130
2572.40 126
2572.52 119
2572.63 112
2572.75 104
2572.87 96
2572.98 89
2573.10 83
2573.21 78
2573.33 73
2573.45 67
2573.56 60
2573.68 51
2573.80 42
2573.91 33
2574.03 27
2574.15 24
2574.26 23
2574.38 25
2574.49 29
2574.61 33
2574.73 37
2574.84 43
2574.96 50
2575.08 60
2575.19 72
2575.31 85
2575.42 98
2575.54 109
2575.66 117
2575.77 120
2575.89 119
2576.01 114
2576.12 107
2576.24 100
2576.36 92
2576.47 85
2576.59 80
2576.70 76
2576.82 74
2576.94 72
2577.05 71
2577.17 70
2577.29 69
2577.40 68
2577.52 68
2577.64 68
2577.75 70
2577.87 72
2577.98 76
2578.10 80
2578.22 86
2578.33 91
2578.45 96
2578.57 101
2578.68 104
2578.80 105
2578.92 106
2579.03 105
2579.15 102
2579.26 97
2579.38 90
2579.50 80
2579.61 67
2579.73 52
2579.85 35
2579.96 19
2580.08 5
2580.20 0
2580.31 0
2580.43 0
2580.55 0
2580.66 0
2580.78 0
2580.89 0
2581.01 0
2581.13 6
2581.24 12
2581.36 15
2581.48 18
2581.59 20
2581.71 20
2581.83 20
2581.94 20
2582.06 19
2582.18 19
2582.29 19
2582.41 18
2582.52 16
2582.64 14
2582.76 11
2582.87 7
2582.99 2
2583.11 0
2583.22 0
2583.34 0
2583.46 0
2583.57 0
2583.69 0
2583.81 0
2583.92 5
2584.04 18
2584.16 32
2584.27 45
2584.39 58
2584.51 69
2584.62 80
2584.74 89
2584.86 96
2584.97 100
2585.09 101
2585.20 98
2585.32 91
2585.44 80
2585.55 68
2585.67 56
2585.79 45
2585.90 37
2586.02 34
2586.14 34
2586.25 39
2586.37 46
2586.49 55
2586.60 63
2586.72 70
2586.84 75
2586.95 78
2587.07 80
2587.19 83
2587.30 87
2587.42 94
2587.54 102
2587.65 110
2587.77 117
2587.89 121
2588.00 122
2588.12 120
2588.24 115
2588.35 109
2588.47 103
2588.59 99
2588.70 96
2588.82 97
2588.94 99
2589.05 103
2589.17 109
2589.29 115
2589.40 120
2589.52 123
2589.64 125
2589.75 125
2589.87 125
2589.99 124
2590.10 124
2590.22 124
2590.34 126
2590.45 127
2590.57 129
2590.69 129
2590.80 127
2590.92 124
2591.04 120
2591.15 115
2591.27 110
2591.39 106
2591.50 103
2591.62 101
2591.74 99
2591.85 96
2591.97 91
2592.09 84
2592.20 75
2592.32 66
2592.44 59
2592.55 54
2592.67 52
2592.79 54
2592.90 57
2593.02 62
2593.14 65
2593.25 68
2593.37 69
2593.49 71
2593.60 74
2593.72 78
2593.84 84
2593.95 93
2594.07 102
2594.19 111
2594.30 121
2594.42 129
2594.54 137
2594.65 145
2594.77 151
2594.89 157
2595.00 160
2595.12 160
2595.24 157
2595.35 151
2595.47 142
2595.59 134
2595.70 127
2595.82 123
2595.94 121
2596.05 122
2596.17 123
2596.29 122
2596.40 118
2596.52 110
2596.64 97
2596.76 81
2596.87 63
2596.99 47
2597.11 33
2597.22 24
2597.34 21
2597.46 23
2597.57 28
2597.69 36
2597.81 43
2597.92 49
2598.04 53
2598.16 56
2598.27 60
2598.39 64
2598.51 68
2598.62 73
2598.74 76
2598.86 75
2598.98 72
2599.09 65
2599.21 56
2599.33 47
2599.44 41
2599.56 39
2599.68 41
2599.79 46
2599.91 54
2600.03 63
2600.14 73
2600.26 82
2600.38 89
2600.49 96
2600.61 103
2600.73 109
2600.84 116
2600.96 124
2601.08 135
2601.20 147
2601.31 162
2601.43 178
2601.55 193
2601.66 208
2601.78 219
2601.90 225
2602.01 227
2602.13 224
2602.25 215
2602.36 204
2602.48 190
2602.60 176
2602.72 164
2602.83 156
2602.95 153
2603.07 155
2603.18 164
2603.30 176
2603.42 190
2603.53 205
2603.65 218
2603.77 228
2603.89 236
2604.00 240
2604.12 241
2604.24 239
2604.35 235
2604.47 228
2604.59 217
2604.70 204
2604.82 187
2604.94 169
2605.05 149
2605.17 131
2605.29 115
2605.41 101
2605.52 91
2605.64 83
2605.76 78
2605.87 73
2605.99 68
2606.11 63
2606.22 58
2606.34 54
2606.46 55
2606.58 60
2606.69 70
2606.81 86
2606.93 103
2607.04 121
2607.16 135
2607.28 145
2607.40 149
2607.51 149
2607.63 146
2607.75 142
2607.86 138
2607.98 134
2608.10 130
2608.21 124
2608.33 116
2608.45 104
2608.57 91
2608.68 76
2608.80 62
2608.92 50
2609.03 41
2609.15 36
2609.27 34
2609.39 34
2609.50 35
2609.62 36
2609.74 36
2609.85 34
2609.97 32
2610.09 29
2610.20 27
2610.32 26
2610.44 28
2610.56 31
2610.67 35
2610.79 39
2610.91 42
2611.02 43
2611.14 44
2611.26 44
2611.38 46
2611.49 49
2611.61 54
2611.73 59
2611.84 65
2611.96 69
2612.08 72
2612.20 73
2612.31 75
2612.43 79
2612.55 85
2612.66 94
2612.78 105
2612.90 119
2613.02 132
2613.13 145
2613.25 155
2613.37 163
2613.48 168
2613.60 170
2613.72 167
2613.84 160
2613.95 151
2614.07 141
2614.19 132
2614.31 126
2614.42 125
2614.54 128
2614.66 136
2614.77 145
2614.89 152
2615.01 157
2615.13 158
2615.24 156
2615.36 152
2615.48 146
2615.59 142
2615.71 139
2615.83 138
2615.95 139
2616.06 141
2616.18 144
2616.30 146
2616.42 149
2616.53 151
2616.65 153
2616.77 152
2616.88 150
2617.00 146
2617.12 141
2617.24 135
2617.35 128
2617.47 123
2617.59 119
2617.71 118
2617.82 120
2617.94 125
2618.06 133
2618.17 144
2618.29 155
2618.41 166
2618.53 174
2618.64 177
2618.76 175
2618.88 168
2619.00 157
2619.11 143
2619.23 129
2619.35 116
2619.46 106
2619.58 98
2619.70 92
2619.82 86
2619.93 78
2620.05 69
2620.17 59
2620.29 49
2620.40 43
2620.52 42
2620.64 47
2620.76 57
2620.87 72
2620.99 89
2621.11 105
2621.22 118
2621.34 126
2621.46 129
2621.58 129
2621.69 127
2621.81 127
2621.93 129
2622.05 136
2622.16 146
2622.28 157
2622.40 169
2622.52 179
2622.63 185
2622.75 187
2622.87 184
2622.99 178
2623.10 170
2623.22 163
2623.34 156
2623.45 150
2623.57 147
2623.69 145
2623.81 143
2623.92 141
2624.04 136
2624.16 128
2624.28 117
2624.39 103
2624.51 87
2624.63 71
2624.75 57
2624.86 46
2624.98 39
2625.10 36
2625.22 38
2625.33 42
2625.45 46
2625.57 48
2625.69 48
2625.80 43
2625.92 35
2626.04 24
2626.16 13
2626.27 3
2626.39 0
2626.51 0
2626.63 0
2626.74 3
2626.86 12
2626.98 22
2627.10 32
2627.21 40
2627.33 47
2627.45 51
2627.57 54
2627.68 55
2627.80 54
2627.92 54
2628.04 53
2628.15 52
2628.27 51
2628.39 49
2628.51 45
2628.62 38
2628.74 31
2628.86 23
2628.98 16
2629.09 11
2629.21 10
2629.33 12
2629.45 18
2629.56 26
2629.68 34
2629.80 42
2629.92 47
2630.03 51
2630.15 53
2630.27 54
2630.39 55
2630.50 56
2630.62 59
2630.74 62
2630.86 65
2630.97 67
2631.09 67
2631.21 66
2631.33 64
2631.44 60
2631.56 56
2631.68 53
2631.80 51
2631.91 51
2632.03 53
2632.15 57
2632.27 63
2632.38 70
2632.50 77
2632.62 84
2632.74 89
2632.86 91
2632.97 90
2633.09 86
2633.21 80
2633.33 71
2633.44 61
2633.56 51
2633.68 43
2633.80 37
2633.91 34
2634.03 34
2634.15 38
2634.27 44
2634.38 51
2634.50 57
2634.62 61
2634.74 61
2634.86 57
2634.97 50
2635.09 40
2635.21 30
2635.33 21
2635.44 16
2635.56 14
2635.68 16
2635.80 20
2635.91 24
2636.03 28
2636.15 30
2636.27 30
2636.38 28
2636.50 26
2636.62 26
2636.74 27
2636.86 30
2636.97 34
2637.09 36
2637.21 35
2637.33 30
2637.44 21
2637.56 7
2637.68 0
2637.80 0
2637.92 0
2638.03 0
2638.15 0
2638.27 0
2638.39 0
2638.50 11
2638.62 39
2638.74 65
2638.86 88
2638.97 106
2639.09 116
2639.21 119
2639.33 116
2639.45 110
2639.56 104
2639.68 98
2639.80 95
2639.92 94
2640.03 95
2640.15 96
2640.27 96
2640.39 94
2640.51 88
2640.62 80
2640.74 70
2640.86 60
2640.98 50
2641.09 44
2641.21 40
2641.33 40
2641.45 42
2641.57 45
2641.68 48
2641.80 51
2641.92 54
2642.04 55
2642.15 57
2642.27 60
2642.39 65
2642.51 71
2642.63 78
2642.74 87
2642.86 96
2642.98 106
2643.10 115
2643.22 125
2643.33 133
2643.45 141
2643.57 149
2643.69 156
2643.80 163
2643.92 169
2644.04 174
2644.16 178
2644.28 179
2644.39 179
2644.51 177
2644.63 174
2644.75 171
2644.87 168
2644.98 166
2645.10 166
2645.22 166
2645.34 167
2645.45 165
2645.57 161
2645.69 153
2645.81 141
2645.93 125
2646.04 106
2646.16 87
2646.28 68
2646.40 52
2646.52 40
2646.63 32
2646.75 28
2646.87 28
2646.99 31
2647.11 35
2647.22 39
2647.34 43
2647.46 43
2647.58 41
2647.70 36
2647.81 29
2647.93 22
2648.05 17
2648.17 15
2648.29 18
2648.40 25
2648.52 36
2648.64 48
2648.76 60
2648.87 72
2648.99 81
2649.11 88
2649.23 93
2649.35 97
2649.46 99
2649.58 98
2649.70 97
2649.82 94
2649.94 90
2650.05 87
2650.17 85
2650.29 84
2650.41 84
2650.53 84
2650.64 85
2650.76 86
2650.88 86
2651.00 86
2651.12 85
2651.23 83
2651.35 78
2651.47 72
2651.59 62
2651.71 51
2651.83 40
2651.94 30
2652.06 22
2652.18 18
2652.30 17
2652.42 19
2652.53 22
2652.65 26
2652.77 28
2652.89 29
2653.01 30
2653.12 30
2653.24 32
2653.36 34
2653.48 36
2653.60 35
2653.71 31
2653.83 23
2653.95 11
2654.07 0
2654.19 0
2654.30 0
2654.42 0
2654.54 0
2654.66 0
2654.78 0
2654.89 0
2655.01 10
2655.13 24
2655.25 36
2655.37 46
2655.49 53
2655.60 57
2655.72 59
2655.84 60
2655.96 59
2656.08 57
2656.19 56
2656.31 55
2656.43 55
2656.55 55
2656.67 56
2656.78 58
2656.90 61
2657.02 63
2657.14 66
2657.26 69
2657.38 73
2657.49 76
2657.61 79
2657.73 84
2657.85 89
2657.97 95
2658.08 101
2658.20 106
2658.32 108
2658.44 107
2658.56 103
2658.68 97
2658.79 89
2658.91 82
2659.03 75
2659.15 69
2659.27 64
2659.38 60
2659.50 56
2659.62 51
2659.74 47
2659.86 43
2659.98 40
2660.09 38
2660.21 38
2660.33 38
2660.45 38
2660.57 38
2660.69 36
2660.80 32
2660.92 27
2661.04 22
2661.16 17
2661.28 14
2661.39 14
2661.51 15
2661.63 16
2661.75 17
2661.87 16
2661.99 12
2662.10 6
2662.22 0
2662.34 0
2662.46 0
2662.58 0
2662.70 0
2662.81 5
2662.93 17
2663.05 30
2663.17 42
2663.29 51
2663.41 56
2663.52 58
2663.64 58
2663.76 54
2663.88 50
2664.00 46
2664.12 42
2664.23 38
2664.35 37
2664.47 37
2664.59 39
2664.71 42
2664.83 46
2664.94 50
2665.06 54
2665.18 58
2665.30 63
2665.42 68
2665.54 72
2665.65 77
2665.77 79
2665.89 79
2666.01 76
2666.13 70
2666.25 61
2666.36 51
2666.48 41
2666.60 31
2666.72 24
2666.84 20
2666.96 17
2667.07 17
2667.19 18
2667.31 20
2667.43 23
2667.55 28
2667.67 34
2667.78 42
2667.90 51
2668.02 61
2668.14 72
2668.26 82
2668.38 90
2668.49 95
2668.61 96
2668.73 93
2668.85 85
2668.97 74
2669.09 62
2669.20 50
2669.32 39
2669.44 31
2669.56 25
2669.68 22
2669.80 23
2669.92 26
2670.03 31
2670.15 38
2670.27 45
2670.39 54
2670.51 62
2670.63 68
2670.74 72
2670.86 74
2670.98 72
2671.10 68
2671.22 61
2671.34 54
2671.46 48
2671.57 44
2671.69 44
2671.81 49
2671.93 58
2672.05 70
2672.17 84
2672.28 97
2672.40 106
2672.52 111
2672.64 112
2672.76 108
2672.88 100
2673.00 89
2673.11 76
2673.23 62
2673.35 49
2673.47 38
2673.59 30
2673.71 26
2673.83 29
2673.94 38
2674.06 52
2674.18 70
2674.30 89
2674.42 109
2674.54 126
2674.66 140
2674.77 150
2674.89 157
2675.01 161
2675.13 165
2675.25 167
2675.37 168
2675.49 167
2675.60 165
2675.72 159
2675.84 149
2675.96 134
2676.08 117
2676.20 99
2676.32 81
2676.43 64
2676.55 49
2676.67 39
2676.79 32
2676.91 27
2677.03 26
2677.15 27
2677.26 31
2677.38 38
2677.50 48
2677.62 59
2677.74 72
2677.86 85
2677.98 98
2678.09 107
2678.21 114
2678.33 116
2678.45 114
2678.57 107
2678.69 95
2678.81 79
2678.92 62
2679.04 44
2679.16 31
2679.28 22
2679.40 19
2679.52 21
2679.64 27
2679.76 32
2679.87 35
2679.99 33
2680.11 26
2680.23 16
2680.35 6
2680.47 0
2680.59 0
2680.70 0
2680.82 0
2680.94 0
2681.06 0
2681.18 0
2681.30 0
2681.42 0
2681.54 0
2681.65 5
2681.77 12
2681.89 20
2682.01 28
2682.13 35
2682.25 38
2682.37 39
2682.48 37
2682.60 34
2682.72 30
2682.84 26
2682.96 22
2683.08 17
2683.20 14
2683.32 10
2683.43 7
2683.55 6
2683.67 8
2683.79 12
2683.91 20
2684.03 30
2684.15 43
2684.27 57
2684.38 72
2684.50 85
2684.62 95
2684.74 103
2684.86 108
2684.98 110
2685.10 110
2685.22 108
2685.33 106
2685.45 101
2685.57 95
2685.69 87
2685.81 77
2685.93 66
2686.05 56
2686.17 47
2686.29 43
2686.40 42
2686.52 45
2686.64 51
2686.76 56
2686.88 60
2687.00 61
2687.12 60
2687.24 57
2687.35 54
2687.47 52
2687.59 51
2687.71 51
2687.83 51
2687.95 51
2688.07 49
2688.19 47
2688.31 45
2688.42 45
2688.54 48
2688.66 55
2688.78 65
2688.90 78
2689.02 90
2689.14 99
2689.26 105
2689.37 105
2689.49 101
2689.61 94
2689.73 85
2689.85 75
2689.97 67
2690.09 60
2690.21 55
2690.33 52
2690.44 49
2690.56 47
2690.68 44
2690.80 41
2690.92 38
2691.04 34
2691.16 32
2691.28 30
2691.40 31
2691.52 34
2691.63 40
2691.75 47
2691.87 55
2691.99 63
2692.11 69
2692.23 72
2692.35 73
2692.47 72
2692.59 70
2692.70 68
2692.82 68
2692.94 69
2693.06 73
2693.18 78
2693.30 84
2693.42 89
2693.54 92
2693.66 92
2693.77 88
2693.89 80
2694.01 70
2694.13 58
2694.25 48
2694.37 40
2694.49 35
2694.61 35
2694.73 38
2694.85 43
2694.96 49
2695.08 55
2695.20 62
2695.32 68
2695.44 74
2695.56 80
2695.68 85
2695.80 89
2695.92 91
2696.04 90
2696.15 87
2696.27 81
2696.39 74
2696.51 67
2696.63 59
2696.75 51
2696.87 43
2696.99 36
2697.11 29
2697.23 24
2697.35 20
2697.46 17
2697.58 16
2697.70 15
2697.82 15
2697.94 15
2698.06 15
2698.18 16
2698.30 16
2698.42 16
2698.54 16
2698.65 17
2698.77 17
2698.89 18
2699.01 18
2699.13 18
2699.25 17
2699.37 14
2699.49 10
2699.61 3
2699.73 0
2699.85 0
2699.96 0
2700.08 0
2700.20 0
2700.32 0
2700.44 0
2700.56 0
2700.68 5
2700.80 11
2700.92 18
2701.04 25
2701.16 33
2701.28 41
2701.39 50
2701.51 56
2701.63 61
2701.75 62
2701.87 60
2701.99 53
2702.11 44
2702.23 32
2702.35 21
2702.47 13
2702.59 7
2702.71 6
2702.82 10
2702.94 17
2703.06 26
2703.18 37
2703.30 46
2703.42 54
2703.54 58
2703.66 59
2703.78 55
2703.90 47
2704.02 36
2704.14 23
2704.25 10
2704.37 0
2704.49 0
2704.61 0
2704.73 0
2704.85 0
2704.97 0
2705.09 0
2705.21 0
2705.33 0
2705.45 0
2705.57 0
2705.68 1
2705.80 9
2705.92 19
2706.04 29
2706.16 37
2706.28 41
2706.40 40
2706.52 35
2706.64 27
2706.76 17
2706.88 5
2707.00 0
2707.12 0
2707.24 0
2707.35 0
2707.47 0
2707.59 0
2707.71 0
2707.83 4
2707.95 20
2708.07 38
2708.19 58
2708.31 76
2708.43 93
2708.55 105
2708.67 112
2708.79 113
2708.91 109
2709.02 99
2709.14 86
2709.26 72
2709.38 58
2709.50 47
2709.62 40
2709.74 38
2709.86 41
2709.98 46
2710.10 52
2710.22 57
2710.34 59
2710.46 57
2710.58 54
2710.70 48
2710.81 43
2710.93 39
2711.05 37
2711.17 35
2711.29 34
2711.41 33
2711.53 31
2711.65 28
2711.77 25
2711.89 20
2712.01 14
2712.13 8
2712.25 1
2712.37 0
2712.49 0
2712.60 0
2712.72 0
2712.84 0
2712.96 6
2713.08 11
2713.20 15
2713.32 15
2713.44 14
2713.56 11
2713.68 8
2713.80 7
2713.92 9
2714.04 13
2714.16 19
2714.28 27
2714.40 34
2714.52 40
2714.63 44
2714.75 46
2714.87 45
2714.99 40
2715.11 33
2715.23 23
2715.35 12
2715.47 2
2715.59 0
2715.71 0
2715.83 0
2715.95 0
2716.07 0
2716.19 6
2716.31 16
2716.43 26
2716.55 35
2716.67 42
2716.78 47
2716.90 49
2717.02 49
2717.14 45
2717.26 38
2717.38 30
2717.50 21
2717.62 13
2717.74 8
2717.86 6
2717.98 8
2718.10 13
2718.22 21
2718.34 29
2718.46 37
2718.58 42
2718.70 44
2718.82 42
2718.94 36
2719.06 28
2719.17 19
2719.29 10
2719.41 2
2719.53 0
2719.65 0
2719.77 0
2719.89 0
2720.01 0
2720.13 0
2720.25 0
2720.37 2
2720.49 7
2720.61 13
2720.73 18
2720.85 24
2720.97 30
2721.09 34
2721.21 35
2721.33 34
2721.45 29
2721.57 22
2721.69 14
2721.81 6
2721.92 0
2722.04 0
2722.16 0
2722.28 0
2722.40 1
2722.52 9
2722.64 18
2722.76 26
2722.88 33
2723.00 38
2723.12 42
2723.24 46
2723.36 51
2723.48 58
2723.60 66
2723.72 73
2723.84 79
2723.96 81
2724.08 79
2724.20 72
2724.32 62
2724.44 51
2724.56 43
2724.68 39
2724.80 39
2724.92 43
2725.04 50
2725.15 58
2725.27 65
2725.39 69
2725.51 71
2725.63 70
2725.75 67
2725.87 61
2725.99 52
2726.11 42
2726.23 30
2726.35 17
2726.47 5
2726.59 0
2726.71 0
2726.83 0
2726.95 0
2727.07 0
2727.19 0
2727.31 0
2727.43 0
2727.55 1
2727.67 7
2727.79 13
2727.91 19
2728.03 23
2728.15 25
2728.27 23
2728.39 18
2728.51 12
2728.63 5
2728.75 0
2728.87 0
2728.99 4
2729.10 12
2729.22 23
2729.34 37
2729.46 50
2729.58 62
2729.70 71
2729.82 78
2729.94 83
2730.06 88
2730.18 93
2730.30 100
2730.42 108
2730.54 118
2730.66 128
2730.78 138
2730.90 146
2731.02 152
2731.14 155
2731.26 155
2731.38 153
2731.50 149
2731.62 143
2731.74 135
2731.86 127
2731.98 118
2732.10 111
2732.22 107
2732.34 105
2732.46 106
2732.58 109
2732.70 112
2732.82 114
2732.94 114
2733.06 113
2733.18 111
2733.30 107
2733.42 103
2733.54 98
2733.66 92
2733.78 85
2733.90 77
2734.02 68
2734.14 59
2734.26 51
2734.38 45
2734.50 43
2734.62 44
2734.74 48
2734.86 55
2734.98 64
2735.10 73
2735.22 82
2735.34 90
2735.46 96
2735.58 101
2735.70 103
2735.81 104
2735.93 105
2736.05 107
2736.17 110
2736.29 117
2736.41 127
2736.53 140
2736.65 154
2736.77 167
2736.89 178
2737.01 186
2737.13 192
2737.25 195
2737.37 198
2737.49 202
2737.61 206
2737.73 209
2737.85 211
2737.97 210
2738.09 206
2738.21 200
2738.33 192
2738.45 184
2738.57 179
2738.69 178
2738.81 179
2738.93 181
2739.05 183
2739.17 181
2739.29 176
2739.41 166
2739.53 152
2739.65 137
2739.77 121
2739.89 106
2740.01 93
2740.13 83
2740.25 76
2740.37 71
2740.49 68
2740.61 67
2740.73 67
2740.85 67
2740.97 67
2741.09 67
2741.21 66
2741.33 65
2741.45 64
2741.57 63
2741.69 62
2741.81 64
2741.93 69
2742.05 76
2742.17 87
2742.29 98
2742.41 109
2742.53 117
2742.65 120
2742.77 118
2742.89 110
2743.01 99
2743.13 85
2743.25 71
2743.37 59
2743.49 50
2743.61 44
2743.73 42
2743.85 42
2743.97 46
2744.09 52
2744.21 60
2744.33 69
2744.45 78
2744.57 86
2744.69 93
2744.81 99
2744.93 104
2745.05 110
2745.17 116
2745.29 122
2745.41 128
2745.54 133
2745.66 135
2745.78 135
2745.90 131
2746.02 125
2746.14 118
2746.26 111
2746.38 105
2746.50 100
2746.62 98
2746.74 99
2746.86 101
2746.98 106
2747.10 112
2747.22 119
2747.34 126
2747.46 132
2747.58 135
2747.70 135
2747.82 131
2747.94 124
2748.06 114
2748.18 103
2748.30 91
2748.42 81
2748.54 74
2748.66 71
2748.78 73
2748.90 78
2749.02 86
2749.14 95
2749.26 104
2749.38 112
2749.50 116
2749.62 117
2749.74 115
2749.86 110
2749.98 103
2750.10 93
2750.22 83
2750.34 72
2750.46 61
2750.58 53
2750.70 47
2750.82 44
2750.94 46
2751.06 51
2751.18 59
2751.30 69
2751.42 79
2751.54 88
2751.66 97
2751.78 105
2751.90 112
2752.02 117
2752.14 121
2752.27 122
2752.39 121
2752.51 117
2752.63 111
2752.75 104
2752.87 96
2752.99 90
2753.11 84
2753.23 80
2753.35 75
2753.47 68
2753.59 61
2753.71 52
2753.83 42
2753.95 32
2754.07 24
2754.19 19
2754.31 17
2754.43 17
2754.55 20
2754.67 24
2754.79 27
2754.91 29
2755.03 30
2755.15 28
2755.27 25
2755.39 21
2755.51 17
2755.63 13
2755.75 11
2755.87 10
2755.99 11
2756.11 13
2756.24 16
2756.36 21
2756.48 28
2756.60 35
2756.72 41
2756.84 45
2756.96 46
2757.08 44
2757.20 40
2757.32 33
2757.44 25
2757.56 18
2757.68 11
2757.80 6
2757.92 0
2758.04 0
2758.16 0
2758.28 0
2758.40 0
2758.52 0
2758.64 0
2758.76 0
2758.88 0
2759.00 11
2759.12 24
2759.24 38
2759.36 50
2759.49 61
2759.61 69
2759.73 74
2759.85 77
2759.97 78
2760.09 76
2760.21 72
2760.33 68
2760.45 63
2760.57 60
2760.69 58
2760.81 58
2760.93 61
2761.05 66
2761.17 73
2761.29 82
2761.41 90
2761.53 97
2761.65 102
2761.77 104
2761.89 105
2762.01 104
2762.14 103
2762.26 103
2762.38 105
2762.50 108
2762.62 112
2762.74 116
2762.86 118
2762.98 119
2763.10 118
2763.22 116
2763.34 114
2763.46 113
2763.58 113
2763.70 114
2763.82 117
2763.94 119
2764.06 121
2764.18 121
2764.30 119
2764.42 115
2764.54 110
2764.67 104
2764.79 96
2764.91 87
2765.03 78
2765.15 70
2765.27 64
2765.39 59
2765.51 55
2765.63 54
2765.75 54
2765.87 55
2765.99 56
2766.11 59
2766.23 64
2766.35 71
2766.47 79
2766.59 88
2766.71 98
2766.84 108
2766.96 116
2767.08 123
2767.20 129
2767.32 133
2767.44 137
2767.56 141
2767.68 145
2767.80 150
2767.92 156
2768.04 161
2768.16 167
2768.28 171
2768.40 175
2768.52 176
2768.64 175
2768.76 171
2768.89 166
2769.01 160
2769.13 153
2769.25 146
2769.37 140
2769.49 136
2769.61 133
2769.73 132
2769.85 133
2769.97 135
2770.09 136
2770.21 137
2770.33 136
2770.45 132
2770.57 127
2770.70 119
2770.82 112
2770.94 105
2771.06 100
2771.18 98
2771.30 99
2771.42 101
2771.54 105
2771.66 108
2771.78 112
2771.90 114
2772.02 116
2772.14 116
2772.26 118
2772.38 119
2772.51 121
2772.63 122
2772.75 121
2772.87 119
2772.99 115
2773.11 109
2773.23 103
2773.35 97
2773.47 94
2773.59 95
2773.71 99
2773.83 106
2773.95 114
2774.07 123
2774.20 130
2774.32 135
2774.44 140
2774.56 143
2774.68 147
2774.80 152
2774.92 157
2775.04 162
2775.16 166
2775.28 168
2775.40 169
2775.52 169
2775.64 166
2775.77 163
2775.89 158
2776.01 153
2776.13 148
2776.25 142
2776.37 138
2776.49 133
2776.61 129
2776.73 127
2776.85 124
2776.97 123
2777.09 123
2777.21 125
2777.34 129
2777.46 136
2777.58 145
2777.70 155
2777.82 166
2777.94 176
2778.06 185
2778.18 191
2778.30 196
2778.42 199
2778.54 201
2778.66 202
2778.79 202
2778.91 201
2779.03 198
2779.15 193
2779.27 187
2779.39 179
2779.51 172
2779.63 165
2779.75 161
2779.87 159
2779.99 159
2780.11 160
2780.24 163
2780.36 167
2780.48 172
2780.60 179
2780.72 187
2780.84 197
2780.96 210
2781.08 223
2781.20 236
2781.32 248
2781.44 256
2781.56 258
2781.69 256
2781.81 248
2781.93 237
2782.05 225
2782.17 212
2782.29 201
2782.41 191
2782.53 184
2782.65 179
2782.77 174
2782.90 169
2783.02 163
2783.14 155
2783.26 146
2783.38 137
2783.50 127
2783.62 119
2783.74 112
2783.86 108
2783.98 108
2784.10 110
2784.23 114
2784.35 120
2784.47 126
2784.59 132
2784.71 138
2784.83 141
2784.95 144
2785.07 145
2785.19 144
2785.31 144
2785.43 143
2785.56 144
2785.68 145
2785.80 149
2785.92 155
2786.04 161
2786.16 168
2786.28 175
2786.40 180
2786.52 183
2786.64 183
2786.77 180
2786.89 176
2787.01 173
2787.13 172
2787.25 174
2787.37 178
2787.49 186
2787.61 194
2787.73 201
2787.86 205
2787.98 206
2788.10 204
2788.22 199
2788.34 192
2788.46 186
2788.58 181
2788.70 176
2788.82 172
2788.94 169
2789.07 166
2789.19 162
2789.31 159
2789.43 156
2789.55 154
2789.67 152
2789.79 151
2789.91 148
2790.03 145
2790.16 140
2790.28 134
2790.40 127
2790.52 121
2790.64 116
2790.76 113
2790.88 112
2791.00 112
2791.12 114
2791.25 117
2791.37 120
2791.49 124
2791.61 128
2791.73 132
2791.85 134
2791.97 136
2792.09 136
2792.21 136
2792.34 136
2792.46 136
2792.58 136
2792.70 138
2792.82 140
2792.94 141
2793.06 142
2793.18 143
2793.30 142
2793.43 141
2793.55 139
2793.67 138
2793.79 138
2793.91 139
2794.03 142
2794.15 147
2794.27 154
2794.39 160
2794.52 165
2794.64 168
2794.76 166
2794.88 160
2795.00 149
2795.12 134
2795.24 117
2795.36 99
2795.49 83
2795.61 70
2795.73 61
2795.85 56
2795.97 55
2796.09 57
2796.21 62
2796.33 69
2796.45 80
2796.58 93
2796.70 111
2796.82 131
2796.94 153
2797.06 174
2797.18 191
2797.30 203
2797.42 207
2797.55 205
2797.67 196
2797.79 184
2797.91 171
2798.03 159
2798.15 150
2798.27 143
2798.39 139
2798.52 136
2798.64 134
2798.76 132
2798.88 130
2799.00 127
2799.12 125
2799.24 122
2799.37 119
2799.49 116
2799.61 113
2799.73 110
2799.85 108
2799.97 107
2800.09 107
2800.21 110
2800.34 113
2800.46 117
2800.58 122
2800.70 128
2800.82 133
2800.94 138
2801.06 144
2801.18 150
2801.31 155
2801.43 160
2801.55 163
2801.67 164
2801.79 164
2801.91 163
2802.03 161
2802.16 158
2802.28 153
2802.40 147
2802.52 139
2802.64 129
2802.76 119
2802.88 110
2803.00 103
2803.13 98
2803.25 97
2803.37 100
2803.49 107
2803.61 116
2803.73 128
2803.85 140
2803.98 152
2804.10 162
2804.22 168
2804.34 169
2804.46 166
2804.58 157
2804.70 146
2804.83 134
2804.95 122
2805.07 113
2805.19 109
2805.31 109
2805.43 113
2805.55 121
2805.68 131
2805.80 141
2805.92 149
2806.04 156
2806.16 158
2806.28 157
2806.40 151
2806.53 141
2806.65 128
2806.77 114
2806.89 100
2807.01 87
2807.13 77
2807.25 71
2807.38 69
2807.50 70
2807.62 74
2807.74 79
2807.86 85
2807.98 90
2808.10 97
2808.23 104
2808.35 112
2808.47 122
2808.59 132
2808.71 141
2808.83 148
2808.95 151
2809.08 151
2809.20 148
2809.32 143
2809.44 137
2809.56 133
2809.68 131
2809.80 133
2809.93 137
2810.05 144
2810.17 153
2810.29 162
2810.41 173
2810.53 182
2810.66 191
2810.78 197
2810.90 199
2811.02 199
2811.14 194
2811.26 186
2811.38 175
2811.51 162
2811.63 150
2811.75 139
2811.87 131
2811.99 125
2812.11 123
2812.24 121
2812.36 121
2812.48 120
2812.60 118
2812.72 115
2812.84 112
2812.97 109
2813.09 106
2813.21 104
2813.33 103
2813.45 102
2813.57 102
2813.69 103
2813.82 105
2813.94 110
2814.06 118
2814.18 128
2814.30 139
2814.42 149
2814.55 155
2814.67 156
2814.79 150
2814.91 138
2815.03 122
2815.15 105
2815.28 90
2815.40 79
2815.52 74
2815.64 74
2815.76 79
2815.88 84
2816.01 89
2816.13 91
2816.25 90
2816.37 86
2816.49 78
2816.61 67
2816.74 54
2816.86 40
2816.98 25
2817.10 10
2817.22 0
2817.34 0
2817.47 0
2817.59 0
2817.71 0
2817.83 0
2817.95 0
2818.07 0
2818.20 2
2818.32 14
2818.44 26
2818.56 38
2818.68 49
2818.80 58
2818.93 66
2819.05 72
2819.17 77
2819.29 80
2819.41 83
2819.53 87
2819.66 91
2819.78 97
2819.90 105
2820.02 114
2820.14 124
2820.26 133
2820.39 141
2820.51 148
2820.63 151
2820.75 153
2820.87 153
2820.99 153
2821.12 153
2821.24 154
2821.36 156
2821.48 157
2821.60 157
2821.73 155
2821.85 151
2821.97 146
2822.09 139
2822.21 133
2822.33 128
2822.46 124
2822.58 123
2822.70 123
2822.82 123
2822.94 124
2823.07 125
2823.19 127
2823.31 131
2823.43 135
2823.55 141
2823.67 148
2823.80 155
2823.92 160
2824.04 163
2824.16 163
2824.28 159
2824.40 153
2824.53 146
2824.65 139
2824.77 135
2824.89 132
2825.01 131
2825.14 129
2825.26 127
2825.38 123
2825.50 116
2825.62 108
2825.75 101
2825.87 96
2825.99 96
2826.11 99
2826.23 106
2826.35 116
2826.48 127
2826.60 136
2826.72 144
2826.84 149
2826.96 153
2827.09 155
2827.21 156
2827.33 156
2827.45 156
2827.57 155
2827.70 153
2827.82 151
2827.94 149
2828.06 146
2828.18 143
2828.30 138
2828.43 132
2828.55 125
2828.67 116
2828.79 108
2828.91 101
2829.04 97
2829.16 96
2829.28 98
2829.40 102
2829.52 108
2829.65 114
2829.77 119
2829.89 124
2830.01 130
2830.13 136
2830.26 143
2830.38 151
2830.50 159
2830.62 166
2830.74 171
2830.87 172
2830.99 169
2831.11 162
2831.23 153
2831.35 140
2831.48 125
2831.60 109
2831.72 92
2831.84 77
2831.96 63
2832.09 52
2832.21 44
2832.33 39
2832.45 36
2832.57 33
2832.70 31
2832.82 29
2832.94 28
2833.06 28
2833.18 31
2833.31 36
2833.43 43
2833.55 53
2833.67 62
2833.79 71
2833.92 78
2834.04 84
2834.16 87
2834.28 89
2834.40 90
2834.53 91
2834.65 92
2834.77 92
2834.89 91
2835.01 89
2835.14 85
2835.26 80
2835.38 74
2835.50 69
2835.62 66
2835.75 67
2835.87 72
2835.99 80
2836.11 90
2836.23 99
2836.36 107
2836.48 113
2836.60 116
2836.72 115
2836.84 112
2836.97 107
2837.09 101
2837.21 95
2837.33 88
2837.46 82
2837.58 77
2837.70 73
2837.82 72
2837.94 72
2838.07 74
2838.19 78
2838.31 82
2838.43 87
2838.55 91
2838.68 94
2838.80 96
2838.92 95
2839.04 92
2839.16 87
2839.29 81
2839.41 76
2839.53 73
2839.65 72
2839.78 75
2839.90 80
2840.02 87
2840.14 96
2840.26 105
2840.39 114
2840.51 122
2840.63 129
2840.75 134
2840.88 137
2841.00 137
2841.12 134
2841.24 129
2841.36 123
2841.49 118
2841.61 113
2841.73 111
2841.85 111
2841.97 113
2842.10 117
2842.22 121
2842.34 124
2842.46 127
2842.59 128
2842.71 126
2842.83 121
2842.95 113
2843.07 100
2843.20 83
2843.32 64
2843.44 44
2843.56 26
2843.69 13
2843.81 5
2843.93 5
2844.05 10
2844.18 20
2844.30 33
2844.42 46
2844.54 58
2844.66 70
2844.79 79
2844.91 88
2845.03 96
2845.15 104
2845.28 111
2845.40 118
2845.52 123
2845.64 126
2845.76 127
2845.89 125
2846.01 119
2846.13 111
2846.25 101
2846.38 90
2846.50 79
2846.62 69
2846.74 60
2846.87 51
2846.99 43
2847.11 36
2847.23 28
2847.35 21
2847.48 15
2847.60 10
2847.72 8
2847.84 6
2847.97 5
2848.09 3
2848.21 1
2848.33 0
2848.46 0
2848.58 0
2848.70 0
2848.82 0
2848.94 0
2849.07 1
2849.19 10
2849.31 21
2849.43 32
2849.56 44
2849.68 56
2849.80 69
2849.92 82
2850.05 97
2850.17 111
2850.29 122
2850.41 130
2850.54 134
2850.66 133
2850.78 129
2850.90 123
2851.03 116
2851.15 109
2851.27 104
2851.39 99
2851.51 96
2851.64 92
2851.76 89
2851.88 86
2852.00 83
2852.13 81
2852.25 78
2852.37 76
2852.49 73
2852.62 70
2852.74 67
2852.86 63
2852.98 58
2853.11 53
2853.23 49
2853.35 46
2853.47 44
2853.60 44
2853.72 46
2853.84 50
2853.96 55
2854.09 59
2854.21 61
2854.33 59
2854.45 53
2854.58 44
2854.70 31
2854.82 18
2854.94 7
2855.07 0
2855.19 0
2855.31 0
2855.43 4
2855.56 13
2855.68 23
2855.80 32
2855.92 40
2856.05 45
2856.17 48
2856.29 49
2856.41 47
2856.54 44
2856.66 39
2856.78 32
2856.90 25
2857.03 18
2857.15 12
2857.27 7
2857.39 3
2857.52 0
2857.64 0
2857.76 0
2857.88 0
2858.01 0
2858.13 0
2858.25 0
2858.37 0
2858.50 0
2858.62 11
2858.74 22
2858.86 32
2858.99 40
2859.11 44
2859.23 43
2859.35 39
2859.48 31
2859.60 22
2859.72 13
2859.84 5
2859.97 0
2860.09 0
2860.21 3
2860.34 11
2860.46 21
2860.58 34
2860.70 46
2860.83 56
2860.95 62
2861.07 63
2861.19 60
2861.32 52
2861.44 41
2861.56 30
2861.68 19
2861.81 11
2861.93 5
2862.05 1
2862.17 0
2862.30 0
2862.42 0
2862.54 0
2862.66 2
2862.79 6
2862.91 11
2863.03 17
2863.16 23
2863.28 29
2863.40 34
2863.52 38
2863.65 40
2863.77 40
2863.89 40
2864.01 39
2864.14 37
2864.26 35
2864.38 35
2864.50 36
2864.63 39
2864.75 44
2864.87 49
2865.00 54
2865.12 56
2865.24 56
2865.36 53
2865.49 47
2865.61 39
2865.73 32
2865.85 25
2865.98 19
2866.10 14
2866.22 11
2866.35 8
2866.47 6
2866.59 5
2866.71 5
2866.84 9
2866.96 14
2867.08 21
2867.20 29
2867.33 37
2867.45 44
2867.57 48
2867.70 49
2867.82 48
2867.94 46
2868.06 44
2868.19 43
2868.31 44
2868.43 47
2868.56 53
2868.68 59
2868.80 65
2868.92 69
2869.05 71
2869.17 70
2869.29 68
2869.41 67
2869.54 67
2869.66 71
2869.78 78
2869.91 88
2870.03 98
2870.15 106
2870.27 111
2870.40 112
2870.52 108
2870.64 100
2870.77 90
2870.89 80
2871.01 72
2871.13 66
2871.26 64
2871.38 64
2871.50 65
2871.63 66
2871.75 64
2871.87 61
2871.99 55
2872.12 49
2872.24 44
2872.36 42
2872.49 45
2872.61 52
2872.73 63
2872.85 77
2872.98 91
2873.10 104
2873.22 116
2873.35 125
2873.47 133
2873.59 141
2873.71 147
2873.84 152
2873.96 157
2874.08 160
2874.21 161
2874.33 160
2874.45 158
2874.57 154
2874.70 149
2874.82 143
2874.94 137
2875.07 131
2875.19 125
2875.31 119
2875.43 112
2875.56 106
2875.68 99
2875.80 91
2875.93 82
2876.05 70
2876.17 56
2876.30 41
2876.42 24
2876.54 9
2876.66 0
2876.79 0
2876.91 0
2877.03 0
2877.16 9
2877.28 25
2877.40 42
2877.52 57
2877.65 67
2877.77 71
2877.89 70
2878.02 64
2878.14 57
2878.26 50
2878.39 47
2878.51 48
2878.63 55
2878.75 66
2878.88 81
2879.00 97
2879.12 111
2879.25 122
2879.37 129
2879.49 132
2879.62 131
2879.74 127
2879.86 122
2879.98 115
2880.11 109
2880.23 102
2880.35 94
2880.48 88
2880.60 82
2880.72 77
2880.85 75
2880.97 74
2881.09 77
2881.21 82
2881.34 88
2881.46 94
2881.58 100
2881.71 103
2881.83 103
2881.95 99
2882.08 90
2882.20 77
2882.32 62
2882.45 45
2882.57 29
2882.69 16
2882.81 6
2882.94 0
2883.06 0
2883.18 0
2883.31 0
2883.43 3
2883.55 4
2883.68 4
2883.80 3
2883.92 0
2884.05 0
2884.17 0
2884.29 0
2884.41 0
2884.54 2
2884.66 8
2884.78 16
2884.91 23
2885.03 29
2885.15 34
2885.28 38
2885.40 40
2885.52 42
2885.65 44
2885.77 46
2885.89 49
2886.02 54
2886.14 60
2886.26 66
2886.38 71
2886.51 76
2886.63 78
2886.75 79
2886.88 77
2887.00 74
2887.12 70
2887.25 64
2887.37 59
2887.49 55
2887.62 51
2887.74 48
2887.86 46
2887.99 46
2888.11 45
2888.23 45
2888.36 44
2888.48 43
2888.60 41
2888.73 40
2888.85 38
2888.97 38
2889.10 37
2889.22 36
2889.34 33
2889.46 29
2889.59 23
2889.71 17
2889.83 13
2889.96 12
2890.08 14
2890.20 20
2890.33 29
2890.45 40
2890.57 51
2890.70 62
2890.82 72
2890.94 82
2891.07 90
2891.19 96
2891.31 101
2891.44 104
2891.56 105
2891.68 103
2891.81 98
2891.93 91
2892.05 81
2892.18 69
2892.30 58
2892.42 48
2892.55 41
2892.67 37
2892.79 35
2892.92 37
2893.04 40
2893.16 45
2893.29 50
2893.41 54
2893.53 58
2893.66 60
2893.78 59
2893.90 56
2894.03 52
2894.15 47
2894.27 44
2894.40 44
2894.52 48
2894.64 55
2894.77 66
2894.89 77
2895.01 87
2895.14 95
2895.26 98
2895.38 97
2895.51 94
2895.63 87
2895.75 80
2895.88 74
2896.00 69
2896.12 66
2896.25 65
2896.37 65
2896.49 66
2896.62 65
2896.74 64
2896.86 60
2896.99 55
2897.11 47
2897.23 37
2897.36 26
2897.48 15
2897.60 5
2897.73 0
2897.85 0
2897.97 0
2898.10 0
2898.22 0
2898.34 0
2898.47 2
2898.59 4
2898.71 4
2898.84 2
2898.96 1
2899.08 1
2899.21 4
2899.33 9
2899.45 17
2899.58 26
2899.70 35
2899.82 45
2899.95 53
2900.07 59
2900.19 64
2900.32 68
2900.44 71
2900.57 72
2900.69 74
2900.81 75
2900.94 75
2901.06 74
2901.18 72
2901.31 69
2901.43 65
2901.55 61
2901.68 57
2901.80 54
2901.92 54
2902.05 57
2902.17 62
2902.29 70
2902.42 79
2902.54 90
2902.66 102
2902.79 114
2902.91 124
2903.04 131
2903.16 135
2903.28 136
2903.41 133
2903.53 128
2903.65 123
2903.78 119
2903.90 118
2904.02 120
2904.15 125
2904.27 132
2904.39 141
2904.52 150
2904.64 158
2904.76 164
2904.89 168
2905.01 168
2905.14 163
2905.26 154
2905.38 141
2905.51 126
2905.63 111
2905.75 98
2905.88 87
2906.00 79
2906.12 73
2906.25 69
2906.37 66
2906.49 62
2906.62 59
2906.74 56
2906.87 52
2906.99 49
2907.11 45
2907.24 40
2907.36 34
2907.48 28
2907.61 22
2907.73 16
2907.85 13
2907.98 10
2908.10 10
2908.22 10
2908.35 11
2908.47 12
2908.60 14
2908.72 17
2908.84 20
2908.97 23
2909.09 27
2909.21 30
2909.34 34
2909.46 35
2909.58 35
2909.71 33
2909.83 29
2909.96 23
2910.08 17
2910.20 12
2910.33 7
2910.45 4
2910.57 2
2910.70 2
2910.82 2
2910.95 1
2911.07 0
2911.19 0
2911.32 0
2911.44 0
2911.56 0
2911.69 0
2911.81 0
2911.93 4
2912.06 12
2912.18 19
2912.31 26
2912.43 34
2912.55 43
2912.68 52
2912.80 63
2912.92 74
2913.05 83
2913.17 90
2913.30 94
2913.42 95
2913.54 95
2913.67 93
2913.79 92
2913.91 93
2914.04 95
2914.16 97
2914.29 99
2914.41 99
2914.53 97
2914.66 93
2914.78 88
2914.90 83
2915.03 79
2915.15 77
2915.28 77
2915.40 79
2915.52 81
2915.65 84
2915.77 86
2915.89 87
2916.02 86
2916.14 84
2916.27 80
2916.39 76
2916.51 73
2916.64 69
2916.76 66
2916.88 64
2917.01 63
2917.13 62
2917.26 60
2917.38 57
2917.50 53
2917.63 47
2917.75 39
2917.88 31
2918.00 24
2918.12 19
2918.25 16
2918.37 18
2918.49 23
2918.62 31
2918.74 43
2918.87 56
2918.99 70
2919.11 83
2919.24 95
2919.36 104
2919.49 108
2919.61 107
2919.73 100
2919.86 89
2919.98 76
2920.10 62
2920.23 50
2920.35 41
2920.48 37
2920.60 36
2920.72 39
2920.85 44
2920.97 50
2921.10 56
2921.22 62
2921.34 68
2921.47 73
2921.59 79
2921.72 84
2921.84 87
2921.96 89
2922.09 89
2922.21 85
2922.33 80
2922.46 73
2922.58 66
2922.71 59
2922.83 53
2922.95 48
2923.08 44
2923.20 41
2923.33 38
2923.45 36
2923.57 35
2923.70 34
2923.82 35
2923.95 37
2924.07 39
2924.19 41
2924.32 42
2924.44 42
2924.57 41
2924.69 39
2924.81 38
2924.94 37
2925.06 36
2925.19 35
2925.31 33
2925.43 31
2925.56 28
2925.68 24
2925.81 20
2925.93 17
2926.05 15
2926.18 16
2926.30 18
2926.43 21
2926.55 25
2926.67 30
2926.80 33
2926.92 35
2927.05 35
2927.17 35
2927.29 35
2927.42 36
2927.54 39
2927.67 45
2927.79 52
2927.91 61
2928.04 72
2928.16 82
2928.29 93
2928.41 103
2928.53 112
2928.66 119
2928.78 125
2928.91 128
2929.03 129
2929.15 129
2929.28 128
2929.40 126
2929.53 123
2929.65 121
2929.77 118
2929.90 113
2930.02 107
2930.15 100
2930.27 92
2930.40 84
2930.52 76
2930.64 70
2930.77 64
2930.89 59
2931.02 54
2931.14 46
2931.26 36
2931.39 24
2931.51 11
2931.64 0
2931.76 0
2931.88 0
2932.01 0
2932.13 0
2932.26 0
2932.38 0
2932.51 0
2932.63 3
2932.75 11
2932.88 17
2933.00 24
2933.13 30
2933.25 37
2933.37 45
2933.50 54
2933.62 62
2933.75 70
2933.87 76
2934.00 80
2934.12 85
2934.24 89
2934.37 93
2934.49 99
2934.62 104
2934.74 108
2934.86 111
2934.99 111
2935.11 109
2935.24 107
2935.36 104
2935.49 102
2935.61 101
2935.73 102
2935.86 105
2935.98 109
2936.11 114
2936.23 121
2936.35 130
2936.48 140
2936.60 150
2936.73 161
2936.85 172
2936.98 181
2937.10 188
2937.22 193
2937.35 195
2937.47 197
2937.60 198
2937.72 200
2937.85 202
2937.97 205
2938.09 207
2938.22 208
2938.34 207
2938.47 204
2938.59 198
2938.72 190
2938.84 181
2938.96 172
2939.09 164
2939.21 158
2939.34 153
2939.46 149
2939.59 147
2939.71 145
2939.83 142
2939.96 140
2940.08 136
2940.21 133
2940.33 129
2940.46 123
2940.58 117
2940.70 110
2940.83 104
2940.95 98
2941.08 95
2941.20 94
2941.33 97
2941.45 103
2941.57 110
2941.70 118
2941.82 125
2941.95 130
2942.07 132
2942.20 131
2942.32 128
2942.44 124
2942.57 117
2942.69 111
2942.82 105
2942.94 98
2943.07 93
2943.19 88
2943.32 84
2943.44 81
2943.56 77
2943.69 73
2943.81 69
2943.94 66
2944.06 63
2944.19 62
2944.31 62
2944.43 65
2944.56 68
2944.68 72
2944.81 75
2944.93 76
2945.06 75
2945.18 72
2945.31 67
2945.43 61
2945.55 56
2945.68 52
2945.80 50
2945.93 51
2946.05 54
2946.18 58
2946.30 63
2946.43 67
2946.55 71
2946.67 75
2946.80 79
2946.92 83
2947.05 88
2947.17 93
2947.30 97
2947.42 100
2947.55 102
2947.67 103
2947.79 104
2947.92 105
2948.04 109
2948.17 114
2948.29 121
2948.42 128
2948.54 135
2948.67 140
2948.79 141
2948.91 140
2949.04 137
2949.16 132
2949.29 127
2949.41 122
2949.54 119
2949.66 116
2949.79 113
2949.91 109
2950.04 105
2950.16 100
2950.28 95
2950.41 91
2950.53 89
2950.66 90
2950.78 93
2950.91 98
2951.03 104
2951.16 108
2951.28 111
2951.40 111
2951.53 108
2951.65 102
2951.78 95
2951.90 88
2952.03 82
2952.15 79
2952.28 78
2952.40 78
2952.53 78
2952.65 78
2952.77 76
2952.90 74
2953.02 71
2953.15 68
2953.27 69
2953.40 72
2953.52 78
2953.65 86
2953.77 95
2953.90 103
2954.02 108
2954.15 109
2954.27 107
2954.39 101
2954.52 93
2954.64 85
2954.77 76
2954.89 68
2955.02 63
2955.14 59
2955.27 56
2955.39 54
2955.52 52
2955.64 49
2955.77 46
2955.89 44
2956.01 42
2956.14 42
2956.26 43
2956.39 47
2956.51 52
2956.64 57
2956.76 62
2956.89 68
2957.01 74
2957.14 81
2957.26 90
2957.39 100
2957.51 110
2957.63 120
2957.76 128
2957.88 133
2958.01 137
2958.13 139
2958.26 142
2958.38 145
2958.51 151
2958.63 159
2958.76 168
2958.88 177
2959.01 183
2959.13 187
2959.26 186
2959.38 182
2959.51 175
2959.63 168
2959.75 162
2959.88 158
2960.00 158
2960.13 161
2960.25 167
2960.38 175
2960.50 183
2960.63 191
2960.75 197
2960.88 201
2961.00 203
2961.13 202
2961.25 199
2961.38 194
2961.50 187
2961.63 178
2961.75 169
2961.88 159
2962.00 149
2962.12 140
2962.25 131
2962.37 124
2962.50 118
2962.62 112
2962.75 109
2962.87 107
2963.00 108
2963.12 112
2963.25 118
2963.37 126
2963.50 135
2963.62 144
2963.75 152
2963.87 157
2964.00 160
2964.12 161
2964.25 159
2964.37 155
2964.50 149
2964.62 141
2964.75 133
2964.87 124
2965.00 117
2965.12 112
2965.24 112
2965.37 117
2965.49 125
2965.62 135
2965.74 147
2965.87 156
2965.99 162
2966.12 165
2966.24 164
2966.37 160
2966.49 154
2966.62 148
2966.74 142
2966.87 139
2966.99 139
2967.12 141
2967.24 148
2967.37 157
2967.49 167
2967.62 177
2967.74 186
2967.87 189
2967.99 188
2968.12 182
2968.24 170
2968.37 156
2968.49 140
2968.62 126
2968.74 113
2968.87 104
2968.99 99
2969.12 96
2969.24 97
2969.37 100
2969.49 105
2969.62 111
2969.74 118
2969.87 126
2969.99 132
2970.12 138
2970.24 142
2970.37 144
2970.49 144
2970.61 144
2970.74 142
2970.86 140
2970.99 137
2971.11 133
2971.24 128
2971.36 119
2971.49 108
2971.61 96
2971.74 82
2971.86 69
2971.99 58
2972.11 50
2972.24 46
2972.36 44
2972.49 44
2972.61 45
2972.74 45
2972.86 43
2972.99 40
2973.11 36
2973.24 34
2973.36 35
2973.49 39
2973.61 49
2973.74 63
2973.86 81
2973.99 99
2974.11 115
2974.24 128
2974.36 136
2974.49 137
2974.61 133
2974.74 125
2974.86 114
2974.99 103
2975.11 91
2975.24 81
2975.36 72
2975.49 64
2975.61 58
2975.74 53
2975.86 49
2975.99 47
2976.11 46
2976.24 45
2976.37 44
2976.49 43
2976.62 40
2976.74 37
2976.87 35
2976.99 33
2977.12 32
2977.24 34
2977.37 38
2977.49 43
2977.62 50
2977.74 56
2977.87 63
2977.99 69
2978.12 73
2978.24 76
2978.37 76
2978.49 72
2978.62 67
2978.74 59
2978.87 52
2978.99 46
2979.12 44
2979.24 45
2979.37 51
2979.49 60
2979.62 72
2979.74 85
2979.87 98
2979.99 110
2980.12 120
2980.24 127
2980.37 132
2980.49 132
2980.62 130
2980.74 124
2980.87 117
2980.99 108
2981.12 99
2981.24 92
2981.37 88
2981.49 88
2981.62 93
2981.75 102
2981.87 115
2982.00 131
2982.12 148
2982.25 163
2982.37 176
2982.50 185
2982.62 188
2982.75 188
2982.87 183
2983.00 175
2983.12 165
2983.25 154
2983.37 142
2983.50 129
2983.62 115
2983.75 101
2983.87 87
2984.00 72
2984.12 59
2984.25 47
2984.37 36
2984.50 27
2984.63 19
2984.75 13
2984.88 7
2985.00 2
2985.13 0
2985.25 0
2985.38 0
2985.50 0
2985.63 0
2985.75 0
2985.88 0
2986.00 0
2986.13 2
2986.25 10
2986.38 19
2986.50 29
2986.63 38
2986.75 48
2986.88 57
2987.01 65
2987.13 73
2987.26 79
2987.38 85
2987.51 89
2987.63 92
2987.76 94
2987.88 95
2988.01 96
2988.13 96
2988.26 96
2988.38 96
2988.51 96
2988.63 96
2988.76 96
2988.88 96
2989.01 97
2989.14 96
2989.26 94
2989.39 90
2989.51 84
2989.64 76
2989.76 67
2989.89 58
2990.01 51
2990.14 45
2990.26 43
2990.39 43
2990.51 46
2990.64 50
2990.76 56
2990.89 62
2991.02 66
2991.14 70
2991.27 74
2991.39 76
2991.52 79
2991.64 81
2991.77 83
2991.89 85
2992.02 85
2992.14 85
2992.27 83
2992.39 81
2992.52 78
2992.65 77
2992.77 77
2992.90 79
2993.02 83
2993.15 90
2993.27 98
2993.40 107
2993.52 115
2993.65 123
2993.77 129
2993.90 133
2994.03 136
2994.15 137
2994.28 139
2994.40 139
2994.53 140
2994.65 141
2994.78 140
2994.90 139
2995.03 136
2995.15 131
2995.28 124
2995.41 117
2995.53 109
2995.66 103
2995.78 98
2995.91 94
2996.03 91
2996.16 88
2996.28 84
2996.41 78
2996.53 71
2996.66 62
2996.79 52
2996.91 43
2997.04 36
2997.16 31
2997.29 30
2997.41 32
2997.54 37
2997.66 45
2997.79 54
2997.92 63
2998.04 71
2998.17 79
2998.29 85
2998.42 91
2998.54 96
2998.67 99
2998.79 102
2998.92 102
2999.04 101
2999.17 97
2999.30 92
2999.42 88
2999.55 84
2999.67 82
2999.80 82
2999.92 82
3000.05 82
3000.17 80
3000.30 78
3000.43 76
3000.55 74
3000.68 74
3000.80 77
3000.93 82
3001.05 89
3001.18 98
3001.31 107
3001.43 115
3001.56 122
3001.68 127
3001.81 130
3001.93 131
3002.06 130
3002.18 128
3002.31 125
3002.44 120
3002.56 115
3002.69 109
3002.81 100
3002.94 90
3003.06 81
3003.19 74
3003.31 70
3003.44 72
3003.57 79
3003.69 89
3003.82 102
3003.94 115
3004.07 125
3004.19 132
3004.32 136
3004.45 138
3004.57 140
3004.70 141
3004.82 144
3004.95 148
3005.07 152
3005.20 157
3005.33 161
3005.45 165
3005.58 168
3005.70 171
3005.83 173
3005.95 175
3006.08 175
3006.21 173
3006.33 168
3006.46 161
3006.58 152
3006.71 141
3006.83 131
3006.96 121
3007.08 113
3007.21 106
3007.34 101
3007.46 97
3007.59 94
3007.71 91
3007.84 88
3007.97 84
3008.09 79
3008.22 72
3008.34 65
3008.47 56
3008.59 48
3008.72 41
3008.85 36
3008.97 34
3009.10 35
3009.22 39
3009.35 45
3009.47 51
3009.60 56
3009.73 59
3009.85 60
3009.98 58
3010.10 55
3010.23 51
3010.35 47
3010.48 45
3010.61 45
3010.73 45
3010.86 46
3010.98 46
3011.11 45
3011.23 42
3011.36 38
3011.49 32
3011.61 26
3011.74 20
3011.86 16
3011.99 13
3012.12 10
3012.24 9
3012.37 7
3012.49 4
3012.62 1
3012.74 0
3012.87 0
3013.00 0
3013.12 0
3013.25 0
3013.37 0
3013.50 0
3013.63 5
3013.75 16
3013.88 27
3014.00 38
3014.13 48
3014.25 56
3014.38 62
3014.51 66
3014.63 69
3014.76 71
3014.88 72
3015.01 70
3015.14 68
3015.26 64
3015.39 58
3015.51 53
3015.64 47
3015.77 42
3015.89 39
3016.02 38
3016.14 39
3016.27 41
3016.39 45
3016.52 51
3016.65 57
3016.77 64
3016.90 71
3017.02 79
3017.15 86
3017.28 92
3017.40 98
3017.53 104
3017.65 108
3017.78 110
3017.91 109
3018.03 107
3018.16 102
3018.28 95
3018.41 88
3018.54 81
3018.66 75
3018.79 72
3018.91 72
3019.04 74
3019.17 78
3019.29 82
3019.42 86
3019.54 88
3019.67 86
3019.80 79
3019.92 69
3020.05 56
3020.17 42
3020.30 29
3020.43 18
3020.55 12
3020.68 11
3020.80 14
3020.93 18
3021.05 23
3021.18 26
3021.31 26
3021.43 24
3021.56 20
3021.69 15
3021.81 12
3021.94 11
3022.06 12
3022.19 17
3022.32 23
3022.44 31
3022.57 38
3022.69 44
3022.82 49
3022.95 51
3023.07 50
3023.20 47
3023.32 43
3023.45 38
3023.58 34
3023.70 31
3023.83 32
3023.95 35
3024.08 42
3024.21 51
3024.33 62
3024.46 71
3024.58 79
3024.71 83
3024.84 84
3024.96 82
3025.09 78
3025.21 73
3025.34 68
3025.47 64
3025.59 61
3025.72 59
3025.84 57
3025.97 55
3026.10 53
3026.22 49
3026.35 46
3026.48 43
3026.60 40
3026.73 39
3026.85 41
3026.98 45
3027.11 50
3027.23 57
3027.36 65
3027.48 73
3027.61 81
3027.74 89
3027.86 97
3027.99 106
3028.12 117
3028.24 128
3028.37 138
3028.49 147
3028.62 151
3028.75 150
3028.87 143
3029.00 131
3029.12 114
3029.25 95
3029.38 77
3029.50 61
3029.63 49
3029.76 40
3029.88 36
3030.01 35
3030.13 36
3030.26 37
3030.39 38
3030.51 38
3030.64 36
3030.76 34
3030.89 32
3031.02 31
3031.14 31
3031.27 33
3031.40 36
3031.52 39
3031.65 41
3031.77 40
3031.90 37
3032.03 32
3032.15 26
3032.28 21
3032.41 17
3032.53 16
3032.66 17
3032.78 18
3032.91 20
3033.04 20
3033.16 18
3033.29 14
3033.42 8
3033.54 3
3033.67 0
3033.79 0
3033.92 0
3034.05 0
3034.17 2
3034.30 7
3034.43 14
3034.55 20
3034.68 25
3034.80 31
3034.93 36
3035.06 41
3035.18 48
3035.31 56
3035.44 65
3035.56 73
3035.69 81
3035.82 86
3035.94 88
3036.07 88
3036.19 84
3036.32 79
3036.45 72
3036.57 65
3036.70 58
3036.83 54
3036.95 52
3037.08 52
3037.20 55
3037.33 60
3037.46 65
3037.58 71
3037.71 76
3037.84 80
3037.96 83
3038.09 85
3038.22 85
3038.34 83
3038.47 80
3038.59 76
3038.72 71
3038.85 68
3038.97 65
3039.10 64
3039.23 64
3039.35 65
3039.48 66
3039.61 66
3039.73 64
3039.86 60
3039.98 55
3040.11 47
3040.24 38
3040.36 28
3040.49 18
3040.62 8
3040.74 0
3040.87 0
3041.00 0
3041.12 0
3041.25 0
3041.38 0
3041.50 0
3041.63 0
3041.75 0
3041.88 0
3042.01 7
3042.13 17
3042.26 28
3042.39 41
3042.51 53
3042.64 62
3042.77 68
3042.89 69
3043.02 66
3043.15 60
3043.27 53
3043.40 46
3043.53 41
3043.65 37
3043.78 36
3043.90 36
3044.03 36
3044.16 37
3044.28 36
3044.41 34
3044.54 32
3044.66 29
3044.79 25
3044.92 22
3045.04 19
3045.17 17
3045.30 15
3045.42 16
3045.55 18
3045.68 23
3045.80 30
3045.93 38
3046.05 46
3046.18 52
3046.31 55
3046.43 56
3046.56 54
3046.69 52
3046.81 49
3046.94 47
3047.07 47
3047.19 47
3047.32 48
3047.45 49
3047.57 51
3047.70 55
3047.83 59
3047.95 64
3048.08 69
3048.21 75
3048.33 80
3048.46 83
3048.59 84
3048.71 84
3048.84 81
3048.97 77
3049.09 72
3049.22 67
3049.35 62
3049.47 57
3049.60 54
3049.73 51
3049.85 50
3049.98 50
3050.11 51
3050.23 53
3050.36 56
3050.48 59
3050.61 62
3050.74 66
3050.86 69
3050.99 72
3051.12 74
3051.24 75
3051.37 76
3051.50 76
3051.62 76
3051.75 77
3051.88 78
3052.00 79
3052.13 79
3052.26 79
3052.38 77
3052.51 73
3052.64 68
3052.76 61
3052.89 54
3053.02 47
3053.14 40
3053.27 33
3053.40 27
3053.52 21
3053.65 17
3053.78 15
3053.90 15
3054.03 17
3054.16 22
3054.28 29
3054.41 36
3054.54 42
3054.66 47
3054.79 49
3054.92 50
3055.04 48
3055.17 46
3055.30 45
3055.42 45
3055.55 46
3055.68 47
3055.81 47
3055.93 45
3056.06 41
3056.19 37
3056.31 34
3056.44 33
3056.57 34
3056.69 39
3056.82 46
3056.95 54
3057.07 62
3057.20 68
3057.33 73
3057.45 78
3057.58 83
3057.71 88
3057.83 93
3057.96 96
3058.09 95
3058.21 91
3058.34 82
3058.47 69
3058.59 55
3058.72 42
3058.85 30
3058.97 22
3059.10 18
3059.23 19
3059.35 22
3059.48 27
3059.61 32
3059.73 36
3059.86 38
3059.99 38
3060.12 35
3060.24 31
3060.37 26
3060.50 21
3060.62 16
3060.75 11
3060.88 8
3061.00 6
3061.13 6
3061.26 9
3061.38 14
3061.51 22
3061.64 32
3061.76 42
3061.89 52
3062.02 58
3062.14 62
3062.27 62
3062.40 59
3062.53 55
3062.65 50
3062.78 45
3062.91 43
3063.03 42
3063.16 45
3063.29 50
3063.41 57
3063.54 66
3063.67 76
3063.79 86
3063.92 96
3064.05 106
3064.17 114
3064.30 120
3064.43 125
3064.56 129
3064.68 134
3064.81 138
3064.94 142
3065.06 145
3065.19 147
3065.32 147
3065.44 145
3065.57 142
3065.70 139
3065.82 137
3065.95 137
3066.08 138
3066.21 141
3066.33 143
3066.46 146
3066.59 146
3066.71 144
3066.84 142
3066.97 141
3067.09 143
3067.22 150
3067.35 163
3067.48 181
3067.60 203
3067.73 224
3067.86 242
3067.98 254
3068.11 258
3068.24 255
3068.36 245
3068.49 229
3068.62 211
3068.74 193
3068.87 177
3069.00 165
3069.13 157
3069.25 154
3069.38 155
3069.51 161
3069.63 169
3069.76 178
3069.89 186
3070.01 191
3070.14 193
3070.27 192
3070.40 189
3070.52 183
3070.65 178
3070.78 174
3070.90 170
3071.03 168
3071.16 166
3071.29 163
3071.41 159
3071.54 152
3071.67 144
3071.79 135
3071.92 125
3072.05 114
3072.17 105
3072.30 95
3072.43 87
3072.56 78
3072.68 71
3072.81 65
3072.94 60
3073.06 56
3073.19 54
3073.32 54
3073.45 54
3073.57 55
3073.70 57
3073.83 58
3073.95 59
3074.08 59
3074.21 57
3074.34 54
3074.46 49
3074.59 44
3074.72 39
3074.84 36
3074.97 37
3075.10 41
3075.23 48
3075.35 58
3075.48 67
3075.61 75
3075.73 81
3075.86 84
3075.99 83
3076.11 81
3076.24 78
3076.37 76
3076.50 75
3076.62 75
3076.75 77
3076.88 78
3077.01 78
3077.13 75
3077.26 70
3077.39 62
3077.51 53
3077.64 43
3077.77 35
3077.90 31
3078.02 32
3078.15 38
3078.28 49
3078.40 64
3078.53 80
3078.66 95
3078.79 107
3078.91 117
3079.04 123
3079.17 127
3079.29 129
3079.42 129
3079.55 129
3079.68 129
3079.80 129
3079.93 129
3080.06 129
3080.19 128
3080.31 127
3080.44 125
3080.57 123
3080.69 119
3080.82 116
3080.95 111
3081.08 106
3081.20 100
3081.33 94
3081.46 89
3081.58 84
3081.71 81
3081.84 78
3081.97 75
3082.09 71
3082.22 65
3082.35 55
3082.48 43
3082.60 29
3082.73 16
3082.86 5
3082.98 0
3083.11 0
3083.24 0
3083.37 6
3083.49 18
3083.62 32
3083.75 47
3083.88 62
3084.00 75
3084.13 85
3084.26 92
3084.39 95
3084.51 94
3084.64 91
3084.77 85
3084.89 78
3085.02 69
3085.15 59
3085.28 48
3085.40 39
3085.53 30
3085.66 24
3085.79 20
3085.91 17
3086.04 17
3086.17 17
3086.30 18
3086.42 18
3086.55 17
3086.68 17
3086.80 17
3086.93 18
3087.06 21
3087.19 23
3087.31 25
3087.44 26
3087.57 25
3087.70 22
3087.82 17
3087.95 11
3088.08 5
3088.21 1
3088.33 0
3088.46 0
3088.59 0
3088.72 0
3088.84 0
3088.97 0
3089.10 0
3089.23 0
3089.35 0
3089.48 0
3089.61 3
3089.73 7
3089.86 11
3089.99 15
3090.12 20
3090.24 27
3090.37 35
3090.50 45
3090.63 57
3090.75 71
3090.88 84
3091.01 95
3091.14 105
3091.26 112
3091.39 118
3091.52 123
3091.65 129
3091.77 134
3091.90 141
3092.03 148
3092.16 154
3092.28 158
3092.41 160
3092.54 159
3092.67 156
3092.79 151
3092.92 145
3093.05 137
3093.18 129
3093.30 119
3093.43 109
3093.56 98
3093.69 87
3093.81 79
3093.94 73
3094.07 71
3094.20 70
3094.32 71
3094.45 73
3094.58 74
3094.71 73
3094.83 70
3094.96 66
3095.09 61
3095.22 56
3095.34 52
3095.47 48
3095.60 45
3095.73 42
3095.85 39
3095.98 37
3096.11 34
3096.24 30
3096.36 26
3096.49 21
3096.62 15
3096.75 7
3096.87 0
3097.00 0
3097.13 0
3097.26 0
3097.39 0
3097.51 0
3097.64 0
3097.77 0
3097.90 7
3098.02 19
3098.15 29
3098.28 35
3098.41 38
3098.53 36
3098.66 33
3098.79 28
3098.92 23
3099.04 20
3099.17 19
3099.30 19
3099.43 20
3099.55 23
3099.68 25
3099.81 27
3099.94 31
3100.07 34
3100.19 40
3100.32 47
3100.45 58
3100.58 71
3100.70 87
3100.83 104
3100.96 122
3101.09 138
3101.21 152
3101.34 162
3101.47 168
3101.60 170
3101.72 168
3101.85 164
3101.98 157
3102.11 149
3102.24 140
3102.36 129
3102.49 117
3102.62 104
3102.75 90
3102.87 78
3103.00 69
3103.13 64
3103.26 62
3103.38 64
3103.51 69
3103.64 73
3103.77 74
3103.90 73
3104.02 68
3104.15 60
3104.28 50
3104.41 42
3104.53 35
3104.66 31
3104.79 30
3104.92 31
3105.05 34
3105.17 36
3105.30 37
3105.43 36
3105.56 35
3105.68 32
3105.81 30
3105.94 29
3106.07 30
3106.20 34
3106.32 41
3106.45 50
3106.58 61
3106.71 72
3106.83 82
3106.96 90
3107.09 96
3107.22 100
3107.35 103
3107.47 106
3107.60 110
3107.73 114
3107.86 119
3107.98 123
3108.11 126
3108.24 127
3108.37 125
3108.50 121
3108.62 113
3108.75 105
3108.88 96
3109.01 87
3109.13 81
3109.26 76
3109.39 73
3109.52 71
3109.65 70
3109.77 70
3109.90 69
3110.03 68
3110.16 66
3110.29 64
3110.41 62
3110.54 60
3110.67 56
3110.80 53
3110.92 48
3111.05 42
3111.18 35
3111.31 28
3111.44 22
3111.56 16
3111.69 11
3111.82 7
3111.95 4
3112.08 2
3112.20 1
3112.33 0
3112.46 0
3112.59 0
3112.71 0
3112.84 0
3112.97 0
3113.10 0
3113.23 0
3113.35 1
3113.48 1
3113.61 1
3113.74 2
3113.87 4
3113.99 9
3114.12 16
3114.25 26
3114.38 38
3114.51 49
3114.63 59
3114.76 66
3114.89 69
3115.02 68
3115.15 64
3115.27 59
3115.40 56
3115.53 55
3115.66 57
3115.79 62
3115.91 69
3116.04 76
3116.17 82
3116.30 87
3116.42 89
3116.55 91
3116.68 91
3116.81 92
3116.94 93
3117.06 95
3117.19 98
3117.32 100
3117.45 102
3117.58 102
3117.70 102
3117.83 102
3117.96 103
3118.09 104
3118.22 106
3118.34 109
3118.47 111
3118.60 113
3118.73 112
3118.86 109
3118.99 104
3119.11 97
3119.24 88
3119.37 77
3119.50 66
3119.63 55
3119.75 44
3119.88 35
3120.01 27
3120.14 22
3120.27 21
3120.39 23
3120.52 28
3120.65 36
3120.78 46
3120.91 57
3121.03 69
3121.16 80
3121.29 89
3121.42 97
3121.55 104
3121.67 111
3121.80 117
3121.93 122
3122.06 127
3122.19 132
3122.31 135
3122.44 136
3122.57 135
3122.70 132
3122.83 130
3122.96 127
3123.08 126
3123.21 125
3123.34 124
3123.47 121
3123.60 117
3123.72 110
3123.85 101
3123.98 89
3124.11 75
3124.24 61
3124.36 46
3124.49 32
3124.62 19
3124.75 9
3124.88 0
3125.01 0
3125.13 0
3125.26 0
3125.39 5
3125.52 16
3125.65 27
3125.77 39
3125.90 48
3126.03 54
3126.16 56
3126.29 55
3126.42 53
3126.54 49
3126.67 47
3126.80 46
3126.93 48
3127.06 53
3127.18 59
3127.31 67
3127.44 75
3127.57 83
3127.70 91
3127.83 99
3127.95 107
3128.08 113
3128.21 117
3128.34 119
3128.47 120
3128.59 119
3128.72 119
3128.85 119
3128.98 120
3129.11 123
3129.24 127
3129.36 131
3129.49 132
3129.62 131
3129.75 126
3129.88 119
3130.01 112
3130.13 104
3130.26 99
3130.39 95
3130.52 92
3130.65 90
3130.78 88
3130.90 84
3131.03 80
3131.16 76
3131.29 72
3131.42 69
3131.54 67
3131.67 65
3131.80 63
3131.93 60
3132.06 56
3132.19 50
3132.31 43
3132.44 37
3132.57 32
3132.70 29
3132.83 29
3132.96 33
3133.08 39
3133.21 47
3133.34 55
3133.47 64
3133.60 71
3133.73 76
3133.85 79
3133.98 79
3134.11 76
3134.24 72
3134.37 67
3134.50 62
3134.62 60
3134.75 63
3134.88 69
3135.01 80
3135.14 93
3135.27 108
3135.39 121
3135.52 132
3135.65 139
3135.78 141
3135.91 140
3136.04 135
3136.17 128
3136.29 120
3136.42 110
3136.55 99
3136.68 88
3136.81 78
3136.94 68
3137.06 59
3137.19 52
3137.32 46
3137.45 41
3137.58 36
3137.71 30
3137.83 23
3137.96 15
3138.09 7
3138.22 0
3138.35 0
3138.48 0
3138.60 0
3138.73 0
3138.86 6
3138.99 13
3139.12 20
3139.25 24
3139.38 25
3139.50 24
3139.63 20
3139.76 15
3139.89 10
3140.02 5
3140.15 2
3140.27 1
3140.40 0
3140.53 1
3140.66 1
3140.79 0
3140.92 0
3141.05 0
3141.17 0
3141.30 0
3141.43 0
3141.56 0
3141.69 2
3141.82 9
3141.95 17
3142.07 26
3142.20 34
3142.33 42
3142.46 48
3142.59 52
3142.72 53
3142.84 51
3142.97 45
3143.10 37
3143.23 27
3143.36 16
3143.49 7
3143.62 0
3143.74 0
3143.87 0
3144.00 1
3144.13 7
3144.26 14
3144.39 19
3144.52 23
3144.64 23
3144.77 20
3144.90 15
3145.03 10
3145.16 6
3145.29 4
3145.42 5
3145.54 9
3145.67 15
3145.80 20
3145.93 25
3146.06 27
3146.19 28
3146.32 26
3146.44 25
3146.57 23
3146.70 24
3146.83 27
3146.96 32
3147.09 40
3147.22 50
3147.34 59
3147.47 68
3147.60 76
3147.73 80
3147.86 80
3147.99 77
3148.12 70
3148.24 61
3148.37 51
3148.50 41
3148.63 31
3148.76 22
3148.89 14
3149.02 5
3149.15 0
3149.27 0
3149.40 0
3149.53 0
3149.66 0
3149.79 0
3149.92 0
3150.05 0
3150.17 5
3150.30 12
3150.43 19
3150.56 24
3150.69 28
3150.82 33
3150.95 39
3151.08 47
3151.20 57
3151.33 68
3151.46 79
3151.59 88
3151.72 94
3151.85 97
3151.98 97
3152.10 95
3152.23 92
3152.36 88
3152.49 84
3152.62 80
3152.75 76
3152.88 71
3153.01 66
3153.13 60
3153.26 55
3153.39 52
3153.52 50
3153.65 52
3153.78 54
3153.91 59
3154.04 64
3154.16 68
3154.29 72
3154.42 74
3154.55 76
3154.68 79
3154.81 82
3154.94 86
3155.07 90
3155.19 94
3155.32 95
3155.45 94
3155.58 90
3155.71 84
3155.84 78
3155.97 72
3156.10 67
3156.23 64
3156.35 63
3156.48 63
3156.61 64
3156.74 66
3156.87 67
3157.00 67
3157.13 66
3157.26 65
3157.38 61
3157.51 57
3157.64 52
3157.77 47
3157.90 42
3158.03 37
3158.16 33
3158.29 29
3158.42 25
3158.54 23
3158.67 23
3158.80 24
3158.93 28
3159.06 34
3159.19 42
3159.32 51
3159.45 61
3159.57 70
3159.70 78
3159.83 85
3159.96 90
3160.09 93
3160.22 95
3160.35 94
3160.48 92
3160.61 86
3160.73 79
3160.86 69
3160.99 59
3161.12 50
3161.25 43
3161.38 39
3161.51 38
3161.64 41
3161.77 47
3161.89 55
3162.02 63
3162.15 72
3162.28 80
3162.41 85
3162.54 88
3162.67 88
3162.80 86
3162.93 84
3163.05 81
3163.18 79
3163.31 79
3163.44 81
3163.57 84
3163.70 89
3163.83 95
3163.96 100
3164.09 105
3164.22 109
3164.34 111
3164.47 112
3164.60 112
3164.73 112
3164.86 111
3164.99 109
3165.12 108
3165.25 105
3165.38 101
3165.51 96
3165.63 90
3165.76 83
3165.89 77
3166.02 73
3166.15 71
3166.28 69
3166.41 67
3166.54 65
3166.67 62
3166.80 59
3166.92 56
3167.05 55
3167.18 55
3167.31 57
3167.44 60
3167.57 62
3167.70 62
3167.83 61
3167.96 59
3168.09 56
3168.21 54
3168.34 52
3168.47 52
3168.60 53
3168.73 54
3168.86 56
3168.99 58
3169.12 61
3169.25 64
3169.38 68
3169.51 72
3169.63 76
3169.76 79
3169.89 79
3170.02 76
3170.15 70
3170.28 61
3170.41 49
3170.54 38
3170.67 28
3170.80 21
3170.92 19
3171.05 22
3171.18 27
3171.31 35
3171.44 44
3171.57 52
3171.70 59
3171.83 65
3171.96 71
3172.09 77
3172.22 85
3172.35 94
3172.47 103
3172.60 112
3172.73 119
3172.86 124
3172.99 125
3173.12 123
3173.25 118
3173.38 111
3173.51 103
3173.64 96
3173.77 90
3173.89 84
3174.02 79
3174.15 74
3174.28 69
3174.41 63
3174.54 59
3174.67 57
3174.80 58
3174.93 61
3175.06 68
3175.19 76
3175.32 86
3175.44 95
3175.57 103
3175.70 109
3175.83 113
3175.96 117
3176.09 119
3176.22 122
3176.35 125
3176.48 129
3176.61 132
3176.74 135
3176.87 135
3177.00 134
3177.12 131
3177.25 127
3177.38 122
3177.51 117
3177.64 113
3177.77 111
3177.90 110
3178.03 108
3178.16 107
3178.29 105
3178.42 100
3178.55 94
3178.68 84
3178.80 73
3178.93 61
3179.06 50
3179.19 40
3179.32 33
3179.45 30
3179.58 30
3179.71 33
3179.84 38
3179.97 44
3180.10 51
3180.23 59
3180.36 66
3180.49 72
3180.61 76
3180.74 79
3180.87 79
3181.00 77
3181.13 73
3181.26 68
3181.39 63
3181.52 60
3181.65 57
3181.78 56
3181.91 56
3182.04 57
3182.17 58
3182.30 60
3182.42 62
3182.55 64
3182.68 65
3182.81 67
3182.94 68
3183.07 70
3183.20 73
3183.33 78
3183.46 83
3183.59 89
3183.72 96
3183.85 101
3183.98 105
3184.11 106
3184.24 105
3184.37 101
3184.49 96
3184.62 87
3184.75 77
3184.88 65
3185.01 52
3185.14 38
3185.27 25
3185.40 15
3185.53 8
3185.66 6
3185.79 8
3185.92 13
3186.05 21
3186.18 29
3186.31 36
3186.44 39
3186.56 39
3186.69 35
3186.82 28
3186.95 19
3187.08 8
3187.21 0
3187.34 0
3187.47 0
3187.60 0
3187.73 0
3187.86 0
3187.99 0
3188.12 0
3188.25 1
3188.38 10
3188.51 18
3188.64 26
3188.77 30
3188.89 33
3189.02 33
3189.15 31
3189.28 28
3189.41 26
3189.54 26
3189.67 29
3189.80 35
3189.93 44
3190.06 56
3190.19 70
3190.32 83
3190.45 94
3190.58 102
3190.71 104
3190.84 102
3190.97 95
3191.10 86
3191.23 76
3191.35 68
3191.48 63
3191.61 62
3191.74 64
3191.87 70
3192.00 79
3192.13 89
3192.26 98
3192.39 107
3192.52 115
3192.65 121
3192.78 125
3192.91 128
3193.04 130
3193.17 132
3193.30 135
3193.43 139
3193.56 144
3193.69 150
3193.82 156
3193.95 160
3194.08 163
3194.20 162
3194.33 158
3194.46 150
3194.59 139
3194.72 125
3194.85 110
3194.98 93
3195.11 78
3195.24 64
3195.37 54
3195.50 46
3195.63 40
3195.76 37
3195.89 35
3196.02 32
3196.15 28
3196.28 23
3196.41 17
3196.54 10
3196.67 4
3196.80 0
3196.93 0
3197.06 0
3197.19 0
3197.32 0
3197.44 0
3197.57 0
3197.70 0
3197.83 0
3197.96 1
3198.09 7
3198.22 15
3198.35 24
3198.48 32
3198.61 40
3198.74 45
3198.87 47
3199.00 45
3199.13 42
3199.26 38
3199.39 34
3199.52 32
3199.65 32
3199.78 34
3199.91 38
3200.04 42
3200.17 46
3200.30 48
3200.43 48
3200.56 47
3200.69 44
3200.82 41
3200.95 38
3201.08 36
3201.21 35
3201.34 34
3201.46 34
3201.59 33
3201.72 33
3201.85 33
3201.98 33
3202.11 34
3202.24 36
3202.37 39
3202.50 41
3202.63 43
3202.76 42
3202.89 39
3203.02 34
3203.15 27
3203.28 18
3203.41 10
3203.54 4
3203.67 3
3203.80 5
3203.93 12
3204.06 23
3204.19 35
3204.32 48
3204.45 60
3204.58 68
3204.71 73
3204.84 75
3204.97 75
3205.10 74
3205.23 73
3205.36 73
3205.49 73
3205.62 75
3205.75 78
3205.88 80
3206.01 82
3206.14 83
3206.27 84
3206.40 84
3206.53 85
3206.66 88
3206.79 91
3206.92 96
3207.05 101
3207.17 106
3207.30 109
3207.43 110
3207.56 109
3207.69 106
3207.82 101
3207.95 94
3208.08 87
3208.21 79
3208.34 72
3208.47 67
3208.60 63
3208.73 62
3208.86 63
3208.99 66
3209.12 70
3209.25 75
3209.38 79
3209.51 81
3209.64 80
3209.77 76
3209.90 71
3210.03 65
3210.16 61
3210.29 59
3210.42 60
3210.55 63
3210.68 66
3210.81 67
3210.94 65
3211.07 59
3211.20 49
3211.33 36
3211.46 22
3211.59 9
3211.72 0
3211.85 0
3211.98 0
3212.11 0
3212.24 8
3212.37 17
3212.50 27
3212.63 36
3212.76 41
3212.89 43
3213.02 42
3213.15 39
3213.28 34
3213.41 30
3213.54 26
3213.67 24
3213.80 23
3213.93 22
3214.06 22
3214.19 21
3214.32 20
3214.45 20
3214.58 19
3214.71 20
3214.84 21
3214.97 24
3215.10 26
3215.23 27
3215.36 26
3215.49 24
3215.62 20
3215.75 16
3215.88 12
3216.01 10
3216.14 10
3216.27 12
3216.40 16
3216.53 20
3216.66 24
3216.79 29
3216.92 35
3217.05 41
3217.18 47
3217.31 55
3217.44 62
3217.57 71
3217.70 78
3217.83 84
3217.96 88
3218.09 89
3218.22 88
3218.35 85
3218.48 80
3218.61 75
3218.74 71
3218.87 67
3219.00 66
3219.13 66
3219.26 67
3219.39 70
3219.52 74
3219.65 78
3219.78 83
3219.91 88
3220.04 92
3220.17 94
3220.30 94
3220.43 92
3220.56 88
3220.69 81
3220.82 73
3220.95 65
3221.08 58
3221.21 52
3221.34 46
3221.47 42
3221.60 40
3221.73 39
3221.86 39
3221.99 40
3222.12 42
3222.25 44
3222.38 46
3222.51 47
3222.64 46
3222.77 43
3222.90 40
3223.03 37
3223.16 33
3223.29 31
3223.42 29
3223.55 27
3223.68 25
3223.82 23
3223.95 20
3224.08 17
3224.21 12
3224.34 8
3224.47 4
3224.60 1
3224.73 0
3224.86 0
3224.99 2
3225.12 4
3225.25 7
3225.38 9
3225.51 9
3225.64 9
3225.77 7
3225.90 4
3226.03 2
3226.16 0
3226.29 0
3226.42 0
3226.55 0
3226.68 0
3226.81 0
3226.94 0
3227.07 0
3227.20 0
3227.33 4
3227.46 9
3227.59 16
3227.72 26
3227.85 36
3227.98 47
3228.11 58
3228.24 66
3228.37 73
3228.50 76
3228.63 77
3228.76 76
3228.89 74
3229.02 72
3229.15 70
3229.28 67
3229.41 64
3229.55 60
3229.68 55
3229.81 48
3229.94 41
3230.07 35
3230.20 30
3230.33 29
3230.46 31
3230.59 36
3230.72 43
3230.85 51
3230.98 57
3231.11 61
3231.24 62
3231.37 60
3231.50 56
3231.63 50
3231.76 44
3231.89 39
3232.02 34
3232.15 30
3232.28 26
3232.41 23
3232.54 19
3232.67 15
3232.80 11
3232.93 9
3233.06 9
3233.19 11
3233.32 15
3233.45 21
3233.59 26
3233.72 30
3233.85 31
3233.98 29
3234.11 23
3234.24 16
3234.37 8
3234.50 2
3234.63 0
3234.76 0
3234.89 0
3235.02 0
3235.15 0
3235.28 0
3235.41 1
3235.54 1
3235.67 2
3235.80 3
3235.93 3
3236.06 3
3236.19 2
3236.32 2
3236.45 2
3236.58 2
3236.71 4
3236.85 6
3236.98 9
3237.11 11
3237.24 12
3237.37 13
3237.50 12
3237.63 11
3237.76 10
3237.89 10
3238.02 10
3238.15 11
3238.28 13
3238.41 16
3238.54 20
3238.67 23
3238.80 26
3238.93 29
3239.06 32
3239.19 36
3239.32 40
3239.45 44
3239.59 49
3239.72 52
3239.85 55
3239.98 56
3240.11 56
3240.24 55
3240.37 55
3240.50 55
3240.63 55
3240.76 57
3240.89 60
3241.02 63
3241.15 66
3241.28 67
3241.41 67
3241.54 66
3241.67 62
3241.80 56
3241.93 48
3242.06 38
3242.20 27
3242.33 15
3242.46 3
3242.59 0
3242.72 0
3242.85 0
3242.98 0
3243.11 0
3243.24 0
3243.37 0
3243.50 0
3243.63 6
3243.76 13
3243.89 20
3244.02 26
3244.15 32
3244.28 36
3244.41 39
3244.55 40
3244.68 40
3244.81 39
3244.94 40
3245.07 40
3245.20 41
3245.33 43
3245.46 43
3245.59 42
3245.72 38
3245.85 31
3245.98 22
3246.11 13
3246.24 3
3246.37 0
3246.50 0
3246.64 0
3246.77 0
3246.90 0
3247.03 0
3247.16 0
3247.29 2
3247.42 9
3247.55 13
3247.68 16
3247.81 17
3247.94 16
3248.07 16
3248.20 17
3248.33 19
3248.46 22
3248.60 27
3248.73 33
3248.86 40
3248.99 47
3249.12 55
3249.25 63
3249.38 71
3249.51 78
3249.64 83
3249.77 85
3249.90 82
3250.03 76
3250.16 67
3250.29 57
3250.42 46
3250.56 37
3250.69 31
3250.82 29
3250.95 31
3251.08 36
3251.21 42
3251.34 48
3251.47 53
3251.60 55
3251.73 55
3251.86 52
3251.99 48
3252.12 43
3252.25 39
3252.39 34
3252.52 31
3252.65 29
3252.78 27
3252.91 25
3253.04 23
3253.17 21
3253.30 18
3253.43 16
3253.56 14
3253.69 13
3253.82 14
3253.95 16
3254.09 21
3254.22 26
3254.35 33
3254.48 42
3254.61 51
3254.74 61
3254.87 72
3255.00 84
3255.13 97
3255.26 110
3255.39 121
3255.52 130
3255.66 135
3255.79 134
3255.92 128
3256.05 116
3256.18 99
3256.31 80
3256.44 60
3256.57 42
3256.70 27
3256.83 16
3256.96 10
3257.09 7
3257.22 8
3257.36 11
3257.49 14
3257.62 15
3257.75 15
3257.88 11
3258.01 4
3258.14 0
3258.27 0
3258.40 0
3258.53 0
3258.66 0
3258.80 0
3258.93 0
3259.06 11
3259.19 23
3259.32 34
3259.45 44
3259.58 53
3259.71 62
3259.84 71
3259.97 80
3260.10 90
3260.24 97
3260.37 103
3260.50 105
3260.63 104
3260.76 100
3260.89 93
3261.02 85
3261.15 76
3261.28 66
3261.41 57
3261.54 48
3261.68 41
3261.81 36
3261.94 33
3262.07 30
3262.20 29
3262.33 30
3262.46 32
3262.59 37
3262.72 46
3262.85 60
3262.98 78
3263.12 98
3263.25 117
3263.38 132
3263.51 138
3263.64 136
3263.77 124
3263.90 106
3264.03 84
3264.16 62
3264.29 43
3264.43 29
3264.56 20
3264.69 16
3264.82 16
3264.95 19
3265.08 23
3265.21 27
3265.34 30
3265.47 33
3265.60 36
3265.74 37
3265.87 39
3266.00 40
3266.13 42
3266.26 42
3266.39 43
3266.52 42
3266.65 41
3266.78 41
3266.91 42
3267.05 45
3267.18 49
3267.31 56
3267.44 63
3267.57 70
3267.70 77
3267.83 82
3267.96 85
3268.09 87
3268.23 85
3268.36 81
3268.49 75
3268.62 67
3268.75 60
3268.88 54
3269.01 50
3269.14 51
3269.27 54
3269.40 59
3269.54 63
3269.67 65
3269.80 64
3269.93 59
3270.06 52
3270.19 43
3270.32 36
3270.45 30
3270.58 26
3270.72 25
3270.85 25
3270.98 26
3271.11 26
3271.24 24
3271.37 21
3271.50 16
3271.63 10
3271.76 5
3271.90 1
3272.03 0
3272.16 0
3272.29 0
3272.42 0
3272.55 0
3272.68 0
3272.81 0
3272.95 0
3273.08 2
3273.21 10
3273.34 18
3273.47 25
3273.60 30
3273.73 30
3273.86 27
3273.99 20
3274.13 12
3274.26 4
3274.39 0
3274.52 0
3274.65 0
3274.78 4
3274.91 14
3275.04 25
3275.18 38
3275.31 50
3275.44 62
3275.57 73
3275.70 84
3275.83 94
3275.96 103
3276.09 114
3276.23 124
3276.36 135
3276.49 146
3276.62 156
3276.75 163
3276.88 168
3277.01 168
3277.14 166
3277.27 163
3277.41 159
3277.54 155
3277.67 153
3277.80 153
3277.93 153
3278.06 153
3278.19 153
3278.33 153
3278.46 153
3278.59 156
3278.72 161
3278.85 168
3278.98 177
3279.11 184
3279.24 189
3279.38 190
3279.51 185
3279.64 177
3279.77 165
3279.90 152
3280.03 140
3280.16 130
3280.29 122
3280.43 115
3280.56 109
3280.69 104
3280.82 98
3280.95 93
3281.08 88
3281.21 85
3281.34 83
3281.48 83
3281.61 84
3281.74 85
3281.87 85
3282.00 84
3282.13 81
3282.26 77
3282.40 71
3282.53 66
3282.66 61
3282.79 58
3282.92 57
3283.05 57
3283.18 58
3283.32 61
3283.45 64
3283.58 67
3283.71 70
3283.84 73
3283.97 75
3284.10 76
3284.23 76
3284.37 76
3284.50 74
3284.63 72
3284.76 70
3284.89 67
3285.02 63
3285.15 58
3285.29 52
3285.42 44
3285.55 38
3285.68 33
3285.81 33
3285.94 37
3286.07 47
3286.21 61
3286.34 78
3286.47 96
3286.60 113
3286.73 127
3286.86 139
3286.99 147
3287.13 151
3287.26 152
3287.39 151
3287.52 147
3287.65 141
3287.78 135
3287.91 129
3288.05 124
3288.18 121
3288.31 119
3288.44 119
3288.57 120
3288.70 121
3288.83 123
3288.97 124
3289.10 124
3289.23 124
3289.36 123
3289.49 122
3289.62 122
3289.76 123
3289.89 125
3290.02 128
3290.15 130
3290.28 131
3290.41 132
3290.54 131
3290.68 129
3290.81 127
3290.94 123
3291.07 120
3291.20 117
3291.33 115
3291.47 113
3291.60 111
3291.73 110
3291.86 109
3291.99 108
3292.12 106
3292.25 106
3292.39 107
3292.52 110
3292.65 116
3292.78 125
3292.91 136
3293.04 147
3293.18 159
3293.31 168
3293.44 175
3293.57 179
3293.70 180
3293.83 180
3293.96 179
3294.10 180
3294.23 182
3294.36 185
3294.49 188
3294.62 190
3294.75 188
3294.89 181
3295.02 169
3295.15 152
3295.28 132
3295.41 112
3295.54 93
3295.68 77
3295.81 65
3295.94 57
3296.07 52
3296.20 49
3296.33 48
3296.47 49
3296.60 50
3296.73 54
3296.86 61
3296.99 71
3297.12 84
3297.25 98
3297.39 111
3297.52 121
3297.65 128
3297.78 132
3297.91 132
3298.04 131
3298.18 130
3298.31 130
3298.44 132
3298.57 135
3298.70 138
3298.83 141
3298.97 142
3299.10 141
3299.23 138
3299.36 132
3299.49 124
3299.63 115
3299.76 106
3299.89 96
3300.02 87
3300.15 81
3300.28 76
3300.42 73
3300.55 72
3300.68 72
3300.81 73
3300.94 75
3301.07 76
3301.21 77
3301.34 78
3301.47 79
3301.60 81
3301.73 84
3301.86 88
3302.00 92
3302.13 95
3302.26 96
3302.39 95
3302.52 91
3302.65 86
3302.79 81
3302.92 78
3303.05 79
3303.18 84
3303.31 91
3303.45 100
3303.58 108
3303.71 114
3303.84 116
3303.97 113
3304.10 108
3304.24 100
3304.37 91
3304.50 82
3304.63 74
3304.76 68
3304.89 62
3305.03 56
3305.16 50
3305.29 44
3305.42 39
3305.55 35
3305.69 34
3305.82 35
3305.95 39
3306.08 45
3306.21 53
3306.34 61
3306.48 67
3306.61 71
3306.74 72
3306.87 70
3307.00 65
3307.14 59
3307.27 51
3307.40 44
3307.53 39
3307.66 37
3307.80 37
3307.93 40
3308.06 44
3308.19 49
3308.32 55
3308.45 61
3308.59 67
3308.72 74
3308.85 81
3308.98 89
3309.11 97
3309.25 106
3309.38 113
3309.51 120
3309.64 126
3309.77 130
3309.91 134
3310.04 136
3310.17 137
3310.30 137
3310.43 135
3310.56 132
3310.70 127
3310.83 121
3310.96 115
3311.09 109
3311.22 104
3311.36 100
3311.49 96
3311.62 91
3311.75 86
3311.88 82
3312.02 78
3312.15 75
3312.28 76
3312.41 79
3312.54 85
3312.68 92
3312.81 99
3312.94 102
3313.07 101
3313.20 94
3313.34 82
3313.47 67
3313.60 51
3313.73 36
3313.86 26
3314.00 19
3314.13 17
3314.26 17
3314.39 19
3314.52 22
3314.66 24
3314.79 25
3314.92 26
3315.05 27
3315.18 28
3315.32 28
3315.45 27
3315.58 25
3315.71 23
3315.84 20
3315.98 16
3316.11 13
3316.24 10
3316.37 7
3316.50 4
3316.64 2
3316.77 1
3316.90 0
3317.03 0
3317.16 0
3317.30 0
3317.43 0
3317.56 0
3317.69 0
3317.82 0
3317.96 0
3318.09 0
3318.22 3
3318.35 10
3318.48 21
3318.62 35
3318.75 52
3318.88 69
3319.01 84
3319.14 97
3319.28 104
3319.41 108
3319.54 106
3319.67 102
3319.81 95
3319.94 88
3320.07 81
3320.20 74
3320.33 66
3320.47 58
3320.60 48
3320.73 36
3320.86 25
3320.99 13
3321.13 4
3321.26 0
3321.39 0
3321.52 0
3321.65 0
3321.79 0
3321.92 0
3322.05 8
3322.18 20
3322.32 35
3322.45 53
3322.58 73
3322.71 92
3322.84 109
3322.98 122
3323.11 130
3323.24 134
3323.37 135
3323.50 134
3323.64 132
3323.77 130
3323.90 128
3324.03 126
3324.17 123
3324.30 119
3324.43 115
3324.56 111
3324.69 107
3324.83 104
3324.96 102
3325.09 99
3325.22 96
3325.36 91
3325.49 85
3325.62 76
3325.75 65
3325.88 53
3326.02 41
3326.15 31
3326.28 23
3326.41 19
3326.55 18
3326.68 22
3326.81 28
3326.94 37
3327.07 46
3327.21 55
3327.34 61
3327.47 66
3327.60 68
3327.74 69
3327.87 68
3328.00 68
3328.13 67
3328.26 67
3328.40 66
3328.53 65
3328.66 64
3328.79 61
3328.93 59
3329.06 57
3329.19 55
3329.32 55
3329.46 56
3329.59 57
3329.72 57
3329.85 57
3329.98 56
3330.12 54
3330.25 51
3330.38 49
3330.51 46
3330.65 45
3330.78 44
3330.91 43
3331.04 42
3331.18 40
3331.31 39
3331.44 38
3331.57 37
3331.70 38
3331.84 39
3331.97 41
3332.10 45
3332.23 49
3332.37 54
3332.50 60
3332.63 66
3332.76 71
3332.90 74
3333.03 75
3333.16 73
3333.29 68
3333.43 60
3333.56 49
3333.69 38
3333.82 28
3333.95 21
3334.09 16
3334.22 16
3334.35 18
3334.48 24
3334.62 32
3334.75 40
3334.88 47
3335.01 53
3335.15 58
3335.28 60
3335.41 62
3335.54 62
3335.68 61
3335.81 61
3335.94 62
3336.07 62
3336.21 64
3336.34 65
3336.47 66
3336.60 65
3336.74 64
3336.87 61
3337.00 56
3337.13 50
3337.27 43
3337.40 35
3337.53 27
3337.66 19
3337.79 12
3337.93 5
3338.06 0
3338.19 0
3338.32 0
3338.46 0
3338.59 0
3338.72 0
3338.85 7
3338.99 15
3339.12 24
3339.25 34
3339.38 41
3339.52 46
3339.65 47
3339.78 44
3339.91 37
3340.05 27
3340.18 16
3340.31 8
3340.44 2
3340.58 1
3340.71 5
3340.84 12
3340.97 21
3341.11 30
3341.24 38
3341.37 45
3341.50 49
3341.64 53
3341.77 57
3341.90 60
3342.03 62
3342.17 63
3342.30 63
3342.43 61
3342.56 57
3342.70 54
3342.83 53
3342.96 54
3343.10 57
3343.23 61
3343.36 66
3343.49 68
3343.63 68
3343.76 64
3343.89 58
3344.02 51
3344.16 45
3344.29 41
3344.42 41
3344.55 43
3344.69 48
3344.82 53
3344.95 58
3345.08 62
3345.22 64
3345.35 64
3345.48 63
3345.61 60
3345.75 57
3345.88 53
3346.01 48
3346.14 46
3346.28 45
3346.41 48
3346.54 54
3346.68 63
3346.81 74
3346.94 85
3347.07 95
3347.21 101
3347.34 104
3347.47 102
3347.60 97
3347.74 89
3347.87 77
3348.00 63
3348.13 49
3348.27 34
3348.40 20
3348.53 9
3348.67 2
3348.80 0
3348.93 0
3349.06 3
3349.20 8
3349.33 14
3349.46 19
3349.59 21
3349.73 22
3349.86 20
3349.99 18
3350.12 15
3350.26 12
3350.39 10
3350.52 8
3350.66 8
3350.79 8
3350.92 9
3351.05 11
3351.19 15
3351.32 19
3351.45 25
3351.58 32
3351.72 40
3351.85 48
3351.98 55
3352.12 61
3352.25 65
3352.38 69
3352.51 71
3352.65 72
3352.78 73
3352.91 73
3353.04 73
3353.18 74
3353.31 74
3353.44 73
3353.58 72
3353.71 70
3353.84 67
3353.97 63
3354.11 58
3354.24 55
3354.37 52
3354.51 51
3354.64 50
3354.77 50
3354.90 50
3355.04 49
3355.17 48
3355.30 47
3355.43 44
3355.57 41
3355.70 37
3355.83 32
3355.97 27
3356.10 22
3356.23 18
3356.36 16
3356.50 16
3356.63 19
3356.76 23
3356.90 29
3357.03 35
3357.16 40
3357.29 44
3357.43 45
3357.56 45
3357.69 44
3357.83 42
3357.96 39
3358.09 36
3358.22 34
3358.36 31
3358.49 29
3358.62 26
3358.76 22
3358.89 18
3359.02 13
3359.15 8
3359.29 4
3359.42 1
3359.55 0
3359.69 2
3359.82 5
3359.95 11
3360.08 17
3360.22 23
3360.35 27
3360.48 29
3360.62 29
3360.75 27
3360.88 24
3361.01 21
3361.15 19
3361.28 18
3361.41 16
3361.55 15
3361.68 12
3361.81 8
3361.95 4
3362.08 0
3362.21 0
3362.34 0
3362.48 0
3362.61 0
3362.74 0
3362.88 0
3363.01 0
3363.14 0
3363.27 3
3363.41 6
3363.54 9
3363.67 9
3363.81 8
3363.94 4
3364.07 0
3364.21 0
3364.34 0
3364.47 0
3364.60 2
3364.74 10
3364.87 19
3365.00 27
3365.14 35
3365.27 40
3365.40 44
3365.54 46
3365.67 48
3365.80 49
3365.93 50
3366.07 52
3366.20 53
3366.33 54
3366.47 56
3366.60 57
3366.73 59
3366.87 62
3367.00 64
3367.13 65
3367.26 66
3367.40 66
3367.53 65
3367.66 63
3367.80 59
3367.93 53
3368.06 47
3368.20 42
3368.33 36
3368.46 32
3368.60 30
3368.73 29
3368.86 31
3368.99 34
3369.13 38
3369.26 41
3369.39 42
3369.53 42
3369.66 39
3369.79 34
3369.93 27
3370.06 19
3370.19 12
3370.33 6
3370.46 4
3370.59 5
3370.72 10
3370.86 17
3370.99 24
3371.12 31
3371.26 35
3371.39 36
3371.52 35
3371.66 30
3371.79 25
3371.92 20
3372.06 15
3372.19 14
3372.32 15
3372.46 18
3372.59 24
3372.72 32
3372.85 40
3372.99 49
3373.12 58
3373.25 67
3373.39 77
3373.52 86
3373.65 96
3373.79 106
3373.92 114
3374.05 121
3374.19 124
3374.32 123
3374.45 118
3374.59 110
3374.72 101
3374.85 91
3374.99 83
3375.12 78
3375.25 75
3375.39 74
3375.52 74
3375.65 76
3375.78 76
3375.92 76
3376.05 74
3376.18 71
3376.32 66
3376.45 61
3376.58 55
3376.72 50
3376.85 45
3376.98 43
3377.12 42
3377.25 44
3377.38 48
3377.52 54
3377.65 61
3377.78 68
3377.92 74
3378.05 79
3378.18 82
3378.32 83
3378.45 84
3378.58 84
3378.72 85
3378.85 89
3378.98 95
3379.12 103
3379.25 110
3379.38 117
3379.52 121
3379.65 123
3379.78 122
3379.92 120
3380.05 118
3380.18 117
3380.32 118
3380.45 122
3380.58 126
3380.72 130
3380.85 132
3380.98 131
3381.12 127
3381.25 119
3381.38 109
3381.52 97
3381.65 85
3381.78 73
3381.92 63
3382.05 54
3382.18 47
3382.32 40
3382.45 34
3382.58 28
3382.72 22
3382.85 18
3382.98 15
3383.12 14
3383.25 17
3383.38 22
3383.52 30
3383.65 39
3383.78 49
3383.92 57
3384.05 64
3384.18 68
3384.32 70
3384.45 70
3384.58 67
3384.72 64
3384.85 60
3384.98 55
3385.12 50
3385.25 45
3385.38 42
3385.52 39
3385.65 38
3385.78 39
3385.92 41
3386.05 45
3386.18 48
3386.32 52
3386.45 54
3386.58 54
3386.72 51
3386.85 45
3386.98 37
3387.12 27
3387.25 15
3387.38 4
3387.52 0
3387.65 0
3387.78 0
3387.92 0
3388.05 0
3388.18 0
3388.32 11
3388.45 26
3388.59 41
3388.72 55
3388.85 68
3388.99 76
3389.12 82
3389.25 84
3389.39 83
3389.52 81
3389.65 77
3389.79 73
3389.92 68
3390.05 63
3390.19 57
3390.32 51
3390.45 45
3390.59 39
3390.72 34
3390.85 30
3390.99 26
3391.12 20
3391.25 14
3391.39 6
3391.52 0
3391.66 0
3391.79 0
3391.92 0
3392.06 0
3392.19 0
3392.32 0
3392.46 0
3392.59 6
3392.72 13
3392.86 18
3392.99 22
3393.12 24
3393.26 26
3393.39 27
3393.53 28
3393.66 30
3393.79 32
3393.93 36
3394.06 41
3394.19 47
3394.33 53
3394.46 58
3394.59 63
3394.73 66
3394.86 68
3394.99 68
3395.13 67
3395.26 66
3395.40 66
3395.53 67
3395.66 69
3395.80 73
3395.93 78
3396.06 85
3396.20 92
3396.33 100
3396.46 106
3396.60 111
3396.73 114
3396.86 115
3397.00 114
3397.13 112
3397.27 108
3397.40 103
3397.53 98
3397.67 92
3397.80 85
3397.93 79
3398.07 74
3398.20 70
3398.33 69
3398.47 70
3398.60 72
3398.74 74
3398.87 75
3399.00 73
3399.14 68
3399.27 63
3399.40 58
3399.54 55
3399.67 55
3399.81 57
3399.94 62
3400.07 67
3400.21 71
3400.34 72
3400.47 71
3400.61 66
3400.74 60
3400.87 54
3401.01 48
3401.14 44
3401.28 42
3401.41 41
3401.54 42
3401.68 43
3401.81 46
3401.94 50
3402.08 55
3402.21 61
3402.35 67
3402.48 73
3402.61 78
3402.75 80
3402.88 81
3403.01 81
3403.15 81
3403.28 82
3403.42 83
3403.55 87
3403.68 91
3403.82 96
3403.95 102
3404.08 107
3404.22 114
3404.35 121
3404.49 129
3404.62 136
3404.75 143
3404.89 147
3405.02 150
3405.15 150
3405.29 148
3405.42 146
3405.56 145
3405.69 144
3405.82 145
3405.96 146
3406.09 148
3406.23 150
3406.36 152
3406.49 153
3406.63 154
3406.76 155
3406.89 155
3407.03 154
3407.16 154
3407.30 152
3407.43 150
3407.56 146
3407.70 142
3407.83 136
3407.96 128
3408.10 119
3408.23 110
3408.37 101
3408.50 94
3408.63 89
3408.77 87
3408.90 88
3409.04 90
3409.17 92
3409.30 94
3409.44 95
3409.57 95
3409.71 94
3409.84 93
3409.97 93
3410.11 94
3410.24 95
3410.37 96
3410.51 95
3410.64 93
3410.78 90
3410.91 86
3411.04 82
3411.18 78
3411.31 76
3411.45 74
3411.58 73
3411.71 73
3411.85 73
3411.98 72
3412.12 71
3412.25 71
3412.38 70
3412.52 69
3412.65 67
3412.78 64
3412.92 59
3413.05 53
3413.19 47
3413.32 42
3413.45 41
3413.59 43
3413.72 48
3413.86 54
3413.99 60
3414.12 65
3414.26 67
3414.39 65
3414.53 60
3414.66 52
3414.79 44
3414.93 36
3415.06 30
3415.20 27
3415.33 27
3415.46 30
3415.60 35
3415.73 42
3415.87 49
3416.00 54
3416.13 59
3416.27 62
3416.40 63
3416.54 64
3416.67 64
3416.80 65
3416.94 65
3417.07 66
3417.21 66
3417.34 65
3417.47 65
3417.61 64
3417.74 63
3417.88 61
3418.01 61
3418.14 61
3418.28 63
3418.41 66
3418.55 71
3418.68 76
3418.81 81
3418.95 85
3419.08 87
3419.22 88
3419.35 87
3419.49 84
3419.62 82
3419.75 78
3419.89 75
3420.02 71
3420.16 66
3420.29 62
3420.42 57
3420.56 52
3420.69 49
3420.83 47
3420.96 46
3421.09 47
3421.23 49
3421.36 51
3421.50 54
3421.63 56
3421.76 57
3421.90 58
3422.03 58
3422.17 58
3422.30 56
3422.44 53
3422.57 50
3422.70 45
3422.84 40
3422.97 36
3423.11 33
3423.24 32
3423.37 33
3423.51 37
3423.64 42
3423.78 48
3423.91 52
3424.05 54
3424.18 53
3424.31 50
3424.45 44
3424.58 39
3424.72 34
3424.85 31
3424.98 30
3425.12 31
3425.25 32
3425.39 33
3425.52 34
3425.66 34
3425.79 33
3425.92 33
3426.06 32
3426.19 31
3426.33 31
3426.46 30
3426.59 29
3426.73 26
3426.86 22
3427.00 17
3427.13 11
3427.27 5
3427.40 1
3427.53 0
3427.67 0
3427.80 0
3427.94 0
3428.07 0
3428.21 0
3428.34 0
3428.47 0
3428.61 0
3428.74 2
3428.88 4
3429.01 7
3429.15 11
3429.28 15
3429.41 18
3429.55 21
3429.68 23
3429.82 25
3429.95 27
3430.08 29
3430.22 33
3430.35 38
3430.49 43
3430.62 50
3430.76 58
3430.89 65
3431.02 73
3431.16 82
3431.29 90
3431.43 99
3431.56 108
3431.70 118
3431.83 126
3431.97 134
3432.10 141
3432.23 145
3432.37 147
3432.50 146
3432.64 142
3432.77 136
3432.91 128
3433.04 121
3433.17 115
3433.31 111
3433.44 109
3433.58 108
3433.71 109
3433.85 110
3433.98 111
3434.11 112
3434.25 113
3434.38 114
3434.52 115
3434.65 116
3434.79 116
3434.92 114
3435.06 111
3435.19 105
3435.32 97
3435.46 88
3435.59 77
3435.73 67
3435.86 58
3436.00 51
3436.13 47
3436.26 46
3436.40 47
3436.53 51
3436.67 55
3436.80 60
3436.94 65
3437.07 68
3437.21 71
3437.34 73
3437.47 75
3437.61 77
3437.74 80
3437.88 83
3438.01 86
3438.15 89
3438.28 91
3438.42 92
3438.55 92
3438.68 93
3438.82 95
3438.95 97
3439.09 100
3439.22 104
3439.36 107
3439.49 110
3439.63 112
3439.76 113
3439.89 112
3440.03 111
3440.16 108
3440.30 104
3440.43 99
3440.57 93
3440.70 85
3440.84 78
3440.97 70
3441.10 63
3441.24 57
3441.37 53
3441.51 51
3441.64 50
3441.78 51
3441.91 53
3442.05 55
3442.18 57
3442.32 58
3442.45 59
3442.58 58
3442.72 57
3442.85 55
3442.99 53
3443.12 50
3443.26 49
3443.39 47
3443.53 46
3443.66 46
3443.80 46
3443.93 47
3444.06 48
3444.20 49
3444.33 50
3444.47 51
3444.60 50
3444.74 48
3444.87 44
3445.01 39
3445.14 34
3445.28 28
3445.41 22
3445.54 16
3445.68 12
3445.81 8
3445.95 4
3446.08 2
3446.22 0
3446.35 0
3446.49 0
3446.62 0
3446.76 0
3446.89 0
3447.02 0
3447.16 0
3447.29 0
3447.43 6
3447.56 15
3447.70 25
3447.83 36
3447.97 47
3448.10 58
3448.24 68
3448.37 76
3448.51 82
3448.64 84
3448.78 84
3448.91 81
3449.04 77
3449.18 72
3449.31 69
3449.45 68
3449.58 69
3449.72 71
3449.85 73
3449.99 73
3450.12 73
3450.26 71
3450.39 69
3450.53 68
3450.66 69
3450.80 73
3450.93 80
3451.06 89
3451.20 97
3451.33 104
3451.47 108
3451.60 109
3451.74 107
3451.87 101
3452.01 93
3452.14 83
3452.28 73
3452.41 63
3452.55 55
3452.68 49
3452.82 45
3452.95 45
3453.09 48
3453.22 53
3453.35 61
3453.49 69
3453.62 78
3453.76 87
3453.89 94
3454.03 100
3454.16 105
3454.30 110
3454.43 116
3454.57 123
3454.70 130
3454.84 137
3454.97 142
3455.11 144
3455.24 143
3455.38 138
3455.51 131
3455.65 123
3455.78 116
3455.91 110
3456.05 105
3456.18 102
3456.32 99
3456.45 97
3456.59 95
3456.72 93
3456.86 92
3456.99 91
3457.13 91
3457.26 91
3457.40 90
3457.53 90
3457.67 88
3457.80 86
3457.94 83
3458.07 79
3458.21 75
3458.34 71
3458.48 66
3458.61 62
3458.75 56
3458.88 50
3459.02 43
3459.15 36
3459.29 30
3459.42 25
3459.56 20
3459.69 17
3459.82 15
3459.96 12
3460.09 10
3460.23 8
3460.36 6
3460.50 7
3460.63 9
3460.77 14
3460.90 21
3461.04 29
3461.17 35
3461.31 40
3461.44 42
3461.58 42
3461.71 40
3461.85 37
3461.98 36
3462.12 36
3462.25 36
3462.39 38
3462.52 38
3462.66 38
3462.79 37
3462.93 34
3463.06 30
3463.20 28
3463.33 27
3463.47 29
3463.60 34
3463.74 42
3463.87 52
3464.01 62
3464.14 71
3464.28 79
3464.41 84
3464.55 87
3464.68 89
3464.82 90
3464.95 91
3465.09 93
3465.22 94
3465.36 93
3465.49 89
3465.63 81
3465.76 69
3465.90 54
3466.03 38
3466.17 23
3466.30 9
3466.44 0
3466.57 0
3466.71 0
3466.84 0
3466.98 0
3467.11 0
3467.25 1
3467.38 3
3467.52 4
3467.65 4
3467.79 4
3467.92 3
3468.06 3
3468.19 2
3468.33 0
3468.46 0
3468.60 0
3468.73 2
3468.87 6
3469.00 12
3469.14 18
3469.27 24
3469.41 28
3469.54 30
3469.68 30
3469.81 27
3469.95 22
3470.08 16
3470.22 10
3470.35 3
3470.49 0
3470.62 0
3470.76 0
3470.89 0
3471.03 0
3471.16 0
3471.30 2
3471.43 10
3471.57 19
3471.70 27
3471.84 35
3471.97 41
3472.11 45
3472.24 46
3472.38 44
3472.51 39
3472.65 33
3472.78 26
3472.92 20
3473.05 14
3473.19 9
3473.32 6
3473.46 4
3473.59 4
3473.73 6
3473.86 10
3474.00 16
3474.13 23
3474.27 30
3474.41 34
3474.54 36
3474.68 35
3474.81 30
3474.95 23
3475.08 15
3475.22 8
3475.35 4
3475.49 3
3475.62 5
3475.76 8
3475.89 13
3476.03 18
3476.16 23
3476.30 28
3476.43 33
3476.57 40
3476.70 47
3476.84 54
3476.97 60
3477.11 66
3477.24 70
3477.38 73
3477.51 74
3477.65 73
3477.78 71
3477.92 67
3478.05 62
3478.19 56
3478.33 50
3478.46 44
3478.60 39
3478.73 35
3478.87 32
3479.00 30
3479.14 28
3479.27 25
3479.41 23
3479.54 19
3479.68 16
3479.81 13
3479.95 12
3480.08 11
3480.22 11
3480.35 11
3480.49 10
3480.62 9
3480.76 7
3480.90 5
3481.03 3
3481.17 2
3481.30 3
3481.44 5
3481.57 8
3481.71 11
3481.84 13
3481.98 13
3482.11 11
3482.25 7
3482.38 2
3482.52 0
3482.65 0
3482.79 0
3482.92 0
3483.06 0
3483.20 0
3483.33 0
3483.47 0
3483.60 4
3483.74 7
3483.87 10
3484.01 13
3484.14 15
3484.28 17
3484.41 19
3484.55 20
3484.68 21
3484.82 22
3484.95 22
3485.09 21
3485.23 20
3485.36 19
3485.50 18
3485.63 18
3485.77 20
3485.90 24
3486.04 30
3486.17 38
3486.31 45
3486.44 52
3486.58 56
3486.71 58
3486.85 57
3486.98 54
3487.12 49
3487.26 43
3487.39 36
3487.53 29
3487.66 22
3487.80 15
3487.93 8
3488.07 2
3488.20 0
3488.34 0
3488.47 0
3488.61 3
3488.75 9
3488.88 16
3489.02 23
3489.15 29
3489.29 34
3489.42 36
3489.56 36
3489.69 34
3489.83 31
3489.96 27
3490.10 23
3490.24 18
3490.37 13
3490.51 9
3490.64 5
3490.78 2
3490.91 1
3491.05 2
3491.18 4
3491.32 9
3491.45 14
3491.59 21
3491.73 28
3491.86 34
3492.00 40
3492.13 46
3492.27 51
3492.40 56
3492.54 62
3492.67 69
3492.81 76
3492.94 82
3493.08 88
3493.22 92
3493.35 94
3493.49 95
3493.62 96
3493.76 97
3493.89 98
3494.03 100
3494.16 102
3494.30 102
3494.44 100
3494.57 95
3494.71 88
3494.84 79
3494.98 70
3495.11 64
3495.25 60
3495.38 59
3495.52 60
3495.66 61
3495.79 60
3495.93 57
3496.06 52
3496.20 46
3496.33 40
3496.47 37
3496.60 36
3496.74 39
3496.88 43
3497.01 49
3497.15 54
3497.28 58
3497.42 61
3497.55 64
3497.69 67
3497.82 73
3497.96 81
3498.10 91
3498.23 103
3498.37 113
3498.50 121
3498.64 125
3498.77 124
3498.91 118
3499.05 109
3499.18 98
3499.32 87
3499.45 79
3499.59 74
3499.72 72
3499.86 74
3499.99 77
3500.13 80
3500.27 81
3500.40 80
3500.54 77
3500.67 72
3500.81 67
3500.94 62
3501.08 58
3501.22 56
3501.35 55
3501.49 55
3501.62 54
3501.76 51
3501.89 47
3502.03 43
3502.17 38
3502.30 34
3502.44 33
3502.57 34
3502.71 38
3502.84 45
3502.98 52
3503.12 58
3503.25 62
3503.39 64
3503.52 61
3503.66 57
3503.79 51
3503.93 46
3504.07 43
3504.20 42
3504.34 44
3504.47 49
3504.61 56
3504.74 63
3504.88 71
3505.02 79
3505.15 85
3505.29 89
3505.42 90
3505.56 90
3505.69 87
3505.83 83
3505.97 78
3506.10 72
3506.24 67
3506.37 63
3506.51 61
3506.64 59
3506.78 59
3506.92 59
3507.05 60
3507.19 60
3507.32 59
3507.46 58
3507.59 57
3507.73 56
3507.87 55
3508.00 53
3508.14 52
3508.27 50
3508.41 49
3508.55 47
3508.68 45
3508.82 44
3508.95 42
3509.09 40
3509.22 37
3509.36 33
3509.50 28
3509.63 23
3509.77 19
3509.90 15
3510.04 15
3510.18 16
3510.31 20
3510.45 26
3510.58 33
3510.72 40
3510.85 46
3510.99 52
3511.13 57
3511.26 63
3511.40 70
3511.53 77
3511.67 85
3511.81 93
3511.94 99
3512.08 104
3512.21 108
3512.35 110
3512.48 112
3512.62 113
3512.76 113
3512.89 111
3513.03 109
3513.16 104
3513.30 99
3513.44 93
3513.57 87
3513.71 82
3513.84 78
3513.98 74
3514.12 70
3514.25 65
3514.39 58
3514.52 50
3514.66 39
3514.80 29
3514.93 18
3515.07 9
3515.20 3
3515.34 0
3515.47 0
3515.61 0
3515.75 0
3515.88 3
3516.02 6
3516.15 10
3516.29 15
3516.43 22
3516.56 31
3516.70 42
3516.83 53
3516.97 62
3517.11 69
3517.24 71
3517.38 68
3517.51 61
3517.65 53
3517.79 45
3517.92 39
3518.06 37
3518.19 38
3518.33 43
3518.47 49
3518.60 55
3518.74 59
3518.87 61
3519.01 60
3519.15 56
3519.28 51
3519.42 45
3519.55 39
3519.69 35
3519.83 33
3519.96 33
3520.10 36
3520.23 41
3520.37 47
3520.51 52
3520.64 58
3520.78 61
3520.91 63
3521.05 64
3521.19 63
3521.32 61
3521.46 59
3521.60 56
3521.73 53
3521.87 50
3522.00 48
3522.14 46
3522.28 46
3522.41 48
3522.55 51
3522.68 54
3522.82 58
3522.96 60
3523.09 62
3523.23 62
3523.36 61
3523.50 61
3523.64 61
3523.77 62
3523.91 65
3524.04 68
3524.18 71
3524.32 73
3524.45 74
3524.59 72
3524.73 67
3524.86 59
3525.00 49
3525.13 37
3525.27 25
3525.41 13
3525.54 3
3525.68 0
3525.81 0
3525.95 0
3526.09 0
3526.22 0
3526.36 8
3526.49 17
3526.63 27
3526.77 36
3526.90 44
3527.04 51
3527.18 57
3527.31 62
3527.45 66
3527.58 70
3527.72 74
3527.86 79
3527.99 83
3528.13 85
3528.27 86
3528.40 84
3528.54 79
3528.67 71
3528.81 62
3528.95 52
3529.08 42
3529.22 34
3529.35 27
3529.49 22
3529.63 18
3529.76 14
3529.90 10
3530.04 5
3530.17 1
3530.31 0
3530.44 0
3530.58 0
3530.72 0
3530.85 5
3530.99 10
3531.13 16
3531.26 21
3531.40 24
3531.53 24
3531.67 22
3531.81 18
3531.94 11
3532.08 4
3532.22 0
3532.35 0
3532.49 0
3532.62 0
3532.76 0
3532.90 0
3533.03 0
3533.17 0
3533.31 12
3533.44 29
3533.58 46
3533.71 61
3533.85 73
3533.99 82
3534.12 85
3534.26 85
3534.40 81
3534.53 76
3534.67 70
3534.81 66
3534.94 65
3535.08 66
3535.21 69
3535.35 73
3535.49 77
3535.62 80
3535.76 81
3535.90 81
3536.03 81
3536.17 79
3536.31 79
3536.44 80
3536.58 82
3536.71 86
3536.85 92
3536.99 98
3537.12 103
3537.26 108
3537.40 110
3537.53 111
3537.67 110
3537.81 108
3537.94 106
3538.08 103
3538.21 100
3538.35 96
3538.49 92
3538.62 86
3538.76 81
3538.90 75
3539.03 71
3539.17 68
3539.31 67
3539.44 67
3539.58 69
3539.71 72
3539.85 74
3539.99 76
3540.12 78
3540.26 80
3540.40 83
3540.53 86
3540.67 91
3540.81 96
3540.94 101
3541.08 105
3541.22 107
3541.35 107
3541.49 104
3541.62 100
3541.76 94
3541.90 90
3542.03 88
3542.17 89
3542.31 94
3542.44 103
3542.58 115
3542.72 128
3542.85 142
3542.99 155
3543.13 168
3543.26 180
3543.40 191
3543.54 202
3543.67 211
3543.81 220
3543.94 226
3544.08 231
3544.22 233
3544.35 234
3544.49 234
3544.63 234
3544.76 234
3544.90 234
3545.04 234
3545.17 233
3545.31 232
3545.45 231
3545.58 228
3545.72 225
3545.86 222
3545.99 218
3546.13 214
3546.27 211
3546.40 207
3546.54 204
3546.67 201
3546.81 197
3546.95 193
3547.08 187
3547.22 181
3547.36 173
3547.49 166
3547.63 160
3547.77 155
3547.90 153
3548.04 153
3548.18 154
3548.31 157
3548.45 160
3548.59 162
3548.72 163
3548.86 162
3549.00 158
3549.13 152
3549.27 145
3549.41 136
3549.54 128
3549.68 120
3549.82 113
3549.95 108
3550.09 104
3550.23 102
3550.36 100
3550.50 97
3550.64 95
3550.77 92
3550.91 89
3551.05 86
3551.18 86
3551.32 88
3551.46 94
3551.59 103
3551.73 114
3551.87 124
3552.00 133
3552.14 137
3552.28 137
3552.41 131
3552.55 122
3552.69 111
3552.82 99
3552.96 89
3553.10 82
3553.23 76
3553.37 72
3553.51 70
3553.64 69
3553.78 69
3553.92 69
3554.05 71
3554.19 73
3554.33 76
3554.46 78
3554.60 78
3554.74 76
3554.87 72
3555.01 66
3555.15 58
3555.28 49
3555.42 39
3555.56 29
3555.69 20
3555.83 11
3555.97 4
3556.10 0
3556.24 0
3556.38 0
3556.51 0
3556.65 1
3556.79 8
3556.92 16
3557.06 25
3557.20 34
3557.33 43
3557.47 51
3557.61 58
3557.74 63
3557.88 67
3558.02 70
3558.15 70
3558.29 69
3558.43 65
3558.56 61
3558.70 58
3558.84 54
3558.97 52
3559.11 51
3559.25 50
3559.39 50
3559.52 49
3559.66 47
3559.80 44
3559.93 41
3560.07 37
3560.21 33
3560.34 30
3560.48 27
3560.62 25
3560.75 25
3560.89 26
3561.03 27
3561.16 30
3561.30 34
3561.44 39
3561.57 45
3561.71 52
3561.85 59
3561.98 67
3562.12 75
3562.26 82
3562.40 89
3562.53 93
3562.67 95
3562.81 95
3562.94 93
3563.08 90
3563.22 86
3563.35 81
3563.49 76
3563.63 71
3563.76 65
3563.90 59
3564.04 52
3564.17 45
3564.31 40
3564.45 37
3564.59 37
3564.72 39
3564.86 44
3565.00 50
3565.13 57
3565.27 62
3565.41 65
3565.54 66
3565.68 63
3565.82 58
3565.95 51
3566.09 43
3566.23 36
3566.36 32
3566.50 31
3566.64 34
3566.78 41
3566.91 51
3567.05 63
3567.19 74
3567.32 82
3567.46 86
3567.60 86
3567.73 82
3567.87 76
3568.01 69
3568.15 64
3568.28 61
3568.42 62
3568.56 66
3568.69 71
3568.83 75
3568.97 78
3569.10 78
3569.24 76
3569.38 73
3569.51 71
3569.65 70
3569.79 72
3569.93 76
3570.06 79
3570.20 82
3570.34 82
3570.47 81
3570.61 78
3570.75 75
3570.88 74
3571.02 75
3571.16 77
3571.30 80
3571.43 81
3571.57 81
3571.71 77
3571.84 71
3571.98 64
3572.12 56
3572.26 48
3572.39 42
3572.53 38
3572.67 36
3572.80 34
3572.94 34
3573.08 34
3573.21 33
3573.35 32
3573.49 29
3573.63 26
3573.76 21
3573.90 15
3574.04 8
3574.17 1
3574.31 0
3574.45 0
3574.59 0
3574.72 0
3574.86 0
3575.00 0
3575.13 0
3575.27 2
3575.41 6
3575.54 9
3575.68 11
3575.82 13
3575.96 15
3576.09 17
3576.23 20
3576.37 22
3576.50 25
3576.64 27
3576.78 29
3576.92 30
3577.05 31
3577.19 32
3577.33 34
3577.46 35
3577.60 36
3577.74 36
3577.88 35
3578.01 33
3578.15 30
3578.29 26
3578.42 22
3578.56 18
3578.70 15
3578.84 15
3578.97 16
3579.11 19
3579.25 25
3579.38 31
3579.52 38
3579.66 44
3579.80 48
3579.93 51
3580.07 52
3580.21 53
3580.35 54
3580.48 55
3580.62 57
3580.76 58
3580.89 60
3581.03 60
3581.17 59
3581.31 56
3581.44 52
3581.58 47
3581.72 42
3581.85 38
3581.99 36
3582.13 37
3582.27 41
3582.40 48
3582.54 57
3582.68 67
3582.81 78
3582.95 87
3583.09 96
3583.23 102
3583.36 107
3583.50 111
3583.64 114
3583.78 117
3583.91 118
3584.05 118
3584.19 118
3584.32 117
3584.46 114
3584.60 111
3584.74 107
3584.87 102
3585.01 97
3585.15 91
3585.29 84
3585.42 77
3585.56 69
3585.70 62
3585.83 56
3585.97 51
3586.11 49
3586.25 49
3586.38 51
3586.52 55
3586.66 60
3586.80 65
3586.93 71
3587.07 75
3587.21 80
3587.35 83
3587.48 85
3587.62 84
3587.76 82
3587.89 78
3588.03 72
3588.17 65
3588.31 58
3588.44 53
3588.58 50
3588.72 49
3588.86 49
3588.99 50
3589.13 51
3589.27 51
3589.41 51
3589.54 49
3589.68 48
3589.82 47
3589.96 48
3590.09 51
3590.23 56
3590.37 63
3590.50 71
3590.64 81
3590.78 89
3590.92 96
3591.05 100
3591.19 102
3591.33 101
3591.47 99
3591.60 95
3591.74 91
3591.88 87
3592.02 82
3592.15 78
3592.29 73
3592.43 68
3592.57 64
3592.70 60
3592.84 57
3592.98 54
3593.12 52
3593.25 49
3593.39 46
3593.53 41
3593.67 37
3593.80 31
3593.94 26
3594.08 21
3594.22 16
3594.35 13
3594.49 13
3594.63 16
3594.76 21
3594.90 30
3595.04 41
3595.18 52
3595.31 63
3595.45 72
3595.59 79
3595.73 84
3595.86 88
3596.00 91
3596.14 94
3596.28 97
3596.41 99
3596.55 99
3596.69 97
3596.83 92
3596.96 85
3597.10 76
3597.24 67
3597.38 59
3597.51 54
3597.65 52
3597.79 54
3597.93 58
3598.07 64
3598.20 70
3598.34 76
3598.48 81
3598.62 84
3598.75 86
3598.89 86
3599.03 84
3599.17 81
3599.30 76
3599.44 69
3599.58 63
3599.72 58
3599.85 55
3599.99 55
3600.13 57
3600.27 59
3600.40 61
3600.54 60
3600.68 57
3600.82 52
3600.95 45
3601.09 38
3601.23 32
3601.37 27
3601.50 24
3601.64 22
3601.78 24
3601.92 27
3602.05 33
3602.19 40
3602.33 49
3602.47 58
3602.61 65
3602.74 70
3602.88 71
3603.02 69
3603.16 65
3603.29 59
3603.43 53
3603.57 49
3603.71 45
3603.84 44
3603.98 44
3604.12 44
3604.26 44
3604.39 42
3604.53 38
3604.67 32
3604.81 24
3604.95 16
3605.08 8
3605.22 2
3605.36 0
3605.50 0
3605.63 0
3605.77 2
3605.91 8
3606.05 14
3606.18 20
3606.32 25
3606.46 27
3606.60 26
3606.73 21
3606.87 15
3607.01 8
3607.15 2
3607.29 0
3607.42 0
3607.56 0
3607.70 3
3607.84 8
3607.97 12
3608.11 13
3608.25 14
3608.39 13
3608.53 13
3608.66 15
3608.80 17
3608.94 21
3609.08 24
3609.21 26
3609.35 26
3609.49 25
3609.63 24
3609.76 23
3609.90 23
3610.04 25
3610.18 27
3610.32 29
3610.45 30
3610.59 28
3610.73 24
3610.87 19
3611.00 15
3611.14 12
3611.28 12
3611.42 16
3611.56 23
3611.69 30
3611.83 38
3611.97 43
3612.11 47
3612.24 47
3612.38 45
3612.52 41
3612.66 36
3612.80 29
3612.93 21
3613.07 12
3613.21 3
3613.35 0
3613.49 0
3613.62 0
3613.76 0
3613.90 0
3614.04 0
3614.17 0
3614.31 0
3614.45 10
3614.59 18
3614.73 24
3614.86 27
3615.00 28
3615.14 28
3615.28 27
3615.42 27
3615.55 30
3615.69 36
3615.83 46
3615.97 60
3616.10 76
3616.24 93
3616.38 108
3616.52 119
3616.66 125
3616.79 125
3616.93 120
3617.07 111
3617.21 101
3617.35 90
3617.48 82
3617.62 74
3617.76 68
3617.90 63
3618.04 58
3618.17 51
3618.31 45
3618.45 38
3618.59 34
3618.72 32
3618.86 33
3619.00 37
3619.14 45
3619.28 54
3619.41 63
3619.55 71
3619.69 76
3619.83 78
3619.97 78
3620.10 76
3620.24 74
3620.38 71
3620.52 69
3620.66 67
3620.79 66
3620.93 65
3621.07 64
3621.21 63
3621.35 61
3621.48 59
3621.62 56
3621.76 54
3621.90 52
3622.04 51
3622.17 52
3622.31 53
3622.45 54
3622.59 54
3622.73 52
3622.86 47
3623.00 40
3623.14 30
3623.28 21
3623.42 14
3623.55 10
3623.69 12
3623.83 18
3623.97 29
3624.11 41
3624.24 53
3624.38 63
3624.52 69
3624.66 71
3624.80 70
3624.93 66
3625.07 59
3625.21 52
3625.35 44
3625.49 36
3625.62 30
3625.76 25
3625.90 23
3626.04 23
3626.18 25
3626.31 27
3626.45 30
3626.59 31
3626.73 31
3626.87 30
3627.01 28
3627.14 28
3627.28 29
3627.42 32
3627.56 38
3627.70 44
3627.83 51
3627.97 57
3628.11 64
3628.25 69
3628.39 72
3628.52 76
3628.66 78
3628.80 80
3628.94 81
3629.08 81
3629.21 80
3629.35 80
3629.49 81
3629.63 82
3629.77 85
3629.91 88
3630.04 90
3630.18 93
3630.32 94
3630.46 96
3630.60 97
3630.73 99
3630.87 99
3631.01 100
3631.15 98
3631.29 94
3631.43 88
3631.56 80
3631.70 72
3631.84 64
3631.98 58
3632.12 55
3632.25 55
3632.39 57
3632.53 60
3632.67 63
3632.81 66
3632.95 68
3633.08 70
3633.22 74
3633.36 78
3633.50 84
3633.64 90
3633.77 95
3633.91 96
3634.05 94
3634.19 88
3634.33 80
3634.47 69
3634.60 60
3634.74 52
3634.88 47
3635.02 45
3635.16 44
3635.30 44
3635.43 44
3635.57 43
3635.71 42
3635.85 40
3635.99 37
3636.12 34
3636.26 32
3636.40 29
3636.54 27
3636.68 25
3636.82 23
3636.95 22
3637.09 20
3637.23 18
3637.37 15
3637.51 12
3637.65 9
3637.78 6
3637.92 5
3638.06 6
3638.20 10
3638.34 16
3638.48 22
3638.61 30
3638.75 36
3638.89 40
3639.03 42
3639.17 42
3639.31 42
3639.44 43
3639.58 46
3639.72 52
3639.86 60
3640.00 69
3640.14 78
3640.27 85
3640.41 88
3640.55 86
3640.69 80
3640.83 71
3640.97 59
3641.10 49
3641.24 42
3641.38 38
3641.52 40
3641.66 46
3641.80 55
3641.93 64
3642.07 72
3642.21 76
3642.35 78
3642.49 76
3642.63 73
3642.76 69
3642.90 68
3643.04 68
3643.18 71
3643.32 76
3643.46 81
3643.59 87
3643.73 91
3643.87 94
3644.01 97
3644.15 100
3644.29 104
3644.43 109
3644.56 116
3644.70 123
3644.84 128
3644.98 132
3645.12 132
3645.26 128
3645.39 121
3645.53 112
3645.67 102
3645.81 91
3645.95 82
3646.09 75
3646.22 70
3646.36 69
3646.50 69
3646.64 71
3646.78 74
3646.92 76
3647.06 78
3647.19 78
3647.33 78
3647.47 77
3647.61 77
3647.75 78
3647.89 80
3648.02 83
3648.16 87
3648.30 90
3648.44 91
3648.58 89
3648.72 86
3648.86 80
3648.99 75
3649.13 71
3649.27 68
3649.41 65
3649.55 62
3649.69 58
3649.83 53
3649.96 46
3650.10 38
3650.24 31
3650.38 26
3650.52 24
3650.66 24
3650.80 27
3650.93 31
3651.07 36
3651.21 40
3651.35 43
3651.49 44
3651.63 43
3651.77 40
3651.90 35
3652.04 28
3652.18 20
3652.32 10
3652.46 0
3652.60 0
3652.74 0
3652.87 0
3653.01 0
3653.15 0
3653.29 0
3653.43 0
3653.57 0
3653.71 10
3653.84 21
3653.98 31
3654.12 40
3654.26 47
3654.40 52
3654.54 54
3654.68 53
3654.81 52
3654.95 52
3655.09 52
3655.23 55
3655.37 59
3655.51 64
3655.65 69
3655.78 72
3655.92 74
3656.06 73
3656.20 72
3656.34 70
3656.48 68
3656.62 66
3656.75 64
3656.89 62
3657.03 59
3657.17 56
3657.31 52
3657.45 50
3657.59 48
3657.73 48
3657.86 50
3658.00 54
3658.14 60
3658.28 67
3658.42 75
3658.56 83
3658.70 90
3658.83 96
3658.97 100
3659.11 102
3659.25 101
3659.39 97
3659.53 91
3659.67 85
3659.81 78
3659.94 72
3660.08 68
3660.22 67
3660.36 68
3660.50 72
3660.64 77
3660.78 83
3660.92 87
3661.05 88
3661.19 87
3661.33 83
3661.47 77
3661.61 71
3661.75 65
3661.89 61
3662.03 60
3662.16 60
3662.30 61
3662.44 62
3662.58 62
3662.72 59
3662.86 55
3663.00 49
3663.14 43
3663.27 37
3663.41 32
3663.55 30
3663.69 29
3663.83 29
3663.97 30
3664.11 31
3664.25 31
3664.38 31
3664.52 31
3664.66 31
3664.80 34
3664.94 38
3665.08 43
3665.22 49
3665.36 54
3665.50 57
3665.63 58
3665.77 57
3665.91 55
3666.05 54
3666.19 55
3666.33 58
3666.47 63
3666.61 69
3666.74 76
3666.88 81
3667.02 83
3667.16 84
3667.30 82
3667.44 78
3667.58 73
3667.72 69
3667.86 64
3667.99 61
3668.13 59
3668.27 58
3668.41 60
3668.55 64
3668.69 69
3668.83 76
3668.97 83
3669.11 91
3669.24 97
3669.38 102
3669.52 104
3669.66 104
3669.80 100
3669.94 94
3670.08 86
3670.22 76
3670.36 65
3670.49 54
3670.63 45
3670.77 37
3670.91 32
3671.05 29
3671.19 29
3671.33 32
3671.47 35
3671.61 40
3671.74 44
3671.88 48
3672.02 52
3672.16 56
3672.30 61
3672.44 66
3672.58 72
3672.72 79
3672.86 86
3673.00 92
3673.13 96
3673.27 98
3673.41 98
3673.55 96
3673.69 94
3673.83 92
3673.97 89
3674.11 86
3674.25 83
3674.39 79
3674.52 74
3674.66 68
3674.80 63
3674.94 58
3675.08 55
3675.22 53
3675.36 51
3675.50 50
3675.64 48
3675.78 46
3675.91 43
3676.05 40
3676.19 38
3676.33 37
3676.47 38
3676.61 39
3676.75 41
3676.89 42
3677.03 44
3677.17 46
3677.30 48
3677.44 51
3677.58 57
3677.72 63
3677.86 71
3678.00 76
3678.14 80
3678.28 79
3678.42 75
3678.56 68
3678.70 60
3678.83 54
3678.97 50
3679.11 49
3679.25 52
3679.39 56
3679.53 61
3679.67 66
3679.81 70
3679.95 72
3680.09 74
3680.22 75
3680.36 77
3680.50 79
3680.64 80
3680.78 80
3680.92 78
3681.06 74
3681.20 69
3681.34 62
3681.48 56
3681.62 50
3681.76 47
3681.89 47
3682.03 50
3682.17 55
3682.31 62
3682.45 70
3682.59 79
3682.73 88
3682.87 95
3683.01 101
3683.15 103
3683.29 103
3683.42 98
3683.56 90
3683.70 80
3683.84 69
3683.98 59
3684.12 50
3684.26 44
3684.40 42
3684.54 43
3684.68 47
3684.82 52
3684.96 59
3685.10 65
3685.23 72
3685.37 78
3685.51 83
3685.65 87
3685.79 89
3685.93 91
3686.07 90
3686.21 88
3686.35 85
3686.49 81
3686.63 76
3686.77 72
3686.90 68
3687.04 66
3687.18 64
3687.32 61
3687.46 59
3687.60 55
3687.74 52
3687.88 49
3688.02 47
3688.16 46
3688.30 48
3688.44 51
3688.58 56
3688.71 60
3688.85 64
3688.99 68
3689.13 71
3689.27 73
3689.41 75
3689.55 77
3689.69 79
3689.83 79
3689.97 78
3690.11 76
3690.25 72
3690.39 66
3690.53 60
3690.66 53
3690.80 47
3690.94 42
3691.08 39
3691.22 36
3691.36 35
3691.50 35
3691.64 35
3691.78 36
3691.92 37
3692.06 38
3692.20 38
3692.34 38
3692.48 38
3692.62 37
3692.75 37
3692.89 36
3693.03 35
3693.17 34
3693.31 34
3693.45 35
3693.59 37
3693.73 40
3693.87 43
3694.01 46
3694.15 50
3694.29 53
3694.43 55
3694.57 58
3694.71 61
3694.84 64
3694.98 67
3695.12 69
3695.26 71
3695.40 72
3695.54 74
3695.68 76
3695.82 78
3695.96 79
3696.10 80
3696.24 78
3696.38 76
3696.52 73
3696.66 70
3696.80 68
3696.94 68
3697.08 68
3697.21 69
3697.35 70
3697.49 69
3697.63 68
3697.77 65
3697.91 62
3698.05 58
3698.19 55
3698.33 52
3698.47 49
3698.61 47
3698.75 44
3698.89 43
3699.03 42
3699.17 42
3699.31 42
3699.45 42
3699.59 42
3699.72 42
3699.86 44
3700.00 46
3700.14 51
3700.28 57
3700.42 64
3700.56 71
3700.70 76
3700.84 80
3700.98 81
3701.12 79
3701.26 76
3701.40 73
3701.54 70
3701.68 68
3701.82 67
3701.96 67
3702.10 68
3702.24 68
3702.37 69
3702.51 69
3702.65 69
3702.79 68
3702.93 67
3703.07 64
3703.21 61
3703.35 58
3703.49 55
3703.63 53
3703.77 54
3703.91 58
3704.05 66
3704.19 78
3704.33 92
3704.47 106
3704.61 118
3704.75 126
3704.89 128
3705.03 125
3705.17 117
3705.31 106
3705.45 95
3705.58 85
3705.72 77
3705.86 72
3706.00 68
3706.14 66
3706.28 63
3706.42 59
3706.56 55
3706.70 50
3706.84 47
3706.98 47
3707.12 49
3707.26 55
3707.40 61
3707.54 68
3707.68 74
3707.82 77
3707.96 78
3708.10 78
3708.24 78
3708.38 81
3708.52 86
3708.66 95
3708.80 106
3708.94 118
3709.07 130
3709.21 140
3709.35 146
3709.49 149
3709.63 148
3709.77 144
3709.91 137
3710.05 129
3710.19 122
3710.33 117
3710.47 114
3710.61 113
3710.75 113
3710.89 114
3711.03 114
3711.17 113
3711.31 110
3711.45 107
3711.59 105
3711.73 103
3711.87 102
3712.01 101
3712.15 101
3712.29 100
3712.43 98
3712.57 96
3712.71 94
3712.85 93
3712.99 92
3713.13 91
3713.27 89
3713.41 86
3713.54 80
3713.68 73
3713.82 66
3713.96 60
3714.10 56
3714.24 55
3714.38 55
3714.52 57
3714.66 59
3714.80 59
3714.94 56
3715.08 51
3715.22 43
3715.36 34
3715.50 25
3715.64 18
3715.78 11
3715.92 6
3716.06 4
3716.20 4
3716.34 5
3716.48 8
3716.62 12
3716.76 16
3716.90 19
3717.04 20
3717.18 19
3717.32 15
3717.46 8
3717.60 0
3717.74 0
3717.88 0
3718.02 0
3718.16 0
3718.30 0
3718.44 0
3718.58 0
3718.72 7
3718.86 18
3719.00 28
3719.14 37
3719.28 43
3719.42 47
3719.56 47
3719.70 45
3719.84 40
3719.98 34
3720.11 28
3720.25 22
3720.39 17
3720.53 15
3720.67 16
3720.81 19
3720.95 24
3721.09 31
3721.23 39
3721.37 47
3721.51 55
3721.65 62
3721.79 67
3721.93 69
3722.07 69
3722.21 67
3722.35 62
3722.49 55
3722.63 48
3722.77 41
3722.91 37
3723.05 34
3723.19 34
3723.33 36
3723.47 39
3723.61 42
3723.75 45
3723.89 47
3724.03 49
3724.17 51
3724.31 54
3724.45 57
3724.59 61
3724.73 65
3724.87 69
3725.01 72
3725.15 73
3725.29 73
3725.43 71
3725.57 69
3725.71 66
3725.85 63
3725.99 62
3726.13 61
3726.27 62
3726.41 64
3726.55 67
3726.69 70
3726.83 74
3726.97 78
3727.11 81
3727.25 85
3727.39 89
3727.53 93
3727.67 97
3727.81 100
3727.95 102
3728.09 102
3728.23 100
3728.37 96
3728.51 91
3728.65 84
3728.79 78
3728.93 72
3729.07 67
3729.21 64
3729.35 62
3729.49 63
3729.63 66
3729.77 70
3729.91 77
3730.05 84
3730.19 90
3730.33 96
3730.47 99
3730.61 99
3730.75 97
3730.89 91
3731.03 84
3731.17 76
3731.31 68
3731.45 61
3731.59 55
3731.73 50
3731.87 45
3732.01 40
3732.15 33
3732.29 24
3732.43 14
3732.57 3
3732.71 0
3732.85 0
3732.99 0
3733.13 0
3733.27 0
3733.41 0
3733.55 0
3733.69 0
3733.83 5
3733.97 13
3734.11 22
3734.25 30
3734.39 37
3734.53 43
3734.67 47
3734.81 49
3734.95 50
3735.09 50
3735.23 50
3735.37 49
3735.51 50
3735.65 51
3735.79 52
3735.94 55
3736.08 58
3736.22 62
3736.36 66
3736.50 70
3736.64 74
3736.78 76
3736.92 76
3737.06 73
3737.20 69
3737.34 62
3737.48 54
3737.62 47
3737.76 39
3737.90 34
3738.04 30
3738.18 28
3738.32 28
3738.46 30
3738.60 33
3738.74 37
3738.88 42
3739.02 48
3739.16 54
3739.30 60
3739.44 66
3739.58 71
3739.72 74
3739.86 75
3740.00 72
3740.14 67
3740.28 60
3740.42 51
3740.56 42
3740.70 34
3740.84 28
3740.98 23
3741.12 21
3741.26 21
3741.40 22
3741.54 25
3741.68 30
3741.82 36
3741.96 43
3742.10 51
3742.24 58
3742.38 64
3742.53 69
3742.67 72
3742.81 75
3742.95 77
3743.09 81
3743.23 87
3743.37 95
3743.51 106
3743.65 117
3743.79 128
3743.93 137
3744.07 142
3744.21 143
3744.35 139
3744.49 133
3744.63 124
3744.77 114
3744.91 104
3745.05 95
3745.19 86
3745.33 76
3745.47 67
3745.61 58
3745.75 49
3745.89 42
3746.03 38
3746.17 37
3746.31 41
3746.45 49
3746.59 60
3746.73 73
3746.87 85
3747.02 96
3747.16 104
3747.30 109
3747.44 112
3747.58 112
3747.72 110
3747.86 107
3748.00 104
3748.14 101
3748.28 98
3748.42 97
3748.56 95
3748.70 95
3748.84 94
3748.98 92
3749.12 89
3749.26 84
3749.40 77
3749.54 69
3749.68 60
3749.82 51
3749.96 43
3750.10 36
3750.24 31
3750.38 28
3750.52 28
3750.67 30
3750.81 33
3750.95 37
3751.09 41
3751.23 45
3751.37 48
3751.51 51
3751.65 53
3751.79 55
3751.93 58
3752.07 61
3752.21 65
3752.35 68
3752.49 70
3752.63 71
3752.77 71
3752.91 70
3753.05 68
3753.19 67
3753.33 66
3753.47 68
3753.61 71
3753.76 76
3753.90 82
3754.04 88
3754.18 93
3754.32 95
3754.46 96
3754.60 94
3754.74 91
3754.88 87
3755.02 83
3755.16 81
3755.30 81
3755.44 84
3755.58 88
3755.72 94
3755.86 101
3756.00 107
3756.14 112
3756.28 114
3756.43 113
3756.57 110
3756.71 105
3756.85 100
3756.99 95
3757.13 91
3757.27 89
3757.41 88
3757.55 89
3757.69 90
3757.83 92
3757.97 95
3758.11 98
3758.25 100
3758.39 100
3758.53 100
3758.67 97
3758.81 94
3758.96 90
3759.10 86
3759.24 85
3759.38 85
3759.52 87
3759.66 90
3759.80 94
3759.94 97
3760.08 101
3760.22 104
3760.36 108
3760.50 113
3760.64 117
3760.78 120
3760.92 122
3761.06 122
3761.20 121
3761.35 118
3761.49 115
3761.63 113
3761.77 111
3761.91 111
3762.05 113
3762.19 114
3762.33 116
3762.47 117
3762.61 116
3762.75 113
3762.89 109
3763.03 104
3763.17 99
3763.31 95
3763.46 92
3763.60 91
3763.74 93
3763.88 95
3764.02 99
3764.16 102
3764.30 105
3764.44 107
3764.58 108
3764.72 109
3764.86 108
3765.00 107
3765.14 106
3765.28 105
3765.42 104
3765.57 103
3765.71 103
3765.85 103
3765.99 104
3766.13 105
3766.27 106
3766.41 108
3766.55 109
3766.69 111
3766.83 112
3766.97 114
3767.11 115
3767.25 116
3767.39 117
3767.54 118
3767.68 117
3767.82 116
3767.96 113
3768.10 110
3768.24 107
3768.38 104
3768.52 101
3768.66 98
3768.80 94
3768.94 89
3769.08 83
3769.22 76
3769.37 69
3769.51 61
3769.65 54
3769.79 49
3769.93 47
3770.07 46
3770.21 47
3770.35 48
3770.49 50
3770.63 50
3770.77 49
3770.91 48
3771.05 46
3771.20 45
3771.34 45
3771.48 48
3771.62 52
3771.76 57
3771.90 63
3772.04 69
3772.18 75
3772.32 79
3772.46 82
3772.60 84
3772.74 85
3772.89 85
3773.03 83
3773.17 79
3773.31 74
3773.45 68
3773.59 62
3773.73 56
3773.87 50
3774.01 47
3774.15 45
3774.29 45
3774.44 46
3774.58 47
3774.72 49
3774.86 50
3775.00 50
3775.14 49
3775.28 46
3775.42 41
3775.56 37
3775.70 33
3775.84 30
3775.98 32
3776.13 37
3776.27 46
3776.41 59
3776.55 73
3776.69 88
3776.83 101
3776.97 110
3777.11 116
3777.25 116
3777.39 113
3777.53 107
3777.68 101
3777.82 94
3777.96 89
3778.10 85
3778.24 81
3778.38 78
3778.52 74
3778.66 68
3778.80 61
3778.94 53
3779.09 44
3779.23 36
3779.37 30
3779.51 25
3779.65 23
3779.79 24
3779.93 27
3780.07 31
3780.21 38
3780.35 45
3780.50 53
3780.64 61
3780.78 69
3780.92 75
3781.06 80
3781.20 85
3781.34 90
3781.48 96
3781.62 104
3781.76 114
3781.90 124
3782.05 133
3782.19 142
3782.33 149
3782.47 153
3782.61 157
3782.75 160
3782.89 162
3783.03 163
3783.17 163
3783.32 161
3783.46 156
3783.60 147
3783.74 135
3783.88 121
3784.02 106
3784.16 91
3784.30 79
3784.44 69
3784.58 62
3784.73 58
3784.87 55
3785.01 54
3785.15 52
3785.29 51
3785.43 48
3785.57 45
3785.71 41
3785.85 36
3786.00 32
3786.14 29
3786.28 28
3786.42 27
3786.56 28
3786.70 29
3786.84 30
3786.98 31
3787.12 31
3787.27 31
3787.41 32
3787.55 34
3787.69 38
3787.83 44
3787.97 51
3788.11 59
3788.25 69
3788.39 78
3788.54 88
3788.68 97
3788.82 106
3788.96 115
3789.10 122
3789.24 128
3789.38 132
3789.52 136
3789.66 139
3789.81 141
3789.95 142
3790.09 141
3790.23 138
3790.37 133
3790.51 128
3790.65 123
3790.79 119
3790.94 115
3791.08 112
3791.22 109
3791.36 107
3791.50 104
3791.64 103
3791.78 103
3791.92 103
3792.06 105
3792.21 107
3792.35 108
3792.49 109
3792.63 108
3792.77 106
3792.91 104
3793.05 101
3793.19 98
3793.34 95
3793.48 92
3793.62 89
3793.76 86
3793.90 83
3794.04 82
3794.18 82
3794.32 82
3794.47 82
3794.61 82
3794.75 80
3794.89 78
3795.03 76
3795.17 75
3795.31 75
3795.45 75
3795.60 76
3795.74 77
3795.88 77
3796.02 76
3796.16 74
3796.30 72
3796.44 69
3796.58 68
3796.73 67
3796.87 68
3797.01 71
3797.15 75
3797.29 79
3797.43 84
3797.57 88
3797.71 92
3797.86 96
3798.00 98
3798.14 100
3798.28 102
3798.42 105
3798.56 107
3798.70 110
3798.85 111
3798.99 111
3799.13 110
3799.27 107
3799.41 103
3799.55 99
3799.69 97
3799.83 97
3799.98 98
3800.12 101
3800.26 105
3800.40 108
3800.54 111
3800.68 111
3800.82 110
3800.97 107
3801.11 103
3801.25 96
3801.39 88
3801.53 79
3801.67 69
3801.81 59
3801.96 51
3802.10 45
3802.24 42
3802.38 43
3802.52 47
3802.66 54
3802.80 63
3802.94 73
3803.09 84
3803.23 93
3803.37 101
3803.51 105
3803.65 107
3803.79 107
3803.93 104
3804.08 100
3804.22 96
3804.36 91
3804.50 88
3804.64 84
3804.78 81
3804.92 78
3805.07 74
3805.21 70
3805.35 66
3805.49 62
3805.63 57
3805.77 52
3805.92 47
3806.06 41
3806.20 36
3806.34 31
3806.48 28
3806.62 28
3806.76 29
3806.91 32
3807.05 35
3807.19 36
3807.33 35
3807.47 31
3807.61 24
3807.75 16
3807.90 7
3808.04 0
3808.18 0
3808.32 0
3808.46 0
3808.60 0
3808.74 0
3808.89 0
3809.03 0
3809.17 0
3809.31 4
3809.45 13
3809.59 22
3809.74 31
3809.88 40
3810.02 47
3810.16 53
3810.30 57
3810.44 61
3810.58 64
3810.73 66
3810.87 68
3811.01 67
3811.15 65
3811.29 60
3811.43 52
3811.58 43
3811.72 35
3811.86 28
3812.00 25
3812.14 25
3812.28 29
3812.42 36
3812.57 44
3812.71 51
3812.85 56
3812.99 58
3813.13 57
3813.27 55
3813.42 50
3813.56 45
3813.70 40
3813.84 36
3813.98 32
3814.12 29
3814.27 26
3814.41 24
3814.55 23
3814.69 22
3814.83 24
3814.97 27
3815.12 31
3815.26 37
3815.40 42
3815.54 47
3815.68 51
3815.82 52
3815.97 50
3816.11 46
3816.25 40
3816.39 33
3816.53 24
3816.67 17
3816.82 10
3816.96 4
3817.10 0
3817.24 0
3817.38 0
3817.52 0
3817.67 0
3817.81 0
3817.95 0
3818.09 1
3818.23 3
3818.37 4
3818.52 5
3818.66 4
3818.80 3
3818.94 2
3819.08 1
3819.22 2
3819.37 5
3819.51 10
3819.65 17
3819.79 26
3819.93 36
3820.07 46
3820.22 55
3820.36 62
3820.50 67
3820.64 69
3820.78 69
3820.92 67
3821.07 64
3821.21 60
3821.35 56
3821.49 53
3821.63 52
3821.77 53
3821.92 55
3822.06 57
3822.20 60
3822.34 63
3822.48 67
3822.63 71
3822.77 74
3822.91 78
3823.05 82
3823.19 87
3823.33 90
3823.48 93
3823.62 94
3823.76 94
3823.90 93
3824.04 91
3824.19 88
3824.33 85
3824.47 81
3824.61 77
3824.75 74
3824.89 72
3825.04 72
3825.18 73
3825.32 75
3825.46 79
3825.60 83
3825.75 87
3825.89 91
3826.03 93
3826.17 94
3826.31 94
3826.45 92
3826.60 88
3826.74 83
3826.88 76
3827.02 68
3827.16 60
3827.31 53
3827.45 48
3827.59 44
3827.73 42
3827.87 41
3828.01 41
3828.16 39
3828.30 36
3828.44 32
3828.58 27
3828.72 23
3828.87 21
3829.01 22
3829.15 27
3829.29 35
3829.43 45
3829.58 58
3829.72 70
3829.86 82
3830.00 92
3830.14 98
3830.28 99
3830.43 97
3830.57 91
3830.71 83
3830.85 75
3830.99 66
3831.14 60
3831.28 54
3831.42 51
3831.56 49
3831.70 49
3831.85 49
3831.99 49
3832.13 48
3832.27 47
3832.41 45
3832.56 42
3832.70 38
3832.84 35
3832.98 34
3833.12 34
3833.27 37
3833.41 42
3833.55 47
3833.69 52
3833.83 54
3833.98 54
3834.12 51
3834.26 47
3834.40 43
3834.54 41
3834.69 40
3834.83 41
3834.97 45
3835.11 49
3835.25 53
3835.40 56
3835.54 57
3835.68 56
3835.82 52
3835.96 46
3836.11 39
3836.25 31
3836.39 22
3836.53 15
3836.67 10
3836.82 6
3836.96 4
3837.10 4
3837.24 5
3837.38 6
3837.53 8
3837.67 9
3837.81 10
3837.95 11
3838.09 11
3838.24 10
3838.38 10
3838.52 11
3838.66 14
3838.80 20
3838.95 28
3839.09 37
3839.23 46
3839.37 55
3839.51 61
3839.66 65
3839.80 67
3839.94 67
3840.08 67
3840.23 67
3840.37 67
3840.51 67
3840.65 68
3840.79 68
3840.94 67
3841.08 66
3841.22 63
3841.36 61
3841.50 58
3841.65 56
3841.79 54
3841.93 54
3842.07 55
3842.21 58
3842.36 61
3842.50 65
3842.64 68
3842.78 69
3842.93 69
3843.07 67
3843.21 64
3843.35 59
3843.49 54
3843.64 50
3843.78 47
3843.92 44
3844.06 43
3844.21 43
3844.35 45
3844.49 48
3844.63 52
3844.77 56
3844.92 59
3845.06 61
3845.20 60
3845.34 58
3845.48 55
3845.63 52
3845.77 50
3845.91 48
3846.05 48
3846.20 49
3846.34 50
3846.48 51
3846.62 51
3846.76 52
3846.91 54
3847.05 55
3847.19 57
3847.33 58
3847.48 59
3847.62 59
3847.76 58
3847.90 57
3848.04 54
3848.19 52
3848.33 49
3848.47 46
3848.61 43
3848.76 39
3848.90 36
3849.04 33
3849.18 31
3849.32 30
3849.47 32
3849.61 37
3849.75 44
3849.89 53
3850.04 64
3850.18 75
3850.32 85
3850.46 93
3850.61 97
3850.75 98
3850.89 95
3851.03 90
3851.17 83
3851.32 75
3851.46 67
3851.60 60
3851.74 54
3851.89 50
3852.03 47
3852.17 45
3852.31 44
3852.46 45
3852.60 46
3852.74 48
3852.88 51
3853.02 54
3853.17 57
3853.31 60
3853.45 61
3853.59 60
3853.74 59
3853.88 55
3854.02 50
3854.16 43
3854.31 35
3854.45 26
3854.59 17
3854.73 8
3854.88 0
3855.02 0
3855.16 0
3855.30 0
3855.44 0
3855.59 0
3855.73 0
3855.87 0
3856.01 0
3856.16 5
3856.30 16
3856.44 27
3856.58 37
3856.73 45
3856.87 50
3857.01 52
3857.15 52
3857.30 49
3857.44 44
3857.58 39
3857.72 35
3857.87 31
3858.01 28
3858.15 25
3858.29 23
3858.44 22
3858.58 21
3858.72 19
3858.86 18
3859.01 17
3859.15 16
3859.29 15
3859.43 14
3859.57 14
3859.72 13
3859.86 12
3860.00 10
3860.14 9
3860.29 7
3860.43 5
3860.57 4
3860.71 3
3860.86 3
3861.00 3
3861.14 4
3861.28 4
3861.43 5
3861.57 5
3861.71 5
3861.85 5
3862.00 5
3862.14 7
3862.28 10
3862.42 14
3862.57 19
3862.71 24
3862.85 28
3862.99 32
3863.14 35
3863.28 37
3863.42 39
3863.56 41
3863.71 44
3863.85 46
3863.99 48
3864.13 49
3864.28 47
3864.42 43
3864.56 37
3864.70 29
3864.85 20
3864.99 12
3865.13 6
3865.28 2
3865.42 1
3865.56 3
3865.70 7
3865.85 13
3865.99 20
3866.13 25
3866.27 29
3866.42 31
3866.56 31
3866.70 29
3866.84 27
3866.99 25
3867.13 23
3867.27 21
3867.41 20
3867.56 19
3867.70 18
3867.84 17
3867.98 17
3868.13 17
3868.27 19
3868.41 24
3868.55 30
3868.70 39
3868.84 48
3868.98 58
3869.13 65
3869.27 70
3869.41 71
3869.55 70
3869.70 65
3869.84 59
3869.98 51
3870.12 44
3870.27 37
3870.41 30
3870.55 26
3870.69 23
3870.84 22
3870.98 22
3871.12 24
3871.27 26
3871.41 28
3871.55 30
3871.69 31
3871.84 32
3871.98 31
3872.12 29
3872.26 27
3872.41 25
3872.55 22
3872.69 18
3872.83 15
3872.98 11
3873.12 9
3873.26 8
3873.41 9
3873.55 12
3873.69 17
3873.83 23
3873.98 29
3874.12 33
3874.26 35
3874.40 35
3874.55 32
3874.69 28
3874.83 22
3874.98 17
3875.12 12
3875.26 6
3875.40 1
3875.55 0
3875.69 0
3875.83 0
3875.97 0
3876.12 0
3876.26 0
3876.40 0
3876.55 0
3876.69 5
3876.83 14
3876.97 24
3877.12 32
3877.26 38
3877.40 41
3877.55 42
3877.69 40
3877.83 36
3877.97 32
3878.12 28
3878.26 25
3878.40 24
3878.54 22
3878.69 20
3878.83 16
3878.97 11
3879.12 5
3879.26 0
3879.40 0
3879.54 0
3879.69 0
3879.83 0
3879.97 3
3880.12 12
3880.26 22
3880.40 32
3880.54 40
3880.69 47
3880.83 52
3880.97 57
3881.12 60
3881.26 62
3881.40 63
3881.54 62
3881.69 61
3881.83 59
3881.97 56
3882.12 55
3882.26 54
3882.40 55
3882.54 57
3882.69 59
3882.83 61
3882.97 64
3883.12 65
3883.26 67
3883.40 67
3883.54 68
3883.69 69
3883.83 72
3883.97 77
3884.12 84
3884.26 92
3884.40 102
3884.54 112
3884.69 120
3884.83 125
3884.97 127
3885.12 126
3885.26 123
3885.40 118
3885.55 112
3885.69 107
3885.83 103
3885.97 100
3886.12 97
3886.26 95
3886.40 93
3886.55 92
3886.69 93
3886.83 95
3886.97 98
3887.12 103
3887.26 108
3887.40 112
3887.55 117
3887.69 120
3887.83 122
3887.98 122
3888.12 120
3888.26 117
3888.40 112
3888.55 106
3888.69 99
3888.83 93
3888.98 87
3889.12 82
3889.26 78
3889.41 74
3889.55 71
3889.69 67
3889.83 62
3889.98 58
3890.12 53
3890.26 50
3890.41 49
3890.55 48
3890.69 49
3890.84 50
3890.98 51
3891.12 53
3891.26 55
3891.41 56
3891.55 58
3891.69 60
3891.84 61
3891.98 61
3892.12 61
3892.27 59
3892.41 57
3892.55 55
3892.70 52
3892.84 50
3892.98 49
3893.12 48
3893.27 46
3893.41 44
3893.55 40
3893.70 34
3893.84 26
3893.98 18
3894.13 11
3894.27 6
3894.41 2
3894.56 2
3894.70 4
3894.84 9
3894.98 15
3895.13 22
3895.27 29
3895.41 35
3895.56 40
3895.70 42
3895.84 43
3895.99 41
3896.13 37
3896.27 32
3896.42 28
3896.56 24
3896.70 21
3896.85 21
3896.99 22
3897.13 25
3897.27 29
3897.42 33
3897.56 37
3897.70 40
3897.85 42
3897.99 42
3898.13 40
3898.28 37
3898.42 33
3898.56 29
3898.71 24
3898.85 20
3898.99 17
3899.14 15
3899.28 14
3899.42 15
3899.57 17
3899.71 19
3899.85 22
3900.00 25
3900.14 27
3900.28 28
3900.42 29
3900.57 29
3900.71 29
3900.85 29
3901.00 29
3901.14 30
3901.28 31
3901.43 31
3901.57 30
3901.71 28
3901.86 25
3902.00 21
3902.14 17
3902.29 14
3902.43 12
3902.57 11
3902.72 11
3902.86 12
3903.00 15
3903.15 17
3903.29 20
3903.43 24
3903.58 28
3903.72 33
3903.86 38
3904.01 43
3904.15 47
3904.29 50
3904.44 54
3904.58 57
3904.72 60
3904.87 64
3905.01 67
3905.15 68
3905.30 69
3905.44 67
3905.58 62
3905.73 56
3905.87 49
3906.01 41
3906.16 35
3906.30 30
3906.44 27
3906.59 26
3906.73 27
3906.87 31
3907.02 35
3907.16 40
3907.30 44
3907.45 47
3907.59 49
3907.73 49
3907.88 48
3908.02 46
3908.16 44
3908.31 43
3908.45 42
3908.59 42
3908.74 41
3908.88 40
3909.02 38
3909.17 35
3909.31 32
3909.45 29
3909.60 26
3909.74 24
3909.88 23
3910.03 24
3910.17 25
3910.31 27
3910.46 29
3910.60 30
3910.74 31
3910.89 29
3911.03 27
3911.17 25
3911.32 23
3911.46 23
3911.60 26
3911.75 30
3911.89 36
3912.03 43
3912.18 50
3912.32 56
3912.46 61
3912.61 65
3912.75 67
3912.89 68
3913.04 67
3913.18 66
3913.32 64
3913.47 60
3913.61 55
3913.75 48
3913.90 41
3914.04 32
3914.19 24
3914.33 16
3914.47 11
3914.62 8
3914.76 6
3914.90 7
3915.05 8
3915.19 7
3915.33 5
3915.48 1
3915.62 0
3915.76 0
3915.91 0
3916.05 0
3916.19 0
3916.34 0
3916.48 5
3916.62 15
3916.77 25
3916.91 34
3917.05 40
3917.20 43
3917.34 44
3917.49 44
3917.63 42
3917.77 39
3917.92 37
3918.06 34
3918.20 31
3918.35 28
3918.49 23
3918.63 18
3918.78 11
3918.92 5
3919.06 0
3919.21 0
3919.35 0
3919.49 0
3919.64 0
3919.78 5
3919.93 15
3920.07 26
3920.21 37
3920.36 47
3920.50 54
3920.64 60
3920.79 63
3920.93 64
3921.07 63
3921.22 59
3921.36 55
3921.51 50
3921.65 45
3921.79 40
3921.94 37
3922.08 36
3922.22 36
3922.37 38
3922.51 40
3922.65 41
3922.80 41
3922.94 40
3923.08 38
3923.23 35
3923.37 32
3923.52 30
3923.66 28
3923.80 27
3923.95 28
3924.09 30
3924.23 34
3924.38 39
3924.52 45
3924.66 51
3924.81 59
3924.95 66
3925.10 73
3925.24 80
3925.38 87
3925.53 92
3925.67 95
3925.81 97
3925.96 95
3926.10 92
3926.25 86
3926.39 79
3926.53 71
3926.68 65
3926.82 59
3926.96 55
3927.11 54
3927.25 54
3927.39 56
3927.54 60
3927.68 65
3927.83 71
3927.97 78
3928.11 83
3928.26 87
3928.40 88
3928.54 86
3928.69 81
3928.83 74
3928.98 67
3929.12 59
3929.26 54
3929.41 52
3929.55 54
3929.69 57
3929.84 63
3929.98 68
3930.13 72
3930.27 73
3930.41 71
3930.56 66
3930.70 59
3930.84 52
3930.99 45
3931.13 42
3931.28 41
3931.42 45
3931.56 51
3931.71 59
3931.85 67
3931.99 73
3932.14 77
3932.28 78
3932.43 76
3932.57 72
3932.71 66
3932.86 59
3933.00 51
3933.14 42
3933.29 34
3933.43 26
3933.58 21
3933.72 21
3933.86 26
3934.01 37
3934.15 53
3934.30 72
3934.44 92
3934.58 108
3934.73 119
3934.87 124
3935.01 123
3935.16 118
3935.30 112
3935.45 105
3935.59 101
3935.73 98
3935.88 96
3936.02 93
3936.17 90
3936.31 85
3936.45 77
3936.60 69
3936.74 59
3936.88 51
3937.03 43
3937.17 38
3937.32 34
3937.46 35
3937.60 38
3937.75 43
3937.89 50
3938.04 57
3938.18 62
3938.32 65
3938.47 64
3938.61 61
3938.76 55
3938.90 49
3939.04 44
3939.19 40
3939.33 38
3939.48 39
3939.62 41
3939.76 45
3939.91 48
3940.05 50
3940.19 50
3940.34 49
3940.48 47
3940.63 45
3940.77 42
3940.91 40
3941.06 38
3941.20 37
3941.35 36
3941.49 36
3941.63 36
3941.78 35
3941.92 33
3942.07 28
3942.21 23
3942.35 16
3942.50 10
3942.64 4
3942.79 0
3942.93 0
3943.07 0
3943.22 2
3943.36 7
3943.51 14
3943.65 20
3943.79 27
3943.94 34
3944.08 42
3944.23 50
3944.37 59
3944.51 68
3944.66 78
3944.80 88
3944.95 97
3945.09 107
3945.23 117
3945.38 129
3945.52 143
3945.67 161
3945.81 181
3945.95 203
3946.10 226
3946.24 250
3946.39 274
3946.53 298
3946.67 324
3946.82 350
3946.96 378
3947.11 406
3947.25 434
3947.40 461
3947.54 485
3947.68 508
3947.83 530
3947.97 551
3948.12 571
3948.26 592
3948.40 613
3948.55 632
3948.69 650
3948.84 667
3948.98 682
3949.12 697
3949.27 712
3949.41 729
3949.56 746
3949.70 764
3949.84 782
3949.99 798
3950.13 811
3950.28 820
3950.42 825
3950.57 826
3950.71 823
3950.85 816
3951.00 806
3951.14 794
3951.29 781
3951.43 765
3951.57 748
3951.72 728
3951.86 705
3952.01 679
3952.15 651
3952.29 620
3952.44 590
3952.58 562
3952.73 537
3952.87 515
3953.02 496
3953.16 479
3953.30 464
3953.45 449
3953.59 434
3953.74 418
3953.88 400
3954.03 380
3954.17 358
3954.31 335
3954.46 312
3954.60 290
3954.75 271
3954.89 254
3955.03 239
3955.18 225
3955.32 212
3955.47 197
3955.61 182
3955.76 167
3955.90 153
3956.04 142
3956.19 133
3956.33 128
3956.48 126
3956.62 125
3956.77 124
3956.91 120
3957.05 114
3957.20 105
3957.34 94
3957.49 83
3957.63 72
3957.77 63
3957.92 57
3958.06 53
3958.21 51
3958.35 49
3958.50 48
3958.64 46
3958.78 43
3958.93 39
3959.07 35
3959.22 30
3959.36 27
3959.51 24
3959.65 22
3959.79 21
3959.94 20
3960.08 19
3960.23 18
3960.37 16
3960.52 13
3960.66 10
3960.80 6
3960.95 2
3961.09 0
3961.24 0
3961.38 0
3961.53 0
3961.67 0
3961.82 0
3961.96 0
3962.10 0
3962.25 0
3962.39 2
3962.54 6
3962.68 11
3962.83 17
3962.97 23
3963.11 29
3963.26 33
3963.40 36
3963.55 36
3963.69 35
3963.84 33
3963.98 30
3964.12 27
3964.27 25
3964.41 24
3964.56 24
3964.70 25
3964.85 27
3964.99 29
3965.14 32
3965.28 36
3965.42 40
3965.57 46
3965.71 51
3965.86 57
3966.00 63
3966.15 67
3966.29 70
3966.44 71
3966.58 71
3966.72 70
3966.87 69
3967.01 67
3967.16 65
3967.30 63
3967.45 61
3967.59 58
3967.74 53
3967.88 48
3968.02 42
3968.17 36
3968.31 31
3968.46 29
3968.60 29
3968.75 31
3968.89 35
3969.04 39
3969.18 43
3969.32 45
3969.47 46
3969.61 46
3969.76 45
3969.90 44
3970.05 44
3970.19 44
3970.34 45
3970.48 46
3970.62 47
3970.77 48
3970.91 48
3971.06 47
3971.20 45
3971.35 41
3971.49 37
3971.64 31
3971.78 24
3971.93 18
3972.07 12
3972.21 8
3972.36 6
3972.50 5
3972.65 5
3972.79 6
3972.94 6
3973.08 7
3973.23 7
3973.37 7
3973.51 7
3973.66 6
3973.80 5
3973.95 4
3974.09 2
3974.24 0
3974.38 0
3974.53 0
3974.67 0
3974.82 0
3974.96 0
3975.11 0
3975.25 1
3975.39 0
3975.54 0
3975.68 0
3975.83 0
3975.97 1
3976.12 4
3976.26 7
3976.41 10
3976.55 14
3976.70 16
3976.84 18
3976.98 17
3977.13 16
3977.27 14
3977.42 13
3977.56 12
3977.71 12
3977.85 14
3978.00 17
3978.14 20
3978.29 24
3978.43 26
3978.58 27
3978.72 27
3978.86 25
3979.01 22
3979.15 20
3979.30 17
3979.44 16
3979.59 15
3979.73 15
3979.88 14
3980.02 14
3980.17 14
3980.31 15
3980.46 17
3980.60 18
3980.75 19
3980.89 19
3981.03 17
3981.18 13
3981.32 7
3981.47 0
3981.61 0
3981.76 0
3981.90 0
3982.05 0
3982.19 0
3982.34 6
3982.48 11
3982.63 15
3982.77 18
3982.92 20
3983.06 23
3983.21 27
3983.35 33
3983.49 39
3983.64 45
3983.78 49
3983.93 51
3984.07 50
3984.22 47
3984.36 44
3984.51 43
3984.65 43
3984.80 46
3984.94 50
3985.09 55
3985.23 60
3985.38 64
3985.52 66
3985.67 67
3985.81 67
3985.96 66
3986.10 65
3986.25 63
3986.39 61
3986.53 58
3986.68 55
3986.82 51
3986.97 47
3987.11 45
3987.26 43
3987.40 43
3987.55 44
3987.69 46
3987.84 48
3987.98 50
3988.13 51
3988.27 52
3988.42 54
3988.56 56
3988.71 61
3988.85 66
3989.00 71
3989.14 76
3989.29 78
3989.43 78
3989.58 75
3989.72 69
3989.87 63
3990.01 57
3990.16 53
3990.30 51
3990.45 51
3990.59 52
3990.73 53
3990.88 54
3991.02 53
3991.17 51
3991.31 47
3991.46 42
3991.60 37
3991.75 32
3991.89 28
3992.04 26
3992.18 26
3992.33 29
3992.47 34
3992.62 41
3992.76 49
3992.91 55
3993.05 60
3993.20 63
3993.34 64
3993.49 64
3993.63 65
3993.78 65
3993.92 67
3994.07 69
3994.21 72
3994.36 73
3994.50 72
3994.65 68
3994.79 62
3994.94 55
3995.08 48
3995.23 41
3995.37 37
3995.52 35
3995.66 35
3995.81 35
3995.95 36
3996.10 35
3996.24 32
3996.39 28
3996.53 23
3996.68 19
3996.82 16
3996.97 15
3997.11 17
3997.26 21
3997.40 28
3997.55 35
3997.69 41
3997.84 47
3997.98 51
3998.13 53
3998.27 53
3998.42 53
3998.56 53
3998.71 52
3998.85 53
3999.00 54
3999.14 55
3999.29 55
3999.43 55
3999.58 54
3999.72 52
3999.87 48
4000.01 44
4000.16 39
4000.30 36
4000.45 33
4000.59 33
4000.74 35
4000.88 38
4001.03 43
4001.17 47
4001.32 51
4001.46 53
4001.61 54
4001.75 53
4001.90 51
4002.04 49
4002.19 47
4002.33 46
4002.48 45
4002.62 45
4002.77 45
4002.91 45
4003.06 45
4003.20 44
4003.35 42
4003.49 39
4003.64 35
4003.78 31
4003.93 26
4004.07 21
4004.22 18
4004.36 15
4004.51 15
4004.65 17
4004.80 20
4004.94 25
4005.09 31
4005.23 37
4005.38 41
4005.52 44
4005.67 44
4005.81 42
4005.96 37
4006.10 32
4006.25 27
4006.40 23
4006.54 21
4006.69 22
4006.83 25
4006.98 29
4007.12 34
4007.27 38
4007.41 41
4007.56 43
4007.70 44
4007.85 44
4007.99 44
4008.14 45
4008.28 45
4008.43 46
4008.57 47
4008.72 49
4008.86 51
4009.01 54
4009.15 57
4009.30 61
4009.44 64
4009.59 67
4009.73 69
4009.88 69
4010.02 68
4010.17 66
4010.31 64
4010.46 62
4010.61 60
4010.75 60
4010.90 62
4011.04 66
4011.19 71
4011.33 76
4011.48 81
4011.62 83
4011.77 84
4011.91 80
4012.06 74
4012.20 65
4012.35 54
4012.49 44
4012.64 34
4012.78 27
4012.93 24
4013.07 25
4013.22 29
4013.37 37
4013.51 46
4013.66 55
4013.80 64
4013.95 70
4014.09 74
4014.24 74
4014.38 72
4014.53 68
4014.67 63
4014.82 59
4014.96 56
4015.11 54
4015.25 54
4015.40 56
4015.54 59
4015.69 64
4015.84 70
4015.98 76
4016.13 82
4016.27 86
4016.42 89
4016.56 89
4016.71 88
4016.85 85
4017.00 81
4017.14 76
4017.29 71
4017.43 66
4017.58 62
4017.72 59
4017.87 56
4018.02 54
4018.16 52
4018.31 50
4018.45 49
4018.60 48
4018.74 48
4018.89 50
4019.03 53
4019.18 57
4019.32 62
4019.47 68
4019.61 74
4019.76 78
4019.91 81
4020.05 83
4020.20 84
4020.34 85
4020.49 85
4020.63 86
4020.78 88
4020.92 89
4021.07 90
4021.21 90
4021.36 88
4021.50 85
4021.65 80
4021.80 72
4021.94 64
4022.09 55
4022.23 46
4022.38 40
4022.52 36
4022.67 35
4022.81 37
4022.96 42
4023.10 47
4023.25 53
4023.40 60
4023.54 66
4023.69 73
4023.83 81
4023.98 88
4024.12 95
4024.27 100
4024.41 103
4024.56 102
4024.70 98
4024.85 92
4025.00 85
4025.14 79
4025.29 74
4025.43 74
4025.58 77
4025.72 83
4025.87 90
4026.01 98
4026.16 105
4026.30 110
4026.45 112
4026.60 112
4026.74 110
4026.89 107
4027.03 104
4027.18 101
4027.32 99
4027.47 96
4027.61 92
4027.76 87
4027.91 79
4028.05 70
4028.20 61
4028.34 51
4028.49 43
4028.63 37
4028.78 34
4028.92 33
4029.07 34
4029.22 35
4029.36 37
4029.51 39
4029.65 42
4029.80 44
4029.94 46
4030.09 49
4030.23 52
4030.38 57
4030.53 62
4030.67 68
4030.82 73
4030.96 79
4031.11 82
4031.25 84
4031.40 84
4031.54 82
4031.69 79
4031.84 76
4031.98 73
4032.13 71
4032.27 70
4032.42 70
4032.56 70
4032.71 70
4032.86 70
4033.00 70
4033.15 68
4033.29 67
4033.44 64
4033.58 62
4033.73 59
4033.87 56
4034.02 53
4034.17 49
4034.31 46
4034.46 42
4034.60 38
4034.75 34
4034.89 31
4035.04 28
4035.19 26
4035.33 25
4035.48 25
4035.62 26
4035.77 28
4035.91 31
4036.06 34
4036.21 38
4036.35 42
4036.50 46
4036.64 49
4036.79 51
4036.93 52
4037.08 53
4037.23 53
4037.37 52
4037.52 53
4037.66 55
4037.81 58
4037.95 64
4038.10 71
4038.25 79
4038.39 87
4038.54 95
4038.68 100
4038.83 104
4038.97 105
4039.12 103
4039.27 100
4039.41 95
4039.56 88
4039.70 79
4039.85 70
4039.99 59
4040.14 49
4040.29 38
4040.43 29
4040.58 20
4040.72 14
4040.87 9
4041.01 6
4041.16 3
4041.31 1
4041.45 0
4041.60 0
4041.74 0
4041.89 0
4042.03 0
4042.18 0
4042.33 0
4042.47 0
4042.62 4
4042.76 12
4042.91 20
4043.06 30
4043.20 39
4043.35 48
4043.49 57
4043.64 65
4043.78 73
4043.93 80
4044.08 86
4044.22 91
4044.37 95
4044.51 98
4044.66 99
4044.81 99
4044.95 97
4045.10 95
4045.24 92
4045.39 88
4045.53 84
4045.68 80
4045.83 75
4045.97 71
4046.12 67
4046.26 63
4046.41 60
4046.56 58
4046.70 57
4046.85 56
4046.99 57
4047.14 57
4047.29 59
4047.43 60
4047.58 63
4047.72 65
4047.87 67
4048.01 68
4048.16 69
4048.31 70
4048.45 69
4048.60 68
4048.74 66
4048.89 63
4049.04 60
4049.18 57
4049.33 53
4049.47 49
4049.62 44
4049.77 38
4049.91 33
4050.06 28
4050.20 23
4050.35 20
4050.50 18
4050.64 16
4050.79 16
4050.93 16
4051.08 16
4051.22 17
4051.37 19
4051.52 23
4051.66 31
4051.81 41
4051.95 53
4052.10 66
4052.25 79
4052.39 89
4052.54 97
4052.68 101
4052.83 103
4052.98 102
4053.12 100
4053.27 99
4053.41 98
4053.56 98
4053.71 100
4053.85 102
4054.00 106
4054.14 110
4054.29 114
4054.44 117
4054.58 118
4054.73 117
4054.87 112
4055.02 105
4055.17 95
4055.31 84
4055.46 73
4055.60 62
4055.75 52
4055.90 45
4056.04 40
4056.19 37
4056.34 36
4056.48 36
4056.63 37
4056.77 37
4056.92 38
4057.07 39
4057.21 40
4057.36 42
4057.50 45
4057.65 49
4057.80 54
4057.94 60
4058.09 67
4058.23 73
4058.38 79
4058.53 85
4058.67 90
4058.82 94
4058.96 97
4059.11 99
4059.26 100
4059.40 100
4059.55 98
4059.69 95
4059.84 91
4059.99 86
4060.13 81
4060.28 74
4060.43 67
4060.57 61
4060.72 54
4060.86 49
4061.01 44
4061.16 42
4061.30 43
4061.45 45
4061.59 50
4061.74 56
4061.89 62
4062.03 67
4062.18 71
4062.33 72
4062.47 70
4062.62 67
4062.76 61
4062.91 55
4063.06 49
4063.20 44
4063.35 40
4063.49 39
4063.64 39
4063.79 42
4063.93 47
4064.08 52
4064.23 58
4064.37 64
4064.52 68
4064.66 71
4064.81 74
4064.96 76
4065.10 78
4065.25 80
4065.40 84
4065.54 87
4065.69 90
4065.83 93
4065.98 94
4066.13 94
4066.27 92
4066.42 89
4066.56 84
4066.71 77
4066.86 68
4067.00 58
4067.15 45
4067.30 31
4067.44 18
4067.59 6
4067.73 0
4067.88 0
4068.03 0
4068.17 6
4068.32 18
4068.47 30
4068.61 43
4068.76 53
4068.91 59
4069.05 63
4069.20 63
4069.34 63
4069.49 63
4069.64 63
4069.78 63
4069.93 63
4070.08 62
4070.22 60
4070.37 56
4070.51 51
4070.66 44
4070.81 37
4070.95 31
4071.10 25
4071.25 21
4071.39 18
4071.54 17
4071.68 16
4071.83 16
4071.98 17
4072.12 18
4072.27 19
4072.42 22
4072.56 26
4072.71 30
4072.86 36
4073.00 41
4073.15 46
4073.29 49
4073.44 52
4073.59 55
4073.73 58
4073.88 62
4074.03 66
4074.17 71
4074.32 77
4074.47 82
4074.61 86
4074.76 90
4074.90 92
4075.05 93
4075.20 92
4075.34 90
4075.49 87
4075.64 82
4075.78 78
4075.93 73
4076.08 69
4076.22 67
4076.37 66
4076.51 67
4076.66 70
4076.81 72
4076.95 75
4077.10 77
4077.25 79
4077.39 80
4077.54 80
4077.69 79
4077.83 77
4077.98 74
4078.13 70
4078.27 66
4078.42 61
4078.56 56
4078.71 51
4078.86 47
4079.00 44
4079.15 43
4079.30 44
4079.44 47
4079.59 52
4079.74 58
4079.88 64
4080.03 68
4080.18 70
4080.32 69
4080.47 66
4080.62 62
4080.76 58
4080.91 54
4081.06 52
4081.20 50
4081.35 49
4081.49 48
4081.64 46
4081.79 42
4081.93 38
4082.08 34
4082.23 30
4082.37 28
4082.52 27
4082.67 28
4082.81 29
4082.96 31
4083.11 31
4083.25 30
4083.40 28
4083.55 26
4083.69 24
4083.84 23
4083.99 24
4084.13 25
4084.28 27
4084.43 29
4084.57 32
4084.72 34
4084.86 37
4085.01 41
4085.16 45
4085.30 51
4085.45 56
4085.60 60
4085.74 62
4085.89 61
4086.04 57
4086.18 51
4086.33 45
4086.48 39
4086.62 34
4086.77 31
4086.92 30
4087.06 32
4087.21 34
4087.36 38
4087.50 44
4087.65 50
4087.80 56
4087.94 62
4088.09 67
4088.24 70
4088.38 71
4088.53 70
4088.68 66
4088.82 61
4088.97 54
4089.12 48
4089.26 42
4089.41 37
4089.56 34
4089.70 33
4089.85 35
4090.00 38
4090.14 43
4090.29 50
4090.44 57
4090.58 65
4090.73 73
4090.88 81
4091.02 88
4091.17 96
4091.32 103
4091.46 110
4091.61 116
4091.76 121
4091.90 125
4092.05 128
4092.20 130
4092.34 132
4092.49 134
4092.64 137
4092.78 140
4092.93 145
4093.08 150
4093.22 155
4093.37 159
4093.52 161
4093.66 161
4093.81 160
4093.96 158
4094.10 157
4094.25 156
4094.40 158
4094.54 161
4094.69 166
4094.84 171
4094.98 176
4095.13 179
4095.28 180
4095.42 178
4095.57 173
4095.72 166
4095.86 157
4096.01 147
4096.16 136
4096.30 124
4096.45 111
4096.60 98
4096.75 84
4096.89 71
4097.04 58
4097.19 46
4097.33 36
4097.48 27
4097.63 20
4097.77 15
4097.92 13
4098.07 12
4098.21 13
4098.36 16
4098.51 20
4098.65 24
4098.80 29
4098.95 33
4099.09 36
4099.24 38
4099.39 40
4099.53 40
4099.68 41
4099.83 42
4099.97 43
4100.12 43
4100.27 44
4100.42 45
4100.56 44
4100.71 44
4100.86 43
4101.00 42
4101.15 41
4101.30 41
4101.44 42
4101.59 43
4101.74 43
4101.88 42
4102.03 41
4102.18 38
4102.32 35
4102.47 33
4102.62 32
4102.77 31
4102.91 33
4103.06 36
4103.21 41
4103.35 47
4103.50 53
4103.65 60
4103.79 66
4103.94 72
4104.09 78
4104.23 83
4104.38 87
4104.53 90
4104.67 93
4104.82 94
4104.97 95
4105.12 94
4105.26 92
4105.41 89
4105.56 87
4105.70 85
4105.85 84
4106.00 85
4106.14 87
4106.29 90
4106.44 92
4106.58 92
4106.73 92
4106.88 89
4107.03 85
4107.17 81
4107.32 78
4107.47 75
4107.61 72
4107.76 70
4107.91 68
4108.05 65
4108.20 63
4108.35 60
4108.50 56
4108.64 53
4108.79 51
4108.94 49
4109.08 47
4109.23 46
4109.38 46
4109.52 47
4109.67 49
4109.82 51
4109.97 55
4110.11 58
4110.26 62
4110.41 65
4110.55 69
4110.70 72
4110.85 76
4110.99 80
4111.14 84
4111.29 87
4111.44 90
4111.58 91
4111.73 90
4111.88 87
4112.02 83
4112.17 78
4112.32 72
4112.47 67
4112.61 63
4112.76 61
4112.91 59
4113.05 58
4113.20 58
4113.35 58
4113.49 57
4113.64 56
4113.79 54
4113.94 52
4114.08 49
4114.23 45
4114.38 42
4114.52 39
4114.67 37
4114.82 36
4114.97 36
4115.11 38
4115.26 41
4115.41 43
4115.55 47
4115.70 51
4115.85 55
4116.00 60
4116.14 66
4116.29 72
4116.44 77
4116.58 81
4116.73 82
4116.88 81
4117.03 78
4117.17 75
4117.32 71
4117.47 68
4117.61 67
4117.76 67
4117.91 67
4118.06 68
4118.20 68
4118.35 68
4118.50 69
4118.64 71
4118.79 75
4118.94 80
4119.09 88
4119.23 95
4119.38 101
4119.53 105
4119.67 107
4119.82 105
4119.97 100
4120.12 93
4120.26 85
4120.41 76
4120.56 67
4120.70 58
4120.85 50
4121.00 43
4121.15 36
4121.29 30
4121.44 24
4121.59 18
4121.74 12
4121.88 6
4122.03 2
4122.18 0
4122.32 0
4122.47 0
4122.62 0
4122.77 0
4122.91 0
4123.06 0
4123.21 0
4123.35 0
4123.50 1
4123.65 3
4123.80 7
4123.94 12
4124.09 19
4124.24 28
4124.39 38
4124.53 47
4124.68 55
4124.83 61
4124.97 64
4125.12 65
4125.27 65
4125.42 63
4125.56 60
4125.71 58
4125.86 55
4126.01 53
4126.15 52
4126.30 51
4126.45 51
4126.60 51
4126.74 52
4126.89 53
4127.04 54
4127.18 54
4127.33 55
4127.48 56
4127.63 57
4127.77 59
4127.92 62
4128.07 66
4128.22 71
4128.36 76
4128.51 81
4128.66 84
4128.80 87
4128.95 88
4129.10 87
4129.25 85
4129.39 83
4129.54 79
4129.69 75
4129.84 70
4129.98 65
4130.13 60
4130.28 56
4130.43 53
4130.57 51
4130.72 51
4130.87 51
4131.02 52
4131.16 52
4131.31 51
4131.46 50
4131.61 49
4131.75 48
4131.90 47
4132.05 48
4132.19 49
4132.34 50
4132.49 52
4132.64 54
4132.78 56
4132.93 60
4133.08 63
4133.23 68
4133.37 72
4133.52 75
4133.67 78
4133.82 79
4133.96 78
4134.11 76
4134.26 73
4134.41 69
4134.55 66
4134.70 62
4134.85 59
4135.00 56
4135.14 54
4135.29 52
4135.44 52
4135.59 53
4135.73 54
4135.88 57
4136.03 60
4136.18 63
4136.32 67
4136.47 71
4136.62 74
4136.77 77
4136.91 80
4137.06 81
4137.21 81
4137.36 79
4137.50 75
4137.65 70
4137.80 65
4137.95 62
4138.09 60
4138.24 61
4138.39 64
4138.54 67
4138.68 70
4138.83 72
4138.98 71
4139.13 70
4139.27 69
4139.42 69
4139.57 69
4139.72 70
4139.86 72
4140.01 74
4140.16 76
4140.31 77
4140.45 78
4140.60 79
4140.75 82
4140.90 84
4141.04 87
4141.19 89
4141.34 90
4141.49 91
4141.63 91
4141.78 91
4141.93 91
4142.08 93
4142.22 94
4142.37 96
4142.52 97
4142.67 97
4142.82 94
4142.96 90
4143.11 82
4143.26 73
4143.41 63
4143.55 52
4143.70 43
4143.85 34
4144.00 28
4144.14 24
4144.29 21
4144.44 19
4144.59 18
4144.73 18
4144.88 18
4145.03 18
4145.18 18
4145.32 19
4145.47 20
4145.62 22
4145.77 25
4145.92 28
4146.06 32
4146.21 37
4146.36 41
4146.51 44
4146.65 47
4146.80 48
4146.95 48
4147.10 46
4147.24 44
4147.39 41
4147.54 37
4147.69 33
4147.84 28
4147.98 23
4148.13 17
4148.28 12
4148.43 7
4148.57 2
4148.72 0
4148.87 0
4149.02 0
4149.16 0
4149.31 3
4149.46 9
4149.61 15
4149.76 22
4149.90 30
4150.05 36
4150.20 42
4150.35 46
4150.49 48
4150.64 48
4150.79 46
4150.94 42
4151.09 38
4151.23 33
4151.38 30
4151.53 29
4151.68 30
4151.82 34
4151.97 39
4152.12 44
4152.27 49
4152.41 51
4152.56 50
4152.71 46
4152.86 41
4153.01 34
4153.15 29
4153.30 25
4153.45 24
4153.60 25
4153.74 27
4153.89 30
4154.04 33
4154.19 36
4154.34 39
4154.48 43
4154.63 48
4154.78 56
4154.93 65
4155.08 76
4155.22 87
4155.37 98
4155.52 106
4155.67 112
4155.81 115
4155.96 115
4156.11 112
4156.26 107
4156.41 101
4156.55 94
4156.70 87
4156.85 81
4157.00 76
4157.15 74
4157.29 74
4157.44 77
4157.59 82
4157.74 89
4157.88 98
4158.03 107
4158.18 115
4158.33 121
4158.48 126
4158.62 128
4158.77 129
4158.92 129
4159.07 129
4159.22 127
4159.36 125
4159.51 123
4159.66 120
4159.81 116
4159.95 111
4160.10 105
4160.25 98
4160.40 90
4160.55 82
4160.69 75
4160.84 69
4160.99 64
4161.14 60
4161.29 57
4161.43 56
4161.58 55
4161.73 54
4161.88 52
4162.03 51
4162.17 49
4162.32 46
4162.47 43
4162.62 40
4162.77 36
4162.91 33
4163.06 31
4163.21 29
4163.36 29
4163.51 29
4163.65 31
4163.80 34
4163.95 37
4164.10 40
4164.25 41
4164.39 41
4164.54 41
4164.69 40
4164.84 39
4164.99 39
4165.13 40
4165.28 42
4165.43 42
4165.58 41
4165.73 39
4165.87 33
4166.02 27
4166.17 19
4166.32 11
4166.47 4
4166.61 0
4166.76 0
4166.91 0
4167.06 0
4167.21 0
4167.35 0
4167.50 0
4167.65 0
4167.80 0
4167.95 4
4168.09 10
4168.24 16
4168.39 23
4168.54 30
4168.69 39
4168.83 47
4168.98 56
4169.13 63
4169.28 67
4169.43 69
4169.57 68
4169.72 65
4169.87 61
4170.02 57
4170.17 55
4170.31 54
4170.46 54
4170.61 56
4170.76 59
4170.91 62
4171.06 63
4171.20 63
4171.35 62
4171.50 60
4171.65 58
4171.80 54
4171.94 51
4172.09 48
4172.24 44
4172.39 40
4172.54 36
4172.68 32
4172.83 28
4172.98 26
4173.13 26
4173.28 28
4173.43 32
4173.57 39
4173.72 47
4173.87 55
4174.02 64
4174.17 71
4174.31 77
4174.46 80
4174.61 81
4174.76 79
4174.91 75
4175.06 71
4175.20 65
4175.35 60
4175.50 55
4175.65 51
4175.80 47
4175.94 43
4176.09 40
4176.24 38
4176.39 38
4176.54 38
4176.69 40
4176.83 44
4176.98 48
4177.13 52
4177.28 56
4177.43 58
4177.57 59
4177.72 59
4177.87 58
4178.02 57
4178.17 56
4178.32 57
4178.46 58
4178.61 60
4178.76 62
4178.91 64
4179.06 66
4179.21 67
4179.35 69
4179.50 71
4179.65 75
4179.80 81
4179.95 87
4180.09 95
4180.24 101
4180.39 106
4180.54 109
4180.69 110
4180.84 109
4180.98 106
4181.13 103
4181.28 99
4181.43 95
4181.58 91
4181.73 87
4181.87 84
4182.02 82
4182.17 82
4182.32 84
4182.47 87
4182.62 90
4182.76 93
4182.91 94
4183.06 92
4183.21 88
4183.36 82
4183.51 75
4183.65 68
4183.80 62
4183.95 58
4184.10 55
4184.25 54
4184.40 54
4184.54 55
4184.69 56
4184.84 58
4184.99 59
4185.14 60
4185.29 61
4185.43 62
4185.58 63
4185.73 64
4185.88 65
4186.03 66
4186.18 68
4186.32 69
4186.47 69
4186.62 70
4186.77 70
4186.92 70
4187.07 71
4187.21 72
4187.36 74
4187.51 74
4187.66 74
4187.81 73
4187.96 72
4188.10 69
4188.25 67
4188.40 65
4188.55 63
4188.70 61
4188.85 59
4189.00 57
4189.14 53
4189.29 49
4189.44 44
4189.59 40
4189.74 36
4189.89 35
4190.03 37
4190.18 41
4190.33 47
4190.48 53
4190.63 60
4190.78 64
4190.92 67
4191.07 68
4191.22 68
4191.37 68
4191.52 70
4191.67 73
4191.82 76
4191.96 81
4192.11 85
4192.26 88
4192.41 90
4192.56 91
4192.71 91
4192.86 91
4193.00 91
4193.15 91
4193.30 90
4193.45 89
4193.60 87
4193.75 85
4193.89 83
4194.04 81
4194.19 81
4194.34 83
4194.49 86
4194.64 91
4194.79 95
4194.93 98
4195.08 99
4195.23 98
4195.38 95
4195.53 90
4195.68 85
4195.83 79
4195.97 75
4196.12 72
4196.27 70
4196.42 70
4196.57 70
4196.72 72
4196.87 74
4197.01 79
4197.16 85
4197.31 93
4197.46 102
4197.61 112
4197.76 122
4197.91 130
4198.05 136
4198.20 140
4198.35 141
4198.50 140
4198.65 139
4198.80 137
4198.95 137
4199.09 137
4199.24 139
4199.39 140
4199.54 142
4199.69 142
4199.84 141
4199.99 139
4200.13 135
4200.28 132
4200.43 129
4200.58 129
4200.73 132
4200.88 137
4201.03 145
4201.17 154
4201.32 163
4201.47 171
4201.62 177
4201.77 180
4201.92 181
4202.07 180
4202.22 177
4202.36 172
4202.51 166
4202.66 160
4202.81 153
4202.96 146
4203.11 140
4203.26 136
4203.40 133
4203.55 133
4203.70 136
4203.85 139
4204.00 143
4204.15 146
4204.30 147
4204.45 145
4204.59 141
4204.74 136
4204.89 131
4205.04 125
4205.19 121
4205.34 119
4205.49 118
4205.64 118
4205.78 118
4205.93 119
4206.08 119
4206.23 119
4206.38 118
4206.53 115
4206.68 111
4206.83 106
4206.97 100
4207.12 94
4207.27 91
4207.42 90
4207.57 92
4207.72 97
4207.87 106
4208.02 115
4208.16 124
4208.31 132
4208.46 138
4208.61 140
4208.76 140
4208.91 138
4209.06 135
4209.21 131
4209.35 127
4209.50 124
4209.65 120
4209.80 116
4209.95 112
4210.10 108
4210.25 105
4210.40 102
4210.54 100
4210.69 100
4210.84 100
4210.99 101
4211.14 103
4211.29 105
4211.44 107
4211.59 109
4211.73 111
4211.88 112
4212.03 113
4212.18 113
4212.33 114
4212.48 114
4212.63 116
4212.78 120
4212.93 125
4213.07 132
4213.22 140
4213.37 146
4213.52 152
4213.67 155
4213.82 158
4213.97 159
4214.12 161
4214.27 166
4214.41 174
4214.56 186
4214.71 201
4214.86 220
4215.01 240
4215.16 260
4215.31 279
4215.46 296
4215.61 311
4215.75 323
4215.90 334
4216.05 346
4216.20 362
4216.35 384
4216.50 413
4216.65 450
4216.80 494
4216.95 542
4217.09 590
4217.24 635
4217.39 675
4217.54 708
4217.69 735
4217.84 759
4217.99 781
4218.14 802
4218.29 824
4218.43 848
4218.58 873
4218.73 898
4218.88 922
4219.03 945
4219.18 967
4219.33 988
4219.48 1006
4219.63 1021
4219.78 1033
4219.92 1041
4220.07 1043
4220.22 1040
4220.37 1032
4220.52 1020
4220.67 1003
4220.82 985
4220.97 964
4221.12 940
4221.27 915
4221.41 886
4221.56 853
4221.71 815
4221.86 773
4222.01 726
4222.16 677
4222.31 627
4222.46 577
4222.61 530
4222.76 486
4222.90 445
4223.05 407
4223.20 372
4223.35 339
4223.50 307
4223.65 278
4223.80 251
4223.95 226
4224.10 204
4224.25 185
4224.39 171
4224.54 160
4224.69 153
4224.84 150
4224.99 150
4225.14 152
4225.29 153
4225.44 154
4225.59 153
4225.74 149
4225.89 144
4226.03 138
4226.18 132
4226.33 126
4226.48 121
4226.63 118
4226.78 115
4226.93 112
4227.08 109
4227.23 105
4227.38 100
4227.53 95
4227.67 90
4227.82 87
4227.97 85
4228.12 84
4228.27 86
4228.42 88
4228.57 91
4228.72 94
4228.87 96
4229.02 97
4229.17 97
4229.31 97
4229.46 98
4229.61 99
4229.76 101
4229.91 104
4230.06 107
4230.21 108
4230.36 108
4230.51 106
4230.66 103
4230.81 100
4230.96 98
4231.10 98
4231.25 102
4231.40 108
4231.55 118
4231.70 129
4231.85 140
4232.00 149
4232.15 154
4232.30 155
4232.45 152
4232.60 146
4232.75 138
4232.89 129
4233.04 121
4233.19 114
4233.34 107
4233.49 100
4233.64 93
4233.79 86
4233.94 78
4234.09 73
4234.24 69
4234.39 68
4234.54 71
4234.69 78
4234.83 86
4234.98 94
4235.13 101
4235.28 104
4235.43 104
4235.58 100
4235.73 94
4235.88 87
4236.03 82
4236.18 79
4236.33 80
4236.48 83
4236.63 87
4236.78 92
4236.92 95
4237.07 96
4237.22 94
4237.37 91
4237.52 86
4237.67 82
4237.82 79
4237.97 78
4238.12 79
4238.27 81
4238.42 83
4238.57 84
4238.72 84
4238.87 83
4239.01 81
4239.16 79
4239.31 77
4239.46 75
4239.61 73
4239.76 71
4239.91 68
4240.06 64
4240.21 58
4240.36 51
4240.51 44
4240.66 37
4240.81 32
4240.96 29
4241.11 28
4241.25 29
4241.40 32
4241.55 37
4241.70 42
4241.85 48
4242.00 53
4242.15 58
4242.30 63
4242.45 68
4242.60 73
4242.75 80
4242.90 87
4243.05 95
4243.20 102
4243.35 108
4243.49 113
4243.64 115
4243.79 116
4243.94 115
4244.09 113
4244.24 111
4244.39 108
4244.54 105
4244.69 104
4244.84 102
4244.99 101
4245.14 100
4245.29 98
4245.44 96
4245.59 93
4245.74 91
4245.89 89
4246.03 88
4246.18 89
4246.33 92
4246.48 96
4246.63 100
4246.78 104
4246.93 107
4247.08 109
4247.23 108
4247.38 104
4247.53 99
4247.68 93
4247.83 87
4247.98 83
4248.13 80
4248.28 80
4248.43 82
4248.58 87
4248.73 92
4248.87 96
4249.02 100
4249.17 102
4249.32 102
4249.47 99
4249.62 95
4249.77 91
4249.92 86
4250.07 83
4250.22 82
4250.37 83
4250.52 86
4250.67 89
4250.82 93
4250.97 95
4251.12 94
4251.27 90
4251.42 83
4251.57 73
4251.72 62
4251.86 51
4252.01 42
4252.16 36
4252.31 34
4252.46 35
4252.61 39
4252.76 43
4252.91 47
4253.06 49
4253.21 50
4253.36 48
4253.51 46
4253.66 44
4253.81 43
4253.96 43
4254.11 45
4254.26 48
4254.41 52
4254.56 54
4254.71 54
4254.86 53
4255.01 51
4255.16 48
4255.30 47
4255.45 46
4255.60 48
4255.75 51
4255.90 55
4256.05 58
4256.20 59
4256.35 58
4256.50 55
4256.65 51
4256.80 45
4256.95 40
4257.10 36
4257.25 34
4257.40 33
4257.55 35
4257.70 37
4257.85 41
4258.00 44
4258.15 46
4258.30 49
4258.45 51
4258.60 53
4258.75 57
4258.90 61
4259.05 66
4259.20 72
4259.34 78
4259.49 83
4259.64 86
4259.79 89
4259.94 91
4260.09 92
4260.24 92
4260.39 92
4260.54 91
4260.69 89
4260.84 87
4260.99 84
4261.14 79
4261.29 75
4261.44 71
4261.59 66
4261.74 63
4261.89 61
4262.04 59
4262.19 58
4262.34 57
4262.49 55
4262.64 52
4262.79 47
4262.94 41
4263.09 34
4263.24 27
4263.39 21
4263.54 16
4263.69 12
4263.84 10
4263.99 9
4264.14 9
4264.29 9
4264.44 8
4264.58 6
4264.73 3
4264.88 0
4265.03 0
4265.18 0
4265.33 0
4265.48 0
4265.63 0
4265.78 0
4265.93 0
4266.08 2
4266.23 9
4266.38 19
4266.53 28
4266.68 37
4266.83 44
4266.98 48
4267.13 48
4267.28 45
4267.43 40
4267.58 33
4267.73 27
4267.88 23
4268.03 20
4268.18 18
4268.33 18
4268.48 19
4268.63 19
4268.78 19
4268.93 19
4269.08 18
4269.23 17
4269.38 17
4269.53 18
4269.68 20
4269.83 22
4269.98 25
4270.13 28
4270.28 30
4270.43 32
4270.58 34
4270.73 35
4270.88 34
4271.03 33
4271.18 31
4271.33 28
4271.48 25
4271.63 23
4271.78 21
4271.93 21
4272.08 21
4272.23 21
4272.38 21
4272.53 20
4272.68 18
4272.83 15
4272.98 12
4273.13 9
4273.28 7
4273.43 6
4273.58 7
4273.73 9
4273.88 12
4274.03 16
4274.17 20
4274.32 23
4274.47 24
4274.62 23
4274.77 20
4274.92 15
4275.07 8
4275.22 2
4275.37 0
4275.52 0
4275.67 0
4275.82 0
4275.97 0
4276.12 6
4276.27 12
4276.42 16
4276.57 20
4276.72 22
4276.87 22
4277.02 21
4277.17 19
4277.32 18
4277.47 18
4277.62 18
4277.77 18
4277.92 17
4278.07 14
4278.22 9
4278.37 2
4278.52 0
4278.67 0
4278.82 0
4278.97 0
4279.12 0
4279.27 0
4279.42 0
4279.57 2
4279.72 9
4279.87 14
4280.02 18
4280.17 21
4280.32 22
4280.47 22
4280.62 22
4280.77 22
4280.92 23
4281.07 24
4281.22 27
4281.37 31
4281.52 37
4281.67 42
4281.82 47
4281.97 51
4282.12 54
4282.27 55
4282.43 54
4282.58 52
4282.73 48
4282.88 44
4283.03 40
4283.18 35
4283.33 31
4283.48 28
4283.63 26
4283.78 25
4283.93 26
4284.08 29
4284.23 32
4284.38 37
4284.53 43
4284.68 49
4284.83 55
4284.98 60
4285.13 63
4285.28 65
4285.43 66
4285.58 66
4285.73 65
4285.88 65
4286.03 67
4286.18 71
4286.33 76
4286.48 82
4286.63 87
4286.78 91
4286.93 91
4287.08 88
4287.23 82
4287.38 73
4287.53 63
4287.68 53
4287.83 44
4287.98 36
4288.13 30
4288.28 27
4288.43 26
4288.58 29
4288.73 34
4288.88 41
4289.03 49
4289.18 57
4289.33 64
4289.48 69
4289.63 72
4289.78 75
4289.93 78
4290.08 83
4290.23 92
4290.38 103
4290.53 118
4290.68 134
4290.83 151
4290.98 167
4291.13 181
4291.28 193
4291.43 203
4291.58 211
4291.73 215
4291.88 218
4292.04 218
4292.19 217
4292.34 216
4292.49 215
4292.64 217
4292.79 221
4292.94 229
4293.09 240
4293.24 255
4293.39 272
4293.54 291
4293.69 310
4293.84 328
4293.99 343
4294.14 355
4294.29 363
4294.44 367
4294.59 368
4294.74 365
4294.89 360
4295.04 353
4295.19 345
4295.34 337
4295.49 329
4295.64 323
4295.79 318
4295.94 314
4296.09 310
4296.24 306
4296.39 301
4296.54 295
4296.69 289
4296.84 283
4296.99 277
4297.14 274
4297.30 273
4297.45 273
4297.60 274
4297.75 275
4297.90 273
4298.05 269
4298.20 262
4298.35 252
4298.50 241
4298.65 230
4298.80 219
4298.95 209
4299.10 200
4299.25 191
4299.40 184
4299.55 176
4299.70 169
4299.85 162
4300.00 157
4300.15 152
4300.30 148
4300.45 144
4300.60 139
4300.75 133
4300.90 127
4301.05 118
4301.20 108
4301.36 98
4301.51 88
4301.66 78
4301.81 70
4301.96 63
4302.11 59
4302.26 55
4302.41 53
4302.56 50
4302.71 48
4302.86 45
4303.01 43
4303.16 42
4303.31 42
4303.46 44
4303.61 47
4303.76 51
4303.91 54
4304.06 56
4304.21 57
4304.36 55
4304.51 51
4304.66 47
4304.82 43
4304.97 41
4305.12 41
4305.27 42
4305.42 44
4305.57 46
4305.72 48
4305.87 48
4306.02 47
4306.17 44
4306.32 40
4306.47 36
4306.62 33
4306.77 31
4306.92 31
4307.07 33
4307.22 38
4307.37 45
4307.52 53
4307.67 62
4307.83 71
4307.98 79
4308.13 86
4308.28 91
4308.43 95
4308.58 97
4308.73 98
4308.88 97
4309.03 97
4309.18 95
4309.33 94
4309.48 92
4309.63 90
4309.78 87
4309.93 85
4310.08 82
4310.23 80
4310.38 78
4310.53 77
4310.69 77
4310.84 77
4310.99 78
4311.14 79
4311.29 79
4311.44 77
4311.59 74
4311.74 69
4311.89 64
4312.04 60
4312.19 58
4312.34 57
4312.49 60
4312.64 63
4312.79 67
4312.94 70
4313.09 69
4313.25 65
4313.40 57
4313.55 47
4313.70 35
4313.85 24
4314.00 16
4314.15 12
4314.30 11
4314.45 15
4314.60 19
4314.75 24
4314.90 28
4315.05 29
4315.20 27
4315.35 24
4315.51 19
4315.66 14
4315.81 10
4315.96 6
4316.11 2
4316.26 0
4316.41 0
4316.56 0
4316.71 0
4316.86 0
4317.01 0
4317.16 0
4317.31 0
4317.46 5
4317.61 12
4317.77 18
4317.92 24
4318.07 29
4318.22 33
4318.37 38
4318.52 44
4318.67 51
4318.82 58
4318.97 64
4319.12 71
4319.27 77
4319.42 83
4319.57 88
4319.72 93
4319.88 96
4320.03 98
4320.18 98
4320.33 96
4320.48 92
4320.63 88
4320.78 84
4320.93 83
4321.08 85
4321.23 89
4321.38 96
4321.53 104
4321.68 112
4321.83 118
4321.99 124
4322.14 127
4322.29 129
4322.44 131
4322.59 133
4322.74 135
4322.89 137
4323.04 140
4323.19 142
4323.34 144
4323.49 145
4323.64 145
4323.79 146
4323.95 147
4324.10 149
4324.25 151
4324.40 154
4324.55 157
4324.70 158
4324.85 158
4325.00 157
4325.15 155
4325.30 152
4325.45 151
4325.60 150
4325.76 151
4325.91 153
4326.06 156
4326.21 158
4326.36 161
4326.51 164
4326.66 166
4326.81 167
4326.96 169
4327.11 170
4327.26 171
4327.41 171
4327.57 171
4327.72 170
4327.87 169
4328.02 166
4328.17 164
4328.32 161
4328.47 158
4328.62 155
4328.77 151
4328.92 146
4329.07 141
4329.23 136
4329.38 132
4329.53 129
4329.68 129
4329.83 133
4329.98 140
4330.13 149
4330.28 160
4330.43 171
4330.58 180
4330.73 188
4330.89 192
4331.04 194
4331.19 192
4331.34 189
4331.49 184
4331.64 179
4331.79 173
4331.94 168
4332.09 164
4332.24 161
4332.39 158
4332.55 157
4332.70 157
4332.85 159
4333.00 162
4333.15 166
4333.30 169
4333.45 172
4333.60 173
4333.75 171
4333.90 166
4334.06 157
4334.21 146
4334.36 133
4334.51 119
4334.66 107
4334.81 97
4334.96 88
4335.11 83
4335.26 80
4335.41 79
4335.57 79
4335.72 81
4335.87 83
4336.02 85
4336.17 87
4336.32 87
4336.47 86
4336.62 84
4336.77 81
4336.92 77
4337.08 74
4337.23 73
4337.38 73
4337.53 75
4337.68 79
4337.83 84
4337.98 89
4338.13 93
4338.28 97
4338.43 100
4338.59 102
4338.74 102
4338.89 102
4339.04 101
4339.19 98
4339.34 95
4339.49 92
4339.64 87
4339.79 82
4339.95 77
4340.10 71
4340.25 65
4340.40 57
4340.55 50
4340.70 43
4340.85 37
4341.00 33
4341.15 31
4341.31 31
4341.46 33
4341.61 34
4341.76 36
4341.91 36
4342.06 35
4342.21 34
4342.36 31
4342.51 28
4342.67 25
4342.82 21
4342.97 18
4343.12 15
4343.27 12
4343.42 9
4343.57 6
4343.72 4
4343.87 2
4344.03 0
4344.18 0
4344.33 1
4344.48 3
4344.63 6
4344.78 11
4344.93 16
4345.08 21
4345.23 27
4345.39 34
4345.54 41
4345.69 47
4345.84 54
4345.99 60
4346.14 64
4346.29 68
4346.44 69
4346.60 70
4346.75 69
4346.90 68
4347.05 67
4347.20 66
4347.35 67
4347.50 67
4347.65 67
4347.81 66
4347.96 64
4348.11 60
4348.26 53
4348.41 46
4348.56 38
4348.71 31
4348.86 26
4349.02 23
4349.17 22
4349.32 23
4349.47 26
4349.62 29
4349.77 32
4349.92 35
4350.07 37
4350.23 39
4350.38 41
4350.53 43
4350.68 47
4350.83 51
4350.98 56
4351.13 62
4351.28 67
4351.44 73
4351.59 78
4351.74 81
4351.89 84
4352.04 87
4352.19 88
4352.34 89
4352.49 90
4352.65 92
4352.80 93
4352.95 94
4353.10 96
4353.25 98
4353.40 100
4353.55 103
4353.70 105
4353.86 106
4354.01 105
4354.16 103
4354.31 100
4354.46 95
4354.61 90
4354.76 86
4354.92 84
4355.07 82
4355.22 83
4355.37 83
4355.52 84
4355.67 83
4355.82 81
4355.97 78
4356.13 75
4356.28 73
4356.43 71
4356.58 72
4356.73 74
4356.88 77
4357.03 81
4357.19 86
4357.34 90
4357.49 93
4357.64 95
4357.79 96
4357.94 95
4358.09 95
4358.25 94
4358.40 93
4358.55 93
4358.70 93
4358.85 94
4359.00 95
4359.15 96
4359.31 96
4359.46 95
4359.61 94
4359.76 92
4359.91 90
4360.06 88
4360.21 86
4360.37 84
4360.52 81
4360.67 79
4360.82 76
4360.97 72
4361.12 69
4361.27 66
4361.43 64
4361.58 64
4361.73 66
4361.88 69
4362.03 72
4362.18 76
4362.33 80
4362.49 83
4362.64 84
4362.79 84
4362.94 83
4363.09 83
4363.24 83
4363.39 85
4363.55 87
4363.70 90
4363.85 94
4364.00 96
4364.15 96
4364.30 94
4364.46 90
4364.61 84
4364.76 78
4364.91 73
4365.06 68
4365.21 65
4365.36 64
4365.52 63
4365.67 62
4365.82 60
4365.97 59
4366.12 58
4366.27 58
4366.42 61
4366.58 65
4366.73 70
4366.88 76
4367.03 82
4367.18 86
4367.33 90
4367.49 92
4367.64 93
4367.79 95
4367.94 96
4368.09 98
4368.24 99
4368.40 100
4368.55 99
4368.70 97
4368.85 93
4369.00 88
4369.15 81
4369.30 73
4369.46 65
4369.61 57
4369.76 50
4369.91 45
4370.06 43
4370.21 43
4370.37 46
4370.52 51
4370.67 56
4370.82 63
4370.97 71
4371.12 78
4371.28 86
4371.43 93
4371.58 98
4371.73 102
4371.88 104
4372.03 103
4372.19 100
4372.34 97
4372.49 92
4372.64 87
4372.79 83
4372.94 78
4373.10 74
4373.25 72
4373.40 71
4373.55 72
4373.70 76
4373.85 81
4374.01 87
4374.16 93
4374.31 97
4374.46 99
4374.61 98
4374.76 94
4374.92 88
4375.07 81
4375.22 74
4375.37 68
4375.52 64
4375.67 61
4375.83 61
4375.98 63
4376.13 66
4376.28 70
4376.43 75
4376.58 80
4376.74 85
4376.89 89
4377.04 92
4377.19 93
4377.34 92
4377.49 90
4377.65 86
4377.80 81
4377.95 76
4378.10 70
4378.25 65
4378.41 60
4378.56 55
4378.71 49
4378.86 43
4379.01 37
4379.16 30
4379.32 24
4379.47 17
4379.62 11
4379.77 5
4379.92 0
4380.07 0
4380.23 0
4380.38 0
4380.53 0
4380.68 0
4380.83 0
4380.99 0
4381.14 1
4381.29 7
4381.44 13
4381.59 20
4381.74 28
4381.90 38
4382.05 47
4382.20 57
4382.35 66
4382.50 72
4382.66 76
4382.81 78
4382.96 76
4383.11 73
4383.26 69
4383.41 65
4383.57 62
4383.72 60
4383.87 59
4384.02 57
4384.17 56
4384.33 53
4384.48 50
4384.63 46
4384.78 42
4384.93 37
4385.08 32
4385.24 27
4385.39 22
4385.54 18
4385.69 16
4385.84 15
4386.00 17
4386.15 20
4386.30 25
4386.45 31
4386.60 37
4386.76 42
4386.91 46
4387.06 48
4387.21 50
4387.36 50
4387.51 51
4387.67 51
4387.82 51
4387.97 50
4388.12 49
4388.27 48
4388.43 47
4388.58 46
4388.73 46
4388.88 48
4389.03 51
4389.19 56
4389.34 61
4389.49 66
4389.64 70
4389.79 73
4389.95 74
4390.10 73
4390.25 70
4390.40 66
4390.55 61
4390.71 56
4390.86 52
4391.01 50
4391.16 50
4391.31 51
4391.47 54
4391.62 57
4391.77 60
4391.92 62
4392.07 63
4392.23 63
4392.38 61
4392.53 58
4392.68 55
4392.83 51
4392.99 47
4393.14 44
4393.29 41
4393.44 39
4393.59 38
4393.75 38
4393.90 38
4394.05 38
4394.20 36
4394.35 33
4394.51 28
4394.66 23
4394.81 18
4394.96 14
4395.11 12
4395.27 12
4395.42 12
4395.57 13
4395.72 15
4395.87 16
4396.03 17
4396.18 19
4396.33 21
4396.48 26
4396.63 33
4396.79 42
4396.94 51
4397.09 61
4397.24 69
4397.39 76
4397.55 81
4397.70 84
4397.85 86
4398.00 87
4398.15 88
4398.31 88
4398.46 87
4398.61 84
4398.76 80
4398.92 74
4399.07 66
4399.22 59
4399.37 53
4399.52 47
4399.68 44
4399.83 41
4399.98 40
4400.13 40
4400.28 39
4400.44 38
4400.59 37
4400.74 36
4400.89 34
4401.05 34
4401.20 34
4401.35 36
4401.50 40
4401.65 44
4401.81 50
4401.96 54
4402.11 58
4402.26 60
4402.41 60
4402.57 59
4402.72 56
4402.87 53
4403.02 50
4403.18 47
4403.33 45
4403.48 43
4403.63 42
4403.78 41
4403.94 39
4404.09 36
4404.24 33
4404.39 30
4404.55 26
4404.70 23
4404.85 20
4405.00 19
4405.15 20
4405.31 21
4405.46 23
4405.61 24
4405.76 25
4405.91 24
4406.07 22
4406.22 19
4406.37 16
4406.52 14
4406.68 12
4406.83 11
4406.98 10
4407.13 8
4407.29 5
4407.44 2
4407.59 0
4407.74 0
4407.89 0
4408.05 0
4408.20 0
4408.35 0
4408.50 0
4408.66 0
4408.81 6
4408.96 13
4409.11 19
4409.26 24
4409.42 28
4409.57 31
4409.72 32
4409.87 32
4410.03 31
4410.18 31
4410.33 30
4410.48 30
4410.64 31
4410.79 32
4410.94 32
4411.09 32
4411.24 32
4411.40 31
4411.55 29
4411.70 26
4411.85 23
4412.01 20
4412.16 17
4412.31 16
4412.46 15
4412.62 15
4412.77 16
4412.92 18
4413.07 20
4413.22 23
4413.38 26
4413.53 28
4413.68 29
4413.83 30
4413.99 31
4414.14 32
4414.29 35
4414.44 39
4414.60 45
4414.75 51
4414.90 57
4415.05 62
4415.21 64
4415.36 63
4415.51 60
4415.66 56
4415.82 52
4415.97 50
4416.12 49
4416.27 50
4416.42 53
4416.58 57
4416.73 60
4416.88 63
4417.03 66
4417.19 68
4417.34 71
4417.49 75
4417.64 80
4417.80 88
4417.95 97
4418.10 106
4418.25 113
4418.41 117
4418.56 117
4418.71 114
4418.86 108
4419.02 101
4419.17 94
4419.32 90
4419.47 88
4419.63 88
4419.78 89
4419.93 90
4420.08 91
4420.24 91
4420.39 91
4420.54 89
4420.69 87
4420.85 85
4421.00 81
4421.15 77
4421.30 71
4421.46 66
4421.61 61
4421.76 57
4421.91 56
4422.07 58
4422.22 62
4422.37 68
4422.52 76
4422.68 83
4422.83 90
4422.98 95
4423.13 99
4423.29 100
4423.44 100
4423.59 98
4423.74 95
4423.90 91
4424.05 86
4424.20 81
4424.35 76
4424.51 71
4424.66 67
4424.81 64
4424.96 61
4425.12 59
4425.27 56
4425.42 53
4425.57 50
4425.73 48
4425.88 47
4426.03 48
4426.18 50
4426.34 53
4426.49 56
4426.64 59
4426.79 61
4426.95 63
4427.10 65
4427.25 68
4427.41 71
4427.56 75
4427.71 78
4427.86 79
4428.02 77
4428.17 71
4428.32 64
4428.47 55
4428.63 47
4428.78 41
4428.93 40
4429.08 42
4429.24 47
4429.39 54
4429.54 61
4429.69 66
4429.85 69
4430.00 69
4430.15 66
4430.31 62
4430.46 56
4430.61 50
4430.76 45
4430.92 39
4431.07 35
4431.22 30
4431.37 25
4431.53 19
4431.68 14
4431.83 10
4431.98 6
4432.14 4
4432.29 4
4432.44 5
4432.60 8
4432.75 12
4432.90 15
4433.05 18
4433.21 20
4433.36 21
4433.51 20
4433.66 19
4433.82 17
4433.97 15
4434.12 13
4434.27 12
4434.43 12
4434.58 13
4434.73 15
4434.89 17
4435.04 19
4435.19 21
4435.34 22
4435.50 23
4435.65 24
4435.80 26
4435.95 29
4436.11 31
4436.26 34
4436.41 34
4436.57 33
4436.72 31
4436.87 26
4437.02 20
4437.18 14
4437.33 9
4437.48 5
4437.64 4
4437.79 3
4437.94 3
4438.09 2
4438.25 1
4438.40 0
4438.55 0
4438.70 0
4438.86 0
4439.01 0
4439.16 0
4439.32 3
4439.47 13
4439.62 23
4439.77 32
4439.93 37
4440.08 39
4440.23 37
4440.39 33
4440.54 28
4440.69 22
4440.84 17
4441.00 13
4441.15 10
4441.30 7
4441.46 4
4441.61 1
4441.76 0
4441.91 0
4442.07 0
4442.22 0
4442.37 4
4442.53 10
4442.68 18
4442.83 25
4442.98 31
4443.14 35
4443.29 35
4443.44 34
4443.60 32
4443.75 31
4443.90 30
4444.05 32
4444.21 34
4444.36 38
4444.51 42
4444.67 45
4444.82 46
4444.97 46
4445.12 44
4445.28 41
4445.43 37
4445.58 34
4445.74 32
4445.89 30
4446.04 29
4446.19 28
4446.35 26
4446.50 23
4446.65 20
4446.81 17
4446.96 14
4447.11 11
4447.27 10
4447.42 10
4447.57 11
4447.72 12
4447.88 14
4448.03 17
4448.18 21
4448.34 27
4448.49 34
4448.64 42
4448.79 51
4448.95 58
4449.10 64
4449.25 66
4449.41 65
4449.56 60
4449.71 52
4449.87 43
4450.02 33
4450.17 26
4450.32 21
4450.48 20
4450.63 21
4450.78 26
4450.94 31
4451.09 38
4451.24 44
4451.40 50
4451.55 56
4451.70 62
4451.85 68
4452.01 75
4452.16 82
4452.31 89
4452.47 94
4452.62 97
4452.77 97
4452.93 94
4453.08 88
4453.23 80
4453.39 71
4453.54 63
4453.69 57
4453.84 54
4454.00 55
4454.15 59
4454.30 65
4454.46 72
4454.61 81
4454.76 88
4454.92 93
4455.07 96
4455.22 96
4455.37 94
4455.53 91
4455.68 88
4455.83 85
4455.99 84
4456.14 84
4456.29 86
4456.45 87
4456.60 89
4456.75 91
4456.91 92
4457.06 93
4457.21 93
4457.37 91
4457.52 89
4457.67 85
4457.82 79
4457.98 73
4458.13 67
4458.28 62
4458.44 58
4458.59 58
4458.74 59
4458.90 63
4459.05 67
4459.20 71
4459.36 75
4459.51 78
4459.66 80
4459.82 81
4459.97 82
4460.12 83
4460.27 84
4460.43 83
4460.58 81
4460.73 77
4460.89 73
4461.04 67
4461.19 60
4461.35 54
4461.50 49
4461.65 45
4461.81 42
4461.96 42
4462.11 42
4462.27 43
4462.42 44
4462.57 45
4462.73 44
4462.88 42
4463.03 39
4463.19 34
4463.34 29
4463.49 24
4463.65 20
4463.80 17
4463.95 16
4464.10 17
4464.26 21
4464.41 26
4464.56 31
4464.72 36
4464.87 40
4465.02 42
4465.18 43
4465.33 44
4465.48 46
4465.64 49
4465.79 54
4465.94 60
4466.10 66
4466.25 72
4466.40 75
4466.56 74
4466.71 71
4466.86 65
4467.02 58
4467.17 50
4467.32 42
4467.48 36
4467.63 32
4467.78 29
4467.94 26
4468.09 23
4468.24 19
4468.40 16
4468.55 12
4468.70 10
4468.86 10
4469.01 13
4469.16 18
4469.32 24
4469.47 31
4469.62 38
4469.78 44
4469.93 49
4470.08 52
4470.24 55
4470.39 56
4470.54 55
4470.70 53
4470.85 49
4471.00 44
4471.16 38
4471.31 32
4471.46 27
4471.62 24
4471.77 21
4471.92 21
4472.08 21
4472.23 22
4472.38 24
4472.54 27
4472.69 30
4472.84 34
4473.00 39
4473.15 44
4473.30 49
4473.46 53
4473.61 56
4473.76 57
4473.92 55
4474.07 51
4474.22 46
4474.38 40
4474.53 34
4474.68 29
4474.84 23
4474.99 19
4475.14 14
4475.30 9
4475.45 4
4475.60 0
4475.76 0
4475.91 0
4476.06 0
4476.22 0
4476.37 0
4476.53 0
4476.68 1
4476.83 4
4476.99 7
4477.14 8
4477.29 7
4477.45 6
4477.60 3
4477.75 1
4477.91 0
4478.06 0
4478.21 3
4478.37 8
4478.52 15
4478.67 23
4478.83 31
4478.98 38
4479.13 45
4479.29 50
4479.44 54
4479.59 58
4479.75 61
4479.90 63
4480.06 64
4480.21 66
4480.36 66
4480.52 66
4480.67 66
4480.82 65
4480.98 65
4481.13 65
4481.28 66
4481.44 69
4481.59 72
4481.74 76
4481.90 80
4482.05 83
4482.20 84
4482.36 82
4482.51 78
4482.67 72
4482.82 65
4482.97 56
4483.13 48
4483.28 41
4483.43 36
4483.59 31
4483.74 29
4483.89 27
4484.05 27
4484.20 27
4484.35 27
4484.51 28
4484.66 29
4484.82 31
4484.97 34
4485.12 38
4485.28 43
4485.43 49
4485.58 54
4485.74 59
4485.89 64
4486.04 67
4486.20 68
4486.35 67
4486.50 64
4486.66 59
4486.81 53
4486.97 47
4487.12 40
4487.27 35
4487.43 30
4487.58 27
4487.73 23
4487.89 20
4488.04 16
4488.19 11
4488.35 5
4488.50 0
4488.66 0
4488.81 0
4488.96 0
4489.12 0
4489.27 0
4489.42 0
4489.58 0
4489.73 0
4489.89 4
4490.04 10
4490.19 16
4490.35 22
4490.50 26
4490.65 30
4490.81 32
4490.96 33
4491.11 33
4491.27 32
4491.42 31
4491.58 32
4491.73 34
4491.88 38
4492.04 43
4492.19 49
4492.34 56
4492.50 63
4492.65 69
4492.81 74
4492.96 76
4493.11 77
4493.27 76
4493.42 74
4493.57 71
4493.73 68
4493.88 64
4494.04 61
4494.19 59
4494.34 58
4494.50 57
4494.65 57
4494.80 57
4494.96 57
4495.11 58
4495.27 58
4495.42 59
4495.57 59
4495.73 59
4495.88 60
4496.03 61
4496.19 62
4496.34 62
4496.50 62
4496.65 62
4496.80 61
4496.96 59
4497.11 58
4497.26 58
4497.42 59
4497.57 62
4497.73 67
4497.88 72
4498.03 77
4498.19 81
4498.34 83
4498.49 83
4498.65 80
4498.80 77
4498.96 74
4499.11 72
4499.26 72
4499.42 72
4499.57 74
4499.73 75
4499.88 75
4500.03 74
4500.19 72
4500.34 69
4500.49 67
4500.65 66
4500.80 65
4500.96 65
4501.11 65
4501.26 64
4501.42 64
4501.57 62
4501.73 60
4501.88 59
4502.03 59
4502.19 61
4502.34 66
4502.50 73
4502.65 84
4502.80 96
4502.96 109
4503.11 121
4503.26 130
4503.42 136
4503.57 137
4503.73 136
4503.88 131
4504.03 125
4504.19 119
4504.34 113
4504.50 110
4504.65 108
4504.80 110
4504.96 113
4505.11 117
4505.27 121
4505.42 125
4505.57 127
4505.73 128
4505.88 127
4506.04 125
4506.19 122
4506.34 119
4506.50 115
4506.65 111
4506.81 107
4506.96 103
4507.11 99
4507.27 95
4507.42 91
4507.58 87
4507.73 82
4507.88 78
4508.04 73
4508.19 69
4508.34 64
4508.50 60
4508.65 56
4508.81 52
4508.96 50
4509.11 49
4509.27 49
4509.42 49
4509.58 51
4509.73 53
4509.88 56
4510.04 58
4510.19 60
4510.35 63
4510.50 65
4510.66 67
4510.81 69
4510.96 71
4511.12 71
4511.27 71
4511.43 70
4511.58 67
4511.73 62
4511.89 56
4512.04 50
4512.20 46
4512.35 44
4512.50 44
4512.66 47
4512.81 51
4512.97 56
4513.12 60
4513.27 64
4513.43 66
4513.58 67
4513.74 67
4513.89 66
4514.04 65
4514.20 63
4514.35 60
4514.51 58
4514.66 55
4514.81 55
4514.97 55
4515.12 57
4515.28 61
4515.43 64
4515.59 68
4515.74 70
4515.89 71
4516.05 70
4516.20 69
4516.36 67
4516.51 65
4516.66 64
4516.82 64
4516.97 65
4517.13 66
4517.28 67
4517.43 67
4517.59 66
4517.74 65
4517.90 63
4518.05 61
4518.21 59
4518.36 58
4518.51 57
4518.67 56
4518.82 54
4518.98 51
4519.13 47
4519.28 41
4519.44 36
4519.59 30
4519.75 24
4519.90 20
4520.06 18
4520.21 16
4520.36 16
4520.52 16
4520.67 16
4520.83 15
4520.98 14
4521.14 12
4521.29 10
4521.44 8
4521.60 7
4521.75 6
4521.91 7
4522.06 9
4522.21 11
4522.37 15
4522.52 19
4522.68 23
4522.83 27
4522.99 30
4523.14 32
4523.29 33
4523.45 33
4523.60 33
4523.76 34
4523.91 35
4524.07 39
4524.22 43
4524.37 49
4524.53 54
4524.68 58
4524.84 61
4524.99 61
4525.15 61
4525.30 60
4525.45 59
4525.61 60
4525.76 62
4525.92 65
4526.07 69
4526.23 71
4526.38 74
4526.53 75
4526.69 77
4526.84 80
4527.00 84
4527.15 88
4527.31 93
4527.46 99
4527.61 104
4527.77 110
4527.92 114
4528.08 118
4528.23 121
4528.39 122
4528.54 122
4528.69 119
4528.85 115
4529.00 109
4529.16 102
4529.31 95
4529.47 89
4529.62 84
4529.78 81
4529.93 78
4530.08 75
4530.24 72
4530.39 70
4530.55 67
4530.70 65
4530.86 63
4531.01 62
4531.16 62
4531.32 63
4531.47 64
4531.63 66
4531.78 69
4531.94 72
4532.09 76
4532.25 79
4532.40 82
4532.55 83
4532.71 84
4532.86 82
4533.02 80
4533.17 76
4533.33 71
4533.48 66
4533.63 60
4533.79 54
4533.94 48
4534.10 42
4534.25 38
4534.41 35
4534.56 33
4534.72 34
4534.87 36
4535.02 39
4535.18 42
4535.33 44
4535.49 45
4535.64 45
4535.80 44
4535.95 42
4536.11 42
4536.26 42
4536.41 44
4536.57 48
4536.72 51
4536.88 53
4537.03 53
4537.19 52
4537.34 48
4537.50 43
4537.65 37
4537.81 32
4537.96 28
4538.11 25
4538.27 23
4538.42 23
4538.58 24
4538.73 26
4538.89 28
4539.04 32
4539.20 36
4539.35 41
4539.50 47
4539.66 53
4539.81 59
4539.97 64
4540.12 69
4540.28 74
4540.43 77
4540.59 79
4540.74 79
4540.90 78
4541.05 74
4541.20 69
4541.36 63
4541.51 57
4541.67 50
4541.82 46
4541.98 43
4542.13 42
4542.29 43
4542.44 45
4542.60 47
4542.75 49
4542.91 50
4543.06 51
4543.21 53
4543.37 56
4543.52 62
4543.68 68
4543.83 76
4543.99 84
4544.14 89
4544.30 93
4544.45 93
4544.61 91
4544.76 88
4544.91 85
4545.07 82
4545.22 80
4545.38 78
4545.53 77
4545.69 74
4545.84 71
4546.00 67
4546.15 62
4546.31 58
4546.46 53
4546.62 50
4546.77 46
4546.93 42
4547.08 38
4547.23 33
4547.39 29
4547.54 25
4547.70 22
4547.85 20
4548.01 20
4548.16 20
4548.32 22
4548.47 25
4548.63 28
4548.78 33
4548.94 40
4549.09 48
4549.25 57
4549.40 66
4549.55 76
4549.71 85
4549.86 94
4550.02 103
4550.17 110
4550.33 118
4550.48 124
4550.64 129
4550.79 131
4550.95 130
4551.10 126
4551.26 119
4551.41 110
4551.57 99
4551.72 88
4551.88 78
4552.03 70
4552.18 66
4552.34 64
4552.49 64
4552.65 65
4552.80 67
4552.96 70
4553.11 73
4553.27 76
4553.42 80
4553.58 83
4553.73 88
4553.89 91
4554.04 94
4554.20 95
4554.35 95
4554.51 93
4554.66 90
4554.82 87
4554.97 83
4555.13 80
4555.28 75
4555.43 70
4555.59 64
4555.74 57
4555.90 49
4556.05 40
4556.21 33
4556.36 26
4556.52 21
4556.67 18
4556.83 16
4556.98 16
4557.14 17
4557.29 18
4557.45 19
4557.60 19
4557.76 17
4557.91 14
4558.07 10
4558.22 6
4558.38 1
4558.53 0
4558.69 0
4558.84 0
4559.00 0
4559.15 0
4559.31 0
4559.46 0
4559.62 0
4559.77 2
4559.92 10
4560.08 20
4560.23 29
4560.39 37
4560.54 44
4560.70 47
4560.85 48
4561.01 47
4561.16 45
4561.32 43
4561.47 40
4561.63 40
4561.78 40
4561.94 42
4562.09 43
4562.25 44
4562.40 44
4562.56 43
4562.71 41
4562.87 38
4563.02 36
4563.18 36
4563.33 36
4563.49 37
4563.64 39
4563.80 41
4563.95 42
4564.11 42
4564.26 42
4564.42 43
4564.57 45
4564.73 48
4564.88 52
4565.04 56
4565.19 60
4565.35 63
4565.50 64
4565.66 64
4565.81 63
4565.97 61
4566.12 60
4566.28 61
4566.43 63
4566.59 66
4566.74 70
4566.90 74
4567.05 78
4567.21 81
4567.36 83
4567.52 83
4567.67 83
4567.83 81
4567.98 79
4568.14 77
4568.29 75
4568.45 73
4568.60 71
4568.76 70
4568.91 70
4569.07 71
4569.22 73
4569.38 77
4569.53 81
4569.69 86
4569.84 91
4570.00 95
4570.15 98
4570.31 98
4570.46 97
4570.62 95
4570.77 94
4570.93 95
4571.08 99
4571.24 106
4571.39 115
4571.55 123
4571.70 130
4571.86 133
4572.01 132
4572.17 128
4572.32 122
4572.48 116
4572.63 111
4572.79 107
4572.94 105
4573.10 103
4573.25 101
4573.41 98
4573.56 94
4573.72 89
4573.87 84
4574.03 80
4574.18 77
4574.34 74
4574.49 73
4574.65 72
4574.80 71
4574.96 69
4575.11 67
4575.27 64
4575.43 59
4575.58 55
4575.74 51
4575.89 48
4576.05 47
4576.20 46
4576.36 47
4576.51 48
4576.67 50
4576.82 51
4576.98 53
4577.13 54
4577.29 55
4577.44 57
4577.60 59
4577.75 61
4577.91 63
4578.06 66
4578.22 67
4578.37 68
4578.53 67
4578.68 65
4578.84 62
4578.99 59
4579.15 54
4579.30 50
4579.46 45
4579.61 40
4579.77 36
4579.93 31
4580.08 27
4580.24 23
4580.39 19
4580.55 16
4580.70 12
4580.86 9
4581.01 7
4581.17 5
4581.32 4
4581.48 3
4581.63 1
4581.79 0
4581.94 0
4582.10 0
4582.25 0
4582.41 0
4582.56 0
4582.72 0
4582.87 0
4583.03 2
4583.19 8
4583.34 15
4583.50 22
4583.65 29
4583.81 36
4583.96 43
4584.12 48
4584.27 53
4584.43 56
4584.58 58
4584.74 58
4584.89 58
4585.05 57
4585.20 55
4585.36 53
4585.51 51
4585.67 49
4585.83 46
4585.98 43
4586.14 40
4586.29 37
4586.45 35
4586.60 33
4586.76 32
4586.91 31
4587.07 31
4587.22 31
4587.38 32
4587.53 33
4587.69 35
4587.84 37
4588.00 38
4588.16 39
4588.31 40
4588.47 42
4588.62 43
4588.78 45
4588.93 46
4589.09 47
4589.24 45
4589.40 42
4589.55 38
4589.71 34
4589.86 31
4590.02 30
4590.17 32
4590.33 36
4590.49 41
4590.64 47
4590.80 53
4590.95 58
4591.11 62
4591.26 66
4591.42 69
4591.57 73
4591.73 76
4591.88 79
4592.04 82
4592.20 86
4592.35 89
4592.51 93
4592.66 97
4592.82 102
4592.97 106
4593.13 110
4593.28 113
4593.44 114
4593.59 113
4593.75 110
4593.90 106
4594.06 102
4594.22 98
4594.37 95
4594.53 95
4594.68 95
4594.84 97
4594.99 98
4595.15 99
4595.30 98
4595.46 95
4595.62 92
4595.77 88
4595.93 85
4596.08 83
4596.24 84
4596.39 86
4596.55 89
4596.70 94
4596.86 100
4597.01 106
4597.17 113
4597.33 120
4597.48 127
4597.64 136
4597.79 144
4597.95 151
4598.10 158
4598.26 163
4598.41 167
4598.57 169
4598.73 170
4598.88 170
4599.04 170
4599.19 170
4599.35 170
4599.50 170
4599.66 171
4599.81 171
4599.97 172
4600.13 173
4600.28 173
4600.44 174
4600.59 174
4600.75 173
4600.90 171
4601.06 168
4601.21 164
4601.37 159
4601.53 155
4601.68 153
4601.84 152
4601.99 152
4602.15 153
4602.30 154
4602.46 154
4602.61 153
4602.77 150
4602.93 148
4603.08 147
4603.24 149
4603.39 152
4603.55 156
4603.70 161
4603.86 164
4604.01 165
4604.17 163
4604.33 158
4604.48 150
4604.64 140
4604.79 130
4604.95 121
4605.10 114
4605.26 109
4605.42 106
4605.57 106
4605.73 107
4605.88 109
4606.04 110
4606.19 111
4606.35 112
4606.50 113
4606.66 114
4606.82 116
4606.97 119
4607.13 121
4607.28 123
4607.44 123
4607.59 123
4607.75 121
4607.91 118
4608.06 115
4608.22 111
4608.37 108
4608.53 105
4608.68 103
4608.84 102
4609.00 103
4609.15 105
4609.31 107
4609.46 110
4609.62 113
4609.77 117
4609.93 121
4610.09 126
4610.24 133
4610.40 141
4610.55 151
4610.71 163
4610.86 174
4611.02 185
4611.18 194
4611.33 202
4611.49 208
4611.64 213
4611.80 219
4611.95 227
4612.11 239
4612.27 254
4612.42 271
4612.58 289
4612.73 307
4612.89 323
4613.05 335
4613.20 346
4613.36 357
4613.51 368
4613.67 383
4613.82 403
4613.98 428
4614.14 457
4614.29 488
4614.45 520
4614.60 551
4614.76 580
4614.91 606
4615.07 631
4615.23 656
4615.38 681
4615.54 708
4615.69 734
4615.85 761
4616.01 786
4616.16 809
4616.32 829
4616.47 845
4616.63 859
4616.78 869
4616.94 877
4617.10 883
4617.25 886
4617.41 887
4617.56 886
4617.72 883
4617.88 878
4618.03 871
4618.19 861
4618.34 850
4618.50 836
4618.65 819
4618.81 801
4618.97 780
4619.12 756
4619.28 731
4619.43 704
4619.59 676
4619.75 649
4619.90 621
4620.06 594
4620.21 569
4620.37 547
4620.53 528
4620.68 513
4620.84 501
4620.99 492
4621.15 486
4621.30 481
4621.46 476
4621.62 470
4621.77 462
4621.93 451
4622.08 437
4622.24 421
4622.40 402
4622.55 383
4622.71 362
4622.86 343
4623.02 324
4623.18 307
4623.33 292
4623.49 280
4623.64 270
4623.80 262
4623.96 255
4624.11 248
4624.27 242
4624.42 235
4624.58 228
4624.74 219
4624.89 211
4625.05 204
4625.20 197
4625.36 192
4625.52 188
4625.67 187
4625.83 186
4625.98 187
4626.14 189
4626.30 192
4626.45 196
4626.61 202
4626.76 209
4626.92 216
4627.08 223
4627.23 229
4627.39 231
4627.54 231
4627.70 227
4627.86 220
4628.01 211
4628.17 201
4628.32 192
4628.48 186
4628.64 183
4628.79 183
4628.95 188
4629.10 195
4629.26 203
4629.42 211
4629.57 216
4629.73 216
4629.88 213
4630.04 205
4630.20 194
4630.35 181
4630.51 169
4630.66 158
4630.82 151
4630.98 146
4631.13 145
4631.29 146
4631.44 149
4631.60 152
4631.76 155
4631.91 158
4632.07 159
4632.23 159
4632.38 157
4632.54 153
4632.69 147
4632.85 139
4633.01 130
4633.16 121
4633.32 112
4633.47 103
4633.63 95
4633.79 89
4633.94 83
4634.10 77
4634.25 72
4634.41 67
4634.57 63
4634.72 60
4634.88 58
4635.04 57
4635.19 57
4635.35 58
4635.50 60
4635.66 63
4635.82 66
4635.97 69
4636.13 71
4636.28 73
4636.44 73
4636.60 73
4636.75 71
4636.91 69
4637.07 67
4637.22 66
4637.38 65
4637.53 64
4637.69 63
4637.85 62
4638.00 61
4638.16 62
4638.31 64
4638.47 68
4638.63 75
4638.78 85
4638.94 97
4639.10 110
4639.25 125
4639.41 139
4639.56 153
4639.72 167
4639.88 181
4640.03 194
4640.19 206
4640.35 217
4640.50 227
4640.66 234
4640.81 238
4640.97 240
4641.13 238
4641.28 235
4641.44 230
4641.60 225
4641.75 219
4641.91 213
4642.06 208
4642.22 203
4642.38 200
4642.53 198
4642.69 200
4642.85 206
4643.00 216
4643.16 229
4643.31 245
4643.47 261
4643.63 275
4643.78 285
4643.94 291
4644.10 293
4644.25 292
4644.41 288
4644.57 284
4644.72 281
4644.88 278
4645.03 277
4645.19 275
4645.35 272
4645.50 268
4645.66 262
4645.82 256
4645.97 248
4646.13 239
4646.28 230
4646.44 220
4646.60 211
4646.75 201
4646.91 192
4647.07 184
4647.22 177
4647.38 171
4647.54 167
4647.69 165
4647.85 164
4648.00 165
4648.16 168
4648.32 171
4648.47 175
4648.63 179
4648.79 182
4648.94 182
4649.10 181
4649.26 178
4649.41 173
4649.57 168
4649.72 162
4649.88 158
4650.04 154
4650.19 152
4650.35 152
4650.51 152
4650.66 153
4650.82 155
4650.98 158
4651.13 161
4651.29 163
4651.45 166
4651.60 169
4651.76 171
4651.91 173
4652.07 174
4652.23 174
4652.38 173
4652.54 171
4652.70 168
4652.85 164
4653.01 160
4653.17 157
4653.32 155
4653.48 155
4653.64 156
4653.79 159
4653.95 162
4654.10 165
4654.26 166
4654.42 166
4654.57 165
4654.73 165
4654.89 165
4655.04 168
4655.20 172
4655.36 179
4655.51 187
4655.67 196
4655.83 203
4655.98 209
4656.14 214
4656.30 217
4656.45 219
4656.61 220
4656.76 221
4656.92 221
4657.08 220
4657.23 217
4657.39 212
4657.55 204
4657.70 194
4657.86 183
4658.02 170
4658.17 157
4658.33 145
4658.49 135
4658.64 127
4658.80 122
4658.96 121
4659.11 123
4659.27 128
4659.43 136
4659.58 146
4659.74 155
4659.90 164
4660.05 171
4660.21 175
4660.37 178
4660.52 178
4660.68 177
4660.84 174
4660.99 171
4661.15 168
4661.30 164
4661.46 159
4661.62 154
4661.77 148
4661.93 142
4662.09 135
4662.24 127
4662.40 120
4662.56 111
4662.71 102
4662.87 93
4663.03 83
4663.18 73
4663.34 64
4663.50 56
4663.65 51
4663.81 48
4663.97 47
4664.12 48
4664.28 51
4664.44 55
4664.59 59
4664.75 62
4664.91 64
4665.06 65
4665.22 65
4665.38 64
4665.53 63
4665.69 63
4665.85 64
4666.00 66
4666.16 70
4666.32 74
4666.47 79
4666.63 85
4666.79 92
4666.94 100
4667.10 109
4667.26 118
4667.41 128
4667.57 138
4667.73 147
4667.88 156
4668.04 164
4668.20 172
4668.35 179
4668.51 185
4668.67 190
4668.82 193
4668.98 194
4669.14 195
4669.29 195
4669.45 197
4669.61 201
4669.76 208
4669.92 215
4670.08 223
4670.23 229
4670.39 233
4670.55 233
4670.70 232
4670.86 230
4671.02 229
4671.18 230
4671.33 234
4671.49 241
4671.65 250
4671.80 259
4671.96 269
4672.12 277
4672.27 283
4672.43 288
4672.59 290
4672.74 290
4672.90 288
4673.06 285
4673.21 280
4673.37 275
4673.53 269
4673.68 264
4673.84 260
4674.00 256
4674.15 254
4674.31 252
4674.47 250
4674.62 248
4674.78 247
4674.94 247
4675.09 248
4675.25 251
4675.41 257
4675.57 265
4675.72 274
4675.88 284
4676.04 292
4676.19 299
4676.35 305
4676.51 309
4676.66 312
4676.82 315
4676.98 320
4677.13 326
4677.29 335
4677.45 346
4677.60 360
4677.76 375
4677.92 391
4678.07 408
4678.23 426
4678.39 443
4678.55 461
4678.70 479
4678.86 499
4679.02 523
4679.17 550
4679.33 581
4679.49 617
4679.64 658
4679.80 704
4679.96 754
4680.11 807
4680.27 864
4680.43 924
4680.59 987
4680.74 1054
4680.90 1123
4681.06 1195
4681.21 1270
4681.37 1347
4681.53 1427
4681.68 1508
4681.84 1591
4682.00 1675
4682.15 1762
4682.31 1850
4682.47 1942
4682.63 2037
4682.78 2135
4682.94 2237
4683.10 2342
4683.25 2449
4683.41 2557
4683.57 2664
4683.72 2769
4683.88 2872
4684.04 2974
4684.19 3076
4684.35 3176
4684.51 3277
4684.67 3376
4684.82 3473
4684.98 3567
4685.14 3657
4685.29 3741
4685.45 3819
4685.61 3891
4685.76 3956
4685.92 4015
4686.08 4066
4686.24 4109
4686.39 4141
4686.55 4164
4686.71 4175
4686.86 4177
4687.02 4168
4687.18 4151
4687.33 4126
4687.49 4094
4687.65 4057
4687.81 4013
4687.96 3965
4688.12 3913
4688.28 3858
4688.43 3800
4688.59 3739
4688.75 3676
4688.91 3609
4689.06 3539
4689.22 3463
4689.38 3381
4689.53 3293
4689.69 3198
4689.85 3099
4690.00 2997
4690.16 2895
4690.32 2795
4690.48 2698
4690.63 2605
4690.79 2516
4690.95 2430
4691.10 2347
4691.26 2265
4691.42 2184
4691.58 2103
4691.73 2022
4691.89 1939
4692.05 1856
4692.20 1773
4692.36 1690
4692.52 1609
4692.68 1533
4692.83 1463
4692.99 1400
4693.15 1346
4693.30 1299
4693.46 1258
4693.62 1221
4693.77 1186
4693.93 1151
4694.09 1115
4694.25 1079
4694.40 1043
4694.56 1008
4694.72 974
4694.87 942
4695.03 913
4695.19 886
4695.35 859
4695.50 832
4695.66 804
4695.82 774
4695.98 744
4696.13 713
4696.29 684
4696.45 657
4696.60 634
4696.76 614
4696.92 597
4697.08 581
4697.23 567
4697.39 552
4697.55 537
4697.70 522
4697.86 506
4698.02 492
4698.18 480
4698.33 470
4698.49 461
4698.65 453
4698.80 445
4698.96 435
4699.12 423
4699.28 410
4699.43 394
4699.59 377
4699.75 359
4699.91 342
4700.06 326
4700.22 312
4700.38 300
4700.53 290
4700.69 284
4700.85 280
4701.01 277
4701.16 275
4701.32 272
4701.48 267
4701.63 259
4701.79 249
4701.95 237
4702.11 223
4702.26 210
4702.42 198
4702.58 189
4702.74 183
4702.89 179
4703.05 179
4703.21 179
4703.36 180
4703.52 181
4703.68 179
4703.84 177
4703.99 173
4704.15 168
4704.31 164
4704.47 161
4704.62 159
4704.78 157
4704.94 154
4705.10 150
4705.25 145
4705.41 138
4705.57 129
4705.72 120
4705.88 111
4706.04 104
4706.20 100
4706.35 97
4706.51 98
4706.67 100
4706.83 104
4706.98 108
4707.14 112
4707.30 114
4707.46 115
4707.61 112
4707.77 108
4707.93 102
4708.09 94
4708.24 85
4708.40 75
4708.56 65
4708.71 55
4708.87 45
4709.03 35
4709.19 27
4709.34 20
4709.50 14
4709.66 10
4709.82 7
4709.97 5
4710.13 5
4710.29 5
4710.45 5
4710.60 5
4710.76 6
4710.92 6
4711.08 8
4711.23 11
4711.39 14
4711.55 19
4711.71 24
4711.86 30
4712.02 35
4712.18 41
4712.34 47
4712.49 53
4712.65 59
4712.81 66
4712.96 72
4713.12 77
4713.28 81
4713.44 82
4713.59 81
4713.75 77
4713.91 71
4714.07 64
4714.22 57
4714.38 50
4714.54 45
4714.70 41
4714.85 38
4715.01 36
4715.17 35
4715.33 35
4715.48 34
4715.64 32
4715.80 29
4715.96 26
4716.11 22
4716.27 20
4716.43 19
4716.59 19
4716.74 22
4716.90 27
4717.06 32
4717.22 36
4717.37 41
4717.53 44
4717.69 47
4717.85 50
4718.00 52
4718.16 55
4718.32 56
4718.48 55
4718.63 52
4718.79 47
4718.95 38
4719.11 27
4719.27 14
4719.42 2
4719.58 0
4719.74 0
4719.90 0
4720.05 0
4720.21 0
4720.37 0
4720.53 0
4720.68 0
4720.84 9
4721.00 17
4721.16 24
4721.31 30
4721.47 34
4721.63 37
4721.79 40
4721.94 43
4722.10 46
4722.26 50
4722.42 54
4722.57 59
4722.73 63
4722.89 67
4723.05 71
4723.21 75
4723.36 80
4723.52 86
4723.68 94
4723.84 104
4723.99 114
4724.15 124
4724.31 133
4724.47 140
4724.62 145
4724.78 148
4724.94 150
4725.10 151
4725.25 151
4725.41 151
4725.57 150
4725.73 149
4725.89 145
4726.04 141
4726.20 135
4726.36 128
4726.52 121
4726.67 114
4726.83 109
4726.99 104
4727.15 101
4727.30 99
4727.46 99
4727.62 100
4727.78 102
4727.93 103
4728.09 105
4728.25 107
4728.41 108
4728.57 108
4728.72 106
4728.88 103
4729.04 98
4729.20 92
4729.35 84
4729.51 77
4729.67 69
4729.83 61
4729.99 53
4730.14 46
4730.30 40
4730.46 33
4730.62 27
4730.77 22
4730.93 17
4731.09 12
4731.25 8
4731.41 5
4731.56 3
4731.72 1
4731.88 0
4732.04 0
4732.19 0
4732.35 0
4732.51 2
4732.67 3
4732.83 5
4732.98 6
4733.14 5
4733.30 4
4733.46 2
4733.61 0
4733.77 0
4733.93 0
4734.09 0
4734.25 0
4734.40 0
4734.56 0
4734.72 2
4734.88 6
4735.03 10
4735.19 13
4735.35 16
4735.51 18
4735.67 20
4735.82 22
4735.98 24
4736.14 27
4736.30 30
4736.45 32
4736.61 33
4736.77 32
4736.93 29
4737.09 24
4737.24 20
4737.40 15
4737.56 12
4737.72 11
4737.88 11
4738.03 13
4738.19 16
4738.35 18
4738.51 21
4738.67 23
4738.82 26
4738.98 28
4739.14 32
4739.30 35
4739.45 37
4739.61 39
4739.77 41
4739.93 41
4740.09 41
4740.24 41
4740.40 43
4740.56 44
4740.72 46
4740.88 47
4741.03 47
4741.19 46
4741.35 43
4741.51 40
4741.67 37
4741.82 34
4741.98 32
4742.14 32
4742.30 31
4742.46 31
4742.61 30
4742.77 31
4742.93 32
4743.09 34
4743.24 38
4743.40 44
4743.56 51
4743.72 58
4743.88 65
4744.03 70
4744.19 73
4744.35 72
4744.51 68
4744.67 61
4744.82 51
4744.98 41
4745.14 31
4745.30 23
4745.46 18
4745.61 16
4745.77 17
4745.93 20
4746.09 25
4746.25 32
4746.40 39
4746.56 45
4746.72 51
4746.88 55
4747.04 58
4747.19 58
4747.35 57
4747.51 53
4747.67 48
4747.83 43
4747.98 38
4748.14 34
4748.30 31
4748.46 31
4748.62 33
4748.78 35
4748.93 37
4749.09 38
4749.25 35
4749.41 30
4749.57 22
4749.72 13
4749.88 2
4750.04 0
4750.20 0
4750.36 0
4750.51 0
4750.67 0
4750.83 0
4750.99 0
4751.15 7
4751.30 12
4751.46 14
4751.62 14
4751.78 13
4751.94 10
4752.09 7
4752.25 5
4752.41 4
4752.57 4
4752.73 4
4752.89 6
4753.04 8
4753.20 10
4753.36 13
4753.52 17
4753.68 21
4753.83 24
4753.99 26
4754.15 28
4754.31 28
4754.47 29
4754.62 29
4754.78 30
4754.94 31
4755.10 32
4755.26 33
4755.42 35
4755.57 37
4755.73 41
4755.89 45
4756.05 51
4756.21 58
4756.36 66
4756.52 74
4756.68 82
4756.84 89
4757.00 95
4757.16 101
4757.31 106
4757.47 111
4757.63 116
4757.79 120
4757.95 122
4758.10 123
4758.26 121
4758.42 117
4758.58 110
4758.74 102
4758.90 93
4759.05 84
4759.21 76
4759.37 70
4759.53 65
4759.69 62
4759.85 61
4760.00 62
4760.16 64
4760.32 67
4760.48 71
4760.64 75
4760.79 81
4760.95 85
4761.11 89
4761.27 92
4761.43 94
4761.59 94
4761.74 92
4761.90 90
4762.06 87
4762.22 84
4762.38 82
4762.54 79
4762.69 76
4762.85 72
4763.01 68
4763.17 62
4763.33 55
4763.49 48
4763.64 42
4763.80 37
4763.96 35
4764.12 36
4764.28 38
4764.44 43
4764.59 49
4764.75 56
4764.91 63
4765.07 70
4765.23 76
4765.39 82
4765.54 86
4765.70 88
4765.86 88
4766.02 87
4766.18 83
4766.34 79
4766.49 74
4766.65 70
4766.81 66
4766.97 62
4767.13 58
4767.29 54
4767.44 51
4767.60 49
4767.76 47
4767.92 47
4768.08 48
4768.24 50
4768.39 54
4768.55 57
4768.71 60
4768.87 64
4769.03 66
4769.19 69
4769.34 71
4769.50 73
4769.66 74
4769.82 75
4769.98 74
4770.14 72
4770.29 69
4770.45 65
4770.61 60
4770.77 56
4770.93 51
4771.09 47
4771.25 43
4771.40 40
4771.56 36
4771.72 32
4771.88 28
4772.04 22
4772.20 16
4772.35 8
4772.51 1
4772.67 0
4772.83 0
4772.99 0
4773.15 0
4773.31 0
4773.46 0
4773.62 0
4773.78 5
4773.94 11
4774.10 14
4774.26 16
4774.41 16
4774.57 14
4774.73 11
4774.89 7
4775.05 2
4775.21 0
4775.37 0
4775.52 0
4775.68 0
4775.84 0
4776.00 0
4776.16 0
4776.32 0
4776.47 6
4776.63 16
4776.79 26
4776.95 36
4777.11 44
4777.27 49
4777.43 51
4777.58 49
4777.74 46
4777.90 43
4778.06 40
4778.22 38
4778.38 38
4778.54 40
4778.69 42
4778.85 43
4779.01 43
4779.17 42
4779.33 39
4779.49 36
4779.65 32
4779.80 29
4779.96 25
4780.12 21
4780.28 16
4780.44 10
4780.60 4
4780.76 0
4780.91 0
4781.07 0
4781.23 0
4781.39 2
4781.55 11
4781.71 21
4781.87 32
4782.02 40
4782.18 47
4782.34 50
4782.50 51
4782.66 52
4782.82 52
4782.98 55
4783.13 61
4783.29 70
4783.45 84
4783.61 100
4783.77 118
4783.93 137
4784.09 156
4784.25 176
4784.40 196
4784.56 218
4784.72 242
4784.88 269
4785.04 299
4785.20 330
4785.36 362
4785.51 393
4785.67 422
4785.83 448
4785.99 471
4786.15 491
4786.31 511
4786.47 530
4786.63 550
4786.78 572
4786.94 595
4787.10 621
4787.26 648
4787.42 674
4787.58 697
4787.74 717
4787.89 732
4788.05 741
4788.21 745
4788.37 743
4788.53 738
4788.69 731
4788.85 723
4789.01 716
4789.16 710
4789.32 705
4789.48 700
4789.64 694
4789.80 686
4789.96 677
4790.12 665
4790.28 653
4790.43 639
4790.59 625
4790.75 611
4790.91 597
4791.07 583
4791.23 569
4791.39 554
4791.55 536
4791.70 516
4791.86 493
4792.02 468
4792.18 442
4792.34 417
4792.50 394
4792.66 374
4792.82 357
4792.97 341
4793.13 327
4793.29 313
4793.45 299
4793.61 284
4793.77 271
4793.93 258
4794.09 247
4794.25 238
4794.40 229
4794.56 221
4794.72 213
4794.88 204
4795.04 195
4795.20 184
4795.36 172
4795.52 160
4795.67 148
4795.83 136
4795.99 126
4796.15 116
4796.31 108
4796.47 102
4796.63 98
4796.79 94
4796.95 91
4797.10 88
4797.26 83
4797.42 76
4797.58 67
4797.74 57
4797.90 46
4798.06 36
4798.22 28
4798.38 22
4798.53 20
4798.69 21
4798.85 24
4799.01 27
4799.17 31
4799.33 33
4799.49 34
4799.65 34
4799.81 33
4799.96 32
4800.12 32
4800.28 31
4800.44 32
4800.60 32
4800.76 34
4800.92 35
4801.08 37
4801.24 39
4801.39 40
4801.55 42
4801.71 43
4801.87 44
4802.03 44
4802.19 44
4802.35 42
4802.51 40
4802.67 38
4802.82 35
4802.98 31
4803.14 26
4803.30 20
4803.46 13
4803.62 6
4803.78 0
4803.94 0
4804.10 0
4804.26 0
4804.41 0
4804.57 0
4804.73 0
4804.89 0
4805.05 0
4805.21 5
4805.37 13
4805.53 22
4805.69 32
4805.85 43
4806.00 54
4806.16 64
4806.32 74
4806.48 81
4806.64 87
4806.80 91
4806.96 93
4807.12 94
4807.28 95
4807.44 95
4807.59 95
4807.75 96
4807.91 99
4808.07 103
4808.23 107
4808.39 113
4808.55 118
4808.71 123
4808.87 126
4809.03 128
4809.18 130
4809.34 132
4809.50 136
4809.66 140
4809.82 146
4809.98 153
4810.14 159
4810.30 165
4810.46 169
4810.62 172
4810.78 174
4810.93 176
4811.09 177
4811.25 177
4811.41 177
4811.57 176
4811.73 173
4811.89 170
4812.05 166
4812.21 162
4812.37 158
4812.53 156
4812.68 155
4812.84 156
4813.00 158
4813.16 162
4813.32 166
4813.48 170
4813.64 174
4813.80 177
4813.96 178
4814.12 177
4814.28 174
4814.44 167
4814.59 159
4814.75 148
4814.91 136
4815.07 125
4815.23 115
4815.39 106
4815.55 100
4815.71 95
4815.87 90
4816.03 85
4816.19 79
4816.35 72
4816.50 63
4816.66 55
4816.82 47
4816.98 40
4817.14 36
4817.30 33
4817.46 30
4817.62 29
4817.78 28
4817.94 27
4818.10 26
4818.26 23
4818.41 20
4818.57 16
4818.73 11
4818.89 5
4819.05 0
4819.21 0
4819.37 0
4819.53 0
4819.69 0
4819.85 0
4820.01 0
4820.17 0
4820.33 0
4820.48 2
4820.64 5
4820.80 9
4820.96 14
4821.12 21
4821.28 30
4821.44 41
4821.60 54
4821.76 71
4821.92 90
4822.08 110
4822.24 131
4822.40 150
4822.56 168
4822.71 184
4822.87 196
4823.03 206
4823.19 214
4823.35 220
4823.51 225
4823.67 231
4823.83 236
4823.99 243
4824.15 251
4824.31 262
4824.47 275
4824.63 291
4824.79 310
4824.94 330
4825.10 350
4825.26 369
4825.42 387
4825.58 402
4825.74 416
4825.90 428
4826.06 440
4826.22 451
4826.38 463
4826.54 473
4826.70 483
4826.86 491
4827.02 497
4827.18 502
4827.33 507
4827.49 510
4827.65 513
4827.81 514
4827.97 511
4828.13 505
4828.29 493
4828.45 478
4828.61 459
4828.77 438
4828.93 416
4829.09 395
4829.25 376
4829.41 357
4829.57 340
4829.73 323
4829.88 306
4830.04 289
4830.20 271
4830.36 254
4830.52 237
4830.68 221
4830.84 207
4831.00 195
4831.16 185
4831.32 177
4831.48 171
4831.64 165
4831.80 160
4831.96 153
4832.12 145
4832.28 136
4832.44 125
4832.59 114
4832.75 104
4832.91 95
4833.07 88
4833.23 85
4833.39 84
4833.55 84
4833.71 86
4833.87 87
4834.03 87
4834.19 86
4834.35 83
4834.51 81
4834.67 79
4834.83 78
4834.99 77
4835.15 76
4835.31 76
4835.47 74
4835.62 71
4835.78 66
4835.94 60
4836.10 54
4836.26 48
4836.42 42
4836.58 38
4836.74 35
4836.90 34
4837.06 34
4837.22 35
4837.38 36
4837.54 38
4837.70 40
[truncated: 739,203 more chars]
