# Supplementary material for: Methylobacterium Species Promoting Rice and Barley Growth and Interaction Specificity Revealed with Whole-Cell Matrix-Assisted Laser Desorption / Ionization-Time-of-Flight Mass Spectrometry (MALDI-TOF/MS) Analysis
Source: PLoS One. 2015 Jun 8;10(6):e0129509. doi: 10.1371/journal.pone.0129509 (PMC4460032; doi:10.1371/journal.pone.0129509)
Supplement: S2 Data — (ZIP) [file pone.0129509.s002.zip › Supplementary data 2 (ms from inoculated rice)/control-2.txt]

780.95 0
781.01 0
781.08 0
781.14 0
781.21 0
781.27 0
781.33 0
781.40 0
781.46 0
781.53 0
781.59 0
781.65 0
781.72 0
781.78 0
781.85 0
781.91 0
781.97 0
782.04 0
782.10 0
782.17 0
782.23 0
782.29 0
782.36 0
782.42 0
782.49 0
782.55 0
782.62 0
782.68 0
782.74 0
782.81 0
782.87 0
782.94 0
783.00 0
783.06 0
783.13 0
783.19 0
783.26 0
783.32 0
783.38 0
783.45 0
783.51 0
783.58 0
783.64 0
783.70 0
783.77 0
783.83 0
783.90 0
783.96 0
784.03 0
784.09 0
784.15 0
784.22 0
784.28 0
784.35 0
784.41 0
784.47 0
784.54 0
784.60 0
784.67 0
784.73 0
784.80 0
784.86 0
784.92 0
784.99 0
785.05 0
785.12 0
785.18 0
785.24 0
785.31 0
785.37 0
785.44 0
785.50 0
785.57 0
785.63 0
785.69 0
785.76 0
785.82 0
785.89 0
785.95 0
786.01 0
786.08 0
786.14 0
786.21 0
786.27 0
786.34 0
786.40 0
786.46 0
786.53 0
786.59 0
786.66 0
786.72 0
786.79 0
786.85 0
786.91 0
786.98 0
787.04 0
787.11 0
787.17 0
787.24 0
787.30 0
787.36 0
787.43 0
787.49 0
787.56 0
787.62 0
787.69 0
787.75 0
787.81 0
787.88 0
787.94 0
788.01 0
788.07 0
788.14 0
788.20 0
788.26 0
788.33 0
788.39 0
788.46 0
788.52 0
788.59 0
788.65 0
788.71 0
788.78 0
788.84 0
788.91 0
788.97 0
789.04 0
789.10 0
789.16 0
789.23 0
789.29 0
789.36 0
789.42 0
789.49 0
789.55 0
789.61 0
789.68 0
789.74 0
789.81 0
789.87 0
789.94 0
790.00 0
790.07 0
790.13 0
790.19 0
790.26 0
790.32 0
790.39 0
790.45 0
790.52 0
790.58 0
790.64 0
790.71 0
790.77 0
790.84 0
790.90 0
790.97 0
791.03 0
791.10 0
791.16 0
791.22 0
791.29 0
791.35 0
791.42 0
791.48 0
791.55 0
791.61 0
791.68 0
791.74 0
791.80 0
791.87 0
791.93 0
792.00 0
792.06 0
792.13 0
792.19 0
792.26 0
792.32 0
792.38 0
792.45 0
792.51 0
792.58 0
792.64 0
792.71 0
792.77 0
792.84 0
792.90 0
792.97 0
793.03 0
793.09 0
793.16 0
793.22 0
793.29 0
793.35 0
793.42 0
793.48 0
793.55 0
793.61 0
793.67 0
793.74 0
793.80 0
793.87 0
793.93 0
794.00 0
794.06 0
794.13 0
794.19 0
794.26 0
794.32 0
794.38 0
794.45 0
794.51 0
794.58 0
794.64 0
794.71 0
794.77 0
794.84 0
794.90 0
794.97 0
795.03 0
795.09 0
795.16 0
795.22 0
795.29 0
795.35 0
795.42 0
795.48 0
795.55 0
795.61 0
795.68 0
795.74 0
795.81 0
795.87 0
795.93 0
796.00 0
796.06 0
796.13 0
796.19 0
796.26 0
796.32 0
796.39 0
796.45 0
796.52 0
796.58 0
796.65 0
796.71 0
796.77 0
796.84 0
796.90 0
796.97 0
797.03 0
797.10 0
797.16 0
797.23 0
797.29 0
797.36 0
797.42 0
797.49 0
797.55 0
797.62 0
797.68 0
797.74 0
797.81 0
797.87 0
797.94 0
798.00 0
798.07 0
798.13 0
798.20 0
798.26 0
798.33 0
798.39 0
798.46 0
798.52 0
798.59 0
798.65 0
798.72 0
798.78 0
798.85 0
798.91 0
798.97 0
799.04 0
799.10 0
799.17 0
799.23 0
799.30 0
799.36 0
799.43 0
799.49 0
799.56 0
799.62 0
799.69 0
799.75 0
799.82 0
799.88 0
799.95 0
800.01 0
800.08 0
800.14 0
800.21 0
800.27 0
800.33 0
800.40 0
800.46 0
800.53 0
800.59 0
800.66 0
800.72 0
800.79 0
800.85 0
800.92 0
800.98 0
801.05 0
801.11 0
801.18 0
801.24 0
801.31 0
801.37 0
801.44 0
801.50 0
801.57 0
801.63 0
801.70 0
801.76 0
801.83 0
801.89 0
801.96 0
802.02 0
802.09 0
802.15 0
802.21 0
802.28 0
802.34 0
802.41 0
802.47 0
802.54 0
802.60 0
802.67 0
802.73 0
802.80 0
802.86 0
802.93 0
802.99 0
803.06 0
803.12 0
803.19 0
803.25 0
803.32 0
803.38 0
803.45 0
803.51 0
803.58 0
803.64 0
803.71 0
803.77 0
803.84 0
803.90 0
803.97 0
804.03 0
804.10 0
804.16 0
804.23 0
804.29 0
804.36 0
804.42 0
804.49 0
804.55 0
804.62 0
804.68 0
804.75 0
804.81 0
804.88 0
804.94 0
805.01 0
805.07 0
805.14 0
805.20 0
805.27 0
805.33 0
805.40 0
805.46 0
805.53 0
805.59 0
805.66 0
805.72 0
805.79 0
805.85 0
805.92 0
805.98 0
806.05 0
806.11 0
806.18 0
806.24 0
806.31 0
806.37 0
806.44 0
806.50 0
806.57 0
806.63 0
806.70 0
806.76 0
806.83 0
806.89 0
806.96 1
807.02 1
807.09 1
807.15 1
807.22 1
807.28 1
807.35 1
807.41 0
807.48 0
807.54 0
807.61 0
807.67 0
807.74 0
807.80 0
807.87 0
807.93 0
808.00 0
808.06 0
808.13 0
808.19 0
808.26 0
808.32 0
808.39 0
808.45 0
808.52 0
808.59 0
808.65 0
808.72 1
808.78 1
808.85 2
808.91 2
808.98 2
809.04 2
809.11 2
809.17 2
809.24 1
809.30 1
809.37 0
809.43 0
809.50 0
809.56 0
809.63 0
809.69 0
809.76 0
809.82 0
809.89 0
809.95 0
810.02 0
810.08 0
810.15 0
810.21 0
810.28 0
810.34 0
810.41 0
810.47 0
810.54 0
810.61 0
810.67 0
810.74 0
810.80 0
810.87 0
810.93 0
811.00 0
811.06 0
811.13 0
811.19 0
811.26 0
811.32 1
811.39 1
811.45 1
811.52 1
811.58 1
811.65 1
811.71 1
811.78 1
811.84 1
811.91 0
811.98 0
812.04 0
812.11 0
812.17 0
812.24 0
812.30 0
812.37 0
812.43 0
812.50 0
812.56 0
812.63 0
812.69 0
812.76 0
812.82 0
812.89 0
812.95 0
813.02 0
813.09 0
813.15 0
813.22 0
813.28 0
813.35 0
813.41 0
813.48 0
813.54 0
813.61 0
813.67 0
813.74 0
813.80 0
813.87 0
813.93 1
814.00 1
814.07 1
814.13 2
814.20 2
814.26 2
814.33 2
814.39 2
814.46 1
814.52 1
814.59 0
814.65 0
814.72 0
814.78 0
814.85 0
814.91 0
814.98 0
815.05 0
815.11 0
815.18 0
815.24 0
815.31 0
815.37 0
815.44 0
815.50 0
815.57 0
815.63 0
815.70 0
815.77 0
815.83 0
815.90 0
815.96 0
816.03 0
816.09 0
816.16 0
816.22 0
816.29 0
816.35 0
816.42 0
816.48 0
816.55 0
816.62 0
816.68 0
816.75 0
816.81 0
816.88 0
816.94 1
817.01 1
817.07 1
817.14 1
817.21 0
817.27 0
817.34 0
817.40 0
817.47 0
817.53 0
817.60 0
817.66 0
817.73 0
817.79 0
817.86 0
817.93 0
817.99 0
818.06 0
818.12 0
818.19 0
818.25 0
818.32 0
818.38 0
818.45 0
818.52 0
818.58 0
818.65 0
818.71 0
818.78 0
818.84 0
818.91 0
818.97 0
819.04 0
819.10 0
819.17 0
819.24 0
819.30 0
819.37 0
819.43 0
819.50 1
819.56 1
819.63 1
819.69 1
819.76 1
819.83 0
819.89 0
819.96 0
820.02 0
820.09 0
820.15 0
820.22 0
820.29 0
820.35 0
820.42 0
820.48 0
820.55 0
820.61 0
820.68 0
820.74 0
820.81 0
820.88 0
820.94 0
821.01 0
821.07 0
821.14 0
821.20 0
821.27 0
821.34 0
821.40 0
821.47 0
821.53 0
821.60 0
821.66 0
821.73 0
821.79 0
821.86 0
821.93 0
821.99 0
822.06 0
822.12 0
822.19 0
822.25 0
822.32 0
822.39 0
822.45 0
822.52 0
822.58 0
822.65 0
822.71 0
822.78 0
822.85 0
822.91 0
822.98 0
823.04 0
823.11 0
823.17 0
823.24 0
823.31 0
823.37 0
823.44 0
823.50 0
823.57 0
823.63 1
823.70 1
823.77 1
823.83 1
823.90 1
823.96 1
824.03 1
824.09 1
824.16 1
824.23 0
824.29 0
824.36 0
824.42 0
824.49 0
824.55 0
824.62 0
824.69 0
824.75 1
824.82 1
824.88 1
824.95 1
825.02 1
825.08 1
825.15 1
825.21 0
825.28 0
825.34 0
825.41 0
825.48 0
825.54 0
825.61 0
825.67 0
825.74 0
825.80 0
825.87 0
825.94 0
826.00 0
826.07 0
826.13 0
826.20 0
826.27 0
826.33 0
826.40 0
826.46 0
826.53 0
826.59 0
826.66 0
826.73 0
826.79 0
826.86 0
826.92 0
826.99 0
827.06 0
827.12 0
827.19 0
827.25 0
827.32 0
827.39 0
827.45 0
827.52 0
827.58 0
827.65 0
827.71 0
827.78 0
827.85 0
827.91 0
827.98 0
828.04 0
828.11 0
828.18 0
828.24 0
828.31 0
828.37 0
828.44 0
828.51 0
828.57 0
828.64 0
828.70 0
828.77 0
828.84 0
828.90 0
828.97 0
829.03 0
829.10 0
829.17 0
829.23 0
829.30 0
829.36 1
829.43 1
829.49 1
829.56 1
829.63 0
829.69 0
829.76 0
829.82 0
829.89 0
829.96 0
830.02 0
830.09 0
830.15 0
830.22 0
830.29 0
830.35 0
830.42 0
830.48 0
830.55 0
830.62 0
830.68 0
830.75 0
830.81 0
830.88 0
830.95 0
831.01 0
831.08 0
831.14 0
831.21 0
831.28 0
831.34 0
831.41 0
831.48 0
831.54 0
831.61 0
831.67 0
831.74 0
831.81 1
831.87 1
831.94 1
832.00 0
832.07 0
832.14 0
832.20 0
832.27 0
832.33 0
832.40 0
832.47 0
832.53 0
832.60 0
832.66 0
832.73 0
832.80 0
832.86 0
832.93 0
832.99 0
833.06 0
833.13 0
833.19 0
833.26 0
833.33 0
833.39 0
833.46 0
833.52 0
833.59 0
833.66 0
833.72 0
833.79 0
833.85 0
833.92 0
833.99 0
834.05 0
834.12 0
834.19 0
834.25 0
834.32 0
834.38 0
834.45 0
834.52 0
834.58 0
834.65 0
834.71 0
834.78 0
834.85 0
834.91 0
834.98 0
835.05 0
835.11 0
835.18 0
835.24 0
835.31 0
835.38 0
835.44 0
835.51 0
835.57 0
835.64 0
835.71 0
835.77 0
835.84 0
835.91 0
835.97 0
836.04 0
836.10 0
836.17 0
836.24 0
836.30 0
836.37 0
836.44 0
836.50 1
836.57 1
836.63 1
836.70 1
836.77 1
836.83 0
836.90 0
836.97 0
837.03 0
837.10 0
837.16 0
837.23 0
837.30 0
837.36 0
837.43 0
837.50 0
837.56 0
837.63 0
837.70 0
837.76 0
837.83 0
837.89 0
837.96 0
838.03 0
838.09 0
838.16 0
838.23 0
838.29 0
838.36 0
838.42 0
838.49 0
838.56 0
838.62 0
838.69 0
838.76 0
838.82 0
838.89 0
838.96 0
839.02 0
839.09 0
839.15 0
839.22 0
839.29 0
839.35 0
839.42 1
839.49 1
839.55 1
839.62 1
839.68 1
839.75 0
839.82 0
839.88 0
839.95 0
840.02 0
840.08 0
840.15 0
840.22 0
840.28 0
840.35 0
840.42 0
840.48 0
840.55 0
840.61 0
840.68 0
840.75 0
840.81 0
840.88 0
840.95 0
841.01 0
841.08 0
841.15 0
841.21 0
841.28 0
841.35 0
841.41 0
841.48 0
841.54 0
841.61 0
841.68 0
841.74 0
841.81 0
841.88 1
841.94 1
842.01 1
842.08 0
842.14 0
842.21 0
842.28 0
842.34 0
842.41 0
842.47 0
842.54 0
842.61 0
842.67 0
842.74 0
842.81 0
842.87 0
842.94 0
843.01 0
843.07 0
843.14 0
843.21 0
843.27 0
843.34 0
843.41 0
843.47 0
843.54 0
843.61 0
843.67 0
843.74 0
843.81 0
843.87 0
843.94 0
844.00 0
844.07 0
844.14 0
844.20 0
844.27 0
844.34 0
844.40 0
844.47 0
844.54 0
844.60 0
844.67 0
844.74 0
844.80 0
844.87 0
844.94 0
845.00 0
845.07 0
845.14 0
845.20 0
845.27 0
845.34 0
845.40 0
845.47 0
845.54 0
845.60 0
845.67 0
845.74 0
845.80 0
845.87 0
845.94 0
846.00 0
846.07 0
846.14 0
846.20 0
846.27 0
846.34 0
846.40 0
846.47 0
846.54 0
846.60 0
846.67 0
846.74 0
846.80 0
846.87 0
846.94 0
847.00 0
847.07 0
847.14 0
847.20 0
847.27 0
847.34 0
847.40 0
847.47 0
847.54 0
847.60 0
847.67 0
847.74 0
847.80 0
847.87 0
847.94 0
848.00 0
848.07 0
848.14 0
848.20 0
848.27 0
848.34 0
848.40 0
848.47 0
848.54 0
848.60 0
848.67 0
848.74 0
848.80 0
848.87 0
848.94 0
849.00 0
849.07 0
849.14 0
849.20 0
849.27 0
849.34 0
849.40 0
849.47 0
849.54 0
849.60 0
849.67 0
849.74 0
849.80 0
849.87 0
849.94 0
850.00 0
850.07 0
850.14 0
850.20 0
850.27 0
850.34 0
850.40 0
850.47 0
850.54 0
850.61 0
850.67 0
850.74 0
850.81 0
850.87 0
850.94 0
851.01 0
851.07 0
851.14 0
851.21 1
851.27 0
851.34 0
851.41 0
851.47 0
851.54 0
851.61 0
851.67 0
851.74 0
851.81 0
851.87 0
851.94 0
852.01 0
852.08 0
852.14 0
852.21 0
852.28 0
852.34 0
852.41 0
852.48 0
852.54 0
852.61 0
852.68 0
852.74 0
852.81 0
852.88 0
852.94 0
853.01 0
853.08 0
853.15 0
853.21 0
853.28 0
853.35 0
853.41 0
853.48 0
853.55 0
853.61 0
853.68 0
853.75 0
853.81 0
853.88 0
853.95 0
854.02 0
854.08 0
854.15 0
854.22 0
854.28 0
854.35 0
854.42 0
854.48 0
854.55 0
854.62 0
854.68 0
854.75 0
854.82 0
854.89 0
854.95 0
855.02 0
855.09 0
855.15 0
855.22 0
855.29 0
855.35 0
855.42 0
855.49 0
855.56 0
855.62 0
855.69 0
855.76 0
855.82 0
855.89 0
855.96 0
856.02 0
856.09 0
856.16 0
856.23 0
856.29 0
856.36 0
856.43 0
856.49 0
856.56 0
856.63 0
856.69 0
856.76 0
856.83 0
856.90 0
856.96 0
857.03 0
857.10 0
857.16 0
857.23 0
857.30 0
857.37 0
857.43 0
857.50 0
857.57 0
857.63 0
857.70 1
857.77 1
857.84 0
857.90 0
857.97 0
858.04 0
858.10 0
858.17 0
858.24 0
858.30 0
858.37 0
858.44 0
858.51 0
858.57 0
858.64 0
858.71 0
858.77 0
858.84 0
858.91 0
858.98 0
859.04 0
859.11 0
859.18 0
859.24 0
859.31 0
859.38 0
859.45 0
859.51 0
859.58 0
859.65 0
859.71 0
859.78 0
859.85 0
859.92 0
859.98 0
860.05 0
860.12 0
860.18 0
860.25 0
860.32 0
860.39 0
860.45 0
860.52 0
860.59 0
860.65 0
860.72 0
860.79 0
860.86 0
860.92 0
860.99 0
861.06 0
861.13 0
861.19 0
861.26 0
861.33 0
861.39 0
861.46 0
861.53 0
861.60 0
861.66 0
861.73 0
861.80 0
861.86 0
861.93 0
862.00 0
862.07 0
862.13 0
862.20 0
862.27 0
862.34 0
862.40 0
862.47 0
862.54 0
862.60 0
862.67 0
862.74 0
862.81 0
862.87 0
862.94 0
863.01 0
863.08 0
863.14 0
863.21 0
863.28 0
863.34 0
863.41 0
863.48 0
863.55 0
863.61 0
863.68 0
863.75 0
863.82 0
863.88 0
863.95 0
864.02 1
864.09 1
864.15 0
864.22 0
864.29 0
864.35 0
864.42 0
864.49 0
864.56 0
864.62 0
864.69 0
864.76 0
864.83 0
864.89 0
864.96 0
865.03 0
865.10 0
865.16 0
865.23 0
865.30 0
865.37 0
865.43 0
865.50 0
865.57 0
865.63 0
865.70 0
865.77 0
865.84 0
865.90 0
865.97 0
866.04 0
866.11 0
866.17 0
866.24 0
866.31 0
866.38 0
866.44 0
866.51 0
866.58 0
866.65 0
866.71 0
866.78 0
866.85 0
866.92 0
866.98 0
867.05 0
867.12 0
867.19 0
867.25 0
867.32 0
867.39 0
867.46 0
867.52 0
867.59 0
867.66 0
867.72 0
867.79 0
867.86 0
867.93 0
867.99 0
868.06 0
868.13 0
868.20 0
868.26 0
868.33 0
868.40 0
868.47 0
868.53 0
868.60 0
868.67 0
868.74 0
868.80 0
868.87 0
868.94 0
869.01 0
869.07 0
869.14 0
869.21 0
869.28 0
869.35 0
869.41 0
869.48 0
869.55 0
869.62 0
869.68 0
869.75 0
869.82 0
869.89 0
869.95 0
870.02 0
870.09 0
870.16 0
870.22 0
870.29 0
870.36 0
870.43 0
870.49 0
870.56 0
870.63 0
870.70 0
870.76 0
870.83 0
870.90 0
870.97 0
871.03 0
871.10 0
871.17 0
871.24 0
871.30 0
871.37 0
871.44 0
871.51 0
871.58 0
871.64 0
871.71 0
871.78 0
871.85 0
871.91 0
871.98 0
872.05 0
872.12 0
872.18 0
872.25 0
872.32 0
872.39 0
872.45 0
872.52 0
872.59 0
872.66 0
872.72 0
872.79 0
872.86 0
872.93 0
873.00 0
873.06 0
873.13 1
873.20 1
873.27 1
873.33 1
873.40 1
873.47 0
873.54 0
873.60 0
873.67 0
873.74 0
873.81 0
873.88 0
873.94 0
874.01 0
874.08 0
874.15 0
874.21 0
874.28 0
874.35 0
874.42 0
874.49 0
874.55 0
874.62 0
874.69 0
874.76 0
874.82 0
874.89 0
874.96 0
875.03 0
875.09 0
875.16 0
875.23 0
875.30 0
875.37 0
875.43 0
875.50 0
875.57 0
875.64 0
875.70 0
875.77 0
875.84 0
875.91 0
875.98 0
876.04 0
876.11 0
876.18 1
876.25 1
876.31 0
876.38 0
876.45 0
876.52 0
876.59 0
876.65 0
876.72 0
876.79 0
876.86 0
876.93 0
876.99 0
877.06 0
877.13 0
877.20 0
877.26 0
877.33 0
877.40 0
877.47 0
877.54 0
877.60 0
877.67 0
877.74 0
877.81 0
877.88 0
877.94 0
878.01 0
878.08 0
878.15 0
878.21 0
878.28 0
878.35 0
878.42 0
878.49 0
878.55 0
878.62 0
878.69 0
878.76 0
878.83 0
878.89 0
878.96 0
879.03 0
879.10 0
879.17 0
879.23 0
879.30 0
879.37 0
879.44 0
879.50 0
879.57 0
879.64 0
879.71 0
879.78 0
879.84 0
879.91 0
879.98 0
880.05 0
880.12 0
880.18 0
880.25 0
880.32 0
880.39 0
880.46 0
880.52 0
880.59 0
880.66 0
880.73 0
880.80 0
880.86 0
880.93 0
881.00 0
881.07 0
881.14 0
881.20 0
881.27 0
881.34 0
881.41 0
881.48 0
881.54 0
881.61 0
881.68 0
881.75 0
881.82 0
881.88 0
881.95 0
882.02 0
882.09 0
882.16 0
882.22 0
882.29 0
882.36 0
882.43 0
882.50 0
882.56 0
882.63 0
882.70 0
882.77 0
882.84 0
882.90 0
882.97 0
883.04 0
883.11 0
883.18 0
883.24 0
883.31 0
883.38 0
883.45 0
883.52 0
883.59 0
883.65 0
883.72 0
883.79 0
883.86 0
883.93 0
883.99 0
884.06 0
884.13 0
884.20 0
884.27 0
884.33 0
884.40 0
884.47 0
884.54 0
884.61 0
884.67 0
884.74 0
884.81 0
884.88 0
884.95 0
885.02 0
885.08 0
885.15 0
885.22 0
885.29 0
885.36 0
885.42 0
885.49 0
885.56 0
885.63 0
885.70 0
885.77 0
885.83 0
885.90 0
885.97 0
886.04 0
886.11 0
886.17 0
886.24 0
886.31 0
886.38 1
886.45 1
886.52 1
886.58 1
886.65 1
886.72 0
886.79 0
886.86 0
886.92 0
886.99 0
887.06 0
887.13 0
887.20 0
887.27 0
887.33 0
887.40 0
887.47 0
887.54 0
887.61 0
887.67 0
887.74 0
887.81 1
887.88 1
887.95 1
888.02 1
888.08 1
888.15 1
888.22 0
888.29 0
888.36 0
888.43 0
888.49 0
888.56 0
888.63 0
888.70 0
888.77 0
888.84 0
888.90 0
888.97 0
889.04 0
889.11 0
889.18 0
889.25 0
889.31 0
889.38 0
889.45 0
889.52 0
889.59 0
889.66 0
889.72 0
889.79 0
889.86 0
889.93 0
890.00 0
890.07 0
890.13 0
890.20 0
890.27 0
890.34 0
890.41 0
890.48 0
890.54 0
890.61 0
890.68 0
890.75 0
890.82 0
890.89 0
890.95 0
891.02 0
891.09 0
891.16 0
891.23 0
891.30 0
891.36 0
891.43 0
891.50 0
891.57 0
891.64 0
891.71 0
891.77 0
891.84 0
891.91 0
891.98 0
892.05 0
892.12 0
892.18 0
892.25 0
892.32 0
892.39 0
892.46 0
892.53 0
892.60 0
892.66 0
892.73 0
892.80 0
892.87 0
892.94 0
893.01 0
893.07 0
893.14 0
893.21 0
893.28 0
893.35 0
893.42 0
893.49 0
893.55 0
893.62 0
893.69 0
893.76 0
893.83 0
893.90 0
893.96 0
894.03 0
894.10 0
894.17 0
894.24 0
894.31 0
894.38 0
894.44 0
894.51 0
894.58 0
894.65 0
894.72 0
894.79 0
894.85 0
894.92 0
894.99 0
895.06 0
895.13 0
895.20 0
895.27 0
895.33 0
895.40 0
895.47 0
895.54 0
895.61 0
895.68 0
895.75 0
895.81 0
895.88 0
895.95 0
896.02 0
896.09 0
896.16 0
896.23 0
896.29 0
896.36 0
896.43 0
896.50 0
896.57 0
896.64 0
896.71 0
896.77 0
896.84 0
896.91 0
896.98 0
897.05 0
897.12 0
897.19 0
897.25 0
897.32 0
897.39 0
897.46 0
897.53 0
897.60 0
897.67 0
897.73 0
897.80 0
897.87 0
897.94 0
898.01 0
898.08 0
898.15 0
898.22 0
898.28 0
898.35 0
898.42 0
898.49 0
898.56 0
898.63 0
898.70 0
898.76 0
898.83 0
898.90 0
898.97 0
899.04 0
899.11 0
899.18 0
899.25 0
899.31 0
899.38 0
899.45 0
899.52 0
899.59 0
899.66 0
899.73 0
899.80 0
899.86 0
899.93 0
900.00 0
900.07 0
900.14 0
900.21 0
900.28 0
900.34 0
900.41 0
900.48 0
900.55 0
900.62 0
900.69 0
900.76 0
900.83 0
900.89 0
900.96 0
901.03 0
901.10 0
901.17 0
901.24 0
901.31 0
901.38 0
901.44 0
901.51 0
901.58 0
901.65 0
901.72 0
901.79 0
901.86 0
901.93 0
902.00 0
902.06 0
902.13 0
902.20 0
902.27 0
902.34 0
902.41 0
902.48 0
902.55 0
902.61 0
902.68 0
902.75 0
902.82 0
902.89 0
902.96 0
903.03 0
903.10 0
903.16 0
903.23 0
903.30 0
903.37 0
903.44 0
903.51 0
903.58 0
903.65 0
903.72 0
903.78 0
903.85 0
903.92 0
903.99 0
904.06 0
904.13 0
904.20 0
904.27 0
904.34 0
904.40 0
904.47 0
904.54 0
904.61 0
904.68 0
904.75 0
904.82 0
904.89 0
904.96 0
905.02 0
905.09 0
905.16 0
905.23 0
905.30 0
905.37 0
905.44 0
905.51 0
905.58 0
905.64 0
905.71 0
905.78 0
905.85 0
905.92 0
905.99 0
906.06 0
906.13 0
906.20 0
906.27 0
906.33 0
906.40 0
906.47 0
906.54 0
906.61 0
906.68 0
906.75 0
906.82 0
906.89 0
906.95 0
907.02 0
907.09 0
907.16 0
907.23 0
907.30 0
907.37 0
907.44 0
907.51 0
907.58 0
907.64 0
907.71 0
907.78 0
907.85 0
907.92 0
907.99 0
908.06 0
908.13 0
908.20 0
908.27 0
908.33 0
908.40 0
908.47 0
908.54 0
908.61 0
908.68 0
908.75 0
908.82 0
908.89 0
908.96 0
909.03 0
909.09 0
909.16 0
909.23 0
909.30 0
909.37 0
909.44 0
909.51 0
909.58 0
909.65 0
909.72 0
909.79 0
909.85 0
909.92 0
909.99 0
910.06 0
910.13 0
910.20 0
910.27 0
910.34 0
910.41 0
910.48 0
910.55 0
910.61 0
910.68 0
910.75 0
910.82 0
910.89 0
910.96 0
911.03 0
911.10 0
911.17 0
911.24 0
911.31 0
911.37 0
911.44 0
911.51 0
911.58 0
911.65 0
911.72 0
911.79 0
911.86 0
911.93 0
912.00 0
912.07 0
912.14 0
912.20 0
912.27 0
912.34 0
912.41 0
912.48 0
912.55 0
912.62 0
912.69 0
912.76 0
912.83 0
912.90 0
912.97 0
913.04 0
913.10 0
913.17 0
913.24 0
913.31 0
913.38 0
913.45 0
913.52 0
913.59 0
913.66 0
913.73 0
913.80 0
913.87 0
913.94 0
914.00 0
914.07 0
914.14 0
914.21 0
914.28 0
914.35 0
914.42 0
914.49 0
914.56 0
914.63 0
914.70 0
914.77 0
914.84 0
914.90 0
914.97 0
915.04 0
915.11 0
915.18 0
915.25 0
915.32 0
915.39 0
915.46 0
915.53 0
915.60 0
915.67 0
915.74 0
915.81 0
915.88 0
915.94 0
916.01 0
916.08 0
916.15 0
916.22 0
916.29 0
916.36 0
916.43 0
916.50 0
916.57 0
916.64 0
916.71 0
916.78 0
916.85 0
916.92 0
916.98 0
917.05 0
917.12 0
917.19 0
917.26 0
917.33 0
917.40 0
917.47 0
917.54 0
917.61 0
917.68 0
917.75 0
917.82 0
917.89 0
917.96 0
918.03 0
918.09 0
918.16 0
918.23 0
918.30 0
918.37 0
918.44 0
918.51 0
918.58 0
918.65 0
918.72 0
918.79 0
918.86 0
918.93 0
919.00 0
919.07 0
919.14 0
919.21 0
919.27 0
919.34 0
919.41 0
919.48 0
919.55 0
919.62 0
919.69 0
919.76 0
919.83 0
919.90 0
919.97 0
920.04 0
920.11 0
920.18 0
920.25 0
920.32 0
920.39 0
920.46 0
920.53 0
920.59 0
920.66 0
920.73 0
920.80 0
920.87 0
920.94 0
921.01 0
921.08 0
921.15 0
921.22 0
921.29 0
921.36 0
921.43 0
921.50 0
921.57 0
921.64 0
921.71 0
921.78 0
921.85 0
921.92 0
921.99 0
922.06 0
922.12 0
922.19 0
922.26 0
922.33 0
922.40 0
922.47 0
922.54 0
922.61 0
922.68 0
922.75 0
922.82 0
922.89 0
922.96 0
923.03 0
923.10 0
923.17 0
923.24 0
923.31 0
923.38 0
923.45 0
923.52 0
923.59 0
923.66 0
923.73 0
923.79 0
923.86 0
923.93 0
924.00 0
924.07 0
924.14 0
924.21 0
924.28 0
924.35 0
924.42 1
924.49 1
924.56 1
924.63 1
924.70 0
924.77 0
924.84 0
924.91 0
924.98 0
925.05 0
925.12 0
925.19 0
925.26 0
925.33 0
925.40 0
925.47 0
925.54 0
925.61 0
925.68 0
925.75 0
925.81 0
925.88 0
925.95 0
926.02 0
926.09 0
926.16 0
926.23 0
926.30 0
926.37 0
926.44 0
926.51 0
926.58 0
926.65 0
926.72 0
926.79 0
926.86 0
926.93 0
927.00 0
927.07 0
927.14 0
927.21 0
927.28 0
927.35 0
927.42 0
927.49 0
927.56 0
927.63 0
927.70 0
927.77 0
927.84 0
927.91 0
927.98 0
928.05 1
928.12 1
928.19 1
928.26 1
928.33 1
928.40 1
928.46 1
928.53 1
928.60 0
928.67 0
928.74 0
928.81 0
928.88 0
928.95 0
929.02 0
929.09 0
929.16 0
929.23 0
929.30 0
929.37 0
929.44 0
929.51 0
929.58 0
929.65 0
929.72 0
929.79 0
929.86 0
929.93 0
930.00 0
930.07 0
930.14 0
930.21 0
930.28 0
930.35 0
930.42 0
930.49 0
930.56 0
930.63 0
930.70 0
930.77 0
930.84 0
930.91 0
930.98 0
931.05 0
931.12 0
931.19 0
931.26 0
931.33 0
931.40 0
931.47 0
931.54 1
931.61 1
931.68 1
931.75 1
931.82 1
931.89 0
931.96 0
932.03 0
932.10 0
932.17 0
932.24 0
932.31 0
932.38 0
932.45 0
932.52 0
932.59 0
932.66 0
932.73 0
932.80 0
932.87 0
932.94 0
933.01 0
933.08 0
933.15 0
933.22 0
933.29 0
933.36 0
933.43 0
933.50 0
933.57 0
933.64 0
933.71 0
933.78 0
933.85 0
933.92 0
933.99 0
934.06 1
934.13 1
934.20 1
934.27 1
934.34 1
934.41 0
934.48 0
934.55 0
934.62 0
934.69 0
934.76 0
934.83 0
934.90 0
934.97 0
935.04 0
935.11 0
935.18 0
935.25 0
935.32 0
935.39 0
935.46 0
935.53 0
935.60 0
935.67 0
935.74 0
935.81 0
935.88 0
935.95 0
936.02 0
936.09 0
936.16 0
936.23 0
936.30 0
936.37 0
936.44 0
936.51 0
936.58 0
936.65 0
936.72 0
936.79 0
936.86 0
936.93 0
937.00 0
937.07 0
937.14 0
937.21 0
937.28 0
937.35 0
937.42 0
937.49 0
937.56 0
937.63 0
937.70 0
937.77 0
937.84 0
937.91 0
937.98 0
938.05 0
938.12 0
938.19 0
938.26 0
938.33 0
938.40 0
938.47 0
938.54 0
938.61 0
938.68 0
938.75 0
938.82 0
938.89 0
938.96 0
939.03 0
939.10 0
939.17 0
939.24 0
939.31 0
939.38 0
939.46 0
939.53 0
939.60 0
939.67 0
939.74 0
939.81 0
939.88 0
939.95 0
940.02 0
940.09 0
940.16 0
940.23 0
940.30 0
940.37 0
940.44 0
940.51 0
940.58 0
940.65 0
940.72 0
940.79 0
940.86 0
940.93 0
941.00 0
941.07 0
941.14 0
941.21 0
941.28 0
941.35 0
941.42 0
941.49 0
941.56 0
941.63 0
941.70 0
941.77 0
941.84 0
941.91 0
941.98 0
942.05 0
942.12 0
942.20 0
942.27 0
942.34 0
942.41 0
942.48 0
942.55 0
942.62 0
942.69 0
942.76 0
942.83 0
942.90 0
942.97 0
943.04 0
943.11 0
943.18 0
943.25 0
943.32 0
943.39 0
943.46 0
943.53 0
943.60 0
943.67 0
943.74 0
943.81 0
943.88 0
943.95 0
944.02 0
944.09 0
944.16 0
944.24 0
944.31 0
944.38 0
944.45 0
944.52 0
944.59 0
944.66 0
944.73 0
944.80 0
944.87 0
944.94 0
945.01 0
945.08 0
945.15 0
945.22 0
945.29 0
945.36 0
945.43 0
945.50 0
945.57 0
945.64 0
945.71 0
945.78 0
945.85 0
945.93 0
946.00 0
946.07 0
946.14 0
946.21 0
946.28 0
946.35 0
946.42 0
946.49 0
946.56 0
946.63 0
946.70 0
946.77 0
946.84 0
946.91 0
946.98 0
947.05 0
947.12 0
947.19 0
947.26 0
947.33 0
947.41 0
947.48 0
947.55 0
947.62 0
947.69 0
947.76 0
947.83 0
947.90 0
947.97 0
948.04 0
948.11 0
948.18 0
948.25 0
948.32 0
948.39 0
948.46 0
948.53 0
948.60 0
948.67 0
948.75 0
948.82 0
948.89 0
948.96 0
949.03 0
949.10 0
949.17 0
949.24 0
949.31 0
949.38 0
949.45 0
949.52 0
949.59 0
949.66 0
949.73 0
949.80 0
949.87 0
949.95 0
950.02 0
950.09 0
950.16 0
950.23 0
950.30 0
950.37 0
950.44 0
950.51 0
950.58 0
950.65 0
950.72 0
950.79 0
950.86 0
950.93 0
951.00 0
951.07 0
951.15 0
951.22 0
951.29 0
951.36 0
951.43 0
951.50 0
951.57 0
951.64 0
951.71 0
951.78 0
951.85 0
951.92 0
951.99 0
952.06 0
952.13 0
952.21 0
952.28 0
952.35 0
952.42 0
952.49 0
952.56 0
952.63 0
952.70 0
952.77 0
952.84 0
952.91 0
952.98 0
953.05 0
953.12 0
953.20 0
953.27 0
953.34 0
953.41 0
953.48 0
953.55 0
953.62 0
953.69 0
953.76 0
953.83 0
953.90 0
953.97 0
954.04 0
954.11 0
954.19 1
954.26 1
954.33 1
954.40 1
954.47 1
954.54 1
954.61 0
954.68 0
954.75 0
954.82 0
954.89 0
954.96 0
955.03 0
955.11 0
955.18 0
955.25 0
955.32 0
955.39 0
955.46 0
955.53 0
955.60 0
955.67 0
955.74 0
955.81 0
955.88 0
955.96 0
956.03 0
956.10 0
956.17 0
956.24 0
956.31 0
956.38 0
956.45 0
956.52 0
956.59 0
956.66 0
956.73 0
956.81 0
956.88 0
956.95 0
957.02 0
957.09 0
957.16 0
957.23 0
957.30 0
957.37 0
957.44 0
957.51 0
957.58 0
957.66 0
957.73 0
957.80 0
957.87 0
957.94 0
958.01 0
958.08 0
958.15 0
958.22 0
958.29 0
958.36 0
958.44 0
958.51 0
958.58 0
958.65 0
958.72 0
958.79 0
958.86 0
958.93 0
959.00 0
959.07 0
959.14 0
959.22 0
959.29 0
959.36 0
959.43 0
959.50 0
959.57 0
959.64 0
959.71 0
959.78 0
959.85 0
959.93 0
960.00 0
960.07 0
960.14 0
960.21 0
960.28 0
960.35 0
960.42 0
960.49 0
960.56 0
960.64 0
960.71 0
960.78 0
960.85 0
960.92 0
960.99 0
961.06 0
961.13 0
961.20 0
961.27 0
961.35 0
961.42 0
961.49 0
961.56 0
961.63 0
961.70 0
961.77 0
961.84 0
961.91 0
961.98 0
962.06 0
962.13 1
962.20 1
962.27 1
962.34 1
962.41 1
962.48 1
962.55 1
962.62 0
962.70 0
962.77 0
962.84 0
962.91 0
962.98 0
963.05 0
963.12 0
963.19 0
963.26 0
963.33 0
963.41 0
963.48 0
963.55 0
963.62 0
963.69 0
963.76 0
963.83 0
963.90 0
963.97 0
964.05 0
964.12 0
964.19 0
964.26 0
964.33 0
964.40 0
964.47 0
964.54 0
964.62 0
964.69 0
964.76 0
964.83 0
964.90 0
964.97 0
965.04 0
965.11 0
965.18 0
965.26 0
965.33 0
965.40 0
965.47 0
965.54 0
965.61 0
965.68 0
965.75 0
965.82 0
965.90 0
965.97 0
966.04 0
966.11 0
966.18 0
966.25 0
966.32 0
966.39 0
966.47 0
966.54 0
966.61 0
966.68 0
966.75 0
966.82 0
966.89 0
966.96 0
967.04 0
967.11 0
967.18 0
967.25 0
967.32 1
967.39 1
967.46 1
967.53 1
967.61 1
967.68 1
967.75 1
967.82 1
967.89 1
967.96 0
968.03 0
968.10 0
968.18 0
968.25 0
968.32 0
968.39 0
968.46 0
968.53 0
968.60 0
968.67 0
968.75 0
968.82 0
968.89 0
968.96 0
969.03 0
969.10 0
969.17 0
969.24 0
969.32 0
969.39 0
969.46 0
969.53 0
969.60 0
969.67 0
969.74 0
969.82 0
969.89 0
969.96 0
970.03 0
970.10 0
970.17 0
970.24 0
970.31 0
970.39 0
970.46 0
970.53 0
970.60 0
970.67 0
970.74 0
970.81 0
970.89 0
970.96 0
971.03 0
971.10 0
971.17 0
971.24 0
971.31 0
971.39 0
971.46 0
971.53 0
971.60 0
971.67 0
971.74 0
971.81 0
971.89 0
971.96 0
972.03 0
972.10 0
972.17 0
972.24 0
972.31 0
972.39 0
972.46 0
972.53 0
972.60 0
972.67 0
972.74 0
972.81 0
972.89 0
972.96 0
973.03 0
973.10 0
973.17 0
973.24 0
973.31 0
973.39 0
973.46 0
973.53 0
973.60 0
973.67 0
973.74 0
973.81 0
973.89 0
973.96 0
974.03 0
974.10 0
974.17 0
974.24 0
974.31 0
974.39 0
974.46 0
974.53 0
974.60 0
974.67 0
974.74 0
974.82 0
974.89 0
974.96 0
975.03 0
975.10 0
975.17 0
975.24 0
975.32 0
975.39 0
975.46 0
975.53 0
975.60 0
975.67 0
975.75 0
975.82 0
975.89 0
975.96 0
976.03 0
976.10 0
976.17 0
976.25 0
976.32 0
976.39 0
976.46 0
976.53 0
976.60 0
976.68 0
976.75 0
976.82 0
976.89 0
976.96 0
977.03 0
977.11 0
977.18 0
977.25 0
977.32 0
977.39 0
977.46 0
977.53 0
977.61 0
977.68 0
977.75 0
977.82 0
977.89 0
977.96 0
978.04 0
978.11 0
978.18 0
978.25 0
978.32 0
978.39 0
978.47 1
978.54 1
978.61 1
978.68 1
978.75 1
978.82 1
978.90 1
978.97 1
979.04 0
979.11 0
979.18 0
979.25 0
979.33 0
979.40 0
979.47 0
979.54 0
979.61 0
979.68 0
979.76 0
979.83 0
979.90 0
979.97 0
980.04 0
980.11 0
980.19 0
980.26 0
980.33 0
980.40 0
980.47 0
980.54 0
980.62 0
980.69 0
980.76 0
980.83 0
980.90 0
980.98 0
981.05 0
981.12 0
981.19 0
981.26 0
981.33 0
981.41 0
981.48 0
981.55 0
981.62 0
981.69 0
981.76 0
981.84 0
981.91 0
981.98 0
982.05 0
982.12 0
982.20 0
982.27 0
982.34 0
982.41 0
982.48 0
982.55 0
982.63 0
982.70 0
982.77 0
982.84 0
982.91 0
982.99 0
983.06 0
983.13 0
983.20 0
983.27 0
983.34 0
983.42 0
983.49 0
983.56 0
983.63 0
983.70 0
983.78 0
983.85 0
983.92 0
983.99 0
984.06 0
984.13 0
984.21 0
984.28 0
984.35 0
984.42 0
984.49 0
984.57 0
984.64 0
984.71 0
984.78 0
984.85 0
984.93 0
985.00 0
985.07 0
985.14 0
985.21 0
985.28 0
985.36 0
985.43 0
985.50 0
985.57 0
985.64 0
985.72 0
985.79 0
985.86 0
985.93 0
986.00 0
986.08 0
986.15 0
986.22 0
986.29 0
986.36 0
986.44 0
986.51 0
986.58 0
986.65 0
986.72 0
986.80 1
986.87 1
986.94 1
987.01 1
987.08 1
987.15 1
987.23 0
987.30 0
987.37 0
987.44 0
987.51 0
987.59 0
987.66 1
987.73 1
987.80 1
987.87 1
987.95 1
988.02 1
988.09 1
988.16 1
988.23 1
988.31 1
988.38 1
988.45 1
988.52 1
988.59 1
988.67 1
988.74 1
988.81 1
988.88 0
988.95 0
989.03 0
989.10 0
989.17 0
989.24 0
989.32 1
989.39 1
989.46 1
989.53 1
989.60 1
989.68 1
989.75 1
989.82 1
989.89 1
989.96 1
990.04 0
990.11 0
990.18 0
990.25 0
990.32 0
990.40 0
990.47 0
990.54 0
990.61 0
990.68 0
990.76 0
990.83 0
990.90 0
990.97 0
991.05 0
991.12 0
991.19 0
991.26 0
991.33 0
991.41 0
991.48 0
991.55 0
991.62 0
991.69 0
991.77 0
991.84 0
991.91 0
991.98 1
992.05 1
992.13 1
992.20 1
992.27 1
992.34 0
992.42 0
992.49 0
992.56 0
992.63 0
992.70 0
992.78 0
992.85 0
992.92 0
992.99 0
993.07 0
993.14 0
993.21 0
993.28 0
993.35 0
993.43 0
993.50 0
993.57 0
993.64 1
993.71 1
993.79 1
993.86 1
993.93 1
994.00 1
994.08 1
994.15 1
994.22 1
994.29 1
994.36 0
994.44 0
994.51 0
994.58 0
994.65 0
994.73 0
994.80 0
994.87 0
994.94 0
995.02 0
995.09 0
995.16 0
995.23 0
995.30 0
995.38 0
995.45 0
995.52 0
995.59 0
995.67 0
995.74 0
995.81 0
995.88 0
995.95 0
996.03 0
996.10 0
996.17 0
996.24 0
996.32 0
996.39 0
996.46 0
996.53 0
996.61 0
996.68 0
996.75 0
996.82 0
996.89 0
996.97 0
997.04 0
997.11 0
997.18 0
997.26 0
997.33 0
997.40 1
997.47 1
997.55 1
997.62 1
997.69 1
997.76 1
997.83 1
997.91 1
997.98 1
998.05 1
998.12 1
998.20 1
998.27 1
998.34 1
998.41 0
998.49 0
998.56 1
998.63 1
998.70 1
998.78 1
998.85 1
998.92 1
998.99 1
999.07 1
999.14 1
999.21 1
999.28 1
999.36 1
999.43 1
999.50 1
999.57 1
999.64 1
999.72 1
999.79 0
999.86 0
999.93 0
1000.01 0
1000.08 0
1000.15 0
1000.22 0
1000.30 0
1000.37 0
1000.44 0
1000.51 0
1000.59 0
1000.66 0
1000.73 0
1000.80 0
1000.88 0
1000.95 0
1001.02 0
1001.09 1
1001.17 1
1001.24 1
1001.31 1
1001.38 1
1001.46 1
1001.53 1
1001.60 1
1001.67 1
1001.75 1
1001.82 1
1001.89 1
1001.96 1
1002.04 0
1002.11 0
1002.18 0
1002.25 0
1002.33 1
1002.40 1
1002.47 1
1002.54 1
1002.62 1
1002.69 1
1002.76 1
1002.83 1
1002.91 1
1002.98 1
1003.05 1
1003.12 2
1003.20 2
1003.27 2
1003.34 2
1003.41 2
1003.49 2
1003.56 2
1003.63 2
1003.70 2
1003.78 2
1003.85 2
1003.92 2
1003.99 2
1004.07 2
1004.14 2
1004.21 2
1004.29 2
1004.36 2
1004.43 2
1004.50 2
1004.58 2
1004.65 2
1004.72 2
1004.79 2
1004.87 2
1004.94 2
1005.01 2
1005.08 2
1005.16 2
1005.23 2
1005.30 2
1005.37 2
1005.45 2
1005.52 2
1005.59 2
1005.66 2
1005.74 2
1005.81 3
1005.88 3
1005.96 3
1006.03 4
1006.10 4
1006.17 4
1006.25 4
1006.32 3
1006.39 3
1006.46 2
1006.54 2
1006.61 2
1006.68 2
1006.75 2
1006.83 2
1006.90 2
1006.97 2
1007.05 2
1007.12 2
1007.19 2
1007.26 2
1007.34 2
1007.41 2
1007.48 2
1007.55 2
1007.63 2
1007.70 1
1007.77 1
1007.85 1
1007.92 1
1007.99 1
1008.06 2
1008.14 2
1008.21 2
1008.28 3
1008.35 3
1008.43 3
1008.50 3
1008.57 3
1008.65 2
1008.72 2
1008.79 2
1008.86 2
1008.94 2
1009.01 2
1009.08 2
1009.15 2
1009.23 3
1009.30 3
1009.37 3
1009.45 3
1009.52 3
1009.59 3
1009.66 2
1009.74 2
1009.81 1
1009.88 1
1009.96 1
1010.03 0
1010.10 1
1010.17 1
1010.25 1
1010.32 1
1010.39 1
1010.46 1
1010.54 1
1010.61 1
1010.68 1
1010.76 1
1010.83 1
1010.90 1
1010.97 1
1011.05 1
1011.12 1
1011.19 1
1011.27 1
1011.34 1
1011.41 1
1011.48 1
1011.56 1
1011.63 1
1011.70 1
1011.78 1
1011.85 1
1011.92 1
1011.99 0
1012.07 0
1012.14 0
1012.21 0
1012.29 0
1012.36 0
1012.43 0
1012.50 0
1012.58 1
1012.65 1
1012.72 1
1012.80 2
1012.87 2
1012.94 2
1013.01 2
1013.09 2
1013.16 2
1013.23 2
1013.31 1
1013.38 1
1013.45 1
1013.53 1
1013.60 1
1013.67 1
1013.74 0
1013.82 0
1013.89 0
1013.96 0
1014.04 0
1014.11 0
1014.18 0
1014.25 0
1014.33 0
1014.40 0
1014.47 0
1014.55 0
1014.62 0
1014.69 0
1014.77 1
1014.84 1
1014.91 1
1014.98 2
1015.06 2
1015.13 1
1015.20 1
1015.28 1
1015.35 1
1015.42 0
1015.50 0
1015.57 0
1015.64 0
1015.71 1
1015.79 1
1015.86 1
1015.93 1
1016.01 1
1016.08 1
1016.15 1
1016.23 1
1016.30 1
1016.37 1
1016.44 0
1016.52 0
1016.59 0
1016.66 0
1016.74 0
1016.81 0
1016.88 1
1016.96 1
1017.03 1
1017.10 1
1017.17 1
1017.25 1
1017.32 1
1017.39 1
1017.47 1
1017.54 1
1017.61 1
1017.69 1
1017.76 1
1017.83 1
1017.91 1
1017.98 1
1018.05 0
1018.12 0
1018.20 0
1018.27 0
1018.34 0
1018.42 0
1018.49 0
1018.56 0
1018.64 0
1018.71 1
1018.78 1
1018.86 1
1018.93 1
1019.00 2
1019.08 2
1019.15 1
1019.22 1
1019.29 1
1019.37 1
1019.44 1
1019.51 1
1019.59 1
1019.66 1
1019.73 2
1019.81 2
1019.88 2
1019.95 2
1020.03 1
1020.10 1
1020.17 1
1020.25 1
1020.32 1
1020.39 0
1020.46 0
1020.54 0
1020.61 0
1020.68 0
1020.76 0
1020.83 0
1020.90 0
1020.98 0
1021.05 0
1021.12 0
1021.20 0
1021.27 1
1021.34 1
1021.42 1
1021.49 1
1021.56 1
1021.64 0
1021.71 0
1021.78 0
1021.86 0
1021.93 0
1022.00 0
1022.08 0
1022.15 0
1022.22 0
1022.30 0
1022.37 0
1022.44 0
1022.51 0
1022.59 0
1022.66 1
1022.73 1
1022.81 1
1022.88 1
1022.95 1
1023.03 2
1023.10 2
1023.17 3
1023.25 3
1023.32 4
1023.39 5
1023.47 5
1023.54 6
1023.61 6
1023.69 6
1023.76 6
1023.83 7
1023.91 7
1023.98 7
1024.05 7
1024.13 8
1024.20 8
1024.27 8
1024.35 7
1024.42 7
1024.49 6
1024.57 6
1024.64 5
1024.71 5
1024.79 4
1024.86 4
1024.93 4
1025.01 4
1025.08 4
1025.15 4
1025.23 4
1025.30 4
1025.37 4
1025.45 3
1025.52 3
1025.59 2
1025.67 2
1025.74 1
1025.81 1
1025.89 1
1025.96 1
1026.03 0
1026.11 0
1026.18 0
1026.25 0
1026.33 0
1026.40 0
1026.47 0
1026.55 0
1026.62 0
1026.69 0
1026.77 0
1026.84 0
1026.91 0
1026.99 0
1027.06 0
1027.13 0
1027.21 0
1027.28 0
1027.35 0
1027.43 0
1027.50 0
1027.58 0
1027.65 1
1027.72 1
1027.80 1
1027.87 1
1027.94 1
1028.02 1
1028.09 1
1028.16 1
1028.24 1
1028.31 1
1028.38 1
1028.46 1
1028.53 0
1028.60 0
1028.68 0
1028.75 0
1028.82 0
1028.90 0
1028.97 0
1029.04 1
1029.12 1
1029.19 1
1029.26 1
1029.34 1
1029.41 1
1029.49 1
1029.56 0
1029.63 0
1029.71 0
1029.78 0
1029.85 0
1029.93 1
1030.00 1
1030.07 1
1030.15 1
1030.22 2
1030.29 2
1030.37 2
1030.44 2
1030.51 2
1030.59 2
1030.66 1
1030.74 1
1030.81 1
1030.88 0
1030.96 0
1031.03 0
1031.10 1
1031.18 1
1031.25 1
1031.32 1
1031.40 0
1031.47 0
1031.54 0
1031.62 0
1031.69 0
1031.76 0
1031.84 1
1031.91 1
1031.99 1
1032.06 1
1032.13 2
1032.21 2
1032.28 2
1032.35 2
1032.43 2
1032.50 2
1032.57 1
1032.65 1
1032.72 1
1032.80 1
1032.87 1
1032.94 1
1033.02 1
1033.09 1
1033.16 1
1033.24 0
1033.31 0
1033.38 0
1033.46 0
1033.53 0
1033.61 0
1033.68 1
1033.75 1
1033.83 1
1033.90 1
1033.97 1
1034.05 1
1034.12 1
1034.19 1
1034.27 1
1034.34 0
1034.42 0
1034.49 0
1034.56 0
1034.64 1
1034.71 1
1034.78 1
1034.86 1
1034.93 1
1035.00 1
1035.08 1
1035.15 1
1035.23 1
1035.30 1
1035.37 1
1035.45 1
1035.52 1
1035.59 1
1035.67 1
1035.74 1
1035.82 1
1035.89 1
1035.96 0
1036.04 0
1036.11 0
1036.18 1
1036.26 1
1036.33 1
1036.41 2
1036.48 2
1036.55 2
1036.63 2
1036.70 2
1036.77 1
1036.85 1
1036.92 1
1037.00 1
1037.07 1
1037.14 1
1037.22 1
1037.29 1
1037.36 1
1037.44 0
1037.51 0
1037.59 0
1037.66 0
1037.73 1
1037.81 1
1037.88 2
1037.95 3
1038.03 3
1038.10 4
1038.18 4
1038.25 4
1038.32 4
1038.40 4
1038.47 3
1038.55 3
1038.62 3
1038.69 3
1038.77 3
1038.84 3
1038.91 3
1038.99 3
1039.06 3
1039.14 3
1039.21 3
1039.28 3
1039.36 3
1039.43 3
1039.51 3
1039.58 2
1039.65 2
1039.73 2
1039.80 2
1039.87 2
1039.95 1
1040.02 1
1040.10 1
1040.17 1
1040.24 1
1040.32 2
1040.39 2
1040.47 2
1040.54 2
1040.61 2
1040.69 2
1040.76 2
1040.83 2
1040.91 2
1040.98 2
1041.06 2
1041.13 2
1041.20 2
1041.28 1
1041.35 1
1041.43 1
1041.50 1
1041.57 1
1041.65 1
1041.72 1
1041.80 1
1041.87 1
1041.94 1
1042.02 1
1042.09 1
1042.17 0
1042.24 0
1042.31 0
1042.39 0
1042.46 0
1042.54 0
1042.61 1
1042.68 2
1042.76 3
1042.83 3
1042.91 3
1042.98 3
1043.05 3
1043.13 2
1043.20 2
1043.27 2
1043.35 3
1043.42 3
1043.50 4
1043.57 5
1043.64 6
1043.72 7
1043.79 7
1043.87 7
1043.94 7
1044.02 7
1044.09 7
1044.16 7
1044.24 7
1044.31 6
1044.39 6
1044.46 6
1044.53 5
1044.61 5
1044.68 5
1044.76 5
1044.83 5
1044.90 5
1044.98 4
1045.05 4
1045.13 4
1045.20 4
1045.27 4
1045.35 4
1045.42 4
1045.50 4
1045.57 4
1045.64 4
1045.72 4
1045.79 3
1045.87 3
1045.94 3
1046.01 3
1046.09 3
1046.16 3
1046.24 4
1046.31 4
1046.38 4
1046.46 4
1046.53 4
1046.61 3
1046.68 3
1046.76 2
1046.83 2
1046.90 2
1046.98 2
1047.05 2
1047.13 2
1047.20 2
1047.27 3
1047.35 3
1047.42 3
1047.50 3
1047.57 3
1047.64 3
1047.72 3
1047.79 2
1047.87 2
1047.94 2
1048.02 2
1048.09 2
1048.16 2
1048.24 2
1048.31 2
1048.39 2
1048.46 2
1048.53 2
1048.61 2
1048.68 2
1048.76 2
1048.83 3
1048.91 3
1048.98 3
1049.05 3
1049.13 2
1049.20 2
1049.28 1
1049.35 1
1049.43 1
1049.50 1
1049.57 1
1049.65 1
1049.72 1
1049.80 1
1049.87 1
1049.94 2
1050.02 2
1050.09 3
1050.17 3
1050.24 3
1050.32 3
1050.39 3
1050.46 2
1050.54 2
1050.61 2
1050.69 2
1050.76 2
1050.84 2
1050.91 2
1050.98 2
1051.06 2
1051.13 2
1051.21 2
1051.28 2
1051.36 3
1051.43 3
1051.50 4
1051.58 4
1051.65 4
1051.73 3
1051.80 3
1051.88 3
1051.95 2
1052.02 2
1052.10 2
1052.17 2
1052.25 2
1052.32 2
1052.40 2
1052.47 1
1052.54 1
1052.62 1
1052.69 1
1052.77 0
1052.84 1
1052.92 1
1052.99 2
1053.06 3
1053.14 4
1053.21 5
1053.29 6
1053.36 7
1053.44 7
1053.51 7
1053.58 7
1053.66 6
1053.73 5
1053.81 5
1053.88 4
1053.96 3
1054.03 3
1054.11 2
1054.18 2
1054.25 3
1054.33 3
1054.40 3
1054.48 3
1054.55 2
1054.63 2
1054.70 1
1054.77 1
1054.85 0
1054.92 0
1055.00 0
1055.07 0
1055.15 0
1055.22 0
1055.30 0
1055.37 0
1055.44 0
1055.52 0
1055.59 0
1055.67 1
1055.74 1
1055.82 2
1055.89 2
1055.97 3
1056.04 3
1056.11 3
1056.19 4
1056.26 4
1056.34 4
1056.41 4
1056.49 4
1056.56 4
1056.64 3
1056.71 3
1056.78 3
1056.86 2
1056.93 2
1057.01 1
1057.08 1
1057.16 1
1057.23 1
1057.31 1
1057.38 1
1057.45 1
1057.53 1
1057.60 1
1057.68 2
1057.75 2
1057.83 2
1057.90 2
1057.98 3
1058.05 3
1058.13 3
1058.20 3
1058.27 3
1058.35 3
1058.42 3
1058.50 3
1058.57 4
1058.65 4
1058.72 5
1058.80 6
1058.87 6
1058.94 6
1059.02 6
1059.09 6
1059.17 5
1059.24 4
1059.32 4
1059.39 3
1059.47 3
1059.54 2
1059.62 2
1059.69 2
1059.76 3
1059.84 3
1059.91 3
1059.99 3
1060.06 4
1060.14 4
1060.21 5
1060.29 6
1060.36 6
1060.44 7
1060.51 7
1060.59 7
1060.66 8
1060.73 7
1060.81 7
1060.88 6
1060.96 6
1061.03 5
1061.11 5
1061.18 4
1061.26 5
1061.33 5
1061.41 6
1061.48 7
1061.56 8
1061.63 9
1061.70 10
1061.78 10
1061.85 10
1061.93 10
1062.00 9
1062.08 9
1062.15 8
1062.23 7
1062.30 7
1062.38 6
1062.45 6
1062.53 5
1062.60 5
1062.68 4
1062.75 4
1062.82 4
1062.90 3
1062.97 3
1063.05 4
1063.12 4
1063.20 4
1063.27 5
1063.35 5
1063.42 6
1063.50 6
1063.57 6
1063.65 6
1063.72 5
1063.80 5
1063.87 4
1063.95 4
1064.02 3
1064.09 3
1064.17 2
1064.24 2
1064.32 2
1064.39 3
1064.47 3
1064.54 4
1064.62 5
1064.69 5
1064.77 5
1064.84 5
1064.92 5
1064.99 5
1065.07 5
1065.14 5
1065.22 5
1065.29 5
1065.37 4
1065.44 4
1065.51 4
1065.59 4
1065.66 4
1065.74 4
1065.81 4
1065.89 4
1065.96 4
1066.04 4
1066.11 4
1066.19 4
1066.26 4
1066.34 4
1066.41 4
1066.49 4
1066.56 4
1066.64 4
1066.71 4
1066.79 4
1066.86 4
1066.94 3
1067.01 3
1067.09 3
1067.16 3
1067.24 3
1067.31 4
1067.38 5
1067.46 5
1067.53 6
1067.61 6
1067.68 6
1067.76 5
1067.83 5
1067.91 5
1067.98 5
1068.06 5
1068.13 6
1068.21 6
1068.28 6
1068.36 7
1068.43 7
1068.51 8
1068.58 8
1068.66 9
1068.73 9
1068.81 8
1068.88 8
1068.96 8
1069.03 8
1069.11 8
1069.18 8
1069.26 8
1069.33 8
1069.41 8
1069.48 8
1069.56 7
1069.63 7
1069.71 7
1069.78 6
1069.86 6
1069.93 6
1070.01 6
1070.08 6
1070.16 6
1070.23 5
1070.31 5
1070.38 4
1070.46 3
1070.53 3
1070.61 2
1070.68 2
1070.76 2
1070.83 2
1070.91 2
1070.98 2
1071.06 2
1071.13 2
1071.20 3
1071.28 3
1071.35 4
1071.43 5
1071.50 6
1071.58 7
1071.65 8
1071.73 8
1071.80 9
1071.88 9
1071.95 9
1072.03 9
1072.10 8
1072.18 8
1072.25 7
1072.33 7
1072.40 6
1072.48 6
1072.55 6
1072.63 6
1072.70 6
1072.78 6
1072.86 6
1072.93 7
1073.01 7
1073.08 7
1073.16 8
1073.23 8
1073.31 8
1073.38 8
1073.46 8
1073.53 8
1073.61 7
1073.68 6
1073.76 5
1073.83 4
1073.91 4
1073.98 3
1074.06 4
1074.13 4
1074.21 5
1074.28 6
1074.36 7
1074.43 7
1074.51 7
1074.58 7
1074.66 6
1074.73 6
1074.81 6
1074.88 6
1074.96 7
1075.03 7
1075.11 7
1075.18 7
1075.26 7
1075.33 7
1075.41 7
1075.48 7
1075.56 7
1075.63 7
1075.71 7
1075.78 7
1075.86 7
1075.93 7
1076.01 6
1076.08 6
1076.16 5
1076.23 5
1076.31 5
1076.38 5
1076.46 5
1076.53 5
1076.61 6
1076.68 7
1076.76 7
1076.84 8
1076.91 8
1076.99 8
1077.06 8
1077.14 8
1077.21 8
1077.29 8
1077.36 8
1077.44 7
1077.51 7
1077.59 7
1077.66 7
1077.74 7
1077.81 8
1077.89 8
1077.96 9
1078.04 10
1078.11 10
1078.19 11
1078.26 11
1078.34 10
1078.41 10
1078.49 9
1078.56 8
1078.64 7
1078.72 6
1078.79 5
1078.87 4
1078.94 4
1079.02 3
1079.09 3
1079.17 3
1079.24 3
1079.32 3
1079.39 3
1079.47 3
1079.54 3
1079.62 3
1079.69 3
1079.77 3
1079.84 3
1079.92 4
1079.99 5
1080.07 5
1080.15 6
1080.22 6
1080.30 6
1080.37 6
1080.45 5
1080.52 5
1080.60 4
1080.67 3
1080.75 3
1080.82 3
1080.90 3
1080.97 3
1081.05 4
1081.12 5
1081.20 5
1081.27 6
1081.35 6
1081.43 6
1081.50 6
1081.58 6
1081.65 6
1081.73 5
1081.80 5
1081.88 5
1081.95 4
1082.03 4
1082.10 3
1082.18 3
1082.25 2
1082.33 2
1082.41 1
1082.48 0
1082.56 0
1082.63 0
1082.71 0
1082.78 0
1082.86 0
1082.93 0
1083.01 0
1083.08 0
1083.16 0
1083.23 0
1083.31 0
1083.38 0
1083.46 0
1083.54 1
1083.61 2
1083.69 2
1083.76 3
1083.84 3
1083.91 3
1083.99 3
1084.06 3
1084.14 3
1084.21 3
1084.29 4
1084.37 4
1084.44 4
1084.52 4
1084.59 4
1084.67 4
1084.74 4
1084.82 4
1084.89 4
1084.97 4
1085.04 4
1085.12 3
1085.20 3
1085.27 3
1085.35 3
1085.42 3
1085.50 4
1085.57 4
1085.65 5
1085.72 6
1085.80 7
1085.87 8
1085.95 8
1086.03 9
1086.10 9
1086.18 9
1086.25 10
1086.33 10
1086.40 10
1086.48 10
1086.55 10
1086.63 10
1086.71 9
1086.78 9
1086.86 8
1086.93 8
1087.01 8
1087.08 9
1087.16 9
1087.23 9
1087.31 9
1087.38 9
1087.46 9
1087.54 8
1087.61 7
1087.69 6
1087.76 6
1087.84 5
1087.91 5
1087.99 5
1088.06 5
1088.14 6
1088.22 6
1088.29 6
1088.37 6
1088.44 6
1088.52 6
1088.59 6
1088.67 6
1088.74 6
1088.82 5
1088.90 5
1088.97 4
1089.05 4
1089.12 4
1089.20 4
1089.27 4
1089.35 4
1089.43 5
1089.50 5
1089.58 6
1089.65 6
1089.73 6
1089.80 6
1089.88 6
1089.95 6
1090.03 6
1090.11 7
1090.18 7
1090.26 7
1090.33 6
1090.41 6
1090.48 6
1090.56 6
1090.64 6
1090.71 6
1090.79 6
1090.86 6
1090.94 6
1091.01 5
1091.09 5
1091.16 4
1091.24 3
1091.32 2
1091.39 2
1091.47 2
1091.54 3
1091.62 3
1091.69 4
1091.77 4
1091.85 5
1091.92 7
1092.00 8
1092.07 9
1092.15 10
1092.22 10
1092.30 10
1092.38 9
1092.45 8
1092.53 7
1092.60 6
1092.68 5
1092.75 4
1092.83 4
1092.91 4
1092.98 5
1093.06 5
1093.13 6
1093.21 6
1093.28 7
1093.36 7
1093.44 7
1093.51 7
1093.59 7
1093.66 8
1093.74 8
1093.81 8
1093.89 8
1093.97 7
1094.04 7
1094.12 6
1094.19 5
1094.27 4
1094.35 3
1094.42 3
1094.50 3
1094.57 4
1094.65 4
1094.72 5
1094.80 5
1094.88 6
1094.95 5
1095.03 5
1095.10 5
1095.18 4
1095.25 4
1095.33 4
1095.41 4
1095.48 4
1095.56 4
1095.63 4
1095.71 4
1095.79 4
1095.86 3
1095.94 3
1096.01 2
1096.09 2
1096.16 2
1096.24 2
1096.32 2
1096.39 3
1096.47 4
1096.54 4
1096.62 6
1096.70 7
1096.77 8
1096.85 10
1096.92 11
1097.00 12
1097.07 12
1097.15 12
1097.23 11
1097.30 10
1097.38 9
1097.45 8
1097.53 7
1097.61 6
1097.68 5
1097.76 5
1097.83 4
1097.91 4
1097.99 4
1098.06 5
1098.14 5
1098.21 5
1098.29 5
1098.37 5
1098.44 5
1098.52 5
1098.59 5
1098.67 4
1098.74 5
1098.82 5
1098.90 5
1098.97 5
1099.05 4
1099.12 4
1099.20 3
1099.28 2
1099.35 1
1099.43 0
1099.50 0
1099.58 0
1099.66 0
1099.73 0
1099.81 0
1099.88 0
1099.96 0
1100.04 1
1100.11 3
1100.19 5
1100.26 7
1100.34 8
1100.42 8
1100.49 8
1100.57 8
1100.64 7
1100.72 6
1100.80 5
1100.87 4
1100.95 3
1101.02 2
1101.10 1
1101.18 1
1101.25 1
1101.33 1
1101.40 2
1101.48 2
1101.56 3
1101.63 4
1101.71 4
1101.78 4
1101.86 3
1101.94 3
1102.01 2
1102.09 1
1102.16 1
1102.24 0
1102.32 0
1102.39 0
1102.47 0
1102.54 0
1102.62 1
1102.70 1
1102.77 2
1102.85 2
1102.92 2
1103.00 2
1103.08 2
1103.15 1
1103.23 1
1103.31 0
1103.38 0
1103.46 0
1103.53 1
1103.61 1
1103.69 2
1103.76 2
1103.84 2
1103.91 2
1103.99 2
1104.07 2
1104.14 2
1104.22 3
1104.29 3
1104.37 4
1104.45 5
1104.52 5
1104.60 6
1104.68 6
1104.75 7
1104.83 7
1104.90 8
1104.98 9
1105.06 10
1105.13 10
1105.21 11
1105.28 11
1105.36 10
1105.44 10
1105.51 10
1105.59 9
1105.67 9
1105.74 8
1105.82 8
1105.89 8
1105.97 8
1106.05 8
1106.12 9
1106.20 10
1106.27 11
1106.35 12
1106.43 12
1106.50 12
1106.58 10
1106.66 8
1106.73 5
1106.81 3
1106.88 1
1106.96 0
1107.04 0
1107.11 1
1107.19 2
1107.27 3
1107.34 4
1107.42 6
1107.49 7
1107.57 8
1107.65 9
1107.72 10
1107.80 11
1107.88 12
1107.95 12
1108.03 13
1108.10 13
1108.18 12
1108.26 12
1108.33 11
1108.41 12
1108.49 12
1108.56 13
1108.64 15
1108.71 16
1108.79 18
1108.87 19
1108.94 20
1109.02 21
1109.10 21
1109.17 20
1109.25 20
1109.32 19
1109.40 19
1109.48 18
1109.55 18
1109.63 18
1109.71 17
1109.78 16
1109.86 15
1109.94 13
1110.01 11
1110.09 10
1110.16 8
1110.24 7
1110.32 7
1110.39 7
1110.47 7
1110.55 8
1110.62 8
1110.70 9
1110.77 10
1110.85 11
1110.93 12
1111.00 12
1111.08 13
1111.16 13
1111.23 12
1111.31 12
1111.39 11
1111.46 11
1111.54 10
1111.61 10
1111.69 10
1111.77 10
1111.84 10
1111.92 11
1112.00 11
1112.07 11
1112.15 10
1112.23 10
1112.30 9
1112.38 8
1112.45 7
1112.53 6
1112.61 5
1112.68 4
1112.76 4
1112.84 4
1112.91 4
1112.99 4
1113.07 4
1113.14 4
1113.22 4
1113.30 4
1113.37 3
1113.45 3
1113.52 3
1113.60 3
1113.68 3
1113.75 3
1113.83 4
1113.91 5
1113.98 6
1114.06 7
1114.14 7
1114.21 8
1114.29 9
1114.37 9
1114.44 9
1114.52 10
1114.60 11
1114.67 11
1114.75 11
1114.82 11
1114.90 10
1114.98 8
1115.05 7
1115.13 6
1115.21 5
1115.28 6
1115.36 7
1115.44 8
1115.51 10
1115.59 11
1115.67 12
1115.74 12
1115.82 12
1115.90 12
1115.97 11
1116.05 10
1116.13 9
1116.20 8
1116.28 6
1116.35 4
1116.43 3
1116.51 2
1116.58 1
1116.66 2
1116.74 2
1116.81 3
1116.89 3
1116.97 3
1117.04 3
1117.12 1
1117.20 0
1117.27 0
1117.35 0
1117.43 0
1117.50 0
1117.58 0
1117.66 0
1117.73 1
1117.81 3
1117.89 6
1117.96 8
1118.04 10
1118.12 11
1118.19 11
1118.27 12
1118.35 12
1118.42 12
1118.50 12
1118.58 11
1118.65 11
1118.73 10
1118.81 9
1118.88 8
1118.96 7
1119.04 7
1119.11 7
1119.19 8
1119.27 10
1119.34 12
1119.42 14
1119.50 16
1119.57 18
1119.65 19
1119.73 20
1119.80 20
1119.88 20
1119.96 20
1120.03 20
1120.11 20
1120.19 20
1120.26 20
1120.34 20
1120.42 21
1120.49 21
1120.57 21
1120.65 20
1120.72 19
1120.80 18
1120.88 17
1120.95 16
1121.03 14
1121.11 13
1121.18 11
1121.26 10
1121.34 9
1121.41 9
1121.49 9
1121.57 11
1121.64 12
1121.72 14
1121.80 16
1121.87 17
1121.95 17
1122.03 17
1122.10 17
1122.18 16
1122.26 15
1122.33 15
1122.41 14
1122.49 14
1122.56 13
1122.64 13
1122.72 13
1122.79 13
1122.87 13
1122.95 14
1123.02 15
1123.10 16
1123.18 17
1123.25 17
1123.33 17
1123.41 16
1123.48 15
1123.56 14
1123.64 12
1123.71 11
1123.79 10
1123.87 10
1123.94 11
1124.02 11
1124.10 12
1124.18 12
1124.25 12
1124.33 11
1124.41 10
1124.48 9
1124.56 9
1124.64 8
1124.71 8
1124.79 8
1124.87 7
1124.94 7
1125.02 7
1125.10 7
1125.17 6
1125.25 6
1125.33 7
1125.40 7
1125.48 8
1125.56 8
1125.64 8
1125.71 8
1125.79 8
1125.87 8
1125.94 8
1126.02 8
1126.10 8
1126.17 8
1126.25 8
1126.33 8
1126.40 7
1126.48 6
1126.56 6
1126.63 5
1126.71 5
1126.79 5
1126.87 5
1126.94 5
1127.02 6
1127.10 7
1127.17 7
1127.25 8
1127.33 8
1127.40 8
1127.48 8
1127.56 7
1127.63 6
1127.71 6
1127.79 5
1127.87 4
1127.94 4
1128.02 4
1128.10 4
1128.17 4
1128.25 4
1128.33 4
1128.40 5
1128.48 5
1128.56 6
1128.63 6
1128.71 6
1128.79 6
1128.87 6
1128.94 6
1129.02 6
1129.10 6
1129.17 7
1129.25 9
1129.33 11
1129.40 12
1129.48 14
1129.56 14
1129.64 14
1129.71 13
1129.79 12
1129.87 10
1129.94 8
1130.02 6
1130.10 4
1130.17 2
1130.25 1
1130.33 0
1130.41 0
1130.48 0
1130.56 0
1130.64 0
1130.71 1
1130.79 1
1130.87 2
1130.94 3
1131.02 4
1131.10 5
1131.18 5
1131.25 4
1131.33 3
1131.41 1
1131.48 0
1131.56 0
1131.64 0
1131.71 0
1131.79 0
1131.87 0
1131.95 0
1132.02 2
1132.10 5
1132.18 7
1132.25 8
1132.33 9
1132.41 9
1132.49 8
1132.56 7
1132.64 6
1132.72 5
1132.79 4
1132.87 4
1132.95 4
1133.03 6
1133.10 7
1133.18 10
1133.26 13
1133.33 16
1133.41 18
1133.49 19
1133.57 20
1133.64 19
1133.72 18
1133.80 17
1133.87 16
1133.95 15
1134.03 15
1134.11 15
1134.18 16
1134.26 16
1134.34 15
1134.41 15
1134.49 14
1134.57 14
1134.65 14
1134.72 15
1134.80 17
1134.88 20
1134.95 23
1135.03 26
1135.11 30
1135.19 33
1135.26 35
1135.34 37
1135.42 38
1135.49 38
1135.57 38
1135.65 37
1135.73 35
1135.80 34
1135.88 33
1135.96 32
1136.03 32
1136.11 32
1136.19 33
1136.27 33
1136.34 33
1136.42 32
1136.50 30
1136.58 28
1136.65 26
1136.73 24
1136.81 23
1136.88 22
1136.96 22
1137.04 23
1137.12 24
1137.19 25
1137.27 27
1137.35 28
1137.42 29
1137.50 29
1137.58 28
1137.66 28
1137.73 27
1137.81 26
1137.89 26
1137.97 25
1138.04 24
1138.12 23
1138.20 21
1138.27 20
1138.35 19
1138.43 19
1138.51 18
1138.58 18
1138.66 18
1138.74 17
1138.82 16
1138.89 15
1138.97 15
1139.05 14
1139.12 14
1139.20 14
1139.28 15
1139.36 17
1139.43 19
1139.51 21
1139.59 23
1139.67 24
1139.74 25
1139.82 26
1139.90 26
1139.98 26
1140.05 25
1140.13 24
1140.21 23
1140.29 21
1140.36 20
1140.44 19
1140.52 18
1140.59 18
1140.67 17
1140.75 17
1140.83 16
1140.90 15
1140.98 15
1141.06 14
1141.14 13
1141.21 12
1141.29 11
1141.37 9
1141.45 8
1141.52 7
1141.60 7
1141.68 7
1141.76 8
1141.83 9
1141.91 10
1141.99 10
1142.06 10
1142.14 9
1142.22 7
1142.30 5
1142.37 4
1142.45 3
1142.53 4
1142.61 5
1142.68 7
1142.76 10
1142.84 13
1142.92 15
1142.99 16
1143.07 16
1143.15 15
1143.23 13
1143.30 11
1143.38 10
1143.46 8
1143.54 8
1143.61 7
1143.69 8
1143.77 9
1143.85 10
1143.92 11
1144.00 12
1144.08 13
1144.16 14
1144.23 14
1144.31 14
1144.39 14
1144.47 14
1144.54 13
1144.62 13
1144.70 13
1144.78 13
1144.85 14
1144.93 15
1145.01 15
1145.09 16
1145.16 16
1145.24 16
1145.32 16
1145.40 16
1145.47 17
1145.55 18
1145.63 19
1145.71 21
1145.78 22
1145.86 23
1145.94 23
1146.02 23
1146.09 22
1146.17 21
1146.25 19
1146.33 18
1146.40 16
1146.48 15
1146.56 14
1146.64 15
1146.71 15
1146.79 16
1146.87 18
1146.95 18
1147.02 19
1147.10 18
1147.18 17
1147.26 16
1147.34 14
1147.41 12
1147.49 11
1147.57 10
1147.65 10
1147.72 11
1147.80 12
1147.88 12
1147.96 13
1148.03 14
1148.11 14
1148.19 13
1148.27 13
1148.34 13
1148.42 13
1148.50 13
1148.58 14
1148.65 15
1148.73 17
1148.81 18
1148.89 19
1148.97 20
1149.04 22
1149.12 23
1149.20 23
1149.28 24
1149.35 24
1149.43 23
1149.51 22
1149.59 22
1149.66 21
1149.74 20
1149.82 20
1149.90 20
1149.97 19
1150.05 19
1150.13 18
1150.21 17
1150.29 17
1150.36 18
1150.44 19
1150.52 21
1150.60 24
1150.67 27
1150.75 30
1150.83 32
1150.91 33
1150.98 34
1151.06 34
1151.14 34
1151.22 35
1151.30 36
1151.37 38
1151.45 41
1151.53 45
1151.61 49
1151.68 53
1151.76 57
1151.84 61
1151.92 64
1152.00 68
1152.07 71
1152.15 74
1152.23 78
1152.31 81
1152.38 83
1152.46 84
1152.54 85
1152.62 84
1152.70 82
1152.77 80
1152.85 79
1152.93 79
1153.01 80
1153.08 81
1153.16 83
1153.24 84
1153.32 85
1153.40 85
1153.47 83
1153.55 81
1153.63 78
1153.71 74
1153.78 71
1153.86 67
1153.94 64
1154.02 62
1154.10 60
1154.17 58
1154.25 57
1154.33 55
1154.41 54
1154.48 52
1154.56 50
1154.64 49
1154.72 47
1154.80 46
1154.87 44
1154.95 43
1155.03 42
1155.11 40
1155.19 39
1155.26 38
1155.34 38
1155.42 38
1155.50 38
1155.57 39
1155.65 40
1155.73 40
1155.81 39
1155.89 37
1155.96 35
1156.04 33
1156.12 31
1156.20 31
1156.28 31
1156.35 32
1156.43 33
1156.51 34
1156.59 34
1156.67 33
1156.74 30
1156.82 27
1156.90 23
1156.98 20
1157.05 16
1157.13 14
1157.21 13
1157.29 13
1157.37 13
1157.44 14
1157.52 14
1157.60 14
1157.68 14
1157.76 14
1157.83 14
1157.91 14
1157.99 14
1158.07 14
1158.15 15
1158.22 15
1158.30 16
1158.38 16
1158.46 16
1158.54 16
1158.61 15
1158.69 14
1158.77 14
1158.85 13
1158.93 12
1159.00 12
1159.08 13
1159.16 13
1159.24 14
1159.32 14
1159.39 15
1159.47 15
1159.55 16
1159.63 17
1159.71 17
1159.78 17
1159.86 17
1159.94 16
1160.02 15
1160.10 13
1160.17 10
1160.25 8
1160.33 6
1160.41 5
1160.49 4
1160.56 3
1160.64 3
1160.72 3
1160.80 3
1160.88 4
1160.95 5
1161.03 6
1161.11 8
1161.19 10
1161.27 11
1161.34 12
1161.42 12
1161.50 12
1161.58 11
1161.66 9
1161.73 8
1161.81 6
1161.89 5
1161.97 4
1162.05 4
1162.13 4
1162.20 4
1162.28 5
1162.36 5
1162.44 6
1162.52 7
1162.59 9
1162.67 10
1162.75 12
1162.83 13
1162.91 14
1162.98 14
1163.06 14
1163.14 13
1163.22 11
1163.30 10
1163.37 9
1163.45 7
1163.53 6
1163.61 4
1163.69 3
1163.77 2
1163.84 1
1163.92 0
1164.00 0
1164.08 0
1164.16 0
1164.23 0
1164.31 0
1164.39 0
1164.47 0
1164.55 0
1164.63 0
1164.70 0
1164.78 0
1164.86 0
1164.94 0
1165.02 1
1165.09 1
1165.17 1
1165.25 1
1165.33 1
1165.41 2
1165.49 3
1165.56 5
1165.64 6
1165.72 8
1165.80 9
1165.88 9
1165.95 9
1166.03 8
1166.11 8
1166.19 7
1166.27 8
1166.35 8
1166.42 9
1166.50 11
1166.58 13
1166.66 14
1166.74 16
1166.82 17
1166.89 18
1166.97 19
1167.05 19
1167.13 19
1167.21 19
1167.28 18
1167.36 17
1167.44 17
1167.52 16
1167.60 16
1167.68 17
1167.75 18
1167.83 19
1167.91 20
1167.99 20
1168.07 20
1168.15 19
1168.22 18
1168.30 17
1168.38 15
1168.46 14
1168.54 13
1168.62 13
1168.69 14
1168.77 14
1168.85 14
1168.93 15
1169.01 15
1169.09 15
1169.16 15
1169.24 15
1169.32 15
1169.40 15
1169.48 14
1169.56 13
1169.63 11
1169.71 10
1169.79 9
1169.87 8
1169.95 6
1170.03 5
1170.10 4
1170.18 4
1170.26 3
1170.34 4
1170.42 6
1170.50 9
1170.57 12
1170.65 15
1170.73 18
1170.81 20
1170.89 22
1170.97 22
1171.04 21
1171.12 20
1171.20 19
1171.28 18
1171.36 16
1171.44 15
1171.52 14
1171.59 13
1171.67 11
1171.75 9
1171.83 7
1171.91 4
1171.99 2
1172.06 1
1172.14 1
1172.22 2
1172.30 4
1172.38 6
1172.46 9
1172.53 11
1172.61 14
1172.69 15
1172.77 17
1172.85 18
1172.93 18
1173.01 19
1173.08 18
1173.16 18
1173.24 17
1173.32 17
1173.40 16
1173.48 16
1173.55 16
1173.63 18
1173.71 19
1173.79 21
1173.87 22
1173.95 24
1174.03 25
1174.10 25
1174.18 25
1174.26 25
1174.34 25
1174.42 25
1174.50 25
1174.58 25
1174.65 25
1174.73 25
1174.81 25
1174.89 27
1174.97 28
1175.05 31
1175.12 34
1175.20 37
1175.28 40
1175.36 42
1175.44 43
1175.52 43
1175.60 42
1175.67 41
1175.75 40
1175.83 39
1175.91 38
1175.99 38
1176.07 37
1176.15 36
1176.22 34
1176.30 31
1176.38 28
1176.46 25
1176.54 23
1176.62 21
1176.70 19
1176.77 18
1176.85 17
1176.93 17
1177.01 18
1177.09 18
1177.17 19
1177.25 20
1177.32 21
1177.40 22
1177.48 23
1177.56 22
1177.64 22
1177.72 21
1177.80 20
1177.87 19
1177.95 18
1178.03 18
1178.11 19
1178.19 20
1178.27 21
1178.35 22
1178.43 22
1178.50 23
1178.58 23
1178.66 23
1178.74 23
1178.82 23
1178.90 23
1178.98 23
1179.05 24
1179.13 24
1179.21 25
1179.29 25
1179.37 26
1179.45 27
1179.53 28
1179.61 30
1179.68 33
1179.76 36
1179.84 39
1179.92 41
1180.00 43
1180.08 45
1180.16 45
1180.23 44
1180.31 44
1180.39 42
1180.47 42
1180.55 41
1180.63 41
1180.71 42
1180.79 43
1180.86 43
1180.94 43
1181.02 43
1181.10 41
1181.18 39
1181.26 36
1181.34 33
1181.42 31
1181.49 31
1181.57 31
1181.65 32
1181.73 33
1181.81 34
1181.89 34
1181.97 33
1182.05 32
1182.12 30
1182.20 27
1182.28 24
1182.36 22
1182.44 19
1182.52 17
1182.60 16
1182.68 16
1182.75 16
1182.83 17
1182.91 18
1182.99 19
1183.07 21
1183.15 23
1183.23 25
1183.31 28
1183.38 30
1183.46 33
1183.54 35
1183.62 37
1183.70 37
1183.78 37
1183.86 36
1183.94 35
1184.02 34
1184.09 33
1184.17 32
1184.25 31
1184.33 30
1184.41 28
1184.49 27
1184.57 26
1184.65 26
1184.72 27
1184.80 29
1184.88 32
1184.96 36
1185.04 40
1185.12 43
1185.20 46
1185.28 49
1185.36 50
1185.43 51
1185.51 51
1185.59 49
1185.67 48
1185.75 47
1185.83 46
1185.91 47
1185.99 49
1186.07 52
1186.14 57
1186.22 63
1186.30 68
1186.38 73
1186.46 76
1186.54 77
1186.62 76
1186.70 74
1186.78 70
1186.85 66
1186.93 62
1187.01 59
1187.09 57
1187.17 55
1187.25 53
1187.33 51
1187.41 49
1187.49 46
1187.56 42
1187.64 38
1187.72 35
1187.80 32
1187.88 30
1187.96 30
1188.04 31
1188.12 33
1188.20 35
1188.28 38
1188.35 41
1188.43 44
1188.51 47
1188.59 49
1188.67 51
1188.75 52
1188.83 53
1188.91 52
1188.99 50
1189.07 47
1189.14 43
1189.22 38
1189.30 34
1189.38 30
1189.46 26
1189.54 23
1189.62 20
1189.70 18
1189.78 16
1189.86 15
1189.93 15
1190.01 15
1190.09 17
1190.17 19
1190.25 21
1190.33 23
1190.41 24
1190.49 24
1190.57 24
1190.65 22
1190.72 21
1190.80 19
1190.88 18
1190.96 18
1191.04 18
1191.12 20
1191.20 22
1191.28 26
1191.36 29
1191.44 32
1191.52 35
1191.59 36
1191.67 37
1191.75 36
1191.83 35
1191.91 33
1191.99 31
1192.07 30
1192.15 30
1192.23 32
1192.31 33
1192.39 36
1192.46 39
1192.54 42
1192.62 44
1192.70 45
1192.78 45
1192.86 43
1192.94 39
1193.02 35
1193.10 30
1193.18 25
1193.26 21
1193.33 19
1193.41 17
1193.49 16
1193.57 16
1193.65 15
1193.73 14
1193.81 12
1193.89 10
1193.97 7
1194.05 4
1194.13 1
1194.21 0
1194.28 0
1194.36 0
1194.44 0
1194.52 0
1194.60 0
1194.68 0
1194.76 0
1194.84 2
1194.92 7
1195.00 11
1195.08 14
1195.16 18
1195.23 21
1195.31 24
1195.39 27
1195.47 30
1195.55 32
1195.63 33
1195.71 34
1195.79 33
1195.87 31
1195.95 29
1196.03 26
1196.11 23
1196.19 22
1196.26 21
1196.34 23
1196.42 25
1196.50 28
1196.58 31
1196.66 33
1196.74 34
1196.82 34
1196.90 33
1196.98 31
1197.06 30
1197.14 28
1197.22 28
1197.29 28
1197.37 30
1197.45 31
1197.53 33
1197.61 34
1197.69 35
1197.77 34
1197.85 33
1197.93 32
1198.01 31
1198.09 29
1198.17 28
1198.25 26
1198.33 24
1198.40 22
1198.48 20
1198.56 17
1198.64 15
1198.72 14
1198.80 13
1198.88 14
1198.96 16
1199.04 18
1199.12 20
1199.20 22
1199.28 23
1199.36 24
1199.44 24
1199.52 24
1199.59 24
1199.67 23
1199.75 23
1199.83 22
1199.91 21
1199.99 21
1200.07 20
1200.15 20
1200.23 20
1200.31 21
1200.39 22
1200.47 23
1200.55 24
1200.63 24
1200.71 23
1200.78 22
1200.86 20
1200.94 19
1201.02 18
1201.10 18
1201.18 18
1201.26 18
1201.34 18
1201.42 18
1201.50 18
1201.58 17
1201.66 17
1201.74 16
1201.82 15
1201.90 14
1201.98 13
1202.06 13
1202.13 12
1202.21 11
1202.29 10
1202.37 8
1202.45 8
1202.53 7
1202.61 7
1202.69 7
1202.77 8
1202.85 9
1202.93 10
1203.01 10
1203.09 10
1203.17 9
1203.25 7
1203.33 4
1203.41 2
1203.49 0
1203.56 0
1203.64 0
1203.72 0
1203.80 0
1203.88 0
1203.96 0
1204.04 0
1204.12 2
1204.20 3
1204.28 5
1204.36 6
1204.44 7
1204.52 8
1204.60 9
1204.68 11
1204.76 13
1204.84 16
1204.92 18
1205.00 21
1205.08 23
1205.15 23
1205.23 22
1205.31 21
1205.39 18
1205.47 15
1205.55 13
1205.63 12
1205.71 12
1205.79 12
1205.87 13
1205.95 14
1206.03 16
1206.11 17
1206.19 18
1206.27 19
1206.35 20
1206.43 22
1206.51 24
1206.59 26
1206.67 28
1206.75 29
1206.83 29
1206.91 27
1206.98 25
1207.06 21
1207.14 18
1207.22 15
1207.30 12
1207.38 11
1207.46 10
1207.54 11
1207.62 13
1207.70 14
1207.78 15
1207.86 16
1207.94 16
1208.02 14
1208.10 12
1208.18 10
1208.26 8
1208.34 7
1208.42 7
1208.50 9
1208.58 11
1208.66 15
1208.74 18
1208.82 20
1208.90 22
1208.98 23
1209.05 23
1209.13 22
1209.21 20
1209.29 18
1209.37 16
1209.45 15
1209.53 14
1209.61 13
1209.69 13
1209.77 13
1209.85 14
1209.93 16
1210.01 17
1210.09 19
1210.17 20
1210.25 22
1210.33 23
1210.41 23
1210.49 24
1210.57 25
1210.65 25
1210.73 26
1210.81 28
1210.89 29
1210.97 31
1211.05 32
1211.13 32
1211.21 31
1211.29 29
1211.37 25
1211.45 21
1211.53 18
1211.61 14
1211.68 12
1211.76 10
1211.84 9
1211.92 7
1212.00 5
1212.08 3
1212.16 0
1212.24 0
1212.32 0
1212.40 0
1212.48 0
1212.56 0
1212.64 0
1212.72 0
1212.80 1
1212.88 5
1212.96 9
1213.04 12
1213.12 15
1213.20 17
1213.28 20
1213.36 23
1213.44 26
1213.52 29
1213.60 33
1213.68 35
1213.76 37
1213.84 37
1213.92 35
1214.00 33
1214.08 29
1214.16 26
1214.24 23
1214.32 20
1214.40 18
1214.48 17
1214.56 17
1214.64 18
1214.72 20
1214.80 22
1214.88 24
1214.96 26
1215.04 27
1215.12 27
1215.20 25
1215.28 23
1215.36 21
1215.44 19
1215.52 17
1215.60 16
1215.68 15
1215.76 16
1215.83 17
1215.91 18
1215.99 19
1216.07 20
1216.15 21
1216.23 21
1216.31 21
1216.39 20
1216.47 18
1216.55 16
1216.63 14
1216.71 12
1216.79 9
1216.87 7
1216.95 6
1217.03 5
1217.11 4
1217.19 4
1217.27 5
1217.35 6
1217.43 7
1217.51 8
1217.59 9
1217.67 9
1217.75 8
1217.83 8
1217.91 8
1217.99 8
1218.07 9
1218.15 11
1218.23 13
1218.31 16
1218.39 18
1218.47 21
1218.55 23
1218.63 24
1218.71 25
1218.79 26
1218.87 26
1218.95 25
1219.03 25
1219.11 24
1219.19 23
1219.27 22
1219.35 20
1219.43 19
1219.51 17
1219.59 15
1219.67 13
1219.75 12
1219.83 10
1219.91 9
1219.99 8
1220.07 9
1220.15 10
1220.23 11
1220.31 12
1220.39 14
1220.47 14
1220.55 13
1220.63 12
1220.71 10
1220.79 7
1220.87 5
1220.95 2
1221.03 1
1221.11 0
1221.19 0
1221.27 0
1221.35 0
1221.43 0
1221.51 0
1221.59 0
1221.67 0
1221.75 0
1221.83 3
1221.91 7
1221.99 11
1222.07 14
1222.15 14
1222.23 13
1222.31 11
1222.39 8
1222.47 5
1222.55 3
1222.63 2
1222.71 3
1222.79 4
1222.87 6
1222.95 7
1223.03 9
1223.11 10
1223.19 12
1223.27 13
1223.36 15
1223.44 17
1223.52 19
1223.60 20
1223.68 22
1223.76 22
1223.84 23
1223.92 24
1224.00 24
1224.08 25
1224.16 27
1224.24 29
1224.32 31
1224.40 33
1224.48 36
1224.56 39
1224.64 42
1224.72 44
1224.80 46
1224.88 47
1224.96 47
1225.04 46
1225.12 46
1225.20 45
1225.28 46
1225.36 46
1225.44 47
1225.52 47
1225.60 48
1225.68 48
1225.76 49
1225.84 50
1225.92 52
1226.00 54
1226.08 57
1226.16 60
1226.24 62
1226.32 63
1226.40 63
1226.48 62
1226.56 62
1226.64 61
1226.72 62
1226.80 63
1226.88 64
1226.96 64
1227.04 64
1227.12 62
1227.20 60
1227.28 57
1227.36 54
1227.44 52
1227.53 51
1227.61 51
1227.69 53
1227.77 55
1227.85 58
1227.93 60
1228.01 61
1228.09 61
1228.17 59
1228.25 57
1228.33 54
1228.41 50
1228.49 48
1228.57 46
1228.65 45
1228.73 45
1228.81 45
1228.89 45
1228.97 46
1229.05 47
1229.13 48
1229.21 48
1229.29 49
1229.37 49
1229.45 49
1229.53 50
1229.61 51
1229.69 53
1229.77 55
1229.85 58
1229.93 61
1230.01 64
1230.09 66
1230.18 67
1230.26 68
1230.34 68
1230.42 67
1230.50 67
1230.58 65
1230.66 64
1230.74 61
1230.82 58
1230.90 55
1230.98 51
1231.06 47
1231.14 43
1231.22 39
1231.30 36
1231.38 34
1231.46 32
1231.54 30
1231.62 28
1231.70 25
1231.78 23
1231.86 21
1231.94 19
1232.02 18
1232.10 17
1232.18 18
1232.27 19
1232.35 21
1232.43 22
1232.51 23
1232.59 23
1232.67 22
1232.75 21
1232.83 21
1232.91 21
1232.99 22
1233.07 24
1233.15 26
1233.23 29
1233.31 30
1233.39 32
1233.47 33
1233.55 34
1233.63 34
1233.71 35
1233.79 35
1233.87 36
1233.95 37
1234.03 37
1234.12 38
1234.20 37
1234.28 37
1234.36 37
1234.44 36
1234.52 36
1234.60 36
1234.68 36
1234.76 36
1234.84 36
1234.92 36
1235.00 37
1235.08 37
1235.16 37
1235.24 37
1235.32 36
1235.40 34
1235.48 32
1235.56 28
1235.64 24
1235.73 19
1235.81 14
1235.89 9
1235.97 5
1236.05 2
1236.13 0
1236.21 0
1236.29 0
1236.37 1
1236.45 3
1236.53 6
1236.61 10
1236.69 13
1236.77 16
1236.85 17
1236.93 18
1237.01 19
1237.09 20
1237.18 21
1237.26 23
1237.34 26
1237.42 30
1237.50 33
1237.58 34
1237.66 34
1237.74 32
1237.82 28
1237.90 23
1237.98 19
1238.06 15
1238.14 14
1238.22 13
1238.30 15
1238.38 17
1238.46 19
1238.55 22
1238.63 25
1238.71 28
1238.79 30
1238.87 32
1238.95 34
1239.03 36
1239.11 37
1239.19 37
1239.27 38
1239.35 38
1239.43 38
1239.51 39
1239.59 38
1239.67 38
1239.76 36
1239.84 34
1239.92 32
1240.00 29
1240.08 25
1240.16 22
1240.24 18
1240.32 13
1240.40 8
1240.48 4
1240.56 0
1240.64 0
1240.72 0
1240.80 0
1240.88 0
1240.97 0
1241.05 4
1241.13 10
1241.21 17
1241.29 24
1241.37 30
1241.45 34
1241.53 37
1241.61 39
1241.69 39
1241.77 38
1241.85 38
1241.93 38
1242.01 38
1242.10 39
1242.18 40
1242.26 39
1242.34 38
1242.42 34
1242.50 29
1242.58 23
1242.66 16
1242.74 10
1242.82 6
1242.90 4
1242.98 4
1243.06 7
1243.15 11
1243.23 16
1243.31 21
1243.39 25
1243.47 28
1243.55 30
1243.63 31
1243.71 30
1243.79 28
1243.87 26
1243.95 23
1244.03 19
1244.11 16
1244.20 12
1244.28 9
1244.36 6
1244.44 4
1244.52 4
1244.60 4
1244.68 6
1244.76 8
1244.84 11
1244.92 13
1245.00 15
1245.08 15
1245.17 14
1245.25 12
1245.33 10
1245.41 8
1245.49 6
1245.57 6
1245.65 6
1245.73 6
1245.81 7
1245.89 6
1245.97 6
1246.05 5
1246.14 4
1246.22 3
1246.30 2
1246.38 2
1246.46 2
1246.54 2
1246.62 2
1246.70 3
1246.78 4
1246.86 6
1246.94 9
1247.03 12
1247.11 15
1247.19 17
1247.27 18
1247.35 18
1247.43 18
1247.51 16
1247.59 15
1247.67 15
1247.75 15
1247.83 18
1247.92 21
1248.00 26
1248.08 31
1248.16 36
1248.24 41
1248.32 44
1248.40 45
1248.48 44
1248.56 42
1248.64 38
1248.72 34
1248.81 31
1248.89 28
1248.97 25
1249.05 24
1249.13 24
1249.21 24
1249.29 24
1249.37 25
1249.45 27
1249.53 28
1249.62 29
1249.70 30
1249.78 31
1249.86 31
1249.94 31
1250.02 31
1250.10 32
1250.18 32
1250.26 33
1250.34 33
1250.43 34
1250.51 34
1250.59 34
1250.67 33
1250.75 31
1250.83 30
1250.91 28
1250.99 26
1251.07 23
1251.15 20
1251.24 16
1251.32 12
1251.40 7
1251.48 2
1251.56 0
1251.64 0
1251.72 0
1251.80 0
1251.88 2
1251.96 5
1252.05 7
1252.13 7
1252.21 7
1252.29 7
1252.37 6
1252.45 8
1252.53 10
1252.61 14
1252.69 18
1252.78 22
1252.86 25
1252.94 26
1253.02 27
1253.10 26
1253.18 26
1253.26 27
1253.34 27
1253.42 28
1253.51 29
1253.59 28
1253.67 27
1253.75 25
1253.83 23
1253.91 20
1253.99 18
1254.07 18
1254.15 18
1254.24 19
1254.32 20
1254.40 22
1254.48 23
1254.56 24
1254.64 24
1254.72 23
1254.80 23
1254.88 23
1254.97 24
1255.05 25
1255.13 28
1255.21 30
1255.29 32
1255.37 33
1255.45 33
1255.53 32
1255.62 30
1255.70 28
1255.78 26
1255.86 24
1255.94 23
1256.02 22
1256.10 23
1256.18 24
1256.26 25
1256.35 26
1256.43 26
1256.51 27
1256.59 28
1256.67 28
1256.75 29
1256.83 30
1256.91 31
1257.00 31
1257.08 32
1257.16 32
1257.24 31
1257.32 30
1257.40 28
1257.48 27
1257.56 27
1257.65 28
1257.73 28
1257.81 28
1257.89 28
1257.97 26
1258.05 23
1258.13 19
1258.21 15
1258.30 12
1258.38 10
1258.46 8
1258.54 8
1258.62 8
1258.70 8
1258.78 7
1258.86 7
1258.95 6
1259.03 5
1259.11 4
1259.19 3
1259.27 3
1259.35 3
1259.43 4
1259.51 5
1259.60 6
1259.68 8
1259.76 9
1259.84 11
1259.92 12
1260.00 13
1260.08 14
1260.17 15
1260.25 17
1260.33 17
1260.41 18
1260.49 18
1260.57 18
1260.65 18
1260.73 19
1260.82 20
1260.90 22
1260.98 24
1261.06 26
1261.14 26
1261.22 25
1261.30 22
1261.39 19
1261.47 14
1261.55 10
1261.63 7
1261.71 4
1261.79 2
1261.87 0
1261.95 0
1262.04 0
1262.12 0
1262.20 0
1262.28 0
1262.36 0
1262.44 0
1262.52 0
1262.61 5
1262.69 12
1262.77 19
1262.85 24
1262.93 29
1263.01 31
1263.09 33
1263.18 34
1263.26 35
1263.34 37
1263.42 40
1263.50 43
1263.58 47
1263.66 50
1263.75 51
1263.83 52
1263.91 51
1263.99 48
1264.07 44
1264.15 39
1264.23 35
1264.32 30
1264.40 26
1264.48 23
1264.56 21
1264.64 20
1264.72 19
1264.80 20
1264.89 20
1264.97 21
1265.05 22
1265.13 22
1265.21 23
1265.29 24
1265.38 24
1265.46 24
1265.54 23
1265.62 22
1265.70 21
1265.78 20
1265.86 20
1265.95 22
1266.03 24
1266.11 26
1266.19 28
1266.27 29
1266.35 30
1266.43 30
1266.52 30
1266.60 30
1266.68 31
1266.76 32
1266.84 32
1266.92 32
1267.01 32
1267.09 31
1267.17 29
1267.25 28
1267.33 28
1267.41 29
1267.49 30
1267.58 31
1267.66 33
1267.74 34
1267.82 34
1267.90 34
1267.98 34
1268.07 33
1268.15 32
1268.23 31
1268.31 29
1268.39 26
1268.47 24
1268.56 22
1268.64 22
1268.72 24
1268.80 29
1268.88 35
1268.96 41
1269.04 47
1269.13 52
1269.21 54
1269.29 55
1269.37 55
1269.45 54
1269.53 54
1269.62 54
1269.70 55
1269.78 56
1269.86 57
1269.94 57
1270.02 57
1270.11 56
1270.19 56
1270.27 56
1270.35 57
1270.43 59
1270.51 60
1270.60 61
1270.68 62
1270.76 61
1270.84 60
1270.92 57
1271.00 54
1271.09 51
1271.17 47
1271.25 43
1271.33 39
1271.41 35
1271.49 31
1271.58 27
1271.66 25
1271.74 23
1271.82 24
1271.90 25
1271.98 27
1272.07 29
1272.15 32
1272.23 33
1272.31 34
1272.39 34
1272.47 33
1272.56 32
1272.64 30
1272.72 27
1272.80 24
1272.88 20
1272.97 17
1273.05 15
1273.13 13
1273.21 13
1273.29 14
1273.37 15
1273.46 18
1273.54 19
1273.62 21
1273.70 21
1273.78 20
1273.86 19
1273.95 17
1274.03 16
1274.11 15
1274.19 16
1274.27 18
1274.35 21
1274.44 25
1274.52 30
1274.60 35
1274.68 39
1274.76 42
1274.85 43
1274.93 42
1275.01 40
1275.09 37
1275.17 34
1275.25 32
1275.34 32
1275.42 34
1275.50 37
1275.58 42
1275.66 46
1275.75 50
1275.83 52
1275.91 52
1275.99 51
1276.07 49
1276.15 47
1276.24 46
1276.32 45
1276.40 46
1276.48 47
1276.56 48
1276.65 48
1276.73 49
1276.81 49
1276.89 48
1276.97 47
1277.06 46
1277.14 44
1277.22 43
1277.30 42
1277.38 43
1277.46 44
1277.55 46
1277.63 50
1277.71 54
1277.79 58
1277.87 63
1277.96 66
1278.04 69
1278.12 70
1278.20 71
1278.28 71
1278.37 70
1278.45 68
1278.53 66
1278.61 65
1278.69 64
1278.77 63
1278.86 63
1278.94 63
1279.02 63
1279.10 63
1279.18 62
1279.27 61
1279.35 60
1279.43 60
1279.51 61
1279.59 62
1279.68 65
1279.76 67
1279.84 70
1279.92 73
1280.00 76
1280.09 79
1280.17 83
1280.25 87
1280.33 91
1280.41 95
1280.50 99
1280.58 102
1280.66 104
1280.74 105
1280.82 105
1280.91 105
1280.99 104
1281.07 104
1281.15 104
1281.23 106
1281.32 109
1281.40 111
1281.48 113
1281.56 115
1281.64 115
1281.73 113
1281.81 109
1281.89 105
1281.97 101
1282.05 98
1282.14 95
1282.22 95
1282.30 95
1282.38 98
1282.46 101
1282.55 105
1282.63 111
1282.71 117
1282.79 123
1282.87 130
1282.96 136
1283.04 140
1283.12 142
1283.20 142
1283.28 139
1283.37 136
1283.45 132
1283.53 129
1283.61 128
1283.69 130
1283.78 133
1283.86 138
1283.94 143
1284.02 147
1284.11 150
1284.19 151
1284.27 153
1284.35 155
1284.43 157
1284.52 161
1284.60 165
1284.68 168
1284.76 169
1284.84 169
1284.93 165
1285.01 159
1285.09 152
1285.17 144
1285.25 137
1285.34 130
1285.42 124
1285.50 120
1285.58 117
1285.67 115
1285.75 113
1285.83 112
1285.91 111
1285.99 110
1286.08 109
1286.16 109
1286.24 108
1286.32 108
1286.40 109
1286.49 109
1286.57 109
1286.65 109
1286.73 107
1286.82 105
1286.90 103
1286.98 101
1287.06 100
1287.14 99
1287.23 100
1287.31 102
1287.39 104
1287.47 105
1287.56 106
1287.64 107
1287.72 106
1287.80 105
1287.88 103
1287.97 101
1288.05 98
1288.13 96
1288.21 93
1288.30 89
1288.38 87
1288.46 84
1288.54 83
1288.62 82
1288.71 81
1288.79 81
1288.87 81
1288.95 82
1289.04 81
1289.12 81
1289.20 81
1289.28 80
1289.36 80
1289.45 80
1289.53 80
1289.61 80
1289.69 79
1289.78 78
1289.86 77
1289.94 74
1290.02 71
1290.10 67
1290.19 62
1290.27 57
1290.35 52
1290.43 47
1290.52 42
1290.60 37
1290.68 32
1290.76 26
1290.85 20
1290.93 14
1291.01 8
1291.09 3
1291.17 0
1291.26 0
1291.34 0
1291.42 0
1291.50 0
1291.59 0
1291.67 1
1291.75 3
1291.83 5
1291.92 5
1292.00 4
1292.08 3
1292.16 2
1292.25 2
1292.33 3
1292.41 4
1292.49 7
1292.57 9
1292.66 11
1292.74 12
1292.82 11
1292.90 10
1292.99 8
1293.07 6
1293.15 4
1293.23 3
1293.32 4
1293.40 5
1293.48 8
1293.56 12
1293.65 15
1293.73 19
1293.81 21
1293.89 22
1293.98 23
1294.06 22
1294.14 22
1294.22 22
1294.30 24
1294.39 25
1294.47 26
1294.55 28
1294.63 28
1294.72 27
1294.80 25
1294.88 23
1294.96 21
1295.05 19
1295.13 18
1295.21 18
1295.29 19
1295.38 19
1295.46 19
1295.54 19
1295.62 18
1295.71 18
1295.79 18
1295.87 18
1295.95 19
1296.04 20
1296.12 21
1296.20 22
1296.28 23
1296.37 23
1296.45 22
1296.53 21
1296.61 21
1296.70 20
1296.78 19
1296.86 19
1296.94 19
1297.03 20
1297.11 22
1297.19 24
1297.27 26
1297.36 28
1297.44 30
1297.52 31
1297.60 31
1297.69 31
1297.77 30
1297.85 29
1297.93 28
1298.02 28
1298.10 28
1298.18 28
1298.26 28
1298.35 27
1298.43 26
1298.51 24
1298.59 22
1298.68 21
1298.76 20
1298.84 21
1298.92 23
1299.01 25
1299.09 28
1299.17 30
1299.25 33
1299.34 34
1299.42 34
1299.50 34
1299.58 32
1299.67 31
1299.75 30
1299.83 31
1299.92 33
1300.00 38
1300.08 43
1300.16 50
1300.25 56
1300.33 60
1300.41 64
1300.49 65
1300.58 64
1300.66 62
1300.74 59
1300.82 54
1300.91 49
1300.99 44
1301.07 40
1301.15 36
1301.24 34
1301.32 34
1301.40 34
1301.49 35
1301.57 37
1301.65 38
1301.73 39
1301.82 39
1301.90 38
1301.98 37
1302.06 35
1302.15 33
1302.23 32
1302.31 31
1302.39 31
1302.48 33
1302.56 34
1302.64 36
1302.73 37
1302.81 38
1302.89 37
1302.97 36
1303.06 34
1303.14 32
1303.22 30
1303.30 29
1303.39 29
1303.47 30
1303.55 32
1303.63 35
1303.72 39
1303.80 42
1303.88 45
1303.97 46
1304.05 45
1304.13 44
1304.21 42
1304.30 40
1304.38 39
1304.46 40
1304.54 42
1304.63 45
1304.71 48
1304.79 51
1304.88 53
1304.96 54
1305.04 54
1305.12 53
1305.21 51
1305.29 49
1305.37 46
1305.46 44
1305.54 43
1305.62 43
1305.70 45
1305.79 48
1305.87 53
1305.95 58
1306.03 61
1306.12 62
1306.20 62
1306.28 59
1306.37 54
1306.45 50
1306.53 47
1306.61 46
1306.70 48
1306.78 52
1306.86 58
1306.95 66
1307.03 74
1307.11 80
1307.19 85
1307.28 88
1307.36 89
1307.44 88
1307.53 86
1307.61 82
1307.69 77
1307.77 71
1307.86 65
1307.94 58
1308.02 52
1308.11 46
1308.19 43
1308.27 41
1308.35 41
1308.44 42
1308.52 43
1308.60 44
1308.69 44
1308.77 43
1308.85 41
1308.93 39
1309.02 37
1309.10 36
1309.18 35
1309.27 35
1309.35 35
1309.43 35
1309.51 36
1309.60 36
1309.68 36
1309.76 36
1309.85 36
1309.93 36
1310.01 36
1310.09 36
1310.18 35
1310.26 33
1310.34 30
1310.43 27
1310.51 23
1310.59 19
1310.68 16
1310.76 14
1310.84 13
1310.92 13
1311.01 13
1311.09 12
1311.17 12
1311.26 12
1311.34 11
1311.42 11
1311.50 11
1311.59 13
1311.67 15
1311.75 17
1311.84 21
1311.92 24
1312.00 27
1312.09 30
1312.17 32
1312.25 33
1312.33 33
1312.42 31
1312.50 28
1312.58 24
1312.67 19
1312.75 15
1312.83 11
1312.92 8
1313.00 6
1313.08 6
1313.16 8
1313.25 10
1313.33 14
1313.41 18
1313.50 22
1313.58 26
1313.66 29
1313.75 31
1313.83 32
1313.91 33
1313.99 32
1314.08 30
1314.16 28
1314.24 26
1314.33 24
1314.41 24
1314.49 25
1314.58 27
1314.66 29
1314.74 32
1314.83 35
1314.91 36
1314.99 36
1315.07 33
1315.16 29
1315.24 25
1315.32 20
1315.41 15
1315.49 11
1315.57 8
1315.66 5
1315.74 4
1315.82 3
1315.91 3
1315.99 5
1316.07 9
1316.15 13
1316.24 18
1316.32 23
1316.40 26
1316.49 27
1316.57 25
1316.65 22
1316.74 16
1316.82 10
1316.90 4
1316.99 0
1317.07 0
1317.15 0
1317.24 0
1317.32 3
1317.40 7
1317.48 10
1317.57 11
1317.65 10
1317.73 6
1317.82 1
1317.90 0
1317.98 0
1318.07 0
1318.15 0
1318.23 0
1318.32 0
1318.40 0
1318.48 5
1318.57 9
1318.65 14
1318.73 18
1318.82 22
1318.90 26
1318.98 29
1319.07 33
1319.15 36
1319.23 39
1319.31 41
1319.40 42
1319.48 41
1319.56 39
1319.65 35
1319.73 32
1319.81 29
1319.90 27
1319.98 27
1320.06 29
1320.15 32
1320.23 35
1320.31 38
1320.40 40
1320.48 40
1320.56 39
1320.65 38
1320.73 36
1320.81 35
1320.90 36
1320.98 38
1321.06 41
1321.15 46
1321.23 52
1321.31 57
1321.40 62
1321.48 66
1321.56 68
1321.65 68
1321.73 67
1321.81 65
1321.90 62
1321.98 61
1322.06 60
1322.15 60
1322.23 61
1322.31 63
1322.40 66
1322.48 69
1322.56 72
1322.65 75
1322.73 76
1322.81 78
1322.90 79
1322.98 81
1323.06 83
1323.15 88
1323.23 94
1323.31 104
1323.40 116
1323.48 131
1323.56 147
1323.65 165
1323.73 183
1323.81 201
1323.90 217
1323.98 232
1324.06 245
1324.15 256
1324.23 265
1324.31 272
1324.40 278
1324.48 285
1324.56 292
1324.65 300
1324.73 309
1324.81 320
1324.90 331
1324.98 343
1325.06 355
1325.15 367
1325.23 376
1325.31 385
1325.40 390
1325.48 394
1325.56 395
1325.65 395
1325.73 394
1325.81 392
1325.90 389
1325.98 387
1326.06 383
1326.15 378
1326.23 372
1326.31 364
1326.40 355
1326.48 345
1326.56 335
1326.65 326
1326.73 317
1326.81 309
1326.90 302
1326.98 296
1327.06 289
1327.15 281
1327.23 271
1327.32 259
1327.40 245
1327.48 231
1327.57 217
1327.65 205
1327.73 195
1327.82 188
1327.90 184
1327.98 182
1328.07 181
1328.15 181
1328.23 180
1328.32 178
1328.40 175
1328.48 171
1328.57 166
1328.65 162
1328.73 156
1328.82 150
1328.90 143
1328.98 136
1329.07 129
1329.15 123
1329.24 119
1329.32 116
1329.40 115
1329.49 116
1329.57 118
1329.65 119
1329.74 120
1329.82 119
1329.90 116
1329.99 111
1330.07 105
1330.15 98
1330.24 91
1330.32 85
1330.41 81
1330.49 79
1330.57 80
1330.66 82
1330.74 86
1330.82 91
1330.91 96
1330.99 100
1331.07 103
1331.16 105
1331.24 105
1331.32 103
1331.41 101
1331.49 98
1331.58 95
1331.66 91
1331.74 89
1331.83 86
1331.91 85
1331.99 84
1332.08 84
1332.16 84
1332.24 83
1332.33 81
1332.41 79
1332.49 76
1332.58 73
1332.66 70
1332.75 69
1332.83 69
1332.91 71
1333.00 74
1333.08 79
1333.16 85
1333.25 92
1333.33 98
1333.41 102
1333.50 105
1333.58 106
1333.67 105
1333.75 101
1333.83 95
1333.92 89
1334.00 83
1334.08 78
1334.17 75
1334.25 73
1334.34 74
1334.42 75
1334.50 77
1334.59 79
1334.67 80
1334.75 79
1334.84 77
1334.92 73
1335.00 69
1335.09 63
1335.17 58
1335.26 53
1335.34 49
1335.42 46
1335.51 45
1335.59 45
1335.67 46
1335.76 48
1335.84 50
1335.93 53
1336.01 55
1336.09 58
1336.18 61
1336.26 64
1336.34 67
1336.43 70
1336.51 73
1336.60 75
1336.68 76
1336.76 75
1336.85 71
1336.93 65
1337.01 58
1337.10 49
1337.18 42
1337.27 36
1337.35 32
1337.43 31
1337.52 32
1337.60 34
1337.68 37
1337.77 40
1337.85 43
1337.94 46
1338.02 49
1338.10 52
1338.19 56
1338.27 60
1338.36 64
1338.44 69
1338.52 74
1338.61 78
1338.69 80
1338.77 82
1338.86 81
1338.94 79
1339.03 75
1339.11 70
1339.19 64
1339.28 59
1339.36 55
1339.44 52
1339.53 50
1339.61 50
1339.70 53
1339.78 56
1339.86 61
1339.95 67
1340.03 72
1340.12 75
1340.20 78
1340.28 79
1340.37 79
1340.45 79
1340.54 79
1340.62 79
1340.70 79
1340.79 79
1340.87 78
1340.95 77
1341.04 74
1341.12 71
1341.21 67
1341.29 64
1341.37 61
1341.46 59
1341.54 58
1341.63 58
1341.71 59
1341.79 60
1341.88 61
1341.96 61
1342.05 61
1342.13 60
1342.21 58
1342.30 55
1342.38 52
1342.46 48
1342.55 45
1342.63 42
1342.72 39
1342.80 38
1342.88 36
1342.97 35
1343.05 33
1343.14 32
1343.22 31
1343.30 30
1343.39 30
1343.47 30
1343.56 31
1343.64 33
1343.72 34
1343.81 36
1343.89 38
1343.98 39
1344.06 41
1344.14 42
1344.23 42
1344.31 41
1344.40 39
1344.48 36
1344.56 33
1344.65 30
1344.73 28
1344.82 27
1344.90 29
1344.98 33
1345.07 39
1345.15 47
1345.24 56
1345.32 65
1345.40 73
1345.49 81
1345.57 87
1345.66 91
1345.74 93
1345.82 94
1345.91 94
1345.99 93
1346.08 93
1346.16 93
1346.24 93
1346.33 94
1346.41 95
1346.50 96
1346.58 96
1346.67 96
1346.75 96
1346.83 95
1346.92 94
1347.00 93
1347.09 93
1347.17 93
1347.25 94
1347.34 94
1347.42 93
1347.51 92
1347.59 90
1347.67 85
1347.76 80
1347.84 74
1347.93 67
1348.01 60
1348.09 53
1348.18 48
1348.26 45
1348.35 43
1348.43 43
1348.52 45
1348.60 47
1348.68 50
1348.77 52
1348.85 53
1348.94 52
1349.02 50
1349.10 46
1349.19 42
1349.27 38
1349.36 36
1349.44 35
1349.53 37
1349.61 41
1349.69 46
1349.78 52
1349.86 57
1349.95 62
1350.03 65
1350.11 68
1350.20 71
1350.28 73
1350.37 76
1350.45 80
1350.54 84
1350.62 88
1350.70 92
1350.79 95
1350.87 96
1350.96 96
1351.04 95
1351.12 94
1351.21 94
1351.29 94
1351.38 96
1351.46 98
1351.55 99
1351.63 99
1351.71 97
1351.80 92
1351.88 84
1351.97 75
1352.05 67
1352.14 59
1352.22 54
1352.30 52
1352.39 51
1352.47 51
1352.56 51
1352.64 51
1352.72 50
1352.81 49
1352.89 47
1352.98 45
1353.06 44
1353.15 43
1353.23 43
1353.31 43
1353.40 42
1353.48 41
1353.57 40
1353.65 38
1353.74 36
1353.82 35
1353.90 35
1353.99 36
1354.07 38
1354.16 40
1354.24 42
1354.33 43
1354.41 42
1354.49 40
1354.58 37
1354.66 35
1354.75 33
1354.83 32
1354.92 33
1355.00 35
1355.09 36
1355.17 37
1355.25 38
1355.34 38
1355.42 38
1355.51 39
1355.59 39
1355.68 40
1355.76 40
1355.84 39
1355.93 38
1356.01 35
1356.10 32
1356.18 28
1356.27 26
1356.35 25
1356.43 26
1356.52 29
1356.60 33
1356.69 38
1356.77 43
1356.86 48
1356.94 51
1357.03 53
1357.11 54
1357.19 55
1357.28 55
1357.36 55
1357.45 56
1357.53 57
1357.62 60
1357.70 62
1357.79 65
1357.87 66
1357.95 66
1358.04 65
1358.12 62
1358.21 59
1358.29 55
1358.38 51
1358.46 48
1358.55 46
1358.63 46
1358.71 46
1358.80 47
1358.88 49
1358.97 51
1359.05 55
1359.14 60
1359.22 66
1359.31 73
1359.39 82
1359.47 91
1359.56 99
1359.64 106
1359.73 111
1359.81 115
1359.90 117
1359.98 119
1360.07 119
1360.15 118
1360.23 117
1360.32 114
1360.40 109
1360.49 103
1360.57 97
1360.66 92
1360.74 88
1360.83 86
1360.91 86
1360.99 88
1361.08 90
1361.16 94
1361.25 98
1361.33 102
1361.42 106
1361.50 111
1361.59 115
1361.67 118
1361.76 120
1361.84 120
1361.92 119
1362.01 116
1362.09 113
1362.18 109
1362.26 106
1362.35 102
1362.43 99
1362.52 97
1362.60 95
1362.69 95
1362.77 95
1362.85 96
1362.94 97
1363.02 99
1363.11 102
1363.19 104
1363.28 107
1363.36 110
1363.45 113
1363.53 117
1363.62 120
1363.70 123
1363.79 124
1363.87 124
1363.95 122
1364.04 118
1364.12 112
1364.21 104
1364.29 95
1364.38 86
1364.46 76
1364.55 67
1364.63 59
1364.72 53
1364.80 49
1364.89 48
1364.97 49
1365.05 51
1365.14 54
1365.22 56
1365.31 58
1365.39 60
1365.48 61
1365.56 62
1365.65 62
1365.73 63
1365.82 62
1365.90 61
1365.99 59
1366.07 56
1366.16 53
1366.24 49
1366.32 47
1366.41 45
1366.49 43
1366.58 43
1366.66 43
1366.75 42
1366.83 40
1366.92 37
1367.00 33
1367.09 29
1367.17 25
1367.26 22
1367.34 20
1367.43 20
1367.51 21
1367.60 24
1367.68 27
1367.76 31
1367.85 35
1367.93 39
1368.02 43
1368.10 46
1368.19 47
1368.27 46
1368.36 43
1368.44 37
1368.53 30
1368.61 23
1368.70 15
1368.78 8
1368.87 3
1368.95 0
1369.04 0
1369.12 0
1369.21 0
1369.29 0
1369.37 0
1369.46 0
1369.54 0
1369.63 0
1369.71 5
1369.80 10
1369.88 15
1369.97 18
1370.05 20
1370.14 20
1370.22 19
1370.31 17
1370.39 15
1370.48 13
1370.56 12
1370.65 11
1370.73 11
1370.82 12
1370.90 14
1370.99 17
1371.07 19
1371.16 22
1371.24 24
1371.33 25
1371.41 26
1371.50 26
1371.58 27
1371.66 28
1371.75 30
1371.83 33
1371.92 38
1372.00 43
1372.09 48
1372.17 53
1372.26 58
1372.34 63
1372.43 68
1372.51 73
1372.60 78
1372.68 82
1372.77 83
1372.85 83
1372.94 80
1373.02 76
1373.11 72
1373.19 70
1373.28 71
1373.36 76
1373.45 82
1373.53 90
1373.62 98
1373.70 103
1373.79 106
1373.87 107
1373.96 106
1374.04 104
1374.13 102
1374.21 101
1374.30 102
1374.38 104
1374.47 106
1374.55 108
1374.64 110
1374.72 109
1374.81 107
1374.89 104
1374.98 100
1375.06 96
1375.15 93
1375.23 92
1375.32 94
1375.40 99
1375.49 106
1375.57 115
1375.66 124
1375.74 134
1375.83 142
1375.91 148
1376.00 152
1376.08 155
1376.17 158
1376.25 160
1376.34 162
1376.42 165
1376.51 167
1376.59 169
1376.68 170
1376.76 172
1376.85 172
1376.93 173
1377.02 174
1377.10 174
1377.19 174
1377.27 172
1377.36 170
1377.44 165
1377.53 160
1377.61 154
1377.70 148
1377.78 143
1377.87 139
1377.95 136
1378.04 135
1378.12 136
1378.21 138
1378.29 140
1378.38 143
1378.46 145
1378.55 146
1378.63 145
1378.72 143
1378.80 139
1378.89 136
1378.97 133
1379.06 130
1379.14 128
1379.23 127
1379.31 127
1379.40 126
1379.48 125
1379.57 124
1379.65 123
1379.74 121
1379.82 120
1379.91 118
1379.99 116
1380.08 113
1380.16 109
1380.25 103
1380.33 97
1380.42 89
1380.50 82
1380.59 74
1380.67 68
1380.76 63
1380.84 59
1380.93 56
1381.01 55
1381.10 55
1381.18 55
1381.27 56
1381.35 57
1381.44 58
1381.52 59
1381.61 61
1381.70 64
1381.78 68
1381.87 73
1381.95 77
1382.04 81
1382.12 83
1382.21 84
1382.29 84
1382.38 81
1382.46 77
1382.55 71
1382.63 64
1382.72 57
1382.80 49
1382.89 41
1382.97 34
1383.06 29
1383.14 26
1383.23 26
1383.31 28
1383.40 33
1383.48 39
1383.57 46
1383.65 52
1383.74 59
1383.82 64
1383.91 68
1384.00 71
1384.08 73
1384.17 73
1384.25 72
1384.34 69
1384.42 64
1384.51 59
1384.59 52
1384.68 46
1384.76 39
1384.85 35
1384.93 32
1385.02 32
1385.10 33
1385.19 37
1385.27 41
1385.36 45
1385.44 49
1385.53 52
1385.62 53
1385.70 54
1385.79 52
1385.87 49
1385.96 45
1386.04 40
1386.13 34
1386.21 28
1386.30 23
1386.38 19
1386.47 16
1386.55 15
1386.64 15
1386.72 16
1386.81 18
1386.89 20
1386.98 22
1387.07 23
1387.15 25
1387.24 25
1387.32 26
1387.41 25
1387.49 25
1387.58 25
1387.66 27
1387.75 30
1387.83 34
1387.92 40
1388.00 45
1388.09 51
1388.17 55
1388.26 57
1388.35 58
1388.43 57
1388.52 56
1388.60 54
1388.69 52
1388.77 50
1388.86 47
1388.94 44
1389.03 41
1389.11 38
1389.20 36
1389.28 35
1389.37 34
1389.46 34
1389.54 35
1389.63 36
1389.71 36
1389.80 37
1389.88 37
1389.97 38
1390.05 39
1390.14 40
1390.22 41
1390.31 43
1390.39 45
1390.48 47
1390.57 50
1390.65 53
1390.74 56
1390.82 58
1390.91 59
1390.99 57
1391.08 54
1391.16 48
1391.25 42
1391.33 35
1391.42 29
1391.51 25
1391.59 24
1391.68 25
1391.76 28
1391.85 32
1391.93 37
1392.02 40
1392.10 43
1392.19 44
1392.27 43
1392.36 41
1392.45 39
1392.53 38
1392.62 36
1392.70 33
1392.79 30
1392.87 25
1392.96 19
1393.04 12
1393.13 5
1393.22 0
1393.30 0
1393.39 0
1393.47 0
1393.56 0
1393.64 6
1393.73 11
1393.81 17
1393.90 22
1393.99 27
1394.07 31
1394.16 34
1394.24 37
1394.33 39
1394.41 40
1394.50 41
1394.58 41
1394.67 43
1394.75 44
1394.84 46
1394.93 46
1395.01 45
1395.10 41
1395.18 36
1395.27 30
1395.35 24
1395.44 21
1395.53 19
1395.61 20
1395.70 22
1395.78 24
1395.87 26
1395.95 25
1396.04 23
1396.12 20
1396.21 17
1396.30 15
1396.38 16
1396.47 18
1396.55 22
1396.64 27
1396.72 33
1396.81 37
1396.89 41
1396.98 44
1397.07 46
1397.15 48
1397.24 49
1397.32 49
1397.41 48
1397.49 45
1397.58 42
1397.67 37
1397.75 31
1397.84 24
1397.92 18
1398.01 12
1398.09 7
1398.18 5
1398.27 4
1398.35 6
1398.44 9
1398.52 14
1398.61 19
1398.69 24
1398.78 27
1398.86 28
1398.95 27
1399.04 25
1399.12 22
1399.21 19
1399.29 16
1399.38 13
1399.46 12
1399.55 12
1399.64 12
1399.72 14
1399.81 15
1399.89 16
1399.98 17
1400.06 17
1400.15 16
1400.24 14
1400.32 12
1400.41 9
1400.49 6
1400.58 4
1400.66 4
1400.75 5
1400.84 9
1400.92 14
1401.01 20
1401.09 26
1401.18 32
1401.27 37
1401.35 39
1401.44 38
1401.52 34
1401.61 27
1401.69 18
1401.78 9
1401.87 0
1401.95 0
1402.04 0
1402.12 0
1402.21 0
1402.29 0
1402.38 0
1402.47 0
1402.55 1
1402.64 6
1402.72 11
1402.81 15
1402.89 17
1402.98 18
1403.07 17
1403.15 16
1403.24 14
1403.32 12
1403.41 10
1403.50 9
1403.58 10
1403.67 11
1403.75 14
1403.84 18
1403.92 23
1404.01 30
1404.10 37
1404.18 43
1404.27 49
1404.35 52
1404.44 52
1404.53 49
1404.61 43
1404.70 36
1404.78 28
1404.87 21
1404.96 17
1405.04 15
1405.13 17
1405.21 21
1405.30 27
1405.38 33
1405.47 38
1405.56 43
1405.64 47
1405.73 50
1405.81 52
1405.90 54
1405.99 57
1406.07 59
1406.16 61
1406.24 62
1406.33 63
1406.42 64
1406.50 66
1406.59 67
1406.67 68
1406.76 69
1406.84 69
1406.93 69
1407.02 67
1407.10 65
1407.19 63
1407.27 61
1407.36 60
1407.45 60
1407.53 61
1407.62 62
1407.70 62
1407.79 61
1407.88 58
1407.96 54
1408.05 48
1408.13 42
1408.22 38
1408.31 36
1408.39 37
1408.48 43
1408.56 51
1408.65 61
1408.74 71
1408.82 81
1408.91 88
1408.99 92
1409.08 93
1409.17 91
1409.25 87
1409.34 79
1409.42 70
1409.51 61
1409.60 51
1409.68 43
1409.77 36
1409.85 31
1409.94 27
1410.03 26
1410.11 25
1410.20 25
1410.28 26
1410.37 27
1410.46 29
1410.54 32
1410.63 34
1410.71 36
1410.80 37
1410.89 37
1410.97 36
1411.06 35
1411.14 34
1411.23 34
1411.32 37
1411.40 41
1411.49 46
1411.58 53
1411.66 58
1411.75 63
1411.83 66
1411.92 67
1412.01 68
1412.09 68
1412.18 69
1412.26 71
1412.35 72
1412.44 73
1412.52 72
1412.61 69
1412.69 64
1412.78 58
1412.87 52
1412.95 47
1413.04 43
1413.12 41
1413.21 41
1413.30 42
1413.38 44
1413.47 44
1413.56 44
1413.64 43
1413.73 41
1413.81 37
1413.90 33
1413.99 30
1414.07 27
1414.16 25
1414.24 24
1414.33 24
1414.42 26
1414.50 29
1414.59 33
1414.68 38
1414.76 44
1414.85 50
1414.93 57
1415.02 62
1415.11 66
1415.19 68
1415.28 66
1415.36 61
1415.45 55
1415.54 47
1415.62 39
1415.71 33
1415.80 29
1415.88 27
1415.97 28
1416.05 30
1416.14 34
1416.23 38
1416.31 41
1416.40 43
1416.49 43
1416.57 41
1416.66 37
1416.74 31
1416.83 24
1416.92 17
1417.00 10
1417.09 5
1417.18 1
1417.26 0
1417.35 0
1417.43 0
1417.52 0
1417.61 0
1417.69 0
1417.78 0
1417.87 0
1417.95 0
1418.04 0
1418.12 3
1418.21 7
1418.30 13
1418.38 19
1418.47 26
1418.56 34
1418.64 41
1418.73 47
1418.81 52
1418.90 55
1418.99 56
1419.07 56
1419.16 55
1419.25 55
1419.33 55
1419.42 56
1419.50 58
1419.59 59
1419.68 61
1419.76 61
1419.85 61
1419.94 59
1420.02 57
1420.11 54
1420.20 51
1420.28 48
1420.37 45
1420.45 44
1420.54 44
1420.63 44
1420.71 46
1420.80 48
1420.89 49
1420.97 49
1421.06 49
1421.15 49
1421.23 49
1421.32 51
1421.40 53
1421.49 57
1421.58 61
1421.66 65
1421.75 68
1421.84 70
1421.92 71
1422.01 71
1422.10 69
1422.18 66
1422.27 63
1422.35 60
1422.44 57
1422.53 54
1422.61 52
1422.70 50
1422.79 48
1422.87 48
1422.96 48
1423.05 50
1423.13 52
1423.22 55
1423.31 58
1423.39 61
1423.48 63
1423.56 64
1423.65 65
1423.74 66
1423.82 66
1423.91 67
1424.00 67
1424.08 68
1424.17 70
1424.26 71
1424.34 73
1424.43 75
1424.52 78
1424.60 83
1424.69 89
1424.78 96
1424.86 103
1424.95 109
1425.03 113
1425.12 114
1425.21 109
1425.29 101
1425.38 90
1425.47 79
1425.55 69
1425.64 62
1425.73 58
1425.81 59
1425.90 64
1425.99 70
1426.07 76
1426.16 81
1426.25 84
1426.33 85
1426.42 84
1426.51 82
1426.59 80
1426.68 78
1426.76 78
1426.85 79
1426.94 81
1427.02 83
1427.11 84
1427.20 82
1427.28 80
1427.37 76
1427.46 73
1427.54 71
1427.63 72
1427.72 77
1427.80 84
1427.89 94
1427.98 105
1428.06 116
1428.15 126
1428.24 133
1428.32 137
1428.41 137
1428.50 134
1428.58 129
1428.67 122
1428.76 116
1428.84 112
1428.93 111
1429.02 114
1429.10 120
1429.19 129
1429.28 138
1429.36 147
1429.45 154
1429.54 159
1429.62 161
1429.71 162
1429.80 162
1429.88 161
1429.97 158
1430.06 154
1430.14 148
1430.23 142
1430.31 134
1430.40 126
1430.49 119
1430.57 112
1430.66 106
1430.75 100
1430.83 94
1430.92 89
1431.01 84
1431.09 80
1431.18 79
1431.27 79
1431.35 81
1431.44 85
1431.53 89
1431.61 93
1431.70 97
1431.79 100
1431.87 101
1431.96 102
1432.05 101
1432.14 100
1432.22 98
1432.31 96
1432.40 94
1432.48 93
1432.57 92
1432.66 92
1432.74 92
1432.83 92
1432.92 91
1433.00 90
1433.09 87
1433.18 84
1433.26 81
1433.35 78
1433.44 77
1433.52 76
1433.61 76
1433.70 77
1433.78 78
1433.87 79
1433.96 80
1434.04 80
1434.13 79
1434.22 79
1434.30 80
1434.39 81
1434.48 84
1434.56 87
1434.65 92
1434.74 96
1434.82 100
1434.91 105
1435.00 109
1435.08 113
1435.17 116
1435.26 119
1435.34 121
1435.43 122
1435.52 121
1435.61 119
1435.69 116
1435.78 113
1435.87 110
1435.95 110
1436.04 111
1436.13 113
1436.21 116
1436.30 119
1436.39 120
1436.47 119
1436.56 116
1436.65 111
1436.73 105
1436.82 99
1436.91 95
1436.99 92
1437.08 91
1437.17 92
1437.25 92
1437.34 91
1437.43 89
1437.52 85
1437.60 79
1437.69 72
1437.78 65
1437.86 60
1437.95 57
1438.04 56
1438.12 58
1438.21 61
1438.30 65
1438.38 68
1438.47 69
1438.56 67
1438.64 64
1438.73 58
1438.82 52
1438.91 46
1438.99 42
1439.08 39
1439.17 39
1439.25 40
1439.34 43
1439.43 48
1439.51 53
1439.60 60
1439.69 66
1439.77 73
1439.86 78
1439.95 82
1440.04 85
1440.12 87
1440.21 87
1440.30 86
1440.38 85
1440.47 86
1440.56 87
1440.64 88
1440.73 89
1440.82 90
1440.91 89
1440.99 87
1441.08 82
1441.17 76
1441.25 69
1441.34 61
1441.43 52
1441.51 42
1441.60 32
1441.69 23
1441.77 16
1441.86 12
1441.95 12
1442.04 14
1442.12 20
1442.21 27
1442.30 33
1442.38 38
1442.47 40
1442.56 39
1442.64 35
1442.73 28
1442.82 20
1442.91 11
1442.99 2
1443.08 0
1443.17 0
1443.25 0
1443.34 0
1443.43 0
1443.52 0
1443.60 0
1443.69 0
1443.78 2
1443.86 4
1443.95 7
1444.04 12
1444.12 18
1444.21 25
1444.30 31
1444.39 38
1444.47 42
1444.56 44
1444.65 43
1444.73 41
1444.82 37
1444.91 33
1445.00 29
1445.08 26
1445.17 25
1445.26 25
1445.34 28
1445.43 31
1445.52 36
1445.60 41
1445.69 47
1445.78 53
1445.87 60
1445.95 66
1446.04 73
1446.13 79
1446.21 83
1446.30 86
1446.39 86
1446.48 84
1446.56 79
1446.65 72
1446.74 63
1446.82 56
1446.91 49
1447.00 44
1447.09 42
1447.17 41
1447.26 41
1447.35 42
1447.43 43
1447.52 44
1447.61 47
1447.70 51
1447.78 57
1447.87 67
1447.96 78
1448.05 91
1448.13 103
1448.22 114
1448.31 121
1448.39 125
1448.48 125
1448.57 123
1448.66 119
1448.74 114
1448.83 110
1448.92 107
1449.00 105
1449.09 104
1449.18 103
1449.27 102
1449.35 101
1449.44 98
1449.53 95
1449.61 91
1449.70 88
1449.79 86
1449.88 85
1449.96 86
1450.05 87
1450.14 87
1450.23 85
1450.31 79
1450.40 70
1450.49 59
1450.57 48
1450.66 38
1450.75 32
1450.84 31
1450.92 35
1451.01 42
1451.10 52
1451.19 61
1451.27 68
1451.36 71
1451.45 72
1451.53 69
1451.62 66
1451.71 64
1451.80 62
1451.88 62
1451.97 64
1452.06 66
1452.15 68
1452.23 70
1452.32 72
1452.41 73
1452.49 75
1452.58 76
1452.67 76
1452.76 76
1452.84 74
1452.93 70
1453.02 65
1453.11 61
1453.19 57
1453.28 54
1453.37 54
1453.46 55
1453.54 59
1453.63 64
1453.72 71
1453.80 77
1453.89 84
1453.98 90
1454.07 94
1454.15 96
1454.24 95
1454.33 93
1454.42 90
1454.50 85
1454.59 80
1454.68 74
1454.77 68
1454.85 63
1454.94 57
1455.03 52
1455.12 48
1455.20 45
1455.29 44
1455.38 45
1455.46 47
1455.55 50
1455.64 53
1455.73 56
1455.81 58
1455.90 60
1455.99 61
1456.08 63
1456.16 65
1456.25 68
1456.34 71
1456.43 74
1456.51 76
1456.60 78
1456.69 78
1456.78 77
1456.86 77
1456.95 76
1457.04 76
1457.13 77
1457.21 78
1457.30 79
1457.39 80
1457.48 80
1457.56 79
1457.65 76
1457.74 73
1457.83 69
1457.91 67
1458.00 65
1458.09 65
1458.18 65
1458.26 66
1458.35 65
1458.44 65
1458.53 63
1458.61 62
1458.70 62
1458.79 63
1458.88 65
1458.96 69
1459.05 71
1459.14 73
1459.23 72
1459.31 68
1459.40 62
1459.49 55
1459.58 49
1459.66 44
1459.75 42
1459.84 41
1459.93 42
1460.01 43
1460.10 44
1460.19 43
1460.28 41
1460.36 39
1460.45 36
1460.54 34
1460.63 34
1460.71 35
1460.80 39
1460.89 43
1460.98 48
1461.06 51
1461.15 52
1461.24 50
1461.33 47
1461.41 42
1461.50 37
1461.59 32
1461.68 29
1461.76 28
1461.85 28
1461.94 31
1462.03 35
1462.12 41
1462.20 49
1462.29 58
1462.38 68
1462.47 77
1462.55 85
1462.64 90
1462.73 91
1462.82 89
1462.90 84
1462.99 78
1463.08 73
1463.17 69
1463.25 68
1463.34 70
1463.43 74
1463.52 78
1463.60 83
1463.69 87
1463.78 90
1463.87 92
1463.96 93
1464.04 94
1464.13 94
1464.22 94
1464.31 92
1464.39 90
1464.48 87
1464.57 83
1464.66 79
1464.74 77
1464.83 76
1464.92 78
1465.01 82
1465.10 88
1465.18 92
1465.27 96
1465.36 97
1465.45 96
1465.53 94
1465.62 90
1465.71 85
1465.80 81
1465.88 76
1465.97 71
1466.06 66
1466.15 62
1466.24 57
1466.32 54
1466.41 51
1466.50 51
1466.59 53
1466.67 58
1466.76 65
1466.85 74
1466.94 84
1467.02 95
1467.11 103
1467.20 109
1467.29 111
1467.38 109
1467.46 104
1467.55 96
1467.64 88
1467.73 80
1467.81 74
1467.90 70
1467.99 68
1468.08 69
1468.17 72
1468.25 76
1468.34 80
1468.43 84
1468.52 88
1468.60 90
1468.69 91
1468.78 90
1468.87 88
1468.96 86
1469.04 84
1469.13 83
1469.22 83
1469.31 82
1469.40 83
1469.48 83
1469.57 84
1469.66 83
1469.75 83
1469.83 82
1469.92 81
1470.01 79
1470.10 76
1470.19 72
1470.27 68
1470.36 63
1470.45 59
1470.54 56
1470.62 53
1470.71 52
1470.80 52
1470.89 51
1470.98 50
1471.06 49
1471.15 46
1471.24 43
1471.33 40
1471.42 37
1471.50 34
1471.59 31
1471.68 30
1471.77 30
1471.86 31
1471.94 32
1472.03 33
1472.12 32
1472.21 30
1472.29 26
1472.38 21
1472.47 15
1472.56 9
1472.65 4
1472.73 0
1472.82 0
1472.91 0
1473.00 0
1473.09 0
1473.17 0
1473.26 0
1473.35 0
1473.44 0
1473.53 3
1473.61 13
1473.70 26
1473.79 39
1473.88 51
1473.97 61
1474.05 68
1474.14 71
1474.23 70
1474.32 68
1474.41 65
1474.49 63
1474.58 64
1474.67 68
1474.76 75
1474.85 84
1474.93 93
1475.02 102
1475.11 108
1475.20 111
1475.29 111
1475.37 107
1475.46 102
1475.55 95
1475.64 87
1475.73 79
1475.81 72
1475.90 67
1475.99 62
1476.08 60
1476.17 59
1476.25 59
1476.34 60
1476.43 61
1476.52 62
1476.61 62
1476.69 62
1476.78 61
1476.87 60
1476.96 58
1477.05 57
1477.13 56
1477.22 54
1477.31 52
1477.40 50
1477.49 46
1477.57 41
1477.66 35
1477.75 29
1477.84 23
1477.93 19
1478.01 16
1478.10 17
1478.19 19
1478.28 23
1478.37 28
1478.45 33
1478.54 38
1478.63 43
1478.72 46
1478.81 49
1478.90 51
1478.98 54
1479.07 56
1479.16 58
1479.25 59
1479.34 58
1479.42 57
1479.51 53
1479.60 48
1479.69 42
1479.78 35
1479.86 29
1479.95 22
1480.04 17
1480.13 12
1480.22 10
1480.31 9
1480.39 10
1480.48 13
1480.57 16
1480.66 19
1480.75 21
1480.83 22
1480.92 21
1481.01 18
1481.10 13
1481.19 8
1481.27 2
1481.36 0
1481.45 0
1481.54 0
1481.63 0
1481.72 0
1481.80 0
1481.89 3
1481.98 9
1482.07 15
1482.16 20
1482.24 24
1482.33 27
1482.42 28
1482.51 29
1482.60 32
1482.69 35
1482.77 41
1482.86 48
1482.95 56
1483.04 64
1483.13 72
1483.22 79
1483.30 85
1483.39 90
1483.48 95
1483.57 100
1483.66 105
1483.74 108
1483.83 111
1483.92 110
1484.01 108
1484.10 103
1484.19 97
1484.27 89
1484.36 80
1484.45 72
1484.54 66
1484.63 61
1484.72 60
1484.80 62
1484.89 68
1484.98 75
1485.07 84
1485.16 91
1485.25 97
1485.33 100
1485.42 101
1485.51 100
1485.60 99
1485.69 99
1485.78 101
1485.86 104
1485.95 109
1486.04 115
1486.13 119
1486.22 122
1486.31 122
1486.39 120
1486.48 117
1486.57 114
1486.66 112
1486.75 112
1486.84 114
1486.92 117
1487.01 122
1487.10 126
1487.19 130
1487.28 132
1487.37 134
1487.45 134
1487.54 134
1487.63 135
1487.72 137
1487.81 142
1487.90 148
1487.98 155
1488.07 161
1488.16 166
1488.25 169
1488.34 168
1488.43 164
1488.51 156
1488.60 146
1488.69 135
1488.78 124
1488.87 113
1488.96 105
1489.04 98
1489.13 95
1489.22 94
1489.31 96
1489.40 99
1489.49 103
1489.58 107
1489.66 109
1489.75 110
1489.84 109
1489.93 107
1490.02 104
1490.11 100
1490.19 95
1490.28 89
1490.37 81
1490.46 74
1490.55 66
1490.64 60
1490.72 56
1490.81 54
1490.90 55
1490.99 57
1491.08 61
1491.17 64
1491.26 67
1491.34 70
1491.43 71
1491.52 72
1491.61 72
1491.70 71
1491.79 69
1491.87 65
1491.96 61
1492.05 56
1492.14 52
1492.23 50
1492.32 49
1492.41 49
1492.49 51
1492.58 53
1492.67 54
1492.76 54
1492.85 51
1492.94 46
1493.03 40
1493.11 32
1493.20 24
1493.29 16
1493.38 9
1493.47 4
1493.56 1
1493.65 0
1493.73 0
1493.82 0
1493.91 0
1494.00 0
1494.09 0
1494.18 0
1494.27 0
1494.35 0
1494.44 0
1494.53 1
1494.62 3
1494.71 4
1494.80 5
1494.89 7
1494.97 9
1495.06 14
1495.15 20
1495.24 27
1495.33 36
1495.42 44
1495.51 51
1495.59 56
1495.68 59
1495.77 58
1495.86 56
1495.95 52
1496.04 48
1496.13 44
1496.21 42
1496.30 42
1496.39 43
1496.48 47
1496.57 52
1496.66 58
1496.75 64
1496.83 69
1496.92 74
1497.01 79
1497.10 82
1497.19 84
1497.28 85
1497.37 84
1497.46 81
1497.54 76
1497.63 68
1497.72 59
1497.81 49
1497.90 39
1497.99 31
1498.08 25
1498.16 22
1498.25 24
1498.34 29
1498.43 37
1498.52 45
1498.61 52
1498.70 57
1498.79 59
1498.87 59
1498.96 59
1499.05 60
1499.14 64
1499.23 70
1499.32 79
1499.41 88
1499.49 97
1499.58 103
1499.67 106
1499.76 106
1499.85 102
1499.94 96
1500.03 89
1500.12 82
1500.20 75
1500.29 69
1500.38 64
1500.47 58
1500.56 54
1500.65 50
1500.74 48
1500.83 49
1500.91 52
1501.00 56
1501.09 63
1501.18 69
1501.27 76
1501.36 81
1501.45 84
1501.54 86
1501.62 87
1501.71 86
1501.80 83
1501.89 80
1501.98 77
1502.07 73
1502.16 69
1502.25 66
1502.34 63
1502.42 60
1502.51 58
1502.60 54
1502.69 50
1502.78 46
1502.87 41
1502.96 37
1503.05 35
1503.13 33
1503.22 33
1503.31 34
1503.40 35
1503.49 36
1503.58 37
1503.67 37
1503.76 36
1503.85 34
1503.93 32
1504.02 30
1504.11 28
1504.20 27
1504.29 28
1504.38 30
1504.47 35
1504.56 42
1504.64 51
1504.73 61
1504.82 71
1504.91 80
1505.00 87
1505.09 92
1505.18 95
1505.27 95
1505.36 94
1505.44 90
1505.53 84
1505.62 79
1505.71 73
1505.80 67
1505.89 63
1505.98 60
1506.07 58
1506.16 57
1506.24 57
1506.33 57
1506.42 56
1506.51 55
1506.60 55
1506.69 55
1506.78 56
1506.87 60
1506.96 66
1507.05 74
1507.13 83
1507.22 91
1507.31 98
1507.40 102
1507.49 102
1507.58 97
1507.67 90
1507.76 82
1507.85 74
1507.93 67
1508.02 63
1508.11 62
1508.20 62
1508.29 65
1508.38 67
1508.47 70
1508.56 73
1508.65 75
1508.74 77
1508.82 79
1508.91 80
1509.00 80
1509.09 80
1509.18 80
1509.27 80
1509.36 81
1509.45 83
1509.54 86
1509.63 89
1509.71 91
1509.80 91
1509.89 89
1509.98 84
1510.07 76
1510.16 68
1510.25 59
1510.34 51
1510.43 46
1510.52 42
1510.60 42
1510.69 43
1510.78 45
1510.87 48
1510.96 51
1511.05 53
1511.14 54
1511.23 54
1511.32 55
1511.41 56
1511.50 58
1511.58 60
1511.67 63
1511.76 65
1511.85 66
1511.94 66
1512.03 64
1512.12 61
1512.21 57
1512.30 53
1512.39 51
1512.48 50
1512.56 52
1512.65 57
1512.74 64
1512.83 74
1512.92 84
1513.01 94
1513.10 103
1513.19 111
1513.28 117
1513.37 121
1513.46 124
1513.54 124
1513.63 121
1513.72 116
1513.81 109
1513.90 100
1513.99 90
1514.08 80
1514.17 70
1514.26 61
1514.35 55
1514.44 51
1514.53 49
1514.61 50
1514.70 54
1514.79 59
1514.88 65
1514.97 72
1515.06 78
1515.15 85
1515.24 90
1515.33 95
1515.42 100
1515.51 103
1515.60 105
1515.68 105
1515.77 102
1515.86 95
1515.95 84
1516.04 69
1516.13 52
1516.22 34
1516.31 16
1516.40 2
1516.49 0
1516.58 0
1516.67 0
1516.76 0
1516.84 0
1516.93 0
1517.02 2
1517.11 6
1517.20 8
1517.29 9
1517.38 9
1517.47 9
1517.56 10
1517.65 13
1517.74 18
1517.83 24
1517.92 32
1518.00 40
1518.09 47
1518.18 53
1518.27 56
1518.36 58
1518.45 58
1518.54 56
1518.63 55
1518.72 55
1518.81 56
1518.90 57
1518.99 58
1519.08 57
1519.17 53
1519.25 47
1519.34 38
1519.43 28
1519.52 18
1519.61 10
1519.70 5
1519.79 2
1519.88 2
1519.97 4
1520.06 6
1520.15 8
1520.24 10
1520.33 11
1520.42 12
1520.51 13
1520.59 14
1520.68 15
1520.77 17
1520.86 20
1520.95 25
1521.04 31
1521.13 38
1521.22 46
1521.31 53
1521.40 58
1521.49 60
1521.58 59
1521.67 54
1521.76 47
1521.85 38
1521.93 28
1522.02 18
1522.11 10
1522.20 3
1522.29 0
1522.38 0
1522.47 0
1522.56 0
1522.65 0
1522.74 1
1522.83 3
1522.92 6
1523.01 7
1523.10 9
1523.19 10
1523.28 11
1523.37 13
1523.45 15
1523.54 18
1523.63 21
1523.72 24
1523.81 25
1523.90 25
1523.99 25
1524.08 24
1524.17 23
1524.26 21
1524.35 19
1524.44 17
1524.53 15
1524.62 12
1524.71 9
1524.80 7
1524.89 6
1524.98 6
1525.06 7
1525.15 10
1525.24 14
1525.33 18
1525.42 21
1525.51 24
1525.60 25
1525.69 25
1525.78 25
1525.87 25
1525.96 26
1526.05 29
1526.14 33
1526.23 38
1526.32 43
1526.41 49
1526.50 53
1526.59 56
1526.68 57
1526.77 57
1526.85 55
1526.94 52
1527.03 49
1527.12 46
1527.21 44
1527.30 42
1527.39 40
1527.48 40
1527.57 41
1527.66 43
1527.75 48
1527.84 54
1527.93 62
1528.02 70
1528.11 77
1528.20 83
1528.29 86
1528.38 88
1528.47 88
1528.56 87
1528.65 85
1528.74 82
1528.82 80
1528.91 80
1529.00 80
1529.09 81
1529.18 81
1529.27 81
1529.36 79
1529.45 75
1529.54 70
1529.63 63
1529.72 55
1529.81 48
1529.90 42
1529.99 37
1530.08 35
1530.17 35
1530.26 36
1530.35 40
1530.44 44
1530.53 48
1530.62 53
1530.71 57
1530.80 60
1530.89 62
1530.98 61
1531.07 59
1531.15 54
1531.24 47
1531.33 39
1531.42 30
1531.51 20
1531.60 10
1531.69 1
1531.78 0
1531.87 0
1531.96 0
1532.05 0
1532.14 0
1532.23 0
1532.32 0
1532.41 0
1532.50 7
1532.59 12
1532.68 16
1532.77 19
1532.86 20
1532.95 21
1533.04 23
1533.13 26
1533.22 30
1533.31 35
1533.40 40
1533.49 45
1533.58 49
1533.67 51
1533.76 52
1533.85 51
1533.94 49
1534.02 46
1534.11 44
1534.20 42
1534.29 42
1534.38 43
1534.47 45
1534.56 48
1534.65 50
1534.74 53
1534.83 56
1534.92 58
1535.01 60
1535.10 64
1535.19 68
1535.28 75
1535.37 82
1535.46 90
1535.55 98
1535.64 106
1535.73 114
1535.82 121
1535.91 126
1536.00 130
1536.09 132
1536.18 131
1536.27 126
1536.36 119
1536.45 109
1536.54 99
1536.63 90
1536.72 82
1536.81 77
1536.90 73
1536.99 72
1537.08 72
1537.17 73
1537.26 75
1537.35 78
1537.44 82
1537.53 88
1537.62 95
1537.71 101
1537.80 105
1537.89 109
1537.98 111
1538.07 113
1538.16 115
1538.25 118
1538.34 122
1538.43 128
1538.51 134
1538.60 140
1538.69 146
1538.78 149
1538.87 152
1538.96 154
1539.05 155
1539.14 156
1539.23 157
1539.32 160
1539.41 163
1539.50 168
1539.59 174
1539.68 182
1539.77 190
1539.86 198
1539.95 204
1540.04 209
1540.13 212
1540.22 214
1540.31 215
1540.40 217
1540.49 220
1540.58 224
1540.67 231
1540.76 239
1540.85 246
1540.94 254
1541.03 259
1541.12 263
1541.21 263
1541.30 261
1541.39 257
1541.48 253
1541.57 251
1541.66 250
1541.75 253
1541.84 258
1541.93 265
1542.02 274
1542.11 283
1542.20 291
1542.29 298
1542.38 305
1542.47 312
1542.56 318
1542.65 325
1542.74 332
1542.83 338
1542.92 342
1543.01 343
1543.10 343
1543.19 339
1543.28 333
1543.37 326
1543.46 319
1543.55 311
1543.64 303
1543.73 296
1543.82 290
1543.91 286
1544.00 282
1544.09 279
1544.18 276
1544.27 273
1544.36 270
1544.45 266
1544.54 263
1544.63 261
1544.72 260
1544.81 262
1544.90 265
1544.99 269
1545.08 274
1545.17 278
1545.26 282
1545.35 284
1545.44 286
1545.53 288
1545.62 291
1545.71 294
1545.80 298
1545.89 301
1545.98 303
1546.07 301
1546.16 295
1546.25 286
1546.34 273
1546.43 258
1546.52 244
1546.61 230
1546.70 218
1546.79 208
1546.88 201
1546.97 195
1547.06 191
1547.15 187
1547.24 183
1547.33 180
1547.42 176
1547.51 172
1547.60 168
1547.69 163
1547.78 158
1547.88 153
1547.97 149
1548.06 145
1548.15 140
1548.24 137
1548.33 133
1548.42 130
1548.51 128
1548.60 126
1548.69 125
1548.78 123
1548.87 122
1548.96 120
1549.05 118
1549.14 115
1549.23 112
1549.32 111
1549.41 110
1549.50 110
1549.59 111
1549.68 113
1549.77 114
1549.86 114
1549.95 113
1550.04 110
1550.13 105
1550.22 100
1550.31 95
1550.40 91
1550.49 90
1550.58 91
1550.67 95
1550.76 101
1550.85 109
1550.94 115
1551.03 119
1551.12 120
1551.21 118
1551.30 112
1551.39 103
1551.48 93
1551.57 83
1551.66 74
1551.75 67
1551.84 61
1551.93 58
1552.02 56
1552.11 55
1552.20 56
1552.30 56
1552.39 57
1552.48 58
1552.57 60
1552.66 62
1552.75 64
1552.84 68
1552.93 72
1553.02 79
1553.11 86
1553.20 94
1553.29 101
1553.38 108
1553.47 112
1553.56 115
1553.65 115
1553.74 113
1553.83 110
1553.92 107
1554.01 104
1554.10 101
1554.19 99
1554.28 98
1554.37 98
1554.46 99
1554.55 101
1554.64 103
1554.73 106
1554.82 108
1554.91 109
1555.00 110
1555.09 109
1555.18 108
1555.28 107
1555.37 106
1555.46 105
1555.55 105
1555.64 105
1555.73 106
1555.82 109
1555.91 111
1556.00 113
1556.09 114
1556.18 114
1556.27 112
1556.36 108
1556.45 105
1556.54 103
1556.63 103
1556.72 106
1556.81 111
1556.90 116
1556.99 122
1557.08 126
1557.17 129
1557.26 129
1557.35 127
1557.44 123
1557.53 117
1557.63 112
1557.72 106
1557.81 100
1557.90 96
1557.99 92
1558.08 91
1558.17 91
1558.26 93
1558.35 95
1558.44 98
1558.53 101
1558.62 104
1558.71 106
1558.80 108
1558.89 108
1558.98 107
1559.07 105
1559.16 102
1559.25 97
1559.34 92
1559.43 86
1559.52 81
1559.62 77
1559.71 74
1559.80 72
1559.89 72
1559.98 73
1560.07 73
1560.16 74
1560.25 74
1560.34 73
1560.43 73
1560.52 71
1560.61 70
1560.70 67
1560.79 65
1560.88 62
1560.97 59
1561.06 58
1561.15 58
1561.24 59
1561.33 63
1561.43 68
1561.52 73
1561.61 77
1561.70 80
1561.79 82
1561.88 84
1561.97 85
1562.06 88
1562.15 92
1562.24 98
1562.33 105
1562.42 113
1562.51 122
1562.60 129
1562.69 135
1562.78 140
1562.87 143
1562.96 143
1563.06 141
1563.15 137
1563.24 131
1563.33 124
1563.42 118
1563.51 113
1563.60 113
1563.69 117
1563.78 127
1563.87 142
1563.96 161
1564.05 182
1564.14 204
1564.23 224
1564.32 241
1564.41 254
1564.50 265
1564.60 273
1564.69 280
1564.78 287
1564.87 293
1564.96 300
1565.05 307
1565.14 315
1565.23 324
1565.32 335
1565.41 347
1565.50 361
1565.59 378
1565.68 395
1565.77 412
1565.86 426
1565.96 436
1566.05 441
1566.14 442
1566.23 441
1566.32 439
1566.41 439
1566.50 445
1566.59 456
1566.68 472
1566.77 493
1566.86 515
1566.95 537
1567.04 557
1567.13 575
1567.22 590
1567.32 604
1567.41 619
1567.50 634
1567.59 650
1567.68 667
1567.77 683
1567.86 696
1567.95 706
1568.04 712
1568.13 716
1568.22 718
1568.31 720
1568.40 724
1568.49 731
1568.59 738
1568.68 745
1568.77 751
1568.86 754
1568.95 753
1569.04 751
1569.13 746
1569.22 741
1569.31 736
1569.40 732
1569.49 726
1569.58 719
1569.67 710
1569.77 701
1569.86 692
1569.95 686
1570.04 683
1570.13 687
1570.22 694
1570.31 704
1570.40 714
1570.49 721
1570.58 725
1570.67 723
1570.76 718
1570.85 710
1570.95 701
1571.04 693
1571.13 685
1571.22 677
1571.31 668
1571.40 657
1571.49 644
1571.58 629
1571.67 614
1571.76 600
1571.85 590
1571.94 584
1572.04 581
1572.13 581
1572.22 582
1572.31 581
1572.40 577
1572.49 570
1572.58 560
1572.67 548
1572.76 534
1572.85 521
1572.94 509
1573.04 498
1573.13 489
1573.22 481
1573.31 474
1573.40 468
1573.49 461
1573.58 453
1573.67 443
1573.76 432
1573.85 420
1573.94 408
1574.03 397
1574.13 388
1574.22 380
1574.31 374
1574.40 368
1574.49 363
1574.58 358
1574.67 353
1574.76 348
1574.85 342
1574.94 335
1575.03 326
1575.13 316
1575.22 305
1575.31 294
1575.40 284
1575.49 275
1575.58 267
1575.67 261
1575.76 255
1575.85 251
1575.94 246
1576.04 241
1576.13 237
1576.22 232
1576.31 229
1576.40 226
1576.49 223
1576.58 220
1576.67 216
1576.76 213
1576.85 210
1576.94 208
1577.04 208
1577.13 210
1577.22 213
1577.31 218
1577.40 222
1577.49 223
1577.58 222
1577.67 217
1577.76 209
1577.85 199
1577.95 189
1578.04 180
1578.13 174
1578.22 169
1578.31 167
1578.40 167
1578.49 167
1578.58 166
1578.67 164
1578.76 159
1578.86 152
1578.95 143
1579.04 132
1579.13 121
1579.22 110
1579.31 99
1579.40 90
1579.49 81
1579.58 73
1579.68 68
1579.77 65
1579.86 66
1579.95 71
1580.04 81
1580.13 96
1580.22 113
1580.31 131
1580.40 147
1580.50 159
1580.59 167
1580.68 167
1580.77 162
1580.86 152
1580.95 139
1581.04 124
1581.13 109
1581.22 96
1581.31 87
1581.41 82
1581.50 81
1581.59 86
1581.68 94
1581.77 104
1581.86 114
1581.95 122
1582.04 127
1582.14 128
1582.23 125
1582.32 121
1582.41 118
1582.50 117
1582.59 119
1582.68 124
1582.77 131
1582.86 138
1582.96 144
1583.05 146
1583.14 146
1583.23 143
1583.32 137
1583.41 131
1583.50 123
1583.59 116
1583.68 108
1583.78 100
1583.87 92
1583.96 84
1584.05 77
1584.14 71
1584.23 67
1584.32 65
1584.41 65
1584.51 66
1584.60 68
1584.69 70
1584.78 71
1584.87 71
1584.96 70
1585.05 66
1585.14 63
1585.23 58
1585.33 55
1585.42 52
1585.51 49
1585.60 47
1585.69 45
1585.78 42
1585.87 39
1585.96 34
1586.06 30
1586.15 25
1586.24 22
1586.33 20
1586.42 21
1586.51 24
1586.60 28
1586.69 34
1586.79 41
1586.88 46
1586.97 51
1587.06 52
1587.15 51
1587.24 48
1587.33 42
1587.43 36
1587.52 30
1587.61 26
1587.70 24
1587.79 24
1587.88 27
1587.97 32
1588.06 37
1588.16 42
1588.25 46
1588.34 49
1588.43 52
1588.52 54
1588.61 56
1588.70 58
1588.79 61
1588.89 64
1588.98 69
1589.07 76
1589.16 83
1589.25 92
1589.34 102
1589.43 112
1589.53 120
1589.62 126
1589.71 128
1589.80 127
1589.89 122
1589.98 114
1590.07 105
1590.16 94
1590.26 84
1590.35 75
1590.44 66
1590.53 58
1590.62 52
1590.71 46
1590.80 43
1590.90 41
1590.99 41
1591.08 42
1591.17 44
1591.26 45
1591.35 46
1591.44 45
1591.54 43
1591.63 40
1591.72 37
1591.81 34
1591.90 33
1591.99 33
1592.08 35
1592.18 38
1592.27 42
1592.36 45
1592.45 48
1592.54 50
1592.63 51
1592.72 51
1592.82 51
1592.91 51
1593.00 51
1593.09 52
1593.18 54
1593.27 56
1593.36 59
1593.46 61
1593.55 64
1593.64 66
1593.73 69
1593.82 73
1593.91 76
1594.00 81
1594.10 85
1594.19 88
1594.28 90
1594.37 91
1594.46 89
1594.55 87
1594.64 84
1594.74 82
1594.83 79
1594.92 76
1595.01 72
1595.10 66
1595.19 58
1595.29 48
1595.38 38
1595.47 28
1595.56 21
1595.65 16
1595.74 16
1595.83 18
1595.93 22
1596.02 27
1596.11 32
1596.20 36
1596.29 40
1596.38 43
1596.48 46
1596.57 49
1596.66 52
1596.75 54
1596.84 56
1596.93 57
1597.02 57
1597.12 56
1597.21 53
1597.30 50
1597.39 45
1597.48 39
1597.57 32
1597.67 24
1597.76 16
1597.85 9
1597.94 3
1598.03 0
1598.12 0
1598.21 0
1598.31 0
1598.40 0
1598.49 0
1598.58 0
1598.67 0
1598.76 0
1598.86 1
1598.95 4
1599.04 8
1599.13 12
1599.22 16
1599.31 18
1599.41 19
1599.50 20
1599.59 20
1599.68 21
1599.77 21
1599.86 20
1599.96 20
1600.05 18
1600.14 17
1600.23 16
1600.32 15
1600.41 16
1600.51 19
1600.60 22
1600.69 26
1600.78 30
1600.87 33
1600.96 34
1601.06 33
1601.15 31
1601.24 28
1601.33 24
1601.42 22
1601.51 21
1601.61 22
1601.70 26
1601.79 32
1601.88 39
1601.97 47
1602.06 54
1602.16 59
1602.25 61
1602.34 60
1602.43 57
1602.52 52
1602.61 49
1602.71 47
1602.80 47
1602.89 49
1602.98 52
1603.07 54
1603.16 54
1603.26 52
1603.35 47
1603.44 42
1603.53 37
1603.62 34
1603.72 34
1603.81 36
1603.90 40
1603.99 46
1604.08 53
1604.17 59
1604.27 64
1604.36 69
1604.45 72
1604.54 75
1604.63 77
1604.72 80
1604.82 83
1604.91 86
1605.00 90
1605.09 93
1605.18 97
1605.28 99
1605.37 100
1605.46 101
1605.55 101
1605.64 100
1605.73 99
1605.83 96
1605.92 91
1606.01 85
1606.10 77
1606.19 68
1606.29 58
1606.38 50
1606.47 45
1606.56 42
1606.65 43
1606.74 47
1606.84 53
1606.93 59
1607.02 63
1607.11 66
1607.20 66
1607.30 64
1607.39 59
1607.48 55
1607.57 50
1607.66 47
1607.75 45
1607.85 44
1607.94 46
1608.03 49
1608.12 51
1608.21 53
1608.31 54
1608.40 55
1608.49 54
1608.58 54
1608.67 54
1608.77 54
1608.86 54
1608.95 56
1609.04 57
1609.13 60
1609.22 63
1609.32 67
1609.41 72
1609.50 79
1609.59 86
1609.68 94
1609.78 101
1609.87 108
1609.96 112
1610.05 113
1610.14 112
1610.24 110
1610.33 106
1610.42 102
1610.51 100
1610.60 100
1610.70 102
1610.79 105
1610.88 110
1610.97 115
1611.06 119
1611.16 122
1611.25 124
1611.34 124
1611.43 123
1611.52 120
1611.62 116
1611.71 110
1611.80 104
1611.89 98
1611.98 93
1612.08 89
1612.17 89
1612.26 91
1612.35 95
1612.44 100
1612.54 104
1612.63 106
1612.72 106
1612.81 103
1612.90 98
1613.00 92
1613.09 87
1613.18 82
1613.27 79
1613.36 76
1613.46 74
1613.55 72
1613.64 69
1613.73 65
1613.82 61
1613.92 57
1614.01 54
1614.10 54
1614.19 56
1614.28 60
1614.38 66
1614.47 71
1614.56 75
1614.65 76
1614.74 75
1614.84 70
1614.93 63
1615.02 57
1615.11 53
1615.20 53
1615.30 55
1615.39 60
1615.48 67
1615.57 74
1615.67 81
1615.76 86
1615.85 88
1615.94 88
1616.03 86
1616.13 82
1616.22 77
1616.31 72
1616.40 68
1616.49 65
1616.59 64
1616.68 64
1616.77 66
1616.86 68
1616.95 71
1617.05 73
1617.14 76
1617.23 78
1617.32 81
1617.42 84
1617.51 87
1617.60 90
1617.69 92
1617.78 93
1617.88 91
1617.97 86
1618.06 80
1618.15 71
1618.24 60
1618.34 50
1618.43 39
1618.52 30
1618.61 22
1618.71 15
1618.80 11
1618.89 9
1618.98 10
1619.07 13
1619.17 17
1619.26 23
1619.35 27
1619.44 30
1619.54 30
1619.63 28
1619.72 24
1619.81 20
1619.90 16
1620.00 13
1620.09 12
1620.18 12
1620.27 13
1620.37 15
1620.46 17
1620.55 20
1620.64 24
1620.73 29
1620.83 34
1620.92 41
1621.01 48
1621.10 56
1621.20 64
1621.29 71
1621.38 77
1621.47 81
1621.56 84
1621.66 83
1621.75 81
1621.84 76
1621.93 70
1622.03 64
1622.12 58
1622.21 54
1622.30 51
1622.39 49
1622.49 49
1622.58 50
1622.67 53
1622.76 56
1622.86 60
1622.95 64
1623.04 67
1623.13 69
1623.23 70
1623.32 68
1623.41 64
1623.50 58
1623.59 51
1623.69 44
1623.78 37
1623.87 30
1623.96 25
1624.06 21
1624.15 18
1624.24 17
1624.33 16
1624.43 15
1624.52 15
1624.61 15
1624.70 14
1624.80 13
1624.89 10
1624.98 7
1625.07 3
1625.16 0
1625.26 0
1625.35 0
1625.44 0
1625.53 0
1625.63 0
1625.72 0
1625.81 0
1625.90 0
1626.00 4
1626.09 10
1626.18 18
1626.27 26
1626.37 35
1626.46 42
1626.55 49
1626.64 53
1626.74 56
1626.83 58
1626.92 58
1627.01 58
1627.10 58
1627.20 57
1627.29 55
1627.38 52
1627.47 48
1627.57 42
1627.66 35
1627.75 28
1627.84 22
1627.94 18
1628.03 17
1628.12 19
1628.21 24
1628.31 31
1628.40 39
1628.49 46
1628.58 52
1628.68 55
1628.77 57
1628.86 57
1628.95 55
1629.05 51
1629.14 47
1629.23 42
1629.32 38
1629.42 34
1629.51 31
1629.60 29
1629.69 30
1629.79 33
1629.88 38
1629.97 45
1630.06 51
1630.16 56
1630.25 60
1630.34 61
1630.43 60
1630.53 57
1630.62 53
1630.71 49
1630.80 46
1630.90 43
1630.99 40
1631.08 38
1631.17 35
1631.27 32
1631.36 28
1631.45 24
1631.54 21
1631.64 18
1631.73 17
1631.82 18
1631.91 22
1632.01 28
1632.10 35
1632.19 42
1632.28 49
1632.38 54
1632.47 57
1632.56 59
1632.65 60
1632.75 60
1632.84 62
1632.93 64
1633.02 66
1633.12 68
1633.21 69
1633.30 69
1633.40 69
1633.49 70
1633.58 72
1633.67 75
1633.77 81
1633.86 86
1633.95 90
1634.04 92
1634.14 90
1634.23 83
1634.32 74
1634.41 64
1634.51 54
1634.60 46
1634.69 42
1634.78 41
1634.88 42
1634.97 45
1635.06 49
1635.16 52
1635.25 55
1635.34 57
1635.43 59
1635.53 60
1635.62 60
1635.71 60
1635.80 59
1635.90 58
1635.99 56
1636.08 55
1636.17 54
1636.27 55
1636.36 57
1636.45 62
1636.55 69
1636.64 76
1636.73 83
1636.82 90
1636.92 95
1637.01 98
1637.10 99
1637.19 98
1637.29 96
1637.38 92
1637.47 89
1637.56 85
1637.66 82
1637.75 81
1637.84 80
1637.94 81
1638.03 82
1638.12 84
1638.21 86
1638.31 88
1638.40 88
1638.49 87
1638.58 83
1638.68 78
1638.77 70
1638.86 61
1638.96 51
1639.05 41
1639.14 32
1639.23 23
1639.33 16
1639.42 11
1639.51 8
1639.61 7
1639.70 9
1639.79 11
1639.88 15
1639.98 18
1640.07 21
1640.16 24
1640.25 25
1640.35 26
1640.44 26
1640.53 26
1640.63 26
1640.72 29
1640.81 34
1640.90 41
1641.00 50
1641.09 60
1641.18 70
1641.28 79
1641.37 86
1641.46 91
1641.55 92
1641.65 91
1641.74 88
1641.83 84
1641.93 79
1642.02 74
1642.11 70
1642.20 67
1642.30 64
1642.39 63
1642.48 63
1642.58 64
1642.67 66
1642.76 69
1642.85 71
1642.95 74
1643.04 76
1643.13 77
1643.23 78
1643.32 77
1643.41 75
1643.50 71
1643.60 66
1643.69 60
1643.78 53
1643.88 48
1643.97 44
1644.06 43
1644.15 43
1644.25 46
1644.34 49
1644.43 52
1644.53 53
1644.62 53
1644.71 53
1644.80 52
1644.90 53
1644.99 55
1645.08 58
1645.18 62
1645.27 65
1645.36 66
1645.46 64
1645.55 61
1645.64 56
1645.73 51
1645.83 49
1645.92 49
1646.01 50
1646.11 53
1646.20 56
1646.29 58
1646.38 58
1646.48 56
1646.57 52
1646.66 48
1646.76 46
1646.85 47
1646.94 51
1647.04 58
1647.13 68
1647.22 80
1647.31 91
1647.41 101
1647.50 109
1647.59 115
1647.69 119
1647.78 121
1647.87 122
1647.97 123
1648.06 123
1648.15 121
1648.24 118
1648.34 113
1648.43 106
1648.52 98
1648.62 89
1648.71 79
1648.80 70
1648.90 61
1648.99 55
1649.08 50
1649.17 48
1649.27 47
1649.36 48
1649.45 51
1649.55 55
1649.64 58
1649.73 60
1649.83 60
1649.92 57
1650.01 52
1650.11 45
1650.20 38
1650.29 33
1650.38 30
1650.48 31
1650.57 36
1650.66 44
1650.76 54
1650.85 64
1650.94 72
1651.04 79
1651.13 82
1651.22 81
1651.32 76
1651.41 70
1651.50 61
1651.59 52
1651.69 45
1651.78 39
1651.87 35
1651.97 32
1652.06 29
1652.15 25
1652.25 19
1652.34 12
1652.43 4
1652.53 0
1652.62 0
1652.71 0
1652.81 0
1652.90 0
1652.99 0
1653.08 0
1653.18 0
1653.27 4
1653.36 11
1653.46 20
1653.55 30
1653.64 39
1653.74 49
1653.83 58
1653.92 66
1654.02 73
1654.11 79
1654.20 85
1654.30 92
1654.39 98
1654.48 104
1654.58 108
1654.67 112
1654.76 113
1654.86 113
1654.95 112
1655.04 111
1655.14 109
1655.23 106
1655.32 103
1655.41 99
1655.51 94
1655.60 88
1655.69 81
1655.79 74
1655.88 68
1655.97 64
1656.07 61
1656.16 60
1656.25 62
1656.35 65
1656.44 69
1656.53 74
1656.63 80
1656.72 87
1656.81 94
1656.91 103
1657.00 111
1657.09 120
1657.19 128
1657.28 133
1657.37 135
1657.47 133
1657.56 130
1657.65 125
1657.75 120
1657.84 117
1657.93 118
1658.03 121
1658.12 127
1658.21 134
1658.31 142
1658.40 150
1658.49 159
1658.59 168
1658.68 179
1658.77 190
1658.87 200
1658.96 208
1659.05 212
1659.15 211
1659.24 204
1659.33 194
1659.43 182
1659.52 170
1659.61 159
1659.71 151
1659.80 147
1659.89 146
1659.99 147
1660.08 151
1660.17 157
1660.27 163
1660.36 170
1660.45 177
1660.55 182
1660.64 184
1660.73 183
1660.83 180
1660.92 175
1661.01 169
1661.11 164
1661.20 162
1661.29 164
1661.39 171
1661.48 182
1661.57 195
1661.67 210
1661.76 225
1661.85 238
1661.95 250
1662.04 260
1662.13 268
1662.23 274
1662.32 278
1662.41 280
1662.51 279
1662.60 276
1662.69 269
1662.79 261
1662.88 250
1662.97 239
1663.07 227
1663.16 217
1663.25 208
1663.35 201
1663.44 196
1663.53 193
1663.63 191
1663.72 191
1663.82 190
1663.91 189
1664.00 187
1664.10 182
1664.19 176
1664.28 168
1664.38 160
1664.47 152
1664.56 147
1664.66 146
1664.75 148
1664.84 152
1664.94 159
1665.03 165
1665.12 170
1665.22 171
1665.31 168
1665.40 162
1665.50 154
1665.59 145
1665.68 137
1665.78 130
1665.87 125
1665.97 122
1666.06 120
1666.15 119
1666.25 119
1666.34 121
1666.43 123
1666.53 127
1666.62 131
1666.71 135
1666.81 137
1666.90 139
1666.99 141
1667.09 142
1667.18 145
1667.27 149
1667.37 155
1667.46 161
1667.56 167
1667.65 171
1667.74 173
1667.84 172
1667.93 168
1668.02 162
1668.12 155
1668.21 148
1668.30 142
1668.40 137
1668.49 134
1668.58 132
1668.68 129
1668.77 125
1668.87 119
1668.96 112
1669.05 104
1669.15 96
1669.24 88
1669.33 83
1669.43 80
1669.52 81
1669.61 85
1669.71 91
1669.80 99
1669.90 108
1669.99 117
1670.08 124
1670.18 130
1670.27 133
1670.36 133
1670.46 131
1670.55 127
1670.64 122
1670.74 116
1670.83 110
1670.93 105
1671.02 101
1671.11 98
1671.21 98
1671.30 99
1671.39 102
1671.49 106
1671.58 110
1671.67 114
1671.77 117
1671.86 120
1671.96 122
1672.05 124
1672.14 124
1672.24 124
1672.33 123
1672.42 122
1672.52 121
1672.61 120
1672.71 119
1672.80 118
1672.89 116
1672.99 114
1673.08 109
1673.17 103
1673.27 94
1673.36 84
1673.46 72
1673.55 62
1673.64 52
1673.74 44
1673.83 38
1673.92 34
1674.02 31
1674.11 29
1674.20 29
1674.30 29
1674.39 31
1674.49 36
1674.58 44
1674.67 54
1674.77 67
1674.86 80
1674.96 93
1675.05 104
1675.14 112
1675.24 117
1675.33 119
1675.42 119
1675.52 117
1675.61 113
1675.71 109
1675.80 104
1675.89 99
1675.99 94
1676.08 91
1676.17 89
1676.27 89
1676.36 90
1676.46 91
1676.55 91
1676.64 90
1676.74 87
1676.83 81
1676.92 75
1677.02 68
1677.11 63
1677.21 60
1677.30 60
1677.39 63
1677.49 68
1677.58 71
1677.68 73
1677.77 71
1677.86 66
1677.96 58
1678.05 48
1678.14 40
1678.24 34
1678.33 31
1678.43 32
1678.52 36
1678.61 42
1678.71 47
1678.80 51
1678.90 52
1678.99 51
1679.08 46
1679.18 41
1679.27 35
1679.37 31
1679.46 29
1679.55 30
1679.65 34
1679.74 40
1679.83 47
1679.93 53
1680.02 59
1680.12 64
1680.21 67
1680.30 70
1680.40 72
1680.49 73
1680.59 74
1680.68 73
1680.77 71
1680.87 67
1680.96 63
1681.06 60
1681.15 58
1681.24 59
1681.34 62
1681.43 67
1681.53 73
1681.62 79
1681.71 83
1681.81 86
1681.90 86
1682.00 84
1682.09 81
1682.18 76
1682.28 70
1682.37 62
1682.47 54
1682.56 44
1682.65 35
1682.75 27
1682.84 20
1682.93 16
1683.03 16
1683.12 18
1683.22 22
1683.31 27
1683.40 31
1683.50 34
1683.59 34
1683.69 32
1683.78 28
1683.87 23
1683.97 17
1684.06 12
1684.16 7
1684.25 3
1684.35 1
1684.44 1
1684.53 2
1684.63 5
1684.72 9
1684.82 13
1684.91 16
1685.00 19
1685.10 22
1685.19 24
1685.29 26
1685.38 28
1685.47 32
1685.57 36
1685.66 39
1685.76 41
1685.85 42
1685.94 40
1686.04 35
1686.13 29
1686.23 22
1686.32 17
1686.41 13
1686.51 11
1686.60 12
1686.70 14
1686.79 18
1686.88 21
1686.98 24
1687.07 25
1687.17 26
1687.26 26
1687.36 26
1687.45 25
1687.54 24
1687.64 23
1687.73 21
1687.83 20
1687.92 18
1688.01 16
1688.11 15
1688.20 13
1688.30 11
1688.39 8
1688.49 5
1688.58 0
1688.67 0
1688.77 0
1688.86 0
1688.96 0
1689.05 0
1689.14 0
1689.24 0
1689.33 2
1689.43 5
1689.52 7
1689.62 10
1689.71 12
1689.80 15
1689.90 18
1689.99 21
1690.09 24
1690.18 25
1690.27 25
1690.37 25
1690.46 23
1690.56 22
1690.65 22
1690.75 23
1690.84 26
1690.93 31
1691.03 36
1691.12 41
1691.22 45
1691.31 47
1691.40 48
1691.50 47
1691.59 46
1691.69 45
1691.78 44
1691.88 45
1691.97 48
1692.06 52
1692.16 58
1692.25 66
1692.35 75
1692.44 85
1692.54 97
1692.63 108
1692.72 120
1692.82 132
1692.91 142
1693.01 150
1693.10 156
1693.20 160
1693.29 161
1693.38 160
1693.48 157
1693.57 151
1693.67 145
1693.76 137
1693.86 129
1693.95 120
1694.04 112
1694.14 104
1694.23 97
1694.33 90
1694.42 85
1694.52 80
1694.61 76
1694.70 73
1694.80 70
1694.89 67
1694.99 65
1695.08 63
1695.18 62
1695.27 62
1695.36 63
1695.46 66
1695.55 70
1695.65 74
1695.74 79
1695.84 83
1695.93 87
1696.03 89
1696.12 92
1696.21 93
1696.31 96
1696.40 98
1696.50 101
1696.59 104
1696.69 105
1696.78 104
1696.87 101
1696.97 96
1697.06 89
1697.16 81
1697.25 72
1697.35 63
1697.44 53
1697.54 44
1697.63 36
1697.72 28
1697.82 22
1697.91 18
1698.01 16
1698.10 17
1698.20 20
1698.29 26
1698.39 33
1698.48 41
1698.57 49
1698.67 56
1698.76 62
1698.86 66
1698.95 67
1699.05 66
1699.14 63
1699.23 58
1699.33 53
1699.42 48
1699.52 44
1699.61 40
1699.71 38
1699.80 37
1699.90 37
1699.99 37
1700.09 38
1700.18 38
1700.27 38
1700.37 38
1700.46 39
1700.56 41
1700.65 44
1700.75 48
1700.84 53
1700.94 58
1701.03 63
1701.12 66
1701.22 68
1701.31 70
1701.41 70
1701.50 70
1701.60 69
1701.69 69
1701.79 68
1701.88 66
1701.98 64
1702.07 59
1702.16 53
1702.26 45
1702.35 36
1702.45 27
1702.54 20
1702.64 14
1702.73 10
1702.83 8
1702.92 8
1703.01 9
1703.11 11
1703.20 13
1703.30 15
1703.39 16
1703.49 16
1703.58 15
1703.68 14
1703.77 13
1703.87 13
1703.96 12
1704.06 13
1704.15 14
1704.24 15
1704.34 17
1704.43 18
1704.53 19
1704.62 21
1704.72 24
1704.81 29
1704.91 36
1705.00 46
1705.10 57
1705.19 67
1705.28 76
1705.38 80
1705.47 81
1705.57 76
1705.66 68
1705.76 55
1705.85 41
1705.95 27
1706.04 13
1706.14 1
1706.23 0
1706.33 0
1706.42 0
1706.52 0
1706.61 0
1706.70 0
1706.80 0
1706.89 0
1706.99 5
1707.08 14
1707.18 24
1707.27 33
1707.37 43
1707.46 51
1707.56 59
1707.65 66
1707.75 70
1707.84 72
1707.94 73
1708.03 72
1708.12 69
1708.22 67
1708.31 64
1708.41 61
1708.50 57
1708.60 53
1708.69 47
1708.79 41
1708.88 34
1708.98 28
1709.07 21
1709.17 15
1709.26 10
1709.36 6
1709.45 3
1709.55 2
1709.64 3
1709.73 7
1709.83 14
1709.92 25
1710.02 37
1710.11 50
1710.21 62
1710.30 71
1710.40 76
1710.49 77
1710.59 74
1710.68 70
1710.78 65
1710.87 61
1710.97 58
1711.06 54
1711.16 50
1711.25 45
1711.35 40
1711.44 34
1711.54 28
1711.63 26
1711.72 26
1711.82 28
1711.91 32
1712.01 35
1712.10 37
1712.20 35
1712.29 29
1712.39 21
1712.48 12
1712.58 4
1712.67 0
1712.77 0
1712.86 0
1712.96 0
1713.05 7
1713.15 18
1713.24 30
1713.34 42
1713.43 52
1713.53 59
1713.62 62
1713.72 61
1713.81 56
1713.91 50
1714.00 42
1714.10 34
1714.19 27
1714.29 20
1714.38 13
1714.48 8
1714.57 2
1714.66 0
1714.76 0
1714.85 0
1714.95 0
1715.04 0
1715.14 1
1715.23 8
1715.33 16
1715.42 25
1715.52 34
1715.61 42
1715.71 48
1715.80 51
1715.90 52
1715.99 50
1716.09 47
1716.18 44
1716.28 40
1716.37 37
1716.47 35
1716.56 31
1716.66 28
1716.75 24
1716.85 19
1716.94 15
1717.04 11
1717.13 8
1717.23 6
1717.32 5
1717.42 6
1717.51 8
1717.61 11
1717.70 13
1717.80 15
1717.89 16
1717.99 16
1718.08 14
1718.18 9
1718.27 3
1718.37 0
1718.46 0
1718.56 0
1718.65 0
1718.75 0
1718.84 0
1718.94 0
1719.03 2
1719.13 12
1719.22 21
1719.32 28
1719.41 32
1719.51 33
1719.60 32
1719.70 30
1719.79 27
1719.89 26
1719.98 26
1720.08 28
1720.17 31
1720.27 34
1720.36 36
1720.46 36
1720.55 34
1720.65 29
1720.74 22
1720.84 13
1720.93 6
1721.03 0
1721.12 0
1721.22 2
1721.31 10
1721.41 20
1721.50 33
1721.60 44
1721.69 54
1721.79 60
1721.88 62
1721.98 60
1722.07 56
1722.17 50
1722.26 43
1722.36 36
1722.45 30
1722.55 25
1722.64 21
1722.74 17
1722.83 14
1722.93 11
1723.02 9
1723.12 8
1723.21 9
1723.31 12
1723.40 18
1723.50 25
1723.59 34
1723.69 43
1723.78 51
1723.88 57
1723.98 60
1724.07 60
1724.17 58
1724.26 54
1724.36 51
1724.45 48
1724.55 46
1724.64 46
1724.74 46
1724.83 46
1724.93 45
1725.02 44
1725.12 41
1725.21 39
1725.31 36
1725.40 34
1725.50 33
1725.59 34
1725.69 36
1725.78 40
1725.88 44
1725.97 48
1726.07 51
1726.16 53
1726.26 54
1726.35 54
1726.45 55
1726.54 57
1726.64 60
1726.74 63
1726.83 67
1726.93 68
1727.02 67
1727.12 62
1727.21 55
1727.31 46
1727.40 37
1727.50 30
1727.59 25
1727.69 24
1727.78 25
1727.88 28
1727.97 31
1728.07 32
1728.16 32
1728.26 30
1728.35 25
1728.45 18
1728.54 10
1728.64 2
1728.74 0
1728.83 0
1728.93 0
1729.02 0
1729.12 0
1729.21 0
1729.31 1
1729.40 5
1729.50 6
1729.59 7
1729.69 6
1729.78 6
1729.88 5
1729.97 5
1730.07 5
1730.16 4
1730.26 2
1730.35 0
1730.45 0
1730.55 0
1730.64 4
1730.74 11
1730.83 21
1730.93 31
1731.02 41
1731.12 48
1731.21 52
1731.31 53
1731.40 53
1731.50 52
1731.59 50
1731.69 48
1731.78 45
1731.88 43
1731.98 40
1732.07 37
1732.17 35
1732.26 35
1732.36 37
1732.45 40
1732.55 45
1732.64 48
1732.74 50
1732.83 51
1732.93 49
1733.02 47
1733.12 44
1733.22 43
1733.31 42
1733.41 41
1733.50 39
1733.60 36
1733.69 32
1733.79 26
1733.88 19
1733.98 11
1734.07 5
1734.17 0
1734.26 0
1734.36 0
1734.46 0
1734.55 0
1734.65 0
1734.74 0
1734.84 0
1734.93 0
1735.03 0
1735.12 2
1735.22 6
1735.31 11
1735.41 16
1735.51 21
1735.60 25
1735.70 29
1735.79 34
1735.89 38
1735.98 42
1736.08 45
1736.17 47
1736.27 46
1736.36 43
1736.46 38
1736.56 31
1736.65 23
1736.75 15
1736.84 9
1736.94 4
1737.03 3
1737.13 4
1737.22 8
1737.32 15
1737.42 25
1737.51 37
1737.61 51
1737.70 65
1737.80 78
1737.89 88
1737.99 94
1738.08 95
1738.18 92
1738.27 85
1738.37 77
1738.47 68
1738.56 60
1738.66 55
1738.75 52
1738.85 51
1738.94 51
1739.04 49
1739.13 47
1739.23 42
1739.33 36
1739.42 28
1739.52 20
1739.61 12
1739.71 7
1739.80 3
1739.90 3
1739.99 5
1740.09 10
1740.19 18
1740.28 29
1740.38 41
1740.47 53
1740.57 63
1740.66 70
1740.76 73
1740.85 71
1740.95 65
1741.05 57
1741.14 48
1741.24 40
1741.33 34
1741.43 32
1741.52 32
1741.62 35
1741.72 39
1741.81 45
1741.91 51
1742.00 57
1742.10 61
1742.19 64
1742.29 65
1742.38 63
1742.48 60
1742.58 55
1742.67 49
1742.77 45
1742.86 42
1742.96 42
1743.05 46
1743.15 52
1743.25 62
1743.34 72
1743.44 82
1743.53 89
1743.63 93
1743.72 94
1743.82 90
1743.92 84
1744.01 75
1744.11 66
1744.20 57
1744.30 47
1744.39 37
1744.49 27
1744.59 16
1744.68 5
1744.78 0
1744.87 0
1744.97 0
1745.06 0
1745.16 0
1745.26 0
1745.35 0
1745.45 7
1745.54 22
1745.64 36
1745.73 49
1745.83 58
1745.93 63
1746.02 65
1746.12 63
1746.21 58
1746.31 51
1746.40 44
1746.50 37
1746.60 30
1746.69 23
1746.79 18
1746.88 12
1746.98 7
1747.07 3
1747.17 0
1747.27 0
1747.36 0
1747.46 2
1747.55 5
1747.65 7
1747.74 7
1747.84 5
1747.94 1
1748.03 0
1748.13 0
1748.22 0
1748.32 0
1748.42 0
1748.51 1
1748.61 6
1748.70 11
1748.80 14
1748.89 16
1748.99 17
1749.09 19
1749.18 22
1749.28 27
1749.37 33
1749.47 41
1749.57 49
1749.66 55
1749.76 60
1749.85 63
1749.95 64
1750.04 64
1750.14 64
1750.24 64
1750.33 64
1750.43 64
1750.52 62
1750.62 60
1750.72 55
1750.81 48
1750.91 39
1751.00 29
1751.10 20
1751.19 12
1751.29 7
1751.39 4
1751.48 4
1751.58 4
1751.67 5
1751.77 5
1751.87 4
1751.96 1
1752.06 0
1752.15 0
1752.25 0
1752.35 0
1752.44 2
1752.54 9
1752.63 17
1752.73 25
1752.83 31
1752.92 36
1753.02 39
1753.11 42
1753.21 45
1753.30 47
1753.40 49
1753.50 50
1753.59 50
1753.69 49
1753.78 45
1753.88 41
1753.98 35
1754.07 29
1754.17 24
1754.26 20
1754.36 18
1754.46 19
1754.55 23
1754.65 29
1754.74 36
1754.84 45
1754.94 53
1755.03 60
1755.13 66
1755.22 72
1755.32 77
1755.42 83
1755.51 90
1755.61 98
1755.70 104
1755.80 109
1755.90 110
1755.99 106
1756.09 97
1756.18 83
1756.28 66
1756.38 48
1756.47 31
1756.57 16
1756.66 5
1756.76 0
1756.86 0
1756.95 0
1757.05 0
1757.14 0
1757.24 0
1757.34 0
1757.43 2
1757.53 4
1757.62 5
1757.72 6
1757.82 8
1757.91 10
1758.01 13
1758.11 16
1758.20 19
1758.30 21
1758.39 22
1758.49 20
1758.59 16
1758.68 10
1758.78 4
1758.87 0
1758.97 0
1759.07 0
1759.16 0
1759.26 0
1759.35 0
1759.45 0
1759.55 0
1759.64 7
1759.74 21
1759.83 37
1759.93 53
1760.03 68
1760.12 80
1760.22 88
1760.32 92
1760.41 91
1760.51 87
1760.60 81
1760.70 75
1760.80 71
1760.89 68
1760.99 68
1761.08 68
1761.18 68
1761.28 68
1761.37 66
1761.47 63
1761.57 59
1761.66 57
1761.76 55
1761.85 56
1761.95 58
1762.05 62
1762.14 67
1762.24 72
1762.33 76
1762.43 80
1762.53 82
1762.62 83
1762.72 82
1762.82 82
1762.91 81
1763.01 81
1763.10 83
1763.20 87
1763.30 94
1763.39 103
1763.49 113
1763.59 124
1763.68 134
1763.78 143
1763.87 152
1763.97 159
1764.07 165
1764.16 169
1764.26 172
1764.36 171
1764.45 167
1764.55 159
1764.64 149
1764.74 137
1764.84 124
1764.93 113
1765.03 103
1765.13 96
1765.22 91
1765.32 88
1765.41 86
1765.51 84
1765.61 82
1765.70 79
1765.80 75
1765.90 71
1765.99 68
1766.09 66
1766.18 66
1766.28 68
1766.38 72
1766.47 76
1766.57 79
1766.67 82
1766.76 82
1766.86 80
1766.95 76
1767.05 71
1767.15 64
1767.24 57
1767.34 51
1767.44 48
1767.53 46
1767.63 47
1767.73 49
1767.82 52
1767.92 55
1768.01 57
1768.11 56
1768.21 53
1768.30 49
1768.40 44
1768.50 40
1768.59 36
1768.69 34
1768.79 33
1768.88 32
1768.98 31
1769.07 29
1769.17 26
1769.27 22
1769.36 17
1769.46 12
1769.56 8
1769.65 6
1769.75 5
1769.85 7
1769.94 11
1770.04 18
1770.13 26
1770.23 34
1770.33 42
1770.42 49
1770.52 53
1770.62 54
1770.71 55
1770.81 53
1770.91 52
1771.00 50
1771.10 48
1771.20 47
1771.29 47
1771.39 47
1771.48 48
1771.58 49
1771.68 52
1771.77 55
1771.87 58
1771.97 61
1772.06 65
1772.16 68
1772.26 72
1772.35 75
1772.45 80
1772.55 84
1772.64 90
1772.74 96
1772.83 102
1772.93 109
1773.03 117
1773.12 125
1773.22 135
1773.32 145
1773.41 156
1773.51 168
1773.61 180
1773.70 190
1773.80 199
1773.90 204
1773.99 206
1774.09 203
1774.19 197
1774.28 189
1774.38 181
1774.48 172
1774.57 165
1774.67 159
1774.76 155
1774.86 151
1774.96 147
1775.05 143
1775.15 138
1775.25 132
1775.34 126
1775.44 119
1775.54 112
1775.63 105
1775.73 99
1775.83 93
1775.92 87
1776.02 82
1776.12 78
1776.21 75
1776.31 72
1776.41 69
1776.50 67
1776.60 65
1776.70 64
1776.79 64
1776.89 65
1776.99 66
1777.08 68
1777.18 70
1777.28 73
1777.37 77
1777.47 80
1777.57 84
1777.66 89
1777.76 93
1777.85 95
1777.95 97
1778.05 96
1778.14 93
1778.24 88
1778.34 81
1778.43 74
1778.53 68
1778.63 62
1778.72 58
1778.82 56
1778.92 56
1779.01 58
1779.11 62
1779.21 69
1779.30 76
1779.40 85
1779.50 94
1779.59 102
1779.69 109
1779.79 114
1779.88 117
1779.98 117
1780.08 116
1780.17 114
1780.27 112
1780.37 110
1780.46 107
1780.56 104
1780.66 100
1780.75 95
1780.85 89
1780.95 83
1781.04 75
1781.14 69
1781.24 65
1781.33 62
1781.43 62
1781.53 65
1781.62 71
1781.72 78
1781.82 85
1781.91 93
1782.01 98
1782.11 102
1782.21 102
1782.30 101
1782.40 98
1782.50 96
1782.59 94
1782.69 95
1782.79 97
1782.88 99
1782.98 102
1783.08 105
1783.17 106
1783.27 106
1783.37 107
1783.46 108
1783.56 111
1783.66 113
1783.75 115
1783.85 115
1783.95 112
1784.04 107
1784.14 98
1784.24 89
1784.33 80
1784.43 72
1784.53 66
1784.62 62
1784.72 61
1784.82 61
1784.91 62
1785.01 64
1785.11 68
1785.20 73
1785.30 79
1785.40 86
1785.50 93
1785.59 100
1785.69 107
1785.79 113
1785.88 117
1785.98 120
1786.08 121
1786.17 120
1786.27 119
1786.37 117
1786.46 114
1786.56 112
1786.66 109
1786.75 106
1786.85 103
1786.95 99
1787.04 96
1787.14 93
1787.24 92
1787.34 91
1787.43 92
1787.53 94
1787.63 96
1787.72 97
1787.82 98
1787.92 97
1788.01 94
1788.11 90
1788.21 85
1788.30 79
1788.40 74
1788.50 69
1788.59 66
1788.69 66
1788.79 68
1788.89 72
1788.98 77
1789.08 84
1789.18 91
1789.27 96
1789.37 100
1789.47 103
1789.56 103
1789.66 102
1789.76 99
1789.85 95
1789.95 91
1790.05 86
1790.15 81
1790.24 77
1790.34 73
1790.44 69
1790.53 65
1790.63 62
1790.73 60
1790.82 60
1790.92 61
1791.02 63
1791.12 68
1791.21 74
1791.31 80
1791.41 87
1791.50 94
1791.60 100
1791.70 107
1791.79 115
1791.89 123
1791.99 133
1792.08 143
1792.18 152
1792.28 159
1792.38 164
1792.47 165
1792.57 164
1792.67 159
1792.76 154
1792.86 147
1792.96 141
1793.06 136
1793.15 133
1793.25 131
1793.35 130
1793.44 131
1793.54 133
1793.64 137
1793.73 143
1793.83 150
1793.93 158
1794.03 167
1794.12 176
1794.22 185
1794.32 191
1794.41 195
1794.51 197
1794.61 196
1794.70 193
1794.80 189
1794.90 183
1795.00 178
1795.09 174
1795.19 172
1795.29 174
1795.38 178
1795.48 184
1795.58 193
1795.68 203
1795.77 213
1795.87 224
1795.97 234
1796.06 243
1796.16 253
1796.26 261
1796.36 267
1796.45 272
1796.55 273
1796.65 271
1796.74 264
1796.84 254
1796.94 242
1797.04 229
1797.13 217
1797.23 208
1797.33 201
1797.42 197
1797.52 195
1797.62 195
1797.72 194
1797.81 191
1797.91 186
1798.01 181
1798.10 175
1798.20 169
1798.30 164
1798.40 161
1798.49 159
1798.59 157
1798.69 156
1798.78 155
1798.88 154
1798.98 154
1799.08 155
1799.17 157
1799.27 160
1799.37 164
1799.46 167
1799.56 168
1799.66 166
1799.76 162
1799.85 154
1799.95 145
1800.05 135
1800.14 126
1800.24 118
1800.34 111
1800.44 106
1800.53 101
1800.63 96
1800.73 91
1800.83 87
1800.92 85
1801.02 86
1801.12 90
1801.21 96
1801.31 105
1801.41 113
1801.51 121
1801.60 127
1801.70 129
1801.80 130
1801.89 129
1801.99 128
1802.09 126
1802.19 123
1802.28 119
1802.38 114
1802.48 108
1802.58 101
1802.67 93
1802.77 85
1802.87 78
1802.96 73
1803.06 70
1803.16 69
1803.26 69
1803.35 72
1803.45 74
1803.55 76
1803.65 76
1803.74 75
1803.84 71
1803.94 65
1804.04 58
1804.13 50
1804.23 43
1804.33 38
1804.42 34
1804.52 32
1804.62 32
1804.72 33
1804.81 35
1804.91 37
1805.01 39
1805.11 40
1805.20 42
1805.30 44
1805.40 48
1805.50 52
1805.59 57
1805.69 63
1805.79 66
1805.88 67
1805.98 65
1806.08 59
1806.18 50
1806.27 38
1806.37 26
1806.47 14
1806.57 4
1806.66 0
1806.76 0
1806.86 0
1806.96 0
1807.05 0
1807.15 0
1807.25 0
1807.35 0
1807.44 3
1807.54 9
1807.64 15
1807.74 21
1807.83 26
1807.93 32
1808.03 38
1808.13 45
1808.22 50
1808.32 54
1808.42 55
1808.51 54
1808.61 51
1808.71 44
1808.81 36
1808.90 26
1809.00 16
1809.10 6
1809.20 0
1809.29 0
1809.39 0
1809.49 0
1809.59 0
1809.68 0
1809.78 0
1809.88 2
1809.98 11
1810.07 19
1810.17 27
1810.27 35
1810.37 41
1810.46 46
1810.56 51
1810.66 55
1810.76 59
1810.85 63
1810.95 68
1811.05 74
1811.15 81
1811.24 88
1811.34 95
1811.44 102
1811.54 106
1811.63 108
1811.73 107
1811.83 103
1811.93 96
1812.02 88
1812.12 80
1812.22 73
1812.32 69
1812.41 66
1812.51 65
1812.61 65
1812.71 64
1812.80 63
1812.90 60
1813.00 56
1813.10 50
1813.19 44
1813.29 37
1813.39 31
1813.49 24
1813.59 20
1813.68 17
1813.78 17
1813.88 20
1813.98 26
1814.07 35
1814.17 45
1814.27 57
1814.37 68
1814.46 78
1814.56 86
1814.66 91
1814.76 93
1814.85 93
1814.95 90
1815.05 86
1815.15 81
1815.24 76
1815.34 71
1815.44 68
1815.54 65
1815.63 64
1815.73 65
1815.83 68
1815.93 72
1816.03 78
1816.12 84
1816.22 91
1816.32 97
1816.42 102
1816.51 105
1816.61 106
1816.71 107
1816.81 107
1816.90 106
1817.00 105
1817.10 103
1817.20 100
1817.30 96
1817.39 91
1817.49 85
1817.59 80
1817.69 75
1817.78 72
1817.88 69
1817.98 68
1818.08 68
1818.17 69
1818.27 71
1818.37 74
1818.47 78
1818.57 83
1818.66 88
1818.76 91
1818.86 94
1818.96 94
1819.05 91
1819.15 86
1819.25 79
1819.35 71
1819.44 63
1819.54 56
1819.64 51
1819.74 48
1819.84 47
1819.93 49
1820.03 53
1820.13 57
1820.23 61
1820.32 65
1820.42 66
1820.52 64
1820.62 59
1820.72 52
1820.81 45
1820.91 39
1821.01 36
1821.11 36
1821.20 41
1821.30 49
1821.40 59
1821.50 69
1821.60 77
1821.69 82
1821.79 82
1821.89 80
1821.99 75
1822.08 68
1822.18 63
1822.28 58
1822.38 55
1822.48 53
1822.57 53
1822.67 53
1822.77 54
1822.87 54
1822.96 53
1823.06 52
1823.16 50
1823.26 48
1823.36 46
1823.45 45
1823.55 46
1823.65 50
1823.75 56
1823.85 66
1823.94 79
1824.04 93
1824.14 108
1824.24 121
1824.33 131
1824.43 139
1824.53 142
1824.63 143
1824.73 142
1824.82 138
1824.92 133
1825.02 128
1825.12 121
1825.22 112
1825.31 103
1825.41 93
1825.51 84
1825.61 76
1825.71 70
1825.80 68
1825.90 70
1826.00 75
1826.10 82
1826.19 91
1826.29 98
1826.39 102
1826.49 103
1826.59 100
1826.68 94
1826.78 86
1826.88 78
1826.98 71
1827.08 66
1827.17 63
1827.27 63
1827.37 64
1827.47 65
1827.57 67
1827.66 70
1827.76 73
1827.86 76
1827.96 79
1828.06 82
1828.15 83
1828.25 82
1828.35 78
1828.45 72
1828.55 64
1828.64 54
1828.74 45
1828.84 35
1828.94 27
1829.04 19
1829.13 13
1829.23 8
1829.33 5
1829.43 2
1829.53 2
1829.62 2
1829.72 3
1829.82 4
1829.92 4
1830.02 4
1830.11 2
1830.21 1
1830.31 0
1830.41 0
1830.51 0
1830.60 0
1830.70 0
1830.80 0
1830.90 1
1831.00 4
1831.09 8
1831.19 11
1831.29 15
1831.39 18
1831.49 22
1831.58 26
1831.68 31
1831.78 35
1831.88 39
1831.98 42
1832.07 42
1832.17 41
1832.27 38
1832.37 34
1832.47 30
1832.56 29
1832.66 29
1832.76 32
1832.86 36
1832.96 42
1833.06 47
1833.15 49
1833.25 49
1833.35 47
1833.45 42
1833.55 35
1833.64 27
1833.74 18
1833.84 11
1833.94 3
1834.04 0
1834.13 0
1834.23 0
1834.33 0
1834.43 0
1834.53 0
1834.63 0
1834.72 0
1834.82 0
1834.92 12
1835.02 25
1835.12 37
1835.21 46
1835.31 51
1835.41 51
1835.51 47
1835.61 39
1835.70 31
1835.80 24
1835.90 20
1836.00 20
1836.10 24
1836.20 31
1836.29 39
1836.39 48
1836.49 57
1836.59 64
1836.69 70
1836.78 76
1836.88 80
1836.98 84
1837.08 87
1837.18 89
1837.28 91
1837.37 91
1837.47 88
1837.57 83
1837.67 76
1837.77 68
1837.87 57
1837.96 47
1838.06 37
1838.16 30
1838.26 26
1838.36 25
1838.45 28
1838.55 35
1838.65 44
1838.75 54
1838.85 64
1838.95 73
1839.04 78
1839.14 80
1839.24 77
1839.34 72
1839.44 65
1839.54 57
1839.63 50
1839.73 44
1839.83 40
1839.93 38
1840.03 36
1840.13 35
1840.22 33
1840.32 31
1840.42 28
1840.52 26
1840.62 25
1840.71 25
1840.81 24
1840.91 24
1841.01 23
1841.11 21
1841.21 18
1841.30 15
1841.40 13
1841.50 13
1841.60 13
1841.70 14
1841.80 15
1841.89 14
1841.99 13
1842.09 10
1842.19 6
1842.29 2
1842.39 0
1842.48 0
1842.58 0
1842.68 4
1842.78 9
1842.88 13
1842.98 16
1843.07 17
1843.17 14
1843.27 10
1843.37 5
1843.47 1
1843.57 0
1843.67 1
1843.76 5
1843.86 10
1843.96 16
1844.06 19
1844.16 20
1844.26 19
1844.35 15
1844.45 9
1844.55 4
1844.65 0
1844.75 0
1844.85 0
1844.94 0
1845.04 4
1845.14 10
1845.24 18
1845.34 26
1845.44 34
1845.53 40
1845.63 44
1845.73 45
1845.83 45
1845.93 41
1846.03 36
1846.13 31
1846.22 25
1846.32 21
1846.42 18
1846.52 16
1846.62 17
1846.72 19
1846.81 22
1846.91 25
1847.01 30
1847.11 35
1847.21 41
1847.31 48
1847.41 54
1847.50 60
1847.60 65
1847.70 68
1847.80 70
1847.90 72
1848.00 72
1848.10 73
1848.19 73
1848.29 73
1848.39 73
1848.49 72
1848.59 70
1848.69 67
1848.78 62
1848.88 57
1848.98 51
1849.08 45
1849.18 39
1849.28 33
1849.38 29
1849.47 25
1849.57 23
1849.67 21
1849.77 20
1849.87 18
1849.97 16
1850.07 12
1850.16 8
1850.26 3
1850.36 0
1850.46 0
1850.56 0
1850.66 0
1850.76 0
1850.85 0
1850.95 3
1851.05 5
1851.15 7
1851.25 9
1851.35 11
1851.45 15
1851.54 21
1851.64 28
1851.74 37
1851.84 46
1851.94 54
1852.04 61
1852.14 66
1852.23 69
1852.33 70
1852.43 70
1852.53 69
1852.63 68
1852.73 66
1852.83 64
1852.92 64
1853.02 63
1853.12 62
1853.22 61
1853.32 59
1853.42 56
1853.52 51
1853.62 46
1853.71 40
1853.81 36
1853.91 34
1854.01 34
1854.11 36
1854.21 42
1854.31 49
1854.40 58
1854.50 66
1854.60 73
1854.70 80
1854.80 85
1854.90 90
1855.00 93
1855.10 96
1855.19 97
1855.29 97
1855.39 96
1855.49 92
1855.59 88
1855.69 83
1855.79 78
1855.88 74
1855.98 71
1856.08 68
1856.18 65
1856.28 62
1856.38 58
1856.48 55
1856.58 51
1856.67 49
1856.77 48
1856.87 49
1856.97 51
1857.07 55
1857.17 61
1857.27 66
1857.37 72
1857.46 77
1857.56 82
1857.66 85
1857.76 88
1857.86 89
1857.96 89
1858.06 88
1858.16 87
1858.25 84
1858.35 82
1858.45 79
1858.55 78
1858.65 78
1858.75 79
1858.85 80
1858.95 83
1859.05 86
1859.14 88
1859.24 89
1859.34 87
1859.44 85
1859.54 81
1859.64 75
1859.74 70
1859.84 64
1859.93 59
1860.03 54
1860.13 49
1860.23 45
1860.33 42
1860.43 39
1860.53 38
1860.63 38
1860.72 40
1860.82 43
1860.92 45
1861.02 46
1861.12 45
1861.22 42
1861.32 37
1861.42 32
1861.52 27
1861.61 25
1861.71 25
1861.81 28
1861.91 33
1862.01 37
1862.11 40
1862.21 41
1862.31 38
1862.41 34
1862.50 29
1862.60 24
1862.70 23
1862.80 24
1862.90 27
1863.00 33
1863.10 41
1863.20 48
1863.30 56
1863.39 63
1863.49 70
1863.59 76
1863.69 79
1863.79 80
1863.89 78
1863.99 72
1864.09 65
1864.19 57
1864.28 51
1864.38 48
1864.48 49
1864.58 53
1864.68 61
1864.78 69
1864.88 77
1864.98 83
1865.08 88
1865.18 89
1865.27 89
1865.37 87
1865.47 84
1865.57 79
1865.67 73
1865.77 66
1865.87 59
1865.97 52
1866.07 46
1866.16 42
1866.26 40
1866.36 41
1866.46 42
1866.56 44
1866.66 46
1866.76 47
1866.86 46
1866.96 45
1867.06 43
1867.15 42
1867.25 41
1867.35 41
1867.45 42
1867.55 42
1867.65 42
1867.75 42
1867.85 40
1867.95 39
1868.05 37
1868.15 37
1868.24 37
1868.34 38
1868.44 39
1868.54 39
1868.64 39
1868.74 37
1868.84 33
1868.94 29
1869.04 24
1869.14 21
1869.23 19
1869.33 18
1869.43 20
1869.53 22
1869.63 25
1869.73 28
1869.83 31
1869.93 33
1870.03 34
1870.13 34
1870.23 33
1870.32 30
1870.42 27
1870.52 22
1870.62 18
1870.72 15
1870.82 13
1870.92 13
1871.02 15
1871.12 17
1871.22 19
1871.32 19
1871.41 17
1871.51 13
1871.61 7
1871.71 0
1871.81 0
1871.91 0
1872.01 0
1872.11 0
1872.21 0
1872.31 0
1872.41 0
1872.51 0
1872.60 6
1872.70 13
1872.80 19
1872.90 25
1873.00 30
1873.10 33
1873.20 33
1873.30 30
1873.40 25
1873.50 19
1873.60 13
1873.70 9
1873.79 8
1873.89 11
1873.99 18
1874.09 29
1874.19 42
1874.29 56
1874.39 70
1874.49 81
1874.59 89
1874.69 94
1874.79 96
1874.89 96
1874.98 95
1875.08 95
1875.18 96
1875.28 98
1875.38 100
1875.48 101
1875.58 102
1875.68 101
1875.78 101
1875.88 101
1875.98 102
1876.08 104
1876.18 107
1876.27 111
1876.37 113
1876.47 115
1876.57 114
1876.67 112
1876.77 108
1876.87 104
1876.97 99
1877.07 93
1877.17 87
1877.27 81
1877.37 74
1877.47 69
1877.57 65
1877.66 63
1877.76 63
1877.86 64
1877.96 66
1878.06 66
1878.16 65
1878.26 62
1878.36 57
1878.46 52
1878.56 48
1878.66 45
1878.76 45
1878.86 47
1878.96 49
1879.05 50
1879.15 51
1879.25 51
1879.35 50
1879.45 48
1879.55 47
1879.65 47
1879.75 50
1879.85 54
1879.95 60
1880.05 68
1880.15 76
1880.25 85
1880.35 94
1880.45 103
1880.55 112
1880.64 121
1880.74 130
1880.84 138
1880.94 146
1881.04 151
1881.14 153
1881.24 152
1881.34 147
1881.44 142
1881.54 135
1881.64 130
1881.74 126
1881.84 125
1881.94 126
1882.04 128
1882.14 130
1882.23 131
1882.33 131
1882.43 130
1882.53 127
1882.63 125
1882.73 122
1882.83 119
1882.93 116
1883.03 113
1883.13 109
1883.23 105
1883.33 101
1883.43 96
1883.53 92
1883.63 87
1883.73 83
1883.83 78
1883.93 74
1884.02 71
1884.12 68
1884.22 67
1884.32 68
1884.42 70
1884.52 72
1884.62 75
1884.72 77
1884.82 77
1884.92 74
1885.02 70
1885.12 65
1885.22 59
1885.32 55
1885.42 54
1885.52 55
1885.62 58
1885.72 63
1885.82 68
1885.91 71
1886.01 72
1886.11 70
1886.21 68
1886.31 66
1886.41 65
1886.51 64
1886.61 64
1886.71 63
1886.81 63
1886.91 62
1887.01 61
1887.11 61
1887.21 63
1887.31 69
1887.41 77
1887.51 87
1887.61 99
1887.71 111
1887.81 121
1887.91 127
1888.00 130
1888.10 128
1888.20 124
1888.30 118
1888.40 112
1888.50 107
1888.60 104
1888.70 102
1888.80 101
1888.90 100
1889.00 100
1889.10 99
1889.20 98
1889.30 96
1889.40 94
1889.50 92
1889.60 90
1889.70 89
1889.80 87
1889.90 85
1890.00 82
1890.10 78
1890.20 73
1890.30 67
1890.40 59
1890.49 51
1890.59 43
1890.69 35
1890.79 27
1890.89 21
1890.99 17
1891.09 15
1891.19 16
1891.29 19
1891.39 26
1891.49 36
1891.59 47
1891.69 59
1891.79 71
1891.89 80
1891.99 86
1892.09 89
1892.19 88
1892.29 85
1892.39 81
1892.49 76
1892.59 71
1892.69 68
1892.79 66
1892.89 66
1892.99 66
1893.09 67
1893.19 67
1893.29 66
1893.38 64
1893.48 60
1893.58 55
1893.68 50
1893.78 43
1893.88 36
1893.98 29
1894.08 23
1894.18 18
1894.28 15
1894.38 15
1894.48 17
1894.58 20
1894.68 26
1894.78 32
1894.88 37
1894.98 43
1895.08 49
1895.18 54
1895.28 60
1895.38 65
1895.48 70
1895.58 72
1895.68 73
1895.78 71
1895.88 68
1895.98 64
1896.08 61
1896.18 61
1896.28 63
1896.38 69
1896.48 77
1896.58 88
1896.68 100
1896.78 112
1896.88 121
1896.98 127
1897.08 129
1897.18 127
1897.28 121
1897.38 113
1897.47 104
1897.57 95
1897.67 88
1897.77 82
1897.87 78
1897.97 76
1898.07 75
1898.17 77
1898.27 80
1898.37 87
1898.47 96
1898.57 106
1898.67 118
1898.77 128
1898.87 135
1898.97 139
1899.07 139
1899.17 135
1899.27 129
1899.37 122
1899.47 115
1899.57 108
1899.67 102
1899.77 97
1899.87 94
1899.97 92
1900.07 92
1900.17 91
1900.27 91
1900.37 91
1900.47 90
1900.57 88
1900.67 86
1900.77 83
1900.87 80
1900.97 76
1901.07 74
1901.17 71
1901.27 69
1901.37 67
1901.47 66
1901.57 65
1901.67 65
1901.77 65
1901.87 66
1901.97 67
1902.07 68
1902.17 68
1902.27 67
1902.37 66
1902.47 63
1902.57 61
1902.67 58
1902.77 55
1902.87 52
1902.97 49
1903.07 46
1903.17 43
1903.27 39
1903.37 34
1903.47 28
1903.57 23
1903.67 18
1903.77 14
1903.87 12
1903.97 12
1904.07 12
1904.17 13
1904.27 13
1904.37 11
1904.47 7
1904.57 1
1904.67 0
1904.77 0
1904.87 0
1904.97 0
1905.07 0
1905.17 0
1905.27 0
1905.37 12
1905.47 24
1905.57 35
1905.67 41
1905.77 44
1905.87 42
1905.97 37
1906.07 30
1906.17 23
1906.27 17
1906.37 13
1906.47 11
1906.57 11
1906.67 12
1906.77 13
1906.87 13
1906.97 13
1907.07 13
1907.17 13
1907.27 14
1907.37 16
1907.47 19
1907.57 25
1907.67 33
1907.77 42
1907.87 51
1907.97 61
1908.07 69
1908.17 73
1908.27 75
1908.37 74
1908.47 72
1908.57 69
1908.67 66
1908.77 66
1908.87 67
1908.97 70
1909.07 73
1909.17 74
1909.27 73
1909.37 71
1909.47 66
1909.57 61
1909.67 56
1909.77 53
1909.87 53
1909.97 57
1910.07 63
1910.17 71
1910.27 81
1910.37 92
1910.47 102
1910.57 110
1910.67 116
1910.77 119
1910.87 119
1910.97 118
1911.07 115
1911.17 112
1911.27 109
1911.37 107
1911.47 105
1911.57 104
1911.67 101
1911.77 99
1911.87 96
1911.98 92
1912.08 89
1912.18 86
1912.28 83
1912.38 80
1912.48 77
1912.58 74
1912.68 72
1912.78 70
1912.88 69
1912.98 69
1913.08 71
1913.18 74
1913.28 78
1913.38 81
1913.48 84
1913.58 86
1913.68 88
1913.78 89
1913.88 89
1913.98 88
1914.08 86
1914.18 83
1914.28 81
1914.38 79
1914.48 78
1914.58 80
1914.68 83
1914.78 89
1914.88 96
1914.98 104
1915.08 111
1915.18 116
1915.28 120
1915.38 122
1915.48 122
1915.58 122
1915.68 121
1915.78 120
1915.88 120
1915.98 119
1916.09 118
1916.19 114
1916.29 108
1916.39 98
1916.49 86
1916.59 71
1916.69 54
1916.79 37
1916.89 21
1916.99 7
1917.09 0
1917.19 0
1917.29 0
1917.39 0
1917.49 0
1917.59 0
1917.69 7
1917.79 18
1917.89 30
1917.99 42
1918.09 54
1918.19 64
1918.29 73
1918.39 79
1918.49 83
1918.59 84
1918.69 84
1918.79 83
1918.89 81
1919.00 80
1919.10 79
1919.20 77
1919.30 75
1919.40 71
1919.50 65
1919.60 56
1919.70 44
1919.80 31
1919.90 18
1920.00 5
1920.10 0
1920.20 0
1920.30 0
1920.40 0
1920.50 0
1920.60 0
1920.70 0
1920.80 0
1920.90 1
1921.00 7
1921.10 13
1921.20 19
1921.30 25
1921.40 30
1921.51 34
1921.61 38
1921.71 42
1921.81 45
1921.91 49
1922.01 54
1922.11 58
1922.21 63
1922.31 67
1922.41 71
1922.51 74
1922.61 76
1922.71 78
1922.81 78
1922.91 77
1923.01 75
1923.11 72
1923.21 69
1923.31 67
1923.41 66
1923.51 65
1923.62 66
1923.72 66
1923.82 67
1923.92 67
1924.02 66
1924.12 65
1924.22 62
1924.32 60
1924.42 57
1924.52 54
1924.62 52
1924.72 50
1924.82 48
1924.92 45
1925.02 41
1925.12 35
1925.22 28
1925.32 22
1925.42 18
1925.53 18
1925.63 21
1925.73 30
1925.83 42
1925.93 56
1926.03 70
1926.13 83
1926.23 94
1926.33 103
1926.43 110
1926.53 116
1926.63 120
1926.73 122
1926.83 123
1926.93 122
1927.03 118
1927.13 113
1927.23 106
1927.34 99
1927.44 92
1927.54 85
1927.64 79
1927.74 73
1927.84 68
1927.94 63
1928.04 59
1928.14 54
1928.24 49
1928.34 44
1928.44 39
1928.54 35
1928.64 32
1928.74 29
1928.84 27
1928.95 26
1929.05 24
1929.15 22
1929.25 19
1929.35 16
1929.45 13
1929.55 12
1929.65 11
1929.75 13
1929.85 16
1929.95 21
1930.05 26
1930.15 31
1930.25 37
1930.35 44
1930.45 51
1930.56 58
1930.66 66
1930.76 73
1930.86 78
1930.96 81
1931.06 82
1931.16 81
1931.26 79
1931.36 76
1931.46 74
1931.56 73
1931.66 74
1931.76 76
1931.86 80
1931.97 83
1932.07 87
1932.17 90
1932.27 93
1932.37 95
1932.47 94
1932.57 91
1932.67 84
1932.77 74
1932.87 60
1932.97 44
1933.07 27
1933.17 12
1933.27 1
1933.38 0
1933.48 0
1933.58 0
1933.68 0
1933.78 0
1933.88 2
1933.98 6
1934.08 7
1934.18 6
1934.28 5
1934.38 3
1934.48 1
1934.58 1
1934.69 5
1934.79 11
1934.89 20
1934.99 32
1935.09 43
1935.19 54
1935.29 61
1935.39 65
1935.49 65
1935.59 63
1935.69 59
1935.79 56
1935.90 55
1936.00 56
1936.10 60
1936.20 65
1936.30 71
1936.40 76
1936.50 78
1936.60 77
1936.70 72
1936.80 65
1936.90 56
1937.00 47
1937.11 39
1937.21 34
1937.31 31
1937.41 32
1937.51 36
1937.61 41
1937.71 47
1937.81 52
1937.91 56
1938.01 59
1938.11 60
1938.21 61
1938.32 61
1938.42 63
1938.52 66
1938.62 69
1938.72 73
1938.82 76
1938.92 78
1939.02 79
1939.12 80
1939.22 82
1939.32 84
1939.43 87
1939.53 92
1939.63 97
1939.73 102
1939.83 106
1939.93 109
1940.03 110
1940.13 109
1940.23 107
1940.33 104
1940.43 101
1940.54 99
1940.64 96
1940.74 94
1940.84 93
1940.94 91
1941.04 90
1941.14 90
1941.24 90
1941.34 93
1941.44 97
1941.55 103
1941.65 110
1941.75 119
1941.85 129
1941.95 139
1942.05 150
1942.15 161
1942.25 170
1942.35 178
1942.45 185
1942.55 188
1942.66 188
1942.76 184
1942.86 178
1942.96 170
1943.06 163
1943.16 157
1943.26 153
1943.36 152
1943.46 154
1943.56 156
1943.67 159
1943.77 160
1943.87 161
1943.97 161
1944.07 162
1944.17 165
1944.27 170
1944.37 178
1944.47 188
1944.58 199
1944.68 211
1944.78 221
1944.88 229
1944.98 235
1945.08 239
1945.18 242
1945.28 243
1945.38 243
1945.48 241
1945.59 237
1945.69 230
1945.79 221
1945.89 211
1945.99 199
1946.09 186
1946.19 174
1946.29 162
1946.39 151
1946.50 142
1946.60 133
1946.70 127
1946.80 122
1946.90 119
1947.00 118
1947.10 118
1947.20 119
1947.30 119
1947.41 117
1947.51 114
1947.61 109
1947.71 103
1947.81 97
1947.91 92
1948.01 89
1948.11 88
1948.21 87
1948.32 86
1948.42 84
1948.52 80
1948.62 74
1948.72 66
1948.82 57
1948.92 48
1949.02 40
1949.12 33
1949.23 29
1949.33 28
1949.43 28
1949.53 29
1949.63 32
1949.73 34
1949.83 37
1949.93 41
1950.04 45
1950.14 51
1950.24 57
1950.34 65
1950.44 74
1950.54 83
1950.64 91
1950.74 97
1950.84 101
1950.95 101
1951.05 98
1951.15 93
1951.25 86
1951.35 79
1951.45 71
1951.55 64
1951.65 58
1951.76 51
1951.86 45
1951.96 38
1952.06 32
1952.16 27
1952.26 24
1952.36 23
1952.46 23
1952.57 26
1952.67 29
1952.77 32
1952.87 35
1952.97 37
1953.07 38
1953.17 38
1953.27 36
1953.38 33
1953.48 29
1953.58 25
1953.68 22
1953.78 21
1953.88 22
1953.98 24
1954.08 27
1954.19 30
1954.29 31
1954.39 31
1954.49 28
1954.59 26
1954.69 26
1954.79 29
1954.90 36
1955.00 47
1955.10 58
1955.20 69
1955.30 77
1955.40 79
1955.50 77
1955.60 70
1955.71 61
1955.81 53
1955.91 46
1956.01 44
1956.11 44
1956.21 48
1956.31 52
1956.42 56
1956.52 58
1956.62 58
1956.72 57
1956.82 54
1956.92 51
1957.02 48
1957.12 46
1957.23 45
1957.33 45
1957.43 46
1957.53 49
1957.63 53
1957.73 59
1957.83 67
1957.94 75
1958.04 83
1958.14 91
1958.24 96
1958.34 98
1958.44 99
1958.54 99
1958.65 97
1958.75 96
1958.85 94
1958.95 93
1959.05 93
1959.15 93
1959.25 93
1959.36 93
1959.46 91
1959.56 88
1959.66 82
1959.76 74
1959.86 64
1959.96 54
1960.07 45
1960.17 38
1960.27 35
1960.37 35
1960.47 39
1960.57 45
1960.67 52
1960.78 59
1960.88 66
1960.98 70
1961.08 74
1961.18 76
1961.28 79
1961.38 81
1961.49 83
1961.59 85
1961.69 88
1961.79 92
1961.89 96
1961.99 100
1962.10 104
1962.20 107
1962.30 109
1962.40 109
1962.50 108
1962.60 107
1962.70 107
1962.81 107
1962.91 110
1963.01 114
1963.11 120
1963.21 127
1963.31 133
1963.41 139
1963.52 142
1963.62 144
1963.72 144
1963.82 143
1963.92 141
1964.02 138
1964.13 135
1964.23 133
1964.33 130
1964.43 129
1964.53 127
1964.63 126
1964.73 126
1964.84 126
1964.94 128
1965.04 131
1965.14 135
1965.24 141
1965.34 147
1965.45 152
1965.55 156
1965.65 158
1965.75 157
1965.85 153
1965.95 147
1966.06 138
1966.16 127
1966.26 114
1966.36 102
1966.46 90
1966.56 80
1966.67 74
1966.77 72
1966.87 73
1966.97 78
1967.07 84
1967.17 91
1967.27 96
1967.38 99
1967.48 99
1967.58 98
1967.68 95
1967.78 93
1967.88 91
1967.99 91
1968.09 92
1968.19 96
1968.29 102
1968.39 108
1968.49 113
1968.60 118
1968.70 120
1968.80 120
1968.90 116
1969.00 111
1969.10 105
1969.21 99
1969.31 94
1969.41 91
1969.51 90
1969.61 91
1969.71 94
1969.82 97
1969.92 99
1970.02 100
1970.12 100
1970.22 98
1970.33 96
1970.43 93
1970.53 92
1970.63 91
1970.73 90
1970.83 90
1970.94 88
1971.04 85
1971.14 81
1971.24 74
1971.34 67
1971.44 60
1971.55 54
1971.65 49
1971.75 46
1971.85 46
1971.95 46
1972.05 46
1972.16 47
1972.26 47
1972.36 47
1972.46 45
1972.56 42
1972.67 40
1972.77 37
1972.87 34
1972.97 32
1973.07 31
1973.17 30
1973.28 31
1973.38 31
1973.48 32
1973.58 32
1973.68 32
1973.78 32
1973.89 33
1973.99 33
1974.09 34
1974.19 35
1974.29 36
1974.40 37
1974.50 38
1974.60 41
1974.70 45
1974.80 51
1974.90 56
1975.01 61
1975.11 62
1975.21 59
1975.31 51
1975.41 38
1975.52 22
1975.62 5
1975.72 0
1975.82 0
1975.92 0
1976.02 0
1976.13 0
1976.23 0
1976.33 0
1976.43 6
1976.53 14
1976.64 19
1976.74 21
1976.84 21
1976.94 18
1977.04 14
1977.15 10
1977.25 6
1977.35 2
1977.45 1
1977.55 0
1977.66 1
1977.76 3
1977.86 5
1977.96 8
1978.06 10
1978.16 11
1978.27 11
1978.37 11
1978.47 10
1978.57 8
1978.67 7
1978.78 8
1978.88 9
1978.98 13
1979.08 18
1979.18 24
1979.29 30
1979.39 36
1979.49 39
1979.59 42
1979.69 43
1979.80 44
1979.90 45
1980.00 47
1980.10 48
1980.20 49
1980.31 48
1980.41 46
1980.51 44
1980.61 41
1980.71 39
1980.82 39
1980.92 41
1981.02 46
1981.12 53
1981.22 60
1981.33 67
1981.43 72
1981.53 76
1981.63 77
1981.73 76
1981.84 73
1981.94 70
1982.04 66
1982.14 61
1982.24 55
1982.35 51
1982.45 48
1982.55 47
1982.65 49
1982.75 54
1982.86 61
1982.96 68
1983.06 75
1983.16 80
1983.26 80
1983.37 78
1983.47 73
1983.57 67
1983.67 63
1983.77 62
1983.88 65
1983.98 72
1984.08 81
1984.18 91
1984.28 99
1984.39 104
1984.49 105
1984.59 102
1984.69 96
1984.79 89
1984.90 83
1985.00 79
1985.10 78
1985.20 80
1985.30 84
1985.41 89
1985.51 93
1985.61 97
1985.71 100
1985.82 101
1985.92 102
1986.02 103
1986.12 105
1986.22 107
1986.33 109
1986.43 111
1986.53 112
1986.63 112
1986.73 109
1986.84 103
1986.94 95
1987.04 85
1987.14 77
1987.25 71
1987.35 69
1987.45 71
1987.55 77
1987.65 86
1987.76 97
1987.86 106
1987.96 112
1988.06 114
1988.16 112
1988.27 106
1988.37 99
1988.47 91
1988.57 83
1988.68 77
1988.78 73
1988.88 69
1988.98 66
1989.08 62
1989.19 56
1989.29 49
1989.39 41
1989.49 33
1989.60 24
1989.70 17
1989.80 11
1989.90 6
1990.00 4
1990.11 4
1990.21 4
1990.31 4
1990.41 2
1990.52 0
1990.62 0
1990.72 0
1990.82 0
1990.92 0
1991.03 0
1991.13 1
1991.23 17
1991.33 36
1991.44 57
1991.54 77
1991.64 95
1991.74 109
1991.84 119
1991.95 124
1992.05 126
1992.15 126
1992.25 125
1992.36 124
1992.46 126
1992.56 128
1992.66 131
1992.77 134
1992.87 134
1992.97 132
1993.07 126
1993.17 117
1993.28 106
1993.38 94
1993.48 81
1993.58 68
1993.69 57
1993.79 48
1993.89 42
1993.99 37
1994.10 35
1994.20 34
1994.30 33
1994.40 31
1994.50 26
1994.61 19
1994.71 9
1994.81 0
1994.91 0
1995.02 0
1995.12 0
1995.22 0
1995.32 0
1995.43 0
1995.53 7
1995.63 13
1995.73 17
1995.83 17
1995.94 16
1996.04 14
1996.14 11
1996.24 9
1996.35 8
1996.45 9
1996.55 10
1996.65 13
1996.76 17
1996.86 22
1996.96 28
1997.06 33
1997.17 36
1997.27 36
1997.37 34
1997.47 28
1997.58 20
1997.68 11
1997.78 2
1997.88 0
1997.99 0
1998.09 0
1998.19 0
1998.29 0
1998.39 0
1998.50 0
1998.60 0
1998.70 0
1998.80 4
1998.91 10
1999.01 18
1999.11 25
1999.21 33
1999.32 40
1999.42 47
1999.52 53
1999.62 58
1999.73 63
1999.83 69
1999.93 74
2000.03 80
2000.14 86
2000.24 91
2000.34 95
2000.44 98
2000.55 98
2000.65 95
2000.75 90
2000.85 83
2000.96 74
2001.06 66
2001.16 59
2001.26 55
2001.37 54
2001.47 57
2001.57 60
2001.67 64
2001.78 66
2001.88 66
2001.98 63
2002.08 57
2002.19 51
2002.29 44
2002.39 39
2002.49 35
2002.60 33
2002.70 32
2002.80 32
2002.90 32
2003.01 35
2003.11 40
2003.21 47
2003.31 56
2003.42 66
2003.52 77
2003.62 85
2003.73 91
2003.83 93
2003.93 92
2004.03 88
2004.14 84
2004.24 81
2004.34 78
2004.44 77
2004.55 77
2004.65 78
2004.75 78
2004.85 77
2004.96 77
2005.06 76
2005.16 76
2005.26 75
2005.37 74
2005.47 72
2005.57 67
2005.67 60
2005.78 51
2005.88 42
2005.98 33
2006.08 24
2006.19 18
2006.29 12
2006.39 9
2006.50 5
2006.60 2
2006.70 0
2006.80 0
2006.91 0
2007.01 0
2007.11 0
2007.21 0
2007.32 4
2007.42 8
2007.52 12
2007.62 15
2007.73 15
2007.83 12
2007.93 7
2008.04 1
2008.14 0
2008.24 0
2008.34 0
2008.45 0
2008.55 0
2008.65 0
2008.75 0
2008.86 2
2008.96 3
2009.06 5
2009.16 7
2009.27 11
2009.37 17
2009.47 24
2009.58 33
2009.68 40
2009.78 46
2009.88 49
2009.99 50
2010.09 48
2010.19 46
2010.29 44
2010.40 44
2010.50 46
2010.60 49
2010.71 52
2010.81 54
2010.91 55
2011.01 54
2011.12 52
2011.22 50
2011.32 49
2011.43 51
2011.53 54
2011.63 60
2011.73 66
2011.84 71
2011.94 75
2012.04 75
2012.14 73
2012.25 69
2012.35 66
2012.45 64
2012.56 63
2012.66 64
2012.76 64
2012.86 64
2012.97 63
2013.07 60
2013.17 55
2013.28 49
2013.38 42
2013.48 35
2013.58 30
2013.69 26
2013.79 24
2013.89 25
2014.00 28
2014.10 34
2014.20 42
2014.30 51
2014.41 58
2014.51 64
2014.61 68
2014.72 68
2014.82 67
2014.92 65
2015.02 63
2015.13 62
2015.23 64
2015.33 66
2015.44 69
2015.54 72
2015.64 75
2015.74 75
2015.85 74
2015.95 72
2016.05 68
2016.16 64
2016.26 61
2016.36 58
2016.46 55
2016.57 54
2016.67 55
2016.77 56
2016.88 60
2016.98 64
2017.08 70
2017.18 76
2017.29 82
2017.39 87
2017.49 89
2017.60 89
2017.70 86
2017.80 80
2017.90 73
2018.01 66
2018.11 60
2018.21 57
2018.32 58
2018.42 62
2018.52 68
2018.63 76
2018.73 85
2018.83 91
2018.93 96
2019.04 97
2019.14 97
2019.24 94
2019.35 91
2019.45 86
2019.55 79
2019.66 70
2019.76 60
2019.86 47
2019.96 34
2020.07 21
2020.17 10
2020.27 3
2020.38 0
2020.48 0
2020.58 2
2020.68 8
2020.79 15
2020.89 24
2020.99 33
2021.10 43
2021.20 52
2021.30 60
2021.41 65
2021.51 68
2021.61 67
2021.72 63
2021.82 57
2021.92 50
2022.02 44
2022.13 38
2022.23 34
2022.33 30
2022.44 28
2022.54 26
2022.64 26
2022.75 26
2022.85 27
2022.95 30
2023.05 33
2023.16 37
2023.26 41
2023.36 44
2023.47 45
2023.57 44
2023.67 41
2023.78 36
2023.88 30
2023.98 24
2024.09 19
2024.19 15
2024.29 11
2024.39 9
2024.50 8
2024.60 8
2024.70 9
2024.81 10
2024.91 10
2025.01 11
2025.12 10
2025.22 9
2025.32 7
2025.43 5
2025.53 4
2025.63 5
2025.74 8
2025.84 11
2025.94 14
2026.04 17
2026.15 17
2026.25 15
2026.35 11
2026.46 6
2026.56 2
2026.66 0
2026.77 0
2026.87 0
2026.97 0
2027.08 4
2027.18 7
2027.28 11
2027.39 16
2027.49 20
2027.59 25
2027.70 29
2027.80 33
2027.90 37
2028.00 40
2028.11 42
2028.21 43
2028.31 46
2028.42 48
2028.52 52
2028.62 56
2028.73 59
2028.83 62
2028.93 65
2029.04 66
2029.14 67
2029.24 67
2029.35 68
2029.45 68
2029.55 67
2029.66 67
2029.76 66
2029.86 65
2029.97 64
2030.07 62
2030.17 60
2030.28 58
2030.38 53
2030.48 48
2030.59 40
2030.69 32
2030.79 23
2030.90 15
2031.00 9
2031.10 5
2031.21 4
2031.31 7
2031.41 12
2031.51 18
2031.62 24
2031.72 29
2031.82 32
2031.93 33
2032.03 31
2032.13 29
2032.24 28
2032.34 27
2032.44 28
2032.55 30
2032.65 32
2032.75 33
2032.86 33
2032.96 30
2033.06 26
2033.17 20
2033.27 14
2033.37 7
2033.48 3
2033.58 0
2033.68 0
2033.79 1
2033.89 4
2033.99 8
2034.10 14
2034.20 20
2034.30 27
2034.41 36
2034.51 44
2034.61 52
2034.72 59
2034.82 64
2034.92 67
2035.03 67
2035.13 65
2035.23 61
2035.34 56
2035.44 50
2035.54 43
2035.65 36
2035.75 30
2035.85 25
2035.96 23
2036.06 24
2036.17 30
2036.27 39
2036.37 51
2036.48 64
2036.58 77
2036.68 88
2036.79 96
2036.89 101
2036.99 103
2037.10 102
2037.20 99
2037.30 93
2037.41 86
2037.51 76
2037.61 63
2037.72 48
2037.82 33
2037.92 18
2038.03 5
2038.13 0
2038.23 0
2038.34 0
2038.44 0
2038.54 0
2038.65 0
2038.75 0
2038.85 7
2038.96 15
2039.06 23
2039.16 31
2039.27 39
2039.37 49
2039.48 60
2039.58 72
2039.68 84
2039.79 95
2039.89 104
2039.99 108
2040.10 108
2040.20 104
2040.30 96
2040.41 85
2040.51 73
2040.61 61
2040.72 50
2040.82 39
2040.92 29
2041.03 20
2041.13 13
2041.23 7
2041.34 3
2041.44 0
2041.55 0
2041.65 0
2041.75 0
2041.86 0
2041.96 0
2042.06 0
2042.17 0
2042.27 0
2042.37 10
2042.48 21
2042.58 31
2042.68 38
2042.79 42
2042.89 42
2043.00 39
2043.10 35
2043.20 31
2043.31 30
2043.41 32
2043.51 37
2043.62 45
2043.72 55
2043.82 63
2043.93 69
2044.03 71
2044.13 70
2044.24 65
2044.34 59
2044.45 53
2044.55 50
2044.65 52
2044.76 58
2044.86 68
2044.96 78
2045.07 86
2045.17 92
2045.27 93
2045.38 90
2045.48 84
2045.59 77
2045.69 72
2045.79 69
2045.90 69
2046.00 73
2046.10 79
2046.21 86
2046.31 94
2046.41 102
2046.52 108
2046.62 112
2046.73 114
2046.83 116
2046.93 116
2047.04 116
2047.14 117
2047.24 120
2047.35 123
2047.45 128
2047.55 133
2047.66 136
2047.76 138
2047.87 139
2047.97 137
2048.07 133
2048.18 130
2048.28 127
2048.38 128
2048.49 130
2048.59 136
2048.70 143
2048.80 151
2048.90 157
2049.01 162
2049.11 164
2049.21 162
2049.32 158
2049.42 152
2049.53 145
2049.63 138
2049.73 132
2049.84 128
2049.94 125
2050.04 124
2050.15 123
2050.25 122
2050.36 120
2050.46 117
2050.56 112
2050.67 105
2050.77 99
2050.87 93
2050.98 88
2051.08 83
2051.19 79
2051.29 76
2051.39 72
2051.50 67
2051.60 62
2051.70 56
2051.81 52
2051.91 48
2052.02 45
2052.12 44
2052.22 46
2052.33 49
2052.43 56
2052.53 64
2052.64 74
2052.74 85
2052.85 95
2052.95 103
2053.05 110
2053.16 113
2053.26 115
2053.37 115
2053.47 113
2053.57 112
2053.68 109
2053.78 108
2053.88 106
2053.99 104
2054.09 102
2054.20 100
2054.30 96
2054.40 92
2054.51 87
2054.61 81
2054.72 76
2054.82 72
2054.92 69
2055.03 66
2055.13 65
2055.23 65
2055.34 66
2055.44 68
2055.55 70
2055.65 75
2055.75 80
2055.86 87
2055.96 93
2056.07 98
2056.17 99
2056.27 98
2056.38 93
2056.48 85
2056.59 77
2056.69 70
2056.79 67
2056.90 67
2057.00 71
2057.11 76
2057.21 82
2057.31 86
2057.42 86
2057.52 82
2057.62 75
2057.73 65
2057.83 56
2057.94 47
2058.04 42
2058.14 41
2058.25 43
2058.35 47
2058.46 53
2058.56 59
2058.66 66
2058.77 72
2058.87 79
2058.98 85
2059.08 91
2059.18 97
2059.29 103
2059.39 108
2059.50 111
2059.60 111
2059.70 108
2059.81 100
2059.91 87
2060.02 71
2060.12 52
2060.22 34
2060.33 17
2060.43 5
2060.54 0
2060.64 0
2060.74 0
2060.85 0
2060.95 0
2061.06 0
2061.16 0
2061.26 0
2061.37 0
2061.47 0
2061.58 2
2061.68 4
2061.78 7
2061.89 11
2061.99 16
2062.10 22
2062.20 30
2062.30 40
2062.41 49
2062.51 57
2062.62 63
2062.72 64
2062.83 61
2062.93 52
2063.03 39
2063.14 25
2063.24 10
2063.35 0
2063.45 0
2063.55 0
2063.66 0
2063.76 0
2063.87 2
2063.97 12
2064.07 22
2064.18 32
2064.28 41
2064.39 48
2064.49 55
2064.59 59
2064.70 62
2064.80 63
2064.91 63
2065.01 62
2065.12 61
2065.22 60
2065.32 60
2065.43 61
2065.53 63
2065.64 65
2065.74 66
2065.84 68
2065.95 68
2066.05 69
2066.16 69
2066.26 69
2066.37 71
2066.47 74
2066.57 77
2066.68 80
2066.78 82
2066.89 81
2066.99 77
2067.09 69
2067.20 59
2067.30 48
2067.41 39
2067.51 32
2067.62 28
2067.72 27
2067.82 29
2067.93 31
2068.03 33
2068.14 34
2068.24 33
2068.34 30
2068.45 26
2068.55 22
2068.66 19
2068.76 16
2068.87 15
2068.97 15
2069.07 17
2069.18 19
2069.28 24
2069.39 29
2069.49 35
2069.60 42
2069.70 50
2069.80 60
2069.91 69
2070.01 78
2070.12 86
2070.22 91
2070.33 94
2070.43 95
2070.53 93
2070.64 90
2070.74 85
2070.85 80
2070.95 74
2071.06 67
2071.16 60
2071.26 53
2071.37 47
2071.47 44
2071.58 44
2071.68 46
2071.79 50
2071.89 54
2071.99 57
2072.10 59
2072.20 59
2072.31 59
2072.41 58
2072.52 59
2072.62 62
2072.72 66
2072.83 71
2072.93 76
2073.04 80
2073.14 85
2073.25 88
2073.35 91
2073.45 96
2073.56 101
2073.66 106
2073.77 110
2073.87 113
2073.98 112
2074.08 107
2074.18 99
2074.29 88
2074.39 77
2074.50 66
2074.60 60
2074.71 58
2074.81 59
2074.92 65
2075.02 72
2075.12 78
2075.23 83
2075.33 86
2075.44 86
2075.54 85
2075.65 83
2075.75 82
2075.86 82
2075.96 84
2076.06 88
2076.17 92
2076.27 96
2076.38 97
2076.48 96
2076.59 92
2076.69 84
2076.79 74
2076.90 62
2077.00 50
2077.11 39
2077.21 32
2077.32 28
2077.42 28
2077.53 32
2077.63 38
2077.73 47
2077.84 55
2077.94 61
2078.05 64
2078.15 64
2078.26 60
2078.36 52
2078.47 43
2078.57 34
2078.67 24
2078.78 17
2078.88 11
2078.99 7
2079.09 5
2079.20 4
2079.30 5
2079.41 8
2079.51 13
2079.62 20
2079.72 28
2079.82 38
2079.93 49
2080.03 58
2080.14 66
2080.24 70
2080.35 72
2080.45 69
2080.56 64
2080.66 56
2080.76 47
2080.87 39
2080.97 32
2081.08 27
2081.18 24
2081.29 22
2081.39 23
2081.50 25
2081.60 28
2081.71 32
2081.81 37
2081.91 43
2082.02 51
2082.12 58
2082.23 64
2082.33 70
2082.44 72
2082.54 72
2082.65 70
2082.75 65
2082.86 59
2082.96 52
2083.07 47
2083.17 42
2083.27 36
2083.38 31
2083.48 23
2083.59 15
2083.69 5
2083.80 0
2083.90 0
2084.01 0
2084.11 0
2084.22 0
2084.32 0
2084.42 0
2084.53 1
2084.63 5
2084.74 8
2084.84 10
2084.95 13
2085.05 16
2085.16 19
2085.26 23
2085.37 27
2085.47 30
2085.58 31
2085.68 31
2085.79 29
2085.89 25
2085.99 20
2086.10 15
2086.20 9
2086.31 5
2086.41 3
2086.52 2
2086.62 4
2086.73 7
2086.83 11
2086.94 16
2087.04 21
2087.15 26
2087.25 30
2087.36 33
2087.46 35
2087.56 35
2087.67 33
2087.77 29
2087.88 24
2087.98 19
2088.09 13
2088.19 9
2088.30 7
2088.40 6
2088.51 6
2088.61 8
2088.72 11
2088.82 16
2088.93 24
2089.03 35
2089.14 48
2089.24 63
2089.34 78
2089.45 92
2089.55 104
2089.66 114
2089.76 121
2089.87 127
2089.97 130
2090.08 133
2090.18 135
2090.29 136
2090.39 137
2090.50 137
2090.60 136
2090.71 133
2090.81 129
2090.92 123
2091.02 115
2091.13 104
2091.23 90
2091.34 76
2091.44 63
2091.54 53
2091.65 46
2091.75 46
2091.86 51
2091.96 60
2092.07 73
2092.17 85
2092.28 96
2092.38 102
2092.49 104
2092.59 102
2092.70 97
2092.80 90
2092.91 83
2093.01 77
2093.12 73
2093.22 70
2093.33 69
2093.43 69
2093.54 69
2093.64 70
2093.75 72
2093.85 75
2093.96 77
2094.06 79
2094.17 78
2094.27 77
2094.38 73
2094.48 68
2094.59 62
2094.69 56
2094.79 50
2094.90 44
2095.00 39
2095.11 33
2095.21 27
2095.32 22
2095.42 19
2095.53 18
2095.63 20
2095.74 24
2095.84 30
2095.95 38
2096.05 45
2096.16 52
2096.26 57
2096.37 60
2096.47 63
2096.58 64
2096.68 66
2096.79 69
2096.89 74
2097.00 83
2097.10 95
2097.21 109
2097.31 123
2097.42 136
2097.52 146
2097.63 150
2097.73 149
2097.84 142
2097.94 131
2098.05 118
2098.15 105
2098.26 92
2098.36 80
2098.47 69
2098.57 59
2098.68 48
2098.78 38
2098.89 28
2098.99 18
2099.10 10
2099.20 5
2099.31 2
2099.41 2
2099.52 3
2099.62 5
2099.73 6
2099.83 6
2099.94 4
2100.04 0
2100.15 0
2100.25 0
2100.36 0
2100.46 0
2100.57 0
2100.67 0
2100.78 3
2100.88 6
2100.99 8
2101.09 8
2101.20 6
2101.30 4
2101.41 2
2101.51 0
2101.62 0
2101.72 0
2101.83 0
2101.93 0
2102.04 0
2102.14 0
2102.25 0
2102.35 0
2102.46 1
2102.56 3
2102.67 5
2102.77 6
2102.88 5
2102.98 4
2103.09 3
2103.19 3
2103.30 5
2103.40 8
2103.51 13
2103.61 20
2103.72 29
2103.82 39
2103.93 49
2104.03 60
2104.14 71
2104.24 82
2104.35 91
2104.45 98
2104.56 102
2104.67 104
2104.77 103
2104.88 99
2104.98 94
2105.09 87
2105.19 79
2105.30 69
2105.40 59
2105.51 48
2105.61 37
2105.72 27
2105.82 20
2105.93 16
2106.03 17
2106.14 22
2106.24 31
2106.35 42
2106.45 53
2106.56 64
2106.66 72
2106.77 77
2106.87 78
2106.98 76
2107.08 71
2107.19 65
2107.29 58
2107.40 51
2107.50 46
2107.61 43
2107.71 41
2107.82 40
2107.93 40
2108.03 41
2108.14 41
2108.24 42
2108.35 43
2108.45 44
2108.56 44
2108.66 45
2108.77 46
2108.87 48
2108.98 50
2109.08 54
2109.19 60
2109.29 68
2109.40 77
2109.50 87
2109.61 96
2109.71 102
2109.82 107
2109.92 108
2110.03 108
2110.14 106
2110.24 103
2110.35 101
2110.45 100
2110.56 100
2110.66 100
2110.77 101
2110.87 102
2110.98 103
2111.08 104
2111.19 105
2111.29 105
2111.40 107
2111.50 108
2111.61 111
2111.71 112
2111.82 112
2111.93 110
2112.03 105
2112.14 98
2112.24 88
2112.35 77
2112.45 67
2112.56 58
2112.66 53
2112.77 52
2112.87 56
2112.98 63
2113.08 74
2113.19 85
2113.29 94
2113.40 100
2113.50 100
2113.61 95
2113.72 86
2113.82 73
2113.93 60
2114.03 48
2114.14 39
2114.24 33
2114.35 29
2114.45 27
2114.56 24
2114.66 22
2114.77 18
2114.87 13
2114.98 9
2115.09 7
2115.19 8
2115.30 12
2115.40 20
2115.51 30
2115.61 40
2115.72 51
2115.82 59
2115.93 64
2116.03 66
2116.14 65
2116.24 61
2116.35 56
2116.46 49
2116.56 43
2116.67 37
2116.77 33
2116.88 30
2116.98 28
2117.09 26
2117.19 24
2117.30 19
2117.40 13
2117.51 6
2117.62 0
2117.72 0
2117.83 0
2117.93 0
2118.04 1
2118.14 8
2118.25 16
2118.35 23
2118.46 28
2118.56 30
2118.67 29
2118.78 24
2118.88 17
2118.99 8
2119.09 0
2119.20 0
2119.30 0
2119.41 0
2119.51 0
2119.62 0
2119.72 0
2119.83 0
2119.94 3
2120.04 17
2120.15 33
2120.25 47
2120.36 59
2120.46 67
2120.57 71
2120.67 68
2120.78 62
2120.89 52
2120.99 40
2121.10 29
2121.20 21
2121.31 17
2121.41 17
2121.52 21
2121.62 30
2121.73 41
2121.84 53
2121.94 65
2122.05 76
2122.15 86
2122.26 93
2122.36 98
2122.47 100
2122.57 98
2122.68 94
2122.79 88
2122.89 79
2123.00 69
2123.10 60
2123.21 52
2123.31 46
2123.42 42
2123.52 40
2123.63 38
2123.74 37
2123.84 36
2123.95 33
2124.05 31
2124.16 29
2124.26 29
2124.37 31
2124.48 37
2124.58 45
2124.69 55
2124.79 66
2124.90 78
2125.00 89
2125.11 100
2125.21 109
2125.32 117
2125.43 124
2125.53 128
2125.64 130
2125.74 130
2125.85 128
2125.95 124
2126.06 120
2126.17 117
2126.27 116
2126.38 118
2126.48 124
2126.59 132
2126.69 141
2126.80 149
2126.91 155
2127.01 156
2127.12 154
2127.22 149
2127.33 144
2127.43 138
2127.54 134
2127.64 132
2127.75 132
2127.86 132
2127.96 133
2128.07 132
2128.17 131
2128.28 131
2128.38 131
2128.49 131
2128.60 132
2128.70 133
2128.81 134
2128.91 133
2129.02 131
2129.12 128
2129.23 124
2129.34 120
2129.44 116
2129.55 113
2129.65 109
2129.76 105
2129.87 102
2129.97 97
2130.08 93
2130.18 87
2130.29 81
2130.39 74
2130.50 67
2130.61 60
2130.71 54
2130.82 47
2130.92 41
2131.03 35
2131.13 29
2131.24 23
2131.35 16
2131.45 10
2131.56 3
2131.66 0
2131.77 0
2131.87 0
2131.98 0
2132.09 0
2132.19 0
2132.30 0
2132.40 0
2132.51 1
2132.62 8
2132.72 16
2132.83 23
2132.93 29
2133.04 33
2133.14 35
2133.25 35
2133.36 34
2133.46 31
2133.57 27
2133.67 23
2133.78 19
2133.89 16
2133.99 15
2134.10 14
2134.20 16
2134.31 19
2134.41 23
2134.52 27
2134.63 29
2134.73 29
2134.84 26
2134.94 20
2135.05 14
2135.16 8
2135.26 6
2135.37 7
2135.47 14
2135.58 23
2135.69 35
2135.79 47
2135.90 57
2136.00 64
2136.11 67
2136.22 69
2136.32 69
2136.43 69
2136.53 71
2136.64 75
2136.74 81
2136.85 87
2136.96 92
2137.06 95
2137.17 94
2137.27 90
2137.38 84
2137.49 76
2137.59 69
2137.70 65
2137.80 64
2137.91 67
2138.02 72
2138.12 80
2138.23 87
2138.33 91
2138.44 92
2138.55 90
2138.65 85
2138.76 78
2138.86 72
2138.97 68
2139.08 65
2139.18 65
2139.29 67
2139.39 69
2139.50 69
2139.61 68
2139.71 65
2139.82 61
2139.92 56
2140.03 52
2140.14 49
2140.24 47
2140.35 48
2140.45 49
2140.56 51
2140.67 52
2140.77 54
2140.88 56
2140.98 58
2141.09 62
2141.20 67
2141.30 74
2141.41 81
2141.51 87
2141.62 93
2141.73 97
2141.83 100
2141.94 102
2142.04 104
2142.15 106
2142.26 107
2142.36 107
2142.47 105
2142.57 102
2142.68 96
2142.79 87
2142.89 76
2143.00 65
2143.10 53
2143.21 41
2143.32 32
2143.42 25
2143.53 21
2143.64 21
2143.74 23
2143.85 28
2143.95 34
2144.06 40
2144.17 46
2144.27 51
2144.38 55
2144.48 57
2144.59 57
2144.70 55
2144.80 51
2144.91 45
2145.01 38
2145.12 30
2145.23 22
2145.33 14
2145.44 6
2145.55 0
2145.65 0
2145.76 0
2145.86 0
2145.97 0
2146.08 0
2146.18 0
2146.29 0
2146.39 0
2146.50 6
2146.61 15
2146.71 25
2146.82 35
2146.93 44
2147.03 51
2147.14 55
2147.24 58
2147.35 59
2147.46 60
2147.56 61
2147.67 63
2147.78 67
2147.88 71
2147.99 77
2148.09 81
2148.20 84
2148.31 85
2148.41 83
2148.52 79
2148.62 73
2148.73 66
2148.84 58
2148.94 49
2149.05 41
2149.16 34
2149.26 29
2149.37 26
2149.47 25
2149.58 27
2149.69 32
2149.79 40
2149.90 50
2150.01 61
2150.11 71
2150.22 79
2150.32 85
2150.43 87
2150.54 86
2150.64 82
2150.75 78
2150.86 74
2150.96 70
2151.07 68
2151.17 67
2151.28 66
2151.39 65
2151.49 64
2151.60 61
2151.71 59
2151.81 57
2151.92 56
2152.03 56
2152.13 59
2152.24 63
2152.34 67
2152.45 73
2152.56 78
2152.66 84
2152.77 89
2152.88 94
2152.98 99
2153.09 104
2153.19 111
2153.30 117
2153.41 123
2153.51 128
2153.62 131
2153.73 131
2153.83 127
2153.94 119
2154.05 108
2154.15 96
2154.26 84
2154.36 74
2154.47 68
2154.58 66
2154.68 69
2154.79 76
2154.90 84
2155.00 93
2155.11 99
2155.22 103
2155.32 104
2155.43 101
2155.53 96
2155.64 90
2155.75 83
2155.85 76
2155.96 68
2156.07 61
2156.17 53
2156.28 45
2156.39 37
2156.49 30
2156.60 26
2156.70 23
2156.81 24
2156.92 28
2157.02 35
2157.13 45
2157.24 57
2157.34 70
2157.45 83
2157.56 95
2157.66 105
2157.77 113
2157.88 117
2157.98 118
2158.09 117
2158.20 114
2158.30 110
2158.41 107
2158.51 104
2158.62 101
2158.73 100
2158.83 98
2158.94 96
2159.05 92
2159.15 87
2159.26 80
2159.37 73
2159.47 66
2159.58 61
2159.69 57
2159.79 56
2159.90 58
2160.01 61
2160.11 64
2160.22 67
2160.32 69
2160.43 70
2160.54 69
2160.64 67
2160.75 64
2160.86 61
2160.96 59
2161.07 56
2161.18 52
2161.28 47
2161.39 41
2161.50 32
2161.60 23
2161.71 14
2161.82 5
2161.92 0
2162.03 0
2162.14 0
2162.24 0
2162.35 4
2162.46 8
2162.56 11
2162.67 13
2162.78 12
2162.88 11
2162.99 9
2163.09 7
2163.20 6
2163.31 7
2163.41 8
2163.52 10
2163.63 12
2163.73 13
2163.84 13
2163.95 12
2164.05 11
2164.16 9
2164.27 8
2164.37 7
2164.48 8
2164.59 8
2164.69 8
2164.80 7
2164.91 6
2165.01 6
2165.12 8
2165.23 12
2165.33 19
2165.44 27
2165.55 35
2165.65 42
2165.76 45
2165.87 45
2165.97 41
2166.08 34
2166.19 24
2166.29 15
2166.40 7
2166.51 3
2166.61 2
2166.72 4
2166.83 9
2166.93 15
2167.04 20
2167.15 22
2167.25 23
2167.36 20
2167.47 15
2167.57 9
2167.68 4
2167.79 0
2167.89 0
2168.00 2
2168.11 5
2168.21 10
2168.32 14
2168.43 17
2168.53 17
2168.64 14
2168.75 10
2168.85 5
2168.96 2
2169.07 3
2169.17 8
2169.28 17
2169.39 31
2169.49 46
2169.60 60
2169.71 71
2169.81 78
2169.92 80
2170.03 80
2170.13 79
2170.24 78
2170.35 79
2170.45 82
2170.56 83
2170.67 83
2170.78 79
2170.88 71
2170.99 59
2171.10 45
2171.20 31
2171.31 18
2171.42 6
2171.52 0
2171.63 0
2171.74 0
2171.84 0
2171.95 0
2172.06 0
2172.16 0
2172.27 0
2172.38 2
2172.48 9
2172.59 17
2172.70 22
2172.80 25
2172.91 26
2173.02 25
2173.12 21
2173.23 16
2173.34 10
2173.45 4
2173.55 0
2173.66 0
2173.77 0
2173.87 0
2173.98 0
2174.09 0
2174.19 1
2174.30 2
2174.41 2
2174.51 2
2174.62 1
2174.73 1
2174.83 1
2174.94 1
2175.05 3
2175.15 6
2175.26 10
2175.37 15
2175.48 20
2175.58 25
2175.69 30
2175.80 33
2175.90 35
2176.01 36
2176.12 35
2176.22 34
2176.33 32
2176.44 30
2176.54 28
2176.65 25
2176.76 24
2176.86 22
2176.97 21
2177.08 20
2177.19 19
2177.29 18
2177.40 16
2177.51 14
2177.61 11
2177.72 8
2177.83 7
2177.93 8
2178.04 12
2178.15 18
2178.26 27
2178.36 37
2178.47 47
2178.58 55
2178.68 60
2178.79 62
2178.90 60
2179.00 56
2179.11 50
2179.22 43
2179.32 36
2179.43 31
2179.54 26
2179.65 23
2179.75 20
2179.86 19
2179.97 19
2180.07 20
2180.18 23
2180.29 27
2180.39 33
2180.50 39
2180.61 44
2180.72 47
2180.82 49
2180.93 49
2181.04 47
2181.14 45
2181.25 43
2181.36 40
2181.46 38
2181.57 36
2181.68 34
2181.79 31
2181.89 27
2182.00 23
2182.11 19
2182.21 13
2182.32 7
2182.43 0
2182.54 0
2182.64 0
2182.75 0
2182.86 0
2182.96 0
2183.07 0
2183.18 0
2183.28 0
2183.39 4
2183.50 7
2183.61 12
2183.71 19
2183.82 27
2183.93 37
2184.03 48
2184.14 58
2184.25 67
2184.36 73
2184.46 78
2184.57 81
2184.68 82
2184.78 81
2184.89 78
2185.00 73
2185.11 65
2185.21 56
2185.32 48
2185.43 41
2185.53 37
2185.64 37
2185.75 39
2185.86 43
2185.96 46
2186.07 48
2186.18 48
2186.28 48
2186.39 48
2186.50 51
2186.61 58
2186.71 69
2186.82 82
2186.93 96
2187.03 109
2187.14 119
2187.25 125
2187.36 129
2187.46 131
2187.57 133
2187.68 135
2187.78 140
2187.89 147
2188.00 155
2188.11 165
2188.21 175
2188.32 183
2188.43 189
2188.53 192
2188.64 190
2188.75 186
2188.86 178
2188.96 169
2189.07 160
2189.18 152
2189.28 145
2189.39 142
2189.50 140
2189.61 141
2189.71 143
2189.82 145
2189.93 146
2190.04 147
2190.14 145
2190.25 143
2190.36 141
2190.46 137
2190.57 133
2190.68 128
2190.79 121
2190.89 112
2191.00 100
2191.11 88
2191.22 76
2191.32 66
2191.43 61
2191.54 59
2191.64 62
2191.75 68
2191.86 74
2191.97 80
2192.07 84
2192.18 84
2192.29 81
2192.40 75
2192.50 66
2192.61 56
2192.72 47
2192.82 39
2192.93 35
2193.04 35
2193.15 40
2193.25 49
2193.36 59
2193.47 68
2193.58 75
2193.68 79
2193.79 81
2193.90 81
2194.01 80
2194.11 82
2194.22 85
2194.33 90
2194.43 96
2194.54 101
2194.65 103
2194.76 103
2194.86 99
2194.97 93
2195.08 85
2195.19 75
2195.29 64
2195.40 52
2195.51 40
2195.62 28
2195.72 17
2195.83 8
2195.94 3
2196.04 1
2196.15 3
2196.26 7
2196.37 12
2196.47 16
2196.58 19
2196.69 19
2196.80 18
2196.90 16
2197.01 15
2197.12 17
2197.23 22
2197.33 31
2197.44 44
2197.55 58
2197.66 73
2197.76 86
2197.87 94
2197.98 96
2198.09 92
2198.19 83
2198.30 71
2198.41 59
2198.52 49
2198.62 41
2198.73 38
2198.84 37
2198.95 39
2199.05 42
2199.16 45
2199.27 47
2199.38 48
2199.48 48
2199.59 46
2199.70 43
2199.81 38
2199.91 31
2200.02 24
2200.13 17
2200.24 11
2200.34 9
2200.45 12
2200.56 19
2200.67 29
2200.77 42
2200.88 54
2200.99 64
2201.10 72
2201.20 75
2201.31 74
2201.42 70
2201.53 63
2201.63 54
2201.74 43
2201.85 32
2201.96 21
2202.06 11
2202.17 3
2202.28 0
2202.39 0
2202.49 1
2202.60 8
2202.71 18
2202.82 29
2202.92 42
2203.03 55
2203.14 66
2203.25 77
2203.35 85
2203.46 93
2203.57 100
2203.68 107
2203.78 113
2203.89 121
2204.00 129
2204.11 136
2204.21 143
2204.32 148
2204.43 150
2204.54 150
2204.64 147
2204.75 141
2204.86 133
2204.97 123
2205.07 112
2205.18 101
2205.29 89
2205.40 79
2205.51 72
2205.61 67
2205.72 66
2205.83 68
2205.94 73
2206.04 80
2206.15 88
2206.26 95
2206.37 102
2206.47 109
2206.58 115
2206.69 122
2206.80 128
2206.90 135
2207.01 140
2207.12 143
2207.23 145
2207.33 143
2207.44 139
2207.55 133
2207.66 127
2207.77 122
2207.87 119
2207.98 119
2208.09 122
2208.20 126
2208.30 132
2208.41 136
2208.52 139
2208.63 140
2208.73 139
2208.84 138
2208.95 136
2209.06 136
2209.17 137
2209.27 139
2209.38 142
2209.49 144
2209.60 145
2209.70 142
2209.81 136
2209.92 127
2210.03 115
2210.14 102
2210.24 90
2210.35 80
2210.46 73
2210.57 69
2210.67 67
2210.78 66
2210.89 67
2211.00 67
2211.10 70
2211.21 75
2211.32 84
2211.43 96
2211.54 110
2211.64 126
2211.75 139
2211.86 148
2211.97 152
2212.07 149
2212.18 140
2212.29 128
2212.40 113
2212.51 99
2212.61 85
2212.72 73
2212.83 63
2212.94 55
2213.04 49
2213.15 46
2213.26 45
2213.37 47
2213.48 51
2213.58 57
2213.69 64
2213.80 70
2213.91 76
2214.02 79
2214.12 80
2214.23 79
2214.34 78
2214.45 76
2214.55 74
2214.66 72
2214.77 71
2214.88 69
2214.99 68
2215.09 67
2215.20 66
2215.31 66
2215.42 67
2215.52 70
2215.63 74
2215.74 78
2215.85 81
2215.96 83
2216.06 81
2216.17 77
2216.28 70
2216.39 61
2216.50 51
2216.60 43
2216.71 36
2216.82 33
2216.93 33
2217.04 36
2217.14 41
2217.25 47
2217.36 54
2217.47 61
2217.57 68
2217.68 74
2217.79 81
2217.90 87
2218.01 92
2218.11 96
2218.22 99
2218.33 100
2218.44 100
2218.55 97
2218.65 93
2218.76 88
2218.87 82
2218.98 76
2219.09 68
2219.19 61
2219.30 52
2219.41 44
2219.52 36
2219.63 28
2219.73 20
2219.84 12
2219.95 4
2220.06 0
2220.17 0
2220.27 0
2220.38 0
2220.49 0
2220.60 0
2220.71 3
2220.81 6
2220.92 7
2221.03 7
2221.14 4
2221.25 2
2221.35 1
2221.46 1
2221.57 4
2221.68 10
2221.79 17
2221.89 27
2222.00 37
2222.11 47
2222.22 57
2222.33 66
2222.43 72
2222.54 76
2222.65 79
2222.76 82
2222.87 85
2222.97 89
2223.08 94
2223.19 100
2223.30 105
2223.41 108
2223.51 108
2223.62 103
2223.73 94
2223.84 83
2223.95 71
2224.05 59
2224.16 50
2224.27 45
2224.38 44
2224.49 47
2224.59 51
2224.70 56
2224.81 59
2224.92 59
2225.03 55
2225.14 47
2225.24 35
2225.35 22
2225.46 8
2225.57 0
2225.68 0
2225.78 0
2225.89 0
2226.00 0
2226.11 1
2226.22 12
2226.32 24
2226.43 36
2226.54 48
2226.65 58
2226.76 65
2226.86 69
2226.97 69
2227.08 67
2227.19 62
2227.30 56
2227.41 50
2227.51 45
2227.62 40
2227.73 38
2227.84 37
2227.95 37
2228.05 40
2228.16 44
2228.27 50
2228.38 57
2228.49 65
2228.60 72
2228.70 78
2228.81 81
2228.92 82
2229.03 80
2229.14 78
2229.24 75
2229.35 72
2229.46 71
2229.57 70
2229.68 70
2229.79 70
2229.89 70
2230.00 71
2230.11 71
2230.22 72
2230.33 74
2230.43 76
2230.54 80
2230.65 83
2230.76 85
2230.87 85
2230.98 83
2231.08 78
2231.19 71
2231.30 63
2231.41 54
2231.52 47
2231.63 42
2231.73 39
2231.84 37
2231.95 36
2232.06 37
2232.17 36
2232.28 36
2232.38 34
2232.49 31
2232.60 28
2232.71 24
2232.82 20
2232.92 16
2233.03 13
2233.14 12
2233.25 14
2233.36 18
2233.47 25
2233.57 34
2233.68 44
2233.79 55
2233.90 66
2234.01 76
2234.12 84
2234.22 88
2234.33 89
2234.44 85
2234.55 77
2234.66 67
2234.77 56
2234.87 45
2234.98 37
2235.09 32
2235.20 31
2235.31 34
2235.42 39
2235.52 45
2235.63 51
2235.74 56
2235.85 57
2235.96 56
2236.07 52
2236.17 45
2236.28 36
2236.39 27
2236.50 18
2236.61 11
2236.72 6
2236.82 5
2236.93 6
2237.04 9
2237.15 13
2237.26 16
2237.37 17
2237.48 15
2237.58 10
2237.69 3
2237.80 0
2237.91 0
2238.02 0
2238.13 0
2238.23 0
2238.34 0
2238.45 0
2238.56 6
2238.67 15
2238.78 23
2238.88 29
2238.99 33
2239.10 34
2239.21 34
2239.32 33
2239.43 32
2239.54 31
2239.64 31
2239.75 32
2239.86 34
2239.97 37
2240.08 40
2240.19 44
2240.29 49
2240.40 55
2240.51 61
2240.62 67
2240.73 72
2240.84 75
2240.95 76
2241.05 75
2241.16 73
2241.27 68
2241.38 64
2241.49 60
2241.60 56
2241.70 52
2241.81 48
2241.92 43
2242.03 37
2242.14 31
2242.25 24
2242.36 17
2242.46 11
2242.57 8
2242.68 5
2242.79 4
2242.90 4
2243.01 4
2243.12 5
2243.22 7
2243.33 8
2243.44 11
2243.55 13
2243.66 16
2243.77 18
2243.87 19
2243.98 20
2244.09 20
2244.20 20
2244.31 21
2244.42 23
2244.53 26
2244.63 31
2244.74 36
2244.85 41
2244.96 45
2245.07 48
2245.18 51
2245.29 53
2245.39 55
2245.50 57
2245.61 58
2245.72 59
2245.83 59
2245.94 57
2246.05 54
2246.16 51
2246.26 49
2246.37 50
2246.48 55
2246.59 64
2246.70 76
2246.81 91
2246.92 106
2247.02 120
2247.13 131
2247.24 139
2247.35 144
2247.46 147
2247.57 149
2247.68 150
2247.78 151
2247.89 153
2248.00 154
2248.11 155
2248.22 155
2248.33 154
2248.44 152
2248.55 149
2248.65 146
2248.76 141
2248.87 135
2248.98 128
2249.09 118
2249.20 107
2249.31 96
2249.41 85
2249.52 77
2249.63 73
2249.74 72
2249.85 76
2249.96 82
2250.07 89
2250.18 97
2250.28 103
2250.39 106
2250.50 107
2250.61 105
2250.72 101
2250.83 96
2250.94 91
2251.04 86
2251.15 85
2251.26 85
2251.37 88
2251.48 93
2251.59 98
2251.70 102
2251.81 104
2251.91 104
2252.02 102
2252.13 97
2252.24 89
2252.35 81
2252.46 72
2252.57 63
2252.68 55
2252.78 50
2252.89 49
2253.00 50
2253.11 55
2253.22 61
2253.33 67
2253.44 72
2253.55 75
2253.66 75
2253.76 71
2253.87 64
2253.98 56
2254.09 47
2254.20 38
2254.31 30
2254.42 25
2254.53 21
2254.63 22
2254.74 25
2254.85 31
2254.96 39
2255.07 48
2255.18 56
2255.29 63
2255.40 67
2255.50 69
2255.61 69
2255.72 67
2255.83 64
2255.94 62
2256.05 62
2256.16 64
2256.27 70
2256.38 78
2256.48 88
2256.59 99
2256.70 110
2256.81 118
2256.92 122
2257.03 122
2257.14 116
2257.25 106
2257.36 91
2257.46 74
2257.57 55
2257.68 38
2257.79 24
2257.90 14
2258.01 9
2258.12 10
2258.23 15
2258.34 23
2258.44 32
2258.55 41
2258.66 47
2258.77 50
2258.88 49
2258.99 44
2259.10 37
2259.21 29
2259.32 21
2259.42 15
2259.53 9
2259.64 5
2259.75 1
2259.86 0
2259.97 0
2260.08 0
2260.19 0
2260.30 0
2260.40 0
2260.51 0
2260.62 0
2260.73 9
2260.84 21
2260.95 33
2261.06 43
2261.17 50
2261.28 53
2261.39 54
2261.49 54
2261.60 53
2261.71 54
2261.82 58
2261.93 65
2262.04 74
2262.15 86
2262.26 97
2262.37 108
2262.48 116
2262.58 120
2262.69 120
2262.80 117
2262.91 111
2263.02 103
2263.13 95
2263.24 88
2263.35 83
2263.46 81
2263.57 82
2263.67 85
2263.78 88
2263.89 89
2264.00 89
2264.11 87
2264.22 85
2264.33 82
2264.44 82
2264.55 84
2264.66 90
2264.77 98
2264.87 107
2264.98 117
2265.09 124
2265.20 129
2265.31 132
2265.42 132
2265.53 131
2265.64 131
2265.75 131
2265.86 134
2265.96 139
2266.07 145
2266.18 152
2266.29 158
2266.40 162
2266.51 164
2266.62 162
2266.73 157
2266.84 149
2266.95 140
2267.06 130
2267.16 119
2267.27 109
2267.38 99
2267.49 90
2267.60 85
2267.71 82
2267.82 81
2267.93 82
2268.04 85
2268.15 88
2268.26 91
2268.37 95
2268.47 100
2268.58 106
2268.69 114
2268.80 122
2268.91 130
2269.02 137
2269.13 141
2269.24 143
2269.35 143
2269.46 143
2269.57 144
2269.68 145
2269.78 147
2269.89 149
2270.00 151
2270.11 151
2270.22 149
2270.33 147
2270.44 144
2270.55 141
2270.66 139
2270.77 139
2270.88 140
2270.99 142
2271.09 145
2271.20 148
2271.31 152
2271.42 154
2271.53 157
2271.64 158
2271.75 157
2271.86 154
2271.97 150
2272.08 143
2272.19 134
2272.30 124
2272.41 116
2272.51 109
2272.62 104
2272.73 103
2272.84 103
2272.95 105
2273.06 108
2273.17 111
2273.28 115
2273.39 120
2273.50 126
2273.61 132
2273.72 138
2273.83 142
2273.94 143
2274.04 142
2274.15 138
2274.26 131
2274.37 125
2274.48 118
2274.59 114
2274.70 111
2274.81 110
2274.92 111
2275.03 112
2275.14 113
2275.25 114
2275.36 113
2275.47 111
2275.57 108
2275.68 105
2275.79 103
2275.90 102
2276.01 103
2276.12 104
2276.23 106
2276.34 108
2276.45 109
2276.56 108
2276.67 107
2276.78 106
2276.89 104
2277.00 103
2277.11 102
2277.21 101
2277.32 101
2277.43 101
2277.54 101
2277.65 103
2277.76 106
2277.87 113
2277.98 122
2278.09 133
2278.20 146
2278.31 158
2278.42 167
2278.53 171
2278.64 169
2278.75 161
2278.86 149
2278.96 133
2279.07 116
2279.18 102
2279.29 90
2279.40 82
2279.51 77
2279.62 76
2279.73 76
2279.84 77
2279.95 78
2280.06 79
2280.17 81
2280.28 83
2280.39 85
2280.50 87
2280.61 90
2280.72 92
2280.82 94
2280.93 96
2281.04 98
2281.15 102
2281.26 107
2281.37 113
2281.48 120
2281.59 127
2281.70 134
2281.81 139
2281.92 142
2282.03 142
2282.14 140
2282.25 136
2282.36 132
2282.47 128
2282.58 125
2282.69 123
2282.80 122
2282.90 122
2283.01 122
2283.12 123
2283.23 124
2283.34 126
2283.45 129
2283.56 131
2283.67 134
2283.78 136
2283.89 135
2284.00 134
2284.11 130
2284.22 126
2284.33 122
2284.44 120
2284.55 119
2284.66 120
2284.77 123
2284.88 125
2284.99 127
2285.09 127
2285.20 123
2285.31 117
2285.42 107
2285.53 96
2285.64 84
2285.75 73
2285.86 64
2285.97 59
2286.08 57
2286.19 59
2286.30 64
2286.41 70
2286.52 76
2286.63 81
2286.74 84
2286.85 84
2286.96 81
2287.07 75
2287.18 68
2287.29 62
2287.40 57
2287.51 54
2287.62 54
2287.72 56
2287.83 60
2287.94 64
2288.05 67
2288.16 69
2288.27 69
2288.38 69
2288.49 70
2288.60 74
2288.71 80
2288.82 88
2288.93 96
2289.04 103
2289.15 106
2289.26 105
2289.37 98
2289.48 88
2289.59 76
2289.70 64
2289.81 53
2289.92 46
2290.03 41
2290.14 38
2290.25 38
2290.36 37
2290.47 37
2290.58 35
2290.69 34
2290.79 32
2290.90 33
2291.01 36
2291.12 42
2291.23 51
2291.34 61
2291.45 72
2291.56 82
2291.67 89
2291.78 94
2291.89 96
2292.00 95
2292.11 93
2292.22 90
2292.33 87
2292.44 85
2292.55 84
2292.66 86
2292.77 89
2292.88 95
2292.99 101
2293.10 108
2293.21 114
2293.32 119
2293.43 121
2293.54 122
2293.65 119
2293.76 114
2293.87 106
2293.98 98
2294.09 89
2294.20 81
2294.31 74
2294.42 68
2294.53 63
2294.64 58
2294.74 55
2294.85 52
2294.96 51
2295.07 51
2295.18 52
2295.29 55
2295.40 59
2295.51 63
2295.62 67
2295.73 71
2295.84 76
2295.95 82
2296.06 89
2296.17 99
2296.28 110
2296.39 123
2296.50 136
2296.61 147
2296.72 156
2296.83 161
2296.94 160
2297.05 156
2297.16 147
2297.27 136
2297.38 124
2297.49 114
2297.60 105
2297.71 101
2297.82 100
2297.93 101
2298.04 104
2298.15 107
2298.26 108
2298.37 105
2298.48 99
2298.59 89
2298.70 76
2298.81 62
2298.92 49
2299.03 38
2299.14 30
2299.25 26
2299.36 27
2299.47 30
2299.58 36
2299.69 41
2299.80 44
2299.91 46
2300.02 46
2300.13 44
2300.24 42
2300.35 41
2300.46 42
2300.57 44
2300.68 47
2300.79 51
2300.90 54
2301.01 56
2301.12 57
2301.23 57
2301.34 56
2301.45 56
2301.56 55
2301.67 55
2301.78 55
2301.89 55
2302.00 55
2302.11 55
2302.22 55
2302.33 57
2302.44 59
2302.55 64
2302.66 72
2302.77 81
2302.88 91
2302.99 101
2303.10 108
2303.21 112
2303.32 112
2303.43 109
2303.54 104
2303.65 98
2303.76 91
2303.87 85
2303.98 81
2304.09 78
2304.20 76
2304.31 76
2304.42 76
2304.53 76
2304.64 77
2304.75 78
2304.86 79
2304.97 79
2305.08 81
2305.19 82
2305.30 84
2305.41 86
2305.52 87
2305.63 87
2305.74 85
2305.85 84
2305.96 82
2306.07 81
2306.18 83
2306.29 89
2306.40 98
2306.51 110
2306.62 123
2306.73 135
2306.84 146
2306.95 152
2307.06 155
2307.17 152
2307.28 147
2307.39 138
2307.50 129
2307.61 120
2307.72 112
2307.83 105
2307.94 100
2308.05 97
2308.16 94
2308.27 91
2308.38 88
2308.49 83
2308.60 78
2308.71 71
2308.82 62
2308.93 54
2309.04 47
2309.15 41
2309.26 37
2309.37 37
2309.48 40
2309.59 45
2309.70 52
2309.81 58
2309.92 63
2310.03 67
2310.14 69
2310.25 69
2310.36 68
2310.47 68
2310.58 69
2310.69 72
2310.80 77
2310.91 82
2311.02 87
2311.13 91
2311.24 93
2311.35 93
2311.46 90
2311.57 86
2311.68 83
2311.79 80
2311.90 79
2312.01 81
2312.12 84
2312.23 87
2312.34 89
2312.45 88
2312.56 84
2312.67 77
2312.78 68
2312.89 57
2313.00 45
2313.11 35
2313.22 26
2313.33 18
2313.44 12
2313.56 7
2313.67 3
2313.78 1
2313.89 0
2314.00 1
2314.11 2
2314.22 2
2314.33 1
2314.44 0
2314.55 0
2314.66 0
2314.77 0
2314.88 0
2314.99 1
2315.10 15
2315.21 34
2315.32 55
2315.43 75
2315.54 93
2315.65 107
2315.76 114
2315.87 117
2315.98 116
2316.09 112
2316.20 108
2316.31 104
2316.42 101
2316.53 98
2316.64 97
2316.75 94
2316.86 91
2316.97 85
2317.08 78
2317.19 71
2317.30 64
2317.41 60
2317.52 58
2317.64 60
2317.75 67
2317.86 77
2317.97 89
2318.08 102
2318.19 114
2318.30 123
2318.41 130
2318.52 134
2318.63 135
2318.74 134
2318.85 131
2318.96 128
2319.07 124
2319.18 119
2319.29 114
2319.40 108
2319.51 101
2319.62 95
2319.73 90
2319.84 87
2319.95 85
2320.06 85
2320.17 84
2320.28 83
2320.39 82
2320.50 79
2320.61 76
2320.73 73
2320.84 70
2320.95 68
2321.06 64
2321.17 60
2321.28 54
2321.39 48
2321.50 41
2321.61 36
2321.72 32
2321.83 30
2321.94 29
2322.05 30
2322.16 31
2322.27 33
2322.38 36
2322.49 39
2322.60 42
2322.71 46
2322.82 49
2322.93 50
2323.04 49
2323.15 45
2323.27 40
2323.38 33
2323.49 26
2323.60 20
2323.71 15
2323.82 12
2323.93 11
2324.04 11
2324.15 12
2324.26 13
2324.37 16
2324.48 19
2324.59 25
2324.70 31
2324.81 38
2324.92 45
2325.03 50
2325.14 52
2325.25 51
2325.36 47
2325.47 43
2325.59 38
2325.70 35
2325.81 35
2325.92 38
2326.03 43
2326.14 49
2326.25 54
2326.36 57
2326.47 58
2326.58 57
2326.69 55
2326.80 54
2326.91 54
2327.02 58
2327.13 64
2327.24 74
2327.35 86
2327.46 100
2327.57 114
2327.69 129
2327.80 145
2327.91 159
2328.02 173
2328.13 184
2328.24 192
2328.35 197
2328.46 197
2328.57 194
2328.68 188
2328.79 178
2328.90 168
2329.01 156
2329.12 145
2329.23 135
2329.34 126
2329.45 119
2329.57 114
2329.68 109
2329.79 107
2329.90 105
2330.01 104
2330.12 103
2330.23 101
2330.34 96
2330.45 90
2330.56 82
2330.67 72
2330.78 62
2330.89 53
2331.00 46
2331.11 42
2331.22 41
2331.34 43
2331.45 48
2331.56 54
2331.67 61
2331.78 67
2331.89 72
2332.00 74
2332.11 73
2332.22 71
2332.33 66
2332.44 62
2332.55 58
2332.66 56
2332.77 57
2332.88 61
2333.00 67
2333.11 75
2333.22 83
2333.33 90
2333.44 97
2333.55 102
2333.66 105
2333.77 108
2333.88 110
2333.99 111
2334.10 112
2334.21 112
2334.32 111
2334.43 109
2334.55 106
2334.66 102
2334.77 97
2334.88 91
2334.99 86
2335.10 83
2335.21 81
2335.32 83
2335.43 88
2335.54 96
2335.65 107
2335.76 120
2335.87 133
2335.98 145
2336.10 154
2336.21 160
2336.32 162
2336.43 161
2336.54 159
2336.65 157
2336.76 156
2336.87 157
2336.98 160
2337.09 162
2337.20 163
2337.31 163
2337.43 160
2337.54 155
2337.65 148
2337.76 141
2337.87 133
2337.98 126
2338.09 120
2338.20 114
2338.31 108
2338.42 102
2338.53 98
2338.64 95
2338.75 95
2338.87 97
2338.98 103
2339.09 112
2339.20 123
2339.31 135
2339.42 146
2339.53 156
2339.64 162
2339.75 165
2339.86 163
2339.97 158
2340.08 150
2340.20 141
2340.31 133
2340.42 126
2340.53 122
2340.64 119
2340.75 117
2340.86 115
2340.97 113
2341.08 112
2341.19 113
2341.30 116
2341.42 122
2341.53 132
2341.64 142
2341.75 153
2341.86 160
2341.97 163
2342.08 161
2342.19 155
2342.30 148
2342.41 141
2342.52 136
2342.64 134
2342.75 136
2342.86 139
2342.97 143
2343.08 146
2343.19 148
2343.30 148
2343.41 147
2343.52 145
2343.63 141
2343.74 136
2343.86 130
2343.97 123
2344.08 116
2344.19 110
2344.30 105
2344.41 103
2344.52 103
2344.63 105
2344.74 108
2344.85 109
2344.97 108
2345.08 104
2345.19 98
2345.30 90
2345.41 83
2345.52 77
2345.63 75
2345.74 75
2345.85 79
2345.96 85
2346.07 92
2346.19 99
2346.30 107
2346.41 114
2346.52 122
2346.63 128
2346.74 134
2346.85 138
2346.96 141
2347.07 143
2347.19 143
2347.30 144
2347.41 147
2347.52 151
2347.63 157
2347.74 164
2347.85 169
2347.96 170
2348.07 168
2348.18 160
2348.30 148
2348.41 135
2348.52 122
2348.63 112
2348.74 107
2348.85 106
2348.96 110
2349.07 117
2349.18 124
2349.29 130
2349.41 134
2349.52 136
2349.63 136
2349.74 135
2349.85 133
2349.96 133
2350.07 133
2350.18 133
2350.29 133
2350.41 132
2350.52 130
2350.63 126
2350.74 121
2350.85 116
2350.96 111
2351.07 107
2351.18 105
2351.29 103
2351.41 102
2351.52 102
2351.63 104
2351.74 109
2351.85 115
2351.96 125
2352.07 138
2352.18 151
2352.29 165
2352.41 178
2352.52 188
2352.63 196
2352.74 200
2352.85 202
2352.96 203
2353.07 202
2353.18 201
2353.30 200
2353.41 199
2353.52 200
2353.63 202
2353.74 204
2353.85 205
2353.96 205
2354.07 203
2354.18 199
2354.30 192
2354.41 184
2354.52 177
2354.63 171
2354.74 170
2354.85 173
2354.96 179
2355.07 186
2355.19 192
2355.30 195
2355.41 193
2355.52 185
2355.63 172
2355.74 156
2355.85 141
2355.96 129
2356.08 121
2356.19 119
2356.30 123
2356.41 130
2356.52 139
2356.63 148
2356.74 156
2356.85 161
2356.97 165
2357.08 167
2357.19 167
2357.30 166
2357.41 164
2357.52 160
2357.63 155
2357.74 148
2357.86 141
2357.97 133
2358.08 126
2358.19 120
2358.30 115
2358.41 111
2358.52 106
2358.63 102
2358.75 97
2358.86 93
2358.97 90
2359.08 89
2359.19 89
2359.30 90
2359.41 92
2359.52 94
2359.64 94
2359.75 94
2359.86 93
2359.97 93
2360.08 95
2360.19 101
2360.30 109
2360.42 119
2360.53 129
2360.64 139
2360.75 146
2360.86 151
2360.97 155
2361.08 157
2361.19 160
2361.31 162
2361.42 165
2361.53 167
2361.64 168
2361.75 168
2361.86 167
2361.97 165
2362.09 162
2362.20 159
2362.31 155
2362.42 150
2362.53 144
2362.64 139
2362.75 133
2362.87 127
2362.98 122
2363.09 117
2363.20 112
2363.31 107
2363.42 104
2363.53 102
2363.65 102
2363.76 104
2363.87 107
2363.98 112
2364.09 116
2364.20 120
2364.31 123
2364.43 126
2364.54 130
2364.65 133
2364.76 136
2364.87 139
2364.98 142
2365.09 144
2365.21 146
2365.32 146
2365.43 146
2365.54 146
2365.65 145
2365.76 144
2365.87 143
2365.99 141
2366.10 140
2366.21 139
2366.32 139
2366.43 142
2366.54 146
2366.65 151
2366.77 156
2366.88 158
2366.99 157
2367.10 152
2367.21 141
2367.32 128
2367.44 113
2367.55 98
2367.66 87
2367.77 80
2367.88 78
2367.99 81
2368.10 88
2368.22 98
2368.33 108
2368.44 117
2368.55 123
2368.66 126
2368.77 125
2368.88 121
2369.00 115
2369.11 109
2369.22 103
2369.33 99
2369.44 97
2369.55 96
2369.67 95
2369.78 95
2369.89 93
2370.00 90
2370.11 86
2370.22 79
2370.33 72
2370.45 63
2370.56 54
2370.67 45
2370.78 36
2370.89 29
2371.00 23
2371.12 20
2371.23 20
2371.34 21
2371.45 24
2371.56 28
2371.67 33
2371.79 37
2371.90 41
2372.01 44
2372.12 46
2372.23 47
2372.34 46
2372.46 44
2372.57 41
2372.68 36
2372.79 31
2372.90 25
2373.01 18
2373.13 12
2373.24 6
2373.35 1
2373.46 0
2373.57 0
2373.68 0
2373.79 0
2373.91 0
2374.02 2
2374.13 4
2374.24 6
2374.35 6
2374.46 4
2374.58 2
2374.69 0
2374.80 0
2374.91 0
2375.02 1
2375.13 6
2375.25 14
2375.36 22
2375.47 31
2375.58 39
2375.69 47
2375.81 55
2375.92 63
2376.03 71
2376.14 78
2376.25 84
2376.36 87
2376.48 86
2376.59 81
2376.70 71
2376.81 59
2376.92 47
2377.03 37
2377.15 31
2377.26 28
2377.37 30
2377.48 35
2377.59 41
2377.70 48
2377.82 54
2377.93 59
2378.04 63
2378.15 65
2378.26 66
2378.37 64
2378.49 60
2378.60 54
2378.71 47
2378.82 39
2378.93 31
2379.05 23
2379.16 18
2379.27 16
2379.38 18
2379.49 24
2379.60 32
2379.72 42
2379.83 52
2379.94 61
2380.05 66
2380.16 68
2380.28 68
2380.39 68
2380.50 69
2380.61 72
2380.72 79
2380.83 87
2380.95 95
2381.06 102
2381.17 106
2381.28 106
2381.39 103
2381.51 98
2381.62 93
2381.73 90
2381.84 90
2381.95 93
2382.06 100
2382.18 109
2382.29 119
2382.40 129
2382.51 138
2382.62 145
2382.74 150
2382.85 153
2382.96 156
2383.07 158
2383.18 160
2383.29 162
2383.41 163
2383.52 163
2383.63 161
2383.74 157
2383.85 150
2383.97 141
2384.08 131
2384.19 120
2384.30 109
2384.41 100
2384.53 92
2384.64 87
2384.75 84
2384.86 85
2384.97 88
2385.09 94
2385.20 100
2385.31 108
2385.42 115
2385.53 121
2385.64 127
2385.76 132
2385.87 137
2385.98 142
2386.09 146
2386.20 150
2386.32 151
2386.43 151
2386.54 149
2386.65 144
2386.76 139
2386.88 133
2386.99 129
2387.10 125
2387.21 123
2387.32 121
2387.44 119
2387.55 116
2387.66 110
2387.77 103
2387.88 94
2388.00 85
2388.11 76
2388.22 69
2388.33 65
2388.44 64
2388.56 65
2388.67 68
2388.78 72
2388.89 78
2389.00 85
2389.12 93
2389.23 102
2389.34 113
2389.45 124
2389.56 135
2389.68 145
2389.79 152
2389.90 155
2390.01 155
2390.12 150
2390.24 142
2390.35 133
2390.46 124
2390.57 117
2390.68 112
2390.80 112
2390.91 115
2391.02 120
2391.13 127
2391.24 132
2391.36 135
2391.47 136
2391.58 133
2391.69 126
2391.81 118
2391.92 107
2392.03 96
2392.14 85
2392.25 74
2392.37 65
2392.48 56
2392.59 50
2392.70 44
2392.81 40
2392.93 36
2393.04 34
2393.15 33
2393.26 33
2393.37 35
2393.49 39
2393.60 44
2393.71 50
2393.82 55
2393.94 60
2394.05 66
2394.16 71
2394.27 78
2394.38 86
2394.50 95
2394.61 106
2394.72 117
2394.83 127
2394.94 136
2395.06 142
2395.17 144
2395.28 144
2395.39 142
2395.51 137
2395.62 132
2395.73 125
2395.84 118
2395.95 111
2396.07 104
2396.18 97
2396.29 89
2396.40 82
2396.51 74
2396.63 66
2396.74 57
2396.85 48
2396.96 39
2397.08 32
2397.19 26
2397.30 22
2397.41 22
2397.52 25
2397.64 30
2397.75 38
2397.86 47
2397.97 56
2398.09 64
2398.20 71
2398.31 77
2398.42 82
2398.53 86
2398.65 92
2398.76 97
2398.87 103
2398.98 107
2399.10 110
2399.21 110
2399.32 107
2399.43 103
2399.54 98
2399.66 95
2399.77 93
2399.88 94
2399.99 98
2400.11 103
2400.22 109
2400.33 114
2400.44 119
2400.56 123
2400.67 125
2400.78 127
2400.89 127
2401.00 126
2401.12 125
2401.23 122
2401.34 119
2401.45 115
2401.57 109
2401.68 102
2401.79 93
2401.90 84
2402.01 74
2402.13 66
2402.24 59
2402.35 55
2402.46 53
2402.58 52
2402.69 53
2402.80 54
2402.91 55
2403.03 56
2403.14 55
2403.25 54
2403.36 52
2403.48 48
2403.59 45
2403.70 44
2403.81 44
2403.92 48
2404.04 55
2404.15 64
2404.26 75
2404.37 85
2404.49 94
2404.60 101
2404.71 105
2404.82 107
2404.94 107
2405.05 105
2405.16 103
2405.27 99
2405.39 95
2405.50 92
2405.61 89
2405.72 87
2405.84 87
2405.95 89
2406.06 92
2406.17 96
2406.28 99
2406.40 101
2406.51 103
2406.62 103
2406.73 104
2406.85 106
2406.96 109
2407.07 115
2407.18 122
2407.30 131
2407.41 140
2407.52 147
2407.63 153
2407.75 156
2407.86 158
2407.97 159
2408.08 160
2408.20 162
2408.31 165
2408.42 170
2408.53 176
2408.65 182
2408.76 188
2408.87 195
2408.98 201
2409.10 207
2409.21 211
2409.32 212
2409.43 210
2409.55 206
2409.66 199
2409.77 193
2409.88 188
2410.00 186
2410.11 188
2410.22 191
2410.33 195
2410.45 198
2410.56 197
2410.67 191
2410.78 181
2410.90 167
2411.01 152
2411.12 138
2411.23 125
2411.35 114
2411.46 105
2411.57 97
2411.68 90
2411.80 83
2411.91 76
2412.02 69
2412.13 62
2412.25 56
2412.36 50
2412.47 44
2412.58 36
2412.70 28
2412.81 17
2412.92 7
2413.03 0
2413.15 0
2413.26 0
2413.37 0
2413.48 0
2413.60 0
2413.71 0
2413.82 0
2413.94 1
2414.05 4
2414.16 8
2414.27 14
2414.39 22
2414.50 32
2414.61 43
2414.72 53
2414.84 60
2414.95 62
2415.06 59
2415.17 52
2415.29 43
2415.40 33
2415.51 24
2415.62 16
2415.74 11
2415.85 8
2415.96 7
2416.07 7
2416.19 8
2416.30 11
2416.41 14
2416.53 18
2416.64 23
2416.75 27
2416.86 32
2416.98 35
2417.09 37
2417.20 38
2417.31 38
2417.43 35
2417.54 32
2417.65 27
2417.76 22
2417.88 18
2417.99 14
2418.10 13
2418.22 14
2418.33 18
2418.44 23
2418.55 29
2418.67 35
2418.78 41
2418.89 46
2419.00 49
2419.12 50
2419.23 50
2419.34 48
2419.46 46
2419.57 43
2419.68 41
2419.79 41
2419.91 42
2420.02 46
2420.13 51
2420.24 58
2420.36 65
2420.47 72
2420.58 78
2420.70 84
2420.81 89
2420.92 94
2421.03 100
2421.15 107
2421.26 115
2421.37 124
2421.48 134
2421.60 145
2421.71 156
2421.82 167
2421.94 179
2422.05 189
2422.16 199
2422.27 206
2422.39 210
2422.50 211
2422.61 208
2422.73 200
2422.84 190
2422.95 177
2423.06 163
2423.18 149
2423.29 136
2423.40 125
2423.52 115
2423.63 107
2423.74 101
2423.85 96
2423.97 94
2424.08 93
2424.19 94
2424.30 98
2424.42 104
2424.53 110
2424.64 116
2424.76 120
2424.87 123
2424.98 123
2425.09 121
2425.21 119
2425.32 116
2425.43 114
2425.55 112
2425.66 111
2425.77 111
2425.88 110
2426.00 110
2426.11 108
2426.22 107
2426.34 106
2426.45 105
2426.56 104
2426.68 103
2426.79 101
2426.90 100
2427.01 99
2427.13 99
2427.24 99
2427.35 100
2427.47 101
2427.58 101
2427.69 101
2427.80 100
2427.92 99
2428.03 99
2428.14 100
2428.26 102
2428.37 106
2428.48 111
2428.59 117
2428.71 124
2428.82 130
2428.93 137
2429.05 144
2429.16 151
2429.27 159
2429.39 167
2429.50 176
2429.61 184
2429.72 193
2429.84 201
2429.95 208
2430.06 213
2430.18 216
2430.29 216
2430.40 214
2430.51 209
2430.63 203
2430.74 195
2430.85 188
2430.97 181
2431.08 177
2431.19 174
2431.31 173
2431.42 174
2431.53 176
2431.64 176
2431.76 175
2431.87 171
2431.98 164
2432.10 156
2432.21 148
2432.32 141
2432.44 135
2432.55 131
2432.66 127
2432.78 124
2432.89 120
2433.00 116
2433.11 113
2433.23 110
2433.34 109
2433.45 110
2433.57 111
2433.68 112
2433.79 113
2433.91 114
2434.02 113
2434.13 113
2434.24 113
2434.36 115
2434.47 117
2434.58 121
2434.70 125
2434.81 130
2434.92 134
2435.04 138
2435.15 141
2435.26 142
2435.38 141
2435.49 138
2435.60 134
2435.71 130
2435.83 126
2435.94 123
2436.05 122
2436.17 122
2436.28 122
2436.39 122
2436.51 121
2436.62 118
2436.73 114
2436.85 109
2436.96 104
2437.07 100
2437.19 98
2437.30 97
2437.41 98
2437.52 100
2437.64 102
2437.75 104
2437.86 104
2437.98 102
2438.09 97
2438.20 90
2438.32 82
2438.43 74
2438.54 66
2438.66 60
2438.77 55
2438.88 51
2439.00 47
2439.11 42
2439.22 36
2439.34 30
2439.45 25
2439.56 21
2439.68 19
2439.79 19
2439.90 20
2440.01 22
2440.13 25
2440.24 26
2440.35 27
2440.47 26
2440.58 25
2440.69 23
2440.81 21
2440.92 19
2441.03 19
2441.15 21
2441.26 26
2441.37 34
2441.49 45
2441.60 59
2441.71 75
2441.83 90
2441.94 105
2442.05 116
2442.17 125
2442.28 131
2442.39 134
2442.51 133
2442.62 130
2442.73 124
2442.85 117
2442.96 108
2443.07 99
2443.19 91
2443.30 83
2443.41 77
2443.53 72
2443.64 68
2443.75 66
2443.86 64
2443.98 64
2444.09 64
2444.20 65
2444.32 66
2444.43 67
2444.54 69
2444.66 71
2444.77 73
2444.88 75
2445.00 78
2445.11 80
2445.22 82
2445.34 85
2445.45 87
2445.56 89
2445.68 91
2445.79 94
2445.90 98
2446.02 102
2446.13 106
2446.24 110
2446.36 113
2446.47 114
2446.58 113
2446.70 109
2446.81 103
2446.92 96
2447.04 90
2447.15 84
2447.26 80
2447.38 77
2447.49 76
2447.61 75
2447.72 75
2447.83 75
2447.95 75
2448.06 76
2448.17 79
2448.29 84
2448.40 92
2448.51 103
2448.63 115
2448.74 127
2448.85 138
2448.97 147
2449.08 153
2449.19 155
2449.31 154
2449.42 151
2449.53 146
2449.65 140
2449.76 134
2449.87 127
2449.99 119
2450.10 111
2450.21 102
2450.33 94
2450.44 86
2450.55 80
2450.67 75
2450.78 71
2450.89 67
2451.01 63
2451.12 59
2451.23 53
2451.35 46
2451.46 39
2451.57 33
2451.69 29
2451.80 26
2451.92 26
2452.03 27
2452.14 28
2452.26 28
2452.37 27
2452.48 25
2452.60 22
2452.71 22
2452.82 24
2452.94 31
2453.05 41
2453.16 53
2453.28 66
2453.39 77
2453.50 85
2453.62 87
2453.73 85
2453.84 79
2453.96 71
2454.07 62
2454.19 54
2454.30 48
2454.41 46
2454.53 46
2454.64 48
2454.75 52
2454.87 56
2454.98 59
2455.09 59
2455.21 56
2455.32 50
2455.43 43
2455.55 34
2455.66 27
2455.78 22
2455.89 21
2456.00 22
2456.12 26
2456.23 29
2456.34 30
2456.46 27
2456.57 22
2456.68 13
2456.80 3
2456.91 0
2457.02 0
2457.14 0
2457.25 0
2457.37 0
2457.48 0
2457.59 8
2457.71 17
2457.82 24
2457.93 29
2458.05 32
2458.16 32
2458.27 30
2458.39 27
2458.50 24
2458.62 22
2458.73 22
2458.84 25
2458.96 31
2459.07 38
2459.18 46
2459.30 53
2459.41 58
2459.52 59
2459.64 57
2459.75 52
2459.87 43
2459.98 33
2460.09 22
2460.21 11
2460.32 1
2460.43 0
2460.55 0
2460.66 0
2460.77 0
2460.89 0
2461.00 0
2461.12 0
2461.23 1
2461.34 4
2461.46 8
2461.57 12
2461.68 16
2461.80 19
2461.91 21
2462.03 21
2462.14 20
2462.25 19
2462.37 16
2462.48 14
2462.59 12
2462.71 12
2462.82 13
2462.93 15
2463.05 19
2463.16 23
2463.28 28
2463.39 34
2463.50 39
2463.62 44
2463.73 48
2463.84 53
2463.96 57
2464.07 63
2464.19 69
2464.30 77
2464.41 86
2464.53 96
2464.64 105
2464.76 113
2464.87 118
2464.98 120
2465.10 119
2465.21 113
2465.32 105
2465.44 95
2465.55 84
2465.67 74
2465.78 66
2465.89 59
2466.01 56
2466.12 55
2466.23 55
2466.35 56
2466.46 56
2466.58 56
2466.69 55
2466.80 52
2466.92 48
2467.03 43
2467.14 37
2467.26 32
2467.37 26
2467.49 21
2467.60 16
2467.71 13
2467.83 12
2467.94 12
2468.06 15
2468.17 20
2468.28 27
2468.40 34
2468.51 42
2468.62 48
2468.74 54
2468.85 58
2468.97 62
2469.08 66
2469.19 71
2469.31 75
2469.42 80
2469.54 84
2469.65 87
2469.76 89
2469.88 89
2469.99 90
2470.11 90
2470.22 92
2470.33 95
2470.45 98
2470.56 102
2470.67 105
2470.79 105
2470.90 104
2471.02 101
2471.13 96
2471.24 91
2471.36 86
2471.47 82
2471.59 78
2471.70 75
2471.81 70
2471.93 63
2472.04 55
2472.16 46
2472.27 37
2472.38 29
2472.50 23
2472.61 22
2472.73 24
2472.84 31
2472.95 40
2473.07 51
2473.18 62
2473.30 72
2473.41 80
2473.52 86
2473.64 88
2473.75 88
2473.87 86
2473.98 82
2474.09 79
2474.21 76
2474.32 75
2474.44 75
2474.55 76
2474.66 78
2474.78 80
2474.89 84
2475.01 88
2475.12 93
2475.23 99
2475.35 104
2475.46 109
2475.58 112
2475.69 115
2475.80 116
2475.92 117
2476.03 120
2476.15 124
2476.26 131
2476.37 141
2476.49 151
2476.60 160
2476.72 167
2476.83 171
2476.94 170
2477.06 166
2477.17 160
2477.29 154
2477.40 149
2477.51 146
2477.63 145
2477.74 145
2477.86 144
2477.97 142
2478.08 137
2478.20 129
2478.31 117
2478.43 104
2478.54 92
2478.66 82
2478.77 76
2478.88 74
2479.00 75
2479.11 78
2479.23 81
2479.34 84
2479.45 83
2479.57 79
2479.68 73
2479.80 64
2479.91 56
2480.02 49
2480.14 44
2480.25 43
2480.37 45
2480.48 49
2480.60 53
2480.71 58
2480.82 61
2480.94 62
2481.05 61
2481.17 58
2481.28 54
2481.39 50
2481.51 45
2481.62 41
2481.74 38
2481.85 37
2481.96 38
2482.08 41
2482.19 46
2482.31 54
2482.42 63
2482.54 74
2482.65 84
2482.76 92
2482.88 97
2482.99 98
2483.11 92
2483.22 80
2483.34 63
2483.45 42
2483.56 20
2483.68 0
2483.79 0
2483.91 0
2484.02 0
2484.13 0
2484.25 0
2484.36 0
2484.48 0
2484.59 8
2484.71 15
2484.82 20
2484.93 23
2485.05 26
2485.16 28
2485.28 31
2485.39 34
2485.51 36
2485.62 38
2485.73 38
2485.85 36
2485.96 33
2486.08 29
2486.19 26
2486.31 23
2486.42 22
2486.53 22
2486.65 23
2486.76 25
2486.88 26
2486.99 28
2487.11 31
2487.22 35
2487.33 41
2487.45 48
2487.56 55
2487.68 61
2487.79 64
2487.91 64
2488.02 60
2488.13 52
2488.25 44
2488.36 35
2488.48 29
2488.59 26
2488.71 26
2488.82 29
2488.93 34
2489.05 40
2489.16 45
2489.28 50
2489.39 54
2489.51 59
2489.62 64
2489.73 69
2489.85 76
2489.96 83
2490.08 89
2490.19 94
2490.31 99
2490.42 101
2490.54 103
2490.65 104
2490.76 105
2490.88 105
2490.99 105
2491.11 104
2491.22 102
2491.34 99
2491.45 96
2491.56 92
2491.68 88
2491.79 84
2491.91 81
2492.02 77
2492.14 72
2492.25 66
2492.37 60
2492.48 55
2492.59 52
2492.71 52
2492.82 56
2492.94 64
2493.05 74
2493.17 85
2493.28 93
2493.40 98
2493.51 98
2493.62 94
2493.74 87
2493.85 78
2493.97 70
2494.08 65
2494.20 62
2494.31 61
2494.43 61
2494.54 63
2494.65 65
2494.77 67
2494.88 69
2495.00 71
2495.11 74
2495.23 76
2495.34 80
2495.46 85
2495.57 92
2495.68 101
2495.80 110
2495.91 120
2496.03 129
2496.14 134
2496.26 137
2496.37 135
2496.49 130
2496.60 123
2496.72 114
2496.83 104
2496.94 94
2497.06 85
2497.17 76
2497.29 69
2497.40 63
2497.52 61
2497.63 60
2497.75 62
2497.86 64
2497.97 66
2498.09 66
2498.20 64
2498.32 61
2498.43 59
2498.55 59
2498.66 63
2498.78 70
2498.89 81
2499.01 93
2499.12 104
2499.23 112
2499.35 116
2499.46 115
2499.58 110
2499.69 101
2499.81 92
2499.92 83
2500.04 74
2500.15 68
2500.27 62
2500.38 58
2500.50 54
2500.61 51
2500.72 47
2500.84 43
2500.95 39
2501.07 36
2501.18 36
2501.30 39
2501.41 45
2501.53 53
2501.64 64
2501.76 74
2501.87 83
2501.99 89
2502.10 91
2502.21 89
2502.33 85
2502.44 81
2502.56 78
2502.67 76
2502.79 77
2502.90 79
2503.02 82
2503.13 84
2503.25 85
2503.36 85
2503.48 85
2503.59 84
2503.71 84
2503.82 85
2503.93 86
2504.05 88
2504.16 91
2504.28 93
2504.39 95
2504.51 97
2504.62 97
2504.74 97
2504.85 97
2504.97 96
2505.08 97
2505.20 101
2505.31 108
2505.43 118
2505.54 132
2505.65 146
2505.77 158
2505.88 167
2506.00 171
2506.11 170
2506.23 163
2506.34 152
2506.46 139
2506.57 126
2506.69 115
2506.80 106
2506.92 102
2507.03 102
2507.15 105
2507.26 112
2507.38 120
2507.49 129
2507.61 136
2507.72 141
2507.83 143
2507.95 142
2508.06 138
2508.18 135
2508.29 132
2508.41 131
2508.52 132
2508.64 135
2508.75 137
2508.87 139
2508.98 138
2509.10 133
2509.21 125
2509.33 115
2509.44 103
2509.56 92
2509.67 83
2509.79 76
2509.90 73
2510.02 73
2510.13 75
2510.25 80
2510.36 86
2510.48 93
2510.59 101
2510.70 109
2510.82 117
2510.93 124
2511.05 129
2511.16 131
2511.28 131
2511.39 128
2511.51 122
2511.62 115
2511.74 106
2511.85 97
2511.97 89
2512.08 83
2512.20 78
2512.31 75
2512.43 75
2512.54 77
2512.66 81
2512.77 85
2512.89 90
2513.00 94
2513.12 97
2513.23 99
2513.35 100
2513.46 100
2513.58 100
2513.69 100
2513.81 100
2513.92 101
2514.04 102
2514.15 105
2514.27 109
2514.38 113
2514.50 117
2514.61 120
2514.73 120
2514.84 117
2514.96 111
2515.07 104
2515.19 96
2515.30 89
2515.42 84
2515.53 82
2515.65 83
2515.76 86
2515.88 90
2515.99 94
2516.10 97
2516.22 98
2516.33 97
2516.45 95
2516.56 91
2516.68 85
2516.79 78
2516.91 70
2517.02 62
2517.14 54
2517.25 46
2517.37 41
2517.48 37
2517.60 37
2517.71 38
2517.83 42
2517.94 47
2518.06 52
2518.17 57
2518.29 61
2518.40 63
2518.52 66
2518.63 68
2518.75 71
2518.86 75
2518.98 78
2519.09 82
2519.21 84
2519.32 83
2519.44 80
2519.55 74
2519.67 66
2519.78 56
2519.90 45
2520.01 37
2520.13 30
2520.25 26
2520.36 26
2520.48 28
2520.59 31
2520.71 34
2520.82 36
2520.94 37
2521.05 37
2521.17 37
2521.28 36
2521.40 36
2521.51 38
2521.63 40
2521.74 43
2521.86 47
2521.97 52
2522.09 57
2522.20 62
2522.32 67
2522.43 70
2522.55 70
2522.66 68
2522.78 62
2522.89 54
2523.01 42
2523.12 30
2523.24 18
2523.35 9
2523.47 2
2523.58 0
2523.70 2
2523.81 8
2523.93 17
2524.04 27
2524.16 38
2524.27 49
2524.39 57
2524.50 63
2524.62 67
2524.73 68
2524.85 67
2524.96 66
2525.08 64
2525.19 62
2525.31 60
2525.42 59
2525.54 59
2525.66 59
2525.77 59
2525.89 59
2526.00 58
2526.12 56
2526.23 53
2526.35 49
2526.46 43
2526.58 38
2526.69 33
2526.81 29
2526.92 28
2527.04 30
2527.15 34
2527.27 42
2527.38 52
2527.50 63
2527.61 75
2527.73 86
2527.84 95
2527.96 103
2528.07 109
2528.19 112
2528.30 113
2528.42 111
2528.54 107
2528.65 99
2528.77 90
2528.88 79
2529.00 68
2529.11 57
2529.23 47
2529.34 38
2529.46 30
2529.57 22
2529.69 16
2529.80 11
2529.92 6
2530.03 2
2530.15 0
2530.26 0
2530.38 0
2530.49 0
2530.61 1
2530.73 3
2530.84 5
2530.96 7
2531.07 8
2531.19 8
2531.30 7
2531.42 6
2531.53 4
2531.65 3
2531.76 3
2531.88 4
2531.99 5
2532.11 6
2532.22 7
2532.34 5
2532.46 2
2532.57 0
2532.69 0
2532.80 0
2532.92 0
2533.03 0
2533.15 0
2533.26 6
2533.38 14
2533.49 19
2533.61 20
2533.72 17
2533.84 11
2533.95 3
2534.07 0
2534.19 0
2534.30 0
2534.42 0
2534.53 0
2534.65 4
2534.76 11
2534.88 17
2534.99 21
2535.11 22
2535.22 23
2535.34 23
2535.45 24
2535.57 27
2535.69 31
2535.80 36
2535.92 42
2536.03 47
2536.15 51
2536.26 51
2536.38 49
2536.49 45
2536.61 40
2536.72 35
2536.84 31
2536.95 29
2537.07 28
2537.19 29
2537.30 29
2537.42 30
2537.53 30
2537.65 30
2537.76 29
2537.88 27
2537.99 26
2538.11 26
2538.22 28
2538.34 31
2538.46 36
2538.57 41
2538.69 45
2538.80 47
2538.92 46
2539.03 41
2539.15 34
2539.26 23
2539.38 12
2539.50 2
2539.61 0
2539.73 0
2539.84 0
2539.96 3
2540.07 12
2540.19 21
2540.30 30
2540.42 37
2540.53 42
2540.65 45
2540.77 47
2540.88 47
2541.00 48
2541.11 48
2541.23 48
2541.34 50
2541.46 52
2541.57 56
2541.69 61
2541.81 67
2541.92 73
2542.04 78
2542.15 82
2542.27 83
2542.38 84
2542.50 84
2542.61 85
2542.73 87
2542.85 92
2542.96 98
2543.08 105
2543.19 111
2543.31 115
2543.42 117
2543.54 118
2543.65 117
2543.77 117
2543.89 118
2544.00 120
2544.12 123
2544.23 127
2544.35 130
2544.46 132
2544.58 133
2544.69 133
2544.81 134
2544.93 136
2545.04 139
2545.16 145
2545.27 151
2545.39 158
2545.50 164
2545.62 169
2545.74 172
2545.85 175
2545.97 176
2546.08 178
2546.20 179
2546.31 181
2546.43 183
2546.54 185
2546.66 185
2546.78 184
2546.89 181
2547.01 178
2547.12 175
2547.24 172
2547.35 172
2547.47 173
2547.59 176
2547.70 179
2547.82 181
2547.93 179
2548.05 175
2548.16 168
2548.28 159
2548.40 148
2548.51 137
2548.63 127
2548.74 119
2548.86 112
2548.97 105
2549.09 98
2549.21 92
2549.32 87
2549.44 84
2549.55 83
2549.67 85
2549.78 90
2549.90 95
2550.02 101
2550.13 104
2550.25 104
2550.36 100
2550.48 92
2550.59 82
2550.71 71
2550.83 60
2550.94 52
2551.06 46
2551.17 42
2551.29 41
2551.40 41
2551.52 41
2551.64 40
2551.75 38
2551.87 34
2551.98 29
2552.10 22
2552.21 14
2552.33 5
2552.45 0
2552.56 0
2552.68 0
2552.79 0
2552.91 0
2553.03 0
2553.14 0
2553.26 0
2553.37 6
2553.49 20
2553.60 34
2553.72 48
2553.84 59
2553.95 69
2554.07 77
2554.18 84
2554.30 90
2554.42 94
2554.53 96
2554.65 96
2554.76 94
2554.88 89
2554.99 83
2555.11 75
2555.23 68
2555.34 61
2555.46 55
2555.57 49
2555.69 43
2555.81 36
2555.92 29
2556.04 22
2556.15 16
2556.27 12
2556.38 9
2556.50 10
2556.62 12
2556.73 15
2556.85 19
2556.96 23
2557.08 28
2557.20 32
2557.31 35
2557.43 38
2557.54 41
2557.66 43
2557.78 43
2557.89 42
2558.01 39
2558.12 36
2558.24 33
2558.35 32
2558.47 34
2558.59 38
2558.70 43
2558.82 48
2558.93 50
2559.05 48
2559.17 43
2559.28 33
2559.40 21
2559.51 10
2559.63 2
2559.75 0
2559.86 2
2559.98 10
2560.09 24
2560.21 42
2560.33 61
2560.44 79
2560.56 96
2560.67 109
2560.79 118
2560.91 124
2561.02 125
2561.14 124
2561.25 120
2561.37 116
2561.49 111
2561.60 106
2561.72 101
2561.83 95
2561.95 90
2562.07 84
2562.18 77
2562.30 71
2562.41 64
2562.53 57
2562.65 50
2562.76 41
2562.88 31
2562.99 19
2563.11 7
2563.23 0
2563.34 0
2563.46 0
2563.57 0
2563.69 0
2563.81 0
2563.92 0
2564.04 0
2564.15 7
2564.27 15
2564.39 23
2564.50 29
2564.62 34
2564.73 39
2564.85 43
2564.97 45
2565.08 45
2565.20 41
2565.31 34
2565.43 24
2565.55 13
2565.66 3
2565.78 0
2565.89 0
2566.01 0
2566.13 0
2566.24 6
2566.36 17
2566.48 30
2566.59 43
2566.71 55
2566.82 64
2566.94 71
2567.06 73
2567.17 71
2567.29 66
2567.40 59
2567.52 51
2567.64 44
2567.75 39
2567.87 37
2567.98 39
2568.10 43
2568.22 49
2568.33 57
2568.45 64
2568.57 69
2568.68 73
2568.80 75
2568.91 76
2569.03 77
2569.15 80
2569.26 86
2569.38 96
2569.49 111
2569.61 131
2569.73 153
2569.84 174
2569.96 194
2570.08 209
2570.19 219
2570.31 221
2570.42 218
2570.54 211
2570.66 201
2570.77 191
2570.89 181
2571.01 173
2571.12 167
2571.24 163
2571.35 160
2571.47 158
2571.59 155
2571.70 151
2571.82 145
2571.94 137
2572.05 127
2572.17 116
2572.28 106
2572.40 97
2572.52 91
2572.63 87
2572.75 86
2572.87 86
2572.98 89
2573.10 91
2573.21 93
2573.33 95
2573.45 97
2573.56 99
2573.68 101
2573.80 102
2573.91 103
2574.03 102
2574.14 98
2574.26 92
2574.38 83
2574.49 71
2574.61 58
2574.73 44
2574.84 31
2574.96 20
2575.07 12
2575.19 7
2575.31 6
2575.42 8
2575.54 12
2575.66 18
2575.77 23
2575.89 27
2576.00 28
2576.12 26
2576.24 22
2576.35 17
2576.47 11
2576.59 7
2576.70 4
2576.82 2
2576.94 2
2577.05 4
2577.17 6
2577.28 9
2577.40 12
2577.52 15
2577.63 18
2577.75 21
2577.87 23
2577.98 24
2578.10 25
2578.22 26
2578.33 27
2578.45 28
2578.56 28
2578.68 29
2578.80 28
2578.91 27
2579.03 23
2579.15 19
2579.26 14
2579.38 10
2579.50 6
2579.61 2
2579.73 0
2579.84 0
2579.96 0
2580.08 0
2580.19 2
2580.31 7
2580.43 15
2580.54 25
2580.66 38
2580.78 51
2580.89 66
2581.01 80
2581.13 92
2581.24 101
2581.36 109
2581.47 114
2581.59 117
2581.71 119
2581.82 120
2581.94 121
2582.06 124
2582.17 127
2582.29 133
2582.41 139
2582.52 147
2582.64 154
2582.76 160
2582.87 164
2582.99 165
2583.10 162
2583.22 156
2583.34 148
2583.45 138
2583.57 129
2583.69 122
2583.80 120
2583.92 122
2584.04 129
2584.15 140
2584.27 152
2584.39 163
2584.50 170
2584.62 173
2584.74 169
2584.85 161
2584.97 149
2585.09 133
2585.20 115
2585.32 97
2585.43 79
2585.55 62
2585.67 48
2585.78 36
2585.90 29
2586.02 25
2586.13 25
2586.25 29
2586.37 34
2586.48 39
2586.60 44
2586.72 49
2586.83 53
2586.95 56
2587.07 59
2587.18 61
2587.30 63
2587.42 62
2587.53 58
2587.65 51
2587.77 42
2587.88 31
2588.00 20
2588.12 11
2588.23 6
2588.35 4
2588.47 7
2588.58 13
2588.70 20
2588.82 26
2588.93 31
2589.05 33
2589.17 32
2589.28 29
2589.40 24
2589.52 17
2589.63 10
2589.75 2
2589.87 0
2589.98 0
2590.10 0
2590.21 0
2590.33 0
2590.45 0
2590.56 0
2590.68 2
2590.80 11
2590.91 18
2591.03 23
2591.15 25
2591.26 23
2591.38 19
2591.50 12
2591.61 5
2591.73 0
2591.85 0
2591.96 0
2592.08 0
2592.20 0
2592.31 0
2592.43 0
2592.55 0
2592.66 6
2592.78 17
2592.90 27
2593.02 36
2593.13 44
2593.25 51
2593.37 58
2593.48 64
2593.60 71
2593.72 77
2593.83 81
2593.95 83
2594.07 82
2594.18 78
2594.30 72
2594.42 65
2594.53 60
2594.65 57
2594.77 57
2594.88 60
2595.00 66
2595.12 74
2595.23 82
2595.35 90
2595.47 96
2595.58 98
2595.70 98
2595.82 93
2595.93 87
2596.05 79
2596.17 73
2596.28 69
2596.40 69
2596.52 73
2596.63 81
2596.75 91
2596.87 101
2596.98 110
2597.10 116
2597.22 119
2597.33 118
2597.45 114
2597.57 108
2597.69 102
2597.80 96
2597.92 91
2598.04 86
2598.15 81
2598.27 77
2598.39 73
2598.50 69
2598.62 65
2598.74 60
2598.85 55
2598.97 49
2599.09 41
2599.20 33
2599.32 24
2599.44 15
2599.55 7
2599.67 0
2599.79 0
2599.90 0
2600.02 0
2600.14 0
2600.26 0
2600.37 0
2600.49 0
2600.61 0
2600.72 4
2600.84 14
2600.96 24
2601.07 33
2601.19 40
2601.31 43
2601.42 43
2601.54 40
2601.66 36
2601.78 33
2601.89 33
2602.01 34
2602.13 38
2602.24 44
2602.36 50
2602.48 54
2602.59 57
2602.71 58
2602.83 58
2602.94 57
2603.06 56
2603.18 57
2603.29 58
2603.41 59
2603.53 59
2603.65 60
2603.76 59
2603.88 59
2604.00 58
2604.11 58
2604.23 57
2604.35 56
2604.46 54
2604.58 51
2604.70 48
2604.82 45
2604.93 42
2605.05 39
2605.17 36
2605.28 32
2605.40 27
2605.52 21
2605.63 14
2605.75 7
2605.87 1
2605.99 0
2606.10 0
2606.22 0
2606.34 6
2606.45 16
2606.57 28
2606.69 41
2606.80 53
2606.92 64
2607.04 72
2607.16 78
2607.27 81
2607.39 84
2607.51 86
2607.62 89
2607.74 94
2607.86 101
2607.97 110
2608.09 119
2608.21 127
2608.33 134
2608.44 138
2608.56 139
2608.68 137
2608.79 132
2608.91 125
2609.03 115
2609.14 103
2609.26 91
2609.38 80
2609.50 71
2609.61 65
2609.73 62
2609.85 63
2609.96 65
2610.08 69
2610.20 72
2610.32 75
2610.43 75
2610.55 75
2610.67 74
2610.78 72
2610.90 71
2611.02 72
2611.14 74
2611.25 77
2611.37 81
2611.49 85
2611.60 87
2611.72 87
2611.84 87
2611.96 85
2612.07 84
2612.19 83
2612.31 82
2612.42 83
2612.54 84
2612.66 85
2612.78 86
2612.89 88
2613.01 92
2613.13 96
2613.24 100
2613.36 104
2613.48 104
2613.60 101
2613.71 93
2613.83 82
2613.95 69
2614.06 55
2614.18 43
2614.30 33
2614.42 26
2614.53 22
2614.65 20
2614.77 19
2614.88 20
2615.00 21
2615.12 23
2615.24 27
2615.35 32
2615.47 38
2615.59 46
2615.70 54
2615.82 62
2615.94 68
2616.06 72
2616.17 74
2616.29 72
2616.41 67
2616.53 61
2616.64 54
2616.76 48
2616.88 43
2616.99 41
2617.11 42
2617.23 46
2617.35 54
2617.46 64
2617.58 76
2617.70 88
2617.81 100
2617.93 108
2618.05 114
2618.17 117
2618.28 117
2618.40 115
2618.52 112
2618.64 110
2618.75 109
2618.87 107
2618.99 106
2619.10 104
2619.22 100
2619.34 95
2619.46 89
2619.57 82
2619.69 77
2619.81 73
2619.93 71
2620.04 72
2620.16 75
2620.28 79
2620.40 84
2620.51 88
2620.63 90
2620.75 89
2620.86 85
2620.98 78
2621.10 69
2621.22 59
2621.33 49
2621.45 40
2621.57 32
2621.69 25
2621.80 21
2621.92 19
2622.04 19
2622.16 21
2622.27 25
2622.39 29
2622.51 34
2622.62 37
2622.74 39
2622.86 39
2622.98 38
2623.09 35
2623.21 32
2623.33 29
2623.45 25
2623.56 21
2623.68 16
2623.80 12
2623.92 8
2624.03 7
2624.15 9
2624.27 16
2624.39 26
2624.50 39
2624.62 53
2624.74 65
2624.86 75
2624.97 80
2625.09 81
2625.21 76
2625.32 69
2625.44 60
2625.56 50
2625.68 40
2625.79 33
2625.91 28
2626.03 25
2626.15 25
2626.26 27
2626.38 29
2626.50 32
2626.62 33
2626.73 32
2626.85 27
2626.97 20
2627.09 12
2627.20 3
2627.32 0
2627.44 0
2627.56 0
2627.67 0
2627.79 0
2627.91 0
2628.03 2
2628.14 10
2628.26 18
2628.38 25
2628.50 31
2628.61 33
2628.73 33
2628.85 29
2628.97 23
2629.08 15
2629.20 8
2629.32 0
2629.44 0
2629.55 0
2629.67 0
2629.79 0
2629.91 0
2630.02 0
2630.14 0
2630.26 0
2630.38 6
2630.49 12
2630.61 15
2630.73 16
2630.85 14
2630.96 8
2631.08 2
2631.20 0
2631.32 0
2631.43 0
2631.55 0
2631.67 0
2631.79 0
2631.90 5
2632.02 14
2632.14 23
2632.26 31
2632.38 37
2632.49 42
2632.61 45
2632.73 47
2632.85 48
2632.96 48
2633.08 47
2633.20 47
2633.32 46
2633.43 45
2633.55 45
2633.67 43
2633.79 42
2633.90 39
2634.02 37
2634.14 34
2634.26 32
2634.37 31
2634.49 31
2634.61 31
2634.73 31
2634.85 31
2634.96 30
2635.08 28
2635.20 25
2635.32 23
2635.43 22
2635.55 22
2635.67 25
2635.79 30
2635.90 37
2636.02 46
2636.14 55
2636.26 64
2636.37 70
2636.49 74
2636.61 75
2636.73 74
2636.85 69
2636.96 63
2637.08 56
2637.20 48
2637.32 41
2637.43 37
2637.55 36
2637.67 40
2637.79 49
2637.90 60
2638.02 73
2638.14 85
2638.26 94
2638.38 101
2638.49 103
2638.61 103
2638.73 102
2638.85 102
2638.96 103
2639.08 105
2639.20 108
2639.32 111
2639.43 112
2639.55 112
2639.67 111
2639.79 108
2639.91 105
2640.02 102
2640.14 99
2640.26 95
2640.38 92
2640.49 88
2640.61 83
2640.73 79
2640.85 76
2640.97 74
2641.08 74
2641.20 78
2641.32 83
2641.44 91
2641.55 98
2641.67 103
2641.79 105
2641.91 103
2642.03 96
2642.14 87
2642.26 76
2642.38 65
2642.50 56
2642.61 50
2642.73 44
2642.85 40
2642.97 36
2643.09 31
2643.20 27
2643.32 24
2643.44 24
2643.56 26
2643.68 32
2643.79 40
2643.91 51
2644.03 62
2644.15 72
2644.26 82
2644.38 89
2644.50 95
2644.62 99
2644.74 101
2644.85 102
2644.97 99
2645.09 94
2645.21 87
2645.33 80
2645.44 72
2645.56 65
2645.68 61
2645.80 59
2645.91 60
2646.03 64
2646.15 70
2646.27 78
2646.39 87
2646.50 96
2646.62 105
2646.74 111
2646.86 115
2646.98 117
2647.09 117
2647.21 116
2647.33 115
2647.45 114
2647.57 113
2647.68 113
2647.80 113
2647.92 112
2648.04 112
2648.16 110
2648.27 107
2648.39 103
2648.51 97
2648.63 91
2648.74 85
2648.86 78
2648.98 70
2649.10 64
2649.22 58
2649.33 54
2649.45 51
2649.57 51
2649.69 53
2649.81 57
2649.92 63
2650.04 70
2650.16 75
2650.28 80
2650.40 84
2650.51 87
2650.63 90
2650.75 93
2650.87 97
2650.99 100
2651.10 104
2651.22 106
2651.34 106
2651.46 102
2651.58 96
2651.69 88
2651.81 78
2651.93 70
2652.05 64
2652.17 61
2652.28 61
2652.40 63
2652.52 66
2652.64 69
2652.76 70
2652.87 69
2652.99 67
2653.11 64
2653.23 62
2653.35 60
2653.46 59
2653.58 59
2653.70 60
2653.82 61
2653.94 62
2654.06 62
2654.17 62
2654.29 63
2654.41 62
2654.53 61
2654.65 59
2654.76 56
2654.88 52
2655.00 47
2655.12 40
2655.24 32
2655.35 24
2655.47 16
2655.59 8
2655.71 1
2655.83 0
2655.94 0
2656.06 0
2656.18 0
2656.30 0
2656.42 0
2656.54 0
2656.65 0
2656.77 6
2656.89 16
2657.01 27
2657.13 36
2657.24 43
2657.36 47
2657.48 48
2657.60 45
2657.72 38
2657.83 29
2657.95 18
2658.07 7
2658.19 0
2658.31 0
2658.43 0
2658.54 0
2658.66 0
2658.78 0
2658.90 6
2659.02 15
2659.13 24
2659.25 32
2659.37 39
2659.49 46
2659.61 52
2659.73 59
2659.84 67
2659.96 77
2660.08 87
2660.20 98
2660.32 109
2660.43 119
2660.55 127
2660.67 132
2660.79 135
2660.91 135
2661.03 133
2661.14 129
2661.26 124
2661.38 118
2661.50 112
2661.62 106
2661.74 100
2661.85 94
2661.97 90
2662.09 87
2662.21 86
2662.33 88
2662.44 91
2662.56 97
2662.68 103
2662.80 109
2662.92 114
2663.04 116
2663.15 116
2663.27 115
2663.39 113
2663.51 112
2663.63 111
2663.75 112
2663.86 112
2663.98 113
2664.10 113
2664.22 113
2664.34 114
2664.46 115
2664.57 118
2664.69 124
2664.81 131
2664.93 141
2665.05 152
2665.17 165
2665.28 178
2665.40 190
2665.52 202
2665.64 213
2665.76 223
2665.88 231
2665.99 237
2666.11 241
2666.23 243
2666.35 244
2666.47 242
2666.59 240
2666.70 235
2666.82 228
2666.94 220
2667.06 208
2667.18 195
2667.30 181
2667.41 167
2667.53 155
2667.65 144
2667.77 135
2667.89 129
2668.01 124
2668.12 119
2668.24 114
2668.36 109
2668.48 104
2668.60 100
2668.72 97
2668.83 96
2668.95 98
2669.07 102
2669.19 107
2669.31 112
2669.43 115
2669.54 117
2669.66 118
2669.78 117
2669.90 115
2670.02 114
2670.14 113
2670.26 113
2670.37 114
2670.49 116
2670.61 118
2670.73 120
2670.85 120
2670.97 120
2671.08 117
2671.20 113
2671.32 108
2671.44 102
2671.56 96
2671.68 90
2671.80 85
2671.91 83
2672.03 84
2672.15 88
2672.27 94
2672.39 102
2672.51 109
2672.62 116
2672.74 122
2672.86 125
2672.98 127
2673.10 127
2673.22 127
2673.34 127
2673.45 126
2673.57 125
2673.69 124
2673.81 124
2673.93 123
2674.05 122
2674.17 123
2674.28 124
2674.40 126
2674.52 129
2674.64 134
2674.76 139
2674.88 144
2674.99 150
2675.11 155
2675.23 159
2675.35 161
2675.47 161
2675.59 157
2675.71 151
2675.82 143
2675.94 132
2676.06 121
2676.18 110
2676.30 99
2676.42 91
2676.54 84
2676.65 79
2676.77 76
2676.89 74
2677.01 73
2677.13 73
2677.25 73
2677.37 73
2677.48 73
2677.60 73
2677.72 72
2677.84 72
2677.96 70
2678.08 69
2678.20 68
2678.31 66
2678.43 65
2678.55 64
2678.67 62
2678.79 60
2678.91 56
2679.03 52
2679.15 47
2679.26 43
2679.38 41
2679.50 41
2679.62 43
2679.74 48
2679.86 55
2679.98 62
2680.09 69
2680.21 75
2680.33 78
2680.45 78
2680.57 76
2680.69 71
2680.81 65
2680.92 60
2681.04 58
2681.16 60
2681.28 65
2681.40 72
2681.52 80
2681.64 87
2681.76 92
2681.87 93
2681.99 92
2682.11 91
2682.23 90
2682.35 91
2682.47 94
2682.59 97
2682.70 101
2682.82 104
2682.94 106
2683.06 106
2683.18 108
2683.30 111
2683.42 117
2683.54 125
2683.65 136
2683.77 148
2683.89 159
2684.01 167
2684.13 173
2684.25 175
2684.37 174
2684.49 171
2684.60 166
2684.72 161
2684.84 155
2684.96 148
2685.08 139
2685.20 129
2685.32 116
2685.44 102
2685.55 87
2685.67 72
2685.79 60
2685.91 50
2686.03 44
2686.15 42
2686.27 43
2686.39 47
2686.50 51
2686.62 57
2686.74 61
2686.86 65
2686.98 68
2687.10 67
2687.22 63
2687.34 56
2687.46 45
2687.57 32
2687.69 18
2687.81 5
2687.93 0
2688.05 0
2688.17 0
2688.29 0
2688.41 3
2688.52 15
2688.64 29
2688.76 42
2688.88 54
2689.00 63
2689.12 69
2689.24 71
2689.36 70
2689.48 67
2689.59 62
2689.71 56
2689.83 51
2689.95 47
2690.07 45
2690.19 45
2690.31 47
2690.43 50
2690.55 54
2690.66 56
2690.78 56
2690.90 54
2691.02 49
2691.14 42
2691.26 34
2691.38 25
2691.50 17
2691.62 10
2691.73 5
2691.85 2
2691.97 1
2692.09 2
2692.21 3
2692.33 5
2692.45 8
2692.57 12
2692.69 16
2692.80 22
2692.92 28
2693.04 33
2693.16 38
2693.28 41
2693.40 40
2693.52 36
2693.64 28
2693.76 19
2693.87 8
2693.99 0
2694.11 0
2694.23 0
2694.35 0
2694.47 0
2694.59 0
2694.71 0
2694.83 0
2694.95 0
2695.06 5
2695.18 12
2695.30 20
2695.42 30
2695.54 41
2695.66 53
2695.78 63
2695.90 72
2696.02 79
2696.14 84
2696.25 86
2696.37 87
2696.49 87
2696.61 88
2696.73 89
2696.85 92
2696.97 95
2697.09 99
2697.21 103
2697.33 105
2697.44 106
2697.56 105
2697.68 101
2697.80 96
2697.92 90
2698.04 84
2698.16 78
2698.28 71
2698.40 63
2698.52 54
2698.64 43
2698.75 31
2698.87 18
2698.99 6
2699.11 0
2699.23 0
2699.35 0
2699.47 0
2699.59 0
2699.71 0
2699.83 1
2699.94 7
2700.06 13
2700.18 19
2700.30 25
2700.42 31
2700.54 36
2700.66 41
2700.78 43
2700.90 44
2701.02 41
2701.14 36
2701.26 29
2701.37 19
2701.49 8
2701.61 0
2701.73 0
2701.85 0
2701.97 0
2702.09 0
2702.21 0
2702.33 0
2702.45 9
2702.57 20
2702.68 30
2702.80 37
2702.92 42
2703.04 46
2703.16 50
2703.28 55
2703.40 61
2703.52 69
2703.64 77
2703.76 86
2703.88 93
2704.00 98
2704.11 100
2704.23 99
2704.35 94
2704.47 86
2704.59 75
2704.71 62
2704.83 49
2704.95 37
2705.07 28
2705.19 20
2705.31 15
2705.43 11
2705.54 8
2705.66 4
2705.78 0
2705.90 0
2706.02 0
2706.14 0
2706.26 0
2706.38 0
2706.50 0
2706.62 0
2706.74 5
2706.86 12
2706.98 19
2707.09 23
2707.21 28
2707.33 31
2707.45 35
2707.57 39
2707.69 41
2707.81 42
2707.93 41
2708.05 38
2708.17 32
2708.29 25
2708.41 17
2708.53 10
2708.65 4
2708.76 0
2708.88 0
2709.00 0
2709.12 1
2709.24 5
2709.36 10
2709.48 15
2709.60 20
2709.72 23
2709.84 24
2709.96 22
2710.08 17
2710.20 10
2710.32 2
2710.43 0
2710.55 0
2710.67 0
2710.79 0
2710.91 0
2711.03 0
2711.15 0
2711.27 5
2711.39 9
2711.51 11
2711.63 12
2711.75 11
2711.87 10
2711.99 10
2712.11 13
2712.22 18
2712.34 26
2712.46 36
2712.58 47
2712.70 59
2712.82 71
2712.94 83
2713.06 94
2713.18 103
2713.30 112
2713.42 119
2713.54 123
2713.66 125
2713.78 123
2713.90 119
2714.02 111
2714.13 102
2714.25 92
2714.37 81
2714.49 72
2714.61 63
2714.73 56
2714.85 50
2714.97 45
2715.09 40
2715.21 36
2715.33 33
2715.45 30
2715.57 27
2715.69 26
2715.81 25
2715.93 25
2716.05 25
2716.17 26
2716.28 26
2716.40 27
2716.52 27
2716.64 26
2716.76 25
2716.88 25
2717.00 26
2717.12 29
2717.24 35
2717.36 44
2717.48 55
2717.60 66
2717.72 74
2717.84 79
2717.96 80
2718.08 76
2718.20 69
2718.32 59
2718.43 49
2718.55 39
2718.67 32
2718.79 27
2718.91 24
2719.03 24
2719.15 25
2719.27 27
2719.39 28
2719.51 27
2719.63 24
2719.75 18
2719.87 12
2719.99 6
2720.11 2
2720.23 1
2720.35 3
2720.47 8
2720.59 15
2720.71 23
2720.83 29
2720.94 34
2721.06 36
2721.18 36
2721.30 35
2721.42 32
2721.54 30
2721.66 27
2721.78 25
2721.90 23
2722.02 23
2722.14 23
2722.26 24
2722.38 25
2722.50 26
2722.62 26
2722.74 24
2722.86 20
2722.98 15
2723.10 8
2723.22 1
2723.34 0
2723.46 0
2723.58 0
2723.70 0
2723.81 0
2723.93 0
2724.05 6
2724.17 13
2724.29 20
2724.41 27
2724.53 35
2724.65 41
2724.77 48
2724.89 53
2725.01 56
2725.13 57
2725.25 57
2725.37 54
2725.49 50
2725.61 45
2725.73 40
2725.85 38
2725.97 38
2726.09 43
2726.21 51
2726.33 62
2726.45 73
2726.57 82
2726.69 88
2726.81 90
2726.93 87
2727.05 82
2727.17 75
2727.28 69
2727.40 67
2727.52 67
2727.64 72
2727.76 79
2727.88 87
2728.00 97
2728.12 105
2728.24 111
2728.36 115
2728.48 117
2728.60 117
2728.72 115
2728.84 113
2728.96 110
2729.08 107
2729.20 104
2729.32 100
2729.44 96
2729.56 90
2729.68 84
2729.80 77
2729.92 69
2730.04 62
2730.16 56
2730.28 51
2730.40 47
2730.52 44
2730.64 42
2730.76 41
2730.88 41
2731.00 42
2731.12 46
2731.24 52
2731.36 62
2731.48 75
2731.60 91
2731.72 110
2731.83 130
2731.95 150
2732.07 168
2732.19 182
2732.31 189
2732.43 189
2732.55 182
2732.67 170
2732.79 154
2732.91 137
2733.03 123
2733.15 113
2733.27 107
2733.39 105
2733.51 105
2733.63 106
2733.75 107
2733.87 107
2733.99 107
2734.11 109
2734.23 112
2734.35 117
2734.47 123
2734.59 130
2734.71 135
2734.83 138
2734.95 139
2735.07 138
2735.19 135
2735.31 132
2735.43 130
2735.55 131
2735.67 134
2735.79 141
2735.91 151
2736.03 163
2736.15 174
2736.27 183
2736.39 188
2736.51 188
2736.63 183
2736.75 174
2736.87 164
2736.99 154
2737.11 148
2737.23 145
2737.35 145
2737.47 147
2737.59 151
2737.71 154
2737.83 156
2737.95 157
2738.07 157
2738.19 157
2738.31 157
2738.43 159
2738.55 162
2738.67 167
2738.79 171
2738.91 173
2739.03 174
2739.15 171
2739.27 165
2739.39 158
2739.51 149
2739.63 141
2739.75 135
2739.87 130
2739.99 126
2740.11 123
2740.23 119
2740.35 114
2740.47 108
2740.59 101
2740.71 94
2740.83 87
2740.95 80
2741.07 73
2741.19 65
2741.31 56
2741.43 45
2741.55 32
2741.67 19
2741.79 8
2741.91 0
2742.03 0
2742.15 0
2742.27 0
2742.39 4
2742.51 11
2742.63 18
2742.75 23
2742.87 25
2742.99 24
2743.11 21
2743.23 17
2743.35 13
2743.47 11
2743.59 10
2743.71 10
2743.83 13
2743.95 18
2744.07 23
2744.19 27
2744.31 31
2744.43 32
2744.55 31
2744.67 28
2744.79 22
2744.91 16
2745.03 8
2745.15 2
2745.27 0
2745.39 0
2745.51 0
2745.63 0
2745.75 0
2745.87 0
2745.99 0
2746.11 0
2746.23 4
2746.35 18
2746.47 32
2746.59 46
2746.71 58
2746.83 65
2746.95 68
2747.07 68
2747.19 65
2747.31 62
2747.43 60
2747.55 59
2747.67 60
2747.79 62
2747.91 62
2748.03 61
2748.15 57
2748.27 52
2748.39 46
2748.51 40
2748.63 37
2748.75 37
2748.87 38
2748.99 41
2749.11 43
2749.23 44
2749.35 44
2749.47 41
2749.59 39
2749.71 36
2749.83 34
2749.95 34
2750.07 36
2750.19 39
2750.31 44
2750.43 50
2750.55 57
2750.67 63
2750.79 69
2750.91 75
2751.03 79
2751.15 83
2751.28 87
2751.40 90
2751.52 93
2751.64 95
2751.76 96
2751.88 97
2752.00 96
2752.12 93
2752.24 88
2752.36 81
2752.48 72
2752.60 61
2752.72 49
2752.84 37
2752.96 27
2753.08 18
2753.20 12
2753.32 10
2753.44 11
2753.56 18
2753.68 27
2753.80 40
2753.92 52
2754.04 64
2754.16 73
2754.28 78
2754.40 78
2754.52 75
2754.64 69
2754.76 64
2754.88 59
2755.00 57
2755.12 56
2755.24 56
2755.36 55
2755.48 54
2755.60 51
2755.72 46
2755.85 42
2755.97 38
2756.09 37
2756.21 37
2756.33 38
2756.45 40
2756.57 42
2756.69 43
2756.81 42
2756.93 40
2757.05 37
2757.17 33
2757.29 30
2757.41 26
2757.53 23
2757.65 20
2757.77 16
2757.89 13
2758.01 9
2758.13 5
2758.25 1
2758.37 0
2758.49 0
2758.61 0
2758.73 0
2758.85 0
2758.97 0
2759.09 0
2759.22 0
2759.34 8
2759.46 20
2759.58 32
2759.70 42
2759.82 51
2759.94 57
2760.06 59
2760.18 59
2760.30 57
2760.42 55
2760.54 54
2760.66 53
2760.78 53
2760.90 53
2761.02 52
2761.14 51
2761.26 50
2761.38 48
2761.50 47
2761.62 48
2761.74 51
2761.86 57
2761.98 66
2762.11 75
2762.23 84
2762.35 91
2762.47 96
2762.59 98
2762.71 98
2762.83 98
2762.95 97
2763.07 96
2763.19 95
2763.31 94
2763.43 93
2763.55 89
2763.67 83
2763.79 74
2763.91 62
2764.03 47
2764.15 32
2764.27 16
2764.39 3
2764.51 0
2764.64 0
2764.76 0
2764.88 0
2765.00 0
2765.12 0
2765.24 0
2765.36 1
2765.48 3
2765.60 5
2765.72 8
2765.84 12
2765.96 17
2766.08 24
2766.20 32
2766.32 40
2766.44 48
2766.56 56
2766.68 62
2766.80 67
2766.93 69
2767.05 68
2767.17 65
2767.29 60
2767.41 53
2767.53 46
2767.65 38
2767.77 30
2767.89 23
2768.01 17
2768.13 14
2768.25 14
2768.37 17
2768.49 24
2768.61 33
2768.73 41
2768.85 47
2768.98 49
2769.10 48
2769.22 44
2769.34 38
2769.46 32
2769.58 28
2769.70 24
2769.82 22
2769.94 19
2770.06 17
2770.18 14
2770.30 12
2770.42 12
2770.54 15
2770.66 21
2770.78 30
2770.91 40
2771.03 49
2771.15 56
2771.27 61
2771.39 62
2771.51 60
2771.63 58
2771.75 55
2771.87 52
2771.99 50
2772.11 50
2772.23 49
2772.35 48
2772.47 47
2772.59 45
2772.72 42
2772.84 41
2772.96 41
2773.08 44
2773.20 50
2773.32 60
2773.44 73
2773.56 88
2773.68 103
2773.80 117
2773.92 126
2774.04 129
2774.16 125
2774.28 115
2774.40 101
2774.53 84
2774.65 67
2774.77 53
2774.89 44
2775.01 41
2775.13 42
2775.25 47
2775.37 54
2775.49 61
2775.61 69
2775.73 75
2775.85 80
2775.97 85
2776.10 90
2776.22 95
2776.34 98
2776.46 99
2776.58 99
2776.70 96
2776.82 93
2776.94 91
2777.06 90
2777.18 94
2777.30 102
2777.42 112
2777.54 124
2777.67 136
2777.79 144
2777.91 149
2778.03 151
2778.15 150
2778.27 149
2778.39 148
2778.51 150
2778.63 153
2778.75 157
2778.87 162
2778.99 165
2779.11 168
2779.24 170
2779.36 172
2779.48 175
2779.60 179
2779.72 184
2779.84 190
2779.96 194
2780.08 198
2780.20 199
2780.32 199
2780.44 196
2780.56 193
2780.69 188
2780.81 184
2780.93 180
2781.05 177
2781.17 174
2781.29 173
2781.41 171
2781.53 169
2781.65 167
2781.77 164
2781.89 160
2782.02 156
2782.14 153
2782.26 149
2782.38 147
2782.50 146
2782.62 147
2782.74 148
2782.86 150
2782.98 150
2783.10 150
2783.22 147
2783.35 142
2783.47 136
2783.59 130
2783.71 125
2783.83 123
2783.95 124
2784.07 126
2784.19 130
2784.31 133
2784.43 134
2784.55 132
2784.68 126
2784.80 117
2784.92 106
2785.04 95
2785.16 85
2785.28 78
2785.40 73
2785.52 70
2785.64 69
2785.76 67
2785.89 63
2786.01 58
2786.13 51
2786.25 44
2786.37 40
2786.49 39
2786.61 42
2786.73 49
2786.85 60
2786.97 71
2787.09 82
2787.22 91
2787.34 97
2787.46 100
2787.58 100
2787.70 98
2787.82 96
2787.94 95
2788.06 93
2788.18 93
2788.31 92
2788.43 90
2788.55 86
2788.67 81
2788.79 74
2788.91 66
2789.03 56
2789.15 47
2789.27 39
2789.39 33
2789.52 29
2789.64 28
2789.76 30
2789.88 34
2790.00 39
2790.12 44
2790.24 50
2790.36 54
2790.48 58
2790.60 61
2790.73 62
2790.85 62
2790.97 60
2791.09 57
2791.21 53
2791.33 49
2791.45 45
2791.57 41
2791.69 40
2791.82 39
2791.94 39
2792.06 39
2792.18 39
2792.30 38
2792.42 36
2792.54 34
2792.66 34
2792.78 36
2792.91 40
2793.03 47
2793.15 56
2793.27 65
2793.39 73
2793.51 81
2793.63 86
2793.75 91
2793.87 96
2794.00 100
2794.12 105
2794.24 110
2794.36 112
2794.48 113
2794.60 111
2794.72 107
2794.84 102
2794.97 97
2795.09 94
2795.21 93
2795.33 94
2795.45 97
2795.57 101
2795.69 105
2795.81 107
2795.93 108
2796.06 107
2796.18 106
2796.30 105
2796.42 105
2796.54 106
2796.66 110
2796.78 114
2796.90 119
2797.03 123
2797.15 125
2797.27 127
2797.39 127
2797.51 125
2797.63 123
2797.75 119
2797.87 115
2798.00 111
2798.12 105
2798.24 101
2798.36 97
2798.48 94
2798.60 93
2798.72 92
2798.84 92
2798.97 93
2799.09 94
2799.21 95
2799.33 96
2799.45 97
2799.57 98
2799.69 98
2799.81 97
2799.94 95
2800.06 92
2800.18 87
2800.30 83
2800.42 79
2800.54 76
2800.66 76
2800.78 78
2800.91 80
2801.03 83
2801.15 85
2801.27 85
2801.39 85
2801.51 85
2801.63 86
2801.75 90
2801.88 96
2802.00 105
2802.12 113
2802.24 118
2802.36 119
2802.48 115
2802.60 104
2802.73 89
2802.85 72
2802.97 55
2803.09 40
2803.21 29
2803.33 23
2803.45 21
2803.57 22
2803.70 25
2803.82 28
2803.94 33
2804.06 37
2804.18 43
2804.30 49
2804.42 56
2804.55 64
2804.67 72
2804.79 80
2804.91 88
2805.03 94
2805.15 99
2805.27 102
2805.40 104
2805.52 105
2805.64 104
2805.76 100
2805.88 95
2806.00 89
2806.12 83
2806.25 77
2806.37 73
2806.49 70
2806.61 69
2806.73 69
2806.85 71
2806.97 73
2807.10 78
2807.22 85
2807.34 95
2807.46 108
2807.58 123
2807.70 138
2807.82 151
2807.95 161
2808.07 167
2808.19 169
2808.31 168
2808.43 167
2808.55 167
2808.67 170
2808.80 176
2808.92 185
2809.04 197
2809.16 211
2809.28 227
2809.40 245
2809.52 262
2809.65 279
2809.77 295
2809.89 309
2810.01 322
2810.13 333
2810.25 345
2810.37 356
2810.50 367
2810.62 377
2810.74 387
2810.86 396
2810.98 403
2811.10 410
2811.23 414
2811.35 418
2811.47 419
2811.59 419
2811.71 416
2811.83 412
2811.95 404
2812.08 395
2812.20 383
2812.32 368
2812.44 351
2812.56 331
2812.68 309
2812.81 289
2812.93 271
2813.05 256
2813.17 247
2813.29 242
2813.41 241
2813.53 243
2813.66 245
2813.78 247
2813.90 248
2814.02 248
2814.14 246
2814.26 243
2814.39 238
2814.51 231
2814.63 224
2814.75 217
2814.87 210
2814.99 204
2815.12 199
2815.24 194
2815.36 189
2815.48 184
2815.60 180
2815.72 176
2815.84 174
2815.97 173
2816.09 173
2816.21 174
2816.33 174
2816.45 173
2816.57 169
2816.70 164
2816.82 158
2816.94 152
2817.06 146
2817.18 143
2817.30 142
2817.43 142
2817.55 142
2817.67 141
2817.79 137
2817.91 131
2818.03 123
2818.16 113
2818.28 105
2818.40 98
2818.52 96
2818.64 97
2818.76 103
2818.89 111
2819.01 120
2819.13 129
2819.25 135
2819.37 139
2819.49 142
2819.62 144
2819.74 146
2819.86 150
2819.98 155
2820.10 161
2820.22 167
2820.35 173
2820.47 176
2820.59 176
2820.71 172
2820.83 166
2820.96 158
2821.08 148
2821.20 138
2821.32 129
2821.44 123
2821.56 119
2821.69 117
2821.81 117
2821.93 118
2822.05 118
2822.17 117
2822.29 117
2822.42 116
2822.54 119
2822.66 125
2822.78 136
2822.90 151
2823.02 169
2823.15 188
2823.27 205
2823.39 219
2823.51 228
2823.63 234
2823.76 236
2823.88 235
2824.00 233
2824.12 229
2824.24 224
2824.36 219
2824.49 212
2824.61 204
2824.73 196
2824.85 189
2824.97 183
2825.10 178
2825.22 176
2825.34 174
2825.46 174
2825.58 174
2825.70 173
2825.83 172
2825.95 172
2826.07 172
2826.19 173
2826.31 177
2826.44 182
2826.56 190
2826.68 200
2826.80 211
2826.92 222
2827.04 231
2827.17 238
2827.29 242
2827.41 243
2827.53 242
2827.65 238
2827.78 232
2827.90 225
2828.02 216
2828.14 206
2828.26 194
2828.39 181
2828.51 168
2828.63 156
2828.75 145
2828.87 138
2829.00 134
2829.12 134
2829.24 138
2829.36 143
2829.48 149
2829.60 155
2829.73 159
2829.85 161
2829.97 161
2830.09 160
2830.21 158
2830.34 156
2830.46 153
2830.58 149
2830.70 144
2830.82 137
2830.95 128
2831.07 120
2831.19 114
2831.31 114
2831.43 120
2831.56 131
2831.68 147
2831.80 165
2831.92 183
2832.04 196
2832.17 205
2832.29 209
2832.41 209
2832.53 207
2832.65 203
2832.78 200
2832.90 198
2833.02 197
2833.14 198
2833.26 200
2833.39 202
2833.51 202
2833.63 200
2833.75 195
2833.87 188
2834.00 178
2834.12 167
2834.24 156
2834.36 146
2834.48 138
2834.61 131
2834.73 126
2834.85 121
2834.97 118
2835.09 115
2835.22 113
2835.34 112
2835.46 112
2835.58 114
2835.70 115
2835.83 117
2835.95 118
2836.07 117
2836.19 113
2836.31 106
2836.44 97
2836.56 85
2836.68 74
2836.80 62
2836.92 53
2837.05 44
2837.17 37
2837.29 31
2837.41 24
2837.53 15
2837.66 6
2837.78 0
2837.90 0
2838.02 0
2838.15 0
2838.27 0
2838.39 0
2838.51 0
2838.63 0
2838.76 8
2838.88 24
2839.00 41
2839.12 57
2839.24 71
2839.37 83
2839.49 92
2839.61 97
2839.73 100
2839.85 102
2839.98 102
2840.10 103
2840.22 104
2840.34 105
2840.47 107
2840.59 108
2840.71 109
2840.83 109
2840.95 108
2841.08 107
2841.20 105
2841.32 102
2841.44 100
2841.57 97
2841.69 94
2841.81 91
2841.93 87
2842.05 82
2842.18 77
2842.30 71
2842.42 65
2842.54 60
2842.66 57
2842.79 54
2842.91 52
2843.03 52
2843.15 51
2843.28 50
2843.40 49
2843.52 48
2843.64 46
2843.76 45
2843.89 45
2844.01 47
2844.13 51
2844.25 55
2844.38 61
2844.50 66
2844.62 69
2844.74 70
2844.86 69
2844.99 65
2845.11 59
2845.23 53
2845.35 49
2845.48 46
2845.60 45
2845.72 47
2845.84 50
2845.97 55
2846.09 62
2846.21 71
2846.33 80
2846.45 89
2846.58 98
2846.70 105
2846.82 110
2846.94 111
2847.07 110
2847.19 107
2847.31 102
2847.43 95
2847.55 88
2847.68 82
2847.80 76
2847.92 71
2848.04 69
2848.17 69
2848.29 70
2848.41 72
2848.53 74
2848.66 73
2848.78 70
2848.90 63
2849.02 56
2849.14 48
2849.27 43
2849.39 41
2849.51 43
2849.63 49
2849.76 57
2849.88 67
2850.00 76
2850.12 85
2850.25 92
2850.37 96
2850.49 98
2850.61 96
2850.74 91
2850.86 82
2850.98 71
2851.10 60
2851.23 48
2851.35 39
2851.47 33
2851.59 30
2851.71 32
2851.84 37
2851.96 46
2852.08 57
2852.20 68
2852.33 80
2852.45 91
2852.57 100
2852.69 107
2852.82 112
2852.94 114
2853.06 114
2853.18 111
2853.31 106
2853.43 97
2853.55 86
2853.67 74
2853.80 62
2853.92 53
2854.04 46
2854.16 44
2854.29 46
2854.41 51
2854.53 58
2854.65 66
2854.78 73
2854.90 78
2855.02 83
2855.14 86
2855.27 89
2855.39 92
2855.51 96
2855.63 100
2855.75 104
2855.88 109
2856.00 112
2856.12 115
2856.24 115
2856.37 114
2856.49 109
2856.61 102
2856.73 93
2856.86 82
2856.98 71
2857.10 61
2857.22 53
2857.35 46
2857.47 42
2857.59 38
2857.71 36
2857.84 33
2857.96 30
2858.08 26
2858.21 23
2858.33 20
2858.45 19
2858.57 19
2858.70 21
2858.82 25
2858.94 31
2859.06 37
2859.19 43
2859.31 49
2859.43 55
2859.55 58
2859.68 59
2859.80 58
2859.92 54
2860.04 49
2860.17 43
2860.29 38
2860.41 34
2860.53 34
2860.66 37
2860.78 42
2860.90 51
2861.02 60
2861.15 68
2861.27 74
2861.39 76
2861.51 73
2861.64 65
2861.76 52
2861.88 36
2862.00 18
2862.13 0
2862.25 0
2862.37 0
2862.50 0
2862.62 0
2862.74 0
2862.86 0
2862.99 0
2863.11 0
2863.23 8
2863.35 21
2863.48 33
2863.60 45
2863.72 56
2863.84 64
2863.97 71
2864.09 76
2864.21 79
2864.33 82
2864.46 85
2864.58 87
2864.70 90
2864.83 93
2864.95 95
2865.07 96
2865.19 96
2865.32 93
2865.44 89
2865.56 84
2865.68 77
2865.81 71
2865.93 64
2866.05 59
2866.18 56
2866.30 55
2866.42 57
2866.54 61
2866.67 69
2866.79 79
2866.91 90
2867.03 103
2867.16 114
2867.28 124
2867.40 130
2867.53 133
2867.65 133
2867.77 129
2867.89 125
2868.02 120
2868.14 115
2868.26 113
2868.38 112
2868.51 112
2868.63 112
2868.75 112
2868.88 111
2869.00 107
2869.12 100
2869.24 92
2869.37 83
2869.49 75
2869.61 69
2869.73 67
2869.86 70
2869.98 76
2870.10 84
2870.23 95
2870.35 104
2870.47 113
2870.59 120
2870.72 125
2870.84 130
2870.96 136
2871.09 144
2871.21 152
2871.33 162
2871.45 171
2871.58 178
2871.70 182
2871.82 183
2871.95 181
2872.07 175
2872.19 167
2872.31 158
2872.44 149
2872.56 141
2872.68 136
2872.81 133
2872.93 134
2873.05 136
2873.17 141
2873.30 147
2873.42 154
2873.54 162
2873.67 171
2873.79 180
2873.91 189
2874.03 196
2874.16 200
2874.28 201
2874.40 199
2874.53 194
2874.65 189
2874.77 185
2874.89 185
2875.02 190
2875.14 198
2875.26 209
2875.39 220
2875.51 231
2875.63 240
2875.75 246
2875.88 249
2876.00 251
2876.12 251
2876.25 250
2876.37 249
2876.49 248
2876.61 248
2876.74 249
2876.86 251
2876.98 253
2877.11 255
2877.23 256
2877.35 254
2877.48 250
2877.60 242
2877.72 231
2877.84 218
2877.97 203
2878.09 187
2878.21 172
2878.34 159
2878.46 149
2878.58 142
2878.70 140
2878.83 141
2878.95 145
2879.07 151
2879.20 158
2879.32 164
2879.44 170
2879.57 174
2879.69 178
2879.81 180
2879.93 183
2880.06 186
2880.18 189
2880.30 192
2880.43 194
2880.55 194
2880.67 192
2880.80 187
2880.92 180
2881.04 172
2881.16 164
2881.29 155
2881.41 147
2881.53 139
2881.66 131
2881.78 124
2881.90 118
2882.03 114
2882.15 111
2882.27 110
2882.39 107
2882.52 103
2882.64 96
2882.76 87
2882.89 75
2883.01 64
2883.13 57
2883.26 55
2883.38 58
2883.50 67
2883.63 80
2883.75 94
2883.87 107
2883.99 118
2884.12 128
2884.24 135
2884.36 140
2884.49 144
2884.61 145
2884.73 143
2884.86 139
2884.98 132
2885.10 124
2885.23 116
2885.35 107
2885.47 100
2885.60 93
2885.72 87
2885.84 80
2885.96 74
2886.09 67
2886.21 61
2886.33 55
2886.46 51
2886.58 48
2886.70 46
2886.83 45
2886.95 44
2887.07 44
2887.20 45
2887.32 48
2887.44 53
2887.57 61
2887.69 70
2887.81 79
2887.93 88
2888.06 96
2888.18 102
2888.30 105
2888.43 107
2888.55 107
2888.67 107
2888.80 108
2888.92 109
2889.04 110
2889.17 110
2889.29 110
2889.41 110
2889.54 109
2889.66 109
2889.78 111
2889.91 115
2890.03 120
2890.15 126
2890.28 133
2890.40 138
2890.52 142
2890.65 144
2890.77 144
2890.89 142
2891.01 138
2891.14 132
2891.26 126
2891.38 119
2891.51 112
2891.63 106
2891.75 101
2891.88 97
2892.00 95
2892.12 95
2892.25 98
2892.37 102
2892.49 109
2892.62 116
2892.74 123
2892.86 128
2892.99 130
2893.11 128
2893.23 120
2893.36 108
2893.48 93
2893.60 76
2893.73 60
2893.85 47
2893.97 38
2894.10 34
2894.22 35
2894.34 39
2894.47 46
2894.59 53
2894.71 59
2894.84 62
2894.96 61
2895.08 57
2895.21 49
2895.33 38
2895.45 26
2895.58 13
2895.70 1
2895.82 0
2895.95 0
2896.07 0
2896.19 0
2896.32 0
2896.44 0
2896.56 0
2896.69 0
2896.81 7
2896.93 18
2897.06 29
2897.18 38
2897.30 45
2897.43 50
2897.55 54
2897.67 56
2897.80 59
2897.92 63
2898.04 68
2898.17 74
2898.29 81
2898.41 87
2898.54 91
2898.66 93
2898.78 93
2898.91 92
2899.03 91
2899.15 92
2899.28 96
2899.40 102
2899.52 111
2899.65 120
2899.77 128
2899.89 135
2900.02 140
2900.14 142
2900.26 143
2900.39 142
2900.51 142
2900.64 140
2900.76 139
2900.88 138
2901.01 136
2901.13 133
2901.25 131
2901.38 129
2901.50 126
2901.62 124
2901.75 123
2901.87 121
2901.99 118
2902.12 116
2902.24 114
2902.36 113
2902.49 115
2902.61 120
2902.73 130
2902.86 146
2902.98 167
2903.10 191
2903.23 217
2903.35 242
2903.47 263
2903.60 280
2903.72 292
2903.85 299
2903.97 302
2904.09 302
2904.22 301
2904.34 299
2904.46 297
2904.59 295
2904.71 294
2904.83 293
2904.96 292
2905.08 289
2905.20 286
2905.33 281
2905.45 274
2905.57 265
2905.70 254
2905.82 242
2905.95 229
2906.07 215
2906.19 200
2906.32 186
2906.44 174
2906.56 164
2906.69 157
2906.81 152
2906.93 150
2907.06 147
2907.18 144
2907.30 138
2907.43 131
2907.55 123
2907.68 114
2907.80 108
2907.92 104
2908.05 102
2908.17 103
2908.29 104
2908.42 104
2908.54 103
2908.66 101
2908.79 96
2908.91 90
2909.04 84
2909.16 77
2909.28 69
2909.41 62
2909.53 55
2909.65 48
2909.78 41
2909.90 35
2910.02 29
2910.15 23
2910.27 17
2910.40 11
2910.52 4
2910.64 0
2910.77 0
2910.89 0
2911.01 0
2911.14 0
2911.26 0
2911.38 0
2911.51 0
2911.63 2
2911.76 7
2911.88 12
2912.00 17
2912.13 22
2912.25 26
2912.37 28
2912.50 29
2912.62 27
2912.74 24
2912.87 21
2912.99 19
2913.12 18
2913.24 20
2913.36 25
2913.49 33
2913.61 42
2913.73 51
2913.86 59
2913.98 66
2914.11 72
2914.23 77
2914.35 81
2914.48 85
2914.60 89
2914.72 93
2914.85 97
2914.97 100
2915.10 101
2915.22 100
2915.34 99
2915.47 97
2915.59 97
2915.71 98
2915.84 100
2915.96 104
2916.09 107
2916.21 108
2916.33 106
2916.46 100
2916.58 90
2916.70 77
2916.83 62
2916.95 47
2917.08 34
2917.20 23
2917.32 14
2917.45 10
2917.57 9
2917.69 11
2917.82 17
2917.94 26
2918.07 36
2918.19 46
2918.31 54
2918.44 60
2918.56 65
2918.69 68
2918.81 71
2918.93 75
2919.06 80
2919.18 86
2919.30 91
2919.43 94
2919.55 94
2919.68 90
2919.80 84
2919.92 75
2920.05 66
2920.17 59
2920.30 55
2920.42 53
2920.54 54
2920.67 56
2920.79 58
2920.91 59
2921.04 57
2921.16 53
2921.29 47
2921.41 40
2921.53 34
2921.66 29
2921.78 26
2921.91 23
2922.03 20
2922.15 18
2922.28 14
2922.40 10
2922.53 5
2922.65 0
2922.77 0
2922.90 0
2923.02 0
2923.14 2
2923.27 5
2923.39 7
2923.52 7
2923.64 4
2923.76 0
2923.89 0
2924.01 0
2924.14 0
2924.26 0
2924.38 9
2924.51 20
2924.63 30
2924.76 37
2924.88 39
2925.00 37
2925.13 33
2925.25 28
2925.38 25
2925.50 23
2925.62 24
2925.75 25
2925.87 26
2926.00 25
2926.12 21
2926.24 15
2926.37 10
2926.49 6
2926.62 5
2926.74 7
2926.86 13
2926.99 19
2927.11 24
2927.24 27
2927.36 26
2927.48 21
2927.61 15
2927.73 8
2927.86 2
2927.98 0
2928.10 0
2928.23 0
2928.35 0
2928.48 0
2928.60 1
2928.72 4
2928.85 8
2928.97 13
2929.10 18
2929.22 24
2929.34 29
2929.47 30
2929.59 28
2929.72 23
2929.84 15
2929.96 7
2930.09 1
2930.21 0
2930.34 0
2930.46 1
2930.58 8
2930.71 18
2930.83 28
2930.96 39
2931.08 51
2931.20 61
2931.33 70
2931.45 77
2931.58 81
2931.70 81
2931.83 77
2931.95 71
2932.07 64
2932.20 58
2932.32 55
2932.45 54
2932.57 56
2932.69 59
2932.82 64
2932.94 67
2933.07 68
2933.19 68
2933.31 65
2933.44 62
2933.56 58
2933.69 55
2933.81 53
2933.94 52
2934.06 51
2934.18 49
2934.31 46
2934.43 40
2934.56 33
2934.68 24
2934.80 14
2934.93 6
2935.05 0
2935.18 0
2935.30 0
2935.43 6
2935.55 18
2935.67 33
2935.80 49
2935.92 63
2936.05 75
2936.17 84
2936.29 90
2936.42 94
2936.54 96
2936.67 99
2936.79 104
2936.92 109
2937.04 115
2937.16 121
2937.29 124
2937.41 125
2937.54 123
2937.66 119
2937.79 112
2937.91 105
2938.03 100
2938.16 97
2938.28 99
2938.41 105
2938.53 114
2938.66 126
2938.78 137
2938.90 148
2939.03 156
2939.15 160
2939.28 163
2939.40 164
2939.52 165
2939.65 168
2939.77 172
2939.90 176
2940.02 180
2940.15 181
2940.27 179
2940.39 172
2940.52 161
2940.64 148
2940.77 133
2940.89 120
2941.02 109
2941.14 101
2941.26 96
2941.39 94
2941.51 93
2941.64 91
2941.76 89
2941.89 85
2942.01 81
2942.14 76
2942.26 72
2942.38 69
2942.51 69
2942.63 71
2942.76 76
2942.88 82
2943.01 88
2943.13 93
2943.25 95
2943.38 93
2943.50 88
2943.63 81
2943.75 72
2943.88 63
2944.00 55
2944.12 48
2944.25 44
2944.37 43
2944.50 43
2944.62 45
2944.75 49
2944.87 53
2945.00 57
2945.12 62
2945.24 66
2945.37 71
2945.49 78
2945.62 86
2945.74 96
2945.87 107
2945.99 118
2946.11 127
2946.24 133
2946.36 135
2946.49 131
2946.61 123
2946.74 113
2946.86 102
2946.99 94
2947.11 88
2947.23 86
2947.36 88
2947.48 93
2947.61 100
2947.73 107
2947.86 114
2947.98 121
2948.11 127
2948.23 132
2948.35 136
2948.48 138
2948.60 137
2948.73 134
2948.85 128
2948.98 119
2949.10 108
2949.23 96
2949.35 84
2949.47 72
2949.60 62
2949.72 55
2949.85 49
2949.97 48
2950.10 49
2950.22 54
2950.35 63
2950.47 73
2950.59 85
2950.72 97
2950.84 107
2950.97 115
2951.09 120
2951.22 124
2951.34 125
2951.47 126
2951.59 126
2951.72 125
2951.84 124
2951.96 121
2952.09 116
2952.21 110
2952.34 103
2952.46 95
2952.59 86
2952.71 79
2952.84 72
2952.96 66
2953.09 61
2953.21 57
2953.33 54
2953.46 53
2953.58 55
2953.71 61
2953.83 71
2953.96 85
2954.08 100
2954.21 117
2954.33 132
2954.46 143
2954.58 150
2954.70 152
2954.83 150
2954.95 144
2955.08 137
2955.20 129
2955.33 122
2955.45 117
2955.58 114
2955.70 112
2955.83 111
2955.95 110
2956.08 107
2956.20 102
2956.32 95
2956.45 87
2956.57 79
2956.70 73
2956.82 69
2956.95 70
2957.07 72
2957.20 77
2957.32 83
2957.45 89
2957.57 92
2957.70 94
2957.82 93
2957.94 90
2958.07 86
2958.19 81
2958.32 75
2958.44 69
2958.57 62
2958.69 55
2958.82 49
2958.94 43
2959.07 39
2959.19 36
2959.32 34
2959.44 33
2959.57 32
2959.69 30
2959.82 26
2959.94 21
2960.06 15
2960.19 10
2960.31 7
2960.44 7
2960.56 11
2960.69 19
2960.81 29
2960.94 41
2961.06 53
2961.19 64
2961.31 74
2961.44 81
2961.56 87
2961.69 92
2961.81 96
2961.94 100
2962.06 105
2962.18 109
2962.31 114
2962.43 118
2962.56 122
2962.68 126
2962.81 130
2962.93 134
2963.06 138
2963.18 141
2963.31 145
2963.43 147
2963.56 147
2963.68 145
2963.81 140
2963.93 133
2964.06 125
2964.18 116
2964.31 108
2964.43 102
2964.56 98
2964.68 96
2964.80 97
2964.93 98
2965.05 100
2965.18 101
2965.30 102
2965.43 101
2965.55 99
2965.68 96
2965.80 93
2965.93 91
2966.05 89
2966.18 89
2966.30 90
2966.43 95
2966.55 101
2966.68 109
2966.80 118
2966.93 128
2967.05 137
2967.18 146
2967.30 153
2967.43 159
2967.55 162
2967.68 163
2967.80 162
2967.93 159
2968.05 155
2968.18 150
2968.30 144
2968.43 138
2968.55 132
2968.67 125
2968.80 118
2968.92 110
2969.05 103
2969.17 95
2969.30 89
2969.42 83
2969.55 79
2969.67 77
2969.80 74
2969.92 72
2970.05 69
2970.17 66
2970.30 62
2970.42 59
2970.55 58
2970.67 59
2970.80 64
2970.92 72
2971.05 82
2971.17 92
2971.30 100
2971.42 105
2971.55 105
2971.67 102
2971.80 95
2971.92 85
2972.05 74
2972.17 64
2972.30 54
2972.42 46
2972.55 39
2972.67 34
2972.80 30
2972.92 29
2973.05 31
2973.17 34
2973.30 39
2973.42 44
2973.55 48
2973.67 50
2973.80 49
2973.92 45
2974.05 39
2974.17 32
2974.30 26
2974.42 23
2974.55 22
2974.67 23
2974.80 27
2974.92 31
2975.05 36
2975.17 40
2975.30 43
2975.42 45
2975.55 46
2975.67 47
2975.80 47
2975.92 46
2976.05 43
2976.17 38
2976.30 31
2976.42 23
2976.55 14
2976.67 5
2976.80 0
2976.92 0
2977.05 0
2977.17 0
2977.30 0
2977.42 0
2977.55 0
2977.67 0
2977.80 1
2977.92 8
2978.05 15
2978.17 20
2978.30 22
2978.42 22
2978.55 20
2978.67 15
2978.80 9
2978.92 3
2979.05 0
2979.17 0
2979.30 0
2979.42 0
2979.55 0
2979.67 2
2979.80 11
2979.92 22
2980.05 34
2980.18 47
2980.30 59
2980.43 69
2980.55 74
2980.68 75
2980.80 70
2980.93 62
2981.05 52
2981.18 41
2981.30 32
2981.43 25
2981.55 23
2981.68 24
2981.80 27
2981.93 32
2982.05 36
2982.18 40
2982.30 43
2982.43 44
2982.55 45
2982.68 44
2982.80 43
2982.93 42
2983.05 41
2983.18 40
2983.30 39
2983.43 39
2983.55 39
2983.68 39
2983.80 38
2983.93 36
2984.06 33
2984.18 30
2984.31 27
2984.43 24
2984.56 22
2984.68 22
2984.81 23
2984.93 25
2985.06 26
2985.18 27
2985.31 25
2985.43 23
2985.56 19
2985.68 15
2985.81 12
2985.93 12
2986.06 16
2986.18 23
2986.31 33
2986.43 45
2986.56 59
2986.69 72
2986.81 82
2986.94 89
2987.06 92
2987.19 89
2987.31 83
2987.44 74
2987.56 65
2987.69 56
2987.81 50
2987.94 47
2988.06 46
2988.19 47
2988.31 48
2988.44 48
2988.56 47
2988.69 43
2988.81 39
2988.94 34
2989.07 29
2989.19 26
2989.32 26
2989.44 28
2989.57 34
2989.69 42
2989.82 54
2989.94 67
2990.07 83
2990.19 98
2990.32 113
2990.44 126
2990.57 137
2990.69 143
2990.82 144
2990.95 142
2991.07 136
2991.20 127
2991.32 118
2991.45 108
2991.57 100
2991.70 93
2991.82 88
2991.95 85
2992.07 82
2992.20 80
2992.32 78
2992.45 76
2992.58 73
2992.70 70
2992.83 65
2992.95 58
2993.08 48
2993.20 36
2993.33 23
2993.45 9
2993.58 0
2993.70 0
2993.83 0
2993.95 0
2994.08 0
2994.21 0
2994.33 0
2994.46 0
2994.58 7
2994.71 14
2994.83 19
2994.96 21
2995.08 20
2995.21 15
2995.33 9
2995.46 4
2995.59 0
2995.71 0
2995.84 3
2995.96 9
2996.09 16
2996.21 22
2996.34 26
2996.46 27
2996.59 25
2996.71 20
2996.84 14
2996.97 8
2997.09 4
2997.22 3
2997.34 5
2997.47 11
2997.59 20
2997.72 31
2997.84 43
2997.97 55
2998.09 67
2998.22 77
2998.35 86
2998.47 94
2998.60 100
2998.72 105
2998.85 109
2998.97 112
2999.10 114
2999.22 116
2999.35 118
2999.48 119
2999.60 121
2999.73 120
2999.85 118
2999.98 112
3000.10 104
3000.23 94
3000.35 84
3000.48 75
3000.61 69
3000.73 66
3000.86 65
3000.98 66
3001.11 67
3001.23 69
3001.36 70
3001.48 71
3001.61 73
3001.74 76
3001.86 81
3001.99 89
3002.11 97
3002.24 105
3002.36 112
3002.49 117
3002.61 120
3002.74 119
3002.87 117
3002.99 112
3003.12 106
3003.24 99
3003.37 93
3003.49 86
3003.62 80
3003.74 75
3003.87 73
3004.00 72
3004.12 75
3004.25 81
3004.37 89
3004.50 98
3004.62 106
3004.75 111
3004.88 113
3005.00 110
3005.13 105
3005.25 97
3005.38 89
3005.50 83
3005.63 81
3005.75 81
3005.88 83
3006.01 87
3006.13 90
3006.26 92
3006.38 92
3006.51 91
3006.63 89
3006.76 87
3006.89 86
3007.01 87
3007.14 89
3007.26 91
3007.39 92
3007.51 90
3007.64 86
3007.77 79
3007.89 71
3008.02 64
3008.14 57
3008.27 54
3008.39 53
3008.52 54
3008.65 57
3008.77 60
3008.90 65
3009.02 69
3009.15 72
3009.27 75
3009.40 76
3009.53 78
3009.65 79
3009.78 81
3009.90 84
3010.03 88
3010.15 92
3010.28 96
3010.41 98
3010.53 97
3010.66 95
3010.78 91
3010.91 87
3011.03 83
3011.16 81
3011.29 80
3011.41 79
3011.54 78
3011.66 76
3011.79 72
3011.92 68
3012.04 62
3012.17 58
3012.29 54
3012.42 51
3012.54 49
3012.67 49
3012.80 49
3012.92 50
3013.05 51
3013.17 52
3013.30 53
3013.43 54
3013.55 55
3013.68 56
3013.80 56
3013.93 57
3014.05 57
3014.18 58
3014.31 60
3014.43 63
3014.56 66
3014.68 70
3014.81 73
3014.94 74
3015.06 73
3015.19 69
3015.31 64
3015.44 56
3015.56 49
3015.69 42
3015.82 38
3015.94 37
3016.07 38
3016.19 40
3016.32 41
3016.45 43
3016.57 43
3016.70 41
3016.82 40
3016.95 39
3017.07 39
3017.20 41
3017.33 44
3017.45 49
3017.58 53
3017.70 56
3017.83 58
3017.96 58
3018.08 56
3018.21 54
3018.33 51
3018.46 49
3018.59 47
3018.71 47
3018.84 48
3018.96 49
3019.09 51
3019.22 54
3019.34 56
3019.47 59
3019.59 60
3019.72 62
3019.85 63
3019.97 64
3020.10 65
3020.22 66
3020.35 68
3020.48 71
3020.60 72
3020.73 73
3020.85 70
3020.98 65
3021.10 57
3021.23 48
3021.36 38
3021.48 29
3021.61 23
3021.73 21
3021.86 22
3021.99 26
3022.11 32
3022.24 38
3022.36 43
3022.49 48
3022.62 51
3022.74 54
3022.87 58
3022.99 62
3023.12 66
3023.25 70
3023.37 71
3023.50 69
3023.63 63
3023.75 54
3023.88 42
3024.00 30
3024.13 20
3024.26 13
3024.38 9
3024.51 9
3024.63 12
3024.76 15
3024.89 18
3025.01 20
3025.14 23
3025.26 26
3025.39 32
3025.52 41
3025.64 52
3025.77 65
3025.89 77
3026.02 87
3026.15 93
3026.27 93
3026.40 89
3026.52 80
3026.65 69
3026.78 57
3026.90 46
3027.03 36
3027.16 29
3027.28 23
3027.41 20
3027.53 19
3027.66 20
3027.79 23
3027.91 30
3028.04 39
3028.16 51
3028.29 63
3028.42 76
3028.54 87
3028.67 96
3028.79 101
3028.92 103
3029.05 100
3029.17 95
3029.30 87
3029.43 76
3029.55 64
3029.68 50
3029.80 37
3029.93 24
3030.06 14
3030.18 6
3030.31 1
3030.43 0
3030.56 1
3030.69 3
3030.81 6
3030.94 7
3031.07 7
3031.19 7
3031.32 7
3031.44 8
3031.57 11
3031.70 17
3031.82 24
3031.95 34
3032.08 44
3032.20 54
3032.33 63
3032.45 71
3032.58 78
3032.71 83
3032.83 86
3032.96 89
3033.08 91
3033.21 94
3033.34 97
3033.46 101
3033.59 105
3033.72 109
3033.84 111
3033.97 112
3034.09 113
3034.22 113
3034.35 113
3034.47 114
3034.60 115
3034.73 116
3034.85 116
3034.98 113
3035.11 109
3035.23 103
3035.36 96
3035.48 91
3035.61 88
3035.74 88
3035.86 92
3035.99 97
3036.12 104
3036.24 110
3036.37 114
3036.49 116
3036.62 114
3036.75 109
3036.87 103
3037.00 96
3037.13 90
3037.25 84
3037.38 80
3037.50 77
3037.63 73
3037.76 70
3037.88 66
3038.01 63
3038.14 61
3038.26 61
3038.39 63
3038.52 66
3038.64 69
3038.77 71
3038.89 70
3039.02 65
3039.15 57
3039.27 48
3039.40 38
3039.53 29
3039.65 23
3039.78 21
3039.91 23
3040.03 27
3040.16 33
3040.28 40
3040.41 45
3040.54 49
3040.66 50
3040.79 47
3040.92 42
3041.04 34
3041.17 25
3041.30 16
3041.42 7
3041.55 0
3041.67 0
3041.80 0
3041.93 0
3042.05 0
3042.18 0
3042.31 0
3042.43 0
3042.56 0
3042.69 10
3042.81 18
3042.94 25
3043.07 29
3043.19 29
3043.32 25
3043.44 19
3043.57 11
3043.70 4
3043.82 0
3043.95 0
3044.08 0
3044.20 0
3044.33 0
3044.46 0
3044.58 0
3044.71 0
3044.84 0
3044.96 6
3045.09 20
3045.22 37
3045.34 55
3045.47 72
3045.59 86
3045.72 94
3045.85 98
3045.97 96
3046.10 90
3046.23 81
3046.35 69
3046.48 57
3046.61 45
3046.73 34
3046.86 26
3046.99 23
3047.11 24
3047.24 30
3047.37 40
3047.49 52
3047.62 64
3047.75 74
3047.87 81
3048.00 87
3048.13 91
3048.25 95
3048.38 100
3048.50 107
3048.63 115
3048.76 123
3048.88 129
3049.01 132
3049.14 132
3049.26 129
3049.39 123
3049.52 116
3049.64 111
3049.77 107
3049.90 107
3050.02 110
3050.15 117
3050.28 126
3050.40 136
3050.53 148
3050.66 159
3050.78 169
3050.91 177
3051.04 180
3051.16 179
3051.29 173
3051.42 165
3051.54 154
3051.67 143
3051.80 133
3051.92 125
3052.05 120
3052.18 118
3052.30 118
3052.43 119
3052.56 121
3052.68 123
3052.81 124
3052.94 123
3053.06 120
3053.19 116
3053.32 109
3053.44 101
3053.57 93
3053.70 86
3053.82 83
3053.95 84
3054.08 89
3054.20 98
3054.33 109
3054.46 120
3054.58 129
3054.71 135
3054.84 137
3054.96 136
3055.09 134
3055.22 131
3055.34 130
3055.47 130
3055.60 132
3055.72 136
3055.85 140
3055.98 145
3056.10 149
3056.23 151
3056.36 153
3056.48 153
3056.61 152
3056.74 150
3056.86 147
3056.99 143
3057.12 140
3057.24 138
3057.37 137
3057.50 138
3057.62 142
3057.75 147
3057.88 155
3058.00 164
3058.13 174
3058.26 183
3058.38 191
3058.51 198
3058.64 203
3058.76 206
3058.89 209
3059.02 210
3059.14 209
3059.27 207
3059.40 202
3059.52 194
3059.65 185
3059.78 175
3059.90 165
3060.03 154
3060.16 143
3060.29 132
3060.41 120
3060.54 108
3060.67 96
3060.79 86
3060.92 78
3061.05 73
3061.17 70
3061.30 70
3061.43 72
3061.55 76
3061.68 80
3061.81 87
3061.93 96
3062.06 108
3062.19 122
3062.31 137
3062.44 153
3062.57 168
3062.69 180
3062.82 188
3062.95 193
3063.08 196
3063.20 197
3063.33 199
3063.46 201
3063.58 206
3063.71 213
3063.84 221
3063.96 229
3064.09 236
3064.22 240
3064.34 241
3064.47 239
3064.60 234
3064.72 229
3064.85 224
3064.98 223
3065.11 226
3065.23 234
3065.36 247
3065.49 264
3065.61 283
3065.74 303
3065.87 323
3065.99 342
3066.12 359
3066.25 372
3066.37 382
3066.50 388
3066.63 389
3066.76 386
3066.88 379
3067.01 371
3067.14 362
3067.26 353
3067.39 345
3067.52 339
3067.64 335
3067.77 333
3067.90 332
3068.02 332
3068.15 333
3068.28 336
3068.41 339
3068.53 343
3068.66 349
3068.79 355
3068.91 363
3069.04 371
3069.17 379
3069.29 388
3069.42 395
3069.55 400
3069.68 402
3069.80 399
3069.93 393
3070.06 382
3070.18 367
3070.31 351
3070.44 335
3070.56 321
3070.69 310
3070.82 301
3070.95 296
3071.07 292
3071.20 289
3071.33 285
3071.45 280
3071.58 274
3071.71 266
3071.83 258
3071.96 251
3072.09 245
3072.22 242
3072.34 240
3072.47 238
3072.60 237
3072.72 235
3072.85 233
3072.98 230
3073.11 228
3073.23 228
3073.36 231
3073.49 238
3073.61 247
3073.74 256
3073.87 265
3073.99 270
3074.12 271
3074.25 267
3074.38 261
3074.50 254
3074.63 248
3074.76 244
3074.88 242
3075.01 243
3075.14 245
3075.27 248
3075.39 250
3075.52 250
3075.65 251
3075.77 253
3075.90 255
3076.03 260
3076.16 266
3076.28 272
3076.41 278
3076.54 283
3076.66 286
3076.79 289
3076.92 291
3077.05 294
3077.17 297
3077.30 302
3077.43 306
3077.55 307
3077.68 305
3077.81 299
3077.94 289
3078.06 276
3078.19 264
3078.32 254
3078.44 248
3078.57 249
3078.70 255
3078.83 265
3078.95 277
3079.08 287
3079.21 293
3079.33 294
3079.46 290
3079.59 281
3079.72 269
3079.84 255
3079.97 241
3080.10 228
3080.22 218
3080.35 210
3080.48 206
3080.61 205
3080.73 206
3080.86 210
3080.99 215
3081.12 221
3081.24 229
3081.37 238
3081.50 247
3081.62 257
3081.75 267
3081.88 275
3082.01 283
3082.13 287
3082.26 288
3082.39 287
3082.51 283
3082.64 279
3082.77 274
3082.90 270
3083.02 268
3083.15 265
3083.28 263
3083.41 261
3083.53 257
3083.66 253
3083.79 247
3083.91 241
3084.04 234
3084.17 228
3084.30 222
3084.42 217
3084.55 212
3084.68 207
3084.81 202
3084.93 195
3085.06 188
3085.19 178
3085.32 167
3085.44 155
3085.57 143
3085.70 132
3085.82 123
3085.95 117
3086.08 113
3086.21 112
3086.33 112
3086.46 114
3086.59 117
3086.72 120
3086.84 126
3086.97 134
3087.10 144
3087.23 155
3087.35 168
3087.48 179
3087.61 187
3087.73 192
3087.86 192
3087.99 187
3088.12 179
3088.24 168
3088.37 155
3088.50 144
3088.63 133
3088.75 126
3088.88 123
3089.01 124
3089.14 129
3089.26 139
3089.39 151
3089.52 165
3089.65 180
3089.77 192
3089.90 203
3090.03 211
3090.15 215
3090.28 217
3090.41 217
3090.54 216
3090.66 215
3090.79 213
3090.92 213
3091.05 213
3091.17 214
3091.30 215
3091.43 215
3091.56 212
3091.68 207
3091.81 199
3091.94 189
3092.07 178
3092.19 167
3092.32 157
3092.45 150
3092.58 146
3092.70 145
3092.83 147
3092.96 150
3093.09 153
3093.21 156
3093.34 157
3093.47 156
3093.60 153
3093.72 148
3093.85 142
3093.98 135
3094.11 127
3094.23 120
3094.36 113
3094.49 108
3094.62 104
3094.74 101
3094.87 99
3095.00 97
3095.13 95
3095.25 93
3095.38 91
3095.51 90
3095.64 91
3095.76 93
3095.89 97
3096.02 103
3096.15 109
3096.27 114
3096.40 119
3096.53 124
3096.66 127
3096.78 132
3096.91 136
3097.04 143
3097.17 150
3097.29 157
3097.42 164
3097.55 169
3097.68 171
3097.80 170
3097.93 166
3098.06 160
3098.19 153
3098.31 145
3098.44 139
3098.57 134
3098.70 131
3098.83 129
3098.95 130
3099.08 131
3099.21 133
3099.34 135
3099.46 136
3099.59 137
3099.72 138
3099.85 139
3099.97 141
3100.10 143
3100.23 144
3100.36 144
3100.48 142
3100.61 137
3100.74 128
3100.87 118
3100.99 108
3101.12 100
3101.25 93
3101.38 90
3101.51 90
3101.63 91
3101.76 93
3101.89 94
3102.02 95
3102.14 95
3102.27 95
3102.40 94
3102.53 93
3102.65 93
3102.78 93
3102.91 92
3103.04 92
3103.16 91
3103.29 90
3103.42 89
3103.55 89
3103.68 88
3103.80 87
3103.93 86
3104.06 84
3104.19 82
3104.31 79
3104.44 76
3104.57 74
3104.70 73
3104.83 73
3104.95 75
3105.08 78
3105.21 82
3105.34 86
3105.46 89
3105.59 92
3105.72 94
3105.85 96
3105.97 98
3106.10 101
3106.23 103
3106.36 106
3106.49 109
3106.61 112
3106.74 117
3106.87 124
3107.00 134
3107.12 146
3107.25 159
3107.38 171
3107.51 182
3107.64 188
3107.76 189
3107.89 186
3108.02 180
3108.15 172
3108.27 164
3108.40 156
3108.53 150
3108.66 146
3108.79 143
3108.91 141
3109.04 140
3109.17 140
3109.30 141
3109.42 141
3109.55 141
3109.68 141
3109.81 139
3109.94 136
3110.06 132
3110.19 126
3110.32 120
3110.45 112
3110.57 105
3110.70 97
3110.83 90
3110.96 83
3111.09 77
3111.21 72
3111.34 67
3111.47 65
3111.60 64
3111.73 66
3111.85 69
3111.98 73
3112.11 78
3112.24 81
3112.36 82
3112.49 80
3112.62 77
3112.75 72
3112.88 68
3113.00 65
3113.13 64
3113.26 64
3113.39 67
3113.52 70
3113.64 72
3113.77 74
3113.90 74
3114.03 72
3114.16 69
3114.28 65
3114.41 60
3114.54 55
3114.67 50
3114.79 45
3114.92 39
3115.05 33
3115.18 26
3115.31 19
3115.43 12
3115.56 4
3115.69 0
3115.82 0
3115.95 0
3116.07 0
3116.20 0
3116.33 0
3116.46 0
3116.59 0
3116.71 4
3116.84 17
3116.97 33
3117.10 48
3117.23 62
3117.35 72
3117.48 78
3117.61 79
3117.74 75
3117.87 68
3117.99 60
3118.12 53
3118.25 48
3118.38 47
3118.51 48
3118.63 51
3118.76 55
3118.89 58
3119.02 61
3119.15 63
3119.27 66
3119.40 69
3119.53 73
3119.66 78
3119.79 83
3119.91 86
3120.04 88
3120.17 86
3120.30 83
3120.43 78
3120.55 72
3120.68 67
3120.81 64
3120.94 63
3121.07 64
3121.19 67
3121.32 72
3121.45 78
3121.58 83
3121.71 87
3121.83 88
3121.96 85
3122.09 79
3122.22 70
3122.35 59
3122.47 49
3122.60 41
3122.73 37
3122.86 37
3122.99 39
3123.12 44
3123.24 50
3123.37 54
3123.50 56
3123.63 57
3123.76 56
3123.88 55
3124.01 56
3124.14 58
3124.27 63
3124.40 68
3124.52 73
3124.65 76
3124.78 74
3124.91 68
3125.04 57
3125.17 44
3125.29 30
3125.42 17
3125.55 7
3125.68 0
3125.81 0
3125.93 0
3126.06 0
3126.19 0
3126.32 3
3126.45 7
3126.57 11
3126.70 18
3126.83 26
3126.96 35
3127.09 47
3127.22 59
3127.34 72
3127.47 86
3127.60 100
3127.73 114
3127.86 128
3127.98 141
3128.11 151
3128.24 159
3128.37 164
3128.50 166
3128.63 165
3128.75 161
3128.88 154
3129.01 146
3129.14 136
3129.27 126
3129.40 117
3129.52 110
3129.65 107
3129.78 107
3129.91 111
3130.04 117
3130.16 126
3130.29 135
3130.42 144
3130.55 153
3130.68 161
3130.81 169
3130.93 177
3131.06 186
3131.19 196
3131.32 207
3131.45 217
3131.58 227
3131.70 234
3131.83 238
3131.96 238
3132.09 235
3132.22 228
3132.34 219
3132.47 210
3132.60 200
3132.73 191
3132.86 183
3132.99 176
3133.11 170
3133.24 166
3133.37 162
3133.50 159
3133.63 156
3133.76 154
3133.88 151
3134.01 148
3134.14 144
3134.27 140
3134.40 135
3134.53 131
3134.65 127
3134.78 125
3134.91 123
3135.04 124
3135.17 127
3135.30 131
3135.42 135
3135.55 138
3135.68 139
3135.81 137
3135.94 132
3136.07 124
3136.19 113
3136.32 102
3136.45 91
3136.58 82
3136.71 76
3136.84 72
3136.96 72
3137.09 75
3137.22 79
3137.35 86
3137.48 94
3137.61 102
3137.74 109
3137.86 116
3137.99 122
3138.12 126
3138.25 129
3138.38 131
3138.51 133
3138.63 134
3138.76 135
3138.89 135
3139.02 133
3139.15 130
3139.28 125
3139.40 117
3139.53 109
3139.66 101
3139.79 95
3139.92 89
3140.05 86
3140.17 83
3140.30 81
3140.43 79
3140.56 75
3140.69 71
3140.82 65
3140.95 60
3141.07 54
3141.20 48
3141.33 42
3141.46 37
3141.59 31
3141.72 25
3141.84 19
3141.97 12
3142.10 6
3142.23 1
3142.36 0
3142.49 0
3142.62 0
3142.74 0
3142.87 3
3143.00 9
3143.13 16
3143.26 22
3143.39 27
3143.52 29
3143.64 30
3143.77 29
3143.90 28
3144.03 27
3144.16 27
3144.29 28
3144.42 30
3144.54 32
3144.67 32
3144.80 32
3144.93 30
3145.06 26
3145.19 22
3145.31 19
3145.44 17
3145.57 17
3145.70 21
3145.83 28
3145.96 38
3146.09 50
3146.21 62
3146.34 72
3146.47 81
3146.60 88
3146.73 94
3146.86 98
3146.99 101
3147.11 104
3147.24 105
3147.37 106
3147.50 105
3147.63 103
3147.76 100
3147.89 95
3148.01 90
3148.14 86
3148.27 82
3148.40 80
3148.53 79
3148.66 79
3148.79 79
3148.92 79
3149.04 79
3149.17 78
3149.30 75
3149.43 73
3149.56 70
3149.69 66
3149.82 63
3149.94 59
3150.07 54
3150.20 48
3150.33 42
3150.46 35
3150.59 30
3150.72 25
3150.84 21
3150.97 18
3151.10 15
3151.23 11
3151.36 6
3151.49 0
3151.62 0
3151.75 0
3151.87 0
3152.00 0
3152.13 0
3152.26 0
3152.39 0
3152.52 4
3152.65 11
3152.78 15
3152.90 18
3153.03 20
3153.16 20
3153.29 20
3153.42 21
3153.55 23
3153.68 28
3153.80 33
3153.93 40
3154.06 47
3154.19 54
3154.32 61
3154.45 68
3154.58 72
3154.71 75
3154.83 75
3154.96 73
3155.09 68
3155.22 61
3155.35 55
3155.48 50
3155.61 46
3155.74 43
3155.86 41
3155.99 39
3156.12 37
3156.25 34
3156.38 30
3156.51 26
3156.64 21
3156.77 17
3156.89 13
3157.02 10
3157.15 6
3157.28 3
3157.41 0
3157.54 0
3157.67 0
3157.80 0
3157.93 0
3158.05 0
3158.18 0
3158.31 0
3158.44 4
3158.57 15
3158.70 28
3158.83 41
3158.96 53
3159.08 62
3159.21 68
3159.34 73
3159.47 76
3159.60 77
3159.73 76
3159.86 75
3159.99 74
3160.12 72
3160.24 69
3160.37 67
3160.50 65
3160.63 64
3160.76 63
3160.89 62
3161.02 63
3161.15 64
3161.27 65
3161.40 66
3161.53 68
3161.66 69
3161.79 69
3161.92 70
3162.05 70
3162.18 71
3162.31 72
3162.43 74
3162.56 76
3162.69 77
3162.82 78
3162.95 78
3163.08 77
3163.21 75
3163.34 72
3163.47 69
3163.60 66
3163.72 62
3163.85 58
3163.98 54
3164.11 50
3164.24 46
3164.37 44
3164.50 44
3164.63 47
3164.76 53
3164.88 61
3165.01 70
3165.14 76
3165.27 79
3165.40 76
3165.53 70
3165.66 60
3165.79 48
3165.92 38
3166.05 29
3166.17 24
3166.30 21
3166.43 19
3166.56 19
3166.69 19
3166.82 19
3166.95 21
3167.08 24
3167.21 29
3167.33 36
3167.46 45
3167.59 55
3167.72 65
3167.85 73
3167.98 80
3168.11 86
3168.24 91
3168.37 94
3168.50 97
3168.63 98
3168.75 98
3168.88 97
3169.01 94
3169.14 90
3169.27 85
3169.40 81
3169.53 77
3169.66 73
3169.79 70
3169.92 68
3170.04 65
3170.17 63
3170.30 60
3170.43 56
3170.56 53
3170.69 50
3170.82 46
3170.95 44
3171.08 41
3171.21 40
3171.34 38
3171.46 36
3171.59 35
3171.72 33
3171.85 30
3171.98 26
3172.11 22
3172.24 18
3172.37 14
3172.50 10
3172.63 7
3172.76 5
3172.88 3
3173.01 1
3173.14 0
3173.27 0
3173.40 0
3173.53 0
3173.66 2
3173.79 8
3173.92 17
3174.05 27
3174.18 36
3174.30 45
3174.43 51
3174.56 54
3174.69 53
3174.82 50
3174.95 45
3175.08 39
3175.21 35
3175.34 34
3175.47 35
3175.60 38
3175.73 44
3175.85 49
3175.98 52
3176.11 54
3176.24 55
3176.37 55
3176.50 55
3176.63 59
3176.76 66
3176.89 77
3177.02 92
3177.15 110
3177.28 129
3177.40 147
3177.53 164
3177.66 177
3177.79 187
3177.92 191
3178.05 191
3178.18 186
3178.31 176
3178.44 165
3178.57 153
3178.70 144
3178.83 138
3178.96 136
3179.08 136
3179.21 138
3179.34 140
3179.47 140
3179.60 138
3179.73 133
3179.86 126
3179.99 119
3180.12 112
3180.25 105
3180.38 100
3180.51 95
3180.64 92
3180.76 88
3180.89 86
3181.02 83
3181.15 81
3181.28 79
3181.41 77
3181.54 76
3181.67 77
3181.80 79
3181.93 82
3182.06 86
3182.19 90
3182.32 93
3182.45 95
3182.58 95
3182.70 94
3182.83 93
3182.96 93
3183.09 94
3183.22 96
3183.35 98
3183.48 99
3183.61 100
3183.74 99
3183.87 97
3184.00 94
3184.13 91
3184.26 89
3184.39 87
3184.51 86
3184.64 84
3184.77 81
3184.90 77
3185.03 72
3185.16 66
3185.29 59
3185.42 52
3185.55 47
3185.68 43
3185.81 42
3185.94 41
3186.07 41
3186.20 39
3186.33 36
3186.46 31
3186.58 24
3186.71 18
3186.84 13
3186.97 11
3187.10 11
3187.23 14
3187.36 19
3187.49 23
3187.62 24
3187.75 23
3187.88 19
3188.01 12
3188.14 3
3188.27 0
3188.40 0
3188.53 0
3188.66 0
3188.78 0
3188.91 0
3189.04 0
3189.17 1
3189.30 4
3189.43 6
3189.56 8
3189.69 11
3189.82 17
3189.95 25
3190.08 37
3190.21 51
3190.34 67
3190.47 84
3190.60 98
3190.73 111
3190.86 120
3190.99 127
3191.12 133
3191.24 138
3191.37 145
3191.50 152
3191.63 161
3191.76 168
3191.89 174
3192.02 177
3192.15 176
3192.28 172
3192.41 166
3192.54 161
3192.67 156
3192.80 155
3192.93 156
3193.06 159
3193.19 164
3193.32 169
3193.45 173
3193.58 174
3193.71 173
3193.83 167
3193.96 159
3194.09 147
3194.22 132
3194.35 117
3194.48 102
3194.61 90
3194.74 80
3194.87 73
3195.00 70
3195.13 69
3195.26 69
3195.39 70
3195.52 70
3195.65 70
3195.78 68
3195.91 66
3196.04 61
3196.17 56
3196.30 49
3196.43 43
3196.56 37
3196.69 33
3196.81 31
3196.94 32
3197.07 34
3197.20 38
3197.33 43
3197.46 46
3197.59 49
3197.72 50
3197.85 51
3197.98 52
3198.11 53
3198.24 55
3198.37 58
3198.50 60
3198.63 62
3198.76 62
3198.89 61
3199.02 58
3199.15 56
3199.28 53
3199.41 52
3199.54 53
3199.67 56
3199.80 60
3199.93 66
3200.06 72
3200.19 77
3200.31 81
3200.44 83
3200.57 81
3200.70 76
3200.83 68
3200.96 59
3201.09 50
3201.22 43
3201.35 39
3201.48 40
3201.61 46
3201.74 54
3201.87 65
3202.00 76
3202.13 84
3202.26 91
3202.39 94
3202.52 96
3202.65 96
3202.78 94
3202.91 92
3203.04 89
3203.17 84
3203.30 79
3203.43 73
3203.56 68
3203.69 65
3203.82 63
3203.95 64
3204.08 68
3204.21 75
3204.34 84
3204.47 94
3204.60 106
3204.73 118
3204.85 128
3204.98 136
3205.11 140
3205.24 140
3205.37 135
3205.50 127
3205.63 117
3205.76 107
3205.89 97
3206.02 90
3206.15 83
3206.28 77
3206.41 71
3206.54 63
3206.67 55
3206.80 47
3206.93 41
3207.06 38
3207.19 38
3207.32 41
3207.45 47
3207.58 53
3207.71 58
3207.84 61
3207.97 63
3208.10 62
3208.23 60
3208.36 58
3208.49 56
3208.62 54
3208.75 53
3208.88 52
3209.01 50
3209.14 48
3209.27 45
3209.40 41
3209.53 36
3209.66 31
3209.79 26
3209.92 21
3210.05 19
3210.18 19
3210.31 23
3210.44 30
3210.57 39
3210.70 49
3210.83 58
3210.96 65
3211.09 68
3211.22 65
3211.35 57
3211.48 46
3211.61 33
3211.74 20
3211.87 12
3212.00 8
3212.13 11
3212.26 20
3212.39 33
3212.52 46
3212.65 56
3212.78 62
3212.91 63
3213.04 58
3213.17 49
3213.29 40
3213.42 32
3213.55 28
3213.68 27
3213.81 30
3213.94 36
3214.07 43
3214.20 50
3214.33 54
3214.46 57
3214.59 56
3214.72 54
3214.85 52
3214.98 49
3215.11 46
3215.24 45
3215.37 46
3215.50 46
3215.63 47
3215.76 48
3215.89 47
3216.02 46
3216.15 44
3216.28 42
3216.41 40
3216.54 39
3216.67 39
3216.80 41
3216.93 44
3217.06 49
3217.19 57
3217.32 67
3217.45 79
3217.58 93
3217.71 108
3217.84 121
3217.97 133
3218.10 142
3218.23 148
3218.36 150
3218.49 151
3218.62 151
3218.75 151
3218.88 151
3219.01 151
3219.14 150
3219.27 148
3219.40 145
3219.53 139
3219.66 132
3219.79 124
3219.92 116
3220.05 108
3220.19 100
3220.32 94
3220.45 88
3220.58 85
3220.71 83
3220.84 82
3220.97 81
3221.10 81
3221.23 80
3221.36 77
3221.49 74
3221.62 70
3221.75 66
3221.88 63
3222.01 60
3222.14 57
3222.27 53
3222.40 48
3222.53 42
3222.66 37
3222.79 34
3222.92 33
3223.05 36
3223.18 42
3223.31 51
3223.44 61
3223.57 70
3223.70 77
3223.83 82
3223.96 86
3224.09 87
3224.22 89
3224.35 90
3224.48 93
3224.61 97
3224.74 102
3224.87 106
3225.00 111
3225.13 115
3225.26 118
3225.39 120
3225.52 119
3225.65 117
3225.78 112
3225.91 107
3226.04 100
3226.17 93
3226.30 86
3226.43 79
3226.56 73
3226.69 67
3226.82 61
3226.95 56
3227.08 53
3227.21 52
3227.34 53
3227.47 55
3227.60 58
3227.73 60
3227.86 61
3227.99 60
3228.12 57
3228.25 53
3228.38 48
3228.51 43
3228.65 38
3228.78 33
3228.91 28
3229.04 22
3229.17 16
3229.30 10
3229.43 3
3229.56 0
3229.69 0
3229.82 0
3229.95 0
3230.08 0
3230.21 0
3230.34 0
3230.47 0
3230.60 2
3230.73 14
3230.86 28
3230.99 42
3231.12 55
3231.25 67
3231.38 75
3231.51 80
3231.64 81
3231.77 80
3231.90 77
3232.03 71
3232.16 62
3232.29 53
3232.42 43
3232.55 33
3232.68 24
3232.81 19
3232.94 17
3233.07 19
3233.21 24
3233.34 30
3233.47 36
3233.60 41
3233.73 42
3233.86 41
3233.99 37
3234.12 32
3234.25 27
3234.38 22
3234.51 18
3234.64 14
3234.77 12
3234.90 10
3235.03 9
3235.16 9
3235.29 12
3235.42 17
3235.55 23
3235.68 32
3235.81 41
3235.94 51
3236.07 59
3236.20 65
3236.33 70
3236.46 73
3236.59 74
3236.73 76
3236.86 77
3236.99 78
3237.12 78
3237.25 78
3237.38 78
3237.51 76
3237.64 73
3237.77 70
3237.90 68
3238.03 67
3238.16 69
3238.29 72
3238.42 78
3238.55 86
3238.68 93
3238.81 99
3238.94 101
3239.07 99
3239.20 93
3239.33 82
3239.46 70
3239.59 58
3239.73 47
3239.86 40
3239.99 37
3240.12 37
3240.25 40
3240.38 45
3240.51 50
3240.64 55
3240.77 61
3240.90 68
3241.03 75
3241.16 83
3241.29 91
3241.42 98
3241.55 102
3241.68 104
3241.81 103
3241.94 100
3242.07 96
3242.20 91
3242.34 87
3242.47 83
3242.60 80
3242.73 79
3242.86 80
3242.99 82
3243.12 86
3243.25 90
3243.38 94
3243.51 95
3243.64 95
3243.77 92
3243.90 87
3244.03 82
3244.16 78
3244.29 75
3244.42 75
3244.55 77
3244.68 81
3244.82 86
3244.95 89
3245.08 91
3245.21 90
3245.34 87
3245.47 83
3245.60 78
3245.73 73
3245.86 68
3245.99 65
3246.12 62
3246.25 60
3246.38 58
3246.51 58
3246.64 58
3246.77 59
3246.90 61
3247.04 62
3247.17 63
3247.30 63
3247.43 61
3247.56 58
3247.69 55
3247.82 53
3247.95 53
3248.08 56
3248.21 61
3248.34 67
3248.47 73
3248.60 78
3248.73 80
3248.86 78
3249.00 72
3249.13 63
3249.26 52
3249.39 41
3249.52 32
3249.65 26
3249.78 22
3249.91 21
3250.04 22
3250.17 24
3250.30 28
3250.43 32
3250.56 37
3250.69 43
3250.82 52
3250.96 61
3251.09 72
3251.22 82
3251.35 91
3251.48 97
3251.61 101
3251.74 103
3251.87 101
3252.00 98
3252.13 93
3252.26 86
3252.39 79
3252.52 70
3252.65 63
3252.79 56
3252.92 51
3253.05 48
3253.18 46
3253.31 45
3253.44 45
3253.57 44
3253.70 42
3253.83 39
3253.96 36
3254.09 33
3254.22 31
3254.35 30
3254.48 29
3254.62 29
3254.75 28
3254.88 26
3255.01 24
3255.14 19
3255.27 14
3255.40 8
3255.53 1
3255.66 0
3255.79 0
3255.92 0
3256.05 0
3256.18 0
3256.32 0
3256.45 0
3256.58 0
3256.71 8
3256.84 16
3256.97 23
3257.10 31
3257.23 38
3257.36 47
3257.49 57
3257.62 69
3257.75 83
3257.89 97
3258.02 111
3258.15 123
3258.28 132
3258.41 136
3258.54 137
3258.67 136
3258.80 132
3258.93 129
3259.06 127
3259.19 127
3259.32 130
3259.46 134
3259.59 139
3259.72 145
3259.85 151
3259.98 156
3260.11 160
3260.24 164
3260.37 166
3260.50 167
3260.63 166
3260.76 164
3260.90 160
3261.03 157
3261.16 153
3261.29 151
3261.42 150
3261.55 150
3261.68 150
3261.81 150
3261.94 150
3262.07 148
3262.20 145
3262.34 142
3262.47 140
3262.60 139
3262.73 142
3262.86 147
3262.99 156
3263.12 167
3263.25 178
3263.38 187
3263.51 194
3263.64 197
3263.78 197
3263.91 193
3264.04 187
3264.17 179
3264.30 170
3264.43 161
3264.56 151
3264.69 142
3264.82 134
3264.95 127
3265.09 122
3265.22 117
3265.35 112
3265.48 106
3265.61 97
3265.74 86
3265.87 72
3266.00 57
3266.13 41
3266.26 26
3266.40 14
3266.53 5
3266.66 0
3266.79 0
3266.92 0
3267.05 0
3267.18 0
3267.31 0
3267.44 0
3267.57 0
3267.71 0
3267.84 0
3267.97 0
3268.10 3
3268.23 9
3268.36 16
3268.49 24
3268.62 32
3268.75 38
3268.88 43
3269.02 46
3269.15 48
3269.28 50
3269.41 52
3269.54 55
3269.67 60
3269.80 65
3269.93 70
3270.06 76
3270.20 81
3270.33 86
3270.46 89
3270.59 90
3270.72 89
3270.85 87
3270.98 83
3271.11 76
3271.24 69
3271.38 61
3271.51 53
3271.64 46
3271.77 38
3271.90 33
3272.03 29
3272.16 27
3272.29 27
3272.42 28
3272.56 29
3272.69 30
3272.82 29
3272.95 26
3273.08 22
3273.21 17
3273.34 13
3273.47 11
3273.60 14
3273.74 20
3273.87 29
3274.00 39
3274.13 48
3274.26 57
3274.39 63
3274.52 68
3274.65 73
3274.78 79
3274.92 86
3275.05 94
3275.18 103
3275.31 110
3275.44 115
3275.57 116
3275.70 115
3275.83 111
3275.97 106
3276.10 101
3276.23 97
3276.36 93
3276.49 90
3276.62 87
3276.75 84
3276.88 82
3277.01 82
3277.15 83
3277.28 87
3277.41 92
3277.54 96
3277.67 99
3277.80 100
3277.93 97
3278.06 90
3278.20 81
3278.33 72
3278.46 63
3278.59 56
3278.72 53
3278.85 53
3278.98 56
3279.11 60
3279.25 67
3279.38 74
3279.51 81
3279.64 89
3279.77 95
3279.90 99
3280.03 100
3280.16 100
3280.30 97
3280.43 94
3280.56 91
3280.69 89
3280.82 87
3280.95 86
3281.08 86
3281.22 87
3281.35 88
3281.48 89
3281.61 92
3281.74 97
3281.87 103
3282.00 109
3282.13 116
3282.27 123
3282.40 129
3282.53 135
3282.66 141
3282.79 146
3282.92 153
3283.05 159
3283.18 165
3283.32 169
3283.45 172
3283.58 173
3283.71 173
3283.84 171
3283.97 169
3284.10 166
3284.24 164
3284.37 163
3284.50 164
3284.63 166
3284.76 170
3284.89 174
3285.02 176
3285.16 176
3285.29 172
3285.42 165
3285.55 154
3285.68 142
3285.81 129
3285.94 117
3286.08 108
3286.21 99
3286.34 92
3286.47 86
3286.60 81
3286.73 76
3286.86 73
3286.99 71
3287.13 72
3287.26 76
3287.39 81
3287.52 87
3287.65 94
3287.78 101
3287.91 108
3288.05 117
3288.18 126
3288.31 136
3288.44 146
3288.57 157
3288.70 167
3288.83 176
3288.97 184
3289.10 191
3289.23 196
3289.36 201
3289.49 202
3289.62 199
3289.76 193
3289.89 184
3290.02 173
3290.15 162
3290.28 154
3290.41 151
3290.54 153
3290.68 160
3290.81 169
3290.94 179
3291.07 187
3291.20 193
3291.33 196
3291.46 199
3291.60 203
3291.73 212
3291.86 226
3291.99 245
3292.12 268
3292.25 292
3292.39 314
3292.52 331
3292.65 340
3292.78 343
3292.91 340
3293.04 333
3293.17 323
3293.31 312
3293.44 302
3293.57 292
3293.70 283
3293.83 274
3293.96 264
3294.10 254
3294.23 243
3294.36 230
3294.49 217
3294.62 204
3294.75 191
3294.88 181
3295.02 173
3295.15 168
3295.28 165
3295.41 164
3295.54 165
3295.67 166
3295.81 168
3295.94 169
3296.07 171
3296.20 172
3296.33 172
3296.46 172
3296.60 169
3296.73 166
3296.86 161
3296.99 155
3297.12 150
3297.25 144
3297.38 138
3297.52 133
3297.65 127
3297.78 121
3297.91 115
3298.04 109
3298.17 105
3298.31 103
3298.44 104
3298.57 107
3298.70 113
3298.83 119
3298.96 127
3299.10 135
3299.23 144
3299.36 152
3299.49 159
3299.62 165
3299.75 168
3299.89 167
3300.02 162
3300.15 154
3300.28 143
3300.41 131
3300.54 119
3300.68 109
3300.81 101
3300.94 97
3301.07 94
3301.20 95
3301.33 96
3301.47 97
3301.60 98
3301.73 99
3301.86 98
3301.99 98
3302.13 99
3302.26 100
3302.39 104
3302.52 108
3302.65 114
3302.78 118
3302.92 121
3303.05 120
3303.18 117
3303.31 111
3303.44 104
3303.57 98
3303.71 95
3303.84 97
3303.97 104
3304.10 115
3304.23 130
3304.36 146
3304.50 162
3304.63 174
3304.76 184
3304.89 190
3305.02 194
3305.16 197
3305.29 200
3305.42 205
3305.55 210
3305.68 216
3305.81 222
3305.95 228
3306.08 234
3306.21 240
3306.34 248
3306.47 256
3306.61 266
3306.74 277
3306.87 290
3307.00 303
3307.13 317
3307.26 330
3307.40 342
3307.53 354
3307.66 364
3307.79 375
3307.92 386
3308.06 398
3308.19 411
3308.32 424
3308.45 438
3308.58 450
3308.71 460
3308.85 469
3308.98 475
3309.11 481
3309.24 487
3309.37 495
3309.51 506
3309.64 520
3309.77 537
3309.90 556
3310.03 574
3310.16 591
3310.30 604
3310.43 610
3310.56 609
3310.69 601
3310.82 585
3310.96 563
3311.09 539
3311.22 513
3311.35 488
3311.48 465
3311.62 446
3311.75 430
3311.88 416
3312.01 403
3312.14 390
3312.28 375
3312.41 358
3312.54 338
3312.67 317
3312.80 295
3312.93 276
3313.07 260
3313.20 248
3313.33 240
3313.46 235
3313.59 232
3313.73 231
3313.86 231
3313.99 230
3314.12 230
3314.25 230
3314.39 230
3314.52 230
3314.65 229
3314.78 227
3314.91 223
3315.05 219
3315.18 215
3315.31 213
3315.44 215
3315.57 222
3315.71 232
3315.84 245
3315.97 259
3316.10 271
3316.23 280
3316.37 284
3316.50 283
3316.63 280
3316.76 275
3316.89 270
3317.03 267
3317.16 266
3317.29 267
3317.42 267
3317.55 267
3317.69 266
3317.82 262
3317.95 257
3318.08 249
3318.21 241
3318.35 232
3318.48 222
3318.61 213
3318.74 204
3318.87 195
3319.01 187
3319.14 178
3319.27 170
3319.40 162
3319.53 154
3319.67 147
3319.80 141
3319.93 134
3320.06 127
3320.20 119
3320.33 109
3320.46 99
3320.59 87
3320.72 74
3320.86 61
3320.99 48
3321.12 36
3321.25 26
3321.38 18
3321.52 13
3321.65 9
3321.78 7
3321.91 6
3322.04 4
3322.18 1
3322.31 0
3322.44 0
3322.57 0
3322.71 0
3322.84 0
3322.97 0
3323.10 0
3323.23 4
3323.37 9
3323.50 12
3323.63 14
3323.76 15
3323.89 15
3324.03 17
3324.16 21
3324.29 25
3324.42 31
3324.56 36
3324.69 39
3324.82 39
3324.95 36
3325.08 30
3325.22 21
3325.35 11
3325.48 1
3325.61 0
3325.74 0
3325.88 0
3326.01 0
3326.14 8
3326.27 19
3326.41 28
3326.54 35
3326.67 36
3326.80 33
3326.93 28
3327.07 21
3327.20 17
3327.33 16
3327.46 18
3327.60 22
3327.73 28
3327.86 33
3327.99 37
3328.12 38
3328.26 38
3328.39 37
3328.52 36
3328.65 35
3328.79 35
3328.92 36
3329.05 39
3329.18 44
3329.31 49
3329.45 55
3329.58 59
3329.71 62
3329.84 61
3329.98 57
3330.11 51
3330.24 43
3330.37 37
3330.51 32
3330.64 31
3330.77 33
3330.90 38
3331.03 45
3331.17 52
3331.30 58
3331.43 63
3331.56 65
3331.70 67
3331.83 67
3331.96 67
3332.09 66
3332.23 65
3332.36 62
3332.49 59
3332.62 55
3332.75 50
3332.89 46
3333.02 43
3333.15 41
3333.28 39
3333.42 36
3333.55 31
3333.68 24
3333.81 16
3333.95 8
3334.08 0
3334.21 0
3334.34 0
3334.48 0
3334.61 0
3334.74 6
3334.87 15
3335.00 25
3335.14 35
3335.27 44
3335.40 52
3335.53 58
3335.67 62
3335.80 64
3335.93 65
3336.06 64
3336.20 64
3336.33 65
3336.46 68
3336.59 72
3336.73 76
3336.86 80
3336.99 81
3337.12 81
3337.26 80
3337.39 79
3337.52 81
3337.65 86
3337.78 96
3337.92 109
3338.05 125
3338.18 142
3338.31 157
3338.45 170
3338.58 180
3338.71 185
3338.84 185
3338.98 182
3339.11 175
3339.24 165
3339.37 152
3339.51 136
3339.64 119
3339.77 102
3339.90 86
3340.04 72
3340.17 63
3340.30 58
3340.43 57
3340.57 60
3340.70 65
3340.83 70
3340.96 73
3341.10 74
3341.23 72
3341.36 68
3341.49 62
3341.63 56
3341.76 49
3341.89 44
3342.02 40
3342.16 38
3342.29 37
3342.42 37
3342.55 40
3342.69 45
3342.82 51
3342.95 60
3343.08 69
3343.22 78
3343.35 87
3343.48 96
3343.61 103
3343.75 110
3343.88 117
3344.01 122
3344.14 127
3344.28 131
3344.41 132
3344.54 131
3344.67 128
3344.81 124
3344.94 120
3345.07 115
3345.21 111
3345.34 108
3345.47 104
3345.60 100
3345.74 94
3345.87 88
3346.00 81
3346.13 74
3346.27 68
3346.40 62
3346.53 58
3346.66 55
3346.80 53
3346.93 51
3347.06 48
3347.19 46
3347.33 44
3347.46 41
3347.59 37
3347.72 32
3347.86 26
3347.99 19
3348.12 12
3348.25 4
3348.39 0
3348.52 0
3348.65 0
3348.79 0
3348.92 0
3349.05 0
3349.18 0
3349.32 0
3349.45 0
3349.58 3
3349.71 8
3349.85 13
3349.98 19
3350.11 27
3350.24 36
3350.38 46
3350.51 55
3350.64 64
3350.78 69
3350.91 72
3351.04 71
3351.17 68
3351.31 64
3351.44 60
3351.57 57
3351.70 56
3351.84 57
3351.97 58
3352.10 59
3352.24 59
3352.37 58
3352.50 55
3352.63 53
3352.77 50
3352.90 48
3353.03 47
3353.16 48
3353.30 49
3353.43 52
3353.56 55
3353.70 58
3353.83 61
3353.96 65
3354.09 68
3354.23 70
3354.36 70
3354.49 69
3354.62 65
3354.76 60
3354.89 53
3355.02 46
3355.16 39
3355.29 34
3355.42 32
3355.55 33
3355.69 39
3355.82 48
3355.95 60
3356.09 73
3356.22 87
3356.35 99
3356.48 111
3356.62 121
3356.75 129
3356.88 137
3357.01 143
3357.15 148
3357.28 153
3357.41 156
3357.55 159
3357.68 160
3357.81 161
3357.94 161
3358.08 159
3358.21 156
3358.34 151
3358.48 145
3358.61 138
3358.74 132
3358.87 128
3359.01 126
3359.14 126
3359.27 129
3359.41 134
3359.54 140
3359.67 146
3359.80 151
3359.94 154
3360.07 154
3360.20 151
3360.34 144
3360.47 134
3360.60 123
3360.73 112
3360.87 103
3361.00 98
3361.13 97
3361.27 100
3361.40 105
3361.53 110
3361.66 114
3361.80 116
3361.93 114
3362.06 110
3362.20 104
3362.33 97
3362.46 90
3362.60 84
3362.73 79
3362.86 76
3362.99 76
3363.13 78
3363.26 81
3363.39 85
3363.53 89
3363.66 92
3363.79 93
3363.92 92
3364.06 90
3364.19 86
3364.32 84
3364.46 82
3364.59 82
3364.72 83
3364.86 84
3364.99 86
3365.12 86
3365.25 86
3365.39 84
3365.52 82
3365.65 80
3365.79 79
3365.92 78
3366.05 79
3366.18 80
3366.32 82
3366.45 84
3366.58 86
3366.72 88
3366.85 89
3366.98 91
3367.12 93
3367.25 96
3367.38 99
3367.51 101
3367.65 103
3367.78 104
3367.91 104
3368.05 104
3368.18 104
3368.31 105
3368.45 106
3368.58 108
3368.71 111
3368.85 114
3368.98 117
3369.11 121
3369.24 124
3369.38 126
3369.51 129
3369.64 131
3369.78 132
3369.91 133
3370.04 134
3370.18 135
3370.31 134
3370.44 132
3370.58 127
3370.71 121
3370.84 114
3370.97 107
3371.11 101
3371.24 98
3371.37 99
3371.51 103
3371.64 109
3371.77 117
3371.91 125
3372.04 130
3372.17 134
3372.31 136
3372.44 137
3372.57 138
3372.70 140
3372.84 144
3372.97 151
3373.10 160
3373.24 171
3373.37 182
3373.50 192
3373.64 200
3373.77 205
3373.90 208
3374.04 207
3374.17 205
3374.30 201
3374.44 197
3374.57 193
3374.70 190
3374.83 188
3374.97 187
3375.10 187
3375.23 188
3375.37 188
3375.50 187
3375.63 186
3375.77 183
3375.90 181
3376.03 180
3376.17 179
3376.30 179
3376.43 179
3376.57 178
3376.70 175
3376.83 170
3376.97 163
3377.10 155
3377.23 147
3377.37 141
3377.50 136
3377.63 133
3377.77 131
3377.90 128
3378.03 123
3378.16 116
3378.30 106
3378.43 94
3378.56 80
3378.70 66
3378.83 53
3378.96 43
3379.10 35
3379.23 30
3379.36 27
3379.50 27
3379.63 28
3379.76 29
3379.90 30
3380.03 30
3380.16 31
3380.30 33
3380.43 36
3380.56 40
3380.70 47
3380.83 57
3380.96 67
3381.10 78
3381.23 88
3381.36 96
3381.50 103
3381.63 107
3381.76 109
3381.90 110
3382.03 109
3382.16 107
3382.30 105
3382.43 101
3382.56 96
3382.70 92
3382.83 88
3382.96 85
3383.10 83
3383.23 83
3383.36 84
3383.50 86
3383.63 89
3383.76 91
3383.90 92
3384.03 93
3384.16 94
3384.30 94
3384.43 95
3384.56 97
3384.70 99
3384.83 103
3384.96 107
3385.10 110
3385.23 112
3385.36 112
3385.50 109
3385.63 105
3385.76 100
3385.90 95
3386.03 91
3386.16 89
3386.30 89
3386.43 91
3386.56 94
3386.70 98
3386.83 100
3386.96 101
3387.10 98
3387.23 92
3387.36 84
3387.50 74
3387.63 64
3387.76 55
3387.90 49
3388.03 47
3388.16 47
3388.30 51
3388.43 56
3388.56 63
3388.70 69
3388.83 74
3388.96 78
3389.10 79
3389.23 77
3389.37 74
3389.50 69
3389.63 64
3389.77 58
3389.90 53
3390.03 48
3390.17 45
3390.30 41
3390.43 37
3390.57 34
3390.70 30
3390.83 27
3390.97 24
3391.10 21
3391.23 21
3391.37 20
3391.50 20
3391.63 20
3391.77 19
3391.90 17
3392.03 15
3392.17 12
3392.30 10
3392.44 7
3392.57 5
3392.70 2
3392.84 0
3392.97 0
3393.10 0
3393.24 0
3393.37 0
3393.50 0
3393.64 0
3393.77 0
3393.90 5
3394.04 15
3394.17 26
3394.30 37
3394.44 49
3394.57 59
3394.71 69
3394.84 78
3394.97 87
3395.11 95
3395.24 103
3395.37 111
3395.51 118
3395.64 125
3395.77 129
3395.91 132
3396.04 132
3396.17 131
3396.31 129
3396.44 128
3396.58 128
3396.71 130
3396.84 133
3396.98 137
3397.11 140
3397.24 142
3397.38 142
3397.51 141
3397.64 139
3397.78 136
3397.91 134
3398.05 133
3398.18 133
3398.31 134
3398.45 136
3398.58 139
3398.71 142
3398.85 147
3398.98 152
3399.11 157
3399.25 162
3399.38 165
3399.52 167
3399.65 166
3399.78 162
3399.92 157
3400.05 149
3400.18 140
3400.32 130
3400.45 121
3400.58 113
3400.72 106
3400.85 101
3400.99 99
3401.12 98
3401.25 100
3401.39 103
3401.52 108
3401.65 114
3401.79 120
3401.92 127
3402.05 133
3402.19 140
3402.32 148
3402.46 156
3402.59 164
3402.72 171
3402.86 176
3402.99 178
3403.12 177
3403.26 173
3403.39 167
3403.53 158
3403.66 149
3403.79 139
3403.93 129
3404.06 119
3404.19 109
3404.33 99
3404.46 91
3404.60 84
3404.73 81
3404.86 81
3405.00 84
3405.13 91
3405.26 99
3405.40 107
3405.53 115
3405.67 121
3405.80 126
3405.93 129
3406.07 131
3406.20 133
3406.33 137
3406.47 141
3406.60 146
3406.74 153
3406.87 160
3407.00 167
3407.14 174
3407.27 178
3407.40 181
3407.54 182
3407.67 182
3407.81 180
3407.94 179
3408.07 177
3408.21 175
3408.34 172
3408.48 168
3408.61 163
3408.74 157
3408.88 150
3409.01 143
3409.14 136
3409.28 129
3409.41 123
3409.55 117
3409.68 112
3409.81 106
3409.95 101
3410.08 97
3410.22 94
3410.35 92
3410.48 92
3410.62 92
3410.75 93
3410.88 95
3411.02 97
3411.15 99
3411.29 103
3411.42 108
3411.55 114
3411.69 121
3411.82 128
3411.96 133
3412.09 136
3412.22 137
3412.36 134
3412.49 131
3412.63 126
3412.76 121
3412.89 117
3413.03 114
3413.16 111
3413.29 108
3413.43 105
3413.56 100
3413.70 96
3413.83 91
3413.96 88
3414.10 85
3414.23 84
3414.37 83
3414.50 82
3414.63 80
3414.77 77
3414.90 71
3415.04 64
3415.17 56
3415.30 50
3415.44 45
3415.57 43
3415.71 44
3415.84 48
3415.97 54
3416.11 61
3416.24 69
3416.38 77
3416.51 84
3416.64 90
3416.78 95
3416.91 98
3417.05 98
3417.18 95
3417.31 90
3417.45 84
3417.58 76
3417.72 69
3417.85 63
3417.98 59
3418.12 56
3418.25 53
3418.39 49
3418.52 44
3418.65 39
3418.79 33
3418.92 29
3419.06 26
3419.19 26
3419.32 29
3419.46 33
3419.59 37
3419.73 40
3419.86 41
3419.99 41
3420.13 41
3420.26 41
3420.40 43
3420.53 46
3420.66 51
3420.80 57
3420.93 63
3421.07 69
3421.20 74
3421.33 80
3421.47 87
3421.60 95
3421.74 104
3421.87 113
3422.01 121
3422.14 127
3422.27 129
3422.41 126
3422.54 118
3422.68 107
3422.81 92
3422.94 75
3423.08 57
3423.21 41
3423.35 27
3423.48 15
3423.61 6
3423.75 0
3423.88 0
3424.02 0
3424.15 0
3424.29 0
3424.42 0
3424.55 0
3424.69 0
3424.82 0
3424.96 1
3425.09 3
3425.22 5
3425.36 9
3425.49 15
3425.63 22
3425.76 31
3425.90 40
3426.03 48
3426.16 53
3426.30 57
3426.43 57
3426.57 54
3426.70 49
3426.83 44
3426.97 39
3427.10 34
3427.24 30
3427.37 26
3427.51 23
3427.64 20
3427.77 16
3427.91 12
3428.04 10
3428.18 10
3428.31 12
3428.44 17
3428.58 25
3428.71 35
3428.85 47
3428.98 60
3429.12 74
3429.25 89
3429.38 105
3429.52 121
3429.65 137
3429.79 152
3429.92 166
3430.06 180
3430.19 192
3430.32 202
3430.46 211
3430.59 220
3430.73 228
3430.86 237
3431.00 246
3431.13 255
3431.26 265
3431.40 276
3431.53 287
3431.67 300
3431.80 315
3431.94 332
3432.07 351
3432.20 371
3432.34 390
3432.47 405
3432.61 417
3432.74 423
3432.88 424
3433.01 422
3433.14 418
3433.28 413
3433.41 406
3433.55 398
3433.68 387
3433.82 373
3433.95 355
3434.08 335
3434.22 314
3434.35 294
3434.49 275
3434.62 259
3434.76 244
3434.89 229
3435.02 214
3435.16 199
3435.29 183
3435.43 167
3435.56 152
3435.70 138
3435.83 127
3435.96 118
3436.10 111
3436.23 106
3436.37 103
3436.50 101
3436.64 102
3436.77 103
3436.91 105
3437.04 106
3437.17 105
3437.31 101
3437.44 94
3437.58 85
3437.71 74
3437.85 62
3437.98 49
3438.12 37
3438.25 27
3438.38 18
3438.52 11
3438.65 7
3438.79 6
3438.92 8
3439.06 12
3439.19 18
3439.32 25
3439.46 33
3439.59 40
3439.73 45
3439.86 51
3440.00 55
3440.13 59
3440.27 63
3440.40 67
3440.53 71
3440.67 75
3440.80 78
3440.94 80
3441.07 81
3441.21 81
3441.34 82
3441.48 81
3441.61 81
3441.75 80
3441.88 80
3442.01 81
3442.15 84
3442.28 89
3442.42 96
3442.55 105
3442.69 114
3442.82 121
3442.96 125
3443.09 125
3443.22 122
3443.36 117
3443.49 112
3443.63 109
3443.76 110
3443.90 116
3444.03 126
3444.17 140
3444.30 156
3444.44 171
3444.57 185
3444.70 195
3444.84 201
3444.97 201
3445.11 198
3445.24 192
3445.38 185
3445.51 179
3445.65 174
3445.78 171
3445.92 170
3446.05 169
3446.18 168
3446.32 166
3446.45 164
3446.59 162
3446.72 161
3446.86 162
3446.99 163
3447.13 165
3447.26 167
3447.40 167
3447.53 165
3447.66 160
3447.80 152
3447.93 144
3448.07 135
3448.20 127
3448.34 121
3448.47 117
3448.61 114
3448.74 112
3448.88 110
3449.01 109
3449.15 108
3449.28 109
3449.41 111
3449.55 115
3449.68 120
3449.82 126
3449.95 130
3450.09 133
3450.22 132
3450.36 127
3450.49 119
3450.63 108
3450.76 95
3450.90 81
3451.03 70
3451.17 63
3451.30 61
3451.43 64
3451.57 72
3451.70 84
3451.84 99
3451.97 113
3452.11 124
3452.24 133
3452.38 137
3452.51 137
3452.65 134
3452.78 129
3452.92 123
3453.05 117
3453.19 113
3453.32 110
3453.45 109
3453.59 108
3453.72 107
3453.86 106
3453.99 104
3454.13 100
3454.26 95
3454.40 90
3454.53 85
3454.67 81
3454.80 79
3454.94 78
3455.07 80
3455.21 82
3455.34 85
3455.48 87
3455.61 89
3455.75 89
3455.88 88
3456.01 86
3456.15 85
3456.28 83
3456.42 82
3456.55 82
3456.69 84
3456.82 87
3456.96 90
3457.09 94
3457.23 97
3457.36 100
3457.50 103
3457.63 106
3457.77 111
3457.90 117
3458.04 124
3458.17 132
3458.31 140
3458.44 147
3458.58 152
3458.71 155
3458.85 156
3458.98 156
3459.11 156
3459.25 155
3459.38 155
3459.52 156
3459.65 158
3459.79 162
3459.92 167
3460.06 174
3460.19 182
3460.33 190
3460.46 198
3460.60 203
3460.73 205
3460.87 204
3461.00 200
3461.14 195
3461.27 190
3461.41 187
3461.54 185
3461.68 185
3461.81 185
3461.95 185
3462.08 184
3462.22 180
3462.35 176
3462.49 172
3462.62 168
3462.76 164
3462.89 161
3463.03 157
3463.16 153
3463.30 148
3463.43 143
3463.57 137
3463.70 132
3463.83 127
3463.97 123
3464.10 120
3464.24 118
3464.37 117
3464.51 118
3464.64 120
3464.78 123
3464.91 127
3465.05 131
3465.18 134
3465.32 135
3465.45 134
3465.59 132
3465.72 129
3465.86 125
3465.99 121
3466.13 117
3466.26 111
3466.40 105
3466.53 98
3466.67 92
3466.80 86
3466.94 83
3467.07 84
3467.21 88
3467.34 97
3467.48 109
3467.61 122
3467.75 135
3467.88 147
3468.02 157
3468.15 163
3468.29 167
3468.42 168
3468.56 168
3468.69 166
3468.83 162
3468.96 158
3469.10 153
3469.23 147
3469.37 141
3469.50 134
3469.64 125
3469.77 116
3469.91 105
3470.04 93
3470.18 79
3470.31 65
3470.45 50
3470.58 36
3470.72 23
3470.85 11
3470.99 2
3471.12 0
3471.26 0
3471.39 0
3471.53 0
3471.66 0
3471.80 0
3471.93 0
3472.07 4
3472.20 11
3472.34 16
3472.47 18
3472.61 15
3472.74 10
3472.88 4
3473.01 0
3473.15 0
3473.29 0
3473.42 0
3473.56 0
3473.69 8
3473.83 16
3473.96 23
3474.10 29
3474.23 33
3474.37 34
3474.50 34
3474.64 32
3474.77 28
3474.91 23
3475.04 18
3475.18 14
3475.31 12
3475.45 13
3475.58 18
3475.72 27
3475.85 38
3475.99 50
3476.12 62
3476.26 73
3476.39 82
3476.53 91
3476.66 99
3476.80 106
3476.93 113
3477.07 118
3477.20 122
3477.34 121
3477.47 117
3477.61 109
3477.74 97
3477.88 83
3478.01 69
3478.15 56
3478.29 45
3478.42 35
3478.56 27
3478.69 21
3478.83 16
3478.96 13
3479.10 11
3479.23 11
3479.37 11
3479.50 12
3479.64 13
3479.77 15
3479.91 17
3480.04 18
3480.18 18
3480.31 16
3480.45 13
3480.58 8
3480.72 3
3480.85 0
3480.99 0
3481.12 0
3481.26 0
3481.40 1
3481.53 7
3481.67 12
3481.80 17
3481.94 21
3482.07 24
3482.21 27
3482.34 28
3482.48 29
3482.61 29
3482.75 28
3482.88 27
3483.02 27
3483.15 28
3483.29 30
3483.42 34
3483.56 39
3483.70 44
3483.83 48
3483.97 49
3484.10 48
3484.24 44
3484.37 38
3484.51 30
3484.64 22
3484.78 14
3484.91 7
3485.05 2
3485.18 0
3485.32 0
3485.45 0
3485.59 0
3485.72 3
3485.86 7
3486.00 12
3486.13 17
3486.27 19
3486.40 20
3486.54 17
3486.67 12
3486.81 5
3486.94 0
3487.08 0
3487.21 0
3487.35 0
3487.48 0
3487.62 0
3487.76 0
3487.89 0
3488.03 6
3488.16 11
3488.30 16
3488.43 20
3488.57 24
3488.70 29
3488.84 34
3488.97 39
3489.11 44
3489.24 48
3489.38 51
3489.52 53
3489.65 53
3489.79 53
3489.92 52
3490.06 51
3490.19 49
3490.33 47
3490.46 45
3490.60 44
3490.73 43
3490.87 43
3491.00 44
3491.14 46
3491.28 50
3491.41 55
3491.55 62
3491.68 72
3491.82 85
3491.95 102
3492.09 123
3492.22 146
3492.36 172
3492.49 198
3492.63 222
3492.77 244
3492.90 262
3493.04 277
3493.17 289
3493.31 299
3493.44 307
3493.58 314
3493.71 322
3493.85 330
3493.99 338
3494.12 347
3494.26 356
3494.39 364
3494.53 370
3494.66 374
3494.80 375
3494.93 372
3495.07 368
3495.20 362
3495.34 355
3495.48 347
3495.61 339
3495.75 332
3495.88 325
3496.02 317
3496.15 309
3496.29 300
3496.42 290
3496.56 280
3496.70 271
3496.83 262
3496.97 254
3497.10 249
3497.24 246
3497.37 246
3497.51 248
3497.64 250
3497.78 252
3497.92 252
3498.05 249
3498.19 241
3498.32 230
3498.46 216
3498.59 199
3498.73 181
3498.86 164
3499.00 148
3499.14 135
3499.27 124
3499.41 116
3499.54 110
3499.68 104
3499.81 99
3499.95 95
3500.09 90
3500.22 85
3500.36 81
3500.49 77
3500.63 74
3500.76 72
3500.90 71
3501.03 71
3501.17 72
3501.31 73
3501.44 74
3501.58 76
3501.71 77
3501.85 77
3501.98 77
3502.12 74
3502.26 70
3502.39 65
3502.53 59
3502.66 54
3502.80 51
3502.93 49
3503.07 50
3503.21 51
3503.34 53
3503.48 54
3503.61 54
3503.75 51
3503.88 48
3504.02 42
3504.15 36
3504.29 29
3504.43 23
3504.56 17
3504.70 13
3504.83 10
3504.97 10
3505.10 13
3505.24 19
3505.38 27
3505.51 35
3505.65 43
3505.78 49
3505.92 53
3506.05 55
3506.19 54
3506.33 52
3506.46 51
3506.60 51
3506.73 54
3506.87 59
3507.01 65
3507.14 73
3507.28 80
3507.41 86
3507.55 90
3507.68 91
3507.82 90
3507.96 87
3508.09 81
3508.23 74
3508.36 65
3508.50 56
3508.63 46
3508.77 36
3508.91 27
3509.04 18
3509.18 12
3509.31 6
3509.45 1
3509.58 0
3509.72 0
3509.86 0
3509.99 0
3510.13 0
3510.26 0
3510.40 2
3510.54 3
3510.67 4
3510.81 4
3510.94 2
3511.08 1
3511.21 0
3511.35 0
3511.49 4
3511.62 10
3511.76 19
3511.89 30
3512.03 43
3512.17 56
3512.30 68
3512.44 79
3512.57 87
3512.71 93
3512.84 97
3512.98 100
3513.12 102
3513.25 105
3513.39 108
3513.52 112
3513.66 119
3513.80 127
3513.93 138
3514.07 149
3514.20 161
3514.34 171
3514.48 178
3514.61 180
3514.75 178
3514.88 170
3515.02 159
3515.15 146
3515.29 133
3515.43 121
3515.56 111
3515.70 103
3515.83 96
3515.97 89
3516.11 83
3516.24 77
3516.38 72
3516.51 68
3516.65 67
3516.79 69
3516.92 75
3517.06 83
3517.19 92
3517.33 101
3517.47 109
3517.60 114
3517.74 118
3517.87 118
3518.01 115
3518.15 110
3518.28 102
3518.42 90
3518.55 77
3518.69 61
3518.83 45
3518.96 30
3519.10 17
3519.23 7
3519.37 0
3519.51 0
3519.64 0
3519.78 0
3519.91 0
3520.05 0
3520.19 0
3520.32 0
3520.46 0
3520.59 0
3520.73 0
3520.87 2
3521.00 9
3521.14 19
3521.27 31
3521.41 44
3521.55 55
3521.68 66
3521.82 74
3521.95 80
3522.09 84
3522.23 89
3522.36 94
3522.50 100
3522.63 106
3522.77 111
3522.91 114
3523.04 115
3523.18 112
3523.31 107
3523.45 100
3523.59 92
3523.72 84
3523.86 77
3523.99 72
3524.13 69
3524.27 68
3524.40 70
3524.54 73
3524.67 77
3524.81 83
3524.95 88
3525.08 94
3525.22 100
3525.36 105
3525.49 109
3525.63 111
3525.76 111
3525.90 109
3526.04 107
3526.17 104
3526.31 101
3526.44 100
3526.58 101
3526.72 105
3526.85 111
3526.99 118
3527.12 127
3527.26 135
3527.40 143
3527.53 148
3527.67 152
3527.81 152
3527.94 152
3528.08 150
3528.21 148
3528.35 148
3528.49 152
3528.62 159
3528.76 171
3528.89 187
3529.03 206
3529.17 228
3529.30 253
3529.44 278
3529.58 303
3529.71 327
3529.85 348
3529.98 367
3530.12 383
3530.26 397
3530.39 410
3530.53 423
3530.67 438
3530.80 456
3530.94 475
3531.07 496
3531.21 517
3531.35 537
3531.48 558
3531.62 578
3531.75 600
3531.89 624
3532.03 651
3532.16 680
3532.30 709
3532.44 738
3532.57 764
3532.71 786
3532.84 803
3532.98 816
3533.12 823
3533.25 824
3533.39 818
3533.53 807
3533.66 791
3533.80 771
3533.93 750
3534.07 729
3534.21 711
3534.34 694
3534.48 678
3534.62 663
3534.75 647
3534.89 629
3535.03 609
3535.16 589
3535.30 570
3535.43 551
3535.57 534
3535.71 519
3535.84 507
3535.98 494
3536.12 482
3536.25 467
3536.39 451
3536.52 433
3536.66 413
3536.80 393
3536.93 373
3537.07 355
3537.21 339
3537.34 327
3537.48 317
3537.62 308
3537.75 300
3537.89 292
3538.02 283
3538.16 273
3538.30 263
3538.43 254
3538.57 247
3538.71 242
3538.84 239
3538.98 238
3539.12 238
3539.25 238
3539.39 237
3539.52 234
3539.66 229
3539.80 224
3539.93 219
3540.07 216
3540.21 215
3540.34 217
3540.48 220
3540.62 225
3540.75 230
3540.89 237
3541.02 243
3541.16 250
3541.30 256
3541.43 262
3541.57 266
3541.71 269
3541.84 271
3541.98 272
3542.12 274
3542.25 276
3542.39 280
3542.53 285
3542.66 291
3542.80 298
3542.93 306
3543.07 315
3543.21 326
3543.34 339
3543.48 354
3543.62 371
3543.75 386
3543.89 399
3544.03 406
3544.16 406
3544.30 400
3544.44 387
3544.57 370
3544.71 352
3544.85 336
3544.98 324
3545.12 319
3545.25 320
3545.39 326
3545.53 336
3545.66 348
3545.80 360
3545.94 370
3546.07 377
3546.21 380
3546.35 378
3546.48 372
3546.62 361
3546.76 348
3546.89 332
3547.03 317
3547.17 303
3547.30 292
3547.44 286
3547.58 283
3547.71 285
3547.85 288
3547.98 292
3548.12 294
3548.26 294
3548.39 292
3548.53 287
3548.67 281
3548.80 275
3548.94 269
3549.08 265
3549.21 263
3549.35 263
3549.49 263
3549.62 262
3549.76 260
3549.90 255
3550.03 246
3550.17 233
3550.31 218
3550.44 202
3550.58 186
3550.72 171
3550.85 160
3550.99 150
3551.13 143
3551.26 136
3551.40 129
3551.54 123
3551.67 117
3551.81 111
3551.95 108
3552.08 107
3552.22 109
3552.36 111
3552.49 113
3552.63 114
3552.77 112
3552.90 107
3553.04 99
3553.18 89
3553.31 79
3553.45 68
3553.59 58
3553.72 48
3553.86 39
3554.00 31
3554.13 24
3554.27 18
3554.41 16
3554.54 18
3554.68 23
3554.82 32
3554.95 45
3555.09 57
3555.23 69
3555.36 78
3555.50 83
3555.64 86
3555.77 87
3555.91 90
3556.05 94
3556.18 103
3556.32 113
3556.46 124
3556.59 133
3556.73 136
3556.87 133
3557.00 123
3557.14 106
3557.28 86
3557.41 64
3557.55 44
3557.69 26
3557.82 12
3557.96 3
3558.10 0
3558.23 0
3558.37 0
3558.51 1
3558.64 7
3558.78 13
3558.92 19
3559.05 24
3559.19 28
3559.33 31
3559.46 33
3559.60 37
3559.74 42
3559.87 49
3560.01 58
3560.15 69
3560.28 78
3560.42 85
3560.56 87
3560.69 85
3560.83 77
3560.97 64
3561.10 48
3561.24 30
3561.38 12
3561.52 0
3561.65 0
3561.79 0
3561.93 0
3562.06 0
3562.20 0
3562.34 0
3562.47 0
3562.61 4
3562.75 19
3562.88 31
3563.02 41
3563.16 48
3563.29 53
3563.43 57
3563.57 60
3563.70 65
3563.84 72
3563.98 81
3564.11 92
3564.25 104
3564.39 115
3564.53 124
3564.66 130
3564.80 132
3564.94 130
3565.07 126
3565.21 121
3565.35 115
3565.48 110
3565.62 107
3565.76 105
3565.89 103
3566.03 102
3566.17 99
3566.30 96
3566.44 93
3566.58 91
3566.72 89
3566.85 88
3566.99 88
3567.13 88
3567.26 87
3567.40 84
3567.54 79
3567.67 71
3567.81 62
3567.95 52
3568.08 43
3568.22 35
3568.36 30
3568.50 26
3568.63 25
3568.77 24
3568.91 24
3569.04 24
3569.18 25
3569.32 27
3569.45 31
3569.59 37
3569.73 43
3569.87 51
3570.00 58
3570.14 64
3570.28 69
3570.41 74
3570.55 77
3570.69 79
3570.82 81
3570.96 81
3571.10 79
3571.23 76
3571.37 70
3571.51 63
3571.65 55
3571.78 48
3571.92 43
3572.06 39
3572.19 36
3572.33 34
3572.47 31
3572.60 27
3572.74 24
3572.88 21
3573.02 21
3573.15 24
3573.29 30
3573.43 37
3573.56 45
3573.70 51
3573.84 53
3573.98 52
3574.11 48
3574.25 42
3574.39 35
3574.52 29
3574.66 25
3574.80 22
3574.93 21
3575.07 21
3575.21 21
3575.35 21
3575.48 22
3575.62 22
3575.76 22
3575.89 21
3576.03 18
3576.17 15
3576.31 10
3576.44 6
3576.58 3
3576.72 3
3576.85 6
3576.99 13
3577.13 22
3577.26 32
3577.40 42
3577.54 52
3577.68 61
3577.81 69
3577.95 74
3578.09 78
3578.22 78
3578.36 76
3578.50 71
3578.64 63
3578.77 54
3578.91 45
3579.05 36
3579.18 30
3579.32 26
3579.46 25
3579.60 26
3579.73 29
3579.87 33
3580.01 38
3580.14 44
3580.28 49
3580.42 55
3580.56 60
3580.69 64
3580.83 66
3580.97 67
3581.10 67
3581.24 66
3581.38 65
3581.52 64
3581.65 66
3581.79 69
3581.93 74
3582.07 81
3582.20 89
3582.34 99
3582.48 107
3582.61 115
3582.75 119
3582.89 120
3583.03 117
3583.16 112
3583.30 106
3583.44 100
3583.57 95
3583.71 93
3583.85 92
3583.99 92
3584.12 93
3584.26 94
3584.40 94
3584.54 94
3584.67 94
3584.81 96
3584.95 99
3585.08 102
3585.22 106
3585.36 109
3585.50 111
3585.63 112
3585.77 111
3585.91 108
3586.04 103
3586.18 98
3586.32 92
3586.46 86
3586.59 81
3586.73 77
3586.87 75
3587.01 75
3587.14 77
3587.28 82
3587.42 88
3587.56 95
3587.69 101
3587.83 108
3587.97 114
3588.10 118
3588.24 120
3588.38 119
3588.52 115
3588.65 109
3588.79 101
3588.93 93
3589.07 87
3589.20 85
3589.34 87
3589.48 92
3589.61 97
3589.75 103
3589.89 106
3590.03 107
3590.16 105
3590.30 103
3590.44 101
3590.58 100
3590.71 101
3590.85 103
3590.99 106
3591.13 109
3591.26 111
3591.40 111
3591.54 111
3591.68 108
3591.81 104
3591.95 97
3592.09 87
3592.22 74
3592.36 59
3592.50 43
3592.64 29
3592.77 19
3592.91 14
3593.05 15
3593.19 21
3593.32 30
3593.46 41
3593.60 51
3593.74 60
3593.87 66
3594.01 70
3594.15 72
3594.29 72
3594.42 71
3594.56 70
3594.70 68
3594.84 67
3594.97 68
3595.11 71
3595.25 78
3595.39 87
3595.52 100
3595.66 113
3595.80 127
3595.94 139
3596.07 147
3596.21 153
3596.35 155
3596.49 155
3596.62 155
3596.76 156
3596.90 158
3597.04 162
3597.17 168
3597.31 176
3597.45 184
3597.59 193
3597.72 201
3597.86 209
3598.00 215
3598.14 219
3598.27 221
3598.41 220
3598.55 216
3598.69 210
3598.82 202
3598.96 194
3599.10 186
3599.24 177
3599.37 169
3599.51 161
3599.65 152
3599.79 142
3599.92 133
3600.06 123
3600.20 114
3600.34 105
3600.47 97
3600.61 89
3600.75 82
3600.89 76
3601.02 70
3601.16 65
3601.30 62
3601.44 61
3601.57 62
3601.71 66
3601.85 73
3601.99 82
3602.12 93
3602.26 102
3602.40 110
3602.54 115
3602.67 117
3602.81 115
3602.95 111
3603.09 106
3603.22 102
3603.36 99
3603.50 97
3603.64 97
3603.78 98
3603.91 100
3604.05 102
3604.19 103
3604.33 105
3604.46 105
3604.60 105
3604.74 102
3604.88 98
3605.01 90
3605.15 82
3605.29 72
3605.43 64
3605.56 57
3605.70 52
3605.84 50
3605.98 49
3606.11 48
3606.25 46
3606.39 42
3606.53 36
3606.67 30
3606.80 24
3606.94 19
3607.08 17
3607.22 18
3607.35 21
3607.49 28
3607.63 35
3607.77 42
3607.90 48
3608.04 53
3608.18 55
3608.32 55
3608.46 52
3608.59 47
3608.73 40
3608.87 32
3609.01 22
3609.14 12
3609.28 3
3609.42 0
3609.56 0
3609.69 0
3609.83 0
3609.97 7
3610.11 17
3610.25 27
3610.38 35
3610.52 39
3610.66 39
3610.80 36
3610.93 31
3611.07 24
3611.21 17
3611.35 11
3611.49 7
3611.62 4
3611.76 3
3611.90 2
3612.04 2
3612.17 2
3612.31 1
3612.45 1
3612.59 1
3612.73 3
3612.86 7
3613.00 12
3613.14 18
3613.28 23
3613.41 28
3613.55 30
3613.69 30
3613.83 27
3613.97 21
3614.10 14
3614.24 6
3614.38 0
3614.52 0
3614.65 0
3614.79 0
3614.93 0
3615.07 0
3615.21 0
3615.34 0
3615.48 5
3615.62 9
3615.76 12
3615.90 13
3616.03 14
3616.17 14
3616.31 15
3616.45 15
3616.58 15
3616.72 12
3616.86 8
3617.00 3
3617.14 0
3617.27 0
3617.41 0
3617.55 0
3617.69 0
3617.83 0
3617.96 0
3618.10 1
3618.24 10
3618.38 19
3618.51 28
3618.65 36
3618.79 44
3618.93 51
3619.07 57
3619.20 61
3619.34 64
3619.48 65
3619.62 65
3619.76 63
3619.89 61
3620.03 58
3620.17 55
3620.31 53
3620.45 52
3620.58 53
3620.72 57
3620.86 64
3621.00 72
3621.14 81
3621.27 90
3621.41 96
3621.55 101
3621.69 103
3621.82 104
3621.96 105
3622.10 108
3622.24 112
3622.38 119
3622.51 127
3622.65 136
3622.79 143
3622.93 148
3623.07 149
3623.20 147
3623.34 143
3623.48 136
3623.62 128
3623.76 121
3623.89 116
3624.03 112
3624.17 110
3624.31 110
3624.45 110
3624.58 109
3624.72 106
3624.86 102
3625.00 97
3625.14 93
3625.27 90
3625.41 91
3625.55 96
3625.69 104
3625.83 115
3625.96 127
3626.10 138
3626.24 148
3626.38 156
3626.52 161
3626.65 165
3626.79 169
3626.93 171
3627.07 174
3627.21 176
3627.35 176
3627.48 175
3627.62 172
3627.76 167
3627.90 161
3628.04 156
3628.17 152
3628.31 150
3628.45 149
3628.59 150
3628.73 151
3628.86 151
3629.00 149
3629.14 144
3629.28 137
3629.42 128
3629.55 119
3629.69 109
3629.83 100
3629.97 92
3630.11 84
3630.25 75
3630.38 66
3630.52 55
3630.66 44
3630.80 34
3630.94 25
3631.07 18
3631.21 14
3631.35 14
3631.49 16
3631.63 22
3631.76 28
3631.90 34
3632.04 38
3632.18 42
3632.32 43
3632.46 42
3632.59 40
3632.73 37
3632.87 35
3633.01 34
3633.15 34
3633.28 37
3633.42 41
3633.56 46
3633.70 51
3633.84 55
3633.98 57
3634.11 58
3634.25 58
3634.39 59
3634.53 63
3634.67 71
3634.80 82
3634.94 97
3635.08 112
3635.22 127
3635.36 138
3635.50 146
3635.63 150
3635.77 150
3635.91 148
3636.05 145
3636.19 142
3636.32 140
3636.46 138
3636.60 136
3636.74 133
3636.88 130
3637.02 127
3637.15 123
3637.29 119
3637.43 116
3637.57 115
3637.71 115
3637.85 116
3637.98 118
3638.12 118
3638.26 118
3638.40 117
3638.54 114
3638.68 111
3638.81 108
3638.95 105
3639.09 102
3639.23 101
3639.37 100
3639.50 100
3639.64 101
3639.78 102
3639.92 102
3640.06 102
3640.20 101
3640.33 97
3640.47 92
3640.61 84
3640.75 74
3640.89 64
3641.03 53
3641.16 43
3641.30 34
3641.44 26
3641.58 22
3641.72 20
3641.86 21
3641.99 24
3642.13 28
3642.27 32
3642.41 36
3642.55 39
3642.69 40
3642.82 41
3642.96 41
3643.10 42
3643.24 43
3643.38 47
3643.52 53
3643.65 61
3643.79 72
3643.93 84
3644.07 97
3644.21 110
3644.35 123
3644.49 133
3644.62 141
3644.76 145
3644.90 147
3645.04 146
3645.18 143
3645.32 139
3645.45 136
3645.59 134
3645.73 134
3645.87 135
3646.01 136
3646.15 137
3646.28 135
3646.42 131
3646.56 124
3646.70 116
3646.84 108
3646.98 100
3647.12 96
3647.25 93
3647.39 93
3647.53 93
3647.67 92
3647.81 88
3647.95 82
3648.08 74
3648.22 66
3648.36 59
3648.50 57
3648.64 59
3648.78 67
3648.91 78
3649.05 93
3649.19 108
3649.33 122
3649.47 134
3649.61 142
3649.75 146
3649.88 147
3650.02 145
3650.16 141
3650.30 135
3650.44 130
3650.58 125
3650.72 121
3650.85 117
3650.99 113
3651.13 109
3651.27 106
3651.41 101
3651.55 97
3651.68 92
3651.82 87
3651.96 83
3652.10 77
3652.24 71
3652.38 64
3652.52 57
3652.65 50
3652.79 42
3652.93 36
3653.07 30
3653.21 25
3653.35 20
3653.49 17
3653.62 14
3653.76 12
3653.90 13
3654.04 16
3654.18 23
3654.32 33
3654.46 45
3654.59 58
3654.73 70
3654.87 80
3655.01 86
3655.15 88
3655.29 86
3655.43 83
3655.56 81
3655.70 80
3655.84 82
3655.98 87
3656.12 94
3656.26 102
3656.40 110
3656.53 114
3656.67 116
3656.81 113
3656.95 107
3657.09 100
3657.23 91
3657.37 83
3657.51 75
3657.64 70
3657.78 66
3657.92 62
3658.06 59
3658.20 55
3658.34 52
3658.48 49
3658.61 46
3658.75 45
3658.89 44
3659.03 46
3659.17 49
3659.31 52
3659.45 54
3659.59 56
3659.72 57
3659.86 56
3660.00 55
3660.14 52
3660.28 49
3660.42 47
3660.56 46
3660.69 45
3660.83 45
3660.97 45
3661.11 46
3661.25 47
3661.39 49
3661.53 54
3661.67 62
3661.80 74
3661.94 90
3662.08 110
3662.22 131
3662.36 152
3662.50 170
3662.64 182
3662.78 187
3662.91 186
3663.05 178
3663.19 167
3663.33 155
3663.47 145
3663.61 138
3663.75 135
3663.89 135
3664.02 138
3664.16 143
3664.30 147
3664.44 151
3664.58 154
3664.72 159
3664.86 164
3665.00 170
3665.13 178
3665.27 187
3665.41 195
3665.55 200
3665.69 202
3665.83 200
3665.97 195
3666.11 186
3666.24 175
3666.38 164
3666.52 154
3666.66 146
3666.80 140
3666.94 136
3667.08 134
3667.22 133
3667.36 132
3667.49 132
3667.63 132
3667.77 132
3667.91 131
3668.05 129
3668.19 127
3668.33 124
3668.47 121
3668.60 119
3668.74 119
3668.88 121
3669.02 124
3669.16 128
3669.30 132
3669.44 136
3669.58 137
3669.72 136
3669.85 132
3669.99 126
3670.13 118
3670.27 109
3670.41 100
3670.55 90
3670.69 81
3670.83 72
3670.97 63
3671.10 55
3671.24 48
3671.38 42
3671.52 37
3671.66 31
3671.80 25
3671.94 18
3672.08 10
3672.22 2
3672.35 0
3672.49 0
3672.63 0
3672.77 0
3672.91 0
3673.05 0
3673.19 0
3673.33 0
3673.47 4
3673.60 13
3673.74 23
3673.88 32
3674.02 40
3674.16 48
3674.30 53
3674.44 58
3674.58 62
3674.72 65
3674.86 67
3674.99 69
3675.13 69
3675.27 67
3675.41 63
3675.55 58
3675.69 53
3675.83 49
3675.97 47
3676.11 48
3676.25 53
3676.38 61
3676.52 70
3676.66 80
3676.80 89
3676.94 97
3677.08 102
3677.22 106
3677.36 108
3677.50 109
3677.64 110
3677.77 109
3677.91 107
3678.05 104
3678.19 99
3678.33 92
3678.47 86
3678.61 81
3678.75 79
3678.89 78
3679.03 80
3679.16 84
3679.30 90
3679.44 95
3679.58 99
3679.72 103
3679.86 105
3680.00 106
3680.14 108
3680.28 109
3680.42 110
3680.56 113
3680.69 117
3680.83 120
3680.97 123
3681.11 126
3681.25 127
3681.39 126
3681.53 124
3681.67 119
3681.81 113
3681.95 105
3682.09 95
3682.22 85
3682.36 76
3682.50 68
3682.64 63
3682.78 61
3682.92 62
3683.06 66
3683.20 70
3683.34 74
3683.48 76
3683.62 76
3683.75 75
3683.89 73
3684.03 73
3684.17 75
3684.31 79
3684.45 86
3684.59 95
3684.73 105
3684.87 114
3685.01 123
3685.15 131
3685.29 138
3685.42 143
3685.56 147
3685.70 150
3685.84 151
3685.98 152
3686.12 152
3686.26 151
3686.40 148
3686.54 144
3686.68 139
3686.82 131
3686.96 121
3687.09 111
3687.23 99
3687.37 88
3687.51 78
3687.65 70
3687.79 64
3687.93 60
3688.07 57
3688.21 56
3688.35 54
3688.49 53
3688.63 52
3688.77 50
3688.90 51
3689.04 52
3689.18 55
3689.32 59
3689.46 65
3689.60 70
3689.74 76
3689.88 82
3690.02 88
3690.16 94
3690.30 99
3690.44 104
3690.58 107
3690.71 107
3690.85 104
3690.99 99
3691.13 92
3691.27 85
3691.41 79
3691.55 77
3691.69 78
3691.83 83
3691.97 90
3692.11 99
3692.25 110
3692.39 121
3692.53 131
3692.66 142
3692.80 153
3692.94 164
3693.08 175
3693.22 187
3693.36 198
3693.50 207
3693.64 215
3693.78 221
3693.92 223
3694.06 223
3694.20 220
3694.34 213
3694.48 205
3694.61 194
3694.75 182
3694.89 171
3695.03 159
3695.17 149
3695.31 141
3695.45 136
3695.59 134
3695.73 135
3695.87 138
3696.01 142
3696.15 146
3696.29 150
3696.43 151
3696.57 149
3696.71 144
3696.84 138
3696.98 130
3697.12 123
3697.26 117
3697.40 113
3697.54 112
3697.68 113
3697.82 117
3697.96 122
3698.10 128
3698.24 134
3698.38 139
3698.52 144
3698.66 148
3698.80 151
3698.94 153
3699.08 154
3699.21 154
3699.35 152
3699.49 150
3699.63 145
3699.77 140
3699.91 133
3700.05 126
3700.19 120
3700.33 115
3700.47 113
3700.61 115
3700.75 119
3700.89 127
3701.03 138
3701.17 150
3701.31 162
3701.45 174
3701.59 184
3701.72 192
3701.86 196
3702.00 198
3702.14 198
3702.28 198
3702.42 198
3702.56 201
3702.70 206
3702.84 215
3702.98 226
3703.12 238
3703.26 251
3703.40 262
3703.54 271
3703.68 277
3703.82 280
3703.96 280
3704.10 277
3704.24 272
3704.38 266
3704.51 258
3704.65 251
3704.79 244
3704.93 238
3705.07 233
3705.21 229
3705.35 226
3705.49 224
3705.63 223
3705.77 222
3705.91 221
3706.05 221
3706.19 221
3706.33 222
3706.47 221
3706.61 220
3706.75 217
3706.89 214
3707.03 211
3707.17 208
3707.31 206
3707.45 205
3707.58 207
3707.72 210
3707.86 215
3708.00 223
3708.14 234
3708.28 246
3708.42 260
3708.56 272
3708.70 282
3708.84 287
3708.98 287
3709.12 283
3709.26 275
3709.40 265
3709.54 255
3709.68 245
3709.82 237
3709.96 229
3710.10 221
3710.24 211
3710.38 199
3710.52 187
3710.66 173
3710.80 161
3710.94 150
3711.08 142
3711.21 136
3711.35 133
3711.49 133
3711.63 134
3711.77 136
3711.91 139
3712.05 142
3712.19 143
3712.33 142
3712.47 139
3712.61 135
3712.75 129
3712.89 123
3713.03 117
3713.17 112
3713.31 109
3713.45 106
3713.59 105
3713.73 104
3713.87 105
3714.01 105
3714.15 106
3714.29 107
3714.43 107
3714.57 106
3714.71 103
3714.85 98
3714.99 92
3715.13 85
3715.27 77
3715.41 69
3715.55 61
3715.69 54
3715.82 46
3715.96 40
3716.10 34
3716.24 30
3716.38 27
3716.52 27
3716.66 28
3716.80 32
3716.94 38
3717.08 44
3717.22 51
3717.36 57
3717.50 62
3717.64 65
3717.78 64
3717.92 61
3718.06 54
3718.20 44
3718.34 35
3718.48 26
3718.62 21
3718.76 18
3718.90 20
3719.04 24
3719.18 31
3719.32 38
3719.46 44
3719.60 50
3719.74 56
3719.88 62
3720.02 68
3720.16 75
3720.30 83
3720.44 90
3720.58 95
3720.72 98
3720.86 99
3721.00 97
3721.14 93
3721.28 88
3721.42 83
3721.56 80
3721.70 79
3721.84 80
3721.98 83
3722.12 87
3722.26 91
3722.40 96
3722.54 99
3722.68 102
3722.82 102
3722.95 102
3723.09 99
3723.23 96
3723.37 91
3723.51 87
3723.65 83
3723.79 79
3723.93 76
3724.07 75
3724.21 74
3724.35 74
3724.49 74
3724.63 75
3724.77 76
3724.91 77
3725.05 79
3725.19 81
3725.33 83
3725.47 86
3725.61 89
3725.75 91
3725.89 92
3726.03 91
3726.17 87
3726.31 82
3726.45 74
3726.59 64
3726.73 53
3726.87 43
3727.01 33
3727.15 24
3727.29 17
3727.43 11
3727.57 6
3727.71 2
3727.85 0
3727.99 0
3728.13 0
3728.27 0
3728.41 0
3728.55 0
3728.69 0
3728.83 0
3728.97 0
3729.11 2
3729.25 8
3729.39 13
3729.53 19
3729.67 24
3729.81 27
3729.95 29
3730.09 28
3730.23 27
3730.37 26
3730.51 25
3730.65 25
3730.79 27
3730.93 29
3731.07 31
3731.21 32
3731.35 31
3731.49 29
3731.63 26
3731.77 23
3731.91 21
3732.05 21
3732.19 23
3732.33 27
3732.47 34
3732.61 41
3732.75 49
3732.89 57
3733.03 64
3733.17 70
3733.31 75
3733.45 79
3733.59 81
3733.73 81
3733.87 81
3734.01 78
3734.15 75
3734.29 70
3734.43 65
3734.57 60
3734.71 56
3734.85 54
3734.99 53
3735.13 53
3735.27 53
3735.41 53
3735.55 52
3735.69 48
3735.83 41
3735.97 34
3736.11 26
3736.25 19
3736.39 15
3736.53 14
3736.68 18
3736.82 25
3736.96 33
3737.10 41
3737.24 48
3737.38 51
3737.52 52
3737.66 52
3737.80 53
3737.94 56
3738.08 64
3738.22 75
3738.36 89
3738.50 102
3738.64 114
3738.78 121
3738.92 122
3739.06 118
3739.20 110
3739.34 100
3739.48 92
3739.62 86
3739.76 84
3739.90 85
3740.04 90
3740.18 96
3740.32 104
3740.46 112
3740.60 119
3740.74 124
3740.88 128
3741.02 130
3741.16 129
3741.30 127
3741.44 122
3741.58 118
3741.72 114
3741.86 112
3742.00 112
3742.14 113
3742.28 116
3742.42 119
3742.56 122
3742.70 123
3742.84 122
3742.98 120
3743.12 116
3743.26 112
3743.40 108
3743.54 106
3743.68 107
3743.83 110
3743.97 116
3744.11 124
3744.25 134
3744.39 145
3744.53 156
3744.67 165
3744.81 172
3744.95 176
3745.09 177
3745.23 174
3745.37 170
3745.51 166
3745.65 161
3745.79 158
3745.93 155
3746.07 152
3746.21 147
3746.35 141
3746.49 133
3746.63 123
3746.77 114
3746.91 105
3747.05 99
3747.19 97
3747.33 99
3747.47 105
3747.61 113
3747.75 121
3747.89 129
3748.03 135
3748.17 138
3748.32 138
3748.46 134
3748.60 129
3748.74 124
3748.88 118
3749.02 112
3749.16 107
3749.30 102
3749.44 97
3749.58 92
3749.72 87
3749.86 82
3750.00 78
3750.14 73
3750.28 70
3750.42 69
3750.56 70
3750.70 74
3750.84 82
3750.98 94
3751.12 108
3751.26 122
3751.40 136
3751.54 148
3751.68 156
3751.82 159
3751.96 159
3752.11 157
3752.25 152
3752.39 146
3752.53 141
3752.67 136
3752.81 131
3752.95 127
3753.09 124
3753.23 120
3753.37 116
3753.51 112
3753.65 108
3753.79 104
3753.93 103
3754.07 103
3754.21 106
3754.35 112
3754.49 119
3754.63 129
3754.77 138
3754.91 147
3755.05 155
3755.20 160
3755.34 162
3755.48 160
3755.62 156
3755.76 149
3755.90 141
3756.04 133
3756.18 125
3756.32 119
3756.46 114
3756.60 110
3756.74 106
3756.88 101
3757.02 95
3757.16 89
3757.30 83
3757.44 80
3757.58 79
3757.72 80
3757.86 84
3758.01 88
3758.15 91
3758.29 94
3758.43 94
3758.57 93
3758.71 89
3758.85 85
3758.99 80
3759.13 75
3759.27 70
3759.41 66
3759.55 63
3759.69 62
3759.83 63
3759.97 65
3760.11 68
3760.25 72
3760.39 76
3760.54 79
3760.68 80
3760.82 79
3760.96 77
3761.10 75
3761.24 73
3761.38 73
3761.52 76
3761.66 82
3761.80 89
3761.94 97
3762.08 104
3762.22 108
3762.36 109
3762.50 107
3762.64 103
3762.78 96
3762.93 89
3763.07 83
3763.21 78
3763.35 76
3763.49 76
3763.63 78
3763.77 81
3763.91 84
3764.05 87
3764.19 90
3764.33 94
3764.47 99
3764.61 104
3764.75 109
3764.89 113
3765.04 116
3765.18 116
3765.32 114
3765.46 111
3765.60 108
3765.74 106
3765.88 106
3766.02 107
3766.16 110
3766.30 114
3766.44 117
3766.58 119
3766.72 120
3766.86 120
3767.00 119
3767.15 118
3767.29 118
3767.43 117
3767.57 117
3767.71 115
3767.85 111
3767.99 105
3768.13 98
3768.27 88
3768.41 79
3768.55 70
3768.69 63
3768.83 56
3768.97 49
3769.12 42
3769.26 35
3769.40 26
3769.54 17
3769.68 9
3769.82 3
3769.96 0
3770.10 0
3770.24 0
3770.38 2
3770.52 9
3770.66 17
3770.80 27
3770.95 36
3771.09 43
3771.23 48
3771.37 50
3771.51 48
3771.65 43
3771.79 36
3771.93 29
3772.07 21
3772.21 13
3772.35 7
3772.49 2
3772.63 0
3772.78 0
3772.92 0
3773.06 0
3773.20 0
3773.34 0
3773.48 0
3773.62 0
3773.76 0
3773.90 0
3774.04 9
3774.18 21
3774.32 34
3774.47 49
3774.61 62
3774.75 73
3774.89 80
3775.03 84
3775.17 85
3775.31 87
3775.45 89
3775.59 93
3775.73 100
3775.87 110
3776.01 120
3776.16 131
3776.30 140
3776.44 147
3776.58 150
3776.72 150
3776.86 147
3777.00 142
3777.14 136
3777.28 131
3777.42 128
3777.56 126
3777.71 126
3777.85 128
3777.99 129
3778.13 131
3778.27 132
3778.41 132
3778.55 132
3778.69 131
3778.83 130
3778.97 128
3779.11 124
3779.26 120
3779.40 116
3779.54 111
3779.68 109
3779.82 108
3779.96 110
3780.10 115
3780.24 120
3780.38 126
3780.52 131
3780.66 134
3780.81 135
3780.95 133
3781.09 128
3781.23 122
3781.37 114
3781.51 105
3781.65 98
3781.79 92
3781.93 88
3782.07 88
3782.22 91
3782.36 95
3782.50 101
3782.64 107
3782.78 112
3782.92 116
3783.06 118
3783.20 118
3783.34 117
3783.48 115
3783.63 112
3783.77 107
3783.91 100
3784.05 92
3784.19 82
3784.33 70
3784.47 58
3784.61 47
3784.75 38
3784.89 31
3785.04 27
3785.18 26
3785.32 27
3785.46 29
3785.60 31
3785.74 33
3785.88 34
3786.02 36
3786.16 38
3786.31 41
3786.45 45
3786.59 48
3786.73 51
3786.87 52
3787.01 50
3787.15 45
3787.29 38
3787.43 30
3787.57 22
3787.72 16
3787.86 13
3788.00 13
3788.14 14
3788.28 17
3788.42 21
3788.56 25
3788.70 31
3788.84 38
3788.99 46
3789.13 56
3789.27 66
3789.41 77
3789.55 86
3789.69 93
3789.83 99
3789.97 103
3790.11 107
3790.26 112
3790.40 118
3790.54 125
3790.68 132
3790.82 138
3790.96 143
3791.10 145
3791.24 146
3791.39 146
3791.53 146
3791.67 147
3791.81 148
3791.95 151
3792.09 153
3792.23 155
3792.37 155
3792.51 153
3792.66 148
3792.80 143
3792.94 137
3793.08 131
3793.22 125
3793.36 119
3793.50 114
3793.64 108
3793.79 100
3793.93 91
3794.07 81
3794.21 69
3794.35 58
3794.49 48
3794.63 40
3794.77 36
3794.91 35
3795.06 39
3795.20 47
3795.34 57
3795.48 68
3795.62 77
3795.76 84
3795.90 87
3796.04 86
3796.19 82
3796.33 78
3796.47 74
3796.61 73
3796.75 73
3796.89 76
3797.03 79
3797.17 83
3797.32 86
3797.46 87
3797.60 87
3797.74 85
3797.88 83
3798.02 82
3798.16 83
3798.30 84
3798.45 87
3798.59 90
3798.73 93
3798.87 95
3799.01 95
3799.15 94
3799.29 91
3799.44 86
3799.58 81
3799.72 77
3799.86 73
3800.00 70
3800.14 70
3800.28 72
3800.42 77
3800.57 82
3800.71 89
3800.85 96
3800.99 103
3801.13 108
3801.27 111
3801.41 113
3801.56 113
3801.70 112
3801.84 109
3801.98 105
3802.12 99
3802.26 92
3802.40 86
3802.54 81
3802.69 77
3802.83 76
3802.97 77
3803.11 78
3803.25 80
3803.39 82
3803.53 81
3803.68 79
3803.82 76
3803.96 73
3804.10 71
3804.24 71
3804.38 73
3804.52 76
3804.67 80
3804.81 85
3804.95 88
3805.09 91
3805.23 92
3805.37 91
3805.51 89
3805.66 84
3805.80 78
3805.94 71
3806.08 62
3806.22 52
3806.36 42
3806.50 33
3806.65 24
3806.79 16
3806.93 10
3807.07 4
3807.21 0
3807.35 0
3807.49 0
3807.64 0
3807.78 0
3807.92 6
3808.06 14
3808.20 23
3808.34 32
3808.48 39
3808.63 44
3808.77 46
3808.91 46
3809.05 43
3809.19 38
3809.33 32
3809.47 27
3809.62 21
3809.76 16
3809.90 11
3810.04 7
3810.18 3
3810.32 0
3810.46 0
3810.61 0
3810.75 0
3810.89 0
3811.03 0
3811.17 0
3811.31 0
3811.46 1
3811.60 4
3811.74 8
3811.88 12
3812.02 17
3812.16 22
3812.30 28
3812.45 35
3812.59 41
3812.73 45
3812.87 48
3813.01 48
3813.15 46
3813.30 44
3813.44 43
3813.58 44
3813.72 48
3813.86 54
3814.00 62
3814.15 70
3814.29 74
3814.43 76
3814.57 73
3814.71 67
3814.85 60
3814.99 55
3815.14 53
3815.28 52
3815.42 54
3815.56 57
3815.70 59
3815.84 59
3815.99 57
3816.13 55
3816.27 53
3816.41 52
3816.55 52
3816.69 54
3816.84 57
3816.98 60
3817.12 62
3817.26 63
3817.40 63
3817.54 63
3817.69 63
3817.83 62
3817.97 61
3818.11 60
3818.25 59
3818.39 60
3818.54 62
3818.68 65
3818.82 71
3818.96 77
3819.10 84
3819.24 90
3819.39 96
3819.53 99
3819.67 101
3819.81 100
3819.95 97
3820.09 92
3820.24 86
3820.38 79
3820.52 73
3820.66 69
3820.80 66
3820.94 66
3821.09 68
3821.23 72
3821.37 78
3821.51 84
3821.65 92
3821.79 100
3821.94 107
3822.08 114
3822.22 119
3822.36 121
3822.50 120
3822.64 116
3822.79 109
3822.93 101
3823.07 92
3823.21 83
3823.35 75
3823.50 70
3823.64 66
3823.78 64
3823.92 62
3824.06 61
3824.20 61
3824.35 60
3824.49 60
3824.63 60
3824.77 62
3824.91 64
3825.05 67
3825.20 69
3825.34 71
3825.48 72
3825.62 71
3825.76 69
3825.91 67
3826.05 66
3826.19 67
3826.33 71
3826.47 77
3826.61 86
3826.76 95
3826.90 104
3827.04 112
3827.18 116
3827.32 118
3827.47 118
3827.61 117
3827.75 116
3827.89 117
3828.03 119
3828.17 122
3828.32 127
3828.46 130
3828.60 132
3828.74 132
3828.88 129
3829.03 124
3829.17 117
3829.31 108
3829.45 100
3829.59 91
3829.73 83
3829.88 74
3830.02 66
3830.16 58
3830.30 50
3830.44 43
3830.59 35
3830.73 27
3830.87 19
3831.01 11
3831.15 3
3831.30 0
3831.44 0
3831.58 0
3831.72 0
3831.86 0
3832.00 0
3832.15 0
3832.29 0
3832.43 4
3832.57 11
3832.71 18
3832.86 25
3833.00 31
3833.14 38
3833.28 44
3833.42 51
3833.57 58
3833.71 64
3833.85 70
3833.99 75
3834.13 79
3834.28 82
3834.42 84
3834.56 85
3834.70 85
3834.84 85
3834.99 84
3835.13 83
3835.27 82
3835.41 81
3835.55 80
3835.70 79
3835.84 77
3835.98 75
3836.12 72
3836.26 70
3836.41 68
3836.55 68
3836.69 71
3836.83 75
3836.97 82
3837.12 89
3837.26 97
3837.40 104
3837.54 107
3837.68 107
3837.83 103
3837.97 95
3838.11 85
3838.25 74
3838.39 63
3838.54 53
3838.68 46
3838.82 40
3838.96 36
3839.10 33
3839.25 32
3839.39 32
3839.53 34
3839.67 38
3839.81 45
3839.96 53
3840.10 61
3840.24 69
3840.38 76
3840.52 81
3840.67 86
3840.81 91
3840.95 96
3841.09 101
3841.23 106
3841.38 109
3841.52 110
3841.66 108
3841.80 105
3841.95 100
3842.09 95
3842.23 90
3842.37 88
3842.51 87
3842.66 88
3842.80 92
3842.94 97
3843.08 104
3843.22 112
3843.37 120
3843.51 129
3843.65 137
3843.79 143
3843.93 148
3844.08 151
3844.22 152
3844.36 153
3844.50 154
3844.65 158
3844.79 164
3844.93 172
3845.07 183
3845.21 194
3845.36 205
3845.50 214
3845.64 221
3845.78 226
3845.92 229
3846.07 231
3846.21 232
3846.35 234
3846.49 236
3846.64 238
3846.78 241
3846.92 244
3847.06 246
3847.20 249
3847.35 251
3847.49 252
3847.63 252
3847.77 251
3847.92 249
3848.06 247
3848.20 245
3848.34 242
3848.48 239
3848.63 235
3848.77 232
3848.91 228
3849.05 224
3849.20 221
3849.34 219
3849.48 217
3849.62 217
3849.76 216
3849.91 216
3850.05 214
3850.19 211
3850.33 207
3850.48 202
3850.62 197
3850.76 191
3850.90 184
3851.04 177
3851.19 169
3851.33 161
3851.47 153
3851.61 146
3851.76 140
3851.90 136
3852.04 135
3852.18 134
3852.32 135
3852.47 135
3852.61 136
3852.75 136
3852.89 135
3853.04 133
3853.18 130
3853.32 127
3853.46 123
3853.61 118
3853.75 112
3853.89 106
3854.03 99
3854.17 92
3854.32 86
3854.46 81
3854.60 79
3854.74 79
3854.89 82
3855.03 87
3855.17 93
3855.31 100
3855.46 105
3855.60 108
3855.74 109
3855.88 107
3856.03 104
3856.17 101
3856.31 99
3856.45 98
3856.59 98
3856.74 99
3856.88 98
3857.02 96
3857.16 93
3857.31 88
3857.45 83
3857.59 77
3857.73 72
3857.88 67
3858.02 61
3858.16 55
3858.30 49
3858.45 43
3858.59 37
3858.73 31
3858.87 27
3859.02 24
3859.16 22
3859.30 21
3859.44 21
3859.58 21
3859.73 22
3859.87 24
3860.01 29
3860.15 34
3860.30 41
3860.44 49
3860.58 56
3860.72 61
3860.87 64
3861.01 65
3861.15 62
3861.29 57
3861.44 51
3861.58 44
3861.72 37
3861.86 30
3862.01 25
3862.15 22
3862.29 20
3862.43 20
3862.58 21
3862.72 24
3862.86 28
3863.00 33
3863.15 39
3863.29 44
3863.43 50
3863.57 55
3863.72 60
3863.86 63
3864.00 64
3864.14 64
3864.29 63
3864.43 61
3864.57 58
3864.71 55
3864.86 52
3865.00 49
3865.14 46
3865.28 43
3865.43 40
3865.57 38
3865.71 36
3865.85 35
3866.00 34
3866.14 35
3866.28 37
3866.42 40
3866.57 44
3866.71 49
3866.85 54
3866.99 58
3867.14 63
3867.28 67
3867.42 71
3867.56 75
3867.71 77
3867.85 79
3867.99 81
3868.13 81
3868.28 80
3868.42 78
3868.56 75
3868.71 72
3868.85 67
3868.99 62
3869.13 57
3869.28 51
3869.42 46
3869.56 39
3869.70 33
3869.85 26
3869.99 19
3870.13 12
3870.27 4
3870.42 0
3870.56 0
3870.70 0
3870.84 0
3870.99 0
3871.13 0
3871.27 0
3871.41 0
3871.56 4
3871.70 15
3871.84 27
3871.99 39
3872.13 50
3872.27 60
3872.41 69
3872.56 77
3872.70 84
3872.84 89
3872.98 93
3873.13 96
3873.27 98
3873.41 99
3873.55 99
3873.70 98
3873.84 95
3873.98 92
3874.13 87
3874.27 82
3874.41 76
3874.55 69
3874.70 62
3874.84 55
3874.98 49
3875.12 44
3875.27 40
3875.41 38
3875.55 38
3875.70 39
3875.84 41
3875.98 42
3876.12 43
3876.27 42
3876.41 39
3876.55 36
3876.69 31
3876.84 27
3876.98 24
3877.12 23
3877.27 24
3877.41 26
3877.55 29
3877.69 32
3877.84 35
3877.98 37
3878.12 39
3878.26 41
3878.41 45
3878.55 49
3878.69 55
3878.84 61
3878.98 66
3879.12 72
3879.26 76
3879.41 80
3879.55 83
3879.69 86
3879.84 89
3879.98 93
3880.12 97
3880.26 101
3880.41 105
3880.55 109
3880.69 112
3880.83 114
3880.98 114
3881.12 114
3881.26 113
3881.41 111
3881.55 110
3881.69 109
3881.83 108
3881.98 108
3882.12 109
3882.26 111
3882.41 114
3882.55 116
3882.69 118
3882.83 120
3882.98 120
3883.12 120
3883.26 119
3883.41 118
3883.55 118
3883.69 118
3883.83 120
3883.98 123
3884.12 127
3884.26 131
3884.41 134
3884.55 136
3884.69 136
3884.83 134
3884.98 131
3885.12 130
3885.26 131
3885.41 134
3885.55 141
3885.69 151
3885.83 161
3885.98 172
3886.12 180
3886.26 187
3886.41 192
3886.55 194
3886.69 194
3886.84 193
3886.98 190
3887.12 184
3887.26 178
3887.41 169
3887.55 161
3887.69 153
3887.84 147
3887.98 143
3888.12 142
3888.26 142
3888.41 142
3888.55 141
3888.69 139
3888.84 134
3888.98 127
3889.12 121
3889.27 115
3889.41 112
3889.55 112
3889.69 113
3889.84 116
3889.98 118
3890.12 118
3890.27 117
3890.41 114
3890.55 110
3890.70 107
3890.84 105
3890.98 105
3891.12 105
3891.27 106
3891.41 106
3891.55 104
3891.70 101
3891.84 97
3891.98 90
3892.13 83
3892.27 75
3892.41 68
3892.55 63
3892.70 62
3892.84 66
3892.98 74
3893.13 86
3893.27 100
3893.41 113
3893.56 124
3893.70 130
3893.84 130
3893.98 124
3894.13 114
3894.27 101
3894.41 86
3894.56 73
3894.70 61
3894.84 52
3894.99 45
3895.13 40
3895.27 34
3895.42 28
3895.56 19
3895.70 10
3895.84 0
3895.99 0
3896.13 0
3896.27 0
3896.42 0
3896.56 0
3896.70 0
3896.85 0
3896.99 4
3897.13 7
3897.28 8
3897.42 10
3897.56 13
3897.71 19
3897.85 28
3897.99 39
3898.13 51
3898.28 61
3898.42 68
3898.56 71
3898.71 69
3898.85 64
3898.99 58
3899.14 52
3899.28 49
3899.42 50
3899.57 55
3899.71 64
3899.85 74
3900.00 84
3900.14 92
3900.28 96
3900.42 97
3900.57 94
3900.71 88
3900.85 82
3901.00 75
3901.14 68
3901.28 62
3901.43 57
3901.57 52
3901.71 47
3901.86 42
3902.00 37
3902.14 33
3902.29 30
3902.43 27
3902.57 26
3902.72 24
3902.86 23
3903.00 22
3903.15 19
3903.29 16
3903.43 12
3903.58 7
3903.72 2
3903.86 0
3904.01 0
3904.15 0
3904.29 0
3904.43 0
3904.58 0
3904.72 0
3904.86 3
3905.01 7
3905.15 10
3905.29 12
3905.44 14
3905.58 15
3905.72 16
3905.87 17
3906.01 18
3906.15 19
3906.30 20
3906.44 20
3906.58 19
3906.73 17
3906.87 13
3907.01 8
3907.16 4
3907.30 0
3907.44 0
3907.59 0
3907.73 0
3907.87 2
3908.02 3
3908.16 3
3908.30 2
3908.45 0
3908.59 0
3908.73 0
3908.88 0
3909.02 0
3909.16 9
3909.31 22
3909.45 36
3909.59 50
3909.74 62
3909.88 69
3910.02 72
3910.17 71
3910.31 66
3910.45 59
3910.60 52
3910.74 46
3910.88 42
3911.03 40
3911.17 40
3911.31 41
3911.46 43
3911.60 44
3911.74 44
3911.89 43
3912.03 40
3912.17 35
3912.32 30
3912.46 23
3912.60 16
3912.75 10
3912.89 6
3913.03 5
3913.18 7
3913.32 12
3913.46 20
3913.61 29
3913.75 39
3913.89 49
3914.04 58
3914.18 64
3914.33 70
3914.47 73
3914.61 76
3914.76 77
3914.90 77
3915.04 75
3915.19 73
3915.33 70
3915.47 67
3915.62 64
3915.76 62
3915.90 61
3916.05 61
3916.19 62
3916.33 64
3916.48 65
3916.62 66
3916.76 66
3916.91 65
3917.05 65
3917.19 65
3917.34 65
3917.48 66
3917.62 68
3917.77 70
3917.91 71
3918.06 70
3918.20 69
3918.34 66
3918.49 61
3918.63 57
3918.77 53
3918.92 49
3919.06 46
3919.20 44
3919.35 43
3919.49 42
3919.63 42
3919.78 42
3919.92 42
3920.06 40
3920.21 38
3920.35 36
3920.49 34
3920.64 33
3920.78 33
3920.93 33
3921.07 34
3921.21 36
3921.36 37
3921.50 38
3921.64 39
3921.79 41
3921.93 44
3922.07 48
3922.22 54
3922.36 60
3922.50 67
3922.65 72
3922.79 77
3922.94 81
3923.08 86
3923.22 92
3923.37 99
3923.51 107
3923.65 117
3923.80 127
3923.94 135
3924.08 141
3924.23 144
3924.37 142
3924.52 138
3924.66 132
3924.80 124
3924.95 116
3925.09 108
3925.23 102
3925.38 98
3925.52 96
3925.66 96
3925.81 96
3925.95 96
3926.10 95
3926.24 93
3926.38 90
3926.53 85
3926.67 80
3926.81 76
3926.96 72
3927.10 70
3927.24 68
3927.39 67
3927.53 68
3927.68 70
3927.82 74
3927.96 80
3928.11 88
3928.25 97
3928.39 105
3928.54 112
3928.68 116
3928.82 117
3928.97 115
3929.11 111
3929.26 107
3929.40 104
3929.54 103
3929.69 103
3929.83 103
3929.97 104
3930.12 104
3930.26 103
3930.41 102
3930.55 100
3930.69 98
3930.84 96
3930.98 93
3931.12 90
3931.27 86
3931.41 80
3931.56 72
3931.70 64
3931.84 56
3931.99 49
3932.13 45
3932.27 43
3932.42 44
3932.56 48
3932.71 54
3932.85 62
3932.99 70
3933.14 78
3933.28 86
3933.42 93
3933.57 97
3933.71 99
3933.86 96
3934.00 90
3934.14 81
3934.29 70
3934.43 57
3934.57 44
3934.72 33
3934.86 23
3935.01 14
3935.15 7
3935.29 1
3935.44 0
3935.58 0
3935.73 0
3935.87 0
3936.01 4
3936.16 12
3936.30 22
3936.44 32
3936.59 40
3936.73 46
3936.88 49
3937.02 50
3937.16 48
3937.31 46
3937.45 42
3937.60 38
3937.74 34
3937.88 31
3938.03 27
3938.17 24
3938.31 21
3938.46 17
3938.60 13
3938.75 10
3938.89 7
3939.03 5
3939.18 5
3939.32 7
3939.47 11
3939.61 16
3939.75 21
3939.90 24
3940.04 24
3940.18 20
3940.33 15
3940.47 8
3940.62 1
3940.76 0
3940.90 0
3941.05 1
3941.19 7
3941.34 16
3941.48 25
3941.62 33
3941.77 38
3941.91 42
3942.06 45
3942.20 47
3942.34 51
3942.49 58
3942.63 68
3942.78 81
3942.92 98
3943.06 116
3943.21 135
3943.35 154
3943.50 172
3943.64 190
3943.78 208
3943.93 226
3944.07 244
3944.22 264
3944.36 283
3944.50 301
3944.65 319
3944.79 335
3944.94 350
3945.08 366
3945.22 383
3945.37 402
3945.51 425
3945.66 451
3945.80 477
3945.94 503
3946.09 527
3946.23 546
3946.38 559
3946.52 567
3946.66 571
3946.81 573
3946.95 577
3947.10 585
3947.24 598
3947.38 617
3947.53 642
3947.67 669
3947.82 696
3947.96 718
3948.10 734
3948.25 744
3948.39 749
3948.54 749
3948.68 749
3948.82 747
3948.97 746
3949.11 745
3949.26 742
3949.40 737
3949.54 730
3949.69 721
3949.83 710
3949.98 698
3950.12 685
3950.26 672
3950.41 659
3950.55 647
3950.70 636
3950.84 625
3950.98 615
3951.13 605
3951.27 595
3951.42 584
3951.56 571
3951.71 555
3951.85 535
3951.99 509
3952.14 480
3952.28 448
3952.43 417
3952.57 387
3952.71 363
3952.86 345
3953.00 334
3953.15 330
3953.29 330
3953.44 331
3953.58 331
3953.72 327
3953.87 318
3954.01 305
3954.16 288
3954.30 270
3954.44 252
3954.59 237
3954.73 224
3954.88 214
3955.02 206
3955.16 200
3955.31 194
3955.45 189
3955.60 184
3955.74 180
3955.89 177
3956.03 174
3956.17 172
3956.32 169
3956.46 166
3956.61 162
3956.75 157
3956.90 152
3957.04 148
3957.18 144
3957.33 141
3957.47 138
3957.62 136
3957.76 133
3957.90 129
3958.05 123
3958.19 114
3958.34 101
3958.48 86
3958.63 68
3958.77 49
3958.91 29
3959.06 12
3959.20 0
3959.35 0
3959.49 0
3959.64 0
3959.78 0
3959.92 0
3960.07 0
3960.21 6
3960.36 13
3960.50 21
3960.65 30
3960.79 41
3960.93 51
3961.08 61
3961.22 69
3961.37 75
3961.51 76
3961.66 73
3961.80 66
3961.94 57
3962.09 47
3962.23 37
3962.38 28
3962.52 22
3962.67 18
3962.81 18
3962.95 19
3963.10 21
3963.24 24
3963.39 27
3963.53 28
3963.68 29
3963.82 29
3963.96 29
3964.11 30
3964.25 32
3964.40 36
3964.54 41
3964.69 47
3964.83 53
3964.98 58
3965.12 61
3965.26 63
3965.41 63
3965.55 63
3965.70 62
3965.84 62
3965.99 61
3966.13 61
3966.27 62
3966.42 64
3966.56 68
3966.71 73
3966.85 79
3967.00 85
3967.14 91
3967.29 95
3967.43 96
3967.57 95
3967.72 93
3967.86 88
3968.01 83
3968.15 78
3968.30 73
3968.44 69
3968.58 67
3968.73 67
3968.87 69
3969.02 74
3969.16 80
3969.31 86
3969.45 91
3969.60 94
3969.74 94
3969.88 91
3970.03 87
3970.17 83
3970.32 80
3970.46 77
3970.61 76
3970.75 73
3970.90 70
3971.04 66
3971.18 60
3971.33 53
3971.47 47
3971.62 44
3971.76 43
3971.91 46
3972.05 51
3972.20 58
3972.34 66
3972.49 71
3972.63 73
3972.77 72
3972.92 66
3973.06 58
3973.21 48
3973.35 39
3973.50 32
3973.64 28
3973.79 29
3973.93 35
3974.07 44
3974.22 56
3974.36 70
3974.51 83
3974.65 94
3974.80 102
3974.94 105
3975.09 103
3975.23 97
3975.38 88
3975.52 78
3975.66 68
3975.81 61
3975.95 56
3976.10 54
3976.24 55
3976.39 58
3976.53 61
3976.68 62
3976.82 61
3976.97 57
3977.11 50
3977.25 42
3977.40 34
3977.54 27
3977.69 21
3977.83 19
3977.98 20
3978.12 24
3978.27 30
3978.41 37
3978.56 45
3978.70 51
3978.85 54
3978.99 53
3979.13 49
3979.28 41
3979.42 31
3979.57 21
3979.71 12
3979.86 7
3980.00 6
3980.15 8
3980.29 13
3980.44 22
3980.58 32
3980.73 43
3980.87 54
3981.01 65
3981.16 76
3981.30 85
3981.45 91
3981.59 96
3981.74 98
3981.88 100
3982.03 100
3982.17 101
3982.32 103
3982.46 105
3982.61 109
3982.75 112
3982.90 113
3983.04 114
3983.18 113
3983.33 111
3983.47 109
3983.62 108
3983.76 109
3983.91 111
3984.05 116
3984.20 121
3984.34 128
3984.49 133
3984.63 136
3984.78 137
3984.92 135
3985.07 129
3985.21 122
3985.36 112
3985.50 102
3985.64 92
3985.79 85
3985.93 82
3986.08 82
3986.22 86
3986.37 92
3986.51 99
3986.66 105
3986.80 108
3986.95 108
3987.09 105
3987.24 100
3987.38 95
3987.53 91
3987.67 91
3987.82 94
3987.96 100
3988.11 108
3988.25 116
3988.40 123
3988.54 127
3988.68 127
3988.83 126
3988.97 122
3989.12 117
3989.26 112
3989.41 107
3989.55 102
3989.70 96
3989.84 89
3989.99 81
3990.13 72
3990.28 63
3990.42 56
3990.57 52
3990.71 50
3990.86 52
3991.00 56
3991.15 60
3991.29 63
3991.44 64
3991.58 63
3991.73 61
3991.87 58
3992.02 57
3992.16 57
3992.31 59
3992.45 63
3992.59 69
3992.74 75
3992.88 83
3993.03 91
3993.17 99
3993.32 108
3993.46 116
3993.61 123
3993.75 126
3993.90 126
3994.04 121
3994.19 112
3994.33 101
3994.48 90
3994.62 80
3994.77 73
3994.91 69
3995.06 69
3995.20 71
3995.35 74
3995.49 76
3995.64 75
3995.78 70
3995.93 62
3996.07 51
3996.22 38
3996.36 26
3996.51 15
3996.65 9
3996.80 6
3996.94 7
3997.09 10
3997.23 15
3997.38 18
3997.52 18
3997.67 17
3997.81 13
3997.96 10
3998.10 8
3998.25 8
3998.39 11
3998.54 17
3998.68 23
3998.83 30
3998.97 36
3999.12 41
3999.26 45
3999.41 48
3999.55 50
3999.70 53
3999.84 55
3999.99 57
4000.13 59
4000.28 59
4000.42 57
4000.57 54
4000.71 50
4000.86 46
4001.00 42
4001.15 38
4001.29 36
4001.44 34
4001.58 31
4001.73 29
4001.87 26
4002.02 24
4002.16 23
4002.31 24
4002.45 26
4002.60 28
4002.74 31
4002.89 33
4003.03 34
4003.18 33
4003.32 30
4003.47 28
4003.61 25
4003.76 24
4003.90 22
4004.05 22
4004.19 22
4004.34 21
4004.48 20
4004.63 18
4004.77 16
4004.92 13
4005.06 10
4005.21 7
4005.35 5
4005.50 4
4005.64 3
4005.79 3
4005.93 3
4006.08 2
4006.22 1
4006.37 0
4006.51 0
4006.66 0
4006.80 0
4006.95 0
4007.09 0
4007.24 0
4007.38 7
4007.53 15
4007.67 24
4007.82 31
4007.96 35
4008.11 36
4008.25 34
4008.40 30
4008.55 26
4008.69 24
4008.84 26
4008.98 33
4009.13 45
4009.27 60
4009.42 79
4009.56 97
4009.71 115
4009.85 131
4010.00 143
4010.14 153
4010.29 160
4010.43 165
4010.58 169
4010.72 174
4010.87 178
4011.01 183
4011.16 188
4011.30 192
4011.45 194
4011.59 194
4011.74 192
4011.88 188
4012.03 182
4012.17 176
4012.32 172
4012.47 168
4012.61 166
4012.76 163
4012.90 160
4013.05 155
4013.19 147
4013.34 138
4013.48 128
4013.63 119
4013.77 111
4013.92 105
4014.06 101
4014.21 99
4014.35 96
4014.50 92
4014.64 86
4014.79 79
4014.93 71
4015.08 66
4015.22 64
4015.37 67
4015.52 75
4015.66 86
4015.81 99
4015.95 112
4016.10 122
4016.24 128
4016.39 130
4016.53 129
4016.68 125
4016.82 119
4016.97 113
4017.11 107
4017.26 102
4017.40 98
4017.55 95
4017.69 93
4017.84 90
4017.99 88
4018.13 85
4018.28 82
4018.42 79
4018.57 78
4018.71 78
4018.86 80
4019.00 83
4019.15 88
4019.29 93
4019.44 98
4019.58 103
4019.73 105
4019.87 105
4020.02 102
4020.17 96
4020.31 88
4020.46 78
4020.60 67
4020.75 57
4020.89 48
4021.04 42
4021.18 39
4021.33 40
4021.47 44
4021.62 51
4021.76 60
4021.91 70
4022.06 81
4022.20 93
4022.35 103
4022.49 112
4022.64 118
4022.78 122
4022.93 123
4023.07 122
4023.22 119
4023.36 117
4023.51 115
4023.65 115
4023.80 117
4023.95 120
4024.09 125
4024.24 129
4024.38 133
4024.53 136
4024.67 138
4024.82 139
4024.96 139
4025.11 139
4025.25 137
4025.40 133
4025.55 127
4025.69 118
4025.84 108
4025.98 97
4026.13 86
4026.27 79
4026.42 75
4026.56 75
4026.71 78
4026.85 83
4027.00 87
4027.15 90
4027.29 91
4027.44 90
4027.58 88
4027.73 86
4027.87 88
4028.02 93
4028.16 102
4028.31 114
4028.46 128
4028.60 142
4028.75 154
4028.89 163
4029.04 167
4029.18 168
4029.33 166
4029.47 164
4029.62 162
4029.76 161
4029.91 160
4030.06 160
4030.20 159
4030.35 156
4030.49 151
4030.64 143
4030.78 134
4030.93 125
4031.07 116
4031.22 107
4031.37 99
4031.51 92
4031.66 84
4031.80 77
4031.95 71
4032.09 66
4032.24 62
4032.38 60
4032.53 58
4032.68 57
4032.82 56
4032.97 55
4033.11 54
4033.26 54
4033.40 56
4033.55 60
4033.70 67
4033.84 74
4033.99 81
4034.13 87
4034.28 90
4034.42 91
4034.57 88
4034.71 84
4034.86 78
4035.01 71
4035.15 65
4035.30 58
4035.44 51
4035.59 46
4035.73 41
4035.88 39
4036.03 40
4036.17 44
4036.32 51
4036.46 58
4036.61 65
4036.75 69
4036.90 70
4037.04 68
4037.19 63
4037.34 56
4037.48 48
4037.63 41
4037.77 33
4037.92 26
4038.06 20
4038.21 14
4038.36 9
4038.50 5
4038.65 2
4038.79 1
4038.94 1
4039.08 3
4039.23 5
4039.38 8
4039.52 10
4039.67 12
4039.81 14
4039.96 16
4040.10 18
4040.25 20
4040.40 23
4040.54 25
4040.69 28
4040.83 31
4040.98 33
4041.12 34
4041.27 33
4041.42 30
4041.56 25
4041.71 18
4041.85 9
4042.00 0
4042.14 0
4042.29 0
4042.44 0
4042.58 0
4042.73 0
4042.87 0
4043.02 0
4043.16 1
4043.31 11
4043.46 22
4043.60 33
4043.75 43
4043.89 53
4044.04 60
4044.19 64
4044.33 65
4044.48 64
4044.62 60
4044.77 56
4044.91 51
4045.06 47
4045.21 45
4045.35 43
4045.50 42
4045.64 41
4045.79 39
4045.94 36
4046.08 31
4046.23 24
4046.37 17
4046.52 9
4046.66 2
4046.81 0
4046.96 0
4047.10 0
4047.25 0
4047.39 0
4047.54 0
4047.69 0
4047.83 0
4047.98 3
4048.12 10
4048.27 17
4048.41 21
4048.56 24
4048.71 24
4048.85 23
4049.00 21
4049.14 20
4049.29 21
4049.44 24
4049.58 29
4049.73 35
4049.87 41
4050.02 47
4050.17 53
4050.31 59
4050.46 65
4050.60 71
4050.75 77
4050.89 81
4051.04 84
4051.19 84
4051.33 81
4051.48 76
4051.62 70
4051.77 63
4051.92 56
4052.06 49
4052.21 42
4052.35 36
4052.50 31
4052.65 28
4052.79 27
4052.94 29
4053.08 32
4053.23 38
4053.38 44
4053.52 51
4053.67 56
4053.81 61
4053.96 65
4054.11 68
4054.25 71
4054.40 75
4054.54 79
4054.69 82
4054.84 86
4054.98 89
4055.13 92
4055.27 95
4055.42 97
4055.57 98
4055.71 99
4055.86 99
4056.00 98
4056.15 96
4056.30 94
4056.44 93
4056.59 93
4056.73 94
4056.88 96
4057.03 99
4057.17 101
4057.32 104
4057.46 105
4057.61 106
4057.76 105
4057.90 104
4058.05 104
4058.19 105
4058.34 106
4058.49 108
4058.63 109
4058.78 110
4058.92 108
4059.07 104
4059.22 97
4059.36 89
4059.51 82
4059.65 77
4059.80 75
4059.95 76
4060.09 80
4060.24 86
4060.38 91
4060.53 94
4060.68 95
4060.82 93
4060.97 90
4061.11 85
4061.26 81
4061.41 78
4061.55 77
4061.70 78
4061.85 80
4061.99 82
4062.14 83
4062.28 84
4062.43 83
4062.58 81
4062.72 79
4062.87 77
4063.01 76
4063.16 78
4063.31 80
4063.45 85
4063.60 89
4063.75 93
4063.89 95
4064.04 96
4064.18 95
4064.33 95
4064.48 97
4064.62 101
4064.77 109
4064.91 118
4065.06 128
4065.21 137
4065.35 144
4065.50 146
4065.65 144
4065.79 137
4065.94 128
4066.08 116
4066.23 103
4066.38 92
4066.52 82
4066.67 75
4066.81 72
4066.96 72
4067.11 75
4067.25 81
4067.40 88
4067.55 95
4067.69 99
4067.84 101
4067.98 99
4068.13 93
4068.28 83
4068.42 72
4068.57 61
4068.72 52
4068.86 46
4069.01 43
4069.15 43
4069.30 45
4069.45 48
4069.59 51
4069.74 53
4069.89 54
4070.03 54
4070.18 53
4070.32 50
4070.47 47
4070.62 44
4070.76 43
4070.91 44
4071.06 48
4071.20 55
4071.35 63
4071.49 71
4071.64 77
4071.79 81
4071.93 82
4072.08 81
4072.23 78
4072.37 74
4072.52 72
4072.66 71
4072.81 73
4072.96 76
4073.10 81
4073.25 85
4073.40 88
4073.54 91
4073.69 92
4073.84 92
4073.98 92
4074.13 94
4074.27 98
4074.42 104
4074.57 111
4074.71 118
4074.86 125
4075.01 129
4075.15 133
4075.30 135
4075.45 138
4075.59 141
4075.74 147
4075.88 152
4076.03 158
4076.18 162
4076.32 164
4076.47 163
4076.62 159
4076.76 152
4076.91 143
4077.06 133
4077.20 122
4077.35 112
4077.49 102
4077.64 93
4077.79 85
4077.93 81
4078.08 79
4078.23 82
4078.37 89
4078.52 100
4078.67 112
4078.81 123
4078.96 132
4079.10 136
4079.25 134
4079.40 128
4079.54 118
4079.69 105
4079.84 93
4079.98 82
4080.13 73
4080.28 67
4080.42 63
4080.57 59
4080.72 55
4080.86 49
4081.01 43
4081.16 36
4081.30 30
4081.45 27
4081.59 27
4081.74 30
4081.89 36
4082.03 44
4082.18 52
4082.33 58
4082.47 63
4082.62 66
4082.77 69
4082.91 71
4083.06 75
4083.21 79
4083.35 83
4083.50 88
4083.65 91
4083.79 94
4083.94 95
4084.08 94
4084.23 93
4084.38 91
4084.52 88
4084.67 83
4084.82 77
4084.96 70
4085.11 62
4085.26 55
4085.40 50
4085.55 48
4085.70 50
4085.84 55
4085.99 63
4086.14 73
4086.28 82
4086.43 89
4086.58 94
4086.72 97
4086.87 97
4087.02 95
4087.16 92
4087.31 87
4087.46 82
4087.60 77
4087.75 71
4087.89 64
4088.04 58
4088.19 53
4088.33 48
4088.48 46
4088.63 45
4088.77 46
4088.92 47
4089.07 47
4089.21 46
4089.36 45
4089.51 43
4089.65 41
4089.80 40
4089.95 42
4090.09 47
4090.24 53
4090.39 63
4090.53 73
4090.68 84
4090.83 94
4090.97 104
4091.12 111
4091.27 117
4091.41 123
4091.56 128
4091.71 135
4091.85 144
4092.00 155
4092.15 166
4092.29 178
4092.44 189
4092.59 198
4092.73 206
4092.88 212
4093.03 217
4093.17 220
4093.32 221
4093.47 221
4093.61 220
4093.76 218
4093.91 215
4094.05 212
4094.20 209
4094.35 207
4094.49 205
4094.64 204
4094.79 202
4094.93 199
4095.08 197
4095.23 195
4095.37 193
4095.52 191
4095.67 191
4095.81 192
4095.96 195
4096.11 199
4096.25 204
4096.40 211
4096.55 218
4096.69 224
4096.84 230
4096.99 234
4097.13 237
4097.28 239
4097.43 239
4097.57 237
4097.72 233
4097.87 227
4098.02 217
4098.16 205
4098.31 190
4098.46 174
4098.60 159
4098.75 147
4098.90 138
4099.04 135
4099.19 137
4099.34 144
4099.48 154
4099.63 166
4099.78 177
4099.92 187
4100.07 192
4100.22 193
4100.36 188
4100.51 179
4100.66 167
4100.80 154
4100.95 141
4101.10 131
4101.24 126
4101.39 126
4101.54 131
4101.69 139
4101.83 149
4101.98 159
4102.13 167
4102.27 172
4102.42 173
4102.57 171
4102.71 167
4102.86 160
4103.01 152
4103.15 143
4103.30 132
4103.45 119
4103.59 106
4103.74 93
4103.89 80
4104.03 67
4104.18 56
4104.33 47
4104.48 40
4104.62 36
4104.77 34
4104.92 34
4105.06 37
4105.21 42
4105.36 47
4105.50 53
4105.65 58
4105.80 64
4105.94 69
4106.09 74
4106.24 78
4106.38 81
4106.53 83
4106.68 83
4106.83 81
4106.97 76
4107.12 70
4107.27 63
4107.41 57
4107.56 51
4107.71 48
4107.85 47
4108.00 47
4108.15 49
4108.29 51
4108.44 52
4108.59 53
4108.74 54
4108.88 54
4109.03 54
4109.18 53
4109.32 53
4109.47 53
4109.62 53
4109.76 53
4109.91 52
4110.06 51
4110.21 51
4110.35 51
4110.50 53
4110.65 56
4110.79 61
4110.94 67
4111.09 74
4111.23 79
4111.38 82
4111.53 83
4111.68 81
4111.82 78
4111.97 73
4112.12 70
4112.26 68
4112.41 70
4112.56 73
4112.70 79
4112.85 85
4113.00 91
4113.15 96
4113.29 100
4113.44 104
4113.59 108
4113.73 112
4113.88 118
4114.03 122
4114.17 126
4114.32 128
4114.47 129
4114.62 128
4114.76 127
4114.91 125
4115.06 123
4115.20 121
4115.35 117
4115.50 111
4115.65 102
4115.79 91
4115.94 78
4116.09 64
4116.23 50
4116.38 38
4116.53 28
4116.68 19
4116.82 11
4116.97 5
4117.12 1
4117.26 0
4117.41 0
4117.56 3
4117.70 10
4117.85 18
4118.00 27
4118.15 37
4118.29 45
4118.44 53
4118.59 61
4118.73 69
4118.88 77
4119.03 85
4119.18 92
4119.32 97
4119.47 101
4119.62 101
4119.76 99
4119.91 93
4120.06 86
4120.21 76
4120.35 65
4120.50 54
4120.65 45
4120.79 36
4120.94 30
4121.09 26
4121.24 25
4121.38 25
4121.53 26
4121.68 27
4121.83 28
4121.97 26
4122.12 22
4122.27 15
4122.41 7
4122.56 0
4122.71 0
4122.86 0
4123.00 0
4123.15 0
4123.30 0
4123.44 0
4123.59 0
4123.74 13
4123.89 27
4124.03 40
4124.18 48
4124.33 50
4124.47 48
4124.62 41
4124.77 31
4124.92 20
4125.06 9
4125.21 0
4125.36 0
4125.51 0
4125.65 0
4125.80 0
4125.95 0
4126.09 0
4126.24 2
4126.39 4
4126.54 7
4126.68 9
4126.83 12
4126.98 15
4127.13 18
4127.27 21
4127.42 23
4127.57 25
4127.71 26
4127.86 27
4128.01 29
4128.16 33
4128.30 38
4128.45 45
4128.60 53
4128.75 61
4128.89 67
4129.04 70
4129.19 69
4129.34 63
4129.48 56
4129.63 46
4129.78 37
4129.92 31
4130.07 27
4130.22 27
4130.37 32
4130.51 40
4130.66 51
4130.81 64
4130.96 77
4131.10 90
4131.25 99
4131.40 105
4131.55 106
4131.69 102
4131.84 95
4131.99 85
4132.13 73
4132.28 60
4132.43 49
4132.58 41
4132.72 35
4132.87 33
4133.02 34
4133.17 37
4133.31 42
4133.46 48
4133.61 53
4133.76 57
4133.90 59
4134.05 59
4134.20 57
4134.35 54
4134.49 49
4134.64 43
4134.79 36
4134.94 30
4135.08 23
4135.23 18
4135.38 15
4135.52 14
4135.67 15
4135.82 18
4135.97 20
4136.11 21
4136.26 19
4136.41 16
4136.56 11
4136.70 4
4136.85 0
4137.00 0
4137.15 0
4137.29 0
4137.44 0
4137.59 0
4137.74 0
4137.88 0
4138.03 0
4138.18 4
4138.33 9
4138.47 13
4138.62 16
4138.77 17
4138.92 15
4139.06 12
4139.21 6
4139.36 0
4139.51 0
4139.65 0
4139.80 0
4139.95 0
4140.10 0
4140.24 1
4140.39 7
4140.54 11
4140.69 15
4140.83 17
4140.98 18
4141.13 20
4141.28 22
4141.42 25
4141.57 30
4141.72 37
4141.87 44
4142.01 51
4142.16 57
4142.31 60
4142.46 59
4142.60 53
4142.75 44
4142.90 32
4143.05 18
4143.19 5
4143.34 0
4143.49 0
4143.64 0
4143.79 0
4143.93 0
4144.08 2
4144.23 8
4144.38 12
4144.52 12
4144.67 11
4144.82 7
4144.97 2
4145.11 0
4145.26 0
4145.41 0
4145.56 0
4145.70 0
4145.85 5
4146.00 11
4146.15 17
4146.29 21
4146.44 22
4146.59 22
4146.74 20
4146.88 19
4147.03 18
4147.18 20
4147.33 23
4147.48 27
4147.62 32
4147.77 36
4147.92 38
4148.07 38
4148.21 36
4148.36 33
4148.51 29
4148.66 25
4148.80 22
4148.95 21
4149.10 20
4149.25 22
4149.40 24
4149.54 26
4149.69 28
4149.84 30
4149.99 30
4150.13 29
4150.28 28
4150.43 28
4150.58 28
4150.72 31
4150.87 35
4151.02 40
4151.17 44
4151.32 48
4151.46 49
4151.61 49
4151.76 46
4151.91 43
4152.05 41
4152.20 41
4152.35 44
4152.50 49
4152.64 56
4152.79 61
4152.94 64
4153.09 63
4153.24 60
4153.38 54
4153.53 48
4153.68 42
4153.83 38
4153.97 37
4154.12 38
4154.27 41
4154.42 45
4154.57 51
4154.71 57
4154.86 64
4155.01 71
4155.16 79
4155.30 87
4155.45 95
4155.60 101
4155.75 107
4155.90 110
4156.04 112
4156.19 113
4156.34 112
4156.49 111
4156.63 111
4156.78 110
4156.93 108
4157.08 106
4157.23 104
4157.37 102
4157.52 99
4157.67 97
4157.82 94
4157.97 91
4158.11 87
4158.26 82
4158.41 75
4158.56 67
4158.70 58
4158.85 51
4159.00 44
4159.15 39
4159.30 36
4159.44 36
4159.59 36
4159.74 37
4159.89 36
4160.03 34
4160.18 31
4160.33 26
4160.48 20
4160.63 14
4160.77 11
4160.92 11
4161.07 15
4161.22 21
4161.37 28
4161.51 36
4161.66 41
4161.81 43
4161.96 42
4162.11 38
4162.25 33
4162.40 28
4162.55 25
4162.70 25
4162.84 26
4162.99 30
4163.14 34
4163.29 38
4163.44 40
4163.58 40
4163.73 36
4163.88 30
4164.03 22
4164.18 15
4164.32 9
4164.47 6
4164.62 6
4164.77 8
4164.92 11
4165.06 15
4165.21 19
4165.36 20
4165.51 21
4165.66 22
4165.80 23
4165.95 25
4166.10 30
4166.25 36
4166.40 44
4166.54 51
4166.69 56
4166.84 58
4166.99 57
4167.14 52
4167.28 45
4167.43 36
4167.58 27
4167.73 19
4167.88 12
4168.02 6
4168.17 2
4168.32 0
4168.47 0
4168.62 0
4168.76 3
4168.91 6
4169.06 11
4169.21 14
4169.36 16
4169.50 15
4169.65 13
4169.80 9
4169.95 6
4170.10 6
4170.24 10
4170.39 19
4170.54 31
4170.69 46
4170.84 61
4170.98 73
4171.13 81
4171.28 85
4171.43 83
4171.58 76
4171.72 65
4171.87 53
4172.02 40
4172.17 28
4172.32 19
4172.47 12
4172.61 9
4172.76 10
4172.91 13
4173.06 18
4173.21 24
4173.35 30
4173.50 35
4173.65 38
4173.80 39
4173.95 38
4174.09 35
4174.24 31
4174.39 26
4174.54 22
4174.69 17
4174.84 13
4174.98 9
4175.13 4
4175.28 0
4175.43 0
4175.58 0
4175.72 0
4175.87 0
4176.02 0
4176.17 0
4176.32 0
4176.46 12
4176.61 26
4176.76 39
4176.91 49
4177.06 55
4177.21 58
4177.35 60
4177.50 60
4177.65 60
4177.80 59
4177.95 57
4178.09 52
4178.24 45
4178.39 37
4178.54 27
4178.69 17
4178.84 10
4178.98 5
4179.13 2
4179.28 2
4179.43 2
4179.58 2
4179.72 2
4179.87 2
4180.02 3
4180.17 6
4180.32 13
4180.47 23
4180.61 36
4180.76 51
4180.91 68
4181.06 84
4181.21 98
4181.36 110
4181.50 119
4181.65 125
4181.80 127
4181.95 126
4182.10 121
4182.24 114
4182.39 104
4182.54 94
4182.69 84
4182.84 74
4182.99 67
4183.13 61
4183.28 58
4183.43 56
4183.58 55
4183.73 55
4183.88 55
4184.02 56
4184.17 57
4184.32 60
4184.47 64
4184.62 68
4184.77 71
4184.91 73
4185.06 73
4185.21 71
4185.36 67
4185.51 63
4185.66 59
4185.80 57
4185.95 58
4186.10 61
4186.25 66
4186.40 71
4186.55 76
4186.69 80
4186.84 82
4186.99 82
4187.14 80
4187.29 76
4187.44 73
4187.58 70
4187.73 69
4187.88 69
4188.03 71
4188.18 76
4188.33 82
4188.47 89
4188.62 96
4188.77 103
4188.92 107
4189.07 109
4189.22 109
4189.36 106
4189.51 102
4189.66 98
4189.81 93
4189.96 88
4190.11 82
4190.26 76
4190.40 69
4190.55 62
4190.70 55
4190.85 50
4191.00 47
4191.15 48
4191.29 51
4191.44 57
4191.59 64
4191.74 70
4191.89 74
4192.04 76
4192.18 75
4192.33 72
4192.48 66
4192.63 59
4192.78 50
4192.93 41
4193.08 31
4193.22 20
4193.37 10
4193.52 0
4193.67 0
4193.82 0
4193.97 0
4194.11 0
4194.26 0
4194.41 7
4194.56 18
4194.71 28
4194.86 36
4195.01 41
4195.15 43
4195.30 44
4195.45 44
4195.60 43
4195.75 42
4195.90 42
4196.04 42
4196.19 42
4196.34 43
4196.49 44
4196.64 45
4196.79 47
4196.94 50
4197.08 55
4197.23 60
4197.38 67
4197.53 75
4197.68 84
4197.83 94
4197.98 105
4198.12 116
4198.27 126
4198.42 137
4198.57 147
4198.72 157
4198.87 167
4199.02 177
4199.16 188
4199.31 199
4199.46 209
4199.61 219
4199.76 227
4199.91 233
4200.06 236
4200.20 235
4200.35 232
4200.50 225
4200.65 216
4200.80 205
4200.95 194
4201.10 183
4201.24 174
4201.39 167
4201.54 162
4201.69 160
4201.84 161
4201.99 163
4202.14 167
4202.28 172
4202.43 177
4202.58 182
4202.73 187
4202.88 191
4203.03 194
4203.18 195
4203.33 196
4203.47 194
4203.62 190
4203.77 186
4203.92 181
4204.07 178
4204.22 178
4204.37 181
4204.51 187
4204.66 196
4204.81 205
4204.96 212
4205.11 215
4205.26 215
4205.41 211
4205.55 205
4205.70 199
4205.85 196
4206.00 197
4206.15 203
4206.30 213
4206.45 228
4206.60 244
4206.74 260
4206.89 275
4207.04 287
4207.19 297
4207.34 305
4207.49 311
4207.64 315
4207.79 318
4207.93 319
4208.08 319
4208.23 317
4208.38 315
4208.53 312
4208.68 310
4208.83 310
4208.98 312
4209.12 316
4209.27 322
4209.42 330
4209.57 339
4209.72 347
4209.87 355
4210.02 361
4210.17 366
4210.31 370
4210.46 373
4210.61 377
4210.76 381
4210.91 387
4211.06 394
4211.21 403
4211.36 413
4211.50 423
4211.65 432
4211.80 439
4211.95 444
4212.10 447
4212.25 448
4212.40 448
4212.55 448
4212.69 448
4212.84 449
4212.99 450
4213.14 454
4213.29 458
4213.44 464
4213.59 471
4213.74 480
4213.88 492
4214.03 507
4214.18 525
4214.33 546
4214.48 572
4214.63 601
4214.78 632
4214.93 665
4215.08 698
4215.22 731
4215.37 764
4215.52 799
4215.67 838
4215.82 883
4215.97 936
4216.12 998
4216.27 1066
4216.42 1139
4216.56 1213
4216.71 1286
4216.86 1355
4217.01 1421
4217.16 1486
4217.31 1551
4217.46 1619
4217.61 1693
4217.76 1772
4217.90 1854
4218.05 1936
4218.20 2014
4218.35 2082
4218.50 2138
4218.65 2180
4218.80 2208
4218.95 2223
4219.10 2227
4219.24 2222
4219.39 2212
4219.54 2198
4219.69 2181
4219.84 2161
4219.99 2139
4220.14 2114
4220.29 2086
4220.44 2054
4220.58 2016
4220.73 1973
4220.88 1925
4221.03 1873
4221.18 1818
4221.33 1763
4221.48 1708
4221.63 1655
4221.78 1604
4221.93 1555
4222.07 1507
4222.22 1460
4222.37 1414
4222.52 1369
4222.67 1325
4222.82 1283
4222.97 1243
4223.12 1204
4223.27 1162
4223.42 1118
4223.56 1070
4223.71 1018
4223.86 963
4224.01 906
4224.16 852
4224.31 803
4224.46 760
4224.61 726
4224.76 698
4224.91 677
4225.05 661
4225.20 647
4225.35 636
4225.50 626
4225.65 617
4225.80 608
4225.95 600
4226.10 591
4226.25 581
4226.40 569
4226.54 555
4226.69 539
4226.84 521
4226.99 501
4227.14 480
4227.29 459
4227.44 438
4227.59 416
4227.74 394
4227.89 373
4228.04 352
4228.18 334
4228.33 318
4228.48 307
4228.63 300
4228.78 296
4228.93 294
4229.08 294
4229.23 295
4229.38 295
4229.53 296
4229.68 298
4229.82 301
4229.97 306
4230.12 313
4230.27 322
4230.42 331
4230.57 341
4230.72 349
4230.87 357
4231.02 364
4231.17 370
4231.32 375
4231.46 380
4231.61 381
4231.76 380
4231.91 375
4232.06 367
4232.21 355
4232.36 340
4232.51 325
4232.66 310
4232.81 296
4232.96 286
4233.11 279
4233.25 276
4233.40 275
4233.55 276
4233.70 277
4233.85 278
4234.00 278
4234.15 277
4234.30 274
4234.45 270
4234.60 266
4234.75 263
4234.90 260
4235.04 259
4235.19 258
4235.34 259
4235.49 259
4235.64 258
4235.79 256
4235.94 253
4236.09 249
4236.24 244
4236.39 238
4236.54 232
4236.69 228
4236.84 225
4236.98 222
4237.13 221
4237.28 222
4237.43 223
4237.58 226
4237.73 229
4237.88 232
4238.03 236
4238.18 239
4238.33 243
4238.48 246
4238.63 249
4238.78 253
4238.92 256
4239.07 259
4239.22 262
4239.37 265
4239.52 266
4239.67 266
4239.82 265
4239.97 262
4240.12 256
4240.27 249
4240.42 241
4240.57 232
4240.72 225
4240.87 221
4241.01 221
4241.16 226
4241.31 235
4241.46 246
4241.61 257
4241.76 267
4241.91 274
4242.06 276
4242.21 273
4242.36 267
4242.51 258
4242.66 247
4242.81 237
4242.96 229
4243.11 222
4243.25 219
4243.40 218
4243.55 221
4243.70 226
4243.85 233
4244.00 242
4244.15 251
4244.30 259
4244.45 267
4244.60 272
4244.75 275
4244.90 275
4245.05 271
4245.20 263
4245.35 251
4245.50 236
4245.64 221
4245.79 206
4245.94 195
4246.09 186
4246.24 181
4246.39 178
4246.54 175
4246.69 172
4246.84 167
4246.99 161
4247.14 154
4247.29 149
4247.44 147
4247.59 149
4247.74 153
4247.89 160
4248.03 167
4248.18 172
4248.33 173
4248.48 171
4248.63 165
4248.78 157
4248.93 147
4249.08 138
4249.23 129
4249.38 121
4249.53 115
4249.68 109
4249.83 104
4249.98 100
4250.13 96
4250.28 94
4250.43 93
4250.58 94
4250.73 96
4250.87 99
4251.02 103
4251.17 107
4251.32 109
4251.47 109
4251.62 107
4251.77 104
4251.92 101
4252.07 100
4252.22 101
4252.37 105
4252.52 112
4252.67 120
4252.82 129
4252.97 138
4253.12 145
4253.27 151
4253.42 155
4253.57 157
4253.72 157
4253.86 156
4254.01 154
4254.16 150
4254.31 146
4254.46 141
4254.61 137
4254.76 134
4254.91 132
4255.06 131
4255.21 129
4255.36 127
4255.51 124
4255.66 121
4255.81 116
4255.96 112
4256.11 107
4256.26 102
4256.41 98
4256.56 93
4256.71 87
4256.86 82
4257.01 75
4257.15 69
4257.30 64
4257.45 61
4257.60 61
4257.75 64
4257.90 69
4258.05 74
4258.20 80
4258.35 83
4258.50 83
4258.65 81
4258.80 77
4258.95 73
4259.10 69
4259.25 68
4259.40 68
4259.55 70
4259.70 71
4259.85 70
4260.00 67
4260.15 61
4260.30 53
4260.45 44
4260.60 35
4260.75 27
4260.90 21
4261.05 18
4261.19 16
4261.34 16
4261.49 17
4261.64 19
4261.79 20
4261.94 21
4262.09 21
4262.24 19
4262.39 15
4262.54 12
4262.69 9
4262.84 8
4262.99 8
4263.14 12
4263.29 19
4263.44 27
4263.59 37
4263.74 45
4263.89 51
4264.04 55
4264.19 57
4264.34 58
4264.49 59
4264.64 61
4264.79 65
4264.94 69
4265.09 75
4265.24 80
4265.39 85
4265.54 89
4265.69 92
4265.84 93
4265.99 93
4266.13 92
4266.28 89
4266.43 84
4266.58 78
4266.73 70
4266.88 60
4267.03 50
4267.18 41
4267.33 33
4267.48 27
4267.63 23
4267.78 23
4267.93 24
4268.08 28
4268.23 32
4268.38 37
4268.53 42
4268.68 47
4268.83 52
4268.98 58
4269.13 63
4269.28 69
4269.43 74
4269.58 77
4269.73 78
4269.88 76
4270.03 71
4270.18 63
4270.33 53
4270.48 42
4270.63 31
4270.78 20
4270.93 12
4271.08 7
4271.23 4
4271.38 4
4271.53 6
4271.68 8
4271.83 11
4271.98 12
4272.13 13
4272.28 12
4272.43 11
4272.58 9
4272.73 7
4272.88 3
4273.03 0
4273.18 0
4273.33 0
4273.48 0
4273.63 0
4273.78 0
4273.93 0
4274.08 5
4274.23 20
4274.38 36
4274.52 53
4274.67 68
4274.82 79
4274.97 86
4275.12 89
4275.27 89
4275.42 87
4275.57 84
4275.72 81
4275.87 79
4276.02 77
4276.17 75
4276.32 73
4276.47 71
4276.62 70
4276.77 70
4276.92 72
4277.07 73
4277.22 74
4277.37 74
4277.52 71
4277.67 65
4277.82 58
4277.97 50
4278.12 42
4278.27 34
4278.42 28
4278.57 23
4278.72 18
4278.87 13
4279.02 6
4279.17 0
4279.32 0
4279.47 0
4279.62 0
4279.77 0
4279.92 0
4280.07 0
4280.22 0
4280.37 3
4280.52 15
4280.67 27
4280.82 37
4280.97 46
4281.12 53
4281.27 57
4281.42 59
4281.57 59
4281.72 59
4281.87 60
4282.02 63
4282.17 69
4282.32 77
4282.47 87
4282.62 99
4282.77 110
4282.92 120
4283.07 127
4283.22 132
4283.37 134
4283.52 134
4283.67 133
4283.82 132
4283.97 131
4284.12 131
4284.27 130
4284.42 128
4284.57 125
4284.72 120
4284.87 114
4285.02 107
4285.17 100
4285.32 94
4285.47 89
4285.62 85
4285.77 83
4285.92 83
4286.07 84
4286.22 87
4286.37 91
4286.52 96
4286.67 101
4286.83 105
4286.98 109
4287.13 113
4287.28 116
4287.43 119
4287.58 124
4287.73 131
4287.88 140
4288.03 151
4288.18 162
4288.33 174
4288.48 184
4288.63 193
4288.78 200
4288.93 206
4289.08 211
4289.23 216
4289.38 222
4289.53 228
4289.68 233
4289.83 238
4289.98 242
4290.13 245
4290.28 246
4290.43 247
4290.58 246
4290.73 244
4290.88 243
4291.03 243
4291.18 243
4291.33 245
4291.48 249
4291.63 254
4291.78 260
4291.93 266
4292.08 272
4292.23 276
4292.38 279
4292.53 282
4292.68 284
4292.83 286
4292.98 288
4293.13 290
4293.28 291
4293.43 289
4293.58 284
4293.73 277
4293.88 268
4294.03 259
4294.18 251
4294.33 244
4294.48 241
4294.63 241
4294.78 244
4294.93 248
4295.09 252
4295.24 256
4295.39 259
4295.54 261
4295.69 261
4295.84 260
4295.99 259
4296.14 258
4296.29 256
4296.44 254
4296.59 253
4296.74 250
4296.89 248
4297.04 245
4297.19 242
4297.34 239
4297.49 234
4297.64 229
4297.79 222
4297.94 213
4298.09 201
4298.24 188
4298.39 173
4298.54 158
4298.69 143
4298.84 130
4298.99 120
4299.14 114
4299.29 111
4299.44 112
4299.59 116
4299.74 123
4299.89 131
4300.04 139
4300.20 146
4300.35 153
4300.50 160
4300.65 167
4300.80 174
4300.95 182
4301.10 189
4301.25 197
4301.40 203
4301.55 207
4301.70 208
4301.85 208
4302.00 206
4302.15 204
4302.30 203
4302.45 204
4302.60 207
4302.75 213
4302.90 219
4303.05 225
4303.20 227
4303.35 225
4303.50 218
4303.65 206
4303.80 191
4303.95 177
4304.11 167
4304.26 163
4304.41 167
4304.56 177
4304.71 192
4304.86 208
4305.01 222
4305.16 232
4305.31 237
4305.46 235
4305.61 229
4305.76 219
4305.91 208
4306.06 197
4306.21 187
4306.36 178
4306.51 171
4306.66 166
4306.81 164
4306.96 164
4307.11 167
4307.26 173
4307.41 180
4307.57 189
4307.72 197
4307.87 204
4308.02 210
4308.17 216
4308.32 222
4308.47 227
4308.62 233
4308.77 238
4308.92 241
4309.07 242
4309.22 239
4309.37 234
4309.52 228
4309.67 221
4309.82 216
4309.97 213
4310.12 212
4310.27 213
4310.42 215
4310.58 216
4310.73 214
4310.88 210
4311.03 204
4311.18 197
4311.33 189
4311.48 184
4311.63 181
4311.78 182
4311.93 186
4312.08 193
4312.23 201
4312.38 209
4312.53 216
4312.68 221
4312.83 224
4312.98 225
4313.13 226
4313.29 226
4313.44 225
4313.59 225
4313.74 223
4313.89 222
4314.04 220
4314.19 217
4314.34 215
4314.49 214
4314.64 214
4314.79 216
4314.94 220
4315.09 226
4315.24 234
4315.39 243
4315.54 251
4315.69 259
4315.85 265
4316.00 268
4316.15 267
4316.30 263
4316.45 255
4316.60 246
4316.75 235
4316.90 226
4317.05 220
4317.20 217
4317.35 218
4317.50 222
4317.65 229
4317.80 237
4317.95 243
4318.10 248
4318.26 251
4318.41 251
4318.56 250
4318.71 250
4318.86 251
4319.01 255
4319.16 263
4319.31 274
4319.46 288
4319.61 304
4319.76 319
4319.91 334
4320.06 348
4320.21 358
4320.36 366
4320.52 372
4320.67 375
4320.82 378
4320.97 382
4321.12 387
4321.27 394
4321.42 405
4321.57 418
4321.72 433
4321.87 449
4322.02 464
4322.17 478
4322.32 490
4322.47 500
4322.63 507
4322.78 513
4322.93 518
4323.08 522
4323.23 525
4323.38 526
4323.53 523
4323.68 516
4323.83 505
4323.98 491
4324.13 475
4324.28 461
4324.43 449
4324.59 441
4324.74 437
4324.89 437
4325.04 440
4325.19 445
4325.34 450
4325.49 454
4325.64 457
4325.79 458
4325.94 457
4326.09 454
4326.24 450
4326.39 444
4326.55 435
4326.70 425
4326.85 413
4327.00 401
4327.15 388
4327.30 376
4327.45 367
4327.60 361
4327.75 360
4327.90 364
4328.05 371
4328.20 379
4328.36 388
4328.51 394
4328.66 397
4328.81 395
4328.96 389
4329.11 381
4329.26 372
4329.41 366
4329.56 364
4329.71 366
4329.86 372
4330.01 379
4330.17 387
4330.32 393
4330.47 397
4330.62 398
4330.77 397
4330.92 395
4331.07 393
4331.22 390
4331.37 387
4331.52 383
4331.67 377
4331.83 369
4331.98 359
4332.13 348
4332.28 337
4332.43 327
4332.58 318
4332.73 312
4332.88 309
4333.03 307
4333.18 306
4333.33 304
4333.49 301
4333.64 294
4333.79 285
4333.94 274
4334.09 262
4334.24 252
4334.39 245
4334.54 241
4334.69 241
4334.84 243
4334.99 246
4335.15 247
4335.30 247
4335.45 243
4335.60 238
4335.75 232
4335.90 227
4336.05 224
4336.20 225
4336.35 230
4336.50 238
4336.66 247
4336.81 257
4336.96 267
4337.11 276
4337.26 284
4337.41 289
4337.56 293
4337.71 295
4337.86 296
4338.01 294
4338.17 291
4338.32 286
4338.47 281
4338.62 276
4338.77 271
4338.92 268
4339.07 267
4339.22 267
4339.37 269
4339.52 272
4339.68 274
4339.83 277
4339.98 278
4340.13 279
4340.28 277
4340.43 273
4340.58 267
4340.73 260
4340.88 252
4341.04 245
4341.19 240
4341.34 239
4341.49 242
4341.64 249
4341.79 259
4341.94 271
4342.09 281
4342.24 290
4342.39 294
4342.55 293
4342.70 287
4342.85 278
4343.00 268
4343.15 256
4343.30 246
4343.45 237
4343.60 229
4343.75 223
4343.91 218
4344.06 213
4344.21 208
4344.36 204
4344.51 199
4344.66 196
4344.81 194
4344.96 193
4345.11 192
4345.27 191
4345.42 189
4345.57 185
4345.72 179
4345.87 170
4346.02 158
4346.17 145
4346.32 131
4346.47 119
4346.63 108
4346.78 100
4346.93 95
4347.08 93
4347.23 93
4347.38 92
4347.53 92
4347.68 91
4347.84 90
4347.99 88
4348.14 88
4348.29 89
4348.44 92
4348.59 95
4348.74 98
4348.89 101
4349.04 104
4349.20 105
4349.35 105
4349.50 104
4349.65 103
4349.80 101
4349.95 101
4350.10 101
4350.25 103
4350.41 107
4350.56 112
4350.71 118
4350.86 124
4351.01 129
4351.16 134
4351.31 139
4351.46 145
4351.62 151
4351.77 158
4351.92 166
4352.07 174
4352.22 182
4352.37 188
4352.52 193
4352.67 195
4352.83 196
4352.98 196
4353.13 194
4353.28 190
4353.43 185
4353.58 179
4353.73 172
4353.88 164
4354.04 158
4354.19 152
4354.34 149
4354.49 146
4354.64 144
4354.79 141
4354.94 136
4355.09 128
4355.25 119
4355.40 109
4355.55 100
4355.70 93
4355.85 89
4356.00 89
4356.15 93
4356.31 98
4356.46 104
4356.61 108
4356.76 111
4356.91 111
4357.06 109
4357.21 106
4357.36 102
4357.52 100
4357.67 100
4357.82 100
4357.97 100
4358.12 100
4358.27 99
4358.42 96
4358.58 92
4358.73 86
4358.88 81
4359.03 75
4359.18 71
4359.33 67
4359.48 66
4359.64 66
4359.79 69
4359.94 74
4360.09 80
4360.24 88
4360.39 97
4360.54 106
4360.69 114
4360.85 121
4361.00 126
4361.15 129
4361.30 129
4361.45 126
4361.60 122
4361.75 116
4361.91 110
4362.06 103
4362.21 96
4362.36 89
4362.51 81
4362.66 74
4362.81 66
4362.97 58
4363.12 51
4363.27 45
4363.42 40
4363.57 38
4363.72 39
4363.87 42
4364.03 49
4364.18 57
4364.33 66
4364.48 74
4364.63 80
4364.78 82
4364.94 81
4365.09 77
4365.24 71
4365.39 65
4365.54 60
4365.69 58
4365.84 58
4366.00 61
4366.15 64
4366.30 68
4366.45 72
4366.60 75
4366.75 77
4366.90 80
4367.06 84
4367.21 89
4367.36 95
4367.51 100
4367.66 103
4367.81 104
4367.97 102
4368.12 98
4368.27 93
4368.42 89
4368.57 87
4368.72 86
4368.87 89
4369.03 94
4369.18 100
4369.33 105
4369.48 110
4369.63 112
4369.78 112
4369.94 110
4370.09 105
4370.24 99
4370.39 92
4370.54 85
4370.69 79
4370.84 74
4371.00 72
4371.15 71
4371.30 73
4371.45 75
4371.60 78
4371.75 80
4371.91 80
4372.06 78
4372.21 72
4372.36 65
4372.51 58
4372.66 52
4372.82 49
4372.97 50
4373.12 54
4373.27 62
4373.42 71
4373.57 79
4373.73 85
4373.88 86
4374.03 82
4374.18 73
4374.33 62
4374.48 49
4374.63 36
4374.79 24
4374.94 13
4375.09 5
4375.24 0
4375.39 0
4375.54 0
4375.70 0
4375.85 0
4376.00 0
4376.15 0
4376.30 0
4376.45 0
4376.61 9
4376.76 19
4376.91 28
4377.06 35
4377.21 40
4377.36 43
4377.52 45
4377.67 46
4377.82 47
4377.97 48
4378.12 49
4378.27 48
4378.43 46
4378.58 43
4378.73 39
4378.88 35
4379.03 34
4379.19 33
4379.34 35
4379.49 36
4379.64 37
4379.79 35
4379.94 31
4380.10 26
4380.25 21
4380.40 17
4380.55 17
4380.70 20
4380.85 26
4381.01 33
4381.16 41
4381.31 49
4381.46 55
4381.61 59
4381.76 63
4381.92 65
4382.07 67
4382.22 69
4382.37 70
4382.52 71
4382.68 72
4382.83 71
4382.98 70
4383.13 68
4383.28 66
4383.43 64
4383.59 64
4383.74 65
4383.89 67
4384.04 69
4384.19 70
4384.35 70
4384.50 67
4384.65 62
4384.80 55
4384.95 46
4385.10 38
4385.26 31
4385.41 25
4385.56 20
4385.71 18
4385.86 18
4386.02 19
4386.17 21
4386.32 24
4386.47 26
4386.62 27
4386.77 26
4386.93 24
4387.08 20
4387.23 14
4387.38 8
4387.53 3
4387.69 0
4387.84 0
4387.99 0
4388.14 0
4388.29 0
4388.45 0
4388.60 0
4388.75 0
4388.90 0
4389.05 5
4389.20 14
4389.36 25
4389.51 37
4389.66 48
4389.81 57
4389.96 62
4390.12 62
4390.27 59
4390.42 52
4390.57 44
4390.72 36
4390.88 28
4391.03 23
4391.18 21
4391.33 21
4391.48 23
4391.64 26
4391.79 30
4391.94 34
4392.09 38
4392.24 41
4392.39 45
4392.55 47
4392.70 49
4392.85 50
4393.00 52
4393.15 53
4393.31 55
4393.46 57
4393.61 60
4393.76 63
4393.91 65
4394.07 68
4394.22 70
4394.37 71
4394.52 72
4394.67 72
4394.83 71
4394.98 71
4395.13 72
4395.28 73
4395.43 73
4395.59 73
4395.74 72
4395.89 69
4396.04 65
4396.19 60
4396.35 54
4396.50 49
4396.65 44
4396.80 40
4396.95 37
4397.11 35
4397.26 36
4397.41 37
4397.56 40
4397.71 44
4397.87 48
4398.02 51
4398.17 54
4398.32 55
4398.48 57
4398.63 58
4398.78 59
4398.93 61
4399.08 62
4399.24 62
4399.39 62
4399.54 59
4399.69 55
4399.84 50
4400.00 44
4400.15 38
4400.30 32
4400.45 26
4400.60 20
4400.76 17
4400.91 15
4401.06 15
4401.21 18
4401.36 23
4401.52 31
4401.67 40
4401.82 48
4401.97 55
4402.13 59
4402.28 60
4402.43 58
4402.58 53
4402.73 47
4402.89 41
4403.04 36
4403.19 33
4403.34 31
4403.49 31
4403.65 32
4403.80 34
4403.95 37
4404.10 39
4404.26 40
4404.41 40
4404.56 38
4404.71 34
4404.86 29
4405.02 23
4405.17 18
4405.32 15
4405.47 15
4405.62 16
4405.78 20
4405.93 24
4406.08 27
4406.23 30
4406.39 31
4406.54 30
4406.69 30
4406.84 29
4406.99 29
4407.15 28
4407.30 26
4407.45 24
4407.60 21
4407.76 17
4407.91 13
4408.06 9
4408.21 7
4408.36 5
4408.52 3
4408.67 0
4408.82 0
4408.97 0
4409.13 0
4409.28 0
4409.43 0
4409.58 3
4409.73 11
4409.89 21
4410.04 30
4410.19 36
4410.34 38
4410.50 37
4410.65 32
4410.80 24
4410.95 15
4411.10 6
4411.26 0
4411.41 0
4411.56 0
4411.71 0
4411.87 0
4412.02 0
4412.17 0
4412.32 0
4412.48 0
4412.63 0
4412.78 0
4412.93 2
4413.08 4
4413.24 7
4413.39 8
4413.54 9
4413.69 7
4413.85 4
4414.00 0
4414.15 0
4414.30 0
4414.46 0
4414.61 0
4414.76 6
4414.91 17
4415.06 30
4415.22 45
4415.37 59
4415.52 70
4415.67 78
4415.83 81
4415.98 79
4416.13 74
4416.28 67
4416.44 61
4416.59 57
4416.74 56
4416.89 59
4417.05 64
4417.20 69
4417.35 74
4417.50 77
4417.65 79
4417.81 79
4417.96 78
4418.11 76
4418.26 73
4418.42 68
4418.57 62
4418.72 55
4418.87 47
4419.03 41
4419.18 37
4419.33 36
4419.48 40
4419.64 46
4419.79 55
4419.94 66
4420.09 77
4420.25 87
4420.40 95
4420.55 100
4420.70 103
4420.86 102
4421.01 99
4421.16 93
4421.31 84
4421.47 72
4421.62 60
4421.77 46
4421.92 34
4422.08 23
4422.23 16
4422.38 11
4422.53 9
4422.69 9
4422.84 9
4422.99 8
4423.14 8
4423.30 8
4423.45 8
4423.60 11
4423.75 15
4423.91 22
4424.06 29
4424.21 36
4424.36 42
4424.52 46
4424.67 48
4424.82 48
4424.97 46
4425.13 43
4425.28 41
4425.43 40
4425.58 40
4425.74 41
4425.89 45
4426.04 50
4426.19 56
4426.35 62
4426.50 69
4426.65 74
4426.80 77
4426.96 78
4427.11 76
4427.26 74
4427.41 70
4427.57 65
4427.72 60
4427.87 55
4428.02 50
4428.18 45
4428.33 41
4428.48 36
4428.63 32
4428.79 29
4428.94 27
4429.09 26
4429.24 27
4429.40 29
4429.55 31
4429.70 34
4429.85 37
4430.01 39
4430.16 40
4430.31 41
4430.46 40
4430.62 38
4430.77 35
4430.92 30
4431.08 24
4431.23 17
4431.38 11
4431.53 6
4431.69 2
4431.84 2
4431.99 5
4432.14 10
4432.30 17
4432.45 24
4432.60 29
4432.75 32
4432.91 32
4433.06 28
4433.21 24
4433.36 19
4433.52 17
4433.67 18
4433.82 25
4433.98 36
4434.13 49
4434.28 64
4434.43 79
4434.59 90
4434.74 96
4434.89 96
4435.04 90
4435.20 81
4435.35 68
4435.50 55
4435.65 43
4435.81 34
4435.96 29
4436.11 26
4436.27 25
4436.42 24
4436.57 23
4436.72 21
4436.88 17
4437.03 13
4437.18 9
4437.33 5
4437.49 2
4437.64 1
4437.79 0
4437.95 1
4438.10 3
4438.25 5
4438.40 8
4438.56 12
4438.71 18
4438.86 24
4439.01 32
4439.17 39
4439.32 46
4439.47 52
4439.63 56
4439.78 59
4439.93 60
4440.08 61
4440.24 61
4440.39 60
4440.54 58
4440.70 56
4440.85 54
4441.00 52
4441.15 50
4441.31 48
4441.46 48
4441.61 48
4441.76 48
4441.92 47
4442.07 46
4442.22 45
4442.38 43
4442.53 41
4442.68 39
4442.83 36
4442.99 33
4443.14 28
4443.29 22
4443.45 15
4443.60 7
4443.75 0
4443.90 0
4444.06 0
4444.21 0
4444.36 0
4444.52 0
4444.67 0
4444.82 0
4444.97 3
4445.13 9
4445.28 14
4445.43 18
4445.59 22
4445.74 27
4445.89 33
4446.04 40
4446.20 48
4446.35 55
4446.50 61
4446.66 64
4446.81 65
4446.96 64
4447.11 61
4447.27 58
4447.42 57
4447.57 57
4447.73 59
4447.88 61
4448.03 64
4448.19 67
4448.34 69
4448.49 70
4448.64 70
4448.80 68
4448.95 66
4449.10 63
4449.26 59
4449.41 55
4449.56 51
4449.71 46
4449.87 42
4450.02 38
4450.17 36
4450.33 33
4450.48 31
4450.63 29
4450.78 27
4450.94 25
4451.09 22
4451.24 20
4451.40 19
4451.55 20
4451.70 22
4451.86 27
4452.01 33
4452.16 40
4452.31 46
4452.47 51
4452.62 53
4452.77 54
4452.93 53
4453.08 51
4453.23 48
4453.39 47
4453.54 47
4453.69 48
4453.84 50
4454.00 52
4454.15 53
4454.30 53
4454.46 52
4454.61 50
4454.76 49
4454.92 50
4455.07 52
4455.22 57
4455.37 64
4455.53 74
4455.68 84
4455.83 94
4455.99 105
4456.14 114
4456.29 122
4456.45 127
4456.60 131
4456.75 132
4456.91 132
4457.06 131
4457.21 129
4457.36 127
4457.52 124
4457.67 122
4457.82 119
4457.98 116
4458.13 114
4458.28 113
4458.44 113
4458.59 114
4458.74 114
4458.90 112
4459.05 109
4459.20 105
4459.35 101
4459.51 98
4459.66 97
4459.81 99
4459.97 104
4460.12 108
4460.27 112
4460.43 113
4460.58 111
4460.73 106
4460.89 98
4461.04 90
4461.19 83
4461.35 77
4461.50 75
4461.65 75
4461.80 78
4461.96 84
4462.11 90
4462.26 97
4462.42 104
4462.57 110
4462.72 116
4462.88 119
4463.03 121
4463.18 122
4463.34 120
4463.49 118
4463.64 114
4463.80 109
4463.95 105
4464.10 100
4464.26 95
4464.41 92
4464.56 90
4464.72 89
4464.87 90
4465.02 93
4465.17 97
4465.33 103
4465.48 109
4465.63 116
4465.79 124
4465.94 130
4466.09 136
4466.25 140
4466.40 140
4466.55 138
4466.71 133
4466.86 126
4467.01 119
4467.17 113
4467.32 111
4467.47 111
4467.63 115
4467.78 121
4467.93 128
4468.09 134
4468.24 138
4468.39 140
4468.55 140
4468.70 140
4468.85 141
4469.01 143
4469.16 149
4469.31 156
4469.47 164
4469.62 172
4469.77 177
4469.93 179
4470.08 177
4470.23 170
4470.39 160
4470.54 148
4470.69 135
4470.85 121
4471.00 109
4471.15 98
4471.31 89
4471.46 83
4471.61 78
4471.76 75
4471.92 73
4472.07 72
4472.22 70
4472.38 69
4472.53 67
4472.68 65
4472.84 63
4472.99 61
4473.14 59
4473.30 58
4473.45 56
4473.60 55
4473.76 54
4473.91 53
4474.07 51
4474.22 49
4474.37 46
4474.53 43
4474.68 38
4474.83 32
4474.99 26
4475.14 19
4475.29 13
4475.45 6
4475.60 0
4475.75 0
4475.91 0
4476.06 0
4476.21 0
4476.37 0
4476.52 0
4476.67 0
4476.83 0
4476.98 8
4477.13 18
4477.29 26
4477.44 33
4477.59 39
4477.75 43
4477.90 46
4478.05 48
4478.21 49
4478.36 49
4478.51 47
4478.67 45
4478.82 43
4478.97 41
4479.13 39
4479.28 38
4479.43 37
4479.59 37
4479.74 36
4479.89 33
4480.05 30
4480.20 26
4480.35 22
4480.51 19
4480.66 19
4480.82 22
4480.97 28
4481.12 37
4481.28 47
4481.43 59
4481.58 72
4481.74 85
4481.89 97
4482.04 109
4482.20 120
4482.35 130
4482.50 138
4482.66 144
4482.81 148
4482.96 149
4483.12 148
4483.27 146
4483.42 143
4483.58 140
4483.73 138
4483.89 137
4484.04 138
4484.19 139
4484.35 143
4484.50 147
4484.65 152
4484.81 157
4484.96 161
4485.11 165
4485.27 167
4485.42 167
4485.57 166
4485.73 164
4485.88 162
4486.04 160
4486.19 159
4486.34 157
4486.50 155
4486.65 154
4486.80 152
4486.96 150
4487.11 147
4487.26 145
4487.42 141
4487.57 137
4487.72 132
4487.88 124
4488.03 115
4488.19 106
4488.34 97
4488.49 91
4488.65 88
4488.80 90
4488.95 95
4489.11 103
4489.26 110
4489.41 115
4489.57 117
4489.72 116
4489.87 112
4490.03 106
4490.18 101
4490.34 98
4490.49 95
4490.64 94
4490.80 92
4490.95 90
4491.10 86
4491.26 82
4491.41 77
4491.57 73
4491.72 71
4491.87 71
4492.03 74
4492.18 79
4492.33 85
4492.49 90
4492.64 95
4492.79 97
4492.95 97
4493.10 96
4493.26 93
4493.41 90
4493.56 87
4493.72 85
4493.87 84
4494.02 84
4494.18 84
4494.33 86
4494.49 90
4494.64 96
4494.79 103
4494.95 112
4495.10 122
4495.25 133
4495.41 143
4495.56 152
4495.71 161
4495.87 169
4496.02 177
4496.18 185
4496.33 193
4496.48 201
4496.64 208
4496.79 214
4496.94 217
4497.10 218
4497.25 218
4497.41 215
4497.56 211
4497.71 204
4497.87 197
4498.02 190
4498.17 182
4498.33 174
4498.48 168
4498.64 161
4498.79 156
4498.94 150
4499.10 145
4499.25 141
4499.41 138
4499.56 137
4499.71 139
4499.87 144
4500.02 152
4500.17 163
4500.33 174
4500.48 185
4500.64 194
4500.79 201
4500.94 204
4501.10 205
4501.25 204
4501.40 201
4501.56 196
4501.71 191
4501.87 186
4502.02 181
4502.17 177
4502.33 174
4502.48 172
4502.64 171
4502.79 169
4502.94 167
4503.10 164
4503.25 159
4503.40 153
4503.56 147
4503.71 140
4503.87 135
4504.02 130
4504.17 127
4504.33 126
4504.48 126
4504.64 127
4504.79 130
4504.94 135
4505.10 141
4505.25 147
4505.41 155
4505.56 161
4505.71 167
4505.87 170
4506.02 172
4506.17 171
4506.33 169
4506.48 166
4506.64 162
4506.79 159
4506.94 158
4507.10 158
4507.25 159
4507.41 163
4507.56 168
4507.71 174
4507.87 179
4508.02 184
4508.18 188
4508.33 189
4508.48 189
4508.64 186
4508.79 180
4508.95 172
4509.10 163
4509.25 154
4509.41 146
4509.56 140
4509.72 139
4509.87 141
4510.02 146
4510.18 153
4510.33 159
4510.49 164
4510.64 166
4510.79 166
4510.95 165
4511.10 164
4511.25 163
4511.41 164
4511.56 166
4511.72 168
4511.87 170
4512.02 171
4512.18 172
4512.33 171
4512.49 170
4512.64 168
4512.80 165
4512.95 161
4513.10 156
4513.26 149
4513.41 139
4513.57 129
4513.72 119
4513.87 110
4514.03 102
4514.18 97
4514.34 94
4514.49 91
4514.64 89
4514.80 86
4514.95 80
4515.11 73
4515.26 64
4515.41 54
4515.57 45
4515.72 37
4515.88 32
4516.03 31
4516.18 33
4516.34 38
4516.49 44
4516.65 52
4516.80 61
4516.95 71
4517.11 80
4517.26 88
4517.42 96
4517.57 102
4517.73 107
4517.88 110
4518.03 111
4518.19 112
4518.34 111
4518.50 110
4518.65 109
4518.80 107
4518.96 104
4519.11 100
4519.27 95
4519.42 90
4519.57 84
4519.73 79
4519.88 76
4520.04 75
4520.19 76
4520.35 78
4520.50 80
4520.65 81
4520.81 80
4520.96 76
4521.12 67
4521.27 56
4521.42 44
4521.58 32
4521.73 23
4521.89 18
4522.04 16
4522.20 19
4522.35 25
4522.50 33
4522.66 42
4522.81 51
4522.97 61
4523.12 70
4523.27 80
4523.43 88
4523.58 96
4523.74 101
4523.89 103
4524.05 102
4524.20 99
4524.35 94
4524.51 90
4524.66 88
4524.82 89
4524.97 93
4525.13 98
4525.28 104
4525.43 108
4525.59 109
4525.74 108
4525.90 103
4526.05 97
4526.20 89
4526.36 83
4526.51 78
4526.67 74
4526.82 74
4526.98 76
4527.13 80
4527.28 88
4527.44 97
4527.59 108
4527.75 119
4527.90 131
4528.06 140
4528.21 148
4528.36 153
4528.52 156
4528.67 157
4528.83 156
4528.98 153
4529.14 150
4529.29 148
4529.44 147
4529.60 147
4529.75 150
4529.91 154
4530.06 159
4530.22 164
4530.37 166
4530.53 164
4530.68 157
4530.83 146
4530.99 131
4531.14 113
4531.30 93
4531.45 74
4531.61 58
4531.76 44
4531.91 34
4532.07 29
4532.22 27
4532.38 30
4532.53 34
4532.69 41
4532.84 48
4532.99 55
4533.15 60
4533.30 62
4533.46 63
4533.61 60
4533.77 56
4533.92 50
4534.08 45
4534.23 41
4534.38 40
4534.54 41
4534.69 46
4534.85 53
4535.00 59
4535.16 64
4535.31 65
4535.46 62
4535.62 56
4535.77 45
4535.93 33
4536.08 20
4536.24 8
4536.39 0
4536.55 0
4536.70 0
4536.85 0
4537.01 0
4537.16 0
4537.32 0
4537.47 0
4537.63 0
4537.78 10
4537.94 26
4538.09 43
4538.24 60
4538.40 74
4538.55 86
4538.71 95
4538.86 101
4539.02 104
4539.17 105
4539.33 105
4539.48 104
4539.63 102
4539.79 99
4539.94 97
4540.10 95
4540.25 93
4540.41 92
4540.56 91
4540.72 90
4540.87 88
4541.03 85
4541.18 81
4541.33 74
4541.49 67
4541.64 58
4541.80 49
4541.95 41
4542.11 33
4542.26 27
4542.42 22
4542.57 19
4542.72 18
4542.88 19
4543.03 21
4543.19 25
4543.34 30
4543.50 36
4543.65 41
4543.81 45
4543.96 49
4544.12 51
4544.27 53
4544.42 55
4544.58 57
4544.73 59
4544.89 61
4545.04 63
4545.20 65
4545.35 67
4545.51 71
4545.66 76
4545.82 83
4545.97 91
4546.13 99
4546.28 107
4546.43 113
4546.59 116
4546.74 115
4546.90 111
4547.05 104
4547.21 95
4547.36 85
4547.52 77
4547.67 71
4547.83 68
4547.98 68
4548.14 71
4548.29 77
4548.44 83
4548.60 89
4548.75 93
4548.91 96
4549.06 97
4549.22 97
4549.37 95
4549.53 93
4549.68 91
4549.84 89
4549.99 88
4550.15 87
4550.30 88
4550.45 89
4550.61 92
4550.76 94
4550.92 97
4551.07 98
4551.23 98
4551.38 96
4551.54 92
4551.69 87
4551.85 80
4552.00 73
4552.16 67
4552.31 61
4552.47 57
4552.62 55
4552.78 54
4552.93 56
4553.08 60
4553.24 68
4553.39 78
4553.55 90
4553.70 103
4553.86 116
4554.01 128
4554.17 136
4554.32 140
4554.48 139
4554.63 135
4554.79 128
4554.94 119
4555.10 111
4555.25 104
4555.41 98
4555.56 94
4555.71 91
4555.87 90
4556.02 89
4556.18 90
4556.33 91
4556.49 93
4556.64 97
4556.80 101
4556.95 106
4557.11 111
4557.26 116
4557.42 121
4557.57 125
4557.73 129
4557.88 134
4558.04 138
4558.19 143
4558.35 147
4558.50 149
4558.66 148
4558.81 145
4558.97 137
4559.12 127
4559.28 115
4559.43 102
4559.58 90
4559.74 78
4559.89 67
4560.05 56
4560.20 46
4560.36 34
4560.51 22
4560.67 8
4560.82 0
4560.98 0
4561.13 0
4561.29 0
4561.44 0
4561.60 0
4561.75 0
4561.91 0
4562.06 7
4562.22 22
4562.37 36
4562.53 46
4562.68 52
4562.84 55
4562.99 53
4563.15 50
4563.30 44
4563.46 39
4563.61 36
4563.77 36
4563.92 40
4564.08 47
4564.23 58
4564.39 70
4564.54 82
4564.70 93
4564.85 102
4565.00 108
4565.16 112
4565.31 115
4565.47 121
4565.62 128
4565.78 139
4565.93 152
4566.09 167
4566.24 182
4566.40 195
4566.55 205
4566.71 210
4566.86 211
4567.02 208
4567.17 200
4567.33 189
4567.48 177
4567.64 166
4567.79 156
4567.95 148
4568.10 143
4568.26 140
4568.41 138
4568.57 136
4568.72 134
4568.88 131
4569.03 127
4569.19 123
4569.34 119
4569.50 115
4569.65 111
4569.81 106
4569.96 102
4570.12 96
4570.27 89
4570.43 81
4570.58 72
4570.74 62
4570.89 53
4571.05 45
4571.20 41
4571.36 40
4571.51 45
4571.67 52
4571.82 61
4571.98 69
4572.13 74
4572.29 74
4572.44 70
4572.60 64
4572.75 56
4572.91 50
4573.06 47
4573.22 49
4573.37 54
4573.53 62
4573.68 69
4573.84 76
4573.99 80
4574.15 82
4574.30 82
4574.46 80
4574.61 78
4574.77 76
4574.92 75
4575.08 73
4575.23 72
4575.39 71
4575.55 70
4575.70 69
4575.86 67
4576.01 66
4576.17 65
4576.32 64
4576.48 62
4576.63 59
4576.79 55
4576.94 51
4577.10 48
4577.25 44
4577.41 42
4577.56 39
4577.72 36
4577.87 33
4578.03 28
4578.18 23
4578.34 17
4578.49 11
4578.65 7
4578.80 3
4578.96 1
4579.11 0
4579.27 0
4579.42 0
4579.58 0
4579.73 0
4579.89 0
4580.04 0
4580.20 0
4580.35 0
4580.51 6
4580.66 16
4580.82 28
4580.97 39
4581.13 48
4581.29 56
4581.44 60
4581.60 62
4581.75 62
4581.91 62
4582.06 62
4582.22 63
4582.37 66
4582.53 70
4582.68 74
4582.84 77
4582.99 78
4583.15 78
4583.30 76
4583.46 76
4583.61 77
4583.77 81
4583.92 88
4584.08 98
4584.23 107
4584.39 114
4584.54 118
4584.70 117
4584.86 113
4585.01 108
4585.17 102
4585.32 98
4585.48 96
4585.63 96
4585.79 98
4585.94 100
4586.10 102
4586.25 102
4586.41 101
4586.56 99
4586.72 97
4586.87 95
4587.03 95
4587.18 95
4587.34 96
4587.49 98
4587.65 100
4587.81 102
4587.96 104
4588.12 106
4588.27 109
4588.43 111
4588.58 113
4588.74 115
4588.89 117
4589.05 119
4589.20 120
4589.36 119
4589.51 118
4589.67 115
4589.82 113
4589.98 111
4590.14 111
4590.29 114
4590.45 119
4590.60 126
4590.76 135
4590.91 144
4591.07 153
4591.22 159
4591.38 164
4591.53 168
4591.69 171
4591.84 173
4592.00 174
4592.15 174
4592.31 172
4592.47 169
4592.62 165
4592.78 161
4592.93 158
4593.09 155
4593.24 154
4593.40 154
4593.55 154
4593.71 153
4593.86 151
4594.02 147
4594.17 142
4594.33 136
4594.49 132
4594.64 128
4594.80 127
4594.95 126
4595.11 127
4595.26 128
4595.42 129
4595.57 129
4595.73 129
4595.88 128
4596.04 129
4596.20 131
4596.35 135
4596.51 141
4596.66 148
4596.82 155
4596.97 160
4597.13 163
4597.28 162
4597.44 157
4597.59 150
4597.75 142
4597.91 135
4598.06 132
4598.22 134
4598.37 142
4598.53 153
4598.68 166
4598.84 178
4598.99 187
4599.15 190
4599.30 189
4599.46 184
4599.62 177
4599.77 172
4599.93 168
4600.08 168
4600.24 171
4600.39 176
4600.55 182
4600.70 187
4600.86 191
4601.02 195
4601.17 197
4601.33 198
4601.48 198
4601.64 196
4601.79 192
4601.95 185
4602.10 177
4602.26 168
4602.42 160
4602.57 154
4602.73 150
4602.88 148
4603.04 147
4603.19 145
4603.35 142
4603.50 137
4603.66 130
4603.82 122
4603.97 115
4604.13 110
4604.28 108
4604.44 108
4604.59 110
4604.75 113
4604.90 114
4605.06 115
4605.22 113
4605.37 111
4605.53 108
4605.68 105
4605.84 102
4605.99 100
4606.15 98
4606.30 98
4606.46 98
4606.62 100
4606.77 103
4606.93 106
4607.08 110
4607.24 114
4607.39 117
4607.55 120
4607.71 124
4607.86 129
4608.02 136
4608.17 145
4608.33 155
4608.48 167
4608.64 178
4608.79 189
4608.95 197
4609.11 204
4609.26 208
4609.42 210
4609.57 210
4609.73 209
4609.88 207
4610.04 205
4610.20 204
4610.35 203
4610.51 204
4610.66 206
4610.82 211
4610.97 217
4611.13 225
4611.29 235
4611.44 245
4611.60 255
4611.75 266
4611.91 276
4612.06 285
4612.22 294
4612.38 304
4612.53 315
4612.69 327
4612.84 341
4613.00 357
4613.15 376
4613.31 396
4613.47 419
4613.62 442
4613.78 465
4613.93 488
4614.09 508
4614.24 526
4614.40 541
4614.56 554
4614.71 565
4614.87 576
4615.02 587
4615.18 600
4615.33 613
4615.49 626
4615.65 637
4615.80 646
4615.96 652
4616.11 654
4616.27 654
4616.43 650
4616.58 644
4616.74 638
4616.89 630
4617.05 622
4617.20 616
4617.36 611
4617.52 609
4617.67 608
4617.83 607
4617.98 607
4618.14 604
4618.29 600
4618.45 592
4618.61 582
4618.76 571
4618.92 560
4619.07 549
4619.23 539
4619.39 531
4619.54 525
4619.70 519
4619.85 514
4620.01 509
4620.16 503
4620.32 496
4620.48 487
4620.63 477
4620.79 467
4620.94 457
4621.10 449
4621.26 442
4621.41 437
4621.57 434
4621.72 432
4621.88 431
4622.04 430
4622.19 427
4622.35 424
4622.50 420
4622.66 415
4622.81 410
4622.97 405
4623.13 400
4623.28 393
4623.44 386
4623.59 376
4623.75 366
4623.91 356
4624.06 348
4624.22 342
4624.37 339
4624.53 338
4624.69 339
4624.84 339
4625.00 337
4625.15 332
4625.31 325
4625.47 317
4625.62 309
4625.78 302
4625.93 298
4626.09 296
4626.24 296
4626.40 298
4626.56 301
4626.71 303
4626.87 305
4627.02 306
4627.18 307
4627.34 308
4627.49 308
4627.65 309
4627.80 309
4627.96 308
4628.12 306
4628.27 303
4628.43 298
4628.58 293
4628.74 286
4628.90 278
4629.05 271
4629.21 265
4629.36 260
4629.52 257
4629.68 255
4629.83 255
4629.99 256
4630.14 256
4630.30 255
4630.46 253
4630.61 250
4630.77 245
4630.92 238
4631.08 231
4631.24 223
4631.39 213
4631.55 203
4631.70 192
4631.86 180
4632.02 170
4632.17 162
4632.33 157
4632.48 155
4632.64 157
4632.80 160
4632.95 164
4633.11 166
4633.27 167
4633.42 165
4633.58 164
4633.73 162
4633.89 163
4634.05 164
4634.20 166
4634.36 168
4634.51 168
4634.67 167
4634.83 164
4634.98 160
4635.14 156
4635.29 152
4635.45 150
4635.61 147
4635.76 144
4635.92 140
4636.07 135
4636.23 130
4636.39 125
4636.54 122
4636.70 121
4636.86 122
4637.01 126
4637.17 133
4637.32 140
4637.48 148
4637.64 155
4637.79 161
4637.95 167
4638.10 170
4638.26 172
4638.42 173
4638.57 173
4638.73 171
4638.89 169
4639.04 165
4639.20 160
4639.35 153
4639.51 145
4639.67 136
4639.82 127
4639.98 120
4640.13 115
4640.29 113
4640.45 114
4640.60 117
4640.76 122
4640.92 129
4641.07 138
4641.23 149
4641.38 161
4641.54 175
4641.70 190
4641.85 203
4642.01 215
4642.17 224
4642.32 230
4642.48 235
4642.63 239
4642.79 243
4642.95 249
4643.10 256
4643.26 264
4643.42 272
4643.57 280
4643.73 287
4643.88 293
4644.04 299
4644.20 305
4644.35 310
4644.51 315
4644.67 319
4644.82 322
4644.98 325
4645.13 328
4645.29 331
4645.45 335
4645.60 340
4645.76 345
4645.92 349
4646.07 353
4646.23 355
4646.38 354
4646.54 351
4646.70 345
4646.85 338
4647.01 329
4647.17 321
4647.32 312
4647.48 304
4647.63 297
4647.79 292
4647.95 288
4648.10 284
4648.26 279
4648.42 273
4648.57 266
4648.73 258
4648.89 248
4649.04 238
4649.20 230
4649.35 223
4649.51 219
4649.67 217
4649.82 217
4649.98 218
4650.14 220
4650.29 221
4650.45 221
4650.60 219
4650.76 214
4650.92 208
4651.07 200
4651.23 192
4651.39 186
4651.54 182
4651.70 182
4651.86 186
4652.01 192
4652.17 201
4652.33 212
4652.48 222
4652.64 233
4652.79 244
4652.95 254
4653.11 262
4653.26 269
4653.42 273
4653.58 273
4653.73 271
4653.89 265
4654.05 258
4654.20 250
4654.36 243
4654.51 238
4654.67 234
4654.83 232
4654.98 232
4655.14 233
4655.30 237
4655.45 241
4655.61 246
4655.77 251
4655.92 255
4656.08 258
4656.24 259
4656.39 260
4656.55 260
4656.71 261
4656.86 263
4657.02 267
4657.17 270
4657.33 274
4657.49 276
4657.64 276
4657.80 274
4657.96 271
4658.11 268
4658.27 264
4658.43 261
4658.58 260
4658.74 258
4658.90 256
4659.05 253
4659.21 249
4659.37 242
4659.52 234
4659.68 224
4659.83 214
4659.99 203
4660.15 192
4660.30 182
4660.46 173
4660.62 163
4660.77 153
4660.93 142
4661.09 133
4661.24 124
4661.40 119
4661.56 116
4661.71 116
4661.87 119
4662.03 123
4662.18 128
4662.34 134
4662.50 138
4662.65 142
4662.81 145
4662.97 146
4663.12 147
4663.28 148
4663.44 150
4663.59 153
4663.75 158
4663.91 165
4664.06 173
4664.22 179
4664.37 183
4664.53 183
4664.69 179
4664.84 172
4665.00 164
4665.16 156
4665.31 151
4665.47 148
4665.63 148
4665.78 150
4665.94 152
4666.10 154
4666.25 154
4666.41 152
4666.57 150
4666.72 149
4666.88 152
4667.04 158
4667.19 170
4667.35 185
4667.51 202
4667.66 219
4667.82 233
4667.98 244
4668.13 250
4668.29 252
4668.45 250
4668.60 246
4668.76 241
4668.92 237
4669.07 233
4669.23 231
4669.39 230
4669.54 232
4669.70 235
4669.86 240
4670.01 246
4670.17 252
4670.33 259
4670.48 267
4670.64 274
4670.80 282
4670.95 290
4671.11 297
4671.27 305
4671.42 313
4671.58 320
4671.74 326
4671.89 331
4672.05 334
4672.21 334
4672.36 332
4672.52 330
4672.68 327
4672.83 326
4672.99 327
4673.15 331
4673.30 339
4673.46 348
4673.62 358
4673.78 369
4673.93 379
4674.09 388
4674.25 396
4674.40 402
4674.56 405
4674.72 405
4674.87 403
4675.03 398
4675.19 391
4675.34 384
4675.50 378
4675.66 374
4675.81 373
4675.97 376
4676.13 384
4676.28 396
4676.44 411
4676.60 428
4676.75 446
4676.91 464
4677.07 478
4677.22 490
4677.38 498
4677.54 502
4677.69 505
4677.85 507
4678.01 512
4678.17 521
4678.32 537
4678.48 559
4678.64 587
4678.79 619
4678.95 653
4679.11 685
4679.26 716
4679.42 742
4679.58 765
4679.73 786
4679.89 806
4680.05 826
4680.20 849
4680.36 874
4680.52 900
4680.67 928
4680.83 955
4680.99 980
4681.15 1003
4681.30 1025
4681.46 1045
4681.62 1065
4681.77 1085
4681.93 1103
4682.09 1120
4682.24 1136
4682.40 1151
4682.56 1169
4682.71 1191
4682.87 1220
4683.03 1258
4683.18 1305
4683.34 1358
4683.50 1416
4683.66 1473
4683.81 1527
4683.97 1576
4684.13 1619
4684.28 1657
4684.44 1692
4684.60 1725
4684.75 1758
4684.91 1791
4685.07 1825
4685.22 1859
4685.38 1893
4685.54 1927
4685.70 1961
4685.85 1992
4686.01 2020
4686.17 2041
4686.32 2053
4686.48 2054
4686.64 2041
4686.79 2019
4686.95 1988
4687.11 1955
4687.27 1922
4687.42 1893
4687.58 1870
4687.74 1851
4687.89 1835
4688.05 1819
4688.21 1800
4688.36 1777
4688.52 1749
4688.68 1718
4688.84 1685
4688.99 1652
4689.15 1620
4689.31 1589
4689.46 1559
4689.62 1530
4689.78 1501
4689.93 1472
4690.09 1442
4690.25 1411
4690.41 1378
4690.56 1343
4690.72 1306
4690.88 1270
4691.03 1233
4691.19 1199
4691.35 1167
4691.50 1139
4691.66 1112
4691.82 1088
4691.98 1065
4692.13 1042
4692.29 1020
4692.45 998
4692.60 977
4692.76 956
4692.92 936
4693.08 918
4693.23 901
4693.39 885
4693.55 868
4693.70 851
4693.86 832
4694.02 809
4694.17 783
4694.33 754
4694.49 722
4694.65 691
4694.80 662
4694.96 637
4695.12 617
4695.27 602
4695.43 593
4695.59 588
4695.75 586
4695.90 586
4696.06 588
4696.22 591
4696.37 592
4696.53 590
4696.69 585
4696.85 576
4697.00 564
4697.16 548
4697.32 532
4697.47 517
4697.63 503
4697.79 491
4697.95 481
4698.10 472
4698.26 463
4698.42 452
4698.57 439
4698.73 425
4698.89 410
4699.05 396
4699.20 382
4699.36 371
4699.52 361
4699.67 352
4699.83 343
4699.99 334
4700.15 324
4700.30 313
4700.46 302
4700.62 291
4700.78 281
4700.93 272
4701.09 264
4701.25 259
4701.40 254
4701.56 251
4701.72 250
4701.88 249
4702.03 249
4702.19 249
4702.35 249
4702.50 246
4702.66 241
4702.82 232
4702.98 221
4703.13 208
4703.29 194
4703.45 182
4703.61 173
4703.76 166
4703.92 162
4704.08 161
4704.23 162
4704.39 163
4704.55 164
4704.71 165
4704.86 164
4705.02 162
4705.18 157
4705.34 151
4705.49 143
4705.65 133
4705.81 123
4705.96 112
4706.12 101
4706.28 90
4706.44 79
4706.59 67
4706.75 56
4706.91 45
4707.07 35
4707.22 26
4707.38 19
4707.54 14
4707.69 11
4707.85 10
4708.01 12
4708.17 15
4708.32 22
4708.48 29
4708.64 37
4708.80 45
4708.95 52
4709.11 57
4709.27 60
4709.43 60
4709.58 58
4709.74 53
4709.90 48
4710.05 42
4710.21 38
4710.37 37
4710.53 38
4710.68 43
4710.84 49
4711.00 56
4711.16 62
4711.31 65
4711.47 65
4711.63 59
4711.79 50
4711.94 38
4712.10 26
4712.26 15
4712.42 7
4712.57 4
4712.73 4
4712.89 6
4713.04 10
4713.20 13
4713.36 14
4713.52 12
4713.67 7
4713.83 0
4713.99 0
4714.15 0
4714.30 0
4714.46 0
4714.62 0
4714.78 0
4714.93 4
4715.09 14
4715.25 24
4715.41 34
4715.56 42
4715.72 48
4715.88 53
4716.04 57
4716.19 61
4716.35 64
4716.51 69
4716.67 73
4716.82 76
4716.98 77
4717.14 76
4717.30 72
4717.45 64
4717.61 55
4717.77 45
4717.93 37
4718.08 30
4718.24 26
4718.40 24
4718.56 24
4718.71 24
4718.87 24
4719.03 23
4719.19 23
4719.34 23
4719.50 22
4719.66 22
4719.82 20
4719.97 19
4720.13 16
4720.29 13
4720.45 9
4720.60 7
4720.76 6
4720.92 6
4721.08 7
4721.23 10
4721.39 12
4721.55 15
4721.71 17
4721.86 19
4722.02 20
4722.18 21
4722.34 22
4722.49 22
4722.65 23
4722.81 22
4722.97 21
4723.12 19
4723.28 16
4723.44 12
4723.60 7
4723.75 2
4723.91 0
4724.07 0
4724.23 0
4724.39 0
4724.54 0
4724.70 0
4724.86 2
4725.02 9
4725.17 16
4725.33 25
4725.49 35
4725.65 46
4725.80 56
4725.96 66
4726.12 73
4726.28 78
4726.43 79
4726.59 77
4726.75 73
4726.91 67
4727.06 60
4727.22 55
4727.38 50
4727.54 49
4727.70 49
4727.85 51
4728.01 52
4728.17 53
4728.33 53
4728.48 51
4728.64 48
4728.80 44
4728.96 41
4729.11 40
4729.27 40
4729.43 43
4729.59 46
4729.75 49
4729.90 50
4730.06 48
4730.22 44
4730.38 37
4730.53 28
4730.69 20
4730.85 11
4731.01 5
4731.16 0
4731.32 0
4731.48 0
4731.64 0
4731.80 0
4731.95 0
4732.11 0
4732.27 0
4732.43 0
4732.58 8
4732.74 16
4732.90 21
4733.06 23
4733.21 21
4733.37 15
4733.53 8
4733.69 1
4733.85 0
4734.00 0
4734.16 0
4734.32 0
4734.48 0
4734.63 5
4734.79 8
4734.95 9
4735.11 9
4735.27 6
4735.42 2
4735.58 0
4735.74 0
4735.90 0
4736.05 0
4736.21 0
4736.37 1
4736.53 6
4736.69 11
4736.84 16
4737.00 21
4737.16 25
4737.32 27
4737.47 28
4737.63 29
4737.79 30
4737.95 30
4738.11 31
4738.26 32
4738.42 32
4738.58 33
4738.74 32
4738.90 31
4739.05 29
4739.21 27
4739.37 26
4739.53 24
4739.68 23
4739.84 23
4740.00 23
4740.16 24
4740.32 26
4740.47 28
4740.63 31
4740.79 35
4740.95 39
4741.11 42
4741.26 44
4741.42 45
4741.58 44
4741.74 42
4741.89 38
4742.05 35
4742.21 33
4742.37 33
4742.53 34
4742.68 37
4742.84 39
4743.00 41
4743.16 40
4743.32 36
4743.47 30
4743.63 22
4743.79 15
4743.95 10
4744.11 7
4744.26 6
4744.42 9
4744.58 13
4744.74 18
4744.90 23
4745.05 28
4745.21 33
4745.37 38
4745.53 44
4745.68 50
4745.84 54
4746.00 57
4746.16 57
4746.32 55
4746.47 50
4746.63 43
4746.79 36
4746.95 29
4747.11 24
4747.26 21
4747.42 20
4747.58 19
4747.74 19
4747.90 18
4748.05 15
4748.21 10
4748.37 4
4748.53 0
4748.69 0
4748.84 0
4749.00 0
4749.16 0
4749.32 0
4749.48 0
4749.63 0
4749.79 8
4749.95 19
4750.11 31
4750.27 43
4750.42 56
4750.58 70
4750.74 83
4750.90 95
4751.06 104
4751.21 111
4751.37 114
4751.53 116
4751.69 117
4751.85 118
4752.01 120
4752.16 123
4752.32 128
4752.48 134
4752.64 139
4752.80 143
4752.95 145
4753.11 146
4753.27 146
4753.43 145
4753.59 145
4753.74 146
4753.90 148
4754.06 153
4754.22 159
4754.38 167
4754.53 176
4754.69 186
4754.85 195
4755.01 204
4755.17 211
4755.33 217
4755.48 221
4755.64 224
4755.80 227
4755.96 229
4756.12 230
4756.27 231
4756.43 232
4756.59 231
4756.75 230
4756.91 229
4757.06 227
4757.22 225
4757.38 222
4757.54 219
4757.70 215
4757.86 211
4758.01 207
4758.17 202
4758.33 198
4758.49 196
4758.65 195
4758.80 195
4758.96 194
4759.12 193
4759.28 191
4759.44 187
4759.60 180
4759.75 172
4759.91 163
4760.07 154
4760.23 144
4760.39 135
4760.54 125
4760.70 115
4760.86 104
4761.02 92
4761.18 79
4761.34 66
4761.49 53
4761.65 41
4761.81 31
4761.97 24
4762.13 20
4762.28 20
4762.44 22
4762.60 27
4762.76 32
4762.92 38
4763.08 42
4763.23 44
4763.39 45
4763.55 44
4763.71 42
4763.87 40
4764.03 39
4764.18 37
4764.34 37
4764.50 37
4764.66 39
4764.82 42
4764.97 46
4765.13 52
4765.29 57
4765.45 63
4765.61 67
4765.77 70
4765.92 72
4766.08 71
4766.24 68
4766.40 63
4766.56 56
4766.72 49
4766.87 43
4767.03 37
4767.19 31
4767.35 27
4767.51 22
4767.67 18
4767.82 12
4767.98 7
4768.14 2
4768.30 0
4768.46 0
4768.62 0
4768.77 0
4768.93 0
4769.09 0
4769.25 0
4769.41 0
4769.57 1
4769.72 3
4769.88 6
4770.04 9
4770.20 12
4770.36 15
4770.52 17
4770.67 17
4770.83 15
4770.99 11
4771.15 6
4771.31 0
4771.47 0
4771.62 0
4771.78 0
4771.94 0
4772.10 0
4772.26 6
4772.42 18
4772.58 30
4772.73 42
4772.89 51
4773.05 58
4773.21 63
4773.37 66
4773.53 69
4773.68 72
4773.84 76
4774.00 80
4774.16 84
4774.32 86
4774.48 87
4774.63 85
4774.79 81
4774.95 76
4775.11 69
4775.27 63
4775.43 57
4775.59 53
4775.74 50
4775.90 48
4776.06 46
4776.22 44
4776.38 40
4776.54 34
4776.69 25
4776.85 16
4777.01 6
4777.17 0
4777.33 0
4777.49 0
4777.65 0
4777.80 0
4777.96 0
4778.12 9
4778.28 19
4778.44 29
4778.60 39
4778.75 48
4778.91 55
4779.07 61
4779.23 66
4779.39 73
4779.55 79
4779.71 86
4779.86 93
4780.02 100
4780.18 106
4780.34 111
4780.50 115
4780.66 119
4780.82 122
4780.97 125
4781.13 129
4781.29 132
4781.45 133
4781.61 134
4781.77 133
4781.93 131
4782.08 129
4782.24 128
4782.40 131
4782.56 139
4782.72 151
4782.88 167
4783.04 186
4783.19 207
4783.35 229
4783.51 251
4783.67 275
4783.83 302
4783.99 331
4784.15 362
4784.30 395
4784.46 427
4784.62 458
4784.78 487
4784.94 514
4785.10 540
4785.26 567
4785.41 598
4785.57 632
4785.73 668
4785.89 706
4786.05 743
4786.21 777
4786.37 805
4786.52 827
4786.68 843
4786.84 854
4787.00 861
4787.16 866
4787.32 871
4787.48 876
4787.64 884
4787.79 894
4787.95 908
4788.11 924
4788.27 942
4788.43 959
4788.59 974
4788.75 985
4788.90 989
4789.06 986
4789.22 975
4789.38 957
4789.54 933
4789.70 903
4789.86 869
4790.02 833
4790.17 795
4790.33 757
4790.49 720
4790.65 687
4790.81 658
4790.97 634
4791.13 615
4791.28 601
4791.44 589
4791.60 580
4791.76 572
4791.92 563
4792.08 555
4792.24 547
4792.40 539
4792.55 531
4792.71 522
4792.87 513
4793.03 503
4793.19 491
4793.35 478
4793.51 466
4793.67 455
4793.82 446
4793.98 440
4794.14 436
4794.30 433
4794.46 430
4794.62 427
4794.78 423
4794.94 419
4795.09 416
4795.25 414
4795.41 412
4795.57 411
4795.73 410
4795.89 406
4796.05 400
4796.21 391
4796.37 379
4796.52 366
4796.68 353
4796.84 341
4797.00 330
4797.16 322
4797.32 315
4797.48 309
4797.64 301
4797.79 292
4797.95 281
4798.11 269
4798.27 256
4798.43 245
4798.59 235
4798.75 228
4798.91 222
4799.06 217
4799.22 212
4799.38 206
4799.54 199
4799.70 192
4799.86 185
4800.02 179
4800.18 176
4800.34 174
4800.49 174
4800.65 173
4800.81 171
4800.97 168
4801.13 164
4801.29 160
4801.45 156
4801.61 154
4801.77 153
4801.92 155
4802.08 159
4802.24 163
4802.40 168
4802.56 172
4802.72 175
4802.88 174
4803.04 169
4803.20 160
4803.35 148
4803.51 135
4803.67 121
4803.83 109
4803.99 100
4804.15 97
4804.31 99
4804.47 105
4804.63 113
4804.78 122
4804.94 131
4805.10 136
4805.26 138
4805.42 136
4805.58 132
4805.74 126
4805.90 121
4806.06 117
4806.22 115
4806.37 115
4806.53 118
4806.69 122
4806.85 127
4807.01 132
4807.17 137
4807.33 141
4807.49 144
4807.65 145
4807.81 144
4807.96 141
4808.12 137
4808.28 132
4808.44 127
4808.60 123
4808.76 123
4808.92 125
4809.08 129
4809.24 134
4809.40 138
4809.55 140
4809.71 139
4809.87 135
4810.03 129
4810.19 123
4810.35 119
4810.51 116
4810.67 116
4810.83 119
4810.99 123
4811.14 127
4811.30 132
4811.46 136
4811.62 139
4811.78 140
4811.94 140
4812.10 138
4812.26 135
4812.42 132
4812.58 130
4812.73 131
4812.89 135
4813.05 143
4813.21 154
4813.37 166
4813.53 177
4813.69 184
4813.85 187
4814.01 184
4814.17 178
4814.33 169
4814.48 160
4814.64 152
4814.80 147
4814.96 145
4815.12 145
4815.28 148
4815.44 152
4815.60 158
4815.76 163
4815.92 169
4816.08 173
4816.24 175
4816.39 176
4816.55 174
4816.71 172
4816.87 168
4817.03 166
4817.19 164
4817.35 163
4817.51 163
4817.67 163
4817.83 164
4817.99 164
4818.14 163
4818.30 160
4818.46 156
4818.62 150
4818.78 143
4818.94 136
4819.10 128
4819.26 121
4819.42 113
4819.58 106
4819.74 98
4819.90 90
4820.05 82
4820.21 76
4820.37 73
4820.53 73
4820.69 77
4820.85 84
4821.01 92
4821.17 98
4821.33 103
4821.49 105
4821.65 106
4821.81 108
4821.97 112
4822.12 121
4822.28 133
4822.44 149
4822.60 165
4822.76 181
4822.92 195
4823.08 205
4823.24 211
4823.40 214
4823.56 217
4823.72 220
4823.88 226
4824.04 234
4824.19 244
4824.35 255
4824.51 266
4824.67 275
4824.83 283
4824.99 289
4825.15 293
4825.31 295
4825.47 297
4825.63 297
4825.79 296
4825.95 295
4826.11 294
4826.27 294
4826.42 295
4826.58 299
4826.74 304
4826.90 309
4827.06 312
4827.22 312
4827.38 309
4827.54 302
4827.70 293
4827.86 283
4828.02 274
4828.18 266
4828.34 260
4828.50 256
4828.65 252
4828.81 248
4828.97 245
4829.13 242
4829.29 241
4829.45 241
4829.61 241
4829.77 242
4829.93 243
4830.09 243
4830.25 241
4830.41 237
4830.57 233
4830.73 227
4830.89 220
4831.05 212
4831.20 203
4831.36 193
4831.52 181
4831.68 169
4831.84 155
4832.00 141
4832.16 127
4832.32 114
4832.48 103
4832.64 94
4832.80 86
4832.96 80
4833.12 75
4833.28 70
4833.44 65
4833.60 61
4833.75 58
4833.91 57
4834.07 59
4834.23 62
4834.39 68
4834.55 73
4834.71 78
4834.87 81
4835.03 80
4835.19 77
4835.35 70
4835.51 62
4835.67 52
4835.83 42
4835.99 34
4836.15 29
4836.31 28
4836.47 29
4836.62 33
4836.78 37
4836.94 40
4837.10 41
4837.26 40
4837.42 37
4837.58 32
4837.74 28
4837.90 26
4838.06 24
4838.22 23
4838.38 23
4838.54 21
4838.70 16
4838.86 9
4839.02 0
4839.18 0
4839.34 0
4839.50 0
4839.66 0
4839.81 0
4839.97 0
4840.13 0
4840.29 11
4840.45 27
4840.61 43
4840.77 57
4840.93 68
4841.09 76
4841.25 80
4841.41 82
4841.57 82
4841.73 81
4841.89 79
4842.05 77
4842.21 74
4842.37 70
4842.53 67
4842.69 64
4842.85 63
4843.01 65
4843.16 69
4843.32 75
4843.48 82
4843.64 89
4843.80 94
4843.96 96
4844.12 94
4844.28 90
4844.44 83
4844.60 75
4844.76 66
4844.92 59
4845.08 54
4845.24 53
4845.40 55
4845.56 62
4845.72 72
4845.88 85
4846.04 100
4846.20 114
4846.36 127
4846.52 138
4846.68 146
4846.84 152
4847.00 155
4847.16 157
4847.31 157
4847.47 157
4847.63 157
4847.79 156
4847.95 155
4848.11 155
4848.27 156
4848.43 159
4848.59 165
4848.75 173
4848.91 184
4849.07 196
4849.23 208
4849.39 217
4849.55 223
4849.71 225
4849.87 221
4850.03 214
4850.19 205
4850.35 196
4850.51 188
4850.67 183
4850.83 181
4850.99 182
4851.15 185
4851.31 188
4851.47 191
4851.63 192
4851.79 192
4851.95 190
4852.11 186
4852.26 181
4852.42 176
4852.58 169
4852.74 163
4852.90 156
4853.06 151
4853.22 148
4853.38 146
4853.54 147
4853.70 149
4853.86 151
4854.02 152
[truncated: 734,623 more chars]
