# Supplementary material for: Methylobacterium Species Promoting Rice and Barley Growth and Interaction Specificity Revealed with Whole-Cell Matrix-Assisted Laser Desorption / Ionization-Time-of-Flight Mass Spectrometry (MALDI-TOF/MS) Analysis
Source: PLoS One. 2015 Jun 8;10(6):e0129509. doi: 10.1371/journal.pone.0129509 (PMC4460032; doi:10.1371/journal.pone.0129509)
Supplement: S2 Data — (ZIP) [file pone.0129509.s002.zip › Supplementary data 2 (ms from inoculated rice)/control-20.txt]

781.22 0
781.29 0
781.35 0
781.41 0
781.48 0
781.54 0
781.61 0
781.67 0
781.73 0
781.80 0
781.86 0
781.93 0
781.99 0
782.05 0
782.12 0
782.18 0
782.25 0
782.31 0
782.37 0
782.44 0
782.50 0
782.57 0
782.63 0
782.70 0
782.76 0
782.82 0
782.89 0
782.95 0
783.02 0
783.08 0
783.14 0
783.21 0
783.27 0
783.34 0
783.40 0
783.46 0
783.53 0
783.59 0
783.66 0
783.72 0
783.78 0
783.85 0
783.91 0
783.98 0
784.04 0
784.11 0
784.17 0
784.23 0
784.30 0
784.36 0
784.43 0
784.49 0
784.55 0
784.62 0
784.68 0
784.75 0
784.81 0
784.88 0
784.94 0
785.00 0
785.07 0
785.13 0
785.20 0
785.26 0
785.32 0
785.39 0
785.45 0
785.52 0
785.58 0
785.65 0
785.71 0
785.77 0
785.84 0
785.90 0
785.97 0
786.03 0
786.09 0
786.16 0
786.22 0
786.29 0
786.35 0
786.42 0
786.48 0
786.54 0
786.61 0
786.67 0
786.74 0
786.80 0
786.87 0
786.93 0
786.99 0
787.06 0
787.12 0
787.19 0
787.25 0
787.32 0
787.38 0
787.44 0
787.51 0
787.57 0
787.64 0
787.70 0
787.77 0
787.83 0
787.89 0
787.96 0
788.02 0
788.09 0
788.15 0
788.22 0
788.28 0
788.34 0
788.41 0
788.47 0
788.54 0
788.60 0
788.67 0
788.73 0
788.79 0
788.86 0
788.92 0
788.99 0
789.05 0
789.12 0
789.18 0
789.24 0
789.31 0
789.37 0
789.44 0
789.50 0
789.57 0
789.63 0
789.69 0
789.76 0
789.82 0
789.89 0
789.95 0
790.02 0
790.08 0
790.15 0
790.21 0
790.27 0
790.34 0
790.40 0
790.47 0
790.53 0
790.60 0
790.66 0
790.72 0
790.79 0
790.85 0
790.92 0
790.98 0
791.05 0
791.11 0
791.18 0
791.24 0
791.30 0
791.37 0
791.43 0
791.50 0
791.56 0
791.63 0
791.69 0
791.76 0
791.82 0
791.88 0
791.95 0
792.01 0
792.08 0
792.14 0
792.21 0
792.27 0
792.34 0
792.40 0
792.46 0
792.53 0
792.59 0
792.66 0
792.72 0
792.79 0
792.85 0
792.92 0
792.98 0
793.05 0
793.11 0
793.17 0
793.24 0
793.30 0
793.37 0
793.43 0
793.50 0
793.56 0
793.63 0
793.69 0
793.75 0
793.82 0
793.88 0
793.95 0
794.01 0
794.08 0
794.14 0
794.21 0
794.27 0
794.34 0
794.40 0
794.46 0
794.53 0
794.59 0
794.66 0
794.72 0
794.79 0
794.85 0
794.92 0
794.98 0
795.05 0
795.11 0
795.17 0
795.24 0
795.30 0
795.37 0
795.43 0
795.50 0
795.56 0
795.63 0
795.69 0
795.76 0
795.82 0
795.89 0
795.95 0
796.01 0
796.08 0
796.14 0
796.21 0
796.27 0
796.34 0
796.40 0
796.47 0
796.53 0
796.60 0
796.66 0
796.73 0
796.79 0
796.85 0
796.92 0
796.98 0
797.05 0
797.11 0
797.18 0
797.24 0
797.31 0
797.37 0
797.44 0
797.50 0
797.57 0
797.63 0
797.70 0
797.76 0
797.82 0
797.89 0
797.95 0
798.02 0
798.08 0
798.15 0
798.21 0
798.28 0
798.34 0
798.41 0
798.47 0
798.54 0
798.60 0
798.67 0
798.73 0
798.80 0
798.86 0
798.93 0
798.99 0
799.05 0
799.12 0
799.18 0
799.25 0
799.31 0
799.38 0
799.44 0
799.51 0
799.57 0
799.64 0
799.70 0
799.77 0
799.83 0
799.90 0
799.96 0
800.03 0
800.09 0
800.16 0
800.22 0
800.29 0
800.35 0
800.41 0
800.48 0
800.54 0
800.61 0
800.67 0
800.74 0
800.80 0
800.87 0
800.93 0
801.00 0
801.06 0
801.13 0
801.19 0
801.26 0
801.32 0
801.39 0
801.45 0
801.52 0
801.58 0
801.65 0
801.71 0
801.78 0
801.84 0
801.91 0
801.97 0
802.04 0
802.10 0
802.17 0
802.23 0
802.29 0
802.36 0
802.42 0
802.49 0
802.55 0
802.62 0
802.68 0
802.75 0
802.81 0
802.88 0
802.94 0
803.01 0
803.07 0
803.14 0
803.20 0
803.27 0
803.33 0
803.40 0
803.46 0
803.53 0
803.59 0
803.66 0
803.72 0
803.79 0
803.85 0
803.92 0
803.98 0
804.05 0
804.11 0
804.18 0
804.24 0
804.31 0
804.37 0
804.44 0
804.50 0
804.57 0
804.63 0
804.70 0
804.76 0
804.83 0
804.89 0
804.96 0
805.02 0
805.09 0
805.15 0
805.22 0
805.28 0
805.35 0
805.41 0
805.48 0
805.54 0
805.61 0
805.67 0
805.74 0
805.80 0
805.87 0
805.93 0
806.00 0
806.06 0
806.13 0
806.19 0
806.26 0
806.32 0
806.39 0
806.45 0
806.52 0
806.58 0
806.65 0
806.71 0
806.78 0
806.84 0
806.91 0
806.97 0
807.04 0
807.10 0
807.17 0
807.23 0
807.30 0
807.36 0
807.43 0
807.49 0
807.56 0
807.62 0
807.69 0
807.75 0
807.82 0
807.88 0
807.95 0
808.01 0
808.08 0
808.14 0
808.21 0
808.27 0
808.34 0
808.40 0
808.47 0
808.53 0
808.60 0
808.66 0
808.73 0
808.80 0
808.86 0
808.93 0
808.99 0
809.06 0
809.12 0
809.19 0
809.25 0
809.32 0
809.38 0
809.45 0
809.51 0
809.58 0
809.64 0
809.71 0
809.77 0
809.84 0
809.90 0
809.97 0
810.03 0
810.10 0
810.16 0
810.23 0
810.29 0
810.36 0
810.42 0
810.49 0
810.55 0
810.62 0
810.69 0
810.75 0
810.82 0
810.88 0
810.95 0
811.01 0
811.08 0
811.14 0
811.21 0
811.27 0
811.34 0
811.40 0
811.47 0
811.53 0
811.60 0
811.66 0
811.73 0
811.79 0
811.86 0
811.92 0
811.99 0
812.06 0
812.12 0
812.19 0
812.25 0
812.32 0
812.38 0
812.45 0
812.51 0
812.58 0
812.64 0
812.71 0
812.77 0
812.84 0
812.90 0
812.97 0
813.03 0
813.10 0
813.17 0
813.23 0
813.30 0
813.36 0
813.43 0
813.49 0
813.56 0
813.62 0
813.69 0
813.75 0
813.82 0
813.88 0
813.95 0
814.01 0
814.08 0
814.14 0
814.21 0
814.28 0
814.34 0
814.41 0
814.47 0
814.54 0
814.60 0
814.67 0
814.73 0
814.80 0
814.86 0
814.93 0
814.99 0
815.06 0
815.13 0
815.19 0
815.26 0
815.32 0
815.39 0
815.45 0
815.52 0
815.58 0
815.65 0
815.71 0
815.78 0
815.84 0
815.91 0
815.98 0
816.04 0
816.11 0
816.17 0
816.24 0
816.30 0
816.37 0
816.43 0
816.50 0
816.56 0
816.63 0
816.70 0
816.76 0
816.83 0
816.89 0
816.96 0
817.02 0
817.09 0
817.15 0
817.22 0
817.28 0
817.35 0
817.42 0
817.48 0
817.55 0
817.61 0
817.68 0
817.74 0
817.81 0
817.87 0
817.94 0
818.01 0
818.07 0
818.14 0
818.20 0
818.27 0
818.33 0
818.40 0
818.46 0
818.53 0
818.59 0
818.66 0
818.73 0
818.79 0
818.86 0
818.92 0
818.99 0
819.05 0
819.12 0
819.18 0
819.25 0
819.32 0
819.38 0
819.45 0
819.51 0
819.58 0
819.64 0
819.71 0
819.77 0
819.84 0
819.91 0
819.97 0
820.04 0
820.10 0
820.17 0
820.23 0
820.30 0
820.37 0
820.43 0
820.50 0
820.56 0
820.63 0
820.69 0
820.76 0
820.82 0
820.89 0
820.96 0
821.02 0
821.09 0
821.15 0
821.22 0
821.28 0
821.35 0
821.41 0
821.48 0
821.55 0
821.61 0
821.68 0
821.74 0
821.81 0
821.87 0
821.94 0
822.01 0
822.07 0
822.14 0
822.20 0
822.27 0
822.33 0
822.40 0
822.47 0
822.53 0
822.60 0
822.66 0
822.73 0
822.79 0
822.86 0
822.93 0
822.99 0
823.06 0
823.12 0
823.19 0
823.25 0
823.32 0
823.39 0
823.45 0
823.52 0
823.58 0
823.65 0
823.71 0
823.78 0
823.85 0
823.91 0
823.98 0
824.04 0
824.11 0
824.17 0
824.24 0
824.31 0
824.37 0
824.44 0
824.50 0
824.57 0
824.63 0
824.70 0
824.77 0
824.83 0
824.90 0
824.96 0
825.03 0
825.09 0
825.16 0
825.23 0
825.29 0
825.36 0
825.42 0
825.49 0
825.56 0
825.62 0
825.69 0
825.75 0
825.82 0
825.88 0
825.95 0
826.02 0
826.08 0
826.15 0
826.21 0
826.28 0
826.35 0
826.41 0
826.48 0
826.54 0
826.61 0
826.67 0
826.74 0
826.81 0
826.87 0
826.94 0
827.00 0
827.07 0
827.14 0
827.20 0
827.27 0
827.33 0
827.40 0
827.47 0
827.53 0
827.60 0
827.66 0
827.73 0
827.79 0
827.86 0
827.93 0
827.99 0
828.06 0
828.12 0
828.19 0
828.26 0
828.32 0
828.39 0
828.45 0
828.52 0
828.59 0
828.65 0
828.72 0
828.78 0
828.85 0
828.92 0
828.98 0
829.05 0
829.11 0
829.18 0
829.24 0
829.31 0
829.38 0
829.44 0
829.51 0
829.57 0
829.64 0
829.71 0
829.77 0
829.84 0
829.90 0
829.97 0
830.04 0
830.10 0
830.17 0
830.23 0
830.30 0
830.37 0
830.43 0
830.50 0
830.56 0
830.63 0
830.70 0
830.76 0
830.83 0
830.89 0
830.96 0
831.03 0
831.09 0
831.16 0
831.22 0
831.29 0
831.36 0
831.42 0
831.49 0
831.55 0
831.62 0
831.69 0
831.75 0
831.82 0
831.89 0
831.95 0
832.02 0
832.08 0
832.15 0
832.22 0
832.28 0
832.35 0
832.41 0
832.48 0
832.55 0
832.61 0
832.68 0
832.74 0
832.81 0
832.88 0
832.94 0
833.01 0
833.07 0
833.14 0
833.21 0
833.27 0
833.34 0
833.41 0
833.47 0
833.54 0
833.60 0
833.67 0
833.74 0
833.80 0
833.87 0
833.93 0
834.00 0
834.07 0
834.13 0
834.20 0
834.26 0
834.33 0
834.40 0
834.46 0
834.53 0
834.60 0
834.66 0
834.73 0
834.79 0
834.86 0
834.93 0
834.99 0
835.06 0
835.13 0
835.19 0
835.26 0
835.32 0
835.39 0
835.46 0
835.52 0
835.59 0
835.65 0
835.72 0
835.79 0
835.85 0
835.92 0
835.99 0
836.05 0
836.12 0
836.18 0
836.25 0
836.32 0
836.38 0
836.45 0
836.52 0
836.58 0
836.65 0
836.71 0
836.78 0
836.85 0
836.91 0
836.98 0
837.05 0
837.11 0
837.18 0
837.24 0
837.31 0
837.38 0
837.44 0
837.51 0
837.58 0
837.64 0
837.71 0
837.77 0
837.84 0
837.91 0
837.97 0
838.04 0
838.11 0
838.17 0
838.24 0
838.31 0
838.37 0
838.44 0
838.50 0
838.57 0
838.64 0
838.70 0
838.77 0
838.84 0
838.90 0
838.97 0
839.03 0
839.10 0
839.17 0
839.23 0
839.30 0
839.37 0
839.43 0
839.50 0
839.57 0
839.63 0
839.70 0
839.76 0
839.83 0
839.90 0
839.96 0
840.03 0
840.10 0
840.16 0
840.23 0
840.30 0
840.36 0
840.43 0
840.49 0
840.56 0
840.63 0
840.69 0
840.76 0
840.83 0
840.89 0
840.96 0
841.03 0
841.09 0
841.16 0
841.23 0
841.29 0
841.36 0
841.42 0
841.49 0
841.56 0
841.62 0
841.69 0
841.76 0
841.82 0
841.89 0
841.96 0
842.02 0
842.09 0
842.16 0
842.22 0
842.29 0
842.35 0
842.42 0
842.49 0
842.55 0
842.62 0
842.69 0
842.75 0
842.82 0
842.89 0
842.95 0
843.02 0
843.09 0
843.15 0
843.22 0
843.29 0
843.35 0
843.42 0
843.49 0
843.55 0
843.62 0
843.68 0
843.75 0
843.82 0
843.88 0
843.95 0
844.02 0
844.08 0
844.15 0
844.22 0
844.28 0
844.35 0
844.42 0
844.48 0
844.55 0
844.62 0
844.68 0
844.75 0
844.82 0
844.88 0
844.95 0
845.02 0
845.08 0
845.15 0
845.22 0
845.28 0
845.35 0
845.42 0
845.48 0
845.55 0
845.62 0
845.68 0
845.75 0
845.82 0
845.88 0
845.95 0
846.01 0
846.08 0
846.15 0
846.21 0
846.28 0
846.35 0
846.41 0
846.48 0
846.55 0
846.61 0
846.68 0
846.75 0
846.81 0
846.88 0
846.95 0
847.01 0
847.08 0
847.15 0
847.21 0
847.28 0
847.35 0
847.41 0
847.48 0
847.55 0
847.61 0
847.68 0
847.75 0
847.81 0
847.88 0
847.95 0
848.01 0
848.08 0
848.15 0
848.21 0
848.28 0
848.35 0
848.41 0
848.48 0
848.55 0
848.62 0
848.68 0
848.75 0
848.82 0
848.88 0
848.95 0
849.02 0
849.08 0
849.15 0
849.22 0
849.28 0
849.35 0
849.42 0
849.48 0
849.55 0
849.62 0
849.68 0
849.75 0
849.82 0
849.88 0
849.95 0
850.02 0
850.08 0
850.15 0
850.22 0
850.28 0
850.35 0
850.42 0
850.48 0
850.55 0
850.62 0
850.68 0
850.75 0
850.82 0
850.89 0
850.95 0
851.02 0
851.09 0
851.15 0
851.22 0
851.29 0
851.35 0
851.42 0
851.49 0
851.55 0
851.62 0
851.69 0
851.75 0
851.82 0
851.89 0
851.95 0
852.02 0
852.09 0
852.15 0
852.22 0
852.29 0
852.36 0
852.42 0
852.49 0
852.56 0
852.62 0
852.69 0
852.76 0
852.82 0
852.89 0
852.96 0
853.02 0
853.09 0
853.16 0
853.22 0
853.29 0
853.36 0
853.43 0
853.49 0
853.56 0
853.63 0
853.69 0
853.76 0
853.83 0
853.89 0
853.96 0
854.03 0
854.09 0
854.16 0
854.23 0
854.30 0
854.36 0
854.43 0
854.50 0
854.56 0
854.63 0
854.70 0
854.76 0
854.83 0
854.90 0
854.97 0
855.03 0
855.10 0
855.17 0
855.23 0
855.30 0
855.37 0
855.43 0
855.50 0
855.57 0
855.64 0
855.70 0
855.77 0
855.84 0
855.90 0
855.97 0
856.04 0
856.10 0
856.17 0
856.24 0
856.31 0
856.37 0
856.44 0
856.51 0
856.57 0
856.64 0
856.71 0
856.77 0
856.84 0
856.91 0
856.98 0
857.04 0
857.11 0
857.18 0
857.24 0
857.31 0
857.38 0
857.44 0
857.51 0
857.58 0
857.65 0
857.71 0
857.78 0
857.85 0
857.91 0
857.98 0
858.05 0
858.12 0
858.18 0
858.25 0
858.32 0
858.38 0
858.45 0
858.52 0
858.59 0
858.65 0
858.72 0
858.79 0
858.85 0
858.92 0
858.99 0
859.06 0
859.12 0
859.19 0
859.26 0
859.32 0
859.39 0
859.46 0
859.53 0
859.59 0
859.66 0
859.73 0
859.79 0
859.86 0
859.93 0
860.00 0
860.06 0
860.13 0
860.20 0
860.26 0
860.33 0
860.40 0
860.47 0
860.53 0
860.60 0
860.67 0
860.73 0
860.80 0
860.87 0
860.94 0
861.00 0
861.07 0
861.14 0
861.20 0
861.27 0
861.34 0
861.41 0
861.47 0
861.54 0
861.61 0
861.68 0
861.74 0
861.81 0
861.88 0
861.94 0
862.01 0
862.08 0
862.15 0
862.21 0
862.28 0
862.35 0
862.42 0
862.48 0
862.55 0
862.62 0
862.68 0
862.75 0
862.82 0
862.89 0
862.95 0
863.02 0
863.09 0
863.16 0
863.22 0
863.29 0
863.36 0
863.42 0
863.49 0
863.56 0
863.63 0
863.69 0
863.76 0
863.83 0
863.90 0
863.96 0
864.03 0
864.10 0
864.16 0
864.23 0
864.30 0
864.37 0
864.43 0
864.50 0
864.57 0
864.64 0
864.70 0
864.77 0
864.84 0
864.91 0
864.97 0
865.04 0
865.11 0
865.17 0
865.24 0
865.31 0
865.38 0
865.44 0
865.51 0
865.58 0
865.65 0
865.71 0
865.78 0
865.85 0
865.92 0
865.98 0
866.05 0
866.12 0
866.19 0
866.25 0
866.32 0
866.39 0
866.46 0
866.52 0
866.59 0
866.66 0
866.73 0
866.79 0
866.86 0
866.93 0
866.99 0
867.06 0
867.13 0
867.20 0
867.26 0
867.33 0
867.40 0
867.47 0
867.53 0
867.60 0
867.67 0
867.74 0
867.80 0
867.87 0
867.94 0
868.01 0
868.07 0
868.14 0
868.21 0
868.28 0
868.34 0
868.41 0
868.48 0
868.55 0
868.61 0
868.68 0
868.75 0
868.82 0
868.88 0
868.95 0
869.02 0
869.09 0
869.15 0
869.22 0
869.29 0
869.36 0
869.42 0
869.49 0
869.56 0
869.63 0
869.69 0
869.76 0
869.83 0
869.90 0
869.96 0
870.03 0
870.10 0
870.17 0
870.23 0
870.30 0
870.37 0
870.44 0
870.51 0
870.57 0
870.64 0
870.71 0
870.78 0
870.84 0
870.91 0
870.98 0
871.05 0
871.11 0
871.18 0
871.25 0
871.32 0
871.38 0
871.45 0
871.52 0
871.59 0
871.65 0
871.72 0
871.79 0
871.86 0
871.92 0
871.99 0
872.06 0
872.13 0
872.20 0
872.26 0
872.33 0
872.40 0
872.47 0
872.53 0
872.60 0
872.67 0
872.74 0
872.80 0
872.87 0
872.94 0
873.01 0
873.08 0
873.14 0
873.21 0
873.28 0
873.35 0
873.41 0
873.48 0
873.55 0
873.62 0
873.68 0
873.75 0
873.82 0
873.89 0
873.96 0
874.02 0
874.09 0
874.16 0
874.23 0
874.29 0
874.36 0
874.43 0
874.50 0
874.56 0
874.63 0
874.70 0
874.77 0
874.84 0
874.90 0
874.97 0
875.04 0
875.11 0
875.17 0
875.24 0
875.31 0
875.38 0
875.45 0
875.51 0
875.58 0
875.65 0
875.72 0
875.78 0
875.85 0
875.92 0
875.99 0
876.06 0
876.12 0
876.19 0
876.26 0
876.33 0
876.39 0
876.46 0
876.53 0
876.60 0
876.67 0
876.73 0
876.80 0
876.87 0
876.94 0
877.00 0
877.07 0
877.14 0
877.21 0
877.28 0
877.34 0
877.41 0
877.48 0
877.55 0
877.62 0
877.68 0
877.75 0
877.82 0
877.89 0
877.95 0
878.02 0
878.09 0
878.16 0
878.23 0
878.29 0
878.36 0
878.43 0
878.50 0
878.57 0
878.63 0
878.70 0
878.77 0
878.84 0
878.90 0
878.97 0
879.04 0
879.11 0
879.18 0
879.24 0
879.31 0
879.38 0
879.45 0
879.52 0
879.58 0
879.65 0
879.72 0
879.79 0
879.86 0
879.92 0
879.99 0
880.06 0
880.13 0
880.20 0
880.26 0
880.33 0
880.40 0
880.47 0
880.54 0
880.60 0
880.67 0
880.74 0
880.81 0
880.88 0
880.94 0
881.01 0
881.08 0
881.15 0
881.21 0
881.28 0
881.35 0
881.42 0
881.49 0
881.55 0
881.62 0
881.69 0
881.76 0
881.83 0
881.90 0
881.96 0
882.03 0
882.10 0
882.17 0
882.24 0
882.30 0
882.37 0
882.44 0
882.51 0
882.58 0
882.64 0
882.71 0
882.78 0
882.85 0
882.92 0
882.98 0
883.05 0
883.12 0
883.19 0
883.26 0
883.32 0
883.39 0
883.46 0
883.53 0
883.60 0
883.66 0
883.73 0
883.80 0
883.87 0
883.94 0
884.00 0
884.07 0
884.14 0
884.21 0
884.28 0
884.35 0
884.41 0
884.48 0
884.55 0
884.62 0
884.69 0
884.75 0
884.82 0
884.89 0
884.96 0
885.03 0
885.09 0
885.16 0
885.23 0
885.30 0
885.37 0
885.44 0
885.50 0
885.57 0
885.64 0
885.71 0
885.78 0
885.84 0
885.91 0
885.98 0
886.05 0
886.12 0
886.19 0
886.25 0
886.32 0
886.39 0
886.46 0
886.53 0
886.59 0
886.66 0
886.73 0
886.80 0
886.87 0
886.94 0
887.00 0
887.07 0
887.14 0
887.21 0
887.28 0
887.34 0
887.41 0
887.48 0
887.55 0
887.62 0
887.69 0
887.75 0
887.82 0
887.89 0
887.96 0
888.03 0
888.10 0
888.16 0
888.23 0
888.30 0
888.37 0
888.44 0
888.51 0
888.57 0
888.64 0
888.71 0
888.78 0
888.85 0
888.91 0
888.98 0
889.05 0
889.12 0
889.19 0
889.26 0
889.32 0
889.39 0
889.46 0
889.53 0
889.60 0
889.67 0
889.73 0
889.80 0
889.87 0
889.94 0
890.01 0
890.08 0
890.14 0
890.21 0
890.28 0
890.35 0
890.42 0
890.49 0
890.55 0
890.62 0
890.69 0
890.76 0
890.83 0
890.90 0
890.96 0
891.03 0
891.10 0
891.17 0
891.24 0
891.31 0
891.37 0
891.44 0
891.51 0
891.58 0
891.65 0
891.72 0
891.79 0
891.85 0
891.92 0
891.99 0
892.06 0
892.13 0
892.20 0
892.26 0
892.33 0
892.40 0
892.47 0
892.54 0
892.61 0
892.67 0
892.74 0
892.81 0
892.88 0
892.95 0
893.02 0
893.09 0
893.15 0
893.22 0
893.29 0
893.36 0
893.43 0
893.50 0
893.56 0
893.63 0
893.70 0
893.77 0
893.84 0
893.91 0
893.98 0
894.04 0
894.11 0
894.18 0
894.25 0
894.32 0
894.39 0
894.45 0
894.52 0
894.59 0
894.66 0
894.73 0
894.80 0
894.87 0
894.93 0
895.00 0
895.07 0
895.14 0
895.21 0
895.28 0
895.35 0
895.41 0
895.48 0
895.55 0
895.62 0
895.69 0
895.76 0
895.83 0
895.89 0
895.96 0
896.03 0
896.10 0
896.17 0
896.24 0
896.31 0
896.37 0
896.44 0
896.51 0
896.58 0
896.65 0
896.72 0
896.79 0
896.85 0
896.92 0
896.99 0
897.06 0
897.13 0
897.20 0
897.27 0
897.33 0
897.40 0
897.47 0
897.54 0
897.61 0
897.68 0
897.75 0
897.81 0
897.88 0
897.95 0
898.02 0
898.09 0
898.16 0
898.23 0
898.29 0
898.36 0
898.43 0
898.50 0
898.57 0
898.64 0
898.71 0
898.78 0
898.84 0
898.91 0
898.98 0
899.05 0
899.12 0
899.19 0
899.26 0
899.32 0
899.39 0
899.46 0
899.53 0
899.60 0
899.67 0
899.74 0
899.81 0
899.87 0
899.94 0
900.01 0
900.08 0
900.15 0
900.22 0
900.29 0
900.36 0
900.42 0
900.49 0
900.56 0
900.63 0
900.70 0
900.77 0
900.84 0
900.91 0
900.97 0
901.04 0
901.11 0
901.18 0
901.25 0
901.32 0
901.39 0
901.46 0
901.52 0
901.59 0
901.66 0
901.73 0
901.80 0
901.87 0
901.94 0
902.01 0
902.07 0
902.14 0
902.21 0
902.28 0
902.35 0
902.42 0
902.49 0
902.56 0
902.62 0
902.69 0
902.76 0
902.83 0
902.90 0
902.97 0
903.04 0
903.11 0
903.18 0
903.24 0
903.31 0
903.38 0
903.45 0
903.52 0
903.59 0
903.66 0
903.73 0
903.79 0
903.86 0
903.93 0
904.00 0
904.07 0
904.14 0
904.21 0
904.28 0
904.35 0
904.41 0
904.48 0
904.55 0
904.62 0
904.69 0
904.76 0
904.83 0
904.90 0
904.97 0
905.03 0
905.10 0
905.17 0
905.24 0
905.31 0
905.38 0
905.45 0
905.52 0
905.59 0
905.65 0
905.72 0
905.79 0
905.86 0
905.93 0
906.00 0
906.07 0
906.14 0
906.21 0
906.28 0
906.34 0
906.41 0
906.48 0
906.55 0
906.62 0
906.69 0
906.76 0
906.83 0
906.90 0
906.97 0
907.03 0
907.10 0
907.17 0
907.24 0
907.31 0
907.38 0
907.45 0
907.52 0
907.59 0
907.65 0
907.72 0
907.79 0
907.86 0
907.93 0
908.00 0
908.07 0
908.14 0
908.21 0
908.28 0
908.35 0
908.41 0
908.48 0
908.55 0
908.62 0
908.69 0
908.76 0
908.83 0
908.90 0
908.97 0
909.04 0
909.10 0
909.17 0
909.24 0
909.31 0
909.38 0
909.45 0
909.52 0
909.59 0
909.66 0
909.73 0
909.80 0
909.86 0
909.93 0
910.00 0
910.07 0
910.14 0
910.21 0
910.28 0
910.35 0
910.42 0
910.49 0
910.56 0
910.62 0
910.69 0
910.76 0
910.83 0
910.90 0
910.97 0
911.04 0
911.11 0
911.18 0
911.25 0
911.32 0
911.39 0
911.45 0
911.52 0
911.59 0
911.66 0
911.73 0
911.80 0
911.87 0
911.94 0
912.01 0
912.08 0
912.15 0
912.21 0
912.28 0
912.35 0
912.42 0
912.49 0
912.56 0
912.63 0
912.70 0
912.77 0
912.84 0
912.91 0
912.98 0
913.05 0
913.11 0
913.18 0
913.25 0
913.32 0
913.39 0
913.46 0
913.53 0
913.60 0
913.67 0
913.74 0
913.81 0
913.88 0
913.95 0
914.01 0
914.08 0
914.15 0
914.22 0
914.29 0
914.36 0
914.43 0
914.50 0
914.57 0
914.64 0
914.71 0
914.78 0
914.85 0
914.91 0
914.98 0
915.05 0
915.12 0
915.19 0
915.26 0
915.33 0
915.40 0
915.47 0
915.54 0
915.61 0
915.68 0
915.75 0
915.82 0
915.89 0
915.95 0
916.02 0
916.09 0
916.16 0
916.23 0
916.30 0
916.37 0
916.44 0
916.51 0
916.58 0
916.65 0
916.72 0
916.79 0
916.86 0
916.93 0
916.99 0
917.06 0
917.13 0
917.20 0
917.27 0
917.34 0
917.41 0
917.48 0
917.55 0
917.62 0
917.69 0
917.76 0
917.83 0
917.90 0
917.97 0
918.04 0
918.10 0
918.17 0
918.24 0
918.31 0
918.38 0
918.45 0
918.52 0
918.59 0
918.66 0
918.73 0
918.80 0
918.87 0
918.94 0
919.01 0
919.08 0
919.15 0
919.22 0
919.28 0
919.35 0
919.42 0
919.49 0
919.56 0
919.63 0
919.70 0
919.77 0
919.84 0
919.91 0
919.98 0
920.05 0
920.12 0
920.19 0
920.26 0
920.33 0
920.40 0
920.47 0
920.54 0
920.60 0
920.67 0
920.74 0
920.81 0
920.88 0
920.95 0
921.02 0
921.09 0
921.16 0
921.23 0
921.30 0
921.37 0
921.44 0
921.51 0
921.58 0
921.65 0
921.72 0
921.79 0
921.86 0
921.93 0
922.00 0
922.06 0
922.13 0
922.20 0
922.27 0
922.34 0
922.41 0
922.48 0
922.55 0
922.62 0
922.69 0
922.76 0
922.83 0
922.90 0
922.97 0
923.04 0
923.11 0
923.18 0
923.25 0
923.32 0
923.39 0
923.46 0
923.53 0
923.60 0
923.67 0
923.73 0
923.80 0
923.87 0
923.94 0
924.01 0
924.08 0
924.15 0
924.22 0
924.29 0
924.36 0
924.43 0
924.50 0
924.57 0
924.64 0
924.71 0
924.78 0
924.85 0
924.92 0
924.99 0
925.06 0
925.13 0
925.20 0
925.27 0
925.34 0
925.41 0
925.48 0
925.55 0
925.62 0
925.68 0
925.75 0
925.82 0
925.89 0
925.96 0
926.03 0
926.10 0
926.17 0
926.24 0
926.31 0
926.38 0
926.45 0
926.52 0
926.59 0
926.66 0
926.73 0
926.80 0
926.87 0
926.94 0
927.01 0
927.08 0
927.15 0
927.22 0
927.29 0
927.36 0
927.43 0
927.50 0
927.57 0
927.64 0
927.71 0
927.78 0
927.85 0
927.92 0
927.99 0
928.06 0
928.13 0
928.20 0
928.27 0
928.33 0
928.40 0
928.47 0
928.54 0
928.61 0
928.68 0
928.75 0
928.82 0
928.89 0
928.96 0
929.03 0
929.10 0
929.17 0
929.24 0
929.31 0
929.38 0
929.45 0
929.52 0
929.59 0
929.66 0
929.73 0
929.80 0
929.87 0
929.94 0
930.01 0
930.08 0
930.15 0
930.22 0
930.29 0
930.36 0
930.43 0
930.50 0
930.57 0
930.64 0
930.71 0
930.78 0
930.85 0
930.92 0
930.99 0
931.06 0
931.13 0
931.20 0
931.27 0
931.34 0
931.41 0
931.48 0
931.55 0
931.62 0
931.69 0
931.76 0
931.83 0
931.90 0
931.97 0
932.04 0
932.11 0
932.18 0
932.25 0
932.32 0
932.39 0
932.46 0
932.53 0
932.60 0
932.67 0
932.74 0
932.81 0
932.88 0
932.95 0
933.02 0
933.09 0
933.16 0
933.23 0
933.30 0
933.37 0
933.44 0
933.51 0
933.58 0
933.65 0
933.72 0
933.79 0
933.86 0
933.93 0
934.00 0
934.07 0
934.14 0
934.21 0
934.28 0
934.35 0
934.42 0
934.49 0
934.56 0
934.63 0
934.70 0
934.77 0
934.84 0
934.91 0
934.98 0
935.05 0
935.12 0
935.19 0
935.26 0
935.33 0
935.40 0
935.47 0
935.54 0
935.61 0
935.68 0
935.75 0
935.82 0
935.89 0
935.96 0
936.03 0
936.10 0
936.17 0
936.24 0
936.31 0
936.38 0
936.45 0
936.52 0
936.59 0
936.66 0
936.73 0
936.80 0
936.87 0
936.94 0
937.01 0
937.08 0
937.15 0
937.22 0
937.29 0
937.36 0
937.43 0
937.50 0
937.57 0
937.64 0
937.71 0
937.78 0
937.85 0
937.92 0
937.99 0
938.06 0
938.13 0
938.20 0
938.27 0
938.34 0
938.41 0
938.48 0
938.55 0
938.62 0
938.69 0
938.76 0
938.83 0
938.90 0
938.97 0
939.04 0
939.11 0
939.18 0
939.25 0
939.32 0
939.39 0
939.46 0
939.53 0
939.60 0
939.67 0
939.74 0
939.82 0
939.89 0
939.96 0
940.03 0
940.10 0
940.17 0
940.24 0
940.31 0
940.38 0
940.45 0
940.52 0
940.59 0
940.66 0
940.73 0
940.80 0
940.87 0
940.94 0
941.01 0
941.08 0
941.15 0
941.22 0
941.29 0
941.36 0
941.43 0
941.50 0
941.57 0
941.64 0
941.71 0
941.78 0
941.85 0
941.92 0
941.99 0
942.06 0
942.13 0
942.20 0
942.27 0
942.34 0
942.42 0
942.49 0
942.56 0
942.63 0
942.70 0
942.77 0
942.84 0
942.91 0
942.98 0
943.05 0
943.12 0
943.19 0
943.26 0
943.33 0
943.40 0
943.47 0
943.54 0
943.61 0
943.68 0
943.75 0
943.82 0
943.89 0
943.96 0
944.03 0
944.10 0
944.17 0
944.24 0
944.31 0
944.38 0
944.46 0
944.53 0
944.60 0
944.67 0
944.74 0
944.81 0
944.88 0
944.95 0
945.02 0
945.09 0
945.16 0
945.23 0
945.30 0
945.37 0
945.44 0
945.51 0
945.58 0
945.65 0
945.72 0
945.79 0
945.86 0
945.93 0
946.00 0
946.07 0
946.15 0
946.22 0
946.29 0
946.36 0
946.43 0
946.50 0
946.57 0
946.64 0
946.71 0
946.78 0
946.85 0
946.92 0
946.99 0
947.06 0
947.13 0
947.20 0
947.27 0
947.34 0
947.41 0
947.48 0
947.55 0
947.63 0
947.70 0
947.77 0
947.84 0
947.91 0
947.98 0
948.05 0
948.12 0
948.19 0
948.26 0
948.33 0
948.40 0
948.47 0
948.54 0
948.61 0
948.68 0
948.75 0
948.82 0
948.90 0
948.97 0
949.04 0
949.11 0
949.18 0
949.25 0
949.32 0
949.39 0
949.46 0
949.53 0
949.60 0
949.67 0
949.74 0
949.81 0
949.88 0
949.95 0
950.02 0
950.09 0
950.17 0
950.24 0
950.31 0
950.38 0
950.45 0
950.52 0
950.59 0
950.66 0
950.73 0
950.80 0
950.87 0
950.94 0
951.01 0
951.08 0
951.15 0
951.22 0
951.30 0
951.37 0
951.44 0
951.51 0
951.58 0
951.65 0
951.72 0
951.79 0
951.86 0
951.93 0
952.00 0
952.07 0
952.14 0
952.21 0
952.28 0
952.36 0
952.43 0
952.50 0
952.57 0
952.64 0
952.71 0
952.78 0
952.85 0
952.92 0
952.99 0
953.06 0
953.13 0
953.20 0
953.27 0
953.35 0
953.42 0
953.49 0
953.56 0
953.63 0
953.70 0
953.77 0
953.84 0
953.91 0
953.98 0
954.05 0
954.12 0
954.19 0
954.26 0
954.34 0
954.41 0
954.48 0
954.55 0
954.62 0
954.69 0
954.76 0
954.83 0
954.90 0
954.97 0
955.04 0
955.11 0
955.18 0
955.26 0
955.33 0
955.40 0
955.47 0
955.54 0
955.61 0
955.68 0
955.75 0
955.82 0
955.89 0
955.96 0
956.03 0
956.11 0
956.18 0
956.25 0
956.32 0
956.39 0
956.46 0
956.53 0
956.60 0
956.67 0
956.74 0
956.81 0
956.88 0
956.96 0
957.03 0
957.10 0
957.17 0
957.24 0
957.31 0
957.38 0
957.45 0
957.52 0
957.59 0
957.66 0
957.74 0
957.81 0
957.88 0
957.95 0
958.02 0
958.09 0
958.16 0
958.23 0
958.30 0
958.37 0
958.44 0
958.51 0
958.59 0
958.66 0
958.73 0
958.80 0
958.87 0
958.94 0
959.01 0
959.08 0
959.15 0
959.22 0
959.30 0
959.37 0
959.44 0
959.51 0
959.58 0
959.65 0
959.72 0
959.79 0
959.86 0
959.93 0
960.00 0
960.08 0
960.15 0
960.22 0
960.29 0
960.36 0
960.43 0
960.50 0
960.57 0
960.64 0
960.71 0
960.79 0
960.86 0
960.93 0
961.00 0
961.07 0
961.14 0
961.21 0
961.28 0
961.35 0
961.42 0
961.50 0
961.57 0
961.64 0
961.71 0
961.78 0
961.85 0
961.92 0
961.99 0
962.06 0
962.13 0
962.21 0
962.28 0
962.35 0
962.42 0
962.49 0
962.56 0
962.63 0
962.70 0
962.77 0
962.85 0
962.92 0
962.99 0
963.06 0
963.13 0
963.20 0
963.27 0
963.34 0
963.41 0
963.49 0
963.56 0
963.63 0
963.70 0
963.77 0
963.84 0
963.91 0
963.98 0
964.05 0
964.13 0
964.20 0
964.27 0
964.34 0
964.41 0
964.48 0
964.55 0
964.62 0
964.69 0
964.77 0
964.84 0
964.91 0
964.98 0
965.05 0
965.12 0
965.19 0
965.26 0
965.33 0
965.41 0
965.48 0
965.55 0
965.62 0
965.69 0
965.76 0
965.83 0
965.90 0
965.98 0
966.05 0
966.12 0
966.19 0
966.26 0
966.33 0
966.40 0
966.47 0
966.54 0
966.62 0
966.69 0
966.76 0
966.83 0
966.90 0
966.97 0
967.04 0
967.11 0
967.19 0
967.26 0
967.33 0
967.40 0
967.47 0
967.54 0
967.61 0
967.68 0
967.76 0
967.83 0
967.90 0
967.97 0
968.04 0
968.11 0
968.18 0
968.25 0
968.33 0
968.40 0
968.47 0
968.54 0
968.61 0
968.68 0
968.75 0
968.82 0
968.90 0
968.97 0
969.04 0
969.11 0
969.18 0
969.25 0
969.32 0
969.40 0
969.47 0
969.54 0
969.61 0
969.68 0
969.75 0
969.82 0
969.89 0
969.97 0
970.04 0
970.11 0
970.18 0
970.25 0
970.32 0
970.39 0
970.47 0
970.54 0
970.61 0
970.68 0
970.75 0
970.82 0
970.89 0
970.96 0
971.04 0
971.11 0
971.18 0
971.25 0
971.32 0
971.39 0
971.46 0
971.54 0
971.61 0
971.68 0
971.75 0
971.82 0
971.89 0
971.96 0
972.04 0
972.11 0
972.18 0
972.25 0
972.32 0
972.39 0
972.46 0
972.54 0
972.61 0
972.68 0
972.75 0
972.82 0
972.89 0
972.96 0
973.04 0
973.11 0
973.18 0
973.25 0
973.32 0
973.39 0
973.46 0
973.54 0
973.61 0
973.68 0
973.75 0
973.82 0
973.89 0
973.96 0
974.04 0
974.11 0
974.18 0
974.25 0
974.32 0
974.39 0
974.47 0
974.54 0
974.61 0
974.68 0
974.75 0
974.82 0
974.89 0
974.97 0
975.04 0
975.11 0
975.18 0
975.25 0
975.32 0
975.40 0
975.47 0
975.54 0
975.61 0
975.68 0
975.75 0
975.82 0
975.90 0
975.97 0
976.04 0
976.11 0
976.18 0
976.25 0
976.33 0
976.40 0
976.47 0
976.54 0
976.61 0
976.68 0
976.75 0
976.83 0
976.90 0
976.97 0
977.04 0
977.11 0
977.18 0
977.26 0
977.33 0
977.40 0
977.47 0
977.54 0
977.61 0
977.69 0
977.76 0
977.83 0
977.90 0
977.97 0
978.04 0
978.12 0
978.19 0
978.26 0
978.33 0
978.40 0
978.47 0
978.55 0
978.62 0
978.69 0
978.76 0
978.83 0
978.90 0
978.98 0
979.05 0
979.12 0
979.19 0
979.26 0
979.33 0
979.41 0
979.48 0
979.55 0
979.62 0
979.69 0
979.76 0
979.84 0
979.91 0
979.98 0
980.05 0
980.12 0
980.19 0
980.27 0
980.34 0
980.41 0
980.48 0
980.55 0
980.62 0
980.70 0
980.77 0
980.84 0
980.91 0
980.98 0
981.05 0
981.13 0
981.20 0
981.27 0
981.34 0
981.41 0
981.49 0
981.56 0
981.63 0
981.70 0
981.77 0
981.84 0
981.92 0
981.99 0
982.06 0
982.13 0
982.20 0
982.27 0
982.35 0
982.42 0
982.49 0
982.56 0
982.63 0
982.71 0
982.78 0
982.85 0
982.92 0
982.99 0
983.06 0
983.14 0
983.21 0
983.28 0
983.35 0
983.42 0
983.50 0
983.57 0
983.64 0
983.71 0
983.78 0
983.85 0
983.93 0
984.00 0
984.07 0
984.14 0
984.21 0
984.29 0
984.36 0
984.43 0
984.50 0
984.57 0
984.65 0
984.72 0
984.79 0
984.86 0
984.93 0
985.00 0
985.08 0
985.15 0
985.22 0
985.29 0
985.36 0
985.44 0
985.51 0
985.58 0
985.65 0
985.72 0
985.80 0
985.87 0
985.94 0
986.01 0
986.08 0
986.16 0
986.23 0
986.30 0
986.37 0
986.44 0
986.51 0
986.59 0
986.66 0
986.73 0
986.80 0
986.87 0
986.95 0
987.02 0
987.09 0
987.16 0
987.23 0
987.31 0
987.38 0
987.45 0
987.52 0
987.59 0
987.67 0
987.74 0
987.81 0
987.88 0
987.95 0
988.03 0
988.10 0
988.17 0
988.24 0
988.31 0
988.39 0
988.46 0
988.53 0
988.60 0
988.67 0
988.75 0
988.82 0
988.89 0
988.96 0
989.03 0
989.11 0
989.18 0
989.25 0
989.32 0
989.39 0
989.47 1
989.54 1
989.61 1
989.68 1
989.75 2
989.83 2
989.90 2
989.97 2
990.04 1
990.12 1
990.19 1
990.26 1
990.33 0
990.40 0
990.48 0
990.55 0
990.62 0
990.69 0
990.76 0
990.84 0
990.91 0
990.98 0
991.05 0
991.12 0
991.20 0
991.27 0
991.34 0
991.41 1
991.49 1
991.56 1
991.63 1
991.70 1
991.77 1
991.85 1
991.92 1
991.99 1
992.06 1
992.13 0
992.21 0
992.28 0
992.35 0
992.42 0
992.50 0
992.57 0
992.64 0
992.71 0
992.78 0
992.86 0
992.93 0
993.00 0
993.07 0
993.14 0
993.22 0
993.29 0
993.36 0
993.43 0
993.51 0
993.58 0
993.65 0
993.72 1
993.79 0
993.87 0
993.94 0
994.01 0
994.08 0
994.16 0
994.23 0
994.30 0
994.37 0
994.44 0
994.52 0
994.59 0
994.66 0
994.73 0
994.81 0
994.88 0
994.95 0
995.02 0
995.09 0
995.17 0
995.24 0
995.31 0
995.38 0
995.46 0
995.53 0
995.60 0
995.67 0
995.74 0
995.82 0
995.89 0
995.96 0
996.03 0
996.11 0
996.18 0
996.25 0
996.32 0
996.40 0
996.47 0
996.54 0
996.61 0
996.68 0
996.76 0
996.83 0
996.90 0
996.97 0
997.05 0
997.12 0
997.19 0
997.26 0
997.34 0
997.41 0
997.48 0
997.55 0
997.63 0
997.70 0
997.77 0
997.84 0
997.91 0
997.99 0
998.06 0
998.13 0
998.20 0
998.28 0
998.35 0
998.42 0
998.49 0
998.57 0
998.64 0
998.71 0
998.78 0
998.86 0
998.93 0
999.00 0
999.07 0
999.14 0
999.22 0
999.29 0
999.36 0
999.43 0
999.51 0
999.58 0
999.65 0
999.72 0
999.80 0
999.87 0
999.94 0
1000.01 0
1000.09 0
1000.16 0
1000.23 0
1000.30 0
1000.38 0
1000.45 0
1000.52 0
1000.59 0
1000.67 0
1000.74 0
1000.81 0
1000.88 0
1000.96 0
1001.03 0
1001.10 0
1001.17 0
1001.25 0
1001.32 0
1001.39 0
1001.46 0
1001.54 0
1001.61 0
1001.68 0
1001.75 0
1001.83 0
1001.90 0
1001.97 0
1002.04 0
1002.12 0
1002.19 0
1002.26 0
1002.33 0
1002.41 0
1002.48 0
1002.55 0
1002.62 0
1002.70 0
1002.77 0
1002.84 0
1002.91 0
1002.99 0
1003.06 0
1003.13 0
1003.20 0
1003.28 0
1003.35 0
1003.42 0
1003.49 0
1003.57 0
1003.64 0
1003.71 0
1003.78 0
1003.86 0
1003.93 0
1004.00 0
1004.07 0
1004.15 0
1004.22 0
1004.29 0
1004.36 0
1004.44 0
1004.51 0
1004.58 0
1004.66 0
1004.73 0
1004.80 0
1004.87 0
1004.95 0
1005.02 0
1005.09 0
1005.16 0
1005.24 0
1005.31 1
1005.38 1
1005.45 1
1005.53 1
1005.60 1
1005.67 1
1005.74 1
1005.82 1
1005.89 1
1005.96 1
1006.03 1
1006.11 1
1006.18 1
1006.25 1
1006.33 2
1006.40 2
1006.47 2
1006.54 2
1006.62 2
1006.69 1
1006.76 1
1006.83 1
1006.91 1
1006.98 1
1007.05 1
1007.13 1
1007.20 1
1007.27 1
1007.34 1
1007.42 1
1007.49 1
1007.56 1
1007.63 1
1007.71 1
1007.78 1
1007.85 1
1007.92 1
1008.00 1
1008.07 1
1008.14 1
1008.22 2
1008.29 2
1008.36 2
1008.43 1
1008.51 1
1008.58 1
1008.65 0
1008.72 0
1008.80 0
1008.87 0
1008.94 0
1009.02 0
1009.09 0
1009.16 0
1009.23 0
1009.31 0
1009.38 0
1009.45 0
1009.53 0
1009.60 0
1009.67 0
1009.74 0
1009.82 0
1009.89 0
1009.96 1
1010.03 1
1010.11 1
1010.18 1
1010.25 0
1010.33 0
1010.40 0
1010.47 0
1010.54 0
1010.62 0
1010.69 0
1010.76 0
1010.84 0
1010.91 0
1010.98 0
1011.05 0
1011.13 0
1011.20 0
1011.27 0
1011.35 0
1011.42 0
1011.49 0
1011.56 0
1011.64 0
1011.71 0
1011.78 0
1011.86 0
1011.93 0
1012.00 0
1012.07 0
1012.15 0
1012.22 0
1012.29 0
1012.37 0
1012.44 0
1012.51 0
1012.58 0
1012.66 0
1012.73 0
1012.80 0
1012.88 0
1012.95 0
1013.02 0
1013.09 0
1013.17 0
1013.24 0
1013.31 0
1013.39 0
1013.46 0
1013.53 0
1013.60 0
1013.68 0
1013.75 0
1013.82 0
1013.90 0
1013.97 0
1014.04 0
1014.12 1
1014.19 1
1014.26 1
1014.33 1
1014.41 1
1014.48 1
1014.55 0
1014.63 0
1014.70 0
1014.77 0
1014.85 0
1014.92 0
1014.99 0
1015.06 0
1015.14 0
1015.21 0
1015.28 0
1015.36 0
1015.43 0
1015.50 0
1015.57 0
1015.65 0
1015.72 1
1015.79 1
1015.87 1
1015.94 1
1016.01 0
1016.09 0
1016.16 0
1016.23 0
1016.30 0
1016.38 0
1016.45 0
1016.52 0
1016.60 0
1016.67 0
1016.74 0
1016.82 0
1016.89 0
1016.96 0
1017.04 0
1017.11 0
1017.18 0
1017.25 0
1017.33 0
1017.40 0
1017.47 0
1017.55 0
1017.62 0
1017.69 0
1017.77 0
1017.84 0
1017.91 0
1017.99 0
1018.06 0
1018.13 0
1018.20 0
1018.28 0
1018.35 0
1018.42 0
1018.50 0
1018.57 0
1018.64 0
1018.72 0
1018.79 0
1018.86 0
1018.94 0
1019.01 0
1019.08 0
1019.15 0
1019.23 0
1019.30 0
1019.37 0
1019.45 0
1019.52 0
1019.59 0
1019.67 0
1019.74 0
1019.81 0
1019.89 0
1019.96 0
1020.03 0
1020.11 0
1020.18 0
1020.25 0
1020.33 0
1020.40 0
1020.47 0
1020.54 0
1020.62 0
1020.69 0
1020.76 0
1020.84 0
1020.91 0
1020.98 0
1021.06 0
1021.13 0
1021.20 0
1021.28 0
1021.35 0
1021.42 0
1021.50 0
1021.57 0
1021.64 0
1021.72 0
1021.79 0
1021.86 0
1021.94 0
1022.01 0
1022.08 0
1022.16 0
1022.23 0
1022.30 0
1022.37 0
1022.45 0
1022.52 0
1022.59 0
1022.67 0
1022.74 0
1022.81 0
1022.89 0
1022.96 0
1023.03 0
1023.11 0
1023.18 0
1023.25 1
1023.33 1
1023.40 2
1023.47 3
1023.55 5
1023.62 6
1023.69 7
1023.77 8
1023.84 9
1023.91 9
1023.99 9
1024.06 9
1024.13 8
1024.21 7
1024.28 7
1024.35 6
1024.43 6
1024.50 6
1024.57 6
1024.65 7
1024.72 7
1024.79 8
1024.87 8
1024.94 8
1025.01 8
1025.09 7
1025.16 7
1025.23 6
1025.31 6
1025.38 6
1025.45 6
1025.53 6
1025.60 6
1025.67 5
1025.75 5
1025.82 5
1025.89 6
1025.97 6
1026.04 6
1026.11 6
1026.19 6
1026.26 6
1026.33 6
1026.41 6
1026.48 5
1026.55 5
1026.63 5
1026.70 4
1026.77 4
1026.85 4
1026.92 4
1026.99 4
1027.07 3
1027.14 3
1027.21 3
1027.29 2
1027.36 2
1027.43 3
1027.51 3
1027.58 4
1027.65 5
1027.73 6
1027.80 7
1027.88 8
1027.95 8
1028.02 8
1028.10 7
1028.17 7
1028.24 6
1028.32 6
1028.39 5
1028.46 5
1028.54 5
1028.61 5
1028.68 5
1028.76 6
1028.83 5
1028.90 5
1028.98 5
1029.05 4
1029.12 4
1029.20 4
1029.27 3
1029.34 4
1029.42 4
1029.49 4
1029.56 4
1029.64 4
1029.71 4
1029.79 4
1029.86 4
1029.93 4
1030.01 3
1030.08 3
1030.15 3
1030.23 3
1030.30 2
1030.37 2
1030.45 2
1030.52 2
1030.59 1
1030.67 1
1030.74 1
1030.81 1
1030.89 1
1030.96 1
1031.04 1
1031.11 1
1031.18 1
1031.26 1
1031.33 1
1031.40 1
1031.48 1
1031.55 1
1031.62 2
1031.70 2
1031.77 2
1031.84 2
1031.92 2
1031.99 2
1032.07 2
1032.14 1
1032.21 1
1032.29 1
1032.36 1
1032.43 1
1032.51 1
1032.58 0
1032.65 0
1032.73 0
1032.80 0
1032.88 0
1032.95 0
1033.02 0
1033.10 1
1033.17 1
1033.24 1
1033.32 1
1033.39 1
1033.46 1
1033.54 1
1033.61 1
1033.68 1
1033.76 1
1033.83 1
1033.91 1
1033.98 1
1034.05 1
1034.13 1
1034.20 1
1034.27 1
1034.35 1
1034.42 1
1034.50 1
1034.57 0
1034.64 0
1034.72 0
1034.79 0
1034.86 0
1034.94 0
1035.01 0
1035.08 0
1035.16 0
1035.23 0
1035.31 0
1035.38 0
1035.45 0
1035.53 0
1035.60 0
1035.67 0
1035.75 0
1035.82 1
1035.90 1
1035.97 1
1036.04 1
1036.12 1
1036.19 1
1036.26 1
1036.34 1
1036.41 1
1036.49 0
1036.56 0
1036.63 0
1036.71 0
1036.78 0
1036.85 0
1036.93 0
1037.00 0
1037.08 0
1037.15 0
1037.22 0
1037.30 0
1037.37 0
1037.44 0
1037.52 1
1037.59 1
1037.67 1
1037.74 1
1037.81 2
1037.89 1
1037.96 1
1038.03 1
1038.11 1
1038.18 1
1038.26 1
1038.33 1
1038.40 1
1038.48 1
1038.55 1
1038.63 1
1038.70 1
1038.77 1
1038.85 1
1038.92 1
1038.99 0
1039.07 0
1039.14 0
1039.22 0
1039.29 1
1039.36 1
1039.44 1
1039.51 1
1039.58 0
1039.66 0
1039.73 0
1039.81 0
1039.88 0
1039.95 1
1040.03 1
1040.10 1
1040.18 2
1040.25 2
1040.32 2
1040.40 2
1040.47 2
1040.55 1
1040.62 1
1040.69 1
1040.77 0
1040.84 0
1040.91 0
1040.99 0
1041.06 0
1041.14 0
1041.21 1
1041.28 1
1041.36 1
1041.43 1
1041.51 1
1041.58 1
1041.65 1
1041.73 1
1041.80 1
1041.88 1
1041.95 1
1042.02 1
1042.10 1
1042.17 1
1042.25 1
1042.32 1
1042.39 1
1042.47 0
1042.54 0
1042.62 1
1042.69 1
1042.76 1
1042.84 2
1042.91 3
1042.99 4
1043.06 5
1043.13 6
1043.21 6
1043.28 7
1043.35 7
1043.43 7
1043.50 7
1043.58 7
1043.65 8
1043.72 8
1043.80 8
1043.87 9
1043.95 9
1044.02 9
1044.09 9
1044.17 9
1044.24 9
1044.32 8
1044.39 8
1044.47 8
1044.54 8
1044.61 9
1044.69 9
1044.76 10
1044.84 11
1044.91 11
1044.98 12
1045.06 12
1045.13 13
1045.21 12
1045.28 12
1045.35 12
1045.43 12
1045.50 12
1045.58 11
1045.65 11
1045.72 10
1045.80 9
1045.87 8
1045.95 7
1046.02 6
1046.09 6
1046.17 5
1046.24 5
1046.32 5
1046.39 4
1046.46 4
1046.54 4
1046.61 4
1046.69 4
1046.76 4
1046.84 3
1046.91 3
1046.98 3
1047.06 3
1047.13 3
1047.21 3
1047.28 3
1047.35 4
1047.43 4
1047.50 4
1047.58 4
1047.65 5
1047.72 5
1047.80 5
1047.87 4
1047.95 4
1048.02 4
1048.10 4
1048.17 4
1048.24 4
1048.32 5
1048.39 5
1048.47 5
1048.54 5
1048.61 5
1048.69 5
1048.76 5
1048.84 4
1048.91 4
1048.99 3
1049.06 3
1049.13 3
1049.21 3
1049.28 3
1049.36 3
1049.43 4
1049.51 4
1049.58 4
1049.65 5
1049.73 5
1049.80 5
1049.88 5
1049.95 4
1050.02 4
1050.10 4
1050.17 4
1050.25 4
1050.32 4
1050.40 4
1050.47 4
1050.54 4
1050.62 4
1050.69 4
1050.77 4
1050.84 4
1050.92 4
1050.99 4
1051.06 5
1051.14 5
1051.21 6
1051.29 6
1051.36 7
1051.44 7
1051.51 7
1051.58 7
1051.66 8
1051.73 8
1051.81 8
1051.88 9
1051.96 8
1052.03 8
1052.10 7
1052.18 7
1052.25 6
1052.33 5
1052.40 5
1052.48 5
1052.55 5
1052.62 5
1052.70 5
1052.77 5
1052.85 5
1052.92 4
1053.00 4
1053.07 4
1053.14 4
1053.22 4
1053.29 4
1053.37 5
1053.44 5
1053.52 6
1053.59 6
1053.66 6
1053.74 6
1053.81 6
1053.89 5
1053.96 5
1054.04 4
1054.11 4
1054.19 3
1054.26 2
1054.33 2
1054.41 2
1054.48 2
1054.56 2
1054.63 2
1054.71 2
1054.78 1
1054.85 1
1054.93 1
1055.00 1
1055.08 1
1055.15 1
1055.23 2
1055.30 2
1055.38 2
1055.45 2
1055.52 2
1055.60 1
1055.67 1
1055.75 0
1055.82 0
1055.90 0
1055.97 0
1056.05 0
1056.12 1
1056.19 1
1056.27 2
1056.34 2
1056.42 3
1056.49 3
1056.57 3
1056.64 3
1056.72 3
1056.79 2
1056.86 1
1056.94 1
1057.01 0
1057.09 0
1057.16 0
1057.24 0
1057.31 0
1057.39 0
1057.46 0
1057.53 0
1057.61 1
1057.68 1
1057.76 1
1057.83 1
1057.91 1
1057.98 1
1058.06 1
1058.13 1
1058.21 1
1058.28 1
1058.35 1
1058.43 0
1058.50 0
1058.58 0
1058.65 0
1058.73 0
1058.80 0
1058.88 1
1058.95 1
1059.02 2
1059.10 3
1059.17 3
1059.25 3
1059.32 3
1059.40 3
1059.47 3
1059.55 2
1059.62 2
1059.70 3
1059.77 3
1059.85 3
1059.92 3
1059.99 3
1060.07 2
1060.14 2
1060.22 2
1060.29 2
1060.37 2
1060.44 2
1060.52 2
1060.59 3
1060.67 3
1060.74 3
1060.81 3
1060.89 3
1060.96 3
1061.04 3
1061.11 4
1061.19 4
1061.26 4
1061.34 4
1061.41 5
1061.49 5
1061.56 5
1061.64 5
1061.71 4
1061.78 4
1061.86 4
1061.93 3
1062.01 3
1062.08 2
1062.16 2
1062.23 2
1062.31 2
1062.38 2
1062.46 2
1062.53 1
1062.61 1
1062.68 1
1062.76 1
1062.83 0
1062.90 0
1062.98 0
1063.05 0
1063.13 0
1063.20 0
1063.28 0
1063.35 1
1063.43 1
1063.50 1
1063.58 2
1063.65 2
1063.73 3
1063.80 3
1063.88 4
1063.95 4
1064.03 4
1064.10 4
1064.17 4
1064.25 5
1064.32 5
1064.40 5
1064.47 5
1064.55 5
1064.62 5
1064.70 6
1064.77 6
1064.85 7
1064.92 7
1065.00 8
1065.07 8
1065.15 9
1065.22 9
1065.30 9
1065.37 9
1065.45 9
1065.52 9
1065.59 9
1065.67 9
1065.74 9
1065.82 9
1065.89 10
1065.97 10
1066.04 10
1066.12 10
1066.19 10
1066.27 10
1066.34 10
1066.42 10
1066.49 10
1066.57 10
1066.64 9
1066.72 9
1066.79 8
1066.87 8
1066.94 7
1067.02 6
1067.09 6
1067.17 6
1067.24 6
1067.32 7
1067.39 8
1067.47 8
1067.54 9
1067.61 9
1067.69 9
1067.76 8
1067.84 8
1067.91 8
1067.99 8
1068.06 8
1068.14 8
1068.21 9
1068.29 10
1068.36 10
1068.44 11
1068.51 11
1068.59 12
1068.66 12
1068.74 11
1068.81 11
1068.89 10
1068.96 9
1069.04 8
1069.11 8
1069.19 7
1069.26 7
1069.34 6
1069.41 6
1069.49 6
1069.56 6
1069.64 6
1069.71 6
1069.79 6
1069.86 6
1069.94 6
1070.01 6
1070.09 7
1070.16 6
1070.24 6
1070.31 6
1070.39 6
1070.46 5
1070.54 5
1070.61 5
1070.69 5
1070.76 6
1070.84 6
1070.91 5
1070.99 5
1071.06 5
1071.14 5
1071.21 5
1071.29 4
1071.36 4
1071.44 3
1071.51 3
1071.59 2
1071.66 2
1071.74 2
1071.81 2
1071.89 2
1071.96 2
1072.04 1
1072.11 1
1072.19 1
1072.26 0
1072.34 0
1072.41 0
1072.49 0
1072.56 0
1072.64 0
1072.71 0
1072.79 0
1072.86 0
1072.94 0
1073.01 1
1073.09 1
1073.16 1
1073.24 0
1073.31 0
1073.39 0
1073.46 0
1073.54 0
1073.61 0
1073.69 0
1073.76 0
1073.84 0
1073.91 0
1073.99 0
1074.06 0
1074.14 0
1074.21 1
1074.29 1
1074.36 1
1074.44 2
1074.51 2
1074.59 3
1074.66 3
1074.74 3
1074.81 3
1074.89 3
1074.96 3
1075.04 2
1075.11 2
1075.19 2
1075.26 2
1075.34 2
1075.41 3
1075.49 3
1075.56 4
1075.64 4
1075.71 3
1075.79 3
1075.86 2
1075.94 2
1076.01 1
1076.09 1
1076.16 1
1076.24 1
1076.31 1
1076.39 2
1076.46 3
1076.54 4
1076.62 5
1076.69 6
1076.77 6
1076.84 7
1076.92 7
1076.99 7
1077.07 7
1077.14 7
1077.22 7
1077.29 7
1077.37 7
1077.44 7
1077.52 7
1077.59 6
1077.67 6
1077.74 6
1077.82 6
1077.89 6
1077.97 6
1078.04 6
1078.12 6
1078.19 7
1078.27 7
1078.34 7
1078.42 7
1078.49 7
1078.57 7
1078.65 8
1078.72 8
1078.80 8
1078.87 8
1078.95 8
1079.02 8
1079.10 8
1079.17 8
1079.25 7
1079.32 7
1079.40 7
1079.47 6
1079.55 6
1079.62 6
1079.70 6
1079.77 7
1079.85 7
1079.92 8
1080.00 8
1080.08 8
1080.15 8
1080.23 8
1080.30 7
1080.38 7
1080.45 6
1080.53 7
1080.60 7
1080.68 8
1080.75 9
1080.83 9
1080.90 10
1080.98 10
1081.05 10
1081.13 9
1081.20 9
1081.28 8
1081.36 7
1081.43 7
1081.51 7
1081.58 7
1081.66 8
1081.73 9
1081.81 10
1081.88 11
1081.96 12
1082.03 13
1082.11 14
1082.18 15
1082.26 15
1082.33 15
1082.41 14
1082.49 13
1082.56 12
1082.64 10
1082.71 9
1082.79 7
1082.86 5
1082.94 4
1083.01 3
1083.09 3
1083.16 3
1083.24 4
1083.31 5
1083.39 6
1083.47 6
1083.54 6
1083.62 6
1083.69 6
1083.77 5
1083.84 5
1083.92 5
1083.99 4
1084.07 4
1084.14 4
1084.22 4
1084.30 3
1084.37 3
1084.45 2
1084.52 2
1084.60 2
1084.67 2
1084.75 3
1084.82 4
1084.90 5
1084.97 6
1085.05 7
1085.12 8
1085.20 8
1085.28 8
1085.35 8
1085.43 8
1085.50 8
1085.58 8
1085.65 7
1085.73 6
1085.80 6
1085.88 5
1085.96 4
1086.03 4
1086.11 4
1086.18 4
1086.26 4
1086.33 4
1086.41 5
1086.48 5
1086.56 5
1086.63 5
1086.71 4
1086.79 3
1086.86 3
1086.94 2
1087.01 2
1087.09 1
1087.16 1
1087.24 1
1087.31 1
1087.39 1
1087.47 0
1087.54 0
1087.62 0
1087.69 0
1087.77 0
1087.84 0
1087.92 0
1087.99 0
1088.07 0
1088.15 0
1088.22 0
1088.30 1
1088.37 1
1088.45 1
1088.52 2
1088.60 2
1088.67 2
1088.75 2
1088.83 2
1088.90 2
1088.98 3
1089.05 4
1089.13 4
1089.20 5
1089.28 5
1089.35 5
1089.43 4
1089.51 3
1089.58 3
1089.66 2
1089.73 1
1089.81 1
1089.88 2
1089.96 2
1090.04 2
1090.11 2
1090.19 2
1090.26 2
1090.34 2
1090.41 2
1090.49 2
1090.56 2
1090.64 2
1090.72 3
1090.79 3
1090.87 3
1090.94 4
1091.02 4
1091.09 4
1091.17 5
1091.25 5
1091.32 6
1091.40 7
1091.47 7
1091.55 8
1091.62 8
1091.70 8
1091.78 8
1091.85 8
1091.93 8
1092.00 7
1092.08 7
1092.15 7
1092.23 6
1092.31 6
1092.38 6
1092.46 5
1092.53 5
1092.61 5
1092.68 5
1092.76 5
1092.84 6
1092.91 7
1092.99 7
1093.06 8
1093.14 9
1093.21 9
1093.29 8
1093.37 8
1093.44 7
1093.52 6
1093.59 5
1093.67 5
1093.74 5
1093.82 5
1093.90 6
1093.97 7
1094.05 7
1094.12 7
1094.20 7
1094.27 7
1094.35 7
1094.43 7
1094.50 6
1094.58 6
1094.65 7
1094.73 7
1094.80 8
1094.88 8
1094.96 9
1095.03 9
1095.11 9
1095.18 9
1095.26 10
1095.34 10
1095.41 10
1095.49 11
1095.56 12
1095.64 12
1095.71 12
1095.79 13
1095.87 13
1095.94 12
1096.02 12
1096.09 12
1096.17 12
1096.25 12
1096.32 11
1096.40 11
1096.47 11
1096.55 11
1096.62 11
1096.70 11
1096.78 11
1096.85 11
1096.93 11
1097.00 11
1097.08 10
1097.16 10
1097.23 9
1097.31 9
1097.38 9
1097.46 8
1097.54 8
1097.61 8
1097.69 7
1097.76 7
1097.84 7
1097.91 7
1097.99 7
1098.07 7
1098.14 8
1098.22 8
1098.29 9
1098.37 11
1098.45 12
1098.52 13
1098.60 15
1098.67 15
1098.75 16
1098.83 15
1098.90 15
1098.98 14
1099.05 14
1099.13 13
1099.21 12
1099.28 12
1099.36 11
1099.43 11
1099.51 10
1099.59 9
1099.66 8
1099.74 8
1099.81 7
1099.89 6
1099.96 6
1100.04 5
1100.12 6
1100.19 6
1100.27 7
1100.34 8
1100.42 9
1100.50 10
1100.57 10
1100.65 9
1100.72 9
1100.80 8
1100.88 7
1100.95 6
1101.03 6
1101.10 5
1101.18 5
1101.26 4
1101.33 4
1101.41 4
1101.48 4
1101.56 4
1101.64 5
1101.71 5
1101.79 6
1101.87 7
1101.94 7
1102.02 7
1102.09 7
1102.17 6
1102.25 6
1102.32 5
1102.40 4
1102.47 3
1102.55 3
1102.63 2
1102.70 2
1102.78 2
1102.85 2
1102.93 2
1103.01 3
1103.08 3
1103.16 4
1103.23 4
1103.31 4
1103.39 4
1103.46 4
1103.54 5
1103.61 5
1103.69 5
1103.77 5
1103.84 5
1103.92 5
1104.00 4
1104.07 4
1104.15 4
1104.22 3
1104.30 3
1104.38 3
1104.45 3
1104.53 4
1104.60 4
1104.68 4
1104.76 5
1104.83 5
1104.91 5
1104.98 5
1105.06 5
1105.14 5
1105.21 4
1105.29 4
1105.37 4
1105.44 4
1105.52 4
1105.59 4
1105.67 5
1105.75 5
1105.82 6
1105.90 6
1105.97 7
1106.05 7
1106.13 7
1106.20 7
1106.28 8
1106.36 8
1106.43 8
1106.51 9
1106.58 10
1106.66 11
1106.74 11
1106.81 12
1106.89 12
1106.97 13
1107.04 13
1107.12 13
1107.19 13
1107.27 13
1107.35 14
1107.42 15
1107.50 17
1107.58 19
1107.65 21
1107.73 23
1107.80 25
1107.88 26
1107.96 27
1108.03 28
1108.11 27
1108.19 27
1108.26 25
1108.34 23
1108.41 22
1108.49 20
1108.57 18
1108.64 17
1108.72 15
1108.80 14
1108.87 13
1108.95 12
1109.02 11
1109.10 11
1109.18 10
1109.25 10
1109.33 10
1109.41 10
1109.48 10
1109.56 10
1109.63 11
1109.71 11
1109.79 12
1109.86 12
1109.94 13
1110.02 14
1110.09 15
1110.17 16
1110.24 17
1110.32 17
1110.40 17
1110.47 17
1110.55 17
1110.63 17
1110.70 17
1110.78 17
1110.86 16
1110.93 16
1111.01 15
1111.08 15
1111.16 14
1111.24 14
1111.31 14
1111.39 14
1111.47 14
1111.54 13
1111.62 13
1111.70 12
1111.77 12
1111.85 11
1111.92 11
1112.00 11
1112.08 11
1112.15 11
1112.23 11
1112.31 12
1112.38 12
1112.46 12
1112.54 11
1112.61 11
1112.69 11
1112.77 10
1112.84 10
1112.92 10
1112.99 11
1113.07 11
1113.15 11
1113.22 12
1113.30 12
1113.38 12
1113.45 12
1113.53 13
1113.61 13
1113.68 13
1113.76 14
1113.84 15
1113.91 15
1113.99 17
1114.06 18
1114.14 20
1114.22 22
1114.29 23
1114.37 24
1114.45 25
1114.52 25
1114.60 25
1114.68 25
1114.75 24
1114.83 23
1114.91 22
1114.98 20
1115.06 19
1115.14 18
1115.21 18
1115.29 18
1115.36 19
1115.44 21
1115.52 22
1115.59 24
1115.67 25
1115.75 26
1115.82 25
1115.90 24
1115.98 23
1116.05 21
1116.13 19
1116.21 18
1116.28 16
1116.36 15
1116.44 15
1116.51 15
1116.59 15
1116.67 15
1116.74 15
1116.82 15
1116.90 14
1116.97 14
1117.05 13
1117.12 12
1117.20 12
1117.28 11
1117.35 11
1117.43 11
1117.51 12
1117.58 12
1117.66 13
1117.74 13
1117.81 14
1117.89 14
1117.97 15
1118.04 15
1118.12 15
1118.20 14
1118.27 13
1118.35 12
1118.43 11
1118.50 11
1118.58 10
1118.66 10
1118.73 10
1118.81 11
1118.89 11
1118.96 11
1119.04 11
1119.12 11
1119.19 10
1119.27 10
1119.35 9
1119.42 9
1119.50 9
1119.58 9
1119.65 9
1119.73 9
1119.81 9
1119.88 9
1119.96 9
1120.04 9
1120.11 9
1120.19 9
1120.27 9
1120.34 10
1120.42 10
1120.50 10
1120.57 10
1120.65 10
1120.73 9
1120.80 8
1120.88 8
1120.96 7
1121.03 7
1121.11 7
1121.19 8
1121.26 9
1121.34 9
1121.42 10
1121.49 10
1121.57 11
1121.65 11
1121.72 10
1121.80 10
1121.88 10
1121.95 9
1122.03 9
1122.11 8
1122.18 8
1122.26 7
1122.34 7
1122.41 7
1122.49 7
1122.57 8
1122.64 8
1122.72 8
1122.80 9
1122.87 8
1122.95 8
1123.03 7
1123.10 7
1123.18 6
1123.26 6
1123.34 5
1123.41 5
1123.49 6
1123.57 7
1123.64 8
1123.72 9
1123.80 10
1123.87 10
1123.95 11
1124.03 11
1124.10 10
1124.18 10
1124.26 8
1124.33 7
1124.41 6
1124.49 4
1124.56 3
1124.64 3
1124.72 2
1124.79 2
1124.87 3
1124.95 3
1125.02 3
1125.10 3
1125.18 3
1125.26 3
1125.33 3
1125.41 3
1125.49 3
1125.56 3
1125.64 2
1125.72 2
1125.79 2
1125.87 2
1125.95 2
1126.02 2
1126.10 3
1126.18 3
1126.25 4
1126.33 4
1126.41 4
1126.49 4
1126.56 3
1126.64 2
1126.72 1
1126.79 0
1126.87 0
1126.95 0
1127.02 0
1127.10 0
1127.18 0
1127.25 0
1127.33 0
1127.41 0
1127.48 1
1127.56 2
1127.64 4
1127.72 5
1127.79 6
1127.87 6
1127.95 6
1128.02 6
1128.10 5
1128.18 4
1128.25 4
1128.33 4
1128.41 4
1128.49 4
1128.56 4
1128.64 5
1128.72 5
1128.79 4
1128.87 3
1128.95 3
1129.02 2
1129.10 1
1129.18 1
1129.25 1
1129.33 2
1129.41 3
1129.49 4
1129.56 6
1129.64 7
1129.72 8
1129.79 8
1129.87 8
1129.95 8
1130.02 7
1130.10 6
1130.18 5
1130.26 5
1130.33 5
1130.41 5
1130.49 6
1130.56 7
1130.64 7
1130.72 8
1130.79 9
1130.87 9
1130.95 9
1131.03 8
1131.10 8
1131.18 8
1131.26 7
1131.33 7
1131.41 7
1131.49 7
1131.57 7
1131.64 7
1131.72 7
1131.80 7
1131.87 7
1131.95 7
1132.03 6
1132.10 6
1132.18 6
1132.26 6
1132.34 5
1132.41 5
1132.49 5
1132.57 5
1132.64 5
1132.72 4
1132.80 4
1132.88 4
1132.95 5
1133.03 5
1133.11 6
1133.18 6
1133.26 7
1133.34 7
1133.42 7
1133.49 7
1133.57 6
1133.65 5
1133.72 5
1133.80 4
1133.88 5
1133.96 5
1134.03 7
1134.11 8
1134.19 10
1134.26 12
1134.34 13
1134.42 14
1134.50 15
1134.57 15
1134.65 15
1134.73 15
1134.80 16
1134.88 17
1134.96 19
1135.04 20
1135.11 21
1135.19 22
1135.27 22
1135.34 22
1135.42 22
1135.50 23
1135.58 23
1135.65 23
1135.73 24
1135.81 24
1135.88 24
1135.96 24
1136.04 23
1136.12 23
1136.19 22
1136.27 23
1136.35 24
1136.42 26
1136.50 28
1136.58 31
1136.66 34
1136.73 36
1136.81 38
1136.89 40
1136.97 41
1137.04 41
1137.12 41
1137.20 41
1137.27 40
1137.35 39
1137.43 38
1137.51 37
1137.58 35
1137.66 34
1137.74 33
1137.82 32
1137.89 31
1137.97 31
1138.05 31
1138.12 31
1138.20 31
1138.28 31
1138.36 30
1138.43 29
1138.51 27
1138.59 25
1138.67 23
1138.74 22
1138.82 20
1138.90 18
1138.97 17
1139.05 15
1139.13 14
1139.21 13
1139.28 12
1139.36 11
1139.44 11
1139.52 10
1139.59 11
1139.67 11
1139.75 12
1139.83 12
1139.90 13
1139.98 14
1140.06 14
1140.13 14
1140.21 14
1140.29 13
1140.37 12
1140.44 11
1140.52 10
1140.60 9
1140.68 7
1140.75 7
1140.83 6
1140.91 6
1140.99 6
1141.06 7
1141.14 7
1141.22 8
1141.30 9
1141.37 10
1141.45 10
1141.53 11
1141.60 10
1141.68 10
1141.76 9
1141.84 8
1141.91 7
1141.99 5
1142.07 4
1142.15 3
1142.22 3
1142.30 3
1142.38 3
1142.46 4
1142.53 5
1142.61 6
1142.69 6
1142.77 6
1142.84 6
1142.92 7
1143.00 7
1143.08 8
1143.15 8
1143.23 9
1143.31 8
1143.39 8
1143.46 7
1143.54 6
1143.62 5
1143.70 4
1143.77 4
1143.85 3
1143.93 3
1144.01 2
1144.08 2
1144.16 2
1144.24 2
1144.32 1
1144.39 1
1144.47 1
1144.55 1
1144.63 1
1144.70 1
1144.78 1
1144.86 1
1144.94 1
1145.01 1
1145.09 2
1145.17 3
1145.25 4
1145.32 4
1145.40 5
1145.48 6
1145.56 6
1145.63 7
1145.71 7
1145.79 7
1145.87 6
1145.94 5
1146.02 4
1146.10 3
1146.18 1
1146.25 0
1146.33 0
1146.41 0
1146.49 0
1146.56 0
1146.64 0
1146.72 1
1146.80 2
1146.87 2
1146.95 3
1147.03 3
1147.11 3
1147.18 4
1147.26 4
1147.34 5
1147.42 6
1147.49 6
1147.57 7
1147.65 8
1147.73 8
1147.80 9
1147.88 9
1147.96 9
1148.04 10
1148.12 10
1148.19 10
1148.27 10
1148.35 10
1148.43 9
1148.50 9
1148.58 8
1148.66 8
1148.74 8
1148.81 8
1148.89 8
1148.97 8
1149.05 8
1149.12 8
1149.20 7
1149.28 7
1149.36 7
1149.44 6
1149.51 7
1149.59 7
1149.67 8
1149.75 8
1149.82 9
1149.90 9
1149.98 10
1150.06 11
1150.13 12
1150.21 14
1150.29 16
1150.37 17
1150.45 19
1150.52 21
1150.60 22
1150.68 23
1150.76 23
1150.83 24
1150.91 24
1150.99 24
1151.07 24
1151.14 24
1151.22 24
1151.30 24
1151.38 24
1151.46 24
1151.53 24
1151.61 24
1151.69 24
1151.77 25
1151.84 27
1151.92 29
1152.00 31
1152.08 34
1152.16 38
1152.23 41
1152.31 44
1152.39 47
1152.47 49
1152.54 49
1152.62 49
1152.70 49
1152.78 47
1152.86 46
1152.93 44
1153.01 43
1153.09 42
1153.17 42
1153.24 41
1153.32 41
1153.40 41
1153.48 41
1153.56 41
1153.63 40
1153.71 40
1153.79 39
1153.87 39
1153.94 39
1154.02 39
1154.10 41
1154.18 42
1154.26 44
1154.33 45
1154.41 46
1154.49 46
1154.57 45
1154.64 44
1154.72 43
1154.80 41
1154.88 40
1154.96 39
1155.03 38
1155.11 38
1155.19 37
1155.27 37
1155.35 37
1155.42 36
1155.50 36
1155.58 35
1155.66 35
1155.73 34
1155.81 32
1155.89 31
1155.97 30
1156.05 29
1156.12 28
1156.20 28
1156.28 28
1156.36 28
1156.44 29
1156.51 29
1156.59 28
1156.67 28
1156.75 27
1156.83 25
1156.90 24
1156.98 23
1157.06 21
1157.14 19
1157.21 17
1157.29 16
1157.37 14
1157.45 14
1157.53 13
1157.60 14
1157.68 15
1157.76 15
1157.84 16
1157.92 17
1157.99 17
1158.07 17
1158.15 17
1158.23 16
1158.31 15
1158.38 14
1158.46 12
1158.54 11
1158.62 9
1158.70 8
1158.77 6
1158.85 5
1158.93 5
1159.01 4
1159.09 3
1159.16 2
1159.24 1
1159.32 1
1159.40 0
1159.48 0
1159.55 0
1159.63 0
1159.71 0
1159.79 0
1159.87 0
1159.94 0
1160.02 0
1160.10 0
1160.18 0
1160.26 1
1160.33 1
1160.41 2
1160.49 2
1160.57 2
1160.65 2
1160.72 2
1160.80 2
1160.88 1
1160.96 1
1161.04 0
1161.11 0
1161.19 0
1161.27 0
1161.35 1
1161.43 3
1161.50 4
1161.58 6
1161.66 7
1161.74 8
1161.82 8
1161.90 6
1161.97 5
1162.05 4
1162.13 3
1162.21 2
1162.29 2
1162.36 2
1162.44 3
1162.52 4
1162.60 5
1162.68 5
1162.75 5
1162.83 5
1162.91 6
1162.99 6
1163.07 6
1163.14 6
1163.22 6
1163.30 7
1163.38 8
1163.46 10
1163.54 11
1163.61 12
1163.69 13
1163.77 13
1163.85 13
1163.93 13
1164.00 12
1164.08 12
1164.16 11
1164.24 10
1164.32 9
1164.40 9
1164.47 9
1164.55 8
1164.63 8
1164.71 7
1164.79 6
1164.86 6
1164.94 5
1165.02 4
1165.10 4
1165.18 5
1165.26 5
1165.33 6
1165.41 7
1165.49 7
1165.57 7
1165.65 7
1165.72 5
1165.80 4
1165.88 3
1165.96 1
1166.04 1
1166.12 1
1166.19 1
1166.27 3
1166.35 5
1166.43 6
1166.51 8
1166.58 10
1166.66 10
1166.74 11
1166.82 11
1166.90 10
1166.98 9
1167.05 8
1167.13 7
1167.21 6
1167.29 6
1167.37 6
1167.45 6
1167.52 7
1167.60 9
1167.68 10
1167.76 12
1167.84 13
1167.92 14
1167.99 14
1168.07 14
1168.15 13
1168.23 12
1168.31 10
1168.39 9
1168.46 9
1168.54 9
1168.62 9
1168.70 10
1168.78 10
1168.85 11
1168.93 12
1169.01 11
1169.09 11
1169.17 10
1169.25 9
1169.32 9
1169.40 9
1169.48 10
1169.56 11
1169.64 13
1169.72 15
1169.79 17
1169.87 19
1169.95 21
1170.03 23
1170.11 24
1170.19 24
1170.27 25
1170.34 24
1170.42 24
1170.50 23
1170.58 22
1170.66 22
1170.74 22
1170.81 22
1170.89 22
1170.97 22
1171.05 22
1171.13 22
1171.21 20
1171.28 19
1171.36 18
1171.44 17
1171.52 16
1171.60 16
1171.68 15
1171.75 15
1171.83 14
1171.91 14
1171.99 13
1172.07 12
1172.15 11
1172.22 11
1172.30 12
1172.38 12
1172.46 13
1172.54 14
1172.62 15
1172.70 16
1172.77 15
1172.85 14
1172.93 13
1173.01 11
1173.09 9
1173.17 7
1173.24 5
1173.32 4
1173.40 3
1173.48 3
1173.56 3
1173.64 3
1173.72 4
1173.79 4
1173.87 4
1173.95 3
1174.03 3
1174.11 2
1174.19 2
1174.27 1
1174.34 1
1174.42 1
1174.50 2
1174.58 3
1174.66 5
1174.74 7
1174.81 10
1174.89 12
1174.97 15
1175.05 17
1175.13 19
1175.21 21
1175.29 23
1175.36 24
1175.44 24
1175.52 25
1175.60 25
1175.68 24
1175.76 23
1175.84 22
1175.91 21
1175.99 19
1176.07 17
1176.15 15
1176.23 12
1176.31 10
1176.39 8
1176.46 6
1176.54 5
1176.62 5
1176.70 4
1176.78 5
1176.86 4
1176.94 4
1177.01 4
1177.09 3
1177.17 2
1177.25 1
1177.33 0
1177.41 0
1177.49 0
1177.56 0
1177.64 0
1177.72 1
1177.80 1
1177.88 1
1177.96 1
1178.04 0
1178.11 0
1178.19 0
1178.27 0
1178.35 0
1178.43 0
1178.51 1
1178.59 2
1178.67 3
1178.74 3
1178.82 3
1178.90 3
1178.98 2
1179.06 1
1179.14 0
1179.22 0
1179.29 0
1179.37 0
1179.45 0
1179.53 0
1179.61 0
1179.69 0
1179.77 0
1179.85 1
1179.92 2
1180.00 3
1180.08 5
1180.16 6
1180.24 6
1180.32 6
1180.40 5
1180.47 4
1180.55 3
1180.63 2
1180.71 1
1180.79 0
1180.87 0
1180.95 1
1181.03 2
1181.10 3
1181.18 4
1181.26 5
1181.34 7
1181.42 7
1181.50 8
1181.58 8
1181.66 8
1181.73 8
1181.81 8
1181.89 8
1181.97 8
1182.05 9
1182.13 10
1182.21 10
1182.29 10
1182.36 10
1182.44 9
1182.52 8
1182.60 7
1182.68 7
1182.76 6
1182.84 6
1182.92 6
1182.99 6
1183.07 6
1183.15 7
1183.23 8
1183.31 9
1183.39 10
1183.47 10
1183.55 10
1183.62 10
1183.70 8
1183.78 7
1183.86 5
1183.94 4
1184.02 2
1184.10 2
1184.18 2
1184.26 3
1184.33 5
1184.41 8
1184.49 10
1184.57 13
1184.65 16
1184.73 18
1184.81 19
1184.89 20
1184.97 21
1185.04 22
1185.12 23
1185.20 25
1185.28 28
1185.36 31
1185.44 35
1185.52 38
1185.60 41
1185.67 44
1185.75 46
1185.83 48
1185.91 51
1185.99 54
1186.07 59
1186.15 64
1186.23 69
1186.31 74
1186.38 80
1186.46 84
1186.54 86
1186.62 87
1186.70 87
1186.78 85
1186.86 82
1186.94 80
1187.02 77
1187.10 75
1187.17 74
1187.25 73
1187.33 72
1187.41 71
1187.49 70
1187.57 69
1187.65 67
1187.73 65
1187.81 63
1187.88 61
1187.96 59
1188.04 57
1188.12 55
1188.20 52
1188.28 49
1188.36 47
1188.44 45
1188.52 43
1188.60 41
1188.67 40
1188.75 40
1188.83 39
1188.91 39
1188.99 38
1189.07 37
1189.15 36
1189.23 35
1189.31 33
1189.39 32
1189.46 31
1189.54 30
1189.62 29
1189.70 28
1189.78 28
1189.86 27
1189.94 26
1190.02 25
1190.10 23
1190.18 22
1190.25 21
1190.33 21
1190.41 20
1190.49 20
1190.57 20
1190.65 19
1190.73 19
1190.81 18
1190.89 18
1190.97 18
1191.04 19
1191.12 21
1191.20 24
1191.28 26
1191.36 29
1191.44 31
1191.52 32
1191.60 32
1191.68 31
1191.76 29
1191.84 28
1191.91 26
1191.99 25
1192.07 25
1192.15 25
1192.23 25
1192.31 26
1192.39 27
1192.47 28
1192.55 28
1192.63 27
1192.71 26
1192.78 24
1192.86 20
1192.94 17
1193.02 14
1193.10 12
1193.18 11
1193.26 11
1193.34 13
1193.42 14
1193.50 17
1193.58 19
1193.66 22
1193.73 24
1193.81 26
1193.89 28
1193.97 29
1194.05 29
1194.13 29
1194.21 28
1194.29 27
1194.37 24
1194.45 22
1194.53 19
1194.61 17
1194.68 16
1194.76 15
1194.84 15
1194.92 16
1195.00 18
1195.08 20
1195.16 22
1195.24 24
1195.32 25
1195.40 26
1195.48 25
1195.56 24
1195.63 23
1195.71 22
1195.79 21
1195.87 20
1195.95 20
1196.03 20
1196.11 21
1196.19 21
1196.27 22
1196.35 22
1196.43 23
1196.51 23
1196.59 23
1196.66 22
1196.74 22
1196.82 21
1196.90 21
1196.98 21
1197.06 21
1197.14 22
1197.22 24
1197.30 26
1197.38 28
1197.46 30
1197.54 32
1197.62 34
1197.70 34
1197.77 35
1197.85 35
1197.93 34
1198.01 33
1198.09 32
1198.17 30
1198.25 28
1198.33 26
1198.41 23
1198.49 20
1198.57 18
1198.65 16
1198.73 15
1198.81 15
1198.88 15
1198.96 15
1199.04 15
1199.12 15
1199.20 15
1199.28 15
1199.36 15
1199.44 15
1199.52 15
1199.60 15
1199.68 16
1199.76 16
1199.84 17
1199.92 19
1200.00 20
1200.07 22
1200.15 23
1200.23 24
1200.31 24
1200.39 23
1200.47 22
1200.55 21
1200.63 20
1200.71 19
1200.79 18
1200.87 19
1200.95 19
1201.03 19
1201.11 19
1201.19 18
1201.27 17
1201.34 16
1201.42 15
1201.50 14
1201.58 13
1201.66 13
1201.74 14
1201.82 15
1201.90 15
1201.98 16
1202.06 17
1202.14 17
1202.22 18
1202.30 19
1202.38 20
1202.46 21
1202.54 22
1202.62 23
1202.69 23
1202.77 23
1202.85 22
1202.93 20
1203.01 17
1203.09 14
1203.17 12
1203.25 11
1203.33 10
1203.41 11
1203.49 12
1203.57 14
1203.65 16
1203.73 17
1203.81 18
1203.89 18
1203.97 18
1204.05 17
1204.13 15
1204.20 13
1204.28 11
1204.36 8
1204.44 5
1204.52 3
1204.60 1
1204.68 0
1204.76 0
1204.84 1
1204.92 2
1205.00 3
1205.08 4
1205.16 5
1205.24 4
1205.32 4
1205.40 3
1205.48 2
1205.56 2
1205.64 2
1205.72 3
1205.80 4
1205.87 5
1205.95 5
1206.03 6
1206.11 6
1206.19 6
1206.27 5
1206.35 4
1206.43 4
1206.51 3
1206.59 2
1206.67 2
1206.75 1
1206.83 1
1206.91 0
1206.99 0
1207.07 0
1207.15 0
1207.23 0
1207.31 0
1207.39 0
1207.47 0
1207.55 0
1207.63 2
1207.70 4
1207.78 7
1207.86 8
1207.94 10
1208.02 11
1208.10 11
1208.18 10
1208.26 9
1208.34 8
1208.42 7
1208.50 6
1208.58 5
1208.66 4
1208.74 3
1208.82 3
1208.90 2
1208.98 2
1209.06 1
1209.14 1
1209.22 0
1209.30 0
1209.38 1
1209.46 1
1209.54 3
1209.62 5
1209.70 7
1209.78 9
1209.86 12
1209.94 14
1210.01 17
1210.09 21
1210.17 25
1210.25 29
1210.33 33
1210.41 36
1210.49 39
1210.57 40
1210.65 40
1210.73 40
1210.81 39
1210.89 39
1210.97 38
1211.05 39
1211.13 39
1211.21 39
1211.29 39
1211.37 38
1211.45 36
1211.53 34
1211.61 32
1211.69 30
1211.77 29
1211.85 27
1211.93 26
1212.01 25
1212.09 24
1212.17 24
1212.25 23
1212.33 22
1212.41 21
1212.49 20
1212.57 19
1212.65 19
1212.73 20
1212.81 22
1212.89 24
1212.96 27
1213.04 30
1213.12 32
1213.20 34
1213.28 36
1213.36 37
1213.44 38
1213.52 38
1213.60 38
1213.68 39
1213.76 38
1213.84 38
1213.92 38
1214.00 37
1214.08 36
1214.16 35
1214.24 35
1214.32 34
1214.40 35
1214.48 35
1214.56 36
1214.64 38
1214.72 40
1214.80 42
1214.88 44
1214.96 46
1215.04 47
1215.12 47
1215.20 46
1215.28 45
1215.36 43
1215.44 41
1215.52 39
1215.60 38
1215.68 36
1215.76 36
1215.84 36
1215.92 35
1216.00 34
1216.08 33
1216.16 31
1216.24 30
1216.32 28
1216.40 27
1216.48 26
1216.56 25
1216.64 25
1216.72 24
1216.80 23
1216.88 23
1216.96 22
1217.04 20
1217.12 19
1217.20 19
1217.28 18
1217.36 18
1217.44 18
1217.52 18
1217.60 18
1217.68 18
1217.76 18
1217.84 19
1217.92 20
1218.00 20
1218.08 21
1218.16 23
1218.24 24
1218.32 25
1218.40 25
1218.48 26
1218.56 26
1218.64 25
1218.72 25
1218.80 24
1218.88 24
1218.96 23
1219.04 22
1219.12 21
1219.20 20
1219.28 19
1219.36 18
1219.44 18
1219.52 17
1219.60 17
1219.68 16
1219.76 15
1219.84 14
1219.92 13
1220.00 11
1220.08 10
1220.16 10
1220.24 10
1220.32 11
1220.40 13
1220.48 15
1220.56 17
1220.64 18
1220.72 18
1220.80 17
1220.88 16
1220.96 14
1221.04 12
1221.12 10
1221.20 9
1221.28 8
1221.36 7
1221.44 6
1221.52 6
1221.60 5
1221.68 3
1221.76 2
1221.84 0
1221.92 0
1222.00 0
1222.08 0
1222.16 0
1222.24 0
1222.32 0
1222.40 0
1222.48 1
1222.56 3
1222.64 5
1222.72 5
1222.80 5
1222.88 5
1222.96 4
1223.04 2
1223.12 1
1223.20 1
1223.28 0
1223.36 1
1223.44 1
1223.52 3
1223.60 4
1223.68 6
1223.76 7
1223.84 8
1223.92 9
1224.00 10
1224.08 10
1224.16 11
1224.24 11
1224.32 12
1224.40 13
1224.48 14
1224.56 15
1224.64 17
1224.72 18
1224.80 19
1224.88 20
1224.96 19
1225.04 17
1225.12 15
1225.20 12
1225.28 9
1225.36 6
1225.44 4
1225.52 3
1225.60 2
1225.68 3
1225.76 4
1225.84 5
1225.92 7
1226.00 8
1226.08 9
1226.16 10
1226.25 11
1226.33 10
1226.41 10
1226.49 9
1226.57 8
1226.65 8
1226.73 8
1226.81 8
1226.89 8
1226.97 9
1227.05 10
1227.13 11
1227.21 13
1227.29 15
1227.37 18
1227.45 21
1227.53 23
1227.61 26
1227.69 28
1227.77 30
1227.85 32
1227.93 34
1228.01 35
1228.09 36
1228.17 37
1228.25 37
1228.33 37
1228.41 37
1228.49 36
1228.57 35
1228.65 34
1228.73 33
1228.81 32
1228.89 31
1228.97 30
1229.05 29
1229.13 28
1229.22 27
1229.30 25
1229.38 25
1229.46 25
1229.54 26
1229.62 27
1229.70 28
1229.78 29
1229.86 30
1229.94 31
1230.02 32
1230.10 32
1230.18 33
1230.26 33
1230.34 34
1230.42 35
1230.50 35
1230.58 36
1230.66 38
1230.74 40
1230.82 42
1230.90 44
1230.98 45
1231.06 46
1231.14 46
1231.22 46
1231.30 44
1231.38 42
1231.46 39
1231.55 36
1231.63 32
1231.71 27
1231.79 23
1231.87 18
1231.95 15
1232.03 13
1232.11 12
1232.19 13
1232.27 15
1232.35 18
1232.43 20
1232.51 22
1232.59 23
1232.67 24
1232.75 24
1232.83 24
1232.91 24
1232.99 24
1233.07 23
1233.15 22
1233.23 20
1233.31 18
1233.40 15
1233.48 12
1233.56 8
1233.64 5
1233.72 3
1233.80 1
1233.88 0
1233.96 0
1234.04 0
1234.12 0
1234.20 0
1234.28 0
1234.36 0
1234.44 0
1234.52 0
1234.60 3
1234.68 7
1234.76 11
1234.84 15
1234.92 19
1235.00 23
1235.09 25
1235.17 26
1235.25 26
1235.33 24
1235.41 22
1235.49 19
1235.57 16
1235.65 13
1235.73 11
1235.81 10
1235.89 10
1235.97 11
1236.05 13
1236.13 15
1236.21 18
1236.29 22
1236.37 25
1236.45 28
1236.53 30
1236.62 31
1236.70 32
1236.78 33
1236.86 33
1236.94 34
1237.02 35
1237.10 36
1237.18 36
1237.26 37
1237.34 36
1237.42 35
1237.50 33
1237.58 31
1237.66 29
1237.74 27
1237.82 26
1237.90 25
1237.99 26
1238.07 27
1238.15 29
1238.23 32
1238.31 35
1238.39 37
1238.47 39
1238.55 41
1238.63 41
1238.71 39
1238.79 37
1238.87 34
1238.95 30
1239.03 26
1239.11 22
1239.19 20
1239.28 18
1239.36 17
1239.44 17
1239.52 17
1239.60 17
1239.68 17
1239.76 17
1239.84 16
1239.92 15
1240.00 14
1240.08 14
1240.16 15
1240.24 15
1240.32 16
1240.40 17
1240.49 16
1240.57 15
1240.65 13
1240.73 11
1240.81 9
1240.89 8
1240.97 7
1241.05 8
1241.13 10
1241.21 12
1241.29 14
1241.37 16
1241.45 16
1241.53 16
1241.61 17
1241.70 18
1241.78 19
1241.86 21
1241.94 24
1242.02 26
1242.10 27
1242.18 26
1242.26 23
1242.34 20
1242.42 17
1242.50 14
1242.58 12
1242.66 12
1242.75 12
1242.83 12
1242.91 12
1242.99 12
1243.07 11
1243.15 10
1243.23 8
1243.31 8
1243.39 9
1243.47 10
1243.55 13
1243.63 15
1243.71 17
1243.80 18
1243.88 18
1243.96 18
1244.04 17
1244.12 16
1244.20 15
1244.28 15
1244.36 15
1244.44 16
1244.52 18
1244.60 20
1244.68 21
1244.77 22
1244.85 22
1244.93 22
1245.01 21
1245.09 20
1245.17 18
1245.25 16
1245.33 14
1245.41 11
1245.49 9
1245.57 7
1245.65 6
1245.74 5
1245.82 4
1245.90 3
1245.98 2
1246.06 1
1246.14 1
1246.22 1
1246.30 2
1246.38 3
1246.46 4
1246.54 6
1246.62 6
1246.71 6
1246.79 5
1246.87 3
1246.95 0
1247.03 0
1247.11 0
1247.19 0
1247.27 0
1247.35 0
1247.43 0
1247.51 0
1247.60 1
1247.68 3
1247.76 5
1247.84 6
1247.92 7
1248.00 6
1248.08 6
1248.16 6
1248.24 6
1248.32 7
1248.40 10
1248.49 13
1248.57 18
1248.65 23
1248.73 27
1248.81 30
1248.89 31
1248.97 31
1249.05 29
1249.13 25
1249.21 21
1249.30 17
1249.38 12
1249.46 9
1249.54 8
1249.62 8
1249.70 9
1249.78 11
1249.86 14
1249.94 17
1250.02 18
1250.11 19
1250.19 19
1250.27 18
1250.35 16
1250.43 14
1250.51 12
1250.59 11
1250.67 10
1250.75 10
1250.83 11
1250.92 13
1251.00 15
1251.08 17
1251.16 20
1251.24 22
1251.32 23
1251.40 23
1251.48 21
1251.56 19
1251.64 17
1251.73 16
1251.81 16
1251.89 18
1251.97 22
1252.05 27
1252.13 33
1252.21 38
1252.29 43
1252.37 46
1252.46 47
1252.54 48
1252.62 47
1252.70 46
1252.78 45
1252.86 45
1252.94 45
1253.02 45
1253.10 46
1253.18 47
1253.27 48
1253.35 49
1253.43 51
1253.51 52
1253.59 52
1253.67 51
1253.75 50
1253.83 48
1253.91 47
1254.00 47
1254.08 48
1254.16 50
1254.24 52
1254.32 53
1254.40 53
1254.48 52
1254.56 48
1254.65 44
1254.73 40
1254.81 36
1254.89 33
1254.97 33
1255.05 33
1255.13 34
1255.21 36
1255.29 37
1255.38 39
1255.46 39
1255.54 39
1255.62 39
1255.70 38
1255.78 36
1255.86 34
1255.94 32
1256.02 29
1256.11 26
1256.19 23
1256.27 21
1256.35 19
1256.43 18
1256.51 18
1256.59 19
1256.67 20
1256.76 22
1256.84 25
1256.92 28
1257.00 32
1257.08 35
1257.16 40
1257.24 44
1257.32 48
1257.41 51
1257.49 53
1257.57 54
1257.65 53
1257.73 49
1257.81 45
1257.89 39
1257.97 34
1258.06 29
1258.14 24
1258.22 21
1258.30 19
1258.38 17
1258.46 16
1258.54 14
1258.62 13
1258.71 12
1258.79 12
1258.87 13
1258.95 16
1259.03 21
1259.11 26
1259.19 32
1259.27 38
1259.36 42
1259.44 44
1259.52 43
1259.60 40
1259.68 36
1259.76 32
1259.84 27
1259.93 24
1260.01 23
1260.09 24
1260.17 26
1260.25 29
1260.33 32
1260.41 35
1260.49 37
1260.58 38
1260.66 39
1260.74 39
1260.82 39
1260.90 37
1260.98 36
1261.06 33
1261.15 30
1261.23 27
1261.31 23
1261.39 21
1261.47 19
1261.55 19
1261.63 19
1261.71 20
1261.80 21
1261.88 22
1261.96 22
1262.04 21
1262.12 20
1262.20 19
1262.28 18
1262.37 18
1262.45 19
1262.53 20
1262.61 21
1262.69 22
1262.77 23
1262.85 23
1262.94 23
1263.02 21
1263.10 19
1263.18 17
1263.26 15
1263.34 14
1263.42 14
1263.51 14
1263.59 16
1263.67 19
1263.75 22
1263.83 25
1263.91 26
1263.99 27
1264.08 27
1264.16 26
1264.24 24
1264.32 21
1264.40 18
1264.48 15
1264.56 12
1264.65 10
1264.73 8
1264.81 7
1264.89 7
1264.97 9
1265.05 12
1265.13 16
1265.22 21
1265.30 25
1265.38 29
1265.46 32
1265.54 34
1265.62 34
1265.71 33
1265.79 32
1265.87 31
1265.95 30
1266.03 30
1266.11 29
1266.19 29
1266.28 28
1266.36 27
1266.44 27
1266.52 27
1266.60 27
1266.68 28
1266.76 30
1266.85 33
1266.93 36
1267.01 39
1267.09 41
1267.17 44
1267.25 46
1267.34 48
1267.42 49
1267.50 50
1267.58 52
1267.66 53
1267.74 55
1267.82 58
1267.91 60
1267.99 62
1268.07 64
1268.15 65
1268.23 65
1268.31 62
1268.40 59
1268.48 55
1268.56 50
1268.64 45
1268.72 42
1268.80 40
1268.89 40
1268.97 41
1269.05 44
1269.13 49
1269.21 54
1269.29 59
1269.38 64
1269.46 68
1269.54 71
1269.62 73
1269.70 73
1269.78 72
1269.87 70
1269.95 68
1270.03 67
1270.11 66
1270.19 65
1270.27 66
1270.35 66
1270.44 67
1270.52 68
1270.60 70
1270.68 71
1270.76 72
1270.84 73
1270.93 74
1271.01 73
1271.09 71
1271.17 67
1271.25 61
1271.33 55
1271.42 49
1271.50 44
1271.58 41
1271.66 39
1271.74 38
1271.83 40
1271.91 42
1271.99 45
1272.07 47
1272.15 50
1272.23 53
1272.32 56
1272.40 60
1272.48 64
1272.56 68
1272.64 72
1272.72 74
1272.81 75
1272.89 74
1272.97 71
1273.05 68
1273.13 64
1273.21 61
1273.30 58
1273.38 57
1273.46 56
1273.54 57
1273.62 57
1273.70 58
1273.79 58
1273.87 58
1273.95 58
1274.03 57
1274.11 57
1274.20 56
1274.28 56
1274.36 55
1274.44 53
1274.52 51
1274.60 47
1274.69 43
1274.77 39
1274.85 36
1274.93 33
1275.01 31
1275.10 30
1275.18 31
1275.26 33
1275.34 35
1275.42 38
1275.50 41
1275.59 44
1275.67 46
1275.75 48
1275.83 48
1275.91 47
1276.00 45
1276.08 43
1276.16 42
1276.24 40
1276.32 39
1276.40 39
1276.49 39
1276.57 39
1276.65 38
1276.73 36
1276.81 35
1276.90 33
1276.98 31
1277.06 29
1277.14 28
1277.22 26
1277.30 24
1277.39 21
1277.47 18
1277.55 14
1277.63 10
1277.71 6
1277.80 4
1277.88 2
1277.96 1
1278.04 0
1278.12 0
1278.21 1
1278.29 2
1278.37 5
1278.45 8
1278.53 12
1278.62 16
1278.70 19
1278.78 22
1278.86 23
1278.94 22
1279.02 20
1279.11 16
1279.19 12
1279.27 7
1279.35 3
1279.43 0
1279.52 0
1279.60 0
1279.68 0
1279.76 0
1279.84 0
1279.93 0
1280.01 0
1280.09 2
1280.17 3
1280.25 4
1280.34 4
1280.42 4
1280.50 3
1280.58 2
1280.66 2
1280.75 1
1280.83 2
1280.91 2
1280.99 4
1281.07 5
1281.16 7
1281.24 8
1281.32 9
1281.40 11
1281.48 13
1281.57 15
1281.65 17
1281.73 19
1281.81 20
1281.89 20
1281.98 20
1282.06 19
1282.14 17
1282.22 15
1282.30 14
1282.39 13
1282.47 13
1282.55 13
1282.63 13
1282.71 13
1282.80 13
1282.88 12
1282.96 11
1283.04 11
1283.12 11
1283.21 11
1283.29 11
1283.37 12
1283.45 13
1283.53 15
1283.62 18
1283.70 20
1283.78 23
1283.86 24
1283.95 25
1284.03 25
1284.11 24
1284.19 23
1284.27 22
1284.36 21
1284.44 21
1284.52 20
1284.60 20
1284.68 19
1284.77 18
1284.85 17
1284.93 16
1285.01 17
1285.09 19
1285.18 22
1285.26 26
1285.34 31
1285.42 36
1285.51 41
1285.59 47
1285.67 52
1285.75 56
1285.83 60
1285.92 64
1286.00 66
1286.08 67
1286.16 67
1286.24 65
1286.33 61
1286.41 57
1286.49 52
1286.57 48
1286.66 44
1286.74 41
1286.82 39
1286.90 39
1286.98 38
1287.07 39
1287.15 39
1287.23 39
1287.31 39
1287.40 38
1287.48 36
1287.56 33
1287.64 31
1287.72 28
1287.81 27
1287.89 28
1287.97 30
1288.05 35
1288.14 42
1288.22 49
1288.30 55
1288.38 60
1288.46 63
1288.55 64
1288.63 64
1288.71 64
1288.79 64
1288.88 66
1288.96 69
1289.04 73
1289.12 76
1289.20 79
1289.29 81
1289.37 84
1289.45 86
1289.53 89
1289.62 92
1289.70 95
1289.78 99
1289.86 101
1289.94 103
1290.03 103
1290.11 101
1290.19 98
1290.27 94
1290.36 88
1290.44 81
1290.52 73
1290.60 65
1290.69 57
1290.77 50
1290.85 46
1290.93 44
1291.01 44
1291.10 47
1291.18 51
1291.26 57
1291.34 62
1291.43 66
1291.51 68
1291.59 68
1291.67 67
1291.76 65
1291.84 63
1291.92 60
1292.00 58
1292.08 57
1292.17 55
1292.25 53
1292.33 50
1292.41 46
1292.50 42
1292.58 38
1292.66 34
1292.74 32
1292.83 31
1292.91 31
1292.99 31
1293.07 32
1293.16 32
1293.24 31
1293.32 29
1293.40 27
1293.49 25
1293.57 23
1293.65 21
1293.73 20
1293.81 19
1293.90 19
1293.98 19
1294.06 20
1294.14 20
1294.23 21
1294.31 21
1294.39 22
1294.47 21
1294.56 21
1294.64 20
1294.72 19
1294.80 18
1294.89 16
1294.97 14
1295.05 12
1295.13 9
1295.22 7
1295.30 5
1295.38 2
1295.46 1
1295.55 0
1295.63 0
1295.71 0
1295.79 0
1295.88 0
1295.96 0
1296.04 0
1296.12 0
1296.21 1
1296.29 3
1296.37 5
1296.45 6
1296.54 7
1296.62 8
1296.70 8
1296.78 9
1296.87 10
1296.95 13
1297.03 16
1297.11 19
1297.20 22
1297.28 25
1297.36 27
1297.44 27
1297.53 27
1297.61 26
1297.69 25
1297.77 24
1297.86 24
1297.94 25
1298.02 25
1298.10 26
1298.19 26
1298.27 26
1298.35 26
1298.43 25
1298.52 24
1298.60 23
1298.68 21
1298.76 20
1298.85 18
1298.93 16
1299.01 14
1299.09 12
1299.18 10
1299.26 9
1299.34 8
1299.42 7
1299.51 6
1299.59 5
1299.67 3
1299.75 2
1299.84 0
1299.92 0
1300.00 1
1300.08 4
1300.17 8
1300.25 14
1300.33 20
1300.42 27
1300.50 33
1300.58 38
1300.66 42
1300.75 46
1300.83 49
1300.91 52
1300.99 55
1301.08 57
1301.16 57
1301.24 57
1301.32 55
1301.41 53
1301.49 49
1301.57 45
1301.65 40
1301.74 35
1301.82 29
1301.90 24
1301.99 19
1302.07 16
1302.15 15
1302.23 15
1302.32 19
1302.40 24
1302.48 30
1302.56 37
1302.65 43
1302.73 48
1302.81 53
1302.89 58
1302.98 61
1303.06 65
1303.14 68
1303.23 70
1303.31 70
1303.39 70
1303.47 69
1303.56 67
1303.64 66
1303.72 65
1303.80 65
1303.89 67
1303.97 69
1304.05 71
1304.14 73
1304.22 74
1304.30 75
1304.38 74
1304.47 73
1304.55 71
1304.63 69
1304.71 68
1304.80 67
1304.88 66
1304.96 66
1305.05 67
1305.13 67
1305.21 68
1305.29 69
1305.38 71
1305.46 73
1305.54 77
1305.63 81
1305.71 85
1305.79 89
1305.87 92
1305.96 94
1306.04 95
1306.12 95
1306.20 94
1306.29 94
1306.37 94
1306.45 94
1306.54 94
1306.62 95
1306.70 94
1306.78 93
1306.87 92
1306.95 89
1307.03 87
1307.12 84
1307.20 82
1307.28 80
1307.36 80
1307.45 79
1307.53 79
1307.61 77
1307.70 75
1307.78 72
1307.86 67
1307.94 63
1308.03 58
1308.11 55
1308.19 52
1308.28 51
1308.36 50
1308.44 48
1308.52 47
1308.61 45
1308.69 44
1308.77 44
1308.86 44
1308.94 45
1309.02 48
1309.10 50
1309.19 52
1309.27 54
1309.35 56
1309.44 56
1309.52 57
1309.60 57
1309.68 57
1309.77 57
1309.85 57
1309.93 56
1310.02 55
1310.10 55
1310.18 55
1310.26 55
1310.35 56
1310.43 57
1310.51 58
1310.60 58
1310.68 59
1310.76 59
1310.85 60
1310.93 62
1311.01 63
1311.09 66
1311.18 68
1311.26 70
1311.34 71
1311.43 69
1311.51 67
1311.59 62
1311.67 57
1311.76 52
1311.84 46
1311.92 42
1312.01 38
1312.09 36
1312.17 35
1312.26 34
1312.34 35
1312.42 36
1312.50 37
1312.59 38
1312.67 38
1312.75 37
1312.84 35
1312.92 32
1313.00 29
1313.09 26
1313.17 24
1313.25 23
1313.33 24
1313.42 26
1313.50 28
1313.58 31
1313.67 33
1313.75 36
1313.83 38
1313.92 40
1314.00 43
1314.08 45
1314.17 46
1314.25 46
1314.33 46
1314.41 45
1314.50 43
1314.58 42
1314.66 40
1314.75 39
1314.83 38
1314.91 38
1315.00 37
1315.08 37
1315.16 36
1315.25 34
1315.33 32
1315.41 29
1315.49 26
1315.58 22
1315.66 18
1315.74 15
1315.83 12
1315.91 9
1315.99 6
1316.08 4
1316.16 3
1316.24 3
1316.33 4
1316.41 7
1316.49 10
1316.57 15
1316.66 22
1316.74 29
1316.82 36
1316.91 43
1316.99 48
1317.07 53
1317.16 55
1317.24 57
1317.32 58
1317.41 58
1317.49 58
1317.57 59
1317.66 60
1317.74 60
1317.82 60
1317.91 59
1317.99 56
1318.07 52
1318.15 47
1318.24 42
1318.32 36
1318.40 32
1318.49 28
1318.57 26
1318.65 25
1318.74 24
1318.82 24
1318.90 24
1318.99 23
1319.07 22
1319.15 21
1319.24 18
1319.32 16
1319.40 14
1319.49 12
1319.57 11
1319.65 10
1319.74 9
1319.82 9
1319.90 10
1319.99 12
1320.07 15
1320.15 19
1320.23 23
1320.32 29
1320.40 35
1320.48 41
1320.57 45
1320.65 47
1320.73 46
1320.82 44
1320.90 40
1320.98 35
1321.07 30
1321.15 27
1321.23 24
1321.32 22
1321.40 20
1321.48 18
1321.57 16
1321.65 13
1321.73 10
1321.82 8
1321.90 7
1321.98 7
1322.07 9
1322.15 11
1322.23 13
1322.32 16
1322.40 18
1322.48 21
1322.57 23
1322.65 26
1322.73 29
1322.82 32
1322.90 35
1322.98 37
1323.07 38
1323.15 38
1323.23 36
1323.32 33
1323.40 29
1323.48 26
1323.57 23
1323.65 23
1323.73 24
1323.82 26
1323.90 29
1323.98 32
1324.07 35
1324.15 38
1324.23 40
1324.32 42
1324.40 44
1324.48 46
1324.57 48
1324.65 49
1324.73 50
1324.82 50
1324.90 49
1324.98 48
1325.07 47
1325.15 46
1325.23 46
1325.32 46
1325.40 47
1325.48 48
1325.57 50
1325.65 52
1325.73 54
1325.82 57
1325.90 60
1325.98 64
1326.07 68
1326.15 72
1326.23 75
1326.32 76
1326.40 77
1326.49 77
1326.57 76
1326.65 77
1326.74 78
1326.82 81
1326.90 83
1326.99 85
1327.07 86
1327.15 86
1327.24 84
1327.32 81
1327.40 78
1327.49 75
1327.57 71
1327.65 66
1327.74 61
1327.82 56
1327.90 51
1327.99 47
1328.07 43
1328.15 40
1328.24 39
1328.32 39
1328.40 41
1328.49 42
1328.57 43
1328.66 44
1328.74 44
1328.82 44
1328.91 43
1328.99 41
1329.07 40
1329.16 38
1329.24 37
1329.32 36
1329.41 36
1329.49 38
1329.57 40
1329.66 44
1329.74 49
1329.82 54
1329.91 58
1329.99 61
1330.08 61
1330.16 59
1330.24 55
1330.33 51
1330.41 46
1330.49 43
1330.58 42
1330.66 43
1330.74 46
1330.83 50
1330.91 55
1330.99 61
1331.08 65
1331.16 70
1331.25 73
1331.33 75
1331.41 77
1331.50 78
1331.58 78
1331.66 79
1331.75 80
1331.83 81
1331.91 83
1332.00 86
1332.08 88
1332.17 89
1332.25 89
1332.33 88
1332.42 86
1332.50 85
1332.58 85
1332.67 86
1332.75 88
1332.83 91
1332.92 94
1333.00 96
1333.08 98
1333.17 98
1333.25 97
1333.34 94
1333.42 91
1333.50 87
1333.59 83
1333.67 80
1333.75 76
1333.84 73
1333.92 70
1334.01 68
1334.09 66
1334.17 64
1334.26 62
1334.34 61
1334.42 61
1334.51 61
1334.59 62
1334.67 64
1334.76 66
1334.84 68
1334.93 69
1335.01 69
1335.09 69
1335.18 68
1335.26 67
1335.34 66
1335.43 65
1335.51 64
1335.60 62
1335.68 60
1335.76 57
1335.85 54
1335.93 51
1336.01 49
1336.10 48
1336.18 48
1336.27 49
1336.35 50
1336.43 52
1336.52 54
1336.60 56
1336.68 58
1336.77 60
1336.85 62
1336.94 63
1337.02 65
1337.10 65
1337.19 65
1337.27 65
1337.35 64
1337.44 63
1337.52 63
1337.61 63
1337.69 65
1337.77 66
1337.86 68
1337.94 69
1338.02 71
1338.11 72
1338.19 73
1338.28 74
1338.36 75
1338.44 76
1338.53 77
1338.61 77
1338.70 77
1338.78 76
1338.86 74
1338.95 72
1339.03 71
1339.11 70
1339.20 69
1339.28 70
1339.37 70
1339.45 70
1339.53 70
1339.62 69
1339.70 67
1339.79 65
1339.87 63
1339.95 61
1340.04 61
1340.12 61
1340.20 62
1340.29 64
1340.37 66
1340.46 69
1340.54 71
1340.62 72
1340.71 72
1340.79 70
1340.88 68
1340.96 64
1341.04 60
1341.13 56
1341.21 53
1341.29 51
1341.38 50
1341.46 49
1341.55 48
1341.63 47
1341.71 46
1341.80 44
1341.88 43
1341.97 42
1342.05 40
1342.13 40
1342.22 39
1342.30 39
1342.39 39
1342.47 40
1342.55 42
1342.64 45
1342.72 48
1342.81 52
1342.89 56
1342.97 59
1343.06 61
1343.14 62
1343.23 62
1343.31 63
1343.39 64
1343.48 66
1343.56 69
1343.65 73
1343.73 78
1343.81 82
1343.90 86
1343.98 87
1344.07 87
1344.15 85
1344.23 82
1344.32 79
1344.40 76
1344.49 73
1344.57 72
1344.65 71
1344.74 71
1344.82 70
1344.91 69
1344.99 67
1345.07 64
1345.16 60
1345.24 57
1345.33 54
1345.41 51
1345.49 50
1345.58 49
1345.66 48
1345.75 47
1345.83 46
1345.91 45
1346.00 43
1346.08 43
1346.17 43
1346.25 45
1346.33 49
1346.42 55
1346.50 61
1346.59 67
1346.67 73
1346.75 78
1346.84 81
1346.92 82
1347.01 83
1347.09 82
1347.17 82
1347.26 83
1347.34 85
1347.43 89
1347.51 95
1347.59 102
1347.68 111
1347.76 121
1347.85 129
1347.93 137
1348.02 142
1348.10 145
1348.18 145
1348.27 142
1348.35 138
1348.44 133
1348.52 128
1348.60 124
1348.69 121
1348.77 119
1348.86 118
1348.94 117
1349.03 115
1349.11 112
1349.19 107
1349.28 101
1349.36 95
1349.45 87
1349.53 80
1349.61 74
1349.70 68
1349.78 63
1349.87 59
1349.95 55
1350.03 52
1350.12 49
1350.20 47
1350.29 46
1350.37 46
1350.46 46
1350.54 47
1350.62 49
1350.71 51
1350.79 53
1350.88 55
1350.96 57
1351.05 58
1351.13 58
1351.21 57
1351.30 55
1351.38 51
1351.47 45
1351.55 39
1351.63 32
1351.72 25
1351.80 19
1351.89 15
1351.97 13
1352.06 12
1352.14 12
1352.22 14
1352.31 16
1352.39 19
1352.48 22
1352.56 26
1352.65 29
1352.73 33
1352.81 36
1352.90 38
1352.98 39
1353.07 40
1353.15 40
1353.24 39
1353.32 38
1353.40 38
1353.49 38
1353.57 37
1353.66 36
1353.74 34
1353.83 31
1353.91 26
1353.99 21
1354.08 16
1354.16 11
1354.25 7
1354.33 5
1354.42 5
1354.50 6
1354.58 8
1354.67 10
1354.75 12
1354.84 13
1354.92 13
1355.01 12
1355.09 9
1355.17 6
1355.26 2
1355.34 0
1355.43 0
1355.51 0
1355.60 0
1355.68 0
1355.77 0
1355.85 0
1355.93 0
1356.02 0
1356.10 6
1356.19 13
1356.27 21
1356.36 28
1356.44 34
1356.52 38
1356.61 40
1356.69 40
1356.78 38
1356.86 35
1356.95 32
1357.03 30
1357.12 28
1357.20 27
1357.28 27
1357.37 28
1357.45 30
1357.54 33
1357.62 36
1357.71 39
1357.79 41
1357.87 42
1357.96 40
1358.04 38
1358.13 34
1358.21 31
1358.30 29
1358.38 28
1358.47 28
1358.55 30
1358.63 32
1358.72 34
1358.80 36
1358.89 36
1358.97 36
1359.06 36
1359.14 36
1359.23 36
1359.31 37
1359.39 40
1359.48 45
1359.56 50
1359.65 56
1359.73 61
1359.82 66
1359.90 69
1359.99 71
1360.07 71
1360.16 71
1360.24 71
1360.32 71
1360.41 72
1360.49 73
1360.58 74
1360.66 75
1360.75 75
1360.83 75
1360.92 75
1361.00 76
1361.08 77
1361.17 80
1361.25 84
1361.34 89
1361.42 95
1361.51 101
1361.59 107
1361.68 111
1361.76 113
1361.85 115
1361.93 115
1362.01 115
1362.10 113
1362.18 111
1362.27 107
1362.35 102
1362.44 97
1362.52 91
1362.61 86
1362.69 82
1362.78 80
1362.86 80
1362.94 81
1363.03 84
1363.11 87
1363.20 91
1363.28 93
1363.37 93
1363.45 92
1363.54 88
1363.62 82
1363.71 74
1363.79 66
1363.88 57
1363.96 50
1364.04 44
1364.13 41
1364.21 39
1364.30 40
1364.38 41
1364.47 42
1364.55 43
1364.64 43
1364.72 41
1364.81 37
1364.89 34
1364.98 30
1365.06 27
1365.14 26
1365.23 26
1365.31 27
1365.40 28
1365.48 30
1365.57 31
1365.65 31
1365.74 30
1365.82 28
1365.91 26
1365.99 23
1366.08 21
1366.16 19
1366.25 18
1366.33 18
1366.41 19
1366.50 20
1366.58 21
1366.67 23
1366.75 25
1366.84 25
1366.92 25
1367.01 24
1367.09 21
1367.18 18
1367.26 14
1367.35 11
1367.43 7
1367.52 5
1367.60 4
1367.69 3
1367.77 4
1367.85 6
1367.94 9
1368.02 12
1368.11 17
1368.19 21
1368.28 25
1368.36 29
1368.45 31
1368.53 32
1368.62 31
1368.70 30
1368.79 28
1368.87 25
1368.96 23
1369.04 21
1369.13 19
1369.21 18
1369.30 18
1369.38 19
1369.47 20
1369.55 22
1369.63 26
1369.72 29
1369.80 33
1369.89 36
1369.97 38
1370.06 40
1370.14 42
1370.23 43
1370.31 44
1370.40 44
1370.48 44
1370.57 43
1370.65 41
1370.74 38
1370.82 35
1370.91 33
1370.99 31
1371.08 30
1371.16 29
1371.25 30
1371.33 30
1371.42 31
1371.50 32
1371.59 32
1371.67 33
1371.76 35
1371.84 36
1371.92 39
1372.01 41
1372.09 42
1372.18 43
1372.26 42
1372.35 41
1372.43 39
1372.52 36
1372.60 33
1372.69 31
1372.77 29
1372.86 29
1372.94 29
1373.03 30
1373.11 31
1373.20 33
1373.28 34
1373.37 35
1373.45 36
1373.54 38
1373.62 40
1373.71 43
1373.79 48
1373.88 53
1373.96 58
1374.05 63
1374.13 67
1374.22 71
1374.30 75
1374.39 78
1374.47 82
1374.56 84
1374.64 87
1374.73 88
1374.81 88
1374.90 87
1374.98 85
1375.07 82
1375.15 80
1375.24 77
1375.32 76
1375.41 76
1375.49 77
1375.58 79
1375.66 81
1375.75 85
1375.83 88
1375.92 92
1376.00 96
1376.09 100
1376.17 103
1376.26 105
1376.34 106
1376.43 106
1376.51 104
1376.60 100
1376.68 97
1376.77 93
1376.85 90
1376.94 88
1377.02 87
1377.11 87
1377.19 87
1377.28 87
1377.36 86
1377.45 85
1377.53 84
1377.62 84
1377.70 84
1377.79 85
1377.87 88
1377.96 93
1378.04 98
1378.13 105
1378.21 111
1378.30 117
1378.38 121
1378.47 124
1378.55 125
1378.64 125
1378.72 124
1378.81 122
1378.89 119
1378.98 115
1379.06 110
1379.15 105
1379.23 98
1379.32 91
1379.40 84
1379.49 78
1379.57 73
1379.66 71
1379.74 70
1379.83 72
1379.91 75
1380.00 78
1380.08 81
1380.17 84
1380.25 86
1380.34 86
1380.42 86
1380.51 84
1380.59 81
1380.68 78
1380.76 75
1380.85 71
1380.93 67
1381.02 64
1381.10 62
1381.19 60
1381.27 58
1381.36 56
1381.45 55
1381.53 53
1381.62 51
1381.70 49
1381.79 48
1381.87 47
1381.96 47
1382.04 47
1382.13 48
1382.21 49
1382.30 50
1382.38 52
1382.47 54
1382.55 57
1382.64 59
1382.72 61
1382.81 63
1382.89 64
1382.98 63
1383.06 61
1383.15 57
1383.23 53
1383.32 48
1383.40 43
1383.49 38
1383.57 35
1383.66 33
1383.75 33
1383.83 34
1383.92 37
1384.00 40
1384.09 45
1384.17 50
1384.26 56
1384.34 62
1384.43 68
1384.51 73
1384.60 75
1384.68 75
1384.77 72
1384.85 67
1384.94 62
1385.02 56
1385.11 53
1385.19 52
1385.28 53
1385.36 55
1385.45 57
1385.54 59
1385.62 59
1385.71 58
1385.79 55
1385.88 52
1385.96 48
1386.05 45
1386.13 43
1386.22 41
1386.30 40
1386.39 40
1386.47 40
1386.56 40
1386.64 42
1386.73 44
1386.81 47
1386.90 50
1386.99 53
1387.07 56
1387.16 59
1387.24 60
1387.33 60
1387.41 58
1387.50 55
1387.58 50
1387.67 44
1387.75 37
1387.84 31
1387.92 26
1388.01 23
1388.09 22
1388.18 24
1388.27 28
1388.35 34
1388.44 40
1388.52 46
1388.61 51
1388.69 54
1388.78 56
1388.86 56
1388.95 56
1389.03 55
1389.12 54
1389.20 53
1389.29 53
1389.38 52
1389.46 52
1389.55 53
1389.63 54
1389.72 54
1389.80 55
1389.89 54
1389.97 52
1390.06 48
1390.14 43
1390.23 37
1390.32 32
1390.40 26
1390.49 22
1390.57 19
1390.66 18
1390.74 18
1390.83 19
1390.91 21
1391.00 23
1391.08 25
1391.17 28
1391.25 32
1391.34 37
1391.43 43
1391.51 49
1391.60 55
1391.68 60
1391.77 64
1391.85 66
1391.94 67
1392.02 69
1392.11 70
1392.20 71
1392.28 72
1392.37 72
1392.45 71
1392.54 69
1392.62 64
1392.71 59
1392.79 52
1392.88 45
1392.96 39
1393.05 34
1393.14 31
1393.22 30
1393.31 31
1393.39 34
1393.48 37
1393.56 41
1393.65 45
1393.73 48
1393.82 50
1393.91 50
1393.99 48
1394.08 44
1394.16 39
1394.25 33
1394.33 27
1394.42 23
1394.50 21
1394.59 21
1394.68 23
1394.76 27
1394.85 31
1394.93 35
1395.02 39
1395.10 42
1395.19 45
1395.27 48
1395.36 51
1395.45 52
1395.53 53
1395.62 52
1395.70 49
1395.79 45
1395.87 39
1395.96 33
1396.04 28
1396.13 24
1396.22 20
1396.30 18
1396.39 17
1396.47 17
1396.56 17
1396.64 17
1396.73 19
1396.81 22
1396.90 26
1396.99 31
1397.07 35
1397.16 38
1397.24 40
1397.33 39
1397.41 37
1397.50 34
1397.59 31
1397.67 29
1397.76 28
1397.84 29
1397.93 31
1398.01 32
1398.10 33
1398.19 32
1398.27 30
1398.36 27
1398.44 23
1398.53 20
1398.61 18
1398.70 18
1398.79 19
1398.87 21
1398.96 23
1399.04 26
1399.13 27
1399.21 28
1399.30 28
1399.38 27
1399.47 26
1399.56 25
1399.64 25
1399.73 24
1399.81 24
1399.90 24
1399.98 25
1400.07 27
1400.16 29
1400.24 31
1400.33 33
1400.41 34
1400.50 34
1400.58 33
1400.67 32
1400.76 29
1400.84 27
1400.93 24
1401.01 22
1401.10 20
1401.19 20
1401.27 20
1401.36 20
1401.44 20
1401.53 20
1401.61 19
1401.70 17
1401.79 14
1401.87 10
1401.96 6
1402.04 3
1402.13 0
1402.21 0
1402.30 0
1402.39 0
1402.47 0
1402.56 0
1402.64 2
1402.73 6
1402.82 10
1402.90 14
1402.99 16
1403.07 17
1403.16 16
1403.24 14
1403.33 11
1403.42 8
1403.50 5
1403.59 2
1403.67 1
1403.76 0
1403.85 0
1403.93 0
1404.02 0
1404.10 0
1404.19 0
1404.27 0
1404.36 0
1404.45 0
1404.53 0
1404.62 1
1404.70 1
1404.79 2
1404.88 4
1404.96 6
1405.05 8
1405.13 10
1405.22 12
1405.30 14
1405.39 15
1405.48 16
1405.56 15
1405.65 14
1405.73 11
1405.82 9
1405.91 6
1405.99 4
1406.08 4
1406.16 4
1406.25 6
1406.34 9
1406.42 12
1406.51 17
1406.59 22
1406.68 26
1406.77 29
1406.85 31
1406.94 31
1407.02 29
1407.11 26
1407.19 23
1407.28 19
1407.37 16
1407.45 14
1407.54 13
1407.62 14
1407.71 15
1407.80 16
1407.88 18
1407.97 19
1408.05 21
1408.14 22
1408.23 23
1408.31 23
1408.40 23
1408.48 21
1408.57 18
1408.66 14
1408.74 9
1408.83 5
1408.91 1
1409.00 0
1409.09 0
1409.17 0
1409.26 0
1409.34 0
1409.43 0
1409.52 0
1409.60 0
1409.69 0
1409.77 6
1409.86 12
1409.95 19
1410.03 26
1410.12 32
1410.20 36
1410.29 39
1410.38 41
1410.46 42
1410.55 42
1410.63 41
1410.72 41
1410.81 41
1410.89 41
1410.98 41
1411.06 41
1411.15 42
1411.24 44
1411.32 46
1411.41 49
1411.50 52
1411.58 54
1411.67 56
1411.75 55
1411.84 52
1411.93 47
1412.01 41
1412.10 34
1412.18 28
1412.27 22
1412.36 19
1412.44 17
1412.53 18
1412.61 19
1412.70 21
1412.79 22
1412.87 23
1412.96 21
1413.04 19
1413.13 16
1413.22 13
1413.30 11
1413.39 9
1413.48 8
1413.56 8
1413.65 8
1413.73 8
1413.82 9
1413.91 9
1413.99 9
1414.08 11
1414.16 13
1414.25 15
1414.34 19
1414.42 22
1414.51 26
1414.60 30
1414.68 33
1414.77 35
1414.85 36
1414.94 38
1415.03 39
1415.11 40
1415.20 43
1415.28 45
1415.37 48
1415.46 51
1415.54 54
1415.63 56
1415.72 56
1415.80 57
1415.89 57
1415.97 57
1416.06 57
1416.15 58
1416.23 58
1416.32 58
1416.41 58
1416.49 56
1416.58 54
1416.66 50
1416.75 46
1416.84 41
1416.92 35
1417.01 30
1417.10 26
1417.18 22
1417.27 19
1417.35 17
1417.44 16
1417.53 15
1417.61 14
1417.70 13
1417.79 12
1417.87 11
1417.96 9
1418.04 8
1418.13 8
1418.22 8
1418.30 10
1418.39 11
1418.48 14
1418.56 17
1418.65 21
1418.73 25
1418.82 31
1418.91 37
1418.99 43
1419.08 49
1419.17 54
1419.25 58
1419.34 61
1419.43 63
1419.51 65
1419.60 65
1419.68 65
1419.77 63
1419.86 60
1419.94 56
1420.03 50
1420.12 44
1420.20 37
1420.29 32
1420.37 27
1420.46 25
1420.55 24
1420.63 25
1420.72 28
1420.81 31
1420.89 34
1420.98 36
1421.07 37
1421.15 37
1421.24 36
1421.32 34
1421.41 31
1421.50 28
1421.58 24
1421.67 21
1421.76 18
1421.84 14
1421.93 11
1422.02 9
1422.10 7
1422.19 6
1422.27 6
1422.36 7
1422.45 8
1422.53 9
1422.62 10
1422.71 10
1422.79 10
1422.88 10
1422.97 10
1423.05 9
1423.14 10
1423.23 10
1423.31 10
1423.40 11
1423.48 11
1423.57 10
1423.66 8
1423.74 6
1423.83 4
1423.92 1
1424.00 0
1424.09 0
1424.18 0
1424.26 0
1424.35 3
1424.44 6
1424.52 10
1424.61 15
1424.70 20
1424.78 25
1424.87 30
1424.95 35
1425.04 38
1425.13 39
1425.21 38
1425.30 35
1425.39 30
1425.47 24
1425.56 18
1425.65 13
1425.73 8
1425.82 5
1425.91 4
1425.99 3
1426.08 3
1426.17 3
1426.25 3
1426.34 4
1426.43 4
1426.51 5
1426.60 6
1426.68 7
1426.77 8
1426.86 9
1426.94 10
1427.03 11
1427.12 12
1427.20 13
1427.29 15
1427.38 16
1427.46 18
1427.55 21
1427.64 23
1427.72 25
1427.81 27
1427.90 29
1427.98 30
1428.07 31
1428.16 32
1428.24 33
1428.33 33
1428.42 34
1428.50 34
1428.59 35
1428.68 36
1428.76 36
1428.85 37
1428.94 38
1429.02 40
1429.11 41
1429.20 42
1429.28 43
1429.37 42
1429.46 40
1429.54 36
1429.63 30
1429.72 23
1429.80 17
1429.89 11
1429.98 6
1430.06 3
1430.15 2
1430.23 2
1430.32 2
1430.41 3
1430.49 4
1430.58 5
1430.67 6
1430.75 8
1430.84 12
1430.93 16
1431.01 22
1431.10 28
1431.19 33
1431.27 37
1431.36 39
1431.45 40
1431.53 40
1431.62 39
1431.71 37
1431.79 35
1431.88 33
1431.97 31
1432.06 28
1432.14 26
1432.23 23
1432.32 21
1432.40 20
1432.49 20
1432.58 20
1432.66 21
1432.75 22
1432.84 24
1432.92 25
1433.01 26
1433.10 27
1433.18 28
1433.27 29
1433.36 31
1433.44 32
1433.53 33
1433.62 33
1433.70 33
1433.79 32
1433.88 30
1433.96 29
1434.05 28
1434.14 28
1434.22 28
1434.31 29
1434.40 30
1434.48 31
1434.57 34
1434.66 38
1434.74 44
1434.83 50
1434.92 58
1435.00 64
1435.09 70
1435.18 74
1435.26 75
1435.35 75
1435.44 75
1435.53 73
1435.61 72
1435.70 71
1435.79 70
1435.87 69
1435.96 68
1436.05 65
1436.13 63
1436.22 60
1436.31 59
1436.39 58
1436.48 57
1436.57 57
1436.65 57
1436.74 55
1436.83 53
1436.91 50
1437.00 45
1437.09 41
1437.17 37
1437.26 33
1437.35 31
1437.44 29
1437.52 27
1437.61 26
1437.70 25
1437.78 24
1437.87 23
1437.96 23
1438.04 23
1438.13 25
1438.22 28
1438.30 31
1438.39 35
1438.48 39
1438.56 42
1438.65 43
1438.74 43
1438.83 42
1438.91 40
1439.00 38
1439.09 36
1439.17 34
1439.26 34
1439.35 34
1439.43 33
1439.52 32
1439.61 31
1439.69 29
1439.78 27
1439.87 25
1439.96 24
1440.04 25
1440.13 27
1440.22 31
1440.30 34
1440.39 38
1440.48 41
1440.56 42
1440.65 42
1440.74 40
1440.83 36
1440.91 31
1441.00 26
1441.09 21
1441.17 17
1441.26 14
1441.35 13
1441.43 12
1441.52 12
1441.61 13
1441.69 13
1441.78 12
1441.87 11
1441.96 10
1442.04 9
1442.13 9
1442.22 10
1442.30 12
1442.39 15
1442.48 17
1442.56 19
1442.65 20
1442.74 19
1442.83 15
1442.91 11
1443.00 5
1443.09 0
1443.17 0
1443.26 0
1443.35 0
1443.44 0
1443.52 0
1443.61 0
1443.70 0
1443.78 1
1443.87 4
1443.96 6
1444.04 8
1444.13 10
1444.22 11
1444.31 12
1444.39 12
1444.48 12
1444.57 12
1444.65 12
1444.74 12
1444.83 12
1444.92 11
1445.00 11
1445.09 10
1445.18 10
1445.26 9
1445.35 9
1445.44 8
1445.52 7
1445.61 5
1445.70 3
1445.79 0
1445.87 0
1445.96 0
1446.05 0
1446.13 0
1446.22 4
1446.31 9
1446.40 13
1446.48 16
1446.57 17
1446.66 16
1446.74 15
1446.83 12
1446.92 11
1447.01 12
1447.09 14
1447.18 18
1447.27 24
1447.35 31
1447.44 37
1447.53 44
1447.62 50
1447.70 55
1447.79 60
1447.88 65
1447.96 71
1448.05 77
1448.14 83
1448.23 89
1448.31 94
1448.40 98
1448.49 100
1448.58 101
1448.66 99
1448.75 95
1448.84 91
1448.92 87
1449.01 83
1449.10 81
1449.19 81
1449.27 80
1449.36 80
1449.45 79
1449.53 77
1449.62 75
1449.71 72
1449.80 70
1449.88 68
1449.97 68
1450.06 68
1450.15 67
1450.23 66
1450.32 64
1450.41 61
1450.49 57
1450.58 53
1450.67 49
1450.76 45
1450.84 42
1450.93 39
1451.02 35
1451.11 31
1451.19 27
1451.28 23
1451.37 19
1451.45 17
1451.54 16
1451.63 16
1451.72 18
1451.80 21
1451.89 25
1451.98 30
1452.07 35
1452.15 40
1452.24 44
1452.33 48
1452.41 51
1452.50 52
1452.59 53
1452.68 54
1452.76 56
1452.85 59
1452.94 62
1453.03 65
1453.11 68
1453.20 69
1453.29 68
1453.38 65
1453.46 61
1453.55 57
1453.64 52
1453.72 49
1453.81 46
1453.90 45
1453.99 44
1454.07 45
1454.16 48
1454.25 53
1454.34 60
1454.42 67
1454.51 76
1454.60 84
1454.69 91
1454.77 95
1454.86 97
1454.95 96
1455.04 94
1455.12 89
1455.21 84
1455.30 78
1455.38 73
1455.47 70
1455.56 68
1455.65 67
1455.73 67
1455.82 68
1455.91 69
1456.00 69
1456.08 67
1456.17 64
1456.26 59
1456.35 54
1456.43 48
1456.52 43
1456.61 38
1456.70 35
1456.78 32
1456.87 30
1456.96 28
1457.05 26
1457.13 23
1457.22 21
1457.31 19
1457.40 18
1457.48 17
1457.57 18
1457.66 19
1457.75 21
1457.83 24
1457.92 27
1458.01 31
1458.10 35
1458.18 38
1458.27 40
1458.36 42
1458.45 42
1458.53 41
1458.62 41
1458.71 40
1458.80 40
1458.88 40
1458.97 41
1459.06 42
1459.15 42
1459.23 43
1459.32 42
1459.41 40
1459.50 39
1459.58 37
1459.67 36
1459.76 36
1459.85 37
1459.93 40
1460.02 43
1460.11 47
1460.20 51
1460.28 54
1460.37 57
1460.46 57
1460.55 56
1460.63 54
1460.72 49
1460.81 43
1460.90 37
1460.98 32
1461.07 28
1461.16 25
1461.25 24
1461.33 25
1461.42 26
1461.51 26
1461.60 26
1461.68 25
1461.77 24
1461.86 22
1461.95 20
1462.04 20
1462.12 21
1462.21 23
1462.30 28
1462.39 34
1462.47 41
1462.56 47
1462.65 53
1462.74 57
1462.82 60
1462.91 62
1463.00 63
1463.09 65
1463.17 67
1463.26 70
1463.35 75
1463.44 81
1463.52 88
1463.61 95
1463.70 101
1463.79 105
1463.88 108
1463.96 109
1464.05 108
1464.14 104
1464.23 98
1464.31 90
1464.40 81
1464.49 71
1464.58 61
1464.66 51
1464.75 41
1464.84 31
1464.93 22
1465.02 14
1465.10 7
1465.19 2
1465.28 0
1465.37 0
1465.45 0
1465.54 0
1465.63 0
1465.72 0
1465.80 2
1465.89 4
1465.98 5
1466.07 7
1466.16 8
1466.24 10
1466.33 13
1466.42 17
1466.51 21
1466.59 25
1466.68 30
1466.77 33
1466.86 36
1466.94 37
1467.03 37
1467.12 35
1467.21 32
1467.30 29
1467.38 25
1467.47 22
1467.56 19
1467.65 17
1467.73 15
1467.82 14
1467.91 13
1468.00 12
1468.09 11
1468.17 11
1468.26 11
1468.35 11
1468.44 11
1468.52 10
1468.61 8
1468.70 5
1468.79 2
1468.88 0
1468.96 0
1469.05 0
1469.14 0
1469.23 0
1469.32 0
1469.40 0
1469.49 0
1469.58 2
1469.67 2
1469.75 3
1469.84 4
1469.93 6
1470.02 8
1470.11 10
1470.19 13
1470.28 15
1470.37 17
1470.46 18
1470.54 18
1470.63 18
1470.72 19
1470.81 21
1470.90 23
1470.98 27
1471.07 32
1471.16 37
1471.25 42
1471.34 47
1471.42 51
1471.51 54
1471.60 57
1471.69 61
1471.78 64
1471.86 66
1471.95 65
1472.04 62
1472.13 56
1472.21 47
1472.30 36
1472.39 27
1472.48 19
1472.57 13
1472.65 11
1472.74 12
1472.83 13
1472.92 15
1473.01 17
1473.09 18
1473.18 19
1473.27 20
1473.36 20
1473.45 21
1473.53 23
1473.62 24
1473.71 24
1473.80 24
1473.89 23
1473.97 20
1474.06 16
1474.15 12
1474.24 7
1474.33 4
1474.41 1
1474.50 0
1474.59 0
1474.68 0
1474.77 2
1474.85 4
1474.94 7
1475.03 10
1475.12 13
1475.21 17
1475.29 20
1475.38 22
1475.47 23
1475.56 22
1475.65 20
1475.73 17
1475.82 14
1475.91 10
1476.00 8
1476.09 8
1476.17 10
1476.26 15
1476.35 22
1476.44 31
1476.53 42
1476.61 52
1476.70 62
1476.79 71
1476.88 76
1476.97 79
1477.05 79
1477.14 76
1477.23 71
1477.32 64
1477.41 55
1477.49 46
1477.58 38
1477.67 30
1477.76 25
1477.85 22
1477.93 22
1478.02 24
1478.11 28
1478.20 34
1478.29 42
1478.37 49
1478.46 57
1478.55 63
1478.64 67
1478.73 71
1478.82 73
1478.90 74
1478.99 74
1479.08 74
1479.17 72
1479.26 70
1479.34 67
1479.43 64
1479.52 62
1479.61 61
1479.70 61
1479.78 62
1479.87 64
1479.96 65
1480.05 65
1480.14 64
1480.23 61
1480.31 56
1480.40 50
1480.49 44
1480.58 38
1480.67 32
1480.75 27
1480.84 23
1480.93 19
1481.02 16
1481.11 14
1481.19 12
1481.28 12
1481.37 12
1481.46 13
1481.55 16
1481.64 18
1481.72 21
1481.81 24
1481.90 25
1481.99 25
1482.08 23
1482.17 20
1482.25 17
1482.34 14
1482.43 13
1482.52 13
1482.61 16
1482.69 21
1482.78 27
1482.87 32
1482.96 35
1483.05 36
1483.14 35
1483.22 31
1483.31 27
1483.40 23
1483.49 20
1483.58 20
1483.66 23
1483.75 29
1483.84 37
1483.93 45
1484.02 54
1484.11 63
1484.19 70
1484.28 74
1484.37 76
1484.46 75
1484.55 71
1484.64 65
1484.72 58
1484.81 51
1484.90 46
1484.99 42
1485.08 41
1485.17 41
1485.25 42
1485.34 43
1485.43 44
1485.52 45
1485.61 45
1485.70 45
1485.78 46
1485.87 47
1485.96 50
1486.05 53
1486.14 57
1486.23 60
1486.31 62
1486.40 64
1486.49 66
1486.58 68
1486.67 70
1486.76 74
1486.84 78
1486.93 82
1487.02 86
1487.11 88
1487.20 89
1487.29 88
1487.37 85
1487.46 82
1487.55 77
1487.64 74
1487.73 70
1487.82 67
1487.90 64
1487.99 62
1488.08 59
1488.17 57
1488.26 54
1488.35 52
1488.43 51
1488.52 51
1488.61 53
1488.70 57
1488.79 62
1488.88 68
1488.96 73
1489.05 77
1489.14 78
1489.23 76
1489.32 72
1489.41 64
1489.50 55
1489.58 46
1489.67 37
1489.76 30
1489.85 24
1489.94 20
1490.03 17
1490.11 16
1490.20 15
1490.29 17
1490.38 19
1490.47 23
1490.56 29
1490.64 37
1490.73 44
1490.82 51
1490.91 57
1491.00 61
1491.09 62
1491.18 60
1491.26 57
1491.35 54
1491.44 52
1491.53 51
1491.62 52
1491.71 56
1491.79 61
1491.88 67
1491.97 74
1492.06 80
1492.15 86
1492.24 89
1492.33 92
1492.41 92
1492.50 89
1492.59 85
1492.68 80
1492.77 75
1492.86 71
1492.95 68
1493.03 69
1493.12 71
1493.21 75
1493.30 80
1493.39 83
1493.48 86
1493.57 88
1493.65 89
1493.74 89
1493.83 89
1493.92 89
1494.01 89
1494.10 87
1494.19 84
1494.27 80
1494.36 75
1494.45 70
1494.54 66
1494.63 63
1494.72 62
1494.81 63
1494.89 64
1494.98 66
1495.07 67
1495.16 68
1495.25 67
1495.34 64
1495.43 61
1495.51 59
1495.60 57
1495.69 57
1495.78 57
1495.87 58
1495.96 59
1496.05 60
1496.13 60
1496.22 60
1496.31 60
1496.40 62
1496.49 65
1496.58 69
1496.67 74
1496.75 79
1496.84 83
1496.93 86
1497.02 87
1497.11 87
1497.20 84
1497.29 81
1497.38 77
1497.46 73
1497.55 69
1497.64 65
1497.73 63
1497.82 61
1497.91 60
1498.00 59
1498.08 58
1498.17 56
1498.26 54
1498.35 51
1498.44 48
1498.53 44
1498.62 40
1498.71 35
1498.79 31
1498.88 26
1498.97 22
1499.06 19
1499.15 17
1499.24 17
1499.33 18
1499.41 20
1499.50 23
1499.59 26
1499.68 29
1499.77 33
1499.86 37
1499.95 42
1500.04 48
1500.12 54
1500.21 60
1500.30 65
1500.39 69
1500.48 72
1500.57 73
1500.66 73
1500.75 72
1500.83 71
1500.92 70
1501.01 67
1501.10 65
1501.19 62
1501.28 59
1501.37 56
1501.46 55
1501.54 55
1501.63 56
1501.72 59
1501.81 64
1501.90 68
1501.99 72
1502.08 74
1502.17 74
1502.26 73
1502.34 71
1502.43 68
1502.52 65
1502.61 61
1502.70 58
1502.79 54
1502.88 49
1502.97 44
1503.05 39
1503.14 33
1503.23 27
1503.32 22
1503.41 19
1503.50 16
1503.59 16
1503.68 16
1503.77 16
1503.85 17
1503.94 17
1504.03 17
1504.12 16
1504.21 14
1504.30 12
1504.39 10
1504.48 9
1504.56 8
1504.65 9
1504.74 11
1504.83 15
1504.92 20
1505.01 25
1505.10 30
1505.19 34
1505.28 36
1505.36 39
1505.45 41
1505.54 42
1505.63 44
1505.72 45
1505.81 46
1505.90 46
1505.99 44
1506.08 42
1506.17 40
1506.25 37
1506.34 35
1506.43 33
1506.52 33
1506.61 33
1506.70 33
1506.79 32
1506.88 31
1506.97 30
1507.05 28
1507.14 26
1507.23 23
1507.32 21
1507.41 19
1507.50 17
1507.59 15
1507.68 12
1507.77 10
1507.85 8
1507.94 6
1508.03 5
1508.12 4
1508.21 4
1508.30 5
1508.39 6
1508.48 8
1508.57 10
1508.66 13
1508.74 16
1508.83 19
1508.92 21
1509.01 23
1509.10 23
1509.19 22
1509.28 21
1509.37 19
1509.46 17
1509.55 15
1509.63 12
1509.72 10
1509.81 8
1509.90 7
1509.99 7
1510.08 8
1510.17 12
1510.26 17
1510.35 23
1510.44 30
1510.53 37
1510.61 43
1510.70 47
1510.79 50
1510.88 52
1510.97 53
1511.06 54
1511.15 54
1511.24 54
1511.33 54
1511.42 52
1511.50 50
1511.59 46
1511.68 42
1511.77 38
1511.86 34
1511.95 32
1512.04 30
1512.13 29
1512.22 29
1512.31 30
1512.40 31
1512.48 33
1512.57 36
1512.66 40
1512.75 46
1512.84 52
1512.93 59
1513.02 66
1513.11 70
1513.20 72
1513.29 71
1513.38 67
1513.47 62
1513.55 57
1513.64 52
1513.73 49
1513.82 49
1513.91 51
1514.00 55
1514.09 60
1514.18 65
1514.27 69
1514.36 74
1514.45 79
1514.53 83
1514.62 88
1514.71 92
1514.80 96
1514.89 98
1514.98 99
1515.07 99
1515.16 98
1515.25 96
1515.34 94
1515.43 93
1515.52 91
1515.61 89
1515.69 87
1515.78 86
1515.87 84
1515.96 83
1516.05 83
1516.14 84
1516.23 84
1516.32 85
1516.41 85
1516.50 85
1516.59 85
1516.68 84
1516.76 83
1516.85 82
1516.94 83
1517.03 84
1517.12 86
1517.21 88
1517.30 89
1517.39 90
1517.48 89
1517.57 86
1517.66 80
1517.75 74
1517.84 66
1517.92 59
1518.01 52
1518.10 46
1518.19 41
1518.28 39
1518.37 37
1518.46 36
1518.55 37
1518.64 37
1518.73 38
1518.82 39
1518.91 41
1519.00 43
1519.09 45
1519.17 48
1519.26 50
1519.35 51
1519.44 52
1519.53 51
1519.62 49
1519.71 45
1519.80 41
1519.89 36
1519.98 32
1520.07 28
1520.16 24
1520.25 22
1520.34 20
1520.43 20
1520.51 19
1520.60 20
1520.69 20
1520.78 21
1520.87 22
1520.96 23
1521.05 23
1521.14 22
1521.23 19
1521.32 15
1521.41 10
1521.50 5
1521.59 0
1521.68 0
1521.77 0
1521.86 0
1521.94 4
1522.03 10
1522.12 17
1522.21 24
1522.30 31
1522.39 36
1522.48 39
1522.57 40
1522.66 40
1522.75 38
1522.84 35
1522.93 30
1523.02 23
1523.11 16
1523.20 7
1523.29 0
1523.37 0
1523.46 0
1523.55 0
1523.64 0
1523.73 0
1523.82 0
1523.91 0
1524.00 5
1524.09 11
1524.18 15
1524.27 18
1524.36 19
1524.45 19
1524.54 19
1524.63 19
1524.72 21
1524.81 24
1524.90 28
1524.99 33
1525.07 37
1525.16 40
1525.25 42
1525.34 44
1525.43 46
1525.52 47
1525.61 49
1525.70 51
1525.79 53
1525.88 53
1525.97 52
1526.06 50
1526.15 47
1526.24 44
1526.33 43
1526.42 44
1526.51 48
1526.60 53
1526.69 59
1526.78 65
1526.86 70
1526.95 71
1527.04 70
1527.13 67
1527.22 62
1527.31 55
1527.40 50
1527.49 45
1527.58 43
1527.67 43
1527.76 45
1527.85 49
1527.94 54
1528.03 58
1528.12 61
1528.21 62
1528.30 59
1528.39 55
1528.48 49
1528.57 44
1528.66 40
1528.75 38
1528.83 40
1528.92 43
1529.01 48
1529.10 52
1529.19 55
1529.28 57
1529.37 57
1529.46 56
1529.55 55
1529.64 53
1529.73 52
1529.82 51
1529.91 49
1530.00 48
1530.09 46
1530.18 44
1530.27 42
1530.36 40
1530.45 38
1530.54 38
1530.63 39
1530.72 42
1530.81 46
1530.90 51
1530.99 57
1531.08 64
1531.16 70
1531.25 76
1531.34 80
1531.43 82
1531.52 83
1531.61 81
1531.70 79
1531.79 77
1531.88 75
1531.97 76
1532.06 78
1532.15 83
1532.24 88
1532.33 94
1532.42 99
1532.51 102
1532.60 103
1532.69 100
1532.78 95
1532.87 88
1532.96 81
1533.05 74
1533.14 68
1533.23 66
1533.32 66
1533.41 68
1533.50 72
1533.59 76
1533.68 79
1533.77 81
1533.86 81
1533.95 80
1534.04 78
1534.12 76
1534.21 75
1534.30 74
1534.39 73
1534.48 71
1534.57 70
1534.66 68
1534.75 66
1534.84 64
1534.93 62
1535.02 59
1535.11 56
1535.20 53
1535.29 49
1535.38 46
1535.47 42
1535.56 40
1535.65 38
1535.74 39
1535.83 41
1535.92 44
1536.01 49
1536.10 54
1536.19 58
1536.28 62
1536.37 64
1536.46 66
1536.55 66
1536.64 67
1536.73 68
1536.82 69
1536.91 73
1537.00 78
1537.09 84
1537.18 91
1537.27 97
1537.36 102
1537.45 104
1537.54 103
1537.63 100
1537.72 97
1537.81 95
1537.90 95
1537.99 99
1538.08 106
1538.17 114
1538.26 122
1538.35 127
1538.44 130
1538.53 130
1538.62 129
1538.70 128
1538.79 127
1538.88 128
1538.97 131
1539.06 134
1539.15 137
1539.24 139
1539.33 140
1539.42 142
1539.51 145
1539.60 149
1539.69 154
1539.78 161
1539.87 168
1539.96 176
1540.05 182
1540.14 187
1540.23 190
1540.32 192
1540.41 193
1540.50 193
1540.59 193
1540.68 194
1540.77 195
1540.86 196
1540.95 197
1541.04 198
1541.13 199
1541.22 201
1541.31 204
1541.40 211
1541.49 221
1541.58 234
1541.67 249
1541.76 265
1541.85 280
1541.94 294
1542.03 305
1542.12 314
1542.21 320
1542.30 325
1542.39 329
1542.48 334
1542.57 338
1542.66 344
1542.75 350
1542.84 356
1542.93 362
1543.02 367
1543.11 370
1543.20 371
1543.29 371
1543.38 369
1543.47 367
1543.56 365
1543.65 363
1543.74 361
1543.83 357
1543.92 351
1544.01 342
1544.10 330
1544.19 317
1544.28 302
1544.37 288
1544.46 276
1544.55 266
1544.64 259
1544.73 254
1544.82 251
1544.91 249
1545.00 249
1545.09 250
1545.18 251
1545.27 253
1545.36 255
1545.45 257
1545.54 259
1545.63 259
1545.72 257
1545.81 252
1545.90 244
1545.99 233
1546.08 220
1546.17 205
1546.26 191
1546.35 179
1546.44 169
1546.53 161
1546.62 157
1546.71 153
1546.80 151
1546.89 149
1546.98 146
1547.07 143
1547.16 141
1547.25 138
1547.34 137
1547.44 137
1547.53 138
1547.62 140
1547.71 141
1547.80 142
1547.89 142
1547.98 141
1548.07 139
1548.16 136
1548.25 132
1548.34 126
1548.43 119
1548.52 111
1548.61 102
1548.70 93
1548.79 84
1548.88 76
1548.97 67
1549.06 60
1549.15 53
1549.24 47
1549.33 42
1549.42 39
1549.51 39
1549.60 41
1549.69 46
1549.78 54
1549.87 63
1549.96 72
1550.05 82
1550.14 90
1550.23 96
1550.32 101
1550.41 104
1550.50 104
1550.59 103
1550.68 99
1550.77 95
1550.86 89
1550.95 84
1551.04 79
1551.13 74
1551.22 70
1551.31 67
1551.40 65
1551.49 63
1551.58 61
1551.67 58
1551.76 56
1551.85 54
1551.94 52
1552.04 51
1552.13 50
1552.22 50
1552.31 51
1552.40 52
1552.49 55
1552.58 58
1552.67 62
1552.76 66
1552.85 71
1552.94 76
1553.03 81
1553.12 86
1553.21 91
1553.30 96
1553.39 99
1553.48 102
1553.57 102
1553.66 102
1553.75 100
1553.84 99
1553.93 98
1554.02 100
1554.11 103
1554.20 109
1554.29 116
1554.38 123
1554.47 128
1554.56 131
1554.65 132
1554.74 131
1554.83 129
1554.92 126
1555.02 123
1555.11 121
1555.20 119
1555.29 116
1555.38 111
1555.47 107
1555.56 101
1555.65 95
1555.74 90
1555.83 86
1555.92 84
1556.01 84
1556.10 85
1556.19 88
1556.28 93
1556.37 99
1556.46 106
1556.55 111
1556.64 115
1556.73 116
1556.82 114
1556.91 109
1557.00 103
1557.09 95
1557.18 88
1557.27 81
1557.37 77
1557.46 74
1557.55 72
1557.64 72
1557.73 74
1557.82 76
1557.91 79
1558.00 83
1558.09 88
1558.18 92
1558.27 95
1558.36 97
1558.45 98
1558.54 99
1558.63 98
1558.72 96
1558.81 93
1558.90 89
1558.99 84
1559.08 77
1559.17 69
1559.26 60
1559.35 52
1559.45 45
1559.54 39
1559.63 35
1559.72 34
1559.81 34
1559.90 36
1559.99 38
1560.08 42
1560.17 46
1560.26 50
1560.35 54
1560.44 59
1560.53 64
1560.62 69
1560.71 74
1560.80 79
1560.89 83
1560.98 87
1561.07 89
1561.17 91
1561.26 93
1561.35 94
1561.44 96
1561.53 98
1561.62 100
1561.71 102
1561.80 103
1561.89 103
1561.98 103
1562.07 101
1562.16 100
1562.25 101
1562.34 103
1562.43 107
1562.52 112
1562.61 119
1562.70 126
1562.79 133
1562.89 139
1562.98 144
1563.07 149
1563.16 155
1563.25 161
1563.34 167
1563.43 175
1563.52 183
1563.61 192
1563.70 200
1563.79 207
1563.88 212
1563.97 215
1564.06 216
1564.15 217
1564.24 218
1564.34 222
1564.43 227
1564.52 234
1564.61 243
1564.70 252
1564.79 261
1564.88 270
1564.97 279
1565.06 289
1565.15 302
1565.24 317
1565.33 334
1565.42 351
1565.51 368
1565.60 383
1565.69 395
1565.79 403
1565.88 408
1565.97 412
1566.06 415
1566.15 419
1566.24 427
1566.33 438
1566.42 453
1566.51 472
1566.60 495
1566.69 521
1566.78 549
1566.87 581
1566.96 614
1567.05 650
1567.15 687
1567.24 724
1567.33 763
1567.42 802
1567.51 842
1567.60 883
1567.69 925
1567.78 967
1567.87 1008
1567.96 1046
1568.05 1081
1568.14 1112
1568.23 1142
1568.32 1170
1568.42 1198
1568.51 1227
1568.60 1257
1568.69 1287
1568.78 1316
1568.87 1342
1568.96 1364
1569.05 1383
1569.14 1400
1569.23 1415
1569.32 1428
1569.41 1440
1569.50 1449
1569.60 1455
1569.69 1455
1569.78 1450
1569.87 1439
1569.96 1424
1570.05 1407
1570.14 1391
1570.23 1375
1570.32 1362
1570.41 1349
1570.50 1335
1570.59 1319
1570.68 1300
1570.78 1279
1570.87 1256
1570.96 1233
1571.05 1212
1571.14 1196
1571.23 1184
1571.32 1175
1571.41 1168
1571.50 1161
1571.59 1152
1571.68 1140
1571.77 1125
1571.87 1106
1571.96 1085
1572.05 1063
1572.14 1042
1572.23 1022
1572.32 1003
1572.41 986
1572.50 970
1572.59 952
1572.68 932
1572.77 909
1572.87 883
1572.96 854
1573.05 824
1573.14 795
1573.23 767
1573.32 742
1573.41 720
1573.50 700
1573.59 683
1573.68 668
1573.77 653
1573.86 638
1573.96 623
1574.05 606
1574.14 589
1574.23 572
1574.32 554
1574.41 537
1574.50 521
1574.59 507
1574.68 494
1574.77 482
1574.86 471
1574.96 460
1575.05 448
1575.14 435
1575.23 421
1575.32 407
1575.41 394
1575.50 382
1575.59 372
1575.68 363
1575.77 356
1575.87 350
1575.96 345
1576.05 339
1576.14 333
1576.23 327
1576.32 322
1576.41 316
1576.50 311
1576.59 306
1576.68 299
1576.77 292
1576.87 283
1576.96 273
1577.05 261
1577.14 248
1577.23 235
1577.32 222
1577.41 209
1577.50 198
1577.59 187
1577.68 178
1577.78 170
1577.87 164
1577.96 159
1578.05 156
1578.14 154
1578.23 155
1578.32 156
1578.41 158
1578.50 159
1578.59 160
1578.69 162
1578.78 163
1578.87 165
1578.96 166
1579.05 167
1579.14 166
1579.23 164
1579.32 159
1579.41 152
1579.51 143
1579.60 133
1579.69 124
1579.78 115
1579.87 109
1579.96 104
1580.05 100
1580.14 98
1580.23 98
1580.33 99
1580.42 101
1580.51 104
1580.60 108
1580.69 111
1580.78 113
1580.87 114
1580.96 114
1581.05 112
1581.14 110
1581.24 107
1581.33 104
1581.42 100
1581.51 97
1581.60 94
1581.69 91
1581.78 88
1581.87 87
1581.96 86
1582.06 86
1582.15 88
1582.24 90
1582.33 94
1582.42 98
1582.51 102
1582.60 106
1582.69 109
1582.79 112
1582.88 114
1582.97 116
1583.06 118
1583.15 120
1583.24 123
1583.33 126
1583.42 128
1583.51 131
1583.61 133
1583.70 133
1583.79 132
1583.88 128
1583.97 123
1584.06 118
1584.15 113
1584.24 109
1584.34 106
1584.43 104
1584.52 104
1584.61 104
1584.70 104
1584.79 104
1584.88 103
1584.97 101
1585.06 99
1585.16 97
1585.25 95
1585.34 94
1585.43 93
1585.52 94
1585.61 96
1585.70 98
1585.79 101
1585.89 103
1585.98 104
1586.07 104
1586.16 104
1586.25 103
1586.34 102
1586.43 101
1586.52 101
1586.62 101
1586.71 100
1586.80 98
1586.89 94
1586.98 89
1587.07 83
1587.16 77
1587.25 72
1587.35 67
1587.44 64
1587.53 61
1587.62 60
1587.71 60
1587.80 61
1587.89 64
1587.99 69
1588.08 75
1588.17 83
1588.26 90
1588.35 97
1588.44 101
1588.53 104
1588.62 105
1588.72 104
1588.81 102
1588.90 99
1588.99 95
1589.08 91
1589.17 88
1589.26 86
1589.36 85
1589.45 86
1589.54 89
1589.63 93
1589.72 99
1589.81 106
1589.90 113
1589.99 119
1590.09 125
1590.18 131
1590.27 138
1590.36 146
1590.45 155
1590.54 165
1590.63 175
1590.73 183
1590.82 188
1590.91 190
1591.00 189
1591.09 186
1591.18 182
1591.27 178
1591.37 177
1591.46 177
1591.55 180
1591.64 183
1591.73 186
1591.82 188
1591.91 188
1592.01 186
1592.10 182
1592.19 176
1592.28 169
1592.37 162
1592.46 155
1592.55 149
1592.65 143
1592.74 138
1592.83 135
1592.92 132
1593.01 131
1593.10 131
1593.19 131
1593.29 132
1593.38 133
1593.47 134
1593.56 135
1593.65 135
1593.74 135
1593.83 135
1593.93 136
1594.02 135
1594.11 134
1594.20 131
1594.29 126
1594.38 120
1594.47 114
1594.57 108
1594.66 104
1594.75 101
1594.84 99
1594.93 99
1595.02 100
1595.11 100
1595.21 99
1595.30 97
1595.39 95
1595.48 93
1595.57 91
1595.66 90
1595.76 91
1595.85 94
1595.94 98
1596.03 104
1596.12 111
1596.21 118
1596.30 124
1596.40 130
1596.49 135
1596.58 139
1596.67 141
1596.76 141
1596.85 141
1596.95 139
1597.04 137
1597.13 135
1597.22 133
1597.31 131
1597.40 130
1597.50 129
1597.59 129
1597.68 129
1597.77 129
1597.86 128
1597.95 126
1598.04 123
1598.14 119
1598.23 114
1598.32 109
1598.41 103
1598.50 98
1598.59 94
1598.69 89
1598.78 86
1598.87 84
1598.96 83
1599.05 85
1599.14 89
1599.24 93
1599.33 98
1599.42 101
1599.51 101
1599.60 100
1599.69 95
1599.79 89
1599.88 83
1599.97 78
1600.06 75
1600.15 74
1600.24 75
1600.34 77
1600.43 79
1600.52 81
1600.61 81
1600.70 80
1600.79 78
1600.89 77
1600.98 77
1601.07 77
1601.16 80
1601.25 83
1601.34 87
1601.44 91
1601.53 96
1601.62 100
1601.71 104
1601.80 108
1601.89 113
1601.99 119
1602.08 126
1602.17 134
1602.26 142
1602.35 150
1602.44 155
1602.54 158
1602.63 159
1602.72 157
1602.81 153
1602.90 148
1602.99 142
1603.09 138
1603.18 135
1603.27 134
1603.36 134
1603.45 135
1603.54 137
1603.64 139
1603.73 142
1603.82 145
1603.91 150
1604.00 155
1604.10 162
1604.19 170
1604.28 178
1604.37 185
1604.46 191
1604.55 194
1604.65 194
1604.74 192
1604.83 187
1604.92 181
1605.01 174
1605.10 168
1605.20 163
1605.29 159
1605.38 159
1605.47 160
1605.56 163
1605.66 166
1605.75 169
1605.84 171
1605.93 170
1606.02 168
1606.11 166
1606.21 164
1606.30 165
1606.39 168
1606.48 175
1606.57 184
1606.67 196
1606.76 209
1606.85 223
1606.94 236
1607.03 248
1607.13 259
1607.22 267
1607.31 272
1607.40 275
1607.49 273
1607.58 269
1607.68 260
1607.77 250
1607.86 238
1607.95 226
1608.04 215
1608.14 206
1608.23 201
1608.32 199
1608.41 200
1608.50 203
1608.60 206
1608.69 209
1608.78 210
1608.87 210
1608.96 207
1609.05 205
1609.15 202
1609.24 199
1609.33 197
1609.42 197
1609.51 197
1609.61 199
1609.70 202
1609.79 205
1609.88 209
1609.97 213
1610.07 216
1610.16 220
1610.25 222
1610.34 223
1610.43 222
1610.53 220
1610.62 216
1610.71 210
1610.80 203
1610.89 196
1610.99 190
1611.08 185
1611.17 181
1611.26 178
1611.35 176
1611.45 174
1611.54 171
1611.63 168
1611.72 164
1611.81 159
1611.91 153
1612.00 146
1612.09 140
1612.18 133
1612.27 127
1612.37 121
1612.46 115
1612.55 109
1612.64 105
1612.73 101
1612.83 99
1612.92 98
1613.01 99
1613.10 102
1613.19 105
1613.29 109
1613.38 113
1613.47 118
1613.56 122
1613.65 126
1613.75 128
1613.84 128
1613.93 125
1614.02 121
1614.11 115
1614.21 109
1614.30 103
1614.39 99
1614.48 97
1614.57 96
1614.67 97
1614.76 99
1614.85 99
1614.94 99
1615.03 97
1615.13 94
1615.22 90
1615.31 85
1615.40 81
1615.49 77
1615.59 75
1615.68 75
1615.77 76
1615.86 77
1615.96 79
1616.05 81
1616.14 82
1616.23 82
1616.32 82
1616.42 81
1616.51 81
1616.60 81
1616.69 81
1616.78 81
1616.88 81
1616.97 79
1617.06 77
1617.15 76
1617.24 75
1617.34 76
1617.43 80
1617.52 85
1617.61 92
1617.71 97
1617.80 101
1617.89 102
1617.98 101
1618.07 98
1618.17 95
1618.26 92
1618.35 90
1618.44 91
1618.54 93
1618.63 97
1618.72 100
1618.81 104
1618.90 107
1619.00 109
1619.09 110
1619.18 109
1619.27 108
1619.36 106
1619.46 103
1619.55 99
1619.64 95
1619.73 90
1619.83 84
1619.92 79
1620.01 73
1620.10 68
1620.19 65
1620.29 62
1620.38 61
1620.47 61
1620.56 62
1620.66 62
1620.75 61
1620.84 58
1620.93 54
1621.02 48
1621.12 42
1621.21 35
1621.30 30
1621.39 27
1621.49 25
1621.58 25
1621.67 27
1621.76 29
1621.86 32
1621.95 35
1622.04 38
1622.13 40
1622.22 42
1622.32 44
1622.41 46
1622.50 49
1622.59 51
1622.69 52
1622.78 54
1622.87 55
1622.96 55
1623.06 54
1623.15 53
1623.24 52
1623.33 51
1623.42 49
1623.52 48
1623.61 47
1623.70 46
1623.79 45
1623.89 45
1623.98 45
1624.07 46
1624.16 48
1624.26 49
1624.35 50
1624.44 51
1624.53 51
1624.62 50
1624.72 47
1624.81 44
1624.90 40
1624.99 36
1625.09 32
1625.18 29
1625.27 28
1625.36 29
1625.46 31
1625.55 34
1625.64 37
1625.73 39
1625.83 39
1625.92 38
1626.01 35
1626.10 32
1626.20 30
1626.29 29
1626.38 28
1626.47 28
1626.56 28
1626.66 27
1626.75 26
1626.84 24
1626.93 22
1627.03 19
1627.12 15
1627.21 12
1627.30 8
1627.40 4
1627.49 1
1627.58 0
1627.67 0
1627.77 0
1627.86 0
1627.95 0
1628.04 0
1628.14 0
1628.23 1
1628.32 3
1628.41 4
1628.51 5
1628.60 4
1628.69 3
1628.78 2
1628.88 1
1628.97 0
1629.06 0
1629.15 2
1629.25 7
1629.34 14
1629.43 22
1629.52 31
1629.62 39
1629.71 46
1629.80 51
1629.89 54
1629.99 56
1630.08 56
1630.17 55
1630.26 54
1630.36 53
1630.45 52
1630.54 50
1630.63 49
1630.73 48
1630.82 48
1630.91 47
1631.00 47
1631.10 48
1631.19 49
1631.28 49
1631.37 49
1631.47 48
1631.56 46
1631.65 43
1631.74 40
1631.84 36
1631.93 32
1632.02 27
1632.11 23
1632.21 20
1632.30 17
1632.39 16
1632.48 15
1632.58 16
1632.67 17
1632.76 18
1632.85 18
1632.95 19
1633.04 20
1633.13 22
1633.22 25
1633.32 29
1633.41 32
1633.50 35
1633.60 38
1633.69 38
1633.78 38
1633.87 38
1633.97 38
1634.06 39
1634.15 42
1634.24 45
1634.34 47
1634.43 49
1634.52 48
1634.61 45
1634.71 41
1634.80 36
1634.89 32
1634.98 30
1635.08 30
1635.17 33
1635.26 36
1635.36 40
1635.45 43
1635.54 45
1635.63 46
1635.73 46
1635.82 46
1635.91 45
1636.00 45
1636.10 44
1636.19 43
1636.28 42
1636.37 42
1636.47 43
1636.56 45
1636.65 49
1636.75 54
1636.84 59
1636.93 65
1637.02 70
1637.12 73
1637.21 74
1637.30 74
1637.39 72
1637.49 70
1637.58 69
1637.67 69
1637.77 72
1637.86 76
1637.95 82
1638.04 89
1638.14 95
1638.23 99
1638.32 102
1638.41 102
1638.51 101
1638.60 99
1638.69 96
1638.79 94
1638.88 93
1638.97 92
1639.06 90
1639.16 88
1639.25 85
1639.34 82
1639.43 78
1639.53 73
1639.62 69
1639.71 66
1639.81 63
1639.90 60
1639.99 58
1640.08 56
1640.18 54
1640.27 52
1640.36 49
1640.46 46
1640.55 41
1640.64 35
1640.73 29
1640.83 24
1640.92 19
1641.01 17
1641.11 16
1641.20 17
1641.29 20
1641.38 24
1641.48 29
1641.57 33
1641.66 36
1641.75 38
1641.85 38
1641.94 38
1642.03 37
1642.13 36
1642.22 35
1642.31 35
1642.40 36
1642.50 38
1642.59 40
1642.68 43
1642.78 46
1642.87 48
1642.96 50
1643.05 51
1643.15 52
1643.24 53
1643.33 54
1643.43 55
1643.52 56
1643.61 55
1643.71 55
1643.80 54
1643.89 53
1643.98 52
1644.08 52
1644.17 52
1644.26 52
1644.36 53
1644.45 52
1644.54 52
1644.63 51
1644.73 50
1644.82 48
1644.91 47
1645.01 45
1645.10 42
1645.19 38
1645.28 34
1645.38 30
1645.47 26
1645.56 24
1645.66 22
1645.75 23
1645.84 25
1645.94 28
1646.03 32
1646.12 35
1646.21 39
1646.31 43
1646.40 46
1646.49 49
1646.59 52
1646.68 53
1646.77 54
1646.86 54
1646.96 53
1647.05 51
1647.14 49
1647.24 48
1647.33 47
1647.42 47
1647.52 48
1647.61 50
1647.70 53
1647.79 55
1647.89 57
1647.98 57
1648.07 55
1648.17 51
1648.26 45
1648.35 38
1648.45 32
1648.54 27
1648.63 25
1648.73 25
1648.82 28
1648.91 31
1649.00 35
1649.10 38
1649.19 40
1649.28 41
1649.38 41
1649.47 42
1649.56 43
1649.66 44
1649.75 45
1649.84 46
1649.93 47
1650.03 48
1650.12 48
1650.21 50
1650.31 52
1650.40 56
1650.49 60
1650.59 65
1650.68 70
1650.77 73
1650.87 76
1650.96 78
1651.05 79
1651.14 79
1651.24 80
1651.33 79
1651.42 78
1651.52 76
1651.61 73
1651.70 69
1651.80 64
1651.89 59
1651.98 55
1652.08 51
1652.17 48
1652.26 46
1652.36 45
1652.45 44
1652.54 43
1652.63 42
1652.73 41
1652.82 38
1652.91 34
1653.01 29
1653.10 25
1653.19 20
1653.29 16
1653.38 13
1653.47 11
1653.57 9
1653.66 8
1653.75 5
1653.85 2
1653.94 0
1654.03 0
1654.13 0
1654.22 0
1654.31 0
1654.41 0
1654.50 0
1654.59 1
1654.68 6
1654.78 9
1654.87 10
1654.96 10
1655.06 9
1655.15 8
1655.24 7
1655.34 7
1655.43 7
1655.52 7
1655.62 6
1655.71 6
1655.80 6
1655.90 6
1655.99 8
1656.08 10
1656.18 13
1656.27 17
1656.36 20
1656.46 22
1656.55 24
1656.64 26
1656.74 28
1656.83 31
1656.92 34
1657.02 37
1657.11 40
1657.20 41
1657.30 41
1657.39 39
1657.48 36
1657.58 33
1657.67 30
1657.76 28
1657.86 26
1657.95 26
1658.04 25
1658.14 25
1658.23 25
1658.32 25
1658.42 26
1658.51 27
1658.60 30
1658.70 34
1658.79 39
1658.88 45
1658.97 50
1659.07 53
1659.16 55
1659.25 54
1659.35 51
1659.44 46
1659.53 42
1659.63 37
1659.72 34
1659.82 32
1659.91 31
1660.00 30
1660.10 31
1660.19 32
1660.28 34
1660.38 36
1660.47 40
1660.56 45
1660.66 50
1660.75 55
1660.84 60
1660.94 63
1661.03 66
1661.12 68
1661.22 70
1661.31 73
1661.40 75
1661.50 78
1661.59 81
1661.68 85
1661.78 90
1661.87 97
1661.96 104
1662.06 112
1662.15 121
1662.24 128
1662.34 133
1662.43 134
1662.52 131
1662.62 126
1662.71 119
1662.80 111
1662.90 104
1662.99 99
1663.08 95
1663.18 93
1663.27 92
1663.36 92
1663.46 91
1663.55 90
1663.64 89
1663.74 88
1663.83 87
1663.92 87
1664.02 87
1664.11 87
1664.21 87
1664.30 87
1664.39 87
1664.49 86
1664.58 85
1664.67 83
1664.77 80
1664.86 77
1664.95 73
1665.05 69
1665.14 65
1665.23 61
1665.33 57
1665.42 52
1665.51 49
1665.61 46
1665.70 44
1665.79 44
1665.89 45
1665.98 47
1666.08 49
1666.17 51
1666.26 51
1666.36 51
1666.45 50
1666.54 48
1666.64 45
1666.73 43
1666.82 41
1666.92 40
1667.01 40
1667.10 41
1667.20 42
1667.29 45
1667.38 49
1667.48 54
1667.57 59
1667.67 64
1667.76 70
1667.85 75
1667.95 80
1668.04 85
1668.13 91
1668.23 96
1668.32 101
1668.41 104
1668.51 105
1668.60 103
1668.70 98
1668.79 92
1668.88 84
1668.98 76
1669.07 69
1669.16 62
1669.26 56
1669.35 51
1669.44 47
1669.54 43
1669.63 39
1669.72 37
1669.82 37
1669.91 38
1670.01 40
1670.10 43
1670.19 47
1670.29 50
1670.38 52
1670.47 53
1670.57 54
1670.66 53
1670.75 52
1670.85 50
1670.94 49
1671.04 46
1671.13 43
1671.22 39
1671.32 35
1671.41 30
1671.50 24
1671.60 19
1671.69 14
1671.79 11
1671.88 8
1671.97 7
1672.07 7
1672.16 8
1672.25 10
1672.35 13
1672.44 17
1672.53 21
1672.63 27
1672.72 32
1672.82 38
1672.91 42
1673.00 46
1673.10 49
1673.19 52
1673.28 54
1673.38 56
1673.47 58
1673.57 61
1673.66 65
1673.75 69
1673.85 72
1673.94 75
1674.03 78
1674.13 79
1674.22 78
1674.32 76
1674.41 73
1674.50 70
1674.60 66
1674.69 62
1674.78 60
1674.88 59
1674.97 60
1675.07 61
1675.16 63
1675.25 64
1675.35 64
1675.44 62
1675.53 59
1675.63 55
1675.72 51
1675.82 48
1675.91 46
1676.00 47
1676.10 50
1676.19 55
1676.29 61
1676.38 67
1676.47 74
1676.57 79
1676.66 83
1676.75 85
1676.85 86
1676.94 86
1677.04 84
1677.13 83
1677.22 81
1677.32 79
1677.41 78
1677.50 76
1677.60 74
1677.69 73
1677.79 73
1677.88 74
1677.97 76
1678.07 79
1678.16 82
1678.26 85
1678.35 86
1678.44 85
1678.54 81
1678.63 74
1678.73 66
1678.82 57
1678.91 50
1679.01 43
1679.10 39
1679.19 36
1679.29 34
1679.38 33
1679.48 33
1679.57 33
1679.66 34
1679.76 35
1679.85 38
1679.95 42
1680.04 47
1680.13 52
1680.23 57
1680.32 61
1680.42 63
1680.51 63
1680.60 62
1680.70 59
1680.79 56
1680.89 53
1680.98 51
1681.07 49
1681.17 48
1681.26 48
1681.35 47
1681.45 45
1681.54 44
1681.64 42
1681.73 38
1681.82 35
1681.92 31
1682.01 27
1682.11 23
1682.20 20
1682.29 18
1682.39 18
1682.48 19
1682.58 22
1682.67 25
1682.76 30
1682.86 34
1682.95 39
1683.05 44
1683.14 47
1683.23 50
1683.33 53
1683.42 55
1683.52 56
1683.61 57
1683.70 59
1683.80 59
1683.89 60
1683.99 59
1684.08 58
1684.17 57
1684.27 57
1684.36 57
1684.46 58
1684.55 61
1684.64 64
1684.74 67
1684.83 70
1684.93 72
1685.02 73
1685.12 74
1685.21 73
1685.30 70
1685.40 67
1685.49 62
1685.59 56
1685.68 50
1685.77 46
1685.87 43
1685.96 42
1686.06 44
1686.15 46
1686.24 49
1686.34 52
1686.43 53
1686.53 54
1686.62 53
1686.71 53
1686.81 54
1686.90 54
1687.00 55
1687.09 56
1687.18 57
1687.28 57
1687.37 58
1687.47 59
1687.56 60
1687.66 63
1687.75 66
1687.84 69
1687.94 72
1688.03 75
1688.13 76
1688.22 77
1688.31 76
1688.41 76
1688.50 74
1688.60 73
1688.69 71
1688.79 69
1688.88 66
1688.97 63
1689.07 60
1689.16 58
1689.26 56
1689.35 54
1689.44 53
1689.54 53
1689.63 53
1689.73 54
1689.82 55
1689.92 57
1690.01 57
1690.10 57
1690.20 55
1690.29 50
1690.39 44
1690.48 37
1690.57 30
1690.67 25
1690.76 22
1690.86 21
1690.95 23
1691.05 26
1691.14 28
1691.23 30
1691.33 29
1691.42 27
1691.52 23
1691.61 19
1691.71 15
1691.80 12
1691.89 11
1691.99 11
1692.08 12
1692.18 14
1692.27 15
1692.37 17
1692.46 17
1692.55 17
1692.65 16
1692.74 15
1692.84 13
1692.93 10
1693.03 9
1693.12 8
1693.21 8
1693.31 9
1693.40 12
1693.50 16
1693.59 21
1693.69 25
1693.78 29
1693.87 32
1693.97 33
1694.06 33
1694.16 33
1694.25 31
1694.35 29
1694.44 28
1694.53 26
1694.63 25
1694.72 24
1694.82 23
1694.91 21
1695.01 18
1695.10 15
1695.19 11
1695.29 8
1695.38 5
1695.48 4
1695.57 4
1695.67 5
1695.76 6
1695.85 8
1695.95 10
1696.04 10
1696.14 9
1696.23 6
1696.33 3
1696.42 0
1696.52 0
1696.61 0
1696.70 0
1696.80 0
1696.89 0
1696.99 0
1697.08 1
1697.18 8
1697.27 15
1697.36 22
1697.46 28
1697.55 33
1697.65 37
1697.74 40
1697.84 42
1697.93 44
1698.03 46
1698.12 48
1698.21 49
1698.31 51
1698.40 53
1698.50 55
1698.59 57
1698.69 60
1698.78 62
1698.88 65
1698.97 66
1699.06 67
1699.16 67
1699.25 64
1699.35 61
1699.44 56
1699.54 52
1699.63 49
1699.73 48
1699.82 48
1699.91 50
1700.01 54
1700.10 57
1700.20 59
1700.29 60
1700.39 60
1700.48 59
1700.58 59
1700.67 60
1700.76 63
1700.86 68
1700.95 73
1701.05 78
1701.14 83
1701.24 85
1701.33 86
1701.43 84
1701.52 80
1701.62 74
1701.71 67
1701.80 58
1701.90 50
1701.99 41
1702.09 33
1702.18 27
1702.28 22
1702.37 19
1702.47 19
1702.56 21
1702.66 24
1702.75 28
1702.84 32
1702.94 35
1703.03 37
1703.13 38
1703.22 39
1703.32 38
1703.41 38
1703.51 38
1703.60 39
1703.70 41
1703.79 44
1703.88 46
1703.98 48
1704.07 49
1704.17 49
1704.26 47
1704.36 44
1704.45 41
1704.55 37
1704.64 34
1704.74 30
1704.83 27
1704.93 25
1705.02 25
1705.11 26
1705.21 29
1705.30 33
1705.40 40
1705.49 47
1705.59 55
1705.68 61
1705.78 67
1705.87 72
1705.97 76
1706.06 78
1706.16 79
1706.25 78
1706.34 76
1706.44 71
1706.53 65
1706.63 58
1706.72 51
1706.82 44
1706.91 41
1707.01 41
1707.10 44
1707.20 50
1707.29 58
1707.39 66
1707.48 74
1707.58 80
1707.67 86
1707.76 89
1707.86 92
1707.95 95
1708.05 97
1708.14 98
1708.24 98
1708.33 98
1708.43 97
1708.52 95
1708.62 94
1708.71 94
1708.81 95
1708.90 98
1709.00 101
1709.09 105
1709.19 109
1709.28 111
1709.37 111
1709.47 109
1709.56 105
1709.66 101
1709.75 96
1709.85 91
1709.94 88
1710.04 85
1710.13 83
1710.23 80
1710.32 77
1710.42 74
1710.51 70
1710.61 66
1710.70 61
1710.80 58
1710.89 55
1710.99 54
1711.08 52
1711.18 51
1711.27 50
1711.36 49
1711.46 47
1711.55 45
1711.65 43
1711.74 40
1711.84 37
1711.93 34
1712.03 30
1712.12 27
1712.22 25
1712.31 23
1712.41 23
1712.50 24
1712.60 24
1712.69 25
1712.79 25
1712.88 25
1712.98 24
1713.07 23
1713.17 22
1713.26 21
1713.36 20
1713.45 20
1713.55 19
1713.64 19
1713.74 19
1713.83 19
1713.93 21
1714.02 24
1714.11 29
1714.21 35
1714.30 42
1714.40 50
1714.49 58
1714.59 65
1714.68 71
1714.78 75
1714.87 77
1714.97 78
1715.06 76
1715.16 73
1715.25 70
1715.35 67
1715.44 64
1715.54 62
1715.63 61
1715.73 59
1715.82 58
1715.92 56
1716.01 54
1716.11 51
1716.20 50
1716.30 48
1716.39 48
1716.49 49
1716.58 51
1716.68 54
1716.77 57
1716.87 61
1716.96 65
1717.06 69
1717.15 73
1717.25 76
1717.34 78
1717.44 79
1717.53 80
1717.63 80
1717.72 78
1717.82 75
1717.91 71
1718.01 66
1718.10 60
1718.20 55
1718.29 49
1718.39 43
1718.48 38
1718.58 32
1718.67 26
1718.77 19
1718.86 13
1718.96 8
1719.05 3
1719.15 1
1719.24 1
1719.34 3
1719.43 6
1719.53 11
1719.62 17
1719.72 23
1719.81 29
1719.91 34
1720.00 38
1720.10 41
1720.19 42
1720.29 41
1720.38 39
1720.48 36
1720.57 33
1720.67 29
1720.76 27
1720.86 27
1720.95 28
1721.05 32
1721.14 35
1721.24 39
1721.33 41
1721.43 41
1721.52 39
1721.62 35
1721.71 31
1721.81 27
1721.90 26
1722.00 27
1722.09 31
1722.19 37
1722.28 42
1722.38 46
1722.47 47
1722.57 45
1722.66 42
1722.76 38
1722.85 34
1722.95 32
1723.04 32
1723.14 36
1723.23 42
1723.33 52
1723.42 63
1723.52 76
1723.61 89
1723.71 101
1723.80 110
1723.90 116
1724.00 119
1724.09 117
1724.19 112
1724.28 105
1724.38 96
1724.47 87
1724.57 79
1724.66 72
1724.76 66
1724.85 61
1724.95 57
1725.04 53
1725.14 51
1725.23 50
1725.33 50
1725.42 51
1725.52 53
1725.61 54
1725.71 55
1725.80 55
1725.90 55
1725.99 54
1726.09 53
1726.18 52
1726.28 52
1726.37 53
1726.47 53
1726.56 52
1726.66 49
1726.76 46
1726.85 40
1726.95 34
1727.04 26
1727.14 19
1727.23 12
1727.33 6
1727.42 2
1727.52 0
1727.61 0
1727.71 0
1727.80 0
1727.90 2
1727.99 4
1728.09 4
1728.18 3
1728.28 1
1728.37 0
1728.47 0
1728.56 0
1728.66 0
1728.76 0
1728.85 4
1728.95 8
1729.04 13
1729.14 17
1729.23 20
1729.33 21
1729.42 21
1729.52 20
1729.61 19
1729.71 19
1729.80 19
1729.90 20
1729.99 22
1730.09 23
1730.18 24
1730.28 25
1730.38 24
1730.47 22
1730.57 20
1730.66 17
1730.76 15
1730.85 14
1730.95 14
1731.04 15
1731.14 15
1731.23 16
1731.33 15
1731.42 13
1731.52 11
1731.61 7
1731.71 3
1731.81 0
1731.90 0
1732.00 0
1732.09 0
1732.19 0
1732.28 2
1732.38 4
1732.47 6
1732.57 7
1732.66 7
1732.76 6
1732.85 4
1732.95 3
1733.05 2
1733.14 2
1733.24 2
1733.33 2
1733.43 3
1733.52 2
1733.62 1
1733.71 0
1733.81 0
1733.90 0
1734.00 0
1734.09 0
1734.19 0
1734.29 2
1734.38 7
1734.48 13
1734.57 20
1734.67 27
1734.76 34
1734.86 39
1734.95 44
1735.05 48
1735.14 51
1735.24 53
1735.34 53
1735.43 53
1735.53 51
1735.62 48
1735.72 43
1735.81 36
1735.91 30
1736.00 24
1736.10 19
1736.19 16
1736.29 15
1736.39 17
1736.48 20
1736.58 24
1736.67 26
1736.77 26
1736.86 24
1736.96 19
1737.05 13
1737.15 6
1737.24 0
1737.34 0
1737.44 0
1737.53 0
1737.63 0
1737.72 0
1737.82 1
1737.91 5
1738.01 10
1738.10 14
1738.20 17
1738.30 20
1738.39 22
1738.49 24
1738.58 26
1738.68 29
1738.77 33
1738.87 38
1738.96 45
1739.06 51
1739.16 57
1739.25 62
1739.35 65
1739.44 66
1739.54 65
1739.63 62
1739.73 59
1739.82 55
1739.92 52
1740.02 49
1740.11 46
1740.21 44
1740.30 43
1740.40 43
1740.49 43
1740.59 45
1740.68 48
1740.78 51
1740.88 54
1740.97 57
1741.07 60
1741.16 61
1741.26 62
1741.35 61
1741.45 59
1741.55 56
1741.64 51
1741.74 46
1741.83 41
1741.93 36
1742.02 33
1742.12 32
1742.21 33
1742.31 36
1742.41 41
1742.50 46
1742.60 52
1742.69 57
1742.79 61
1742.88 62
1742.98 62
1743.08 59
1743.17 55
1743.27 49
1743.36 42
1743.46 36
1743.55 30
1743.65 25
1743.75 20
1743.84 15
1743.94 11
1744.03 8
1744.13 6
1744.22 4
1744.32 5
1744.42 6
1744.51 8
1744.61 10
1744.70 12
1744.80 14
1744.89 14
1744.99 15
1745.09 16
1745.18 17
1745.28 19
1745.37 21
1745.47 24
1745.56 25
1745.66 25
1745.76 23
1745.85 21
1745.95 19
1746.04 17
1746.14 17
1746.23 17
1746.33 19
1746.43 21
1746.52 24
1746.62 26
1746.71 29
1746.81 31
1746.90 34
1747.00 37
1747.10 40
1747.19 43
1747.29 46
1747.38 48
1747.48 49
1747.57 50
1747.67 50
1747.77 50
1747.86 50
1747.96 50
1748.05 51
1748.15 53
1748.25 54
1748.34 55
1748.44 55
1748.53 53
1748.63 49
1748.72 44
1748.82 37
1748.92 31
1749.01 26
1749.11 23
1749.20 21
1749.30 21
1749.40 23
1749.49 26
1749.59 30
1749.68 35
1749.78 39
1749.87 42
1749.97 43
1750.07 41
1750.16 37
1750.26 32
1750.35 25
1750.45 17
1750.55 11
1750.64 6
1750.74 4
1750.83 4
1750.93 5
1751.02 8
1751.12 12
1751.22 15
1751.31 18
1751.41 20
1751.50 22
1751.60 23
1751.70 24
1751.79 25
1751.89 26
1751.98 26
1752.08 27
1752.18 27
1752.27 26
1752.37 25
1752.46 23
1752.56 22
1752.66 22
1752.75 22
1752.85 22
1752.94 24
1753.04 25
1753.13 28
1753.23 30
1753.33 31
1753.42 32
1753.52 32
1753.61 31
1753.71 28
1753.81 24
1753.90 19
1754.00 13
1754.09 7
1754.19 1
1754.29 0
1754.38 0
1754.48 0
1754.57 0
1754.67 0
1754.77 0
1754.86 0
1754.96 0
1755.05 2
1755.15 6
1755.25 8
1755.34 10
1755.44 11
1755.53 12
1755.63 12
1755.73 13
1755.82 15
1755.92 18
1756.01 23
1756.11 29
1756.21 34
1756.30 39
1756.40 42
1756.49 44
1756.59 45
1756.69 46
1756.78 48
1756.88 50
1756.97 52
1757.07 56
1757.17 59
1757.26 61
1757.36 62
1757.45 63
1757.55 62
1757.65 61
1757.74 60
1757.84 58
1757.94 57
1758.03 54
1758.13 50
1758.22 45
1758.32 38
1758.42 31
1758.51 23
1758.61 17
1758.70 13
1758.80 11
1758.90 13
1758.99 17
1759.09 23
1759.18 29
1759.28 35
1759.38 39
1759.47 41
1759.57 40
1759.66 38
1759.76 34
1759.86 31
1759.95 28
1760.05 27
1760.15 27
1760.24 27
1760.34 27
1760.43 26
1760.53 25
1760.63 23
1760.72 22
1760.82 23
1760.91 25
1761.01 30
1761.11 36
1761.20 43
1761.30 49
1761.40 53
1761.49 54
1761.59 52
1761.68 47
1761.78 42
1761.88 35
1761.97 28
1762.07 22
1762.16 16
1762.26 12
1762.36 8
1762.45 5
1762.55 2
1762.65 2
1762.74 3
1762.84 5
1762.93 10
1763.03 16
1763.13 22
1763.22 29
1763.32 35
1763.42 41
1763.51 45
1763.61 49
1763.70 52
1763.80 54
1763.90 55
1763.99 56
1764.09 56
1764.19 56
1764.28 56
1764.38 56
1764.47 58
1764.57 62
1764.67 65
1764.76 69
1764.86 72
1764.96 72
1765.05 69
1765.15 62
1765.24 53
1765.34 41
1765.44 30
1765.53 20
1765.63 12
1765.73 8
1765.82 6
1765.92 6
1766.01 7
1766.11 8
1766.21 10
1766.30 11
1766.40 11
1766.50 12
1766.59 12
1766.69 12
1766.78 11
1766.88 8
1766.98 6
1767.07 3
1767.17 1
1767.27 0
1767.36 1
1767.46 3
1767.56 6
1767.65 9
1767.75 11
1767.84 13
1767.94 13
1768.04 14
1768.13 13
1768.23 13
1768.33 13
1768.42 13
1768.52 12
1768.62 11
1768.71 10
1768.81 11
1768.90 11
1769.00 14
1769.10 17
1769.19 20
1769.29 24
1769.39 26
1769.48 28
1769.58 27
1769.68 25
1769.77 22
1769.87 18
1769.96 15
1770.06 12
1770.16 12
1770.25 13
1770.35 17
1770.45 21
1770.54 27
1770.64 32
1770.74 36
1770.83 39
1770.93 39
1771.03 38
1771.12 36
1771.22 32
1771.31 29
1771.41 26
1771.51 23
1771.60 21
1771.70 20
1771.80 19
1771.89 18
1771.99 17
1772.09 17
1772.18 17
1772.28 17
1772.38 18
1772.47 20
1772.57 23
1772.67 26
1772.76 29
1772.86 32
1772.95 35
1773.05 36
1773.15 36
1773.24 34
1773.34 30
1773.44 26
1773.53 20
1773.63 16
1773.73 12
1773.82 11
1773.92 13
1774.02 17
1774.11 25
1774.21 35
1774.31 46
1774.40 58
1774.50 68
1774.60 76
1774.69 80
1774.79 80
1774.88 78
1774.98 73
1775.08 68
1775.17 62
1775.27 56
1775.37 51
1775.46 46
1775.56 42
1775.66 40
1775.75 39
1775.85 40
1775.95 42
1776.04 45
1776.14 49
1776.24 52
1776.33 54
1776.43 55
1776.53 55
1776.62 56
1776.72 57
1776.82 60
1776.91 64
1777.01 69
1777.11 75
1777.20 80
1777.30 85
1777.40 89
1777.49 92
1777.59 94
1777.69 95
1777.78 94
1777.88 92
1777.98 87
1778.07 82
1778.17 75
1778.26 68
1778.36 60
1778.46 52
1778.55 45
1778.65 38
1778.75 32
1778.84 27
1778.94 24
1779.04 22
1779.13 22
1779.23 23
1779.33 25
1779.42 28
1779.52 30
1779.62 31
1779.71 31
1779.81 29
1779.91 27
1780.00 23
1780.10 20
1780.20 17
1780.29 15
1780.39 13
1780.49 13
1780.58 13
1780.68 14
1780.78 15
1780.87 17
1780.97 19
1781.07 21
1781.16 23
1781.26 24
1781.36 25
1781.46 26
1781.55 26
1781.65 26
1781.75 25
1781.84 24
1781.94 22
1782.04 18
1782.13 13
1782.23 6
1782.33 0
1782.42 0
1782.52 0
1782.62 0
1782.71 0
1782.81 0
1782.91 0
1783.00 0
1783.10 3
1783.20 12
1783.29 21
1783.39 30
1783.49 36
1783.58 41
1783.68 43
1783.78 43
1783.87 41
1783.97 38
1784.07 36
1784.16 33
1784.26 30
1784.36 27
1784.45 23
1784.55 18
1784.65 13
1784.74 8
1784.84 4
1784.94 2
1785.04 1
1785.13 2
1785.23 4
1785.33 6
1785.42 8
1785.52 9
1785.62 9
1785.71 7
1785.81 5
1785.91 2
1786.00 0
1786.10 0
1786.20 0
1786.29 0
1786.39 0
1786.49 0
1786.58 3
1786.68 4
1786.78 5
1786.88 5
1786.97 3
1787.07 2
1787.17 1
1787.26 2
1787.36 5
1787.46 9
1787.55 15
1787.65 21
1787.75 26
1787.84 29
1787.94 30
1788.04 29
1788.13 25
1788.23 21
1788.33 17
1788.43 13
1788.52 11
1788.62 10
1788.72 9
1788.81 9
1788.91 8
1789.01 7
1789.10 6
1789.20 4
1789.30 3
1789.39 3
1789.49 2
1789.59 2
1789.69 2
1789.78 3
1789.88 4
1789.98 6
1790.07 11
1790.17 17
1790.27 25
1790.36 34
1790.46 44
1790.56 52
1790.65 60
1790.75 65
1790.85 68
1790.95 69
1791.04 68
1791.14 64
1791.24 59
1791.33 53
1791.43 46
1791.53 38
1791.62 32
1791.72 26
1791.82 23
1791.92 21
1792.01 20
1792.11 21
1792.21 22
1792.30 25
1792.40 29
1792.50 35
1792.59 42
1792.69 49
1792.79 57
1792.89 64
1792.98 70
1793.08 73
1793.18 75
1793.27 75
1793.37 75
1793.47 74
1793.56 73
1793.66 72
1793.76 73
1793.86 74
1793.95 76
1794.05 78
1794.15 80
1794.24 82
1794.34 82
1794.44 83
1794.54 83
1794.63 83
1794.73 85
1794.83 86
1794.92 88
1795.02 90
1795.12 91
1795.21 91
1795.31 90
1795.41 89
1795.51 87
1795.60 85
1795.70 83
1795.80 81
1795.89 79
1795.99 77
1796.09 76
1796.19 75
1796.28 76
1796.38 77
1796.48 79
1796.57 82
1796.67 85
1796.77 87
1796.87 88
1796.96 86
1797.06 84
1797.16 80
1797.25 76
1797.35 71
1797.45 67
1797.55 63
1797.64 60
1797.74 58
1797.84 55
1797.93 52
1798.03 48
1798.13 45
1798.23 40
1798.32 35
1798.42 29
1798.52 23
1798.61 16
1798.71 9
1798.81 3
1798.91 0
1799.00 0
1799.10 0
1799.20 0
1799.29 0
1799.39 0
1799.49 0
1799.59 0
1799.68 1
1799.78 5
1799.88 11
1799.98 16
1800.07 22
1800.17 26
1800.27 30
1800.36 32
1800.46 33
1800.56 32
1800.66 31
1800.75 30
1800.85 30
1800.95 31
1801.04 33
1801.14 36
1801.24 40
1801.34 42
1801.43 42
1801.53 40
1801.63 36
1801.73 31
1801.82 24
1801.92 17
1802.02 11
1802.11 8
1802.21 6
1802.31 8
1802.41 10
1802.50 14
1802.60 18
1802.70 20
1802.80 20
1802.89 19
1802.99 16
1803.09 13
1803.18 10
1803.28 9
1803.38 9
1803.48 10
1803.57 12
1803.67 13
1803.77 13
1803.87 13
1803.96 12
1804.06 11
1804.16 11
1804.26 12
1804.35 14
1804.45 17
1804.55 19
1804.64 21
1804.74 21
1804.84 21
1804.94 19
1805.03 17
1805.13 14
1805.23 11
1805.33 9
1805.42 8
1805.52 7
1805.62 7
1805.72 8
1805.81 10
1805.91 13
1806.01 17
1806.11 22
1806.20 27
1806.30 34
1806.40 41
1806.49 48
1806.59 54
1806.69 58
1806.79 59
1806.88 57
1806.98 52
1807.08 47
1807.18 41
1807.27 36
1807.37 33
1807.47 32
1807.57 32
1807.66 33
1807.76 34
1807.86 34
1807.96 35
1808.05 35
1808.15 36
1808.25 39
1808.35 43
1808.44 50
1808.54 56
1808.64 62
1808.74 65
1808.83 67
1808.93 65
1809.03 60
1809.13 54
1809.22 47
1809.32 40
1809.42 33
1809.52 27
1809.61 20
1809.71 15
1809.81 10
1809.91 6
1810.00 3
1810.10 2
1810.20 2
1810.30 3
1810.39 5
1810.49 7
1810.59 8
1810.69 9
1810.78 9
1810.88 10
1810.98 10
1811.08 11
1811.17 13
1811.27 15
1811.37 17
1811.47 21
1811.56 25
1811.66 29
1811.76 33
1811.86 37
1811.95 39
1812.05 40
1812.15 37
1812.25 32
1812.34 25
1812.44 17
1812.54 8
1812.64 0
1812.73 0
1812.83 0
1812.93 0
1813.03 0
1813.12 0
1813.22 0
1813.32 0
1813.42 2
1813.51 6
1813.61 9
1813.71 12
1813.81 15
1813.90 18
1814.00 22
1814.10 24
1814.20 26
1814.29 27
1814.39 27
1814.49 25
1814.59 23
1814.68 22
1814.78 20
1814.88 20
1814.98 19
1815.08 19
1815.17 19
1815.27 18
1815.37 16
1815.47 14
1815.56 11
1815.66 10
1815.76 9
1815.86 9
1815.95 11
1816.05 14
1816.15 17
1816.25 20
1816.34 22
1816.44 23
1816.54 24
1816.64 23
1816.74 22
1816.83 22
1816.93 22
1817.03 24
1817.13 27
1817.22 32
1817.32 36
1817.42 41
1817.52 46
1817.61 50
1817.71 53
1817.81 56
1817.91 58
1818.01 59
1818.10 60
1818.20 60
1818.30 59
1818.40 57
1818.49 55
1818.59 53
1818.69 51
1818.79 50
1818.88 49
1818.98 48
1819.08 48
1819.18 49
1819.28 49
1819.37 50
1819.47 50
1819.57 48
1819.67 46
1819.76 43
1819.86 39
1819.96 36
1820.06 33
1820.16 32
1820.25 32
1820.35 33
1820.45 35
1820.55 36
1820.64 37
1820.74 37
1820.84 37
1820.94 36
1821.04 34
1821.13 33
1821.23 31
1821.33 29
1821.43 27
1821.52 25
1821.62 24
1821.72 23
1821.82 22
1821.92 21
1822.01 20
1822.11 18
1822.21 16
1822.31 14
1822.40 11
1822.50 8
1822.60 5
1822.70 4
1822.80 3
1822.89 4
1822.99 6
1823.09 9
1823.19 13
1823.29 17
1823.38 23
1823.48 30
1823.58 37
1823.68 45
1823.77 52
1823.87 58
1823.97 62
1824.07 64
1824.17 63
1824.26 60
1824.36 57
1824.46 54
1824.56 51
1824.66 50
1824.75 48
1824.85 46
1824.95 44
1825.05 41
1825.14 37
1825.24 34
1825.34 30
1825.44 28
1825.54 27
1825.63 27
1825.73 28
1825.83 31
1825.93 33
1826.03 36
1826.12 38
1826.22 39
1826.32 40
1826.42 39
1826.52 37
1826.61 34
1826.71 30
1826.81 27
1826.91 24
1827.01 24
1827.10 25
1827.20 27
1827.30 31
1827.40 36
1827.49 40
1827.59 42
1827.69 43
1827.79 41
1827.89 38
1827.98 33
1828.08 28
1828.18 23
1828.28 18
1828.38 14
1828.47 12
1828.57 11
1828.67 11
1828.77 13
1828.87 17
1828.96 21
1829.06 26
1829.16 31
1829.26 35
1829.36 39
1829.45 42
1829.55 44
1829.65 46
1829.75 47
1829.85 47
1829.94 47
1830.04 47
1830.14 46
1830.24 46
1830.34 45
1830.43 45
1830.53 43
1830.63 41
1830.73 38
1830.83 34
1830.92 29
1831.02 25
1831.12 22
1831.22 19
1831.32 19
1831.42 19
1831.51 21
1831.61 24
1831.71 27
1831.81 30
1831.91 34
1832.00 38
1832.10 42
1832.20 46
1832.30 49
1832.40 52
1832.49 54
1832.59 56
1832.69 57
1832.79 59
1832.89 62
1832.98 64
1833.08 67
1833.18 69
1833.28 72
1833.38 76
1833.48 80
1833.57 85
1833.67 90
1833.77 95
1833.87 99
1833.97 102
1834.06 103
1834.16 102
1834.26 99
1834.36 96
1834.46 93
1834.55 90
1834.65 87
1834.75 83
1834.85 79
1834.95 74
1835.05 70
1835.14 66
1835.24 64
1835.34 64
1835.44 68
1835.54 73
1835.63 80
1835.73 86
1835.83 92
1835.93 96
1836.03 98
1836.13 99
1836.22 97
1836.32 95
1836.42 92
1836.52 89
1836.62 85
1836.71 81
1836.81 78
1836.91 75
1837.01 73
1837.11 71
1837.21 70
1837.30 70
1837.40 69
1837.50 67
1837.60 65
1837.70 62
1837.79 59
1837.89 55
1837.99 51
1838.09 46
1838.19 41
1838.29 35
1838.38 29
1838.48 24
1838.58 20
1838.68 19
1838.78 20
1838.88 23
1838.97 27
1839.07 32
1839.17 36
1839.27 40
1839.37 41
1839.47 42
1839.56 40
1839.66 38
1839.76 34
1839.86 30
1839.96 25
1840.05 19
1840.15 14
1840.25 10
1840.35 7
1840.45 7
1840.55 9
1840.64 13
1840.74 19
1840.84 25
1840.94 31
1841.04 36
1841.14 39
1841.23 41
1841.33 43
1841.43 44
1841.53 45
1841.63 46
1841.73 46
1841.82 46
1841.92 43
1842.02 39
1842.12 34
1842.22 27
1842.32 21
1842.41 16
1842.51 14
1842.61 13
1842.71 15
1842.81 18
1842.91 22
1843.00 27
1843.10 31
1843.20 34
1843.30 35
1843.40 36
1843.50 35
1843.60 33
1843.69 30
1843.79 27
1843.89 24
1843.99 23
1844.09 23
1844.19 25
1844.28 30
1844.38 37
1844.48 46
1844.58 55
1844.68 64
1844.78 72
1844.87 79
1844.97 84
1845.07 88
1845.17 89
1845.27 89
1845.37 88
1845.47 85
1845.56 81
1845.66 77
1845.76 72
1845.86 67
1845.96 63
1846.06 59
1846.15 56
1846.25 52
1846.35 49
1846.45 45
1846.55 40
1846.65 36
1846.75 33
1846.84 31
1846.94 30
1847.04 30
1847.14 31
1847.24 32
1847.34 33
1847.43 32
1847.53 30
1847.63 26
1847.73 22
1847.83 19
1847.93 16
1848.03 15
1848.12 15
1848.22 17
1848.32 19
1848.42 22
1848.52 22
1848.62 22
1848.72 19
1848.81 15
1848.91 10
1849.01 5
1849.11 2
1849.21 0
1849.31 0
1849.40 1
1849.50 2
1849.60 3
1849.70 3
1849.80 3
1849.90 2
1850.00 0
1850.09 0
1850.19 0
1850.29 0
1850.39 0
1850.49 0
1850.59 1
1850.69 5
1850.78 9
1850.88 14
1850.98 18
1851.08 20
1851.18 21
1851.28 20
1851.38 17
1851.47 12
1851.57 7
1851.67 2
1851.77 0
1851.87 0
1851.97 0
1852.07 3
1852.17 9
1852.26 17
1852.36 24
1852.46 30
1852.56 33
1852.66 34
1852.76 33
1852.86 30
1852.95 27
1853.05 26
1853.15 27
1853.25 30
1853.35 33
1853.45 37
1853.55 40
1853.64 42
1853.74 42
1853.84 41
1853.94 39
1854.04 37
1854.14 36
1854.24 36
1854.34 36
1854.43 36
1854.53 37
1854.63 37
1854.73 36
1854.83 35
1854.93 33
1855.03 30
1855.12 26
1855.22 22
1855.32 19
1855.42 15
1855.52 13
1855.62 11
1855.72 11
1855.82 12
1855.91 15
1856.01 20
1856.11 26
1856.21 34
1856.31 41
1856.41 48
1856.51 54
1856.61 57
1856.70 59
1856.80 58
1856.90 55
1857.00 51
1857.10 47
1857.20 44
1857.30 41
1857.40 40
1857.49 39
1857.59 38
1857.69 38
1857.79 38
1857.89 38
1857.99 39
1858.09 39
1858.19 41
1858.28 43
1858.38 46
1858.48 49
1858.58 53
1858.68 57
1858.78 60
1858.88 63
1858.98 65
1859.07 67
1859.17 67
1859.27 67
1859.37 64
1859.47 61
1859.57 57
1859.67 53
1859.77 49
1859.87 46
1859.96 44
1860.06 44
1860.16 45
1860.26 47
1860.36 49
1860.46 51
1860.56 53
1860.66 54
1860.75 53
1860.85 52
1860.95 50
1861.05 47
1861.15 43
1861.25 39
1861.35 35
1861.45 31
1861.55 26
1861.64 21
1861.74 15
1861.84 10
1861.94 6
1862.04 2
1862.14 0
1862.24 0
1862.34 0
1862.44 0
1862.53 0
1862.63 1
1862.73 5
1862.83 9
1862.93 15
1863.03 21
1863.13 27
1863.23 34
1863.33 40
1863.42 46
1863.52 50
1863.62 54
1863.72 56
1863.82 56
1863.92 55
1864.02 53
1864.12 49
1864.22 46
1864.31 42
1864.41 39
1864.51 37
1864.61 36
1864.71 35
1864.81 35
1864.91 35
1865.01 34
1865.11 34
1865.21 33
1865.30 31
1865.40 29
1865.50 27
1865.60 25
1865.70 23
1865.80 20
1865.90 18
1866.00 16
1866.10 15
1866.20 15
1866.29 15
1866.39 15
1866.49 14
1866.59 13
1866.69 10
1866.79 7
1866.89 4
1866.99 1
1867.09 0
1867.19 0
1867.28 0
1867.38 0
1867.48 0
1867.58 0
1867.68 0
1867.78 0
1867.88 0
1867.98 5
1868.08 13
1868.18 22
1868.27 31
1868.37 40
1868.47 48
1868.57 54
1868.67 57
1868.77 59
1868.87 58
1868.97 56
1869.07 53
1869.17 49
1869.27 46
1869.36 42
1869.46 39
1869.56 36
1869.66 32
1869.76 29
1869.86 25
1869.96 20
1870.06 16
1870.16 12
1870.26 11
1870.36 12
1870.45 15
1870.55 21
1870.65 28
1870.75 35
1870.85 39
1870.95 42
1871.05 42
1871.15 40
1871.25 38
1871.35 37
1871.45 36
1871.54 36
1871.64 37
1871.74 39
1871.84 40
1871.94 41
1872.04 42
1872.14 43
1872.24 43
1872.34 43
1872.44 42
1872.54 40
1872.64 37
1872.73 33
1872.83 28
1872.93 21
1873.03 15
1873.13 8
1873.23 1
1873.33 0
1873.43 0
1873.53 0
1873.63 0
1873.73 0
1873.83 7
1873.92 15
1874.02 23
1874.12 29
1874.22 34
1874.32 35
1874.42 35
1874.52 32
1874.62 28
1874.72 23
1874.82 19
1874.92 16
1875.02 13
1875.12 12
1875.21 10
1875.31 8
1875.41 6
1875.51 3
1875.61 1
1875.71 0
1875.81 0
1875.91 0
1876.01 1
1876.11 4
1876.21 8
1876.31 13
1876.41 17
1876.50 20
1876.60 21
1876.70 21
1876.80 21
1876.90 19
1877.00 18
1877.10 16
1877.20 15
1877.30 14
1877.40 13
1877.50 12
1877.60 11
1877.70 9
1877.80 8
1877.89 7
1877.99 6
1878.09 6
1878.19 6
1878.29 6
1878.39 7
1878.49 8
1878.59 9
1878.69 9
1878.79 10
1878.89 10
1878.99 10
1879.09 10
1879.19 10
1879.28 10
1879.38 9
1879.48 9
1879.58 9
1879.68 8
1879.78 7
1879.88 6
1879.98 5
1880.08 4
1880.18 4
1880.28 6
1880.38 9
1880.48 14
1880.58 19
1880.68 23
1880.78 26
1880.87 28
1880.97 28
1881.07 27
1881.17 25
1881.27 23
1881.37 22
1881.47 21
1881.57 22
1881.67 22
1881.77 24
1881.87 26
1881.97 28
1882.07 30
1882.17 32
1882.27 33
1882.37 33
1882.47 33
1882.56 32
1882.66 31
1882.76 31
1882.86 32
1882.96 33
1883.06 35
1883.16 36
1883.26 38
1883.36 40
1883.46 41
1883.56 43
1883.66 44
1883.76 45
1883.86 45
1883.96 43
1884.06 40
1884.16 36
1884.26 31
1884.35 26
1884.45 21
1884.55 18
1884.65 18
1884.75 20
1884.85 25
1884.95 31
1885.05 38
1885.15 44
1885.25 50
1885.35 54
1885.45 57
1885.55 57
1885.65 56
1885.75 53
1885.85 49
1885.95 44
1886.05 39
1886.15 35
1886.25 32
1886.34 30
1886.44 29
1886.54 30
1886.64 31
1886.74 33
1886.84 36
1886.94 38
1887.04 40
1887.14 42
1887.24 45
1887.34 47
1887.44 48
1887.54 50
1887.64 51
1887.74 51
1887.84 50
1887.94 48
1888.04 46
1888.14 43
1888.24 40
1888.34 38
1888.44 36
1888.53 34
1888.63 32
1888.73 31
1888.83 30
1888.93 30
1889.03 31
1889.13 33
1889.23 36
1889.33 41
1889.43 45
1889.53 50
1889.63 54
1889.73 56
1889.83 57
1889.93 57
1890.03 54
1890.13 51
1890.23 47
1890.33 43
1890.43 38
1890.53 35
1890.63 31
1890.73 28
1890.83 26
1890.93 23
1891.03 21
1891.12 19
1891.22 19
1891.32 21
1891.42 26
1891.52 34
1891.62 45
1891.72 57
1891.82 69
1891.92 81
1892.02 91
1892.12 98
1892.22 104
1892.32 108
1892.42 110
1892.52 109
1892.62 107
1892.72 103
1892.82 97
1892.92 90
1893.02 84
1893.12 79
1893.22 75
1893.32 73
1893.42 72
1893.52 72
1893.62 72
1893.72 72
1893.82 73
1893.92 72
1894.02 72
1894.12 70
1894.22 69
1894.31 66
1894.41 63
1894.51 59
1894.61 54
1894.71 50
1894.81 46
1894.91 43
1895.01 40
1895.11 38
1895.21 39
1895.31 41
1895.41 44
1895.51 50
1895.61 55
1895.71 60
1895.81 63
1895.91 64
1896.01 64
1896.11 62
1896.21 59
1896.31 57
1896.41 56
1896.51 55
1896.61 53
1896.71 51
1896.81 47
1896.91 43
1897.01 37
1897.11 32
1897.21 28
1897.31 27
1897.41 27
1897.51 31
1897.61 36
1897.71 43
1897.81 50
1897.91 56
1898.01 60
1898.11 61
1898.21 59
1898.31 55
1898.41 49
1898.51 42
1898.61 35
1898.71 28
1898.81 21
1898.91 15
1899.01 9
1899.11 4
1899.21 0
1899.30 0
1899.40 0
1899.50 0
1899.60 0
1899.70 0
1899.80 0
1899.90 0
1900.00 0
1900.10 3
1900.20 8
1900.30 12
1900.40 15
1900.50 17
1900.60 16
1900.70 15
1900.80 13
1900.90 12
1901.00 12
1901.10 12
1901.20 13
1901.30 13
1901.40 13
1901.50 13
1901.60 12
1901.70 12
1901.80 12
1901.90 14
1902.00 17
1902.10 21
1902.20 25
1902.30 29
1902.40 33
1902.50 35
1902.60 35
1902.70 34
1902.80 31
1902.90 26
1903.00 22
1903.10 17
1903.20 14
1903.30 13
1903.40 14
1903.50 16
1903.60 20
1903.70 23
1903.80 26
1903.90 27
1904.00 26
1904.10 24
1904.20 21
1904.30 18
1904.40 16
1904.50 14
1904.60 14
1904.70 15
1904.80 16
1904.90 18
1905.00 20
1905.10 21
1905.20 22
1905.30 22
1905.40 20
1905.50 19
1905.60 17
1905.70 15
1905.80 14
1905.90 13
1906.00 12
1906.10 12
1906.20 12
1906.30 12
1906.40 12
1906.50 13
1906.60 14
1906.70 17
1906.80 22
1906.90 27
1907.00 33
1907.10 39
1907.20 44
1907.30 47
1907.40 48
1907.50 46
1907.60 41
1907.70 34
1907.80 24
1907.90 13
1908.00 3
1908.10 0
1908.20 0
1908.30 0
1908.40 0
1908.50 0
1908.60 0
1908.70 0
1908.80 0
1908.90 5
1909.00 9
1909.10 12
1909.20 15
1909.30 16
1909.40 16
1909.51 15
1909.61 13
1909.71 11
1909.81 9
1909.91 8
1910.01 8
1910.11 10
1910.21 13
1910.31 17
1910.41 23
1910.51 29
1910.61 34
1910.71 40
1910.81 44
1910.91 46
1911.01 47
1911.11 47
1911.21 46
1911.31 44
1911.41 41
1911.51 38
1911.61 34
1911.71 30
1911.81 25
1911.91 21
1912.01 17
1912.11 13
1912.21 10
1912.31 8
1912.41 8
1912.51 8
1912.61 10
1912.71 12
1912.81 14
1912.91 17
1913.01 18
1913.11 19
1913.21 19
1913.31 18
1913.41 17
1913.51 16
1913.61 16
1913.71 16
1913.81 16
1913.91 17
1914.01 18
1914.11 18
1914.21 18
1914.31 16
1914.41 14
1914.52 11
1914.62 9
1914.72 6
1914.82 4
1914.92 2
1915.02 3
1915.12 4
1915.22 8
1915.32 12
1915.42 17
1915.52 22
1915.62 25
1915.72 27
1915.82 26
1915.92 24
1916.02 21
1916.12 17
1916.22 13
1916.32 10
1916.42 8
1916.52 6
1916.62 6
1916.72 7
1916.82 10
1916.92 14
1917.02 19
1917.12 25
1917.22 30
1917.32 34
1917.42 36
1917.52 37
1917.62 37
1917.72 36
1917.83 35
1917.93 34
1918.03 33
1918.13 31
1918.23 29
1918.33 26
1918.43 23
1918.53 19
1918.63 17
1918.73 16
1918.83 16
1918.93 18
1919.03 21
1919.13 24
1919.23 27
1919.33 29
1919.43 29
1919.53 29
1919.63 27
1919.73 24
1919.83 20
1919.93 18
1920.03 16
1920.13 15
1920.23 15
1920.33 17
1920.44 19
1920.54 20
1920.64 21
1920.74 20
1920.84 16
1920.94 11
1921.04 5
1921.14 0
1921.24 0
1921.34 0
1921.44 0
1921.54 0
1921.64 0
1921.74 0
1921.84 5
1921.94 10
1922.04 14
1922.14 17
1922.24 17
1922.34 16
1922.44 15
1922.54 14
1922.65 13
1922.75 16
1922.85 20
1922.95 26
1923.05 34
1923.15 42
1923.25 48
1923.35 52
1923.45 53
1923.55 52
1923.65 48
1923.75 42
1923.85 36
1923.95 29
1924.05 24
1924.15 20
1924.25 19
1924.35 20
1924.45 23
1924.55 26
1924.66 30
1924.76 33
1924.86 34
1924.96 34
1925.06 34
1925.16 32
1925.26 31
1925.36 30
1925.46 30
1925.56 30
1925.66 30
1925.76 30
1925.86 29
1925.96 27
1926.06 25
1926.16 23
1926.26 20
1926.36 19
1926.47 19
1926.57 19
1926.67 20
1926.77 20
1926.87 20
1926.97 19
1927.07 18
1927.17 17
1927.27 16
1927.37 18
1927.47 20
1927.57 23
1927.67 26
1927.77 28
1927.87 29
1927.97 29
1928.07 28
1928.18 26
1928.28 25
1928.38 23
1928.48 22
1928.58 22
1928.68 21
1928.78 20
1928.88 20
1928.98 21
1929.08 23
1929.18 26
1929.28 29
1929.38 33
1929.48 36
1929.58 38
1929.69 38
1929.79 38
1929.89 37
1929.99 37
1930.09 38
1930.19 39
1930.29 41
1930.39 42
1930.49 41
1930.59 38
1930.69 34
1930.79 27
1930.89 19
1930.99 12
1931.09 4
1931.20 0
1931.30 0
1931.40 0
1931.50 0
1931.60 0
1931.70 4
1931.80 7
1931.90 9
1932.00 9
1932.10 8
1932.20 4
1932.30 1
1932.40 0
1932.50 0
1932.61 0
1932.71 0
1932.81 0
1932.91 0
1933.01 0
1933.11 1
1933.21 5
1933.31 9
1933.41 13
1933.51 15
1933.61 17
1933.71 16
1933.81 15
1933.92 12
1934.02 9
1934.12 7
1934.22 5
1934.32 5
1934.42 4
1934.52 4
1934.62 4
1934.72 4
1934.82 4
1934.92 4
1935.02 6
1935.12 10
1935.23 16
1935.33 23
1935.43 30
1935.53 36
1935.63 39
1935.73 41
1935.83 41
1935.93 40
1936.03 39
1936.13 40
1936.23 41
1936.33 44
1936.44 46
1936.54 49
1936.64 50
1936.74 49
1936.84 48
1936.94 46
1937.04 43
1937.14 40
1937.24 37
1937.34 34
1937.44 32
1937.54 29
1937.65 26
1937.75 23
1937.85 20
1937.95 18
1938.05 17
1938.15 16
1938.25 16
1938.35 17
1938.45 18
1938.55 20
1938.65 21
1938.76 23
1938.86 25
1938.96 27
1939.06 30
1939.16 33
1939.26 35
1939.36 37
1939.46 38
1939.56 37
1939.66 35
1939.76 33
1939.87 31
1939.97 31
1940.07 33
1940.17 38
1940.27 44
1940.37 52
1940.47 61
1940.57 68
1940.67 74
1940.77 78
1940.88 79
1940.98 79
1941.08 78
1941.18 76
1941.28 74
1941.38 72
1941.48 70
1941.58 66
1941.68 60
1941.78 53
1941.88 45
1941.99 37
1942.09 30
1942.19 25
1942.29 25
1942.39 28
1942.49 35
1942.59 45
1942.69 55
1942.79 65
1942.89 73
1943.00 77
1943.10 78
1943.20 76
1943.30 71
1943.40 65
1943.50 59
1943.60 55
1943.70 52
1943.80 52
1943.90 55
1944.01 59
1944.11 64
1944.21 69
1944.31 72
1944.41 74
1944.51 75
1944.61 75
1944.71 75
1944.81 76
1944.92 78
1945.02 83
1945.12 89
1945.22 97
1945.32 106
1945.42 115
1945.52 121
1945.62 125
1945.72 126
1945.83 123
1945.93 116
1946.03 106
1946.13 95
1946.23 84
1946.33 74
1946.43 66
1946.53 62
1946.63 62
1946.73 63
1946.84 66
1946.94 69
1947.04 70
1947.14 70
1947.24 68
1947.34 63
1947.44 57
1947.54 51
1947.64 44
1947.75 39
1947.85 34
1947.95 31
1948.05 29
1948.15 28
1948.25 28
1948.35 28
1948.45 27
1948.56 27
1948.66 26
1948.76 25
1948.86 24
1948.96 22
1949.06 19
1949.16 17
1949.26 13
1949.36 9
1949.47 5
1949.57 0
1949.67 0
1949.77 0
1949.87 0
1949.97 0
1950.07 0
1950.17 4
1950.28 8
1950.38 12
1950.48 14
1950.58 16
1950.68 18
1950.78 19
1950.88 21
1950.98 22
1951.08 24
1951.19 25
1951.29 26
1951.39 26
1951.49 25
1951.59 24
1951.69 22
1951.79 20
1951.89 18
1952.00 16
1952.10 14
1952.20 12
1952.30 9
1952.40 7
1952.50 5
1952.60 4
1952.70 4
1952.81 5
1952.91 8
1953.01 11
1953.11 14
1953.21 17
1953.31 19
1953.41 20
1953.52 19
1953.62 18
1953.72 15
1953.82 14
1953.92 13
1954.02 13
1954.12 14
1954.22 17
1954.33 21
1954.43 25
1954.53 30
1954.63 34
1954.73 38
1954.83 41
1954.93 43
1955.03 44
1955.14 44
1955.24 43
1955.34 43
1955.44 42
1955.54 42
1955.64 42
1955.74 43
1955.85 44
1955.95 44
1956.05 44
1956.15 42
1956.25 40
1956.35 38
1956.45 36
1956.55 35
1956.66 35
1956.76 37
1956.86 39
1956.96 40
1957.06 40
1957.16 39
1957.26 37
1957.37 34
1957.47 32
1957.57 31
1957.67 33
1957.77 36
1957.87 40
1957.97 45
1958.08 50
1958.18 53
1958.28 54
1958.38 54
1958.48 51
1958.58 47
1958.68 42
1958.79 36
1958.89 31
1958.99 27
1959.09 23
1959.19 21
1959.29 20
1959.39 19
1959.50 19
1959.60 18
1959.70 17
1959.80 15
1959.90 13
1960.00 10
1960.10 6
1960.21 3
1960.31 0
1960.41 0
1960.51 0
1960.61 0
1960.71 0
1960.81 0
1960.92 3
1961.02 9
1961.12 15
1961.22 23
1961.32 30
1961.42 37
1961.52 43
1961.63 47
1961.73 50
1961.83 50
1961.93 49
1962.03 46
1962.13 43
1962.24 40
1962.34 37
1962.44 35
1962.54 34
1962.64 35
1962.74 35
1962.84 37
1962.95 38
1963.05 40
1963.15 41
1963.25 44
1963.35 46
1963.45 49
1963.56 51
1963.66 52
1963.76 51
1963.86 49
1963.96 45
1964.06 41
1964.16 36
1964.27 33
1964.37 31
1964.47 31
1964.57 32
1964.67 34
1964.77 35
1964.88 35
1964.98 33
1965.08 30
1965.18 27
1965.28 25
1965.38 23
1965.48 23
1965.59 25
1965.69 28
1965.79 30
1965.89 32
1965.99 31
1966.09 28
1966.20 24
1966.30 19
1966.40 16
1966.50 15
1966.60 16
1966.70 20
1966.81 25
1966.91 31
1967.01 35
1967.11 36
1967.21 36
1967.31 33
1967.42 30
1967.52 28
1967.62 28
1967.72 30
1967.82 34
1967.92 38
1968.03 43
1968.13 45
1968.23 45
1968.33 42
1968.43 38
1968.53 33
1968.64 28
1968.74 24
1968.84 20
1968.94 16
1969.04 14
1969.14 12
1969.25 10
1969.35 10
1969.45 10
1969.55 11
1969.65 13
1969.75 15
1969.86 16
1969.96 16
1970.06 16
1970.16 14
1970.26 12
1970.36 10
1970.47 10
1970.57 11
1970.67 14
1970.77 19
1970.87 25
1970.97 30
1971.08 34
1971.18 37
1971.28 38
1971.38 38
1971.48 38
1971.59 36
1971.69 35
1971.79 35
1971.89 34
1971.99 33
1972.09 32
1972.20 30
1972.30 29
1972.40 27
1972.50 25
1972.60 25
1972.70 28
1972.81 32
1972.91 38
1973.01 46
1973.11 55
1973.21 63
1973.32 69
1973.42 72
1973.52 73
1973.62 71
1973.72 67
1973.82 62
1973.93 56
1974.03 51
1974.13 47
1974.23 44
1974.33 40
1974.44 35
1974.54 29
1974.64 22
1974.74 15
1974.84 9
1974.94 4
1975.05 2
1975.15 3
1975.25 6
1975.35 10
1975.45 16
1975.56 21
1975.66 26
1975.76 30
1975.86 34
1975.96 39
1976.06 44
1976.17 49
1976.27 53
1976.37 57
1976.47 59
1976.57 59
1976.68 57
1976.78 54
1976.88 49
1976.98 43
1977.08 37
1977.19 30
1977.29 22
1977.39 15
1977.49 8
1977.59 1
1977.70 0
1977.80 0
1977.90 0
1978.00 0
1978.10 0
1978.20 0
1978.31 0
1978.41 0
1978.51 2
1978.61 8
1978.71 13
1978.82 19
1978.92 24
1979.02 30
1979.12 35
1979.22 41
1979.33 48
1979.43 56
1979.53 64
1979.63 71
1979.73 76
1979.84 79
1979.94 78
1980.04 74
1980.14 67
1980.24 57
1980.35 48
1980.45 38
1980.55 31
1980.65 26
1980.75 23
1980.86 22
1980.96 22
1981.06 22
1981.16 22
1981.26 22
1981.37 21
1981.47 19
1981.57 18
1981.67 17
1981.77 17
1981.88 19
1981.98 21
1982.08 24
1982.18 29
1982.28 34
1982.39 40
1982.49 46
1982.59 52
1982.69 58
1982.79 63
1982.90 67
1983.00 70
1983.10 72
1983.20 73
1983.30 75
1983.41 77
1983.51 79
1983.61 81
1983.71 83
1983.81 85
1983.92 85
1984.02 84
1984.12 81
1984.22 77
1984.32 73
1984.43 68
1984.53 63
1984.63 60
1984.73 57
1984.84 55
1984.94 54
1985.04 53
1985.14 51
1985.24 49
1985.35 47
1985.45 44
1985.55 43
1985.65 42
1985.75 42
1985.86 43
1985.96 45
1986.06 48
1986.16 50
1986.26 53
1986.37 56
1986.47 58
1986.57 60
1986.67 61
1986.78 61
1986.88 59
1986.98 57
1987.08 54
1987.18 50
1987.29 46
1987.39 43
1987.49 41
1987.59 40
1987.69 39
1987.80 38
1987.90 38
1988.00 37
1988.10 37
1988.21 36
1988.31 35
1988.41 35
1988.51 34
1988.61 33
1988.72 31
1988.82 29
1988.92 25
1989.02 21
1989.13 16
1989.23 12
1989.33 8
1989.43 6
1989.53 5
1989.64 6
1989.74 8
1989.84 10
1989.94 13
1990.05 16
1990.15 19
1990.25 22
1990.35 25
1990.45 28
1990.56 32
1990.66 35
1990.76 38
1990.86 41
1990.97 44
1991.07 46
1991.17 47
1991.27 48
1991.37 48
1991.48 49
1991.58 49
1991.68 50
1991.78 52
1991.89 53
1991.99 55
1992.09 56
1992.19 57
1992.30 59
1992.40 61
1992.50 64
1992.60 68
1992.70 73
1992.81 77
1992.91 81
1993.01 83
1993.11 84
1993.22 82
1993.32 79
1993.42 74
1993.52 68
1993.63 62
1993.73 57
1993.83 53
1993.93 49
1994.03 46
1994.14 44
1994.24 42
1994.34 42
1994.44 42
1994.55 44
1994.65 47
1994.75 50
1994.85 54
1994.96 56
1995.06 55
1995.16 53
1995.26 48
1995.36 43
1995.47 38
1995.57 35
1995.67 35
1995.77 39
1995.88 44
1995.98 51
1996.08 57
1996.18 62
1996.29 65
1996.39 68
1996.49 69
1996.59 72
1996.70 75
1996.80 80
1996.90 86
1997.00 92
1997.11 96
1997.21 100
1997.31 102
1997.41 102
1997.52 102
1997.62 103
1997.72 104
1997.82 105
1997.92 107
1998.03 108
1998.13 108
1998.23 107
1998.33 104
1998.44 100
1998.54 96
1998.64 91
1998.74 86
1998.85 82
1998.95 79
1999.05 77
1999.15 77
1999.26 78
1999.36 81
1999.46 87
1999.56 94
1999.67 101
1999.77 108
1999.87 113
1999.97 116
2000.08 116
2000.18 114
2000.28 110
2000.38 105
2000.49 100
2000.59 95
2000.69 91
2000.79 88
2000.90 87
2001.00 87
2001.10 88
2001.20 90
2001.31 92
2001.41 95
2001.51 98
2001.61 100
2001.72 100
2001.82 100
2001.92 99
2002.02 97
2002.13 94
2002.23 92
2002.33 91
2002.43 89
2002.54 89
2002.64 88
2002.74 88
2002.84 87
2002.95 86
2003.05 84
2003.15 82
2003.25 80
2003.36 77
2003.46 75
2003.56 73
2003.67 71
2003.77 70
2003.87 70
2003.97 70
2004.08 72
2004.18 74
2004.28 77
2004.38 81
2004.49 84
2004.59 87
2004.69 89
2004.79 89
2004.90 86
2005.00 82
2005.10 77
2005.20 70
2005.31 64
2005.41 58
2005.51 53
2005.61 48
2005.72 45
2005.82 43
2005.92 42
2006.02 42
2006.13 42
2006.23 44
2006.33 46
2006.44 49
2006.54 53
2006.64 58
2006.74 64
2006.85 68
2006.95 72
2007.05 75
2007.15 75
2007.26 74
2007.36 71
2007.46 66
2007.56 62
2007.67 59
2007.77 56
2007.87 55
2007.98 56
2008.08 57
2008.18 60
2008.28 63
2008.39 66
2008.49 69
2008.59 73
2008.69 77
2008.80 80
2008.90 83
2009.00 83
2009.11 83
2009.21 81
2009.31 78
2009.41 76
2009.52 75
2009.62 75
2009.72 75
2009.82 75
2009.93 74
2010.03 72
2010.13 68
2010.24 63
2010.34 57
2010.44 53
2010.54 51
2010.65 51
2010.75 53
2010.85 58
2010.95 65
2011.06 72
2011.16 79
2011.26 85
2011.37 88
2011.47 90
2011.57 89
2011.67 87
2011.78 85
2011.88 83
2011.98 81
2012.09 79
2012.19 77
2012.29 75
2012.39 72
2012.50 69
2012.60 66
2012.70 63
2012.80 61
2012.91 60
2013.01 60
2013.11 60
2013.22 61
2013.32 62
2013.42 64
2013.52 66
2013.63 68
2013.73 70
2013.83 72
2013.94 73
2014.04 73
2014.14 72
2014.24 69
2014.35 65
2014.45 61
2014.55 57
2014.66 54
2014.76 52
2014.86 51
2014.96 50
2015.07 51
2015.17 52
2015.27 52
2015.38 52
2015.48 51
2015.58 49
2015.68 46
2015.79 44
2015.89 41
2015.99 40
2016.10 39
2016.20 40
2016.30 41
2016.40 43
2016.51 44
2016.61 44
2016.71 44
2016.82 44
2016.92 44
2017.02 43
2017.13 42
2017.23 42
2017.33 41
2017.43 41
2017.54 41
2017.64 42
2017.74 43
2017.85 44
2017.95 45
2018.05 45
2018.15 44
2018.26 41
2018.36 36
2018.46 31
2018.57 26
2018.67 22
2018.77 21
2018.88 22
2018.98 25
2019.08 30
2019.18 35
2019.29 38
2019.39 39
2019.49 38
2019.60 34
2019.70 29
2019.80 22
2019.91 16
2020.01 12
2020.11 8
2020.21 6
2020.32 5
2020.42 4
2020.52 4
2020.63 4
2020.73 3
2020.83 4
2020.94 4
2021.04 5
2021.14 7
2021.24 8
2021.35 9
2021.45 9
2021.55 8
2021.66 6
2021.76 4
2021.86 2
2021.97 0
2022.07 0
2022.17 0
2022.27 0
2022.38 0
2022.48 0
2022.58 0
2022.69 0
2022.79 0
2022.89 9
2023.00 20
2023.10 32
2023.20 44
2023.31 54
2023.41 63
2023.51 68
2023.61 72
2023.72 73
2023.82 72
2023.92 71
2024.03 68
2024.13 66
2024.23 63
2024.34 61
2024.44 60
2024.54 59
2024.65 60
2024.75 61
2024.85 63
2024.95 64
2025.06 66
2025.16 66
2025.26 66
2025.37 65
2025.47 62
2025.57 59
2025.68 54
2025.78 50
2025.88 46
2025.99 43
2026.09 41
2026.19 41
2026.30 42
2026.40 44
2026.50 47
2026.61 50
2026.71 52
2026.81 54
2026.91 54
2027.02 52
2027.12 50
2027.22 46
2027.33 43
2027.43 39
2027.53 37
2027.64 35
2027.74 34
2027.84 33
2027.95 31
2028.05 28
2028.15 25
2028.26 21
2028.36 17
2028.46 13
2028.57 10
2028.67 8
2028.77 7
2028.88 6
2028.98 7
2029.08 10
2029.19 12
2029.29 16
2029.39 20
2029.49 24
2029.60 27
2029.70 29
2029.80 31
2029.91 32
2030.01 32
2030.11 33
2030.22 34
2030.32 34
2030.42 33
2030.53 32
2030.63 29
2030.73 25
2030.84 21
2030.94 16
2031.04 12
2031.15 9
2031.25 7
2031.35 6
2031.46 5
2031.56 4
2031.66 4
2031.77 4
2031.87 5
2031.97 7
2032.08 12
2032.18 18
2032.28 26
2032.39 34
2032.49 41
2032.59 46
2032.70 48
2032.80 48
2032.90 45
2033.01 42
2033.11 41
2033.21 41
2033.32 43
2033.42 48
2033.52 54
2033.63 60
2033.73 65
2033.83 67
2033.94 68
2034.04 67
2034.14 66
2034.25 64
2034.35 62
2034.45 61
2034.56 60
2034.66 58
2034.76 54
2034.87 49
2034.97 43
2035.07 37
2035.18 31
2035.28 26
2035.38 22
2035.49 19
2035.59 17
2035.69 16
2035.80 15
2035.90 14
2036.00 14
2036.11 15
2036.21 17
2036.31 19
2036.42 22
2036.52 25
2036.62 27
2036.73 28
2036.83 28
2036.93 26
2037.04 24
2037.14 23
2037.25 22
2037.35 23
2037.45 26
2037.56 31
2037.66 36
2037.76 41
2037.87 45
2037.97 47
2038.07 47
2038.18 45
2038.28 41
2038.38 35
2038.49 28
2038.59 20
2038.69 13
2038.80 6
2038.90 0
2039.00 0
2039.11 0
2039.21 0
2039.31 0
2039.42 2
2039.52 7
2039.62 14
2039.73 22
2039.83 30
2039.94 39
2040.04 48
2040.14 55
2040.25 61
2040.35 64
2040.45 64
2040.56 62
2040.66 59
2040.76 54
2040.87 49
2040.97 44
2041.07 39
2041.18 34
2041.28 28
2041.38 22
2041.49 17
2041.59 12
2041.70 8
2041.80 5
2041.90 4
2042.01 4
2042.11 4
2042.21 5
2042.32 6
2042.42 8
2042.52 9
2042.63 11
2042.73 14
2042.83 17
2042.94 22
2043.04 28
2043.15 34
2043.25 40
2043.35 46
2043.46 51
2043.56 56
2043.66 60
2043.77 62
2043.87 63
2043.97 63
2044.08 60
2044.18 55
2044.28 50
2044.39 43
2044.49 38
2044.60 33
2044.70 31
2044.80 30
2044.91 31
2045.01 32
2045.11 33
2045.22 32
2045.32 30
2045.42 26
2045.53 21
2045.63 16
2045.74 12
2045.84 8
2045.94 7
2046.05 8
2046.15 11
2046.25 15
2046.36 21
2046.46 27
2046.56 33
2046.67 39
2046.77 43
2046.88 47
2046.98 49
2047.08 52
2047.19 55
2047.29 59
2047.39 63
2047.50 67
2047.60 70
2047.71 72
2047.81 71
2047.91 69
2048.02 66
2048.12 61
2048.22 57
2048.33 53
2048.43 51
2048.54 50
2048.64 51
2048.74 54
2048.85 58
2048.95 62
2049.05 66
2049.16 68
2049.26 68
2049.37 65
2049.47 60
2049.57 54
2049.68 48
2049.78 43
2049.88 39
2049.99 38
2050.09 39
2050.20 44
2050.30 50
2050.40 57
2050.51 64
2050.61 68
2050.71 70
2050.82 69
2050.92 65
2051.03 59
2051.13 51
2051.23 44
2051.34 38
2051.44 34
2051.54 32
2051.65 33
2051.75 34
2051.86 37
2051.96 38
2052.06 38
2052.17 37
2052.27 34
2052.37 30
2052.48 26
2052.58 22
2052.69 18
2052.79 15
2052.89 12
2053.00 9
2053.10 5
2053.21 0
2053.31 0
2053.41 0
2053.52 0
2053.62 0
2053.72 0
2053.83 0
2053.93 1
2054.04 10
2054.14 18
2054.24 25
2054.35 30
2054.45 32
2054.56 33
2054.66 32
2054.76 32
2054.87 32
2054.97 34
2055.07 38
2055.18 44
2055.28 52
2055.39 60
2055.49 67
2055.59 72
2055.70 75
2055.80 75
2055.91 72
2056.01 68
2056.11 61
2056.22 53
2056.32 45
2056.43 38
2056.53 30
2056.63 23
2056.74 16
2056.84 10
2056.95 3
2057.05 0
2057.15 0
2057.26 0
2057.36 0
2057.46 0
2057.57 0
2057.67 8
2057.78 17
2057.88 27
2057.98 36
2058.09 44
2058.19 50
2058.30 54
2058.40 56
2058.50 56
2058.61 55
2058.71 53
2058.82 50
2058.92 47
2059.02 43
2059.13 40
2059.23 37
2059.34 34
2059.44 31
2059.54 28
2059.65 25
2059.75 22
2059.86 20
2059.96 19
2060.06 19
2060.17 19
2060.27 21
2060.38 22
2060.48 23
2060.58 22
2060.69 20
2060.79 17
2060.90 13
2061.00 10
2061.10 7
2061.21 6
2061.31 6
2061.42 7
2061.52 8
2061.63 9
2061.73 9
2061.83 9
2061.94 10
2062.04 10
2062.15 11
2062.25 12
2062.35 13
2062.46 14
2062.56 14
2062.67 13
2062.77 11
2062.87 8
2062.98 5
2063.08 2
2063.19 0
2063.29 0
2063.39 0
2063.50 0
2063.60 0
2063.71 0
2063.81 0
2063.91 0
2064.02 0
2064.12 0
2064.23 1
2064.33 2
2064.44 3
2064.54 5
2064.64 7
2064.75 9
2064.85 11
2064.96 13
2065.06 15
2065.16 18
2065.27 20
2065.37 22
2065.48 24
2065.58 24
2065.69 23
2065.79 21
2065.89 18
2066.00 15
2066.10 12
2066.21 9
2066.31 9
2066.41 10
2066.52 14
2066.62 20
2066.73 28
2066.83 37
2066.94 46
2067.04 54
2067.14 60
2067.25 63
2067.35 63
2067.46 61
2067.56 57
2067.66 52
2067.77 46
2067.87 41
2067.98 37
2068.08 33
2068.19 29
2068.29 24
2068.39 19
2068.50 13
2068.60 7
2068.71 1
2068.81 0
2068.92 0
2069.02 0
2069.12 0
2069.23 0
2069.33 0
2069.44 4
2069.54 9
2069.64 14
2069.75 17
2069.85 19
2069.96 20
2070.06 20
2070.17 22
2070.27 25
2070.37 30
2070.48 37
2070.58 46
2070.69 55
2070.79 63
2070.90 70
2071.00 75
2071.10 78
2071.21 79
2071.31 80
2071.42 80
2071.52 81
2071.63 81
2071.73 80
2071.83 78
2071.94 75
2072.04 69
2072.15 63
2072.25 55
2072.36 47
2072.46 40
2072.57 35
2072.67 31
2072.77 29
2072.88 28
2072.98 28
2073.09 28
2073.19 27
2073.30 26
2073.40 24
2073.50 22
2073.61 19
2073.71 16
2073.82 13
2073.92 11
2074.03 8
2074.13 6
2074.23 6
2074.34 7
2074.44 9
2074.55 11
2074.65 14
2074.76 17
2074.86 19
2074.97 21
2075.07 22
2075.17 24
2075.28 26
2075.38 28
2075.49 32
2075.59 35
2075.70 40
2075.80 45
2075.90 51
2076.01 58
2076.11 66
2076.22 73
2076.32 79
2076.43 82
2076.53 81
2076.64 78
2076.74 72
2076.84 65
2076.95 58
2077.05 52
2077.16 48
2077.26 45
2077.37 44
2077.47 42
2077.58 41
2077.68 40
2077.78 39
2077.89 39
2077.99 39
2078.10 41
2078.20 44
2078.31 46
2078.41 49
2078.52 51
2078.62 52
2078.73 52
2078.83 50
2078.93 47
2079.04 45
2079.14 43
2079.25 42
2079.35 43
2079.46 46
2079.56 51
2079.67 57
2079.77 63
2079.87 67
2079.98 70
2080.08 70
2080.19 67
2080.29 62
2080.40 58
2080.50 53
2080.61 50
2080.71 49
2080.82 50
2080.92 53
2081.02 56
2081.13 61
2081.23 65
2081.34 67
2081.44 69
2081.55 68
2081.65 66
2081.76 63
2081.86 59
2081.97 56
2082.07 53
2082.17 50
2082.28 48
2082.38 47
2082.49 44
2082.59 41
2082.70 38
2082.80 35
2082.91 33
2083.01 31
2083.12 32
2083.22 34
2083.32 37
2083.43 41
2083.53 45
2083.64 48
2083.74 49
2083.85 48
2083.95 45
2084.06 42
2084.16 37
2084.27 33
2084.37 30
2084.48 29
2084.58 29
2084.69 30
2084.79 32
2084.89 34
2085.00 37
2085.10 39
2085.21 40
2085.31 40
2085.42 37
2085.52 33
2085.63 26
2085.73 18
2085.84 9
2085.94 1
2086.05 0
2086.15 0
2086.25 0
2086.36 0
2086.46 0
2086.57 0
2086.67 0
2086.78 0
2086.88 5
2086.99 9
2087.09 13
2087.20 16
2087.30 19
2087.41 20
2087.51 21
2087.62 20
2087.72 18
2087.83 16
2087.93 15
2088.03 14
2088.14 14
2088.24 16
2088.35 19
2088.45 23
2088.56 26
2088.66 30
2088.77 33
2088.87 36
2088.98 39
2089.08 43
2089.19 47
2089.29 51
2089.40 54
2089.50 56
2089.61 56
2089.71 53
2089.82 50
2089.92 45
2090.02 42
2090.13 40
2090.23 40
2090.34 42
2090.44 46
2090.55 52
2090.65 58
2090.76 63
2090.86 68
2090.97 71
2091.07 74
2091.18 75
2091.28 77
2091.39 78
2091.49 79
2091.60 81
2091.70 82
2091.81 84
2091.91 85
2092.02 86
2092.12 86
2092.23 86
2092.33 85
2092.44 83
2092.54 81
2092.64 79
2092.75 77
2092.85 75
2092.96 73
2093.06 70
2093.17 68
2093.27 65
2093.38 62
2093.48 58
2093.59 54
2093.69 51
2093.80 48
2093.90 46
2094.01 44
2094.11 42
2094.22 40
2094.32 38
2094.43 36
2094.53 33
2094.64 30
2094.74 28
2094.85 27
2094.95 28
2095.06 31
2095.16 37
2095.27 44
2095.37 52
2095.48 60
2095.58 68
2095.69 73
2095.79 76
2095.90 77
2096.00 75
2096.11 71
2096.21 66
2096.32 60
2096.42 53
2096.53 48
2096.63 44
2096.74 41
2096.84 40
2096.95 40
2097.05 41
2097.16 42
2097.26 43
2097.37 44
2097.47 43
2097.57 41
2097.68 40
2097.78 38
2097.89 35
2097.99 33
2098.10 31
2098.20 28
2098.31 24
2098.41 21
2098.52 18
2098.62 16
2098.73 17
2098.83 22
2098.94 29
2099.04 39
2099.15 50
2099.25 60
2099.36 69
2099.46 73
2099.57 74
2099.67 71
2099.78 66
2099.88 61
2099.99 56
2100.09 53
2100.20 52
2100.30 54
2100.41 56
2100.51 59
2100.62 62
2100.72 64
2100.83 64
2100.93 64
2101.04 62
2101.15 60
2101.25 58
2101.36 57
2101.46 56
2101.57 56
2101.67 58
2101.78 61
2101.88 64
2101.99 68
2102.09 71
2102.20 72
2102.30 72
2102.41 70
2102.51 65
2102.62 59
2102.72 51
2102.83 41
2102.93 31
2103.04 20
2103.14 9
2103.25 0
2103.35 0
2103.46 0
2103.56 0
2103.67 0
2103.77 0
2103.88 0
2103.98 0
2104.09 4
2104.19 7
2104.30 10
2104.40 11
2104.51 11
2104.61 11
2104.72 11
2104.82 12
2104.93 14
2105.03 16
2105.14 17
2105.24 19
2105.35 19
2105.45 19
2105.56 18
2105.66 18
2105.77 18
2105.87 20
2105.98 22
2106.09 26
2106.19 31
2106.30 35
2106.40 39
2106.51 41
2106.61 43
2106.72 44
2106.82 45
2106.93 46
2107.03 49
2107.14 51
2107.24 54
2107.35 56
2107.45 57
2107.56 57
2107.66 55
2107.77 54
2107.87 51
2107.98 49
2108.08 46
2108.19 44
2108.29 41
2108.40 38
2108.50 36
2108.61 34
2108.72 32
2108.82 31
2108.93 31
2109.03 32
2109.14 33
2109.24 34
2109.35 34
2109.45 33
2109.56 32
2109.66 30
2109.77 27
2109.87 26
2109.98 26
2110.08 28
2110.19 30
2110.29 33
2110.40 36
2110.50 37
2110.61 37
2110.72 36
2110.82 35
2110.93 34
2111.03 33
2111.14 33
2111.24 34
2111.35 35
2111.45 37
2111.56 39
2111.66 42
2111.77 46
2111.87 50
2111.98 55
2112.08 60
2112.19 64
2112.29 66
2112.40 65
2112.51 62
2112.61 56
2112.72 49
2112.82 44
2112.93 40
2113.03 41
2113.14 44
2113.24 51
2113.35 58
2113.45 65
2113.56 71
2113.66 73
2113.77 73
2113.88 70
2113.98 66
2114.09 60
2114.19 55
2114.30 51
2114.40 48
2114.51 45
2114.61 43
2114.72 41
2114.82 38
2114.93 35
2115.03 31
2115.14 27
2115.25 24
2115.35 21
2115.46 18
2115.56 17
2115.67 17
2115.77 19
2115.88 21
2115.98 25
2116.09 29
2116.19 34
2116.30 38
2116.40 41
2116.51 43
2116.62 44
2116.72 45
2116.83 44
2116.93 43
2117.04 41
2117.14 38
2117.25 36
2117.35 33
2117.46 31
2117.56 30
2117.67 30
2117.78 32
2117.88 34
2117.99 37
2118.09 40
2118.20 42
2118.30 43
2118.41 44
2118.51 44
2118.62 44
2118.72 43
2118.83 42
2118.94 41
2119.04 39
2119.15 39
2119.25 38
2119.36 39
2119.46 41
2119.57 44
2119.67 47
2119.78 51
2119.89 54
2119.99 57
2120.10 60
2120.20 61
2120.31 61
2120.41 60
2120.52 58
2120.62 56
2120.73 54
2120.83 53
2120.94 52
2121.05 52
2121.15 52
2121.26 53
2121.36 54
2121.47 54
2121.57 54
2121.68 53
2121.78 50
2121.89 46
2122.00 42
2122.10 37
2122.21 32
2122.31 29
2122.42 28
2122.52 28
2122.63 30
2122.74 34
2122.84 38
2122.95 42
2123.05 45
2123.16 47
2123.26 48
2123.37 47
2123.47 46
2123.58 44
2123.69 42
2123.79 40
2123.90 37
2124.00 35
2124.11 32
2124.21 29
2124.32 26
2124.42 23
2124.53 21
2124.64 18
2124.74 15
2124.85 12
2124.95 7
2125.06 3
2125.16 0
2125.27 0
2125.38 0
2125.48 0
2125.59 0
2125.69 0
2125.80 0
2125.90 0
2126.01 3
2126.12 9
2126.22 15
2126.33 21
2126.43 26
2126.54 30
2126.64 33
2126.75 35
2126.85 36
2126.96 36
2127.07 36
2127.17 35
2127.28 34
2127.38 34
2127.49 34
2127.59 36
2127.70 37
2127.81 40
2127.91 41
2128.02 41
2128.12 39
2128.23 35
2128.33 29
2128.44 22
2128.55 15
2128.65 9
2128.76 6
2128.86 5
2128.97 6
2129.07 10
2129.18 13
2129.29 16
2129.39 17
2129.50 17
2129.60 15
2129.71 12
2129.82 9
2129.92 7
2130.03 6
2130.13 6
2130.24 7
2130.34 9
2130.45 12
2130.56 15
2130.66 19
2130.77 24
2130.87 28
2130.98 33
2131.08 37
2131.19 41
2131.30 44
2131.40 47
2131.51 49
2131.61 49
2131.72 49
2131.83 46
2131.93 43
2132.04 40
2132.14 36
2132.25 33
2132.35 31
2132.46 30
2132.57 30
2132.67 31
2132.78 32
2132.88 32
2132.99 32
2133.10 32
2133.20 31
2133.31 30
2133.41 30
2133.52 31
2133.62 34
2133.73 37
2133.84 41
2133.94 45
2134.05 48
2134.15 51
2134.26 53
2134.37 54
2134.47 55
2134.58 54
2134.68 54
2134.79 53
2134.89 53
2135.00 53
2135.11 54
2135.21 54
2135.32 54
2135.42 54
2135.53 52
2135.64 49
2135.74 46
2135.85 43
2135.95 40
2136.06 39
2136.17 38
2136.27 38
2136.38 39
2136.48 39
2136.59 40
2136.70 39
2136.80 38
2136.91 36
2137.01 33
2137.12 29
2137.23 25
2137.33 20
2137.44 15
2137.54 10
2137.65 6
2137.75 4
2137.86 3
2137.97 4
2138.07 6
2138.18 9
2138.28 12
2138.39 15
2138.50 18
2138.60 20
2138.71 22
2138.81 23
2138.92 22
2139.03 21
2139.13 19
2139.24 16
2139.34 14
2139.45 12
2139.56 12
2139.66 12
2139.77 13
2139.87 13
2139.98 13
2140.09 11
2140.19 9
2140.30 6
2140.40 2
2140.51 0
2140.62 0
2140.72 0
2140.83 0
2140.93 1
2141.04 2
2141.15 1
2141.25 0
2141.36 0
2141.47 0
2141.57 0
2141.68 0
2141.78 0
2141.89 5
2142.00 11
2142.10 18
2142.21 24
2142.31 30
2142.42 33
2142.53 34
2142.63 33
2142.74 30
2142.84 27
2142.95 24
2143.06 23
2143.16 22
2143.27 23
2143.37 25
2143.48 26
2143.59 27
2143.69 27
2143.80 27
2143.90 28
2144.01 31
2144.12 35
2144.22 41
2144.33 48
2144.44 54
2144.54 58
2144.65 59
2144.75 58
2144.86 56
2144.97 53
2145.07 51
2145.18 51
2145.28 51
2145.39 51
2145.50 50
2145.60 49
2145.71 46
2145.82 42
2145.92 39
2146.03 37
2146.13 36
2146.24 36
2146.35 37
2146.45 39
2146.56 40
2146.66 40
2146.77 39
2146.88 36
2146.98 33
2147.09 29
2147.20 26
2147.30 24
2147.41 23
2147.51 24
2147.62 26
2147.73 29
2147.83 32
2147.94 34
2148.05 35
2148.15 35
2148.26 34
2148.36 32
2148.47 31
2148.58 29
2148.68 26
2148.79 24
2148.90 21
2149.00 18
2149.11 15
2149.21 12
2149.32 9
2149.43 7
2149.53 6
2149.64 6
2149.75 7
2149.85 8
2149.96 11
2150.06 14
2150.17 17
2150.28 20
2150.38 22
2150.49 24
2150.60 25
2150.70 26
2150.81 26
2150.91 26
2151.02 26
2151.13 27
2151.23 27
2151.34 27
2151.45 28
2151.55 27
2151.66 27
2151.76 25
2151.87 24
2151.98 23
2152.08 22
2152.19 22
2152.30 23
2152.40 26
2152.51 30
2152.62 34
2152.72 39
2152.83 44
2152.93 47
2153.04 50
2153.15 52
2153.25 53
2153.36 54
2153.47 55
2153.57 56
2153.68 58
2153.78 60
2153.89 62
2154.00 64
2154.10 67
2154.21 70
2154.32 72
2154.42 74
2154.53 75
2154.64 75
2154.74 74
2154.85 72
2154.95 69
2155.06 66
2155.17 62
2155.27 58
2155.38 53
2155.49 49
2155.59 44
2155.70 40
2155.81 36
2155.91 33
2156.02 30
2156.13 29
2156.23 28
2156.34 27
2156.44 26
2156.55 25
2156.66 24
2156.76 24
2156.87 26
2156.98 29
2157.08 35
2157.19 42
2157.30 51
2157.40 59
2157.51 68
2157.62 76
2157.72 82
2157.83 86
2157.93 88
2158.04 89
2158.15 87
2158.25 83
2158.36 77
2158.47 71
2158.57 64
2158.68 60
2158.79 58
2158.89 59
2159.00 63
2159.11 68
2159.21 74
2159.32 78
2159.43 79
2159.53 76
2159.64 69
2159.74 59
2159.85 48
2159.96 36
2160.06 27
2160.17 21
2160.28 18
2160.38 17
2160.49 19
2160.60 22
2160.70 25
2160.81 29
2160.92 32
2161.02 36
2161.13 41
2161.24 46
2161.34 53
2161.45 59
2161.56 66
2161.66 72
2161.77 76
2161.88 78
2161.98 77
2162.09 75
2162.20 70
2162.30 64
2162.41 57
2162.51 51
2162.62 45
2162.73 40
2162.83 36
2162.94 32
2163.05 28
2163.15 24
2163.26 20
2163.37 15
2163.47 11
2163.58 8
2163.69 7
2163.79 7
2163.90 9
2164.01 11
2164.11 14
2164.22 17
2164.33 20
2164.43 23
2164.54 25
2164.65 27
2164.75 29
2164.86 30
2164.97 31
2165.07 30
2165.18 29
2165.29 26
2165.39 23
2165.50 18
2165.61 14
2165.71 11
2165.82 10
2165.93 10
2166.03 12
2166.14 15
2166.25 19
2166.35 23
2166.46 25
2166.57 25
2166.67 23
2166.78 19
2166.89 14
2166.99 8
2167.10 2
2167.21 0
2167.31 0
2167.42 0
2167.53 0
2167.63 0
2167.74 0
2167.85 0
2167.95 0
2168.06 0
2168.17 3
2168.27 7
2168.38 12
2168.49 17
2168.59 22
2168.70 25
2168.81 27
2168.91 29
2169.02 30
2169.13 30
2169.23 31
2169.34 33
2169.45 35
2169.55 37
2169.66 38
2169.77 39
2169.87 39
2169.98 38
2170.09 37
2170.20 36
2170.30 35
2170.41 35
2170.52 35
2170.62 36
2170.73 37
2170.84 38
2170.94 40
2171.05 42
2171.16 44
2171.26 45
2171.37 46
2171.48 46
2171.58 45
2171.69 43
2171.80 40
2171.90 37
2172.01 33
2172.12 29
2172.22 25
2172.33 22
2172.44 19
2172.54 17
2172.65 15
2172.76 13
2172.86 11
2172.97 10
2173.08 10
2173.19 11
2173.29 13
2173.40 18
2173.51 23
2173.61 30
2173.72 36
2173.83 42
2173.93 47
2174.04 50
2174.15 50
2174.25 49
2174.36 47
2174.47 43
2174.57 38
2174.68 34
2174.79 29
2174.90 26
2175.00 23
2175.11 22
2175.22 21
2175.32 20
2175.43 20
2175.54 19
2175.64 19
2175.75 19
2175.86 19
2175.96 20
2176.07 20
2176.18 20
2176.28 19
2176.39 18
2176.50 16
2176.61 12
2176.71 9
2176.82 5
2176.93 0
2177.03 0
2177.14 0
2177.25 0
2177.35 0
2177.46 0
2177.57 0
2177.67 0
2177.78 0
2177.89 6
2178.00 12
2178.10 18
2178.21 23
2178.32 26
2178.42 26
2178.53 24
2178.64 20
2178.74 15
2178.85 8
2178.96 0
2179.07 0
2179.17 0
2179.28 0
2179.39 0
2179.49 0
2179.60 0
2179.71 0
2179.81 3
2179.92 8
2180.03 12
2180.14 15
2180.24 15
2180.35 14
2180.46 12
2180.56 10
2180.67 9
2180.78 9
2180.88 9
2180.99 11
2181.10 13
2181.21 15
2181.31 17
2181.42 18
2181.53 20
2181.63 21
2181.74 22
2181.85 23
2181.95 25
2182.06 26
2182.17 28
2182.28 29
2182.38 31
2182.49 32
2182.60 32
2182.70 33
2182.81 34
2182.92 35
2183.03 36
2183.13 37
2183.24 39
2183.35 41
2183.45 44
2183.56 47
2183.67 52
2183.78 56
2183.88 61
2183.99 64
2184.10 65
2184.20 65
2184.31 64
2184.42 60
2184.52 56
2184.63 51
2184.74 44
2184.85 38
2184.95 30
2185.06 23
2185.17 17
2185.27 12
2185.38 9
2185.49 8
2185.60 9
2185.70 11
2185.81 12
2185.92 13
2186.02 14
2186.13 13
2186.24 13
2186.35 12
2186.45 12
2186.56 12
2186.67 13
2186.77 14
2186.88 16
2186.99 19
2187.10 24
2187.20 29
2187.31 37
2187.42 45
2187.53 52
2187.63 59
2187.74 63
2187.85 66
2187.95 66
2188.06 65
2188.17 64
2188.28 63
2188.38 63
2188.49 65
2188.60 68
2188.70 71
2188.81 75
2188.92 78
2189.03 82
2189.13 85
2189.24 88
2189.35 91
2189.45 93
2189.56 96
2189.67 98
2189.78 100
2189.88 101
2189.99 102
2190.10 102
2190.21 103
2190.31 103
2190.42 103
2190.53 101
2190.63 98
2190.74 94
2190.85 88
2190.96 82
2191.06 76
2191.17 70
2191.28 65
2191.39 61
2191.49 58
2191.60 56
2191.71 54
2191.81 53
2191.92 52
2192.03 51
2192.14 51
2192.24 50
2192.35 48
2192.46 46
2192.57 44
2192.67 42
2192.78 39
2192.89 37
2193.00 36
2193.10 36
2193.21 36
2193.32 37
2193.42 39
2193.53 42
2193.64 44
2193.75 47
2193.85 50
2193.96 53
2194.07 55
2194.18 57
2194.28 58
2194.39 58
2194.50 57
2194.61 56
2194.71 54
2194.82 51
2194.93 49
2195.03 47
2195.14 45
2195.25 43
2195.36 42
2195.46 40
2195.57 38
2195.68 36
2195.79 33
2195.89 30
2196.00 27
2196.11 23
2196.22 18
2196.32 15
2196.43 11
2196.54 9
2196.65 7
2196.75 6
2196.86 6
2196.97 6
2197.08 6
2197.18 6
2197.29 5
2197.40 3
2197.50 0
2197.61 0
2197.72 0
2197.83 0
2197.93 0
2198.04 0
2198.15 0
2198.26 6
2198.36 16
2198.47 25
2198.58 34
2198.69 41
2198.79 45
2198.90 45
2199.01 43
2199.12 40
2199.22 35
2199.33 29
2199.44 24
2199.55 19
2199.65 14
2199.76 10
2199.87 5
2199.98 2
2200.08 0
2200.19 0
2200.30 2
2200.41 6
2200.51 13
2200.62 20
2200.73 27
2200.84 32
2200.94 36
2201.05 37
2201.16 36
2201.27 32
2201.37 28
2201.48 23
2201.59 20
2201.70 17
2201.80 17
2201.91 18
2202.02 21
2202.13 25
2202.23 30
2202.34 35
2202.45 41
2202.56 46
2202.66 52
2202.77 57
2202.88 62
2202.99 66
2203.10 68
2203.20 68
2203.31 67
2203.42 64
2203.53 60
2203.63 56
2203.74 52
2203.85 48
2203.96 46
2204.06 44
2204.17 43
2204.28 43
2204.39 42
2204.49 40
2204.60 36
2204.71 32
2204.82 27
2204.92 22
2205.03 17
2205.14 13
2205.25 10
2205.35 9
2205.46 9
2205.57 10
2205.68 13
2205.79 16
2205.89 19
2206.00 22
2206.11 24
2206.22 25
2206.32 24
2206.43 22
2206.54 19
2206.65 15
2206.75 12
2206.86 9
2206.97 8
2207.08 10
2207.18 15
2207.29 22
2207.40 31
2207.51 40
2207.62 49
2207.72 57
2207.83 62
2207.94 64
2208.05 64
2208.15 61
2208.26 57
2208.37 52
2208.48 48
2208.58 44
2208.69 41
2208.80 40
2208.91 40
2209.02 41
2209.12 44
2209.23 49
2209.34 53
2209.45 58
2209.55 63
2209.66 66
2209.77 68
2209.88 69
2209.98 67
2210.09 65
2210.20 61
2210.31 56
2210.42 50
2210.52 44
2210.63 38
2210.74 32
2210.85 27
2210.95 21
2211.06 16
2211.17 12
2211.28 8
2211.39 5
2211.49 3
2211.60 3
2211.71 5
2211.82 8
2211.92 12
2212.03 15
2212.14 19
2212.25 21
2212.36 23
2212.46 23
2212.57 23
2212.68 22
2212.79 21
2212.89 20
2213.00 18
2213.11 16
2213.22 14
2213.33 12
2213.43 9
2213.54 6
2213.65 3
2213.76 1
2213.87 0
2213.97 0
2214.08 0
2214.19 0
2214.30 0
2214.40 0
2214.51 0
2214.62 0
2214.73 0
2214.84 1
2214.94 3
2215.05 6
2215.16 10
2215.27 14
2215.38 17
2215.48 19
2215.59 20
2215.70 20
2215.81 20
2215.91 19
2216.02 18
2216.13 18
2216.24 16
2216.35 15
2216.45 12
2216.56 10
2216.67 8
2216.78 7
2216.89 7
2216.99 9
2217.10 12
2217.21 15
2217.32 19
2217.43 23
2217.53 26
2217.64 28
2217.75 29
2217.86 29
2217.96 27
2218.07 25
2218.18 23
2218.29 21
2218.40 19
2218.50 17
2218.61 15
2218.72 14
2218.83 13
2218.94 13
2219.04 13
2219.15 15
2219.26 17
2219.37 20
2219.48 24
2219.58 27
2219.69 30
2219.80 32
2219.91 33
2220.02 34
2220.12 34
2220.23 33
2220.34 33
2220.45 31
2220.56 29
2220.66 27
2220.77 25
2220.88 24
2220.99 23
2221.10 23
2221.20 25
2221.31 27
2221.42 31
2221.53 35
2221.64 38
2221.74 42
2221.85 45
2221.96 47
2222.07 49
2222.18 51
2222.28 52
2222.39 54
2222.50 56
2222.61 59
2222.72 61
2222.82 62
2222.93 63
2223.04 63
2223.15 62
2223.26 62
2223.36 61
2223.47 60
2223.58 60
2223.69 59
2223.80 58
2223.91 56
2224.01 54
2224.12 52
2224.23 49
2224.34 46
2224.45 44
2224.55 42
2224.66 40
2224.77 39
2224.88 37
2224.99 36
2225.09 36
2225.20 35
2225.31 34
2225.42 34
2225.53 33
2225.63 31
2225.74 28
2225.85 24
2225.96 19
2226.07 14
2226.18 10
2226.28 9
2226.39 9
2226.50 12
2226.61 17
2226.72 22
2226.82 27
2226.93 30
2227.04 30
2227.15 28
2227.26 24
2227.36 19
2227.47 14
2227.58 10
2227.69 7
2227.80 6
2227.91 7
2228.01 9
2228.12 12
2228.23 16
2228.34 20
2228.45 23
2228.55 26
2228.66 27
2228.77 26
2228.88 24
2228.99 21
2229.10 17
2229.20 13
2229.31 10
2229.42 9
2229.53 10
2229.64 12
2229.75 15
2229.85 18
2229.96 21
2230.07 24
2230.18 25
2230.29 25
2230.39 24
2230.50 23
2230.61 21
2230.72 19
2230.83 17
2230.94 16
2231.04 15
2231.15 15
2231.26 16
2231.37 17
2231.48 19
2231.59 20
2231.69 22
2231.80 23
2231.91 23
2232.02 23
2232.13 22
2232.23 20
2232.34 18
2232.45 17
2232.56 16
2232.67 16
2232.78 17
2232.88 19
2232.99 21
2233.10 24
2233.21 27
2233.32 30
2233.43 32
2233.53 34
2233.64 34
2233.75 34
2233.86 33
2233.97 31
2234.08 30
2234.18 28
2234.29 28
2234.40 28
2234.51 28
2234.62 29
2234.73 29
2234.83 29
2234.94 27
2235.05 24
2235.16 19
2235.27 12
2235.38 6
2235.48 0
2235.59 0
2235.70 0
2235.81 0
2235.92 0
2236.03 0
2236.13 5
2236.24 11
2236.35 17
2236.46 23
2236.57 27
2236.68 31
2236.78 34
2236.89 37
2237.00 39
2237.11 42
2237.22 43
2237.33 44
2237.44 43
2237.54 41
2237.65 39
2237.76 37
2237.87 35
2237.98 34
2238.09 34
2238.19 35
2238.30 38
2238.41 41
2238.52 45
2238.63 48
2238.74 50
2238.84 51
2238.95 51
2239.06 49
2239.17 47
2239.28 45
2239.39 44
2239.50 43
2239.60 42
2239.71 42
2239.82 42
2239.93 41
2240.04 39
2240.15 36
2240.25 34
2240.36 32
2240.47 30
2240.58 31
2240.69 34
2240.80 39
2240.91 45
2241.01 53
2241.12 60
2241.23 68
2241.34 75
2241.45 80
2241.56 83
2241.67 84
2241.77 83
2241.88 80
2241.99 76
2242.10 71
2242.21 67
2242.32 63
2242.42 60
2242.53 58
2242.64 55
2242.75 51
2242.86 45
2242.97 39
2243.08 31
2243.18 22
2243.29 13
2243.40 6
2243.51 0
2243.62 0
2243.73 0
2243.84 0
2243.94 0
2244.05 0
2244.16 0
2244.27 0
2244.38 0
2244.49 2
2244.60 4
2244.70 6
2244.81 9
2244.92 13
2245.03 18
2245.14 22
2245.25 25
2245.36 26
2245.46 25
2245.57 22
2245.68 18
2245.79 14
2245.90 10
2246.01 8
2246.12 6
2246.22 6
2246.33 7
2246.44 8
2246.55 10
2246.66 13
2246.77 16
2246.88 19
2246.99 22
2247.09 24
2247.20 26
2247.31 27
2247.42 27
2247.53 28
2247.64 28
2247.75 29
2247.85 31
2247.96 34
2248.07 36
2248.18 38
2248.29 40
2248.40 40
2248.51 40
2248.62 39
2248.72 40
2248.83 41
2248.94 43
2249.05 45
2249.16 48
2249.27 51
2249.38 52
2249.48 52
2249.59 50
2249.70 48
2249.81 44
2249.92 40
2250.03 37
2250.14 33
2250.25 29
2250.35 26
2250.46 22
2250.57 19
2250.68 16
2250.79 14
2250.90 13
2251.01 13
2251.12 15
2251.22 18
2251.33 21
2251.44 25
2251.55 30
2251.66 34
2251.77 39
2251.88 43
2251.99 46
2252.09 49
2252.20 51
2252.31 52
2252.42 53
2252.53 52
2252.64 51
2252.75 49
2252.86 46
2252.96 41
2253.07 36
2253.18 30
2253.29 24
2253.40 19
2253.51 15
2253.62 12
2253.73 11
2253.83 12
2253.94 13
2254.05 15
2254.16 16
2254.27 16
2254.38 16
2254.49 16
2254.60 16
2254.71 17
2254.81 19
2254.92 21
2255.03 23
2255.14 26
2255.25 28
2255.36 29
2255.47 30
2255.58 30
2255.68 30
2255.79 29
2255.90 27
2256.01 26
2256.12 24
2256.23 23
2256.34 21
2256.45 21
2256.56 20
2256.66 20
2256.77 20
2256.88 20
2256.99 21
2257.10 23
2257.21 24
2257.32 25
2257.43 25
2257.54 24
2257.64 23
2257.75 21
2257.86 19
2257.97 18
2258.08 18
2258.19 20
2258.30 24
2258.41 29
2258.52 35
2258.62 41
2258.73 47
2258.84 50
2258.95 51
2259.06 48
2259.17 42
2259.28 34
2259.39 24
2259.50 14
2259.60 5
2259.71 0
2259.82 0
2259.93 0
2260.04 0
2260.15 0
2260.26 5
2260.37 11
2260.48 18
2260.59 25
2260.69 31
2260.80 37
2260.91 41
2261.02 44
2261.13 46
2261.24 45
2261.35 43
2261.46 39
2261.57 34
2261.68 28
2261.78 22
2261.89 16
2262.00 10
2262.11 5
2262.22 1
2262.33 0
2262.44 0
2262.55 0
2262.66 0
2262.77 3
2262.87 9
2262.98 16
2263.09 23
2263.20 30
2263.31 34
2263.42 37
2263.53 38
2263.64 38
2263.75 38
2263.86 37
2263.96 37
2264.07 38
2264.18 39
2264.29 39
2264.40 38
2264.51 35
2264.62 31
2264.73 27
2264.84 22
2264.95 18
2265.06 15
2265.16 13
2265.27 12
2265.38 12
2265.49 12
2265.60 10
2265.71 7
2265.82 3
2265.93 0
2266.04 0
2266.15 0
2266.26 0
2266.36 0
2266.47 0
2266.58 0
2266.69 0
2266.80 5
2266.91 11
2267.02 16
2267.13 18
2267.24 19
2267.35 19
2267.46 19
2267.56 20
2267.67 22
2267.78 26
2267.89 30
2268.00 34
2268.11 37
2268.22 38
2268.33 37
2268.44 33
2268.55 28
2268.66 21
2268.77 14
2268.87 6
2268.98 0
2269.09 0
2269.20 0
2269.31 0
2269.42 0
2269.53 0
2269.64 0
2269.75 0
2269.86 1
2269.97 5
2270.08 9
2270.18 12
2270.29 15
2270.40 16
2270.51 17
2270.62 16
2270.73 15
2270.84 13
2270.95 11
2271.06 9
2271.17 8
2271.28 7
2271.39 7
2271.50 7
2271.60 8
2271.71 10
2271.82 12
2271.93 16
2272.04 20
2272.15 26
2272.26 31
2272.37 37
2272.48 41
2272.59 46
2272.70 51
2272.81 56
2272.92 61
2273.02 66
2273.13 71
2273.24 75
2273.35 77
2273.46 77
2273.57 75
2273.68 72
2273.79 68
2273.90 64
2274.01 59
2274.12 55
2274.23 50
2274.34 45
2274.45 40
2274.55 35
2274.66 31
2274.77 27
2274.88 23
2274.99 21
2275.10 20
2275.21 21
2275.32 24
2275.43 28
2275.54 33
2275.65 38
2275.76 43
2275.87 46
2275.98 47
2276.09 47
2276.19 45
2276.30 41
2276.41 37
2276.52 33
2276.63 30
2276.74 27
2276.85 26
2276.96 25
2277.07 24
2277.18 24
2277.29 23
2277.40 22
2277.51 20
2277.62 17
2277.73 15
2277.84 13
2277.94 12
2278.05 12
2278.16 13
2278.27 14
2278.38 15
2278.49 17
2278.60 19
2278.71 21
2278.82 23
2278.93 25
2279.04 26
2279.15 26
2279.26 27
2279.37 27
2279.48 28
2279.59 30
2279.70 33
2279.80 36
2279.91 41
2280.02 45
2280.13 49
2280.24 53
2280.35 57
2280.46 60
2280.57 63
2280.68 66
2280.79 68
2280.90 69
2281.01 70
2281.12 71
2281.23 71
2281.34 70
2281.45 70
2281.56 70
2281.67 71
2281.77 71
2281.88 72
2281.99 72
2282.10 73
2282.21 74
2282.32 75
2282.43 75
2282.54 76
2282.65 76
2282.76 76
2282.87 76
2282.98 76
2283.09 75
2283.20 74
2283.31 74
2283.42 73
2283.53 73
2283.64 73
2283.75 72
2283.86 71
2283.96 70
2284.07 68
2284.18 64
2284.29 60
2284.40 55
2284.51 49
2284.62 43
2284.73 37
2284.84 31
2284.95 27
2285.06 24
2285.17 22
2285.28 22
2285.39 21
2285.50 20
2285.61 18
2285.72 16
2285.83 15
2285.94 14
2286.05 16
2286.16 20
2286.27 26
2286.37 34
2286.48 43
2286.59 52
2286.70 59
2286.81 64
2286.92 67
2287.03 68
2287.14 66
2287.25 64
2287.36 61
2287.47 57
2287.58 52
2287.69 47
2287.80 43
2287.91 38
2288.02 33
2288.13 29
2288.24 25
2288.35 22
2288.46 20
2288.57 18
2288.68 18
2288.79 19
2288.90 21
2289.01 23
2289.12 24
2289.23 26
2289.33 27
2289.44 28
2289.55 29
2289.66 30
2289.77 33
2289.88 38
2289.99 43
2290.10 49
2290.21 54
2290.32 57
2290.43 59
2290.54 59
2290.65 58
2290.76 56
2290.87 54
2290.98 52
2291.09 50
2291.20 46
2291.31 42
2291.42 37
2291.53 32
2291.64 26
2291.75 21
2291.86 17
2291.97 16
2292.08 16
2292.19 18
2292.30 20
2292.41 22
2292.52 23
2292.63 24
2292.74 24
2292.85 24
2292.95 24
2293.06 24
2293.17 25
2293.28 25
2293.39 25
2293.50 24
2293.61 23
2293.72 22
2293.83 21
2293.94 21
2294.05 22
2294.16 25
2294.27 29
2294.38 34
2294.49 38
2294.60 41
2294.71 41
2294.82 40
2294.93 38
2295.04 36
2295.15 33
2295.26 31
2295.37 29
2295.48 28
2295.59 27
2295.70 25
2295.81 23
2295.92 22
2296.03 20
2296.14 20
2296.25 20
2296.36 20
2296.47 21
2296.58 21
2296.69 21
2296.80 19
2296.91 16
2297.02 13
2297.13 11
2297.24 9
2297.35 8
2297.46 9
2297.57 12
2297.68 16
2297.79 21
2297.90 26
2298.01 30
2298.12 33
2298.23 34
2298.34 32
2298.45 28
2298.56 23
2298.67 17
2298.78 10
2298.89 3
2298.99 0
2299.10 0
2299.21 0
2299.32 0
2299.43 0
2299.54 0
2299.65 0
2299.76 0
2299.87 3
2299.98 10
2300.09 18
2300.20 24
2300.31 29
2300.42 32
2300.53 33
2300.64 33
2300.75 31
2300.86 28
2300.97 27
2301.08 26
2301.19 27
2301.30 30
2301.41 34
2301.52 40
2301.63 46
2301.74 51
2301.85 55
2301.96 57
2302.07 58
2302.18 57
2302.29 56
2302.40 55
2302.51 53
2302.62 52
2302.73 50
2302.84 48
2302.95 44
2303.06 39
2303.17 34
2303.28 28
2303.39 23
2303.50 18
2303.61 14
2303.72 11
2303.83 8
2303.94 7
2304.05 5
2304.16 5
2304.27 5
2304.38 5
2304.49 5
2304.60 6
2304.71 8
2304.82 11
2304.93 17
2305.04 25
2305.15 35
2305.26 46
2305.37 56
2305.48 65
2305.59 70
2305.70 71
2305.81 69
2305.92 64
2306.03 57
2306.14 49
2306.25 43
2306.36 38
2306.47 36
2306.58 36
2306.69 37
2306.80 41
2306.91 45
2307.02 49
2307.13 52
2307.24 55
2307.35 57
2307.46 59
2307.57 60
2307.68 62
2307.79 65
2307.90 68
2308.01 72
2308.12 75
2308.24 76
2308.35 76
2308.46 74
2308.57 71
2308.68 67
2308.79 64
2308.90 62
2309.01 61
2309.12 61
2309.23 63
2309.34 64
2309.45 64
2309.56 62
2309.67 59
2309.78 54
2309.89 48
2310.00 42
2310.11 36
2310.22 32
2310.33 30
2310.44 30
2310.55 31
2310.66 33
2310.77 34
2310.88 35
2310.99 35
2311.10 36
2311.21 37
2311.32 39
2311.43 42
2311.54 46
2311.65 49
2311.76 51
2311.87 51
2311.98 51
2312.09 49
2312.20 47
2312.31 47
2312.42 47
2312.53 47
2312.64 48
2312.75 49
2312.86 47
2312.97 44
2313.08 40
2313.19 34
2313.30 28
2313.41 22
2313.52 17
2313.63 12
2313.74 8
2313.85 5
2313.96 4
2314.07 4
2314.18 5
2314.30 8
2314.41 11
2314.52 15
2314.63 18
2314.74 21
2314.85 23
2314.96 25
2315.07 26
2315.18 29
2315.29 33
2315.40 37
2315.51 42
2315.62 47
2315.73 51
2315.84 53
2315.95 54
2316.06 54
2316.17 53
2316.28 52
2316.39 51
2316.50 51
2316.61 51
2316.72 51
2316.83 50
2316.94 50
2317.05 49
2317.16 49
2317.27 49
2317.38 49
2317.49 49
2317.60 49
2317.71 50
2317.82 51
2317.93 52
2318.05 53
2318.16 55
2318.27 56
2318.38 58
2318.49 59
2318.60 60
2318.71 60
2318.82 61
2318.93 61
2319.04 62
2319.15 63
2319.26 64
2319.37 65
2319.48 66
2319.59 67
2319.70 70
2319.81 72
2319.92 75
2320.03 78
2320.14 79
2320.25 78
2320.36 75
2320.47 70
2320.58 63
2320.69 56
2320.80 49
2320.92 44
2321.03 41
2321.14 41
2321.25 43
2321.36 48
2321.47 54
2321.58 62
2321.69 70
2321.80 78
2321.91 85
2322.02 90
2322.13 92
2322.24 92
2322.35 90
2322.46 87
2322.57 82
2322.68 76
2322.79 71
2322.90 66
2323.01 62
2323.12 58
2323.23 54
2323.34 50
2323.46 46
2323.57 42
2323.68 37
2323.79 34
2323.90 31
2324.01 30
2324.12 30
2324.23 31
2324.34 34
2324.45 38
2324.56 42
2324.67 48
2324.78 54
2324.89 60
2325.00 66
2325.11 71
2325.22 74
2325.33 74
2325.44 72
2325.55 68
2325.67 62
2325.78 55
2325.89 48
2326.00 41
2326.11 35
2326.22 29
2326.33 23
2326.44 18
2326.55 13
2326.66 9
2326.77 5
2326.88 3
2326.99 1
2327.10 1
2327.21 2
2327.32 5
2327.43 9
2327.54 13
2327.66 18
2327.77 23
2327.88 27
2327.99 31
2328.10 33
2328.21 34
2328.32 35
2328.43 35
2328.54 36
2328.65 37
2328.76 40
2328.87 43
2328.98 48
2329.09 54
2329.20 59
2329.31 64
2329.42 68
2329.54 71
2329.65 72
2329.76 73
2329.87 73
2329.98 72
2330.09 72
2330.20 71
2330.31 70
2330.42 68
2330.53 66
2330.64 62
2330.75 58
2330.86 53
2330.97 48
2331.08 43
2331.20 38
2331.31 34
2331.42 30
2331.53 27
2331.64 25
2331.75 24
2331.86 23
2331.97 22
2332.08 21
2332.19 19
2332.30 16
2332.41 13
2332.52 8
2332.63 5
2332.74 1
2332.86 0
2332.97 0
2333.08 0
2333.19 0
2333.30 1
2333.41 1
2333.52 1
2333.63 0
2333.74 0
2333.85 0
2333.96 0
2334.07 0
2334.18 2
2334.29 5
2334.41 8
2334.52 11
2334.63 13
2334.74 15
2334.85 17
2334.96 19
2335.07 22
2335.18 27
2335.29 31
2335.40 37
2335.51 42
2335.62 47
2335.73 51
2335.85 54
2335.96 55
2336.07 54
2336.18 50
2336.29 45
2336.40 38
2336.51 31
2336.62 23
2336.73 17
2336.84 14
2336.95 12
2337.06 13
2337.17 15
2337.29 18
2337.40 21
2337.51 23
2337.62 25
2337.73 26
2337.84 27
2337.95 28
2338.06 29
2338.17 31
2338.28 33
2338.39 35
2338.50 35
2338.62 34
2338.73 31
2338.84 28
2338.95 24
2339.06 21
2339.17 20
2339.28 21
2339.39 23
2339.50 25
2339.61 29
2339.72 32
2339.83 35
2339.95 38
2340.06 42
2340.17 48
2340.28 55
2340.39 62
2340.50 69
2340.61 74
2340.72 77
2340.83 77
2340.94 75
2341.05 71
2341.16 67
2341.28 62
2341.39 58
2341.50 54
2341.61 51
2341.72 47
2341.83 43
2341.94 39
2342.05 35
2342.16 32
2342.27 29
2342.38 28
2342.50 28
2342.61 29
2342.72 31
2342.83 33
2342.94 33
2343.05 33
2343.16 32
2343.27 29
2343.38 26
2343.49 23
2343.61 21
2343.72 20
2343.83 20
2343.94 21
2344.05 22
2344.16 23
2344.27 24
2344.38 24
2344.49 25
2344.60 26
2344.71 27
2344.83 27
2344.94 27
2345.05 26
2345.16 25
2345.27 24
2345.38 23
2345.49 22
2345.60 21
2345.71 21
2345.82 19
2345.94 18
2346.05 16
2346.16 14
2346.27 13
2346.38 13
2346.49 13
2346.60 15
2346.71 17
2346.82 19
2346.94 20
2347.05 19
2347.16 17
2347.27 13
2347.38 8
2347.49 3
2347.60 0
2347.71 0
2347.82 0
2347.93 0
2348.05 0
2348.16 0
2348.27 0
2348.38 0
2348.49 3
2348.60 8
2348.71 15
2348.82 22
2348.93 29
2349.05 37
2349.16 46
2349.27 53
2349.38 60
2349.49 66
2349.60 70
2349.71 73
2349.82 75
2349.93 78
2350.05 81
2350.16 87
2350.27 94
2350.38 102
2350.49 112
2350.60 121
2350.71 128
2350.82 133
2350.93 133
2351.05 131
2351.16 126
2351.27 121
2351.38 117
2351.49 114
2351.60 112
2351.71 110
2351.82 108
2351.93 105
2352.05 99
2352.16 92
2352.27 84
2352.38 75
2352.49 68
2352.60 63
2352.71 59
2352.82 58
2352.93 58
2353.05 60
2353.16 64
2353.27 70
2353.38 77
2353.49 85
2353.60 95
2353.71 106
2353.82 116
2353.94 125
2354.05 131
2354.16 134
2354.27 133
2354.38 128
2354.49 122
2354.60 113
2354.71 105
2354.82 98
2354.94 91
2355.05 86
2355.16 81
2355.27 75
2355.38 70
2355.49 64
2355.60 58
2355.71 52
2355.83 47
2355.94 43
2356.05 40
2356.16 38
2356.27 37
2356.38 38
2356.49 39
2356.60 41
2356.72 43
2356.83 46
2356.94 47
2357.05 49
2357.16 51
2357.27 53
2357.38 55
2357.49 58
2357.61 61
2357.72 65
2357.83 68
2357.94 71
2358.05 74
2358.16 75
2358.27 76
2358.39 75
2358.50 73
2358.61 71
2358.72 68
2358.83 66
2358.94 64
2359.05 62
2359.16 60
2359.28 59
2359.39 56
2359.50 53
2359.61 49
2359.72 44
2359.83 39
2359.94 35
2360.06 32
2360.17 31
2360.28 31
2360.39 33
2360.50 35
2360.61 37
2360.72 39
2360.83 40
2360.95 41
2361.06 41
2361.17 42
2361.28 42
2361.39 43
2361.50 44
2361.61 47
2361.73 50
2361.84 55
2361.95 61
2362.06 67
2362.17 73
2362.28 78
2362.39 82
2362.51 83
2362.62 82
2362.73 79
2362.84 74
2362.95 69
2363.06 64
2363.17 59
2363.29 56
2363.40 54
2363.51 52
2363.62 52
2363.73 53
2363.84 53
2363.95 54
2364.07 54
2364.18 54
2364.29 53
2364.40 53
2364.51 52
2364.62 51
2364.73 50
2364.85 48
2364.96 45
2365.07 40
2365.18 34
2365.29 28
2365.40 21
2365.51 14
2365.63 9
2365.74 6
2365.85 4
2365.96 4
2366.07 5
2366.18 6
2366.29 7
2366.41 7
2366.52 7
2366.63 7
2366.74 7
2366.85 8
2366.96 9
2367.07 12
2367.19 14
2367.30 17
2367.41 20
2367.52 22
2367.63 23
2367.74 24
2367.86 24
2367.97 23
2368.08 22
2368.19 20
2368.30 17
2368.41 15
2368.52 12
2368.64 11
2368.75 10
2368.86 11
2368.97 12
2369.08 14
2369.19 16
2369.31 20
2369.42 24
2369.53 29
2369.64 33
2369.75 38
2369.86 43
2369.98 47
2370.09 50
2370.20 52
2370.31 53
2370.42 54
2370.53 53
2370.64 53
2370.76 52
2370.87 50
2370.98 49
2371.09 49
2371.20 51
2371.31 54
2371.43 59
2371.54 65
2371.65 71
2371.76 77
2371.87 81
2371.98 83
2372.10 82
2372.21 76
2372.32 69
2372.43 59
2372.54 49
2372.65 40
2372.77 34
2372.88 31
2372.99 30
2373.10 31
2373.21 32
2373.32 33
2373.44 33
2373.55 32
2373.66 30
2373.77 28
2373.88 26
2373.99 25
2374.11 23
2374.22 23
2374.33 22
2374.44 21
2374.55 19
2374.66 18
2374.78 17
2374.89 15
2375.00 14
2375.11 13
2375.22 12
2375.33 12
2375.45 14
2375.56 17
2375.67 21
2375.78 28
2375.89 35
2376.00 43
2376.12 50
2376.23 55
2376.34 59
2376.45 62
2376.56 63
2376.67 62
2376.79 60
2376.90 58
2377.01 55
2377.12 51
2377.23 48
2377.34 47
2377.46 47
2377.57 50
2377.68 55
2377.79 62
2377.90 70
2378.02 77
2378.13 82
2378.24 84
2378.35 82
2378.46 78
2378.57 72
2378.69 64
2378.80 58
2378.91 52
2379.02 47
2379.13 44
2379.25 44
2379.36 45
2379.47 49
2379.58 54
2379.69 61
2379.80 68
2379.92 75
2380.03 82
2380.14 87
2380.25 92
2380.36 95
2380.47 98
2380.59 100
2380.70 100
2380.81 98
2380.92 95
2381.03 90
2381.15 84
2381.26 78
2381.37 73
2381.48 69
2381.59 67
2381.71 67
2381.82 69
2381.93 72
2382.04 75
2382.15 78
2382.26 80
2382.38 81
2382.49 80
2382.60 79
2382.71 77
2382.82 75
2382.94 73
2383.05 72
2383.16 71
2383.27 71
2383.38 70
2383.50 69
2383.61 68
2383.72 65
2383.83 62
2383.94 57
2384.05 53
2384.17 49
2384.28 46
2384.39 44
2384.50 42
2384.61 42
2384.73 43
2384.84 43
2384.95 44
2385.06 46
2385.17 48
2385.29 51
2385.40 54
2385.51 57
2385.62 60
2385.73 62
2385.85 64
2385.96 64
2386.07 63
2386.18 61
2386.29 58
2386.41 55
2386.52 50
2386.63 46
2386.74 42
2386.85 40
2386.97 41
2387.08 44
2387.19 50
2387.30 59
2387.41 69
2387.53 79
2387.64 87
2387.75 92
2387.86 93
2387.97 90
2388.09 85
2388.20 78
2388.31 70
2388.42 64
2388.53 59
2388.65 57
2388.76 56
2388.87 57
2388.98 58
2389.09 59
2389.21 60
2389.32 61
2389.43 62
2389.54 62
2389.65 62
2389.77 61
2389.88 59
2389.99 57
2390.10 55
2390.21 53
2390.33 51
2390.44 50
2390.55 48
2390.66 47
2390.77 46
2390.89 45
2391.00 45
2391.11 45
2391.22 46
2391.33 48
2391.45 50
2391.56 51
2391.67 52
2391.78 51
2391.89 49
2392.01 46
2392.12 44
2392.23 43
2392.34 43
2392.46 45
2392.57 49
2392.68 53
2392.79 58
2392.90 63
2393.02 67
2393.13 70
2393.24 72
2393.35 73
2393.46 73
2393.58 72
2393.69 71
2393.80 70
2393.91 68
2394.02 67
2394.14 66
2394.25 64
2394.36 62
2394.47 60
2394.59 58
2394.70 56
2394.81 55
2394.92 55
2395.03 56
2395.15 59
2395.26 64
2395.37 71
2395.48 79
2395.60 87
2395.71 94
2395.82 100
2395.93 104
2396.04 106
2396.16 106
2396.27 104
2396.38 102
2396.49 101
2396.60 100
2396.72 99
2396.83 99
2396.94 98
2397.05 95
2397.17 92
2397.28 87
2397.39 81
2397.50 74
2397.61 68
2397.73 62
2397.84 56
2397.95 51
2398.06 46
2398.18 41
2398.29 37
2398.40 33
2398.51 29
2398.62 27
2398.74 26
2398.85 27
2398.96 30
2399.07 36
2399.19 43
2399.30 51
2399.41 59
2399.52 66
2399.64 70
2399.75 73
2399.86 74
2399.97 73
2400.08 71
2400.20 68
2400.31 65
2400.42 62
2400.53 58
2400.65 55
2400.76 52
2400.87 50
2400.98 47
2401.10 45
2401.21 44
2401.32 43
2401.43 42
2401.54 41
2401.66 40
2401.77 38
2401.88 37
2401.99 35
2402.11 33
2402.22 31
2402.33 30
2402.44 30
2402.56 31
2402.67 33
2402.78 36
2402.89 39
2403.00 42
2403.12 46
2403.23 48
2403.34 49
2403.45 50
2403.57 51
2403.68 52
2403.79 54
2403.90 56
2404.02 59
2404.13 63
2404.24 66
2404.35 68
2404.47 70
2404.58 72
2404.69 72
2404.80 72
2404.92 73
2405.03 74
2405.14 76
2405.25 78
2405.36 80
2405.48 83
2405.59 84
2405.70 85
2405.81 83
2405.93 79
2406.04 74
2406.15 68
2406.26 63
2406.38 59
2406.49 57
2406.60 57
2406.71 59
2406.83 61
2406.94 62
2407.05 62
2407.16 61
2407.28 57
2407.39 52
2407.50 46
2407.61 41
2407.73 38
2407.84 36
2407.95 37
2408.06 40
2408.18 45
2408.29 49
2408.40 52
2408.51 54
2408.63 53
2408.74 51
2408.85 48
2408.96 46
2409.08 44
2409.19 42
2409.30 42
2409.41 41
2409.53 40
2409.64 38
2409.75 34
2409.86 31
2409.98 27
2410.09 25
2410.20 25
2410.31 26
2410.43 29
2410.54 32
2410.65 35
2410.76 37
2410.88 37
2410.99 36
2411.10 35
2411.21 35
2411.33 35
2411.44 37
2411.55 39
2411.66 42
2411.78 44
2411.89 46
2412.00 47
2412.11 47
2412.23 48
2412.34 48
2412.45 50
2412.56 52
2412.68 53
2412.79 54
2412.90 54
2413.01 52
2413.13 51
2413.24 49
2413.35 48
2413.46 48
2413.58 48
2413.69 48
2413.80 47
2413.92 45
2414.03 42
2414.14 37
2414.25 33
2414.37 28
2414.48 25
2414.59 23
2414.70 23
2414.82 24
2414.93 26
2415.04 29
2415.15 32
2415.27 35
2415.38 37
2415.49 38
2415.60 40
2415.72 40
2415.83 40
2415.94 38
2416.06 36
2416.17 33
2416.28 28
2416.39 23
2416.51 18
2416.62 13
2416.73 9
2416.84 6
2416.96 3
2417.07 3
2417.18 4
2417.29 7
2417.41 11
2417.52 16
2417.63 23
2417.75 29
2417.86 36
2417.97 42
2418.08 46
2418.20 49
2418.31 50
2418.42 49
2418.53 47
2418.65 44
2418.76 40
2418.87 35
2418.99 31
2419.10 27
2419.21 23
2419.32 20
2419.44 18
2419.55 16
2419.66 14
2419.77 12
2419.89 11
2420.00 10
2420.11 11
2420.23 14
2420.34 17
2420.45 22
2420.56 28
2420.68 33
2420.79 37
2420.90 39
2421.01 40
2421.13 39
2421.24 36
2421.35 33
2421.47 29
2421.58 25
2421.69 21
2421.80 17
2421.92 13
2422.03 9
2422.14 5
2422.26 1
2422.37 0
2422.48 0
2422.59 0
2422.71 0
2422.82 0
2422.93 0
2423.05 0
2423.16 0
2423.27 0
2423.38 1
2423.50 2
2423.61 5
2423.72 8
2423.83 12
2423.95 16
2424.06 21
2424.17 25
2424.29 31
2424.40 36
2424.51 42
2424.62 48
2424.74 53
2424.85 57
2424.96 58
2425.08 57
2425.19 53
2425.30 47
2425.41 41
2425.53 36
2425.64 31
2425.75 28
2425.87 26
2425.98 25
2426.09 24
2426.21 23
2426.32 21
2426.43 19
2426.54 16
2426.66 13
2426.77 12
2426.88 11
2427.00 12
2427.11 14
2427.22 17
2427.33 21
2427.45 24
2427.56 26
2427.67 27
2427.79 26
2427.90 25
2428.01 22
2428.12 19
2428.24 16
2428.35 14
2428.46 13
2428.58 12
2428.69 13
2428.80 13
2428.92 13
2429.03 13
2429.14 12
2429.25 12
2429.37 12
2429.48 14
2429.59 17
2429.71 22
2429.82 28
2429.93 33
2430.05 37
2430.16 40
2430.27 42
2430.38 43
2430.50 43
2430.61 44
2430.72 45
2430.84 47
2430.95 47
2431.06 47
2431.18 44
2431.29 40
2431.40 34
2431.51 28
2431.63 22
2431.74 17
2431.85 14
2431.97 12
2432.08 10
2432.19 10
2432.31 10
2432.42 10
2432.53 9
2432.64 8
2432.76 6
2432.87 4
2432.98 3
2433.10 1
2433.21 0
2433.32 0
2433.44 0
2433.55 1
2433.66 3
2433.78 8
2433.89 15
2434.00 24
2434.11 34
2434.23 44
2434.34 53
2434.45 60
2434.57 63
2434.68 63
2434.79 60
2434.91 55
2435.02 49
2435.13 44
2435.25 41
2435.36 41
2435.47 42
2435.58 45
2435.70 48
2435.81 51
2435.92 52
2436.04 52
2436.15 51
2436.26 50
2436.38 48
2436.49 48
2436.60 47
2436.72 47
2436.83 47
2436.94 48
2437.06 49
2437.17 51
2437.28 53
2437.39 55
2437.51 56
2437.62 55
2437.73 53
2437.85 49
2437.96 43
2438.07 37
2438.19 32
2438.30 28
2438.41 27
2438.53 27
2438.64 30
2438.75 33
2438.87 37
2438.98 39
2439.09 41
2439.21 41
2439.32 40
2439.43 38
2439.55 37
2439.66 36
2439.77 37
2439.88 39
2440.00 42
2440.11 44
2440.22 45
2440.34 43
2440.45 38
2440.56 31
2440.68 23
2440.79 15
2440.90 9
2441.02 6
2441.13 6
2441.24 8
2441.36 11
2441.47 14
2441.58 18
2441.70 21
2441.81 24
2441.92 27
2442.04 30
2442.15 34
2442.26 38
2442.38 42
2442.49 45
2442.60 46
2442.72 46
2442.83 45
2442.94 43
2443.06 41
2443.17 38
2443.28 37
2443.40 36
2443.51 35
2443.62 35
2443.74 35
2443.85 35
2443.96 35
2444.08 36
2444.19 37
2444.30 40
2444.42 43
2444.53 46
2444.64 50
2444.76 54
2444.87 57
2444.98 60
2445.10 61
2445.21 61
2445.32 59
2445.44 56
2445.55 51
2445.66 46
2445.78 41
2445.89 36
2446.00 32
2446.12 30
2446.23 28
2446.34 27
2446.46 26
2446.57 26
2446.68 26
2446.80 26
2446.91 26
2447.02 27
2447.14 27
2447.25 28
2447.36 30
2447.48 33
2447.59 38
2447.70 45
2447.82 52
2447.93 61
2448.04 69
2448.16 75
2448.27 80
2448.38 83
2448.50 84
2448.61 84
2448.72 84
2448.84 85
2448.95 85
2449.06 86
2449.18 87
2449.29 87
2449.40 86
2449.52 85
2449.63 84
2449.74 83
2449.86 83
2449.97 84
2450.08 85
2450.20 88
2450.31 90
2450.42 92
2450.54 92
2450.65 92
2450.77 89
2450.88 86
2450.99 81
2451.11 76
2451.22 70
2451.33 66
2451.45 62
2451.56 59
2451.67 56
2451.79 54
2451.90 53
2452.01 52
2452.13 51
2452.24 51
2452.35 51
2452.47 52
2452.58 52
2452.69 51
2452.81 50
2452.92 48
2453.04 45
2453.15 44
2453.26 43
2453.38 45
2453.49 48
2453.60 54
2453.72 60
2453.83 66
2453.94 71
2454.06 75
2454.17 78
2454.28 78
2454.40 78
2454.51 75
2454.62 73
2454.74 69
2454.85 66
2454.97 64
2455.08 63
2455.19 63
2455.31 63
2455.42 64
2455.53 65
2455.65 65
2455.76 65
2455.87 64
2455.99 62
2456.10 60
2456.21 56
2456.33 51
2456.44 46
2456.56 41
2456.67 36
2456.78 33
2456.90 31
2457.01 30
2457.12 31
2457.24 32
2457.35 34
2457.46 35
2457.58 35
2457.69 35
2457.81 34
2457.92 32
2458.03 31
2458.15 30
2458.26 29
2458.37 29
2458.49 30
2458.60 31
2458.71 34
2458.83 36
2458.94 39
2459.06 42
2459.17 43
2459.28 43
2459.40 42
2459.51 40
2459.62 38
2459.74 36
2459.85 36
2459.96 36
2460.08 37
2460.19 38
2460.31 39
2460.42 39
2460.53 40
2460.65 41
2460.76 44
2460.87 48
2460.99 53
2461.10 60
2461.22 67
2461.33 73
2461.44 77
2461.56 80
2461.67 80
2461.78 80
2461.90 79
2462.01 80
2462.13 83
2462.24 87
2462.35 93
2462.47 100
2462.58 107
2462.69 113
2462.81 117
2462.92 119
2463.03 118
2463.15 115
2463.26 109
2463.38 101
2463.49 92
2463.60 81
2463.72 71
2463.83 61
2463.95 53
2464.06 47
2464.17 44
2464.29 42
2464.40 43
2464.51 46
2464.63 50
2464.74 55
2464.86 60
2464.97 64
2465.08 67
2465.20 68
2465.31 67
2465.42 65
2465.54 63
2465.65 61
2465.77 59
2465.88 57
2465.99 55
2466.11 52
2466.22 50
2466.33 46
2466.45 43
2466.56 39
2466.68 35
2466.79 32
2466.90 28
2467.02 25
2467.13 22
2467.25 20
2467.36 18
2467.47 17
2467.59 16
2467.70 15
2467.81 14
2467.93 11
2468.04 7
2468.16 3
2468.27 0
2468.38 0
2468.50 0
2468.61 0
2468.73 0
2468.84 0
2468.95 0
2469.07 1
2469.18 3
2469.30 5
2469.41 6
2469.52 7
2469.64 8
2469.75 10
2469.86 14
2469.98 20
2470.09 28
2470.21 37
2470.32 45
2470.43 52
2470.55 58
2470.66 62
2470.78 65
2470.89 66
2471.00 66
2471.12 66
2471.23 64
2471.35 61
2471.46 57
2471.57 51
2471.69 46
2471.80 41
2471.92 39
2472.03 39
2472.14 42
2472.26 46
2472.37 52
2472.49 59
2472.60 64
2472.71 68
2472.83 70
2472.94 71
2473.06 70
2473.17 68
2473.28 66
2473.40 62
2473.51 58
2473.63 54
2473.74 49
2473.85 45
2473.97 43
2474.08 42
2474.20 42
2474.31 45
2474.42 49
2474.54 53
2474.65 57
2474.77 60
2474.88 61
2474.99 60
2475.11 56
2475.22 52
2475.34 48
2475.45 44
2475.56 41
2475.68 38
2475.79 35
2475.91 32
2476.02 29
2476.13 26
2476.25 23
2476.36 23
2476.48 24
2476.59 29
2476.70 34
2476.82 40
2476.93 45
2477.05 48
2477.16 48
2477.27 45
2477.39 41
2477.50 36
2477.62 31
2477.73 28
2477.84 27
2477.96 27
2478.07 29
2478.19 32
2478.30 35
2478.42 39
2478.53 43
2478.64 47
2478.76 51
2478.87 55
2478.99 57
2479.10 58
2479.21 57
2479.33 55
2479.44 52
2479.56 48
2479.67 46
2479.78 46
2479.90 47
2480.01 50
2480.13 54
2480.24 57
2480.36 59
2480.47 59
2480.58 57
2480.70 53
2480.81 48
2480.93 44
2481.04 40
2481.15 39
2481.27 38
2481.38 40
2481.50 42
2481.61 45
2481.73 47
2481.84 48
2481.95 48
2482.07 47
2482.18 46
2482.30 46
2482.41 45
2482.52 45
2482.64 45
2482.75 45
2482.87 45
2482.98 44
2483.10 42
2483.21 40
2483.32 38
2483.44 35
2483.55 33
2483.67 31
2483.78 30
2483.90 30
2484.01 29
2484.12 28
2484.24 28
2484.35 27
2484.47 28
2484.58 29
2484.69 33
2484.81 39
2484.92 46
2485.04 54
2485.15 63
2485.27 70
2485.38 75
2485.49 77
2485.61 76
2485.72 73
2485.84 68
2485.95 63
2486.07 58
2486.18 55
2486.29 52
2486.41 51
2486.52 51
2486.64 50
2486.75 49
2486.87 48
2486.98 46
2487.09 45
2487.21 45
2487.32 48
2487.44 52
2487.55 59
2487.67 67
2487.78 76
2487.89 85
2488.01 93
2488.12 100
2488.24 105
2488.35 108
2488.47 109
2488.58 108
2488.70 106
2488.81 102
2488.92 97
2489.04 91
2489.15 85
2489.27 80
2489.38 75
2489.50 71
2489.61 68
2489.72 67
2489.84 65
2489.95 65
2490.07 65
2490.18 66
2490.30 68
2490.41 70
2490.53 72
2490.64 73
2490.75 72
2490.87 70
2490.98 64
2491.10 56
2491.21 47
2491.33 37
2491.44 29
2491.55 22
2491.67 18
2491.78 17
2491.90 20
2492.01 25
2492.13 32
2492.24 40
2492.36 48
2492.47 54
2492.58 59
2492.70 62
2492.81 62
2492.93 61
2493.04 60
2493.16 58
2493.27 57
2493.39 56
2493.50 56
2493.61 57
2493.73 58
2493.84 60
2493.96 60
2494.07 60
2494.19 58
2494.30 56
2494.42 52
2494.53 49
2494.64 47
2494.76 47
2494.87 49
2494.99 53
2495.10 58
2495.22 65
2495.33 72
2495.45 78
2495.56 83
2495.68 87
2495.79 90
2495.90 93
2496.02 96
2496.13 98
2496.25 101
2496.36 102
2496.48 103
2496.59 102
2496.71 100
2496.82 97
2496.93 94
2497.05 90
2497.16 88
2497.28 86
2497.39 85
2497.51 85
2497.62 84
2497.74 84
2497.85 81
2497.97 78
2498.08 73
2498.19 68
2498.31 62
2498.42 58
2498.54 56
2498.65 56
2498.77 58
2498.88 62
2499.00 67
2499.11 72
2499.23 76
2499.34 80
2499.46 83
2499.57 85
2499.68 86
2499.80 86
2499.91 84
2500.03 81
2500.14 77
2500.26 72
2500.37 67
2500.49 61
2500.60 57
2500.72 54
2500.83 52
2500.94 52
2501.06 54
2501.17 57
2501.29 62
2501.40 68
2501.52 74
2501.63 81
2501.75 86
2501.86 91
2501.98 94
2502.09 95
2502.21 94
2502.32 93
2502.44 91
2502.55 89
2502.66 88
2502.78 87
2502.89 86
2503.01 86
2503.12 84
2503.24 81
2503.35 77
2503.47 72
2503.58 66
2503.70 60
2503.81 54
2503.93 49
2504.04 44
2504.16 39
2504.27 34
2504.38 30
2504.50 27
2504.61 25
2504.73 25
2504.84 26
2504.96 29
2505.07 32
2505.19 36
2505.30 39
2505.42 42
2505.53 44
2505.65 45
2505.76 48
2505.88 52
2505.99 58
2506.11 64
2506.22 71
2506.34 77
2506.45 81
2506.56 83
2506.68 82
2506.79 80
2506.91 78
2507.02 76
2507.14 76
2507.25 77
2507.37 80
2507.48 83
2507.60 87
2507.71 91
2507.83 93
2507.94 93
2508.06 93
2508.17 91
2508.29 88
2508.40 84
2508.52 80
2508.63 76
2508.75 72
2508.86 69
2508.98 66
2509.09 63
2509.20 62
2509.32 60
2509.43 60
2509.55 59
2509.66 60
2509.78 60
2509.89 61
2510.01 61
2510.12 61
2510.24 61
2510.35 59
2510.47 58
2510.58 56
2510.70 55
2510.81 54
2510.93 55
2511.04 56
2511.16 58
2511.27 60
2511.39 62
2511.50 62
2511.62 62
2511.73 61
2511.85 60
2511.96 60
2512.08 62
2512.19 65
2512.31 69
2512.42 75
2512.54 80
2512.65 85
2512.77 88
2512.88 90
2512.99 91
2513.11 90
2513.22 89
2513.34 87
2513.45 85
2513.57 82
2513.68 79
2513.80 74
2513.91 68
2514.03 63
2514.14 58
2514.26 54
2514.37 52
2514.49 51
2514.60 52
2514.72 55
2514.83 57
2514.95 59
2515.06 61
2515.18 61
2515.29 61
2515.41 59
2515.52 56
2515.64 53
2515.75 51
2515.87 48
2515.98 46
2516.10 44
2516.21 42
2516.33 39
2516.44 36
2516.56 32
2516.67 29
2516.79 28
2516.90 27
2517.02 29
2517.13 31
2517.25 34
2517.36 36
2517.48 39
2517.59 40
2517.71 42
2517.82 44
2517.94 46
2518.05 48
2518.17 51
2518.28 54
2518.40 55
2518.51 56
2518.63 54
2518.74 51
2518.86 46
2518.97 40
2519.09 34
2519.20 27
2519.32 22
2519.43 18
2519.55 16
2519.66 17
2519.78 21
2519.89 26
2520.01 32
2520.12 37
2520.24 40
2520.35 42
2520.47 42
2520.58 39
2520.70 36
2520.81 31
2520.93 25
2521.04 20
2521.16 15
2521.27 11
2521.39 9
2521.50 9
2521.62 9
2521.73 11
2521.85 14
2521.97 17
2522.08 19
2522.20 21
2522.31 23
2522.43 25
2522.54 28
2522.66 31
2522.77 35
2522.89 38
2523.00 41
2523.12 43
2523.23 43
2523.35 43
2523.46 42
2523.58 40
2523.69 38
2523.81 36
2523.92 36
2524.04 36
2524.15 38
2524.27 40
2524.38 44
2524.50 47
2524.61 51
2524.73 53
2524.84 54
2524.96 54
2525.07 53
2525.19 51
2525.30 50
2525.42 48
2525.53 48
2525.65 48
2525.77 50
2525.88 52
2526.00 55
2526.11 59
2526.23 63
2526.34 66
2526.46 68
2526.57 69
2526.69 69
2526.80 67
2526.92 65
2527.03 62
2527.15 60
2527.26 57
2527.38 55
2527.49 52
2527.61 47
2527.72 42
2527.84 35
2527.95 26
2528.07 17
2528.18 8
2528.30 1
2528.42 0
2528.53 0
2528.65 0
2528.76 0
2528.88 0
2528.99 0
2529.11 0
2529.22 1
2529.34 3
2529.45 6
2529.57 8
2529.68 10
2529.80 13
2529.91 16
2530.03 19
2530.14 22
2530.26 25
2530.37 26
2530.49 26
2530.61 24
2530.72 23
2530.84 21
2530.95 20
2531.07 21
2531.18 23
2531.30 25
2531.41 28
2531.53 30
2531.64 31
2531.76 31
2531.87 30
2531.99 28
2532.10 26
2532.22 25
2532.34 25
2532.45 25
2532.57 27
2532.68 30
2532.80 34
2532.91 38
2533.03 42
2533.14 46
2533.26 48
2533.37 49
2533.49 49
2533.60 47
2533.72 45
2533.83 43
2533.95 41
2534.07 40
2534.18 39
2534.30 40
2534.41 41
2534.53 43
2534.64 44
2534.76 46
2534.87 47
2534.99 47
2535.10 47
2535.22 48
2535.34 48
2535.45 49
2535.57 50
2535.68 51
2535.80 51
2535.91 50
2536.03 47
2536.14 43
2536.26 38
2536.37 34
2536.49 31
2536.60 30
2536.72 31
2536.84 34
2536.95 39
2537.07 45
2537.18 50
2537.30 55
2537.41 58
2537.53 61
2537.64 64
2537.76 66
2537.87 67
2537.99 69
2538.11 70
2538.22 70
2538.34 69
2538.45 67
2538.57 64
2538.68 60
2538.80 55
2538.91 51
2539.03 47
2539.14 44
2539.26 42
2539.38 42
2539.49 42
2539.61 43
2539.72 45
2539.84 48
2539.95 50
2540.07 51
2540.18 52
2540.30 52
2540.42 50
2540.53 48
2540.65 46
2540.76 44
2540.88 43
2540.99 44
2541.11 45
2541.22 48
2541.34 51
2541.46 52
2541.57 53
2541.69 53
2541.80 52
2541.92 49
2542.03 47
2542.15 43
2542.26 38
2542.38 33
2542.50 26
2542.61 20
2542.73 15
2542.84 11
2542.96 11
2543.07 13
2543.19 18
2543.30 25
2543.42 32
2543.54 38
2543.65 42
2543.77 45
2543.88 45
2544.00 45
2544.11 44
2544.23 44
2544.35 46
2544.46 49
2544.58 55
2544.69 62
2544.81 72
2544.92 83
2545.04 93
2545.15 103
2545.27 110
2545.39 115
2545.50 116
2545.62 114
2545.73 110
2545.85 105
2545.96 101
2546.08 97
2546.20 93
2546.31 90
2546.43 87
2546.54 82
2546.66 76
2546.77 68
2546.89 60
2547.00 52
2547.12 46
2547.24 42
2547.35 40
2547.47 39
2547.58 40
2547.70 42
2547.81 45
2547.93 48
2548.05 51
2548.16 56
2548.28 60
2548.39 65
2548.51 70
2548.62 73
2548.74 75
2548.86 76
2548.97 73
2549.09 69
2549.20 63
2549.32 56
2549.43 49
2549.55 44
2549.67 40
2549.78 38
2549.90 38
2550.01 39
2550.13 41
2550.24 43
2550.36 44
2550.48 44
2550.59 43
2550.71 40
2550.82 37
2550.94 33
2551.06 30
2551.17 28
2551.29 27
2551.40 27
2551.52 28
2551.63 29
2551.75 29
2551.87 29
2551.98 29
2552.10 28
2552.21 26
2552.33 26
2552.44 27
2552.56 30
2552.68 34
2552.79 40
2552.91 47
2553.02 53
2553.14 57
2553.26 60
2553.37 59
2553.49 57
2553.60 53
2553.72 48
2553.83 44
2553.95 39
2554.07 36
2554.18 34
2554.30 33
2554.41 33
2554.53 35
2554.65 37
2554.76 40
2554.88 42
2554.99 43
2555.11 42
2555.22 40
2555.34 36
2555.46 31
2555.57 26
2555.69 21
2555.80 16
2555.92 13
2556.04 11
2556.15 9
2556.27 8
2556.38 8
2556.50 7
2556.62 6
2556.73 5
2556.85 3
2556.96 2
2557.08 1
2557.19 0
2557.31 0
2557.43 1
2557.54 1
2557.66 2
2557.77 1
2557.89 0
2558.01 0
2558.12 0
2558.24 0
2558.35 0
2558.47 0
2558.59 0
2558.70 1
2558.82 2
2558.93 3
2559.05 2
2559.17 2
2559.28 1
2559.40 0
2559.51 0
2559.63 0
2559.75 0
2559.86 0
2559.98 1
2560.09 4
2560.21 7
2560.33 10
2560.44 15
2560.56 19
2560.67 24
2560.79 28
2560.90 32
2561.02 34
2561.14 35
2561.25 34
2561.37 32
2561.48 29
2561.60 26
2561.72 22
2561.83 18
2561.95 14
2562.07 12
2562.18 12
2562.30 13
2562.41 16
2562.53 21
2562.65 26
2562.76 31
2562.88 36
2562.99 40
2563.11 44
2563.23 46
2563.34 47
2563.46 47
2563.57 44
2563.69 40
2563.81 35
2563.92 29
2564.04 23
2564.15 18
2564.27 13
2564.39 11
2564.50 9
2564.62 9
2564.73 9
2564.85 9
2564.97 8
2565.08 8
2565.20 7
2565.31 7
2565.43 7
2565.55 9
2565.66 11
2565.78 14
2565.90 18
2566.01 22
2566.13 26
2566.24 29
2566.36 31
2566.48 31
2566.59 31
2566.71 30
2566.82 30
2566.94 29
2567.06 30
2567.17 33
2567.29 37
2567.40 42
2567.52 48
2567.64 53
2567.75 57
2567.87 59
2567.99 60
2568.10 59
2568.22 58
2568.33 56
2568.45 56
2568.57 58
2568.68 61
2568.80 67
2568.91 73
2569.03 80
2569.15 87
2569.26 92
2569.38 96
2569.50 99
2569.61 100
2569.73 101
2569.84 102
2569.96 104
2570.08 107
2570.19 110
2570.31 114
2570.43 116
2570.54 118
2570.66 117
2570.77 113
2570.89 108
2571.01 102
2571.12 94
2571.24 87
2571.35 80
2571.47 74
2571.59 68
2571.70 64
2571.82 61
2571.94 60
2572.05 61
2572.17 63
2572.28 66
2572.40 70
2572.52 72
2572.63 73
2572.75 73
2572.87 72
2572.98 70
2573.10 68
2573.21 67
2573.33 66
2573.45 66
2573.56 65
2573.68 63
2573.80 59
2573.91 55
2574.03 51
2574.15 47
2574.26 43
2574.38 41
2574.49 39
2574.61 39
2574.73 39
2574.84 38
2574.96 38
2575.08 36
2575.19 35
2575.31 35
2575.42 35
2575.54 38
2575.66 41
2575.77 46
2575.89 50
2576.01 52
2576.12 52
2576.24 50
2576.36 44
2576.47 38
2576.59 31
2576.70 25
2576.82 21
2576.94 20
2577.05 22
2577.17 27
2577.29 32
2577.40 37
2577.52 41
2577.64 44
2577.75 44
2577.87 42
2577.98 39
2578.10 34
2578.22 28
2578.33 22
2578.45 17
2578.57 13
2578.68 10
2578.80 9
2578.92 10
2579.03 11
2579.15 11
2579.26 12
2579.38 13
2579.50 14
2579.61 16
2579.73 20
2579.85 25
2579.96 32
2580.08 39
2580.20 46
2580.31 51
2580.43 54
2580.55 55
2580.66 55
2580.78 53
2580.89 51
2581.01 49
2581.13 48
2581.24 48
2581.36 48
2581.48 48
2581.59 49
2581.71 50
2581.83 49
2581.94 47
2582.06 44
2582.18 39
2582.29 33
2582.41 28
2582.52 24
2582.64 21
2582.76 20
2582.87 19
2582.99 20
2583.11 21
2583.22 21
2583.34 20
2583.46 18
2583.57 15
2583.69 12
2583.81 9
2583.92 6
2584.04 2
2584.16 0
2584.27 0
2584.39 0
2584.51 0
2584.62 0
2584.74 0
2584.86 2
2584.97 6
2585.09 10
2585.20 14
2585.32 18
2585.44 22
2585.55 26
2585.67 29
2585.79 31
2585.90 33
2586.02 34
2586.14 34
2586.25 34
2586.37 35
2586.49 37
2586.60 40
2586.72 44
2586.84 48
2586.95 51
2587.07 52
2587.19 51
2587.30 49
2587.42 46
2587.54 43
2587.65 40
2587.77 40
2587.89 41
2588.00 43
2588.12 45
2588.24 48
2588.35 48
2588.47 48
2588.59 45
2588.70 41
2588.82 36
2588.94 32
2589.05 28
2589.17 25
2589.29 25
2589.40 26
2589.52 27
2589.64 30
2589.75 32
2589.87 33
2589.99 34
2590.10 34
2590.22 33
2590.34 31
2590.45 29
2590.57 26
2590.69 23
2590.80 19
2590.92 15
2591.04 12
2591.15 8
2591.27 5
2591.39 3
2591.50 3
2591.62 4
2591.74 6
2591.85 8
2591.97 11
2592.09 14
2592.20 15
2592.32 16
2592.44 15
2592.55 13
2592.67 10
2592.79 7
2592.90 4
2593.02 1
2593.14 0
2593.25 0
2593.37 0
2593.49 0
2593.60 0
2593.72 1
2593.84 1
2593.95 1
2594.07 0
2594.19 0
2594.30 0
2594.42 0
2594.54 0
2594.65 3
2594.77 7
2594.89 12
2595.00 17
2595.12 21
2595.24 25
2595.35 27
2595.47 28
2595.59 28
2595.70 28
2595.82 27
2595.94 26
2596.05 25
2596.17 25
2596.29 25
2596.40 25
2596.52 25
2596.64 24
2596.76 24
2596.87 23
2596.99 21
2597.11 19
2597.22 17
2597.34 16
2597.46 15
2597.57 14
2597.69 13
2597.81 12
2597.92 10
2598.04 9
2598.16 7
2598.27 7
2598.39 7
2598.51 10
2598.62 13
2598.74 17
2598.86 21
2598.98 24
2599.09 26
2599.21 27
2599.33 26
2599.44 26
2599.56 25
2599.68 25
2599.79 27
2599.91 30
2600.03 35
2600.14 41
2600.26 48
2600.38 55
2600.49 61
2600.61 66
2600.73 68
2600.84 69
2600.96 67
2601.08 64
2601.20 60
2601.31 54
2601.43 49
2601.55 42
2601.66 34
2601.78 26
2601.90 18
2602.01 11
2602.13 5
2602.25 2
2602.36 1
2602.48 3
2602.60 6
2602.72 11
2602.83 14
2602.95 18
2603.07 21
2603.18 24
2603.30 28
2603.42 32
2603.53 36
2603.65 41
2603.77 45
2603.89 47
2604.00 49
2604.12 49
2604.24 48
2604.35 48
2604.47 47
2604.59 48
2604.70 49
2604.82 50
2604.94 51
2605.05 50
2605.17 48
2605.29 45
2605.41 42
2605.52 38
2605.64 35
2605.76 34
2605.87 34
2605.99 34
2606.11 36
2606.22 37
2606.34 38
2606.46 37
2606.58 36
2606.69 33
2606.81 30
2606.93 27
2607.04 25
2607.16 24
2607.28 25
2607.40 27
2607.51 30
2607.63 34
2607.75 38
2607.86 42
2607.98 44
2608.10 44
2608.21 42
2608.33 38
2608.45 34
2608.57 29
2608.68 25
2608.80 22
2608.92 19
2609.03 18
2609.15 17
2609.27 16
2609.39 14
2609.50 12
2609.62 10
2609.74 8
2609.85 6
2609.97 6
2610.09 7
2610.20 10
2610.32 14
2610.44 19
2610.56 24
2610.67 28
2610.79 32
2610.91 33
2611.02 34
2611.14 34
2611.26 35
2611.38 37
2611.49 39
2611.61 42
2611.73 45
2611.84 47
2611.96 47
2612.08 45
2612.20 41
2612.31 35
2612.43 29
2612.55 23
2612.66 20
2612.78 19
2612.90 20
2613.02 25
2613.13 31
2613.25 38
2613.37 45
2613.48 51
2613.60 55
2613.72 57
2613.84 58
2613.95 59
2614.07 59
2614.19 60
2614.31 60
2614.42 60
2614.54 60
2614.66 58
2614.77 55
2614.89 51
2615.01 47
2615.13 42
2615.24 38
2615.36 35
2615.48 33
2615.59 33
2615.71 33
2615.83 35
2615.95 36
2616.06 39
2616.18 42
2616.30 47
2616.42 52
2616.53 59
2616.65 65
2616.77 71
2616.88 76
2617.00 80
2617.12 82
2617.24 85
2617.35 87
2617.47 89
2617.59 92
2617.71 96
2617.82 99
2617.94 101
2618.06 103
2618.17 102
2618.29 100
2618.41 97
2618.53 93
2618.64 88
2618.76 83
2618.88 78
2619.00 74
2619.11 71
2619.23 68
2619.35 67
2619.46 66
2619.58 66
2619.70 67
2619.82 68
2619.93 68
2620.05 69
2620.17 68
2620.29 66
2620.40 64
2620.52 62
2620.64 61
2620.76 63
2620.87 67
2620.99 72
2621.11 79
2621.22 85
2621.34 88
2621.46 88
2621.58 85
2621.69 78
2621.81 69
2621.93 60
2622.05 52
2622.16 45
2622.28 39
2622.40 35
2622.52 31
2622.63 27
2622.75 23
2622.87 20
2622.99 16
2623.10 14
2623.22 13
2623.34 14
2623.45 15
2623.57 18
2623.69 20
2623.81 23
2623.92 26
2624.04 29
2624.16 31
2624.28 34
2624.39 36
2624.51 38
2624.63 39
2624.75 39
2624.86 38
2624.98 37
2625.10 36
2625.22 35
2625.33 34
2625.45 35
2625.57 37
2625.69 40
2625.80 44
2625.92 48
2626.04 51
2626.16 53
2626.27 53
2626.39 51
2626.51 48
2626.63 44
2626.74 38
2626.86 33
2626.98 29
2627.10 26
2627.21 25
2627.33 26
2627.45 27
2627.57 28
2627.68 28
2627.80 28
2627.92 27
2628.04 25
2628.15 24
2628.27 22
2628.39 22
2628.51 22
2628.62 23
2628.74 25
2628.86 27
2628.98 28
2629.09 29
2629.21 28
2629.33 25
2629.45 22
2629.56 18
2629.68 13
2629.80 10
2629.92 8
2630.03 8
2630.15 10
2630.27 12
2630.39 14
2630.50 16
2630.62 17
2630.74 17
2630.86 17
2630.97 16
2631.09 16
2631.21 16
2631.33 17
2631.44 19
2631.56 21
2631.68 23
2631.80 23
2631.91 23
2632.03 21
2632.15 18
2632.27 14
2632.38 10
2632.50 6
2632.62 4
2632.74 3
2632.86 3
2632.97 5
2633.09 8
2633.21 10
2633.33 12
2633.44 12
2633.56 13
2633.68 12
2633.80 11
2633.91 10
2634.03 10
2634.15 9
2634.27 9
2634.38 9
2634.50 11
2634.62 13
2634.74 16
2634.86 18
2634.97 20
2635.09 21
2635.21 20
2635.33 17
2635.44 14
2635.56 11
2635.68 8
2635.80 6
2635.91 5
2636.03 4
2636.15 3
2636.27 3
2636.38 2
2636.50 1
2636.62 2
2636.74 3
2636.86 6
2636.97 11
2637.09 17
2637.21 23
2637.33 28
2637.44 32
2637.56 33
2637.68 33
2637.80 31
2637.92 28
2638.03 23
2638.15 19
2638.27 15
2638.39 12
2638.50 10
2638.62 9
2638.74 9
2638.86 10
2638.97 11
2639.09 12
2639.21 13
2639.33 14
2639.45 14
2639.56 13
2639.68 13
2639.80 12
2639.92 12
2640.03 12
2640.15 14
2640.27 17
2640.39 22
2640.51 29
2640.62 37
2640.74 46
2640.86 54
2640.98 61
2641.09 66
2641.21 68
2641.33 67
2641.45 63
2641.57 59
2641.68 54
2641.80 49
2641.92 45
2642.04 42
2642.15 40
2642.27 38
2642.39 38
2642.51 38
2642.63 40
2642.74 41
2642.86 43
2642.98 43
2643.10 43
2643.22 42
2643.33 39
2643.45 36
2643.57 31
2643.69 27
2643.80 22
2643.92 19
2644.04 15
2644.16 12
2644.28 9
2644.39 7
2644.51 6
2644.63 5
2644.75 6
2644.87 8
2644.98 11
2645.10 14
2645.22 16
2645.34 16
2645.45 15
2645.57 13
2645.69 10
2645.81 7
2645.93 6
2646.04 6
2646.16 8
2646.28 10
2646.40 14
2646.52 16
2646.63 19
2646.75 21
2646.87 24
2646.99 26
2647.11 30
2647.22 35
2647.34 40
2647.46 46
2647.58 52
2647.70 56
2647.81 60
2647.93 62
2648.05 62
2648.17 61
2648.29 58
2648.40 56
2648.52 52
2648.64 49
2648.76 45
2648.87 42
2648.99 39
2649.11 37
2649.23 37
2649.35 38
2649.46 41
2649.58 44
2649.70 47
2649.82 47
2649.94 46
2650.05 42
2650.17 36
2650.29 29
2650.41 24
2650.53 21
2650.64 22
2650.76 26
2650.88 32
2651.00 40
2651.12 47
2651.23 53
2651.35 57
2651.47 58
2651.59 58
2651.71 56
2651.83 55
2651.94 55
2652.06 57
2652.18 61
2652.30 66
2652.42 72
2652.53 78
2652.65 83
2652.77 85
2652.89 85
2653.01 82
2653.12 77
2653.24 70
2653.36 62
2653.48 54
2653.60 46
2653.71 39
2653.83 33
2653.95 29
2654.07 26
2654.19 24
2654.30 23
2654.42 23
2654.54 24
2654.66 27
2654.78 32
2654.89 38
2655.01 45
2655.13 51
2655.25 57
2655.37 61
2655.49 63
2655.60 63
2655.72 62
2655.84 59
2655.96 55
2656.08 51
2656.19 47
2656.31 44
2656.43 40
2656.55 37
2656.67 34
2656.78 31
2656.90 28
2657.02 24
2657.14 19
2657.26 14
2657.38 9
2657.49 4
2657.61 0
2657.73 0
2657.85 0
2657.97 0
2658.08 0
2658.20 2
2658.32 6
2658.44 10
2658.56 13
2658.68 14
2658.79 14
2658.91 14
2659.03 13
2659.15 12
2659.27 11
2659.38 10
2659.50 9
2659.62 10
2659.74 10
2659.86 11
2659.98 12
2660.09 13
2660.21 14
2660.33 15
2660.45 16
2660.57 16
2660.69 17
2660.80 18
2660.92 19
2661.04 21
2661.16 25
2661.28 29
2661.39 34
2661.51 40
2661.63 46
2661.75 52
2661.87 57
2661.99 62
2662.10 65
2662.22 68
2662.34 70
2662.46 71
2662.58 72
2662.70 72
2662.81 72
2662.93 70
2663.05 67
2663.17 63
2663.29 59
2663.41 54
2663.52 50
2663.64 47
2663.76 47
2663.88 49
2664.00 53
2664.12 57
2664.23 62
2664.35 65
2664.47 66
2664.59 64
2664.71 60
2664.83 54
2664.94 48
2665.06 41
2665.18 35
2665.30 30
2665.42 27
2665.54 27
2665.65 28
2665.77 30
2665.89 33
2666.01 37
2666.13 40
2666.25 43
2666.36 45
2666.48 45
2666.60 43
2666.72 39
2666.84 32
2666.96 24
2667.07 16
2667.19 8
2667.31 1
2667.43 0
2667.55 0
2667.67 0
2667.78 0
2667.90 0
2668.02 0
2668.14 1
2668.26 2
2668.38 3
2668.49 4
2668.61 4
2668.73 4
2668.85 2
2668.97 0
2669.09 0
2669.20 0
2669.32 0
2669.44 0
2669.56 0
2669.68 0
2669.80 2
2669.92 4
2670.03 7
2670.15 8
2670.27 8
2670.39 9
2670.51 9
2670.63 9
2670.74 10
2670.86 12
2670.98 13
2671.10 16
2671.22 19
2671.34 22
2671.46 26
2671.57 30
2671.69 35
2671.81 39
2671.93 43
2672.05 45
2672.17 46
2672.28 45
2672.40 42
2672.52 39
2672.64 35
2672.76 31
2672.88 28
2673.00 27
2673.11 29
2673.23 32
2673.35 37
2673.47 42
2673.59 47
2673.71 52
2673.83 56
2673.94 60
2674.06 64
2674.18 68
2674.30 73
2674.42 80
2674.54 86
2674.66 94
2674.77 101
2674.89 107
2675.01 111
2675.13 113
2675.25 112
2675.37 109
2675.49 104
2675.60 97
2675.72 89
2675.84 82
2675.96 75
2676.08 70
2676.20 67
2676.32 65
2676.43 65
2676.55 65
2676.67 65
2676.79 66
2676.91 67
2677.03 67
2677.15 67
2677.26 67
2677.38 65
2677.50 61
2677.62 57
2677.74 51
2677.86 45
2677.98 40
2678.09 35
2678.21 32
2678.33 32
2678.45 32
2678.57 34
2678.69 36
2678.81 38
2678.92 39
2679.04 39
2679.16 38
2679.28 36
2679.40 35
2679.52 34
2679.64 33
2679.76 33
2679.87 35
2679.99 38
2680.11 41
2680.23 45
2680.35 48
2680.47 50
2680.59 51
2680.70 51
2680.82 49
2680.94 46
2681.06 43
2681.18 41
2681.30 38
2681.42 37
2681.54 35
2681.65 33
2681.77 30
2681.89 28
2682.01 26
2682.13 24
2682.25 25
2682.37 26
2682.48 28
2682.60 31
2682.72 33
2682.84 35
2682.96 35
2683.08 34
2683.20 32
2683.32 28
2683.43 23
2683.55 18
2683.67 13
2683.79 8
2683.91 6
2684.03 5
2684.15 6
2684.27 8
2684.38 11
2684.50 13
2684.62 15
2684.74 14
2684.86 13
2684.98 11
2685.10 9
2685.22 7
2685.33 7
2685.45 9
2685.57 12
2685.69 15
2685.81 18
2685.93 21
2686.05 24
2686.17 28
2686.29 32
2686.40 37
2686.52 42
2686.64 48
2686.76 53
2686.88 57
2687.00 59
2687.12 59
2687.24 58
2687.35 55
2687.47 50
2687.59 45
2687.71 38
2687.83 32
2687.95 25
2688.07 18
2688.19 13
2688.31 10
2688.42 9
2688.54 10
2688.66 12
2688.78 15
2688.90 18
2689.02 19
2689.14 20
2689.26 19
2689.37 16
2689.49 13
2689.61 10
2689.73 6
2689.85 4
2689.97 2
2690.09 2
2690.21 2
2690.33 4
2690.44 7
2690.56 9
2690.68 12
2690.80 13
2690.92 14
2691.04 14
2691.16 12
2691.28 9
2691.40 6
2691.52 3
2691.63 1
2691.75 0
2691.87 0
2691.99 0
2692.11 2
2692.23 6
2692.35 11
2692.47 17
2692.59 21
2692.70 24
2692.82 25
2692.94 23
2693.06 19
2693.18 15
2693.30 10
2693.42 6
2693.54 4
2693.66 3
2693.77 4
2693.89 5
2694.01 7
2694.13 8
2694.25 10
2694.37 13
2694.49 16
2694.61 20
2694.73 25
2694.85 29
2694.96 33
2695.08 36
2695.20 37
2695.32 37
2695.44 35
2695.56 32
2695.68 29
2695.80 27
2695.92 25
2696.04 24
2696.15 24
2696.27 25
2696.39 27
2696.51 30
2696.63 33
2696.75 35
2696.87 36
2696.99 36
2697.11 33
2697.23 28
2697.35 22
2697.46 15
2697.58 9
2697.70 4
2697.82 2
2697.94 1
2698.06 2
2698.18 4
2698.30 6
2698.42 7
2698.54 7
2698.65 6
2698.77 5
2698.89 5
2699.01 5
2699.13 6
2699.25 8
2699.37 11
2699.49 13
2699.61 15
2699.73 17
2699.85 17
2699.96 17
2700.08 16
2700.20 15
2700.32 13
2700.44 11
2700.56 9
2700.68 7
2700.80 6
2700.92 5
2701.04 5
2701.16 5
2701.28 5
2701.39 4
2701.51 3
2701.63 1
2701.75 0
2701.87 0
2701.99 0
2702.11 0
2702.23 0
2702.35 0
2702.47 0
2702.59 0
2702.71 1
2702.82 5
2702.94 9
2703.06 14
2703.18 20
2703.30 25
2703.42 29
2703.54 32
2703.66 34
2703.78 35
2703.90 35
2704.02 34
2704.14 33
2704.25 32
2704.37 30
2704.49 27
2704.61 24
2704.73 21
2704.85 18
2704.97 15
2705.09 12
2705.21 10
2705.33 10
2705.45 10
2705.57 11
2705.68 11
2705.80 11
2705.92 11
2706.04 9
2706.16 7
2706.28 5
2706.40 4
2706.52 5
2706.64 8
2706.76 13
2706.88 18
2707.00 23
2707.12 26
2707.24 27
2707.35 25
2707.47 22
2707.59 17
2707.71 13
2707.83 10
2707.95 8
2708.07 7
2708.19 7
2708.31 8
2708.43 9
2708.55 10
2708.67 12
2708.79 13
2708.91 15
2709.02 17
2709.14 19
2709.26 21
2709.38 23
2709.50 24
2709.62 26
2709.74 27
2709.86 28
2709.98 29
2710.10 30
2710.22 30
2710.34 31
2710.46 32
2710.58 34
2710.70 36
2710.81 37
2710.93 38
2711.05 38
2711.17 37
2711.29 36
2711.41 34
2711.53 32
2711.65 32
2711.77 33
2711.89 35
2712.01 38
2712.13 41
2712.25 43
2712.37 44
2712.49 42
2712.60 38
2712.72 33
2712.84 28
2712.96 23
2713.08 18
2713.20 15
2713.32 13
2713.44 11
2713.56 10
2713.68 9
2713.80 8
2713.92 7
2714.04 5
2714.16 3
2714.28 1
2714.40 0
2714.52 0
2714.63 0
2714.75 0
2714.87 0
2714.99 0
2715.11 0
2715.23 0
2715.35 3
2715.47 8
2715.59 13
2715.71 20
2715.83 25
2715.95 31
2716.07 34
2716.19 37
2716.31 37
2716.43 36
2716.55 33
2716.67 29
2716.78 23
2716.90 18
2717.02 12
2717.14 6
2717.26 2
2717.38 0
2717.50 0
2717.62 0
2717.74 1
2717.86 5
2717.98 9
2718.10 12
2718.22 14
2718.34 13
2718.46 11
2718.58 9
2718.70 7
2718.82 8
2718.94 11
2719.06 16
2719.17 23
2719.29 31
2719.41 37
2719.53 41
2719.65 43
2719.77 42
2719.89 38
2720.01 34
2720.13 29
2720.25 24
2720.37 20
2720.49 16
2720.61 13
2720.73 12
2720.85 11
2720.97 12
2721.09 13
2721.21 15
2721.33 17
2721.45 18
2721.57 20
2721.69 22
2721.81 23
2721.92 24
2722.04 24
2722.16 24
2722.28 23
2722.40 22
2722.52 20
2722.64 18
2722.76 15
2722.88 12
2723.00 9
2723.12 7
2723.24 5
2723.36 5
2723.48 7
2723.60 11
2723.72 16
2723.84 22
2723.96 28
2724.08 33
2724.20 37
2724.32 38
2724.44 36
2724.56 32
2724.68 26
2724.80 20
2724.92 13
2725.04 8
2725.15 5
2725.27 5
2725.39 7
2725.51 10
2725.63 14
2725.75 19
2725.87 22
2725.99 25
2726.11 27
2726.23 29
2726.35 29
2726.47 30
2726.59 29
2726.71 28
2726.83 25
2726.95 22
2727.07 18
2727.19 13
2727.31 10
2727.43 7
2727.55 5
2727.67 5
2727.79 6
2727.91 9
2728.03 12
2728.15 15
2728.27 18
2728.39 20
2728.51 21
2728.63 21
2728.75 19
2728.87 17
2728.99 15
2729.10 14
2729.22 14
2729.34 16
2729.46 19
2729.58 22
2729.70 24
2729.82 25
2729.94 24
2730.06 22
2730.18 20
2730.30 18
2730.42 17
2730.54 18
2730.66 20
2730.78 23
2730.90 26
2731.02 28
2731.14 28
2731.26 26
2731.38 22
2731.50 19
2731.62 16
2731.74 14
2731.86 15
2731.98 18
2732.10 24
2732.22 30
2732.34 37
2732.46 44
2732.58 49
2732.70 54
2732.82 57
2732.94 61
2733.06 64
2733.18 67
2733.30 70
2733.42 72
2733.54 73
2733.66 73
2733.78 71
2733.90 68
2734.02 65
2734.14 62
2734.26 59
2734.38 56
2734.50 52
2734.62 48
2734.74 43
2734.86 37
2734.98 32
2735.10 28
2735.22 27
2735.34 28
2735.46 32
2735.58 36
2735.70 41
2735.81 45
2735.93 47
2736.05 46
2736.17 44
2736.29 39
2736.41 35
2736.53 31
2736.65 27
2736.77 25
2736.89 24
2737.01 24
2737.13 26
2737.25 28
2737.37 31
2737.49 34
2737.61 37
2737.73 39
2737.85 40
2737.97 40
2738.09 39
2738.21 38
2738.33 37
2738.45 37
2738.57 37
2738.69 38
2738.81 40
2738.93 43
2739.05 46
2739.17 49
2739.29 53
2739.41 57
2739.53 62
2739.65 65
2739.77 68
2739.89 71
2740.01 72
2740.13 72
2740.25 70
2740.37 68
2740.49 64
2740.61 60
2740.73 54
2740.85 48
2740.97 41
2741.09 36
2741.21 33
2741.33 32
2741.45 35
2741.57 41
2741.69 48
2741.81 57
2741.93 64
2742.05 70
2742.17 72
2742.29 70
2742.41 65
2742.53 58
2742.65 49
2742.77 40
2742.89 31
2743.01 25
2743.13 20
2743.25 18
2743.37 18
2743.49 20
2743.61 23
2743.73 27
2743.85 30
2743.97 33
2744.09 34
2744.21 33
2744.33 30
2744.45 26
2744.57 22
2744.69 18
2744.81 15
2744.93 13
2745.05 13
2745.17 13
2745.29 15
2745.41 18
2745.54 22
2745.66 27
2745.78 33
2745.90 41
2746.02 50
2746.14 58
2746.26 64
2746.38 69
2746.50 71
2746.62 70
2746.74 68
2746.86 66
2746.98 64
2747.10 64
2747.22 65
2747.34 68
2747.46 71
2747.58 74
2747.70 77
2747.82 78
2747.94 79
2748.06 79
2748.18 78
2748.30 76
2748.42 75
2748.54 72
2748.66 69
2748.78 65
2748.90 61
2749.02 56
2749.14 50
2749.26 45
2749.38 39
2749.50 33
2749.62 28
2749.74 24
2749.86 20
2749.98 19
2750.10 20
2750.22 23
2750.34 29
2750.46 36
2750.58 44
2750.70 51
2750.82 58
2750.94 63
2751.06 66
2751.18 66
2751.30 64
2751.42 61
2751.54 57
2751.66 52
2751.78 48
2751.90 44
2752.02 40
2752.14 37
2752.27 35
2752.39 32
2752.51 30
2752.63 29
2752.75 29
2752.87 30
2752.99 32
2753.11 36
2753.23 41
2753.35 46
2753.47 51
2753.59 55
2753.71 56
2753.83 56
2753.95 54
2754.07 50
2754.19 45
2754.31 40
2754.43 36
2754.55 32
2754.67 30
2754.79 28
2754.91 27
2755.03 27
2755.15 28
2755.27 29
2755.39 30
2755.51 31
2755.63 33
2755.75 35
2755.87 38
2755.99 41
2756.11 44
2756.24 48
2756.36 52
2756.48 56
2756.60 59
2756.72 62
2756.84 64
2756.96 65
2757.08 65
2757.20 63
2757.32 60
2757.44 57
2757.56 54
2757.68 51
2757.80 49
2757.92 48
2758.04 49
2758.16 51
2758.28 55
2758.40 59
2758.52 63
2758.64 66
2758.76 69
2758.88 69
2759.00 68
2759.12 64
2759.24 58
2759.36 52
2759.49 45
2759.61 38
2759.73 34
2759.85 30
2759.97 28
2760.09 27
2760.21 26
2760.33 25
2760.45 24
2760.57 22
2760.69 20
2760.81 19
2760.93 19
2761.05 21
2761.17 24
2761.29 27
2761.41 31
2761.53 34
2761.65 36
2761.77 36
2761.89 35
2762.01 34
2762.14 32
2762.26 30
2762.38 28
2762.50 25
2762.62 22
2762.74 19
2762.86 16
2762.98 12
2763.10 9
2763.22 5
2763.34 2
2763.46 0
2763.58 0
2763.70 0
2763.82 0
2763.94 0
2764.06 0
2764.18 0
2764.30 0
2764.42 1
2764.54 4
2764.67 8
2764.79 12
2764.91 17
2765.03 23
2765.15 29
2765.27 35
2765.39 41
2765.51 47
2765.63 51
2765.75 54
2765.87 56
2765.99 58
2766.11 59
2766.23 61
2766.35 64
2766.47 66
2766.59 69
2766.71 70
2766.84 71
2766.96 72
2767.08 71
2767.20 70
2767.32 69
2767.44 68
2767.56 67
2767.68 65
2767.80 63
2767.92 59
2768.04 56
2768.16 51
2768.28 47
2768.40 43
2768.52 39
2768.64 36
2768.76 33
2768.89 32
2769.01 31
2769.13 32
2769.25 33
2769.37 35
2769.49 36
2769.61 37
2769.73 36
2769.85 34
2769.97 30
2770.09 26
2770.21 22
2770.33 18
2770.45 15
2770.57 15
2770.70 17
2770.82 20
2770.94 26
2771.06 33
2771.18 39
2771.30 46
2771.42 50
2771.54 53
2771.66 54
2771.78 54
2771.90 52
2772.02 50
2772.14 49
2772.26 48
2772.38 48
2772.51 48
2772.63 48
2772.75 47
2772.87 46
2772.99 44
2773.11 40
2773.23 36
2773.35 30
2773.47 25
2773.59 19
2773.71 15
2773.83 13
2773.95 12
2774.07 14
2774.20 17
2774.32 20
2774.44 24
2774.56 27
2774.68 30
2774.80 33
2774.92 35
2775.04 36
2775.16 37
2775.28 37
2775.40 36
2775.52 35
2775.64 34
2775.77 33
2775.89 33
2776.01 34
2776.13 35
2776.25 38
2776.37 41
2776.49 43
2776.61 45
2776.73 46
2776.85 46
2776.97 45
2777.09 43
2777.21 41
2777.34 38
2777.46 36
2777.58 34
2777.70 32
2777.82 29
2777.94 27
2778.06 25
2778.18 24
2778.30 24
2778.42 24
2778.54 24
2778.66 24
2778.79 22
2778.91 20
2779.03 16
2779.15 12
2779.27 9
2779.39 6
2779.51 6
2779.63 8
2779.75 12
2779.87 17
2779.99 22
2780.11 28
2780.24 32
2780.36 35
2780.48 37
2780.60 38
2780.72 39
2780.84 40
2780.96 40
2781.08 40
2781.20 40
2781.32 40
2781.44 39
2781.56 38
2781.69 37
2781.81 36
2781.93 35
2782.05 33
2782.17 31
2782.29 29
2782.41 27
2782.53 25
2782.65 23
2782.77 21
2782.90 20
2783.02 20
2783.14 19
2783.26 18
2783.38 16
2783.50 14
2783.62 13
2783.74 12
2783.86 11
2783.98 11
2784.10 11
2784.23 11
2784.35 12
2784.47 12
2784.59 13
2784.71 13
2784.83 14
2784.95 16
2785.07 17
2785.19 19
2785.31 20
2785.43 21
2785.56 22
2785.68 21
2785.80 20
2785.92 18
2786.04 17
2786.16 15
2786.28 14
2786.40 13
2786.52 13
2786.64 14
2786.77 15
2786.89 17
2787.01 19
2787.13 20
2787.25 22
2787.37 24
2787.49 26
2787.61 27
2787.73 29
2787.86 31
2787.98 33
2788.10 35
2788.22 37
2788.34 38
2788.46 38
2788.58 37
2788.70 34
2788.82 29
2788.94 24
2789.07 18
2789.19 14
2789.31 11
2789.43 11
2789.55 13
2789.67 17
2789.79 23
2789.91 28
2790.03 33
2790.16 38
2790.28 42
2790.40 46
2790.52 48
2790.64 51
2790.76 52
2790.88 52
2791.00 52
2791.12 50
2791.25 48
2791.37 46
2791.49 44
2791.61 41
2791.73 39
2791.85 37
2791.97 35
2792.09 33
2792.21 31
2792.34 29
2792.46 27
2792.58 26
2792.70 25
2792.82 24
2792.94 24
2793.06 24
2793.18 25
2793.30 27
2793.43 29
2793.55 32
2793.67 36
2793.79 42
2793.91 47
2794.03 53
2794.15 57
2794.27 61
2794.39 62
2794.52 62
2794.64 59
2794.76 55
2794.88 50
2795.00 46
2795.12 43
2795.24 42
2795.36 43
2795.49 46
2795.61 51
2795.73 57
2795.85 61
2795.97 65
2796.09 67
2796.21 68
2796.33 68
2796.45 66
2796.58 64
2796.70 62
2796.82 59
2796.94 56
2797.06 52
2797.18 49
2797.30 45
2797.42 41
2797.55 37
2797.67 33
2797.79 29
2797.91 25
2798.03 21
2798.15 18
2798.27 15
2798.39 13
2798.52 12
2798.64 12
2798.76 12
2798.88 14
2799.00 15
2799.12 18
2799.24 21
2799.37 25
2799.49 28
2799.61 32
2799.73 35
2799.85 37
2799.97 38
2800.09 38
2800.21 38
2800.34 37
2800.46 37
2800.58 37
2800.70 37
2800.82 38
2800.94 40
2801.06 42
2801.18 45
2801.31 48
2801.43 52
2801.55 57
2801.67 64
2801.79 71
2801.91 80
2802.03 88
2802.16 96
2802.28 102
2802.40 105
2802.52 106
2802.64 105
2802.76 102
2802.88 99
2803.00 97
2803.13 96
2803.25 98
2803.37 100
2803.49 103
2803.61 107
2803.73 109
2803.85 110
2803.98 108
2804.10 104
2804.22 98
2804.34 91
2804.46 84
2804.58 78
2804.70 74
2804.83 71
2804.95 70
2805.07 70
2805.19 69
2805.31 67
2805.43 64
2805.55 60
2805.68 55
2805.80 51
2805.92 47
2806.04 45
2806.16 43
2806.28 43
2806.40 43
2806.53 43
2806.65 44
2806.77 45
2806.89 46
2807.01 49
2807.13 53
2807.25 58
2807.38 63
2807.50 67
2807.62 71
2807.74 74
2807.86 75
2807.98 76
2808.10 76
2808.23 76
2808.35 76
2808.47 75
2808.59 73
2808.71 70
2808.83 67
2808.95 63
2809.08 59
2809.20 54
2809.32 49
2809.44 45
2809.56 41
2809.68 38
2809.80 35
2809.93 33
2810.05 31
2810.17 29
2810.29 27
2810.41 23
2810.53 19
2810.66 15
2810.78 10
2810.90 5
2811.02 1
2811.14 0
2811.26 0
2811.38 0
2811.51 0
2811.63 0
2811.75 3
2811.87 8
2811.99 14
2812.11 19
2812.24 23
2812.36 26
2812.48 28
2812.60 28
2812.72 27
2812.84 25
2812.97 23
2813.09 21
2813.21 18
2813.33 16
2813.45 14
2813.57 12
2813.69 10
2813.82 8
2813.94 7
2814.06 7
2814.18 7
2814.30 7
2814.42 8
2814.55 8
2814.67 8
2814.79 7
2814.91 6
2815.03 4
2815.15 3
2815.28 3
2815.40 4
2815.52 6
2815.64 10
2815.76 14
2815.88 17
2816.01 20
2816.13 22
2816.25 23
2816.37 24
2816.49 26
2816.61 28
2816.74 30
2816.86 32
2816.98 33
2817.10 33
2817.22 32
2817.34 30
2817.47 28
2817.59 26
2817.71 25
2817.83 25
2817.95 26
2818.07 27
2818.20 27
2818.32 28
2818.44 28
2818.56 27
2818.68 27
2818.80 26
2818.93 25
2819.05 23
2819.17 20
2819.29 16
2819.41 12
2819.53 8
2819.66 5
2819.78 3
2819.90 2
2820.02 1
2820.14 2
2820.26 3
2820.39 3
2820.51 4
2820.63 4
2820.75 3
2820.87 3
2820.99 3
2821.12 2
2821.24 2
2821.36 2
2821.48 1
2821.60 0
2821.73 0
2821.85 0
2821.97 0
2822.09 0
2822.21 0
2822.33 0
2822.46 0
2822.58 4
2822.70 9
2822.82 17
2822.94 25
2823.07 34
2823.19 44
2823.31 53
2823.43 61
2823.55 68
2823.67 72
2823.80 74
2823.92 73
2824.04 70
2824.16 66
2824.28 61
2824.40 56
2824.53 53
2824.65 51
2824.77 51
2824.89 51
2825.01 50
2825.14 48
2825.26 44
2825.38 38
2825.50 31
2825.62 25
2825.75 20
2825.87 18
2825.99 18
2826.11 20
2826.23 24
2826.35 28
2826.48 32
2826.60 36
2826.72 39
2826.84 42
2826.96 45
2827.09 47
2827.21 49
2827.33 50
2827.45 49
2827.57 46
2827.70 43
2827.82 39
2827.94 36
2828.06 34
2828.18 35
2828.30 38
2828.43 44
2828.55 50
2828.67 56
2828.79 60
2828.91 63
2829.04 64
2829.16 63
2829.28 61
2829.40 58
2829.52 56
2829.65 53
2829.77 50
2829.89 47
2830.01 44
2830.13 40
2830.26 37
2830.38 34
2830.50 33
2830.62 31
2830.74 31
2830.87 31
2830.99 30
2831.11 29
2831.23 29
2831.35 29
2831.48 29
2831.60 30
2831.72 31
2831.84 32
2831.96 31
2832.09 30
2832.21 29
2832.33 28
2832.45 28
2832.57 29
2832.70 31
2832.82 34
2832.94 37
2833.06 39
2833.18 40
2833.31 40
2833.43 38
2833.55 36
2833.67 34
2833.79 33
2833.92 32
2834.04 31
2834.16 31
2834.28 30
2834.40 30
2834.53 29
2834.65 28
2834.77 27
2834.89 25
2835.01 22
2835.14 20
2835.26 17
2835.38 15
2835.50 14
2835.62 14
2835.75 15
2835.87 18
2835.99 21
2836.11 24
2836.23 25
2836.36 26
2836.48 24
2836.60 22
2836.72 17
2836.84 13
2836.97 9
2837.09 7
2837.21 5
2837.33 5
2837.46 5
2837.58 6
2837.70 7
2837.82 7
2837.94 8
2838.07 9
2838.19 10
2838.31 11
2838.43 12
2838.55 11
2838.68 11
2838.80 10
2838.92 11
2839.04 13
2839.16 17
2839.29 22
2839.41 27
2839.53 31
2839.65 34
2839.78 34
2839.90 31
2840.02 26
2840.14 21
2840.26 16
2840.39 12
2840.51 10
2840.63 9
2840.75 9
2840.88 10
2841.00 12
2841.12 13
2841.24 15
2841.36 16
2841.49 17
2841.61 18
2841.73 18
2841.85 18
2841.97 17
2842.10 16
2842.22 15
2842.34 12
2842.46 10
2842.59 8
2842.71 7
2842.83 8
2842.95 11
2843.07 16
2843.20 23
2843.32 30
2843.44 38
2843.56 45
2843.69 51
2843.81 55
2843.93 56
2844.05 57
2844.18 57
2844.30 57
2844.42 57
2844.54 58
2844.66 59
2844.79 60
2844.91 61
2845.03 60
2845.15 59
2845.28 57
2845.40 53
2845.52 49
2845.64 44
2845.76 38
2845.89 32
2846.01 27
2846.13 22
2846.25 18
2846.38 14
2846.50 11
2846.62 10
2846.74 9
2846.87 9
2846.99 10
2847.11 11
2847.23 12
2847.35 13
2847.48 14
2847.60 14
2847.72 14
2847.84 14
2847.97 14
2848.09 15
2848.21 16
2848.33 17
2848.46 18
2848.58 20
2848.70 22
2848.82 25
2848.94 27
2849.07 29
2849.19 30
2849.31 30
2849.43 28
2849.56 25
2849.68 19
2849.80 12
2849.92 5
2850.05 0
2850.17 0
2850.29 0
2850.41 0
2850.54 0
2850.66 0
2850.78 0
2850.90 0
2851.03 4
2851.15 8
2851.27 11
2851.39 12
2851.51 13
2851.64 13
2851.76 12
2851.88 11
2852.00 9
2852.13 6
2852.25 3
2852.37 1
2852.49 0
2852.62 0
2852.74 0
2852.86 1
2852.98 5
2853.11 10
2853.23 16
2853.35 20
2853.47 23
2853.60 23
2853.72 20
2853.84 16
2853.96 11
2854.09 5
2854.21 0
2854.33 0
2854.45 0
2854.58 0
2854.70 5
2854.82 14
2854.94 26
2855.07 38
2855.19 50
2855.31 59
2855.43 66
2855.56 68
2855.68 67
2855.80 63
2855.92 56
2856.05 48
2856.17 40
2856.29 32
2856.41 25
2856.54 19
2856.66 15
2856.78 13
2856.90 14
2857.03 17
2857.15 22
2857.27 28
2857.39 33
2857.52 36
2857.64 37
2857.76 35
2857.88 30
2858.01 25
2858.13 19
2858.25 15
2858.37 12
2858.50 11
2858.62 13
2858.74 15
2858.86 19
2858.99 23
2859.11 26
2859.23 29
2859.35 31
2859.48 32
2859.60 33
2859.72 34
2859.84 34
2859.97 35
2860.09 35
2860.21 34
2860.34 33
2860.46 32
2860.58 30
2860.70 28
2860.83 28
2860.95 29
2861.07 32
2861.19 37
2861.32 43
2861.44 50
2861.56 57
2861.68 62
2861.81 65
2861.93 66
2862.05 63
2862.17 58
2862.30 51
2862.42 43
2862.54 35
2862.66 28
2862.79 24
2862.91 21
2863.03 21
2863.16 24
2863.28 27
2863.40 32
2863.52 36
2863.65 39
2863.77 42
2863.89 44
2864.01 45
2864.14 45
2864.26 45
2864.38 44
2864.50 42
2864.63 40
2864.75 38
2864.87 36
2865.00 33
2865.12 32
2865.24 30
2865.36 29
2865.49 28
2865.61 26
2865.73 25
2865.85 23
2865.98 20
2866.10 17
2866.22 13
2866.35 10
2866.47 7
2866.59 4
2866.71 2
2866.84 2
2866.96 4
2867.08 7
2867.20 10
2867.33 13
2867.45 16
2867.57 17
2867.70 16
2867.82 15
2867.94 14
2868.06 13
2868.19 14
2868.31 15
2868.43 18
2868.56 22
2868.68 26
2868.80 29
2868.92 31
2869.05 32
2869.17 30
2869.29 27
2869.41 22
2869.54 15
2869.66 7
2869.78 0
2869.91 0
2870.03 0
2870.15 0
2870.27 0
2870.40 0
2870.52 0
2870.64 0
2870.77 1
2870.89 8
2871.01 15
2871.13 22
2871.26 29
2871.38 35
2871.50 40
2871.63 43
2871.75 44
2871.87 43
2871.99 41
2872.12 38
2872.24 36
2872.36 34
2872.49 34
2872.61 35
2872.73 37
2872.85 40
2872.98 42
2873.10 45
2873.22 48
2873.35 53
2873.47 58
2873.59 65
2873.71 72
2873.84 78
2873.96 83
2874.08 86
2874.21 85
2874.33 82
2874.45 77
2874.57 71
2874.70 65
2874.82 60
2874.94 57
2875.07 55
2875.19 54
2875.31 54
2875.43 53
2875.56 52
2875.68 50
2875.80 47
2875.93 44
2876.05 40
2876.17 37
2876.30 34
2876.42 31
2876.54 29
2876.66 26
2876.79 24
2876.91 23
2877.03 21
2877.16 20
2877.28 18
2877.40 17
2877.52 15
2877.65 14
2877.77 14
2877.89 14
2878.02 15
2878.14 17
2878.26 19
2878.39 22
2878.51 25
2878.63 27
2878.75 29
2878.88 30
2879.00 30
2879.12 30
2879.25 29
2879.37 27
2879.49 26
2879.62 25
2879.74 26
2879.86 29
2879.98 34
2880.11 39
2880.23 45
2880.35 49
2880.48 50
2880.60 49
2880.72 44
2880.85 37
2880.97 30
2881.09 24
2881.21 20
2881.34 19
2881.46 20
2881.58 22
2881.71 25
2881.83 29
2881.95 32
2882.08 35
2882.20 37
2882.32 40
2882.45 43
2882.57 47
2882.69 52
2882.81 59
2882.94 66
2883.06 74
2883.18 82
2883.31 89
2883.43 97
2883.55 104
2883.68 110
2883.80 116
2883.92 122
2884.05 126
2884.17 131
2884.29 134
2884.41 138
2884.54 142
2884.66 145
2884.78 148
2884.91 150
2885.03 151
2885.15 150
2885.28 149
2885.40 145
2885.52 141
2885.65 137
2885.77 133
2885.89 130
2886.02 126
2886.14 123
2886.26 119
2886.38 115
2886.51 109
2886.63 102
2886.75 94
2886.88 87
2887.00 81
2887.12 77
2887.25 76
2887.37 76
2887.49 77
2887.62 79
2887.74 81
2887.86 80
2887.99 79
2888.11 75
2888.23 71
2888.36 67
2888.48 62
2888.60 58
2888.73 55
2888.85 53
2888.97 51
2889.10 50
2889.22 50
2889.34 51
2889.46 53
2889.59 55
2889.71 57
2889.83 59
2889.96 60
2890.08 60
2890.20 59
2890.33 55
2890.45 51
2890.57 46
2890.70 41
2890.82 36
2890.94 32
2891.07 29
2891.19 27
2891.31 25
2891.44 25
2891.56 26
2891.68 27
2891.81 29
2891.93 31
2892.05 32
2892.18 32
2892.30 31
2892.42 29
2892.55 26
2892.67 22
2892.79 19
2892.92 17
2893.04 17
2893.16 18
2893.29 19
2893.41 22
2893.53 24
2893.66 25
2893.78 26
2893.90 25
2894.03 24
2894.15 22
2894.27 20
2894.40 18
2894.52 17
2894.64 16
2894.77 16
2894.89 17
2895.01 20
2895.14 25
2895.26 31
2895.38 37
2895.51 42
2895.63 45
2895.75 47
2895.88 46
2896.00 43
2896.12 41
2896.25 39
2896.37 39
2896.49 41
2896.62 44
2896.74 47
2896.86 49
2896.99 50
2897.11 49
2897.23 46
2897.36 42
2897.48 38
2897.60 34
2897.73 30
2897.85 26
2897.97 22
2898.10 18
2898.22 14
2898.34 10
2898.47 6
2898.59 4
2898.71 3
2898.84 5
2898.96 7
2899.08 11
2899.21 16
2899.33 23
2899.45 30
2899.58 37
2899.70 44
2899.82 51
2899.95 56
2900.07 60
2900.19 61
2900.32 59
2900.44 55
2900.57 50
2900.69 44
2900.81 38
2900.94 34
2901.06 32
2901.18 31
2901.31 32
2901.43 34
2901.55 35
2901.68 37
2901.80 38
2901.92 40
2902.05 42
2902.17 44
2902.29 48
2902.42 52
2902.54 57
2902.66 62
2902.79 66
2902.91 69
2903.04 71
2903.16 72
2903.28 73
2903.41 72
2903.53 72
2903.65 71
2903.78 70
2903.90 69
2904.02 68
2904.15 67
2904.27 65
2904.39 63
2904.52 61
2904.64 58
2904.76 54
2904.89 50
2905.01 47
2905.14 45
2905.26 45
2905.38 47
2905.51 51
2905.63 55
2905.75 59
2905.88 62
2906.00 64
2906.12 65
2906.25 66
2906.37 68
2906.49 70
2906.62 74
2906.74 79
2906.87 84
2906.99 88
2907.11 91
2907.24 91
2907.36 88
2907.48 83
2907.61 76
2907.73 69
2907.85 62
2907.98 57
2908.10 53
2908.22 52
2908.35 52
2908.47 54
2908.60 56
2908.72 57
2908.84 58
2908.97 59
2909.09 58
2909.21 58
2909.34 57
2909.46 56
2909.58 55
2909.71 54
2909.83 53
2909.96 51
2910.08 49
2910.20 47
2910.33 46
2910.45 45
2910.57 44
2910.70 42
2910.82 40
2910.95 38
2911.07 35
2911.19 32
2911.32 28
2911.44 25
2911.56 23
2911.69 21
2911.81 20
2911.93 19
2912.06 19
2912.18 19
2912.31 19
2912.43 19
2912.55 18
2912.68 17
2912.80 16
2912.92 15
2913.05 13
2913.17 11
2913.30 8
2913.42 5
2913.54 2
2913.67 0
2913.79 0
2913.91 0
2914.04 0
2914.16 0
2914.29 0
2914.41 2
2914.53 4
2914.66 5
2914.78 5
2914.90 4
2915.03 2
2915.15 0
2915.28 0
2915.40 0
2915.52 0
2915.65 3
2915.77 7
2915.89 13
2916.02 20
2916.14 27
2916.27 33
2916.39 38
2916.51 40
2916.64 40
2916.76 38
2916.88 34
2917.01 29
2917.13 24
2917.26 21
2917.38 20
2917.50 20
2917.63 22
2917.75 25
2917.88 28
2918.00 30
2918.12 32
2918.25 33
2918.37 33
2918.49 33
2918.62 32
2918.74 31
2918.87 29
2918.99 27
2919.11 25
2919.24 24
2919.36 23
2919.49 23
2919.61 25
2919.73 29
2919.86 33
2919.98 38
2920.10 43
2920.23 47
2920.35 51
2920.48 53
2920.60 54
2920.72 55
2920.85 54
2920.97 54
2921.10 53
2921.22 52
2921.34 52
2921.47 53
2921.59 55
2921.72 57
2921.84 58
2921.96 59
2922.09 58
2922.21 56
2922.33 53
2922.46 48
2922.58 43
2922.71 38
2922.83 34
2922.95 30
2923.08 27
2923.20 24
2923.33 22
2923.45 20
2923.57 18
2923.70 15
2923.82 12
2923.95 9
2924.07 7
2924.19 6
2924.32 6
2924.44 8
2924.57 10
2924.69 12
2924.81 15
2924.94 17
2925.06 18
2925.19 18
2925.31 18
2925.43 18
2925.56 18
2925.68 18
2925.81 19
2925.93 20
2926.05 20
2926.18 19
2926.30 17
2926.43 14
2926.55 10
2926.67 6
2926.80 3
2926.92 2
2927.05 2
2927.17 3
2927.29 6
2927.42 10
2927.54 14
2927.67 18
2927.79 21
2927.91 23
2928.04 25
2928.16 25
2928.29 25
2928.41 25
2928.53 25
2928.66 24
2928.78 23
2928.91 22
2929.03 21
2929.15 21
2929.28 21
2929.40 23
2929.53 27
2929.65 32
2929.77 37
2929.90 43
2930.02 48
2930.15 52
2930.27 56
2930.40 58
2930.52 58
2930.64 57
2930.77 55
2930.89 52
2931.02 48
2931.14 44
2931.26 41
2931.39 38
2931.51 37
2931.64 36
2931.76 36
2931.88 35
2932.01 33
2932.13 31
2932.26 28
2932.38 25
2932.51 23
2932.63 21
2932.75 20
2932.88 21
2933.00 23
2933.13 27
2933.25 33
2933.37 38
2933.50 44
2933.62 48
2933.75 51
2933.87 52
2934.00 51
2934.12 48
2934.24 44
2934.37 39
2934.49 34
2934.62 29
2934.74 24
2934.86 20
2934.99 17
2935.11 17
2935.24 19
2935.36 22
2935.49 27
2935.61 32
2935.73 37
2935.86 42
2935.98 46
2936.11 51
2936.23 54
2936.35 57
2936.48 60
2936.60 60
2936.73 60
2936.85 57
2936.98 53
2937.10 49
2937.22 43
2937.35 39
2937.47 35
2937.60 32
2937.72 31
2937.85 30
2937.97 30
2938.09 30
2938.22 30
2938.34 29
2938.47 29
2938.59 28
2938.72 29
2938.84 29
2938.96 31
2939.09 33
2939.21 35
2939.34 37
2939.46 39
2939.59 42
2939.71 45
2939.83 48
2939.96 52
2940.08 55
2940.21 59
2940.33 60
2940.46 60
2940.58 59
2940.70 55
2940.83 51
2940.95 47
2941.08 44
2941.20 42
2941.33 42
2941.45 42
2941.57 42
2941.70 43
2941.82 42
2941.95 41
2942.07 40
2942.20 39
2942.32 39
2942.44 40
2942.57 43
2942.69 47
2942.82 51
2942.94 55
2943.07 56
2943.19 55
2943.32 52
2943.44 46
2943.56 38
2943.69 29
2943.81 20
2943.94 13
2944.06 7
2944.19 4
2944.31 4
2944.43 5
2944.56 8
2944.68 12
2944.81 15
2944.93 17
2945.06 18
2945.18 18
2945.31 18
2945.43 19
2945.55 20
2945.68 22
2945.80 23
2945.93 25
2946.05 26
2946.18 26
2946.30 26
2946.43 26
2946.55 26
2946.67 27
2946.80 30
2946.92 35
2947.05 42
2947.17 50
2947.30 59
2947.42 67
2947.55 75
2947.67 79
2947.79 81
2947.92 80
2948.04 77
2948.17 72
2948.29 67
2948.42 62
2948.54 58
2948.67 55
2948.79 54
2948.91 52
2949.04 52
2949.16 51
2949.29 52
2949.41 53
2949.54 55
2949.66 56
2949.79 58
2949.91 58
2950.04 58
2950.16 56
2950.28 54
2950.41 51
2950.53 49
2950.66 48
2950.78 48
2950.91 49
2951.03 51
2951.16 52
2951.28 52
2951.40 51
2951.53 49
2951.65 48
2951.78 47
2951.90 47
2952.03 49
2952.15 53
2952.28 58
2952.40 64
2952.53 70
2952.65 75
2952.77 78
2952.90 78
2953.02 75
2953.15 69
2953.27 61
2953.40 51
2953.52 40
2953.65 30
2953.77 21
2953.90 14
2954.02 10
2954.15 9
2954.27 12
2954.39 16
2954.52 22
2954.64 29
2954.77 36
2954.89 40
2955.02 43
2955.14 43
2955.27 42
2955.39 39
2955.52 36
2955.64 33
2955.77 31
2955.89 30
2956.01 30
2956.14 30
2956.26 29
2956.39 27
2956.51 24
2956.64 20
2956.76 16
2956.89 12
2957.01 9
2957.14 8
2957.26 8
2957.39 11
2957.51 15
2957.63 18
2957.76 21
2957.88 23
2958.01 24
2958.13 24
2958.26 24
2958.38 24
2958.51 24
2958.63 25
2958.76 25
2958.88 25
2959.01 24
2959.13 23
2959.26 20
2959.38 19
2959.51 18
2959.63 20
2959.75 24
2959.88 29
2960.00 34
2960.13 39
2960.25 43
2960.38 46
2960.50 47
2960.63 49
2960.75 50
2960.88 52
2961.00 55
2961.13 58
2961.25 61
2961.38 64
2961.50 66
2961.63 67
2961.75 67
2961.88 67
2962.00 67
2962.12 66
2962.25 67
2962.37 68
2962.50 71
2962.62 74
2962.75 78
2962.87 82
2963.00 86
2963.12 87
2963.25 87
2963.37 85
2963.50 82
2963.62 79
2963.75 76
2963.87 73
2964.00 72
2964.12 71
2964.25 70
2964.37 69
2964.50 68
2964.62 66
2964.75 63
2964.87 60
2965.00 57
2965.12 54
2965.24 51
2965.37 49
2965.49 47
2965.62 46
2965.74 47
2965.87 48
2965.99 49
2966.12 50
2966.24 51
2966.37 51
2966.49 50
2966.62 49
2966.74 47
2966.87 45
2966.99 42
2967.12 40
2967.24 36
2967.37 32
2967.49 27
2967.62 22
2967.74 16
2967.87 11
2967.99 7
2968.12 3
2968.24 1
2968.37 1
2968.49 0
2968.62 0
2968.74 0
2968.87 0
2968.99 0
2969.12 1
2969.24 1
2969.37 2
2969.49 4
2969.62 6
2969.74 7
2969.87 8
2969.99 9
2970.12 9
2970.24 10
2970.37 10
2970.49 10
2970.61 10
2970.74 9
2970.86 8
2970.99 6
2971.11 4
2971.24 1
2971.36 0
2971.49 0
2971.61 0
2971.74 0
2971.86 0
2971.99 0
2972.11 0
2972.24 0
2972.36 1
2972.49 3
2972.61 7
2972.74 11
2972.86 15
2972.99 19
2973.11 23
2973.24 27
2973.36 30
2973.49 32
2973.61 34
2973.74 35
2973.86 35
2973.99 35
2974.11 35
2974.24 34
2974.36 33
2974.49 31
2974.61 29
2974.74 26
2974.86 23
2974.99 19
2975.11 15
2975.24 11
2975.36 7
2975.49 4
2975.61 2
2975.74 3
2975.86 6
2975.99 10
2976.11 15
2976.24 21
2976.37 27
2976.49 32
2976.62 38
2976.74 44
2976.87 51
2976.99 59
2977.12 66
2977.24 73
2977.37 78
2977.49 79
2977.62 77
2977.74 72
2977.87 64
2977.99 55
2978.12 46
2978.24 38
2978.37 32
2978.49 28
2978.62 26
2978.74 25
2978.87 25
2978.99 24
2979.12 23
2979.24 22
2979.37 21
2979.49 22
2979.62 23
2979.74 25
2979.87 29
2979.99 33
2980.12 37
2980.24 41
2980.37 43
2980.49 44
2980.62 43
2980.74 42
2980.87 42
2980.99 41
2981.12 42
2981.24 44
2981.37 47
2981.49 51
2981.62 55
2981.75 57
2981.87 59
2982.00 58
2982.12 55
2982.25 51
2982.37 46
2982.50 42
2982.62 38
2982.75 36
2982.87 36
2983.00 38
2983.12 41
2983.25 45
2983.37 49
2983.50 53
2983.62 57
2983.75 60
2983.87 62
2984.00 65
2984.12 68
2984.25 71
2984.37 75
2984.50 78
2984.63 81
2984.75 83
2984.88 84
2985.00 84
2985.13 81
2985.25 77
2985.38 71
2985.50 65
2985.63 58
2985.75 53
2985.88 49
2986.00 48
2986.13 49
2986.25 52
2986.38 57
2986.50 61
2986.63 64
2986.75 65
2986.88 64
2987.01 60
2987.13 54
2987.26 47
2987.38 39
2987.51 31
2987.63 25
2987.76 21
2987.88 19
2988.01 19
2988.13 22
2988.26 25
2988.38 30
2988.51 34
2988.63 37
2988.76 40
2988.88 42
2989.01 43
2989.14 44
2989.26 45
2989.39 45
2989.51 45
2989.64 44
2989.76 43
2989.89 42
2990.01 41
2990.14 40
2990.26 39
2990.39 38
2990.51 38
2990.64 37
2990.76 36
2990.89 34
2991.02 34
2991.14 33
2991.27 32
2991.39 32
2991.52 31
2991.64 30
2991.77 29
2991.89 28
2992.02 28
2992.14 28
2992.27 28
2992.39 28
2992.52 29
2992.65 29
2992.77 29
2992.90 29
2993.02 30
2993.15 32
2993.27 35
2993.40 40
2993.52 45
2993.65 49
2993.77 53
2993.90 57
2994.03 60
2994.15 62
2994.28 64
2994.40 65
2994.53 65
2994.65 64
2994.78 60
2994.90 54
2995.03 45
2995.15 35
2995.28 23
2995.41 13
2995.53 4
2995.66 0
2995.78 0
2995.91 0
2996.03 0
2996.16 0
2996.28 4
2996.41 7
2996.53 9
2996.66 11
2996.79 13
2996.91 15
2997.04 16
2997.16 16
2997.29 16
2997.41 15
2997.54 14
2997.66 12
2997.79 10
2997.92 8
2998.04 7
2998.17 8
2998.29 10
2998.42 14
2998.54 20
2998.67 26
2998.79 32
2998.92 38
2999.04 43
2999.17 47
2999.30 48
2999.42 49
2999.55 50
2999.67 50
2999.80 51
2999.92 52
3000.05 53
3000.17 53
3000.30 52
3000.43 50
3000.55 47
3000.68 42
3000.80 37
3000.93 33
3001.05 28
3001.18 24
3001.31 20
3001.43 17
3001.56 15
3001.68 14
3001.81 14
3001.93 15
3002.06 18
3002.18 22
3002.31 26
3002.44 31
3002.56 35
3002.69 39
3002.81 43
3002.94 46
3003.06 48
3003.19 49
3003.31 48
3003.44 46
3003.57 42
3003.69 37
3003.82 31
3003.94 25
3004.07 20
3004.19 16
3004.32 13
3004.45 13
3004.57 14
3004.70 17
3004.82 21
3004.95 25
3005.07 29
3005.20 31
3005.33 33
3005.45 32
3005.58 31
3005.70 29
3005.83 27
3005.95 25
3006.08 25
3006.21 25
3006.33 26
3006.46 28
3006.58 29
3006.71 31
3006.83 32
3006.96 32
3007.08 31
3007.21 30
3007.34 29
3007.46 28
3007.59 27
3007.71 26
3007.84 25
3007.97 23
3008.09 21
3008.22 19
3008.34 17
3008.47 16
3008.59 16
3008.72 17
3008.85 19
3008.97 21
3009.10 24
3009.22 26
3009.35 28
3009.47 30
3009.60 32
3009.73 33
3009.85 33
3009.98 33
3010.10 32
3010.23 30
3010.35 27
3010.48 24
3010.61 21
3010.73 18
3010.86 15
3010.98 13
3011.11 13
3011.23 13
3011.36 15
3011.49 19
3011.61 23
3011.74 29
3011.86 36
3011.99 42
3012.12 47
3012.24 51
3012.37 52
3012.49 51
3012.62 49
3012.74 46
3012.87 41
3013.00 37
3013.12 32
3013.25 28
3013.37 23
3013.50 17
3013.63 11
3013.75 5
3013.88 0
3014.00 0
3014.13 0
3014.25 0
3014.38 0
3014.51 0
3014.63 0
3014.76 0
3014.88 0
3015.01 7
3015.14 15
3015.26 21
3015.39 26
3015.51 30
3015.64 32
3015.77 32
3015.89 31
3016.02 29
3016.14 26
3016.27 23
3016.39 20
3016.52 16
3016.65 13
3016.77 10
3016.90 8
3017.02 8
3017.15 8
3017.28 9
3017.40 10
3017.53 12
3017.65 13
3017.78 16
3017.91 18
3018.03 21
3018.16 24
3018.28 27
3018.41 31
3018.54 33
3018.66 35
3018.79 35
3018.91 35
3019.04 34
3019.17 32
3019.29 32
3019.42 33
3019.54 36
3019.67 41
3019.80 46
3019.92 51
3020.05 56
3020.17 58
3020.30 59
3020.43 57
3020.55 54
3020.68 51
3020.80 47
3020.93 43
3021.05 41
3021.18 38
3021.31 36
3021.43 35
3021.56 34
3021.69 33
3021.81 33
3021.94 34
3022.06 36
3022.19 39
3022.32 43
3022.44 45
3022.57 47
3022.69 47
3022.82 46
3022.95 44
3023.07 43
3023.20 42
3023.32 44
3023.45 47
3023.58 52
3023.70 57
3023.83 61
3023.95 64
3024.08 65
3024.21 63
3024.33 61
3024.46 59
3024.58 57
3024.71 57
3024.84 58
3024.96 59
3025.09 59
3025.21 58
3025.34 55
3025.47 51
3025.59 46
3025.72 41
3025.84 37
3025.97 34
3026.10 31
3026.22 29
3026.35 27
3026.48 26
3026.60 27
3026.73 28
3026.85 32
3026.98 39
3027.11 47
3027.23 57
3027.36 67
3027.48 75
3027.61 81
3027.74 84
3027.86 84
3027.99 82
3028.12 78
3028.24 73
3028.37 68
3028.49 64
3028.62 60
3028.75 55
3028.87 51
3029.00 46
3029.12 41
3029.25 36
3029.38 32
3029.50 28
3029.63 24
3029.76 21
3029.88 19
3030.01 17
3030.13 15
3030.26 13
3030.39 11
3030.51 10
3030.64 9
3030.76 8
3030.89 7
3031.02 6
3031.14 6
3031.27 5
3031.40 5
3031.52 7
3031.65 9
3031.77 12
3031.90 15
3032.03 19
3032.15 21
3032.28 23
3032.41 22
3032.53 21
3032.66 18
3032.78 16
3032.91 14
3033.04 14
3033.16 15
3033.29 18
3033.42 21
3033.54 25
3033.67 28
3033.79 31
3033.92 33
3034.05 35
3034.17 37
3034.30 40
3034.43 42
3034.55 44
3034.68 45
3034.80 45
3034.93 44
3035.06 42
3035.18 40
3035.31 39
3035.44 39
3035.56 39
3035.69 41
3035.82 42
3035.94 44
3036.07 45
3036.19 46
3036.32 46
3036.45 44
3036.57 43
3036.70 41
3036.83 39
3036.95 37
3037.08 35
3037.20 34
3037.33 34
3037.46 35
3037.58 36
3037.71 38
3037.84 40
3037.96 42
3038.09 44
3038.22 46
3038.34 48
3038.47 49
3038.59 49
3038.72 49
3038.85 47
3038.97 44
3039.10 41
3039.23 37
3039.35 32
3039.48 29
3039.61 25
3039.73 23
3039.86 21
3039.98 20
3040.11 19
3040.24 16
3040.36 14
3040.49 10
3040.62 5
3040.74 0
3040.87 0
3041.00 0
3041.12 0
3041.25 0
3041.38 0
3041.50 0
3041.63 0
3041.75 0
3041.88 6
3042.01 13
3042.13 18
3042.26 23
3042.39 27
3042.51 30
3042.64 31
3042.77 31
3042.89 30
3043.02 29
3043.15 28
3043.27 27
3043.40 27
3043.53 27
3043.65 28
3043.78 29
3043.90 31
3044.03 34
3044.16 36
3044.28 38
3044.41 40
3044.54 41
3044.66 41
3044.79 42
3044.92 42
3045.04 42
3045.17 42
3045.30 42
3045.42 40
3045.55 37
3045.68 33
3045.80 28
3045.93 22
3046.05 17
3046.18 14
3046.31 12
3046.43 12
3046.56 14
3046.69 16
3046.81 19
3046.94 21
3047.07 22
3047.19 22
3047.32 21
3047.45 19
3047.57 17
3047.70 15
3047.83 14
3047.95 13
3048.08 14
3048.21 15
3048.33 17
3048.46 20
3048.59 24
3048.71 28
3048.84 31
3048.97 33
3049.09 35
3049.22 34
3049.35 33
3049.47 31
3049.60 28
3049.73 27
3049.85 28
3049.98 30
3050.11 34
3050.23 38
3050.36 43
3050.48 47
3050.61 50
3050.74 51
3050.86 50
3050.99 47
3051.12 44
3051.24 41
3051.37 38
3051.50 35
3051.62 32
3051.75 29
3051.88 27
3052.00 25
3052.13 25
3052.26 26
3052.38 29
3052.51 33
3052.64 38
3052.76 42
3052.89 45
3053.02 45
3053.14 43
3053.27 40
3053.40 35
3053.52 31
3053.65 27
3053.78 26
3053.90 25
3054.03 26
3054.16 28
3054.28 30
3054.41 33
3054.54 36
3054.66 40
3054.79 45
3054.92 49
3055.04 54
3055.17 58
3055.30 61
3055.42 63
3055.55 65
3055.68 65
3055.81 65
3055.93 65
3056.06 66
3056.19 68
3056.31 70
3056.44 73
3056.57 74
3056.69 75
3056.82 75
3056.95 73
3057.07 70
3057.20 66
3057.33 62
3057.45 58
3057.58 55
3057.71 53
3057.83 52
3057.96 52
3058.09 53
3058.21 55
3058.34 57
3058.47 58
3058.59 59
3058.72 59
3058.85 59
3058.97 59
3059.10 58
3059.23 56
3059.35 55
3059.48 53
3059.61 52
3059.73 51
3059.86 52
3059.99 53
3060.12 57
3060.24 61
3060.37 66
3060.50 71
3060.62 75
3060.75 79
3060.88 81
3061.00 81
3061.13 80
3061.26 78
3061.38 76
3061.51 74
3061.64 72
3061.76 69
3061.89 67
3062.02 64
3062.14 63
3062.27 62
3062.40 62
3062.53 62
3062.65 64
3062.78 67
3062.91 70
3063.03 73
3063.16 78
3063.29 83
3063.41 89
3063.54 94
3063.67 99
3063.79 102
3063.92 102
3064.05 101
3064.17 97
3064.30 92
3064.43 87
3064.56 84
3064.68 82
3064.81 83
3064.94 85
3065.06 88
3065.19 92
3065.32 96
3065.44 99
3065.57 102
3065.70 103
3065.82 103
3065.95 102
3066.08 100
3066.21 97
3066.33 94
3066.46 91
3066.59 89
3066.71 88
3066.84 88
3066.97 90
3067.09 93
3067.22 97
3067.35 101
3067.48 106
3067.60 111
3067.73 116
3067.86 121
3067.98 126
3068.11 131
3068.24 135
3068.36 137
3068.49 140
3068.62 141
3068.74 143
3068.87 145
3069.00 148
3069.13 150
3069.25 153
3069.38 154
3069.51 155
3069.63 153
3069.76 151
3069.89 147
3070.01 143
3070.14 138
3070.27 134
3070.40 129
3070.52 124
3070.65 119
3070.78 113
3070.90 106
3071.03 98
3071.16 90
3071.29 82
3071.41 75
3071.54 69
3071.67 66
3071.79 66
3071.92 69
3072.05 74
3072.17 81
3072.30 89
3072.43 98
3072.56 105
3072.68 109
3072.81 112
3072.94 112
3073.06 111
3073.19 109
3073.32 108
3073.45 107
3073.57 107
3073.70 107
3073.83 107
3073.95 106
3074.08 104
3074.21 102
3074.34 100
3074.46 100
3074.59 102
3074.72 105
3074.84 110
3074.97 115
3075.10 119
3075.23 121
3075.35 121
3075.48 119
3075.61 116
3075.73 113
3075.86 112
3075.99 112
3076.11 114
3076.24 118
3076.37 122
3076.50 127
3076.62 130
3076.75 132
3076.88 131
3077.01 128
3077.13 123
3077.26 118
3077.39 112
3077.51 106
3077.64 102
3077.77 98
3077.90 95
3078.02 92
3078.15 89
3078.28 86
3078.40 83
3078.53 80
3078.66 77
3078.79 75
3078.91 74
3079.04 73
3079.17 74
3079.29 75
3079.42 77
3079.55 78
3079.68 79
3079.80 80
3079.93 81
3080.06 82
3080.19 83
3080.31 84
3080.44 85
3080.57 84
3080.69 82
3080.82 79
3080.95 75
3081.08 70
3081.20 65
3081.33 61
3081.46 57
3081.58 56
3081.71 55
3081.84 56
3081.97 57
3082.09 58
3082.22 58
3082.35 56
3082.48 53
3082.60 50
3082.73 47
3082.86 46
3082.98 45
3083.11 47
3083.24 49
3083.37 52
3083.49 54
3083.62 56
3083.75 57
3083.88 58
3084.00 58
3084.13 58
3084.26 59
3084.39 58
3084.51 58
3084.64 58
3084.77 58
3084.89 57
3085.02 58
3085.15 58
3085.28 58
3085.40 57
3085.53 55
3085.66 53
3085.79 50
3085.91 47
3086.04 45
3086.17 44
3086.30 44
3086.42 44
3086.55 45
3086.68 45
3086.80 44
3086.93 42
3087.06 41
3087.19 39
3087.31 38
3087.44 38
3087.57 38
3087.70 39
3087.82 42
3087.95 44
3088.08 47
3088.21 51
3088.33 54
3088.46 57
3088.59 60
3088.72 62
3088.84 64
3088.97 65
3089.10 67
3089.23 68
3089.35 69
3089.48 68
3089.61 67
3089.73 65
3089.86 61
3089.99 58
3090.12 54
3090.24 50
3090.37 48
3090.50 46
3090.63 44
3090.75 44
3090.88 45
3091.01 47
3091.14 50
3091.26 55
3091.39 61
3091.52 67
3091.65 73
3091.77 78
3091.90 81
3092.03 82
3092.16 82
3092.28 80
3092.41 77
3092.54 75
3092.67 74
3092.79 73
3092.92 73
3093.05 74
3093.18 75
3093.30 76
3093.43 78
3093.56 79
3093.69 80
3093.81 81
3093.94 81
3094.07 80
3094.20 77
3094.32 74
3094.45 69
3094.58 64
3094.71 59
3094.83 52
3094.96 46
3095.09 40
3095.22 34
3095.34 28
3095.47 23
3095.60 19
3095.73 17
3095.85 15
3095.98 15
3096.11 15
3096.24 15
3096.36 14
3096.49 14
3096.62 14
3096.75 13
3096.87 14
3097.00 15
3097.13 17
3097.26 20
3097.39 24
3097.51 28
3097.64 31
3097.77 34
3097.90 35
3098.02 35
3098.15 35
3098.28 35
3098.41 35
3098.53 37
3098.66 41
3098.79 47
3098.92 54
3099.04 62
3099.17 71
3099.30 79
3099.43 87
3099.55 92
3099.68 95
3099.81 94
3099.94 90
3100.07 84
3100.19 76
3100.32 67
3100.45 59
3100.58 52
3100.70 47
3100.83 44
3100.96 41
3101.09 40
3101.21 38
3101.34 37
3101.47 35
3101.60 33
3101.72 32
3101.85 31
3101.98 31
3102.11 31
3102.24 31
3102.36 31
3102.49 32
3102.62 32
3102.75 32
3102.87 32
3103.00 31
3103.13 30
3103.26 29
3103.38 28
3103.51 25
3103.64 22
3103.77 17
3103.90 11
3104.02 6
3104.15 0
3104.28 0
3104.41 0
3104.53 0
3104.66 0
3104.79 0
3104.92 0
3105.05 0
3105.17 2
3105.30 4
3105.43 6
3105.56 8
3105.68 8
3105.81 9
3105.94 11
3106.07 13
3106.20 17
3106.32 23
3106.45 31
3106.58 40
3106.71 50
3106.83 60
3106.96 69
3107.09 76
3107.22 81
3107.35 83
3107.47 83
3107.60 80
3107.73 74
3107.86 67
3107.98 59
3108.11 50
3108.24 42
3108.37 35
3108.50 30
3108.62 28
3108.75 28
3108.88 31
3109.01 36
3109.13 42
3109.26 47
3109.39 53
3109.52 56
3109.65 59
3109.77 60
3109.90 61
3110.03 61
3110.16 62
3110.29 63
3110.41 65
3110.54 68
3110.67 71
3110.80 74
3110.92 75
3111.05 75
3111.18 72
3111.31 67
3111.44 60
3111.56 51
3111.69 42
3111.82 34
3111.95 26
3112.08 21
3112.20 17
3112.33 15
3112.46 14
3112.59 13
3112.71 14
3112.84 15
3112.97 16
3113.10 18
3113.23 21
3113.35 25
3113.48 29
3113.61 33
3113.74 37
3113.87 41
3113.99 44
3114.12 49
3114.25 54
3114.38 59
3114.51 65
3114.63 72
3114.76 78
3114.89 82
3115.02 84
3115.15 83
3115.27 80
3115.40 76
3115.53 70
3115.66 64
3115.79 58
3115.91 52
3116.04 48
3116.17 44
3116.30 42
3116.42 41
3116.55 41
3116.68 43
3116.81 45
3116.94 47
3117.06 49
3117.19 50
3117.32 49
3117.45 46
3117.58 43
3117.70 38
3117.83 33
3117.96 28
3118.09 24
3118.22 20
3118.34 18
3118.47 17
3118.60 18
3118.73 19
3118.86 21
3118.99 22
3119.11 23
3119.24 24
3119.37 23
3119.50 22
3119.63 19
3119.75 16
3119.88 13
3120.01 11
3120.14 10
3120.27 10
3120.39 13
3120.52 16
3120.65 21
3120.78 26
3120.91 31
3121.03 35
3121.16 40
3121.29 44
3121.42 47
3121.55 50
3121.67 52
3121.80 52
3121.93 52
3122.06 50
3122.19 48
3122.31 47
3122.44 45
3122.57 44
3122.70 43
3122.83 42
3122.96 41
3123.08 39
3123.21 37
3123.34 36
3123.47 35
3123.60 33
3123.72 32
3123.85 29
3123.98 26
3124.11 23
3124.24 19
3124.36 17
3124.49 16
3124.62 18
3124.75 22
3124.88 28
3125.01 34
3125.13 40
3125.26 46
3125.39 50
3125.52 52
3125.65 54
3125.77 55
3125.90 56
3126.03 56
3126.16 56
3126.29 56
3126.42 55
3126.54 53
3126.67 50
3126.80 47
3126.93 43
3127.06 39
3127.18 36
3127.31 33
3127.44 31
3127.57 28
3127.70 26
3127.83 24
3127.95 21
3128.08 18
3128.21 15
3128.34 12
3128.47 10
3128.59 10
3128.72 11
3128.85 12
3128.98 15
3129.11 17
3129.24 19
3129.36 20
3129.49 21
3129.62 22
3129.75 23
3129.88 24
3130.01 25
3130.13 27
3130.26 29
3130.39 32
3130.52 35
3130.65 39
3130.78 44
3130.90 50
3131.03 56
3131.16 62
3131.29 67
3131.42 72
3131.54 76
3131.67 78
3131.80 78
3131.93 77
3132.06 75
3132.19 71
3132.31 66
3132.44 61
3132.57 56
3132.70 50
3132.83 46
3132.96 41
3133.08 37
3133.21 34
3133.34 31
3133.47 29
3133.60 27
3133.73 26
3133.85 26
3133.98 27
3134.11 28
3134.24 30
3134.37 30
3134.50 30
3134.62 28
3134.75 26
3134.88 23
3135.01 20
3135.14 18
3135.27 18
3135.39 18
3135.52 19
3135.65 20
3135.78 21
3135.91 21
3136.04 21
3136.17 20
3136.29 19
3136.42 17
3136.55 16
3136.68 16
3136.81 16
3136.94 16
3137.06 17
3137.19 18
3137.32 19
3137.45 22
3137.58 25
3137.71 29
3137.83 35
3137.96 41
3138.09 48
3138.22 55
3138.35 61
3138.48 65
3138.60 68
3138.73 70
3138.86 70
3138.99 70
3139.12 69
3139.25 67
3139.38 65
3139.50 62
3139.63 57
3139.76 51
3139.89 43
3140.02 35
3140.15 27
3140.27 21
3140.40 18
3140.53 17
3140.66 20
3140.79 24
3140.92 29
3141.05 34
3141.17 37
3141.30 39
3141.43 39
3141.56 38
3141.69 35
3141.82 32
3141.95 28
3142.07 25
3142.20 21
3142.33 17
3142.46 13
3142.59 9
3142.72 5
3142.84 2
3142.97 1
3143.10 0
3143.23 1
3143.36 3
3143.49 5
3143.62 7
3143.74 8
3143.87 9
3144.00 9
3144.13 9
3144.26 8
3144.39 8
3144.52 8
3144.64 8
3144.77 8
3144.90 9
3145.03 9
3145.16 10
3145.29 10
3145.42 12
3145.54 15
3145.67 19
3145.80 23
3145.93 29
3146.06 35
3146.19 40
3146.32 45
3146.44 48
3146.57 51
3146.70 53
3146.83 54
3146.96 55
3147.09 56
3147.22 57
3147.34 59
3147.47 61
3147.60 64
3147.73 68
3147.86 72
3147.99 74
3148.12 75
3148.24 74
3148.37 71
3148.50 66
3148.63 59
3148.76 52
3148.89 45
3149.02 38
3149.15 32
3149.27 27
3149.40 22
3149.53 18
3149.66 14
3149.79 11
3149.92 9
3150.05 9
3150.17 10
3150.30 14
3150.43 19
3150.56 23
3150.69 27
3150.82 28
3150.95 28
3151.08 25
3151.20 20
3151.33 15
3151.46 10
3151.59 6
3151.72 4
3151.85 4
3151.98 5
3152.10 8
3152.23 11
3152.36 14
3152.49 16
3152.62 19
3152.75 22
3152.88 24
3153.01 26
3153.13 27
3153.26 27
3153.39 27
3153.52 26
3153.65 24
3153.78 22
3153.91 21
3154.04 20
3154.16 20
3154.29 20
3154.42 22
3154.55 23
3154.68 26
3154.81 28
3154.94 31
3155.07 34
3155.19 38
3155.32 42
3155.45 47
3155.58 50
3155.71 52
3155.84 52
3155.97 49
3156.10 45
3156.23 40
3156.35 35
3156.48 31
3156.61 28
3156.74 26
3156.87 25
3157.00 23
3157.13 21
3157.26 18
3157.38 14
3157.51 10
3157.64 7
3157.77 6
3157.90 6
3158.03 8
3158.16 12
3158.29 16
3158.42 20
3158.54 24
3158.67 28
3158.80 31
3158.93 33
3159.06 34
3159.19 33
3159.32 31
3159.45 27
3159.57 22
3159.70 16
3159.83 10
3159.96 3
3160.09 0
3160.22 0
3160.35 0
3160.48 0
3160.61 0
3160.73 0
3160.86 0
3160.99 0
3161.12 3
3161.25 6
3161.38 7
3161.51 8
3161.64 9
3161.77 9
3161.89 11
3162.02 13
3162.15 16
3162.28 20
3162.41 24
3162.54 27
3162.67 29
3162.80 31
3162.93 31
3163.05 30
3163.18 28
3163.31 27
3163.44 26
3163.57 25
3163.70 25
3163.83 25
3163.96 27
3164.09 28
3164.22 30
3164.34 31
3164.47 31
3164.60 29
3164.73 26
3164.86 21
3164.99 16
3165.12 12
3165.25 8
3165.38 7
3165.51 8
3165.63 12
3165.76 18
3165.89 24
3166.02 30
3166.15 34
3166.28 36
3166.41 36
3166.54 32
3166.67 28
3166.80 22
3166.92 17
3167.05 13
3167.18 12
3167.31 14
3167.44 17
3167.57 20
3167.70 24
3167.83 25
3167.96 25
3168.09 23
3168.21 19
3168.34 15
3168.47 11
3168.60 8
3168.73 7
3168.86 8
3168.99 10
3169.12 12
3169.25 16
3169.38 19
3169.51 23
3169.63 25
3169.76 27
3169.89 29
3170.02 30
3170.15 31
3170.28 32
3170.41 33
3170.54 34
3170.67 36
3170.80 38
3170.92 40
3171.05 41
3171.18 41
3171.31 40
3171.44 38
3171.57 36
3171.70 32
3171.83 29
3171.96 26
3172.09 24
3172.22 23
3172.35 22
3172.47 21
3172.60 22
3172.73 23
3172.86 24
3172.99 26
3173.12 28
3173.25 30
3173.38 32
3173.51 34
3173.64 35
3173.77 36
3173.89 37
3174.02 37
3174.15 38
3174.28 39
3174.41 41
3174.54 42
3174.67 43
3174.80 42
3174.93 41
3175.06 37
3175.19 33
3175.32 28
3175.44 22
3175.57 17
3175.70 12
3175.83 9
3175.96 7
3176.09 8
3176.22 10
3176.35 15
3176.48 21
3176.61 27
3176.74 33
3176.87 38
3177.00 42
3177.12 43
3177.25 43
3177.38 43
3177.51 41
3177.64 40
3177.77 40
3177.90 39
3178.03 39
3178.16 39
3178.29 38
3178.42 38
3178.55 39
3178.68 40
3178.80 42
3178.93 44
3179.06 45
3179.19 46
3179.32 45
3179.45 44
3179.58 41
3179.71 39
3179.84 37
3179.97 37
3180.10 38
3180.23 40
3180.36 41
3180.49 42
3180.61 40
3180.74 37
3180.87 33
3181.00 29
3181.13 26
3181.26 26
3181.39 27
3181.52 31
3181.65 37
3181.78 42
3181.91 46
3182.04 49
3182.17 50
3182.30 50
3182.42 50
3182.55 49
3182.68 49
3182.81 50
3182.94 52
3183.07 53
3183.20 54
3183.33 55
3183.46 54
3183.59 53
3183.72 52
3183.85 51
3183.98 50
3184.11 50
3184.24 51
3184.37 51
3184.49 51
3184.62 51
3184.75 49
3184.88 47
3185.01 45
3185.14 42
3185.27 39
3185.40 38
3185.53 37
3185.66 38
3185.79 40
3185.92 41
3186.05 43
3186.18 43
3186.31 41
3186.44 38
3186.56 34
3186.69 30
3186.82 27
3186.95 24
3187.08 22
3187.21 20
3187.34 18
3187.47 14
3187.60 10
3187.73 5
3187.86 0
3187.99 0
3188.12 0
3188.25 0
3188.38 0
3188.51 0
3188.64 1
3188.77 5
3188.89 7
3189.02 8
3189.15 8
3189.28 7
3189.41 4
3189.54 2
3189.67 0
3189.80 0
3189.93 0
3190.06 0
3190.19 0
3190.32 0
3190.45 0
3190.58 0
3190.71 4
3190.84 9
3190.97 14
3191.10 18
3191.23 22
3191.35 27
3191.48 31
3191.61 36
3191.74 40
3191.87 45
3192.00 50
3192.13 54
3192.26 56
3192.39 57
3192.52 57
3192.65 56
3192.78 54
3192.91 52
3193.04 51
3193.17 50
3193.30 49
3193.43 49
3193.56 49
3193.69 48
3193.82 46
3193.95 42
3194.08 38
3194.20 33
3194.33 28
3194.46 23
3194.59 19
3194.72 15
3194.85 13
3194.98 11
3195.11 11
3195.24 10
3195.37 11
3195.50 12
3195.63 12
3195.76 12
3195.89 10
3196.02 8
3196.15 5
3196.28 2
3196.41 0
3196.54 0
3196.67 0
3196.80 0
3196.93 3
3197.06 9
3197.19 15
3197.32 21
3197.44 27
3197.57 31
3197.70 34
3197.83 36
3197.96 38
3198.09 39
3198.22 39
3198.35 39
3198.48 38
3198.61 37
3198.74 35
3198.87 32
3199.00 31
3199.13 29
3199.26 29
3199.39 31
3199.52 33
3199.65 36
3199.78 39
3199.91 42
3200.04 43
3200.17 43
3200.30 42
3200.43 40
3200.56 36
3200.69 32
3200.82 28
3200.95 24
3201.08 21
3201.21 18
3201.34 16
3201.46 15
3201.59 14
3201.72 13
3201.85 13
3201.98 12
3202.11 12
3202.24 12
3202.37 12
3202.50 12
3202.63 12
3202.76 11
3202.89 11
3203.02 10
3203.15 9
3203.28 9
3203.41 10
3203.54 13
3203.67 17
3203.80 23
3203.93 29
3204.06 34
3204.19 38
3204.32 40
3204.45 40
3204.58 39
3204.71 36
3204.84 34
3204.97 33
3205.10 34
3205.23 35
3205.36 36
3205.49 37
3205.62 36
3205.75 35
3205.88 33
3206.01 31
3206.14 29
3206.27 28
3206.40 28
3206.53 28
3206.66 29
3206.79 30
3206.92 31
3207.05 31
3207.17 32
3207.30 31
3207.43 30
3207.56 28
3207.69 24
3207.82 20
3207.95 15
3208.08 10
3208.21 5
3208.34 3
3208.47 1
3208.60 2
3208.73 4
3208.86 6
3208.99 7
3209.12 8
3209.25 8
3209.38 7
3209.51 7
3209.64 7
3209.77 8
3209.90 11
3210.03 15
3210.16 21
3210.29 27
3210.42 33
3210.55 39
3210.68 43
3210.81 47
3210.94 49
3211.07 50
3211.20 48
3211.33 46
3211.46 42
3211.59 38
3211.72 34
3211.85 30
3211.98 27
3212.11 24
3212.24 22
3212.37 20
3212.50 18
3212.63 17
3212.76 15
3212.89 15
3213.02 15
3213.15 17
3213.28 18
3213.41 20
3213.54 22
3213.67 23
3213.80 23
3213.93 24
3214.06 26
3214.19 28
3214.32 30
3214.45 33
3214.58 36
3214.71 38
3214.84 39
3214.97 39
3215.10 39
3215.23 38
3215.36 36
3215.49 34
3215.62 32
3215.75 30
3215.88 28
3216.01 26
3216.14 24
3216.27 24
3216.40 25
3216.53 26
3216.66 29
3216.79 31
3216.92 32
3217.05 32
3217.18 31
3217.31 29
3217.44 27
3217.57 26
3217.70 26
3217.83 28
3217.96 32
3218.09 37
3218.22 42
3218.35 45
3218.48 47
3218.61 48
3218.74 47
3218.87 45
3219.00 43
3219.13 41
3219.26 40
3219.39 40
3219.52 39
3219.65 39
3219.78 38
3219.91 37
3220.04 35
3220.17 33
3220.30 31
3220.43 30
3220.56 28
3220.69 27
3220.82 26
3220.95 25
3221.08 26
3221.21 27
3221.34 28
3221.47 30
3221.60 30
3221.73 31
3221.86 30
3221.99 29
3222.12 28
3222.25 27
3222.38 25
3222.51 23
3222.64 21
3222.77 20
3222.90 20
3223.03 20
3223.16 21
3223.29 23
3223.42 25
3223.55 27
3223.68 30
3223.82 31
3223.95 32
3224.08 33
3224.21 32
3224.34 32
3224.47 31
3224.60 30
3224.73 30
3224.86 30
3224.99 31
3225.12 32
3225.25 34
3225.38 35
3225.51 37
3225.64 38
3225.77 38
3225.90 37
3226.03 37
3226.16 35
3226.29 33
3226.42 31
3226.55 28
3226.68 24
3226.81 20
3226.94 14
3227.07 7
3227.20 1
3227.33 0
3227.46 0
3227.59 0
3227.72 0
3227.85 0
3227.98 4
3228.11 11
3228.24 18
3228.37 23
3228.50 27
3228.63 31
3228.76 33
3228.89 36
3229.02 38
3229.15 41
3229.28 45
3229.41 48
3229.55 51
3229.68 53
3229.81 53
3229.94 52
3230.07 50
3230.20 47
3230.33 44
3230.46 42
3230.59 41
3230.72 42
3230.85 44
3230.98 46
3231.11 49
3231.24 51
3231.37 53
3231.50 54
3231.63 54
3231.76 54
3231.89 54
3232.02 54
3232.15 54
3232.28 54
3232.41 53
3232.54 52
3232.67 51
3232.80 49
3232.93 47
3233.06 46
3233.19 46
3233.32 46
3233.45 47
3233.59 50
3233.72 53
3233.85 56
3233.98 59
3234.11 62
3234.24 63
3234.37 62
3234.50 59
3234.63 54
3234.76 47
3234.89 40
3235.02 32
3235.15 24
3235.28 17
3235.41 11
3235.54 6
3235.67 1
3235.80 0
3235.93 0
3236.06 0
3236.19 0
3236.32 0
3236.45 0
3236.58 0
3236.71 0
3236.85 1
3236.98 3
3237.11 6
3237.24 8
3237.37 9
3237.50 11
3237.63 12
3237.76 13
3237.89 14
3238.02 16
3238.15 18
3238.28 21
3238.41 25
3238.54 28
3238.67 31
3238.80 34
3238.93 37
3239.06 40
3239.19 45
3239.32 50
3239.45 56
3239.59 61
3239.72 65
3239.85 67
3239.98 66
3240.11 62
3240.24 57
3240.37 51
3240.50 46
3240.63 43
3240.76 43
3240.89 44
3241.02 47
3241.15 50
3241.28 53
3241.41 55
3241.54 57
3241.67 58
3241.80 61
3241.93 64
3242.06 68
3242.20 72
3242.33 75
3242.46 77
3242.59 78
3242.72 77
3242.85 75
3242.98 73
3243.11 71
3243.24 68
3243.37 66
3243.50 64
3243.63 63
3243.76 61
3243.89 61
3244.02 61
3244.15 62
3244.28 64
3244.41 67
3244.55 70
3244.68 71
3244.81 70
3244.94 67
3245.07 62
3245.20 56
3245.33 51
3245.46 48
3245.59 48
3245.72 52
3245.85 58
3245.98 65
3246.11 74
3246.24 81
3246.37 88
3246.50 92
3246.64 94
3246.77 95
3246.90 95
3247.03 93
3247.16 90
3247.29 86
3247.42 82
3247.55 77
3247.68 72
3247.81 67
3247.94 62
3248.07 57
3248.20 52
3248.33 48
3248.46 45
3248.60 44
3248.73 43
3248.86 44
3248.99 44
3249.12 45
3249.25 45
3249.38 45
3249.51 44
3249.64 42
3249.77 41
3249.90 41
3250.03 41
3250.16 43
3250.29 45
3250.42 49
3250.56 52
3250.69 55
3250.82 56
3250.95 57
3251.08 55
3251.21 52
3251.34 49
3251.47 44
3251.60 40
3251.73 37
3251.86 36
3251.99 37
3252.12 39
3252.25 42
3252.39 45
3252.52 46
3252.65 46
3252.78 44
3252.91 41
3253.04 38
3253.17 36
3253.30 35
3253.43 37
3253.56 40
3253.69 45
3253.82 51
3253.95 57
3254.09 62
3254.22 65
3254.35 68
3254.48 70
3254.61 72
3254.74 73
3254.87 75
3255.00 76
3255.13 76
3255.26 75
3255.39 73
3255.52 69
3255.66 65
3255.79 60
3255.92 55
3256.05 52
3256.18 49
3256.31 47
3256.44 47
3256.57 47
3256.70 48
3256.83 48
3256.96 49
3257.09 50
3257.22 50
3257.36 50
3257.49 50
3257.62 49
3257.75 48
3257.88 47
3258.01 46
3258.14 46
3258.27 45
3258.40 46
3258.53 47
3258.66 50
3258.80 53
3258.93 57
3259.06 62
3259.19 67
3259.32 73
3259.45 79
3259.58 86
3259.71 93
3259.84 101
3259.97 111
3260.10 121
3260.24 132
3260.37 144
3260.50 155
3260.63 166
3260.76 176
3260.89 186
3261.02 196
3261.15 205
3261.28 215
3261.41 226
3261.54 236
3261.68 245
3261.81 253
3261.94 258
3262.07 260
3262.20 260
3262.33 258
3262.46 254
3262.59 250
3262.72 247
3262.85 245
3262.98 244
3263.12 244
3263.25 245
3263.38 245
3263.51 245
3263.64 243
3263.77 238
3263.90 230
3264.03 221
3264.16 211
3264.29 201
3264.43 192
3264.56 186
3264.69 182
3264.82 179
3264.95 177
3265.08 173
3265.21 167
3265.34 158
3265.47 148
3265.60 137
3265.74 127
3265.87 118
3266.00 113
3266.13 110
3266.26 109
3266.39 108
3266.52 107
3266.65 105
3266.78 101
3266.91 95
3267.05 89
3267.18 82
3267.31 76
3267.44 70
3267.57 66
3267.70 63
3267.83 61
3267.96 59
3268.09 59
3268.23 58
3268.36 59
3268.49 59
3268.62 61
3268.75 62
3268.88 65
3269.01 67
3269.14 69
3269.27 71
3269.40 73
3269.54 75
3269.67 75
3269.80 75
3269.93 75
3270.06 75
3270.19 74
3270.32 74
3270.45 74
3270.58 74
3270.72 75
3270.85 76
3270.98 77
3271.11 78
3271.24 80
3271.37 83
3271.50 87
3271.63 91
3271.76 96
3271.90 100
3272.03 104
3272.16 106
3272.29 107
3272.42 107
3272.55 105
3272.68 102
3272.81 98
3272.95 93
3273.08 88
3273.21 82
3273.34 76
3273.47 70
3273.60 64
3273.73 59
3273.86 53
3273.99 49
3274.13 44
3274.26 40
3274.39 37
3274.52 34
3274.65 33
3274.78 32
3274.91 31
3275.04 31
3275.18 30
3275.31 29
3275.44 28
3275.57 26
3275.70 24
3275.83 21
3275.96 20
3276.09 18
3276.23 17
3276.36 17
3276.49 18
3276.62 19
3276.75 22
3276.88 26
3277.01 32
3277.14 38
3277.27 45
3277.41 51
3277.54 57
3277.67 61
3277.80 64
3277.93 66
3278.06 68
3278.19 70
3278.33 73
3278.46 77
3278.59 81
3278.72 86
3278.85 91
3278.98 95
3279.11 99
3279.24 102
3279.38 104
3279.51 106
3279.64 106
3279.77 106
3279.90 104
3280.03 102
3280.16 98
3280.29 93
3280.43 88
3280.56 83
3280.69 79
3280.82 76
3280.95 73
3281.08 71
3281.21 69
3281.34 66
3281.48 63
3281.61 60
3281.74 58
3281.87 57
3282.00 57
3282.13 60
3282.26 64
3282.40 69
3282.53 73
3282.66 77
3282.79 78
3282.92 77
3283.05 75
3283.18 70
3283.32 65
3283.45 60
3283.58 56
3283.71 52
3283.84 50
3283.97 49
3284.10 50
3284.23 52
3284.37 55
3284.50 58
3284.63 61
3284.76 62
3284.89 63
3285.02 62
3285.15 60
3285.29 58
3285.42 55
3285.55 52
3285.68 50
3285.81 49
3285.94 49
3286.07 50
3286.21 53
3286.34 56
3286.47 60
3286.60 63
3286.73 66
3286.86 68
3286.99 68
3287.13 67
3287.26 63
3287.39 59
3287.52 53
3287.65 48
3287.78 44
3287.91 42
3288.05 41
3288.18 43
3288.31 45
3288.44 50
3288.57 55
3288.70 60
3288.83 66
3288.97 70
3289.10 73
3289.23 73
3289.36 71
3289.49 66
3289.62 60
3289.76 52
3289.89 46
3290.02 40
3290.15 37
3290.28 35
3290.41 35
3290.54 36
3290.68 36
3290.81 35
3290.94 34
3291.07 31
3291.20 29
3291.33 26
3291.47 25
3291.60 24
3291.73 25
3291.86 25
3291.99 26
3292.12 27
3292.25 28
3292.39 29
3292.52 31
3292.65 33
3292.78 36
3292.91 38
3293.04 41
3293.18 43
3293.31 44
3293.44 44
3293.57 44
3293.70 43
3293.83 41
3293.96 40
3294.10 39
3294.23 38
3294.36 37
3294.49 37
3294.62 36
3294.75 36
3294.89 36
3295.02 36
3295.15 35
3295.28 34
3295.41 33
3295.54 32
3295.68 31
3295.81 30
3295.94 29
3296.07 29
3296.20 29
3296.33 30
3296.47 31
3296.60 34
3296.73 38
3296.86 44
3296.99 50
3297.12 55
3297.25 59
3297.39 60
3297.52 60
3297.65 58
3297.78 55
3297.91 53
3298.04 51
3298.18 51
3298.31 52
3298.44 55
3298.57 59
3298.70 63
3298.83 68
3298.97 71
3299.10 73
3299.23 73
3299.36 71
3299.49 67
3299.63 61
3299.76 55
3299.89 50
3300.02 47
3300.15 46
3300.28 47
3300.42 51
3300.55 56
3300.68 62
3300.81 69
3300.94 75
3301.07 81
3301.21 86
3301.34 90
3301.47 94
3301.60 95
3301.73 95
3301.86 94
3302.00 90
3302.13 86
3302.26 81
3302.39 77
3302.52 73
3302.65 71
3302.79 69
3302.92 67
3303.05 65
3303.18 63
3303.31 59
3303.45 56
3303.58 52
3303.71 48
3303.84 44
3303.97 41
3304.10 39
3304.24 37
3304.37 35
3304.50 34
3304.63 33
3304.76 31
3304.89 30
3305.03 27
3305.16 24
3305.29 21
3305.42 18
3305.55 14
3305.69 12
3305.82 10
3305.95 9
3306.08 10
3306.21 11
3306.34 14
3306.48 18
3306.61 22
3306.74 26
3306.87 29
3307.00 33
3307.14 35
3307.27 37
3307.40 38
3307.53 37
3307.66 35
3307.80 32
3307.93 27
3308.06 22
3308.19 18
3308.32 13
3308.45 10
3308.59 9
3308.72 9
3308.85 10
3308.98 11
3309.11 12
3309.25 12
3309.38 11
3309.51 9
3309.64 5
3309.77 1
3309.91 0
3310.04 0
3310.17 0
3310.30 0
3310.43 0
3310.56 0
3310.70 0
3310.83 0
3310.96 5
3311.09 9
3311.22 13
3311.36 15
3311.49 17
3311.62 19
3311.75 21
3311.88 24
3312.02 27
3312.15 31
3312.28 34
3312.41 37
3312.54 40
3312.68 43
3312.81 46
3312.94 48
3313.07 50
3313.20 51
3313.34 51
3313.47 51
3313.60 49
3313.73 46
3313.86 42
3314.00 37
3314.13 31
3314.26 25
3314.39 18
3314.52 12
3314.66 7
3314.79 4
3314.92 3
3315.05 4
3315.18 5
3315.32 8
3315.45 11
3315.58 13
3315.71 14
3315.84 14
3315.98 13
3316.11 11
3316.24 10
3316.37 9
3316.50 9
3316.64 10
3316.77 12
3316.90 15
3317.03 19
3317.16 23
3317.30 27
3317.43 30
3317.56 33
3317.69 35
3317.82 37
3317.96 39
3318.09 41
3318.22 43
3318.35 44
3318.48 45
3318.62 45
3318.75 45
3318.88 45
3319.01 45
3319.14 45
3319.28 46
3319.41 46
3319.54 46
3319.67 45
3319.81 43
3319.94 40
3320.07 35
3320.20 30
3320.33 26
3320.47 24
3320.60 23
3320.73 25
3320.86 29
3320.99 34
3321.13 38
3321.26 41
3321.39 43
3321.52 44
3321.65 44
3321.79 44
3321.92 46
3322.05 48
3322.18 51
3322.32 53
3322.45 55
3322.58 55
3322.71 54
3322.84 52
3322.98 49
3323.11 47
3323.24 45
3323.37 44
3323.50 43
3323.64 42
3323.77 40
3323.90 37
3324.03 33
3324.17 28
3324.30 23
3324.43 20
3324.56 17
3324.69 16
3324.83 17
3324.96 20
3325.09 23
3325.22 27
3325.36 31
3325.49 35
3325.62 39
3325.75 42
3325.88 45
3326.02 47
3326.15 49
3326.28 49
3326.41 49
3326.55 48
3326.68 47
3326.81 45
3326.94 44
3327.07 42
3327.21 41
3327.34 40
3327.47 40
3327.60 41
3327.74 43
3327.87 46
3328.00 50
3328.13 54
3328.26 57
3328.40 60
3328.53 62
3328.66 64
3328.79 64
3328.93 64
3329.06 64
3329.19 64
3329.32 63
3329.46 61
3329.59 58
3329.72 53
3329.85 47
3329.98 40
3330.12 32
3330.25 23
3330.38 14
3330.51 6
3330.65 0
3330.78 0
3330.91 0
3331.04 0
3331.18 0
3331.31 0
3331.44 4
3331.57 12
3331.70 20
3331.84 28
3331.97 34
3332.10 38
3332.23 40
3332.37 41
3332.50 42
3332.63 42
3332.76 42
3332.90 42
3333.03 43
3333.16 43
3333.29 44
3333.43 44
3333.56 45
3333.69 47
3333.82 50
3333.95 53
3334.09 56
3334.22 60
3334.35 62
3334.48 64
3334.62 63
3334.75 62
3334.88 59
3335.01 55
3335.15 50
3335.28 46
3335.41 43
3335.54 39
3335.68 36
3335.81 33
3335.94 30
3336.07 26
3336.21 21
3336.34 17
3336.47 12
3336.60 8
3336.74 4
3336.87 2
3337.00 0
3337.13 0
3337.27 1
3337.40 3
3337.53 6
3337.66 10
3337.79 15
3337.93 19
3338.06 25
3338.19 31
3338.32 37
3338.46 44
3338.59 50
3338.72 55
3338.85 59
3338.99 61
3339.12 61
3339.25 60
3339.38 58
3339.52 56
3339.65 54
3339.78 54
3339.91 53
3340.05 51
3340.18 49
3340.31 46
3340.44 42
3340.58 37
3340.71 33
3340.84 29
3340.97 27
3341.11 27
3341.24 28
3341.37 29
3341.50 32
3341.64 34
3341.77 37
3341.90 40
3342.03 43
3342.17 45
3342.30 47
3342.43 49
3342.56 51
3342.70 52
3342.83 54
3342.96 55
3343.10 57
3343.23 57
3343.36 57
3343.49 56
3343.63 53
3343.76 50
3343.89 46
3344.02 43
3344.16 40
3344.29 37
3344.42 36
3344.55 34
3344.69 32
3344.82 30
3344.95 28
3345.08 25
3345.22 23
3345.35 23
3345.48 23
3345.61 26
3345.75 30
3345.88 35
3346.01 40
3346.14 44
3346.28 46
3346.41 47
3346.54 45
3346.68 43
3346.81 40
3346.94 38
3347.07 36
3347.21 36
3347.34 36
3347.47 36
3347.60 37
3347.74 37
3347.87 36
3348.00 35
3348.13 34
3348.27 32
3348.40 31
3348.53 30
3348.67 29
3348.80 28
3348.93 27
3349.06 28
3349.20 28
3349.33 30
3349.46 32
3349.59 33
3349.73 34
3349.86 35
3349.99 34
3350.12 32
3350.26 30
3350.39 28
3350.52 26
3350.66 24
3350.79 23
3350.92 23
3351.05 24
3351.19 25
3351.32 27
3351.45 28
3351.58 29
3351.72 31
3351.85 33
3351.98 36
3352.12 39
3352.25 42
3352.38 45
3352.51 47
3352.65 48
3352.78 49
3352.91 49
3353.04 48
3353.18 48
3353.31 49
3353.44 50
3353.58 50
3353.71 50
3353.84 48
3353.97 45
3354.11 41
3354.24 38
3354.37 34
3354.51 32
3354.64 31
3354.77 31
3354.90 33
3355.04 34
3355.17 35
3355.30 35
3355.43 35
3355.57 34
3355.70 33
3355.83 31
3355.97 29
3356.10 28
3356.23 28
3356.36 29
3356.50 31
3356.63 35
3356.76 39
3356.90 43
3357.03 47
3357.16 50
3357.29 51
3357.43 51
3357.56 51
3357.69 50
3357.83 49
3357.96 48
3358.09 47
3358.22 46
3358.36 44
3358.49 42
3358.62 40
3358.76 39
3358.89 39
3359.02 41
3359.15 45
3359.29 50
3359.42 55
3359.55 59
3359.69 62
3359.82 64
3359.95 65
3360.08 65
3360.22 65
3360.35 66
3360.48 67
3360.62 68
3360.75 70
3360.88 71
3361.01 73
3361.15 74
3361.28 75
3361.41 76
3361.55 77
3361.68 79
3361.81 80
3361.95 81
3362.08 82
3362.21 81
3362.34 80
3362.48 78
3362.61 75
3362.74 73
3362.88 71
3363.01 70
3363.14 69
3363.27 69
3363.41 68
3363.54 67
3363.67 64
3363.81 60
3363.94 56
3364.07 50
3364.21 45
3364.34 40
3364.47 37
3364.60 35
3364.74 35
3364.87 36
3365.00 37
3365.14 39
3365.27 41
3365.40 41
3365.54 41
3365.67 40
3365.80 38
3365.93 37
3366.07 37
3366.20 38
3366.33 40
3366.47 42
3366.60 45
3366.73 47
3366.87 49
3367.00 49
3367.13 48
3367.26 48
3367.40 48
3367.53 49
3367.66 52
3367.80 57
3367.93 63
3368.06 71
3368.20 78
3368.33 84
3368.46 89
3368.60 91
3368.73 91
3368.86 89
3368.99 87
3369.13 84
3369.26 82
3369.39 81
3369.53 81
3369.66 81
3369.79 82
3369.93 83
3370.06 84
3370.19 85
3370.33 86
3370.46 85
3370.59 84
3370.72 81
3370.86 77
3370.99 73
3371.12 68
3371.26 64
3371.39 61
3371.52 59
3371.66 59
3371.79 59
3371.92 60
3372.06 62
3372.19 64
3372.32 67
3372.46 70
3372.59 74
3372.72 79
3372.85 83
3372.99 87
3373.12 90
3373.25 93
3373.39 95
3373.52 97
3373.65 98
3373.79 100
3373.92 103
3374.05 105
3374.19 107
3374.32 108
3374.45 108
3374.59 106
3374.72 104
3374.85 102
3374.99 101
3375.12 100
3375.25 102
3375.39 105
3375.52 109
3375.65 114
3375.78 119
3375.92 124
3376.05 129
3376.18 134
3376.32 138
3376.45 142
3376.58 144
3376.72 146
3376.85 148
3376.98 149
3377.12 151
3377.25 154
3377.38 157
3377.52 162
3377.65 165
3377.78 168
3377.92 167
3378.05 164
3378.18 157
3378.32 149
3378.45 140
3378.58 133
3378.72 129
3378.85 128
3378.98 129
3379.12 132
3379.25 135
3379.38 136
3379.52 135
3379.65 131
3379.78 125
3379.92 117
3380.05 107
3380.18 98
3380.32 91
3380.45 85
3380.58 82
3380.72 80
3380.85 80
3380.98 81
3381.12 82
3381.25 82
3381.38 80
3381.52 78
3381.65 74
3381.78 70
3381.92 65
3382.05 60
3382.18 56
3382.32 53
3382.45 50
3382.58 49
3382.72 48
3382.85 47
3382.98 46
3383.12 44
3383.25 42
3383.38 38
3383.52 34
3383.65 30
3383.78 28
3383.92 26
3384.05 27
3384.18 30
3384.32 35
3384.45 40
3384.58 46
3384.72 52
3384.85 58
3384.98 62
3385.12 66
3385.25 69
3385.38 71
3385.52 72
3385.65 72
3385.78 71
3385.92 69
3386.05 66
3386.18 63
3386.32 59
3386.45 57
3386.58 55
3386.72 54
3386.85 53
3386.98 53
3387.12 52
3387.25 52
3387.38 51
3387.52 49
3387.65 48
3387.78 45
3387.92 42
3388.05 39
3388.18 37
3388.32 34
3388.45 33
3388.59 34
3388.72 36
3388.85 39
3388.99 42
3389.12 46
3389.25 49
3389.39 51
3389.52 53
3389.65 55
3389.79 56
3389.92 56
3390.05 56
3390.19 55
3390.32 52
3390.45 48
3390.59 43
3390.72 37
3390.85 30
3390.99 25
3391.12 20
3391.25 17
3391.39 16
3391.52 16
3391.66 18
3391.79 21
3391.92 24
3392.06 27
3392.19 29
3392.32 31
3392.46 33
3392.59 34
3392.72 34
3392.86 34
3392.99 34
3393.12 33
3393.26 32
3393.39 31
3393.53 29
3393.66 29
3393.79 30
3393.93 31
3394.06 35
3394.19 39
3394.33 44
3394.46 49
3394.59 54
3394.73 56
3394.86 55
3394.99 52
3395.13 48
3395.26 42
3395.40 37
3395.53 33
3395.66 30
3395.80 30
3395.93 30
3396.06 31
3396.20 32
3396.33 33
3396.46 32
3396.60 31
3396.73 29
3396.86 27
3397.00 27
3397.13 27
3397.27 29
3397.40 31
3397.53 34
3397.67 37
3397.80 39
3397.93 39
3398.07 38
3398.20 35
3398.33 31
3398.47 27
3398.60 23
3398.74 19
3398.87 16
3399.00 14
3399.14 12
3399.27 10
3399.40 9
3399.54 8
3399.67 7
3399.81 6
3399.94 4
3400.07 3
3400.21 3
3400.34 3
3400.47 5
3400.61 8
3400.74 11
3400.87 15
3401.01 18
3401.14 21
3401.28 23
3401.41 24
3401.54 24
3401.68 25
3401.81 26
3401.94 28
3402.08 30
3402.21 32
3402.35 34
3402.48 35
3402.61 35
3402.75 34
3402.88 31
3403.01 27
3403.15 23
3403.28 18
3403.42 13
3403.55 8
3403.68 4
3403.82 2
3403.95 0
3404.08 0
3404.22 0
3404.35 0
3404.49 0
3404.62 0
3404.75 0
3404.89 0
3405.02 0
3405.15 0
3405.29 0
3405.42 1
3405.56 7
3405.69 15
3405.82 24
3405.96 34
3406.09 44
3406.23 53
3406.36 61
3406.49 65
3406.63 67
3406.76 67
3406.89 64
3407.03 60
3407.16 55
3407.30 51
3407.43 46
3407.56 43
3407.70 40
3407.83 37
3407.96 34
3408.10 30
3408.23 25
3408.37 20
3408.50 15
3408.63 10
3408.77 8
3408.90 9
3409.04 14
3409.17 22
3409.30 32
3409.44 42
3409.57 53
3409.71 61
3409.84 67
3409.97 70
3410.11 70
3410.24 68
3410.37 64
3410.51 60
3410.64 56
3410.78 53
3410.91 50
3411.04 49
3411.18 47
3411.31 46
3411.45 45
3411.58 43
3411.71 42
3411.85 40
3411.98 39
3412.12 39
3412.25 39
3412.38 40
3412.52 40
3412.65 40
3412.78 38
3412.92 36
3413.05 32
3413.19 27
3413.32 22
3413.45 19
3413.59 17
3413.72 17
3413.86 20
3413.99 23
3414.12 27
3414.26 30
3414.39 32
3414.53 33
3414.66 31
3414.79 28
3414.93 23
3415.06 19
3415.20 16
3415.33 14
3415.46 13
3415.60 13
3415.73 14
3415.87 16
3416.00 17
3416.13 17
3416.27 17
3416.40 17
3416.54 17
3416.67 17
3416.80 19
3416.94 21
3417.07 23
3417.21 26
3417.34 29
3417.47 31
3417.61 33
3417.74 34
3417.88 34
3418.01 35
3418.14 36
3418.28 37
3418.41 39
3418.55 41
3418.68 43
3418.81 44
3418.95 45
3419.08 44
3419.22 42
3419.35 38
3419.49 34
3419.62 30
3419.75 26
3419.89 22
3420.02 19
3420.16 18
3420.29 17
3420.42 17
3420.56 18
3420.69 20
3420.83 21
3420.96 23
3421.09 24
3421.23 25
3421.36 24
3421.50 22
3421.63 20
3421.76 16
3421.90 13
3422.03 9
3422.17 7
3422.30 6
3422.44 7
3422.57 9
3422.70 12
3422.84 16
3422.97 21
3423.11 26
3423.24 29
3423.37 31
3423.51 30
3423.64 27
3423.78 23
3423.91 17
3424.05 12
3424.18 7
3424.31 5
3424.45 5
3424.58 7
3424.72 10
3424.85 13
3424.98 15
3425.12 16
3425.25 14
3425.39 12
3425.52 9
3425.66 7
3425.79 5
3425.92 5
3426.06 6
3426.19 8
3426.33 9
3426.46 11
3426.59 13
3426.73 14
3426.86 16
3427.00 17
3427.13 17
3427.27 18
3427.40 17
3427.53 16
3427.67 15
3427.80 13
3427.94 11
3428.07 10
3428.21 9
3428.34 10
3428.47 11
3428.61 12
3428.74 13
3428.88 14
3429.01 16
3429.15 17
3429.28 17
3429.41 17
3429.55 17
3429.68 16
3429.82 14
3429.95 13
3430.08 12
3430.22 13
3430.35 16
3430.49 21
3430.62 28
3430.76 36
3430.89 45
3431.02 52
3431.16 58
3431.29 61
3431.43 61
3431.56 58
3431.70 54
3431.83 48
3431.97 42
3432.10 36
3432.23 30
3432.37 25
3432.50 21
3432.64 17
3432.77 14
3432.91 12
3433.04 11
3433.17 10
3433.31 9
3433.44 8
3433.58 7
3433.71 7
3433.85 6
3433.98 6
3434.11 6
3434.25 7
3434.38 8
3434.52 8
3434.65 8
3434.79 6
3434.92 4
3435.06 2
3435.19 0
3435.32 0
3435.46 0
3435.59 0
3435.73 0
3435.86 0
3436.00 0
3436.13 0
3436.26 2
3436.40 2
3436.53 3
3436.67 3
3436.80 4
3436.94 7
3437.07 10
3437.21 15
3437.34 20
3437.47 26
3437.61 30
3437.74 32
3437.88 32
3438.01 31
3438.15 27
3438.28 24
3438.42 20
3438.55 18
3438.68 17
3438.82 18
3438.95 21
3439.09 24
3439.22 29
3439.36 33
3439.49 37
3439.63 40
3439.76 41
3439.89 41
3440.03 40
3440.16 38
3440.30 36
3440.43 35
3440.57 34
3440.70 34
3440.84 35
3440.97 36
3441.10 38
3441.24 39
3441.37 40
3441.51 40
3441.64 40
3441.78 40
3441.91 40
3442.05 41
3442.18 44
3442.32 47
3442.45 51
3442.58 54
3442.72 55
3442.85 54
3442.99 50
3443.12 44
3443.26 37
3443.39 30
3443.53 24
3443.66 21
3443.80 20
3443.93 22
3444.06 26
3444.20 30
3444.33 36
3444.47 40
3444.60 44
3444.74 47
3444.87 48
3445.01 48
3445.14 48
3445.28 47
3445.41 47
3445.54 47
3445.68 48
3445.81 49
3445.95 50
3446.08 51
3446.22 51
3446.35 50
3446.49 47
3446.62 45
3446.76 42
3446.89 40
3447.02 39
3447.16 40
3447.29 42
3447.43 45
3447.56 49
3447.70 52
3447.83 55
3447.97 56
3448.10 57
3448.24 58
3448.37 59
3448.51 60
3448.64 61
3448.78 62
3448.91 61
3449.04 60
3449.18 58
3449.31 55
3449.45 52
3449.58 49
3449.72 46
3449.85 45
3449.99 44
3450.12 44
3450.26 45
3450.39 48
3450.53 51
3450.66 56
3450.80 62
3450.93 68
3451.06 74
3451.20 80
3451.33 84
3451.47 86
3451.60 86
3451.74 85
3451.87 84
3452.01 82
3452.14 80
3452.28 80
3452.41 80
3452.55 81
3452.68 82
3452.82 84
3452.95 85
3453.09 85
3453.22 85
3453.35 85
3453.49 84
3453.62 84
3453.76 83
3453.89 82
3454.03 82
3454.16 81
3454.30 79
3454.43 77
3454.57 73
3454.70 70
3454.84 65
3454.97 61
3455.11 57
3455.24 55
3455.38 56
3455.51 59
3455.65 63
3455.78 69
3455.91 75
3456.05 80
3456.18 82
3456.32 82
3456.45 80
3456.59 77
3456.72 74
3456.86 71
3456.99 70
3457.13 70
3457.26 70
3457.40 71
3457.53 71
3457.67 72
3457.80 71
3457.94 71
3458.07 71
3458.21 70
3458.34 70
3458.48 70
3458.61 70
3458.75 71
3458.88 72
3459.02 74
3459.15 76
3459.29 78
3459.42 80
3459.56 82
3459.69 82
3459.82 82
3459.96 80
3460.09 76
3460.23 70
3460.36 64
3460.50 56
3460.63 48
3460.77 40
3460.90 33
3461.04 26
3461.17 20
3461.31 14
3461.44 10
3461.58 5
3461.71 1
3461.85 0
3461.98 0
3462.12 0
3462.25 0
3462.39 0
3462.52 0
3462.66 0
3462.79 0
3462.93 5
3463.06 11
3463.20 16
3463.33 19
3463.47 21
3463.60 21
3463.74 19
3463.87 18
3464.01 17
3464.14 17
3464.28 19
3464.41 23
3464.55 27
3464.68 32
3464.82 35
3464.95 37
3465.09 36
3465.22 34
3465.36 30
3465.49 26
3465.63 21
3465.76 16
3465.90 12
3466.03 8
3466.17 4
3466.30 2
3466.44 0
3466.57 0
3466.71 0
3466.84 1
3466.98 4
3467.11 8
3467.25 12
3467.38 16
3467.52 19
3467.65 22
3467.79 25
3467.92 28
3468.06 31
3468.19 34
3468.33 36
3468.46 38
3468.60 38
3468.73 36
3468.87 32
3469.00 28
3469.14 24
3469.27 21
3469.41 19
3469.54 19
3469.68 20
3469.81 22
3469.95 24
3470.08 24
3470.22 24
3470.35 23
3470.49 20
3470.62 18
3470.76 15
3470.89 13
3471.03 11
3471.16 10
3471.30 11
3471.43 12
3471.57 15
3471.70 19
3471.84 23
3471.97 27
3472.11 30
3472.24 32
3472.38 33
3472.51 33
3472.65 34
3472.78 35
3472.92 37
3473.05 40
3473.19 43
3473.32 46
3473.46 48
3473.59 50
3473.73 51
3473.86 52
3474.00 54
3474.13 56
3474.27 59
3474.41 63
3474.54 69
3474.68 76
3474.81 83
3474.95 91
3475.08 100
3475.22 107
3475.35 113
3475.49 117
3475.62 120
3475.76 121
3475.89 121
3476.03 119
3476.16 117
3476.30 114
3476.43 111
3476.57 108
3476.70 104
3476.84 99
3476.97 95
3477.11 89
3477.24 83
3477.38 76
3477.51 68
3477.65 61
3477.78 55
3477.92 50
3478.05 48
3478.19 47
3478.33 48
3478.46 51
3478.60 54
3478.73 57
3478.87 59
3479.00 61
3479.14 61
3479.27 61
3479.41 60
3479.54 58
3479.68 57
3479.81 56
3479.95 56
3480.08 57
3480.22 59
3480.35 62
3480.49 67
3480.62 73
3480.76 80
3480.90 86
3481.03 92
3481.17 96
3481.30 98
3481.44 98
3481.57 97
3481.71 95
3481.84 94
3481.98 93
3482.11 93
3482.25 94
3482.38 94
3482.52 94
3482.65 93
3482.79 91
3482.92 87
3483.06 82
3483.20 76
3483.33 72
3483.47 68
3483.60 65
3483.74 65
3483.87 66
3484.01 69
3484.14 72
3484.28 75
3484.41 78
3484.55 81
3484.68 84
3484.82 85
3484.95 87
3485.09 88
3485.23 88
3485.36 88
3485.50 87
3485.63 85
3485.77 83
3485.90 81
3486.04 79
3486.17 76
3486.31 75
3486.44 73
3486.58 72
3486.71 72
3486.85 72
3486.98 73
3487.12 76
3487.26 78
3487.39 82
3487.53 85
3487.66 88
3487.80 90
3487.93 92
3488.07 92
3488.20 91
3488.34 90
3488.47 88
3488.61 86
3488.75 85
3488.88 84
3489.02 83
3489.15 82
3489.29 80
3489.42 79
3489.56 77
3489.69 74
3489.83 72
3489.96 69
3490.10 67
3490.24 64
3490.37 62
3490.51 59
3490.64 56
3490.78 53
3490.91 50
3491.05 47
3491.18 45
3491.32 43
3491.45 41
3491.59 39
3491.73 38
3491.86 36
3492.00 35
3492.13 33
3492.27 32
3492.40 31
3492.54 31
3492.67 32
3492.81 33
3492.94 35
3493.08 37
3493.22 38
3493.35 39
3493.49 38
3493.62 36
3493.76 34
3493.89 31
3494.03 29
3494.16 27
3494.30 27
3494.44 29
3494.57 32
3494.71 35
3494.84 39
3494.98 41
3495.11 43
3495.25 43
3495.38 42
3495.52 40
3495.66 38
3495.79 37
3495.93 36
3496.06 36
3496.20 37
3496.33 38
3496.47 41
3496.60 44
3496.74 48
3496.88 51
3497.01 54
3497.15 57
3497.28 60
3497.42 63
3497.55 68
3497.69 74
3497.82 82
3497.96 92
3498.10 103
3498.23 116
3498.37 129
3498.50 142
3498.64 156
3498.77 169
3498.91 182
3499.05 194
3499.18 207
3499.32 218
3499.45 229
3499.59 238
3499.72 245
3499.86 251
3499.99 255
3500.13 259
3500.27 262
3500.40 265
3500.54 267
3500.67 270
3500.81 272
3500.94 274
3501.08 276
3501.22 278
3501.35 279
3501.49 280
3501.62 281
3501.76 281
3501.89 282
3502.03 283
3502.17 284
3502.30 287
3502.44 289
3502.57 291
3502.71 291
3502.84 288
3502.98 282
3503.12 272
3503.25 258
3503.39 243
3503.52 228
3503.66 212
3503.79 199
3503.93 188
3504.07 179
3504.20 174
3504.34 170
3504.47 168
3504.61 167
3504.74 165
3504.88 162
3505.02 158
3505.15 153
3505.29 148
3505.42 142
3505.56 137
3505.69 131
3505.83 126
3505.97 121
3506.10 116
3506.24 110
3506.37 105
3506.51 101
3506.64 98
3506.78 97
3506.92 97
3507.05 99
3507.19 101
3507.32 104
3507.46 106
3507.59 107
3507.73 108
3507.87 108
3508.00 108
3508.14 108
3508.27 109
3508.41 111
3508.55 114
3508.68 117
3508.82 120
3508.95 122
3509.09 123
3509.22 122
3509.36 119
3509.50 113
3509.63 105
3509.77 96
3509.90 86
3510.04 77
3510.18 69
3510.31 62
3510.45 56
3510.58 52
3510.72 49
3510.85 46
3510.99 44
3511.13 42
3511.26 41
3511.40 41
3511.53 41
3511.67 43
3511.81 47
3511.94 52
3512.08 58
3512.21 64
3512.35 68
3512.48 70
3512.62 69
3512.76 66
3512.89 60
3513.03 52
3513.16 45
3513.30 39
3513.44 34
3513.57 31
3513.71 29
3513.84 29
3513.98 31
3514.12 32
3514.25 34
3514.39 35
3514.52 36
3514.66 37
3514.80 38
3514.93 38
3515.07 40
3515.20 42
3515.34 45
3515.47 48
3515.61 51
3515.75 52
3515.88 51
3516.02 48
3516.15 43
3516.29 35
3516.43 27
3516.56 19
3516.70 11
3516.83 4
3516.97 0
3517.11 0
3517.24 0
3517.38 0
3517.51 0
3517.65 0
3517.79 0
3517.92 0
3518.06 4
3518.19 7
3518.33 9
3518.47 10
3518.60 10
3518.74 9
3518.87 8
3519.01 8
3519.15 8
3519.28 10
3519.42 13
3519.55 17
3519.69 22
3519.83 28
3519.96 34
3520.10 42
3520.23 49
3520.37 56
3520.51 62
3520.64 66
3520.78 66
3520.91 64
3521.05 58
3521.19 51
3521.32 41
3521.46 31
3521.60 22
3521.73 14
3521.87 8
3522.00 5
3522.14 4
3522.28 6
3522.41 9
3522.55 14
3522.68 18
3522.82 22
3522.96 24
3523.09 26
3523.23 28
3523.36 30
3523.50 33
3523.64 38
3523.77 43
3523.91 49
3524.04 53
3524.18 55
3524.32 56
3524.45 55
3524.59 55
3524.73 54
3524.86 55
3525.00 58
3525.13 61
3525.27 65
3525.41 67
3525.54 66
3525.68 64
3525.81 60
3525.95 55
3526.09 51
3526.22 49
3526.36 50
3526.49 53
3526.63 57
3526.77 63
3526.90 67
3527.04 69
3527.18 69
3527.31 65
3527.45 58
3527.58 50
3527.72 42
3527.86 34
3527.99 27
3528.13 24
3528.27 22
3528.40 24
3528.54 27
3528.67 30
3528.81 34
3528.95 36
3529.08 38
3529.22 38
3529.35 38
3529.49 36
3529.63 35
3529.76 32
3529.90 30
3530.04 26
3530.17 22
3530.31 18
3530.44 13
3530.58 9
3530.72 5
3530.85 3
3530.99 1
3531.13 1
3531.26 2
3531.40 3
3531.53 4
3531.67 5
3531.81 3
3531.94 1
3532.08 0
3532.22 0
3532.35 0
3532.49 0
3532.62 0
3532.76 0
3532.90 4
3533.03 10
3533.17 15
3533.31 20
3533.44 24
3533.58 26
3533.71 26
3533.85 25
3533.99 22
3534.12 20
3534.26 17
3534.40 15
3534.53 15
3534.67 15
3534.81 17
3534.94 19
3535.08 23
3535.21 26
3535.35 30
3535.49 32
3535.62 34
3535.76 35
3535.90 34
3536.03 32
3536.17 29
3536.31 25
3536.44 20
3536.58 16
3536.71 12
3536.85 9
3536.99 7
3537.12 6
3537.26 6
3537.40 7
3537.53 9
3537.67 11
3537.81 14
3537.94 17
3538.08 20
3538.21 23
3538.35 25
3538.49 27
3538.62 27
3538.76 26
3538.90 23
3539.03 20
3539.17 16
3539.31 12
3539.44 8
3539.58 5
3539.71 3
3539.85 1
3539.99 0
3540.12 0
3540.26 0
3540.40 1
3540.53 3
3540.67 6
3540.81 10
3540.94 14
3541.08 19
3541.22 22
3541.35 25
3541.49 27
3541.62 28
3541.76 28
3541.90 26
3542.03 25
3542.17 23
3542.31 22
3542.44 22
3542.58 22
3542.72 23
3542.85 25
3542.99 27
3543.13 30
3543.26 35
3543.40 39
3543.54 45
3543.67 52
3543.81 59
3543.94 67
3544.08 74
3544.22 80
3544.35 86
3544.49 91
3544.63 96
3544.76 102
3544.90 109
3545.04 116
3545.17 124
3545.31 132
3545.45 139
3545.58 144
3545.72 148
3545.86 148
3545.99 147
3546.13 143
3546.27 138
3546.40 132
3546.54 126
3546.67 119
3546.81 113
3546.95 107
3547.08 101
3547.22 96
3547.36 91
3547.49 87
3547.63 82
3547.77 79
3547.90 75
3548.04 73
3548.18 71
3548.31 70
3548.45 69
3548.59 69
3548.72 70
3548.86 71
3549.00 73
3549.13 76
3549.27 79
3549.41 83
3549.54 86
3549.68 89
3549.82 91
3549.95 93
3550.09 93
3550.23 92
3550.36 90
3550.50 87
3550.64 84
3550.77 81
3550.91 78
3551.05 76
3551.18 74
3551.32 73
3551.46 73
3551.59 72
3551.73 71
3551.87 70
3552.00 68
3552.14 65
3552.28 63
3552.41 61
3552.55 61
3552.69 62
3552.82 63
3552.96 65
3553.10 67
3553.23 67
3553.37 66
3553.51 63
3553.64 59
3553.78 55
3553.92 51
3554.05 47
3554.19 44
3554.33 41
3554.46 38
3554.60 36
3554.74 34
3554.87 33
3555.01 32
3555.15 31
3555.28 31
3555.42 30
3555.56 27
3555.69 24
3555.83 19
3555.97 14
3556.10 8
3556.24 3
3556.38 0
3556.51 0
3556.65 1
3556.79 4
3556.92 9
3557.06 14
3557.20 19
3557.33 23
3557.47 26
3557.61 27
3557.74 27
3557.88 28
3558.02 28
3558.15 29
3558.29 30
3558.43 31
3558.56 33
3558.70 35
3558.84 37
3558.97 40
3559.11 42
3559.25 44
3559.39 46
3559.52 47
3559.66 47
3559.80 47
3559.93 46
3560.07 44
3560.21 42
3560.34 40
3560.48 37
3560.62 33
3560.75 30
3560.89 26
3561.03 23
3561.16 20
3561.30 19
3561.44 18
3561.57 19
3561.71 20
3561.85 22
3561.98 24
3562.12 26
3562.26 28
3562.40 30
3562.53 32
3562.67 35
3562.81 37
3562.94 38
3563.08 40
3563.22 40
3563.35 40
3563.49 39
3563.63 38
3563.76 37
3563.90 37
3564.04 36
3564.17 36
3564.31 37
3564.45 38
3564.59 40
3564.72 42
3564.86 45
3565.00 47
3565.13 48
3565.27 48
3565.41 47
3565.54 46
3565.68 44
3565.82 42
3565.95 41
3566.09 41
3566.23 41
3566.36 40
3566.50 40
3566.64 38
3566.78 34
3566.91 30
3567.05 26
3567.19 22
3567.32 18
3567.46 16
3567.60 15
3567.73 15
3567.87 15
3568.01 16
3568.15 16
3568.28 17
3568.42 17
3568.56 17
3568.69 17
3568.83 17
3568.97 16
3569.10 16
3569.24 16
3569.38 16
3569.51 16
3569.65 16
3569.79 17
3569.93 18
3570.06 20
3570.20 22
3570.34 23
3570.47 25
3570.61 25
3570.75 25
3570.88 25
3571.02 26
3571.16 28
3571.30 32
3571.43 38
3571.57 45
3571.71 52
3571.84 58
3571.98 63
3572.12 65
3572.26 65
3572.39 64
3572.53 61
3572.67 57
3572.80 54
3572.94 51
3573.08 48
3573.21 45
3573.35 42
3573.49 38
3573.63 34
3573.76 29
3573.90 25
3574.04 21
3574.17 19
3574.31 18
3574.45 18
3574.59 19
3574.72 20
3574.86 20
3575.00 20
3575.13 20
3575.27 20
3575.41 22
3575.54 25
3575.68 29
3575.82 34
3575.96 38
3576.09 41
3576.23 41
3576.37 38
3576.50 34
3576.64 28
3576.78 22
3576.92 17
3577.05 14
3577.19 11
3577.33 11
3577.46 11
3577.60 12
3577.74 12
3577.88 12
3578.01 12
3578.15 11
3578.29 10
3578.42 10
3578.56 9
3578.70 10
3578.84 12
3578.97 14
3579.11 17
3579.25 20
3579.38 23
3579.52 26
3579.66 27
3579.80 27
3579.93 25
3580.07 22
3580.21 17
3580.35 12
3580.48 7
3580.62 2
3580.76 0
3580.89 0
3581.03 0
3581.17 0
3581.31 0
3581.44 4
3581.58 7
3581.72 10
3581.85 13
3581.99 16
3582.13 18
3582.27 19
3582.40 20
3582.54 20
3582.68 20
3582.81 19
3582.95 17
3583.09 16
3583.23 15
3583.36 17
3583.50 20
3583.64 25
3583.78 30
3583.91 35
3584.05 39
3584.19 41
3584.32 41
3584.46 40
3584.60 37
3584.74 34
3584.87 32
3585.01 31
3585.15 33
3585.29 36
3585.42 41
3585.56 48
3585.70 54
3585.83 59
3585.97 62
3586.11 63
3586.25 61
3586.38 57
3586.52 51
3586.66 45
3586.80 40
3586.93 35
3587.07 31
3587.21 27
3587.35 24
3587.48 21
3587.62 19
3587.76 18
3587.89 17
3588.03 18
3588.17 19
3588.31 21
3588.44 23
3588.58 24
3588.72 25
3588.86 25
3588.99 26
3589.13 28
3589.27 32
3589.41 37
3589.54 42
3589.68 47
3589.82 51
3589.96 53
3590.09 53
3590.23 52
3590.37 49
3590.50 45
3590.64 41
3590.78 37
3590.92 34
3591.05 31
3591.19 29
3591.33 26
3591.47 24
3591.60 21
3591.74 18
3591.88 14
3592.02 11
3592.15 9
3592.29 8
3592.43 9
3592.57 10
3592.70 13
3592.84 15
3592.98 18
3593.12 20
3593.25 21
3593.39 22
3593.53 22
3593.67 22
3593.80 22
3593.94 20
3594.08 18
3594.22 16
3594.35 13
3594.49 9
3594.63 7
3594.76 5
3594.90 6
3595.04 8
3595.18 13
3595.31 18
3595.45 24
3595.59 31
3595.73 36
3595.86 42
3596.00 46
3596.14 50
3596.28 53
3596.41 56
3596.55 57
3596.69 56
3596.83 54
3596.96 50
3597.10 44
3597.24 38
3597.38 32
3597.51 27
3597.65 23
3597.79 21
3597.93 19
3598.07 19
3598.20 18
3598.34 17
3598.48 17
3598.62 16
3598.75 16
3598.89 16
3599.03 17
3599.17 19
3599.30 21
3599.44 22
3599.58 22
3599.72 22
3599.85 20
3599.99 18
3600.13 15
3600.27 12
3600.40 9
3600.54 7
3600.68 5
3600.82 3
3600.95 1
3601.09 0
3601.23 0
3601.37 0
3601.50 0
3601.64 0
3601.78 0
3601.92 0
3602.05 0
3602.19 2
3602.33 5
3602.47 8
3602.61 9
3602.74 9
3602.88 8
3603.02 6
3603.16 4
3603.29 2
3603.43 0
3603.57 0
3603.71 1
3603.84 3
3603.98 6
3604.12 9
3604.26 13
3604.39 15
3604.53 17
3604.67 17
3604.81 16
3604.95 13
3605.08 9
3605.22 4
3605.36 0
3605.50 0
3605.63 0
3605.77 0
3605.91 0
3606.05 0
3606.18 0
3606.32 1
3606.46 3
3606.60 6
3606.73 8
3606.87 11
3607.01 14
3607.15 18
3607.29 22
3607.42 26
3607.56 29
3607.70 31
3607.84 32
3607.97 32
3608.11 32
3608.25 31
3608.39 31
3608.53 30
3608.66 29
3608.80 27
3608.94 24
3609.08 20
3609.21 15
3609.35 12
3609.49 9
3609.63 8
3609.76 8
3609.90 9
3610.04 11
3610.18 14
3610.32 15
3610.45 16
3610.59 16
3610.73 16
3610.87 15
3611.00 15
3611.14 15
3611.28 17
3611.42 20
3611.56 24
3611.69 28
3611.83 32
3611.97 36
3612.11 39
3612.24 42
3612.38 44
3612.52 45
3612.66 44
3612.80 43
3612.93 40
3613.07 36
3613.21 31
3613.35 26
3613.49 21
3613.62 17
3613.76 15
3613.90 13
3614.04 13
3614.17 13
3614.31 14
3614.45 17
3614.59 20
3614.73 24
3614.86 29
3615.00 35
3615.14 39
3615.28 42
3615.42 44
3615.55 44
3615.69 42
3615.83 40
3615.97 39
3616.10 37
3616.24 37
3616.38 36
3616.52 36
3616.66 36
3616.79 36
3616.93 36
3617.07 36
3617.21 37
3617.35 39
3617.48 42
3617.62 44
3617.76 46
3617.90 47
3618.04 46
3618.17 44
3618.31 40
3618.45 36
3618.59 31
3618.72 27
3618.86 23
3619.00 21
3619.14 18
3619.28 17
3619.41 16
3619.55 15
3619.69 14
3619.83 13
3619.97 12
3620.10 10
3620.24 8
3620.38 6
3620.52 4
3620.66 2
3620.79 1
3620.93 0
3621.07 1
3621.21 2
3621.35 3
3621.48 5
3621.62 6
3621.76 7
3621.90 7
3622.04 8
3622.17 8
3622.31 9
3622.45 9
3622.59 8
3622.73 6
3622.86 4
3623.00 0
3623.14 0
3623.28 0
3623.42 0
3623.55 0
3623.69 0
3623.83 0
3623.97 0
3624.11 3
3624.24 7
3624.38 10
3624.52 13
3624.66 15
3624.80 17
3624.93 18
3625.07 18
3625.21 18
3625.35 16
3625.49 14
3625.62 12
3625.76 8
3625.90 4
3626.04 1
3626.18 0
3626.31 0
3626.45 0
3626.59 0
3626.73 0
3626.87 0
3627.01 0
3627.14 2
3627.28 3
3627.42 6
3627.56 9
3627.70 13
3627.83 17
3627.97 21
3628.11 23
3628.25 25
3628.39 24
3628.52 22
3628.66 19
3628.80 16
3628.94 13
3629.08 10
3629.21 8
3629.35 6
3629.49 5
3629.63 4
3629.77 3
3629.91 2
3630.04 1
3630.18 1
3630.32 2
3630.46 4
3630.60 6
3630.73 9
3630.87 12
3631.01 15
3631.15 18
3631.29 22
3631.43 26
3631.56 31
3631.70 35
3631.84 39
3631.98 41
3632.12 42
3632.25 41
3632.39 39
3632.53 36
3632.67 34
3632.81 32
3632.95 31
3633.08 31
3633.22 31
3633.36 32
3633.50 33
3633.64 35
3633.77 38
3633.91 41
3634.05 44
3634.19 47
3634.33 50
3634.47 51
3634.60 51
3634.74 50
3634.88 49
3635.02 47
3635.16 46
3635.30 45
3635.43 43
3635.57 40
3635.71 36
3635.85 32
3635.99 29
3636.12 26
3636.26 26
3636.40 27
3636.54 30
3636.68 33
3636.82 37
3636.95 39
3637.09 40
3637.23 39
3637.37 37
3637.51 34
3637.65 31
3637.78 28
3637.92 26
3638.06 24
3638.20 22
3638.34 21
3638.48 20
3638.61 20
3638.75 21
3638.89 22
3639.03 25
3639.17 29
3639.31 33
3639.44 38
3639.58 41
3639.72 42
3639.86 42
3640.00 40
3640.14 37
3640.27 33
3640.41 28
3640.55 25
3640.69 21
3640.83 18
3640.97 16
3641.10 13
3641.24 11
3641.38 10
3641.52 9
3641.66 10
3641.80 11
3641.93 13
3642.07 15
3642.21 17
3642.35 18
3642.49 18
3642.63 19
3642.76 19
3642.90 20
3643.04 22
3643.18 24
3643.32 27
3643.46 30
3643.59 33
3643.73 36
3643.87 39
3644.01 43
3644.15 46
3644.29 49
3644.43 51
3644.56 53
3644.70 54
3644.84 55
3644.98 56
3645.12 56
3645.26 55
3645.39 54
3645.53 51
3645.67 47
3645.81 43
3645.95 40
3646.09 37
3646.22 37
3646.36 38
3646.50 40
3646.64 42
3646.78 43
3646.92 44
3647.06 43
3647.19 42
3647.33 41
3647.47 39
3647.61 38
3647.75 39
3647.89 40
3648.02 43
3648.16 47
3648.30 52
3648.44 57
3648.58 61
3648.72 64
3648.86 66
3648.99 65
3649.13 63
3649.27 59
3649.41 54
3649.55 49
3649.69 43
3649.83 39
3649.96 34
3650.10 31
3650.24 27
3650.38 24
3650.52 22
3650.66 20
3650.80 20
3650.93 21
3651.07 23
3651.21 27
3651.35 32
3651.49 38
3651.63 44
3651.77 49
3651.90 53
3652.04 56
3652.18 57
3652.32 57
3652.46 58
3652.60 58
3652.74 59
3652.87 59
3653.01 59
3653.15 58
3653.29 56
3653.43 51
3653.57 46
3653.71 40
3653.84 34
3653.98 29
3654.12 25
3654.26 23
3654.40 22
3654.54 21
3654.68 21
3654.81 21
3654.95 20
3655.09 20
3655.23 19
3655.37 18
3655.51 17
3655.65 15
3655.78 13
3655.92 11
3656.06 9
3656.20 7
3656.34 8
3656.48 10
3656.62 13
3656.75 18
3656.89 23
3657.03 28
3657.17 32
3657.31 35
3657.45 36
3657.59 36
3657.73 35
3657.86 33
3658.00 31
3658.14 28
3658.28 24
3658.42 20
3658.56 15
3658.70 10
3658.83 6
3658.97 2
3659.11 0
3659.25 0
3659.39 0
3659.53 0
3659.67 0
3659.81 2
3659.94 4
3660.08 6
3660.22 8
3660.36 8
3660.50 8
3660.64 8
3660.78 6
3660.92 5
3661.05 3
3661.19 1
3661.33 0
3661.47 0
3661.61 0
3661.75 0
3661.89 0
3662.03 0
3662.16 0
3662.30 0
3662.44 0
3662.58 1
3662.72 3
3662.86 5
3663.00 7
3663.14 9
3663.27 11
3663.41 13
3663.55 15
3663.69 16
3663.83 18
3663.97 19
3664.11 21
3664.25 23
3664.38 25
3664.52 27
3664.66 28
3664.80 29
3664.94 29
3665.08 28
3665.22 27
3665.36 25
3665.50 22
3665.63 19
3665.77 16
3665.91 13
3666.05 11
3666.19 9
3666.33 8
3666.47 8
3666.61 9
3666.74 10
3666.88 12
3667.02 13
3667.16 16
3667.30 19
3667.44 23
3667.58 28
3667.72 33
3667.86 38
3667.99 43
3668.13 46
3668.27 49
3668.41 50
3668.55 52
3668.69 53
3668.83 54
3668.97 55
3669.11 55
3669.24 55
3669.38 53
3669.52 50
3669.66 47
3669.80 42
3669.94 38
3670.08 35
3670.22 33
3670.36 32
3670.49 33
3670.63 34
3670.77 35
3670.91 35
3671.05 35
3671.19 32
3671.33 29
3671.47 25
3671.61 21
3671.74 17
3671.88 15
3672.02 14
3672.16 15
3672.30 17
3672.44 19
3672.58 22
3672.72 25
3672.86 28
3673.00 31
3673.13 34
3673.27 37
3673.41 39
3673.55 39
3673.69 38
3673.83 35
3673.97 31
3674.11 28
3674.25 26
3674.39 26
3674.52 28
3674.66 32
3674.80 37
3674.94 40
3675.08 43
3675.22 43
3675.36 41
3675.50 38
3675.64 34
3675.78 30
3675.91 26
3676.05 24
3676.19 22
3676.33 21
3676.47 21
3676.61 21
3676.75 22
3676.89 21
3677.03 20
3677.17 18
3677.30 16
3677.44 13
3677.58 11
3677.72 9
3677.86 9
3678.00 9
3678.14 10
3678.28 11
3678.42 13
3678.56 15
3678.70 17
3678.83 19
3678.97 21
3679.11 22
3679.25 23
3679.39 24
3679.53 24
3679.67 25
3679.81 27
3679.95 29
3680.09 32
3680.22 36
3680.36 41
3680.50 45
3680.64 48
3680.78 51
3680.92 52
3681.06 52
3681.20 50
3681.34 48
3681.48 44
3681.62 40
3681.76 36
3681.89 32
3682.03 27
3682.17 23
3682.31 19
3682.45 16
3682.59 15
3682.73 14
3682.87 15
3683.01 16
3683.15 17
3683.29 17
3683.42 17
3683.56 16
3683.70 15
3683.84 13
3683.98 13
3684.12 12
3684.26 13
3684.40 15
3684.54 18
3684.68 21
3684.82 24
3684.96 27
3685.10 31
3685.23 34
3685.37 37
3685.51 38
3685.65 39
3685.79 39
3685.93 38
3686.07 36
3686.21 34
3686.35 31
3686.49 30
3686.63 29
3686.77 29
3686.90 29
3687.04 29
3687.18 28
3687.32 27
3687.46 25
3687.60 23
3687.74 22
3687.88 20
3688.02 19
3688.16 19
3688.30 18
3688.44 17
3688.58 16
3688.71 14
3688.85 12
3688.99 11
3689.13 10
3689.27 9
3689.41 9
3689.55 10
3689.69 12
3689.83 15
3689.97 18
3690.11 21
3690.25 25
3690.39 28
3690.53 31
3690.66 33
3690.80 34
3690.94 34
3691.08 34
3691.22 33
3691.36 34
3691.50 36
3691.64 40
3691.78 46
3691.92 54
3692.06 64
3692.20 72
3692.34 79
3692.48 84
3692.62 86
3692.75 85
3692.89 83
3693.03 80
3693.17 78
3693.31 76
3693.45 74
3693.59 73
3693.73 72
3693.87 72
3694.01 72
3694.15 73
3694.29 75
3694.43 78
3694.57 81
3694.71 84
3694.84 87
3694.98 89
3695.12 91
3695.26 92
3695.40 92
3695.54 91
3695.68 90
3695.82 88
3695.96 85
3696.10 82
3696.24 79
3696.38 77
3696.52 74
3696.66 72
3696.80 71
3696.94 70
3697.08 69
3697.21 69
3697.35 69
3697.49 70
3697.63 72
3697.77 74
3697.91 76
3698.05 76
3698.19 76
3698.33 74
3698.47 71
3698.61 66
3698.75 62
3698.89 57
3699.03 54
3699.17 51
3699.31 49
3699.45 47
3699.59 46
3699.72 47
3699.86 48
3700.00 51
3700.14 55
3700.28 60
3700.42 65
3700.56 69
3700.70 72
3700.84 74
3700.98 74
3701.12 74
3701.26 73
3701.40 72
3701.54 70
3701.68 70
3701.82 70
3701.96 71
3702.10 73
3702.24 77
3702.37 80
3702.51 84
3702.65 86
3702.79 86
3702.93 83
3703.07 79
3703.21 73
3703.35 66
3703.49 60
3703.63 56
3703.77 54
3703.91 54
3704.05 54
3704.19 56
3704.33 57
3704.47 57
3704.61 56
3704.75 55
3704.89 54
3705.03 53
3705.17 53
3705.31 53
3705.45 55
3705.58 57
3705.72 60
3705.86 64
3706.00 68
3706.14 71
3706.28 75
3706.42 77
3706.56 79
3706.70 81
3706.84 81
3706.98 81
3707.12 80
3707.26 77
3707.40 74
3707.54 69
3707.68 65
3707.82 61
3707.96 57
3708.10 55
3708.24 53
3708.38 53
3708.52 52
3708.66 51
3708.80 51
3708.94 50
3709.07 50
3709.21 50
3709.35 50
3709.49 50
3709.63 50
3709.77 50
3709.91 49
3710.05 49
3710.19 48
3710.33 49
3710.47 51
3710.61 53
3710.75 57
3710.89 60
3711.03 64
3711.17 67
3711.31 68
3711.45 69
3711.59 69
3711.73 69
3711.87 69
3712.01 69
3712.15 69
3712.29 69
3712.43 68
3712.57 67
3712.71 65
3712.85 62
3712.99 59
3713.13 56
3713.27 53
3713.41 50
3713.54 47
3713.68 45
3713.82 43
3713.96 43
3714.10 44
3714.24 47
3714.38 53
3714.52 61
3714.66 70
3714.80 79
3714.94 87
3715.08 92
3715.22 94
3715.36 93
3715.50 90
3715.64 85
3715.78 80
3715.92 75
3716.06 71
3716.20 67
3716.34 65
3716.48 63
3716.62 61
3716.76 58
3716.90 56
3717.04 52
3717.18 48
3717.32 43
3717.46 38
3717.60 31
3717.74 24
3717.88 16
3718.02 9
3718.16 4
3718.30 0
3718.44 0
3718.58 0
3718.72 1
3718.86 6
3719.00 12
3719.14 18
3719.28 25
3719.42 30
3719.56 34
3719.70 37
3719.84 38
3719.98 37
3720.11 36
3720.25 33
3720.39 31
3720.53 30
3720.67 29
3720.81 30
3720.95 33
3721.09 39
3721.23 46
3721.37 56
3721.51 67
3721.65 78
3721.79 89
3721.93 98
3722.07 106
3722.21 111
3722.35 115
3722.49 118
3722.63 121
3722.77 125
3722.91 128
3723.05 132
3723.19 136
3723.33 139
3723.47 141
3723.61 141
3723.75 139
3723.89 137
3724.03 133
3724.17 129
3724.31 124
3724.45 119
3724.59 113
3724.73 106
3724.87 98
3725.01 90
3725.15 82
3725.29 73
3725.43 65
3725.57 59
3725.71 53
3725.85 48
3725.99 45
3726.13 43
3726.27 41
3726.41 41
3726.55 42
3726.69 43
3726.83 44
3726.97 45
3727.11 46
3727.25 46
3727.39 45
3727.53 45
3727.67 44
3727.81 42
3727.95 41
3728.09 40
3728.23 39
3728.37 38
3728.51 37
3728.65 37
3728.79 38
3728.93 39
3729.07 41
3729.21 44
3729.35 45
3729.49 47
3729.63 46
3729.77 45
3729.91 42
3730.05 39
3730.19 35
3730.33 32
3730.47 30
3730.61 28
3730.75 27
3730.89 27
3731.03 27
3731.17 30
3731.31 33
3731.45 38
3731.59 43
3731.73 49
3731.87 54
3732.01 57
3732.15 57
3732.29 55
3732.43 51
3732.57 46
3732.71 40
3732.85 34
3732.99 29
3733.13 24
3733.27 21
3733.41 18
3733.55 16
3733.69 14
3733.83 12
3733.97 11
3734.11 11
3734.25 12
3734.39 13
3734.53 15
3734.67 16
3734.81 18
3734.95 18
3735.09 18
3735.23 18
3735.37 17
3735.51 17
3735.65 18
3735.79 20
3735.94 22
3736.08 23
3736.22 23
3736.36 23
3736.50 23
3736.64 22
3736.78 23
3736.92 26
3737.06 31
3737.20 37
3737.34 45
3737.48 52
3737.62 58
3737.76 62
3737.90 63
3738.04 62
3738.18 59
3738.32 54
3738.46 48
3738.60 42
3738.74 36
3738.88 31
3739.02 28
3739.16 25
3739.30 24
3739.44 24
3739.58 25
3739.72 25
3739.86 25
3740.00 25
3740.14 24
3740.28 24
3740.42 24
3740.56 26
3740.70 28
3740.84 31
3740.98 35
3741.12 38
3741.26 41
3741.40 43
3741.54 45
3741.68 45
3741.82 45
3741.96 45
3742.10 44
3742.24 43
3742.38 43
3742.53 43
3742.67 44
3742.81 46
3742.95 48
3743.09 50
3743.23 52
3743.37 52
3743.51 50
3743.65 47
3743.79 43
3743.93 37
3744.07 32
3744.21 27
3744.35 23
3744.49 20
3744.63 18
3744.77 18
3744.91 19
3745.05 21
3745.19 24
3745.33 28
3745.47 31
3745.61 35
3745.75 37
3745.89 39
3746.03 39
3746.17 38
3746.31 36
3746.45 35
3746.59 34
3746.73 33
3746.87 32
3747.02 32
3747.16 31
3747.30 29
3747.44 26
3747.58 23
3747.72 19
3747.86 16
3748.00 12
3748.14 10
3748.28 8
3748.42 7
3748.56 6
3748.70 5
3748.84 4
3748.98 3
3749.12 1
3749.26 0
3749.40 0
3749.54 0
3749.68 0
3749.82 0
3749.96 0
3750.10 0
3750.24 3
3750.38 10
3750.52 18
3750.67 26
3750.81 34
3750.95 42
3751.09 50
3751.23 58
3751.37 65
3751.51 71
3751.65 76
3751.79 80
3751.93 81
3752.07 79
3752.21 75
3752.35 69
3752.49 62
3752.63 54
3752.77 47
3752.91 40
3753.05 35
3753.19 32
3753.33 32
3753.47 33
3753.61 36
3753.76 41
3753.90 46
3754.04 51
3754.18 54
3754.32 56
3754.46 57
3754.60 56
3754.74 55
3754.88 54
3755.02 54
3755.16 55
3755.30 56
3755.44 59
3755.58 61
3755.72 63
3755.86 64
3756.00 65
3756.14 64
3756.28 63
3756.43 60
3756.57 57
3756.71 53
3756.85 50
3756.99 48
3757.13 46
3757.27 46
3757.41 47
3757.55 48
3757.69 48
3757.83 48
3757.97 45
3758.11 41
3758.25 36
3758.39 31
3758.53 26
3758.67 23
3758.81 22
3758.96 24
3759.10 28
3759.24 34
3759.38 39
3759.52 45
3759.66 48
3759.80 49
3759.94 48
3760.08 45
3760.22 41
3760.36 37
3760.50 32
3760.64 28
3760.78 25
3760.92 22
3761.06 20
3761.20 18
3761.35 16
3761.49 13
3761.63 11
3761.77 10
3761.91 8
3762.05 8
3762.19 10
3762.33 13
3762.47 16
3762.61 21
3762.75 26
3762.89 31
3763.03 34
3763.17 37
3763.31 38
3763.46 38
3763.60 37
3763.74 35
3763.88 33
3764.02 32
3764.16 32
3764.30 32
3764.44 33
3764.58 34
3764.72 36
3764.86 37
3765.00 38
3765.14 39
3765.28 40
3765.42 40
3765.57 40
3765.71 40
3765.85 40
3765.99 40
3766.13 40
3766.27 41
3766.41 42
3766.55 43
3766.69 44
3766.83 45
3766.97 45
3767.11 45
3767.25 44
3767.39 42
3767.54 41
3767.68 39
3767.82 38
3767.96 37
3768.10 37
3768.24 37
3768.38 37
3768.52 37
3768.66 36
3768.80 35
3768.94 33
3769.08 30
3769.22 28
3769.37 26
3769.51 25
3769.65 23
3769.79 22
3769.93 21
3770.07 19
3770.21 18
3770.35 16
3770.49 15
3770.63 15
3770.77 16
3770.91 18
3771.05 20
3771.20 22
3771.34 24
3771.48 26
3771.62 27
3771.76 27
3771.90 27
3772.04 27
3772.18 28
3772.32 29
3772.46 30
3772.60 31
3772.74 32
3772.89 34
3773.03 35
3773.17 36
3773.31 37
3773.45 39
3773.59 40
3773.73 41
3773.87 42
3774.01 43
3774.15 44
3774.29 45
3774.44 46
3774.58 48
3774.72 50
3774.86 52
3775.00 53
3775.14 53
3775.28 52
3775.42 50
3775.56 46
3775.70 41
3775.84 35
3775.98 30
3776.13 24
3776.27 19
3776.41 14
3776.55 9
3776.69 4
3776.83 0
3776.97 0
3777.11 0
3777.25 0
3777.39 0
3777.53 0
3777.68 0
3777.82 0
3777.96 0
3778.10 4
3778.24 11
3778.38 19
3778.52 27
3778.66 34
3778.80 40
3778.94 44
3779.09 46
3779.23 46
3779.37 44
3779.51 42
3779.65 40
3779.79 38
3779.93 37
3780.07 36
3780.21 36
3780.35 35
3780.50 33
3780.64 30
3780.78 25
3780.92 19
3781.06 13
3781.20 8
3781.34 5
3781.48 4
3781.62 6
3781.76 8
3781.90 11
3782.05 14
3782.19 15
3782.33 16
3782.47 15
3782.61 15
3782.75 15
3782.89 15
3783.03 17
3783.17 20
3783.32 23
3783.46 26
3783.60 29
3783.74 32
3783.88 35
3784.02 38
3784.16 40
3784.30 42
3784.44 44
3784.58 45
3784.73 45
3784.87 44
3785.01 41
3785.15 37
3785.29 33
3785.43 28
3785.57 24
3785.71 20
3785.85 18
3786.00 16
3786.14 16
3786.28 16
3786.42 16
3786.56 17
3786.70 18
3786.84 19
3786.98 19
3787.12 19
3787.27 18
3787.41 17
3787.55 15
3787.69 14
3787.83 14
3787.97 15
3788.11 18
3788.25 21
3788.39 26
3788.54 31
3788.68 35
3788.82 37
3788.96 37
3789.10 34
3789.24 29
3789.38 24
3789.52 18
3789.66 12
3789.81 8
3789.95 6
3790.09 6
3790.23 7
3790.37 11
3790.51 16
3790.65 23
3790.79 30
3790.94 38
3791.08 45
3791.22 51
3791.36 55
3791.50 57
3791.64 58
3791.78 57
3791.92 56
3792.06 54
3792.21 51
3792.35 49
3792.49 47
3792.63 45
3792.77 43
3792.91 41
3793.05 40
3793.19 39
3793.34 39
3793.48 40
3793.62 42
3793.76 44
3793.90 46
3794.04 47
3794.18 47
3794.32 46
3794.47 45
3794.61 43
3794.75 41
3794.89 40
3795.03 40
3795.17 40
3795.31 40
3795.45 40
3795.60 39
3795.74 38
3795.88 36
3796.02 35
3796.16 34
3796.30 34
3796.44 36
3796.58 39
3796.73 42
3796.87 45
3797.01 47
3797.15 47
3797.29 46
3797.43 44
3797.57 42
3797.71 41
3797.86 42
3798.00 45
3798.14 49
3798.28 54
3798.42 58
3798.56 60
3798.70 61
3798.85 60
3798.99 59
3799.13 58
3799.27 58
3799.41 59
3799.55 60
3799.69 62
3799.83 63
3799.98 62
3800.12 60
3800.26 56
3800.40 52
3800.54 48
3800.68 44
3800.82 42
3800.97 41
3801.11 42
3801.25 43
3801.39 43
3801.53 43
3801.67 42
3801.81 40
3801.96 38
3802.10 36
3802.24 35
3802.38 34
3802.52 34
3802.66 34
3802.80 34
3802.94 33
3803.09 32
3803.23 30
3803.37 29
3803.51 27
3803.65 25
3803.79 23
3803.93 20
3804.08 18
3804.22 14
3804.36 11
3804.50 8
3804.64 5
3804.78 5
3804.92 5
3805.07 6
3805.21 8
3805.35 9
3805.49 9
3805.63 9
3805.77 7
3805.92 6
3806.06 5
3806.20 5
3806.34 5
3806.48 5
3806.62 5
3806.76 4
3806.91 3
3807.05 1
3807.19 0
3807.33 0
3807.47 0
3807.61 0
3807.75 0
3807.90 1
3808.04 2
3808.18 3
3808.32 4
3808.46 6
3808.60 8
3808.74 11
3808.89 14
3809.03 16
3809.17 19
3809.31 20
3809.45 21
3809.59 22
3809.74 21
3809.88 20
3810.02 18
3810.16 17
3810.30 16
3810.44 16
3810.58 18
3810.73 20
3810.87 22
3811.01 24
3811.15 24
3811.29 24
3811.43 23
3811.58 21
3811.72 20
3811.86 18
3812.00 17
3812.14 17
3812.28 16
3812.42 15
3812.57 14
3812.71 12
3812.85 10
3812.99 9
3813.13 8
3813.27 8
3813.42 10
3813.56 11
3813.70 13
3813.84 13
3813.98 13
3814.12 11
3814.27 8
3814.41 5
3814.55 2
3814.69 0
3814.83 0
3814.97 0
3815.12 0
3815.26 0
3815.40 0
3815.54 0
3815.68 0
3815.82 0
3815.97 1
3816.11 2
3816.25 3
3816.39 5
3816.53 8
3816.67 11
3816.82 14
3816.96 16
3817.10 19
3817.24 20
3817.38 21
3817.52 22
3817.67 22
3817.81 22
3817.95 22
3818.09 22
3818.23 21
3818.37 21
3818.52 21
3818.66 22
3818.80 23
3818.94 25
3819.08 27
3819.22 28
3819.37 29
3819.51 29
3819.65 28
3819.79 25
3819.93 22
3820.07 19
3820.22 16
3820.36 13
3820.50 11
3820.64 10
3820.78 10
3820.92 11
3821.07 13
3821.21 15
3821.35 18
3821.49 22
3821.63 26
3821.77 30
3821.92 32
3822.06 34
3822.20 34
3822.34 33
3822.48 31
3822.63 29
3822.77 27
3822.91 27
3823.05 27
3823.19 28
3823.33 30
3823.48 32
3823.62 34
3823.76 36
3823.90 37
3824.04 39
3824.19 41
3824.33 44
3824.47 48
3824.61 53
3824.75 58
3824.89 61
3825.04 63
3825.18 63
3825.32 61
3825.46 57
3825.60 53
3825.75 48
3825.89 43
3826.03 38
3826.17 33
3826.31 28
3826.45 23
3826.60 19
3826.74 16
3826.88 14
3827.02 14
3827.16 16
3827.31 20
3827.45 26
3827.59 33
3827.73 39
3827.87 43
3828.01 46
3828.16 47
3828.30 46
3828.44 44
3828.58 41
3828.72 39
3828.87 38
3829.01 37
3829.15 36
3829.29 35
3829.43 33
3829.58 31
3829.72 29
3829.86 27
3830.00 27
3830.14 27
3830.28 29
3830.43 32
3830.57 35
3830.71 38
3830.85 40
3830.99 41
3831.14 40
3831.28 39
3831.42 36
3831.56 34
3831.70 31
3831.85 29
3831.99 29
3832.13 29
3832.27 30
3832.41 32
3832.56 34
3832.70 35
3832.84 36
3832.98 37
3833.12 37
3833.27 37
3833.41 38
3833.55 39
3833.69 40
3833.83 42
3833.98 45
3834.12 47
3834.26 50
3834.40 52
3834.54 54
3834.69 54
3834.83 52
3834.97 49
3835.11 45
3835.25 40
3835.40 36
3835.54 31
3835.68 27
3835.82 23
3835.96 20
3836.11 18
3836.25 16
3836.39 15
3836.53 15
3836.67 15
3836.82 15
3836.96 15
3837.10 16
3837.24 17
3837.38 18
3837.53 20
3837.67 22
3837.81 24
3837.95 28
3838.09 32
3838.24 36
3838.38 41
3838.52 46
3838.66 50
3838.80 53
3838.95 55
3839.09 56
3839.23 56
3839.37 55
3839.51 54
3839.66 54
3839.80 53
3839.94 52
3840.08 51
3840.23 49
3840.37 47
3840.51 45
3840.65 44
3840.79 43
3840.94 42
3841.08 43
3841.22 43
3841.36 44
3841.50 45
3841.65 45
3841.79 45
3841.93 45
3842.07 46
3842.21 46
3842.36 46
3842.50 46
3842.64 46
3842.78 45
3842.93 43
3843.07 41
3843.21 37
3843.35 33
3843.49 29
3843.64 26
3843.78 23
3843.92 22
3844.06 22
3844.21 23
3844.35 25
3844.49 28
3844.63 30
3844.77 32
3844.92 34
3845.06 34
3845.20 34
3845.34 35
3845.48 36
3845.63 38
3845.77 42
3845.91 48
3846.05 54
3846.20 61
3846.34 66
3846.48 69
3846.62 70
3846.76 67
3846.91 62
3847.05 55
3847.19 48
3847.33 42
3847.48 38
3847.62 36
3847.76 36
3847.90 37
3848.04 39
3848.19 42
3848.33 43
3848.47 44
3848.61 43
3848.76 42
3848.90 41
3849.04 41
3849.18 42
3849.32 44
3849.47 47
3849.61 50
3849.75 52
3849.89 53
3850.04 52
3850.18 49
3850.32 46
3850.46 42
3850.61 39
3850.75 38
3850.89 38
3851.03 40
3851.17 42
3851.32 45
3851.46 47
3851.60 48
3851.74 47
3851.89 45
3852.03 40
3852.17 35
3852.31 29
3852.46 24
3852.60 20
3852.74 18
3852.88 17
3853.02 18
3853.17 21
3853.31 23
3853.45 25
3853.59 27
3853.74 28
3853.88 28
3854.02 27
3854.16 26
3854.31 24
3854.45 22
3854.59 21
3854.73 19
3854.88 18
3855.02 17
3855.16 16
3855.30 15
3855.44 14
3855.59 13
3855.73 11
3855.87 9
3856.01 7
3856.16 5
3856.30 3
3856.44 2
3856.58 2
3856.73 3
3856.87 4
3857.01 7
3857.15 9
3857.30 12
3857.44 14
3857.58 16
3857.72 18
3857.87 19
3858.01 19
3858.15 19
3858.29 18
3858.44 18
3858.58 17
3858.72 17
3858.86 18
3859.01 19
3859.15 20
3859.29 21
3859.43 23
3859.57 25
3859.72 26
3859.86 28
3860.00 29
3860.14 31
3860.29 32
3860.43 33
3860.57 34
3860.71 35
3860.86 35
3861.00 34
3861.14 31
3861.28 27
3861.43 22
3861.57 16
3861.71 11
3861.85 6
3862.00 2
3862.14 0
3862.28 0
3862.42 0
3862.57 0
3862.71 1
3862.85 4
3862.99 8
3863.14 11
3863.28 14
3863.42 17
3863.56 19
3863.71 20
3863.85 20
3863.99 20
3864.13 20
3864.28 21
3864.42 23
3864.56 26
3864.70 30
3864.85 33
3864.99 36
3865.13 37
3865.28 37
3865.42 36
3865.56 35
3865.70 33
3865.85 31
3865.99 29
3866.13 27
3866.27 25
3866.42 22
3866.56 19
3866.70 17
3866.84 14
3866.99 13
3867.13 14
3867.27 16
3867.41 20
3867.56 25
3867.70 31
3867.84 37
3867.98 43
3868.13 47
3868.27 50
3868.41 51
3868.55 49
3868.70 46
3868.84 42
3868.98 37
3869.13 33
3869.27 30
3869.41 28
3869.55 28
3869.70 28
3869.84 28
3869.98 28
3870.12 27
3870.27 27
3870.41 26
3870.55 27
3870.69 29
3870.84 33
3870.98 38
3871.12 43
3871.27 49
3871.41 54
3871.55 58
3871.69 59
3871.84 59
3871.98 57
3872.12 55
3872.26 53
3872.41 52
3872.55 51
3872.69 51
3872.83 51
3872.98 49
3873.12 47
3873.26 43
3873.41 39
3873.55 35
3873.69 32
3873.83 30
3873.98 29
3874.12 30
3874.26 31
3874.40 33
3874.55 35
3874.69 38
3874.83 41
3874.98 43
3875.12 46
3875.26 49
3875.40 50
3875.55 51
3875.69 51
3875.83 50
3875.97 48
3876.12 46
3876.26 44
3876.40 43
3876.55 42
3876.69 41
3876.83 39
3876.97 38
3877.12 37
3877.26 37
3877.40 37
3877.55 38
3877.69 41
3877.83 44
3877.97 47
3878.12 48
3878.26 48
3878.40 46
3878.54 42
3878.69 37
3878.83 31
3878.97 25
3879.12 19
3879.26 15
3879.40 11
3879.54 9
3879.69 7
3879.83 7
3879.97 6
3880.12 6
3880.26 6
3880.40 5
3880.54 3
3880.69 1
3880.83 0
3880.97 0
3881.12 0
3881.26 0
3881.40 0
3881.54 0
3881.69 0
3881.83 1
3881.97 5
3882.12 9
3882.26 12
3882.40 14
3882.54 17
3882.69 18
3882.83 20
3882.97 22
3883.12 26
3883.26 30
3883.40 35
3883.54 41
3883.69 48
3883.83 55
3883.97 64
3884.12 72
3884.26 81
3884.40 88
3884.54 94
3884.69 98
3884.83 99
3884.97 98
3885.12 95
3885.26 90
3885.40 85
3885.55 81
3885.69 78
3885.83 79
3885.97 81
3886.12 85
3886.26 90
3886.40 94
3886.55 98
3886.69 99
3886.83 97
3886.97 95
3887.12 91
3887.26 88
3887.40 86
3887.55 84
3887.69 84
3887.83 83
3887.98 83
3888.12 81
3888.26 77
3888.40 73
3888.55 68
3888.69 62
3888.83 57
3888.98 53
3889.12 50
3889.26 48
3889.41 47
3889.55 45
3889.69 44
3889.83 41
3889.98 38
3890.12 35
3890.26 33
3890.41 31
3890.55 31
3890.69 34
3890.84 37
3890.98 42
3891.12 47
3891.26 51
3891.41 54
3891.55 56
3891.69 56
3891.84 56
3891.98 56
3892.12 57
3892.27 59
3892.41 61
3892.55 64
3892.70 67
3892.84 69
3892.98 69
3893.12 68
3893.27 66
3893.41 64
3893.55 63
3893.70 62
3893.84 62
3893.98 63
3894.13 64
3894.27 65
3894.41 66
3894.56 66
3894.70 65
3894.84 64
3894.98 62
3895.13 60
3895.27 58
3895.41 56
3895.56 55
3895.70 55
3895.84 56
3895.99 57
3896.13 58
3896.27 58
3896.42 56
3896.56 54
3896.70 50
3896.85 44
3896.99 39
3897.13 33
3897.27 29
3897.42 27
3897.56 26
3897.70 27
3897.85 27
3897.99 28
3898.13 27
3898.28 25
3898.42 22
3898.56 19
3898.71 16
3898.85 15
3898.99 15
3899.14 16
3899.28 18
3899.42 21
3899.57 22
3899.71 24
3899.85 24
3900.00 25
3900.14 26
3900.28 27
3900.42 29
3900.57 32
3900.71 35
3900.85 37
3901.00 38
3901.14 38
3901.28 35
3901.43 31
3901.57 25
3901.71 19
3901.86 14
3902.00 10
3902.14 8
3902.29 8
3902.43 10
3902.57 12
3902.72 14
3902.86 15
3903.00 16
3903.15 15
3903.29 15
3903.43 14
3903.58 13
3903.72 14
3903.86 15
3904.01 17
3904.15 20
3904.29 22
3904.44 24
3904.58 25
3904.72 25
3904.87 25
3905.01 23
3905.15 21
3905.30 20
3905.44 18
3905.58 18
3905.73 18
3905.87 20
3906.01 23
3906.16 28
3906.30 32
3906.44 37
3906.59 40
3906.73 43
3906.87 44
3907.02 43
3907.16 41
3907.30 39
3907.45 35
3907.59 32
3907.73 29
3907.88 26
3908.02 25
3908.16 24
3908.31 25
3908.45 27
3908.59 30
3908.74 34
3908.88 40
3909.02 46
3909.17 52
3909.31 57
3909.45 61
3909.60 62
3909.74 62
3909.88 60
3910.03 58
3910.17 55
3910.31 54
3910.46 54
3910.60 54
3910.74 55
3910.89 56
3911.03 56
3911.17 56
3911.32 54
3911.46 52
3911.60 49
3911.75 46
3911.89 43
3912.03 40
3912.18 38
3912.32 37
3912.46 36
3912.61 35
3912.75 35
3912.89 34
3913.04 33
3913.18 31
3913.32 28
3913.47 24
3913.61 20
3913.75 16
3913.90 12
3914.04 10
3914.19 10
3914.33 12
3914.47 16
3914.62 22
3914.76 30
3914.90 39
3915.05 46
3915.19 52
3915.33 56
3915.48 56
3915.62 54
3915.76 51
3915.91 45
3916.05 40
3916.19 34
3916.34 29
3916.48 25
3916.62 21
3916.77 19
3916.91 17
3917.05 16
3917.20 17
3917.34 18
3917.49 20
3917.63 22
3917.77 24
3917.92 26
3918.06 27
3918.20 27
3918.35 27
3918.49 28
3918.63 29
3918.78 32
3918.92 36
3919.06 41
3919.21 46
3919.35 50
3919.49 53
3919.64 55
3919.78 55
3919.93 54
3920.07 53
3920.21 51
3920.36 49
3920.50 47
3920.64 45
3920.79 43
3920.93 41
3921.07 38
3921.22 35
3921.36 32
3921.51 29
3921.65 26
3921.79 25
3921.94 24
3922.08 23
3922.22 24
3922.37 25
3922.51 26
3922.65 28
3922.80 30
3922.94 32
3923.08 33
3923.23 33
3923.37 32
3923.52 30
3923.66 27
3923.80 23
3923.95 18
3924.09 13
3924.23 9
3924.38 4
3924.52 1
3924.66 0
3924.81 0
3924.95 0
3925.10 3
3925.24 8
3925.38 16
3925.53 24
3925.67 32
3925.81 39
3925.96 44
3926.10 47
3926.25 47
3926.39 45
3926.53 42
3926.68 38
3926.82 35
3926.96 33
3927.11 33
3927.25 36
3927.39 39
3927.54 44
3927.68 48
3927.83 52
3927.97 55
3928.11 55
3928.26 54
3928.40 52
3928.54 49
3928.69 44
3928.83 39
3928.98 34
3929.12 29
3929.26 24
3929.41 20
3929.55 17
3929.69 16
3929.84 15
3929.98 16
3930.13 17
3930.27 19
3930.41 20
3930.56 21
3930.70 21
3930.84 21
3930.99 21
3931.13 22
3931.28 23
3931.42 24
3931.56 26
3931.71 27
3931.85 28
3931.99 27
3932.14 26
3932.28 25
3932.43 24
3932.57 23
3932.71 22
3932.86 20
3933.00 18
3933.14 15
3933.29 11
3933.43 7
3933.58 3
3933.72 0
3933.86 0
3934.01 0
3934.15 3
3934.30 8
3934.44 13
3934.58 19
3934.73 24
3934.87 29
3935.01 33
3935.16 37
3935.30 40
3935.45 42
3935.59 43
3935.73 43
3935.88 41
3936.02 37
3936.17 33
3936.31 29
3936.45 24
3936.60 20
3936.74 17
3936.88 15
3937.03 12
3937.17 9
3937.32 5
3937.46 2
3937.60 0
3937.75 0
3937.89 0
3938.04 0
3938.18 0
3938.32 0
3938.47 3
3938.61 8
3938.76 13
3938.90 18
3939.04 22
3939.19 26
3939.33 29
3939.48 30
3939.62 30
3939.76 28
3939.91 25
3940.05 21
3940.19 16
3940.34 11
3940.48 7
3940.63 4
3940.77 3
3940.91 3
3941.06 6
3941.20 9
3941.35 14
3941.49 20
3941.63 27
3941.78 33
3941.92 38
3942.07 42
3942.21 46
3942.35 48
3942.50 50
3942.64 51
3942.79 52
3942.93 52
3943.07 51
3943.22 49
3943.36 45
3943.51 41
3943.65 35
3943.79 28
3943.94 21
3944.08 15
3944.23 10
3944.37 8
3944.51 8
3944.66 10
3944.80 14
3944.95 18
3945.09 22
3945.23 25
3945.38 26
3945.52 26
3945.67 26
3945.81 28
3945.95 31
3946.10 36
3946.24 44
3946.39 55
3946.53 67
3946.67 79
3946.82 92
3946.96 104
3947.11 116
3947.25 127
3947.40 137
3947.54 145
3947.68 152
3947.83 157
3947.97 161
3948.12 164
3948.26 167
3948.40 170
3948.55 175
3948.69 181
3948.84 190
3948.98 200
3949.12 210
3949.27 222
3949.41 233
3949.56 244
3949.70 254
3949.84 264
3949.99 271
3950.13 277
3950.28 281
3950.42 283
3950.57 282
3950.71 279
3950.85 276
3951.00 273
3951.14 271
3951.29 271
3951.43 271
3951.57 272
3951.72 274
3951.86 277
3952.01 279
3952.15 281
3952.29 282
3952.44 282
3952.58 281
3952.73 277
3952.87 271
3953.02 263
3953.16 253
3953.30 241
3953.45 229
3953.59 218
3953.74 208
3953.88 198
3954.03 189
3954.17 179
3954.31 169
3954.46 157
3954.60 145
3954.75 133
3954.89 121
3955.03 111
3955.18 102
3955.32 96
3955.47 92
3955.61 90
3955.76 88
3955.90 87
3956.04 85
3956.19 82
3956.33 78
3956.48 73
3956.62 67
3956.77 61
3956.91 54
3957.05 48
3957.20 43
3957.34 39
3957.49 36
3957.63 33
3957.77 31
3957.92 30
3958.06 29
3958.21 29
3958.35 28
3958.50 28
3958.64 27
3958.78 27
3958.93 26
3959.07 26
3959.22 26
3959.36 27
3959.51 28
3959.65 30
3959.79 32
3959.94 33
3960.08 34
3960.23 34
3960.37 33
3960.52 32
3960.66 31
3960.80 31
3960.95 31
3961.09 31
3961.24 32
3961.38 33
3961.53 34
3961.67 35
3961.82 36
3961.96 37
3962.10 37
3962.25 37
3962.39 37
3962.54 38
3962.68 38
3962.83 39
3962.97 40
3963.11 40
3963.26 39
3963.40 38
3963.55 36
3963.69 34
3963.84 32
3963.98 31
3964.12 30
3964.27 31
3964.41 31
3964.56 32
3964.70 32
3964.85 31
3964.99 29
3965.14 26
3965.28 23
3965.42 20
3965.57 19
3965.71 19
3965.86 20
3966.00 21
3966.15 22
3966.29 22
3966.44 21
3966.58 18
3966.72 14
3966.87 10
3967.01 5
3967.16 2
3967.30 0
3967.45 0
3967.59 2
3967.74 6
3967.88 11
3968.02 16
3968.17 21
3968.31 26
3968.46 28
3968.60 29
3968.75 28
3968.89 27
3969.04 24
3969.18 22
3969.32 19
3969.47 18
3969.61 17
3969.76 16
3969.90 17
3970.05 17
3970.19 18
3970.34 19
3970.48 19
3970.62 19
3970.77 17
3970.91 15
3971.06 11
3971.20 7
3971.35 3
3971.49 0
3971.64 0
3971.78 0
3971.93 0
3972.07 0
3972.21 0
3972.36 0
3972.50 0
3972.65 0
3972.79 0
3972.94 4
3973.08 10
3973.23 16
3973.37 23
3973.51 29
3973.66 34
3973.80 38
3973.95 42
3974.09 43
3974.24 44
3974.38 43
3974.53 42
3974.67 40
3974.82 38
3974.96 36
3975.11 33
3975.25 31
3975.39 28
3975.54 25
3975.68 21
3975.83 16
3975.97 11
3976.12 6
3976.26 2
3976.41 0
3976.55 0
3976.70 0
3976.84 0
3976.98 5
3977.13 11
3977.27 18
3977.42 25
3977.56 30
3977.71 34
3977.85 36
3978.00 35
3978.14 33
3978.29 29
3978.43 25
3978.58 21
3978.72 18
3978.86 16
3979.01 14
3979.15 13
3979.30 13
3979.44 12
3979.59 12
3979.73 13
3979.88 15
3980.02 18
3980.17 23
3980.31 27
3980.46 31
3980.60 33
3980.75 34
3980.89 32
3981.03 29
3981.18 26
3981.32 22
3981.47 19
3981.61 18
3981.76 18
3981.90 18
3982.05 19
3982.19 20
3982.34 20
3982.48 20
3982.63 20
3982.77 20
3982.92 20
3983.06 21
3983.21 21
3983.35 22
3983.49 22
3983.64 22
3983.78 21
3983.93 20
3984.07 18
3984.22 17
3984.36 16
3984.51 15
3984.65 14
3984.80 14
3984.94 13
3985.09 12
3985.23 11
3985.38 11
3985.52 12
3985.67 13
3985.81 15
3985.96 18
3986.10 19
3986.25 21
3986.39 21
3986.53 21
3986.68 20
3986.82 21
3986.97 22
3987.11 24
3987.26 27
3987.40 30
3987.55 33
3987.69 36
3987.84 37
3987.98 37
3988.13 36
3988.27 35
3988.42 34
3988.56 33
3988.71 32
3988.85 31
3989.00 30
3989.14 28
3989.29 27
3989.43 25
3989.58 24
3989.72 22
3989.87 20
3990.01 18
3990.16 15
3990.30 12
3990.45 9
3990.59 7
3990.73 7
3990.88 9
3991.02 14
3991.17 21
3991.31 29
3991.46 37
3991.60 44
3991.75 48
3991.89 49
3992.04 49
3992.18 47
3992.33 45
3992.47 44
3992.62 44
3992.76 46
3992.91 49
3993.05 52
3993.20 55
3993.34 56
3993.49 56
3993.63 55
3993.78 52
3993.92 49
3994.07 45
3994.21 42
3994.36 39
3994.50 38
3994.65 37
3994.79 38
3994.94 39
3995.08 41
3995.23 43
3995.37 45
3995.52 45
3995.66 45
3995.81 43
3995.95 41
3996.10 38
3996.24 35
3996.39 31
3996.53 28
3996.68 24
3996.82 21
3996.97 19
3997.11 17
3997.26 17
3997.40 17
3997.55 19
3997.69 22
3997.84 25
3997.98 27
3998.13 28
3998.27 27
3998.42 26
3998.56 23
3998.71 20
3998.85 18
3999.00 17
3999.14 18
3999.29 20
3999.43 23
3999.58 26
3999.72 29
3999.87 30
4000.01 30
4000.16 28
4000.30 26
4000.45 23
4000.59 19
4000.74 16
4000.88 13
4001.03 11
4001.17 10
4001.32 10
4001.46 11
4001.61 12
4001.75 13
4001.90 13
4002.04 13
4002.19 12
4002.33 11
4002.48 10
4002.62 10
4002.77 11
4002.91 12
4003.06 13
4003.20 15
4003.35 17
4003.49 19
4003.64 21
4003.78 24
4003.93 28
4004.07 31
4004.22 34
4004.36 36
4004.51 37
4004.65 38
4004.80 38
4004.94 38
4005.09 38
4005.23 39
4005.38 39
4005.52 39
4005.67 37
4005.81 35
4005.96 32
4006.10 28
4006.25 24
4006.40 20
4006.54 16
4006.69 13
4006.83 11
4006.98 8
4007.12 6
4007.27 4
4007.41 1
4007.56 0
4007.70 0
4007.85 0
4007.99 0
4008.14 0
4008.28 0
4008.43 0
4008.57 0
4008.72 2
4008.86 5
4009.01 7
4009.15 9
4009.30 10
4009.44 11
4009.59 12
4009.73 14
4009.88 17
4010.02 20
4010.17 23
4010.31 26
4010.46 28
4010.61 28
4010.75 28
4010.90 28
4011.04 27
4011.19 28
4011.33 29
4011.48 31
4011.62 34
4011.77 36
4011.91 38
4012.06 39
4012.20 39
4012.35 37
4012.49 35
4012.64 33
4012.78 31
4012.93 29
4013.07 29
4013.22 30
4013.37 32
4013.51 34
4013.66 37
4013.80 39
4013.95 41
4014.09 42
4014.24 42
4014.38 41
4014.53 41
4014.67 40
4014.82 41
4014.96 43
4015.11 46
4015.25 50
4015.40 55
4015.54 60
4015.69 65
4015.84 69
4015.98 72
4016.13 74
4016.27 75
4016.42 74
4016.56 72
4016.71 69
4016.85 64
4017.00 57
4017.14 50
4017.29 44
4017.43 38
4017.58 35
4017.72 34
4017.87 35
4018.02 38
4018.16 43
4018.31 47
4018.45 50
4018.60 52
4018.74 54
4018.89 55
4019.03 56
4019.18 57
4019.32 60
4019.47 64
4019.61 69
4019.76 73
4019.91 76
4020.05 77
4020.20 77
4020.34 75
4020.49 73
4020.63 70
4020.78 67
4020.92 65
4021.07 64
4021.21 64
4021.36 64
4021.50 64
4021.65 64
4021.80 63
4021.94 62
4022.09 62
4022.23 62
4022.38 62
4022.52 63
4022.67 63
4022.81 64
4022.96 64
4023.10 63
4023.25 62
4023.40 60
4023.54 59
4023.69 58
4023.83 59
4023.98 61
4024.12 63
4024.27 66
4024.41 69
4024.56 71
4024.70 71
4024.85 70
4025.00 69
4025.14 67
4025.29 66
4025.43 64
4025.58 63
4025.72 62
4025.87 61
4026.01 58
4026.16 56
4026.30 53
4026.45 52
4026.60 51
4026.74 52
4026.89 53
4027.03 55
4027.18 57
4027.32 57
4027.47 55
4027.61 53
4027.76 49
4027.91 45
4028.05 43
4028.20 41
4028.34 41
4028.49 41
4028.63 43
4028.78 44
4028.92 44
4029.07 43
4029.22 41
4029.36 38
4029.51 36
4029.65 33
4029.80 31
4029.94 30
4030.09 29
4030.23 29
4030.38 28
4030.53 28
4030.67 29
4030.82 30
4030.96 31
4031.11 33
4031.25 34
4031.40 36
4031.54 37
4031.69 38
4031.84 38
4031.98 37
4032.13 36
4032.27 35
4032.42 33
4032.56 32
4032.71 30
4032.86 30
4033.00 29
4033.15 29
4033.29 29
4033.44 29
4033.58 27
4033.73 25
4033.87 22
4034.02 18
4034.17 15
4034.31 12
4034.46 10
4034.60 9
4034.75 7
4034.89 6
4035.04 4
4035.19 1
4035.33 0
4035.48 0
4035.62 0
4035.77 0
4035.91 0
4036.06 0
4036.21 0
4036.35 0
4036.50 5
4036.64 10
4036.79 16
4036.93 22
4037.08 28
4037.23 33
4037.37 36
4037.52 38
4037.66 39
4037.81 39
4037.95 38
4038.10 37
4038.25 36
4038.39 36
4038.54 36
4038.68 36
4038.83 36
4038.97 36
4039.12 35
4039.27 34
4039.41 34
4039.56 34
4039.70 35
4039.85 35
4039.99 36
4040.14 35
4040.29 34
4040.43 32
4040.58 28
4040.72 25
4040.87 22
4041.01 20
4041.16 19
4041.31 20
4041.45 22
4041.60 24
4041.74 26
4041.89 29
4042.03 33
4042.18 38
4042.33 45
4042.47 53
4042.62 61
4042.76 69
4042.91 76
4043.06 81
4043.20 83
4043.35 83
4043.49 80
4043.64 76
4043.78 72
4043.93 68
4044.08 64
4044.22 61
4044.37 58
4044.51 57
4044.66 57
4044.81 57
4044.95 57
4045.10 57
4045.24 57
4045.39 56
4045.53 55
4045.68 53
4045.83 49
4045.97 46
4046.12 42
4046.26 37
4046.41 32
4046.56 28
4046.70 23
4046.85 19
4046.99 15
4047.14 12
4047.29 9
4047.43 7
4047.58 6
4047.72 5
4047.87 5
4048.01 7
4048.16 10
4048.31 14
4048.45 18
4048.60 23
4048.74 28
4048.89 33
4049.04 36
4049.18 37
4049.33 38
4049.47 38
4049.62 37
4049.77 37
4049.91 37
4050.06 37
4050.20 38
4050.35 39
4050.50 39
4050.64 39
4050.79 39
4050.93 39
4051.08 38
4051.22 38
4051.37 37
4051.52 36
4051.66 34
4051.81 32
4051.95 30
4052.10 28
4052.25 27
4052.39 27
4052.54 28
4052.68 30
4052.83 32
4052.98 35
4053.12 37
4053.27 37
4053.41 37
4053.56 37
4053.71 36
4053.85 34
4054.00 33
4054.14 32
4054.29 31
4054.44 31
4054.58 32
4054.73 34
4054.87 37
4055.02 41
4055.17 45
4055.31 49
4055.46 52
4055.60 54
4055.75 54
4055.90 53
4056.04 52
4056.19 50
4056.34 48
4056.48 45
4056.63 41
4056.77 36
4056.92 32
4057.07 27
4057.21 24
4057.36 22
4057.50 21
4057.65 22
4057.80 24
4057.94 26
4058.09 29
4058.23 32
4058.38 36
4058.53 40
4058.67 45
4058.82 50
4058.96 55
4059.11 59
4059.26 61
4059.40 62
4059.55 60
4059.69 57
4059.84 52
4059.99 47
4060.13 43
4060.28 39
4060.43 37
4060.57 37
4060.72 38
4060.86 39
4061.01 41
4061.16 43
4061.30 45
4061.45 48
4061.59 51
4061.74 55
4061.89 60
4062.03 64
4062.18 68
4062.33 72
4062.47 76
4062.62 79
4062.76 81
4062.91 81
4063.06 80
4063.20 78
4063.35 73
4063.49 66
4063.64 59
4063.79 50
4063.93 42
4064.08 35
4064.23 30
4064.37 26
4064.52 23
4064.66 21
4064.81 20
4064.96 19
4065.10 19
4065.25 19
4065.40 20
4065.54 21
4065.69 24
4065.83 28
4065.98 32
4066.13 35
4066.27 39
4066.42 41
4066.56 43
4066.71 43
4066.86 43
4067.00 42
4067.15 41
4067.30 39
4067.44 37
4067.59 34
4067.73 31
4067.88 28
4068.03 24
4068.17 21
4068.32 19
4068.47 17
4068.61 17
4068.76 18
4068.91 20
4069.05 22
4069.20 24
4069.34 25
4069.49 24
4069.64 23
4069.78 21
4069.93 18
4070.08 16
4070.22 15
4070.37 16
4070.51 18
4070.66 21
4070.81 26
4070.95 30
4071.10 34
4071.25 37
4071.39 39
4071.54 40
4071.68 40
4071.83 39
4071.98 39
4072.12 38
4072.27 39
4072.42 40
4072.56 43
4072.71 46
4072.86 50
4073.00 55
4073.15 59
4073.29 64
4073.44 67
4073.59 70
4073.73 71
4073.88 71
4074.03 71
4074.17 71
4074.32 72
4074.47 74
4074.61 77
4074.76 82
4074.90 87
4075.05 93
4075.20 99
4075.34 103
4075.49 106
4075.64 107
4075.78 105
4075.93 102
4076.08 97
4076.22 92
4076.37 87
4076.51 82
4076.66 78
4076.81 74
4076.95 71
4077.10 68
4077.25 65
4077.39 63
4077.54 61
4077.69 59
4077.83 56
4077.98 54
4078.13 51
4078.27 49
4078.42 47
4078.56 46
4078.71 46
4078.86 47
4079.00 47
4079.15 47
4079.30 47
4079.44 47
4079.59 47
4079.74 47
4079.88 48
4080.03 51
4080.18 54
4080.32 57
4080.47 59
4080.62 60
4080.76 59
4080.91 58
4081.06 57
4081.20 57
4081.35 57
4081.49 58
4081.64 60
4081.79 62
4081.93 63
4082.08 64
4082.23 63
4082.37 62
4082.52 60
4082.67 58
4082.81 57
4082.96 56
4083.11 56
4083.25 57
4083.40 57
4083.55 56
4083.69 55
4083.84 52
4083.99 50
4084.13 47
4084.28 45
4084.43 44
4084.57 45
4084.72 47
4084.86 51
4085.01 56
4085.16 62
4085.30 68
4085.45 73
4085.60 77
4085.74 79
4085.89 79
4086.04 76
4086.18 72
4086.33 66
4086.48 61
4086.62 55
4086.77 51
4086.92 46
4087.06 42
4087.21 39
4087.36 36
4087.50 34
4087.65 34
4087.80 36
4087.94 39
4088.09 43
4088.24 48
4088.38 52
4088.53 55
4088.68 56
4088.82 56
4088.97 54
4089.12 52
4089.26 50
4089.41 48
4089.56 46
4089.70 45
4089.85 43
4090.00 41
4090.14 40
4090.29 39
4090.44 39
4090.58 39
4090.73 41
4090.88 43
4091.02 46
4091.17 49
4091.32 51
4091.46 54
4091.61 55
4091.76 56
4091.90 55
4092.05 53
4092.20 49
4092.34 45
4092.49 40
4092.64 36
4092.78 32
4092.93 31
4093.08 31
4093.22 34
4093.37 38
4093.52 42
4093.66 47
4093.81 50
4093.96 53
4094.10 55
4094.25 55
4094.40 56
4094.54 56
4094.69 56
4094.84 56
4094.98 55
4095.13 55
4095.28 55
4095.42 56
4095.57 58
4095.72 61
4095.86 64
4096.01 67
4096.16 69
4096.30 70
4096.45 70
4096.60 68
4096.75 66
4096.89 64
4097.04 63
4097.19 62
4097.33 63
4097.48 65
4097.63 67
4097.77 70
4097.92 73
4098.07 74
4098.21 75
4098.36 75
4098.51 74
4098.65 72
4098.80 69
4098.95 66
4099.09 63
4099.24 58
4099.39 53
4099.53 48
4099.68 43
4099.83 38
4099.97 35
4100.12 33
4100.27 34
4100.42 36
4100.56 39
4100.71 43
4100.86 46
4101.00 48
4101.15 49
4101.30 49
4101.44 48
4101.59 47
4101.74 45
4101.88 43
4102.03 42
4102.18 40
4102.32 39
4102.47 39
4102.62 38
4102.77 37
4102.91 37
4103.06 36
4103.21 34
4103.35 32
4103.50 30
4103.65 28
4103.79 27
4103.94 27
4104.09 28
4104.23 28
4104.38 30
4104.53 31
4104.67 32
4104.82 34
4104.97 36
4105.12 39
4105.26 42
4105.41 44
4105.56 46
4105.70 47
4105.85 47
4106.00 45
4106.14 43
4106.29 40
4106.44 37
4106.58 36
4106.73 35
4106.88 36
4107.03 38
4107.17 42
4107.32 47
4107.47 53
4107.61 58
4107.76 63
4107.91 67
4108.05 70
4108.20 71
4108.35 70
4108.50 69
4108.64 66
4108.79 62
4108.94 58
4109.08 54
4109.23 51
4109.38 48
4109.52 47
4109.67 47
4109.82 48
4109.97 49
4110.11 51
4110.26 52
4110.41 52
4110.55 52
4110.70 50
4110.85 48
4110.99 46
4111.14 43
4111.29 42
4111.44 41
4111.58 42
4111.73 44
4111.88 47
4112.02 52
4112.17 57
4112.32 62
4112.47 67
4112.61 70
4112.76 71
4112.91 70
4113.05 67
4113.20 62
4113.35 56
4113.49 50
4113.64 44
4113.79 40
4113.94 38
4114.08 37
4114.23 37
4114.38 38
4114.52 39
4114.67 41
4114.82 43
4114.97 45
4115.11 49
4115.26 54
4115.41 60
4115.55 65
4115.70 70
4115.85 74
4116.00 75
4116.14 74
4116.29 71
4116.44 66
4116.58 60
4116.73 54
4116.88 50
4117.03 47
4117.17 47
4117.32 50
4117.47 54
4117.61 60
4117.76 66
4117.91 71
4118.06 75
4118.20 76
4118.35 76
4118.50 73
4118.64 69
4118.79 64
4118.94 58
4119.09 52
4119.23 45
4119.38 40
4119.53 35
4119.67 31
4119.82 28
4119.97 27
4120.12 28
4120.26 30
4120.41 34
4120.56 38
4120.70 43
4120.85 46
4121.00 47
4121.15 47
4121.29 45
4121.44 43
4121.59 40
4121.74 37
4121.88 35
4122.03 34
4122.18 33
4122.32 32
4122.47 32
4122.62 31
4122.77 31
4122.91 31
4123.06 30
4123.21 30
4123.35 29
4123.50 30
4123.65 31
4123.80 33
4123.94 36
4124.09 39
4124.24 41
4124.39 42
4124.53 42
4124.68 40
4124.83 36
4124.97 32
4125.12 26
4125.27 21
4125.42 17
4125.56 14
4125.71 12
4125.86 12
4126.01 14
4126.15 17
4126.30 21
4126.45 25
4126.60 30
4126.74 34
4126.89 37
4127.04 39
4127.18 40
4127.33 41
4127.48 40
4127.63 39
4127.77 37
4127.92 35
4128.07 33
4128.22 31
4128.36 31
4128.51 31
4128.66 33
4128.80 35
4128.95 38
4129.10 41
4129.25 45
4129.39 49
4129.54 54
4129.69 60
4129.84 66
4129.98 72
4130.13 78
4130.28 82
4130.43 84
4130.57 84
4130.72 81
4130.87 76
4131.02 69
4131.16 61
4131.31 54
4131.46 47
4131.61 42
4131.75 38
4131.90 35
4132.05 33
4132.19 32
4132.34 31
4132.49 31
4132.64 30
4132.78 29
4132.93 28
4133.08 27
4133.23 25
4133.37 24
4133.52 24
4133.67 24
4133.82 25
4133.96 26
4134.11 28
4134.26 29
4134.41 29
4134.55 29
4134.70 27
4134.85 26
4135.00 25
4135.14 24
4135.29 23
4135.44 23
4135.59 24
4135.73 25
4135.88 25
4136.03 25
4136.18 25
4136.32 25
4136.47 25
4136.62 25
4136.77 27
4136.91 28
4137.06 30
4137.21 30
4137.36 30
4137.50 27
4137.65 23
4137.80 18
4137.95 13
4138.09 9
4138.24 6
4138.39 6
4138.54 7
4138.68 10
4138.83 12
4138.98 15
4139.13 16
4139.27 16
4139.42 14
4139.57 12
4139.72 9
4139.86 8
4140.01 8
4140.16 10
4140.31 13
4140.45 17
4140.60 21
4140.75 24
4140.90 25
4141.04 25
4141.19 23
4141.34 21
4141.49 18
4141.63 16
4141.78 15
4141.93 15
4142.08 17
4142.22 21
4142.37 25
4142.52 29
4142.67 32
4142.82 33
4142.96 32
4143.11 29
4143.26 25
4143.41 19
4143.55 13
4143.70 7
4143.85 2
4144.00 0
4144.14 0
4144.29 0
4144.44 0
4144.59 0
4144.73 1
4144.88 2
4145.03 2
4145.18 1
4145.32 0
4145.47 0
4145.62 0
4145.77 0
4145.92 1
4146.06 4
4146.21 7
4146.36 10
4146.51 14
4146.65 17
4146.80 20
4146.95 22
4147.10 23
4147.24 23
4147.39 23
4147.54 23
4147.69 23
4147.84 23
4147.98 23
4148.13 24
4148.28 25
4148.43 27
4148.57 29
4148.72 30
4148.87 32
4149.02 33
4149.16 33
4149.31 32
4149.46 30
4149.61 28
4149.76 26
4149.90 24
4150.05 23
4150.20 23
4150.35 23
4150.49 24
4150.64 24
4150.79 25
4150.94 25
4151.09 25
4151.23 25
4151.38 25
4151.53 26
4151.68 28
4151.82 31
4151.97 34
4152.12 37
4152.27 41
4152.41 44
4152.56 47
4152.71 49
4152.86 50
4153.01 51
4153.15 51
4153.30 51
4153.45 49
4153.60 47
4153.74 44
4153.89 41
4154.04 38
4154.19 34
4154.34 32
4154.48 30
4154.63 30
4154.78 30
4154.93 33
4155.08 36
4155.22 39
4155.37 43
4155.52 47
4155.67 49
4155.81 51
4155.96 51
4156.11 51
4156.26 49
4156.41 47
4156.55 45
4156.70 44
4156.85 43
4157.00 43
4157.15 43
4157.29 43
4157.44 43
4157.59 43
4157.74 41
4157.88 39
4158.03 37
4158.18 34
4158.33 33
4158.48 33
4158.62 35
4158.77 37
4158.92 40
4159.07 43
4159.22 45
4159.36 46
4159.51 45
4159.66 44
4159.81 42
4159.95 40
4160.10 37
4160.25 35
4160.40 32
4160.55 28
4160.69 25
4160.84 21
4160.99 18
4161.14 16
4161.29 15
4161.43 14
4161.58 15
4161.73 15
4161.88 15
4162.03 15
4162.17 15
4162.32 14
4162.47 14
4162.62 15
4162.77 17
4162.91 20
4163.06 23
4163.21 26
4163.36 28
4163.51 30
4163.65 30
4163.80 31
4163.95 30
4164.10 30
4164.25 30
4164.39 29
4164.54 29
4164.69 29
4164.84 30
4164.99 31
4165.13 33
4165.28 35
4165.43 37
4165.58 41
4165.73 43
4165.87 46
4166.02 48
4166.17 48
4166.32 48
4166.47 47
4166.61 46
4166.76 44
4166.91 43
4167.06 42
4167.21 42
4167.35 42
4167.50 42
4167.65 41
4167.80 40
4167.95 38
4168.09 36
4168.24 33
4168.39 31
4168.54 29
4168.69 29
4168.83 29
4168.98 29
4169.13 30
4169.28 30
4169.43 31
4169.57 31
4169.72 32
4169.87 33
4170.02 35
4170.17 36
4170.31 37
4170.46 36
4170.61 34
4170.76 32
4170.91 29
4171.06 26
4171.20 24
4171.35 24
4171.50 24
4171.65 26
4171.80 27
4171.94 29
4172.09 30
4172.24 31
4172.39 33
4172.54 35
4172.68 38
4172.83 41
4172.98 45
4173.13 49
4173.28 52
4173.43 55
4173.57 56
4173.72 56
4173.87 56
4174.02 54
4174.17 52
4174.31 48
4174.46 43
4174.61 39
4174.76 36
4174.91 34
4175.06 34
4175.20 37
4175.35 40
4175.50 45
4175.65 50
4175.80 53
4175.94 55
4176.09 54
4176.24 52
4176.39 48
4176.54 44
4176.69 39
4176.83 34
4176.98 29
4177.13 26
4177.28 23
4177.43 23
4177.57 24
4177.72 27
4177.87 33
4178.02 39
4178.17 46
4178.32 53
4178.46 59
4178.61 63
4178.76 66
4178.91 67
4179.06 66
4179.21 64
4179.35 60
4179.50 56
4179.65 51
4179.80 46
4179.95 42
4180.09 38
4180.24 35
4180.39 34
4180.54 34
4180.69 35
4180.84 36
4180.98 37
4181.13 37
4181.28 36
4181.43 34
4181.58 31
4181.73 29
4181.87 26
4182.02 24
4182.17 22
4182.32 20
4182.47 19
4182.62 18
4182.76 18
4182.91 18
4183.06 20
4183.21 22
4183.36 26
4183.51 30
4183.65 34
4183.80 38
4183.95 40
4184.10 42
4184.25 43
4184.40 44
4184.54 44
4184.69 44
4184.84 43
4184.99 42
4185.14 41
4185.29 39
4185.43 38
4185.58 37
4185.73 36
4185.88 35
4186.03 34
4186.18 34
4186.32 33
4186.47 33
4186.62 33
4186.77 33
4186.92 34
4187.07 35
4187.21 36
4187.36 38
4187.51 40
4187.66 42
4187.81 44
4187.96 45
4188.10 46
4188.25 46
4188.40 46
4188.55 46
4188.70 45
4188.85 45
4189.00 45
4189.14 46
4189.29 47
4189.44 48
4189.59 50
4189.74 52
4189.89 54
4190.03 56
4190.18 58
4190.33 60
4190.48 61
4190.63 60
4190.78 58
4190.92 55
4191.07 51
4191.22 45
4191.37 40
4191.52 34
4191.67 29
4191.82 24
4191.96 20
4192.11 18
4192.26 17
4192.41 16
4192.56 18
4192.71 20
4192.86 24
4193.00 30
4193.15 36
4193.30 43
4193.45 50
4193.60 55
4193.75 59
4193.89 62
4194.04 62
4194.19 62
4194.34 61
4194.49 59
4194.64 58
4194.79 58
4194.93 59
4195.08 60
4195.23 61
4195.38 62
4195.53 62
4195.68 61
4195.83 59
4195.97 56
4196.12 53
4196.27 49
4196.42 46
4196.57 42
4196.72 40
4196.87 38
4197.01 38
4197.16 39
4197.31 41
4197.46 45
4197.61 49
4197.76 54
4197.91 58
4198.05 62
4198.20 66
4198.35 71
4198.50 76
4198.65 81
4198.80 86
4198.95 92
4199.09 98
4199.24 104
4199.39 110
4199.54 115
4199.69 121
4199.84 127
4199.99 132
4200.13 136
4200.28 139
4200.43 141
4200.58 142
4200.73 143
4200.88 144
4201.03 145
4201.17 148
4201.32 151
4201.47 155
4201.62 159
4201.77 163
4201.92 166
4202.07 169
4202.22 173
4202.36 179
4202.51 188
4202.66 203
4202.81 223
4202.96 249
4203.11 280
4203.26 314
4203.40 350
4203.55 386
4203.70 421
4203.85 456
4204.00 490
4204.15 527
4204.30 567
4204.45 612
4204.59 662
4204.74 715
4204.89 771
4205.04 825
4205.19 876
4205.34 923
4205.49 965
4205.64 1000
4205.78 1028
4205.93 1049
4206.08 1063
4206.23 1068
4206.38 1064
4206.53 1052
4206.68 1032
4206.83 1008
4206.97 981
4207.12 953
4207.27 927
4207.42 903
4207.57 882
4207.72 863
4207.87 844
4208.02 825
4208.16 806
4208.31 786
4208.46 767
4208.61 750
4208.76 733
4208.91 716
4209.06 699
4209.21 680
4209.35 658
4209.50 632
4209.65 603
4209.80 571
4209.95 540
4210.10 509
4210.25 481
4210.40 456
4210.54 433
4210.69 412
4210.84 394
4210.99 376
4211.14 359
4211.29 342
4211.44 325
4211.59 307
4211.73 289
4211.88 272
4212.03 256
4212.18 241
4212.33 228
4212.48 219
4212.63 212
4212.78 208
4212.93 206
4213.07 205
4213.22 206
4213.37 205
4213.52 204
4213.67 202
4213.82 198
4213.97 192
4214.12 185
4214.27 177
4214.41 169
4214.56 162
4214.71 157
4214.86 153
4215.01 152
4215.16 152
4215.31 153
4215.46 153
4215.61 152
4215.75 149
4215.90 143
4216.05 136
4216.20 127
4216.35 119
4216.50 112
4216.65 108
4216.80 106
4216.95 105
4217.09 105
4217.24 105
4217.39 103
4217.54 100
4217.69 97
4217.84 93
4217.99 91
4218.14 90
4218.29 91
4218.43 93
4218.58 97
4218.73 100
4218.88 103
4219.03 106
4219.18 107
4219.33 106
4219.48 105
4219.63 102
4219.78 99
4219.92 96
4220.07 92
4220.22 88
4220.37 84
4220.52 81
4220.67 77
4220.82 73
4220.97 71
4221.12 69
4221.27 68
4221.41 68
4221.56 68
4221.71 69
4221.86 71
4222.01 73
4222.16 74
4222.31 75
4222.46 76
4222.61 76
4222.76 76
4222.90 75
4223.05 74
4223.20 74
4223.35 74
4223.50 75
4223.65 76
4223.80 76
4223.95 76
4224.10 75
4224.25 74
4224.39 72
4224.54 71
4224.69 70
4224.84 69
4224.99 69
4225.14 69
4225.29 68
4225.44 67
4225.59 66
4225.74 65
4225.89 66
4226.03 67
4226.18 69
4226.33 73
4226.48 78
4226.63 84
4226.78 90
4226.93 96
4227.08 101
4227.23 105
4227.38 106
4227.53 106
4227.67 104
4227.82 101
4227.97 97
4228.12 94
4228.27 91
4228.42 88
4228.57 86
4228.72 85
4228.87 84
4229.02 83
4229.17 83
4229.31 82
4229.46 82
4229.61 80
4229.76 79
4229.91 76
4230.06 74
4230.21 70
4230.36 67
4230.51 64
4230.66 62
4230.81 61
4230.96 62
4231.10 64
4231.25 66
4231.40 70
4231.55 74
4231.70 77
4231.85 80
4232.00 81
4232.15 81
4232.30 80
4232.45 78
4232.60 75
4232.75 72
4232.89 69
4233.04 66
4233.19 64
4233.34 62
4233.49 60
4233.64 58
4233.79 56
4233.94 54
4234.09 52
4234.24 51
4234.39 50
4234.54 51
4234.69 52
4234.83 53
4234.98 55
4235.13 58
4235.28 60
4235.43 62
4235.58 63
4235.73 62
4235.88 61
4236.03 57
4236.18 52
4236.33 45
4236.48 37
4236.63 29
4236.78 22
4236.92 17
4237.07 14
4237.22 15
4237.37 18
4237.52 22
4237.67 28
4237.82 33
4237.97 36
4238.12 38
4238.27 38
4238.42 38
4238.57 38
4238.72 38
4238.87 40
4239.01 43
4239.16 48
4239.31 54
4239.46 60
4239.61 67
4239.76 73
4239.91 77
4240.06 79
4240.21 79
4240.36 77
4240.51 72
4240.66 66
4240.81 60
4240.96 54
4241.11 49
4241.25 45
4241.40 42
4241.55 40
4241.70 39
4241.85 38
4242.00 36
4242.15 34
4242.30 32
4242.45 30
4242.60 28
4242.75 27
4242.90 25
4243.05 23
4243.20 22
4243.35 20
4243.49 18
4243.64 16
4243.79 16
4243.94 16
4244.09 17
4244.24 19
4244.39 22
4244.54 24
4244.69 27
4244.84 29
4244.99 32
4245.14 34
4245.29 37
4245.44 39
4245.59 40
4245.74 41
4245.89 41
4246.03 39
4246.18 37
4246.33 35
4246.48 32
4246.63 29
4246.78 26
4246.93 24
4247.08 22
4247.23 20
4247.38 19
4247.53 19
4247.68 19
4247.83 20
4247.98 21
4248.13 23
4248.28 24
4248.43 26
4248.58 28
4248.73 29
4248.87 30
4249.02 30
4249.17 29
4249.32 27
4249.47 25
4249.62 23
4249.77 21
4249.92 19
4250.07 18
4250.22 17
4250.37 16
4250.52 15
4250.67 14
4250.82 13
4250.97 12
4251.12 12
4251.27 12
4251.42 14
4251.57 16
4251.72 19
4251.86 23
4252.01 27
4252.16 31
4252.31 33
4252.46 35
4252.61 35
4252.76 34
4252.91 32
4253.06 31
4253.21 30
4253.36 29
4253.51 30
4253.66 32
4253.81 33
4253.96 35
4254.11 35
4254.26 34
4254.41 32
4254.56 30
4254.71 28
4254.86 27
4255.01 26
4255.16 26
4255.30 26
4255.45 26
4255.60 26
4255.75 24
4255.90 21
4256.05 16
4256.20 11
4256.35 5
4256.50 0
4256.65 0
4256.80 0
4256.95 0
4257.10 0
4257.25 0
4257.40 0
4257.55 0
4257.70 0
4257.85 3
4258.00 10
4258.15 19
4258.30 27
4258.45 34
4258.60 39
4258.75 41
4258.90 40
4259.05 37
4259.20 33
4259.34 28
4259.49 24
4259.64 21
4259.79 20
4259.94 20
4260.09 21
4260.24 23
4260.39 25
4260.54 27
4260.69 28
4260.84 28
4260.99 26
4261.14 24
4261.29 21
4261.44 17
4261.59 14
4261.74 13
4261.89 12
4262.04 12
4262.19 14
4262.34 15
4262.49 16
4262.64 17
4262.79 16
4262.94 15
4263.09 13
4263.24 12
4263.39 12
4263.54 12
4263.69 15
4263.84 18
4263.99 21
4264.14 23
4264.29 24
4264.44 24
4264.58 23
4264.73 21
4264.88 20
4265.03 20
4265.18 21
4265.33 24
4265.48 28
4265.63 32
4265.78 36
4265.93 38
4266.08 39
4266.23 38
4266.38 36
4266.53 33
4266.68 30
4266.83 28
4266.98 27
4267.13 29
4267.28 31
4267.43 34
4267.58 36
4267.73 37
4267.88 37
4268.03 34
4268.18 30
4268.33 25
4268.48 21
4268.63 16
4268.78 13
4268.93 12
4269.08 11
4269.23 12
4269.38 15
4269.53 18
4269.68 22
4269.83 27
4269.98 30
4270.13 33
4270.28 34
4270.43 33
4270.58 31
4270.73 28
4270.88 24
4271.03 20
4271.18 16
4271.33 13
4271.48 12
4271.63 11
4271.78 12
4271.93 14
4272.08 16
4272.23 19
4272.38 22
4272.53 23
4272.68 23
4272.83 22
4272.98 19
4273.13 16
4273.28 14
4273.43 13
4273.58 14
4273.73 18
4273.88 24
4274.03 31
4274.17 40
4274.32 48
4274.47 55
4274.62 59
4274.77 61
4274.92 60
4275.07 58
4275.22 54
4275.37 50
4275.52 46
4275.67 42
4275.82 40
4275.97 38
4276.12 37
4276.27 35
4276.42 32
4276.57 29
4276.72 26
4276.87 22
4277.02 19
4277.17 18
4277.32 19
4277.47 23
4277.62 29
4277.77 38
4277.92 49
4278.07 59
4278.22 69
4278.37 76
4278.52 81
4278.67 82
4278.82 81
4278.97 77
4279.12 72
4279.27 66
4279.42 60
4279.57 54
4279.72 48
4279.87 43
4280.02 38
4280.17 33
4280.32 28
4280.47 24
4280.62 20
4280.77 17
4280.92 13
4281.07 9
4281.22 5
4281.37 0
4281.52 0
4281.67 0
4281.82 0
4281.97 0
4282.12 0
4282.27 0
4282.43 0
4282.58 3
4282.73 6
4282.88 7
4283.03 8
4283.18 7
4283.33 6
4283.48 5
4283.63 4
4283.78 4
4283.93 4
4284.08 4
4284.23 3
4284.38 3
4284.53 3
4284.68 3
4284.83 5
4284.98 7
4285.13 10
4285.28 13
4285.43 16
4285.58 19
4285.73 21
4285.88 24
4286.03 27
4286.18 31
4286.33 35
4286.48 41
4286.63 47
4286.78 54
4286.93 61
4287.08 66
4287.23 71
4287.38 73
4287.53 73
4287.68 71
4287.83 67
4287.98 61
4288.13 55
4288.28 48
4288.43 41
4288.58 36
4288.73 32
4288.88 30
4289.03 29
4289.18 28
4289.33 29
4289.48 29
4289.63 28
4289.78 27
4289.93 25
4290.08 21
4290.23 18
4290.38 14
4290.53 11
4290.68 9
4290.83 9
4290.98 10
4291.13 14
4291.28 19
4291.43 26
4291.58 33
4291.73 41
4291.88 49
4292.04 56
4292.19 62
4292.34 67
4292.49 71
4292.64 75
4292.79 77
4292.94 79
4293.09 82
4293.24 86
4293.39 92
4293.54 98
4293.69 106
4293.84 113
4293.99 119
4294.14 124
4294.29 127
4294.44 127
4294.59 126
4294.74 125
4294.89 124
4295.04 124
4295.19 125
4295.34 129
4295.49 135
4295.64 141
4295.79 147
4295.94 153
4296.09 156
4296.24 157
4296.39 156
4296.54 153
4296.69 148
4296.84 143
4296.99 137
4297.14 132
4297.30 126
4297.45 120
4297.60 114
4297.75 108
4297.90 102
4298.05 96
4298.20 91
4298.35 87
4298.50 86
4298.65 85
4298.80 86
4298.95 88
4299.10 89
4299.25 90
4299.40 91
4299.55 92
4299.70 93
4299.85 93
4300.00 94
4300.15 94
4300.30 93
4300.45 92
4300.60 90
4300.75 88
4300.90 85
4301.05 82
4301.20 79
4301.36 76
4301.51 74
4301.66 72
4301.81 70
4301.96 70
4302.11 69
4302.26 69
4302.41 69
4302.56 68
4302.71 67
4302.86 64
4303.01 59
4303.16 53
4303.31 46
4303.46 39
4303.61 34
4303.76 31
4303.91 31
4304.06 33
4304.21 36
4304.36 41
4304.51 45
4304.66 49
4304.82 53
4304.97 56
4305.12 59
4305.27 62
4305.42 65
4305.57 67
4305.72 68
4305.87 68
4306.02 68
4306.17 68
4306.32 68
4306.47 69
4306.62 72
4306.77 76
4306.92 80
4307.07 86
4307.22 92
4307.37 98
4307.52 104
4307.67 112
4307.83 120
4307.98 130
4308.13 142
4308.28 153
4308.43 163
4308.58 171
4308.73 176
4308.88 179
4309.03 180
4309.18 180
4309.33 180
4309.48 181
4309.63 182
4309.78 184
4309.93 185
4310.08 186
4310.23 184
4310.38 180
4310.53 175
4310.69 168
4310.84 160
4310.99 152
4311.14 144
4311.29 137
4311.44 129
4311.59 122
4311.74 116
4311.89 110
4312.04 105
4312.19 101
4312.34 98
4312.49 96
4312.64 95
4312.79 94
4312.94 93
4313.09 93
4313.25 92
4313.40 90
4313.55 89
4313.70 88
4313.85 88
4314.00 88
4314.15 89
4314.30 91
4314.45 92
4314.60 94
4314.75 95
4314.90 95
4315.05 93
4315.20 91
4315.35 87
4315.51 83
4315.66 80
4315.81 78
4315.96 77
4316.11 78
4316.26 80
4316.41 84
4316.56 89
4316.71 95
4316.86 100
4317.01 105
4317.16 109
4317.31 112
4317.46 113
4317.61 113
4317.77 112
4317.92 111
4318.07 109
4318.22 107
4318.37 104
4318.52 99
4318.67 93
4318.82 86
4318.97 80
4319.12 76
4319.27 75
4319.42 76
4319.57 80
4319.72 85
4319.88 91
4320.03 94
4320.18 96
4320.33 96
4320.48 94
4320.63 92
4320.78 91
4320.93 90
4321.08 90
4321.23 92
4321.38 94
4321.53 95
4321.68 96
4321.83 96
4321.99 94
4322.14 90
4322.29 86
4322.44 80
4322.59 74
4322.74 68
4322.89 63
4323.04 59
4323.19 56
4323.34 54
4323.49 52
4323.64 51
4323.79 50
4323.95 49
4324.10 49
4324.25 49
4324.40 50
4324.55 51
4324.70 53
4324.85 54
4325.00 54
4325.15 52
4325.30 49
4325.45 45
4325.60 41
4325.76 38
4325.91 36
4326.06 35
4326.21 36
4326.36 38
4326.51 40
4326.66 41
4326.81 41
4326.96 40
4327.11 37
4327.26 34
4327.41 30
4327.57 27
4327.72 25
4327.87 23
4328.02 23
4328.17 25
4328.32 27
4328.47 30
4328.62 33
4328.77 36
4328.92 39
4329.07 42
4329.23 44
4329.38 46
4329.53 48
4329.68 50
4329.83 53
4329.98 56
4330.13 59
4330.28 61
4330.43 62
4330.58 62
4330.73 60
4330.89 57
4331.04 52
4331.19 46
4331.34 39
4331.49 33
4331.64 26
4331.79 20
4331.94 16
4332.09 13
4332.24 11
4332.39 10
4332.55 10
4332.70 12
4332.85 14
4333.00 18
4333.15 22
4333.30 25
4333.45 28
4333.60 29
4333.75 29
4333.90 27
4334.06 24
4334.21 20
4334.36 17
4334.51 15
4334.66 15
4334.81 16
4334.96 17
4335.11 19
4335.26 21
4335.41 23
4335.57 24
4335.72 24
4335.87 25
4336.02 25
4336.17 25
4336.32 25
4336.47 25
4336.62 24
4336.77 22
4336.92 20
4337.08 18
4337.23 16
4337.38 15
4337.53 16
4337.68 18
4337.83 20
4337.98 23
4338.13 25
4338.28 27
4338.43 28
4338.59 28
4338.74 29
4338.89 29
4339.04 30
4339.19 31
4339.34 32
4339.49 33
4339.64 33
4339.79 33
4339.95 34
4340.10 34
4340.25 34
4340.40 33
4340.55 33
4340.70 31
4340.85 29
4341.00 26
4341.15 24
4341.31 22
4341.46 20
4341.61 21
4341.76 21
4341.91 22
4342.06 23
4342.21 22
4342.36 20
4342.51 17
4342.67 14
4342.82 12
4342.97 11
4343.12 11
4343.27 12
4343.42 13
4343.57 13
4343.72 13
4343.87 12
4344.03 11
4344.18 9
4344.33 7
4344.48 6
4344.63 6
4344.78 6
4344.93 7
4345.08 8
4345.23 8
4345.39 9
4345.54 10
4345.69 11
4345.84 12
4345.99 13
4346.14 15
4346.29 18
4346.44 20
4346.60 23
4346.75 25
4346.90 27
4347.05 28
4347.20 29
4347.35 27
4347.50 25
4347.65 22
4347.81 18
4347.96 14
4348.11 11
4348.26 8
4348.41 7
4348.56 7
4348.71 8
4348.86 10
4349.02 13
4349.17 16
4349.32 19
4349.47 22
4349.62 25
4349.77 27
4349.92 29
4350.07 29
4350.23 28
4350.38 26
4350.53 23
4350.68 21
4350.83 19
4350.98 18
4351.13 20
4351.28 22
4351.44 26
4351.59 30
4351.74 33
4351.89 36
4352.04 38
4352.19 38
4352.34 38
4352.49 37
4352.65 36
4352.80 34
4352.95 34
4353.10 33
4353.25 32
4353.40 30
4353.55 28
4353.70 24
4353.86 19
4354.01 15
4354.16 10
4354.31 7
4354.46 6
4354.61 6
4354.76 8
4354.92 11
4355.07 14
4355.22 17
4355.37 19
4355.52 22
4355.67 25
4355.82 29
4355.97 35
4356.13 42
4356.28 49
4356.43 55
4356.58 61
4356.73 64
4356.88 65
4357.03 63
4357.19 59
4357.34 55
4357.49 50
4357.64 46
4357.79 43
4357.94 40
4358.09 38
4358.25 36
4358.40 34
4358.55 32
4358.70 30
4358.85 27
4359.00 25
4359.15 22
4359.31 18
4359.46 15
4359.61 12
4359.76 9
4359.91 8
4360.06 9
4360.21 11
4360.37 14
4360.52 18
4360.67 21
4360.82 24
4360.97 25
4361.12 24
4361.27 23
4361.43 22
4361.58 21
4361.73 22
4361.88 24
4362.03 27
4362.18 30
4362.33 32
4362.49 34
4362.64 34
4362.79 32
4362.94 29
4363.09 26
4363.24 22
4363.39 19
4363.55 17
4363.70 16
4363.85 16
4364.00 17
4364.15 20
4364.30 24
4364.46 28
4364.61 31
4364.76 34
4364.91 35
4365.06 33
4365.21 29
4365.36 24
4365.52 17
4365.67 10
4365.82 4
4365.97 0
4366.12 0
4366.27 0
4366.42 0
4366.58 0
4366.73 0
4366.88 0
4367.03 0
4367.18 2
4367.33 3
4367.49 3
4367.64 4
4367.79 5
4367.94 6
4368.09 6
4368.24 7
4368.40 7
4368.55 6
4368.70 6
4368.85 5
4369.00 4
4369.15 5
4369.30 6
4369.46 7
4369.61 9
4369.76 12
4369.91 13
4370.06 15
4370.21 16
4370.37 17
4370.52 18
4370.67 19
4370.82 21
4370.97 24
4371.12 27
4371.28 30
4371.43 33
4371.58 35
4371.73 38
4371.88 40
4372.03 42
4372.19 44
4372.34 47
4372.49 50
4372.64 52
4372.79 54
4372.94 54
4373.10 52
4373.25 50
4373.40 47
4373.55 44
4373.70 42
4373.85 42
4374.01 44
4374.16 47
4374.31 50
4374.46 53
4374.61 55
4374.76 54
4374.92 52
4375.07 49
4375.22 43
4375.37 37
4375.52 31
4375.67 25
4375.83 20
4375.98 17
4376.13 15
4376.28 16
4376.43 18
4376.58 22
4376.74 27
4376.89 32
4377.04 36
4377.19 39
4377.34 42
4377.49 44
4377.65 45
4377.80 46
4377.95 47
4378.10 47
4378.25 46
4378.41 45
4378.56 42
4378.71 39
4378.86 35
4379.01 31
4379.16 27
4379.32 23
4379.47 19
4379.62 16
4379.77 13
4379.92 10
4380.07 7
4380.23 4
4380.38 2
4380.53 0
4380.68 0
4380.83 0
4380.99 0
4381.14 3
4381.29 5
4381.44 9
4381.59 12
4381.74 15
4381.90 17
4382.05 18
4382.20 18
4382.35 17
4382.50 16
4382.66 14
4382.81 12
4382.96 11
4383.11 10
4383.26 11
4383.41 12
4383.57 14
4383.72 17
4383.87 19
4384.02 20
4384.17 21
4384.33 22
4384.48 23
4384.63 25
4384.78 27
4384.93 30
4385.08 33
4385.24 37
4385.39 40
4385.54 42
4385.69 44
4385.84 46
4386.00 48
4386.15 50
4386.30 52
4386.45 53
4386.60 54
4386.76 54
4386.91 52
4387.06 50
4387.21 48
4387.36 45
4387.51 44
4387.67 44
4387.82 45
4387.97 47
4388.12 48
4388.27 49
4388.43 49
4388.58 47
4388.73 45
4388.88 42
4389.03 40
4389.19 37
4389.34 35
4389.49 33
4389.64 32
4389.79 30
4389.95 29
4390.10 27
4390.25 27
4390.40 26
4390.55 27
4390.71 28
4390.86 31
4391.01 34
4391.16 37
4391.31 39
4391.47 40
4391.62 40
4391.77 39
4391.92 36
4392.07 33
4392.23 29
4392.38 25
4392.53 21
4392.68 19
4392.83 17
4392.99 16
4393.14 16
4393.29 17
4393.44 17
4393.59 17
4393.75 17
4393.90 17
4394.05 17
4394.20 18
4394.35 20
4394.51 23
4394.66 27
4394.81 31
4394.96 36
4395.11 40
4395.27 42
4395.42 44
4395.57 45
4395.72 45
4395.87 45
4396.03 46
4396.18 47
4396.33 50
4396.48 54
4396.63 59
4396.79 65
4396.94 71
4397.09 76
4397.24 80
4397.39 82
4397.55 82
4397.70 80
4397.85 77
4398.00 71
4398.15 66
4398.31 60
4398.46 55
4398.61 51
4398.76 49
4398.92 48
4399.07 49
4399.22 52
4399.37 56
4399.52 61
4399.68 66
4399.83 71
4399.98 73
4400.13 73
4400.28 71
4400.44 66
4400.59 59
4400.74 51
4400.89 43
4401.05 35
4401.20 28
4401.35 22
4401.50 18
4401.65 15
4401.81 15
4401.96 16
4402.11 18
4402.26 20
4402.41 22
4402.57 22
4402.72 21
4402.87 19
4403.02 17
4403.18 15
4403.33 14
4403.48 16
4403.63 19
4403.78 24
4403.94 29
4404.09 34
4404.24 39
4404.39 44
4404.55 47
4404.70 49
4404.85 51
4405.00 51
4405.15 51
4405.31 50
4405.46 48
4405.61 47
4405.76 46
4405.91 45
4406.07 46
4406.22 47
4406.37 49
4406.52 51
4406.68 52
4406.83 52
4406.98 52
4407.13 50
4407.29 48
4407.44 45
4407.59 42
4407.74 39
4407.89 36
4408.05 34
4408.20 31
4408.35 29
4408.50 28
4408.66 28
4408.81 29
4408.96 32
4409.11 37
4409.26 43
4409.42 51
4409.57 60
4409.72 68
4409.87 75
4410.03 81
4410.18 84
4410.33 85
4410.48 85
4410.64 84
4410.79 83
4410.94 83
4411.09 83
4411.24 84
4411.40 85
4411.55 84
4411.70 83
4411.85 79
4412.01 74
4412.16 69
4412.31 64
4412.46 61
4412.62 60
4412.77 61
4412.92 65
4413.07 71
4413.22 78
4413.38 84
4413.53 89
4413.68 92
4413.83 92
4413.99 89
4414.14 84
4414.29 79
4414.44 73
4414.60 69
4414.75 66
4414.90 66
4415.05 67
4415.21 70
4415.36 73
4415.51 77
4415.66 79
4415.82 82
4415.97 83
4416.12 83
4416.27 82
4416.42 81
4416.58 80
4416.73 79
4416.88 79
4417.03 81
4417.19 83
4417.34 87
4417.49 90
4417.64 93
4417.80 95
4417.95 95
4418.10 93
4418.25 90
4418.41 86
4418.56 82
4418.71 79
4418.86 76
4419.02 74
4419.17 72
4419.32 69
4419.47 66
4419.63 62
4419.78 58
4419.93 53
4420.08 48
4420.24 44
4420.39 41
4420.54 39
4420.69 40
4420.85 42
4421.00 47
4421.15 53
4421.30 59
4421.46 66
4421.61 72
4421.76 76
4421.91 79
4422.07 81
4422.22 80
4422.37 78
4422.52 74
4422.68 69
4422.83 63
4422.98 58
4423.13 53
4423.29 49
4423.44 47
4423.59 45
4423.74 45
4423.90 44
4424.05 43
4424.20 41
4424.35 38
4424.51 33
4424.66 29
4424.81 25
4424.96 22
4425.12 22
4425.27 24
4425.42 30
4425.57 37
4425.73 46
4425.88 56
4426.03 66
4426.18 74
4426.34 80
4426.49 85
4426.64 88
4426.79 91
4426.95 93
4427.10 96
4427.25 98
4427.41 101
4427.56 103
4427.71 103
4427.86 103
4428.02 101
4428.17 98
4428.32 95
4428.47 92
4428.63 90
4428.78 87
4428.93 85
4429.08 82
4429.24 78
4429.39 72
4429.54 66
4429.69 60
4429.85 54
4430.00 50
4430.15 47
4430.31 45
4430.46 45
4430.61 46
4430.76 47
4430.92 48
4431.07 49
4431.22 50
4431.37 51
4431.53 51
4431.68 50
4431.83 49
4431.98 47
4432.14 45
4432.29 43
4432.44 42
4432.60 41
4432.75 41
4432.90 41
4433.05 41
4433.21 40
4433.36 39
4433.51 38
4433.66 35
4433.82 33
4433.97 31
4434.12 29
4434.27 29
4434.43 29
4434.58 30
4434.73 33
4434.89 35
4435.04 39
4435.19 43
4435.34 48
4435.50 53
4435.65 58
4435.80 63
4435.95 67
4436.11 70
4436.26 71
4436.41 71
4436.57 70
4436.72 68
4436.87 66
4437.02 64
4437.18 62
4437.33 61
4437.48 60
4437.64 60
4437.79 60
4437.94 60
4438.09 60
4438.25 60
4438.40 60
4438.55 60
4438.70 60
4438.86 59
4439.01 58
4439.16 56
4439.32 53
4439.47 51
4439.62 47
4439.77 44
4439.93 39
4440.08 34
4440.23 29
4440.39 24
4440.54 19
4440.69 15
4440.84 12
4441.00 11
4441.15 11
4441.30 13
4441.46 16
4441.61 21
4441.76 26
4441.91 32
4442.07 38
4442.22 43
4442.37 48
4442.53 51
4442.68 53
4442.83 54
4442.98 54
4443.14 54
4443.29 52
4443.44 50
4443.60 47
4443.75 44
4443.90 39
4444.05 34
4444.21 30
4444.36 26
4444.51 23
4444.67 22
4444.82 23
4444.97 26
4445.12 31
4445.28 36
4445.43 41
4445.58 45
4445.74 47
4445.89 48
4446.04 46
4446.19 44
4446.35 40
4446.50 36
4446.65 33
4446.81 29
4446.96 26
4447.11 24
4447.27 22
4447.42 20
4447.57 18
4447.72 17
4447.88 15
4448.03 13
4448.18 12
4448.34 11
4448.49 11
4448.64 11
4448.79 11
4448.95 11
4449.10 10
4449.25 9
4449.41 9
4449.56 8
4449.71 8
4449.87 9
4450.02 10
4450.17 13
4450.32 16
4450.48 20
4450.63 24
4450.78 29
4450.94 33
4451.09 36
4451.24 38
4451.40 38
4451.55 37
4451.70 33
4451.85 29
4452.01 25
4452.16 20
4452.31 17
4452.47 14
4452.62 13
4452.77 14
4452.93 16
4453.08 19
4453.23 23
4453.39 28
4453.54 33
4453.69 38
4453.84 42
4454.00 47
4454.15 50
4454.30 54
4454.46 56
4454.61 57
4454.76 56
4454.92 55
4455.07 52
4455.22 49
4455.37 45
4455.53 42
4455.68 38
4455.83 35
4455.99 33
4456.14 31
4456.29 31
4456.45 31
4456.60 34
4456.75 37
4456.91 42
4457.06 49
4457.21 56
4457.37 62
4457.52 68
4457.67 72
4457.82 73
4457.98 73
4458.13 70
4458.28 66
4458.44 62
4458.59 58
4458.74 55
4458.90 54
4459.05 54
4459.20 56
4459.36 58
4459.51 59
4459.66 60
4459.82 59
4459.97 57
4460.12 53
4460.27 50
4460.43 45
4460.58 41
4460.73 37
4460.89 33
4461.04 29
4461.19 25
4461.35 21
4461.50 17
4461.65 13
4461.81 10
4461.96 7
4462.11 4
4462.27 1
4462.42 0
4462.57 0
4462.73 0
4462.88 0
4463.03 0
4463.19 0
4463.34 0
4463.49 0
4463.65 0
4463.80 5
4463.95 11
4464.10 18
4464.26 23
4464.41 27
4464.56 30
4464.72 29
4464.87 27
4465.02 23
4465.18 18
4465.33 14
4465.48 10
4465.64 7
4465.79 5
4465.94 5
4466.10 7
4466.25 9
4466.40 11
4466.56 14
4466.71 15
4466.86 17
4467.02 17
4467.17 18
4467.32 19
4467.48 20
4467.63 21
4467.78 23
4467.94 25
4468.09 25
4468.24 25
4468.40 24
4468.55 22
4468.70 18
4468.86 15
4469.01 12
4469.16 10
4469.32 8
4469.47 8
4469.62 7
4469.78 6
4469.93 5
4470.08 4
4470.24 2
4470.39 2
4470.54 2
4470.70 3
4470.85 5
4471.00 9
4471.16 12
4471.31 15
4471.46 18
4471.62 20
4471.77 22
4471.92 23
4472.08 24
4472.23 25
4472.38 26
4472.54 27
4472.69 28
4472.84 29
4473.00 30
4473.15 30
4473.30 30
4473.46 30
4473.61 29
4473.76 28
4473.92 27
4474.07 26
4474.22 25
4474.38 25
4474.53 25
4474.68 26
4474.84 26
4474.99 26
4475.14 26
4475.30 26
4475.45 26
4475.60 27
4475.76 27
4475.91 28
4476.06 28
4476.22 29
4476.37 29
4476.53 30
4476.68 30
4476.83 31
4476.99 31
4477.14 31
4477.29 30
4477.45 30
4477.60 29
4477.75 28
4477.91 27
4478.06 26
4478.21 25
4478.37 25
4478.52 25
4478.67 25
4478.83 26
4478.98 27
4479.13 27
4479.29 28
4479.44 29
4479.59 31
4479.75 32
4479.90 35
4480.06 37
4480.21 39
4480.36 40
4480.52 40
4480.67 40
4480.82 38
4480.98 35
4481.13 32
4481.28 29
4481.44 27
4481.59 24
4481.74 22
4481.90 21
4482.05 19
4482.20 19
4482.36 18
4482.51 19
4482.67 20
4482.82 22
4482.97 24
4483.13 26
4483.28 29
4483.43 30
4483.59 31
4483.74 32
4483.89 31
4484.05 31
4484.20 32
4484.35 33
4484.51 36
4484.66 41
4484.82 47
4484.97 54
4485.12 61
4485.28 67
4485.43 72
4485.58 74
4485.74 76
4485.89 75
4486.04 73
4486.20 70
4486.35 67
4486.50 64
4486.66 61
4486.81 59
4486.97 57
4487.12 55
4487.27 54
4487.43 51
4487.58 48
4487.73 44
4487.89 39
4488.04 34
4488.19 29
4488.35 25
4488.50 22
4488.66 21
4488.81 23
4488.96 26
4489.12 30
4489.27 35
4489.42 41
4489.58 46
4489.73 50
4489.89 52
4490.04 53
4490.19 52
4490.35 51
4490.50 48
4490.65 46
4490.81 43
4490.96 41
4491.11 38
4491.27 36
4491.42 34
4491.58 32
4491.73 31
4491.88 29
4492.04 29
4492.19 28
4492.34 29
4492.50 29
4492.65 28
4492.81 27
4492.96 25
4493.11 22
4493.27 18
4493.42 14
4493.57 9
4493.73 6
4493.88 5
4494.04 5
4494.19 7
4494.34 10
4494.50 14
4494.65 18
4494.80 23
4494.96 27
4495.11 32
4495.27 36
4495.42 40
4495.57 43
4495.73 46
4495.88 47
4496.03 47
4496.19 47
4496.34 45
4496.50 44
4496.65 42
4496.80 40
4496.96 39
4497.11 37
4497.26 35
4497.42 32
4497.57 30
4497.73 27
4497.88 26
4498.03 25
4498.19 25
4498.34 27
4498.49 29
4498.65 32
4498.80 34
4498.96 36
4499.11 36
4499.26 35
4499.42 34
4499.57 32
4499.73 30
4499.88 29
4500.03 27
4500.19 27
4500.34 27
4500.49 27
4500.65 27
4500.80 28
4500.96 29
4501.11 30
4501.26 31
4501.42 32
4501.57 34
4501.73 35
4501.88 36
4502.03 36
4502.19 36
4502.34 35
4502.50 33
4502.65 31
4502.80 29
4502.96 28
4503.11 27
4503.26 27
4503.42 28
4503.57 30
4503.73 32
4503.88 35
4504.03 38
4504.19 41
4504.34 45
4504.50 50
4504.65 54
4504.80 59
4504.96 62
4505.11 64
4505.27 65
4505.42 65
4505.57 65
4505.73 66
4505.88 67
4506.04 69
4506.19 72
4506.34 74
4506.50 75
4506.65 76
4506.81 76
4506.96 76
4507.11 76
4507.27 76
4507.42 75
4507.58 74
4507.73 72
4507.88 69
4508.04 65
4508.19 62
4508.34 59
4508.50 59
4508.65 60
4508.81 63
4508.96 67
4509.11 70
4509.27 73
4509.42 74
4509.58 73
4509.73 72
4509.88 70
4510.04 68
4510.19 65
4510.35 63
4510.50 61
4510.66 58
4510.81 55
4510.96 52
4511.12 50
4511.27 49
4511.43 50
4511.58 52
4511.73 55
4511.89 58
4512.04 61
4512.20 64
4512.35 65
4512.50 64
4512.66 62
4512.81 59
4512.97 56
4513.12 54
4513.27 52
4513.43 50
4513.58 50
4513.74 49
4513.89 49
4514.04 47
4514.20 44
4514.35 41
4514.51 36
4514.66 31
4514.81 26
4514.97 22
4515.12 17
4515.28 14
4515.43 10
4515.59 7
4515.74 5
4515.89 3
4516.05 2
4516.20 2
4516.36 4
4516.51 7
4516.66 12
4516.82 18
4516.97 24
4517.13 31
4517.28 38
4517.43 44
4517.59 49
4517.74 53
4517.90 56
4518.05 58
4518.21 59
4518.36 59
4518.51 58
4518.67 55
4518.82 52
4518.98 48
4519.13 44
4519.28 39
4519.44 34
4519.59 30
4519.75 26
4519.90 23
4520.06 21
4520.21 19
4520.36 18
4520.52 18
4520.67 18
4520.83 18
4520.98 19
4521.14 20
4521.29 22
4521.44 25
4521.60 28
4521.75 32
4521.91 35
4522.06 38
4522.21 39
4522.37 39
4522.52 38
4522.68 37
4522.83 35
4522.99 34
4523.14 33
4523.29 32
4523.45 30
4523.60 29
4523.76 26
4523.91 23
4524.07 20
4524.22 16
4524.37 13
4524.53 10
4524.68 8
4524.84 5
4524.99 4
4525.15 3
4525.30 3
4525.45 4
4525.61 7
4525.76 11
4525.92 16
4526.07 21
4526.23 26
4526.38 30
4526.53 32
4526.69 34
4526.84 35
4527.00 36
4527.15 38
4527.31 41
4527.46 45
4527.61 50
4527.77 56
4527.92 61
4528.08 66
4528.23 69
4528.39 72
4528.54 73
4528.69 75
4528.85 77
4529.00 79
4529.16 82
4529.31 84
4529.47 87
4529.62 89
4529.78 91
4529.93 91
4530.08 91
4530.24 91
4530.39 91
4530.55 91
4530.70 90
4530.86 89
4531.01 88
4531.16 85
4531.32 83
4531.47 80
4531.63 77
4531.78 74
4531.94 70
4532.09 67
4532.25 65
4532.40 63
4532.55 62
4532.71 61
4532.86 62
4533.02 64
4533.17 66
4533.33 68
4533.48 69
4533.63 70
4533.79 70
4533.94 69
4534.10 67
4534.25 66
4534.41 65
4534.56 64
4534.72 64
4534.87 66
4535.02 68
4535.18 70
4535.33 71
4535.49 72
4535.64 72
4535.80 69
4535.95 67
4536.11 64
4536.26 61
4536.41 60
4536.57 60
4536.72 61
4536.88 63
4537.03 64
4537.19 64
4537.34 62
4537.50 58
4537.65 53
4537.81 46
4537.96 39
4538.11 32
4538.27 26
4538.42 21
4538.58 17
4538.73 16
4538.89 16
4539.04 18
4539.20 21
4539.35 24
4539.50 26
4539.66 29
4539.81 30
4539.97 31
4540.12 32
4540.28 32
4540.43 33
4540.59 32
4540.74 31
4540.90 30
4541.05 28
4541.20 27
4541.36 25
4541.51 24
4541.67 24
4541.82 23
4541.98 23
4542.13 22
4542.29 22
4542.44 21
4542.60 21
4542.75 23
4542.91 25
4543.06 29
4543.21 34
4543.37 38
4543.52 42
4543.68 45
4543.83 45
4543.99 44
4544.14 42
4544.30 39
4544.45 36
4544.61 34
4544.76 32
4544.91 32
4545.07 32
4545.22 34
4545.38 35
4545.53 36
4545.69 37
4545.84 38
4546.00 38
4546.15 39
4546.31 39
4546.46 40
4546.62 41
4546.77 42
4546.93 43
4547.08 43
4547.23 43
4547.39 42
4547.54 41
4547.70 40
4547.85 39
4548.01 39
4548.16 39
4548.32 39
4548.47 38
4548.63 37
4548.78 35
4548.94 34
4549.09 33
4549.25 33
4549.40 35
4549.55 38
4549.71 40
4549.86 42
4550.02 42
4550.17 41
4550.33 38
4550.48 34
4550.64 30
4550.79 27
4550.95 25
4551.10 25
4551.26 24
4551.41 24
4551.57 24
4551.72 23
4551.88 22
4552.03 21
4552.18 20
4552.34 19
4552.49 20
4552.65 21
4552.80 22
4552.96 24
4553.11 25
4553.27 26
4553.42 26
4553.58 26
4553.73 25
4553.89 24
4554.04 23
4554.20 22
4554.35 21
4554.51 21
4554.66 21
4554.82 21
4554.97 21
4555.13 21
4555.28 20
4555.43 20
4555.59 19
4555.74 19
4555.90 18
4556.05 18
4556.21 18
4556.36 18
4556.52 18
4556.67 18
4556.83 18
4556.98 18
4557.14 19
4557.29 19
4557.45 20
4557.60 21
4557.76 22
4557.91 24
4558.07 26
4558.22 27
4558.38 29
4558.53 29
4558.69 29
4558.84 28
4559.00 26
4559.15 23
4559.31 19
4559.46 16
4559.62 12
4559.77 8
4559.92 4
4560.08 0
4560.23 0
4560.39 0
4560.54 0
4560.70 0
4560.85 0
4561.01 0
4561.16 0
4561.32 0
4561.47 3
4561.63 6
4561.78 9
4561.94 10
4562.09 11
4562.25 11
4562.40 10
4562.56 9
4562.71 7
4562.87 6
4563.02 6
4563.18 7
4563.33 8
4563.49 10
4563.64 11
4563.80 13
4563.95 13
4564.11 13
4564.26 13
4564.42 13
4564.57 12
4564.73 13
4564.88 14
4565.04 15
4565.19 17
4565.35 18
4565.50 19
4565.66 19
4565.81 17
4565.97 15
4566.12 13
4566.28 10
4566.43 7
4566.59 5
4566.74 3
4566.90 2
4567.05 2
4567.21 3
4567.36 5
4567.52 8
4567.67 12
4567.83 17
4567.98 21
4568.14 24
4568.29 26
4568.45 27
4568.60 28
4568.76 28
4568.91 27
4569.07 27
4569.22 27
4569.38 27
4569.53 27
4569.69 27
4569.84 26
4570.00 25
4570.15 25
4570.31 25
4570.46 25
4570.62 26
4570.77 27
4570.93 30
4571.08 33
4571.24 36
4571.39 38
4571.55 40
4571.70 42
4571.86 43
4572.01 44
4572.17 45
4572.32 46
4572.48 46
4572.63 45
4572.79 44
4572.94 41
4573.10 38
4573.25 35
4573.41 32
4573.56 31
4573.72 32
4573.87 35
4574.03 39
4574.18 43
4574.34 48
4574.49 52
4574.65 55
4574.80 57
4574.96 58
4575.11 58
4575.27 57
4575.43 56
4575.58 55
4575.74 53
4575.89 51
4576.05 49
4576.20 47
4576.36 45
4576.51 43
4576.67 42
4576.82 41
4576.98 41
4577.13 41
4577.29 40
4577.44 41
4577.60 41
4577.75 42
4577.91 44
4578.06 46
4578.22 47
4578.37 47
4578.53 46
4578.68 44
4578.84 40
4578.99 37
4579.15 33
4579.30 31
4579.46 30
4579.61 30
4579.77 31
4579.93 31
4580.08 31
4580.24 29
4580.39 28
4580.55 26
4580.70 25
4580.86 24
4581.01 25
4581.17 26
4581.32 27
4581.48 28
4581.63 29
4581.79 30
4581.94 31
4582.10 33
4582.25 36
4582.41 38
4582.56 40
4582.72 41
4582.87 41
4583.03 40
4583.19 38
4583.34 35
4583.50 32
4583.65 30
4583.81 29
4583.96 28
4584.12 28
4584.27 28
4584.43 30
4584.58 33
4584.74 36
4584.89 39
4585.05 43
4585.20 46
4585.36 47
4585.51 48
4585.67 47
4585.83 45
4585.98 42
4586.14 39
4586.29 36
4586.45 33
4586.60 30
4586.76 29
4586.91 28
4587.07 29
4587.22 32
4587.38 35
4587.53 39
4587.69 43
4587.84 44
4588.00 44
4588.16 43
4588.31 41
4588.47 38
4588.62 36
4588.78 35
4588.93 35
4589.09 36
4589.24 38
4589.40 39
4589.55 41
4589.71 44
4589.86 46
4590.02 49
4590.17 52
4590.33 54
4590.49 56
4590.64 57
4590.80 56
4590.95 54
4591.11 51
4591.26 46
4591.42 41
4591.57 36
4591.73 30
4591.88 25
4592.04 21
4592.20 18
4592.35 16
4592.51 15
4592.66 15
4592.82 15
4592.97 16
4593.13 18
4593.28 21
4593.44 25
4593.59 28
4593.75 32
4593.90 35
4594.06 37
4594.22 38
4594.37 38
4594.53 37
4594.68 35
4594.84 33
4594.99 31
4595.15 30
4595.30 28
4595.46 25
4595.62 23
4595.77 21
4595.93 18
4596.08 17
4596.24 15
4596.39 15
4596.55 15
4596.70 16
4596.86 17
4597.01 19
4597.17 21
4597.33 23
4597.48 25
4597.64 29
4597.79 32
4597.95 37
4598.10 42
4598.26 46
4598.41 49
4598.57 50
4598.73 49
4598.88 46
4599.04 42
4599.19 38
4599.35 33
4599.50 30
4599.66 28
4599.81 28
4599.97 28
4600.13 30
4600.28 31
4600.44 32
4600.59 31
4600.75 30
4600.90 27
4601.06 24
4601.21 22
4601.37 20
4601.53 19
4601.68 19
4601.84 18
4601.99 18
4602.15 17
4602.30 15
4602.46 12
4602.61 10
4602.77 7
4602.93 6
4603.08 4
4603.24 3
4603.39 3
4603.55 2
4603.70 1
4603.86 0
4604.01 0
4604.17 0
4604.33 0
4604.48 0
4604.64 0
4604.79 0
4604.95 0
4605.10 1
4605.26 3
4605.42 6
4605.57 8
4605.73 10
4605.88 11
4606.04 12
4606.19 12
4606.35 13
4606.50 14
4606.66 16
4606.82 18
4606.97 22
4607.13 25
4607.28 29
4607.44 32
4607.59 34
4607.75 36
4607.91 38
4608.06 40
4608.22 41
4608.37 43
4608.53 44
4608.68 46
4608.84 47
4609.00 48
4609.15 48
4609.31 48
4609.46 47
4609.62 47
4609.77 45
4609.93 43
4610.09 41
4610.24 38
4610.40 34
4610.55 30
4610.71 26
4610.86 22
4611.02 19
4611.18 17
4611.33 16
4611.49 17
4611.64 19
4611.80 22
4611.95 24
4612.11 27
4612.27 28
4612.42 29
4612.58 30
4612.73 30
4612.89 30
4613.05 30
4613.20 31
4613.36 32
4613.51 33
4613.67 35
4613.82 36
4613.98 38
4614.14 39
4614.29 39
4614.45 39
4614.60 39
4614.76 39
4614.91 39
4615.07 39
4615.23 39
4615.38 40
4615.54 40
4615.69 39
4615.85 40
4616.01 40
4616.16 41
4616.32 42
4616.47 43
4616.63 45
4616.78 45
4616.94 46
4617.10 46
4617.25 45
4617.41 44
4617.56 43
4617.72 42
4617.88 41
4618.03 39
4618.19 37
4618.34 35
4618.50 32
4618.65 29
4618.81 25
4618.97 22
4619.12 19
4619.28 15
4619.43 12
4619.59 10
4619.75 8
4619.90 8
4620.06 9
4620.21 12
4620.37 16
4620.53 21
4620.68 26
4620.84 30
4620.99 33
4621.15 34
4621.30 33
4621.46 32
4621.62 29
4621.77 26
4621.93 23
4622.08 21
4622.24 19
4622.40 16
4622.55 15
4622.71 13
4622.86 13
4623.02 13
4623.18 15
4623.33 18
4623.49 23
4623.64 28
4623.80 33
4623.96 38
4624.11 40
4624.27 41
4624.42 40
4624.58 38
4624.74 36
4624.89 34
4625.05 33
4625.20 32
4625.36 32
4625.52 32
4625.67 32
4625.83 31
4625.98 30
4626.14 30
4626.30 31
4626.45 32
4626.61 33
4626.76 34
4626.92 34
4627.08 34
4627.23 32
4627.39 30
4627.54 28
4627.70 27
4627.86 27
4628.01 27
4628.17 28
4628.32 28
4628.48 28
4628.64 28
4628.79 29
4628.95 30
4629.10 33
4629.26 37
4629.42 42
4629.57 48
4629.73 52
4629.88 54
4630.04 54
4630.20 52
4630.35 48
4630.51 43
4630.66 38
4630.82 35
4630.98 32
4631.13 31
4631.29 30
4631.44 29
4631.60 28
4631.76 28
4631.91 27
4632.07 27
4632.23 28
4632.38 30
4632.54 33
4632.69 36
4632.85 39
4633.01 41
4633.16 43
4633.32 45
4633.47 47
4633.63 50
4633.79 54
4633.94 58
4634.10 63
4634.25 67
4634.41 71
4634.57 74
4634.72 74
4634.88 73
4635.04 70
4635.19 66
4635.35 61
4635.50 57
4635.66 52
4635.82 49
4635.97 46
4636.13 44
4636.28 42
4636.44 41
4636.60 39
4636.75 38
4636.91 37
4637.07 36
4637.22 36
4637.38 36
4637.53 38
4637.69 40
4637.85 43
4638.00 47
4638.16 51
4638.31 55
4638.47 58
4638.63 60
4638.78 60
4638.94 59
4639.10 57
4639.25 54
4639.41 52
4639.56 51
4639.72 50
4639.88 48
4640.03 47
4640.19 45
4640.35 43
4640.50 40
4640.66 37
4640.81 35
4640.97 33
4641.13 32
4641.28 32
4641.44 31
4641.60 30
4641.75 28
4641.91 25
4642.06 21
4642.22 17
4642.38 12
4642.53 8
4642.69 5
4642.85 4
4643.00 5
4643.16 7
4643.31 11
4643.47 16
4643.63 20
4643.78 23
4643.94 24
4644.10 23
4644.25 21
4644.41 18
4644.57 15
4644.72 14
4644.88 14
4645.03 15
4645.19 17
4645.35 20
4645.50 22
4645.66 24
4645.82 25
4645.97 25
4646.13 25
4646.28 24
4646.44 24
4646.60 24
4646.75 25
4646.91 27
4647.07 29
4647.22 31
4647.38 34
4647.54 38
4647.69 43
4647.85 50
4648.00 59
4648.16 70
4648.32 83
4648.47 96
4648.63 107
4648.79 117
4648.94 124
4649.10 128
4649.26 131
4649.41 132
4649.57 133
4649.72 135
4649.88 140
4650.04 146
4650.19 155
4650.35 166
4650.51 179
4650.66 194
4650.82 211
4650.98 228
4651.13 246
4651.29 265
4651.45 284
4651.60 303
4651.76 322
4651.91 339
4652.07 353
4652.23 365
4652.38 373
4652.54 377
4652.70 378
4652.85 377
4653.01 374
4653.17 370
4653.32 366
4653.48 362
4653.64 358
4653.79 354
4653.95 349
4654.10 344
4654.26 338
4654.42 331
4654.57 324
4654.73 316
4654.89 307
4655.04 298
4655.20 288
4655.36 278
4655.51 268
4655.67 259
4655.83 251
4655.98 243
4656.14 237
4656.30 232
4656.45 227
4656.61 224
4656.76 220
4656.92 215
4657.08 209
4657.23 202
4657.39 193
4657.55 184
4657.70 174
4657.86 164
4658.02 154
4658.17 144
4658.33 136
4658.49 128
4658.64 122
4658.80 117
4658.96 113
4659.11 109
4659.27 106
4659.43 104
4659.58 103
4659.74 103
4659.90 105
4660.05 108
4660.21 113
4660.37 117
4660.52 122
4660.68 125
4660.84 126
4660.99 126
4661.15 124
4661.30 122
4661.46 119
4661.62 115
4661.77 110
4661.93 105
4662.09 98
4662.24 90
4662.40 81
4662.56 71
4662.71 63
4662.87 55
4663.03 51
4663.18 48
4663.34 48
4663.50 49
4663.65 51
4663.81 54
4663.97 56
4664.12 57
4664.28 58
4664.44 59
4664.59 58
4664.75 57
4664.91 56
4665.06 54
4665.22 52
4665.38 50
4665.53 48
4665.69 47
4665.85 46
4666.00 46
4666.16 46
4666.32 46
4666.47 45
4666.63 44
4666.79 42
4666.94 41
4667.10 40
4667.26 39
4667.41 37
4667.57 35
4667.73 31
4667.88 27
4668.04 22
4668.20 17
4668.35 12
4668.51 8
4668.67 4
4668.82 1
4668.98 0
4669.14 0
4669.29 0
4669.45 0
4669.61 0
4669.76 0
4669.92 0
4670.08 0
4670.23 1
4670.39 4
4670.55 7
4670.70 9
4670.86 11
4671.02 13
4671.18 16
4671.33 19
4671.49 23
4671.65 28
4671.80 32
4671.96 36
4672.12 40
4672.27 44
4672.43 47
4672.59 49
4672.74 51
4672.90 50
4673.06 48
4673.21 43
4673.37 37
4673.53 30
4673.68 23
4673.84 18
4674.00 14
4674.15 12
4674.31 11
4674.47 12
4674.62 14
4674.78 15
4674.94 16
4675.09 16
4675.25 16
4675.41 16
4675.57 15
4675.72 14
4675.88 14
4676.04 13
4676.19 13
4676.35 13
4676.51 15
4676.66 17
4676.82 21
4676.98 24
4677.13 28
4677.29 31
4677.45 34
4677.60 36
4677.76 37
4677.92 37
4678.07 37
4678.23 36
4678.39 35
4678.55 33
4678.70 32
4678.86 31
4679.02 32
4679.17 34
4679.33 37
4679.49 41
4679.64 46
4679.80 51
4679.96 56
4680.11 61
4680.27 65
4680.43 68
4680.59 71
4680.74 74
4680.90 76
4681.06 77
4681.21 78
4681.37 79
4681.53 79
4681.68 78
4681.84 76
4682.00 74
4682.15 70
4682.31 65
4682.47 59
4682.63 54
4682.78 50
4682.94 48
4683.10 47
4683.25 48
4683.41 50
4683.57 51
4683.72 52
4683.88 52
4684.04 51
4684.19 48
4684.35 44
4684.51 39
4684.67 33
4684.82 28
4684.98 23
4685.14 19
4685.29 18
4685.45 19
4685.61 23
4685.76 28
4685.92 34
4686.08 41
4686.24 47
4686.39 52
4686.55 54
4686.71 55
4686.86 53
4687.02 50
4687.18 46
4687.33 42
4687.49 37
4687.65 34
4687.81 31
4687.96 30
4688.12 29
4688.28 29
4688.43 29
4688.59 30
4688.75 30
4688.91 32
4689.06 34
4689.22 37
4689.38 42
4689.53 48
4689.69 55
4689.85 63
4690.00 70
4690.16 76
4690.32 80
4690.48 81
4690.63 80
4690.79 78
4690.95 74
4691.10 69
4691.26 65
4691.42 63
4691.58 61
4691.73 59
4691.89 58
4692.05 56
4692.20 53
4692.36 49
4692.52 45
4692.68 40
4692.83 36
4692.99 33
4693.15 31
4693.30 29
4693.46 29
4693.62 29
4693.77 29
4693.93 29
4694.09 30
4694.25 32
4694.40 35
4694.56 39
4694.72 44
4694.87 49
4695.03 54
4695.19 59
4695.35 62
4695.50 63
4695.66 62
4695.82 60
4695.98 56
4696.13 52
4696.29 47
4696.45 42
4696.60 38
4696.76 35
4696.92 32
4697.08 30
4697.23 30
4697.39 30
4697.55 30
4697.70 30
4697.86 30
4698.02 29
4698.18 28
4698.33 27
4698.49 27
4698.65 27
4698.80 28
4698.96 31
4699.12 33
4699.28 35
4699.43 37
4699.59 39
4699.75 39
4699.91 40
4700.06 40
4700.22 42
4700.38 44
4700.53 49
4700.69 55
4700.85 62
4701.01 70
4701.16 79
4701.32 87
4701.48 95
4701.63 102
4701.79 110
4701.95 120
4702.11 133
4702.26 149
4702.42 169
4702.58 190
4702.74 213
4702.89 235
4703.05 256
4703.21 275
4703.36 294
4703.52 313
4703.68 334
4703.84 359
4703.99 388
4704.15 422
4704.31 461
4704.47 504
4704.62 551
4704.78 601
4704.94 654
4705.10 708
4705.25 761
4705.41 812
4705.57 860
4705.72 904
4705.88 943
4706.04 977
4706.20 1007
4706.35 1035
4706.51 1061
4706.67 1086
4706.83 1108
4706.98 1128
4707.14 1144
4707.30 1156
4707.46 1164
4707.61 1168
4707.77 1167
4707.93 1163
4708.09 1154
4708.24 1142
4708.40 1124
4708.56 1101
4708.71 1073
4708.87 1041
4709.03 1006
4709.19 970
4709.34 935
4709.50 900
4709.66 868
4709.82 837
4709.97 806
4710.13 775
4710.29 743
4710.45 708
4710.60 671
4710.76 633
4710.92 595
4711.08 559
4711.23 524
4711.39 493
4711.55 464
4711.71 438
4711.86 413
4712.02 389
4712.18 365
4712.34 342
4712.49 320
4712.65 300
4712.81 281
4712.96 264
4713.12 247
4713.28 230
4713.44 211
4713.59 191
4713.75 171
4713.91 152
4714.07 135
4714.22 121
4714.38 111
4714.54 104
4714.70 100
4714.85 99
4715.01 98
4715.17 97
4715.33 96
4715.48 94
4715.64 93
4715.80 93
4715.96 94
4716.11 97
4716.27 101
4716.43 105
4716.59 108
4716.74 110
4716.90 109
4717.06 106
4717.22 101
4717.37 96
4717.53 91
4717.69 86
4717.85 83
4718.00 81
4718.16 78
4718.32 75
4718.48 70
4718.63 65
4718.79 59
4718.95 54
4719.11 48
4719.27 43
4719.42 39
4719.58 36
4719.74 33
4719.90 30
4720.05 27
4720.21 26
4720.37 24
4720.53 24
4720.68 24
4720.84 25
4721.00 27
4721.16 28
4721.31 29
4721.47 30
4721.63 31
4721.79 33
4721.94 35
4722.10 37
4722.26 40
4722.42 42
4722.57 42
4722.73 41
4722.89 38
4723.05 33
4723.21 27
4723.36 21
4723.52 15
4723.68 10
4723.84 6
4723.99 4
4724.15 3
4724.31 2
4724.47 2
4724.62 3
4724.78 3
4724.94 3
4725.10 2
4725.25 2
4725.41 3
4725.57 4
4725.73 6
4725.89 9
4726.04 12
4726.20 16
4726.36 20
4726.52 24
4726.67 28
4726.83 31
4726.99 34
4727.15 37
4727.30 38
4727.46 38
4727.62 37
4727.78 36
4727.93 34
4728.09 31
4728.25 29
4728.41 27
4728.57 24
4728.72 20
4728.88 16
4729.04 12
4729.20 8
4729.35 4
4729.51 2
4729.67 2
4729.83 3
4729.99 6
4730.14 9
4730.30 13
4730.46 16
4730.62 18
4730.77 19
4730.93 19
4731.09 17
4731.25 15
4731.41 12
4731.56 8
4731.72 4
4731.88 1
4732.04 0
4732.19 0
4732.35 0
4732.51 0
4732.67 0
4732.83 0
4732.98 3
4733.14 4
4733.30 6
4733.46 6
4733.61 6
4733.77 5
4733.93 4
4734.09 4
4734.25 4
4734.40 5
4734.56 7
4734.72 9
4734.88 13
4735.03 17
4735.19 21
4735.35 24
4735.51 25
4735.67 25
4735.82 23
4735.98 20
4736.14 15
4736.30 11
4736.45 7
4736.61 4
4736.77 2
4736.93 0
4737.09 0
4737.24 0
4737.40 0
4737.56 0
4737.72 0
4737.88 0
4738.03 0
4738.19 0
4738.35 1
4738.51 4
4738.67 8
4738.82 11
4738.98 14
4739.14 16
4739.30 18
4739.45 19
4739.61 20
4739.77 20
4739.93 20
4740.09 19
4740.24 18
4740.40 16
4740.56 13
4740.72 10
4740.88 8
4741.03 6
4741.19 6
4741.35 6
4741.51 8
4741.67 10
4741.82 12
4741.98 14
4742.14 15
4742.30 16
4742.46 16
4742.61 16
4742.77 14
4742.93 12
4743.09 10
4743.24 9
4743.40 8
4743.56 8
4743.72 9
4743.88 10
4744.03 12
4744.19 13
4744.35 14
4744.51 13
4744.67 11
4744.82 9
4744.98 7
4745.14 5
4745.30 5
4745.46 7
4745.61 9
4745.77 11
4745.93 12
4746.09 13
4746.25 12
4746.40 9
4746.56 7
4746.72 4
4746.88 2
4747.04 2
4747.19 3
4747.35 6
4747.51 9
4747.67 14
4747.83 18
4747.98 22
4748.14 26
4748.30 29
4748.46 32
4748.62 34
4748.78 35
4748.93 36
4749.09 37
4749.25 39
4749.41 41
4749.57 44
4749.72 47
4749.88 50
4750.04 53
4750.20 55
4750.36 55
4750.51 55
4750.67 53
4750.83 51
4750.99 48
4751.15 45
4751.30 43
4751.46 42
4751.62 41
4751.78 40
4751.94 39
4752.09 37
4752.25 34
4752.41 31
4752.57 28
4752.73 25
4752.89 23
4753.04 21
4753.20 20
4753.36 18
4753.52 17
4753.68 15
4753.83 13
4753.99 11
4754.15 9
4754.31 8
4754.47 7
4754.62 6
4754.78 5
4754.94 4
4755.10 4
4755.26 4
4755.42 6
4755.57 8
4755.73 11
4755.89 15
4756.05 19
4756.21 24
4756.36 28
4756.52 31
4756.68 34
4756.84 35
4757.00 36
4757.16 36
4757.31 36
4757.47 37
4757.63 40
4757.79 43
4757.95 47
4758.10 51
4758.26 55
4758.42 57
4758.58 58
4758.74 56
4758.90 54
4759.05 51
4759.21 48
4759.37 46
4759.53 44
4759.69 44
4759.85 44
4760.00 44
4760.16 44
4760.32 44
4760.48 44
4760.64 44
4760.79 44
4760.95 44
4761.11 45
4761.27 46
4761.43 48
4761.59 49
4761.74 50
4761.90 50
4762.06 48
4762.22 46
4762.38 43
4762.54 38
4762.69 33
4762.85 29
4763.01 25
4763.17 22
4763.33 19
4763.49 18
4763.64 17
4763.80 16
4763.96 16
4764.12 15
4764.28 14
4764.44 13
4764.59 13
4764.75 14
4764.91 16
4765.07 19
4765.23 23
4765.39 27
4765.54 32
4765.70 37
4765.86 42
4766.02 47
4766.18 51
4766.34 54
4766.49 55
4766.65 55
4766.81 54
4766.97 50
4767.13 46
4767.29 41
4767.44 37
4767.60 35
4767.76 34
4767.92 36
4768.08 40
4768.24 45
4768.39 49
4768.55 53
4768.71 55
4768.87 56
4769.03 54
4769.19 51
4769.34 48
4769.50 44
4769.66 40
4769.82 36
4769.98 33
4770.14 30
4770.29 27
4770.45 25
4770.61 23
4770.77 20
4770.93 18
4771.09 16
4771.25 14
4771.40 13
4771.56 13
4771.72 14
4771.88 15
4772.04 17
4772.20 18
4772.35 18
4772.51 18
4772.67 16
4772.83 15
4772.99 13
4773.15 12
4773.31 12
4773.46 13
4773.62 14
4773.78 16
4773.94 18
4774.10 21
4774.26 24
4774.41 26
4774.57 27
4774.73 29
4774.89 30
4775.05 32
4775.21 35
4775.37 38
4775.52 41
4775.68 44
4775.84 47
4776.00 48
4776.16 47
4776.32 46
4776.47 43
4776.63 40
4776.79 38
4776.95 37
4777.11 38
4777.27 39
4777.43 41
4777.58 43
4777.74 45
4777.90 47
4778.06 48
4778.22 49
4778.38 49
4778.54 48
4778.69 47
4778.85 45
4779.01 43
4779.17 40
4779.33 37
4779.49 35
4779.65 32
4779.80 30
4779.96 29
4780.12 29
4780.28 29
4780.44 31
4780.60 34
4780.76 37
4780.91 40
4781.07 43
4781.23 45
4781.39 45
4781.55 43
4781.71 39
4781.87 32
4782.02 25
4782.18 16
4782.34 8
4782.50 2
4782.66 0
4782.82 0
4782.98 0
4783.13 0
4783.29 2
4783.45 6
4783.61 10
4783.77 13
4783.93 16
4784.09 18
4784.25 18
4784.40 19
4784.56 18
4784.72 18
4784.88 19
4785.04 20
4785.20 22
4785.36 26
4785.51 31
4785.67 37
4785.83 45
4785.99 54
4786.15 64
4786.31 76
4786.47 89
4786.63 102
4786.78 115
4786.94 128
4787.10 139
4787.26 150
4787.42 159
4787.58 167
4787.74 173
4787.89 179
4788.05 183
4788.21 185
4788.37 185
4788.53 183
4788.69 179
4788.85 176
4789.01 172
4789.16 171
4789.32 170
4789.48 171
4789.64 173
4789.80 174
4789.96 174
4790.12 173
4790.28 171
4790.43 168
4790.59 165
4790.75 163
4790.91 163
4791.07 164
4791.23 166
4791.39 167
4791.55 168
4791.70 168
4791.86 166
4792.02 163
4792.18 158
4792.34 152
4792.50 147
4792.66 141
4792.82 137
4792.97 134
4793.13 132
4793.29 131
4793.45 131
4793.61 131
4793.77 132
4793.93 132
4794.09 131
4794.25 130
4794.40 128
4794.56 124
4794.72 118
4794.88 112
4795.04 106
4795.20 100
4795.36 94
4795.52 90
4795.67 87
4795.83 85
4795.99 84
4796.15 83
4796.31 81
4796.47 78
4796.63 74
4796.79 70
4796.95 65
4797.10 60
4797.26 54
4797.42 49
4797.58 44
4797.74 38
4797.90 33
4798.06 28
4798.22 23
4798.38 19
4798.53 17
4798.69 16
4798.85 17
4799.01 17
4799.17 17
4799.33 17
4799.49 15
4799.65 13
4799.81 11
4799.96 8
4800.12 7
4800.28 8
4800.44 10
4800.60 13
4800.76 16
4800.92 19
4801.08 22
4801.24 24
4801.39 25
4801.55 25
4801.71 25
4801.87 24
4802.03 24
4802.19 23
4802.35 23
4802.51 22
4802.67 21
4802.82 20
4802.98 20
4803.14 20
4803.30 22
4803.46 24
4803.62 27
4803.78 29
4803.94 31
4804.10 33
4804.26 34
4804.41 34
4804.57 34
4804.73 33
4804.89 31
4805.05 28
4805.21 24
4805.37 20
4805.53 15
4805.69 11
4805.85 7
4806.00 4
4806.16 3
4806.32 4
4806.48 5
4806.64 8
4806.80 10
4806.96 12
4807.12 13
4807.28 13
4807.44 11
4807.59 8
4807.75 5
4807.91 1
4808.07 0
4808.23 0
4808.39 0
4808.55 0
4808.71 0
4808.87 0
4809.03 0
4809.18 0
4809.34 0
4809.50 5
4809.66 11
4809.82 17
4809.98 21
4810.14 24
4810.30 26
4810.46 26
4810.62 26
4810.78 27
4810.93 30
4811.09 35
4811.25 40
4811.41 47
4811.57 53
4811.73 58
4811.89 63
4812.05 67
4812.21 72
4812.37 76
4812.53 81
4812.68 86
4812.84 91
4813.00 94
4813.16 96
4813.32 97
4813.48 95
4813.64 93
4813.80 89
4813.96 84
4814.12 80
4814.28 75
4814.44 71
4814.59 68
4814.75 66
4814.91 64
4815.07 63
4815.23 63
4815.39 64
4815.55 65
4815.71 67
4815.87 69
4816.03 71
4816.19 71
4816.35 70
4816.50 66
4816.66 61
4816.82 56
4816.98 50
4817.14 46
4817.30 43
4817.46 42
4817.62 42
4817.78 44
4817.94 46
4818.10 49
4818.26 53
4818.41 56
4818.57 58
4818.73 61
4818.89 62
4819.05 63
4819.21 64
4819.37 64
4819.53 65
4819.69 68
4819.85 71
4820.01 75
4820.17 79
4820.33 83
4820.48 86
4820.64 87
4820.80 88
4820.96 87
4821.12 86
4821.28 84
4821.44 81
4821.60 77
4821.76 72
4821.92 66
4822.08 60
4822.24 54
4822.40 47
4822.56 40
4822.71 33
4822.87 27
4823.03 23
4823.19 19
4823.35 18
4823.51 18
4823.67 21
4823.83 24
4823.99 30
4824.15 36
4824.31 42
4824.47 48
4824.63 54
4824.79 60
4824.94 64
4825.10 68
4825.26 70
4825.42 73
4825.58 74
4825.74 76
4825.90 76
4826.06 77
4826.22 76
4826.38 75
4826.54 75
4826.70 75
4826.86 76
4827.02 78
4827.18 81
4827.33 85
4827.49 88
4827.65 90
4827.81 91
4827.97 89
4828.13 86
4828.29 83
4828.45 80
4828.61 79
4828.77 79
4828.93 79
4829.09 80
4829.25 79
4829.41 76
4829.57 71
4829.73 64
4829.88 57
4830.04 50
4830.20 45
4830.36 42
4830.52 42
4830.68 44
4830.84 47
4831.00 53
4831.16 58
4831.32 64
4831.48 68
4831.64 71
4831.80 72
4831.96 72
4832.12 70
4832.28 68
4832.44 65
4832.59 61
4832.75 58
4832.91 55
4833.07 51
4833.23 48
4833.39 43
4833.55 39
4833.71 34
4833.87 29
4834.03 24
4834.19 19
4834.35 16
4834.51 14
4834.67 12
4834.83 12
4834.99 12
4835.15 12
4835.31 12
4835.47 11
4835.62 11
4835.78 12
4835.94 13
4836.10 16
4836.26 19
4836.42 23
4836.58 27
4836.74 30
4836.90 33
4837.06 34
4837.22 34
4837.38 33
4837.54 31
4837.70 28
4837.86 25
4838.02 23
4838.18 20
4838.34 18
4838.50 17
4838.66 16
4838.82 15
4838.97 15
4839.13 15
4839.29 16
4839.45 17
4839.61 18
4839.77 20
4839.93 22
4840.09 24
4840.25 25
4840.41 25
4840.57 24
4840.73 21
4840.89 16
4841.05 11
4841.21 6
4841.37 2
4841.53 0
4841.69 0
4841.85 0
4842.01 0
4842.17 2
4842.33 3
4842.49 5
4842.65 7
4842.80 8
4842.96 11
4843.12 13
4843.28 15
4843.44 17
4843.60 17
4843.76 17
4843.92 16
4844.08 13
4844.24 10
4844.40 7
4844.56 4
4844.72 1
4844.88 0
4845.04 0
4845.20 0
4845.36 0
4845.52 0
4845.68 0
4845.84 0
4846.00 0
4846.16 2
4846.32 5
4846.48 7
4846.64 8
4846.80 10
4846.96 11
4847.12 11
4847.28 11
4847.43 11
4847.59 11
4847.75 12
4847.91 13
4848.07 14
4848.23 15
4848.39 15
4848.55 15
4848.71 15
4848.87 15
4849.03 17
4849.19 19
4849.35 24
4849.51 29
4849.67 36
4849.83 43
4849.99 48
4850.15 52
4850.31 54
4850.47 54
4850.63 52
4850.79 49
4850.95 45
4851.11 42
4851.27 38
4851.43 35
4851.59 32
4851.75 30
4851.91 28
4852.07 26
4852.23 24
4852.39 22
4852.55 21
4852.71 20
4852.87 20
4853.03 22
4853.19 24
4853.35 27
4853.50 30
4853.66 33
4853.82 35
4853.98 37
4854.14 37
4854.30 36
4854.46 34
4854.62 31
4854.78 29
4854.94 28
4855.10 29
4855.26 31
4855.42 35
4855.58 39
4855.74 43
4855.90 47
4856.06 48
4856.22 48
4856.38 47
4856.54 44
4856.70 42
4856.86 40
4857.02 39
4857.18 39
4857.34 39
4857.50 39
4857.66 39
4857.82 39
4857.98 38
4858.14 37
4858.30 36
4858.46 36
4858.62 36
4858.78 38
4858.94 40
4859.10 43
4859.26 47
4859.42 50
4859.58 52
4859.74 54
4859.90 55
4860.06 55
4860.22 54
4860.38 54
4860.54 55
4860.70 56
4860.86 57
4861.02 59
4861.18 60
4861.34 62
4861.50 62
4861.66 62
4861.82 61
4861.98 59
4862.14 57
4862.30 55
4862.46 53
4862.62 51
4862.78 48
4862.94 45
4863.10 43
4863.26 40
4863.42 39
4863.58 39
4863.74 40
4863.90 42
4864.06 46
4864.22 50
4864.38 53
4864.54 55
4864.70 56
4864.86 55
4865.02 52
4865.18 49
4865.34 46
4865.50 43
4865.66 40
4865.82 39
4865.98 37
4866.14 36
4866.30 35
4866.46 34
4866.62 33
4866.78 31
4866.94 29
4867.10 28
4867.26 27
4867.42 27
4867.58 28
4867.74 30
4867.90 32
4868.06 34
4868.22 36
4868.38 38
4868.54 40
4868.70 42
4868.86 44
4869.02 45
4869.18 47
4869.34 46
4869.50 44
4869.66 40
4869.82 35
4869.98 29
4870.14 23
4870.30 19
4870.46 18
4870.62 18
4870.78 21
4870.94 24
4871.10 27
4871.26 28
4871.42 29
4871.58 27
4871.74 24
4871.90 21
4872.06 18
4872.22 16
4872.38 16
4872.54 17
4872.70 20
4872.86 24
4873.02 29
4873.18 34
4873.34 38
4873.50 41
4873.66 42
4873.82 42
4873.98 40
4874.14 37
4874.30 34
4874.46 31
4874.62 28
4874.78 26
4874.94 25
4875.10 24
4875.26 22
4875.42 21
4875.58 19
4875.74 16
4875.90 13
4876.06 10
4876.22 8
4876.38 6
4876.54 6
4876.70 7
4876.86 9
4877.02 12
4877.18 16
4877.34 21
4877.50 25
4877.66 29
4877.82 33
4877.98 37
4878.14 40
4878.30 42
4878.46 43
4878.62 42
4878.78 40
4878.95 36
4879.11 30
4879.27 24
4879.43 17
4879.59 11
4879.75 7
4879.91 3
4880.07 1
4880.23 1
4880.39 2
4880.55 5
4880.71 9
4880.87 13
4881.03 16
4881.19 20
4881.35 23
4881.51 24
4881.67 25
4881.83 26
4881.99 26
4882.15 27
4882.31 29
4882.47 31
4882.63 34
4882.79 37
4882.95 39
4883.11 40
4883.27 40
4883.43 39
4883.59 36
4883.75 33
4883.91 31
4884.07 29
4884.23 27
4884.39 27
4884.55 27
4884.71 27
4884.87 27
4885.04 27
4885.20 25
4885.36 24
4885.52 22
4885.68 21
4885.84 21
4886.00 22
4886.16 23
4886.32 24
4886.48 24
4886.64 24
4886.80 22
4886.96 20
4887.12 18
4887.28 16
4887.44 14
4887.60 13
4887.76 13
4887.92 12
4888.08 13
4888.24 13
4888.40 14
4888.56 16
4888.72 18
4888.88 20
4889.04 23
4889.20 26
4889.36 29
4889.52 32
4889.69 33
4889.85 35
4890.01 36
4890.17 36
4890.33 37
4890.49 37
4890.65 38
4890.81 39
4890.97 40
4891.13 42
4891.29 45
4891.45 47
4891.61 50
4891.77 51
4891.93 52
4892.09 52
4892.25 51
4892.41 50
4892.57 48
4892.73 46
4892.89 44
4893.05 42
4893.21 40
4893.37 37
4893.54 33
4893.70 29
4893.86 24
4894.02 19
4894.18 14
4894.34 9
4894.50 5
4894.66 2
4894.82 0
4894.98 0
4895.14 0
4895.30 2
4895.46 5
4895.62 9
4895.78 13
4895.94 19
4896.10 24
4896.26 30
4896.42 34
4896.58 37
4896.74 39
4896.91 39
4897.07 36
4897.23 32
4897.39 27
4897.55 22
4897.71 17
4897.87 13
4898.03 10
4898.19 8
4898.35 9
4898.51 12
4898.67 17
4898.83 23
4898.99 30
4899.15 37
4899.31 42
4899.47 45
4899.63 45
4899.79 43
4899.96 40
4900.12 35
4900.28 31
4900.44 28
4900.60 26
4900.76 25
4900.92 25
4901.08 25
4901.24 25
4901.40 25
4901.56 25
4901.72 24
4901.88 24
4902.04 24
4902.20 24
4902.36 24
4902.52 24
4902.69 24
4902.85 24
4903.01 23
4903.17 22
4903.33 20
4903.49 18
4903.65 15
4903.81 12
4903.97 10
4904.13 8
4904.29 8
4904.45 8
4904.61 9
4904.77 11
4904.93 12
4905.09 12
4905.26 12
4905.42 12
4905.58 12
4905.74 13
4905.90 16
4906.06 20
4906.22 25
4906.38 30
4906.54 35
4906.70 38
4906.86 39
4907.02 38
4907.18 37
4907.34 35
4907.50 33
4907.67 32
4907.83 31
4907.99 32
4908.15 34
4908.31 37
4908.47 40
4908.63 43
4908.79 45
4908.95 48
4909.11 50
4909.27 51
4909.43 53
4909.59 55
4909.75 58
4909.91 61
4910.08 64
4910.24 66
4910.40 69
4910.56 70
4910.72 71
4910.88 71
4911.04 70
4911.20 69
4911.36 68
4911.52 66
4911.68 64
4911.84 62
4912.00 60
4912.17 60
4912.33 61
4912.49 62
4912.65 65
4912.81 69
4912.97 72
4913.13 74
4913.29 75
4913.45 74
4913.61 72
4913.77 69
4913.93 66
4914.09 63
4914.26 62
4914.42 62
4914.58 63
4914.74 65
4914.90 68
4915.06 72
4915.22 75
4915.38 77
4915.54 78
4915.70 77
4915.86 74
4916.02 70
4916.18 66
4916.35 61
4916.51 56
4916.67 53
4916.83 51
4916.99 50
4917.15 51
4917.31 53
4917.47 55
4917.63 58
4917.79 59
4917.95 60
4918.11 60
4918.28 58
4918.44 55
4918.60 52
4918.76 49
4918.92 46
4919.08 45
4919.24 44
4919.40 45
4919.56 47
4919.72 49
4919.88 53
4920.05 57
4920.21 62
4920.37 66
4920.53 69
4920.69 71
4920.85 70
4921.01 67
4921.17 62
4921.33 55
4921.49 47
4921.65 39
4921.82 32
4921.98 25
4922.14 21
4922.30 19
4922.46 19
4922.62 23
4922.78 28
4922.94 35
4923.10 43
4923.26 49
4923.42 55
4923.59 58
4923.75 58
4923.91 56
4924.07 53
4924.23 47
4924.39 42
4924.55 37
4924.71 33
4924.87 30
4925.03 28
4925.20 28
4925.36 28
4925.52 30
4925.68 32
4925.84 34
4926.00 36
4926.16 38
4926.32 41
4926.48 44
4926.64 48
4926.80 52
4926.97 56
4927.13 60
4927.29 62
4927.45 64
4927.61 63
4927.77 62
4927.93 60
4928.09 58
4928.25 55
4928.42 53
4928.58 50
4928.74 48
4928.90 45
4929.06 43
4929.22 41
4929.38 40
4929.54 39
4929.70 39
4929.86 39
4930.03 41
4930.19 42
4930.35 43
4930.51 44
4930.67 44
4930.83 43
4930.99 41
4931.15 38
4931.31 35
4931.47 33
4931.64 32
4931.80 33
4931.96 36
4932.12 40
4932.28 45
4932.44 50
4932.60 55
4932.76 60
4932.92 63
4933.09 66
4933.25 69
4933.41 70
4933.57 70
4933.73 69
4933.89 67
4934.05 65
4934.21 61
4934.37 57
4934.54 52
4934.70 47
4934.86 43
4935.02 38
4935.18 35
4935.34 32
4935.50 30
4935.66 29
4935.82 28
4935.99 28
4936.15 27
4936.31 25
4936.47 23
4936.63 21
4936.79 18
4936.95 16
4937.11 14
4937.28 13
4937.44 13
4937.60 14
4937.76 15
4937.92 17
4938.08 19
4938.24 21
4938.40 23
4938.56 25
4938.73 28
4938.89 32
4939.05 36
4939.21 41
4939.37 45
4939.53 48
4939.69 51
4939.85 52
4940.02 51
4940.18 50
4940.34 48
4940.50 46
4940.66 44
4940.82 42
4940.98 40
4941.14 38
4941.31 37
4941.47 36
4941.63 35
4941.79 34
4941.95 33
4942.11 32
4942.27 30
4942.43 29
4942.60 29
4942.76 29
4942.92 30
4943.08 32
4943.24 36
4943.40 39
4943.56 42
4943.72 43
4943.89 43
4944.05 42
4944.21 39
4944.37 35
4944.53 31
4944.69 28
4944.85 25
4945.01 23
4945.18 21
4945.34 18
4945.50 15
4945.66 12
4945.82 9
4945.98 6
4946.14 4
4946.30 3
4946.47 2
4946.63 3
4946.79 4
4946.95 5
4947.11 7
4947.27 8
4947.43 8
4947.60 8
4947.76 7
4947.92 5
4948.08 3
4948.24 1
4948.40 0
4948.56 0
4948.72 0
4948.89 0
4949.05 0
4949.21 0
4949.37 0
4949.53 0
4949.69 0
4949.85 2
4950.02 4
4950.18 5
4950.34 7
4950.50 7
4950.66 7
4950.82 6
4950.98 6
4951.15 5
4951.31 5
4951.47 5
4951.63 6
4951.79 7
4951.95 9
4952.11 11
4952.28 13
4952.44 14
4952.60 15
4952.76 15
4952.92 14
4953.08 12
4953.24 11
4953.41 9
4953.57 8
4953.73 8
4953.89 10
4954.05 12
4954.21 15
4954.37 19
4954.54 23
4954.70 26
4954.86 28
4955.02 28
4955.18 27
4955.34 24
4955.50 19
4955.67 14
4955.83 8
4955.99 3
4956.15 0
4956.31 0
4956.47 0
4956.63 0
4956.80 0
4956.96 0
4957.12 0
4957.28 0
4957.44 1
4957.60 2
4957.76 3
4957.93 5
4958.09 6
4958.25 8
4958.41 10
4958.57 12
4958.73 14
4958.90 17
4959.06 18
4959.22 19
4959.38 19
4959.54 18
4959.70 16
4959.86 13
4960.03 10
4960.19 7
4960.35 4
4960.51 2
4960.67 1
4960.83 0
4961.00 0
4961.16 2
4961.32 6
4961.48 10
4961.64 15
4961.80 21
4961.96 26
4962.13 29
4962.29 32
4962.45 32
4962.61 32
4962.77 31
4962.93 31
4963.10 31
4963.26 32
4963.42 34
4963.58 36
4963.74 39
4963.90 41
4964.07 42
4964.23 42
4964.39 41
4964.55 39
4964.71 37
4964.87 34
4965.04 31
4965.20 27
4965.36 23
4965.52 19
4965.68 15
4965.84 11
4966.00 8
4966.17 7
4966.33 7
4966.49 8
4966.65 11
4966.81 15
4966.97 19
4967.14 22
4967.30 24
4967.46 25
4967.62 26
4967.78 25
4967.94 24
4968.11 23
4968.27 22
4968.43 21
4968.59 21
4968.75 21
4968.91 21
4969.08 22
4969.24 23
4969.40 23
4969.56 21
4969.72 19
4969.88 16
4970.05 14
4970.21 11
4970.37 10
4970.53 10
4970.69 11
4970.86 13
4971.02 15
4971.18 17
4971.34 20
4971.50 22
4971.66 26
4971.83 30
4971.99 34
4972.15 38
4972.31 41
4972.47 44
4972.63 45
4972.80 47
4972.96 48
4973.12 48
4973.28 48
4973.44 47
4973.60 45
4973.77 42
4973.93 37
4974.09 33
4974.25 28
4974.41 24
4974.58 20
4974.74 18
4974.90 16
4975.06 16
4975.22 17
4975.38 19
4975.55 22
4975.71 26
4975.87 30
4976.03 36
4976.19 41
4976.36 47
4976.52 52
4976.68 56
4976.84 60
4977.00 63
4977.16 66
4977.33 67
4977.49 68
4977.65 69
4977.81 69
4977.97 69
4978.14 68
4978.30 66
4978.46 65
4978.62 63
4978.78 61
4978.94 60
4979.11 59
4979.27 58
4979.43 58
4979.59 58
4979.75 58
4979.92 58
4980.08 58
4980.24 56
4980.40 53
4980.56 50
4980.72 46
4980.89 42
4981.05 39
4981.21 37
4981.37 37
4981.53 37
4981.70 38
4981.86 38
4982.02 39
4982.18 39
4982.34 39
4982.51 38
4982.67 37
4982.83 36
4982.99 34
4983.15 30
4983.32 27
4983.48 22
4983.64 18
4983.80 14
4983.96 11
4984.12 8
4984.29 6
4984.45 5
4984.61 4
4984.77 3
4984.93 3
4985.10 5
4985.26 8
4985.42 12
4985.58 19
4985.74 27
4985.91 35
4986.07 43
4986.23 49
4986.39 53
4986.55 55
4986.72 56
4986.88 56
4987.04 56
4987.20 57
4987.36 60
4987.53 64
4987.69 69
4987.85 73
4988.01 76
4988.17 77
4988.34 76
4988.50 74
4988.66 71
4988.82 67
4988.98 63
4989.15 58
4989.31 53
4989.47 49
[truncated: 712,671 more chars]
