# Supplementary material for: Methylobacterium Species Promoting Rice and Barley Growth and Interaction Specificity Revealed with Whole-Cell Matrix-Assisted Laser Desorption / Ionization-Time-of-Flight Mass Spectrometry (MALDI-TOF/MS) Analysis
Source: PLoS One. 2015 Jun 8;10(6):e0129509. doi: 10.1371/journal.pone.0129509 (PMC4460032; doi:10.1371/journal.pone.0129509)
Supplement: S2 Data — (ZIP) [file pone.0129509.s002.zip › Supplementary data 2 (ms from inoculated rice)/control-3.txt]

780.95 0
781.01 0
781.08 0
781.14 0
781.21 0
781.27 0
781.33 0
781.40 0
781.46 0
781.53 0
781.59 0
781.65 0
781.72 0
781.78 0
781.85 0
781.91 0
781.97 0
782.04 0
782.10 0
782.17 0
782.23 0
782.29 0
782.36 0
782.42 0
782.49 0
782.55 0
782.62 0
782.68 0
782.74 0
782.81 0
782.87 0
782.94 0
783.00 0
783.06 0
783.13 0
783.19 0
783.26 0
783.32 0
783.38 0
783.45 0
783.51 0
783.58 0
783.64 0
783.70 0
783.77 0
783.83 0
783.90 0
783.96 0
784.03 0
784.09 0
784.15 0
784.22 0
784.28 0
784.35 0
784.41 0
784.47 0
784.54 0
784.60 0
784.67 0
784.73 0
784.80 0
784.86 0
784.92 0
784.99 0
785.05 0
785.12 0
785.18 0
785.24 0
785.31 0
785.37 0
785.44 0
785.50 0
785.57 0
785.63 0
785.69 0
785.76 0
785.82 0
785.89 0
785.95 0
786.01 0
786.08 0
786.14 0
786.21 0
786.27 0
786.34 0
786.40 0
786.46 0
786.53 0
786.59 0
786.66 0
786.72 0
786.79 0
786.85 0
786.91 0
786.98 0
787.04 0
787.11 0
787.17 0
787.24 0
787.30 0
787.36 0
787.43 0
787.49 0
787.56 0
787.62 0
787.69 0
787.75 0
787.81 0
787.88 0
787.94 0
788.01 0
788.07 0
788.14 0
788.20 0
788.26 0
788.33 0
788.39 0
788.46 0
788.52 0
788.59 0
788.65 0
788.71 0
788.78 0
788.84 0
788.91 0
788.97 0
789.04 0
789.10 0
789.16 0
789.23 0
789.29 0
789.36 0
789.42 0
789.49 0
789.55 0
789.61 0
789.68 0
789.74 0
789.81 0
789.87 0
789.94 0
790.00 0
790.07 0
790.13 0
790.19 0
790.26 0
790.32 0
790.39 0
790.45 0
790.52 0
790.58 0
790.64 0
790.71 0
790.77 0
790.84 0
790.90 0
790.97 0
791.03 0
791.10 0
791.16 0
791.22 0
791.29 0
791.35 0
791.42 0
791.48 0
791.55 0
791.61 0
791.68 0
791.74 0
791.80 0
791.87 0
791.93 0
792.00 0
792.06 0
792.13 0
792.19 0
792.26 0
792.32 0
792.38 0
792.45 0
792.51 0
792.58 0
792.64 0
792.71 0
792.77 0
792.84 0
792.90 0
792.97 0
793.03 0
793.09 0
793.16 0
793.22 0
793.29 0
793.35 0
793.42 0
793.48 0
793.55 0
793.61 0
793.67 0
793.74 0
793.80 0
793.87 0
793.93 0
794.00 0
794.06 0
794.13 0
794.19 0
794.26 0
794.32 0
794.38 0
794.45 0
794.51 0
794.58 0
794.64 0
794.71 0
794.77 0
794.84 0
794.90 0
794.97 0
795.03 0
795.09 0
795.16 0
795.22 0
795.29 0
795.35 0
795.42 0
795.48 0
795.55 0
795.61 0
795.68 0
795.74 0
795.81 0
795.87 0
795.93 0
796.00 0
796.06 0
796.13 0
796.19 0
796.26 0
796.32 0
796.39 0
796.45 0
796.52 0
796.58 0
796.65 0
796.71 0
796.77 0
796.84 0
796.90 0
796.97 0
797.03 0
797.10 0
797.16 0
797.23 0
797.29 0
797.36 0
797.42 0
797.49 0
797.55 0
797.62 0
797.68 0
797.74 0
797.81 0
797.87 0
797.94 0
798.00 0
798.07 0
798.13 0
798.20 0
798.26 0
798.33 0
798.39 0
798.46 0
798.52 0
798.59 0
798.65 0
798.72 0
798.78 0
798.85 0
798.91 0
798.97 0
799.04 0
799.10 0
799.17 0
799.23 0
799.30 0
799.36 0
799.43 0
799.49 0
799.56 0
799.62 0
799.69 0
799.75 0
799.82 0
799.88 0
799.95 0
800.01 0
800.08 0
800.14 0
800.21 0
800.27 0
800.33 0
800.40 0
800.46 0
800.53 0
800.59 0
800.66 0
800.72 0
800.79 0
800.85 0
800.92 0
800.98 0
801.05 0
801.11 0
801.18 0
801.24 0
801.31 0
801.37 0
801.44 0
801.50 0
801.57 0
801.63 0
801.70 0
801.76 0
801.83 0
801.89 0
801.96 0
802.02 0
802.09 0
802.15 0
802.21 0
802.28 0
802.34 0
802.41 0
802.47 0
802.54 0
802.60 0
802.67 0
802.73 0
802.80 0
802.86 0
802.93 0
802.99 0
803.06 0
803.12 0
803.19 0
803.25 0
803.32 0
803.38 0
803.45 0
803.51 0
803.58 0
803.64 0
803.71 0
803.77 0
803.84 0
803.90 0
803.97 0
804.03 0
804.10 0
804.16 0
804.23 0
804.29 0
804.36 0
804.42 0
804.49 0
804.55 0
804.62 0
804.68 0
804.75 0
804.81 0
804.88 0
804.94 0
805.01 0
805.07 0
805.14 0
805.20 0
805.27 0
805.33 0
805.40 0
805.46 0
805.53 0
805.59 0
805.66 0
805.72 0
805.79 0
805.85 0
805.92 0
805.98 0
806.05 0
806.11 0
806.18 0
806.24 0
806.31 0
806.37 0
806.44 0
806.50 0
806.57 0
806.63 0
806.70 0
806.76 1
806.83 2
806.89 4
806.96 5
807.02 6
807.09 7
807.15 7
807.22 6
807.28 4
807.35 3
807.41 1
807.48 0
807.54 0
807.61 0
807.67 0
807.74 0
807.80 0
807.87 0
807.93 1
808.00 1
808.06 1
808.13 1
808.19 1
808.26 1
808.32 0
808.39 0
808.45 0
808.52 0
808.59 0
808.65 1
808.72 4
808.78 6
808.85 9
808.91 10
808.98 11
809.04 11
809.11 9
809.17 7
809.24 5
809.30 3
809.37 2
809.43 1
809.50 1
809.56 1
809.63 1
809.69 1
809.76 1
809.82 1
809.89 1
809.95 1
810.02 1
810.08 1
810.15 1
810.21 0
810.28 0
810.34 0
810.41 0
810.47 0
810.54 0
810.61 0
810.67 0
810.74 0
810.80 1
810.87 1
810.93 1
811.00 1
811.06 1
811.13 1
811.19 1
811.26 1
811.32 1
811.39 2
811.45 3
811.52 3
811.58 4
811.65 4
811.71 4
811.78 3
811.84 2
811.91 1
811.98 1
812.04 0
812.11 0
812.17 0
812.24 0
812.30 0
812.37 0
812.43 1
812.50 1
812.56 0
812.63 0
812.69 0
812.76 0
812.82 0
812.89 0
812.95 0
813.02 0
813.09 0
813.15 0
813.22 0
813.28 1
813.35 1
813.41 1
813.48 1
813.54 1
813.61 1
813.67 1
813.74 1
813.80 1
813.87 1
813.93 2
814.00 3
814.07 4
814.13 5
814.20 6
814.26 7
814.33 7
814.39 6
814.46 5
814.52 3
814.59 2
814.65 1
814.72 1
814.78 1
814.85 1
814.91 2
814.98 2
815.05 2
815.11 2
815.18 1
815.24 1
815.31 1
815.37 0
815.44 0
815.50 0
815.57 0
815.63 0
815.70 0
815.77 0
815.83 0
815.90 0
815.96 1
816.03 1
816.09 2
816.16 3
816.22 3
816.29 3
816.35 2
816.42 2
816.48 1
816.55 1
816.62 1
816.68 1
816.75 1
816.81 1
816.88 2
816.94 2
817.01 2
817.07 2
817.14 2
817.21 2
817.27 1
817.34 1
817.40 1
817.47 1
817.53 1
817.60 1
817.66 1
817.73 1
817.79 1
817.86 1
817.93 1
817.99 1
818.06 1
818.12 1
818.19 1
818.25 1
818.32 1
818.38 1
818.45 1
818.52 0
818.58 0
818.65 0
818.71 1
818.78 1
818.84 2
818.91 2
818.97 2
819.04 2
819.10 2
819.17 2
819.24 1
819.30 1
819.37 1
819.43 1
819.50 1
819.56 1
819.63 1
819.69 1
819.76 1
819.83 1
819.89 0
819.96 0
820.02 0
820.09 0
820.15 1
820.22 1
820.29 1
820.35 1
820.42 1
820.48 1
820.55 0
820.61 0
820.68 0
820.74 1
820.81 1
820.88 1
820.94 1
821.01 1
821.07 1
821.14 1
821.20 1
821.27 1
821.34 1
821.40 0
821.47 0
821.53 0
821.60 1
821.66 1
821.73 1
821.79 1
821.86 1
821.93 1
821.99 1
822.06 1
822.12 1
822.19 1
822.25 1
822.32 1
822.39 1
822.45 1
822.52 1
822.58 1
822.65 0
822.71 0
822.78 0
822.85 0
822.91 0
822.98 1
823.04 1
823.11 1
823.17 0
823.24 0
823.31 0
823.37 0
823.44 0
823.50 0
823.57 1
823.63 1
823.70 1
823.77 1
823.83 1
823.90 1
823.96 1
824.03 1
824.09 1
824.16 1
824.23 1
824.29 0
824.36 0
824.42 0
824.49 0
824.55 1
824.62 1
824.69 1
824.75 0
824.82 0
824.88 0
824.95 0
825.02 0
825.08 1
825.15 1
825.21 0
825.28 0
825.34 0
825.41 0
825.48 0
825.54 1
825.61 1
825.67 1
825.74 1
825.80 1
825.87 1
825.94 1
826.00 1
826.07 1
826.13 1
826.20 1
826.27 1
826.33 1
826.40 1
826.46 1
826.53 0
826.59 0
826.66 1
826.73 1
826.79 1
826.86 1
826.92 1
826.99 1
827.06 1
827.12 1
827.19 1
827.25 1
827.32 1
827.39 1
827.45 1
827.52 1
827.58 1
827.65 1
827.71 1
827.78 1
827.85 0
827.91 0
827.98 0
828.04 0
828.11 0
828.18 0
828.24 1
828.31 1
828.37 1
828.44 0
828.51 0
828.57 0
828.64 0
828.70 0
828.77 0
828.84 0
828.90 1
828.97 1
829.03 1
829.10 1
829.17 1
829.23 1
829.30 1
829.36 1
829.43 0
829.49 1
829.56 1
829.63 1
829.69 1
829.76 1
829.82 1
829.89 1
829.96 1
830.02 1
830.09 1
830.15 1
830.22 1
830.29 1
830.35 0
830.42 0
830.48 0
830.55 0
830.62 1
830.68 1
830.75 1
830.81 1
830.88 1
830.95 1
831.01 1
831.08 1
831.14 1
831.21 1
831.28 1
831.34 1
831.41 1
831.48 1
831.54 1
831.61 1
831.67 1
831.74 1
831.81 1
831.87 1
831.94 1
832.00 1
832.07 1
832.14 1
832.20 1
832.27 1
832.33 1
832.40 1
832.47 1
832.53 1
832.60 1
832.66 1
832.73 1
832.80 1
832.86 1
832.93 1
832.99 1
833.06 1
833.13 1
833.19 1
833.26 1
833.33 1
833.39 1
833.46 1
833.52 1
833.59 1
833.66 1
833.72 1
833.79 1
833.85 1
833.92 1
833.99 1
834.05 1
834.12 1
834.19 1
834.25 1
834.32 1
834.38 0
834.45 0
834.52 0
834.58 0
834.65 0
834.71 0
834.78 0
834.85 0
834.91 0
834.98 0
835.05 0
835.11 0
835.18 0
835.24 0
835.31 0
835.38 1
835.44 1
835.51 1
835.57 1
835.64 1
835.71 1
835.77 1
835.84 1
835.91 1
835.97 1
836.04 1
836.10 1
836.17 0
836.24 0
836.30 0
836.37 0
836.44 0
836.50 1
836.57 1
836.63 1
836.70 1
836.77 1
836.83 1
836.90 1
836.97 1
837.03 0
837.10 0
837.16 0
837.23 0
837.30 1
837.36 1
837.43 1
837.50 1
837.56 1
837.63 1
837.70 1
837.76 1
837.83 1
837.89 1
837.96 1
838.03 1
838.09 1
838.16 1
838.23 1
838.29 1
838.36 1
838.42 1
838.49 1
838.56 1
838.62 1
838.69 1
838.76 1
838.82 1
838.89 1
838.96 1
839.02 1
839.09 1
839.15 1
839.22 1
839.29 1
839.35 1
839.42 1
839.49 1
839.55 1
839.62 1
839.68 1
839.75 1
839.82 1
839.88 1
839.95 1
840.02 1
840.08 1
840.15 1
840.22 1
840.28 0
840.35 0
840.42 0
840.48 0
840.55 0
840.61 0
840.68 1
840.75 1
840.81 1
840.88 1
840.95 1
841.01 1
841.08 1
841.15 1
841.21 1
841.28 1
841.35 1
841.41 1
841.48 1
841.54 1
841.61 1
841.68 0
841.74 0
841.81 0
841.88 0
841.94 0
842.01 0
842.08 0
842.14 0
842.21 1
842.28 1
842.34 1
842.41 1
842.47 1
842.54 1
842.61 1
842.67 1
842.74 1
842.81 1
842.87 0
842.94 0
843.01 0
843.07 0
843.14 0
843.21 0
843.27 0
843.34 0
843.41 0
843.47 0
843.54 0
843.61 0
843.67 0
843.74 0
843.81 0
843.87 1
843.94 1
844.00 1
844.07 1
844.14 1
844.20 1
844.27 1
844.34 1
844.40 1
844.47 0
844.54 0
844.60 0
844.67 0
844.74 0
844.80 0
844.87 0
844.94 0
845.00 0
845.07 1
845.14 1
845.20 1
845.27 1
845.34 1
845.40 1
845.47 1
845.54 1
845.60 1
845.67 1
845.74 1
845.80 1
845.87 1
845.94 1
846.00 0
846.07 0
846.14 0
846.20 0
846.27 1
846.34 1
846.40 1
846.47 1
846.54 1
846.60 1
846.67 1
846.74 1
846.80 1
846.87 1
846.94 1
847.00 1
847.07 1
847.14 1
847.20 1
847.27 1
847.34 1
847.40 1
847.47 1
847.54 1
847.60 1
847.67 0
847.74 0
847.80 0
847.87 0
847.94 0
848.00 0
848.07 0
848.14 0
848.20 0
848.27 0
848.34 0
848.40 1
848.47 1
848.54 1
848.60 1
848.67 1
848.74 1
848.80 1
848.87 1
848.94 1
849.00 1
849.07 1
849.14 1
849.20 1
849.27 1
849.34 1
849.40 1
849.47 1
849.54 1
849.60 1
849.67 1
849.74 1
849.80 1
849.87 1
849.94 1
850.00 1
850.07 1
850.14 1
850.20 1
850.27 1
850.34 1
850.40 1
850.47 1
850.54 1
850.61 1
850.67 1
850.74 1
850.81 1
850.87 1
850.94 1
851.01 1
851.07 1
851.14 1
851.21 1
851.27 1
851.34 1
851.41 1
851.47 1
851.54 0
851.61 0
851.67 0
851.74 1
851.81 1
851.87 1
851.94 1
852.01 1
852.08 1
852.14 1
852.21 1
852.28 1
852.34 1
852.41 1
852.48 1
852.54 1
852.61 1
852.68 1
852.74 1
852.81 1
852.88 1
852.94 1
853.01 1
853.08 1
853.15 1
853.21 1
853.28 1
853.35 1
853.41 1
853.48 1
853.55 1
853.61 1
853.68 1
853.75 1
853.81 1
853.88 1
853.95 1
854.02 1
854.08 0
854.15 0
854.22 0
854.28 0
854.35 1
854.42 1
854.48 1
854.55 1
854.62 1
854.68 1
854.75 1
854.82 1
854.89 1
854.95 1
855.02 1
855.09 1
855.15 1
855.22 1
855.29 1
855.35 1
855.42 1
855.49 1
855.56 1
855.62 1
855.69 1
855.76 1
855.82 1
855.89 1
855.96 1
856.02 1
856.09 1
856.16 1
856.23 1
856.29 1
856.36 1
856.43 1
856.49 1
856.56 1
856.63 1
856.69 1
856.76 1
856.83 1
856.90 1
856.96 0
857.03 1
857.10 1
857.16 1
857.23 1
857.30 1
857.37 1
857.43 1
857.50 1
857.57 1
857.63 1
857.70 1
857.77 1
857.84 0
857.90 0
857.97 0
858.04 1
858.10 1
858.17 1
858.24 1
858.30 1
858.37 1
858.44 1
858.51 1
858.57 1
858.64 1
858.71 1
858.77 1
858.84 1
858.91 1
858.98 1
859.04 1
859.11 1
859.18 1
859.24 1
859.31 1
859.38 1
859.45 1
859.51 1
859.58 0
859.65 0
859.71 1
859.78 1
859.85 1
859.92 1
859.98 1
860.05 1
860.12 1
860.18 1
860.25 1
860.32 1
860.39 1
860.45 1
860.52 1
860.59 1
860.65 1
860.72 1
860.79 1
860.86 1
860.92 1
860.99 1
861.06 1
861.13 1
861.19 1
861.26 1
861.33 1
861.39 1
861.46 1
861.53 1
861.60 1
861.66 1
861.73 1
861.80 1
861.86 1
861.93 1
862.00 1
862.07 1
862.13 1
862.20 1
862.27 1
862.34 1
862.40 1
862.47 1
862.54 1
862.60 1
862.67 1
862.74 1
862.81 1
862.87 0
862.94 0
863.01 0
863.08 0
863.14 0
863.21 0
863.28 0
863.34 0
863.41 0
863.48 0
863.55 0
863.61 1
863.68 1
863.75 1
863.82 1
863.88 1
863.95 1
864.02 1
864.09 0
864.15 0
864.22 0
864.29 0
864.35 0
864.42 0
864.49 0
864.56 1
864.62 1
864.69 1
864.76 1
864.83 1
864.89 1
864.96 1
865.03 1
865.10 1
865.16 1
865.23 1
865.30 1
865.37 0
865.43 0
865.50 0
865.57 0
865.63 0
865.70 0
865.77 0
865.84 0
865.90 1
865.97 1
866.04 1
866.11 1
866.17 1
866.24 1
866.31 1
866.38 1
866.44 1
866.51 1
866.58 0
866.65 0
866.71 0
866.78 0
866.85 0
866.92 1
866.98 1
867.05 1
867.12 0
867.19 0
867.25 0
867.32 0
867.39 0
867.46 0
867.52 0
867.59 0
867.66 0
867.72 0
867.79 1
867.86 1
867.93 1
867.99 1
868.06 1
868.13 1
868.20 1
868.26 1
868.33 1
868.40 1
868.47 1
868.53 1
868.60 1
868.67 1
868.74 1
868.80 1
868.87 1
868.94 1
869.01 1
869.07 1
869.14 1
869.21 1
869.28 1
869.35 1
869.41 1
869.48 1
869.55 1
869.62 1
869.68 1
869.75 1
869.82 1
869.89 1
869.95 1
870.02 1
870.09 1
870.16 1
870.22 1
870.29 1
870.36 1
870.43 1
870.49 1
870.56 0
870.63 1
870.70 1
870.76 1
870.83 1
870.90 1
870.97 1
871.03 1
871.10 1
871.17 1
871.24 1
871.30 1
871.37 1
871.44 1
871.51 1
871.58 1
871.64 1
871.71 1
871.78 1
871.85 1
871.91 1
871.98 1
872.05 1
872.12 1
872.18 1
872.25 1
872.32 1
872.39 1
872.45 1
872.52 1
872.59 1
872.66 1
872.72 1
872.79 1
872.86 1
872.93 0
873.00 0
873.06 0
873.13 0
873.20 0
873.27 0
873.33 0
873.40 0
873.47 0
873.54 0
873.60 0
873.67 1
873.74 1
873.81 1
873.88 1
873.94 1
874.01 1
874.08 1
874.15 1
874.21 1
874.28 1
874.35 1
874.42 1
874.49 1
874.55 1
874.62 1
874.69 1
874.76 1
874.82 1
874.89 1
874.96 1
875.03 1
875.09 1
875.16 1
875.23 1
875.30 1
875.37 1
875.43 1
875.50 1
875.57 1
875.64 0
875.70 0
875.77 0
875.84 0
875.91 0
875.98 0
876.04 0
876.11 1
876.18 0
876.25 0
876.31 0
876.38 0
876.45 0
876.52 0
876.59 0
876.65 1
876.72 1
876.79 1
876.86 1
876.93 1
876.99 1
877.06 1
877.13 1
877.20 1
877.26 1
877.33 1
877.40 1
877.47 1
877.54 1
877.60 0
877.67 0
877.74 0
877.81 0
877.88 0
877.94 0
878.01 0
878.08 0
878.15 0
878.21 0
878.28 0
878.35 0
878.42 0
878.49 0
878.55 0
878.62 0
878.69 0
878.76 0
878.83 0
878.89 0
878.96 0
879.03 0
879.10 0
879.17 1
879.23 1
879.30 1
879.37 1
879.44 1
879.50 1
879.57 1
879.64 0
879.71 0
879.78 0
879.84 0
879.91 0
879.98 0
880.05 0
880.12 0
880.18 0
880.25 0
880.32 1
880.39 1
880.46 1
880.52 1
880.59 1
880.66 1
880.73 1
880.80 1
880.86 1
880.93 1
881.00 1
881.07 1
881.14 1
881.20 0
881.27 0
881.34 0
881.41 0
881.48 0
881.54 0
881.61 0
881.68 0
881.75 0
881.82 0
881.88 0
881.95 0
882.02 1
882.09 1
882.16 1
882.22 1
882.29 1
882.36 1
882.43 1
882.50 1
882.56 1
882.63 0
882.70 0
882.77 0
882.84 0
882.90 1
882.97 1
883.04 1
883.11 1
883.18 1
883.24 0
883.31 0
883.38 0
883.45 0
883.52 0
883.59 1
883.65 1
883.72 1
883.79 1
883.86 1
883.93 1
883.99 1
884.06 1
884.13 1
884.20 1
884.27 1
884.33 1
884.40 1
884.47 0
884.54 0
884.61 0
884.67 0
884.74 0
884.81 0
884.88 0
884.95 0
885.02 0
885.08 0
885.15 1
885.22 1
885.29 1
885.36 1
885.42 1
885.49 1
885.56 0
885.63 0
885.70 0
885.77 0
885.83 0
885.90 0
885.97 0
886.04 0
886.11 0
886.17 0
886.24 0
886.31 0
886.38 0
886.45 0
886.52 0
886.58 1
886.65 1
886.72 1
886.79 1
886.86 1
886.92 1
886.99 1
887.06 1
887.13 1
887.20 1
887.27 1
887.33 1
887.40 1
887.47 1
887.54 1
887.61 1
887.67 0
887.74 0
887.81 0
887.88 0
887.95 0
888.02 0
888.08 0
888.15 0
888.22 0
888.29 0
888.36 0
888.43 0
888.49 1
888.56 1
888.63 1
888.70 1
888.77 1
888.84 1
888.90 0
888.97 0
889.04 0
889.11 0
889.18 0
889.25 0
889.31 1
889.38 1
889.45 1
889.52 1
889.59 1
889.66 1
889.72 1
889.79 1
889.86 1
889.93 1
890.00 1
890.07 0
890.13 0
890.20 0
890.27 0
890.34 0
890.41 0
890.48 0
890.54 1
890.61 1
890.68 0
890.75 0
890.82 0
890.89 0
890.95 0
891.02 0
891.09 0
891.16 0
891.23 1
891.30 1
891.36 1
891.43 1
891.50 1
891.57 1
891.64 1
891.71 1
891.77 1
891.84 1
891.91 1
891.98 1
892.05 1
892.12 1
892.18 1
892.25 1
892.32 1
892.39 1
892.46 1
892.53 1
892.60 1
892.66 1
892.73 1
892.80 0
892.87 0
892.94 0
893.01 0
893.07 0
893.14 0
893.21 0
893.28 0
893.35 0
893.42 0
893.49 0
893.55 0
893.62 0
893.69 0
893.76 1
893.83 1
893.90 1
893.96 1
894.03 1
894.10 1
894.17 1
894.24 1
894.31 0
894.38 0
894.44 0
894.51 0
894.58 0
894.65 0
894.72 0
894.79 0
894.85 0
894.92 0
894.99 0
895.06 0
895.13 0
895.20 0
895.27 0
895.33 0
895.40 0
895.47 0
895.54 0
895.61 0
895.68 0
895.75 0
895.81 0
895.88 0
895.95 0
896.02 0
896.09 0
896.16 0
896.23 0
896.29 0
896.36 0
896.43 0
896.50 0
896.57 0
896.64 0
896.71 1
896.77 1
896.84 1
896.91 1
896.98 1
897.05 1
897.12 1
897.19 1
897.25 1
897.32 1
897.39 1
897.46 1
897.53 1
897.60 1
897.67 0
897.73 0
897.80 0
897.87 0
897.94 0
898.01 0
898.08 0
898.15 0
898.22 0
898.28 0
898.35 1
898.42 1
898.49 1
898.56 1
898.63 1
898.70 1
898.76 1
898.83 0
898.90 0
898.97 0
899.04 0
899.11 0
899.18 0
899.25 0
899.31 0
899.38 0
899.45 0
899.52 0
899.59 0
899.66 0
899.73 0
899.80 0
899.86 0
899.93 0
900.00 0
900.07 0
900.14 0
900.21 0
900.28 0
900.34 0
900.41 0
900.48 0
900.55 0
900.62 0
900.69 0
900.76 0
900.83 0
900.89 0
900.96 0
901.03 0
901.10 0
901.17 0
901.24 0
901.31 0
901.38 1
901.44 1
901.51 1
901.58 1
901.65 1
901.72 1
901.79 0
901.86 0
901.93 0
902.00 0
902.06 0
902.13 0
902.20 0
902.27 0
902.34 0
902.41 0
902.48 0
902.55 0
902.61 1
902.68 1
902.75 1
902.82 1
902.89 1
902.96 1
903.03 1
903.10 1
903.16 1
903.23 1
903.30 1
903.37 1
903.44 1
903.51 1
903.58 1
903.65 0
903.72 0
903.78 0
903.85 0
903.92 0
903.99 0
904.06 0
904.13 0
904.20 0
904.27 0
904.34 1
904.40 1
904.47 1
904.54 1
904.61 1
904.68 1
904.75 1
904.82 1
904.89 0
904.96 0
905.02 0
905.09 0
905.16 0
905.23 0
905.30 0
905.37 0
905.44 0
905.51 0
905.58 0
905.64 0
905.71 0
905.78 0
905.85 0
905.92 0
905.99 0
906.06 0
906.13 0
906.20 0
906.27 0
906.33 0
906.40 0
906.47 0
906.54 0
906.61 0
906.68 0
906.75 1
906.82 1
906.89 1
906.95 1
907.02 1
907.09 1
907.16 0
907.23 0
907.30 0
907.37 0
907.44 0
907.51 0
907.58 0
907.64 0
907.71 0
907.78 0
907.85 0
907.92 1
907.99 1
908.06 1
908.13 1
908.20 1
908.27 1
908.33 1
908.40 1
908.47 0
908.54 0
908.61 0
908.68 0
908.75 0
908.82 0
908.89 0
908.96 0
909.03 0
909.09 0
909.16 0
909.23 0
909.30 0
909.37 0
909.44 0
909.51 0
909.58 0
909.65 0
909.72 0
909.79 0
909.85 0
909.92 0
909.99 0
910.06 0
910.13 0
910.20 0
910.27 0
910.34 0
910.41 0
910.48 0
910.55 0
910.61 0
910.68 0
910.75 0
910.82 0
910.89 0
910.96 0
911.03 0
911.10 0
911.17 0
911.24 0
911.31 0
911.37 0
911.44 0
911.51 0
911.58 1
911.65 1
911.72 1
911.79 1
911.86 1
911.93 1
912.00 0
912.07 0
912.14 0
912.20 0
912.27 0
912.34 0
912.41 0
912.48 0
912.55 0
912.62 1
912.69 1
912.76 1
912.83 1
912.90 1
912.97 1
913.04 1
913.10 1
913.17 1
913.24 1
913.31 1
913.38 1
913.45 1
913.52 1
913.59 1
913.66 1
913.73 1
913.80 0
913.87 0
913.94 0
914.00 0
914.07 0
914.14 0
914.21 0
914.28 0
914.35 1
914.42 1
914.49 1
914.56 1
914.63 1
914.70 1
914.77 1
914.84 1
914.90 1
914.97 1
915.04 1
915.11 1
915.18 0
915.25 0
915.32 0
915.39 0
915.46 0
915.53 0
915.60 0
915.67 0
915.74 0
915.81 0
915.88 0
915.94 0
916.01 0
916.08 0
916.15 0
916.22 0
916.29 0
916.36 0
916.43 0
916.50 0
916.57 0
916.64 0
916.71 0
916.78 0
916.85 0
916.92 0
916.98 0
917.05 0
917.12 0
917.19 0
917.26 0
917.33 0
917.40 0
917.47 0
917.54 0
917.61 0
917.68 0
917.75 0
917.82 0
917.89 0
917.96 0
918.03 0
918.09 0
918.16 0
918.23 0
918.30 0
918.37 0
918.44 0
918.51 0
918.58 0
918.65 0
918.72 0
918.79 0
918.86 0
918.93 0
919.00 0
919.07 0
919.14 0
919.21 0
919.27 0
919.34 0
919.41 0
919.48 0
919.55 0
919.62 0
919.69 0
919.76 0
919.83 0
919.90 0
919.97 0
920.04 0
920.11 0
920.18 0
920.25 0
920.32 0
920.39 0
920.46 0
920.53 0
920.59 0
920.66 0
920.73 0
920.80 0
920.87 0
920.94 0
921.01 0
921.08 0
921.15 0
921.22 0
921.29 0
921.36 0
921.43 0
921.50 0
921.57 0
921.64 0
921.71 0
921.78 0
921.85 0
921.92 0
921.99 0
922.06 0
922.12 0
922.19 0
922.26 0
922.33 0
922.40 0
922.47 0
922.54 0
922.61 0
922.68 0
922.75 0
922.82 0
922.89 0
922.96 0
923.03 1
923.10 1
923.17 1
923.24 1
923.31 1
923.38 1
923.45 1
923.52 0
923.59 0
923.66 0
923.73 0
923.79 0
923.86 0
923.93 0
924.00 1
924.07 1
924.14 1
924.21 0
924.28 0
924.35 0
924.42 0
924.49 0
924.56 0
924.63 0
924.70 0
924.77 0
924.84 0
924.91 0
924.98 0
925.05 0
925.12 0
925.19 0
925.26 0
925.33 0
925.40 0
925.47 0
925.54 0
925.61 0
925.68 0
925.75 0
925.81 0
925.88 0
925.95 0
926.02 0
926.09 0
926.16 0
926.23 0
926.30 0
926.37 0
926.44 0
926.51 0
926.58 0
926.65 0
926.72 0
926.79 0
926.86 0
926.93 0
927.00 0
927.07 0
927.14 0
927.21 0
927.28 0
927.35 0
927.42 0
927.49 1
927.56 1
927.63 1
927.70 1
927.77 0
927.84 0
927.91 0
927.98 0
928.05 0
928.12 0
928.19 0
928.26 0
928.33 1
928.40 1
928.46 1
928.53 1
928.60 1
928.67 1
928.74 1
928.81 1
928.88 1
928.95 1
929.02 1
929.09 1
929.16 1
929.23 1
929.30 1
929.37 1
929.44 1
929.51 1
929.58 1
929.65 1
929.72 0
929.79 0
929.86 0
929.93 0
930.00 0
930.07 0
930.14 0
930.21 0
930.28 0
930.35 0
930.42 0
930.49 0
930.56 0
930.63 1
930.70 1
930.77 1
930.84 1
930.91 1
930.98 1
931.05 0
931.12 0
931.19 1
931.26 1
931.33 1
931.40 1
931.47 1
931.54 1
931.61 1
931.68 0
931.75 0
931.82 0
931.89 0
931.96 0
932.03 0
932.10 0
932.17 0
932.24 0
932.31 0
932.38 0
932.45 0
932.52 0
932.59 0
932.66 1
932.73 1
932.80 1
932.87 1
932.94 1
933.01 1
933.08 0
933.15 0
933.22 0
933.29 0
933.36 0
933.43 0
933.50 0
933.57 0
933.64 1
933.71 1
933.78 1
933.85 1
933.92 1
933.99 1
934.06 1
934.13 1
934.20 1
934.27 1
934.34 0
934.41 0
934.48 0
934.55 0
934.62 1
934.69 1
934.76 1
934.83 1
934.90 1
934.97 0
935.04 0
935.11 0
935.18 0
935.25 0
935.32 0
935.39 0
935.46 0
935.53 0
935.60 0
935.67 0
935.74 0
935.81 0
935.88 0
935.95 0
936.02 0
936.09 0
936.16 0
936.23 0
936.30 0
936.37 0
936.44 0
936.51 0
936.58 0
936.65 0
936.72 1
936.79 1
936.86 1
936.93 1
937.00 1
937.07 1
937.14 1
937.21 1
937.28 1
937.35 1
937.42 1
937.49 1
937.56 1
937.63 0
937.70 0
937.77 0
937.84 0
937.91 0
937.98 0
938.05 0
938.12 1
938.19 1
938.26 1
938.33 1
938.40 1
938.47 0
938.54 0
938.61 0
938.68 0
938.75 0
938.82 0
938.89 0
938.96 0
939.03 0
939.10 0
939.17 0
939.24 0
939.31 1
939.38 1
939.46 1
939.53 1
939.60 1
939.67 1
939.74 1
939.81 1
939.88 1
939.95 0
940.02 0
940.09 0
940.16 0
940.23 0
940.30 0
940.37 0
940.44 0
940.51 0
940.58 0
940.65 0
940.72 0
940.79 0
940.86 0
940.93 0
941.00 0
941.07 0
941.14 0
941.21 0
941.28 0
941.35 0
941.42 0
941.49 0
941.56 0
941.63 0
941.70 0
941.77 0
941.84 0
941.91 0
941.98 0
942.05 1
942.12 1
942.20 1
942.27 1
942.34 1
942.41 1
942.48 1
942.55 1
942.62 1
942.69 1
942.76 1
942.83 1
942.90 1
942.97 1
943.04 2
943.11 2
943.18 1
943.25 1
943.32 1
943.39 1
943.46 1
943.53 1
943.60 1
943.67 1
943.74 1
943.81 1
943.88 1
943.95 1
944.02 1
944.09 1
944.16 1
944.24 1
944.31 1
944.38 1
944.45 1
944.52 1
944.59 0
944.66 0
944.73 0
944.80 0
944.87 1
944.94 1
945.01 1
945.08 1
945.15 1
945.22 2
945.29 2
945.36 2
945.43 2
945.50 2
945.57 2
945.64 1
945.71 1
945.78 1
945.85 1
945.93 1
946.00 1
946.07 1
946.14 1
946.21 2
946.28 2
946.35 2
946.42 2
946.49 2
946.56 2
946.63 1
946.70 1
946.77 1
946.84 1
946.91 1
946.98 1
947.05 1
947.12 1
947.19 1
947.26 0
947.33 0
947.41 0
947.48 0
947.55 0
947.62 0
947.69 0
947.76 1
947.83 1
947.90 1
947.97 1
948.04 1
948.11 1
948.18 1
948.25 0
948.32 0
948.39 0
948.46 1
948.53 1
948.60 1
948.67 1
948.75 1
948.82 1
948.89 1
948.96 1
949.03 1
949.10 1
949.17 1
949.24 1
949.31 1
949.38 1
949.45 1
949.52 1
949.59 1
949.66 1
949.73 1
949.80 1
949.87 0
949.95 0
950.02 0
950.09 0
950.16 0
950.23 0
950.30 0
950.37 0
950.44 0
950.51 0
950.58 0
950.65 0
950.72 0
950.79 1
950.86 1
950.93 1
951.00 2
951.07 2
951.15 2
951.22 3
951.29 3
951.36 3
951.43 3
951.50 3
951.57 3
951.64 3
951.71 4
951.78 5
951.85 5
951.92 5
951.99 5
952.06 5
952.13 5
952.21 4
952.28 4
952.35 3
952.42 3
952.49 3
952.56 3
952.63 3
952.70 3
952.77 3
952.84 3
952.91 3
952.98 3
953.05 2
953.12 2
953.20 2
953.27 2
953.34 2
953.41 2
953.48 2
953.55 2
953.62 2
953.69 2
953.76 2
953.83 2
953.90 2
953.97 1
954.04 1
954.11 1
954.19 0
954.26 0
954.33 0
954.40 0
954.47 0
954.54 0
954.61 0
954.68 0
954.75 0
954.82 0
954.89 0
954.96 0
955.03 0
955.11 1
955.18 1
955.25 0
955.32 0
955.39 0
955.46 0
955.53 0
955.60 0
955.67 0
955.74 0
955.81 0
955.88 0
955.96 1
956.03 1
956.10 1
956.17 1
956.24 1
956.31 1
956.38 0
956.45 0
956.52 0
956.59 0
956.66 0
956.73 0
956.81 0
956.88 0
956.95 0
957.02 0
957.09 0
957.16 0
957.23 0
957.30 0
957.37 0
957.44 0
957.51 0
957.58 0
957.66 0
957.73 0
957.80 0
957.87 0
957.94 0
958.01 0
958.08 0
958.15 0
958.22 0
958.29 0
958.36 0
958.44 0
958.51 0
958.58 0
958.65 0
958.72 0
958.79 0
958.86 0
958.93 0
959.00 0
959.07 0
959.14 0
959.22 0
959.29 0
959.36 0
959.43 1
959.50 1
959.57 1
959.64 1
959.71 1
959.78 1
959.85 1
959.93 1
960.00 1
960.07 1
960.14 0
960.21 0
960.28 0
960.35 0
960.42 0
960.49 0
960.56 0
960.64 0
960.71 0
960.78 0
960.85 0
960.92 1
960.99 1
961.06 1
961.13 1
961.20 1
961.27 1
961.35 1
961.42 1
961.49 1
961.56 1
961.63 1
961.70 1
961.77 1
961.84 1
961.91 1
961.98 1
962.06 1
962.13 1
962.20 1
962.27 1
962.34 1
962.41 2
962.48 2
962.55 2
962.62 2
962.70 2
962.77 2
962.84 2
962.91 2
962.98 1
963.05 1
963.12 1
963.19 1
963.26 1
963.33 1
963.41 1
963.48 1
963.55 1
963.62 1
963.69 1
963.76 1
963.83 1
963.90 1
963.97 1
964.05 1
964.12 1
964.19 2
964.26 2
964.33 2
964.40 2
964.47 1
964.54 1
964.62 1
964.69 1
964.76 1
964.83 1
964.90 1
964.97 0
965.04 0
965.11 1
965.18 1
965.26 1
965.33 1
965.40 1
965.47 2
965.54 2
965.61 2
965.68 2
965.75 2
965.82 2
965.90 2
965.97 1
966.04 1
966.11 1
966.18 1
966.25 1
966.32 1
966.39 2
966.47 2
966.54 2
966.61 2
966.68 2
966.75 2
966.82 2
966.89 2
966.96 2
967.04 2
967.11 3
967.18 3
967.25 4
967.32 4
967.39 5
967.46 5
967.53 6
967.61 6
967.68 6
967.75 6
967.82 6
967.89 5
967.96 5
968.03 5
968.10 5
968.18 5
968.25 6
968.32 6
968.39 6
968.46 6
968.53 6
968.60 6
968.67 5
968.75 5
968.82 4
968.89 4
968.96 3
969.03 3
969.10 3
969.17 3
969.24 3
969.32 3
969.39 3
969.46 3
969.53 3
969.60 2
969.67 2
969.74 2
969.82 2
969.89 2
969.96 3
970.03 3
970.10 3
970.17 3
970.24 3
970.31 3
970.39 2
970.46 2
970.53 2
970.60 1
970.67 1
970.74 1
970.81 1
970.89 1
970.96 1
971.03 1
971.10 1
971.17 1
971.24 1
971.31 2
971.39 2
971.46 2
971.53 2
971.60 2
971.67 2
971.74 2
971.81 2
971.89 2
971.96 2
972.03 2
972.10 2
972.17 2
972.24 2
972.31 2
972.39 2
972.46 1
972.53 1
972.60 1
972.67 1
972.74 1
972.81 1
972.89 1
972.96 2
973.03 2
973.10 2
973.17 2
973.24 2
973.31 2
973.39 2
973.46 2
973.53 2
973.60 2
973.67 2
973.74 2
973.81 2
973.89 1
973.96 1
974.03 1
974.10 1
974.17 1
974.24 1
974.31 1
974.39 2
974.46 2
974.53 2
974.60 2
974.67 2
974.74 2
974.82 2
974.89 1
974.96 1
975.03 1
975.10 1
975.17 1
975.24 1
975.32 1
975.39 1
975.46 1
975.53 2
975.60 2
975.67 2
975.75 2
975.82 2
975.89 1
975.96 2
976.03 2
976.10 2
976.17 2
976.25 2
976.32 2
976.39 2
976.46 2
976.53 2
976.60 2
976.68 2
976.75 2
976.82 2
976.89 2
976.96 2
977.03 2
977.11 2
977.18 2
977.25 2
977.32 3
977.39 3
977.46 3
977.53 2
977.61 2
977.68 2
977.75 1
977.82 1
977.89 1
977.96 0
978.04 0
978.11 0
978.18 1
978.25 1
978.32 1
978.39 1
978.47 1
978.54 0
978.61 0
978.68 0
978.75 0
978.82 0
978.90 0
978.97 0
979.04 0
979.11 0
979.18 0
979.25 0
979.33 0
979.40 0
979.47 0
979.54 0
979.61 0
979.68 0
979.76 0
979.83 1
979.90 1
979.97 1
980.04 1
980.11 1
980.19 1
980.26 1
980.33 1
980.40 1
980.47 1
980.54 0
980.62 1
980.69 1
980.76 1
980.83 1
980.90 2
980.98 2
981.05 2
981.12 2
981.19 2
981.26 2
981.33 2
981.41 2
981.48 2
981.55 2
981.62 2
981.69 2
981.76 2
981.84 2
981.91 2
981.98 2
982.05 2
982.12 2
982.20 2
982.27 2
982.34 2
982.41 2
982.48 2
982.55 2
982.63 2
982.70 2
982.77 2
982.84 2
982.91 2
982.99 2
983.06 3
983.13 3
983.20 4
983.27 5
983.34 6
983.42 7
983.49 7
983.56 8
983.63 8
983.70 8
983.78 7
983.85 7
983.92 7
983.99 6
984.06 6
984.13 6
984.21 6
984.28 6
984.35 6
984.42 7
984.49 7
984.57 7
984.64 7
984.71 7
984.78 6
984.85 6
984.93 5
985.00 5
985.07 4
985.14 4
985.21 4
985.28 3
985.36 3
985.43 2
985.50 1
985.57 1
985.64 1
985.72 2
985.79 2
985.86 3
985.93 3
986.00 4
986.08 4
986.15 4
986.22 4
986.29 4
986.36 4
986.44 3
986.51 3
986.58 2
986.65 2
986.72 2
986.80 1
986.87 1
986.94 1
987.01 1
987.08 1
987.15 1
987.23 1
987.30 1
987.37 1
987.44 2
987.51 2
987.59 2
987.66 2
987.73 2
987.80 2
987.87 2
987.95 2
988.02 2
988.09 2
988.16 1
988.23 1
988.31 1
988.38 1
988.45 1
988.52 1
988.59 1
988.67 1
988.74 2
988.81 2
988.88 2
988.95 2
989.03 2
989.10 3
989.17 3
989.24 3
989.32 2
989.39 2
989.46 2
989.53 2
989.60 2
989.68 2
989.75 2
989.82 2
989.89 2
989.96 2
990.04 2
990.11 1
990.18 1
990.25 0
990.32 0
990.40 0
990.47 0
990.54 1
990.61 1
990.68 1
990.76 0
990.83 0
990.90 0
990.97 0
991.05 0
991.12 0
991.19 0
991.26 0
991.33 1
991.41 1
991.48 2
991.55 2
991.62 2
991.69 2
991.77 2
991.84 3
991.91 3
991.98 3
992.05 3
992.13 3
992.20 3
992.27 3
992.34 3
992.42 3
992.49 3
992.56 4
992.63 4
992.70 5
992.78 5
992.85 5
992.92 4
992.99 4
993.07 3
993.14 3
993.21 3
993.28 2
993.35 3
993.43 3
993.50 3
993.57 3
993.64 3
993.71 3
993.79 3
993.86 3
993.93 3
994.00 3
994.08 3
994.15 3
994.22 3
994.29 2
994.36 2
994.44 2
994.51 3
994.58 3
994.65 3
994.73 3
994.80 3
994.87 3
994.94 3
995.02 3
995.09 4
995.16 4
995.23 4
995.30 4
995.38 4
995.45 3
995.52 3
995.59 2
995.67 2
995.74 2
995.81 1
995.88 1
995.95 0
996.03 0
996.10 0
996.17 0
996.24 0
996.32 1
996.39 1
996.46 2
996.53 3
996.61 3
996.68 3
996.75 2
996.82 2
996.89 1
996.97 1
997.04 0
997.11 0
997.18 0
997.26 0
997.33 0
997.40 0
997.47 1
997.55 1
997.62 2
997.69 2
997.76 2
997.83 3
997.91 3
997.98 3
998.05 3
998.12 2
998.20 2
998.27 2
998.34 2
998.41 2
998.49 2
998.56 3
998.63 3
998.70 3
998.78 3
998.85 3
998.92 2
998.99 2
999.07 2
999.14 2
999.21 2
999.28 2
999.36 2
999.43 2
999.50 2
999.57 2
999.64 2
999.72 2
999.79 2
999.86 3
999.93 4
1000.01 4
1000.08 5
1000.15 6
1000.22 6
1000.30 6
1000.37 6
1000.44 5
1000.51 4
1000.59 4
1000.66 3
1000.73 3
1000.80 3
1000.88 3
1000.95 3
1001.02 3
1001.09 3
1001.17 3
1001.24 3
1001.31 3
1001.38 3
1001.46 3
1001.53 4
1001.60 4
1001.67 5
1001.75 5
1001.82 5
1001.89 4
1001.96 4
1002.04 3
1002.11 2
1002.18 2
1002.25 2
1002.33 2
1002.40 2
1002.47 3
1002.54 3
1002.62 3
1002.69 4
1002.76 3
1002.83 3
1002.91 3
1002.98 3
1003.05 3
1003.12 3
1003.20 3
1003.27 3
1003.34 3
1003.41 4
1003.49 4
1003.56 4
1003.63 5
1003.70 5
1003.78 6
1003.85 6
1003.92 6
1003.99 6
1004.07 6
1004.14 5
1004.21 5
1004.29 4
1004.36 4
1004.43 4
1004.50 4
1004.58 4
1004.65 4
1004.72 4
1004.79 4
1004.87 5
1004.94 5
1005.01 5
1005.08 5
1005.16 5
1005.23 5
1005.30 5
1005.37 6
1005.45 7
1005.52 8
1005.59 9
1005.66 10
1005.74 11
1005.81 11
1005.88 11
1005.96 12
1006.03 11
1006.10 11
1006.17 11
1006.25 11
1006.32 11
1006.39 11
1006.46 11
1006.54 12
1006.61 12
1006.68 12
1006.75 12
1006.83 13
1006.90 13
1006.97 14
1007.05 14
1007.12 15
1007.19 15
1007.26 15
1007.34 16
1007.41 16
1007.48 16
1007.55 17
1007.63 17
1007.70 18
1007.77 19
1007.85 20
1007.92 21
1007.99 21
1008.06 22
1008.14 22
1008.21 23
1008.28 24
1008.35 25
1008.43 26
1008.50 26
1008.57 27
1008.65 27
1008.72 26
1008.79 25
1008.86 23
1008.94 21
1009.01 19
1009.08 17
1009.15 15
1009.23 14
1009.30 14
1009.37 14
1009.45 13
1009.52 13
1009.59 13
1009.66 13
1009.74 12
1009.81 12
1009.88 12
1009.96 12
1010.03 12
1010.10 12
1010.17 12
1010.25 12
1010.32 12
1010.39 11
1010.46 11
1010.54 10
1010.61 9
1010.68 8
1010.76 7
1010.83 6
1010.90 5
1010.97 5
1011.05 5
1011.12 4
1011.19 4
1011.27 4
1011.34 5
1011.41 5
1011.48 5
1011.56 5
1011.63 5
1011.70 5
1011.78 5
1011.85 4
1011.92 4
1011.99 4
1012.07 3
1012.14 3
1012.21 3
1012.29 3
1012.36 3
1012.43 4
1012.50 4
1012.58 4
1012.65 4
1012.72 4
1012.80 4
1012.87 4
1012.94 3
1013.01 3
1013.09 2
1013.16 1
1013.23 0
1013.31 0
1013.38 0
1013.45 0
1013.53 0
1013.60 0
1013.67 1
1013.74 1
1013.82 1
1013.89 0
1013.96 0
1014.04 0
1014.11 0
1014.18 0
1014.25 0
1014.33 0
1014.40 0
1014.47 0
1014.55 0
1014.62 0
1014.69 0
1014.77 0
1014.84 0
1014.91 0
1014.98 1
1015.06 1
1015.13 1
1015.20 1
1015.28 1
1015.35 2
1015.42 2
1015.50 2
1015.57 2
1015.64 3
1015.71 3
1015.79 3
1015.86 3
1015.93 3
1016.01 3
1016.08 3
1016.15 2
1016.23 2
1016.30 1
1016.37 1
1016.44 0
1016.52 0
1016.59 1
1016.66 1
1016.74 2
1016.81 2
1016.88 2
1016.96 2
1017.03 2
1017.10 1
1017.17 0
1017.25 0
1017.32 0
1017.39 0
1017.47 1
1017.54 2
1017.61 3
1017.69 3
1017.76 3
1017.83 2
1017.91 1
1017.98 0
1018.05 0
1018.12 0
1018.20 0
1018.27 0
1018.34 0
1018.42 0
1018.49 0
1018.56 1
1018.64 2
1018.71 3
1018.78 3
1018.86 4
1018.93 4
1019.00 4
1019.08 4
1019.15 4
1019.22 3
1019.29 4
1019.37 4
1019.44 5
1019.51 6
1019.59 7
1019.66 8
1019.73 8
1019.81 7
1019.88 7
1019.95 6
1020.03 5
1020.10 5
1020.17 4
1020.25 4
1020.32 4
1020.39 5
1020.46 5
1020.54 5
1020.61 5
1020.68 4
1020.76 4
1020.83 4
1020.90 3
1020.98 3
1021.05 4
1021.12 5
1021.20 6
1021.27 7
1021.34 8
1021.42 8
1021.49 7
1021.56 7
1021.64 5
1021.71 4
1021.78 3
1021.86 2
1021.93 1
1022.00 1
1022.08 2
1022.15 2
1022.22 3
1022.30 3
1022.37 4
1022.44 5
1022.51 6
1022.59 8
1022.66 10
1022.73 13
1022.81 15
1022.88 16
1022.95 17
1023.03 17
1023.10 16
1023.17 14
1023.25 13
1023.32 13
1023.39 14
1023.47 16
1023.54 19
1023.61 22
1023.69 24
1023.76 27
1023.83 28
1023.91 29
1023.98 30
1024.05 31
1024.13 32
1024.20 33
1024.27 33
1024.35 34
1024.42 34
1024.49 33
1024.57 33
1024.64 32
1024.71 30
1024.79 29
1024.86 27
1024.93 25
1025.01 24
1025.08 22
1025.15 20
1025.23 19
1025.30 17
1025.37 16
1025.45 15
1025.52 13
1025.59 12
1025.67 10
1025.74 8
1025.81 6
1025.89 5
1025.96 4
1026.03 4
1026.11 4
1026.18 5
1026.25 5
1026.33 6
1026.40 6
1026.47 5
1026.55 5
1026.62 4
1026.69 3
1026.77 3
1026.84 2
1026.91 3
1026.99 3
1027.06 4
1027.13 5
1027.21 5
1027.28 6
1027.35 7
1027.43 7
1027.50 8
1027.58 8
1027.65 7
1027.72 6
1027.80 6
1027.87 5
1027.94 4
1028.02 3
1028.09 2
1028.16 1
1028.24 1
1028.31 0
1028.38 0
1028.46 0
1028.53 0
1028.60 0
1028.68 0
1028.75 0
1028.82 2
1028.90 3
1028.97 5
1029.04 6
1029.12 6
1029.19 6
1029.26 6
1029.34 7
1029.41 7
1029.49 7
1029.56 8
1029.63 8
1029.71 9
1029.78 9
1029.85 9
1029.93 9
1030.00 9
1030.07 9
1030.15 8
1030.22 7
1030.29 6
1030.37 4
1030.44 3
1030.51 1
1030.59 0
1030.66 0
1030.74 0
1030.81 0
1030.88 0
1030.96 0
1031.03 0
1031.10 0
1031.18 1
1031.25 1
1031.32 2
1031.40 2
1031.47 2
1031.54 2
1031.62 2
1031.69 2
1031.76 2
1031.84 2
1031.91 2
1031.99 3
1032.06 3
1032.13 3
1032.21 4
1032.28 4
1032.35 5
1032.43 5
1032.50 5
1032.57 6
1032.65 6
1032.72 6
1032.80 6
1032.87 6
1032.94 6
1033.02 5
1033.09 5
1033.16 5
1033.24 4
1033.31 4
1033.38 3
1033.46 3
1033.53 3
1033.61 4
1033.68 5
1033.75 6
1033.83 7
1033.90 8
1033.97 10
1034.05 11
1034.12 11
1034.19 12
1034.27 11
1034.34 10
1034.42 8
1034.49 7
1034.56 6
1034.64 5
1034.71 4
1034.78 5
1034.86 5
1034.93 6
1035.00 7
1035.08 8
1035.15 9
1035.23 10
1035.30 10
1035.37 10
1035.45 11
1035.52 12
1035.59 14
1035.67 16
1035.74 17
1035.82 19
1035.89 20
1035.96 20
1036.04 20
1036.11 19
1036.18 16
1036.26 14
1036.33 12
1036.41 10
1036.48 9
1036.55 9
1036.63 9
1036.70 10
1036.77 11
1036.85 13
1036.92 14
1037.00 15
1037.07 16
1037.14 17
1037.22 18
1037.29 19
1037.36 20
1037.44 20
1037.51 19
1037.59 18
1037.66 17
1037.73 15
1037.81 14
1037.88 14
1037.95 14
1038.03 15
1038.10 16
1038.18 18
1038.25 19
1038.32 20
1038.40 20
1038.47 20
1038.55 19
1038.62 19
1038.69 17
1038.77 16
1038.84 15
1038.91 13
1038.99 12
1039.06 10
1039.14 9
1039.21 8
1039.28 7
1039.36 7
1039.43 7
1039.51 7
1039.58 6
1039.65 6
1039.73 5
1039.80 5
1039.87 4
1039.95 4
1040.02 3
1040.10 3
1040.17 2
1040.24 2
1040.32 1
1040.39 0
1040.47 0
1040.54 0
1040.61 0
1040.69 0
1040.76 0
1040.83 0
1040.91 0
1040.98 0
1041.06 1
1041.13 2
1041.20 3
1041.28 4
1041.35 4
1041.43 4
1041.50 4
1041.57 4
1041.65 3
1041.72 2
1041.80 2
1041.87 2
1041.94 2
1042.02 4
1042.09 6
1042.17 8
1042.24 10
1042.31 12
1042.39 13
1042.46 13
1042.54 13
1042.61 13
1042.68 12
1042.76 11
1042.83 11
1042.91 10
1042.98 10
1043.05 10
1043.13 11
1043.20 11
1043.27 11
1043.35 12
1043.42 12
1043.50 13
1043.57 13
1043.64 14
1043.72 14
1043.79 14
1043.87 13
1043.94 13
1044.02 12
1044.09 12
1044.16 12
1044.24 12
1044.31 13
1044.39 14
1044.46 16
1044.53 18
1044.61 19
1044.68 21
1044.76 22
1044.83 23
1044.90 23
1044.98 22
1045.05 21
1045.13 19
1045.20 19
1045.27 18
1045.35 19
1045.42 19
1045.50 21
1045.57 22
1045.64 23
1045.72 24
1045.79 24
1045.87 23
1045.94 22
1046.01 22
1046.09 21
1046.16 21
1046.24 21
1046.31 21
1046.38 21
1046.46 21
1046.53 21
1046.61 20
1046.68 19
1046.76 19
1046.83 19
1046.90 19
1046.98 19
1047.05 19
1047.13 18
1047.20 18
1047.27 17
1047.35 17
1047.42 16
1047.50 16
1047.57 16
1047.64 16
1047.72 17
1047.79 17
1047.87 17
1047.94 17
1048.02 17
1048.09 16
1048.16 14
1048.24 12
1048.31 10
1048.39 9
1048.46 7
1048.53 7
1048.61 7
1048.68 9
1048.76 10
1048.83 11
1048.91 12
1048.98 12
1049.05 12
1049.13 11
1049.20 9
1049.28 7
1049.35 4
1049.43 3
1049.50 1
1049.57 1
1049.65 1
1049.72 1
1049.80 1
1049.87 2
1049.94 2
1050.02 1
1050.09 0
1050.17 0
1050.24 0
1050.32 0
1050.39 0
1050.46 0
1050.54 1
1050.61 4
1050.69 7
1050.76 9
1050.84 10
1050.91 12
1050.98 12
1051.06 13
1051.13 13
1051.21 14
1051.28 15
1051.36 16
1051.43 17
1051.50 18
1051.58 18
1051.65 18
1051.73 19
1051.80 20
1051.88 21
1051.95 22
1052.02 23
1052.10 24
1052.17 24
1052.25 23
1052.32 21
1052.40 18
1052.47 15
1052.54 13
1052.62 10
1052.69 9
1052.77 8
1052.84 7
1052.92 7
1052.99 8
1053.06 9
1053.14 10
1053.21 11
1053.29 12
1053.36 13
1053.44 14
1053.51 15
1053.58 15
1053.66 15
1053.73 14
1053.81 13
1053.88 12
1053.96 12
1054.03 12
1054.11 12
1054.18 13
1054.25 15
1054.33 16
1054.40 18
1054.48 18
1054.55 19
1054.63 18
1054.70 18
1054.77 18
1054.85 17
1054.92 17
1055.00 17
1055.07 17
1055.15 16
1055.22 15
1055.30 14
1055.37 12
1055.44 10
1055.52 8
1055.59 6
1055.67 4
1055.74 3
1055.82 2
1055.89 1
1055.97 2
1056.04 2
1056.11 4
1056.19 5
1056.26 6
1056.34 7
1056.41 8
1056.49 7
1056.56 7
1056.64 5
1056.71 4
1056.78 3
1056.86 2
1056.93 1
1057.01 0
1057.08 0
1057.16 0
1057.23 0
1057.31 0
1057.38 0
1057.45 0
1057.53 0
1057.60 0
1057.68 0
1057.75 0
1057.83 2
1057.90 3
1057.98 4
1058.05 5
1058.13 5
1058.20 5
1058.27 5
1058.35 5
1058.42 5
1058.50 5
1058.57 5
1058.65 4
1058.72 4
1058.80 5
1058.87 5
1058.94 6
1059.02 8
1059.09 10
1059.17 12
1059.24 13
1059.32 15
1059.39 15
1059.47 14
1059.54 13
1059.62 12
1059.69 11
1059.76 11
1059.84 12
1059.91 14
1059.99 16
1060.06 19
1060.14 20
1060.21 21
1060.29 21
1060.36 20
1060.44 19
1060.51 18
1060.59 17
1060.66 16
1060.73 17
1060.81 18
1060.88 20
1060.96 22
1061.03 25
1061.11 26
1061.18 27
1061.26 27
1061.33 27
1061.41 26
1061.48 26
1061.56 27
1061.63 28
1061.70 29
1061.78 32
1061.85 34
1061.93 35
1062.00 36
1062.08 37
1062.15 37
1062.23 37
1062.30 37
1062.38 36
1062.45 35
1062.53 34
1062.60 32
1062.68 31
1062.75 29
1062.82 29
1062.90 29
1062.97 29
1063.05 30
1063.12 31
1063.20 31
1063.27 32
1063.35 31
1063.42 30
1063.50 29
1063.57 28
1063.65 27
1063.72 26
1063.80 26
1063.87 26
1063.95 26
1064.02 26
1064.09 26
1064.17 26
1064.24 26
1064.32 27
1064.39 27
1064.47 27
1064.54 27
1064.62 27
1064.69 27
1064.77 26
1064.84 25
1064.92 25
1064.99 24
1065.07 23
1065.14 22
1065.22 22
1065.29 22
1065.37 22
1065.44 22
1065.51 22
1065.59 22
1065.66 22
1065.74 22
1065.81 22
1065.89 21
1065.96 21
1066.04 21
1066.11 20
1066.19 19
1066.26 18
1066.34 16
1066.41 13
1066.49 9
1066.56 6
1066.64 3
1066.71 1
1066.79 1
1066.86 2
1066.94 4
1067.01 7
1067.09 11
1067.16 14
1067.24 15
1067.31 16
1067.38 16
1067.46 16
1067.53 16
1067.61 16
1067.68 16
1067.76 18
1067.83 19
1067.91 20
1067.98 21
1068.06 21
1068.13 20
1068.21 20
1068.28 19
1068.36 17
1068.43 16
1068.51 14
1068.58 13
1068.66 13
1068.73 13
1068.81 14
1068.88 16
1068.96 19
1069.03 21
1069.11 24
1069.18 26
1069.26 27
1069.33 27
1069.41 26
1069.48 25
1069.56 23
1069.63 21
1069.71 20
1069.78 18
1069.86 17
1069.93 15
1070.01 13
1070.08 12
1070.16 11
1070.23 12
1070.31 14
1070.38 17
1070.46 20
1070.53 24
1070.61 26
1070.68 26
1070.76 25
1070.83 23
1070.91 20
1070.98 17
1071.06 14
1071.13 12
1071.20 11
1071.28 10
1071.35 10
1071.43 9
1071.50 9
1071.58 8
1071.65 6
1071.73 4
1071.80 2
1071.88 0
1071.95 0
1072.03 0
1072.10 0
1072.18 0
1072.25 0
1072.33 0
1072.40 1
1072.48 2
1072.55 3
1072.63 3
1072.70 3
1072.78 4
1072.86 4
1072.93 5
1073.01 6
1073.08 6
1073.16 5
1073.23 4
1073.31 2
1073.38 0
1073.46 0
1073.53 0
1073.61 0
1073.68 0
1073.76 0
1073.83 2
1073.91 4
1073.98 6
1074.06 8
1074.13 9
1074.21 9
1074.28 9
1074.36 9
1074.43 9
1074.51 8
1074.58 7
1074.66 6
1074.73 5
1074.81 6
1074.88 7
1074.96 9
1075.03 13
1075.11 18
1075.18 23
1075.26 28
1075.33 31
1075.41 33
1075.48 34
1075.56 33
1075.63 31
1075.71 29
1075.78 28
1075.86 26
1075.93 25
1076.01 23
1076.08 22
1076.16 22
1076.23 21
1076.31 22
1076.38 23
1076.46 24
1076.53 25
1076.61 26
1076.68 27
1076.76 28
1076.84 28
1076.91 27
1076.99 26
1077.06 24
1077.14 21
1077.21 19
1077.29 16
1077.36 15
1077.44 14
1077.51 16
1077.59 18
1077.66 21
1077.74 24
1077.81 27
1077.89 29
1077.96 29
1078.04 28
1078.11 27
1078.19 25
1078.26 24
1078.34 23
1078.41 24
1078.49 25
1078.56 27
1078.64 28
1078.72 29
1078.79 29
1078.87 29
1078.94 28
1079.02 28
1079.09 28
1079.17 28
1079.24 29
1079.32 30
1079.39 30
1079.47 29
1079.54 27
1079.62 24
1079.69 21
1079.77 17
1079.84 13
1079.92 9
1079.99 6
1080.07 5
1080.15 4
1080.22 6
1080.30 8
1080.37 12
1080.45 15
1080.52 18
1080.60 21
1080.67 22
1080.75 23
1080.82 23
1080.90 23
1080.97 23
1081.05 23
1081.12 24
1081.20 25
1081.27 26
1081.35 26
1081.43 26
1081.50 26
1081.58 25
1081.65 24
1081.73 23
1081.80 23
1081.88 22
1081.95 22
1082.03 22
1082.10 21
1082.18 20
1082.25 19
1082.33 17
1082.41 15
1082.48 12
1082.56 9
1082.63 6
1082.71 3
1082.78 2
1082.86 1
1082.93 0
1083.01 0
1083.08 0
1083.16 0
1083.23 1
1083.31 0
1083.38 0
1083.46 0
1083.54 0
1083.61 0
1083.69 0
1083.76 0
1083.84 0
1083.91 1
1083.99 1
1084.06 1
1084.14 1
1084.21 1
1084.29 0
1084.37 0
1084.44 0
1084.52 0
1084.59 0
1084.67 1
1084.74 2
1084.82 4
1084.89 6
1084.97 7
1085.04 8
1085.12 8
1085.20 7
1085.27 6
1085.35 4
1085.42 2
1085.50 0
1085.57 0
1085.65 0
1085.72 0
1085.80 0
1085.87 4
1085.95 9
1086.03 15
1086.10 21
1086.18 25
1086.25 28
1086.33 29
1086.40 30
1086.48 29
1086.55 29
1086.63 29
1086.71 28
1086.78 28
1086.86 28
1086.93 26
1087.01 25
1087.08 23
1087.16 21
1087.23 19
1087.31 17
1087.38 16
1087.46 15
1087.54 13
1087.61 12
1087.69 10
1087.76 8
1087.84 7
1087.91 5
1087.99 4
1088.06 3
1088.14 3
1088.22 4
1088.29 6
1088.37 8
1088.44 10
1088.52 13
1088.59 15
1088.67 17
1088.74 20
1088.82 22
1088.90 24
1088.97 26
1089.05 28
1089.12 30
1089.20 32
1089.27 35
1089.35 37
1089.43 39
1089.50 42
1089.58 44
1089.65 46
1089.73 47
1089.80 48
1089.88 48
1089.95 47
1090.03 47
1090.11 46
1090.18 46
1090.26 47
1090.33 47
1090.41 47
1090.48 47
1090.56 46
1090.64 43
1090.71 41
1090.79 38
1090.86 36
1090.94 35
1091.01 36
1091.09 39
1091.16 44
1091.24 50
1091.32 56
1091.39 62
1091.47 67
1091.54 71
1091.62 73
1091.69 74
1091.77 72
1091.85 70
1091.92 68
1092.00 66
1092.07 66
1092.15 67
1092.22 68
1092.30 71
1092.38 74
1092.45 77
1092.53 78
1092.60 79
1092.68 78
1092.75 76
1092.83 73
1092.91 69
1092.98 65
1093.06 62
1093.13 59
1093.21 56
1093.28 54
1093.36 53
1093.44 52
1093.51 52
1093.59 52
1093.66 51
1093.74 50
1093.81 50
1093.89 50
1093.97 51
1094.04 54
1094.12 57
1094.19 61
1094.27 65
1094.35 68
1094.42 70
1094.50 71
1094.57 70
1094.65 68
1094.72 66
1094.80 63
1094.88 62
1094.95 61
1095.03 60
1095.10 61
1095.18 61
1095.25 62
1095.33 63
1095.41 63
1095.48 63
1095.56 63
1095.63 63
1095.71 63
1095.79 63
1095.86 63
1095.94 62
1096.01 61
1096.09 60
1096.16 58
1096.24 56
1096.32 54
1096.39 52
1096.47 51
1096.54 50
1096.62 49
1096.70 48
1096.77 46
1096.85 44
1096.92 41
1097.00 37
1097.07 34
1097.15 31
1097.23 29
1097.30 27
1097.38 25
1097.45 23
1097.53 20
1097.61 17
1097.68 13
1097.76 10
1097.83 7
1097.91 6
1097.99 7
1098.06 11
1098.14 16
1098.21 21
1098.29 26
1098.37 30
1098.44 33
1098.52 33
1098.59 32
1098.67 30
1098.74 28
1098.82 26
1098.90 24
1098.97 21
1099.05 19
1099.12 16
1099.20 14
1099.28 11
1099.35 9
1099.43 8
1099.50 7
1099.58 7
1099.66 7
1099.73 7
1099.81 7
1099.88 8
1099.96 9
1100.04 9
1100.11 10
1100.19 11
1100.26 12
1100.34 14
1100.42 16
1100.49 18
1100.57 20
1100.64 22
1100.72 24
1100.80 24
1100.87 24
1100.95 24
1101.02 24
1101.10 25
1101.18 25
1101.25 26
1101.33 25
1101.40 23
1101.48 20
1101.56 16
1101.63 12
1101.71 8
1101.78 5
1101.86 4
1101.94 4
1102.01 6
1102.09 8
1102.16 9
1102.24 10
1102.32 10
1102.39 8
1102.47 7
1102.54 5
1102.62 3
1102.70 2
1102.77 1
1102.85 0
1102.92 0
1103.00 0
1103.08 0
1103.15 0
1103.23 0
1103.31 0
1103.38 0
1103.46 0
1103.53 3
1103.61 7
1103.69 11
1103.76 16
1103.84 21
1103.91 25
1103.99 29
1104.07 31
1104.14 33
1104.22 33
1104.29 32
1104.37 30
1104.45 28
1104.52 26
1104.60 25
1104.68 26
1104.75 28
1104.83 31
1104.90 35
1104.98 39
1105.06 43
1105.13 47
1105.21 52
1105.28 57
1105.36 62
1105.44 68
1105.51 72
1105.59 76
1105.67 79
1105.74 81
1105.82 83
1105.89 84
1105.97 86
1106.05 89
1106.12 92
1106.20 94
1106.27 97
1106.35 98
1106.43 99
1106.50 98
1106.58 96
1106.66 94
1106.73 91
1106.81 88
1106.88 87
1106.96 87
1107.04 90
1107.11 95
1107.19 101
1107.27 109
1107.34 116
1107.42 122
1107.49 127
1107.57 129
1107.65 130
1107.72 128
1107.80 125
1107.88 121
1107.95 117
1108.03 113
1108.10 111
1108.18 109
1108.26 110
1108.33 112
1108.41 114
1108.49 117
1108.56 119
1108.64 120
1108.71 120
1108.79 119
1108.87 117
1108.94 116
1109.02 116
1109.10 116
1109.17 118
1109.25 120
1109.32 122
1109.40 124
1109.48 126
1109.55 126
1109.63 126
1109.71 125
1109.78 124
1109.86 121
1109.94 117
1110.01 112
1110.09 106
1110.16 101
1110.24 95
1110.32 91
1110.39 88
1110.47 85
1110.55 83
1110.62 80
1110.70 77
1110.77 74
1110.85 71
1110.93 67
1111.00 65
1111.08 64
1111.16 63
1111.23 64
1111.31 65
1111.39 66
1111.46 67
1111.54 67
1111.61 68
1111.69 68
1111.77 68
1111.84 68
1111.92 67
1112.00 65
1112.07 63
1112.15 59
1112.23 55
1112.30 51
1112.38 47
1112.45 44
1112.53 41
1112.61 39
1112.68 38
1112.76 38
1112.84 37
1112.91 37
1112.99 38
1113.07 40
1113.14 42
1113.22 44
1113.30 46
1113.37 49
1113.45 51
1113.52 53
1113.60 55
1113.68 57
1113.75 58
1113.83 59
1113.91 59
1113.98 58
1114.06 58
1114.14 58
1114.21 58
1114.29 59
1114.37 62
1114.44 65
1114.52 68
1114.60 70
1114.67 72
1114.75 73
1114.82 74
1114.90 74
1114.98 74
1115.05 74
1115.13 73
1115.21 71
1115.28 68
1115.36 65
1115.44 62
1115.51 60
1115.59 59
1115.67 61
1115.74 64
1115.82 68
1115.90 73
1115.97 78
1116.05 82
1116.13 84
1116.20 84
1116.28 83
1116.35 80
1116.43 77
1116.51 73
1116.58 69
1116.66 65
1116.74 62
1116.81 59
1116.89 58
1116.97 59
1117.04 61
1117.12 64
1117.20 68
1117.27 74
1117.35 80
1117.43 85
1117.50 90
1117.58 93
1117.66 93
1117.73 92
1117.81 89
1117.89 86
1117.96 82
1118.04 79
1118.12 77
1118.19 76
1118.27 75
1118.35 73
1118.42 72
1118.50 70
1118.58 68
1118.65 67
1118.73 67
1118.81 67
1118.88 68
1118.96 71
1119.04 75
1119.11 78
1119.19 82
1119.27 86
1119.34 89
1119.42 91
1119.50 93
1119.57 93
1119.65 93
1119.73 93
1119.80 94
1119.88 96
1119.96 100
1120.03 106
1120.11 113
1120.19 121
1120.26 129
1120.34 137
1120.42 143
1120.49 147
1120.57 150
1120.65 150
1120.72 149
1120.80 146
1120.88 142
1120.95 138
1121.03 136
1121.11 135
1121.18 135
1121.26 136
1121.34 138
1121.41 140
1121.49 140
1121.57 139
1121.64 138
1121.72 136
1121.80 134
1121.87 133
1121.95 134
1122.03 134
1122.10 135
1122.18 135
1122.26 134
1122.33 132
1122.41 128
1122.49 124
1122.56 120
1122.64 116
1122.72 113
1122.79 110
1122.87 107
1122.95 105
1123.02 103
1123.10 100
1123.18 97
1123.25 94
1123.33 91
1123.41 87
1123.48 82
1123.56 77
1123.64 71
1123.71 66
1123.79 62
1123.87 59
1123.94 58
1124.02 58
1124.10 60
1124.18 62
1124.25 64
1124.33 66
1124.41 66
1124.48 65
1124.56 62
1124.64 59
1124.71 56
1124.79 53
1124.87 51
1124.94 50
1125.02 50
1125.10 50
1125.17 49
1125.25 49
1125.33 47
1125.40 46
1125.48 44
1125.56 42
1125.64 40
1125.71 37
1125.79 35
1125.87 32
1125.94 30
1126.02 28
1126.10 27
1126.17 28
1126.25 29
1126.33 30
1126.40 31
1126.48 32
1126.56 31
1126.63 31
1126.71 30
1126.79 29
1126.87 29
1126.94 30
1127.02 31
1127.10 31
1127.17 31
1127.25 31
1127.33 32
1127.40 32
1127.48 34
1127.56 37
1127.63 41
1127.71 45
1127.79 48
1127.87 51
1127.94 51
1128.02 49
1128.10 45
1128.17 38
1128.25 31
1128.33 23
1128.40 16
1128.48 11
1128.56 7
1128.63 6
1128.71 6
1128.79 6
1128.87 6
1128.94 4
1129.02 1
1129.10 0
1129.17 0
1129.25 0
1129.33 0
1129.40 0
1129.48 0
1129.56 0
1129.64 4
1129.71 7
1129.79 9
1129.87 10
1129.94 10
1130.02 9
1130.10 8
1130.17 9
1130.25 11
1130.33 14
1130.41 19
1130.48 24
1130.56 28
1130.64 31
1130.71 31
1130.79 30
1130.87 27
1130.94 23
1131.02 19
1131.10 15
1131.18 12
1131.25 11
1131.33 12
1131.41 14
1131.48 17
1131.56 20
1131.64 24
1131.71 27
1131.79 30
1131.87 33
1131.95 36
1132.02 37
1132.10 38
1132.18 38
1132.25 38
1132.33 37
1132.41 36
1132.49 34
1132.56 33
1132.64 33
1132.72 32
1132.79 33
1132.87 34
1132.95 36
1133.03 39
1133.10 41
1133.18 44
1133.26 46
1133.33 49
1133.41 52
1133.49 56
1133.57 61
1133.64 68
1133.72 77
1133.80 85
1133.87 91
1133.95 94
1134.03 95
1134.11 93
1134.18 90
1134.26 87
1134.34 86
1134.41 90
1134.49 97
1134.57 108
1134.65 120
1134.72 133
1134.80 146
1134.88 156
1134.95 163
1135.03 169
1135.11 172
1135.19 174
1135.26 176
1135.34 179
1135.42 183
1135.49 188
1135.57 195
1135.65 203
1135.73 211
1135.80 219
1135.88 226
1135.96 230
1136.03 233
1136.11 233
1136.19 232
1136.27 231
1136.34 230
1136.42 231
1136.50 234
1136.58 239
1136.65 246
1136.73 253
1136.81 260
1136.88 266
1136.96 271
1137.04 273
1137.12 274
1137.19 272
1137.27 269
1137.35 266
1137.42 261
1137.50 258
1137.58 254
1137.66 252
1137.73 249
1137.81 247
1137.89 246
1137.97 244
1138.04 243
1138.12 241
1138.20 238
1138.27 235
1138.35 231
1138.43 226
1138.51 220
1138.58 213
1138.66 205
1138.74 196
1138.82 188
1138.89 179
1138.97 172
1139.05 166
1139.12 162
1139.20 160
1139.28 159
1139.36 157
1139.43 156
1139.51 153
1139.59 149
1139.67 144
1139.74 138
1139.82 132
1139.90 127
1139.98 123
1140.05 120
1140.13 119
1140.21 120
1140.29 122
1140.36 126
1140.44 128
1140.52 130
1140.59 131
1140.67 129
1140.75 125
1140.83 120
1140.90 113
1140.98 106
1141.06 98
1141.14 91
1141.21 84
1141.29 77
1141.37 71
1141.45 65
1141.52 60
1141.60 56
1141.68 53
1141.76 52
1141.83 52
1141.91 53
1141.99 54
1142.06 54
1142.14 53
1142.22 50
1142.30 45
1142.37 39
1142.45 33
1142.53 28
1142.61 24
1142.68 23
1142.76 24
1142.84 28
1142.92 33
1142.99 39
1143.07 45
1143.15 51
1143.23 54
1143.30 57
1143.38 57
1143.46 56
1143.54 54
1143.61 52
1143.69 49
1143.77 47
1143.85 45
1143.92 42
1144.00 40
1144.08 38
1144.16 37
1144.23 38
1144.31 39
1144.39 43
1144.47 47
1144.54 53
1144.62 58
1144.70 62
1144.78 65
1144.85 66
1144.93 65
1145.01 63
1145.09 60
1145.16 57
1145.24 54
1145.32 53
1145.40 52
1145.47 52
1145.55 52
1145.63 53
1145.71 54
1145.78 56
1145.86 57
1145.94 59
1146.02 61
1146.09 63
1146.17 65
1146.25 65
1146.33 64
1146.40 62
1146.48 59
1146.56 56
1146.64 52
1146.71 48
1146.79 44
1146.87 39
1146.95 35
1147.02 30
1147.10 26
1147.18 23
1147.26 21
1147.34 22
1147.41 24
1147.49 28
1147.57 33
1147.65 38
1147.72 42
1147.80 46
1147.88 48
1147.96 51
1148.03 53
1148.11 55
1148.19 57
1148.27 59
1148.34 61
1148.42 62
1148.50 61
1148.58 60
1148.65 59
1148.73 57
1148.81 56
1148.89 55
1148.97 55
1149.04 56
1149.12 57
1149.20 59
1149.28 61
1149.35 64
1149.43 68
1149.51 73
1149.59 79
1149.66 86
1149.74 95
1149.82 104
1149.90 113
1149.97 121
1150.05 129
1150.13 136
1150.21 141
1150.29 145
1150.36 147
1150.44 148
1150.52 149
1150.60 149
1150.67 149
1150.75 149
1150.83 150
1150.91 150
1150.98 152
1151.06 153
1151.14 154
1151.22 156
1151.30 158
1151.37 160
1151.45 162
1151.53 164
1151.61 168
1151.68 174
1151.76 182
1151.84 192
1151.92 204
1152.00 217
1152.07 231
1152.15 244
1152.23 254
1152.31 261
1152.38 264
1152.46 265
1152.54 265
1152.62 264
1152.70 264
1152.77 265
1152.85 266
1152.93 268
1153.01 267
1153.08 265
1153.16 259
1153.24 252
1153.32 243
1153.40 235
1153.47 228
1153.55 225
1153.63 224
1153.71 228
1153.78 234
1153.86 241
1153.94 247
1154.02 253
1154.10 256
1154.17 256
1154.25 254
1154.33 250
1154.41 245
1154.48 240
1154.56 238
1154.64 237
1154.72 237
1154.80 238
1154.87 237
1154.95 235
1155.03 231
1155.11 225
1155.19 218
1155.26 211
1155.34 205
1155.42 200
1155.50 196
1155.57 192
1155.65 187
1155.73 183
1155.81 178
1155.89 173
1155.96 170
1156.04 167
1156.12 165
1156.20 164
1156.28 163
1156.35 161
1156.43 159
1156.51 157
1156.59 154
1156.67 151
1156.74 149
1156.82 148
1156.90 147
1156.98 146
1157.05 145
1157.13 143
1157.21 141
1157.29 138
1157.37 136
1157.44 135
1157.52 133
1157.60 132
1157.68 130
1157.76 128
1157.83 126
1157.91 122
1157.99 118
1158.07 114
1158.15 109
1158.22 104
1158.30 100
1158.38 95
1158.46 92
1158.54 89
1158.61 87
1158.69 87
1158.77 88
1158.85 90
1158.93 92
1159.00 93
1159.08 95
1159.16 95
1159.24 94
1159.32 93
1159.39 92
1159.47 90
1159.55 89
1159.63 89
1159.71 89
1159.78 89
1159.86 90
1159.94 90
1160.02 90
1160.10 90
1160.17 89
1160.25 87
1160.33 86
1160.41 85
1160.49 84
1160.56 83
1160.64 83
1160.72 82
1160.80 82
1160.88 81
1160.95 80
1161.03 78
1161.11 76
1161.19 75
1161.27 72
1161.34 70
1161.42 68
1161.50 66
1161.58 65
1161.66 65
1161.73 66
1161.81 68
1161.89 70
1161.97 72
1162.05 74
1162.13 76
1162.20 77
1162.28 77
1162.36 77
1162.44 77
1162.52 76
1162.59 75
1162.67 72
1162.75 69
1162.83 64
1162.91 58
1162.98 51
1163.06 43
1163.14 34
1163.22 25
1163.30 18
1163.37 12
1163.45 8
1163.53 8
1163.61 12
1163.69 19
1163.77 27
1163.84 34
1163.92 39
1164.00 41
1164.08 39
1164.16 32
1164.23 23
1164.31 12
1164.39 2
1164.47 0
1164.55 0
1164.63 0
1164.70 0
1164.78 0
1164.86 0
1164.94 0
1165.02 0
1165.09 2
1165.17 6
1165.25 10
1165.33 16
1165.41 23
1165.49 30
1165.56 36
1165.64 42
1165.72 45
1165.80 48
1165.88 48
1165.95 48
1166.03 48
1166.11 47
1166.19 46
1166.27 45
1166.35 42
1166.42 37
1166.50 32
1166.58 26
1166.66 21
1166.74 18
1166.82 17
1166.89 18
1166.97 21
1167.05 24
1167.13 27
1167.21 27
1167.28 27
1167.36 24
1167.44 20
1167.52 17
1167.60 15
1167.68 14
1167.75 17
1167.83 21
1167.91 27
1167.99 33
1168.07 39
1168.15 45
1168.22 49
1168.30 53
1168.38 56
1168.46 59
1168.54 63
1168.62 67
1168.69 72
1168.77 78
1168.85 84
1168.93 89
1169.01 95
1169.09 99
1169.16 101
1169.24 102
1169.32 100
1169.40 98
1169.48 95
1169.56 92
1169.63 92
1169.71 93
1169.79 98
1169.87 104
1169.95 113
1170.03 122
1170.10 131
1170.18 139
1170.26 144
1170.34 146
1170.42 146
1170.50 143
1170.57 139
1170.65 134
1170.73 129
1170.81 126
1170.89 124
1170.97 122
1171.04 121
1171.12 118
1171.20 115
1171.28 111
1171.36 107
1171.44 104
1171.52 104
1171.59 107
1171.67 114
1171.75 125
1171.83 137
1171.91 149
1171.99 159
1172.06 164
1172.14 165
1172.22 160
1172.30 151
1172.38 139
1172.46 126
1172.53 114
1172.61 104
1172.69 97
1172.77 93
1172.85 92
1172.93 92
1173.01 91
1173.08 89
1173.16 87
1173.24 84
1173.32 81
1173.40 79
1173.48 78
1173.55 79
1173.63 81
1173.71 84
1173.79 88
1173.87 92
1173.95 95
1174.03 96
1174.10 96
1174.18 93
1174.26 88
1174.34 82
1174.42 76
1174.50 69
1174.58 64
1174.65 61
1174.73 60
1174.81 61
1174.89 64
1174.97 68
1175.05 74
1175.12 81
1175.20 89
1175.28 97
1175.36 105
1175.44 111
1175.52 115
1175.60 117
1175.67 116
1175.75 114
1175.83 111
1175.91 109
1175.99 108
1176.07 108
1176.15 111
1176.22 114
1176.30 118
1176.38 122
1176.46 125
1176.54 127
1176.62 129
1176.70 129
1176.77 127
1176.85 125
1176.93 121
1177.01 115
1177.09 108
1177.17 99
1177.25 90
1177.32 80
1177.40 71
1177.48 63
1177.56 57
1177.64 54
1177.72 52
1177.80 54
1177.87 57
1177.95 62
1178.03 68
1178.11 74
1178.19 80
1178.27 84
1178.35 88
1178.43 90
1178.50 90
1178.58 89
1178.66 87
1178.74 83
1178.82 79
1178.90 75
1178.98 71
1179.05 69
1179.13 67
1179.21 66
1179.29 66
1179.37 66
1179.45 66
1179.53 65
1179.61 64
1179.68 61
1179.76 58
1179.84 55
1179.92 50
1180.00 46
1180.08 41
1180.16 36
1180.23 30
1180.31 24
1180.39 18
1180.47 13
1180.55 8
1180.63 3
1180.71 0
1180.79 0
1180.86 0
1180.94 0
1181.02 0
1181.10 0
1181.18 0
1181.26 0
1181.34 0
1181.42 0
1181.49 3
1181.57 8
1181.65 13
1181.73 18
1181.81 21
1181.89 24
1181.97 25
1182.05 24
1182.12 21
1182.20 18
1182.28 15
1182.36 13
1182.44 11
1182.52 9
1182.60 9
1182.68 9
1182.75 9
1182.83 10
1182.91 10
1182.99 11
1183.07 12
1183.15 13
1183.23 14
1183.31 15
1183.38 16
1183.46 17
1183.54 17
1183.62 17
1183.70 16
1183.78 14
1183.86 12
1183.94 12
1184.02 12
1184.09 14
1184.17 18
1184.25 25
1184.33 33
1184.41 42
1184.49 50
1184.57 58
1184.65 64
1184.72 69
1184.80 72
1184.88 74
1184.96 75
1185.04 76
1185.12 78
1185.20 81
1185.28 84
1185.36 88
1185.43 92
1185.51 96
1185.59 101
1185.67 106
1185.75 111
1185.83 116
1185.91 121
1185.99 127
1186.07 131
1186.14 136
1186.22 141
1186.30 147
1186.38 153
1186.46 159
1186.54 166
1186.62 173
1186.70 179
1186.78 185
1186.85 190
1186.93 195
1187.01 199
1187.09 202
1187.17 204
1187.25 204
1187.33 202
1187.41 199
1187.49 195
1187.56 191
1187.64 187
1187.72 185
1187.80 184
1187.88 184
1187.96 186
1188.04 187
1188.12 187
1188.20 186
1188.28 184
1188.35 179
1188.43 172
1188.51 164
1188.59 153
1188.67 141
1188.75 130
1188.83 120
1188.91 112
1188.99 109
1189.07 109
1189.14 113
1189.22 119
1189.30 125
1189.38 130
1189.46 132
1189.54 131
1189.62 129
1189.70 125
1189.78 121
1189.86 118
1189.93 116
1190.01 116
1190.09 116
1190.17 117
1190.25 117
1190.33 116
1190.41 114
1190.49 111
1190.57 108
1190.65 103
1190.72 99
1190.80 95
1190.88 92
1190.96 89
1191.04 88
1191.12 88
1191.20 90
1191.28 92
1191.36 93
1191.44 94
1191.52 93
1191.59 90
1191.67 86
1191.75 82
1191.83 79
1191.91 76
1191.99 74
1192.07 72
1192.15 71
1192.23 69
1192.31 67
1192.39 65
1192.46 64
1192.54 65
1192.62 68
1192.70 72
1192.78 76
1192.86 81
1192.94 86
1193.02 89
1193.10 90
1193.18 87
1193.26 81
1193.33 73
1193.41 62
1193.49 51
1193.57 40
1193.65 32
1193.73 26
1193.81 23
1193.89 22
1193.97 21
1194.05 21
1194.13 19
1194.21 16
1194.28 11
1194.36 6
1194.44 1
1194.52 0
1194.60 0
1194.68 0
1194.76 0
1194.84 0
1194.92 0
1195.00 0
1195.08 0
1195.16 5
1195.23 14
1195.31 25
1195.39 35
1195.47 44
1195.55 53
1195.63 60
1195.71 66
1195.79 72
1195.87 76
1195.95 79
1196.03 81
1196.11 82
1196.19 82
1196.26 81
1196.34 80
1196.42 79
1196.50 77
1196.58 75
1196.66 73
1196.74 69
1196.82 64
1196.90 58
1196.98 51
1197.06 43
1197.14 35
1197.22 27
1197.29 20
1197.37 15
1197.45 13
1197.53 14
1197.61 19
1197.69 28
1197.77 40
1197.85 53
1197.93 67
1198.01 79
1198.09 90
1198.17 99
1198.25 106
1198.33 112
1198.40 117
1198.48 120
1198.56 121
1198.64 119
1198.72 114
1198.80 106
1198.88 95
1198.96 84
1199.04 73
1199.12 64
1199.20 56
1199.28 51
1199.36 47
1199.44 45
1199.52 42
1199.59 40
1199.67 37
1199.75 35
1199.83 33
1199.91 31
1199.99 31
1200.07 31
1200.15 32
1200.23 33
1200.31 34
1200.39 35
1200.47 35
1200.55 36
1200.63 37
1200.71 38
1200.78 40
1200.86 42
1200.94 45
1201.02 47
1201.10 49
1201.18 51
1201.26 52
1201.34 53
1201.42 55
1201.50 57
1201.58 59
1201.66 62
1201.74 64
1201.82 65
1201.90 65
1201.98 66
1202.06 67
1202.13 70
1202.21 74
1202.29 81
1202.37 88
1202.45 95
1202.53 101
1202.61 105
1202.69 108
1202.77 109
1202.85 108
1202.93 107
1203.01 106
1203.09 103
1203.17 101
1203.25 98
1203.33 95
1203.41 92
1203.49 92
1203.56 93
1203.64 96
1203.72 100
1203.80 104
1203.88 108
1203.96 109
1204.04 109
1204.12 107
1204.20 106
1204.28 106
1204.36 108
1204.44 110
1204.52 114
1204.60 117
1204.68 119
1204.76 119
1204.84 117
1204.92 115
1205.00 114
1205.08 112
1205.15 111
1205.23 109
1205.31 105
1205.39 97
1205.47 87
1205.55 74
1205.63 61
1205.71 48
1205.79 37
1205.87 29
1205.95 23
1206.03 19
1206.11 15
1206.19 11
1206.27 7
1206.35 3
1206.43 0
1206.51 0
1206.59 0
1206.67 0
1206.75 0
1206.83 5
1206.91 11
1206.98 16
1207.06 20
1207.14 22
1207.22 22
1207.30 20
1207.38 16
1207.46 11
1207.54 5
1207.62 0
1207.70 0
1207.78 0
1207.86 0
1207.94 0
1208.02 0
1208.10 0
1208.18 0
1208.26 2
1208.34 4
1208.42 4
1208.50 5
1208.58 5
1208.66 5
1208.74 7
1208.82 8
1208.90 10
1208.98 11
1209.05 11
1209.13 10
1209.21 7
1209.29 4
1209.37 0
1209.45 0
1209.53 0
1209.61 1
1209.69 6
1209.77 13
1209.85 21
1209.93 29
1210.01 36
1210.09 42
1210.17 45
1210.25 45
1210.33 44
1210.41 42
1210.49 40
1210.57 40
1210.65 42
1210.73 46
1210.81 51
1210.89 57
1210.97 61
1211.05 63
1211.13 64
1211.21 63
1211.29 62
1211.37 61
1211.45 61
1211.53 63
1211.61 66
1211.68 68
1211.76 70
1211.84 71
1211.92 71
1212.00 69
1212.08 67
1212.16 65
1212.24 63
1212.32 60
1212.40 56
1212.48 52
1212.56 46
1212.64 39
1212.72 33
1212.80 28
1212.88 25
1212.96 24
1213.04 26
1213.12 30
1213.20 37
1213.28 45
1213.36 54
1213.44 62
1213.52 69
1213.60 75
1213.68 78
1213.76 80
1213.84 80
1213.92 79
1214.00 76
1214.08 73
1214.16 69
1214.24 65
1214.32 62
1214.40 60
1214.48 61
1214.56 65
1214.64 71
1214.72 80
1214.80 89
1214.88 98
1214.96 105
1215.04 110
1215.12 113
1215.20 115
1215.28 116
1215.36 116
1215.44 117
1215.52 119
1215.60 119
1215.68 119
1215.76 117
1215.83 114
1215.91 111
1215.99 107
1216.07 104
1216.15 102
1216.23 99
1216.31 95
1216.39 90
1216.47 84
1216.55 76
1216.63 70
1216.71 64
1216.79 61
1216.87 60
1216.95 62
1217.03 66
1217.11 71
1217.19 75
1217.27 80
1217.35 83
1217.43 86
1217.51 88
1217.59 88
1217.67 87
1217.75 84
1217.83 80
1217.91 74
1217.99 68
1218.07 61
1218.15 55
1218.23 50
1218.31 48
1218.39 48
1218.47 50
1218.55 54
1218.63 60
1218.71 66
1218.79 71
1218.87 73
1218.95 74
1219.03 73
1219.11 71
1219.19 68
1219.27 64
1219.35 60
1219.43 57
1219.51 53
1219.59 51
1219.67 48
1219.75 46
1219.83 44
1219.91 41
1219.99 36
1220.07 31
1220.15 24
1220.23 17
1220.31 10
1220.39 4
1220.47 0
1220.55 0
1220.63 0
1220.71 0
1220.79 0
1220.87 0
1220.95 0
1221.03 0
1221.11 0
1221.19 5
1221.27 14
1221.35 24
1221.43 35
1221.51 45
1221.59 53
1221.67 60
1221.75 65
1221.83 66
1221.91 66
1221.99 62
1222.07 57
1222.15 51
1222.23 44
1222.31 39
1222.39 35
1222.47 33
1222.55 34
1222.63 37
1222.71 39
1222.79 41
1222.87 40
1222.95 37
1223.03 31
1223.11 24
1223.19 17
1223.27 13
1223.36 11
1223.44 12
1223.52 17
1223.60 26
1223.68 36
1223.76 46
1223.84 56
1223.92 64
1224.00 71
1224.08 75
1224.16 76
1224.24 76
1224.32 76
1224.40 77
1224.48 80
1224.56 85
1224.64 93
1224.72 101
1224.80 111
1224.88 120
1224.96 128
1225.04 134
1225.12 138
1225.20 139
1225.28 138
1225.36 135
1225.44 130
1225.52 125
1225.60 120
1225.68 118
1225.76 119
1225.84 124
1225.92 133
1226.00 144
1226.08 157
1226.16 169
1226.24 178
1226.32 182
1226.40 182
1226.48 177
1226.56 170
1226.64 162
1226.72 156
1226.80 153
1226.88 153
1226.96 157
1227.04 163
1227.12 169
1227.20 176
1227.28 181
1227.36 184
1227.44 184
1227.53 181
1227.61 176
1227.69 170
1227.77 163
1227.85 156
1227.93 152
1228.01 150
1228.09 149
1228.17 150
1228.25 150
1228.33 150
1228.41 148
1228.49 145
1228.57 143
1228.65 142
1228.73 142
1228.81 145
1228.89 151
1228.97 157
1229.05 164
1229.13 170
1229.21 173
1229.29 173
1229.37 170
1229.45 163
1229.53 153
1229.61 142
1229.69 131
1229.77 124
1229.85 121
1229.93 124
1230.01 133
1230.09 149
1230.18 169
1230.26 192
1230.34 214
1230.42 234
1230.50 250
1230.58 261
1230.66 268
1230.74 270
1230.82 268
1230.90 264
1230.98 258
1231.06 249
1231.14 240
1231.22 231
1231.30 222
1231.38 213
1231.46 204
1231.54 196
1231.62 189
1231.70 181
1231.78 174
1231.86 166
1231.94 159
1232.02 152
1232.10 146
1232.18 140
1232.27 135
1232.35 130
1232.43 127
1232.51 125
1232.59 124
1232.67 124
1232.75 126
1232.83 129
1232.91 134
1232.99 140
1233.07 146
1233.15 152
1233.23 157
1233.31 159
1233.39 156
1233.47 149
1233.55 138
1233.63 123
1233.71 107
1233.79 91
1233.87 78
1233.95 68
1234.03 62
1234.12 59
1234.20 58
1234.28 58
1234.36 59
1234.44 60
1234.52 62
1234.60 64
1234.68 67
1234.76 70
1234.84 73
1234.92 76
1235.00 79
1235.08 81
1235.16 82
1235.24 82
1235.32 81
1235.40 78
1235.48 74
1235.56 68
1235.64 59
1235.73 49
1235.81 38
1235.89 26
1235.97 14
1236.05 3
1236.13 0
1236.21 0
1236.29 0
1236.37 0
1236.45 0
1236.53 0
1236.61 0
1236.69 0
1236.77 3
1236.85 10
1236.93 17
1237.01 22
1237.09 26
1237.18 28
1237.26 29
1237.34 30
1237.42 30
1237.50 30
1237.58 30
1237.66 29
1237.74 27
1237.82 25
1237.90 21
1237.98 17
1238.06 12
1238.14 8
1238.22 4
1238.30 1
1238.38 1
1238.46 4
1238.55 9
1238.63 17
1238.71 26
1238.79 36
1238.87 45
1238.95 52
1239.03 57
1239.11 60
1239.19 61
1239.27 62
1239.35 62
1239.43 63
1239.51 62
1239.59 62
1239.67 60
1239.76 57
1239.84 54
1239.92 49
1240.00 44
1240.08 39
1240.16 34
1240.24 31
1240.32 29
1240.40 29
1240.48 30
1240.56 32
1240.64 34
1240.72 36
1240.80 37
1240.88 38
1240.97 39
1241.05 41
1241.13 43
1241.21 46
1241.29 49
1241.37 53
1241.45 57
1241.53 61
1241.61 65
1241.69 70
1241.77 76
1241.85 81
1241.93 86
1242.01 89
1242.10 90
1242.18 91
1242.26 91
1242.34 91
1242.42 92
1242.50 95
1242.58 98
1242.66 102
1242.74 107
1242.82 113
1242.90 119
1242.98 127
1243.06 136
1243.15 145
1243.23 155
1243.31 165
1243.39 174
1243.47 182
1243.55 188
1243.63 191
1243.71 192
1243.79 192
1243.87 189
1243.95 186
1244.03 183
1244.11 180
1244.20 178
1244.28 175
1244.36 171
1244.44 166
1244.52 160
1244.60 152
1244.68 144
1244.76 136
1244.84 129
1244.92 124
1245.00 119
1245.08 115
1245.17 111
1245.25 106
1245.33 102
1245.41 98
1245.49 94
1245.57 91
1245.65 88
1245.73 86
1245.81 85
1245.89 84
1245.97 84
1246.05 85
1246.14 86
1246.22 89
1246.30 91
1246.38 94
1246.46 96
1246.54 97
1246.62 95
1246.70 92
1246.78 87
1246.86 80
1246.94 71
1247.03 64
1247.11 57
1247.19 53
1247.27 51
1247.35 51
1247.43 53
1247.51 57
1247.59 61
1247.67 67
1247.75 73
1247.83 80
1247.92 88
1248.00 96
1248.08 105
1248.16 112
1248.24 118
1248.32 121
1248.40 122
1248.48 120
1248.56 116
1248.64 112
1248.72 107
1248.81 104
1248.89 101
1248.97 100
1249.05 100
1249.13 100
1249.21 101
1249.29 103
1249.37 104
1249.45 106
1249.53 107
1249.62 108
1249.70 108
1249.78 108
1249.86 107
1249.94 105
1250.02 103
1250.10 101
1250.18 98
1250.26 95
1250.34 91
1250.43 86
1250.51 81
1250.59 76
1250.67 70
1250.75 64
1250.83 55
1250.91 45
1250.99 31
1251.07 16
1251.15 0
1251.24 0
1251.32 0
1251.40 0
1251.48 0
1251.56 0
1251.64 0
1251.72 0
1251.80 3
1251.88 14
1251.96 26
1252.05 37
1252.13 49
1252.21 63
1252.29 77
1252.37 90
1252.45 101
1252.53 108
1252.61 110
1252.69 109
1252.78 106
1252.86 101
1252.94 97
1253.02 93
1253.10 90
1253.18 88
1253.26 86
1253.34 84
1253.42 83
1253.51 83
1253.59 84
1253.67 87
1253.75 92
1253.83 99
1253.91 107
1253.99 115
1254.07 123
1254.15 131
1254.24 138
1254.32 144
1254.40 149
1254.48 152
1254.56 154
1254.64 154
1254.72 153
1254.80 150
1254.88 147
1254.97 143
1255.05 138
1255.13 132
1255.21 126
1255.29 118
1255.37 110
1255.45 101
1255.53 93
1255.62 84
1255.70 77
1255.78 71
1255.86 67
1255.94 66
1256.02 67
1256.10 69
1256.18 71
1256.26 74
1256.35 76
1256.43 78
1256.51 79
1256.59 81
1256.67 82
1256.75 84
1256.83 86
1256.91 88
1257.00 89
1257.08 90
1257.16 91
1257.24 92
1257.32 93
1257.40 95
1257.48 97
1257.56 99
1257.65 103
1257.73 107
1257.81 113
1257.89 121
1257.97 130
1258.05 140
1258.13 148
1258.21 155
1258.30 158
1258.38 158
1258.46 154
1258.54 147
1258.62 139
1258.70 131
1258.78 125
1258.86 121
1258.95 119
1259.03 118
1259.11 117
1259.19 114
1259.27 108
1259.35 99
1259.43 88
1259.51 78
1259.60 70
1259.68 66
1259.76 65
1259.84 69
1259.92 76
1260.00 85
1260.08 95
1260.17 105
1260.25 114
1260.33 122
1260.41 128
1260.49 131
1260.57 131
1260.65 129
1260.73 123
1260.82 115
1260.90 106
1260.98 96
1261.06 87
1261.14 78
1261.22 70
1261.30 64
1261.39 58
1261.47 54
1261.55 52
1261.63 51
1261.71 50
1261.79 50
1261.87 48
1261.95 44
1262.04 40
1262.12 34
1262.20 28
1262.28 23
1262.36 20
1262.44 20
1262.52 22
1262.61 26
1262.69 30
1262.77 35
1262.85 39
1262.93 41
1263.01 41
1263.09 39
1263.18 36
1263.26 31
1263.34 24
1263.42 16
1263.50 7
1263.58 0
1263.66 0
1263.75 0
1263.83 0
1263.91 0
1263.99 0
1264.07 0
1264.15 8
1264.23 22
1264.32 36
1264.40 51
1264.48 64
1264.56 75
1264.64 83
1264.72 88
1264.80 92
1264.89 93
1264.97 94
1265.05 93
1265.13 90
1265.21 87
1265.29 83
1265.38 79
1265.46 75
1265.54 71
1265.62 67
1265.70 64
1265.78 60
1265.86 56
1265.95 52
1266.03 47
1266.11 42
1266.19 36
1266.27 30
1266.35 23
1266.43 16
1266.52 9
1266.60 2
1266.68 0
1266.76 0
1266.84 0
1266.92 0
1267.01 0
1267.09 0
1267.17 0
1267.25 0
1267.33 2
1267.41 11
1267.49 22
1267.58 35
1267.66 49
1267.74 65
1267.82 81
1267.90 97
1267.98 114
1268.07 129
1268.15 143
1268.23 154
1268.31 162
1268.39 166
1268.47 167
1268.56 164
1268.64 158
1268.72 150
1268.80 142
1268.88 133
1268.96 126
1269.04 121
1269.13 118
1269.21 118
1269.29 120
1269.37 123
1269.45 128
1269.53 133
1269.62 137
1269.70 141
1269.78 144
1269.86 146
1269.94 147
1270.02 147
1270.11 148
1270.19 148
1270.27 149
1270.35 150
1270.43 153
1270.51 156
1270.60 161
1270.68 167
1270.76 172
1270.84 178
1270.92 184
1271.00 190
1271.09 197
1271.17 205
1271.25 212
1271.33 218
1271.41 221
1271.49 220
1271.58 216
1271.66 207
1271.74 197
1271.82 185
1271.90 173
1271.98 161
1272.07 151
1272.15 142
1272.23 133
1272.31 125
1272.39 118
1272.47 113
1272.56 109
1272.64 109
1272.72 110
1272.80 112
1272.88 114
1272.97 115
1273.05 113
1273.13 107
1273.21 97
1273.29 83
1273.37 66
1273.46 47
1273.54 27
1273.62 9
1273.70 0
1273.78 0
1273.86 0
1273.95 0
1274.03 0
1274.11 0
1274.19 0
1274.27 0
1274.35 4
1274.44 11
1274.52 18
1274.60 26
1274.68 35
1274.76 43
1274.85 51
1274.93 57
1275.01 60
1275.09 59
1275.17 55
1275.25 51
1275.34 47
1275.42 45
1275.50 45
1275.58 47
1275.66 50
1275.75 54
1275.83 57
1275.91 59
1275.99 60
1276.07 60
1276.15 59
1276.24 57
1276.32 54
1276.40 50
1276.48 46
1276.56 41
1276.65 36
1276.73 30
1276.81 25
1276.89 20
1276.97 16
1277.06 15
1277.14 16
1277.22 21
1277.30 31
1277.38 43
1277.46 57
1277.55 73
1277.63 88
1277.71 101
1277.79 111
1277.87 119
1277.96 126
1278.04 134
1278.12 143
1278.20 153
1278.28 163
1278.37 172
1278.45 178
1278.53 179
1278.61 177
1278.69 171
1278.77 163
1278.86 156
1278.94 151
1279.02 149
1279.10 150
1279.18 152
1279.27 155
1279.35 159
1279.43 162
1279.51 164
1279.59 165
1279.68 166
1279.76 168
1279.84 170
1279.92 172
1280.00 175
1280.09 178
1280.17 179
1280.25 178
1280.33 174
1280.41 168
1280.50 161
1280.58 155
1280.66 152
1280.74 152
1280.82 154
1280.91 158
1280.99 164
1281.07 169
1281.15 174
1281.23 181
1281.32 189
1281.40 199
1281.48 211
1281.56 223
1281.64 234
1281.73 241
1281.81 243
1281.89 240
1281.97 232
1282.05 220
1282.14 206
1282.22 192
1282.30 180
1282.38 171
1282.46 165
1282.55 163
1282.63 162
1282.71 164
1282.79 165
1282.87 166
1282.96 166
1283.04 165
1283.12 164
1283.20 161
1283.28 160
1283.37 159
1283.45 160
1283.53 165
1283.61 172
1283.69 182
1283.78 194
1283.86 207
1283.94 220
1284.02 231
1284.11 240
1284.19 246
1284.27 250
1284.35 254
1284.43 257
1284.52 261
1284.60 266
1284.68 269
1284.76 272
1284.84 272
1284.93 272
1285.01 270
1285.09 268
1285.17 267
1285.25 269
1285.34 273
1285.42 281
1285.50 289
1285.58 298
1285.67 307
1285.75 314
1285.83 319
1285.91 322
1285.99 323
1286.08 322
1286.16 320
1286.24 317
1286.32 314
1286.40 309
1286.49 304
1286.57 299
1286.65 294
1286.73 288
1286.82 281
1286.90 273
1286.98 265
1287.06 255
1287.14 247
1287.23 240
1287.31 234
1287.39 230
1287.47 227
1287.56 225
1287.64 221
1287.72 217
1287.80 211
1287.88 205
1287.97 199
1288.05 193
1288.13 188
1288.21 185
1288.30 182
1288.38 180
1288.46 179
1288.54 178
1288.62 175
1288.71 171
1288.79 162
1288.87 150
1288.95 135
1289.04 116
1289.12 96
1289.20 77
1289.28 59
1289.36 45
1289.45 37
1289.53 33
1289.61 35
1289.69 42
1289.78 51
1289.86 61
1289.94 71
1290.02 78
1290.10 80
1290.19 78
1290.27 73
1290.35 66
1290.43 57
1290.52 51
1290.60 46
1290.68 45
1290.76 45
1290.85 46
1290.93 47
1291.01 46
1291.09 44
1291.17 41
1291.26 36
1291.34 32
1291.42 27
1291.50 23
1291.59 19
1291.67 16
1291.75 14
1291.83 13
1291.92 13
1292.00 15
1292.08 17
1292.16 20
1292.25 22
1292.33 22
1292.41 19
1292.49 13
1292.57 5
1292.66 0
1292.74 0
1292.82 0
1292.90 0
1292.99 0
1293.07 0
1293.15 0
1293.23 0
1293.32 9
1293.40 20
1293.48 30
1293.56 38
1293.65 44
1293.73 47
1293.81 48
1293.89 46
1293.98 42
1294.06 36
1294.14 31
1294.22 27
1294.30 25
1294.39 24
1294.47 25
1294.55 28
1294.63 30
1294.72 33
1294.80 36
1294.88 39
1294.96 42
1295.05 45
1295.13 48
1295.21 49
1295.29 47
1295.38 42
1295.46 33
1295.54 22
1295.62 8
1295.71 0
1295.79 0
1295.87 0
1295.95 0
1296.04 0
1296.12 0
1296.20 1
1296.28 7
1296.37 11
1296.45 12
1296.53 12
1296.61 10
1296.70 8
1296.78 6
1296.86 4
1296.94 3
1297.03 4
1297.11 7
1297.19 12
1297.27 19
1297.36 28
1297.44 36
1297.52 43
1297.60 47
1297.69 50
1297.77 49
1297.85 47
1297.93 45
1298.02 43
1298.10 43
1298.18 43
1298.26 45
1298.35 47
1298.43 48
1298.51 47
1298.59 45
1298.68 41
1298.76 35
1298.84 29
1298.92 24
1299.01 20
1299.09 18
1299.17 19
1299.25 22
1299.34 27
1299.42 32
1299.50 38
1299.58 42
1299.67 45
1299.75 48
1299.83 51
1299.92 56
1300.00 64
1300.08 74
1300.16 86
1300.25 98
1300.33 108
1300.41 116
1300.49 120
1300.58 122
1300.66 121
1300.74 120
1300.82 121
1300.91 124
1300.99 129
1301.07 135
1301.15 140
1301.24 144
1301.32 145
1301.40 144
1301.49 143
1301.57 142
1301.65 143
1301.73 147
1301.82 154
1301.90 163
1301.98 172
1302.06 181
1302.15 187
1302.23 189
1302.31 188
1302.39 182
1302.48 173
1302.56 162
1302.64 149
1302.73 137
1302.81 128
1302.89 121
1302.97 118
1303.06 119
1303.14 122
1303.22 127
1303.30 131
1303.39 134
1303.47 135
1303.55 132
1303.63 125
1303.72 115
1303.80 103
1303.88 89
1303.97 76
1304.05 64
1304.13 54
1304.21 46
1304.30 40
1304.38 35
1304.46 30
1304.54 25
1304.63 21
1304.71 18
1304.79 17
1304.88 18
1304.96 23
1305.04 29
1305.12 36
1305.21 41
1305.29 43
1305.37 42
1305.46 36
1305.54 27
1305.62 17
1305.70 7
1305.79 0
1305.87 0
1305.95 0
1306.03 0
1306.12 0
1306.20 0
1306.28 0
1306.37 0
1306.45 0
1306.53 2
1306.61 10
1306.70 19
1306.78 27
1306.86 35
1306.95 41
1307.03 46
1307.11 50
1307.19 54
1307.28 58
1307.36 63
1307.44 68
1307.53 72
1307.61 74
1307.69 74
1307.77 71
1307.86 66
1307.94 61
1308.02 56
1308.11 54
1308.19 55
1308.27 62
1308.35 73
1308.44 89
1308.52 108
1308.60 127
1308.69 144
1308.77 157
1308.85 165
1308.93 166
1309.02 162
1309.10 155
1309.18 147
1309.27 140
1309.35 134
1309.43 131
1309.51 129
1309.60 128
1309.68 127
1309.76 124
1309.85 120
1309.93 116
1310.01 112
1310.09 109
1310.18 107
1310.26 107
1310.34 108
1310.43 110
1310.51 111
1310.59 109
1310.68 104
1310.76 95
1310.84 82
1310.92 68
1311.01 53
1311.09 39
1311.17 28
1311.26 20
1311.34 14
1311.42 9
1311.50 4
1311.59 0
1311.67 0
1311.75 0
1311.84 0
1311.92 0
1312.00 0
1312.09 0
1312.17 7
1312.25 20
1312.33 33
1312.42 44
1312.50 51
1312.58 54
1312.67 52
1312.75 47
1312.83 40
1312.92 33
1313.00 26
1313.08 20
1313.16 16
1313.25 15
1313.33 15
1313.41 16
1313.50 17
1313.58 19
1313.66 21
1313.75 25
1313.83 32
1313.91 42
1313.99 54
1314.08 70
1314.16 87
1314.24 103
1314.33 116
1314.41 125
1314.49 129
1314.58 130
1314.66 130
1314.74 129
1314.83 132
1314.91 139
1314.99 151
1315.07 166
1315.16 182
1315.24 197
1315.32 208
1315.41 214
1315.49 214
1315.57 209
1315.66 201
1315.74 191
1315.82 181
1315.91 172
1315.99 165
1316.07 161
1316.15 160
1316.24 162
1316.32 165
1316.40 169
1316.49 173
1316.57 176
1316.65 177
1316.74 176
1316.82 174
1316.90 170
1316.99 166
1317.07 161
1317.15 157
1317.24 154
1317.32 153
1317.40 155
1317.48 160
1317.57 167
1317.65 175
1317.73 184
1317.82 191
1317.90 196
1317.98 197
1318.07 195
1318.15 192
1318.23 188
1318.32 186
1318.40 186
1318.48 189
1318.57 193
1318.65 196
1318.73 198
1318.82 197
1318.90 194
1318.98 188
1319.07 182
1319.15 177
1319.23 173
1319.31 170
1319.40 166
1319.48 160
1319.56 150
1319.65 134
1319.73 114
1319.81 90
1319.90 66
1319.98 45
1320.06 28
1320.15 17
1320.23 14
1320.31 17
1320.40 26
1320.48 38
1320.56 51
1320.65 62
1320.73 71
1320.81 76
1320.90 76
1320.98 72
1321.06 64
1321.15 52
1321.23 37
1321.31 21
1321.40 5
1321.48 0
1321.56 0
1321.65 0
1321.73 0
1321.81 0
1321.90 0
1321.98 0
1322.06 0
1322.15 3
1322.23 7
1322.31 13
1322.40 22
1322.48 37
1322.56 58
1322.65 83
1322.73 111
1322.81 139
1322.90 165
1322.98 186
1323.06 203
1323.15 215
1323.23 226
1323.31 235
1323.40 243
1323.48 252
1323.56 260
1323.65 266
1323.73 270
1323.81 270
1323.90 267
1323.98 263
1324.06 259
1324.15 256
1324.23 257
1324.31 262
1324.40 269
1324.48 279
1324.56 290
1324.65 301
1324.73 313
1324.81 325
1324.90 339
1324.98 354
1325.06 371
1325.15 390
1325.23 408
1325.31 425
1325.40 440
1325.48 451
1325.56 457
1325.65 460
1325.73 458
1325.81 453
1325.90 445
1325.98 436
1326.06 427
1326.15 419
1326.23 412
1326.31 407
1326.40 402
1326.48 398
1326.56 393
1326.65 388
1326.73 383
1326.81 377
1326.90 374
1326.98 371
1327.06 371
1327.15 371
1327.23 371
1327.32 369
1327.40 365
1327.48 359
1327.57 352
1327.65 345
1327.73 339
1327.82 336
1327.90 335
1327.98 337
1328.07 340
1328.15 343
1328.23 345
1328.32 345
1328.40 343
1328.48 339
1328.57 334
1328.65 327
1328.73 320
1328.82 312
1328.90 305
1328.98 299
1329.07 294
1329.15 291
1329.24 290
1329.32 290
1329.40 291
1329.49 291
1329.57 290
1329.65 287
1329.74 284
1329.82 281
1329.90 281
1329.99 283
1330.07 288
1330.15 294
1330.24 300
1330.32 303
1330.41 303
1330.49 300
1330.57 294
1330.66 286
1330.74 279
1330.82 273
1330.91 271
1330.99 272
1331.07 276
1331.16 280
1331.24 283
1331.32 284
1331.41 283
1331.49 280
1331.58 275
1331.66 271
1331.74 267
1331.83 266
1331.91 267
1331.99 269
1332.08 273
1332.16 277
1332.24 281
1332.33 283
1332.41 284
1332.49 283
1332.58 281
1332.66 278
1332.75 274
1332.83 269
1332.91 262
1333.00 253
1333.08 243
1333.16 232
1333.25 222
1333.33 214
1333.41 211
1333.50 212
1333.58 217
1333.67 222
1333.75 226
1333.83 228
1333.92 227
1334.00 223
1334.08 218
1334.17 213
1334.25 210
1334.34 209
1334.42 208
1334.50 207
1334.59 204
1334.67 200
1334.75 194
1334.84 188
1334.92 184
1335.00 181
1335.09 182
1335.17 184
1335.26 188
1335.34 191
1335.42 192
1335.51 191
1335.59 188
1335.67 184
1335.76 178
1335.84 174
1335.93 171
1336.01 170
1336.09 172
1336.18 175
1336.26 179
1336.34 183
1336.43 186
1336.51 186
1336.60 184
1336.68 181
1336.76 178
1336.85 177
1336.93 177
1337.01 181
1337.10 187
1337.18 194
1337.27 202
1337.35 207
1337.43 210
1337.52 209
1337.60 204
1337.68 197
1337.77 188
1337.85 179
1337.94 172
1338.02 169
1338.10 170
1338.19 175
1338.27 183
1338.36 191
1338.44 199
1338.52 204
1338.61 206
1338.69 203
1338.77 197
1338.86 188
1338.94 177
1339.03 166
1339.11 155
1339.19 145
1339.28 136
1339.36 129
1339.44 124
1339.53 121
1339.61 120
1339.70 119
1339.78 119
1339.86 119
1339.95 118
1340.03 115
1340.12 111
1340.20 107
1340.28 103
1340.37 100
1340.45 100
1340.54 101
1340.62 105
1340.70 111
1340.79 118
1340.87 126
1340.95 134
1341.04 140
1341.12 145
1341.21 149
1341.29 150
1341.37 151
1341.46 151
1341.54 154
1341.63 159
1341.71 167
1341.79 176
1341.88 186
1341.96 194
1342.05 199
1342.13 200
1342.21 197
1342.30 193
1342.38 187
1342.46 182
1342.55 178
1342.63 175
1342.72 173
1342.80 170
1342.88 166
1342.97 161
1343.05 154
1343.14 146
1343.22 138
1343.30 131
1343.39 125
1343.47 122
1343.56 121
1343.64 123
1343.72 127
1343.81 130
1343.89 131
1343.98 131
1344.06 129
1344.14 126
1344.23 126
1344.31 130
1344.40 141
1344.48 159
1344.56 181
1344.65 206
1344.73 229
1344.82 250
1344.90 267
1344.98 278
1345.07 285
1345.15 287
1345.24 287
1345.32 284
1345.40 279
1345.49 270
1345.57 259
1345.66 247
1345.74 235
1345.82 224
1345.91 215
1345.99 210
1346.08 208
1346.16 209
1346.24 211
1346.33 214
1346.41 216
1346.50 218
1346.58 218
1346.67 217
1346.75 213
1346.83 208
1346.92 202
1347.00 197
1347.09 191
1347.17 186
1347.25 181
1347.34 180
1347.42 181
1347.51 185
1347.59 195
1347.67 209
1347.76 226
1347.84 245
1347.93 263
1348.01 277
1348.09 285
1348.18 287
1348.26 283
1348.35 275
1348.43 264
1348.52 252
1348.60 239
1348.68 227
1348.77 214
1348.85 203
1348.94 192
1349.02 183
1349.10 177
1349.19 173
1349.27 172
1349.36 174
1349.44 177
1349.53 180
1349.61 183
1349.69 185
1349.78 186
1349.86 185
1349.95 180
1350.03 174
1350.11 165
1350.20 155
1350.28 143
1350.37 133
1350.45 123
1350.54 117
1350.62 114
1350.70 113
1350.79 113
1350.87 113
1350.96 110
1351.04 103
1351.12 92
1351.21 77
1351.29 60
1351.38 42
1351.46 26
1351.55 11
1351.63 0
1351.71 0
1351.80 0
1351.88 0
1351.97 0
1352.05 0
1352.14 0
1352.22 0
1352.30 0
1352.39 7
1352.47 13
1352.56 18
1352.64 22
1352.72 25
1352.81 27
1352.89 27
1352.98 27
1353.06 26
1353.15 26
1353.23 26
1353.31 27
1353.40 29
1353.48 31
1353.57 32
1353.65 34
1353.74 37
1353.82 41
1353.90 46
1353.99 52
1354.07 59
1354.16 66
1354.24 70
1354.33 72
1354.41 70
1354.49 66
1354.58 60
1354.66 54
1354.75 49
1354.83 47
1354.92 48
1355.00 51
1355.09 55
1355.17 60
1355.25 63
1355.34 65
1355.42 66
1355.51 65
1355.59 64
1355.68 63
1355.76 64
1355.84 65
1355.93 68
1356.01 71
1356.10 74
1356.18 76
1356.27 77
1356.35 79
1356.43 81
1356.52 84
1356.60 87
1356.69 91
1356.77 94
1356.86 95
1356.94 94
1357.03 93
1357.11 93
1357.19 94
1357.28 100
1357.36 108
1357.45 119
1357.53 131
1357.62 143
1357.70 154
1357.79 164
1357.87 173
1357.95 184
1358.04 196
1358.12 210
1358.21 225
1358.29 240
1358.38 254
1358.46 266
1358.55 275
1358.63 279
1358.71 281
1358.80 280
1358.88 277
1358.97 273
1359.05 268
1359.14 263
1359.22 260
1359.31 259
1359.39 261
1359.47 265
1359.56 274
1359.64 285
1359.73 300
1359.81 318
1359.90 337
1359.98 358
1360.07 379
1360.15 399
1360.23 418
1360.32 433
1360.40 446
1360.49 457
1360.57 465
1360.66 472
1360.74 477
1360.83 480
1360.91 483
1360.99 484
1361.08 483
1361.16 481
1361.25 478
1361.33 474
1361.42 471
1361.50 469
1361.59 470
1361.67 472
1361.76 476
1361.84 479
1361.92 478
1362.01 472
1362.09 460
1362.18 441
1362.26 417
1362.35 391
1362.43 366
1362.52 347
1362.60 334
1362.69 329
1362.77 330
1362.85 335
1362.94 342
1363.02 349
1363.11 352
1363.19 351
1363.28 346
1363.36 335
1363.45 320
1363.53 299
1363.62 273
1363.70 242
1363.79 208
1363.87 175
1363.95 144
1364.04 118
1364.12 99
1364.21 87
1364.29 81
1364.38 79
1364.46 80
1364.55 80
1364.63 80
1364.72 79
1364.80 78
1364.89 77
1364.97 77
1365.05 78
1365.14 78
1365.22 77
1365.31 75
1365.39 73
1365.48 72
1365.56 73
1365.65 79
1365.73 90
1365.82 107
1365.90 126
1365.99 144
1366.07 160
1366.16 169
1366.24 169
1366.32 162
1366.41 148
1366.49 130
1366.58 113
1366.66 99
1366.75 89
1366.83 83
1366.92 82
1367.00 82
1367.09 82
1367.17 81
1367.26 80
1367.34 78
1367.43 75
1367.51 73
1367.60 71
1367.68 70
1367.76 68
1367.85 64
1367.93 59
1368.02 52
1368.10 44
1368.19 37
1368.27 31
1368.36 27
1368.44 26
1368.53 26
1368.61 26
1368.70 23
1368.78 19
1368.87 11
1368.95 3
1369.04 0
1369.12 0
1369.21 0
1369.29 0
1369.37 0
1369.46 0
1369.54 0
1369.63 0
1369.71 0
1369.80 4
1369.88 9
1369.97 16
1370.05 26
1370.14 38
1370.22 52
1370.31 67
1370.39 81
1370.48 92
1370.56 100
1370.65 101
1370.73 96
1370.82 87
1370.90 73
1370.99 60
1371.07 47
1371.16 38
1371.24 33
1371.33 32
1371.41 34
1371.50 37
1371.58 42
1371.66 46
1371.75 49
1371.83 50
1371.92 48
1372.00 43
1372.09 35
1372.17 24
1372.26 13
1372.34 3
1372.43 0
1372.51 0
1372.60 2
1372.68 13
1372.77 27
1372.85 43
1372.94 59
1373.02 74
1373.11 87
1373.19 100
1373.28 114
1373.36 130
1373.45 148
1373.53 170
1373.62 193
1373.70 217
1373.79 238
1373.87 254
1373.96 265
1374.04 271
1374.13 273
1374.21 273
1374.30 273
1374.38 273
1374.47 275
1374.55 277
1374.64 280
1374.72 282
1374.81 283
1374.89 284
1374.98 287
1375.06 290
1375.15 296
1375.23 303
1375.32 312
1375.40 320
1375.49 328
1375.57 336
1375.66 342
1375.74 350
1375.83 357
1375.91 366
1376.00 376
1376.08 384
1376.17 391
1376.25 396
1376.34 399
1376.42 401
1376.51 404
1376.59 410
1376.68 419
1376.76 431
1376.85 445
1376.93 459
1377.02 471
1377.10 481
1377.19 488
1377.27 492
1377.36 494
1377.44 496
1377.53 498
1377.61 500
1377.70 499
1377.78 496
1377.87 487
1377.95 472
1378.04 452
1378.12 430
1378.21 407
1378.29 386
1378.38 371
1378.46 360
1378.55 355
1378.63 351
1378.72 347
1378.80 341
1378.89 332
1378.97 321
1379.06 309
1379.14 298
1379.23 290
1379.31 287
1379.40 288
1379.48 291
1379.57 295
1379.65 298
1379.74 299
1379.82 299
1379.91 296
1379.99 293
1380.08 289
1380.16 287
1380.25 286
1380.33 287
1380.42 290
1380.50 293
1380.59 295
1380.67 297
1380.76 297
1380.84 297
1380.93 295
1381.01 293
1381.10 292
1381.18 291
1381.27 291
1381.35 290
1381.44 287
1381.52 279
1381.61 267
1381.70 250
1381.78 229
1381.87 207
1381.95 184
1382.04 164
1382.12 148
1382.21 135
1382.29 126
1382.38 120
1382.46 116
1382.55 113
1382.63 113
1382.72 113
1382.80 113
1382.89 114
1382.97 112
1383.06 107
1383.14 98
1383.23 84
1383.31 67
1383.40 49
1383.48 32
1383.57 16
1383.65 4
1383.74 0
1383.82 0
1383.91 0
1384.00 0
1384.08 0
1384.17 0
1384.25 0
1384.34 0
1384.42 1
1384.51 12
1384.59 22
1384.68 31
1384.76 38
1384.85 41
1384.93 41
1385.02 40
1385.10 37
1385.19 34
1385.27 29
1385.36 24
1385.44 18
1385.53 11
1385.62 3
1385.70 0
1385.79 0
1385.87 0
1385.96 0
1386.04 0
1386.13 12
1386.21 28
1386.30 45
1386.38 62
1386.47 77
1386.55 89
1386.64 98
1386.72 106
1386.81 113
1386.89 120
1386.98 126
1387.07 131
1387.15 133
1387.24 132
1387.32 127
1387.41 120
1387.49 112
1387.58 106
1387.66 102
1387.75 102
1387.83 106
1387.92 111
1388.00 118
1388.09 124
1388.17 130
1388.26 135
1388.35 140
1388.43 145
1388.52 150
1388.60 155
1388.69 157
1388.77 157
1388.86 154
1388.94 149
1389.03 141
1389.11 132
1389.20 121
1389.28 110
1389.37 98
1389.46 85
1389.54 71
1389.63 56
1389.71 40
1389.80 26
1389.88 14
1389.97 5
1390.05 0
1390.14 0
1390.22 0
1390.31 4
1390.39 10
1390.48 18
1390.57 26
1390.65 34
1390.74 44
1390.82 54
1390.91 66
1390.99 77
1391.08 89
1391.16 99
1391.25 108
1391.33 115
1391.42 120
1391.51 122
1391.59 124
1391.68 125
1391.76 126
1391.85 127
1391.93 129
1392.02 131
1392.10 133
1392.19 135
1392.27 136
1392.36 135
1392.45 132
1392.53 127
1392.62 121
1392.70 115
1392.79 111
1392.87 110
1392.96 113
1393.04 119
1393.13 127
1393.22 134
1393.30 139
1393.39 140
1393.47 135
1393.56 125
1393.64 113
1393.73 99
1393.81 86
1393.90 75
1393.99 66
1394.07 60
1394.16 56
1394.24 55
1394.33 54
1394.41 55
1394.50 56
1394.58 57
1394.67 57
1394.75 57
1394.84 55
1394.93 52
1395.01 50
1395.10 48
1395.18 48
1395.27 49
1395.35 53
1395.44 57
1395.53 61
1395.61 63
1395.70 65
1395.78 65
1395.87 63
1395.95 60
1396.04 57
1396.12 54
1396.21 51
1396.30 51
1396.38 52
1396.47 57
1396.55 64
1396.64 72
1396.72 80
1396.81 84
1396.89 84
1396.98 77
1397.07 64
1397.15 46
1397.24 27
1397.32 8
1397.41 0
1397.49 0
1397.58 0
1397.67 0
1397.75 0
1397.84 0
1397.92 8
1398.01 15
1398.09 19
1398.18 19
1398.27 16
1398.35 10
1398.44 3
1398.52 0
1398.61 0
1398.69 0
1398.78 0
1398.86 0
1398.95 0
1399.04 4
1399.12 18
1399.21 34
1399.29 51
1399.38 66
1399.46 77
1399.55 83
1399.64 83
1399.72 78
1399.81 69
1399.89 59
1399.98 49
1400.06 42
1400.15 37
1400.24 33
1400.32 29
1400.41 24
1400.49 18
1400.58 11
1400.66 5
1400.75 2
1400.84 5
1400.92 13
1401.01 25
1401.09 39
1401.18 52
1401.27 62
1401.35 66
1401.44 65
1401.52 61
1401.61 55
1401.69 49
1401.78 44
1401.87 39
1401.95 35
1402.04 29
1402.12 22
1402.21 15
1402.29 7
1402.38 2
1402.47 0
1402.55 1
1402.64 6
1402.72 13
1402.81 22
1402.89 30
1402.98 37
1403.07 41
1403.15 43
1403.24 43
1403.32 42
1403.41 39
1403.50 37
1403.58 36
1403.67 37
1403.75 42
1403.84 50
1403.92 62
1404.01 77
1404.10 94
1404.18 113
1404.27 131
1404.35 149
1404.44 165
1404.53 177
1404.61 186
1404.70 189
1404.78 186
1404.87 178
1404.96 166
1405.04 151
1405.13 136
1405.21 122
1405.30 109
1405.38 97
1405.47 86
1405.56 75
1405.64 63
1405.73 50
1405.81 39
1405.90 29
1405.99 22
1406.07 19
1406.16 20
1406.24 24
1406.33 30
1406.42 35
1406.50 40
1406.59 43
1406.67 43
1406.76 40
1406.84 35
1406.93 29
1407.02 24
1407.10 20
1407.19 19
1407.27 23
1407.36 31
1407.45 42
1407.53 55
1407.62 66
1407.70 75
1407.79 82
1407.88 85
1407.96 85
1408.05 84
1408.13 82
1408.22 80
1408.31 79
1408.39 80
1408.48 82
1408.56 86
1408.65 92
1408.74 100
1408.82 109
1408.91 117
1408.99 125
1409.08 130
1409.17 134
1409.25 137
1409.34 141
1409.42 146
1409.51 155
1409.60 165
1409.68 175
1409.77 184
1409.85 190
1409.94 192
1410.03 191
1410.11 187
1410.20 182
1410.28 175
1410.37 169
1410.46 163
1410.54 158
1410.63 155
1410.71 153
1410.80 154
1410.89 157
1410.97 162
1411.06 169
1411.14 176
1411.23 181
1411.32 185
1411.40 185
1411.49 183
1411.58 178
1411.66 171
1411.75 164
1411.83 158
1411.92 153
1412.01 150
1412.09 148
1412.18 147
1412.26 144
1412.35 141
1412.44 135
1412.52 126
1412.61 115
1412.69 101
1412.78 84
1412.87 66
1412.95 46
1413.04 27
1413.12 11
1413.21 0
1413.30 0
1413.38 0
1413.47 0
1413.56 0
1413.64 0
1413.73 0
1413.81 0
1413.90 0
1413.99 0
1414.07 14
1414.16 32
1414.24 53
1414.33 76
1414.42 99
1414.50 118
1414.59 135
1414.68 148
1414.76 158
1414.85 165
1414.93 171
1415.02 175
1415.11 176
1415.19 174
1415.28 167
1415.36 157
1415.45 144
1415.54 129
1415.62 115
1415.71 102
1415.80 90
1415.88 80
1415.97 71
1416.05 62
1416.14 53
1416.23 45
1416.31 38
1416.40 34
1416.49 34
1416.57 36
1416.66 40
1416.74 44
1416.83 49
1416.92 52
1417.00 55
1417.09 57
1417.18 59
1417.26 62
1417.35 65
1417.43 68
1417.52 71
1417.61 74
1417.69 77
1417.78 80
1417.87 82
1417.95 84
1418.04 83
1418.12 80
1418.21 76
1418.30 71
1418.38 67
1418.47 65
1418.56 66
1418.64 70
1418.73 77
1418.81 85
1418.90 92
1418.99 99
1419.07 103
1419.16 105
1419.25 106
1419.33 106
1419.42 106
1419.50 105
1419.59 103
1419.68 101
1419.76 98
1419.85 93
1419.94 87
1420.02 79
1420.11 69
1420.20 57
1420.28 44
1420.37 30
1420.45 17
1420.54 6
1420.63 0
1420.71 0
1420.80 0
1420.89 0
1420.97 0
1421.06 0
1421.15 0
1421.23 0
1421.32 0
1421.40 1
1421.49 6
1421.58 12
1421.66 20
1421.75 30
1421.84 42
1421.92 55
1422.01 68
1422.10 80
1422.18 89
1422.27 93
1422.35 92
1422.44 85
1422.53 73
1422.61 59
1422.70 45
1422.79 31
1422.87 19
1422.96 11
1423.05 6
1423.13 3
1423.22 3
1423.31 5
1423.39 8
1423.48 10
1423.56 13
1423.65 14
1423.74 14
1423.82 13
1423.91 13
1424.00 14
1424.08 15
1424.17 16
1424.26 15
1424.34 13
1424.43 8
1424.52 1
1424.60 0
1424.69 0
1424.78 0
1424.86 0
1424.95 0
1425.03 0
1425.12 0
1425.21 9
1425.29 18
1425.38 25
1425.47 29
1425.55 29
1425.64 27
1425.73 23
1425.81 18
1425.90 12
1425.99 7
1426.07 3
1426.16 2
1426.25 3
1426.33 7
1426.42 15
1426.51 27
1426.59 41
1426.68 56
1426.76 71
1426.85 83
1426.94 91
1427.02 95
1427.11 95
1427.20 92
1427.28 88
1427.37 84
1427.46 80
1427.54 78
1427.63 78
1427.72 80
1427.80 85
1427.89 91
1427.98 100
1428.06 109
1428.15 117
1428.24 126
1428.32 132
1428.41 138
1428.50 143
1428.58 147
1428.67 151
1428.76 156
1428.84 163
1428.93 170
1429.02 178
1429.10 185
1429.19 191
1429.28 197
1429.36 200
1429.45 202
1429.54 203
1429.62 202
1429.71 199
1429.80 195
1429.88 189
1429.97 182
1430.06 175
1430.14 169
1430.23 161
1430.31 154
1430.40 147
1430.49 140
1430.57 132
1430.66 123
1430.75 113
1430.83 102
1430.92 89
1431.01 76
1431.09 62
1431.18 49
1431.27 38
1431.35 30
1431.44 26
1431.53 27
1431.61 33
1431.70 43
1431.79 57
1431.87 73
1431.96 89
1432.05 105
1432.14 119
1432.22 131
1432.31 139
1432.40 144
1432.48 145
1432.57 142
1432.66 136
1432.74 127
1432.83 116
1432.92 106
1433.00 99
1433.09 96
1433.18 98
1433.26 103
1433.35 109
1433.44 112
1433.52 111
1433.61 105
1433.70 94
1433.78 83
1433.87 73
1433.96 67
1434.04 64
1434.13 64
1434.22 65
1434.30 64
1434.39 62
1434.48 58
1434.56 54
1434.65 50
1434.74 50
1434.82 52
1434.91 56
1435.00 62
1435.08 68
1435.17 75
1435.26 81
1435.34 85
1435.43 87
1435.52 86
1435.61 83
1435.69 77
1435.78 69
1435.87 63
1435.95 58
1436.04 57
1436.13 59
1436.21 66
1436.30 75
1436.39 85
1436.47 94
1436.56 102
1436.65 105
1436.73 104
1436.82 98
1436.91 89
1436.99 77
1437.08 64
1437.17 52
1437.25 43
1437.34 38
1437.43 37
1437.52 39
1437.60 43
1437.69 49
1437.78 57
1437.86 66
1437.95 76
1438.04 86
1438.12 97
1438.21 106
1438.30 112
1438.38 113
1438.47 110
1438.56 104
1438.64 98
1438.73 94
1438.82 93
1438.91 96
1438.99 102
1439.08 109
1439.17 115
1439.25 117
1439.34 117
1439.43 113
1439.51 109
1439.60 104
1439.69 102
1439.77 100
1439.86 100
1439.95 98
1440.04 95
1440.12 89
1440.21 81
1440.30 71
1440.38 61
1440.47 53
1440.56 46
1440.64 42
1440.73 40
1440.82 40
1440.91 41
1440.99 43
1441.08 44
1441.17 44
1441.25 43
1441.34 39
1441.43 34
1441.51 27
1441.60 19
1441.69 12
1441.77 7
1441.86 4
1441.95 5
1442.04 7
1442.12 12
1442.21 17
1442.30 22
1442.38 27
1442.47 31
1442.56 36
1442.64 40
1442.73 45
1442.82 49
1442.91 50
1442.99 50
1443.08 48
1443.17 44
1443.25 41
1443.34 40
1443.43 41
1443.52 47
1443.60 55
1443.69 65
1443.78 73
1443.86 79
1443.95 80
1444.04 76
1444.12 67
1444.21 55
1444.30 41
1444.39 26
1444.47 11
1444.56 0
1444.65 0
1444.73 0
1444.82 0
1444.91 0
1445.00 0
1445.08 0
1445.17 0
1445.26 4
1445.34 18
1445.43 31
1445.52 41
1445.60 48
1445.69 53
1445.78 57
1445.87 61
1445.95 65
1446.04 69
1446.13 73
1446.21 75
1446.30 75
1446.39 72
1446.48 67
1446.56 62
1446.65 60
1446.74 66
1446.82 80
1446.91 102
1447.00 132
1447.09 164
1447.17 192
1447.26 213
1447.35 222
1447.43 219
1447.52 206
1447.61 187
1447.70 165
1447.78 145
1447.87 130
1447.96 122
1448.05 120
1448.13 122
1448.22 128
1448.31 133
1448.39 138
1448.48 140
1448.57 139
1448.66 136
1448.74 131
1448.83 126
1448.92 123
1449.00 122
1449.09 127
1449.18 137
1449.27 154
1449.35 176
1449.44 203
1449.53 230
1449.61 253
1449.70 270
1449.79 278
1449.88 275
1449.96 264
1450.05 245
1450.14 224
1450.23 201
1450.31 181
1450.40 163
1450.49 149
1450.57 138
1450.66 130
1450.75 123
1450.84 116
1450.92 111
1451.01 107
1451.10 104
1451.19 101
1451.27 99
1451.36 96
1451.45 92
1451.53 86
1451.62 79
1451.71 71
1451.80 66
1451.88 64
1451.97 67
1452.06 75
1452.15 87
1452.23 101
1452.32 116
1452.41 129
1452.49 138
1452.58 145
1452.67 147
1452.76 147
1452.84 145
1452.93 142
1453.02 139
1453.11 137
1453.19 135
1453.28 133
1453.37 132
1453.46 130
1453.54 128
1453.63 124
1453.72 119
1453.80 113
1453.89 106
1453.98 98
1454.07 93
1454.15 89
1454.24 90
1454.33 95
1454.42 105
1454.50 118
1454.59 133
1454.68 148
1454.77 163
1454.85 174
1454.94 182
1455.03 187
1455.12 189
1455.20 190
1455.29 191
1455.38 193
1455.46 196
1455.55 200
1455.64 203
1455.73 204
1455.81 202
1455.90 195
1455.99 184
1456.08 169
1456.16 152
1456.25 137
1456.34 124
1456.43 114
1456.51 110
1456.60 109
1456.69 111
1456.78 114
1456.86 115
1456.95 112
1457.04 105
1457.13 94
1457.21 81
1457.30 66
1457.39 52
1457.48 42
1457.56 37
1457.65 37
1457.74 42
1457.83 50
1457.91 58
1458.00 66
1458.09 72
1458.18 75
1458.26 75
1458.35 75
1458.44 75
1458.53 77
1458.61 82
1458.70 89
1458.79 97
1458.88 103
1458.96 106
1459.05 102
1459.14 93
1459.23 80
1459.31 64
1459.40 49
1459.49 37
1459.58 29
1459.66 25
1459.75 25
1459.84 30
1459.93 39
1460.01 51
1460.10 68
1460.19 86
1460.28 106
1460.36 124
1460.45 139
1460.54 148
1460.63 152
1460.71 152
1460.80 150
1460.89 150
1460.98 153
1461.06 162
1461.15 174
1461.24 187
1461.33 198
1461.41 205
1461.50 207
1461.59 204
1461.68 200
1461.76 198
1461.85 200
1461.94 209
1462.03 222
1462.12 237
1462.20 250
1462.29 257
1462.38 257
1462.47 249
1462.55 234
1462.64 216
1462.73 198
1462.82 183
1462.90 170
1462.99 161
1463.08 153
1463.17 148
1463.25 143
1463.34 139
1463.43 135
1463.52 132
1463.60 130
1463.69 128
1463.78 125
1463.87 121
1463.96 117
1464.04 113
1464.13 109
1464.22 106
1464.31 104
1464.39 103
1464.48 103
1464.57 102
1464.66 100
1464.74 98
1464.83 95
1464.92 94
1465.01 94
1465.10 96
1465.18 100
1465.27 104
1465.36 109
1465.45 113
1465.53 116
1465.62 117
1465.71 117
1465.80 117
1465.88 117
1465.97 116
1466.06 114
1466.15 112
1466.24 109
1466.32 103
1466.41 97
1466.50 91
1466.59 84
1466.67 77
1466.76 70
1466.85 61
1466.94 51
1467.02 40
1467.11 29
1467.20 18
1467.29 10
1467.38 3
1467.46 0
1467.55 1
1467.64 3
1467.73 6
1467.81 9
1467.90 10
1467.99 9
1468.08 6
1468.17 1
1468.25 0
1468.34 0
1468.43 0
1468.52 0
1468.60 0
1468.69 0
1468.78 0
1468.87 0
1468.96 0
1469.04 0
1469.13 6
1469.22 15
1469.31 25
1469.40 37
1469.48 48
1469.57 57
1469.66 64
1469.75 67
1469.83 67
1469.92 66
1470.01 65
1470.10 65
1470.19 68
1470.27 74
1470.36 83
1470.45 94
1470.54 104
1470.62 113
1470.71 118
1470.80 120
1470.89 119
1470.98 116
1471.06 112
1471.15 110
1471.24 110
1471.33 115
1471.42 123
1471.50 136
1471.59 152
1471.68 170
1471.77 186
1471.86 200
1471.94 209
1472.03 213
1472.12 211
1472.21 205
1472.29 195
1472.38 183
1472.47 170
1472.56 156
1472.65 143
1472.73 130
1472.82 118
1472.91 107
1473.00 97
1473.09 87
1473.17 78
1473.26 68
1473.35 56
1473.44 45
1473.53 34
1473.61 26
1473.70 23
1473.79 27
1473.88 37
1473.97 52
1474.05 69
1474.14 84
1474.23 95
1474.32 101
1474.41 102
1474.49 101
1474.58 98
1474.67 96
1474.76 96
1474.85 98
1474.93 101
1475.02 104
1475.11 108
1475.20 111
1475.29 114
1475.37 115
1475.46 116
1475.55 115
1475.64 112
1475.73 108
1475.81 101
1475.90 93
1475.99 83
1476.08 71
1476.17 58
1476.25 43
1476.34 28
1476.43 16
1476.52 7
1476.61 5
1476.69 10
1476.78 22
1476.87 40
1476.96 63
1477.05 86
1477.13 108
1477.22 124
1477.31 135
1477.40 142
1477.49 145
1477.57 147
1477.66 151
1477.75 156
1477.84 163
1477.93 170
1478.01 174
1478.10 173
1478.19 165
1478.28 151
1478.37 131
1478.45 108
1478.54 88
1478.63 73
1478.72 65
1478.81 65
1478.90 72
1478.98 83
1479.07 95
1479.16 105
1479.25 111
1479.34 112
1479.42 109
1479.51 104
1479.60 101
1479.69 101
1479.78 106
1479.86 117
1479.95 131
1480.04 148
1480.13 166
1480.22 182
1480.31 195
1480.39 205
1480.48 211
1480.57 212
1480.66 208
1480.75 199
1480.83 185
1480.92 171
1481.01 157
1481.10 147
1481.19 142
1481.27 145
1481.36 153
1481.45 165
1481.54 177
1481.63 186
1481.72 188
1481.80 184
1481.89 172
1481.98 155
1482.07 134
1482.16 113
1482.24 95
1482.33 82
1482.42 74
1482.51 70
1482.60 68
1482.69 67
1482.77 63
1482.86 57
1482.95 48
1483.04 39
1483.13 32
1483.22 28
1483.30 27
1483.39 27
1483.48 27
1483.57 25
1483.66 20
1483.74 11
1483.83 0
1483.92 0
1484.01 0
1484.10 0
1484.19 0
1484.27 0
1484.36 0
1484.45 0
1484.54 3
1484.63 18
1484.72 35
1484.80 54
1484.89 74
1484.98 94
1485.07 112
1485.16 127
1485.25 138
1485.33 143
1485.42 142
1485.51 134
1485.60 120
1485.69 100
1485.78 80
1485.86 61
1485.95 47
1486.04 40
1486.13 40
1486.22 47
1486.31 58
1486.39 71
1486.48 84
1486.57 95
1486.66 105
1486.75 112
1486.84 117
1486.92 120
1487.01 121
1487.10 121
1487.19 122
1487.28 122
1487.37 124
1487.45 129
1487.54 137
1487.63 148
1487.72 161
1487.81 175
1487.90 188
1487.98 197
1488.07 201
1488.16 199
1488.25 189
1488.34 173
1488.43 151
1488.51 126
1488.60 100
1488.69 75
1488.78 52
1488.87 32
1488.96 16
1489.04 3
1489.13 0
1489.22 0
1489.31 0
1489.40 0
1489.49 0
1489.58 0
1489.66 0
1489.75 13
1489.84 25
1489.93 36
1490.02 43
1490.11 45
1490.19 44
1490.28 40
1490.37 37
1490.46 33
1490.55 31
1490.64 30
1490.72 30
1490.81 32
1490.90 35
1490.99 40
1491.08 47
1491.17 55
1491.26 65
1491.34 76
1491.43 86
1491.52 96
1491.61 106
1491.70 113
1491.79 118
1491.87 119
1491.96 118
1492.05 114
1492.14 109
1492.23 102
1492.32 94
1492.41 85
1492.49 74
1492.58 60
1492.67 43
1492.76 22
1492.85 0
1492.94 0
1493.03 0
1493.11 0
1493.20 0
1493.29 0
1493.38 0
1493.47 0
1493.56 5
1493.65 24
1493.73 42
1493.82 55
1493.91 65
1494.00 71
1494.09 74
1494.18 74
1494.27 73
1494.35 71
1494.44 69
1494.53 67
1494.62 64
1494.71 60
1494.80 54
1494.89 45
1494.97 34
1495.06 23
1495.15 15
1495.24 13
1495.33 18
1495.42 31
1495.51 50
1495.59 71
1495.68 91
1495.77 105
1495.86 113
1495.95 113
1496.04 109
1496.13 103
1496.21 101
1496.30 102
1496.39 108
1496.48 115
1496.57 122
1496.66 126
1496.75 126
1496.83 124
1496.92 121
1497.01 118
1497.10 117
1497.19 116
1497.28 115
1497.37 111
1497.46 104
1497.54 92
1497.63 78
1497.72 62
1497.81 46
1497.90 32
1497.99 21
1498.08 13
1498.16 10
1498.25 10
1498.34 12
1498.43 13
1498.52 13
1498.61 11
1498.70 5
1498.79 0
1498.87 0
1498.96 0
1499.05 0
1499.14 0
1499.23 0
1499.32 1
1499.41 15
1499.49 27
1499.58 37
1499.67 41
1499.76 42
1499.85 39
1499.94 34
1500.03 28
1500.12 21
1500.20 14
1500.29 8
1500.38 1
1500.47 0
1500.56 0
1500.65 0
1500.74 0
1500.83 3
1500.91 10
1501.00 17
1501.09 21
1501.18 22
1501.27 20
1501.36 17
1501.45 14
1501.54 12
1501.62 14
1501.71 20
1501.80 29
1501.89 40
1501.98 53
1502.07 64
1502.16 74
1502.25 80
1502.34 83
1502.42 84
1502.51 85
1502.60 86
1502.69 90
1502.78 98
1502.87 110
1502.96 126
1503.05 143
1503.13 161
1503.22 175
1503.31 184
1503.40 185
1503.49 179
1503.58 166
1503.67 147
1503.76 125
1503.85 103
1503.93 82
1504.02 64
1504.11 50
1504.20 40
1504.29 33
1504.38 31
1504.47 32
1504.56 35
1504.64 40
1504.73 44
1504.82 47
1504.91 47
1505.00 43
1505.09 36
1505.18 27
1505.27 18
1505.36 10
1505.44 6
1505.53 6
1505.62 9
1505.71 15
1505.80 22
1505.89 29
1505.98 36
1506.07 41
1506.16 46
1506.24 49
1506.33 52
1506.42 55
1506.51 57
1506.60 59
1506.69 60
1506.78 62
1506.87 64
1506.96 67
1507.05 70
1507.13 72
1507.22 71
1507.31 68
1507.40 60
1507.49 50
1507.58 37
1507.67 24
1507.76 12
1507.85 3
1507.93 0
1508.02 0
1508.11 0
1508.20 0
1508.29 4
1508.38 11
1508.47 19
1508.56 27
1508.65 33
1508.74 36
1508.82 38
1508.91 38
1509.00 38
1509.09 40
1509.18 45
1509.27 53
1509.36 63
1509.45 75
1509.54 85
1509.63 93
1509.71 95
1509.80 92
1509.89 84
1509.98 72
1510.07 57
1510.16 41
1510.25 27
1510.34 15
1510.43 8
1510.52 7
1510.60 14
1510.69 28
1510.78 50
1510.87 77
1510.96 108
1511.05 141
1511.14 173
1511.23 201
1511.32 225
1511.41 243
1511.50 255
1511.58 261
1511.67 260
1511.76 252
1511.85 238
1511.94 219
1512.03 196
1512.12 170
1512.21 145
1512.30 122
1512.39 102
1512.48 87
1512.56 77
1512.65 72
1512.74 71
1512.83 74
1512.92 79
1513.01 85
1513.10 90
1513.19 94
1513.28 94
1513.37 90
1513.46 81
1513.54 68
1513.63 52
1513.72 36
1513.81 22
1513.90 12
1513.99 7
1514.08 8
1514.17 13
1514.26 20
1514.35 26
1514.44 27
1514.53 24
1514.61 16
1514.70 5
1514.79 0
1514.88 0
1514.97 0
1515.06 0
1515.15 0
1515.24 0
1515.33 0
1515.42 5
1515.51 13
1515.60 19
1515.68 21
1515.77 21
1515.86 20
1515.95 20
1516.04 22
1516.13 28
1516.22 39
1516.31 57
1516.40 79
1516.49 105
1516.58 130
1516.67 153
1516.76 171
1516.84 182
1516.93 185
1517.02 180
1517.11 168
1517.20 151
1517.29 130
1517.38 107
1517.47 84
1517.56 63
1517.65 46
1517.74 34
1517.83 27
1517.92 23
1518.00 22
1518.09 21
1518.18 18
1518.27 11
1518.36 0
1518.45 0
1518.54 0
1518.63 0
1518.72 0
1518.81 0
1518.90 0
1518.99 4
1519.08 24
1519.17 43
1519.25 59
1519.34 72
1519.43 83
1519.52 94
1519.61 105
1519.70 117
1519.79 128
1519.88 137
1519.97 143
1520.06 144
1520.15 141
1520.24 133
1520.33 125
1520.42 116
1520.51 109
1520.59 104
1520.68 100
1520.77 98
1520.86 95
1520.95 93
1521.04 90
1521.13 88
1521.22 88
1521.31 89
1521.40 94
1521.49 102
1521.58 113
1521.67 127
1521.76 142
1521.85 157
1521.93 171
1522.02 184
1522.11 193
1522.20 199
1522.29 202
1522.38 202
1522.47 202
1522.56 202
1522.65 202
1522.74 201
1522.83 199
1522.92 195
1523.01 190
1523.10 184
1523.19 180
1523.28 179
1523.37 183
1523.45 191
1523.54 203
1523.63 217
1523.72 230
1523.81 239
1523.90 244
1523.99 244
1524.08 241
1524.17 234
1524.26 227
1524.35 219
1524.44 214
1524.53 210
1524.62 211
1524.71 215
1524.80 223
1524.89 235
1524.98 247
1525.06 259
1525.15 265
1525.24 266
1525.33 258
1525.42 245
1525.51 227
1525.60 209
1525.69 192
1525.78 181
1525.87 173
1525.96 169
1526.05 166
1526.14 161
1526.23 154
1526.32 144
1526.41 132
1526.50 118
1526.59 106
1526.68 97
1526.77 91
1526.85 89
1526.94 89
1527.03 91
1527.12 94
1527.21 98
1527.30 99
1527.39 99
1527.48 95
1527.57 89
1527.66 81
1527.75 72
1527.84 63
1527.93 54
1528.02 47
1528.11 41
1528.20 35
1528.29 28
1528.38 20
1528.47 11
1528.56 2
1528.65 0
1528.74 0
1528.82 0
1528.91 0
1529.00 0
1529.09 0
1529.18 0
1529.27 0
1529.36 5
1529.45 19
1529.54 35
1529.63 52
1529.72 69
1529.81 84
1529.90 96
1529.99 103
1530.08 106
1530.17 104
1530.26 99
1530.35 93
1530.44 86
1530.53 82
1530.62 80
1530.71 80
1530.80 84
1530.89 90
1530.98 98
1531.07 107
1531.15 117
1531.24 129
1531.33 141
1531.42 152
1531.51 161
1531.60 165
1531.69 166
1531.78 162
1531.87 153
1531.96 140
1532.05 124
1532.14 106
1532.23 88
1532.32 72
1532.41 60
1532.50 53
1532.59 51
1532.68 56
1532.77 64
1532.86 74
1532.95 84
1533.04 92
1533.13 97
1533.22 97
1533.31 93
1533.40 86
1533.49 78
1533.58 70
1533.67 64
1533.76 62
1533.85 65
1533.94 72
1534.02 82
1534.11 94
1534.20 107
1534.29 119
1534.38 130
1534.47 138
1534.56 145
1534.65 150
1534.74 153
1534.83 156
1534.92 158
1535.01 160
1535.10 162
1535.19 165
1535.28 168
1535.37 173
1535.46 178
1535.55 185
1535.64 192
1535.73 200
1535.82 209
1535.91 217
1536.00 225
1536.09 231
1536.18 234
1536.27 234
1536.36 230
1536.45 224
1536.54 216
1536.63 209
1536.72 203
1536.81 200
1536.90 200
1536.99 203
1537.08 209
1537.17 218
1537.26 231
1537.35 247
1537.44 267
1537.53 290
1537.62 313
1537.71 335
1537.80 354
1537.89 365
1537.98 369
1538.07 366
1538.16 357
1538.25 347
1538.34 338
1538.43 333
1538.51 334
1538.60 341
1538.69 351
1538.78 365
1538.87 379
1538.96 393
1539.05 406
1539.14 418
1539.23 428
1539.32 436
1539.41 440
1539.50 440
1539.59 433
1539.68 420
1539.77 403
1539.86 385
1539.95 370
1540.04 362
1540.13 362
1540.22 371
1540.31 387
1540.40 406
1540.49 424
1540.58 434
1540.67 435
1540.76 425
1540.85 407
1540.94 382
1541.03 356
1541.12 331
1541.21 310
1541.30 296
1541.39 287
1541.48 284
1541.57 284
1541.66 288
1541.75 295
1541.84 303
1541.93 313
1542.02 322
1542.11 331
1542.20 338
1542.29 343
1542.38 344
1542.47 343
1542.56 340
1542.65 336
1542.74 332
1542.83 331
1542.92 334
1543.01 342
1543.10 358
1543.19 379
1543.28 406
1543.37 435
1543.46 463
1543.55 488
1543.64 507
1543.73 522
1543.82 530
1543.91 534
1544.00 533
1544.09 529
1544.18 524
1544.27 517
1544.36 511
1544.45 506
1544.54 504
1544.63 505
1544.72 506
1544.81 507
1544.90 506
1544.99 501
1545.08 495
1545.17 488
1545.26 481
1545.35 475
1545.44 469
1545.53 463
1545.62 455
1545.71 443
1545.80 427
1545.89 408
1545.98 386
1546.07 364
1546.16 344
1546.25 324
1546.34 307
1546.43 290
1546.52 275
1546.61 260
1546.70 247
1546.79 237
1546.88 231
1546.97 232
1547.06 238
1547.15 249
1547.24 263
1547.33 277
1547.42 288
1547.51 296
1547.60 297
1547.69 293
1547.78 284
1547.88 271
1547.97 255
1548.06 237
1548.15 218
1548.24 200
1548.33 185
1548.42 175
1548.51 172
1548.60 176
1548.69 186
1548.78 200
1548.87 211
1548.96 215
1549.05 209
1549.14 192
1549.23 167
1549.32 137
1549.41 108
1549.50 84
1549.59 69
1549.68 62
1549.77 63
1549.86 70
1549.95 81
1550.04 93
1550.13 103
1550.22 109
1550.31 111
1550.40 107
1550.49 98
1550.58 87
1550.67 73
1550.76 61
1550.85 51
1550.94 43
1551.03 37
1551.12 32
1551.21 27
1551.30 21
1551.39 16
1551.48 14
1551.57 13
1551.66 14
1551.75 15
1551.84 15
1551.93 11
1552.02 4
1552.11 0
1552.20 0
1552.30 0
1552.39 0
1552.48 0
1552.57 0
1552.66 3
1552.75 19
1552.84 35
1552.93 48
1553.02 56
1553.11 61
1553.20 61
1553.29 60
1553.38 57
1553.47 53
1553.56 51
1553.65 50
1553.74 49
1553.83 51
1553.92 55
1554.01 60
1554.10 67
1554.19 74
1554.28 81
1554.37 87
1554.46 90
1554.55 91
1554.64 91
1554.73 89
1554.82 88
1554.91 88
1555.00 87
1555.09 86
1555.18 80
1555.28 70
1555.37 54
1555.46 35
1555.55 16
1555.64 0
1555.73 0
1555.82 0
1555.91 0
1556.00 0
1556.09 0
1556.18 0
1556.27 0
1556.36 0
1556.45 0
1556.54 2
1556.63 11
1556.72 25
1556.81 42
1556.90 60
1556.99 75
1557.08 84
1557.17 87
1557.26 85
1557.35 78
1557.44 69
1557.53 59
1557.63 51
1557.72 44
1557.81 38
1557.90 32
1557.99 24
1558.08 16
1558.17 7
1558.26 0
1558.35 0
1558.44 0
1558.53 0
1558.62 0
1558.71 0
1558.80 7
1558.89 14
1558.98 21
1559.07 28
1559.16 36
1559.25 45
1559.34 56
1559.43 68
1559.52 83
1559.62 101
1559.71 120
1559.80 140
1559.89 156
1559.98 168
1560.07 172
1560.16 167
1560.25 155
1560.34 136
1560.43 115
1560.52 94
1560.61 79
1560.70 72
1560.79 73
1560.88 82
1560.97 96
1561.06 111
1561.15 125
1561.24 135
1561.33 140
1561.43 138
1561.52 133
1561.61 126
1561.70 119
1561.79 113
1561.88 110
1561.97 109
1562.06 112
1562.15 116
1562.24 122
1562.33 127
1562.42 132
1562.51 136
1562.60 139
1562.69 141
1562.78 144
1562.87 147
1562.96 151
1563.06 157
1563.15 163
1563.24 171
1563.33 180
1563.42 189
1563.51 196
1563.60 202
1563.69 203
1563.78 200
1563.87 195
1563.96 188
1564.05 183
1564.14 184
1564.23 193
1564.32 210
1564.41 235
1564.50 265
1564.60 295
1564.69 323
1564.78 346
1564.87 363
1564.96 373
1565.05 378
1565.14 379
1565.23 379
1565.32 380
1565.41 384
1565.50 394
1565.59 412
1565.68 439
1565.77 476
1565.86 520
1565.96 567
1566.05 614
1566.14 653
1566.23 681
1566.32 695
1566.41 694
1566.50 682
1566.59 664
1566.68 645
1566.77 630
1566.86 624
1566.95 625
1567.04 634
1567.13 648
1567.22 665
1567.32 685
1567.41 707
1567.50 732
1567.59 758
1567.68 788
1567.77 819
1567.86 849
1567.95 876
1568.04 898
1568.13 912
1568.22 918
1568.31 916
1568.40 909
1568.49 900
1568.59 889
1568.68 880
1568.77 872
1568.86 866
1568.95 860
1569.04 855
1569.13 849
1569.22 843
1569.31 838
1569.40 835
1569.49 834
1569.58 834
1569.67 835
1569.77 836
1569.86 836
1569.95 835
1570.04 833
1570.13 831
1570.22 828
1570.31 826
1570.40 827
1570.49 831
1570.58 837
1570.67 846
1570.76 855
1570.85 863
1570.95 866
1571.04 861
1571.13 847
1571.22 826
1571.31 798
1571.40 769
1571.49 741
1571.58 718
1571.67 702
1571.76 693
1571.85 689
1571.94 689
1572.04 688
1572.13 687
1572.22 684
1572.31 680
1572.40 675
1572.49 671
1572.58 666
1572.67 661
1572.76 655
1572.85 644
1572.94 630
1573.04 612
1573.13 591
1573.22 572
1573.31 557
1573.40 549
1573.49 549
1573.58 554
1573.67 562
1573.76 570
1573.85 572
1573.94 568
1574.03 557
1574.13 542
1574.22 525
1574.31 510
1574.40 498
1574.49 489
1574.58 482
1574.67 474
1574.76 463
1574.85 450
1574.94 435
1575.03 418
1575.13 402
1575.22 389
1575.31 380
1575.40 374
1575.49 371
1575.58 370
1575.67 368
1575.76 365
1575.85 359
1575.94 352
1576.04 343
1576.13 332
1576.22 322
1576.31 314
1576.40 306
1576.49 299
1576.58 292
1576.67 286
1576.76 280
1576.85 274
1576.94 267
1577.04 261
1577.13 255
1577.22 248
1577.31 240
1577.40 232
1577.49 224
1577.58 215
1577.67 206
1577.76 197
1577.85 187
1577.95 175
1578.04 161
1578.13 146
1578.22 130
1578.31 115
1578.40 102
1578.49 92
1578.58 85
1578.67 80
1578.76 75
1578.86 70
1578.95 65
1579.04 60
1579.13 55
1579.22 50
1579.31 44
1579.40 39
1579.49 34
1579.58 28
1579.68 21
1579.77 13
1579.86 4
1579.95 0
1580.04 0
1580.13 0
1580.22 0
1580.31 0
1580.40 0
1580.50 0
1580.59 0
1580.68 14
1580.77 40
1580.86 68
1580.95 96
1581.04 121
1581.13 141
1581.22 157
1581.31 168
1581.41 175
1581.50 180
1581.59 185
1581.68 190
1581.77 198
1581.86 207
1581.95 218
1582.04 230
1582.14 241
1582.23 250
1582.32 253
1582.41 251
1582.50 244
1582.59 234
1582.68 222
1582.77 212
1582.86 207
1582.96 208
1583.05 216
1583.14 230
1583.23 246
1583.32 264
1583.41 280
1583.50 291
1583.59 298
1583.68 301
1583.78 300
1583.87 297
1583.96 292
1584.05 288
1584.14 283
1584.23 278
1584.32 272
1584.41 266
1584.51 259
1584.60 253
1584.69 249
1584.78 250
1584.87 255
1584.96 266
1585.05 282
1585.14 301
1585.23 321
1585.33 338
1585.42 350
1585.51 356
1585.60 355
1585.69 348
1585.78 338
1585.87 327
1585.96 317
1586.06 310
1586.15 307
1586.24 306
1586.33 308
1586.42 310
1586.51 311
1586.60 310
1586.69 306
1586.79 301
1586.88 293
1586.97 282
1587.06 269
1587.15 253
1587.24 234
1587.33 215
1587.43 195
1587.52 177
1587.61 160
1587.70 146
1587.79 136
1587.88 129
1587.97 123
1588.06 119
1588.16 116
1588.25 112
1588.34 108
1588.43 103
1588.52 96
1588.61 88
1588.70 80
1588.79 72
1588.89 65
1588.98 59
1589.07 57
1589.16 57
1589.25 60
1589.34 66
1589.43 72
1589.53 80
1589.62 87
1589.71 92
1589.80 97
1589.89 99
1589.98 100
1590.07 101
1590.16 101
1590.26 103
1590.35 105
1590.44 109
1590.53 115
1590.62 122
1590.71 131
1590.80 141
1590.90 153
1590.99 168
1591.08 185
1591.17 203
1591.26 222
1591.35 240
1591.44 254
1591.54 263
1591.63 265
1591.72 259
1591.81 247
1591.90 230
1591.99 209
1592.08 186
1592.18 163
1592.27 141
1592.36 121
1592.45 104
1592.54 89
1592.63 78
1592.72 70
1592.82 64
1592.91 62
1593.00 62
1593.09 65
1593.18 71
1593.27 81
1593.36 93
1593.46 109
1593.55 126
1593.64 143
1593.73 157
1593.82 168
1593.91 173
1594.00 174
1594.10 172
1594.19 168
1594.28 165
1594.37 162
1594.46 162
1594.55 163
1594.64 166
1594.74 170
1594.83 174
1594.92 179
1595.01 183
1595.10 187
1595.19 189
1595.29 188
1595.38 184
1595.47 177
1595.56 168
1595.65 157
1595.74 146
1595.83 137
1595.93 130
1596.02 126
1596.11 123
1596.20 121
1596.29 119
1596.38 117
1596.48 116
1596.57 114
1596.66 111
1596.75 108
1596.84 102
1596.93 95
1597.02 87
1597.12 78
1597.21 69
1597.30 62
1597.39 58
1597.48 58
1597.57 63
1597.67 72
1597.76 86
1597.85 102
1597.94 120
1598.03 138
1598.12 156
1598.21 170
1598.31 181
1598.40 188
1598.49 191
1598.58 191
1598.67 190
1598.76 190
1598.86 191
1598.95 195
1599.04 201
1599.13 210
1599.22 221
1599.31 233
1599.41 245
1599.50 258
1599.59 270
1599.68 283
1599.77 294
1599.86 304
1599.96 312
1600.05 317
1600.14 317
1600.23 314
1600.32 307
1600.41 296
1600.51 282
1600.60 267
1600.69 250
1600.78 235
1600.87 223
1600.96 213
1601.06 206
1601.15 200
1601.24 196
1601.33 191
1601.42 186
1601.51 182
1601.61 178
1601.70 175
1601.79 174
1601.88 174
1601.97 176
1602.06 178
1602.16 181
1602.25 184
1602.34 190
1602.43 195
1602.52 202
1602.61 207
1602.71 212
1602.80 217
1602.89 220
1602.98 225
1603.07 232
1603.16 241
1603.26 253
1603.35 264
1603.44 273
1603.53 277
1603.62 274
1603.72 264
1603.81 250
1603.90 234
1603.99 221
1604.08 211
1604.17 205
1604.27 203
1604.36 200
1604.45 195
1604.54 184
1604.63 168
1604.72 149
1604.82 131
1604.91 115
1605.00 104
1605.09 100
1605.18 100
1605.28 101
1605.37 101
1605.46 96
1605.55 85
1605.64 71
1605.73 56
1605.83 42
1605.92 33
1606.01 29
1606.10 30
1606.19 34
1606.29 39
1606.38 41
1606.47 40
1606.56 35
1606.65 26
1606.74 16
1606.84 7
1606.93 2
1607.02 4
1607.11 13
1607.20 29
1607.30 50
1607.39 73
1607.48 95
1607.57 113
1607.66 124
1607.75 129
1607.85 127
1607.94 120
1608.03 110
1608.12 100
1608.21 91
1608.31 83
1608.40 77
1608.49 71
1608.58 65
1608.67 58
1608.77 51
1608.86 43
1608.95 34
1609.04 25
1609.13 15
1609.22 5
1609.32 0
1609.41 0
1609.50 0
1609.59 0
1609.68 0
1609.78 0
1609.87 0
1609.96 0
1610.05 4
1610.14 10
1610.24 15
1610.33 20
1610.42 24
1610.51 29
1610.60 35
1610.70 43
1610.79 51
1610.88 60
1610.97 67
1611.06 74
1611.16 78
1611.25 79
1611.34 78
1611.43 75
1611.52 71
1611.62 68
1611.71 68
1611.80 73
1611.89 83
1611.98 98
1612.08 117
1612.17 137
1612.26 155
1612.35 167
1612.44 171
1612.54 167
1612.63 156
1612.72 140
1612.81 124
1612.90 111
1613.00 101
1613.09 96
1613.18 93
1613.27 90
1613.36 85
1613.46 76
1613.55 62
1613.64 43
1613.73 23
1613.82 3
1613.92 0
1614.01 0
1614.10 0
1614.19 0
1614.28 3
1614.38 24
1614.47 47
1614.56 67
1614.65 81
1614.74 88
1614.84 89
1614.93 87
1615.02 83
1615.11 82
1615.20 83
1615.30 88
1615.39 96
1615.48 105
1615.57 113
1615.67 119
1615.76 124
1615.85 127
1615.94 128
1616.03 127
1616.13 125
1616.22 124
1616.31 123
1616.40 126
1616.49 133
1616.59 145
1616.68 159
1616.77 174
1616.86 186
1616.95 192
1617.05 192
1617.14 185
1617.23 173
1617.32 159
1617.42 144
1617.51 130
1617.60 116
1617.69 104
1617.78 92
1617.88 79
1617.97 65
1618.06 50
1618.15 35
1618.24 21
1618.34 8
1618.43 0
1618.52 0
1618.61 0
1618.71 0
1618.80 0
1618.89 0
1618.98 0
1619.07 0
1619.17 2
1619.26 11
1619.35 19
1619.44 27
1619.54 35
1619.63 44
1619.72 54
1619.81 64
1619.90 73
1620.00 82
1620.09 90
1620.18 97
1620.27 105
1620.37 113
1620.46 124
1620.55 137
1620.64 152
1620.73 170
1620.83 188
1620.92 206
1621.01 222
1621.10 235
1621.20 244
1621.29 249
1621.38 250
1621.47 248
1621.56 243
1621.66 237
1621.75 230
1621.84 223
1621.93 217
1622.03 211
1622.12 207
1622.21 204
1622.30 202
1622.39 201
1622.49 200
1622.58 197
1622.67 192
1622.76 187
1622.86 181
1622.95 175
1623.04 170
1623.13 168
1623.23 168
1623.32 168
1623.41 166
1623.50 159
1623.59 148
1623.69 130
1623.78 109
1623.87 86
1623.96 64
1624.06 48
1624.15 39
1624.24 36
1624.33 41
1624.43 49
1624.52 59
1624.61 69
1624.70 78
1624.80 84
1624.89 89
1624.98 93
1625.07 97
1625.16 102
1625.26 107
1625.35 113
1625.44 118
1625.53 123
1625.63 126
1625.72 127
1625.81 128
1625.90 128
1626.00 128
1626.09 128
1626.18 130
1626.27 133
1626.37 138
1626.46 146
1626.55 156
1626.64 168
1626.74 180
1626.83 189
1626.92 195
1627.01 197
1627.10 195
1627.20 189
1627.29 182
1627.38 175
1627.47 169
1627.57 165
1627.66 163
1627.75 162
1627.84 160
1627.94 157
1628.03 151
1628.12 142
1628.21 132
1628.31 119
1628.40 106
1628.49 94
1628.58 84
1628.68 79
1628.77 78
1628.86 81
1628.95 88
1629.05 100
1629.14 114
1629.23 131
1629.32 149
1629.42 167
1629.51 186
1629.60 202
1629.69 215
1629.79 222
1629.88 224
1629.97 220
1630.06 211
1630.16 199
1630.25 187
1630.34 176
1630.43 167
1630.53 161
1630.62 156
1630.71 151
1630.80 146
1630.90 140
1630.99 133
1631.08 127
1631.17 124
1631.27 124
1631.36 129
1631.45 136
1631.54 145
1631.64 154
1631.73 160
1631.82 162
1631.91 158
1632.01 148
1632.10 133
1632.19 113
1632.28 90
1632.38 65
1632.47 43
1632.56 26
1632.65 16
1632.75 15
1632.84 23
1632.93 38
1633.02 57
1633.12 76
1633.21 91
1633.30 98
1633.40 99
1633.49 93
1633.58 82
1633.67 70
1633.77 61
1633.86 56
1633.95 57
1634.04 63
1634.14 72
1634.23 80
1634.32 87
1634.41 89
1634.51 86
1634.60 79
1634.69 69
1634.78 57
1634.88 45
1634.97 34
1635.06 23
1635.16 14
1635.25 7
1635.34 2
1635.43 1
1635.53 3
1635.62 9
1635.71 17
1635.80 28
1635.90 38
1635.99 49
1636.08 59
1636.17 70
1636.27 81
1636.36 92
1636.45 104
1636.55 114
1636.64 120
1636.73 121
1636.82 116
1636.92 105
1637.01 92
1637.10 78
1637.19 68
1637.29 63
1637.38 64
1637.47 70
1637.56 80
1637.66 89
1637.75 96
1637.84 100
1637.94 101
1638.03 101
1638.12 102
1638.21 107
1638.31 118
1638.40 133
1638.49 151
1638.58 169
1638.68 183
1638.77 191
1638.86 190
1638.96 181
1639.05 166
1639.14 147
1639.23 126
1639.33 108
1639.42 93
1639.51 81
1639.61 75
1639.70 73
1639.79 74
1639.88 77
1639.98 81
1640.07 86
1640.16 90
1640.25 94
1640.35 97
1640.44 100
1640.53 102
1640.63 105
1640.72 109
1640.81 116
1640.90 126
1641.00 139
1641.09 154
1641.18 168
1641.28 179
1641.37 185
1641.46 186
1641.55 180
1641.65 169
1641.74 154
1641.83 138
1641.93 122
1642.02 109
1642.11 99
1642.20 94
1642.30 94
1642.39 98
1642.48 104
1642.58 109
1642.67 113
1642.76 112
1642.85 108
1642.95 99
1643.04 88
1643.13 77
1643.23 65
1643.32 56
1643.41 47
1643.50 39
1643.60 30
1643.69 20
1643.78 10
1643.88 0
1643.97 0
1644.06 0
1644.15 0
1644.25 0
1644.34 0
1644.43 0
1644.53 0
1644.62 0
1644.71 19
1644.80 46
1644.90 77
1644.99 109
1645.08 140
1645.18 166
1645.27 184
1645.36 194
1645.46 194
1645.55 185
1645.64 169
1645.73 149
1645.83 128
1645.92 108
1646.01 92
1646.11 79
1646.20 70
1646.29 62
1646.38 55
1646.48 47
1646.57 37
1646.66 28
1646.76 21
1646.85 17
1646.94 16
1647.04 19
1647.13 25
1647.22 30
1647.31 34
1647.41 37
1647.50 38
1647.59 39
1647.69 41
1647.78 44
1647.87 48
1647.97 52
1648.06 55
1648.15 53
1648.24 48
1648.34 39
1648.43 28
1648.52 16
1648.62 6
1648.71 0
1648.80 0
1648.90 0
1648.99 0
1649.08 0
1649.17 0
1649.27 0
1649.36 0
1649.45 0
1649.55 0
1649.64 7
1649.73 26
1649.83 50
1649.92 77
1650.01 102
1650.11 123
1650.20 138
1650.29 145
1650.38 146
1650.48 144
1650.57 139
1650.66 133
1650.76 128
1650.85 122
1650.94 116
1651.04 106
1651.13 93
1651.22 77
1651.32 58
1651.41 39
1651.50 22
1651.59 10
1651.69 6
1651.78 13
1651.87 29
1651.97 55
1652.06 85
1652.15 115
1652.25 141
1652.34 158
1652.43 163
1652.53 157
1652.62 141
1652.71 119
1652.81 97
1652.90 79
1652.99 68
1653.08 66
1653.18 71
1653.27 80
1653.36 89
1653.46 95
1653.55 93
1653.64 84
1653.74 69
1653.83 53
1653.92 38
1654.02 29
1654.11 27
1654.20 32
1654.30 42
1654.39 57
1654.48 73
1654.58 88
1654.67 103
1654.76 116
1654.86 128
1654.95 138
1655.04 146
1655.14 151
1655.23 153
1655.32 151
1655.41 145
1655.51 138
1655.60 129
1655.69 122
1655.79 117
1655.88 116
1655.97 121
1656.07 131
1656.16 147
1656.25 166
1656.35 188
1656.44 209
1656.53 226
1656.63 236
1656.72 239
1656.81 234
1656.91 223
1657.00 207
1657.09 190
1657.19 174
1657.28 163
1657.37 156
1657.47 154
1657.56 156
1657.65 161
1657.75 167
1657.84 172
1657.93 176
1658.03 177
1658.12 176
1658.21 172
1658.31 168
1658.40 163
1658.49 159
1658.59 157
1658.68 160
1658.77 167
1658.87 179
1658.96 194
1659.05 210
1659.15 225
1659.24 236
1659.33 241
1659.43 239
1659.52 230
1659.61 217
1659.71 203
1659.80 191
1659.89 184
1659.99 184
1660.08 193
1660.17 208
1660.27 226
1660.36 244
1660.45 260
1660.55 270
1660.64 274
1660.73 271
1660.83 263
1660.92 252
1661.01 239
1661.11 227
1661.20 216
1661.29 209
1661.39 204
1661.48 204
1661.57 208
1661.67 214
1661.76 224
1661.85 237
1661.95 252
1662.04 268
1662.13 282
1662.23 292
1662.32 297
1662.41 293
1662.51 281
1662.60 261
1662.69 236
1662.79 209
1662.88 183
1662.97 161
1663.07 144
1663.16 133
1663.25 128
1663.35 128
1663.44 129
1663.53 131
1663.63 133
1663.72 133
1663.82 131
1663.91 127
1664.00 123
1664.10 117
1664.19 112
1664.28 105
1664.38 98
1664.47 91
1664.56 85
1664.66 81
1664.75 80
1664.84 83
1664.94 90
1665.03 98
1665.12 106
1665.22 112
1665.31 116
1665.40 116
1665.50 112
1665.59 106
1665.68 100
1665.78 95
1665.87 90
1665.97 89
1666.06 89
1666.15 93
1666.25 100
1666.34 109
1666.43 119
1666.53 129
1666.62 141
1666.71 153
1666.81 168
1666.90 185
1666.99 205
1667.09 226
1667.18 247
1667.27 263
1667.37 270
1667.46 267
1667.56 252
1667.65 229
1667.74 199
1667.84 168
1667.93 139
1668.02 116
1668.12 99
1668.21 88
1668.30 82
1668.40 79
1668.49 75
1668.58 71
1668.68 66
1668.77 59
1668.87 52
1668.96 46
1669.05 41
1669.15 39
1669.24 40
1669.33 44
1669.43 49
1669.52 56
1669.61 64
1669.71 73
1669.80 83
1669.90 96
1669.99 111
1670.08 129
1670.18 147
1670.27 163
1670.36 175
1670.46 180
1670.55 179
1670.64 172
1670.74 163
1670.83 153
1670.93 147
1671.02 145
1671.11 146
1671.21 151
1671.30 156
1671.39 160
1671.49 162
1671.58 163
1671.67 163
1671.77 163
1671.86 164
1671.96 166
1672.05 170
1672.14 175
1672.24 183
1672.33 193
1672.42 208
1672.52 225
1672.61 246
1672.71 266
1672.80 284
1672.89 296
1672.99 300
1673.08 295
1673.17 282
1673.27 265
1673.36 247
1673.46 232
1673.55 223
1673.64 220
1673.74 222
1673.83 227
1673.92 232
1674.02 232
1674.11 227
1674.20 216
1674.30 200
1674.39 181
1674.49 161
1674.58 142
1674.67 126
1674.77 113
1674.86 104
1674.96 98
1675.05 94
1675.14 91
1675.24 89
1675.33 88
1675.42 88
1675.52 88
1675.61 88
1675.71 86
1675.80 81
1675.89 73
1675.99 61
1676.08 45
1676.17 28
1676.27 10
1676.36 0
1676.46 0
1676.55 0
1676.64 0
1676.74 0
1676.83 0
1676.92 0
1677.02 0
1677.11 6
1677.21 24
1677.30 40
1677.39 52
1677.49 61
1677.58 65
1677.68 67
1677.77 68
1677.86 71
1677.96 76
1678.05 84
1678.14 95
1678.24 105
1678.33 116
1678.43 126
1678.52 137
1678.61 146
1678.71 156
1678.80 164
1678.90 171
1678.99 176
1679.08 176
1679.18 171
1679.27 162
1679.37 151
1679.46 139
1679.55 128
1679.65 118
1679.74 110
1679.83 103
1679.93 95
1680.02 85
1680.12 73
1680.21 59
1680.30 46
1680.40 36
1680.49 31
1680.59 33
1680.68 41
1680.77 55
1680.87 72
1680.96 89
1681.06 102
1681.15 111
1681.24 113
1681.34 109
1681.43 101
1681.53 90
1681.62 80
1681.71 73
1681.81 70
1681.90 73
1682.00 83
1682.09 98
1682.18 116
1682.28 135
1682.37 153
1682.47 168
1682.56 179
1682.65 185
1682.75 185
1682.84 180
1682.93 170
1683.03 158
1683.12 145
1683.22 134
1683.31 127
1683.40 125
1683.50 127
1683.59 134
1683.69 143
1683.78 152
1683.87 159
1683.97 162
1684.06 162
1684.16 159
1684.25 153
1684.35 147
1684.44 142
1684.53 142
1684.63 147
1684.72 158
1684.82 175
1684.91 195
1685.00 213
1685.10 226
1685.19 229
1685.29 222
1685.38 204
1685.47 178
1685.57 146
1685.66 114
1685.76 84
1685.85 60
1685.94 42
1686.04 31
1686.13 28
1686.23 32
1686.32 42
1686.41 58
1686.51 76
1686.60 94
1686.70 110
1686.79 122
1686.88 131
1686.98 139
1687.07 148
1687.17 161
1687.26 180
1687.36 205
1687.45 235
1687.54 264
1687.64 288
1687.73 302
1687.83 303
1687.92 289
1688.01 259
1688.11 216
1688.20 166
1688.30 114
1688.39 66
1688.49 25
1688.58 0
1688.67 0
1688.77 0
1688.86 0
1688.96 0
1689.05 21
1689.14 43
1689.24 65
1689.33 83
1689.43 95
1689.52 101
1689.62 101
1689.71 97
1689.80 90
1689.90 83
1689.99 78
1690.09 77
1690.18 79
1690.27 83
1690.37 87
1690.46 89
1690.56 89
1690.65 86
1690.75 83
1690.84 83
1690.93 88
1691.03 100
1691.12 117
1691.22 138
1691.31 157
1691.40 170
1691.50 176
1691.59 173
1691.69 165
1691.78 153
1691.88 142
1691.97 135
1692.06 135
1692.16 142
1692.25 155
1692.35 171
1692.44 189
1692.54 206
1692.63 219
1692.72 227
1692.82 228
1692.91 225
1693.01 218
1693.10 209
1693.20 200
1693.29 193
1693.38 186
1693.48 179
1693.57 168
1693.67 153
1693.76 131
1693.86 105
1693.95 76
1694.04 47
1694.14 22
1694.23 3
1694.33 0
1694.42 0
1694.52 0
1694.61 0
1694.70 0
1694.80 0
1694.89 3
1694.99 8
1695.08 11
1695.18 12
1695.27 11
1695.36 9
1695.46 6
1695.55 4
1695.65 3
1695.74 4
1695.84 7
1695.93 10
1696.03 14
1696.12 17
1696.21 20
1696.31 24
1696.40 30
1696.50 38
1696.59 49
1696.69 62
1696.78 78
1696.87 94
1696.97 111
1697.06 127
1697.16 140
1697.25 150
1697.35 156
1697.44 156
1697.54 153
1697.63 146
1697.72 138
1697.82 129
1697.91 121
1698.01 115
1698.10 110
1698.20 108
1698.29 107
1698.39 108
1698.48 112
1698.57 119
1698.67 130
1698.76 143
1698.86 158
1698.95 173
1699.05 186
1699.14 193
1699.23 196
1699.33 191
1699.42 183
1699.52 172
1699.61 162
1699.71 155
1699.80 151
1699.90 151
1699.99 155
1700.09 160
1700.18 166
1700.27 172
1700.37 177
1700.46 180
1700.56 181
1700.65 177
1700.75 169
1700.84 155
1700.94 139
1701.03 120
1701.12 104
1701.22 94
1701.31 92
1701.41 99
1701.50 115
1701.60 134
1701.69 155
1701.79 172
1701.88 184
1701.98 189
1702.07 187
1702.16 180
1702.26 171
1702.35 163
1702.45 155
1702.54 151
1702.64 149
1702.73 149
1702.83 150
1702.92 152
1703.01 152
1703.11 151
1703.20 148
1703.30 145
1703.39 142
1703.49 139
1703.58 137
1703.68 136
1703.77 135
1703.87 132
1703.96 128
1704.06 122
1704.15 115
1704.24 109
1704.34 104
1704.43 103
1704.53 105
1704.62 110
1704.72 116
1704.81 121
1704.91 123
1705.00 123
1705.10 120
1705.19 117
1705.28 114
1705.38 113
1705.47 113
1705.57 112
1705.66 108
1705.76 98
1705.85 81
1705.95 58
1706.04 31
1706.14 5
1706.23 0
1706.33 0
1706.42 0
1706.52 0
1706.61 23
1706.70 56
1706.80 89
1706.89 116
1706.99 133
1707.08 138
1707.18 136
1707.27 129
1707.37 124
1707.46 122
1707.56 126
1707.65 136
1707.75 149
1707.84 160
1707.94 165
1708.03 164
1708.12 155
1708.22 140
1708.31 121
1708.41 101
1708.50 82
1708.60 64
1708.69 47
1708.79 31
1708.88 15
1708.98 0
1709.07 0
1709.17 0
1709.26 0
1709.36 0
1709.45 0
1709.55 0
1709.64 0
1709.73 7
1709.83 18
1709.92 26
1710.02 30
1710.11 33
1710.21 34
1710.30 35
1710.40 36
1710.49 37
1710.59 39
1710.68 39
1710.78 38
1710.87 34
1710.97 27
1711.06 17
1711.16 5
1711.25 0
1711.35 0
1711.44 0
1711.54 0
1711.63 0
1711.72 0
1711.82 0
1711.91 4
1712.01 13
1712.10 21
1712.20 27
1712.29 31
1712.39 35
1712.48 40
1712.58 46
1712.67 56
1712.77 68
1712.86 82
1712.96 97
1713.05 113
1713.15 126
1713.24 135
1713.34 136
1713.43 129
1713.53 115
1713.62 94
1713.72 71
1713.81 48
1713.91 29
1714.00 16
1714.10 7
1714.19 3
1714.29 2
1714.38 2
1714.48 5
1714.57 9
1714.66 17
1714.76 26
1714.85 37
1714.95 46
1715.04 53
1715.14 54
1715.23 52
1715.33 48
1715.42 45
1715.52 45
1715.61 51
1715.71 62
1715.80 76
1715.90 91
1715.99 105
1716.09 115
1716.18 124
1716.28 131
1716.37 138
1716.47 147
1716.56 157
1716.66 169
1716.75 179
1716.85 185
1716.94 184
1717.04 177
1717.13 162
1717.23 142
1717.32 119
1717.42 99
1717.51 83
1717.61 74
1717.70 74
1717.80 83
1717.89 98
1717.99 117
1718.08 137
1718.18 156
1718.27 172
1718.37 183
1718.46 191
1718.56 194
1718.65 193
1718.75 187
1718.84 177
1718.94 163
1719.03 146
1719.13 127
1719.22 110
1719.32 98
1719.41 93
1719.51 94
1719.60 102
1719.70 113
1719.79 123
1719.89 131
1719.98 133
1720.08 132
1720.17 128
1720.27 125
1720.36 124
1720.46 125
1720.55 129
1720.65 133
1720.74 135
1720.84 133
1720.93 125
1721.03 112
1721.12 98
1721.22 84
1721.31 73
1721.41 68
1721.50 68
1721.60 73
1721.69 81
1721.79 87
1721.88 89
1721.98 87
1722.07 79
1722.17 67
1722.26 51
1722.36 35
1722.45 20
1722.55 7
1722.64 0
1722.74 0
1722.83 0
1722.93 0
1723.02 0
1723.12 0
1723.21 0
1723.31 0
1723.40 0
1723.50 8
1723.59 20
1723.69 33
1723.78 45
1723.88 56
1723.98 65
1724.07 72
1724.17 79
1724.26 84
1724.36 89
1724.45 94
1724.55 100
1724.64 105
1724.74 110
1724.83 115
1724.93 117
1725.02 117
1725.12 115
1725.21 109
1725.31 101
1725.40 92
1725.50 84
1725.59 78
1725.69 74
1725.78 72
1725.88 72
1725.97 73
1726.07 74
1726.16 73
1726.26 73
1726.35 74
1726.45 77
1726.54 82
1726.64 89
1726.74 98
1726.83 106
1726.93 113
1727.02 117
1727.12 116
1727.21 112
1727.31 105
1727.40 96
1727.50 88
1727.59 80
1727.69 73
1727.78 67
1727.88 60
1727.97 52
1728.07 43
1728.16 32
1728.26 20
1728.35 9
1728.45 0
1728.54 0
1728.64 0
1728.74 0
1728.83 0
1728.93 0
1729.02 0
1729.12 0
1729.21 0
1729.31 1
1729.40 9
1729.50 18
1729.59 29
1729.69 38
1729.78 45
1729.88 50
1729.97 52
1730.07 51
1730.16 47
1730.26 43
1730.35 39
1730.45 35
1730.55 32
1730.64 29
1730.74 26
1730.83 23
1730.93 22
1731.02 20
1731.12 19
1731.21 18
1731.31 17
1731.40 17
1731.50 17
1731.59 18
1731.69 22
1731.78 30
1731.88 42
1731.98 58
1732.07 77
1732.17 94
1732.26 108
1732.36 115
1732.45 115
1732.55 107
1732.64 94
1732.74 78
1732.83 61
1732.93 46
1733.02 34
1733.12 28
1733.22 27
1733.31 32
1733.41 41
1733.50 55
1733.60 72
1733.69 89
1733.79 106
1733.88 120
1733.98 131
1734.07 137
1734.17 139
1734.26 138
1734.36 134
1734.46 127
1734.55 118
1734.65 107
1734.74 95
1734.84 82
1734.93 68
1735.03 56
1735.12 46
1735.22 39
1735.31 35
1735.41 35
1735.51 38
1735.60 44
1735.70 53
1735.79 63
1735.89 75
1735.98 88
1736.08 100
1736.17 111
1736.27 119
1736.36 126
1736.46 131
1736.56 134
1736.65 137
1736.75 138
1736.84 138
1736.94 135
1737.03 130
1737.13 122
1737.22 110
1737.32 95
1737.42 77
1737.51 57
1737.61 36
1737.70 13
1737.80 0
1737.89 0
1737.99 0
1738.08 0
1738.18 0
1738.27 0
1738.37 0
1738.47 0
1738.56 14
1738.66 30
1738.75 43
1738.85 52
1738.94 58
1739.04 63
1739.13 68
1739.23 74
1739.33 79
1739.42 83
1739.52 87
1739.61 89
1739.71 91
1739.80 91
1739.90 91
1739.99 92
1740.09 93
1740.19 94
1740.28 94
1740.38 92
1740.47 90
1740.57 87
1740.66 84
1740.76 81
1740.85 79
1740.95 79
1741.05 79
1741.14 79
1741.24 78
1741.33 76
1741.43 74
1741.52 70
1741.62 65
1741.72 59
1741.81 53
1741.91 45
1742.00 37
1742.10 28
1742.19 21
1742.29 17
1742.38 16
1742.48 18
1742.58 23
1742.67 30
1742.77 36
1742.86 42
1742.96 46
1743.05 49
1743.15 52
1743.25 55
1743.34 60
1743.44 67
1743.53 75
1743.63 84
1743.72 94
1743.82 106
1743.92 119
1744.01 132
1744.11 146
1744.20 157
1744.30 164
1744.39 167
1744.49 164
1744.59 157
1744.68 146
1744.78 134
1744.87 123
1744.97 114
1745.06 109
1745.16 108
1745.26 111
1745.35 118
1745.45 128
1745.54 138
1745.64 150
1745.73 160
1745.83 169
1745.93 176
1746.02 182
1746.12 185
1746.21 187
1746.31 187
1746.40 184
1746.50 179
1746.60 173
1746.69 164
1746.79 154
1746.88 143
1746.98 131
1747.07 120
1747.17 108
1747.27 97
1747.36 88
1747.46 80
1747.55 74
1747.65 68
1747.74 63
1747.84 56
1747.94 49
1748.03 42
1748.13 36
1748.22 33
1748.32 34
1748.42 40
1748.51 49
1748.61 59
1748.70 69
1748.80 77
1748.89 82
1748.99 83
1749.09 83
1749.18 82
1749.28 80
1749.37 78
1749.47 76
1749.57 74
1749.66 71
1749.76 67
1749.85 62
1749.95 56
1750.04 49
1750.14 41
1750.24 32
1750.33 23
1750.43 16
1750.52 12
1750.62 12
1750.72 15
1750.81 21
1750.91 28
1751.00 34
1751.10 37
1751.19 35
1751.29 27
1751.39 14
1751.48 0
1751.58 0
1751.67 0
1751.77 0
1751.87 0
1751.96 0
1752.06 0
1752.15 0
1752.25 9
1752.35 23
1752.44 34
1752.54 39
1752.63 40
1752.73 38
1752.83 35
1752.92 33
1753.02 31
1753.11 30
1753.21 29
1753.30 28
1753.40 27
1753.50 25
1753.59 23
1753.69 21
1753.78 18
1753.88 14
1753.98 11
1754.07 8
1754.17 8
1754.26 12
1754.36 22
1754.46 37
1754.55 56
1754.65 76
1754.74 93
1754.84 106
1754.94 111
1755.03 110
1755.13 102
1755.22 90
1755.32 75
1755.42 60
1755.51 45
1755.61 31
1755.70 20
1755.80 11
1755.90 7
1755.99 9
1756.09 15
1756.18 27
1756.28 43
1756.38 62
1756.47 82
1756.57 100
1756.66 117
1756.76 131
1756.86 143
1756.95 156
1757.05 168
1757.14 179
1757.24 190
1757.34 199
1757.43 203
1757.53 202
1757.62 195
1757.72 183
1757.82 167
1757.91 147
1758.01 125
1758.11 102
1758.20 80
1758.30 59
1758.39 42
1758.49 30
1758.59 25
1758.68 27
1758.78 34
1758.87 45
1758.97 57
1759.07 69
1759.16 77
1759.26 81
1759.35 82
1759.45 81
1759.55 77
1759.64 74
1759.74 72
1759.83 73
1759.93 79
1760.03 89
1760.12 104
1760.22 120
1760.32 134
1760.41 145
1760.51 148
1760.60 144
1760.70 133
1760.80 119
1760.89 104
1760.99 92
1761.08 86
1761.18 85
1761.28 89
1761.37 96
1761.47 105
1761.57 112
1761.66 117
1761.76 119
1761.85 115
1761.95 106
1762.05 93
1762.14 78
1762.24 60
1762.33 44
1762.43 32
1762.53 23
1762.62 19
1762.72 18
1762.82 19
1762.91 20
1763.01 19
1763.10 18
1763.20 17
1763.30 18
1763.39 21
1763.49 29
1763.59 40
1763.68 54
1763.78 70
1763.87 87
1763.97 104
1764.07 120
1764.16 133
1764.26 144
1764.36 150
1764.45 153
1764.55 152
1764.64 149
1764.74 146
1764.84 145
1764.93 148
1765.03 156
1765.13 167
1765.22 179
1765.32 189
1765.41 195
1765.51 196
1765.61 192
1765.70 186
1765.80 179
1765.90 172
1765.99 167
1766.09 163
1766.18 158
1766.28 150
1766.38 139
1766.47 125
1766.57 108
1766.67 90
1766.76 75
1766.86 64
1766.95 60
1767.05 63
1767.15 72
1767.24 85
1767.34 98
1767.44 109
1767.53 117
1767.63 120
1767.73 120
1767.82 119
1767.92 119
1768.01 118
1768.11 118
1768.21 118
1768.30 117
1768.40 114
1768.50 111
1768.59 110
1768.69 112
1768.79 120
1768.88 134
1768.98 150
1769.07 167
1769.17 179
1769.27 184
1769.36 180
1769.46 167
1769.56 147
1769.65 124
1769.75 100
1769.85 80
1769.94 63
1770.04 50
1770.13 41
1770.23 35
1770.33 31
1770.42 30
1770.52 31
1770.62 36
1770.71 43
1770.81 53
1770.91 64
1771.00 75
1771.10 83
1771.20 88
1771.29 90
1771.39 89
1771.48 86
1771.58 83
1771.68 80
1771.77 78
1771.87 78
1771.97 79
1772.06 82
1772.16 84
1772.26 85
1772.35 85
1772.45 85
1772.55 83
1772.64 83
1772.74 85
1772.83 91
1772.93 101
1773.03 114
1773.12 128
1773.22 142
1773.32 152
1773.41 156
1773.51 154
1773.61 147
1773.70 136
1773.80 122
1773.90 109
1773.99 98
1774.09 89
1774.19 83
1774.28 78
1774.38 75
1774.48 74
1774.57 75
1774.67 77
1774.76 79
1774.86 82
1774.96 85
1775.05 86
1775.15 85
1775.25 80
1775.34 73
1775.44 63
1775.54 51
1775.63 37
1775.73 22
1775.83 7
1775.92 0
1776.02 0
1776.12 0
1776.21 0
1776.31 0
1776.41 0
1776.50 0
1776.60 0
1776.70 8
1776.79 19
1776.89 27
1776.99 34
1777.08 40
1777.18 46
1777.28 55
1777.37 66
1777.47 80
1777.57 96
1777.66 112
1777.76 126
1777.85 137
1777.95 145
1778.05 147
1778.14 145
1778.24 138
1778.34 127
1778.43 114
1778.53 98
1778.63 83
1778.72 69
1778.82 57
1778.92 51
1779.01 51
1779.11 58
1779.21 70
1779.30 88
1779.40 106
1779.50 124
1779.59 138
1779.69 145
1779.79 145
1779.88 138
1779.98 127
1780.08 113
1780.17 99
1780.27 86
1780.37 74
1780.46 62
1780.56 48
1780.66 31
1780.75 12
1780.85 0
1780.95 0
1781.04 0
1781.14 0
1781.24 0
1781.33 0
1781.43 0
1781.53 0
1781.62 18
1781.72 46
1781.82 73
1781.91 94
1782.01 108
1782.11 115
1782.21 114
1782.30 109
1782.40 100
1782.50 90
1782.59 81
1782.69 74
1782.79 68
1782.88 62
1782.98 58
1783.08 55
1783.17 55
1783.27 57
1783.37 63
1783.46 72
1783.56 83
1783.66 93
1783.75 100
1783.85 102
1783.95 98
1784.04 90
1784.14 78
1784.24 67
1784.33 59
1784.43 56
1784.53 58
1784.62 64
1784.72 73
1784.82 80
1784.91 84
1785.01 83
1785.11 78
1785.20 70
1785.30 62
1785.40 56
1785.50 53
1785.59 53
1785.69 57
1785.79 62
1785.88 70
1785.98 78
1786.08 86
1786.17 95
1786.27 105
1786.37 115
1786.46 123
1786.56 129
1786.66 134
1786.75 136
1786.85 136
1786.95 134
1787.04 130
1787.14 123
1787.24 114
1787.34 103
1787.43 92
1787.53 83
1787.63 79
1787.72 82
1787.82 93
1787.92 111
1788.01 134
1788.11 157
1788.21 177
1788.30 190
1788.40 193
1788.50 188
1788.59 176
1788.69 159
1788.79 142
1788.89 127
1788.98 117
1789.08 112
1789.18 112
1789.27 115
1789.37 122
1789.47 129
1789.56 136
1789.66 144
1789.76 151
1789.85 159
1789.95 168
1790.05 180
1790.15 195
1790.24 213
1790.34 231
1790.44 249
1790.53 263
1790.63 271
1790.73 270
1790.82 260
1790.92 242
1791.02 219
1791.12 192
1791.21 164
1791.31 137
1791.41 112
1791.50 92
1791.60 74
1791.70 60
1791.79 48
1791.89 40
1791.99 34
1792.08 30
1792.18 28
1792.28 27
1792.38 27
1792.47 29
1792.57 32
1792.67 37
1792.76 42
1792.86 48
1792.96 56
1793.06 64
1793.15 75
1793.25 88
1793.35 104
1793.44 124
1793.54 149
1793.64 176
1793.73 203
1793.83 229
1793.93 251
1794.03 268
1794.12 278
1794.22 281
1794.32 277
1794.41 269
1794.51 258
1794.61 246
1794.70 235
1794.80 223
1794.90 213
1795.00 204
1795.09 196
1795.19 189
1795.29 183
1795.38 179
1795.48 177
1795.58 174
1795.68 171
1795.77 166
1795.87 159
1795.97 153
1796.06 147
1796.16 145
1796.26 148
1796.36 154
1796.45 162
1796.55 168
1796.65 169
1796.74 164
1796.84 152
1796.94 135
1797.04 117
1797.13 101
1797.23 90
1797.33 86
1797.42 88
1797.52 94
1797.62 101
1797.72 108
1797.81 111
1797.91 112
1798.01 110
1798.10 107
1798.20 106
1798.30 108
1798.40 111
1798.49 116
1798.59 121
1798.69 124
1798.78 124
1798.88 121
1798.98 114
1799.08 105
1799.17 95
1799.27 86
1799.37 80
1799.46 79
1799.56 83
1799.66 94
1799.76 110
1799.85 130
1799.95 150
1800.05 168
1800.14 180
1800.24 185
1800.34 182
1800.44 175
1800.53 165
1800.63 157
1800.73 152
1800.83 154
1800.92 159
1801.02 168
1801.12 177
1801.21 184
1801.31 186
1801.41 182
1801.51 172
1801.60 158
1801.70 141
1801.80 124
1801.89 107
1801.99 93
1802.09 82
1802.19 74
1802.28 67
1802.38 62
1802.48 57
1802.58 53
1802.67 48
1802.77 42
1802.87 36
1802.96 30
1803.06 23
1803.16 17
1803.26 10
1803.35 5
1803.45 0
1803.55 0
1803.65 0
1803.74 0
1803.84 0
1803.94 0
1804.04 1
1804.13 1
1804.23 0
1804.33 0
1804.42 0
1804.52 0
1804.62 4
1804.72 13
1804.81 25
1804.91 40
1805.01 57
1805.11 74
1805.20 91
1805.30 107
1805.40 123
1805.50 139
1805.59 153
1805.69 164
1805.79 171
1805.88 174
1805.98 172
1806.08 167
1806.18 161
1806.27 157
1806.37 157
1806.47 161
1806.57 169
1806.66 179
1806.76 189
1806.86 196
1806.96 197
1807.05 194
1807.15 185
1807.25 174
1807.35 159
1807.44 144
1807.54 128
1807.64 114
1807.74 103
1807.83 95
1807.93 93
1808.03 95
1808.13 102
1808.22 111
1808.32 121
1808.42 128
1808.51 131
1808.61 130
1808.71 124
1808.81 116
1808.90 108
1809.00 100
1809.10 96
1809.20 96
1809.29 100
1809.39 109
1809.49 122
1809.59 139
1809.68 158
1809.78 178
1809.88 196
1809.98 209
1810.07 216
1810.17 215
1810.27 207
1810.37 192
1810.46 174
1810.56 154
1810.66 135
1810.76 117
1810.85 101
1810.95 88
1811.05 78
1811.15 70
1811.24 64
1811.34 59
1811.44 55
1811.54 54
1811.63 53
1811.73 54
1811.83 56
1811.93 59
1812.02 63
1812.12 67
1812.22 71
1812.32 76
1812.41 83
1812.51 91
1812.61 101
1812.71 112
1812.80 124
1812.90 136
1813.00 147
1813.10 157
1813.19 165
1813.29 173
1813.39 179
1813.49 184
1813.59 188
1813.68 190
1813.78 189
1813.88 185
1813.98 180
1814.07 173
1814.17 167
1814.27 163
1814.37 160
1814.46 159
1814.56 159
1814.66 158
1814.76 155
1814.85 149
1814.95 138
1815.05 124
1815.15 105
1815.24 85
1815.34 62
1815.44 40
1815.54 19
1815.63 2
1815.73 0
1815.83 0
1815.93 0
1816.03 0
1816.12 0
1816.22 0
1816.32 0
1816.42 0
1816.51 4
1816.61 17
1816.71 31
1816.81 49
1816.90 70
1817.00 95
1817.10 122
1817.20 149
1817.30 175
1817.39 197
1817.49 213
1817.59 223
1817.69 227
1817.78 225
1817.88 221
1817.98 217
1818.08 213
1818.17 211
1818.27 211
1818.37 213
1818.47 215
1818.57 216
1818.66 218
1818.76 221
1818.86 227
1818.96 237
1819.05 253
1819.15 272
1819.25 294
1819.35 316
1819.44 333
1819.54 344
1819.64 347
1819.74 341
1819.84 330
1819.93 314
1820.03 296
1820.13 279
1820.23 264
1820.32 252
1820.42 242
1820.52 234
1820.62 228
1820.72 222
1820.81 215
1820.91 208
1821.01 201
1821.11 196
1821.20 192
1821.30 192
1821.40 195
1821.50 202
1821.60 211
1821.69 219
1821.79 226
1821.89 230
1821.99 230
1822.08 230
1822.18 230
1822.28 232
1822.38 238
1822.48 248
1822.57 260
1822.67 274
1822.77 287
1822.87 299
1822.96 308
1823.06 314
1823.16 318
1823.26 319
1823.36 317
1823.45 314
1823.55 310
1823.65 305
1823.75 299
1823.85 294
1823.94 290
1824.04 286
1824.14 282
1824.24 278
1824.33 274
1824.43 270
1824.53 268
1824.63 267
1824.73 270
1824.82 276
1824.92 286
1825.02 299
1825.12 314
1825.22 329
1825.31 342
1825.41 351
1825.51 355
1825.61 354
1825.71 346
1825.80 331
1825.90 312
1826.00 288
1826.10 262
1826.19 236
1826.29 213
1826.39 194
1826.49 179
1826.59 168
1826.68 160
1826.78 155
1826.88 150
1826.98 144
1827.08 136
1827.17 126
1827.27 115
1827.37 103
1827.47 92
1827.57 84
1827.66 81
1827.76 84
1827.86 94
1827.96 109
1828.06 128
1828.15 147
1828.25 164
1828.35 175
1828.45 181
1828.55 182
1828.64 180
1828.74 179
1828.84 179
1828.94 184
1829.04 191
1829.13 202
1829.23 213
1829.33 223
1829.43 231
1829.53 237
1829.62 240
1829.72 242
1829.82 241
1829.92 237
1830.02 228
1830.11 215
1830.21 195
1830.31 168
1830.41 137
1830.51 104
1830.60 74
1830.70 48
1830.80 28
1830.90 17
1831.00 13
1831.09 16
1831.19 23
1831.29 32
1831.39 43
1831.49 54
1831.58 63
1831.68 70
1831.78 73
1831.88 71
1831.98 64
1832.07 53
1832.17 37
1832.27 19
1832.37 3
1832.47 0
1832.56 0
1832.66 0
1832.76 0
1832.86 0
1832.96 0
1833.06 0
1833.15 4
1833.25 8
1833.35 12
1833.45 14
1833.55 17
1833.64 21
1833.74 25
1833.84 31
1833.94 39
1834.04 48
1834.13 59
1834.23 73
1834.33 86
1834.43 99
1834.53 108
1834.63 112
1834.72 110
1834.82 103
1834.92 92
1835.02 79
1835.12 65
1835.21 54
1835.31 44
1835.41 36
1835.51 31
1835.61 27
1835.70 25
1835.80 24
1835.90 23
1836.00 21
1836.10 18
1836.20 12
1836.29 4
1836.39 0
1836.49 0
1836.59 0
1836.69 0
1836.78 0
1836.88 0
1836.98 17
1837.08 36
1837.18 54
1837.28 71
1837.37 85
1837.47 97
1837.57 107
1837.67 117
1837.77 125
1837.87 129
1837.96 128
1838.06 123
1838.16 112
1838.26 97
1838.36 81
1838.45 63
1838.55 46
1838.65 29
1838.75 13
1838.85 0
1838.95 0
1839.04 0
1839.14 0
1839.24 10
1839.34 35
1839.44 66
1839.54 98
1839.63 128
1839.73 150
1839.83 165
1839.93 171
1840.03 171
1840.13 168
1840.22 164
1840.32 161
1840.42 160
1840.52 162
1840.62 164
1840.71 167
1840.81 171
1840.91 174
1841.01 175
1841.11 176
1841.21 175
1841.30 171
1841.40 166
1841.50 160
1841.60 152
1841.70 144
1841.80 135
1841.89 126
1841.99 119
1842.09 112
1842.19 106
1842.29 100
1842.39 94
1842.48 86
1842.58 76
1842.68 66
1842.78 57
1842.88 51
1842.98 51
1843.07 60
1843.17 77
1843.27 101
1843.37 129
1843.47 158
1843.57 182
1843.67 199
1843.76 207
1843.86 206
1843.96 196
1844.06 182
1844.16 165
1844.26 149
1844.35 135
1844.45 124
1844.55 116
1844.65 112
1844.75 111
1844.85 113
1844.94 117
1845.04 123
1845.14 127
1845.24 130
1845.34 129
1845.44 123
1845.53 111
1845.63 95
1845.73 75
1845.83 55
1845.93 37
1846.03 22
1846.13 12
1846.22 6
1846.32 3
1846.42 2
1846.52 1
1846.62 0
1846.72 0
1846.81 0
1846.91 0
1847.01 0
1847.11 0
1847.21 0
1847.31 10
1847.41 30
1847.50 50
1847.60 69
1847.70 86
1847.80 100
1847.90 110
1848.00 118
1848.10 125
1848.19 130
1848.29 134
1848.39 138
1848.49 140
1848.59 141
1848.69 141
1848.78 140
1848.88 137
1848.98 133
1849.08 126
1849.18 117
1849.28 106
1849.38 92
1849.47 76
1849.57 60
1849.67 45
1849.77 33
1849.87 24
1849.97 20
1850.07 22
1850.16 28
1850.26 36
1850.36 44
1850.46 47
1850.56 45
1850.66 38
1850.76 25
1850.85 11
1850.95 0
1851.05 0
1851.15 0
1851.25 7
1851.35 25
1851.45 47
1851.54 69
1851.64 90
1851.74 107
1851.84 121
1851.94 134
1852.04 145
1852.14 154
1852.23 162
1852.33 166
1852.43 165
1852.53 158
1852.63 146
1852.73 129
1852.83 109
1852.92 88
1853.02 68
1853.12 51
1853.22 38
1853.32 30
1853.42 29
1853.52 34
1853.62 46
1853.71 63
1853.81 81
1853.91 99
1854.01 114
1854.11 124
1854.21 128
1854.31 128
1854.40 124
1854.50 121
1854.60 118
1854.70 119
1854.80 123
1854.90 133
1855.00 146
1855.10 163
1855.19 180
1855.29 198
1855.39 211
1855.49 218
1855.59 218
1855.69 208
1855.79 192
1855.88 170
1855.98 145
1856.08 122
1856.18 102
1856.28 87
1856.38 78
1856.48 74
1856.58 76
1856.67 80
1856.77 87
1856.87 94
1856.97 99
1857.07 100
1857.17 98
1857.27 91
1857.37 81
1857.46 69
1857.56 58
1857.66 50
1857.76 45
1857.86 45
1857.96 46
1858.06 49
1858.16 52
1858.25 55
1858.35 57
1858.45 61
1858.55 67
1858.65 75
1858.75 86
1858.85 97
1858.95 107
1859.05 114
1859.14 117
1859.24 116
1859.34 112
1859.44 107
1859.54 102
1859.64 100
1859.74 100
1859.84 104
1859.93 109
1860.03 115
1860.13 120
1860.23 123
1860.33 124
1860.43 123
1860.53 120
1860.63 115
1860.72 110
1860.82 104
1860.92 96
1861.02 88
1861.12 79
1861.22 68
1861.32 57
1861.42 48
1861.52 41
1861.61 39
1861.71 39
1861.81 40
1861.91 41
1862.01 40
1862.11 36
1862.21 31
1862.31 25
1862.41 20
1862.50 18
1862.60 19
1862.70 24
1862.80 32
1862.90 40
1863.00 48
1863.10 57
1863.20 67
1863.30 77
1863.39 86
1863.49 92
1863.59 96
1863.69 96
1863.79 92
1863.89 87
1863.99 82
1864.09 80
1864.19 83
1864.28 89
1864.38 99
1864.48 112
1864.58 126
1864.68 140
1864.78 156
1864.88 173
1864.98 193
1865.08 215
1865.18 236
1865.27 255
1865.37 267
1865.47 271
1865.57 265
1865.67 251
1865.77 232
1865.87 210
1865.97 190
1866.07 174
1866.16 163
1866.26 157
1866.36 155
1866.46 156
1866.56 159
1866.66 163
1866.76 166
1866.86 170
1866.96 172
1867.06 174
1867.15 174
1867.25 172
1867.35 168
1867.45 161
1867.55 151
1867.65 137
1867.75 121
1867.85 102
1867.95 85
1868.05 69
1868.15 58
1868.24 52
1868.34 52
1868.44 57
1868.54 64
1868.64 71
1868.74 78
1868.84 81
1868.94 82
1869.04 79
1869.14 75
1869.23 69
1869.33 63
1869.43 57
1869.53 53
1869.63 52
1869.73 53
1869.83 57
1869.93 65
1870.03 73
1870.13 81
1870.23 86
1870.32 88
1870.42 87
1870.52 84
1870.62 81
1870.72 80
1870.82 82
1870.92 88
1871.02 96
1871.12 107
1871.22 117
1871.32 126
1871.41 132
1871.51 133
1871.61 129
1871.71 121
1871.81 109
1871.91 93
1872.01 75
1872.11 57
1872.21 39
1872.31 25
1872.41 13
1872.51 6
1872.60 2
1872.70 0
1872.80 0
1872.90 0
1873.00 0
1873.10 0
1873.20 0
1873.30 0
1873.40 0
1873.50 1
1873.60 19
1873.70 39
1873.79 57
1873.89 72
1873.99 82
1874.09 90
1874.19 97
1874.29 105
1874.39 117
1874.49 133
1874.59 152
1874.69 172
1874.79 190
1874.89 206
1874.98 217
1875.08 225
1875.18 230
1875.28 232
1875.38 233
1875.48 233
1875.58 233
1875.68 232
1875.78 231
1875.88 231
1875.98 232
1876.08 234
1876.18 238
1876.27 242
1876.37 245
1876.47 247
1876.57 246
1876.67 243
1876.77 239
1876.87 235
1876.97 233
1877.07 233
1877.17 234
1877.27 238
1877.37 243
1877.47 250
1877.57 257
1877.66 265
1877.76 273
1877.86 278
1877.96 281
1878.06 280
1878.16 273
1878.26 261
1878.36 243
1878.46 223
1878.56 202
1878.66 182
1878.76 165
1878.86 154
1878.96 148
1879.05 147
1879.15 151
1879.25 159
1879.35 169
1879.45 181
1879.55 193
1879.65 205
1879.75 214
1879.85 218
1879.95 217
1880.05 209
1880.15 197
1880.25 182
1880.35 167
1880.45 156
1880.55 151
1880.64 152
1880.74 158
1880.84 168
1880.94 178
1881.04 188
1881.14 196
1881.24 202
1881.34 206
1881.44 209
1881.54 211
1881.64 210
1881.74 206
1881.84 198
1881.94 188
1882.04 175
1882.14 162
1882.23 150
1882.33 140
1882.43 131
1882.53 124
1882.63 118
1882.73 115
1882.83 116
1882.93 121
1883.03 131
1883.13 147
1883.23 166
1883.33 186
1883.43 204
1883.53 216
1883.63 222
1883.73 222
1883.83 218
1883.93 213
1884.02 211
1884.12 213
1884.22 218
1884.32 226
1884.42 234
1884.52 237
1884.62 237
1884.72 231
1884.82 222
1884.92 213
1885.02 206
1885.12 203
1885.22 204
1885.32 209
1885.42 216
1885.52 222
1885.62 226
1885.72 225
1885.82 221
1885.91 213
1886.01 202
1886.11 188
1886.21 173
1886.31 156
1886.41 140
1886.51 123
1886.61 108
1886.71 96
1886.81 88
1886.91 86
1887.01 90
1887.11 97
1887.21 108
1887.31 118
1887.41 127
1887.51 132
1887.61 132
1887.71 129
1887.81 124
1887.91 120
1888.00 118
1888.10 121
1888.20 128
1888.30 139
1888.40 153
1888.50 169
1888.60 185
1888.70 199
1888.80 209
1888.90 214
1889.00 215
1889.10 212
1889.20 209
1889.30 206
1889.40 208
1889.50 213
1889.60 222
1889.70 232
1889.80 241
1889.90 246
1890.00 247
1890.10 243
1890.20 236
1890.30 226
1890.40 214
1890.49 199
1890.59 182
1890.69 160
1890.79 135
1890.89 107
1890.99 79
1891.09 53
1891.19 32
1891.29 18
1891.39 9
1891.49 4
1891.59 0
1891.69 0
1891.79 0
1891.89 0
1891.99 0
1892.09 0
1892.19 0
1892.29 0
1892.39 0
1892.49 16
1892.59 35
1892.69 53
1892.79 68
1892.89 80
1892.99 89
1893.09 98
1893.19 107
1893.29 116
1893.38 126
1893.48 136
1893.58 143
1893.68 148
1893.78 149
1893.88 148
1893.98 146
1894.08 143
1894.18 141
1894.28 141
1894.38 144
1894.48 148
1894.58 154
1894.68 159
1894.78 164
1894.88 167
1894.98 167
1895.08 164
1895.18 159
1895.28 152
1895.38 145
1895.48 138
1895.58 132
1895.68 128
1895.78 127
1895.88 129
1895.98 135
1896.08 144
1896.18 156
1896.28 169
1896.38 181
1896.48 190
1896.58 194
1896.68 194
1896.78 189
1896.88 179
1896.98 167
1897.08 152
1897.18 138
1897.28 123
1897.38 109
1897.47 97
1897.57 85
1897.67 75
1897.77 66
1897.87 57
1897.97 50
1898.07 43
1898.17 37
1898.27 32
1898.37 29
1898.47 27
1898.57 28
1898.67 29
1898.77 31
1898.87 32
1898.97 32
1899.07 31
1899.17 29
1899.27 28
1899.37 29
1899.47 35
1899.57 46
1899.67 60
1899.77 76
1899.87 92
1899.97 104
1900.07 111
1900.17 112
1900.27 108
1900.37 100
1900.47 89
1900.57 79
1900.67 69
1900.77 60
1900.87 52
1900.97 46
1901.07 39
1901.17 33
1901.27 27
1901.37 23
1901.47 19
1901.57 17
1901.67 16
1901.77 16
1901.87 16
1901.97 16
1902.07 16
1902.17 16
1902.27 16
1902.37 17
1902.47 19
1902.57 21
1902.67 25
1902.77 29
1902.87 32
1902.97 36
1903.07 37
1903.17 37
1903.27 35
1903.37 34
1903.47 34
1903.57 36
1903.67 42
1903.77 51
1903.87 61
1903.97 70
1904.07 77
1904.17 79
1904.27 77
1904.37 70
1904.47 61
1904.57 50
1904.67 40
1904.77 30
1904.87 22
1904.97 15
1905.07 9
1905.17 3
1905.27 0
1905.37 0
1905.47 0
1905.57 0
1905.67 0
1905.77 0
1905.87 0
1905.97 0
1906.07 5
1906.17 13
1906.27 21
1906.37 27
1906.47 34
1906.57 42
1906.67 53
1906.77 66
1906.87 82
1906.97 101
1907.07 120
1907.17 137
1907.27 149
1907.37 154
1907.47 150
1907.57 139
1907.67 122
1907.77 102
1907.87 82
1907.97 65
1908.07 54
1908.17 52
1908.27 57
1908.37 68
1908.47 83
1908.57 100
1908.67 115
1908.77 127
1908.87 135
1908.97 138
1909.07 136
1909.17 131
1909.27 122
1909.37 112
1909.47 101
1909.57 88
1909.67 74
1909.77 60
1909.87 48
1909.97 40
1910.07 39
1910.17 45
1910.27 59
1910.37 78
1910.47 101
1910.57 124
1910.67 145
1910.77 162
1910.87 176
1910.97 189
1911.07 204
1911.17 222
1911.27 242
1911.37 263
1911.47 281
1911.57 295
1911.67 302
1911.77 301
1911.87 293
1911.98 279
1912.08 261
1912.18 241
1912.28 220
1912.38 200
1912.48 182
1912.58 167
1912.68 155
1912.78 146
1912.88 139
1912.98 136
1913.08 134
1913.18 132
1913.28 130
1913.38 129
1913.48 129
1913.58 131
1913.68 136
1913.78 144
1913.88 153
1913.98 163
1914.08 170
1914.18 173
1914.28 171
1914.38 162
1914.48 148
1914.58 129
1914.68 107
1914.78 84
1914.88 62
1914.98 43
1915.08 29
1915.18 21
1915.28 21
1915.38 29
1915.48 43
1915.58 61
1915.68 81
1915.78 100
1915.88 114
1915.98 120
1916.09 118
1916.19 107
1916.29 88
1916.39 63
1916.49 36
1916.59 11
1916.69 0
1916.79 0
1916.89 0
1916.99 0
1917.09 0
1917.19 15
1917.29 27
1917.39 34
1917.49 33
1917.59 26
1917.69 14
1917.79 0
1917.89 0
1917.99 0
1918.09 0
1918.19 0
1918.29 0
1918.39 0
1918.49 16
1918.59 42
1918.69 68
1918.79 92
1918.89 110
1919.00 119
1919.10 118
1919.20 110
1919.30 97
1919.40 81
1919.50 66
1919.60 54
1919.70 45
1919.80 39
1919.90 36
1920.00 35
1920.10 38
1920.20 45
1920.30 57
1920.40 71
1920.50 86
1920.60 101
1920.70 111
1920.80 118
1920.90 120
1921.00 121
1921.10 123
1921.20 129
1921.30 138
1921.40 149
1921.51 162
1921.61 174
1921.71 184
1921.81 190
1921.91 191
1922.01 190
1922.11 187
1922.21 181
1922.31 173
1922.41 162
1922.51 149
1922.61 135
1922.71 124
1922.81 116
1922.91 115
1923.01 122
1923.11 136
1923.21 154
1923.31 170
1923.41 180
1923.51 182
1923.62 175
1923.72 162
1923.82 146
1923.92 134
1924.02 128
1924.12 133
1924.22 147
1924.32 168
1924.42 191
1924.52 212
1924.62 229
1924.72 238
1924.82 241
1924.92 239
1925.02 233
1925.12 227
1925.22 222
1925.32 220
1925.42 220
1925.53 223
1925.63 229
1925.73 237
1925.83 247
1925.93 257
1926.03 266
1926.13 273
1926.23 277
1926.33 277
1926.43 274
1926.53 269
1926.63 262
1926.73 257
1926.83 254
1926.93 254
1927.03 258
1927.13 266
1927.23 276
1927.34 288
1927.44 298
1927.54 306
1927.64 308
1927.74 306
1927.84 297
1927.94 283
1928.04 263
1928.14 239
1928.24 213
1928.34 188
1928.44 168
1928.54 153
1928.64 146
1928.74 149
1928.84 161
1928.95 178
1929.05 198
1929.15 217
1929.25 233
1929.35 245
1929.45 252
1929.55 254
1929.65 255
1929.75 254
1929.85 253
1929.95 249
1930.05 244
1930.15 235
1930.25 222
1930.35 205
1930.45 186
1930.56 166
1930.66 149
1930.76 135
1930.86 127
1930.96 125
1931.06 129
1931.16 136
1931.26 146
1931.36 156
1931.46 163
1931.56 168
1931.66 168
1931.76 164
1931.86 158
1931.97 149
1932.07 141
1932.17 133
1932.27 127
1932.37 122
1932.47 120
1932.57 120
1932.67 122
1932.77 126
1932.87 132
1932.97 138
1933.07 145
1933.17 151
1933.27 156
1933.38 160
1933.48 164
1933.58 167
1933.68 170
1933.78 173
1933.88 177
1933.98 180
1934.08 181
1934.18 179
1934.28 172
1934.38 162
1934.48 150
1934.58 138
1934.69 130
1934.79 127
1934.89 129
1934.99 135
1935.09 144
1935.19 152
1935.29 156
1935.39 153
1935.49 145
1935.59 130
1935.69 114
1935.79 97
1935.90 84
1936.00 75
1936.10 74
1936.20 79
1936.30 89
1936.40 101
1936.50 113
1936.60 122
1936.70 127
1936.80 129
1936.90 129
1937.00 128
1937.11 126
1937.21 127
1937.31 129
1937.41 134
1937.51 139
1937.61 146
1937.71 152
1937.81 159
1937.91 165
1938.01 169
1938.11 172
1938.21 174
1938.32 172
1938.42 166
1938.52 155
1938.62 139
1938.72 117
1938.82 92
1938.92 65
1939.02 40
1939.12 19
1939.22 3
1939.32 0
1939.43 0
1939.53 0
1939.63 0
1939.73 0
1939.83 0
1939.93 0
1940.03 0
1940.13 0
1940.23 11
1940.33 24
1940.43 37
1940.54 49
1940.64 59
1940.74 67
1940.84 74
1940.94 81
1941.04 87
1941.14 93
1941.24 101
1941.34 109
1941.44 120
1941.55 132
1941.65 146
1941.75 162
1941.85 178
1941.95 195
1942.05 211
1942.15 226
1942.25 238
1942.35 245
1942.45 248
1942.55 246
1942.66 240
1942.76 230
1942.86 216
1942.96 201
1943.06 184
1943.16 167
1943.26 151
1943.36 136
1943.46 125
1943.56 118
1943.67 118
1943.77 123
1943.87 134
1943.97 147
1944.07 162
1944.17 176
1944.27 188
1944.37 196
1944.47 200
1944.58 204
1944.68 207
1944.78 213
1944.88 220
1944.98 228
1945.08 237
1945.18 242
1945.28 244
1945.38 241
1945.48 233
1945.59 223
1945.69 210
1945.79 197
1945.89 185
1945.99 174
1946.09 165
1946.19 159
1946.29 156
1946.39 155
1946.50 156
1946.60 158
1946.70 160
1946.80 161
1946.90 161
1947.00 160
1947.10 161
1947.20 164
1947.30 170
1947.41 180
1947.51 190
1947.61 200
1947.71 206
1947.81 207
1947.91 202
1948.01 193
1948.11 182
1948.21 170
1948.32 161
1948.42 154
1948.52 150
1948.62 149
1948.72 149
1948.82 148
1948.92 146
1949.02 141
1949.12 134
1949.23 125
1949.33 115
1949.43 106
1949.53 99
1949.63 98
1949.73 101
1949.83 109
1949.93 120
1950.04 133
1950.14 145
1950.24 154
1950.34 158
1950.44 157
1950.54 152
1950.64 144
1950.74 135
1950.84 127
1950.95 122
1951.05 121
1951.15 125
1951.25 134
1951.35 145
1951.45 157
1951.55 164
1951.65 166
1951.76 159
1951.86 144
1951.96 123
1952.06 98
1952.16 74
1952.26 55
1952.36 41
1952.46 35
1952.57 36
1952.67 42
1952.77 52
1952.87 64
1952.97 77
1953.07 92
1953.17 106
1953.27 120
1953.38 132
1953.48 141
1953.58 147
1953.68 151
1953.78 153
1953.88 155
1953.98 157
1954.08 161
1954.19 167
1954.29 174
1954.39 181
1954.49 186
1954.59 186
1954.69 180
1954.79 167
1954.90 148
1955.00 123
1955.10 96
1955.20 71
1955.30 50
1955.40 35
1955.50 26
1955.60 24
1955.71 25
1955.81 28
1955.91 30
1956.01 31
1956.11 30
1956.21 28
1956.31 27
1956.42 25
1956.52 25
1956.62 25
1956.72 26
1956.82 26
1956.92 25
1957.02 22
1957.12 18
1957.23 11
1957.33 2
1957.43 0
1957.53 0
1957.63 0
1957.73 0
1957.83 0
1957.94 11
1958.04 27
1958.14 42
1958.24 52
1958.34 56
1958.44 53
1958.54 44
1958.65 33
1958.75 20
1958.85 10
1958.95 2
1959.05 0
1959.15 0
1959.25 0
1959.36 0
1959.46 0
1959.56 0
1959.66 0
1959.76 0
1959.86 0
1959.96 4
1960.07 18
1960.17 32
1960.27 45
1960.37 55
1960.47 62
1960.57 66
1960.67 68
1960.78 72
1960.88 79
1960.98 90
1961.08 104
1961.18 120
1961.28 134
1961.38 145
1961.49 150
1961.59 149
1961.69 143
1961.79 134
1961.89 123
1961.99 115
1962.10 112
1962.20 114
1962.30 122
1962.40 133
1962.50 145
1962.60 155
1962.70 161
1962.81 162
1962.91 159
1963.01 154
1963.11 150
1963.21 149
1963.31 152
1963.41 158
1963.52 166
1963.62 172
1963.72 172
1963.82 164
1963.92 146
1964.02 121
1964.13 92
1964.23 64
1964.33 41
1964.43 27
1964.53 21
1964.63 24
1964.73 32
1964.84 43
1964.94 55
1965.04 68
1965.14 80
1965.24 92
1965.34 103
1965.45 113
1965.55 122
1965.65 129
1965.75 131
1965.85 131
1965.95 128
1966.06 125
1966.16 122
1966.26 123
1966.36 127
1966.46 135
1966.56 147
1966.67 160
1966.77 173
1966.87 184
1966.97 194
1967.07 203
1967.17 210
1967.27 217
1967.38 223
1967.48 227
1967.58 230
1967.68 228
1967.78 224
1967.88 215
1967.99 204
1968.09 191
1968.19 176
1968.29 161
1968.39 146
1968.49 131
1968.60 117
1968.70 105
1968.80 96
1968.90 91
1969.00 93
1969.10 100
1969.21 113
1969.31 130
1969.41 148
1969.51 164
1969.61 177
1969.71 184
1969.82 186
1969.92 183
1970.02 179
1970.12 174
1970.22 171
1970.33 172
1970.43 177
1970.53 188
1970.63 202
1970.73 218
1970.83 234
1970.94 246
1971.04 253
1971.14 252
1971.24 244
1971.34 231
1971.44 215
1971.55 200
1971.65 187
1971.75 178
1971.85 174
1971.95 175
1972.05 181
1972.16 189
1972.26 199
1972.36 210
1972.46 221
1972.56 229
1972.67 233
1972.77 230
1972.87 222
1972.97 208
1973.07 190
1973.17 170
1973.28 152
1973.38 136
1973.48 123
1973.58 113
1973.68 108
1973.78 106
1973.89 108
1973.99 113
1974.09 120
1974.19 127
1974.29 135
1974.40 141
1974.50 145
1974.60 147
1974.70 148
1974.80 150
1974.90 154
1975.01 162
1975.11 174
1975.21 191
1975.31 211
1975.41 232
1975.52 254
1975.62 273
1975.72 289
1975.82 301
1975.92 308
1976.02 310
1976.13 307
1976.23 300
1976.33 289
1976.43 276
1976.53 261
1976.64 245
1976.74 230
1976.84 218
1976.94 210
1977.04 206
1977.15 208
1977.25 214
1977.35 223
1977.45 233
1977.55 243
1977.66 251
1977.76 254
1977.86 254
1977.96 250
1978.06 244
1978.16 234
1978.27 222
1978.37 209
1978.47 195
1978.57 181
1978.67 166
1978.78 150
1978.88 136
1978.98 122
1979.08 109
1979.18 98
1979.29 89
1979.39 81
1979.49 77
1979.59 75
1979.69 76
1979.80 79
1979.90 85
1980.00 92
1980.10 97
1980.20 101
1980.31 102
1980.41 99
1980.51 94
1980.61 86
1980.71 78
1980.82 69
1980.92 62
1981.02 55
1981.12 48
1981.22 41
1981.33 34
1981.43 28
1981.53 23
1981.63 22
1981.73 25
1981.84 33
1981.94 45
1982.04 59
1982.14 73
1982.24 86
1982.35 97
1982.45 106
1982.55 113
1982.65 119
1982.75 124
1982.86 127
1982.96 129
1983.06 127
1983.16 123
1983.26 118
1983.37 112
1983.47 109
1983.57 109
1983.67 113
1983.77 121
1983.88 130
1983.98 141
1984.08 153
1984.18 166
1984.28 180
1984.39 195
1984.49 208
1984.59 219
1984.69 227
1984.79 230
1984.90 229
1985.00 225
1985.10 219
1985.20 214
1985.30 210
1985.41 206
1985.51 201
1985.61 193
1985.71 182
1985.82 169
1985.92 154
1986.02 139
1986.12 126
1986.22 114
1986.33 103
1986.43 90
1986.53 75
1986.63 55
1986.73 33
1986.84 12
1986.94 0
1987.04 0
1987.14 0
1987.25 0
1987.35 0
1987.45 0
1987.55 0
1987.65 1
1987.76 4
1987.86 6
1987.96 9
1988.06 15
1988.16 24
1988.27 35
1988.37 48
1988.47 58
1988.57 66
1988.68 69
1988.78 67
1988.88 62
1988.98 55
1989.08 49
1989.19 45
1989.29 45
1989.39 46
1989.49 48
1989.60 50
1989.70 52
1989.80 51
1989.90 48
1990.00 45
1990.11 41
1990.21 38
1990.31 38
1990.41 40
1990.52 46
1990.62 54
1990.72 64
1990.82 73
1990.92 81
1991.03 86
1991.13 86
1991.23 83
1991.33 77
1991.44 69
1991.54 61
1991.64 55
1991.74 51
1991.84 48
1991.95 48
1992.05 49
1992.15 53
1992.25 59
1992.36 66
1992.46 75
1992.56 82
1992.66 86
1992.77 85
1992.87 77
1992.97 62
1993.07 42
1993.17 20
1993.28 0
1993.38 0
1993.48 0
1993.58 0
1993.69 0
1993.79 0
1993.89 0
1993.99 0
1994.10 7
1994.20 23
1994.30 35
1994.40 44
1994.50 50
1994.61 52
1994.71 53
1994.81 55
1994.91 58
1995.02 64
1995.12 71
1995.22 80
1995.32 86
1995.43 89
1995.53 88
1995.63 81
1995.73 73
1995.83 66
1995.94 65
1996.04 71
1996.14 85
1996.24 106
1996.35 129
1996.45 150
1996.55 167
1996.65 177
1996.76 181
1996.86 180
1996.96 176
1997.06 170
1997.17 162
1997.27 152
1997.37 138
1997.47 120
1997.58 100
1997.68 80
1997.78 64
1997.88 55
1997.99 55
1998.09 63
1998.19 77
1998.29 93
1998.39 109
1998.50 120
1998.60 128
1998.70 130
1998.80 130
1998.91 129
1999.01 128
1999.11 128
1999.21 128
1999.32 129
1999.42 130
1999.52 130
1999.62 129
1999.73 128
1999.83 127
1999.93 126
2000.03 128
2000.14 131
2000.24 137
2000.34 144
2000.44 150
2000.55 154
2000.65 154
2000.75 150
2000.85 142
2000.96 131
2001.06 121
2001.16 114
2001.26 113
2001.37 118
2001.47 128
2001.57 140
2001.67 152
2001.78 161
2001.88 164
2001.98 162
2002.08 158
2002.19 152
2002.29 146
2002.39 142
2002.49 139
2002.60 136
2002.70 132
2002.80 125
2002.90 117
2003.01 110
2003.11 105
2003.21 104
2003.31 107
2003.42 113
2003.52 119
2003.62 122
2003.73 120
2003.83 113
2003.93 101
2004.03 86
2004.14 70
2004.24 57
2004.34 46
2004.44 39
2004.55 35
2004.65 33
2004.75 32
2004.85 32
2004.96 30
2005.06 30
2005.16 30
2005.26 33
2005.37 40
2005.47 50
2005.57 64
2005.67 80
2005.78 98
2005.88 114
2005.98 127
2006.08 134
2006.19 134
2006.29 128
2006.39 117
2006.50 104
2006.60 91
2006.70 82
2006.80 78
2006.91 79
2007.01 83
2007.11 87
2007.21 88
2007.32 85
2007.42 77
2007.52 64
2007.62 49
2007.73 34
2007.83 21
2007.93 12
2008.04 7
2008.14 4
2008.24 4
2008.34 4
2008.45 3
2008.55 3
2008.65 2
2008.75 1
2008.86 1
2008.96 2
2009.06 3
2009.16 4
2009.27 5
2009.37 4
2009.47 4
2009.58 2
2009.68 0
2009.78 0
2009.88 0
2009.99 0
2010.09 0
2010.19 0
2010.29 0
2010.40 0
2010.50 6
2010.60 17
2010.71 29
2010.81 41
2010.91 53
2011.01 64
2011.12 74
2011.22 84
2011.32 92
2011.43 99
2011.53 106
2011.63 110
2011.73 113
2011.84 116
2011.94 120
2012.04 126
2012.14 137
2012.25 151
2012.35 167
2012.45 182
2012.56 193
2012.66 196
2012.76 191
2012.86 179
2012.97 161
2013.07 141
2013.17 122
2013.28 108
2013.38 98
2013.48 92
2013.58 89
2013.69 87
2013.79 86
2013.89 85
2014.00 84
2014.10 83
2014.20 83
2014.30 84
2014.41 85
2014.51 86
2014.61 86
2014.72 86
2014.82 84
2014.92 81
2015.02 76
2015.13 70
2015.23 63
2015.33 56
2015.44 52
2015.54 51
2015.64 54
2015.74 61
2015.85 72
2015.95 86
2016.05 100
2016.16 111
2016.26 118
2016.36 119
2016.46 114
2016.57 103
2016.67 88
2016.77 72
2016.88 56
2016.98 44
2017.08 35
2017.18 31
2017.29 31
2017.39 34
2017.49 41
2017.60 49
2017.70 57
2017.80 66
2017.90 75
2018.01 84
2018.11 92
2018.21 101
2018.32 110
2018.42 120
2018.52 130
2018.63 142
2018.73 153
2018.83 163
2018.93 173
2019.04 181
2019.14 186
2019.24 190
2019.35 189
2019.45 183
2019.55 171
2019.66 155
2019.76 134
2019.86 113
2019.96 94
2020.07 79
2020.17 72
2020.27 70
2020.38 74
2020.48 80
2020.58 84
2020.68 86
2020.79 84
2020.89 79
2020.99 72
2021.10 67
2021.20 64
2021.30 65
2021.41 69
2021.51 74
2021.61 79
2021.72 84
2021.82 86
2021.92 85
2022.02 82
2022.13 78
2022.23 73
2022.33 70
2022.44 68
2022.54 68
2022.64 72
2022.75 80
2022.85 89
2022.95 99
2023.05 107
2023.16 113
2023.26 114
2023.36 111
2023.47 104
2023.57 95
2023.67 85
2023.78 75
2023.88 66
2023.98 60
2024.09 55
2024.19 54
2024.29 55
2024.39 61
2024.50 72
2024.60 87
2024.70 106
2024.81 126
2024.91 147
2025.01 166
2025.12 182
2025.22 193
2025.32 199
2025.43 202
2025.53 204
2025.63 206
2025.74 211
2025.84 221
2025.94 236
2026.04 257
2026.15 279
2026.25 300
2026.35 315
2026.46 322
2026.56 319
2026.66 308
2026.77 290
2026.87 271
2026.97 255
2027.08 243
2027.18 237
2027.28 236
2027.39 236
2027.49 235
2027.59 232
2027.70 226
2027.80 218
2027.90 208
2028.00 201
2028.11 198
2028.21 200
2028.31 209
2028.42 222
2028.52 241
2028.62 263
2028.73 286
2028.83 309
2028.93 330
2029.04 346
2029.14 356
2029.24 359
2029.35 356
2029.45 346
2029.55 332
2029.66 315
2029.76 298
2029.86 283
2029.97 269
2030.07 256
2030.17 243
2030.28 228
2030.38 212
2030.48 193
2030.59 172
2030.69 151
2030.79 132
2030.90 119
2031.00 112
2031.10 113
2031.21 121
2031.31 135
2031.41 151
2031.51 167
2031.62 178
2031.72 183
2031.82 180
2031.93 169
2032.03 150
2032.13 127
2032.24 100
2032.34 73
2032.44 46
2032.55 21
2032.65 0
2032.75 0
2032.86 0
2032.96 0
2033.06 0
2033.17 0
2033.27 0
2033.37 0
2033.48 0
2033.58 5
2033.68 22
2033.79 42
2033.89 64
2033.99 87
2034.10 109
2034.20 129
2034.30 147
2034.41 164
2034.51 182
2034.61 201
2034.72 217
2034.82 229
2034.92 234
2035.03 228
2035.13 211
2035.23 185
2035.34 152
2035.44 117
2035.54 86
2035.65 62
2035.75 45
2035.85 36
2035.96 33
2036.06 36
2036.17 43
2036.27 53
2036.37 65
2036.48 78
2036.58 92
2036.68 106
2036.79 119
2036.89 130
2036.99 139
2037.10 146
2037.20 151
2037.30 155
2037.41 160
2037.51 167
2037.61 175
2037.72 184
2037.82 192
2037.92 198
2038.03 202
2038.13 204
2038.23 204
2038.34 202
2038.44 201
2038.54 198
2038.65 195
2038.75 192
2038.85 187
2038.96 181
2039.06 177
2039.16 174
2039.27 174
2039.37 178
2039.48 186
2039.58 197
2039.68 207
2039.79 216
2039.89 221
2039.99 223
2040.10 221
2040.20 216
2040.30 212
2040.41 212
2040.51 215
2040.61 223
2040.72 234
2040.82 245
2040.92 255
2041.03 260
2041.13 261
2041.23 259
2041.34 255
2041.44 251
2041.55 247
2041.65 244
2041.75 240
2041.86 236
2041.96 231
2042.06 223
2042.17 215
2042.27 209
2042.37 205
2042.48 206
2042.58 212
2042.68 223
2042.79 238
2042.89 254
2043.00 269
2043.10 279
2043.20 283
2043.31 278
2043.41 264
2043.51 244
2043.62 220
2043.72 195
2043.82 172
2043.93 152
2044.03 138
2044.13 127
2044.24 121
2044.34 117
2044.45 115
2044.55 113
2044.65 113
2044.76 113
2044.86 116
2044.96 120
2045.07 128
2045.17 138
2045.27 150
2045.38 163
2045.48 176
2045.59 188
2045.69 199
2045.79 208
2045.90 214
2046.00 217
2046.10 218
2046.21 214
2046.31 207
2046.41 196
2046.52 184
2046.62 170
2046.73 157
2046.83 147
2046.93 142
2047.04 140
2047.14 143
2047.24 149
2047.35 157
2047.45 164
2047.55 169
2047.66 174
2047.76 178
2047.87 182
2047.97 187
2048.07 195
2048.18 205
2048.28 215
2048.38 226
2048.49 234
2048.59 241
2048.70 249
2048.80 259
2048.90 275
2049.01 299
2049.11 330
2049.21 367
2049.32 404
2049.42 435
2049.53 455
2049.63 459
2049.73 447
2049.84 421
2049.94 384
2050.04 342
2050.15 300
2050.25 260
2050.36 228
2050.46 202
2050.56 185
2050.67 174
2050.77 170
2050.87 170
2050.98 171
2051.08 171
2051.19 167
2051.29 159
2051.39 149
2051.50 137
2051.60 128
2051.70 125
2051.81 128
2051.91 139
2052.02 156
2052.12 175
2052.22 194
2052.33 210
2052.43 223
2052.53 231
2052.64 236
2052.74 238
2052.85 239
2052.95 241
2053.05 243
2053.16 245
2053.26 249
2053.37 253
2053.47 256
2053.57 257
2053.68 254
2053.78 249
2053.88 239
2053.99 225
2054.09 209
2054.20 191
2054.30 172
2054.40 154
2054.51 138
2054.61 125
2054.72 115
2054.82 108
2054.92 102
2055.03 97
2055.13 90
2055.23 81
2055.34 70
2055.44 58
2055.55 46
2055.65 36
2055.75 29
2055.86 25
2055.96 25
2056.07 28
2056.17 36
2056.27 47
2056.38 60
2056.48 75
2056.59 90
2056.69 102
2056.79 110
2056.90 113
2057.00 113
2057.11 111
2057.21 109
2057.31 110
2057.42 113
2057.52 120
2057.62 129
2057.73 139
2057.83 148
2057.94 154
2058.04 159
2058.14 160
2058.25 159
2058.35 155
2058.46 148
2058.56 139
2058.66 128
2058.77 116
2058.87 105
2058.98 96
2059.08 88
2059.18 80
2059.29 70
2059.39 58
2059.50 42
2059.60 22
2059.70 1
2059.81 0
2059.91 0
2060.02 0
2060.12 0
2060.22 0
2060.33 0
2060.43 0
2060.54 1
2060.64 18
2060.74 35
2060.85 52
2060.95 67
2061.06 81
2061.16 92
2061.26 98
2061.37 100
2061.47 98
2061.58 95
2061.68 93
2061.78 96
2061.89 105
2061.99 120
2062.10 141
2062.20 165
2062.30 188
2062.41 208
2062.51 222
2062.62 231
2062.72 234
2062.83 235
2062.93 234
2063.03 235
2063.14 237
2063.24 240
2063.35 243
2063.45 245
2063.55 243
2063.66 237
2063.76 227
2063.87 216
2063.97 203
2064.07 190
2064.18 178
2064.28 167
2064.39 158
2064.49 150
2064.59 144
2064.70 140
2064.80 139
2064.91 142
2065.01 149
2065.12 160
2065.22 174
2065.32 189
2065.43 202
2065.53 210
2065.64 213
2065.74 211
2065.84 204
2065.95 193
2066.05 183
2066.16 173
2066.26 167
2066.37 166
2066.47 170
2066.57 178
2066.68 188
2066.78 199
2066.89 207
2066.99 210
2067.09 205
2067.20 193
2067.30 173
2067.41 148
2067.51 120
2067.62 92
2067.72 66
2067.82 45
2067.93 30
2068.03 21
2068.14 20
2068.24 27
2068.34 41
2068.45 62
2068.55 87
2068.66 114
2068.76 140
2068.87 160
2068.97 173
2069.07 179
2069.18 179
2069.28 177
2069.39 176
2069.49 177
2069.60 181
2069.70 187
2069.80 194
2069.91 197
2070.01 196
2070.12 192
2070.22 185
2070.33 178
2070.43 173
2070.53 171
2070.64 172
2070.74 176
2070.85 182
2070.95 187
2071.06 191
2071.16 191
2071.26 189
2071.37 185
2071.47 181
2071.58 179
2071.68 182
2071.79 191
2071.89 204
2071.99 221
2072.10 239
2072.20 256
2072.31 269
2072.41 277
2072.52 281
2072.62 281
2072.72 278
2072.83 272
2072.93 264
2073.04 254
2073.14 242
2073.25 230
2073.35 217
2073.45 205
2073.56 195
2073.66 188
2073.77 183
2073.87 179
2073.98 178
2074.08 176
2074.18 176
2074.29 175
2074.39 176
2074.50 178
2074.60 181
2074.71 186
2074.81 191
2074.92 196
2075.02 199
2075.12 200
2075.23 200
2075.33 199
2075.44 198
2075.54 197
2075.65 198
2075.75 200
2075.86 202
2075.96 204
2076.06 205
2076.17 207
2076.27 208
2076.38 211
2076.48 214
2076.59 218
2076.69 222
2076.79 225
2076.90 225
2077.00 223
2077.11 221
2077.21 218
2077.32 218
2077.42 222
2077.53 229
2077.63 238
2077.73 248
2077.84 255
2077.94 259
2078.05 258
2078.15 251
2078.26 241
2078.36 228
2078.47 214
2078.57 199
2078.67 186
2078.78 174
2078.88 164
2078.99 157
2079.09 152
2079.20 148
2079.30 145
2079.41 141
2079.51 135
2079.62 127
2079.72 116
2079.82 103
2079.93 90
2080.03 77
2080.14 66
2080.24 57
2080.35 51
2080.45 46
2080.56 43
2080.66 41
2080.76 40
2080.87 41
2080.97 43
2081.08 47
2081.18 51
2081.29 55
2081.39 55
2081.50 52
2081.60 45
2081.71 35
2081.81 23
2081.91 12
2082.02 4
2082.12 0
2082.23 0
2082.33 1
2082.44 6
2082.54 10
2082.65 13
2082.75 13
2082.86 10
2082.96 4
2083.07 0
2083.17 0
2083.27 0
2083.38 0
2083.48 0
2083.59 0
2083.69 7
2083.80 19
2083.90 32
2084.01 45
2084.11 60
2084.22 76
2084.32 94
2084.42 113
2084.53 132
2084.63 151
2084.74 168
2084.84 184
2084.95 196
2085.05 204
2085.16 208
2085.26 208
2085.37 205
2085.47 200
2085.58 193
2085.68 185
2085.79 175
2085.89 165
2085.99 153
2086.10 140
2086.20 128
2086.31 117
2086.41 109
2086.52 106
2086.62 108
2086.73 114
2086.83 125
2086.94 136
2087.04 147
2087.15 154
2087.25 155
2087.36 150
2087.46 140
2087.56 127
2087.67 113
2087.77 103
2087.88 99
2087.98 103
2088.09 113
2088.19 130
2088.30 148
2088.40 167
2088.51 182
2088.61 191
2088.72 194
2088.82 191
2088.93 182
2089.03 171
2089.14 158
2089.24 146
2089.34 137
2089.45 131
2089.55 130
2089.66 134
2089.76 143
2089.87 157
2089.97 173
2090.08 192
2090.18 211
2090.29 226
2090.39 237
2090.50 241
2090.60 236
2090.71 223
2090.81 203
2090.92 178
2091.02 151
2091.13 124
2091.23 100
2091.34 81
2091.44 66
2091.54 54
2091.65 45
2091.75 36
2091.86 27
2091.96 16
2092.07 5
2092.17 0
2092.28 0
2092.38 0
2092.49 0
2092.59 0
2092.70 0
2092.80 0
2092.91 0
2093.01 2
2093.12 11
2093.22 23
2093.33 37
2093.43 54
2093.54 73
2093.64 92
2093.75 108
2093.85 119
2093.96 126
2094.06 126
2094.17 123
2094.27 118
2094.38 112
2094.48 109
2094.59 107
2094.69 106
2094.79 106
2094.90 106
2095.00 106
2095.11 106
2095.21 108
2095.32 111
2095.42 118
2095.53 127
2095.63 139
2095.74 152
2095.84 165
2095.95 175
2096.05 182
2096.16 185
2096.26 185
2096.37 184
2096.47 182
2096.58 182
2096.68 183
2096.79 185
2096.89 186
2097.00 186
2097.10 183
2097.21 176
2097.31 166
2097.42 155
2097.52 142
2097.63 131
2097.73 120
2097.84 113
2097.94 107
2098.05 104
2098.15 103
2098.26 105
2098.36 109
2098.47 115
2098.57 122
2098.68 128
2098.78 134
2098.89 137
2098.99 138
2099.10 135
2099.20 131
2099.31 126
2099.41 121
2099.52 118
2099.62 116
2099.73 117
2099.83 121
2099.94 126
2100.04 133
2100.15 140
2100.25 146
2100.36 151
2100.46 153
2100.57 154
2100.67 153
2100.78 154
2100.88 157
2100.99 165
2101.09 177
2101.20 193
2101.30 210
2101.41 226
2101.51 238
2101.62 244
2101.72 244
2101.83 238
2101.93 227
2102.04 212
2102.14 194
2102.25 174
2102.35 151
2102.46 129
2102.56 106
2102.67 85
2102.77 68
2102.88 55
2102.98 49
2103.09 49
2103.19 54
2103.30 63
2103.40 73
2103.51 83
2103.61 89
2103.72 93
2103.82 95
2103.93 96
2104.03 100
2104.14 107
2104.24 120
2104.35 137
2104.45 157
2104.56 177
2104.67 194
2104.77 205
2104.88 209
2104.98 208
2105.09 201
2105.19 191
2105.30 180
2105.40 171
2105.51 166
2105.61 164
2105.72 166
2105.82 171
2105.93 177
2106.03 183
2106.14 189
2106.24 192
2106.35 194
2106.45 194
2106.56 192
2106.66 189
2106.77 183
2106.87 175
2106.98 165
2107.08 154
2107.19 143
2107.29 134
2107.40 129
2107.50 127
2107.61 130
2107.71 137
2107.82 146
2107.93 156
2108.03 165
2108.14 173
2108.24 179
2108.35 182
2108.45 183
2108.56 183
2108.66 184
2108.77 187
2108.87 194
2108.98 208
2109.08 227
2109.19 250
2109.29 273
2109.40 292
2109.50 303
2109.61 304
2109.71 295
2109.82 279
2109.92 259
2110.03 239
2110.14 223
2110.24 213
2110.35 209
2110.45 209
2110.56 211
2110.66 214
2110.77 216
2110.87 217
2110.98 218
2111.08 220
2111.19 222
2111.29 225
2111.40 228
2111.50 230
2111.61 229
2111.71 224
2111.82 216
2111.93 205
2112.03 191
2112.14 175
2112.24 159
2112.35 141
2112.45 123
2112.56 104
2112.66 85
2112.77 69
2112.87 56
2112.98 50
2113.08 52
2113.19 61
2113.29 78
2113.40 99
2113.50 120
2113.61 140
2113.72 156
2113.82 166
2113.93 172
2114.03 173
2114.14 170
2114.24 163
2114.35 153
2114.45 139
2114.56 122
2114.66 101
2114.77 77
2114.87 52
2114.98 28
2115.09 7
2115.19 0
2115.30 0
2115.40 0
2115.51 0
2115.61 0
2115.72 5
2115.82 15
2115.93 22
2116.03 24
2116.14 21
2116.24 13
2116.35 3
2116.46 0
2116.56 0
2116.67 0
2116.77 0
2116.88 15
2116.98 38
2117.09 64
2117.19 88
2117.30 105
2117.40 112
2117.51 110
2117.62 99
2117.72 83
2117.83 66
2117.93 52
2118.04 43
2118.14 40
2118.25 43
2118.35 50
2118.46 61
2118.56 74
2118.67 89
2118.78 106
2118.88 127
2118.99 150
2119.09 175
2119.20 200
2119.30 223
2119.41 241
2119.51 251
2119.62 253
2119.72 247
2119.83 233
2119.94 216
2120.04 197
2120.15 182
2120.25 173
2120.36 172
2120.46 177
2120.57 185
2120.67 194
2120.78 201
2120.89 201
2120.99 196
2121.10 184
2121.20 170
2121.31 154
2121.41 139
2121.52 126
2121.62 118
2121.73 113
2121.84 113
2121.94 115
2122.05 121
2122.15 127
2122.26 134
2122.36 141
2122.47 145
2122.57 147
2122.68 145
2122.79 140
2122.89 132
2123.00 121
2123.10 107
2123.21 92
2123.31 76
2123.42 62
2123.52 51
2123.63 45
2123.74 46
2123.84 51
2123.95 61
2124.05 74
2124.16 86
2124.26 97
2124.37 103
2124.48 103
2124.58 96
2124.69 81
2124.79 59
2124.90 31
2125.00 1
2125.11 0
2125.21 0
2125.32 0
2125.43 0
2125.53 0
2125.64 0
2125.74 0
2125.85 11
2125.95 28
2126.06 39
2126.17 47
2126.27 53
2126.38 59
2126.48 67
2126.59 77
2126.69 89
2126.80 102
2126.91 115
2127.01 127
2127.12 136
2127.22 142
2127.33 143
2127.43 142
2127.54 137
2127.64 131
2127.75 125
2127.86 121
2127.96 120
2128.07 124
2128.17 132
2128.28 143
2128.38 155
2128.49 166
2128.60 176
2128.70 182
2128.81 185
2128.91 185
2129.02 183
2129.12 180
2129.23 177
2129.34 173
2129.44 169
2129.55 165
2129.65 160
2129.76 156
2129.87 153
2129.97 153
2130.08 155
2130.18 158
2130.29 161
2130.39 162
2130.50 162
2130.61 160
2130.71 159
2130.82 158
2130.92 160
2131.03 165
2131.13 171
2131.24 177
2131.35 180
2131.45 178
2131.56 173
2131.66 165
2131.77 159
2131.87 156
2131.98 160
2132.09 171
2132.19 189
2132.30 211
2132.40 231
2132.51 245
2132.62 251
2132.72 247
2132.83 233
2132.93 212
2133.04 187
2133.14 161
2133.25 140
2133.36 124
2133.46 116
2133.57 115
2133.67 119
2133.78 127
2133.89 135
2133.99 142
2134.10 145
2134.20 143
2134.31 135
2134.41 123
2134.52 108
2134.63 92
2134.73 77
2134.84 64
2134.94 56
2135.05 52
2135.16 54
2135.26 61
2135.37 71
2135.47 85
2135.58 99
2135.69 113
2135.79 127
2135.90 139
2136.00 150
2136.11 159
2136.22 166
2136.32 168
2136.43 166
2136.53 158
2136.64 144
2136.74 123
2136.85 99
2136.96 73
2137.06 49
2137.17 29
2137.27 17
2137.38 14
2137.49 17
2137.59 24
2137.70 34
2137.80 42
2137.91 46
2138.02 44
2138.12 38
2138.23 29
2138.33 20
2138.44 14
2138.55 11
2138.65 12
2138.76 17
2138.86 23
2138.97 28
2139.08 31
2139.18 32
2139.29 32
2139.39 32
2139.50 36
2139.61 43
2139.71 54
2139.82 67
2139.92 80
2140.03 88
2140.14 88
2140.24 78
2140.35 60
2140.45 35
2140.56 7
2140.67 0
2140.77 0
2140.88 0
2140.98 0
2141.09 0
2141.20 0
2141.30 17
2141.41 31
2141.51 38
2141.62 38
2141.73 30
2141.83 18
2141.94 4
2142.04 0
2142.15 0
2142.26 0
2142.36 0
2142.47 0
2142.57 0
2142.68 12
2142.79 31
2142.89 49
2143.00 66
2143.10 80
2143.21 90
2143.32 97
2143.42 102
2143.53 107
2143.64 112
2143.74 116
2143.85 121
2143.95 124
2144.06 128
2144.17 132
2144.27 138
2144.38 144
2144.48 152
2144.59 160
2144.70 168
2144.80 173
2144.91 176
2145.01 175
2145.12 172
2145.23 168
2145.33 165
2145.44 165
2145.55 168
2145.65 175
2145.76 183
2145.86 192
2145.97 199
2146.08 204
2146.18 204
2146.29 201
2146.39 193
2146.50 181
2146.61 167
2146.71 151
2146.82 134
2146.93 116
2147.03 100
2147.14 84
2147.24 71
2147.35 59
2147.46 48
2147.56 39
2147.67 33
2147.78 29
2147.88 29
2147.99 31
2148.09 36
2148.20 43
2148.31 50
2148.41 57
2148.52 62
2148.62 67
2148.73 71
2148.84 75
2148.94 79
2149.05 83
2149.16 87
2149.26 91
2149.37 96
2149.47 101
2149.58 107
2149.69 116
2149.79 126
2149.90 139
2150.01 152
2150.11 165
2150.22 176
2150.32 185
2150.43 192
2150.54 196
2150.64 198
2150.75 200
2150.86 200
2150.96 199
2151.07 196
2151.17 191
2151.28 184
2151.39 173
2151.49 161
2151.60 147
2151.71 134
2151.81 123
2151.92 114
2152.03 106
2152.13 98
2152.24 90
2152.34 79
2152.45 66
2152.56 49
2152.66 31
2152.77 13
2152.88 0
2152.98 0
2153.09 0
2153.19 0
2153.30 0
2153.41 0
2153.51 3
2153.62 17
2153.73 32
2153.83 48
2153.94 63
2154.05 79
2154.15 94
2154.26 108
2154.36 121
2154.47 132
2154.58 140
2154.68 146
2154.79 149
2154.90 147
2155.00 142
2155.11 133
2155.22 120
2155.32 105
2155.43 88
2155.53 71
2155.64 56
2155.75 44
2155.85 37
2155.96 34
2156.07 35
2156.17 39
2156.28 44
2156.39 50
2156.49 55
2156.60 60
2156.70 64
2156.81 68
2156.92 72
2157.02 74
2157.13 74
2157.24 72
2157.34 67
2157.45 59
2157.56 48
2157.66 36
2157.77 25
2157.88 15
2157.98 10
2158.09 10
2158.20 14
2158.30 20
2158.41 27
2158.51 32
2158.62 33
2158.73 28
2158.83 19
2158.94 7
2159.05 0
2159.15 0
2159.26 0
2159.37 0
2159.47 0
2159.58 0
2159.69 0
2159.79 0
2159.90 9
2160.01 16
2160.11 22
2160.22 26
2160.32 29
2160.43 30
2160.54 30
2160.64 28
2160.75 24
2160.86 19
2160.96 13
2161.07 8
2161.18 4
2161.28 2
2161.39 3
2161.50 8
2161.60 15
2161.71 23
2161.82 33
2161.92 44
2162.03 55
2162.14 64
2162.24 70
2162.35 74
2162.46 73
2162.56 67
2162.67 55
2162.78 39
2162.88 20
2162.99 1
2163.09 0
2163.20 0
2163.31 0
2163.41 0
2163.52 0
2163.63 8
2163.73 26
2163.84 43
2163.95 56
2164.05 66
2164.16 72
2164.27 75
2164.37 75
2164.48 73
2164.59 69
2164.69 63
2164.80 56
2164.91 47
2165.01 38
2165.12 30
2165.23 26
2165.33 25
2165.44 27
2165.55 33
2165.65 41
2165.76 51
2165.87 59
2165.97 66
2166.08 71
2166.19 72
2166.29 72
2166.40 72
2166.51 73
2166.61 76
2166.72 80
2166.83 84
2166.93 87
2167.04 87
2167.15 82
2167.25 73
2167.36 61
2167.47 49
2167.57 38
2167.68 31
2167.79 27
2167.89 25
2168.00 24
2168.11 22
2168.21 19
2168.32 13
2168.43 6
2168.53 0
2168.64 0
2168.75 0
2168.85 0
2168.96 0
2169.07 0
2169.17 0
2169.28 0
2169.39 8
2169.49 26
2169.60 45
2169.71 62
2169.81 75
2169.92 84
2170.03 90
2170.13 93
2170.24 95
2170.35 99
2170.45 105
2170.56 113
2170.67 122
2170.78 132
2170.88 139
2170.99 143
2171.10 143
2171.20 138
2171.31 129
2171.42 118
2171.52 107
2171.63 99
2171.74 97
2171.84 102
2171.95 111
2172.06 125
2172.16 140
2172.27 153
2172.38 161
2172.48 165
2172.59 164
2172.70 160
2172.80 154
2172.91 149
2173.02 144
2173.12 139
2173.23 134
2173.34 127
2173.45 116
2173.55 103
2173.66 89
2173.77 74
2173.87 61
2173.98 51
2174.09 46
2174.19 45
2174.30 51
2174.41 60
2174.51 72
2174.62 85
2174.73 99
2174.83 110
2174.94 120
2175.05 128
2175.15 133
2175.26 138
2175.37 141
2175.48 143
2175.58 144
2175.69 142
2175.80 138
2175.90 133
2176.01 128
2176.12 125
2176.22 125
2176.33 129
2176.44 139
2176.54 152
2176.65 167
2176.76 181
2176.86 194
2176.97 203
2177.08 208
2177.19 207
2177.29 201
2177.40 189
2177.51 173
2177.61 153
2177.72 132
2177.83 112
2177.93 97
2178.04 87
2178.15 86
2178.26 91
2178.36 102
2178.47 115
2178.58 129
2178.68 138
2178.79 142
2178.90 139
2179.00 129
2179.11 113
2179.22 94
2179.32 75
2179.43 59
2179.54 47
2179.65 42
2179.75 41
2179.86 44
2179.97 49
2180.07 54
2180.18 57
2180.29 60
2180.39 61
2180.50 63
2180.61 66
2180.72 70
2180.82 75
2180.93 79
2181.04 81
2181.14 79
2181.25 73
2181.36 62
2181.46 47
2181.57 30
2181.68 12
2181.79 0
2181.89 0
2182.00 0
2182.11 0
2182.21 0
2182.32 0
2182.43 0
2182.54 0
2182.64 1
2182.75 10
2182.86 20
2182.96 32
2183.07 48
2183.18 66
2183.28 84
2183.39 101
2183.50 114
2183.61 124
2183.71 131
2183.82 138
2183.93 145
2184.03 154
2184.14 166
2184.25 177
2184.36 186
2184.46 190
2184.57 188
2184.68 179
2184.78 165
2184.89 147
2185.00 129
2185.11 112
2185.21 99
2185.32 91
2185.43 89
2185.53 91
2185.64 94
2185.75 97
2185.86 99
2185.96 100
2186.07 100
2186.18 100
2186.28 104
2186.39 111
2186.50 123
2186.61 136
2186.71 149
2186.82 160
2186.93 165
2187.03 165
2187.14 160
2187.25 151
2187.36 142
2187.46 134
2187.57 131
2187.68 134
2187.78 143
2187.89 156
2188.00 171
2188.11 186
2188.21 199
2188.32 208
2188.43 215
2188.53 219
2188.64 224
2188.75 232
2188.86 242
2188.96 255
2189.07 269
2189.18 280
2189.28 286
2189.39 286
2189.50 279
2189.61 267
2189.71 253
2189.82 240
2189.93 231
2190.04 226
2190.14 224
2190.25 225
2190.36 226
2190.46 227
2190.57 225
2190.68 221
2190.79 216
2190.89 212
2191.00 208
2191.11 206
2191.22 205
2191.32 203
2191.43 201
2191.54 197
2191.64 191
2191.75 182
2191.86 171
2191.97 162
2192.07 154
2192.18 149
2192.29 147
2192.40 148
2192.50 151
2192.61 156
2192.72 160
2192.82 165
2192.93 170
2193.04 174
2193.15 178
2193.25 182
2193.36 186
2193.47 191
2193.58 197
2193.68 203
2193.79 210
2193.90 216
2194.01 221
2194.11 223
2194.22 222
2194.33 216
2194.43 206
2194.54 194
2194.65 181
2194.76 167
2194.86 155
2194.97 144
2195.08 136
2195.19 129
2195.29 125
2195.40 123
2195.51 122
2195.62 123
2195.72 124
2195.83 124
2195.94 123
2196.04 119
2196.15 113
2196.26 106
2196.37 100
2196.47 95
2196.58 92
2196.69 92
2196.80 94
2196.90 99
2197.01 104
2197.12 109
2197.23 114
2197.33 118
2197.44 120
2197.55 121
2197.66 121
2197.76 122
2197.87 123
2197.98 125
2198.09 126
2198.19 127
2198.30 126
2198.41 123
2198.52 119
2198.62 115
2198.73 113
2198.84 115
2198.95 121
2199.05 131
2199.16 144
2199.27 156
2199.38 165
2199.48 169
2199.59 168
2199.70 160
2199.81 146
2199.91 127
2200.02 106
2200.13 82
2200.24 59
2200.34 38
2200.45 21
2200.56 9
2200.67 3
2200.77 5
2200.88 13
2200.99 26
2201.10 43
2201.20 61
2201.31 79
2201.42 94
2201.53 104
2201.63 110
2201.74 111
2201.85 108
2201.96 103
2202.06 97
2202.17 91
2202.28 85
2202.39 80
2202.49 74
2202.60 69
2202.71 63
2202.82 55
2202.92 45
2203.03 34
2203.14 20
2203.25 4
2203.35 0
2203.46 0
2203.57 0
2203.68 0
2203.78 0
2203.89 0
2204.00 0
2204.11 0
2204.21 20
2204.32 39
2204.43 55
2204.54 66
2204.64 72
2204.75 75
2204.86 74
2204.97 73
2205.07 71
2205.18 70
2205.29 71
2205.40 73
2205.51 78
2205.61 85
2205.72 94
2205.83 106
2205.94 121
2206.04 138
2206.15 155
2206.26 169
2206.37 178
2206.47 178
2206.58 170
2206.69 154
2206.80 131
2206.90 106
2207.01 83
2207.12 68
2207.23 62
2207.33 68
2207.44 85
2207.55 108
2207.66 134
2207.77 158
2207.87 175
2207.98 184
2208.09 185
2208.20 179
2208.30 170
2208.41 160
2208.52 152
2208.63 147
2208.73 144
2208.84 143
2208.95 142
2209.06 140
2209.17 136
2209.27 130
2209.38 122
2209.49 111
2209.60 100
2209.70 89
2209.81 77
2209.92 68
2210.03 59
2210.14 51
2210.24 43
2210.35 33
2210.46 22
2210.57 11
2210.67 3
2210.78 0
2210.89 3
2211.00 14
2211.10 32
2211.21 54
2211.32 76
2211.43 95
2211.54 108
2211.64 113
2211.75 112
2211.86 107
2211.97 100
2212.07 94
2212.18 90
2212.29 88
2212.40 88
2212.51 89
2212.61 90
2212.72 91
2212.83 91
2212.94 91
2213.04 91
2213.15 92
2213.26 94
2213.37 97
2213.48 99
2213.58 101
2213.69 100
2213.80 97
2213.91 91
2214.02 83
2214.12 73
2214.23 63
2214.34 55
2214.45 50
2214.55 48
2214.66 49
2214.77 54
2214.88 61
2214.99 69
2215.09 77
2215.20 83
2215.31 88
2215.42 90
2215.52 90
2215.63 87
2215.74 82
2215.85 74
2215.96 64
2216.06 52
2216.17 37
2216.28 19
2216.39 2
2216.50 0
2216.60 0
2216.71 0
2216.82 0
2216.93 0
2217.04 9
2217.14 32
2217.25 55
2217.36 75
2217.47 90
2217.57 98
2217.68 101
2217.79 100
2217.90 97
2218.01 93
2218.11 89
2218.22 85
2218.33 79
2218.44 71
2218.55 61
2218.65 52
2218.76 43
2218.87 36
2218.98 31
2219.09 29
2219.19 29
2219.30 31
2219.41 35
2219.52 38
2219.63 42
2219.73 44
2219.84 46
2219.95 47
2220.06 47
2220.17 46
2220.27 46
2220.38 47
2220.49 50
2220.60 53
2220.71 58
2220.81 63
2220.92 67
2221.03 70
2221.14 73
2221.25 74
2221.35 75
2221.46 76
2221.57 77
2221.68 78
2221.79 79
2221.89 82
2222.00 87
2222.11 95
2222.22 106
2222.33 118
2222.43 129
2222.54 137
2222.65 140
2222.76 139
2222.87 132
2222.97 122
2223.08 109
2223.19 96
2223.30 83
2223.41 71
2223.51 62
2223.62 55
2223.73 53
2223.84 56
2223.95 64
2224.05 77
2224.16 93
2224.27 107
2224.38 118
2224.49 125
2224.59 128
2224.70 128
2224.81 129
2224.92 133
2225.03 141
2225.14 153
2225.24 165
2225.35 177
2225.46 185
2225.57 190
2225.68 192
2225.78 192
2225.89 191
2226.00 189
2226.11 185
2226.22 178
2226.32 169
2226.43 157
2226.54 143
2226.65 130
2226.76 120
2226.86 114
2226.97 113
2227.08 115
2227.19 119
2227.30 121
2227.41 121
2227.51 118
2227.62 113
2227.73 108
2227.84 106
2227.95 106
2228.05 109
2228.16 113
2228.27 115
2228.38 112
2228.49 104
2228.60 90
2228.70 72
2228.81 51
2228.92 30
2229.03 11
2229.14 0
2229.24 0
2229.35 0
2229.46 0
2229.57 0
2229.68 0
2229.79 0
2229.89 0
2230.00 1
2230.11 15
2230.22 28
2230.33 40
2230.43 52
2230.54 64
2230.65 78
2230.76 92
2230.87 107
2230.98 121
2231.08 134
2231.19 144
2231.30 152
2231.41 157
2231.52 161
2231.63 164
2231.73 167
2231.84 169
2231.95 171
2232.06 172
2232.17 171
2232.28 167
2232.38 159
2232.49 147
2232.60 133
2232.71 117
2232.82 102
2232.92 90
2233.03 83
2233.14 83
2233.25 89
2233.36 103
2233.47 120
2233.57 139
2233.68 158
2233.79 174
2233.90 187
2234.01 196
2234.12 200
2234.22 199
2234.33 192
2234.44 180
2234.55 163
2234.66 141
2234.77 115
2234.87 88
2234.98 61
2235.09 38
2235.20 19
2235.31 6
2235.42 0
2235.52 0
2235.63 0
2235.74 7
2235.85 17
2235.96 30
2236.07 45
2236.17 64
2236.28 86
2236.39 111
2236.50 138
2236.61 166
2236.72 192
2236.82 213
2236.93 227
2237.04 233
2237.15 230
2237.26 221
2237.37 208
2237.48 191
2237.58 175
2237.69 159
2237.80 145
2237.91 132
2238.02 119
2238.13 108
2238.23 97
2238.34 87
2238.45 76
2238.56 66
2238.67 56
2238.78 44
2238.88 32
2238.99 18
2239.10 3
2239.21 0
2239.32 0
2239.43 0
2239.54 0
2239.64 0
2239.75 0
2239.86 0
2239.97 0
2240.08 3
2240.19 14
2240.29 24
2240.40 33
2240.51 43
2240.62 52
2240.73 61
2240.84 70
2240.95 78
2241.05 87
2241.16 97
2241.27 110
2241.38 126
2241.49 146
2241.60 169
2241.70 190
2241.81 208
2241.92 219
2242.03 220
2242.14 214
2242.25 200
2242.36 184
2242.46 169
2242.57 159
2242.68 153
2242.79 153
2242.90 158
2243.01 165
2243.12 173
2243.22 181
2243.33 187
2243.44 192
2243.55 196
2243.66 198
2243.77 198
2243.87 197
2243.98 194
2244.09 192
2244.20 190
2244.31 188
2244.42 188
2244.53 187
2244.63 187
2244.74 185
2244.85 181
2244.96 175
2245.07 168
2245.18 160
2245.29 153
2245.39 146
2245.50 142
2245.61 141
2245.72 140
2245.83 140
2245.94 140
2246.05 139
2246.16 137
2246.26 135
2246.37 133
2246.48 130
2246.59 127
2246.70 123
2246.81 117
2246.92 110
2247.02 103
2247.13 97
2247.24 93
2247.35 94
2247.46 98
2247.57 104
2247.68 112
2247.78 118
2247.89 120
2248.00 118
2248.11 112
2248.22 104
2248.33 95
2248.44 88
2248.55 83
2248.65 83
2248.76 87
2248.87 94
2248.98 103
2249.09 111
2249.20 117
2249.31 118
2249.41 114
2249.52 104
2249.63 89
2249.74 71
2249.85 52
2249.96 35
2250.07 22
2250.18 16
2250.28 17
2250.39 23
2250.50 33
2250.61 45
2250.72 55
2250.83 61
2250.94 61
2251.04 55
2251.15 43
2251.26 28
2251.37 11
2251.48 0
2251.59 0
2251.70 0
2251.81 0
2251.91 0
2252.02 9
2252.13 16
2252.24 17
2252.35 12
2252.46 3
2252.57 0
2252.68 0
2252.78 0
2252.89 7
2253.00 33
2253.11 67
2253.22 107
2253.33 148
2253.44 185
2253.55 216
2253.66 239
2253.76 254
2253.87 261
2253.98 262
2254.09 257
2254.20 248
2254.31 235
2254.42 217
2254.53 194
2254.63 165
2254.74 131
2254.85 94
2254.96 56
2255.07 21
2255.18 0
2255.29 0
2255.40 0
2255.50 0
2255.61 0
2255.72 0
2255.83 0
2255.94 2
2256.05 10
2256.16 17
2256.27 24
2256.38 32
2256.48 41
2256.59 51
2256.70 63
2256.81 77
2256.92 92
2257.03 108
2257.14 124
2257.25 142
2257.36 159
2257.46 176
2257.57 191
2257.68 204
2257.79 214
2257.90 221
2258.01 224
2258.12 220
2258.23 212
2258.34 198
2258.44 181
2258.55 160
2258.66 139
2258.77 119
2258.88 104
2258.99 93
2259.10 88
2259.21 89
2259.32 95
2259.42 105
2259.53 117
2259.64 129
2259.75 139
2259.86 147
2259.97 152
2260.08 155
2260.19 154
2260.30 151
2260.40 146
2260.51 140
2260.62 133
2260.73 126
2260.84 120
2260.95 116
2261.06 114
2261.17 114
2261.28 114
2261.39 113
2261.49 111
2261.60 107
2261.71 100
2261.82 92
2261.93 83
2262.04 73
2262.15 65
2262.26 61
2262.37 61
2262.48 66
2262.58 75
2262.69 86
2262.80 96
2262.91 103
2263.02 102
2263.13 94
2263.24 79
2263.35 60
2263.46 39
2263.57 21
2263.67 10
2263.78 8
2263.89 14
2264.00 27
2264.11 45
2264.22 65
2264.33 85
2264.44 105
2264.55 122
2264.66 138
2264.77 152
2264.87 164
2264.98 171
2265.09 173
2265.20 170
2265.31 161
2265.42 148
2265.53 134
2265.64 119
2265.75 107
2265.86 97
2265.96 90
2266.07 83
2266.18 76
2266.29 69
2266.40 62
2266.51 55
2266.62 49
2266.73 46
2266.84 44
2266.95 43
2267.06 41
2267.16 38
2267.27 32
2267.38 24
2267.49 14
2267.60 5
2267.71 0
2267.82 0
2267.93 0
2268.04 0
2268.15 6
2268.26 17
2268.37 31
2268.47 45
2268.58 61
2268.69 76
2268.80 90
2268.91 102
2269.02 108
2269.13 110
2269.24 106
2269.35 99
2269.46 90
2269.57 80
2269.68 70
2269.78 63
2269.89 57
2270.00 51
2270.11 44
2270.22 36
2270.33 28
2270.44 19
2270.55 11
2270.66 3
2270.77 0
2270.88 0
2270.99 0
2271.09 0
2271.20 0
2271.31 4
2271.42 22
2271.53 45
2271.64 68
2271.75 87
2271.86 98
2271.97 99
2272.08 90
2272.19 73
2272.30 54
2272.41 37
2272.51 26
2272.62 22
2272.73 24
2272.84 30
2272.95 37
2273.06 40
2273.17 40
2273.28 36
2273.39 29
2273.50 22
2273.61 16
2273.72 12
2273.83 13
2273.94 17
2274.04 23
2274.15 30
2274.26 37
2274.37 42
2274.48 44
2274.59 43
2274.70 38
2274.81 29
2274.92 18
2275.03 6
2275.14 0
2275.25 0
2275.36 0
2275.47 0
2275.57 0
2275.68 0
2275.79 0
2275.90 0
2276.01 13
2276.12 32
2276.23 48
2276.34 61
2276.45 69
2276.56 71
2276.67 68
2276.78 63
2276.89 57
2277.00 53
2277.11 51
2277.21 54
2277.32 62
2277.43 73
2277.54 87
2277.65 101
2277.76 115
2277.87 127
2277.98 136
2278.09 143
2278.20 148
2278.31 154
2278.42 161
2278.53 170
2278.64 181
2278.75 193
2278.86 206
2278.96 220
2279.07 234
2279.18 249
2279.29 266
2279.40 283
2279.51 300
2279.62 314
2279.73 324
2279.84 328
2279.95 326
2280.06 319
2280.17 307
2280.28 292
2280.39 275
2280.50 257
2280.61 238
2280.72 218
2280.82 199
2280.93 181
2281.04 164
2281.15 149
2281.26 135
2281.37 124
2281.48 114
2281.59 103
2281.70 92
2281.81 81
2281.92 72
2282.03 64
2282.14 60
2282.25 61
2282.36 68
2282.47 80
2282.58 97
2282.69 116
2282.80 136
2282.90 154
2283.01 168
2283.12 176
2283.23 178
2283.34 174
2283.45 167
2283.56 158
2283.67 151
2283.78 146
2283.89 145
2284.00 147
2284.11 152
2284.22 157
2284.33 160
2284.44 158
2284.55 150
2284.66 136
2284.77 115
2284.88 90
2284.99 63
2285.09 40
2285.20 24
2285.31 16
2285.42 18
2285.53 28
2285.64 44
2285.75 62
2285.86 80
2285.97 97
2286.08 111
2286.19 123
2286.30 134
2286.41 145
2286.52 154
2286.63 161
2286.74 165
2286.85 164
2286.96 159
2287.07 150
2287.18 138
2287.29 127
2287.40 117
2287.51 112
2287.62 110
2287.72 112
2287.83 117
2287.94 123
2288.05 129
2288.16 134
2288.27 137
2288.38 137
2288.49 135
2288.60 130
2288.71 121
2288.82 109
2288.93 93
2289.04 75
2289.15 56
2289.26 39
2289.37 25
2289.48 15
2289.59 10
2289.70 9
2289.81 11
2289.92 13
2290.03 16
2290.14 20
2290.25 26
2290.36 35
2290.47 48
2290.58 62
2290.69 76
2290.79 87
2290.90 92
2291.01 92
2291.12 87
2291.23 80
2291.34 75
2291.45 76
2291.56 82
2291.67 94
2291.78 109
2291.89 123
2292.00 131
2292.11 133
2292.22 128
2292.33 117
2292.44 103
2292.55 90
2292.66 80
2292.77 75
2292.88 75
2292.99 80
2293.10 89
2293.21 100
2293.32 113
2293.43 124
2293.54 134
2293.65 140
2293.76 142
2293.87 138
2293.98 131
2294.09 119
2294.20 105
2294.31 91
2294.42 77
2294.53 65
2294.64 57
2294.74 53
2294.85 55
2294.96 62
2295.07 76
2295.18 94
2295.29 114
2295.40 133
2295.51 148
2295.62 155
2295.73 155
2295.84 147
2295.95 134
2296.06 118
2296.17 103
2296.28 92
2296.39 83
2296.50 78
2296.61 75
2296.72 73
2296.83 69
2296.94 63
2297.05 56
2297.16 47
2297.27 39
2297.38 32
2297.49 27
2297.60 24
2297.71 25
2297.82 30
2297.93 39
2298.04 54
2298.15 74
2298.26 98
2298.37 125
2298.48 151
2298.59 171
2298.70 182
2298.81 181
2298.92 169
2299.03 148
2299.14 122
2299.25 94
2299.36 68
2299.47 46
2299.58 28
2299.69 14
2299.80 2
2299.91 0
2300.02 0
2300.13 0
2300.24 0
2300.35 0
2300.46 0
2300.57 0
2300.68 2
2300.79 9
2300.90 13
2301.01 16
2301.12 16
2301.23 15
2301.34 11
2301.45 5
2301.56 0
2301.67 0
2301.78 0
2301.89 0
2302.00 0
2302.11 0
2302.22 0
2302.33 6
2302.44 29
2302.55 56
2302.66 82
2302.77 106
2302.88 124
2302.99 137
2303.10 146
2303.21 152
2303.32 157
2303.43 163
2303.54 171
2303.65 180
2303.76 189
2303.87 196
2303.98 201
2304.09 202
2304.20 200
2304.31 193
2304.42 184
2304.53 173
2304.64 164
2304.75 157
2304.86 154
2304.97 158
2305.08 168
2305.19 184
2305.30 202
2305.41 219
2305.52 233
2305.63 242
2305.74 246
2305.85 244
2305.96 241
2306.07 240
2306.18 244
2306.29 256
2306.40 278
2306.51 307
2306.62 340
2306.73 374
2306.84 403
2306.95 426
2307.06 441
2307.17 449
2307.28 453
2307.39 453
2307.50 451
2307.61 447
2307.72 438
2307.83 426
2307.94 409
2308.05 390
2308.16 371
2308.27 354
2308.38 343
2308.49 338
2308.60 340
2308.71 346
2308.82 356
2308.93 367
2309.04 378
2309.15 386
2309.26 389
2309.37 388
2309.48 381
2309.59 368
2309.70 349
2309.81 325
2309.92 299
2310.03 270
2310.14 242
2310.25 216
2310.36 193
2310.47 176
2310.58 166
2310.69 163
2310.80 167
2310.91 176
2311.02 190
2311.13 206
2311.24 222
2311.35 236
2311.46 246
2311.57 250
2311.68 249
2311.79 241
2311.90 227
2312.01 209
2312.12 188
2312.23 167
2312.34 147
2312.45 131
2312.56 121
2312.67 117
2312.78 119
2312.89 124
2313.00 131
2313.11 135
2313.22 134
2313.33 127
2313.44 116
2313.56 103
2313.67 92
2313.78 87
2313.89 88
2314.00 95
2314.11 107
2314.22 118
2314.33 125
2314.44 125
2314.55 118
2314.66 103
2314.77 85
2314.88 64
2314.99 45
2315.10 30
2315.21 21
2315.32 17
2315.43 20
2315.54 28
2315.65 40
2315.76 54
2315.87 68
2315.98 83
2316.09 96
2316.20 109
2316.31 119
2316.42 126
2316.53 130
2316.64 131
2316.75 130
2316.86 126
2316.97 123
2317.08 121
2317.19 123
2317.30 130
2317.41 140
2317.52 153
2317.64 167
2317.75 182
2317.86 195
2317.97 208
2318.08 219
2318.19 229
2318.30 236
2318.41 241
2318.52 243
2318.63 241
2318.74 236
2318.85 230
2318.96 225
2319.07 225
2319.18 228
2319.29 236
2319.40 247
2319.51 259
2319.62 269
2319.73 274
2319.84 273
2319.95 265
2320.06 253
2320.17 237
2320.28 221
2320.39 208
2320.50 200
2320.61 199
2320.73 205
2320.84 215
2320.95 228
2321.06 242
2321.17 256
2321.28 268
2321.39 277
2321.50 285
2321.61 292
2321.72 297
2321.83 300
2321.94 300
2322.05 297
2322.16 292
2322.27 286
2322.38 280
2322.49 278
2322.60 280
2322.71 287
2322.82 297
2322.93 305
2323.04 312
2323.15 313
2323.27 311
2323.38 304
2323.49 296
2323.60 288
2323.71 281
2323.82 274
2323.93 265
2324.04 251
2324.15 232
2324.26 206
2324.37 175
2324.48 141
2324.59 107
2324.70 75
2324.81 49
2324.92 29
2325.03 16
2325.14 10
2325.25 11
2325.36 18
2325.47 31
2325.59 48
2325.70 69
2325.81 95
2325.92 125
2326.03 158
2326.14 192
2326.25 223
2326.36 249
2326.47 267
2326.58 274
2326.69 272
2326.80 261
2326.91 246
2327.02 229
2327.13 213
2327.24 199
2327.35 186
2327.46 173
2327.57 158
2327.69 140
2327.80 119
2327.91 95
2328.02 72
2328.13 51
2328.24 37
2328.35 28
2328.46 26
2328.57 28
2328.68 33
2328.79 39
2328.90 42
2329.01 41
2329.12 37
2329.23 31
2329.34 25
2329.45 21
2329.57 23
2329.68 31
2329.79 48
2329.90 72
2330.01 100
2330.12 129
2330.23 155
2330.34 174
2330.45 184
2330.56 183
2330.67 172
2330.78 152
2330.89 127
2331.00 99
2331.11 72
2331.22 48
2331.34 31
2331.45 19
2331.56 13
2331.67 12
2331.78 15
2331.89 20
2332.00 24
2332.11 27
2332.22 27
2332.33 23
2332.44 17
2332.55 7
2332.66 0
2332.77 0
2332.88 0
2333.00 0
2333.11 0
2333.22 0
2333.33 0
2333.44 15
2333.55 47
2333.66 82
2333.77 116
2333.88 147
2333.99 174
2334.10 197
2334.21 215
2334.32 229
2334.43 239
2334.55 247
2334.66 253
2334.77 256
2334.88 256
2334.99 255
2335.10 254
2335.21 252
2335.32 251
2335.43 249
2335.54 246
2335.65 241
2335.76 233
2335.87 222
2335.98 209
2336.10 198
2336.21 191
2336.32 191
2336.43 198
2336.54 213
2336.65 233
2336.76 254
2336.87 273
2336.98 286
2337.09 292
2337.20 291
2337.31 285
2337.43 274
2337.54 262
2337.65 251
2337.76 241
2337.87 236
2337.98 234
2338.09 235
2338.20 237
2338.31 237
2338.42 233
2338.53 223
2338.64 208
2338.75 190
2338.87 171
2338.98 157
2339.09 151
2339.20 155
2339.31 169
2339.42 191
2339.53 218
2339.64 247
2339.75 277
2339.86 306
2339.97 334
2340.08 363
2340.20 390
2340.31 415
2340.42 437
2340.53 453
2340.64 463
2340.75 467
2340.86 465
2340.97 458
2341.08 450
2341.19 440
2341.30 431
2341.42 421
2341.53 413
2341.64 406
2341.75 400
2341.86 396
2341.97 396
2342.08 399
2342.19 406
2342.30 415
2342.41 425
2342.52 434
2342.64 440
2342.75 441
2342.86 438
2342.97 429
2343.08 416
2343.19 399
2343.30 379
2343.41 357
2343.52 333
2343.63 309
2343.74 287
2343.86 267
2343.97 252
2344.08 242
2344.19 236
2344.30 233
2344.41 232
2344.52 231
2344.63 228
2344.74 223
2344.85 217
2344.97 212
2345.08 211
2345.19 214
2345.30 222
2345.41 235
2345.52 252
2345.63 273
2345.74 295
2345.85 318
2345.96 340
2346.07 361
2346.19 380
2346.30 397
2346.41 411
2346.52 421
2346.63 427
2346.74 430
2346.85 428
2346.96 423
2347.07 415
2347.19 404
2347.30 391
2347.41 376
2347.52 359
2347.63 340
2347.74 320
2347.85 298
2347.96 276
2348.07 252
2348.18 227
2348.30 201
2348.41 174
2348.52 145
2348.63 116
2348.74 88
2348.85 62
2348.96 40
2349.07 24
2349.18 15
2349.29 15
2349.41 21
2349.52 33
2349.63 48
2349.74 64
2349.85 81
2349.96 96
2350.07 111
2350.18 127
2350.29 145
2350.41 166
2350.52 188
2350.63 210
2350.74 230
2350.85 243
2350.96 249
2351.07 247
2351.18 237
2351.29 225
2351.41 211
2351.52 199
2351.63 192
2351.74 191
2351.85 198
2351.96 211
2352.07 229
2352.18 252
2352.29 277
2352.41 303
2352.52 328
2352.63 349
2352.74 366
2352.85 379
2352.96 387
2353.07 391
2353.18 391
2353.30 389
2353.41 385
2353.52 380
2353.63 373
2353.74 364
2353.85 354
2353.96 345
2354.07 335
2354.18 326
2354.30 318
2354.41 313
2354.52 311
2354.63 312
2354.74 315
2354.85 318
2354.96 318
2355.07 315
2355.19 306
2355.30 290
2355.41 271
2355.52 250
2355.63 231
2355.74 217
2355.85 209
2355.96 206
2356.08 205
2356.19 206
2356.30 204
2356.41 201
2356.52 195
2356.63 190
2356.74 185
2356.85 183
2356.97 182
2357.08 183
2357.19 184
2357.30 184
2357.41 184
2357.52 185
2357.63 189
2357.74 197
2357.86 208
2357.97 223
2358.08 239
2358.19 253
2358.30 264
2358.41 270
2358.52 273
2358.63 273
2358.75 271
2358.86 270
2358.97 270
2359.08 272
2359.19 273
2359.30 274
2359.41 273
2359.52 271
2359.64 266
2359.75 260
2359.86 252
2359.97 244
2360.08 234
2360.19 224
2360.30 215
2360.42 206
2360.53 200
2360.64 197
2360.75 197
2360.86 200
2360.97 206
2361.08 213
2361.19 218
2361.31 219
2361.42 216
2361.53 208
2361.64 194
2361.75 176
2361.86 155
2361.97 135
2362.09 115
2362.20 99
2362.31 87
2362.42 81
2362.53 79
2362.64 82
2362.75 89
2362.87 98
2362.98 109
2363.09 119
2363.20 127
2363.31 135
2363.42 141
2363.53 146
2363.65 149
2363.76 152
2363.87 154
2363.98 156
2364.09 156
2364.20 155
2364.31 153
2364.43 152
2364.54 151
2364.65 151
2364.76 152
2364.87 155
2364.98 157
2365.09 159
2365.21 160
2365.32 158
2365.43 153
2365.54 147
2365.65 139
2365.76 131
2365.87 123
2365.99 118
2366.10 115
2366.21 116
2366.32 120
2366.43 128
2366.54 137
2366.65 148
2366.77 159
2366.88 171
2366.99 182
2367.10 192
2367.21 201
2367.32 208
2367.44 212
2367.55 212
2367.66 208
2367.77 200
2367.88 187
2367.99 171
2368.10 155
2368.22 139
2368.33 127
2368.44 118
2368.55 115
2368.66 115
2368.77 117
2368.88 121
2369.00 125
2369.11 129
2369.22 132
2369.33 135
2369.44 139
2369.55 143
2369.67 148
2369.78 153
2369.89 158
2370.00 163
2370.11 167
2370.22 169
2370.33 170
2370.45 169
2370.56 164
2370.67 156
2370.78 146
2370.89 134
2371.00 123
2371.12 115
2371.23 110
2371.34 108
2371.45 108
2371.56 109
2371.67 109
2371.79 107
2371.90 102
2372.01 95
2372.12 86
2372.23 77
2372.34 66
2372.46 54
2372.57 40
2372.68 26
2372.79 11
2372.90 0
2373.01 0
2373.13 0
2373.24 0
2373.35 0
2373.46 0
2373.57 0
2373.68 0
2373.79 0
2373.91 6
2374.02 17
2374.13 29
2374.24 40
2374.35 50
2374.46 61
2374.58 75
2374.69 92
2374.80 114
2374.91 139
2375.02 165
2375.13 188
2375.25 206
2375.36 216
2375.47 218
2375.58 215
2375.69 209
2375.81 202
2375.92 195
2376.03 189
2376.14 182
2376.25 172
2376.36 158
2376.48 140
2376.59 120
2376.70 99
2376.81 82
2376.92 69
2377.03 62
2377.15 61
2377.26 65
2377.37 73
2377.48 83
2377.59 94
2377.70 107
2377.82 119
2377.93 128
2378.04 135
2378.15 135
2378.26 130
2378.37 121
2378.49 110
2378.60 102
2378.71 101
2378.82 109
2378.93 126
2379.05 149
2379.16 175
2379.27 197
2379.38 213
2379.49 219
2379.60 216
2379.72 206
2379.83 195
2379.94 186
2380.05 181
2380.16 183
2380.28 190
2380.39 201
2380.50 214
2380.61 225
2380.72 233
2380.83 236
2380.95 234
2381.06 226
2381.17 216
2381.28 202
2381.39 188
2381.51 174
2381.62 162
2381.73 151
2381.84 143
2381.95 140
2382.06 142
2382.18 151
2382.29 166
2382.40 187
2382.51 211
2382.62 236
2382.74 261
2382.85 284
2382.96 303
2383.07 319
2383.18 330
2383.29 336
2383.41 336
2383.52 330
2383.63 316
2383.74 296
2383.85 272
2383.97 247
2384.08 224
2384.19 204
2384.30 190
2384.41 178
2384.53 169
2384.64 159
2384.75 149
2384.86 137
2384.97 125
2385.09 115
2385.20 108
2385.31 104
2385.42 101
2385.53 98
2385.64 90
2385.76 78
2385.87 60
2385.98 39
2386.09 15
2386.20 0
2386.32 0
2386.43 0
2386.54 0
2386.65 0
2386.76 0
2386.88 0
2386.99 0
2387.10 2
2387.21 23
2387.32 45
2387.44 67
2387.55 89
2387.66 109
2387.77 126
2387.88 138
2388.00 146
2388.11 149
2388.22 147
2388.33 142
2388.44 135
2388.56 128
2388.67 121
2388.78 115
2388.89 111
2389.00 110
2389.12 113
2389.23 118
2389.34 126
2389.45 135
2389.56 142
2389.68 147
2389.79 147
2389.90 143
2390.01 135
2390.12 127
2390.24 120
2390.35 117
2390.46 119
2390.57 126
2390.68 136
2390.80 148
2390.91 158
2391.02 167
2391.13 171
2391.24 171
2391.36 168
2391.47 161
2391.58 153
2391.69 146
2391.81 140
2391.92 137
2392.03 137
2392.14 139
2392.25 143
2392.37 145
2392.48 146
2392.59 145
2392.70 142
2392.81 138
2392.93 133
2393.04 128
2393.15 124
2393.26 120
2393.37 117
2393.49 114
2393.60 110
2393.71 105
2393.82 97
2393.94 86
2394.05 73
2394.16 58
2394.27 42
2394.38 28
2394.50 16
2394.61 8
2394.72 3
2394.83 4
2394.94 9
2395.06 21
2395.17 37
2395.28 58
2395.39 81
2395.51 104
2395.62 124
2395.73 139
2395.84 148
2395.95 150
2396.07 147
2396.18 138
2396.29 127
2396.40 114
2396.51 101
2396.63 88
2396.74 75
2396.85 63
2396.96 53
2397.08 45
2397.19 37
2397.30 32
2397.41 29
2397.52 27
2397.64 27
2397.75 29
2397.86 32
2397.97 37
2398.09 44
2398.20 54
2398.31 66
2398.42 81
2398.53 98
2398.65 117
2398.76 136
2398.87 154
2398.98 169
2399.10 179
2399.21 182
2399.32 177
2399.43 165
2399.54 147
2399.66 126
2399.77 105
2399.88 86
2399.99 72
2400.11 64
2400.22 60
2400.33 60
2400.44 61
2400.56 62
2400.67 62
2400.78 61
2400.89 59
2401.00 55
2401.12 51
2401.23 46
2401.34 42
2401.45 39
2401.57 38
2401.68 41
2401.79 46
2401.90 55
2402.01 65
2402.13 75
2402.24 83
2402.35 86
2402.46 85
2402.58 81
2402.69 74
2402.80 66
2402.91 58
2403.03 52
2403.14 47
2403.25 44
2403.36 42
2403.48 42
2403.59 45
2403.70 52
2403.81 65
2403.92 83
2404.04 104
2404.15 128
2404.26 150
2404.37 168
2404.49 179
2404.60 184
2404.71 182
2404.82 175
2404.94 166
2405.05 156
2405.16 146
2405.27 138
2405.39 133
2405.50 131
2405.61 130
2405.72 131
2405.84 133
2405.95 135
2406.06 139
2406.17 143
2406.28 149
2406.40 156
2406.51 165
2406.62 175
2406.73 184
2406.85 191
2406.96 196
2407.07 197
2407.18 195
2407.30 190
2407.41 184
2407.52 177
2407.63 169
2407.75 161
2407.86 152
2407.97 142
2408.08 132
2408.20 121
2408.31 109
2408.42 98
2408.53 86
2408.65 75
2408.76 65
2408.87 58
2408.98 54
2409.10 54
2409.21 58
2409.32 69
2409.43 84
2409.55 104
2409.66 127
2409.77 150
2409.88 172
2410.00 190
2410.11 204
2410.22 214
2410.33 221
2410.45 229
2410.56 239
2410.67 251
2410.78 266
2410.90 280
2411.01 292
2411.12 298
2411.23 297
2411.35 289
2411.46 277
2411.57 262
2411.68 248
2411.80 236
2411.91 226
2412.02 219
2412.13 212
2412.25 204
2412.36 196
2412.47 186
2412.58 176
2412.70 166
2412.81 156
2412.92 148
2413.03 141
2413.15 137
2413.26 135
2413.37 135
2413.48 136
2413.60 136
2413.71 132
2413.82 124
2413.94 111
2414.05 94
2414.16 77
2414.27 60
2414.39 47
2414.50 38
2414.61 30
2414.72 23
2414.84 14
2414.95 1
2415.06 0
2415.17 0
2415.29 0
2415.40 0
2415.51 0
2415.62 0
2415.74 0
2415.85 14
2415.96 39
2416.07 62
2416.19 81
2416.30 95
2416.41 105
2416.53 112
2416.64 117
2416.75 123
2416.86 128
2416.98 133
2417.09 135
2417.20 132
2417.31 123
2417.43 108
2417.54 88
2417.65 65
2417.76 42
2417.88 22
2417.99 7
2418.10 0
2418.22 0
2418.33 0
2418.44 0
2418.55 0
2418.67 3
2418.78 7
2418.89 10
2419.00 11
2419.12 11
2419.23 8
2419.34 4
2419.46 0
2419.57 0
2419.68 0
2419.79 0
2419.91 0
2420.02 0
2420.13 0
2420.24 0
2420.36 2
2420.47 8
2420.58 15
2420.70 22
2420.81 29
2420.92 34
2421.03 38
2421.15 41
2421.26 42
2421.37 41
2421.48 38
2421.60 32
2421.71 25
2421.82 17
2421.94 10
2422.05 6
2422.16 7
2422.27 14
2422.39 27
2422.50 44
2422.61 65
2422.73 86
2422.84 105
2422.95 119
2423.06 127
2423.18 129
2423.29 125
2423.40 115
2423.52 100
2423.63 83
2423.74 64
2423.85 45
2423.97 28
2424.08 15
2424.19 11
2424.30 15
2424.42 28
2424.53 46
2424.64 66
2424.76 84
2424.87 95
2424.98 96
2425.09 87
2425.21 72
2425.32 54
2425.43 38
2425.55 26
2425.66 22
2425.77 26
2425.88 36
2426.00 50
2426.11 64
2426.22 74
2426.34 80
2426.45 79
2426.56 74
2426.68 65
2426.79 55
2426.90 48
2427.01 45
2427.13 47
2427.24 54
2427.35 64
2427.47 76
2427.58 90
2427.69 105
2427.80 120
2427.92 136
2428.03 153
2428.14 170
2428.26 188
2428.37 205
2428.48 221
2428.59 236
2428.71 249
2428.82 261
2428.93 273
2429.05 285
2429.16 298
2429.27 314
2429.39 333
2429.50 353
2429.61 373
2429.72 390
2429.84 403
2429.95 410
2430.06 410
2430.18 404
2430.29 392
2430.40 375
2430.51 355
2430.63 333
2430.74 312
2430.85 292
2430.97 275
2431.08 265
2431.19 260
2431.31 262
2431.42 268
2431.53 278
2431.64 289
2431.76 299
2431.87 306
2431.98 311
2432.10 312
2432.21 311
2432.32 309
2432.44 306
2432.55 302
2432.66 299
2432.78 296
2432.89 294
2433.00 292
2433.11 288
2433.23 283
2433.34 274
2433.45 261
2433.57 246
2433.68 228
2433.79 211
2433.91 195
2434.02 182
2434.13 175
2434.24 172
2434.36 172
2434.47 173
2434.58 173
2434.70 171
2434.81 167
2434.92 162
2435.04 158
2435.15 155
2435.26 158
2435.38 164
2435.49 173
2435.60 183
2435.71 190
2435.83 192
2435.94 185
2436.05 170
2436.17 148
2436.28 123
2436.39 97
2436.51 77
2436.62 64
2436.73 60
2436.85 63
2436.96 71
2437.07 80
2437.19 86
2437.30 88
2437.41 85
2437.52 80
2437.64 75
2437.75 74
2437.86 76
2437.98 82
2438.09 90
2438.20 99
2438.32 107
2438.43 114
2438.54 119
2438.66 123
2438.77 129
2438.88 134
2439.00 141
2439.11 149
2439.22 157
2439.34 165
2439.45 172
2439.56 176
2439.68 177
2439.79 173
2439.90 165
2440.01 150
2440.13 132
2440.24 112
2440.35 92
2440.47 72
2440.58 55
2440.69 40
2440.81 28
2440.92 19
2441.03 13
2441.15 10
2441.26 12
2441.37 21
2441.49 37
2441.60 63
2441.71 97
2441.83 137
2441.94 178
2442.05 218
2442.17 249
2442.28 268
2442.39 274
2442.51 266
2442.62 247
2442.73 221
2442.85 192
2442.96 164
2443.07 141
2443.19 122
2443.30 108
2443.41 99
2443.53 94
2443.64 94
2443.75 97
2443.86 104
2443.98 114
2444.09 124
2444.20 134
2444.32 143
2444.43 149
2444.54 152
2444.66 153
2444.77 153
2444.88 153
2445.00 154
2445.11 155
2445.22 157
2445.34 159
2445.45 163
2445.56 169
2445.68 178
2445.79 190
2445.90 204
2446.02 221
2446.13 238
2446.24 254
2446.36 269
2446.47 281
2446.58 291
2446.70 298
2446.81 300
2446.92 297
2447.04 288
2447.15 273
2447.26 253
2447.38 230
2447.49 205
2447.61 181
2447.72 161
2447.83 145
2447.95 134
2448.06 128
2448.17 125
2448.29 124
2448.40 124
2448.51 124
2448.63 122
2448.74 118
2448.85 112
2448.97 104
2449.08 96
2449.19 91
2449.31 89
2449.42 93
2449.53 102
2449.65 115
2449.76 129
2449.87 141
2449.99 150
2450.10 155
2450.21 155
2450.33 152
2450.44 148
2450.55 143
2450.67 139
2450.78 135
2450.89 129
2451.01 121
2451.12 111
2451.23 99
2451.35 85
2451.46 70
2451.57 57
2451.69 46
2451.80 40
2451.92 38
2452.03 41
2452.14 50
2452.26 64
2452.37 81
2452.48 99
2452.60 117
2452.71 132
2452.82 141
2452.94 145
2453.05 143
2453.16 138
2453.28 130
2453.39 123
2453.50 119
2453.62 119
2453.73 123
2453.84 131
2453.96 141
2454.07 152
2454.19 163
2454.30 172
2454.41 179
2454.53 183
2454.64 186
2454.75 189
2454.87 191
2454.98 192
2455.09 192
2455.21 189
2455.32 184
2455.43 172
2455.55 156
2455.66 135
2455.78 112
2455.89 90
2456.00 70
2456.12 57
2456.23 50
2456.34 52
2456.46 60
2456.57 72
2456.68 86
2456.80 98
2456.91 106
2457.02 109
2457.14 107
2457.25 100
2457.37 89
2457.48 78
2457.59 67
2457.71 56
2457.82 46
2457.93 37
2458.05 26
2458.16 14
2458.27 1
2458.39 0
2458.50 0
2458.62 0
2458.73 0
2458.84 0
2458.96 0
2459.07 0
2459.18 0
2459.30 9
2459.41 17
2459.52 23
2459.64 28
2459.75 35
2459.87 44
2459.98 58
2460.09 75
2460.21 96
2460.32 118
2460.43 139
2460.55 155
2460.66 166
2460.77 170
2460.89 169
2461.00 162
2461.12 151
2461.23 138
2461.34 124
2461.46 110
2461.57 98
2461.68 87
2461.80 77
2461.91 71
2462.03 66
2462.14 64
2462.25 64
2462.37 66
2462.48 70
2462.59 75
2462.71 78
2462.82 79
2462.93 77
2463.05 73
2463.16 68
2463.28 64
2463.39 64
2463.50 70
2463.62 82
2463.73 100
2463.84 120
2463.96 140
2464.07 155
2464.19 163
2464.30 163
2464.41 155
2464.53 140
2464.64 123
2464.76 107
2464.87 94
2464.98 87
2465.10 86
2465.21 92
2465.32 105
2465.44 123
2465.55 145
2465.67 168
2465.78 191
2465.89 211
2466.01 225
2466.12 231
2466.23 229
2466.35 218
2466.46 201
2466.58 182
2466.69 163
2466.80 148
2466.92 140
2467.03 141
2467.14 149
2467.26 164
2467.37 183
2467.49 203
2467.60 223
2467.71 239
2467.83 249
2467.94 252
2468.06 248
2468.17 237
2468.28 221
2468.40 202
2468.51 182
2468.62 162
2468.74 146
2468.85 135
2468.97 130
2469.08 130
2469.19 134
2469.31 142
2469.42 149
2469.54 155
2469.65 156
2469.76 152
2469.88 141
2469.99 125
2470.11 104
2470.22 82
2470.33 59
2470.45 38
2470.56 19
2470.67 4
2470.79 0
2470.90 0
2471.02 0
2471.13 0
2471.24 0
2471.36 0
2471.47 0
2471.59 0
2471.70 0
2471.81 17
2471.93 35
2472.04 55
2472.16 74
2472.27 93
2472.38 110
2472.50 125
2472.61 136
2472.73 142
2472.84 143
2472.95 138
2473.07 129
2473.18 117
2473.30 104
2473.41 92
2473.52 83
2473.64 79
2473.75 80
2473.87 86
2473.98 95
2474.09 106
2474.21 116
2474.32 124
2474.44 128
2474.55 128
2474.66 125
2474.78 119
2474.89 111
2475.01 101
2475.12 93
2475.23 86
2475.35 81
2475.46 78
2475.58 76
2475.69 75
2475.80 75
2475.92 72
2476.03 68
2476.15 60
2476.26 49
2476.37 37
2476.49 25
2476.60 13
2476.72 5
2476.83 0
2476.94 0
2477.06 6
2477.17 18
2477.29 37
2477.40 60
2477.51 86
2477.63 112
2477.74 134
2477.86 150
2477.97 157
2478.08 155
2478.20 145
2478.31 130
2478.43 114
2478.54 99
2478.66 88
2478.77 81
2478.88 80
2479.00 86
2479.11 97
2479.23 115
2479.34 138
2479.45 165
2479.57 193
2479.68 219
2479.80 241
2479.91 256
2480.02 262
2480.14 261
2480.25 254
2480.37 242
2480.48 229
2480.60 218
2480.71 209
2480.82 205
2480.94 203
2481.05 203
2481.17 203
2481.28 200
2481.39 194
2481.51 183
2481.62 168
2481.74 152
2481.85 137
2481.96 127
2482.08 124
2482.19 130
2482.31 144
2482.42 165
2482.54 189
2482.65 215
2482.76 236
2482.88 251
2482.99 255
2483.11 248
2483.22 229
2483.34 201
2483.45 166
2483.56 127
2483.68 90
2483.79 58
2483.91 33
2484.02 18
2484.13 11
2484.25 12
2484.36 19
2484.48 32
2484.59 47
2484.71 66
2484.82 88
2484.93 111
2485.05 136
2485.16 160
2485.28 181
2485.39 197
2485.51 209
2485.62 215
2485.73 216
2485.85 213
2485.96 207
2486.08 198
2486.19 187
2486.31 176
2486.42 163
2486.53 149
2486.65 135
2486.76 120
2486.88 104
2486.99 88
2487.11 74
2487.22 63
2487.33 56
2487.45 56
2487.56 61
2487.68 71
2487.79 83
2487.91 95
2488.02 105
2488.13 111
2488.25 112
2488.36 110
2488.48 104
2488.59 96
2488.71 87
2488.82 78
2488.93 69
2489.05 61
2489.16 55
2489.28 53
2489.39 55
2489.51 62
2489.62 73
2489.73 87
2489.85 101
2489.96 114
2490.08 123
2490.19 127
2490.31 128
2490.42 125
2490.54 121
2490.65 117
2490.76 115
2490.88 113
2490.99 113
2491.11 113
2491.22 113
2491.34 114
2491.45 114
2491.56 116
2491.68 119
2491.79 124
2491.91 131
2492.02 139
2492.14 149
2492.25 160
2492.37 171
2492.48 182
2492.59 190
2492.71 197
2492.82 201
2492.94 203
2493.05 205
2493.17 209
2493.28 216
2493.40 226
2493.51 238
2493.62 248
2493.74 253
2493.85 251
2493.97 240
2494.08 224
2494.20 205
2494.31 187
2494.43 172
2494.54 162
2494.65 156
2494.77 152
2494.88 147
2495.00 139
2495.11 129
2495.23 116
2495.34 104
2495.46 94
2495.57 88
2495.68 85
2495.80 84
2495.91 84
2496.03 81
2496.14 75
2496.26 67
2496.37 59
2496.49 51
2496.60 47
2496.72 46
2496.83 48
2496.94 49
2497.06 47
2497.17 39
2497.29 26
2497.40 8
2497.52 0
2497.63 0
2497.75 0
2497.86 0
2497.97 0
2498.09 0
2498.20 0
2498.32 2
2498.43 25
2498.55 48
2498.66 68
2498.78 83
2498.89 93
2499.01 100
2499.12 104
2499.23 109
2499.35 116
2499.46 126
2499.58 138
2499.69 152
2499.81 165
2499.92 175
2500.04 183
2500.15 189
2500.27 192
2500.38 192
2500.50 190
2500.61 184
2500.72 173
2500.84 156
2500.95 135
2501.07 111
2501.18 86
2501.30 65
2501.41 50
2501.53 41
2501.64 40
2501.76 44
2501.87 54
2501.99 66
2502.10 79
2502.21 90
2502.33 100
2502.44 106
2502.56 110
2502.67 109
2502.79 104
2502.90 96
2503.02 87
2503.13 77
2503.25 69
2503.36 65
2503.48 66
2503.59 75
2503.71 89
2503.82 108
2503.93 130
2504.05 152
2504.16 173
2504.28 192
2504.39 207
2504.51 220
2504.62 230
2504.74 239
2504.85 247
2504.97 254
2505.08 261
2505.20 266
2505.31 270
2505.43 271
2505.54 270
2505.65 266
2505.77 258
2505.88 247
2506.00 235
2506.11 222
2506.23 211
2506.34 201
2506.46 196
2506.57 195
2506.69 197
2506.80 200
2506.92 203
2507.03 205
2507.15 205
2507.26 202
2507.38 198
2507.49 193
2507.61 189
2507.72 187
2507.83 187
2507.95 188
2508.06 191
2508.18 194
2508.29 198
2508.41 200
2508.52 200
2508.64 198
2508.75 194
2508.87 190
2508.98 186
2509.10 184
2509.21 184
2509.33 185
2509.44 188
2509.56 191
2509.67 193
2509.79 192
2509.90 190
2510.02 188
2510.13 186
2510.25 187
2510.36 192
2510.48 204
2510.59 221
2510.70 243
2510.82 267
2510.93 290
2511.05 308
2511.16 320
2511.28 327
2511.39 327
2511.51 324
2511.62 318
2511.74 313
2511.85 308
2511.97 304
2512.08 300
2512.20 297
2512.31 295
2512.43 294
2512.54 294
2512.66 297
2512.77 300
2512.89 305
2513.00 310
2513.12 313
2513.23 314
2513.35 311
2513.46 303
2513.58 291
2513.69 274
2513.81 254
2513.92 233
2514.04 214
2514.15 200
2514.27 192
2514.38 190
2514.50 194
2514.61 201
2514.73 210
2514.84 216
2514.96 218
2515.07 215
2515.19 208
2515.30 198
2515.42 186
2515.53 172
2515.65 160
2515.76 148
2515.88 137
2515.99 129
2516.10 123
2516.22 122
2516.33 124
2516.45 131
2516.56 140
2516.68 149
2516.79 156
2516.91 158
2517.02 153
2517.14 142
2517.25 126
2517.37 111
2517.48 99
2517.60 93
2517.71 96
2517.83 106
2517.94 121
2518.06 137
2518.17 150
2518.29 159
2518.40 163
2518.52 163
2518.63 159
2518.75 154
2518.86 147
2518.98 138
2519.09 127
2519.21 113
2519.32 96
2519.44 76
2519.55 57
2519.67 37
2519.78 21
2519.90 9
2520.01 2
2520.13 1
2520.25 4
2520.36 11
2520.48 20
2520.59 28
2520.71 34
2520.82 36
2520.94 35
2521.05 31
2521.17 27
2521.28 24
2521.40 22
2521.51 24
2521.63 27
2521.74 30
2521.86 33
2521.97 33
2522.09 31
2522.20 26
2522.32 20
2522.43 15
2522.55 12
2522.66 11
2522.78 14
2522.89 20
2523.01 29
2523.12 39
2523.24 49
2523.35 59
2523.47 67
2523.58 73
2523.70 77
2523.81 79
2523.93 78
2524.04 74
2524.16 67
2524.27 57
2524.39 45
2524.50 33
2524.62 22
2524.73 15
2524.85 11
2524.96 13
2525.08 18
2525.19 26
2525.31 34
2525.42 42
2525.54 48
2525.66 55
2525.77 61
2525.89 68
2526.00 76
2526.12 84
2526.23 91
2526.35 97
2526.46 100
2526.58 101
2526.69 99
2526.81 96
2526.92 92
2527.04 87
2527.15 81
2527.27 76
2527.38 69
2527.50 62
2527.61 55
2527.73 47
2527.84 39
2527.96 31
2528.07 24
2528.19 18
2528.30 14
2528.42 12
2528.54 13
2528.65 13
2528.77 13
2528.88 11
2529.00 6
2529.11 0
2529.23 0
2529.34 0
2529.46 0
2529.57 0
2529.69 0
2529.80 0
2529.92 17
2530.03 36
2530.15 53
2530.26 65
2530.38 71
2530.49 71
2530.61 68
2530.73 63
2530.84 56
2530.96 50
2531.07 45
2531.19 41
2531.30 37
2531.42 36
2531.53 37
2531.65 41
2531.76 49
2531.88 58
2531.99 68
2532.11 76
2532.22 80
2532.34 77
2532.46 67
2532.57 51
2532.69 31
2532.80 10
2532.92 0
2533.03 0
2533.15 0
2533.26 0
2533.38 0
2533.49 0
2533.61 0
2533.72 6
2533.84 25
2533.95 39
2534.07 45
2534.19 42
2534.30 31
2534.42 16
2534.53 0
2534.65 0
2534.76 0
2534.88 0
2534.99 4
2535.11 19
2535.22 34
2535.34 44
2535.45 48
2535.57 46
2535.69 42
2535.80 38
2535.92 38
2536.03 44
2536.15 56
2536.26 73
2536.38 93
2536.49 112
2536.61 128
2536.72 138
2536.84 144
2536.95 143
2537.07 139
2537.19 131
2537.30 120
2537.42 108
2537.53 95
2537.65 83
2537.76 71
2537.88 61
2537.99 52
2538.11 46
2538.22 42
2538.34 42
2538.46 44
2538.57 49
2538.69 56
2538.80 64
2538.92 72
2539.03 78
2539.15 81
2539.26 81
2539.38 79
2539.50 75
2539.61 70
2539.73 66
2539.84 64
2539.96 64
2540.07 67
2540.19 73
2540.30 83
2540.42 95
2540.53 109
2540.65 124
2540.77 136
2540.88 145
2541.00 148
2541.11 146
2541.23 137
2541.34 124
2541.46 108
2541.57 89
2541.69 70
2541.81 51
2541.92 32
2542.04 13
2542.15 0
2542.27 0
2542.38 0
2542.50 0
2542.61 0
2542.73 0
2542.85 0
2542.96 7
2543.08 22
2543.19 33
2543.31 37
2543.42 35
2543.54 27
2543.65 17
2543.77 7
2543.89 0
2544.00 0
2544.12 0
2544.23 6
2544.35 13
2544.46 19
2544.58 22
2544.69 20
2544.81 15
2544.93 7
2545.04 0
2545.16 0
2545.27 0
2545.39 0
2545.50 0
2545.62 0
2545.74 0
2545.85 0
2545.97 10
2546.08 21
2546.20 33
2546.31 46
2546.43 61
2546.54 77
2546.66 94
2546.78 109
2546.89 120
2547.01 127
2547.12 127
2547.24 122
2547.35 112
2547.47 99
2547.59 84
2547.70 69
2547.82 55
2547.93 44
2548.05 36
2548.16 31
2548.28 28
2548.40 28
2548.51 29
2548.63 32
2548.74 35
2548.86 37
2548.97 39
2549.09 40
2549.21 41
2549.32 44
2549.44 48
2549.55 56
2549.67 66
2549.78 80
2549.90 94
2550.02 108
2550.13 119
2550.25 125
2550.36 127
2550.48 125
2550.59 120
2550.71 114
2550.83 110
2550.94 107
2551.06 106
2551.17 105
2551.29 103
2551.40 101
2551.52 97
2551.64 91
2551.75 84
2551.87 77
2551.98 68
2552.10 59
2552.21 47
2552.33 34
2552.45 20
2552.56 5
2552.68 0
2552.79 0
2552.91 0
2553.03 0
2553.14 0
2553.26 0
2553.37 0
2553.49 0
2553.60 14
2553.72 31
2553.84 45
2553.95 56
2554.07 62
2554.18 65
2554.30 67
2554.42 68
2554.53 70
2554.65 74
2554.76 78
2554.88 83
2554.99 86
2555.11 88
2555.23 88
2555.34 88
2555.46 88
2555.57 88
2555.69 90
2555.81 92
2555.92 95
2556.04 98
2556.15 101
2556.27 102
2556.38 102
2556.50 101
2556.62 99
2556.73 95
2556.85 91
2556.96 86
2557.08 82
2557.20 80
2557.31 80
2557.43 82
2557.54 86
2557.66 91
2557.78 95
2557.89 96
2558.01 92
2558.12 85
2558.24 76
2558.35 66
2558.47 57
2558.59 52
2558.70 51
2558.82 56
2558.93 65
2559.05 77
2559.17 90
2559.28 104
2559.40 116
2559.51 125
2559.63 129
2559.75 126
2559.86 118
2559.98 105
2560.09 89
2560.21 74
2560.33 61
2560.44 53
2560.56 50
2560.67 53
2560.79 58
2560.91 65
2561.02 72
2561.14 77
2561.25 79
2561.37 77
2561.49 72
2561.60 65
2561.72 55
2561.83 44
2561.95 32
2562.07 21
2562.18 11
2562.30 2
2562.41 0
2562.53 0
2562.65 0
2562.76 0
2562.88 2
2562.99 10
2563.11 20
2563.23 32
2563.34 46
2563.46 62
2563.57 80
2563.69 100
2563.81 120
2563.92 139
2564.04 154
2564.15 164
2564.27 167
2564.39 162
2564.50 152
2564.62 137
2564.73 123
2564.85 110
2564.97 103
2565.08 100
2565.20 102
2565.31 107
2565.43 113
2565.55 116
2565.66 114
2565.78 107
2565.89 93
2566.01 75
2566.13 53
2566.24 32
2566.36 13
2566.48 0
2566.59 0
2566.71 0
2566.82 0
2566.94 0
2567.06 0
2567.17 0
2567.29 0
2567.40 0
2567.52 1
2567.64 8
2567.75 16
2567.87 24
2567.98 31
2568.10 36
2568.22 38
2568.33 37
2568.45 34
2568.57 31
2568.68 29
2568.80 28
2568.91 30
2569.03 35
2569.15 43
2569.26 53
2569.38 65
2569.49 78
2569.61 93
2569.73 109
2569.84 125
2569.96 141
2570.08 154
2570.19 165
2570.31 172
2570.42 176
2570.54 177
2570.66 176
2570.77 173
2570.89 170
2571.01 166
2571.12 162
2571.24 156
2571.35 150
2571.47 143
2571.59 137
2571.70 133
2571.82 131
2571.94 133
2572.05 138
2572.17 146
2572.28 155
2572.40 164
2572.52 172
2572.63 179
2572.75 185
2572.87 190
2572.98 194
2573.10 197
2573.21 200
2573.33 203
2573.45 203
2573.56 203
2573.68 201
2573.80 198
2573.91 196
2574.03 194
2574.14 192
2574.26 191
2574.38 190
2574.49 186
2574.61 178
2574.73 165
2574.84 147
2574.96 124
2575.07 97
2575.19 67
2575.31 38
2575.42 13
2575.54 0
2575.66 0
2575.77 0
2575.89 0
2576.00 17
2576.12 40
2576.24 61
2576.35 78
2576.47 89
2576.59 93
2576.70 91
2576.82 86
2576.94 82
2577.05 82
2577.17 89
2577.28 103
2577.40 125
2577.52 150
2577.63 177
2577.75 201
2577.87 217
2577.98 224
2578.10 220
2578.22 209
2578.33 192
2578.45 174
2578.56 157
2578.68 144
2578.80 136
2578.91 132
2579.03 132
2579.15 135
2579.26 137
2579.38 140
2579.50 141
2579.61 139
2579.73 135
2579.84 129
2579.96 121
2580.08 112
2580.19 102
2580.31 91
2580.43 80
2580.54 70
2580.66 59
2580.78 49
2580.89 41
2581.01 33
2581.13 28
2581.24 25
2581.36 25
2581.47 28
2581.59 32
2581.71 40
2581.82 50
2581.94 63
2582.06 78
2582.17 95
2582.29 114
2582.41 134
2582.52 153
2582.64 171
2582.76 187
2582.87 203
2582.99 219
2583.10 236
2583.22 254
2583.34 272
2583.45 288
2583.57 300
2583.69 305
2583.80 302
2583.92 293
2584.04 280
2584.15 265
2584.27 252
2584.39 243
2584.50 237
2584.62 233
2584.74 231
2584.85 229
2584.97 229
2585.09 230
2585.20 233
2585.32 237
2585.43 241
2585.55 243
2585.67 239
2585.78 226
2585.90 206
2586.02 177
2586.13 145
2586.25 112
2586.37 84
2586.48 63
2586.60 50
2586.72 47
2586.83 51
2586.95 59
2587.07 69
2587.18 79
2587.30 87
2587.42 92
2587.53 96
2587.65 98
2587.77 101
2587.88 103
2588.00 106
2588.12 109
2588.23 111
2588.35 114
2588.47 115
2588.58 116
2588.70 117
2588.82 117
2588.93 116
2589.05 114
2589.17 111
2589.28 106
2589.40 101
2589.52 95
2589.63 89
2589.75 84
2589.87 80
2589.98 78
2590.10 76
2590.21 76
2590.33 77
2590.45 81
2590.56 86
2590.68 93
2590.80 102
2590.91 112
2591.03 122
2591.15 130
2591.26 137
2591.38 139
2591.50 136
2591.61 128
2591.73 114
2591.85 95
2591.96 72
2592.08 48
2592.20 24
2592.31 4
2592.43 0
2592.55 0
2592.66 0
2592.78 0
2592.90 0
2593.02 0
2593.13 0
2593.25 0
2593.37 0
2593.48 3
2593.60 19
2593.72 41
2593.83 69
2593.95 99
2594.07 129
2594.18 155
2594.30 176
2594.42 190
2594.53 199
2594.65 206
2594.77 211
2594.88 217
2595.00 222
2595.12 227
2595.23 229
2595.35 227
2595.47 221
2595.58 211
2595.70 197
2595.82 181
2595.93 165
2596.05 149
2596.17 135
2596.28 124
2596.40 115
2596.52 108
2596.63 103
2596.75 100
2596.87 98
2596.98 96
2597.10 93
2597.22 89
2597.33 84
2597.45 79
2597.57 75
2597.69 72
2597.80 71
2597.92 74
2598.04 78
2598.15 83
2598.27 89
2598.39 92
2598.50 92
2598.62 89
2598.74 81
2598.85 69
2598.97 53
2599.09 36
2599.20 18
2599.32 1
2599.44 0
2599.55 0
2599.67 0
2599.79 0
2599.90 0
2600.02 0
2600.14 0
2600.26 0
2600.37 6
2600.49 20
2600.61 36
2600.72 54
2600.84 72
2600.96 91
2601.07 109
2601.19 123
2601.31 134
2601.42 139
2601.54 140
2601.66 135
2601.78 125
2601.89 111
2602.01 95
2602.13 78
2602.24 62
2602.36 50
2602.48 43
2602.59 45
2602.71 53
2602.83 67
2602.94 83
2603.06 98
2603.18 108
2603.29 112
2603.41 109
2603.53 100
2603.65 87
2603.76 75
2603.88 65
2604.00 60
2604.11 62
2604.23 69
2604.35 82
2604.46 99
2604.58 120
2604.70 142
2604.82 165
2604.93 188
2605.05 206
2605.17 219
2605.28 225
2605.40 223
2605.52 215
2605.63 201
2605.75 186
2605.87 170
2605.99 156
2606.10 144
2606.22 134
2606.34 124
2606.45 116
2606.57 109
2606.69 103
2606.80 100
2606.92 98
2607.04 97
2607.16 97
2607.27 97
2607.39 96
2607.51 95
2607.62 94
2607.74 95
2607.86 99
2607.97 108
2608.09 120
2608.21 134
2608.33 149
2608.44 163
2608.56 172
2608.68 175
2608.79 173
2608.91 166
2609.03 157
2609.14 148
2609.26 142
2609.38 140
2609.50 144
2609.61 153
2609.73 165
2609.85 179
2609.96 191
2610.08 201
2610.20 209
2610.32 214
2610.43 218
2610.55 221
2610.67 222
2610.78 222
2610.90 219
2611.02 212
2611.14 202
2611.25 190
2611.37 178
2611.49 169
2611.60 165
2611.72 167
2611.84 174
2611.96 183
2612.07 192
2612.19 196
2612.31 195
2612.42 187
2612.54 174
2612.66 158
2612.78 143
2612.89 131
2613.01 123
2613.13 120
2613.24 121
2613.36 123
2613.48 125
2613.60 125
2613.71 123
2613.83 121
2613.95 119
2614.06 118
2614.18 120
2614.30 124
2614.42 130
2614.53 137
2614.65 144
2614.77 152
2614.88 159
2615.00 166
2615.12 172
2615.24 176
2615.35 179
2615.47 182
2615.59 184
2615.70 187
2615.82 190
2615.94 194
2616.06 200
2616.17 206
2616.29 211
2616.41 216
2616.53 220
2616.64 222
2616.76 222
2616.88 219
2616.99 213
2617.11 203
2617.23 191
2617.35 177
2617.46 162
2617.58 148
2617.70 136
2617.81 126
2617.93 118
2618.05 113
2618.17 110
2618.28 111
2618.40 113
2618.52 117
2618.64 122
2618.75 126
2618.87 129
2618.99 130
2619.10 129
2619.22 126
2619.34 125
2619.46 126
2619.57 130
2619.69 137
2619.81 145
2619.93 154
2620.04 160
2620.16 162
2620.28 159
2620.40 151
2620.51 141
2620.63 130
2620.75 120
2620.86 113
2620.98 111
2621.10 114
2621.22 121
2621.33 131
2621.45 144
2621.57 158
2621.69 171
2621.80 183
2621.92 191
2622.04 194
2622.16 191
2622.27 183
2622.39 168
2622.51 150
2622.62 129
2622.74 107
2622.86 87
2622.98 70
2623.09 56
2623.21 44
2623.33 35
2623.45 29
2623.56 28
2623.68 30
2623.80 38
2623.92 49
2624.03 64
2624.15 80
2624.27 94
2624.39 103
2624.50 106
2624.62 105
2624.74 99
2624.86 90
2624.97 82
2625.09 75
2625.21 71
2625.32 69
2625.44 69
2625.56 68
2625.68 67
2625.79 64
2625.91 59
2626.03 53
2626.15 45
2626.26 38
2626.38 34
2626.50 34
2626.62 38
2626.73 47
2626.85 58
2626.97 70
2627.09 80
2627.20 86
2627.32 88
2627.44 86
2627.56 83
2627.67 82
2627.79 85
2627.91 94
2628.03 108
2628.14 125
2628.26 143
2628.38 159
2628.50 170
2628.61 176
2628.73 177
2628.85 176
2628.97 173
2629.08 172
2629.20 171
2629.32 170
2629.44 166
2629.55 158
2629.67 146
2629.79 128
2629.91 109
2630.02 91
2630.14 77
2630.26 69
2630.38 68
2630.49 72
2630.61 78
2630.73 86
2630.85 90
2630.96 90
2631.08 85
2631.20 76
2631.32 63
2631.43 49
2631.55 35
2631.67 23
2631.79 14
2631.90 8
2632.02 4
2632.14 3
2632.26 2
2632.38 0
2632.49 0
2632.61 0
2632.73 0
2632.85 0
2632.96 0
2633.08 0
2633.20 0
2633.32 8
2633.43 22
2633.55 38
2633.67 52
2633.79 65
2633.90 75
2634.02 83
2634.14 88
2634.26 91
2634.37 91
2634.49 89
2634.61 86
2634.73 81
2634.85 76
2634.96 71
2635.08 67
2635.20 65
2635.32 65
2635.43 66
2635.55 66
2635.67 65
2635.79 62
2635.90 58
2636.02 52
2636.14 46
2636.26 42
2636.37 43
2636.49 50
2636.61 64
2636.73 84
2636.85 109
2636.96 135
2637.08 158
2637.20 175
2637.32 185
2637.43 187
2637.55 182
2637.67 172
2637.79 159
2637.90 146
2638.02 133
2638.14 119
2638.26 104
2638.38 88
2638.49 71
2638.61 54
2638.73 39
2638.85 27
2638.96 20
2639.08 18
2639.20 20
2639.32 25
2639.43 32
2639.55 40
2639.67 47
2639.79 53
2639.91 57
2640.02 59
2640.14 60
2640.26 59
2640.38 57
2640.49 54
2640.61 50
2640.73 46
2640.85 42
2640.97 38
2641.08 35
2641.20 35
2641.32 37
2641.44 42
2641.55 50
2641.67 59
2641.79 69
2641.91 80
2642.03 91
2642.14 102
2642.26 115
2642.38 131
2642.50 150
2642.61 171
2642.73 193
2642.85 213
2642.97 228
2643.09 236
2643.20 235
2643.32 226
2643.44 210
2643.56 190
2643.68 167
2643.79 144
2643.91 124
2644.03 107
2644.15 95
2644.26 89
2644.38 88
2644.50 89
2644.62 93
2644.74 96
2644.85 96
2644.97 93
2645.09 85
2645.21 74
2645.33 59
2645.44 43
2645.56 27
2645.68 11
2645.80 0
2645.91 0
2646.03 0
2646.15 0
2646.27 0
2646.39 0
2646.50 0
2646.62 2
2646.74 7
2646.86 10
2646.98 12
2647.09 14
2647.21 16
2647.33 18
2647.45 19
2647.57 17
2647.68 13
2647.80 7
2647.92 0
2648.04 0
2648.16 0
2648.27 0
2648.39 0
2648.51 0
2648.63 0
2648.74 6
2648.86 13
2648.98 20
2649.10 27
2649.22 34
2649.33 39
2649.45 41
2649.57 39
2649.69 32
2649.81 20
2649.92 5
2650.04 0
2650.16 0
2650.28 0
2650.40 0
2650.51 0
2650.63 0
2650.75 0
2650.87 18
2650.99 45
2651.10 71
2651.22 94
2651.34 111
2651.46 124
2651.58 133
2651.69 142
2651.81 151
2651.93 162
2652.05 175
2652.17 189
2652.28 201
2652.40 212
2652.52 217
2652.64 219
2652.76 216
2652.87 211
2652.99 203
2653.11 195
2653.23 185
2653.35 172
2653.46 157
2653.58 141
2653.70 123
2653.82 105
2653.94 91
2654.06 82
2654.17 79
2654.29 82
2654.41 89
2654.53 99
2654.65 109
2654.76 117
2654.88 122
2655.00 122
2655.12 117
2655.24 108
2655.35 95
2655.47 80
2655.59 63
2655.71 46
2655.83 33
2655.94 24
2656.06 21
2656.18 24
2656.30 32
2656.42 42
2656.54 53
2656.65 60
2656.77 62
2656.89 58
2657.01 48
2657.13 35
2657.24 21
2657.36 8
2657.48 0
2657.60 0
2657.72 0
2657.83 1
2657.95 9
2658.07 18
2658.19 23
2658.31 25
2658.43 21
2658.54 13
2658.66 2
2658.78 0
2658.90 0
2659.02 0
2659.13 0
2659.25 0
2659.37 0
2659.49 0
2659.61 0
2659.73 6
2659.84 16
2659.96 27
2660.08 37
2660.20 47
2660.32 56
2660.43 65
2660.55 76
2660.67 91
2660.79 113
2660.91 141
2661.03 172
2661.14 205
2661.26 232
2661.38 251
2661.50 258
2661.62 253
2661.74 241
2661.85 224
2661.97 209
2662.09 198
2662.21 194
2662.33 195
2662.44 199
2662.56 203
2662.68 207
2662.80 209
2662.92 210
2663.04 212
2663.15 214
2663.27 217
2663.39 221
2663.51 223
2663.63 223
2663.75 221
2663.86 217
2663.98 212
2664.10 206
2664.22 200
2664.34 193
2664.46 184
2664.57 174
2664.69 163
2664.81 150
2664.93 137
2665.05 126
2665.17 116
2665.28 108
2665.40 104
2665.52 102
2665.64 104
2665.76 109
2665.88 117
2665.99 128
2666.11 143
2666.23 159
2666.35 176
2666.47 192
2666.59 206
2666.70 217
2666.82 225
2666.94 230
2667.06 235
2667.18 241
2667.30 247
2667.41 254
2667.53 261
2667.65 266
2667.77 270
2667.89 270
2668.01 267
2668.12 261
2668.24 252
2668.36 240
2668.48 226
2668.60 212
2668.72 197
2668.83 185
2668.95 174
2669.07 165
2669.19 159
2669.31 156
2669.43 156
2669.54 158
2669.66 160
2669.78 162
2669.90 163
2670.02 162
2670.14 160
2670.26 157
2670.37 155
2670.49 154
2670.61 156
2670.73 159
2670.85 160
2670.97 157
2671.08 149
2671.20 135
2671.32 117
2671.44 97
2671.56 77
2671.68 62
2671.80 54
2671.91 52
2672.03 56
2672.15 62
2672.27 68
2672.39 73
2672.51 75
2672.62 76
2672.74 77
2672.86 82
2672.98 93
2673.10 109
2673.22 128
2673.34 149
2673.45 166
2673.57 178
2673.69 182
2673.81 176
2673.93 161
2674.05 140
2674.17 113
2674.28 84
2674.40 55
2674.52 29
2674.64 9
2674.76 0
2674.88 0
2674.99 0
2675.11 7
2675.23 22
2675.35 38
2675.47 56
2675.59 73
2675.71 89
2675.82 106
2675.94 121
2676.06 136
2676.18 149
2676.30 158
2676.42 164
2676.54 167
2676.65 168
2676.77 169
2676.89 169
2677.01 169
2677.13 169
2677.25 168
2677.37 164
2677.48 158
2677.60 150
2677.72 142
2677.84 137
2677.96 135
2678.08 137
2678.20 145
2678.31 156
2678.43 169
2678.55 182
2678.67 195
2678.79 206
2678.91 217
2679.03 226
2679.15 234
2679.26 239
2679.38 240
2679.50 236
2679.62 227
2679.74 213
2679.86 195
2679.98 175
2680.09 154
2680.21 134
2680.33 116
2680.45 102
2680.57 91
2680.69 86
2680.81 85
2680.92 86
2681.04 89
2681.16 91
2681.28 93
2681.40 93
2681.52 93
2681.64 94
2681.76 96
2681.87 102
2681.99 111
2682.11 123
2682.23 138
2682.35 154
2682.47 170
2682.59 185
2682.70 198
2682.82 209
2682.94 218
2683.06 227
2683.18 236
2683.30 246
2683.42 256
2683.54 267
2683.65 277
2683.77 284
2683.89 286
2684.01 283
2684.13 276
2684.25 268
2684.37 259
2684.49 252
2684.60 247
2684.72 244
2684.84 242
2684.96 239
2685.08 233
2685.20 226
2685.32 218
2685.44 213
2685.55 212
2685.67 214
2685.79 220
2685.91 228
2686.03 237
2686.15 244
2686.27 248
2686.39 251
2686.50 254
2686.62 258
2686.74 264
2686.86 271
2686.98 280
2687.10 287
2687.22 291
2687.34 291
2687.46 286
2687.57 278
2687.69 270
2687.81 264
2687.93 262
2688.05 267
2688.17 276
2688.29 288
2688.41 301
2688.52 311
2688.64 316
2688.76 316
2688.88 312
2689.00 306
2689.12 302
2689.24 300
2689.36 303
2689.48 311
2689.59 323
2689.71 336
2689.83 349
2689.95 360
2690.07 367
2690.19 371
2690.31 372
2690.43 368
2690.55 360
2690.66 348
2690.78 332
2690.90 312
2691.02 290
2691.14 269
2691.26 249
2691.38 233
2691.50 221
2691.62 213
2691.73 207
2691.85 201
2691.97 194
2692.09 185
2692.21 174
2692.33 162
2692.45 151
2692.57 143
2692.69 137
2692.80 135
2692.92 134
2693.04 135
2693.16 136
2693.28 136
2693.40 134
2693.52 127
2693.64 115
2693.76 98
2693.87 76
2693.99 51
2694.11 23
2694.23 0
2694.35 0
2694.47 0
2694.59 0
2694.71 0
2694.83 0
2694.95 0
2695.06 0
2695.18 0
2695.30 20
2695.42 40
2695.54 60
2695.66 76
2695.78 89
2695.90 97
2696.02 101
2696.14 102
2696.25 100
2696.37 99
2696.49 99
2696.61 101
2696.73 105
2696.85 111
2696.97 117
2697.09 123
2697.21 128
2697.33 132
2697.44 136
2697.56 140
2697.68 145
2697.80 152
2697.92 160
2698.04 169
2698.16 176
2698.28 181
2698.40 185
2698.52 187
2698.64 186
2698.75 184
2698.87 182
2698.99 179
2699.11 177
2699.23 175
2699.35 175
2699.47 177
2699.59 182
2699.71 190
2699.83 199
2699.94 209
2700.06 217
2700.18 222
2700.30 222
2700.42 218
2700.54 210
2700.66 200
2700.78 191
2700.90 183
2701.02 178
2701.14 175
2701.26 172
2701.37 166
2701.49 155
2701.61 138
2701.73 114
2701.85 87
2701.97 58
2702.09 32
2702.21 12
2702.33 0
2702.45 0
2702.57 0
2702.68 0
2702.80 0
2702.92 0
2703.04 2
2703.16 4
2703.28 4
2703.40 4
2703.52 4
2703.64 3
2703.76 4
2703.88 5
2704.00 7
2704.11 10
2704.23 13
2704.35 16
2704.47 19
2704.59 21
2704.71 23
2704.83 25
2704.95 27
2705.07 32
2705.19 39
2705.31 51
2705.43 66
2705.54 85
2705.66 106
2705.78 126
2705.90 143
2706.02 154
2706.14 160
2706.26 160
2706.38 153
2706.50 143
2706.62 130
2706.74 116
2706.86 102
2706.98 89
2707.09 78
2707.21 70
2707.33 65
2707.45 63
2707.57 64
2707.69 67
2707.81 72
2707.93 77
2708.05 82
2708.17 84
2708.29 84
2708.41 81
2708.53 75
2708.65 67
2708.76 58
2708.88 49
2709.00 41
2709.12 34
2709.24 28
2709.36 24
2709.48 22
2709.60 20
2709.72 17
2709.84 13
2709.96 9
2710.08 6
2710.20 7
2710.32 13
2710.43 24
2710.55 41
2710.67 60
2710.79 78
2710.91 89
2711.03 92
2711.15 85
2711.27 70
2711.39 52
2711.51 35
2711.63 23
2711.75 21
2711.87 27
2711.99 41
2712.11 58
2712.22 75
2712.34 89
2712.46 97
2712.58 100
2712.70 100
2712.82 98
2712.94 98
2713.06 100
2713.18 105
2713.30 111
2713.42 118
2713.54 123
2713.66 126
2713.78 126
2713.90 125
2714.02 122
2714.13 120
2714.25 119
2714.37 120
2714.49 122
2714.61 125
2714.73 129
2714.85 132
2714.97 134
2715.09 135
2715.21 136
2715.33 139
2715.45 143
2715.57 151
2715.69 162
2715.81 174
2715.93 186
2716.05 194
2716.17 195
2716.28 187
2716.40 169
2716.52 140
2716.64 105
2716.76 66
2716.88 28
2717.00 0
2717.12 0
2717.24 0
2717.36 0
2717.48 0
2717.60 0
2717.72 0
2717.84 0
2717.96 14
2718.08 27
2718.20 36
2718.32 43
2718.43 45
2718.55 46
2718.67 45
2718.79 44
2718.91 42
2719.03 42
2719.15 42
2719.27 44
2719.39 46
2719.51 50
2719.63 53
2719.75 57
2719.87 60
2719.99 62
2720.11 62
2720.23 62
2720.35 61
2720.47 62
2720.59 65
2720.71 71
2720.83 82
2720.94 99
2721.06 120
2721.18 143
2721.30 166
2721.42 186
2721.54 198
2721.66 202
2721.78 197
2721.90 184
2722.02 168
2722.14 153
2722.26 142
2722.38 137
2722.50 138
2722.62 144
2722.74 152
2722.86 159
2722.98 163
2723.10 163
2723.22 159
2723.34 153
2723.46 148
2723.58 144
2723.70 142
2723.81 143
2723.93 146
2724.05 149
2724.17 149
2724.29 147
2724.41 140
2724.53 129
2724.65 114
2724.77 96
2724.89 79
2725.01 65
2725.13 58
2725.25 59
2725.37 70
2725.49 88
2725.61 111
2725.73 134
2725.85 154
2725.97 166
2726.09 170
2726.21 167
2726.33 159
2726.45 150
2726.57 142
2726.69 137
2726.81 134
2726.93 133
2727.05 132
2727.17 128
2727.28 120
2727.40 110
2727.52 98
2727.64 86
2727.76 75
2727.88 67
2728.00 62
2728.12 59
2728.24 58
2728.36 56
2728.48 53
2728.60 49
2728.72 46
2728.84 45
2728.96 47
2729.08 56
2729.20 70
2729.32 89
2729.44 110
2729.56 131
2729.68 147
2729.80 157
2729.92 162
2730.04 162
2730.16 158
2730.28 153
2730.40 149
2730.52 146
2730.64 144
2730.76 142
2730.88 141
2731.00 142
2731.12 144
2731.24 150
2731.36 160
2731.48 171
2731.60 183
2731.72 192
2731.83 198
2731.95 198
2732.07 192
2732.19 181
2732.31 167
2732.43 152
2732.55 138
2732.67 126
2732.79 117
2732.91 112
2733.03 110
2733.15 113
2733.27 120
2733.39 130
2733.51 143
2733.63 156
2733.75 166
2733.87 174
2733.99 180
2734.11 183
2734.23 185
2734.35 188
2734.47 191
2734.59 194
2734.71 197
2734.83 197
2734.95 193
2735.07 186
2735.19 177
2735.31 167
2735.43 157
2735.55 150
2735.67 146
2735.79 146
2735.91 149
2736.03 155
2736.15 163
2736.27 172
2736.39 182
2736.51 193
2736.63 204
2736.75 216
2736.87 226
2736.99 234
2737.11 237
2737.23 235
2737.35 227
2737.47 214
2737.59 199
2737.71 184
2737.83 171
2737.95 161
2738.07 154
2738.19 148
2738.31 143
2738.43 137
2738.55 130
2738.67 123
2738.79 116
2738.91 109
2739.03 105
2739.15 101
2739.27 97
2739.39 93
2739.51 89
2739.63 84
2739.75 79
2739.87 74
2739.99 71
2740.11 69
2740.23 67
2740.35 65
2740.47 63
2740.59 62
2740.71 64
2740.83 69
2740.95 77
2741.07 88
2741.19 99
2741.31 110
2741.43 118
2741.55 123
2741.67 125
2741.79 126
2741.91 127
2742.03 130
2742.15 134
2742.27 137
2742.39 137
2742.51 133
2742.63 125
2742.75 111
2742.87 95
2742.99 79
2743.11 65
2743.23 54
2743.35 46
2743.47 41
2743.59 39
2743.71 40
2743.83 43
2743.95 47
2744.07 51
2744.19 56
2744.31 59
2744.43 61
2744.55 60
2744.67 59
2744.79 58
2744.91 59
2745.03 61
2745.15 66
2745.27 71
2745.39 76
2745.51 79
2745.63 79
2745.75 75
2745.87 70
2745.99 62
2746.11 54
2746.23 49
2746.35 47
2746.47 49
2746.59 57
2746.71 69
2746.83 85
2746.95 104
2747.07 123
2747.19 141
2747.31 155
2747.43 166
2747.55 173
2747.67 178
2747.79 179
2747.91 178
2748.03 175
2748.15 171
2748.27 163
2748.39 155
2748.51 145
2748.63 134
2748.75 124
2748.87 115
2748.99 108
2749.11 103
2749.23 101
2749.35 99
2749.47 99
2749.59 98
2749.71 97
2749.83 94
2749.95 89
2750.07 83
2750.19 76
2750.31 68
2750.43 60
2750.55 53
2750.67 49
2750.79 48
2750.91 51
2751.03 57
2751.15 66
2751.28 75
2751.40 81
2751.52 83
2751.64 77
2751.76 63
2751.88 44
2752.00 20
2752.12 0
2752.24 0
2752.36 0
2752.48 0
2752.60 0
2752.72 0
2752.84 0
2752.96 0
2753.08 5
2753.20 16
2753.32 27
2753.44 39
2753.56 50
2753.68 61
2753.80 69
2753.92 73
2754.04 71
2754.16 66
2754.28 56
2754.40 46
2754.52 36
2754.64 30
2754.76 27
2754.88 27
2755.00 30
2755.12 33
2755.24 36
2755.36 39
2755.48 40
2755.60 40
2755.72 40
2755.85 39
2755.97 37
2756.09 35
2756.21 33
2756.33 30
2756.45 26
2756.57 20
2756.69 13
2756.81 4
2756.93 0
2757.05 0
2757.17 0
2757.29 0
2757.41 0
2757.53 0
2757.65 1
2757.77 8
2757.89 14
2758.01 15
2758.13 14
2758.25 10
2758.37 5
2758.49 0
2758.61 0
2758.73 0
2758.85 0
2758.97 0
2759.09 0
2759.22 0
2759.34 0
2759.46 0
2759.58 6
2759.70 20
2759.82 38
2759.94 57
2760.06 76
2760.18 92
2760.30 102
2760.42 105
2760.54 100
2760.66 89
2760.78 74
2760.90 60
2761.02 49
2761.14 45
2761.26 49
2761.38 59
2761.50 74
2761.62 89
2761.74 100
2761.86 106
2761.98 105
2762.11 97
2762.23 85
2762.35 73
2762.47 62
2762.59 57
2762.71 60
2762.83 70
2762.95 89
2763.07 113
2763.19 141
2763.31 169
2763.43 192
2763.55 210
2763.67 220
2763.79 223
2763.91 219
2764.03 212
2764.15 204
2764.27 197
2764.39 190
2764.51 184
2764.64 177
2764.76 168
2764.88 156
2765.00 141
2765.12 125
2765.24 108
2765.36 93
2765.48 82
2765.60 73
2765.72 65
2765.84 57
2765.96 47
2766.08 36
2766.20 23
2766.32 11
2766.44 4
2766.56 2
2766.68 9
2766.80 24
2766.93 45
2767.05 70
2767.17 94
2767.29 113
2767.41 125
2767.53 129
2767.65 127
2767.77 121
2767.89 113
2768.01 106
2768.13 101
2768.25 96
2768.37 91
2768.49 84
2768.61 74
2768.73 60
2768.85 44
2768.98 27
2769.10 13
2769.22 2
2769.34 0
2769.46 0
2769.58 0
2769.70 0
2769.82 0
2769.94 0
2770.06 0
2770.18 0
2770.30 0
2770.42 0
2770.54 2
2770.66 9
2770.78 18
2770.91 31
2771.03 44
2771.15 57
2771.27 67
2771.39 75
2771.51 80
2771.63 82
2771.75 82
2771.87 83
2771.99 86
2772.11 89
2772.23 93
2772.35 96
2772.47 95
2772.59 91
2772.72 81
2772.84 67
2772.96 51
2773.08 34
2773.20 19
2773.32 9
2773.44 5
2773.56 9
2773.68 21
2773.80 40
2773.92 64
2774.04 89
2774.16 112
2774.28 127
2774.40 133
2774.53 126
2774.65 110
2774.77 85
2774.89 59
2775.01 36
2775.13 21
2775.25 15
2775.37 18
2775.49 27
2775.61 38
2775.73 47
2775.85 52
2775.97 53
2776.10 52
2776.22 51
2776.34 50
2776.46 50
2776.58 51
2776.70 49
2776.82 45
2776.94 38
2777.06 30
2777.18 23
2777.30 19
2777.42 21
2777.54 31
2777.67 48
2777.79 71
2777.91 96
2778.03 124
2778.15 153
2778.27 181
2778.39 208
2778.51 234
2778.63 256
2778.75 275
2778.87 288
2778.99 295
2779.11 294
2779.24 288
2779.36 277
2779.48 262
2779.60 244
2779.72 226
2779.84 209
2779.96 196
2780.08 186
2780.20 180
2780.32 178
2780.44 180
2780.56 183
2780.69 187
2780.81 189
2780.93 190
2781.05 190
2781.17 190
2781.29 190
2781.41 191
2781.53 194
2781.65 199
2781.77 204
2781.89 208
2782.02 211
2782.14 212
2782.26 210
2782.38 206
2782.50 200
2782.62 191
2782.74 180
2782.86 166
2782.98 152
2783.10 137
2783.22 122
2783.35 110
2783.47 102
2783.59 98
2783.71 98
2783.83 103
2783.95 110
2784.07 117
2784.19 123
2784.31 125
2784.43 124
2784.55 117
2784.68 108
2784.80 97
2784.92 86
2785.04 78
2785.16 73
2785.28 73
2785.40 76
2785.52 81
2785.64 87
2785.76 91
2785.89 94
2786.01 95
2786.13 93
2786.25 91
2786.37 89
2786.49 88
2786.61 89
2786.73 92
2786.85 98
2786.97 108
2787.09 121
2787.22 135
2787.34 149
2787.46 161
2787.58 167
2787.70 168
2787.82 161
2787.94 149
2788.06 132
2788.18 114
2788.31 97
2788.43 82
2788.55 70
2788.67 62
2788.79 57
2788.91 55
2789.03 54
2789.15 54
2789.27 55
2789.39 56
2789.52 57
2789.64 57
2789.76 56
2789.88 56
2790.00 56
2790.12 57
2790.24 59
2790.36 63
2790.48 69
2790.60 78
2790.73 86
2790.85 95
2790.97 104
2791.09 111
2791.21 116
2791.33 120
2791.45 124
2791.57 128
2791.69 134
2791.82 142
2791.94 153
2792.06 167
2792.18 184
2792.30 202
2792.42 221
2792.54 237
2792.66 249
2792.78 256
2792.91 257
2793.03 252
2793.15 244
2793.27 234
2793.39 224
2793.51 217
2793.63 210
2793.75 205
2793.87 197
2794.00 187
2794.12 173
2794.24 156
2794.36 137
2794.48 117
2794.60 98
2794.72 81
2794.84 68
2794.97 57
2795.09 48
2795.21 40
2795.33 34
2795.45 29
2795.57 24
2795.69 18
2795.81 10
2795.93 1
2796.06 0
2796.18 0
2796.30 0
2796.42 0
2796.54 0
2796.66 0
2796.78 0
2796.90 7
2797.03 28
2797.15 52
2797.27 76
2797.39 101
2797.51 124
2797.63 144
2797.75 161
2797.87 173
2798.00 180
2798.12 180
2798.24 174
2798.36 160
2798.48 143
2798.60 124
2798.72 106
2798.84 90
2798.97 80
2799.09 74
2799.21 71
2799.33 68
2799.45 64
2799.57 57
2799.69 47
2799.81 36
2799.94 27
2800.06 22
2800.18 24
2800.30 31
2800.42 42
2800.54 54
2800.66 64
2800.78 71
2800.91 75
2801.03 76
2801.15 78
2801.27 82
2801.39 90
2801.51 103
2801.63 118
2801.75 137
2801.88 156
2802.00 174
2802.12 191
2802.24 206
2802.36 218
2802.48 226
2802.60 232
2802.73 234
2802.85 232
2802.97 226
2803.09 216
2803.21 204
2803.33 188
2803.45 169
2803.57 147
2803.70 124
2803.82 100
2803.94 77
2804.06 58
2804.18 43
2804.30 33
2804.42 28
2804.55 24
2804.67 18
2804.79 10
2804.91 0
2805.03 0
2805.15 0
2805.27 0
2805.40 0
2805.52 0
2805.64 0
2805.76 2
2805.88 18
2806.00 30
2806.12 36
2806.25 38
2806.37 38
2806.49 40
2806.61 47
2806.73 60
2806.85 78
2806.97 96
2807.10 112
2807.22 122
2807.34 124
2807.46 120
2807.58 110
2807.70 99
2807.82 91
2807.95 87
2808.07 89
2808.19 94
2808.31 101
2808.43 109
2808.55 115
2808.67 120
2808.80 123
2808.92 125
2809.04 127
2809.16 129
2809.28 132
2809.40 136
2809.52 143
2809.65 154
2809.77 168
2809.89 185
2810.01 203
2810.13 221
2810.25 239
2810.37 257
2810.50 275
2810.62 295
2810.74 322
2810.86 356
2810.98 398
2811.10 444
2811.23 490
2811.35 532
2811.47 565
2811.59 587
2811.71 596
2811.83 594
2811.95 584
2812.08 569
2812.20 550
2812.32 528
2812.44 503
2812.56 474
2812.68 442
2812.81 409
2812.93 375
2813.05 343
2813.17 317
2813.29 295
2813.41 278
2813.53 263
2813.66 248
2813.78 228
2813.90 203
2814.02 172
2814.14 137
2814.26 101
2814.39 70
2814.51 47
2814.63 37
2814.75 40
2814.87 56
2814.99 81
2815.12 112
2815.24 143
2815.36 170
2815.48 191
2815.60 204
2815.72 208
2815.84 204
2815.97 193
2816.09 177
2816.21 159
2816.33 139
2816.45 122
2816.57 108
2816.70 98
2816.82 94
2816.94 94
2817.06 96
2817.18 100
2817.30 103
2817.43 105
2817.55 106
2817.67 107
2817.79 107
2817.91 108
2818.03 108
2818.16 108
2818.28 107
2818.40 106
2818.52 106
2818.64 108
2818.76 112
2818.89 122
2819.01 138
2819.13 159
2819.25 184
2819.37 209
2819.49 232
2819.62 251
2819.74 262
2819.86 263
2819.98 257
2820.10 243
2820.22 224
2820.35 202
2820.47 179
2820.59 157
2820.71 139
2820.83 125
2820.96 115
2821.08 109
2821.20 104
2821.32 101
2821.44 96
2821.56 89
2821.69 79
2821.81 66
2821.93 53
2822.05 40
2822.17 29
2822.29 21
2822.42 16
2822.54 15
2822.66 16
2822.78 18
2822.90 19
2823.02 20
2823.15 20
2823.27 20
2823.39 19
2823.51 19
2823.63 22
2823.76 28
2823.88 38
2824.00 52
2824.12 68
2824.24 88
2824.36 110
2824.49 131
2824.61 150
2824.73 166
2824.85 179
2824.97 187
2825.10 192
2825.22 193
2825.34 193
2825.46 192
2825.58 192
2825.70 192
2825.83 193
2825.95 196
2826.07 198
2826.19 200
2826.31 201
2826.44 199
2826.56 196
2826.68 192
2826.80 188
2826.92 184
2827.04 182
2827.17 181
2827.29 179
2827.41 176
2827.53 171
2827.65 162
2827.78 152
2827.90 141
2828.02 131
2828.14 124
2828.26 118
2828.39 113
2828.51 109
2828.63 102
2828.75 92
2828.87 79
2829.00 63
2829.12 47
2829.24 33
2829.36 24
2829.48 20
2829.60 23
2829.73 30
2829.85 41
2829.97 53
2830.09 62
2830.21 67
2830.34 66
2830.46 58
2830.58 43
2830.70 24
2830.82 3
2830.95 0
2831.07 0
2831.19 0
2831.31 0
2831.43 0
2831.56 0
2831.68 2
2831.80 15
2831.92 23
2832.04 27
2832.17 26
2832.29 22
2832.41 18
2832.53 15
2832.65 14
2832.78 17
2832.90 23
2833.02 32
2833.14 44
2833.26 57
2833.39 72
2833.51 88
2833.63 103
2833.75 114
2833.87 118
2834.00 115
2834.12 105
2834.24 89
2834.36 71
2834.48 55
2834.61 45
2834.73 42
2834.85 48
2834.97 61
2835.09 77
2835.22 96
2835.34 115
2835.46 133
2835.58 148
2835.70 159
2835.83 167
2835.95 170
2836.07 169
2836.19 164
2836.31 156
2836.44 145
2836.56 133
2836.68 123
2836.80 113
2836.92 107
2837.05 104
2837.17 104
2837.29 108
2837.41 113
2837.53 118
2837.66 123
2837.78 125
2837.90 124
2838.02 122
2838.15 119
2838.27 117
2838.39 118
2838.51 122
2838.63 127
2838.76 135
2838.88 143
2839.00 150
2839.12 158
2839.24 164
2839.37 169
2839.49 171
2839.61 169
2839.73 162
2839.85 150
2839.98 132
2840.10 111
2840.22 89
2840.34 70
2840.47 56
2840.59 50
2840.71 52
2840.83 63
2840.95 81
2841.08 104
2841.20 128
2841.32 149
2841.44 164
2841.57 172
2841.69 170
2841.81 160
2841.93 146
2842.05 132
2842.18 123
2842.30 121
2842.42 129
2842.54 144
2842.66 163
2842.79 181
2842.91 194
2843.03 197
2843.15 191
2843.28 177
2843.40 156
2843.52 135
2843.64 116
2843.76 102
2843.89 96
2844.01 96
2844.13 102
2844.25 111
2844.38 122
2844.50 133
2844.62 143
2844.74 151
2844.86 155
2844.99 158
2845.11 157
2845.23 153
2845.35 147
2845.48 138
2845.60 130
2845.72 121
2845.84 115
2845.97 110
2846.09 108
2846.21 109
2846.33 113
2846.45 119
2846.58 126
2846.70 132
2846.82 138
2846.94 144
2847.07 148
2847.19 152
2847.31 155
2847.43 157
2847.55 158
2847.68 158
2847.80 156
2847.92 152
2848.04 145
2848.17 137
2848.29 127
2848.41 117
2848.53 107
2848.66 99
2848.78 91
2848.90 85
2849.02 79
2849.14 73
2849.27 66
2849.39 59
2849.51 50
2849.63 41
2849.76 32
2849.88 23
2850.00 15
2850.12 10
2850.25 8
2850.37 9
2850.49 16
2850.61 25
2850.74 37
2850.86 50
2850.98 61
2851.10 69
2851.23 73
2851.35 74
2851.47 72
2851.59 67
2851.71 63
2851.84 58
2851.96 54
2852.08 51
2852.20 48
2852.33 44
2852.45 40
2852.57 35
2852.69 28
2852.82 20
2852.94 11
2853.06 3
2853.18 0
2853.31 0
2853.43 0
2853.55 0
2853.67 0
2853.80 0
2853.92 0
2854.04 0
2854.16 0
2854.29 10
2854.41 24
2854.53 39
2854.65 54
2854.78 67
2854.90 76
2855.02 82
2855.14 83
2855.27 82
2855.39 78
2855.51 73
2855.63 68
2855.75 62
2855.88 56
2856.00 49
2856.12 41
2856.24 32
2856.37 22
2856.49 13
2856.61 6
2856.73 2
2856.86 2
2856.98 4
2857.10 7
2857.22 11
2857.35 15
2857.47 18
2857.59 23
2857.71 29
2857.84 40
2857.96 55
2858.08 75
2858.21 98
2858.33 120
2858.45 140
2858.57 156
2858.70 164
2858.82 167
2858.94 164
2859.06 159
2859.19 155
2859.31 155
2859.43 161
2859.55 172
2859.68 188
2859.80 203
2859.92 215
2860.04 219
2860.17 215
2860.29 202
2860.41 182
2860.53 157
2860.66 133
2860.78 111
2860.90 93
2861.02 80
2861.15 73
2861.27 71
2861.39 73
2861.51 79
2861.64 88
2861.76 98
2861.88 107
2862.00 113
2862.13 114
2862.25 109
2862.37 97
2862.50 80
2862.62 60
2862.74 38
2862.86 18
2862.99 1
2863.11 0
2863.23 0
2863.35 0
2863.48 0
2863.60 3
2863.72 14
2863.84 23
2863.97 31
2864.09 35
2864.21 36
2864.33 36
2864.46 35
2864.58 36
2864.70 37
2864.83 39
2864.95 41
2865.07 42
2865.19 41
2865.32 37
2865.44 32
2865.56 26
2865.68 21
2865.81 18
2865.93 16
2866.05 14
2866.18 10
2866.30 4
2866.42 0
2866.54 0
2866.67 0
2866.79 0
2866.91 0
2867.03 0
2867.16 0
2867.28 11
2867.40 26
2867.53 39
2867.65 47
2867.77 49
2867.89 47
2868.02 43
2868.14 39
2868.26 36
2868.38 36
2868.51 37
2868.63 38
2868.75 38
2868.88 36
2869.00 30
2869.12 20
2869.24 7
2869.37 0
2869.49 0
2869.61 0
2869.73 0
2869.86 0
2869.98 0
2870.10 10
2870.23 29
2870.35 48
2870.47 66
2870.59 81
2870.72 95
2870.84 106
2870.96 116
2871.09 124
2871.21 131
2871.33 135
2871.45 138
2871.58 140
2871.70 142
2871.82 146
2871.95 154
2872.07 165
2872.19 178
2872.31 192
2872.44 204
2872.56 211
2872.68 211
2872.81 204
2872.93 190
2873.05 170
2873.17 146
2873.30 121
2873.42 98
2873.54 80
2873.67 68
2873.79 63
2873.91 66
2874.03 77
2874.16 92
2874.28 110
2874.40 128
2874.53 146
2874.65 161
2874.77 176
2874.89 190
2875.02 205
2875.14 223
2875.26 245
2875.39 269
2875.51 295
2875.63 320
2875.75 343
2875.88 362
2876.00 377
2876.12 387
2876.25 393
2876.37 396
2876.49 395
2876.61 393
2876.74 390
2876.86 386
2876.98 381
2877.11 375
2877.23 367
2877.35 357
2877.48 347
2877.60 337
2877.72 328
2877.84 321
2877.97 317
2878.09 317
2878.21 319
2878.34 321
2878.46 323
2878.58 324
2878.70 321
2878.83 315
2878.95 306
2879.07 294
2879.20 281
2879.32 269
2879.44 257
2879.57 248
2879.69 240
2879.81 234
2879.93 228
2880.06 221
2880.18 213
2880.30 203
2880.43 191
2880.55 178
2880.67 164
2880.80 150
2880.92 136
2881.04 123
2881.16 110
2881.29 99
2881.41 91
2881.53 86
2881.66 84
2881.78 85
2881.90 89
2882.03 95
2882.15 100
2882.27 106
2882.39 109
2882.52 110
2882.64 108
2882.76 104
2882.89 97
2883.01 88
2883.13 79
2883.26 71
2883.38 67
2883.50 67
2883.63 73
2883.75 86
2883.87 102
2883.99 121
2884.12 140
2884.24 156
2884.36 168
2884.49 175
2884.61 179
2884.73 180
2884.86 181
2884.98 183
2885.10 186
2885.23 190
2885.35 194
2885.47 198
2885.60 198
2885.72 195
2885.84 188
2885.96 177
2886.09 163
2886.21 146
2886.33 130
2886.46 116
2886.58 107
2886.70 102
2886.83 102
2886.95 107
2887.07 114
2887.20 121
2887.32 125
2887.44 124
2887.57 119
2887.69 109
2887.81 96
2887.93 80
2888.06 65
2888.18 52
2888.30 42
2888.43 37
2888.55 38
2888.67 45
2888.80 60
2888.92 82
2889.04 111
2889.17 145
2889.29 182
2889.41 217
2889.54 249
2889.66 274
2889.78 291
2889.91 298
2890.03 296
2890.15 286
2890.28 271
2890.40 254
2890.52 237
2890.65 222
2890.77 211
2890.89 204
2891.01 201
2891.14 199
2891.26 197
2891.38 192
2891.51 184
2891.63 170
2891.75 153
2891.88 132
2892.00 112
2892.12 95
2892.25 84
2892.37 82
2892.49 87
2892.62 98
2892.74 112
2892.86 125
2892.99 135
2893.11 141
2893.23 142
2893.36 141
2893.48 141
2893.60 144
2893.73 148
2893.85 154
2893.97 160
2894.10 165
2894.22 169
2894.34 171
2894.47 173
2894.59 177
2894.71 183
2894.84 190
2894.96 196
2895.08 198
2895.21 194
2895.33 185
2895.45 171
2895.58 153
2895.70 136
2895.82 121
2895.95 111
2896.07 107
2896.19 111
2896.32 120
2896.44 135
2896.56 151
2896.69 168
2896.81 182
2896.93 192
2897.06 197
2897.18 198
2897.30 194
2897.43 185
2897.55 172
2897.67 156
2897.80 136
2897.92 114
2898.04 90
2898.17 66
2898.29 42
2898.41 21
2898.54 4
2898.66 0
2898.78 0
2898.91 0
2899.03 0
2899.15 0
2899.28 0
2899.40 0
2899.52 4
2899.65 8
2899.77 11
2899.89 12
2900.02 15
2900.14 18
2900.26 25
2900.39 34
2900.51 46
2900.64 60
2900.76 75
2900.88 91
2901.01 105
2901.13 117
2901.25 126
2901.38 130
2901.50 128
2901.62 120
2901.75 107
2901.87 91
2901.99 76
2902.12 62
2902.24 53
2902.36 50
2902.49 51
2902.61 57
2902.73 66
2902.86 77
2902.98 89
2903.10 102
2903.23 113
2903.35 123
2903.47 130
2903.60 134
2903.72 135
2903.85 133
2903.97 129
2904.09 124
2904.22 121
2904.34 119
2904.46 120
2904.59 123
2904.71 130
2904.83 141
2904.96 154
2905.08 169
2905.20 185
2905.33 200
2905.45 214
2905.57 225
2905.70 232
2905.82 233
2905.95 231
2906.07 226
2906.19 220
2906.32 216
2906.44 215
2906.56 217
2906.69 221
2906.81 226
2906.93 228
2907.06 224
2907.18 215
2907.30 201
2907.43 185
2907.55 169
2907.68 157
2907.80 149
2907.92 145
2908.05 143
2908.17 141
2908.29 138
2908.42 132
2908.54 125
2908.66 115
2908.79 105
2908.91 94
2909.04 84
2909.16 74
2909.28 67
2909.41 62
2909.53 61
2909.65 64
2909.78 69
2909.90 75
2910.02 81
2910.15 84
2910.27 85
2910.40 82
2910.52 77
2910.64 71
2910.77 67
2910.89 64
2911.01 65
2911.14 67
2911.26 70
2911.38 71
2911.51 67
2911.63 57
2911.76 41
2911.88 19
2912.00 0
2912.13 0
2912.25 0
2912.37 0
2912.50 0
2912.62 0
2912.74 0
2912.87 0
2912.99 10
2913.12 29
2913.24 45
2913.36 58
2913.49 69
2913.61 77
2913.73 83
2913.86 87
2913.98 90
2914.11 93
2914.23 98
2914.35 104
2914.48 111
2914.60 121
2914.72 132
2914.85 144
2914.97 155
2915.10 165
2915.22 172
2915.34 176
2915.47 176
2915.59 172
2915.71 164
2915.84 155
2915.96 146
2916.09 138
2916.21 132
2916.33 128
2916.46 126
2916.58 128
2916.70 132
2916.83 140
2916.95 152
2917.08 167
2917.20 185
2917.32 204
2917.45 223
2917.57 238
2917.69 248
2917.82 253
2917.94 254
2918.07 252
2918.19 248
2918.31 245
2918.44 244
2918.56 244
2918.69 246
2918.81 248
2918.93 249
2919.06 248
2919.18 242
2919.30 232
2919.43 216
2919.55 194
2919.68 168
2919.80 141
2919.92 113
2920.05 87
2920.17 66
2920.30 51
2920.42 44
2920.54 43
2920.67 47
2920.79 53
2920.91 60
2921.04 66
2921.16 70
2921.29 70
2921.41 67
2921.53 63
2921.66 59
2921.78 56
2921.91 57
2922.03 62
2922.15 69
2922.28 79
2922.40 89
2922.53 98
2922.65 105
2922.77 110
2922.90 115
2923.02 118
2923.14 122
2923.27 126
2923.39 128
2923.52 127
2923.64 123
2923.76 115
2923.89 103
2924.01 89
2924.14 74
2924.26 61
2924.38 50
2924.51 41
2924.63 36
2924.76 33
2924.88 31
2925.00 29
2925.13 26
2925.25 22
2925.38 16
2925.50 8
2925.62 0
2925.75 0
2925.87 0
2926.00 0
2926.12 0
2926.24 0
2926.37 0
2926.49 0
2926.62 16
2926.74 31
2926.86 41
2926.99 44
2927.11 39
2927.24 27
2927.36 11
2927.48 0
2927.61 0
2927.73 0
2927.86 0
2927.98 0
2928.10 0
2928.23 0
2928.35 6
2928.48 15
2928.60 20
2928.72 21
2928.85 19
2928.97 13
2929.10 5
2929.22 0
2929.34 0
2929.47 0
2929.59 0
2929.72 0
2929.84 0
2929.96 3
2930.09 17
2930.21 32
2930.34 47
2930.46 61
2930.58 73
2930.71 82
2930.83 90
2930.96 98
2931.08 104
2931.20 111
2931.33 116
2931.45 120
2931.58 123
2931.70 121
2931.83 116
2931.95 108
2932.07 98
2932.20 87
2932.32 77
2932.45 70
2932.57 67
2932.69 68
2932.82 72
2932.94 78
2933.07 84
2933.19 90
2933.31 94
2933.44 95
2933.56 95
2933.69 93
2933.81 89
2933.94 83
2934.06 75
2934.18 64
2934.31 51
2934.43 36
2934.56 20
2934.68 4
2934.80 0
2934.93 0
2935.05 0
2935.18 0
2935.30 0
2935.43 0
2935.55 15
2935.67 33
2935.80 48
2935.92 60
2936.05 66
2936.17 69
2936.29 68
2936.42 67
2936.54 67
2936.67 68
2936.79 72
2936.92 77
2937.04 83
2937.16 88
2937.29 91
2937.41 92
2937.54 89
2937.66 85
2937.79 77
2937.91 67
2938.03 54
2938.16 38
2938.28 20
2938.41 2
2938.53 0
2938.66 0
2938.78 0
2938.90 0
2939.03 0
2939.15 0
2939.28 0
2939.40 5
2939.52 16
2939.65 25
2939.77 31
2939.90 34
2940.02 36
2940.15 38
2940.27 39
2940.39 42
2940.52 44
2940.64 46
2940.77 46
2940.89 45
2941.02 42
2941.14 38
2941.26 34
2941.39 32
2941.51 34
2941.64 38
2941.76 45
2941.89 51
2942.01 55
2942.14 53
2942.26 47
2942.38 36
2942.51 23
2942.63 10
2942.76 1
2942.88 0
2943.01 0
2943.13 0
2943.25 0
2943.38 0
2943.50 1
2943.63 2
2943.75 4
2943.88 10
2944.00 21
2944.12 38
2944.25 61
2944.37 90
2944.50 123
2944.62 160
2944.75 199
2944.87 238
2945.00 276
2945.12 310
2945.24 338
2945.37 359
2945.49 372
2945.62 377
2945.74 373
2945.87 364
2945.99 353
2946.11 340
2946.24 329
2946.36 321
2946.49 314
2946.61 309
2946.74 303
2946.86 296
2946.99 288
2947.11 280
2947.23 272
2947.36 266
2947.48 261
2947.61 259
2947.73 257
2947.86 255
2947.98 252
2948.11 249
2948.23 248
2948.35 248
2948.48 251
2948.60 257
2948.73 264
2948.85 272
2948.98 277
2949.10 280
2949.23 279
2949.35 276
2949.47 272
2949.60 268
2949.72 265
2949.85 263
2949.97 262
2950.10 258
2950.22 250
2950.35 239
2950.47 224
2950.59 207
2950.72 190
2950.84 175
2950.97 162
2951.09 151
2951.22 141
2951.34 132
2951.47 124
2951.59 118
2951.72 118
2951.84 124
2951.96 139
2952.09 162
2952.21 191
2952.34 222
2952.46 251
2952.59 273
2952.71 288
2952.84 293
2952.96 290
2953.09 279
2953.21 264
2953.33 247
2953.46 230
2953.58 215
2953.71 205
2953.83 200
2953.96 202
2954.08 208
2954.21 218
2954.33 231
2954.46 244
2954.58 255
2954.70 263
2954.83 267
2954.95 267
2955.08 260
2955.20 249
2955.33 234
2955.45 217
2955.58 201
2955.70 189
2955.83 182
2955.95 182
2956.08 187
2956.20 194
2956.32 201
2956.45 206
2956.57 205
2956.70 199
2956.82 189
2956.95 178
2957.07 167
2957.20 158
2957.32 152
2957.45 148
2957.57 145
2957.70 142
2957.82 137
2957.94 129
2958.07 120
2958.19 108
2958.32 96
2958.44 85
2958.57 75
2958.69 68
2958.82 65
2958.94 66
2959.07 72
2959.19 83
2959.32 98
2959.44 119
2959.57 144
2959.69 171
2959.82 197
2959.94 222
2960.06 243
2960.19 259
2960.31 270
2960.44 278
2960.56 283
2960.69 287
2960.81 290
2960.94 292
2961.06 291
2961.19 285
2961.31 275
2961.44 259
2961.56 241
2961.69 222
2961.81 207
2961.94 196
2962.06 191
2962.18 190
2962.31 192
2962.43 196
2962.56 199
2962.68 201
2962.81 201
2962.93 201
2963.06 200
2963.18 200
2963.31 199
2963.43 198
2963.56 197
2963.68 197
2963.81 198
2963.93 202
2964.06 210
2964.18 223
2964.31 239
2964.43 258
2964.56 275
2964.68 289
2964.80 299
2964.93 303
2965.05 301
2965.18 293
2965.30 280
2965.43 262
2965.55 242
2965.68 219
2965.80 195
2965.93 174
2966.05 155
2966.18 142
2966.30 134
2966.43 131
2966.55 133
2966.68 139
2966.80 147
2966.93 157
2967.05 165
2967.18 173
2967.30 180
2967.43 184
2967.55 186
2967.68 186
2967.80 184
2967.93 182
2968.05 180
2968.18 181
2968.30 185
2968.43 192
2968.55 202
2968.67 215
2968.80 229
2968.92 243
2969.05 254
2969.17 262
2969.30 266
2969.42 266
2969.55 264
2969.67 263
2969.80 263
2969.92 267
2970.05 274
2970.17 281
2970.30 286
2970.42 286
2970.55 276
2970.67 258
2970.80 232
2970.92 201
2971.05 167
2971.17 135
2971.30 109
2971.42 90
2971.55 79
2971.67 75
2971.80 77
2971.92 81
2972.05 87
2972.17 90
2972.30 90
2972.42 86
2972.55 77
2972.67 66
2972.80 54
2972.92 43
2973.05 35
2973.17 31
2973.30 29
2973.42 30
2973.55 31
2973.67 31
2973.80 28
2973.92 22
2974.05 13
2974.17 3
2974.30 0
2974.42 0
2974.55 0
2974.67 0
2974.80 0
2974.92 0
2975.05 0
2975.17 0
2975.30 5
2975.42 15
2975.55 27
2975.67 42
2975.80 58
2975.92 74
2976.05 88
2976.17 96
2976.30 98
2976.42 92
2976.55 79
2976.67 61
2976.80 41
2976.92 24
2977.05 10
2977.17 2
2977.30 0
2977.42 1
2977.55 6
2977.67 12
2977.80 19
2977.92 25
2978.05 31
2978.17 39
2978.30 47
2978.42 57
2978.55 66
2978.67 76
2978.80 84
2978.92 91
2979.05 95
2979.17 98
2979.30 99
2979.42 99
2979.55 100
2979.67 102
2979.80 106
2979.92 111
2980.05 117
2980.18 124
2980.30 129
2980.43 133
2980.55 136
2980.68 136
2980.80 135
2980.93 131
2981.05 127
2981.18 121
2981.30 116
2981.43 112
2981.55 108
2981.68 106
2981.80 104
2981.93 105
2982.05 105
2982.18 106
2982.30 107
2982.43 107
2982.55 108
2982.68 109
2982.80 111
2982.93 113
2983.05 116
2983.18 119
2983.30 123
2983.43 128
2983.55 132
2983.68 137
2983.80 141
2983.93 143
2984.06 142
2984.18 138
2984.31 130
2984.43 118
2984.56 105
2984.68 92
2984.81 82
2984.93 78
2985.06 80
2985.18 90
2985.31 105
2985.43 124
2985.56 144
2985.68 161
2985.81 173
2985.93 178
2986.06 176
2986.18 168
2986.31 156
2986.43 142
2986.56 127
2986.69 113
2986.81 101
2986.94 92
2987.06 86
2987.19 83
2987.31 81
2987.44 82
2987.56 86
2987.69 90
2987.81 96
2987.94 102
2988.06 108
2988.19 114
2988.31 121
2988.44 128
2988.56 135
2988.69 144
2988.81 153
2988.94 161
2989.07 168
2989.19 172
2989.32 171
2989.44 166
2989.57 156
2989.69 141
2989.82 124
2989.94 107
2990.07 91
2990.19 77
2990.32 66
2990.44 59
2990.57 55
2990.69 54
2990.82 55
2990.95 58
2991.07 62
2991.20 68
2991.32 73
2991.45 77
2991.57 79
2991.70 78
2991.82 75
2991.95 70
2992.07 65
2992.20 62
2992.32 62
2992.45 67
2992.58 75
2992.70 85
2992.83 97
2992.95 109
2993.08 119
2993.20 125
2993.33 128
2993.45 126
2993.58 121
2993.70 113
2993.83 103
2993.95 93
2994.08 83
2994.21 75
2994.33 69
2994.46 64
2994.58 60
2994.71 56
2994.83 49
2994.96 39
2995.08 27
2995.21 13
2995.33 0
2995.46 0
2995.59 0
2995.71 0
2995.84 0
2995.96 0
2996.09 0
2996.21 0
2996.34 0
2996.46 6
2996.59 23
2996.71 45
2996.84 70
2996.97 97
2997.09 122
2997.22 140
2997.34 148
2997.47 145
2997.59 132
2997.72 112
2997.84 88
2997.97 66
2998.09 50
2998.22 42
2998.35 44
2998.47 54
2998.60 72
2998.72 92
2998.85 112
2998.97 128
2999.10 139
2999.22 144
2999.35 146
2999.48 146
2999.60 146
2999.73 150
2999.85 157
2999.98 167
3000.10 180
3000.23 194
3000.35 206
3000.48 217
3000.61 226
3000.73 234
3000.86 241
3000.98 247
3001.11 253
3001.23 257
3001.36 257
3001.48 251
3001.61 237
3001.74 215
3001.86 186
3001.99 152
3002.11 119
3002.24 90
3002.36 71
3002.49 65
3002.61 74
3002.74 95
3002.87 124
3002.99 157
3003.12 189
3003.24 212
3003.37 225
3003.49 227
3003.62 219
3003.74 208
3003.87 197
3004.00 193
3004.12 197
3004.25 210
3004.37 230
3004.50 254
3004.62 276
3004.75 295
3004.88 307
3005.00 313
3005.13 312
3005.25 304
3005.38 289
3005.50 268
3005.63 243
3005.75 215
3005.88 187
3006.01 162
3006.13 143
3006.26 130
3006.38 125
3006.51 125
3006.63 128
3006.76 132
3006.89 135
3007.01 135
3007.14 133
3007.26 129
3007.39 122
3007.51 115
3007.64 106
3007.77 98
3007.89 92
3008.02 88
3008.14 87
3008.27 89
3008.39 94
3008.52 101
3008.65 109
3008.77 116
3008.90 122
3009.02 128
3009.15 134
3009.27 140
3009.40 147
3009.53 154
3009.65 161
3009.78 167
3009.90 170
3010.03 172
3010.15 173
3010.28 173
3010.41 174
3010.53 174
3010.66 174
3010.78 172
3010.91 167
3011.03 159
3011.16 150
3011.29 140
3011.41 131
3011.54 125
3011.66 121
3011.79 120
3011.92 120
3012.04 121
3012.17 121
3012.29 120
3012.42 119
3012.54 116
3012.67 112
3012.80 106
3012.92 97
3013.05 85
3013.17 71
3013.30 56
3013.43 41
3013.55 29
3013.68 20
3013.80 16
3013.93 15
3014.05 15
3014.18 15
3014.31 14
3014.43 12
3014.56 10
3014.68 10
3014.81 13
3014.94 18
3015.06 26
3015.19 35
3015.31 41
3015.44 44
3015.56 43
3015.69 37
3015.82 27
3015.94 16
3016.07 3
3016.19 0
3016.32 0
3016.45 0
3016.57 0
3016.70 0
3016.82 0
3016.95 0
3017.07 0
3017.20 9
3017.33 26
3017.45 43
3017.58 62
3017.70 79
3017.83 96
3017.96 111
3018.08 123
3018.21 131
3018.33 136
3018.46 137
3018.59 135
3018.71 133
3018.84 130
3018.96 130
3019.09 131
3019.22 134
3019.34 138
3019.47 143
3019.59 147
3019.72 150
3019.85 153
3019.97 155
3020.10 158
3020.22 159
3020.35 161
3020.48 161
3020.60 160
3020.73 158
3020.85 156
3020.98 155
3021.10 158
3021.23 164
3021.36 173
3021.48 185
3021.61 198
3021.73 212
3021.86 224
3021.99 234
3022.11 243
3022.24 250
3022.36 255
3022.49 259
3022.62 260
3022.74 259
3022.87 255
3022.99 249
3023.12 243
3023.25 237
3023.37 233
3023.50 231
3023.63 233
3023.75 239
3023.88 247
3024.00 257
3024.13 267
3024.26 274
3024.38 275
3024.51 270
3024.63 258
3024.76 240
3024.89 217
3025.01 193
3025.14 170
3025.26 149
3025.39 131
3025.52 116
3025.64 101
3025.77 85
3025.89 66
3026.02 44
3026.15 21
3026.27 0
3026.40 0
3026.52 0
3026.65 0
3026.78 0
3026.90 0
3027.03 0
3027.16 16
3027.28 44
3027.41 71
3027.53 96
3027.66 116
3027.79 130
3027.91 139
3028.04 141
3028.16 138
3028.29 131
3028.42 123
3028.54 113
3028.67 104
3028.79 95
3028.92 87
3029.05 80
3029.17 71
3029.30 62
3029.43 52
3029.55 43
3029.68 37
3029.80 35
3029.93 39
3030.06 49
3030.18 64
3030.31 80
3030.43 94
3030.56 104
3030.69 108
3030.81 106
3030.94 103
3031.07 101
3031.19 102
3031.32 111
3031.44 126
3031.57 147
3031.70 171
3031.82 195
3031.95 219
3032.08 242
3032.20 262
3032.33 280
3032.45 295
3032.58 308
3032.71 319
3032.83 325
3032.96 328
3033.08 327
3033.21 322
3033.34 313
3033.46 299
3033.59 283
3033.72 264
3033.84 246
3033.97 231
3034.09 222
3034.22 219
3034.35 222
3034.47 230
3034.60 241
3034.73 253
3034.85 263
3034.98 269
3035.11 270
3035.23 265
3035.36 256
3035.48 242
3035.61 225
3035.74 206
3035.86 189
3035.99 177
3036.12 170
3036.24 169
3036.37 171
3036.49 174
3036.62 174
3036.75 168
3036.87 153
3037.00 132
3037.13 105
3037.25 77
3037.38 51
3037.50 29
3037.63 13
3037.76 3
3037.88 0
3038.01 0
3038.14 0
3038.26 3
3038.39 5
3038.52 7
3038.64 8
3038.77 8
3038.89 7
3039.02 5
3039.15 2
3039.27 0
3039.40 0
3039.53 0
3039.65 0
3039.78 0
3039.91 0
3040.03 0
3040.16 7
3040.28 20
3040.41 33
3040.54 46
3040.66 58
3040.79 67
3040.92 75
3041.04 83
3041.17 91
3041.30 99
3041.42 108
3041.55 117
3041.67 126
3041.80 132
3041.93 134
3042.05 133
3042.18 127
3042.31 118
3042.43 106
3042.56 92
3042.69 78
3042.81 65
3042.94 56
3043.07 52
3043.19 55
3043.32 65
3043.44 82
3043.57 103
3043.70 124
3043.82 142
3043.95 154
3044.08 157
3044.20 150
3044.33 134
3044.46 114
3044.58 92
3044.71 70
3044.84 53
3044.96 41
3045.09 34
3045.22 33
3045.34 37
3045.47 43
3045.59 53
3045.72 65
3045.85 78
3045.97 93
3046.10 106
3046.23 118
3046.35 126
3046.48 128
3046.61 124
3046.73 115
3046.86 101
3046.99 85
3047.11 70
3047.24 57
3047.37 48
3047.49 43
3047.62 41
3047.75 40
3047.87 41
3048.00 41
3048.13 42
3048.25 44
3048.38 48
3048.50 53
3048.63 59
3048.76 66
3048.88 73
3049.01 78
3049.14 82
3049.26 83
3049.39 84
3049.52 85
3049.64 87
3049.77 90
3049.90 93
3050.02 94
3050.15 94
3050.28 91
3050.40 85
3050.53 78
3050.66 72
3050.78 67
3050.91 65
3051.04 65
3051.16 66
3051.29 67
3051.42 68
3051.54 67
3051.67 66
3051.80 64
3051.92 62
3052.05 60
3052.18 57
3052.30 53
3052.43 46
3052.56 35
3052.68 22
3052.81 7
3052.94 0
3053.06 0
3053.19 0
3053.32 0
3053.44 0
3053.57 0
3053.70 19
3053.82 39
3053.95 57
3054.08 70
3054.20 78
3054.33 83
3054.46 87
3054.58 89
3054.71 92
3054.84 96
3054.96 98
3055.09 99
3055.22 98
3055.34 94
3055.47 89
3055.60 85
3055.72 83
3055.85 81
3055.98 80
3056.10 78
3056.23 72
3056.36 61
3056.48 46
3056.61 29
3056.74 13
3056.86 3
3056.99 0
3057.12 7
3057.24 22
3057.37 44
3057.50 68
3057.62 91
3057.75 110
3057.88 121
3058.00 127
3058.13 127
3058.26 122
3058.38 115
3058.51 106
3058.64 96
3058.76 86
3058.89 77
3059.02 70
3059.14 66
3059.27 66
3059.40 70
3059.52 79
3059.65 93
3059.78 109
3059.90 128
3060.03 149
3060.16 171
3060.29 192
3060.41 211
3060.54 225
3060.67 233
3060.79 232
3060.92 223
3061.05 205
3061.17 179
3061.30 151
3061.43 121
3061.55 95
3061.68 73
3061.81 56
3061.93 44
3062.06 35
3062.19 26
3062.31 15
3062.44 3
3062.57 0
3062.69 0
3062.82 0
3062.95 0
3063.08 0
3063.20 0
3063.33 14
3063.46 41
3063.58 68
3063.71 92
3063.84 112
3063.96 126
3064.09 135
3064.22 141
3064.34 146
3064.47 153
3064.60 164
3064.72 177
3064.85 192
3064.98 204
3065.11 211
3065.23 212
3065.36 206
3065.49 195
3065.61 182
3065.74 172
3065.87 167
3065.99 170
3066.12 182
3066.25 201
3066.37 225
3066.50 251
3066.63 276
3066.76 298
3066.88 315
3067.01 326
3067.14 331
3067.26 330
3067.39 323
3067.52 314
3067.64 304
3067.77 295
3067.90 289
3068.02 288
3068.15 293
3068.28 304
3068.41 318
3068.53 335
3068.66 351
3068.79 364
3068.91 373
3069.04 377
3069.17 375
3069.29 370
3069.42 362
3069.55 353
3069.68 344
3069.80 337
3069.93 331
3070.06 325
3070.18 318
3070.31 309
3070.44 298
3070.56 283
3070.69 264
3070.82 241
3070.95 216
3071.07 191
3071.20 167
3071.33 146
3071.45 129
3071.58 115
3071.71 105
3071.83 96
3071.96 88
3072.09 80
3072.22 70
3072.34 60
3072.47 50
3072.60 42
3072.72 37
3072.85 36
3072.98 39
3073.11 45
3073.23 53
3073.36 64
3073.49 74
3073.61 84
3073.74 94
3073.87 104
3073.99 113
3074.12 121
3074.25 127
3074.38 130
3074.50 131
3074.63 129
3074.76 126
3074.88 124
3075.01 126
3075.14 134
3075.27 148
3075.39 169
3075.52 193
3075.65 218
3075.77 240
3075.90 257
3076.03 268
3076.16 274
3076.28 274
3076.41 271
3076.54 265
3076.66 256
3076.79 245
3076.92 231
3077.05 217
3077.17 204
3077.30 196
3077.43 193
3077.55 197
3077.68 208
3077.81 223
3077.94 240
3078.06 255
3078.19 265
3078.32 268
3078.44 266
3078.57 257
3078.70 246
3078.83 233
3078.95 223
3079.08 217
3079.21 215
3079.33 218
3079.46 225
3079.59 237
3079.72 251
3079.84 267
3079.97 285
3080.10 303
3080.22 322
3080.35 339
3080.48 354
3080.61 368
3080.73 379
3080.86 390
3080.99 399
3081.12 408
3081.24 415
3081.37 420
3081.50 423
3081.62 421
3081.75 415
3081.88 406
3082.01 397
3082.13 388
3082.26 380
3082.39 372
3082.51 363
3082.64 353
3082.77 339
3082.90 321
3083.02 301
3083.15 283
3083.28 270
3083.41 262
3083.53 262
3083.66 267
3083.79 275
3083.91 283
3084.04 288
3084.17 287
3084.30 278
3084.42 262
3084.55 241
3084.68 216
3084.81 190
3084.93 166
3085.06 146
3085.19 132
3085.32 123
3085.44 121
3085.57 123
3085.70 127
3085.82 131
3085.95 135
3086.08 137
3086.21 139
3086.33 139
3086.46 140
3086.59 141
3086.72 143
3086.84 144
3086.97 145
3087.10 143
3087.23 141
3087.35 136
3087.48 130
3087.61 122
3087.73 115
3087.86 109
3087.99 106
3088.12 105
3088.24 109
3088.37 116
3088.50 124
3088.63 132
3088.75 139
3088.88 144
3089.01 148
3089.14 152
3089.26 159
3089.39 168
3089.52 181
3089.65 196
3089.77 209
3089.90 217
3090.03 218
3090.15 211
3090.28 196
3090.41 176
3090.54 156
3090.66 140
3090.79 129
3090.92 126
3091.05 129
3091.17 137
3091.30 147
3091.43 159
3091.56 170
3091.68 180
3091.81 191
3091.94 201
3092.07 212
3092.19 222
3092.32 231
3092.45 237
3092.58 241
3092.70 239
3092.83 231
3092.96 216
3093.09 195
3093.21 169
3093.34 141
3093.47 115
3093.60 94
3093.72 80
3093.85 75
3093.98 77
3094.11 84
3094.23 93
3094.36 101
3094.49 108
3094.62 112
3094.74 114
3094.87 116
3095.00 118
3095.13 120
3095.25 120
3095.38 118
3095.51 114
3095.64 110
3095.76 107
3095.89 105
3096.02 106
3096.15 109
3096.27 112
3096.40 112
3096.53 107
3096.66 98
3096.78 84
3096.91 69
3097.04 53
3097.17 40
3097.29 31
3097.42 25
3097.55 22
3097.68 19
3097.80 16
3097.93 13
3098.06 8
3098.19 5
3098.31 1
3098.44 0
3098.57 0
3098.70 0
3098.83 0
3098.95 0
3099.08 0
3099.21 0
3099.34 0
3099.46 6
3099.59 19
3099.72 34
3099.85 47
3099.97 58
3100.10 66
3100.23 70
3100.36 72
3100.48 73
3100.61 76
3100.74 79
3100.87 84
3100.99 88
3101.12 92
3101.25 93
3101.38 92
3101.51 90
3101.63 86
3101.76 84
3101.89 84
3102.02 87
3102.14 91
3102.27 96
3102.40 99
3102.53 100
3102.65 98
3102.78 92
3102.91 84
3103.04 74
3103.16 65
3103.29 57
3103.42 51
3103.55 47
3103.68 45
3103.80 45
3103.93 47
3104.06 52
3104.19 58
3104.31 67
3104.44 78
3104.57 91
3104.70 103
3104.83 114
3104.95 122
3105.08 127
3105.21 129
3105.34 129
3105.46 127
3105.59 126
3105.72 126
3105.85 128
3105.97 130
3106.10 131
3106.23 132
3106.36 132
3106.49 131
3106.61 129
3106.74 126
3106.87 122
3107.00 118
3107.12 113
3107.25 108
3107.38 104
3107.51 103
3107.64 106
3107.76 115
3107.89 129
3108.02 147
3108.15 167
3108.27 186
3108.40 202
3108.53 214
3108.66 221
3108.79 223
3108.91 219
3109.04 210
3109.17 196
3109.30 179
3109.42 161
3109.55 143
3109.68 128
3109.81 118
3109.94 111
3110.06 108
3110.19 106
3110.32 106
3110.45 105
3110.57 105
3110.70 105
3110.83 106
3110.96 107
3111.09 108
3111.21 109
3111.34 110
3111.47 109
3111.60 108
3111.73 108
3111.85 109
3111.98 111
3112.11 112
3112.24 112
3112.36 109
3112.49 100
3112.62 88
3112.75 72
3112.88 56
3113.00 42
3113.13 32
3113.26 29
3113.39 30
3113.52 36
3113.64 42
3113.77 46
3113.90 47
3114.03 45
3114.16 39
3114.28 33
3114.41 28
3114.54 27
3114.67 30
3114.79 37
3114.92 46
3115.05 55
3115.18 62
3115.31 65
3115.43 66
3115.56 66
3115.69 67
3115.82 71
3115.95 78
3116.07 88
3116.20 101
3116.33 114
3116.46 126
3116.59 138
3116.71 149
3116.84 158
3116.97 166
3117.10 171
3117.23 171
3117.35 166
3117.48 156
3117.61 142
3117.74 127
3117.87 112
3117.99 98
3118.12 86
3118.25 73
3118.38 60
3118.51 43
3118.63 25
3118.76 6
3118.89 0
3119.02 0
3119.15 0
3119.27 0
3119.40 0
3119.53 0
3119.66 0
3119.79 4
3119.91 10
3120.04 14
3120.17 17
3120.30 20
3120.43 22
3120.55 25
3120.68 27
3120.81 29
3120.94 31
3121.07 33
3121.19 34
3121.32 35
3121.45 37
3121.58 39
3121.71 40
3121.83 42
3121.96 44
3122.09 45
3122.22 46
3122.35 46
3122.47 46
3122.60 46
3122.73 46
3122.86 47
3122.99 49
3123.12 54
3123.24 61
3123.37 70
3123.50 80
3123.63 88
3123.76 96
3123.88 100
3124.01 101
3124.14 98
3124.27 93
3124.40 88
3124.52 83
3124.65 82
3124.78 84
3124.91 91
3125.04 103
3125.17 116
3125.29 128
3125.42 139
3125.55 146
3125.68 148
3125.81 146
3125.93 140
3126.06 133
3126.19 126
3126.32 118
3126.45 111
3126.57 104
3126.70 97
3126.83 90
3126.96 83
3127.09 79
3127.22 78
3127.34 81
3127.47 87
3127.60 95
3127.73 104
3127.86 111
3127.98 115
3128.11 116
3128.24 115
3128.37 115
3128.50 115
3128.63 117
3128.75 119
3128.88 121
3129.01 121
3129.14 118
3129.27 113
3129.40 106
3129.52 99
3129.65 94
3129.78 91
3129.91 89
3130.04 88
3130.16 87
3130.29 83
3130.42 78
3130.55 73
3130.68 71
3130.81 73
3130.93 80
3131.06 94
3131.19 111
3131.32 129
3131.45 143
3131.58 151
3131.70 152
3131.83 146
3131.96 136
3132.09 125
3132.22 119
3132.34 119
3132.47 126
3132.60 139
3132.73 155
3132.86 170
3132.99 182
3133.11 187
3133.24 185
3133.37 177
3133.50 165
3133.63 151
3133.76 138
3133.88 127
3134.01 119
3134.14 114
3134.27 113
3134.40 114
3134.53 116
3134.65 117
3134.78 118
3134.91 118
3135.04 117
3135.17 116
3135.30 115
3135.42 115
3135.55 114
3135.68 111
3135.81 107
3135.94 100
3136.07 91
3136.19 81
3136.32 73
3136.45 68
3136.58 67
3136.71 72
3136.84 82
3136.96 95
3137.09 110
3137.22 125
3137.35 140
3137.48 153
3137.61 167
3137.74 180
3137.86 194
3137.99 208
3138.12 221
3138.25 233
3138.38 241
3138.51 246
3138.63 248
3138.76 247
3138.89 245
3139.02 242
3139.15 239
3139.28 237
3139.40 236
3139.53 235
3139.66 233
3139.79 229
3139.92 222
3140.05 212
3140.17 199
3140.30 184
3140.43 167
3140.56 151
3140.69 135
3140.82 122
3140.95 110
3141.07 100
3141.20 93
3141.33 88
3141.46 87
3141.59 90
3141.72 98
3141.84 109
3141.97 121
3142.10 133
3142.23 142
3142.36 147
3142.49 149
3142.62 147
3142.74 144
3142.87 141
3143.00 140
3143.13 140
3143.26 141
3143.39 142
3143.52 142
3143.64 140
3143.77 136
3143.90 130
3144.03 123
3144.16 116
3144.29 110
3144.42 107
3144.54 107
3144.67 111
3144.80 117
3144.93 125
3145.06 133
3145.19 139
3145.31 142
3145.44 141
3145.57 139
3145.70 135
3145.83 132
3145.96 131
3146.09 131
3146.21 133
3146.34 134
3146.47 135
3146.60 134
3146.73 133
3146.86 132
3146.99 130
3147.11 127
3147.24 124
3147.37 119
3147.50 111
3147.63 100
3147.76 87
3147.89 73
3148.01 61
3148.14 51
3148.27 44
3148.40 40
3148.53 38
3148.66 36
3148.79 32
3148.92 25
3149.04 15
3149.17 3
3149.30 0
3149.43 0
3149.56 0
3149.69 0
3149.82 0
3149.94 0
3150.07 0
3150.20 2
3150.33 20
3150.46 38
3150.59 54
3150.72 68
3150.84 77
3150.97 82
3151.10 83
3151.23 83
3151.36 84
3151.49 88
3151.62 96
3151.75 107
3151.87 121
3152.00 132
3152.13 139
3152.26 137
3152.39 126
3152.52 107
3152.65 82
3152.78 56
3152.90 33
3153.03 17
3153.16 11
3153.29 17
3153.42 31
3153.55 52
3153.68 76
3153.80 99
3153.93 117
3154.06 130
3154.19 135
3154.32 133
3154.45 126
3154.58 115
3154.71 103
3154.83 91
3154.96 82
3155.09 75
3155.22 71
3155.35 70
3155.48 71
3155.61 72
3155.74 73
3155.86 72
3155.99 71
3156.12 67
3156.25 60
3156.38 51
3156.51 39
3156.64 26
3156.77 13
3156.89 0
3157.02 0
3157.15 0
3157.28 0
3157.41 0
3157.54 0
3157.67 1
3157.80 7
3157.93 12
3158.05 13
3158.18 11
3158.31 8
3158.44 4
3158.57 1
3158.70 0
3158.83 1
3158.96 6
3159.08 13
3159.21 21
3159.34 28
3159.47 33
3159.60 34
3159.73 32
3159.86 29
3159.99 24
3160.12 20
3160.24 19
3160.37 21
3160.50 26
3160.63 32
3160.76 38
3160.89 43
3161.02 45
3161.15 46
3161.27 44
3161.40 40
3161.53 37
3161.66 34
3161.79 32
3161.92 34
3162.05 38
3162.18 45
3162.31 55
3162.43 66
3162.56 76
3162.69 84
3162.82 89
3162.95 91
3163.08 90
3163.21 89
3163.34 89
3163.47 91
3163.60 98
3163.72 108
3163.85 121
3163.98 136
3164.11 149
3164.24 161
3164.37 170
3164.50 176
3164.63 179
3164.76 180
3164.88 178
3165.01 174
3165.14 169
3165.27 162
3165.40 154
3165.53 147
3165.66 141
3165.79 136
3165.92 134
3166.05 133
3166.17 133
3166.30 133
3166.43 133
3166.56 133
3166.69 133
3166.82 133
3166.95 135
3167.08 139
3167.21 145
3167.33 152
3167.46 161
3167.59 171
3167.72 180
3167.85 187
3167.98 191
3168.11 190
3168.24 183
3168.37 172
3168.50 156
3168.63 138
3168.75 121
3168.88 108
3169.01 100
3169.14 97
3169.27 100
3169.40 108
3169.53 119
3169.66 132
3169.79 144
3169.92 156
3170.04 167
3170.17 175
3170.30 180
3170.43 182
3170.56 180
3170.69 174
3170.82 165
3170.95 154
3171.08 141
3171.21 130
3171.34 121
3171.46 116
3171.59 117
3171.72 124
3171.85 137
3171.98 155
3172.11 178
3172.24 204
3172.37 230
3172.50 256
3172.63 277
3172.76 293
3172.88 302
3173.01 302
3173.14 295
3173.27 282
3173.40 266
3173.53 249
3173.66 235
3173.79 225
3173.92 220
3174.05 221
3174.18 227
3174.30 236
3174.43 245
3174.56 252
3174.69 255
3174.82 253
3174.95 247
3175.08 236
3175.21 223
3175.34 211
3175.47 202
3175.60 196
3175.73 194
3175.85 196
3175.98 199
3176.11 204
3176.24 209
3176.37 217
3176.50 226
3176.63 238
3176.76 253
3176.89 268
3177.02 282
3177.15 294
3177.28 302
3177.40 306
3177.53 306
3177.66 304
3177.79 302
3177.92 302
3178.05 303
3178.18 305
3178.31 308
3178.44 309
3178.57 308
3178.70 305
3178.83 299
3178.96 292
3179.08 286
3179.21 282
3179.34 281
3179.47 282
3179.60 288
3179.73 297
3179.86 309
3179.99 322
3180.12 334
3180.25 346
3180.38 354
3180.51 358
3180.64 359
3180.76 356
3180.89 350
3181.02 342
3181.15 335
3181.28 329
3181.41 325
3181.54 326
3181.67 331
3181.80 339
3181.93 350
3182.06 361
3182.19 370
3182.32 375
3182.45 375
3182.58 371
3182.70 364
3182.83 357
3182.96 352
3183.09 351
3183.22 352
3183.35 353
3183.48 353
3183.61 349
3183.74 339
3183.87 325
3184.00 307
3184.13 288
3184.26 271
3184.39 257
3184.51 247
3184.64 241
3184.77 235
3184.90 229
3185.03 220
3185.16 209
3185.29 196
3185.42 182
3185.55 170
3185.68 161
3185.81 158
3185.94 160
3186.07 166
3186.20 176
3186.33 187
3186.46 199
3186.58 211
3186.71 220
3186.84 228
3186.97 235
3187.10 240
3187.23 244
3187.36 247
3187.49 248
3187.62 248
3187.75 246
3187.88 243
3188.01 237
3188.14 230
3188.27 223
3188.40 215
3188.53 208
3188.66 201
3188.78 193
3188.91 185
3189.04 177
3189.17 169
3189.30 161
3189.43 156
3189.56 154
3189.69 156
3189.82 163
3189.95 174
3190.08 189
3190.21 207
3190.34 228
3190.47 251
3190.60 276
3190.73 304
3190.86 332
3190.99 361
3191.12 389
3191.24 416
3191.37 440
3191.50 460
3191.63 476
3191.76 487
3191.89 494
3192.02 498
3192.15 500
3192.28 502
3192.41 506
3192.54 513
3192.67 524
3192.80 537
3192.93 551
3193.06 564
3193.19 572
3193.32 575
3193.45 571
3193.58 560
3193.71 545
3193.83 528
3193.96 511
3194.09 494
3194.22 479
3194.35 466
3194.48 455
3194.61 445
3194.74 437
3194.87 431
3195.00 427
3195.13 426
3195.26 427
3195.39 430
3195.52 432
3195.65 431
3195.78 426
3195.91 416
3196.04 401
3196.17 382
3196.30 361
3196.43 341
3196.56 324
3196.69 312
3196.81 306
3196.94 306
3197.07 312
3197.20 324
3197.33 340
3197.46 359
3197.59 380
3197.72 399
3197.85 417
3197.98 431
3198.11 442
3198.24 449
3198.37 451
3198.50 449
3198.63 444
3198.76 435
3198.89 422
3199.02 404
3199.15 383
3199.28 359
3199.41 333
3199.54 306
3199.67 280
3199.80 255
3199.93 233
3200.06 214
3200.19 199
3200.31 186
3200.44 177
3200.57 172
3200.70 170
3200.83 173
3200.96 179
3201.09 188
3201.22 202
3201.35 218
3201.48 236
3201.61 255
3201.74 273
3201.87 292
3202.00 309
3202.13 326
3202.26 340
3202.39 353
3202.52 364
3202.65 371
3202.78 375
3202.91 373
3203.04 368
3203.17 358
3203.30 346
3203.43 333
3203.56 320
3203.69 310
3203.82 301
3203.95 292
3204.08 284
3204.21 275
3204.34 264
3204.47 252
3204.60 239
3204.73 228
3204.85 219
3204.98 213
3205.11 211
3205.24 212
3205.37 215
3205.50 218
3205.63 220
3205.76 219
3205.89 214
3206.02 205
3206.15 191
3206.28 175
3206.41 157
3206.54 140
3206.67 125
3206.80 114
3206.93 106
3207.06 102
3207.19 102
3207.32 106
3207.45 112
3207.58 120
3207.71 127
3207.84 132
3207.97 135
3208.10 134
3208.23 129
3208.36 122
3208.49 113
3208.62 106
3208.75 101
3208.88 101
3209.01 106
3209.14 117
3209.27 133
3209.40 153
3209.53 174
3209.66 195
3209.79 213
3209.92 227
3210.05 238
3210.18 244
3210.31 248
3210.44 251
3210.57 254
3210.70 258
3210.83 262
3210.96 265
3211.09 267
3211.22 265
3211.35 260
3211.48 252
3211.61 242
3211.74 231
3211.87 222
3212.00 213
3212.13 207
3212.26 202
3212.39 197
3212.52 192
3212.65 185
3212.78 176
3212.91 164
3213.04 152
3213.17 141
3213.29 132
3213.42 128
3213.55 128
3213.68 131
3213.81 136
3213.94 140
3214.07 141
3214.20 138
3214.33 131
3214.46 121
3214.59 109
3214.72 97
3214.85 88
3214.98 82
3215.11 80
3215.24 80
3215.37 81
3215.50 82
3215.63 82
3215.76 78
3215.89 72
3216.02 63
3216.15 52
3216.28 40
3216.41 29
3216.54 20
3216.67 13
3216.80 7
3216.93 3
3217.06 0
3217.19 0
3217.32 0
3217.45 0
3217.58 0
3217.71 0
3217.84 0
3217.97 0
3218.10 14
3218.23 41
3218.36 69
3218.49 96
3218.62 119
3218.75 134
3218.88 143
3219.01 146
3219.14 145
3219.27 144
3219.40 143
3219.53 144
3219.66 146
3219.79 149
3219.92 151
3220.05 150
3220.19 145
3220.32 136
3220.45 124
3220.58 113
3220.71 102
3220.84 95
3220.97 93
3221.10 93
3221.23 97
3221.36 103
3221.49 109
3221.62 114
3221.75 120
3221.88 125
3222.01 129
3222.14 133
3222.27 134
3222.40 133
3222.53 131
3222.66 127
3222.79 124
3222.92 123
3223.05 125
3223.18 130
3223.31 139
3223.44 148
3223.57 155
3223.70 160
3223.83 161
3223.96 159
3224.09 155
3224.22 150
3224.35 145
3224.48 142
3224.61 139
3224.74 136
3224.87 134
3225.00 133
3225.13 134
3225.26 141
3225.39 153
3225.52 170
3225.65 188
3225.78 207
3225.91 222
3226.04 232
3226.17 236
3226.30 233
3226.43 226
3226.56 218
3226.69 211
3226.82 207
3226.95 206
3227.08 210
3227.21 218
3227.34 229
3227.47 241
3227.60 253
3227.73 262
3227.86 269
3227.99 273
3228.12 274
3228.25 273
3228.38 268
3228.51 259
3228.65 247
3228.78 229
3228.91 208
3229.04 185
3229.17 160
3229.30 137
3229.43 117
3229.56 103
3229.69 93
3229.82 89
3229.95 91
3230.08 97
3230.21 105
3230.34 113
3230.47 119
3230.60 120
3230.73 115
3230.86 103
3230.99 88
3231.12 72
3231.25 57
3231.38 46
3231.51 42
3231.64 43
3231.77 49
3231.90 58
3232.03 69
3232.16 81
3232.29 91
3232.42 101
3232.55 109
3232.68 113
3232.81 114
3232.94 108
3233.07 97
3233.21 79
3233.34 56
3233.47 32
3233.60 8
3233.73 0
3233.86 0
3233.99 0
3234.12 0
3234.25 0
3234.38 18
3234.51 45
3234.64 74
3234.77 101
3234.90 123
3235.03 140
3235.16 150
3235.29 154
3235.42 152
3235.55 146
3235.68 138
3235.81 126
3235.94 112
3236.07 96
3236.20 78
3236.33 58
3236.46 40
3236.59 24
3236.73 13
3236.86 8
3236.99 8
3237.12 13
3237.25 22
3237.38 32
3237.51 42
3237.64 49
3237.77 54
3237.90 56
3238.03 57
3238.16 56
3238.29 55
3238.42 52
3238.55 47
3238.68 39
3238.81 30
3238.94 19
3239.07 8
3239.20 0
3239.33 0
3239.46 0
3239.59 0
3239.73 7
3239.86 17
3239.99 27
3240.12 38
3240.25 47
3240.38 55
3240.51 63
3240.64 72
3240.77 81
3240.90 91
3241.03 100
3241.16 106
3241.29 107
3241.42 105
3241.55 97
3241.68 87
3241.81 76
3241.94 66
3242.07 58
3242.20 54
3242.34 52
3242.47 52
3242.60 54
3242.73 56
3242.86 57
3242.99 57
3243.12 57
3243.25 58
3243.38 59
3243.51 62
3243.64 66
3243.77 71
3243.90 77
3244.03 82
3244.16 85
3244.29 86
3244.42 84
3244.55 80
3244.68 73
3244.82 65
3244.95 55
3245.08 45
3245.21 35
3245.34 26
3245.47 18
3245.60 12
3245.73 7
3245.86 5
3245.99 3
3246.12 3
3246.25 2
3246.38 1
3246.51 0
3246.64 0
3246.77 0
3246.90 0
3247.04 0
3247.17 0
3247.30 3
3247.43 14
3247.56 24
3247.69 32
3247.82 36
3247.95 39
3248.08 40
3248.21 43
3248.34 47
3248.47 53
3248.60 61
3248.73 67
3248.86 71
3249.00 73
3249.13 72
3249.26 72
3249.39 73
3249.52 75
3249.65 78
3249.78 82
3249.91 86
3250.04 87
3250.17 85
3250.30 82
3250.43 79
3250.56 77
3250.69 78
3250.82 82
3250.96 90
3251.09 98
3251.22 107
3251.35 113
3251.48 114
3251.61 110
3251.74 102
3251.87 90
3252.00 77
3252.13 64
3252.26 53
3252.39 44
3252.52 39
3252.65 38
3252.79 39
3252.92 44
3253.05 49
3253.18 56
3253.31 62
3253.44 67
3253.57 68
3253.70 68
3253.83 65
3253.96 60
3254.09 54
3254.22 48
3254.35 43
3254.48 38
3254.62 35
3254.75 35
3254.88 37
3255.01 44
3255.14 57
3255.27 74
3255.40 96
3255.53 120
3255.66 142
3255.79 162
3255.92 174
3256.05 180
3256.18 179
3256.32 173
3256.45 165
3256.58 157
3256.71 153
3256.84 153
3256.97 157
3257.10 164
3257.23 171
3257.36 176
3257.49 178
3257.62 175
3257.75 169
3257.89 158
3258.02 146
3258.15 133
3258.28 121
3258.41 109
3258.54 98
3258.67 87
3258.80 78
3258.93 70
3259.06 66
3259.19 65
3259.32 69
3259.46 78
3259.59 91
3259.72 106
3259.85 123
3259.98 138
3260.11 149
3260.24 155
3260.37 156
3260.50 150
3260.63 137
3260.76 119
3260.90 97
3261.03 73
3261.16 49
3261.29 27
3261.42 11
3261.55 1
3261.68 0
3261.81 0
3261.94 7
3262.07 17
3262.20 27
3262.34 36
3262.47 40
3262.60 39
3262.73 33
3262.86 22
3262.99 7
3263.12 0
3263.25 0
3263.38 0
3263.51 0
3263.64 0
3263.78 0
3263.91 0
3264.04 0
3264.17 18
3264.30 35
3264.43 48
3264.56 57
3264.69 60
3264.82 60
3264.95 59
3265.09 58
3265.22 59
3265.35 61
3265.48 64
3265.61 66
3265.74 66
3265.87 64
3266.00 61
3266.13 58
3266.26 56
3266.40 55
3266.53 55
3266.66 57
3266.79 59
3266.92 61
3267.05 60
3267.18 58
3267.31 54
3267.44 50
3267.57 45
3267.71 40
3267.84 37
3267.97 35
3268.10 36
3268.23 38
3268.36 41
3268.49 43
3268.62 43
3268.75 39
3268.88 30
3269.02 18
3269.15 4
3269.28 0
3269.41 0
3269.54 0
3269.67 0
3269.80 0
3269.93 4
3270.06 15
3270.20 25
3270.33 32
3270.46 38
3270.59 42
3270.72 46
3270.85 51
3270.98 55
3271.11 58
3271.24 58
3271.38 53
3271.51 44
3271.64 30
3271.77 12
3271.90 0
3272.03 0
3272.16 0
3272.29 0
3272.42 0
3272.56 0
3272.69 0
3272.82 4
3272.95 18
3273.08 29
3273.21 34
3273.34 34
3273.47 28
3273.60 17
3273.74 3
3273.87 0
3274.00 0
3274.13 0
3274.26 0
3274.39 0
3274.52 0
3274.65 0
3274.78 14
3274.92 28
3275.05 38
3275.18 44
3275.31 45
3275.44 43
3275.57 40
3275.70 37
3275.83 35
3275.97 35
3276.10 37
3276.23 38
3276.36 39
3276.49 39
3276.62 36
3276.75 31
3276.88 23
3277.01 13
3277.15 3
3277.28 0
3277.41 0
3277.54 0
3277.67 0
3277.80 0
3277.93 0
3278.06 0
3278.20 6
3278.33 10
3278.46 12
3278.59 12
3278.72 11
3278.85 11
3278.98 13
3279.11 18
3279.25 24
3279.38 31
3279.51 36
3279.64 38
3279.77 37
3279.90 33
3280.03 28
3280.16 24
3280.30 24
3280.43 31
3280.56 44
3280.69 64
3280.82 88
3280.95 114
3281.08 139
3281.22 161
3281.35 177
3281.48 187
3281.61 190
3281.74 186
3281.87 177
3282.00 166
3282.13 153
3282.27 141
3282.40 132
3282.53 125
3282.66 119
3282.79 114
3282.92 109
3283.05 103
3283.18 96
3283.32 89
3283.45 83
3283.58 78
3283.71 75
3283.84 75
3283.97 75
3284.10 75
3284.24 75
3284.37 74
3284.50 71
3284.63 68
3284.76 64
3284.89 62
3285.02 61
3285.16 64
3285.29 68
3285.42 75
3285.55 82
3285.68 88
3285.81 92
3285.94 95
3286.08 97
3286.21 100
3286.34 105
3286.47 113
3286.60 125
3286.73 139
3286.86 153
3286.99 165
3287.13 176
3287.26 184
3287.39 189
3287.52 192
3287.65 193
3287.78 193
3287.91 190
3288.05 184
3288.18 177
3288.31 167
3288.44 156
3288.57 147
3288.70 141
3288.83 138
3288.97 139
3289.10 144
3289.23 151
3289.36 157
3289.49 160
3289.62 159
3289.76 151
3289.89 139
3290.02 123
3290.15 108
3290.28 96
3290.41 92
3290.54 97
3290.68 112
3290.81 137
3290.94 168
3291.07 204
3291.20 242
3291.33 281
3291.46 320
3291.60 360
3291.73 400
3291.86 441
3291.99 480
3292.12 516
3292.25 549
3292.39 578
3292.52 601
3292.65 620
3292.78 634
3292.91 644
3293.04 651
3293.17 653
3293.31 652
3293.44 647
3293.57 641
3293.70 636
3293.83 634
3293.96 635
3294.10 640
3294.23 648
3294.36 655
3294.49 657
3294.62 650
3294.75 632
3294.88 603
3295.02 565
3295.15 519
3295.28 471
3295.41 425
3295.54 384
3295.67 352
3295.81 329
3295.94 315
3296.07 308
3296.20 308
3296.33 312
3296.46 317
3296.60 323
3296.73 327
3296.86 327
3296.99 324
3297.12 317
3297.25 307
3297.38 295
3297.52 286
3297.65 280
3297.78 278
3297.91 282
3298.04 290
3298.17 300
3298.31 313
3298.44 325
3298.57 336
3298.70 344
3298.83 349
3298.96 350
3299.10 348
3299.23 343
3299.36 335
3299.49 326
3299.62 316
3299.75 306
3299.89 295
3300.02 283
3300.15 271
3300.28 258
3300.41 246
3300.54 236
3300.68 228
3300.81 224
3300.94 222
3301.07 222
3301.20 223
3301.33 225
3301.47 227
3301.60 227
3301.73 226
3301.86 225
3301.99 223
3302.13 222
3302.26 221
3302.39 221
3302.52 223
3302.65 227
3302.78 231
3302.92 235
3303.05 239
3303.18 242
3303.31 244
3303.44 244
3303.57 243
3303.71 241
3303.84 238
3303.97 234
3304.10 230
3304.23 225
3304.36 222
3304.50 220
3304.63 221
3304.76 223
3304.89 225
3305.02 226
3305.16 226
3305.29 224
3305.42 220
3305.55 214
3305.68 209
3305.81 207
3305.95 208
3306.08 213
3306.21 221
3306.34 233
3306.47 245
3306.61 258
3306.74 270
3306.87 279
3307.00 287
3307.13 294
3307.26 301
3307.40 309
3307.53 319
3307.66 333
3307.79 349
3307.92 366
3308.06 384
3308.19 400
3308.32 414
3308.45 423
3308.58 430
3308.71 435
3308.85 440
3308.98 448
3309.11 458
3309.24 470
3309.37 486
3309.51 502
3309.64 518
3309.77 533
3309.90 548
3310.03 562
3310.16 579
3310.30 599
3310.43 620
3310.56 640
3310.69 658
3310.82 669
3310.96 669
3311.09 659
3311.22 638
3311.35 611
3311.48 581
3311.62 552
3311.75 526
3311.88 505
3312.01 489
3312.14 475
3312.28 461
3312.41 446
3312.54 428
3312.67 409
3312.80 390
3312.93 372
3313.07 357
3313.20 346
3313.33 340
3313.46 338
3313.59 339
3313.73 344
3313.86 350
3313.99 357
3314.12 362
3314.25 365
3314.39 365
3314.52 360
3314.65 352
3314.78 341
3314.91 329
3315.05 317
3315.18 305
3315.31 293
3315.44 282
3315.57 271
3315.71 260
3315.84 250
3315.97 242
3316.10 236
3316.23 232
3316.37 230
3316.50 230
3316.63 231
3316.76 232
3316.89 231
3317.03 228
3317.16 223
3317.29 217
3317.42 210
3317.55 205
3317.69 203
3317.82 206
3317.95 213
3318.08 223
3318.21 235
3318.35 247
3318.48 255
3318.61 260
3318.74 261
3318.87 258
3319.01 253
3319.14 247
3319.27 242
3319.40 238
3319.53 234
3319.67 230
3319.80 225
3319.93 217
3320.06 206
3320.20 191
3320.33 174
3320.46 156
3320.59 139
3320.72 125
3320.86 115
3320.99 111
3321.12 112
3321.25 116
3321.38 122
3321.52 126
3321.65 127
3321.78 123
3321.91 114
3322.04 100
3322.18 83
3322.31 63
3322.44 44
3322.57 26
3322.71 10
3322.84 0
3322.97 0
3323.10 0
3323.23 0
3323.37 0
3323.50 0
3323.63 0
3323.76 0
3323.89 0
3324.03 17
3324.16 39
3324.29 62
3324.42 86
3324.56 107
3324.69 127
3324.82 142
3324.95 152
3325.08 157
3325.22 157
3325.35 152
3325.48 143
3325.61 133
3325.74 124
3325.88 118
3326.01 116
3326.14 117
3326.27 119
3326.41 120
3326.54 120
3326.67 117
3326.80 110
3326.93 103
3327.07 97
3327.20 92
3327.33 90
3327.46 90
3327.60 89
3327.73 85
3327.86 76
3327.99 62
3328.12 43
3328.26 22
3328.39 3
3328.52 0
3328.65 0
3328.79 0
3328.92 0
3329.05 0
3329.18 0
3329.31 6
3329.45 11
3329.58 12
3329.71 12
3329.84 10
3329.98 9
3330.11 8
3330.24 10
3330.37 13
3330.51 17
3330.64 21
3330.77 22
3330.90 19
3331.03 13
3331.17 4
3331.30 0
3331.43 0
3331.56 0
3331.70 0
3331.83 0
3331.96 12
3332.09 27
3332.23 41
3332.36 53
3332.49 62
3332.62 68
3332.75 73
3332.89 78
3333.02 83
3333.15 90
3333.28 99
3333.42 108
3333.55 117
3333.68 125
3333.81 131
3333.95 135
3334.08 135
3334.21 132
3334.34 127
3334.48 122
3334.61 118
3334.74 115
3334.87 115
3335.00 117
3335.14 121
3335.27 126
3335.40 131
3335.53 134
3335.67 137
3335.80 138
3335.93 140
3336.06 144
3336.20 150
3336.33 158
3336.46 168
3336.59 177
3336.73 182
3336.86 181
3336.99 172
3337.12 157
3337.26 136
3337.39 115
3337.52 96
3337.65 83
3337.78 78
3337.92 80
3338.05 88
3338.18 99
3338.31 111
3338.45 121
3338.58 128
3338.71 131
3338.84 129
3338.98 123
3339.11 112
3339.24 98
3339.37 79
3339.51 59
3339.64 36
3339.77 14
3339.90 0
3340.04 0
3340.17 0
3340.30 0
3340.43 0
3340.57 0
3340.70 0
3340.83 4
3340.96 13
3341.10 19
3341.23 22
3341.36 22
3341.49 20
3341.63 17
3341.76 14
3341.89 12
3342.02 12
3342.16 16
3342.29 22
3342.42 30
3342.55 39
3342.69 46
3342.82 51
3342.95 51
3343.08 47
3343.22 38
3343.35 28
3343.48 19
3343.61 13
3343.75 10
3343.88 11
3344.01 15
3344.14 22
3344.28 31
3344.41 40
3344.54 51
3344.67 62
3344.81 74
3344.94 83
3345.07 91
3345.21 96
3345.34 97
3345.47 96
3345.60 95
3345.74 95
3345.87 97
3346.00 104
3346.13 116
3346.27 133
3346.40 152
3346.53 173
3346.66 193
3346.80 210
3346.93 220
3347.06 222
3347.19 214
3347.33 198
3347.46 174
3347.59 146
3347.72 117
3347.86 90
3347.99 65
3348.12 46
3348.25 32
3348.39 22
3348.52 16
3348.65 13
3348.79 12
3348.92 11
3349.05 11
3349.18 13
3349.32 16
3349.45 22
3349.58 32
3349.71 47
3349.85 64
3349.98 81
3350.11 98
3350.24 110
3350.38 118
3350.51 120
3350.64 117
3350.78 111
3350.91 101
3351.04 90
3351.17 79
3351.31 69
3351.44 59
3351.57 50
3351.70 42
3351.84 33
3351.97 25
3352.10 15
3352.24 4
3352.37 0
3352.50 0
3352.63 0
3352.77 0
3352.90 0
3353.03 0
3353.16 0
3353.30 0
3353.43 10
3353.56 22
3353.70 34
3353.83 46
3353.96 58
3354.09 69
3354.23 82
3354.36 94
3354.49 107
3354.62 119
3354.76 130
3354.89 137
3355.02 140
3355.16 138
3355.29 132
3355.42 121
3355.55 107
3355.69 90
3355.82 71
3355.95 53
3356.09 36
3356.22 24
3356.35 17
3356.48 17
3356.62 23
3356.75 36
3356.88 54
3357.01 76
3357.15 100
3357.28 125
3357.41 147
3357.55 166
3357.68 181
3357.81 190
3357.94 193
3358.08 192
3358.21 187
3358.34 182
3358.48 178
3358.61 175
3358.74 175
3358.87 176
3359.01 176
3359.14 173
3359.27 167
3359.41 157
3359.54 145
3359.67 132
3359.80 121
3359.94 113
3360.07 110
3360.20 110
3360.34 113
3360.47 116
3360.60 118
3360.73 118
3360.87 116
3361.00 113
3361.13 111
3361.27 109
3361.40 108
3361.53 109
3361.66 109
3361.80 107
3361.93 103
3362.06 97
3362.20 88
3362.33 79
3362.46 70
3362.60 63
3362.73 58
3362.86 56
3362.99 55
3363.13 55
3363.26 57
3363.39 59
3363.53 62
3363.66 67
3363.79 73
3363.92 80
3364.06 86
3364.19 90
3364.32 90
3364.46 86
3364.59 80
3364.72 72
3364.86 65
3364.99 60
3365.12 60
3365.25 65
3365.39 75
3365.52 88
3365.65 101
3365.79 114
3365.92 123
3366.05 128
3366.18 128
3366.32 123
3366.45 115
3366.58 105
3366.72 96
3366.85 90
3366.98 88
3367.12 89
3367.25 95
3367.38 103
3367.51 114
3367.65 126
3367.78 137
3367.91 147
3368.05 153
3368.18 157
3368.31 158
3368.45 156
3368.58 152
3368.71 148
3368.85 144
3368.98 140
3369.11 135
3369.24 129
3369.38 121
3369.51 111
3369.64 99
3369.78 86
3369.91 74
3370.04 64
3370.18 58
3370.31 58
3370.44 63
3370.58 73
3370.71 86
3370.84 101
3370.97 117
3371.11 131
3371.24 143
3371.37 152
3371.51 159
3371.64 164
3371.77 168
3371.91 170
3372.04 171
3372.17 170
3372.31 169
3372.44 167
3372.57 166
3372.70 167
3372.84 171
3372.97 175
3373.10 179
3373.24 181
3373.37 178
3373.50 170
3373.64 158
3373.77 144
3373.90 129
3374.04 119
3374.17 113
3374.30 112
3374.44 113
3374.57 116
3374.70 117
3374.83 116
3374.97 111
3375.10 105
3375.23 97
3375.37 89
3375.50 81
3375.63 72
3375.77 63
3375.90 54
3376.03 45
3376.17 38
3376.30 35
3376.43 36
3376.57 40
3376.70 45
3376.83 49
3376.97 51
3377.10 50
3377.23 45
3377.37 40
3377.50 35
3377.63 34
3377.77 36
3377.90 40
3378.03 45
3378.16 49
3378.30 51
3378.43 48
3378.56 43
3378.70 34
3378.83 23
3378.96 10
3379.10 0
3379.23 0
3379.36 0
3379.50 0
3379.63 0
3379.76 0
3379.90 0
3380.03 0
3380.16 8
3380.30 30
3380.43 52
3380.56 72
3380.70 90
3380.83 104
3380.96 117
3381.10 127
3381.23 135
3381.36 139
3381.50 139
3381.63 135
3381.76 129
3381.90 121
3382.03 112
3382.16 104
3382.30 99
3382.43 97
3382.56 97
3382.70 100
3382.83 104
3382.96 109
3383.10 115
3383.23 121
3383.36 126
3383.50 131
3383.63 134
3383.76 137
3383.90 139
3384.03 140
3384.16 139
3384.30 136
3384.43 131
3384.56 124
3384.70 117
3384.83 110
3384.96 106
3385.10 103
3385.23 104
3385.36 108
3385.50 115
3385.63 122
3385.76 129
3385.90 135
3386.03 142
3386.16 148
3386.30 155
3386.43 163
3386.56 172
3386.70 182
3386.83 192
3386.96 201
3387.10 207
3387.23 208
3387.36 204
3387.50 194
3387.63 180
3387.76 163
3387.90 144
3388.03 127
3388.16 114
3388.30 105
3388.43 100
3388.56 96
3388.70 94
3388.83 90
3388.96 83
3389.10 73
3389.23 63
3389.37 53
3389.50 44
3389.63 39
3389.77 35
3389.90 34
3390.03 32
3390.17 28
3390.30 23
3390.43 17
3390.57 11
3390.70 6
3390.83 3
3390.97 2
3391.10 3
3391.23 4
3391.37 5
3391.50 4
3391.63 1
3391.77 0
3391.90 0
3392.03 0
3392.17 0
3392.30 0
3392.44 0
3392.57 11
3392.70 27
3392.84 46
3392.97 64
3393.10 81
3393.24 95
3393.37 105
3393.50 110
3393.64 112
3393.77 113
3393.90 115
3394.04 119
3394.17 125
3394.30 133
3394.44 141
3394.57 147
3394.71 150
3394.84 148
3394.97 142
3395.11 132
3395.24 121
3395.37 112
3395.51 104
3395.64 100
3395.77 98
3395.91 99
3396.04 99
3396.17 98
3396.31 93
3396.44 87
3396.58 79
3396.71 71
3396.84 64
3396.98 60
3397.11 59
3397.24 61
3397.38 66
3397.51 73
3397.64 80
3397.78 87
3397.91 93
3398.05 99
3398.18 104
3398.31 109
3398.45 113
3398.58 117
3398.71 123
3398.85 129
3398.98 135
3399.11 143
3399.25 150
3399.38 158
3399.52 164
3399.65 171
3399.78 177
3399.92 181
3400.05 183
3400.18 181
3400.32 175
3400.45 164
3400.58 147
3400.72 126
3400.85 102
3400.99 78
3401.12 56
3401.25 39
3401.39 27
3401.52 23
3401.65 25
3401.79 34
3401.92 48
3402.05 67
3402.19 89
3402.32 114
3402.46 140
3402.59 166
3402.72 189
3402.86 207
3402.99 220
3403.12 227
3403.26 228
3403.39 224
3403.53 216
3403.66 206
3403.79 196
3403.93 187
3404.06 180
3404.19 175
3404.33 173
3404.46 174
3404.60 178
3404.73 184
3404.86 192
3405.00 201
3405.13 212
3405.26 224
3405.40 236
3405.53 248
3405.67 258
3405.80 266
3405.93 272
3406.07 275
3406.20 276
3406.33 275
3406.47 271
3406.60 264
3406.74 254
3406.87 241
3407.00 227
3407.14 211
3407.27 195
3407.40 181
3407.54 170
3407.67 162
3407.81 157
3407.94 155
3408.07 156
3408.21 157
3408.34 159
3408.48 161
3408.61 163
3408.74 166
3408.88 168
3409.01 171
3409.14 172
3409.28 173
3409.41 172
3409.55 167
3409.68 159
3409.81 148
3409.95 135
3410.08 119
3410.22 103
3410.35 89
3410.48 77
3410.62 69
3410.75 66
3410.88 68
3411.02 74
3411.15 84
3411.29 95
3411.42 109
3411.55 122
3411.69 134
3411.82 145
3411.96 152
3412.09 156
3412.22 156
3412.36 152
3412.49 143
3412.63 131
3412.76 117
3412.89 104
3413.03 92
3413.16 83
3413.29 80
3413.43 82
3413.56 90
3413.70 100
3413.83 110
3413.96 117
3414.10 120
3414.23 119
3414.37 113
3414.50 104
3414.63 96
3414.77 89
3414.90 84
3415.04 80
3415.17 78
3415.30 76
3415.44 73
3415.57 70
3415.71 68
3415.84 66
3415.97 68
3416.11 71
3416.24 76
3416.38 82
3416.51 88
3416.64 92
3416.78 95
3416.91 94
3417.05 90
3417.18 83
3417.31 74
3417.45 64
3417.58 54
3417.72 48
3417.85 45
3417.98 46
3418.12 51
3418.25 58
3418.39 64
3418.52 67
3418.65 66
3418.79 60
3418.92 50
3419.06 36
3419.19 21
3419.32 7
3419.46 0
3419.59 0
3419.73 0
3419.86 0
3419.99 0
3420.13 0
3420.26 0
3420.40 0
3420.53 1
3420.66 16
3420.80 32
3420.93 50
3421.07 70
3421.20 91
3421.33 114
3421.47 138
3421.60 162
3421.74 184
3421.87 201
3422.01 212
3422.14 215
3422.27 211
3422.41 203
3422.54 194
3422.68 187
3422.81 184
3422.94 187
3423.08 194
3423.21 202
3423.35 209
3423.48 214
3423.61 216
3423.75 214
3423.88 210
3424.02 207
3424.15 207
3424.29 210
3424.42 217
3424.55 227
3424.69 239
3424.82 249
3424.96 257
3425.09 258
3425.22 253
3425.36 242
3425.49 226
3425.63 209
3425.76 193
3425.90 180
3426.03 172
3426.16 167
3426.30 165
3426.43 161
3426.57 155
3426.70 144
3426.83 128
3426.97 110
3427.10 90
3427.24 72
3427.37 57
3427.51 48
3427.64 43
3427.77 42
3427.91 43
3428.04 45
3428.18 46
3428.31 47
3428.44 46
3428.58 44
3428.71 44
3428.85 45
3428.98 49
3429.12 58
3429.25 72
3429.38 92
3429.52 118
3429.65 147
3429.79 177
3429.92 206
3430.06 232
3430.19 255
3430.32 273
3430.46 288
3430.59 300
3430.73 310
3430.86 317
3431.00 322
3431.13 324
3431.26 324
3431.40 322
3431.53 320
3431.67 319
3431.80 318
3431.94 319
3432.07 323
3432.20 327
3432.34 331
3432.47 332
3432.61 328
3432.74 319
3432.88 306
3433.01 289
3433.14 271
3433.28 256
3433.41 247
3433.55 246
3433.68 252
3433.82 264
3433.95 280
3434.08 296
3434.22 311
3434.35 322
3434.49 328
3434.62 331
3434.76 332
3434.89 330
3435.02 327
3435.16 323
3435.29 318
3435.43 312
3435.56 306
3435.70 300
3435.83 295
3435.96 291
3436.10 289
3436.23 289
3436.37 290
3436.50 293
3436.64 297
3436.77 301
3436.91 304
3437.04 306
3437.17 305
3437.31 303
3437.44 300
3437.58 297
3437.71 294
3437.85 294
3437.98 296
3438.12 299
3438.25 302
3438.38 304
3438.52 303
3438.65 299
3438.79 293
3438.92 288
3439.06 283
3439.19 282
3439.32 282
3439.46 284
3439.59 284
3439.73 283
3439.86 278
3440.00 270
3440.13 260
3440.27 249
3440.40 240
3440.53 233
3440.67 229
3440.80 226
3440.94 225
3441.07 223
3441.21 221
3441.34 220
3441.48 220
3441.61 223
3441.75 229
3441.88 237
3442.01 244
3442.15 250
3442.28 249
3442.42 243
3442.55 230
3442.69 212
3442.82 194
3442.96 180
3443.09 171
3443.22 170
3443.36 176
3443.49 187
3443.63 199
3443.76 210
3443.90 216
3444.03 217
3444.17 216
3444.30 214
3444.44 212
3444.57 210
3444.70 209
3444.84 207
3444.97 203
3445.11 196
3445.24 185
3445.38 173
3445.51 162
3445.65 155
3445.78 154
3445.92 158
3446.05 169
3446.18 185
3446.32 205
3446.45 226
3446.59 248
3446.72 270
3446.86 289
3446.99 304
3447.13 313
3447.26 316
3447.40 314
3447.53 307
3447.66 297
3447.80 284
3447.93 271
3448.07 257
3448.20 243
3448.34 229
3448.47 213
3448.61 197
3448.74 181
3448.88 165
3449.01 152
3449.15 143
3449.28 139
3449.41 139
3449.55 145
3449.68 155
3449.82 167
3449.95 180
3450.09 193
3450.22 202
3450.36 208
3450.49 210
3450.63 206
3450.76 198
3450.90 187
3451.03 173
3451.17 157
3451.30 140
3451.43 123
3451.57 106
3451.70 92
3451.84 80
3451.97 71
3452.11 67
3452.24 68
3452.38 72
3452.51 79
3452.65 86
3452.78 92
3452.92 97
3453.05 100
3453.19 102
3453.32 102
3453.45 99
3453.59 94
3453.72 86
3453.86 76
3453.99 64
3454.13 54
3454.26 48
3454.40 49
3454.53 57
3454.67 72
3454.80 90
3454.94 111
3455.07 130
3455.21 146
3455.34 158
3455.48 165
3455.61 168
3455.75 168
3455.88 166
3456.01 161
3456.15 155
3456.28 148
3456.42 139
3456.55 130
3456.69 121
3456.82 115
3456.96 113
3457.09 116
3457.23 127
3457.36 144
3457.50 167
3457.63 194
3457.77 222
3457.90 246
3458.04 265
3458.17 279
3458.31 287
3458.44 291
3458.58 295
3458.71 301
3458.85 310
3458.98 322
3459.11 335
3459.25 348
3459.38 360
3459.52 372
3459.65 384
3459.79 400
3459.92 422
3460.06 452
3460.19 488
3460.33 529
3460.46 571
3460.60 613
3460.73 649
3460.87 680
3461.00 704
3461.14 720
3461.27 730
3461.41 733
3461.54 730
3461.68 722
3461.81 708
3461.95 692
3462.08 673
3462.22 655
3462.35 636
3462.49 617
3462.62 598
3462.76 579
3462.89 562
3463.03 546
3463.16 533
3463.30 525
3463.43 522
3463.57 523
3463.70 525
3463.83 525
3463.97 519
3464.10 507
3464.24 485
3464.37 456
3464.51 422
3464.64 386
3464.78 351
3464.91 321
3465.05 299
3465.18 284
3465.32 277
3465.45 276
3465.59 279
3465.72 284
3465.86 288
3465.99 289
3466.13 287
3466.26 283
3466.40 277
3466.53 268
3466.67 258
3466.80 248
3466.94 236
3467.07 226
3467.21 217
3467.34 212
3467.48 213
3467.61 219
3467.75 229
3467.88 241
3468.02 252
3468.15 259
3468.29 258
3468.42 249
3468.56 235
3468.69 217
3468.83 199
3468.96 185
3469.10 176
3469.23 173
3469.37 174
3469.50 178
3469.64 181
3469.77 183
3469.91 183
3470.04 181
3470.18 177
3470.31 172
3470.45 166
3470.58 158
3470.72 148
3470.85 135
3470.99 119
3471.12 102
3471.26 85
3471.39 70
3471.53 57
3471.66 48
3471.80 44
3471.93 42
3472.07 41
3472.20 41
3472.34 41
3472.47 42
3472.61 44
3472.74 49
3472.88 57
3473.01 71
3473.15 88
3473.29 109
3473.42 131
3473.56 152
3473.69 171
3473.83 185
3473.96 196
3474.10 203
3474.23 208
3474.37 212
3474.50 215
3474.64 218
3474.77 220
3474.91 222
3475.04 222
3475.18 220
3475.31 217
3475.45 213
3475.58 208
3475.72 202
3475.85 194
3475.99 183
3476.12 171
3476.26 156
3476.39 139
3476.53 120
3476.66 101
3476.80 82
3476.93 63
3477.07 44
3477.20 25
3477.34 9
3477.47 0
3477.61 0
3477.74 0
3477.88 0
3478.01 0
3478.15 0
3478.29 0
3478.42 0
3478.56 0
3478.69 1
3478.83 7
3478.96 17
3479.10 32
3479.23 50
3479.37 67
3479.50 81
3479.64 89
3479.77 90
3479.91 85
3480.04 77
3480.18 68
3480.31 60
3480.45 55
3480.58 52
3480.72 51
3480.85 50
3480.99 51
3481.12 54
3481.26 61
3481.40 71
3481.53 86
3481.67 102
3481.80 120
3481.94 135
3482.07 146
3482.21 152
3482.34 155
3482.48 156
3482.61 157
3482.75 160
3482.88 164
3483.02 171
3483.15 178
3483.29 185
3483.42 191
3483.56 195
3483.70 198
3483.83 200
3483.97 201
3484.10 201
3484.24 200
3484.37 197
3484.51 192
3484.64 185
3484.78 175
3484.91 163
3485.05 151
3485.18 139
3485.32 129
3485.45 122
3485.59 118
3485.72 118
3485.86 121
3486.00 127
3486.13 136
3486.27 149
3486.40 162
3486.54 176
3486.67 188
3486.81 196
3486.94 198
3487.08 194
3487.21 183
3487.35 168
3487.48 152
3487.62 136
3487.76 123
3487.89 113
3488.03 108
3488.16 107
3488.30 109
3488.43 113
3488.57 119
3488.70 127
3488.84 134
3488.97 142
3489.11 148
3489.24 151
3489.38 150
3489.52 146
3489.65 137
3489.79 125
3489.92 111
3490.06 95
3490.19 80
3490.33 66
3490.46 53
3490.60 41
3490.73 31
3490.87 23
3491.00 17
3491.14 11
3491.28 6
3491.41 1
3491.55 0
3491.68 0
3491.82 0
3491.95 0
3492.09 0
3492.22 0
3492.36 0
3492.49 4
3492.63 25
3492.77 48
3492.90 69
3493.04 87
3493.17 101
3493.31 109
3493.44 113
3493.58 114
3493.71 112
3493.85 109
3493.99 105
3494.12 99
3494.26 92
3494.39 84
3494.53 77
3494.66 73
3494.80 75
3494.93 84
3495.07 101
3495.20 126
3495.34 155
3495.48 187
3495.61 215
3495.75 238
3495.88 253
3496.02 260
3496.15 261
3496.29 258
3496.42 254
3496.56 251
3496.70 251
3496.83 255
3496.97 261
3497.10 269
3497.24 274
3497.37 277
3497.51 275
3497.64 268
3497.78 258
3497.92 244
3498.05 230
3498.19 217
3498.32 207
3498.46 200
3498.59 195
3498.73 193
3498.86 192
3499.00 194
3499.14 196
3499.27 199
3499.41 203
3499.54 206
3499.68 207
3499.81 204
3499.95 196
3500.09 184
3500.22 167
3500.36 149
3500.49 133
3500.63 120
3500.76 111
3500.90 107
3501.03 106
3501.17 107
3501.31 106
3501.44 104
3501.58 100
3501.71 95
3501.85 90
3501.98 86
3502.12 84
3502.26 83
3502.39 82
3502.53 82
3502.66 81
3502.80 79
3502.93 77
3503.07 75
3503.21 77
3503.34 82
3503.48 90
3503.61 102
3503.75 115
3503.88 129
3504.02 142
3504.15 153
3504.29 162
3504.43 169
3504.56 175
3504.70 181
3504.83 188
3504.97 197
3505.10 207
3505.24 219
3505.38 232
3505.51 245
3505.65 257
3505.78 268
3505.92 277
3506.05 284
3506.19 288
3506.33 288
3506.46 285
3506.60 277
3506.73 264
3506.87 245
3507.01 220
3507.14 191
3507.28 159
3507.41 127
3507.55 97
3507.68 73
3507.82 56
3507.96 46
3508.09 40
3508.23 35
3508.36 30
3508.50 22
3508.63 11
3508.77 0
3508.91 0
3509.04 0
3509.18 0
3509.31 0
3509.45 0
3509.58 0
3509.72 0
3509.86 10
3509.99 24
3510.13 35
3510.26 40
3510.40 42
3510.54 42
3510.67 41
3510.81 41
3510.94 44
3511.08 50
3511.21 58
3511.35 67
3511.49 78
3511.62 87
3511.76 95
3511.89 101
3512.03 106
3512.17 108
3512.30 108
3512.44 106
3512.57 102
3512.71 96
3512.84 88
3512.98 80
3513.12 71
3513.25 64
3513.39 59
3513.52 59
3513.66 63
3513.80 72
3513.93 85
3514.07 101
3514.20 117
3514.34 132
3514.48 142
3514.61 147
3514.75 148
3514.88 146
3515.02 141
3515.15 137
3515.29 135
3515.43 134
3515.56 136
3515.70 139
3515.83 141
3515.97 143
3516.11 143
3516.24 140
3516.38 136
3516.51 130
3516.65 123
3516.79 116
3516.92 108
3517.06 100
3517.19 91
3517.33 81
3517.47 68
3517.60 54
3517.74 37
3517.87 19
3518.01 2
3518.15 0
3518.28 0
3518.42 0
3518.55 0
3518.69 0
3518.83 0
3518.96 0
3519.10 4
3519.23 9
3519.37 13
3519.51 17
3519.64 25
3519.78 37
3519.91 56
3520.05 79
3520.19 105
3520.32 130
3520.46 151
3520.59 166
3520.73 173
3520.87 174
3521.00 170
3521.14 162
3521.27 154
3521.41 146
3521.55 141
3521.68 140
3521.82 143
3521.95 148
3522.09 155
3522.23 162
3522.36 167
3522.50 168
3522.63 166
3522.77 163
3522.91 161
3523.04 162
3523.18 168
3523.31 180
3523.45 195
3523.59 211
3523.72 226
3523.86 236
3523.99 241
3524.13 242
3524.27 240
3524.40 236
3524.54 233
3524.67 230
3524.81 229
3524.95 227
3525.08 225
3525.22 222
3525.36 217
3525.49 214
3525.63 211
3525.76 210
3525.90 212
3526.04 215
3526.17 220
3526.31 225
3526.44 227
3526.58 227
3526.72 224
3526.85 219
3526.99 212
3527.12 206
3527.26 200
3527.40 197
3527.53 197
3527.67 198
3527.81 200
3527.94 201
3528.08 201
3528.21 200
3528.35 197
3528.49 195
3528.62 195
3528.76 198
3528.89 205
3529.03 216
3529.17 232
3529.30 253
3529.44 280
3529.58 314
3529.71 356
3529.85 406
3529.98 462
3530.12 521
3530.26 580
3530.39 636
3530.53 685
3530.67 728
3530.80 764
3530.94 798
3531.07 832
3531.21 868
3531.35 910
3531.48 955
3531.62 1004
3531.75 1052
3531.89 1096
3532.03 1134
3532.16 1163
3532.30 1185
3532.44 1201
3532.57 1213
3532.71 1224
3532.84 1235
3532.98 1247
3533.12 1259
3533.25 1269
3533.39 1276
3533.53 1280
3533.66 1279
3533.80 1275
3533.93 1267
3534.07 1255
3534.21 1241
3534.34 1222
3534.48 1200
3534.62 1173
3534.75 1142
3534.89 1108
3535.03 1071
3535.16 1035
3535.30 1000
3535.43 967
3535.57 938
3535.71 911
3535.84 886
3535.98 863
3536.12 837
3536.25 809
3536.39 777
3536.52 742
3536.66 705
3536.80 667
3536.93 633
3537.07 603
3537.21 581
3537.34 564
3537.48 550
3537.62 538
3537.75 523
3537.89 504
3538.02 481
3538.16 454
3538.30 425
3538.43 398
3538.57 374
3538.71 355
3538.84 341
3538.98 330
3539.12 322
3539.25 314
3539.39 306
3539.52 295
3539.66 282
3539.80 267
3539.93 251
3540.07 234
3540.21 218
3540.34 204
3540.48 192
3540.62 182
3540.75 173
3540.89 165
3541.02 157
3541.16 151
3541.30 150
3541.43 154
3541.57 164
3541.71 179
3541.84 199
3541.98 220
3542.12 240
3542.25 256
3542.39 267
3542.53 274
3542.66 277
3542.80 277
3542.93 277
3543.07 278
3543.21 282
3543.34 291
3543.48 304
3543.62 322
3543.75 343
3543.89 366
3544.03 387
3544.16 404
3544.30 416
3544.44 420
3544.57 417
3544.71 407
3544.85 393
3544.98 376
3545.12 359
3545.25 344
3545.39 334
3545.53 329
3545.66 332
3545.80 342
3545.94 357
3546.07 376
3546.21 394
3546.35 409
3546.48 416
3546.62 416
3546.76 406
3546.89 389
3547.03 369
3547.17 348
3547.30 330
3547.44 317
3547.58 310
3547.71 309
3547.85 314
3547.98 324
3548.12 336
3548.26 350
3548.39 363
3548.53 375
3548.67 384
3548.80 389
3548.94 390
3549.08 388
3549.21 383
3549.35 377
3549.49 370
3549.62 363
3549.76 355
3549.90 347
3550.03 339
3550.17 331
3550.31 324
3550.44 320
3550.58 319
3550.72 322
3550.85 328
3550.99 335
3551.13 340
3551.26 341
3551.40 334
3551.54 317
3551.67 290
3551.81 255
3551.95 213
3552.08 169
3552.22 126
3552.36 88
3552.49 58
3552.63 39
3552.77 30
3552.90 33
3553.04 46
3553.18 66
3553.31 90
3553.45 115
3553.59 137
3553.72 154
3553.86 166
3554.00 173
3554.13 176
3554.27 179
3554.41 183
3554.54 189
3554.68 196
3554.82 204
3554.95 212
3555.09 218
3555.23 220
3555.36 217
3555.50 210
3555.64 199
3555.77 186
3555.91 172
3556.05 161
3556.18 153
3556.32 150
3556.46 150
3556.59 152
3556.73 153
3556.87 149
3557.00 142
3557.14 132
3557.28 120
3557.41 110
3557.55 103
3557.69 102
3557.82 104
3557.96 106
3558.10 106
3558.23 102
3558.37 93
3558.51 80
3558.64 66
3558.78 56
3558.92 52
3559.05 55
3559.19 64
3559.33 75
3559.46 85
3559.60 90
3559.74 86
3559.87 74
3560.01 54
3560.15 32
3560.28 10
3560.42 0
3560.56 0
3560.69 0
3560.83 0
3560.97 11
3561.10 27
3561.24 40
3561.38 49
3561.52 52
3561.65 51
3561.79 48
3561.93 44
3562.06 41
3562.20 42
3562.34 45
3562.47 52
3562.61 60
3562.75 69
3562.88 77
3563.02 84
3563.16 89
3563.29 91
3563.43 92
3563.57 91
3563.70 92
3563.84 95
3563.98 101
3564.11 112
3564.25 126
3564.39 142
3564.53 158
3564.66 172
3564.80 184
3564.94 194
3565.07 203
3565.21 214
3565.35 226
3565.48 240
3565.62 254
3565.76 265
3565.89 268
3566.03 261
3566.17 245
3566.30 219
3566.44 189
3566.58 159
3566.72 131
3566.85 111
3566.99 97
3567.13 88
3567.26 82
3567.40 78
3567.54 73
3567.67 69
3567.81 65
3567.95 62
3568.08 60
3568.22 59
3568.36 59
3568.50 56
3568.63 50
3568.77 40
3568.91 28
3569.04 16
3569.18 5
3569.32 0
3569.45 0
3569.59 7
3569.73 22
3569.87 43
3570.00 66
3570.14 88
3570.28 106
3570.41 117
3570.55 119
3570.69 115
3570.82 103
3570.96 88
3571.10 69
3571.23 51
3571.37 33
3571.51 18
3571.65 6
3571.78 0
3571.92 0
3572.06 0
3572.19 0
3572.33 0
3572.47 0
3572.60 0
3572.74 0
3572.88 0
3573.02 0
3573.15 0
3573.29 3
3573.43 11
3573.56 18
3573.70 24
3573.84 28
3573.98 29
3574.11 28
3574.25 28
3574.39 30
3574.52 37
3574.66 48
3574.80 62
3574.93 79
3575.07 93
3575.21 102
3575.35 105
3575.48 101
3575.62 91
3575.76 78
3575.89 67
3576.03 58
3576.17 55
3576.31 58
3576.44 65
3576.58 74
3576.72 82
3576.85 87
3576.99 88
3577.13 86
3577.26 81
3577.40 76
3577.54 75
3577.68 77
3577.81 85
3577.95 97
3578.09 110
3578.22 122
3578.36 129
3578.50 130
3578.64 123
3578.77 108
3578.91 88
3579.05 64
3579.18 41
3579.32 21
3579.46 9
3579.60 6
3579.73 14
3579.87 34
3580.01 65
3580.14 101
3580.28 140
3580.42 175
3580.56 203
3580.69 222
3580.83 232
3580.97 236
3581.10 236
3581.24 235
3581.38 236
3581.52 236
3581.65 236
3581.79 232
3581.93 224
3582.07 211
3582.20 196
3582.34 179
3582.48 162
3582.61 147
3582.75 133
3582.89 119
3583.03 106
3583.16 93
3583.30 83
3583.44 76
3583.57 76
3583.71 81
3583.85 92
3583.99 106
3584.12 118
3584.26 126
3584.40 128
3584.54 121
3584.67 109
3584.81 95
3584.95 82
3585.08 75
3585.22 77
3585.36 88
3585.50 108
3585.63 134
3585.77 164
3585.91 192
3586.04 216
3586.18 233
3586.32 243
3586.46 246
3586.59 245
3586.73 242
3586.87 241
3587.01 241
3587.14 243
3587.28 245
3587.42 249
3587.56 252
3587.69 256
3587.83 260
3587.97 265
3588.10 272
3588.24 280
3588.38 288
3588.52 294
3588.65 295
3588.79 293
3588.93 287
3589.07 277
3589.20 265
3589.34 251
3589.48 237
3589.61 225
3589.75 215
3589.89 208
3590.03 206
3590.16 208
3590.30 214
3590.44 221
3590.58 228
3590.71 230
3590.85 226
3590.99 215
3591.13 197
3591.26 173
3591.40 146
3591.54 118
3591.68 91
3591.81 69
3591.95 54
3592.09 45
3592.22 44
3592.36 50
3592.50 61
3592.64 77
3592.77 95
3592.91 115
3593.05 135
3593.19 155
3593.32 173
3593.46 190
3593.60 203
3593.74 212
3593.87 215
3594.01 213
3594.15 204
3594.29 191
3594.42 174
3594.56 156
3594.70 141
3594.84 131
3594.97 126
3595.11 128
3595.25 135
3595.39 144
3595.52 154
3595.66 162
3595.80 167
3595.94 168
3596.07 168
3596.21 166
3596.35 166
3596.49 167
3596.62 172
3596.76 180
3596.90 193
3597.04 207
3597.17 223
3597.31 237
3597.45 249
3597.59 257
3597.72 262
3597.86 263
3598.00 261
3598.14 258
3598.27 253
3598.41 249
3598.55 244
3598.69 239
3598.82 237
3598.96 236
3599.10 238
3599.24 242
3599.37 247
3599.51 253
3599.65 258
3599.79 261
3599.92 263
3600.06 265
3600.20 267
3600.34 268
3600.47 268
3600.61 266
3600.75 259
3600.89 249
3601.02 234
3601.16 214
3601.30 191
3601.44 168
3601.57 144
3601.71 122
3601.85 103
3601.99 88
3602.12 79
3602.26 76
3602.40 78
3602.54 84
3602.67 91
3602.81 97
3602.95 98
3603.09 94
3603.22 83
3603.36 66
3603.50 46
3603.64 25
3603.78 5
3603.91 0
3604.05 0
3604.19 0
3604.33 0
3604.46 0
3604.60 0
3604.74 0
3604.88 0
3605.01 0
3605.15 6
3605.29 17
3605.43 31
3605.56 46
3605.70 62
3605.84 79
3605.98 95
3606.11 112
3606.25 128
3606.39 144
3606.53 159
3606.67 171
3606.80 178
3606.94 182
3607.08 180
3607.22 176
3607.35 173
3607.49 171
3607.63 175
3607.77 185
3607.90 199
3608.04 215
3608.18 229
3608.32 238
3608.46 240
3608.59 235
3608.73 223
3608.87 206
3609.01 188
3609.14 172
3609.28 160
3609.42 153
3609.56 151
3609.69 154
3609.83 160
3609.97 169
3610.11 180
3610.25 193
3610.38 208
3610.52 226
3610.66 245
3610.80 264
3610.93 283
3611.07 299
3611.21 311
3611.35 317
3611.49 316
3611.62 310
3611.76 299
3611.90 284
3612.04 267
3612.17 250
3612.31 233
3612.45 218
3612.59 205
3612.73 196
3612.86 190
3613.00 186
3613.14 184
3613.28 183
3613.41 182
3613.55 180
3613.69 177
3613.83 174
3613.97 170
3614.10 168
3614.24 167
3614.38 167
3614.52 169
3614.65 171
3614.79 171
3614.93 168
3615.07 162
3615.21 156
3615.34 150
3615.48 147
3615.62 150
3615.76 160
3615.90 176
3616.03 197
3616.17 219
3616.31 238
3616.45 251
3616.58 258
3616.72 256
3616.86 249
3617.00 238
3617.14 227
3617.27 217
3617.41 210
3617.55 206
3617.69 204
3617.83 202
3617.96 199
3618.10 195
3618.24 189
3618.38 182
3618.51 176
3618.65 170
3618.79 167
3618.93 165
3619.07 165
3619.20 163
3619.34 159
3619.48 152
3619.62 143
3619.76 131
3619.89 117
3620.03 103
3620.17 90
3620.31 77
3620.45 67
3620.58 59
3620.72 52
3620.86 47
3621.00 44
3621.14 43
3621.27 45
3621.41 48
3621.55 54
3621.69 62
3621.82 72
3621.96 83
3622.10 93
3622.24 101
3622.38 107
3622.51 110
3622.65 110
3622.79 108
3622.93 106
3623.07 103
3623.20 101
3623.34 100
3623.48 101
3623.62 102
3623.76 103
3623.89 104
3624.03 103
3624.17 100
3624.31 95
3624.45 89
3624.58 83
3624.72 77
3624.86 74
3625.00 74
3625.14 76
3625.27 80
3625.41 84
3625.55 88
3625.69 91
3625.83 94
3625.96 99
3626.10 106
3626.24 115
3626.38 128
3626.52 142
3626.65 154
3626.79 161
3626.93 163
3627.07 158
3627.21 146
3627.35 130
3627.48 112
3627.62 97
3627.76 84
3627.90 77
3628.04 74
3628.17 73
3628.31 72
3628.45 71
3628.59 67
3628.73 63
3628.86 59
3629.00 56
3629.14 58
3629.28 65
3629.42 77
3629.55 93
3629.69 111
3629.83 128
3629.97 141
3630.11 150
3630.25 152
3630.38 148
3630.52 138
3630.66 124
3630.80 108
3630.94 92
3631.07 76
3631.21 63
3631.35 53
3631.49 49
3631.63 49
3631.76 55
3631.90 64
3632.04 76
3632.18 86
3632.32 92
3632.46 92
3632.59 84
3632.73 71
3632.87 56
3633.01 41
3633.15 32
3633.28 32
3633.42 41
3633.56 59
3633.70 84
3633.84 113
3633.98 142
3634.11 168
3634.25 189
3634.39 205
3634.53 215
3634.67 220
3634.80 220
3634.94 219
3635.08 218
3635.22 217
3635.36 218
3635.50 219
3635.63 221
3635.77 222
3635.91 223
3636.05 223
3636.19 223
3636.32 224
3636.46 225
3636.60 227
3636.74 227
3636.88 224
3637.02 218
3637.15 208
3637.29 195
3637.43 183
3637.57 172
3637.71 167
3637.85 166
3637.98 170
3638.12 177
3638.26 185
3638.40 190
3638.54 191
3638.68 186
3638.81 177
3638.95 164
3639.09 149
3639.23 133
3639.37 118
3639.50 105
3639.64 94
3639.78 83
3639.92 74
3640.06 66
3640.20 58
3640.33 52
3640.47 46
3640.61 43
3640.75 42
3640.89 42
3641.03 43
3641.16 45
3641.30 49
3641.44 53
3641.58 59
3641.72 65
3641.86 70
3641.99 75
3642.13 79
3642.27 79
3642.41 77
3642.55 71
3642.69 63
3642.82 52
3642.96 40
3643.10 29
3643.24 20
3643.38 16
3643.52 17
3643.65 26
3643.79 41
3643.93 61
3644.07 83
3644.21 104
3644.35 123
3644.49 137
3644.62 146
3644.76 150
3644.90 149
3645.04 146
3645.18 142
3645.32 137
3645.45 135
3645.59 136
3645.73 140
3645.87 146
3646.01 154
3646.15 161
3646.28 167
3646.42 170
3646.56 169
3646.70 163
3646.84 153
3646.98 140
3647.12 123
3647.25 104
3647.39 86
3647.53 71
3647.67 60
3647.81 57
3647.95 60
3648.08 69
3648.22 81
3648.36 95
3648.50 109
3648.64 120
3648.78 130
3648.91 138
3649.05 145
3649.19 152
3649.33 158
3649.47 162
3649.61 164
3649.75 164
3649.88 159
3650.02 153
3650.16 144
3650.30 136
3650.44 127
3650.58 120
3650.72 112
3650.85 103
3650.99 94
3651.13 83
3651.27 72
3651.41 61
3651.55 52
3651.68 47
3651.82 46
3651.96 48
3652.10 51
3652.24 54
3652.38 55
3652.52 52
3652.65 47
3652.79 41
3652.93 37
3653.07 35
3653.21 38
3653.35 45
3653.49 54
3653.62 64
3653.76 73
3653.90 80
3654.04 84
3654.18 87
3654.32 86
3654.46 83
3654.59 78
3654.73 69
3654.87 57
3655.01 42
3655.15 25
3655.29 7
3655.43 0
3655.56 0
3655.70 0
3655.84 0
3655.98 0
3656.12 0
3656.26 0
3656.40 0
3656.53 8
3656.67 18
3656.81 27
3656.95 35
3657.09 42
3657.23 47
3657.37 51
3657.51 54
3657.64 57
3657.78 58
3657.92 58
3658.06 55
3658.20 52
3658.34 47
3658.48 42
3658.61 38
3658.75 36
3658.89 39
3659.03 45
3659.17 56
3659.31 71
3659.45 90
3659.59 111
3659.72 132
3659.86 153
3660.00 172
3660.14 189
3660.28 202
3660.42 213
3660.56 221
3660.69 227
3660.83 231
3660.97 233
3661.11 231
3661.25 226
3661.39 218
3661.53 207
3661.67 196
3661.80 186
3661.94 179
3662.08 178
3662.22 183
3662.36 193
3662.50 206
3662.64 221
3662.78 237
3662.91 251
3663.05 263
3663.19 272
3663.33 276
3663.47 275
3663.61 268
3663.75 255
3663.89 239
3664.02 221
3664.16 204
3664.30 191
3664.44 183
3664.58 180
3664.72 181
3664.86 184
3665.00 186
3665.13 185
3665.27 181
3665.41 174
3665.55 165
3665.69 155
3665.83 146
3665.97 137
3666.11 130
3666.24 124
3666.38 119
3666.52 116
3666.66 114
3666.80 114
3666.94 116
3667.08 119
3667.22 122
3667.36 122
3667.49 121
3667.63 117
3667.77 111
3667.91 105
3668.05 99
3668.19 95
3668.33 92
3668.47 88
3668.60 83
3668.74 77
3668.88 69
3669.02 62
3669.16 59
3669.30 60
3669.44 68
3669.58 82
3669.72 100
3669.85 120
3669.99 138
3670.13 154
3670.27 166
3670.41 174
3670.55 177
3670.69 178
3670.83 177
3670.97 174
3671.10 172
3671.24 169
3671.38 167
3671.52 166
3671.66 167
3671.80 167
3671.94 168
3672.08 167
3672.22 165
3672.35 161
3672.49 156
3672.63 151
3672.77 147
3672.91 145
3673.05 146
3673.19 149
3673.33 153
3673.47 157
3673.60 159
3673.74 158
3673.88 152
3674.02 143
3674.16 130
3674.30 116
3674.44 100
3674.58 85
3674.72 72
3674.86 62
3674.99 57
3675.13 57
3675.27 64
3675.41 76
3675.55 94
3675.69 113
3675.83 132
3675.97 148
3676.11 158
3676.25 162
3676.38 159
3676.52 153
3676.66 146
3676.80 141
3676.94 140
3677.08 144
3677.22 153
3677.36 164
3677.50 173
3677.64 179
3677.77 179
3677.91 173
3678.05 161
3678.19 145
3678.33 128
3678.47 111
3678.61 97
3678.75 85
3678.89 75
3679.03 68
3679.16 62
3679.30 58
3679.44 55
3679.58 51
3679.72 48
3679.86 44
3680.00 40
3680.14 34
3680.28 27
3680.42 19
3680.56 10
3680.69 3
3680.83 0
3680.97 0
3681.11 0
3681.25 0
3681.39 0
3681.53 1
3681.67 2
3681.81 2
3681.95 0
3682.09 0
3682.22 0
3682.36 1
3682.50 5
3682.64 10
3682.78 16
3682.92 21
3683.06 24
3683.20 25
3683.34 23
3683.48 19
3683.62 14
3683.75 8
3683.89 1
3684.03 0
3684.17 0
3684.31 0
3684.45 0
3684.59 0
3684.73 0
3684.87 0
3685.01 3
3685.15 14
3685.29 26
3685.42 38
3685.56 50
3685.70 60
3685.84 68
3685.98 71
3686.12 70
3686.26 65
3686.40 56
3686.54 44
3686.68 32
3686.82 22
3686.96 15
3687.09 12
3687.23 14
3687.37 20
3687.51 28
3687.65 37
3687.79 45
3687.93 50
3688.07 52
3688.21 50
3688.35 45
3688.49 37
3688.63 28
3688.77 19
3688.90 11
3689.04 6
3689.18 2
3689.32 0
3689.46 0
3689.60 0
3689.74 0
3689.88 0
3690.02 0
3690.16 0
3690.30 0
3690.44 1
3690.58 12
3690.71 25
3690.85 40
3690.99 56
3691.13 71
3691.27 86
3691.41 97
3691.55 106
3691.69 110
3691.83 110
3691.97 107
3692.11 103
3692.25 101
3692.39 102
3692.53 107
3692.66 115
3692.80 125
3692.94 136
3693.08 145
3693.22 152
3693.36 157
3693.50 160
3693.64 162
3693.78 163
3693.92 165
3694.06 167
3694.20 169
3694.34 171
3694.48 172
3694.61 174
3694.75 174
3694.89 175
3695.03 175
3695.17 176
3695.31 177
3695.45 178
3695.59 180
3695.73 182
3695.87 185
3696.01 188
3696.15 191
3696.29 194
3696.43 195
3696.57 196
3696.71 196
3696.84 197
3696.98 198
3697.12 200
3697.26 204
3697.40 209
3697.54 214
3697.68 217
3697.82 219
3697.96 218
3698.10 214
3698.24 208
3698.38 201
3698.52 193
3698.66 187
3698.80 182
3698.94 179
3699.08 177
3699.21 175
3699.35 172
3699.49 168
3699.63 159
3699.77 147
3699.91 130
3700.05 110
3700.19 89
3700.33 71
3700.47 57
3700.61 50
3700.75 51
3700.89 58
3701.03 69
3701.17 82
3701.31 93
3701.45 103
3701.59 109
3701.72 112
3701.86 114
3702.00 115
3702.14 115
3702.28 116
3702.42 117
3702.56 117
3702.70 117
3702.84 118
3702.98 120
3703.12 124
3703.26 130
3703.40 140
3703.54 155
3703.68 172
3703.82 193
3703.96 217
3704.10 241
3704.24 265
3704.38 287
3704.51 306
3704.65 322
3704.79 334
3704.93 343
3705.07 350
3705.21 354
3705.35 355
3705.49 355
3705.63 352
3705.77 347
3705.91 341
3706.05 335
3706.19 331
3706.33 329
3706.47 330
3706.61 335
3706.75 343
3706.89 354
3707.03 365
3707.17 376
3707.31 385
3707.45 391
3707.58 393
3707.72 391
3707.86 385
3708.00 374
3708.14 361
3708.28 345
3708.42 328
3708.56 312
3708.70 298
3708.84 288
3708.98 282
3709.12 279
3709.26 281
3709.40 283
3709.54 285
3709.68 285
3709.82 283
3709.96 279
3710.10 273
3710.24 267
3710.38 263
3710.52 261
3710.66 261
3710.80 262
3710.94 263
3711.08 263
3711.21 262
3711.35 260
3711.49 258
3711.63 256
3711.77 256
3711.91 259
3712.05 263
3712.19 269
3712.33 273
3712.47 276
3712.61 276
3712.75 273
3712.89 266
3713.03 255
3713.17 242
3713.31 227
3713.45 212
3713.59 198
3713.73 185
3713.87 176
3714.01 172
3714.15 173
3714.29 178
3714.43 185
3714.57 193
3714.71 199
3714.85 201
3714.99 199
3715.13 193
3715.27 183
3715.41 171
3715.55 158
3715.69 147
3715.82 136
3715.96 127
3716.10 118
3716.24 109
3716.38 98
3716.52 87
3716.66 75
3716.80 63
3716.94 53
3717.08 45
3717.22 39
3717.36 35
3717.50 32
3717.64 29
3717.78 29
3717.92 31
3718.06 37
3718.20 47
3718.34 61
3718.48 78
3718.62 96
3718.76 113
3718.90 125
3719.04 132
3719.18 133
3719.32 128
3719.46 121
3719.60 113
3719.74 108
3719.88 109
3720.02 116
3720.16 128
3720.30 144
3720.44 158
3720.58 169
3720.72 173
3720.86 169
3721.00 159
3721.14 144
3721.28 130
3721.42 119
3721.56 112
3721.70 109
3721.84 110
3721.98 111
3722.12 111
3722.26 108
3722.40 102
3722.54 94
3722.68 85
3722.82 76
3722.95 67
3723.09 60
3723.23 55
3723.37 53
3723.51 55
3723.65 62
3723.79 74
3723.93 90
3724.07 107
3724.21 123
3724.35 132
3724.49 134
3724.63 126
3724.77 109
3724.91 84
3725.05 55
3725.19 27
3725.33 1
3725.47 0
3725.61 0
3725.75 0
3725.89 0
3726.03 0
3726.17 0
3726.31 0
3726.45 0
3726.59 9
3726.73 20
3726.87 31
3727.01 42
3727.15 54
3727.29 66
3727.43 78
3727.57 89
3727.71 98
3727.85 107
3727.99 114
3728.13 120
3728.27 125
3728.41 127
3728.55 127
3728.69 123
3728.83 117
3728.97 110
3729.11 102
3729.25 97
3729.39 96
3729.53 101
3729.67 113
3729.81 131
3729.95 152
3730.09 173
3730.23 192
3730.37 203
3730.51 206
3730.65 201
3730.79 188
3730.93 170
3731.07 150
3731.21 132
3731.35 119
3731.49 112
3731.63 112
3731.77 119
3731.91 130
3732.05 143
3732.19 156
3732.33 165
3732.47 170
3732.61 169
3732.75 163
3732.89 153
3733.03 141
3733.17 128
3733.31 118
3733.45 111
3733.59 107
3733.73 106
3733.87 107
3734.01 107
3734.15 105
3734.29 100
3734.43 89
3734.57 74
3734.71 56
3734.85 37
3734.99 17
3735.13 0
3735.27 0
3735.41 0
3735.55 0
3735.69 0
3735.83 0
3735.97 0
3736.11 0
3736.25 0
3736.39 20
3736.53 48
3736.68 74
3736.82 96
3736.96 111
3737.10 117
3737.24 114
3737.38 103
3737.52 86
3737.66 65
3737.80 45
3737.94 26
3738.08 11
3738.22 0
3738.36 0
3738.50 0
3738.64 0
3738.78 0
3738.92 3
3739.06 12
3739.20 22
3739.34 31
3739.48 39
3739.62 45
3739.76 49
3739.90 51
3740.04 52
3740.18 54
3740.32 59
3740.46 66
3740.60 78
3740.74 92
3740.88 109
3741.02 127
3741.16 146
3741.30 163
3741.44 177
3741.58 186
3741.72 191
3741.86 192
3742.00 188
3742.14 182
3742.28 175
3742.42 167
3742.56 160
3742.70 154
3742.84 150
3742.98 147
3743.12 146
3743.26 146
3743.40 146
3743.54 146
3743.68 145
3743.83 143
3743.97 141
3744.11 139
3744.25 137
3744.39 135
3744.53 135
3744.67 136
3744.81 138
3744.95 140
3745.09 142
3745.23 143
3745.37 144
3745.51 145
3745.65 146
3745.79 147
3745.93 149
3746.07 152
3746.21 155
3746.35 158
3746.49 158
3746.63 157
3746.77 154
3746.91 149
3747.05 144
3747.19 140
3747.33 138
3747.47 137
3747.61 139
3747.75 141
3747.89 143
3748.03 143
3748.17 142
3748.32 139
3748.46 136
3748.60 132
3748.74 130
3748.88 130
3749.02 131
3749.16 133
3749.30 134
3749.44 134
3749.58 131
3749.72 127
3749.86 120
3750.00 113
3750.14 108
3750.28 105
3750.42 106
3750.56 111
3750.70 120
3750.84 131
3750.98 143
3751.12 154
3751.26 164
3751.40 169
3751.54 169
3751.68 165
3751.82 158
3751.96 148
3752.11 137
3752.25 128
3752.39 122
3752.53 121
3752.67 125
3752.81 131
3752.95 139
3753.09 148
3753.23 156
3753.37 163
3753.51 169
3753.65 176
3753.79 184
3753.93 194
3754.07 203
3754.21 210
3754.35 215
3754.49 217
3754.63 215
3754.77 211
3754.91 206
3755.05 198
3755.20 190
3755.34 181
3755.48 169
3755.62 156
3755.76 143
3755.90 129
3756.04 116
3756.18 105
3756.32 96
3756.46 87
3756.60 80
3756.74 74
3756.88 67
3757.02 60
3757.16 52
3757.30 45
3757.44 39
3757.58 33
3757.72 30
3757.86 28
3758.01 29
3758.15 33
3758.29 38
3758.43 44
3758.57 51
3758.71 59
3758.85 67
3758.99 76
3759.13 84
3759.27 92
3759.41 99
3759.55 103
3759.69 105
3759.83 102
3759.97 96
3760.11 85
3760.25 70
3760.39 52
3760.54 32
3760.68 11
3760.82 0
3760.96 0
3761.10 0
3761.24 0
3761.38 0
3761.52 0
3761.66 0
3761.80 3
3761.94 26
3762.08 49
3762.22 72
3762.36 94
3762.50 115
3762.64 132
3762.78 145
3762.93 154
3763.07 158
3763.21 158
3763.35 157
3763.49 153
3763.63 149
3763.77 145
3763.91 138
3764.05 130
3764.19 117
3764.33 100
3764.47 81
3764.61 60
3764.75 40
3764.89 21
3765.04 7
3765.18 0
3765.32 0
3765.46 0
3765.60 0
3765.74 0
3765.88 0
3766.02 0
3766.16 0
3766.30 0
3766.44 4
3766.58 11
3766.72 19
3766.86 28
3767.00 38
3767.15 47
3767.29 56
3767.43 63
3767.57 68
3767.71 70
3767.85 69
3767.99 66
3768.13 62
3768.27 59
3768.41 59
3768.55 63
3768.69 73
3768.83 88
3768.97 107
3769.12 128
3769.26 148
3769.40 162
3769.54 171
3769.68 173
3769.82 167
3769.96 157
3770.10 143
3770.24 128
3770.38 114
3770.52 99
3770.66 84
3770.80 68
3770.95 49
3771.09 28
3771.23 8
3771.37 0
3771.51 0
3771.65 0
3771.79 0
3771.93 0
3772.07 0
3772.21 0
3772.35 12
3772.49 23
3772.63 35
3772.78 46
3772.92 57
3773.06 66
3773.20 72
3773.34 73
3773.48 69
3773.62 60
3773.76 48
3773.90 36
3774.04 26
3774.18 18
3774.32 15
3774.47 17
3774.61 23
3774.75 32
3774.89 45
3775.03 60
3775.17 77
3775.31 95
3775.45 111
3775.59 124
3775.73 135
3775.87 141
3776.01 143
3776.16 141
3776.30 138
3776.44 133
3776.58 128
3776.72 124
3776.86 121
3777.00 119
3777.14 120
3777.28 122
3777.42 126
3777.56 130
3777.71 135
3777.85 140
3777.99 145
3778.13 151
3778.27 160
3778.41 172
3778.55 187
3778.69 206
3778.83 227
3778.97 245
3779.11 260
3779.26 270
3779.40 273
3779.54 272
3779.68 267
3779.82 263
3779.96 263
3780.10 269
3780.24 281
3780.38 300
3780.52 321
3780.66 343
3780.81 361
3780.95 371
3781.09 371
3781.23 360
3781.37 341
3781.51 316
3781.65 289
3781.79 265
3781.93 247
3782.07 236
3782.22 231
3782.36 230
3782.50 231
3782.64 231
3782.78 230
3782.92 225
3783.06 219
3783.20 213
3783.34 206
3783.48 201
3783.63 198
3783.77 199
3783.91 203
3784.05 210
3784.19 220
3784.33 230
3784.47 237
3784.61 240
3784.75 238
3784.89 229
3785.04 215
3785.18 198
3785.32 182
3785.46 168
3785.60 157
3785.74 148
3785.88 142
3786.02 136
3786.16 127
3786.31 115
3786.45 99
3786.59 80
3786.73 59
3786.87 39
3787.01 21
3787.15 9
3787.29 4
3787.43 4
3787.57 11
3787.72 20
3787.86 30
3788.00 38
3788.14 43
3788.28 46
3788.42 48
3788.56 49
3788.70 50
3788.84 51
3788.99 51
3789.13 49
3789.27 44
3789.41 35
3789.55 25
3789.69 15
3789.83 8
3789.97 4
3790.11 5
3790.26 9
3790.40 16
3790.54 23
3790.68 30
3790.82 35
3790.96 40
3791.10 43
3791.24 44
3791.39 43
3791.53 40
3791.67 36
3791.81 31
3791.95 26
3792.09 22
3792.23 21
3792.37 23
3792.51 28
3792.66 37
3792.80 49
3792.94 65
3793.08 82
3793.22 100
3793.36 117
3793.50 133
3793.64 145
3793.79 154
3793.93 157
3794.07 155
3794.21 149
3794.35 138
3794.49 123
3794.63 108
3794.77 92
3794.91 78
3795.06 67
3795.20 60
3795.34 56
3795.48 57
3795.62 60
3795.76 67
3795.90 76
3796.04 88
3796.19 100
3796.33 113
3796.47 125
3796.61 134
3796.75 140
3796.89 144
3797.03 145
3797.17 145
3797.32 146
3797.46 150
3797.60 158
3797.74 170
3797.88 186
3798.02 205
3798.16 223
3798.30 241
3798.45 255
3798.59 266
3798.73 272
3798.87 274
3799.01 270
3799.15 263
3799.29 253
3799.44 240
3799.58 227
3799.72 216
3799.86 206
3800.00 198
3800.14 192
3800.28 186
3800.42 180
3800.57 172
3800.71 160
3800.85 147
3800.99 131
3801.13 114
3801.27 97
3801.41 81
3801.56 65
3801.70 51
3801.84 38
3801.98 26
3802.12 18
3802.26 13
3802.40 12
3802.54 15
3802.69 23
3802.83 33
3802.97 45
3803.11 58
3803.25 71
3803.39 83
3803.53 94
3803.68 105
3803.82 115
3803.96 125
3804.10 133
3804.24 140
3804.38 144
3804.52 146
3804.67 146
3804.81 143
3804.95 140
3805.09 135
3805.23 130
3805.37 123
3805.51 117
3805.66 111
3805.80 106
3805.94 104
3806.08 105
3806.22 111
3806.36 120
3806.50 131
3806.65 144
3806.79 154
3806.93 161
3807.07 162
3807.21 155
3807.35 140
3807.49 119
3807.64 94
3807.78 66
3807.92 39
3808.06 16
3808.20 0
3808.34 0
3808.48 0
3808.63 0
3808.77 0
3808.91 0
3809.05 0
3809.19 0
3809.33 0
3809.47 4
3809.62 16
3809.76 31
3809.90 47
3810.04 62
3810.18 73
3810.32 80
3810.46 81
3810.61 77
3810.75 70
3810.89 62
3811.03 54
3811.17 48
3811.31 44
3811.46 42
3811.60 40
3811.74 40
3811.88 40
3812.02 41
3812.16 42
3812.30 43
3812.45 43
3812.59 42
3812.73 40
3812.87 35
3813.01 28
3813.15 21
3813.30 14
3813.44 7
3813.58 3
3813.72 2
3813.86 3
3814.00 7
3814.15 11
3814.29 15
3814.43 16
3814.57 15
3814.71 10
3814.85 3
3814.99 0
3815.14 0
3815.28 0
3815.42 0
3815.56 0
3815.70 0
3815.84 0
3815.99 10
3816.13 27
3816.27 43
3816.41 60
3816.55 75
3816.69 90
3816.84 102
3816.98 112
3817.12 117
3817.26 117
3817.40 110
3817.54 96
3817.69 77
3817.83 57
3817.97 38
3818.11 25
3818.25 19
3818.39 22
3818.54 34
3818.68 52
3818.82 76
3818.96 101
3819.10 126
3819.24 149
3819.39 167
3819.53 179
3819.67 184
3819.81 182
3819.95 173
3820.09 158
3820.24 137
3820.38 113
3820.52 88
3820.66 64
3820.80 45
3820.94 32
3821.09 28
3821.23 32
3821.37 42
3821.51 56
3821.65 69
3821.79 80
3821.94 88
3822.08 93
3822.22 97
3822.36 103
3822.50 114
3822.64 130
3822.79 151
3822.93 175
3823.07 198
3823.21 219
3823.35 233
3823.50 240
3823.64 239
3823.78 231
3823.92 217
3824.06 199
3824.20 180
3824.35 163
3824.49 152
3824.63 148
3824.77 151
3824.91 162
3825.05 177
3825.20 194
3825.34 208
3825.48 219
3825.62 224
3825.76 225
3825.91 223
3826.05 220
3826.19 219
3826.33 220
3826.47 224
3826.61 229
3826.76 235
3826.90 239
3827.04 241
3827.18 240
3827.32 237
3827.47 233
3827.61 227
3827.75 221
3827.89 217
3828.03 216
3828.17 217
3828.32 222
3828.46 230
3828.60 241
3828.74 253
3828.88 264
3829.03 273
3829.17 278
3829.31 278
3829.45 274
3829.59 265
3829.73 252
3829.88 237
3830.02 220
3830.16 203
3830.30 188
3830.44 177
3830.59 171
3830.73 171
3830.87 175
3831.01 181
3831.15 188
3831.30 190
3831.44 187
3831.58 178
3831.72 162
3831.86 141
3832.00 119
3832.15 98
3832.29 82
3832.43 72
3832.57 69
3832.71 72
3832.86 79
3833.00 87
3833.14 93
3833.28 95
3833.42 92
3833.57 84
3833.71 73
3833.85 62
3833.99 53
3834.13 48
3834.28 50
3834.42 57
3834.56 68
3834.70 81
3834.84 92
3834.99 101
3835.13 105
3835.27 106
3835.41 103
3835.55 99
3835.70 96
3835.84 95
3835.98 98
3836.12 104
3836.26 114
3836.41 127
3836.55 140
3836.69 151
3836.83 160
3836.97 164
3837.12 164
3837.26 160
3837.40 153
3837.54 144
3837.68 135
3837.83 127
3837.97 122
3838.11 118
3838.25 116
3838.39 115
3838.54 117
3838.68 120
3838.82 125
3838.96 133
3839.10 143
3839.25 155
3839.39 167
3839.53 178
3839.67 187
3839.81 193
3839.96 196
3840.10 198
3840.24 199
3840.38 200
3840.52 203
3840.67 209
3840.81 219
3840.95 232
3841.09 247
3841.23 265
3841.38 282
3841.52 296
3841.66 305
3841.80 310
3841.95 309
3842.09 304
3842.23 297
3842.37 292
3842.51 291
3842.66 293
3842.80 299
3842.94 307
3843.08 315
3843.22 320
3843.37 321
3843.51 317
3843.65 310
3843.79 300
3843.93 290
3844.08 283
3844.22 279
3844.36 280
3844.50 284
3844.65 292
3844.79 303
3844.93 316
3845.07 331
3845.21 348
3845.36 366
3845.50 384
3845.64 401
3845.78 415
3845.92 424
3846.07 428
3846.21 427
3846.35 421
3846.49 412
3846.64 402
3846.78 394
3846.92 388
3847.06 386
3847.20 387
3847.35 390
3847.49 392
3847.63 393
3847.77 391
3847.92 385
3848.06 377
3848.20 367
3848.34 358
3848.48 352
3848.63 349
3848.77 350
3848.91 354
3849.05 359
3849.20 363
3849.34 364
3849.48 362
3849.62 356
3849.76 346
3849.91 333
3850.05 318
3850.19 303
3850.33 288
3850.48 275
3850.62 265
3850.76 258
3850.90 253
3851.04 250
3851.19 248
3851.33 248
3851.47 249
3851.61 249
3851.76 248
3851.90 247
3852.04 244
3852.18 240
3852.32 234
3852.47 225
3852.61 215
3852.75 205
3852.89 195
3853.04 186
3853.18 181
3853.32 181
3853.46 187
3853.61 198
3853.75 213
3853.89 230
3854.03 246
3854.17 259
3854.32 265
3854.46 265
3854.60 257
3854.74 245
3854.89 231
3855.03 218
3855.17 209
3855.31 205
3855.46 207
3855.60 213
3855.74 220
3855.88 225
3856.03 228
3856.17 227
3856.31 223
3856.45 218
3856.59 213
3856.74 212
3856.88 215
3857.02 221
3857.16 227
3857.31 232
3857.45 232
3857.59 226
3857.73 213
3857.88 194
3858.02 172
3858.16 150
3858.30 129
3858.45 112
3858.59 98
3858.73 88
3858.87 80
3859.02 73
3859.16 66
3859.30 58
3859.44 49
3859.58 41
3859.73 35
3859.87 34
3860.01 38
3860.15 45
3860.30 56
3860.44 66
3860.58 73
3860.72 74
3860.87 69
3861.01 60
3861.15 47
3861.29 34
3861.44 22
3861.58 14
3861.72 11
3861.86 13
3862.01 19
3862.15 29
3862.29 40
3862.43 51
3862.58 61
3862.72 68
3862.86 70
3863.00 68
3863.15 60
3863.29 49
3863.43 34
3863.57 18
3863.72 2
3863.86 0
3864.00 0
3864.14 0
3864.29 0
3864.43 0
3864.57 0
3864.71 0
3864.86 0
3865.00 6
3865.14 18
3865.28 33
3865.43 49
3865.57 68
3865.71 88
3865.85 109
3866.00 128
3866.14 145
3866.28 157
3866.42 164
3866.57 167
3866.71 166
3866.85 162
3866.99 156
3867.14 149
3867.28 142
3867.42 134
3867.56 125
3867.71 115
3867.85 104
3867.99 92
3868.13 81
3868.28 71
3868.42 64
3868.56 60
3868.71 58
3868.85 58
3868.99 58
3869.13 58
3869.28 56
3869.42 53
3869.56 50
3869.70 48
3869.85 48
3869.99 51
3870.13 57
3870.27 64
3870.42 70
3870.56 75
3870.70 76
3870.84 74
3870.99 69
3871.13 62
3871.27 53
3871.41 44
3871.56 35
3871.70 27
3871.84 19
3871.99 11
3872.13 2
3872.27 0
3872.41 0
3872.56 0
3872.70 0
3872.84 0
3872.98 0
3873.13 0
3873.27 0
3873.41 9
3873.55 23
3873.70 39
3873.84 57
3873.98 75
3874.13 95
3874.27 116
3874.41 136
3874.55 154
3874.70 168
3874.84 178
3874.98 181
3875.12 179
3875.27 171
3875.41 160
3875.55 149
3875.70 138
3875.84 130
3875.98 127
3876.12 127
3876.27 129
3876.41 134
3876.55 140
3876.69 144
3876.84 148
3876.98 149
3877.12 148
3877.27 142
3877.41 133
3877.55 119
3877.69 102
3877.84 84
3877.98 66
3878.12 52
3878.26 42
3878.41 40
3878.55 44
3878.69 53
3878.84 67
3878.98 81
3879.12 95
3879.26 105
3879.41 110
3879.55 111
3879.69 107
3879.84 102
3879.98 95
3880.12 91
3880.26 91
3880.41 94
3880.55 102
3880.69 111
3880.83 122
3880.98 132
3881.12 140
3881.26 146
3881.41 148
3881.55 146
3881.69 140
3881.83 131
3881.98 117
3882.12 100
3882.26 83
3882.41 67
3882.55 56
3882.69 50
3882.83 52
3882.98 59
3883.12 72
3883.26 85
3883.41 96
3883.55 103
3883.69 105
3883.83 102
3883.98 95
3884.12 88
3884.26 81
3884.41 76
3884.55 74
3884.69 74
3884.83 75
3884.98 76
3885.12 77
3885.26 78
3885.41 78
3885.55 77
3885.69 76
3885.83 76
3885.98 76
3886.12 77
3886.26 79
3886.41 83
3886.55 87
3886.69 91
3886.84 96
3886.98 101
3887.12 105
3887.26 108
3887.41 111
3887.55 112
3887.69 113
3887.84 114
3887.98 116
3888.12 120
3888.26 125
3888.41 131
3888.55 136
3888.69 141
3888.84 144
3888.98 145
3889.12 145
3889.27 142
3889.41 139
3889.55 134
3889.69 127
3889.84 119
3889.98 108
3890.12 97
3890.27 87
3890.41 78
3890.55 72
3890.70 69
3890.84 68
3890.98 70
3891.12 74
3891.27 78
3891.41 84
3891.55 90
3891.70 96
3891.84 102
3891.98 107
3892.13 109
3892.27 109
3892.41 107
3892.55 104
3892.70 103
3892.84 102
3892.98 103
3893.13 107
3893.27 112
3893.41 117
3893.56 122
3893.70 125
3893.84 128
3893.98 129
3894.13 130
3894.27 131
3894.41 133
3894.56 137
3894.70 143
3894.84 151
3894.99 160
3895.13 170
3895.27 180
3895.42 190
3895.56 198
3895.70 203
3895.84 207
3895.99 207
3896.13 204
3896.27 198
3896.42 191
3896.56 183
3896.70 176
3896.85 172
3896.99 171
3897.13 173
3897.28 179
3897.42 186
3897.56 193
3897.71 199
3897.85 202
3897.99 203
3898.13 202
3898.28 201
3898.42 200
3898.56 199
3898.71 201
3898.85 204
3898.99 207
3899.14 209
3899.28 211
3899.42 212
3899.57 212
3899.71 213
3899.85 215
3900.00 218
3900.14 223
3900.28 229
3900.42 235
3900.57 240
3900.71 245
3900.85 248
3901.00 249
3901.14 248
3901.28 245
3901.43 239
3901.57 230
3901.71 218
3901.86 204
3902.00 188
3902.14 172
3902.29 157
3902.43 144
3902.57 134
3902.72 128
3902.86 125
3903.00 125
3903.15 127
3903.29 131
3903.43 135
3903.58 140
3903.72 143
3903.86 146
3904.01 148
3904.15 148
3904.29 145
3904.43 138
3904.58 128
3904.72 114
3904.86 98
3905.01 80
3905.15 62
3905.29 47
3905.44 36
3905.58 29
3905.72 26
3905.87 26
3906.01 28
3906.15 30
3906.30 32
3906.44 33
3906.58 31
3906.73 27
3906.87 20
3907.01 11
3907.16 0
3907.30 0
3907.44 0
3907.59 0
3907.73 0
3907.87 0
3908.02 0
3908.16 0
3908.30 0
3908.45 14
3908.59 26
3908.73 37
3908.88 44
3909.02 49
3909.16 51
3909.31 52
3909.45 51
3909.59 50
3909.74 49
3909.88 48
3910.02 48
3910.17 50
3910.31 53
3910.45 59
3910.60 67
3910.74 77
3910.88 88
3911.03 100
3911.17 113
3911.31 124
3911.46 133
3911.60 140
3911.74 146
3911.89 152
3912.03 159
3912.17 167
3912.32 175
3912.46 183
3912.60 189
3912.75 191
3912.89 187
3913.03 177
3913.18 162
3913.32 141
3913.46 119
3913.61 95
3913.75 74
3913.89 56
3914.04 43
3914.18 36
3914.33 33
3914.47 35
3914.61 40
3914.76 47
3914.90 52
3915.04 55
3915.19 57
3915.33 58
3915.47 58
3915.62 60
3915.76 64
3915.90 70
3916.05 79
3916.19 87
3916.33 95
3916.48 100
3916.62 103
3916.76 104
3916.91 104
3917.05 105
3917.19 107
3917.34 113
3917.48 122
3917.62 133
3917.77 145
3917.91 157
3918.06 168
3918.20 176
3918.34 182
3918.49 185
3918.63 185
3918.77 184
3918.92 181
3919.06 178
3919.20 174
3919.35 170
3919.49 165
3919.63 160
3919.78 153
3919.92 144
3920.06 134
3920.21 124
3920.35 113
3920.49 104
3920.64 97
3920.78 94
3920.93 95
3921.07 98
3921.21 104
3921.36 111
3921.50 118
3921.64 125
3921.79 130
3921.93 134
3922.07 134
3922.22 131
3922.36 126
3922.50 119
3922.65 111
3922.79 106
3922.94 104
3923.08 108
3923.22 118
3923.37 134
3923.51 154
3923.65 175
3923.80 196
3923.94 216
3924.08 234
3924.23 250
3924.37 264
3924.52 276
3924.66 285
3924.80 292
3924.95 293
3925.09 291
3925.23 286
3925.38 280
3925.52 272
3925.66 264
3925.81 255
3925.95 246
3926.10 237
3926.24 229
3926.38 222
3926.53 218
3926.67 216
3926.81 217
3926.96 220
3927.10 221
3927.24 222
3927.39 222
3927.53 221
3927.68 220
3927.82 220
3927.96 221
3928.11 221
3928.25 219
3928.39 215
3928.54 207
3928.68 196
3928.82 184
3928.97 172
3929.11 161
3929.26 152
3929.40 147
3929.54 147
3929.69 150
3929.83 157
3929.97 169
3930.12 183
3930.26 201
3930.41 221
3930.55 241
3930.69 260
3930.84 277
3930.98 292
3931.12 303
3931.27 311
3931.41 317
3931.56 320
3931.70 321
3931.84 320
3931.99 318
3932.13 314
3932.27 309
3932.42 304
3932.56 301
3932.71 300
3932.85 303
3932.99 310
3933.14 320
3933.28 332
3933.42 344
3933.57 355
3933.71 363
3933.86 367
3934.00 370
3934.14 371
3934.29 372
3934.43 373
3934.57 376
3934.72 379
3934.86 381
3935.01 382
3935.15 380
3935.29 376
3935.44 368
3935.58 356
3935.73 340
3935.87 321
3936.01 300
3936.16 279
3936.30 260
3936.44 246
3936.59 239
3936.73 238
3936.88 243
3937.02 249
3937.16 255
3937.31 257
3937.45 254
3937.60 247
3937.74 237
3937.88 227
3938.03 218
3938.17 213
3938.31 210
3938.46 209
3938.60 208
3938.75 205
3938.89 200
3939.03 191
3939.18 181
3939.32 170
3939.47 161
3939.61 155
3939.75 155
3939.90 158
3940.04 166
3940.18 175
3940.33 184
3940.47 190
3940.62 194
3940.76 195
3940.90 194
3941.05 192
3941.19 189
3941.34 185
3941.48 182
3941.62 179
3941.77 177
3941.91 178
3942.06 184
3942.20 196
3942.34 215
3942.49 240
3942.63 271
3942.78 303
3942.92 336
3943.06 367
3943.21 395
3943.35 419
3943.50 440
3943.64 459
3943.78 476
3943.93 493
3944.07 511
3944.22 532
3944.36 555
3944.50 582
3944.65 615
3944.79 653
3944.94 695
3945.08 741
3945.22 791
3945.37 843
3945.51 897
3945.66 952
3945.80 1012
3945.94 1074
3946.09 1142
3946.23 1215
3946.38 1292
3946.52 1373
3946.66 1456
3946.81 1541
3946.95 1625
3947.10 1708
3947.24 1789
3947.38 1868
3947.53 1945
3947.67 2020
3947.82 2091
3947.96 2156
3948.10 2217
3948.25 2270
3948.39 2318
3948.54 2359
3948.68 2394
3948.82 2426
3948.97 2454
3949.11 2481
3949.26 2508
3949.40 2535
3949.54 2563
3949.69 2590
3949.83 2614
3949.98 2634
3950.12 2646
3950.26 2648
3950.41 2637
3950.55 2612
3950.70 2573
3950.84 2520
3950.98 2456
3951.13 2384
3951.27 2308
3951.42 2234
3951.56 2164
3951.71 2101
3951.85 2045
3951.99 1996
3952.14 1950
3952.28 1906
3952.43 1861
3952.57 1816
3952.71 1769
3952.86 1720
3953.00 1669
3953.15 1616
3953.29 1560
3953.44 1502
3953.58 1443
3953.72 1385
3953.87 1332
3954.01 1285
3954.16 1247
3954.30 1218
3954.44 1196
3954.59 1180
3954.73 1166
3954.88 1151
3955.02 1131
3955.16 1105
3955.31 1071
3955.45 1028
3955.60 978
3955.74 922
3955.89 862
3956.03 800
3956.17 741
3956.32 687
3956.46 640
3956.61 602
3956.75 572
3956.90 550
3957.04 532
3957.18 515
3957.33 498
3957.47 478
3957.62 455
3957.76 431
3957.90 406
3958.05 382
3958.19 360
3958.34 341
3958.48 326
3958.63 315
3958.77 306
3958.91 299
3959.06 295
3959.20 292
3959.35 290
3959.49 287
3959.64 284
3959.78 279
3959.92 274
3960.07 267
3960.21 260
3960.36 252
3960.50 245
3960.65 240
3960.79 237
3960.93 236
3961.08 237
3961.22 240
3961.37 244
3961.51 247
3961.66 251
3961.80 254
3961.94 258
3962.09 266
3962.23 278
3962.38 294
3962.52 314
3962.67 335
3962.81 355
3962.95 369
3963.10 377
3963.24 376
3963.39 369
3963.53 356
3963.68 341
3963.82 326
3963.96 315
3964.11 308
3964.25 306
3964.40 308
3964.54 313
3964.69 317
3964.83 320
3964.98 321
3965.12 319
3965.26 313
3965.41 306
3965.55 298
3965.70 288
3965.84 277
3965.99 265
3966.13 251
3966.27 237
3966.42 224
3966.56 212
3966.71 204
3966.85 200
3967.00 201
3967.14 205
3967.29 214
3967.43 224
3967.57 236
3967.72 248
3967.86 258
3968.01 266
3968.15 272
3968.30 275
3968.44 277
3968.58 279
3968.73 283
3968.87 288
3969.02 296
3969.16 307
3969.31 318
3969.45 329
3969.60 337
3969.74 339
3969.88 333
3970.03 319
3970.17 297
3970.32 269
3970.46 240
3970.61 212
3970.75 190
3970.90 176
3971.04 171
3971.18 172
3971.33 176
3971.47 179
3971.62 179
3971.76 172
3971.91 159
3972.05 140
3972.20 117
3972.34 93
3972.49 69
3972.63 47
3972.77 30
3972.92 17
3973.06 9
3973.21 6
3973.35 6
3973.50 9
3973.64 12
3973.79 12
3973.93 10
3974.07 4
3974.22 0
3974.36 0
3974.51 0
3974.65 0
3974.80 0
3974.94 0
3975.09 0
3975.23 0
3975.38 15
3975.52 33
3975.66 53
3975.81 75
3975.95 97
3976.10 117
3976.24 134
3976.39 146
3976.53 152
3976.68 153
3976.82 148
3976.97 140
3977.11 130
3977.25 120
3977.40 113
3977.54 108
3977.69 108
3977.83 111
3977.98 116
3978.12 123
3978.27 131
3978.41 138
3978.56 145
3978.70 151
3978.85 154
3978.99 153
3979.13 149
3979.28 142
3979.42 133
3979.57 123
3979.71 114
3979.86 107
3980.00 104
3980.15 102
3980.29 102
3980.44 103
3980.58 104
3980.73 106
3980.87 109
3981.01 114
3981.16 121
3981.30 131
3981.45 143
3981.59 155
3981.74 165
3981.88 172
3982.03 175
3982.17 173
3982.32 168
3982.46 160
3982.61 152
3982.75 146
3982.90 145
3983.04 148
3983.18 157
3983.33 170
3983.47 185
3983.62 199
3983.76 210
3983.91 217
3984.05 219
3984.20 217
3984.34 212
3984.49 207
3984.63 206
3984.78 208
3984.92 215
3985.07 226
3985.21 239
3985.36 251
3985.50 258
3985.64 260
3985.79 256
3985.93 247
3986.08 235
3986.22 223
3986.37 212
3986.51 204
3986.66 200
3986.80 198
3986.95 197
3987.09 197
3987.24 195
3987.38 193
3987.53 190
3987.67 187
3987.82 184
3987.96 181
3988.11 179
3988.25 177
3988.40 176
3988.54 177
3988.68 181
3988.83 189
3988.97 200
3989.12 215
3989.26 230
3989.41 244
3989.55 253
3989.70 258
3989.84 258
3989.99 254
3990.13 246
3990.28 238
3990.42 230
3990.57 222
3990.71 215
3990.86 209
3991.00 203
3991.15 197
3991.29 190
3991.44 182
3991.58 175
3991.73 169
3991.87 163
3992.02 158
3992.16 156
3992.31 154
3992.45 152
3992.59 149
3992.74 144
3992.88 139
3993.03 133
3993.17 129
3993.32 128
3993.46 130
3993.61 137
3993.75 146
3993.90 154
3994.04 160
3994.19 160
3994.33 154
3994.48 142
3994.62 127
3994.77 109
3994.91 92
3995.06 77
3995.20 65
3995.35 56
3995.49 52
3995.64 51
3995.78 54
3995.93 59
3996.07 67
3996.22 78
3996.36 89
3996.51 100
3996.65 111
3996.80 119
3996.94 123
3997.09 122
3997.23 117
3997.38 107
3997.52 94
3997.67 80
3997.81 68
3997.96 61
3998.10 61
3998.25 70
3998.39 87
3998.54 107
3998.68 128
3998.83 144
3998.97 153
3999.12 155
3999.26 149
3999.41 141
3999.55 132
3999.70 127
3999.84 126
3999.99 130
4000.13 136
4000.28 141
4000.42 143
4000.57 141
4000.71 134
4000.86 124
4001.00 113
4001.15 104
4001.29 99
4001.44 97
4001.58 101
4001.73 109
4001.87 120
4002.02 132
4002.16 143
4002.31 151
4002.45 153
4002.60 148
4002.74 136
4002.89 119
4003.03 99
4003.18 79
4003.32 61
4003.47 48
4003.61 40
4003.76 36
4003.90 33
4004.05 31
4004.19 29
4004.34 26
4004.48 22
4004.63 20
4004.77 18
4004.92 18
4005.06 20
4005.21 22
4005.35 24
4005.50 25
4005.64 25
4005.79 24
4005.93 22
4006.08 21
4006.22 22
4006.37 25
4006.51 31
4006.66 39
4006.80 48
4006.95 57
4007.09 62
4007.24 63
4007.38 58
4007.53 47
4007.67 31
4007.82 13
4007.96 0
4008.11 0
4008.25 0
4008.40 0
4008.55 0
4008.69 0
4008.84 11
4008.98 27
4009.13 42
4009.27 54
4009.42 65
4009.56 77
4009.71 89
4009.85 101
4010.00 112
4010.14 121
4010.29 127
4010.43 127
4010.58 122
4010.72 113
4010.87 102
4011.01 93
4011.16 84
4011.30 79
4011.45 75
4011.59 74
4011.74 74
4011.88 75
4012.03 74
4012.17 73
4012.32 69
4012.47 64
4012.61 55
4012.76 44
4012.90 31
4013.05 18
4013.19 6
4013.34 0
4013.48 0
4013.63 0
4013.77 0
4013.92 3
4014.06 13
4014.21 25
4014.35 39
4014.50 55
4014.64 70
4014.79 86
4014.93 101
4015.08 115
4015.22 127
4015.37 138
4015.52 147
4015.66 154
4015.81 159
4015.95 159
4016.10 155
4016.24 146
4016.39 133
4016.53 116
4016.68 99
4016.82 83
4016.97 70
4017.11 63
4017.26 62
4017.40 66
4017.55 74
4017.69 83
4017.84 91
4017.99 94
4018.13 91
4018.28 82
4018.42 67
4018.57 47
4018.71 26
4018.86 7
4019.00 0
4019.15 0
4019.29 0
4019.44 0
4019.58 0
4019.73 2
4019.87 9
4020.02 13
4020.17 14
4020.31 11
4020.46 7
4020.60 2
4020.75 0
4020.89 0
4021.04 2
4021.18 9
4021.33 18
4021.47 27
4021.62 36
4021.76 43
4021.91 46
4022.06 46
4022.20 43
4022.35 39
4022.49 36
4022.64 36
4022.78 39
4022.93 46
4023.07 58
4023.22 70
4023.36 83
4023.51 94
4023.65 103
4023.80 110
4023.95 114
4024.09 118
4024.24 122
4024.38 127
4024.53 132
4024.67 138
4024.82 143
4024.96 146
4025.11 147
4025.25 143
4025.40 136
4025.55 125
4025.69 111
4025.84 94
4025.98 76
4026.13 59
4026.27 45
4026.42 34
4026.56 27
4026.71 25
4026.85 29
4027.00 39
4027.15 53
4027.29 71
4027.44 92
4027.58 114
4027.73 134
4027.87 150
4028.02 160
4028.16 164
4028.31 161
4028.46 154
4028.60 145
4028.75 137
4028.89 131
4029.04 128
4029.18 129
4029.33 132
4029.47 134
4029.62 134
4029.76 129
4029.91 120
4030.06 107
4030.20 92
4030.35 79
4030.49 70
4030.64 66
4030.78 69
4030.93 79
4031.07 92
4031.22 106
4031.37 117
4031.51 121
4031.66 117
4031.80 105
4031.95 87
4032.09 65
4032.24 43
4032.38 25
4032.53 13
4032.68 8
4032.82 10
4032.97 16
4033.11 26
4033.26 36
4033.40 44
4033.55 51
4033.70 57
4033.84 61
4033.99 66
4034.13 71
4034.28 76
4034.42 79
4034.57 79
4034.71 76
4034.86 69
4035.01 60
4035.15 51
4035.30 42
4035.44 36
4035.59 33
4035.73 32
4035.88 32
4036.03 32
4036.17 30
4036.32 25
4036.46 18
4036.61 9
4036.75 0
4036.90 0
4037.04 0
4037.19 0
4037.34 0
4037.48 3
4037.63 10
4037.77 17
4037.92 21
4038.06 22
4038.21 20
4038.36 14
4038.50 5
4038.65 0
4038.79 0
4038.94 0
4039.08 0
4039.23 0
4039.38 0
4039.52 0
4039.67 12
4039.81 30
4039.96 48
4040.10 63
4040.25 74
4040.40 81
4040.54 85
4040.69 83
4040.83 78
4040.98 70
4041.12 60
4041.27 49
4041.42 37
4041.56 27
4041.71 19
4041.85 13
4042.00 8
4042.14 3
4042.29 0
4042.44 0
4042.58 0
4042.73 0
4042.87 0
4043.02 2
4043.16 10
4043.31 19
4043.46 27
4043.60 35
4043.75 42
4043.89 49
4044.04 57
4044.19 66
4044.33 78
4044.48 91
4044.62 105
4044.77 120
4044.91 133
4045.06 143
4045.21 151
4045.35 155
4045.50 154
4045.64 150
4045.79 142
4045.94 130
4046.08 115
4046.23 99
4046.37 82
4046.52 65
4046.66 50
4046.81 37
4046.96 26
4047.10 16
4047.25 7
4047.39 0
4047.54 0
4047.69 0
4047.83 0
4047.98 0
4048.12 0
4048.27 0
4048.41 0
4048.56 0
4048.71 1
4048.85 8
4049.00 17
4049.14 27
4049.29 37
4049.44 46
4049.58 53
4049.73 58
4049.87 61
4050.02 63
4050.17 66
4050.31 72
4050.46 82
4050.60 96
4050.75 112
4050.89 128
4051.04 142
4051.19 153
4051.33 159
4051.48 161
4051.62 160
4051.77 157
4051.92 152
4052.06 146
4052.21 138
4052.35 130
4052.50 120
4052.65 112
4052.79 106
4052.94 103
4053.08 104
4053.23 110
4053.38 118
4053.52 128
4053.67 138
4053.81 146
4053.96 153
4054.11 157
4054.25 158
4054.40 157
4054.54 153
4054.69 145
4054.84 134
4054.98 120
4055.13 105
4055.27 92
4055.42 83
4055.57 80
4055.71 83
4055.86 92
4056.00 104
4056.15 119
4056.30 132
4056.44 143
4056.59 151
4056.73 156
4056.88 157
4057.03 157
4057.17 156
4057.32 156
4057.46 159
4057.61 163
4057.76 168
4057.90 172
4058.05 175
4058.19 174
4058.34 169
4058.49 159
4058.63 147
4058.78 134
4058.92 122
4059.07 113
4059.22 104
4059.36 96
4059.51 87
4059.65 77
4059.80 66
4059.95 54
4060.09 43
4060.24 36
4060.38 34
4060.53 37
4060.68 43
4060.82 51
4060.97 57
4061.11 61
4061.26 60
4061.41 56
4061.55 49
4061.70 43
4061.85 40
4061.99 41
4062.14 46
4062.28 55
4062.43 67
4062.58 80
4062.72 94
4062.87 107
4063.01 120
4063.16 132
4063.31 142
4063.45 151
4063.60 158
4063.75 162
4063.89 165
4064.04 166
4064.18 165
4064.33 165
4064.48 164
4064.62 164
4064.77 164
4064.91 164
4065.06 166
4065.21 167
4065.35 169
4065.50 171
4065.65 171
4065.79 170
4065.94 168
4066.08 164
4066.23 159
4066.38 152
4066.52 145
4066.67 136
4066.81 127
4066.96 118
4067.11 108
4067.25 100
4067.40 94
4067.55 91
4067.69 90
4067.84 91
4067.98 93
4068.13 95
4068.28 96
4068.42 96
4068.57 94
4068.72 92
4068.86 89
4069.01 85
4069.15 80
4069.30 75
4069.45 71
4069.59 68
4069.74 68
4069.89 70
4070.03 75
4070.18 79
4070.32 82
4070.47 83
4070.62 81
4070.76 78
4070.91 75
4071.06 74
4071.20 76
4071.35 81
4071.49 88
4071.64 95
4071.79 100
4071.93 102
4072.08 101
4072.23 97
4072.37 90
4072.52 84
4072.66 81
4072.81 81
4072.96 85
4073.10 93
4073.25 103
4073.40 114
4073.54 125
4073.69 134
4073.84 141
4073.98 147
4074.13 152
4074.27 157
4074.42 162
4074.57 167
4074.71 171
4074.86 172
4075.01 171
4075.15 168
4075.30 164
4075.45 161
4075.59 160
4075.74 163
4075.88 169
4076.03 177
4076.18 187
4076.32 197
4076.47 204
4076.62 210
4076.76 213
4076.91 214
4077.06 217
4077.20 219
4077.35 223
4077.49 228
4077.64 234
4077.79 239
4077.93 246
4078.08 252
4078.23 259
4078.37 265
4078.52 270
4078.67 271
4078.81 267
4078.96 255
4079.10 237
4079.25 215
4079.40 190
4079.54 167
4079.69 149
4079.84 138
4079.98 133
4080.13 133
4080.28 137
4080.42 141
4080.57 145
4080.72 147
4080.86 148
4081.01 147
4081.16 143
4081.30 138
4081.45 129
4081.59 119
4081.74 106
4081.89 93
4082.03 82
4082.18 74
4082.33 71
4082.47 75
4082.62 84
4082.77 96
4082.91 109
4083.06 120
4083.21 125
4083.35 124
4083.50 118
4083.65 109
4083.79 100
4083.94 94
4084.08 91
4084.23 92
4084.38 94
4084.52 94
4084.67 89
4084.82 78
4084.96 62
4085.11 43
4085.26 24
4085.40 7
4085.55 0
4085.70 0
4085.84 0
4085.99 0
4086.14 0
4086.28 0
4086.43 0
4086.58 0
4086.72 2
4086.87 10
4087.02 18
4087.16 25
4087.31 32
4087.46 39
4087.60 48
4087.75 58
4087.89 70
4088.04 85
4088.19 101
4088.33 116
4088.48 129
4088.63 137
4088.77 140
4088.92 137
4089.07 130
4089.21 121
4089.36 113
4089.51 107
4089.65 107
4089.80 111
4089.95 120
4090.09 131
4090.24 144
4090.39 156
4090.53 166
4090.68 175
4090.83 182
4090.97 190
4091.12 199
4091.27 208
4091.41 219
4091.56 231
4091.71 243
4091.85 255
4092.00 266
4092.15 276
4092.29 286
4092.44 293
4092.59 299
4092.73 303
4092.88 305
4093.03 307
4093.17 311
4093.32 318
4093.47 329
4093.61 345
4093.76 366
4093.91 388
4094.05 411
4094.20 430
4094.35 444
4094.49 452
4094.64 455
4094.79 453
4094.93 449
4095.08 445
4095.23 444
4095.37 445
4095.52 449
4095.67 453
4095.81 457
4095.96 458
4096.11 456
4096.25 449
4096.40 437
4096.55 423
4096.69 406
4096.84 386
4096.99 364
4097.13 341
4097.28 317
4097.43 292
4097.57 269
4097.72 246
4097.87 225
4098.02 207
4098.16 192
4098.31 179
4098.46 168
4098.60 159
4098.75 151
4098.90 145
4099.04 139
4099.19 133
4099.34 124
4099.48 114
4099.63 101
4099.78 88
4099.92 75
4100.07 66
4100.22 61
4100.36 63
4100.51 72
4100.66 86
4100.80 103
4100.95 122
4101.10 138
4101.24 151
4101.39 158
4101.54 160
4101.69 158
4101.83 154
4101.98 149
4102.13 147
4102.27 147
4102.42 148
4102.57 150
4102.71 150
4102.86 149
4103.01 143
4103.15 135
4103.30 124
4103.45 113
4103.59 101
4103.74 91
4103.89 82
4104.03 76
4104.18 71
4104.33 68
4104.48 64
4104.62 60
4104.77 55
4104.92 47
4105.06 37
4105.21 25
4105.36 14
4105.50 6
4105.65 2
4105.80 2
4105.94 6
4106.09 12
4106.24 20
4106.38 27
4106.53 32
4106.68 36
4106.83 39
4106.97 43
4107.12 47
4107.27 52
4107.41 58
4107.56 66
4107.71 75
4107.85 84
4108.00 92
4108.15 100
4108.29 105
4108.44 107
4108.59 107
4108.74 104
4108.88 100
4109.03 96
4109.18 91
4109.32 87
4109.47 84
4109.62 80
4109.76 76
4109.91 71
4110.06 65
4110.21 58
4110.35 50
4110.50 42
4110.65 33
4110.79 24
4110.94 17
4111.09 10
4111.23 5
4111.38 2
4111.53 0
4111.68 0
4111.82 0
4111.97 0
4112.12 0
4112.26 0
4112.41 0
4112.56 0
4112.70 0
4112.85 10
4113.00 24
4113.15 40
4113.29 55
4113.44 67
4113.59 75
4113.73 78
4113.88 79
4114.03 76
4114.17 73
4114.32 71
4114.47 70
4114.62 72
4114.76 78
4114.91 88
4115.06 100
4115.20 113
4115.35 125
4115.50 134
4115.65 139
4115.79 140
4115.94 139
4116.09 139
4116.23 141
4116.38 146
4116.53 154
4116.68 163
4116.82 170
4116.97 174
4117.12 171
4117.26 161
4117.41 146
4117.56 129
4117.70 113
4117.85 101
4118.00 93
4118.15 91
4118.29 94
4118.44 99
4118.59 104
4118.73 107
4118.88 107
4119.03 103
4119.18 96
4119.32 87
4119.47 77
4119.62 68
4119.76 63
4119.91 61
4120.06 64
4120.21 71
4120.35 81
4120.50 95
4120.65 110
4120.79 126
4120.94 142
4121.09 157
4121.24 170
4121.38 182
4121.53 190
4121.68 196
4121.83 200
4121.97 201
4122.12 199
4122.27 195
4122.41 188
4122.56 179
4122.71 168
4122.86 156
4123.00 143
4123.15 131
4123.30 120
4123.44 111
4123.59 103
4123.74 99
4123.89 96
4124.03 95
4124.18 96
4124.33 101
4124.47 107
4124.62 115
4124.77 123
4124.92 130
4125.06 133
4125.21 131
4125.36 125
4125.51 115
4125.65 103
4125.80 93
4125.95 85
4126.09 81
4126.24 83
4126.39 90
4126.54 99
4126.68 112
4126.83 125
4126.98 140
4127.13 153
4127.27 166
4127.42 178
4127.57 188
4127.71 196
4127.86 202
4128.01 205
4128.16 207
4128.30 208
4128.45 210
4128.60 213
4128.75 219
4128.89 227
4129.04 238
4129.19 251
4129.34 264
4129.48 275
4129.63 285
4129.78 292
4129.92 297
4130.07 300
4130.22 303
4130.37 305
4130.51 307
4130.66 308
4130.81 310
4130.96 310
4131.10 309
4131.25 307
4131.40 302
4131.55 295
4131.69 286
4131.84 274
4131.99 261
4132.13 246
4132.28 232
4132.43 219
4132.58 209
4132.72 202
4132.87 197
4133.02 193
4133.17 191
4133.31 189
4133.46 187
4133.61 185
4133.76 182
4133.90 179
4134.05 177
4134.20 177
4134.35 178
4134.49 181
4134.64 184
4134.79 187
4134.94 188
4135.08 188
4135.23 185
4135.38 182
4135.52 177
4135.67 172
4135.82 167
4135.97 162
4136.11 155
4136.26 147
4136.41 136
4136.56 123
4136.70 111
4136.85 99
4137.00 90
4137.15 84
4137.29 82
4137.44 82
4137.59 84
4137.74 87
4137.88 90
4138.03 93
4138.18 96
4138.33 100
4138.47 106
4138.62 112
4138.77 118
4138.92 124
4139.06 129
4139.21 133
4139.36 135
4139.51 135
4139.65 133
4139.80 130
4139.95 125
4140.10 118
4140.24 111
4140.39 104
4140.54 98
4140.69 94
4140.83 91
4140.98 90
4141.13 90
4141.28 91
4141.42 90
4141.57 89
4141.72 87
4141.87 86
4142.01 86
4142.16 90
4142.31 98
4142.46 109
4142.60 125
4142.75 142
4142.90 160
4143.05 176
4143.19 189
4143.34 197
4143.49 200
4143.64 197
4143.79 190
4143.93 181
4144.08 170
4144.23 160
4144.38 150
4144.52 143
4144.67 137
4144.82 133
4144.97 131
4145.11 130
4145.26 130
4145.41 131
4145.56 133
4145.70 136
4145.85 139
4146.00 142
4146.15 145
4146.29 148
4146.44 151
4146.59 152
4146.74 151
4146.88 147
4147.03 141
4147.18 133
4147.33 125
4147.48 117
4147.62 111
4147.77 107
4147.92 104
4148.07 101
4148.21 96
4148.36 87
4148.51 76
4148.66 61
4148.80 43
4148.95 25
4149.10 7
4149.25 0
4149.40 0
4149.54 0
4149.69 0
4149.84 0
4149.99 0
4150.13 0
4150.28 2
4150.43 9
4150.58 13
4150.72 16
4150.87 19
4151.02 21
4151.17 24
4151.32 28
4151.46 31
4151.61 34
4151.76 37
4151.91 39
4152.05 42
4152.20 46
4152.35 53
4152.50 64
4152.64 78
4152.79 96
4152.94 116
4153.09 136
4153.24 155
4153.38 171
4153.53 184
4153.68 194
4153.83 204
4153.97 214
4154.12 226
4154.27 240
4154.42 254
4154.57 268
4154.71 280
4154.86 289
4155.01 296
4155.16 302
4155.30 308
4155.45 317
4155.60 330
4155.75 344
4155.90 359
4156.04 372
4156.19 383
4156.34 388
4156.49 388
4156.63 382
4156.78 373
4156.93 361
4157.08 348
4157.23 335
4157.37 324
4157.52 315
4157.67 309
4157.82 306
4157.97 304
4158.11 303
4158.26 304
4158.41 306
4158.56 309
4158.70 311
4158.85 312
4159.00 311
4159.15 307
4159.30 300
4159.44 291
4159.59 279
4159.74 266
4159.89 252
4160.03 236
4160.18 219
4160.33 200
4160.48 180
4160.63 161
4160.77 143
4160.92 127
4161.07 114
4161.22 105
4161.37 100
4161.51 99
4161.66 99
4161.81 101
4161.96 104
4162.11 107
4162.25 112
4162.40 117
4162.55 124
4162.70 133
4162.84 143
4162.99 153
4163.14 163
4163.29 172
4163.44 179
4163.58 183
4163.73 185
4163.88 184
4164.03 180
4164.18 174
4164.32 166
4164.47 156
4164.62 144
4164.77 131
4164.92 117
4165.06 103
4165.21 90
4165.36 79
4165.51 70
4165.66 65
4165.80 64
4165.95 66
4166.10 71
4166.25 78
4166.40 87
4166.54 95
4166.69 102
4166.84 105
4166.99 106
4167.14 105
4167.28 102
4167.43 100
4167.58 99
4167.73 100
4167.88 104
4168.02 108
4168.17 113
4168.32 116
4168.47 118
4168.62 117
4168.76 117
4168.91 116
4169.06 117
4169.21 120
4169.36 124
4169.50 128
4169.65 131
4169.80 132
4169.95 130
4170.10 127
4170.24 121
4170.39 114
4170.54 106
4170.69 98
4170.84 91
4170.98 83
4171.13 75
4171.28 67
4171.43 60
4171.58 53
4171.72 47
4171.87 43
4172.02 38
4172.17 35
4172.32 32
4172.47 29
4172.61 26
4172.76 23
4172.91 19
4173.06 14
4173.21 8
4173.35 2
4173.50 0
4173.65 0
4173.80 0
4173.95 7
4174.09 16
4174.24 27
4174.39 37
4174.54 44
4174.69 49
4174.84 51
4174.98 52
4175.13 54
4175.28 56
4175.43 60
4175.58 65
4175.72 70
4175.87 74
4176.02 76
4176.17 76
4176.32 75
4176.46 73
4176.61 71
4176.76 68
4176.91 65
4177.06 62
4177.21 60
4177.35 56
4177.50 51
4177.65 44
4177.80 36
4177.95 27
4178.09 17
4178.24 6
4178.39 0
4178.54 0
4178.69 0
4178.84 0
4178.98 0
4179.13 0
4179.28 0
4179.43 0
4179.58 1
4179.72 7
4179.87 13
4180.02 16
4180.17 18
4180.32 16
4180.47 10
4180.61 2
4180.76 0
4180.91 0
4181.06 0
4181.21 0
4181.36 0
4181.50 0
4181.65 11
4181.80 27
4181.95 43
4182.10 58
4182.24 71
4182.39 82
4182.54 91
4182.69 97
4182.84 101
4182.99 103
4183.13 103
4183.28 102
4183.43 101
4183.58 98
4183.73 94
4183.88 88
4184.02 79
4184.17 67
4184.32 53
4184.47 37
4184.62 22
4184.77 9
4184.91 1
4185.06 0
4185.21 2
4185.36 11
4185.51 22
4185.66 34
4185.80 45
4185.95 53
4186.10 59
4186.25 64
4186.40 67
4186.55 72
4186.69 80
4186.84 89
4186.99 101
4187.14 114
4187.29 127
4187.44 137
4187.58 142
4187.73 142
4187.88 135
4188.03 122
4188.18 105
4188.33 87
4188.47 72
4188.62 61
4188.77 56
4188.92 58
4189.07 64
4189.22 74
4189.36 86
4189.51 97
4189.66 108
4189.81 118
4189.96 127
4190.11 134
4190.26 139
4190.40 142
4190.55 143
4190.70 143
4190.85 145
4191.00 149
4191.15 155
4191.29 164
4191.44 172
4191.59 178
4191.74 179
4191.89 174
4192.04 162
4192.18 146
4192.33 127
4192.48 106
4192.63 86
4192.78 68
4192.93 53
4193.08 42
4193.22 36
4193.37 34
4193.52 37
4193.67 43
4193.82 52
4193.97 60
4194.11 67
4194.26 69
4194.41 67
4194.56 62
4194.71 54
4194.86 46
4195.01 40
4195.15 36
4195.30 36
4195.45 40
4195.60 47
4195.75 57
4195.90 68
4196.04 80
4196.19 91
4196.34 102
4196.49 110
4196.64 114
4196.79 116
4196.94 115
4197.08 112
4197.23 109
4197.38 106
4197.53 107
4197.68 111
4197.83 119
4197.98 131
4198.12 146
4198.27 162
4198.42 175
4198.57 186
4198.72 190
4198.87 188
4199.02 181
4199.16 170
4199.31 158
4199.46 147
4199.61 139
4199.76 135
4199.91 136
4200.06 140
4200.20 148
4200.35 159
4200.50 171
4200.65 184
4200.80 197
4200.95 208
4201.10 217
4201.24 224
4201.39 228
4201.54 231
4201.69 233
4201.84 235
4201.99 238
4202.14 240
4202.28 241
4202.43 240
4202.58 235
4202.73 227
4202.88 217
4203.03 205
4203.18 194
4203.33 184
4203.47 176
4203.62 171
4203.77 168
4203.92 165
4204.07 162
4204.22 158
4204.37 152
4204.51 144
4204.66 135
4204.81 125
4204.96 113
4205.11 103
4205.26 93
4205.41 87
4205.55 86
4205.70 89
4205.85 98
4206.00 112
4206.15 127
4206.30 143
4206.45 157
4206.60 167
4206.74 173
4206.89 176
4207.04 177
4207.19 176
4207.34 176
4207.49 176
4207.64 178
4207.79 181
4207.93 186
4208.08 193
4208.23 202
4208.38 213
4208.53 222
4208.68 230
4208.83 236
4208.98 239
4209.12 240
4209.27 241
4209.42 244
4209.57 250
4209.72 260
4209.87 271
4210.02 284
4210.17 295
4210.31 304
4210.46 310
4210.61 313
4210.76 314
4210.91 313
4211.06 314
4211.21 318
4211.36 325
4211.50 335
4211.65 350
4211.80 367
4211.95 387
4212.10 408
4212.25 426
4212.40 442
4212.55 454
4212.69 461
4212.84 463
4212.99 460
4213.14 454
4213.29 446
4213.44 437
4213.59 430
4213.74 424
4213.88 421
4214.03 422
4214.18 426
4214.33 432
4214.48 441
4214.63 450
4214.78 460
4214.93 472
4215.08 487
4215.22 506
4215.37 531
4215.52 563
4215.67 602
4215.82 647
4215.97 695
4216.12 745
4216.27 795
4216.42 847
4216.56 901
4216.71 960
4216.86 1025
4217.01 1094
4217.16 1166
4217.31 1236
4217.46 1301
4217.61 1358
4217.76 1404
4217.90 1442
4218.05 1473
4218.20 1502
4218.35 1531
4218.50 1561
4218.65 1592
4218.80 1621
4218.95 1645
4219.10 1663
4219.24 1672
4219.39 1672
4219.54 1665
4219.69 1654
4219.84 1641
4219.99 1626
4220.14 1612
4220.29 1598
4220.44 1585
4220.58 1574
4220.73 1564
4220.88 1556
4221.03 1551
4221.18 1547
4221.33 1542
4221.48 1535
4221.63 1522
4221.78 1501
4221.93 1471
4222.07 1433
4222.22 1388
4222.37 1338
4222.52 1285
4222.67 1231
4222.82 1179
4222.97 1131
4223.12 1088
4223.27 1051
4223.42 1021
4223.56 999
4223.71 982
4223.86 969
4224.01 957
4224.16 944
4224.31 929
4224.46 914
4224.61 898
4224.76 885
4224.91 876
4225.05 872
4225.20 873
4225.35 877
4225.50 881
4225.65 882
4225.80 878
4225.95 868
4226.10 851
4226.25 828
4226.40 800
4226.54 768
4226.69 736
4226.84 704
4226.99 675
4227.14 649
4227.29 628
4227.44 612
4227.59 601
4227.74 594
4227.89 588
4228.04 584
4228.18 579
4228.33 575
4228.48 570
4228.63 565
4228.78 560
4228.93 556
4229.08 552
4229.23 548
4229.38 544
4229.53 540
4229.68 539
4229.82 539
4229.97 540
4230.12 543
4230.27 544
4230.42 543
4230.57 538
4230.72 527
4230.87 511
4231.02 491
4231.17 469
4231.32 447
4231.46 428
4231.61 413
4231.76 403
4231.91 397
4232.06 396
4232.21 399
4232.36 403
4232.51 408
4232.66 412
4232.81 413
4232.96 411
4233.11 406
4233.25 399
4233.40 389
4233.55 378
4233.70 368
4233.85 357
4234.00 346
4234.15 335
4234.30 325
4234.45 318
4234.60 313
4234.75 311
4234.90 313
4235.04 316
4235.19 321
4235.34 324
4235.49 325
4235.64 322
4235.79 316
4235.94 308
4236.09 299
4236.24 289
4236.39 279
4236.54 272
4236.69 266
4236.84 263
4236.98 261
4237.13 259
4237.28 256
4237.43 251
4237.58 243
4237.73 230
4237.88 215
4238.03 197
4238.18 179
4238.33 163
4238.48 151
4238.63 145
4238.78 145
4238.92 151
4239.07 161
4239.22 173
4239.37 185
4239.52 196
4239.67 203
4239.82 208
4239.97 210
4240.12 210
4240.27 210
4240.42 211
4240.57 213
4240.72 218
4240.87 226
4241.01 235
4241.16 245
4241.31 256
4241.46 265
4241.61 270
4241.76 273
4241.91 271
4242.06 265
4242.21 258
4242.36 249
4242.51 242
4242.66 238
4242.81 237
4242.96 240
4243.11 246
4243.25 252
4243.40 259
4243.55 264
4243.70 267
4243.85 269
4244.00 268
4244.15 266
4244.30 262
4244.45 256
4244.60 246
4244.75 233
4244.90 218
4245.05 203
4245.20 190
4245.35 182
4245.50 179
4245.64 184
4245.79 193
4245.94 206
4246.09 219
4246.24 231
4246.39 243
4246.54 253
4246.69 262
4246.84 272
4246.99 281
4247.14 290
4247.29 298
4247.44 304
4247.59 306
4247.74 305
4247.89 299
4248.03 288
4248.18 272
4248.33 251
4248.48 225
4248.63 198
4248.78 170
4248.93 146
4249.08 127
4249.23 114
4249.38 109
4249.53 110
4249.68 116
4249.83 123
4249.98 131
4250.13 138
4250.28 142
4250.43 146
4250.58 150
4250.73 153
4250.87 157
4251.02 161
4251.17 165
4251.32 168
4251.47 170
4251.62 169
4251.77 167
4251.92 161
4252.07 152
4252.22 140
4252.37 124
4252.52 106
4252.67 87
4252.82 69
4252.97 53
4253.12 42
4253.27 35
4253.42 33
4253.57 34
4253.72 37
4253.86 40
4254.01 43
4254.16 45
4254.31 47
4254.46 48
4254.61 49
4254.76 49
4254.91 50
4255.06 51
4255.21 53
4255.36 55
4255.51 59
4255.66 65
4255.81 72
4255.96 80
4256.11 89
4256.26 98
4256.41 106
4256.56 113
4256.71 119
4256.86 124
4257.01 128
4257.15 133
4257.30 139
4257.45 146
4257.60 156
4257.75 168
4257.90 183
4258.05 200
4258.20 216
4258.35 230
4258.50 239
4258.65 243
4258.80 241
4258.95 233
4259.10 220
4259.25 204
4259.40 186
4259.55 166
4259.70 145
4259.85 124
4260.00 103
4260.15 85
4260.30 71
4260.45 63
4260.60 61
4260.75 66
4260.90 77
4261.05 91
4261.19 106
4261.34 118
4261.49 127
4261.64 130
4261.79 129
4261.94 123
4262.09 116
4262.24 106
4262.39 96
4262.54 85
4262.69 74
4262.84 63
4262.99 52
4263.14 42
4263.29 33
4263.44 27
4263.59 24
4263.74 23
4263.89 24
4264.04 26
4264.19 30
4264.34 34
4264.49 39
4264.64 44
4264.79 50
4264.94 57
4265.09 64
4265.24 70
4265.39 75
4265.54 77
4265.69 76
4265.84 72
4265.99 63
4266.13 51
4266.28 37
4266.43 21
4266.58 6
4266.73 0
4266.88 0
4267.03 0
4267.18 0
4267.33 0
4267.48 0
4267.63 0
4267.78 0
4267.93 7
4268.08 18
4268.23 27
4268.38 32
4268.53 34
4268.68 32
4268.83 28
4268.98 22
4269.13 16
4269.28 10
4269.43 6
4269.58 3
4269.73 3
4269.88 3
4270.03 5
4270.18 6
4270.33 6
4270.48 5
4270.63 2
4270.78 0
4270.93 0
4271.08 0
4271.23 0
4271.38 0
4271.53 0
4271.68 5
4271.83 14
4271.98 24
4272.13 34
4272.28 43
4272.43 51
4272.58 56
4272.73 59
4272.88 60
4273.03 60
4273.18 60
4273.33 60
4273.48 62
4273.63 63
4273.78 65
4273.93 67
4274.08 69
4274.23 71
4274.38 74
4274.52 77
4274.67 83
4274.82 91
4274.97 101
4275.12 111
4275.27 119
4275.42 124
4275.57 127
4275.72 125
4275.87 120
4276.02 111
4276.17 100
4276.32 86
4276.47 72
4276.62 57
4276.77 42
4276.92 30
4277.07 22
4277.22 18
4277.37 19
4277.52 27
4277.67 39
4277.82 54
4277.97 71
4278.12 88
4278.27 103
4278.42 113
4278.57 117
4278.72 116
4278.87 109
4279.02 98
4279.17 83
4279.32 68
4279.47 53
4279.62 41
4279.77 33
4279.92 28
4280.07 26
4280.22 28
4280.37 31
4280.52 35
4280.67 38
4280.82 40
4280.97 42
4281.12 43
4281.27 44
4281.42 46
4281.57 50
4281.72 55
4281.87 61
4282.02 68
4282.17 74
4282.32 80
4282.47 85
4282.62 91
4282.77 97
4282.92 106
4283.07 118
4283.22 132
4283.37 146
4283.52 158
4283.67 165
4283.82 165
4283.97 158
4284.12 144
4284.27 126
4284.42 106
4284.57 86
4284.72 71
4284.87 61
4285.02 58
4285.17 63
4285.32 74
4285.47 88
4285.62 103
4285.77 115
4285.92 123
4286.07 125
4286.22 121
4286.37 115
4286.52 108
4286.67 102
4286.83 100
4286.98 100
4287.13 101
4287.28 102
4287.43 102
4287.58 99
4287.73 93
4287.88 87
4288.03 81
4288.18 79
4288.33 82
4288.48 89
4288.63 99
4288.78 112
4288.93 124
4289.08 133
4289.23 138
4289.38 140
4289.53 142
4289.68 144
4289.83 150
4289.98 160
4290.13 175
4290.28 193
4290.43 211
4290.58 229
4290.73 244
4290.88 256
4291.03 265
4291.18 272
4291.33 276
4291.48 278
4291.63 278
4291.78 275
4291.93 272
4292.08 268
4292.23 267
4292.38 270
4292.53 278
4292.68 293
4292.83 313
4292.98 337
4293.13 362
4293.28 386
4293.43 408
4293.58 427
4293.73 442
4293.88 454
4294.03 460
4294.18 461
4294.33 456
4294.48 445
4294.63 429
4294.78 409
4294.93 388
4295.09 367
4295.24 347
4295.39 330
4295.54 315
4295.69 303
4295.84 294
4295.99 288
4296.14 285
4296.29 287
4296.44 290
4296.59 295
4296.74 300
4296.89 302
4297.04 300
4297.19 294
4297.34 284
4297.49 272
4297.64 260
4297.79 248
4297.94 237
4298.09 228
4298.24 219
4298.39 209
4298.54 197
4298.69 182
4298.84 164
4298.99 143
4299.14 122
4299.29 103
4299.44 87
4299.59 76
4299.74 70
4299.89 70
4300.04 75
4300.20 85
4300.35 99
4300.50 115
4300.65 133
4300.80 152
4300.95 169
4301.10 185
4301.25 197
4301.40 205
4301.55 208
4301.70 208
4301.85 204
4302.00 197
4302.15 188
4302.30 178
4302.45 165
4302.60 151
4302.75 136
4302.90 120
4303.05 105
4303.20 93
4303.35 84
4303.50 81
4303.65 82
4303.80 87
4303.95 94
4304.11 102
4304.26 110
4304.41 118
4304.56 125
4304.71 131
4304.86 137
4305.01 146
4305.16 156
4305.31 168
4305.46 180
4305.61 190
4305.76 197
4305.91 200
4306.06 196
4306.21 187
4306.36 172
4306.51 153
4306.66 134
4306.81 114
4306.96 97
4307.11 83
4307.26 72
4307.41 65
4307.57 60
4307.72 56
4307.87 54
4308.02 53
4308.17 53
4308.32 55
4308.47 61
4308.62 72
4308.77 90
4308.92 114
4309.07 143
4309.22 175
4309.37 206
4309.52 231
4309.67 248
4309.82 255
4309.97 252
4310.12 239
4310.27 221
4310.42 199
4310.58 177
4310.73 156
4310.88 137
4311.03 119
4311.18 104
4311.33 89
4311.48 75
4311.63 62
4311.78 49
4311.93 39
4312.08 29
4312.23 22
4312.38 15
4312.53 9
4312.68 3
4312.83 0
4312.98 0
4313.13 0
4313.29 0
4313.44 0
4313.59 0
4313.74 0
4313.89 0
4314.04 13
4314.19 33
4314.34 52
4314.49 67
4314.64 75
4314.79 74
4314.94 66
4315.09 53
4315.24 37
4315.39 23
4315.54 12
4315.69 6
4315.85 4
4316.00 7
4316.15 12
4316.30 19
4316.45 26
4316.60 33
4316.75 41
4316.90 50
4317.05 59
4317.20 68
4317.35 76
4317.50 83
4317.65 88
4317.80 89
4317.95 85
4318.10 76
4318.26 61
4318.41 43
4318.56 25
4318.71 9
4318.86 0
4319.01 0
4319.16 8
4319.31 23
4319.46 43
4319.61 62
4319.76 80
4319.91 94
4320.06 104
4320.21 113
4320.36 121
4320.52 132
4320.67 144
4320.82 159
4320.97 175
4321.12 190
4321.27 203
4321.42 213
4321.57 221
4321.72 225
4321.87 229
4322.02 231
4322.17 233
4322.32 234
4322.47 235
4322.63 234
4322.78 232
4322.93 231
4323.08 230
4323.23 231
4323.38 234
4323.53 236
4323.68 236
4323.83 233
4323.98 225
4324.13 214
4324.28 201
4324.43 191
4324.59 185
4324.74 187
4324.89 195
4325.04 208
4325.19 222
4325.34 235
4325.49 245
4325.64 250
4325.79 251
4325.94 250
4326.09 248
4326.24 247
4326.39 247
4326.55 246
4326.70 245
4326.85 242
4327.00 237
4327.15 228
4327.30 219
4327.45 211
4327.60 204
4327.75 201
4327.90 202
4328.05 205
4328.20 210
4328.36 215
4328.51 219
4328.66 222
4328.81 223
4328.96 222
4329.11 220
4329.26 216
4329.41 211
4329.56 205
4329.71 199
4329.86 196
4330.01 196
4330.17 203
4330.32 216
4330.47 235
4330.62 258
4330.77 281
4330.92 302
4331.07 318
4331.22 328
4331.37 330
4331.52 327
4331.67 319
4331.83 307
4331.98 293
4332.13 279
4332.28 264
4332.43 251
4332.58 239
4332.73 228
4332.88 220
4333.03 215
4333.18 213
4333.33 215
4333.49 220
4333.64 227
4333.79 235
4333.94 242
4334.09 246
4334.24 244
4334.39 238
4334.54 227
4334.69 214
4334.84 201
4334.99 190
4335.15 184
4335.30 183
4335.45 188
4335.60 195
4335.75 204
4335.90 212
4336.05 218
4336.20 220
4336.35 218
4336.50 214
4336.66 206
4336.81 197
4336.96 187
4337.11 176
4337.26 165
4337.41 155
4337.56 147
4337.71 141
4337.86 138
4338.01 138
4338.17 139
4338.32 141
4338.47 144
4338.62 149
4338.77 155
4338.92 164
4339.07 175
4339.22 187
4339.37 198
4339.52 206
4339.68 210
4339.83 206
4339.98 196
4340.13 181
4340.28 162
4340.43 142
4340.58 124
4340.73 110
4340.88 104
4341.04 105
4341.19 113
4341.34 127
4341.49 144
4341.64 161
4341.79 177
4341.94 189
4342.09 196
4342.24 198
4342.39 195
4342.55 186
4342.70 173
4342.85 156
4343.00 136
4343.15 115
4343.30 96
4343.45 82
4343.60 73
4343.75 71
4343.91 73
4344.06 79
4344.21 85
4344.36 89
4344.51 90
4344.66 88
4344.81 84
4344.96 80
4345.11 76
4345.27 72
4345.42 68
4345.57 63
4345.72 55
4345.87 44
4346.02 31
4346.17 19
4346.32 10
4346.47 5
4346.63 5
4346.78 10
4346.93 17
4347.08 25
4347.23 31
4347.38 34
4347.53 35
4347.68 35
4347.84 36
4347.99 40
4348.14 47
4348.29 58
4348.44 72
4348.59 85
4348.74 97
4348.89 107
4349.04 114
4349.20 122
4349.35 131
4349.50 144
4349.65 160
4349.80 178
4349.95 196
4350.10 209
4350.25 214
4350.41 210
4350.56 197
4350.71 178
4350.86 155
4351.01 133
4351.16 113
4351.31 98
4351.46 88
4351.62 82
4351.77 79
4351.92 79
4352.07 80
4352.22 82
4352.37 84
4352.52 87
4352.67 90
4352.83 93
4352.98 95
4353.13 97
4353.28 100
4353.43 103
4353.58 107
4353.73 112
4353.88 119
4354.04 126
4354.19 135
4354.34 143
4354.49 149
4354.64 154
4354.79 155
4354.94 154
4355.09 149
4355.25 144
4355.40 140
4355.55 140
4355.70 145
4355.85 155
4356.00 169
4356.15 184
4356.31 198
4356.46 207
4356.61 210
4356.76 206
4356.91 198
4357.06 187
4357.21 176
4357.36 167
4357.52 163
4357.67 163
4357.82 167
4357.97 174
4358.12 183
4358.27 191
4358.42 198
4358.58 203
4358.73 207
4358.88 210
4359.03 212
4359.18 214
4359.33 216
4359.48 217
4359.64 218
4359.79 218
4359.94 214
4360.09 206
4360.24 195
4360.39 179
4360.54 160
4360.69 138
4360.85 113
4361.00 89
4361.15 67
4361.30 48
4361.45 32
4361.60 21
4361.75 15
4361.91 12
4362.06 12
4362.21 14
4362.36 19
4362.51 28
4362.66 42
4362.81 60
4362.97 80
4363.12 102
4363.27 123
4363.42 139
4363.57 148
4363.72 151
4363.87 150
4364.03 145
4364.18 141
4364.33 138
4364.48 139
4364.63 142
4364.78 145
4364.94 148
4365.09 146
4365.24 140
4365.39 129
4365.54 114
4365.69 97
4365.84 81
4366.00 68
4366.15 58
4366.30 54
4366.45 55
4366.60 60
4366.75 69
4366.90 78
4367.06 88
4367.21 97
4367.36 103
4367.51 107
4367.66 109
4367.81 108
4367.97 105
4368.12 101
4368.27 95
4368.42 88
4368.57 80
4368.72 71
4368.87 62
4369.03 54
4369.18 47
4369.33 43
4369.48 41
4369.63 41
4369.78 42
4369.94 43
4370.09 42
4370.24 41
4370.39 38
4370.54 33
4370.69 27
4370.84 23
4371.00 20
4371.15 20
4371.30 22
4371.45 26
4371.60 33
4371.75 43
4371.91 54
4372.06 66
4372.21 79
4372.36 92
4372.51 104
4372.66 114
4372.82 122
4372.97 125
4373.12 124
4373.27 118
4373.42 108
4373.57 96
4373.73 83
4373.88 72
4374.03 63
4374.18 58
4374.33 56
4374.48 56
4374.63 59
4374.79 63
4374.94 67
4375.09 73
4375.24 80
4375.39 87
4375.54 93
4375.70 98
4375.85 100
4376.00 101
4376.15 101
4376.30 100
4376.45 98
4376.61 96
4376.76 93
4376.91 89
4377.06 83
4377.21 75
4377.36 66
4377.52 58
4377.67 52
4377.82 51
4377.97 56
4378.12 66
4378.27 80
4378.43 96
4378.58 111
4378.73 125
4378.88 136
4379.03 143
4379.19 147
4379.34 150
4379.49 152
4379.64 153
4379.79 154
4379.94 155
4380.10 156
4380.25 156
4380.40 154
4380.55 148
4380.70 139
4380.85 127
4381.01 112
4381.16 95
4381.31 79
4381.46 66
4381.61 56
4381.76 51
4381.92 50
4382.07 51
4382.22 53
4382.37 54
4382.52 52
4382.68 47
4382.83 40
4382.98 31
4383.13 22
4383.28 16
4383.43 12
4383.59 11
4383.74 11
4383.89 11
4384.04 9
4384.19 4
4384.35 0
4384.50 0
4384.65 0
4384.80 0
4384.95 0
4385.10 0
4385.26 0
4385.41 22
4385.56 47
4385.71 75
4385.86 104
4386.02 132
4386.17 158
4386.32 182
4386.47 203
4386.62 220
4386.77 232
4386.93 239
4387.08 239
4387.23 234
4387.38 226
4387.53 217
4387.69 208
4387.84 201
4387.99 197
4388.14 195
4388.29 194
4388.45 192
4388.60 188
4388.75 182
4388.90 176
4389.05 170
4389.20 166
4389.36 166
4389.51 169
4389.66 175
4389.81 184
4389.96 193
4390.12 203
4390.27 213
4390.42 223
4390.57 232
4390.72 242
4390.88 251
4391.03 259
4391.18 265
4391.33 269
4391.48 270
4391.64 268
4391.79 263
4391.94 254
4392.09 243
4392.24 232
4392.39 222
4392.55 215
4392.70 213
4392.85 216
4393.00 226
4393.15 240
4393.31 258
4393.46 277
4393.61 296
4393.76 312
4393.91 324
4394.07 332
4394.22 336
4394.37 336
4394.52 334
4394.67 329
4394.83 325
4394.98 322
4395.13 320
4395.28 320
4395.43 321
4395.59 323
4395.74 324
4395.89 322
4396.04 320
4396.19 315
4396.35 309
4396.50 303
4396.65 297
4396.80 292
4396.95 287
4397.11 282
4397.26 275
4397.41 266
4397.56 257
4397.71 248
4397.87 241
4398.02 236
4398.17 235
4398.32 236
4398.48 239
4398.63 241
4398.78 241
4398.93 240
4399.08 238
4399.24 235
4399.39 231
4399.54 226
4399.69 221
4399.84 215
4400.00 209
4400.15 204
4400.30 201
4400.45 201
4400.60 204
4400.76 209
4400.91 213
4401.06 216
4401.21 215
4401.36 210
4401.52 203
4401.67 194
4401.82 186
4401.97 181
4402.13 179
4402.28 181
4402.43 186
4402.58 195
4402.73 207
4402.89 221
4403.04 236
4403.19 251
4403.34 263
4403.49 269
4403.65 269
4403.80 261
4403.95 248
4404.10 231
4404.26 213
4404.41 196
4404.56 182
4404.71 172
4404.86 166
4405.02 162
4405.17 160
4405.32 158
4405.47 156
4405.62 152
4405.78 148
4405.93 143
4406.08 138
4406.23 133
4406.39 128
4406.54 124
4406.69 121
4406.84 117
4406.99 112
4407.15 106
4407.30 100
4407.45 93
4407.60 85
4407.76 78
4407.91 71
4408.06 67
4408.21 65
4408.36 64
4408.52 64
4408.67 63
4408.82 61
4408.97 57
4409.13 50
4409.28 41
4409.43 31
4409.58 20
4409.73 10
4409.89 1
4410.04 0
4410.19 0
4410.34 0
4410.50 0
4410.65 0
4410.80 4
4410.95 12
4411.10 19
4411.26 25
4411.41 27
4411.56 25
4411.71 21
4411.87 14
4412.02 7
4412.17 2
4412.32 0
4412.48 0
4412.63 0
4412.78 0
4412.93 0
4413.08 0
4413.24 0
4413.39 1
4413.54 0
4413.69 0
4413.85 0
4414.00 2
4414.15 5
4414.30 10
4414.46 17
4414.61 27
4414.76 38
4414.91 51
4415.06 64
4415.22 76
4415.37 87
4415.52 95
4415.67 100
4415.83 103
4415.98 104
4416.13 105
4416.28 107
4416.44 110
4416.59 115
4416.74 120
4416.89 126
4417.05 131
4417.20 135
4417.35 137
4417.50 137
4417.65 136
4417.81 135
4417.96 135
4418.11 135
4418.26 138
4418.42 142
4418.57 147
4418.72 151
4418.87 155
4419.03 156
4419.18 155
4419.33 149
4419.48 142
4419.64 135
4419.79 129
4419.94 126
4420.09 125
4420.25 127
4420.40 128
4420.55 129
4420.70 125
4420.86 118
4421.01 109
4421.16 99
4421.31 92
4421.47 89
4421.62 92
4421.77 99
4421.92 111
4422.08 123
4422.23 136
4422.38 149
4422.53 161
4422.69 172
4422.84 184
4422.99 195
4423.14 204
4423.30 209
4423.45 210
4423.60 205
4423.75 196
4423.91 183
4424.06 167
4424.21 151
4424.36 135
4424.52 119
4424.67 106
4424.82 95
4424.97 87
4425.13 84
4425.28 84
4425.43 89
4425.58 96
4425.74 103
4425.89 110
4426.04 113
4426.19 113
4426.35 108
4426.50 100
4426.65 88
4426.80 74
4426.96 60
4427.11 47
4427.26 37
4427.41 32
4427.57 32
4427.72 37
4427.87 47
4428.02 60
4428.18 74
4428.33 87
4428.48 97
4428.63 105
4428.79 110
4428.94 113
4429.09 115
4429.24 117
4429.40 121
4429.55 125
4429.70 129
4429.85 133
4430.01 136
4430.16 138
4430.31 138
4430.46 136
4430.62 133
4430.77 130
4430.92 127
4431.08 126
4431.23 124
4431.38 122
4431.53 119
4431.69 114
4431.84 107
4431.99 96
4432.14 84
4432.30 73
4432.45 64
4432.60 61
4432.75 62
4432.91 70
4433.06 83
4433.21 99
4433.36 114
4433.52 126
4433.67 134
4433.82 137
4433.98 135
4434.13 130
4434.28 122
4434.43 114
4434.59 106
4434.74 99
4434.89 92
4435.04 84
4435.20 77
4435.35 69
4435.50 62
4435.65 56
4435.81 52
4435.96 50
4436.11 51
4436.27 53
4436.42 56
4436.57 59
4436.72 62
4436.88 65
4437.03 68
4437.18 72
4437.33 77
4437.49 84
4437.64 91
4437.79 97
4437.95 103
4438.10 108
4438.25 111
4438.40 112
4438.56 113
4438.71 114
4438.86 116
4439.01 118
4439.17 121
4439.32 125
4439.47 127
4439.63 128
4439.78 127
4439.93 122
4440.08 115
4440.24 108
4440.39 99
4440.54 91
4440.70 85
4440.85 81
4441.00 81
4441.15 84
4441.31 90
4441.46 100
4441.61 112
4441.76 125
4441.92 136
4442.07 145
4442.22 150
4442.38 151
4442.53 149
4442.68 145
4442.83 141
4442.99 136
4443.14 132
4443.29 130
4443.45 129
4443.60 128
4443.75 127
4443.90 126
4444.06 126
4444.21 125
4444.36 125
4444.52 124
4444.67 124
4444.82 124
4444.97 123
4445.13 122
4445.28 119
4445.43 116
4445.59 111
4445.74 104
4445.89 97
4446.04 89
4446.20 83
4446.35 81
4446.50 81
4446.66 85
4446.81 92
4446.96 100
4447.11 109
4447.27 116
4447.42 122
4447.57 127
4447.73 133
4447.88 141
4448.03 152
4448.19 166
4448.34 182
4448.49 200
4448.64 216
4448.80 227
4448.95 232
4449.10 228
4449.26 215
4449.41 196
4449.56 173
4449.71 149
4449.87 128
4450.02 111
4450.17 100
4450.33 93
4450.48 89
4450.63 86
4450.78 82
4450.94 78
4451.09 72
4451.24 65
4451.40 58
4451.55 53
4451.70 49
4451.86 47
4452.01 45
4452.16 43
4452.31 40
4452.47 37
4452.62 33
4452.77 28
4452.93 23
4453.08 18
4453.23 14
4453.39 11
4453.54 9
4453.69 7
4453.84 5
4454.00 3
4454.15 0
4454.30 0
4454.46 0
4454.61 0
4454.76 0
4454.92 0
4455.07 0
4455.22 3
4455.37 18
4455.53 35
4455.68 53
4455.83 69
4455.99 82
4456.14 93
4456.29 102
4456.45 111
4456.60 121
4456.75 133
4456.91 144
4457.06 157
4457.21 167
4457.36 175
4457.52 179
4457.67 180
4457.82 178
4457.98 177
4458.13 178
4458.28 180
4458.44 186
4458.59 193
4458.74 200
4458.90 205
4459.05 208
4459.20 208
4459.35 206
4459.51 203
4459.66 200
4459.81 199
4459.97 199
4460.12 199
4460.27 199
4460.43 197
4460.58 192
4460.73 184
4460.89 174
4461.04 164
4461.19 155
4461.35 149
4461.50 146
4461.65 146
4461.80 147
4461.96 147
4462.11 145
4462.26 141
4462.42 135
4462.57 129
4462.72 124
4462.88 123
4463.03 125
4463.18 132
4463.34 141
4463.49 152
4463.64 162
4463.80 171
4463.95 179
4464.10 185
4464.26 189
4464.41 194
4464.56 198
4464.72 202
4464.87 205
4465.02 208
4465.17 210
4465.33 209
4465.48 207
4465.63 203
4465.79 197
4465.94 190
4466.09 182
4466.25 175
4466.40 168
4466.55 164
4466.71 161
4466.86 160
4467.01 160
4467.17 159
4467.32 158
4467.47 154
4467.63 148
4467.78 138
4467.93 125
4468.09 110
4468.24 95
4468.39 79
4468.55 65
4468.70 52
4468.85 41
4469.01 31
4469.16 23
4469.31 17
4469.47 13
4469.62 11
4469.77 12
4469.93 16
4470.08 21
4470.23 28
4470.39 35
4470.54 41
4470.69 46
4470.85 49
4471.00 53
4471.15 56
4471.31 62
4471.46 70
4471.61 81
4471.76 93
4471.92 105
4472.07 116
4472.22 123
4472.38 123
4472.53 118
4472.68 105
4472.84 88
4472.99 69
4473.14 52
4473.30 38
4473.45 32
4473.60 34
4473.76 43
4473.91 57
4474.07 73
4474.22 89
4474.37 103
4474.53 114
4474.68 121
4474.83 126
4474.99 130
4475.14 131
4475.29 131
4475.45 129
4475.60 125
4475.75 118
4475.91 109
4476.06 99
4476.21 86
4476.37 72
4476.52 59
4476.67 47
4476.83 38
4476.98 33
4477.13 31
4477.29 32
4477.44 34
4477.59 35
4477.75 33
4477.90 28
4478.05 21
4478.21 14
4478.36 9
4478.51 8
4478.67 10
4478.82 15
4478.97 21
4479.13 27
4479.28 31
4479.43 33
4479.59 33
4479.74 33
4479.89 32
4480.05 32
4480.20 31
4480.35 30
4480.51 28
4480.66 24
4480.82 19
4480.97 13
4481.12 7
4481.28 3
4481.43 0
4481.58 0
4481.74 0
4481.89 0
4482.04 0
4482.20 0
4482.35 0
4482.50 0
4482.66 0
4482.81 0
4482.96 1
4483.12 6
4483.27 12
4483.42 18
4483.58 24
4483.73 30
4483.89 35
4484.04 39
4484.19 41
4484.35 42
4484.50 41
4484.65 40
4484.81 36
4484.96 33
4485.11 27
4485.27 21
4485.42 15
4485.57 8
4485.73 2
4485.88 0
4486.04 0
4486.19 0
4486.34 0
4486.50 0
4486.65 0
4486.80 0
4486.96 0
4487.11 1
4487.26 8
4487.42 16
4487.57 23
4487.72 28
4487.88 30
4488.03 29
4488.19 24
4488.34 18
4488.49 13
4488.65 10
4488.80 11
4488.95 16
4489.11 25
4489.26 34
4489.41 44
4489.57 53
4489.72 60
4489.87 66
4490.03 73
4490.18 80
4490.34 90
4490.49 99
4490.64 108
4490.80 113
4490.95 114
4491.10 110
4491.26 101
4491.41 88
4491.57 75
4491.72 63
4491.87 56
4492.03 55
4492.18 60
4492.33 72
4492.49 88
4492.64 106
4492.79 123
4492.95 138
4493.10 148
4493.26 153
4493.41 152
4493.56 147
4493.72 139
4493.87 130
4494.02 121
4494.18 113
4494.33 109
4494.49 108
4494.64 111
4494.79 115
4494.95 119
4495.10 121
4495.25 120
4495.41 115
4495.56 108
4495.71 100
4495.87 95
4496.02 93
4496.18 97
4496.33 104
4496.48 112
4496.64 121
4496.79 127
4496.94 130
4497.10 129
4497.25 125
4497.41 119
4497.56 111
4497.71 103
4497.87 96
4498.02 90
4498.17 86
4498.33 83
4498.48 82
4498.64 79
4498.79 76
4498.94 69
4499.10 58
4499.25 45
4499.41 29
4499.56 14
4499.71 2
4499.87 0
4500.02 0
4500.17 0
4500.33 8
4500.48 19
4500.64 30
4500.79 39
4500.94 47
4501.10 55
4501.25 64
4501.40 76
4501.56 91
4501.71 110
4501.87 133
4502.02 157
4502.17 179
4502.33 197
4502.48 210
4502.64 218
4502.79 219
4502.94 215
4503.10 209
4503.25 202
4503.40 195
4503.56 190
4503.71 187
4503.87 185
4504.02 184
4504.17 183
4504.33 182
4504.48 179
4504.64 175
4504.79 171
4504.94 167
4505.10 165
4505.25 166
4505.41 171
4505.56 179
4505.71 189
4505.87 199
4506.02 208
4506.17 214
4506.33 217
4506.48 217
4506.64 216
4506.79 215
4506.94 217
4507.10 220
4507.25 225
4507.41 231
4507.56 235
4507.71 237
4507.87 235
4508.02 229
4508.18 219
4508.33 204
4508.48 187
4508.64 168
4508.79 147
4508.95 127
4509.10 108
4509.25 92
4509.41 79
4509.56 70
4509.72 65
4509.87 62
4510.02 62
4510.18 63
4510.33 63
4510.49 62
4510.64 61
4510.79 59
4510.95 57
4511.10 55
4511.25 53
4511.41 51
4511.56 47
4511.72 42
4511.87 37
4512.02 31
4512.18 27
4512.33 26
4512.49 29
4512.64 35
4512.80 43
4512.95 51
4513.10 57
4513.26 59
4513.41 56
4513.57 50
4513.72 42
4513.87 36
4514.03 32
4514.18 34
4514.34 39
4514.49 47
4514.64 56
4514.80 63
4514.95 68
4515.11 70
4515.26 70
4515.41 69
4515.57 68
4515.72 68
4515.88 70
4516.03 72
4516.18 74
4516.34 76
4516.49 77
4516.65 77
4516.80 75
4516.95 71
4517.11 64
4517.26 56
4517.42 49
4517.57 42
4517.73 39
4517.88 40
4518.03 45
4518.19 54
4518.34 65
4518.50 76
4518.65 87
4518.80 95
4518.96 101
4519.11 105
4519.27 107
4519.42 108
4519.57 109
4519.73 109
4519.88 109
4520.04 109
4520.19 111
4520.35 114
4520.50 118
4520.65 124
4520.81 129
4520.96 133
4521.12 135
4521.27 133
4521.42 127
4521.58 117
4521.73 103
4521.89 87
4522.04 69
4522.20 51
4522.35 34
4522.50 20
4522.66 9
4522.81 5
4522.97 7
4523.12 14
4523.27 27
4523.43 41
4523.58 55
4523.74 66
4523.89 72
4524.05 75
4524.20 75
4524.35 74
4524.51 74
4524.66 76
4524.82 78
4524.97 79
4525.13 76
4525.28 69
4525.43 58
4525.59 43
4525.74 29
4525.90 20
4526.05 18
4526.20 26
4526.36 41
4526.51 63
4526.67 85
4526.82 103
4526.98 113
4527.13 115
4527.28 110
4527.44 99
4527.59 87
4527.75 78
4527.90 75
4528.06 79
4528.21 91
4528.36 108
4528.52 128
4528.67 146
4528.83 161
4528.98 170
4529.14 174
4529.29 172
4529.44 167
4529.60 162
4529.75 157
4529.91 154
4530.06 154
4530.22 157
4530.37 163
4530.53 171
4530.68 181
4530.83 191
4530.99 201
4531.14 209
4531.30 213
4531.45 213
4531.61 210
4531.76 204
4531.91 199
4532.07 196
4532.22 196
4532.38 199
4532.53 204
4532.69 208
4532.84 210
4532.99 208
4533.15 203
4533.30 196
4533.46 186
4533.61 174
4533.77 160
4533.92 144
4534.08 127
4534.23 109
4534.38 91
4534.54 75
4534.69 62
4534.85 54
4535.00 49
4535.16 47
4535.31 46
4535.46 46
4535.62 46
4535.77 43
4535.93 40
4536.08 35
4536.24 29
4536.39 23
4536.55 20
4536.70 19
4536.85 23
4537.01 31
4537.16 43
4537.32 56
4537.47 68
4537.63 76
4537.78 77
4537.94 72
4538.09 62
4538.24 49
4538.40 35
4538.55 25
4538.71 19
4538.86 17
4539.02 18
4539.17 21
4539.33 24
4539.48 27
4539.63 28
4539.79 29
4539.94 28
4540.10 27
4540.25 25
4540.41 22
4540.56 18
4540.72 14
4540.87 9
4541.03 6
4541.18 5
4541.33 6
4541.49 11
4541.64 19
4541.80 29
4541.95 41
4542.11 54
4542.26 66
4542.42 75
4542.57 78
4542.72 75
4542.88 66
4543.03 51
4543.19 33
4543.34 14
4543.50 0
4543.65 0
4543.81 0
4543.96 0
4544.12 0
4544.27 0
4544.42 0
4544.58 6
4544.73 12
4544.89 16
4545.04 18
4545.20 17
4545.35 15
4545.51 11
4545.66 7
4545.82 1
4545.97 0
4546.13 0
4546.28 0
4546.43 0
4546.59 0
4546.74 0
4546.90 0
4547.05 7
4547.21 19
4547.36 29
4547.52 36
4547.67 40
4547.83 41
4547.98 41
4548.14 41
4548.29 42
4548.44 44
4548.60 46
4548.75 49
4548.91 50
4549.06 50
4549.22 49
4549.37 48
4549.53 47
4549.68 49
4549.84 54
4549.99 62
4550.15 72
4550.30 81
4550.45 89
4550.61 93
4550.76 92
4550.92 86
4551.07 75
4551.23 62
4551.38 47
4551.54 33
4551.69 20
4551.85 9
4552.00 1
4552.16 0
4552.31 0
4552.47 0
4552.62 1
4552.78 4
4552.93 6
4553.08 6
4553.24 3
4553.39 0
4553.55 0
4553.70 0
4553.86 0
4554.01 0
4554.17 10
4554.32 25
4554.48 43
4554.63 62
4554.79 78
4554.94 90
4555.10 98
4555.25 101
4555.41 100
4555.56 98
4555.71 95
4555.87 94
4556.02 94
4556.18 94
4556.33 93
4556.49 89
4556.64 82
4556.80 71
4556.95 59
4557.11 45
4557.26 34
4557.42 25
4557.57 20
4557.73 19
4557.88 21
4558.04 24
4558.19 27
4558.35 28
4558.50 27
4558.66 24
4558.81 18
4558.97 11
4559.12 4
4559.28 0
4559.43 0
4559.58 0
4559.74 0
4559.89 6
4560.05 12
4560.20 18
4560.36 21
4560.51 20
4560.67 17
4560.82 11
4560.98 4
4561.13 0
4561.29 0
4561.44 0
4561.60 0
4561.75 0
4561.91 0
4562.06 0
4562.22 0
4562.37 0
4562.53 10
4562.68 25
4562.84 40
4562.99 55
4563.15 66
4563.30 72
4563.46 75
4563.61 74
4563.77 72
4563.92 70
4564.08 71
4564.23 75
4564.39 80
4564.54 86
4564.70 91
4564.85 95
4565.00 97
4565.16 96
4565.31 93
4565.47 89
4565.62 84
4565.78 79
4565.93 74
4566.09 72
4566.24 72
4566.40 74
4566.55 79
4566.71 85
4566.86 92
4567.02 99
4567.17 107
4567.33 116
4567.48 126
4567.64 139
4567.79 153
4567.95 168
4568.10 183
4568.26 195
4568.41 203
4568.57 208
4568.72 208
4568.88 203
4569.03 193
4569.19 178
4569.34 159
4569.50 137
4569.65 114
4569.81 95
4569.96 81
4570.12 75
4570.27 76
4570.43 85
4570.58 99
4570.74 116
4570.89 133
4571.05 147
4571.20 158
4571.36 165
4571.51 170
4571.67 173
4571.82 176
4571.98 179
4572.13 181
4572.29 181
4572.44 179
4572.60 174
4572.75 167
4572.91 158
4573.06 148
4573.22 140
4573.37 133
4573.53 129
4573.68 128
4573.84 129
4573.99 131
4574.15 135
4574.30 140
4574.46 147
4574.61 153
4574.77 158
4574.92 161
4575.08 161
4575.23 157
4575.39 150
4575.55 140
4575.70 128
4575.86 117
4576.01 109
4576.17 106
4576.32 109
4576.48 118
4576.63 132
4576.79 150
4576.94 167
4577.10 182
4577.25 190
4577.41 191
4577.56 185
4577.72 172
4577.87 155
4578.03 135
4578.18 117
4578.34 100
4578.49 88
4578.65 78
4578.80 70
4578.96 64
4579.11 58
4579.27 52
4579.42 46
4579.58 41
4579.73 39
4579.89 42
4580.04 48
4580.20 59
4580.35 72
4580.51 85
4580.66 97
4580.82 106
4580.97 112
4581.13 115
4581.29 115
4581.44 115
4581.60 114
4581.75 114
4581.91 116
4582.06 120
4582.22 126
4582.37 133
4582.53 140
4582.68 146
4582.84 148
4582.99 145
4583.15 135
4583.30 119
4583.46 99
4583.61 77
4583.77 56
4583.92 39
4584.08 26
4584.23 17
4584.39 13
4584.54 12
4584.70 13
4584.86 18
4585.01 26
4585.17 37
4585.32 51
4585.48 66
4585.63 78
4585.79 87
4585.94 89
4586.10 83
4586.25 72
4586.41 57
4586.56 40
4586.72 23
4586.87 10
4587.03 1
4587.18 0
4587.34 0
4587.49 0
4587.65 0
4587.81 0
4587.96 0
4588.12 0
4588.27 0
4588.43 0
4588.58 0
4588.74 4
4588.89 12
4589.05 24
4589.20 37
4589.36 52
4589.51 67
4589.67 83
4589.82 96
4589.98 108
4590.14 116
4590.29 121
4590.45 123
4590.60 122
4590.76 121
4590.91 120
4591.07 122
4591.22 127
4591.38 135
4591.53 147
4591.69 160
4591.84 172
4592.00 183
4592.15 191
4592.31 196
4592.47 199
4592.62 199
4592.78 199
4592.93 198
4593.09 199
4593.24 201
4593.40 205
4593.55 211
4593.71 220
4593.86 232
4594.02 246
4594.17 261
4594.33 278
4594.49 295
4594.64 313
4594.80 332
4594.95 351
4595.11 371
4595.26 390
4595.42 408
4595.57 422
4595.73 432
4595.88 436
4596.04 432
4596.20 421
4596.35 404
4596.51 380
4596.66 353
4596.82 325
4596.97 297
4597.13 271
4597.28 248
4597.44 228
4597.59 213
4597.75 202
4597.91 194
4598.06 189
4598.22 187
4598.37 187
4598.53 188
4598.68 190
4598.84 194
4598.99 200
4599.15 209
4599.30 223
4599.46 241
4599.62 263
4599.77 288
4599.93 312
4600.08 333
4600.24 350
4600.39 362
4600.55 371
4600.70 378
4600.86 384
4601.02 392
4601.17 403
4601.33 415
4601.48 428
4601.64 438
4601.79 444
4601.95 445
4602.10 441
4602.26 433
4602.42 421
4602.57 407
4602.73 392
4602.88 377
4603.04 363
4603.19 349
4603.35 338
4603.50 330
4603.66 325
4603.82 323
4603.97 323
4604.13 324
4604.28 325
4604.44 326
4604.59 325
4604.75 324
4604.90 325
4605.06 330
4605.22 338
4605.37 349
4605.53 362
4605.68 374
4605.84 383
4605.99 387
4606.15 385
4606.30 379
4606.46 371
4606.62 364
4606.77 358
4606.93 356
4607.08 357
4607.24 359
4607.39 361
4607.55 361
4607.71 357
4607.86 352
4608.02 344
4608.17 337
4608.33 333
4608.48 332
4608.64 336
4608.79 345
4608.95 357
4609.11 371
4609.26 386
4609.42 399
4609.57 410
4609.73 417
4609.88 420
4610.04 421
4610.20 421
4610.35 421
4610.51 423
4610.66 428
4610.82 438
4610.97 449
4611.13 462
4611.29 474
4611.44 484
4611.60 492
4611.75 497
4611.91 501
4612.06 508
4612.22 520
4612.38 539
4612.53 567
4612.69 603
4612.84 644
4613.00 690
4613.15 736
4613.31 779
4613.47 818
4613.62 852
4613.78 884
4613.93 915
4614.09 948
4614.24 986
4614.40 1030
4614.56 1081
4614.71 1136
4614.87 1192
4615.02 1245
4615.18 1293
4615.33 1332
4615.49 1363
4615.65 1385
4615.80 1401
4615.96 1413
4616.11 1423
4616.27 1434
4616.43 1445
4616.58 1459
4616.74 1475
4616.89 1493
4617.05 1512
4617.20 1530
4617.36 1549
4617.52 1567
4617.67 1583
4617.83 1596
4617.98 1604
4618.14 1606
4618.29 1601
4618.45 1590
4618.61 1573
4618.76 1551
4618.92 1526
4619.07 1499
4619.23 1470
4619.39 1440
4619.54 1410
4619.70 1379
4619.85 1349
4620.01 1320
4620.16 1293
4620.32 1269
4620.48 1249
4620.63 1232
4620.79 1216
4620.94 1201
4621.10 1185
4621.26 1166
4621.41 1144
4621.57 1120
4621.72 1096
4621.88 1071
4622.04 1049
4622.19 1028
4622.35 1008
4622.50 985
4622.66 960
4622.81 931
4622.97 898
4623.13 865
4623.28 834
4623.44 809
4623.59 790
4623.75 778
4623.91 769
4624.06 761
4624.22 751
4624.37 736
4624.53 716
4624.69 693
4624.84 671
4625.00 650
4625.15 632
4625.31 620
4625.47 612
4625.62 607
4625.78 604
4625.93 600
4626.09 595
4626.24 588
4626.40 579
4626.56 569
4626.71 558
4626.87 547
4627.02 538
4627.18 529
4627.34 520
4627.49 509
4627.65 498
4627.80 486
4627.96 475
4628.12 465
4628.27 460
4628.43 462
4628.58 472
4628.74 488
4628.90 508
4629.05 530
4629.21 550
4629.36 565
4629.52 574
4629.68 576
4629.83 575
4629.99 571
4630.14 566
4630.30 561
4630.46 558
4630.61 555
4630.77 550
4630.92 541
4631.08 527
4631.24 507
4631.39 482
4631.55 453
4631.70 421
4631.86 391
4632.02 363
4632.17 340
4632.33 322
4632.48 311
4632.64 306
4632.80 306
4632.95 309
4633.11 312
4633.27 314
4633.42 314
4633.58 311
4633.73 305
4633.89 297
4634.05 290
4634.20 283
4634.36 279
4634.51 277
4634.67 277
4634.83 279
4634.98 281
4635.14 281
4635.29 278
4635.45 271
4635.61 259
4635.76 243
4635.92 223
4636.07 202
4636.23 183
4636.39 169
4636.54 161
4636.70 159
4636.86 162
4637.01 169
4637.17 177
4637.32 185
4637.48 191
4637.64 196
4637.79 201
4637.95 207
4638.10 214
4638.26 224
4638.42 235
4638.57 246
4638.73 256
4638.89 265
4639.04 271
4639.20 276
4639.35 278
4639.51 280
4639.67 281
4639.82 282
4639.98 283
4640.13 284
4640.29 285
4640.45 286
4640.60 286
4640.76 285
4640.92 282
4641.07 277
4641.23 272
4641.38 268
4641.54 266
4641.70 266
4641.85 270
4642.01 279
4642.17 291
4642.32 307
4642.48 325
4642.63 345
4642.79 365
4642.95 384
4643.10 402
4643.26 416
4643.42 425
4643.57 428
4643.73 424
4643.88 414
4644.04 398
4644.20 377
4644.35 352
4644.51 327
4644.67 303
4644.82 281
4644.98 265
4645.13 255
4645.29 251
4645.45 253
4645.60 258
4645.76 264
4645.92 269
4646.07 270
4646.23 269
4646.38 265
4646.54 261
4646.70 259
4646.85 259
4647.01 264
4647.17 272
4647.32 280
4647.48 287
4647.63 289
4647.79 285
4647.95 275
4648.10 260
4648.26 244
4648.42 228
4648.57 217
4648.73 211
4648.89 210
4649.04 212
4649.20 214
4649.35 215
4649.51 213
4649.67 207
4649.82 196
4649.98 183
4650.14 170
4650.29 157
4650.45 147
4650.60 139
4650.76 133
4650.92 129
4651.07 127
4651.23 129
4651.39 135
4651.54 145
4651.70 160
4651.86 178
4652.01 199
4652.17 218
4652.33 236
4652.48 251
4652.64 264
4652.79 276
4652.95 287
4653.11 299
4653.26 312
4653.42 324
4653.58 334
4653.73 340
4653.89 340
4654.05 334
4654.20 321
4654.36 304
4654.51 285
4654.67 265
4654.83 248
4654.98 235
4655.14 227
4655.30 223
4655.45 223
4655.61 225
4655.77 225
4655.92 223
4656.08 216
4656.24 205
4656.39 189
4656.55 169
4656.71 149
4656.86 130
4657.02 113
4657.17 101
4657.33 93
4657.49 90
4657.64 90
4657.80 92
4657.96 94
4658.11 97
4658.27 99
4658.43 100
4658.58 102
4658.74 104
4658.90 106
4659.05 108
4659.21 111
4659.37 115
4659.52 118
4659.68 121
4659.83 124
4659.99 126
4660.15 129
4660.30 131
4660.46 133
4660.62 137
4660.77 141
4660.93 147
4661.09 153
4661.24 157
4661.40 159
4661.56 157
4661.71 150
4661.87 140
4662.03 128
4662.18 115
4662.34 103
4662.50 94
4662.65 90
4662.81 90
4662.97 95
4663.12 103
4663.28 112
4663.44 123
4663.59 134
4663.75 145
4663.91 157
4664.06 169
4664.22 179
4664.37 187
4664.53 191
4664.69 190
4664.84 185
4665.00 177
4665.16 167
4665.31 158
4665.47 152
4665.63 150
4665.78 152
4665.94 158
4666.10 167
4666.25 177
4666.41 188
4666.57 198
4666.72 207
4666.88 215
4667.04 222
4667.19 230
4667.35 239
4667.51 251
4667.66 264
4667.82 279
4667.98 294
4668.13 308
4668.29 320
4668.45 329
4668.60 334
4668.76 335
4668.92 334
4669.07 330
4669.23 326
4669.39 323
4669.54 321
4669.70 321
4669.86 324
4670.01 329
4670.17 335
4670.33 344
4670.48 353
4670.64 365
4670.80 379
4670.95 396
4671.11 416
4671.27 440
4671.42 467
4671.58 492
4671.74 515
4671.89 533
4672.05 543
4672.21 549
4672.36 550
4672.52 551
4672.68 555
4672.83 562
4672.99 574
4673.15 588
4673.30 602
4673.46 611
4673.62 614
4673.78 610
4673.93 599
4674.09 585
4674.25 572
4674.40 560
4674.56 552
4674.72 548
4674.87 547
4675.03 546
4675.19 544
4675.34 542
4675.50 539
4675.66 537
4675.81 539
4675.97 546
4676.13 558
4676.28 574
4676.44 593
4676.60 612
4676.75 630
4676.91 645
4677.07 660
4677.22 674
4677.38 690
4677.54 710
4677.69 735
4677.85 764
4678.01 795
4678.17 829
4678.32 862
4678.48 894
4678.64 926
4678.79 958
4678.95 992
4679.11 1027
4679.26 1065
4679.42 1102
4679.58 1139
4679.73 1175
4679.89 1211
4680.05 1247
4680.20 1286
4680.36 1328
4680.52 1375
4680.67 1425
4680.83 1476
4680.99 1524
4681.15 1571
4681.30 1615
4681.46 1660
4681.62 1708
4681.77 1762
4681.93 1822
4682.09 1888
4682.24 1956
4682.40 2024
4682.56 2088
4682.71 2148
4682.87 2206
4683.03 2265
4683.18 2328
4683.34 2399
4683.50 2478
4683.66 2566
4683.81 2661
4683.97 2759
4684.13 2857
4684.28 2953
4684.44 3046
4684.60 3135
4684.75 3220
4684.91 3304
4685.07 3385
4685.22 3463
4685.38 3536
4685.54 3604
4685.70 3663
4685.85 3714
4686.01 3753
4686.17 3782
4686.32 3799
4686.48 3806
4686.64 3803
4686.79 3791
4686.95 3774
4687.11 3755
4687.27 3738
4687.42 3725
4687.58 3717
4687.74 3712
4687.89 3708
4688.05 3702
4688.21 3688
4688.36 3664
4688.52 3629
4688.68 3585
4688.84 3535
4688.99 3483
4689.15 3431
4689.31 3380
4689.46 3332
4689.62 3285
4689.78 3237
4689.93 3187
4690.09 3136
4690.25 3084
4690.41 3031
4690.56 2978
4690.72 2925
4690.88 2871
4691.03 2814
4691.19 2751
4691.35 2682
4691.50 2606
4691.66 2526
4691.82 2442
4691.98 2358
4692.13 2275
4692.29 2195
4692.45 2119
4692.60 2048
4692.76 1981
4692.92 1919
4693.08 1866
4693.23 1821
4693.39 1786
4693.55 1759
4693.70 1738
4693.86 1721
4694.02 1705
4694.17 1688
4694.33 1667
4694.49 1642
4694.65 1615
4694.80 1585
4694.96 1553
4695.12 1521
4695.27 1490
4695.43 1459
4695.59 1431
4695.75 1406
4695.90 1384
4696.06 1364
4696.22 1347
4696.37 1331
4696.53 1316
4696.69 1299
4696.85 1281
4697.00 1261
4697.16 1238
4697.32 1212
4697.47 1184
4697.63 1154
4697.79 1124
4697.95 1095
4698.10 1068
4698.26 1041
4698.42 1016
4698.57 990
4698.73 963
4698.89 934
4699.05 904
4699.20 873
4699.36 844
4699.52 819
4699.67 797
4699.83 779
4699.99 764
4700.15 751
4700.30 740
4700.46 730
4700.62 723
4700.78 717
4700.93 712
4701.09 705
4701.25 695
4701.40 679
4701.56 657
4701.72 628
4701.88 595
4702.03 563
4702.19 535
4702.35 514
4702.50 502
4702.66 499
4702.82 503
4702.98 511
4703.13 522
4703.29 532
4703.45 541
4703.61 548
4703.76 553
4703.92 554
4704.08 552
4704.23 546
4704.39 536
4704.55 522
4704.71 503
4704.86 480
4705.02 454
4705.18 426
4705.34 399
4705.49 374
4705.65 354
4705.81 339
4705.96 329
4706.12 323
4706.28 319
4706.44 315
4706.59 311
4706.75 304
4706.91 295
4707.07 284
4707.22 270
4707.38 254
4707.54 237
4707.69 219
4707.85 201
4708.01 186
4708.17 175
4708.32 168
4708.48 164
4708.64 162
4708.80 160
4708.95 157
4709.11 152
4709.27 146
4709.43 138
4709.58 132
4709.74 128
4709.90 128
4710.05 131
4710.21 137
4710.37 144
4710.53 151
4710.68 156
4710.84 160
4711.00 162
4711.16 163
4711.31 162
4711.47 159
4711.63 155
4711.79 147
4711.94 137
4712.10 123
4712.26 106
4712.42 90
4712.57 76
4712.73 67
4712.89 63
4713.04 65
4713.20 71
4713.36 80
4713.52 89
4713.67 96
4713.83 101
4713.99 103
4714.15 103
4714.30 100
4714.46 95
4714.62 88
4714.78 79
4714.93 69
4715.09 58
4715.25 48
4715.41 41
4715.56 36
4715.72 35
4715.88 36
4716.04 37
4716.19 38
4716.35 36
4716.51 32
4716.67 26
4716.82 18
4716.98 10
4717.14 2
4717.30 0
4717.45 0
4717.61 0
4717.77 0
4717.93 1
4718.08 5
4718.24 8
4718.40 7
4718.56 4
4718.71 0
4718.87 0
4719.03 0
4719.19 0
4719.34 0
4719.50 0
4719.66 3
4719.82 12
4719.97 19
4720.13 24
4720.29 26
4720.45 26
4720.60 24
4720.76 22
4720.92 22
4721.08 26
4721.23 32
4721.39 42
4721.55 53
4721.71 67
4721.86 80
4722.02 92
4722.18 102
4722.34 109
4722.49 114
4722.65 117
[truncated: 756,015 more chars]
