# Supplementary material for: Methylobacterium Species Promoting Rice and Barley Growth and Interaction Specificity Revealed with Whole-Cell Matrix-Assisted Laser Desorption / Ionization-Time-of-Flight Mass Spectrometry (MALDI-TOF/MS) Analysis
Source: PLoS One. 2015 Jun 8;10(6):e0129509. doi: 10.1371/journal.pone.0129509 (PMC4460032; doi:10.1371/journal.pone.0129509)
Supplement: S2 Data — (ZIP) [file pone.0129509.s002.zip › Supplementary data 2 (ms from inoculated rice)/control-4.txt]

780.95 0
781.01 0
781.08 0
781.14 0
781.21 0
781.27 0
781.33 0
781.40 0
781.46 0
781.53 0
781.59 0
781.65 0
781.72 0
781.78 0
781.85 0
781.91 0
781.97 0
782.04 0
782.10 0
782.17 0
782.23 0
782.29 0
782.36 0
782.42 0
782.49 0
782.55 0
782.62 0
782.68 0
782.74 0
782.81 0
782.87 0
782.94 0
783.00 0
783.06 0
783.13 0
783.19 0
783.26 0
783.32 0
783.38 0
783.45 0
783.51 0
783.58 0
783.64 0
783.70 0
783.77 0
783.83 0
783.90 0
783.96 0
784.03 0
784.09 0
784.15 0
784.22 0
784.28 0
784.35 0
784.41 0
784.47 0
784.54 0
784.60 0
784.67 0
784.73 0
784.80 0
784.86 0
784.92 0
784.99 0
785.05 0
785.12 0
785.18 0
785.24 0
785.31 0
785.37 0
785.44 0
785.50 0
785.57 0
785.63 0
785.69 0
785.76 0
785.82 0
785.89 0
785.95 0
786.01 0
786.08 0
786.14 0
786.21 0
786.27 0
786.34 0
786.40 0
786.46 0
786.53 0
786.59 0
786.66 0
786.72 0
786.79 0
786.85 0
786.91 0
786.98 0
787.04 0
787.11 0
787.17 0
787.24 0
787.30 0
787.36 0
787.43 0
787.49 0
787.56 0
787.62 0
787.69 0
787.75 0
787.81 0
787.88 0
787.94 0
788.01 0
788.07 0
788.14 0
788.20 0
788.26 0
788.33 0
788.39 0
788.46 0
788.52 0
788.59 0
788.65 0
788.71 0
788.78 0
788.84 0
788.91 0
788.97 0
789.04 0
789.10 0
789.16 0
789.23 0
789.29 0
789.36 0
789.42 0
789.49 0
789.55 0
789.61 0
789.68 0
789.74 0
789.81 0
789.87 0
789.94 0
790.00 0
790.07 0
790.13 0
790.19 0
790.26 0
790.32 0
790.39 0
790.45 0
790.52 0
790.58 0
790.64 0
790.71 0
790.77 0
790.84 0
790.90 0
790.97 0
791.03 0
791.10 0
791.16 0
791.22 0
791.29 0
791.35 0
791.42 0
791.48 0
791.55 0
791.61 0
791.68 0
791.74 0
791.80 0
791.87 0
791.93 0
792.00 0
792.06 0
792.13 0
792.19 0
792.26 0
792.32 0
792.38 0
792.45 0
792.51 0
792.58 0
792.64 0
792.71 0
792.77 0
792.84 0
792.90 0
792.97 0
793.03 0
793.09 0
793.16 0
793.22 0
793.29 0
793.35 0
793.42 0
793.48 0
793.55 0
793.61 0
793.67 0
793.74 0
793.80 0
793.87 0
793.93 0
794.00 0
794.06 0
794.13 0
794.19 0
794.26 0
794.32 0
794.38 0
794.45 0
794.51 0
794.58 0
794.64 0
794.71 0
794.77 0
794.84 0
794.90 0
794.97 0
795.03 0
795.09 0
795.16 0
795.22 0
795.29 0
795.35 0
795.42 0
795.48 0
795.55 0
795.61 0
795.68 0
795.74 0
795.81 0
795.87 0
795.93 0
796.00 0
796.06 0
796.13 0
796.19 0
796.26 0
796.32 0
796.39 0
796.45 0
796.52 0
796.58 0
796.65 0
796.71 0
796.77 0
796.84 0
796.90 0
796.97 0
797.03 0
797.10 0
797.16 0
797.23 0
797.29 0
797.36 0
797.42 0
797.49 0
797.55 0
797.62 0
797.68 0
797.74 0
797.81 0
797.87 0
797.94 0
798.00 0
798.07 0
798.13 0
798.20 0
798.26 0
798.33 0
798.39 0
798.46 0
798.52 0
798.59 0
798.65 0
798.72 0
798.78 0
798.85 0
798.91 0
798.97 0
799.04 0
799.10 0
799.17 0
799.23 0
799.30 0
799.36 0
799.43 0
799.49 0
799.56 0
799.62 0
799.69 0
799.75 0
799.82 0
799.88 0
799.95 0
800.01 0
800.08 0
800.14 0
800.21 0
800.27 0
800.33 0
800.40 0
800.46 0
800.53 0
800.59 0
800.66 0
800.72 0
800.79 0
800.85 0
800.92 0
800.98 0
801.05 0
801.11 0
801.18 0
801.24 0
801.31 0
801.37 0
801.44 0
801.50 0
801.57 0
801.63 0
801.70 0
801.76 0
801.83 0
801.89 0
801.96 0
802.02 0
802.09 0
802.15 0
802.21 0
802.28 0
802.34 0
802.41 0
802.47 0
802.54 0
802.60 0
802.67 0
802.73 0
802.80 0
802.86 0
802.93 0
802.99 0
803.06 0
803.12 0
803.19 0
803.25 0
803.32 0
803.38 0
803.45 0
803.51 0
803.58 0
803.64 0
803.71 0
803.77 0
803.84 0
803.90 0
803.97 0
804.03 0
804.10 0
804.16 0
804.23 0
804.29 0
804.36 0
804.42 0
804.49 0
804.55 0
804.62 0
804.68 0
804.75 0
804.81 0
804.88 0
804.94 0
805.01 0
805.07 0
805.14 0
805.20 0
805.27 0
805.33 0
805.40 0
805.46 0
805.53 0
805.59 0
805.66 0
805.72 0
805.79 0
805.85 0
805.92 0
805.98 0
806.05 0
806.11 0
806.18 0
806.24 0
806.31 0
806.37 0
806.44 0
806.50 0
806.57 0
806.63 0
806.70 0
806.76 0
806.83 0
806.89 1
806.96 1
807.02 2
807.09 2
807.15 2
807.22 2
807.28 1
807.35 1
807.41 0
807.48 0
807.54 0
807.61 0
807.67 0
807.74 0
807.80 0
807.87 0
807.93 0
808.00 0
808.06 0
808.13 0
808.19 0
808.26 0
808.32 0
808.39 0
808.45 0
808.52 0
808.59 0
808.65 0
808.72 1
808.78 2
808.85 2
808.91 3
808.98 3
809.04 3
809.11 3
809.17 2
809.24 2
809.30 1
809.37 1
809.43 0
809.50 0
809.56 0
809.63 0
809.69 0
809.76 0
809.82 0
809.89 0
809.95 0
810.02 0
810.08 0
810.15 0
810.21 0
810.28 0
810.34 0
810.41 0
810.47 0
810.54 0
810.61 0
810.67 0
810.74 0
810.80 0
810.87 0
810.93 0
811.00 0
811.06 0
811.13 0
811.19 0
811.26 0
811.32 0
811.39 1
811.45 1
811.52 1
811.58 1
811.65 1
811.71 1
811.78 1
811.84 1
811.91 1
811.98 1
812.04 1
812.11 1
812.17 1
812.24 1
812.30 1
812.37 1
812.43 0
812.50 0
812.56 0
812.63 0
812.69 0
812.76 0
812.82 0
812.89 0
812.95 0
813.02 0
813.09 0
813.15 0
813.22 0
813.28 0
813.35 0
813.41 0
813.48 0
813.54 0
813.61 0
813.67 0
813.74 0
813.80 0
813.87 1
813.93 1
814.00 1
814.07 1
814.13 2
814.20 2
814.26 2
814.33 2
814.39 1
814.46 1
814.52 1
814.59 0
814.65 0
814.72 0
814.78 0
814.85 0
814.91 0
814.98 0
815.05 0
815.11 0
815.18 0
815.24 0
815.31 0
815.37 0
815.44 0
815.50 0
815.57 0
815.63 0
815.70 0
815.77 0
815.83 0
815.90 0
815.96 0
816.03 0
816.09 1
816.16 1
816.22 1
816.29 1
816.35 1
816.42 1
816.48 1
816.55 0
816.62 0
816.68 0
816.75 1
816.81 1
816.88 1
816.94 1
817.01 1
817.07 1
817.14 1
817.21 1
817.27 1
817.34 0
817.40 0
817.47 0
817.53 0
817.60 0
817.66 0
817.73 0
817.79 0
817.86 0
817.93 0
817.99 0
818.06 0
818.12 0
818.19 0
818.25 0
818.32 0
818.38 0
818.45 0
818.52 0
818.58 0
818.65 0
818.71 0
818.78 0
818.84 0
818.91 0
818.97 0
819.04 0
819.10 0
819.17 0
819.24 0
819.30 0
819.37 0
819.43 1
819.50 1
819.56 1
819.63 1
819.69 1
819.76 1
819.83 0
819.89 0
819.96 0
820.02 0
820.09 0
820.15 0
820.22 0
820.29 0
820.35 0
820.42 0
820.48 0
820.55 0
820.61 0
820.68 0
820.74 0
820.81 0
820.88 0
820.94 0
821.01 0
821.07 0
821.14 0
821.20 0
821.27 0
821.34 0
821.40 0
821.47 0
821.53 0
821.60 0
821.66 0
821.73 0
821.79 0
821.86 0
821.93 0
821.99 0
822.06 0
822.12 0
822.19 0
822.25 0
822.32 0
822.39 0
822.45 0
822.52 0
822.58 0
822.65 0
822.71 0
822.78 0
822.85 0
822.91 0
822.98 0
823.04 0
823.11 0
823.17 0
823.24 0
823.31 0
823.37 0
823.44 0
823.50 0
823.57 0
823.63 0
823.70 0
823.77 0
823.83 1
823.90 1
823.96 1
824.03 1
824.09 0
824.16 0
824.23 0
824.29 0
824.36 0
824.42 0
824.49 0
824.55 0
824.62 0
824.69 1
824.75 0
824.82 0
824.88 0
824.95 0
825.02 0
825.08 0
825.15 0
825.21 0
825.28 0
825.34 0
825.41 0
825.48 0
825.54 0
825.61 0
825.67 0
825.74 0
825.80 0
825.87 0
825.94 0
826.00 0
826.07 0
826.13 0
826.20 0
826.27 0
826.33 0
826.40 0
826.46 0
826.53 0
826.59 0
826.66 0
826.73 0
826.79 0
826.86 0
826.92 0
826.99 0
827.06 0
827.12 0
827.19 0
827.25 0
827.32 0
827.39 0
827.45 0
827.52 0
827.58 0
827.65 0
827.71 0
827.78 0
827.85 0
827.91 0
827.98 0
828.04 0
828.11 0
828.18 0
828.24 0
828.31 0
828.37 0
828.44 0
828.51 0
828.57 0
828.64 0
828.70 0
828.77 0
828.84 0
828.90 0
828.97 1
829.03 1
829.10 1
829.17 1
829.23 1
829.30 1
829.36 1
829.43 0
829.49 0
829.56 0
829.63 0
829.69 0
829.76 0
829.82 0
829.89 0
829.96 0
830.02 0
830.09 0
830.15 0
830.22 0
830.29 0
830.35 0
830.42 0
830.48 0
830.55 0
830.62 0
830.68 0
830.75 0
830.81 0
830.88 0
830.95 0
831.01 0
831.08 0
831.14 0
831.21 0
831.28 0
831.34 0
831.41 0
831.48 0
831.54 1
831.61 1
831.67 0
831.74 0
831.81 0
831.87 0
831.94 0
832.00 0
832.07 0
832.14 0
832.20 0
832.27 0
832.33 0
832.40 0
832.47 0
832.53 0
832.60 0
832.66 0
832.73 0
832.80 0
832.86 0
832.93 0
832.99 0
833.06 0
833.13 0
833.19 0
833.26 0
833.33 0
833.39 0
833.46 0
833.52 0
833.59 0
833.66 0
833.72 0
833.79 0
833.85 0
833.92 0
833.99 0
834.05 0
834.12 0
834.19 0
834.25 0
834.32 0
834.38 0
834.45 0
834.52 0
834.58 0
834.65 0
834.71 0
834.78 0
834.85 0
834.91 0
834.98 0
835.05 0
835.11 0
835.18 0
835.24 0
835.31 0
835.38 0
835.44 0
835.51 0
835.57 0
835.64 0
835.71 0
835.77 0
835.84 0
835.91 0
835.97 0
836.04 0
836.10 0
836.17 0
836.24 0
836.30 0
836.37 0
836.44 0
836.50 0
836.57 0
836.63 0
836.70 0
836.77 0
836.83 0
836.90 0
836.97 0
837.03 0
837.10 0
837.16 0
837.23 0
837.30 0
837.36 0
837.43 0
837.50 0
837.56 0
837.63 0
837.70 0
837.76 0
837.83 0
837.89 0
837.96 0
838.03 0
838.09 0
838.16 0
838.23 0
838.29 0
838.36 0
838.42 0
838.49 0
838.56 0
838.62 0
838.69 0
838.76 0
838.82 0
838.89 0
838.96 0
839.02 0
839.09 0
839.15 0
839.22 0
839.29 0
839.35 0
839.42 0
839.49 0
839.55 0
839.62 0
839.68 0
839.75 0
839.82 0
839.88 0
839.95 0
840.02 0
840.08 0
840.15 0
840.22 0
840.28 0
840.35 0
840.42 0
840.48 0
840.55 0
840.61 0
840.68 0
840.75 0
840.81 0
840.88 0
840.95 0
841.01 0
841.08 0
841.15 0
841.21 0
841.28 0
841.35 0
841.41 0
841.48 0
841.54 0
841.61 0
841.68 0
841.74 0
841.81 0
841.88 0
841.94 0
842.01 0
842.08 0
842.14 0
842.21 0
842.28 0
842.34 0
842.41 0
842.47 0
842.54 0
842.61 0
842.67 0
842.74 0
842.81 0
842.87 0
842.94 0
843.01 0
843.07 0
843.14 0
843.21 0
843.27 0
843.34 0
843.41 0
843.47 0
843.54 0
843.61 0
843.67 0
843.74 0
843.81 0
843.87 0
843.94 0
844.00 0
844.07 0
844.14 0
844.20 0
844.27 0
844.34 0
844.40 0
844.47 0
844.54 0
844.60 0
844.67 0
844.74 0
844.80 0
844.87 0
844.94 0
845.00 0
845.07 0
845.14 0
845.20 0
845.27 0
845.34 0
845.40 0
845.47 0
845.54 0
845.60 0
845.67 0
845.74 0
845.80 0
845.87 0
845.94 0
846.00 0
846.07 0
846.14 0
846.20 0
846.27 0
846.34 0
846.40 0
846.47 0
846.54 0
846.60 0
846.67 0
846.74 0
846.80 0
846.87 0
846.94 0
847.00 0
847.07 0
847.14 0
847.20 0
847.27 0
847.34 0
847.40 0
847.47 0
847.54 0
847.60 0
847.67 0
847.74 0
847.80 0
847.87 0
847.94 0
848.00 0
848.07 0
848.14 0
848.20 0
848.27 0
848.34 0
848.40 0
848.47 0
848.54 0
848.60 0
848.67 0
848.74 0
848.80 0
848.87 0
848.94 0
849.00 0
849.07 0
849.14 0
849.20 0
849.27 0
849.34 0
849.40 0
849.47 0
849.54 0
849.60 0
849.67 0
849.74 0
849.80 0
849.87 0
849.94 0
850.00 0
850.07 0
850.14 0
850.20 0
850.27 0
850.34 0
850.40 0
850.47 0
850.54 0
850.61 0
850.67 0
850.74 0
850.81 0
850.87 0
850.94 0
851.01 0
851.07 0
851.14 0
851.21 0
851.27 0
851.34 0
851.41 0
851.47 0
851.54 0
851.61 0
851.67 0
851.74 0
851.81 0
851.87 0
851.94 0
852.01 0
852.08 0
852.14 0
852.21 0
852.28 0
852.34 0
852.41 0
852.48 0
852.54 0
852.61 0
852.68 0
852.74 0
852.81 0
852.88 0
852.94 0
853.01 0
853.08 0
853.15 0
853.21 0
853.28 0
853.35 0
853.41 0
853.48 0
853.55 0
853.61 0
853.68 0
853.75 0
853.81 0
853.88 0
853.95 0
854.02 0
854.08 0
854.15 0
854.22 0
854.28 0
854.35 0
854.42 0
854.48 0
854.55 0
854.62 0
854.68 0
854.75 0
854.82 0
854.89 0
854.95 0
855.02 0
855.09 0
855.15 0
855.22 0
855.29 0
855.35 0
855.42 0
855.49 0
855.56 0
855.62 0
855.69 0
855.76 0
855.82 0
855.89 0
855.96 0
856.02 0
856.09 0
856.16 0
856.23 0
856.29 0
856.36 0
856.43 0
856.49 0
856.56 0
856.63 0
856.69 0
856.76 0
856.83 0
856.90 0
856.96 0
857.03 0
857.10 0
857.16 0
857.23 0
857.30 0
857.37 0
857.43 0
857.50 0
857.57 0
857.63 0
857.70 0
857.77 0
857.84 0
857.90 0
857.97 0
858.04 0
858.10 0
858.17 0
858.24 0
858.30 0
858.37 0
858.44 0
858.51 0
858.57 0
858.64 0
858.71 0
858.77 1
858.84 1
858.91 0
858.98 0
859.04 0
859.11 0
859.18 0
859.24 0
859.31 0
859.38 0
859.45 0
859.51 0
859.58 0
859.65 0
859.71 0
859.78 0
859.85 0
859.92 0
859.98 0
860.05 0
860.12 0
860.18 0
860.25 0
860.32 0
860.39 0
860.45 0
860.52 0
860.59 0
860.65 0
860.72 0
860.79 0
860.86 0
860.92 0
860.99 0
861.06 0
861.13 0
861.19 0
861.26 0
861.33 0
861.39 0
861.46 0
861.53 0
861.60 0
861.66 0
861.73 0
861.80 0
861.86 0
861.93 0
862.00 0
862.07 0
862.13 0
862.20 0
862.27 0
862.34 0
862.40 0
862.47 0
862.54 0
862.60 0
862.67 0
862.74 0
862.81 0
862.87 0
862.94 0
863.01 0
863.08 0
863.14 0
863.21 0
863.28 0
863.34 0
863.41 0
863.48 0
863.55 0
863.61 0
863.68 0
863.75 0
863.82 0
863.88 0
863.95 0
864.02 0
864.09 0
864.15 0
864.22 0
864.29 0
864.35 0
864.42 0
864.49 0
864.56 0
864.62 0
864.69 0
864.76 0
864.83 0
864.89 0
864.96 0
865.03 0
865.10 0
865.16 0
865.23 0
865.30 0
865.37 0
865.43 0
865.50 0
865.57 0
865.63 0
865.70 0
865.77 0
865.84 0
865.90 0
865.97 0
866.04 0
866.11 0
866.17 0
866.24 0
866.31 0
866.38 0
866.44 0
866.51 0
866.58 0
866.65 0
866.71 0
866.78 0
866.85 0
866.92 0
866.98 0
867.05 0
867.12 0
867.19 0
867.25 0
867.32 0
867.39 0
867.46 0
867.52 0
867.59 0
867.66 0
867.72 0
867.79 0
867.86 0
867.93 0
867.99 0
868.06 0
868.13 0
868.20 0
868.26 0
868.33 0
868.40 0
868.47 0
868.53 0
868.60 0
868.67 0
868.74 0
868.80 0
868.87 0
868.94 0
869.01 0
869.07 0
869.14 0
869.21 0
869.28 0
869.35 0
869.41 0
869.48 0
869.55 0
869.62 0
869.68 0
869.75 0
869.82 0
869.89 0
869.95 0
870.02 0
870.09 0
870.16 0
870.22 0
870.29 0
870.36 0
870.43 0
870.49 0
870.56 0
870.63 0
870.70 0
870.76 0
870.83 0
870.90 0
870.97 0
871.03 0
871.10 0
871.17 0
871.24 0
871.30 0
871.37 0
871.44 0
871.51 0
871.58 0
871.64 0
871.71 0
871.78 0
871.85 0
871.91 0
871.98 0
872.05 0
872.12 0
872.18 0
872.25 0
872.32 0
872.39 0
872.45 0
872.52 0
872.59 0
872.66 0
872.72 0
872.79 0
872.86 0
872.93 0
873.00 0
873.06 0
873.13 0
873.20 0
873.27 0
873.33 0
873.40 0
873.47 0
873.54 0
873.60 0
873.67 0
873.74 0
873.81 0
873.88 0
873.94 0
874.01 0
874.08 0
874.15 0
874.21 0
874.28 0
874.35 0
874.42 0
874.49 0
874.55 0
874.62 0
874.69 0
874.76 0
874.82 0
874.89 0
874.96 0
875.03 0
875.09 0
875.16 0
875.23 0
875.30 0
875.37 0
875.43 0
875.50 0
875.57 0
875.64 0
875.70 0
875.77 0
875.84 0
875.91 0
875.98 0
876.04 0
876.11 0
876.18 0
876.25 0
876.31 0
876.38 0
876.45 0
876.52 0
876.59 0
876.65 0
876.72 0
876.79 0
876.86 0
876.93 0
876.99 1
877.06 1
877.13 1
877.20 1
877.26 1
877.33 1
877.40 1
877.47 1
877.54 0
877.60 0
877.67 0
877.74 0
877.81 0
877.88 0
877.94 0
878.01 0
878.08 0
878.15 0
878.21 0
878.28 0
878.35 0
878.42 0
878.49 0
878.55 0
878.62 0
878.69 0
878.76 0
878.83 0
878.89 0
878.96 0
879.03 0
879.10 0
879.17 0
879.23 0
879.30 0
879.37 0
879.44 0
879.50 0
879.57 0
879.64 0
879.71 0
879.78 0
879.84 0
879.91 0
879.98 0
880.05 0
880.12 0
880.18 0
880.25 0
880.32 0
880.39 0
880.46 0
880.52 0
880.59 0
880.66 0
880.73 0
880.80 0
880.86 0
880.93 0
881.00 0
881.07 0
881.14 0
881.20 0
881.27 0
881.34 0
881.41 0
881.48 0
881.54 0
881.61 0
881.68 0
881.75 0
881.82 0
881.88 0
881.95 0
882.02 0
882.09 0
882.16 0
882.22 0
882.29 0
882.36 0
882.43 0
882.50 0
882.56 0
882.63 0
882.70 0
882.77 0
882.84 0
882.90 0
882.97 0
883.04 0
883.11 0
883.18 0
883.24 0
883.31 0
883.38 0
883.45 0
883.52 0
883.59 0
883.65 0
883.72 0
883.79 0
883.86 0
883.93 0
883.99 0
884.06 0
884.13 0
884.20 0
884.27 0
884.33 0
884.40 0
884.47 0
884.54 0
884.61 0
884.67 0
884.74 0
884.81 0
884.88 0
884.95 0
885.02 0
885.08 0
885.15 0
885.22 0
885.29 0
885.36 0
885.42 0
885.49 0
885.56 0
885.63 0
885.70 0
885.77 0
885.83 0
885.90 0
885.97 0
886.04 0
886.11 0
886.17 0
886.24 0
886.31 0
886.38 0
886.45 0
886.52 0
886.58 0
886.65 0
886.72 0
886.79 0
886.86 0
886.92 0
886.99 0
887.06 0
887.13 0
887.20 0
887.27 0
887.33 0
887.40 0
887.47 0
887.54 0
887.61 0
887.67 0
887.74 0
887.81 0
887.88 0
887.95 0
888.02 0
888.08 0
888.15 0
888.22 0
888.29 0
888.36 0
888.43 0
888.49 0
888.56 0
888.63 0
888.70 0
888.77 0
888.84 0
888.90 0
888.97 0
889.04 0
889.11 0
889.18 0
889.25 0
889.31 0
889.38 0
889.45 0
889.52 0
889.59 0
889.66 0
889.72 0
889.79 0
889.86 0
889.93 0
890.00 0
890.07 0
890.13 0
890.20 0
890.27 0
890.34 0
890.41 0
890.48 0
890.54 0
890.61 0
890.68 0
890.75 0
890.82 0
890.89 0
890.95 0
891.02 0
891.09 0
891.16 0
891.23 0
891.30 0
891.36 0
891.43 0
891.50 0
891.57 0
891.64 0
891.71 0
891.77 0
891.84 0
891.91 0
891.98 0
892.05 0
892.12 0
892.18 0
892.25 0
892.32 0
892.39 0
892.46 0
892.53 0
892.60 0
892.66 0
892.73 0
892.80 0
892.87 0
892.94 0
893.01 0
893.07 0
893.14 0
893.21 0
893.28 0
893.35 0
893.42 0
893.49 0
893.55 0
893.62 0
893.69 0
893.76 0
893.83 0
893.90 0
893.96 0
894.03 0
894.10 0
894.17 0
894.24 0
894.31 0
894.38 0
894.44 0
894.51 0
894.58 0
894.65 0
894.72 0
894.79 0
894.85 0
894.92 0
894.99 0
895.06 0
895.13 0
895.20 0
895.27 0
895.33 0
895.40 0
895.47 0
895.54 0
895.61 0
895.68 0
895.75 0
895.81 0
895.88 0
895.95 0
896.02 0
896.09 0
896.16 0
896.23 0
896.29 0
896.36 0
896.43 0
896.50 0
896.57 0
896.64 0
896.71 0
896.77 0
896.84 0
896.91 0
896.98 0
897.05 0
897.12 0
897.19 0
897.25 0
897.32 0
897.39 0
897.46 0
897.53 0
897.60 0
897.67 0
897.73 0
897.80 0
897.87 0
897.94 0
898.01 0
898.08 0
898.15 0
898.22 0
898.28 0
898.35 0
898.42 0
898.49 0
898.56 0
898.63 0
898.70 0
898.76 0
898.83 0
898.90 0
898.97 0
899.04 0
899.11 0
899.18 0
899.25 0
899.31 0
899.38 0
899.45 0
899.52 0
899.59 0
899.66 0
899.73 0
899.80 0
899.86 0
899.93 0
900.00 0
900.07 0
900.14 0
900.21 0
900.28 0
900.34 0
900.41 0
900.48 0
900.55 0
900.62 0
900.69 0
900.76 0
900.83 0
900.89 0
900.96 0
901.03 0
901.10 0
901.17 0
901.24 0
901.31 0
901.38 0
901.44 0
901.51 0
901.58 0
901.65 0
901.72 0
901.79 0
901.86 0
901.93 0
902.00 0
902.06 0
902.13 0
902.20 0
902.27 0
902.34 0
902.41 0
902.48 0
902.55 0
902.61 0
902.68 0
902.75 0
902.82 0
902.89 0
902.96 0
903.03 0
903.10 0
903.16 0
903.23 0
903.30 0
903.37 0
903.44 0
903.51 0
903.58 0
903.65 0
903.72 0
903.78 0
903.85 0
903.92 0
903.99 0
904.06 0
904.13 0
904.20 0
904.27 0
904.34 0
904.40 0
904.47 0
904.54 0
904.61 0
904.68 0
904.75 0
904.82 0
904.89 0
904.96 0
905.02 0
905.09 0
905.16 0
905.23 0
905.30 0
905.37 0
905.44 0
905.51 0
905.58 0
905.64 0
905.71 0
905.78 0
905.85 0
905.92 0
905.99 0
906.06 0
906.13 0
906.20 0
906.27 0
906.33 0
906.40 0
906.47 0
906.54 0
906.61 0
906.68 0
906.75 0
906.82 0
906.89 0
906.95 0
907.02 0
907.09 0
907.16 0
907.23 0
907.30 0
907.37 0
907.44 0
907.51 0
907.58 0
907.64 0
907.71 0
907.78 0
907.85 0
907.92 0
907.99 0
908.06 0
908.13 0
908.20 0
908.27 0
908.33 0
908.40 0
908.47 0
908.54 0
908.61 0
908.68 0
908.75 0
908.82 0
908.89 0
908.96 0
909.03 0
909.09 0
909.16 0
909.23 0
909.30 0
909.37 0
909.44 0
909.51 0
909.58 0
909.65 0
909.72 0
909.79 0
909.85 0
909.92 0
909.99 0
910.06 0
910.13 0
910.20 0
910.27 0
910.34 0
910.41 0
910.48 0
910.55 0
910.61 0
910.68 0
910.75 0
910.82 0
910.89 0
910.96 0
911.03 0
911.10 0
911.17 0
911.24 0
911.31 0
911.37 0
911.44 0
911.51 0
911.58 0
911.65 0
911.72 0
911.79 0
911.86 0
911.93 0
912.00 0
912.07 0
912.14 0
912.20 0
912.27 0
912.34 0
912.41 0
912.48 0
912.55 0
912.62 0
912.69 0
912.76 0
912.83 0
912.90 0
912.97 0
913.04 0
913.10 0
913.17 0
913.24 0
913.31 0
913.38 0
913.45 0
913.52 0
913.59 0
913.66 0
913.73 0
913.80 0
913.87 0
913.94 0
914.00 0
914.07 0
914.14 0
914.21 0
914.28 0
914.35 0
914.42 0
914.49 0
914.56 0
914.63 0
914.70 0
914.77 0
914.84 0
914.90 0
914.97 0
915.04 0
915.11 0
915.18 0
915.25 0
915.32 0
915.39 0
915.46 0
915.53 0
915.60 0
915.67 0
915.74 0
915.81 0
915.88 0
915.94 0
916.01 0
916.08 0
916.15 0
916.22 0
916.29 0
916.36 0
916.43 0
916.50 0
916.57 0
916.64 0
916.71 0
916.78 0
916.85 0
916.92 0
916.98 0
917.05 0
917.12 0
917.19 0
917.26 0
917.33 0
917.40 0
917.47 0
917.54 0
917.61 0
917.68 0
917.75 0
917.82 0
917.89 0
917.96 0
918.03 1
918.09 0
918.16 0
918.23 0
918.30 0
918.37 0
918.44 0
918.51 0
918.58 0
918.65 0
918.72 0
918.79 0
918.86 0
918.93 0
919.00 0
919.07 0
919.14 0
919.21 0
919.27 0
919.34 0
919.41 0
919.48 0
919.55 0
919.62 0
919.69 0
919.76 0
919.83 0
919.90 0
919.97 0
920.04 0
920.11 0
920.18 0
920.25 0
920.32 0
920.39 0
920.46 0
920.53 0
920.59 0
920.66 0
920.73 0
920.80 0
920.87 0
920.94 0
921.01 0
921.08 0
921.15 0
921.22 0
921.29 0
921.36 0
921.43 0
921.50 0
921.57 0
921.64 0
921.71 0
921.78 0
921.85 0
921.92 0
921.99 0
922.06 0
922.12 0
922.19 0
922.26 0
922.33 0
922.40 0
922.47 0
922.54 0
922.61 0
922.68 0
922.75 0
922.82 0
922.89 0
922.96 0
923.03 0
923.10 0
923.17 0
923.24 0
923.31 0
923.38 0
923.45 0
923.52 0
923.59 1
923.66 1
923.73 1
923.79 1
923.86 0
923.93 0
924.00 0
924.07 0
924.14 0
924.21 0
924.28 0
924.35 0
924.42 0
924.49 0
924.56 0
924.63 0
924.70 0
924.77 0
924.84 0
924.91 0
924.98 0
925.05 0
925.12 0
925.19 0
925.26 0
925.33 0
925.40 0
925.47 0
925.54 0
925.61 0
925.68 0
925.75 0
925.81 0
925.88 0
925.95 0
926.02 0
926.09 0
926.16 0
926.23 0
926.30 0
926.37 0
926.44 0
926.51 0
926.58 0
926.65 0
926.72 0
926.79 0
926.86 0
926.93 0
927.00 0
927.07 0
927.14 0
927.21 0
927.28 0
927.35 0
927.42 0
927.49 0
927.56 0
927.63 0
927.70 0
927.77 0
927.84 0
927.91 0
927.98 0
928.05 0
928.12 0
928.19 0
928.26 0
928.33 0
928.40 0
928.46 0
928.53 0
928.60 0
928.67 0
928.74 0
928.81 0
928.88 0
928.95 0
929.02 0
929.09 0
929.16 0
929.23 0
929.30 0
929.37 0
929.44 0
929.51 0
929.58 0
929.65 0
929.72 0
929.79 0
929.86 0
929.93 0
930.00 0
930.07 0
930.14 0
930.21 0
930.28 0
930.35 0
930.42 0
930.49 0
930.56 0
930.63 0
930.70 0
930.77 0
930.84 0
930.91 0
930.98 0
931.05 0
931.12 0
931.19 0
931.26 0
931.33 0
931.40 0
931.47 0
931.54 0
931.61 0
931.68 0
931.75 0
931.82 0
931.89 0
931.96 0
932.03 0
932.10 0
932.17 0
932.24 0
932.31 0
932.38 0
932.45 0
932.52 0
932.59 0
932.66 0
932.73 0
932.80 0
932.87 0
932.94 0
933.01 0
933.08 0
933.15 0
933.22 0
933.29 0
933.36 0
933.43 0
933.50 0
933.57 0
933.64 0
933.71 0
933.78 0
933.85 0
933.92 0
933.99 0
934.06 0
934.13 0
934.20 0
934.27 1
934.34 1
934.41 1
934.48 1
934.55 1
934.62 1
934.69 0
934.76 0
934.83 0
934.90 0
934.97 0
935.04 0
935.11 0
935.18 0
935.25 0
935.32 0
935.39 0
935.46 0
935.53 0
935.60 0
935.67 0
935.74 0
935.81 0
935.88 0
935.95 0
936.02 0
936.09 0
936.16 0
936.23 0
936.30 0
936.37 0
936.44 0
936.51 0
936.58 0
936.65 0
936.72 0
936.79 0
936.86 0
936.93 0
937.00 0
937.07 0
937.14 0
937.21 0
937.28 0
937.35 0
937.42 0
937.49 0
937.56 0
937.63 0
937.70 0
937.77 0
937.84 0
937.91 0
937.98 0
938.05 0
938.12 0
938.19 0
938.26 0
938.33 0
938.40 0
938.47 0
938.54 0
938.61 0
938.68 0
938.75 0
938.82 0
938.89 0
938.96 0
939.03 0
939.10 0
939.17 0
939.24 0
939.31 0
939.38 0
939.46 0
939.53 0
939.60 0
939.67 0
939.74 1
939.81 1
939.88 1
939.95 1
940.02 0
940.09 0
940.16 0
940.23 0
940.30 0
940.37 0
940.44 0
940.51 0
940.58 0
940.65 0
940.72 0
940.79 0
940.86 0
940.93 0
941.00 0
941.07 0
941.14 0
941.21 0
941.28 0
941.35 0
941.42 0
941.49 0
941.56 0
941.63 0
941.70 0
941.77 0
941.84 0
941.91 0
941.98 0
942.05 0
942.12 0
942.20 0
942.27 0
942.34 0
942.41 0
942.48 0
942.55 0
942.62 0
942.69 0
942.76 0
942.83 0
942.90 0
942.97 0
943.04 0
943.11 0
943.18 0
943.25 0
943.32 0
943.39 0
943.46 0
943.53 0
943.60 0
943.67 0
943.74 0
943.81 0
943.88 0
943.95 0
944.02 0
944.09 0
944.16 0
944.24 0
944.31 0
944.38 0
944.45 0
944.52 0
944.59 0
944.66 0
944.73 0
944.80 0
944.87 0
944.94 0
945.01 0
945.08 0
945.15 0
945.22 0
945.29 0
945.36 0
945.43 1
945.50 1
945.57 0
945.64 0
945.71 0
945.78 0
945.85 0
945.93 0
946.00 0
946.07 0
946.14 0
946.21 0
946.28 0
946.35 0
946.42 0
946.49 0
946.56 0
946.63 0
946.70 0
946.77 0
946.84 0
946.91 0
946.98 0
947.05 0
947.12 0
947.19 0
947.26 0
947.33 0
947.41 0
947.48 0
947.55 0
947.62 0
947.69 0
947.76 0
947.83 0
947.90 0
947.97 0
948.04 0
948.11 0
948.18 0
948.25 0
948.32 0
948.39 0
948.46 0
948.53 0
948.60 0
948.67 0
948.75 0
948.82 0
948.89 0
948.96 0
949.03 0
949.10 0
949.17 0
949.24 0
949.31 0
949.38 0
949.45 0
949.52 0
949.59 0
949.66 0
949.73 0
949.80 1
949.87 1
949.95 1
950.02 0
950.09 0
950.16 0
950.23 0
950.30 0
950.37 0
950.44 0
950.51 0
950.58 0
950.65 0
950.72 0
950.79 0
950.86 0
950.93 0
951.00 0
951.07 0
951.15 1
951.22 1
951.29 1
951.36 1
951.43 1
951.50 0
951.57 0
951.64 0
951.71 0
951.78 0
951.85 0
951.92 0
951.99 0
952.06 1
952.13 1
952.21 1
952.28 1
952.35 1
952.42 1
952.49 1
952.56 1
952.63 1
952.70 0
952.77 0
952.84 0
952.91 0
952.98 0
953.05 0
953.12 0
953.20 0
953.27 0
953.34 0
953.41 0
953.48 0
953.55 0
953.62 0
953.69 0
953.76 0
953.83 0
953.90 0
953.97 0
954.04 0
954.11 0
954.19 0
954.26 0
954.33 0
954.40 0
954.47 0
954.54 0
954.61 0
954.68 0
954.75 0
954.82 0
954.89 0
954.96 0
955.03 0
955.11 0
955.18 0
955.25 0
955.32 0
955.39 0
955.46 0
955.53 0
955.60 0
955.67 0
955.74 0
955.81 0
955.88 0
955.96 0
956.03 0
956.10 0
956.17 0
956.24 0
956.31 0
956.38 0
956.45 0
956.52 0
956.59 0
956.66 0
956.73 0
956.81 0
956.88 0
956.95 0
957.02 0
957.09 0
957.16 0
957.23 0
957.30 0
957.37 0
957.44 0
957.51 0
957.58 0
957.66 0
957.73 0
957.80 0
957.87 0
957.94 0
958.01 0
958.08 0
958.15 0
958.22 0
958.29 0
958.36 0
958.44 0
958.51 0
958.58 0
958.65 0
958.72 0
958.79 0
958.86 0
958.93 0
959.00 0
959.07 0
959.14 0
959.22 0
959.29 0
959.36 0
959.43 0
959.50 0
959.57 0
959.64 0
959.71 0
959.78 0
959.85 0
959.93 0
960.00 0
960.07 0
960.14 0
960.21 1
960.28 1
960.35 1
960.42 0
960.49 0
960.56 0
960.64 0
960.71 0
960.78 0
960.85 0
960.92 0
960.99 0
961.06 0
961.13 0
961.20 0
961.27 0
961.35 0
961.42 0
961.49 0
961.56 0
961.63 0
961.70 0
961.77 0
961.84 0
961.91 0
961.98 0
962.06 0
962.13 0
962.20 0
962.27 0
962.34 0
962.41 0
962.48 0
962.55 0
962.62 0
962.70 0
962.77 0
962.84 0
962.91 1
962.98 1
963.05 1
963.12 1
963.19 1
963.26 0
963.33 0
963.41 0
963.48 0
963.55 0
963.62 0
963.69 1
963.76 1
963.83 1
963.90 1
963.97 0
964.05 0
964.12 0
964.19 0
964.26 0
964.33 0
964.40 0
964.47 0
964.54 0
964.62 0
964.69 0
964.76 0
964.83 0
964.90 0
964.97 0
965.04 0
965.11 0
965.18 0
965.26 0
965.33 0
965.40 0
965.47 0
965.54 0
965.61 0
965.68 0
965.75 1
965.82 1
965.90 1
965.97 1
966.04 1
966.11 1
966.18 1
966.25 0
966.32 0
966.39 0
966.47 0
966.54 0
966.61 0
966.68 0
966.75 0
966.82 0
966.89 0
966.96 0
967.04 0
967.11 0
967.18 0
967.25 0
967.32 0
967.39 1
967.46 1
967.53 1
967.61 1
967.68 1
967.75 0
967.82 0
967.89 0
967.96 0
968.03 0
968.10 0
968.18 0
968.25 0
968.32 0
968.39 0
968.46 0
968.53 0
968.60 0
968.67 1
968.75 1
968.82 1
968.89 1
968.96 1
969.03 1
969.10 0
969.17 0
969.24 0
969.32 0
969.39 0
969.46 0
969.53 0
969.60 0
969.67 0
969.74 0
969.82 0
969.89 0
969.96 0
970.03 0
970.10 0
970.17 0
970.24 0
970.31 0
970.39 0
970.46 0
970.53 0
970.60 0
970.67 0
970.74 0
970.81 0
970.89 1
970.96 1
971.03 1
971.10 1
971.17 1
971.24 0
971.31 0
971.39 0
971.46 0
971.53 0
971.60 0
971.67 0
971.74 0
971.81 0
971.89 0
971.96 0
972.03 0
972.10 0
972.17 0
972.24 0
972.31 0
972.39 0
972.46 0
972.53 0
972.60 0
972.67 0
972.74 0
972.81 0
972.89 0
972.96 0
973.03 0
973.10 0
973.17 0
973.24 0
973.31 0
973.39 0
973.46 0
973.53 1
973.60 1
973.67 1
973.74 1
973.81 1
973.89 0
973.96 0
974.03 0
974.10 0
974.17 1
974.24 1
974.31 1
974.39 1
974.46 1
974.53 1
974.60 1
974.67 1
974.74 1
974.82 1
974.89 1
974.96 1
975.03 1
975.10 1
975.17 1
975.24 1
975.32 1
975.39 1
975.46 0
975.53 0
975.60 0
975.67 0
975.75 0
975.82 0
975.89 0
975.96 0
976.03 1
976.10 1
976.17 1
976.25 1
976.32 1
976.39 1
976.46 1
976.53 1
976.60 1
976.68 1
976.75 1
976.82 1
976.89 1
976.96 1
977.03 1
977.11 1
977.18 2
977.25 2
977.32 2
977.39 2
977.46 2
977.53 2
977.61 2
977.68 2
977.75 2
977.82 2
977.89 2
977.96 2
978.04 2
978.11 2
978.18 2
978.25 2
978.32 2
978.39 1
978.47 1
978.54 1
978.61 1
978.68 1
978.75 1
978.82 1
978.90 1
978.97 1
979.04 1
979.11 0
979.18 0
979.25 0
979.33 0
979.40 0
979.47 0
979.54 0
979.61 1
979.68 1
979.76 1
979.83 0
979.90 0
979.97 0
980.04 0
980.11 0
980.19 1
980.26 1
980.33 1
980.40 1
980.47 0
980.54 0
980.62 0
980.69 0
980.76 1
980.83 1
980.90 1
980.98 1
981.05 1
981.12 1
981.19 1
981.26 1
981.33 0
981.41 0
981.48 1
981.55 1
981.62 1
981.69 1
981.76 1
981.84 1
981.91 1
981.98 1
982.05 1
982.12 1
982.20 1
982.27 1
982.34 1
982.41 1
982.48 1
982.55 1
982.63 1
982.70 1
982.77 1
982.84 1
982.91 1
982.99 0
983.06 0
983.13 0
983.20 0
983.27 0
983.34 0
983.42 0
983.49 0
983.56 0
983.63 1
983.70 1
983.78 1
983.85 1
983.92 1
983.99 1
984.06 0
984.13 0
984.21 0
984.28 0
984.35 1
984.42 1
984.49 1
984.57 1
984.64 1
984.71 1
984.78 1
984.85 1
984.93 1
985.00 0
985.07 0
985.14 0
985.21 0
985.28 0
985.36 0
985.43 0
985.50 0
985.57 0
985.64 0
985.72 0
985.79 0
985.86 0
985.93 0
986.00 0
986.08 0
986.15 0
986.22 0
986.29 0
986.36 0
986.44 0
986.51 1
986.58 1
986.65 1
986.72 1
986.80 1
986.87 1
986.94 1
987.01 1
987.08 1
987.15 1
987.23 1
987.30 1
987.37 1
987.44 1
987.51 1
987.59 1
987.66 1
987.73 1
987.80 1
987.87 1
987.95 1
988.02 1
988.09 0
988.16 0
988.23 0
988.31 0
988.38 0
988.45 0
988.52 1
988.59 1
988.67 1
988.74 1
988.81 2
988.88 2
988.95 2
989.03 2
989.10 2
989.17 1
989.24 1
989.32 1
989.39 1
989.46 1
989.53 1
989.60 1
989.68 1
989.75 1
989.82 1
989.89 1
989.96 1
990.04 1
990.11 1
990.18 1
990.25 1
990.32 1
990.40 1
990.47 1
990.54 2
990.61 2
990.68 2
990.76 2
990.83 1
990.90 1
990.97 1
991.05 1
991.12 0
991.19 0
991.26 0
991.33 0
991.41 0
991.48 1
991.55 1
991.62 1
991.69 1
991.77 1
991.84 2
991.91 2
991.98 2
992.05 2
992.13 2
992.20 2
992.27 1
992.34 1
992.42 1
992.49 1
992.56 1
992.63 1
992.70 1
992.78 2
992.85 2
992.92 2
992.99 2
993.07 2
993.14 1
993.21 1
993.28 1
993.35 0
993.43 0
993.50 0
993.57 0
993.64 0
993.71 0
993.79 1
993.86 1
993.93 2
994.00 2
994.08 2
994.15 2
994.22 2
994.29 1
994.36 1
994.44 1
994.51 1
994.58 0
994.65 0
994.73 0
994.80 1
994.87 1
994.94 1
995.02 1
995.09 1
995.16 0
995.23 0
995.30 0
995.38 0
995.45 0
995.52 0
995.59 0
995.67 1
995.74 1
995.81 1
995.88 1
995.95 1
996.03 1
996.10 1
996.17 0
996.24 0
996.32 0
996.39 0
996.46 0
996.53 0
996.61 1
996.68 1
996.75 1
996.82 1
996.89 1
996.97 1
997.04 1
997.11 1
997.18 1
997.26 1
997.33 1
997.40 1
997.47 1
997.55 0
997.62 0
997.69 0
997.76 0
997.83 0
997.91 0
997.98 0
998.05 0
998.12 0
998.20 0
998.27 1
998.34 1
998.41 1
998.49 1
998.56 1
998.63 1
998.70 1
998.78 1
998.85 1
998.92 1
998.99 1
999.07 1
999.14 1
999.21 1
999.28 1
999.36 1
999.43 1
999.50 1
999.57 1
999.64 1
999.72 1
999.79 1
999.86 1
999.93 1
1000.01 1
1000.08 1
1000.15 1
1000.22 0
1000.30 0
1000.37 0
1000.44 0
1000.51 0
1000.59 0
1000.66 0
1000.73 0
1000.80 0
1000.88 0
1000.95 0
1001.02 0
1001.09 0
1001.17 0
1001.24 1
1001.31 1
1001.38 1
1001.46 1
1001.53 2
1001.60 2
1001.67 2
1001.75 2
1001.82 2
1001.89 2
1001.96 2
1002.04 2
1002.11 3
1002.18 3
1002.25 3
1002.33 3
1002.40 3
1002.47 3
1002.54 2
1002.62 2
1002.69 2
1002.76 2
1002.83 2
1002.91 3
1002.98 3
1003.05 4
1003.12 4
1003.20 5
1003.27 5
1003.34 5
1003.41 5
1003.49 5
1003.56 6
1003.63 6
1003.70 6
1003.78 6
1003.85 6
1003.92 6
1003.99 6
1004.07 6
1004.14 5
1004.21 5
1004.29 4
1004.36 4
1004.43 3
1004.50 3
1004.58 3
1004.65 3
1004.72 4
1004.79 4
1004.87 5
1004.94 5
1005.01 6
1005.08 7
1005.16 7
1005.23 8
1005.30 8
1005.37 9
1005.45 9
1005.52 9
1005.59 9
1005.66 9
1005.74 9
1005.81 9
1005.88 9
1005.96 8
1006.03 8
1006.10 7
1006.17 7
1006.25 7
1006.32 6
1006.39 6
1006.46 7
1006.54 7
1006.61 7
1006.68 7
1006.75 7
1006.83 7
1006.90 7
1006.97 7
1007.05 7
1007.12 6
1007.19 6
1007.26 6
1007.34 6
1007.41 6
1007.48 6
1007.55 6
1007.63 6
1007.70 6
1007.77 5
1007.85 5
1007.92 5
1007.99 5
1008.06 5
1008.14 5
1008.21 5
1008.28 6
1008.35 6
1008.43 6
1008.50 6
1008.57 6
1008.65 6
1008.72 5
1008.79 5
1008.86 5
1008.94 5
1009.01 5
1009.08 5
1009.15 5
1009.23 5
1009.30 4
1009.37 4
1009.45 3
1009.52 3
1009.59 3
1009.66 2
1009.74 2
1009.81 2
1009.88 1
1009.96 1
1010.03 1
1010.10 1
1010.17 1
1010.25 1
1010.32 1
1010.39 1
1010.46 1
1010.54 1
1010.61 1
1010.68 1
1010.76 1
1010.83 1
1010.90 1
1010.97 1
1011.05 1
1011.12 1
1011.19 1
1011.27 0
1011.34 0
1011.41 0
1011.48 0
1011.56 0
1011.63 1
1011.70 1
1011.78 1
1011.85 2
1011.92 2
1011.99 1
1012.07 1
1012.14 1
1012.21 0
1012.29 0
1012.36 0
1012.43 1
1012.50 1
1012.58 1
1012.65 1
1012.72 1
1012.80 1
1012.87 1
1012.94 1
1013.01 1
1013.09 1
1013.16 1
1013.23 1
1013.31 1
1013.38 1
1013.45 1
1013.53 1
1013.60 2
1013.67 2
1013.74 2
1013.82 3
1013.89 3
1013.96 3
1014.04 3
1014.11 3
1014.18 2
1014.25 2
1014.33 2
1014.40 1
1014.47 1
1014.55 1
1014.62 1
1014.69 1
1014.77 1
1014.84 1
1014.91 1
1014.98 1
1015.06 1
1015.13 1
1015.20 1
1015.28 1
1015.35 1
1015.42 1
1015.50 1
1015.57 1
1015.64 1
1015.71 1
1015.79 1
1015.86 1
1015.93 1
1016.01 1
1016.08 1
1016.15 0
1016.23 0
1016.30 0
1016.37 0
1016.44 0
1016.52 0
1016.59 1
1016.66 1
1016.74 2
1016.81 2
1016.88 2
1016.96 3
1017.03 3
1017.10 2
1017.17 2
1017.25 2
1017.32 2
1017.39 2
1017.47 2
1017.54 2
1017.61 2
1017.69 2
1017.76 3
1017.83 3
1017.91 3
1017.98 3
1018.05 3
1018.12 3
1018.20 3
1018.27 3
1018.34 2
1018.42 2
1018.49 2
1018.56 2
1018.64 3
1018.71 3
1018.78 3
1018.86 3
1018.93 3
1019.00 4
1019.08 4
1019.15 4
1019.22 4
1019.29 4
1019.37 3
1019.44 3
1019.51 2
1019.59 2
1019.66 1
1019.73 1
1019.81 1
1019.88 1
1019.95 2
1020.03 2
1020.10 2
1020.17 2
1020.25 2
1020.32 2
1020.39 1
1020.46 1
1020.54 1
1020.61 1
1020.68 2
1020.76 2
1020.83 3
1020.90 3
1020.98 3
1021.05 3
1021.12 3
1021.20 3
1021.27 2
1021.34 2
1021.42 2
1021.49 2
1021.56 2
1021.64 2
1021.71 3
1021.78 3
1021.86 4
1021.93 5
1022.00 5
1022.08 6
1022.15 6
1022.22 6
1022.30 6
1022.37 5
1022.44 4
1022.51 3
1022.59 3
1022.66 2
1022.73 2
1022.81 3
1022.88 4
1022.95 5
1023.03 6
1023.10 7
1023.17 7
1023.25 7
1023.32 6
1023.39 5
1023.47 5
1023.54 4
1023.61 4
1023.69 4
1023.76 4
1023.83 4
1023.91 5
1023.98 6
1024.05 6
1024.13 7
1024.20 7
1024.27 7
1024.35 8
1024.42 8
1024.49 9
1024.57 9
1024.64 9
1024.71 10
1024.79 10
1024.86 10
1024.93 9
1025.01 9
1025.08 8
1025.15 7
1025.23 7
1025.30 6
1025.37 5
1025.45 4
1025.52 4
1025.59 3
1025.67 3
1025.74 2
1025.81 2
1025.89 2
1025.96 2
1026.03 1
1026.11 1
1026.18 1
1026.25 1
1026.33 1
1026.40 0
1026.47 0
1026.55 0
1026.62 0
1026.69 1
1026.77 1
1026.84 1
1026.91 2
1026.99 2
1027.06 2
1027.13 2
1027.21 1
1027.28 1
1027.35 1
1027.43 1
1027.50 1
1027.58 0
1027.65 0
1027.72 0
1027.80 0
1027.87 0
1027.94 0
1028.02 0
1028.09 0
1028.16 0
1028.24 0
1028.31 0
1028.38 0
1028.46 0
1028.53 0
1028.60 0
1028.68 0
1028.75 0
1028.82 0
1028.90 0
1028.97 0
1029.04 0
1029.12 0
1029.19 0
1029.26 1
1029.34 1
1029.41 1
1029.49 1
1029.56 2
1029.63 2
1029.71 2
1029.78 1
1029.85 1
1029.93 1
1030.00 0
1030.07 0
1030.15 0
1030.22 0
1030.29 0
1030.37 0
1030.44 0
1030.51 0
1030.59 0
1030.66 0
1030.74 0
1030.81 0
1030.88 0
1030.96 0
1031.03 0
1031.10 1
1031.18 1
1031.25 1
1031.32 2
1031.40 2
1031.47 2
1031.54 2
1031.62 3
1031.69 3
1031.76 3
1031.84 3
1031.91 4
1031.99 4
1032.06 4
1032.13 4
1032.21 4
1032.28 3
1032.35 3
1032.43 2
1032.50 2
1032.57 2
1032.65 1
1032.72 2
1032.80 2
1032.87 2
1032.94 2
1033.02 2
1033.09 2
1033.16 2
1033.24 2
1033.31 2
1033.38 1
1033.46 1
1033.53 1
1033.61 0
1033.68 0
1033.75 0
1033.83 0
1033.90 0
1033.97 0
1034.05 0
1034.12 0
1034.19 1
1034.27 1
1034.34 2
1034.42 2
1034.49 2
1034.56 2
1034.64 2
1034.71 2
1034.78 2
1034.86 1
1034.93 1
1035.00 1
1035.08 0
1035.15 0
1035.23 0
1035.30 0
1035.37 0
1035.45 0
1035.52 0
1035.59 0
1035.67 0
1035.74 1
1035.82 1
1035.89 2
1035.96 2
1036.04 2
1036.11 3
1036.18 3
1036.26 3
1036.33 3
1036.41 3
1036.48 4
1036.55 4
1036.63 5
1036.70 5
1036.77 6
1036.85 7
1036.92 8
1037.00 8
1037.07 8
1037.14 8
1037.22 7
1037.29 7
1037.36 7
1037.44 7
1037.51 7
1037.59 7
1037.66 8
1037.73 8
1037.81 8
1037.88 7
1037.95 7
1038.03 6
1038.10 5
1038.18 5
1038.25 5
1038.32 5
1038.40 5
1038.47 5
1038.55 5
1038.62 6
1038.69 6
1038.77 6
1038.84 5
1038.91 5
1038.99 5
1039.06 5
1039.14 5
1039.21 5
1039.28 4
1039.36 4
1039.43 3
1039.51 3
1039.58 2
1039.65 2
1039.73 2
1039.80 3
1039.87 3
1039.95 4
1040.02 4
1040.10 5
1040.17 5
1040.24 5
1040.32 5
1040.39 5
1040.47 4
1040.54 4
1040.61 3
1040.69 3
1040.76 2
1040.83 2
1040.91 2
1040.98 2
1041.06 2
1041.13 2
1041.20 2
1041.28 2
1041.35 2
1041.43 2
1041.50 1
1041.57 1
1041.65 1
1041.72 2
1041.80 2
1041.87 2
1041.94 3
1042.02 4
1042.09 4
1042.17 5
1042.24 5
1042.31 5
1042.39 6
1042.46 6
1042.54 6
1042.61 6
1042.68 5
1042.76 5
1042.83 4
1042.91 3
1042.98 3
1043.05 2
1043.13 2
1043.20 2
1043.27 3
1043.35 3
1043.42 4
1043.50 4
1043.57 5
1043.64 6
1043.72 7
1043.79 8
1043.87 8
1043.94 9
1044.02 10
1044.09 11
1044.16 11
1044.24 11
1044.31 12
1044.39 12
1044.46 12
1044.53 12
1044.61 12
1044.68 12
1044.76 11
1044.83 11
1044.90 11
1044.98 11
1045.05 10
1045.13 10
1045.20 10
1045.27 10
1045.35 10
1045.42 10
1045.50 10
1045.57 10
1045.64 10
1045.72 9
1045.79 9
1045.87 9
1045.94 9
1046.01 9
1046.09 10
1046.16 10
1046.24 11
1046.31 12
1046.38 13
1046.46 14
1046.53 14
1046.61 14
1046.68 14
1046.76 14
1046.83 13
1046.90 12
1046.98 12
1047.05 11
1047.13 11
1047.20 10
1047.27 10
1047.35 10
1047.42 9
1047.50 9
1047.57 9
1047.64 9
1047.72 10
1047.79 10
1047.87 11
1047.94 11
1048.02 10
1048.09 10
1048.16 10
1048.24 9
1048.31 9
1048.39 9
1048.46 9
1048.53 9
1048.61 9
1048.68 9
1048.76 9
1048.83 9
1048.91 9
1048.98 9
1049.05 9
1049.13 9
1049.20 10
1049.28 10
1049.35 9
1049.43 9
1049.50 9
1049.57 9
1049.65 8
1049.72 8
1049.80 8
1049.87 7
1049.94 7
1050.02 7
1050.09 6
1050.17 5
1050.24 5
1050.32 4
1050.39 3
1050.46 2
1050.54 1
1050.61 1
1050.69 0
1050.76 0
1050.84 0
1050.91 1
1050.98 1
1051.06 2
1051.13 2
1051.21 3
1051.28 4
1051.36 5
1051.43 6
1051.50 6
1051.58 7
1051.65 7
1051.73 7
1051.80 7
1051.88 6
1051.95 6
1052.02 5
1052.10 6
1052.17 6
1052.25 7
1052.32 9
1052.40 10
1052.47 12
1052.54 13
1052.62 14
1052.69 13
1052.77 12
1052.84 11
1052.92 9
1052.99 8
1053.06 7
1053.14 5
1053.21 4
1053.29 4
1053.36 3
1053.44 3
1053.51 4
1053.58 4
1053.66 5
1053.73 6
1053.81 7
1053.88 8
1053.96 8
1054.03 8
1054.11 7
1054.18 7
1054.25 6
1054.33 6
1054.40 5
1054.48 5
1054.55 5
1054.63 5
1054.70 6
1054.77 6
1054.85 7
1054.92 8
1055.00 8
1055.07 9
1055.15 9
1055.22 9
1055.30 9
1055.37 9
1055.44 8
1055.52 7
1055.59 6
1055.67 5
1055.74 4
1055.82 4
1055.89 4
1055.97 5
1056.04 6
1056.11 7
1056.19 8
1056.26 8
1056.34 9
1056.41 9
1056.49 9
1056.56 9
1056.64 8
1056.71 8
1056.78 8
1056.86 8
1056.93 7
1057.01 7
1057.08 7
1057.16 6
1057.23 6
1057.31 5
1057.38 4
1057.45 4
1057.53 3
1057.60 3
1057.68 3
1057.75 3
1057.83 3
1057.90 3
1057.98 3
1058.05 3
1058.13 3
1058.20 2
1058.27 3
1058.35 3
1058.42 4
1058.50 5
1058.57 6
1058.65 7
1058.72 8
1058.80 8
1058.87 9
1058.94 9
1059.02 8
1059.09 8
1059.17 8
1059.24 8
1059.32 8
1059.39 7
1059.47 7
1059.54 7
1059.62 7
1059.69 8
1059.76 8
1059.84 9
1059.91 10
1059.99 11
1060.06 12
1060.14 13
1060.21 13
1060.29 14
1060.36 14
1060.44 15
1060.51 15
1060.59 14
1060.66 14
1060.73 13
1060.81 13
1060.88 13
1060.96 13
1061.03 13
1061.11 13
1061.18 13
1061.26 13
1061.33 13
1061.41 13
1061.48 12
1061.56 12
1061.63 12
1061.70 13
1061.78 13
1061.85 13
1061.93 12
1062.00 12
1062.08 11
1062.15 11
1062.23 10
1062.30 10
1062.38 10
1062.45 11
1062.53 11
1062.60 11
1062.68 11
1062.75 11
1062.82 11
1062.90 10
1062.97 10
1063.05 10
1063.12 10
1063.20 10
1063.27 11
1063.35 11
1063.42 11
1063.50 11
1063.57 10
1063.65 10
1063.72 10
1063.80 10
1063.87 10
1063.95 10
1064.02 11
1064.09 11
1064.17 11
1064.24 11
1064.32 11
1064.39 11
1064.47 11
1064.54 11
1064.62 11
1064.69 10
1064.77 10
1064.84 10
1064.92 10
1064.99 9
1065.07 9
1065.14 9
1065.22 8
1065.29 8
1065.37 9
1065.44 9
1065.51 10
1065.59 11
1065.66 13
1065.74 14
1065.81 14
1065.89 15
1065.96 15
1066.04 14
1066.11 13
1066.19 12
1066.26 11
1066.34 10
1066.41 9
1066.49 8
1066.56 8
1066.64 8
1066.71 8
1066.79 9
1066.86 9
1066.94 10
1067.01 10
1067.09 11
1067.16 11
1067.24 11
1067.31 12
1067.38 12
1067.46 12
1067.53 12
1067.61 12
1067.68 11
1067.76 11
1067.83 11
1067.91 11
1067.98 12
1068.06 12
1068.13 12
1068.21 13
1068.28 13
1068.36 13
1068.43 13
1068.51 13
1068.58 13
1068.66 13
1068.73 13
1068.81 13
1068.88 13
1068.96 13
1069.03 13
1069.11 12
1069.18 11
1069.26 10
1069.33 9
1069.41 9
1069.48 8
1069.56 8
1069.63 8
1069.71 8
1069.78 7
1069.86 7
1069.93 7
1070.01 7
1070.08 8
1070.16 8
1070.23 8
1070.31 9
1070.38 9
1070.46 10
1070.53 10
1070.61 10
1070.68 9
1070.76 9
1070.83 8
1070.91 7
1070.98 7
1071.06 6
1071.13 6
1071.20 6
1071.28 6
1071.35 6
1071.43 7
1071.50 7
1071.58 7
1071.65 7
1071.73 7
1071.80 7
1071.88 7
1071.95 7
1072.03 7
1072.10 8
1072.18 8
1072.25 9
1072.33 10
1072.40 10
1072.48 10
1072.55 10
1072.63 10
1072.70 9
1072.78 8
1072.86 8
1072.93 7
1073.01 7
1073.08 7
1073.16 7
1073.23 7
1073.31 7
1073.38 7
1073.46 6
1073.53 6
1073.61 5
1073.68 4
1073.76 3
1073.83 2
1073.91 1
1073.98 1
1074.06 0
1074.13 0
1074.21 0
1074.28 0
1074.36 0
1074.43 0
1074.51 0
1074.58 0
1074.66 0
1074.73 0
1074.81 1
1074.88 2
1074.96 3
1075.03 3
1075.11 4
1075.18 4
1075.26 5
1075.33 5
1075.41 5
1075.48 5
1075.56 6
1075.63 6
1075.71 6
1075.78 7
1075.86 7
1075.93 7
1076.01 7
1076.08 8
1076.16 8
1076.23 8
1076.31 9
1076.38 9
1076.46 9
1076.53 10
1076.61 10
1076.68 10
1076.76 9
1076.84 9
1076.91 9
1076.99 8
1077.06 9
1077.14 9
1077.21 9
1077.29 9
1077.36 10
1077.44 9
1077.51 9
1077.59 8
1077.66 8
1077.74 8
1077.81 8
1077.89 8
1077.96 9
1078.04 10
1078.11 10
1078.19 11
1078.26 13
1078.34 14
1078.41 16
1078.49 17
1078.56 18
1078.64 19
1078.72 19
1078.79 18
1078.87 17
1078.94 16
1079.02 15
1079.09 13
1079.17 12
1079.24 11
1079.32 10
1079.39 9
1079.47 9
1079.54 8
1079.62 7
1079.69 7
1079.77 7
1079.84 7
1079.92 8
1079.99 8
1080.07 9
1080.15 10
1080.22 11
1080.30 10
1080.37 10
1080.45 10
1080.52 9
1080.60 9
1080.67 9
1080.75 10
1080.82 11
1080.90 12
1080.97 13
1081.05 13
1081.12 13
1081.20 13
1081.27 12
1081.35 12
1081.43 12
1081.50 11
1081.58 11
1081.65 11
1081.73 11
1081.80 11
1081.88 12
1081.95 13
1082.03 14
1082.10 15
1082.18 16
1082.25 16
1082.33 16
1082.41 14
1082.48 13
1082.56 11
1082.63 9
1082.71 7
1082.78 6
1082.86 6
1082.93 6
1083.01 6
1083.08 7
1083.16 7
1083.23 8
1083.31 8
1083.38 8
1083.46 8
1083.54 8
1083.61 8
1083.69 7
1083.76 7
1083.84 7
1083.91 7
1083.99 7
1084.06 7
1084.14 7
1084.21 6
1084.29 6
1084.37 6
1084.44 7
1084.52 7
1084.59 8
1084.67 10
1084.74 12
1084.82 13
1084.89 15
1084.97 16
1085.04 16
1085.12 15
1085.20 15
1085.27 14
1085.35 13
1085.42 13
1085.50 14
1085.57 14
1085.65 15
1085.72 16
1085.80 17
1085.87 17
1085.95 17
1086.03 17
1086.10 16
1086.18 15
1086.25 14
1086.33 13
1086.40 12
1086.48 11
1086.55 11
1086.63 11
1086.71 11
1086.78 12
1086.86 13
1086.93 15
1087.01 16
1087.08 18
1087.16 20
1087.23 21
1087.31 23
1087.38 24
1087.46 24
1087.54 24
1087.61 23
1087.69 22
1087.76 20
1087.84 19
1087.91 18
1087.99 17
1088.06 16
1088.14 15
1088.22 14
1088.29 13
1088.37 13
1088.44 12
1088.52 12
1088.59 12
1088.67 13
1088.74 13
1088.82 14
1088.90 14
1088.97 15
1089.05 15
1089.12 15
1089.20 14
1089.27 14
1089.35 14
1089.43 13
1089.50 13
1089.58 13
1089.65 13
1089.73 12
1089.80 11
1089.88 10
1089.95 9
1090.03 8
1090.11 7
1090.18 6
1090.26 6
1090.33 7
1090.41 7
1090.48 8
1090.56 9
1090.64 9
1090.71 9
1090.79 9
1090.86 8
1090.94 8
1091.01 8
1091.09 8
1091.16 8
1091.24 9
1091.32 9
1091.39 10
1091.47 10
1091.54 11
1091.62 11
1091.69 11
1091.77 12
1091.85 13
1091.92 14
1092.00 16
1092.07 17
1092.15 18
1092.22 19
1092.30 19
1092.38 20
1092.45 19
1092.53 19
1092.60 18
1092.68 16
1092.75 15
1092.83 14
1092.91 13
1092.98 13
1093.06 13
1093.13 13
1093.21 13
1093.28 13
1093.36 14
1093.44 14
1093.51 15
1093.59 16
1093.66 17
1093.74 19
1093.81 21
1093.89 23
1093.97 24
1094.04 26
1094.12 27
1094.19 28
1094.27 28
1094.35 28
1094.42 27
1094.50 26
1094.57 25
1094.65 23
1094.72 22
1094.80 21
1094.88 20
1094.95 20
1095.03 20
1095.10 20
1095.18 20
1095.25 20
1095.33 19
1095.41 19
1095.48 19
1095.56 19
1095.63 19
1095.71 19
1095.79 19
1095.86 19
1095.94 18
1096.01 18
1096.09 17
1096.16 17
1096.24 16
1096.32 16
1096.39 16
1096.47 17
1096.54 17
1096.62 17
1096.70 17
1096.77 18
1096.85 18
1096.92 18
1097.00 19
1097.07 19
1097.15 19
1097.23 19
1097.30 19
1097.38 18
1097.45 18
1097.53 18
1097.61 19
1097.68 19
1097.76 19
1097.83 19
1097.91 19
1097.99 18
1098.06 18
1098.14 18
1098.21 17
1098.29 17
1098.37 16
1098.44 16
1098.52 15
1098.59 14
1098.67 14
1098.74 12
1098.82 11
1098.90 10
1098.97 9
1099.05 8
1099.12 8
1099.20 9
1099.28 11
1099.35 13
1099.43 15
1099.50 16
1099.58 17
1099.66 18
1099.73 18
1099.81 17
1099.88 17
1099.96 16
1100.04 16
1100.11 16
1100.19 17
1100.26 17
1100.34 17
1100.42 17
1100.49 16
1100.57 15
1100.64 14
1100.72 14
1100.80 13
1100.87 13
1100.95 13
1101.02 13
1101.10 14
1101.18 15
1101.25 15
1101.33 15
1101.40 15
1101.48 14
1101.56 13
1101.63 11
1101.71 9
1101.78 8
1101.86 6
1101.94 5
1102.01 4
1102.09 3
1102.16 2
1102.24 1
1102.32 0
1102.39 0
1102.47 0
1102.54 1
1102.62 1
1102.70 2
1102.77 2
1102.85 2
1102.92 1
1103.00 0
1103.08 0
1103.15 0
1103.23 0
1103.31 0
1103.38 0
1103.46 0
1103.53 0
1103.61 2
1103.69 4
1103.76 6
1103.84 9
1103.91 12
1103.99 15
1104.07 17
1104.14 18
1104.22 19
1104.29 19
1104.37 18
1104.45 17
1104.52 17
1104.60 16
1104.68 16
1104.75 16
1104.83 17
1104.90 17
1104.98 18
1105.06 19
1105.13 20
1105.21 21
1105.28 23
1105.36 23
1105.44 24
1105.51 24
1105.59 24
1105.67 24
1105.74 25
1105.82 26
1105.89 28
1105.97 30
1106.05 31
1106.12 32
1106.20 33
1106.27 34
1106.35 34
1106.43 34
1106.50 35
1106.58 35
1106.66 35
1106.73 35
1106.81 35
1106.88 34
1106.96 33
1107.04 32
1107.11 31
1107.19 30
1107.27 30
1107.34 31
1107.42 32
1107.49 33
1107.57 35
1107.65 36
1107.72 37
1107.80 37
1107.88 37
1107.95 37
1108.03 36
1108.10 35
1108.18 34
1108.26 33
1108.33 33
1108.41 32
1108.49 32
1108.56 33
1108.64 33
1108.71 34
1108.79 35
1108.87 36
1108.94 36
1109.02 36
1109.10 36
1109.17 35
1109.25 33
1109.32 32
1109.40 30
1109.48 28
1109.55 27
1109.63 26
1109.71 26
1109.78 26
1109.86 26
1109.94 27
1110.01 27
1110.09 27
1110.16 27
1110.24 27
1110.32 28
1110.39 29
1110.47 30
1110.55 31
1110.62 32
1110.70 32
1110.77 32
1110.85 31
1110.93 29
1111.00 27
1111.08 26
1111.16 25
1111.23 25
1111.31 25
1111.39 25
1111.46 24
1111.54 24
1111.61 23
1111.69 21
1111.77 19
1111.84 18
1111.92 17
1112.00 16
1112.07 15
1112.15 15
1112.23 15
1112.30 15
1112.38 15
1112.45 16
1112.53 16
1112.61 16
1112.68 16
1112.76 16
1112.84 15
1112.91 13
1112.99 12
1113.07 10
1113.14 9
1113.22 9
1113.30 8
1113.37 9
1113.45 9
1113.52 9
1113.60 9
1113.68 9
1113.75 9
1113.83 8
1113.91 8
1113.98 9
1114.06 10
1114.14 11
1114.21 13
1114.29 14
1114.37 15
1114.44 16
1114.52 16
1114.60 16
1114.67 15
1114.75 14
1114.82 14
1114.90 14
1114.98 15
1115.05 15
1115.13 16
1115.21 16
1115.28 16
1115.36 15
1115.44 14
1115.51 13
1115.59 11
1115.67 11
1115.74 11
1115.82 12
1115.90 13
1115.97 14
1116.05 14
1116.13 15
1116.20 15
1116.28 15
1116.35 15
1116.43 16
1116.51 18
1116.58 21
1116.66 23
1116.74 26
1116.81 27
1116.89 29
1116.97 29
1117.04 29
1117.12 29
1117.20 29
1117.27 28
1117.35 28
1117.43 27
1117.50 26
1117.58 25
1117.66 24
1117.73 24
1117.81 23
1117.89 24
1117.96 24
1118.04 25
1118.12 25
1118.19 25
1118.27 24
1118.35 23
1118.42 21
1118.50 19
1118.58 18
1118.65 17
1118.73 17
1118.81 16
1118.88 16
1118.96 16
1119.04 17
1119.11 17
1119.19 17
1119.27 17
1119.34 17
1119.42 17
1119.50 17
1119.57 16
1119.65 16
1119.73 17
1119.80 18
1119.88 21
1119.96 24
1120.03 28
1120.11 31
1120.19 34
1120.26 35
1120.34 35
1120.42 34
1120.49 32
1120.57 30
1120.65 27
1120.72 25
1120.80 24
1120.88 23
1120.95 22
1121.03 22
1121.11 22
1121.18 23
1121.26 24
1121.34 26
1121.41 28
1121.49 31
1121.57 32
1121.64 33
1121.72 33
1121.80 31
1121.87 29
1121.95 26
1122.03 23
1122.10 20
1122.18 18
1122.26 17
1122.33 18
1122.41 19
1122.49 22
1122.56 25
1122.64 27
1122.72 28
1122.79 29
1122.87 28
1122.95 26
1123.02 24
1123.10 22
1123.18 20
1123.25 19
1123.33 19
1123.41 19
1123.48 20
1123.56 22
1123.64 23
1123.71 25
1123.79 26
1123.87 26
1123.94 26
1124.02 25
1124.10 24
1124.18 23
1124.25 22
1124.33 21
1124.41 21
1124.48 21
1124.56 21
1124.64 22
1124.71 22
1124.79 22
1124.87 22
1124.94 22
1125.02 22
1125.10 21
1125.17 20
1125.25 19
1125.33 18
1125.40 17
1125.48 17
1125.56 17
1125.64 17
1125.71 18
1125.79 19
1125.87 20
1125.94 20
1126.02 19
1126.10 18
1126.17 16
1126.25 13
1126.33 11
1126.40 8
1126.48 6
1126.56 5
1126.63 4
1126.71 4
1126.79 4
1126.87 5
1126.94 5
1127.02 5
1127.10 5
1127.17 5
1127.25 5
1127.33 5
1127.40 5
1127.48 4
1127.56 4
1127.63 3
1127.71 2
1127.79 1
1127.87 0
1127.94 0
1128.02 0
1128.10 0
1128.17 0
1128.25 0
1128.33 0
1128.40 0
1128.48 0
1128.56 0
1128.63 0
1128.71 1
1128.79 2
1128.87 3
1128.94 3
1129.02 3
1129.10 3
1129.17 3
1129.25 3
1129.33 3
1129.40 4
1129.48 5
1129.56 7
1129.64 9
1129.71 10
1129.79 11
1129.87 11
1129.94 10
1130.02 8
1130.10 6
1130.17 5
1130.25 3
1130.33 3
1130.41 4
1130.48 5
1130.56 7
1130.64 8
1130.71 10
1130.79 10
1130.87 11
1130.94 11
1131.02 11
1131.10 12
1131.18 12
1131.25 12
1131.33 12
1131.41 12
1131.48 11
1131.56 10
1131.64 9
1131.71 7
1131.79 5
1131.87 3
1131.95 2
1132.02 0
1132.10 0
1132.18 0
1132.25 0
1132.33 0
1132.41 0
1132.49 0
1132.56 2
1132.64 5
1132.72 8
1132.79 11
1132.87 13
1132.95 15
1133.03 16
1133.10 18
1133.18 19
1133.26 22
1133.33 24
1133.41 28
1133.49 31
1133.57 35
1133.64 38
1133.72 40
1133.80 42
1133.87 43
1133.95 45
1134.03 46
1134.11 47
1134.18 49
1134.26 50
1134.34 52
1134.41 53
1134.49 53
1134.57 52
1134.65 50
1134.72 47
1134.80 44
1134.88 40
1134.95 36
1135.03 33
1135.11 31
1135.19 29
1135.26 29
1135.34 29
1135.42 30
1135.49 30
1135.57 31
1135.65 32
1135.73 32
1135.80 32
1135.88 30
1135.96 28
1136.03 26
1136.11 25
1136.19 24
1136.27 25
1136.34 27
1136.42 31
1136.50 34
1136.58 38
1136.65 40
1136.73 41
1136.81 41
1136.88 40
1136.96 38
1137.04 36
1137.12 34
1137.19 32
1137.27 31
1137.35 30
1137.42 30
1137.50 29
1137.58 30
1137.66 30
1137.73 30
1137.81 30
1137.89 30
1137.97 29
1138.04 28
1138.12 26
1138.20 24
1138.27 22
1138.35 20
1138.43 18
1138.51 17
1138.58 17
1138.66 17
1138.74 18
1138.82 18
1138.89 18
1138.97 18
1139.05 17
1139.12 15
1139.20 13
1139.28 11
1139.36 10
1139.43 10
1139.51 10
1139.59 12
1139.67 14
1139.74 16
1139.82 18
1139.90 20
1139.98 21
1140.05 22
1140.13 22
1140.21 22
1140.29 22
1140.36 22
1140.44 21
1140.52 21
1140.59 20
1140.67 18
1140.75 17
1140.83 16
1140.90 14
1140.98 12
1141.06 10
1141.14 9
1141.21 7
1141.29 6
1141.37 5
1141.45 3
1141.52 2
1141.60 2
1141.68 1
1141.76 1
1141.83 1
1141.91 1
1141.99 1
1142.06 1
1142.14 0
1142.22 0
1142.30 0
1142.37 0
1142.45 0
1142.53 0
1142.61 0
1142.68 0
1142.76 0
1142.84 0
1142.92 0
1142.99 1
1143.07 2
1143.15 3
1143.23 4
1143.30 5
1143.38 6
1143.46 6
1143.54 7
1143.61 7
1143.69 8
1143.77 9
1143.85 10
1143.92 11
1144.00 12
1144.08 13
1144.16 14
1144.23 14
1144.31 14
1144.39 13
1144.47 12
1144.54 11
1144.62 10
1144.70 8
1144.78 7
1144.85 5
1144.93 4
1145.01 3
1145.09 3
1145.16 3
1145.24 4
1145.32 6
1145.40 7
1145.47 9
1145.55 10
1145.63 12
1145.71 12
1145.78 12
1145.86 11
1145.94 10
1146.02 9
1146.09 7
1146.17 5
1146.25 4
1146.33 3
1146.40 4
1146.48 5
1146.56 7
1146.64 9
1146.71 11
1146.79 12
1146.87 13
1146.95 13
1147.02 12
1147.10 11
1147.18 9
1147.26 7
1147.34 5
1147.41 2
1147.49 1
1147.57 0
1147.65 0
1147.72 0
1147.80 2
1147.88 4
1147.96 5
1148.03 7
1148.11 8
1148.19 9
1148.27 9
1148.34 10
1148.42 11
1148.50 12
1148.58 14
1148.65 15
1148.73 17
1148.81 18
1148.89 19
1148.97 20
1149.04 20
1149.12 21
1149.20 23
1149.28 24
1149.35 27
1149.43 29
1149.51 32
1149.59 35
1149.66 38
1149.74 42
1149.82 44
1149.90 47
1149.97 49
1150.05 50
1150.13 50
1150.21 49
1150.29 47
1150.36 44
1150.44 41
1150.52 37
1150.60 34
1150.67 31
1150.75 29
1150.83 28
1150.91 28
1150.98 29
1151.06 31
1151.14 32
1151.22 34
1151.30 36
1151.37 38
1151.45 39
1151.53 40
1151.61 41
1151.68 42
1151.76 44
1151.84 45
1151.92 47
1152.00 49
1152.07 51
1152.15 54
1152.23 56
1152.31 58
1152.38 58
1152.46 57
1152.54 55
1152.62 51
1152.70 48
1152.77 46
1152.85 45
1152.93 46
1153.01 49
1153.08 53
1153.16 57
1153.24 61
1153.32 64
1153.40 66
1153.47 66
1153.55 66
1153.63 64
1153.71 63
1153.78 61
1153.86 60
1153.94 59
1154.02 60
1154.10 61
1154.17 62
1154.25 64
1154.33 66
1154.41 67
1154.48 69
1154.56 69
1154.64 69
1154.72 69
1154.80 69
1154.87 69
1154.95 69
1155.03 68
1155.11 66
1155.19 64
1155.26 61
1155.34 57
1155.42 53
1155.50 50
1155.57 48
1155.65 47
1155.73 47
1155.81 48
1155.89 48
1155.96 48
1156.04 47
1156.12 46
1156.20 43
1156.28 41
1156.35 39
1156.43 38
1156.51 37
1156.59 36
1156.67 35
1156.74 34
1156.82 33
1156.90 32
1156.98 31
1157.05 30
1157.13 30
1157.21 29
1157.29 28
1157.37 27
1157.44 26
1157.52 24
1157.60 22
1157.68 21
1157.76 20
1157.83 20
1157.91 20
1157.99 22
1158.07 24
1158.15 27
1158.22 30
1158.30 33
1158.38 36
1158.46 38
1158.54 39
1158.61 40
1158.69 39
1158.77 37
1158.85 33
1158.93 29
1159.00 24
1159.08 19
1159.16 15
1159.24 12
1159.32 9
1159.39 8
1159.47 8
1159.55 8
1159.63 9
1159.71 10
1159.78 11
1159.86 11
1159.94 10
1160.02 8
1160.10 7
1160.17 5
1160.25 3
1160.33 2
1160.41 2
1160.49 2
1160.56 3
1160.64 5
1160.72 6
1160.80 7
1160.88 9
1160.95 9
1161.03 10
1161.11 10
1161.19 10
1161.27 11
1161.34 11
1161.42 11
1161.50 12
1161.58 12
1161.66 13
1161.73 13
1161.81 14
1161.89 15
1161.97 17
1162.05 19
1162.13 22
1162.20 24
1162.28 25
1162.36 25
1162.44 25
1162.52 24
1162.59 23
1162.67 23
1162.75 23
1162.83 24
1162.91 25
1162.98 25
1163.06 25
1163.14 24
1163.22 22
1163.30 20
1163.37 17
1163.45 15
1163.53 15
1163.61 17
1163.69 20
1163.77 25
1163.84 30
1163.92 35
1164.00 38
1164.08 39
1164.16 37
1164.23 34
1164.31 29
1164.39 24
1164.47 19
1164.55 15
1164.63 13
1164.70 11
1164.78 11
1164.86 12
1164.94 13
1165.02 15
1165.09 18
1165.17 21
1165.25 24
1165.33 28
1165.41 31
1165.49 34
1165.56 37
1165.64 38
1165.72 39
1165.80 39
1165.88 38
1165.95 37
1166.03 36
1166.11 35
1166.19 34
1166.27 33
1166.35 33
1166.42 32
1166.50 32
1166.58 32
1166.66 32
1166.74 31
1166.82 31
1166.89 29
1166.97 27
1167.05 24
1167.13 20
1167.21 16
1167.28 12
1167.36 9
1167.44 6
1167.52 5
1167.60 4
1167.68 4
1167.75 4
1167.83 5
1167.91 6
1167.99 7
1168.07 8
1168.15 10
1168.22 11
1168.30 12
1168.38 13
1168.46 12
1168.54 11
1168.62 10
1168.69 8
1168.77 6
1168.85 5
1168.93 3
1169.01 2
1169.09 1
1169.16 0
1169.24 0
1169.32 0
1169.40 0
1169.48 0
1169.56 0
1169.63 0
1169.71 0
1169.79 2
1169.87 6
1169.95 11
1170.03 15
1170.10 19
1170.18 23
1170.26 25
1170.34 27
1170.42 28
1170.50 30
1170.57 31
1170.65 32
1170.73 34
1170.81 35
1170.89 36
1170.97 37
1171.04 37
1171.12 38
1171.20 37
1171.28 38
1171.36 38
1171.44 39
1171.52 41
1171.59 42
1171.67 44
1171.75 45
1171.83 45
1171.91 45
1171.99 44
1172.06 41
1172.14 39
1172.22 36
1172.30 33
1172.38 31
1172.46 29
1172.53 28
1172.61 28
1172.69 28
1172.77 29
1172.85 29
1172.93 29
1173.01 29
1173.08 29
1173.16 30
1173.24 30
1173.32 32
1173.40 35
1173.48 37
1173.55 40
1173.63 41
1173.71 42
1173.79 42
1173.87 42
1173.95 42
1174.03 42
1174.10 42
1174.18 42
1174.26 42
1174.34 42
1174.42 42
1174.50 41
1174.58 40
1174.65 39
1174.73 37
1174.81 34
1174.89 31
1174.97 28
1175.05 25
1175.12 22
1175.20 19
1175.28 16
1175.36 14
1175.44 13
1175.52 13
1175.60 13
1175.67 14
1175.75 16
1175.83 17
1175.91 19
1175.99 20
1176.07 20
1176.15 20
1176.22 19
1176.30 18
1176.38 16
1176.46 16
1176.54 15
1176.62 16
1176.70 17
1176.77 18
1176.85 19
1176.93 20
1177.01 21
1177.09 22
1177.17 23
1177.25 24
1177.32 24
1177.40 25
1177.48 25
1177.56 26
1177.64 27
1177.72 29
1177.80 31
1177.87 33
1177.95 35
1178.03 36
1178.11 37
1178.19 37
1178.27 36
1178.35 34
1178.43 32
1178.50 29
1178.58 27
1178.66 24
1178.74 22
1178.82 20
1178.90 19
1178.98 19
1179.05 20
1179.13 20
1179.21 21
1179.29 22
1179.37 23
1179.45 24
1179.53 26
1179.61 28
1179.68 30
1179.76 33
1179.84 35
1179.92 38
1180.00 39
1180.08 39
1180.16 38
1180.23 37
1180.31 36
1180.39 35
1180.47 34
1180.55 34
1180.63 34
1180.71 34
1180.79 34
1180.86 34
1180.94 34
1181.02 34
1181.10 34
1181.18 35
1181.26 36
1181.34 36
1181.42 36
1181.49 36
1181.57 34
1181.65 32
1181.73 29
1181.81 25
1181.89 22
1181.97 19
1182.05 17
1182.12 16
1182.20 16
1182.28 18
1182.36 20
1182.44 23
1182.52 26
1182.60 28
1182.68 30
1182.75 31
1182.83 31
1182.91 31
1182.99 31
1183.07 32
1183.15 32
1183.23 33
1183.31 34
1183.38 35
1183.46 36
1183.54 38
1183.62 40
1183.70 43
1183.78 46
1183.86 50
1183.94 53
1184.02 55
1184.09 57
1184.17 58
1184.25 58
1184.33 58
1184.41 56
1184.49 54
1184.57 52
1184.65 51
1184.72 49
1184.80 48
1184.88 47
1184.96 46
1185.04 45
1185.12 44
1185.20 43
1185.28 41
1185.36 40
1185.43 40
1185.51 40
1185.59 41
1185.67 42
1185.75 44
1185.83 46
1185.91 48
1185.99 50
1186.07 52
1186.14 53
1186.22 54
1186.30 55
1186.38 55
1186.46 55
1186.54 54
1186.62 54
1186.70 55
1186.78 56
1186.85 59
1186.93 63
1187.01 68
1187.09 72
1187.17 75
1187.25 77
1187.33 78
1187.41 76
1187.49 74
1187.56 70
1187.64 65
1187.72 61
1187.80 57
1187.88 55
1187.96 53
1188.04 52
1188.12 51
1188.20 51
1188.28 49
1188.35 48
1188.43 46
1188.51 44
1188.59 42
1188.67 41
1188.75 41
1188.83 42
1188.91 43
1188.99 45
1189.07 47
1189.14 48
1189.22 48
1189.30 47
1189.38 45
1189.46 43
1189.54 40
1189.62 38
1189.70 35
1189.78 34
1189.86 32
1189.93 32
1190.01 32
1190.09 32
1190.17 33
1190.25 34
1190.33 35
1190.41 36
1190.49 36
1190.57 35
1190.65 34
1190.72 31
1190.80 27
1190.88 22
1190.96 18
1191.04 13
1191.12 9
1191.20 5
1191.28 1
1191.36 0
1191.44 0
1191.52 0
1191.59 0
1191.67 0
1191.75 0
1191.83 4
1191.91 7
1191.99 10
1192.07 12
1192.15 12
1192.23 11
1192.31 9
1192.39 6
1192.46 4
1192.54 2
1192.62 0
1192.70 0
1192.78 0
1192.86 0
1192.94 0
1193.02 3
1193.10 7
1193.18 12
1193.26 17
1193.33 23
1193.41 28
1193.49 32
1193.57 34
1193.65 34
1193.73 32
1193.81 28
1193.89 23
1193.97 17
1194.05 11
1194.13 7
1194.21 4
1194.28 2
1194.36 2
1194.44 3
1194.52 3
1194.60 4
1194.68 4
1194.76 3
1194.84 2
1194.92 2
1195.00 1
1195.08 2
1195.16 4
1195.23 5
1195.31 6
1195.39 7
1195.47 6
1195.55 5
1195.63 3
1195.71 0
1195.79 0
1195.87 0
1195.95 0
1196.03 0
1196.11 0
1196.19 0
1196.26 0
1196.34 0
1196.42 2
1196.50 5
1196.58 8
1196.66 11
1196.74 14
1196.82 16
1196.90 18
1196.98 20
1197.06 21
1197.14 22
1197.22 24
1197.29 26
1197.37 28
1197.45 30
1197.53 32
1197.61 33
1197.69 32
1197.77 31
1197.85 28
1197.93 26
1198.01 23
1198.09 21
1198.17 20
1198.25 19
1198.33 19
1198.40 20
1198.48 20
1198.56 21
1198.64 22
1198.72 24
1198.80 26
1198.88 29
1198.96 32
1199.04 35
1199.12 39
1199.20 41
1199.28 44
1199.36 45
1199.44 45
1199.52 45
1199.59 45
1199.67 45
1199.75 44
1199.83 44
1199.91 43
1199.99 42
1200.07 41
1200.15 40
1200.23 38
1200.31 36
1200.39 35
1200.47 33
1200.55 31
1200.63 29
1200.71 26
1200.78 24
1200.86 21
1200.94 18
1201.02 15
1201.10 13
1201.18 11
1201.26 11
1201.34 11
1201.42 11
1201.50 13
1201.58 14
1201.66 17
1201.74 19
1201.82 22
1201.90 25
1201.98 28
1202.06 31
1202.13 32
1202.21 33
1202.29 32
1202.37 31
1202.45 28
1202.53 24
1202.61 20
1202.69 16
1202.77 12
1202.85 8
1202.93 6
1203.01 6
1203.09 6
1203.17 9
1203.25 12
1203.33 15
1203.41 19
1203.49 21
1203.56 23
1203.64 24
1203.72 24
1203.80 23
1203.88 21
1203.96 19
1204.04 18
1204.12 16
1204.20 15
1204.28 14
1204.36 13
1204.44 13
1204.52 12
1204.60 12
1204.68 13
1204.76 14
1204.84 15
1204.92 17
1205.00 18
1205.08 19
1205.15 20
1205.23 20
1205.31 19
1205.39 18
1205.47 17
1205.55 16
1205.63 15
1205.71 16
1205.79 17
1205.87 20
1205.95 22
1206.03 25
1206.11 28
1206.19 30
1206.27 32
1206.35 32
1206.43 32
1206.51 32
1206.59 31
1206.67 29
1206.75 27
1206.83 23
1206.91 18
1206.98 13
1207.06 7
1207.14 2
1207.22 0
1207.30 0
1207.38 0
1207.46 0
1207.54 4
1207.62 7
1207.70 10
1207.78 12
1207.86 12
1207.94 10
1208.02 8
1208.10 5
1208.18 3
1208.26 1
1208.34 0
1208.42 0
1208.50 0
1208.58 0
1208.66 0
1208.74 0
1208.82 0
1208.90 0
1208.98 0
1209.05 1
1209.13 4
1209.21 7
1209.29 10
1209.37 11
1209.45 12
1209.53 12
1209.61 11
1209.69 10
1209.77 10
1209.85 10
1209.93 11
1210.01 12
1210.09 14
1210.17 15
1210.25 17
1210.33 18
1210.41 19
1210.49 20
1210.57 22
1210.65 24
1210.73 25
1210.81 26
1210.89 27
1210.97 26
1211.05 24
1211.13 22
1211.21 20
1211.29 19
1211.37 18
1211.45 19
1211.53 20
1211.61 22
1211.68 25
1211.76 27
1211.84 29
1211.92 31
1212.00 32
1212.08 33
1212.16 33
1212.24 33
1212.32 33
1212.40 32
1212.48 32
1212.56 31
1212.64 31
1212.72 29
1212.80 28
1212.88 27
1212.96 26
1213.04 27
1213.12 29
1213.20 31
1213.28 34
1213.36 36
1213.44 37
1213.52 38
1213.60 38
1213.68 38
1213.76 37
1213.84 38
1213.92 38
1214.00 39
1214.08 40
1214.16 39
1214.24 38
1214.32 37
1214.40 34
1214.48 32
1214.56 31
1214.64 31
1214.72 32
1214.80 33
1214.88 35
1214.96 37
1215.04 38
1215.12 39
1215.20 38
1215.28 36
1215.36 34
1215.44 31
1215.52 28
1215.60 26
1215.68 24
1215.76 22
1215.83 21
1215.91 21
1215.99 21
1216.07 21
1216.15 22
1216.23 23
1216.31 22
1216.39 22
1216.47 20
1216.55 19
1216.63 17
1216.71 16
1216.79 15
1216.87 14
1216.95 13
1217.03 13
1217.11 13
1217.19 13
1217.27 14
1217.35 16
1217.43 18
1217.51 20
1217.59 21
1217.67 22
1217.75 21
1217.83 21
1217.91 20
1217.99 20
1218.07 20
1218.15 21
1218.23 22
1218.31 23
1218.39 23
1218.47 23
1218.55 22
1218.63 20
1218.71 18
1218.79 16
1218.87 15
1218.95 13
1219.03 10
1219.11 8
1219.19 5
1219.27 3
1219.35 0
1219.43 0
1219.51 0
1219.59 0
1219.67 0
1219.75 0
1219.83 0
1219.91 0
1219.99 0
1220.07 1
1220.15 3
1220.23 4
1220.31 5
1220.39 5
1220.47 5
1220.55 5
1220.63 6
1220.71 8
1220.79 11
1220.87 15
1220.95 20
1221.03 25
1221.11 28
1221.19 29
1221.27 29
1221.35 27
1221.43 26
1221.51 23
1221.59 21
1221.67 19
1221.75 18
1221.83 17
1221.91 16
1221.99 16
1222.07 17
1222.15 19
1222.23 21
1222.31 22
1222.39 23
1222.47 23
1222.55 21
1222.63 19
1222.71 16
1222.79 14
1222.87 13
1222.95 12
1223.03 11
1223.11 10
1223.19 10
1223.27 10
1223.36 11
1223.44 13
1223.52 15
1223.60 20
1223.68 25
1223.76 30
1223.84 35
1223.92 39
1224.00 41
1224.08 42
1224.16 41
1224.24 38
1224.32 35
1224.40 31
1224.48 28
1224.56 25
1224.64 24
1224.72 23
1224.80 24
1224.88 26
1224.96 28
1225.04 31
1225.12 33
1225.20 35
1225.28 36
1225.36 37
1225.44 37
1225.52 37
1225.60 38
1225.68 38
1225.76 39
1225.84 40
1225.92 42
1226.00 43
1226.08 44
1226.16 45
1226.24 45
1226.32 44
1226.40 43
1226.48 41
1226.56 39
1226.64 38
1226.72 37
1226.80 37
1226.88 38
1226.96 40
1227.04 43
1227.12 45
1227.20 47
1227.28 48
1227.36 48
1227.44 46
1227.53 44
1227.61 43
1227.69 42
1227.77 43
1227.85 46
1227.93 49
1228.01 52
1228.09 53
1228.17 54
1228.25 54
1228.33 53
1228.41 51
1228.49 51
1228.57 50
1228.65 51
1228.73 51
1228.81 52
1228.89 53
1228.97 53
1229.05 52
1229.13 51
1229.21 49
1229.29 47
1229.37 45
1229.45 45
1229.53 45
1229.61 46
1229.69 48
1229.77 50
1229.85 52
1229.93 54
1230.01 55
1230.09 56
1230.18 56
1230.26 58
1230.34 59
1230.42 61
1230.50 64
1230.58 67
1230.66 69
1230.74 71
1230.82 72
1230.90 71
1230.98 70
1231.06 68
1231.14 66
1231.22 64
1231.30 62
1231.38 62
1231.46 62
1231.54 63
1231.62 64
1231.70 65
1231.78 64
1231.86 62
1231.94 58
1232.02 54
1232.10 49
1232.18 46
1232.27 45
1232.35 46
1232.43 48
1232.51 52
1232.59 56
1232.67 59
1232.75 60
1232.83 60
1232.91 57
1232.99 53
1233.07 48
1233.15 43
1233.23 39
1233.31 37
1233.39 36
1233.47 36
1233.55 38
1233.63 40
1233.71 43
1233.79 46
1233.87 48
1233.95 50
1234.03 51
1234.12 51
1234.20 50
1234.28 48
1234.36 45
1234.44 42
1234.52 38
1234.60 34
1234.68 31
1234.76 28
1234.84 26
1234.92 24
1235.00 23
1235.08 22
1235.16 21
1235.24 19
1235.32 17
1235.40 16
1235.48 15
1235.56 15
1235.64 16
1235.73 19
1235.81 22
1235.89 25
1235.97 27
1236.05 27
1236.13 25
1236.21 22
1236.29 18
1236.37 13
1236.45 10
1236.53 9
1236.61 10
1236.69 13
1236.77 17
1236.85 22
1236.93 26
1237.01 30
1237.09 33
1237.18 35
1237.26 35
1237.34 35
1237.42 35
1237.50 34
1237.58 34
1237.66 35
1237.74 37
1237.82 40
1237.90 44
1237.98 49
1238.06 53
1238.14 56
1238.22 58
1238.30 59
1238.38 58
1238.46 56
1238.55 53
1238.63 49
1238.71 45
1238.79 40
1238.87 34
1238.95 29
1239.03 24
1239.11 20
1239.19 18
1239.27 17
1239.35 17
1239.43 18
1239.51 18
1239.59 18
1239.67 17
1239.76 15
1239.84 13
1239.92 10
1240.00 8
1240.08 6
1240.16 6
1240.24 7
1240.32 9
1240.40 12
1240.48 15
1240.56 17
1240.64 19
1240.72 20
1240.80 20
1240.88 21
1240.97 23
1241.05 25
1241.13 28
1241.21 33
1241.29 37
1241.37 42
1241.45 46
1241.53 50
1241.61 54
1241.69 57
1241.77 60
1241.85 62
1241.93 62
1242.01 61
1242.10 57
1242.18 51
1242.26 43
1242.34 35
1242.42 28
1242.50 22
1242.58 18
1242.66 16
1242.74 15
1242.82 15
1242.90 15
1242.98 15
1243.06 13
1243.15 12
1243.23 11
1243.31 10
1243.39 10
1243.47 12
1243.55 14
1243.63 18
1243.71 22
1243.79 27
1243.87 31
1243.95 35
1244.03 39
1244.11 42
1244.20 44
1244.28 45
1244.36 44
1244.44 41
1244.52 38
1244.60 33
1244.68 29
1244.76 25
1244.84 22
1244.92 21
1245.00 20
1245.08 20
1245.17 19
1245.25 19
1245.33 19
1245.41 19
1245.49 20
1245.57 23
1245.65 26
1245.73 31
1245.81 36
1245.89 42
1245.97 48
1246.05 53
1246.14 58
1246.22 62
1246.30 64
1246.38 65
1246.46 64
1246.54 63
1246.62 60
1246.70 59
1246.78 58
1246.86 58
1246.94 59
1247.03 59
1247.11 59
1247.19 59
1247.27 57
1247.35 53
1247.43 49
1247.51 45
1247.59 41
1247.67 37
1247.75 34
1247.83 31
1247.92 29
1248.00 27
1248.08 26
1248.16 25
1248.24 25
1248.32 26
1248.40 28
1248.48 29
1248.56 31
1248.64 33
1248.72 35
1248.81 36
1248.89 37
1248.97 37
1249.05 36
1249.13 35
1249.21 35
1249.29 34
1249.37 33
1249.45 32
1249.53 31
1249.62 30
1249.70 29
1249.78 28
1249.86 27
1249.94 28
1250.02 30
1250.10 34
1250.18 38
1250.26 44
1250.34 48
1250.43 52
1250.51 55
1250.59 56
1250.67 55
1250.75 55
1250.83 55
1250.91 56
1250.99 58
1251.07 62
1251.15 66
1251.24 70
1251.32 72
1251.40 73
1251.48 71
1251.56 68
1251.64 64
1251.72 60
1251.80 55
1251.88 50
1251.96 45
1252.05 39
1252.13 34
1252.21 29
1252.29 24
1252.37 20
1252.45 18
1252.53 18
1252.61 21
1252.69 26
1252.78 32
1252.86 39
1252.94 46
1253.02 52
1253.10 57
1253.18 59
1253.26 59
1253.34 58
1253.42 56
1253.51 54
1253.59 53
1253.67 53
1253.75 54
1253.83 56
1253.91 58
1253.99 60
1254.07 61
1254.15 61
1254.24 60
1254.32 58
1254.40 56
1254.48 54
1254.56 53
1254.64 51
1254.72 50
1254.80 49
1254.88 48
1254.97 46
1255.05 44
1255.13 42
1255.21 40
1255.29 39
1255.37 39
1255.45 40
1255.53 43
1255.62 47
1255.70 51
1255.78 55
1255.86 59
1255.94 61
1256.02 62
1256.10 61
1256.18 60
1256.26 58
1256.35 56
1256.43 54
1256.51 52
1256.59 50
1256.67 49
1256.75 49
1256.83 49
1256.91 50
1257.00 52
1257.08 54
1257.16 56
1257.24 58
1257.32 60
1257.40 60
1257.48 60
1257.56 58
1257.65 55
1257.73 52
1257.81 49
1257.89 45
1257.97 42
1258.05 38
1258.13 34
1258.21 30
1258.30 24
1258.38 17
1258.46 9
1258.54 2
1258.62 0
1258.70 0
1258.78 0
1258.86 0
1258.95 0
1259.03 0
1259.11 1
1259.19 4
1259.27 6
1259.35 7
1259.43 6
1259.51 5
1259.60 4
1259.68 3
1259.76 2
1259.84 3
1259.92 4
1260.00 6
1260.08 8
1260.17 11
1260.25 15
1260.33 18
1260.41 22
1260.49 25
1260.57 28
1260.65 30
1260.73 32
1260.82 33
1260.90 34
1260.98 35
1261.06 35
1261.14 36
1261.22 36
1261.30 36
1261.39 36
1261.47 35
1261.55 34
1261.63 34
1261.71 33
1261.79 33
1261.87 33
1261.95 34
1262.04 36
1262.12 37
1262.20 39
1262.28 41
1262.36 42
1262.44 43
1262.52 44
1262.61 44
1262.69 43
1262.77 41
1262.85 38
1262.93 35
1263.01 33
1263.09 33
1263.18 34
1263.26 38
1263.34 43
1263.42 50
1263.50 56
1263.58 61
1263.66 64
1263.75 65
1263.83 65
1263.91 63
1263.99 60
1264.07 57
1264.15 54
1264.23 52
1264.32 50
1264.40 49
1264.48 49
1264.56 51
1264.64 53
1264.72 56
1264.80 59
1264.89 61
1264.97 63
1265.05 64
1265.13 63
1265.21 62
1265.29 59
1265.38 55
1265.46 51
1265.54 48
1265.62 44
1265.70 41
1265.78 40
1265.86 39
1265.95 39
1266.03 40
1266.11 42
1266.19 43
1266.27 43
1266.35 42
1266.43 41
1266.52 39
1266.60 37
1266.68 35
1266.76 33
1266.84 34
1266.92 36
1267.01 40
1267.09 46
1267.17 52
1267.25 58
1267.33 62
1267.41 65
1267.49 64
1267.58 62
1267.66 58
1267.74 53
1267.82 48
1267.90 43
1267.98 39
1268.07 35
1268.15 32
1268.23 28
1268.31 25
1268.39 21
1268.47 18
1268.56 15
1268.64 14
1268.72 14
1268.80 15
1268.88 16
1268.96 19
1269.04 21
1269.13 23
1269.21 25
1269.29 27
1269.37 29
1269.45 31
1269.53 33
1269.62 35
1269.70 37
1269.78 38
1269.86 38
1269.94 38
1270.02 38
1270.11 39
1270.19 40
1270.27 42
1270.35 45
1270.43 49
1270.51 53
1270.60 57
1270.68 60
1270.76 63
1270.84 65
1270.92 65
1271.00 65
1271.09 63
1271.17 61
1271.25 58
1271.33 55
1271.41 52
1271.49 50
1271.58 49
1271.66 50
1271.74 51
1271.82 53
1271.90 55
1271.98 57
1272.07 58
1272.15 58
1272.23 57
1272.31 56
1272.39 54
1272.47 52
1272.56 50
1272.64 47
1272.72 45
1272.80 43
1272.88 41
1272.97 40
1273.05 40
1273.13 40
1273.21 40
1273.29 40
1273.37 39
1273.46 38
1273.54 36
1273.62 34
1273.70 32
1273.78 31
1273.86 32
1273.95 32
1274.03 34
1274.11 35
1274.19 36
1274.27 36
1274.35 35
1274.44 33
1274.52 32
1274.60 31
1274.68 31
1274.76 31
1274.85 32
1274.93 33
1275.01 34
1275.09 37
1275.17 39
1275.25 42
1275.34 46
1275.42 49
1275.50 53
1275.58 56
1275.66 58
1275.75 62
1275.83 65
1275.91 70
1275.99 74
1276.07 78
1276.15 81
1276.24 81
1276.32 80
1276.40 78
1276.48 75
1276.56 71
1276.65 69
1276.73 67
1276.81 66
1276.89 66
1276.97 65
1277.06 64
1277.14 61
1277.22 58
1277.30 53
1277.38 47
1277.46 41
1277.55 36
1277.63 32
1277.71 29
1277.79 27
1277.87 27
1277.96 28
1278.04 29
1278.12 31
1278.20 34
1278.28 38
1278.37 42
1278.45 48
1278.53 54
1278.61 62
1278.69 71
1278.77 80
1278.86 89
1278.94 96
1279.02 101
1279.10 103
1279.18 103
1279.27 101
1279.35 98
1279.43 95
1279.51 94
1279.59 93
1279.68 94
1279.76 97
1279.84 101
1279.92 105
1280.00 110
1280.09 115
1280.17 119
1280.25 123
1280.33 127
1280.41 130
1280.50 132
1280.58 135
1280.66 136
1280.74 138
1280.82 138
1280.91 137
1280.99 135
1281.07 131
1281.15 128
1281.23 124
1281.32 121
1281.40 120
1281.48 120
1281.56 121
1281.64 123
1281.73 125
1281.81 127
1281.89 129
1281.97 129
1282.05 129
1282.14 129
1282.22 129
1282.30 130
1282.38 131
1282.46 133
1282.55 136
1282.63 140
1282.71 143
1282.79 146
1282.87 149
1282.96 150
1283.04 151
1283.12 151
1283.20 151
1283.28 150
1283.37 150
1283.45 150
1283.53 150
1283.61 149
1283.69 146
1283.78 143
1283.86 140
1283.94 138
1284.02 137
1284.11 138
1284.19 140
1284.27 144
1284.35 149
1284.43 154
1284.52 158
1284.60 161
1284.68 162
1284.76 163
1284.84 162
1284.93 161
1285.01 160
1285.09 158
1285.17 157
1285.25 155
1285.34 154
1285.42 152
1285.50 151
1285.58 148
1285.67 146
1285.75 143
1285.83 141
1285.91 139
1285.99 137
1286.08 136
1286.16 136
1286.24 136
1286.32 138
1286.40 140
1286.49 142
1286.57 144
1286.65 146
1286.73 147
1286.82 148
1286.90 147
1286.98 145
1287.06 142
1287.14 138
1287.23 134
1287.31 130
1287.39 126
1287.47 122
1287.56 117
1287.64 113
1287.72 108
1287.80 103
1287.88 99
1287.97 94
1288.05 91
1288.13 89
1288.21 89
1288.30 90
1288.38 92
1288.46 95
1288.54 98
1288.62 101
1288.71 102
1288.79 101
1288.87 98
1288.95 95
1289.04 91
1289.12 87
1289.20 84
1289.28 81
1289.36 78
1289.45 74
1289.53 70
1289.61 65
1289.69 60
1289.78 56
1289.86 52
1289.94 49
1290.02 49
1290.10 49
1290.19 51
1290.27 54
1290.35 58
1290.43 62
1290.52 66
1290.60 70
1290.68 73
1290.76 75
1290.85 75
1290.93 73
1291.01 69
1291.09 62
1291.17 54
1291.26 46
1291.34 37
1291.42 28
1291.50 21
1291.59 16
1291.67 12
1291.75 11
1291.83 12
1291.92 13
1292.00 16
1292.08 18
1292.16 20
1292.25 23
1292.33 25
1292.41 28
1292.49 31
1292.57 34
1292.66 35
1292.74 36
1292.82 35
1292.90 33
1292.99 31
1293.07 28
1293.15 26
1293.23 24
1293.32 23
1293.40 21
1293.48 20
1293.56 19
1293.65 18
1293.73 18
1293.81 18
1293.89 18
1293.98 18
1294.06 18
1294.14 19
1294.22 19
1294.30 19
1294.39 20
1294.47 20
1294.55 20
1294.63 20
1294.72 18
1294.80 15
1294.88 10
1294.96 6
1295.05 2
1295.13 0
1295.21 0
1295.29 0
1295.38 2
1295.46 5
1295.54 8
1295.62 10
1295.71 11
1295.79 11
1295.87 11
1295.95 10
1296.04 11
1296.12 13
1296.20 15
1296.28 19
1296.37 21
1296.45 22
1296.53 21
1296.61 18
1296.70 14
1296.78 10
1296.86 5
1296.94 2
1297.03 0
1297.11 0
1297.19 0
1297.27 3
1297.36 6
1297.44 9
1297.52 12
1297.60 14
1297.69 15
1297.77 16
1297.85 15
1297.93 14
1298.02 12
1298.10 11
1298.18 11
1298.26 10
1298.35 11
1298.43 11
1298.51 10
1298.59 9
1298.68 6
1298.76 2
1298.84 0
1298.92 0
1299.01 0
1299.09 0
1299.17 0
1299.25 0
1299.34 0
1299.42 3
1299.50 10
1299.58 16
1299.67 20
1299.75 22
1299.83 22
1299.92 21
1300.00 19
1300.08 17
1300.16 15
1300.25 13
1300.33 12
1300.41 11
1300.49 10
1300.58 10
1300.66 10
1300.74 11
1300.82 13
1300.91 16
1300.99 21
1301.07 28
1301.15 35
1301.24 43
1301.32 50
1301.40 56
1301.49 59
1301.57 61
1301.65 60
1301.73 57
1301.82 54
1301.90 50
1301.98 47
1302.06 45
1302.15 44
1302.23 44
1302.31 44
1302.39 45
1302.48 45
1302.56 44
1302.64 43
1302.73 42
1302.81 40
1302.89 39
1302.97 38
1303.06 37
1303.14 36
1303.22 35
1303.30 35
1303.39 34
1303.47 33
1303.55 34
1303.63 34
1303.72 36
1303.80 38
1303.88 41
1303.97 42
1304.05 44
1304.13 45
1304.21 45
1304.30 46
1304.38 49
1304.46 52
1304.54 58
1304.63 65
1304.71 73
1304.79 81
1304.88 88
1304.96 95
1305.04 100
1305.12 105
1305.21 108
1305.29 111
1305.37 113
1305.46 113
1305.54 113
1305.62 111
1305.70 108
1305.79 102
1305.87 95
1305.95 87
1306.03 78
1306.12 68
1306.20 59
1306.28 51
1306.37 43
1306.45 37
1306.53 33
1306.61 31
1306.70 30
1306.78 32
1306.86 35
1306.95 40
1307.03 46
1307.11 51
1307.19 56
1307.28 60
1307.36 62
1307.44 63
1307.53 64
1307.61 64
1307.69 65
1307.77 66
1307.86 67
1307.94 68
1308.02 67
1308.11 64
1308.19 59
1308.27 52
1308.35 45
1308.44 39
1308.52 33
1308.60 28
1308.69 26
1308.77 25
1308.85 26
1308.93 27
1309.02 30
1309.10 32
1309.18 34
1309.27 34
1309.35 34
1309.43 32
1309.51 30
1309.60 26
1309.68 22
1309.76 17
1309.85 12
1309.93 7
1310.01 4
1310.09 1
1310.18 1
1310.26 4
1310.34 9
1310.43 15
1310.51 22
1310.59 29
1310.68 34
1310.76 38
1310.84 39
1310.92 38
1311.01 35
1311.09 30
1311.17 26
1311.26 20
1311.34 16
1311.42 12
1311.50 10
1311.59 9
1311.67 10
1311.75 13
1311.84 16
1311.92 20
1312.00 23
1312.09 25
1312.17 26
1312.25 26
1312.33 24
1312.42 22
1312.50 19
1312.58 17
1312.67 16
1312.75 16
1312.83 17
1312.92 19
1313.00 20
1313.08 22
1313.16 24
1313.25 26
1313.33 28
1313.41 31
1313.50 34
1313.58 37
1313.66 39
1313.75 41
1313.83 42
1313.91 42
1313.99 41
1314.08 42
1314.16 43
1314.24 45
1314.33 48
1314.41 49
1314.49 49
1314.58 47
1314.66 42
1314.74 35
1314.83 26
1314.91 17
1314.99 8
1315.07 1
1315.16 0
1315.24 0
1315.32 0
1315.41 0
1315.49 0
1315.57 0
1315.66 0
1315.74 0
1315.82 2
1315.91 6
1315.99 11
1316.07 15
1316.15 18
1316.24 21
1316.32 22
1316.40 22
1316.49 21
1316.57 19
1316.65 17
1316.74 15
1316.82 14
1316.90 16
1316.99 19
1317.07 24
1317.15 30
1317.24 36
1317.32 42
1317.40 47
1317.48 50
1317.57 52
1317.65 53
1317.73 53
1317.82 52
1317.90 49
1317.98 45
1318.07 40
1318.15 34
1318.23 28
1318.32 22
1318.40 16
1318.48 10
1318.57 4
1318.65 0
1318.73 0
1318.82 0
1318.90 0
1318.98 0
1319.07 0
1319.15 0
1319.23 0
1319.31 0
1319.40 8
1319.48 15
1319.56 22
1319.65 27
1319.73 29
1319.81 29
1319.90 27
1319.98 24
1320.06 21
1320.15 20
1320.23 21
1320.31 26
1320.40 33
1320.48 42
1320.56 52
1320.65 61
1320.73 67
1320.81 71
1320.90 71
1320.98 69
1321.06 64
1321.15 60
1321.23 56
1321.31 54
1321.40 54
1321.48 56
1321.56 58
1321.65 60
1321.73 61
1321.81 60
1321.90 58
1321.98 55
1322.06 51
1322.15 48
1322.23 45
1322.31 44
1322.40 43
1322.48 43
1322.56 44
1322.65 45
1322.73 45
1322.81 46
1322.90 46
1322.98 47
1323.06 50
1323.15 54
1323.23 61
1323.31 71
1323.40 83
1323.48 96
1323.56 111
1323.65 127
1323.73 142
1323.81 157
1323.90 170
1323.98 182
1324.06 192
1324.15 201
1324.23 210
1324.31 219
1324.40 229
1324.48 242
1324.56 256
1324.65 272
1324.73 288
1324.81 303
1324.90 316
1324.98 326
1325.06 331
1325.15 333
1325.23 333
1325.31 333
1325.40 335
1325.48 341
1325.56 352
1325.65 365
1325.73 379
1325.81 392
1325.90 401
1325.98 406
1326.06 405
1326.15 401
1326.23 394
1326.31 386
1326.40 377
1326.48 368
1326.56 358
1326.65 348
1326.73 337
1326.81 324
1326.90 312
1326.98 300
1327.06 288
1327.15 276
1327.23 265
1327.32 254
1327.40 242
1327.48 231
1327.57 219
1327.65 209
1327.73 199
1327.82 190
1327.90 183
1327.98 177
1328.07 172
1328.15 168
1328.23 165
1328.32 163
1328.40 162
1328.48 161
1328.57 160
1328.65 158
1328.73 154
1328.82 148
1328.90 141
1328.98 132
1329.07 123
1329.15 115
1329.24 108
1329.32 103
1329.40 98
1329.49 94
1329.57 90
1329.65 85
1329.74 80
1329.82 75
1329.90 71
1329.99 68
1330.07 67
1330.15 68
1330.24 69
1330.32 69
1330.41 69
1330.49 68
1330.57 65
1330.66 61
1330.74 57
1330.82 54
1330.91 52
1330.99 51
1331.07 52
1331.16 53
1331.24 56
1331.32 59
1331.41 62
1331.49 65
1331.58 68
1331.66 72
1331.74 76
1331.83 81
1331.91 85
1331.99 90
1332.08 94
1332.16 95
1332.24 95
1332.33 94
1332.41 92
1332.49 89
1332.58 87
1332.66 85
1332.75 84
1332.83 83
1332.91 81
1333.00 78
1333.08 73
1333.16 66
1333.25 59
1333.33 51
1333.41 44
1333.50 38
1333.58 34
1333.67 32
1333.75 31
1333.83 32
1333.92 35
1334.00 39
1334.08 43
1334.17 49
1334.25 55
1334.34 62
1334.42 70
1334.50 77
1334.59 83
1334.67 89
1334.75 94
1334.84 98
1334.92 100
1335.00 101
1335.09 100
1335.17 97
1335.26 91
1335.34 84
1335.42 75
1335.51 68
1335.59 63
1335.67 62
1335.76 66
1335.84 72
1335.93 81
1336.01 90
1336.09 96
1336.18 100
1336.26 100
1336.34 97
1336.43 92
1336.51 87
1336.60 83
1336.68 79
1336.76 77
1336.85 73
1336.93 69
1337.01 64
1337.10 58
1337.18 51
1337.27 44
1337.35 38
1337.43 34
1337.52 32
1337.60 31
1337.68 31
1337.77 32
1337.85 33
1337.94 34
1338.02 35
1338.10 35
1338.19 34
1338.27 32
1338.36 30
1338.44 27
1338.52 23
1338.61 20
1338.69 17
1338.77 15
1338.86 15
1338.94 17
1339.03 20
1339.11 24
1339.19 31
1339.28 39
1339.36 47
1339.44 56
1339.53 64
1339.61 71
1339.70 76
1339.78 79
1339.86 80
1339.95 80
1340.03 78
1340.12 75
1340.20 72
1340.28 69
1340.37 66
1340.45 62
1340.54 59
1340.62 56
1340.70 54
1340.79 54
1340.87 56
1340.95 60
1341.04 66
1341.12 72
1341.21 78
1341.29 81
1341.37 82
1341.46 80
1341.54 74
1341.63 67
1341.71 59
1341.79 52
1341.88 47
1341.96 45
1342.05 48
1342.13 55
1342.21 64
1342.30 74
1342.38 85
1342.46 93
1342.55 98
1342.63 99
1342.72 96
1342.80 91
1342.88 84
1342.97 77
1343.05 71
1343.14 65
1343.22 60
1343.30 57
1343.39 54
1343.47 53
1343.56 53
1343.64 53
1343.72 54
1343.81 54
1343.89 53
1343.98 52
1344.06 50
1344.14 47
1344.23 44
1344.31 42
1344.40 41
1344.48 41
1344.56 42
1344.65 44
1344.73 46
1344.82 49
1344.90 51
1344.98 53
1345.07 55
1345.15 56
1345.24 57
1345.32 56
1345.40 55
1345.49 52
1345.57 48
1345.66 44
1345.74 39
1345.82 34
1345.91 30
1345.99 27
1346.08 25
1346.16 25
1346.24 27
1346.33 32
1346.41 39
1346.50 47
1346.58 55
1346.67 63
1346.75 69
1346.83 73
1346.92 73
1347.00 71
1347.09 68
1347.17 63
1347.25 59
1347.34 56
1347.42 54
1347.51 52
1347.59 51
1347.67 50
1347.76 49
1347.84 47
1347.93 46
1348.01 45
1348.09 45
1348.18 46
1348.26 48
1348.35 50
1348.43 52
1348.52 54
1348.60 54
1348.68 53
1348.77 50
1348.85 45
1348.94 39
1349.02 33
1349.10 27
1349.19 21
1349.27 16
1349.36 12
1349.44 10
1349.53 8
1349.61 7
1349.69 8
1349.78 10
1349.86 13
1349.95 18
1350.03 25
1350.11 33
1350.20 41
1350.28 50
1350.37 58
1350.45 65
1350.54 70
1350.62 73
1350.70 74
1350.79 72
1350.87 68
1350.96 62
1351.04 55
1351.12 46
1351.21 36
1351.29 27
1351.38 18
1351.46 10
1351.55 4
1351.63 0
1351.71 0
1351.80 0
1351.88 0
1351.97 0
1352.05 0
1352.14 0
1352.22 1
1352.30 2
1352.39 3
1352.47 4
1352.56 3
1352.64 2
1352.72 1
1352.81 0
1352.89 1
1352.98 4
1353.06 8
1353.15 13
1353.23 19
1353.31 24
1353.40 27
1353.48 28
1353.57 27
1353.65 23
1353.74 19
1353.82 14
1353.90 10
1353.99 7
1354.07 7
1354.16 9
1354.24 13
1354.33 17
1354.41 22
1354.49 26
1354.58 29
1354.66 30
1354.75 31
1354.83 30
1354.92 28
1355.00 26
1355.09 23
1355.17 20
1355.25 17
1355.34 14
1355.42 12
1355.51 10
1355.59 9
1355.68 8
1355.76 8
1355.84 7
1355.93 8
1356.01 8
1356.10 10
1356.18 12
1356.27 15
1356.35 17
1356.43 19
1356.52 20
1356.60 21
1356.69 20
1356.77 19
1356.86 17
1356.94 15
1357.03 13
1357.11 11
1357.19 9
1357.28 7
1357.36 6
1357.45 5
1357.53 4
1357.62 3
1357.70 2
1357.79 2
1357.87 1
1357.95 1
1358.04 2
1358.12 4
1358.21 7
1358.29 11
1358.38 16
1358.46 22
1358.55 28
1358.63 36
1358.71 43
1358.80 49
1358.88 54
1358.97 57
1359.05 58
1359.14 57
1359.22 55
1359.31 53
1359.39 52
1359.47 53
1359.56 55
1359.64 60
1359.73 65
1359.81 70
1359.90 75
1359.98 79
1360.07 82
1360.15 85
1360.23 88
1360.32 92
1360.40 95
1360.49 99
1360.57 102
1360.66 103
1360.74 102
1360.83 99
1360.91 93
1360.99 87
1361.08 80
1361.16 76
1361.25 74
1361.33 75
1361.42 79
1361.50 84
1361.59 89
1361.67 93
1361.76 94
1361.84 93
1361.92 90
1362.01 88
1362.09 87
1362.18 89
1362.26 93
1362.35 100
1362.43 107
1362.52 114
1362.60 120
1362.69 123
1362.77 123
1362.85 120
1362.94 116
1363.02 111
1363.11 106
1363.19 100
1363.28 95
1363.36 92
1363.45 90
1363.53 89
1363.62 90
1363.70 92
1363.79 93
1363.87 94
1363.95 93
1364.04 90
1364.12 86
1364.21 81
1364.29 76
1364.38 72
1364.46 69
1364.55 67
1364.63 66
1364.72 65
1364.80 65
1364.89 63
1364.97 60
1365.05 55
1365.14 48
1365.22 40
1365.31 31
1365.39 21
1365.48 13
1365.56 8
1365.65 5
1365.73 7
1365.82 11
1365.90 19
1365.99 27
1366.07 34
1366.16 41
1366.24 45
1366.32 46
1366.41 46
1366.49 45
1366.58 43
1366.66 40
1366.75 37
1366.83 34
1366.92 31
1367.00 28
1367.09 25
1367.17 22
1367.26 19
1367.34 17
1367.43 14
1367.51 11
1367.60 8
1367.68 5
1367.76 2
1367.85 0
1367.93 0
1368.02 0
1368.10 0
1368.19 0
1368.27 0
1368.36 0
1368.44 0
1368.53 0
1368.61 1
1368.70 4
1368.78 7
1368.87 10
1368.95 11
1369.04 11
1369.12 10
1369.21 7
1369.29 3
1369.37 0
1369.46 0
1369.54 0
1369.63 1
1369.71 6
1369.80 13
1369.88 20
1369.97 25
1370.05 29
1370.14 30
1370.22 27
1370.31 23
1370.39 17
1370.48 12
1370.56 7
1370.65 4
1370.73 2
1370.82 1
1370.90 0
1370.99 0
1371.07 0
1371.16 0
1371.24 0
1371.33 0
1371.41 1
1371.50 4
1371.58 8
1371.66 13
1371.75 20
1371.83 26
1371.92 33
1372.00 39
1372.09 44
1372.17 47
1372.26 48
1372.34 46
1372.43 42
1372.51 36
1372.60 30
1372.68 23
1372.77 17
1372.85 12
1372.94 7
1373.02 4
1373.11 2
1373.19 1
1373.28 0
1373.36 0
1373.45 0
1373.53 0
1373.62 1
1373.70 2
1373.79 4
1373.87 7
1373.96 12
1374.04 18
1374.13 24
1374.21 31
1374.30 37
1374.38 43
1374.47 48
1374.55 52
1374.64 55
1374.72 57
1374.81 60
1374.89 63
1374.98 67
1375.06 71
1375.15 75
1375.23 80
1375.32 84
1375.40 88
1375.49 92
1375.57 96
1375.66 101
1375.74 108
1375.83 115
1375.91 123
1376.00 132
1376.08 141
1376.17 150
1376.25 159
1376.34 167
1376.42 176
1376.51 184
1376.59 193
1376.68 201
1376.76 208
1376.85 214
1376.93 218
1377.02 220
1377.10 219
1377.19 216
1377.27 212
1377.36 207
1377.44 202
1377.53 196
1377.61 190
1377.70 184
1377.78 177
1377.87 171
1377.95 165
1378.04 158
1378.12 152
1378.21 146
1378.29 139
1378.38 132
1378.46 124
1378.55 115
1378.63 106
1378.72 99
1378.80 94
1378.89 90
1378.97 89
1379.06 89
1379.14 91
1379.23 93
1379.31 96
1379.40 99
1379.48 103
1379.57 107
1379.65 112
1379.74 116
1379.82 120
1379.91 122
1379.99 122
1380.08 119
1380.16 114
1380.25 108
1380.33 100
1380.42 92
1380.50 83
1380.59 75
1380.67 66
1380.76 59
1380.84 51
1380.93 45
1381.01 39
1381.10 35
1381.18 32
1381.27 31
1381.35 31
1381.44 33
1381.52 36
1381.61 40
1381.70 45
1381.78 49
1381.87 53
1381.95 58
1382.04 63
1382.12 68
1382.21 74
1382.29 79
1382.38 83
1382.46 86
1382.55 86
1382.63 84
1382.72 80
1382.80 75
1382.89 70
1382.97 66
1383.06 64
1383.14 63
1383.23 63
1383.31 62
1383.40 61
1383.48 58
1383.57 54
1383.65 48
1383.74 42
1383.82 37
1383.91 33
1384.00 30
1384.08 29
1384.17 29
1384.25 29
1384.34 28
1384.42 27
1384.51 24
1384.59 20
1384.68 14
1384.76 8
1384.85 2
1384.93 0
1385.02 0
1385.10 0
1385.19 0
1385.27 0
1385.36 0
1385.44 0
1385.53 0
1385.62 1
1385.70 5
1385.79 9
1385.87 14
1385.96 20
1386.04 25
1386.13 30
1386.21 34
1386.30 35
1386.38 35
1386.47 33
1386.55 30
1386.64 27
1386.72 26
1386.81 26
1386.89 29
1386.98 32
1387.07 35
1387.15 39
1387.24 42
1387.32 44
1387.41 44
1387.49 44
1387.58 44
1387.66 44
1387.75 44
1387.83 45
1387.92 45
1388.00 45
1388.09 44
1388.17 41
1388.26 37
1388.35 32
1388.43 28
1388.52 26
1388.60 27
1388.69 32
1388.77 41
1388.86 55
1388.94 70
1389.03 86
1389.11 100
1389.20 111
1389.28 117
1389.37 119
1389.46 116
1389.54 110
1389.63 103
1389.71 95
1389.80 87
1389.88 81
1389.97 75
1390.05 70
1390.14 65
1390.22 59
1390.31 53
1390.39 47
1390.48 43
1390.57 40
1390.65 39
1390.74 39
1390.82 41
1390.91 42
1390.99 43
1391.08 42
1391.16 40
1391.25 37
1391.33 35
1391.42 33
1391.51 33
1391.59 34
1391.68 35
1391.76 37
1391.85 38
1391.93 39
1392.02 38
1392.10 36
1392.19 33
1392.27 31
1392.36 30
1392.45 30
1392.53 32
1392.62 36
1392.70 41
1392.79 47
1392.87 54
1392.96 60
1393.04 67
1393.13 72
1393.22 75
1393.30 78
1393.39 78
1393.47 78
1393.56 78
1393.64 77
1393.73 76
1393.81 74
1393.90 72
1393.99 68
1394.07 64
1394.16 58
1394.24 53
1394.33 48
1394.41 43
1394.50 40
1394.58 37
1394.67 34
1394.75 31
1394.84 28
1394.93 25
1395.01 24
1395.10 25
1395.18 28
1395.27 35
1395.35 43
1395.44 51
1395.53 60
1395.61 67
1395.70 72
1395.78 76
1395.87 78
1395.95 79
1396.04 79
1396.12 78
1396.21 76
1396.30 74
1396.38 72
1396.47 70
1396.55 69
1396.64 69
1396.72 70
1396.81 71
1396.89 73
1396.98 73
1397.07 71
1397.15 68
1397.24 64
1397.32 59
1397.41 56
1397.49 55
1397.58 58
1397.67 64
1397.75 75
1397.84 87
1397.92 99
1398.01 109
1398.09 115
1398.18 118
1398.27 117
1398.35 113
1398.44 108
1398.52 102
1398.61 97
1398.69 92
1398.78 88
1398.86 84
1398.95 82
1399.04 83
1399.12 86
1399.21 93
1399.29 104
1399.38 117
1399.46 130
1399.55 141
1399.64 149
1399.72 154
1399.81 155
1399.89 153
1399.98 150
1400.06 147
1400.15 142
1400.24 137
1400.32 132
1400.41 125
1400.49 118
1400.58 110
1400.66 103
1400.75 96
1400.84 92
1400.92 90
1401.01 91
1401.09 93
1401.18 97
1401.27 101
1401.35 106
1401.44 110
1401.52 114
1401.61 118
1401.69 122
1401.78 125
1401.87 126
1401.95 125
1402.04 121
1402.12 113
1402.21 102
1402.29 89
1402.38 76
1402.47 63
1402.55 52
1402.64 44
1402.72 40
1402.81 38
1402.89 38
1402.98 40
1403.07 43
1403.15 46
1403.24 51
1403.32 55
1403.41 59
1403.50 61
1403.58 62
1403.67 63
1403.75 63
1403.84 64
1403.92 66
1404.01 70
1404.10 75
1404.18 80
1404.27 85
1404.35 89
1404.44 91
1404.53 92
1404.61 92
1404.70 92
1404.78 93
1404.87 96
1404.96 100
1405.04 106
1405.13 112
1405.21 118
1405.30 124
1405.38 129
1405.47 134
1405.56 137
1405.64 139
1405.73 141
1405.81 143
1405.90 145
1405.99 146
1406.07 148
1406.16 148
1406.24 148
1406.33 145
1406.42 140
1406.50 133
1406.59 123
1406.67 112
1406.76 99
1406.84 87
1406.93 76
1407.02 68
1407.10 64
1407.19 63
1407.27 65
1407.36 69
1407.45 74
1407.53 79
1407.62 83
1407.70 87
1407.79 90
1407.88 94
1407.96 97
1408.05 100
1408.13 102
1408.22 102
1408.31 101
1408.39 98
1408.48 95
1408.56 91
1408.65 86
1408.74 82
1408.82 79
1408.91 78
1408.99 78
1409.08 80
1409.17 84
1409.25 89
1409.34 95
1409.42 99
1409.51 101
1409.60 100
1409.68 95
1409.77 88
1409.85 80
1409.94 73
1410.03 70
1410.11 70
1410.20 74
1410.28 80
1410.37 88
1410.46 94
1410.54 99
1410.63 101
1410.71 100
1410.80 97
1410.89 93
1410.97 86
1411.06 78
1411.14 69
1411.23 60
1411.32 51
1411.40 42
1411.49 33
1411.58 26
1411.66 19
1411.75 13
1411.83 7
1411.92 1
1412.01 0
1412.09 0
1412.18 0
1412.26 0
1412.35 0
1412.44 0
1412.52 0
1412.61 1
1412.69 7
1412.78 13
1412.87 17
1412.95 19
1413.04 20
1413.12 20
1413.21 20
1413.30 19
1413.38 18
1413.47 16
1413.56 15
1413.64 13
1413.73 12
1413.81 12
1413.90 13
1413.99 16
1414.07 20
1414.16 24
1414.24 27
1414.33 31
1414.42 34
1414.50 36
1414.59 40
1414.68 44
1414.76 50
1414.85 57
1414.93 65
1415.02 72
1415.11 79
1415.19 84
1415.28 87
1415.36 88
1415.45 87
1415.54 84
1415.62 80
1415.71 75
1415.80 70
1415.88 66
1415.97 63
1416.05 61
1416.14 59
1416.23 57
1416.31 54
1416.40 49
1416.49 43
1416.57 35
1416.66 28
1416.74 23
1416.83 20
1416.92 20
1417.00 21
1417.09 25
1417.18 29
1417.26 33
1417.35 36
1417.43 40
1417.52 43
1417.61 46
1417.69 49
1417.78 53
1417.87 57
1417.95 63
1418.04 68
1418.12 73
1418.21 77
1418.30 79
1418.38 78
1418.47 75
1418.56 70
1418.64 64
1418.73 58
1418.81 51
1418.90 45
1418.99 40
1419.07 35
1419.16 31
1419.25 27
1419.33 24
1419.42 20
1419.50 16
1419.59 12
1419.68 8
1419.76 4
1419.85 1
1419.94 0
1420.02 0
1420.11 3
1420.20 7
1420.28 12
1420.37 17
1420.45 21
1420.54 24
1420.63 25
1420.71 25
1420.80 26
1420.89 26
1420.97 28
1421.06 31
1421.15 35
1421.23 41
1421.32 47
1421.40 54
1421.49 61
1421.58 68
1421.66 73
1421.75 77
1421.84 80
1421.92 82
1422.01 83
1422.10 82
1422.18 80
1422.27 77
1422.35 72
1422.44 67
1422.53 61
1422.61 56
1422.70 53
1422.79 53
1422.87 57
1422.96 62
1423.05 70
1423.13 76
1423.22 81
1423.31 82
1423.39 79
1423.48 74
1423.56 67
1423.65 62
1423.74 58
1423.82 56
1423.91 56
1424.00 56
1424.08 55
1424.17 53
1424.26 48
1424.34 42
1424.43 35
1424.52 30
1424.60 26
1424.69 24
1424.78 24
1424.86 25
1424.95 27
1425.03 30
1425.12 33
1425.21 37
1425.29 41
1425.38 45
1425.47 48
1425.55 51
1425.64 52
1425.73 53
1425.81 53
1425.90 53
1425.99 53
1426.07 53
1426.16 54
1426.25 55
1426.33 56
1426.42 57
1426.51 58
1426.59 58
1426.68 59
1426.76 60
1426.85 61
1426.94 62
1427.02 63
1427.11 63
1427.20 62
1427.28 60
1427.37 57
1427.46 55
1427.54 53
1427.63 53
1427.72 54
1427.80 58
1427.89 64
1427.98 71
1428.06 81
1428.15 92
1428.24 102
1428.32 112
1428.41 119
1428.50 123
1428.58 122
1428.67 116
1428.76 106
1428.84 94
1428.93 81
1429.02 69
1429.10 59
1429.19 52
1429.28 48
1429.36 46
1429.45 45
1429.54 45
1429.62 44
1429.71 44
1429.80 43
1429.88 43
1429.97 44
1430.06 45
1430.14 48
1430.23 52
1430.31 57
1430.40 63
1430.49 71
1430.57 80
1430.66 90
1430.75 100
1430.83 109
1430.92 116
1431.01 121
1431.09 124
1431.18 125
1431.27 125
1431.35 123
1431.44 122
1431.53 119
1431.61 115
1431.70 111
1431.79 105
1431.87 98
1431.96 91
1432.05 84
1432.14 78
1432.22 74
1432.31 70
1432.40 67
1432.48 64
1432.57 59
1432.66 52
1432.74 43
1432.83 31
1432.92 18
1433.00 5
1433.09 0
1433.18 0
1433.26 0
1433.35 0
1433.44 0
1433.52 0
1433.61 0
1433.70 0
1433.78 2
1433.87 13
1433.96 26
1434.04 40
1434.13 54
1434.22 66
1434.30 74
1434.39 78
1434.48 78
1434.56 74
1434.65 70
1434.74 66
1434.82 66
1434.91 69
1435.00 77
1435.08 87
1435.17 99
1435.26 111
1435.34 120
1435.43 127
1435.52 130
1435.61 132
1435.69 131
1435.78 130
1435.87 129
1435.95 127
1436.04 125
1436.13 122
1436.21 119
1436.30 115
1436.39 110
1436.47 106
1436.56 103
1436.65 99
1436.73 95
1436.82 91
1436.91 86
1436.99 80
1437.08 74
1437.17 69
1437.25 65
1437.34 64
1437.43 64
1437.52 66
1437.60 69
1437.69 72
1437.78 74
1437.86 75
1437.95 76
1438.04 77
1438.12 79
1438.21 82
1438.30 85
1438.38 89
1438.47 94
1438.56 98
1438.64 102
1438.73 106
1438.82 109
1438.91 111
1438.99 112
1439.08 111
1439.17 108
1439.25 101
1439.34 93
1439.43 82
1439.51 72
1439.60 62
1439.69 54
1439.77 48
1439.86 45
1439.95 43
1440.04 44
1440.12 46
1440.21 49
1440.30 53
1440.38 55
1440.47 57
1440.56 58
1440.64 58
1440.73 57
1440.82 55
1440.91 52
1440.99 49
1441.08 45
1441.17 41
1441.25 37
1441.34 34
1441.43 31
1441.51 30
1441.60 29
1441.69 29
1441.77 30
1441.86 30
1441.95 30
1442.04 30
1442.12 29
1442.21 28
1442.30 26
1442.38 25
1442.47 23
1442.56 23
1442.64 22
1442.73 22
1442.82 22
1442.91 23
1442.99 25
1443.08 29
1443.17 34
1443.25 40
1443.34 47
1443.43 54
1443.52 59
1443.60 61
1443.69 60
1443.78 56
1443.86 50
1443.95 43
1444.04 36
1444.12 31
1444.21 28
1444.30 29
1444.39 31
1444.47 34
1444.56 36
1444.65 37
1444.73 35
1444.82 31
1444.91 27
1445.00 23
1445.08 22
1445.17 25
1445.26 31
1445.34 40
1445.43 52
1445.52 64
1445.60 76
1445.69 86
1445.78 94
1445.87 99
1445.95 102
1446.04 102
1446.13 100
1446.21 98
1446.30 96
1446.39 95
1446.48 94
1446.56 94
1446.65 95
1446.74 96
1446.82 96
1446.91 95
1447.00 95
1447.09 95
1447.17 96
1447.26 98
1447.35 101
1447.43 104
1447.52 107
1447.61 111
1447.70 114
1447.78 117
1447.87 120
1447.96 122
1448.05 123
1448.13 124
1448.22 125
1448.31 125
1448.39 124
1448.48 123
1448.57 122
1448.66 119
1448.74 115
1448.83 110
1448.92 105
1449.00 100
1449.09 97
1449.18 96
1449.27 96
1449.35 98
1449.44 99
1449.53 99
1449.61 98
1449.70 96
1449.79 94
1449.88 93
1449.96 94
1450.05 97
1450.14 100
1450.23 104
1450.31 107
1450.40 108
1450.49 108
1450.57 107
1450.66 105
1450.75 104
1450.84 105
1450.92 105
1451.01 104
1451.10 100
1451.19 93
1451.27 82
1451.36 70
1451.45 57
1451.53 47
1451.62 40
1451.71 39
1451.80 43
1451.88 51
1451.97 60
1452.06 68
1452.15 73
1452.23 75
1452.32 73
1452.41 68
1452.49 63
1452.58 60
1452.67 59
1452.76 61
1452.84 65
1452.93 72
1453.02 78
1453.11 83
1453.19 85
1453.28 83
1453.37 78
1453.46 71
1453.54 62
1453.63 54
1453.72 47
1453.80 44
1453.89 43
1453.98 45
1454.07 49
1454.15 54
1454.24 58
1454.33 61
1454.42 64
1454.50 65
1454.59 67
1454.68 68
1454.77 70
1454.85 73
1454.94 76
1455.03 80
1455.12 84
1455.20 89
1455.29 95
1455.38 100
1455.46 105
1455.55 109
1455.64 110
1455.73 109
1455.81 105
1455.90 99
1455.99 91
1456.08 83
1456.16 74
1456.25 65
1456.34 57
1456.43 51
1456.51 47
1456.60 45
1456.69 45
1456.78 47
1456.86 51
1456.95 56
1457.04 61
1457.13 66
1457.21 69
1457.30 72
1457.39 75
1457.48 78
1457.56 82
1457.65 87
1457.74 95
1457.83 104
1457.91 113
1458.00 123
1458.09 131
1458.18 137
1458.26 140
1458.35 141
1458.44 139
1458.53 135
1458.61 131
1458.70 126
1458.79 122
1458.88 119
1458.96 117
1459.05 117
1459.14 119
1459.23 123
1459.31 128
1459.40 133
1459.49 139
1459.58 143
1459.66 147
1459.75 149
1459.84 150
1459.93 150
1460.01 149
1460.10 147
1460.19 145
1460.28 142
1460.36 138
1460.45 132
1460.54 125
1460.63 116
1460.71 107
1460.80 98
1460.89 90
1460.98 84
1461.06 80
1461.15 77
1461.24 75
1461.33 74
1461.41 71
1461.50 67
1461.59 61
1461.68 54
1461.76 47
1461.85 41
1461.94 38
1462.03 38
1462.12 42
1462.20 47
1462.29 53
1462.38 58
1462.47 61
1462.55 62
1462.64 62
1462.73 60
1462.82 60
1462.90 61
1462.99 63
1463.08 66
1463.17 68
1463.25 70
1463.34 69
1463.43 67
1463.52 64
1463.60 62
1463.69 61
1463.78 61
1463.87 63
1463.96 65
1464.04 67
1464.13 66
1464.22 62
1464.31 54
1464.39 44
1464.48 31
1464.57 19
1464.66 7
1464.74 0
1464.83 0
1464.92 0
1465.01 0
1465.10 0
1465.18 0
1465.27 0
1465.36 0
1465.45 1
1465.53 6
1465.62 11
1465.71 15
1465.80 20
1465.88 24
1465.97 29
1466.06 35
1466.15 42
1466.24 48
1466.32 55
1466.41 60
1466.50 64
1466.59 64
1466.67 62
1466.76 57
1466.85 50
1466.94 42
1467.02 33
1467.11 25
1467.20 19
1467.29 15
1467.38 14
1467.46 16
1467.55 22
1467.64 31
1467.73 41
1467.81 52
1467.90 61
1467.99 69
1468.08 74
1468.17 76
1468.25 76
1468.34 74
1468.43 70
1468.52 65
1468.60 60
1468.69 54
1468.78 48
1468.87 42
1468.96 37
1469.04 32
1469.13 27
1469.22 22
1469.31 16
1469.40 11
1469.48 5
1469.57 0
1469.66 0
1469.75 0
1469.83 0
1469.92 0
1470.01 0
1470.10 4
1470.19 15
1470.27 25
1470.36 35
1470.45 42
1470.54 46
1470.62 47
1470.71 45
1470.80 41
1470.89 36
1470.98 31
1471.06 27
1471.15 24
1471.24 23
1471.33 23
1471.42 24
1471.50 26
1471.59 28
1471.68 31
1471.77 34
1471.86 38
1471.94 42
1472.03 46
1472.12 49
1472.21 49
1472.29 48
1472.38 43
1472.47 37
1472.56 31
1472.65 26
1472.73 24
1472.82 26
1472.91 32
1473.00 40
1473.09 49
1473.17 57
1473.26 63
1473.35 66
1473.44 67
1473.53 66
1473.61 65
1473.70 64
1473.79 65
1473.88 68
1473.97 73
1474.05 80
1474.14 87
1474.23 94
1474.32 101
1474.41 105
1474.49 107
1474.58 107
1474.67 106
1474.76 103
1474.85 99
1474.93 94
1475.02 89
1475.11 82
1475.20 75
1475.29 67
1475.37 58
1475.46 48
1475.55 38
1475.64 29
1475.73 20
1475.81 12
1475.90 5
1475.99 0
1476.08 0
1476.17 0
1476.25 0
1476.34 0
1476.43 0
1476.52 0
1476.61 0
1476.69 0
1476.78 0
1476.87 4
1476.96 9
1477.05 15
1477.13 21
1477.22 25
1477.31 27
1477.40 27
1477.49 25
1477.57 21
1477.66 17
1477.75 14
1477.84 12
1477.93 11
1478.01 12
1478.10 14
1478.19 17
1478.28 20
1478.37 22
1478.45 24
1478.54 25
1478.63 25
1478.72 25
1478.81 25
1478.90 25
1478.98 26
1479.07 27
1479.16 29
1479.25 30
1479.34 30
1479.42 29
1479.51 28
1479.60 25
1479.69 23
1479.78 22
1479.86 23
1479.95 26
1480.04 31
1480.13 36
1480.22 42
1480.31 46
1480.39 48
1480.48 48
1480.57 46
1480.66 44
1480.75 43
1480.83 42
1480.92 43
1481.01 44
1481.10 45
1481.19 45
1481.27 45
1481.36 44
1481.45 41
1481.54 37
1481.63 33
1481.72 28
1481.80 24
1481.89 20
1481.98 18
1482.07 17
1482.16 18
1482.24 20
1482.33 23
1482.42 27
1482.51 30
1482.60 34
1482.69 37
1482.77 40
1482.86 44
1482.95 48
1483.04 52
1483.13 56
1483.22 60
1483.30 62
1483.39 64
1483.48 65
1483.57 65
1483.66 63
1483.74 61
1483.83 59
1483.92 57
1484.01 56
1484.10 56
1484.19 59
1484.27 62
1484.36 67
1484.45 70
1484.54 73
1484.63 74
1484.72 72
1484.80 69
1484.89 64
1484.98 60
1485.07 57
1485.16 55
1485.25 54
1485.33 54
1485.42 55
1485.51 55
1485.60 55
1485.69 54
1485.78 53
1485.86 53
1485.95 54
1486.04 59
1486.13 66
1486.22 76
1486.31 89
1486.39 104
1486.48 117
1486.57 128
1486.66 136
1486.75 139
1486.84 137
1486.92 132
1487.01 124
1487.10 116
1487.19 108
1487.28 102
1487.37 98
1487.45 96
1487.54 96
1487.63 97
1487.72 99
1487.81 100
1487.90 101
1487.98 101
1488.07 100
1488.16 98
1488.25 94
1488.34 89
1488.43 84
1488.51 79
1488.60 76
1488.69 75
1488.78 77
1488.87 81
1488.96 87
1489.04 94
1489.13 101
1489.22 108
1489.31 113
1489.40 116
1489.49 116
1489.58 112
1489.66 105
1489.75 95
1489.84 84
1489.93 71
1490.02 59
1490.11 48
1490.19 40
1490.28 34
1490.37 30
1490.46 29
1490.55 30
1490.64 33
1490.72 38
1490.81 42
1490.90 46
1490.99 48
1491.08 47
1491.17 42
1491.26 35
1491.34 26
1491.43 18
1491.52 13
1491.61 11
1491.70 13
1491.79 19
1491.87 28
1491.96 38
1492.05 49
1492.14 58
1492.23 65
1492.32 69
1492.41 70
1492.49 69
1492.58 67
1492.67 62
1492.76 57
1492.85 51
1492.94 46
1493.03 41
1493.11 38
1493.20 36
1493.29 35
1493.38 36
1493.47 36
1493.56 36
1493.65 34
1493.73 31
1493.82 26
1493.91 20
1494.00 14
1494.09 9
1494.18 4
1494.27 2
1494.35 0
1494.44 0
1494.53 0
1494.62 0
1494.71 0
1494.80 0
1494.89 0
1494.97 0
1495.06 0
1495.15 1
1495.24 7
1495.33 14
1495.42 21
1495.51 30
1495.59 39
1495.68 50
1495.77 62
1495.86 75
1495.95 88
1496.04 100
1496.13 111
1496.21 118
1496.30 122
1496.39 122
1496.48 120
1496.57 115
1496.66 109
1496.75 102
1496.83 96
1496.92 90
1497.01 84
1497.10 78
1497.19 71
1497.28 64
1497.37 58
1497.46 52
1497.54 48
1497.63 45
1497.72 44
1497.81 42
1497.90 39
1497.99 34
1498.08 28
1498.16 20
1498.25 13
1498.34 7
1498.43 4
1498.52 5
1498.61 8
1498.70 13
1498.79 18
1498.87 21
1498.96 23
1499.05 24
1499.14 24
1499.23 25
1499.32 27
1499.41 30
1499.49 34
1499.58 39
1499.67 45
1499.76 50
1499.85 54
1499.94 58
1500.03 62
1500.12 66
1500.20 68
1500.29 68
1500.38 68
1500.47 66
1500.56 63
1500.65 60
1500.74 57
1500.83 57
1500.91 59
1501.00 63
1501.09 69
1501.18 77
1501.27 86
1501.36 93
1501.45 99
1501.54 103
1501.62 106
1501.71 107
1501.80 106
1501.89 106
1501.98 106
1502.07 105
1502.16 105
1502.25 106
1502.34 106
1502.42 105
1502.51 104
1502.60 103
1502.69 101
1502.78 100
1502.87 99
1502.96 97
1503.05 95
1503.13 94
1503.22 91
1503.31 89
1503.40 86
1503.49 83
1503.58 79
1503.67 75
1503.76 71
1503.85 67
1503.93 64
1504.02 64
1504.11 65
1504.20 69
1504.29 73
1504.38 78
1504.47 82
1504.56 84
1504.64 84
1504.73 82
1504.82 77
1504.91 70
1505.00 63
1505.09 55
1505.18 48
1505.27 41
1505.36 37
1505.44 35
1505.53 35
1505.62 37
1505.71 41
1505.80 46
1505.89 50
1505.98 53
1506.07 54
1506.16 55
1506.24 55
1506.33 57
1506.42 61
1506.51 67
1506.60 74
1506.69 80
1506.78 84
1506.87 84
1506.96 80
1507.05 73
1507.13 62
1507.22 51
1507.31 43
1507.40 37
1507.49 37
1507.58 41
1507.67 48
1507.76 58
1507.85 69
1507.93 79
1508.02 88
1508.11 93
1508.20 96
1508.29 96
1508.38 93
1508.47 89
1508.56 83
1508.65 78
1508.74 72
1508.82 66
1508.91 60
1509.00 54
1509.09 48
1509.18 43
1509.27 40
1509.36 37
1509.45 36
1509.54 36
1509.63 37
1509.71 37
1509.80 37
1509.89 36
1509.98 35
1510.07 35
1510.16 37
1510.25 39
1510.34 43
1510.43 47
1510.52 51
1510.60 54
1510.69 56
1510.78 58
1510.87 60
1510.96 64
1511.05 68
1511.14 73
1511.23 79
1511.32 83
1511.41 86
1511.50 86
1511.58 83
1511.67 77
1511.76 71
1511.85 64
1511.94 57
1512.03 52
1512.12 48
1512.21 46
1512.30 45
1512.39 45
1512.48 43
1512.56 40
1512.65 34
1512.74 27
1512.83 20
1512.92 14
1513.01 13
1513.10 17
1513.19 27
1513.28 42
1513.37 58
1513.46 75
1513.54 89
1513.63 98
1513.72 103
1513.81 104
1513.90 102
1513.99 99
1514.08 97
1514.17 97
1514.26 98
1514.35 100
1514.44 103
1514.53 105
1514.61 106
1514.70 105
1514.79 103
1514.88 99
1514.97 96
1515.06 94
1515.15 94
1515.24 97
1515.33 101
1515.42 105
1515.51 108
1515.60 108
1515.68 106
1515.77 101
1515.86 94
1515.95 88
1516.04 84
1516.13 82
1516.22 82
1516.31 83
1516.40 84
1516.49 83
1516.58 79
1516.67 73
1516.76 65
1516.84 56
1516.93 49
1517.02 43
1517.11 39
1517.20 35
1517.29 32
1517.38 30
1517.47 27
1517.56 25
1517.65 24
1517.74 24
1517.83 25
1517.92 26
1518.00 26
1518.09 26
1518.18 25
1518.27 23
1518.36 20
1518.45 17
1518.54 14
1518.63 10
1518.72 6
1518.81 2
1518.90 0
1518.99 0
1519.08 0
1519.17 0
1519.25 0
1519.34 0
1519.43 0
1519.52 0
1519.61 1
1519.70 4
1519.79 8
1519.88 14
1519.97 21
1520.06 30
1520.15 39
1520.24 49
1520.33 59
1520.42 69
1520.51 79
1520.59 87
1520.68 94
1520.77 100
1520.86 102
1520.95 101
1521.04 97
1521.13 91
1521.22 83
1521.31 74
1521.40 66
1521.49 59
1521.58 54
1521.67 52
1521.76 52
1521.85 54
1521.93 58
1522.02 64
1522.11 71
1522.20 79
1522.29 88
1522.38 95
1522.47 103
1522.56 108
1522.65 112
1522.74 113
1522.83 112
1522.92 109
1523.01 104
1523.10 99
1523.19 93
1523.28 89
1523.37 86
1523.45 84
1523.54 83
1523.63 82
1523.72 82
1523.81 80
1523.90 78
1523.99 75
1524.08 72
1524.17 69
1524.26 68
1524.35 68
1524.44 69
1524.53 71
1524.62 72
1524.71 73
1524.80 72
1524.89 69
1524.98 64
1525.06 60
1525.15 55
1525.24 52
1525.33 51
1525.42 53
1525.51 57
1525.60 63
1525.69 70
1525.78 77
1525.87 84
1525.96 89
1526.05 93
1526.14 93
1526.23 90
1526.32 84
1526.41 75
1526.50 65
1526.59 55
1526.68 46
1526.77 41
1526.85 39
1526.94 42
1527.03 47
1527.12 54
1527.21 62
1527.30 68
1527.39 72
1527.48 73
1527.57 69
1527.66 61
1527.75 50
1527.84 37
1527.93 25
1528.02 15
1528.11 11
1528.20 11
1528.29 17
1528.38 26
1528.47 37
1528.56 48
1528.65 57
1528.74 64
1528.82 69
1528.91 72
1529.00 75
1529.09 78
1529.18 83
1529.27 87
1529.36 91
1529.45 94
1529.54 95
1529.63 94
1529.72 91
1529.81 87
1529.90 83
1529.99 80
1530.08 78
1530.17 77
1530.26 77
1530.35 77
1530.44 76
1530.53 74
1530.62 72
1530.71 68
1530.80 65
1530.89 61
1530.98 57
1531.07 54
1531.15 50
1531.24 48
1531.33 46
1531.42 47
1531.51 49
1531.60 52
1531.69 56
1531.78 60
1531.87 62
1531.96 62
1532.05 60
1532.14 56
1532.23 52
1532.32 48
1532.41 45
1532.50 45
1532.59 45
1532.68 47
1532.77 48
1532.86 50
1532.95 50
1533.04 49
1533.13 48
1533.22 47
1533.31 46
1533.40 47
1533.49 49
1533.58 52
1533.67 56
1533.76 61
1533.85 64
1533.94 66
1534.02 67
1534.11 65
1534.20 60
1534.29 55
1534.38 49
1534.47 46
1534.56 45
1534.65 48
1534.74 53
1534.83 61
1534.92 69
1535.01 76
1535.10 80
1535.19 83
1535.28 83
1535.37 82
1535.46 82
1535.55 82
1535.64 84
1535.73 85
1535.82 85
1535.91 83
1536.00 79
1536.09 72
1536.18 63
1536.27 54
1536.36 45
1536.45 39
1536.54 34
1536.63 33
1536.72 34
1536.81 39
1536.90 45
1536.99 52
1537.08 60
1537.17 67
1537.26 75
1537.35 81
1537.44 88
1537.53 94
1537.62 101
1537.71 107
1537.80 112
1537.89 116
1537.98 119
1538.07 119
1538.16 117
1538.25 115
1538.34 114
1538.43 113
1538.51 116
1538.60 120
1538.69 127
1538.78 137
1538.87 147
1538.96 159
1539.05 171
1539.14 182
1539.23 191
1539.32 198
1539.41 201
1539.50 201
1539.59 197
1539.68 191
1539.77 184
1539.86 178
1539.95 174
1540.04 173
1540.13 175
1540.22 179
1540.31 186
1540.40 192
1540.49 198
1540.58 204
1540.67 210
1540.76 217
1540.85 226
1540.94 238
1541.03 251
1541.12 263
1541.21 275
1541.30 282
1541.39 286
1541.48 286
1541.57 283
1541.66 277
1541.75 271
1541.84 264
1541.93 259
1542.02 257
1542.11 257
1542.20 260
1542.29 266
1542.38 274
1542.47 284
1542.56 295
1542.65 304
1542.74 310
1542.83 313
1542.92 312
1543.01 309
1543.10 305
1543.19 302
1543.28 303
1543.37 309
1543.46 321
1543.55 339
1543.64 359
1543.73 380
1543.82 397
1543.91 408
1544.00 412
1544.09 409
1544.18 400
1544.27 389
1544.36 376
1544.45 364
1544.54 354
1544.63 345
1544.72 335
1544.81 325
1544.90 314
1544.99 302
1545.08 290
1545.17 279
1545.26 270
1545.35 263
1545.44 260
1545.53 259
1545.62 259
1545.71 259
1545.80 260
1545.89 259
1545.98 258
1546.07 256
1546.16 254
1546.25 252
1546.34 251
1546.43 250
1546.52 249
1546.61 249
1546.70 249
1546.79 248
1546.88 245
1546.97 242
1547.06 236
1547.15 229
1547.24 220
1547.33 209
1547.42 197
1547.51 185
1547.60 175
1547.69 166
1547.78 162
1547.88 160
1547.97 161
1548.06 164
1548.15 167
1548.24 169
1548.33 169
1548.42 168
1548.51 166
1548.60 164
1548.69 162
1548.78 161
1548.87 159
1548.96 157
1549.05 153
1549.14 148
1549.23 142
1549.32 134
1549.41 127
1549.50 119
1549.59 112
1549.68 105
1549.77 99
1549.86 92
1549.95 86
1550.04 80
1550.13 75
1550.22 72
1550.31 69
1550.40 66
1550.49 64
1550.58 60
1550.67 55
1550.76 48
1550.85 40
1550.94 32
1551.03 24
1551.12 20
1551.21 18
1551.30 20
1551.39 24
1551.48 29
1551.57 34
1551.66 36
1551.75 36
1551.84 33
1551.93 29
1552.02 25
1552.11 21
1552.20 17
1552.30 14
1552.39 9
1552.48 4
1552.57 0
1552.66 0
1552.75 0
1552.84 0
1552.93 0
1553.02 0
1553.11 0
1553.20 0
1553.29 5
1553.38 13
1553.47 21
1553.56 28
1553.65 34
1553.74 38
1553.83 38
1553.92 36
1554.01 31
1554.10 23
1554.19 14
1554.28 6
1554.37 1
1554.46 0
1554.55 1
1554.64 7
1554.73 13
1554.82 19
1554.91 23
1555.00 24
1555.09 22
1555.18 19
1555.28 16
1555.37 14
1555.46 14
1555.55 18
1555.64 23
1555.73 31
1555.82 39
1555.91 45
1556.00 49
1556.09 50
1556.18 46
1556.27 40
1556.36 32
1556.45 25
1556.54 20
1556.63 18
1556.72 20
1556.81 24
1556.90 30
1556.99 36
1557.08 41
1557.17 41
1557.26 39
1557.35 33
1557.44 24
1557.53 14
1557.63 4
1557.72 0
1557.81 0
1557.90 0
1557.99 0
1558.08 0
1558.17 2
1558.26 10
1558.35 20
1558.44 29
1558.53 40
1558.62 51
1558.71 62
1558.80 74
1558.89 84
1558.98 94
1559.07 102
1559.16 107
1559.25 110
1559.34 110
1559.43 108
1559.52 103
1559.62 97
1559.71 89
1559.80 79
1559.89 69
1559.98 59
1560.07 49
1560.16 40
1560.25 32
1560.34 27
1560.43 24
1560.52 23
1560.61 23
1560.70 24
1560.79 25
1560.88 24
1560.97 23
1561.06 20
1561.15 17
1561.24 14
1561.33 11
1561.43 10
1561.52 10
1561.61 11
1561.70 12
1561.79 15
1561.88 17
1561.97 19
1562.06 22
1562.15 24
1562.24 28
1562.33 34
1562.42 42
1562.51 52
1562.60 64
1562.69 77
1562.78 88
1562.87 96
1562.96 101
1563.06 101
1563.15 99
1563.24 94
1563.33 90
1563.42 87
1563.51 88
1563.60 92
1563.69 99
1563.78 109
1563.87 121
1563.96 135
1564.05 148
1564.14 159
1564.23 167
1564.32 171
1564.41 173
1564.50 171
1564.60 168
1564.69 165
1564.78 163
1564.87 165
1564.96 171
1565.05 181
1565.14 195
1565.23 212
1565.32 231
1565.41 251
1565.50 272
1565.59 294
1565.68 314
1565.77 333
1565.86 349
1565.96 363
1566.05 373
1566.14 382
1566.23 391
1566.32 400
1566.41 411
1566.50 426
1566.59 444
1566.68 464
1566.77 485
1566.86 508
1566.95 530
1567.04 552
1567.13 573
1567.22 592
1567.32 610
1567.41 626
1567.50 640
1567.59 652
1567.68 663
1567.77 672
1567.86 681
1567.95 690
1568.04 698
1568.13 706
1568.22 712
1568.31 718
1568.40 722
1568.49 726
1568.59 731
1568.68 736
1568.77 742
1568.86 747
1568.95 753
1569.04 757
1569.13 759
1569.22 760
1569.31 761
1569.40 762
1569.49 764
1569.58 768
1569.67 771
1569.77 774
1569.86 776
1569.95 775
1570.04 772
1570.13 769
1570.22 765
1570.31 763
1570.40 762
1570.49 762
1570.58 760
1570.67 757
1570.76 750
1570.85 739
1570.95 726
1571.04 712
1571.13 698
1571.22 686
1571.31 676
1571.40 667
1571.49 660
1571.58 653
1571.67 644
1571.76 634
1571.85 623
1571.94 612
1572.04 602
1572.13 593
1572.22 584
1572.31 578
1572.40 571
1572.49 566
1572.58 561
1572.67 556
1572.76 552
1572.85 547
1572.94 542
1573.04 535
1573.13 527
1573.22 517
1573.31 505
1573.40 492
1573.49 479
1573.58 465
1573.67 451
1573.76 436
1573.85 420
1573.94 404
1574.03 387
1574.13 371
1574.22 355
1574.31 342
1574.40 332
1574.49 325
1574.58 320
1574.67 319
1574.76 320
1574.85 322
1574.94 324
1575.03 326
1575.13 327
1575.22 328
1575.31 327
1575.40 325
1575.49 323
1575.58 320
1575.67 317
1575.76 314
1575.85 309
1575.94 302
1576.04 293
1576.13 281
1576.22 265
1576.31 248
1576.40 230
1576.49 212
1576.58 195
1576.67 180
1576.76 167
1576.85 154
1576.94 143
1577.04 132
1577.13 123
1577.22 116
1577.31 111
1577.40 108
1577.49 107
1577.58 106
1577.67 105
1577.76 102
1577.85 97
1577.95 91
1578.04 84
1578.13 80
1578.22 79
1578.31 82
1578.40 89
1578.49 100
1578.58 113
1578.67 126
1578.76 138
1578.86 147
1578.95 153
1579.04 155
1579.13 152
1579.22 145
1579.31 136
1579.40 124
1579.49 111
1579.58 98
1579.68 86
1579.77 76
1579.86 67
1579.95 61
1580.04 56
1580.13 53
1580.22 50
1580.31 49
1580.40 49
1580.50 52
1580.59 57
1580.68 66
1580.77 76
1580.86 87
1580.95 96
1581.04 102
1581.13 103
1581.22 100
1581.31 93
1581.41 83
1581.50 74
1581.59 66
1581.68 62
1581.77 62
1581.86 65
1581.95 70
1582.04 76
1582.14 82
1582.23 85
1582.32 84
1582.41 81
1582.50 75
1582.59 68
1582.68 60
1582.77 54
1582.86 49
1582.96 46
1583.05 45
1583.14 44
1583.23 44
1583.32 44
1583.41 43
1583.50 43
1583.59 43
1583.68 45
1583.78 48
1583.87 52
1583.96 55
1584.05 57
1584.14 56
1584.23 53
1584.32 46
1584.41 36
1584.51 25
1584.60 13
1584.69 2
1584.78 0
1584.87 0
1584.96 0
1585.05 0
1585.14 0
1585.23 0
1585.33 0
1585.42 0
1585.51 3
1585.60 11
1585.69 20
1585.78 29
1585.87 39
1585.96 48
1586.06 56
1586.15 63
1586.24 69
1586.33 74
1586.42 78
1586.51 80
1586.60 83
1586.69 86
1586.79 89
1586.88 93
1586.97 96
1587.06 98
1587.15 98
1587.24 94
1587.33 87
1587.43 78
1587.52 65
1587.61 52
1587.70 39
1587.79 27
1587.88 17
1587.97 10
1588.06 5
1588.16 3
1588.25 2
1588.34 2
1588.43 1
1588.52 1
1588.61 0
1588.70 0
1588.79 0
1588.89 1
1588.98 6
1589.07 14
1589.16 24
1589.25 35
1589.34 46
1589.43 53
1589.53 58
1589.62 59
1589.71 56
1589.80 51
1589.89 45
1589.98 39
1590.07 34
1590.16 31
1590.26 30
1590.35 32
1590.44 34
1590.53 37
1590.62 39
1590.71 39
1590.80 35
1590.90 30
1590.99 22
1591.08 15
1591.17 9
1591.26 5
1591.35 4
1591.44 7
1591.54 13
1591.63 22
1591.72 32
1591.81 44
1591.90 55
1591.99 65
1592.08 73
1592.18 77
1592.27 79
1592.36 78
1592.45 75
1592.54 71
1592.63 68
1592.72 66
1592.82 65
1592.91 64
1593.00 64
1593.09 62
1593.18 58
1593.27 52
1593.36 44
1593.46 37
1593.55 29
1593.64 24
1593.73 20
1593.82 18
1593.91 18
1594.00 19
1594.10 21
1594.19 23
1594.28 24
1594.37 24
1594.46 23
1594.55 21
1594.64 17
1594.74 12
1594.83 7
1594.92 0
1595.01 0
1595.10 0
1595.19 0
1595.29 0
1595.38 0
1595.47 0
1595.56 0
1595.65 0
1595.74 9
1595.83 17
1595.93 25
1596.02 32
1596.11 39
1596.20 44
1596.29 50
1596.38 55
1596.48 61
1596.57 65
1596.66 68
1596.75 70
1596.84 70
1596.93 67
1597.02 62
1597.12 55
1597.21 47
1597.30 38
1597.39 30
1597.48 22
1597.57 15
1597.67 9
1597.76 6
1597.85 3
1597.94 2
1598.03 2
1598.12 3
1598.21 3
1598.31 2
1598.40 0
1598.49 0
1598.58 0
1598.67 0
1598.76 0
1598.86 0
1598.95 1
1599.04 10
1599.13 20
1599.22 30
1599.31 38
1599.41 43
1599.50 44
1599.59 43
1599.68 41
1599.77 42
1599.86 47
1599.96 56
1600.05 69
1600.14 84
1600.23 101
1600.32 116
1600.41 128
1600.51 135
1600.60 138
1600.69 136
1600.78 132
1600.87 125
1600.96 117
1601.06 109
1601.15 100
1601.24 92
1601.33 85
1601.42 79
1601.51 74
1601.61 71
1601.70 71
1601.79 71
1601.88 72
1601.97 74
1602.06 75
1602.16 77
1602.25 78
1602.34 80
1602.43 81
1602.52 82
1602.61 84
1602.71 86
1602.80 88
1602.89 89
1602.98 91
1603.07 91
1603.16 90
1603.26 88
1603.35 83
1603.44 77
1603.53 70
1603.62 64
1603.72 59
1603.81 56
1603.90 55
1603.99 55
1604.08 55
1604.17 56
1604.27 57
1604.36 57
1604.45 58
1604.54 59
1604.63 60
1604.72 61
1604.82 61
1604.91 59
1605.00 55
1605.09 48
1605.18 39
1605.28 29
1605.37 22
1605.46 18
1605.55 18
1605.64 21
1605.73 28
1605.83 38
1605.92 48
1606.01 58
1606.10 66
1606.19 71
1606.29 74
1606.38 73
1606.47 71
1606.56 66
1606.65 62
1606.74 58
1606.84 57
1606.93 56
1607.02 57
1607.11 59
1607.20 61
1607.30 62
1607.39 63
1607.48 63
1607.57 62
1607.66 62
1607.75 61
1607.85 60
1607.94 59
1608.03 58
1608.12 57
1608.21 56
1608.31 56
1608.40 56
1608.49 57
1608.58 59
1608.67 62
1608.77 65
1608.86 68
1608.95 71
1609.04 72
1609.13 72
1609.22 72
1609.32 71
1609.41 70
1609.50 71
1609.59 74
1609.68 77
1609.78 80
1609.87 81
1609.96 80
1610.05 76
1610.14 69
1610.24 60
1610.33 50
1610.42 41
1610.51 32
1610.60 26
1610.70 22
1610.79 19
1610.88 20
1610.97 21
1611.06 24
1611.16 28
1611.25 32
1611.34 34
1611.43 35
1611.52 33
1611.62 28
1611.71 22
1611.80 15
1611.89 8
1611.98 5
1612.08 6
1612.17 11
1612.26 19
1612.35 30
1612.44 41
1612.54 50
1612.63 58
1612.72 62
1612.81 65
1612.90 66
1613.00 68
1613.09 69
1613.18 72
1613.27 76
1613.36 80
1613.46 85
1613.55 88
1613.64 90
1613.73 89
1613.82 87
1613.92 82
1614.01 77
1614.10 72
1614.19 67
1614.28 65
1614.38 65
1614.47 66
1614.56 69
1614.65 72
1614.74 73
1614.84 73
1614.93 71
1615.02 67
1615.11 62
1615.20 56
1615.30 50
1615.39 44
1615.48 39
1615.57 34
1615.67 30
1615.76 28
1615.85 26
1615.94 25
1616.03 25
1616.13 27
1616.22 29
1616.31 32
1616.40 36
1616.49 38
1616.59 40
1616.68 43
1616.77 45
1616.86 48
1616.95 52
1617.05 57
1617.14 61
1617.23 65
1617.32 67
1617.42 66
1617.51 65
1617.60 63
1617.69 62
1617.78 62
1617.88 63
1617.97 65
1618.06 66
1618.15 65
1618.24 61
1618.34 56
1618.43 49
1618.52 44
1618.61 40
1618.71 38
1618.80 39
1618.89 40
1618.98 42
1619.07 43
1619.17 44
1619.26 45
1619.35 47
1619.44 52
1619.54 59
1619.63 69
1619.72 81
1619.81 92
1619.90 101
1620.00 106
1620.09 107
1620.18 104
1620.27 98
1620.37 90
1620.46 81
1620.55 72
1620.64 64
1620.73 57
1620.83 52
1620.92 48
1621.01 46
1621.10 45
1621.20 45
1621.29 47
1621.38 50
1621.47 54
1621.56 58
1621.66 63
1621.75 69
1621.84 74
1621.93 78
1622.03 81
1622.12 84
1622.21 85
1622.30 84
1622.39 82
1622.49 80
1622.58 77
1622.67 75
1622.76 74
1622.86 74
1622.95 75
1623.04 78
1623.13 81
1623.23 86
1623.32 91
1623.41 97
1623.50 104
1623.59 110
1623.69 116
1623.78 119
1623.87 120
1623.96 119
1624.06 115
1624.15 109
1624.24 103
1624.33 98
1624.43 95
1624.52 94
1624.61 95
1624.70 98
1624.80 99
1624.89 100
1624.98 98
1625.07 93
1625.16 86
1625.26 76
1625.35 64
1625.44 53
1625.53 42
1625.63 33
1625.72 27
1625.81 23
1625.90 23
1626.00 24
1626.09 26
1626.18 26
1626.27 25
1626.37 22
1626.46 16
1626.55 9
1626.64 3
1626.74 0
1626.83 0
1626.92 0
1627.01 0
1627.10 0
1627.20 0
1627.29 0
1627.38 0
1627.47 0
1627.57 3
1627.66 7
1627.75 11
1627.84 16
1627.94 20
1628.03 23
1628.12 26
1628.21 28
1628.31 30
1628.40 34
1628.49 37
1628.58 42
1628.68 46
1628.77 50
1628.86 52
1628.95 52
1629.05 50
1629.14 47
1629.23 42
1629.32 36
1629.42 29
1629.51 21
1629.60 12
1629.69 2
1629.79 0
1629.88 0
1629.97 0
1630.06 0
1630.16 0
1630.25 0
1630.34 0
1630.43 3
1630.53 14
1630.62 21
1630.71 25
1630.80 25
1630.90 22
1630.99 17
1631.08 10
1631.17 4
1631.27 0
1631.36 0
1631.45 0
1631.54 0
1631.64 0
1631.73 0
1631.82 0
1631.91 4
1632.01 11
1632.10 18
1632.19 22
1632.28 24
1632.38 24
1632.47 22
1632.56 19
1632.65 18
1632.75 18
1632.84 20
1632.93 24
1633.02 29
1633.12 35
1633.21 41
1633.30 45
1633.40 48
1633.49 49
1633.58 48
1633.67 44
1633.77 39
1633.86 32
1633.95 25
1634.04 18
1634.14 14
1634.23 13
1634.32 15
1634.41 19
1634.51 26
1634.60 32
1634.69 39
1634.78 44
1634.88 49
1634.97 52
1635.06 55
1635.16 57
1635.25 59
1635.34 59
1635.43 59
1635.53 58
1635.62 56
1635.71 54
1635.80 51
1635.90 49
1635.99 46
1636.08 42
1636.17 36
1636.27 29
1636.36 22
1636.45 15
1636.55 10
1636.64 9
1636.73 11
1636.82 16
1636.92 23
1637.01 29
1637.10 33
1637.19 35
1637.29 34
1637.38 31
1637.47 29
1637.56 28
1637.66 27
1637.75 28
1637.84 29
1637.94 29
1638.03 26
1638.12 22
1638.21 18
1638.31 14
1638.40 14
1638.49 18
1638.58 27
1638.68 38
1638.77 51
1638.86 63
1638.96 69
1639.05 70
1639.14 64
1639.23 52
1639.33 37
1639.42 21
1639.51 7
1639.61 0
1639.70 0
1639.79 0
1639.88 0
1639.98 0
1640.07 0
1640.16 3
1640.25 7
1640.35 11
1640.44 14
1640.53 17
1640.63 19
1640.72 21
1640.81 23
1640.90 27
1641.00 33
1641.09 40
1641.18 49
1641.28 58
1641.37 66
1641.46 72
1641.55 75
1641.65 73
1641.74 68
1641.83 60
1641.93 50
1642.02 39
1642.11 28
1642.20 19
1642.30 12
1642.39 6
1642.48 2
1642.58 0
1642.67 0
1642.76 0
1642.85 1
1642.95 6
1643.04 12
1643.13 21
1643.23 30
1643.32 39
1643.41 47
1643.50 53
1643.60 57
1643.69 61
1643.78 64
1643.88 68
1643.97 74
1644.06 80
1644.15 88
1644.25 94
1644.34 98
1644.43 99
1644.53 95
1644.62 87
1644.71 76
1644.80 62
1644.90 49
1644.99 38
1645.08 30
1645.18 26
1645.27 25
1645.36 28
1645.46 33
1645.55 37
1645.64 41
1645.73 43
1645.83 44
1645.92 43
1646.01 42
1646.11 42
1646.20 44
1646.29 47
1646.38 51
1646.48 55
1646.57 59
1646.66 61
1646.76 62
1646.85 63
1646.94 63
1647.04 63
1647.13 63
1647.22 62
1647.31 61
1647.41 57
1647.50 51
1647.59 43
1647.69 34
1647.78 26
1647.87 19
1647.97 15
1648.06 13
1648.15 12
1648.24 12
1648.34 11
1648.43 9
1648.52 5
1648.62 0
1648.71 0
1648.80 0
1648.90 0
1648.99 0
1649.08 0
1649.17 0
1649.27 0
1649.36 3
1649.45 6
1649.55 9
1649.64 11
1649.73 13
1649.83 16
1649.92 20
1650.01 25
1650.11 29
1650.20 33
1650.29 36
1650.38 40
1650.48 43
1650.57 46
1650.66 50
1650.76 54
1650.85 57
1650.94 58
1651.04 56
1651.13 52
1651.22 45
1651.32 38
1651.41 30
1651.50 24
1651.59 20
1651.69 18
1651.78 18
1651.87 18
1651.97 20
1652.06 22
1652.15 24
1652.25 26
1652.34 29
1652.43 30
1652.53 31
1652.62 31
1652.71 29
1652.81 28
1652.90 27
1652.99 27
1653.08 28
1653.18 32
1653.27 36
1653.36 41
1653.46 45
1653.55 48
1653.64 50
1653.74 51
1653.83 51
1653.92 50
1654.02 49
1654.11 47
1654.20 45
1654.30 44
1654.39 44
1654.48 44
1654.58 45
1654.67 47
1654.76 49
1654.86 51
1654.95 54
1655.04 56
1655.14 58
1655.23 59
1655.32 58
1655.41 54
1655.51 48
1655.60 40
1655.69 31
1655.79 22
1655.88 17
1655.97 15
1656.07 18
1656.16 25
1656.25 33
1656.35 41
1656.44 47
1656.53 48
1656.63 46
1656.72 40
1656.81 33
1656.91 24
1657.00 17
1657.09 10
1657.19 5
1657.28 1
1657.37 0
1657.47 0
1657.56 0
1657.65 0
1657.75 0
1657.84 0
1657.93 0
1658.03 0
1658.12 3
1658.21 13
1658.31 24
1658.40 35
1658.49 44
1658.59 51
1658.68 54
1658.77 56
1658.87 55
1658.96 55
1659.05 55
1659.15 59
1659.24 65
1659.33 75
1659.43 87
1659.52 101
1659.61 113
1659.71 124
1659.80 133
1659.89 137
1659.99 139
1660.08 139
1660.17 139
1660.27 140
1660.36 142
1660.45 147
1660.55 155
1660.64 164
1660.73 175
1660.83 186
1660.92 196
1661.01 203
1661.11 208
1661.20 210
1661.29 209
1661.39 205
1661.48 199
1661.57 192
1661.67 186
1661.76 181
1661.85 179
1661.95 178
1662.04 180
1662.13 182
1662.23 183
1662.32 181
1662.41 177
1662.51 170
1662.60 160
1662.69 149
1662.79 138
1662.88 127
1662.97 117
1663.07 109
1663.16 103
1663.25 99
1663.35 98
1663.44 98
1663.53 99
1663.63 100
1663.72 102
1663.82 102
1663.91 102
1664.00 101
1664.10 98
1664.19 95
1664.28 91
1664.38 86
1664.47 82
1664.56 77
1664.66 73
1664.75 69
1664.84 67
1664.94 65
1665.03 66
1665.12 68
1665.22 72
1665.31 77
1665.40 83
1665.50 88
1665.59 92
1665.68 96
1665.78 99
1665.87 102
1665.97 104
1666.06 106
1666.15 108
1666.25 109
1666.34 109
1666.43 108
1666.53 106
1666.62 105
1666.71 103
1666.81 101
1666.90 100
1666.99 97
1667.09 93
1667.18 87
1667.27 79
1667.37 69
1667.46 60
1667.56 51
1667.65 45
1667.74 41
1667.84 40
1667.93 41
1668.02 42
1668.12 45
1668.21 48
1668.30 52
1668.40 56
1668.49 61
1668.58 67
1668.68 73
1668.77 79
1668.87 84
1668.96 86
1669.05 87
1669.15 85
1669.24 80
1669.33 74
1669.43 67
1669.52 62
1669.61 59
1669.71 59
1669.80 61
1669.90 65
1669.99 69
1670.08 71
1670.18 72
1670.27 70
1670.36 67
1670.46 64
1670.55 60
1670.64 58
1670.74 57
1670.83 56
1670.93 57
1671.02 58
1671.11 58
1671.21 58
1671.30 57
1671.39 55
1671.49 52
1671.58 48
1671.67 45
1671.77 43
1671.86 43
1671.96 45
1672.05 49
1672.14 55
1672.24 63
1672.33 70
1672.42 77
1672.52 82
1672.61 84
1672.71 84
1672.80 80
1672.89 75
1672.99 67
1673.08 60
1673.17 53
1673.27 48
1673.36 46
1673.46 46
1673.55 49
1673.64 54
1673.74 62
1673.83 70
1673.92 78
1674.02 86
1674.11 91
1674.20 94
1674.30 95
1674.39 95
1674.49 95
1674.58 94
1674.67 94
1674.77 93
1674.86 91
1674.96 87
1675.05 81
1675.14 72
1675.24 61
1675.33 50
1675.42 38
1675.52 28
1675.61 20
1675.71 14
1675.80 10
1675.89 9
1675.99 11
1676.08 14
1676.17 18
1676.27 22
1676.36 27
1676.46 31
1676.55 34
1676.64 37
1676.74 40
1676.83 43
1676.92 46
1677.02 48
1677.11 50
1677.21 51
1677.30 50
1677.39 48
1677.49 45
1677.58 43
1677.68 41
1677.77 41
1677.86 43
1677.96 45
1678.05 47
1678.14 48
1678.24 48
1678.33 45
1678.43 41
1678.52 35
1678.61 30
1678.71 25
1678.80 23
1678.90 23
1678.99 25
1679.08 28
1679.18 33
1679.27 37
1679.37 42
1679.46 47
1679.55 52
1679.65 59
1679.74 67
1679.83 77
1679.93 87
1680.02 97
1680.12 104
1680.21 108
1680.30 108
1680.40 104
1680.49 97
1680.59 87
1680.68 77
1680.77 67
1680.87 59
1680.96 52
1681.06 47
1681.15 44
1681.24 41
1681.34 39
1681.43 37
1681.53 34
1681.62 33
1681.71 32
1681.81 32
1681.90 34
1682.00 37
1682.09 41
1682.18 45
1682.28 48
1682.37 49
1682.47 47
1682.56 43
1682.65 37
1682.75 30
1682.84 23
1682.93 18
1683.03 16
1683.12 15
1683.22 18
1683.31 23
1683.40 29
1683.50 37
1683.59 44
1683.69 51
1683.78 55
1683.87 57
1683.97 56
1684.06 52
1684.16 46
1684.25 39
1684.35 33
1684.44 29
1684.53 27
1684.63 27
1684.72 29
1684.82 30
1684.91 30
1685.00 29
1685.10 26
1685.19 22
1685.29 18
1685.38 13
1685.47 10
1685.57 8
1685.66 7
1685.76 8
1685.85 11
1685.94 15
1686.04 19
1686.13 24
1686.23 28
1686.32 32
1686.41 34
1686.51 35
1686.60 37
1686.70 38
1686.79 40
1686.88 42
1686.98 43
1687.07 44
1687.17 43
1687.26 40
1687.36 36
1687.45 31
1687.54 25
1687.64 20
1687.73 15
1687.83 10
1687.92 6
1688.01 3
1688.11 0
1688.20 0
1688.30 0
1688.39 0
1688.49 0
1688.58 0
1688.67 0
1688.77 0
1688.86 0
1688.96 0
1689.05 0
1689.14 1
1689.24 5
1689.33 11
1689.43 18
1689.52 27
1689.62 37
1689.71 46
1689.80 56
1689.90 66
1689.99 76
1690.09 86
1690.18 97
1690.27 108
1690.37 118
1690.46 125
1690.56 129
1690.65 130
1690.75 128
1690.84 123
1690.93 118
1691.03 114
1691.12 111
1691.22 107
1691.31 104
1691.40 99
1691.50 94
1691.59 88
1691.69 82
1691.78 77
1691.88 76
1691.97 78
1692.06 83
1692.16 90
1692.25 98
1692.35 106
1692.44 113
1692.54 119
1692.63 123
1692.72 125
1692.82 125
1692.91 125
1693.01 123
1693.10 119
1693.20 115
1693.29 111
1693.38 107
1693.48 103
1693.57 100
1693.67 96
1693.76 93
1693.86 89
1693.95 85
1694.04 80
1694.14 74
1694.23 68
1694.33 62
1694.42 56
1694.52 50
1694.61 46
1694.70 42
1694.80 39
1694.89 37
1694.99 36
1695.08 37
1695.18 40
1695.27 45
1695.36 52
1695.46 60
1695.55 68
1695.65 75
1695.74 80
1695.84 82
1695.93 83
1696.03 83
1696.12 83
1696.21 84
1696.31 86
1696.40 89
1696.50 92
1696.59 94
1696.69 95
1696.78 94
1696.87 93
1696.97 92
1697.06 93
1697.16 95
1697.25 99
1697.35 104
1697.44 110
1697.54 117
1697.63 123
1697.72 127
1697.82 128
1697.91 126
1698.01 119
1698.10 109
1698.20 94
1698.29 77
1698.39 59
1698.48 43
1698.57 29
1698.67 20
1698.76 15
1698.86 15
1698.95 20
1699.05 27
1699.14 35
1699.23 43
1699.33 50
1699.42 55
1699.52 60
1699.61 63
1699.71 65
1699.80 66
1699.90 65
1699.99 63
1700.09 59
1700.18 53
1700.27 48
1700.37 43
1700.46 40
1700.56 38
1700.65 39
1700.75 42
1700.84 46
1700.94 50
1701.03 53
1701.12 56
1701.22 58
1701.31 58
1701.41 57
1701.50 55
1701.60 52
1701.69 49
1701.79 47
1701.88 46
1701.98 47
1702.07 50
1702.16 54
1702.26 59
1702.35 63
1702.45 65
1702.54 65
1702.64 64
1702.73 61
1702.83 57
1702.92 51
1703.01 45
1703.11 39
1703.20 32
1703.30 24
1703.39 15
1703.49 6
1703.58 0
1703.68 0
1703.77 0
1703.87 0
1703.96 0
1704.06 0
1704.15 0
1704.24 0
1704.34 10
1704.43 32
1704.53 56
1704.62 78
1704.72 95
1704.81 107
1704.91 112
1705.00 112
1705.10 109
1705.19 104
1705.28 99
1705.38 93
1705.47 88
1705.57 84
1705.66 78
1705.76 72
1705.85 66
1705.95 60
1706.04 56
1706.14 54
1706.23 55
1706.33 59
1706.42 66
1706.52 74
1706.61 83
1706.70 92
1706.80 100
1706.89 105
1706.99 108
1707.08 109
1707.18 109
1707.27 109
1707.37 111
1707.46 113
1707.56 118
1707.65 122
1707.75 126
1707.84 128
1707.94 126
1708.03 123
1708.12 117
1708.22 111
1708.31 107
1708.41 103
1708.50 101
1708.60 100
1708.69 97
1708.79 92
1708.88 85
1708.98 76
1709.07 65
1709.17 55
1709.26 45
1709.36 36
1709.45 30
1709.55 25
1709.64 23
1709.73 22
1709.83 23
1709.92 26
1710.02 31
1710.11 38
1710.21 46
1710.30 55
1710.40 65
1710.49 75
1710.59 84
1710.68 91
1710.78 96
1710.87 97
1710.97 96
1711.06 92
1711.16 85
1711.25 79
1711.35 73
1711.44 70
1711.54 68
1711.63 69
1711.72 70
1711.82 72
1711.91 73
1712.01 72
1712.10 68
1712.20 64
1712.29 58
1712.39 53
1712.48 50
1712.58 47
1712.67 46
1712.77 46
1712.86 44
1712.96 42
1713.05 38
1713.15 33
1713.24 28
1713.34 24
1713.43 22
1713.53 23
1713.62 26
1713.72 31
1713.81 37
1713.91 44
1714.00 49
1714.10 53
1714.19 55
1714.29 56
1714.38 56
1714.48 56
1714.57 54
1714.66 52
1714.76 50
1714.85 46
1714.95 43
1715.04 40
1715.14 37
1715.23 37
1715.33 38
1715.42 41
1715.52 46
1715.61 52
1715.71 59
1715.80 66
1715.90 72
1715.99 76
1716.09 79
1716.18 80
1716.28 79
1716.37 79
1716.47 78
1716.56 80
1716.66 83
1716.75 87
1716.85 91
1716.94 96
1717.04 99
1717.13 100
1717.23 99
1717.32 97
1717.42 92
1717.51 86
1717.61 79
1717.70 71
1717.80 64
1717.89 57
1717.99 52
1718.08 49
1718.18 49
1718.27 52
1718.37 57
1718.46 64
1718.56 71
1718.65 78
1718.75 84
1718.84 88
1718.94 92
1719.03 95
1719.13 97
1719.22 98
1719.32 98
1719.41 97
1719.51 96
1719.60 96
1719.70 97
1719.79 102
1719.89 110
1719.98 122
1720.08 134
1720.17 147
1720.27 157
1720.36 165
1720.46 168
1720.55 167
1720.65 163
1720.74 156
1720.84 147
1720.93 137
1721.03 126
1721.12 115
1721.22 104
1721.31 95
1721.41 86
1721.50 78
1721.60 71
1721.69 63
1721.79 54
1721.88 45
1721.98 34
1722.07 24
1722.17 15
1722.26 8
1722.36 5
1722.45 6
1722.55 11
1722.64 18
1722.74 27
1722.83 37
1722.93 48
1723.02 57
1723.12 67
1723.21 77
1723.31 87
1723.40 96
1723.50 105
1723.59 113
1723.69 120
1723.78 124
1723.88 126
1723.98 125
1724.07 122
1724.17 115
1724.26 106
1724.36 92
1724.45 75
1724.55 57
1724.64 38
1724.74 21
1724.83 7
1724.93 0
1725.02 0
1725.12 0
1725.21 0
1725.31 0
1725.40 0
1725.50 0
1725.59 0
1725.69 0
1725.78 0
1725.88 4
1725.97 11
1726.07 20
1726.16 28
1726.26 35
1726.35 42
1726.45 47
1726.54 51
1726.64 55
1726.74 57
1726.83 57
1726.93 56
1727.02 52
1727.12 48
1727.21 42
1727.31 38
1727.40 36
1727.50 36
1727.59 40
1727.69 46
1727.78 52
1727.88 59
1727.97 64
1728.07 68
1728.16 69
1728.26 70
1728.35 69
1728.45 70
1728.54 71
1728.64 73
1728.74 76
1728.83 80
1728.93 83
1729.02 87
1729.12 89
1729.21 89
1729.31 88
1729.40 85
1729.50 80
1729.59 73
1729.69 66
1729.78 58
1729.88 51
1729.97 45
1730.07 41
1730.16 38
1730.26 37
1730.35 38
1730.45 41
1730.55 45
1730.64 51
1730.74 57
1730.83 63
1730.93 65
1731.02 65
1731.12 63
1731.21 58
1731.31 52
1731.40 46
1731.50 42
1731.59 39
1731.69 39
1731.78 39
1731.88 40
1731.98 40
1732.07 38
1732.17 33
1732.26 26
1732.36 16
1732.45 5
1732.55 0
1732.64 0
1732.74 0
1732.83 0
1732.93 0
1733.02 0
1733.12 0
1733.22 0
1733.31 8
1733.41 22
1733.50 36
1733.60 49
1733.69 61
1733.79 70
1733.88 78
1733.98 82
1734.07 84
1734.17 84
1734.26 80
1734.36 75
1734.46 67
1734.55 58
1734.65 49
1734.74 39
1734.84 31
1734.93 24
1735.03 17
1735.12 11
1735.22 4
1735.31 0
1735.41 0
1735.51 0
1735.60 0
1735.70 0
1735.79 0
1735.89 2
1735.98 14
1736.08 27
1736.17 39
1736.27 49
1736.36 56
1736.46 61
1736.56 65
1736.65 67
1736.75 68
1736.84 68
1736.94 67
1737.03 65
1737.13 62
1737.22 57
1737.32 51
1737.42 45
1737.51 39
1737.61 34
1737.70 30
1737.80 26
1737.89 23
1737.99 20
1738.08 16
1738.18 12
1738.27 7
1738.37 2
1738.47 0
1738.56 0
1738.66 4
1738.75 10
1738.85 19
1738.94 29
1739.04 37
1739.13 42
1739.23 43
1739.33 41
1739.42 37
1739.52 31
1739.61 25
1739.71 20
1739.80 17
1739.90 16
1739.99 18
1740.09 22
1740.19 29
1740.28 39
1740.38 50
1740.47 61
1740.57 71
1740.66 78
1740.76 81
1740.85 82
1740.95 80
1741.05 78
1741.14 76
1741.24 75
1741.33 77
1741.43 79
1741.52 82
1741.62 86
1741.72 89
1741.81 93
1741.91 96
1742.00 100
1742.10 102
1742.19 101
1742.29 99
1742.38 94
1742.48 87
1742.58 80
1742.67 75
1742.77 73
1742.86 74
1742.96 77
1743.05 80
1743.15 82
1743.25 80
1743.34 73
1743.44 63
1743.53 51
1743.63 39
1743.72 29
1743.82 22
1743.92 19
1744.01 18
1744.11 18
1744.20 18
1744.30 16
1744.39 13
1744.49 9
1744.59 3
1744.68 0
1744.78 0
1744.87 0
1744.97 0
1745.06 0
1745.16 1
1745.26 11
1745.35 22
1745.45 33
1745.54 43
1745.64 49
1745.73 52
1745.83 52
1745.93 48
1746.02 43
1746.12 38
1746.21 34
1746.31 31
1746.40 31
1746.50 32
1746.60 35
1746.69 37
1746.79 41
1746.88 46
1746.98 52
1747.07 60
1747.17 72
1747.27 85
1747.36 98
1747.46 111
1747.55 121
1747.65 126
1747.74 126
1747.84 121
1747.94 112
1748.03 100
1748.13 87
1748.22 74
1748.32 64
1748.42 56
1748.51 52
1748.61 49
1748.70 48
1748.80 48
1748.89 47
1748.99 44
1749.09 40
1749.18 35
1749.28 29
1749.37 24
1749.47 20
1749.57 18
1749.66 19
1749.76 20
1749.85 23
1749.95 26
1750.04 29
1750.14 32
1750.24 34
1750.33 36
1750.43 38
1750.52 41
1750.62 43
1750.72 45
1750.81 46
1750.91 47
1751.00 48
1751.10 49
1751.19 50
1751.29 53
1751.39 56
1751.48 59
1751.58 60
1751.67 59
1751.77 56
1751.87 50
1751.96 42
1752.06 36
1752.15 31
1752.25 29
1752.35 32
1752.44 37
1752.54 46
1752.63 56
1752.73 66
1752.83 75
1752.92 81
1753.02 84
1753.11 86
1753.21 85
1753.30 84
1753.40 83
1753.50 81
1753.59 80
1753.69 78
1753.78 76
1753.88 72
1753.98 68
1754.07 66
1754.17 65
1754.26 68
1754.36 73
1754.46 80
1754.55 89
1754.65 96
1754.74 101
1754.84 103
1754.94 100
1755.03 95
1755.13 87
1755.22 77
1755.32 68
1755.42 59
1755.51 51
1755.61 45
1755.70 40
1755.80 36
1755.90 33
1755.99 31
1756.09 30
1756.18 30
1756.28 32
1756.38 35
1756.47 39
1756.57 44
1756.66 48
1756.76 50
1756.86 51
1756.95 50
1757.05 49
1757.14 48
1757.24 50
1757.34 54
1757.43 61
1757.53 69
1757.62 77
1757.72 83
1757.82 87
1757.91 87
1758.01 84
1758.11 80
1758.20 77
1758.30 74
1758.39 73
1758.49 74
1758.59 77
1758.68 80
1758.78 84
1758.87 87
1758.97 91
1759.07 94
1759.16 96
1759.26 98
1759.35 100
1759.45 101
1759.55 101
1759.64 100
1759.74 97
1759.83 94
1759.93 90
1760.03 85
1760.12 81
1760.22 76
1760.32 70
1760.41 64
1760.51 57
1760.60 48
1760.70 38
1760.80 28
1760.89 20
1760.99 14
1761.08 12
1761.18 15
1761.28 21
1761.37 30
1761.47 39
1761.57 46
1761.66 49
1761.76 49
1761.85 45
1761.95 39
1762.05 32
1762.14 25
1762.24 19
1762.33 13
1762.43 8
1762.53 4
1762.62 0
1762.72 0
1762.82 0
1762.91 0
1763.01 0
1763.10 0
1763.20 0
1763.30 0
1763.39 2
1763.49 7
1763.59 12
1763.68 18
1763.78 27
1763.87 37
1763.97 48
1764.07 61
1764.16 72
1764.26 82
1764.36 90
1764.45 94
1764.55 97
1764.64 98
1764.74 100
1764.84 101
1764.93 102
1765.03 103
1765.13 103
1765.22 102
1765.32 101
1765.41 100
1765.51 101
1765.61 103
1765.70 107
1765.80 111
1765.90 114
1765.99 115
1766.09 114
1766.18 110
1766.28 105
1766.38 101
1766.47 98
1766.57 97
1766.67 99
1766.76 102
1766.86 105
1766.95 106
1767.05 106
1767.15 103
1767.24 100
1767.34 97
1767.44 95
1767.53 96
1767.63 99
1767.73 104
1767.82 110
1767.92 116
1768.01 121
1768.11 124
1768.21 126
1768.30 126
1768.40 125
1768.50 123
1768.59 121
1768.69 118
1768.79 116
1768.88 113
1768.98 109
1769.07 105
1769.17 100
1769.27 94
1769.36 89
1769.46 85
1769.56 81
1769.65 78
1769.75 75
1769.85 72
1769.94 68
1770.04 64
1770.13 58
1770.23 53
1770.33 48
1770.42 46
1770.52 46
1770.62 49
1770.71 55
1770.81 63
1770.91 73
1771.00 82
1771.10 89
1771.20 93
1771.29 94
1771.39 91
1771.48 85
1771.58 77
1771.68 68
1771.77 58
1771.87 47
1771.97 36
1772.06 25
1772.16 15
1772.26 5
1772.35 0
1772.45 0
1772.55 0
1772.64 0
1772.74 0
1772.83 0
1772.93 0
1773.03 0
1773.12 3
1773.22 7
1773.32 10
1773.41 12
1773.51 14
1773.61 15
1773.70 15
1773.80 15
1773.90 15
1773.99 15
1774.09 16
1774.19 20
1774.28 26
1774.38 36
1774.48 47
1774.57 61
1774.67 75
1774.76 87
1774.86 97
1774.96 103
1775.05 105
1775.15 104
1775.25 102
1775.34 98
1775.44 94
1775.54 91
1775.63 89
1775.73 87
1775.83 86
1775.92 85
1776.02 84
1776.12 82
1776.21 80
1776.31 78
1776.41 79
1776.50 80
1776.60 84
1776.70 88
1776.79 93
1776.89 97
1776.99 99
1777.08 100
1777.18 99
1777.28 98
1777.37 98
1777.47 99
1777.57 102
1777.66 106
1777.76 111
1777.85 115
1777.95 120
1778.05 124
1778.14 128
1778.24 133
1778.34 137
1778.43 142
1778.53 146
1778.63 149
1778.72 150
1778.82 149
1778.92 146
1779.01 142
1779.11 139
1779.21 137
1779.30 139
1779.40 145
1779.50 154
1779.59 167
1779.69 180
1779.79 193
1779.88 202
1779.98 206
1780.08 205
1780.17 199
1780.27 189
1780.37 177
1780.46 164
1780.56 150
1780.66 136
1780.75 122
1780.85 109
1780.95 96
1781.04 85
1781.14 76
1781.24 68
1781.33 62
1781.43 57
1781.53 52
1781.62 48
1781.72 45
1781.82 43
1781.91 44
1782.01 48
1782.11 56
1782.21 68
1782.30 81
1782.40 95
1782.50 107
1782.59 115
1782.69 119
1782.79 119
1782.88 115
1782.98 107
1783.08 96
1783.17 84
1783.27 72
1783.37 60
1783.46 50
1783.56 43
1783.66 39
1783.75 40
1783.85 45
1783.95 53
1784.04 65
1784.14 78
1784.24 91
1784.33 104
1784.43 114
1784.53 122
1784.62 127
1784.72 128
1784.82 125
1784.91 120
1785.01 114
1785.11 107
1785.20 102
1785.30 101
1785.40 103
1785.50 108
1785.59 115
1785.69 121
1785.79 126
1785.88 128
1785.98 125
1786.08 119
1786.17 110
1786.27 100
1786.37 89
1786.46 79
1786.56 70
1786.66 62
1786.75 56
1786.85 51
1786.95 48
1787.04 46
1787.14 45
1787.24 44
1787.34 44
1787.43 43
1787.53 43
1787.63 42
1787.72 43
1787.82 47
1787.92 54
1788.01 64
1788.11 76
1788.21 90
1788.30 103
1788.40 114
1788.50 121
1788.59 124
1788.69 123
1788.79 119
1788.89 113
1788.98 106
1789.08 99
1789.18 92
1789.27 85
1789.37 79
1789.47 75
1789.56 73
1789.66 73
1789.76 77
1789.85 84
1789.95 93
1790.05 103
1790.15 113
1790.24 120
1790.34 124
1790.44 124
1790.53 119
1790.63 111
1790.73 101
1790.82 91
1790.92 85
1791.02 84
1791.12 90
1791.21 102
1791.31 119
1791.41 139
1791.50 159
1791.60 175
1791.70 188
1791.79 196
1791.89 200
1791.99 201
1792.08 200
1792.18 197
1792.28 191
1792.38 184
1792.47 173
1792.57 160
1792.67 146
1792.76 132
1792.86 119
1792.96 108
1793.06 101
1793.15 96
1793.25 95
1793.35 96
1793.44 99
1793.54 102
1793.64 106
1793.73 110
1793.83 113
1793.93 115
1794.03 115
1794.12 114
1794.22 111
1794.32 109
1794.41 108
1794.51 108
1794.61 110
1794.70 113
1794.80 116
1794.90 119
1795.00 121
1795.09 123
1795.19 123
1795.29 125
1795.38 128
1795.48 133
1795.58 142
1795.68 153
1795.77 166
1795.87 180
1795.97 193
1796.06 204
1796.16 213
1796.26 217
1796.36 218
1796.45 215
1796.55 210
1796.65 202
1796.74 194
1796.84 185
1796.94 177
1797.04 170
1797.13 164
1797.23 160
1797.33 158
1797.42 158
1797.52 160
1797.62 164
1797.72 169
1797.81 175
1797.91 181
1798.01 187
1798.10 191
1798.20 194
1798.30 194
1798.40 193
1798.49 188
1798.59 181
1798.69 169
1798.78 153
1798.88 134
1798.98 112
1799.08 90
1799.17 70
1799.27 54
1799.37 43
1799.46 39
1799.56 40
1799.66 46
1799.76 54
1799.85 62
1799.95 70
1800.05 76
1800.14 80
1800.24 83
1800.34 83
1800.44 81
1800.53 76
1800.63 68
1800.73 55
1800.83 40
1800.92 22
1801.02 5
1801.12 0
1801.21 0
1801.31 0
1801.41 0
1801.51 0
1801.60 0
1801.70 0
1801.80 0
1801.89 9
1801.99 16
1802.09 23
1802.19 29
1802.28 35
1802.38 43
1802.48 50
1802.58 57
1802.67 63
1802.77 67
1802.87 69
1802.96 68
1803.06 66
1803.16 65
1803.26 66
1803.35 70
1803.45 75
1803.55 81
1803.65 87
1803.74 90
1803.84 89
1803.94 83
1804.04 75
1804.13 63
1804.23 51
1804.33 39
1804.42 27
1804.52 16
1804.62 7
1804.72 0
1804.81 0
1804.91 0
1805.01 0
1805.11 0
1805.20 4
1805.30 16
1805.40 29
1805.50 43
1805.59 57
1805.69 69
1805.79 78
1805.88 83
1805.98 85
1806.08 83
1806.18 80
1806.27 76
1806.37 72
1806.47 71
1806.57 73
1806.66 77
1806.76 83
1806.86 90
1806.96 96
1807.05 100
1807.15 101
1807.25 100
1807.35 98
1807.44 94
1807.54 91
1807.64 89
1807.74 89
1807.83 90
1807.93 92
1808.03 94
1808.13 97
1808.22 101
1808.32 104
1808.42 108
1808.51 111
1808.61 115
1808.71 118
1808.81 120
1808.90 121
1809.00 122
1809.10 122
1809.20 123
1809.29 125
1809.39 129
1809.49 134
1809.59 140
1809.68 144
1809.78 147
1809.88 146
1809.98 143
1810.07 137
1810.17 129
1810.27 121
1810.37 114
1810.46 108
1810.56 104
1810.66 101
1810.76 99
1810.85 98
1810.95 97
1811.05 96
1811.15 93
1811.24 90
1811.34 87
1811.44 84
1811.54 82
1811.63 80
1811.73 80
1811.83 81
1811.93 84
1812.02 89
1812.12 98
1812.22 110
1812.32 124
1812.41 141
1812.51 157
1812.61 172
1812.71 183
1812.80 192
1812.90 196
1813.00 196
1813.10 193
1813.19 187
1813.29 178
1813.39 166
1813.49 152
1813.59 137
1813.68 122
1813.78 107
1813.88 95
1813.98 85
1814.07 76
1814.17 68
1814.27 60
1814.37 51
1814.46 41
1814.56 31
1814.66 22
1814.76 15
1814.85 11
1814.95 9
1815.05 8
1815.15 8
1815.24 7
1815.34 4
1815.44 0
1815.54 0
1815.63 0
1815.73 0
1815.83 0
1815.93 0
1816.03 0
1816.12 1
1816.22 8
1816.32 14
1816.42 18
1816.51 19
1816.61 18
1816.71 16
1816.81 14
1816.90 14
1817.00 16
1817.10 21
1817.20 28
1817.30 36
1817.39 43
1817.49 49
1817.59 54
1817.69 60
1817.78 65
1817.88 71
1817.98 77
1818.08 84
1818.17 89
1818.27 92
1818.37 93
1818.47 92
1818.57 90
1818.66 88
1818.76 87
1818.86 87
1818.96 88
1819.05 89
1819.15 90
1819.25 91
1819.35 90
1819.44 89
1819.54 86
1819.64 83
1819.74 79
1819.84 74
1819.93 70
1820.03 64
1820.13 58
1820.23 51
1820.32 45
1820.42 41
1820.52 38
1820.62 38
1820.72 41
1820.81 45
1820.91 50
1821.01 53
1821.11 53
1821.20 50
1821.30 43
1821.40 34
1821.50 26
1821.60 20
1821.69 18
1821.79 22
1821.89 30
1821.99 40
1822.08 52
1822.18 63
1822.28 72
1822.38 78
1822.48 81
1822.57 83
1822.67 83
1822.77 82
1822.87 79
1822.96 75
1823.06 70
1823.16 64
1823.26 57
1823.36 51
1823.45 49
1823.55 51
1823.65 58
1823.75 70
1823.85 85
1823.94 101
1824.04 115
1824.14 125
1824.24 129
1824.33 127
1824.43 119
1824.53 107
1824.63 93
1824.73 81
1824.82 72
1824.92 68
1825.02 66
1825.12 67
1825.22 69
1825.31 70
1825.41 69
1825.51 67
1825.61 65
1825.71 65
1825.80 69
1825.90 76
1826.00 87
1826.10 100
1826.19 114
1826.29 127
1826.39 137
1826.49 144
1826.59 147
1826.68 146
1826.78 142
1826.88 136
1826.98 129
1827.08 122
1827.17 118
1827.27 116
1827.37 118
1827.47 122
1827.57 127
1827.66 132
1827.76 135
1827.86 134
1827.96 129
1828.06 121
1828.15 109
1828.25 94
1828.35 79
1828.45 63
1828.55 49
1828.64 38
1828.74 29
1828.84 24
1828.94 21
1829.04 20
1829.13 20
1829.23 18
1829.33 15
1829.43 11
1829.53 5
1829.62 0
1829.72 0
1829.82 0
1829.92 0
1830.02 0
1830.11 0
1830.21 0
1830.31 0
1830.41 1
1830.51 10
1830.60 20
1830.70 29
1830.80 38
1830.90 43
1831.00 45
1831.09 42
1831.19 35
1831.29 26
1831.39 16
1831.49 8
1831.58 5
1831.68 6
1831.78 12
1831.88 23
1831.98 36
1832.07 50
1832.17 63
1832.27 73
1832.37 79
1832.47 82
1832.56 83
1832.66 81
1832.76 77
1832.86 73
1832.96 69
1833.06 65
1833.15 61
1833.25 58
1833.35 56
1833.45 55
1833.55 56
1833.64 60
1833.74 66
1833.84 73
1833.94 82
1834.04 92
1834.13 101
1834.23 107
1834.33 111
1834.43 111
1834.53 107
1834.63 100
1834.72 91
1834.82 79
1834.92 68
1835.02 59
1835.12 53
1835.21 50
1835.31 50
1835.41 55
1835.51 63
1835.61 72
1835.70 82
1835.80 91
1835.90 98
1836.00 103
1836.10 106
1836.20 107
1836.29 105
1836.39 102
1836.49 99
1836.59 95
1836.69 90
1836.78 85
1836.88 81
1836.98 76
1837.08 73
1837.18 71
1837.28 71
1837.37 74
1837.47 78
1837.57 82
1837.67 86
1837.77 88
1837.87 87
1837.96 83
1838.06 76
1838.16 69
1838.26 62
1838.36 58
1838.45 56
1838.55 57
1838.65 60
1838.75 66
1838.85 73
1838.95 81
1839.04 90
1839.14 101
1839.24 114
1839.34 128
1839.44 144
1839.54 159
1839.63 172
1839.73 180
1839.83 182
1839.93 177
1840.03 165
1840.13 147
1840.22 126
1840.32 104
1840.42 82
1840.52 62
1840.62 47
1840.71 36
1840.81 29
1840.91 26
1841.01 26
1841.11 27
1841.21 29
1841.30 31
1841.40 33
1841.50 34
1841.60 36
1841.70 37
1841.80 38
1841.89 38
1841.99 36
1842.09 33
1842.19 30
1842.29 27
1842.39 26
1842.48 28
1842.58 33
1842.68 40
1842.78 50
1842.88 61
1842.98 71
1843.07 79
1843.17 87
1843.27 93
1843.37 98
1843.47 102
1843.57 107
1843.67 111
1843.76 114
1843.86 114
1843.96 111
1844.06 106
1844.16 98
1844.26 88
1844.35 79
1844.45 69
1844.55 62
1844.65 57
1844.75 55
1844.85 54
1844.94 55
1845.04 55
1845.14 54
1845.24 52
1845.34 47
1845.44 40
1845.53 32
1845.63 25
1845.73 19
1845.83 16
1845.93 17
1846.03 21
1846.13 28
1846.22 36
1846.32 46
1846.42 53
1846.52 58
1846.62 59
1846.72 56
1846.81 50
1846.91 42
1847.01 36
1847.11 33
1847.21 34
1847.31 39
1847.41 47
1847.50 57
1847.60 66
1847.70 73
1847.80 76
1847.90 74
1848.00 70
1848.10 62
1848.19 53
1848.29 45
1848.39 39
1848.49 37
1848.59 38
1848.69 43
1848.78 50
1848.88 58
1848.98 64
1849.08 69
1849.18 69
1849.28 67
1849.38 62
1849.47 56
1849.57 49
1849.67 44
1849.77 40
1849.87 37
1849.97 36
1850.07 38
1850.16 40
1850.26 45
1850.36 50
1850.46 56
1850.56 61
1850.66 65
1850.76 67
1850.85 67
1850.95 67
1851.05 68
1851.15 71
1851.25 78
1851.35 88
1851.45 101
1851.54 114
1851.64 127
1851.74 137
1851.84 142
1851.94 141
1852.04 135
1852.14 125
1852.23 113
1852.33 100
1852.43 87
1852.53 77
1852.63 69
1852.73 63
1852.83 59
1852.92 56
1853.02 53
1853.12 49
1853.22 45
1853.32 41
1853.42 36
1853.52 31
1853.62 27
1853.71 23
1853.81 21
1853.91 20
1854.01 21
1854.11 25
1854.21 29
1854.31 34
1854.40 39
1854.50 43
1854.60 45
1854.70 46
1854.80 46
1854.90 45
1855.00 46
1855.10 49
1855.19 54
1855.29 63
1855.39 76
1855.49 90
1855.59 105
1855.69 119
1855.79 131
1855.88 140
1855.98 144
1856.08 146
1856.18 144
1856.28 140
1856.38 134
1856.48 128
1856.58 120
1856.67 112
1856.77 103
1856.87 93
1856.97 83
1857.07 73
1857.17 65
1857.27 59
1857.37 55
1857.46 54
1857.56 53
1857.66 54
1857.76 54
1857.86 56
1857.96 57
1858.06 60
1858.16 64
1858.25 69
1858.35 76
1858.45 84
1858.55 92
1858.65 99
1858.75 104
1858.85 106
1858.95 105
1859.05 103
1859.14 98
1859.24 93
1859.34 87
1859.44 82
1859.54 77
1859.64 74
1859.74 71
1859.84 69
1859.93 68
1860.03 67
1860.13 68
1860.23 69
1860.33 71
1860.43 74
1860.53 76
1860.63 77
1860.72 76
1860.82 72
1860.92 66
1861.02 59
1861.12 50
1861.22 43
1861.32 37
1861.42 33
1861.52 33
1861.61 35
1861.71 39
1861.81 45
1861.91 53
1862.01 61
1862.11 68
1862.21 74
1862.31 78
1862.41 78
1862.50 74
1862.60 65
1862.70 53
1862.80 37
1862.90 21
1863.00 6
1863.10 0
1863.20 0
1863.30 0
1863.39 0
1863.49 0
1863.59 0
1863.69 0
1863.79 0
1863.89 0
1863.99 7
1864.09 17
1864.19 27
1864.28 37
1864.38 47
1864.48 57
1864.58 66
1864.68 75
1864.78 85
1864.88 95
1864.98 104
1865.08 112
1865.18 117
1865.27 121
1865.37 121
1865.47 120
1865.57 119
1865.67 118
1865.77 118
1865.87 119
1865.97 120
1866.07 121
1866.16 120
1866.26 117
1866.36 112
1866.46 105
1866.56 96
1866.66 87
1866.76 80
1866.86 75
1866.96 71
1867.06 69
1867.15 69
1867.25 70
1867.35 72
1867.45 75
1867.55 80
1867.65 88
1867.75 98
1867.85 108
1867.95 116
1868.05 121
1868.15 121
1868.24 116
1868.34 107
1868.44 95
1868.54 84
1868.64 74
1868.74 67
1868.84 64
1868.94 63
1869.04 64
1869.14 67
1869.23 69
1869.33 71
1869.43 73
1869.53 73
1869.63 73
1869.73 73
1869.83 72
1869.93 72
1870.03 73
1870.13 74
1870.23 75
1870.32 75
1870.42 72
1870.52 68
1870.62 63
1870.72 57
1870.82 52
1870.92 50
1871.02 48
1871.12 48
1871.22 48
1871.32 48
1871.41 46
1871.51 45
1871.61 44
1871.71 46
1871.81 50
1871.91 57
1872.01 65
1872.11 72
1872.21 77
1872.31 79
1872.41 79
1872.51 75
1872.60 70
1872.70 67
1872.80 64
1872.90 65
1873.00 68
1873.10 73
1873.20 80
1873.30 88
1873.40 95
1873.50 102
1873.60 108
1873.70 113
1873.79 118
1873.89 123
1873.99 129
1874.09 135
1874.19 140
1874.29 144
1874.39 145
1874.49 141
1874.59 133
1874.69 121
1874.79 106
1874.89 89
1874.98 73
1875.08 57
1875.18 44
1875.28 34
1875.38 27
1875.48 23
1875.58 22
1875.68 24
1875.78 29
1875.88 34
1875.98 40
1876.08 45
1876.18 49
1876.27 51
1876.37 52
1876.47 52
1876.57 52
1876.67 52
1876.77 51
1876.87 50
1876.97 47
1877.07 42
1877.17 35
1877.27 28
1877.37 20
1877.47 13
1877.57 9
1877.66 8
1877.76 11
1877.86 17
1877.96 27
1878.06 38
1878.16 49
1878.26 59
1878.36 68
1878.46 74
1878.56 77
1878.66 78
1878.76 78
1878.86 76
1878.96 73
1879.05 70
1879.15 68
1879.25 67
1879.35 67
1879.45 68
1879.55 69
1879.65 69
1879.75 68
1879.85 65
1879.95 60
1880.05 55
1880.15 51
1880.25 47
1880.35 45
1880.45 45
1880.55 47
1880.64 50
1880.74 54
1880.84 57
1880.94 60
1881.04 61
1881.14 61
1881.24 60
1881.34 57
1881.44 55
1881.54 53
1881.64 53
1881.74 55
1881.84 58
1881.94 63
1882.04 67
1882.14 70
1882.23 72
1882.33 72
1882.43 72
1882.53 70
1882.63 67
1882.73 63
1882.83 58
1882.93 50
1883.03 40
1883.13 27
1883.23 14
1883.33 0
1883.43 0
1883.53 0
1883.63 0
1883.73 0
1883.83 0
1883.93 0
1884.02 0
1884.12 2
1884.22 12
1884.32 19
1884.42 25
1884.52 27
1884.62 27
1884.72 27
1884.82 28
1884.92 33
1885.02 41
1885.12 53
1885.22 68
1885.32 84
1885.42 97
1885.52 106
1885.62 111
1885.72 110
1885.82 105
1885.91 97
1886.01 87
1886.11 77
1886.21 67
1886.31 57
1886.41 50
1886.51 45
1886.61 44
1886.71 46
1886.81 52
1886.91 59
1887.01 67
1887.11 75
1887.21 80
1887.31 83
1887.41 85
1887.51 85
1887.61 86
1887.71 88
1887.81 89
1887.91 91
1888.00 92
1888.10 92
1888.20 91
1888.30 89
1888.40 87
1888.50 86
1888.60 85
1888.70 85
1888.80 86
1888.90 87
1889.00 89
1889.10 92
1889.20 94
1889.30 97
1889.40 101
1889.50 104
1889.60 108
1889.70 113
1889.80 116
1889.90 120
1890.00 122
1890.10 123
1890.20 122
1890.30 119
1890.40 114
1890.49 108
1890.59 100
1890.69 92
1890.79 83
1890.89 77
1890.99 72
1891.09 70
1891.19 70
1891.29 73
1891.39 75
1891.49 77
1891.59 78
1891.69 76
1891.79 73
1891.89 70
1891.99 67
1892.09 66
1892.19 66
1892.29 67
1892.39 69
1892.49 71
1892.59 72
1892.69 72
1892.79 70
1892.89 67
1892.99 63
1893.09 59
1893.19 56
1893.29 54
1893.38 55
1893.48 58
1893.58 62
1893.68 66
1893.78 69
1893.88 70
1893.98 69
1894.08 65
1894.18 59
1894.28 53
1894.38 45
1894.48 37
1894.58 30
1894.68 23
1894.78 17
1894.88 14
1894.98 12
1895.08 14
1895.18 17
1895.28 22
1895.38 29
1895.48 38
1895.58 48
1895.68 59
1895.78 72
1895.88 86
1895.98 100
1896.08 113
1896.18 122
1896.28 127
1896.38 127
1896.48 122
1896.58 114
1896.68 103
1896.78 93
1896.88 86
1896.98 82
1897.08 83
1897.18 89
1897.28 98
1897.38 110
1897.47 122
1897.57 134
1897.67 145
1897.77 154
1897.87 162
1897.97 168
1898.07 173
1898.17 178
1898.27 181
1898.37 184
1898.47 185
1898.57 187
1898.67 190
1898.77 193
1898.87 196
1898.97 200
1899.07 203
1899.17 204
1899.27 201
1899.37 195
1899.47 186
1899.57 174
1899.67 162
1899.77 151
1899.87 142
1899.97 136
1900.07 133
1900.17 133
1900.27 133
1900.37 135
1900.47 137
1900.57 139
1900.67 141
1900.77 143
1900.87 144
1900.97 143
1901.07 141
1901.17 137
1901.27 132
1901.37 126
1901.47 120
1901.57 115
1901.67 110
1901.77 105
1901.87 99
1901.97 92
1902.07 84
1902.17 74
1902.27 63
1902.37 52
1902.47 43
1902.57 35
1902.67 28
1902.77 23
1902.87 18
1902.97 14
1903.07 9
1903.17 4
1903.27 0
1903.37 0
1903.47 0
1903.57 0
1903.67 3
1903.77 9
1903.87 16
1903.97 23
1904.07 31
1904.17 37
1904.27 43
1904.37 47
1904.47 50
1904.57 50
1904.67 49
1904.77 45
1904.87 39
1904.97 30
1905.07 20
1905.17 8
1905.27 0
1905.37 0
1905.47 0
1905.57 0
1905.67 0
1905.77 0
1905.87 0
1905.97 0
1906.07 6
1906.17 16
1906.27 25
1906.37 33
1906.47 38
1906.57 42
1906.67 45
1906.77 47
1906.87 48
1906.97 48
1907.07 48
1907.17 49
1907.27 49
1907.37 50
1907.47 52
1907.57 54
1907.67 57
1907.77 60
1907.87 63
1907.97 67
1908.07 72
1908.17 76
1908.27 82
1908.37 89
1908.47 97
1908.57 107
1908.67 117
1908.77 127
1908.87 135
1908.97 140
1909.07 143
1909.17 143
1909.27 142
1909.37 141
1909.47 141
1909.57 143
1909.67 147
1909.77 150
1909.87 153
1909.97 153
1910.07 150
1910.17 143
1910.27 134
1910.37 124
1910.47 114
1910.57 108
1910.67 106
1910.77 110
1910.87 117
1910.97 128
1911.07 140
1911.17 150
1911.27 158
1911.37 164
1911.47 167
1911.57 169
1911.67 172
1911.77 175
1911.87 178
1911.98 181
1912.08 183
1912.18 184
1912.28 185
1912.38 185
1912.48 185
1912.58 185
1912.68 186
1912.78 186
1912.88 185
1912.98 184
1913.08 181
1913.18 178
1913.28 174
1913.38 171
1913.48 168
1913.58 166
1913.68 163
1913.78 159
1913.88 152
1913.98 144
1914.08 135
1914.18 126
1914.28 119
1914.38 115
1914.48 115
1914.58 118
1914.68 124
1914.78 132
1914.88 140
1914.98 148
1915.08 154
1915.18 158
1915.28 161
1915.38 163
1915.48 164
1915.58 165
1915.68 165
1915.78 165
1915.88 165
1915.98 165
1916.09 164
1916.19 162
1916.29 160
1916.39 158
1916.49 157
1916.59 158
1916.69 159
1916.79 161
1916.89 162
1916.99 163
1917.09 161
1917.19 158
1917.29 154
1917.39 151
1917.49 148
1917.59 147
1917.69 147
1917.79 146
1917.89 145
1917.99 142
1918.09 137
1918.19 130
1918.29 122
1918.39 113
1918.49 105
1918.59 98
1918.69 92
1918.79 88
1918.89 86
1919.00 86
1919.10 88
1919.20 92
1919.30 98
1919.40 104
1919.50 110
1919.60 117
1919.70 123
1919.80 128
1919.90 133
1920.00 137
1920.10 141
1920.20 143
1920.30 144
1920.40 143
1920.50 140
1920.60 135
1920.70 129
1920.80 122
1920.90 116
1921.00 111
1921.10 106
1921.20 102
1921.30 96
1921.40 90
1921.51 84
1921.61 76
1921.71 69
1921.81 64
1921.91 61
1922.01 63
1922.11 69
1922.21 81
1922.31 98
1922.41 119
1922.51 143
1922.61 168
1922.71 193
1922.81 213
1922.91 229
1923.01 240
1923.11 244
1923.21 244
1923.31 240
1923.41 233
1923.51 225
1923.62 217
1923.72 210
1923.82 205
1923.92 203
1924.02 203
1924.12 205
1924.22 207
1924.32 208
1924.42 206
1924.52 201
1924.62 192
1924.72 180
1924.82 167
1924.92 154
1925.02 142
1925.12 131
1925.22 123
1925.32 117
1925.42 112
1925.53 108
1925.63 105
1925.73 103
1925.83 104
1925.93 108
1926.03 117
1926.13 131
1926.23 150
1926.33 172
1926.43 195
1926.53 215
1926.63 230
1926.73 238
1926.83 239
1926.93 233
1927.03 224
1927.13 212
1927.23 201
1927.34 192
1927.44 186
1927.54 184
1927.64 184
1927.74 185
1927.84 187
1927.94 189
1928.04 192
1928.14 196
1928.24 201
1928.34 207
1928.44 212
1928.54 218
1928.64 223
1928.74 225
1928.84 225
1928.95 222
1929.05 219
1929.15 215
1929.25 212
1929.35 209
1929.45 208
1929.55 208
1929.65 208
1929.75 207
1929.85 205
1929.95 202
1930.05 200
1930.15 198
1930.25 196
1930.35 196
1930.45 197
1930.56 199
1930.66 201
1930.76 203
1930.86 204
1930.96 203
1931.06 199
1931.16 192
1931.26 182
1931.36 171
1931.46 162
1931.56 156
1931.66 155
1931.76 158
1931.86 163
1931.97 169
1932.07 173
1932.17 171
1932.27 164
1932.37 152
1932.47 137
1932.57 122
1932.67 109
1932.77 99
1932.87 93
1932.97 89
1933.07 86
1933.17 83
1933.27 78
1933.38 72
1933.48 66
1933.58 61
1933.68 59
1933.78 60
1933.88 66
1933.98 75
1934.08 85
1934.18 95
1934.28 103
1934.38 107
1934.48 108
1934.58 106
1934.69 103
1934.79 101
1934.89 101
1934.99 104
1935.09 110
1935.19 118
1935.29 127
1935.39 137
1935.49 146
1935.59 154
1935.69 161
1935.79 166
1935.90 169
1936.00 170
1936.10 169
1936.20 166
1936.30 160
1936.40 153
1936.50 144
1936.60 135
1936.70 126
1936.80 118
1936.90 111
1937.00 107
1937.11 105
1937.21 105
1937.31 106
1937.41 106
1937.51 106
1937.61 105
1937.71 103
1937.81 100
1937.91 98
1938.01 95
1938.11 92
1938.21 89
1938.32 85
1938.42 82
1938.52 78
1938.62 74
1938.72 72
1938.82 71
1938.92 71
1939.02 74
1939.12 78
1939.22 83
1939.32 89
1939.43 97
1939.53 105
1939.63 115
1939.73 125
1939.83 133
1939.93 139
1940.03 142
1940.13 142
1940.23 138
1940.33 132
1940.43 125
1940.54 119
1940.64 113
1940.74 110
1940.84 107
1940.94 106
1941.04 105
1941.14 104
1941.24 103
1941.34 102
1941.44 100
1941.55 98
1941.65 96
1941.75 95
1941.85 95
1941.95 98
1942.05 103
1942.15 111
1942.25 121
1942.35 132
1942.45 143
1942.55 152
1942.66 159
1942.76 163
1942.86 165
1942.96 165
1943.06 164
1943.16 164
1943.26 165
1943.36 167
1943.46 170
1943.56 173
1943.67 176
1943.77 179
1943.87 183
1943.97 188
1944.07 194
1944.17 200
1944.27 204
1944.37 208
1944.47 209
1944.58 209
1944.68 209
1944.78 208
1944.88 209
1944.98 210
1945.08 212
1945.18 214
1945.28 215
1945.38 216
1945.48 215
1945.59 215
1945.69 215
1945.79 215
1945.89 214
1945.99 212
1946.09 208
1946.19 202
1946.29 194
1946.39 186
1946.50 179
1946.60 173
1946.70 169
1946.80 166
1946.90 164
1947.00 162
1947.10 159
1947.20 155
1947.30 152
1947.41 149
1947.51 149
1947.61 153
1947.71 160
1947.81 170
1947.91 182
1948.01 193
1948.11 202
1948.21 207
1948.32 207
1948.42 202
1948.52 194
1948.62 182
1948.72 168
1948.82 154
1948.92 141
1949.02 128
1949.12 117
1949.23 108
1949.33 101
1949.43 96
1949.53 94
1949.63 95
1949.73 97
1949.83 100
1949.93 104
1950.04 108
1950.14 111
1950.24 113
1950.34 113
1950.44 113
1950.54 112
1950.64 109
1950.74 107
1950.84 105
1950.95 102
1951.05 101
1951.15 103
1951.25 108
1951.35 117
1951.45 131
1951.55 148
1951.65 166
1951.76 183
1951.86 195
1951.96 200
1952.06 198
1952.16 188
1952.26 173
1952.36 156
1952.46 140
1952.57 128
1952.67 120
1952.77 117
1952.87 117
1952.97 117
1953.07 117
1953.17 116
1953.27 112
1953.38 108
1953.48 105
1953.58 102
1953.68 100
1953.78 99
1953.88 99
1953.98 97
1954.08 94
1954.19 90
1954.29 85
1954.39 80
1954.49 77
1954.59 77
1954.69 81
1954.79 88
1954.90 97
1955.00 107
1955.10 116
1955.20 123
1955.30 128
1955.40 130
1955.50 131
1955.60 133
1955.71 135
1955.81 138
1955.91 142
1956.01 147
1956.11 149
1956.21 148
1956.31 142
1956.42 134
1956.52 122
1956.62 111
1956.72 99
1956.82 90
1956.92 83
1957.02 79
1957.12 76
1957.23 75
1957.33 74
1957.43 75
1957.53 76
1957.63 79
1957.73 82
1957.83 86
1957.94 89
1958.04 92
1958.14 95
1958.24 96
1958.34 95
1958.44 94
1958.54 91
1958.65 87
1958.75 84
1958.85 81
1958.95 79
1959.05 78
1959.15 79
1959.25 81
1959.36 85
1959.46 90
1959.56 97
1959.66 105
1959.76 116
1959.86 128
1959.96 142
1960.07 156
1960.17 168
1960.27 177
1960.37 184
1960.47 186
1960.57 185
1960.67 180
1960.78 172
1960.88 162
1960.98 150
1961.08 136
1961.18 122
1961.28 109
1961.38 97
1961.49 88
1961.59 82
1961.69 80
1961.79 81
1961.89 84
1961.99 89
1962.10 94
1962.20 100
1962.30 105
1962.40 111
1962.50 116
1962.60 122
1962.70 129
1962.81 135
1962.91 140
1963.01 145
1963.11 148
1963.21 150
1963.31 151
1963.41 151
1963.52 150
1963.62 150
1963.72 148
1963.82 147
1963.92 145
1964.02 143
1964.13 142
1964.23 141
1964.33 142
1964.43 143
1964.53 145
1964.63 145
1964.73 144
1964.84 141
1964.94 135
1965.04 128
1965.14 121
1965.24 114
1965.34 110
1965.45 107
1965.55 108
1965.65 111
1965.75 115
1965.85 120
1965.95 124
1966.06 126
1966.16 127
1966.26 127
1966.36 125
1966.46 124
1966.56 123
1966.67 124
1966.77 127
1966.87 130
1966.97 132
1967.07 133
1967.17 131
1967.27 127
1967.38 119
1967.48 109
1967.58 99
1967.68 89
1967.78 80
1967.88 73
1967.99 67
1968.09 64
1968.19 62
1968.29 61
1968.39 59
1968.49 57
1968.60 54
1968.70 51
1968.80 48
1968.90 46
1969.00 47
1969.10 50
1969.21 56
1969.31 64
1969.41 72
1969.51 80
1969.61 83
1969.71 83
1969.82 77
1969.92 66
1970.02 52
1970.12 35
1970.22 17
1970.33 1
1970.43 0
1970.53 0
1970.63 0
1970.73 0
1970.83 0
1970.94 0
1971.04 0
1971.14 0
1971.24 12
1971.34 30
1971.44 48
1971.55 64
1971.65 77
1971.75 87
1971.85 92
1971.95 93
1972.05 92
1972.16 89
1972.26 87
1972.36 85
1972.46 85
1972.56 87
1972.67 90
1972.77 93
1972.87 96
1972.97 97
1973.07 95
1973.17 92
1973.28 87
1973.38 81
1973.48 77
1973.58 75
1973.68 74
1973.78 76
1973.89 79
1973.99 82
1974.09 85
1974.19 88
1974.29 90
1974.40 94
1974.50 100
1974.60 108
1974.70 119
1974.80 132
1974.90 146
1975.01 160
1975.11 172
1975.21 182
1975.31 190
1975.41 197
1975.52 203
1975.62 209
1975.72 215
1975.82 219
1975.92 219
1976.02 216
1976.13 209
1976.23 196
1976.33 181
1976.43 164
1976.53 148
1976.64 135
1976.74 125
1976.84 120
1976.94 118
1977.04 118
1977.15 120
1977.25 120
1977.35 119
1977.45 116
1977.55 110
1977.66 104
1977.76 99
1977.86 96
1977.96 98
1978.06 103
1978.16 113
1978.27 125
1978.37 137
1978.47 148
1978.57 157
1978.67 163
1978.78 165
1978.88 165
1978.98 164
1979.08 162
1979.18 161
1979.29 161
1979.39 163
1979.49 166
1979.59 171
1979.69 176
1979.80 181
1979.90 185
1980.00 186
1980.10 185
1980.20 182
1980.31 179
1980.41 177
1980.51 176
1980.61 177
1980.71 180
1980.82 184
1980.92 187
1981.02 189
1981.12 189
1981.22 186
1981.33 180
1981.43 173
1981.53 164
1981.63 156
1981.73 149
1981.84 144
1981.94 142
1982.04 144
1982.14 149
1982.24 156
1982.35 164
1982.45 171
1982.55 177
1982.65 179
1982.75 176
1982.86 167
1982.96 154
1983.06 139
1983.16 122
1983.26 107
1983.37 95
1983.47 86
1983.57 81
1983.67 79
1983.77 79
1983.88 80
1983.98 84
1984.08 89
1984.18 96
1984.28 105
1984.39 115
1984.49 125
1984.59 135
1984.69 143
1984.79 152
1984.90 160
1985.00 168
1985.10 178
1985.20 188
1985.30 199
1985.41 208
1985.51 217
1985.61 223
1985.71 228
1985.82 231
1985.92 233
1986.02 233
1986.12 233
1986.22 231
1986.33 228
1986.43 225
1986.53 220
1986.63 215
1986.73 210
1986.84 206
1986.94 202
1987.04 199
1987.14 196
1987.25 193
1987.35 189
1987.45 185
1987.55 181
1987.65 178
1987.76 176
1987.86 175
1987.96 175
1988.06 177
1988.16 179
1988.27 181
1988.37 182
1988.47 180
1988.57 176
1988.68 169
1988.78 160
1988.88 149
1988.98 139
1989.08 129
1989.19 122
1989.29 117
1989.39 114
1989.49 113
1989.60 112
1989.70 111
1989.80 109
1989.90 105
1990.00 102
1990.11 97
1990.21 93
1990.31 90
1990.41 87
1990.52 84
1990.62 82
1990.72 80
1990.82 79
1990.92 79
1991.03 79
1991.13 81
1991.23 82
1991.33 82
1991.44 80
1991.54 77
1991.64 72
1991.74 66
1991.84 60
1991.95 56
1992.05 53
1992.15 51
1992.25 49
1992.36 46
1992.46 44
1992.56 40
1992.66 37
1992.77 35
1992.87 35
1992.97 37
1993.07 39
1993.17 40
1993.28 40
1993.38 38
1993.48 35
1993.58 31
1993.69 28
1993.79 27
1993.89 28
1993.99 30
1994.10 33
1994.20 35
1994.30 36
1994.40 35
1994.50 32
1994.61 28
1994.71 23
1994.81 19
1994.91 17
1995.02 17
1995.12 19
1995.22 23
1995.32 29
1995.43 36
1995.53 43
1995.63 51
1995.73 57
1995.83 61
1995.94 62
1996.04 61
1996.14 57
1996.24 51
1996.35 45
1996.45 38
1996.55 33
1996.65 31
1996.76 30
1996.86 31
1996.96 34
1997.06 36
1997.17 38
1997.27 38
1997.37 35
1997.47 31
1997.58 26
1997.68 19
1997.78 13
1997.88 7
1997.99 2
1998.09 0
1998.19 0
1998.29 0
1998.39 0
1998.50 0
1998.60 0
1998.70 0
1998.80 0
1998.91 0
1999.01 10
1999.11 26
1999.21 45
1999.32 65
1999.42 84
1999.52 99
1999.62 109
1999.73 115
1999.83 116
1999.93 116
2000.03 116
2000.14 119
2000.24 124
2000.34 132
2000.44 141
2000.55 151
2000.65 160
2000.75 167
2000.85 171
2000.96 174
2001.06 174
2001.16 173
2001.26 171
2001.37 166
2001.47 161
2001.57 154
2001.67 145
2001.78 136
2001.88 126
2001.98 117
2002.08 108
2002.19 101
2002.29 95
2002.39 91
2002.49 89
2002.60 88
2002.70 87
2002.80 86
2002.90 83
2003.01 80
2003.11 75
2003.21 71
2003.31 68
2003.42 68
2003.52 71
2003.62 77
2003.73 86
2003.83 96
2003.93 105
2004.03 112
2004.14 117
2004.24 117
2004.34 113
2004.44 106
2004.55 97
2004.65 86
2004.75 77
2004.85 69
2004.96 65
2005.06 63
2005.16 64
2005.26 66
2005.37 67
2005.47 67
2005.57 64
2005.67 58
2005.78 50
2005.88 42
2005.98 34
2006.08 29
2006.19 27
2006.29 29
2006.39 32
2006.50 37
2006.60 43
2006.70 49
2006.80 55
2006.91 61
2007.01 67
2007.11 72
2007.21 75
2007.32 75
2007.42 72
2007.52 67
2007.62 60
2007.73 53
2007.83 45
2007.93 40
2008.04 38
2008.14 40
2008.24 46
2008.34 55
2008.45 66
2008.55 78
2008.65 89
2008.75 97
2008.86 101
2008.96 101
2009.06 98
2009.16 92
2009.27 85
2009.37 79
2009.47 75
2009.58 73
2009.68 74
2009.78 77
2009.88 83
2009.99 89
2010.09 95
2010.19 100
2010.29 102
2010.40 103
2010.50 102
2010.60 100
2010.71 99
2010.81 100
2010.91 102
2011.01 107
2011.12 113
2011.22 119
2011.32 126
2011.43 132
2011.53 136
2011.63 140
2011.73 143
2011.84 145
2011.94 146
2012.04 147
2012.14 149
2012.25 151
2012.35 153
2012.45 155
2012.56 156
2012.66 155
2012.76 152
2012.86 147
2012.97 140
2013.07 131
2013.17 121
2013.28 110
2013.38 99
2013.48 89
2013.58 79
2013.69 69
2013.79 59
2013.89 50
2014.00 41
2014.10 34
2014.20 28
2014.30 26
2014.41 26
2014.51 29
2014.61 33
2014.72 39
2014.82 44
2014.92 48
2015.02 51
2015.13 52
2015.23 53
2015.33 54
2015.44 55
2015.54 56
2015.64 57
2015.74 56
2015.85 55
2015.95 53
2016.05 49
2016.16 45
2016.26 41
2016.36 38
2016.46 36
2016.57 34
2016.67 33
2016.77 33
2016.88 33
2016.98 35
2017.08 39
2017.18 45
2017.29 52
2017.39 60
2017.49 68
2017.60 74
2017.70 78
2017.80 79
2017.90 77
2018.01 73
2018.11 69
2018.21 66
2018.32 65
2018.42 67
2018.52 71
2018.63 77
2018.73 82
2018.83 85
2018.93 86
2019.04 84
2019.14 80
2019.24 76
2019.35 73
2019.45 72
2019.55 74
2019.66 79
2019.76 85
2019.86 93
2019.96 101
2020.07 107
2020.17 112
2020.27 115
2020.38 116
2020.48 116
2020.58 114
2020.68 112
2020.79 110
2020.89 107
2020.99 104
2021.10 101
2021.20 96
2021.30 91
2021.41 86
2021.51 81
2021.61 76
2021.72 73
2021.82 70
2021.92 69
2022.02 68
2022.13 68
2022.23 68
2022.33 68
2022.44 68
2022.54 68
2022.64 67
2022.75 68
2022.85 69
2022.95 70
2023.05 70
2023.16 69
2023.26 66
2023.36 60
2023.47 53
2023.57 45
2023.67 37
2023.78 29
2023.88 24
2023.98 20
2024.09 20
2024.19 22
2024.29 26
2024.39 34
2024.50 42
2024.60 51
2024.70 58
2024.81 62
2024.91 63
2025.01 60
2025.12 56
2025.22 52
2025.32 50
2025.43 50
2025.53 54
2025.63 59
2025.74 65
2025.84 70
2025.94 72
2026.04 72
2026.15 71
2026.25 70
2026.35 69
2026.46 70
2026.56 71
2026.66 73
2026.77 74
2026.87 73
2026.97 70
2027.08 67
2027.18 65
2027.28 65
2027.39 67
2027.49 74
2027.59 83
2027.70 94
2027.80 105
2027.90 113
2028.00 119
2028.11 122
2028.21 121
2028.31 118
2028.42 114
2028.52 110
2028.62 107
2028.73 105
2028.83 105
2028.93 105
2029.04 105
2029.14 104
2029.24 102
2029.35 98
2029.45 93
2029.55 87
2029.66 82
2029.76 77
2029.86 72
2029.97 68
2030.07 62
2030.17 54
2030.28 45
2030.38 32
2030.48 18
2030.59 2
2030.69 0
2030.79 0
2030.90 0
2031.00 0
2031.10 0
2031.21 0
2031.31 0
2031.41 0
2031.51 12
2031.62 25
2031.72 36
2031.82 45
2031.93 51
2032.03 55
2032.13 58
2032.24 60
2032.34 63
2032.44 67
2032.55 74
2032.65 83
2032.75 94
2032.86 105
2032.96 112
2033.06 115
2033.17 112
2033.27 103
2033.37 92
2033.48 81
2033.58 72
2033.68 68
2033.79 70
2033.89 77
2033.99 87
2034.10 96
2034.20 102
2034.30 105
2034.41 105
2034.51 102
2034.61 99
2034.72 97
2034.82 96
2034.92 97
2035.03 98
2035.13 99
2035.23 97
2035.34 92
2035.44 84
2035.54 73
2035.65 61
2035.75 50
2035.85 40
2035.96 34
2036.06 30
2036.17 30
2036.27 33
2036.37 37
2036.48 43
2036.58 48
2036.68 54
2036.79 59
2036.89 62
2036.99 65
2037.10 67
2037.20 68
2037.30 69
2037.41 69
2037.51 71
2037.61 74
2037.72 78
2037.82 84
2037.92 90
2038.03 95
2038.13 98
2038.23 99
2038.34 97
2038.44 95
2038.54 93
2038.65 92
2038.75 92
2038.85 92
2038.96 91
2039.06 89
2039.16 86
2039.27 81
2039.37 76
2039.48 73
2039.58 71
2039.68 71
2039.79 71
2039.89 72
2039.99 73
2040.10 73
2040.20 73
2040.30 74
2040.41 76
2040.51 79
2040.61 84
2040.72 90
2040.82 96
2040.92 101
2041.03 105
2041.13 107
2041.23 107
2041.34 107
2041.44 106
2041.55 105
2041.65 107
2041.75 112
2041.86 119
2041.96 128
2042.06 137
2042.17 144
2042.27 149
2042.37 150
2042.48 149
2042.58 147
2042.68 145
2042.79 145
2042.89 146
2043.00 147
2043.10 148
2043.20 147
2043.31 145
2043.41 142
2043.51 140
2043.62 139
2043.72 140
2043.82 142
2043.93 143
2044.03 143
2044.13 140
2044.24 134
2044.34 125
2044.45 115
2044.55 105
2044.65 97
2044.76 91
2044.86 89
2044.96 91
2045.07 96
2045.17 106
2045.27 119
2045.38 134
2045.48 150
2045.59 166
2045.69 182
2045.79 195
2045.90 205
2046.00 212
2046.10 216
2046.21 217
2046.31 214
2046.41 208
2046.52 199
2046.62 190
2046.73 183
2046.83 178
2046.93 179
2047.04 184
2047.14 193
2047.24 204
2047.35 213
2047.45 218
2047.55 218
2047.66 214
2047.76 206
2047.87 195
2047.97 184
2048.07 173
2048.18 163
2048.28 155
2048.38 147
2048.49 141
2048.59 135
2048.70 130
2048.80 125
2048.90 121
2049.01 116
2049.11 112
2049.21 109
2049.32 106
2049.42 103
2049.53 100
2049.63 95
2049.73 88
2049.84 79
2049.94 70
2050.04 60
2050.15 50
2050.25 43
2050.36 38
2050.46 36
2050.56 37
2050.67 42
2050.77 51
2050.87 63
2050.98 78
2051.08 96
2051.19 114
2051.29 132
2051.39 147
2051.50 159
2051.60 167
2051.70 171
2051.81 171
2051.91 169
2052.02 165
2052.12 161
2052.22 157
2052.33 153
2052.43 150
2052.53 145
2052.64 140
2052.74 132
2052.85 123
2052.95 114
2053.05 107
2053.16 102
2053.26 101
2053.37 104
2053.47 110
2053.57 116
2053.68 122
2053.78 124
2053.88 121
2053.99 114
2054.09 103
2054.20 90
2054.30 78
2054.40 67
2054.51 58
2054.61 52
2054.72 49
2054.82 46
2054.92 44
2055.03 41
2055.13 38
2055.23 33
2055.34 28
2055.44 24
2055.55 21
2055.65 19
2055.75 18
2055.86 17
2055.96 17
2056.07 16
2056.17 15
2056.27 13
2056.38 12
2056.48 12
2056.59 14
2056.69 19
2056.79 26
2056.90 36
2057.00 48
2057.11 61
2057.21 74
2057.31 86
2057.42 98
2057.52 109
2057.62 120
2057.73 131
2057.83 143
2057.94 156
2058.04 168
2058.14 178
2058.25 183
2058.35 182
2058.46 175
2058.56 161
2058.66 144
2058.77 124
2058.87 106
2058.98 91
2059.08 81
2059.18 75
2059.29 72
2059.39 72
2059.50 72
2059.60 71
2059.70 69
2059.81 66
2059.91 63
2060.02 58
2060.12 53
2060.22 49
2060.33 46
2060.43 44
2060.54 45
2060.64 50
2060.74 57
2060.85 66
2060.95 75
2061.06 81
2061.16 84
2061.26 82
2061.37 75
2061.47 65
2061.58 55
2061.68 47
2061.78 43
2061.89 44
2061.99 51
2062.10 63
2062.20 76
2062.30 91
2062.41 104
2062.51 115
2062.62 124
2062.72 132
2062.83 138
2062.93 143
2063.03 147
2063.14 147
2063.24 145
2063.35 137
2063.45 126
2063.55 109
2063.66 90
2063.76 69
2063.87 48
2063.97 29
2064.07 12
2064.18 0
2064.28 0
2064.39 0
2064.49 0
2064.59 0
2064.70 0
2064.80 0
2064.91 0
2065.01 0
2065.12 8
2065.22 18
2065.32 28
2065.43 36
2065.53 41
2065.64 43
2065.74 43
2065.84 42
2065.95 40
2066.05 39
2066.16 38
2066.26 40
2066.37 43
2066.47 46
2066.57 50
2066.68 54
2066.78 57
2066.89 58
2066.99 58
2067.09 58
2067.20 58
2067.30 58
2067.41 60
2067.51 64
2067.62 69
2067.72 75
2067.82 81
2067.93 87
2068.03 92
2068.14 97
2068.24 102
2068.34 107
2068.45 112
2068.55 117
2068.66 122
2068.76 127
2068.87 131
2068.97 134
2069.07 137
2069.18 140
2069.28 143
2069.39 146
2069.49 149
2069.60 152
2069.70 156
2069.80 161
2069.91 167
2070.01 174
2070.12 181
2070.22 189
2070.33 197
2070.43 204
2070.53 211
2070.64 216
2070.74 219
2070.85 221
2070.95 220
2071.06 218
2071.16 214
2071.26 207
2071.37 199
2071.47 188
2071.58 175
2071.68 161
2071.79 146
2071.89 131
2071.99 118
2072.10 108
2072.20 102
2072.31 100
2072.41 102
2072.52 108
2072.62 115
2072.72 122
2072.83 127
2072.93 128
2073.04 127
2073.14 125
2073.25 122
2073.35 120
2073.45 119
2073.56 119
2073.66 120
2073.77 121
2073.87 122
2073.98 121
2074.08 118
2074.18 115
2074.29 111
2074.39 107
2074.50 103
2074.60 100
2074.71 98
2074.81 98
2074.92 99
2075.02 102
2075.12 105
2075.23 108
2075.33 110
2075.44 112
2075.54 114
2075.65 115
2075.75 117
2075.86 119
2075.96 121
2076.06 121
2076.17 119
2076.27 115
2076.38 108
2076.48 100
2076.59 91
2076.69 84
2076.79 79
2076.90 78
2077.00 80
2077.11 86
2077.21 94
2077.32 102
2077.42 107
2077.53 110
2077.63 110
2077.73 107
2077.84 103
2077.94 99
2078.05 95
2078.15 94
2078.26 94
2078.36 96
2078.47 100
2078.57 106
2078.67 115
2078.78 128
2078.88 142
2078.99 158
2079.09 173
2079.20 183
2079.30 188
2079.41 185
2079.51 176
2079.62 160
2079.72 141
2079.82 121
2079.93 102
2080.03 84
2080.14 70
2080.24 59
2080.35 50
2080.45 45
2080.56 44
2080.66 46
2080.76 51
2080.87 57
2080.97 65
2081.08 71
2081.18 75
2081.29 76
2081.39 73
2081.50 68
2081.60 61
2081.71 54
2081.81 48
2081.91 43
2082.02 38
2082.12 34
2082.23 30
2082.33 26
2082.44 23
2082.54 21
2082.65 21
2082.75 23
2082.86 28
2082.96 34
2083.07 40
2083.17 45
2083.27 48
2083.38 49
2083.48 47
2083.59 44
2083.69 41
2083.80 38
2083.90 35
2084.01 34
2084.11 34
2084.22 36
2084.32 38
2084.42 41
2084.53 45
2084.63 50
2084.74 56
2084.84 62
2084.95 68
2085.05 73
2085.16 76
2085.26 76
2085.37 72
2085.47 66
2085.58 58
2085.68 50
2085.79 43
2085.89 38
2085.99 35
2086.10 34
2086.20 35
2086.31 36
2086.41 37
2086.52 38
2086.62 38
2086.73 38
2086.83 39
2086.94 40
2087.04 41
2087.15 43
2087.25 45
2087.36 48
2087.46 50
2087.56 51
2087.67 50
2087.77 48
2087.88 44
2087.98 39
2088.09 34
2088.19 30
2088.30 29
2088.40 29
2088.51 33
2088.61 38
2088.72 45
2088.82 53
2088.93 61
2089.03 68
2089.14 72
2089.24 74
2089.34 73
2089.45 71
2089.55 68
2089.66 66
2089.76 66
2089.87 69
2089.97 76
2090.08 86
2090.18 97
2090.29 108
2090.39 117
2090.50 124
2090.60 127
2090.71 128
2090.81 126
2090.92 122
2091.02 116
2091.13 108
2091.23 100
2091.34 91
2091.44 83
2091.54 77
2091.65 72
2091.75 70
2091.86 69
2091.96 70
2092.07 70
2092.17 70
2092.28 69
2092.38 67
2092.49 65
2092.59 63
2092.70 62
2092.80 62
2092.91 61
2093.01 61
2093.12 61
2093.22 61
2093.33 63
2093.43 65
2093.54 69
2093.64 73
2093.75 77
2093.85 80
2093.96 83
2094.06 85
2094.17 86
2094.27 86
2094.38 86
2094.48 86
2094.59 86
2094.69 84
2094.79 81
2094.90 78
2095.00 75
2095.11 73
2095.21 73
2095.32 75
2095.42 79
2095.53 84
2095.63 91
2095.74 97
2095.84 104
2095.95 110
2096.05 116
2096.16 121
2096.26 127
2096.37 132
2096.47 135
2096.58 137
2096.68 137
2096.79 134
2096.89 128
2097.00 118
2097.10 105
2097.21 92
2097.31 79
2097.42 68
2097.52 63
2097.63 62
2097.73 67
2097.84 74
2097.94 83
2098.05 90
2098.15 94
2098.26 93
2098.36 88
2098.47 79
2098.57 69
2098.68 58
2098.78 46
2098.89 35
2098.99 24
2099.10 14
2099.20 5
2099.31 0
2099.41 0
2099.52 0
2099.62 0
2099.73 0
2099.83 0
2099.94 0
2100.04 0
2100.15 0
2100.25 0
2100.36 6
2100.46 17
2100.57 32
2100.67 47
2100.78 62
2100.88 75
2100.99 82
2101.09 84
2101.20 81
2101.30 74
2101.41 64
2101.51 55
2101.62 48
2101.72 44
2101.83 45
2101.93 51
2102.04 60
2102.14 72
2102.25 84
2102.35 95
2102.46 103
2102.56 108
2102.67 107
2102.77 103
2102.88 94
2102.98 82
2103.09 69
2103.19 56
2103.30 45
2103.40 38
2103.51 34
2103.61 35
2103.72 38
2103.82 44
2103.93 49
2104.03 52
2104.14 53
2104.24 50
2104.35 45
2104.45 39
2104.56 34
2104.67 31
2104.77 30
2104.88 30
2104.98 31
2105.09 31
2105.19 32
2105.30 32
2105.40 34
2105.51 37
2105.61 41
2105.72 48
2105.82 54
2105.93 60
2106.03 65
2106.14 68
2106.24 71
2106.35 75
2106.45 81
2106.56 89
2106.66 100
2106.77 111
2106.87 122
2106.98 131
2107.08 134
2107.19 133
2107.29 127
2107.40 119
2107.50 109
2107.61 101
2107.71 96
2107.82 94
2107.93 96
2108.03 99
2108.14 101
2108.24 101
2108.35 99
2108.45 93
2108.56 85
2108.66 78
2108.77 74
2108.87 75
2108.98 81
2109.08 93
2109.19 108
2109.29 124
2109.40 138
2109.50 149
2109.61 156
2109.71 158
2109.82 157
2109.92 155
2110.03 152
2110.14 150
2110.24 150
2110.35 151
2110.45 154
2110.56 157
2110.66 161
2110.77 164
2110.87 166
2110.98 167
2111.08 167
2111.19 166
2111.29 165
2111.40 162
2111.50 159
2111.61 155
2111.71 151
2111.82 147
2111.93 142
2112.03 138
2112.14 135
2112.24 132
2112.35 128
2112.45 124
2112.56 117
2112.66 108
2112.77 98
2112.87 87
2112.98 76
2113.08 67
2113.19 59
2113.29 52
2113.40 46
2113.50 40
2113.61 33
2113.72 24
2113.82 15
2113.93 6
2114.03 0
2114.14 0
2114.24 0
2114.35 0
2114.45 0
2114.56 0
2114.66 0
2114.77 0
2114.87 0
2114.98 5
2115.09 17
2115.19 32
2115.30 49
2115.40 66
2115.51 82
2115.61 96
2115.72 107
2115.82 115
2115.93 120
2116.03 123
2116.14 125
2116.24 126
2116.35 126
2116.46 125
2116.56 123
2116.67 120
2116.77 116
2116.88 112
2116.98 107
2117.09 104
2117.19 101
2117.30 100
2117.40 100
2117.51 101
2117.62 103
2117.72 105
2117.83 108
2117.93 110
2118.04 112
2118.14 113
2118.25 115
2118.35 117
2118.46 121
2118.56 128
2118.67 137
2118.78 147
2118.88 157
2118.99 164
2119.09 167
2119.20 165
2119.30 159
2119.41 150
2119.51 141
2119.62 133
2119.72 127
2119.83 125
2119.94 124
2120.04 124
2120.15 123
2120.25 119
2120.36 113
2120.46 104
2120.57 95
2120.67 87
2120.78 83
2120.89 85
2120.99 92
2121.10 103
2121.20 117
2121.31 132
2121.41 147
2121.52 159
2121.62 171
2121.73 182
2121.84 192
2121.94 201
2122.05 207
2122.15 210
2122.26 207
2122.36 198
2122.47 184
2122.57 167
2122.68 148
2122.79 131
2122.89 117
2123.00 108
2123.10 102
2123.21 101
2123.31 104
2123.42 108
2123.52 114
2123.63 121
2123.74 126
2123.84 131
2123.95 133
2124.05 133
2124.16 130
2124.26 126
2124.37 119
2124.48 111
2124.58 103
2124.69 96
2124.79 90
2124.90 87
2125.00 87
2125.11 89
2125.21 94
2125.32 101
2125.43 108
2125.53 114
2125.64 118
2125.74 121
2125.85 122
2125.95 122
2126.06 121
2126.17 120
2126.27 119
2126.38 119
2126.48 117
2126.59 115
2126.69 110
2126.80 105
2126.91 97
2127.01 89
2127.12 80
2127.22 72
2127.33 66
2127.43 63
2127.54 63
2127.64 64
2127.75 67
2127.86 71
2127.96 73
2128.07 74
2128.17 73
2128.28 71
2128.38 69
2128.49 66
2128.60 63
2128.70 60
2128.81 58
2128.91 57
2129.02 55
2129.12 55
2129.23 56
2129.34 57
2129.44 61
2129.55 66
2129.65 72
2129.76 80
2129.87 89
2129.97 97
2130.08 103
2130.18 106
2130.29 106
2130.39 103
2130.50 97
2130.61 91
2130.71 86
2130.82 84
2130.92 84
2131.03 87
2131.13 94
2131.24 101
2131.35 109
2131.45 118
2131.56 126
2131.66 134
2131.77 141
2131.87 147
2131.98 152
2132.09 155
2132.19 155
2132.30 152
2132.40 148
2132.51 145
2132.62 142
2132.72 142
2132.83 144
2132.93 146
2133.04 147
2133.14 147
2133.25 144
2133.36 139
2133.46 133
2133.57 129
2133.67 126
2133.78 125
2133.89 127
2133.99 128
2134.10 128
2134.20 125
2134.31 120
2134.41 113
2134.52 106
2134.63 100
2134.73 96
2134.84 96
2134.94 98
2135.05 102
2135.16 109
2135.26 117
2135.37 127
2135.47 138
2135.58 149
2135.69 160
2135.79 171
2135.90 179
2136.00 184
2136.11 185
2136.22 183
2136.32 177
2136.43 169
2136.53 159
2136.64 147
2136.74 134
2136.85 122
2136.96 111
2137.06 101
2137.17 93
2137.27 86
2137.38 80
2137.49 76
2137.59 73
2137.70 70
2137.80 68
2137.91 67
2138.02 67
2138.12 67
2138.23 66
2138.33 65
2138.44 64
2138.55 63
2138.65 63
2138.76 64
2138.86 68
2138.97 75
2139.08 85
2139.18 98
2139.29 112
2139.39 127
2139.50 140
2139.61 150
2139.71 156
2139.82 157
2139.92 153
2140.03 145
2140.14 134
2140.24 122
2140.35 109
2140.45 96
2140.56 84
2140.67 73
2140.77 61
2140.88 50
2140.98 40
2141.09 32
2141.20 28
2141.30 27
2141.41 31
2141.51 38
2141.62 46
2141.73 54
2141.83 59
2141.94 62
2142.04 62
2142.15 62
2142.26 62
2142.36 64
2142.47 69
2142.57 75
2142.68 83
2142.79 90
2142.89 96
2143.00 101
2143.10 104
2143.21 105
2143.32 106
2143.42 106
2143.53 106
2143.64 106
2143.74 106
2143.85 106
2143.95 106
2144.06 107
2144.17 108
2144.27 111
2144.38 114
2144.48 117
2144.59 122
2144.70 126
2144.80 129
2144.91 131
2145.01 132
2145.12 130
2145.23 128
2145.33 125
2145.44 122
2145.55 119
2145.65 118
2145.76 118
2145.86 118
2145.97 119
2146.08 121
2146.18 122
2146.29 125
2146.39 128
2146.50 132
2146.61 137
2146.71 144
2146.82 151
2146.93 159
2147.03 165
2147.14 168
2147.24 169
2147.35 166
2147.46 160
2147.56 152
2147.67 142
2147.78 133
2147.88 124
2147.99 118
2148.09 115
2148.20 115
2148.31 118
2148.41 121
2148.52 126
2148.62 130
2148.73 134
2148.84 138
2148.94 143
2149.05 147
2149.16 152
2149.26 157
2149.37 160
2149.47 162
2149.58 161
2149.69 159
2149.79 154
2149.90 149
2150.01 145
2150.11 142
2150.22 140
2150.32 140
2150.43 139
2150.54 138
2150.64 135
2150.75 131
2150.86 125
2150.96 118
2151.07 111
2151.17 106
2151.28 104
2151.39 105
2151.49 109
2151.60 114
2151.71 119
2151.81 122
2151.92 123
2152.03 120
2152.13 114
2152.24 107
2152.34 101
2152.45 97
2152.56 96
2152.66 99
2152.77 106
2152.88 115
2152.98 124
2153.09 133
2153.19 141
2153.30 148
2153.41 153
2153.51 157
2153.62 161
2153.73 164
2153.83 167
2153.94 171
2154.05 176
2154.15 182
2154.26 188
2154.36 193
2154.47 197
2154.58 199
2154.68 198
2154.79 193
2154.90 186
2155.00 177
2155.11 168
2155.22 159
2155.32 150
2155.43 143
2155.53 136
2155.64 130
2155.75 125
2155.85 120
2155.96 115
2156.07 110
2156.17 105
2156.28 100
2156.39 94
2156.49 89
2156.60 85
2156.70 82
2156.81 81
2156.92 80
2157.02 81
2157.13 81
2157.24 80
2157.34 78
2157.45 73
2157.56 68
2157.66 62
2157.77 56
2157.88 52
2157.98 50
2158.09 49
2158.20 51
2158.30 54
2158.41 58
2158.51 64
2158.62 71
2158.73 80
2158.83 90
2158.94 100
2159.05 111
2159.15 119
2159.26 125
2159.37 128
2159.47 127
2159.58 122
2159.69 114
2159.79 104
2159.90 94
2160.01 84
2160.11 76
2160.22 70
2160.32 68
2160.43 69
2160.54 72
2160.64 78
2160.75 84
2160.86 89
2160.96 93
2161.07 95
2161.18 95
2161.28 93
2161.39 91
2161.50 89
2161.60 90
2161.71 92
2161.82 97
2161.92 102
2162.03 107
2162.14 111
2162.24 113
2162.35 112
2162.46 110
2162.56 106
2162.67 101
2162.78 94
2162.88 88
2162.99 81
2163.09 74
2163.20 68
2163.31 63
2163.41 59
2163.52 56
2163.63 54
2163.73 54
2163.84 55
2163.95 59
2164.05 64
2164.16 71
2164.27 79
2164.37 88
2164.48 96
2164.59 103
2164.69 106
2164.80 107
2164.91 105
2165.01 100
2165.12 93
2165.23 84
2165.33 75
2165.44 66
2165.55 58
2165.65 49
2165.76 41
2165.87 32
2165.97 24
2166.08 15
2166.19 7
2166.29 0
2166.40 0
2166.51 0
2166.61 0
2166.72 0
2166.83 0
2166.93 0
2167.04 0
2167.15 0
2167.25 3
2167.36 7
2167.47 11
2167.57 14
2167.68 15
2167.79 15
2167.89 12
2168.00 9
2168.11 7
2168.21 6
2168.32 7
2168.43 12
2168.53 21
2168.64 33
2168.75 46
2168.85 61
2168.96 77
2169.07 91
2169.17 104
2169.28 115
2169.39 123
2169.49 128
2169.60 129
2169.71 127
2169.81 122
2169.92 113
2170.03 103
2170.13 93
2170.24 84
2170.35 76
2170.45 71
2170.56 68
2170.67 66
2170.78 64
2170.88 61
2170.99 58
2171.10 55
2171.20 51
2171.31 46
2171.42 42
2171.52 37
2171.63 33
2171.74 29
2171.84 28
2171.95 29
2172.06 33
2172.16 40
2172.27 48
2172.38 57
2172.48 65
2172.59 70
2172.70 73
2172.80 73
2172.91 72
2173.02 72
2173.12 72
2173.23 75
2173.34 79
2173.45 85
2173.55 91
2173.66 97
2173.77 101
2173.87 104
2173.98 104
2174.09 103
2174.19 101
2174.30 98
2174.41 95
2174.51 91
2174.62 88
2174.73 84
2174.83 79
2174.94 73
2175.05 67
2175.15 62
2175.26 58
2175.37 55
2175.48 53
2175.58 52
2175.69 50
2175.80 48
2175.90 46
2176.01 45
2176.12 46
2176.22 49
2176.33 54
2176.44 60
2176.54 66
2176.65 72
2176.76 77
2176.86 80
2176.97 83
2177.08 86
2177.19 90
2177.29 95
2177.40 100
2177.51 105
2177.61 109
2177.72 112
2177.83 112
2177.93 111
2178.04 109
2178.15 108
2178.26 107
2178.36 108
2178.47 111
2178.58 113
2178.68 114
2178.79 112
2178.90 107
2179.00 97
2179.11 84
2179.22 69
2179.32 55
2179.43 42
2179.54 32
2179.65 24
2179.75 19
2179.86 14
2179.97 9
2180.07 4
2180.18 0
2180.29 0
2180.39 0
2180.50 0
2180.61 0
2180.72 0
2180.82 2
2180.93 3
2181.04 4
2181.14 3
2181.25 2
2181.36 1
2181.46 1
2181.57 0
2181.68 0
2181.79 0
2181.89 0
2182.00 0
2182.11 0
2182.21 0
2182.32 0
2182.43 0
2182.54 4
2182.64 12
2182.75 21
2182.86 33
2182.96 47
2183.07 62
2183.18 78
2183.28 92
2183.39 105
2183.50 116
2183.61 124
2183.71 129
2183.82 131
2183.93 131
2184.03 130
2184.14 129
2184.25 128
2184.36 129
2184.46 129
2184.57 130
2184.68 130
2184.78 129
2184.89 127
2185.00 125
2185.11 123
2185.21 124
2185.32 127
2185.43 132
2185.53 141
2185.64 152
2185.75 163
2185.86 173
2185.96 180
2186.07 184
2186.18 182
2186.28 177
2186.39 168
2186.50 157
2186.61 146
2186.71 137
2186.82 130
2186.93 127
2187.03 128
2187.14 133
2187.25 141
2187.36 153
2187.46 168
2187.57 184
2187.68 199
2187.78 213
2187.89 223
2188.00 230
2188.11 234
2188.21 236
2188.32 236
2188.43 235
2188.53 234
2188.64 232
2188.75 230
2188.86 228
2188.96 226
2189.07 225
2189.18 225
2189.28 226
2189.39 228
2189.50 231
2189.61 234
2189.71 239
2189.82 244
2189.93 249
2190.04 255
2190.14 260
2190.25 266
2190.36 270
2190.46 273
2190.57 275
2190.68 276
2190.79 277
2190.89 276
2191.00 274
2191.11 271
2191.22 266
2191.32 260
2191.43 252
2191.54 243
2191.64 234
2191.75 226
2191.86 217
2191.97 210
2192.07 205
2192.18 202
2192.29 201
2192.40 201
2192.50 202
2192.61 205
2192.72 209
2192.82 213
2192.93 216
2193.04 218
2193.15 218
2193.25 217
2193.36 213
2193.47 207
2193.58 199
2193.68 190
2193.79 183
2193.90 178
2194.01 177
2194.11 179
2194.22 184
2194.33 191
2194.43 198
2194.54 204
2194.65 210
2194.76 215
2194.86 221
2194.97 227
2195.08 233
2195.19 238
2195.29 240
2195.40 238
2195.51 232
2195.62 223
2195.72 212
2195.83 199
2195.94 187
2196.04 174
2196.15 163
2196.26 152
2196.37 142
2196.47 134
2196.58 127
2196.69 123
2196.80 120
2196.90 118
2197.01 117
2197.12 113
2197.23 106
2197.33 95
2197.44 80
2197.55 63
2197.66 45
2197.76 30
2197.87 18
2197.98 11
2198.09 8
2198.19 8
2198.30 11
2198.41 13
2198.52 15
2198.62 16
2198.73 16
2198.84 17
2198.95 18
2199.05 20
2199.16 24
2199.27 30
2199.38 37
2199.48 47
2199.59 58
2199.70 69
2199.81 81
2199.91 91
2200.02 98
2200.13 103
2200.24 106
2200.34 106
2200.45 105
2200.56 104
2200.67 102
2200.77 102
2200.88 103
2200.99 105
2201.10 107
2201.20 110
2201.31 113
2201.42 116
2201.53 118
2201.63 119
2201.74 117
2201.85 113
2201.96 107
2202.06 100
2202.17 93
2202.28 85
2202.39 77
2202.49 71
2202.60 66
2202.71 63
2202.82 62
2202.92 63
2203.03 68
2203.14 76
2203.25 87
2203.35 101
2203.46 117
2203.57 133
2203.68 149
2203.78 164
2203.89 179
2204.00 193
2204.11 206
2204.21 216
2204.32 223
2204.43 225
2204.54 223
2204.64 218
2204.75 209
2204.86 200
2204.97 190
2205.07 182
2205.18 176
2205.29 172
2205.40 170
2205.51 169
2205.61 170
2205.72 172
2205.83 175
2205.94 180
2206.04 185
2206.15 191
2206.26 198
2206.37 205
2206.47 214
2206.58 223
2206.69 232
2206.80 240
2206.90 246
2207.01 247
2207.12 244
2207.23 234
2207.33 219
2207.44 201
2207.55 182
2207.66 164
2207.77 147
2207.87 134
2207.98 124
2208.09 117
2208.20 114
2208.30 113
2208.41 115
2208.52 121
2208.63 129
2208.73 139
2208.84 151
2208.95 163
2209.06 175
2209.17 185
2209.27 192
2209.38 194
2209.49 192
2209.60 186
2209.70 176
2209.81 163
2209.92 149
2210.03 135
2210.14 121
2210.24 109
2210.35 97
2210.46 85
2210.57 74
2210.67 64
2210.78 55
2210.89 50
2211.00 49
2211.10 51
2211.21 58
2211.32 67
2211.43 79
2211.54 91
2211.64 102
2211.75 112
2211.86 120
2211.97 126
2212.07 130
2212.18 133
2212.29 133
2212.40 131
2212.51 126
2212.61 120
2212.72 111
2212.83 100
2212.94 87
2213.04 73
2213.15 59
2213.26 46
2213.37 35
2213.48 28
2213.58 24
2213.69 25
2213.80 30
2213.91 38
2214.02 47
2214.12 58
2214.23 67
2214.34 75
2214.45 81
2214.55 84
2214.66 84
2214.77 83
2214.88 79
2214.99 74
2215.09 68
2215.20 61
2215.31 54
2215.42 46
2215.52 39
2215.63 34
2215.74 30
2215.85 29
2215.96 29
2216.06 31
2216.17 34
2216.28 37
2216.39 39
2216.50 40
2216.60 39
2216.71 37
2216.82 33
2216.93 28
2217.04 22
2217.14 16
2217.25 10
2217.36 4
2217.47 0
2217.57 0
2217.68 0
2217.79 0
2217.90 0
2218.01 0
2218.11 0
2218.22 0
2218.33 0
2218.44 9
2218.55 18
2218.65 26
2218.76 32
2218.87 37
2218.98 39
2219.09 40
2219.19 40
2219.30 39
2219.41 37
2219.52 35
2219.63 33
2219.73 29
2219.84 26
2219.95 23
2220.06 21
2220.17 21
2220.27 24
2220.38 28
2220.49 35
2220.60 42
2220.71 49
2220.81 55
2220.92 59
2221.03 61
2221.14 61
2221.25 60
2221.35 59
2221.46 59
2221.57 60
2221.68 64
2221.79 68
2221.89 72
2222.00 75
2222.11 76
2222.22 75
2222.33 72
2222.43 68
2222.54 64
2222.65 60
2222.76 58
2222.87 60
2222.97 65
2223.08 74
2223.19 86
2223.30 99
2223.41 113
2223.51 127
2223.62 138
2223.73 146
2223.84 151
2223.95 151
2224.05 149
2224.16 145
2224.27 139
2224.38 134
2224.49 130
2224.59 128
2224.70 127
2224.81 127
2224.92 128
2225.03 127
2225.14 126
2225.24 123
2225.35 120
2225.46 117
2225.57 114
2225.68 111
2225.78 106
2225.89 100
2226.00 93
2226.11 84
2226.22 76
2226.32 71
2226.43 69
2226.54 73
2226.65 81
2226.76 92
2226.86 105
2226.97 118
2227.08 129
2227.19 140
2227.30 149
2227.41 158
2227.51 167
2227.62 175
2227.73 182
2227.84 186
2227.95 187
2228.05 183
2228.16 175
2228.27 165
2228.38 154
2228.49 143
2228.60 134
2228.70 127
2228.81 122
2228.92 119
2229.03 115
2229.14 112
2229.24 109
2229.35 107
2229.46 108
2229.57 112
2229.68 119
2229.79 128
2229.89 138
2230.00 145
2230.11 147
2230.22 144
2230.33 135
2230.43 120
2230.54 102
2230.65 84
2230.76 69
2230.87 57
2230.98 51
2231.08 52
2231.19 57
2231.30 67
2231.41 79
2231.52 92
2231.63 105
2231.73 118
2231.84 129
2231.95 138
2232.06 145
2232.17 148
2232.28 149
2232.38 147
2232.49 142
2232.60 137
2232.71 132
2232.82 130
2232.92 130
2233.03 133
2233.14 139
2233.25 144
2233.36 148
2233.47 149
2233.57 146
2233.68 140
2233.79 132
2233.90 123
2234.01 116
2234.12 113
2234.22 112
2234.33 115
2234.44 120
2234.55 126
2234.66 133
2234.77 140
2234.87 145
2234.98 149
2235.09 151
2235.20 151
2235.31 147
2235.42 138
2235.52 126
2235.63 110
2235.74 92
2235.85 73
2235.96 56
2236.07 41
2236.17 30
2236.28 22
2236.39 17
2236.50 14
2236.61 14
2236.72 16
2236.82 18
2236.93 21
2237.04 23
2237.15 24
2237.26 23
2237.37 21
2237.48 16
2237.58 9
2237.69 2
2237.80 0
2237.91 0
2238.02 0
2238.13 0
2238.23 0
2238.34 0
2238.45 0
2238.56 0
2238.67 7
2238.78 15
2238.88 24
2238.99 30
2239.10 35
2239.21 38
2239.32 39
2239.43 38
2239.54 36
2239.64 33
2239.75 28
2239.86 22
2239.97 14
2240.08 5
2240.19 0
2240.29 0
2240.40 0
2240.51 0
2240.62 0
2240.73 0
2240.84 0
2240.95 5
2241.05 17
2241.16 29
2241.27 41
2241.38 51
2241.49 59
2241.60 65
2241.70 67
2241.81 68
2241.92 66
2242.03 63
2242.14 59
2242.25 55
2242.36 53
2242.46 52
2242.57 54
2242.68 57
2242.79 60
2242.90 63
2243.01 65
2243.12 65
2243.22 63
2243.33 58
2243.44 53
2243.55 47
2243.66 43
2243.77 41
2243.87 41
2243.98 44
2244.09 49
2244.20 56
2244.31 63
2244.42 69
2244.53 73
2244.63 76
2244.74 78
2244.85 78
2244.96 78
2245.07 78
2245.18 80
2245.29 84
2245.39 89
2245.50 95
2245.61 101
2245.72 106
2245.83 108
2245.94 108
2246.05 105
2246.16 99
2246.26 89
2246.37 79
2246.48 68
2246.59 59
2246.70 53
2246.81 52
2246.92 56
2247.02 64
2247.13 75
2247.24 87
2247.35 99
2247.46 109
2247.57 118
2247.68 125
2247.78 130
2247.89 134
2248.00 137
2248.11 140
2248.22 141
2248.33 142
2248.44 141
2248.55 139
2248.65 136
2248.76 131
2248.87 126
2248.98 121
2249.09 117
2249.20 115
2249.31 114
2249.41 115
2249.52 117
2249.63 120
2249.74 122
2249.85 123
2249.96 123
2250.07 121
2250.18 119
2250.28 116
2250.39 112
2250.50 108
2250.61 104
2250.72 100
2250.83 97
2250.94 94
2251.04 93
2251.15 92
2251.26 94
2251.37 99
2251.48 106
2251.59 115
2251.70 125
2251.81 134
2251.91 140
2252.02 144
2252.13 144
2252.24 142
2252.35 138
2252.46 134
2252.57 131
2252.68 130
2252.78 130
2252.89 130
2253.00 130
2253.11 132
2253.22 134
2253.33 139
2253.44 145
2253.55 153
2253.66 162
2253.76 168
2253.87 171
2253.98 169
2254.09 162
2254.20 153
2254.31 143
2254.42 134
2254.53 128
2254.63 125
2254.74 126
2254.85 128
2254.96 130
2255.07 133
2255.18 135
2255.29 136
2255.40 137
2255.50 137
2255.61 138
2255.72 138
2255.83 138
2255.94 136
2256.05 133
2256.16 130
2256.27 128
2256.38 127
2256.48 130
2256.59 135
2256.70 143
2256.81 152
2256.92 160
2257.03 166
2257.14 167
2257.25 164
2257.36 156
2257.46 145
2257.57 132
2257.68 118
2257.79 104
2257.90 92
2258.01 82
2258.12 73
2258.23 66
2258.34 60
2258.44 55
2258.55 50
2258.66 45
2258.77 42
2258.88 39
2258.99 39
2259.10 41
2259.21 46
2259.32 54
2259.42 66
2259.53 79
2259.64 95
2259.75 110
2259.86 125
2259.97 137
2260.08 147
2260.19 153
2260.30 155
2260.40 155
2260.51 152
2260.62 147
2260.73 142
2260.84 135
2260.95 130
2261.06 126
2261.17 123
2261.28 123
2261.39 125
2261.49 129
2261.60 133
2261.71 137
2261.82 139
2261.93 139
2262.04 134
2262.15 127
2262.26 117
2262.37 105
2262.48 93
2262.58 82
2262.69 73
2262.80 68
2262.91 66
2263.02 66
2263.13 68
2263.24 70
2263.35 71
2263.46 72
2263.57 70
2263.67 69
2263.78 66
2263.89 64
2264.00 62
2264.11 60
2264.22 59
2264.33 60
2264.44 62
2264.55 66
2264.66 71
2264.77 77
2264.87 84
2264.98 89
2265.09 91
2265.20 89
2265.31 85
2265.42 78
2265.53 71
2265.64 63
2265.75 58
2265.86 55
2265.96 56
2266.07 57
2266.18 59
2266.29 60
2266.40 60
2266.51 59
2266.62 57
2266.73 56
2266.84 57
2266.95 61
2267.06 67
2267.16 74
2267.27 80
2267.38 86
2267.49 90
2267.60 92
2267.71 92
2267.82 91
2267.93 88
2268.04 83
2268.15 76
2268.26 67
2268.37 56
2268.47 43
2268.58 28
2268.69 14
2268.80 1
2268.91 0
2269.02 0
2269.13 0
2269.24 0
2269.35 0
2269.46 0
2269.57 0
2269.68 0
2269.78 8
2269.89 16
2270.00 23
2270.11 29
2270.22 32
2270.33 33
2270.44 33
2270.55 33
2270.66 33
2270.77 35
2270.88 39
2270.99 45
2271.09 54
2271.20 64
2271.31 74
2271.42 82
2271.53 90
2271.64 96
2271.75 102
2271.86 108
2271.97 116
2272.08 126
2272.19 136
2272.30 146
2272.41 156
2272.51 162
2272.62 166
2272.73 165
2272.84 161
2272.95 154
2273.06 145
2273.17 135
2273.28 124
2273.39 115
2273.50 106
2273.61 100
2273.72 95
2273.83 92
2273.94 90
2274.04 88
2274.15 87
2274.26 85
2274.37 82
2274.48 78
2274.59 72
2274.70 64
2274.81 54
2274.92 44
2275.03 32
2275.14 22
2275.25 13
2275.36 5
2275.47 0
2275.57 0
2275.68 0
2275.79 0
2275.90 0
2276.01 0
2276.12 0
2276.23 12
2276.34 28
2276.45 46
2276.56 63
2276.67 78
2276.78 88
2276.89 93
2277.00 93
2277.11 90
2277.21 87
2277.32 84
2277.43 83
2277.54 83
2277.65 84
2277.76 85
2277.87 84
2277.98 82
2278.09 78
2278.20 73
2278.31 68
2278.42 64
2278.53 61
2278.64 61
2278.75 63
2278.86 66
2278.96 71
2279.07 76
2279.18 78
2279.29 79
2279.40 77
2279.51 73
2279.62 69
2279.73 66
2279.84 63
2279.95 62
2280.06 62
2280.17 62
2280.28 63
2280.39 62
2280.50 62
2280.61 63
2280.72 65
2280.82 70
2280.93 77
2281.04 85
2281.15 94
2281.26 100
2281.37 103
2281.48 102
2281.59 97
2281.70 90
2281.81 82
2281.92 77
2282.03 75
2282.14 76
2282.25 80
2282.36 85
2282.47 89
2282.58 89
2282.69 84
2282.80 74
2282.90 61
2283.01 45
2283.12 29
2283.23 14
2283.34 2
2283.45 0
2283.56 0
2283.67 0
2283.78 0
2283.89 0
2284.00 3
2284.11 4
2284.22 3
2284.33 0
2284.44 0
2284.55 0
2284.66 0
2284.77 5
2284.88 15
2284.99 27
2285.09 40
2285.20 52
2285.31 62
2285.42 70
2285.53 73
2285.64 74
2285.75 73
2285.86 69
2285.97 64
2286.08 58
2286.19 52
2286.30 45
2286.41 40
2286.52 36
2286.63 34
2286.74 34
2286.85 35
2286.96 38
2287.07 42
2287.18 48
2287.29 55
2287.40 63
2287.51 73
2287.62 83
2287.72 92
2287.83 99
2287.94 102
2288.05 102
2288.16 98
2288.27 91
2288.38 81
2288.49 70
2288.60 59
2288.71 48
2288.82 40
2288.93 34
2289.04 30
2289.15 30
2289.26 32
2289.37 37
2289.48 44
2289.59 50
2289.70 55
2289.81 59
2289.92 60
2290.03 59
2290.14 58
2290.25 56
2290.36 56
2290.47 56
2290.58 58
2290.69 59
2290.79 59
2290.90 57
2291.01 54
2291.12 49
2291.23 42
2291.34 36
2291.45 31
2291.56 27
2291.67 25
2291.78 24
2291.89 23
2292.00 23
2292.11 23
2292.22 23
2292.33 25
2292.44 28
2292.55 33
2292.66 39
2292.77 46
2292.88 52
2292.99 57
2293.10 60
2293.21 61
2293.32 61
2293.43 60
2293.54 60
2293.65 61
2293.76 63
2293.87 64
2293.98 65
2294.09 62
2294.20 56
2294.31 47
2294.42 35
2294.53 24
2294.64 15
2294.74 11
2294.85 14
2294.96 25
2295.07 44
2295.18 67
2295.29 91
2295.40 113
2295.51 131
2295.62 143
2295.73 150
2295.84 153
2295.95 153
2296.06 153
2296.17 153
2296.28 154
2296.39 155
2296.50 156
2296.61 156
2296.72 153
2296.83 148
2296.94 140
2297.05 131
2297.16 122
2297.27 113
2297.38 105
2297.49 100
2297.60 97
2297.71 97
2297.82 99
2297.93 102
2298.04 104
2298.15 106
2298.26 107
2298.37 108
2298.48 109
2298.59 112
2298.70 118
2298.81 125
2298.92 133
2299.03 140
2299.14 143
2299.25 141
2299.36 133
2299.47 120
2299.58 101
2299.69 81
2299.80 60
2299.91 43
2300.02 29
2300.13 21
2300.24 18
2300.35 19
2300.46 22
2300.57 27
2300.68 32
2300.79 37
2300.90 41
2301.01 46
2301.12 52
2301.23 58
2301.34 66
2301.45 74
2301.56 82
2301.67 89
2301.78 95
2301.89 98
2302.00 99
2302.11 99
2302.22 97
2302.33 95
2302.44 95
2302.55 95
2302.66 98
2302.77 103
2302.88 108
2302.99 114
2303.10 119
2303.21 123
2303.32 124
2303.43 123
2303.54 120
2303.65 115
2303.76 109
2303.87 104
2303.98 99
2304.09 97
2304.20 97
2304.31 99
2304.42 101
2304.53 104
2304.64 106
2304.75 107
2304.86 108
2304.97 108
2305.08 110
2305.19 112
2305.30 116
2305.41 119
2305.52 122
2305.63 123
2305.74 120
2305.85 114
2305.96 104
2306.07 92
2306.18 80
2306.29 70
2306.40 63
2306.51 61
2306.62 63
2306.73 69
2306.84 77
2306.95 86
2307.06 93
2307.17 98
2307.28 101
2307.39 104
2307.50 106
2307.61 109
2307.72 114
2307.83 121
2307.94 128
2308.05 136
2308.16 141
2308.27 144
2308.38 145
2308.49 144
2308.60 145
2308.71 147
2308.82 153
2308.93 161
2309.04 172
2309.15 181
2309.26 188
2309.37 189
2309.48 184
2309.59 174
2309.70 161
2309.81 147
2309.92 135
2310.03 126
2310.14 121
2310.25 119
2310.36 120
2310.47 120
2310.58 120
2310.69 118
2310.80 114
2310.91 107
2311.02 99
2311.13 89
2311.24 78
2311.35 68
2311.46 60
2311.57 54
2311.68 50
2311.79 49
2311.90 49
2312.01 50
2312.12 52
2312.23 53
2312.34 56
2312.45 59
2312.56 66
2312.67 74
2312.78 84
2312.89 96
2313.00 107
2313.11 117
2313.22 123
2313.33 126
2313.44 125
2313.56 120
2313.67 112
2313.78 101
2313.89 88
2314.00 75
2314.11 63
2314.22 54
2314.33 47
2314.44 45
2314.55 46
2314.66 51
2314.77 57
2314.88 65
2314.99 74
2315.10 82
2315.21 89
2315.32 94
2315.43 98
2315.54 101
2315.65 102
2315.76 102
2315.87 101
2315.98 100
2316.09 101
2316.20 102
2316.31 104
2316.42 108
2316.53 113
2316.64 118
2316.75 122
2316.86 125
2316.97 126
2317.08 127
2317.19 127
2317.30 127
2317.41 128
2317.52 131
2317.64 135
2317.75 140
2317.86 147
2317.97 154
2318.08 162
2318.19 169
2318.30 175
2318.41 180
2318.52 182
2318.63 182
2318.74 181
2318.85 178
2318.96 174
2319.07 170
2319.18 166
2319.29 162
2319.40 157
2319.51 151
2319.62 144
2319.73 134
2319.84 123
2319.95 110
2320.06 97
2320.17 85
2320.28 74
2320.39 64
2320.50 57
2320.61 52
2320.73 49
2320.84 49
2320.95 52
2321.06 58
2321.17 69
2321.28 82
2321.39 99
2321.50 116
2321.61 132
2321.72 146
2321.83 155
2321.94 161
2322.05 163
2322.16 165
2322.27 166
2322.38 168
2322.49 170
2322.60 173
2322.71 176
2322.82 177
2322.93 176
2323.04 173
2323.15 169
2323.27 164
2323.38 160
2323.49 157
2323.60 155
2323.71 154
2323.82 155
2323.93 157
2324.04 160
2324.15 164
2324.26 169
2324.37 175
2324.48 180
2324.59 183
2324.70 184
2324.81 182
2324.92 177
2325.03 169
2325.14 160
2325.25 151
2325.36 141
2325.47 131
2325.59 120
2325.70 108
2325.81 94
2325.92 80
2326.03 66
2326.14 53
2326.25 41
2326.36 32
2326.47 24
2326.58 17
2326.69 11
2326.80 5
2326.91 0
2327.02 0
2327.13 0
2327.24 0
2327.35 0
2327.46 0
2327.57 0
2327.69 0
2327.80 0
2327.91 7
2328.02 15
2328.13 24
2328.24 34
2328.35 44
2328.46 55
2328.57 64
2328.68 72
2328.79 77
2328.90 79
2329.01 76
2329.12 71
2329.23 64
2329.34 55
2329.45 48
2329.57 42
2329.68 38
2329.79 35
2329.90 33
2330.01 30
2330.12 28
2330.23 25
2330.34 23
2330.45 22
2330.56 22
2330.67 25
2330.78 29
2330.89 34
2331.00 39
2331.11 44
2331.22 49
2331.34 52
2331.45 55
2331.56 59
2331.67 63
2331.78 66
2331.89 69
2332.00 69
2332.11 68
2332.22 65
2332.33 61
2332.44 55
2332.55 51
2332.66 48
2332.77 47
2332.88 48
2333.00 50
2333.11 54
2333.22 58
2333.33 61
2333.44 63
2333.55 65
2333.66 65
2333.77 65
2333.88 64
2333.99 63
2334.10 61
2334.21 59
2334.32 57
2334.43 57
2334.55 59
2334.66 62
2334.77 68
2334.88 75
2334.99 82
2335.10 89
2335.21 96
2335.32 101
2335.43 104
2335.54 107
2335.65 107
2335.76 105
2335.87 101
2335.98 95
2336.10 85
2336.21 72
2336.32 57
2336.43 41
2336.54 27
2336.65 16
2336.76 9
2336.87 7
2336.98 9
2337.09 15
2337.20 22
2337.31 29
2337.43 37
2337.54 43
2337.65 48
2337.76 53
2337.87 58
2337.98 63
2338.09 67
2338.20 72
2338.31 76
2338.42 79
2338.53 82
2338.64 85
2338.75 88
2338.87 91
2338.98 95
2339.09 101
2339.20 108
2339.31 116
2339.42 125
2339.53 134
2339.64 143
2339.75 151
2339.86 158
2339.97 164
2340.08 168
2340.20 171
2340.31 173
2340.42 175
2340.53 175
2340.64 173
2340.75 169
2340.86 163
2340.97 156
2341.08 149
2341.19 143
2341.30 140
2341.42 140
2341.53 144
2341.64 151
2341.75 159
2341.86 167
2341.97 174
2342.08 179
2342.19 182
2342.30 183
2342.41 183
2342.52 182
2342.64 181
2342.75 179
2342.86 177
2342.97 175
2343.08 174
2343.19 174
2343.30 174
2343.41 175
2343.52 176
2343.63 177
2343.74 177
2343.86 175
2343.97 171
2344.08 166
2344.19 159
2344.30 150
2344.41 141
2344.52 131
2344.63 122
2344.74 113
2344.85 106
2344.97 100
2345.08 95
2345.19 92
2345.30 89
2345.41 85
2345.52 82
2345.63 79
2345.74 77
2345.85 75
2345.96 75
2346.07 76
2346.19 79
2346.30 83
2346.41 87
2346.52 91
2346.63 92
2346.74 90
2346.85 86
2346.96 81
2347.07 75
2347.19 69
2347.30 65
2347.41 63
2347.52 62
2347.63 64
2347.74 65
2347.85 66
2347.96 66
2348.07 63
2348.18 60
2348.30 55
2348.41 51
2348.52 47
2348.63 43
2348.74 40
2348.85 36
2348.96 31
2349.07 24
2349.18 16
2349.29 8
2349.41 0
2349.52 0
2349.63 0
2349.74 0
2349.85 0
2349.96 0
2350.07 0
2350.18 0
2350.29 0
2350.41 5
2350.52 11
2350.63 16
2350.74 20
2350.85 24
2350.96 27
2351.07 30
2351.18 33
2351.29 36
2351.41 40
2351.52 45
2351.63 53
2351.74 64
2351.85 78
2351.96 95
2352.07 115
2352.18 136
2352.29 158
2352.41 178
2352.52 194
2352.63 207
2352.74 215
2352.85 220
2352.96 223
2353.07 227
2353.18 232
2353.30 241
2353.41 254
2353.52 271
2353.63 291
2353.74 310
2353.85 326
2353.96 337
2354.07 341
2354.18 337
2354.30 326
2354.41 309
2354.52 288
2354.63 267
2354.74 247
2354.85 229
2354.96 216
2355.07 206
2355.19 198
2355.30 192
2355.41 186
2355.52 180
2355.63 174
2355.74 166
2355.85 158
2355.96 151
2356.08 143
2356.19 136
2356.30 131
2356.41 127
2356.52 124
2356.63 121
2356.74 119
2356.85 116
2356.97 111
2357.08 103
2357.19 92
2357.30 79
2357.41 65
2357.52 52
2357.63 40
2357.74 32
2357.86 27
2357.97 26
2358.08 27
2358.19 29
2358.30 33
2358.41 37
2358.52 43
2358.63 51
2358.75 60
2358.86 71
2358.97 82
2359.08 92
2359.19 99
2359.30 102
2359.41 98
2359.52 89
2359.64 76
2359.75 61
2359.86 45
2359.97 32
2360.08 21
2360.19 13
2360.30 8
2360.42 6
2360.53 7
2360.64 9
2360.75 14
2360.86 20
2360.97 27
2361.08 35
2361.19 43
2361.31 51
2361.42 59
2361.53 67
2361.64 73
2361.75 79
2361.86 84
2361.97 87
2362.09 89
2362.20 89
2362.31 87
2362.42 84
2362.53 80
2362.64 75
2362.75 71
2362.87 67
2362.98 64
2363.09 62
2363.20 62
2363.31 64
2363.42 68
2363.53 75
2363.65 84
2363.76 95
2363.87 106
2363.98 116
2364.09 124
2364.20 130
2364.31 133
2364.43 133
2364.54 132
2364.65 130
2364.76 130
2364.87 131
2364.98 134
2365.09 139
2365.21 144
2365.32 148
2365.43 150
2365.54 150
2365.65 146
2365.76 140
2365.87 132
2365.99 124
2366.10 115
2366.21 108
2366.32 101
2366.43 96
2366.54 91
2366.65 85
2366.77 79
2366.88 71
2366.99 62
2367.10 52
2367.21 42
2367.32 33
2367.44 28
2367.55 27
2367.66 31
2367.77 38
2367.88 49
2367.99 61
2368.10 74
2368.22 87
2368.33 98
2368.44 107
2368.55 115
2368.66 120
2368.77 124
2368.88 125
2369.00 125
2369.11 122
2369.22 116
2369.33 107
2369.44 96
2369.55 83
2369.67 69
2369.78 54
2369.89 41
2370.00 29
2370.11 21
2370.22 16
2370.33 15
2370.45 17
2370.56 21
2370.67 27
2370.78 33
2370.89 39
2371.00 44
2371.12 47
2371.23 50
2371.34 51
2371.45 52
2371.56 54
2371.67 57
2371.79 60
2371.90 63
2372.01 67
2372.12 70
2372.23 71
2372.34 71
2372.46 69
2372.57 66
2372.68 62
2372.79 57
2372.90 52
2373.01 48
2373.13 44
2373.24 40
2373.35 37
2373.46 34
2373.57 31
2373.68 29
2373.79 29
2373.91 31
2374.02 35
2374.13 41
2374.24 46
2374.35 50
2374.46 51
2374.58 48
2374.69 43
2374.80 36
2374.91 28
2375.02 21
2375.13 15
2375.25 12
2375.36 11
2375.47 11
2375.58 11
2375.69 11
2375.81 10
2375.92 7
2376.03 4
2376.14 0
2376.25 0
2376.36 0
2376.48 0
2376.59 0
2376.70 0
2376.81 0
2376.92 0
2377.03 3
2377.15 7
2377.26 8
2377.37 9
2377.48 10
2377.59 10
2377.70 12
2377.82 15
2377.93 20
2378.04 27
2378.15 34
2378.26 42
2378.37 49
2378.49 56
2378.60 62
2378.71 68
2378.82 74
2378.93 81
2379.05 88
2379.16 95
2379.27 101
2379.38 104
2379.49 105
2379.60 103
2379.72 98
2379.83 92
2379.94 85
2380.05 79
2380.16 75
2380.28 71
2380.39 69
2380.50 68
2380.61 66
2380.72 65
2380.83 66
2380.95 68
2381.06 74
2381.17 83
2381.28 95
2381.39 109
2381.51 122
2381.62 133
2381.73 138
2381.84 139
2381.95 133
2382.06 123
2382.18 110
2382.29 96
2382.40 82
2382.51 68
2382.62 55
2382.74 43
2382.85 31
2382.96 19
2383.07 7
2383.18 0
2383.29 0
2383.41 0
2383.52 0
2383.63 0
2383.74 0
2383.85 0
2383.97 6
2384.08 19
2384.19 33
2384.30 48
2384.41 63
2384.53 78
2384.64 91
2384.75 103
2384.86 113
2384.97 120
2385.09 123
2385.20 124
2385.31 121
2385.42 116
2385.53 109
2385.64 102
2385.76 94
2385.87 86
2385.98 81
2386.09 77
2386.20 75
2386.32 74
2386.43 75
2386.54 76
2386.65 77
2386.76 78
2386.88 78
2386.99 75
2387.10 71
2387.21 65
2387.32 58
2387.44 52
2387.55 47
2387.66 46
2387.77 48
2387.88 53
2388.00 61
2388.11 70
2388.22 80
2388.33 88
2388.44 95
2388.56 99
2388.67 101
2388.78 101
2388.89 99
2389.00 96
2389.12 92
2389.23 87
2389.34 82
2389.45 76
2389.56 70
2389.68 62
2389.79 54
2389.90 44
2390.01 35
2390.12 26
2390.24 17
2390.35 11
2390.46 7
2390.57 5
2390.68 6
2390.80 11
2390.91 19
2391.02 31
2391.13 46
2391.24 63
2391.36 81
2391.47 98
2391.58 112
2391.69 121
2391.81 124
2391.92 121
2392.03 113
2392.14 101
2392.25 88
2392.37 78
2392.48 71
2392.59 70
2392.70 73
2392.81 81
2392.93 90
2393.04 98
2393.15 102
2393.26 101
2393.37 95
2393.49 85
2393.60 72
2393.71 61
2393.82 52
2393.94 46
2394.05 44
2394.16 45
2394.27 49
2394.38 53
2394.50 58
2394.61 64
2394.72 70
2394.83 78
2394.94 85
2395.06 92
2395.17 98
2395.28 104
2395.39 108
2395.51 111
2395.62 114
2395.73 116
2395.84 117
2395.95 117
2396.07 117
2396.18 117
2396.29 117
2396.40 118
2396.51 120
2396.63 120
2396.74 120
2396.85 116
2396.96 109
2397.08 97
2397.19 82
2397.30 65
2397.41 48
2397.52 34
2397.64 23
2397.75 16
2397.86 14
2397.97 16
2398.09 21
2398.20 30
2398.31 40
2398.42 52
2398.53 64
2398.65 75
2398.76 86
2398.87 96
2398.98 103
2399.10 108
2399.21 111
2399.32 112
2399.43 111
2399.54 108
2399.66 103
2399.77 97
2399.88 90
2399.99 82
2400.11 72
2400.22 60
2400.33 49
2400.44 37
2400.56 26
2400.67 15
2400.78 6
2400.89 0
2401.00 0
2401.12 0
2401.23 0
2401.34 0
2401.45 0
2401.57 0
2401.68 0
2401.79 0
2401.90 4
2402.01 10
2402.13 16
2402.24 20
2402.35 24
2402.46 27
2402.58 29
2402.69 31
2402.80 32
2402.91 33
2403.03 34
2403.14 34
2403.25 33
2403.36 31
2403.48 28
2403.59 25
2403.70 23
2403.81 22
2403.92 22
2404.04 22
2404.15 22
2404.26 21
2404.37 19
2404.49 16
2404.60 11
2404.71 5
2404.82 0
2404.94 0
2405.05 0
2405.16 0
2405.27 0
2405.39 0
2405.50 0
2405.61 5
2405.72 15
2405.84 25
2405.95 36
2406.06 47
2406.17 57
2406.28 66
2406.40 72
2406.51 75
2406.62 76
2406.73 74
2406.85 70
2406.96 65
2407.07 60
2407.18 55
2407.30 51
2407.41 48
2407.52 46
2407.63 48
2407.75 52
2407.86 60
2407.97 72
2408.08 87
2408.20 103
2408.31 118
2408.42 130
2408.53 138
2408.65 142
2408.76 141
2408.87 139
2408.98 136
2409.10 135
2409.21 136
2409.32 138
2409.43 142
2409.55 145
2409.66 146
2409.77 145
2409.88 142
2410.00 138
2410.11 134
2410.22 132
2410.33 133
2410.45 136
2410.56 143
2410.67 151
2410.78 160
2410.90 168
2411.01 176
2411.12 182
2411.23 186
2411.35 187
2411.46 186
2411.57 183
2411.68 177
2411.80 170
2411.91 162
2412.02 154
2412.13 147
2412.25 141
2412.36 136
2412.47 133
2412.58 129
2412.70 124
2412.81 116
2412.92 104
2413.03 88
2413.15 70
2413.26 52
2413.37 37
2413.48 26
2413.60 21
2413.71 20
2413.82 23
2413.94 27
2414.05 29
2414.16 29
2414.27 25
2414.39 20
2414.50 15
2414.61 11
2414.72 11
2414.84 12
2414.95 16
2415.06 20
2415.17 23
2415.29 23
2415.40 20
2415.51 14
2415.62 5
2415.74 0
2415.85 0
2415.96 0
2416.07 0
2416.19 0
2416.30 0
2416.41 0
2416.53 1
2416.64 13
2416.75 23
2416.86 29
2416.98 30
2417.09 28
2417.20 25
2417.31 22
2417.43 22
2417.54 25
2417.65 30
2417.76 37
2417.88 44
2417.99 49
2418.10 51
2418.22 51
2418.33 49
2418.44 45
2418.55 40
2418.67 36
2418.78 34
2418.89 32
2419.00 33
2419.12 35
2419.23 38
2419.34 40
2419.46 42
2419.57 42
2419.68 39
2419.79 34
2419.91 27
2420.02 20
2420.13 14
2420.24 11
2420.36 10
2420.47 12
2420.58 15
2420.70 19
2420.81 22
2420.92 23
2421.03 23
2421.15 22
2421.26 23
2421.37 26
2421.48 32
2421.60 41
2421.71 52
2421.82 64
2421.94 76
2422.05 86
2422.16 93
2422.27 95
2422.39 92
2422.50 84
2422.61 72
2422.73 57
2422.84 42
2422.95 29
2423.06 20
2423.18 16
2423.29 17
2423.40 22
2423.52 30
2423.63 37
2423.74 45
2423.85 51
2423.97 56
2424.08 62
2424.19 68
2424.30 74
2424.42 80
2424.53 85
2424.64 87
2424.76 85
2424.87 80
2424.98 72
2425.09 62
2425.21 53
2425.32 45
2425.43 40
2425.55 39
2425.66 42
2425.77 47
2425.88 53
2426.00 60
2426.11 66
2426.22 71
2426.34 74
2426.45 77
2426.56 81
2426.68 85
2426.79 90
2426.90 96
2427.01 102
2427.13 108
2427.24 112
2427.35 113
2427.47 111
2427.58 106
2427.69 100
2427.80 95
2427.92 92
2428.03 93
2428.14 97
2428.26 104
2428.37 112
2428.48 120
2428.59 126
2428.71 129
2428.82 128
2428.93 124
2429.05 118
2429.16 111
2429.27 105
2429.39 100
2429.50 100
2429.61 103
2429.72 109
2429.84 119
2429.95 131
2430.06 145
2430.18 158
2430.29 170
2430.40 181
2430.51 190
2430.63 196
2430.74 200
2430.85 203
2430.97 206
2431.08 208
2431.19 212
2431.31 216
2431.42 222
2431.53 228
2431.64 233
2431.76 235
2431.87 233
2431.98 226
2432.10 214
2432.21 199
2432.32 183
2432.44 167
2432.55 153
2432.66 143
2432.78 138
2432.89 137
2433.00 139
2433.11 140
2433.23 140
2433.34 138
2433.45 131
2433.57 121
2433.68 109
2433.79 97
2433.91 87
2434.02 79
2434.13 73
2434.24 69
2434.36 66
2434.47 62
2434.58 59
2434.70 55
2434.81 52
2434.92 50
2435.04 49
2435.15 50
2435.26 52
2435.38 55
2435.49 57
2435.60 59
2435.71 60
2435.83 61
2435.94 62
2436.05 63
2436.17 64
2436.28 65
2436.39 66
2436.51 66
2436.62 66
2436.73 64
2436.85 63
2436.96 61
2437.07 60
2437.19 60
2437.30 62
2437.41 65
2437.52 70
2437.64 74
2437.75 79
2437.86 81
2437.98 80
2438.09 75
2438.20 66
2438.32 53
2438.43 39
2438.54 26
2438.66 15
2438.77 9
2438.88 8
2439.00 12
2439.11 18
2439.22 26
2439.34 34
2439.45 40
2439.56 44
2439.68 46
2439.79 46
2439.90 45
2440.01 43
2440.13 40
2440.24 36
2440.35 32
2440.47 30
2440.58 29
2440.69 30
2440.81 32
2440.92 34
2441.03 34
2441.15 30
2441.26 23
2441.37 13
2441.49 2
2441.60 0
2441.71 0
2441.83 0
2441.94 0
2442.05 0
2442.17 0
2442.28 6
2442.39 16
2442.51 27
2442.62 38
2442.73 50
2442.85 62
2442.96 74
2443.07 84
2443.19 94
2443.30 100
2443.41 105
2443.53 107
2443.64 107
2443.75 106
2443.86 106
2443.98 107
2444.09 111
2444.20 117
2444.32 124
2444.43 132
2444.54 139
2444.66 145
2444.77 149
2444.88 152
2445.00 154
2445.11 156
2445.22 157
2445.34 158
2445.45 159
2445.56 158
2445.68 155
2445.79 149
2445.90 140
2446.02 128
2446.13 113
2446.24 98
2446.36 83
2446.47 69
2446.58 57
2446.70 47
2446.81 40
2446.92 35
2447.04 33
2447.15 34
2447.26 38
2447.38 48
2447.49 61
2447.61 78
2447.72 97
2447.83 115
2447.95 129
2448.06 138
2448.17 141
2448.29 137
2448.40 130
2448.51 121
2448.63 112
2448.74 105
2448.85 102
2448.97 104
2449.08 108
2449.19 114
2449.31 122
2449.42 128
2449.53 133
2449.65 136
2449.76 136
2449.87 134
2449.99 130
2450.10 124
2450.21 119
2450.33 113
2450.44 107
2450.55 100
2450.67 93
2450.78 83
2450.89 72
2451.01 60
2451.12 47
2451.23 35
2451.35 24
2451.46 15
2451.57 9
2451.69 6
2451.80 5
2451.92 6
2452.03 8
2452.14 8
2452.26 8
2452.37 7
2452.48 4
2452.60 2
2452.71 0
2452.82 0
2452.94 0
2453.05 0
2453.16 1
2453.28 3
2453.39 6
2453.50 8
2453.62 8
2453.73 6
2453.84 3
2453.96 0
2454.07 0
2454.19 0
2454.30 0
2454.41 0
2454.53 0
2454.64 9
2454.75 19
2454.87 29
2454.98 40
2455.09 50
2455.21 59
2455.32 65
2455.43 69
2455.55 70
2455.66 69
2455.78 66
2455.89 60
2456.00 54
2456.12 48
2456.23 42
2456.34 38
2456.46 34
2456.57 32
2456.68 30
2456.80 29
2456.91 28
2457.02 29
2457.14 30
2457.25 32
2457.37 35
2457.48 38
2457.59 42
2457.71 43
2457.82 43
2457.93 41
2458.05 36
2458.16 30
2458.27 24
2458.39 18
2458.50 13
2458.62 10
2458.73 7
2458.84 3
2458.96 0
2459.07 0
2459.18 0
2459.30 0
2459.41 0
2459.52 0
2459.64 0
2459.75 0
2459.87 5
2459.98 14
2460.09 22
2460.21 27
2460.32 29
2460.43 27
2460.55 23
2460.66 18
2460.77 12
2460.89 8
2461.00 7
2461.12 9
2461.23 15
2461.34 25
2461.46 36
2461.57 48
2461.68 57
2461.80 61
2461.91 61
2462.03 56
2462.14 47
2462.25 36
2462.37 25
2462.48 16
2462.59 10
2462.71 7
2462.82 7
2462.93 9
2463.05 11
2463.16 14
2463.28 16
2463.39 16
2463.50 15
2463.62 13
2463.73 11
2463.84 9
2463.96 8
2464.07 7
2464.19 5
2464.30 4
2464.41 2
2464.53 0
2464.64 0
2464.76 0
2464.87 0
2464.98 0
2465.10 0
2465.21 2
2465.32 4
2465.44 5
2465.55 4
2465.67 2
2465.78 0
2465.89 0
2466.01 0
2466.12 6
2466.23 17
2466.35 33
2466.46 50
2466.58 68
2466.69 84
2466.80 96
2466.92 101
2467.03 101
2467.14 96
2467.26 87
2467.37 77
2467.49 68
2467.60 61
2467.71 55
2467.83 50
2467.94 46
2468.06 40
2468.17 34
2468.28 27
2468.40 20
2468.51 15
2468.62 12
2468.74 12
2468.85 15
2468.97 22
2469.08 31
2469.19 43
2469.31 57
2469.42 72
2469.54 88
2469.65 102
2469.76 115
2469.88 123
2469.99 127
2470.11 125
2470.22 118
2470.33 107
2470.45 95
2470.56 82
2470.67 70
2470.79 61
2470.90 55
2471.02 51
2471.13 49
2471.24 48
2471.36 48
2471.47 48
2471.59 48
2471.70 48
2471.81 49
2471.93 50
2472.04 51
2472.16 52
2472.27 52
2472.38 51
2472.50 49
2472.61 46
2472.73 43
2472.84 41
2472.95 40
2473.07 40
2473.18 42
2473.30 44
2473.41 46
2473.52 47
2473.64 47
2473.75 46
2473.87 44
2473.98 41
2474.09 38
2474.21 35
2474.32 34
2474.44 35
2474.55 40
2474.66 49
2474.78 61
2474.89 73
2475.01 85
2475.12 95
2475.23 102
2475.35 105
2475.46 105
2475.58 104
2475.69 103
2475.80 103
2475.92 105
2476.03 109
2476.15 113
2476.26 117
2476.37 120
2476.49 120
2476.60 117
2476.72 111
2476.83 103
2476.94 93
2477.06 82
2477.17 72
2477.29 64
2477.40 59
2477.51 57
2477.63 59
2477.74 63
2477.86 69
2477.97 76
2478.08 81
2478.20 84
2478.31 85
2478.43 84
2478.54 80
2478.66 76
2478.77 73
2478.88 70
2479.00 70
2479.11 71
2479.23 74
2479.34 78
2479.45 81
2479.57 83
2479.68 83
2479.80 80
2479.91 73
2480.02 65
2480.14 54
2480.25 42
2480.37 29
2480.48 17
2480.60 7
2480.71 0
2480.82 0
2480.94 0
2481.05 0
2481.17 0
2481.28 1
2481.39 10
2481.51 20
2481.62 29
2481.74 35
2481.85 40
2481.96 42
2482.08 45
2482.19 47
2482.31 51
2482.42 57
2482.54 65
2482.65 74
2482.76 84
2482.88 94
2482.99 103
2483.11 109
2483.22 114
2483.34 115
2483.45 113
2483.56 109
2483.68 102
2483.79 93
2483.91 82
2484.02 71
2484.13 60
2484.25 50
2484.36 42
2484.48 35
2484.59 30
2484.71 27
2484.82 25
2484.93 25
2485.05 25
2485.16 26
2485.28 28
2485.39 31
2485.51 35
2485.62 42
2485.73 50
2485.85 61
2485.96 72
2486.08 84
2486.19 95
2486.31 104
2486.42 113
2486.53 119
2486.65 125
2486.76 131
2486.88 137
2486.99 143
2487.11 149
2487.22 156
2487.33 161
2487.45 164
2487.56 165
2487.68 163
2487.79 158
2487.91 151
2488.02 143
2488.13 135
2488.25 127
2488.36 121
2488.48 116
2488.59 111
2488.71 107
2488.82 103
2488.93 100
2489.05 98
2489.16 97
2489.28 98
2489.39 101
2489.51 106
2489.62 110
2489.73 113
2489.85 114
2489.96 110
2490.08 103
2490.19 92
2490.31 79
2490.42 65
2490.54 50
2490.65 37
2490.76 25
2490.88 16
2490.99 8
2491.11 3
2491.22 0
2491.34 0
2491.45 0
2491.56 0
2491.68 0
2491.79 0
2491.91 0
2492.02 0
2492.14 0
2492.25 0
2492.37 2
2492.48 12
2492.59 25
2492.71 41
2492.82 56
2492.94 71
2493.05 83
2493.17 91
2493.28 96
2493.40 98
2493.51 98
2493.62 99
2493.74 100
2493.85 103
2493.97 107
2494.08 111
2494.20 116
2494.31 119
2494.43 121
2494.54 121
2494.65 119
2494.77 116
2494.88 113
2495.00 110
2495.11 108
2495.23 106
2495.34 104
2495.46 101
2495.57 96
2495.68 89
2495.80 80
2495.91 72
2496.03 64
2496.14 59
2496.26 57
2496.37 58
2496.49 63
2496.60 71
2496.72 79
2496.83 87
2496.94 93
2497.06 96
2497.17 97
2497.29 95
2497.40 91
2497.52 88
2497.63 87
2497.75 87
2497.86 89
2497.97 92
2498.09 95
2498.20 98
2498.32 99
2498.43 99
2498.55 98
2498.66 98
2498.78 100
2498.89 104
2499.01 111
2499.12 120
2499.23 129
2499.35 138
2499.46 144
2499.58 146
2499.69 144
2499.81 139
2499.92 132
2500.04 125
2500.15 120
2500.27 119
2500.38 120
2500.50 124
2500.61 128
2500.72 130
2500.84 130
2500.95 127
2501.07 122
2501.18 117
2501.30 112
2501.41 109
2501.53 107
2501.64 106
2501.76 106
2501.87 106
2501.99 105
2502.10 104
2502.21 104
2502.33 104
2502.44 106
2502.56 109
2502.67 112
2502.79 114
2502.90 113
2503.02 109
2503.13 101
2503.25 90
2503.36 78
2503.48 68
2503.59 60
2503.71 57
2503.82 58
2503.93 62
2504.05 69
2504.16 76
2504.28 84
2504.39 93
2504.51 102
2504.62 112
2504.74 123
2504.85 133
2504.97 142
2505.08 149
2505.20 152
2505.31 152
2505.43 150
2505.54 147
2505.65 145
2505.77 145
2505.88 146
2506.00 150
2506.11 153
2506.23 157
2506.34 161
2506.46 165
2506.57 171
2506.69 180
2506.80 192
2506.92 205
2507.03 218
2507.15 228
2507.26 232
2507.38 229
2507.49 219
2507.61 203
2507.72 184
2507.83 166
2507.95 151
2508.06 142
2508.18 140
2508.29 144
2508.41 152
2508.52 163
2508.64 174
2508.75 183
2508.87 191
2508.98 198
2509.10 205
2509.21 212
2509.33 221
2509.44 231
2509.56 242
2509.67 252
2509.79 260
2509.90 264
2510.02 263
2510.13 259
2510.25 251
2510.36 240
2510.48 227
2510.59 215
2510.70 204
2510.82 194
2510.93 186
2511.05 178
2511.16 171
2511.28 164
2511.39 157
2511.51 151
2511.62 147
2511.74 144
2511.85 143
2511.97 144
2512.08 145
2512.20 146
2512.31 145
2512.43 143
2512.54 138
2512.66 131
2512.77 124
2512.89 117
2513.00 112
2513.12 108
2513.23 108
2513.35 110
2513.46 115
2513.58 120
2513.69 126
2513.81 132
2513.92 136
2514.04 139
2514.15 140
2514.27 140
2514.38 141
2514.50 142
2514.61 143
2514.73 145
2514.84 149
2514.96 153
2515.07 157
2515.19 160
2515.30 162
2515.42 162
2515.53 161
2515.65 158
2515.76 153
2515.88 148
2515.99 144
2516.10 141
2516.22 139
2516.33 138
2516.45 137
2516.56 134
2516.68 130
2516.79 124
2516.91 114
2517.02 101
2517.14 87
2517.25 72
2517.37 57
2517.48 43
2517.60 31
2517.71 22
2517.83 14
2517.94 8
2518.06 2
2518.17 0
2518.29 0
2518.40 0
2518.52 0
2518.63 0
2518.75 0
2518.86 0
2518.98 0
2519.09 6
2519.21 17
2519.32 27
2519.44 37
2519.55 46
2519.67 52
2519.78 56
2519.90 57
2520.01 56
2520.13 51
2520.25 43
2520.36 33
2520.48 20
2520.59 7
2520.71 0
2520.82 0
2520.94 0
2521.05 0
2521.17 0
2521.28 6
2521.40 19
2521.51 32
2521.63 44
2521.74 52
2521.86 58
2521.97 60
2522.09 60
2522.20 60
2522.32 59
2522.43 59
2522.55 59
2522.66 59
2522.78 59
2522.89 58
2523.01 54
2523.12 49
2523.24 42
2523.35 34
2523.47 27
2523.58 21
2523.70 18
2523.81 18
2523.93 22
2524.04 27
2524.16 35
2524.27 43
2524.39 52
2524.50 60
2524.62 67
2524.73 73
2524.85 77
2524.96 79
2525.08 79
2525.19 76
2525.31 71
2525.42 66
2525.54 63
2525.66 61
2525.77 61
2525.89 64
2526.00 68
2526.12 72
2526.23 77
2526.35 81
2526.46 84
2526.58 86
2526.69 88
2526.81 90
2526.92 92
2527.04 92
2527.15 92
2527.27 90
2527.38 87
2527.50 83
2527.61 77
2527.73 69
2527.84 60
2527.96 51
2528.07 41
2528.19 31
2528.30 23
2528.42 17
2528.54 12
2528.65 8
2528.77 5
2528.88 2
2529.00 0
2529.11 0
2529.23 0
2529.34 0
2529.46 0
2529.57 3
2529.69 6
2529.80 7
2529.92 7
2530.03 5
2530.15 1
2530.26 0
2530.38 0
2530.49 0
2530.61 0
2530.73 0
2530.84 9
2530.96 21
2531.07 36
2531.19 53
2531.30 69
2531.42 84
2531.53 96
2531.65 105
2531.76 109
2531.88 109
2531.99 105
2532.11 98
2532.22 89
2532.34 80
2532.46 70
2532.57 60
2532.69 50
2532.80 39
2532.92 29
2533.03 19
2533.15 11
2533.26 5
2533.38 3
2533.49 4
2533.61 10
2533.72 20
2533.84 32
2533.95 46
2534.07 60
2534.19 73
2534.30 85
2534.42 95
2534.53 102
2534.65 104
2534.76 103
2534.88 98
2534.99 88
2535.11 76
2535.22 61
2535.34 47
2535.45 33
2535.57 22
2535.69 14
2535.80 9
2535.92 8
2536.03 8
2536.15 10
2536.26 11
2536.38 12
2536.49 11
2536.61 10
2536.72 9
2536.84 10
2536.95 12
2537.07 17
2537.19 24
2537.30 32
2537.42 41
2537.53 48
2537.65 54
2537.76 56
2537.88 56
2537.99 53
2538.11 49
2538.22 45
2538.34 41
2538.46 41
2538.57 44
2538.69 51
2538.80 61
2538.92 74
2539.03 87
2539.15 98
2539.26 105
2539.38 107
2539.50 104
2539.61 95
2539.73 83
2539.84 69
2539.96 55
2540.07 43
2540.19 33
2540.30 28
2540.42 25
2540.53 25
2540.65 27
2540.77 30
2540.88 34
2541.00 38
2541.11 43
2541.23 48
2541.34 53
2541.46 58
2541.57 61
2541.69 61
2541.81 59
2541.92 55
2542.04 50
2542.15 45
2542.27 41
2542.38 40
2542.50 42
2542.61 47
2542.73 54
2542.85 62
2542.96 70
2543.08 75
2543.19 78
2543.31 78
2543.42 77
2543.54 74
2543.65 71
2543.77 70
2543.89 70
2544.00 73
2544.12 77
2544.23 83
2544.35 90
2544.46 95
2544.58 100
2544.69 103
2544.81 106
2544.93 108
2545.04 109
2545.16 111
2545.27 113
2545.39 115
2545.50 117
2545.62 119
2545.74 121
2545.85 123
2545.97 126
2546.08 129
2546.20 133
2546.31 137
2546.43 141
2546.54 145
2546.66 149
2546.78 153
2546.89 156
2547.01 159
2547.12 161
2547.24 162
2547.35 163
2547.47 162
2547.59 160
2547.70 156
2547.82 149
2547.93 142
2548.05 134
2548.16 126
2548.28 119
2548.40 115
2548.51 113
2548.63 114
2548.74 116
2548.86 119
2548.97 121
2549.09 122
2549.21 121
2549.32 119
2549.44 116
2549.55 113
2549.67 111
2549.78 111
2549.90 113
2550.02 116
2550.13 118
2550.25 120
2550.36 119
2550.48 115
2550.59 109
2550.71 100
2550.83 90
2550.94 79
2551.06 68
2551.17 59
2551.29 50
2551.40 44
2551.52 38
2551.64 35
2551.75 33
2551.87 32
2551.98 33
2552.10 35
2552.21 37
2552.33 39
2552.45 39
2552.56 38
2552.68 33
2552.79 27
2552.91 21
2553.03 14
2553.14 9
2553.26 7
2553.37 7
2553.49 11
2553.60 16
2553.72 22
2553.84 29
2553.95 34
2554.07 39
2554.18 41
2554.30 41
2554.42 40
2554.53 39
2554.65 39
2554.76 43
2554.88 50
2554.99 63
2555.11 78
2555.23 95
2555.34 110
2555.46 121
2555.57 127
2555.69 126
2555.81 120
2555.92 110
2556.04 97
2556.15 84
2556.27 72
2556.38 62
2556.50 56
2556.62 53
2556.73 53
2556.85 56
2556.96 60
2557.08 63
2557.20 64
2557.31 63
2557.43 60
2557.54 56
2557.66 52
2557.78 49
2557.89 46
2558.01 45
2558.12 42
2558.24 39
2558.35 34
2558.47 26
2558.59 17
2558.70 8
2558.82 1
2558.93 0
2559.05 0
2559.17 0
2559.28 0
2559.40 0
2559.51 0
2559.63 1
2559.75 1
2559.86 0
2559.98 0
2560.09 1
2560.21 5
2560.33 12
2560.44 22
2560.56 34
2560.67 46
2560.79 56
2560.91 63
2561.02 68
2561.14 69
2561.25 68
2561.37 67
2561.49 66
2561.60 66
2561.72 66
2561.83 66
2561.95 67
2562.07 67
2562.18 67
2562.30 66
2562.41 65
2562.53 64
2562.65 62
2562.76 61
2562.88 60
2562.99 61
2563.11 62
2563.23 65
2563.34 70
2563.46 77
2563.57 85
2563.69 92
2563.81 98
2563.92 102
2564.04 101
2564.15 97
2564.27 90
2564.39 83
2564.50 76
2564.62 71
2564.73 69
2564.85 70
2564.97 72
2565.08 73
2565.20 72
2565.31 68
2565.43 62
2565.55 56
2565.66 50
2565.78 46
2565.89 43
2566.01 42
2566.13 40
2566.24 37
2566.36 32
2566.48 27
2566.59 22
2566.71 17
2566.82 15
2566.94 14
2567.06 15
2567.17 18
2567.29 21
2567.40 25
2567.52 30
2567.64 35
2567.75 40
2567.87 46
2567.98 51
2568.10 56
2568.22 60
2568.33 65
2568.45 70
2568.57 77
2568.68 86
2568.80 97
2568.91 111
2569.03 126
2569.15 141
2569.26 154
2569.38 163
2569.49 170
2569.61 173
2569.73 174
2569.84 172
2569.96 170
2570.08 168
2570.19 165
2570.31 163
2570.42 160
2570.54 158
2570.66 156
2570.77 154
2570.89 154
2571.01 156
2571.12 160
2571.24 166
2571.35 173
2571.47 182
2571.59 189
2571.70 195
2571.82 198
2571.94 198
2572.05 194
2572.17 186
2572.28 175
2572.40 161
2572.52 145
2572.63 128
2572.75 112
2572.87 95
2572.98 80
2573.10 66
2573.21 53
2573.33 42
2573.45 33
2573.56 25
2573.68 18
2573.80 13
2573.91 10
2574.03 8
2574.14 8
2574.26 8
2574.38 9
2574.49 9
2574.61 8
2574.73 5
2574.84 0
2574.96 0
2575.07 0
2575.19 0
2575.31 0
2575.42 0
2575.54 0
2575.66 3
2575.77 12
2575.89 22
2576.00 31
2576.12 37
2576.24 40
2576.35 40
2576.47 37
2576.59 35
2576.70 32
2576.82 31
2576.94 32
2577.05 36
2577.17 42
2577.28 48
2577.40 55
2577.52 61
2577.63 66
2577.75 70
2577.87 73
2577.98 77
2578.10 82
2578.22 88
2578.33 95
2578.45 102
2578.56 109
2578.68 115
2578.80 120
2578.91 123
2579.03 124
2579.15 122
2579.26 119
2579.38 114
2579.50 110
2579.61 107
2579.73 106
2579.84 108
2579.96 111
2580.08 117
2580.19 122
2580.31 127
2580.43 131
2580.54 134
2580.66 137
2580.78 141
2580.89 144
2581.01 148
2581.13 152
2581.24 155
2581.36 156
2581.47 156
2581.59 153
2581.71 148
2581.82 141
2581.94 134
2582.06 125
2582.17 116
2582.29 107
2582.41 99
2582.52 92
2582.64 86
2582.76 84
2582.87 84
2582.99 86
2583.10 90
2583.22 95
2583.34 99
2583.45 101
2583.57 101
2583.69 98
2583.80 91
2583.92 81
2584.04 68
2584.15 53
2584.27 40
2584.39 27
2584.50 18
2584.62 12
2584.74 10
2584.85 10
2584.97 12
2585.09 15
2585.20 19
2585.32 22
2585.43 24
2585.55 24
2585.67 24
2585.78 22
2585.90 19
2586.02 15
2586.13 11
2586.25 5
2586.37 0
2586.48 0
2586.60 0
2586.72 0
2586.83 0
2586.95 0
2587.07 0
2587.18 0
2587.30 2
2587.42 14
2587.53 27
2587.65 41
2587.77 55
2587.88 65
2588.00 73
2588.12 75
2588.23 73
2588.35 67
2588.47 58
2588.58 47
2588.70 36
2588.82 26
2588.93 19
2589.05 14
2589.17 12
2589.28 12
2589.40 13
2589.52 14
2589.63 15
2589.75 15
2589.87 13
2589.98 12
2590.10 11
2590.21 11
2590.33 14
2590.45 18
2590.56 22
2590.68 25
2590.80 27
2590.91 26
2591.03 21
2591.15 13
2591.26 5
2591.38 0
2591.50 0
2591.61 0
2591.73 0
2591.85 0
2591.96 0
2592.08 0
2592.20 0
2592.31 5
2592.43 12
2592.55 17
2592.66 20
2592.78 21
2592.90 20
2593.02 18
2593.13 16
2593.25 16
2593.37 17
2593.48 20
2593.60 23
2593.72 27
2593.83 29
2593.95 30
2594.07 30
2594.18 29
2594.30 28
2594.42 28
2594.53 29
2594.65 32
2594.77 36
2594.88 41
2595.00 47
2595.12 52
2595.23 57
2595.35 62
2595.47 66
2595.58 71
2595.70 75
2595.82 80
2595.93 84
2596.05 85
2596.17 84
2596.28 77
2596.40 67
2596.52 52
2596.63 35
2596.75 17
2596.87 2
2596.98 0
2597.10 0
2597.22 0
2597.33 0
2597.45 2
2597.57 15
2597.69 28
2597.80 40
2597.92 49
2598.04 53
2598.15 54
2598.27 50
2598.39 45
2598.50 38
2598.62 32
2598.74 26
2598.85 22
2598.97 20
2599.09 20
2599.20 20
2599.32 20
2599.44 20
2599.55 19
2599.67 18
2599.79 17
2599.90 17
2600.02 19
2600.14 22
2600.26 25
2600.37 29
2600.49 30
2600.61 30
2600.72 28
2600.84 25
2600.96 21
2601.07 18
2601.19 18
2601.31 20
2601.42 25
2601.54 31
2601.66 36
2601.78 40
2601.89 41
2602.01 41
2602.13 38
2602.24 36
2602.36 34
2602.48 33
2602.59 33
2602.71 34
2602.83 35
2602.94 35
2603.06 35
2603.18 34
2603.29 33
2603.41 32
2603.53 32
2603.65 32
2603.76 31
2603.88 28
2604.00 23
2604.11 15
2604.23 6
2604.35 0
2604.46 0
2604.58 0
2604.70 0
2604.82 0
2604.93 0
2605.05 0
2605.17 0
2605.28 4
2605.40 14
2605.52 23
2605.63 32
2605.75 38
2605.87 43
2605.99 45
2606.10 43
2606.22 39
2606.34 34
2606.45 29
2606.57 26
2606.69 26
2606.80 31
2606.92 40
2607.04 53
2607.16 68
2607.27 83
2607.39 98
2607.51 112
2607.62 124
2607.74 134
2607.86 143
2607.97 152
2608.09 160
2608.21 168
2608.33 175
2608.44 181
2608.56 183
2608.68 180
2608.79 173
2608.91 161
2609.03 145
2609.14 129
2609.26 114
2609.38 103
2609.50 95
2609.61 90
2609.73 86
2609.85 82
2609.96 76
2610.08 68
2610.20 58
2610.32 47
2610.43 36
2610.55 26
2610.67 20
2610.78 15
2610.90 13
2611.02 13
2611.14 14
2611.25 16
2611.37 18
2611.49 19
2611.60 21
2611.72 22
2611.84 23
2611.96 26
2612.07 32
2612.19 40
2612.31 50
2612.42 64
2612.54 79
2612.66 95
2612.78 111
2612.89 126
2613.01 138
2613.13 149
2613.24 158
2613.36 165
2613.48 171
2613.60 176
2613.71 180
2613.83 183
2613.95 185
2614.06 186
2614.18 187
2614.30 186
2614.42 185
2614.53 184
2614.65 183
2614.77 182
2614.88 180
2615.00 177
2615.12 173
2615.24 169
2615.35 164
2615.47 158
2615.59 152
2615.70 146
2615.82 141
2615.94 136
2616.06 131
2616.17 126
2616.29 121
2616.41 117
2616.53 113
2616.64 109
2616.76 106
2616.88 102
2616.99 99
2617.11 97
2617.23 96
2617.35 96
2617.46 97
2617.58 99
2617.70 101
2617.81 102
2617.93 101
2618.05 98
2618.17 92
2618.28 85
2618.40 78
2618.52 72
2618.64 67
2618.75 65
2618.87 63
2618.99 62
2619.10 60
2619.22 57
2619.34 51
2619.46 44
2619.57 36
2619.69 28
2619.81 24
2619.93 22
2620.04 25
2620.16 30
2620.28 37
2620.40 45
2620.51 51
2620.63 57
2620.75 61
2620.86 63
2620.98 65
2621.10 68
2621.22 71
2621.33 76
2621.45 82
2621.57 88
2621.69 95
2621.80 102
2621.92 108
2622.04 114
2622.16 120
2622.27 124
2622.39 128
2622.51 130
2622.62 130
2622.74 128
2622.86 123
2622.98 116
2623.09 107
2623.21 96
2623.33 84
2623.45 72
2623.56 61
2623.68 51
2623.80 43
2623.92 36
2624.03 29
2624.15 23
2624.27 17
2624.39 11
2624.50 7
2624.62 4
2624.74 4
2624.86 8
2624.97 14
2625.09 22
2625.21 32
2625.32 42
2625.44 52
2625.56 59
2625.68 64
2625.79 68
2625.91 70
2626.03 70
2626.15 70
2626.26 69
2626.38 67
2626.50 64
2626.62 59
2626.73 53
2626.85 44
2626.97 33
2627.09 22
2627.20 10
2627.32 0
2627.44 0
2627.56 0
2627.67 0
2627.79 0
2627.91 0
2628.03 0
2628.14 0
2628.26 0
2628.38 10
2628.50 21
2628.61 31
2628.73 42
2628.85 53
2628.97 62
2629.08 70
2629.20 75
2629.32 77
2629.44 76
2629.55 73
2629.67 68
2629.79 62
2629.91 57
2630.02 53
2630.14 52
2630.26 52
2630.38 54
2630.49 57
2630.61 61
2630.73 65
2630.85 67
2630.96 68
2631.08 66
2631.20 63
2631.32 58
2631.43 55
2631.55 53
2631.67 55
2631.79 59
2631.90 67
2632.02 76
2632.14 85
2632.26 94
2632.38 100
2632.49 104
2632.61 106
2632.73 105
2632.85 102
2632.96 97
2633.08 89
2633.20 80
2633.32 69
2633.43 58
2633.55 48
2633.67 40
2633.79 35
2633.90 34
2634.02 37
2634.14 42
2634.26 48
2634.37 54
2634.49 59
2634.61 62
2634.73 62
2634.85 61
2634.96 59
2635.08 58
2635.20 60
2635.32 64
2635.43 72
2635.55 81
2635.67 93
2635.79 105
2635.90 116
2636.02 127
2636.14 135
2636.26 142
2636.37 146
2636.49 149
2636.61 150
2636.73 150
2636.85 150
2636.96 148
2637.08 145
2637.20 141
2637.32 136
2637.43 129
2637.55 122
2637.67 115
2637.79 109
2637.90 104
2638.02 99
2638.14 94
2638.26 90
2638.38 85
2638.49 81
2638.61 77
2638.73 74
2638.85 73
2638.96 73
2639.08 75
2639.20 79
2639.32 84
2639.43 90
2639.55 96
2639.67 99
2639.79 99
2639.91 95
2640.02 87
2640.14 76
2640.26 64
2640.38 52
2640.49 42
2640.61 36
2640.73 31
2640.85 29
2640.97 26
2641.08 21
2641.20 15
2641.32 7
2641.44 0
2641.55 0
2641.67 0
2641.79 0
2641.91 0
2642.03 0
2642.14 0
2642.26 0
2642.38 5
2642.50 21
2642.61 39
2642.73 58
2642.85 77
2642.97 93
2643.09 106
2643.20 116
2643.32 122
2643.44 126
2643.56 129
2643.68 131
2643.79 134
2643.91 138
2644.03 142
2644.15 145
2644.26 147
2644.38 146
2644.50 144
2644.62 139
2644.74 133
2644.85 126
2644.97 119
2645.09 113
2645.21 106
2645.33 101
2645.44 95
2645.56 90
2645.68 85
2645.80 80
2645.91 75
2646.03 70
2646.15 66
2646.27 61
2646.39 58
2646.50 55
2646.62 53
2646.74 52
2646.86 54
2646.98 59
2647.09 66
2647.21 74
2647.33 83
2647.45 90
2647.57 94
2647.68 92
2647.80 86
2647.92 75
2648.04 61
2648.16 47
2648.27 34
2648.39 24
2648.51 17
2648.63 15
2648.74 17
2648.86 22
2648.98 31
2649.10 41
2649.22 52
2649.33 64
2649.45 73
2649.57 81
2649.69 85
2649.81 87
2649.92 87
2650.04 85
2650.16 84
2650.28 84
2650.40 84
2650.51 85
2650.63 86
2650.75 86
2650.87 85
2650.99 83
2651.10 78
2651.22 72
2651.34 64
2651.46 55
2651.58 47
2651.69 41
2651.81 37
2651.93 35
2652.05 36
2652.17 39
2652.28 42
2652.40 46
2652.52 51
2652.64 55
2652.76 60
2652.87 65
2652.99 71
2653.11 75
2653.23 80
2653.35 83
2653.46 85
2653.58 86
2653.70 88
2653.82 90
2653.94 92
2654.06 94
2654.17 96
2654.29 96
2654.41 94
2654.53 90
2654.65 85
2654.76 79
2654.88 72
2655.00 64
2655.12 57
2655.24 50
2655.35 45
2655.47 40
2655.59 37
2655.71 36
2655.83 34
2655.94 33
2656.06 31
2656.18 27
2656.30 21
2656.42 14
2656.54 7
2656.65 0
2656.77 0
2656.89 0
2657.01 0
2657.13 0
2657.24 0
2657.36 0
2657.48 2
2657.60 3
2657.72 3
2657.83 3
2657.95 3
2658.07 5
2658.19 9
2658.31 17
2658.43 28
2658.54 41
2658.66 54
2658.78 67
2658.90 78
2659.02 87
2659.13 93
2659.25 97
2659.37 99
2659.49 100
2659.61 101
2659.73 101
2659.84 101
2659.96 101
2660.08 102
2660.20 103
2660.32 104
2660.43 104
2660.55 102
2660.67 98
2660.79 91
2660.91 82
2661.03 71
2661.14 60
2661.26 50
2661.38 41
2661.50 35
2661.62 33
2661.74 33
2661.85 37
2661.97 43
2662.09 51
2662.21 61
2662.33 71
2662.44 81
2662.56 89
2662.68 95
2662.80 97
2662.92 98
2663.04 96
2663.15 93
2663.27 92
2663.39 92
2663.51 94
2663.63 97
2663.75 102
2663.86 106
2663.98 109
2664.10 111
2664.22 109
2664.34 106
2664.46 101
2664.57 98
2664.69 96
2664.81 98
2664.93 106
2665.05 118
2665.17 135
2665.28 155
2665.40 175
2665.52 194
2665.64 211
2665.76 223
2665.88 232
2665.99 238
2666.11 242
2666.23 245
2666.35 248
2666.47 254
2666.59 260
2666.70 269
2666.82 279
2666.94 291
2667.06 302
2667.18 313
2667.30 322
2667.41 329
2667.53 331
2667.65 331
2667.77 327
2667.89 321
2668.01 313
2668.12 303
2668.24 293
2668.36 281
2668.48 268
2668.60 256
2668.72 244
2668.83 234
2668.95 226
2669.07 221
2669.19 219
2669.31 219
2669.43 221
2669.54 225
2669.66 228
2669.78 231
2669.90 233
2670.02 233
2670.14 230
2670.26 224
2670.37 214
2670.49 202
2670.61 187
2670.73 171
2670.85 154
2670.97 138
2671.08 123
2671.20 110
2671.32 99
2671.44 90
2671.56 84
2671.68 81
2671.80 79
2671.91 79
2672.03 79
2672.15 81
2672.27 83
2672.39 87
2672.51 92
2672.62 99
2672.74 107
2672.86 116
2672.98 124
2673.10 129
2673.22 132
2673.34 131
2673.45 128
2673.57 126
2673.69 124
2673.81 126
2673.93 130
2674.05 137
2674.17 145
2674.28 153
2674.40 160
2674.52 165
2674.64 169
2674.76 172
2674.88 176
2674.99 181
2675.11 186
2675.23 191
2675.35 196
2675.47 200
2675.59 202
2675.71 201
2675.82 199
2675.94 195
2676.06 189
2676.18 181
2676.30 171
2676.42 161
2676.54 151
2676.65 142
2676.77 134
2676.89 128
2677.01 125
2677.13 124
2677.25 124
2677.37 126
2677.48 129
2677.60 130
2677.72 131
2677.84 129
2677.96 125
2678.08 119
2678.20 112
2678.31 105
2678.43 101
2678.55 98
2678.67 98
2678.79 99
2678.91 99
2679.03 97
2679.15 92
2679.26 83
2679.38 71
2679.50 58
2679.62 46
2679.74 36
2679.86 29
2679.98 26
2680.09 27
2680.21 32
2680.33 39
2680.45 47
2680.57 54
2680.69 60
2680.81 64
2680.92 66
2681.04 66
2681.16 65
2681.28 64
2681.40 64
2681.52 67
2681.64 73
2681.76 83
2681.87 95
2681.99 110
2682.11 124
2682.23 136
2682.35 145
2682.47 150
2682.59 151
2682.70 150
2682.82 146
2682.94 142
2683.06 139
2683.18 137
2683.30 135
2683.42 135
2683.54 135
2683.65 134
2683.77 134
2683.89 132
2684.01 130
2684.13 126
2684.25 120
2684.37 111
2684.49 101
2684.60 91
2684.72 82
2684.84 77
2684.96 76
2685.08 81
2685.20 89
2685.32 101
2685.44 113
2685.55 124
2685.67 133
2685.79 138
2685.91 141
2686.03 143
2686.15 143
2686.27 143
2686.39 144
2686.50 145
2686.62 146
2686.74 145
2686.86 143
2686.98 139
2687.10 134
2687.22 128
2687.34 120
2687.46 114
2687.57 108
2687.69 104
2687.81 100
2687.93 96
2688.05 91
2688.17 84
2688.29 75
2688.41 66
2688.52 58
2688.64 53
2688.76 52
2688.88 54
2689.00 60
2689.12 67
2689.24 72
2689.36 73
2689.48 69
2689.59 61
2689.71 50
2689.83 37
2689.95 26
2690.07 17
2690.19 13
2690.31 12
2690.43 14
2690.55 17
2690.66 20
2690.78 22
2690.90 22
2691.02 19
2691.14 15
2691.26 11
2691.38 7
2691.50 4
2691.62 4
2691.73 7
2691.85 16
2691.97 28
2692.09 42
2692.21 57
2692.33 70
2692.45 80
2692.57 85
2692.69 87
2692.80 86
2692.92 85
2693.04 85
2693.16 88
2693.28 94
2693.40 100
2693.52 107
2693.64 111
2693.76 114
2693.87 114
2693.99 113
2694.11 111
2694.23 111
2694.35 113
2694.47 116
2694.59 121
2694.71 126
2694.83 129
2694.95 130
2695.06 129
2695.18 125
2695.30 121
2695.42 118
2695.54 116
2695.66 116
2695.78 118
2695.90 121
2696.02 124
2696.14 126
2696.25 125
2696.37 120
2696.49 112
2696.61 99
2696.73 83
2696.85 66
2696.97 50
2697.09 35
2697.21 24
2697.33 17
2697.44 15
2697.56 18
2697.68 22
2697.80 29
2697.92 35
2698.04 41
2698.16 45
2698.28 46
2698.40 45
2698.52 41
2698.64 34
2698.75 24
2698.87 13
2698.99 1
2699.11 0
2699.23 0
2699.35 0
2699.47 0
2699.59 0
2699.71 0
2699.83 0
2699.94 0
2700.06 11
2700.18 21
2700.30 31
2700.42 40
2700.54 48
2700.66 55
2700.78 60
2700.90 64
2701.02 66
2701.14 65
2701.26 61
2701.37 55
2701.49 47
2701.61 38
2701.73 30
2701.85 22
2701.97 15
2702.09 9
2702.21 5
2702.33 3
2702.45 2
2702.57 2
2702.68 2
2702.80 2
2702.92 2
2703.04 1
2703.16 0
2703.28 0
2703.40 0
2703.52 0
2703.64 0
2703.76 0
2703.88 4
2704.00 12
2704.11 20
2704.23 29
2704.35 36
2704.47 41
2704.59 44
2704.71 46
2704.83 46
2704.95 46
2705.07 47
2705.19 49
2705.31 53
2705.43 56
2705.54 59
2705.66 60
2705.78 58
2705.90 55
2706.02 52
2706.14 49
2706.26 48
2706.38 52
2706.50 60
2706.62 70
2706.74 82
2706.86 93
2706.98 100
2707.09 105
2707.21 105
2707.33 103
2707.45 101
2707.57 99
2707.69 99
2707.81 101
2707.93 103
2708.05 104
2708.17 104
2708.29 102
2708.41 98
2708.53 91
2708.65 83
2708.76 74
2708.88 65
2709.00 56
2709.12 48
2709.24 42
2709.36 40
2709.48 41
2709.60 47
2709.72 58
2709.84 72
2709.96 90
2710.08 108
2710.20 124
2710.32 137
2710.43 144
2710.55 145
2710.67 141
2710.79 132
2710.91 122
2711.03 110
2711.15 100
2711.27 92
2711.39 86
2711.51 82
2711.63 79
2711.75 76
2711.87 74
2711.99 73
2712.11 72
2712.22 72
2712.34 71
2712.46 70
2712.58 68
2712.70 64
2712.82 58
2712.94 50
2713.06 41
2713.18 29
2713.30 16
2713.42 2
2713.54 0
2713.66 0
2713.78 0
2713.90 0
2714.02 0
2714.13 0
2714.25 0
2714.37 0
2714.49 20
2714.61 40
2714.73 57
2714.85 69
2714.97 76
2715.09 80
2715.21 81
2715.33 81
2715.45 81
2715.57 83
2715.69 85
2715.81 87
2715.93 89
2716.05 91
2716.17 93
2716.28 95
2716.40 98
2716.52 101
2716.64 105
2716.76 108
2716.88 110
2717.00 109
2717.12 105
2717.24 99
2717.36 93
2717.48 86
2717.60 81
2717.72 76
2717.84 72
2717.96 68
2718.08 63
2718.20 58
2718.32 52
2718.43 48
2718.55 46
2718.67 48
2718.79 54
2718.91 64
2719.03 75
2719.15 84
2719.27 91
2719.39 93
2719.51 90
2719.63 83
2719.75 73
2719.87 64
2719.99 55
2720.11 49
2720.23 46
2720.35 47
2720.47 50
2720.59 55
2720.71 61
2720.83 69
2720.94 77
2721.06 83
2721.18 88
2721.30 89
2721.42 87
2721.54 81
2721.66 72
2721.78 63
2721.90 53
2722.02 46
2722.14 41
2722.26 40
2722.38 43
2722.50 47
2722.62 53
2722.74 59
2722.86 64
2722.98 68
2723.10 71
2723.22 74
2723.34 78
2723.46 82
2723.58 89
2723.70 96
2723.81 104
2723.93 111
2724.05 116
2724.17 118
2724.29 117
2724.41 113
2724.53 107
2724.65 100
2724.77 95
2724.89 91
2725.01 90
2725.13 89
2725.25 90
2725.37 90
2725.49 88
2725.61 85
2725.73 81
2725.85 78
2725.97 77
2726.09 77
2726.21 79
2726.33 82
2726.45 85
2726.57 87
2726.69 87
2726.81 86
2726.93 84
2727.05 82
2727.17 81
2727.28 81
2727.40 80
2727.52 80
2727.64 79
2727.76 77
2727.88 74
2728.00 71
2728.12 68
2728.24 67
2728.36 68
2728.48 71
2728.60 76
2728.72 82
2728.84 87
2728.96 91
2729.08 93
2729.20 93
2729.32 92
2729.44 91
2729.56 90
2729.68 90
2729.80 91
2729.92 94
2730.04 96
2730.16 98
2730.28 98
2730.40 95
2730.52 90
2730.64 84
2730.76 76
2730.88 69
2731.00 63
2731.12 60
2731.24 61
2731.36 67
2731.48 78
2731.60 92
2731.72 108
2731.83 124
2731.95 138
2732.07 148
2732.19 155
2732.31 159
2732.43 161
2732.55 164
2732.67 167
2732.79 171
2732.91 177
2733.03 182
2733.15 187
2733.27 191
2733.39 192
2733.51 193
2733.63 193
2733.75 195
2733.87 198
2733.99 203
2734.11 211
2734.23 220
2734.35 229
2734.47 237
2734.59 242
2734.71 245
2734.83 244
2734.95 239
2735.07 230
2735.19 219
2735.31 206
2735.43 192
2735.55 178
2735.67 162
2735.79 147
2735.91 133
2736.03 119
2736.15 107
2736.27 97
2736.39 91
2736.51 89
2736.63 93
2736.75 101
2736.87 114
2736.99 130
2737.11 148
2737.23 166
2737.35 183
2737.47 197
2737.59 208
2737.71 214
2737.83 215
2737.95 212
2738.07 205
2738.19 195
2738.31 183
2738.43 170
2738.55 156
2738.67 143
2738.79 130
2738.91 118
2739.03 107
2739.15 100
2739.27 96
2739.39 96
2739.51 100
2739.63 107
2739.75 115
2739.87 124
2739.99 130
2740.11 135
2740.23 138
2740.35 140
2740.47 142
2740.59 145
2740.71 149
2740.83 153
2740.95 156
2741.07 157
2741.19 156
2741.31 151
2741.43 145
2741.55 136
2741.67 127
2741.79 118
2741.91 110
2742.03 103
2742.15 97
2742.27 90
2742.39 82
2742.51 73
2742.63 63
2742.75 52
2742.87 44
2742.99 38
2743.11 36
2743.23 39
2743.35 44
2743.47 50
2743.59 56
2743.71 61
2743.83 65
2743.95 67
2744.07 70
2744.19 74
2744.31 80
2744.43 88
2744.55 96
2744.67 103
2744.79 108
2744.91 112
2745.03 114
2745.15 115
2745.27 116
2745.39 117
2745.51 119
2745.63 121
2745.75 122
2745.87 121
2745.99 118
2746.11 113
2746.23 106
2746.35 97
2746.47 88
2746.59 79
2746.71 71
2746.83 62
2746.95 53
2747.07 43
2747.19 32
2747.31 22
2747.43 14
2747.55 9
2747.67 7
2747.79 10
2747.91 15
2748.03 23
2748.15 31
2748.27 38
2748.39 46
2748.51 54
2748.63 65
2748.75 77
2748.87 92
2748.99 108
2749.11 122
2749.23 133
2749.35 138
2749.47 139
2749.59 134
2749.71 127
2749.83 119
2749.95 112
2750.07 108
2750.19 106
2750.31 106
2750.43 106
2750.55 105
2750.67 102
2750.79 98
2750.91 92
2751.03 85
2751.15 79
2751.28 71
2751.40 64
2751.52 56
2751.64 47
2751.76 38
2751.88 28
2752.00 18
2752.12 8
2752.24 0
2752.36 0
2752.48 0
2752.60 0
2752.72 0
2752.84 0
2752.96 0
2753.08 0
2753.20 0
2753.32 1
2753.44 3
2753.56 6
2753.68 10
2753.80 17
2753.92 26
2754.04 37
2754.16 48
2754.28 57
2754.40 66
2754.52 71
2754.64 75
2754.76 76
2754.88 76
2755.00 74
2755.12 71
2755.24 67
2755.36 62
2755.48 57
2755.60 53
2755.72 50
2755.85 49
2755.97 50
2756.09 54
2756.21 60
2756.33 68
2756.45 77
2756.57 86
2756.69 92
2756.81 96
2756.93 96
2757.05 93
2757.17 86
2757.29 76
2757.41 66
2757.53 57
2757.65 49
2757.77 44
2757.89 44
2758.01 47
2758.13 54
2758.25 63
2758.37 74
2758.49 83
2758.61 91
2758.73 95
2758.85 96
2758.97 95
2759.09 92
2759.22 88
2759.34 85
2759.46 81
2759.58 78
2759.70 75
2759.82 72
2759.94 70
2760.06 68
2760.18 69
2760.30 71
2760.42 75
2760.54 80
2760.66 85
2760.78 90
2760.90 94
2761.02 98
2761.14 100
2761.26 102
2761.38 104
2761.50 107
2761.62 110
2761.74 114
2761.86 118
2761.98 121
2762.11 125
2762.23 127
2762.35 129
2762.47 130
2762.59 131
2762.71 130
2762.83 130
2762.95 129
2763.07 127
2763.19 125
2763.31 122
2763.43 119
2763.55 115
2763.67 111
2763.79 107
2763.91 104
2764.03 102
2764.15 101
2764.27 100
2764.39 99
2764.51 97
2764.64 93
2764.76 86
2764.88 79
2765.00 70
2765.12 62
2765.24 56
2765.36 52
2765.48 52
2765.60 54
2765.72 59
2765.84 64
2765.96 69
2766.08 74
2766.20 78
2766.32 80
2766.44 82
2766.56 82
2766.68 81
2766.80 78
2766.93 72
2767.05 65
2767.17 56
2767.29 49
2767.41 42
2767.53 39
2767.65 37
2767.77 35
2767.89 34
2768.01 30
2768.13 24
2768.25 16
2768.37 8
2768.49 2
2768.61 0
2768.73 0
2768.85 2
2768.98 8
2769.10 15
2769.22 23
2769.34 31
2769.46 39
2769.58 48
2769.70 58
2769.82 67
2769.94 73
2770.06 77
2770.18 78
2770.30 77
2770.42 76
2770.54 76
2770.66 80
2770.78 86
2770.91 94
2771.03 102
2771.15 109
2771.27 113
2771.39 116
2771.51 117
2771.63 119
2771.75 123
2771.87 127
2771.99 132
2772.11 136
2772.23 138
2772.35 139
2772.47 140
2772.59 140
2772.72 142
2772.84 145
2772.96 148
2773.08 150
2773.20 149
2773.32 145
2773.44 137
2773.56 125
2773.68 110
2773.80 94
2773.92 78
2774.04 64
2774.16 52
2774.28 42
2774.40 36
2774.53 31
2774.65 27
2774.77 23
2774.89 18
2775.01 12
2775.13 4
2775.25 0
2775.37 0
2775.49 0
2775.61 0
2775.73 0
2775.85 0
2775.97 0
2776.10 0
2776.22 4
2776.34 12
2776.46 21
2776.58 30
2776.70 39
2776.82 50
2776.94 60
2777.06 71
2777.18 81
2777.30 91
2777.42 100
2777.54 108
2777.67 116
2777.79 122
2777.91 127
2778.03 131
2778.15 135
2778.27 138
2778.39 140
2778.51 143
2778.63 145
2778.75 146
2778.87 146
2778.99 144
2779.11 140
2779.24 135
2779.36 130
2779.48 125
2779.60 122
2779.72 122
2779.84 124
2779.96 128
2780.08 134
2780.20 140
2780.32 145
2780.44 149
2780.56 152
2780.69 153
2780.81 153
2780.93 151
2781.05 149
2781.17 147
2781.29 144
2781.41 142
2781.53 141
2781.65 141
2781.77 142
2781.89 146
2782.02 152
2782.14 158
2782.26 166
2782.38 172
2782.50 177
2782.62 179
2782.74 178
2782.86 175
2782.98 171
2783.10 168
2783.22 168
2783.35 171
2783.47 177
2783.59 185
2783.71 194
2783.83 201
2783.95 205
2784.07 203
2784.19 198
2784.31 189
2784.43 179
2784.55 169
2784.68 160
2784.80 153
2784.92 147
2785.04 143
2785.16 139
2785.28 134
2785.40 129
2785.52 124
2785.64 117
2785.76 109
2785.89 101
2786.01 92
2786.13 83
2786.25 75
2786.37 67
2786.49 62
2786.61 59
2786.73 57
2786.85 56
2786.97 55
2787.09 53
2787.22 48
2787.34 41
2787.46 32
2787.58 23
2787.70 15
2787.82 8
2787.94 2
2788.06 0
2788.18 0
2788.31 0
2788.43 0
2788.55 0
2788.67 0
2788.79 0
2788.91 0
2789.03 0
2789.15 7
2789.27 17
2789.39 28
2789.52 37
2789.64 44
2789.76 48
2789.88 49
2790.00 47
2790.12 42
2790.24 36
2790.36 29
2790.48 23
2790.60 18
2790.73 17
2790.85 19
2790.97 23
2791.09 30
2791.21 36
2791.33 39
2791.45 40
2791.57 37
2791.69 31
2791.82 24
2791.94 19
2792.06 17
2792.18 19
2792.30 24
2792.42 33
2792.54 43
2792.66 53
2792.78 64
2792.91 74
2793.03 83
2793.15 89
2793.27 93
2793.39 93
2793.51 89
2793.63 81
2793.75 71
2793.87 61
2794.00 52
2794.12 47
2794.24 46
2794.36 51
2794.48 60
2794.60 72
2794.72 86
2794.84 100
2794.97 113
2795.09 122
2795.21 127
2795.33 127
2795.45 124
2795.57 117
2795.69 108
2795.81 99
2795.93 91
2796.06 85
2796.18 79
2796.30 74
2796.42 69
2796.54 64
2796.66 59
2796.78 53
2796.90 48
2797.03 43
2797.15 39
2797.27 36
2797.39 33
2797.51 32
2797.63 33
2797.75 37
2797.87 43
2798.00 53
2798.12 65
2798.24 78
2798.36 91
2798.48 99
2798.60 102
2798.72 100
2798.84 92
2798.97 81
2799.09 69
2799.21 57
2799.33 47
2799.45 41
2799.57 38
2799.69 35
2799.81 33
2799.94 29
2800.06 24
2800.18 17
2800.30 9
2800.42 2
2800.54 0
2800.66 0
2800.78 0
2800.91 0
2801.03 0
2801.15 0
2801.27 0
2801.39 0
2801.51 1
2801.63 3
2801.75 5
2801.88 8
2802.00 10
2802.12 13
2802.24 15
2802.36 19
2802.48 22
2802.60 25
2802.73 27
2802.85 29
2802.97 29
2803.09 28
2803.21 26
2803.33 25
2803.45 23
2803.57 22
2803.70 22
2803.82 20
2803.94 18
2804.06 13
2804.18 6
2804.30 0
2804.42 0
2804.55 0
2804.67 0
2804.79 0
2804.91 0
2805.03 7
2805.15 19
2805.27 28
2805.40 33
2805.52 32
2805.64 27
2805.76 17
2805.88 6
2806.00 0
2806.12 0
2806.25 0
2806.37 0
2806.49 0
2806.61 6
2806.73 19
2806.85 31
2806.97 43
2807.10 52
2807.22 59
2807.34 63
2807.46 66
2807.58 68
2807.70 72
2807.82 76
2807.95 83
2808.07 92
2808.19 103
2808.31 115
2808.43 127
2808.55 139
2808.67 148
2808.80 154
2808.92 157
2809.04 156
2809.16 154
2809.28 150
2809.40 148
2809.52 148
2809.65 150
2809.77 154
2809.89 159
2810.01 164
2810.13 167
2810.25 168
2810.37 170
2810.50 174
2810.62 182
2810.74 194
2810.86 212
2810.98 232
2811.10 254
2811.23 275
2811.35 294
2811.47 310
2811.59 324
2811.71 338
2811.83 354
2811.95 371
2812.08 388
2812.20 404
2812.32 418
2812.44 427
2812.56 430
2812.68 430
2812.81 426
2812.93 422
2813.05 418
2813.17 415
2813.29 411
2813.41 405
2813.53 396
2813.66 381
2813.78 362
2813.90 339
2814.02 315
2814.14 292
2814.26 271
2814.39 253
2814.51 237
2814.63 222
2814.75 206
2814.87 190
2814.99 172
2815.12 155
2815.24 137
2815.36 122
2815.48 108
2815.60 96
2815.72 85
2815.84 77
2815.97 71
2816.09 67
2816.21 67
2816.33 70
2816.45 76
2816.57 83
2816.70 91
2816.82 97
2816.94 99
2817.06 98
2817.18 94
2817.30 87
2817.43 78
2817.55 69
2817.67 61
2817.79 53
2817.91 46
2818.03 39
2818.16 35
2818.28 32
2818.40 31
2818.52 32
2818.64 34
2818.76 38
2818.89 42
2819.01 44
2819.13 46
2819.25 46
2819.37 45
2819.49 43
2819.62 39
2819.74 36
2819.86 32
2819.98 30
2820.10 30
2820.22 32
2820.35 37
2820.47 46
2820.59 57
2820.71 69
2820.83 81
2820.96 90
2821.08 95
2821.20 97
2821.32 95
2821.44 90
2821.56 85
2821.69 82
2821.81 83
2821.93 88
2822.05 98
2822.17 110
2822.29 124
2822.42 138
2822.54 150
2822.66 160
2822.78 167
2822.90 172
2823.02 174
2823.15 173
2823.27 171
2823.39 167
2823.51 163
2823.63 158
2823.76 153
2823.88 148
2824.00 144
2824.12 141
2824.24 138
2824.36 137
2824.49 137
2824.61 138
2824.73 142
2824.85 146
2824.97 149
2825.10 150
2825.22 148
2825.34 141
2825.46 130
2825.58 117
2825.70 102
2825.83 89
2825.95 78
2826.07 71
2826.19 66
2826.31 65
2826.44 66
2826.56 69
2826.68 72
2826.80 75
2826.92 78
2827.04 79
2827.17 78
2827.29 75
2827.41 71
2827.53 66
2827.65 61
2827.78 58
2827.90 57
2828.02 59
2828.14 61
2828.26 65
2828.39 67
2828.51 68
2828.63 66
2828.75 62
2828.87 56
2829.00 50
2829.12 45
2829.24 42
2829.36 41
2829.48 43
2829.60 48
2829.73 55
2829.85 62
2829.97 68
2830.09 73
2830.21 78
2830.34 83
2830.46 88
2830.58 94
2830.70 101
2830.82 108
2830.95 116
2831.07 122
2831.19 126
2831.31 128
2831.43 127
2831.56 125
2831.68 122
2831.80 117
2831.92 112
2832.04 106
2832.17 99
2832.29 91
2832.41 82
2832.53 73
2832.65 64
2832.78 56
2832.90 49
2833.02 44
2833.14 40
2833.26 37
2833.39 34
2833.51 31
2833.63 27
2833.75 24
2833.87 21
2834.00 19
2834.12 19
2834.24 21
2834.36 23
2834.48 28
2834.61 33
2834.73 39
2834.85 45
2834.97 53
2835.09 61
2835.22 68
2835.34 74
2835.46 79
2835.58 81
2835.70 81
2835.83 79
2835.95 76
2836.07 74
2836.19 72
2836.31 71
2836.44 70
2836.56 70
2836.68 69
2836.80 67
2836.92 65
2837.05 63
2837.17 61
2837.29 58
2837.41 56
2837.53 54
2837.66 51
2837.78 48
2837.90 46
2838.02 46
2838.15 49
2838.27 55
2838.39 64
2838.51 74
2838.63 84
2838.76 94
2838.88 101
2839.00 106
2839.12 109
2839.24 110
2839.37 109
2839.49 109
2839.61 108
2839.73 108
2839.85 109
2839.98 110
2840.10 112
2840.22 116
2840.34 120
2840.47 125
2840.59 128
2840.71 129
2840.83 127
2840.95 122
2841.08 112
2841.20 99
2841.32 83
2841.44 66
2841.57 49
2841.69 32
2841.81 17
2841.93 3
2842.05 0
2842.18 0
2842.30 0
2842.42 0
2842.54 0
2842.66 0
2842.79 0
2842.91 0
2843.03 8
2843.15 17
2843.28 23
2843.40 27
2843.52 29
2843.64 27
2843.76 24
2843.89 20
2844.01 15
2844.13 10
2844.25 6
2844.38 2
2844.50 0
2844.62 0
2844.74 0
2844.86 0
2844.99 0
2845.11 0
2845.23 0
2845.35 0
2845.48 2
2845.60 5
2845.72 7
2845.84 8
2845.97 8
2846.09 6
2846.21 5
2846.33 3
2846.45 1
2846.58 0
2846.70 0
2846.82 0
2846.94 0
2847.07 3
2847.19 8
2847.31 14
2847.43 21
2847.55 28
2847.68 33
2847.80 38
2847.92 41
2848.04 43
2848.17 46
2848.29 49
2848.41 53
2848.53 57
2848.66 63
2848.78 68
2848.90 73
2849.02 78
2849.14 83
2849.27 87
2849.39 90
2849.51 93
2849.63 94
2849.76 94
2849.88 94
2850.00 94
2850.12 93
2850.25 92
2850.37 92
2850.49 92
2850.61 91
2850.74 90
2850.86 88
2850.98 84
2851.10 79
2851.23 71
2851.35 62
2851.47 52
2851.59 42
2851.71 33
2851.84 26
2851.96 21
2852.08 18
2852.20 18
2852.33 19
2852.45 20
2852.57 21
2852.69 22
2852.82 22
2852.94 22
2853.06 20
2853.18 18
2853.31 16
2853.43 15
2853.55 14
2853.67 15
2853.80 19
2853.92 25
2854.04 36
2854.16 48
2854.29 63
2854.41 78
2854.53 91
2854.65 100
2854.78 106
2854.90 108
2855.02 107
2855.14 104
2855.27 100
2855.39 94
2855.51 89
2855.63 83
2855.75 77
2855.88 70
2856.00 65
2856.12 60
2856.24 56
2856.37 53
2856.49 51
2856.61 51
2856.73 51
2856.86 52
2856.98 54
2857.10 56
2857.22 59
2857.35 61
2857.47 62
2857.59 61
2857.71 58
2857.84 54
2857.96 48
2858.08 43
2858.21 41
2858.33 42
2858.45 49
2858.57 60
2858.70 74
2858.82 90
2858.94 104
2859.06 115
2859.19 121
2859.31 120
2859.43 114
2859.55 104
2859.68 91
2859.80 78
2859.92 67
2860.04 58
2860.17 52
2860.29 49
2860.41 47
2860.53 45
2860.66 44
2860.78 42
2860.90 41
2861.02 41
2861.15 43
2861.27 48
2861.39 55
2861.51 64
2861.64 73
2861.76 80
2861.88 84
2862.00 85
2862.13 82
2862.25 76
2862.37 70
2862.50 65
2862.62 61
2862.74 59
2862.86 59
2862.99 60
2863.11 62
2863.23 63
2863.35 64
2863.48 64
2863.60 63
2863.72 61
2863.84 58
2863.97 52
2864.09 45
2864.21 37
2864.33 26
2864.46 15
2864.58 5
2864.70 0
2864.83 0
2864.95 0
2865.07 0
2865.19 0
2865.32 0
2865.44 6
2865.56 15
2865.68 24
2865.81 32
2865.93 39
2866.05 43
2866.18 44
2866.30 40
2866.42 33
2866.54 22
2866.67 9
2866.79 0
2866.91 0
2867.03 0
2867.16 0
2867.28 0
2867.40 0
2867.53 0
2867.65 0
2867.77 7
2867.89 21
2868.02 33
2868.14 40
2868.26 44
2868.38 43
2868.51 39
2868.63 33
2868.75 27
2868.88 22
2869.00 20
2869.12 23
2869.24 29
2869.37 38
2869.49 50
2869.61 62
2869.73 72
2869.86 80
2869.98 85
2870.10 85
2870.23 83
2870.35 79
2870.47 76
2870.59 75
2870.72 79
2870.84 86
2870.96 95
2871.09 104
2871.21 112
2871.33 116
2871.45 115
2871.58 110
2871.70 105
2871.82 102
2871.95 104
2872.07 114
2872.19 132
2872.31 156
2872.44 181
2872.56 204
2872.68 220
2872.81 227
2872.93 223
2873.05 210
2873.17 190
2873.30 169
2873.42 150
2873.54 136
2873.67 130
2873.79 132
2873.91 141
2874.03 153
2874.16 166
2874.28 177
2874.40 183
2874.53 185
2874.65 181
2874.77 174
2874.89 164
2875.02 154
2875.14 145
2875.26 137
2875.39 133
2875.51 131
2875.63 132
2875.75 137
2875.88 146
2876.00 160
2876.12 177
2876.25 197
2876.37 220
2876.49 242
2876.61 264
2876.74 283
2876.86 299
2876.98 311
2877.11 320
2877.23 327
2877.35 332
2877.48 335
2877.60 335
2877.72 333
2877.84 327
2877.97 318
2878.09 306
2878.21 293
2878.34 280
2878.46 268
2878.58 258
2878.70 251
2878.83 246
2878.95 243
2879.07 241
2879.20 242
2879.32 244
2879.44 248
2879.57 254
2879.69 262
2879.81 271
2879.93 280
2880.06 287
2880.18 290
2880.30 290
2880.43 285
2880.55 278
2880.67 267
2880.80 256
2880.92 243
2881.04 231
2881.16 218
2881.29 206
2881.41 195
2881.53 185
2881.66 178
2881.78 173
2881.90 170
2882.03 170
2882.15 170
2882.27 169
2882.39 167
2882.52 163
2882.64 158
2882.76 153
2882.89 150
2883.01 149
2883.13 151
2883.26 156
2883.38 161
2883.50 167
2883.63 170
2883.75 172
2883.87 171
2883.99 167
2884.12 163
2884.24 158
2884.36 153
2884.49 146
2884.61 139
2884.73 130
2884.86 120
2884.98 110
2885.10 100
2885.23 91
2885.35 84
2885.47 77
2885.60 69
2885.72 60
2885.84 50
2885.96 38
2886.09 26
2886.21 16
2886.33 9
2886.46 7
2886.58 11
2886.70 18
2886.83 28
2886.95 38
2887.07 47
2887.20 54
2887.32 60
2887.44 65
2887.57 69
2887.69 73
2887.81 76
2887.93 79
2888.06 81
2888.18 81
2888.30 81
2888.43 80
2888.55 80
2888.67 82
2888.80 87
2888.92 92
2889.04 98
2889.17 102
2889.29 103
2889.41 100
2889.54 94
2889.66 85
2889.78 75
2889.91 64
2890.03 55
2890.15 48
2890.28 42
2890.40 39
2890.52 37
2890.65 36
2890.77 35
2890.89 35
2891.01 35
2891.14 34
2891.26 34
2891.38 35
2891.51 37
2891.63 40
2891.75 46
2891.88 55
2892.00 66
2892.12 79
2892.25 93
2892.37 107
2892.49 120
2892.62 132
2892.74 143
2892.86 155
2892.99 166
2893.11 176
2893.23 184
2893.36 189
2893.48 190
2893.60 187
2893.73 179
2893.85 168
2893.97 156
2894.10 143
2894.22 131
2894.34 120
2894.47 111
2894.59 102
2894.71 94
2894.84 84
2894.96 75
2895.08 67
2895.21 61
2895.33 57
2895.45 56
2895.58 58
2895.70 60
2895.82 63
2895.95 67
2896.07 70
2896.19 74
2896.32 80
2896.44 87
2896.56 96
2896.69 104
2896.81 110
2896.93 113
2897.06 112
2897.18 107
2897.30 99
2897.43 90
2897.55 83
2897.67 79
2897.80 79
2897.92 81
2898.04 87
2898.17 95
2898.29 104
2898.41 114
2898.54 125
2898.66 137
2898.78 148
2898.91 156
2899.03 161
2899.15 163
2899.28 160
2899.40 154
2899.52 147
2899.65 140
2899.77 133
2899.89 126
2900.02 120
2900.14 113
2900.26 104
2900.39 94
2900.51 81
2900.64 68
2900.76 56
2900.88 46
2901.01 39
2901.13 35
2901.25 34
2901.38 35
2901.50 36
2901.62 38
2901.75 40
2901.87 41
2901.99 42
2902.12 44
2902.24 45
2902.36 48
2902.49 51
2902.61 57
2902.73 64
2902.86 74
2902.98 87
2903.10 102
2903.23 119
2903.35 136
2903.47 152
2903.60 164
2903.72 173
2903.85 176
2903.97 175
2904.09 170
2904.22 163
2904.34 155
2904.46 148
2904.59 141
2904.71 135
2904.83 130
2904.96 124
2905.08 116
2905.20 106
2905.33 94
2905.45 80
2905.57 66
2905.70 52
2905.82 42
2905.95 36
2906.07 34
2906.19 36
2906.32 40
2906.44 46
2906.56 52
2906.69 57
2906.81 61
2906.93 65
2907.06 69
2907.18 73
2907.30 76
2907.43 78
2907.55 79
2907.68 78
2907.80 75
2907.92 73
2908.05 71
2908.17 72
2908.29 76
2908.42 84
2908.54 94
2908.66 106
2908.79 117
2908.91 126
2909.04 131
2909.16 131
2909.28 126
2909.41 117
2909.53 106
2909.65 95
2909.78 85
2909.90 79
2910.02 77
2910.15 78
2910.27 81
2910.40 84
2910.52 86
2910.64 86
2910.77 84
2910.89 81
2911.01 77
2911.14 73
2911.26 70
2911.38 65
2911.51 59
2911.63 51
2911.76 41
2911.88 28
2912.00 15
2912.13 2
2912.25 0
2912.37 0
2912.50 0
2912.62 0
2912.74 0
2912.87 1
2912.99 6
2913.12 8
2913.24 8
2913.36 6
2913.49 3
2913.61 3
2913.73 5
2913.86 11
2913.98 20
2914.11 31
2914.23 43
2914.35 53
2914.48 61
2914.60 66
2914.72 69
2914.85 69
2914.97 67
2915.10 64
2915.22 60
2915.34 56
2915.47 51
2915.59 47
2915.71 45
2915.84 45
2915.96 47
2916.09 52
2916.21 59
2916.33 66
2916.46 72
2916.58 77
2916.70 80
2916.83 81
2916.95 82
2917.08 81
2917.20 80
2917.32 77
2917.45 73
2917.57 68
2917.69 62
2917.82 55
2917.94 50
2918.07 47
2918.19 46
2918.31 46
2918.44 48
2918.56 51
2918.69 53
2918.81 56
2918.93 58
2919.06 59
2919.18 60
2919.30 58
2919.43 53
2919.55 44
2919.68 30
2919.80 15
2919.92 0
2920.05 0
2920.17 0
2920.30 0
2920.42 0
2920.54 3
2920.67 21
2920.79 40
2920.91 57
2921.04 70
2921.16 78
2921.29 81
2921.41 80
2921.53 76
2921.66 71
2921.78 66
2921.91 63
2922.03 63
2922.15 65
2922.28 68
2922.40 71
2922.53 74
2922.65 75
2922.77 75
2922.90 74
2923.02 74
2923.14 74
2923.27 77
2923.39 82
2923.52 87
2923.64 93
2923.76 97
2923.89 99
2924.01 99
2924.14 96
2924.26 92
2924.38 89
2924.51 86
2924.63 84
2924.76 83
2924.88 82
2925.00 79
2925.13 75
2925.25 68
2925.38 60
2925.50 50
2925.62 41
2925.75 34
2925.87 28
2926.00 26
2926.12 26
2926.24 27
2926.37 29
2926.49 31
2926.62 33
2926.74 36
2926.86 40
2926.99 45
2927.11 51
2927.24 57
2927.36 61
2927.48 60
2927.61 55
2927.73 46
2927.86 33
2927.98 20
2928.10 8
2928.23 0
2928.35 0
2928.48 0
2928.60 0
2928.72 0
2928.85 1
2928.97 1
2929.10 1
2929.22 0
2929.34 0
2929.47 0
2929.59 1
2929.72 2
2929.84 3
2929.96 3
2930.09 1
2930.21 0
2930.34 0
2930.46 0
2930.58 0
2930.71 0
2930.83 0
2930.96 3
2931.08 8
2931.20 13
2931.33 16
2931.45 17
2931.58 17
2931.70 17
2931.83 18
2931.95 22
2932.07 27
2932.20 35
2932.32 43
2932.45 51
2932.57 58
2932.69 64
2932.82 70
2932.94 76
2933.07 83
2933.19 92
2933.31 101
2933.44 109
2933.56 115
2933.69 117
2933.81 116
2933.94 112
2934.06 106
2934.18 99
2934.31 91
2934.43 83
2934.56 74
2934.68 66
2934.80 57
2934.93 47
2935.05 39
2935.18 31
2935.30 26
2935.43 24
2935.55 25
2935.67 29
2935.80 36
2935.92 46
2936.05 56
2936.17 65
2936.29 73
2936.42 78
2936.54 79
2936.67 77
2936.79 74
2936.92 70
2937.04 68
2937.16 69
2937.29 73
2937.41 79
2937.54 85
2937.66 90
2937.79 91
2937.91 90
2938.03 86
2938.16 80
2938.28 74
2938.41 68
2938.53 63
2938.66 58
2938.78 53
2938.90 46
2939.03 39
2939.15 33
2939.28 28
2939.40 25
2939.52 26
2939.65 29
2939.77 36
2939.90 44
2940.02 51
2940.15 57
2940.27 61
2940.39 61
2940.52 59
2940.64 53
2940.77 45
2940.89 36
2941.02 26
2941.14 16
2941.26 8
2941.39 3
2941.51 2
2941.64 5
2941.76 12
2941.89 22
2942.01 35
2942.14 49
2942.26 63
2942.38 76
2942.51 88
2942.63 100
2942.76 111
2942.88 122
2943.01 132
2943.13 139
2943.25 144
2943.38 146
2943.50 143
2943.63 138
2943.75 131
2943.88 123
2944.00 115
2944.12 108
2944.25 104
2944.37 101
2944.50 100
2944.62 101
2944.75 104
2944.87 107
2945.00 110
2945.12 114
2945.24 116
2945.37 116
2945.49 114
2945.62 111
2945.74 106
2945.87 101
2945.99 95
2946.11 90
2946.24 86
2946.36 83
2946.49 83
2946.61 84
2946.74 86
2946.86 90
2946.99 96
2947.11 102
2947.23 109
2947.36 117
2947.48 126
2947.61 136
2947.73 146
2947.86 156
2947.98 165
2948.11 172
2948.23 178
2948.35 182
2948.48 186
2948.60 191
2948.73 197
2948.85 204
2948.98 211
2949.10 217
2949.23 220
2949.35 219
2949.47 212
2949.60 202
2949.72 189
2949.85 177
2949.97 166
2950.10 159
2950.22 155
2950.35 154
2950.47 155
2950.59 156
2950.72 157
2950.84 158
2950.97 159
2951.09 161
2951.22 162
2951.34 163
2951.47 161
2951.59 157
2951.72 148
2951.84 135
2951.96 119
2952.09 101
2952.21 83
2952.34 66
2952.46 53
2952.59 43
2952.71 38
2952.84 36
2952.96 38
2953.09 41
2953.21 45
2953.33 48
2953.46 50
2953.58 51
2953.71 51
2953.83 50
2953.96 49
2954.08 49
2954.21 50
2954.33 53
2954.46 56
2954.58 59
2954.70 61
2954.83 62
2954.95 63
2955.08 62
2955.20 62
2955.33 61
2955.45 62
2955.58 64
2955.70 68
2955.83 75
2955.95 84
2956.08 96
2956.20 108
2956.32 120
2956.45 129
2956.57 135
2956.70 137
2956.82 135
2956.95 130
2957.07 123
2957.20 116
2957.32 109
2957.45 102
2957.57 95
2957.70 87
2957.82 78
2957.94 68
2958.07 56
2958.19 44
2958.32 32
2958.44 21
2958.57 15
2958.69 11
2958.82 11
2958.94 13
2959.07 16
2959.19 18
2959.32 19
2959.44 19
2959.57 19
2959.69 20
2959.82 24
2959.94 30
2960.06 39
2960.19 49
2960.31 59
2960.44 68
2960.56 75
2960.69 80
2960.81 83
2960.94 86
2961.06 90
2961.19 94
2961.31 101
2961.44 110
2961.56 119
2961.69 129
2961.81 136
2961.94 142
2962.06 147
2962.18 149
2962.31 150
2962.43 149
2962.56 146
2962.68 143
2962.81 138
2962.93 133
2963.06 128
2963.18 124
2963.31 122
2963.43 121
2963.56 123
2963.68 127
2963.81 131
2963.93 135
2964.06 138
2964.18 141
2964.31 143
2964.43 146
2964.56 149
2964.68 153
2964.80 156
2964.93 160
2965.05 162
2965.18 162
2965.30 160
2965.43 156
2965.55 149
2965.68 141
2965.80 132
2965.93 122
2966.05 113
2966.18 104
2966.30 96
2966.43 90
2966.55 85
2966.68 83
2966.80 84
2966.93 89
2967.05 96
2967.18 104
2967.30 114
2967.43 123
2967.55 131
2967.68 138
2967.80 142
2967.93 144
2968.05 144
2968.18 141
2968.30 136
2968.43 130
2968.55 122
2968.67 114
2968.80 105
2968.92 95
2969.05 84
2969.17 71
2969.30 58
2969.42 46
2969.55 35
2969.67 26
2969.80 20
2969.92 17
2970.05 15
2970.17 12
2970.30 9
2970.42 3
2970.55 0
2970.67 0
2970.80 0
2970.92 0
2971.05 0
2971.17 0
2971.30 0
2971.42 7
2971.55 19
2971.67 26
2971.80 30
2971.92 28
2972.05 23
2972.17 15
2972.30 7
2972.42 2
2972.55 1
2972.67 4
2972.80 11
2972.92 21
2973.05 31
2973.17 40
2973.30 45
2973.42 46
2973.55 42
2973.67 34
2973.80 23
2973.92 12
2974.05 2
2974.17 0
2974.30 0
2974.42 0
2974.55 0
2974.67 0
2974.80 0
2974.92 0
2975.05 0
2975.17 1
2975.30 3
2975.42 6
2975.55 10
2975.67 15
2975.80 20
2975.92 25
2976.05 29
2976.17 32
2976.30 33
2976.42 35
2976.55 36
2976.67 38
2976.80 40
2976.92 42
2977.05 43
2977.17 42
2977.30 38
2977.42 31
2977.55 22
2977.67 12
2977.80 3
2977.92 0
2978.05 0
2978.17 0
2978.30 0
2978.42 9
2978.55 20
2978.67 32
2978.80 46
2978.92 59
2979.05 70
2979.17 79
2979.30 85
2979.42 87
2979.55 86
2979.67 84
2979.80 80
2979.92 77
2980.05 75
2980.18 76
2980.30 80
2980.43 85
2980.55 91
2980.68 97
2980.80 103
2980.93 107
2981.05 110
2981.18 110
2981.30 108
2981.43 105
2981.55 100
2981.68 94
2981.80 87
2981.93 81
2982.05 74
2982.18 68
2982.30 62
2982.43 56
2982.55 52
2982.68 49
2982.80 47
2982.93 48
2983.05 51
2983.18 56
2983.30 63
2983.43 71
2983.55 81
2983.68 91
2983.80 101
2983.93 111
2984.06 120
2984.18 128
2984.31 133
2984.43 137
2984.56 138
2984.68 138
2984.81 135
2984.93 131
2985.06 125
2985.18 118
2985.31 110
2985.43 102
2985.56 94
2985.68 89
2985.81 86
2985.93 86
2986.06 88
2986.18 91
2986.31 96
2986.43 101
2986.56 106
2986.69 109
2986.81 112
2986.94 115
2987.06 117
2987.19 119
2987.31 120
2987.44 122
2987.56 124
2987.69 126
2987.81 128
2987.94 130
2988.06 131
2988.19 132
2988.31 132
2988.44 131
2988.56 130
2988.69 127
2988.81 122
2988.94 115
2989.07 105
2989.19 94
2989.32 80
2989.44 66
2989.57 54
2989.69 46
2989.82 43
2989.94 45
2990.07 52
2990.19 63
2990.32 75
2990.44 86
2990.57 96
2990.69 103
2990.82 108
2990.95 111
2991.07 114
2991.20 116
2991.32 117
2991.45 117
2991.57 115
2991.70 109
2991.82 102
2991.95 92
2992.07 81
2992.20 71
2992.32 63
2992.45 58
2992.58 57
2992.70 60
2992.83 67
2992.95 76
2993.08 89
2993.20 102
2993.33 116
2993.45 128
2993.58 136
2993.70 140
2993.83 138
2993.95 131
2994.08 120
2994.21 107
2994.33 94
2994.46 85
2994.58 81
2994.71 82
2994.83 87
2994.96 96
2995.08 107
2995.21 117
2995.33 125
2995.46 130
2995.59 130
2995.71 126
2995.84 117
2995.96 104
2996.09 89
2996.21 73
2996.34 60
2996.46 52
2996.59 51
2996.71 55
2996.84 65
2996.97 78
2997.09 91
2997.22 102
2997.34 110
2997.47 113
2997.59 114
2997.72 113
2997.84 111
2997.97 111
2998.09 110
2998.22 111
2998.35 111
2998.47 112
2998.60 112
2998.72 111
2998.85 111
2998.97 109
2999.10 107
2999.22 103
2999.35 98
2999.48 91
2999.60 84
2999.73 77
2999.85 71
2999.98 70
3000.10 73
3000.23 82
3000.35 95
3000.48 112
3000.61 131
3000.73 149
3000.86 165
3000.98 177
3001.11 184
3001.23 187
3001.36 186
3001.48 182
3001.61 177
3001.74 170
3001.86 163
3001.99 156
3002.11 148
3002.24 141
3002.36 133
3002.49 126
3002.61 120
3002.74 117
3002.87 116
3002.99 117
3003.12 122
3003.24 129
3003.37 138
3003.49 148
3003.62 159
3003.74 168
3003.87 175
3004.00 179
3004.12 179
3004.25 176
3004.37 170
3004.50 165
3004.62 160
3004.75 155
3004.88 153
3005.00 150
3005.13 148
3005.25 147
3005.38 145
3005.50 145
3005.63 146
3005.75 149
3005.88 153
3006.01 158
3006.13 161
3006.26 161
3006.38 157
3006.51 150
3006.63 139
3006.76 126
3006.89 113
3007.01 101
3007.14 91
3007.26 85
3007.39 81
3007.51 80
3007.64 82
3007.77 85
3007.89 90
3008.02 97
3008.14 106
3008.27 116
3008.39 129
3008.52 142
3008.65 154
3008.77 165
3008.90 173
3009.02 176
3009.15 175
3009.27 169
3009.40 160
3009.53 149
3009.65 137
3009.78 126
3009.90 117
3010.03 110
3010.15 106
3010.28 104
3010.41 102
3010.53 100
3010.66 99
3010.78 98
3010.91 97
3011.03 97
3011.16 98
3011.29 99
3011.41 98
3011.54 96
3011.66 92
3011.79 85
3011.92 76
3012.04 65
3012.17 55
3012.29 47
3012.42 41
3012.54 37
3012.67 34
3012.80 33
3012.92 32
3013.05 31
3013.17 28
3013.30 23
3013.43 16
3013.55 8
3013.68 0
3013.80 0
3013.93 0
3014.05 0
3014.18 0
3014.31 0
3014.43 0
3014.56 0
3014.68 3
3014.81 16
3014.94 30
3015.06 42
3015.19 51
3015.31 58
3015.44 60
3015.56 58
3015.69 52
3015.82 44
3015.94 36
3016.07 28
3016.19 23
3016.32 20
3016.45 20
3016.57 21
3016.70 23
3016.82 23
3016.95 21
3017.07 15
3017.20 6
3017.33 0
3017.45 0
3017.58 0
3017.70 0
3017.83 0
3017.96 0
3018.08 0
3018.21 0
3018.33 7
3018.46 15
3018.59 22
3018.71 28
3018.84 33
3018.96 40
3019.09 48
3019.22 57
3019.34 68
3019.47 79
3019.59 91
3019.72 100
3019.85 107
3019.97 111
3020.10 111
3020.22 109
3020.35 105
3020.48 101
3020.60 97
3020.73 94
3020.85 93
3020.98 92
3021.10 91
3021.23 90
3021.36 90
3021.48 89
3021.61 88
3021.73 88
3021.86 90
3021.99 92
3022.11 95
3022.24 97
3022.36 98
3022.49 98
3022.62 96
3022.74 92
3022.87 88
3022.99 83
3023.12 79
3023.25 77
3023.37 78
3023.50 80
3023.63 84
3023.75 87
3023.88 90
3024.00 91
3024.13 89
3024.26 84
3024.38 76
3024.51 67
3024.63 58
3024.76 50
3024.89 43
3025.01 39
3025.14 37
3025.26 38
3025.39 40
3025.52 44
3025.64 49
3025.77 54
3025.89 59
3026.02 62
3026.15 63
3026.27 61
3026.40 57
3026.52 53
3026.65 48
3026.78 43
3026.90 41
3027.03 41
3027.16 44
3027.28 49
3027.41 55
3027.53 61
3027.66 66
3027.79 68
3027.91 69
3028.04 68
3028.16 66
3028.29 63
3028.42 61
3028.54 59
3028.67 59
3028.79 60
3028.92 61
3029.05 62
3029.17 62
3029.30 62
3029.43 62
3029.55 62
3029.68 62
3029.80 62
3029.93 61
3030.06 59
3030.18 55
3030.31 48
3030.43 39
3030.56 29
3030.69 19
3030.81 9
3030.94 2
3031.07 0
3031.19 0
3031.32 0
3031.44 0
3031.57 5
3031.70 15
3031.82 26
3031.95 41
3032.08 56
3032.20 70
3032.33 81
3032.45 87
3032.58 89
3032.71 85
3032.83 80
3032.96 73
3033.08 68
3033.21 66
3033.34 66
3033.46 69
3033.59 72
3033.72 75
3033.84 77
3033.97 78
3034.09 78
3034.22 78
3034.35 80
3034.47 84
3034.60 90
3034.73 97
3034.85 105
3034.98 111
3035.11 115
3035.23 116
3035.36 113
3035.48 107
3035.61 100
3035.74 91
3035.86 82
3035.99 75
3036.12 69
3036.24 65
3036.37 65
3036.49 68
3036.62 73
3036.75 80
3036.87 88
3037.00 95
3037.13 101
3037.25 104
3037.38 107
3037.50 108
3037.63 109
3037.76 111
3037.88 114
3038.01 117
3038.14 120
3038.26 121
3038.39 122
3038.52 120
3038.64 118
3038.77 115
3038.89 112
3039.02 109
3039.15 107
3039.27 104
3039.40 101
3039.53 97
3039.65 92
3039.78 86
3039.91 79
3040.03 71
3040.16 63
3040.28 55
3040.41 50
3040.54 47
3040.66 48
3040.79 51
3040.92 56
3041.04 62
3041.17 67
3041.30 71
3041.42 74
3041.55 77
3041.67 80
3041.80 83
3041.93 86
3042.05 89
3042.18 91
3042.31 92
3042.43 91
3042.56 89
3042.69 86
3042.81 83
3042.94 81
3043.07 78
3043.19 74
3043.32 71
3043.44 67
3043.57 62
3043.70 57
3043.82 52
3043.95 48
3044.08 43
3044.20 40
3044.33 38
3044.46 36
3044.58 35
3044.71 35
3044.84 34
3044.96 33
3045.09 31
3045.22 28
3045.34 22
3045.47 16
3045.59 9
3045.72 1
3045.85 0
3045.97 0
3046.10 0
3046.23 0
3046.35 0
3046.48 0
3046.61 0
3046.73 0
3046.86 5
3046.99 16
3047.11 28
3047.24 42
3047.37 57
3047.49 72
3047.62 86
3047.75 99
3047.87 108
3048.00 114
3048.13 117
3048.25 117
3048.38 115
3048.50 111
3048.63 106
3048.76 100
3048.88 94
3049.01 88
3049.14 82
3049.26 77
3049.39 73
3049.52 69
3049.64 67
3049.77 65
3049.90 63
3050.02 62
3050.15 61
3050.28 59
3050.40 58
3050.53 58
3050.66 59
3050.78 60
3050.91 63
3051.04 68
3051.16 76
3051.29 84
3051.42 93
3051.54 101
3051.67 107
3051.80 110
3051.92 111
3052.05 110
3052.18 108
3052.30 107
3052.43 107
3052.56 109
3052.68 112
3052.81 116
3052.94 120
3053.06 123
3053.19 125
3053.32 127
3053.44 127
3053.57 127
3053.70 126
3053.82 123
3053.95 119
3054.08 115
3054.20 110
3054.33 107
3054.46 105
3054.58 105
3054.71 107
3054.84 110
3054.96 115
3055.09 121
3055.22 125
3055.34 129
3055.47 131
3055.60 130
3055.72 128
3055.85 122
3055.98 115
3056.10 105
3056.23 95
3056.36 83
3056.48 71
3056.61 60
3056.74 52
3056.86 46
3056.99 43
3057.12 43
3057.24 45
3057.37 49
3057.50 54
3057.62 58
3057.75 60
3057.88 61
3058.00 61
3058.13 58
3058.26 54
3058.38 48
3058.51 41
3058.64 33
3058.76 25
3058.89 18
3059.02 13
3059.14 10
3059.27 11
3059.40 15
3059.52 22
3059.65 32
3059.78 43
3059.90 56
3060.03 68
3060.16 79
3060.29 89
3060.41 96
3060.54 102
3060.67 105
3060.79 106
3060.92 107
3061.05 107
3061.17 108
3061.30 107
3061.43 107
3061.55 105
3061.68 102
3061.81 97
3061.93 91
3062.06 85
3062.19 78
3062.31 72
3062.44 67
3062.57 63
3062.69 62
3062.82 62
3062.95 66
3063.08 71
3063.20 78
3063.33 86
3063.46 94
3063.58 102
3063.71 110
3063.84 117
3063.96 125
3064.09 133
3064.22 142
3064.34 153
3064.47 164
3064.60 176
3064.72 187
3064.85 199
3064.98 209
3065.11 219
3065.23 227
3065.36 234
3065.49 241
3065.61 246
3065.74 252
3065.87 258
3065.99 265
3066.12 274
3066.25 284
3066.37 294
3066.50 306
3066.63 317
3066.76 329
3066.88 339
3067.01 349
3067.14 357
3067.26 363
3067.39 366
3067.52 366
3067.64 363
3067.77 358
3067.90 350
3068.02 342
3068.15 333
3068.28 324
3068.41 317
3068.53 312
3068.66 309
3068.79 307
3068.91 306
3069.04 307
3069.17 309
3069.29 311
3069.42 314
3069.55 317
3069.68 321
3069.80 324
3069.93 327
3070.06 329
3070.18 329
3070.31 325
3070.44 318
3070.56 307
3070.69 293
3070.82 278
3070.95 262
3071.07 246
3071.20 233
3071.33 221
3071.45 211
3071.58 202
3071.71 193
3071.83 183
3071.96 172
3072.09 160
3072.22 148
3072.34 136
3072.47 128
3072.60 122
3072.72 121
3072.85 123
3072.98 128
3073.11 133
3073.23 139
3073.36 144
3073.49 148
3073.61 152
3073.74 155
3073.87 159
3073.99 166
3074.12 174
3074.25 185
3074.38 198
3074.50 212
3074.63 227
3074.76 240
3074.88 251
3075.01 259
3075.14 263
3075.27 264
3075.39 261
3075.52 257
3075.65 253
3075.77 248
3075.90 243
3076.03 238
3076.16 232
3076.28 226
3076.41 219
3076.54 213
3076.66 209
3076.79 206
3076.92 206
3077.05 209
3077.17 215
3077.30 224
3077.43 236
3077.55 250
3077.68 265
3077.81 281
3077.94 294
3078.06 304
3078.19 309
3078.32 308
3078.44 303
3078.57 293
3078.70 282
3078.83 271
3078.95 262
3079.08 256
3079.21 254
3079.33 254
3079.46 256
3079.59 258
3079.72 258
3079.84 255
3079.97 249
3080.10 240
3080.22 229
3080.35 219
3080.48 211
3080.61 207
3080.73 205
3080.86 206
3080.99 207
3081.12 207
3081.24 205
3081.37 200
3081.50 194
3081.62 189
3081.75 185
3081.88 183
3082.01 183
3082.13 186
3082.26 189
3082.39 194
3082.51 200
3082.64 208
3082.77 217
3082.90 228
3083.02 239
3083.15 249
3083.28 256
3083.41 259
3083.53 257
3083.66 251
3083.79 241
3083.91 229
3084.04 216
3084.17 204
3084.30 193
3084.42 185
3084.55 180
3084.68 179
3084.81 180
3084.93 182
3085.06 184
3085.19 182
3085.32 175
3085.44 164
3085.57 148
3085.70 130
3085.82 111
3085.95 95
3086.08 81
3086.21 73
3086.33 68
3086.46 68
3086.59 69
3086.72 72
3086.84 76
3086.97 79
3087.10 81
3087.23 83
3087.35 84
3087.48 85
3087.61 86
3087.73 88
3087.86 91
3087.99 94
3088.12 98
3088.24 103
3088.37 109
3088.50 117
3088.63 125
3088.75 133
3088.88 141
3089.01 147
3089.14 150
3089.26 150
3089.39 147
3089.52 140
3089.65 133
3089.77 125
3089.90 117
3090.03 112
3090.15 108
3090.28 107
3090.41 108
3090.54 111
3090.66 114
3090.79 117
3090.92 120
3091.05 122
3091.17 123
3091.30 123
3091.43 122
3091.56 123
3091.68 125
3091.81 130
3091.94 137
3092.07 146
3092.19 154
3092.32 162
3092.45 166
3092.58 167
3092.70 165
3092.83 159
3092.96 153
3093.09 146
3093.21 141
3093.34 138
3093.47 136
3093.60 135
3093.72 134
3093.85 132
3093.98 129
3094.11 124
3094.23 118
3094.36 111
3094.49 105
3094.62 99
3094.74 95
3094.87 92
3095.00 92
3095.13 93
3095.25 97
3095.38 103
3095.51 110
3095.64 117
3095.76 124
3095.89 129
3096.02 132
3096.15 134
3096.27 134
3096.40 133
3096.53 132
3096.66 130
3096.78 128
3096.91 126
3097.04 124
3097.17 120
3097.29 116
3097.42 110
3097.55 103
3097.68 96
3097.80 88
3097.93 80
3098.06 72
3098.19 64
3098.31 56
3098.44 48
3098.57 39
3098.70 30
3098.83 21
3098.95 11
3099.08 1
3099.21 0
3099.34 0
3099.46 0
3099.59 0
3099.72 0
3099.85 0
3099.97 0
3100.10 0
3100.23 11
3100.36 25
3100.48 39
3100.61 51
3100.74 59
3100.87 65
3100.99 69
3101.12 71
3101.25 72
3101.38 73
3101.51 73
3101.63 74
3101.76 74
3101.89 74
3102.02 72
3102.14 69
3102.27 64
3102.40 59
3102.53 54
3102.65 50
3102.78 48
3102.91 49
3103.04 51
3103.16 57
3103.29 63
3103.42 71
3103.55 78
3103.68 85
3103.80 89
3103.93 91
3104.06 91
3104.19 90
3104.31 88
3104.44 87
3104.57 87
3104.70 89
3104.83 93
3104.95 97
3105.08 101
3105.21 104
3105.34 104
3105.46 103
3105.59 100
3105.72 97
3105.85 95
3105.97 95
3106.10 97
3106.23 101
3106.36 107
3106.49 112
3106.61 115
3106.74 116
3106.87 114
3107.00 109
3107.12 101
3107.25 91
3107.38 81
3107.51 74
3107.64 69
3107.76 70
3107.89 74
3108.02 82
3108.15 92
3108.27 101
3108.40 109
3108.53 113
3108.66 112
3108.79 108
3108.91 100
3109.04 91
3109.17 81
3109.30 72
3109.42 65
3109.55 61
3109.68 59
3109.81 58
3109.94 57
3110.06 57
3110.19 58
3110.32 58
3110.45 57
3110.57 57
3110.70 56
3110.83 57
3110.96 58
3111.09 61
3111.21 65
3111.34 72
3111.47 81
3111.60 90
3111.73 99
3111.85 105
3111.98 107
3112.11 107
3112.24 103
3112.36 99
3112.49 94
3112.62 91
3112.75 89
3112.88 87
3113.00 86
3113.13 84
3113.26 82
3113.39 80
3113.52 80
3113.64 81
3113.77 84
3113.90 90
3114.03 95
3114.16 101
3114.28 104
3114.41 103
3114.54 100
3114.67 95
3114.79 88
3114.92 81
3115.05 76
3115.18 73
3115.31 72
3115.43 73
3115.56 75
3115.69 78
3115.82 79
3115.95 77
3116.07 72
3116.20 65
3116.33 55
3116.46 46
3116.59 37
3116.71 31
3116.84 28
3116.97 28
3117.10 30
3117.23 33
3117.35 35
3117.48 35
3117.61 34
3117.74 32
3117.87 29
3117.99 27
3118.12 24
3118.25 23
3118.38 23
3118.51 23
3118.63 25
3118.76 28
3118.89 33
3119.02 41
3119.15 52
3119.27 65
3119.40 80
3119.53 94
3119.66 106
3119.79 113
3119.91 115
3120.04 113
3120.17 107
3120.30 100
3120.43 93
3120.55 88
3120.68 84
3120.81 81
3120.94 78
3121.07 74
3121.19 69
3121.32 65
3121.45 63
3121.58 64
3121.71 69
3121.83 75
3121.96 82
3122.09 88
3122.22 90
3122.35 89
3122.47 84
3122.60 76
3122.73 67
3122.86 57
3122.99 48
3123.12 40
3123.24 33
3123.37 27
3123.50 21
3123.63 15
3123.76 9
3123.88 3
3124.01 0
3124.14 0
3124.27 0
3124.40 0
3124.52 0
3124.65 0
3124.78 0
3124.91 3
3125.04 5
3125.17 6
3125.29 6
3125.42 5
3125.55 4
3125.68 3
3125.81 3
3125.93 5
3126.06 9
3126.19 15
3126.32 23
3126.45 33
3126.57 42
3126.70 50
3126.83 56
3126.96 58
3127.09 60
3127.22 60
3127.34 62
3127.47 67
3127.60 72
3127.73 79
3127.86 85
3127.98 89
3128.11 90
3128.24 88
3128.37 83
3128.50 79
3128.63 76
3128.75 74
3128.88 75
3129.01 77
3129.14 79
3129.27 83
3129.40 88
3129.52 95
3129.65 104
3129.78 116
3129.91 132
3130.04 148
3130.16 165
3130.29 180
3130.42 194
3130.55 205
3130.68 214
3130.81 220
3130.93 224
3131.06 226
3131.19 227
3131.32 225
3131.45 222
3131.58 218
3131.70 212
3131.83 204
3131.96 194
3132.09 184
3132.22 172
3132.34 162
3132.47 152
3132.60 145
3132.73 140
3132.86 137
3132.99 135
3133.11 134
3133.24 132
3133.37 130
3133.50 129
3133.63 129
3133.76 131
3133.88 134
3134.01 138
3134.14 141
3134.27 143
3134.40 140
3134.53 134
3134.65 125
3134.78 113
3134.91 99
3135.04 85
3135.17 72
3135.30 62
3135.42 54
3135.55 48
3135.68 44
3135.81 41
3135.94 39
3136.07 39
3136.19 39
3136.32 42
3136.45 46
3136.58 52
3136.71 59
3136.84 66
3136.96 72
3137.09 79
3137.22 85
3137.35 89
3137.48 94
3137.61 96
3137.74 97
3137.86 96
3137.99 92
3138.12 86
3138.25 79
3138.38 72
3138.51 66
3138.63 63
3138.76 63
3138.89 65
3139.02 69
3139.15 74
3139.28 79
3139.40 85
3139.53 91
3139.66 99
3139.79 108
3139.92 119
3140.05 131
3140.17 143
3140.30 153
3140.43 161
3140.56 166
3140.69 167
3140.82 166
3140.95 163
3141.07 160
3141.20 158
3141.33 157
3141.46 157
3141.59 159
3141.72 161
3141.84 163
3141.97 165
3142.10 165
3142.23 164
3142.36 162
3142.49 158
3142.62 152
3142.74 144
3142.87 135
3143.00 125
3143.13 115
3143.26 106
3143.39 99
3143.52 93
3143.64 89
3143.77 87
3143.90 87
3144.03 87
3144.16 88
3144.29 89
3144.42 90
3144.54 89
3144.67 89
3144.80 89
3144.93 89
3145.06 90
3145.19 91
3145.31 92
3145.44 94
3145.57 94
3145.70 94
3145.83 92
3145.96 88
3146.09 83
3146.21 77
3146.34 72
3146.47 69
3146.60 69
3146.73 71
3146.86 76
3146.99 82
3147.11 88
3147.24 94
3147.37 100
3147.50 103
3147.63 105
3147.76 107
3147.89 107
3148.01 107
3148.14 106
3148.27 106
3148.40 106
3148.53 105
3148.66 105
3148.79 104
3148.92 103
3149.04 104
3149.17 104
3149.30 105
3149.43 106
3149.56 105
3149.69 102
3149.82 96
3149.94 88
3150.07 78
3150.20 69
3150.33 60
3150.46 53
3150.59 50
3150.72 49
3150.84 51
3150.97 56
3151.10 62
3151.23 70
3151.36 79
3151.49 86
3151.62 91
3151.75 93
3151.87 91
3152.00 86
3152.13 78
3152.26 68
3152.39 60
3152.52 54
3152.65 51
3152.78 51
3152.90 53
3153.03 56
3153.16 58
3153.29 61
3153.42 62
3153.55 62
3153.68 62
3153.80 63
3153.93 64
3154.06 66
3154.19 69
3154.32 72
3154.45 75
3154.58 77
3154.71 78
3154.83 77
3154.96 74
3155.09 70
3155.22 65
3155.35 58
3155.48 53
3155.61 49
3155.74 47
3155.86 49
3155.99 53
3156.12 58
3156.25 66
3156.38 72
3156.51 78
3156.64 81
3156.77 83
3156.89 82
3157.02 82
3157.15 80
3157.28 80
3157.41 81
3157.54 83
3157.67 84
3157.80 84
3157.93 82
3158.05 76
3158.18 66
3158.31 55
3158.44 42
3158.57 29
3158.70 20
3158.83 14
3158.96 13
3159.08 16
3159.21 22
3159.34 30
3159.47 38
3159.60 45
3159.73 51
3159.86 55
3159.99 57
3160.12 56
3160.24 53
3160.37 48
3160.50 42
3160.63 35
3160.76 29
3160.89 24
3161.02 21
3161.15 20
3161.27 22
3161.40 25
3161.53 28
3161.66 30
3161.79 32
3161.92 32
3162.05 31
3162.18 30
3162.31 28
3162.43 26
3162.56 22
3162.69 17
3162.82 10
3162.95 3
3163.08 0
3163.21 0
3163.34 0
3163.47 0
3163.60 0
3163.72 0
3163.85 0
3163.98 0
3164.11 3
3164.24 7
3164.37 12
3164.50 17
3164.63 22
3164.76 27
3164.88 32
3165.01 35
3165.14 36
3165.27 36
3165.40 34
3165.53 33
3165.66 33
3165.79 35
3165.92 38
3166.05 42
3166.17 47
3166.30 51
3166.43 55
3166.56 58
3166.69 59
3166.82 58
3166.95 56
3167.08 53
3167.21 49
3167.33 45
3167.46 42
3167.59 40
3167.72 41
3167.85 43
3167.98 48
3168.11 53
3168.24 60
3168.37 65
3168.50 70
3168.63 73
3168.75 75
3168.88 75
3169.01 74
3169.14 73
3169.27 73
3169.40 75
3169.53 78
3169.66 85
3169.79 95
3169.92 108
3170.04 123
3170.17 139
3170.30 154
3170.43 168
3170.56 178
3170.69 186
3170.82 191
3170.95 194
3171.08 195
3171.21 193
3171.34 191
3171.46 186
3171.59 179
3171.72 171
3171.85 162
3171.98 153
3172.11 146
3172.24 141
3172.37 139
3172.50 141
3172.63 147
3172.76 155
3172.88 166
3173.01 176
3173.14 184
3173.27 189
3173.40 190
3173.53 187
3173.66 181
3173.79 173
3173.92 165
3174.05 158
3174.18 152
3174.30 149
3174.43 147
3174.56 148
3174.69 151
3174.82 155
3174.95 160
3175.08 166
3175.21 171
3175.34 175
3175.47 175
3175.60 172
3175.73 165
3175.85 156
3175.98 144
3176.11 132
3176.24 121
3176.37 113
3176.50 108
3176.63 107
3176.76 109
3176.89 116
3177.02 125
3177.15 138
3177.28 151
3177.40 165
3177.53 178
3177.66 188
3177.79 196
3177.92 200
3178.05 202
3178.18 202
3178.31 202
3178.44 202
3178.57 204
3178.70 207
3178.83 210
3178.96 212
3179.08 212
3179.21 209
3179.34 203
3179.47 195
3179.60 185
3179.73 175
3179.86 166
3179.99 159
3180.12 154
3180.25 153
3180.38 156
3180.51 163
3180.64 173
3180.76 185
3180.89 198
3181.02 210
3181.15 217
3181.28 220
3181.41 216
3181.54 207
3181.67 195
3181.80 181
3181.93 168
3182.06 157
3182.19 151
3182.32 149
3182.45 150
3182.58 154
3182.70 161
3182.83 168
3182.96 174
3183.09 178
3183.22 180
3183.35 177
3183.48 171
3183.61 162
3183.74 151
3183.87 141
3184.00 133
3184.13 128
3184.26 128
3184.39 131
3184.51 136
3184.64 143
3184.77 148
3184.90 153
3185.03 155
3185.16 156
3185.29 155
3185.42 153
3185.55 150
3185.68 146
3185.81 143
3185.94 140
3186.07 139
3186.20 139
3186.33 140
3186.46 142
3186.58 145
3186.71 147
3186.84 148
3186.97 147
3187.10 146
3187.23 143
3187.36 140
3187.49 137
3187.62 134
3187.75 133
3187.88 132
3188.01 134
3188.14 136
3188.27 139
3188.40 140
3188.53 138
3188.66 134
3188.78 126
3188.91 116
3189.04 107
3189.17 101
3189.30 98
3189.43 100
3189.56 104
3189.69 110
3189.82 113
3189.95 114
3190.08 111
3190.21 105
3190.34 98
3190.47 93
3190.60 90
3190.73 92
3190.86 99
3190.99 110
3191.12 124
3191.24 141
3191.37 158
3191.50 175
3191.63 192
3191.76 209
3191.89 225
3192.02 240
3192.15 253
3192.28 264
3192.41 275
3192.54 284
3192.67 294
3192.80 305
3192.93 316
3193.06 328
3193.19 340
3193.32 351
3193.45 359
3193.58 365
3193.71 368
3193.83 369
3193.96 368
3194.09 366
3194.22 362
3194.35 356
3194.48 347
3194.61 334
3194.74 319
3194.87 300
3195.00 281
3195.13 262
3195.26 244
3195.39 229
3195.52 216
3195.65 204
3195.78 193
3195.91 181
3196.04 169
3196.17 156
3196.30 142
3196.43 129
3196.56 119
3196.69 112
3196.81 110
3196.94 112
3197.07 118
3197.20 125
3197.33 133
3197.46 138
3197.59 139
3197.72 135
3197.85 127
3197.98 116
3198.11 103
3198.24 91
3198.37 80
3198.50 71
3198.63 65
3198.76 61
3198.89 60
3199.02 62
3199.15 65
3199.28 69
3199.41 73
3199.54 76
3199.67 75
3199.80 72
3199.93 64
3200.06 54
3200.19 42
3200.31 30
3200.44 19
3200.57 10
3200.70 3
3200.83 0
3200.96 0
3201.09 0
3201.22 0
3201.35 0
3201.48 0
3201.61 0
3201.74 0
3201.87 0
3202.00 0
3202.13 5
3202.26 12
3202.39 19
3202.52 26
3202.65 33
3202.78 39
3202.91 43
3203.04 46
3203.17 47
3203.30 47
3203.43 49
3203.56 52
3203.69 58
3203.82 65
3203.95 74
3204.08 82
3204.21 91
3204.34 98
3204.47 103
3204.60 106
3204.73 107
3204.85 104
3204.98 100
3205.11 94
3205.24 89
3205.37 86
3205.50 87
3205.63 90
3205.76 96
3205.89 104
3206.02 110
3206.15 113
3206.28 112
3206.41 107
3206.54 99
3206.67 88
3206.80 77
3206.93 67
3207.06 59
3207.19 56
3207.32 57
3207.45 63
3207.58 72
3207.71 83
3207.84 94
3207.97 103
3208.10 110
3208.23 115
3208.36 118
3208.49 120
3208.62 122
3208.75 124
3208.88 125
3209.01 126
3209.14 125
3209.27 123
3209.40 121
3209.53 119
3209.66 118
3209.79 118
3209.92 119
3210.05 119
3210.18 118
3210.31 116
3210.44 113
3210.57 110
3210.70 107
3210.83 104
3210.96 102
3211.09 101
3211.22 98
3211.35 95
3211.48 89
3211.61 82
3211.74 73
3211.87 65
3212.00 57
3212.13 52
3212.26 50
3212.39 51
3212.52 53
3212.65 57
3212.78 62
3212.91 66
3213.04 70
3213.17 74
3213.29 79
3213.42 84
3213.55 90
3213.68 95
3213.81 99
3213.94 101
3214.07 99
3214.20 95
3214.33 89
3214.46 82
3214.59 75
3214.72 70
3214.85 66
3214.98 64
3215.11 64
3215.24 65
3215.37 67
3215.50 70
3215.63 73
3215.76 75
3215.89 75
3216.02 73
3216.15 69
3216.28 63
3216.41 57
3216.54 51
3216.67 48
3216.80 47
3216.93 48
3217.06 51
3217.19 56
3217.32 61
3217.45 65
3217.58 69
3217.71 71
3217.84 71
3217.97 71
3218.10 70
3218.23 68
3218.36 66
3218.49 63
3218.62 60
3218.75 55
3218.88 48
3219.01 41
3219.14 32
3219.27 22
3219.40 13
3219.53 4
3219.66 0
3219.79 0
3219.92 0
3220.05 0
3220.19 0
3220.32 0
3220.45 0
3220.58 0
3220.71 0
3220.84 9
3220.97 17
3221.10 25
3221.23 32
3221.36 37
3221.49 41
3221.62 45
3221.75 49
3221.88 54
3222.01 59
3222.14 63
3222.27 66
3222.40 68
3222.53 67
3222.66 65
3222.79 62
3222.92 61
3223.05 61
3223.18 64
3223.31 69
3223.44 75
3223.57 82
3223.70 88
3223.83 92
3223.96 95
3224.09 96
3224.22 97
3224.35 99
3224.48 101
3224.61 105
3224.74 108
3224.87 110
3225.00 111
3225.13 111
3225.26 111
3225.39 110
3225.52 111
3225.65 112
3225.78 114
3225.91 117
3226.04 120
3226.17 122
3226.30 123
3226.43 122
3226.56 121
3226.69 117
3226.82 113
3226.95 107
3227.08 102
3227.21 97
3227.34 93
3227.47 92
3227.60 93
3227.73 97
3227.86 104
3227.99 112
3228.12 122
3228.25 131
3228.38 138
3228.51 142
3228.65 142
3228.78 139
3228.91 134
3229.04 128
3229.17 122
3229.30 116
3229.43 110
3229.56 104
3229.69 99
3229.82 94
3229.95 90
3230.08 86
3230.21 82
3230.34 79
3230.47 75
3230.60 70
3230.73 64
3230.86 57
3230.99 51
3231.12 46
3231.25 44
3231.38 45
3231.51 49
3231.64 54
3231.77 60
3231.90 66
3232.03 72
3232.16 79
3232.29 85
3232.42 92
3232.55 100
3232.68 108
3232.81 115
3232.94 121
3233.07 124
3233.21 125
3233.34 123
3233.47 118
3233.60 110
3233.73 101
3233.86 92
3233.99 83
3234.12 76
3234.25 72
3234.38 71
3234.51 73
3234.64 77
3234.77 82
3234.90 86
3235.03 89
3235.16 91
3235.29 93
3235.42 96
3235.55 100
3235.68 105
3235.81 111
3235.94 117
3236.07 124
3236.20 129
3236.33 134
3236.46 139
3236.59 142
3236.73 143
3236.86 142
3236.99 138
3237.12 130
3237.25 120
3237.38 110
3237.51 100
3237.64 94
3237.77 92
3237.90 96
3238.03 104
3238.16 114
3238.29 125
3238.42 134
3238.55 140
3238.68 142
3238.81 142
3238.94 140
3239.07 137
3239.20 135
3239.33 133
3239.46 130
3239.59 127
3239.73 123
3239.86 119
3239.99 115
3240.12 111
3240.25 109
3240.38 107
3240.51 107
3240.64 108
3240.77 108
3240.90 108
3241.03 107
3241.16 104
3241.29 101
3241.42 97
3241.55 93
3241.68 89
3241.81 85
3241.94 82
3242.07 79
3242.20 77
3242.34 75
3242.47 73
3242.60 71
3242.73 70
3242.86 69
3242.99 68
3243.12 68
3243.25 67
3243.38 67
3243.51 69
3243.64 71
3243.77 75
3243.90 79
3244.03 82
3244.16 84
3244.29 84
3244.42 82
3244.55 80
3244.68 77
3244.82 75
3244.95 75
3245.08 76
3245.21 79
3245.34 81
3245.47 82
3245.60 82
3245.73 80
3245.86 78
3245.99 75
3246.12 72
3246.25 70
3246.38 69
3246.51 68
3246.64 67
3246.77 68
3246.90 69
3247.04 71
3247.17 74
3247.30 76
3247.43 78
3247.56 78
3247.69 77
3247.82 74
3247.95 72
3248.08 69
3248.21 67
3248.34 66
3248.47 66
3248.60 66
3248.73 65
3248.86 64
3249.00 62
3249.13 59
3249.26 56
3249.39 54
3249.52 54
3249.65 56
3249.78 60
3249.91 67
3250.04 75
3250.17 84
3250.30 94
3250.43 103
3250.56 111
3250.69 117
3250.82 120
3250.96 122
3251.09 122
3251.22 119
3251.35 116
3251.48 113
3251.61 110
3251.74 108
3251.87 107
3252.00 108
3252.13 109
3252.26 112
3252.39 115
3252.52 117
3252.65 120
3252.79 121
3252.92 120
3253.05 118
3253.18 114
3253.31 108
3253.44 100
3253.57 90
3253.70 78
3253.83 66
3253.96 54
3254.09 44
3254.22 36
3254.35 31
3254.48 30
3254.62 32
3254.75 35
3254.88 40
3255.01 44
3255.14 47
3255.27 48
3255.40 47
3255.53 42
3255.66 36
3255.79 27
3255.92 16
3256.05 6
3256.18 0
3256.32 0
3256.45 0
3256.58 0
3256.71 0
3256.84 0
3256.97 0
3257.10 0
3257.23 0
3257.36 1
3257.49 3
3257.62 8
3257.75 16
3257.89 28
3258.02 42
3258.15 58
3258.28 74
3258.41 89
3258.54 101
3258.67 111
3258.80 118
3258.93 123
3259.06 126
3259.19 128
3259.32 128
3259.46 127
3259.59 126
3259.72 125
3259.85 123
3259.98 121
3260.11 119
3260.24 116
3260.37 112
3260.50 107
3260.63 101
3260.76 96
3260.90 93
3261.03 92
3261.16 95
3261.29 101
3261.42 111
3261.55 121
3261.68 131
3261.81 139
3261.94 144
3262.07 146
3262.20 145
3262.34 144
3262.47 142
3262.60 142
3262.73 143
3262.86 144
3262.99 145
3263.12 144
3263.25 141
3263.38 135
3263.51 128
3263.64 119
3263.78 110
3263.91 101
3264.04 94
3264.17 88
3264.30 84
3264.43 83
3264.56 83
3264.69 85
3264.82 88
3264.95 92
3265.09 95
3265.22 99
3265.35 103
3265.48 107
3265.61 111
3265.74 115
3265.87 118
3266.00 120
3266.13 120
3266.26 117
3266.40 112
3266.53 106
3266.66 99
3266.79 94
3266.92 89
3267.05 87
3267.18 85
3267.31 82
3267.44 77
3267.57 70
3267.71 60
3267.84 48
3267.97 34
3268.10 20
3268.23 7
3268.36 0
3268.49 0
3268.62 0
3268.75 0
3268.88 0
3269.02 0
3269.15 0
3269.28 4
3269.41 7
3269.54 7
3269.67 7
3269.80 6
3269.93 7
3270.06 10
3270.20 14
3270.33 21
3270.46 27
3270.59 33
3270.72 37
3270.85 37
3270.98 35
3271.11 32
3271.24 29
3271.38 27
3271.51 29
3271.64 33
3271.77 40
3271.90 48
3272.03 54
3272.16 58
3272.29 59
3272.42 57
3272.56 53
3272.69 49
3272.82 45
3272.95 44
3273.08 44
3273.21 47
3273.34 51
3273.47 56
3273.60 63
3273.74 72
3273.87 82
3274.00 92
3274.13 101
3274.26 109
3274.39 114
3274.52 115
3274.65 113
3274.78 109
3274.92 103
3275.05 97
3275.18 94
3275.31 93
3275.44 97
3275.57 103
3275.70 113
3275.83 126
3275.97 140
3276.10 155
3276.23 170
3276.36 182
3276.49 193
3276.62 199
3276.75 202
3276.88 200
3277.01 194
3277.15 186
3277.28 178
3277.41 171
3277.54 169
3277.67 172
3277.80 181
3277.93 197
3278.06 217
3278.20 238
3278.33 258
3278.46 274
3278.59 285
3278.72 289
3278.85 287
3278.98 280
3279.11 270
3279.25 259
3279.38 249
3279.51 241
3279.64 236
3279.77 233
3279.90 231
3280.03 229
3280.16 226
3280.30 222
3280.43 218
3280.56 213
3280.69 209
3280.82 207
3280.95 206
3281.08 207
3281.22 206
3281.35 204
3281.48 198
3281.61 190
3281.74 181
3281.87 171
3282.00 164
3282.13 158
3282.27 156
3282.40 155
3282.53 156
3282.66 157
3282.79 157
3282.92 158
3283.05 158
3283.18 156
3283.32 154
3283.45 151
3283.58 148
3283.71 146
3283.84 145
3283.97 146
3284.10 149
3284.24 153
3284.37 158
3284.50 161
3284.63 164
3284.76 167
3284.89 171
3285.02 177
3285.16 185
3285.29 196
3285.42 208
3285.55 221
3285.68 231
3285.81 238
3285.94 240
3286.08 237
3286.21 230
3286.34 219
3286.47 207
3286.60 194
3286.73 182
3286.86 172
3286.99 167
3287.13 165
3287.26 168
3287.39 175
3287.52 185
3287.65 197
3287.78 207
3287.91 215
3288.05 219
3288.18 217
3288.31 210
3288.44 200
3288.57 187
3288.70 174
3288.83 163
3288.97 155
3289.10 151
3289.23 150
3289.36 153
3289.49 157
3289.62 163
3289.76 168
3289.89 173
3290.02 179
3290.15 186
3290.28 196
3290.41 208
3290.54 222
3290.68 237
3290.81 251
3290.94 261
3291.07 267
3291.20 267
3291.33 262
3291.46 254
3291.60 246
3291.73 240
3291.86 237
3291.99 239
3292.12 244
3292.25 252
3292.39 260
3292.52 266
3292.65 270
3292.78 272
3292.91 273
3293.04 275
3293.17 278
3293.31 284
3293.44 291
3293.57 300
3293.70 310
3293.83 319
3293.96 328
3294.10 335
3294.23 342
3294.36 349
3294.49 354
3294.62 358
3294.75 361
3294.88 362
3295.02 361
3295.15 358
3295.28 355
3295.41 351
3295.54 349
3295.67 347
3295.81 347
3295.94 347
3296.07 346
3296.20 342
3296.33 334
3296.46 321
3296.60 303
3296.73 282
3296.86 260
3296.99 238
3297.12 219
3297.25 204
3297.38 193
3297.52 185
3297.65 181
3297.78 178
3297.91 177
3298.04 175
3298.17 173
3298.31 169
3298.44 165
3298.57 159
3298.70 152
3298.83 145
3298.96 139
3299.10 135
3299.23 133
3299.36 135
3299.49 139
3299.62 147
3299.75 156
3299.89 167
3300.02 178
3300.15 188
3300.28 196
3300.41 203
3300.54 208
3300.68 213
3300.81 219
3300.94 225
3301.07 231
3301.20 239
3301.33 247
3301.47 255
3301.60 262
3301.73 268
3301.86 273
3301.99 276
3302.13 278
3302.26 279
3302.39 279
3302.52 280
3302.65 281
3302.78 281
3302.92 282
3303.05 281
3303.18 278
3303.31 271
3303.44 261
3303.57 250
3303.71 238
3303.84 229
3303.97 224
3304.10 225
3304.23 232
3304.36 245
3304.50 261
3304.63 277
3304.76 291
3304.89 302
3305.02 307
3305.16 308
3305.29 304
3305.42 299
3305.55 294
3305.68 290
3305.81 289
3305.95 292
3306.08 300
3306.21 314
3306.34 333
3306.47 355
3306.61 378
3306.74 400
3306.87 417
3307.00 429
3307.13 436
3307.26 440
3307.40 441
3307.53 445
3307.66 451
3307.79 462
3307.92 477
3308.06 495
3308.19 515
3308.32 535
3308.45 555
3308.58 575
3308.71 594
3308.85 612
3308.98 631
3309.11 650
3309.24 668
3309.37 686
3309.51 703
3309.64 717
3309.77 728
3309.90 737
3310.03 743
3310.16 746
3310.30 749
3310.43 751
3310.56 753
3310.69 755
3310.82 754
3310.96 749
3311.09 738
3311.22 722
3311.35 702
3311.48 679
3311.62 657
3311.75 637
3311.88 621
3312.01 608
3312.14 596
3312.28 584
3312.41 571
3312.54 556
3312.67 540
3312.80 525
3312.93 512
3313.07 502
3313.20 494
3313.33 489
3313.46 484
3313.59 478
3313.73 469
3313.86 458
3313.99 443
3314.12 427
3314.25 410
3314.39 393
3314.52 377
3314.65 361
3314.78 346
3314.91 331
3315.05 317
3315.18 302
3315.31 288
3315.44 275
3315.57 264
3315.71 256
3315.84 250
3315.97 246
3316.10 242
3316.23 239
3316.37 234
3316.50 229
3316.63 222
3316.76 214
3316.89 206
3317.03 200
3317.16 195
3317.29 192
3317.42 192
3317.55 194
3317.69 197
3317.82 200
3317.95 203
3318.08 204
3318.21 205
3318.35 204
3318.48 202
3318.61 201
3318.74 200
3318.87 199
3319.01 196
3319.14 191
3319.27 183
3319.40 173
3319.53 162
3319.67 151
3319.80 143
3319.93 137
3320.06 135
3320.20 136
3320.33 140
3320.46 143
3320.59 144
3320.72 142
3320.86 137
3320.99 127
3321.12 113
3321.25 98
3321.38 83
3321.52 70
3321.65 60
3321.78 54
3321.91 53
3322.04 56
3322.18 61
3322.31 68
3322.44 75
3322.57 81
3322.71 84
3322.84 84
3322.97 83
3323.10 79
3323.23 76
3323.37 75
3323.50 76
3323.63 81
3323.76 88
3323.89 97
3324.03 107
3324.16 118
3324.29 127
3324.42 135
3324.56 142
3324.69 149
3324.82 156
3324.95 163
3325.08 170
3325.22 175
3325.35 179
3325.48 179
3325.61 177
3325.74 171
3325.88 162
3326.01 152
3326.14 141
3326.27 132
3326.41 125
3326.54 122
3326.67 123
3326.80 127
3326.93 134
3327.07 140
3327.20 145
3327.33 147
3327.46 145
3327.60 139
3327.73 130
3327.86 120
3327.99 108
3328.12 97
3328.26 87
3328.39 76
3328.52 66
3328.65 54
3328.79 41
3328.92 27
3329.05 14
3329.18 2
3329.31 0
3329.45 0
3329.58 0
3329.71 0
3329.84 0
3329.98 0
3330.11 0
3330.24 0
3330.37 2
3330.51 8
3330.64 16
3330.77 27
3330.90 41
3331.03 58
3331.17 76
3331.30 95
3331.43 113
3331.56 129
3331.70 141
3331.83 151
3331.96 159
3332.09 164
3332.23 168
3332.36 171
3332.49 173
3332.62 174
3332.75 174
3332.89 174
3333.02 172
3333.15 170
3333.28 167
3333.42 163
3333.55 157
3333.68 150
3333.81 144
3333.95 139
3334.08 137
3334.21 140
3334.34 148
3334.48 160
3334.61 176
3334.74 192
3334.87 207
3335.00 219
3335.14 227
3335.27 231
3335.40 230
3335.53 224
3335.67 215
3335.80 204
3335.93 190
3336.06 176
3336.20 162
3336.33 149
3336.46 139
3336.59 131
3336.73 125
3336.86 119
3336.99 114
3337.12 108
3337.26 100
3337.39 91
3337.52 81
3337.65 71
3337.78 63
3337.92 58
3338.05 55
3338.18 54
3338.31 54
3338.45 55
3338.58 55
3338.71 55
3338.84 55
3338.98 55
3339.11 56
3339.24 58
3339.37 62
3339.51 67
3339.64 72
3339.77 78
3339.90 83
3340.04 88
3340.17 93
3340.30 98
3340.43 103
3340.57 108
3340.70 112
3340.83 117
3340.96 120
3341.10 121
3341.23 120
3341.36 118
3341.49 113
3341.63 108
3341.76 102
3341.89 97
3342.02 94
3342.16 93
3342.29 95
3342.42 98
3342.55 101
3342.69 104
3342.82 104
3342.95 103
3343.08 98
3343.22 92
3343.35 85
3343.48 78
3343.61 72
3343.75 67
3343.88 62
3344.01 59
3344.14 56
3344.28 53
3344.41 50
3344.54 47
3344.67 43
3344.81 39
3344.94 35
3345.07 32
3345.21 28
3345.34 24
3345.47 20
3345.60 15
3345.74 10
3345.87 4
3346.00 0
3346.13 0
3346.27 0
3346.40 0
3346.53 0
3346.66 0
3346.80 0
3346.93 0
3347.06 0
3347.19 6
3347.33 15
3347.46 28
3347.59 44
3347.72 63
3347.86 81
3347.99 97
3348.12 107
3348.25 112
3348.39 111
3348.52 104
3348.65 93
3348.79 81
3348.92 70
3349.05 62
3349.18 58
3349.32 58
3349.45 63
3349.58 71
3349.71 82
3349.85 96
3349.98 111
3350.11 126
3350.24 140
3350.38 150
3350.51 156
3350.64 157
3350.78 151
3350.91 141
3351.04 126
3351.17 108
3351.31 90
3351.44 73
3351.57 58
3351.70 46
3351.84 37
3351.97 31
3352.10 28
3352.24 25
3352.37 23
3352.50 21
3352.63 19
3352.77 17
3352.90 16
3353.03 17
3353.16 21
3353.30 27
3353.43 36
3353.56 45
3353.70 54
3353.83 63
3353.96 70
3354.09 76
3354.23 80
3354.36 82
3354.49 85
3354.62 87
3354.76 90
3354.89 93
3355.02 97
3355.16 100
3355.29 104
3355.42 106
3355.55 107
3355.69 108
3355.82 108
3355.95 108
3356.09 108
3356.22 109
3356.35 110
3356.48 111
3356.62 112
3356.75 111
3356.88 108
3357.01 103
3357.15 96
3357.28 88
3357.41 80
3357.55 73
3357.68 68
3357.81 64
3357.94 62
3358.08 61
3358.21 60
3358.34 61
3358.48 61
3358.61 61
3358.74 60
3358.87 60
3359.01 60
3359.14 60
3359.27 62
3359.41 64
3359.54 68
3359.67 73
3359.80 77
3359.94 80
3360.07 79
3360.20 75
3360.34 66
3360.47 53
3360.60 38
3360.73 23
3360.87 9
3361.00 0
3361.13 0
3361.27 0
3361.40 0
3361.53 0
3361.66 3
3361.80 6
3361.93 7
3362.06 6
3362.20 4
3362.33 2
3362.46 3
3362.60 6
3362.73 13
3362.86 23
3362.99 36
3363.13 49
3363.26 62
3363.39 72
3363.53 80
3363.66 85
3363.79 87
3363.92 87
3364.06 85
3364.19 84
3364.32 83
3364.46 83
3364.59 83
3364.72 85
3364.86 87
3364.99 88
3365.12 89
3365.25 90
3365.39 89
3365.52 87
3365.65 84
3365.79 81
3365.92 76
3366.05 71
3366.18 64
3366.32 56
3366.45 46
3366.58 35
3366.72 24
3366.85 15
3366.98 8
3367.12 4
3367.25 3
3367.38 3
3367.51 6
3367.65 9
3367.78 13
3367.91 17
3368.05 22
3368.18 27
3368.31 32
3368.45 37
3368.58 43
3368.71 48
3368.85 52
3368.98 54
3369.11 55
3369.24 53
3369.38 49
3369.51 44
3369.64 40
3369.78 37
3369.91 37
3370.04 41
3370.18 49
3370.31 60
3370.44 73
3370.58 88
3370.71 103
3370.84 118
3370.97 132
3371.11 146
3371.24 158
3371.37 169
3371.51 179
3371.64 187
3371.77 192
3371.91 195
3372.04 194
3372.17 190
3372.31 184
3372.44 175
3372.57 163
3372.70 149
3372.84 135
3372.97 121
3373.10 109
3373.24 100
3373.37 96
3373.50 98
3373.64 103
3373.77 112
3373.90 122
3374.04 132
3374.17 139
3374.30 143
3374.44 144
3374.57 143
3374.70 141
3374.83 138
3374.97 135
3375.10 132
3375.23 129
3375.37 126
3375.50 123
3375.63 118
3375.77 112
3375.90 105
3376.03 97
3376.17 88
3376.30 80
3376.43 72
3376.57 66
3376.70 62
3376.83 59
3376.97 58
3377.10 57
3377.23 58
3377.37 58
3377.50 57
3377.63 57
3377.77 56
3377.90 56
3378.03 55
3378.16 53
3378.30 51
3378.43 47
3378.56 43
3378.70 39
3378.83 36
3378.96 36
3379.10 38
3379.23 44
3379.36 52
3379.50 59
3379.63 65
3379.76 68
3379.90 67
3380.03 63
3380.16 57
3380.30 51
3380.43 47
3380.56 47
3380.70 51
3380.83 60
3380.96 70
3381.10 81
3381.23 90
3381.36 95
3381.50 96
3381.63 93
3381.76 87
3381.90 80
3382.03 73
3382.16 68
3382.30 66
3382.43 66
3382.56 69
3382.70 71
3382.83 73
3382.96 72
3383.10 68
3383.23 62
3383.36 54
3383.50 46
3383.63 40
3383.76 36
3383.90 35
3384.03 36
3384.16 39
3384.30 41
3384.43 43
3384.56 43
3384.70 40
3384.83 35
3384.96 27
3385.10 18
3385.23 7
3385.36 0
3385.50 0
3385.63 0
3385.76 0
3385.90 0
3386.03 0
3386.16 0
3386.30 0
3386.43 3
3386.56 14
3386.70 26
3386.83 34
3386.96 39
3387.10 40
3387.23 36
3387.36 30
3387.50 23
3387.63 17
3387.76 13
3387.90 12
3388.03 13
3388.16 16
3388.30 20
3388.43 23
3388.56 26
3388.70 28
3388.83 29
3388.96 30
3389.10 31
3389.23 32
3389.37 33
3389.50 35
3389.63 36
3389.77 38
3389.90 38
3390.03 37
3390.17 33
3390.30 27
3390.43 18
3390.57 9
3390.70 1
3390.83 0
3390.97 0
3391.10 0
3391.23 4
3391.37 14
3391.50 26
3391.63 39
3391.77 51
3391.90 62
3392.03 71
3392.17 79
3392.30 86
3392.44 92
3392.57 97
3392.70 101
3392.84 103
3392.97 103
3393.10 101
3393.24 97
3393.37 90
3393.50 81
3393.64 69
3393.77 58
3393.90 47
3394.04 38
3394.17 31
3394.30 27
3394.44 25
3394.57 25
3394.71 24
3394.84 25
3394.97 25
3395.11 25
3395.24 28
3395.37 32
3395.51 38
3395.64 45
3395.77 53
3395.91 60
3396.04 66
3396.17 68
3396.31 68
3396.44 67
3396.58 64
3396.71 62
3396.84 63
3396.98 67
3397.11 75
3397.24 86
3397.38 99
3397.51 111
3397.64 121
3397.78 128
3397.91 131
3398.05 131
3398.18 127
3398.31 121
3398.45 115
3398.58 109
3398.71 105
3398.85 102
3398.98 102
3399.11 104
3399.25 108
3399.38 113
3399.52 118
3399.65 121
3399.78 122
3399.92 122
3400.05 120
3400.18 117
3400.32 114
3400.45 113
3400.58 114
3400.72 118
3400.85 123
3400.99 129
3401.12 136
3401.25 144
3401.39 152
3401.52 159
3401.65 165
3401.79 169
3401.92 171
3402.05 170
3402.19 166
3402.32 159
3402.46 150
3402.59 140
3402.72 130
3402.86 121
3402.99 113
3403.12 108
3403.26 105
3403.39 103
3403.53 101
3403.66 98
3403.79 97
3403.93 95
3404.06 95
3404.19 96
3404.33 98
3404.46 102
3404.60 107
3404.73 112
3404.86 118
3405.00 124
3405.13 131
3405.26 138
3405.40 146
3405.53 154
3405.67 161
3405.80 168
3405.93 175
3406.07 180
3406.20 184
3406.33 187
3406.47 191
3406.60 194
3406.74 198
3406.87 202
3407.00 203
3407.14 202
3407.27 196
3407.40 186
3407.54 171
3407.67 153
3407.81 134
3407.94 115
3408.07 98
3408.21 84
3408.34 72
3408.48 63
3408.61 55
3408.74 48
3408.88 41
3409.01 35
3409.14 31
3409.28 31
3409.41 35
3409.55 43
3409.68 53
3409.81 65
3409.95 76
3410.08 85
3410.22 89
3410.35 89
3410.48 86
3410.62 79
3410.75 72
3410.88 65
3411.02 61
3411.15 59
3411.29 61
3411.42 65
3411.55 72
3411.69 79
3411.82 84
3411.96 87
3412.09 86
3412.22 81
3412.36 72
3412.49 62
3412.63 49
3412.76 37
3412.89 25
3413.03 15
3413.16 5
3413.29 0
3413.43 0
3413.56 0
3413.70 0
3413.83 0
3413.96 0
3414.10 0
3414.23 0
3414.37 0
3414.50 8
3414.63 19
3414.77 31
3414.90 43
3415.04 55
3415.17 66
3415.30 75
3415.44 83
3415.57 89
3415.71 93
3415.84 96
3415.97 99
3416.11 101
3416.24 105
3416.38 109
3416.51 113
3416.64 118
3416.78 121
3416.91 123
3417.05 124
3417.18 124
3417.31 123
3417.45 124
3417.58 128
3417.72 133
3417.85 141
3417.98 149
3418.12 157
3418.25 164
3418.39 168
3418.52 169
3418.65 167
3418.79 164
3418.92 160
3419.06 156
3419.19 151
3419.32 147
3419.46 143
3419.59 139
3419.73 134
3419.86 129
3419.99 125
3420.13 121
3420.26 117
3420.40 114
3420.53 111
3420.66 107
3420.80 102
3420.93 95
3421.07 87
3421.20 79
3421.33 72
3421.47 67
3421.60 67
3421.74 70
3421.87 77
3422.01 85
3422.14 93
3422.27 99
3422.41 102
3422.54 103
3422.68 102
3422.81 100
3422.94 98
3423.08 97
3423.21 97
3423.35 99
3423.48 102
3423.61 104
3423.75 105
3423.88 103
3424.02 98
3424.15 90
3424.29 79
3424.42 66
3424.55 51
3424.69 36
3424.82 21
3424.96 8
3425.09 0
3425.22 0
3425.36 0
3425.49 0
3425.63 0
3425.76 0
3425.90 0
3426.03 0
3426.16 0
3426.30 7
3426.43 19
3426.57 29
3426.70 37
3426.83 39
3426.97 36
3427.10 28
3427.24 16
3427.37 3
3427.51 0
3427.64 0
3427.77 0
3427.91 0
3428.04 0
3428.18 2
3428.31 10
3428.44 16
3428.58 19
3428.71 19
3428.85 17
3428.98 14
3429.12 13
3429.25 12
3429.38 14
3429.52 18
3429.65 24
3429.79 33
3429.92 44
3430.06 56
3430.19 70
3430.32 85
3430.46 99
3430.59 113
3430.73 125
3430.86 136
3431.00 145
3431.13 154
3431.26 164
3431.40 174
3431.53 186
3431.67 198
3431.80 209
3431.94 220
3432.07 227
3432.20 231
3432.34 234
3432.47 238
3432.61 243
3432.74 253
3432.88 267
3433.01 284
3433.14 305
3433.28 325
3433.41 344
3433.55 358
3433.68 368
3433.82 372
3433.95 371
3434.08 366
3434.22 358
3434.35 350
3434.49 343
3434.62 339
3434.76 340
3434.89 344
3435.02 350
3435.16 356
3435.29 358
3435.43 354
3435.56 344
3435.70 328
3435.83 309
3435.96 287
3436.10 265
3436.23 245
3436.37 227
3436.50 213
3436.64 201
3436.77 191
3436.91 184
3437.04 179
3437.17 175
3437.31 172
3437.44 169
3437.58 166
3437.71 161
3437.85 154
3437.98 146
3438.12 136
3438.25 127
3438.38 120
3438.52 115
3438.65 111
3438.79 108
3438.92 106
3439.06 102
3439.19 98
3439.32 94
3439.46 91
3439.59 89
3439.73 89
3439.86 92
3440.00 96
3440.13 100
3440.27 104
3440.40 108
3440.53 110
3440.67 112
3440.80 112
3440.94 112
3441.07 110
3441.21 108
3441.34 106
3441.48 103
3441.61 99
3441.75 96
3441.88 92
3442.01 88
3442.15 85
3442.28 85
3442.42 88
3442.55 95
3442.69 105
3442.82 118
3442.96 132
3443.09 144
3443.22 151
3443.36 154
3443.49 151
3443.63 146
3443.76 140
3443.90 134
3444.03 131
3444.17 132
3444.30 135
3444.44 141
3444.57 147
3444.70 154
3444.84 161
3444.97 166
3445.11 170
3445.24 173
3445.38 173
3445.51 171
3445.65 168
3445.78 164
3445.92 161
3446.05 160
3446.18 160
3446.32 163
3446.45 168
3446.59 175
3446.72 183
3446.86 192
3446.99 200
3447.13 207
3447.26 210
3447.40 210
3447.53 206
3447.66 198
3447.80 188
3447.93 178
3448.07 170
3448.20 165
3448.34 163
3448.47 164
3448.61 168
3448.74 173
3448.88 178
3449.01 183
3449.15 187
3449.28 188
3449.41 188
3449.55 186
3449.68 182
3449.82 178
3449.95 174
3450.09 171
3450.22 170
3450.36 169
3450.49 168
3450.63 167
3450.76 166
3450.90 162
3451.03 157
3451.17 150
3451.30 141
3451.43 131
3451.57 120
3451.70 110
3451.84 100
3451.97 91
3452.11 86
3452.24 84
3452.38 86
3452.51 92
3452.65 101
3452.78 111
3452.92 120
3453.05 129
3453.19 135
3453.32 138
3453.45 139
3453.59 138
3453.72 136
3453.86 132
3453.99 127
3454.13 121
3454.26 115
3454.40 109
3454.53 103
3454.67 98
3454.80 93
3454.94 87
3455.07 81
3455.21 73
3455.34 65
3455.48 56
3455.61 48
3455.75 44
3455.88 45
3456.01 50
3456.15 59
3456.28 70
3456.42 80
3456.55 87
3456.69 90
3456.82 89
3456.96 85
3457.09 81
3457.23 80
3457.36 81
3457.50 86
3457.63 91
3457.77 97
3457.90 100
3458.04 101
3458.17 100
3458.31 99
3458.44 99
3458.58 103
3458.71 110
3458.85 120
3458.98 132
3459.11 146
3459.25 158
3459.38 170
3459.52 181
3459.65 189
3459.79 196
3459.92 202
3460.06 205
3460.19 205
3460.33 202
3460.46 196
3460.60 190
3460.73 184
3460.87 179
3461.00 179
3461.14 183
3461.27 191
3461.41 204
3461.54 217
3461.68 231
3461.81 244
3461.95 254
3462.08 262
3462.22 267
3462.35 272
3462.49 274
3462.62 275
3462.76 273
3462.89 268
3463.03 258
3463.16 243
3463.30 226
3463.43 207
3463.57 189
3463.70 173
3463.83 161
3463.97 152
3464.10 145
3464.24 139
3464.37 133
3464.51 126
3464.64 117
3464.78 108
3464.91 100
3465.05 93
3465.18 88
3465.32 84
3465.45 81
3465.59 78
3465.72 75
3465.86 70
3465.99 64
3466.13 57
3466.26 50
3466.40 43
3466.53 37
3466.67 33
3466.80 31
3466.94 33
3467.07 37
3467.21 43
3467.34 52
3467.48 61
3467.61 70
3467.75 78
3467.88 85
3468.02 90
3468.15 94
3468.29 96
3468.42 96
3468.56 96
3468.69 95
3468.83 92
3468.96 88
3469.10 83
3469.23 75
3469.37 67
3469.50 57
3469.64 48
3469.77 40
3469.91 35
3470.04 32
3470.18 32
3470.31 34
3470.45 39
3470.58 45
3470.72 51
3470.85 58
3470.99 64
3471.12 70
3471.26 75
3471.39 80
3471.53 84
3471.66 88
3471.80 91
3471.93 94
3472.07 96
3472.20 97
3472.34 98
3472.47 97
3472.61 94
3472.74 90
3472.88 84
3473.01 77
3473.15 70
3473.29 62
3473.42 55
3473.56 48
3473.69 43
3473.83 39
3473.96 37
3474.10 36
3474.23 38
3474.37 42
3474.50 48
3474.64 57
3474.77 67
3474.91 76
3475.04 84
3475.18 89
3475.31 91
3475.45 90
3475.58 88
3475.72 87
3475.85 87
3475.99 89
3476.12 93
3476.26 98
3476.39 101
3476.53 100
3476.66 95
3476.80 86
3476.93 72
3477.07 57
3477.20 42
3477.34 30
3477.47 21
3477.61 16
3477.74 16
3477.88 19
3478.01 24
3478.15 30
3478.29 35
3478.42 39
3478.56 41
3478.69 41
3478.83 40
3478.96 38
3479.10 35
3479.23 32
3479.37 27
3479.50 22
3479.64 15
3479.77 7
3479.91 0
3480.04 0
3480.18 0
3480.31 0
3480.45 0
3480.58 0
3480.72 0
3480.85 0
3480.99 9
3481.12 23
3481.26 35
3481.40 44
3481.53 50
3481.67 52
3481.80 51
3481.94 48
3482.07 42
3482.21 34
3482.34 26
3482.48 18
3482.61 13
3482.75 10
3482.88 10
3483.02 14
3483.15 19
3483.29 24
3483.42 27
3483.56 26
3483.70 23
3483.83 18
3483.97 12
3484.10 6
3484.24 1
3484.37 0
3484.51 0
3484.64 0
3484.78 2
3484.91 5
3485.05 7
3485.18 8
3485.32 10
3485.45 11
3485.59 12
3485.72 14
3485.86 16
3486.00 19
3486.13 22
3486.27 23
3486.40 24
3486.54 23
3486.67 22
3486.81 21
3486.94 22
3487.08 27
3487.21 36
3487.35 50
3487.48 67
3487.62 86
3487.76 104
3487.89 119
3488.03 127
3488.16 129
3488.30 125
3488.43 118
3488.57 111
3488.70 106
3488.84 105
3488.97 109
3489.11 115
3489.24 120
3489.38 123
3489.52 121
3489.65 114
3489.79 101
3489.92 86
3490.06 71
3490.19 58
3490.33 49
3490.46 44
3490.60 43
3490.73 43
3490.87 45
3491.00 46
3491.14 46
3491.28 44
3491.41 42
3491.55 39
3491.68 35
3491.82 30
3491.95 25
3492.09 20
3492.22 16
3492.36 13
3492.49 13
3492.63 16
3492.77 22
3492.90 32
3493.04 45
3493.17 61
3493.31 78
3493.44 97
3493.58 115
3493.71 134
3493.85 151
3493.99 165
3494.12 177
3494.26 185
3494.39 190
3494.53 194
3494.66 197
3494.80 201
3494.93 204
3495.07 209
3495.20 213
3495.34 216
3495.48 218
3495.61 218
3495.75 217
3495.88 215
3496.02 212
3496.15 210
3496.29 207
3496.42 205
3496.56 203
3496.70 200
3496.83 197
3496.97 194
3497.10 190
3497.24 187
3497.37 185
3497.51 184
3497.64 184
3497.78 184
3497.92 184
3498.05 185
3498.19 187
3498.32 189
3498.46 192
3498.59 194
3498.73 196
3498.86 196
3499.00 194
3499.14 190
3499.27 185
3499.41 178
3499.54 172
3499.68 165
3499.81 158
3499.95 150
3500.09 142
3500.22 132
3500.36 119
3500.49 105
3500.63 89
3500.76 73
3500.90 58
3501.03 45
3501.17 35
3501.31 28
3501.44 23
3501.58 22
3501.71 22
3501.85 22
3501.98 22
3502.12 20
3502.26 16
3502.39 10
3502.53 3
3502.66 0
3502.80 0
3502.93 0
3503.07 0
3503.21 0
3503.34 0
3503.48 0
3503.61 0
3503.75 3
3503.88 8
3504.02 14
3504.15 20
3504.29 26
3504.43 32
3504.56 38
3504.70 42
3504.83 46
3504.97 48
3505.10 48
3505.24 48
3505.38 45
3505.51 40
3505.65 33
3505.78 24
3505.92 15
3506.05 7
3506.19 2
3506.33 0
3506.46 0
3506.60 0
3506.73 2
3506.87 5
3507.01 7
3507.14 10
3507.28 12
3507.41 15
3507.55 18
3507.68 22
3507.82 26
3507.96 30
3508.09 31
3508.23 30
3508.36 26
3508.50 18
3508.63 8
3508.77 0
3508.91 0
3509.04 0
3509.18 0
3509.31 0
3509.45 0
3509.58 4
3509.72 25
3509.86 48
3509.99 69
3510.13 87
3510.26 102
3510.40 112
3510.54 119
3510.67 124
3510.81 128
3510.94 131
3511.08 133
3511.21 132
3511.35 128
3511.49 122
3511.62 113
3511.76 102
3511.89 90
3512.03 79
3512.17 70
3512.30 62
3512.44 55
3512.57 50
3512.71 47
3512.84 45
3512.98 45
3513.12 45
3513.25 47
3513.39 48
3513.52 49
3513.66 49
3513.80 48
3513.93 45
3514.07 42
3514.20 38
3514.34 35
3514.48 33
3514.61 33
3514.75 34
3514.88 35
3515.02 35
3515.15 34
3515.29 32
3515.43 29
3515.56 26
3515.70 25
3515.83 26
3515.97 31
3516.11 39
3516.24 50
3516.38 61
3516.51 73
3516.65 83
3516.79 92
3516.92 99
3517.06 103
3517.19 104
3517.33 103
3517.47 100
3517.60 97
3517.74 94
3517.87 91
3518.01 90
3518.15 91
3518.28 92
3518.42 93
3518.55 94
3518.69 94
3518.83 94
3518.96 95
3519.10 96
3519.23 98
3519.37 101
3519.51 103
3519.64 106
3519.78 107
3519.91 108
3520.05 108
3520.19 109
3520.32 109
3520.46 110
3520.59 111
3520.73 113
3520.87 115
3521.00 117
3521.14 121
3521.27 127
3521.41 134
3521.55 144
3521.68 155
3521.82 166
3521.95 177
3522.09 187
3522.23 196
3522.36 203
3522.50 209
3522.63 212
3522.77 215
3522.91 217
3523.04 218
3523.18 218
3523.31 218
3523.45 217
3523.59 217
3523.72 216
3523.86 213
3523.99 209
3524.13 203
3524.27 194
3524.40 184
3524.54 173
3524.67 163
3524.81 156
3524.95 152
3525.08 151
3525.22 155
3525.36 162
3525.49 170
3525.63 179
3525.76 188
3525.90 196
3526.04 203
3526.17 208
3526.31 213
3526.44 218
3526.58 223
3526.72 228
3526.85 233
3526.99 238
3527.12 243
3527.26 248
3527.40 253
3527.53 257
3527.67 262
3527.81 266
3527.94 268
3528.08 268
3528.21 266
3528.35 264
3528.49 263
3528.62 267
3528.76 277
3528.89 292
3529.03 313
3529.17 337
3529.30 363
3529.44 388
3529.58 410
3529.71 428
3529.85 446
3529.98 464
3530.12 487
3530.26 518
3530.39 557
3530.53 605
3530.67 660
3530.80 718
3530.94 775
3531.07 827
3531.21 875
3531.35 920
3531.48 964
3531.62 1010
3531.75 1060
3531.89 1115
3532.03 1171
3532.16 1223
3532.30 1269
3532.44 1304
3532.57 1328
3532.71 1343
3532.84 1352
3532.98 1358
3533.12 1365
3533.25 1372
3533.39 1378
3533.53 1382
3533.66 1379
3533.80 1368
3533.93 1349
3534.07 1321
3534.21 1288
3534.34 1254
3534.48 1219
3534.62 1188
3534.75 1160
3534.89 1135
3535.03 1114
3535.16 1093
3535.30 1073
3535.43 1051
3535.57 1028
3535.71 1002
3535.84 974
3535.98 945
3536.12 914
3536.25 881
3536.39 846
3536.52 810
3536.66 773
3536.80 737
3536.93 704
3537.07 674
3537.21 647
3537.34 624
3537.48 601
3537.62 578
3537.75 553
3537.89 527
3538.02 502
3538.16 480
3538.30 462
3538.43 449
3538.57 443
3538.71 440
3538.84 439
3538.98 437
3539.12 432
3539.25 423
3539.39 410
3539.52 396
3539.66 381
3539.80 366
3539.93 353
3540.07 340
3540.21 327
3540.34 313
3540.48 298
3540.62 283
3540.75 270
3540.89 258
3541.02 250
3541.16 245
3541.30 243
3541.43 244
3541.57 245
3541.71 247
3541.84 249
3541.98 251
3542.12 253
3542.25 255
3542.39 258
3542.53 262
3542.66 266
3542.80 272
3542.93 277
3543.07 283
3543.21 288
3543.34 293
3543.48 298
3543.62 301
3543.75 305
3543.89 311
3544.03 319
3544.16 332
3544.30 350
3544.44 372
3544.57 396
3544.71 421
3544.85 445
3544.98 465
3545.12 480
3545.25 490
3545.39 495
3545.53 496
3545.66 492
3545.80 485
3545.94 476
3546.07 467
3546.21 458
3546.35 453
3546.48 451
3546.62 454
3546.76 459
3546.89 464
3547.03 466
3547.17 463
3547.30 454
3547.44 439
3547.58 420
3547.71 401
3547.85 384
3547.98 373
3548.12 366
3548.26 363
3548.39 362
3548.53 360
3548.67 356
3548.80 350
3548.94 340
3549.08 329
3549.21 319
3549.35 311
3549.49 307
3549.62 307
3549.76 311
3549.90 318
3550.03 327
3550.17 336
3550.31 342
3550.44 346
3550.58 346
3550.72 343
3550.85 337
3550.99 329
3551.13 318
3551.26 305
3551.40 292
3551.54 278
3551.67 263
3551.81 250
3551.95 239
3552.08 229
3552.22 223
3552.36 218
3552.49 216
3552.63 216
3552.77 219
3552.90 222
3553.04 228
3553.18 234
3553.31 241
3553.45 247
3553.59 251
3553.72 254
3553.86 254
3554.00 253
3554.13 249
3554.27 244
3554.41 236
3554.54 227
3554.68 217
3554.82 205
3554.95 192
3555.09 180
3555.23 169
3555.36 161
3555.50 155
3555.64 152
3555.77 152
3555.91 154
3556.05 155
3556.18 157
3556.32 157
3556.46 157
3556.59 157
3556.73 157
3556.87 159
3557.00 164
3557.14 171
3557.28 180
3557.41 190
3557.55 200
3557.69 209
3557.82 217
3557.96 224
3558.10 229
3558.23 232
3558.37 233
3558.51 231
3558.64 227
3558.78 221
3558.92 211
3559.05 199
3559.19 185
3559.33 171
3559.46 157
3559.60 144
3559.74 133
3559.87 124
3560.01 119
3560.15 115
3560.28 114
3560.42 115
3560.56 116
3560.69 119
3560.83 124
3560.97 130
3561.10 138
3561.24 148
3561.38 159
3561.52 168
3561.65 173
3561.79 174
3561.93 168
3562.06 156
3562.20 141
3562.34 124
3562.47 108
3562.61 96
3562.75 87
3562.88 83
3563.02 81
3563.16 80
3563.29 78
3563.43 74
3563.57 69
3563.70 64
3563.84 59
3563.98 56
3564.11 57
3564.25 60
3564.39 66
3564.53 74
3564.66 82
3564.80 90
3564.94 96
3565.07 101
3565.21 103
3565.35 103
3565.48 101
3565.62 98
3565.76 96
3565.89 93
3566.03 91
3566.17 90
3566.30 89
3566.44 88
3566.58 86
3566.72 83
3566.85 80
3566.99 76
3567.13 74
3567.26 72
3567.40 71
3567.54 71
3567.67 72
3567.81 73
3567.95 74
3568.08 75
3568.22 77
3568.36 78
3568.50 81
3568.63 83
3568.77 84
3568.91 84
3569.04 84
3569.18 82
3569.32 81
3569.45 79
3569.59 78
3569.73 78
3569.87 78
3570.00 78
3570.14 78
3570.28 76
3570.41 72
3570.55 67
3570.69 60
3570.82 52
3570.96 42
3571.10 32
3571.23 22
3571.37 13
3571.51 6
3571.65 1
3571.78 0
3571.92 0
3572.06 1
3572.19 5
3572.33 8
3572.47 11
3572.60 12
3572.74 11
3572.88 8
3573.02 3
3573.15 0
3573.29 0
3573.43 0
3573.56 0
3573.70 0
3573.84 0
3573.98 0
3574.11 0
3574.25 3
3574.39 9
3574.52 15
3574.66 21
3574.80 27
3574.93 33
3575.07 39
3575.21 46
3575.35 52
3575.48 56
3575.62 59
3575.76 59
3575.89 58
3576.03 55
3576.17 51
3576.31 48
3576.44 45
3576.58 42
3576.72 41
3576.85 41
3576.99 42
3577.13 43
3577.26 45
3577.40 48
3577.54 50
3577.68 53
3577.81 56
3577.95 59
3578.09 63
3578.22 66
3578.36 70
3578.50 75
3578.64 80
3578.77 87
3578.91 94
3579.05 103
3579.18 114
3579.32 125
3579.46 138
3579.60 150
3579.73 162
3579.87 172
3580.01 180
3580.14 186
3580.28 189
3580.42 190
3580.56 188
3580.69 184
3580.83 179
3580.97 173
3581.10 168
3581.24 165
3581.38 163
3581.52 163
3581.65 163
3581.79 161
3581.93 158
3582.07 151
3582.20 143
3582.34 134
3582.48 124
3582.61 117
3582.75 111
3582.89 108
3583.03 106
3583.16 104
3583.30 103
3583.44 103
3583.57 103
3583.71 104
3583.85 108
3583.99 113
3584.12 121
3584.26 130
3584.40 141
3584.54 152
3584.67 163
3584.81 171
3584.95 178
3585.08 182
3585.22 183
3585.36 181
3585.50 176
3585.63 170
3585.77 162
3585.91 153
3586.04 145
3586.18 139
3586.32 135
3586.46 135
3586.59 139
3586.73 146
3586.87 158
3587.01 171
3587.14 185
3587.28 198
3587.42 210
3587.56 218
3587.69 223
3587.83 225
3587.97 224
3588.10 220
3588.24 215
3588.38 207
3588.52 199
3588.65 191
3588.79 183
3588.93 176
3589.07 172
3589.20 170
3589.34 169
3589.48 169
3589.61 169
3589.75 168
3589.89 164
3590.03 159
3590.16 152
3590.30 145
3590.44 140
3590.58 137
3590.71 136
3590.85 138
3590.99 141
3591.13 144
3591.26 146
3591.40 147
3591.54 146
3591.68 145
3591.81 145
3591.95 144
3592.09 145
3592.22 146
3592.36 146
3592.50 146
3592.64 145
3592.77 143
3592.91 140
3593.05 137
3593.19 135
3593.32 135
3593.46 136
3593.60 139
3593.74 143
3593.87 150
3594.01 157
3594.15 165
3594.29 172
3594.42 178
3594.56 181
3594.70 183
3594.84 182
3594.97 180
3595.11 178
3595.25 177
3595.39 178
3595.52 181
3595.66 185
3595.80 191
3595.94 196
3596.07 201
3596.21 203
3596.35 203
3596.49 201
3596.62 197
3596.76 192
3596.90 187
3597.04 184
3597.17 181
3597.31 179
3597.45 177
3597.59 175
3597.72 170
3597.86 165
3598.00 159
3598.14 153
3598.27 149
3598.41 148
3598.55 149
3598.69 151
3598.82 154
3598.96 156
3599.10 156
3599.24 154
3599.37 150
3599.51 144
3599.65 139
3599.79 135
3599.92 134
3600.06 136
3600.20 139
3600.34 143
3600.47 146
3600.61 148
3600.75 149
3600.89 148
3601.02 146
3601.16 143
3601.30 138
3601.44 132
3601.57 123
3601.71 112
3601.85 99
3601.99 85
3602.12 71
3602.26 58
3602.40 48
3602.54 41
3602.67 37
3602.81 36
3602.95 38
3603.09 41
3603.22 45
3603.36 51
3603.50 58
3603.64 66
3603.78 75
3603.91 84
3604.05 93
3604.19 101
3604.33 109
3604.46 115
3604.60 119
3604.74 122
3604.88 122
3605.01 121
3605.15 118
3605.29 112
3605.43 105
3605.56 97
3605.70 89
3605.84 81
3605.98 74
3606.11 67
3606.25 62
3606.39 58
3606.53 56
3606.67 54
3606.80 55
3606.94 57
3607.08 62
3607.22 69
3607.35 78
3607.49 86
3607.63 93
3607.77 96
3607.90 94
3608.04 89
3608.18 81
3608.32 72
3608.46 65
3608.59 62
3608.73 64
3608.87 71
3609.01 81
3609.14 91
3609.28 99
3609.42 103
3609.56 102
3609.69 96
3609.83 87
3609.97 79
3610.11 73
3610.25 73
3610.38 78
3610.52 88
3610.66 101
3610.80 116
3610.93 128
3611.07 138
3611.21 143
3611.35 146
3611.49 149
3611.62 152
3611.76 157
3611.90 166
3612.04 177
3612.17 190
3612.31 202
3612.45 211
3612.59 217
3612.73 217
3612.86 214
3613.00 207
3613.14 198
3613.28 187
3613.41 175
3613.55 164
3613.69 152
3613.83 142
3613.97 134
3614.10 129
3614.24 126
3614.38 125
3614.52 127
3614.65 129
3614.79 130
3614.93 128
3615.07 124
3615.21 117
3615.34 108
3615.48 97
3615.62 87
3615.76 77
3615.90 70
3616.03 63
3616.17 58
3616.31 53
3616.45 47
3616.58 39
3616.72 30
3616.86 20
3617.00 9
3617.14 0
3617.27 0
3617.41 0
3617.55 0
3617.69 0
3617.83 0
3617.96 0
3618.10 3
3618.24 6
3618.38 7
3618.51 7
3618.65 6
3618.79 6
3618.93 6
3619.07 9
3619.20 13
3619.34 19
3619.48 27
3619.62 35
3619.76 43
3619.89 50
3620.03 54
3620.17 55
3620.31 54
3620.45 49
3620.58 44
3620.72 38
3620.86 33
3621.00 31
3621.14 32
3621.27 37
3621.41 44
3621.55 55
3621.69 69
3621.82 84
3621.96 100
3622.10 116
3622.24 130
3622.38 142
3622.51 151
3622.65 157
3622.79 160
3622.93 160
3623.07 159
3623.20 156
3623.34 153
3623.48 148
3623.62 143
3623.76 139
3623.89 137
3624.03 136
3624.17 137
3624.31 139
3624.45 140
3624.58 139
3624.72 135
3624.86 131
3625.00 126
3625.14 123
3625.27 123
3625.41 127
3625.55 134
3625.69 143
3625.83 150
3625.96 154
3626.10 154
3626.24 149
3626.38 142
3626.52 133
3626.65 123
3626.79 113
3626.93 103
3627.07 93
3627.21 84
3627.35 76
3627.48 69
3627.62 66
3627.76 66
3627.90 70
3628.04 79
3628.17 90
3628.31 103
3628.45 117
3628.59 128
3628.73 137
3628.86 143
3629.00 146
3629.14 148
3629.28 150
3629.42 154
3629.55 162
3629.69 173
3629.83 187
3629.97 201
3630.11 214
3630.25 222
3630.38 225
3630.52 222
3630.66 215
3630.80 205
3630.94 193
3631.07 180
3631.21 166
3631.35 153
3631.49 139
3631.63 125
3631.76 113
3631.90 101
3632.04 92
3632.18 85
3632.32 81
3632.46 78
3632.59 76
3632.73 75
3632.87 75
3633.01 76
3633.15 78
3633.28 83
3633.42 89
3633.56 97
3633.70 108
3633.84 119
3633.98 131
3634.11 142
3634.25 151
3634.39 157
3634.53 162
3634.67 166
3634.80 169
3634.94 174
3635.08 181
3635.22 189
3635.36 198
3635.50 208
3635.63 216
3635.77 224
3635.91 228
3636.05 229
3636.19 227
3636.32 221
3636.46 212
3636.60 201
3636.74 187
3636.88 174
3637.02 162
3637.15 152
3637.29 146
3637.43 142
3637.57 141
3637.71 142
3637.85 146
3637.98 151
3638.12 157
3638.26 165
3638.40 174
3638.54 183
3638.68 192
3638.81 198
3638.95 203
3639.09 205
3639.23 205
3639.37 204
3639.50 202
3639.64 201
3639.78 200
3639.92 200
3640.06 201
3640.20 201
3640.33 202
3640.47 203
3640.61 205
3640.75 207
3640.89 209
3641.03 210
3641.16 210
3641.30 206
3641.44 199
3641.58 189
3641.72 176
3641.86 163
3641.99 150
3642.13 141
3642.27 135
3642.41 133
3642.55 134
3642.69 137
3642.82 141
3642.96 146
3643.10 152
3643.24 159
3643.38 167
3643.52 177
3643.65 188
3643.79 199
3643.93 210
3644.07 221
3644.21 230
3644.35 240
3644.49 249
3644.62 258
3644.76 267
3644.90 273
3645.04 278
3645.18 279
3645.32 275
3645.45 268
3645.59 258
3645.73 246
3645.87 235
3646.01 225
3646.15 217
3646.28 209
3646.42 203
3646.56 196
3646.70 187
3646.84 178
3646.98 168
3647.12 160
3647.25 153
3647.39 149
3647.53 146
3647.67 145
3647.81 144
3647.95 143
3648.08 140
3648.22 138
3648.36 135
3648.50 132
3648.64 130
3648.78 127
3648.91 125
3649.05 122
3649.19 120
3649.33 118
3649.47 117
3649.61 116
3649.75 115
3649.88 113
3650.02 110
3650.16 105
3650.30 98
3650.44 90
3650.58 81
3650.72 72
3650.85 63
3650.99 55
3651.13 49
3651.27 43
3651.41 39
3651.55 35
3651.68 33
3651.82 33
3651.96 36
3652.10 41
3652.24 47
3652.38 54
3652.52 60
3652.65 66
3652.79 70
3652.93 72
3653.07 74
3653.21 76
3653.35 79
3653.49 83
3653.62 88
3653.76 94
3653.90 100
3654.04 105
3654.18 109
3654.32 111
3654.46 112
3654.59 112
3654.73 111
3654.87 109
3655.01 107
3655.15 106
3655.29 106
3655.43 106
3655.56 106
3655.70 106
3655.84 105
3655.98 104
3656.12 102
3656.26 99
3656.40 95
3656.53 90
3656.67 86
3656.81 82
3656.95 78
3657.09 75
3657.23 73
3657.37 71
3657.51 70
3657.64 69
3657.78 70
3657.92 73
3658.06 78
3658.20 86
3658.34 96
3658.48 108
3658.61 119
3658.75 129
3658.89 135
3659.03 138
3659.17 138
3659.31 136
3659.45 132
3659.59 128
3659.72 125
3659.86 123
3660.00 121
3660.14 120
3660.28 117
3660.42 113
3660.56 107
3660.69 100
3660.83 94
3660.97 89
3661.11 88
3661.25 90
3661.39 94
3661.53 101
3661.67 108
3661.80 115
3661.94 121
3662.08 126
3662.22 129
3662.36 130
3662.50 131
3662.64 132
3662.78 131
3662.91 130
3663.05 127
3663.19 124
3663.33 121
3663.47 117
3663.61 115
3663.75 113
3663.89 112
3664.02 112
3664.16 114
3664.30 116
3664.44 119
3664.58 123
3664.72 129
3664.86 136
3665.00 144
3665.13 153
3665.27 161
3665.41 168
3665.55 171
3665.69 172
3665.83 169
3665.97 163
3666.11 157
3666.24 151
3666.38 147
3666.52 147
3666.66 151
3666.80 157
3666.94 166
3667.08 176
3667.22 185
3667.36 193
3667.49 199
3667.63 203
3667.77 204
3667.91 204
3668.05 202
3668.19 200
3668.33 197
3668.47 194
3668.60 190
3668.74 187
3668.88 183
3669.02 181
3669.16 179
3669.30 178
3669.44 178
3669.58 179
3669.72 179
3669.85 177
3669.99 173
3670.13 165
3670.27 153
3670.41 139
3670.55 123
3670.69 108
3670.83 93
3670.97 80
3671.10 69
3671.24 61
3671.38 54
3671.52 49
3671.66 47
3671.80 46
3671.94 46
3672.08 47
3672.22 47
3672.35 47
3672.49 46
3672.63 45
3672.77 44
3672.91 44
3673.05 46
3673.19 48
3673.33 51
3673.47 53
3673.60 53
3673.74 52
3673.88 50
3674.02 46
3674.16 43
3674.30 41
3674.44 39
3674.58 37
3674.72 34
3674.86 29
3674.99 23
3675.13 16
3675.27 11
3675.41 9
3675.55 11
3675.69 19
3675.83 32
3675.97 47
3676.11 62
3676.25 76
3676.38 87
3676.52 96
3676.66 102
3676.80 106
3676.94 109
3677.08 110
3677.22 111
3677.36 110
3677.50 108
3677.64 104
3677.77 100
3677.91 94
3678.05 89
3678.19 83
3678.33 76
3678.47 69
3678.61 61
3678.75 52
3678.89 41
3679.03 28
3679.16 15
3679.30 1
3679.44 0
3679.58 0
3679.72 0
3679.86 0
3680.00 0
3680.14 0
3680.28 1
3680.42 10
3680.56 16
3680.69 18
3680.83 18
3680.97 15
3681.11 10
3681.25 5
3681.39 1
3681.53 0
3681.67 1
3681.81 5
3681.95 12
3682.09 21
3682.22 31
3682.36 41
3682.50 51
3682.64 59
3682.78 67
3682.92 73
3683.06 78
3683.20 81
3683.34 82
3683.48 83
3683.62 83
3683.75 83
3683.89 82
3684.03 80
3684.17 78
3684.31 73
3684.45 68
3684.59 61
3684.73 54
3684.87 47
3685.01 42
3685.15 37
3685.29 33
3685.42 27
3685.56 20
3685.70 11
3685.84 1
3685.98 0
3686.12 0
3686.26 0
3686.40 0
3686.54 0
3686.68 0
3686.82 0
3686.96 3
3687.09 19
3687.23 34
3687.37 47
3687.51 56
3687.65 61
3687.79 62
3687.93 61
3688.07 59
3688.21 57
3688.35 55
3688.49 56
3688.63 59
3688.77 65
3688.90 74
3689.04 85
3689.18 97
3689.32 109
3689.46 119
3689.60 128
3689.74 133
3689.88 137
3690.02 139
3690.16 141
3690.30 143
3690.44 147
3690.58 152
3690.71 158
3690.85 166
3690.99 174
3691.13 182
3691.27 189
3691.41 194
3691.55 196
3691.69 196
3691.83 194
3691.97 191
3692.11 186
3692.25 182
3692.39 180
3692.53 178
3692.66 177
3692.80 177
3692.94 177
3693.08 177
3693.22 177
3693.36 175
3693.50 173
3693.64 169
3693.78 165
3693.92 160
3694.06 153
3694.20 146
3694.34 138
3694.48 131
3694.61 125
3694.75 122
3694.89 120
3695.03 122
3695.17 126
3695.31 133
3695.45 142
3695.59 151
3695.73 160
3695.87 169
3696.01 177
3696.15 183
3696.29 189
3696.43 194
3696.57 199
3696.71 203
3696.84 206
3696.98 206
3697.12 205
3697.26 200
3697.40 194
3697.54 187
3697.68 179
3697.82 172
3697.96 167
3698.10 164
3698.24 162
3698.38 161
3698.52 162
3698.66 163
3698.80 166
3698.94 170
3699.08 175
3699.21 180
3699.35 186
3699.49 191
3699.63 194
3699.77 193
3699.91 189
3700.05 181
3700.19 169
3700.33 155
3700.47 141
3700.61 129
3700.75 121
3700.89 117
3701.03 118
3701.17 123
3701.31 130
3701.45 137
3701.59 142
3701.72 144
3701.86 144
3702.00 141
3702.14 137
3702.28 133
3702.42 130
3702.56 127
3702.70 125
3702.84 124
3702.98 123
3703.12 123
3703.26 124
3703.40 126
3703.54 129
3703.68 131
3703.82 133
3703.96 132
3704.10 129
3704.24 124
3704.38 118
3704.51 113
3704.65 110
3704.79 111
3704.93 115
3705.07 122
3705.21 131
3705.35 142
3705.49 152
3705.63 162
3705.77 169
3705.91 175
3706.05 177
3706.19 177
3706.33 174
3706.47 171
3706.61 167
3706.75 165
3706.89 166
3707.03 171
3707.17 178
3707.31 187
3707.45 197
3707.58 207
3707.72 216
3707.86 223
3708.00 228
3708.14 231
3708.28 230
3708.42 225
3708.56 217
3708.70 207
3708.84 195
3708.98 182
3709.12 170
3709.26 160
3709.40 152
3709.54 146
3709.68 141
3709.82 137
3709.96 134
3710.10 132
3710.24 131
3710.38 132
3710.52 136
3710.66 142
3710.80 151
3710.94 160
3711.08 169
3711.21 179
3711.35 187
3711.49 193
3711.63 198
3711.77 202
3711.91 206
3712.05 208
3712.19 209
3712.33 209
3712.47 208
3712.61 205
3712.75 201
3712.89 196
3713.03 192
3713.17 190
3713.31 189
3713.45 190
3713.59 191
3713.73 190
3713.87 186
3714.01 178
3714.15 165
3714.29 149
3714.43 132
3714.57 116
3714.71 104
3714.85 98
3714.99 99
3715.13 107
3715.27 120
3715.41 135
3715.55 151
3715.69 163
3715.82 169
3715.96 170
3716.10 166
3716.24 159
3716.38 152
3716.52 148
3716.66 147
3716.80 152
3716.94 160
3717.08 170
3717.22 180
3717.36 189
3717.50 194
3717.64 195
3717.78 193
3717.92 189
3718.06 183
3718.20 176
3718.34 170
3718.48 164
3718.62 159
3718.76 154
3718.90 149
3719.04 145
3719.18 142
3719.32 141
3719.46 142
3719.60 145
3719.74 151
3719.88 159
3720.02 168
3720.16 176
3720.30 183
3720.44 188
3720.58 190
3720.72 189
3720.86 187
3721.00 182
3721.14 176
3721.28 168
3721.42 160
3721.56 151
3721.70 142
3721.84 134
3721.98 125
3722.12 118
3722.26 112
3722.40 107
3722.54 103
3722.68 102
3722.82 101
3722.95 103
3723.09 107
3723.23 112
3723.37 118
3723.51 123
3723.65 127
3723.79 129
3723.93 129
3724.07 126
3724.21 123
3724.35 120
3724.49 118
3724.63 117
3724.77 118
3724.91 120
3725.05 122
3725.19 123
3725.33 124
3725.47 124
3725.61 123
3725.75 121
3725.89 121
3726.03 121
3726.17 121
3726.31 124
3726.45 128
3726.59 135
3726.73 146
3726.87 159
3727.01 175
3727.15 191
3727.29 207
3727.43 219
3727.57 227
3727.71 230
3727.85 228
3727.99 222
3728.13 214
3728.27 205
3728.41 198
3728.55 191
3728.69 184
3728.83 177
3728.97 169
3729.11 160
3729.25 150
3729.39 140
3729.53 131
3729.67 124
3729.81 121
3729.95 120
3730.09 123
3730.23 127
3730.37 132
3730.51 138
3730.65 144
3730.79 150
3730.93 156
3731.07 162
3731.21 168
3731.35 175
3731.49 181
3731.63 187
3731.77 191
3731.91 195
3732.05 197
3732.19 197
3732.33 197
3732.47 195
3732.61 190
3732.75 183
3732.89 173
3733.03 159
3733.17 141
3733.31 120
3733.45 98
3733.59 77
3733.73 56
3733.87 37
3734.01 20
3734.15 6
3734.29 0
3734.43 0
3734.57 0
3734.71 0
3734.85 0
3734.99 0
3735.13 0
3735.27 0
3735.41 5
3735.55 12
3735.69 19
3735.83 24
3735.97 29
3736.11 35
3736.25 42
3736.39 51
3736.53 62
3736.68 75
3736.82 87
3736.96 98
3737.10 107
3737.24 115
3737.38 120
3737.52 125
3737.66 130
3737.80 136
3737.94 143
3738.08 151
3738.22 160
3738.36 168
3738.50 174
3738.64 178
3738.78 179
3738.92 177
3739.06 172
3739.20 167
3739.34 162
3739.48 159
3739.62 158
3739.76 160
3739.90 165
3740.04 171
3740.18 177
3740.32 181
3740.46 184
3740.60 183
3740.74 180
3740.88 174
3741.02 166
3741.16 158
3741.30 151
3741.44 144
3741.58 140
3741.72 138
3741.86 137
3742.00 137
3742.14 138
3742.28 138
3742.42 138
3742.56 137
3742.70 137
3742.84 136
3742.98 136
3743.12 137
3743.26 139
3743.40 141
3743.54 143
3743.68 145
3743.83 147
3743.97 149
3744.11 151
3744.25 155
3744.39 160
3744.53 168
3744.67 177
3744.81 186
3744.95 193
3745.09 198
3745.23 199
3745.37 196
3745.51 188
3745.65 178
3745.79 166
3745.93 154
3746.07 142
3746.21 132
3746.35 124
3746.49 117
3746.63 113
3746.77 110
3746.91 109
3747.05 110
3747.19 113
3747.33 119
3747.47 126
3747.61 134
3747.75 144
3747.89 155
3748.03 165
3748.17 175
3748.32 184
3748.46 191
3748.60 197
3748.74 202
3748.88 204
3749.02 206
3749.16 207
3749.30 209
3749.44 211
3749.58 214
3749.72 220
3749.86 227
3750.00 235
3750.14 243
3750.28 251
3750.42 257
3750.56 262
3750.70 264
3750.84 265
3750.98 265
3751.12 264
3751.26 262
3751.40 260
3751.54 259
3751.68 259
3751.82 261
3751.96 265
3752.11 271
3752.25 278
3752.39 284
3752.53 288
3752.67 289
3752.81 287
3752.95 281
3753.09 273
3753.23 263
3753.37 251
3753.51 240
3753.65 229
3753.79 219
3753.93 210
3754.07 200
3754.21 189
3754.35 178
3754.49 165
3754.63 153
3754.77 142
3754.91 135
3755.05 131
3755.20 131
3755.34 134
3755.48 139
3755.62 144
3755.76 148
3755.90 150
3756.04 152
3756.18 153
3756.32 155
3756.46 159
3756.60 164
3756.74 172
3756.88 180
3757.02 190
3757.16 199
3757.30 209
3757.44 217
3757.58 225
3757.72 231
3757.86 236
3758.01 240
3758.15 243
3758.29 244
3758.43 246
3758.57 248
3758.71 250
3758.85 254
3758.99 259
3759.13 265
3759.27 270
3759.41 275
3759.55 277
3759.69 276
3759.83 272
3759.97 264
3760.11 255
3760.25 245
3760.39 237
3760.54 232
3760.68 230
3760.82 233
3760.96 237
3761.10 242
3761.24 244
3761.38 242
3761.52 235
3761.66 224
3761.80 211
3761.94 198
3762.08 188
3762.22 183
3762.36 183
3762.50 186
3762.64 192
3762.78 198
3762.93 201
3763.07 202
3763.21 199
3763.35 195
3763.49 189
3763.63 184
3763.77 181
3763.91 179
3764.05 182
3764.19 188
3764.33 197
3764.47 210
3764.61 225
3764.75 242
3764.89 258
3765.04 272
3765.18 283
3765.32 290
3765.46 294
3765.60 294
3765.74 292
3765.88 286
3766.02 277
3766.16 264
3766.30 248
3766.44 230
3766.58 210
3766.72 190
3766.86 172
3767.00 154
3767.15 139
3767.29 124
3767.43 111
3767.57 98
3767.71 88
3767.85 80
3767.99 75
3768.13 74
3768.27 76
3768.41 81
3768.55 90
3768.69 101
3768.83 113
3768.97 127
3769.12 141
3769.26 154
3769.40 167
3769.54 177
3769.68 184
3769.82 189
3769.96 190
3770.10 187
3770.24 182
3770.38 174
3770.52 166
3770.66 158
3770.80 150
3770.95 144
3771.09 140
3771.23 139
3771.37 139
3771.51 139
3771.65 141
3771.79 142
3771.93 144
3772.07 146
3772.21 148
3772.35 149
3772.49 149
3772.63 148
3772.78 145
3772.92 141
3773.06 135
3773.20 129
3773.34 123
3773.48 117
3773.62 113
3773.76 110
3773.90 109
3774.04 111
3774.18 115
3774.32 123
3774.47 134
3774.61 147
3774.75 161
3774.89 174
3775.03 184
3775.17 190
3775.31 192
3775.45 190
3775.59 184
3775.73 176
3775.87 169
3776.01 162
3776.16 157
3776.30 155
3776.44 153
3776.58 152
3776.72 150
3776.86 149
3777.00 147
3777.14 146
3777.28 146
3777.42 147
3777.56 149
3777.71 150
3777.85 151
3777.99 149
3778.13 145
3778.27 141
3778.41 137
3778.55 135
3778.69 135
3778.83 136
3778.97 138
3779.11 139
3779.26 139
3779.40 136
3779.54 131
3779.68 124
3779.82 119
3779.96 114
3780.10 112
3780.24 113
3780.38 115
3780.52 118
3780.66 122
3780.81 126
3780.95 130
3781.09 135
3781.23 140
3781.37 144
3781.51 147
3781.65 149
3781.79 149
3781.93 146
3782.07 141
3782.22 135
3782.36 130
3782.50 125
3782.64 123
3782.78 123
3782.92 126
3783.06 131
3783.20 137
3783.34 144
3783.48 152
3783.63 157
3783.77 161
3783.91 161
3784.05 157
3784.19 151
3784.33 143
3784.47 135
3784.61 128
3784.75 124
3784.89 124
3785.04 127
3785.18 133
3785.32 140
3785.46 149
3785.60 157
3785.74 164
3785.88 167
3786.02 167
3786.16 163
3786.31 154
3786.45 141
3786.59 126
3786.73 111
3786.87 98
3787.01 87
3787.15 80
3787.29 76
3787.43 73
3787.57 71
3787.72 69
3787.86 64
3788.00 57
3788.14 48
3788.28 39
3788.42 31
3788.56 26
3788.70 24
3788.84 26
3788.99 32
3789.13 40
3789.27 48
3789.41 54
3789.55 58
3789.69 58
3789.83 56
3789.97 53
3790.11 49
3790.26 47
3790.40 47
3790.54 48
3790.68 50
3790.82 51
3790.96 51
3791.10 49
3791.24 46
3791.39 42
3791.53 39
3791.67 38
3791.81 41
3791.95 48
3792.09 57
3792.23 67
3792.37 78
3792.51 87
3792.66 95
3792.80 102
3792.94 108
3793.08 113
3793.22 117
3793.36 121
3793.50 123
3793.64 123
3793.79 121
3793.93 118
3794.07 113
3794.21 110
3794.35 107
3794.49 107
3794.63 109
3794.77 112
3794.91 116
3795.06 121
3795.20 124
3795.34 127
3795.48 129
3795.62 130
3795.76 130
3795.90 129
3796.04 128
3796.19 126
3796.33 122
3796.47 118
3796.61 112
3796.75 105
3796.89 99
3797.03 94
3797.17 90
3797.32 89
3797.46 91
3797.60 97
3797.74 106
3797.88 117
3798.02 131
3798.16 145
3798.30 157
3798.45 167
3798.59 173
3798.73 173
3798.87 169
3799.01 161
3799.15 152
3799.29 142
3799.44 135
3799.58 131
3799.72 128
3799.86 127
3800.00 125
3800.14 122
3800.28 117
3800.42 110
3800.57 103
3800.71 97
3800.85 93
3800.99 90
3801.13 90
3801.27 92
3801.41 94
3801.56 95
3801.70 94
3801.84 90
3801.98 82
3802.12 71
3802.26 56
3802.40 40
3802.54 25
3802.69 11
3802.83 0
3802.97 0
3803.11 0
3803.25 0
3803.39 0
3803.53 1
3803.68 5
3803.82 7
3803.96 8
3804.10 7
3804.24 4
3804.38 0
3804.52 0
3804.67 0
3804.81 0
3804.95 5
3805.09 14
3805.23 26
3805.37 41
3805.51 57
3805.66 72
3805.80 84
3805.94 92
3806.08 96
3806.22 95
3806.36 90
3806.50 80
3806.65 69
3806.79 57
3806.93 45
3807.07 34
3807.21 26
3807.35 21
3807.49 19
3807.64 21
3807.78 25
3807.92 31
3808.06 38
3808.20 46
3808.34 54
3808.48 62
3808.63 67
3808.77 71
3808.91 71
3809.05 68
3809.19 62
3809.33 52
3809.47 40
3809.62 28
3809.76 16
3809.90 8
3810.04 3
3810.18 3
3810.32 8
3810.46 15
3810.61 23
3810.75 32
3810.89 39
3811.03 45
3811.17 50
3811.31 54
3811.46 58
3811.60 62
3811.74 68
3811.88 75
3812.02 83
3812.16 90
3812.30 96
3812.45 99
3812.59 98
3812.73 94
3812.87 88
3813.01 80
3813.15 74
3813.30 68
3813.44 65
3813.58 64
3813.72 62
3813.86 60
3814.00 55
3814.15 48
3814.29 39
3814.43 30
3814.57 22
3814.71 16
3814.85 13
3814.99 14
3815.14 18
3815.28 23
3815.42 29
3815.56 32
3815.70 34
3815.84 33
3815.99 31
3816.13 28
3816.27 26
3816.41 25
3816.55 27
3816.69 31
3816.84 36
3816.98 43
3817.12 50
3817.26 56
3817.40 63
3817.54 70
3817.69 77
3817.83 84
3817.97 92
3818.11 100
3818.25 108
3818.39 114
3818.54 118
3818.68 119
3818.82 117
3818.96 110
3819.10 101
3819.24 89
3819.39 76
3819.53 65
3819.67 55
3819.81 49
3819.95 47
3820.09 50
3820.24 55
3820.38 63
3820.52 72
3820.66 80
3820.80 85
3820.94 87
3821.09 87
3821.23 86
3821.37 84
3821.51 84
3821.65 87
3821.79 91
3821.94 96
3822.08 100
3822.22 101
3822.36 98
3822.50 93
3822.64 84
3822.79 75
3822.93 67
3823.07 63
3823.21 62
3823.35 65
3823.50 71
3823.64 78
3823.78 84
3823.92 88
3824.06 90
3824.20 91
3824.35 90
3824.49 89
3824.63 89
3824.77 91
3824.91 95
3825.05 100
3825.20 107
3825.34 115
3825.48 123
3825.62 130
3825.76 137
3825.91 142
3826.05 146
3826.19 147
3826.33 145
3826.47 140
3826.61 133
3826.76 125
3826.90 115
3827.04 106
3827.18 98
3827.32 91
3827.47 85
3827.61 78
3827.75 72
3827.89 66
3828.03 61
3828.17 59
3828.32 59
3828.46 63
3828.60 72
3828.74 85
3828.88 100
3829.03 115
3829.17 129
3829.31 139
3829.45 146
3829.59 147
3829.73 144
3829.88 137
3830.02 129
3830.16 121
3830.30 113
3830.44 106
3830.59 100
3830.73 94
3830.87 87
3831.01 79
3831.15 70
3831.30 61
3831.44 52
3831.58 44
3831.72 38
3831.86 32
3832.00 27
3832.15 22
3832.29 16
3832.43 10
3832.57 4
3832.71 0
3832.86 0
3833.00 0
3833.14 0
3833.28 3
3833.42 12
3833.57 24
3833.71 38
3833.85 53
3833.99 67
3834.13 79
3834.28 87
3834.42 90
3834.56 89
3834.70 83
3834.84 75
3834.99 64
3835.13 53
3835.27 42
3835.41 32
3835.55 25
3835.70 20
3835.84 17
3835.98 16
3836.12 17
3836.26 18
3836.41 20
3836.55 22
3836.69 23
3836.83 25
3836.97 26
3837.12 28
3837.26 31
3837.40 35
3837.54 40
3837.68 45
3837.83 48
3837.97 48
3838.11 45
3838.25 39
3838.39 29
3838.54 19
3838.68 8
3838.82 0
3838.96 0
3839.10 0
3839.25 0
3839.39 0
3839.53 0
3839.67 0
3839.81 2
3839.96 5
3840.10 7
3840.24 8
3840.38 7
3840.52 7
3840.67 6
3840.81 7
3840.95 10
3841.09 15
3841.23 19
3841.38 24
3841.52 28
3841.66 29
3841.80 28
3841.95 24
3842.09 20
3842.23 17
3842.37 14
3842.51 14
3842.66 16
3842.80 21
3842.94 28
3843.08 37
3843.22 48
3843.37 60
3843.51 72
3843.65 82
3843.79 90
3843.93 94
3844.08 95
3844.22 95
3844.36 93
3844.50 94
3844.65 97
3844.79 104
3844.93 113
3845.07 123
3845.21 132
3845.36 138
3845.50 139
3845.64 138
3845.78 134
3845.92 130
3846.07 128
3846.21 130
3846.35 135
3846.49 145
3846.64 158
3846.78 173
3846.92 188
3847.06 204
3847.20 218
3847.35 231
3847.49 243
3847.63 253
3847.77 262
3847.92 271
3848.06 278
3848.20 285
3848.34 292
3848.48 296
3848.63 299
3848.77 299
3848.91 296
3849.05 292
3849.20 288
3849.34 285
3849.48 286
3849.62 291
3849.76 299
3849.91 310
3850.05 319
3850.19 324
3850.33 323
3850.48 316
3850.62 305
3850.76 292
3850.90 279
3851.04 270
3851.19 265
3851.33 262
3851.47 260
3851.61 258
3851.76 253
3851.90 246
3852.04 237
3852.18 229
3852.32 222
3852.47 219
3852.61 220
3852.75 224
3852.89 231
3853.04 239
3853.18 247
3853.32 254
3853.46 258
3853.61 259
3853.75 258
3853.89 255
3854.03 252
3854.17 250
3854.32 249
3854.46 249
3854.60 250
3854.74 249
3854.89 246
3855.03 239
3855.17 229
3855.31 216
3855.46 201
3855.60 185
3855.74 171
3855.88 158
3856.03 147
3856.17 138
3856.31 131
3856.45 125
3856.59 120
3856.74 116
3856.88 111
3857.02 106
3857.16 100
3857.31 94
3857.45 86
3857.59 77
3857.73 68
3857.88 58
3858.02 49
3858.16 41
3858.30 37
3858.45 35
3858.59 35
3858.73 38
3858.87 42
3859.02 48
3859.16 55
3859.30 61
3859.44 65
3859.58 69
3859.73 70
3859.87 68
3860.01 64
3860.15 59
3860.30 53
3860.44 46
3860.58 39
3860.72 33
3860.87 26
3861.01 19
3861.15 12
3861.29 6
3861.44 1
3861.58 0
3861.72 0
3861.86 0
3862.01 3
3862.15 8
3862.29 15
3862.43 24
3862.58 34
3862.72 45
3862.86 56
3863.00 66
3863.15 73
3863.29 78
3863.43 80
3863.57 80
3863.72 79
3863.86 78
3864.00 76
3864.14 74
3864.29 69
3864.43 62
3864.57 51
3864.71 37
3864.86 21
3865.00 5
3865.14 0
3865.28 0
3865.43 0
3865.57 0
3865.71 0
3865.85 0
3866.00 0
3866.14 0
3866.28 10
3866.42 24
3866.57 38
3866.71 50
3866.85 62
3866.99 71
3867.14 79
3867.28 85
3867.42 88
3867.56 86
3867.71 80
3867.85 70
3867.99 57
3868.13 44
3868.28 32
3868.42 24
3868.56 20
3868.71 20
3868.85 24
3868.99 30
3869.13 36
3869.28 42
3869.42 48
3869.56 52
3869.70 56
3869.85 59
3869.99 61
3870.13 62
3870.27 60
3870.42 56
3870.56 51
3870.70 45
3870.84 41
3870.99 38
3871.13 38
3871.27 40
3871.41 43
3871.56 47
3871.70 49
3871.84 50
3871.99 50
3872.13 47
3872.27 44
3872.41 39
3872.56 33
3872.70 27
3872.84 23
3872.98 19
3873.13 17
3873.27 18
3873.41 21
3873.55 26
3873.70 32
3873.84 39
3873.98 44
3874.13 46
3874.27 46
3874.41 41
3874.55 33
3874.70 21
3874.84 9
3874.98 0
3875.12 0
3875.27 0
3875.41 0
3875.55 0
3875.70 0
3875.84 0
3875.98 0
3876.12 5
3876.27 15
3876.41 24
3876.55 33
3876.69 40
3876.84 46
3876.98 51
3877.12 55
3877.27 55
3877.41 53
3877.55 48
3877.69 41
3877.84 33
3877.98 26
3878.12 20
3878.26 17
3878.41 16
3878.55 18
3878.69 21
3878.84 26
3878.98 32
3879.12 37
3879.26 42
3879.41 46
3879.55 46
3879.69 45
3879.84 41
3879.98 36
3880.12 32
3880.26 29
3880.41 30
3880.55 33
3880.69 38
3880.83 44
3880.98 50
3881.12 54
3881.26 57
3881.41 60
3881.55 63
3881.69 66
3881.83 70
3881.98 75
3882.12 81
3882.26 85
3882.41 88
3882.55 91
3882.69 93
3882.83 96
3882.98 101
3883.12 109
3883.26 119
3883.41 131
3883.55 144
3883.69 155
3883.83 164
3883.98 170
3884.12 171
3884.26 170
3884.41 166
3884.55 161
3884.69 156
3884.83 151
3884.98 148
3885.12 145
3885.26 142
3885.41 139
3885.55 134
3885.69 127
3885.83 118
3885.98 108
3886.12 96
3886.26 86
3886.41 76
3886.55 70
3886.69 67
3886.84 67
3886.98 71
3887.12 76
3887.26 82
3887.41 89
3887.55 95
3887.69 100
3887.84 104
3887.98 106
3888.12 108
3888.26 110
3888.41 111
3888.55 112
3888.69 113
3888.84 115
3888.98 117
3889.12 120
3889.27 122
3889.41 124
3889.55 125
3889.69 125
3889.84 125
3889.98 123
3890.12 121
3890.27 120
3890.41 120
3890.55 122
3890.70 125
3890.84 130
3890.98 136
3891.12 142
3891.27 148
3891.41 152
3891.55 153
3891.70 152
3891.84 148
3891.98 142
3892.13 135
3892.27 129
3892.41 125
3892.55 124
3892.70 126
3892.84 130
3892.98 136
3893.13 141
3893.27 145
3893.41 146
3893.56 144
3893.70 139
3893.84 131
3893.98 121
3894.13 110
3894.27 100
3894.41 92
3894.56 86
3894.70 84
3894.84 85
3894.99 86
3895.13 89
3895.27 92
3895.42 95
3895.56 97
3895.70 99
3895.84 100
3895.99 99
3896.13 97
3896.27 94
3896.42 91
3896.56 89
3896.70 90
3896.85 94
3896.99 101
3897.13 110
3897.28 121
3897.42 131
3897.56 138
3897.71 142
3897.85 141
3897.99 137
3898.13 129
3898.28 120
3898.42 111
3898.56 103
3898.71 97
3898.85 94
3898.99 95
3899.14 99
3899.28 106
3899.42 115
3899.57 125
3899.71 134
3899.85 143
3900.00 151
3900.14 157
3900.28 162
3900.42 166
3900.57 169
3900.71 170
3900.85 171
3901.00 172
3901.14 173
3901.28 175
3901.43 176
3901.57 177
3901.71 176
3901.86 173
3902.00 168
3902.14 160
3902.29 149
3902.43 138
3902.57 126
3902.72 115
3902.86 105
3903.00 98
3903.15 93
3903.29 89
3903.43 87
3903.58 84
3903.72 79
3903.86 73
3904.01 66
3904.15 57
3904.29 47
3904.43 38
3904.58 30
3904.72 24
3904.86 20
3905.01 20
3905.15 23
3905.29 28
3905.44 36
3905.58 44
3905.72 52
3905.87 58
3906.01 61
3906.15 62
3906.30 60
3906.44 57
3906.58 52
3906.73 48
3906.87 44
3907.01 41
3907.16 38
3907.30 37
3907.44 36
3907.59 36
3907.73 38
3907.87 40
3908.02 42
3908.16 43
3908.30 42
3908.45 40
3908.59 36
3908.73 29
3908.88 22
3909.02 15
3909.16 9
3909.31 5
3909.45 4
3909.59 6
3909.74 11
3909.88 18
3910.02 26
3910.17 32
3910.31 36
3910.45 36
3910.60 33
3910.74 29
3910.88 24
3911.03 20
3911.17 21
3911.31 25
3911.46 33
3911.60 44
3911.74 56
3911.89 67
3912.03 77
3912.17 84
3912.32 89
3912.46 93
3912.60 97
3912.75 102
3912.89 107
3913.03 112
3913.18 115
3913.32 114
3913.46 110
3913.61 101
3913.75 89
3913.89 74
3914.04 58
3914.18 43
3914.33 28
3914.47 14
3914.61 4
3914.76 0
3914.90 0
3915.04 0
3915.19 0
3915.33 0
3915.47 0
3915.62 0
3915.76 2
3915.90 4
3916.05 5
3916.19 6
3916.33 8
3916.48 12
3916.62 18
3916.76 27
3916.91 36
3917.05 45
3917.19 54
3917.34 61
3917.48 66
3917.62 69
3917.77 70
3917.91 69
3918.06 67
3918.20 62
3918.34 56
3918.49 50
3918.63 42
3918.77 36
3918.92 30
3919.06 27
3919.20 25
3919.35 25
3919.49 28
3919.63 32
3919.78 38
3919.92 45
3920.06 53
3920.21 61
3920.35 68
3920.49 73
3920.64 75
3920.78 74
3920.93 70
3921.07 63
3921.21 54
3921.36 43
3921.50 33
3921.64 24
3921.79 15
3921.93 9
3922.07 4
3922.22 1
3922.36 0
3922.50 1
3922.65 4
3922.79 10
3922.94 20
3923.08 32
3923.22 47
3923.37 62
3923.51 77
3923.65 90
3923.80 100
3923.94 105
3924.08 106
3924.23 103
3924.37 98
3924.52 91
3924.66 84
3924.80 79
3924.95 76
3925.09 75
3925.23 76
3925.38 77
3925.52 80
3925.66 83
3925.81 86
3925.95 90
3926.10 94
3926.24 99
3926.38 105
3926.53 110
3926.67 113
3926.81 115
3926.96 114
3927.10 112
3927.24 108
3927.39 104
3927.53 101
3927.68 98
3927.82 95
3927.96 92
3928.11 89
3928.25 87
3928.39 85
3928.54 85
3928.68 87
3928.82 91
3928.97 98
3929.11 104
3929.26 111
3929.40 116
3929.54 119
3929.69 122
3929.83 123
3929.97 125
3930.12 127
3930.26 129
3930.41 131
3930.55 133
3930.69 134
3930.84 135
3930.98 137
3931.12 141
3931.27 147
3931.41 155
3931.56 164
3931.70 173
3931.84 180
3931.99 185
3932.13 187
3932.27 187
3932.42 184
3932.56 180
3932.71 174
3932.85 168
3932.99 162
3933.14 158
3933.28 155
3933.42 153
3933.57 153
3933.71 154
3933.86 155
3934.00 155
3934.14 153
3934.29 149
3934.43 145
3934.57 139
3934.72 134
3934.86 130
3935.01 128
3935.15 129
3935.29 132
3935.44 136
3935.58 141
3935.73 145
3935.87 149
3936.01 150
3936.16 149
3936.30 145
3936.44 139
3936.59 132
3936.73 122
3936.88 113
3937.02 103
3937.16 95
3937.31 88
3937.45 83
3937.60 81
3937.74 82
3937.88 85
3938.03 90
3938.17 96
3938.31 103
3938.46 108
3938.60 112
3938.75 114
3938.89 116
3939.03 116
3939.18 116
3939.32 115
3939.47 113
3939.61 111
3939.75 108
3939.90 105
3940.04 102
3940.18 99
3940.33 96
3940.47 93
3940.62 92
3940.76 92
3940.90 94
3941.05 98
3941.19 106
3941.34 116
3941.48 126
3941.62 137
3941.77 146
3941.91 153
3942.06 157
3942.20 160
3942.34 161
3942.49 163
3942.63 167
3942.78 171
3942.92 177
3943.06 184
3943.21 190
3943.35 197
3943.50 202
3943.64 207
3943.78 212
3943.93 215
3944.07 219
3944.22 223
3944.36 229
3944.50 237
3944.65 249
3944.79 265
3944.94 287
3945.08 314
3945.22 345
3945.37 378
3945.51 414
3945.66 451
3945.80 490
3945.94 531
3946.09 576
3946.23 625
3946.38 680
3946.52 741
3946.66 808
3946.81 880
3946.95 956
3947.10 1035
3947.24 1113
3947.38 1189
3947.53 1262
3947.67 1330
3947.82 1392
3947.96 1449
3948.10 1502
3948.25 1553
3948.39 1607
3948.54 1663
3948.68 1723
3948.82 1786
3948.97 1849
3949.11 1910
3949.26 1966
3949.40 2013
3949.54 2052
3949.69 2083
3949.83 2107
3949.98 2124
3950.12 2135
3950.26 2139
3950.41 2137
3950.55 2126
3950.70 2105
3950.84 2074
3950.98 2034
3951.13 1987
3951.27 1932
3951.42 1872
3951.56 1809
3951.71 1744
3951.85 1679
3951.99 1615
3952.14 1555
3952.28 1499
3952.43 1446
3952.57 1396
3952.71 1348
3952.86 1300
3953.00 1251
3953.15 1200
3953.29 1148
3953.44 1095
3953.58 1043
3953.72 993
3953.87 946
3954.01 901
3954.16 860
3954.30 821
3954.44 784
3954.59 749
3954.73 716
3954.88 685
3955.02 658
3955.16 635
3955.31 615
3955.45 598
3955.60 585
3955.74 574
3955.89 565
3956.03 555
3956.17 544
3956.32 532
3956.46 518
3956.61 501
3956.75 484
3956.90 466
3957.04 447
3957.18 430
3957.33 414
3957.47 398
3957.62 382
3957.76 367
3957.90 352
3958.05 338
3958.19 324
3958.34 312
3958.48 300
3958.63 290
3958.77 280
3958.91 271
3959.06 262
3959.20 253
3959.35 246
3959.49 239
3959.64 231
3959.78 222
3959.92 210
3960.07 193
3960.21 172
3960.36 147
3960.50 120
3960.65 96
3960.79 76
3960.93 63
3961.08 57
3961.22 56
3961.37 59
3961.51 63
3961.66 66
3961.80 68
3961.94 67
3962.09 67
3962.23 68
3962.38 71
3962.52 78
3962.67 90
3962.81 105
3962.95 123
3963.10 141
3963.24 159
3963.39 174
3963.53 186
3963.68 194
3963.82 198
3963.96 198
3964.11 196
3964.25 193
3964.40 188
3964.54 184
3964.69 179
3964.83 174
3964.98 171
3965.12 168
3965.26 167
3965.41 166
3965.55 166
3965.70 166
3965.84 165
3965.99 164
3966.13 163
3966.27 162
3966.42 161
3966.56 159
3966.71 157
3966.85 153
3967.00 147
3967.14 139
3967.29 130
3967.43 120
3967.57 112
3967.72 106
3967.86 104
3968.01 106
3968.15 110
3968.30 115
3968.44 120
3968.58 123
3968.73 125
3968.87 124
3969.02 121
3969.16 117
3969.31 111
3969.45 103
3969.60 95
3969.74 87
3969.88 78
3970.03 70
3970.17 62
3970.32 57
3970.46 52
3970.61 50
3970.75 49
3970.90 50
3971.04 52
3971.18 55
3971.33 58
3971.47 61
3971.62 63
3971.76 63
3971.91 62
3972.05 60
3972.20 56
3972.34 51
3972.49 46
3972.63 41
3972.77 37
3972.92 35
3973.06 33
3973.21 33
3973.35 33
3973.50 32
3973.64 30
3973.79 25
3973.93 19
3974.07 12
3974.22 5
3974.36 0
3974.51 0
3974.65 0
3974.80 0
3974.94 0
3975.09 0
3975.23 0
3975.38 0
3975.52 0
3975.66 2
3975.81 7
3975.95 12
3976.10 19
3976.24 27
3976.39 34
3976.53 39
3976.68 42
3976.82 43
3976.97 41
3977.11 35
3977.25 28
3977.40 19
3977.54 9
3977.69 1
3977.83 0
3977.98 0
3978.12 0
3978.27 0
3978.41 0
3978.56 2
3978.70 6
3978.85 9
3978.99 12
3979.13 15
3979.28 18
3979.42 23
3979.57 30
3979.71 39
3979.86 51
3980.00 63
3980.15 77
3980.29 91
3980.44 103
3980.58 112
3980.73 119
3980.87 123
3981.01 125
3981.16 124
3981.30 123
3981.45 120
3981.59 117
3981.74 114
3981.88 110
3982.03 108
3982.17 109
3982.32 113
3982.46 120
3982.61 130
3982.75 142
3982.90 154
3983.04 162
3983.18 165
3983.33 163
3983.47 155
3983.62 144
3983.76 130
3983.91 116
3984.05 105
3984.20 96
3984.34 92
3984.49 91
3984.63 93
3984.78 97
3984.92 102
3985.07 106
3985.21 110
3985.36 112
3985.50 113
3985.64 116
3985.79 119
3985.93 125
3986.08 134
3986.22 144
3986.37 153
3986.51 161
3986.66 165
3986.80 165
3986.95 161
3987.09 153
3987.24 144
3987.38 135
3987.53 126
3987.67 120
3987.82 115
3987.96 110
3988.11 106
3988.25 102
3988.40 98
3988.54 94
3988.68 90
3988.83 88
3988.97 88
3989.12 88
3989.26 91
3989.41 94
3989.55 98
3989.70 102
3989.84 108
3989.99 114
3990.13 121
3990.28 128
3990.42 136
3990.57 141
3990.71 144
3990.86 142
3991.00 136
3991.15 124
3991.29 109
3991.44 90
3991.58 70
3991.73 51
3991.87 34
3992.02 19
3992.16 7
3992.31 0
3992.45 0
3992.59 0
3992.74 0
3992.88 0
3993.03 0
3993.17 0
3993.32 0
3993.46 0
3993.61 6
3993.75 11
3993.90 15
3994.04 18
3994.19 19
3994.33 20
3994.48 21
3994.62 22
3994.77 26
3994.91 32
3995.06 39
3995.20 47
3995.35 56
3995.49 64
3995.64 70
3995.78 74
3995.93 75
3996.07 74
3996.22 71
3996.36 67
3996.51 64
3996.65 60
3996.80 57
3996.94 54
3997.09 52
3997.23 49
3997.38 46
3997.52 43
3997.67 41
3997.81 40
3997.96 41
3998.10 44
3998.25 49
3998.39 55
3998.54 60
3998.68 63
3998.83 64
3998.97 61
3999.12 56
3999.26 49
3999.41 42
3999.55 36
3999.70 33
3999.84 32
3999.99 34
4000.13 37
4000.28 40
4000.42 42
4000.57 44
4000.71 45
4000.86 46
4001.00 47
4001.15 50
4001.29 54
4001.44 59
4001.58 63
4001.73 67
4001.87 68
4002.02 68
4002.16 68
4002.31 67
4002.45 68
4002.60 70
4002.74 74
4002.89 78
4003.03 82
4003.18 84
4003.32 84
4003.47 83
4003.61 80
4003.76 77
4003.90 75
4004.05 73
4004.19 72
4004.34 72
4004.48 72
4004.63 72
4004.77 73
4004.92 73
4005.06 73
4005.21 74
4005.35 75
4005.50 76
4005.64 77
4005.79 79
4005.93 82
4006.08 85
4006.22 88
4006.37 93
4006.51 98
4006.66 103
4006.80 109
4006.95 113
4007.09 117
4007.24 119
4007.38 118
4007.53 116
4007.67 111
4007.82 105
4007.96 97
4008.11 89
4008.25 79
4008.40 70
4008.55 63
4008.69 57
4008.84 55
4008.98 57
4009.13 61
4009.27 67
4009.42 74
4009.56 78
4009.71 80
4009.85 78
4010.00 74
4010.14 68
4010.29 63
4010.43 59
4010.58 56
4010.72 56
4010.87 57
4011.01 58
4011.16 60
4011.30 62
4011.45 65
4011.59 67
4011.74 70
4011.88 73
4012.03 75
4012.17 76
4012.32 76
4012.47 74
4012.61 71
4012.76 68
4012.90 65
4013.05 62
4013.19 59
4013.34 57
4013.48 56
4013.63 55
4013.77 56
4013.92 59
4014.06 65
4014.21 73
4014.35 83
4014.50 93
4014.64 101
4014.79 107
4014.93 108
4015.08 105
4015.22 99
4015.37 92
4015.52 86
4015.66 81
4015.81 78
4015.95 78
4016.10 79
4016.24 80
4016.39 79
4016.53 77
4016.68 72
4016.82 65
4016.97 56
4017.11 45
4017.26 35
4017.40 26
4017.55 18
4017.69 12
4017.84 7
4017.99 3
4018.13 1
4018.28 0
4018.42 2
4018.57 7
4018.71 14
4018.86 25
4019.00 36
4019.15 48
4019.29 60
4019.44 70
4019.58 78
4019.73 83
4019.87 86
4020.02 87
4020.17 86
4020.31 83
4020.46 78
4020.60 71
4020.75 63
4020.89 55
4021.04 47
4021.18 40
4021.33 34
4021.47 29
4021.62 25
4021.76 24
4021.91 24
4022.06 27
4022.20 33
4022.35 41
4022.49 50
4022.64 59
4022.78 67
4022.93 72
4023.07 75
4023.22 76
4023.36 75
4023.51 75
4023.65 74
4023.80 76
4023.95 79
4024.09 83
4024.24 87
4024.38 91
4024.53 94
4024.67 97
4024.82 101
4024.96 105
4025.11 112
4025.25 120
4025.40 129
4025.55 139
4025.69 147
4025.84 152
4025.98 153
4026.13 150
4026.27 142
4026.42 131
4026.56 118
4026.71 106
4026.85 96
4027.00 89
4027.15 86
4027.29 88
4027.44 92
4027.58 99
4027.73 105
4027.87 110
4028.02 112
4028.16 112
4028.31 109
4028.46 106
4028.60 102
4028.75 99
4028.89 98
4029.04 99
4029.18 101
4029.33 104
4029.47 106
4029.62 109
4029.76 110
4029.91 111
4030.06 112
4030.20 112
4030.35 113
4030.49 115
4030.64 116
4030.78 116
4030.93 116
4031.07 114
4031.22 110
4031.37 104
4031.51 97
4031.66 89
4031.80 81
4031.95 73
4032.09 67
4032.24 64
4032.38 62
4032.53 62
4032.68 62
4032.82 61
4032.97 59
4033.11 54
4033.26 47
4033.40 38
4033.55 27
4033.70 15
4033.84 3
4033.99 0
4034.13 0
4034.28 0
4034.42 0
4034.57 0
4034.71 0
4034.86 0
4035.01 0
4035.15 3
4035.30 7
4035.44 14
4035.59 22
4035.73 31
4035.88 40
4036.03 49
4036.17 54
4036.32 57
4036.46 56
4036.61 54
4036.75 50
4036.90 47
4037.04 45
4037.19 44
4037.34 44
4037.48 44
4037.63 44
4037.77 45
4037.92 48
4038.06 52
4038.21 59
4038.36 67
4038.50 75
4038.65 83
4038.79 90
4038.94 94
4039.08 97
4039.23 100
4039.38 102
4039.52 105
4039.67 109
4039.81 116
4039.96 122
4040.10 128
4040.25 132
4040.40 133
4040.54 131
4040.69 125
4040.83 115
4040.98 104
4041.12 93
4041.27 82
4041.42 74
4041.56 68
4041.71 64
4041.85 61
4042.00 57
4042.14 52
4042.29 44
4042.44 34
4042.58 21
4042.73 8
4042.87 0
4043.02 0
4043.16 0
4043.31 0
4043.46 0
4043.60 5
4043.75 15
4043.89 24
4044.04 30
4044.19 32
4044.33 32
4044.48 31
4044.62 31
4044.77 33
4044.91 38
4045.06 45
4045.21 51
4045.35 54
4045.50 53
4045.64 47
4045.79 38
4045.94 28
4046.08 18
4046.23 10
4046.37 6
4046.52 4
4046.66 4
4046.81 4
4046.96 4
4047.10 2
4047.25 0
4047.39 0
4047.54 0
4047.69 0
4047.83 0
4047.98 0
4048.12 0
4048.27 3
4048.41 10
4048.56 18
4048.71 26
4048.85 33
4049.00 39
4049.14 43
4049.29 45
4049.44 46
4049.58 47
4049.73 50
4049.87 53
4050.02 59
4050.17 66
4050.31 73
4050.46 81
4050.60 88
4050.75 94
4050.89 99
4051.04 103
4051.19 106
4051.33 109
4051.48 112
4051.62 115
4051.77 117
4051.92 119
4052.06 120
4052.21 120
4052.35 120
4052.50 119
4052.65 118
4052.79 118
4052.94 117
4053.08 116
4053.23 114
4053.38 112
4053.52 109
4053.67 106
4053.81 105
4053.96 105
4054.11 109
4054.25 116
4054.40 127
4054.54 139
4054.69 151
4054.84 162
4054.98 169
4055.13 172
4055.27 172
4055.42 168
4055.57 162
4055.71 155
4055.86 148
4056.00 142
4056.15 136
4056.30 132
4056.44 128
4056.59 125
4056.73 124
4056.88 123
4057.03 124
4057.17 126
4057.32 128
4057.46 131
4057.61 133
4057.76 134
4057.90 133
4058.05 128
4058.19 120
4058.34 110
4058.49 97
4058.63 83
4058.78 70
4058.92 59
4059.07 52
4059.22 49
4059.36 52
4059.51 58
4059.65 67
4059.80 77
4059.95 85
4060.09 90
4060.24 92
4060.38 90
4060.53 87
4060.68 83
4060.82 80
4060.97 80
4061.11 82
4061.26 85
4061.41 89
4061.55 92
4061.70 93
4061.85 92
4061.99 90
4062.14 87
4062.28 83
4062.43 79
4062.58 76
4062.72 74
4062.87 73
4063.01 74
4063.16 77
4063.31 81
4063.45 86
4063.60 91
4063.75 94
4063.89 94
4064.04 91
4064.18 85
4064.33 79
4064.48 72
4064.62 68
4064.77 65
4064.91 66
4065.06 69
4065.21 73
4065.35 77
4065.50 79
4065.65 80
4065.79 79
4065.94 76
4066.08 74
4066.23 73
4066.38 75
4066.52 79
4066.67 86
4066.81 93
4066.96 100
4067.11 106
4067.25 108
4067.40 107
4067.55 101
4067.69 93
4067.84 82
4067.98 70
4068.13 58
4068.28 46
4068.42 35
4068.57 26
4068.72 18
4068.86 11
4069.01 7
4069.15 4
4069.30 3
4069.45 5
4069.59 9
4069.74 15
4069.89 25
4070.03 35
4070.18 46
4070.32 56
4070.47 64
4070.62 69
4070.76 72
4070.91 73
4071.06 74
4071.20 76
4071.35 82
4071.49 90
4071.64 101
4071.79 113
4071.93 124
4072.08 133
4072.23 138
4072.37 140
4072.52 138
4072.66 134
4072.81 129
4072.96 124
4073.10 121
4073.25 121
4073.40 124
4073.54 130
4073.69 137
4073.84 145
4073.98 153
4074.13 160
4074.27 165
4074.42 168
4074.57 169
4074.71 169
4074.86 169
4075.01 169
4075.15 170
4075.30 172
4075.45 174
4075.59 176
4075.74 177
4075.88 176
4076.03 173
4076.18 166
4076.32 157
4076.47 145
4076.62 132
4076.76 118
4076.91 104
4077.06 91
4077.20 80
4077.35 71
4077.49 64
4077.64 61
4077.79 60
4077.93 62
4078.08 68
4078.23 77
4078.37 88
4078.52 100
4078.67 111
4078.81 119
4078.96 123
4079.10 122
4079.25 117
4079.40 109
4079.54 100
4079.69 91
4079.84 84
4079.98 79
4080.13 77
4080.28 77
4080.42 78
4080.57 82
4080.72 86
4080.86 91
4081.01 96
4081.16 100
4081.30 103
4081.45 103
4081.59 102
4081.74 99
4081.89 95
4082.03 92
4082.18 89
4082.33 89
4082.47 89
4082.62 91
4082.77 94
4082.91 97
4083.06 101
4083.21 105
4083.35 109
4083.50 113
4083.65 118
4083.79 122
4083.94 124
4084.08 125
4084.23 125
4084.38 124
4084.52 122
4084.67 120
4084.82 118
4084.96 115
4085.11 111
4085.26 104
4085.40 94
4085.55 80
4085.70 63
4085.84 45
4085.99 27
4086.14 10
4086.28 0
4086.43 0
4086.58 0
4086.72 0
4086.87 0
4087.02 0
4087.16 0
4087.31 0
4087.46 0
4087.60 13
4087.75 26
4087.89 39
4088.04 50
4088.19 58
4088.33 62
4088.48 62
4088.63 58
4088.77 51
4088.92 42
4089.07 32
4089.21 23
4089.36 17
4089.51 16
4089.65 19
4089.80 25
4089.95 34
4090.09 43
4090.24 50
4090.39 54
4090.53 53
4090.68 48
4090.83 40
4090.97 30
4091.12 21
4091.27 12
4091.41 5
4091.56 1
4091.71 0
4091.85 2
4092.00 7
4092.15 16
4092.29 28
4092.44 42
4092.59 58
4092.73 74
4092.88 88
4093.03 99
4093.17 109
4093.32 118
4093.47 127
4093.61 138
4093.76 152
4093.91 167
4094.05 182
4094.20 195
4094.35 204
4094.49 208
4094.64 206
4094.79 201
4094.93 195
4095.08 191
4095.23 191
4095.37 196
4095.52 203
4095.67 212
4095.81 220
4095.96 225
4096.11 227
4096.25 225
4096.40 222
4096.55 218
4096.69 217
4096.84 217
4096.99 220
4097.13 223
4097.28 227
4097.43 230
4097.57 231
4097.72 229
4097.87 226
4098.02 221
4098.16 216
4098.31 212
4098.46 208
4098.60 205
4098.75 202
4098.90 200
4099.04 198
4099.19 196
4099.34 192
4099.48 188
4099.63 183
4099.78 177
4099.92 169
4100.07 162
4100.22 154
4100.36 147
4100.51 142
4100.66 138
4100.80 138
4100.95 139
4101.10 143
4101.24 148
4101.39 153
4101.54 158
4101.69 162
4101.83 164
4101.98 164
4102.13 162
4102.27 158
4102.42 152
4102.57 144
4102.71 135
4102.86 127
4103.01 121
4103.15 117
4103.30 114
4103.45 114
4103.59 114
4103.74 115
4103.89 116
4104.03 117
4104.18 119
4104.33 123
4104.48 129
4104.62 138
4104.77 148
4104.92 157
4105.06 163
4105.21 167
4105.36 166
4105.50 163
4105.65 157
4105.80 150
4105.94 142
4106.09 135
4106.24 128
4106.38 121
4106.53 115
4106.68 110
4106.83 106
4106.97 105
4107.12 106
4107.27 112
4107.41 122
4107.56 136
4107.71 151
4107.85 167
4108.00 181
4108.15 192
4108.29 199
4108.44 202
4108.59 201
4108.74 196
4108.88 189
4109.03 181
4109.18 171
4109.32 161
4109.47 151
4109.62 141
4109.76 132
4109.91 123
4110.06 115
4110.21 108
4110.35 101
4110.50 95
4110.65 91
4110.79 90
4110.94 91
4111.09 94
4111.23 101
4111.38 109
4111.53 119
4111.68 128
4111.82 137
4111.97 143
4112.12 147
4112.26 148
4112.41 146
4112.56 142
4112.70 137
4112.85 130
4113.00 125
4113.15 120
4113.29 117
4113.44 116
4113.59 116
4113.73 117
4113.88 119
4114.03 120
4114.17 120
4114.32 119
4114.47 116
4114.62 113
4114.76 110
4114.91 107
4115.06 106
4115.20 106
4115.35 108
4115.50 111
4115.65 114
4115.79 117
4115.94 119
4116.09 118
4116.23 114
4116.38 106
4116.53 97
4116.68 85
4116.82 74
4116.97 64
4117.12 55
4117.26 49
4117.41 45
4117.56 41
4117.70 36
4117.85 30
4118.00 23
4118.15 16
4118.29 10
4118.44 7
4118.59 6
4118.73 8
4118.88 13
4119.03 18
4119.18 24
4119.32 30
4119.47 35
4119.62 40
4119.76 45
4119.91 49
4120.06 53
4120.21 57
4120.35 61
4120.50 64
4120.65 66
4120.79 66
4120.94 65
4121.09 61
4121.24 55
4121.38 47
4121.53 37
4121.68 27
4121.83 17
4121.97 9
4122.12 3
4122.27 0
4122.41 0
4122.56 0
4122.71 0
4122.86 0
4123.00 0
4123.15 0
4123.30 0
4123.44 0
4123.59 0
4123.74 7
4123.89 16
4124.03 25
4124.18 34
4124.33 44
4124.47 54
4124.62 64
4124.77 73
4124.92 81
4125.06 87
4125.21 91
4125.36 91
4125.51 88
4125.65 83
4125.80 76
4125.95 69
4126.09 63
4126.24 59
4126.39 58
4126.54 60
4126.68 64
4126.83 71
4126.98 78
4127.13 86
4127.27 93
4127.42 100
4127.57 105
4127.71 111
4127.86 115
4128.01 119
4128.16 121
4128.30 121
4128.45 119
4128.60 114
4128.75 107
4128.89 100
4129.04 93
4129.19 88
4129.34 86
4129.48 87
4129.63 91
4129.78 96
4129.92 101
4130.07 106
4130.22 110
4130.37 114
4130.51 118
4130.66 124
4130.81 130
4130.96 136
4131.10 141
4131.25 144
4131.40 143
4131.55 140
4131.69 134
4131.84 129
4131.99 125
4132.13 124
4132.28 126
4132.43 130
4132.58 135
4132.72 138
4132.87 138
4133.02 133
4133.17 126
4133.31 117
4133.46 107
4133.61 98
4133.76 93
4133.90 89
4134.05 88
4134.20 88
4134.35 88
4134.49 89
4134.64 90
4134.79 90
4134.94 90
4135.08 90
4135.23 90
4135.38 89
4135.52 89
4135.67 90
4135.82 93
4135.97 98
4136.11 103
4136.26 110
4136.41 117
4136.56 122
4136.70 126
4136.85 128
4137.00 128
4137.15 126
4137.29 124
4137.44 122
4137.59 119
4137.74 117
4137.88 115
4138.03 114
4138.18 112
4138.33 110
4138.47 106
4138.62 100
4138.77 92
4138.92 81
4139.06 68
4139.21 54
4139.36 43
4139.51 34
4139.65 31
4139.80 32
4139.95 39
4140.10 50
4140.24 64
4140.39 78
4140.54 93
4140.69 105
4140.83 115
4140.98 121
4141.13 123
4141.28 123
4141.42 120
4141.57 115
4141.72 109
4141.87 101
4142.01 93
4142.16 83
4142.31 73
4142.46 64
4142.60 55
4142.75 49
4142.90 46
4143.05 47
4143.19 52
4143.34 60
4143.49 70
4143.64 82
4143.79 94
4143.93 104
4144.08 112
4144.23 118
4144.38 121
4144.52 123
4144.67 124
4144.82 125
4144.97 127
4145.11 128
4145.26 129
4145.41 129
4145.56 128
4145.70 125
4145.85 121
4146.00 116
4146.15 110
4146.29 106
4146.44 101
4146.59 97
4146.74 94
4146.88 91
4147.03 89
4147.18 88
4147.33 87
4147.48 86
4147.62 85
4147.77 83
4147.92 80
4148.07 76
4148.21 71
4148.36 67
4148.51 64
4148.66 64
4148.80 66
4148.95 70
4149.10 75
4149.25 79
4149.40 80
4149.54 79
4149.69 76
4149.84 71
4149.99 66
4150.13 62
4150.28 60
4150.43 60
4150.58 63
4150.72 69
4150.87 76
4151.02 85
4151.17 96
4151.32 110
4151.46 125
4151.61 140
4151.76 155
4151.91 167
4152.05 175
4152.20 180
4152.35 182
4152.50 182
4152.64 182
4152.79 182
4152.94 183
4153.09 184
4153.24 185
4153.38 184
4153.53 182
4153.68 177
4153.83 172
4153.97 168
4154.12 167
4154.27 171
4154.42 179
4154.57 192
4154.71 208
4154.86 225
4155.01 241
4155.16 253
4155.30 262
4155.45 267
4155.60 269
4155.75 268
4155.90 266
4156.04 264
4156.19 262
4156.34 261
4156.49 259
4156.63 256
4156.78 252
4156.93 247
4157.08 241
4157.23 235
4157.37 229
4157.52 226
4157.67 226
4157.82 230
4157.97 236
4158.11 243
4158.26 250
4158.41 253
4158.56 252
4158.70 246
4158.85 236
4159.00 224
4159.15 212
4159.30 201
4159.44 192
4159.59 186
4159.74 181
4159.89 178
4160.03 174
4160.18 171
4160.33 165
4160.48 159
4160.63 151
4160.77 143
4160.92 133
4161.07 123
4161.22 113
4161.37 105
4161.51 98
4161.66 94
4161.81 93
4161.96 95
4162.11 98
4162.25 100
4162.40 101
4162.55 99
4162.70 93
4162.84 83
4162.99 71
4163.14 58
4163.29 45
4163.44 33
4163.58 23
4163.73 14
4163.88 6
4164.03 0
4164.18 0
4164.32 0
4164.47 0
4164.62 0
4164.77 0
4164.92 0
4165.06 0
4165.21 0
4165.36 5
4165.51 12
4165.66 20
4165.80 28
4165.95 35
4166.10 40
4166.25 43
4166.40 43
4166.54 42
4166.69 41
4166.84 41
4166.99 44
4167.14 52
4167.28 64
4167.43 80
4167.58 97
4167.73 112
4167.88 123
4168.02 129
4168.17 129
4168.32 123
4168.47 114
4168.62 104
4168.76 93
4168.91 84
4169.06 76
4169.21 69
4169.36 63
4169.50 58
4169.65 52
4169.80 48
4169.95 46
4170.10 45
4170.24 48
4170.39 53
4170.54 59
4170.69 68
4170.84 77
4170.98 88
4171.13 101
4171.28 114
4171.43 126
4171.58 138
4171.72 146
4171.87 149
4172.02 147
4172.17 139
4172.32 127
4172.47 113
4172.61 99
4172.76 89
4172.91 83
4173.06 83
4173.21 91
4173.35 104
4173.50 122
4173.65 142
4173.80 162
4173.95 180
4174.09 193
4174.24 200
4174.39 201
4174.54 195
4174.69 185
4174.84 173
4174.98 159
4175.13 144
4175.28 130
4175.43 116
4175.58 101
4175.72 86
4175.87 72
4176.02 57
4176.17 44
4176.32 33
4176.46 24
4176.61 16
4176.76 10
4176.91 5
4177.06 0
4177.21 0
4177.35 0
4177.50 0
4177.65 0
4177.80 0
4177.95 0
4178.09 0
4178.24 0
4178.39 6
4178.54 15
4178.69 26
4178.84 38
4178.98 52
4179.13 65
4179.28 78
4179.43 89
4179.58 97
4179.72 102
4179.87 104
4180.02 104
4180.17 102
4180.32 99
4180.47 97
4180.61 96
4180.76 96
4180.91 98
4181.06 101
4181.21 104
4181.36 106
4181.50 106
4181.65 104
4181.80 101
4181.95 96
4182.10 91
4182.24 84
4182.39 77
4182.54 70
4182.69 63
4182.84 57
4182.99 53
4183.13 53
4183.28 57
4183.43 66
4183.58 78
4183.73 92
4183.88 107
4184.02 119
4184.17 127
4184.32 130
4184.47 129
4184.62 123
4184.77 116
4184.91 108
4185.06 103
4185.21 100
4185.36 101
4185.51 102
4185.66 104
4185.80 104
4185.95 101
4186.10 95
4186.25 87
4186.40 78
4186.55 72
4186.69 69
4186.84 70
4186.99 74
4187.14 81
4187.29 90
4187.44 98
4187.58 106
4187.73 111
4187.88 116
4188.03 119
4188.18 121
4188.33 123
4188.47 126
4188.62 129
4188.77 133
4188.92 138
4189.07 143
4189.22 148
4189.36 153
4189.51 156
4189.66 157
4189.81 156
4189.96 153
4190.11 149
4190.26 145
4190.40 141
4190.55 139
4190.70 139
4190.85 142
4191.00 146
4191.15 152
4191.29 156
4191.44 159
4191.59 159
4191.74 156
4191.89 151
4192.04 145
4192.18 139
4192.33 132
4192.48 126
4192.63 120
4192.78 115
4192.93 111
4193.08 108
4193.22 106
4193.37 107
4193.52 110
4193.67 116
4193.82 122
4193.97 128
4194.11 135
4194.26 140
4194.41 144
4194.56 146
4194.71 145
4194.86 142
4195.01 135
4195.15 126
4195.30 116
4195.45 105
4195.60 97
4195.75 91
4195.90 89
4196.04 90
4196.19 92
4196.34 96
4196.49 99
4196.64 100
4196.79 101
4196.94 101
4197.08 102
4197.23 104
4197.38 108
4197.53 112
4197.68 116
4197.83 119
4197.98 121
4198.12 122
4198.27 123
4198.42 126
4198.57 132
4198.72 141
4198.87 151
4199.02 163
4199.16 174
4199.31 183
4199.46 190
4199.61 195
4199.76 199
4199.91 203
4200.06 207
4200.20 212
4200.35 216
4200.50 220
4200.65 223
4200.80 223
4200.95 222
4201.10 219
4201.24 216
4201.39 214
4201.54 213
4201.69 213
4201.84 216
4201.99 220
4202.14 226
4202.28 232
4202.43 240
4202.58 248
4202.73 255
4202.88 262
4203.03 267
4203.18 272
4203.33 276
4203.47 279
4203.62 282
4203.77 284
4203.92 286
4204.07 288
4204.22 291
4204.37 295
4204.51 298
4204.66 302
4204.81 304
4204.96 305
4205.11 305
4205.26 302
4205.41 297
4205.55 290
4205.70 284
4205.85 278
4206.00 273
4206.15 271
4206.30 271
4206.45 272
4206.60 273
4206.74 274
4206.89 273
4207.04 270
4207.19 266
4207.34 262
4207.49 258
4207.64 256
4207.79 257
4207.93 262
4208.08 269
4208.23 279
4208.38 288
4208.53 297
4208.68 305
4208.83 310
4208.98 314
4209.12 314
4209.27 313
4209.42 309
4209.57 304
4209.72 299
4209.87 293
4210.02 288
4210.17 286
4210.31 287
4210.46 290
4210.61 297
4210.76 306
4210.91 317
4211.06 329
4211.21 341
4211.36 352
4211.50 363
4211.65 372
4211.80 379
4211.95 386
4212.10 390
4212.25 394
4212.40 396
4212.55 398
4212.69 398
4212.84 397
4212.99 395
4213.14 391
4213.29 386
4213.44 380
4213.59 376
4213.74 376
4213.88 380
4214.03 392
4214.18 411
4214.33 435
4214.48 464
4214.63 495
4214.78 526
4214.93 554
4215.08 581
4215.22 606
4215.37 632
4215.52 660
4215.67 693
4215.82 729
4215.97 770
4216.12 812
4216.27 857
4216.42 902
4216.56 949
4216.71 1000
4216.86 1056
4217.01 1118
4217.16 1189
4217.31 1266
4217.46 1349
4217.61 1435
4217.76 1523
4217.90 1610
4218.05 1696
4218.20 1780
4218.35 1860
4218.50 1937
4218.65 2008
4218.80 2075
4218.95 2135
4219.10 2188
4219.24 2232
4219.39 2267
4219.54 2290
4219.69 2300
4219.84 2297
4219.99 2281
4220.14 2255
4220.29 2221
4220.44 2183
4220.58 2143
4220.73 2104
4220.88 2066
4221.03 2030
4221.18 1996
4221.33 1961
4221.48 1925
4221.63 1886
4221.78 1843
4221.93 1795
4222.07 1743
4222.22 1688
4222.37 1631
4222.52 1573
4222.67 1517
4222.82 1462
4222.97 1410
4223.12 1360
4223.27 1312
4223.42 1265
4223.56 1220
4223.71 1175
4223.86 1132
4224.01 1091
4224.16 1051
4224.31 1014
4224.46 978
4224.61 945
4224.76 913
4224.91 884
4225.05 855
4225.20 827
4225.35 800
4225.50 772
4225.65 746
4225.80 721
4225.95 699
4226.10 680
4226.25 665
4226.40 653
4226.54 644
4226.69 636
4226.84 627
4226.99 616
4227.14 603
4227.29 585
4227.44 565
4227.59 543
4227.74 521
4227.89 500
4228.04 482
4228.18 468
4228.33 457
4228.48 451
4228.63 449
4228.78 450
4228.93 454
4229.08 458
4229.23 461
4229.38 461
4229.53 457
4229.68 447
4229.82 432
4229.97 413
4230.12 394
4230.27 374
4230.42 357
4230.57 342
4230.72 329
4230.87 318
4231.02 308
4231.17 298
4231.32 289
4231.46 280
4231.61 271
4231.76 265
4231.91 260
4232.06 255
4232.21 251
4232.36 246
4232.51 241
4232.66 235
4232.81 230
4232.96 227
4233.11 228
4233.25 232
4233.40 240
4233.55 251
4233.70 263
4233.85 274
4234.00 284
4234.15 291
4234.30 294
4234.45 294
4234.60 292
4234.75 286
4234.90 279
4235.04 271
4235.19 262
4235.34 253
4235.49 245
4235.64 238
4235.79 233
4235.94 229
4236.09 228
4236.24 227
4236.39 228
4236.54 230
4236.69 233
4236.84 234
4236.98 235
4237.13 233
4237.28 228
4237.43 220
4237.58 211
4237.73 199
4237.88 188
4238.03 179
4238.18 174
4238.33 172
4238.48 174
4238.63 181
4238.78 189
4238.92 200
4239.07 211
4239.22 221
4239.37 229
4239.52 236
4239.67 241
4239.82 243
4239.97 242
4240.12 239
4240.27 232
4240.42 223
4240.57 213
4240.72 202
4240.87 191
4241.01 181
4241.16 172
4241.31 163
4241.46 156
4241.61 151
4241.76 147
4241.91 146
4242.06 147
4242.21 151
4242.36 157
4242.51 165
4242.66 175
4242.81 183
4242.96 191
4243.11 197
4243.25 200
4243.40 201
4243.55 198
4243.70 193
4243.85 187
4244.00 179
4244.15 170
4244.30 162
4244.45 153
4244.60 145
4244.75 137
4244.90 128
4245.05 120
4245.20 112
4245.35 103
4245.50 96
4245.64 91
4245.79 87
4245.94 85
4246.09 85
4246.24 86
4246.39 87
4246.54 89
4246.69 90
4246.84 91
4246.99 92
4247.14 93
4247.29 95
4247.44 97
4247.59 101
4247.74 104
4247.89 107
4248.03 109
4248.18 109
4248.33 109
4248.48 108
4248.63 107
4248.78 107
4248.93 107
4249.08 108
4249.23 111
4249.38 114
4249.53 118
4249.68 120
4249.83 122
4249.98 121
4250.13 118
4250.28 114
4250.43 109
4250.58 104
4250.73 101
4250.87 98
4251.02 95
4251.17 92
4251.32 88
4251.47 82
4251.62 74
4251.77 65
4251.92 55
4252.07 48
4252.22 43
4252.37 41
4252.52 42
4252.67 45
4252.82 49
4252.97 53
4253.12 56
4253.27 56
4253.42 55
4253.57 51
4253.72 45
4253.86 36
4254.01 26
4254.16 15
4254.31 5
4254.46 0
4254.61 0
4254.76 0
4254.91 0
4255.06 0
4255.21 0
4255.36 0
4255.51 0
4255.66 0
4255.81 7
4255.96 16
4256.11 26
4256.26 36
4256.41 46
4256.56 53
4256.71 58
4256.86 62
4257.01 64
4257.15 66
4257.30 69
4257.45 73
4257.60 76
4257.75 77
4257.90 75
4258.05 70
4258.20 62
4258.35 51
4258.50 41
4258.65 33
4258.80 28
4258.95 29
4259.10 34
4259.25 42
4259.40 53
4259.55 65
4259.70 75
4259.85 85
4260.00 93
4260.15 99
4260.30 103
4260.45 105
4260.60 105
4260.75 103
4260.90 100
4261.05 95
4261.19 89
4261.34 84
4261.49 79
4261.64 76
4261.79 74
4261.94 72
4262.09 71
4262.24 69
4262.39 66
4262.54 64
4262.69 63
4262.84 62
4262.99 63
4263.14 63
4263.29 64
4263.44 63
4263.59 62
4263.74 60
4263.89 57
4264.04 56
4264.19 55
4264.34 54
4264.49 55
4264.64 55
4264.79 56
4264.94 58
4265.09 60
4265.24 62
4265.39 64
4265.54 65
4265.69 64
4265.84 60
4265.99 53
4266.13 44
4266.28 35
4266.43 28
4266.58 25
4266.73 25
4266.88 30
4267.03 39
4267.18 49
4267.33 59
4267.48 69
4267.63 76
4267.78 81
4267.93 84
4268.08 85
4268.23 85
4268.38 84
4268.53 81
4268.68 76
4268.83 71
4268.98 64
4269.13 57
4269.28 50
4269.43 44
4269.58 37
4269.73 31
4269.88 24
4270.03 18
4270.18 13
4270.33 10
4270.48 8
4270.63 10
4270.78 15
4270.93 22
4271.08 32
4271.23 41
4271.38 50
4271.53 59
4271.68 65
4271.83 69
4271.98 70
4272.13 69
4272.28 66
4272.43 60
4272.58 53
4272.73 43
4272.88 33
4273.03 24
4273.18 15
4273.33 8
4273.48 2
4273.63 0
4273.78 0
4273.93 0
4274.08 0
4274.23 0
4274.38 0
4274.52 0
4274.67 0
4274.82 0
4274.97 2
4275.12 9
4275.27 15
4275.42 21
4275.57 27
4275.72 31
4275.87 34
4276.02 37
4276.17 40
4276.32 43
4276.47 46
4276.62 49
4276.77 52
4276.92 53
4277.07 54
4277.22 54
4277.37 53
4277.52 53
4277.67 53
4277.82 54
4277.97 55
4278.12 56
4278.27 57
4278.42 57
4278.57 55
4278.72 51
4278.87 45
4279.02 37
4279.17 27
4279.32 16
4279.47 5
4279.62 0
4279.77 0
4279.92 0
4280.07 0
4280.22 0
4280.37 0
4280.52 0
4280.67 0
4280.82 4
4280.97 10
4281.12 17
4281.27 24
4281.42 32
4281.57 41
4281.72 49
4281.87 57
4282.02 62
4282.17 63
4282.32 61
4282.47 55
4282.62 48
4282.77 39
4282.92 32
4283.07 27
4283.22 23
4283.37 23
4283.52 24
4283.67 28
4283.82 32
4283.97 36
4284.12 40
4284.27 43
4284.42 44
4284.57 43
4284.72 40
4284.87 37
4285.02 33
4285.17 31
4285.32 30
4285.47 32
4285.62 36
4285.77 40
4285.92 44
4286.07 46
4286.22 44
4286.37 41
4286.52 35
4286.67 28
4286.83 22
4286.98 18
4287.13 17
4287.28 19
4287.43 25
4287.58 32
4287.73 40
4287.88 46
4288.03 50
4288.18 50
4288.33 48
4288.48 43
4288.63 38
4288.78 33
4288.93 30
4289.08 30
4289.23 33
4289.38 38
4289.53 46
4289.68 56
4289.83 66
4289.98 76
4290.13 85
4290.28 92
4290.43 96
4290.58 99
4290.73 101
4290.88 103
4291.03 106
4291.18 112
4291.33 122
4291.48 136
4291.63 153
4291.78 172
4291.93 193
4292.08 215
4292.23 234
4292.38 252
4292.53 266
4292.68 277
4292.83 286
4292.98 293
4293.13 299
4293.28 305
4293.43 311
4293.58 315
4293.73 319
4293.88 320
4294.03 320
4294.18 317
4294.33 313
4294.48 309
4294.63 304
4294.78 301
4294.93 298
4295.09 296
4295.24 295
4295.39 292
4295.54 287
4295.69 280
4295.84 271
4295.99 262
4296.14 254
4296.29 247
4296.44 243
4296.59 242
4296.74 241
4296.89 240
4297.04 236
4297.19 230
4297.34 222
4297.49 213
4297.64 204
4297.79 196
4297.94 189
4298.09 182
4298.24 175
4298.39 168
4298.54 159
4298.69 148
4298.84 138
4298.99 130
4299.14 125
4299.29 123
4299.44 126
4299.59 133
4299.74 142
4299.89 151
4300.04 161
4300.20 168
4300.35 172
4300.50 174
4300.65 173
4300.80 170
4300.95 166
4301.10 161
4301.25 156
4301.40 152
4301.55 150
4301.70 149
4301.85 149
4302.00 149
4302.15 149
4302.30 149
4302.45 147
4302.60 143
4302.75 139
4302.90 135
4303.05 132
4303.20 130
4303.35 128
4303.50 127
4303.65 126
4303.80 125
4303.95 122
4304.11 118
4304.26 114
4304.41 109
4304.56 105
4304.71 101
4304.86 97
4305.01 92
4305.16 86
4305.31 79
4305.46 72
4305.61 64
4305.76 58
4305.91 55
4306.06 55
4306.21 59
4306.36 67
4306.51 77
4306.66 89
4306.81 100
4306.96 109
4307.11 117
4307.26 123
4307.41 129
4307.57 134
4307.72 139
4307.87 143
4308.02 145
4308.17 144
4308.32 140
4308.47 132
4308.62 122
4308.77 111
4308.92 101
4309.07 92
4309.22 85
4309.37 80
4309.52 76
4309.67 74
4309.82 73
4309.97 72
4310.12 72
4310.27 74
4310.42 77
4310.58 81
4310.73 86
4310.88 90
4311.03 94
4311.18 95
4311.33 94
4311.48 91
4311.63 87
4311.78 83
4311.93 80
4312.08 77
4312.23 76
4312.38 74
4312.53 73
4312.68 72
4312.83 71
4312.98 70
4313.13 69
4313.29 70
4313.44 72
4313.59 74
4313.74 77
4313.89 79
4314.04 80
4314.19 81
4314.34 82
4314.49 82
4314.64 83
4314.79 86
4314.94 91
4315.09 98
4315.24 106
4315.39 115
4315.54 122
4315.69 126
4315.85 127
4316.00 124
4316.15 117
4316.30 109
4316.45 99
4316.60 90
4316.75 82
4316.90 76
4317.05 72
4317.20 71
4317.35 73
4317.50 76
4317.65 81
4317.80 85
4317.95 88
4318.10 91
4318.26 93
4318.41 96
4318.56 100
4318.71 108
4318.86 120
4319.01 136
4319.16 156
4319.31 179
4319.46 202
4319.61 225
4319.76 246
4319.91 264
4320.06 280
4320.21 292
4320.36 302
4320.52 311
4320.67 320
4320.82 329
4320.97 339
4321.12 349
4321.27 361
4321.42 373
4321.57 385
4321.72 395
4321.87 404
4322.02 410
4322.17 414
4322.32 416
4322.47 416
4322.63 416
4322.78 417
4322.93 420
4323.08 424
4323.23 428
4323.38 431
4323.53 431
4323.68 428
4323.83 421
4323.98 412
4324.13 402
4324.28 394
4324.43 389
4324.59 386
4324.74 384
4324.89 383
4325.04 381
4325.19 377
4325.34 371
4325.49 365
4325.64 358
4325.79 349
4325.94 340
4326.09 330
4326.24 318
4326.39 306
4326.55 296
4326.70 287
4326.85 281
4327.00 277
4327.15 276
4327.30 275
4327.45 274
4327.60 273
4327.75 271
4327.90 270
4328.05 270
4328.20 272
4328.36 277
4328.51 284
4328.66 292
4328.81 300
4328.96 305
4329.11 307
4329.26 305
4329.41 300
4329.56 292
4329.71 284
4329.86 278
4330.01 277
4330.17 282
4330.32 292
4330.47 306
4330.62 322
4330.77 336
4330.92 347
4331.07 352
4331.22 353
4331.37 352
4331.52 350
4331.67 349
4331.83 349
4331.98 351
4332.13 351
4332.28 349
4332.43 342
4332.58 330
4332.73 315
4332.88 298
4333.03 283
4333.18 271
4333.33 264
4333.49 260
4333.64 259
4333.79 260
4333.94 260
4334.09 259
4334.24 255
4334.39 249
4334.54 241
4334.69 232
4334.84 224
4334.99 218
4335.15 215
4335.30 214
4335.45 215
4335.60 219
4335.75 223
4335.90 229
4336.05 235
4336.20 243
4336.35 250
4336.50 257
4336.66 263
4336.81 266
4336.96 266
4337.11 261
4337.26 254
4337.41 244
4337.56 234
4337.71 226
4337.86 220
4338.01 219
4338.17 220
4338.32 225
4338.47 230
4338.62 234
4338.77 237
4338.92 238
4339.07 237
4339.22 234
4339.37 230
4339.52 225
4339.68 218
4339.83 211
4339.98 202
4340.13 191
4340.28 179
4340.43 166
4340.58 152
4340.73 140
4340.88 129
4341.04 120
4341.19 116
4341.34 114
4341.49 116
4341.64 120
4341.79 127
4341.94 135
4342.09 143
4342.24 150
4342.39 155
4342.55 157
4342.70 157
4342.85 153
4343.00 148
4343.15 140
4343.30 132
4343.45 125
4343.60 119
4343.75 115
4343.91 114
4344.06 114
4344.21 114
4344.36 115
4344.51 115
4344.66 113
4344.81 109
4344.96 103
4345.11 96
4345.27 90
4345.42 84
4345.57 80
4345.72 76
4345.87 73
4346.02 70
4346.17 66
4346.32 61
4346.47 56
4346.63 50
4346.78 44
4346.93 39
4347.08 36
4347.23 34
4347.38 34
4347.53 37
4347.68 40
4347.84 44
4347.99 49
4348.14 53
4348.29 57
4348.44 62
4348.59 67
4348.74 73
4348.89 79
4349.04 87
4349.20 94
4349.35 101
4349.50 107
4349.65 111
4349.80 113
4349.95 115
4350.10 117
4350.25 120
4350.41 125
4350.56 130
4350.71 138
4350.86 146
4351.01 155
4351.16 165
4351.31 174
4351.46 183
4351.62 190
4351.77 195
4351.92 196
4352.07 194
4352.22 188
4352.37 181
4352.52 172
4352.67 163
4352.83 156
4352.98 152
4353.13 152
4353.28 154
4353.43 158
4353.58 164
4353.73 171
4353.88 179
4354.04 187
4354.19 195
4354.34 203
4354.49 210
4354.64 217
4354.79 222
4354.94 226
4355.09 228
4355.25 229
4355.40 229
4355.55 227
4355.70 225
4355.85 224
4356.00 222
4356.15 221
4356.31 219
4356.46 217
4356.61 214
4356.76 211
4356.91 208
4357.06 206
4357.21 206
4357.36 208
4357.52 212
4357.67 217
4357.82 224
4357.97 230
4358.12 237
4358.27 242
4358.42 246
4358.58 249
4358.73 251
4358.88 251
4359.03 249
4359.18 245
4359.33 238
4359.48 229
4359.64 218
4359.79 207
4359.94 195
4360.09 185
4360.24 176
4360.39 171
4360.54 168
4360.69 168
4360.85 170
4361.00 173
4361.15 175
4361.30 175
4361.45 174
4361.60 170
4361.75 164
4361.91 155
4362.06 143
4362.21 131
4362.36 118
4362.51 107
4362.66 98
4362.81 92
4362.97 90
4363.12 92
4363.27 96
4363.42 102
4363.57 108
4363.72 113
4363.87 119
4364.03 124
4364.18 129
4364.33 134
4364.48 137
4364.63 139
4364.78 139
4364.94 136
4365.09 130
4365.24 124
4365.39 120
4365.54 118
4365.69 119
4365.84 123
4366.00 130
4366.15 137
4366.30 142
4366.45 145
4366.60 144
4366.75 142
4366.90 139
4367.06 136
4367.21 133
4367.36 132
4367.51 132
4367.66 132
4367.81 132
4367.97 129
4368.12 125
4368.27 118
4368.42 109
4368.57 99
4368.72 88
4368.87 77
4369.03 67
4369.18 59
4369.33 54
4369.48 53
4369.63 57
4369.78 66
4369.94 77
4370.09 90
4370.24 103
4370.39 113
4370.54 120
4370.69 122
4370.84 121
4371.00 116
4371.15 109
4371.30 100
4371.45 89
4371.60 76
4371.75 61
4371.91 43
4372.06 24
4372.21 5
4372.36 0
4372.51 0
4372.66 0
4372.82 0
4372.97 0
4373.12 0
4373.27 0
4373.42 0
4373.57 11
4373.73 29
4373.88 46
4374.03 61
4374.18 72
4374.33 80
4374.48 83
4374.63 81
4374.79 76
4374.94 69
4375.09 63
4375.24 58
4375.39 56
4375.54 57
4375.70 60
4375.85 64
4376.00 66
4376.15 65
4376.30 62
4376.45 55
4376.61 48
4376.76 40
4376.91 32
4377.06 26
4377.21 20
4377.36 17
4377.52 15
4377.67 14
4377.82 15
4377.97 18
4378.12 24
4378.27 31
4378.43 41
4378.58 50
4378.73 59
4378.88 66
4379.03 70
4379.19 73
4379.34 74
4379.49 74
4379.64 75
4379.79 76
4379.94 77
4380.10 77
4380.25 77
4380.40 75
4380.55 71
4380.70 67
4380.85 62
4381.01 56
4381.16 51
4381.31 47
4381.46 43
4381.61 40
4381.76 37
4381.92 36
4382.07 35
4382.22 34
4382.37 33
4382.52 32
4382.68 30
4382.83 28
4382.98 26
4383.13 24
4383.28 24
4383.43 25
4383.59 26
4383.74 29
4383.89 32
4384.04 35
4384.19 39
4384.35 42
4384.50 46
4384.65 50
4384.80 56
4384.95 63
4385.10 70
4385.26 76
4385.41 81
4385.56 84
4385.71 83
4385.86 79
4386.02 73
4386.17 65
4386.32 57
4386.47 51
4386.62 46
4386.77 43
4386.93 43
4387.08 46
4387.23 51
4387.38 58
4387.53 66
4387.69 75
4387.84 82
4387.99 86
4388.14 86
4388.29 81
4388.45 72
4388.60 60
4388.75 46
4388.90 31
4389.05 16
4389.20 3
4389.36 0
4389.51 0
4389.66 0
4389.81 0
4389.96 0
4390.12 0
4390.27 0
4390.42 0
4390.57 4
4390.72 13
4390.88 23
4391.03 34
4391.18 45
4391.33 56
4391.48 67
4391.64 77
4391.79 85
4391.94 92
4392.09 96
4392.24 99
4392.39 101
4392.55 104
4392.70 107
4392.85 112
4393.00 118
4393.15 123
4393.31 126
4393.46 127
4393.61 124
4393.76 118
4393.91 110
4394.07 101
4394.22 91
4394.37 83
4394.52 76
4394.67 70
4394.83 66
4394.98 63
4395.13 61
4395.28 60
4395.43 60
4395.59 59
4395.74 59
4395.89 58
4396.04 57
4396.19 55
4396.35 52
4396.50 48
4396.65 44
4396.80 39
4396.95 35
4397.11 32
4397.26 30
4397.41 31
4397.56 35
4397.71 41
4397.87 49
4398.02 58
4398.17 67
4398.32 75
4398.48 82
4398.63 88
4398.78 93
4398.93 98
4399.08 102
4399.24 107
4399.39 112
4399.54 116
4399.69 119
4399.84 122
4400.00 124
4400.15 126
4400.30 128
4400.45 131
4400.60 133
4400.76 135
4400.91 136
4401.06 136
4401.21 136
4401.36 136
4401.52 136
4401.67 137
4401.82 139
4401.97 140
4402.13 138
4402.28 135
4402.43 130
4402.58 123
4402.73 116
4402.89 110
4403.04 106
4403.19 104
4403.34 104
4403.49 105
4403.65 105
4403.80 104
4403.95 102
4404.10 98
4404.26 93
4404.41 87
4404.56 80
4404.71 74
4404.86 69
4405.02 64
4405.17 59
4405.32 56
4405.47 52
4405.62 47
4405.78 41
4405.93 35
4406.08 29
4406.23 24
4406.39 22
4406.54 22
4406.69 26
4406.84 33
4406.99 42
4407.15 51
4407.30 61
4407.45 70
4407.60 78
4407.76 85
4407.91 92
4408.06 99
4408.21 106
4408.36 114
4408.52 122
4408.67 131
4408.82 138
4408.97 144
4409.13 147
4409.28 147
4409.43 144
4409.58 138
4409.73 130
4409.89 121
4410.04 113
4410.19 107
4410.34 101
4410.50 97
4410.65 92
4410.80 87
4410.95 82
4411.10 76
4411.26 71
4411.41 67
4411.56 65
4411.71 63
4411.87 63
4412.02 64
4412.17 65
4412.32 67
4412.48 70
4412.63 75
4412.78 82
4412.93 93
4413.08 106
4413.24 121
4413.39 134
4413.54 145
4413.69 151
4413.85 152
4414.00 147
4414.15 138
4414.30 125
4414.46 110
4414.61 95
4414.76 82
4414.91 70
4415.06 62
4415.22 56
4415.37 54
4415.52 54
4415.67 55
4415.83 56
4415.98 56
4416.13 54
4416.28 51
4416.44 46
4416.59 41
4416.74 37
4416.89 35
4417.05 33
4417.20 33
4417.35 33
4417.50 33
4417.65 33
4417.81 33
4417.96 33
4418.11 34
4418.26 36
4418.42 41
4418.57 46
4418.72 52
4418.87 59
4419.03 64
4419.18 68
4419.33 71
4419.48 72
4419.64 73
4419.79 74
4419.94 76
4420.09 79
4420.25 83
4420.40 88
4420.55 92
4420.70 96
4420.86 99
4421.01 102
4421.16 105
4421.31 106
4421.47 107
4421.62 106
4421.77 102
4421.92 96
4422.08 86
4422.23 74
4422.38 59
4422.53 44
4422.69 29
4422.84 17
4422.99 7
4423.14 0
4423.30 0
4423.45 0
4423.60 0
4423.75 0
4423.91 0
4424.06 0
4424.21 0
4424.36 0
4424.52 2
4424.67 4
4424.82 6
4424.97 7
4425.13 6
4425.28 4
4425.43 2
4425.58 1
4425.74 1
4425.89 3
4426.04 9
4426.19 19
4426.35 31
4426.50 44
4426.65 58
4426.80 70
4426.96 80
4427.11 86
4427.26 89
4427.41 89
4427.57 88
4427.72 86
4427.87 83
4428.02 81
4428.18 79
4428.33 77
4428.48 74
4428.63 70
4428.79 66
4428.94 62
4429.09 60
4429.24 58
4429.40 57
4429.55 57
4429.70 57
4429.85 57
4430.01 56
4430.16 53
4430.31 50
4430.46 47
4430.62 44
4430.77 43
4430.92 42
4431.08 43
4431.23 47
4431.38 54
4431.53 62
4431.69 72
4431.84 82
4431.99 92
4432.14 99
4432.30 103
4432.45 102
4432.60 97
4432.75 88
4432.91 77
4433.06 63
4433.21 49
4433.36 35
4433.52 24
4433.67 16
4433.82 12
4433.98 11
4434.13 14
4434.28 19
4434.43 26
4434.59 34
4434.74 41
4434.89 46
4435.04 49
4435.20 49
4435.35 46
4435.50 41
4435.65 35
4435.81 29
4435.96 25
4436.11 22
4436.27 22
4436.42 23
4436.57 26
4436.72 30
4436.88 34
4437.03 37
4437.18 40
4437.33 41
4437.49 40
4437.64 38
4437.79 36
4437.95 34
4438.10 34
4438.25 36
4438.40 40
4438.56 45
4438.71 50
4438.86 53
4439.01 53
4439.17 49
4439.32 43
4439.47 36
4439.63 29
4439.78 24
4439.93 22
4440.08 24
4440.24 29
4440.39 35
4440.54 43
4440.70 51
4440.85 59
4441.00 67
4441.15 74
4441.31 80
4441.46 86
4441.61 91
4441.76 95
4441.92 97
4442.07 98
4442.22 99
4442.38 100
4442.53 102
4442.68 104
4442.83 108
4442.99 113
4443.14 116
4443.29 118
4443.45 116
4443.60 112
4443.75 104
4443.90 93
4444.06 81
4444.21 70
4444.36 59
4444.52 50
4444.67 43
4444.82 38
4444.97 34
4445.13 31
4445.28 29
4445.43 28
4445.59 29
4445.74 31
4445.89 36
4446.04 42
4446.20 49
4446.35 55
4446.50 61
4446.66 65
4446.81 67
4446.96 68
4447.11 68
4447.27 67
4447.42 67
4447.57 66
4447.73 67
4447.88 67
4448.03 68
4448.19 69
4448.34 69
4448.49 69
4448.64 67
4448.80 65
4448.95 61
4449.10 57
4449.26 53
4449.41 48
4449.56 42
4449.71 36
4449.87 29
4450.02 21
4450.17 12
4450.33 2
4450.48 0
4450.63 0
4450.78 0
4450.94 0
4451.09 0
4451.24 0
4451.40 0
4451.55 7
4451.70 11
4451.86 13
4452.01 12
4452.16 11
4452.31 10
4452.47 12
4452.62 16
4452.77 22
4452.93 30
4453.08 37
4453.23 43
4453.39 46
4453.54 46
4453.69 43
4453.84 38
4454.00 30
4454.15 22
4454.30 14
4454.46 7
4454.61 2
4454.76 0
4454.92 0
4455.07 3
4455.22 8
4455.37 15
4455.53 23
4455.68 30
4455.83 36
4455.99 41
4456.14 43
4456.29 45
4456.45 46
4456.60 48
4456.75 53
4456.91 61
4457.06 72
4457.21 85
4457.36 100
4457.52 114
4457.67 128
4457.82 138
4457.98 145
4458.13 149
4458.28 150
4458.44 149
4458.59 145
4458.74 140
4458.90 134
4459.05 126
4459.20 118
4459.35 111
4459.51 104
4459.66 100
4459.81 98
4459.97 99
4460.12 101
4460.27 104
4460.43 106
4460.58 107
4460.73 106
4460.89 102
4461.04 97
4461.19 92
4461.35 85
4461.50 79
4461.65 73
4461.80 68
4461.96 64
4462.11 61
4462.26 59
4462.42 59
4462.57 61
4462.72 64
4462.88 67
4463.03 71
4463.18 74
4463.34 76
4463.49 77
4463.64 78
4463.80 79
4463.95 79
4464.10 79
4464.26 79
4464.41 76
4464.56 72
4464.72 65
4464.87 56
4465.02 46
4465.17 35
4465.33 25
4465.48 17
4465.63 10
4465.79 6
4465.94 4
4466.09 5
4466.25 7
4466.40 9
4466.55 11
4466.71 13
4466.86 13
4467.01 13
4467.17 13
4467.32 14
4467.47 17
4467.63 22
4467.78 29
4467.93 36
4468.09 43
4468.24 47
4468.39 50
4468.55 49
4468.70 46
4468.85 42
4469.01 37
4469.16 31
4469.31 24
4469.47 17
4469.62 11
4469.77 7
4469.93 5
4470.08 5
4470.23 8
4470.39 12
4470.54 17
4470.69 20
4470.85 21
4471.00 19
4471.15 14
4471.31 7
4471.46 0
4471.61 0
4471.76 0
4471.92 0
4472.07 0
4472.22 0
4472.38 0
4472.53 0
4472.68 3
4472.84 9
4472.99 14
4473.14 17
4473.30 19
4473.45 18
4473.60 16
4473.76 13
4473.91 10
4474.07 6
4474.22 4
4474.37 4
4474.53 5
4474.68 9
4474.83 15
4474.99 22
4475.14 31
4475.29 39
4475.45 47
4475.60 53
4475.75 57
4475.91 59
4476.06 59
4476.21 55
4476.37 49
4476.52 41
4476.67 32
4476.83 22
4476.98 12
4477.13 3
4477.29 0
4477.44 0
4477.59 0
4477.75 0
4477.90 0
4478.05 0
4478.21 10
4478.36 22
4478.51 35
4478.67 46
4478.82 55
4478.97 60
4479.13 60
4479.28 56
4479.43 46
4479.59 34
4479.74 21
4479.89 9
4480.05 1
4480.20 0
4480.35 0
4480.51 5
4480.66 16
4480.82 28
4480.97 41
4481.12 52
4481.28 61
4481.43 67
4481.58 70
4481.74 70
4481.89 68
4482.04 65
4482.20 62
4482.35 60
4482.50 62
4482.66 67
4482.81 75
4482.96 85
4483.12 95
4483.27 101
4483.42 103
4483.58 98
4483.73 87
4483.89 73
4484.04 57
4484.19 42
4484.35 30
4484.50 22
4484.65 16
4484.81 14
4484.96 13
4485.11 13
4485.27 16
4485.42 20
4485.57 28
4485.73 40
4485.88 54
4486.04 70
4486.19 86
4486.34 102
4486.50 117
4486.65 128
4486.80 135
4486.96 139
4487.11 138
4487.26 134
4487.42 125
4487.57 113
4487.72 99
4487.88 84
4488.03 69
4488.19 57
4488.34 47
4488.49 41
4488.65 37
4488.80 35
4488.95 34
4489.11 34
4489.26 33
4489.41 32
4489.57 31
4489.72 30
4489.87 29
4490.03 28
4490.18 27
4490.34 27
4490.49 27
4490.64 27
4490.80 27
4490.95 27
4491.10 28
4491.26 29
4491.41 31
4491.57 34
4491.72 38
4491.87 44
4492.03 51
4492.18 59
4492.33 67
4492.49 76
4492.64 84
4492.79 91
4492.95 97
4493.10 102
4493.26 105
4493.41 107
4493.56 107
4493.72 108
4493.87 109
4494.02 111
4494.18 115
4494.33 121
4494.49 126
4494.64 128
4494.79 126
4494.95 120
4495.10 109
4495.25 95
4495.41 80
4495.56 66
4495.71 55
4495.87 48
4496.02 42
4496.18 37
4496.33 31
4496.48 24
4496.64 14
4496.79 4
4496.94 0
4497.10 0
4497.25 0
4497.41 0
4497.56 0
4497.71 6
4497.87 17
4498.02 30
4498.17 42
4498.33 55
4498.48 68
4498.64 82
4498.79 96
4498.94 108
4499.10 117
4499.25 122
4499.41 123
4499.56 119
4499.71 112
4499.87 104
4500.02 97
4500.17 93
4500.33 92
4500.48 95
4500.64 103
4500.79 112
4500.94 123
4501.10 134
4501.25 145
4501.40 154
4501.56 162
4501.71 168
4501.87 173
4502.02 177
4502.17 179
4502.33 179
4502.48 176
4502.64 171
4502.79 165
4502.94 157
4503.10 148
4503.25 141
4503.40 134
4503.56 129
4503.71 125
4503.87 122
4504.02 121
4504.17 121
4504.33 123
4504.48 127
4504.64 132
4504.79 138
4504.94 143
4505.10 144
4505.25 142
4505.41 135
4505.56 124
4505.71 109
4505.87 92
4506.02 75
4506.17 59
4506.33 46
4506.48 37
4506.64 32
4506.79 31
4506.94 35
4507.10 43
4507.25 53
4507.41 67
4507.56 81
4507.71 96
4507.87 111
4508.02 123
4508.18 132
4508.33 137
4508.48 137
4508.64 133
4508.79 125
4508.95 114
4509.10 100
4509.25 87
4509.41 74
4509.56 64
4509.72 58
4509.87 55
4510.02 56
4510.18 61
4510.33 69
4510.49 78
4510.64 88
4510.79 96
4510.95 103
4511.10 108
4511.25 111
4511.41 111
4511.56 109
4511.72 106
4511.87 101
4512.02 95
4512.18 87
4512.33 78
4512.49 68
4512.64 58
4512.80 51
4512.95 46
4513.10 46
4513.26 50
4513.41 59
4513.57 72
4513.72 87
4513.87 101
4514.03 113
4514.18 120
4514.34 122
4514.49 119
4514.64 111
4514.80 100
4514.95 87
4515.11 74
4515.26 62
4515.41 52
4515.57 44
4515.72 39
4515.88 35
4516.03 33
4516.18 33
4516.34 34
4516.49 35
4516.65 38
4516.80 42
4516.95 47
4517.11 53
4517.26 60
4517.42 69
4517.57 79
4517.73 89
4517.88 98
4518.03 106
4518.19 112
4518.34 115
4518.50 117
4518.65 116
4518.80 114
4518.96 110
4519.11 106
4519.27 100
4519.42 93
4519.57 83
4519.73 73
4519.88 61
4520.04 50
4520.19 39
4520.35 31
4520.50 25
4520.65 24
4520.81 25
4520.96 30
4521.12 36
4521.27 44
4521.42 51
4521.58 58
4521.73 64
4521.89 69
4522.04 71
4522.20 72
4522.35 70
4522.50 65
4522.66 58
4522.81 49
4522.97 38
4523.12 27
4523.27 16
4523.43 6
4523.58 0
4523.74 0
4523.89 0
4524.05 0
4524.20 0
4524.35 0
4524.51 0
4524.66 0
4524.82 0
4524.97 0
4525.13 7
4525.28 16
4525.43 27
4525.59 38
4525.74 50
4525.90 61
4526.05 72
4526.20 81
4526.36 90
4526.51 97
4526.67 102
4526.82 105
4526.98 107
4527.13 107
4527.28 107
4527.44 107
4527.59 107
4527.75 108
4527.90 109
4528.06 111
4528.21 115
4528.36 119
4528.52 124
4528.67 130
4528.83 136
4528.98 142
4529.14 145
4529.29 147
4529.44 146
4529.60 142
4529.75 137
4529.91 132
4530.06 127
4530.22 123
4530.37 121
4530.53 120
4530.68 121
4530.83 121
4530.99 122
4531.14 122
4531.30 121
4531.45 120
4531.61 118
4531.76 115
4531.91 113
4532.07 110
4532.22 108
4532.38 106
4532.53 104
4532.69 105
4532.84 107
4532.99 110
4533.15 115
4533.30 121
4533.46 126
4533.61 129
4533.77 129
4533.92 127
4534.08 123
4534.23 118
4534.38 114
4534.54 112
4534.69 113
4534.85 118
4535.00 124
4535.16 132
4535.31 138
4535.46 142
4535.62 143
4535.77 140
4535.93 135
4536.08 129
4536.24 121
4536.39 114
4536.55 108
4536.70 102
4536.85 97
4537.01 93
4537.16 89
4537.32 87
4537.47 86
4537.63 86
4537.78 89
4537.94 93
4538.09 99
4538.24 105
4538.40 112
4538.55 117
4538.71 120
4538.86 121
4539.02 120
4539.17 117
4539.33 113
4539.48 109
4539.63 105
4539.79 103
4539.94 102
4540.10 103
4540.25 105
4540.41 106
4540.56 106
4540.72 105
4540.87 100
4541.03 93
4541.18 83
4541.33 72
4541.49 60
4541.64 48
4541.80 39
4541.95 32
4542.11 28
4542.26 27
4542.42 28
4542.57 31
4542.72 36
4542.88 42
4543.03 49
4543.19 58
4543.34 67
4543.50 76
4543.65 85
4543.81 93
4543.96 101
4544.12 108
4544.27 113
4544.42 116
4544.58 118
4544.73 117
4544.89 113
4545.04 108
4545.20 100
4545.35 92
4545.51 84
4545.66 77
4545.82 73
4545.97 70
4546.13 69
4546.28 70
4546.43 71
4546.59 71
4546.74 69
4546.90 66
4547.05 60
4547.21 53
4547.36 46
4547.52 42
4547.67 41
4547.83 43
4547.98 50
4548.14 60
4548.29 70
4548.44 80
4548.60 88
4548.75 93
4548.91 95
4549.06 94
4549.22 92
4549.37 89
4549.53 86
4549.68 83
4549.84 80
4549.99 77
4550.15 75
4550.30 74
4550.45 74
4550.61 75
4550.76 77
4550.92 80
4551.07 83
4551.23 84
4551.38 85
4551.54 86
4551.69 87
4551.85 88
4552.00 90
4552.16 92
4552.31 94
4552.47 95
4552.62 96
4552.78 96
4552.93 95
4553.08 93
4553.24 90
4553.39 88
4553.55 84
4553.70 81
4553.86 77
4554.01 73
4554.17 70
4554.32 66
4554.48 61
4554.63 55
4554.79 48
4554.94 40
4555.10 31
4555.25 22
4555.41 15
4555.56 9
4555.71 6
4555.87 4
4556.02 4
4556.18 4
4556.33 5
4556.49 7
4556.64 9
4556.80 11
4556.95 15
4557.11 18
4557.26 22
4557.42 25
4557.57 28
4557.73 30
4557.88 31
4558.04 32
4558.19 32
4558.35 32
4558.50 32
4558.66 32
4558.81 32
4558.97 32
4559.12 31
4559.28 28
4559.43 23
4559.58 17
4559.74 10
4559.89 3
4560.05 0
4560.20 0
4560.36 0
4560.51 0
4560.67 0
4560.82 0
4560.98 0
4561.13 0
4561.29 0
4561.44 1
4561.60 2
4561.75 3
4561.91 4
4562.06 5
4562.22 7
4562.37 10
4562.53 15
4562.68 20
4562.84 25
4562.99 31
4563.15 37
4563.30 42
4563.46 45
4563.61 48
4563.77 51
4563.92 54
4564.08 56
4564.23 57
4564.39 57
4564.54 56
4564.70 55
4564.85 53
4565.00 52
4565.16 51
4565.31 49
4565.47 45
4565.62 39
4565.78 31
4565.93 22
4566.09 13
4566.24 6
4566.40 2
4566.55 1
4566.71 5
4566.86 10
4567.02 17
4567.17 23
4567.33 29
4567.48 34
4567.64 38
4567.79 41
4567.95 44
4568.10 46
4568.26 49
4568.41 51
4568.57 54
4568.72 57
4568.88 59
4569.03 63
4569.19 66
4569.34 70
4569.50 73
4569.65 74
4569.81 74
4569.96 72
4570.12 67
4570.27 60
4570.43 52
4570.58 46
4570.74 40
4570.89 37
4571.05 36
4571.20 38
4571.36 40
4571.51 45
4571.67 51
4571.82 58
4571.98 68
4572.13 79
4572.29 92
4572.44 104
4572.60 114
4572.75 122
4572.91 126
4573.06 126
4573.22 124
4573.37 120
4573.53 115
4573.68 109
4573.84 104
4573.99 98
4574.15 93
4574.30 87
4574.46 81
4574.61 76
4574.77 72
4574.92 70
4575.08 68
4575.23 68
4575.39 67
4575.55 67
4575.70 66
4575.86 63
4576.01 60
4576.17 55
4576.32 50
4576.48 46
4576.63 42
4576.79 39
4576.94 37
4577.10 36
4577.25 35
4577.41 34
4577.56 32
4577.72 30
4577.87 29
4578.03 27
4578.18 24
4578.34 22
4578.49 19
4578.65 15
4578.80 12
4578.96 10
4579.11 10
4579.27 13
4579.42 20
4579.58 29
4579.73 39
4579.89 47
4580.04 53
4580.20 54
4580.35 50
4580.51 41
4580.66 30
4580.82 18
4580.97 7
4581.13 0
4581.29 0
4581.44 0
4581.60 5
4581.75 15
4581.91 26
4582.06 38
4582.22 49
4582.37 57
4582.53 64
4582.68 68
4582.84 69
4582.99 68
4583.15 64
4583.30 58
4583.46 49
4583.61 38
4583.77 25
4583.92 13
4584.08 2
4584.23 0
4584.39 0
4584.54 0
4584.70 0
4584.86 0
4585.01 1
4585.17 4
4585.32 5
4585.48 4
4585.63 2
4585.79 1
4585.94 1
4586.10 5
4586.25 12
4586.41 21
4586.56 32
4586.72 44
4586.87 56
4587.03 68
4587.18 79
4587.34 88
4587.49 95
4587.65 100
4587.81 101
4587.96 99
4588.12 95
4588.27 90
4588.43 84
4588.58 78
4588.74 74
4588.89 71
4589.05 69
4589.20 68
4589.36 69
4589.51 70
4589.67 72
4589.82 76
4589.98 80
4590.14 85
4590.29 92
4590.45 99
4590.60 106
4590.76 114
4590.91 122
4591.07 129
4591.22 136
4591.38 143
4591.53 149
4591.69 155
4591.84 161
4592.00 166
4592.15 171
4592.31 176
4592.47 182
4592.62 190
4592.78 200
4592.93 212
4593.09 223
4593.24 234
4593.40 243
4593.55 247
4593.71 248
4593.86 245
4594.02 240
4594.17 234
4594.33 228
4594.49 225
4594.64 223
4594.80 222
4594.95 221
4595.11 219
4595.26 217
4595.42 215
4595.57 212
4595.73 211
4595.88 212
4596.04 215
4596.20 221
4596.35 228
4596.51 236
4596.66 243
4596.82 250
4596.97 255
4597.13 260
4597.28 264
4597.44 268
4597.59 272
4597.75 276
4597.91 280
4598.06 282
4598.22 283
4598.37 282
4598.53 278
4598.68 269
4598.84 257
4598.99 242
4599.15 225
4599.30 208
4599.46 193
4599.62 181
4599.77 175
4599.93 175
4600.08 181
4600.24 190
4600.39 201
4600.55 211
4600.70 218
4600.86 220
4601.02 218
4601.17 211
4601.33 202
4601.48 191
4601.64 181
4601.79 173
4601.95 168
4602.10 167
4602.26 170
4602.42 175
4602.57 180
4602.73 185
4602.88 189
4603.04 190
4603.19 190
4603.35 188
4603.50 184
4603.66 180
4603.82 176
4603.97 172
4604.13 169
4604.28 167
4604.44 167
4604.59 167
4604.75 169
4604.90 171
4605.06 173
4605.22 176
4605.37 178
4605.53 180
4605.68 180
4605.84 178
4605.99 175
4606.15 169
4606.30 162
4606.46 156
4606.62 150
4606.77 148
4606.93 148
4607.08 151
4607.24 156
4607.39 162
4607.55 167
4607.71 171
4607.86 175
4608.02 178
4608.17 180
4608.33 184
4608.48 188
4608.64 193
4608.79 199
4608.95 205
4609.11 211
4609.26 216
4609.42 220
4609.57 223
4609.73 224
4609.88 222
4610.04 218
4610.20 211
4610.35 202
4610.51 195
4610.66 190
4610.82 190
4610.97 197
4611.13 210
4611.29 229
4611.44 250
4611.60 271
4611.75 287
4611.91 300
4612.06 308
4612.22 314
4612.38 320
4612.53 327
4612.69 337
4612.84 351
4613.00 368
4613.15 387
4613.31 409
4613.47 431
4613.62 454
4613.78 478
4613.93 501
4614.09 523
4614.24 543
4614.40 563
4614.56 585
4614.71 610
4614.87 638
4615.02 670
4615.18 706
4615.33 742
4615.49 776
4615.65 806
4615.80 829
4615.96 847
4616.11 860
4616.27 868
4616.43 872
4616.58 873
4616.74 872
4616.89 869
4617.05 864
4617.20 858
4617.36 852
4617.52 845
4617.67 839
4617.83 832
4617.98 824
4618.14 815
4618.29 803
4618.45 788
4618.61 771
4618.76 751
4618.92 730
4619.07 707
4619.23 685
4619.39 665
4619.54 648
4619.70 635
4619.85 626
4620.01 620
4620.16 616
4620.32 613
4620.48 610
4620.63 606
4620.79 601
4620.94 595
4621.10 587
4621.26 579
4621.41 569
4621.57 557
4621.72 543
4621.88 528
4622.04 511
4622.19 493
4622.35 476
4622.50 460
4622.66 446
4622.81 435
4622.97 426
4623.13 420
4623.28 416
4623.44 413
4623.59 411
4623.75 410
4623.91 410
4624.06 411
4624.22 412
4624.37 412
4624.53 413
4624.69 412
4624.84 411
4625.00 410
4625.15 407
4625.31 404
4625.47 402
4625.62 400
4625.78 398
4625.93 396
4626.09 392
4626.24 386
4626.40 379
4626.56 371
4626.71 363
4626.87 358
4627.02 356
4627.18 358
4627.34 364
4627.49 372
4627.65 382
4627.80 390
4627.96 395
4628.12 395
4628.27 390
4628.43 381
4628.58 369
4628.74 356
4628.90 345
4629.05 336
4629.21 330
4629.36 329
4629.52 332
4629.68 336
4629.83 341
4629.99 344
4630.14 346
4630.30 344
4630.46 339
4630.61 331
4630.77 320
4630.92 309
4631.08 297
4631.24 286
4631.39 277
4631.55 270
4631.70 265
4631.86 263
4632.02 261
4632.17 260
4632.33 259
4632.48 259
4632.64 259
4632.80 259
4632.95 261
4633.11 262
4633.27 263
4633.42 262
4633.58 258
4633.73 249
4633.89 236
4634.05 221
4634.20 205
4634.36 189
4634.51 175
4634.67 163
4634.83 154
4634.98 146
4635.14 139
4635.29 134
4635.45 131
4635.61 130
4635.76 133
4635.92 138
4636.07 145
4636.23 153
4636.39 158
4636.54 159
4636.70 156
4636.86 149
4637.01 141
4637.17 134
4637.32 130
4637.48 131
4637.64 138
4637.79 148
4637.95 159
4638.10 168
4638.26 174
4638.42 174
4638.57 169
4638.73 160
4638.89 149
4639.04 138
4639.20 129
4639.35 123
4639.51 120
4639.67 121
4639.82 125
4639.98 131
4640.13 138
4640.29 146
4640.45 152
4640.60 157
4640.76 160
4640.92 164
4641.07 167
4641.23 172
4641.38 179
4641.54 187
4641.70 197
4641.85 208
4642.01 219
4642.17 229
4642.32 239
4642.48 248
4642.63 256
4642.79 264
4642.95 273
4643.10 284
4643.26 298
4643.42 314
4643.57 333
4643.73 351
4643.88 367
4644.04 380
4644.20 388
4644.35 392
4644.51 392
4644.67 387
4644.82 380
4644.98 372
4645.13 363
4645.29 354
4645.45 345
4645.60 339
4645.76 334
4645.92 333
4646.07 334
4646.23 337
4646.38 343
4646.54 349
4646.70 356
4646.85 361
4647.01 365
4647.17 367
4647.32 368
4647.48 368
4647.63 366
4647.79 365
4647.95 364
4648.10 363
4648.26 362
4648.42 359
4648.57 355
4648.73 347
4648.89 336
4649.04 322
4649.20 305
4649.35 289
4649.51 274
4649.67 263
4649.82 257
4649.98 256
4650.14 258
4650.29 262
4650.45 268
4650.60 273
4650.76 277
4650.92 280
4651.07 280
4651.23 280
4651.39 280
4651.54 280
4651.70 282
4651.86 285
4652.01 290
4652.17 297
4652.33 305
4652.48 313
4652.64 320
4652.79 324
4652.95 325
4653.11 322
4653.26 317
4653.42 310
4653.58 303
4653.73 297
4653.89 293
4654.05 291
4654.20 291
4654.36 292
4654.51 292
4654.67 292
4654.83 291
4654.98 289
4655.14 285
4655.30 282
4655.45 279
4655.61 277
4655.77 277
4655.92 279
4656.08 281
4656.24 284
4656.39 286
4656.55 287
4656.71 285
4656.86 282
4657.02 278
4657.17 273
4657.33 269
4657.49 266
4657.64 266
4657.80 267
4657.96 269
4658.11 272
4658.27 273
4658.43 272
4658.58 269
4658.74 264
4658.90 257
4659.05 251
4659.21 246
4659.37 244
4659.52 243
4659.68 244
4659.83 246
4659.99 248
4660.15 250
4660.30 251
4660.46 251
4660.62 251
4660.77 251
4660.93 251
4661.09 250
4661.24 248
4661.40 247
4661.56 246
4661.71 247
4661.87 251
4662.03 257
4662.18 265
4662.34 274
4662.50 283
4662.65 291
4662.81 296
4662.97 299
4663.12 300
4663.28 298
4663.44 294
4663.59 290
4663.75 285
4663.91 281
4664.06 277
4664.22 274
4664.37 271
4664.53 269
4664.69 268
4664.84 268
4665.00 268
4665.16 270
4665.31 274
4665.47 279
4665.63 285
4665.78 291
4665.94 298
4666.10 305
4666.25 310
4666.41 314
4666.57 317
4666.72 319
4666.88 321
4667.04 324
4667.19 328
4667.35 333
4667.51 339
4667.66 345
4667.82 351
4667.98 355
4668.13 357
4668.29 358
4668.45 357
4668.60 356
4668.76 356
4668.92 357
4669.07 360
4669.23 365
4669.39 372
4669.54 381
4669.70 393
4669.86 408
4670.01 426
4670.17 446
4670.33 468
4670.48 489
4670.64 509
4670.80 525
4670.95 538
4671.11 546
4671.27 551
4671.42 554
4671.58 555
4671.74 555
4671.89 555
4672.05 554
4672.21 551
4672.36 548
4672.52 543
4672.68 538
4672.83 532
4672.99 526
4673.15 523
4673.30 521
4673.46 522
4673.62 525
4673.78 530
4673.93 535
4674.09 540
4674.25 543
4674.40 546
4674.56 549
4674.72 552
4674.87 556
4675.03 562
4675.19 570
4675.34 580
4675.50 591
4675.66 603
4675.81 614
4675.97 624
4676.13 633
4676.28 642
4676.44 651
4676.60 661
4676.75 671
4676.91 681
4677.07 690
4677.22 697
4677.38 701
4677.54 703
4677.69 703
4677.85 702
4678.01 702
4678.17 704
4678.32 708
4678.48 716
4678.64 725
4678.79 736
4678.95 748
4679.11 759
4679.26 769
4679.42 778
4679.58 787
4679.73 797
4679.89 808
4680.05 823
4680.20 842
4680.36 864
4680.52 892
4680.67 923
4680.83 959
4680.99 999
4681.15 1042
4681.30 1089
4681.46 1137
4681.62 1187
4681.77 1236
4681.93 1282
4682.09 1326
4682.24 1368
4682.40 1408
4682.56 1450
4682.71 1495
4682.87 1544
4683.03 1598
4683.18 1655
4683.34 1712
4683.50 1768
4683.66 1821
4683.81 1871
4683.97 1917
4684.13 1963
4684.28 2011
4684.44 2060
4684.60 2113
4684.75 2169
4684.91 2226
4685.07 2283
4685.22 2337
4685.38 2388
4685.54 2432
4685.70 2471
4685.85 2503
4686.01 2529
4686.17 2550
4686.32 2567
4686.48 2582
4686.64 2594
4686.79 2606
4686.95 2616
4687.11 2624
4687.27 2630
4687.42 2634
4687.58 2637
4687.74 2638
4687.89 2639
4688.05 2639
4688.21 2636
4688.36 2630
4688.52 2619
4688.68 2603
4688.84 2578
4688.99 2547
4689.15 2508
4689.31 2463
4689.46 2414
4689.62 2362
4689.78 2308
4689.93 2253
4690.09 2199
4690.25 2147
4690.41 2098
4690.56 2052
4690.72 2008
4690.88 1965
4691.03 1923
4691.19 1878
4691.35 1831
4691.50 1781
4691.66 1730
4691.82 1680
4691.98 1631
4692.13 1586
4692.29 1546
4692.45 1510
4692.60 1478
4692.76 1448
4692.92 1419
4693.08 1390
4693.23 1360
4693.39 1326
4693.55 1291
4693.70 1253
4693.86 1214
4694.02 1177
4694.17 1143
4694.33 1112
4694.49 1087
4694.65 1067
4694.80 1050
4694.96 1034
4695.12 1018
4695.27 999
4695.43 977
4695.59 952
4695.75 925
4695.90 898
4696.06 873
4696.22 850
4696.37 832
4696.53 817
4696.69 807
4696.85 800
4697.00 796
4697.16 794
4697.32 794
4697.47 793
4697.63 790
4697.79 785
4697.95 777
4698.10 766
4698.26 751
4698.42 734
4698.57 716
4698.73 698
4698.89 679
4699.05 662
4699.20 645
4699.36 630
4699.52 616
4699.67 602
4699.83 587
4699.99 572
4700.15 556
4700.30 539
4700.46 521
4700.62 504
4700.78 486
4700.93 470
4701.09 453
4701.25 438
4701.40 423
4701.56 408
4701.72 394
4701.88 381
4702.03 369
4702.19 358
4702.35 348
4702.50 339
4702.66 330
4702.82 321
4702.98 312
4703.13 304
4703.29 295
4703.45 287
4703.61 280
4703.76 273
4703.92 265
4704.08 257
4704.23 250
4704.39 243
4704.55 239
4704.71 235
4704.86 234
4705.02 233
4705.18 232
4705.34 229
4705.49 223
4705.65 215
4705.81 207
4705.96 198
4706.12 191
4706.28 186
4706.44 183
4706.59 181
4706.75 181
4706.91 180
4707.07 177
4707.22 172
4707.38 165
4707.54 155
4707.69 145
4707.85 135
4708.01 128
4708.17 124
4708.32 124
4708.48 128
4708.64 133
4708.80 139
4708.95 143
4709.11 144
4709.27 140
4709.43 133
4709.58 124
4709.74 116
4709.90 111
4710.05 110
4710.21 114
4710.37 120
4710.53 127
4710.68 133
4710.84 136
4711.00 135
4711.16 130
4711.31 123
4711.47 113
4711.63 103
4711.79 92
4711.94 81
4712.10 70
4712.26 58
4712.42 46
4712.57 34
4712.73 24
4712.89 14
4713.04 6
4713.20 0
4713.36 0
4713.52 0
4713.67 0
4713.83 0
4713.99 0
4714.15 0
4714.30 0
4714.46 0
4714.62 10
4714.78 25
4714.93 39
4715.09 52
4715.25 64
4715.41 74
4715.56 84
4715.72 93
4715.88 102
4716.04 110
4716.19 117
4716.35 123
4716.51 126
4716.67 127
4716.82 124
4716.98 119
4717.14 113
4717.30 107
4717.45 103
4717.61 100
4717.77 100
4717.93 102
4718.08 105
4718.24 109
4718.40 112
4718.56 114
4718.71 116
4718.87 117
4719.03 117
4719.19 117
4719.34 115
4719.50 112
4719.66 106
4719.82 99
4719.97 90
4720.13 80
4720.29 72
4720.45 65
4720.60 60
4720.76 58
4720.92 57
4721.08 57
4721.23 57
4721.39 54
4721.55 50
4721.71 45
4721.86 41
4722.02 37
4722.18 36
4722.34 38
4722.49 43
4722.65 52
4722.81 61
4722.97 71
4723.12 80
4723.28 88
4723.44 95
4723.60 101
4723.75 108
4723.91 115
4724.07 124
4724.23 134
4724.39 144
4724.54 153
4724.70 160
4724.86 166
4725.02 170
4725.17 171
4725.33 172
4725.49 172
4725.65 171
4725.80 171
4725.96 170
4726.12 168
4726.28 165
4726.43 161
4726.59 155
4726.75 148
4726.91 140
4727.06 130
4727.22 120
4727.38 110
4727.54 101
4727.70 92
4727.85 86
4728.01 81
4728.17 77
4728.33 75
4728.48 73
4728.64 72
4728.80 72
4728.96 71
4729.11 71
4729.27 71
4729.43 72
4729.59 72
4729.75 72
4729.90 72
4730.06 73
4730.22 73
4730.38 75
4730.53 78
4730.69 83
4730.85 88
4731.01 92
4731.16 95
4731.32 97
4731.48 96
4731.64 94
4731.80 92
4731.95 89
4732.11 88
4732.27 87
4732.43 86
4732.58 83
4732.74 78
4732.90 71
4733.06 60
4733.21 46
4733.37 30
4733.53 14
4733.69 1
4733.85 0
4734.00 0
4734.16 0
4734.32 5
4734.48 20
4734.63 35
4734.79 47
4734.95 55
4735.11 55
4735.27 50
4735.42 40
4735.58 28
4735.74 18
4735.90 11
4736.05 7
4736.21 8
4736.37 10
4736.53 13
4736.69 13
4736.84 12
4737.00 8
4737.16 3
4737.32 0
4737.47 0
4737.63 0
4737.79 0
4737.95 0
4738.11 0
4738.26 0
4738.42 0
4738.58 0
4738.74 0
4738.90 5
4739.05 10
4739.21 15
4739.37 20
4739.53 24
4739.68 27
4739.84 30
4740.00 34
4740.16 39
4740.32 45
4740.47 53
4740.63 61
4740.79 68
4740.95 74
4741.11 79
4741.26 82
4741.42 86
4741.58 90
4741.74 96
4741.89 104
4742.05 112
4742.21 120
4742.37 126
4742.53 130
4742.68 129
4742.84 125
4743.00 120
4743.16 113
4743.32 106
4743.47 100
4743.63 97
4743.79 95
4743.95 95
4744.11 97
4744.26 100
4744.42 102
4744.58 105
4744.74 105
4744.90 103
4745.05 99
4745.21 93
4745.37 85
4745.53 77
4745.68 71
4745.84 68
4746.00 67
4746.16 68
4746.32 71
4746.47 75
4746.63 77
4746.79 77
4746.95 75
4747.11 71
4747.26 66
4747.42 61
4747.58 57
4747.74 55
4747.90 53
4748.05 53
4748.21 54
4748.37 56
4748.53 59
4748.69 64
4748.84 71
4749.00 79
4749.16 89
4749.32 99
4749.48 108
4749.63 116
4749.79 121
4749.95 125
4750.11 127
4750.27 128
4750.42 129
4750.58 129
4750.74 130
4750.90 130
4751.06 131
4751.21 132
4751.37 131
4751.53 131
4751.69 128
4751.85 125
4752.01 120
4752.16 115
4752.32 108
4752.48 103
4752.64 99
4752.80 99
4752.95 100
4753.11 104
4753.27 110
4753.43 115
4753.59 120
4753.74 122
4753.90 124
4754.06 124
4754.22 124
4754.38 126
4754.53 130
4754.69 137
4754.85 146
4755.01 158
4755.17 172
4755.33 185
4755.48 198
4755.64 209
4755.80 218
4755.96 225
4756.12 231
4756.27 239
4756.43 250
4756.59 266
4756.75 285
4756.91 308
4757.06 331
4757.22 351
4757.38 366
4757.54 373
4757.70 373
4757.86 368
4758.01 360
4758.17 352
4758.33 347
4758.49 347
4758.65 352
4758.80 361
4758.96 372
4759.12 384
4759.28 393
4759.44 399
4759.60 399
4759.75 392
4759.91 380
4760.07 362
4760.23 340
4760.39 315
4760.54 289
4760.70 264
4760.86 241
4761.02 220
4761.18 200
4761.34 181
4761.49 163
4761.65 145
4761.81 129
4761.97 116
4762.13 107
4762.28 103
4762.44 105
4762.60 112
4762.76 122
4762.92 132
4763.08 141
4763.23 146
4763.39 145
4763.55 140
4763.71 131
4763.87 119
4764.03 108
4764.18 98
4764.34 90
4764.50 86
4764.66 85
4764.82 87
4764.97 92
4765.13 97
4765.29 103
4765.45 107
4765.61 109
4765.77 108
4765.92 105
4766.08 101
4766.24 97
4766.40 94
4766.56 93
4766.72 93
4766.87 94
4767.03 94
4767.19 94
4767.35 91
4767.51 87
4767.67 81
4767.82 74
4767.98 68
4768.14 63
4768.30 60
4768.46 61
4768.62 64
4768.77 70
4768.93 79
4769.09 88
4769.25 97
4769.41 105
4769.57 111
4769.72 113
4769.88 112
4770.04 108
4770.20 101
4770.36 93
4770.52 84
4770.67 75
4770.83 67
4770.99 61
4771.15 57
4771.31 55
4771.47 56
4771.62 60
4771.78 66
4771.94 74
4772.10 82
4772.26 89
4772.42 94
4772.58 96
4772.73 97
4772.89 96
4773.05 95
4773.21 95
4773.37 98
4773.53 105
4773.68 115
4773.84 128
4774.00 142
4774.16 156
4774.32 169
4774.48 178
4774.63 184
4774.79 185
4774.95 182
4775.11 175
4775.27 165
4775.43 153
4775.59 142
4775.74 133
4775.90 128
4776.06 127
4776.22 129
4776.38 133
4776.54 137
4776.69 138
4776.85 138
4777.01 135
4777.17 133
4777.33 134
4777.49 139
4777.65 149
4777.80 164
4777.96 181
4778.12 200
4778.28 216
4778.44 229
4778.60 238
4778.75 242
4778.91 242
4779.07 238
4779.23 233
4779.39 227
4779.55 221
4779.71 216
4779.86 213
4780.02 213
4780.18 216
4780.34 222
4780.50 231
4780.66 244
4780.82 258
4780.97 273
4781.13 286
4781.29 298
4781.45 307
4781.61 312
4781.77 313
4781.93 311
4782.08 308
4782.24 306
4782.40 307
4782.56 311
4782.72 319
4782.88 331
4783.04 345
4783.19 361
4783.35 377
4783.51 394
4783.67 411
4783.83 426
4783.99 441
4784.15 455
4784.30 468
4784.46 481
4784.62 496
4784.78 512
4784.94 531
4785.10 552
4785.26 575
4785.41 599
4785.57 624
4785.73 648
4785.89 672
4786.05 699
4786.21 728
4786.37 762
4786.52 800
4786.68 841
4786.84 884
4787.00 926
4787.16 964
4787.32 996
4787.48 1020
4787.64 1036
4787.79 1046
4787.95 1050
4788.11 1052
4788.27 1054
4788.43 1058
4788.59 1068
4788.75 1083
4788.90 1102
4789.06 1124
4789.22 1144
4789.38 1161
4789.54 1172
4789.70 1177
4789.86 1175
4790.02 1168
4790.17 1158
4790.33 1145
4790.49 1130
4790.65 1113
4790.81 1094
4790.97 1070
4791.13 1043
4791.28 1011
4791.44 977
4791.60 943
4791.76 910
4791.92 881
4792.08 856
4792.24 835
4792.40 818
4792.55 804
4792.71 791
4792.87 780
4793.03 770
4793.19 760
4793.35 751
4793.51 740
4793.67 727
4793.82 712
4793.98 693
4794.14 671
4794.30 646
4794.46 621
4794.62 598
4794.78 580
4794.94 567
4795.09 560
4795.25 558
4795.41 559
4795.57 563
4795.73 565
4795.89 566
4796.05 564
4796.21 559
4796.37 550
4796.52 540
4796.68 527
4796.84 514
4797.00 501
4797.16 487
4797.32 474
4797.48 460
4797.64 445
4797.79 429
4797.95 413
4798.11 396
4798.27 379
4798.43 364
4798.59 352
4798.75 345
4798.91 343
4799.06 345
4799.22 351
4799.38 360
4799.54 371
4799.70 383
4799.86 395
4800.02 406
4800.18 415
4800.34 421
4800.49 423
4800.65 420
4800.81 412
4800.97 400
4801.13 384
4801.29 367
4801.45 349
4801.61 333
4801.77 319
4801.92 308
4802.08 299
4802.24 293
4802.40 287
4802.56 283
4802.72 278
4802.88 273
4803.04 268
4803.20 262
4803.35 254
4803.51 245
4803.67 234
4803.83 222
4803.99 210
4804.15 199
4804.31 190
4804.47 185
4804.63 184
4804.78 186
4804.94 190
4805.10 194
4805.26 196
4805.42 194
4805.58 188
4805.74 178
4805.90 165
4806.06 151
4806.22 139
4806.37 130
4806.53 126
4806.69 126
4806.85 130
4807.01 137
4807.17 145
4807.33 154
4807.49 163
4807.65 171
4807.81 180
4807.96 188
4808.12 196
4808.28 201
4808.44 204
[truncated: 742,566 more chars]
