# Supplementary material for: Methylobacterium Species Promoting Rice and Barley Growth and Interaction Specificity Revealed with Whole-Cell Matrix-Assisted Laser Desorption / Ionization-Time-of-Flight Mass Spectrometry (MALDI-TOF/MS) Analysis
Source: PLoS One. 2015 Jun 8;10(6):e0129509. doi: 10.1371/journal.pone.0129509 (PMC4460032; doi:10.1371/journal.pone.0129509)
Supplement: S2 Data — (ZIP) [file pone.0129509.s002.zip › Supplementary data 2 (ms from inoculated rice)/control-5.txt]

780.95 0
781.01 0
781.08 0
781.14 0
781.21 0
781.27 0
781.33 0
781.40 0
781.46 0
781.53 0
781.59 0
781.65 0
781.72 0
781.78 0
781.85 0
781.91 0
781.97 0
782.04 0
782.10 0
782.17 0
782.23 0
782.29 0
782.36 0
782.42 0
782.49 0
782.55 0
782.62 0
782.68 0
782.74 0
782.81 0
782.87 0
782.94 0
783.00 0
783.06 0
783.13 0
783.19 0
783.26 0
783.32 0
783.38 0
783.45 0
783.51 0
783.58 0
783.64 0
783.70 0
783.77 0
783.83 0
783.90 0
783.96 0
784.03 0
784.09 0
784.15 0
784.22 0
784.28 0
784.35 0
784.41 0
784.47 0
784.54 0
784.60 0
784.67 0
784.73 0
784.80 0
784.86 0
784.92 0
784.99 0
785.05 0
785.12 0
785.18 0
785.24 0
785.31 0
785.37 0
785.44 0
785.50 0
785.57 0
785.63 0
785.69 0
785.76 0
785.82 0
785.89 0
785.95 0
786.01 0
786.08 0
786.14 0
786.21 0
786.27 0
786.34 0
786.40 0
786.46 0
786.53 0
786.59 0
786.66 0
786.72 0
786.79 0
786.85 0
786.91 0
786.98 0
787.04 0
787.11 0
787.17 0
787.24 0
787.30 0
787.36 0
787.43 0
787.49 0
787.56 0
787.62 0
787.69 0
787.75 0
787.81 0
787.88 0
787.94 0
788.01 0
788.07 0
788.14 0
788.20 0
788.26 0
788.33 0
788.39 0
788.46 0
788.52 0
788.59 0
788.65 0
788.71 0
788.78 0
788.84 0
788.91 0
788.97 0
789.04 0
789.10 0
789.16 0
789.23 0
789.29 0
789.36 0
789.42 0
789.49 0
789.55 0
789.61 0
789.68 0
789.74 0
789.81 0
789.87 0
789.94 0
790.00 0
790.07 0
790.13 0
790.19 0
790.26 0
790.32 0
790.39 0
790.45 0
790.52 0
790.58 0
790.64 0
790.71 0
790.77 0
790.84 0
790.90 0
790.97 0
791.03 0
791.10 0
791.16 0
791.22 0
791.29 0
791.35 0
791.42 0
791.48 0
791.55 0
791.61 0
791.68 0
791.74 0
791.80 0
791.87 0
791.93 0
792.00 0
792.06 0
792.13 0
792.19 0
792.26 0
792.32 0
792.38 0
792.45 0
792.51 0
792.58 0
792.64 0
792.71 0
792.77 0
792.84 0
792.90 0
792.97 0
793.03 0
793.09 0
793.16 0
793.22 0
793.29 0
793.35 0
793.42 0
793.48 0
793.55 0
793.61 0
793.67 0
793.74 0
793.80 0
793.87 0
793.93 0
794.00 0
794.06 0
794.13 0
794.19 0
794.26 0
794.32 0
794.38 0
794.45 0
794.51 0
794.58 0
794.64 0
794.71 0
794.77 0
794.84 0
794.90 0
794.97 0
795.03 0
795.09 0
795.16 0
795.22 0
795.29 0
795.35 0
795.42 0
795.48 0
795.55 0
795.61 0
795.68 0
795.74 0
795.81 0
795.87 0
795.93 0
796.00 0
796.06 0
796.13 0
796.19 0
796.26 0
796.32 0
796.39 0
796.45 0
796.52 0
796.58 0
796.65 0
796.71 0
796.77 0
796.84 0
796.90 0
796.97 0
797.03 0
797.10 0
797.16 0
797.23 0
797.29 0
797.36 0
797.42 0
797.49 0
797.55 0
797.62 0
797.68 0
797.74 0
797.81 0
797.87 0
797.94 0
798.00 0
798.07 0
798.13 0
798.20 0
798.26 0
798.33 0
798.39 0
798.46 0
798.52 0
798.59 0
798.65 0
798.72 0
798.78 0
798.85 0
798.91 0
798.97 0
799.04 0
799.10 0
799.17 0
799.23 0
799.30 0
799.36 0
799.43 0
799.49 0
799.56 0
799.62 0
799.69 0
799.75 0
799.82 0
799.88 0
799.95 0
800.01 0
800.08 0
800.14 0
800.21 0
800.27 0
800.33 0
800.40 0
800.46 0
800.53 0
800.59 0
800.66 0
800.72 0
800.79 0
800.85 0
800.92 0
800.98 0
801.05 0
801.11 0
801.18 0
801.24 0
801.31 0
801.37 0
801.44 0
801.50 0
801.57 0
801.63 0
801.70 0
801.76 0
801.83 0
801.89 0
801.96 0
802.02 0
802.09 0
802.15 0
802.21 0
802.28 0
802.34 0
802.41 0
802.47 0
802.54 0
802.60 0
802.67 0
802.73 0
802.80 0
802.86 0
802.93 0
802.99 0
803.06 0
803.12 0
803.19 0
803.25 0
803.32 0
803.38 0
803.45 0
803.51 0
803.58 0
803.64 0
803.71 0
803.77 0
803.84 0
803.90 0
803.97 0
804.03 0
804.10 0
804.16 0
804.23 0
804.29 0
804.36 0
804.42 0
804.49 0
804.55 0
804.62 0
804.68 0
804.75 0
804.81 0
804.88 0
804.94 0
805.01 0
805.07 0
805.14 0
805.20 0
805.27 0
805.33 0
805.40 0
805.46 0
805.53 0
805.59 0
805.66 0
805.72 0
805.79 0
805.85 0
805.92 0
805.98 0
806.05 0
806.11 0
806.18 0
806.24 0
806.31 0
806.37 0
806.44 0
806.50 0
806.57 0
806.63 0
806.70 0
806.76 0
806.83 1
806.89 1
806.96 2
807.02 2
807.09 2
807.15 2
807.22 2
807.28 1
807.35 1
807.41 0
807.48 0
807.54 0
807.61 0
807.67 0
807.74 0
807.80 0
807.87 0
807.93 0
808.00 0
808.06 1
808.13 1
808.19 1
808.26 1
808.32 0
808.39 0
808.45 0
808.52 0
808.59 0
808.65 0
808.72 1
808.78 2
808.85 2
808.91 3
808.98 3
809.04 3
809.11 3
809.17 2
809.24 2
809.30 1
809.37 1
809.43 0
809.50 0
809.56 0
809.63 0
809.69 0
809.76 0
809.82 0
809.89 1
809.95 1
810.02 1
810.08 0
810.15 0
810.21 0
810.28 0
810.34 0
810.41 0
810.47 0
810.54 0
810.61 0
810.67 0
810.74 0
810.80 0
810.87 0
810.93 0
811.00 0
811.06 0
811.13 0
811.19 0
811.26 0
811.32 1
811.39 1
811.45 1
811.52 1
811.58 1
811.65 1
811.71 1
811.78 0
811.84 0
811.91 0
811.98 0
812.04 0
812.11 0
812.17 0
812.24 0
812.30 0
812.37 0
812.43 0
812.50 0
812.56 0
812.63 0
812.69 0
812.76 0
812.82 0
812.89 0
812.95 0
813.02 0
813.09 0
813.15 0
813.22 0
813.28 0
813.35 0
813.41 0
813.48 0
813.54 0
813.61 0
813.67 0
813.74 0
813.80 0
813.87 1
813.93 1
814.00 1
814.07 2
814.13 2
814.20 2
814.26 2
814.33 2
814.39 2
814.46 1
814.52 1
814.59 1
814.65 1
814.72 1
814.78 1
814.85 1
814.91 0
814.98 0
815.05 0
815.11 0
815.18 0
815.24 0
815.31 0
815.37 0
815.44 0
815.50 0
815.57 0
815.63 0
815.70 0
815.77 0
815.83 0
815.90 0
815.96 0
816.03 0
816.09 1
816.16 1
816.22 1
816.29 1
816.35 1
816.42 1
816.48 1
816.55 0
816.62 0
816.68 0
816.75 0
816.81 1
816.88 1
816.94 1
817.01 1
817.07 1
817.14 1
817.21 1
817.27 1
817.34 0
817.40 0
817.47 0
817.53 0
817.60 0
817.66 0
817.73 0
817.79 0
817.86 0
817.93 0
817.99 0
818.06 0
818.12 0
818.19 0
818.25 0
818.32 0
818.38 0
818.45 0
818.52 0
818.58 0
818.65 0
818.71 0
818.78 0
818.84 0
818.91 0
818.97 0
819.04 1
819.10 1
819.17 1
819.24 1
819.30 1
819.37 1
819.43 1
819.50 0
819.56 0
819.63 0
819.69 0
819.76 0
819.83 0
819.89 0
819.96 0
820.02 0
820.09 0
820.15 0
820.22 0
820.29 0
820.35 0
820.42 0
820.48 0
820.55 0
820.61 0
820.68 0
820.74 0
820.81 0
820.88 0
820.94 0
821.01 0
821.07 0
821.14 0
821.20 0
821.27 0
821.34 0
821.40 0
821.47 0
821.53 0
821.60 0
821.66 1
821.73 1
821.79 0
821.86 0
821.93 0
821.99 0
822.06 0
822.12 0
822.19 0
822.25 0
822.32 0
822.39 0
822.45 0
822.52 0
822.58 0
822.65 0
822.71 0
822.78 0
822.85 0
822.91 0
822.98 0
823.04 0
823.11 0
823.17 0
823.24 0
823.31 0
823.37 0
823.44 0
823.50 0
823.57 0
823.63 0
823.70 1
823.77 1
823.83 1
823.90 1
823.96 1
824.03 0
824.09 0
824.16 0
824.23 0
824.29 0
824.36 1
824.42 1
824.49 1
824.55 1
824.62 1
824.69 0
824.75 0
824.82 0
824.88 0
824.95 0
825.02 0
825.08 0
825.15 0
825.21 0
825.28 0
825.34 0
825.41 0
825.48 0
825.54 0
825.61 0
825.67 0
825.74 0
825.80 0
825.87 0
825.94 0
826.00 0
826.07 0
826.13 0
826.20 0
826.27 0
826.33 0
826.40 0
826.46 0
826.53 0
826.59 0
826.66 0
826.73 0
826.79 0
826.86 0
826.92 0
826.99 0
827.06 0
827.12 0
827.19 0
827.25 0
827.32 0
827.39 0
827.45 0
827.52 0
827.58 0
827.65 0
827.71 0
827.78 0
827.85 0
827.91 0
827.98 0
828.04 0
828.11 0
828.18 0
828.24 0
828.31 0
828.37 0
828.44 0
828.51 0
828.57 0
828.64 0
828.70 0
828.77 0
828.84 0
828.90 0
828.97 0
829.03 0
829.10 0
829.17 0
829.23 0
829.30 0
829.36 0
829.43 0
829.49 0
829.56 0
829.63 0
829.69 0
829.76 0
829.82 0
829.89 0
829.96 0
830.02 0
830.09 0
830.15 0
830.22 0
830.29 0
830.35 0
830.42 0
830.48 0
830.55 0
830.62 0
830.68 0
830.75 0
830.81 0
830.88 0
830.95 0
831.01 0
831.08 0
831.14 0
831.21 0
831.28 0
831.34 0
831.41 0
831.48 0
831.54 0
831.61 0
831.67 0
831.74 0
831.81 0
831.87 0
831.94 0
832.00 0
832.07 0
832.14 0
832.20 0
832.27 0
832.33 0
832.40 0
832.47 0
832.53 0
832.60 0
832.66 0
832.73 0
832.80 0
832.86 0
832.93 0
832.99 0
833.06 0
833.13 0
833.19 0
833.26 0
833.33 0
833.39 0
833.46 0
833.52 0
833.59 0
833.66 0
833.72 0
833.79 0
833.85 0
833.92 0
833.99 0
834.05 0
834.12 0
834.19 0
834.25 0
834.32 0
834.38 0
834.45 0
834.52 0
834.58 0
834.65 0
834.71 0
834.78 0
834.85 0
834.91 0
834.98 0
835.05 0
835.11 0
835.18 0
835.24 0
835.31 0
835.38 0
835.44 0
835.51 0
835.57 0
835.64 0
835.71 0
835.77 0
835.84 0
835.91 0
835.97 0
836.04 0
836.10 0
836.17 0
836.24 0
836.30 0
836.37 0
836.44 0
836.50 0
836.57 0
836.63 0
836.70 0
836.77 0
836.83 0
836.90 0
836.97 0
837.03 0
837.10 0
837.16 0
837.23 0
837.30 1
837.36 1
837.43 1
837.50 1
837.56 0
837.63 0
837.70 0
837.76 0
837.83 0
837.89 0
837.96 0
838.03 0
838.09 0
838.16 0
838.23 0
838.29 0
838.36 0
838.42 0
838.49 0
838.56 0
838.62 0
838.69 0
838.76 0
838.82 0
838.89 0
838.96 0
839.02 0
839.09 0
839.15 0
839.22 0
839.29 0
839.35 0
839.42 0
839.49 0
839.55 0
839.62 0
839.68 0
839.75 0
839.82 0
839.88 0
839.95 0
840.02 0
840.08 0
840.15 0
840.22 0
840.28 0
840.35 0
840.42 0
840.48 0
840.55 0
840.61 0
840.68 0
840.75 0
840.81 0
840.88 0
840.95 0
841.01 0
841.08 0
841.15 0
841.21 0
841.28 0
841.35 0
841.41 0
841.48 0
841.54 0
841.61 0
841.68 0
841.74 0
841.81 0
841.88 0
841.94 0
842.01 0
842.08 0
842.14 0
842.21 0
842.28 0
842.34 0
842.41 0
842.47 0
842.54 0
842.61 0
842.67 0
842.74 0
842.81 0
842.87 0
842.94 0
843.01 0
843.07 0
843.14 0
843.21 0
843.27 0
843.34 0
843.41 0
843.47 0
843.54 0
843.61 0
843.67 0
843.74 0
843.81 0
843.87 0
843.94 0
844.00 0
844.07 0
844.14 0
844.20 0
844.27 0
844.34 0
844.40 0
844.47 0
844.54 0
844.60 0
844.67 0
844.74 0
844.80 0
844.87 0
844.94 0
845.00 0
845.07 0
845.14 0
845.20 0
845.27 0
845.34 0
845.40 0
845.47 0
845.54 0
845.60 0
845.67 0
845.74 0
845.80 0
845.87 0
845.94 0
846.00 0
846.07 0
846.14 0
846.20 0
846.27 0
846.34 0
846.40 0
846.47 0
846.54 0
846.60 0
846.67 0
846.74 0
846.80 0
846.87 0
846.94 0
847.00 0
847.07 1
847.14 1
847.20 1
847.27 1
847.34 1
847.40 1
847.47 1
847.54 1
847.60 1
847.67 0
847.74 0
847.80 0
847.87 0
847.94 0
848.00 0
848.07 0
848.14 0
848.20 0
848.27 0
848.34 0
848.40 0
848.47 0
848.54 0
848.60 0
848.67 0
848.74 0
848.80 0
848.87 0
848.94 1
849.00 1
849.07 1
849.14 1
849.20 1
849.27 1
849.34 1
849.40 1
849.47 1
849.54 0
849.60 0
849.67 0
849.74 0
849.80 0
849.87 0
849.94 0
850.00 0
850.07 0
850.14 1
850.20 1
850.27 1
850.34 1
850.40 0
850.47 0
850.54 0
850.61 0
850.67 0
850.74 0
850.81 0
850.87 0
850.94 0
851.01 0
851.07 0
851.14 0
851.21 0
851.27 0
851.34 0
851.41 0
851.47 0
851.54 0
851.61 0
851.67 0
851.74 0
851.81 0
851.87 0
851.94 0
852.01 0
852.08 0
852.14 0
852.21 0
852.28 0
852.34 0
852.41 0
852.48 0
852.54 0
852.61 0
852.68 0
852.74 0
852.81 0
852.88 0
852.94 0
853.01 0
853.08 0
853.15 0
853.21 0
853.28 0
853.35 0
853.41 0
853.48 0
853.55 0
853.61 0
853.68 0
853.75 0
853.81 0
853.88 0
853.95 0
854.02 0
854.08 0
854.15 0
854.22 0
854.28 0
854.35 0
854.42 0
854.48 0
854.55 0
854.62 0
854.68 0
854.75 0
854.82 0
854.89 1
854.95 1
855.02 0
855.09 0
855.15 0
855.22 0
855.29 0
855.35 0
855.42 0
855.49 0
855.56 0
855.62 0
855.69 0
855.76 0
855.82 0
855.89 0
855.96 0
856.02 0
856.09 0
856.16 0
856.23 0
856.29 0
856.36 0
856.43 0
856.49 0
856.56 0
856.63 0
856.69 0
856.76 0
856.83 0
856.90 0
856.96 0
857.03 0
857.10 0
857.16 0
857.23 0
857.30 0
857.37 0
857.43 0
857.50 0
857.57 0
857.63 0
857.70 0
857.77 0
857.84 0
857.90 0
857.97 0
858.04 0
858.10 0
858.17 0
858.24 0
858.30 0
858.37 0
858.44 0
858.51 0
858.57 0
858.64 0
858.71 0
858.77 0
858.84 0
858.91 0
858.98 0
859.04 0
859.11 0
859.18 0
859.24 0
859.31 0
859.38 0
859.45 0
859.51 0
859.58 0
859.65 0
859.71 0
859.78 0
859.85 0
859.92 0
859.98 0
860.05 0
860.12 0
860.18 0
860.25 0
860.32 0
860.39 0
860.45 0
860.52 0
860.59 0
860.65 0
860.72 0
860.79 0
860.86 0
860.92 0
860.99 0
861.06 0
861.13 0
861.19 0
861.26 0
861.33 0
861.39 0
861.46 0
861.53 0
861.60 0
861.66 0
861.73 0
861.80 0
861.86 0
861.93 0
862.00 0
862.07 0
862.13 0
862.20 0
862.27 0
862.34 0
862.40 0
862.47 0
862.54 0
862.60 0
862.67 0
862.74 0
862.81 0
862.87 0
862.94 0
863.01 0
863.08 1
863.14 1
863.21 1
863.28 1
863.34 1
863.41 1
863.48 0
863.55 0
863.61 0
863.68 0
863.75 0
863.82 0
863.88 0
863.95 0
864.02 1
864.09 1
864.15 1
864.22 1
864.29 0
864.35 0
864.42 0
864.49 0
864.56 0
864.62 0
864.69 0
864.76 0
864.83 0
864.89 0
864.96 0
865.03 0
865.10 0
865.16 0
865.23 0
865.30 0
865.37 0
865.43 0
865.50 0
865.57 0
865.63 0
865.70 0
865.77 0
865.84 0
865.90 0
865.97 0
866.04 0
866.11 0
866.17 0
866.24 0
866.31 0
866.38 0
866.44 0
866.51 0
866.58 0
866.65 0
866.71 0
866.78 0
866.85 0
866.92 0
866.98 0
867.05 0
867.12 0
867.19 0
867.25 0
867.32 0
867.39 0
867.46 0
867.52 0
867.59 0
867.66 0
867.72 0
867.79 0
867.86 0
867.93 0
867.99 0
868.06 0
868.13 0
868.20 0
868.26 0
868.33 0
868.40 0
868.47 0
868.53 0
868.60 0
868.67 0
868.74 0
868.80 0
868.87 0
868.94 0
869.01 0
869.07 0
869.14 0
869.21 0
869.28 0
869.35 0
869.41 0
869.48 0
869.55 0
869.62 0
869.68 0
869.75 0
869.82 0
869.89 0
869.95 0
870.02 0
870.09 0
870.16 0
870.22 0
870.29 0
870.36 0
870.43 0
870.49 0
870.56 0
870.63 0
870.70 0
870.76 0
870.83 0
870.90 0
870.97 0
871.03 0
871.10 0
871.17 0
871.24 0
871.30 0
871.37 0
871.44 0
871.51 0
871.58 0
871.64 0
871.71 0
871.78 0
871.85 0
871.91 0
871.98 0
872.05 0
872.12 0
872.18 0
872.25 0
872.32 0
872.39 0
872.45 0
872.52 0
872.59 0
872.66 0
872.72 0
872.79 0
872.86 0
872.93 0
873.00 0
873.06 0
873.13 0
873.20 0
873.27 0
873.33 0
873.40 0
873.47 0
873.54 0
873.60 0
873.67 0
873.74 0
873.81 0
873.88 0
873.94 0
874.01 0
874.08 0
874.15 0
874.21 0
874.28 0
874.35 0
874.42 0
874.49 0
874.55 0
874.62 0
874.69 0
874.76 0
874.82 0
874.89 0
874.96 0
875.03 0
875.09 0
875.16 0
875.23 0
875.30 0
875.37 0
875.43 0
875.50 0
875.57 0
875.64 0
875.70 0
875.77 0
875.84 0
875.91 0
875.98 0
876.04 0
876.11 0
876.18 0
876.25 0
876.31 0
876.38 0
876.45 0
876.52 0
876.59 0
876.65 0
876.72 0
876.79 0
876.86 0
876.93 0
876.99 0
877.06 0
877.13 0
877.20 0
877.26 0
877.33 0
877.40 0
877.47 0
877.54 0
877.60 0
877.67 0
877.74 0
877.81 1
877.88 1
877.94 0
878.01 0
878.08 0
878.15 0
878.21 0
878.28 0
878.35 0
878.42 0
878.49 0
878.55 0
878.62 0
878.69 0
878.76 0
878.83 0
878.89 0
878.96 0
879.03 0
879.10 0
879.17 0
879.23 0
879.30 0
879.37 0
879.44 0
879.50 0
879.57 0
879.64 0
879.71 0
879.78 0
879.84 1
879.91 1
879.98 1
880.05 1
880.12 1
880.18 0
880.25 0
880.32 0
880.39 0
880.46 0
880.52 0
880.59 0
880.66 0
880.73 0
880.80 0
880.86 0
880.93 0
881.00 0
881.07 0
881.14 0
881.20 0
881.27 0
881.34 0
881.41 0
881.48 0
881.54 0
881.61 0
881.68 0
881.75 0
881.82 0
881.88 0
881.95 0
882.02 0
882.09 0
882.16 0
882.22 0
882.29 0
882.36 0
882.43 0
882.50 0
882.56 0
882.63 0
882.70 0
882.77 0
882.84 0
882.90 0
882.97 0
883.04 0
883.11 0
883.18 0
883.24 0
883.31 0
883.38 0
883.45 0
883.52 0
883.59 0
883.65 0
883.72 0
883.79 0
883.86 0
883.93 0
883.99 0
884.06 0
884.13 0
884.20 0
884.27 0
884.33 0
884.40 0
884.47 0
884.54 0
884.61 0
884.67 0
884.74 0
884.81 0
884.88 0
884.95 0
885.02 0
885.08 0
885.15 0
885.22 0
885.29 0
885.36 0
885.42 0
885.49 0
885.56 0
885.63 0
885.70 0
885.77 0
885.83 0
885.90 0
885.97 0
886.04 0
886.11 0
886.17 0
886.24 1
886.31 1
886.38 1
886.45 1
886.52 0
886.58 0
886.65 0
886.72 0
886.79 0
886.86 0
886.92 0
886.99 0
887.06 0
887.13 0
887.20 0
887.27 0
887.33 0
887.40 0
887.47 0
887.54 0
887.61 0
887.67 0
887.74 0
887.81 0
887.88 0
887.95 0
888.02 0
888.08 0
888.15 0
888.22 0
888.29 0
888.36 0
888.43 0
888.49 0
888.56 0
888.63 0
888.70 0
888.77 0
888.84 0
888.90 0
888.97 0
889.04 0
889.11 0
889.18 0
889.25 0
889.31 0
889.38 0
889.45 0
889.52 0
889.59 0
889.66 0
889.72 0
889.79 0
889.86 0
889.93 0
890.00 0
890.07 0
890.13 0
890.20 0
890.27 0
890.34 0
890.41 0
890.48 0
890.54 0
890.61 0
890.68 0
890.75 0
890.82 0
890.89 0
890.95 0
891.02 0
891.09 0
891.16 0
891.23 0
891.30 0
891.36 0
891.43 0
891.50 0
891.57 0
891.64 0
891.71 0
891.77 0
891.84 0
891.91 1
891.98 1
892.05 1
892.12 1
892.18 0
892.25 0
892.32 0
892.39 0
892.46 0
892.53 0
892.60 0
892.66 0
892.73 0
892.80 0
892.87 0
892.94 0
893.01 0
893.07 0
893.14 0
893.21 0
893.28 0
893.35 0
893.42 0
893.49 0
893.55 0
893.62 0
893.69 0
893.76 0
893.83 0
893.90 0
893.96 0
894.03 1
894.10 1
894.17 1
894.24 0
894.31 0
894.38 0
894.44 0
894.51 0
894.58 0
894.65 0
894.72 0
894.79 0
894.85 0
894.92 0
894.99 0
895.06 0
895.13 0
895.20 0
895.27 0
895.33 0
895.40 0
895.47 0
895.54 0
895.61 0
895.68 0
895.75 0
895.81 0
895.88 0
895.95 0
896.02 0
896.09 0
896.16 0
896.23 0
896.29 0
896.36 0
896.43 0
896.50 0
896.57 0
896.64 0
896.71 0
896.77 0
896.84 0
896.91 0
896.98 0
897.05 0
897.12 0
897.19 0
897.25 0
897.32 0
897.39 0
897.46 0
897.53 0
897.60 0
897.67 0
897.73 0
897.80 0
897.87 0
897.94 0
898.01 0
898.08 0
898.15 0
898.22 0
898.28 0
898.35 0
898.42 0
898.49 0
898.56 0
898.63 0
898.70 0
898.76 0
898.83 0
898.90 0
898.97 0
899.04 0
899.11 0
899.18 0
899.25 0
899.31 0
899.38 0
899.45 0
899.52 0
899.59 0
899.66 0
899.73 0
899.80 0
899.86 0
899.93 0
900.00 0
900.07 0
900.14 0
900.21 0
900.28 0
900.34 0
900.41 0
900.48 0
900.55 0
900.62 0
900.69 0
900.76 0
900.83 0
900.89 0
900.96 0
901.03 0
901.10 0
901.17 0
901.24 0
901.31 0
901.38 0
901.44 0
901.51 0
901.58 0
901.65 0
901.72 0
901.79 0
901.86 0
901.93 0
902.00 0
902.06 0
902.13 0
902.20 0
902.27 0
902.34 0
902.41 0
902.48 0
902.55 0
902.61 0
902.68 0
902.75 0
902.82 0
902.89 0
902.96 0
903.03 0
903.10 0
903.16 0
903.23 0
903.30 0
903.37 0
903.44 0
903.51 0
903.58 0
903.65 0
903.72 0
903.78 0
903.85 0
903.92 0
903.99 0
904.06 0
904.13 0
904.20 0
904.27 0
904.34 0
904.40 0
904.47 0
904.54 0
904.61 0
904.68 0
904.75 0
904.82 0
904.89 0
904.96 0
905.02 0
905.09 0
905.16 0
905.23 0
905.30 0
905.37 0
905.44 0
905.51 0
905.58 0
905.64 0
905.71 0
905.78 0
905.85 0
905.92 0
905.99 0
906.06 0
906.13 0
906.20 0
906.27 0
906.33 0
906.40 0
906.47 0
906.54 0
906.61 0
906.68 0
906.75 0
906.82 0
906.89 0
906.95 0
907.02 1
907.09 1
907.16 1
907.23 1
907.30 0
907.37 0
907.44 0
907.51 0
907.58 0
907.64 0
907.71 0
907.78 0
907.85 0
907.92 0
907.99 0
908.06 0
908.13 0
908.20 0
908.27 0
908.33 0
908.40 0
908.47 0
908.54 0
908.61 0
908.68 0
908.75 0
908.82 0
908.89 0
908.96 0
909.03 0
909.09 0
909.16 0
909.23 0
909.30 0
909.37 0
909.44 0
909.51 0
909.58 0
909.65 0
909.72 0
909.79 0
909.85 0
909.92 0
909.99 0
910.06 0
910.13 0
910.20 0
910.27 0
910.34 0
910.41 0
910.48 0
910.55 0
910.61 0
910.68 0
910.75 0
910.82 0
910.89 0
910.96 0
911.03 0
911.10 0
911.17 0
911.24 0
911.31 0
911.37 0
911.44 0
911.51 0
911.58 0
911.65 0
911.72 0
911.79 0
911.86 0
911.93 0
912.00 0
912.07 0
912.14 0
912.20 0
912.27 0
912.34 0
912.41 0
912.48 0
912.55 0
912.62 0
912.69 0
912.76 0
912.83 0
912.90 0
912.97 0
913.04 0
913.10 0
913.17 0
913.24 0
913.31 0
913.38 0
913.45 0
913.52 0
913.59 0
913.66 0
913.73 0
913.80 0
913.87 0
913.94 0
914.00 0
914.07 0
914.14 0
914.21 0
914.28 0
914.35 0
914.42 0
914.49 0
914.56 0
914.63 0
914.70 0
914.77 0
914.84 0
914.90 0
914.97 0
915.04 0
915.11 0
915.18 0
915.25 0
915.32 0
915.39 0
915.46 0
915.53 0
915.60 0
915.67 0
915.74 0
915.81 0
915.88 0
915.94 0
916.01 0
916.08 0
916.15 0
916.22 0
916.29 0
916.36 0
916.43 0
916.50 0
916.57 0
916.64 0
916.71 0
916.78 0
916.85 0
916.92 0
916.98 0
917.05 0
917.12 0
917.19 0
917.26 0
917.33 0
917.40 0
917.47 0
917.54 0
917.61 0
917.68 0
917.75 0
917.82 0
917.89 0
917.96 0
918.03 0
918.09 0
918.16 0
918.23 0
918.30 0
918.37 0
918.44 0
918.51 0
918.58 0
918.65 0
918.72 0
918.79 0
918.86 0
918.93 0
919.00 0
919.07 0
919.14 0
919.21 0
919.27 0
919.34 0
919.41 0
919.48 0
919.55 0
919.62 0
919.69 0
919.76 0
919.83 0
919.90 0
919.97 0
920.04 0
920.11 0
920.18 0
920.25 0
920.32 0
920.39 0
920.46 0
920.53 0
920.59 0
920.66 0
920.73 0
920.80 0
920.87 0
920.94 0
921.01 0
921.08 0
921.15 0
921.22 0
921.29 0
921.36 0
921.43 0
921.50 0
921.57 0
921.64 0
921.71 0
921.78 0
921.85 0
921.92 0
921.99 1
922.06 1
922.12 1
922.19 1
922.26 1
922.33 1
922.40 0
922.47 0
922.54 0
922.61 0
922.68 0
922.75 0
922.82 0
922.89 0
922.96 0
923.03 0
923.10 0
923.17 0
923.24 0
923.31 0
923.38 0
923.45 0
923.52 0
923.59 0
923.66 0
923.73 0
923.79 0
923.86 0
923.93 0
924.00 0
924.07 0
924.14 0
924.21 0
924.28 0
924.35 0
924.42 0
924.49 0
924.56 0
924.63 0
924.70 0
924.77 0
924.84 0
924.91 0
924.98 0
925.05 0
925.12 0
925.19 0
925.26 0
925.33 0
925.40 0
925.47 0
925.54 0
925.61 0
925.68 0
925.75 0
925.81 0
925.88 0
925.95 0
926.02 0
926.09 0
926.16 0
926.23 0
926.30 0
926.37 0
926.44 0
926.51 0
926.58 0
926.65 0
926.72 0
926.79 0
926.86 0
926.93 0
927.00 0
927.07 0
927.14 0
927.21 0
927.28 0
927.35 0
927.42 0
927.49 0
927.56 0
927.63 0
927.70 0
927.77 0
927.84 0
927.91 0
927.98 0
928.05 0
928.12 0
928.19 0
928.26 0
928.33 0
928.40 0
928.46 0
928.53 0
928.60 0
928.67 0
928.74 0
928.81 0
928.88 0
928.95 0
929.02 0
929.09 0
929.16 0
929.23 0
929.30 0
929.37 0
929.44 0
929.51 0
929.58 0
929.65 0
929.72 0
929.79 0
929.86 0
929.93 0
930.00 0
930.07 0
930.14 0
930.21 0
930.28 0
930.35 0
930.42 0
930.49 0
930.56 0
930.63 0
930.70 0
930.77 0
930.84 0
930.91 0
930.98 0
931.05 0
931.12 0
931.19 0
931.26 0
931.33 0
931.40 0
931.47 0
931.54 0
931.61 0
931.68 0
931.75 0
931.82 0
931.89 0
931.96 0
932.03 0
932.10 0
932.17 0
932.24 0
932.31 0
932.38 0
932.45 0
932.52 0
932.59 0
932.66 0
932.73 0
932.80 0
932.87 0
932.94 0
933.01 0
933.08 0
933.15 0
933.22 0
933.29 0
933.36 0
933.43 0
933.50 0
933.57 0
933.64 0
933.71 0
933.78 0
933.85 0
933.92 0
933.99 0
934.06 0
934.13 0
934.20 0
934.27 0
934.34 0
934.41 0
934.48 0
934.55 0
934.62 0
934.69 0
934.76 0
934.83 0
934.90 0
934.97 0
935.04 0
935.11 0
935.18 0
935.25 0
935.32 0
935.39 0
935.46 0
935.53 0
935.60 0
935.67 0
935.74 0
935.81 0
935.88 0
935.95 0
936.02 0
936.09 0
936.16 0
936.23 0
936.30 0
936.37 0
936.44 0
936.51 0
936.58 0
936.65 0
936.72 0
936.79 0
936.86 0
936.93 0
937.00 0
937.07 0
937.14 0
937.21 0
937.28 0
937.35 0
937.42 0
937.49 0
937.56 0
937.63 0
937.70 0
937.77 0
937.84 0
937.91 0
937.98 0
938.05 0
938.12 0
938.19 0
938.26 0
938.33 0
938.40 0
938.47 0
938.54 0
938.61 0
938.68 0
938.75 0
938.82 0
938.89 0
938.96 0
939.03 0
939.10 0
939.17 0
939.24 0
939.31 0
939.38 0
939.46 0
939.53 0
939.60 0
939.67 0
939.74 0
939.81 0
939.88 0
939.95 0
940.02 0
940.09 0
940.16 0
940.23 0
940.30 0
940.37 0
940.44 0
940.51 0
940.58 0
940.65 0
940.72 0
940.79 0
940.86 0
940.93 0
941.00 0
941.07 0
941.14 0
941.21 0
941.28 0
941.35 0
941.42 0
941.49 0
941.56 0
941.63 0
941.70 0
941.77 0
941.84 0
941.91 0
941.98 0
942.05 0
942.12 0
942.20 0
942.27 0
942.34 0
942.41 0
942.48 0
942.55 0
942.62 0
942.69 0
942.76 0
942.83 0
942.90 0
942.97 0
943.04 0
943.11 0
943.18 0
943.25 0
943.32 0
943.39 0
943.46 0
943.53 0
943.60 0
943.67 0
943.74 0
943.81 0
943.88 0
943.95 0
944.02 0
944.09 0
944.16 0
944.24 0
944.31 0
944.38 0
944.45 0
944.52 0
944.59 0
944.66 0
944.73 0
944.80 0
944.87 0
944.94 0
945.01 0
945.08 0
945.15 0
945.22 0
945.29 0
945.36 0
945.43 0
945.50 0
945.57 0
945.64 0
945.71 0
945.78 0
945.85 0
945.93 0
946.00 0
946.07 0
946.14 0
946.21 0
946.28 0
946.35 0
946.42 0
946.49 0
946.56 0
946.63 0
946.70 0
946.77 0
946.84 0
946.91 0
946.98 0
947.05 0
947.12 0
947.19 0
947.26 0
947.33 0
947.41 0
947.48 0
947.55 0
947.62 0
947.69 0
947.76 0
947.83 0
947.90 0
947.97 0
948.04 0
948.11 0
948.18 0
948.25 0
948.32 0
948.39 0
948.46 0
948.53 0
948.60 0
948.67 0
948.75 0
948.82 0
948.89 0
948.96 0
949.03 0
949.10 0
949.17 0
949.24 0
949.31 0
949.38 0
949.45 0
949.52 0
949.59 0
949.66 0
949.73 0
949.80 0
949.87 0
949.95 0
950.02 0
950.09 0
950.16 0
950.23 0
950.30 0
950.37 0
950.44 0
950.51 0
950.58 0
950.65 0
950.72 0
950.79 0
950.86 0
950.93 0
951.00 1
951.07 1
951.15 1
951.22 1
951.29 1
951.36 0
951.43 0
951.50 0
951.57 0
951.64 0
951.71 0
951.78 0
951.85 0
951.92 0
951.99 0
952.06 0
952.13 0
952.21 0
952.28 0
952.35 0
952.42 0
952.49 0
952.56 0
952.63 0
952.70 0
952.77 0
952.84 0
952.91 0
952.98 0
953.05 0
953.12 0
953.20 0
953.27 0
953.34 0
953.41 0
953.48 0
953.55 0
953.62 0
953.69 1
953.76 1
953.83 1
953.90 1
953.97 0
954.04 0
954.11 0
954.19 0
954.26 0
954.33 0
954.40 0
954.47 0
954.54 0
954.61 0
954.68 0
954.75 0
954.82 0
954.89 0
954.96 0
955.03 0
955.11 0
955.18 0
955.25 0
955.32 0
955.39 0
955.46 0
955.53 0
955.60 0
955.67 0
955.74 0
955.81 0
955.88 0
955.96 0
956.03 0
956.10 0
956.17 0
956.24 0
956.31 0
956.38 0
956.45 0
956.52 0
956.59 0
956.66 0
956.73 0
956.81 0
956.88 0
956.95 0
957.02 0
957.09 0
957.16 0
957.23 0
957.30 0
957.37 0
957.44 0
957.51 0
957.58 0
957.66 0
957.73 0
957.80 0
957.87 0
957.94 0
958.01 0
958.08 0
958.15 0
958.22 0
958.29 0
958.36 0
958.44 0
958.51 0
958.58 0
958.65 0
958.72 0
958.79 0
958.86 0
958.93 0
959.00 0
959.07 0
959.14 0
959.22 0
959.29 0
959.36 0
959.43 0
959.50 0
959.57 0
959.64 0
959.71 0
959.78 0
959.85 0
959.93 0
960.00 0
960.07 0
960.14 0
960.21 0
960.28 0
960.35 0
960.42 0
960.49 0
960.56 0
960.64 0
960.71 0
960.78 0
960.85 0
960.92 0
960.99 0
961.06 0
961.13 0
961.20 1
961.27 1
961.35 1
961.42 1
961.49 1
961.56 1
961.63 1
961.70 1
961.77 1
961.84 0
961.91 0
961.98 0
962.06 0
962.13 0
962.20 0
962.27 0
962.34 0
962.41 0
962.48 0
962.55 0
962.62 0
962.70 0
962.77 0
962.84 0
962.91 0
962.98 0
963.05 0
963.12 0
963.19 0
963.26 0
963.33 0
963.41 0
963.48 0
963.55 0
963.62 0
963.69 0
963.76 0
963.83 0
963.90 0
963.97 0
964.05 0
964.12 0
964.19 0
964.26 0
964.33 0
964.40 0
964.47 0
964.54 0
964.62 0
964.69 0
964.76 0
964.83 0
964.90 0
964.97 0
965.04 0
965.11 0
965.18 0
965.26 0
965.33 0
965.40 0
965.47 0
965.54 0
965.61 0
965.68 0
965.75 0
965.82 0
965.90 0
965.97 0
966.04 0
966.11 0
966.18 0
966.25 0
966.32 0
966.39 0
966.47 0
966.54 0
966.61 0
966.68 0
966.75 0
966.82 0
966.89 0
966.96 0
967.04 0
967.11 0
967.18 0
967.25 0
967.32 0
967.39 0
967.46 0
967.53 0
967.61 0
967.68 0
967.75 0
967.82 0
967.89 0
967.96 0
968.03 0
968.10 0
968.18 0
968.25 0
968.32 0
968.39 0
968.46 0
968.53 0
968.60 0
968.67 0
968.75 0
968.82 0
968.89 0
968.96 0
969.03 0
969.10 0
969.17 0
969.24 0
969.32 0
969.39 0
969.46 0
969.53 0
969.60 0
969.67 0
969.74 0
969.82 0
969.89 0
969.96 0
970.03 0
970.10 0
970.17 0
970.24 0
970.31 0
970.39 0
970.46 0
970.53 0
970.60 0
970.67 0
970.74 0
970.81 0
970.89 0
970.96 0
971.03 0
971.10 0
971.17 0
971.24 0
971.31 0
971.39 0
971.46 0
971.53 0
971.60 0
971.67 0
971.74 0
971.81 0
971.89 0
971.96 0
972.03 0
972.10 0
972.17 0
972.24 0
972.31 0
972.39 0
972.46 0
972.53 0
972.60 0
972.67 0
972.74 0
972.81 0
972.89 0
972.96 0
973.03 0
973.10 0
973.17 0
973.24 0
973.31 0
973.39 0
973.46 0
973.53 0
973.60 0
973.67 0
973.74 0
973.81 1
973.89 1
973.96 1
974.03 1
974.10 1
974.17 1
974.24 1
974.31 1
974.39 0
974.46 0
974.53 0
974.60 0
974.67 0
974.74 0
974.82 0
974.89 0
974.96 0
975.03 0
975.10 0
975.17 1
975.24 1
975.32 1
975.39 1
975.46 1
975.53 1
975.60 1
975.67 1
975.75 1
975.82 0
975.89 0
975.96 0
976.03 0
976.10 0
976.17 0
976.25 0
976.32 0
976.39 0
976.46 0
976.53 0
976.60 0
976.68 0
976.75 0
976.82 0
976.89 0
976.96 0
977.03 0
977.11 0
977.18 0
977.25 0
977.32 0
977.39 0
977.46 0
977.53 0
977.61 0
977.68 0
977.75 0
977.82 0
977.89 0
977.96 0
978.04 0
978.11 0
978.18 0
978.25 0
978.32 0
978.39 1
978.47 1
978.54 1
978.61 1
978.68 0
978.75 0
978.82 0
978.90 0
978.97 0
979.04 0
979.11 0
979.18 0
979.25 0
979.33 0
979.40 0
979.47 0
979.54 0
979.61 0
979.68 0
979.76 0
979.83 0
979.90 0
979.97 0
980.04 0
980.11 0
980.19 0
980.26 0
980.33 0
980.40 0
980.47 0
980.54 0
980.62 0
980.69 0
980.76 0
980.83 0
980.90 0
980.98 0
981.05 0
981.12 0
981.19 0
981.26 0
981.33 0
981.41 0
981.48 0
981.55 0
981.62 0
981.69 0
981.76 0
981.84 0
981.91 0
981.98 0
982.05 0
982.12 0
982.20 0
982.27 0
982.34 0
982.41 0
982.48 0
982.55 0
982.63 0
982.70 0
982.77 0
982.84 0
982.91 0
982.99 0
983.06 0
983.13 0
983.20 0
983.27 0
983.34 0
983.42 0
983.49 0
983.56 0
983.63 0
983.70 0
983.78 0
983.85 0
983.92 0
983.99 0
984.06 0
984.13 0
984.21 1
984.28 1
984.35 1
984.42 1
984.49 1
984.57 0
984.64 0
984.71 0
984.78 0
984.85 0
984.93 0
985.00 0
985.07 0
985.14 0
985.21 0
985.28 0
985.36 0
985.43 0
985.50 0
985.57 0
985.64 0
985.72 0
985.79 0
985.86 0
985.93 0
986.00 0
986.08 0
986.15 0
986.22 0
986.29 0
986.36 0
986.44 0
986.51 0
986.58 0
986.65 0
986.72 0
986.80 0
986.87 0
986.94 0
987.01 1
987.08 1
987.15 1
987.23 1
987.30 1
987.37 1
987.44 1
987.51 1
987.59 1
987.66 1
987.73 1
987.80 1
987.87 1
987.95 1
988.02 1
988.09 1
988.16 1
988.23 1
988.31 1
988.38 1
988.45 1
988.52 0
988.59 0
988.67 0
988.74 0
988.81 0
988.88 0
988.95 0
989.03 0
989.10 0
989.17 0
989.24 0
989.32 0
989.39 0
989.46 0
989.53 0
989.60 0
989.68 0
989.75 1
989.82 1
989.89 1
989.96 1
990.04 1
990.11 1
990.18 1
990.25 1
990.32 1
990.40 1
990.47 1
990.54 1
990.61 0
990.68 0
990.76 0
990.83 0
990.90 0
990.97 0
991.05 0
991.12 0
991.19 0
991.26 0
991.33 0
991.41 0
991.48 0
991.55 0
991.62 0
991.69 0
991.77 0
991.84 0
991.91 0
991.98 1
992.05 1
992.13 1
992.20 1
992.27 0
992.34 0
992.42 0
992.49 0
992.56 0
992.63 0
992.70 0
992.78 0
992.85 0
992.92 0
992.99 0
993.07 0
993.14 0
993.21 0
993.28 0
993.35 0
993.43 0
993.50 0
993.57 0
993.64 0
993.71 0
993.79 0
993.86 0
993.93 1
994.00 1
994.08 1
994.15 1
994.22 1
994.29 0
994.36 0
994.44 0
994.51 0
994.58 0
994.65 1
994.73 1
994.80 1
994.87 1
994.94 1
995.02 1
995.09 1
995.16 1
995.23 1
995.30 1
995.38 1
995.45 1
995.52 1
995.59 1
995.67 1
995.74 1
995.81 1
995.88 0
995.95 0
996.03 0
996.10 0
996.17 0
996.24 0
996.32 0
996.39 0
996.46 0
996.53 0
996.61 0
996.68 0
996.75 0
996.82 0
996.89 0
996.97 0
997.04 0
997.11 1
997.18 1
997.26 1
997.33 1
997.40 1
997.47 1
997.55 1
997.62 1
997.69 1
997.76 1
997.83 1
997.91 0
997.98 0
998.05 0
998.12 0
998.20 0
998.27 0
998.34 0
998.41 0
998.49 1
998.56 1
998.63 1
998.70 1
998.78 1
998.85 1
998.92 1
998.99 1
999.07 1
999.14 1
999.21 1
999.28 1
999.36 1
999.43 1
999.50 1
999.57 1
999.64 1
999.72 1
999.79 1
999.86 1
999.93 1
1000.01 1
1000.08 1
1000.15 1
1000.22 1
1000.30 1
1000.37 1
1000.44 1
1000.51 1
1000.59 1
1000.66 1
1000.73 1
1000.80 1
1000.88 1
1000.95 1
1001.02 1
1001.09 1
1001.17 0
1001.24 0
1001.31 0
1001.38 0
1001.46 1
1001.53 1
1001.60 1
1001.67 1
1001.75 0
1001.82 0
1001.89 0
1001.96 0
1002.04 1
1002.11 1
1002.18 1
1002.25 1
1002.33 1
1002.40 1
1002.47 1
1002.54 1
1002.62 1
1002.69 1
1002.76 1
1002.83 1
1002.91 1
1002.98 1
1003.05 1
1003.12 1
1003.20 1
1003.27 1
1003.34 1
1003.41 1
1003.49 1
1003.56 1
1003.63 1
1003.70 1
1003.78 1
1003.85 1
1003.92 1
1003.99 1
1004.07 1
1004.14 1
1004.21 1
1004.29 1
1004.36 2
1004.43 2
1004.50 2
1004.58 2
1004.65 2
1004.72 2
1004.79 2
1004.87 2
1004.94 2
1005.01 2
1005.08 2
1005.16 2
1005.23 2
1005.30 2
1005.37 2
1005.45 2
1005.52 2
1005.59 2
1005.66 2
1005.74 2
1005.81 2
1005.88 2
1005.96 2
1006.03 3
1006.10 3
1006.17 3
1006.25 3
1006.32 3
1006.39 3
1006.46 3
1006.54 3
1006.61 3
1006.68 4
1006.75 4
1006.83 4
1006.90 4
1006.97 4
1007.05 4
1007.12 4
1007.19 3
1007.26 3
1007.34 3
1007.41 2
1007.48 2
1007.55 2
1007.63 2
1007.70 1
1007.77 1
1007.85 1
1007.92 1
1007.99 1
1008.06 1
1008.14 1
1008.21 1
1008.28 1
1008.35 1
1008.43 1
1008.50 1
1008.57 1
1008.65 1
1008.72 1
1008.79 1
1008.86 1
1008.94 1
1009.01 1
1009.08 1
1009.15 1
1009.23 1
1009.30 1
1009.37 1
1009.45 1
1009.52 1
1009.59 1
1009.66 1
1009.74 2
1009.81 1
1009.88 1
1009.96 1
1010.03 1
1010.10 1
1010.17 1
1010.25 1
1010.32 1
1010.39 0
1010.46 0
1010.54 0
1010.61 0
1010.68 0
1010.76 0
1010.83 0
1010.90 0
1010.97 0
1011.05 0
1011.12 0
1011.19 0
1011.27 0
1011.34 0
1011.41 0
1011.48 1
1011.56 1
1011.63 1
1011.70 1
1011.78 1
1011.85 1
1011.92 1
1011.99 1
1012.07 1
1012.14 0
1012.21 0
1012.29 0
1012.36 0
1012.43 0
1012.50 1
1012.58 1
1012.65 1
1012.72 1
1012.80 1
1012.87 1
1012.94 1
1013.01 1
1013.09 1
1013.16 1
1013.23 1
1013.31 1
1013.38 1
1013.45 0
1013.53 0
1013.60 0
1013.67 1
1013.74 1
1013.82 1
1013.89 1
1013.96 1
1014.04 1
1014.11 1
1014.18 1
1014.25 1
1014.33 1
1014.40 1
1014.47 1
1014.55 1
1014.62 1
1014.69 1
1014.77 1
1014.84 1
1014.91 1
1014.98 1
1015.06 0
1015.13 0
1015.20 0
1015.28 0
1015.35 0
1015.42 0
1015.50 0
1015.57 0
1015.64 0
1015.71 0
1015.79 1
1015.86 1
1015.93 1
1016.01 1
1016.08 1
1016.15 1
1016.23 1
1016.30 1
1016.37 1
1016.44 1
1016.52 0
1016.59 0
1016.66 0
1016.74 0
1016.81 0
1016.88 0
1016.96 0
1017.03 1
1017.10 1
1017.17 1
1017.25 1
1017.32 1
1017.39 1
1017.47 0
1017.54 0
1017.61 0
1017.69 0
1017.76 0
1017.83 0
1017.91 0
1017.98 0
1018.05 0
1018.12 0
1018.20 0
1018.27 0
1018.34 0
1018.42 0
1018.49 0
1018.56 0
1018.64 0
1018.71 0
1018.78 1
1018.86 1
1018.93 1
1019.00 1
1019.08 1
1019.15 1
1019.22 1
1019.29 1
1019.37 1
1019.44 1
1019.51 1
1019.59 1
1019.66 1
1019.73 1
1019.81 1
1019.88 1
1019.95 1
1020.03 1
1020.10 1
1020.17 1
1020.25 2
1020.32 2
1020.39 2
1020.46 2
1020.54 2
1020.61 2
1020.68 2
1020.76 2
1020.83 2
1020.90 2
1020.98 2
1021.05 2
1021.12 2
1021.20 2
1021.27 2
1021.34 1
1021.42 1
1021.49 1
1021.56 0
1021.64 0
1021.71 0
1021.78 0
1021.86 0
1021.93 0
1022.00 1
1022.08 1
1022.15 1
1022.22 1
1022.30 1
1022.37 1
1022.44 1
1022.51 1
1022.59 1
1022.66 1
1022.73 1
1022.81 1
1022.88 1
1022.95 1
1023.03 1
1023.10 1
1023.17 1
1023.25 1
1023.32 1
1023.39 1
1023.47 1
1023.54 1
1023.61 1
1023.69 1
1023.76 1
1023.83 2
1023.91 2
1023.98 2
1024.05 2
1024.13 2
1024.20 2
1024.27 2
1024.35 2
1024.42 2
1024.49 2
1024.57 2
1024.64 2
1024.71 2
1024.79 2
1024.86 2
1024.93 2
1025.01 1
1025.08 1
1025.15 1
1025.23 1
1025.30 0
1025.37 0
1025.45 1
1025.52 1
1025.59 1
1025.67 1
1025.74 1
1025.81 1
1025.89 1
1025.96 1
1026.03 1
1026.11 0
1026.18 0
1026.25 0
1026.33 1
1026.40 1
1026.47 1
1026.55 2
1026.62 2
1026.69 2
1026.77 2
1026.84 2
1026.91 1
1026.99 1
1027.06 1
1027.13 1
1027.21 1
1027.28 0
1027.35 0
1027.43 0
1027.50 1
1027.58 1
1027.65 1
1027.72 1
1027.80 1
1027.87 2
1027.94 1
1028.02 1
1028.09 1
1028.16 1
1028.24 0
1028.31 0
1028.38 0
1028.46 0
1028.53 0
1028.60 0
1028.68 0
1028.75 1
1028.82 1
1028.90 1
1028.97 2
1029.04 2
1029.12 1
1029.19 1
1029.26 1
1029.34 1
1029.41 1
1029.49 1
1029.56 1
1029.63 1
1029.71 1
1029.78 1
1029.85 2
1029.93 2
1030.00 1
1030.07 1
1030.15 1
1030.22 1
1030.29 1
1030.37 0
1030.44 0
1030.51 0
1030.59 0
1030.66 0
1030.74 0
1030.81 0
1030.88 1
1030.96 1
1031.03 2
1031.10 2
1031.18 2
1031.25 2
1031.32 2
1031.40 2
1031.47 2
1031.54 2
1031.62 1
1031.69 1
1031.76 1
1031.84 1
1031.91 1
1031.99 1
1032.06 1
1032.13 0
1032.21 0
1032.28 0
1032.35 0
1032.43 0
1032.50 0
1032.57 0
1032.65 0
1032.72 1
1032.80 1
1032.87 1
1032.94 1
1033.02 1
1033.09 1
1033.16 1
1033.24 1
1033.31 1
1033.38 1
1033.46 1
1033.53 1
1033.61 1
1033.68 1
1033.75 1
1033.83 1
1033.90 1
1033.97 1
1034.05 0
1034.12 0
1034.19 0
1034.27 0
1034.34 0
1034.42 1
1034.49 1
1034.56 1
1034.64 1
1034.71 1
1034.78 1
1034.86 0
1034.93 0
1035.00 0
1035.08 0
1035.15 0
1035.23 0
1035.30 0
1035.37 0
1035.45 0
1035.52 0
1035.59 0
1035.67 0
1035.74 0
1035.82 0
1035.89 0
1035.96 0
1036.04 0
1036.11 0
1036.18 0
1036.26 0
1036.33 0
1036.41 0
1036.48 1
1036.55 1
1036.63 2
1036.70 2
1036.77 3
1036.85 3
1036.92 3
1037.00 3
1037.07 3
1037.14 3
1037.22 3
1037.29 3
1037.36 3
1037.44 3
1037.51 2
1037.59 2
1037.66 2
1037.73 2
1037.81 2
1037.88 1
1037.95 1
1038.03 1
1038.10 0
1038.18 0
1038.25 0
1038.32 0
1038.40 0
1038.47 0
1038.55 0
1038.62 0
1038.69 0
1038.77 0
1038.84 0
1038.91 0
1038.99 0
1039.06 0
1039.14 0
1039.21 0
1039.28 1
1039.36 1
1039.43 1
1039.51 2
1039.58 2
1039.65 2
1039.73 2
1039.80 2
1039.87 2
1039.95 2
1040.02 2
1040.10 2
1040.17 2
1040.24 2
1040.32 2
1040.39 2
1040.47 2
1040.54 2
1040.61 2
1040.69 2
1040.76 2
1040.83 2
1040.91 2
1040.98 2
1041.06 3
1041.13 3
1041.20 3
1041.28 3
1041.35 3
1041.43 3
1041.50 3
1041.57 3
1041.65 3
1041.72 4
1041.80 4
1041.87 4
1041.94 3
1042.02 3
1042.09 3
1042.17 2
1042.24 2
1042.31 2
1042.39 2
1042.46 2
1042.54 3
1042.61 3
1042.68 4
1042.76 4
1042.83 5
1042.91 5
1042.98 5
1043.05 5
1043.13 4
1043.20 4
1043.27 3
1043.35 2
1043.42 2
1043.50 1
1043.57 1
1043.64 1
1043.72 1
1043.79 2
1043.87 3
1043.94 3
1044.02 4
1044.09 5
1044.16 5
1044.24 5
1044.31 5
1044.39 5
1044.46 5
1044.53 5
1044.61 4
1044.68 4
1044.76 4
1044.83 4
1044.90 4
1044.98 3
1045.05 3
1045.13 3
1045.20 3
1045.27 3
1045.35 3
1045.42 3
1045.50 2
1045.57 2
1045.64 2
1045.72 2
1045.79 2
1045.87 2
1045.94 2
1046.01 2
1046.09 2
1046.16 2
1046.24 2
1046.31 1
1046.38 1
1046.46 1
1046.53 0
1046.61 0
1046.68 0
1046.76 0
1046.83 0
1046.90 0
1046.98 1
1047.05 1
1047.13 1
1047.20 1
1047.27 2
1047.35 2
1047.42 3
1047.50 3
1047.57 3
1047.64 3
1047.72 4
1047.79 4
1047.87 4
1047.94 4
1048.02 4
1048.09 4
1048.16 4
1048.24 5
1048.31 5
1048.39 5
1048.46 5
1048.53 5
1048.61 4
1048.68 4
1048.76 4
1048.83 4
1048.91 4
1048.98 4
1049.05 4
1049.13 5
1049.20 5
1049.28 6
1049.35 6
1049.43 5
1049.50 5
1049.57 5
1049.65 4
1049.72 4
1049.80 4
1049.87 5
1049.94 5
1050.02 5
1050.09 6
1050.17 6
1050.24 6
1050.32 6
1050.39 5
1050.46 5
1050.54 5
1050.61 5
1050.69 4
1050.76 4
1050.84 4
1050.91 3
1050.98 3
1051.06 3
1051.13 3
1051.21 3
1051.28 3
1051.36 2
1051.43 2
1051.50 2
1051.58 2
1051.65 1
1051.73 1
1051.80 1
1051.88 1
1051.95 1
1052.02 1
1052.10 1
1052.17 1
1052.25 2
1052.32 2
1052.40 3
1052.47 3
1052.54 4
1052.62 4
1052.69 4
1052.77 4
1052.84 4
1052.92 4
1052.99 3
1053.06 3
1053.14 3
1053.21 3
1053.29 3
1053.36 2
1053.44 2
1053.51 2
1053.58 2
1053.66 2
1053.73 2
1053.81 2
1053.88 1
1053.96 1
1054.03 1
1054.11 1
1054.18 1
1054.25 2
1054.33 3
1054.40 4
1054.48 5
1054.55 5
1054.63 6
1054.70 5
1054.77 5
1054.85 4
1054.92 3
1055.00 2
1055.07 2
1055.15 1
1055.22 1
1055.30 1
1055.37 1
1055.44 2
1055.52 2
1055.59 3
1055.67 4
1055.74 4
1055.82 4
1055.89 5
1055.97 5
1056.04 5
1056.11 5
1056.19 5
1056.26 4
1056.34 3
1056.41 3
1056.49 2
1056.56 2
1056.64 1
1056.71 2
1056.78 2
1056.86 2
1056.93 3
1057.01 3
1057.08 4
1057.16 4
1057.23 4
1057.31 3
1057.38 3
1057.45 2
1057.53 2
1057.60 1
1057.68 1
1057.75 0
1057.83 0
1057.90 0
1057.98 0
1058.05 0
1058.13 0
1058.20 0
1058.27 0
1058.35 0
1058.42 0
1058.50 1
1058.57 2
1058.65 2
1058.72 3
1058.80 3
1058.87 3
1058.94 3
1059.02 2
1059.09 3
1059.17 3
1059.24 3
1059.32 4
1059.39 4
1059.47 5
1059.54 5
1059.62 5
1059.69 5
1059.76 5
1059.84 4
1059.91 3
1059.99 2
1060.06 1
1060.14 1
1060.21 1
1060.29 0
1060.36 1
1060.44 1
1060.51 1
1060.59 1
1060.66 2
1060.73 2
1060.81 2
1060.88 3
1060.96 3
1061.03 4
1061.11 4
1061.18 4
1061.26 4
1061.33 4
1061.41 4
1061.48 4
1061.56 3
1061.63 3
1061.70 3
1061.78 3
1061.85 3
1061.93 3
1062.00 3
1062.08 3
1062.15 3
1062.23 3
1062.30 3
1062.38 3
1062.45 3
1062.53 3
1062.60 2
1062.68 2
1062.75 2
1062.82 2
1062.90 2
1062.97 2
1063.05 2
1063.12 2
1063.20 2
1063.27 2
1063.35 1
1063.42 1
1063.50 1
1063.57 1
1063.65 1
1063.72 1
1063.80 1
1063.87 2
1063.95 2
1064.02 2
1064.09 2
1064.17 1
1064.24 1
1064.32 1
1064.39 1
1064.47 1
1064.54 1
1064.62 1
1064.69 1
1064.77 1
1064.84 1
1064.92 1
1064.99 1
1065.07 1
1065.14 1
1065.22 1
1065.29 1
1065.37 1
1065.44 1
1065.51 1
1065.59 0
1065.66 0
1065.74 0
1065.81 1
1065.89 2
1065.96 2
1066.04 3
1066.11 4
1066.19 4
1066.26 4
1066.34 5
1066.41 5
1066.49 5
1066.56 5
1066.64 5
1066.71 5
1066.79 5
1066.86 4
1066.94 4
1067.01 3
1067.09 3
1067.16 3
1067.24 3
1067.31 3
1067.38 3
1067.46 3
1067.53 3
1067.61 3
1067.68 3
1067.76 4
1067.83 4
1067.91 4
1067.98 4
1068.06 5
1068.13 5
1068.21 5
1068.28 5
1068.36 4
1068.43 4
1068.51 4
1068.58 4
1068.66 3
1068.73 3
1068.81 3
1068.88 2
1068.96 2
1069.03 2
1069.11 2
1069.18 2
1069.26 3
1069.33 3
1069.41 3
1069.48 3
1069.56 3
1069.63 3
1069.71 3
1069.78 3
1069.86 3
1069.93 3
1070.01 3
1070.08 3
1070.16 3
1070.23 3
1070.31 2
1070.38 2
1070.46 1
1070.53 1
1070.61 1
1070.68 1
1070.76 1
1070.83 1
1070.91 1
1070.98 1
1071.06 1
1071.13 1
1071.20 0
1071.28 0
1071.35 0
1071.43 0
1071.50 1
1071.58 1
1071.65 3
1071.73 4
1071.80 4
1071.88 5
1071.95 5
1072.03 5
1072.10 4
1072.18 3
1072.25 3
1072.33 3
1072.40 3
1072.48 3
1072.55 3
1072.63 3
1072.70 3
1072.78 3
1072.86 2
1072.93 2
1073.01 2
1073.08 2
1073.16 2
1073.23 2
1073.31 2
1073.38 2
1073.46 2
1073.53 2
1073.61 1
1073.68 1
1073.76 1
1073.83 1
1073.91 0
1073.98 0
1074.06 0
1074.13 1
1074.21 1
1074.28 1
1074.36 1
1074.43 2
1074.51 2
1074.58 2
1074.66 2
1074.73 2
1074.81 2
1074.88 2
1074.96 3
1075.03 3
1075.11 2
1075.18 2
1075.26 2
1075.33 2
1075.41 2
1075.48 2
1075.56 3
1075.63 3
1075.71 3
1075.78 4
1075.86 5
1075.93 5
1076.01 6
1076.08 7
1076.16 7
1076.23 7
1076.31 7
1076.38 7
1076.46 6
1076.53 6
1076.61 6
1076.68 5
1076.76 4
1076.84 3
1076.91 3
1076.99 2
1077.06 1
1077.14 1
1077.21 1
1077.29 1
1077.36 1
1077.44 2
1077.51 1
1077.59 1
1077.66 0
1077.74 0
1077.81 0
1077.89 0
1077.96 0
1078.04 0
1078.11 0
1078.19 0
1078.26 1
1078.34 3
1078.41 4
1078.49 5
1078.56 6
1078.64 6
1078.72 6
1078.79 5
1078.87 5
1078.94 4
1079.02 4
1079.09 4
1079.17 4
1079.24 4
1079.32 5
1079.39 5
1079.47 5
1079.54 6
1079.62 6
1079.69 7
1079.77 7
1079.84 7
1079.92 7
1079.99 7
1080.07 6
1080.15 5
1080.22 4
1080.30 3
1080.37 3
1080.45 2
1080.52 3
1080.60 3
1080.67 3
1080.75 4
1080.82 4
1080.90 4
1080.97 4
1081.05 4
1081.12 4
1081.20 4
1081.27 4
1081.35 4
1081.43 4
1081.50 4
1081.58 4
1081.65 4
1081.73 5
1081.80 5
1081.88 5
1081.95 5
1082.03 5
1082.10 5
1082.18 5
1082.25 5
1082.33 5
1082.41 6
1082.48 7
1082.56 7
1082.63 8
1082.71 8
1082.78 8
1082.86 8
1082.93 8
1083.01 8
1083.08 7
1083.16 7
1083.23 6
1083.31 6
1083.38 5
1083.46 5
1083.54 4
1083.61 4
1083.69 3
1083.76 3
1083.84 3
1083.91 3
1083.99 4
1084.06 5
1084.14 5
1084.21 6
1084.29 7
1084.37 8
1084.44 8
1084.52 8
1084.59 8
1084.67 7
1084.74 6
1084.82 6
1084.89 5
1084.97 5
1085.04 4
1085.12 4
1085.20 4
1085.27 4
1085.35 5
1085.42 5
1085.50 5
1085.57 5
1085.65 5
1085.72 4
1085.80 4
1085.87 4
1085.95 3
1086.03 3
1086.10 3
1086.18 3
1086.25 3
1086.33 4
1086.40 4
1086.48 5
1086.55 5
1086.63 5
1086.71 5
1086.78 5
1086.86 4
1086.93 3
1087.01 3
1087.08 3
1087.16 3
1087.23 3
1087.31 4
1087.38 4
1087.46 5
1087.54 6
1087.61 6
1087.69 6
1087.76 6
1087.84 6
1087.91 6
1087.99 5
1088.06 5
1088.14 5
1088.22 5
1088.29 5
1088.37 5
1088.44 4
1088.52 4
1088.59 4
1088.67 3
1088.74 3
1088.82 2
1088.90 2
1088.97 2
1089.05 2
1089.12 2
1089.20 3
1089.27 3
1089.35 3
1089.43 4
1089.50 4
1089.58 5
1089.65 5
1089.73 6
1089.80 6
1089.88 6
1089.95 6
1090.03 7
1090.11 7
1090.18 7
1090.26 8
1090.33 8
1090.41 9
1090.48 10
1090.56 10
1090.64 10
1090.71 10
1090.79 9
1090.86 8
1090.94 7
1091.01 7
1091.09 6
1091.16 6
1091.24 5
1091.32 5
1091.39 5
1091.47 4
1091.54 4
1091.62 3
1091.69 3
1091.77 3
1091.85 3
1091.92 4
1092.00 4
1092.07 5
1092.15 5
1092.22 6
1092.30 5
1092.38 5
1092.45 4
1092.53 3
1092.60 2
1092.68 2
1092.75 2
1092.83 2
1092.91 2
1092.98 3
1093.06 4
1093.13 4
1093.21 5
1093.28 6
1093.36 7
1093.44 7
1093.51 8
1093.59 8
1093.66 9
1093.74 9
1093.81 10
1093.89 10
1093.97 10
1094.04 10
1094.12 9
1094.19 9
1094.27 9
1094.35 9
1094.42 8
1094.50 8
1094.57 9
1094.65 9
1094.72 9
1094.80 9
1094.88 9
1094.95 8
1095.03 8
1095.10 8
1095.18 8
1095.25 8
1095.33 8
1095.41 8
1095.48 8
1095.56 8
1095.63 7
1095.71 7
1095.79 6
1095.86 5
1095.94 3
1096.01 2
1096.09 1
1096.16 0
1096.24 0
1096.32 0
1096.39 0
1096.47 1
1096.54 2
1096.62 3
1096.70 4
1096.77 4
1096.85 4
1096.92 4
1097.00 4
1097.07 3
1097.15 3
1097.23 3
1097.30 2
1097.38 2
1097.45 2
1097.53 3
1097.61 3
1097.68 3
1097.76 3
1097.83 3
1097.91 2
1097.99 2
1098.06 2
1098.14 3
1098.21 3
1098.29 4
1098.37 5
1098.44 6
1098.52 6
1098.59 7
1098.67 8
1098.74 8
1098.82 9
1098.90 9
1098.97 9
1099.05 10
1099.12 10
1099.20 10
1099.28 11
1099.35 11
1099.43 11
1099.50 11
1099.58 11
1099.66 10
1099.73 10
1099.81 9
1099.88 8
1099.96 8
1100.04 6
1100.11 5
1100.19 4
1100.26 3
1100.34 2
1100.42 1
1100.49 0
1100.57 0
1100.64 0
1100.72 0
1100.80 0
1100.87 0
1100.95 0
1101.02 0
1101.10 0
1101.18 0
1101.25 0
1101.33 0
1101.40 0
1101.48 0
1101.56 0
1101.63 1
1101.71 1
1101.78 1
1101.86 2
1101.94 2
1102.01 2
1102.09 1
1102.16 1
1102.24 1
1102.32 1
1102.39 1
1102.47 1
1102.54 1
1102.62 2
1102.70 2
1102.77 2
1102.85 1
1102.92 1
1103.00 1
1103.08 1
1103.15 1
1103.23 2
1103.31 3
1103.38 4
1103.46 4
1103.53 5
1103.61 6
1103.69 6
1103.76 7
1103.84 6
1103.91 6
1103.99 6
1104.07 5
1104.14 4
1104.22 4
1104.29 4
1104.37 4
1104.45 4
1104.52 5
1104.60 6
1104.68 6
1104.75 6
1104.83 5
1104.90 5
1104.98 4
1105.06 4
1105.13 4
1105.21 4
1105.28 5
1105.36 6
1105.44 7
1105.51 8
1105.59 8
1105.67 9
1105.74 9
1105.82 9
1105.89 8
1105.97 7
1106.05 7
1106.12 6
1106.20 6
1106.27 7
1106.35 7
1106.43 8
1106.50 8
1106.58 9
1106.66 8
1106.73 8
1106.81 8
1106.88 8
1106.96 8
1107.04 9
1107.11 11
1107.19 12
1107.27 14
1107.34 15
1107.42 16
1107.49 16
1107.57 15
1107.65 14
1107.72 13
1107.80 13
1107.88 13
1107.95 13
1108.03 14
1108.10 15
1108.18 16
1108.26 17
1108.33 17
1108.41 16
1108.49 15
1108.56 14
1108.64 12
1108.71 11
1108.79 10
1108.87 8
1108.94 7
1109.02 7
1109.10 6
1109.17 6
1109.25 5
1109.32 5
1109.40 5
1109.48 5
1109.55 5
1109.63 6
1109.71 6
1109.78 6
1109.86 7
1109.94 8
1110.01 9
1110.09 9
1110.16 10
1110.24 10
1110.32 9
1110.39 9
1110.47 8
1110.55 7
1110.62 6
1110.70 6
1110.77 6
1110.85 7
1110.93 7
1111.00 8
1111.08 8
1111.16 9
1111.23 9
1111.31 9
1111.39 9
1111.46 8
1111.54 8
1111.61 8
1111.69 8
1111.77 9
1111.84 9
1111.92 9
1112.00 9
1112.07 9
1112.15 8
1112.23 8
1112.30 7
1112.38 6
1112.45 6
1112.53 6
1112.61 6
1112.68 7
1112.76 7
1112.84 6
1112.91 6
1112.99 5
1113.07 4
1113.14 3
1113.22 2
1113.30 1
1113.37 1
1113.45 1
1113.52 2
1113.60 2
1113.68 3
1113.75 4
1113.83 5
1113.91 5
1113.98 6
1114.06 6
1114.14 6
1114.21 7
1114.29 7
1114.37 7
1114.44 7
1114.52 7
1114.60 8
1114.67 8
1114.75 8
1114.82 8
1114.90 8
1114.98 7
1115.05 6
1115.13 5
1115.21 4
1115.28 4
1115.36 4
1115.44 5
1115.51 7
1115.59 8
1115.67 10
1115.74 11
1115.82 11
1115.90 11
1115.97 10
1116.05 9
1116.13 7
1116.20 5
1116.28 4
1116.35 3
1116.43 3
1116.51 3
1116.58 4
1116.66 5
1116.74 7
1116.81 8
1116.89 9
1116.97 10
1117.04 10
1117.12 10
1117.20 9
1117.27 8
1117.35 7
1117.43 7
1117.50 6
1117.58 6
1117.66 6
1117.73 6
1117.81 7
1117.89 7
1117.96 6
1118.04 6
1118.12 6
1118.19 6
1118.27 7
1118.35 7
1118.42 8
1118.50 8
1118.58 9
1118.65 10
1118.73 11
1118.81 12
1118.88 13
1118.96 14
1119.04 15
1119.11 16
1119.19 17
1119.27 18
1119.34 20
1119.42 21
1119.50 22
1119.57 23
1119.65 24
1119.73 25
1119.80 25
1119.88 24
1119.96 23
1120.03 21
1120.11 20
1120.19 19
1120.26 19
1120.34 19
1120.42 19
1120.49 20
1120.57 20
1120.65 20
1120.72 20
1120.80 19
1120.88 19
1120.95 18
1121.03 18
1121.11 18
1121.18 17
1121.26 17
1121.34 17
1121.41 16
1121.49 15
1121.57 13
1121.64 12
1121.72 11
1121.80 10
1121.87 9
1121.95 9
1122.03 10
1122.10 11
1122.18 12
1122.26 13
1122.33 13
1122.41 14
1122.49 14
1122.56 15
1122.64 15
1122.72 15
1122.79 15
1122.87 15
1122.95 15
1123.02 15
1123.10 15
1123.18 15
1123.25 15
1123.33 15
1123.41 16
1123.48 16
1123.56 17
1123.64 17
1123.71 16
1123.79 15
1123.87 14
1123.94 12
1124.02 11
1124.10 9
1124.18 9
1124.25 8
1124.33 8
1124.41 8
1124.48 8
1124.56 8
1124.64 8
1124.71 8
1124.79 8
1124.87 8
1124.94 7
1125.02 7
1125.10 7
1125.17 7
1125.25 7
1125.33 7
1125.40 7
1125.48 7
1125.56 7
1125.64 7
1125.71 7
1125.79 6
1125.87 5
1125.94 4
1126.02 4
1126.10 3
1126.17 3
1126.25 3
1126.33 2
1126.40 2
1126.48 1
1126.56 1
1126.63 0
1126.71 0
1126.79 0
1126.87 0
1126.94 0
1127.02 0
1127.10 1
1127.17 2
1127.25 3
1127.33 4
1127.40 4
1127.48 4
1127.56 3
1127.63 2
1127.71 1
1127.79 1
1127.87 1
1127.94 1
1128.02 1
1128.10 2
1128.17 3
1128.25 4
1128.33 6
1128.40 6
1128.48 7
1128.56 7
1128.63 6
1128.71 6
1128.79 5
1128.87 3
1128.94 2
1129.02 1
1129.10 0
1129.17 0
1129.25 0
1129.33 0
1129.40 0
1129.48 0
1129.56 0
1129.64 0
1129.71 0
1129.79 0
1129.87 0
1129.94 0
1130.02 0
1130.10 0
1130.17 0
1130.25 0
1130.33 0
1130.41 0
1130.48 0
1130.56 0
1130.64 1
1130.71 2
1130.79 3
1130.87 5
1130.94 6
1131.02 6
1131.10 7
1131.18 7
1131.25 6
1131.33 5
1131.41 4
1131.48 3
1131.56 2
1131.64 1
1131.71 1
1131.79 1
1131.87 1
1131.95 2
1132.02 3
1132.10 4
1132.18 6
1132.25 7
1132.33 8
1132.41 9
1132.49 11
1132.56 12
1132.64 13
1132.72 15
1132.79 16
1132.87 17
1132.95 17
1133.03 17
1133.10 16
1133.18 15
1133.26 14
1133.33 12
1133.41 11
1133.49 10
1133.57 10
1133.64 9
1133.72 9
1133.80 9
1133.87 8
1133.95 7
1134.03 6
1134.11 6
1134.18 7
1134.26 9
1134.34 11
1134.41 14
1134.49 16
1134.57 18
1134.65 20
1134.72 21
1134.80 21
1134.88 21
1134.95 20
1135.03 20
1135.11 19
1135.19 18
1135.26 18
1135.34 17
1135.42 17
1135.49 16
1135.57 16
1135.65 15
1135.73 15
1135.80 15
1135.88 16
1135.96 17
1136.03 18
1136.11 20
1136.19 21
1136.27 23
1136.34 25
1136.42 26
1136.50 26
1136.58 27
1136.65 26
1136.73 25
1136.81 23
1136.88 21
1136.96 19
1137.04 16
1137.12 14
1137.19 13
1137.27 12
1137.35 12
1137.42 13
1137.50 14
1137.58 16
1137.66 18
1137.73 20
1137.81 20
1137.89 20
1137.97 20
1138.04 19
1138.12 17
1138.20 16
1138.27 15
1138.35 14
1138.43 14
1138.51 13
1138.58 12
1138.66 11
1138.74 10
1138.82 9
1138.89 8
1138.97 7
1139.05 8
1139.12 8
1139.20 10
1139.28 11
1139.36 12
1139.43 13
1139.51 14
1139.59 14
1139.67 14
1139.74 13
1139.82 12
1139.90 11
1139.98 11
1140.05 10
1140.13 10
1140.21 10
1140.29 10
1140.36 10
1140.44 10
1140.52 10
1140.59 9
1140.67 9
1140.75 9
1140.83 8
1140.90 8
1140.98 9
1141.06 9
1141.14 10
1141.21 10
1141.29 9
1141.37 8
1141.45 7
1141.52 5
1141.60 3
1141.68 2
1141.76 2
1141.83 3
1141.91 4
1141.99 5
1142.06 5
1142.14 6
1142.22 6
1142.30 6
1142.37 6
1142.45 5
1142.53 5
1142.61 5
1142.68 5
1142.76 5
1142.84 5
1142.92 5
1142.99 4
1143.07 4
1143.15 3
1143.23 2
1143.30 1
1143.38 0
1143.46 0
1143.54 0
1143.61 0
1143.69 0
1143.77 0
1143.85 0
1143.92 0
1144.00 0
1144.08 0
1144.16 1
1144.23 2
1144.31 3
1144.39 3
1144.47 4
1144.54 5
1144.62 5
1144.70 5
1144.78 4
1144.85 3
1144.93 3
1145.01 2
1145.09 1
1145.16 1
1145.24 1
1145.32 0
1145.40 0
1145.47 0
1145.55 0
1145.63 1
1145.71 1
1145.78 2
1145.86 2
1145.94 2
1146.02 2
1146.09 1
1146.17 1
1146.25 1
1146.33 1
1146.40 2
1146.48 3
1146.56 4
1146.64 6
1146.71 6
1146.79 6
1146.87 6
1146.95 5
1147.02 4
1147.10 2
1147.18 1
1147.26 1
1147.34 1
1147.41 1
1147.49 1
1147.57 2
1147.65 2
1147.72 2
1147.80 3
1147.88 4
1147.96 5
1148.03 7
1148.11 9
1148.19 12
1148.27 14
1148.34 17
1148.42 18
1148.50 19
1148.58 20
1148.65 20
1148.73 20
1148.81 20
1148.89 19
1148.97 19
1149.04 18
1149.12 16
1149.20 15
1149.28 14
1149.35 14
1149.43 13
1149.51 14
1149.59 14
1149.66 15
1149.74 16
1149.82 17
1149.90 18
1149.97 18
1150.05 19
1150.13 19
1150.21 19
1150.29 20
1150.36 20
1150.44 19
1150.52 19
1150.60 19
1150.67 18
1150.75 18
1150.83 17
1150.91 17
1150.98 16
1151.06 17
1151.14 17
1151.22 17
1151.30 18
1151.37 18
1151.45 18
1151.53 18
1151.61 18
1151.68 18
1151.76 19
1151.84 20
1151.92 22
1152.00 24
1152.07 25
1152.15 27
1152.23 29
1152.31 30
1152.38 30
1152.46 31
1152.54 31
1152.62 31
1152.70 30
1152.77 30
1152.85 30
1152.93 30
1153.01 30
1153.08 30
1153.16 30
1153.24 30
1153.32 29
1153.40 29
1153.47 29
1153.55 29
1153.63 29
1153.71 29
1153.78 29
1153.86 29
1153.94 29
1154.02 29
1154.10 30
1154.17 30
1154.25 31
1154.33 32
1154.41 32
1154.48 32
1154.56 31
1154.64 30
1154.72 28
1154.80 27
1154.87 25
1154.95 24
1155.03 24
1155.11 24
1155.19 24
1155.26 23
1155.34 23
1155.42 22
1155.50 21
1155.57 20
1155.65 19
1155.73 18
1155.81 17
1155.89 17
1155.96 16
1156.04 14
1156.12 12
1156.20 9
1156.28 7
1156.35 4
1156.43 2
1156.51 0
1156.59 0
1156.67 0
1156.74 0
1156.82 0
1156.90 1
1156.98 3
1157.05 6
1157.13 9
1157.21 11
1157.29 13
1157.37 14
1157.44 14
1157.52 13
1157.60 11
1157.68 10
1157.76 8
1157.83 6
1157.91 5
1157.99 4
1158.07 4
1158.15 4
1158.22 4
1158.30 4
1158.38 5
1158.46 7
1158.54 8
1158.61 10
1158.69 11
1158.77 12
1158.85 12
1158.93 12
1159.00 11
1159.08 10
1159.16 9
1159.24 8
1159.32 7
1159.39 8
1159.47 8
1159.55 9
1159.63 10
1159.71 12
1159.78 13
1159.86 14
1159.94 15
1160.02 15
1160.10 15
1160.17 15
1160.25 14
1160.33 13
1160.41 11
1160.49 9
1160.56 7
1160.64 4
1160.72 2
1160.80 0
1160.88 0
1160.95 0
1161.03 0
1161.11 0
1161.19 0
1161.27 0
1161.34 0
1161.42 0
1161.50 2
1161.58 4
1161.66 6
1161.73 7
1161.81 8
1161.89 9
1161.97 10
1162.05 9
1162.13 9
1162.20 8
1162.28 8
1162.36 8
1162.44 8
1162.52 8
1162.59 8
1162.67 9
1162.75 8
1162.83 8
1162.91 7
1162.98 5
1163.06 3
1163.14 1
1163.22 0
1163.30 0
1163.37 0
1163.45 0
1163.53 0
1163.61 0
1163.69 1
1163.77 3
1163.84 6
1163.92 8
1164.00 10
1164.08 11
1164.16 11
1164.23 11
1164.31 10
1164.39 9
1164.47 8
1164.55 6
1164.63 4
1164.70 2
1164.78 1
1164.86 0
1164.94 0
1165.02 0
1165.09 0
1165.17 0
1165.25 0
1165.33 1
1165.41 1
1165.49 1
1165.56 1
1165.64 0
1165.72 0
1165.80 0
1165.88 0
1165.95 2
1166.03 4
1166.11 7
1166.19 11
1166.27 14
1166.35 17
1166.42 19
1166.50 19
1166.58 19
1166.66 17
1166.74 15
1166.82 13
1166.89 11
1166.97 9
1167.05 9
1167.13 9
1167.21 9
1167.28 8
1167.36 8
1167.44 7
1167.52 6
1167.60 6
1167.68 6
1167.75 7
1167.83 8
1167.91 9
1167.99 11
1168.07 13
1168.15 15
1168.22 18
1168.30 20
1168.38 22
1168.46 24
1168.54 25
1168.62 25
1168.69 25
1168.77 23
1168.85 22
1168.93 20
1169.01 19
1169.09 17
1169.16 16
1169.24 15
1169.32 14
1169.40 12
1169.48 10
1169.56 9
1169.63 7
1169.71 6
1169.79 6
1169.87 7
1169.95 8
1170.03 10
1170.10 12
1170.18 13
1170.26 15
1170.34 15
1170.42 16
1170.50 16
1170.57 17
1170.65 17
1170.73 18
1170.81 19
1170.89 20
1170.97 21
1171.04 22
1171.12 22
1171.20 21
1171.28 20
1171.36 18
1171.44 15
1171.52 13
1171.59 11
1171.67 9
1171.75 8
1171.83 7
1171.91 6
1171.99 6
1172.06 6
1172.14 7
1172.22 7
1172.30 8
1172.38 8
1172.46 9
1172.53 9
1172.61 10
1172.69 10
1172.77 11
1172.85 12
1172.93 13
1173.01 14
1173.08 15
1173.16 16
1173.24 17
1173.32 19
1173.40 20
1173.48 22
1173.55 23
1173.63 23
1173.71 23
1173.79 22
1173.87 20
1173.95 18
1174.03 16
1174.10 15
1174.18 14
1174.26 14
1174.34 15
1174.42 15
1174.50 16
1174.58 15
1174.65 15
1174.73 15
1174.81 14
1174.89 14
1174.97 15
1175.05 16
1175.12 16
1175.20 17
1175.28 17
1175.36 17
1175.44 17
1175.52 18
1175.60 19
1175.67 20
1175.75 21
1175.83 22
1175.91 22
1175.99 22
1176.07 21
1176.15 20
1176.22 19
1176.30 19
1176.38 19
1176.46 21
1176.54 22
1176.62 24
1176.70 25
1176.77 26
1176.85 27
1176.93 26
1177.01 26
1177.09 25
1177.17 24
1177.25 24
1177.32 24
1177.40 24
1177.48 24
1177.56 25
1177.64 27
1177.72 28
1177.80 30
1177.87 32
1177.95 33
1178.03 34
1178.11 34
1178.19 34
1178.27 34
1178.35 35
1178.43 37
1178.50 39
1178.58 42
1178.66 45
1178.74 48
1178.82 50
1178.90 50
1178.98 50
1179.05 48
1179.13 46
1179.21 43
1179.29 41
1179.37 39
1179.45 37
1179.53 36
1179.61 34
1179.68 33
1179.76 32
1179.84 31
1179.92 30
1180.00 30
1180.08 29
1180.16 29
1180.23 30
1180.31 31
1180.39 32
1180.47 32
1180.55 32
1180.63 32
1180.71 31
1180.79 30
1180.86 28
1180.94 27
1181.02 26
1181.10 26
1181.18 26
1181.26 26
1181.34 26
1181.42 25
1181.49 25
1181.57 23
1181.65 21
1181.73 19
1181.81 17
1181.89 14
1181.97 12
1182.05 11
1182.12 9
1182.20 9
1182.28 9
1182.36 9
1182.44 9
1182.52 9
1182.60 10
1182.68 10
1182.75 11
1182.83 11
1182.91 11
1182.99 10
1183.07 9
1183.15 8
1183.23 7
1183.31 6
1183.38 6
1183.46 7
1183.54 7
1183.62 8
1183.70 9
1183.78 9
1183.86 10
1183.94 10
1184.02 11
1184.09 11
1184.17 12
1184.25 13
1184.33 13
1184.41 14
1184.49 15
1184.57 17
1184.65 19
1184.72 21
1184.80 23
1184.88 25
1184.96 26
1185.04 26
1185.12 26
1185.20 24
1185.28 22
1185.36 21
1185.43 19
1185.51 18
1185.59 17
1185.67 16
1185.75 16
1185.83 16
1185.91 18
1185.99 20
1186.07 23
1186.14 26
1186.22 29
1186.30 32
1186.38 33
1186.46 34
1186.54 33
1186.62 32
1186.70 30
1186.78 28
1186.85 26
1186.93 23
1187.01 21
1187.09 20
1187.17 19
1187.25 18
1187.33 18
1187.41 17
1187.49 17
1187.56 16
1187.64 16
1187.72 15
1187.80 13
1187.88 12
1187.96 11
1188.04 10
1188.12 9
1188.20 9
1188.28 8
1188.35 8
1188.43 9
1188.51 10
1188.59 11
1188.67 11
1188.75 12
1188.83 12
1188.91 12
1188.99 12
1189.07 12
1189.14 11
1189.22 11
1189.30 11
1189.38 12
1189.46 13
1189.54 13
1189.62 14
1189.70 15
1189.78 16
1189.86 16
1189.93 15
1190.01 15
1190.09 14
1190.17 13
1190.25 13
1190.33 12
1190.41 12
1190.49 12
1190.57 11
1190.65 11
1190.72 11
1190.80 11
1190.88 10
1190.96 10
1191.04 10
1191.12 9
1191.20 10
1191.28 10
1191.36 11
1191.44 11
1191.52 13
1191.59 14
1191.67 14
1191.75 15
1191.83 15
1191.91 15
1191.99 15
1192.07 15
1192.15 14
1192.23 14
1192.31 14
1192.39 15
1192.46 16
1192.54 17
1192.62 19
1192.70 20
1192.78 21
1192.86 22
1192.94 21
1193.02 20
1193.10 19
1193.18 17
1193.26 15
1193.33 14
1193.41 13
1193.49 13
1193.57 13
1193.65 13
1193.73 12
1193.81 11
1193.89 10
1193.97 8
1194.05 6
1194.13 4
1194.21 3
1194.28 2
1194.36 2
1194.44 3
1194.52 4
1194.60 5
1194.68 6
1194.76 5
1194.84 4
1194.92 3
1195.00 1
1195.08 0
1195.16 0
1195.23 0
1195.31 0
1195.39 0
1195.47 0
1195.55 1
1195.63 2
1195.71 4
1195.79 4
1195.87 5
1195.95 4
1196.03 4
1196.11 4
1196.19 3
1196.26 4
1196.34 5
1196.42 6
1196.50 8
1196.58 9
1196.66 11
1196.74 13
1196.82 14
1196.90 14
1196.98 14
1197.06 13
1197.14 12
1197.22 11
1197.29 10
1197.37 9
1197.45 8
1197.53 8
1197.61 9
1197.69 9
1197.77 10
1197.85 11
1197.93 11
1198.01 11
1198.09 11
1198.17 10
1198.25 8
1198.33 6
1198.40 4
1198.48 2
1198.56 0
1198.64 0
1198.72 0
1198.80 0
1198.88 0
1198.96 0
1199.04 0
1199.12 0
1199.20 0
1199.28 2
1199.36 4
1199.44 6
1199.52 8
1199.59 9
1199.67 10
1199.75 10
1199.83 11
1199.91 11
1199.99 11
1200.07 11
1200.15 10
1200.23 10
1200.31 9
1200.39 8
1200.47 7
1200.55 6
1200.63 5
1200.71 6
1200.78 7
1200.86 9
1200.94 12
1201.02 14
1201.10 16
1201.18 17
1201.26 17
1201.34 18
1201.42 18
1201.50 19
1201.58 20
1201.66 22
1201.74 23
1201.82 24
1201.90 24
1201.98 24
1202.06 22
1202.13 20
1202.21 17
1202.29 15
1202.37 14
1202.45 13
1202.53 13
1202.61 13
1202.69 13
1202.77 14
1202.85 15
1202.93 16
1203.01 17
1203.09 19
1203.17 20
1203.25 21
1203.33 21
1203.41 21
1203.49 21
1203.56 19
1203.64 18
1203.72 17
1203.80 16
1203.88 15
1203.96 15
1204.04 15
1204.12 14
1204.20 14
1204.28 13
1204.36 13
1204.44 12
1204.52 12
1204.60 11
1204.68 11
1204.76 10
1204.84 10
1204.92 9
1205.00 9
1205.08 9
1205.15 9
1205.23 10
1205.31 11
1205.39 12
1205.47 13
1205.55 13
1205.63 13
1205.71 11
1205.79 10
1205.87 9
1205.95 9
1206.03 10
1206.11 12
1206.19 16
1206.27 20
1206.35 24
1206.43 27
1206.51 30
1206.59 31
1206.67 31
1206.75 30
1206.83 28
1206.91 26
1206.98 24
1207.06 22
1207.14 21
1207.22 21
1207.30 20
1207.38 20
1207.46 20
1207.54 18
1207.62 17
1207.70 14
1207.78 12
1207.86 11
1207.94 10
1208.02 10
1208.10 11
1208.18 13
1208.26 14
1208.34 16
1208.42 17
1208.50 17
1208.58 18
1208.66 18
1208.74 18
1208.82 18
1208.90 18
1208.98 18
1209.05 18
1209.13 17
1209.21 18
1209.29 18
1209.37 18
1209.45 19
1209.53 19
1209.61 18
1209.69 17
1209.77 15
1209.85 13
1209.93 12
1210.01 11
1210.09 10
1210.17 10
1210.25 10
1210.33 9
1210.41 7
1210.49 5
1210.57 2
1210.65 0
1210.73 0
1210.81 0
1210.89 0
1210.97 0
1211.05 0
1211.13 0
1211.21 0
1211.29 2
1211.37 6
1211.45 9
1211.53 12
1211.61 14
1211.68 16
1211.76 17
1211.84 17
1211.92 17
1212.00 18
1212.08 19
1212.16 21
1212.24 23
1212.32 25
1212.40 27
1212.48 28
1212.56 29
1212.64 30
1212.72 30
1212.80 30
1212.88 29
1212.96 28
1213.04 27
1213.12 26
1213.20 25
1213.28 25
1213.36 25
1213.44 26
1213.52 28
1213.60 29
1213.68 32
1213.76 34
1213.84 36
1213.92 37
1214.00 38
1214.08 38
1214.16 37
1214.24 36
1214.32 35
1214.40 33
1214.48 32
1214.56 31
1214.64 30
1214.72 30
1214.80 30
1214.88 30
1214.96 30
1215.04 30
1215.12 29
1215.20 28
1215.28 26
1215.36 24
1215.44 23
1215.52 23
1215.60 23
1215.68 25
1215.76 28
1215.83 30
1215.91 33
1215.99 35
1216.07 36
1216.15 36
1216.23 35
1216.31 35
1216.39 34
1216.47 33
1216.55 32
1216.63 32
1216.71 31
1216.79 30
1216.87 29
1216.95 29
1217.03 29
1217.11 29
1217.19 29
1217.27 29
1217.35 28
1217.43 27
1217.51 25
1217.59 23
1217.67 20
1217.75 18
1217.83 17
1217.91 16
1217.99 16
1218.07 16
1218.15 17
1218.23 18
1218.31 18
1218.39 19
1218.47 19
1218.55 19
1218.63 19
1218.71 19
1218.79 19
1218.87 19
1218.95 18
1219.03 18
1219.11 18
1219.19 18
1219.27 18
1219.35 17
1219.43 17
1219.51 17
1219.59 16
1219.67 16
1219.75 16
1219.83 16
1219.91 17
1219.99 18
1220.07 20
1220.15 21
1220.23 23
1220.31 25
1220.39 26
1220.47 26
1220.55 26
1220.63 26
1220.71 25
1220.79 24
1220.87 24
1220.95 24
1221.03 24
1221.11 24
1221.19 24
1221.27 23
1221.35 22
1221.43 20
1221.51 19
1221.59 18
1221.67 18
1221.75 20
1221.83 21
1221.91 23
1221.99 25
1222.07 26
1222.15 26
1222.23 25
1222.31 24
1222.39 23
1222.47 22
1222.55 22
1222.63 21
1222.71 21
1222.79 21
1222.87 21
1222.95 20
1223.03 19
1223.11 18
1223.19 18
1223.27 18
1223.36 18
1223.44 19
1223.52 19
1223.60 20
1223.68 20
1223.76 21
1223.84 22
1223.92 23
1224.00 25
1224.08 27
1224.16 29
1224.24 30
1224.32 31
1224.40 32
1224.48 31
1224.56 29
1224.64 27
1224.72 25
1224.80 23
1224.88 22
1224.96 21
1225.04 21
1225.12 22
1225.20 23
1225.28 25
1225.36 26
1225.44 27
1225.52 27
1225.60 28
1225.68 29
1225.76 29
1225.84 29
1225.92 29
1226.00 28
1226.08 28
1226.16 27
1226.24 27
1226.32 28
1226.40 29
1226.48 31
1226.56 33
1226.64 35
1226.72 37
1226.80 38
1226.88 38
1226.96 37
1227.04 35
1227.12 32
1227.20 28
1227.28 25
1227.36 21
1227.44 17
1227.53 15
1227.61 13
1227.69 12
1227.77 12
1227.85 13
1227.93 15
1228.01 18
1228.09 22
1228.17 26
1228.25 30
1228.33 35
1228.41 39
1228.49 43
1228.57 47
1228.65 51
1228.73 54
1228.81 56
1228.89 57
1228.97 57
1229.05 56
1229.13 55
1229.21 52
1229.29 50
1229.37 49
1229.45 49
1229.53 50
1229.61 51
1229.69 52
1229.77 53
1229.85 53
1229.93 52
1230.01 50
1230.09 49
1230.18 48
1230.26 48
1230.34 49
1230.42 51
1230.50 53
1230.58 55
1230.66 56
1230.74 57
1230.82 56
1230.90 54
1230.98 50
1231.06 46
1231.14 42
1231.22 37
1231.30 33
1231.38 28
1231.46 24
1231.54 20
1231.62 16
1231.70 14
1231.78 12
1231.86 12
1231.94 13
1232.02 15
1232.10 17
1232.18 19
1232.27 22
1232.35 23
1232.43 24
1232.51 24
1232.59 24
1232.67 24
1232.75 24
1232.83 25
1232.91 25
1232.99 25
1233.07 25
1233.15 24
1233.23 23
1233.31 23
1233.39 23
1233.47 23
1233.55 23
1233.63 25
1233.71 26
1233.79 28
1233.87 30
1233.95 32
1234.03 34
1234.12 36
1234.20 38
1234.28 40
1234.36 41
1234.44 41
1234.52 40
1234.60 38
1234.68 36
1234.76 34
1234.84 31
1234.92 28
1235.00 26
1235.08 23
1235.16 21
1235.24 19
1235.32 18
1235.40 15
1235.48 13
1235.56 10
1235.64 7
1235.73 4
1235.81 1
1235.89 0
1235.97 0
1236.05 0
1236.13 0
1236.21 0
1236.29 0
1236.37 0
1236.45 0
1236.53 0
1236.61 2
1236.69 4
1236.77 8
1236.85 12
1236.93 17
1237.01 22
1237.09 26
1237.18 29
1237.26 31
1237.34 32
1237.42 32
1237.50 31
1237.58 30
1237.66 29
1237.74 28
1237.82 27
1237.90 26
1237.98 25
1238.06 25
1238.14 24
1238.22 24
1238.30 25
1238.38 27
1238.46 29
1238.55 32
1238.63 35
1238.71 37
1238.79 38
1238.87 40
1238.95 40
1239.03 40
1239.11 40
1239.19 40
1239.27 39
1239.35 38
1239.43 37
1239.51 37
1239.59 37
1239.67 37
1239.76 38
1239.84 39
1239.92 39
1240.00 39
1240.08 39
1240.16 38
1240.24 37
1240.32 36
1240.40 36
1240.48 35
1240.56 35
1240.64 35
1240.72 35
1240.80 35
1240.88 35
1240.97 35
1241.05 35
1241.13 36
1241.21 36
1241.29 36
1241.37 36
1241.45 37
1241.53 38
1241.61 40
1241.69 44
1241.77 48
1241.85 52
1241.93 56
1242.01 59
1242.10 61
1242.18 61
1242.26 60
1242.34 59
1242.42 57
1242.50 56
1242.58 55
1242.66 54
1242.74 52
1242.82 50
1242.90 48
1242.98 44
1243.06 40
1243.15 36
1243.23 34
1243.31 32
1243.39 32
1243.47 33
1243.55 35
1243.63 37
1243.71 38
1243.79 39
1243.87 39
1243.95 39
1244.03 40
1244.11 40
1244.20 42
1244.28 44
1244.36 47
1244.44 50
1244.52 52
1244.60 54
1244.68 54
1244.76 54
1244.84 54
1244.92 53
1245.00 51
1245.08 49
1245.17 47
1245.25 45
1245.33 44
1245.41 42
1245.49 42
1245.57 41
1245.65 41
1245.73 41
1245.81 40
1245.89 39
1245.97 36
1246.05 34
1246.14 32
1246.22 31
1246.30 31
1246.38 32
1246.46 33
1246.54 35
1246.62 36
1246.70 36
1246.78 36
1246.86 34
1246.94 32
1247.03 30
1247.11 29
1247.19 28
1247.27 29
1247.35 30
1247.43 32
1247.51 35
1247.59 37
1247.67 39
1247.75 41
1247.83 42
1247.92 43
1248.00 44
1248.08 45
1248.16 48
1248.24 51
1248.32 54
1248.40 56
1248.48 57
1248.56 57
1248.64 55
1248.72 52
1248.81 49
1248.89 46
1248.97 45
1249.05 44
1249.13 46
1249.21 49
1249.29 52
1249.37 54
1249.45 56
1249.53 56
1249.62 55
1249.70 54
1249.78 51
1249.86 49
1249.94 46
1250.02 44
1250.10 42
1250.18 41
1250.26 41
1250.34 41
1250.43 42
1250.51 43
1250.59 44
1250.67 45
1250.75 46
1250.83 45
1250.91 44
1250.99 42
1251.07 40
1251.15 38
1251.24 36
1251.32 35
1251.40 35
1251.48 35
1251.56 35
1251.64 35
1251.72 34
1251.80 33
1251.88 32
1251.96 32
1252.05 33
1252.13 36
1252.21 40
1252.29 46
1252.37 51
1252.45 56
1252.53 60
1252.61 61
1252.69 61
1252.78 58
1252.86 55
1252.94 50
1253.02 46
1253.10 42
1253.18 38
1253.26 35
1253.34 33
1253.42 31
1253.51 30
1253.59 30
1253.67 30
1253.75 31
1253.83 32
1253.91 33
1253.99 34
1254.07 34
1254.15 35
1254.24 35
1254.32 35
1254.40 34
1254.48 34
1254.56 33
1254.64 33
1254.72 33
1254.80 32
1254.88 32
1254.97 30
1255.05 28
1255.13 25
1255.21 21
1255.29 17
1255.37 14
1255.45 11
1255.53 10
1255.62 10
1255.70 11
1255.78 12
1255.86 14
1255.94 16
1256.02 18
1256.10 20
1256.18 22
1256.26 24
1256.35 26
1256.43 28
1256.51 31
1256.59 34
1256.67 37
1256.75 41
1256.83 45
1256.91 49
1257.00 51
1257.08 51
1257.16 50
1257.24 47
1257.32 43
1257.40 39
1257.48 36
1257.56 33
1257.65 31
1257.73 30
1257.81 30
1257.89 30
1257.97 29
1258.05 30
1258.13 31
1258.21 32
1258.30 35
1258.38 37
1258.46 40
1258.54 42
1258.62 44
1258.70 44
1258.78 44
1258.86 43
1258.95 42
1259.03 41
1259.11 40
1259.19 41
1259.27 43
1259.35 45
1259.43 48
1259.51 51
1259.60 53
1259.68 53
1259.76 52
1259.84 51
1259.92 49
1260.00 47
1260.08 46
1260.17 45
1260.25 45
1260.33 45
1260.41 45
1260.49 44
1260.57 43
1260.65 41
1260.73 38
1260.82 34
1260.90 30
1260.98 26
1261.06 23
1261.14 20
1261.22 20
1261.30 20
1261.39 22
1261.47 24
1261.55 27
1261.63 29
1261.71 31
1261.79 32
1261.87 33
1261.95 33
1262.04 33
1262.12 33
1262.20 33
1262.28 33
1262.36 33
1262.44 34
1262.52 34
1262.61 35
1262.69 35
1262.77 34
1262.85 33
1262.93 31
1263.01 30
1263.09 29
1263.18 28
1263.26 29
1263.34 31
1263.42 33
1263.50 36
1263.58 38
1263.66 41
1263.75 43
1263.83 45
1263.91 46
1263.99 47
1264.07 49
1264.15 50
1264.23 52
1264.32 54
1264.40 55
1264.48 55
1264.56 55
1264.64 53
1264.72 52
1264.80 50
1264.89 48
1264.97 46
1265.05 44
1265.13 42
1265.21 39
1265.29 37
1265.38 34
1265.46 32
1265.54 30
1265.62 30
1265.70 30
1265.78 32
1265.86 35
1265.95 38
1266.03 40
1266.11 42
1266.19 43
1266.27 43
1266.35 43
1266.43 42
1266.52 40
1266.60 39
1266.68 36
1266.76 34
1266.84 32
1266.92 29
1267.01 28
1267.09 27
1267.17 27
1267.25 27
1267.33 28
1267.41 30
1267.49 32
1267.58 34
1267.66 36
1267.74 38
1267.82 40
1267.90 42
1267.98 43
1268.07 44
1268.15 43
1268.23 43
1268.31 41
1268.39 40
1268.47 39
1268.56 38
1268.64 38
1268.72 37
1268.80 37
1268.88 37
1268.96 38
1269.04 40
1269.13 42
1269.21 45
1269.29 49
1269.37 52
1269.45 55
1269.53 56
1269.62 57
1269.70 57
1269.78 56
1269.86 56
1269.94 56
1270.02 57
1270.11 59
1270.19 62
1270.27 65
1270.35 68
1270.43 69
1270.51 69
1270.60 68
1270.68 64
1270.76 58
1270.84 52
1270.92 46
1271.00 40
1271.09 36
1271.17 34
1271.25 33
1271.33 34
1271.41 36
1271.49 39
1271.58 41
1271.66 42
1271.74 42
1271.82 41
1271.90 40
1271.98 37
1272.07 35
1272.15 31
1272.23 28
1272.31 25
1272.39 21
1272.47 18
1272.56 15
1272.64 12
1272.72 10
1272.80 8
1272.88 8
1272.97 9
1273.05 10
1273.13 12
1273.21 14
1273.29 17
1273.37 19
1273.46 21
1273.54 23
1273.62 25
1273.70 26
1273.78 27
1273.86 28
1273.95 29
1274.03 29
1274.11 29
1274.19 29
1274.27 29
1274.35 27
1274.44 26
1274.52 24
1274.60 21
1274.68 18
1274.76 16
1274.85 14
1274.93 14
1275.01 15
1275.09 17
1275.17 20
1275.25 23
1275.34 27
1275.42 29
1275.50 31
1275.58 32
1275.66 31
1275.75 29
1275.83 26
1275.91 23
1275.99 20
1276.07 17
1276.15 14
1276.24 12
1276.32 10
1276.40 9
1276.48 8
1276.56 7
1276.65 7
1276.73 7
1276.81 8
1276.89 11
1276.97 15
1277.06 20
1277.14 25
1277.22 29
1277.30 32
1277.38 33
1277.46 33
1277.55 31
1277.63 29
1277.71 27
1277.79 25
1277.87 23
1277.96 23
1278.04 24
1278.12 26
1278.20 29
1278.28 32
1278.37 37
1278.45 40
1278.53 43
1278.61 44
1278.69 43
1278.77 41
1278.86 36
1278.94 32
1279.02 27
1279.10 24
1279.18 22
1279.27 21
1279.35 22
1279.43 23
1279.51 25
1279.59 28
1279.68 30
1279.76 33
1279.84 37
1279.92 41
1280.00 44
1280.09 47
1280.17 49
1280.25 49
1280.33 49
1280.41 47
1280.50 44
1280.58 40
1280.66 37
1280.74 34
1280.82 31
1280.91 30
1280.99 30
1281.07 31
1281.15 33
1281.23 37
1281.32 41
1281.40 46
1281.48 52
1281.56 57
1281.64 62
1281.73 67
1281.81 71
1281.89 74
1281.97 76
1282.05 76
1282.14 76
1282.22 75
1282.30 73
1282.38 70
1282.46 67
1282.55 64
1282.63 60
1282.71 57
1282.79 56
1282.87 56
1282.96 57
1283.04 59
1283.12 62
1283.20 64
1283.28 66
1283.37 66
1283.45 65
1283.53 64
1283.61 62
1283.69 61
1283.78 60
1283.86 59
1283.94 59
1284.02 59
1284.11 59
1284.19 60
1284.27 60
1284.35 60
1284.43 60
1284.52 60
1284.60 59
1284.68 58
1284.76 57
1284.84 56
1284.93 55
1285.01 55
1285.09 56
1285.17 57
1285.25 59
1285.34 61
1285.42 62
1285.50 63
1285.58 64
1285.67 64
1285.75 65
1285.83 64
1285.91 64
1285.99 62
1286.08 60
1286.16 57
1286.24 54
1286.32 51
1286.40 50
1286.49 49
1286.57 48
1286.65 48
1286.73 48
1286.82 48
1286.90 47
1286.98 46
1287.06 45
1287.14 44
1287.23 43
1287.31 42
1287.39 42
1287.47 41
1287.56 40
1287.64 40
1287.72 40
1287.80 40
1287.88 41
1287.97 41
1288.05 40
1288.13 39
1288.21 37
1288.30 36
1288.38 35
1288.46 34
1288.54 36
1288.62 38
1288.71 41
1288.79 44
1288.87 47
1288.95 48
1289.04 49
1289.12 49
1289.20 49
1289.28 49
1289.36 49
1289.45 49
1289.53 50
1289.61 50
1289.69 50
1289.78 48
1289.86 46
1289.94 42
1290.02 38
1290.10 33
1290.19 29
1290.27 26
1290.35 24
1290.43 23
1290.52 23
1290.60 22
1290.68 22
1290.76 20
1290.85 18
1290.93 16
1291.01 12
1291.09 9
1291.17 5
1291.26 1
1291.34 0
1291.42 0
1291.50 0
1291.59 0
1291.67 0
1291.75 0
1291.83 0
1291.92 0
1292.00 3
1292.08 7
1292.16 10
1292.25 14
1292.33 18
1292.41 21
1292.49 25
1292.57 27
1292.66 29
1292.74 30
1292.82 31
1292.90 31
1292.99 31
1293.07 30
1293.15 30
1293.23 30
1293.32 29
1293.40 28
1293.48 26
1293.56 24
1293.65 20
1293.73 15
1293.81 10
1293.89 5
1293.98 1
1294.06 0
1294.14 0
1294.22 2
1294.30 6
1294.39 10
1294.47 14
1294.55 16
1294.63 16
1294.72 15
1294.80 11
1294.88 7
1294.96 2
1295.05 0
1295.13 0
1295.21 0
1295.29 0
1295.38 0
1295.46 0
1295.54 4
1295.62 8
1295.71 11
1295.79 13
1295.87 14
1295.95 14
1296.04 15
1296.12 15
1296.20 17
1296.28 19
1296.37 21
1296.45 24
1296.53 27
1296.61 30
1296.70 32
1296.78 35
1296.86 36
1296.94 37
1297.03 36
1297.11 34
1297.19 30
1297.27 26
1297.36 20
1297.44 15
1297.52 11
1297.60 7
1297.69 4
1297.77 1
1297.85 0
1297.93 0
1298.02 0
1298.10 0
1298.18 0
1298.26 0
1298.35 0
1298.43 0
1298.51 0
1298.59 3
1298.68 8
1298.76 11
1298.84 14
1298.92 15
1299.01 14
1299.09 12
1299.17 8
1299.25 5
1299.34 2
1299.42 0
1299.50 0
1299.58 0
1299.67 2
1299.75 6
1299.83 11
1299.92 17
1300.00 23
1300.08 29
1300.16 34
1300.25 39
1300.33 41
1300.41 42
1300.49 40
1300.58 37
1300.66 32
1300.74 26
1300.82 20
1300.91 13
1300.99 8
1301.07 5
1301.15 5
1301.24 7
1301.32 12
1301.40 18
1301.49 25
1301.57 31
1301.65 36
1301.73 39
1301.82 41
1301.90 42
1301.98 42
1302.06 42
1302.15 42
1302.23 41
1302.31 39
1302.39 37
1302.48 33
1302.56 29
1302.64 25
1302.73 23
1302.81 21
1302.89 22
1302.97 24
1303.06 27
1303.14 30
1303.22 34
1303.30 37
1303.39 39
1303.47 42
1303.55 44
1303.63 47
1303.72 49
1303.80 51
1303.88 53
1303.97 53
1304.05 53
1304.13 52
1304.21 50
1304.30 48
1304.38 45
1304.46 43
1304.54 42
1304.63 41
1304.71 42
1304.79 43
1304.88 45
1304.96 48
1305.04 51
1305.12 54
1305.21 56
1305.29 58
1305.37 60
1305.46 62
1305.54 65
1305.62 67
1305.70 67
1305.79 67
1305.87 66
1305.95 63
1306.03 59
1306.12 55
1306.20 52
1306.28 50
1306.37 48
1306.45 48
1306.53 48
1306.61 48
1306.70 48
1306.78 48
1306.86 48
1306.95 48
1307.03 48
1307.11 48
1307.19 48
1307.28 48
1307.36 47
1307.44 46
1307.53 44
1307.61 41
1307.69 38
1307.77 35
1307.86 33
1307.94 32
1308.02 33
1308.11 36
1308.19 40
1308.27 46
1308.35 51
1308.44 56
1308.52 59
1308.60 60
1308.69 59
1308.77 56
1308.85 52
1308.93 48
1309.02 44
1309.10 41
1309.18 39
1309.27 37
1309.35 36
1309.43 36
1309.51 36
1309.60 36
1309.68 36
1309.76 36
1309.85 37
1309.93 36
1310.01 36
1310.09 35
1310.18 32
1310.26 28
1310.34 24
1310.43 18
1310.51 12
1310.59 5
1310.68 0
1310.76 0
1310.84 0
1310.92 0
1311.01 0
1311.09 0
1311.17 0
1311.26 3
1311.34 5
1311.42 5
1311.50 5
1311.59 3
1311.67 2
1311.75 1
1311.84 0
1311.92 0
1312.00 1
1312.09 2
1312.17 3
1312.25 5
1312.33 7
1312.42 10
1312.50 14
1312.58 19
1312.67 25
1312.75 31
1312.83 37
1312.92 42
1313.00 44
1313.08 45
1313.16 43
1313.25 38
1313.33 31
1313.41 23
1313.50 15
1313.58 8
1313.66 3
1313.75 0
1313.83 0
1313.91 1
1313.99 4
1314.08 8
1314.16 12
1314.24 14
1314.33 16
1314.41 16
1314.49 16
1314.58 14
1314.66 13
1314.74 10
1314.83 8
1314.91 6
1314.99 4
1315.07 3
1315.16 4
1315.24 5
1315.32 7
1315.41 9
1315.49 11
1315.57 12
1315.66 13
1315.74 13
1315.82 14
1315.91 14
1315.99 13
1316.07 13
1316.15 12
1316.24 12
1316.32 11
1316.40 10
1316.49 9
1316.57 8
1316.65 9
1316.74 10
1316.82 11
1316.90 13
1316.99 15
1317.07 18
1317.15 20
1317.24 23
1317.32 25
1317.40 26
1317.48 26
1317.57 26
1317.65 25
1317.73 23
1317.82 21
1317.90 19
1317.98 18
1318.07 18
1318.15 17
1318.23 17
1318.32 18
1318.40 18
1318.48 19
1318.57 20
1318.65 21
1318.73 22
1318.82 24
1318.90 26
1318.98 28
1319.07 30
1319.15 32
1319.23 33
1319.31 33
1319.40 32
1319.48 31
1319.56 29
1319.65 27
1319.73 25
1319.81 24
1319.90 24
1319.98 24
1320.06 23
1320.15 22
1320.23 21
1320.31 18
1320.40 16
1320.48 14
1320.56 13
1320.65 12
1320.73 13
1320.81 15
1320.90 17
1320.98 19
1321.06 21
1321.15 23
1321.23 26
1321.31 29
1321.40 32
1321.48 37
1321.56 41
1321.65 45
1321.73 49
1321.81 52
1321.90 53
1321.98 54
1322.06 55
1322.15 57
1322.23 60
1322.31 65
1322.40 70
1322.48 77
1322.56 82
1322.65 86
1322.73 89
1322.81 89
1322.90 89
1322.98 90
1323.06 91
1323.15 94
1323.23 98
1323.31 104
1323.40 109
1323.48 115
1323.56 120
1323.65 126
1323.73 132
1323.81 140
1323.90 148
1323.98 158
1324.06 168
1324.15 177
1324.23 185
1324.31 191
1324.40 197
1324.48 201
1324.56 205
1324.65 211
1324.73 219
1324.81 229
1324.90 242
1324.98 257
1325.06 273
1325.15 290
1325.23 305
1325.31 318
1325.40 328
1325.48 336
1325.56 341
1325.65 344
1325.73 345
1325.81 344
1325.90 342
1325.98 340
1326.06 337
1326.15 333
1326.23 329
1326.31 326
1326.40 322
1326.48 319
1326.56 315
1326.65 312
1326.73 310
1326.81 309
1326.90 309
1326.98 310
1327.06 312
1327.15 315
1327.23 315
1327.32 313
1327.40 309
1327.48 301
1327.57 291
1327.65 280
1327.73 268
1327.82 256
1327.90 245
1327.98 234
1328.07 222
1328.15 210
1328.23 198
1328.32 185
1328.40 173
1328.48 161
1328.57 151
1328.65 142
1328.73 135
1328.82 131
1328.90 127
1328.98 126
1329.07 125
1329.15 126
1329.24 126
1329.32 127
1329.40 127
1329.49 125
1329.57 122
1329.65 117
1329.74 110
1329.82 103
1329.90 96
1329.99 91
1330.07 87
1330.15 84
1330.24 83
1330.32 82
1330.41 82
1330.49 80
1330.57 78
1330.66 75
1330.74 73
1330.82 71
1330.91 70
1330.99 71
1331.07 73
1331.16 76
1331.24 79
1331.32 81
1331.41 82
1331.49 82
1331.58 81
1331.66 79
1331.74 77
1331.83 74
1331.91 71
1331.99 68
1332.08 66
1332.16 65
1332.24 65
1332.33 66
1332.41 69
1332.49 72
1332.58 75
1332.66 79
1332.75 82
1332.83 84
1332.91 84
1333.00 84
1333.08 83
1333.16 82
1333.25 80
1333.33 78
1333.41 75
1333.50 73
1333.58 69
1333.67 65
1333.75 61
1333.83 57
1333.92 54
1334.00 52
1334.08 51
1334.17 51
1334.25 52
1334.34 52
1334.42 53
1334.50 53
1334.59 52
1334.67 50
1334.75 48
1334.84 45
1334.92 42
1335.00 39
1335.09 36
1335.17 34
1335.26 32
1335.34 32
1335.42 34
1335.51 38
1335.59 44
1335.67 51
1335.76 60
1335.84 68
1335.93 75
1336.01 80
1336.09 82
1336.18 81
1336.26 77
1336.34 72
1336.43 67
1336.51 62
1336.60 58
1336.68 56
1336.76 54
1336.85 53
1336.93 52
1337.01 51
1337.10 50
1337.18 50
1337.27 51
1337.35 54
1337.43 56
1337.52 58
1337.60 59
1337.68 57
1337.77 53
1337.85 47
1337.94 39
1338.02 31
1338.10 24
1338.19 18
1338.27 14
1338.36 11
1338.44 9
1338.52 7
1338.61 6
1338.69 5
1338.77 4
1338.86 2
1338.94 1
1339.03 0
1339.11 0
1339.19 0
1339.28 0
1339.36 0
1339.44 0
1339.53 0
1339.61 0
1339.70 1
1339.78 8
1339.86 15
1339.95 23
1340.03 30
1340.12 36
1340.20 39
1340.28 40
1340.37 38
1340.45 35
1340.54 31
1340.62 28
1340.70 28
1340.79 29
1340.87 32
1340.95 36
1341.04 39
1341.12 42
1341.21 42
1341.29 41
1341.37 39
1341.46 37
1341.54 37
1341.63 38
1341.71 41
1341.79 45
1341.88 50
1341.96 53
1342.05 56
1342.13 56
1342.21 56
1342.30 54
1342.38 52
1342.46 51
1342.55 50
1342.63 49
1342.72 50
1342.80 50
1342.88 50
1342.97 51
1343.05 53
1343.14 54
1343.22 57
1343.30 59
1343.39 62
1343.47 64
1343.56 66
1343.64 66
1343.72 66
1343.81 65
1343.89 64
1343.98 64
1344.06 63
1344.14 63
1344.23 63
1344.31 62
1344.40 60
1344.48 57
1344.56 53
1344.65 50
1344.73 47
1344.82 45
1344.90 44
1344.98 44
1345.07 46
1345.15 48
1345.24 52
1345.32 56
1345.40 60
1345.49 63
1345.57 66
1345.66 67
1345.74 66
1345.82 64
1345.91 60
1345.99 55
1346.08 50
1346.16 46
1346.24 43
1346.33 41
1346.41 39
1346.50 39
1346.58 38
1346.67 39
1346.75 39
1346.83 40
1346.92 41
1347.00 43
1347.09 45
1347.17 47
1347.25 49
1347.34 51
1347.42 53
1347.51 55
1347.59 55
1347.67 54
1347.76 52
1347.84 50
1347.93 46
1348.01 42
1348.09 38
1348.18 33
1348.26 29
1348.35 26
1348.43 25
1348.52 25
1348.60 27
1348.68 31
1348.77 34
1348.85 37
1348.94 38
1349.02 37
1349.10 33
1349.19 27
1349.27 21
1349.36 16
1349.44 14
1349.53 14
1349.61 16
1349.69 21
1349.78 26
1349.86 30
1349.95 33
1350.03 33
1350.11 31
1350.20 28
1350.28 25
1350.37 22
1350.45 19
1350.54 17
1350.62 16
1350.70 15
1350.79 15
1350.87 17
1350.96 19
1351.04 23
1351.12 28
1351.21 34
1351.29 41
1351.38 46
1351.46 51
1351.55 54
1351.63 55
1351.71 55
1351.80 53
1351.88 50
1351.97 45
1352.05 40
1352.14 34
1352.22 28
1352.30 22
1352.39 16
1352.47 12
1352.56 8
1352.64 5
1352.72 4
1352.81 4
1352.89 5
1352.98 7
1353.06 11
1353.15 14
1353.23 17
1353.31 20
1353.40 22
1353.48 23
1353.57 24
1353.65 23
1353.74 22
1353.82 20
1353.90 18
1353.99 14
1354.07 11
1354.16 7
1354.24 5
1354.33 4
1354.41 4
1354.49 7
1354.58 11
1354.66 16
1354.75 22
1354.83 28
1354.92 33
1355.00 37
1355.09 39
1355.17 39
1355.25 38
1355.34 37
1355.42 35
1355.51 33
1355.59 31
1355.68 29
1355.76 28
1355.84 26
1355.93 25
1356.01 24
1356.10 23
1356.18 23
1356.27 24
1356.35 24
1356.43 25
1356.52 26
1356.60 27
1356.69 28
1356.77 29
1356.86 29
1356.94 29
1357.03 29
1357.11 30
1357.19 31
1357.28 32
1357.36 34
1357.45 36
1357.53 37
1357.62 36
1357.70 35
1357.79 33
1357.87 31
1357.95 31
1358.04 33
1358.12 36
1358.21 42
1358.29 48
1358.38 54
1358.46 59
1358.55 63
1358.63 65
1358.71 67
1358.80 67
1358.88 68
1358.97 68
1359.05 69
1359.14 69
1359.22 70
1359.31 70
1359.39 71
1359.47 72
1359.56 73
1359.64 75
1359.73 77
1359.81 79
1359.90 81
1359.98 82
1360.07 82
1360.15 82
1360.23 80
1360.32 78
1360.40 74
1360.49 69
1360.57 64
1360.66 57
1360.74 50
1360.83 43
1360.91 36
1360.99 29
1361.08 23
1361.16 19
1361.25 15
1361.33 14
1361.42 14
1361.50 15
1361.59 18
1361.67 22
1361.76 26
1361.84 30
1361.92 33
1362.01 37
1362.09 40
1362.18 43
1362.26 47
1362.35 50
1362.43 53
1362.52 55
1362.60 57
1362.69 58
1362.77 59
1362.85 59
1362.94 59
1363.02 59
1363.11 59
1363.19 60
1363.28 61
1363.36 63
1363.45 64
1363.53 65
1363.62 65
1363.70 65
1363.79 64
1363.87 63
1363.95 60
1364.04 57
1364.12 54
1364.21 51
1364.29 48
1364.38 46
1364.46 45
1364.55 44
1364.63 44
1364.72 45
1364.80 46
1364.89 47
1364.97 48
1365.05 49
1365.14 49
1365.22 48
1365.31 46
1365.39 42
1365.48 39
1365.56 35
1365.65 32
1365.73 30
1365.82 29
1365.90 28
1365.99 27
1366.07 26
1366.16 25
1366.24 22
1366.32 21
1366.41 19
1366.49 19
1366.58 20
1366.66 22
1366.75 24
1366.83 26
1366.92 28
1367.00 28
1367.09 28
1367.17 26
1367.26 23
1367.34 21
1367.43 19
1367.51 18
1367.60 18
1367.68 19
1367.76 19
1367.85 20
1367.93 19
1368.02 18
1368.10 16
1368.19 13
1368.27 11
1368.36 10
1368.44 10
1368.53 11
1368.61 13
1368.70 16
1368.78 20
1368.87 23
1368.95 26
1369.04 27
1369.12 29
1369.21 30
1369.29 31
1369.37 33
1369.46 35
1369.54 38
1369.63 41
1369.71 43
1369.80 45
1369.88 46
1369.97 45
1370.05 43
1370.14 40
1370.22 36
1370.31 32
1370.39 29
1370.48 27
1370.56 25
1370.65 25
1370.73 25
1370.82 25
1370.90 25
1370.99 24
1371.07 24
1371.16 24
1371.24 24
1371.33 25
1371.41 27
1371.50 28
1371.58 29
1371.66 29
1371.75 28
1371.83 27
1371.92 25
1372.00 22
1372.09 20
1372.17 17
1372.26 15
1372.34 13
1372.43 12
1372.51 10
1372.60 10
1372.68 10
1372.77 11
1372.85 13
1372.94 15
1373.02 19
1373.11 23
1373.19 28
1373.28 33
1373.36 37
1373.45 40
1373.53 41
1373.62 41
1373.70 40
1373.79 37
1373.87 34
1373.96 31
1374.04 29
1374.13 27
1374.21 26
1374.30 26
1374.38 27
1374.47 29
1374.55 32
1374.64 37
1374.72 44
1374.81 52
1374.89 62
1374.98 73
1375.06 83
1375.15 92
1375.23 99
1375.32 105
1375.40 108
1375.49 109
1375.57 109
1375.66 108
1375.74 107
1375.83 106
1375.91 106
1376.00 105
1376.08 104
1376.17 102
1376.25 98
1376.34 94
1376.42 89
1376.51 84
1376.59 80
1376.68 78
1376.76 79
1376.85 81
1376.93 85
1377.02 89
1377.10 92
1377.19 94
1377.27 93
1377.36 91
1377.44 88
1377.53 85
1377.61 82
1377.70 80
1377.78 79
1377.87 79
1377.95 80
1378.04 82
1378.12 84
1378.21 86
1378.29 87
1378.38 86
1378.46 85
1378.55 81
1378.63 76
1378.72 69
1378.80 63
1378.89 57
1378.97 52
1379.06 48
1379.14 46
1379.23 46
1379.31 46
1379.40 48
1379.48 50
1379.57 53
1379.65 57
1379.74 62
1379.82 67
1379.91 72
1379.99 75
1380.08 77
1380.16 77
1380.25 76
1380.33 74
1380.42 71
1380.50 68
1380.59 66
1380.67 63
1380.76 60
1380.84 58
1380.93 55
1381.01 52
1381.10 49
1381.18 46
1381.27 43
1381.35 41
1381.44 39
1381.52 38
1381.61 38
1381.70 39
1381.78 41
1381.87 45
1381.95 48
1382.04 53
1382.12 56
1382.21 59
1382.29 60
1382.38 61
1382.46 60
1382.55 60
1382.63 60
1382.72 60
1382.80 62
1382.89 63
1382.97 64
1383.06 64
1383.14 63
1383.23 60
1383.31 57
1383.40 54
1383.48 51
1383.57 50
1383.65 50
1383.74 51
1383.82 51
1383.91 52
1384.00 52
1384.08 53
1384.17 54
1384.25 57
1384.34 62
1384.42 69
1384.51 76
1384.59 83
1384.68 87
1384.76 89
1384.85 87
1384.93 83
1385.02 76
1385.10 70
1385.19 64
1385.27 60
1385.36 59
1385.44 59
1385.53 60
1385.62 62
1385.70 62
1385.79 61
1385.87 58
1385.96 53
1386.04 46
1386.13 37
1386.21 29
1386.30 21
1386.38 15
1386.47 10
1386.55 8
1386.64 7
1386.72 8
1386.81 9
1386.89 9
1386.98 8
1387.07 5
1387.15 1
1387.24 0
1387.32 0
1387.41 0
1387.49 0
1387.58 0
1387.66 0
1387.75 0
1387.83 8
1387.92 16
1388.00 24
1388.09 32
1388.17 39
1388.26 46
1388.35 52
1388.43 57
1388.52 63
1388.60 68
1388.69 74
1388.77 79
1388.86 84
1388.94 88
1389.03 90
1389.11 92
1389.20 92
1389.28 91
1389.37 89
1389.46 87
1389.54 86
1389.63 85
1389.71 85
1389.80 85
1389.88 84
1389.97 84
1390.05 82
1390.14 80
1390.22 78
1390.31 77
1390.39 75
1390.48 73
1390.57 70
1390.65 66
1390.74 62
1390.82 58
1390.91 54
1390.99 52
1391.08 53
1391.16 55
1391.25 60
1391.33 66
1391.42 72
1391.51 78
1391.59 84
1391.68 89
1391.76 93
1391.85 97
1391.93 99
1392.02 101
1392.10 102
1392.19 102
1392.27 102
1392.36 101
1392.45 100
1392.53 99
1392.62 98
1392.70 95
1392.79 92
1392.87 88
1392.96 82
1393.04 76
1393.13 70
1393.22 64
1393.30 61
1393.39 60
1393.47 63
1393.56 68
1393.64 74
1393.73 81
1393.81 86
1393.90 89
1393.99 88
1394.07 85
1394.16 78
1394.24 70
1394.33 63
1394.41 56
1394.50 50
1394.58 46
1394.67 43
1394.75 41
1394.84 39
1394.93 36
1395.01 34
1395.10 32
1395.18 30
1395.27 31
1395.35 33
1395.44 37
1395.53 43
1395.61 48
1395.70 53
1395.78 57
1395.87 58
1395.95 57
1396.04 54
1396.12 50
1396.21 45
1396.30 42
1396.38 40
1396.47 40
1396.55 42
1396.64 44
1396.72 46
1396.81 48
1396.89 48
1396.98 47
1397.07 44
1397.15 40
1397.24 37
1397.32 34
1397.41 32
1397.49 32
1397.58 35
1397.67 38
1397.75 43
1397.84 48
1397.92 52
1398.01 56
1398.09 58
1398.18 59
1398.27 57
1398.35 54
1398.44 49
1398.52 43
1398.61 35
1398.69 28
1398.78 22
1398.86 18
1398.95 18
1399.04 21
1399.12 27
1399.21 35
1399.29 43
1399.38 50
1399.46 55
1399.55 56
1399.64 54
1399.72 50
1399.81 46
1399.89 43
1399.98 42
1400.06 44
1400.15 47
1400.24 50
1400.32 54
1400.41 57
1400.49 60
1400.58 62
1400.66 65
1400.75 68
1400.84 71
1400.92 74
1401.01 76
1401.09 77
1401.18 75
1401.27 71
1401.35 65
1401.44 60
1401.52 55
1401.61 52
1401.69 51
1401.78 51
1401.87 53
1401.95 56
1402.04 58
1402.12 59
1402.21 59
1402.29 59
1402.38 57
1402.47 55
1402.55 53
1402.64 50
1402.72 45
1402.81 40
1402.89 34
1402.98 27
1403.07 19
1403.15 13
1403.24 9
1403.32 7
1403.41 8
1403.50 11
1403.58 16
1403.67 23
1403.75 29
1403.84 35
1403.92 39
1404.01 41
1404.10 42
1404.18 41
1404.27 40
1404.35 40
1404.44 40
1404.53 41
1404.61 42
1404.70 43
1404.78 44
1404.87 44
1404.96 44
1405.04 44
1405.13 45
1405.21 46
1405.30 47
1405.38 49
1405.47 50
1405.56 52
1405.64 54
1405.73 56
1405.81 59
1405.90 63
1405.99 67
1406.07 72
1406.16 76
1406.24 81
1406.33 85
1406.42 89
1406.50 92
1406.59 95
1406.67 97
1406.76 98
1406.84 97
1406.93 95
1407.02 92
1407.10 89
1407.19 86
1407.27 85
1407.36 84
1407.45 85
1407.53 88
1407.62 92
1407.70 97
1407.79 103
1407.88 109
1407.96 113
1408.05 115
1408.13 116
1408.22 115
1408.31 113
1408.39 109
1408.48 106
1408.56 103
1408.65 100
1408.74 98
1408.82 96
1408.91 93
1408.99 91
1409.08 88
1409.17 87
1409.25 86
1409.34 86
1409.42 88
1409.51 91
1409.60 95
1409.68 98
1409.77 102
1409.85 106
1409.94 110
1410.03 115
1410.11 119
1410.20 123
1410.28 126
1410.37 128
1410.46 128
1410.54 125
1410.63 122
1410.71 117
1410.80 112
1410.89 107
1410.97 101
1411.06 96
1411.14 91
1411.23 85
1411.32 79
1411.40 73
1411.49 68
1411.58 65
1411.66 63
1411.75 63
1411.83 63
1411.92 63
1412.01 63
1412.09 62
1412.18 61
1412.26 60
1412.35 60
1412.44 62
1412.52 66
1412.61 72
1412.69 80
1412.78 87
1412.87 95
1412.95 100
1413.04 104
1413.12 106
1413.21 105
1413.30 104
1413.38 101
1413.47 98
1413.56 93
1413.64 88
1413.73 82
1413.81 75
1413.90 67
1413.99 59
1414.07 52
1414.16 45
1414.24 39
1414.33 34
1414.42 29
1414.50 25
1414.59 22
1414.68 20
1414.76 18
1414.85 18
1414.93 17
1415.02 17
1415.11 16
1415.19 14
1415.28 12
1415.36 9
1415.45 7
1415.54 5
1415.62 3
1415.71 2
1415.80 1
1415.88 0
1415.97 0
1416.05 0
1416.14 0
1416.23 0
1416.31 0
1416.40 0
1416.49 0
1416.57 2
1416.66 7
1416.74 12
1416.83 16
1416.92 20
1417.00 23
1417.09 26
1417.18 28
1417.26 30
1417.35 32
1417.43 36
1417.52 40
1417.61 46
1417.69 52
1417.78 59
1417.87 64
1417.95 66
1418.04 65
1418.12 61
1418.21 54
1418.30 45
1418.38 36
1418.47 29
1418.56 23
1418.64 21
1418.73 21
1418.81 22
1418.90 24
1418.99 26
1419.07 26
1419.16 26
1419.25 24
1419.33 23
1419.42 22
1419.50 23
1419.59 26
1419.68 31
1419.76 37
1419.85 45
1419.94 52
1420.02 59
1420.11 63
1420.20 65
1420.28 63
1420.37 59
1420.45 53
1420.54 45
1420.63 38
1420.71 31
1420.80 27
1420.89 26
1420.97 27
1421.06 31
1421.15 35
1421.23 39
1421.32 41
1421.40 41
1421.49 38
1421.58 33
1421.66 28
1421.75 24
1421.84 23
1421.92 24
1422.01 27
1422.10 31
1422.18 37
1422.27 43
1422.35 48
1422.44 52
1422.53 56
1422.61 59
1422.70 61
1422.79 63
1422.87 63
1422.96 62
1423.05 61
1423.13 58
1423.22 54
1423.31 50
1423.39 46
1423.48 41
1423.56 38
1423.65 34
1423.74 32
1423.82 32
1423.91 32
1424.00 32
1424.08 32
1424.17 31
1424.26 28
1424.34 24
1424.43 19
1424.52 15
1424.60 13
1424.69 13
1424.78 16
1424.86 21
1424.95 28
1425.03 36
1425.12 41
1425.21 45
1425.29 47
1425.38 47
1425.47 45
1425.55 42
1425.64 39
1425.73 35
1425.81 32
1425.90 28
1425.99 24
1426.07 21
1426.16 20
1426.25 19
1426.33 20
1426.42 23
1426.51 27
1426.59 31
1426.68 34
1426.76 37
1426.85 39
1426.94 39
1427.02 38
1427.11 35
1427.20 32
1427.28 28
1427.37 24
1427.46 22
1427.54 21
1427.63 21
1427.72 24
1427.80 28
1427.89 34
1427.98 40
1428.06 45
1428.15 49
1428.24 51
1428.32 51
1428.41 49
1428.50 45
1428.58 40
1428.67 36
1428.76 31
1428.84 27
1428.93 24
1429.02 21
1429.10 19
1429.19 17
1429.28 15
1429.36 13
1429.45 13
1429.54 13
1429.62 16
1429.71 21
1429.80 28
1429.88 35
1429.97 42
1430.06 47
1430.14 49
1430.23 49
1430.31 46
1430.40 42
1430.49 38
1430.57 35
1430.66 33
1430.75 33
1430.83 35
1430.92 37
1431.01 39
1431.09 40
1431.18 40
1431.27 39
1431.35 38
1431.44 37
1431.53 36
1431.61 37
1431.70 39
1431.79 42
1431.87 45
1431.96 47
1432.05 48
1432.14 46
1432.22 44
1432.31 40
1432.40 36
1432.48 32
1432.57 29
1432.66 28
1432.74 27
1432.83 28
1432.92 28
1433.00 28
1433.09 28
1433.18 26
1433.26 24
1433.35 20
1433.44 17
1433.52 15
1433.61 14
1433.70 14
1433.78 16
1433.87 20
1433.96 25
1434.04 29
1434.13 34
1434.22 37
1434.30 40
1434.39 42
1434.48 44
1434.56 47
1434.65 51
1434.74 56
1434.82 62
1434.91 65
1435.00 67
1435.08 65
1435.17 62
1435.26 56
1435.34 51
1435.43 48
1435.52 47
1435.61 48
1435.69 51
1435.78 56
1435.87 60
1435.95 63
1436.04 64
1436.13 62
1436.21 59
1436.30 53
1436.39 47
1436.47 41
1436.56 35
1436.65 30
1436.73 27
1436.82 24
1436.91 22
1436.99 20
1437.08 19
1437.17 17
1437.25 16
1437.34 16
1437.43 18
1437.52 21
1437.60 25
1437.69 28
1437.78 32
1437.86 34
1437.95 37
1438.04 40
1438.12 44
1438.21 49
1438.30 55
1438.38 60
1438.47 64
1438.56 65
1438.64 63
1438.73 58
1438.82 51
1438.91 43
1438.99 35
1439.08 28
1439.17 23
1439.25 18
1439.34 16
1439.43 14
1439.51 12
1439.60 12
1439.69 11
1439.77 10
1439.86 9
1439.95 8
1440.04 7
1440.12 6
1440.21 5
1440.30 4
1440.38 3
1440.47 2
1440.56 1
1440.64 0
1440.73 0
1440.82 0
1440.91 2
1440.99 5
1441.08 9
1441.17 14
1441.25 20
1441.34 26
1441.43 31
1441.51 37
1441.60 43
1441.69 48
1441.77 53
1441.86 56
1441.95 58
1442.04 58
1442.12 57
1442.21 54
1442.30 50
1442.38 45
1442.47 40
1442.56 35
1442.64 29
1442.73 24
1442.82 19
1442.91 14
1442.99 9
1443.08 4
1443.17 0
1443.25 0
1443.34 0
1443.43 0
1443.52 0
1443.60 0
1443.69 0
1443.78 1
1443.86 6
1443.95 10
1444.04 15
1444.12 17
1444.21 19
1444.30 18
1444.39 17
1444.47 14
1444.56 11
1444.65 9
1444.73 9
1444.82 9
1444.91 11
1445.00 14
1445.08 17
1445.17 20
1445.26 22
1445.34 24
1445.43 24
1445.52 23
1445.60 22
1445.69 20
1445.78 18
1445.87 18
1445.95 19
1446.04 21
1446.13 24
1446.21 28
1446.30 32
1446.39 35
1446.48 37
1446.56 39
1446.65 41
1446.74 42
1446.82 43
1446.91 43
1447.00 43
1447.09 41
1447.17 37
1447.26 30
1447.35 22
1447.43 13
1447.52 5
1447.61 0
1447.70 0
1447.78 0
1447.87 0
1447.96 0
1448.05 0
1448.13 0
1448.22 1
1448.31 2
1448.39 3
1448.48 3
1448.57 4
1448.66 5
1448.74 5
1448.83 5
1448.92 5
1449.00 5
1449.09 5
1449.18 7
1449.27 9
1449.35 12
1449.44 14
1449.53 16
1449.61 17
1449.70 16
1449.79 15
1449.88 12
1449.96 11
1450.05 10
1450.14 9
1450.23 10
1450.31 10
1450.40 10
1450.49 9
1450.57 7
1450.66 5
1450.75 2
1450.84 0
1450.92 0
1451.01 0
1451.10 0
1451.19 2
1451.27 5
1451.36 10
1451.45 15
1451.53 20
1451.62 24
1451.71 29
1451.80 33
1451.88 37
1451.97 41
1452.06 44
1452.15 47
1452.23 49
1452.32 50
1452.41 50
1452.49 50
1452.58 48
1452.67 45
1452.76 42
1452.84 39
1452.93 35
1453.02 31
1453.11 27
1453.19 23
1453.28 19
1453.37 16
1453.46 13
1453.54 11
1453.63 9
1453.72 7
1453.80 6
1453.89 6
1453.98 6
1454.07 8
1454.15 11
1454.24 16
1454.33 20
1454.42 25
1454.50 29
1454.59 31
1454.68 32
1454.77 31
1454.85 30
1454.94 28
1455.03 26
1455.12 24
1455.20 22
1455.29 20
1455.38 18
1455.46 16
1455.55 14
1455.64 12
1455.73 10
1455.81 8
1455.90 6
1455.99 4
1456.08 1
1456.16 0
1456.25 0
1456.34 0
1456.43 0
1456.51 0
1456.60 0
1456.69 0
1456.78 0
1456.86 4
1456.95 8
1457.04 12
1457.13 15
1457.21 17
1457.30 20
1457.39 22
1457.48 26
1457.56 29
1457.65 32
1457.74 34
1457.83 34
1457.91 34
1458.00 32
1458.09 29
1458.18 25
1458.26 23
1458.35 22
1458.44 23
1458.53 26
1458.61 30
1458.70 36
1458.79 41
1458.88 45
1458.96 49
1459.05 50
1459.14 51
1459.23 50
1459.31 50
1459.40 51
1459.49 52
1459.58 53
1459.66 54
1459.75 54
1459.84 52
1459.93 49
1460.01 44
1460.10 37
1460.19 29
1460.28 20
1460.36 13
1460.45 6
1460.54 2
1460.63 0
1460.71 0
1460.80 0
1460.89 2
1460.98 5
1461.06 7
1461.15 9
1461.24 10
1461.33 10
1461.41 9
1461.50 8
1461.59 6
1461.68 5
1461.76 3
1461.85 3
1461.94 4
1462.03 6
1462.12 9
1462.20 14
1462.29 18
1462.38 23
1462.47 27
1462.55 31
1462.64 33
1462.73 34
1462.82 34
1462.90 33
1462.99 32
1463.08 32
1463.17 31
1463.25 30
1463.34 28
1463.43 27
1463.52 24
1463.60 21
1463.69 18
1463.78 14
1463.87 11
1463.96 8
1464.04 7
1464.13 8
1464.22 10
1464.31 15
1464.39 22
1464.48 29
1464.57 37
1464.66 45
1464.74 52
1464.83 56
1464.92 58
1465.01 58
1465.10 55
1465.18 51
1465.27 45
1465.36 40
1465.45 34
1465.53 28
1465.62 23
1465.71 18
1465.80 14
1465.88 10
1465.97 7
1466.06 5
1466.15 4
1466.24 3
1466.32 4
1466.41 6
1466.50 8
1466.59 11
1466.67 15
1466.76 21
1466.85 27
1466.94 35
1467.02 45
1467.11 55
1467.20 66
1467.29 78
1467.38 88
1467.46 97
1467.55 104
1467.64 108
1467.73 109
1467.81 109
1467.90 109
1467.99 108
1468.08 109
1468.17 112
1468.25 118
1468.34 124
1468.43 132
1468.52 140
1468.60 147
1468.69 153
1468.78 158
1468.87 162
1468.96 164
1469.04 165
1469.13 165
1469.22 163
1469.31 159
1469.40 155
1469.48 149
1469.57 143
1469.66 136
1469.75 129
1469.83 121
1469.92 113
1470.01 105
1470.10 98
1470.19 91
1470.27 85
1470.36 80
1470.45 76
1470.54 74
1470.62 73
1470.71 72
1470.80 71
1470.89 70
1470.98 69
1471.06 67
1471.15 66
1471.24 65
1471.33 65
1471.42 66
1471.50 67
1471.59 69
1471.68 71
1471.77 73
1471.86 74
1471.94 73
1472.03 72
1472.12 70
1472.21 68
1472.29 67
1472.38 65
1472.47 64
1472.56 62
1472.65 60
1472.73 56
1472.82 52
1472.91 47
1473.00 43
1473.09 41
1473.17 40
1473.26 42
1473.35 46
1473.44 52
1473.53 59
1473.61 66
1473.70 73
1473.79 78
1473.88 81
1473.97 83
1474.05 83
1474.14 83
1474.23 81
1474.32 79
1474.41 76
1474.49 74
1474.58 71
1474.67 69
1474.76 67
1474.85 66
1474.93 66
1475.02 67
1475.11 69
1475.20 71
1475.29 75
1475.37 80
1475.46 85
1475.55 90
1475.64 95
1475.73 98
1475.81 100
1475.90 100
1475.99 98
1476.08 94
1476.17 90
1476.25 85
1476.34 81
1476.43 78
1476.52 76
1476.61 74
1476.69 72
1476.78 69
1476.87 64
1476.96 57
1477.05 47
1477.13 36
1477.22 24
1477.31 12
1477.40 1
1477.49 0
1477.57 0
1477.66 0
1477.75 0
1477.84 0
1477.93 0
1478.01 0
1478.10 0
1478.19 4
1478.28 13
1478.37 22
1478.45 30
1478.54 36
1478.63 38
1478.72 38
1478.81 34
1478.90 28
1478.98 22
1479.07 16
1479.16 12
1479.25 11
1479.34 12
1479.42 16
1479.51 21
1479.60 26
1479.69 31
1479.78 34
1479.86 35
1479.95 35
1480.04 32
1480.13 29
1480.22 26
1480.31 24
1480.39 24
1480.48 25
1480.57 28
1480.66 31
1480.75 35
1480.83 38
1480.92 39
1481.01 41
1481.10 43
1481.19 45
1481.27 50
1481.36 55
1481.45 61
1481.54 67
1481.63 72
1481.72 77
1481.80 82
1481.89 87
1481.98 92
1482.07 98
1482.16 103
1482.24 108
1482.33 112
1482.42 114
1482.51 116
1482.60 118
1482.69 121
1482.77 127
1482.86 135
1482.95 144
1483.04 152
1483.13 159
1483.22 163
1483.30 163
1483.39 160
1483.48 154
1483.57 146
1483.66 139
1483.74 132
1483.83 126
1483.92 121
1484.01 116
1484.10 111
1484.19 106
1484.27 101
1484.36 96
1484.45 94
1484.54 94
1484.63 96
1484.72 99
1484.80 104
1484.89 108
1484.98 113
1485.07 117
1485.16 120
1485.25 123
1485.33 126
1485.42 127
1485.51 127
1485.60 124
1485.69 118
1485.78 110
1485.86 100
1485.95 90
1486.04 81
1486.13 75
1486.22 73
1486.31 74
1486.39 78
1486.48 85
1486.57 92
1486.66 98
1486.75 105
1486.84 110
1486.92 116
1487.01 122
1487.10 129
1487.19 136
1487.28 144
1487.37 152
1487.45 157
1487.54 161
1487.63 162
1487.72 161
1487.81 159
1487.90 158
1487.98 157
1488.07 157
1488.16 158
1488.25 160
1488.34 161
1488.43 161
1488.51 158
1488.60 153
1488.69 146
1488.78 137
1488.87 129
1488.96 121
1489.04 115
1489.13 111
1489.22 109
1489.31 108
1489.40 108
1489.49 108
1489.58 107
1489.66 105
1489.75 103
1489.84 102
1489.93 103
1490.02 105
1490.11 110
1490.19 117
1490.28 124
1490.37 131
1490.46 136
1490.55 137
1490.64 135
1490.72 131
1490.81 123
1490.90 115
1490.99 107
1491.08 100
1491.17 95
1491.26 91
1491.34 89
1491.43 89
1491.52 89
1491.61 90
1491.70 91
1491.79 91
1491.87 91
1491.96 91
1492.05 90
1492.14 88
1492.23 86
1492.32 84
1492.41 81
1492.49 79
1492.58 77
1492.67 77
1492.76 79
1492.85 83
1492.94 90
1493.03 99
1493.11 108
1493.20 118
1493.29 128
1493.38 136
1493.47 143
1493.56 147
1493.65 149
1493.73 149
1493.82 147
1493.91 144
1494.00 140
1494.09 136
1494.18 132
1494.27 128
1494.35 125
1494.44 123
1494.53 121
1494.62 118
1494.71 114
1494.80 109
1494.89 102
1494.97 94
1495.06 84
1495.15 75
1495.24 65
1495.33 56
1495.42 49
1495.51 44
1495.59 39
1495.68 36
1495.77 33
1495.86 32
1495.95 31
1496.04 30
1496.13 30
1496.21 30
1496.30 30
1496.39 31
1496.48 32
1496.57 34
1496.66 37
1496.75 40
1496.83 44
1496.92 48
1497.01 51
1497.10 53
1497.19 53
1497.28 51
1497.37 47
1497.46 43
1497.54 37
1497.63 32
1497.72 26
1497.81 21
1497.90 17
1497.99 13
1498.08 9
1498.16 7
1498.25 5
1498.34 4
1498.43 5
1498.52 8
1498.61 12
1498.70 17
1498.79 23
1498.87 28
1498.96 32
1499.05 35
1499.14 36
1499.23 35
1499.32 33
1499.41 31
1499.49 30
1499.58 29
1499.67 28
1499.76 28
1499.85 28
1499.94 27
1500.03 25
1500.12 22
1500.20 18
1500.29 14
1500.38 11
1500.47 7
1500.56 4
1500.65 1
1500.74 0
1500.83 0
1500.91 0
1501.00 0
1501.09 0
1501.18 0
1501.27 0
1501.36 0
1501.45 0
1501.54 2
1501.62 4
1501.71 6
1501.80 8
1501.89 11
1501.98 14
1502.07 18
1502.16 21
1502.25 24
1502.34 25
1502.42 25
1502.51 24
1502.60 21
1502.69 19
1502.78 17
1502.87 17
1502.96 20
1503.05 25
1503.13 31
1503.22 38
1503.31 43
1503.40 48
1503.49 50
1503.58 51
1503.67 50
1503.76 50
1503.85 51
1503.93 53
1504.02 55
1504.11 58
1504.20 62
1504.29 67
1504.38 72
1504.47 77
1504.56 82
1504.64 86
1504.73 89
1504.82 89
1504.91 86
1505.00 82
1505.09 77
1505.18 73
1505.27 71
1505.36 70
1505.44 70
1505.53 70
1505.62 70
1505.71 69
1505.80 67
1505.89 65
1505.98 63
1506.07 63
1506.16 63
1506.24 65
1506.33 68
1506.42 70
1506.51 72
1506.60 72
1506.69 71
1506.78 69
1506.87 66
1506.96 62
1507.05 58
1507.13 53
1507.22 48
1507.31 42
1507.40 36
1507.49 31
1507.58 26
1507.67 22
1507.76 19
1507.85 17
1507.93 16
1508.02 14
1508.11 13
1508.20 13
1508.29 14
1508.38 17
1508.47 21
1508.56 27
1508.65 33
1508.74 39
1508.82 44
1508.91 48
1509.00 48
1509.09 46
1509.18 41
1509.27 34
1509.36 26
1509.45 19
1509.54 13
1509.63 10
1509.71 9
1509.80 10
1509.89 15
1509.98 21
1510.07 28
1510.16 36
1510.25 42
1510.34 48
1510.43 52
1510.52 53
1510.60 53
1510.69 50
1510.78 46
1510.87 42
1510.96 37
1511.05 32
1511.14 27
1511.23 22
1511.32 17
1511.41 10
1511.50 4
1511.58 0
1511.67 0
1511.76 0
1511.85 4
1511.94 12
1512.03 21
1512.12 30
1512.21 38
1512.30 43
1512.39 45
1512.48 43
1512.56 40
1512.65 35
1512.74 30
1512.83 25
1512.92 22
1513.01 21
1513.10 22
1513.19 26
1513.28 32
1513.37 40
1513.46 49
1513.54 57
1513.63 63
1513.72 66
1513.81 67
1513.90 63
1513.99 56
1514.08 47
1514.17 36
1514.26 25
1514.35 15
1514.44 7
1514.53 1
1514.61 0
1514.70 0
1514.79 5
1514.88 11
1514.97 20
1515.06 28
1515.15 35
1515.24 39
1515.33 40
1515.42 37
1515.51 31
1515.60 23
1515.68 14
1515.77 7
1515.86 3
1515.95 2
1516.04 5
1516.13 11
1516.22 19
1516.31 28
1516.40 37
1516.49 44
1516.58 49
1516.67 53
1516.76 54
1516.84 54
1516.93 52
1517.02 50
1517.11 48
1517.20 46
1517.29 44
1517.38 43
1517.47 42
1517.56 41
1517.65 40
1517.74 40
1517.83 39
1517.92 39
1518.00 40
1518.09 41
1518.18 42
1518.27 43
1518.36 45
1518.45 45
1518.54 45
1518.63 44
1518.72 42
1518.81 39
1518.90 36
1518.99 31
1519.08 27
1519.17 23
1519.25 18
1519.34 13
1519.43 7
1519.52 2
1519.61 0
1519.70 0
1519.79 0
1519.88 0
1519.97 0
1520.06 0
1520.15 0
1520.24 0
1520.33 0
1520.42 3
1520.51 7
1520.59 13
1520.68 22
1520.77 33
1520.86 44
1520.95 54
1521.04 62
1521.13 65
1521.22 64
1521.31 58
1521.40 50
1521.49 42
1521.58 34
1521.67 29
1521.76 27
1521.85 26
1521.93 26
1522.02 25
1522.11 24
1522.20 22
1522.29 20
1522.38 19
1522.47 19
1522.56 23
1522.65 28
1522.74 35
1522.83 41
1522.92 46
1523.01 49
1523.10 50
1523.19 49
1523.28 46
1523.37 42
1523.45 37
1523.54 33
1523.63 29
1523.72 27
1523.81 25
1523.90 25
1523.99 25
1524.08 26
1524.17 27
1524.26 29
1524.35 31
1524.44 32
1524.53 33
1524.62 33
1524.71 33
1524.80 33
1524.89 33
1524.98 33
1525.06 33
1525.15 33
1525.24 34
1525.33 34
1525.42 35
1525.51 37
1525.60 38
1525.69 39
1525.78 40
1525.87 41
1525.96 42
1526.05 42
1526.14 43
1526.23 42
1526.32 40
1526.41 38
1526.50 33
1526.59 29
1526.68 24
1526.77 21
1526.85 20
1526.94 22
1527.03 26
1527.12 31
1527.21 37
1527.30 42
1527.39 45
1527.48 47
1527.57 46
1527.66 45
1527.75 43
1527.84 41
1527.93 39
1528.02 36
1528.11 33
1528.20 29
1528.29 24
1528.38 19
1528.47 14
1528.56 11
1528.65 9
1528.74 10
1528.82 12
1528.91 15
1529.00 19
1529.09 21
1529.18 23
1529.27 25
1529.36 25
1529.45 25
1529.54 26
1529.63 26
1529.72 27
1529.81 28
1529.90 29
1529.99 30
1530.08 30
1530.17 31
1530.26 31
1530.35 31
1530.44 32
1530.53 33
1530.62 35
1530.71 36
1530.80 38
1530.89 39
1530.98 40
1531.07 40
1531.15 40
1531.24 39
1531.33 38
1531.42 36
1531.51 35
1531.60 34
1531.69 33
1531.78 31
1531.87 29
1531.96 27
1532.05 25
1532.14 22
1532.23 20
1532.32 18
1532.41 17
1532.50 17
1532.59 19
1532.68 21
1532.77 23
1532.86 25
1532.95 27
1533.04 28
1533.13 28
1533.22 28
1533.31 26
1533.40 25
1533.49 23
1533.58 23
1533.67 24
1533.76 27
1533.85 33
1533.94 39
1534.02 46
1534.11 51
1534.20 55
1534.29 58
1534.38 58
1534.47 58
1534.56 58
1534.65 58
1534.74 58
1534.83 58
1534.92 58
1535.01 57
1535.10 57
1535.19 58
1535.28 60
1535.37 63
1535.46 67
1535.55 71
1535.64 75
1535.73 78
1535.82 80
1535.91 79
1536.00 78
1536.09 75
1536.18 72
1536.27 68
1536.36 65
1536.45 63
1536.54 62
1536.63 62
1536.72 63
1536.81 66
1536.90 69
1536.99 72
1537.08 75
1537.17 77
1537.26 77
1537.35 77
1537.44 77
1537.53 79
1537.62 82
1537.71 87
1537.80 93
1537.89 101
1537.98 109
1538.07 115
1538.16 120
1538.25 124
1538.34 127
1538.43 130
1538.51 133
1538.60 136
1538.69 138
1538.78 140
1538.87 141
1538.96 141
1539.05 139
1539.14 136
1539.23 131
1539.32 127
1539.41 122
1539.50 117
1539.59 114
1539.68 112
1539.77 112
1539.86 114
1539.95 118
1540.04 123
1540.13 128
1540.22 133
1540.31 137
1540.40 142
1540.49 147
1540.58 153
1540.67 160
1540.76 166
1540.85 170
1540.94 173
1541.03 174
1541.12 174
1541.21 174
1541.30 177
1541.39 184
1541.48 194
1541.57 206
1541.66 219
1541.75 230
1541.84 238
1541.93 243
1542.02 245
1542.11 244
1542.20 244
1542.29 245
1542.38 248
1542.47 254
1542.56 261
1542.65 268
1542.74 275
1542.83 281
1542.92 285
1543.01 287
1543.10 288
1543.19 288
1543.28 287
1543.37 286
1543.46 284
1543.55 281
1543.64 277
1543.73 271
1543.82 265
1543.91 257
1544.00 250
1544.09 241
1544.18 234
1544.27 228
1544.36 223
1544.45 222
1544.54 223
1544.63 226
1544.72 231
1544.81 236
1544.90 239
1544.99 240
1545.08 237
1545.17 232
1545.26 224
1545.35 215
1545.44 206
1545.53 198
1545.62 191
1545.71 186
1545.80 181
1545.89 177
1545.98 174
1546.07 170
1546.16 167
1546.25 163
1546.34 160
1546.43 158
1546.52 154
1546.61 150
1546.70 145
1546.79 138
1546.88 131
1546.97 124
1547.06 116
1547.15 108
1547.24 99
1547.33 91
1547.42 84
1547.51 79
1547.60 76
1547.69 78
1547.78 84
1547.88 94
1547.97 106
1548.06 118
1548.15 127
1548.24 134
1548.33 136
1548.42 136
1548.51 133
1548.60 131
1548.69 130
1548.78 130
1548.87 132
1548.96 135
1549.05 138
1549.14 140
1549.23 141
1549.32 141
1549.41 139
1549.50 138
1549.59 136
1549.68 133
1549.77 130
1549.86 125
1549.95 119
1550.04 111
1550.13 102
1550.22 92
1550.31 83
1550.40 77
1550.49 73
1550.58 73
1550.67 76
1550.76 80
1550.85 84
1550.94 86
1551.03 86
1551.12 84
1551.21 80
1551.30 77
1551.39 75
1551.48 75
1551.57 78
1551.66 83
1551.75 90
1551.84 96
1551.93 102
1552.02 106
1552.11 108
1552.20 107
1552.30 105
1552.39 102
1552.48 98
1552.57 95
1552.66 92
1552.75 90
1552.84 88
1552.93 87
1553.02 86
1553.11 85
1553.20 83
1553.29 81
1553.38 79
1553.47 77
1553.56 76
1553.65 75
1553.74 74
1553.83 76
1553.92 78
1554.01 81
1554.10 85
1554.19 87
1554.28 89
1554.37 89
1554.46 88
1554.55 87
1554.64 85
1554.73 84
1554.82 85
1554.91 86
1555.00 88
1555.09 91
1555.18 92
1555.28 94
1555.37 94
1555.46 95
1555.55 97
1555.64 99
1555.73 102
1555.82 105
1555.91 107
1556.00 106
1556.09 104
1556.18 98
1556.27 91
1556.36 82
1556.45 73
1556.54 64
1556.63 54
1556.72 44
1556.81 34
1556.90 24
1556.99 14
1557.08 4
1557.17 0
1557.26 0
1557.35 0
1557.44 0
1557.53 0
1557.63 0
1557.72 0
1557.81 0
1557.90 2
1557.99 7
1558.08 13
1558.17 19
1558.26 24
1558.35 29
1558.44 33
1558.53 36
1558.62 40
1558.71 43
1558.80 48
1558.89 53
1558.98 58
1559.07 64
1559.16 68
1559.25 71
1559.34 71
1559.43 69
1559.52 64
1559.62 57
1559.71 49
1559.80 42
1559.89 36
1559.98 33
1560.07 32
1560.16 32
1560.25 34
1560.34 36
1560.43 37
1560.52 38
1560.61 37
1560.70 37
1560.79 37
1560.88 39
1560.97 43
1561.06 50
1561.15 57
1561.24 65
1561.33 73
1561.43 80
1561.52 85
1561.61 90
1561.70 94
1561.79 97
1561.88 100
1561.97 103
1562.06 106
1562.15 111
1562.24 115
1562.33 120
1562.42 124
1562.51 128
1562.60 130
1562.69 131
1562.78 131
1562.87 130
1562.96 129
1563.06 127
1563.15 127
1563.24 126
1563.33 127
1563.42 128
1563.51 129
1563.60 131
1563.69 133
1563.78 135
1563.87 136
1563.96 137
1564.05 137
1564.14 137
1564.23 139
1564.32 141
1564.41 145
1564.50 151
1564.60 156
1564.69 160
1564.78 162
1564.87 162
1564.96 162
1565.05 161
1565.14 162
1565.23 166
1565.32 174
1565.41 184
1565.50 198
1565.59 213
1565.68 229
1565.77 246
1565.86 264
1565.96 282
1566.05 302
1566.14 324
1566.23 347
1566.32 370
1566.41 392
1566.50 412
1566.59 429
1566.68 443
1566.77 454
1566.86 464
1566.95 474
1567.04 486
1567.13 500
1567.22 516
1567.32 533
1567.41 550
1567.50 567
1567.59 583
1567.68 596
1567.77 608
1567.86 616
1567.95 620
1568.04 621
1568.13 620
1568.22 617
1568.31 614
1568.40 612
1568.49 613
1568.59 618
1568.68 626
1568.77 636
1568.86 648
1568.95 661
1569.04 675
1569.13 687
1569.22 699
1569.31 708
1569.40 715
1569.49 719
1569.58 720
1569.67 718
1569.77 713
1569.86 708
1569.95 701
1570.04 692
1570.13 683
1570.22 673
1570.31 661
1570.40 650
1570.49 639
1570.58 631
1570.67 626
1570.76 625
1570.85 627
1570.95 631
1571.04 634
1571.13 636
1571.22 635
1571.31 630
1571.40 622
1571.49 612
1571.58 599
1571.67 586
1571.76 573
1571.85 559
1571.94 546
1572.04 531
1572.13 516
1572.22 500
1572.31 483
1572.40 466
1572.49 449
1572.58 432
1572.67 416
1572.76 399
1572.85 383
1572.94 368
1573.04 353
1573.13 341
1573.22 332
1573.31 326
1573.40 322
1573.49 321
1573.58 320
1573.67 320
1573.76 320
1573.85 320
1573.94 320
1574.03 321
1574.13 321
1574.22 321
1574.31 319
1574.40 313
1574.49 305
1574.58 293
1574.67 278
1574.76 263
1574.85 249
1574.94 237
1575.03 229
1575.13 225
1575.22 223
1575.31 223
1575.40 222
1575.49 221
1575.58 219
1575.67 218
1575.76 217
1575.85 218
1575.94 221
1576.04 224
1576.13 226
1576.22 227
1576.31 226
1576.40 223
1576.49 218
1576.58 212
1576.67 207
1576.76 202
1576.85 198
1576.94 193
1577.04 189
1577.13 184
1577.22 177
1577.31 170
1577.40 162
1577.49 155
1577.58 148
1577.67 144
1577.76 141
1577.85 140
1577.95 141
1578.04 143
1578.13 145
1578.22 146
1578.31 146
1578.40 144
1578.49 141
1578.58 138
1578.67 136
1578.76 133
1578.86 131
1578.95 130
1579.04 129
1579.13 128
1579.22 126
1579.31 123
1579.40 121
1579.49 119
1579.58 118
1579.68 118
1579.77 119
1579.86 119
1579.95 119
1580.04 118
1580.13 115
1580.22 109
1580.31 102
1580.40 93
1580.50 83
1580.59 72
1580.68 62
1580.77 53
1580.86 45
1580.95 39
1581.04 35
1581.13 33
1581.22 32
1581.31 33
1581.41 35
1581.50 37
1581.59 40
1581.68 43
1581.77 46
1581.86 49
1581.95 52
1582.04 55
1582.14 56
1582.23 57
1582.32 56
1582.41 55
1582.50 55
1582.59 57
1582.68 63
1582.77 73
1582.86 87
1582.96 104
1583.05 120
1583.14 134
1583.23 145
1583.32 150
1583.41 150
1583.50 145
1583.59 137
1583.68 127
1583.78 118
1583.87 109
1583.96 103
1584.05 99
1584.14 97
1584.23 94
1584.32 92
1584.41 89
1584.51 85
1584.60 80
1584.69 75
1584.78 69
1584.87 65
1584.96 62
1585.05 60
1585.14 61
1585.23 64
1585.33 70
1585.42 76
1585.51 83
1585.60 91
1585.69 98
1585.78 103
1585.87 108
1585.96 111
1586.06 113
1586.15 114
1586.24 113
1586.33 112
1586.42 109
1586.51 107
1586.60 105
1586.69 103
1586.79 102
1586.88 100
1586.97 98
1587.06 94
1587.15 89
1587.24 81
1587.33 72
1587.43 63
1587.52 54
1587.61 48
1587.70 45
1587.79 46
1587.88 50
1587.97 57
1588.06 65
1588.16 73
1588.25 80
1588.34 86
1588.43 89
1588.52 89
1588.61 87
1588.70 83
1588.79 76
1588.89 67
1588.98 58
1589.07 48
1589.16 38
1589.25 30
1589.34 25
1589.43 23
1589.53 23
1589.62 26
1589.71 29
1589.80 31
1589.89 32
1589.98 31
1590.07 28
1590.16 23
1590.26 16
1590.35 8
1590.44 0
1590.53 0
1590.62 0
1590.71 0
1590.80 0
1590.90 0
1590.99 0
1591.08 0
1591.17 1
1591.26 11
1591.35 20
1591.44 28
1591.54 35
1591.63 40
1591.72 43
1591.81 46
1591.90 49
1591.99 50
1592.08 50
1592.18 48
1592.27 44
1592.36 39
1592.45 34
1592.54 29
1592.63 25
1592.72 23
1592.82 22
1592.91 21
1593.00 21
1593.09 19
1593.18 18
1593.27 17
1593.36 17
1593.46 18
1593.55 22
1593.64 28
1593.73 35
1593.82 43
1593.91 51
1594.00 59
1594.10 66
1594.19 72
1594.28 78
1594.37 82
1594.46 84
1594.55 84
1594.64 81
1594.74 77
1594.83 71
1594.92 66
1595.01 60
1595.10 56
1595.19 53
1595.29 50
1595.38 46
1595.47 42
1595.56 36
1595.65 30
1595.74 23
1595.83 16
1595.93 10
1596.02 5
1596.11 2
1596.20 2
1596.29 4
1596.38 7
1596.48 11
1596.57 14
1596.66 17
1596.75 18
1596.84 18
1596.93 17
1597.02 16
1597.12 15
1597.21 14
1597.30 13
1597.39 13
1597.48 12
1597.57 10
1597.67 8
1597.76 4
1597.85 0
1597.94 0
1598.03 0
1598.12 0
1598.21 0
1598.31 0
1598.40 6
1598.49 14
1598.58 22
1598.67 29
1598.76 33
1598.86 34
1598.95 33
1599.04 31
1599.13 27
1599.22 24
1599.31 22
1599.41 21
1599.50 21
1599.59 21
1599.68 21
1599.77 21
1599.86 20
1599.96 19
1600.05 17
1600.14 16
1600.23 17
1600.32 20
1600.41 25
1600.51 32
1600.60 39
1600.69 45
1600.78 50
1600.87 52
1600.96 50
1601.06 44
1601.15 36
1601.24 25
1601.33 13
1601.42 0
1601.51 0
1601.61 0
1601.70 0
1601.79 0
1601.88 0
1601.97 0
1602.06 0
1602.16 0
1602.25 15
1602.34 30
1602.43 43
1602.52 52
1602.61 58
1602.71 60
1602.80 61
1602.89 61
1602.98 62
1603.07 64
1603.16 67
1603.26 70
1603.35 72
1603.44 73
1603.53 72
1603.62 70
1603.72 69
1603.81 69
1603.90 71
1603.99 75
1604.08 79
1604.17 83
1604.27 86
1604.36 86
1604.45 83
1604.54 78
1604.63 71
1604.72 64
1604.82 56
1604.91 50
1605.00 45
1605.09 42
1605.18 41
1605.28 41
1605.37 43
1605.46 46
1605.55 48
1605.64 50
1605.73 51
1605.83 50
1605.92 47
1606.01 44
1606.10 42
1606.19 40
1606.29 40
1606.38 42
1606.47 44
1606.56 46
1606.65 47
1606.74 47
1606.84 46
1606.93 45
1607.02 44
1607.11 46
1607.20 49
1607.30 54
1607.39 58
1607.48 61
1607.57 61
1607.66 57
1607.75 52
1607.85 45
1607.94 39
1608.03 35
1608.12 35
1608.21 38
1608.31 43
1608.40 50
1608.49 57
1608.58 63
1608.67 67
1608.77 70
1608.86 72
1608.95 73
1609.04 75
1609.13 77
1609.22 79
1609.32 83
1609.41 86
1609.50 89
1609.59 93
1609.68 98
1609.78 103
1609.87 108
1609.96 115
1610.05 120
1610.14 125
1610.24 128
1610.33 128
1610.42 126
1610.51 120
1610.60 111
1610.70 101
1610.79 89
1610.88 76
1610.97 64
1611.06 54
1611.16 45
1611.25 38
1611.34 33
1611.43 30
1611.52 28
1611.62 26
1611.71 23
1611.80 20
1611.89 16
1611.98 13
1612.08 11
1612.17 11
1612.26 13
1612.35 16
1612.44 21
1612.54 25
1612.63 28
1612.72 29
1612.81 28
1612.90 25
1613.00 22
1613.09 20
1613.18 20
1613.27 23
1613.36 28
1613.46 35
1613.55 43
1613.64 51
1613.73 58
1613.82 66
1613.92 73
1614.01 79
1614.10 85
1614.19 90
1614.28 92
1614.38 91
1614.47 88
1614.56 83
1614.65 76
1614.74 68
1614.84 61
1614.93 56
1615.02 51
1615.11 48
1615.20 46
1615.30 45
1615.39 43
1615.48 43
1615.57 43
1615.67 45
1615.76 48
1615.85 53
1615.94 59
1616.03 64
1616.13 70
1616.22 75
1616.31 78
1616.40 81
1616.49 83
1616.59 84
1616.68 86
1616.77 87
1616.86 89
1616.95 91
1617.05 92
1617.14 91
1617.23 89
1617.32 83
1617.42 75
1617.51 66
1617.60 55
1617.69 47
1617.78 40
1617.88 38
1617.97 40
1618.06 45
1618.15 51
1618.24 57
1618.34 60
1618.43 59
1618.52 55
1618.61 48
1618.71 40
1618.80 33
1618.89 29
1618.98 28
1619.07 31
1619.17 37
1619.26 44
1619.35 51
1619.44 58
1619.54 62
1619.63 65
1619.72 67
1619.81 68
1619.90 68
1620.00 68
1620.09 68
1620.18 67
1620.27 65
1620.37 61
1620.46 57
1620.55 51
1620.64 46
1620.73 40
1620.83 34
1620.92 30
1621.01 26
1621.10 23
1621.20 22
1621.29 21
1621.38 22
1621.47 23
1621.56 26
1621.66 31
1621.75 36
1621.84 42
1621.93 47
1622.03 51
1622.12 53
1622.21 53
1622.30 51
1622.39 47
1622.49 43
1622.58 38
1622.67 35
1622.76 32
1622.86 30
1622.95 30
1623.04 31
1623.13 34
1623.23 38
1623.32 43
1623.41 49
1623.50 55
1623.59 60
1623.69 64
1623.78 67
1623.87 67
1623.96 66
1624.06 62
1624.15 57
1624.24 49
1624.33 39
1624.43 30
1624.52 22
1624.61 16
1624.70 13
1624.80 12
1624.89 14
1624.98 16
1625.07 18
1625.16 19
1625.26 19
1625.35 17
1625.44 14
1625.53 11
1625.63 9
1625.72 7
1625.81 6
1625.90 6
1626.00 7
1626.09 9
1626.18 11
1626.27 11
1626.37 11
1626.46 9
1626.55 5
1626.64 1
1626.74 0
1626.83 0
1626.92 0
1627.01 0
1627.10 0
1627.20 0
1627.29 0
1627.38 1
1627.47 7
1627.57 13
1627.66 18
1627.75 22
1627.84 25
1627.94 27
1628.03 28
1628.12 28
1628.21 27
1628.31 27
1628.40 27
1628.49 28
1628.58 30
1628.68 33
1628.77 35
1628.86 38
1628.95 40
1629.05 42
1629.14 43
1629.23 45
1629.32 47
1629.42 49
1629.51 52
1629.60 55
1629.69 57
1629.79 60
1629.88 63
1629.97 65
1630.06 68
1630.16 72
1630.25 75
1630.34 78
1630.43 80
1630.53 80
1630.62 78
1630.71 75
1630.80 71
1630.90 66
1630.99 60
1631.08 55
1631.17 51
1631.27 47
1631.36 44
1631.45 41
1631.54 41
1631.64 41
1631.73 41
1631.82 42
1631.91 41
1632.01 40
1632.10 35
1632.19 30
1632.28 23
1632.38 16
1632.47 10
1632.56 7
1632.65 5
1632.75 5
1632.84 7
1632.93 8
1633.02 8
1633.12 7
1633.21 6
1633.30 4
1633.40 3
1633.49 3
1633.58 5
1633.67 8
1633.77 12
1633.86 14
1633.95 15
1634.04 15
1634.14 12
1634.23 8
1634.32 3
1634.41 0
1634.51 0
1634.60 0
1634.69 0
1634.78 0
1634.88 0
1634.97 0
1635.06 2
1635.16 7
1635.25 11
1635.34 15
1635.43 19
1635.53 22
1635.62 26
1635.71 29
1635.80 32
1635.90 35
1635.99 38
1636.08 39
1636.17 39
1636.27 37
1636.36 34
1636.45 29
1636.55 23
1636.64 17
1636.73 10
1636.82 3
1636.92 0
1637.01 0
1637.10 0
1637.19 0
1637.29 0
1637.38 0
1637.47 0
1637.56 0
1637.66 2
1637.75 5
1637.84 9
1637.94 12
1638.03 16
1638.12 19
1638.21 22
1638.31 24
1638.40 26
1638.49 28
1638.58 30
1638.68 32
1638.77 33
1638.86 34
1638.96 33
1639.05 30
1639.14 27
1639.23 23
1639.33 20
1639.42 20
1639.51 22
1639.61 26
1639.70 32
1639.79 39
1639.88 44
1639.98 48
1640.07 48
1640.16 46
1640.25 43
1640.35 37
1640.44 32
1640.53 27
1640.63 24
1640.72 23
1640.81 25
1640.90 29
1641.00 34
1641.09 41
1641.18 47
1641.28 53
1641.37 57
1641.46 60
1641.55 61
1641.65 60
1641.74 59
1641.83 57
1641.93 55
1642.02 53
1642.11 51
1642.20 50
1642.30 49
1642.39 48
1642.48 47
1642.58 47
1642.67 47
1642.76 48
1642.85 50
1642.95 53
1643.04 56
1643.13 60
1643.23 63
1643.32 65
1643.41 66
1643.50 65
1643.60 63
1643.69 60
1643.78 56
1643.88 53
1643.97 51
1644.06 51
1644.15 53
1644.25 56
1644.34 59
1644.43 62
1644.53 64
1644.62 65
1644.71 65
1644.80 64
1644.90 63
1644.99 61
1645.08 58
1645.18 55
1645.27 52
1645.36 47
1645.46 43
1645.55 38
1645.64 34
1645.73 32
1645.83 30
1645.92 30
1646.01 31
1646.11 32
1646.20 34
1646.29 35
1646.38 37
1646.48 37
1646.57 38
1646.66 37
1646.76 35
1646.85 32
1646.94 27
1647.04 20
1647.13 13
1647.22 6
1647.31 1
1647.41 0
1647.50 0
1647.59 0
1647.69 0
1647.78 2
1647.87 7
1647.97 13
1648.06 19
1648.15 24
1648.24 29
1648.34 33
1648.43 36
1648.52 38
1648.62 39
1648.71 40
1648.80 40
1648.90 40
1648.99 40
1649.08 40
1649.17 39
1649.27 38
1649.36 36
1649.45 34
1649.55 32
1649.64 29
1649.73 26
1649.83 23
1649.92 22
1650.01 23
1650.11 26
1650.20 31
1650.29 36
1650.38 41
1650.48 43
1650.57 42
1650.66 37
1650.76 28
1650.85 19
1650.94 10
1651.04 2
1651.13 0
1651.22 0
1651.32 0
1651.41 0
1651.50 0
1651.59 0
1651.69 0
1651.78 0
1651.87 0
1651.97 0
1652.06 2
1652.15 6
1652.25 12
1652.34 19
1652.43 27
1652.53 34
1652.62 41
1652.71 46
1652.81 50
1652.90 52
1652.99 52
1653.08 51
1653.18 48
1653.27 44
1653.36 38
1653.46 32
1653.55 26
1653.64 22
1653.74 19
1653.83 17
1653.92 18
1654.02 20
1654.11 21
1654.20 23
1654.30 23
1654.39 24
1654.48 23
1654.58 23
1654.67 23
1654.76 23
1654.86 24
1654.95 26
1655.04 30
1655.14 33
1655.23 38
1655.32 42
1655.41 47
1655.51 51
1655.60 56
1655.69 61
1655.79 66
1655.88 73
1655.97 80
1656.07 87
1656.16 93
1656.25 98
1656.35 102
1656.44 105
1656.53 107
1656.63 107
1656.72 106
1656.81 104
1656.91 102
1657.00 98
1657.09 93
1657.19 88
1657.28 82
1657.37 77
1657.47 72
1657.56 68
1657.65 63
1657.75 60
1657.84 57
1657.93 55
1658.03 55
1658.12 57
1658.21 61
1658.31 67
1658.40 74
1658.49 81
1658.59 89
1658.68 96
1658.77 102
1658.87 107
1658.96 111
1659.05 115
1659.15 117
1659.24 118
1659.33 117
1659.43 116
1659.52 115
1659.61 114
1659.71 114
1659.80 116
1659.89 120
1659.99 127
1660.08 135
1660.17 143
1660.27 151
1660.36 156
1660.45 159
1660.55 159
1660.64 156
1660.73 152
1660.83 146
1660.92 141
1661.01 137
1661.11 134
1661.20 133
1661.29 132
1661.39 133
1661.48 134
1661.57 136
1661.67 138
1661.76 141
1661.85 145
1661.95 149
1662.04 154
1662.13 159
1662.23 164
1662.32 168
1662.41 170
1662.51 169
1662.60 167
1662.69 161
1662.79 154
1662.88 145
1662.97 135
1663.07 126
1663.16 118
1663.25 110
1663.35 104
1663.44 100
1663.53 96
1663.63 94
1663.72 94
1663.82 95
1663.91 98
1664.00 102
1664.10 107
1664.19 112
1664.28 117
1664.38 122
1664.47 126
1664.56 129
1664.66 132
1664.75 135
1664.84 138
1664.94 141
1665.03 143
1665.12 143
1665.22 142
1665.31 139
1665.40 134
1665.50 128
1665.59 120
1665.68 113
1665.78 106
1665.87 101
1665.97 96
1666.06 94
1666.15 92
1666.25 92
1666.34 93
1666.43 93
1666.53 93
1666.62 91
1666.71 86
1666.81 79
1666.90 70
1666.99 61
1667.09 52
1667.18 45
1667.27 42
1667.37 43
1667.46 49
1667.56 57
1667.65 66
1667.74 75
1667.84 82
1667.93 87
1668.02 87
1668.12 85
1668.21 80
1668.30 73
1668.40 65
1668.49 57
1668.58 50
1668.68 45
1668.77 42
1668.87 42
1668.96 44
1669.05 48
1669.15 54
1669.24 60
1669.33 64
1669.43 67
1669.52 68
1669.61 66
1669.71 64
1669.80 60
1669.90 57
1669.99 53
1670.08 50
1670.18 47
1670.27 43
1670.36 40
1670.46 36
1670.55 34
1670.64 32
1670.74 33
1670.83 36
1670.93 41
1671.02 48
1671.11 56
1671.21 65
1671.30 74
1671.39 81
1671.49 87
1671.58 91
1671.67 93
1671.77 93
1671.86 91
1671.96 88
1672.05 83
1672.14 76
1672.24 69
1672.33 61
1672.42 53
1672.52 46
1672.61 39
1672.71 33
1672.80 29
1672.89 25
1672.99 23
1673.08 22
1673.17 21
1673.27 21
1673.36 21
1673.46 22
1673.55 22
1673.64 23
1673.74 23
1673.83 23
1673.92 22
1674.02 21
1674.11 20
1674.20 18
1674.30 17
1674.39 16
1674.49 15
1674.58 15
1674.67 15
1674.77 17
1674.86 18
1674.96 21
1675.05 24
1675.14 26
1675.24 28
1675.33 27
1675.42 25
1675.52 21
1675.61 14
1675.71 5
1675.80 0
1675.89 0
1675.99 0
1676.08 0
1676.17 0
1676.27 0
1676.36 0
1676.46 0
1676.55 9
1676.64 21
1676.74 31
1676.83 39
1676.92 45
1677.02 49
1677.11 51
1677.21 53
1677.30 55
1677.39 57
1677.49 61
1677.58 65
1677.68 68
1677.77 70
1677.86 70
1677.96 66
1678.05 58
1678.14 48
1678.24 36
1678.33 24
1678.43 12
1678.52 3
1678.61 0
1678.71 0
1678.80 0
1678.90 0
1678.99 0
1679.08 0
1679.18 0
1679.27 0
1679.37 4
1679.46 10
1679.55 16
1679.65 22
1679.74 26
1679.83 28
1679.93 27
1680.02 24
1680.12 19
1680.21 15
1680.30 13
1680.40 13
1680.49 16
1680.59 21
1680.68 29
1680.77 38
1680.87 47
1680.96 54
1681.06 61
1681.15 66
1681.24 69
1681.34 72
1681.43 74
1681.53 74
1681.62 73
1681.71 70
1681.81 66
1681.90 60
1682.00 53
1682.09 47
1682.18 42
1682.28 38
1682.37 35
1682.47 33
1682.56 32
1682.65 32
1682.75 32
1682.84 33
1682.93 34
1683.03 36
1683.12 39
1683.22 42
1683.31 46
1683.40 49
1683.50 52
1683.59 53
1683.69 53
1683.78 51
1683.87 48
1683.97 45
1684.06 42
1684.16 39
1684.25 38
1684.35 38
1684.44 38
1684.53 39
1684.63 39
1684.72 39
1684.82 37
1684.91 35
1685.00 34
1685.10 34
1685.19 35
1685.29 37
1685.38 41
1685.47 44
1685.57 46
1685.66 47
1685.76 45
1685.85 42
1685.94 38
1686.04 34
1686.13 30
1686.23 28
1686.32 29
1686.41 32
1686.51 37
1686.60 43
1686.70 48
1686.79 52
1686.88 53
1686.98 50
1687.07 45
1687.17 39
1687.26 32
1687.36 27
1687.45 25
1687.54 24
1687.64 24
1687.73 26
1687.83 27
1687.92 28
1688.01 27
1688.11 26
1688.20 23
1688.30 19
1688.39 14
1688.49 9
1688.58 3
1688.67 0
1688.77 0
1688.86 0
1688.96 0
1689.05 0
1689.14 3
1689.24 8
1689.33 13
1689.43 16
1689.52 19
1689.62 21
1689.71 22
1689.80 23
1689.90 24
1689.99 25
1690.09 25
1690.18 26
1690.27 27
1690.37 29
1690.46 32
1690.56 36
1690.65 41
1690.75 47
1690.84 53
1690.93 57
1691.03 60
1691.12 61
1691.22 60
1691.31 58
1691.40 55
1691.50 54
1691.59 54
1691.69 55
1691.78 58
1691.88 62
1691.97 64
1692.06 66
1692.16 66
1692.25 66
1692.35 65
1692.44 65
1692.54 66
1692.63 68
1692.72 69
1692.82 70
1692.91 71
1693.01 71
1693.10 70
1693.20 70
1693.29 71
1693.38 73
1693.48 77
1693.57 81
1693.67 86
1693.76 90
1693.86 95
1693.95 99
1694.04 102
1694.14 105
1694.23 107
1694.33 107
1694.42 105
1694.52 100
1694.61 94
1694.70 87
1694.80 78
1694.89 69
1694.99 59
1695.08 51
1695.18 42
1695.27 34
1695.36 27
1695.46 21
1695.55 16
1695.65 11
1695.74 8
1695.84 6
1695.93 4
1696.03 2
1696.12 0
1696.21 0
1696.31 0
1696.40 0
1696.50 0
1696.59 0
1696.69 0
1696.78 0
1696.87 4
1696.97 10
1697.06 16
1697.16 21
1697.25 24
1697.35 26
1697.44 27
1697.54 28
1697.63 28
1697.72 31
1697.82 34
1697.91 39
1698.01 45
1698.10 51
1698.20 57
1698.29 61
1698.39 63
1698.48 63
1698.57 62
1698.67 59
1698.76 56
1698.86 52
1698.95 47
1699.05 43
1699.14 38
1699.23 34
1699.33 31
1699.42 28
1699.52 26
1699.61 25
1699.71 24
1699.80 24
1699.90 23
1699.99 21
1700.09 18
1700.18 14
1700.27 10
1700.37 4
1700.46 0
1700.56 0
1700.65 0
1700.75 0
1700.84 4
1700.94 13
1701.03 23
1701.12 34
1701.22 45
1701.31 55
1701.41 62
1701.50 66
1701.60 66
1701.69 63
1701.79 57
1701.88 49
1701.98 39
1702.07 30
1702.16 23
1702.26 18
1702.35 18
1702.45 22
1702.54 30
1702.64 42
1702.73 54
1702.83 66
1702.92 76
1703.01 82
1703.11 84
1703.20 84
1703.30 81
1703.39 78
1703.49 74
1703.58 72
1703.68 69
1703.77 67
1703.87 65
1703.96 62
1704.06 58
1704.15 54
1704.24 51
1704.34 48
1704.43 46
1704.53 45
1704.62 44
1704.72 44
1704.81 45
1704.91 46
1705.00 47
1705.10 48
1705.19 48
1705.28 47
1705.38 46
1705.47 45
1705.57 44
1705.66 44
1705.76 44
1705.85 45
1705.95 47
1706.04 49
1706.14 51
1706.23 53
1706.33 54
1706.42 54
1706.52 53
1706.61 51
1706.70 49
1706.80 47
1706.89 47
1706.99 48
1707.08 51
1707.18 54
1707.27 58
1707.37 62
1707.46 65
1707.56 67
1707.65 68
1707.75 69
1707.84 69
1707.94 66
1708.03 62
1708.12 56
1708.22 50
1708.31 43
1708.41 37
1708.50 34
1708.60 34
1708.69 36
1708.79 41
1708.88 47
1708.98 54
1709.07 61
1709.17 68
1709.26 74
1709.36 79
1709.45 83
1709.55 84
1709.64 84
1709.73 83
1709.83 81
1709.92 79
1710.02 77
1710.11 77
1710.21 77
1710.30 79
1710.40 81
1710.49 83
1710.59 84
1710.68 85
1710.78 85
1710.87 86
1710.97 88
1711.06 93
1711.16 100
1711.25 110
1711.35 122
1711.44 135
1711.54 147
1711.63 156
1711.72 160
1711.82 160
1711.91 155
1712.01 147
1712.10 137
1712.20 128
1712.29 119
1712.39 111
1712.48 105
1712.58 99
1712.67 92
1712.77 83
1712.86 74
1712.96 64
1713.05 55
1713.15 48
1713.24 43
1713.34 41
1713.43 41
1713.53 41
1713.62 41
1713.72 39
1713.81 35
1713.91 32
1714.00 28
1714.10 25
1714.19 24
1714.29 25
1714.38 28
1714.48 32
1714.57 38
1714.66 43
1714.76 48
1714.85 53
1714.95 56
1715.04 58
1715.14 58
1715.23 57
1715.33 56
1715.42 56
1715.52 56
1715.61 57
1715.71 60
1715.80 64
1715.90 70
1715.99 75
1716.09 80
1716.18 84
1716.28 86
1716.37 86
1716.47 85
1716.56 83
1716.66 80
1716.75 77
1716.85 74
1716.94 71
1717.04 68
1717.13 65
1717.23 62
1717.32 59
1717.42 56
1717.51 54
1717.61 52
1717.70 50
1717.80 49
1717.89 48
1717.99 47
1718.08 47
1718.18 48
1718.27 50
1718.37 54
1718.46 59
1718.56 64
1718.65 70
1718.75 74
1718.84 78
1718.94 79
1719.03 79
1719.13 78
1719.22 75
1719.32 73
1719.41 72
1719.51 73
1719.60 76
1719.70 82
1719.79 91
1719.89 101
1719.98 110
1720.08 119
1720.17 124
1720.27 127
1720.36 126
1720.46 123
1720.55 118
1720.65 112
1720.74 108
1720.84 104
1720.93 101
1721.03 98
1721.12 96
1721.22 96
1721.31 96
1721.41 97
1721.50 99
1721.60 101
1721.69 103
1721.79 102
1721.88 100
1721.98 96
1722.07 91
1722.17 87
1722.26 85
1722.36 86
1722.45 89
1722.55 94
1722.64 100
1722.74 104
1722.83 106
1722.93 104
1723.02 100
1723.12 92
1723.21 84
1723.31 74
1723.40 65
1723.50 59
1723.59 55
1723.69 55
1723.78 57
1723.88 62
1723.98 68
1724.07 74
1724.17 81
1724.26 86
1724.36 90
1724.45 92
1724.55 92
1724.64 90
1724.74 86
1724.83 80
1724.93 73
1725.02 67
1725.12 62
1725.21 58
1725.31 57
1725.40 57
1725.50 60
1725.59 65
1725.69 72
1725.78 79
1725.88 87
1725.97 96
1726.07 105
1726.16 112
1726.26 118
1726.35 123
1726.45 125
1726.54 125
1726.64 123
1726.74 119
1726.83 114
1726.93 110
1727.02 105
1727.12 100
1727.21 96
1727.31 93
1727.40 92
1727.50 92
1727.59 93
1727.69 95
1727.78 96
1727.88 96
1727.97 94
1728.07 89
1728.16 82
1728.26 75
1728.35 66
1728.45 58
1728.54 51
1728.64 46
1728.74 41
1728.83 37
1728.93 34
1729.02 32
1729.12 30
1729.21 30
1729.31 30
1729.40 29
1729.50 28
1729.59 26
1729.69 23
1729.78 17
1729.88 11
1729.97 4
1730.07 0
1730.16 0
1730.26 0
1730.35 0
1730.45 0
1730.55 0
1730.64 0
1730.74 0
1730.83 1
1730.93 13
1731.02 26
1731.12 42
1731.21 58
1731.31 72
1731.40 82
1731.50 88
1731.59 91
1731.69 90
1731.78 87
1731.88 85
1731.98 86
1732.07 88
1732.17 93
1732.26 97
1732.36 101
1732.45 102
1732.55 100
1732.64 97
1732.74 92
1732.83 89
1732.93 86
1733.02 86
1733.12 86
1733.22 87
1733.31 87
1733.41 85
1733.50 82
1733.60 79
1733.69 77
1733.79 77
1733.88 81
1733.98 88
1734.07 96
1734.17 105
1734.26 112
1734.36 116
1734.46 116
1734.55 113
1734.65 106
1734.74 98
1734.84 91
1734.93 86
1735.03 85
1735.12 86
1735.22 90
1735.31 95
1735.41 99
1735.51 101
1735.60 101
1735.70 97
1735.79 91
1735.89 83
1735.98 75
1736.08 67
1736.17 60
1736.27 55
1736.36 52
1736.46 52
1736.56 52
1736.65 54
1736.75 56
1736.84 57
1736.94 57
1737.03 56
1737.13 52
1737.22 47
1737.32 40
1737.42 34
1737.51 28
1737.61 24
1737.70 21
1737.80 20
1737.89 20
1737.99 21
1738.08 23
1738.18 27
1738.27 32
1738.37 39
1738.47 48
1738.56 56
1738.66 63
1738.75 67
1738.85 69
1738.94 68
1739.04 65
1739.13 61
1739.23 58
1739.33 57
1739.42 56
1739.52 57
1739.61 58
1739.71 59
1739.80 61
1739.90 65
1739.99 71
1740.09 80
1740.19 91
1740.28 104
1740.38 117
1740.47 129
1740.57 139
1740.66 146
1740.76 149
1740.85 151
1740.95 151
1741.05 150
1741.14 148
1741.24 144
1741.33 139
1741.43 132
1741.52 124
1741.62 116
1741.72 109
1741.81 103
1741.91 99
1742.00 95
1742.10 93
1742.19 90
1742.29 86
1742.38 83
1742.48 79
1742.58 76
1742.67 76
1742.77 78
1742.86 83
1742.96 91
1743.05 99
1743.15 107
1743.25 114
1743.34 117
1743.44 117
1743.53 114
1743.63 109
1743.72 103
1743.82 97
1743.92 91
1744.01 85
1744.11 80
1744.20 74
1744.30 68
1744.39 61
1744.49 52
1744.59 43
1744.68 33
1744.78 24
1744.87 16
1744.97 9
1745.06 5
1745.16 3
1745.26 4
1745.35 7
1745.45 11
1745.54 16
1745.64 21
1745.73 25
1745.83 28
1745.93 31
1746.02 35
1746.12 38
1746.21 43
1746.31 49
1746.40 56
1746.50 64
1746.60 72
1746.69 79
1746.79 85
1746.88 89
1746.98 92
1747.07 93
1747.17 93
1747.27 93
1747.36 93
1747.46 94
1747.55 95
1747.65 97
1747.74 99
1747.84 100
1747.94 100
1748.03 98
1748.13 93
1748.22 86
1748.32 77
1748.42 65
1748.51 52
1748.61 38
1748.70 24
1748.80 12
1748.89 1
1748.99 0
1749.09 0
1749.18 0
1749.28 0
1749.37 0
1749.47 0
1749.57 0
1749.66 0
1749.76 5
1749.85 13
1749.95 22
1750.04 30
1750.14 37
1750.24 44
1750.33 49
1750.43 54
1750.52 58
1750.62 61
1750.72 62
1750.81 64
1750.91 65
1751.00 66
1751.10 66
1751.19 66
1751.29 64
1751.39 62
1751.48 57
1751.58 51
1751.67 45
1751.77 38
1751.87 32
1751.96 26
1752.06 20
1752.15 15
1752.25 10
1752.35 5
1752.44 0
1752.54 0
1752.63 0
1752.73 0
1752.83 4
1752.92 9
1753.02 16
1753.11 24
1753.21 32
1753.30 41
1753.40 49
1753.50 57
1753.59 63
1753.69 68
1753.78 73
1753.88 76
1753.98 80
1754.07 85
1754.17 92
1754.26 101
1754.36 110
1754.46 119
1754.55 127
1754.65 131
1754.74 132
1754.84 128
1754.94 121
1755.03 109
1755.13 96
1755.22 82
1755.32 69
1755.42 59
1755.51 54
1755.61 53
1755.70 56
1755.80 63
1755.90 70
1755.99 76
1756.09 80
1756.18 81
1756.28 79
1756.38 75
1756.47 71
1756.57 66
1756.66 62
1756.76 59
1756.86 59
1756.95 60
1757.05 64
1757.14 68
1757.24 74
1757.34 79
1757.43 82
1757.53 83
1757.62 82
1757.72 78
1757.82 72
1757.91 66
1758.01 61
1758.11 56
1758.20 53
1758.30 51
1758.39 51
1758.49 52
1758.59 54
1758.68 57
1758.78 60
1758.87 64
1758.97 67
1759.07 69
1759.16 71
1759.26 72
1759.35 72
1759.45 73
1759.55 75
1759.64 77
1759.74 78
1759.83 79
1759.93 79
1760.03 76
1760.12 71
1760.22 63
1760.32 53
1760.41 42
1760.51 32
1760.60 23
1760.70 16
1760.80 13
1760.89 12
1760.99 14
1761.08 18
1761.18 21
1761.28 24
1761.37 26
1761.47 26
1761.57 24
1761.66 22
1761.76 21
1761.85 22
1761.95 25
1762.05 31
1762.14 40
1762.24 52
1762.33 64
1762.43 76
1762.53 85
1762.62 91
1762.72 94
1762.82 94
1762.91 91
1763.01 87
1763.10 82
1763.20 78
1763.30 74
1763.39 72
1763.49 70
1763.59 68
1763.68 68
1763.78 69
1763.87 71
1763.97 74
1764.07 78
1764.16 82
1764.26 87
1764.36 90
1764.45 93
1764.55 94
1764.64 94
1764.74 91
1764.84 86
1764.93 79
1765.03 71
1765.13 63
1765.22 56
1765.32 51
1765.41 49
1765.51 49
1765.61 50
1765.70 51
1765.80 51
1765.90 51
1765.99 49
1766.09 46
1766.18 43
1766.28 40
1766.38 39
1766.47 38
1766.57 38
1766.67 39
1766.76 40
1766.86 42
1766.95 43
1767.05 44
1767.15 44
1767.24 45
1767.34 45
1767.44 46
1767.53 45
1767.63 44
1767.73 43
1767.82 42
1767.92 41
1768.01 40
1768.11 41
1768.21 42
1768.30 44
1768.40 47
1768.50 48
1768.59 48
1768.69 47
1768.79 43
1768.88 37
1768.98 31
1769.07 25
1769.17 19
1769.27 16
1769.36 15
1769.46 16
1769.56 19
1769.65 25
1769.75 31
1769.85 38
1769.94 44
1770.04 50
1770.13 55
1770.23 58
1770.33 61
1770.42 63
1770.52 64
1770.62 64
1770.71 63
1770.81 63
1770.91 62
1771.00 62
1771.10 62
1771.20 62
1771.29 61
1771.39 61
1771.48 59
1771.58 58
1771.68 57
1771.77 57
1771.87 56
1771.97 55
1772.06 52
1772.16 48
1772.26 40
1772.35 30
1772.45 19
1772.55 9
1772.64 2
1772.74 0
1772.83 4
1772.93 14
1773.03 27
1773.12 42
1773.22 55
1773.32 66
1773.41 73
1773.51 76
1773.61 76
1773.70 74
1773.80 71
1773.90 69
1773.99 67
1774.09 65
1774.19 64
1774.28 63
1774.38 62
1774.48 61
1774.57 62
1774.67 64
1774.76 67
1774.86 71
1774.96 76
1775.05 82
1775.15 88
1775.25 93
1775.34 97
1775.44 100
1775.54 102
1775.63 104
1775.73 105
1775.83 105
1775.92 104
1776.02 102
1776.12 98
1776.21 92
1776.31 85
1776.41 77
1776.50 70
1776.60 63
1776.70 58
1776.79 56
1776.89 55
1776.99 55
1777.08 54
1777.18 52
1777.28 48
1777.37 43
1777.47 36
1777.57 30
1777.66 25
1777.76 24
1777.85 27
1777.95 34
1778.05 44
1778.14 55
1778.24 66
1778.34 75
1778.43 81
1778.53 84
1778.63 85
1778.72 85
1778.82 84
1778.92 82
1779.01 80
1779.11 78
1779.21 76
1779.30 74
1779.40 71
1779.50 69
1779.59 69
1779.69 68
1779.79 68
1779.88 66
1779.98 64
1780.08 60
1780.17 55
1780.27 47
1780.37 38
1780.46 28
1780.56 18
1780.66 9
1780.75 0
1780.85 0
1780.95 0
1781.04 0
1781.14 0
1781.24 0
1781.33 0
1781.43 0
1781.53 0
1781.62 6
1781.72 17
1781.82 29
1781.91 41
1782.01 51
1782.11 59
1782.21 63
1782.30 64
1782.40 63
1782.50 61
1782.59 58
1782.69 55
1782.79 53
1782.88 52
1782.98 50
1783.08 47
1783.17 43
1783.27 39
1783.37 34
1783.46 30
1783.56 27
1783.66 24
1783.75 22
1783.85 18
1783.95 14
1784.04 8
1784.14 2
1784.24 0
1784.33 0
1784.43 0
1784.53 5
1784.62 14
1784.72 25
1784.82 36
1784.91 44
1785.01 48
1785.11 47
1785.20 42
1785.30 34
1785.40 27
1785.50 20
1785.59 16
1785.69 16
1785.79 18
1785.88 22
1785.98 26
1786.08 30
1786.17 33
1786.27 36
1786.37 38
1786.46 40
1786.56 43
1786.66 46
1786.75 49
1786.85 51
1786.95 52
1787.04 51
1787.14 47
1787.24 43
1787.34 39
1787.43 36
1787.53 33
1787.63 32
1787.72 33
1787.82 35
1787.92 38
1788.01 43
1788.11 48
1788.21 55
1788.30 62
1788.40 69
1788.50 75
1788.59 79
1788.69 81
1788.79 81
1788.89 79
1788.98 76
1789.08 71
1789.18 65
1789.27 60
1789.37 55
1789.47 50
1789.56 45
1789.66 40
1789.76 35
1789.85 30
1789.95 25
1790.05 20
1790.15 16
1790.24 12
1790.34 10
1790.44 8
1790.53 7
1790.63 5
1790.73 4
1790.82 3
1790.92 2
1791.02 1
1791.12 1
1791.21 1
1791.31 3
1791.41 5
1791.50 7
1791.60 10
1791.70 13
1791.79 16
1791.89 18
1791.99 18
1792.08 17
1792.18 14
1792.28 10
1792.38 6
1792.47 2
1792.57 0
1792.67 0
1792.76 0
1792.86 1
1792.96 4
1793.06 7
1793.15 11
1793.25 14
1793.35 16
1793.44 19
1793.54 21
1793.64 24
1793.73 29
1793.83 34
1793.93 40
1794.03 46
1794.12 52
1794.22 57
1794.32 60
1794.41 60
1794.51 59
1794.61 55
1794.70 50
1794.80 45
1794.90 41
1795.00 38
1795.09 37
1795.19 40
1795.29 46
1795.38 53
1795.48 62
1795.58 71
1795.68 78
1795.77 83
1795.87 86
1795.97 88
1796.06 89
1796.16 90
1796.26 92
1796.36 95
1796.45 100
1796.55 105
1796.65 109
1796.74 113
1796.84 116
1796.94 117
1797.04 117
1797.13 116
1797.23 115
1797.33 114
1797.42 112
1797.52 109
1797.62 106
1797.72 101
1797.81 95
1797.91 88
1798.01 80
1798.10 72
1798.20 64
1798.30 55
1798.40 46
1798.49 37
1798.59 28
1798.69 21
1798.78 15
1798.88 12
1798.98 11
1799.08 12
1799.17 14
1799.27 18
1799.37 21
1799.46 24
1799.56 26
1799.66 28
1799.76 30
1799.85 31
1799.95 33
1800.05 35
1800.14 38
1800.24 40
1800.34 42
1800.44 44
1800.53 44
1800.63 44
1800.73 42
1800.83 39
1800.92 36
1801.02 32
1801.12 28
1801.21 25
1801.31 22
1801.41 22
1801.51 24
1801.60 28
1801.70 33
1801.80 37
1801.89 41
1801.99 43
1802.09 42
1802.19 40
1802.28 36
1802.38 30
1802.48 24
1802.58 16
1802.67 8
1802.77 0
1802.87 0
1802.96 0
1803.06 0
1803.16 0
1803.26 0
1803.35 0
1803.45 0
1803.55 0
1803.65 4
1803.74 8
1803.84 11
1803.94 13
1804.04 17
1804.13 21
1804.23 26
1804.33 31
1804.42 37
1804.52 42
1804.62 45
1804.72 45
1804.81 42
1804.91 36
1805.01 28
1805.11 19
1805.20 10
1805.30 2
1805.40 0
1805.50 0
1805.59 0
1805.69 0
1805.79 7
1805.88 16
1805.98 26
1806.08 37
1806.18 47
1806.27 55
1806.37 61
1806.47 63
1806.57 62
1806.66 58
1806.76 52
1806.86 44
1806.96 36
1807.05 27
1807.15 20
1807.25 13
1807.35 6
1807.44 0
1807.54 0
1807.64 0
1807.74 0
1807.83 0
1807.93 0
1808.03 0
1808.13 4
1808.22 13
1808.32 23
1808.42 33
1808.51 43
1808.61 51
1808.71 58
1808.81 63
1808.90 66
1809.00 67
1809.10 67
1809.20 66
1809.29 65
1809.39 64
1809.49 64
1809.59 64
1809.68 64
1809.78 63
1809.88 61
1809.98 57
1810.07 52
1810.17 46
1810.27 38
1810.37 31
1810.46 25
1810.56 19
1810.66 13
1810.76 8
1810.85 4
1810.95 1
1811.05 0
1811.15 0
1811.24 0
1811.34 0
1811.44 0
1811.54 0
1811.63 0
1811.73 0
1811.83 2
1811.93 7
1812.02 14
1812.12 22
1812.22 29
1812.32 36
1812.41 41
1812.51 46
1812.61 49
1812.71 52
1812.80 55
1812.90 58
1813.00 62
1813.10 68
1813.19 73
1813.29 77
1813.39 80
1813.49 78
1813.59 73
1813.68 63
1813.78 52
1813.88 40
1813.98 30
1814.07 23
1814.17 21
1814.27 24
1814.37 29
1814.46 35
1814.56 41
1814.66 44
1814.76 46
1814.85 45
1814.95 45
1815.05 46
1815.15 49
1815.24 53
1815.34 58
1815.44 62
1815.54 64
1815.63 63
1815.73 59
1815.83 53
1815.93 47
1816.03 40
1816.12 34
1816.22 30
1816.32 27
1816.42 24
1816.51 23
1816.61 22
1816.71 22
1816.81 24
1816.90 27
1817.00 33
1817.10 39
1817.20 46
1817.30 54
1817.39 61
1817.49 66
1817.59 70
1817.69 72
1817.78 72
1817.88 71
1817.98 69
1818.08 68
1818.17 67
1818.27 66
1818.37 65
1818.47 63
1818.57 60
1818.66 55
1818.76 49
1818.86 41
1818.96 32
1819.05 24
1819.15 17
1819.25 11
1819.35 8
1819.44 8
1819.54 11
1819.64 15
1819.74 21
1819.84 26
1819.93 32
1820.03 36
1820.13 39
1820.23 42
1820.32 44
1820.42 45
1820.52 48
1820.62 52
1820.72 56
1820.81 62
1820.91 69
1821.01 76
1821.11 82
1821.20 87
1821.30 90
1821.40 92
1821.50 92
1821.60 91
1821.69 90
1821.79 87
1821.89 85
1821.99 82
1822.08 79
1822.18 76
1822.28 74
1822.38 74
1822.48 75
1822.57 78
1822.67 84
1822.77 92
1822.87 102
1822.96 113
1823.06 124
1823.16 133
1823.26 141
1823.36 146
1823.45 147
1823.55 146
1823.65 141
1823.75 133
1823.85 123
1823.94 112
1824.04 102
1824.14 92
1824.24 82
1824.33 74
1824.43 67
1824.53 61
1824.63 56
1824.73 51
1824.82 49
1824.92 47
1825.02 48
1825.12 49
1825.22 50
1825.31 51
1825.41 51
1825.51 49
1825.61 46
1825.71 42
1825.80 39
1825.90 36
1826.00 35
1826.10 35
1826.19 36
1826.29 37
1826.39 38
1826.49 37
1826.59 34
1826.68 31
1826.78 26
1826.88 22
1826.98 20
1827.08 20
1827.17 23
1827.27 30
1827.37 39
1827.47 51
1827.57 62
1827.66 71
1827.76 78
1827.86 79
1827.96 77
1828.06 72
1828.15 65
1828.25 58
1828.35 53
1828.45 49
1828.55 47
1828.64 46
1828.74 43
1828.84 40
1828.94 35
1829.04 29
1829.13 25
1829.23 22
1829.33 23
1829.43 27
1829.53 34
1829.62 43
1829.72 52
1829.82 59
1829.92 65
1830.02 68
1830.11 70
1830.21 72
1830.31 73
1830.41 76
1830.51 78
1830.60 80
1830.70 80
1830.80 78
1830.90 74
1831.00 68
1831.09 61
1831.19 52
1831.29 43
1831.39 36
1831.49 29
1831.58 24
1831.68 20
1831.78 18
1831.88 15
1831.98 12
1832.07 9
1832.17 6
1832.27 2
1832.37 0
1832.47 0
1832.56 0
1832.66 0
1832.76 0
1832.86 0
1832.96 0
1833.06 0
1833.15 2
1833.25 11
1833.35 22
1833.45 34
1833.55 46
1833.64 56
1833.74 64
1833.84 68
1833.94 68
1834.04 65
1834.13 59
1834.23 51
1834.33 41
1834.43 31
1834.53 22
1834.63 16
1834.72 12
1834.82 12
1834.92 14
1835.02 19
1835.12 25
1835.21 31
1835.31 37
1835.41 41
1835.51 45
1835.61 49
1835.70 53
1835.80 56
1835.90 59
1836.00 62
1836.10 64
1836.20 65
1836.29 65
1836.39 66
1836.49 66
1836.59 67
1836.69 67
1836.78 66
1836.88 63
1836.98 59
1837.08 53
1837.18 46
1837.28 40
1837.37 36
1837.47 34
1837.57 34
1837.67 35
1837.77 37
1837.87 39
1837.96 40
1838.06 39
1838.16 37
1838.26 36
1838.36 34
1838.45 34
1838.55 36
1838.65 40
1838.75 45
1838.85 51
1838.95 58
1839.04 65
1839.14 71
1839.24 76
1839.34 78
1839.44 77
1839.54 74
1839.63 67
1839.73 59
1839.83 51
1839.93 43
1840.03 38
1840.13 36
1840.22 38
1840.32 43
1840.42 50
1840.52 60
1840.62 71
1840.71 82
1840.81 94
1840.91 105
1841.01 115
1841.11 123
1841.21 129
1841.30 133
1841.40 134
1841.50 134
1841.60 131
1841.70 128
1841.80 124
1841.89 120
1841.99 116
1842.09 111
1842.19 105
1842.29 97
1842.39 88
1842.48 78
1842.58 69
1842.68 62
1842.78 56
1842.88 54
1842.98 54
1843.07 56
1843.17 61
1843.27 67
1843.37 74
1843.47 82
1843.57 90
1843.67 99
1843.76 106
1843.86 112
1843.96 116
1844.06 117
1844.16 115
1844.26 111
1844.35 104
1844.45 97
1844.55 89
1844.65 81
1844.75 74
1844.85 68
1844.94 64
1845.04 62
1845.14 60
1845.24 60
1845.34 61
1845.44 64
1845.53 68
1845.63 72
1845.73 76
1845.83 79
1845.93 81
1846.03 80
1846.13 79
1846.22 77
1846.32 77
1846.42 79
1846.52 82
1846.62 86
1846.72 90
1846.81 94
1846.91 96
1847.01 98
1847.11 99
1847.21 102
1847.31 106
1847.41 110
1847.50 114
1847.60 116
1847.70 116
1847.80 114
1847.90 109
1848.00 103
1848.10 96
1848.19 90
1848.29 84
1848.39 78
1848.49 72
1848.59 65
1848.69 59
1848.78 54
1848.88 50
1848.98 48
1849.08 49
1849.18 53
1849.28 59
1849.38 66
1849.47 73
1849.57 79
1849.67 84
1849.77 86
1849.87 87
1849.97 87
1850.07 86
1850.16 84
1850.26 81
1850.36 78
1850.46 75
1850.56 72
1850.66 70
1850.76 69
1850.85 68
1850.95 67
1851.05 67
1851.15 66
1851.25 64
1851.35 61
1851.45 58
1851.54 54
1851.64 50
1851.74 45
1851.84 40
1851.94 34
1852.04 28
1852.14 22
1852.23 16
1852.33 12
1852.43 9
1852.53 8
1852.63 9
1852.73 11
1852.83 13
1852.92 16
1853.02 18
1853.12 22
1853.22 26
1853.32 30
1853.42 36
1853.52 42
1853.62 49
1853.71 54
1853.81 58
1853.91 60
1854.01 60
1854.11 56
1854.21 51
1854.31 44
1854.40 37
1854.50 30
1854.60 23
1854.70 18
1854.80 13
1854.90 10
1855.00 7
1855.10 4
1855.19 1
1855.29 0
1855.39 0
1855.49 0
1855.59 0
1855.69 0
1855.79 0
1855.88 0
1855.98 0
1856.08 5
1856.18 10
1856.28 13
1856.38 16
1856.48 18
1856.58 20
1856.67 23
1856.77 28
1856.87 33
1856.97 40
1857.07 48
1857.17 54
1857.27 59
1857.37 62
1857.46 61
1857.56 58
1857.66 52
1857.76 45
1857.86 38
1857.96 32
1858.06 27
1858.16 24
1858.25 23
1858.35 24
1858.45 25
1858.55 26
1858.65 26
1858.75 26
1858.85 26
1858.95 25
1859.05 24
1859.14 25
1859.24 27
1859.34 31
1859.44 36
1859.54 42
1859.64 47
1859.74 51
1859.84 54
1859.93 55
1860.03 55
1860.13 54
1860.23 54
1860.33 56
1860.43 58
1860.53 62
1860.63 65
1860.72 68
1860.82 70
1860.92 70
1861.02 69
1861.12 68
1861.22 69
1861.32 71
1861.42 73
1861.52 76
1861.61 77
1861.71 77
1861.81 75
1861.91 72
1862.01 68
1862.11 65
1862.21 63
1862.31 63
1862.41 64
1862.50 65
1862.60 65
1862.70 64
1862.80 62
1862.90 59
1863.00 56
1863.10 53
1863.20 52
1863.30 50
1863.39 49
1863.49 46
1863.59 41
1863.69 35
1863.79 29
1863.89 24
1863.99 20
1864.09 21
1864.19 25
1864.28 33
1864.38 42
1864.48 53
1864.58 62
1864.68 70
1864.78 76
1864.88 80
1864.98 82
1865.08 83
1865.18 81
1865.27 78
1865.37 74
1865.47 69
1865.57 64
1865.67 61
1865.77 61
1865.87 65
1865.97 72
1866.07 82
1866.16 93
1866.26 103
1866.36 112
1866.46 117
1866.56 119
1866.66 116
1866.76 110
1866.86 100
1866.96 89
1867.06 77
1867.15 65
1867.25 55
1867.35 46
1867.45 40
1867.55 36
1867.65 34
1867.75 34
1867.85 35
1867.95 38
1868.05 41
1868.15 46
1868.24 51
1868.34 57
1868.44 63
1868.54 68
1868.64 72
1868.74 74
1868.84 74
1868.94 72
1869.04 67
1869.14 60
1869.23 53
1869.33 46
1869.43 40
1869.53 36
1869.63 34
1869.73 34
1869.83 34
1869.93 34
1870.03 32
1870.13 30
1870.23 26
1870.32 23
1870.42 20
1870.52 18
1870.62 17
1870.72 17
1870.82 18
1870.92 18
1871.02 17
1871.12 15
1871.22 12
1871.32 9
1871.41 5
1871.51 1
1871.61 0
1871.71 0
1871.81 0
1871.91 0
1872.01 0
1872.11 3
1872.21 7
1872.31 10
1872.41 12
1872.51 12
1872.60 10
1872.70 7
1872.80 5
1872.90 3
1873.00 2
1873.10 3
1873.20 5
1873.30 7
1873.40 10
1873.50 12
1873.60 13
1873.70 14
1873.79 14
1873.89 13
1873.99 13
1874.09 12
1874.19 12
1874.29 12
1874.39 14
1874.49 16
1874.59 18
1874.69 22
1874.79 25
1874.89 29
1874.98 32
1875.08 35
1875.18 38
1875.28 41
1875.38 43
1875.48 45
1875.58 46
1875.68 46
1875.78 45
1875.88 43
1875.98 41
1876.08 38
1876.18 35
1876.27 34
1876.37 33
1876.47 32
1876.57 31
1876.67 29
1876.77 27
1876.87 23
1876.97 17
1877.07 11
1877.17 4
1877.27 0
1877.37 0
1877.47 0
1877.57 0
1877.66 0
1877.76 0
1877.86 0
1877.96 0
1878.06 5
1878.16 11
1878.26 15
1878.36 17
1878.46 16
1878.56 13
1878.66 9
1878.76 6
1878.86 3
1878.96 1
1879.05 0
1879.15 0
1879.25 0
1879.35 0
1879.45 0
1879.55 1
1879.65 4
1879.75 8
1879.85 11
1879.95 15
1880.05 18
1880.15 20
1880.25 22
1880.35 23
1880.45 24
1880.55 25
1880.64 26
1880.74 27
1880.84 27
1880.94 28
1881.04 29
1881.14 30
1881.24 31
1881.34 32
1881.44 32
1881.54 31
1881.64 30
1881.74 30
1881.84 31
1881.94 35
1882.04 40
1882.14 46
1882.23 52
1882.33 57
1882.43 58
1882.53 57
1882.63 53
1882.73 46
1882.83 38
1882.93 29
1883.03 22
1883.13 15
1883.23 11
1883.33 8
1883.43 7
1883.53 8
1883.63 10
1883.73 14
1883.83 20
1883.93 26
1884.02 33
1884.12 40
1884.22 47
1884.32 52
1884.42 56
1884.52 58
1884.62 59
1884.72 58
1884.82 57
1884.92 54
1885.02 50
1885.12 45
1885.22 37
1885.32 28
1885.42 18
1885.52 8
1885.62 0
1885.72 0
1885.82 0
1885.91 0
1886.01 0
1886.11 5
1886.21 17
1886.31 32
1886.41 48
1886.51 65
1886.61 79
1886.71 91
1886.81 99
1886.91 102
1887.01 102
1887.11 98
1887.21 94
1887.31 90
1887.41 88
1887.51 87
1887.61 89
1887.71 92
1887.81 96
1887.91 100
1888.00 103
1888.10 105
1888.20 106
1888.30 105
1888.40 103
1888.50 98
1888.60 93
1888.70 87
1888.80 81
1888.90 76
1889.00 73
1889.10 72
1889.20 73
1889.30 75
1889.40 77
1889.50 78
1889.60 80
1889.70 81
1889.80 82
1889.90 83
1890.00 85
1890.10 87
1890.20 90
1890.30 92
1890.40 94
1890.49 95
1890.59 95
1890.69 94
1890.79 92
1890.89 89
1890.99 84
1891.09 77
1891.19 68
1891.29 56
1891.39 42
1891.49 27
1891.59 13
1891.69 1
1891.79 0
1891.89 0
1891.99 0
1892.09 0
1892.19 8
1892.29 16
1892.39 23
1892.49 28
1892.59 30
1892.69 32
1892.79 33
1892.89 35
1892.99 38
1893.09 42
1893.19 46
1893.29 50
1893.38 53
1893.48 53
1893.58 51
1893.68 46
1893.78 38
1893.88 29
1893.98 21
1894.08 13
1894.18 9
1894.28 8
1894.38 11
1894.48 17
1894.58 25
1894.68 32
1894.78 38
1894.88 41
1894.98 42
1895.08 40
1895.18 36
1895.28 32
1895.38 27
1895.48 23
1895.58 20
1895.68 18
1895.78 17
1895.88 17
1895.98 17
1896.08 17
1896.18 16
1896.28 16
1896.38 14
1896.48 13
1896.58 11
1896.68 8
1896.78 5
1896.88 0
1896.98 0
1897.08 0
1897.18 0
1897.28 0
1897.38 0
1897.47 0
1897.57 0
1897.67 2
1897.77 9
1897.87 16
1897.97 22
1898.07 27
1898.17 30
1898.27 32
1898.37 32
1898.47 31
1898.57 29
1898.67 24
1898.77 18
1898.87 11
1898.97 4
1899.07 0
1899.17 0
1899.27 0
1899.37 0
1899.47 0
1899.57 0
1899.67 8
1899.77 18
1899.87 28
1899.97 36
1900.07 41
1900.17 44
1900.27 44
1900.37 41
1900.47 37
1900.57 33
1900.67 29
1900.77 26
1900.87 23
1900.97 22
1901.07 21
1901.17 21
1901.27 22
1901.37 23
1901.47 25
1901.57 28
1901.67 30
1901.77 33
1901.87 34
1901.97 35
1902.07 35
1902.17 35
1902.27 35
1902.37 34
1902.47 34
1902.57 33
1902.67 32
1902.77 31
1902.87 30
1902.97 32
1903.07 35
1903.17 41
1903.27 50
1903.37 59
1903.47 67
1903.57 74
1903.67 78
1903.77 79
1903.87 78
1903.97 75
1904.07 70
1904.17 66
1904.27 63
1904.37 60
1904.47 58
1904.57 56
1904.67 53
1904.77 51
1904.87 47
1904.97 44
1905.07 40
1905.17 37
1905.27 35
1905.37 34
1905.47 34
1905.57 34
1905.67 33
1905.77 33
1905.87 31
1905.97 29
1906.07 27
1906.17 24
1906.27 22
1906.37 20
1906.47 18
1906.57 18
1906.67 18
1906.77 21
1906.87 25
1906.97 31
1907.07 39
1907.17 49
1907.27 60
1907.37 72
1907.47 83
1907.57 93
1907.67 102
1907.77 108
1907.87 112
1907.97 113
1908.07 111
1908.17 107
1908.27 102
1908.37 98
1908.47 94
1908.57 92
1908.67 92
1908.77 93
1908.87 95
1908.97 98
1909.07 100
1909.17 101
1909.27 102
1909.37 101
1909.47 100
1909.57 99
1909.67 97
1909.77 94
1909.87 91
1909.97 86
1910.07 81
1910.17 77
1910.27 73
1910.37 72
1910.47 73
1910.57 77
1910.67 83
1910.77 92
1910.87 101
1910.97 109
1911.07 115
1911.17 119
1911.27 121
1911.37 121
1911.47 120
1911.57 118
1911.67 116
1911.77 115
1911.87 115
1911.98 116
1912.08 119
1912.18 124
1912.28 129
1912.38 135
1912.48 141
1912.58 147
1912.68 150
1912.78 150
1912.88 148
1912.98 143
1913.08 137
1913.18 130
1913.28 122
1913.38 116
1913.48 111
1913.58 107
1913.68 104
1913.78 100
1913.88 97
1913.98 92
1914.08 87
1914.18 80
1914.28 73
1914.38 66
1914.48 58
1914.58 49
1914.68 42
1914.78 36
1914.88 32
1914.98 30
1915.08 30
1915.18 33
1915.28 37
1915.38 41
1915.48 45
1915.58 47
1915.68 48
1915.78 47
1915.88 45
1915.98 42
1916.09 41
1916.19 41
1916.29 44
1916.39 48
1916.49 54
1916.59 60
1916.69 64
1916.79 66
1916.89 64
1916.99 60
1917.09 54
1917.19 47
1917.29 42
1917.39 38
1917.49 38
1917.59 40
1917.69 46
1917.79 53
1917.89 62
1917.99 72
1918.09 82
1918.19 92
1918.29 101
1918.39 108
1918.49 114
1918.59 119
1918.69 123
1918.79 126
1918.89 129
1919.00 133
1919.10 137
1919.20 141
1919.30 143
1919.40 143
1919.50 140
1919.60 134
1919.70 124
1919.80 113
1919.90 100
1920.00 89
1920.10 79
1920.20 74
1920.30 72
1920.40 74
1920.50 79
1920.60 85
1920.70 89
1920.80 91
1920.90 91
1921.00 88
1921.10 83
1921.20 79
1921.30 75
1921.40 73
1921.51 73
1921.61 73
1921.71 74
1921.81 74
1921.91 74
1922.01 72
1922.11 69
1922.21 66
1922.31 63
1922.41 60
1922.51 58
1922.61 57
1922.71 57
1922.81 59
1922.91 63
1923.01 69
1923.11 77
1923.21 86
1923.31 97
1923.41 107
1923.51 115
1923.62 121
1923.72 125
1923.82 126
1923.92 124
1924.02 121
1924.12 115
1924.22 110
1924.32 103
1924.42 97
1924.52 90
1924.62 84
1924.72 77
1924.82 72
1924.92 67
1925.02 64
1925.12 63
1925.22 64
1925.32 67
1925.42 69
1925.53 71
1925.63 70
1925.73 67
1925.83 62
1925.93 56
1926.03 50
1926.13 48
1926.23 48
1926.33 53
1926.43 60
1926.53 69
1926.63 77
1926.73 82
1926.83 83
1926.93 81
1927.03 74
1927.13 64
1927.23 52
1927.34 39
1927.44 27
1927.54 15
1927.64 5
1927.74 0
1927.84 0
1927.94 0
1928.04 0
1928.14 0
1928.24 0
1928.34 0
1928.44 0
1928.54 0
1928.64 6
1928.74 12
1928.84 19
1928.95 27
1929.05 35
1929.15 45
1929.25 54
1929.35 63
1929.45 71
1929.55 78
1929.65 85
1929.75 90
1929.85 95
1929.95 98
1930.05 100
1930.15 100
1930.25 98
1930.35 96
1930.45 94
1930.56 93
1930.66 94
1930.76 98
1930.86 104
1930.96 112
1931.06 120
1931.16 127
1931.26 133
1931.36 137
1931.46 137
1931.56 133
1931.66 125
1931.76 115
1931.86 102
1931.97 90
1932.07 78
1932.17 68
1932.27 61
1932.37 56
1932.47 53
1932.57 51
1932.67 49
1932.77 47
1932.87 45
1932.97 44
1933.07 43
1933.17 44
1933.27 46
1933.38 50
1933.48 56
1933.58 63
1933.68 70
1933.78 77
1933.88 84
1933.98 90
1934.08 96
1934.18 101
1934.28 105
1934.38 109
1934.48 111
1934.58 111
1934.69 111
1934.79 109
1934.89 107
1934.99 105
1935.09 103
1935.19 102
1935.29 101
1935.39 102
1935.49 104
1935.59 108
1935.69 115
1935.79 125
1935.90 137
1936.00 150
1936.10 163
1936.20 174
1936.30 183
1936.40 188
1936.50 189
1936.60 186
1936.70 180
1936.80 173
1936.90 165
1937.00 158
1937.11 151
1937.21 146
1937.31 141
1937.41 136
1937.51 132
1937.61 127
1937.71 122
1937.81 117
1937.91 112
1938.01 107
1938.11 103
1938.21 101
1938.32 99
1938.42 99
1938.52 100
1938.62 103
1938.72 106
1938.82 111
1938.92 117
1939.02 124
1939.12 132
1939.22 139
1939.32 144
1939.43 147
1939.53 147
1939.63 145
1939.73 141
1939.83 137
1939.93 133
1940.03 131
1940.13 128
1940.23 126
1940.33 123
1940.43 119
1940.54 115
1940.64 111
1940.74 108
1940.84 106
1940.94 105
1941.04 105
1941.14 106
1941.24 107
1941.34 108
1941.44 110
1941.55 113
1941.65 117
1941.75 122
1941.85 128
1941.95 134
1942.05 140
1942.15 144
1942.25 147
1942.35 147
1942.45 146
1942.55 143
1942.66 140
1942.76 138
1942.86 137
1942.96 139
1943.06 143
1943.16 148
1943.26 155
1943.36 162
1943.46 168
1943.56 175
1943.67 182
1943.77 189
1943.87 198
1943.97 209
1944.07 221
1944.17 235
1944.27 249
1944.37 262
1944.47 274
1944.58 285
1944.68 293
1944.78 299
1944.88 304
1944.98 306
1945.08 307
1945.18 305
1945.28 301
1945.38 295
1945.48 287
1945.59 277
1945.69 267
1945.79 256
1945.89 247
1945.99 238
1946.09 231
1946.19 226
1946.29 221
1946.39 216
1946.50 210
1946.60 204
1946.70 196
1946.80 188
1946.90 180
1947.00 175
1947.10 171
1947.20 170
1947.30 171
1947.41 174
1947.51 177
1947.61 179
1947.71 181
1947.81 181
1947.91 180
1948.01 176
1948.11 171
1948.21 164
1948.32 155
1948.42 145
1948.52 135
1948.62 127
1948.72 121
1948.82 117
1948.92 115
1949.02 114
1949.12 112
1949.23 110
1949.33 106
1949.43 100
1949.53 94
1949.63 89
1949.73 85
1949.83 84
1949.93 86
1950.04 90
1950.14 95
1950.24 100
1950.34 103
1950.44 106
1950.54 106
1950.64 105
1950.74 104
1950.84 102
1950.95 100
1951.05 97
1951.15 93
1951.25 88
1951.35 83
1951.45 77
1951.55 72
1951.65 68
1951.76 65
1951.86 62
1951.96 60
1952.06 58
1952.16 56
1952.26 55
1952.36 54
1952.46 54
1952.57 55
1952.67 58
1952.77 60
1952.87 62
1952.97 63
1953.07 61
1953.17 58
1953.27 54
1953.38 49
1953.48 45
1953.58 42
1953.68 40
1953.78 38
1953.88 37
1953.98 35
1954.08 34
1954.19 33
1954.29 33
1954.39 33
1954.49 34
1954.59 35
1954.69 36
1954.79 35
1954.90 33
1955.00 31
1955.10 28
1955.20 25
1955.30 25
1955.40 27
1955.50 31
1955.60 37
1955.71 44
1955.81 52
1955.91 58
1956.01 62
1956.11 64
1956.21 63
1956.31 62
1956.42 60
1956.52 59
1956.62 61
1956.72 65
1956.82 72
1956.92 80
1957.02 87
1957.12 94
1957.23 98
1957.33 100
1957.43 100
1957.53 97
1957.63 94
1957.73 90
1957.83 86
1957.94 82
1958.04 77
1958.14 73
1958.24 68
1958.34 63
1958.44 58
1958.54 52
1958.65 48
1958.75 44
1958.85 40
1958.95 38
1959.05 36
1959.15 34
1959.25 34
1959.36 34
1959.46 34
1959.56 34
1959.66 34
1959.76 33
1959.86 33
1959.96 35
1960.07 38
1960.17 44
1960.27 53
1960.37 64
1960.47 76
1960.57 88
1960.67 96
1960.78 102
1960.88 102
1960.98 100
1961.08 95
1961.18 89
1961.28 84
1961.38 79
1961.49 76
1961.59 74
1961.69 73
1961.79 72
1961.89 71
1961.99 68
1962.10 63
1962.20 57
1962.30 49
1962.40 40
1962.50 30
1962.60 23
1962.70 18
1962.81 18
1962.91 23
1963.01 32
1963.11 45
1963.21 59
1963.31 73
1963.41 85
1963.52 93
1963.62 98
1963.72 100
1963.82 100
1963.92 99
1964.02 96
1964.13 94
1964.23 92
1964.33 91
1964.43 93
1964.53 97
1964.63 104
1964.73 114
1964.84 124
1964.94 133
1965.04 140
1965.14 143
1965.24 143
1965.34 140
1965.45 136
1965.55 133
1965.65 134
1965.75 138
1965.85 146
1965.95 157
1966.06 168
1966.16 178
1966.26 187
1966.36 194
1966.46 200
1966.56 204
1966.67 208
1966.77 211
1966.87 214
1966.97 214
1967.07 210
1967.17 202
1967.27 188
1967.38 169
1967.48 147
1967.58 125
1967.68 106
1967.78 90
1967.88 80
1967.99 74
1968.09 70
1968.19 68
1968.29 65
1968.39 61
1968.49 55
1968.60 48
1968.70 43
1968.80 39
1968.90 39
1969.00 42
1969.10 48
1969.21 57
1969.31 68
1969.41 81
1969.51 94
1969.61 107
1969.71 119
1969.82 130
1969.92 139
1970.02 145
1970.12 148
1970.22 148
1970.33 145
1970.43 139
1970.53 131
1970.63 121
1970.73 111
1970.83 99
1970.94 89
1971.04 80
1971.14 72
1971.24 66
1971.34 63
1971.44 61
1971.55 59
1971.65 58
1971.75 56
1971.85 52
1971.95 47
1972.05 40
1972.16 33
1972.26 25
1972.36 18
1972.46 13
1972.56 9
1972.67 6
1972.77 4
1972.87 3
1972.97 2
1973.07 0
1973.17 0
1973.28 0
1973.38 0
1973.48 0
1973.58 0
1973.68 0
1973.78 0
1973.89 1
1973.99 5
1974.09 9
1974.19 11
1974.29 12
1974.40 12
1974.50 9
1974.60 6
1974.70 3
1974.80 1
1974.90 0
1975.01 2
1975.11 7
1975.21 14
1975.31 22
1975.41 30
1975.52 39
1975.62 47
1975.72 55
1975.82 61
1975.92 65
1976.02 68
1976.13 68
1976.23 67
1976.33 65
1976.43 62
1976.53 60
1976.64 59
1976.74 58
1976.84 59
1976.94 59
1977.04 59
1977.15 59
1977.25 57
1977.35 54
1977.45 52
1977.55 49
1977.66 49
1977.76 50
1977.86 54
1977.96 60
1978.06 67
1978.16 75
1978.27 84
1978.37 90
1978.47 94
1978.57 95
1978.67 93
1978.78 87
1978.88 79
1978.98 68
1979.08 55
1979.18 43
1979.29 31
1979.39 21
1979.49 13
1979.59 7
1979.69 2
1979.80 0
1979.90 0
1980.00 0
1980.10 0
1980.20 0
1980.31 5
1980.41 11
1980.51 19
1980.61 29
1980.71 38
1980.82 46
1980.92 51
1981.02 54
1981.12 55
1981.22 55
1981.33 56
1981.43 59
1981.53 64
1981.63 71
1981.73 79
1981.84 85
1981.94 90
1982.04 92
1982.14 92
1982.24 92
1982.35 92
1982.45 95
1982.55 101
1982.65 109
1982.75 117
1982.86 125
1982.96 131
1983.06 134
1983.16 133
1983.26 130
1983.37 124
1983.47 117
1983.57 110
1983.67 104
1983.77 98
1983.88 94
1983.98 91
1984.08 89
1984.18 88
1984.28 87
1984.39 86
1984.49 86
1984.59 85
1984.69 84
1984.79 83
1984.90 82
1985.00 80
1985.10 78
1985.20 74
1985.30 70
1985.41 65
1985.51 60
1985.61 56
1985.71 52
1985.82 50
1985.92 49
1986.02 48
1986.12 48
1986.22 47
1986.33 45
1986.43 42
1986.53 39
1986.63 36
1986.73 36
1986.84 37
1986.94 42
1987.04 49
1987.14 57
1987.25 65
1987.35 70
1987.45 73
1987.55 74
1987.65 71
1987.76 67
1987.86 62
1987.96 59
1988.06 59
1988.16 62
1988.27 68
1988.37 76
1988.47 85
1988.57 95
1988.68 102
1988.78 107
1988.88 108
1988.98 105
1989.08 99
1989.19 91
1989.29 81
1989.39 70
1989.49 61
1989.60 53
1989.70 47
1989.80 42
1989.90 39
1990.00 37
1990.11 35
1990.21 33
1990.31 30
1990.41 27
1990.52 24
1990.62 22
1990.72 20
1990.82 17
1990.92 15
1991.03 11
1991.13 8
1991.23 3
1991.33 0
1991.44 0
1991.54 0
1991.64 0
1991.74 0
1991.84 0
1991.95 0
1992.05 1
1992.15 2
1992.25 3
1992.36 3
1992.46 4
1992.56 4
1992.66 5
1992.77 6
1992.87 8
1992.97 10
1993.07 12
1993.17 14
1993.28 17
1993.38 19
1993.48 21
1993.58 24
1993.69 26
1993.79 30
1993.89 34
1993.99 38
1994.10 42
1994.20 46
1994.30 47
1994.40 47
1994.50 45
1994.61 41
1994.71 37
1994.81 34
1994.91 34
1995.02 38
1995.12 44
1995.22 54
1995.32 65
1995.43 75
1995.53 83
1995.63 88
1995.73 89
1995.83 86
1995.94 80
1996.04 74
1996.14 68
1996.24 63
1996.35 60
1996.45 58
1996.55 56
1996.65 53
1996.76 48
1996.86 41
1996.96 33
1997.06 24
1997.17 15
1997.27 6
1997.37 0
1997.47 0
1997.58 0
1997.68 3
1997.78 12
1997.88 25
1997.99 39
1998.09 54
1998.19 67
1998.29 77
1998.39 83
1998.50 87
1998.60 88
1998.70 87
1998.80 87
1998.91 87
1999.01 87
1999.11 88
1999.21 88
1999.32 87
1999.42 84
1999.52 81
1999.62 76
1999.73 71
1999.83 67
1999.93 64
2000.03 64
2000.14 66
2000.24 69
2000.34 73
2000.44 77
2000.55 80
2000.65 81
2000.75 81
2000.85 79
2000.96 76
2001.06 72
2001.16 66
2001.26 58
2001.37 48
2001.47 36
2001.57 24
2001.67 13
2001.78 5
2001.88 0
2001.98 0
2002.08 4
2002.19 11
2002.29 19
2002.39 27
2002.49 35
2002.60 40
2002.70 43
2002.80 44
2002.90 43
2003.01 42
2003.11 40
2003.21 38
2003.31 36
2003.42 33
2003.52 29
2003.62 24
2003.73 18
2003.83 12
2003.93 5
2004.03 0
2004.14 0
2004.24 0
2004.34 0
2004.44 2
2004.55 8
2004.65 15
2004.75 23
2004.85 32
2004.96 40
2005.06 48
2005.16 53
2005.26 55
2005.37 53
2005.47 49
2005.57 42
2005.67 36
2005.78 32
2005.88 30
2005.98 33
2006.08 39
2006.19 47
2006.29 56
2006.39 63
2006.50 67
2006.60 66
2006.70 62
2006.80 55
2006.91 46
2007.01 38
2007.11 32
2007.21 28
2007.32 28
2007.42 29
2007.52 33
2007.62 37
2007.73 40
2007.83 43
2007.93 43
2008.04 42
2008.14 38
2008.24 32
2008.34 24
2008.45 16
2008.55 8
2008.65 1
2008.75 0
2008.86 0
2008.96 0
2009.06 0
2009.16 0
2009.27 0
2009.37 0
2009.47 0
2009.58 0
2009.68 2
2009.78 8
2009.88 16
2009.99 27
2010.09 37
2010.19 47
2010.29 55
2010.40 60
2010.50 62
2010.60 61
2010.71 58
2010.81 54
2010.91 48
2011.01 43
2011.12 38
2011.22 34
2011.32 31
2011.43 29
2011.53 29
2011.63 30
2011.73 33
2011.84 38
2011.94 44
2012.04 51
2012.14 59
2012.25 66
2012.35 72
2012.45 76
2012.56 77
2012.66 77
2012.76 74
2012.86 70
2012.97 64
2013.07 57
2013.17 49
2013.28 40
2013.38 32
2013.48 25
2013.58 21
2013.69 20
2013.79 24
2013.89 31
2014.00 42
2014.10 55
2014.20 67
2014.30 78
2014.41 87
2014.51 93
2014.61 97
2014.72 101
2014.82 106
2014.92 112
2015.02 121
2015.13 131
2015.23 142
2015.33 153
2015.44 163
2015.54 171
2015.64 178
2015.74 182
2015.85 185
2015.95 187
2016.05 189
2016.16 189
2016.26 189
2016.36 188
2016.46 187
2016.57 185
2016.67 184
2016.77 183
2016.88 183
2016.98 183
2017.08 182
2017.18 182
2017.29 181
2017.39 179
2017.49 176
2017.60 171
2017.70 165
2017.80 157
2017.90 149
2018.01 140
2018.11 134
2018.21 129
2018.32 127
2018.42 127
2018.52 128
2018.63 130
2018.73 132
2018.83 134
2018.93 136
2019.04 138
2019.14 140
2019.24 143
2019.35 144
2019.45 144
2019.55 142
2019.66 138
2019.76 132
2019.86 124
2019.96 115
2020.07 107
2020.17 99
2020.27 93
2020.38 90
2020.48 89
2020.58 90
2020.68 93
2020.79 98
2020.89 103
2020.99 108
2021.10 112
2021.20 115
2021.30 118
2021.41 121
2021.51 123
2021.61 125
2021.72 126
2021.82 125
2021.92 122
2022.02 117
2022.13 111
2022.23 105
2022.33 101
2022.44 99
2022.54 99
2022.64 102
2022.75 107
2022.85 113
2022.95 119
2023.05 122
2023.16 124
2023.26 123
2023.36 119
2023.47 114
2023.57 108
2023.67 102
2023.78 99
2023.88 99
2023.98 101
2024.09 104
2024.19 108
2024.29 110
2024.39 109
2024.50 104
2024.60 96
2024.70 87
2024.81 77
2024.91 68
2025.01 61
2025.12 58
2025.22 59
2025.32 62
2025.43 68
2025.53 77
2025.63 87
2025.74 98
2025.84 108
2025.94 117
2026.04 124
2026.15 127
2026.25 128
2026.35 127
2026.46 125
2026.56 124
2026.66 124
2026.77 126
2026.87 131
2026.97 136
2027.08 142
2027.18 147
2027.28 150
2027.39 151
2027.49 150
2027.59 146
2027.70 140
2027.80 133
2027.90 126
2028.00 119
2028.11 114
2028.21 109
2028.31 106
2028.42 104
2028.52 103
2028.62 102
2028.73 100
2028.83 97
2028.93 94
2029.04 91
2029.14 87
2029.24 85
2029.35 83
2029.45 82
2029.55 81
2029.66 80
2029.76 80
2029.86 79
2029.97 77
2030.07 76
2030.17 75
2030.28 75
2030.38 76
2030.48 77
2030.59 78
2030.69 80
2030.79 81
2030.90 82
2031.00 82
2031.10 81
2031.21 78
2031.31 74
2031.41 69
2031.51 63
2031.62 58
2031.72 53
2031.82 50
2031.93 48
2032.03 47
2032.13 47
2032.24 45
2032.34 43
2032.44 40
2032.55 35
2032.65 30
2032.75 26
2032.86 24
2032.96 24
2033.06 26
2033.17 31
2033.27 39
2033.37 48
2033.48 58
2033.58 68
2033.68 76
2033.79 83
2033.89 87
2033.99 89
2034.10 89
2034.20 87
2034.30 85
2034.41 83
2034.51 80
2034.61 75
2034.72 70
2034.82 63
2034.92 55
2035.03 46
2035.13 38
2035.23 30
2035.34 24
2035.44 20
2035.54 19
2035.65 21
2035.75 26
2035.85 32
2035.96 40
2036.06 48
2036.17 57
2036.27 65
2036.37 71
2036.48 76
2036.58 80
2036.68 83
2036.79 86
2036.89 88
2036.99 89
2037.10 91
2037.20 93
2037.30 94
2037.41 95
2037.51 94
2037.61 92
2037.72 88
2037.82 82
2037.92 75
2038.03 67
2038.13 58
2038.23 50
2038.34 44
2038.44 39
2038.54 36
2038.65 34
2038.75 32
2038.85 29
2038.96 26
2039.06 21
2039.16 16
2039.27 10
2039.37 6
2039.48 4
2039.58 3
2039.68 2
2039.79 2
2039.89 1
2039.99 0
2040.10 0
2040.20 0
2040.30 0
2040.41 0
2040.51 0
2040.61 0
2040.72 3
2040.82 7
2040.92 11
2041.03 14
2041.13 18
2041.23 21
2041.34 25
2041.44 30
2041.55 35
2041.65 40
2041.75 44
2041.86 46
2041.96 47
2042.06 45
2042.17 42
2042.27 38
2042.37 34
2042.48 30
2042.58 26
2042.68 21
2042.79 17
2042.89 13
2043.00 11
2043.10 9
2043.20 10
2043.31 14
2043.41 21
2043.51 33
2043.62 47
2043.72 64
2043.82 81
2043.93 97
2044.03 111
2044.13 121
2044.24 126
2044.34 127
2044.45 126
2044.55 122
2044.65 118
2044.76 113
2044.86 109
2044.96 106
2045.07 104
2045.17 103
2045.27 102
2045.38 100
2045.48 98
2045.59 95
2045.69 91
2045.79 86
2045.90 81
2046.00 77
2046.10 74
2046.21 72
2046.31 72
2046.41 72
2046.52 73
2046.62 74
2046.73 75
2046.83 76
2046.93 78
2047.04 81
2047.14 84
2047.24 87
2047.35 89
2047.45 90
2047.55 89
2047.66 87
2047.76 84
2047.87 81
2047.97 79
2048.07 77
2048.18 75
2048.28 72
2048.38 68
2048.49 62
2048.59 56
2048.70 48
2048.80 41
2048.90 36
2049.01 34
2049.11 35
2049.21 39
2049.32 46
2049.42 54
2049.53 63
2049.63 72
2049.73 80
2049.84 87
2049.94 93
2050.04 98
2050.15 104
2050.25 110
2050.36 117
2050.46 125
2050.56 133
2050.67 140
2050.77 145
2050.87 148
2050.98 148
2051.08 146
2051.19 141
2051.29 133
2051.39 126
2051.50 119
2051.60 113
2051.70 109
2051.81 109
2051.91 111
2052.02 116
2052.12 122
2052.22 130
2052.33 136
2052.43 141
2052.53 144
2052.64 145
2052.74 144
2052.85 142
2052.95 138
2053.05 135
2053.16 131
2053.26 127
2053.37 121
2053.47 114
2053.57 106
2053.68 97
2053.78 87
2053.88 78
2053.99 69
2054.09 62
2054.20 56
2054.30 52
2054.40 50
2054.51 50
2054.61 51
2054.72 54
2054.82 59
2054.92 64
2055.03 70
2055.13 74
2055.23 77
2055.34 78
2055.44 77
2055.55 75
2055.65 73
2055.75 72
2055.86 73
2055.96 75
2056.07 77
2056.17 80
2056.27 83
2056.38 86
2056.48 90
2056.59 95
2056.69 103
2056.79 112
2056.90 122
2057.00 132
2057.11 141
2057.21 149
2057.31 155
2057.42 159
2057.52 163
2057.62 167
2057.73 170
2057.83 173
2057.94 174
2058.04 173
2058.14 169
2058.25 162
2058.35 152
2058.46 141
2058.56 128
2058.66 116
2058.77 104
2058.87 91
2058.98 80
2059.08 68
2059.18 58
2059.29 50
2059.39 44
2059.50 40
2059.60 40
2059.70 41
2059.81 43
2059.91 45
2060.02 47
2060.12 48
2060.22 48
2060.33 49
2060.43 49
2060.54 51
2060.64 52
2060.74 54
2060.85 55
2060.95 54
2061.06 51
2061.16 46
2061.26 41
2061.37 35
2061.47 32
2061.58 30
2061.68 30
2061.78 32
2061.89 35
2061.99 36
2062.10 38
2062.20 38
2062.30 40
2062.41 42
2062.51 47
2062.62 54
2062.72 63
2062.83 73
2062.93 82
2063.03 89
2063.14 94
2063.24 95
2063.35 94
2063.45 91
2063.55 86
2063.66 80
2063.76 74
2063.87 69
2063.97 66
2064.07 65
2064.18 66
2064.28 70
2064.39 75
2064.49 83
2064.59 91
2064.70 98
2064.80 105
2064.91 109
2065.01 111
2065.12 110
2065.22 106
2065.32 101
2065.43 94
2065.53 85
2065.64 76
2065.74 66
2065.84 54
2065.95 42
2066.05 30
2066.16 19
2066.26 12
2066.37 9
2066.47 11
2066.57 17
2066.68 26
2066.78 36
2066.89 44
2066.99 51
2067.09 56
2067.20 59
2067.30 60
2067.41 62
2067.51 63
2067.62 63
2067.72 64
2067.82 64
2067.93 65
2068.03 65
2068.14 67
2068.24 69
2068.34 71
2068.45 73
2068.55 73
2068.66 73
2068.76 71
2068.87 69
2068.97 68
2069.07 69
2069.18 71
2069.28 76
2069.39 82
2069.49 88
2069.60 93
2069.70 98
2069.80 102
2069.91 105
2070.01 107
2070.12 109
2070.22 111
2070.33 112
2070.43 112
2070.53 111
2070.64 109
2070.74 106
2070.85 103
2070.95 101
2071.06 100
2071.16 99
2071.26 98
2071.37 97
2071.47 95
2071.58 91
2071.68 87
2071.79 81
2071.89 76
2071.99 71
2072.10 67
2072.20 65
2072.31 65
2072.41 66
2072.52 69
2072.62 72
2072.72 74
2072.83 77
2072.93 78
2073.04 78
2073.14 77
2073.25 76
2073.35 75
2073.45 75
2073.56 76
2073.66 77
2073.77 79
2073.87 80
2073.98 81
2074.08 82
2074.18 82
2074.29 81
2074.39 80
2074.50 79
2074.60 77
2074.71 74
2074.81 72
2074.92 68
2075.02 64
2075.12 60
2075.23 56
2075.33 53
2075.44 50
2075.54 47
2075.65 46
2075.75 45
2075.86 44
2075.96 45
2076.06 47
2076.17 50
2076.27 54
2076.38 60
2076.48 66
2076.59 71
2076.69 75
2076.79 77
2076.90 78
2077.00 78
2077.11 77
2077.21 77
2077.32 78
2077.42 79
2077.53 82
2077.63 84
2077.73 87
2077.84 88
2077.94 90
2078.05 90
2078.15 89
2078.26 87
2078.36 85
2078.47 83
2078.57 83
2078.67 84
2078.78 88
2078.88 94
2078.99 101
2079.09 106
2079.20 108
2079.30 106
2079.41 100
2079.51 90
2079.62 78
2079.72 65
2079.82 54
2079.93 47
2080.03 44
2080.14 45
2080.24 50
2080.35 59
2080.45 70
2080.56 82
2080.66 93
2080.76 102
2080.87 108
2080.97 111
2081.08 111
2081.18 108
2081.29 104
2081.39 98
2081.50 93
2081.60 88
2081.71 84
2081.81 82
2081.91 81
2082.02 80
2082.12 80
2082.23 79
2082.33 77
2082.44 73
2082.54 67
2082.65 61
2082.75 55
2082.86 51
2082.96 49
2083.07 49
2083.17 51
2083.27 54
2083.38 57
2083.48 58
2083.59 58
2083.69 57
2083.80 54
2083.90 50
2084.01 45
2084.11 41
2084.22 37
2084.32 35
2084.42 35
2084.53 35
2084.63 38
2084.74 41
2084.84 45
2084.95 49
2085.05 53
2085.16 55
2085.26 57
2085.37 58
2085.47 58
2085.58 57
2085.68 55
2085.79 52
2085.89 50
2085.99 47
2086.10 45
2086.20 45
2086.31 46
2086.41 49
2086.52 53
2086.62 59
2086.73 65
2086.83 71
2086.94 77
2087.04 82
2087.15 88
2087.25 91
2087.36 94
2087.46 95
2087.56 93
2087.67 90
2087.77 86
2087.88 81
2087.98 77
2088.09 74
2088.19 72
2088.30 71
2088.40 72
2088.51 74
2088.61 78
2088.72 83
2088.82 89
2088.93 96
2089.03 103
2089.14 111
2089.24 119
2089.34 127
2089.45 136
2089.55 146
2089.66 156
2089.76 167
2089.87 176
2089.97 184
2090.08 188
2090.18 190
2090.29 189
2090.39 185
2090.50 180
2090.60 174
2090.71 170
2090.81 167
2090.92 167
2091.02 169
2091.13 174
2091.23 180
2091.34 185
2091.44 190
2091.54 192
2091.65 191
2091.75 189
2091.86 185
2091.96 182
2092.07 180
2092.17 180
2092.28 181
2092.38 183
2092.49 185
2092.59 186
2092.70 187
2092.80 186
2092.91 186
2093.01 184
2093.12 183
2093.22 180
2093.33 177
2093.43 173
2093.54 167
2093.64 159
2093.75 151
2093.85 144
2093.96 137
2094.06 131
2094.17 127
2094.27 123
2094.38 120
2094.48 117
2094.59 112
2094.69 108
2094.79 105
2094.90 102
2095.00 102
2095.11 105
2095.21 111
2095.32 121
2095.42 133
2095.53 147
2095.63 161
2095.74 174
2095.84 186
2095.95 193
2096.05 196
2096.16 194
2096.26 188
2096.37 179
2096.47 166
2096.58 152
2096.68 137
2096.79 121
2096.89 106
2097.00 92
2097.10 79
2097.21 67
2097.31 59
2097.42 54
2097.52 52
2097.63 54
2097.73 60
2097.84 67
2097.94 76
2098.05 85
2098.15 93
2098.26 98
2098.36 99
2098.47 97
2098.57 93
2098.68 86
2098.78 80
2098.89 75
2098.99 72
2099.10 73
2099.20 76
2099.31 79
2099.41 83
2099.52 86
2099.62 87
2099.73 87
2099.83 85
2099.94 81
2100.04 77
2100.15 72
2100.25 66
2100.36 59
2100.46 52
2100.57 46
2100.67 40
2100.78 36
2100.88 33
2100.99 31
2101.09 31
2101.20 31
2101.30 31
2101.41 31
2101.51 31
2101.62 32
2101.72 33
2101.83 35
2101.93 35
2102.04 35
2102.14 34
2102.25 32
2102.35 29
2102.46 26
2102.56 24
2102.67 25
2102.77 27
2102.88 32
2102.98 37
2103.09 42
2103.19 46
2103.30 48
2103.40 48
2103.51 46
2103.61 42
2103.72 38
2103.82 34
2103.93 28
2104.03 21
2104.14 13
2104.24 5
2104.35 0
2104.45 0
2104.56 0
2104.67 0
2104.77 0
2104.88 0
2104.98 0
2105.09 0
2105.19 3
2105.30 8
2105.40 12
2105.51 16
2105.61 21
2105.72 27
2105.82 34
2105.93 43
2106.03 53
2106.14 63
2106.24 72
2106.35 81
2106.45 88
2106.56 94
2106.66 97
2106.77 98
2106.87 99
2106.98 98
2107.08 97
2107.19 97
2107.29 98
2107.40 99
2107.50 101
2107.61 102
2107.71 102
2107.82 101
2107.93 100
2108.03 97
2108.14 95
2108.24 94
2108.35 94
2108.45 96
2108.56 99
2108.66 102
2108.77 105
2108.87 105
2108.98 102
2109.08 95
2109.19 85
2109.29 72
2109.40 61
2109.50 51
2109.61 45
2109.71 43
2109.82 45
2109.92 50
2110.03 55
2110.14 59
2110.24 61
2110.35 60
2110.45 57
2110.56 54
2110.66 51
2110.77 50
2110.87 52
2110.98 55
2111.08 59
2111.19 62
2111.29 64
2111.40 64
2111.50 62
2111.61 57
2111.71 52
2111.82 47
2111.93 43
2112.03 42
2112.14 42
2112.24 44
2112.35 47
2112.45 49
2112.56 50
2112.66 50
2112.77 50
2112.87 51
2112.98 52
2113.08 56
2113.19 62
2113.29 68
2113.40 75
2113.50 80
2113.61 83
2113.72 83
2113.82 81
2113.93 76
2114.03 70
2114.14 64
2114.24 58
2114.35 53
2114.45 49
2114.56 44
2114.66 39
2114.77 33
2114.87 29
2114.98 26
2115.09 26
2115.19 29
2115.30 36
2115.40 46
2115.51 58
2115.61 70
2115.72 80
2115.82 88
2115.93 93
2116.03 97
2116.14 100
2116.24 102
2116.35 105
2116.46 107
2116.56 109
2116.67 110
2116.77 111
2116.88 111
2116.98 110
2117.09 108
2117.19 104
2117.30 100
2117.40 94
2117.51 87
2117.62 80
2117.72 73
2117.83 67
2117.93 63
2118.04 61
2118.14 61
2118.25 61
2118.35 62
2118.46 63
2118.56 62
2118.67 61
2118.78 58
2118.88 55
2118.99 53
2119.09 52
2119.20 53
2119.30 55
2119.41 59
2119.51 64
2119.62 70
2119.72 75
2119.83 80
2119.94 82
2120.04 83
2120.15 81
2120.25 78
2120.36 74
2120.46 69
2120.57 64
2120.67 61
2120.78 60
2120.89 61
2120.99 64
2121.10 69
2121.20 76
2121.31 83
2121.41 92
2121.52 100
2121.62 106
2121.73 110
2121.84 111
2121.94 109
2122.05 103
2122.15 95
2122.26 85
2122.36 76
2122.47 69
2122.57 64
2122.68 61
2122.79 62
2122.89 64
2123.00 67
2123.10 71
2123.21 74
2123.31 76
2123.42 77
2123.52 75
2123.63 72
2123.74 69
2123.84 66
2123.95 64
2124.05 64
2124.16 66
2124.26 69
2124.37 73
2124.48 77
2124.58 80
2124.69 83
2124.79 85
2124.90 87
2125.00 89
2125.11 92
2125.21 96
2125.32 100
2125.43 104
2125.53 106
2125.64 108
2125.74 109
2125.85 108
2125.95 107
2126.06 105
2126.17 102
2126.27 99
2126.38 96
2126.48 92
2126.59 85
2126.69 77
2126.80 67
2126.91 56
2127.01 44
2127.12 34
2127.22 26
2127.33 22
2127.43 23
2127.54 28
2127.64 35
2127.75 43
2127.86 50
2127.96 56
2128.07 59
2128.17 60
2128.28 61
2128.38 62
2128.49 64
2128.60 68
2128.70 74
2128.81 80
2128.91 85
2129.02 89
2129.12 90
2129.23 89
2129.34 87
2129.44 85
2129.55 84
2129.65 85
2129.76 88
2129.87 92
2129.97 95
2130.08 98
2130.18 99
2130.29 97
2130.39 94
2130.50 89
2130.61 83
2130.71 76
2130.82 71
2130.92 66
2131.03 62
2131.13 60
2131.24 60
2131.35 61
2131.45 64
2131.56 68
2131.66 70
2131.77 72
2131.87 71
2131.98 69
2132.09 66
2132.19 63
2132.30 61
2132.40 62
2132.51 65
2132.62 70
2132.72 77
2132.83 85
2132.93 92
2133.04 97
2133.14 102
2133.25 106
2133.36 109
2133.46 113
2133.57 116
2133.67 120
2133.78 122
2133.89 124
2133.99 125
2134.10 123
2134.20 121
2134.31 117
2134.41 112
2134.52 106
2134.63 101
2134.73 95
2134.84 90
2134.94 85
2135.05 81
2135.16 78
2135.26 77
2135.37 77
2135.47 78
2135.58 79
2135.69 79
2135.79 79
2135.90 79
2136.00 78
2136.11 76
2136.22 76
2136.32 75
2136.43 75
2136.53 75
2136.64 74
2136.74 73
2136.85 71
2136.96 70
2137.06 70
2137.17 72
2137.27 77
2137.38 84
2137.49 93
2137.59 104
2137.70 113
2137.80 122
2137.91 128
2138.02 131
2138.12 131
2138.23 129
2138.33 126
2138.44 122
2138.55 117
2138.65 112
2138.76 107
2138.86 103
2138.97 100
2139.08 98
2139.18 95
2139.29 93
2139.39 90
2139.50 86
2139.61 81
2139.71 75
2139.82 69
2139.92 64
2140.03 59
2140.14 57
2140.24 56
2140.35 57
2140.45 59
2140.56 61
2140.67 61
2140.77 60
2140.88 57
2140.98 53
2141.09 50
2141.20 49
2141.30 51
2141.41 55
2141.51 62
2141.62 69
2141.73 75
2141.83 80
2141.94 83
2142.04 84
2142.15 84
2142.26 83
2142.36 83
2142.47 84
2142.57 86
2142.68 90
2142.79 94
2142.89 98
2143.00 101
2143.10 102
2143.21 101
2143.32 99
2143.42 95
2143.53 91
2143.64 86
2143.74 81
2143.85 78
2143.95 75
2144.06 73
2144.17 72
2144.27 72
2144.38 74
2144.48 76
2144.59 80
2144.70 84
2144.80 88
2144.91 91
2145.01 95
2145.12 98
2145.23 102
2145.33 106
2145.44 112
2145.55 117
2145.65 121
2145.76 122
2145.86 119
2145.97 112
2146.08 103
2146.18 91
2146.29 80
2146.39 70
2146.50 63
2146.61 58
2146.71 56
2146.82 56
2146.93 57
2147.03 58
2147.14 59
2147.24 59
2147.35 59
2147.46 58
2147.56 56
2147.67 56
2147.78 56
2147.88 57
2147.99 61
2148.09 66
2148.20 72
2148.31 78
2148.41 83
2148.52 85
2148.62 83
2148.73 79
2148.84 70
2148.94 59
2149.05 47
2149.16 35
2149.26 25
2149.37 19
2149.47 17
2149.58 20
2149.69 27
2149.79 39
2149.90 52
2150.01 65
2150.11 76
2150.22 84
2150.32 89
2150.43 91
2150.54 91
2150.64 91
2150.75 92
2150.86 93
2150.96 97
2151.07 101
2151.17 105
2151.28 109
2151.39 111
2151.49 113
2151.60 114
2151.71 114
2151.81 115
2151.92 117
2152.03 121
2152.13 126
2152.24 133
2152.34 141
2152.45 151
2152.56 160
2152.66 169
2152.77 176
2152.88 180
2152.98 182
2153.09 182
2153.19 181
2153.30 179
2153.41 179
2153.51 179
2153.62 181
2153.73 183
2153.83 186
2153.94 187
2154.05 187
2154.15 186
2154.26 184
2154.36 182
2154.47 179
2154.58 177
2154.68 173
2154.79 168
2154.90 162
2155.00 155
2155.11 149
2155.22 144
2155.32 143
2155.43 145
2155.53 152
2155.64 162
2155.75 174
2155.85 186
2155.96 197
2156.07 204
2156.17 209
2156.28 210
2156.39 208
2156.49 205
2156.60 202
2156.70 200
2156.81 198
2156.92 198
2157.02 198
2157.13 199
2157.24 200
2157.34 201
2157.45 201
2157.56 200
2157.66 199
2157.77 197
2157.88 195
2157.98 192
2158.09 190
2158.20 188
2158.30 186
2158.41 184
2158.51 182
2158.62 180
2158.73 178
2158.83 175
2158.94 172
2159.05 168
2159.15 162
2159.26 154
2159.37 145
2159.47 134
2159.58 122
2159.69 111
2159.79 100
2159.90 90
2160.01 81
2160.11 74
2160.22 67
2160.32 60
2160.43 54
2160.54 48
2160.64 42
2160.75 37
2160.86 32
2160.96 29
2161.07 28
2161.18 27
2161.28 27
2161.39 28
2161.50 28
2161.60 29
2161.71 29
2161.82 29
2161.92 29
2162.03 28
2162.14 28
2162.24 29
2162.35 30
2162.46 31
2162.56 33
2162.67 35
2162.78 37
2162.88 39
2162.99 39
2163.09 38
2163.20 36
2163.31 34
2163.41 31
2163.52 29
2163.63 28
2163.73 28
2163.84 30
2163.95 32
2164.05 34
2164.16 36
2164.27 36
2164.37 36
2164.48 36
2164.59 36
2164.69 36
2164.80 37
2164.91 38
2165.01 41
2165.12 44
2165.23 47
2165.33 51
2165.44 55
2165.55 59
2165.65 63
2165.76 68
2165.87 72
2165.97 77
2166.08 80
2166.19 83
2166.29 85
2166.40 85
2166.51 83
2166.61 79
2166.72 73
2166.83 65
2166.93 57
2167.04 47
2167.15 37
2167.25 27
2167.36 18
2167.47 10
2167.57 3
2167.68 0
2167.79 0
2167.89 0
2168.00 1
2168.11 4
2168.21 7
2168.32 11
2168.43 14
2168.53 17
2168.64 20
2168.75 23
2168.85 25
2168.96 28
2169.07 30
2169.17 33
2169.28 34
2169.39 36
2169.49 37
2169.60 37
2169.71 38
2169.81 38
2169.92 39
2170.03 38
2170.13 37
2170.24 34
2170.35 29
2170.45 23
2170.56 16
2170.67 11
2170.78 7
2170.88 6
2170.99 7
2171.10 11
2171.20 16
2171.31 21
2171.42 24
2171.52 26
2171.63 27
2171.74 26
2171.84 24
2171.95 21
2172.06 17
2172.16 14
2172.27 10
2172.38 5
2172.48 0
2172.59 0
2172.70 0
2172.80 0
2172.91 0
2173.02 0
2173.12 0
2173.23 0
2173.34 0
2173.45 6
2173.55 12
2173.66 17
2173.77 23
2173.87 28
2173.98 33
2174.09 39
2174.19 45
2174.30 51
2174.41 57
2174.51 63
2174.62 68
2174.73 73
2174.83 78
2174.94 82
2175.05 87
2175.15 91
2175.26 95
2175.37 96
2175.48 96
2175.58 92
2175.69 86
2175.80 79
2175.90 73
2176.01 68
2176.12 68
2176.22 72
2176.33 81
2176.44 92
2176.54 104
2176.65 114
2176.76 121
2176.86 123
2176.97 121
2177.08 116
2177.19 107
2177.29 97
2177.40 86
2177.51 75
2177.61 63
2177.72 51
2177.83 39
2177.93 27
2178.04 17
2178.15 10
2178.26 6
2178.36 6
2178.47 8
2178.58 13
2178.68 20
2178.79 28
2178.90 36
2179.00 43
2179.11 50
2179.22 56
2179.32 60
2179.43 62
2179.54 64
2179.65 66
2179.75 69
2179.86 73
2179.97 80
2180.07 87
2180.18 95
2180.29 102
2180.39 105
2180.50 105
2180.61 100
2180.72 92
2180.82 82
2180.93 72
2181.04 63
2181.14 57
2181.25 53
2181.36 50
2181.46 49
2181.57 48
2181.68 47
2181.79 44
2181.89 42
2182.00 42
2182.11 42
2182.21 45
2182.32 49
2182.43 54
2182.54 59
2182.64 63
2182.75 65
2182.86 64
2182.96 63
2183.07 61
2183.18 58
2183.28 57
2183.39 58
2183.50 62
2183.61 67
2183.71 73
2183.82 78
2183.93 82
2184.03 83
2184.14 81
2184.25 76
2184.36 68
2184.46 58
2184.57 48
2184.68 39
2184.78 33
2184.89 30
2185.00 29
2185.11 31
2185.21 33
2185.32 36
2185.43 38
2185.53 39
2185.64 40
2185.75 41
2185.86 44
2185.96 48
2186.07 55
2186.18 63
2186.28 72
2186.39 81
2186.50 88
2186.61 92
2186.71 95
2186.82 94
2186.93 91
2187.03 87
2187.14 82
2187.25 78
2187.36 75
2187.46 73
2187.57 75
2187.68 78
2187.78 83
2187.89 90
2188.00 97
2188.11 103
2188.21 108
2188.32 111
2188.43 111
2188.53 108
2188.64 103
2188.75 96
2188.86 88
2188.96 79
2189.07 71
2189.18 63
2189.28 56
2189.39 50
2189.50 47
2189.61 45
2189.71 47
2189.82 50
2189.93 57
2190.04 65
2190.14 73
2190.25 82
2190.36 88
2190.46 93
2190.57 95
2190.68 96
2190.79 95
2190.89 94
2191.00 94
2191.11 94
2191.22 96
2191.32 98
2191.43 101
2191.54 104
2191.64 108
2191.75 111
2191.86 114
2191.97 117
2192.07 121
2192.18 124
2192.29 129
2192.40 134
2192.50 141
2192.61 149
2192.72 157
2192.82 165
2192.93 171
2193.04 175
2193.15 177
2193.25 176
2193.36 172
2193.47 166
2193.58 159
2193.68 152
2193.79 144
2193.90 137
2194.01 131
2194.11 126
2194.22 122
2194.33 120
2194.43 120
2194.54 121
2194.65 123
2194.76 126
2194.86 128
2194.97 129
2195.08 128
2195.19 127
2195.29 126
2195.40 124
2195.51 123
2195.62 123
2195.72 121
2195.83 119
2195.94 115
2196.04 109
2196.15 102
2196.26 94
2196.37 87
2196.47 80
2196.58 75
2196.69 69
2196.80 64
2196.90 58
2197.01 51
2197.12 44
2197.23 38
2197.33 34
2197.44 33
2197.55 36
2197.66 43
2197.76 53
2197.87 65
2197.98 79
2198.09 92
2198.19 105
2198.30 117
2198.41 126
2198.52 133
2198.62 138
2198.73 141
2198.84 141
2198.95 139
2199.05 135
2199.16 129
2199.27 123
2199.38 117
2199.48 111
2199.59 106
2199.70 102
2199.81 99
2199.91 98
2200.02 98
2200.13 98
2200.24 100
2200.34 102
2200.45 105
2200.56 107
2200.67 109
2200.77 110
2200.88 109
2200.99 107
2201.10 102
2201.20 95
2201.31 87
2201.42 77
2201.53 68
2201.63 59
2201.74 51
2201.85 46
2201.96 43
2202.06 44
2202.17 48
2202.28 55
2202.39 65
2202.49 78
2202.60 92
2202.71 107
2202.82 120
2202.92 132
2203.03 141
2203.14 145
2203.25 146
2203.35 143
2203.46 139
2203.57 134
2203.68 128
2203.78 123
2203.89 119
2204.00 115
2204.11 112
2204.21 111
2204.32 110
2204.43 110
2204.54 110
2204.64 111
2204.75 112
2204.86 113
2204.97 115
2205.07 117
2205.18 120
2205.29 124
2205.40 127
2205.51 130
2205.61 132
2205.72 131
2205.83 129
2205.94 125
2206.04 120
2206.15 115
2206.26 111
2206.37 107
2206.47 104
2206.58 101
2206.69 98
2206.80 94
2206.90 88
2207.01 80
2207.12 70
2207.23 59
2207.33 48
2207.44 39
2207.55 33
2207.66 31
2207.77 34
2207.87 40
2207.98 48
2208.09 56
2208.20 62
2208.30 67
2208.41 69
2208.52 69
2208.63 69
2208.73 70
2208.84 72
2208.95 75
2209.06 79
2209.17 83
2209.27 87
2209.38 90
2209.49 92
2209.60 94
2209.70 96
2209.81 99
2209.92 102
2210.03 107
2210.14 112
2210.24 117
2210.35 120
2210.46 123
2210.57 123
2210.67 122
2210.78 120
2210.89 116
2211.00 112
2211.10 108
2211.21 105
2211.32 101
2211.43 98
2211.54 93
2211.64 88
2211.75 82
2211.86 74
2211.97 65
2212.07 56
2212.18 47
2212.29 39
2212.40 32
2212.51 27
2212.61 23
2212.72 21
2212.83 21
2212.94 21
2213.04 20
2213.15 18
2213.26 13
2213.37 7
2213.48 0
2213.58 0
2213.69 0
2213.80 0
2213.91 0
2214.02 0
2214.12 0
2214.23 0
2214.34 14
2214.45 27
2214.55 38
2214.66 47
2214.77 52
2214.88 54
2214.99 54
2215.09 54
2215.20 53
2215.31 53
2215.42 53
2215.52 54
2215.63 55
2215.74 56
2215.85 58
2215.96 60
2216.06 62
2216.17 63
2216.28 63
2216.39 63
2216.50 62
2216.60 60
2216.71 57
2216.82 56
2216.93 55
2217.04 55
2217.14 56
2217.25 58
2217.36 60
2217.47 63
2217.57 65
2217.68 67
2217.79 68
2217.90 70
2218.01 73
2218.11 75
2218.22 78
2218.33 80
2218.44 81
2218.55 80
2218.65 77
2218.76 72
2218.87 65
2218.98 56
2219.09 48
2219.19 40
2219.30 36
2219.41 35
2219.52 37
2219.63 43
2219.73 49
2219.84 56
2219.95 60
2220.06 62
2220.17 60
2220.27 56
2220.38 51
2220.49 46
2220.60 43
2220.71 42
2220.81 43
2220.92 46
2221.03 50
2221.14 55
2221.25 61
2221.35 67
2221.46 74
2221.57 83
2221.68 92
2221.79 102
2221.89 111
2222.00 118
2222.11 122
2222.22 123
2222.33 121
2222.43 117
2222.54 113
2222.65 109
2222.76 105
2222.87 102
2222.97 98
2223.08 93
2223.19 86
2223.30 77
2223.41 66
2223.51 54
2223.62 43
2223.73 34
2223.84 28
2223.95 24
2224.05 24
2224.16 26
2224.27 30
2224.38 35
2224.49 40
2224.59 45
2224.70 48
2224.81 52
2224.92 54
2225.03 55
2225.14 56
2225.24 57
2225.35 57
2225.46 58
2225.57 59
2225.68 60
2225.78 61
2225.89 62
2226.00 62
2226.11 61
2226.22 58
2226.32 54
2226.43 50
2226.54 46
2226.65 42
2226.76 41
2226.86 40
2226.97 42
2227.08 44
2227.19 45
2227.30 46
2227.41 46
2227.51 43
2227.62 39
2227.73 34
2227.84 27
2227.95 20
2228.05 13
2228.16 6
2228.27 0
2228.38 0
2228.49 0
2228.60 0
2228.70 0
2228.81 0
2228.92 0
2229.03 2
2229.14 11
2229.24 21
2229.35 30
2229.46 38
2229.57 45
2229.68 51
2229.79 57
2229.89 62
2230.00 68
2230.11 72
2230.22 76
2230.33 78
2230.43 77
2230.54 72
2230.65 63
2230.76 52
2230.87 38
2230.98 25
2231.08 13
2231.19 5
2231.30 1
2231.41 0
2231.52 4
2231.63 10
2231.73 17
2231.84 23
2231.95 28
2232.06 31
2232.17 33
2232.28 34
2232.38 35
2232.49 36
2232.60 38
2232.71 42
2232.82 47
2232.92 51
2233.03 55
2233.14 59
2233.25 62
2233.36 64
2233.47 65
2233.57 66
2233.68 67
2233.79 68
2233.90 68
2234.01 68
2234.12 66
2234.22 64
2234.33 62
2234.44 59
2234.55 57
2234.66 55
2234.77 54
2234.87 51
2234.98 47
2235.09 40
2235.20 32
2235.31 21
2235.42 9
2235.52 0
2235.63 0
2235.74 0
2235.85 0
2235.96 0
2236.07 0
2236.17 0
2236.28 0
2236.39 1
2236.50 10
2236.61 19
2236.72 26
2236.82 32
2236.93 36
2237.04 39
2237.15 42
2237.26 45
2237.37 48
2237.48 51
2237.58 55
2237.69 60
2237.80 64
2237.91 68
2238.02 71
2238.13 73
2238.23 74
2238.34 73
2238.45 70
2238.56 66
2238.67 60
2238.78 55
2238.88 49
2238.99 43
2239.10 38
2239.21 34
2239.32 29
2239.43 26
2239.54 22
2239.64 20
2239.75 19
2239.86 20
2239.97 23
2240.08 29
2240.19 38
2240.29 48
2240.40 59
2240.51 69
2240.62 79
2240.73 86
2240.84 91
2240.95 94
2241.05 94
2241.16 92
2241.27 89
2241.38 84
2241.49 78
2241.60 73
2241.70 68
2241.81 64
2241.92 62
2242.03 61
2242.14 61
2242.25 61
2242.36 61
2242.46 60
2242.57 60
2242.68 59
2242.79 60
2242.90 61
2243.01 62
2243.12 64
2243.22 67
2243.33 69
2243.44 70
2243.55 70
2243.66 68
2243.77 66
2243.87 63
2243.98 60
2244.09 58
2244.20 57
2244.31 58
2244.42 59
2244.53 59
2244.63 58
2244.74 56
2244.85 53
2244.96 50
2245.07 48
2245.18 48
2245.29 50
2245.39 55
2245.50 62
2245.61 70
2245.72 78
2245.83 86
2245.94 91
2246.05 95
2246.16 97
2246.26 97
2246.37 95
2246.48 94
2246.59 92
2246.70 92
2246.81 92
2246.92 94
2247.02 97
2247.13 99
2247.24 100
2247.35 99
2247.46 97
2247.57 94
2247.68 91
2247.78 87
2247.89 83
2248.00 78
2248.11 73
2248.22 66
2248.33 58
2248.44 50
2248.55 42
2248.65 36
2248.76 33
2248.87 33
2248.98 37
2249.09 45
2249.20 55
2249.31 65
2249.41 75
2249.52 83
2249.63 88
2249.74 91
2249.85 91
2249.96 90
2250.07 86
2250.18 81
2250.28 76
2250.39 70
2250.50 65
2250.61 59
2250.72 53
2250.83 48
2250.94 42
2251.04 36
2251.15 32
2251.26 28
2251.37 27
2251.48 27
2251.59 31
2251.70 37
2251.81 44
2251.91 53
2252.02 61
2252.13 68
2252.24 73
2252.35 77
2252.46 79
2252.57 81
2252.68 81
2252.78 80
2252.89 79
2253.00 77
2253.11 74
2253.22 70
2253.33 65
2253.44 59
2253.55 52
2253.66 45
2253.76 38
2253.87 32
2253.98 28
2254.09 25
2254.20 25
2254.31 27
2254.42 32
2254.53 38
2254.63 46
2254.74 53
2254.85 61
2254.96 67
2255.07 71
2255.18 75
2255.29 77
2255.40 80
2255.50 82
2255.61 86
2255.72 90
2255.83 95
2255.94 99
2256.05 103
2256.16 104
2256.27 102
2256.38 100
2256.48 96
2256.59 92
2256.70 90
2256.81 89
2256.92 89
2257.03 91
2257.14 92
2257.25 94
2257.36 95
2257.46 95
2257.57 95
2257.68 95
2257.79 95
2257.90 94
2258.01 93
2258.12 91
2258.23 88
2258.34 84
2258.44 79
2258.55 73
2258.66 68
2258.77 63
2258.88 60
2258.99 58
2259.10 57
2259.21 56
2259.32 53
2259.42 49
2259.53 42
2259.64 32
2259.75 22
2259.86 12
2259.97 3
2260.08 0
2260.19 0
2260.30 0
2260.40 1
2260.51 8
2260.62 16
2260.73 23
2260.84 30
2260.95 35
2261.06 39
2261.17 41
2261.28 40
2261.39 38
2261.49 34
2261.60 28
2261.71 22
2261.82 17
2261.93 13
2262.04 11
2262.15 11
2262.26 13
2262.37 15
2262.48 17
2262.58 18
2262.69 17
2262.80 15
2262.91 11
2263.02 6
2263.13 1
2263.24 0
2263.35 0
2263.46 0
2263.57 0
2263.67 0
2263.78 0
2263.89 0
2264.00 0
2264.11 5
2264.22 13
2264.33 21
2264.44 28
2264.55 33
2264.66 34
2264.77 34
2264.87 34
2264.98 34
2265.09 35
2265.20 40
2265.31 47
2265.42 56
2265.53 67
2265.64 79
2265.75 89
2265.86 97
2265.96 103
2266.07 105
2266.18 105
2266.29 102
2266.40 97
2266.51 90
2266.62 83
2266.73 77
2266.84 73
2266.95 71
2267.06 72
2267.16 75
2267.27 79
2267.38 83
2267.49 85
2267.60 85
2267.71 82
2267.82 76
2267.93 70
2268.04 63
2268.15 57
2268.26 55
2268.37 56
2268.47 61
2268.58 69
2268.69 78
2268.80 88
2268.91 96
2269.02 102
2269.13 105
2269.24 105
2269.35 104
2269.46 103
2269.57 101
2269.68 100
2269.78 99
2269.89 98
2270.00 96
2270.11 93
2270.22 88
2270.33 81
2270.44 75
2270.55 69
2270.66 66
2270.77 65
2270.88 68
2270.99 74
2271.09 82
2271.20 93
2271.31 104
2271.42 114
2271.53 125
2271.64 134
2271.75 141
2271.86 147
2271.97 150
2272.08 152
2272.19 152
2272.30 150
2272.41 146
2272.51 141
2272.62 137
2272.73 134
2272.84 131
2272.95 129
2273.06 127
2273.17 125
2273.28 121
2273.39 118
2273.50 114
2273.61 110
2273.72 108
2273.83 109
2273.94 111
2274.04 116
2274.15 123
2274.26 131
2274.37 138
2274.48 144
2274.59 147
2274.70 147
2274.81 144
2274.92 137
2275.03 130
2275.14 122
2275.25 115
2275.36 111
2275.47 108
2275.57 106
2275.68 105
2275.79 103
2275.90 100
2276.01 96
2276.12 90
2276.23 84
2276.34 78
2276.45 72
2276.56 68
2276.67 66
2276.78 65
2276.89 66
2277.00 68
2277.11 69
2277.21 70
2277.32 68
2277.43 65
2277.54 60
2277.65 53
2277.76 45
2277.87 38
2277.98 31
2278.09 25
2278.20 20
2278.31 17
2278.42 15
2278.53 14
2278.64 13
2278.75 13
2278.86 13
2278.96 12
2279.07 11
2279.18 10
2279.29 8
2279.40 7
2279.51 7
2279.62 8
2279.73 11
2279.84 14
2279.95 17
2280.06 19
2280.17 21
2280.28 21
2280.39 20
2280.50 17
2280.61 14
2280.72 11
2280.82 9
2280.93 7
2281.04 5
2281.15 3
2281.26 0
2281.37 0
2281.48 0
2281.59 0
2281.70 0
2281.81 0
2281.92 0
2282.03 0
2282.14 1
2282.25 8
2282.36 16
2282.47 23
2282.58 29
2282.69 32
2282.80 33
2282.90 32
2283.01 30
2283.12 27
2283.23 25
2283.34 25
2283.45 26
2283.56 28
2283.67 32
2283.78 36
2283.89 40
2284.00 43
2284.11 46
2284.22 49
2284.33 53
2284.44 58
2284.55 64
2284.66 71
2284.77 78
2284.88 85
2284.99 92
2285.09 98
2285.20 102
2285.31 105
2285.42 107
2285.53 106
2285.64 103
2285.75 98
2285.86 91
2285.97 82
2286.08 73
2286.19 64
2286.30 56
2286.41 49
2286.52 42
2286.63 36
2286.74 29
2286.85 22
2286.96 15
2287.07 8
2287.18 3
2287.29 0
2287.40 0
2287.51 0
2287.62 1
2287.72 6
2287.83 12
2287.94 20
2288.05 30
2288.16 40
2288.27 51
2288.38 60
2288.49 68
2288.60 74
2288.71 77
2288.82 77
2288.93 75
2289.04 72
2289.15 68
2289.26 65
2289.37 62
2289.48 59
2289.59 56
2289.70 53
2289.81 49
2289.92 45
2290.03 41
2290.14 36
2290.25 30
2290.36 24
2290.47 17
2290.58 9
2290.69 1
2290.79 0
2290.90 0
2291.01 0
2291.12 0
2291.23 0
2291.34 6
2291.45 16
2291.56 26
2291.67 36
2291.78 43
2291.89 47
2292.00 49
2292.11 48
2292.22 46
2292.33 43
2292.44 39
2292.55 37
2292.66 37
2292.77 38
2292.88 40
2292.99 42
2293.10 43
2293.21 44
2293.32 43
2293.43 42
2293.54 41
2293.65 42
2293.76 45
2293.87 52
2293.98 61
2294.09 72
2294.20 81
2294.31 88
2294.42 91
2294.53 88
2294.64 79
2294.74 66
2294.85 50
2294.96 33
2295.07 18
2295.18 6
2295.29 0
2295.40 0
2295.51 1
2295.62 10
2295.73 22
2295.84 35
2295.95 48
2296.06 60
2296.17 68
2296.28 72
2296.39 74
2296.50 74
2296.61 74
2296.72 76
2296.83 79
2296.94 85
2297.05 92
2297.16 101
2297.27 109
2297.38 117
2297.49 124
2297.60 128
2297.71 130
2297.82 130
2297.93 127
2298.04 121
2298.15 115
2298.26 108
2298.37 101
2298.48 95
2298.59 91
2298.70 90
2298.81 89
2298.92 90
2299.03 92
2299.14 93
2299.25 95
2299.36 96
2299.47 96
2299.58 94
2299.69 90
2299.80 84
2299.91 75
2300.02 64
2300.13 52
2300.24 41
2300.35 30
2300.46 22
2300.57 17
2300.68 13
2300.79 11
2300.90 8
2301.01 5
2301.12 1
2301.23 0
2301.34 0
2301.45 0
2301.56 0
2301.67 0
2301.78 0
2301.89 0
2302.00 6
2302.11 17
2302.22 27
2302.33 34
2302.44 39
2302.55 41
2302.66 40
2302.77 37
2302.88 33
2302.99 30
2303.10 28
2303.21 29
2303.32 31
2303.43 35
2303.54 39
2303.65 44
2303.76 47
2303.87 49
2303.98 48
2304.09 46
2304.20 43
2304.31 38
2304.42 34
2304.53 31
2304.64 31
2304.75 33
2304.86 38
2304.97 46
2305.08 54
2305.19 61
2305.30 65
2305.41 66
2305.52 62
2305.63 55
2305.74 47
2305.85 38
2305.96 33
2306.07 31
2306.18 34
2306.29 41
2306.40 52
2306.51 65
2306.62 78
2306.73 89
2306.84 98
2306.95 103
2307.06 105
2307.17 104
2307.28 100
2307.39 95
2307.50 89
2307.61 82
2307.72 76
2307.83 70
2307.94 67
2308.05 64
2308.16 64
2308.27 66
2308.38 68
2308.49 71
2308.60 73
2308.71 74
2308.82 73
2308.93 71
2309.04 69
2309.15 65
2309.26 62
2309.37 59
2309.48 58
2309.59 57
2309.70 57
2309.81 57
2309.92 58
2310.03 58
2310.14 57
2310.25 56
2310.36 55
2310.47 54
2310.58 54
2310.69 55
2310.80 57
2310.91 59
2311.02 61
2311.13 62
2311.24 62
2311.35 59
2311.46 54
2311.57 49
2311.68 44
2311.79 41
2311.90 40
2312.01 41
2312.12 46
2312.23 52
2312.34 58
2312.45 64
2312.56 69
2312.67 73
2312.78 77
2312.89 80
2313.00 85
2313.11 92
2313.22 99
2313.33 107
2313.44 113
2313.56 118
2313.67 120
2313.78 119
2313.89 117
2314.00 114
2314.11 112
2314.22 112
2314.33 113
2314.44 116
2314.55 119
2314.66 123
2314.77 125
2314.88 127
2314.99 129
2315.10 128
2315.21 127
2315.32 126
2315.43 124
2315.54 121
2315.65 118
2315.76 116
2315.87 114
2315.98 113
2316.09 112
2316.20 111
2316.31 110
2316.42 107
2316.53 104
2316.64 100
2316.75 98
2316.86 98
2316.97 102
2317.08 109
2317.19 119
2317.30 129
2317.41 137
2317.52 142
2317.64 141
2317.75 137
2317.86 130
2317.97 123
2318.08 118
2318.19 116
2318.30 118
2318.41 120
2318.52 124
2318.63 126
2318.74 127
2318.85 127
2318.96 125
2319.07 122
2319.18 119
2319.29 114
2319.40 109
2319.51 102
2319.62 94
2319.73 86
2319.84 79
2319.95 73
2320.06 69
2320.17 68
2320.28 70
2320.39 74
2320.50 81
2320.61 89
2320.73 97
2320.84 104
2320.95 109
2321.06 112
2321.17 112
2321.28 110
2321.39 106
2321.50 101
2321.61 93
2321.72 84
2321.83 74
2321.94 61
2322.05 48
2322.16 34
2322.27 22
2322.38 12
2322.49 5
2322.60 2
2322.71 2
2322.82 5
2322.93 11
2323.04 19
2323.15 28
2323.27 39
2323.38 50
2323.49 61
2323.60 71
2323.71 77
2323.82 80
2323.93 80
2324.04 75
2324.15 68
2324.26 59
2324.37 49
2324.48 39
2324.59 30
2324.70 22
2324.81 16
2324.92 11
2325.03 8
2325.14 6
2325.25 5
2325.36 3
2325.47 1
2325.59 0
2325.70 0
2325.81 0
2325.92 0
2326.03 0
2326.14 0
2326.25 0
2326.36 0
2326.47 4
2326.58 11
2326.69 20
2326.80 32
2326.91 46
2327.02 62
2327.13 80
2327.24 99
2327.35 117
2327.46 134
2327.57 146
2327.69 155
2327.80 158
2327.91 156
2328.02 149
2328.13 138
2328.24 124
2328.35 107
2328.46 89
2328.57 70
2328.68 54
2328.79 40
2328.90 30
2329.01 26
2329.12 27
2329.23 34
2329.34 46
2329.45 60
2329.57 75
2329.68 88
2329.79 99
2329.90 107
2330.01 112
2330.12 114
2330.23 115
2330.34 115
2330.45 113
2330.56 111
2330.67 107
2330.78 103
2330.89 97
2331.00 92
2331.11 87
2331.22 83
2331.34 81
2331.45 79
2331.56 79
2331.67 80
2331.78 82
2331.89 84
2332.00 85
2332.11 84
2332.22 82
2332.33 78
2332.44 74
2332.55 70
2332.66 68
2332.77 68
2332.88 71
2333.00 76
2333.11 82
2333.22 88
2333.33 92
2333.44 93
2333.55 92
2333.66 90
2333.77 86
2333.88 82
2333.99 80
2334.10 78
2334.21 76
2334.32 75
2334.43 73
2334.55 72
2334.66 70
2334.77 70
2334.88 72
2334.99 75
2335.10 80
2335.21 86
2335.32 92
2335.43 97
2335.54 101
2335.65 103
2335.76 103
2335.87 103
2335.98 101
2336.10 98
2336.21 94
2336.32 89
2336.43 83
2336.54 77
2336.65 69
2336.76 63
2336.87 59
2336.98 58
2337.09 60
2337.20 66
2337.31 75
2337.43 84
2337.54 92
2337.65 98
2337.76 101
2337.87 104
2337.98 106
2338.09 109
2338.20 114
2338.31 121
2338.42 129
2338.53 136
2338.64 143
2338.75 147
2338.87 151
2338.98 154
2339.09 159
2339.20 166
2339.31 174
2339.42 183
2339.53 192
2339.64 198
2339.75 202
2339.86 203
2339.97 202
2340.08 200
2340.20 201
2340.31 204
2340.42 212
2340.53 224
2340.64 239
2340.75 255
2340.86 270
2340.97 282
2341.08 287
2341.19 287
2341.30 280
2341.42 268
2341.53 253
2341.64 238
2341.75 224
2341.86 214
2341.97 208
2342.08 206
2342.19 208
2342.30 212
2342.41 217
2342.52 222
2342.64 225
2342.75 226
2342.86 224
2342.97 220
2343.08 214
2343.19 206
2343.30 197
2343.41 189
2343.52 183
2343.63 178
2343.74 176
2343.86 175
2343.97 177
2344.08 179
2344.19 182
2344.30 184
2344.41 186
2344.52 187
2344.63 186
2344.74 184
2344.85 179
2344.97 172
2345.08 163
2345.19 152
2345.30 141
2345.41 129
2345.52 119
2345.63 111
2345.74 106
2345.85 102
2345.96 101
2346.07 101
2346.19 102
2346.30 102
2346.41 103
2346.52 102
2346.63 102
2346.74 102
2346.85 101
2346.96 100
2347.07 99
2347.19 99
2347.30 99
2347.41 100
2347.52 101
2347.63 103
2347.74 106
2347.85 108
2347.96 109
2348.07 108
2348.18 105
2348.30 99
2348.41 92
2348.52 85
2348.63 77
2348.74 70
2348.85 66
2348.96 63
2349.07 61
2349.18 61
2349.29 63
2349.41 67
2349.52 72
2349.63 79
2349.74 86
2349.85 93
2349.96 100
2350.07 105
2350.18 109
2350.29 112
2350.41 114
2350.52 117
2350.63 120
2350.74 123
2350.85 125
2350.96 127
2351.07 129
2351.18 131
2351.29 134
2351.41 138
2351.52 144
2351.63 152
2351.74 161
2351.85 169
2351.96 177
2352.07 183
2352.18 187
2352.29 188
2352.41 188
2352.52 187
2352.63 187
2352.74 188
2352.85 189
2352.96 192
2353.07 196
2353.18 200
2353.30 203
2353.41 205
2353.52 205
2353.63 203
2353.74 199
2353.85 194
2353.96 187
2354.07 180
2354.18 173
2354.30 166
2354.41 160
2354.52 156
2354.63 153
2354.74 151
2354.85 150
2354.96 148
2355.07 146
2355.19 143
2355.30 138
2355.41 133
2355.52 127
2355.63 122
2355.74 117
2355.85 112
2355.96 107
2356.08 101
2356.19 94
2356.30 85
2356.41 76
2356.52 66
2356.63 57
2356.74 49
2356.85 43
2356.97 38
2357.08 34
2357.19 31
2357.30 30
2357.41 30
2357.52 30
2357.63 31
2357.74 30
2357.86 29
2357.97 26
2358.08 22
2358.19 18
2358.30 14
2358.41 11
2358.52 10
2358.63 11
2358.75 12
2358.86 14
2358.97 16
2359.08 15
2359.19 13
2359.30 9
2359.41 4
2359.52 0
2359.64 0
2359.75 0
2359.86 0
2359.97 0
2360.08 0
2360.19 0
2360.30 0
2360.42 4
2360.53 15
2360.64 28
2360.75 41
2360.86 53
2360.97 64
2361.08 71
2361.19 74
2361.31 74
2361.42 71
2361.53 67
2361.64 62
2361.75 57
2361.86 53
2361.97 50
2362.09 48
2362.20 48
2362.31 49
2362.42 51
2362.53 54
2362.64 56
2362.75 58
2362.87 59
2362.98 60
2363.09 61
2363.20 63
2363.31 65
2363.42 70
2363.53 75
2363.65 81
2363.76 86
2363.87 89
2363.98 89
2364.09 87
2364.20 82
2364.31 75
2364.43 69
2364.54 63
2364.65 58
2364.76 55
2364.87 52
2364.98 50
2365.09 48
2365.21 45
2365.32 44
2365.43 43
2365.54 44
2365.65 47
2365.76 51
2365.87 56
2365.99 60
2366.10 63
2366.21 64
2366.32 63
2366.43 61
2366.54 58
2366.65 56
2366.77 55
2366.88 53
2366.99 52
2367.10 50
2367.21 46
2367.32 41
2367.44 35
2367.55 30
2367.66 24
2367.77 21
2367.88 19
2367.99 18
2368.10 18
2368.22 18
2368.33 19
2368.44 19
2368.55 18
2368.66 18
2368.77 19
2368.88 20
2369.00 23
2369.11 26
2369.22 30
2369.33 34
2369.44 39
2369.55 45
2369.67 50
2369.78 55
2369.89 58
2370.00 60
2370.11 58
2370.22 54
2370.33 47
2370.45 38
2370.56 28
2370.67 18
2370.78 10
2370.89 4
2371.00 0
2371.12 0
2371.23 0
2371.34 0
2371.45 2
2371.56 3
2371.67 5
2371.79 5
2371.90 5
2372.01 4
2372.12 1
2372.23 0
2372.34 0
2372.46 0
2372.57 0
2372.68 0
2372.79 0
2372.90 4
2373.01 12
2373.13 21
2373.24 31
2373.35 42
2373.46 52
2373.57 63
2373.68 75
2373.79 87
2373.91 99
2374.02 111
2374.13 122
2374.24 131
2374.35 137
2374.46 138
2374.58 136
2374.69 131
2374.80 124
2374.91 116
2375.02 107
2375.13 98
2375.25 89
2375.36 80
2375.47 70
2375.58 60
2375.69 49
2375.81 39
2375.92 31
2376.03 26
2376.14 23
2376.25 22
2376.36 24
2376.48 26
2376.59 29
2376.70 32
2376.81 34
2376.92 36
2377.03 38
2377.15 41
2377.26 43
2377.37 45
2377.48 46
2377.59 47
2377.70 47
2377.82 46
2377.93 45
2378.04 46
2378.15 48
2378.26 52
2378.37 57
2378.49 63
2378.60 69
2378.71 73
2378.82 74
2378.93 71
2379.05 66
2379.16 59
2379.27 51
2379.38 44
2379.49 38
2379.60 34
2379.72 33
2379.83 33
2379.94 35
2380.05 37
2380.16 40
2380.28 44
2380.39 48
2380.50 53
2380.61 59
2380.72 66
2380.83 74
2380.95 82
2381.06 90
2381.17 97
2381.28 104
2381.39 110
2381.51 115
2381.62 120
2381.73 125
2381.84 129
2381.95 131
2382.06 131
2382.18 129
2382.29 125
2382.40 118
2382.51 110
2382.62 100
2382.74 91
2382.85 83
2382.96 76
2383.07 70
2383.18 67
2383.29 65
2383.41 66
2383.52 67
2383.63 69
2383.74 72
2383.85 74
2383.97 76
2384.08 78
2384.19 80
2384.30 83
2384.41 89
2384.53 96
2384.64 105
2384.75 116
2384.86 125
2384.97 133
2385.09 138
2385.20 138
2385.31 136
2385.42 131
2385.53 127
2385.64 124
2385.76 125
2385.87 128
2385.98 133
2386.09 137
2386.20 140
2386.32 139
2386.43 133
2386.54 124
2386.65 111
2386.76 95
2386.88 78
2386.99 61
2387.10 45
2387.21 31
2387.32 20
2387.44 12
2387.55 9
2387.66 8
2387.77 11
2387.88 15
2388.00 20
2388.11 24
2388.22 27
2388.33 28
2388.44 27
2388.56 25
2388.67 24
2388.78 23
2388.89 23
2389.00 25
2389.12 26
2389.23 27
2389.34 27
2389.45 26
2389.56 25
2389.68 26
2389.79 28
2389.90 34
2390.01 43
2390.12 54
2390.24 66
2390.35 75
2390.46 81
2390.57 84
2390.68 83
2390.80 82
2390.91 79
2391.02 78
2391.13 79
2391.24 80
2391.36 81
2391.47 81
2391.58 80
2391.69 79
2391.81 75
2391.92 71
2392.03 66
2392.14 61
2392.25 56
2392.37 50
2392.48 44
2392.59 37
2392.70 31
2392.81 24
2392.93 17
2393.04 11
2393.15 4
2393.26 0
2393.37 0
2393.49 0
2393.60 0
2393.71 0
2393.82 0
2393.94 0
2394.05 0
2394.16 1
2394.27 6
2394.38 11
2394.50 17
2394.61 23
2394.72 30
2394.83 37
2394.94 44
2395.06 52
2395.17 59
2395.28 65
2395.39 69
2395.51 72
2395.62 73
2395.73 72
2395.84 70
2395.95 67
2396.07 66
2396.18 66
2396.29 70
2396.40 76
2396.51 86
2396.63 98
2396.74 110
2396.85 121
2396.96 130
2397.08 136
2397.19 139
2397.30 139
2397.41 137
2397.52 133
2397.64 128
2397.75 122
2397.86 115
2397.97 106
2398.09 97
2398.20 87
2398.31 79
2398.42 72
2398.53 69
2398.65 69
2398.76 72
2398.87 78
2398.98 84
2399.10 90
2399.21 94
2399.32 96
2399.43 95
2399.54 92
2399.66 88
2399.77 82
2399.88 76
2399.99 69
2400.11 63
2400.22 59
2400.33 58
2400.44 59
2400.56 62
2400.67 67
2400.78 71
2400.89 73
2401.00 71
2401.12 67
2401.23 60
2401.34 51
2401.45 43
2401.57 37
2401.68 33
2401.79 31
2401.90 31
2402.01 32
2402.13 33
2402.24 34
2402.35 35
2402.46 36
2402.58 36
2402.69 38
2402.80 39
2402.91 41
2403.03 43
2403.14 46
2403.25 51
2403.36 58
2403.48 67
2403.59 78
2403.70 89
2403.81 99
2403.92 108
2404.04 114
2404.15 118
2404.26 119
2404.37 119
2404.49 118
2404.60 116
2404.71 114
2404.82 111
2404.94 106
2405.05 100
2405.16 93
2405.27 85
2405.39 78
2405.50 71
2405.61 64
2405.72 58
2405.84 52
2405.95 47
2406.06 43
2406.17 39
2406.28 38
2406.40 38
2406.51 41
2406.62 47
2406.73 54
2406.85 61
2406.96 68
2407.07 72
2407.18 75
2407.30 74
2407.41 71
2407.52 66
2407.63 60
2407.75 53
2407.86 47
2407.97 41
2408.08 37
2408.20 34
2408.31 33
2408.42 33
2408.53 34
2408.65 37
2408.76 40
2408.87 44
2408.98 47
2409.10 50
2409.21 51
2409.32 53
2409.43 54
2409.55 54
2409.66 55
2409.77 55
2409.88 55
2410.00 54
2410.11 52
2410.22 49
2410.33 43
2410.45 37
2410.56 29
2410.67 23
2410.78 16
2410.90 12
2411.01 8
2411.12 5
2411.23 3
2411.35 1
2411.46 0
2411.57 0
2411.68 1
2411.80 4
2411.91 7
2412.02 11
2412.13 15
2412.25 19
2412.36 22
2412.47 25
2412.58 28
2412.70 32
2412.81 37
2412.92 42
2413.03 46
2413.15 49
2413.26 49
2413.37 46
2413.48 41
2413.60 34
2413.71 26
2413.82 17
2413.94 10
2414.05 4
2414.16 0
2414.27 0
2414.39 0
2414.50 0
2414.61 4
2414.72 9
2414.84 15
2414.95 21
2415.06 26
2415.17 28
2415.29 28
2415.40 26
2415.51 22
2415.62 19
2415.74 17
2415.85 17
2415.96 19
2416.07 23
2416.19 26
2416.30 28
2416.41 27
2416.53 24
2416.64 19
2416.75 13
2416.86 7
2416.98 2
2417.09 0
2417.20 0
2417.31 0
2417.43 0
2417.54 0
2417.65 0
2417.76 0
2417.88 0
2417.99 0
2418.10 12
2418.22 28
2418.33 46
2418.44 63
2418.55 77
2418.67 87
2418.78 92
2418.89 93
2419.00 89
2419.12 83
2419.23 77
2419.34 70
2419.46 65
2419.57 61
2419.68 58
2419.79 57
2419.91 57
2420.02 58
2420.13 60
2420.24 64
2420.36 69
2420.47 76
2420.58 83
2420.70 89
2420.81 92
2420.92 93
2421.03 91
2421.15 86
2421.26 78
2421.37 70
2421.48 62
2421.60 56
2421.71 53
2421.82 51
2421.94 50
2422.05 49
2422.16 48
2422.27 47
2422.39 45
2422.50 43
2422.61 42
2422.73 42
2422.84 44
2422.95 47
2423.06 52
2423.18 57
2423.29 62
2423.40 66
2423.52 68
2423.63 67
2423.74 65
2423.85 62
2423.97 59
2424.08 58
2424.19 60
2424.30 63
2424.42 68
2424.53 73
2424.64 77
2424.76 78
2424.87 77
2424.98 74
2425.09 71
2425.21 70
2425.32 72
2425.43 78
2425.55 87
2425.66 100
2425.77 113
2425.88 127
2426.00 138
2426.11 147
2426.22 151
2426.34 152
2426.45 150
2426.56 146
2426.68 142
2426.79 139
2426.90 138
2427.01 140
2427.13 142
2427.24 145
2427.35 146
2427.47 145
2427.58 141
2427.69 136
2427.80 132
2427.92 130
2428.03 131
2428.14 135
2428.26 142
2428.37 149
2428.48 155
2428.59 158
2428.71 159
2428.82 157
2428.93 155
2429.05 154
2429.16 155
2429.27 159
2429.39 166
2429.50 176
2429.61 188
2429.72 200
2429.84 212
2429.95 222
2430.06 230
2430.18 235
2430.29 238
2430.40 238
2430.51 236
2430.63 233
2430.74 229
2430.85 225
2430.97 219
2431.08 213
2431.19 204
2431.31 195
2431.42 183
2431.53 170
2431.64 157
2431.76 144
2431.87 131
2431.98 121
2432.10 113
2432.21 108
2432.32 105
2432.44 105
2432.55 107
2432.66 110
2432.78 113
2432.89 114
2433.00 115
2433.11 113
2433.23 110
2433.34 105
2433.45 101
2433.57 96
2433.68 93
2433.79 91
2433.91 91
2434.02 91
2434.13 92
2434.24 92
2434.36 91
2434.47 89
2434.58 85
2434.70 80
2434.81 72
2434.92 64
2435.04 57
2435.15 51
2435.26 47
2435.38 47
2435.49 51
2435.60 58
2435.71 67
2435.83 78
2435.94 89
2436.05 98
2436.17 106
2436.28 111
2436.39 115
2436.51 118
2436.62 121
2436.73 125
2436.85 129
2436.96 134
2437.07 140
2437.19 145
2437.30 149
2437.41 152
2437.52 155
2437.64 158
2437.75 160
2437.86 161
2437.98 160
2438.09 159
2438.20 155
2438.32 150
2438.43 144
2438.54 138
2438.66 134
2438.77 131
2438.88 129
2439.00 128
2439.11 128
2439.22 129
2439.34 130
2439.45 132
2439.56 133
2439.68 134
2439.79 136
2439.90 136
2440.01 135
2440.13 133
2440.24 128
2440.35 121
2440.47 112
2440.58 103
2440.69 93
2440.81 84
2440.92 76
2441.03 69
2441.15 64
2441.26 59
2441.37 53
2441.49 48
2441.60 41
2441.71 34
2441.83 27
2441.94 19
2442.05 13
2442.17 8
2442.28 6
2442.39 6
2442.51 7
2442.62 10
2442.73 11
2442.85 12
2442.96 10
2443.07 5
2443.19 0
2443.30 0
2443.41 0
2443.53 0
2443.64 0
2443.75 0
2443.86 0
2443.98 0
2444.09 6
2444.20 15
2444.32 24
2444.43 33
2444.54 42
2444.66 51
2444.77 59
2444.88 67
2445.00 74
2445.11 81
2445.22 88
2445.34 96
2445.45 102
2445.56 107
2445.68 110
2445.79 110
2445.90 107
2446.02 101
2446.13 94
2446.24 85
2446.36 75
2446.47 64
2446.58 55
2446.70 46
2446.81 39
2446.92 35
2447.04 34
2447.15 37
2447.26 42
2447.38 49
2447.49 56
2447.61 63
2447.72 68
2447.83 72
2447.95 77
2448.06 81
2448.17 87
2448.29 94
2448.40 102
2448.51 109
2448.63 116
2448.74 121
2448.85 125
2448.97 127
2449.08 128
2449.19 129
2449.31 129
2449.42 130
2449.53 131
2449.65 131
2449.76 130
2449.87 129
2449.99 126
2450.10 122
2450.21 116
2450.33 109
2450.44 101
2450.55 91
2450.67 82
2450.78 73
2450.89 65
2451.01 60
2451.12 57
2451.23 57
2451.35 59
2451.46 63
2451.57 67
2451.69 70
2451.80 72
2451.92 73
2452.03 73
2452.14 72
2452.26 70
2452.37 69
2452.48 67
2452.60 65
2452.71 63
2452.82 62
2452.94 61
2453.05 62
2453.16 65
2453.28 68
2453.39 72
2453.50 76
2453.62 80
2453.73 82
2453.84 84
2453.96 85
2454.07 87
2454.19 87
2454.30 87
2454.41 87
2454.53 86
2454.64 83
2454.75 81
2454.87 78
2454.98 76
2455.09 74
2455.21 74
2455.32 75
2455.43 76
2455.55 77
2455.66 77
2455.78 76
2455.89 73
2456.00 70
2456.12 65
2456.23 59
2456.34 53
2456.46 47
2456.57 41
2456.68 36
2456.80 33
2456.91 31
2457.02 30
2457.14 31
2457.25 32
2457.37 33
2457.48 33
2457.59 32
2457.71 31
2457.82 29
2457.93 27
2458.05 27
2458.16 29
2458.27 31
2458.39 34
2458.50 37
2458.62 39
2458.73 40
2458.84 39
2458.96 37
2459.07 36
2459.18 36
2459.30 37
2459.41 39
2459.52 41
2459.64 43
2459.75 45
2459.87 45
2459.98 45
2460.09 44
2460.21 44
2460.32 45
2460.43 46
2460.55 47
2460.66 48
2460.77 48
2460.89 47
2461.00 46
2461.12 45
2461.23 46
2461.34 47
2461.46 49
2461.57 50
2461.68 51
2461.80 50
2461.91 47
2462.03 40
2462.14 32
2462.25 23
2462.37 15
2462.48 8
2462.59 3
2462.71 1
2462.82 0
2462.93 0
2463.05 1
2463.16 0
2463.28 0
2463.39 0
2463.50 0
2463.62 0
2463.73 0
2463.84 0
2463.96 2
2464.07 7
2464.19 14
2464.30 20
2464.41 26
2464.53 30
2464.64 32
2464.76 33
2464.87 32
2464.98 30
2465.10 27
2465.21 23
2465.32 19
2465.44 17
2465.55 15
2465.67 15
2465.78 15
2465.89 16
2466.01 17
2466.12 17
2466.23 15
2466.35 13
2466.46 11
2466.58 9
2466.69 10
2466.80 14
2466.92 19
2467.03 27
2467.14 36
2467.26 44
2467.37 49
2467.49 52
2467.60 51
2467.71 48
2467.83 44
2467.94 41
2468.06 38
2468.17 38
2468.28 39
2468.40 41
2468.51 43
2468.62 44
2468.74 45
2468.85 45
2468.97 47
2469.08 50
2469.19 54
2469.31 59
2469.42 64
2469.54 68
2469.65 69
2469.76 69
2469.88 66
2469.99 62
2470.11 57
2470.22 54
2470.33 52
2470.45 52
2470.56 53
2470.67 57
2470.79 61
2470.90 67
2471.02 74
2471.13 82
2471.24 91
2471.36 99
2471.47 107
2471.59 114
2471.70 119
2471.81 124
2471.93 126
2472.04 128
2472.16 128
2472.27 126
2472.38 124
2472.50 120
2472.61 114
2472.73 108
2472.84 102
2472.95 96
2473.07 91
2473.18 88
2473.30 86
2473.41 86
2473.52 88
2473.64 90
2473.75 94
2473.87 98
2473.98 102
2474.09 104
2474.21 106
2474.32 107
2474.44 106
2474.55 106
2474.66 105
2474.78 105
2474.89 106
2475.01 107
2475.12 108
2475.23 107
2475.35 104
2475.46 99
2475.58 90
2475.69 79
2475.80 66
2475.92 53
2476.03 41
2476.15 31
2476.26 25
2476.37 21
2476.49 21
2476.60 22
2476.72 25
2476.83 29
2476.94 32
2477.06 35
2477.17 39
2477.29 43
2477.40 47
2477.51 51
2477.63 55
2477.74 59
2477.86 62
2477.97 64
2478.08 65
2478.20 65
2478.31 65
2478.43 64
2478.54 63
2478.66 61
2478.77 58
2478.88 56
2479.00 53
2479.11 51
2479.23 49
2479.34 49
2479.45 51
2479.57 54
2479.68 59
2479.80 64
2479.91 68
2480.02 72
2480.14 73
2480.25 73
2480.37 72
2480.48 70
2480.60 69
2480.71 68
2480.82 69
2480.94 69
2481.05 70
2481.17 69
2481.28 67
2481.39 63
2481.51 58
2481.62 53
2481.74 49
2481.85 46
2481.96 44
2482.08 45
2482.19 49
2482.31 53
2482.42 59
2482.54 64
2482.65 69
2482.76 72
2482.88 73
2482.99 72
2483.11 70
2483.22 67
2483.34 64
2483.45 61
2483.56 60
2483.68 60
2483.79 62
2483.91 65
2484.02 69
2484.13 73
2484.25 77
2484.36 81
2484.48 83
2484.59 82
2484.71 80
2484.82 76
2484.93 69
2485.05 61
2485.16 52
2485.28 43
2485.39 35
2485.51 28
2485.62 25
2485.73 25
2485.85 28
2485.96 36
2486.08 45
2486.19 56
2486.31 67
2486.42 76
2486.53 82
2486.65 84
2486.76 82
2486.88 77
2486.99 70
2487.11 63
2487.22 56
2487.33 52
2487.45 50
2487.56 51
2487.68 53
2487.79 55
2487.91 58
2488.02 59
2488.13 60
2488.25 60
2488.36 59
2488.48 58
2488.59 57
2488.71 56
2488.82 54
2488.93 51
2489.05 47
2489.16 43
2489.28 39
2489.39 36
2489.51 35
2489.62 37
2489.73 40
2489.85 44
2489.96 49
2490.08 53
2490.19 56
2490.31 59
2490.42 60
2490.54 61
2490.65 61
2490.76 61
2490.88 60
2490.99 60
2491.11 60
2491.22 60
2491.34 60
2491.45 60
2491.56 59
2491.68 57
2491.79 54
2491.91 51
2492.02 48
2492.14 45
2492.25 44
2492.37 44
2492.48 44
2492.59 44
2492.71 43
2492.82 41
2492.94 37
2493.05 32
2493.17 26
2493.28 21
2493.40 18
2493.51 18
2493.62 21
2493.74 26
2493.85 35
2493.97 44
2494.08 52
2494.20 59
2494.31 64
2494.43 67
2494.54 68
2494.65 68
2494.77 68
2494.88 69
2495.00 71
2495.11 75
2495.23 81
2495.34 88
2495.46 96
2495.57 105
2495.68 113
2495.80 120
2495.91 124
2496.03 125
2496.14 124
2496.26 120
2496.37 115
2496.49 110
2496.60 106
2496.72 103
2496.83 99
2496.94 95
2497.06 89
2497.17 82
2497.29 72
2497.40 62
2497.52 53
2497.63 46
2497.75 42
2497.86 40
2497.97 40
2498.09 40
2498.20 39
2498.32 36
2498.43 30
2498.55 23
2498.66 14
2498.78 5
2498.89 0
2499.01 0
2499.12 0
2499.23 0
2499.35 0
2499.46 0
2499.58 0
2499.69 0
2499.81 0
2499.92 2
2500.04 8
2500.15 17
2500.27 26
2500.38 37
2500.50 49
2500.61 61
2500.72 73
2500.84 84
2500.95 93
2501.07 101
2501.18 106
2501.30 106
2501.41 103
2501.53 96
2501.64 87
2501.76 77
2501.87 70
2501.99 66
2502.10 66
2502.21 70
2502.33 77
2502.44 84
2502.56 91
2502.67 97
2502.79 101
2502.90 104
2503.02 105
2503.13 107
2503.25 107
2503.36 107
2503.48 106
2503.59 104
2503.71 102
2503.82 101
2503.93 101
2504.05 100
2504.16 98
2504.28 95
2504.39 91
2504.51 86
2504.62 82
2504.74 79
2504.85 78
2504.97 79
2505.08 82
2505.20 85
2505.31 89
2505.43 94
2505.54 100
2505.65 108
2505.77 118
2505.88 132
2506.00 147
2506.11 163
2506.23 178
2506.34 191
2506.46 199
2506.57 204
2506.69 206
2506.80 205
2506.92 204
2507.03 203
2507.15 202
2507.26 203
2507.38 204
2507.49 204
2507.61 203
2507.72 201
2507.83 196
2507.95 190
2508.06 182
2508.18 174
2508.29 166
2508.41 159
2508.52 153
2508.64 149
2508.75 147
2508.87 146
2508.98 146
2509.10 148
2509.21 151
2509.33 154
2509.44 158
2509.56 160
2509.67 162
2509.79 163
2509.90 163
2510.02 162
2510.13 161
2510.25 159
2510.36 156
2510.48 153
2510.59 151
2510.70 148
2510.82 146
2510.93 144
2511.05 143
2511.16 143
2511.28 142
2511.39 142
2511.51 142
2511.62 142
2511.74 142
2511.85 142
2511.97 143
2512.08 143
2512.20 143
2512.31 142
2512.43 139
2512.54 136
2512.66 132
2512.77 127
2512.89 124
2513.00 122
2513.12 122
2513.23 123
2513.35 125
2513.46 127
2513.58 128
2513.69 130
2513.81 132
2513.92 134
2514.04 138
2514.15 142
2514.27 147
2514.38 150
2514.50 153
2514.61 153
2514.73 150
2514.84 144
2514.96 137
2515.07 127
2515.19 117
2515.30 107
2515.42 97
2515.53 88
2515.65 80
2515.76 74
2515.88 69
2515.99 65
2516.10 60
2516.22 55
2516.33 48
2516.45 41
2516.56 33
2516.68 25
2516.79 18
2516.91 13
2517.02 10
2517.14 9
2517.25 11
2517.37 15
2517.48 21
2517.60 28
2517.71 36
2517.83 43
2517.94 50
2518.06 56
2518.17 61
2518.29 63
2518.40 64
2518.52 63
2518.63 61
2518.75 57
2518.86 53
2518.98 49
2519.09 46
2519.21 43
2519.32 43
2519.44 44
2519.55 46
2519.67 50
2519.78 54
2519.90 58
2520.01 61
2520.13 63
2520.25 63
2520.36 61
2520.48 58
2520.59 55
2520.71 52
2520.82 51
2520.94 53
2521.05 57
2521.17 64
2521.28 72
2521.40 81
2521.51 89
2521.63 96
2521.74 101
2521.86 104
2521.97 106
2522.09 108
2522.20 108
2522.32 109
2522.43 107
2522.55 104
2522.66 99
2522.78 93
2522.89 86
2523.01 80
2523.12 76
2523.24 75
2523.35 76
2523.47 79
2523.58 83
2523.70 85
2523.81 85
2523.93 81
2524.04 74
2524.16 64
2524.27 53
2524.39 41
2524.50 32
2524.62 24
2524.73 21
2524.85 20
2524.96 23
2525.08 28
2525.19 34
2525.31 40
2525.42 45
2525.54 49
2525.66 51
2525.77 51
2525.89 51
2526.00 52
2526.12 54
2526.23 57
2526.35 64
2526.46 71
2526.58 79
2526.69 86
2526.81 92
2526.92 96
2527.04 100
2527.15 102
2527.27 103
2527.38 104
2527.50 104
2527.61 103
2527.73 100
2527.84 96
2527.96 90
2528.07 84
2528.19 78
2528.30 71
2528.42 64
2528.54 57
2528.65 52
2528.77 47
2528.88 43
2529.00 39
2529.11 37
2529.23 36
2529.34 36
2529.46 37
2529.57 38
2529.69 40
2529.80 42
2529.92 44
2530.03 46
2530.15 49
2530.26 52
2530.38 57
2530.49 62
2530.61 67
2530.73 72
2530.84 74
2530.96 73
2531.07 70
2531.19 64
2531.30 56
2531.42 49
2531.53 44
2531.65 41
2531.76 40
2531.88 41
2531.99 42
2532.11 42
2532.22 40
2532.34 34
2532.46 26
2532.57 17
2532.69 8
2532.80 1
2532.92 0
2533.03 0
2533.15 0
2533.26 0
2533.38 0
2533.49 0
2533.61 1
2533.72 2
2533.84 2
2533.95 2
2534.07 3
2534.19 4
2534.30 6
2534.42 8
2534.53 11
2534.65 15
2534.76 20
2534.88 26
2534.99 33
2535.11 42
2535.22 53
2535.34 65
2535.45 76
2535.57 87
2535.69 95
2535.80 99
2535.92 100
2536.03 97
2536.15 90
2536.26 80
2536.38 68
2536.49 55
2536.61 42
2536.72 31
2536.84 22
2536.95 16
2537.07 13
2537.19 13
2537.30 14
2537.42 16
2537.53 18
2537.65 19
2537.76 20
2537.88 20
2537.99 21
2538.11 22
2538.22 23
2538.34 25
2538.46 27
2538.57 30
2538.69 32
2538.80 35
2538.92 38
2539.03 42
2539.15 46
2539.26 50
2539.38 54
2539.50 59
2539.61 63
2539.73 66
2539.84 68
2539.96 70
2540.07 72
2540.19 74
2540.30 75
2540.42 78
2540.53 80
2540.65 83
2540.77 86
2540.88 87
2541.00 87
2541.11 84
2541.23 79
2541.34 73
2541.46 67
2541.57 63
2541.69 60
2541.81 60
2541.92 63
2542.04 66
2542.15 69
2542.27 71
2542.38 72
2542.50 71
2542.61 70
2542.73 69
2542.85 68
2542.96 70
2543.08 74
2543.19 80
2543.31 90
2543.42 102
2543.54 115
2543.65 129
2543.77 142
2543.89 153
2544.00 161
2544.12 166
2544.23 168
2544.35 167
2544.46 165
2544.58 164
2544.69 163
2544.81 165
2544.93 170
2545.04 177
2545.16 186
2545.27 197
2545.39 209
2545.50 222
2545.62 235
2545.74 246
2545.85 255
2545.97 262
2546.08 264
2546.20 264
2546.31 261
2546.43 256
2546.54 250
2546.66 244
2546.78 238
2546.89 231
2547.01 224
2547.12 216
2547.24 207
2547.35 198
2547.47 191
2547.59 185
2547.70 181
2547.82 180
2547.93 181
2548.05 181
2548.16 182
2548.28 182
2548.40 181
2548.51 180
2548.63 177
2548.74 175
2548.86 171
2548.97 167
2549.09 161
2549.21 155
2549.32 147
2549.44 140
2549.55 133
2549.67 127
2549.78 123
2549.90 121
2550.02 121
2550.13 121
2550.25 121
2550.36 120
2550.48 117
2550.59 112
2550.71 104
2550.83 94
2550.94 82
2551.06 69
2551.17 56
2551.29 44
2551.40 34
2551.52 27
2551.64 24
2551.75 24
2551.87 27
2551.98 32
2552.10 37
2552.21 42
2552.33 44
2552.45 44
2552.56 42
2552.68 39
2552.79 34
2552.91 31
2553.03 28
2553.14 26
2553.26 25
2553.37 25
2553.49 26
2553.60 27
2553.72 30
2553.84 33
2553.95 38
2554.07 44
2554.18 49
2554.30 54
2554.42 56
2554.53 56
2554.65 53
2554.76 48
2554.88 42
2554.99 36
2555.11 33
2555.23 32
2555.34 32
2555.46 33
2555.57 33
2555.69 31
2555.81 27
2555.92 21
2556.04 14
2556.15 6
2556.27 0
2556.38 0
2556.50 0
2556.62 0
2556.73 0
2556.85 0
2556.96 2
2557.08 3
2557.20 4
2557.31 3
2557.43 2
2557.54 1
2557.66 1
2557.78 1
2557.89 2
2558.01 4
2558.12 6
2558.24 9
2558.35 12
2558.47 14
2558.59 17
2558.70 20
2558.82 23
2558.93 26
2559.05 29
2559.17 32
2559.28 33
2559.40 33
2559.51 32
2559.63 30
2559.75 27
2559.86 24
2559.98 21
2560.09 21
2560.21 22
2560.33 25
2560.44 29
2560.56 33
2560.67 38
2560.79 42
2560.91 47
2561.02 52
2561.14 59
2561.25 67
2561.37 77
2561.49 87
2561.60 96
2561.72 103
2561.83 107
2561.95 108
2562.07 106
2562.18 103
2562.30 99
2562.41 95
2562.53 92
2562.65 90
2562.76 88
2562.88 85
2562.99 82
2563.11 77
2563.23 73
2563.34 70
2563.46 68
2563.57 68
2563.69 68
2563.81 69
2563.92 68
2564.04 66
2564.15 63
2564.27 60
2564.39 57
2564.50 56
2564.62 57
2564.73 59
2564.85 60
2564.97 61
2565.08 61
2565.20 58
2565.31 54
2565.43 49
2565.55 44
2565.66 39
2565.78 36
2565.89 33
2566.01 32
2566.13 31
2566.24 31
2566.36 32
2566.48 32
2566.59 32
2566.71 30
2566.82 26
2566.94 21
2567.06 15
2567.17 9
2567.29 5
2567.40 3
2567.52 5
2567.64 11
2567.75 19
2567.87 29
2567.98 38
2568.10 46
2568.22 53
2568.33 58
2568.45 62
2568.57 67
2568.68 72
2568.80 80
2568.91 89
2569.03 100
2569.15 111
2569.26 122
2569.38 132
2569.49 140
2569.61 146
2569.73 147
2569.84 146
2569.96 142
2570.08 136
2570.19 130
2570.31 124
2570.42 121
2570.54 119
2570.66 120
2570.77 121
2570.89 124
2571.01 126
2571.12 128
2571.24 128
2571.35 127
2571.47 125
2571.59 123
2571.70 120
2571.82 117
2571.94 115
2572.05 113
2572.17 112
2572.28 112
2572.40 111
2572.52 109
2572.63 105
2572.75 100
2572.87 93
2572.98 86
2573.10 79
2573.21 73
2573.33 68
2573.45 65
2573.56 64
2573.68 63
2573.80 64
2573.91 64
2574.03 64
2574.14 64
2574.26 63
2574.38 62
2574.49 60
2574.61 58
2574.73 55
2574.84 51
2574.96 48
2575.07 45
2575.19 42
2575.31 40
2575.42 39
2575.54 38
2575.66 36
2575.77 35
2575.89 32
2576.00 29
2576.12 26
2576.24 22
2576.35 18
2576.47 15
2576.59 13
2576.70 11
2576.82 9
2576.94 7
2577.05 4
2577.17 1
2577.28 0
2577.40 0
2577.52 0
2577.63 1
2577.75 6
2577.87 13
2577.98 22
2578.10 30
2578.22 38
2578.33 44
2578.45 48
2578.56 49
2578.68 49
2578.80 46
2578.91 43
2579.03 39
2579.15 35
2579.26 32
2579.38 30
2579.50 29
2579.61 29
2579.73 30
2579.84 30
2579.96 31
2580.08 31
2580.19 30
2580.31 29
2580.43 27
2580.54 26
2580.66 26
2580.78 28
2580.89 32
2581.01 40
2581.13 50
2581.24 63
2581.36 77
2581.47 91
2581.59 103
2581.71 112
2581.82 119
2581.94 124
2582.06 128
2582.17 133
2582.29 139
2582.41 147
2582.52 157
2582.64 169
2582.76 182
2582.87 194
2582.99 205
2583.10 214
2583.22 220
2583.34 225
2583.45 226
2583.57 225
2583.69 221
2583.80 216
2583.92 209
2584.04 200
2584.15 191
2584.27 181
2584.39 171
2584.50 159
2584.62 146
2584.74 132
2584.85 117
2584.97 102
2585.09 88
2585.20 76
2585.32 68
2585.43 64
2585.55 62
2585.67 63
2585.78 64
2585.90 65
2586.02 65
2586.13 64
2586.25 62
2586.37 60
2586.48 60
2586.60 61
2586.72 65
2586.83 72
2586.95 80
2587.07 89
2587.18 97
2587.30 103
2587.42 106
2587.53 106
2587.65 104
2587.77 98
2587.88 91
2588.00 81
2588.12 70
2588.23 58
2588.35 45
2588.47 33
2588.58 22
2588.70 15
2588.82 12
2588.93 14
2589.05 20
2589.17 29
2589.28 41
2589.40 54
2589.52 66
2589.63 78
2589.75 89
2589.87 98
2589.98 107
2590.10 114
2590.21 121
2590.33 126
2590.45 129
2590.56 130
2590.68 129
2590.80 126
2590.91 121
2591.03 116
2591.15 110
2591.26 104
2591.38 99
2591.50 93
2591.61 86
2591.73 79
2591.85 72
2591.96 65
2592.08 59
2592.20 54
2592.31 51
2592.43 51
2592.55 53
2592.66 56
2592.78 61
2592.90 65
2593.02 68
2593.13 69
2593.25 69
2593.37 68
2593.48 66
2593.60 65
2593.72 64
2593.83 64
2593.95 65
2594.07 65
2594.18 65
2594.30 64
2594.42 62
2594.53 60
2594.65 58
2594.77 56
2594.88 56
2595.00 57
2595.12 60
2595.23 63
2595.35 66
2595.47 68
2595.58 70
2595.70 72
2595.82 73
2595.93 74
2596.05 76
2596.17 78
2596.28 79
2596.40 79
2596.52 78
2596.63 75
2596.75 71
2596.87 66
2596.98 63
2597.10 60
2597.22 57
2597.33 55
2597.45 52
2597.57 48
2597.69 44
2597.80 40
2597.92 36
2598.04 32
2598.15 28
2598.27 23
2598.39 18
2598.50 14
2598.62 10
2598.74 7
2598.85 6
2598.97 7
2599.09 9
2599.20 12
2599.32 13
2599.44 11
2599.55 8
2599.67 2
2599.79 0
2599.90 0
2600.02 0
2600.14 0
2600.26 0
2600.37 0
2600.49 0
2600.61 6
2600.72 15
2600.84 24
2600.96 32
2601.07 37
2601.19 41
2601.31 40
2601.42 37
2601.54 31
2601.66 23
2601.78 14
2601.89 6
2602.01 0
2602.13 0
2602.24 0
2602.36 3
2602.48 10
2602.59 20
2602.71 30
2602.83 39
2602.94 47
2603.06 52
2603.18 56
2603.29 57
2603.41 55
2603.53 52
2603.65 46
2603.76 38
2603.88 30
2604.00 20
2604.11 11
2604.23 4
2604.35 1
2604.46 2
2604.58 8
2604.70 19
2604.82 34
2604.93 52
2605.05 70
2605.17 86
2605.28 100
2605.40 111
2605.52 117
2605.63 120
2605.75 120
2605.87 118
2605.99 115
2606.10 111
2606.22 107
2606.34 103
2606.45 101
2606.57 101
2606.69 103
2606.80 107
2606.92 112
2607.04 119
2607.16 127
2607.27 134
2607.39 140
2607.51 145
2607.62 148
2607.74 148
2607.86 145
2607.97 139
2608.09 131
2608.21 121
2608.33 110
2608.44 100
2608.56 92
2608.68 87
2608.79 83
2608.91 81
2609.03 79
2609.14 77
2609.26 74
2609.38 71
2609.50 69
2609.61 67
2609.73 67
2609.85 69
2609.96 73
2610.08 76
2610.20 80
2610.32 84
2610.43 89
2610.55 95
2610.67 102
2610.78 110
2610.90 119
2611.02 128
2611.14 135
2611.25 140
2611.37 143
2611.49 143
2611.60 142
2611.72 138
2611.84 134
2611.96 128
2612.07 122
2612.19 116
2612.31 110
2612.42 106
2612.54 104
2612.66 104
2612.78 105
2612.89 106
2613.01 107
2613.13 107
2613.24 107
2613.36 108
2613.48 112
2613.60 120
2613.71 133
2613.83 151
2613.95 172
2614.06 193
2614.18 212
2614.30 225
2614.42 231
2614.53 233
2614.65 229
2614.77 224
2614.88 219
2615.00 215
2615.12 215
2615.24 216
2615.35 220
2615.47 224
2615.59 227
2615.70 230
2615.82 232
2615.94 233
2616.06 232
2616.17 231
2616.29 228
2616.41 225
2616.53 220
2616.64 216
2616.76 212
2616.88 208
2616.99 206
2617.11 204
2617.23 203
2617.35 203
2617.46 202
2617.58 201
2617.70 201
2617.81 201
2617.93 202
2618.05 204
2618.17 205
2618.28 207
2618.40 206
2618.52 203
2618.64 196
2618.75 186
2618.87 173
2618.99 160
2619.10 148
2619.22 138
2619.34 131
2619.46 128
2619.57 129
2619.69 130
2619.81 133
2619.93 135
2620.04 136
2620.16 136
2620.28 136
2620.40 134
2620.51 132
2620.63 129
2620.75 126
2620.86 121
2620.98 115
2621.10 109
2621.22 103
2621.33 99
2621.45 97
2621.57 96
2621.69 98
2621.80 101
2621.92 105
2622.04 110
2622.16 115
2622.27 119
2622.39 122
2622.51 125
2622.62 126
2622.74 128
2622.86 128
2622.98 129
2623.09 129
2623.21 130
2623.33 132
2623.45 135
2623.56 139
2623.68 145
2623.80 150
2623.92 155
2624.03 159
2624.15 161
2624.27 159
2624.39 153
2624.50 144
2624.62 132
2624.74 119
2624.86 105
2624.97 93
2625.09 84
2625.21 77
2625.32 73
2625.44 70
2625.56 68
2625.68 66
2625.79 62
2625.91 58
2626.03 53
2626.15 48
2626.26 44
2626.38 42
2626.50 42
2626.62 44
2626.73 48
2626.85 53
2626.97 57
2627.09 61
2627.20 64
2627.32 67
2627.44 71
2627.56 75
2627.67 80
2627.79 86
2627.91 91
2628.03 96
2628.14 99
2628.26 100
2628.38 100
2628.50 99
2628.61 96
2628.73 92
2628.85 87
2628.97 81
2629.08 74
2629.20 66
2629.32 58
2629.44 49
2629.55 41
2629.67 33
2629.79 27
2629.91 22
2630.02 19
2630.14 19
2630.26 20
2630.38 23
2630.49 28
2630.61 34
2630.73 40
2630.85 47
2630.96 53
2631.08 58
2631.20 62
2631.32 66
2631.43 69
2631.55 71
2631.67 71
2631.79 71
2631.90 68
2632.02 64
2632.14 60
2632.26 56
2632.38 53
2632.49 52
2632.61 52
2632.73 53
2632.85 54
2632.96 56
2633.08 56
2633.20 56
2633.32 54
2633.43 50
2633.55 45
2633.67 38
2633.79 31
2633.90 23
2634.02 15
2634.14 7
2634.26 0
2634.37 0
2634.49 0
2634.61 0
2634.73 0
2634.85 0
2634.96 0
2635.08 0
2635.20 0
2635.32 7
2635.43 16
2635.55 24
2635.67 30
2635.79 34
2635.90 37
2636.02 38
2636.14 38
2636.26 38
2636.37 37
2636.49 36
2636.61 34
2636.73 31
2636.85 28
2636.96 25
2637.08 22
2637.20 20
2637.32 20
2637.43 21
2637.55 23
2637.67 27
2637.79 33
2637.90 41
2638.02 50
2638.14 58
2638.26 67
2638.38 74
2638.49 80
2638.61 83
2638.73 85
2638.85 85
2638.96 85
2639.08 84
2639.20 82
2639.32 79
2639.43 74
2639.55 67
2639.67 58
2639.79 47
2639.91 36
2640.02 25
2640.14 17
2640.26 12
2640.38 10
2640.49 11
2640.61 16
2640.73 24
2640.85 34
2640.97 46
2641.08 58
2641.20 70
2641.32 81
2641.44 90
2641.55 96
2641.67 100
2641.79 103
2641.91 105
2642.03 105
2642.14 105
2642.26 104
2642.38 101
2642.50 96
2642.61 89
2642.73 80
2642.85 70
2642.97 60
2643.09 51
2643.20 44
2643.32 40
2643.44 38
2643.56 37
2643.68 37
2643.79 36
2643.91 35
2644.03 34
2644.15 34
2644.26 36
2644.38 41
2644.50 48
2644.62 59
2644.74 71
2644.85 85
2644.97 97
2645.09 109
2645.21 118
2645.33 124
2645.44 129
2645.56 132
2645.68 134
2645.80 135
2645.91 136
2646.03 137
2646.15 136
2646.27 135
2646.39 133
2646.50 130
2646.62 127
2646.74 124
2646.86 121
2646.98 119
2647.09 117
2647.21 116
2647.33 115
2647.45 115
2647.57 114
2647.68 114
2647.80 114
2647.92 113
2648.04 112
2648.16 110
2648.27 107
2648.39 104
2648.51 102
2648.63 101
2648.74 103
2648.86 108
2648.98 117
2649.10 128
2649.22 139
2649.33 149
2649.45 156
2649.57 160
2649.69 161
2649.81 161
2649.92 159
2650.04 156
2650.16 154
2650.28 152
2650.40 148
2650.51 142
2650.63 134
2650.75 123
2650.87 112
2650.99 100
2651.10 92
2651.22 86
2651.34 85
2651.46 88
2651.58 93
2651.69 99
2651.81 104
2651.93 107
2652.05 108
2652.17 106
2652.28 101
2652.40 94
2652.52 86
2652.64 78
2652.76 70
2652.87 65
2652.99 62
2653.11 62
2653.23 65
2653.35 69
2653.46 74
2653.58 79
2653.70 84
2653.82 88
2653.94 92
2654.06 95
2654.17 97
2654.29 98
2654.41 97
2654.53 94
2654.65 90
2654.76 84
2654.88 77
2655.00 70
2655.12 65
2655.24 60
2655.35 57
2655.47 56
2655.59 54
2655.71 53
2655.83 50
2655.94 48
2656.06 45
2656.18 44
2656.30 43
2656.42 44
2656.54 47
2656.65 52
2656.77 57
2656.89 62
2657.01 67
2657.13 71
2657.24 72
2657.36 72
2657.48 69
2657.60 63
2657.72 56
2657.83 48
2657.95 40
2658.07 34
2658.19 30
2658.31 29
2658.43 30
2658.54 32
2658.66 36
2658.78 41
2658.90 47
2659.02 52
2659.13 58
2659.25 65
2659.37 71
2659.49 78
2659.61 83
2659.73 87
2659.84 88
2659.96 87
2660.08 84
2660.20 78
2660.32 70
2660.43 61
2660.55 52
2660.67 43
2660.79 35
2660.91 27
2661.03 21
2661.14 15
2661.26 10
2661.38 7
2661.50 5
2661.62 5
2661.74 8
2661.85 13
2661.97 20
2662.09 27
2662.21 34
2662.33 39
2662.44 42
2662.56 43
2662.68 41
2662.80 38
2662.92 34
2663.04 30
2663.15 25
2663.27 21
2663.39 19
2663.51 18
2663.63 20
2663.75 24
2663.86 32
2663.98 42
2664.10 54
2664.22 66
2664.34 79
2664.46 91
2664.57 103
2664.69 114
2664.81 124
2664.93 133
2665.05 140
2665.17 145
2665.28 149
2665.40 150
2665.52 150
2665.64 149
2665.76 147
2665.88 145
2665.99 141
2666.11 137
2666.23 132
2666.35 128
2666.47 124
2666.59 122
2666.70 123
2666.82 126
2666.94 131
2667.06 137
2667.18 143
2667.30 148
2667.41 151
2667.53 153
2667.65 153
2667.77 153
2667.89 152
2668.01 150
2668.12 148
2668.24 145
2668.36 142
2668.48 138
2668.60 133
2668.72 128
2668.83 124
2668.95 120
2669.07 117
2669.19 115
2669.31 113
2669.43 111
2669.54 108
2669.66 104
2669.78 99
2669.90 93
2670.02 88
2670.14 82
2670.26 77
2670.37 73
2670.49 69
2670.61 65
2670.73 61
2670.85 59
2670.97 58
2671.08 59
2671.20 61
2671.32 62
2671.44 63
2671.56 62
2671.68 58
2671.80 52
2671.91 45
2672.03 37
2672.15 30
2672.27 24
2672.39 20
2672.51 18
2672.62 17
2672.74 17
2672.86 18
2672.98 21
2673.10 25
2673.22 31
2673.34 39
2673.45 47
2673.57 55
2673.69 62
2673.81 67
2673.93 70
2674.05 72
2674.17 73
2674.28 73
2674.40 73
2674.52 74
2674.64 75
2674.76 76
2674.88 78
2674.99 78
2675.11 77
2675.23 76
2675.35 74
2675.47 72
2675.59 72
2675.71 74
2675.82 79
2675.94 86
2676.06 97
2676.18 108
2676.30 119
2676.42 128
2676.54 132
2676.65 133
2676.77 129
2676.89 121
2677.01 109
2677.13 94
2677.25 79
2677.37 62
2677.48 46
2677.60 31
2677.72 17
2677.84 7
2677.96 0
2678.08 0
2678.20 0
2678.31 0
2678.43 0
2678.55 0
2678.67 1
2678.79 1
2678.91 0
2679.03 0
2679.15 0
2679.26 1
2679.38 3
2679.50 5
2679.62 9
2679.74 12
2679.86 16
2679.98 20
2680.09 25
2680.21 31
2680.33 37
2680.45 45
2680.57 51
2680.69 56
2680.81 58
2680.92 58
2681.04 56
2681.16 52
2681.28 47
2681.40 42
2681.52 37
2681.64 32
2681.76 27
2681.87 21
2681.99 15
2682.11 8
2682.23 2
2682.35 0
2682.47 0
2682.59 0
2682.70 7
2682.82 16
2682.94 26
2683.06 34
2683.18 39
2683.30 40
2683.42 37
2683.54 30
2683.65 23
2683.77 16
2683.89 11
2684.01 9
2684.13 11
2684.25 15
2684.37 20
2684.49 27
2684.60 33
2684.72 38
2684.84 42
2684.96 45
2685.08 45
2685.20 45
2685.32 44
2685.44 42
2685.55 42
2685.67 42
2685.79 43
2685.91 45
2686.03 47
2686.15 49
2686.27 49
2686.39 48
2686.50 46
2686.62 41
2686.74 36
2686.86 31
2686.98 26
2687.10 23
2687.22 21
2687.34 22
2687.46 25
2687.57 31
2687.69 39
2687.81 48
2687.93 57
2688.05 65
2688.17 70
2688.29 74
2688.41 76
2688.52 77
2688.64 78
2688.76 79
2688.88 81
2689.00 83
2689.12 85
2689.24 87
2689.36 89
2689.48 90
2689.59 90
2689.71 89
2689.83 86
2689.95 83
2690.07 78
2690.19 72
2690.31 67
2690.43 61
2690.55 55
2690.66 50
2690.78 44
2690.90 39
2691.02 33
2691.14 28
2691.26 22
2691.38 18
2691.50 14
2691.62 12
2691.73 11
2691.85 12
2691.97 13
2692.09 13
2692.21 14
2692.33 14
2692.45 13
2692.57 13
2692.69 13
2692.80 14
2692.92 16
2693.04 19
2693.16 23
2693.28 27
2693.40 31
2693.52 33
2693.64 34
2693.76 34
2693.87 34
2693.99 34
2694.11 34
2694.23 34
2694.35 33
2694.47 32
2694.59 31
2694.71 29
2694.83 29
2694.95 30
2695.06 35
2695.18 43
2695.30 54
2695.42 67
2695.54 80
2695.66 92
2695.78 102
2695.90 107
2696.02 108
2696.14 106
2696.25 102
2696.37 97
2696.49 93
2696.61 89
2696.73 86
2696.85 83
2696.97 79
2697.09 74
2697.21 67
2697.33 58
2697.44 49
2697.56 41
2697.68 34
2697.80 30
2697.92 28
2698.04 29
2698.16 31
2698.28 34
2698.40 37
2698.52 40
2698.64 42
2698.75 43
2698.87 42
2698.99 40
2699.11 37
2699.23 34
2699.35 31
2699.47 29
2699.59 28
2699.71 29
2699.83 31
2699.94 35
2700.06 40
2700.18 46
2700.30 53
2700.42 59
2700.54 66
2700.66 71
2700.78 76
2700.90 80
2701.02 82
2701.14 83
2701.26 83
2701.37 81
2701.49 77
2701.61 73
2701.73 68
2701.85 64
2701.97 62
2702.09 61
2702.21 62
2702.33 66
2702.45 70
2702.57 75
2702.68 79
2702.80 81
2702.92 81
2703.04 80
2703.16 79
2703.28 80
2703.40 82
2703.52 87
2703.64 94
2703.76 102
2703.88 111
2704.00 119
2704.11 124
2704.23 127
2704.35 128
2704.47 126
2704.59 122
2704.71 116
2704.83 108
2704.95 99
2705.07 90
2705.19 81
2705.31 72
2705.43 65
2705.54 59
2705.66 54
2705.78 50
2705.90 45
2706.02 39
2706.14 33
2706.26 26
2706.38 22
2706.50 19
2706.62 20
2706.74 23
2706.86 29
2706.98 37
2707.09 45
2707.21 55
2707.33 64
2707.45 73
2707.57 81
2707.69 88
2707.81 94
2707.93 98
2708.05 99
2708.17 99
2708.29 97
2708.41 95
2708.53 94
2708.65 94
2708.76 96
2708.88 99
2709.00 103
2709.12 106
2709.24 106
2709.36 104
2709.48 98
2709.60 91
2709.72 82
2709.84 73
2709.96 65
2710.08 57
2710.20 51
2710.32 46
2710.43 41
2710.55 37
2710.67 32
2710.79 29
2710.91 26
2711.03 25
2711.15 25
2711.27 26
2711.39 27
2711.51 28
2711.63 28
2711.75 26
2711.87 21
2711.99 15
2712.11 7
2712.22 0
2712.34 0
2712.46 0
2712.58 0
2712.70 0
2712.82 0
2712.94 0
2713.06 0
2713.18 3
2713.30 10
2713.42 16
2713.54 21
2713.66 25
2713.78 30
2713.90 35
2714.02 40
2714.13 46
2714.25 50
2714.37 54
2714.49 55
2714.61 53
2714.73 48
2714.85 42
2714.97 36
2715.09 30
2715.21 26
2715.33 25
2715.45 27
2715.57 32
2715.69 38
2715.81 46
2715.93 54
2716.05 61
2716.17 67
2716.28 69
2716.40 68
2716.52 64
2716.64 58
2716.76 50
2716.88 42
2717.00 37
2717.12 34
2717.24 35
2717.36 38
2717.48 43
2717.60 48
2717.72 54
2717.84 61
2717.96 67
2718.08 74
2718.20 82
2718.32 89
2718.43 94
2718.55 98
2718.67 99
2718.79 99
2718.91 97
2719.03 95
2719.15 94
2719.27 94
2719.39 96
2719.51 98
2719.63 102
2719.75 106
2719.87 111
2719.99 116
2720.11 122
2720.23 128
2720.35 133
2720.47 137
2720.59 140
2720.71 142
2720.83 143
2720.94 145
2721.06 148
2721.18 153
2721.30 161
2721.42 168
2721.54 176
2721.66 182
2721.78 185
2721.90 185
2722.02 182
2722.14 177
2722.26 171
2722.38 165
2722.50 160
2722.62 156
2722.74 153
2722.86 149
2722.98 146
2723.10 143
2723.22 139
2723.34 136
2723.46 134
2723.58 132
2723.70 131
2723.81 129
2723.93 127
2724.05 124
2724.17 122
2724.29 121
2724.41 123
2724.53 127
2724.65 132
2724.77 139
2724.89 145
2725.01 150
2725.13 153
2725.25 154
2725.37 153
2725.49 150
2725.61 144
2725.73 136
2725.85 127
2725.97 118
2726.09 111
2726.21 105
2726.33 102
2726.45 100
2726.57 98
2726.69 95
2726.81 88
2726.93 78
2727.05 66
2727.17 55
2727.28 48
2727.40 46
2727.52 51
2727.64 62
2727.76 77
2727.88 95
2728.00 112
2728.12 127
2728.24 140
2728.36 151
2728.48 160
2728.60 169
2728.72 177
2728.84 185
2728.96 192
2729.08 199
2729.20 204
2729.32 208
2729.44 210
2729.56 210
2729.68 208
2729.80 206
2729.92 203
2730.04 200
2730.16 196
2730.28 192
2730.40 187
2730.52 182
2730.64 179
2730.76 177
2730.88 177
2731.00 180
2731.12 185
2731.24 190
2731.36 194
2731.48 196
2731.60 195
2731.72 191
2731.83 185
2731.95 176
2732.07 167
2732.19 157
2732.31 147
2732.43 139
2732.55 132
2732.67 128
2732.79 126
2732.91 126
2733.03 128
2733.15 131
2733.27 134
2733.39 137
2733.51 139
2733.63 141
2733.75 143
2733.87 147
2733.99 152
2734.11 158
2734.23 166
2734.35 174
2734.47 181
2734.59 185
2734.71 188
2734.83 188
2734.95 187
2735.07 187
2735.19 187
2735.31 191
2735.43 197
2735.55 205
2735.67 214
2735.79 221
2735.91 226
2736.03 227
2736.15 224
2736.27 218
2736.39 208
2736.51 198
2736.63 187
2736.75 178
2736.87 171
2736.99 166
2737.11 163
2737.23 162
2737.35 163
2737.47 165
2737.59 168
2737.71 172
2737.83 176
2737.95 180
2738.07 184
2738.19 186
2738.31 188
2738.43 189
2738.55 189
2738.67 187
2738.79 185
2738.91 182
2739.03 177
2739.15 172
2739.27 166
2739.39 160
2739.51 154
2739.63 148
2739.75 142
2739.87 136
2739.99 128
2740.11 119
2740.23 109
2740.35 97
2740.47 86
2740.59 76
2740.71 68
2740.83 64
2740.95 63
2741.07 64
2741.19 66
2741.31 67
2741.43 66
2741.55 61
2741.67 54
2741.79 44
2741.91 34
2742.03 24
2742.15 17
2742.27 13
2742.39 13
2742.51 14
2742.63 18
2742.75 22
2742.87 26
2742.99 30
2743.11 34
2743.23 37
2743.35 40
2743.47 43
2743.59 46
2743.71 49
2743.83 51
2743.95 53
2744.07 54
2744.19 56
2744.31 58
2744.43 62
2744.55 67
2744.67 72
2744.79 78
2744.91 84
2745.03 87
2745.15 87
2745.27 84
2745.39 78
2745.51 69
2745.63 58
2745.75 47
2745.87 37
2745.99 30
2746.11 27
2746.23 27
2746.35 32
2746.47 39
2746.59 49
2746.71 59
2746.83 68
2746.95 73
2747.07 75
2747.19 73
2747.31 68
2747.43 61
2747.55 55
2747.67 49
2747.79 47
2747.91 48
2748.03 51
2748.15 57
2748.27 64
2748.39 70
2748.51 74
2748.63 76
2748.75 75
2748.87 73
2748.99 70
2749.11 67
2749.23 64
2749.35 61
2749.47 58
2749.59 55
2749.71 50
2749.83 44
2749.95 37
2750.07 29
2750.19 20
2750.31 12
2750.43 6
2750.55 1
2750.67 0
2750.79 0
2750.91 0
2751.03 0
2751.15 0
2751.28 2
2751.40 9
2751.52 17
2751.64 26
2751.76 34
2751.88 39
2752.00 42
2752.12 42
2752.24 40
2752.36 37
2752.48 34
2752.60 31
2752.72 28
2752.84 24
2752.96 18
2753.08 12
2753.20 5
2753.32 0
2753.44 0
2753.56 0
2753.68 0
2753.80 0
2753.92 0
2754.04 0
2754.16 0
2754.28 3
2754.40 6
2754.52 8
2754.64 10
2754.76 11
2754.88 12
2755.00 13
2755.12 13
2755.24 15
2755.36 17
2755.48 21
2755.60 25
2755.72 29
2755.85 32
2755.97 34
2756.09 35
2756.21 35
2756.33 35
2756.45 34
2756.57 33
2756.69 30
2756.81 27
2756.93 23
2757.05 19
2757.17 15
2757.29 11
2757.41 10
2757.53 11
2757.65 14
2757.77 19
2757.89 24
2758.01 28
2758.13 29
2758.25 26
2758.37 20
2758.49 11
2758.61 1
2758.73 0
2758.85 0
2758.97 0
2759.09 0
2759.22 0
2759.34 0
2759.46 0
2759.58 1
2759.70 8
2759.82 13
2759.94 18
2760.06 24
2760.18 30
2760.30 38
2760.42 46
2760.54 55
2760.66 64
2760.78 70
2760.90 74
2761.02 75
2761.14 73
2761.26 68
2761.38 61
2761.50 53
2761.62 46
2761.74 40
2761.86 36
2761.98 34
2762.11 34
2762.23 37
2762.35 42
2762.47 49
2762.59 56
2762.71 63
2762.83 68
2762.95 72
2763.07 73
2763.19 72
2763.31 71
2763.43 70
2763.55 69
2763.67 67
2763.79 65
2763.91 62
2764.03 57
2764.15 50
2764.27 42
2764.39 33
2764.51 23
2764.64 14
2764.76 6
2764.88 0
2765.00 0
2765.12 0
2765.24 0
2765.36 0
2765.48 0
2765.60 0
2765.72 0
2765.84 0
2765.96 4
2766.08 8
2766.20 12
2766.32 15
2766.44 17
2766.56 17
2766.68 17
2766.80 17
2766.93 18
2767.05 20
2767.17 23
2767.29 29
2767.41 36
2767.53 43
2767.65 51
2767.77 58
2767.89 64
2768.01 67
2768.13 69
2768.25 70
2768.37 70
2768.49 71
2768.61 73
2768.73 76
2768.85 81
2768.98 86
2769.10 91
2769.22 93
2769.34 94
2769.46 92
2769.58 89
2769.70 86
2769.82 84
2769.94 84
2770.06 83
2770.18 83
2770.30 81
2770.42 76
2770.54 71
2770.66 63
2770.78 56
2770.91 49
2771.03 44
2771.15 40
2771.27 37
2771.39 35
2771.51 33
2771.63 31
2771.75 31
2771.87 31
2771.99 33
2772.11 36
2772.23 39
2772.35 42
2772.47 43
2772.59 44
2772.72 44
2772.84 43
2772.96 44
2773.08 47
2773.20 54
2773.32 65
2773.44 78
2773.56 94
2773.68 110
2773.80 125
2773.92 136
2774.04 145
2774.16 149
2774.28 152
2774.40 152
2774.53 150
2774.65 148
2774.77 143
2774.89 137
2775.01 128
2775.13 118
2775.25 106
2775.37 95
2775.49 86
2775.61 80
2775.73 79
2775.85 82
2775.97 91
2776.10 103
2776.22 118
2776.34 133
2776.46 146
2776.58 156
2776.70 162
2776.82 164
2776.94 162
2777.06 158
2777.18 153
2777.30 148
2777.42 144
2777.54 141
2777.67 139
2777.79 138
2777.91 139
2778.03 140
2778.15 143
2778.27 146
2778.39 149
2778.51 152
2778.63 154
2778.75 154
2778.87 153
2778.99 150
2779.11 147
2779.24 143
2779.36 139
2779.48 136
2779.60 133
2779.72 131
2779.84 130
2779.96 129
2780.08 128
2780.20 126
2780.32 124
2780.44 121
2780.56 118
2780.69 116
2780.81 114
2780.93 114
2781.05 115
2781.17 117
2781.29 120
2781.41 123
2781.53 126
2781.65 131
2781.77 136
2781.89 142
2782.02 148
2782.14 154
2782.26 157
2782.38 158
2782.50 156
2782.62 152
2782.74 147
2782.86 141
2782.98 135
2783.10 129
2783.22 124
2783.35 119
2783.47 113
2783.59 107
2783.71 100
2783.83 92
2783.95 85
2784.07 76
2784.19 68
2784.31 60
2784.43 53
2784.55 47
2784.68 44
2784.80 42
2784.92 44
2785.04 47
2785.16 52
2785.28 58
2785.40 66
2785.52 74
2785.64 82
2785.76 90
2785.89 98
2786.01 105
2786.13 110
2786.25 112
2786.37 109
2786.49 102
2786.61 92
2786.73 79
2786.85 65
2786.97 52
2787.09 41
2787.22 34
2787.34 29
2787.46 27
2787.58 25
2787.70 24
2787.82 24
2787.94 23
2788.06 23
2788.18 23
2788.31 24
2788.43 25
2788.55 25
2788.67 24
2788.79 21
2788.91 16
2789.03 10
2789.15 5
2789.27 2
2789.39 1
2789.52 4
2789.64 11
2789.76 20
2789.88 30
2790.00 41
2790.12 51
2790.24 60
2790.36 67
2790.48 72
2790.60 74
2790.73 75
2790.85 75
2790.97 74
2791.09 73
2791.21 71
2791.33 69
2791.45 66
2791.57 62
2791.69 58
2791.82 54
2791.94 51
2792.06 49
2792.18 49
2792.30 53
2792.42 59
2792.54 67
2792.66 76
2792.78 84
2792.91 91
2793.03 95
2793.15 96
2793.27 93
2793.39 88
2793.51 80
2793.63 72
2793.75 64
2793.87 58
2794.00 55
2794.12 55
2794.24 58
2794.36 65
2794.48 73
2794.60 81
2794.72 90
2794.84 97
2794.97 103
2795.09 107
2795.21 110
2795.33 112
2795.45 112
2795.57 110
2795.69 107
2795.81 102
2795.93 95
2796.06 89
2796.18 83
2796.30 79
2796.42 78
2796.54 78
2796.66 81
2796.78 84
2796.90 87
2797.03 88
2797.15 86
2797.27 82
2797.39 78
2797.51 73
2797.63 70
2797.75 68
2797.87 69
2798.00 72
2798.12 76
2798.24 80
2798.36 83
2798.48 84
2798.60 82
2798.72 79
2798.84 75
2798.97 71
2799.09 67
2799.21 64
2799.33 62
2799.45 61
2799.57 61
2799.69 62
2799.81 61
2799.94 59
2800.06 57
2800.18 53
2800.30 48
2800.42 45
2800.54 44
2800.66 45
2800.78 50
2800.91 58
2801.03 68
2801.15 80
2801.27 91
2801.39 102
2801.51 111
2801.63 117
2801.75 122
2801.88 125
2802.00 126
2802.12 126
2802.24 126
2802.36 125
2802.48 124
2802.60 123
2802.73 123
2802.85 122
2802.97 121
2803.09 119
2803.21 116
2803.33 111
2803.45 105
2803.57 99
2803.70 92
2803.82 85
2803.94 79
2804.06 72
2804.18 64
2804.30 54
2804.42 45
2804.55 36
2804.67 30
2804.79 25
2804.91 23
2805.03 22
2805.15 22
2805.27 20
2805.40 17
2805.52 11
2805.64 3
2805.76 0
2805.88 0
2806.00 0
2806.12 0
2806.25 0
2806.37 0
2806.49 0
2806.61 0
2806.73 10
2806.85 19
2806.97 28
2807.10 36
2807.22 43
2807.34 50
2807.46 56
2807.58 60
2807.70 63
2807.82 63
2807.95 61
2808.07 57
2808.19 52
2808.31 49
2808.43 50
2808.55 54
2808.67 63
2808.80 76
2808.92 90
2809.04 104
2809.16 117
2809.28 127
2809.40 136
2809.52 145
2809.65 155
2809.77 167
2809.89 184
2810.01 202
2810.13 223
2810.25 245
2810.37 265
2810.50 284
2810.62 301
2810.74 316
2810.86 328
2810.98 337
2811.10 344
2811.23 348
2811.35 351
2811.47 354
2811.59 358
2811.71 367
2811.83 380
2811.95 397
2812.08 416
2812.20 434
2812.32 449
2812.44 456
2812.56 456
2812.68 448
2812.81 433
2812.93 414
2813.05 392
2813.17 371
2813.29 353
2813.41 337
2813.53 324
2813.66 313
2813.78 302
2813.90 291
2814.02 279
2814.14 264
2814.26 247
2814.39 229
2814.51 210
2814.63 193
2814.75 176
2814.87 161
2814.99 147
2815.12 135
2815.24 123
2815.36 112
2815.48 103
2815.60 95
2815.72 89
2815.84 85
2815.97 83
2816.09 83
2816.21 86
2816.33 90
2816.45 96
2816.57 105
2816.70 114
2816.82 125
2816.94 135
2817.06 145
2817.18 152
2817.30 157
2817.43 158
2817.55 156
2817.67 151
2817.79 144
2817.91 136
2818.03 128
2818.16 122
2818.28 118
2818.40 117
2818.52 119
2818.64 122
2818.76 126
2818.89 130
2819.01 131
2819.13 131
2819.25 129
2819.37 126
2819.49 121
2819.62 117
2819.74 113
2819.86 110
2819.98 108
2820.10 108
2820.22 109
2820.35 110
2820.47 111
2820.59 112
2820.71 112
2820.83 111
2820.96 109
2821.08 108
2821.20 107
2821.32 108
2821.44 110
2821.56 115
2821.69 120
2821.81 126
2821.93 129
2822.05 130
2822.17 128
2822.29 123
2822.42 116
2822.54 109
2822.66 103
2822.78 100
2822.90 98
2823.02 98
2823.15 97
2823.27 96
2823.39 94
2823.51 91
2823.63 87
2823.76 84
2823.88 83
2824.00 82
2824.12 83
2824.24 84
2824.36 84
2824.49 83
2824.61 79
2824.73 73
2824.85 66
2824.97 56
2825.10 45
2825.22 34
2825.34 23
2825.46 14
2825.58 8
2825.70 4
2825.83 4
2825.95 7
2826.07 14
2826.19 23
2826.31 34
2826.44 45
2826.56 56
2826.68 67
2826.80 77
2826.92 87
2827.04 97
2827.17 106
2827.29 114
2827.41 120
2827.53 123
2827.65 123
2827.78 118
2827.90 108
2828.02 95
2828.14 80
2828.26 64
2828.39 49
2828.51 39
2828.63 34
2828.75 35
2828.87 40
2829.00 50
2829.12 61
2829.24 72
2829.36 80
2829.48 86
2829.60 90
2829.73 94
2829.85 99
2829.97 107
2830.09 117
2830.21 131
2830.34 145
2830.46 160
2830.58 171
2830.70 180
2830.82 185
2830.95 187
2831.07 186
2831.19 185
2831.31 183
2831.43 182
2831.56 181
2831.68 181
2831.80 181
2831.92 183
2832.04 185
2832.17 187
2832.29 189
2832.41 191
2832.53 192
2832.65 192
2832.78 192
2832.90 192
2833.02 191
2833.14 190
2833.26 191
2833.39 194
2833.51 198
2833.63 205
2833.75 213
2833.87 222
2834.00 232
2834.12 240
2834.24 245
2834.36 247
2834.48 246
2834.61 240
2834.73 231
2834.85 221
2834.97 210
2835.09 201
2835.22 193
2835.34 187
2835.46 182
2835.58 177
2835.70 170
2835.83 161
2835.95 151
2836.07 139
2836.19 127
2836.31 117
2836.44 107
2836.56 99
2836.68 91
2836.80 84
2836.92 76
2837.05 69
2837.17 62
2837.29 56
2837.41 51
2837.53 48
2837.66 47
2837.78 46
2837.90 46
2838.02 46
2838.15 45
2838.27 43
2838.39 39
2838.51 34
2838.63 28
2838.76 22
2838.88 15
2839.00 9
2839.12 4
2839.24 1
2839.37 0
2839.49 1
2839.61 5
2839.73 10
2839.85 17
2839.98 24
2840.10 31
2840.22 37
2840.34 44
2840.47 50
2840.59 56
2840.71 63
2840.83 70
2840.95 78
2841.08 86
2841.20 94
2841.32 100
2841.44 104
2841.57 105
2841.69 105
2841.81 101
2841.93 96
2842.05 90
2842.18 83
2842.30 75
2842.42 67
2842.54 59
2842.66 51
2842.79 41
2842.91 31
2843.03 19
2843.15 8
2843.28 0
2843.40 0
2843.52 0
2843.64 0
2843.76 0
2843.89 0
2844.01 0
2844.13 5
2844.25 9
2844.38 10
2844.50 9
2844.62 8
2844.74 7
2844.86 7
2844.99 8
2845.11 9
2845.23 11
2845.35 12
2845.48 13
2845.60 14
2845.72 15
2845.84 16
2845.97 19
2846.09 23
2846.21 27
2846.33 32
2846.45 36
2846.58 40
2846.70 44
2846.82 48
2846.94 52
2847.07 57
2847.19 63
2847.31 69
2847.43 76
2847.55 82
2847.68 87
2847.80 91
2847.92 95
2848.04 97
2848.17 101
2848.29 104
2848.41 109
2848.53 113
2848.66 116
2848.78 118
2848.90 116
2849.02 111
2849.14 102
2849.27 91
2849.39 78
2849.51 67
2849.63 57
2849.76 51
2849.88 48
2850.00 48
2850.12 50
2850.25 53
2850.37 56
2850.49 61
2850.61 66
2850.74 74
2850.86 82
2850.98 91
2851.10 100
2851.23 107
2851.35 111
2851.47 111
2851.59 107
2851.71 100
2851.84 91
2851.96 81
2852.08 73
2852.20 67
2852.33 63
2852.45 62
2852.57 62
2852.69 64
2852.82 67
2852.94 70
2853.06 72
2853.18 75
2853.31 77
2853.43 77
2853.55 77
2853.67 75
2853.80 72
2853.92 69
2854.04 66
2854.16 64
2854.29 63
2854.41 65
2854.53 69
2854.65 74
2854.78 79
2854.90 83
2855.02 87
2855.14 88
2855.27 88
2855.39 88
2855.51 88
2855.63 89
2855.75 92
2855.88 95
2856.00 98
2856.12 100
2856.24 100
2856.37 99
2856.49 96
2856.61 92
2856.73 89
2856.86 88
2856.98 89
2857.10 91
2857.22 94
2857.35 96
2857.47 98
2857.59 97
2857.71 93
2857.84 87
2857.96 80
2858.08 72
2858.21 67
2858.33 64
2858.45 64
2858.57 66
2858.70 71
2858.82 76
2858.94 80
2859.06 83
2859.19 84
2859.31 85
2859.43 85
2859.55 86
2859.68 88
2859.80 89
2859.92 91
2860.04 91
2860.17 91
2860.29 90
2860.41 87
2860.53 85
2860.66 83
2860.78 80
2860.90 77
2861.02 74
2861.15 69
2861.27 63
2861.39 57
2861.51 51
2861.64 47
2861.76 45
2861.88 45
2862.00 47
2862.13 51
2862.25 56
2862.37 60
2862.50 62
2862.62 64
2862.74 64
2862.86 63
2862.99 60
2863.11 56
2863.23 52
2863.35 47
2863.48 43
2863.60 40
2863.72 38
2863.84 39
2863.97 42
2864.09 48
2864.21 54
2864.33 62
2864.46 70
2864.58 78
2864.70 85
2864.83 91
2864.95 94
2865.07 96
2865.19 93
2865.32 87
2865.44 77
2865.56 64
2865.68 51
2865.81 38
2865.93 28
2866.05 23
2866.18 23
2866.30 28
2866.42 37
2866.54 47
2866.67 57
2866.79 65
2866.91 70
2867.03 71
2867.16 70
2867.28 66
2867.40 62
2867.53 58
2867.65 55
2867.77 55
2867.89 55
2868.02 57
2868.14 60
2868.26 63
2868.38 66
2868.51 69
2868.63 73
2868.75 76
2868.88 80
2869.00 85
2869.12 91
2869.24 96
2869.37 102
2869.49 107
2869.61 110
2869.73 111
2869.86 111
2869.98 110
2870.10 109
2870.23 107
2870.35 106
2870.47 105
2870.59 105
2870.72 105
2870.84 106
2870.96 108
2871.09 111
2871.21 114
2871.33 118
2871.45 124
2871.58 130
2871.70 136
2871.82 140
2871.95 143
2872.07 144
2872.19 141
2872.31 136
2872.44 128
2872.56 119
2872.68 112
2872.81 106
2872.93 104
2873.05 106
2873.17 112
2873.30 121
2873.42 132
2873.54 142
2873.67 153
2873.79 161
2873.91 168
2874.03 173
2874.16 176
2874.28 177
2874.40 178
2874.53 178
2874.65 178
2874.77 178
2874.89 180
2875.02 182
2875.14 186
2875.26 190
2875.39 195
2875.51 199
2875.63 201
2875.75 201
2875.88 198
2876.00 193
2876.12 185
2876.25 176
2876.37 166
2876.49 156
2876.61 148
2876.74 141
2876.86 135
2876.98 130
2877.11 126
2877.23 121
2877.35 116
2877.48 109
2877.60 101
2877.72 94
2877.84 87
2877.97 82
2878.09 78
2878.21 76
2878.34 75
2878.46 74
2878.58 71
2878.70 68
2878.83 64
2878.95 60
2879.07 57
2879.20 57
2879.32 60
2879.44 66
2879.57 73
2879.69 81
2879.81 86
2879.93 88
2880.06 86
2880.18 80
2880.30 73
2880.43 66
2880.55 62
2880.67 62
2880.80 68
2880.92 80
2881.04 96
2881.16 114
2881.29 132
2881.41 148
2881.53 160
2881.66 169
2881.78 173
2881.90 172
2882.03 167
2882.15 158
2882.27 147
2882.39 134
2882.52 122
2882.64 112
2882.76 105
2882.89 101
2883.01 101
2883.13 104
2883.26 108
2883.38 113
2883.50 117
2883.63 120
2883.75 120
2883.87 118
2883.99 116
2884.12 112
2884.24 109
2884.36 106
2884.49 103
2884.61 100
2884.73 96
2884.86 91
2884.98 85
2885.10 78
2885.23 71
2885.35 65
2885.47 61
2885.60 59
2885.72 59
2885.84 60
2885.96 62
2886.09 64
2886.21 68
2886.33 71
2886.46 74
2886.58 77
2886.70 77
2886.83 75
2886.95 70
2887.07 62
2887.20 52
2887.32 42
2887.44 34
2887.57 29
2887.69 29
2887.81 33
2887.93 40
2888.06 48
2888.18 55
2888.30 60
2888.43 62
2888.55 60
2888.67 57
2888.80 53
2888.92 51
2889.04 50
2889.17 53
2889.29 58
2889.41 65
2889.54 75
2889.66 84
2889.78 92
2889.91 97
2890.03 99
2890.15 98
2890.28 93
2890.40 85
2890.52 77
2890.65 70
2890.77 65
2890.89 62
2891.01 62
2891.14 64
2891.26 66
2891.38 68
2891.51 69
2891.63 70
2891.75 71
2891.88 74
2892.00 77
2892.12 82
2892.25 88
2892.37 95
2892.49 101
2892.62 106
2892.74 111
2892.86 115
2892.99 119
2893.11 122
2893.23 125
2893.36 127
2893.48 127
2893.60 126
2893.73 123
2893.85 120
2893.97 117
2894.10 114
2894.22 112
2894.34 112
2894.47 113
2894.59 116
2894.71 121
2894.84 126
2894.96 131
2895.08 136
2895.21 141
2895.33 144
2895.45 145
2895.58 145
2895.70 143
2895.82 139
2895.95 134
2896.07 127
2896.19 118
2896.32 110
2896.44 102
2896.56 96
2896.69 93
2896.81 92
2896.93 92
2897.06 94
2897.18 96
2897.30 98
2897.43 99
2897.55 101
2897.67 106
2897.80 113
2897.92 123
2898.04 135
2898.17 148
2898.29 160
2898.41 169
2898.54 173
2898.66 174
2898.78 172
2898.91 170
2899.03 167
2899.15 167
2899.28 167
2899.40 169
2899.52 170
2899.65 171
2899.77 170
2899.89 166
2900.02 161
2900.14 154
2900.26 147
2900.39 140
2900.51 133
2900.64 126
2900.76 121
2900.88 117
2901.01 114
2901.13 113
2901.25 114
2901.38 116
2901.50 121
2901.62 126
2901.75 132
2901.87 139
2901.99 146
2902.12 153
2902.24 161
2902.36 169
2902.49 180
2902.61 193
2902.73 208
2902.86 227
2902.98 248
2903.10 270
2903.23 291
2903.35 311
2903.47 327
2903.60 340
2903.72 349
2903.85 355
2903.97 359
2904.09 362
2904.22 365
2904.34 370
2904.46 378
2904.59 387
2904.71 399
2904.83 411
2904.96 423
2905.08 432
2905.20 437
2905.33 439
2905.45 436
2905.57 430
2905.70 421
2905.82 411
2905.95 402
2906.07 392
2906.19 384
2906.32 375
2906.44 366
2906.56 357
2906.69 348
2906.81 340
2906.93 333
2907.06 328
2907.18 323
2907.30 317
2907.43 309
2907.55 299
2907.68 286
2907.80 271
2907.92 256
2908.05 243
2908.17 232
2908.29 225
2908.42 219
2908.54 215
2908.66 211
2908.79 204
2908.91 195
2909.04 184
2909.16 172
2909.28 160
2909.41 149
2909.53 142
2909.65 136
2909.78 132
2909.90 127
2910.02 121
2910.15 113
2910.27 103
2910.40 92
2910.52 81
2910.64 72
2910.77 66
2910.89 65
2911.01 67
2911.14 72
2911.26 78
2911.38 85
2911.51 90
2911.63 94
2911.76 94
2911.88 93
2912.00 89
2912.13 84
2912.25 80
2912.37 76
2912.50 74
2912.62 73
2912.74 73
2912.87 73
2912.99 72
2913.12 69
2913.24 63
2913.36 55
2913.49 46
2913.61 35
2913.73 26
2913.86 17
2913.98 10
2914.11 6
2914.23 4
2914.35 4
2914.48 7
2914.60 12
2914.72 19
2914.85 28
2914.97 36
2915.10 42
2915.22 47
2915.34 48
2915.47 48
2915.59 46
2915.71 43
2915.84 40
2915.96 36
2916.09 31
2916.21 25
2916.33 19
2916.46 12
2916.58 5
2916.70 0
2916.83 0
2916.95 0
2917.08 0
2917.20 0
2917.32 2
2917.45 5
2917.57 9
2917.69 13
2917.82 18
2917.94 22
2918.07 26
2918.19 30
2918.31 32
2918.44 33
2918.56 34
2918.69 35
2918.81 37
2918.93 40
2919.06 45
2919.18 50
2919.30 55
2919.43 59
2919.55 59
2919.68 57
2919.80 52
2919.92 45
2920.05 38
2920.17 30
2920.30 23
2920.42 17
2920.54 12
2920.67 9
2920.79 7
2920.91 6
2921.04 6
2921.16 5
2921.29 3
2921.41 1
2921.53 0
2921.66 0
2921.78 0
2921.91 0
2922.03 0
2922.15 0
2922.28 0
2922.40 2
2922.53 9
2922.65 16
2922.77 23
2922.90 30
2923.02 37
2923.14 42
2923.27 45
2923.39 46
2923.52 44
2923.64 41
2923.76 36
2923.89 30
2924.01 24
2924.14 17
2924.26 11
2924.38 5
2924.51 1
2924.63 0
2924.76 0
2924.88 0
2925.00 2
2925.13 5
2925.25 8
2925.38 10
2925.50 13
2925.62 17
2925.75 22
2925.87 28
2926.00 35
2926.12 42
2926.24 48
2926.37 52
2926.49 54
2926.62 54
2926.74 53
2926.86 49
2926.99 45
2927.11 39
2927.24 33
2927.36 25
2927.48 17
2927.61 7
2927.73 0
2927.86 0
2927.98 0
2928.10 0
2928.23 0
2928.35 0
2928.48 0
2928.60 0
2928.72 7
2928.85 20
2928.97 30
2929.10 38
2929.22 43
2929.34 45
2929.47 46
2929.59 46
2929.72 46
2929.84 48
2929.96 51
2930.09 55
2930.21 60
2930.34 65
2930.46 71
2930.58 78
2930.71 84
2930.83 90
2930.96 93
2931.08 94
2931.20 92
2931.33 87
2931.45 78
2931.58 67
2931.70 54
2931.83 40
2931.95 26
2932.07 13
2932.20 0
2932.32 0
2932.45 0
2932.57 0
2932.69 0
2932.82 0
2932.94 0
2933.07 0
2933.19 2
2933.31 19
2933.44 37
2933.56 53
2933.69 68
2933.81 81
2933.94 91
2934.06 99
2934.18 104
2934.31 106
2934.43 105
2934.56 101
2934.68 95
2934.80 89
2934.93 82
2935.05 77
2935.18 74
2935.30 71
2935.43 69
2935.55 65
2935.67 59
2935.80 51
2935.92 39
2936.05 26
2936.17 12
2936.29 0
2936.42 0
2936.54 0
2936.67 0
2936.79 0
2936.92 0
2937.04 1
2937.16 13
2937.29 26
2937.41 38
2937.54 48
2937.66 54
2937.79 56
2937.91 54
2938.03 50
2938.16 46
2938.28 45
2938.41 47
2938.53 54
2938.66 63
2938.78 75
2938.90 85
2939.03 92
2939.15 96
2939.28 96
2939.40 94
2939.52 91
2939.65 88
2939.77 86
2939.90 84
2940.02 83
2940.15 80
2940.27 75
2940.39 67
2940.52 57
2940.64 45
2940.77 32
2940.89 20
2941.02 9
2941.14 1
2941.26 0
2941.39 0
2941.51 0
2941.64 0
2941.76 1
2941.89 7
2942.01 14
2942.14 19
2942.26 24
2942.38 27
2942.51 29
2942.63 30
2942.76 29
2942.88 28
2943.01 27
2943.13 28
2943.25 30
2943.38 35
2943.50 42
2943.63 51
2943.75 60
2943.88 68
2944.00 74
2944.12 78
2944.25 80
2944.37 82
2944.50 84
2944.62 87
2944.75 91
2944.87 95
2945.00 99
2945.12 101
2945.24 101
2945.37 100
2945.49 98
2945.62 95
2945.74 93
2945.87 92
2945.99 90
2946.11 89
2946.24 88
2946.36 86
2946.49 84
2946.61 81
2946.74 77
2946.86 72
2946.99 68
2947.11 63
2947.23 59
2947.36 56
2947.48 52
2947.61 49
2947.73 45
2947.86 41
2947.98 36
2948.11 31
2948.23 26
2948.35 24
2948.48 24
2948.60 28
2948.73 35
2948.85 44
2948.98 55
2949.10 66
2949.23 78
2949.35 89
2949.47 100
2949.60 111
2949.72 121
2949.85 129
2949.97 135
2950.10 138
2950.22 138
2950.35 133
2950.47 126
2950.59 117
2950.72 109
2950.84 103
2950.97 100
2951.09 102
2951.22 108
2951.34 118
2951.47 129
2951.59 140
2951.72 150
2951.84 157
2951.96 161
2952.09 162
2952.21 159
2952.34 154
2952.46 145
2952.59 134
2952.71 121
2952.84 108
2952.96 95
2953.09 84
2953.21 77
2953.33 72
2953.46 70
2953.58 69
2953.71 69
2953.83 69
2953.96 67
2954.08 65
2954.21 63
2954.33 61
2954.46 60
2954.58 60
2954.70 61
2954.83 63
2954.95 63
2955.08 63
2955.20 62
2955.33 60
2955.45 58
2955.58 56
2955.70 55
2955.83 55
2955.95 57
2956.08 60
2956.20 64
2956.32 68
2956.45 71
2956.57 72
2956.70 73
2956.82 73
2956.95 73
2957.07 74
2957.20 76
2957.32 79
2957.45 85
2957.57 92
2957.70 101
2957.82 111
2957.94 121
2958.07 131
2958.19 138
2958.32 142
2958.44 143
2958.57 141
2958.69 137
2958.82 131
2958.94 125
2959.07 120
2959.19 117
2959.32 115
2959.44 115
2959.57 117
2959.69 119
2959.82 120
2959.94 120
2960.06 119
2960.19 117
2960.31 114
2960.44 110
2960.56 106
2960.69 103
2960.81 103
2960.94 103
2961.06 105
2961.19 108
2961.31 111
2961.44 113
2961.56 113
2961.69 112
2961.81 110
2961.94 107
2962.06 104
2962.18 102
2962.31 101
2962.43 102
2962.56 105
2962.68 111
2962.81 119
2962.93 130
2963.06 141
2963.18 153
2963.31 165
2963.43 175
2963.56 183
2963.68 187
2963.81 188
2963.93 187
2964.06 185
2964.18 182
2964.31 179
2964.43 179
2964.56 180
2964.68 182
2964.80 183
2964.93 182
2965.05 177
2965.18 169
2965.30 158
2965.43 145
2965.55 134
2965.68 124
2965.80 119
2965.93 117
2966.05 118
2966.18 120
2966.30 122
2966.43 122
2966.55 120
2966.68 115
2966.80 107
2966.93 98
2967.05 87
2967.18 76
2967.30 65
2967.43 56
2967.55 49
2967.68 44
2967.80 43
2967.93 44
2968.05 47
2968.18 53
2968.30 61
2968.43 69
2968.55 78
2968.67 85
2968.80 91
2968.92 94
2969.05 94
2969.17 92
2969.30 88
2969.42 82
2969.55 75
2969.67 68
2969.80 62
2969.92 56
2970.05 53
2970.17 50
2970.30 49
2970.42 49
2970.55 49
2970.67 49
2970.80 48
2970.92 47
2971.05 47
2971.17 47
2971.30 49
2971.42 53
2971.55 58
2971.67 64
2971.80 71
2971.92 77
2972.05 81
2972.17 85
2972.30 86
2972.42 86
2972.55 85
2972.67 82
2972.80 78
2972.92 73
2973.05 68
2973.17 63
2973.30 59
2973.42 57
2973.55 56
2973.67 55
2973.80 54
2973.92 53
2974.05 51
2974.17 48
2974.30 46
2974.42 44
2974.55 44
2974.67 45
2974.80 47
2974.92 48
2975.05 49
2975.17 47
2975.30 43
2975.42 37
2975.55 30
2975.67 24
2975.80 19
2975.92 15
2976.05 14
2976.17 13
2976.30 14
2976.42 14
2976.55 13
2976.67 11
2976.80 7
2976.92 2
2977.05 0
2977.17 0
2977.30 0
2977.42 0
2977.55 0
2977.67 0
2977.80 0
2977.92 4
2978.05 13
2978.17 23
2978.30 32
2978.42 39
2978.55 44
2978.67 48
2978.80 51
2978.92 52
2979.05 54
2979.17 56
2979.30 58
2979.42 61
2979.55 66
2979.67 72
2979.80 78
2979.92 85
2980.05 89
2980.18 90
2980.30 86
2980.43 77
2980.55 64
2980.68 49
2980.80 34
2980.93 22
2981.05 13
2981.18 9
2981.30 10
2981.43 15
2981.55 23
2981.68 33
2981.80 42
2981.93 50
2982.05 55
2982.18 59
2982.30 60
2982.43 59
2982.55 57
2982.68 55
2982.80 51
2982.93 48
2983.05 45
2983.18 43
2983.30 42
2983.43 42
2983.55 43
2983.68 45
2983.80 48
2983.93 51
2984.06 55
2984.18 57
2984.31 59
2984.43 61
2984.56 61
2984.68 60
2984.81 60
2984.93 60
2985.06 61
2985.18 63
2985.31 66
2985.43 70
2985.56 75
2985.68 79
2985.81 81
2985.93 82
2986.06 80
2986.18 77
2986.31 72
2986.43 67
2986.56 63
2986.69 60
2986.81 59
2986.94 60
2987.06 63
2987.19 67
2987.31 71
2987.44 75
2987.56 77
2987.69 79
2987.81 80
2987.94 80
2988.06 80
2988.19 79
2988.31 79
2988.44 78
2988.56 78
2988.69 78
2988.81 79
2988.94 79
2989.07 79
2989.19 78
2989.32 77
2989.44 74
2989.57 71
2989.69 68
2989.82 65
2989.94 62
2990.07 59
2990.19 58
2990.32 58
2990.44 59
2990.57 61
2990.69 65
2990.82 69
2990.95 75
2991.07 81
2991.20 88
2991.32 95
2991.45 100
2991.57 103
2991.70 103
2991.82 100
2991.95 93
2992.07 85
2992.20 77
2992.32 70
2992.45 65
2992.58 64
2992.70 65
2992.83 70
2992.95 76
2993.08 82
2993.20 89
2993.33 96
2993.45 102
2993.58 107
2993.70 113
2993.83 117
2993.95 121
2994.08 125
2994.21 127
2994.33 128
2994.46 127
2994.58 124
2994.71 120
2994.83 115
2994.96 110
2995.08 105
2995.21 101
2995.33 97
2995.46 94
2995.59 91
2995.71 89
2995.84 87
2995.96 88
2996.09 90
2996.21 95
2996.34 100
2996.46 106
2996.59 110
2996.71 112
2996.84 111
2996.97 107
2997.09 103
2997.22 99
2997.34 98
2997.47 99
2997.59 102
2997.72 105
2997.84 108
2997.97 110
2998.09 111
2998.22 113
2998.35 115
2998.47 119
2998.60 125
2998.72 132
2998.85 139
2998.97 143
2999.10 146
2999.22 145
2999.35 141
2999.48 135
2999.60 128
2999.73 120
2999.85 113
2999.98 107
3000.10 104
3000.23 102
3000.35 104
3000.48 108
3000.61 112
3000.73 116
3000.86 118
3000.98 117
3001.11 112
3001.23 103
3001.36 93
3001.48 83
3001.61 74
3001.74 67
3001.86 62
3001.99 60
3002.11 58
3002.24 58
3002.36 58
3002.49 58
3002.61 59
3002.74 63
3002.87 68
3002.99 76
3003.12 85
3003.24 95
3003.37 105
3003.49 114
3003.62 121
3003.74 125
3003.87 127
3004.00 127
3004.12 124
3004.25 119
3004.37 114
3004.50 108
3004.62 104
3004.75 102
3004.88 102
3005.00 105
3005.13 111
3005.25 117
3005.38 125
3005.50 131
3005.63 137
3005.75 141
3005.88 144
3006.01 145
3006.13 146
3006.26 148
3006.38 149
3006.51 152
3006.63 154
3006.76 156
3006.89 157
3007.01 155
3007.14 150
3007.26 141
3007.39 130
3007.51 119
3007.64 107
3007.77 98
3007.89 92
3008.02 89
3008.14 89
3008.27 91
3008.39 94
3008.52 97
3008.65 98
3008.77 97
3008.90 94
3009.02 89
3009.15 84
3009.27 80
3009.40 79
3009.53 80
3009.65 83
3009.78 89
3009.90 93
3010.03 96
3010.15 97
3010.28 94
3010.41 89
3010.53 84
3010.66 79
3010.78 75
3010.91 73
3011.03 74
3011.16 76
3011.29 80
3011.41 85
3011.54 93
3011.66 102
3011.79 112
3011.92 124
3012.04 135
3012.17 146
3012.29 154
3012.42 160
3012.54 163
3012.67 161
3012.80 157
3012.92 149
3013.05 139
3013.17 129
3013.30 119
3013.43 112
3013.55 109
3013.68 109
3013.80 113
3013.93 120
3014.05 128
3014.18 137
3014.31 143
3014.43 148
3014.56 151
3014.68 150
3014.81 149
3014.94 146
3015.06 142
3015.19 138
3015.31 134
3015.44 130
3015.56 128
3015.69 126
3015.82 126
3015.94 127
3016.07 127
3016.19 127
3016.32 125
3016.45 122
3016.57 117
3016.70 112
3016.82 107
3016.95 104
3017.07 103
3017.20 104
3017.33 105
3017.45 106
3017.58 107
3017.70 105
3017.83 103
3017.96 99
3018.08 96
3018.21 94
3018.33 94
3018.46 96
3018.59 99
3018.71 103
3018.84 108
3018.96 113
3019.09 119
3019.22 124
3019.34 128
3019.47 131
3019.59 132
3019.72 131
3019.85 129
3019.97 124
3020.10 119
3020.22 113
3020.35 107
3020.48 101
3020.60 95
3020.73 89
3020.85 86
3020.98 84
3021.10 84
3021.23 87
3021.36 91
3021.48 98
3021.61 104
3021.73 109
3021.86 112
3021.99 112
3022.11 110
3022.24 104
3022.36 97
3022.49 89
3022.62 79
3022.74 69
3022.87 58
3022.99 46
3023.12 34
3023.25 22
3023.37 12
3023.50 6
3023.63 3
3023.75 4
3023.88 10
3024.00 18
3024.13 27
3024.26 35
3024.38 41
3024.51 45
3024.63 48
3024.76 49
3024.89 51
3025.01 54
3025.14 59
3025.26 64
3025.39 70
3025.52 75
3025.64 78
3025.77 79
3025.89 78
3026.02 75
3026.15 70
3026.27 64
3026.40 57
3026.52 51
3026.65 45
3026.78 40
3026.90 37
3027.03 36
3027.16 38
3027.28 42
3027.41 47
3027.53 53
3027.66 59
3027.79 63
3027.91 65
3028.04 65
3028.16 65
3028.29 64
3028.42 65
3028.54 67
3028.67 70
3028.79 75
3028.92 80
3029.05 85
3029.17 89
3029.30 91
3029.43 93
3029.55 94
3029.68 94
3029.80 94
3029.93 94
3030.06 94
3030.18 93
3030.31 91
3030.43 89
3030.56 86
3030.69 82
3030.81 76
3030.94 70
3031.07 64
3031.19 58
3031.32 53
3031.44 49
3031.57 47
3031.70 46
3031.82 46
3031.95 46
3032.08 45
3032.20 45
3032.33 44
3032.45 44
3032.58 44
3032.71 45
3032.83 48
3032.96 51
3033.08 54
3033.21 58
3033.34 62
3033.46 66
3033.59 69
3033.72 71
3033.84 70
3033.97 67
3034.09 62
3034.22 54
3034.35 45
3034.47 35
3034.60 26
3034.73 18
3034.85 13
3034.98 10
3035.11 10
3035.23 11
3035.36 12
3035.48 13
3035.61 12
3035.74 9
3035.86 4
3035.99 0
3036.12 0
3036.24 0
3036.37 0
3036.49 0
3036.62 0
3036.75 0
3036.87 3
3037.00 10
3037.13 15
3037.25 19
3037.38 21
3037.50 23
3037.63 26
3037.76 31
3037.88 38
3038.01 46
3038.14 53
3038.26 58
3038.39 60
3038.52 60
3038.64 57
3038.77 54
3038.89 52
3039.02 52
3039.15 54
3039.27 59
3039.40 66
3039.53 75
3039.65 83
3039.78 91
3039.91 97
3040.03 101
3040.16 101
3040.28 99
3040.41 94
3040.54 88
3040.66 82
3040.79 76
3040.92 71
3041.04 70
3041.17 70
3041.30 71
3041.42 74
3041.55 75
3041.67 76
3041.80 75
3041.93 72
3042.05 69
3042.18 66
3042.31 63
3042.43 61
3042.56 60
3042.69 60
3042.81 60
3042.94 62
3043.07 64
3043.19 66
3043.32 69
3043.44 72
3043.57 74
3043.70 76
3043.82 77
3043.95 77
3044.08 76
3044.20 75
3044.33 73
3044.46 73
3044.58 72
3044.71 73
3044.84 73
3044.96 73
3045.09 72
3045.22 70
3045.34 67
3045.47 62
3045.59 57
3045.72 53
3045.85 50
3045.97 48
3046.10 48
3046.23 50
3046.35 52
3046.48 53
3046.61 54
3046.73 54
3046.86 52
3046.99 51
3047.11 49
3047.24 48
3047.37 48
3047.49 49
3047.62 52
3047.75 55
3047.87 58
3048.00 60
3048.13 61
3048.25 60
3048.38 57
3048.50 52
3048.63 46
3048.76 39
3048.88 33
3049.01 29
3049.14 27
3049.26 28
3049.39 30
3049.52 35
3049.64 39
3049.77 43
3049.90 44
3050.02 43
3050.15 39
3050.28 33
3050.40 28
3050.53 23
3050.66 20
3050.78 19
3050.91 18
3051.04 17
3051.16 15
3051.29 11
3051.42 5
3051.54 0
3051.67 0
3051.80 0
3051.92 0
3052.05 0
3052.18 0
3052.30 0
3052.43 0
3052.56 6
3052.68 15
3052.81 24
3052.94 33
3053.06 42
3053.19 50
3053.32 59
3053.44 68
3053.57 75
3053.70 81
3053.82 84
3053.95 86
3054.08 86
3054.20 86
3054.33 85
3054.46 85
3054.58 85
3054.71 86
3054.84 87
3054.96 87
3055.09 85
3055.22 81
3055.34 76
3055.47 69
3055.60 62
3055.72 54
3055.85 47
3055.98 41
3056.10 36
3056.23 33
3056.36 32
3056.48 33
3056.61 36
3056.74 42
3056.86 47
3056.99 53
3057.12 59
3057.24 63
3057.37 66
3057.50 66
3057.62 64
3057.75 59
3057.88 52
3058.00 44
3058.13 35
3058.26 27
3058.38 22
3058.51 20
3058.64 24
3058.76 31
3058.89 42
3059.02 55
3059.14 70
3059.27 84
3059.40 97
3059.52 108
3059.65 116
3059.78 121
3059.90 124
3060.03 126
3060.16 126
3060.29 127
3060.41 127
3060.54 127
3060.67 126
3060.79 123
3060.92 117
3061.05 109
3061.17 99
3061.30 89
3061.43 78
3061.55 69
3061.68 60
3061.81 52
3061.93 44
3062.06 37
3062.19 32
3062.31 31
3062.44 34
3062.57 43
3062.69 60
3062.82 82
3062.95 107
3063.08 133
3063.20 157
3063.33 177
3063.46 191
3063.58 201
3063.71 207
3063.84 210
3063.96 212
3064.09 214
3064.22 214
3064.34 215
3064.47 214
3064.60 213
3064.72 212
3064.85 210
3064.98 208
3065.11 207
3065.23 206
3065.36 206
3065.49 207
3065.61 209
3065.74 211
3065.87 215
3065.99 220
3066.12 228
3066.25 238
3066.37 252
3066.50 270
3066.63 290
3066.76 311
3066.88 333
3067.01 351
3067.14 365
3067.26 373
3067.39 375
3067.52 370
3067.64 362
3067.77 350
3067.90 337
3068.02 324
3068.15 311
3068.28 298
3068.41 285
3068.53 271
3068.66 257
3068.79 245
3068.91 233
3069.04 224
3069.17 219
3069.29 216
3069.42 217
3069.55 221
3069.68 225
3069.80 231
3069.93 236
3070.06 239
3070.18 241
3070.31 242
3070.44 240
3070.56 236
3070.69 230
3070.82 222
3070.95 214
3071.07 205
3071.20 196
3071.33 188
3071.45 180
3071.58 173
3071.71 165
3071.83 158
3071.96 150
3072.09 142
3072.22 135
3072.34 129
3072.47 123
3072.60 119
3072.72 115
3072.85 111
3072.98 107
3073.11 103
3073.23 99
3073.36 95
3073.49 93
3073.61 91
3073.74 90
3073.87 88
3073.99 87
3074.12 85
3074.25 83
3074.38 83
3074.50 85
3074.63 90
3074.76 100
3074.88 112
3075.01 126
3075.14 138
3075.27 149
3075.39 156
3075.52 159
3075.65 158
3075.77 156
3075.90 152
3076.03 147
3076.16 143
3076.28 139
3076.41 134
3076.54 128
3076.66 121
3076.79 114
3076.92 108
3077.05 104
3077.17 102
3077.30 104
3077.43 108
3077.55 113
3077.68 119
3077.81 123
3077.94 125
3078.06 124
3078.19 121
3078.32 116
3078.44 111
3078.57 107
3078.70 104
3078.83 102
3078.95 100
3079.08 99
3079.21 97
3079.33 95
3079.46 92
3079.59 89
3079.72 86
3079.84 83
3079.97 81
3080.10 79
3080.22 77
3080.35 75
3080.48 75
3080.61 76
3080.73 80
3080.86 86
3080.99 94
3081.12 103
3081.24 112
3081.37 119
3081.50 123
3081.62 125
3081.75 124
3081.88 121
3082.01 117
3082.13 114
3082.26 112
3082.39 111
3082.51 113
3082.64 117
3082.77 123
3082.90 131
3083.02 139
3083.15 146
3083.28 152
3083.41 155
3083.53 155
3083.66 152
3083.79 146
3083.91 137
3084.04 128
3084.17 119
3084.30 112
3084.42 106
3084.55 103
3084.68 103
3084.81 104
3084.93 106
3085.06 108
3085.19 109
3085.32 109
3085.44 107
3085.57 102
3085.70 96
3085.82 88
3085.95 80
3086.08 72
3086.21 65
3086.33 57
3086.46 50
3086.59 43
3086.72 35
3086.84 28
3086.97 22
3087.10 18
3087.23 16
3087.35 16
3087.48 18
3087.61 22
3087.73 26
3087.86 30
3087.99 34
3088.12 37
3088.24 42
3088.37 48
3088.50 54
3088.63 61
3088.75 67
3088.88 71
3089.01 74
3089.14 76
3089.26 79
3089.39 83
3089.52 90
3089.65 99
3089.77 109
3089.90 117
3090.03 122
3090.15 123
3090.28 121
3090.41 116
3090.54 109
3090.66 103
3090.79 97
3090.92 91
3091.05 85
3091.17 79
3091.30 71
3091.43 64
3091.56 58
3091.68 54
3091.81 53
3091.94 53
3092.07 55
3092.19 57
3092.32 57
3092.45 54
3092.58 49
3092.70 42
3092.83 33
3092.96 24
3093.09 14
3093.21 6
3093.34 1
3093.47 0
3093.60 0
3093.72 5
3093.85 12
3093.98 22
3094.11 33
3094.23 42
3094.36 50
3094.49 55
3094.62 58
3094.74 60
3094.87 61
3095.00 64
3095.13 67
3095.25 72
3095.38 77
3095.51 82
3095.64 85
3095.76 87
3095.89 87
3096.02 85
3096.15 82
3096.27 80
3096.40 78
3096.53 77
3096.66 77
3096.78 76
3096.91 76
3097.04 74
3097.17 71
3097.29 68
3097.42 65
3097.55 62
3097.68 61
3097.80 61
3097.93 63
3098.06 65
3098.19 67
3098.31 66
3098.44 64
3098.57 59
3098.70 51
3098.83 42
3098.95 31
3099.08 21
3099.21 11
3099.34 3
3099.46 0
3099.59 0
3099.72 0
3099.85 0
3099.97 0
3100.10 0
3100.23 0
3100.36 0
3100.48 3
3100.61 8
3100.74 11
3100.87 14
3100.99 15
3101.12 17
3101.25 19
3101.38 22
3101.51 27
3101.63 35
3101.76 45
3101.89 57
3102.02 68
3102.14 79
3102.27 87
3102.40 92
3102.53 96
3102.65 97
3102.78 98
3102.91 98
3103.04 99
3103.16 98
3103.29 97
3103.42 93
3103.55 86
3103.68 77
3103.80 66
3103.93 55
3104.06 45
3104.19 37
3104.31 33
3104.44 31
3104.57 33
3104.70 37
3104.83 42
3104.95 48
3105.08 55
3105.21 61
3105.34 67
3105.46 72
3105.59 76
3105.72 78
3105.85 78
3105.97 77
3106.10 76
3106.23 75
3106.36 76
3106.49 79
3106.61 85
3106.74 91
3106.87 97
3107.00 102
3107.12 104
3107.25 103
3107.38 100
3107.51 94
3107.64 89
3107.76 84
3107.89 81
3108.02 80
3108.15 79
3108.27 78
3108.40 76
3108.53 74
3108.66 72
3108.79 71
3108.91 71
3109.04 73
3109.17 77
3109.30 82
3109.42 87
3109.55 92
3109.68 96
3109.81 98
3109.94 99
3110.06 98
3110.19 96
3110.32 94
3110.45 91
3110.57 89
3110.70 87
3110.83 87
3110.96 86
3111.09 86
3111.21 86
3111.34 86
3111.47 84
3111.60 84
3111.73 84
3111.85 86
3111.98 90
3112.11 95
3112.24 102
3112.36 108
3112.49 112
3112.62 113
3112.75 109
3112.88 102
3113.00 91
3113.13 76
3113.26 61
3113.39 45
3113.52 30
3113.64 18
3113.77 9
3113.90 5
3114.03 5
3114.16 10
3114.28 17
3114.41 25
3114.54 32
3114.67 37
3114.79 40
3114.92 39
3115.05 36
3115.18 32
3115.31 27
3115.43 23
3115.56 21
3115.69 21
3115.82 22
3115.95 25
3116.07 30
3116.20 36
3116.33 41
3116.46 46
3116.59 50
3116.71 52
3116.84 51
3116.97 47
3117.10 42
3117.23 36
3117.35 30
3117.48 25
3117.61 21
3117.74 18
3117.87 17
3117.99 17
3118.12 19
3118.25 21
3118.38 26
3118.51 31
3118.63 38
3118.76 45
3118.89 54
3119.02 62
3119.15 69
3119.27 74
3119.40 77
3119.53 77
3119.66 76
3119.79 73
3119.91 70
3120.04 69
3120.17 69
3120.30 72
3120.43 76
3120.55 80
3120.68 84
3120.81 85
3120.94 83
3121.07 79
3121.19 72
3121.32 64
3121.45 56
3121.58 49
3121.71 44
3121.83 41
3121.96 39
3122.09 36
3122.22 33
3122.35 29
3122.47 24
3122.60 19
3122.73 14
3122.86 10
3122.99 8
3123.12 7
3123.24 7
3123.37 7
3123.50 7
3123.63 6
3123.76 3
3123.88 0
3124.01 0
3124.14 0
3124.27 0
3124.40 0
3124.52 0
3124.65 0
3124.78 0
3124.91 3
3125.04 7
3125.17 11
3125.29 15
3125.42 18
3125.55 20
3125.68 21
3125.81 21
3125.93 20
3126.06 20
3126.19 20
3126.32 20
3126.45 19
3126.57 17
3126.70 13
3126.83 8
3126.96 1
3127.09 0
3127.22 0
3127.34 0
3127.47 0
3127.60 0
3127.73 7
3127.86 18
3127.98 32
3128.11 46
3128.24 60
3128.37 75
3128.50 88
3128.63 100
3128.75 110
3128.88 117
3129.01 121
3129.14 122
3129.27 121
3129.40 119
3129.52 116
3129.65 114
3129.78 112
3129.91 111
3130.04 110
3130.16 110
3130.29 110
3130.42 110
3130.55 109
3130.68 108
3130.81 105
3130.93 102
3131.06 99
3131.19 96
3131.32 94
3131.45 93
3131.58 94
3131.70 97
3131.83 99
3131.96 101
3132.09 101
3132.22 99
3132.34 94
3132.47 88
3132.60 79
3132.73 70
3132.86 62
3132.99 55
3133.11 51
3133.24 49
3133.37 49
3133.50 51
3133.63 53
3133.76 55
3133.88 56
3134.01 57
3134.14 57
3134.27 59
3134.40 62
3134.53 68
3134.65 75
3134.78 84
3134.91 93
3135.04 101
3135.17 108
3135.30 112
3135.42 114
3135.55 115
3135.68 116
3135.81 117
3135.94 118
3136.07 120
3136.19 122
3136.32 122
3136.45 120
3136.58 117
3136.71 113
3136.84 109
3136.96 106
3137.09 103
3137.22 102
3137.35 102
3137.48 102
3137.61 103
3137.74 105
3137.86 109
3137.99 115
3138.12 124
3138.25 135
3138.38 147
3138.51 158
3138.63 167
3138.76 170
3138.89 169
3139.02 163
3139.15 152
3139.28 138
3139.40 122
3139.53 107
3139.66 91
3139.79 77
3139.92 65
3140.05 55
3140.17 47
3140.30 42
3140.43 38
3140.56 37
3140.69 38
3140.82 40
3140.95 44
3141.07 49
3141.20 55
3141.33 61
3141.46 68
3141.59 75
3141.72 82
3141.84 89
3141.97 96
3142.10 102
3142.23 109
3142.36 114
3142.49 117
3142.62 118
3142.74 117
3142.87 114
3143.00 109
3143.13 104
3143.26 98
3143.39 94
3143.52 91
3143.64 89
3143.77 89
3143.90 89
3144.03 89
3144.16 88
3144.29 86
3144.42 84
3144.54 80
3144.67 77
3144.80 75
3144.93 74
3145.06 76
3145.19 79
3145.31 83
3145.44 86
3145.57 89
3145.70 90
3145.83 88
3145.96 84
3146.09 78
3146.21 71
3146.34 65
3146.47 60
3146.60 58
3146.73 60
3146.86 63
3146.99 68
3147.11 73
3147.24 77
3147.37 79
3147.50 80
3147.63 78
3147.76 75
3147.89 70
3148.01 65
3148.14 59
3148.27 54
3148.40 49
3148.53 45
3148.66 44
3148.79 46
3148.92 51
3149.04 57
3149.17 65
3149.30 73
3149.43 80
3149.56 85
3149.69 88
3149.82 89
3149.94 87
3150.07 83
3150.20 78
3150.33 72
3150.46 67
3150.59 63
3150.72 61
3150.84 60
3150.97 60
3151.10 59
3151.23 55
3151.36 49
3151.49 40
3151.62 29
3151.75 17
3151.87 5
3152.00 0
3152.13 0
3152.26 0
3152.39 0
3152.52 0
3152.65 0
3152.78 8
3152.90 17
3153.03 25
3153.16 31
3153.29 34
3153.42 34
3153.55 31
3153.68 25
3153.80 18
3153.93 12
3154.06 6
3154.19 0
3154.32 0
3154.45 0
3154.58 0
3154.71 0
3154.83 0
3154.96 0
3155.09 0
3155.22 0
3155.35 7
3155.48 18
3155.61 28
3155.74 37
3155.86 44
3155.99 49
3156.12 52
3156.25 53
3156.38 53
3156.51 51
3156.64 47
3156.77 41
3156.89 35
3157.02 28
3157.15 23
3157.28 21
3157.41 21
3157.54 23
3157.67 26
3157.80 28
3157.93 28
3158.05 24
3158.18 18
3158.31 10
3158.44 3
3158.57 0
3158.70 0
3158.83 2
3158.96 10
3159.08 20
3159.21 32
3159.34 43
3159.47 52
3159.60 60
3159.73 65
3159.86 68
3159.99 69
3160.12 69
3160.24 69
3160.37 69
3160.50 69
3160.63 68
3160.76 66
3160.89 63
3161.02 58
3161.15 53
3161.27 48
3161.40 45
3161.53 44
3161.66 45
3161.79 47
3161.92 50
3162.05 51
3162.18 50
3162.31 47
3162.43 42
3162.56 37
3162.69 32
3162.82 29
3162.95 27
3163.08 26
3163.21 27
3163.34 30
3163.47 32
3163.60 35
3163.72 37
3163.85 37
3163.98 36
3164.11 32
3164.24 27
3164.37 20
3164.50 12
3164.63 4
3164.76 0
3164.88 0
3165.01 0
3165.14 0
3165.27 0
3165.40 0
3165.53 0
3165.66 0
3165.79 2
3165.92 11
3166.05 21
3166.17 30
3166.30 37
3166.43 41
3166.56 44
3166.69 44
3166.82 42
3166.95 38
3167.08 33
3167.21 28
3167.33 23
3167.46 19
3167.59 17
3167.72 17
3167.85 19
3167.98 23
3168.11 28
3168.24 32
3168.37 34
3168.50 35
3168.63 33
3168.75 29
3168.88 24
3169.01 19
3169.14 15
3169.27 14
3169.40 16
3169.53 22
3169.66 30
3169.79 40
3169.92 50
3170.04 58
3170.17 63
3170.30 63
3170.43 58
3170.56 51
3170.69 42
3170.82 33
3170.95 25
3171.08 19
3171.21 16
3171.34 13
3171.46 10
3171.59 7
3171.72 3
3171.85 0
3171.98 0
3172.11 0
3172.24 0
3172.37 3
3172.50 14
3172.63 26
3172.76 37
3172.88 47
3173.01 54
3173.14 57
3173.27 56
3173.40 52
3173.53 46
3173.66 40
3173.79 34
3173.92 29
3174.05 24
3174.18 22
3174.30 22
3174.43 24
3174.56 28
3174.69 33
3174.82 39
3174.95 44
3175.08 46
3175.21 45
3175.34 41
3175.47 35
3175.60 28
3175.73 22
3175.85 18
3175.98 15
3176.11 15
3176.24 16
3176.37 18
3176.50 22
3176.63 27
3176.76 34
3176.89 43
3177.02 54
3177.15 65
3177.28 74
3177.40 82
3177.53 85
3177.66 84
3177.79 78
3177.92 68
3178.05 55
3178.18 39
3178.31 24
3178.44 11
3178.57 1
3178.70 0
3178.83 0
3178.96 0
3179.08 3
3179.21 10
3179.34 18
3179.47 25
3179.60 30
3179.73 35
3179.86 38
3179.99 40
3180.12 42
3180.25 44
3180.38 45
3180.51 47
3180.64 50
3180.76 53
3180.89 57
3181.02 61
3181.15 64
3181.28 65
3181.41 64
3181.54 62
3181.67 59
3181.80 57
3181.93 57
3182.06 59
3182.19 63
3182.32 67
3182.45 71
3182.58 73
3182.70 74
3182.83 73
3182.96 73
3183.09 75
3183.22 78
3183.35 84
3183.48 92
3183.61 100
3183.74 107
3183.87 111
3184.00 111
3184.13 109
3184.26 104
3184.39 99
3184.51 93
3184.64 90
3184.77 88
3184.90 89
3185.03 92
3185.16 96
3185.29 99
3185.42 101
3185.55 100
3185.68 96
3185.81 89
3185.94 80
3186.07 72
3186.20 65
3186.33 60
3186.46 58
3186.58 60
3186.71 62
3186.84 65
3186.97 66
3187.10 64
3187.23 59
3187.36 51
3187.49 41
3187.62 31
3187.75 21
3187.88 14
3188.01 10
3188.14 8
3188.27 8
3188.40 10
3188.53 13
3188.66 16
3188.78 19
3188.91 22
3189.04 25
3189.17 28
3189.30 31
3189.43 33
3189.56 35
3189.69 37
3189.82 39
3189.95 42
3190.08 46
3190.21 53
3190.34 63
3190.47 76
3190.60 91
3190.73 107
3190.86 123
3190.99 136
3191.12 146
3191.24 151
3191.37 150
3191.50 144
3191.63 134
3191.76 123
3191.89 112
3192.02 103
3192.15 98
3192.28 98
3192.41 101
3192.54 107
3192.67 112
3192.80 115
3192.93 115
3193.06 112
3193.19 106
3193.32 100
3193.45 94
3193.58 91
3193.71 91
3193.83 93
3193.96 96
3194.09 98
3194.22 99
3194.35 98
3194.48 93
3194.61 86
3194.74 77
3194.87 68
3195.00 60
3195.13 54
3195.26 50
3195.39 50
3195.52 53
3195.65 58
3195.78 65
3195.91 73
3196.04 81
3196.17 88
3196.30 95
3196.43 102
3196.56 108
3196.69 114
3196.81 120
3196.94 125
3197.07 130
3197.20 133
3197.33 134
3197.46 133
3197.59 130
3197.72 125
3197.85 119
3197.98 112
3198.11 105
3198.24 99
3198.37 93
3198.50 90
3198.63 89
3198.76 91
3198.89 96
3199.02 102
3199.15 109
3199.28 115
3199.41 120
3199.54 122
3199.67 121
3199.80 118
3199.93 112
3200.06 104
3200.19 95
3200.31 84
3200.44 71
3200.57 58
3200.70 45
3200.83 32
3200.96 21
3201.09 13
3201.22 8
3201.35 8
3201.48 11
3201.61 18
3201.74 27
3201.87 37
3202.00 47
3202.13 56
3202.26 63
3202.39 70
3202.52 74
3202.65 78
3202.78 80
3202.91 82
3203.04 83
3203.17 85
3203.30 87
3203.43 88
3203.56 89
3203.69 88
3203.82 85
3203.95 80
3204.08 74
3204.21 68
3204.34 62
3204.47 57
3204.60 55
3204.73 54
3204.85 53
3204.98 53
3205.11 53
3205.24 52
3205.37 52
3205.50 54
3205.63 57
3205.76 62
3205.89 68
3206.02 76
3206.15 83
3206.28 88
3206.41 92
3206.54 92
3206.67 90
3206.80 86
3206.93 80
3207.06 74
3207.19 68
3207.32 65
3207.45 64
3207.58 67
3207.71 71
3207.84 77
3207.97 82
3208.10 85
3208.23 87
3208.36 88
3208.49 89
3208.62 92
3208.75 97
3208.88 104
3209.01 112
3209.14 120
3209.27 126
3209.40 130
3209.53 133
3209.66 136
3209.79 138
3209.92 141
3210.05 146
3210.18 152
3210.31 157
3210.44 161
3210.57 163
3210.70 161
3210.83 155
3210.96 145
3211.09 133
3211.22 117
3211.35 101
3211.48 84
3211.61 68
3211.74 55
3211.87 43
3212.00 34
3212.13 28
3212.26 23
3212.39 20
3212.52 18
3212.65 19
3212.78 21
3212.91 26
3213.04 32
3213.17 41
3213.29 50
3213.42 58
3213.55 65
3213.68 70
3213.81 73
3213.94 73
3214.07 72
3214.20 70
3214.33 68
3214.46 67
3214.59 65
3214.72 62
3214.85 57
3214.98 50
3215.11 40
3215.24 29
3215.37 17
3215.50 8
3215.63 4
3215.76 5
3215.89 14
3216.02 29
3216.15 47
3216.28 66
3216.41 83
3216.54 95
3216.67 102
3216.80 105
3216.93 105
3217.06 103
3217.19 103
3217.32 103
3217.45 104
3217.58 106
3217.71 108
3217.84 110
3217.97 111
3218.10 111
3218.23 109
3218.36 105
3218.49 100
3218.62 92
3218.75 84
3218.88 75
3219.01 67
3219.14 61
3219.27 58
3219.40 56
3219.53 55
3219.66 55
3219.79 54
3219.92 53
3220.05 51
3220.19 49
3220.32 47
3220.45 47
3220.58 47
3220.71 47
3220.84 48
3220.97 48
3221.10 47
3221.23 45
3221.36 42
3221.49 38
3221.62 34
3221.75 31
3221.88 29
3222.01 28
3222.14 29
3222.27 29
3222.40 30
3222.53 31
3222.66 32
3222.79 32
3222.92 33
3223.05 35
3223.18 37
3223.31 40
3223.44 41
3223.57 40
3223.70 36
3223.83 31
3223.96 24
3224.09 16
3224.22 9
3224.35 4
3224.48 2
3224.61 2
3224.74 4
3224.87 8
3225.00 13
3225.13 18
3225.26 24
3225.39 29
3225.52 33
3225.65 36
3225.78 39
3225.91 41
3226.04 43
3226.17 46
3226.30 48
3226.43 50
3226.56 50
3226.69 49
3226.82 46
3226.95 42
3227.08 38
3227.21 35
3227.34 34
3227.47 36
3227.60 41
3227.73 48
3227.86 55
3227.99 62
3228.12 66
3228.25 66
3228.38 64
3228.51 59
3228.65 51
3228.78 44
3228.91 37
3229.04 32
3229.17 29
3229.30 27
3229.43 28
3229.56 29
3229.69 31
3229.82 33
3229.95 36
3230.08 40
3230.21 45
3230.34 50
3230.47 55
3230.60 58
3230.73 58
3230.86 56
3230.99 52
3231.12 46
3231.25 40
3231.38 36
3231.51 33
3231.64 32
3231.77 34
3231.90 37
3232.03 40
3232.16 44
3232.29 47
3232.42 50
3232.55 52
3232.68 55
3232.81 58
3232.94 62
3233.07 66
3233.21 70
3233.34 72
3233.47 73
3233.60 73
3233.73 71
3233.86 69
3233.99 67
3234.12 67
3234.25 69
3234.38 72
3234.51 76
3234.64 80
3234.77 84
3234.90 87
3235.03 89
3235.16 91
3235.29 92
3235.42 92
3235.55 91
3235.68 88
3235.81 84
3235.94 80
3236.07 75
3236.20 71
3236.33 68
3236.46 65
3236.59 61
3236.73 57
3236.86 51
3236.99 44
3237.12 36
3237.25 30
3237.38 27
3237.51 27
3237.64 30
3237.77 36
3237.90 43
3238.03 50
3238.16 56
3238.29 61
3238.42 65
3238.55 70
3238.68 76
3238.81 82
3238.94 90
3239.07 96
3239.20 99
3239.33 99
3239.46 95
3239.59 86
3239.73 75
3239.86 61
3239.99 47
3240.12 34
3240.25 24
3240.38 15
3240.51 10
3240.64 6
3240.77 4
3240.90 3
3241.03 1
3241.16 0
3241.29 0
3241.42 0
3241.55 0
3241.68 0
3241.81 0
3241.94 0
3242.07 0
3242.20 0
3242.34 0
3242.47 1
3242.60 4
3242.73 7
3242.86 10
3242.99 15
3243.12 21
3243.25 27
3243.38 34
3243.51 40
3243.64 45
3243.77 48
3243.90 48
3244.03 47
3244.16 43
3244.29 39
3244.42 36
3244.55 35
3244.68 37
3244.82 42
3244.95 51
3245.08 61
3245.21 73
3245.34 84
3245.47 94
3245.60 103
3245.73 109
3245.86 113
3245.99 116
3246.12 118
3246.25 120
3246.38 121
3246.51 121
3246.64 120
3246.77 117
3246.90 112
3247.04 105
3247.17 96
3247.30 88
3247.43 81
3247.56 77
3247.69 77
3247.82 81
3247.95 87
3248.08 96
3248.21 103
3248.34 110
3248.47 114
3248.60 116
3248.73 116
3248.86 116
3249.00 117
3249.13 119
3249.26 123
3249.39 129
3249.52 135
3249.65 140
3249.78 145
3249.91 148
3250.04 149
3250.17 148
3250.30 146
3250.43 143
3250.56 139
3250.69 134
3250.82 128
3250.96 121
3251.09 114
3251.22 107
3251.35 101
3251.48 97
3251.61 95
3251.74 94
3251.87 93
3252.00 92
3252.13 90
3252.26 85
3252.39 79
3252.52 71
3252.65 64
3252.79 59
3252.92 55
3253.05 54
3253.18 54
3253.31 55
3253.44 56
3253.57 57
3253.70 56
3253.83 54
3253.96 51
3254.09 48
3254.22 43
3254.35 38
3254.48 33
3254.62 29
3254.75 25
3254.88 22
3255.01 19
3255.14 18
3255.27 18
3255.40 19
3255.53 21
3255.66 25
3255.79 31
3255.92 38
3256.05 47
3256.18 57
3256.32 68
3256.45 78
3256.58 87
3256.71 93
3256.84 97
3256.97 99
3257.10 98
3257.23 96
3257.36 93
3257.49 90
3257.62 89
3257.75 88
3257.89 89
3258.02 91
3258.15 93
3258.28 95
3258.41 96
3258.54 96
3258.67 95
3258.80 93
3258.93 90
3259.06 87
3259.19 84
3259.32 82
3259.46 82
3259.59 84
3259.72 86
3259.85 89
3259.98 93
3260.11 97
3260.24 101
3260.37 106
3260.50 110
3260.63 116
3260.76 121
3260.90 127
3261.03 132
3261.16 135
3261.29 136
3261.42 134
3261.55 129
3261.68 121
3261.81 113
3261.94 106
3262.07 99
3262.20 95
3262.34 91
3262.47 90
3262.60 88
3262.73 88
3262.86 87
3262.99 87
3263.12 87
3263.25 87
3263.38 88
3263.51 88
3263.64 86
3263.78 84
3263.91 80
3264.04 75
3264.17 71
3264.30 68
3264.43 68
3264.56 70
3264.69 74
3264.82 79
3264.95 83
3265.09 86
3265.22 88
3265.35 90
3265.48 91
3265.61 94
3265.74 97
3265.87 101
3266.00 105
3266.13 107
3266.26 107
3266.40 105
3266.53 100
3266.66 94
3266.79 87
3266.92 81
3267.05 75
3267.18 70
3267.31 66
3267.44 64
3267.57 63
3267.71 63
3267.84 64
3267.97 66
3268.10 69
3268.23 73
3268.36 77
3268.49 82
3268.62 87
3268.75 92
3268.88 97
3269.02 102
3269.15 105
3269.28 106
3269.41 104
3269.54 99
3269.67 92
3269.80 84
3269.93 78
3270.06 75
3270.20 76
3270.33 80
3270.46 88
3270.59 97
3270.72 106
3270.85 114
3270.98 120
3271.11 125
3271.24 127
3271.38 129
3271.51 130
3271.64 130
3271.77 128
3271.90 125
3272.03 120
3272.16 115
3272.29 110
3272.42 105
3272.56 100
3272.69 97
3272.82 94
3272.95 92
3273.08 89
3273.21 86
3273.34 83
3273.47 80
3273.60 75
3273.74 69
3273.87 61
3274.00 53
3274.13 44
3274.26 35
3274.39 26
3274.52 20
3274.65 16
3274.78 16
3274.92 18
3275.05 25
3275.18 35
3275.31 47
3275.44 60
3275.57 73
3275.70 84
3275.83 92
3275.97 98
3276.10 101
3276.23 104
3276.36 107
3276.49 111
3276.62 117
3276.75 125
3276.88 132
3277.01 139
3277.15 145
3277.28 148
3277.41 149
3277.54 148
3277.67 145
3277.80 139
3277.93 132
3278.06 122
3278.20 111
3278.33 98
3278.46 85
3278.59 73
3278.72 62
3278.85 54
3278.98 48
3279.11 45
3279.25 43
3279.38 43
3279.51 43
3279.64 45
3279.77 47
3279.90 51
3280.03 55
3280.16 59
3280.30 63
3280.43 65
3280.56 66
3280.69 66
3280.82 64
3280.95 61
3281.08 59
3281.22 58
3281.35 57
3281.48 57
3281.61 58
3281.74 60
3281.87 62
3282.00 65
3282.13 69
3282.27 74
3282.40 81
3282.53 90
3282.66 100
3282.79 110
3282.92 119
3283.05 125
3283.18 127
3283.32 126
3283.45 120
3283.58 113
3283.71 104
3283.84 97
3283.97 91
3284.10 89
3284.24 88
3284.37 90
3284.50 93
3284.63 96
3284.76 98
3284.89 100
3285.02 101
3285.16 104
3285.29 107
3285.42 111
3285.55 117
3285.68 124
3285.81 130
3285.94 136
3286.08 138
3286.21 138
3286.34 135
3286.47 129
3286.60 122
3286.73 114
3286.86 107
3286.99 102
3287.13 99
3287.26 98
3287.39 98
3287.52 98
3287.65 98
3287.78 97
3287.91 96
3288.05 95
3288.18 94
3288.31 93
3288.44 92
3288.57 89
3288.70 86
3288.83 80
3288.97 74
3289.10 67
3289.23 61
3289.36 55
3289.49 52
3289.62 50
3289.76 51
3289.89 53
3290.02 56
3290.15 60
3290.28 64
3290.41 68
3290.54 71
3290.68 73
3290.81 74
3290.94 75
3291.07 78
3291.20 82
3291.33 87
3291.46 95
3291.60 104
3291.73 115
3291.86 125
3291.99 135
3292.12 143
3292.25 148
3292.39 152
3292.52 153
3292.65 153
3292.78 152
3292.91 151
3293.04 151
3293.17 153
3293.31 157
3293.44 164
3293.57 175
3293.70 188
3293.83 204
3293.96 222
3294.10 239
3294.23 253
3294.36 264
3294.49 269
3294.62 269
3294.75 264
3294.88 254
3295.02 241
3295.15 227
3295.28 212
3295.41 199
3295.54 186
3295.67 173
3295.81 161
3295.94 149
3296.07 137
3296.20 124
3296.33 112
3296.46 101
3296.60 92
3296.73 87
3296.86 84
3296.99 85
3297.12 89
3297.25 96
3297.38 103
3297.52 110
3297.65 117
3297.78 123
3297.91 129
3298.04 133
3298.17 136
3298.31 138
3298.44 137
3298.57 134
3298.70 128
3298.83 120
3298.96 112
3299.10 104
3299.23 98
3299.36 96
3299.49 97
3299.62 102
3299.75 109
3299.89 117
3300.02 124
3300.15 129
3300.28 131
3300.41 131
3300.54 130
3300.68 127
3300.81 125
3300.94 124
3301.07 124
3301.20 127
3301.33 131
3301.47 137
3301.60 145
3301.73 154
3301.86 162
3301.99 169
3302.13 172
3302.26 172
3302.39 169
3302.52 162
3302.65 154
3302.78 145
3302.92 137
3303.05 131
3303.18 129
3303.31 130
3303.44 134
3303.57 142
3303.71 152
3303.84 162
3303.97 171
3304.10 178
3304.23 181
3304.36 181
3304.50 176
3304.63 167
3304.76 156
3304.89 144
3305.02 132
3305.16 120
3305.29 111
3305.42 104
3305.55 101
3305.68 102
3305.81 105
3305.95 110
3306.08 117
3306.21 123
3306.34 129
3306.47 135
3306.61 141
3306.74 147
3306.87 153
3307.00 159
3307.13 165
3307.26 171
3307.40 177
3307.53 183
3307.66 190
3307.79 199
3307.92 211
3308.06 225
3308.19 240
3308.32 255
3308.45 268
3308.58 278
3308.71 285
3308.85 289
3308.98 292
3309.11 296
3309.24 301
3309.37 309
3309.51 318
3309.64 330
3309.77 342
3309.90 355
3310.03 368
3310.16 379
3310.30 388
3310.43 395
3310.56 400
3310.69 402
3310.82 401
3310.96 397
3311.09 391
3311.22 383
3311.35 373
3311.48 363
3311.62 351
3311.75 340
3311.88 329
3312.01 318
3312.14 308
3312.28 298
3312.41 288
3312.54 278
3312.67 268
3312.80 257
3312.93 248
3313.07 241
3313.20 236
3313.33 236
3313.46 240
3313.59 248
3313.73 259
3313.86 272
3313.99 284
3314.12 294
3314.25 301
3314.39 304
3314.52 302
3314.65 297
3314.78 291
3314.91 284
3315.05 280
3315.18 279
3315.31 282
3315.44 289
3315.57 299
3315.71 310
3315.84 321
3315.97 329
3316.10 332
3316.23 331
3316.37 324
3316.50 312
3316.63 296
3316.76 279
3316.89 261
3317.03 244
3317.16 229
3317.29 218
3317.42 210
3317.55 204
3317.69 200
3317.82 195
3317.95 190
3318.08 185
3318.21 178
3318.35 172
3318.48 165
3318.61 160
3318.74 157
3318.87 155
3319.01 156
3319.14 159
3319.27 163
3319.40 166
3319.53 168
3319.67 167
3319.80 161
3319.93 152
3320.06 140
3320.20 127
3320.33 114
3320.46 102
3320.59 93
3320.72 86
3320.86 81
3320.99 77
3321.12 75
3321.25 73
3321.38 72
3321.52 71
3321.65 72
3321.78 73
3321.91 74
3322.04 74
3322.18 73
3322.31 69
3322.44 63
3322.57 55
3322.71 45
3322.84 36
3322.97 28
3323.10 22
3323.23 20
3323.37 20
3323.50 22
3323.63 25
3323.76 28
3323.89 29
3324.03 27
3324.16 24
3324.29 18
3324.42 11
3324.56 5
3324.69 0
3324.82 0
3324.95 0
3325.08 0
3325.22 0
3325.35 0
3325.48 0
3325.61 0
3325.74 1
3325.88 2
3326.01 3
3326.14 4
3326.27 6
3326.41 7
3326.54 9
3326.67 9
3326.80 9
3326.93 8
3327.07 6
3327.20 4
3327.33 3
3327.46 4
3327.60 8
3327.73 15
3327.86 25
3327.99 38
3328.12 51
3328.26 64
3328.39 76
3328.52 84
3328.65 90
3328.79 94
3328.92 95
3329.05 95
3329.18 93
3329.31 91
3329.45 90
3329.58 88
3329.71 86
3329.84 83
3329.98 80
3330.11 77
3330.24 73
3330.37 68
3330.51 63
3330.64 58
3330.77 53
3330.90 47
3331.03 42
3331.17 37
3331.30 33
3331.43 30
3331.56 28
3331.70 27
3331.83 28
3331.96 30
3332.09 34
3332.23 39
3332.36 43
3332.49 48
3332.62 52
3332.75 55
3332.89 57
3333.02 57
3333.15 57
3333.28 56
3333.42 53
3333.55 50
3333.68 45
3333.81 40
3333.95 35
3334.08 31
3334.21 28
3334.34 26
3334.48 27
3334.61 30
3334.74 35
3334.87 42
3335.00 50
3335.14 58
3335.27 67
3335.40 75
3335.53 82
3335.67 88
3335.80 92
3335.93 94
3336.06 93
3336.20 89
3336.33 84
3336.46 75
3336.59 66
3336.73 58
3336.86 51
3336.99 48
3337.12 49
3337.26 54
3337.39 61
3337.52 70
3337.65 78
3337.78 84
3337.92 87
3338.05 87
3338.18 84
3338.31 80
3338.45 76
3338.58 74
3338.71 75
3338.84 80
3338.98 88
3339.11 97
3339.24 106
3339.37 114
3339.51 119
3339.64 122
3339.77 121
3339.90 119
3340.04 116
3340.17 113
3340.30 112
3340.43 111
3340.57 111
3340.70 111
3340.83 110
3340.96 109
3341.10 109
3341.23 109
3341.36 112
3341.49 119
3341.63 129
3341.76 142
3341.89 156
3342.02 171
3342.16 183
3342.29 193
3342.42 198
3342.55 197
3342.69 193
3342.82 184
3342.95 171
3343.08 157
3343.22 143
3343.35 129
3343.48 116
3343.61 107
3343.75 99
3343.88 93
3344.01 89
3344.14 86
3344.28 84
3344.41 84
3344.54 85
3344.67 88
3344.81 93
3344.94 99
3345.07 107
3345.21 115
3345.34 122
3345.47 127
3345.60 129
3345.74 129
3345.87 128
3346.00 125
3346.13 122
3346.27 120
3346.40 118
3346.53 117
3346.66 117
3346.80 117
3346.93 117
3347.06 118
3347.19 120
3347.33 121
3347.46 122
3347.59 121
3347.72 119
3347.86 113
3347.99 105
3348.12 95
3348.25 84
3348.39 73
3348.52 64
3348.65 56
3348.79 51
3348.92 49
3349.05 47
3349.18 47
3349.32 47
3349.45 48
3349.58 49
3349.71 50
3349.85 52
3349.98 55
3350.11 59
3350.24 63
3350.38 67
3350.51 70
3350.64 72
3350.78 73
3350.91 72
3351.04 69
3351.17 65
3351.31 59
3351.44 52
3351.57 44
3351.70 36
3351.84 28
3351.97 21
3352.10 15
3352.24 10
3352.37 7
3352.50 4
3352.63 2
3352.77 0
3352.90 0
3353.03 0
3353.16 0
3353.30 0
3353.43 0
3353.56 0
3353.70 0
3353.83 5
3353.96 18
3354.09 34
3354.23 50
3354.36 66
3354.49 78
3354.62 85
3354.76 88
3354.89 86
3355.02 81
3355.16 76
3355.29 71
3355.42 68
3355.55 67
3355.69 69
3355.82 70
3355.95 72
3356.09 71
3356.22 71
3356.35 71
3356.48 73
3356.62 79
3356.75 90
3356.88 103
3357.01 118
3357.15 130
3357.28 139
3357.41 142
3357.55 139
3357.68 132
3357.81 122
3357.94 113
3358.08 104
3358.21 98
3358.34 94
3358.48 91
3358.61 88
3358.74 85
3358.87 81
3359.01 76
3359.14 71
3359.27 67
3359.41 64
3359.54 64
3359.67 68
3359.80 75
3359.94 85
3360.07 96
3360.20 108
3360.34 117
3360.47 122
3360.60 123
3360.73 120
3360.87 112
3361.00 103
3361.13 93
3361.27 84
3361.40 78
3361.53 75
3361.66 75
3361.80 78
3361.93 81
3362.06 85
3362.20 89
3362.33 91
3362.46 92
3362.60 92
3362.73 91
3362.86 92
3362.99 94
3363.13 98
3363.26 103
3363.39 110
3363.53 117
3363.66 122
3363.79 125
3363.92 125
3364.06 121
3364.19 115
3364.32 108
3364.46 101
3364.59 94
3364.72 89
3364.86 86
3364.99 84
3365.12 82
3365.25 80
3365.39 75
3365.52 69
3365.65 60
3365.79 51
3365.92 42
3366.05 35
3366.18 30
3366.32 30
3366.45 33
3366.58 39
3366.72 47
3366.85 57
3366.98 67
3367.12 76
3367.25 84
3367.38 91
3367.51 96
3367.65 100
3367.78 103
3367.91 105
3368.05 106
3368.18 107
3368.31 108
3368.45 109
3368.58 110
3368.71 110
3368.85 108
3368.98 104
3369.11 98
3369.24 90
3369.38 81
3369.51 71
3369.64 63
3369.78 57
3369.91 54
3370.04 53
3370.18 54
3370.31 55
3370.44 54
3370.58 53
3370.71 49
3370.84 44
3370.97 40
3371.11 36
3371.24 35
3371.37 35
3371.51 37
3371.64 41
3371.77 45
3371.91 50
3372.04 55
3372.17 59
3372.31 63
3372.44 65
3372.57 66
3372.70 65
3372.84 63
3372.97 59
3373.10 56
3373.24 53
3373.37 51
3373.50 51
3373.64 52
3373.77 54
3373.90 57
3374.04 60
3374.17 62
3374.30 65
3374.44 68
3374.57 70
3374.70 72
3374.83 73
3374.97 74
3375.10 75
3375.23 75
3375.37 76
3375.50 78
3375.63 81
3375.77 84
3375.90 88
3376.03 93
3376.17 98
3376.30 103
3376.43 107
3376.57 109
3376.70 109
3376.83 106
3376.97 101
3377.10 93
3377.23 84
3377.37 74
3377.50 65
3377.63 56
3377.77 47
3377.90 40
3378.03 34
3378.16 30
3378.30 29
3378.43 31
3378.56 35
3378.70 41
3378.83 48
3378.96 55
3379.10 60
3379.23 64
3379.36 65
3379.50 64
3379.63 61
3379.76 57
3379.90 52
3380.03 47
3380.16 42
3380.30 39
3380.43 38
3380.56 38
3380.70 40
3380.83 43
3380.96 46
3381.10 49
3381.23 52
3381.36 53
3381.50 54
3381.63 54
3381.76 55
3381.90 56
3382.03 56
3382.16 57
3382.30 59
3382.43 60
3382.56 62
3382.70 65
3382.83 68
3382.96 73
3383.10 78
3383.23 85
3383.36 93
3383.50 102
3383.63 111
3383.76 119
3383.90 127
3384.03 132
3384.16 135
3384.30 136
3384.43 135
3384.56 133
3384.70 130
3384.83 126
3384.96 122
3385.10 117
3385.23 112
3385.36 105
3385.50 98
3385.63 91
3385.76 83
3385.90 77
3386.03 73
3386.16 71
3386.30 72
3386.43 73
3386.56 75
3386.70 77
3386.83 79
3386.96 78
3387.10 76
3387.23 73
3387.36 68
3387.50 63
3387.63 58
3387.76 53
3387.90 48
3388.03 44
3388.16 40
3388.30 38
3388.43 38
3388.56 40
3388.70 46
3388.83 55
3388.96 65
3389.10 74
3389.23 81
3389.37 84
3389.50 84
3389.63 80
3389.77 74
3389.90 66
3390.03 58
3390.17 49
3390.30 40
3390.43 30
3390.57 18
3390.70 5
3390.83 0
3390.97 0
3391.10 0
3391.23 0
3391.37 0
3391.50 0
3391.63 0
3391.77 0
3391.90 11
3392.03 24
3392.17 34
3392.30 41
3392.44 46
3392.57 48
3392.70 48
3392.84 47
3392.97 46
3393.10 45
3393.24 44
3393.37 45
3393.50 47
3393.64 50
3393.77 54
3393.90 58
3394.04 61
3394.17 64
3394.30 65
3394.44 65
3394.57 66
3394.71 66
3394.84 67
3394.97 67
3395.11 68
3395.24 69
3395.37 71
3395.51 72
3395.64 75
3395.77 78
3395.91 82
3396.04 87
3396.17 92
3396.31 97
3396.44 102
3396.58 104
3396.71 103
3396.84 99
3396.98 91
3397.11 82
3397.24 71
3397.38 60
3397.51 51
3397.64 45
3397.78 42
3397.91 41
3398.05 42
3398.18 44
3398.31 44
3398.45 44
3398.58 43
3398.71 41
3398.85 41
3398.98 42
3399.11 46
3399.25 51
3399.38 56
3399.52 62
3399.65 66
3399.78 69
3399.92 70
3400.05 70
3400.18 70
3400.32 70
3400.45 72
3400.58 75
3400.72 80
3400.85 87
3400.99 94
3401.12 102
3401.25 110
3401.39 118
3401.52 127
3401.65 135
3401.79 142
3401.92 149
3402.05 154
3402.19 158
3402.32 160
3402.46 162
3402.59 163
3402.72 165
3402.86 168
3402.99 172
3403.12 177
3403.26 181
3403.39 185
3403.53 188
3403.66 190
3403.79 191
3403.93 193
3404.06 195
3404.19 198
3404.33 200
3404.46 201
3404.60 200
3404.73 198
3404.86 194
3405.00 190
3405.13 185
3405.26 182
3405.40 181
3405.53 180
3405.67 180
3405.80 180
3405.93 179
3406.07 177
3406.20 173
3406.33 168
3406.47 161
3406.60 154
3406.74 146
3406.87 139
3407.00 133
3407.14 128
3407.27 125
3407.40 125
3407.54 126
3407.67 128
3407.81 130
3407.94 132
3408.07 133
3408.21 132
3408.34 128
3408.48 122
3408.61 115
3408.74 107
3408.88 98
3409.01 91
3409.14 85
3409.28 80
3409.41 77
3409.55 74
3409.68 71
3409.81 66
3409.95 59
3410.08 51
3410.22 42
3410.35 35
3410.48 30
3410.62 29
3410.75 30
3410.88 34
3411.02 40
3411.15 48
3411.29 56
3411.42 66
3411.55 76
3411.69 88
3411.82 100
3411.96 111
3412.09 121
3412.22 127
3412.36 131
3412.49 133
3412.63 133
3412.76 133
3412.89 132
3413.03 131
3413.16 129
3413.29 124
3413.43 116
3413.56 104
3413.70 88
3413.83 70
3413.96 52
3414.10 35
3414.23 20
3414.37 8
3414.50 0
3414.63 0
3414.77 0
3414.90 0
3415.04 0
3415.17 0
3415.30 0
3415.44 0
3415.57 0
3415.71 6
3415.84 12
3415.97 17
3416.11 19
3416.24 20
3416.38 19
3416.51 17
3416.64 15
3416.78 15
3416.91 17
3417.05 22
3417.18 29
3417.31 39
3417.45 52
3417.58 66
3417.72 79
3417.85 92
3417.98 102
3418.12 109
3418.25 112
3418.39 113
3418.52 111
3418.65 107
3418.79 104
3418.92 100
3419.06 98
3419.19 97
3419.32 97
3419.46 96
3419.59 95
3419.73 92
3419.86 88
3419.99 83
3420.13 78
3420.26 73
3420.40 68
3420.53 64
3420.66 60
3420.80 56
3420.93 53
3421.07 50
3421.20 49
3421.33 49
3421.47 52
3421.60 58
3421.74 66
3421.87 75
3422.01 84
3422.14 92
3422.27 99
3422.41 102
3422.54 103
3422.68 102
3422.81 98
3422.94 93
3423.08 89
3423.21 85
3423.35 83
3423.48 84
3423.61 86
3423.75 88
3423.88 91
3424.02 93
3424.15 94
3424.29 93
3424.42 90
3424.55 86
3424.69 82
3424.82 78
3424.96 74
3425.09 72
3425.22 71
3425.36 73
3425.49 77
3425.63 84
3425.76 94
3425.90 105
3426.03 117
3426.16 129
3426.30 138
3426.43 145
3426.57 150
3426.70 151
3426.83 151
3426.97 151
3427.10 151
3427.24 153
3427.37 158
3427.51 165
3427.64 174
3427.77 184
3427.91 194
3428.04 202
3428.18 208
3428.31 211
3428.44 211
3428.58 210
3428.71 207
3428.85 205
3428.98 203
3429.12 202
3429.25 202
3429.38 205
3429.52 210
3429.65 217
3429.79 226
3429.92 236
3430.06 245
3430.19 253
3430.32 258
3430.46 259
3430.59 255
3430.73 249
3430.86 242
3431.00 235
3431.13 231
3431.26 232
3431.40 237
3431.53 247
3431.67 260
3431.80 276
3431.94 290
3432.07 303
3432.20 312
3432.34 317
3432.47 317
3432.61 312
3432.74 305
3432.88 298
3433.01 292
3433.14 289
3433.28 289
3433.41 292
3433.55 297
3433.68 301
3433.82 303
3433.95 303
3434.08 300
3434.22 295
3434.35 288
3434.49 279
3434.62 270
3434.76 260
3434.89 250
3435.02 240
3435.16 229
3435.29 218
3435.43 207
3435.56 197
3435.70 188
3435.83 180
3435.96 172
3436.10 166
3436.23 160
3436.37 155
3436.50 150
3436.64 145
3436.77 139
3436.91 134
3437.04 128
3437.17 124
3437.31 121
3437.44 120
3437.58 120
3437.71 121
3437.85 122
3437.98 122
3438.12 121
3438.25 119
3438.38 117
3438.52 114
3438.65 111
3438.79 109
3438.92 108
3439.06 107
3439.19 107
3439.32 108
3439.46 108
3439.59 108
3439.73 106
3439.86 103
3440.00 98
3440.13 92
3440.27 84
3440.40 77
3440.53 71
3440.67 65
3440.80 62
3440.94 59
3441.07 58
3441.21 57
3441.34 56
3441.48 56
3441.61 57
3441.75 60
3441.88 64
3442.01 71
3442.15 79
3442.28 88
3442.42 96
3442.55 103
3442.69 110
3442.82 117
3442.96 125
3443.09 135
3443.22 145
3443.36 154
3443.49 163
3443.63 169
3443.76 172
3443.90 172
3444.03 170
3444.17 168
3444.30 165
3444.44 162
3444.57 159
3444.70 156
3444.84 153
3444.97 151
3445.11 149
3445.24 148
3445.38 150
3445.51 154
3445.65 159
3445.78 165
3445.92 170
3446.05 172
3446.18 172
3446.32 167
3446.45 161
3446.59 154
3446.72 148
3446.86 145
3446.99 146
3447.13 150
3447.26 157
3447.40 165
3447.53 172
3447.66 176
3447.80 176
3447.93 172
3448.07 166
3448.20 158
3448.34 151
3448.47 146
3448.61 144
3448.74 145
3448.88 149
3449.01 155
3449.15 163
3449.28 171
3449.41 180
3449.55 189
3449.68 200
3449.82 211
3449.95 222
3450.09 231
3450.22 236
3450.36 237
3450.49 233
3450.63 224
3450.76 211
3450.90 196
3451.03 180
3451.17 164
3451.30 150
3451.43 138
3451.57 128
3451.70 121
3451.84 116
3451.97 112
3452.11 110
3452.24 107
3452.38 106
3452.51 104
3452.65 103
3452.78 102
3452.92 103
3453.05 105
3453.19 108
3453.32 113
3453.45 117
3453.59 122
3453.72 126
3453.86 128
3453.99 129
3454.13 129
3454.26 129
3454.40 130
3454.53 132
3454.67 136
3454.80 140
3454.94 144
3455.07 148
3455.21 149
3455.34 147
3455.48 142
3455.61 135
3455.75 126
3455.88 117
3456.01 110
3456.15 105
3456.28 104
3456.42 109
3456.55 117
3456.69 129
3456.82 141
3456.96 151
3457.09 159
3457.23 164
3457.36 164
3457.50 163
3457.63 160
3457.77 158
3457.90 156
3458.04 154
3458.17 152
3458.31 149
3458.44 145
3458.58 141
3458.71 137
3458.85 134
3458.98 132
3459.11 132
3459.25 133
3459.38 135
3459.52 138
3459.65 140
3459.79 143
3459.92 146
3460.06 149
3460.19 153
3460.33 157
3460.46 160
3460.60 163
3460.73 165
3460.87 166
3461.00 165
3461.14 164
3461.27 163
3461.41 162
3461.54 163
3461.68 164
3461.81 166
3461.95 170
3462.08 175
3462.22 182
3462.35 190
3462.49 199
3462.62 210
3462.76 222
3462.89 234
3463.03 245
3463.16 253
3463.30 259
3463.43 261
3463.57 258
3463.70 250
3463.83 239
3463.97 224
3464.10 208
3464.24 192
3464.37 176
3464.51 161
3464.64 148
3464.78 136
3464.91 124
3465.05 112
3465.18 100
3465.32 88
3465.45 77
3465.59 68
3465.72 62
3465.86 58
3465.99 57
3466.13 57
3466.26 58
3466.40 59
3466.53 58
3466.67 57
3466.80 57
3466.94 57
3467.07 60
3467.21 66
3467.34 75
3467.48 86
3467.61 98
3467.75 110
3467.88 120
3468.02 127
3468.15 130
3468.29 129
3468.42 126
3468.56 121
3468.69 115
3468.83 108
3468.96 102
3469.10 96
3469.23 91
3469.37 88
3469.50 85
3469.64 84
3469.77 84
3469.91 87
3470.04 91
3470.18 97
3470.31 103
3470.45 109
3470.58 115
3470.72 119
3470.85 123
3470.99 125
3471.12 126
3471.26 127
3471.39 127
3471.53 125
3471.66 123
3471.80 119
3471.93 116
3472.07 113
3472.20 111
3472.34 108
3472.47 106
3472.61 104
3472.74 103
3472.88 102
3473.01 102
3473.15 104
3473.29 108
3473.42 112
3473.56 115
3473.69 115
3473.83 112
3473.96 105
3474.10 95
3474.23 82
3474.37 70
3474.50 60
3474.64 53
3474.77 50
3474.91 50
3475.04 53
3475.18 57
3475.31 61
3475.45 65
3475.58 67
3475.72 69
3475.85 69
3475.99 69
3476.12 68
3476.26 68
3476.39 67
3476.53 66
3476.66 67
3476.80 68
3476.93 71
3477.07 75
3477.20 79
3477.34 85
3477.47 90
3477.61 94
3477.74 96
3477.88 97
3478.01 96
3478.15 93
3478.29 88
3478.42 81
3478.56 74
3478.69 66
3478.83 59
3478.96 53
3479.10 50
3479.23 51
3479.37 54
3479.50 61
3479.64 69
3479.77 78
3479.91 86
3480.04 91
3480.18 93
3480.31 93
3480.45 89
3480.58 83
3480.72 76
3480.85 68
3480.99 60
3481.12 52
3481.26 44
3481.40 36
3481.53 29
3481.67 23
3481.80 18
3481.94 15
3482.07 13
3482.21 13
3482.34 13
3482.48 14
3482.61 15
3482.75 15
3482.88 14
3483.02 13
3483.15 12
3483.29 12
3483.42 13
3483.56 14
3483.70 16
3483.83 18
3483.97 18
3484.10 18
3484.24 16
3484.37 13
3484.51 8
3484.64 4
3484.78 0
3484.91 0
3485.05 0
3485.18 0
3485.32 0
3485.45 0
3485.59 0
3485.72 0
3485.86 0
3486.00 3
3486.13 9
3486.27 16
3486.40 24
3486.54 32
3486.67 39
3486.81 45
3486.94 50
3487.08 53
3487.21 56
3487.35 59
3487.48 62
3487.62 68
3487.76 74
3487.89 81
3488.03 88
3488.16 95
3488.30 100
3488.43 103
3488.57 104
3488.70 104
3488.84 102
3488.97 99
3489.11 95
3489.24 90
3489.38 86
3489.52 83
3489.65 80
3489.79 78
3489.92 78
3490.06 80
3490.19 82
3490.33 85
3490.46 88
3490.60 91
3490.73 94
3490.87 96
3491.00 98
3491.14 101
3491.28 104
3491.41 109
3491.55 116
3491.68 124
3491.82 134
3491.95 143
3492.09 153
3492.22 162
3492.36 170
3492.49 179
3492.63 190
3492.77 204
3492.90 221
3493.04 240
3493.17 259
3493.31 275
3493.44 286
3493.58 291
3493.71 290
3493.85 284
3493.99 277
3494.12 271
3494.26 268
3494.39 270
3494.53 275
3494.66 282
3494.80 290
3494.93 298
3495.07 304
3495.20 310
3495.34 316
3495.48 323
3495.61 329
3495.75 336
3495.88 341
3496.02 344
3496.15 344
3496.29 342
3496.42 338
3496.56 334
3496.70 330
3496.83 326
3496.97 324
3497.10 321
3497.24 318
3497.37 314
3497.51 308
3497.64 302
3497.78 296
3497.92 291
3498.05 287
3498.19 286
3498.32 286
3498.46 287
3498.59 286
3498.73 282
3498.86 274
3499.00 262
3499.14 246
3499.27 226
3499.41 206
3499.54 187
3499.68 170
3499.81 159
3499.95 152
3500.09 151
3500.22 155
3500.36 163
3500.49 173
3500.63 184
3500.76 195
3500.90 206
3501.03 214
3501.17 220
3501.31 224
3501.44 225
3501.58 224
3501.71 221
3501.85 217
3501.98 212
3502.12 208
3502.26 205
3502.39 202
3502.53 199
3502.66 197
3502.80 195
3502.93 193
3503.07 190
3503.21 188
3503.34 185
3503.48 183
3503.61 181
3503.75 177
3503.88 172
3504.02 165
3504.15 157
3504.29 147
3504.43 136
3504.56 127
3504.70 121
3504.83 118
3504.97 119
3505.10 124
3505.24 131
3505.38 138
3505.51 145
3505.65 150
3505.78 151
3505.92 150
3506.05 145
3506.19 138
3506.33 129
3506.46 120
3506.60 111
3506.73 104
3506.87 98
3507.01 95
3507.14 96
3507.28 99
3507.41 104
3507.55 110
3507.68 117
3507.82 123
3507.96 127
3508.09 129
3508.23 130
3508.36 129
3508.50 127
3508.63 125
3508.77 122
3508.91 119
3509.04 116
3509.18 114
3509.31 114
3509.45 114
3509.58 115
3509.72 116
3509.86 117
3509.99 118
3510.13 117
3510.26 115
3510.40 113
3510.54 111
3510.67 112
3510.81 115
3510.94 121
3511.08 128
3511.21 135
3511.35 143
3511.49 148
3511.62 151
3511.76 152
3511.89 150
3512.03 148
3512.17 146
3512.30 145
3512.44 146
3512.57 148
3512.71 149
3512.84 150
3512.98 148
3513.12 144
3513.25 138
3513.39 130
3513.52 123
3513.66 118
3513.80 116
3513.93 117
3514.07 121
3514.20 128
3514.34 134
3514.48 140
3514.61 144
3514.75 145
3514.88 144
3515.02 142
3515.15 137
3515.29 131
3515.43 125
3515.56 118
3515.70 113
3515.83 107
3515.97 102
3516.11 98
3516.24 94
3516.38 90
3516.51 86
3516.65 84
3516.79 82
3516.92 82
3517.06 83
3517.19 85
3517.33 87
3517.47 90
3517.60 94
3517.74 98
3517.87 102
3518.01 108
3518.15 115
3518.28 122
3518.42 129
3518.55 134
3518.69 136
3518.83 136
3518.96 132
3519.10 127
3519.23 120
3519.37 113
3519.51 108
3519.64 104
3519.78 101
3519.91 99
3520.05 96
3520.19 94
3520.32 92
3520.46 90
3520.59 91
3520.73 94
3520.87 101
3521.00 111
3521.14 126
3521.27 142
3521.41 159
3521.55 175
3521.68 188
3521.82 198
3521.95 204
3522.09 207
3522.23 208
3522.36 209
3522.50 210
3522.63 210
3522.77 211
3522.91 211
3523.04 208
3523.18 202
3523.31 193
3523.45 183
3523.59 171
3523.72 160
3523.86 151
3523.99 144
3524.13 139
3524.27 137
3524.40 137
3524.54 138
3524.67 141
3524.81 144
3524.95 148
3525.08 154
3525.22 160
3525.36 168
3525.49 177
3525.63 188
3525.76 199
3525.90 211
3526.04 222
3526.17 232
3526.31 241
3526.44 248
3526.58 254
3526.72 258
3526.85 259
3526.99 259
3527.12 256
3527.26 252
3527.40 246
3527.53 240
3527.67 233
3527.81 227
3527.94 222
3528.08 218
3528.21 215
3528.35 212
3528.49 211
3528.62 212
3528.76 216
3528.89 222
3529.03 230
3529.17 242
3529.30 256
3529.44 272
3529.58 290
3529.71 309
3529.85 330
3529.98 353
3530.12 375
3530.26 398
3530.39 418
3530.53 434
3530.67 446
3530.80 452
3530.94 453
3531.07 449
3531.21 442
3531.35 434
3531.48 426
3531.62 422
3531.75 422
3531.89 427
3532.03 437
3532.16 452
3532.30 469
3532.44 487
3532.57 505
3532.71 521
3532.84 536
3532.98 549
3533.12 560
3533.25 570
3533.39 576
3533.53 579
3533.66 577
3533.80 570
3533.93 558
3534.07 545
3534.21 531
3534.34 520
3534.48 511
3534.62 507
3534.75 506
3534.89 505
3535.03 504
3535.16 500
3535.30 491
3535.43 479
3535.57 463
3535.71 445
3535.84 427
3535.98 411
3536.12 397
3536.25 387
3536.39 377
3536.52 368
3536.66 357
3536.80 344
3536.93 327
3537.07 309
3537.21 290
3537.34 270
3537.48 252
3537.62 237
3537.75 225
3537.89 218
3538.02 216
3538.16 218
3538.30 224
3538.43 232
3538.57 239
3538.71 244
3538.84 245
3538.98 241
3539.12 234
3539.25 225
3539.39 216
3539.52 207
3539.66 200
3539.80 195
3539.93 191
3540.07 188
3540.21 186
3540.34 185
3540.48 185
3540.62 187
3540.75 189
3540.89 192
3541.02 195
3541.16 197
3541.30 199
3541.43 200
3541.57 201
3541.71 200
3541.84 199
3541.98 197
3542.12 193
3542.25 188
3542.39 180
3542.53 173
3542.66 166
3542.80 162
3542.93 160
3543.07 163
3543.21 168
3543.34 175
3543.48 183
3543.62 192
3543.75 199
3543.89 205
3544.03 209
3544.16 212
3544.30 214
3544.44 216
3544.57 218
3544.71 221
3544.85 224
3544.98 227
3545.12 231
3545.25 236
3545.39 241
3545.53 247
3545.66 252
3545.80 257
3545.94 261
3546.07 263
3546.21 263
3546.35 261
3546.48 258
3546.62 253
3546.76 248
3546.89 244
3547.03 240
3547.17 239
3547.30 241
3547.44 244
3547.58 249
3547.71 255
3547.85 260
3547.98 262
3548.12 262
3548.26 257
3548.39 247
3548.53 232
3548.67 214
3548.80 193
3548.94 172
3549.08 153
3549.21 137
3549.35 126
3549.49 120
3549.62 118
3549.76 120
3549.90 126
3550.03 133
3550.17 141
3550.31 150
3550.44 159
3550.58 167
3550.72 174
3550.85 180
3550.99 184
3551.13 186
3551.26 186
3551.40 186
3551.54 186
3551.67 187
3551.81 189
3551.95 192
3552.08 195
3552.22 197
3552.36 197
3552.49 193
3552.63 185
3552.77 174
3552.90 161
3553.04 147
3553.18 134
3553.31 123
3553.45 115
3553.59 110
3553.72 108
3553.86 108
3554.00 110
3554.13 111
3554.27 112
3554.41 112
3554.54 111
3554.68 110
3554.82 108
3554.95 106
3555.09 106
3555.23 108
3555.36 113
3555.50 120
3555.64 130
3555.77 140
3555.91 149
3556.05 157
3556.18 160
3556.32 159
3556.46 154
3556.59 146
3556.73 136
3556.87 125
3557.00 115
3557.14 104
3557.28 95
3557.41 86
3557.55 77
3557.69 68
3557.82 60
3557.96 55
3558.10 52
3558.23 53
3558.37 58
3558.51 65
3558.64 73
3558.78 81
3558.92 88
3559.05 93
3559.19 95
3559.33 95
3559.46 94
3559.60 92
3559.74 90
3559.87 89
3560.01 90
3560.15 91
3560.28 93
3560.42 94
3560.56 95
3560.69 95
3560.83 92
3560.97 88
3561.10 83
3561.24 76
3561.38 69
3561.52 62
3561.65 56
3561.79 51
3561.93 48
3562.06 46
3562.20 46
3562.34 47
3562.47 49
3562.61 52
3562.75 55
3562.88 58
3563.02 61
3563.16 64
3563.29 65
3563.43 66
3563.57 64
3563.70 61
3563.84 55
3563.98 46
3564.11 36
3564.25 25
3564.39 15
3564.53 7
3564.66 1
3564.80 0
3564.94 0
3565.07 2
3565.21 7
3565.35 12
3565.48 19
3565.62 24
3565.76 29
3565.89 33
3566.03 36
3566.17 37
3566.30 38
3566.44 38
3566.58 39
3566.72 41
3566.85 43
3566.99 46
3567.13 48
3567.26 50
3567.40 50
3567.54 48
3567.67 44
3567.81 40
3567.95 35
3568.08 29
3568.22 24
3568.36 19
3568.50 15
3568.63 11
3568.77 7
3568.91 4
3569.04 1
3569.18 0
3569.32 0
3569.45 0
3569.59 0
3569.73 0
3569.87 0
3570.00 0
3570.14 0
3570.28 0
3570.41 0
3570.55 1
3570.69 4
3570.82 8
3570.96 13
3571.10 18
3571.23 24
3571.37 30
3571.51 36
3571.65 42
3571.78 49
3571.92 54
3572.06 58
3572.19 59
3572.33 57
3572.47 53
3572.60 48
3572.74 43
3572.88 39
3573.02 37
3573.15 36
3573.29 37
3573.43 38
3573.56 39
3573.70 40
3573.84 40
3573.98 40
3574.11 39
3574.25 39
3574.39 39
3574.52 38
3574.66 36
3574.80 34
3574.93 32
3575.07 30
3575.21 31
3575.35 34
3575.48 40
3575.62 48
3575.76 58
3575.89 66
3576.03 72
3576.17 74
3576.31 70
3576.44 63
3576.58 52
3576.72 40
3576.85 29
3576.99 21
3577.13 18
3577.26 19
3577.40 23
3577.54 30
3577.68 37
3577.81 44
3577.95 49
3578.09 52
3578.22 54
3578.36 54
3578.50 53
3578.64 51
3578.77 47
3578.91 41
3579.05 34
3579.18 27
3579.32 21
3579.46 16
3579.60 14
3579.73 15
3579.87 17
3580.01 20
3580.14 23
3580.28 25
3580.42 27
3580.56 28
3580.69 29
3580.83 30
3580.97 31
3581.10 31
3581.24 32
3581.38 32
3581.52 33
3581.65 34
3581.79 37
3581.93 41
3582.07 48
3582.20 56
3582.34 65
3582.48 72
3582.61 78
3582.75 82
3582.89 83
3583.03 82
3583.16 80
3583.30 79
3583.44 79
3583.57 83
3583.71 89
3583.85 97
3583.99 106
3584.12 114
3584.26 121
3584.40 125
3584.54 127
3584.67 128
3584.81 128
3584.95 128
3585.08 130
3585.22 133
3585.36 137
3585.50 139
3585.63 140
3585.77 138
3585.91 134
3586.04 129
3586.18 122
3586.32 116
3586.46 110
3586.59 105
3586.73 101
3586.87 98
3587.01 97
3587.14 98
3587.28 99
3587.42 102
3587.56 105
3587.69 106
3587.83 106
3587.97 104
3588.10 100
3588.24 94
3588.38 87
3588.52 79
3588.65 71
3588.79 63
3588.93 57
3589.07 53
3589.20 51
3589.34 51
3589.48 53
3589.61 56
3589.75 60
3589.89 64
3590.03 68
3590.16 71
3590.30 73
3590.44 76
3590.58 79
3590.71 82
3590.85 87
3590.99 91
3591.13 95
3591.26 98
3591.40 100
3591.54 100
3591.68 98
3591.81 94
3591.95 88
3592.09 82
3592.22 75
3592.36 69
3592.50 65
3592.64 62
3592.77 61
3592.91 61
3593.05 61
3593.19 61
3593.32 58
3593.46 55
3593.60 50
3593.74 45
3593.87 39
3594.01 33
3594.15 27
3594.29 22
3594.42 17
3594.56 13
3594.70 10
3594.84 8
3594.97 7
3595.11 8
3595.25 10
3595.39 12
3595.52 15
3595.66 19
3595.80 23
3595.94 29
3596.07 36
3596.21 43
3596.35 52
3596.49 61
3596.62 69
3596.76 77
3596.90 83
3597.04 89
3597.17 93
3597.31 96
3597.45 98
3597.59 100
3597.72 101
3597.86 101
3598.00 101
3598.14 100
3598.27 98
3598.41 96
3598.55 94
3598.69 92
3598.82 92
3598.96 94
3599.10 96
3599.24 99
3599.37 101
3599.51 103
3599.65 102
3599.79 100
3599.92 96
3600.06 92
3600.20 88
3600.34 85
3600.47 82
3600.61 80
3600.75 78
3600.89 74
3601.02 70
3601.16 64
3601.30 58
3601.44 52
3601.57 47
3601.71 42
3601.85 38
3601.99 33
3602.12 27
3602.26 21
3602.40 14
3602.54 6
3602.67 0
3602.81 0
3602.95 0
3603.09 0
3603.22 0
3603.36 0
3603.50 0
3603.64 1
3603.78 3
3603.91 3
3604.05 3
3604.19 4
3604.33 4
3604.46 5
3604.60 6
3604.74 6
3604.88 6
3605.01 6
3605.15 6
3605.29 6
3605.43 7
3605.56 8
3605.70 10
3605.84 11
3605.98 11
3606.11 12
3606.25 11
3606.39 11
3606.53 11
3606.67 12
3606.80 12
3606.94 12
3607.08 12
3607.22 13
3607.35 13
3607.49 13
3607.63 14
3607.77 14
3607.90 14
3608.04 13
3608.18 12
3608.32 10
3608.46 8
3608.59 8
3608.73 10
3608.87 13
3609.01 19
3609.14 25
3609.28 30
3609.42 34
3609.56 35
3609.69 33
3609.83 30
3609.97 26
3610.11 23
3610.25 20
3610.38 19
3610.52 20
3610.66 23
3610.80 25
3610.93 28
3611.07 29
3611.21 29
3611.35 27
3611.49 23
3611.62 18
3611.76 13
3611.90 9
3612.04 8
3612.17 9
3612.31 11
3612.45 15
3612.59 19
3612.73 22
3612.86 22
3613.00 22
3613.14 20
3613.28 17
3613.41 14
3613.55 11
3613.69 8
3613.83 5
3613.97 0
3614.10 0
3614.24 0
3614.38 0
3614.52 0
3614.65 0
3614.79 0
3614.93 0
3615.07 3
3615.21 11
3615.34 19
3615.48 26
3615.62 32
3615.76 37
3615.90 39
3616.03 40
3616.17 39
3616.31 37
3616.45 35
3616.58 33
3616.72 31
3616.86 29
3617.00 28
3617.14 27
3617.27 26
3617.41 25
3617.55 25
3617.69 25
3617.83 24
3617.96 24
3618.10 25
3618.24 25
3618.38 27
3618.51 28
3618.65 31
3618.79 34
3618.93 38
3619.07 41
3619.20 44
3619.34 46
3619.48 47
3619.62 46
3619.76 44
3619.89 40
3620.03 34
3620.17 26
3620.31 18
3620.45 9
3620.58 2
3620.72 0
3620.86 0
3621.00 0
3621.14 0
3621.27 0
3621.41 0
3621.55 0
3621.69 0
3621.82 4
3621.96 10
3622.10 16
3622.24 19
3622.38 20
3622.51 19
3622.65 17
3622.79 14
3622.93 12
3623.07 11
3623.20 13
3623.34 15
3623.48 19
3623.62 23
3623.76 27
3623.89 30
3624.03 33
3624.17 34
3624.31 34
3624.45 34
3624.58 33
3624.72 32
3624.86 33
3625.00 36
3625.14 42
3625.27 50
3625.41 61
3625.55 73
3625.69 85
3625.83 96
3625.96 106
3626.10 112
3626.24 115
3626.38 115
3626.52 113
3626.65 107
3626.79 100
3626.93 92
3627.07 83
3627.21 75
3627.35 67
3627.48 60
3627.62 55
3627.76 51
3627.90 50
3628.04 49
3628.17 50
3628.31 52
3628.45 54
3628.59 56
3628.73 58
3628.86 58
3629.00 58
3629.14 58
3629.28 57
3629.42 57
3629.55 57
3629.69 57
3629.83 58
3629.97 58
3630.11 58
3630.25 56
3630.38 54
3630.52 50
3630.66 45
3630.80 40
3630.94 36
3631.07 33
3631.21 32
3631.35 33
3631.49 36
3631.63 39
3631.76 42
3631.90 43
3632.04 44
3632.18 45
3632.32 47
3632.46 50
3632.59 55
3632.73 63
3632.87 74
3633.01 85
3633.15 96
3633.28 105
3633.42 111
3633.56 112
3633.70 109
3633.84 102
3633.98 92
3634.11 80
3634.25 68
3634.39 57
3634.53 47
3634.67 40
3634.80 35
3634.94 32
3635.08 30
3635.22 30
3635.36 30
3635.50 31
3635.63 33
3635.77 36
3635.91 40
3636.05 44
3636.19 49
3636.32 54
3636.46 57
3636.60 61
3636.74 63
3636.88 66
3637.02 68
3637.15 71
3637.29 73
3637.43 75
3637.57 76
3637.71 76
3637.85 75
3637.98 76
3638.12 77
3638.26 79
3638.40 81
3638.54 84
3638.68 87
3638.81 88
3638.95 87
3639.09 84
3639.23 80
3639.37 73
3639.50 63
3639.64 52
3639.78 39
3639.92 27
3640.06 18
3640.20 11
3640.33 10
3640.47 13
3640.61 20
3640.75 30
3640.89 40
3641.03 49
3641.16 56
3641.30 60
3641.44 62
3641.58 61
3641.72 59
3641.86 55
3641.99 51
3642.13 48
3642.27 48
3642.41 51
3642.55 58
3642.69 67
3642.82 79
3642.96 90
3643.10 100
3643.24 108
3643.38 113
3643.52 116
3643.65 118
3643.79 119
3643.93 122
3644.07 125
3644.21 128
3644.35 130
3644.49 130
3644.62 127
3644.76 121
3644.90 113
3645.04 104
3645.18 95
3645.32 88
3645.45 85
3645.59 84
3645.73 86
3645.87 89
3646.01 92
3646.15 95
3646.28 95
3646.42 94
3646.56 91
3646.70 87
3646.84 81
3646.98 76
3647.12 70
3647.25 64
3647.39 58
3647.53 51
3647.67 45
3647.81 39
3647.95 35
3648.08 33
3648.22 34
3648.36 38
3648.50 42
3648.64 47
3648.78 51
3648.91 53
3649.05 52
3649.19 49
3649.33 44
3649.47 38
3649.61 31
3649.75 26
3649.88 21
3650.02 18
3650.16 18
3650.30 20
3650.44 25
3650.58 32
3650.72 40
3650.85 48
3650.99 54
3651.13 59
3651.27 60
3651.41 59
3651.55 57
3651.68 53
3651.82 49
3651.96 46
3652.10 45
3652.24 46
3652.38 48
3652.52 52
3652.65 55
3652.79 59
3652.93 61
3653.07 63
3653.21 63
3653.35 63
3653.49 62
3653.62 60
3653.76 59
3653.90 57
3654.04 56
3654.18 56
3654.32 56
3654.46 57
3654.59 59
3654.73 62
3654.87 65
3655.01 69
3655.15 72
3655.29 75
3655.43 78
3655.56 81
3655.70 83
3655.84 85
3655.98 87
3656.12 87
3656.26 85
3656.40 81
3656.53 75
3656.67 68
3656.81 61
3656.95 55
3657.09 50
3657.23 48
3657.37 49
3657.51 52
3657.64 56
3657.78 60
3657.92 63
3658.06 65
3658.20 64
3658.34 61
3658.48 57
3658.61 52
3658.75 47
3658.89 42
3659.03 39
3659.17 38
3659.31 39
3659.45 41
3659.59 45
3659.72 49
3659.86 54
3660.00 59
3660.14 66
3660.28 73
3660.42 82
3660.56 92
3660.69 102
3660.83 113
3660.97 121
3661.11 128
3661.25 132
3661.39 133
3661.53 132
3661.67 128
3661.80 123
3661.94 115
3662.08 107
3662.22 99
3662.36 91
3662.50 85
3662.64 82
3662.78 81
3662.91 84
3663.05 88
3663.19 93
3663.33 99
3663.47 105
3663.61 111
3663.75 117
3663.89 122
3664.02 126
3664.16 130
3664.30 132
3664.44 134
3664.58 137
3664.72 141
3664.86 147
3665.00 155
3665.13 163
3665.27 172
3665.41 178
3665.55 182
3665.69 183
3665.83 180
3665.97 174
3666.11 165
3666.24 154
3666.38 141
3666.52 129
3666.66 116
3666.80 105
3666.94 95
3667.08 87
3667.22 83
3667.36 83
3667.49 86
3667.63 93
3667.77 100
3667.91 108
3668.05 116
3668.19 121
3668.33 124
3668.47 124
3668.60 123
3668.74 122
3668.88 121
3669.02 122
3669.16 125
3669.30 129
3669.44 135
3669.58 141
3669.72 145
3669.85 148
3669.99 146
3670.13 141
3670.27 133
3670.41 121
3670.55 109
3670.69 96
3670.83 85
3670.97 77
3671.10 71
3671.24 68
3671.38 66
3671.52 64
3671.66 62
3671.80 58
3671.94 53
3672.08 46
3672.22 41
3672.35 36
3672.49 33
3672.63 32
3672.77 32
3672.91 32
3673.05 31
3673.19 29
3673.33 25
3673.47 19
3673.60 13
3673.74 6
3673.88 0
3674.02 0
3674.16 0
3674.30 0
3674.44 0
3674.58 0
3674.72 0
3674.86 0
3674.99 1
3675.13 12
3675.27 23
3675.41 32
3675.55 38
3675.69 42
3675.83 42
3675.97 40
3676.11 37
3676.25 33
3676.38 29
3676.52 26
3676.66 23
3676.80 21
3676.94 20
3677.08 19
3677.22 18
3677.36 17
3677.50 14
3677.64 11
3677.77 8
3677.91 5
3678.05 3
3678.19 5
3678.33 10
3678.47 17
3678.61 28
3678.75 39
3678.89 49
3679.03 59
3679.16 65
3679.30 70
3679.44 72
3679.58 73
3679.72 74
3679.86 75
3680.00 78
3680.14 81
3680.28 83
3680.42 85
3680.56 86
3680.69 85
3680.83 83
3680.97 79
3681.11 76
3681.25 74
3681.39 74
3681.53 75
3681.67 78
3681.81 82
3681.95 87
3682.09 92
3682.22 97
3682.36 100
3682.50 102
3682.64 102
3682.78 100
3682.92 95
3683.06 88
3683.20 79
3683.34 71
3683.48 64
3683.62 59
3683.75 57
3683.89 55
3684.03 55
3684.17 54
3684.31 51
3684.45 48
3684.59 43
3684.73 39
3684.87 36
3685.01 36
3685.15 37
3685.29 40
3685.42 45
3685.56 50
3685.70 54
3685.84 58
3685.98 60
3686.12 61
3686.26 61
3686.40 61
3686.54 59
3686.68 57
3686.82 55
3686.96 52
3687.09 48
3687.23 45
3687.37 42
3687.51 40
3687.65 38
3687.79 38
3687.93 38
3688.07 38
3688.21 39
3688.35 39
3688.49 40
3688.63 43
3688.77 46
3688.90 50
3689.04 55
3689.18 60
3689.32 65
3689.46 69
3689.60 71
3689.74 71
3689.88 69
3690.02 65
3690.16 61
3690.30 59
3690.44 59
3690.58 62
3690.71 67
3690.85 75
3690.99 83
3691.13 91
3691.27 98
3691.41 104
3691.55 107
3691.69 108
3691.83 107
3691.97 104
3692.11 100
3692.25 94
3692.39 88
3692.53 81
3692.66 76
3692.80 72
3692.94 71
3693.08 72
3693.22 75
3693.36 78
3693.50 81
3693.64 84
3693.78 86
3693.92 88
3694.06 90
3694.20 94
3694.34 98
3694.48 104
3694.61 112
3694.75 120
3694.89 129
3695.03 138
3695.17 146
3695.31 152
3695.45 157
3695.59 160
3695.73 162
3695.87 162
3696.01 162
3696.15 163
3696.29 165
3696.43 169
3696.57 174
3696.71 181
3696.84 187
3696.98 192
3697.12 196
3697.26 198
3697.40 198
3697.54 196
3697.68 192
3697.82 187
3697.96 180
3698.10 171
3698.24 161
3698.38 150
3698.52 139
3698.66 128
3698.80 119
3698.94 113
3699.08 109
3699.21 110
3699.35 113
3699.49 118
3699.63 124
3699.77 128
3699.91 130
3700.05 128
3700.19 123
3700.33 114
3700.47 105
3700.61 97
3700.75 92
3700.89 91
3701.03 95
3701.17 103
3701.31 112
3701.45 120
3701.59 126
3701.72 128
3701.86 126
3702.00 123
3702.14 119
3702.28 117
3702.42 120
3702.56 128
3702.70 139
3702.84 152
3702.98 166
3703.12 177
3703.26 186
3703.40 190
3703.54 190
3703.68 188
3703.82 183
3703.96 177
3704.10 169
3704.24 160
3704.38 151
3704.51 143
3704.65 136
3704.79 132
3704.93 129
3705.07 128
3705.21 128
3705.35 127
3705.49 127
3705.63 127
3705.77 129
3705.91 132
3706.05 139
3706.19 148
3706.33 159
3706.47 170
3706.61 180
3706.75 188
3706.89 193
3707.03 197
3707.17 199
3707.31 200
3707.45 202
3707.58 204
3707.72 206
3707.86 206
3708.00 203
3708.14 199
3708.28 193
3708.42 186
3708.56 180
3708.70 174
3708.84 170
3708.98 168
3709.12 166
3709.26 166
3709.40 166
3709.54 167
3709.68 170
3709.82 174
3709.96 179
3710.10 184
3710.24 188
3710.38 190
3710.52 187
3710.66 181
3710.80 171
3710.94 161
3711.08 151
3711.21 144
3711.35 140
3711.49 139
3711.63 140
3711.77 141
3711.91 141
3712.05 139
3712.19 136
3712.33 133
3712.47 130
3712.61 127
3712.75 125
3712.89 123
3713.03 120
3713.17 116
3713.31 110
3713.45 103
3713.59 95
3713.73 89
3713.87 85
3714.01 83
3714.15 84
3714.29 85
3714.43 87
3714.57 88
3714.71 86
3714.85 83
3714.99 79
3715.13 75
3715.27 71
3715.41 69
3715.55 68
3715.69 70
3715.82 72
3715.96 75
3716.10 77
3716.24 79
3716.38 80
3716.52 81
3716.66 81
3716.80 82
3716.94 82
3717.08 82
3717.22 82
3717.36 81
3717.50 79
3717.64 75
3717.78 71
3717.92 66
3718.06 61
3718.20 57
3718.34 55
3718.48 55
3718.62 57
3718.76 60
3718.90 65
3719.04 71
3719.18 77
3719.32 83
3719.46 87
3719.60 90
3719.74 90
3719.88 86
3720.02 78
3720.16 68
3720.30 56
3720.44 44
3720.58 33
3720.72 25
3720.86 22
3721.00 22
3721.14 26
3721.28 31
3721.42 38
3721.56 44
3721.70 48
3721.84 51
3721.98 53
3722.12 53
3722.26 51
3722.40 49
3722.54 46
3722.68 44
3722.82 42
3722.95 42
3723.09 44
3723.23 47
3723.37 51
3723.51 57
3723.65 62
3723.79 66
3723.93 69
3724.07 71
3724.21 71
3724.35 71
3724.49 69
3724.63 66
3724.77 64
3724.91 61
3725.05 57
3725.19 54
3725.33 50
3725.47 46
3725.61 41
3725.75 38
3725.89 35
3726.03 34
3726.17 35
3726.31 38
3726.45 42
3726.59 48
3726.73 53
3726.87 58
3727.01 62
3727.15 63
3727.29 61
3727.43 57
3727.57 51
3727.71 44
3727.85 37
3727.99 33
3728.13 31
3728.27 31
3728.41 34
3728.55 38
3728.69 42
3728.83 46
3728.97 48
3729.11 48
3729.25 47
3729.39 44
3729.53 39
3729.67 33
3729.81 27
3729.95 21
3730.09 15
3730.23 10
3730.37 5
3730.51 2
3730.65 1
3730.79 1
3730.93 2
3731.07 4
3731.21 5
3731.35 6
3731.49 5
3731.63 2
3731.77 0
3731.91 0
3732.05 0
3732.19 0
3732.33 0
3732.47 0
3732.61 2
3732.75 10
3732.89 18
3733.03 27
3733.17 35
3733.31 43
3733.45 49
3733.59 53
3733.73 55
3733.87 57
3734.01 58
3734.15 60
3734.29 62
3734.43 64
3734.57 65
3734.71 66
3734.85 64
3734.99 61
3735.13 55
3735.27 47
3735.41 38
3735.55 30
3735.69 22
3735.83 16
3735.97 13
3736.11 13
3736.25 14
3736.39 17
3736.53 20
3736.68 22
3736.82 23
3736.96 24
3737.10 24
3737.24 24
3737.38 24
3737.52 25
3737.66 25
3737.80 26
3737.94 28
3738.08 30
3738.22 32
3738.36 36
3738.50 41
3738.64 47
3738.78 52
3738.92 58
3739.06 63
3739.20 67
3739.34 71
3739.48 74
3739.62 78
3739.76 80
3739.90 81
3740.04 81
3740.18 80
3740.32 78
3740.46 75
3740.60 73
3740.74 70
3740.88 67
3741.02 64
3741.16 60
3741.30 56
3741.44 52
3741.58 48
3741.72 46
3741.86 44
3742.00 44
3742.14 45
3742.28 48
3742.42 50
3742.56 52
3742.70 53
3742.84 54
3742.98 53
3743.12 52
3743.26 51
3743.40 50
3743.54 49
3743.68 49
3743.83 49
3743.97 50
3744.11 52
3744.25 54
3744.39 56
3744.53 58
3744.67 59
3744.81 57
3744.95 52
3745.09 45
3745.23 36
3745.37 26
3745.51 17
3745.65 12
3745.79 10
3745.93 12
3746.07 18
3746.21 25
3746.35 33
3746.49 39
3746.63 42
3746.77 42
3746.91 40
3747.05 36
3747.19 33
3747.33 33
3747.47 36
3747.61 43
3747.75 54
3747.89 68
3748.03 83
3748.17 97
3748.32 110
3748.46 119
3748.60 125
3748.74 129
3748.88 130
3749.02 129
3749.16 127
3749.30 124
3749.44 122
3749.58 121
3749.72 121
3749.86 123
3750.00 126
3750.14 129
3750.28 131
3750.42 132
3750.56 132
3750.70 130
3750.84 128
3750.98 126
3751.12 123
3751.26 121
3751.40 119
3751.54 118
3751.68 116
3751.82 113
3751.96 109
3752.11 105
3752.25 100
3752.39 94
3752.53 87
3752.67 81
3752.81 76
3752.95 73
3753.09 72
3753.23 73
3753.37 75
3753.51 77
3753.65 78
3753.79 77
3753.93 75
3754.07 71
3754.21 67
3754.35 61
3754.49 56
3754.63 49
3754.77 43
3754.91 36
3755.05 28
3755.20 21
3755.34 15
3755.48 11
3755.62 8
3755.76 8
3755.90 9
3756.04 12
3756.18 18
3756.32 25
3756.46 33
3756.60 43
3756.74 53
3756.88 62
3757.02 71
3757.16 78
3757.30 84
3757.44 89
3757.58 94
3757.72 99
3757.86 105
3758.01 113
3758.15 121
3758.29 130
3758.43 139
3758.57 148
3758.71 155
3758.85 160
3758.99 163
3759.13 165
3759.27 166
3759.41 166
3759.55 164
3759.69 162
3759.83 158
3759.97 155
3760.11 152
3760.25 151
3760.39 152
3760.54 155
3760.68 160
3760.82 166
3760.96 171
3761.10 174
3761.24 172
3761.38 167
3761.52 158
3761.66 146
3761.80 134
3761.94 123
3762.08 115
3762.22 109
3762.36 106
3762.50 106
3762.64 106
3762.78 108
3762.93 109
3763.07 110
3763.21 110
3763.35 109
3763.49 107
3763.63 104
3763.77 100
3763.91 97
3764.05 94
3764.19 92
3764.33 91
3764.47 91
3764.61 92
3764.75 91
3764.89 88
3765.04 83
3765.18 76
3765.32 68
3765.46 59
3765.60 52
3765.74 48
3765.88 48
3766.02 51
3766.16 58
3766.30 66
3766.44 74
3766.58 82
3766.72 89
3766.86 95
3767.00 100
3767.15 104
3767.29 108
3767.43 110
3767.57 112
3767.71 111
3767.85 109
3767.99 105
3768.13 99
3768.27 91
3768.41 83
3768.55 75
3768.69 68
3768.83 61
3768.97 55
3769.12 48
3769.26 41
3769.40 32
3769.54 23
3769.68 15
3769.82 8
3769.96 4
3770.10 3
3770.24 4
3770.38 6
3770.52 9
3770.66 12
3770.80 14
3770.95 15
3771.09 17
3771.23 18
3771.37 21
3771.51 22
3771.65 23
3771.79 23
3771.93 21
3772.07 18
3772.21 16
3772.35 17
3772.49 21
3772.63 29
3772.78 42
3772.92 58
3773.06 74
3773.20 88
3773.34 99
3773.48 105
3773.62 105
3773.76 102
3773.90 96
3774.04 90
3774.18 86
3774.32 84
3774.47 84
3774.61 87
3774.75 91
3774.89 96
3775.03 98
3775.17 99
3775.31 97
3775.45 91
3775.59 83
3775.73 73
3775.87 62
3776.01 52
3776.16 43
3776.30 37
3776.44 33
3776.58 31
3776.72 31
3776.86 32
3777.00 33
3777.14 34
3777.28 34
3777.42 34
3777.56 33
3777.71 33
3777.85 34
3777.99 36
3778.13 41
3778.27 48
3778.41 57
3778.55 66
3778.69 74
3778.83 81
3778.97 85
3779.11 87
3779.26 86
3779.40 82
3779.54 76
3779.68 71
3779.82 67
3779.96 64
3780.10 64
3780.24 65
3780.38 69
3780.52 73
3780.66 76
3780.81 80
3780.95 82
3781.09 83
3781.23 84
3781.37 84
3781.51 83
3781.65 83
3781.79 83
3781.93 83
3782.07 82
3782.22 81
3782.36 80
3782.50 80
3782.64 79
3782.78 80
3782.92 81
3783.06 84
3783.20 87
3783.34 90
3783.48 95
3783.63 100
3783.77 105
3783.91 111
3784.05 119
3784.19 127
3784.33 136
3784.47 144
3784.61 151
3784.75 157
3784.89 160
3785.04 161
3785.18 159
3785.32 156
3785.46 150
3785.60 143
3785.74 134
3785.88 123
3786.02 111
3786.16 98
3786.31 86
3786.45 74
3786.59 65
3786.73 58
3786.87 56
3787.01 56
3787.15 59
3787.29 64
3787.43 71
3787.57 78
3787.72 84
3787.86 89
3788.00 92
3788.14 91
3788.28 88
3788.42 80
3788.56 71
3788.70 59
3788.84 48
3788.99 37
3789.13 27
3789.27 21
3789.41 16
3789.55 14
3789.69 14
3789.83 14
3789.97 14
3790.11 15
3790.26 14
3790.40 13
3790.54 12
3790.68 10
3790.82 11
3790.96 13
3791.10 18
3791.24 26
3791.39 35
3791.53 44
3791.67 53
3791.81 60
3791.95 64
3792.09 65
3792.23 63
3792.37 60
3792.51 56
3792.66 50
3792.80 44
3792.94 36
3793.08 27
3793.22 18
3793.36 10
3793.50 3
3793.64 0
3793.79 0
3793.93 0
3794.07 0
3794.21 0
3794.35 0
3794.49 0
3794.63 0
3794.77 0
3794.91 4
3795.06 9
3795.20 14
3795.34 18
3795.48 22
3795.62 24
3795.76 26
3795.90 28
3796.04 31
3796.19 35
3796.33 41
3796.47 49
3796.61 57
3796.75 66
3796.89 74
3797.03 82
3797.17 87
3797.32 91
3797.46 92
3797.60 91
3797.74 89
3797.88 86
3798.02 83
3798.16 80
3798.30 80
3798.45 80
3798.59 82
3798.73 83
3798.87 83
3799.01 82
3799.15 79
3799.29 75
3799.44 70
3799.58 65
3799.72 60
3799.86 56
3800.00 53
3800.14 50
3800.28 48
3800.42 46
3800.57 44
3800.71 42
3800.85 38
3800.99 33
3801.13 28
3801.27 22
3801.41 16
3801.56 11
3801.70 9
3801.84 8
3801.98 10
3802.12 13
3802.26 17
3802.40 22
3802.54 27
3802.69 30
3802.83 32
3802.97 33
3803.11 33
3803.25 33
3803.39 33
3803.53 33
3803.68 33
3803.82 32
3803.96 31
3804.10 29
3804.24 27
3804.38 25
3804.52 24
3804.67 23
3804.81 23
3804.95 25
3805.09 28
3805.23 33
3805.37 38
3805.51 43
3805.66 48
3805.80 53
3805.94 57
3806.08 60
3806.22 63
3806.36 65
3806.50 66
3806.65 67
3806.79 67
3806.93 66
3807.07 63
3807.21 60
3807.35 57
3807.49 53
3807.64 51
3807.78 50
3807.92 50
3808.06 53
3808.20 56
3808.34 61
3808.48 67
3808.63 73
3808.77 79
3808.91 84
3809.05 88
3809.19 90
3809.33 88
3809.47 84
3809.62 76
3809.76 66
3809.90 56
3810.04 45
3810.18 37
3810.32 30
3810.46 26
3810.61 24
3810.75 23
3810.89 24
3811.03 25
3811.17 26
3811.31 27
3811.46 29
3811.60 33
3811.74 37
3811.88 42
3812.02 47
3812.16 52
3812.30 56
3812.45 58
3812.59 58
3812.73 56
3812.87 52
3813.01 48
3813.15 43
3813.30 38
3813.44 33
3813.58 29
3813.72 27
3813.86 27
3814.00 29
3814.15 33
3814.29 37
3814.43 41
3814.57 45
3814.71 46
3814.85 45
3814.99 43
3815.14 39
3815.28 35
3815.42 31
3815.56 28
3815.70 24
3815.84 21
3815.99 17
3816.13 12
3816.27 7
3816.41 2
3816.55 0
3816.69 0
3816.84 0
3816.98 0
3817.12 0
3817.26 0
3817.40 0
3817.54 1
3817.69 1
3817.83 2
3817.97 3
3818.11 4
3818.25 6
3818.39 7
3818.54 8
3818.68 9
3818.82 9
3818.96 9
3819.10 10
3819.24 14
3819.39 20
3819.53 28
3819.67 38
3819.81 47
3819.95 55
3820.09 61
3820.24 63
3820.38 63
3820.52 61
3820.66 59
3820.80 58
3820.94 58
3821.09 60
3821.23 63
3821.37 68
3821.51 73
3821.65 77
3821.79 80
3821.94 81
3822.08 81
3822.22 80
3822.36 78
3822.50 75
3822.64 72
3822.79 67
3822.93 62
3823.07 56
3823.21 49
3823.35 42
3823.50 34
3823.64 27
3823.78 21
3823.92 17
3824.06 14
3824.20 14
3824.35 17
3824.49 24
3824.63 33
3824.77 46
3824.91 60
3825.05 74
3825.20 87
3825.34 98
3825.48 105
3825.62 110
3825.76 111
3825.91 111
3826.05 110
3826.19 108
3826.33 107
3826.47 105
3826.61 103
3826.76 100
3826.90 96
3827.04 91
3827.18 87
3827.32 84
3827.47 82
3827.61 81
3827.75 82
3827.89 84
3828.03 86
3828.17 88
3828.32 88
3828.46 87
3828.60 85
3828.74 80
3828.88 75
3829.03 68
3829.17 62
3829.31 57
3829.45 53
3829.59 51
3829.73 51
3829.88 52
3830.02 53
3830.16 54
3830.30 53
3830.44 51
3830.59 48
3830.73 45
3830.87 41
3831.01 39
3831.15 38
3831.30 38
3831.44 40
3831.58 43
3831.72 46
3831.86 50
3832.00 55
3832.15 59
3832.29 63
3832.43 66
3832.57 67
3832.71 65
3832.86 61
3833.00 54
3833.14 45
3833.28 36
3833.42 28
3833.57 23
3833.71 20
3833.85 21
3833.99 24
3834.13 28
3834.28 32
3834.42 36
3834.56 38
3834.70 40
3834.84 40
3834.99 41
3835.13 42
3835.27 44
3835.41 46
3835.55 48
3835.70 50
3835.84 51
3835.98 51
3836.12 51
3836.26 51
3836.41 50
3836.55 49
3836.69 48
3836.83 48
3836.97 50
3837.12 52
3837.26 56
3837.40 59
3837.54 62
3837.68 62
3837.83 61
3837.97 58
3838.11 53
3838.25 48
3838.39 43
3838.54 40
3838.68 38
3838.82 38
3838.96 39
3839.10 41
3839.25 44
3839.39 48
3839.53 52
3839.67 57
3839.81 61
3839.96 64
3840.10 65
3840.24 65
3840.38 62
3840.52 58
3840.67 54
3840.81 51
3840.95 50
3841.09 52
3841.23 57
3841.38 66
3841.52 75
3841.66 84
3841.80 91
3841.95 94
3842.09 92
3842.23 86
3842.37 77
3842.51 67
3842.66 58
3842.80 51
3842.94 46
3843.08 45
3843.22 44
3843.37 44
3843.51 44
3843.65 43
3843.79 43
3843.93 45
3844.08 48
3844.22 54
3844.36 62
3844.50 71
3844.65 80
3844.79 89
3844.93 97
3845.07 104
3845.21 112
3845.36 122
3845.50 134
3845.64 149
3845.78 167
3845.92 187
3846.07 207
3846.21 226
3846.35 243
3846.49 255
3846.64 261
3846.78 262
3846.92 256
3847.06 247
3847.20 234
3847.35 219
3847.49 205
3847.63 192
3847.77 181
3847.92 171
3848.06 163
3848.20 156
3848.34 149
3848.48 143
3848.63 138
3848.77 134
3848.91 132
3849.05 132
3849.20 133
3849.34 138
3849.48 144
3849.62 152
3849.76 161
3849.91 169
3850.05 175
3850.19 179
3850.33 181
3850.48 179
3850.62 175
3850.76 169
3850.90 163
3851.04 157
3851.19 151
3851.33 146
3851.47 142
3851.61 138
3851.76 136
3851.90 134
3852.04 135
3852.18 137
3852.32 142
3852.47 148
3852.61 156
3852.75 164
3852.89 171
3853.04 177
3853.18 181
3853.32 183
3853.46 183
3853.61 183
3853.75 182
3853.89 181
3854.03 181
3854.17 182
3854.32 183
3854.46 185
3854.60 187
3854.74 190
3854.89 191
3855.03 190
3855.17 188
3855.31 182
3855.46 173
3855.60 162
3855.74 150
3855.88 137
3856.03 125
3856.17 114
3856.31 107
3856.45 102
3856.59 99
3856.74 99
3856.88 100
3857.02 102
3857.16 103
3857.31 103
3857.45 102
3857.59 100
3857.73 98
3857.88 96
3858.02 94
3858.16 93
3858.30 92
3858.45 91
3858.59 89
3858.73 87
3858.87 84
3859.02 81
3859.16 77
3859.30 73
3859.44 70
3859.58 68
3859.73 67
3859.87 67
3860.01 66
3860.15 66
3860.30 66
3860.44 64
3860.58 61
3860.72 58
3860.87 54
3861.01 51
3861.15 49
3861.29 49
3861.44 52
3861.58 56
3861.72 63
3861.86 71
3862.01 79
3862.15 85
3862.29 90
3862.43 92
3862.58 92
3862.72 89
3862.86 83
3863.00 76
3863.15 69
3863.29 61
3863.43 54
3863.57 49
3863.72 46
3863.86 45
3864.00 47
3864.14 50
3864.29 56
3864.43 61
3864.57 67
3864.71 71
3864.86 74
3865.00 76
3865.14 76
3865.28 76
3865.43 76
3865.57 76
3865.71 77
3865.85 77
3866.00 76
3866.14 74
3866.28 70
3866.42 65
3866.57 59
3866.71 53
3866.85 46
3866.99 41
3867.14 36
3867.28 32
3867.42 29
3867.56 26
3867.71 23
3867.85 20
3867.99 15
3868.13 9
3868.28 2
3868.42 0
3868.56 0
3868.71 0
3868.85 0
3868.99 0
3869.13 0
3869.28 0
3869.42 0
3869.56 7
3869.70 15
3869.85 23
3869.99 30
3870.13 36
3870.27 40
3870.42 42
3870.56 43
3870.70 43
3870.84 42
3870.99 41
3871.13 41
3871.27 41
3871.41 42
3871.56 44
3871.70 47
3871.84 52
3871.99 57
3872.13 63
3872.27 67
3872.41 71
3872.56 72
3872.70 72
3872.84 69
3872.98 66
3873.13 62
3873.27 58
3873.41 55
3873.55 53
3873.70 53
3873.84 52
3873.98 53
3874.13 53
3874.27 53
3874.41 52
3874.55 51
3874.70 50
3874.84 49
3874.98 48
3875.12 46
3875.27 44
3875.41 42
3875.55 38
3875.70 34
3875.84 30
3875.98 25
3876.12 22
3876.27 20
3876.41 20
3876.55 21
3876.69 25
3876.84 30
3876.98 36
3877.12 43
3877.27 51
3877.41 57
3877.55 63
3877.69 67
3877.84 70
3877.98 71
3878.12 71
3878.26 69
3878.41 67
3878.55 65
3878.69 65
3878.84 66
3878.98 68
3879.12 72
3879.26 77
3879.41 81
3879.55 84
3879.69 85
3879.84 84
3879.98 81
3880.12 79
3880.26 76
3880.41 75
3880.55 75
3880.69 76
3880.83 79
3880.98 82
3881.12 87
3881.26 93
3881.41 100
3881.55 108
3881.69 116
3881.83 125
3881.98 133
3882.12 141
3882.26 146
3882.41 150
3882.55 152
3882.69 153
3882.83 153
3882.98 154
3883.12 155
3883.26 157
3883.41 160
3883.55 163
3883.69 166
3883.83 168
3883.98 169
3884.12 170
3884.26 171
3884.41 170
3884.55 169
3884.69 165
3884.83 160
3884.98 151
3885.12 141
3885.26 131
3885.41 121
3885.55 113
3885.69 108
3885.83 106
3885.98 107
3886.12 110
3886.26 114
3886.41 118
3886.55 122
3886.69 125
3886.84 128
3886.98 131
3887.12 134
3887.26 137
3887.41 139
3887.55 140
3887.69 139
3887.84 136
3887.98 130
3888.12 125
3888.26 120
3888.41 116
3888.55 115
3888.69 117
3888.84 122
3888.98 127
3889.12 131
3889.27 134
3889.41 133
3889.55 128
3889.69 119
3889.84 107
3889.98 93
3890.12 81
3890.27 71
3890.41 64
3890.55 62
3890.70 63
3890.84 67
3890.98 71
3891.12 74
3891.27 76
3891.41 76
3891.55 77
3891.70 80
3891.84 84
3891.98 91
3892.13 100
3892.27 108
3892.41 115
3892.55 118
3892.70 119
3892.84 116
3892.98 113
3893.13 108
3893.27 103
3893.41 97
3893.56 92
3893.70 86
3893.84 79
3893.98 73
3894.13 67
3894.27 63
3894.41 61
3894.56 62
3894.70 64
3894.84 68
3894.99 73
3895.13 76
3895.27 78
3895.42 77
3895.56 74
3895.70 70
3895.84 64
3895.99 58
3896.13 52
3896.27 47
3896.42 42
3896.56 37
3896.70 32
3896.85 26
3896.99 20
3897.13 13
3897.28 7
3897.42 1
3897.56 0
3897.71 0
3897.85 0
3897.99 4
3898.13 15
3898.28 28
3898.42 44
3898.56 59
3898.71 73
3898.85 84
3898.99 92
3899.14 96
3899.28 97
3899.42 95
3899.57 92
3899.71 90
3899.85 88
3900.00 87
3900.14 87
3900.28 87
3900.42 86
3900.57 84
3900.71 79
3900.85 72
3901.00 62
3901.14 52
3901.28 44
3901.43 37
3901.57 34
3901.71 35
3901.86 39
3902.00 45
3902.14 53
3902.29 60
3902.43 66
3902.57 71
3902.72 74
3902.86 76
3903.00 75
3903.15 72
3903.29 68
3903.43 62
3903.58 55
3903.72 49
3903.86 43
3904.01 39
3904.15 38
3904.29 39
3904.43 42
3904.58 47
3904.72 52
3904.86 55
3905.01 56
3905.15 54
3905.29 48
3905.44 39
3905.58 28
3905.72 16
3905.87 5
3906.01 0
3906.15 0
3906.30 0
3906.44 0
3906.58 0
3906.73 0
3906.87 0
3907.01 0
3907.16 3
3907.30 7
3907.44 12
3907.59 15
3907.73 18
3907.87 20
3908.02 21
3908.16 22
3908.30 24
3908.45 27
3908.59 31
3908.73 36
3908.88 41
3909.02 45
3909.16 49
3909.31 51
3909.45 52
3909.59 53
3909.74 54
3909.88 55
3910.02 57
3910.17 60
3910.31 62
3910.45 62
3910.60 61
3910.74 58
3910.88 53
3911.03 47
3911.17 40
3911.31 33
3911.46 28
3911.60 26
3911.74 26
3911.89 28
3912.03 32
3912.17 37
3912.32 42
3912.46 47
3912.60 50
3912.75 52
3912.89 53
3913.03 53
3913.18 52
3913.32 52
3913.46 53
3913.61 55
3913.75 59
3913.89 63
3914.04 67
3914.18 71
3914.33 73
3914.47 73
3914.61 72
3914.76 70
3914.90 69
3915.04 70
3915.19 74
3915.33 80
3915.47 87
3915.62 95
3915.76 103
3915.90 109
3916.05 111
3916.19 111
3916.33 108
3916.48 104
3916.62 98
3916.76 91
3916.91 84
3917.05 77
3917.19 72
3917.34 66
3917.48 62
3917.62 57
3917.77 54
3917.91 51
3918.06 48
3918.20 47
3918.34 47
3918.49 49
3918.63 53
3918.77 58
3918.92 64
3919.06 69
3919.20 72
3919.35 74
3919.49 72
3919.63 67
3919.78 60
3919.92 52
3920.06 43
3920.21 36
3920.35 30
3920.49 27
3920.64 28
3920.78 32
3920.93 39
3921.07 49
3921.21 60
3921.36 72
3921.50 83
3921.64 92
3921.79 99
3921.93 105
3922.07 109
3922.22 112
3922.36 115
3922.50 118
3922.65 121
3922.79 124
3922.94 126
3923.08 127
3923.22 127
3923.37 126
3923.51 125
3923.65 125
3923.80 126
3923.94 129
3924.08 132
3924.23 136
3924.37 141
3924.52 147
3924.66 152
3924.80 157
3924.95 160
3925.09 163
3925.23 165
3925.38 165
3925.52 165
3925.66 164
3925.81 163
3925.95 161
3926.10 158
3926.24 155
3926.38 151
3926.53 146
3926.67 141
3926.81 135
3926.96 130
3927.10 124
3927.24 119
3927.39 114
3927.53 110
3927.68 106
3927.82 104
3927.96 102
3928.11 102
3928.25 103
3928.39 104
3928.54 104
3928.68 104
3928.82 103
3928.97 101
3929.11 99
3929.26 98
3929.40 99
3929.54 100
3929.69 104
3929.83 108
3929.97 114
3930.12 119
3930.26 123
3930.41 126
3930.55 126
3930.69 124
3930.84 119
3930.98 114
3931.12 109
3931.27 104
3931.41 101
3931.56 100
3931.70 100
3931.84 101
3931.99 103
3932.13 103
3932.27 103
3932.42 103
3932.56 101
3932.71 99
3932.85 95
3932.99 92
3933.14 88
3933.28 85
3933.42 83
3933.57 83
3933.71 87
3933.86 92
3934.00 99
3934.14 107
3934.29 113
3934.43 117
3934.57 119
3934.72 120
3934.86 118
3935.01 116
3935.15 113
3935.29 110
3935.44 106
3935.58 103
3935.73 99
3935.87 94
3936.01 90
3936.16 85
3936.30 81
3936.44 76
3936.59 71
3936.73 67
3936.88 63
3937.02 60
3937.16 57
3937.31 55
3937.45 53
3937.60 51
3937.74 47
3937.88 43
3938.03 39
3938.17 35
3938.31 33
3938.46 34
3938.60 36
3938.75 40
3938.89 45
3939.03 49
3939.18 52
3939.32 55
3939.47 56
3939.61 59
3939.75 62
3939.90 66
3940.04 71
3940.18 74
3940.33 75
3940.47 72
3940.62 66
3940.76 57
3940.90 47
3941.05 38
3941.19 32
3941.34 29
3941.48 30
3941.62 34
3941.77 40
3941.91 46
3942.06 52
3942.20 56
3942.34 59
3942.49 62
3942.63 65
3942.78 69
3942.92 73
3943.06 79
3943.21 85
3943.35 90
3943.50 96
3943.64 101
3943.78 108
3943.93 116
3944.07 126
3944.22 137
3944.36 148
3944.50 158
3944.65 166
3944.79 170
3944.94 171
3945.08 171
3945.22 171
3945.37 171
3945.51 174
3945.66 178
3945.80 184
3945.94 193
3946.09 202
3946.23 213
3946.38 225
3946.52 239
3946.66 255
3946.81 273
3946.95 290
3947.10 307
3947.24 322
3947.38 336
3947.53 347
3947.67 358
3947.82 369
3947.96 380
3948.10 394
3948.25 408
3948.39 423
3948.54 437
3948.68 449
3948.82 458
3948.97 464
3949.11 468
3949.26 471
3949.40 474
3949.54 477
3949.69 481
3949.83 485
3949.98 488
3950.12 490
3950.26 490
3950.41 488
3950.55 485
3950.70 480
3950.84 475
3950.98 470
3951.13 466
3951.27 462
3951.42 458
3951.56 455
3951.71 451
3951.85 447
3951.99 442
3952.14 436
3952.28 428
3952.43 418
3952.57 406
3952.71 392
3952.86 376
3953.00 360
3953.15 345
3953.29 332
3953.44 322
3953.58 316
3953.72 312
3953.87 311
3954.01 309
3954.16 307
3954.30 302
3954.44 294
3954.59 284
3954.73 271
3954.88 258
3955.02 244
3955.16 231
3955.31 219
3955.45 208
3955.60 199
3955.74 191
3955.89 185
3956.03 181
3956.17 180
3956.32 180
3956.46 181
3956.61 181
3956.75 179
3956.90 175
3957.04 169
3957.18 160
3957.33 151
3957.47 142
3957.62 136
3957.76 131
3957.90 129
3958.05 127
3958.19 125
3958.34 122
3958.48 118
3958.63 112
3958.77 108
3958.91 104
3959.06 102
3959.20 102
3959.35 104
3959.49 106
3959.64 108
3959.78 109
3959.92 109
3960.07 108
3960.21 106
3960.36 104
3960.50 102
3960.65 102
3960.79 104
3960.93 108
3961.08 113
3961.22 120
3961.37 128
3961.51 134
3961.66 140
3961.80 144
3961.94 147
3962.09 149
3962.23 150
3962.38 152
3962.52 153
3962.67 153
3962.81 152
3962.95 148
3963.10 142
3963.24 134
3963.39 125
3963.53 116
3963.68 107
3963.82 101
3963.96 96
3964.11 92
3964.25 89
3964.40 86
3964.54 81
3964.69 75
3964.83 68
3964.98 62
3965.12 55
3965.26 51
3965.41 47
3965.55 46
3965.70 44
3965.84 43
3965.99 41
3966.13 39
3966.27 36
3966.42 34
3966.56 32
3966.71 32
3966.85 32
3967.00 33
3967.14 34
3967.29 35
3967.43 34
3967.57 33
3967.72 33
3967.86 34
3968.01 35
3968.15 38
3968.30 42
3968.44 44
3968.58 46
3968.73 45
3968.87 42
3969.02 37
3969.16 30
3969.31 21
3969.45 13
3969.60 5
3969.74 0
3969.88 0
3970.03 0
3970.17 0
3970.32 0
3970.46 0
3970.61 0
3970.75 0
3970.90 0
3971.04 2
3971.18 5
3971.33 8
3971.47 11
3971.62 13
3971.76 14
3971.91 15
3972.05 15
3972.20 16
3972.34 17
3972.49 19
3972.63 22
3972.77 26
3972.92 30
3973.06 32
3973.21 33
3973.35 34
3973.50 34
3973.64 34
3973.79 35
3973.93 37
3974.07 39
3974.22 40
3974.36 40
3974.51 39
3974.65 37
3974.80 34
3974.94 30
3975.09 27
3975.23 26
3975.38 26
3975.52 28
3975.66 30
3975.81 34
3975.95 37
3976.10 40
3976.24 41
3976.39 41
3976.53 41
3976.68 40
3976.82 41
3976.97 43
3977.11 47
3977.25 52
3977.40 59
3977.54 65
3977.69 71
3977.83 74
3977.98 75
3978.12 74
3978.27 71
3978.41 67
3978.56 64
3978.70 62
3978.85 62
3978.99 65
3979.13 71
3979.28 77
3979.42 85
3979.57 92
3979.71 98
3979.86 101
3980.00 104
3980.15 104
3980.29 104
3980.44 102
3980.58 101
3980.73 100
3980.87 100
3981.01 99
3981.16 98
3981.30 97
3981.45 95
3981.59 92
3981.74 89
3981.88 87
3982.03 85
3982.17 85
3982.32 85
3982.46 85
3982.61 85
3982.75 84
3982.90 83
3983.04 81
3983.18 80
3983.33 80
3983.47 82
3983.62 86
3983.76 91
3983.91 97
3984.05 103
3984.20 109
3984.34 114
3984.49 117
3984.63 120
3984.78 123
3984.92 127
3985.07 131
3985.21 134
3985.36 137
3985.50 138
3985.64 137
3985.79 132
3985.93 126
3986.08 118
3986.22 111
3986.37 106
3986.51 103
3986.66 101
3986.80 101
3986.95 102
3987.09 103
3987.24 102
3987.38 101
3987.53 99
3987.67 97
3987.82 93
3987.96 89
3988.11 84
3988.25 79
3988.40 72
3988.54 65
3988.68 57
3988.83 51
3988.97 46
3989.12 43
3989.26 42
3989.41 43
3989.55 45
3989.70 47
3989.84 48
3989.99 49
3990.13 49
3990.28 50
3990.42 51
3990.57 53
3990.71 55
3990.86 57
3991.00 59
3991.15 60
3991.29 60
3991.44 60
3991.58 61
3991.73 62
3991.87 64
3992.02 67
3992.16 70
3992.31 73
3992.45 77
3992.59 82
3992.74 87
3992.88 93
3993.03 99
3993.17 105
3993.32 110
3993.46 114
3993.61 117
3993.75 119
3993.90 120
3994.04 121
3994.19 121
3994.33 120
3994.48 117
3994.62 113
3994.77 107
3994.91 99
3995.06 89
3995.20 78
3995.35 65
3995.49 52
3995.64 40
3995.78 29
3995.93 20
3996.07 12
3996.22 8
3996.36 6
3996.51 8
3996.65 12
3996.80 20
3996.94 29
3997.09 39
3997.23 48
3997.38 55
3997.52 59
3997.67 58
3997.81 53
3997.96 44
3998.10 35
3998.25 25
3998.39 18
3998.54 14
3998.68 15
3998.83 20
3998.97 27
3999.12 35
3999.26 42
3999.41 47
3999.55 48
3999.70 45
3999.84 40
3999.99 32
4000.13 24
4000.28 16
4000.42 9
4000.57 3
4000.71 0
4000.86 0
4001.00 0
4001.15 0
4001.29 0
4001.44 0
4001.58 0
4001.73 0
4001.87 0
4002.02 3
4002.16 9
4002.31 15
4002.45 21
4002.60 29
4002.74 36
4002.89 44
4003.03 51
4003.18 56
4003.32 59
4003.47 61
4003.61 61
4003.76 61
4003.90 59
4004.05 57
4004.19 55
4004.34 52
4004.48 50
4004.63 47
4004.77 43
4004.92 41
4005.06 38
4005.21 37
4005.35 36
4005.50 35
4005.64 34
4005.79 33
4005.93 31
4006.08 28
4006.22 25
4006.37 21
4006.51 18
4006.66 15
4006.80 13
4006.95 13
4007.09 15
4007.24 19
4007.38 24
4007.53 30
4007.67 35
4007.82 39
4007.96 39
4008.11 36
4008.25 30
4008.40 24
4008.55 18
4008.69 15
4008.84 16
4008.98 20
4009.13 28
4009.27 38
4009.42 48
4009.56 56
4009.71 63
4009.85 68
4010.00 72
4010.14 76
4010.29 81
4010.43 85
4010.58 91
4010.72 96
4010.87 100
4011.01 103
4011.16 105
4011.30 105
4011.45 104
4011.59 101
4011.74 96
4011.88 90
4012.03 83
4012.17 75
4012.32 68
4012.47 64
4012.61 62
4012.76 63
4012.90 68
4013.05 75
4013.19 83
4013.34 92
4013.48 99
4013.63 104
4013.77 107
4013.92 109
4014.06 110
4014.21 109
4014.35 107
4014.50 104
4014.64 100
4014.79 95
4014.93 89
4015.08 83
4015.22 77
4015.37 71
4015.52 65
4015.66 60
4015.81 55
4015.95 52
4016.10 51
4016.24 51
4016.39 53
4016.53 55
4016.68 56
4016.82 56
4016.97 53
4017.11 48
4017.26 40
4017.40 33
4017.55 27
4017.69 22
4017.84 21
4017.99 21
4018.13 23
4018.28 25
4018.42 27
4018.57 29
4018.71 29
4018.86 29
4019.00 28
4019.15 27
4019.29 26
4019.44 24
4019.58 23
4019.73 23
4019.87 24
4020.02 27
4020.17 33
4020.31 40
4020.46 47
4020.60 54
4020.75 58
4020.89 60
4021.04 59
4021.18 57
4021.33 54
4021.47 51
4021.62 50
4021.76 50
4021.91 51
4022.06 52
4022.20 51
4022.35 49
4022.49 46
4022.64 41
4022.78 36
4022.93 32
4023.07 29
4023.22 28
4023.36 31
4023.51 36
4023.65 43
4023.80 51
4023.95 59
4024.09 65
4024.24 70
4024.38 71
4024.53 70
4024.67 67
4024.82 62
4024.96 57
4025.11 53
4025.25 49
4025.40 47
4025.55 45
4025.69 44
4025.84 44
4025.98 45
4026.13 46
4026.27 49
4026.42 52
4026.56 56
4026.71 61
4026.85 65
4027.00 70
4027.15 75
4027.29 81
4027.44 87
4027.58 95
4027.73 104
4027.87 112
4028.02 119
4028.16 124
4028.31 124
4028.46 121
4028.60 114
4028.75 104
4028.89 93
4029.04 84
4029.18 76
4029.33 70
4029.47 66
4029.62 64
4029.76 62
4029.91 60
4030.06 57
4030.20 53
4030.35 47
4030.49 41
4030.64 34
4030.78 28
4030.93 23
4031.07 19
4031.22 18
4031.37 19
4031.51 22
4031.66 26
4031.80 30
4031.95 33
4032.09 35
4032.24 34
4032.38 32
4032.53 30
4032.68 30
4032.82 31
4032.97 34
4033.11 38
4033.26 42
4033.40 44
4033.55 43
4033.70 40
4033.84 33
4033.99 25
4034.13 15
4034.28 6
4034.42 0
4034.57 0
4034.71 0
4034.86 0
4035.01 0
4035.15 0
4035.30 0
4035.44 0
4035.59 5
4035.73 9
4035.88 11
4036.03 12
4036.17 13
4036.32 13
4036.46 13
4036.61 13
4036.75 14
4036.90 15
4037.04 15
4037.19 15
4037.34 14
4037.48 14
4037.63 14
4037.77 14
4037.92 14
4038.06 14
4038.21 15
4038.36 15
4038.50 15
4038.65 14
4038.79 13
4038.94 11
4039.08 8
4039.23 5
4039.38 1
4039.52 0
4039.67 0
4039.81 0
4039.96 0
4040.10 0
4040.25 1
4040.40 9
4040.54 18
4040.69 29
4040.83 38
4040.98 46
4041.12 51
4041.27 53
4041.42 53
4041.56 50
4041.71 46
4041.85 41
4042.00 37
4042.14 32
4042.29 29
4042.44 28
4042.58 29
4042.73 32
4042.87 35
4043.02 37
4043.16 37
4043.31 36
4043.46 32
4043.60 27
4043.75 22
4043.89 18
4044.04 16
4044.19 16
4044.33 17
4044.48 18
4044.62 18
4044.77 17
4044.91 14
4045.06 9
4045.21 4
4045.35 0
4045.50 0
4045.64 0
4045.79 0
4045.94 1
4046.08 4
4046.23 5
4046.37 5
4046.52 4
4046.66 1
4046.81 0
4046.96 0
4047.10 0
4047.25 0
4047.39 0
4047.54 5
4047.69 10
4047.83 15
4047.98 19
4048.12 22
4048.27 24
4048.41 25
4048.56 25
4048.71 25
4048.85 25
4049.00 25
4049.14 24
4049.29 23
4049.44 22
4049.58 19
4049.73 15
4049.87 12
4050.02 8
4050.17 6
4050.31 5
4050.46 5
4050.60 6
4050.75 8
4050.89 9
4051.04 10
4051.19 11
4051.33 11
4051.48 13
4051.62 15
4051.77 18
4051.92 23
4052.06 29
4052.21 35
4052.35 41
4052.50 45
4052.65 48
4052.79 48
4052.94 47
4053.08 45
4053.23 44
4053.38 44
4053.52 45
4053.67 49
4053.81 55
4053.96 61
4054.11 69
4054.25 76
4054.40 84
4054.54 93
4054.69 103
4054.84 112
4054.98 119
4055.13 125
4055.27 128
4055.42 128
4055.57 126
4055.71 124
4055.86 122
4056.00 122
4056.15 124
4056.30 128
4056.44 132
4056.59 135
4056.73 136
4056.88 135
4057.03 133
4057.17 128
4057.32 123
4057.46 118
4057.61 114
4057.76 111
4057.90 108
4058.05 107
4058.19 106
4058.34 105
4058.49 106
4058.63 107
4058.78 110
4058.92 114
4059.07 119
4059.22 125
4059.36 131
4059.51 135
4059.65 138
4059.80 138
4059.95 136
4060.09 133
4060.24 128
4060.38 124
4060.53 120
4060.68 116
4060.82 113
4060.97 110
4061.11 107
4061.26 101
4061.41 93
4061.55 83
4061.70 71
4061.85 59
4061.99 47
4062.14 36
4062.28 28
4062.43 21
4062.58 17
4062.72 13
4062.87 10
4063.01 7
4063.16 5
4063.31 2
4063.45 0
4063.60 0
4063.75 0
4063.89 0
4064.04 3
4064.18 6
4064.33 11
4064.48 17
4064.62 23
4064.77 28
4064.91 32
4065.06 34
4065.21 35
4065.35 33
4065.50 29
4065.65 24
4065.79 17
4065.94 11
4066.08 5
4066.23 0
4066.38 0
4066.52 0
4066.67 0
4066.81 0
4066.96 0
4067.11 0
4067.25 0
4067.40 0
4067.55 6
4067.69 16
4067.84 26
4067.98 35
4068.13 43
4068.28 47
4068.42 49
4068.57 46
4068.72 41
4068.86 34
4069.01 26
4069.15 19
4069.30 12
4069.45 7
4069.59 4
4069.74 3
4069.89 4
4070.03 5
4070.18 6
4070.32 7
4070.47 7
4070.62 8
4070.76 10
4070.91 12
4071.06 16
4071.20 19
4071.35 22
4071.49 22
4071.64 19
4071.79 13
4071.93 5
4072.08 0
4072.23 0
4072.37 0
4072.52 0
4072.66 0
4072.81 2
4072.96 11
4073.10 20
4073.25 29
4073.40 37
4073.54 45
4073.69 52
4073.84 59
4073.98 65
4074.13 71
4074.27 75
4074.42 77
4074.57 77
4074.71 77
4074.86 77
4075.01 78
4075.15 81
4075.30 87
4075.45 94
4075.59 103
4075.74 111
4075.88 118
4076.03 120
4076.18 120
4076.32 117
4076.47 111
4076.62 104
4076.76 96
4076.91 89
4077.06 82
4077.20 74
4077.35 66
4077.49 58
4077.64 50
4077.79 43
4077.93 37
4078.08 32
4078.23 28
4078.37 26
4078.52 24
4078.67 24
4078.81 26
4078.96 28
4079.10 32
4079.25 35
4079.40 38
4079.54 40
4079.69 40
4079.84 39
4079.98 36
4080.13 32
4080.28 28
4080.42 23
4080.57 19
4080.72 16
4080.86 13
4081.01 11
4081.16 9
4081.30 8
4081.45 6
4081.59 4
4081.74 2
4081.89 0
4082.03 0
4082.18 0
4082.33 0
4082.47 0
4082.62 0
4082.77 1
4082.91 1
4083.06 2
4083.21 1
4083.35 1
4083.50 0
4083.65 1
4083.79 3
4083.94 5
4084.08 6
4084.23 8
4084.38 8
4084.52 7
4084.67 5
4084.82 2
4084.96 0
4085.11 0
4085.26 0
4085.40 0
4085.55 0
4085.70 0
4085.84 0
4085.99 0
4086.14 0
4086.28 1
4086.43 5
4086.58 9
4086.72 15
4086.87 21
4087.02 27
4087.16 32
4087.31 35
4087.46 36
4087.60 34
4087.75 30
4087.89 24
4088.04 18
4088.19 12
4088.33 7
4088.48 3
4088.63 2
4088.77 1
4088.92 2
4089.07 3
4089.21 3
4089.36 4
4089.51 5
4089.65 5
4089.80 7
4089.95 8
4090.09 10
4090.24 12
4090.39 16
4090.53 20
4090.68 26
4090.83 33
4090.97 41
4091.12 49
4091.27 55
4091.41 60
4091.56 63
4091.71 65
4091.85 66
4092.00 67
4092.15 69
4092.29 72
4092.44 77
4092.59 82
4092.73 87
4092.88 91
4093.03 95
4093.17 97
4093.32 97
4093.47 97
4093.61 97
4093.76 96
4093.91 96
4094.05 95
4094.20 94
4094.35 94
4094.49 93
4094.64 94
4094.79 95
4094.93 99
4095.08 106
4095.23 115
4095.37 127
4095.52 140
4095.67 154
4095.81 166
4095.96 175
4096.11 180
4096.25 182
4096.40 179
4096.55 173
4096.69 165
4096.84 157
4096.99 151
4097.13 147
4097.28 146
4097.43 147
4097.57 150
4097.72 153
4097.87 156
4098.02 158
4098.16 160
4098.31 162
4098.46 164
4098.60 166
4098.75 168
4098.90 169
4099.04 169
4099.19 167
4099.34 164
4099.48 161
4099.63 158
4099.78 155
4099.92 152
4100.07 151
4100.22 150
4100.36 150
4100.51 152
4100.66 154
4100.80 158
4100.95 162
4101.10 166
4101.24 168
4101.39 168
4101.54 167
4101.69 163
4101.83 160
4101.98 158
4102.13 158
4102.27 159
4102.42 162
4102.57 166
4102.71 170
4102.86 172
4103.01 171
4103.15 169
4103.30 164
4103.45 156
4103.59 147
4103.74 137
4103.89 125
4104.03 113
4104.18 100
4104.33 87
4104.48 74
4104.62 62
4104.77 51
4104.92 40
4105.06 32
4105.21 25
4105.36 20
4105.50 17
4105.65 14
4105.80 13
4105.94 12
4106.09 11
4106.24 10
4106.38 9
4106.53 9
4106.68 10
4106.83 12
4106.97 15
4107.12 18
4107.27 23
4107.41 26
4107.56 29
4107.71 30
4107.85 30
4108.00 29
4108.15 26
4108.29 22
4108.44 19
4108.59 15
4108.74 13
4108.88 12
4109.03 13
4109.18 15
4109.32 17
4109.47 18
4109.62 18
4109.76 16
4109.91 14
4110.06 11
4110.21 11
4110.35 14
4110.50 21
4110.65 30
4110.79 41
4110.94 51
4111.09 59
4111.23 62
4111.38 62
4111.53 57
4111.68 51
4111.82 42
4111.97 34
4112.12 25
4112.26 18
4112.41 10
4112.56 4
4112.70 0
4112.85 0
4113.00 0
4113.15 0
4113.29 0
4113.44 0
4113.59 3
4113.73 12
4113.88 22
4114.03 30
4114.17 37
4114.32 42
4114.47 43
4114.62 43
4114.76 42
4114.91 40
4115.06 38
4115.20 37
4115.35 37
4115.50 37
4115.65 39
4115.79 41
4115.94 44
4116.09 47
4116.23 49
4116.38 51
4116.53 51
4116.68 50
4116.82 49
4116.97 47
4117.12 45
4117.26 44
4117.41 44
4117.56 45
4117.70 48
4117.85 51
4118.00 56
4118.15 61
4118.29 65
4118.44 69
4118.59 71
4118.73 70
4118.88 67
4119.03 63
4119.18 57
4119.32 51
4119.47 45
4119.62 41
4119.76 39
4119.91 40
4120.06 43
4120.21 49
4120.35 56
4120.50 64
4120.65 72
4120.79 79
4120.94 84
4121.09 86
4121.24 87
4121.38 85
4121.53 82
4121.68 77
4121.83 71
4121.97 65
4122.12 58
4122.27 52
4122.41 47
4122.56 43
4122.71 41
4122.86 40
4123.00 40
4123.15 40
4123.30 40
4123.44 40
4123.59 38
4123.74 35
4123.89 31
4124.03 27
4124.18 23
4124.33 20
4124.47 18
4124.62 16
4124.77 16
4124.92 17
4125.06 20
4125.21 24
4125.36 31
4125.51 40
4125.65 50
4125.80 63
4125.95 75
4126.09 86
4126.24 95
4126.39 101
4126.54 102
4126.68 99
4126.83 93
4126.98 86
4127.13 79
4127.27 73
4127.42 71
4127.57 71
4127.71 73
4127.86 78
4128.01 84
4128.16 91
4128.30 97
4128.45 103
4128.60 106
4128.75 107
4128.89 105
4129.04 101
4129.19 95
4129.34 87
4129.48 78
4129.63 70
4129.78 62
4129.92 53
4130.07 44
4130.22 34
4130.37 24
4130.51 12
4130.66 0
4130.81 0
4130.96 0
4131.10 0
4131.25 0
4131.40 0
4131.55 0
4131.69 0
4131.84 3
4131.99 12
4132.13 19
4132.28 24
4132.43 26
4132.58 28
4132.72 28
4132.87 28
4133.02 29
4133.17 29
4133.31 31
4133.46 33
4133.61 36
4133.76 40
4133.90 45
4134.05 52
4134.20 59
4134.35 67
4134.49 76
4134.64 84
4134.79 92
4134.94 98
4135.08 102
4135.23 102
4135.38 99
4135.52 94
4135.67 87
4135.82 79
4135.97 72
4136.11 68
4136.26 65
4136.41 65
4136.56 67
4136.70 68
4136.85 68
4137.00 66
4137.15 60
4137.29 53
4137.44 44
4137.59 35
4137.74 28
4137.88 22
4138.03 20
4138.18 21
4138.33 25
4138.47 29
4138.62 32
4138.77 35
4138.92 35
4139.06 34
4139.21 32
4139.36 29
4139.51 27
4139.65 26
4139.80 25
4139.95 26
4140.10 27
4140.24 28
4140.39 29
4140.54 29
4140.69 30
4140.83 31
4140.98 32
4141.13 33
4141.28 35
4141.42 37
4141.57 39
4141.72 41
4141.87 42
4142.01 43
4142.16 43
4142.31 42
4142.46 39
4142.60 36
4142.75 31
4142.90 26
4143.05 21
4143.19 17
4143.34 14
4143.49 14
4143.64 17
4143.79 23
4143.93 29
4144.08 36
4144.23 41
4144.38 43
4144.52 43
4144.67 41
4144.82 37
4144.97 34
4145.11 32
4145.26 32
4145.41 33
4145.56 36
4145.70 40
4145.85 45
4146.00 50
4146.15 56
4146.29 63
4146.44 71
4146.59 80
4146.74 90
4146.88 101
4147.03 111
4147.18 120
4147.33 126
4147.48 129
4147.62 127
4147.77 122
4147.92 115
4148.07 107
4148.21 99
4148.36 93
4148.51 89
4148.66 88
4148.80 88
4148.95 88
4149.10 88
4149.25 87
4149.40 84
4149.54 80
4149.69 74
4149.84 66
4149.99 58
4150.13 48
4150.28 40
4150.43 32
4150.58 26
4150.72 22
4150.87 21
4151.02 22
4151.17 24
4151.32 28
4151.46 32
4151.61 38
4151.76 45
4151.91 53
4152.05 63
4152.20 72
4152.35 82
4152.50 89
4152.64 94
4152.79 95
4152.94 94
4153.09 90
4153.24 85
4153.38 80
4153.53 76
4153.68 73
4153.83 72
4153.97 73
4154.12 76
4154.27 80
4154.42 87
4154.57 96
4154.71 105
4154.86 116
4155.01 126
4155.16 135
4155.30 141
4155.45 145
4155.60 145
4155.75 143
4155.90 138
4156.04 133
4156.19 128
4156.34 125
4156.49 125
4156.63 127
4156.78 130
4156.93 133
4157.08 135
4157.23 134
4157.37 131
4157.52 125
4157.67 116
4157.82 106
4157.97 94
4158.11 83
4158.26 75
4158.41 69
4158.56 67
4158.70 70
4158.85 75
4159.00 82
4159.15 90
4159.30 97
4159.44 103
4159.59 108
4159.74 111
4159.89 112
4160.03 111
4160.18 109
4160.33 106
4160.48 101
4160.63 96
4160.77 90
4160.92 83
4161.07 76
4161.22 71
4161.37 66
4161.51 62
4161.66 59
4161.81 57
4161.96 56
4162.11 55
4162.25 54
4162.40 53
4162.55 53
4162.70 53
4162.84 54
4162.99 56
4163.14 59
4163.29 62
4163.44 65
4163.58 67
4163.73 69
4163.88 69
4164.03 68
4164.18 66
4164.32 63
4164.47 59
4164.62 56
4164.77 54
4164.92 54
4165.06 54
4165.21 56
4165.36 58
4165.51 61
4165.66 64
4165.80 68
4165.95 72
4166.10 76
4166.25 80
4166.40 83
4166.54 86
4166.69 88
4166.84 88
4166.99 86
4167.14 82
4167.28 75
4167.43 66
4167.58 56
4167.73 46
4167.88 37
4168.02 31
4168.17 28
4168.32 29
4168.47 32
4168.62 37
4168.76 42
4168.91 46
4169.06 48
4169.21 46
4169.36 41
4169.50 34
4169.65 25
4169.80 16
4169.95 7
4170.10 1
4170.24 0
4170.39 0
4170.54 0
4170.69 0
4170.84 0
4170.98 0
4171.13 0
4171.28 0
4171.43 0
4171.58 1
4171.72 6
4171.87 11
4172.02 16
4172.17 20
4172.32 24
4172.47 27
4172.61 29
4172.76 31
4172.91 34
4173.06 37
4173.21 41
4173.35 47
4173.50 53
4173.65 60
4173.80 67
4173.95 74
4174.09 81
4174.24 86
4174.39 89
4174.54 91
4174.69 91
4174.84 90
4174.98 89
4175.13 88
4175.28 87
4175.43 87
4175.58 86
4175.72 85
4175.87 83
4176.02 80
4176.17 75
4176.32 71
4176.46 67
4176.61 64
4176.76 63
4176.91 66
4177.06 71
4177.21 78
4177.35 87
4177.50 94
4177.65 101
4177.80 104
4177.95 105
4178.09 102
4178.24 98
4178.39 93
4178.54 86
4178.69 79
4178.84 72
4178.98 65
4179.13 59
4179.28 52
4179.43 47
4179.58 42
4179.72 39
4179.87 36
4180.02 34
4180.17 34
4180.32 34
4180.47 34
4180.61 35
4180.76 35
4180.91 34
4181.06 33
4181.21 31
4181.36 28
4181.50 24
4181.65 20
4181.80 16
4181.95 13
4182.10 10
4182.24 8
4182.39 9
4182.54 11
4182.69 16
4182.84 24
4182.99 33
4183.13 43
4183.28 52
4183.43 58
4183.58 60
4183.73 58
4183.88 52
4184.02 43
4184.17 32
4184.32 22
4184.47 13
4184.62 6
4184.77 2
4184.91 0
4185.06 0
4185.21 1
4185.36 4
4185.51 8
4185.66 14
4185.80 20
4185.95 26
4186.10 33
4186.25 39
4186.40 44
4186.55 48
4186.69 51
4186.84 52
4186.99 53
4187.14 54
4187.29 54
4187.44 54
4187.58 55
4187.73 55
4187.88 55
4188.03 54
4188.18 53
4188.33 53
4188.47 53
4188.62 54
4188.77 59
4188.92 66
4189.07 74
4189.22 82
4189.36 89
4189.51 93
4189.66 93
4189.81 90
4189.96 83
4190.11 76
4190.26 68
4190.40 63
4190.55 60
4190.70 61
4190.85 64
4191.00 69
4191.15 74
4191.29 79
4191.44 82
4191.59 84
4191.74 84
4191.89 83
4192.04 82
4192.18 80
4192.33 78
4192.48 76
4192.63 75
4192.78 74
4192.93 74
4193.08 75
4193.22 77
4193.37 81
4193.52 86
4193.67 91
4193.82 96
4193.97 100
4194.11 103
4194.26 106
4194.41 108
4194.56 110
4194.71 111
4194.86 112
4195.01 110
4195.15 108
4195.30 105
4195.45 102
4195.60 100
4195.75 100
4195.90 102
4196.04 105
4196.19 110
4196.34 117
4196.49 123
4196.64 131
4196.79 138
4196.94 146
4197.08 153
4197.23 160
4197.38 167
4197.53 171
4197.68 175
4197.83 176
4197.98 177
4198.12 177
4198.27 176
4198.42 174
4198.57 172
4198.72 168
4198.87 163
4199.02 155
4199.16 146
4199.31 137
4199.46 128
4199.61 121
4199.76 117
4199.91 115
4200.06 116
4200.20 119
4200.35 122
4200.50 123
4200.65 123
4200.80 122
4200.95 119
4201.10 116
4201.24 113
4201.39 112
4201.54 113
4201.69 116
4201.84 121
4201.99 130
4202.14 141
4202.28 155
4202.43 171
4202.58 188
4202.73 202
4202.88 213
4203.03 218
4203.18 217
4203.33 211
4203.47 202
4203.62 190
4203.77 178
4203.92 168
4204.07 161
4204.22 156
4204.37 155
4204.51 156
4204.66 161
4204.81 168
4204.96 178
4205.11 188
4205.26 200
4205.41 211
4205.55 223
4205.70 234
4205.85 245
4206.00 255
4206.15 264
4206.30 272
4206.45 279
4206.60 284
4206.74 287
4206.89 288
4207.04 288
4207.19 287
4207.34 284
4207.49 280
4207.64 275
4207.79 270
4207.93 265
4208.08 260
4208.23 257
4208.38 256
4208.53 257
4208.68 262
4208.83 269
4208.98 279
4209.12 290
4209.27 302
4209.42 313
4209.57 323
4209.72 330
4209.87 335
4210.02 339
4210.17 341
4210.31 343
4210.46 345
4210.61 346
4210.76 346
4210.91 346
4211.06 345
4211.21 343
4211.36 342
4211.50 341
4211.65 343
4211.80 346
4211.95 351
4212.10 358
4212.25 364
4212.40 369
4212.55 373
4212.69 374
4212.84 375
4212.99 376
4213.14 378
4213.29 383
4213.44 389
4213.59 397
4213.74 404
4213.88 411
4214.03 416
4214.18 420
4214.33 426
4214.48 436
4214.63 453
4214.78 478
4214.93 512
4215.08 554
4215.22 602
4215.37 652
4215.52 702
4215.67 750
4215.82 793
4215.97 835
4216.12 874
4216.27 914
4216.42 956
4216.56 1001
4216.71 1049
4216.86 1099
4217.01 1149
4217.16 1199
4217.31 1248
4217.46 1295
4217.61 1341
4217.76 1388
4217.90 1438
4218.05 1492
4218.20 1552
4218.35 1617
4218.50 1684
4218.65 1752
4218.80 1816
4218.95 1872
4219.10 1919
4219.24 1953
4219.39 1975
4219.54 1986
4219.69 1986
4219.84 1978
4219.99 1962
4220.14 1943
4220.29 1920
4220.44 1898
4220.58 1877
4220.73 1857
4220.88 1839
4221.03 1820
4221.18 1799
4221.33 1774
4221.48 1744
4221.63 1709
4221.78 1669
4221.93 1626
4222.07 1580
4222.22 1534
4222.37 1487
4222.52 1440
4222.67 1393
4222.82 1346
4222.97 1298
4223.12 1250
4223.27 1202
4223.42 1155
4223.56 1110
4223.71 1067
4223.86 1024
4224.01 982
4224.16 940
4224.31 898
4224.46 856
4224.61 814
4224.76 773
4224.91 735
4225.05 701
4225.20 673
4225.35 650
4225.50 631
4225.65 616
4225.80 602
4225.95 588
4226.10 574
4226.25 557
4226.40 539
4226.54 521
4226.69 504
4226.84 488
4226.99 476
4227.14 466
4227.29 459
4227.44 454
4227.59 450
4227.74 445
4227.89 438
4228.04 430
4228.18 420
4228.33 407
4228.48 393
4228.63 377
4228.78 362
4228.93 347
4229.08 334
4229.23 324
4229.38 316
4229.53 311
4229.68 309
4229.82 309
4229.97 309
4230.12 310
4230.27 311
4230.42 310
4230.57 309
4230.72 306
4230.87 303
4231.02 299
4231.17 296
4231.32 294
4231.46 294
4231.61 296
4231.76 298
4231.91 302
4232.06 305
4232.21 308
4232.36 309
4232.51 308
4232.66 305
4232.81 298
4232.96 288
4233.11 276
4233.25 261
4233.40 247
4233.55 234
4233.70 224
4233.85 217
4234.00 215
4234.15 217
4234.30 223
4234.45 231
4234.60 240
4234.75 249
4234.90 255
4235.04 260
4235.19 262
4235.34 261
4235.49 261
4235.64 260
4235.79 260
4235.94 262
4236.09 265
4236.24 269
4236.39 271
4236.54 271
4236.69 268
4236.84 262
4236.98 252
4237.13 240
4237.28 228
4237.43 217
4237.58 206
4237.73 197
4237.88 189
4238.03 181
4238.18 173
4238.33 165
4238.48 158
4238.63 153
4238.78 151
4238.92 153
4239.07 157
4239.22 162
4239.37 168
4239.52 173
4239.67 177
4239.82 181
4239.97 184
4240.12 188
4240.27 194
4240.42 199
4240.57 205
4240.72 211
4240.87 215
4241.01 218
4241.16 219
4241.31 219
4241.46 218
4241.61 216
4241.76 214
4241.91 212
4242.06 210
4242.21 210
4242.36 210
4242.51 211
4242.66 211
4242.81 212
4242.96 212
4243.11 214
4243.25 216
4243.40 221
4243.55 227
4243.70 235
4243.85 243
4244.00 252
4244.15 260
4244.30 268
4244.45 274
4244.60 278
4244.75 282
4244.90 283
4245.05 283
4245.20 279
4245.35 273
4245.50 265
4245.64 253
4245.79 241
4245.94 227
4246.09 214
4246.24 201
4246.39 189
4246.54 180
4246.69 173
4246.84 168
4246.99 167
4247.14 169
4247.29 175
4247.44 183
4247.59 193
4247.74 202
4247.89 209
4248.03 214
4248.18 216
4248.33 216
4248.48 214
4248.63 211
4248.78 208
4248.93 205
4249.08 203
4249.23 201
4249.38 199
4249.53 198
4249.68 198
4249.83 200
4249.98 203
4250.13 206
4250.28 208
4250.43 209
4250.58 207
4250.73 203
4250.87 197
4251.02 188
4251.17 179
4251.32 169
4251.47 159
4251.62 148
4251.77 138
4251.92 129
4252.07 121
4252.22 116
4252.37 112
4252.52 110
4252.67 111
4252.82 113
4252.97 116
4253.12 120
4253.27 123
4253.42 126
4253.57 127
4253.72 126
4253.86 124
4254.01 120
4254.16 114
4254.31 108
4254.46 102
4254.61 96
4254.76 91
4254.91 87
4255.06 83
4255.21 80
4255.36 76
4255.51 72
4255.66 69
4255.81 67
4255.96 67
4256.11 67
4256.26 70
4256.41 73
4256.56 76
4256.71 79
4256.86 80
4257.01 79
4257.15 76
4257.30 72
4257.45 67
4257.60 62
4257.75 57
4257.90 53
4258.05 49
4258.20 47
4258.35 45
4258.50 44
4258.65 44
4258.80 46
4258.95 48
4259.10 51
4259.25 53
4259.40 54
4259.55 54
4259.70 53
4259.85 50
4260.00 47
4260.15 44
4260.30 41
4260.45 38
4260.60 35
4260.75 33
4260.90 31
4261.05 28
4261.19 27
4261.34 26
4261.49 27
4261.64 29
4261.79 33
4261.94 40
4262.09 49
4262.24 58
4262.39 69
4262.54 79
4262.69 87
4262.84 93
4262.99 96
4263.14 98
4263.29 97
4263.44 96
4263.59 94
4263.74 93
4263.89 90
4264.04 88
4264.19 84
4264.34 79
4264.49 72
4264.64 65
4264.79 56
4264.94 48
4265.09 40
4265.24 33
4265.39 27
4265.54 23
4265.69 21
4265.84 20
4265.99 20
4266.13 21
4266.28 22
4266.43 23
4266.58 23
4266.73 22
4266.88 20
4267.03 18
4267.18 16
4267.33 17
4267.48 18
4267.63 22
4267.78 26
4267.93 31
4268.08 36
4268.23 39
4268.38 42
4268.53 45
4268.68 49
4268.83 54
4268.98 61
4269.13 70
4269.28 78
4269.43 84
4269.58 87
4269.73 85
4269.88 79
4270.03 70
4270.18 59
4270.33 49
4270.48 39
4270.63 32
4270.78 27
4270.93 24
4271.08 22
4271.23 20
4271.38 18
4271.53 16
4271.68 15
4271.83 15
4271.98 16
4272.13 19
4272.28 23
4272.43 27
4272.58 31
4272.73 32
4272.88 31
4273.03 26
4273.18 19
4273.33 9
4273.48 0
4273.63 0
4273.78 0
4273.93 0
4274.08 0
4274.23 0
4274.38 2
4274.52 8
4274.67 12
4274.82 13
4274.97 11
4275.12 7
4275.27 1
4275.42 0
4275.57 0
4275.72 0
4275.87 0
4276.02 0
4276.17 0
4276.32 0
4276.47 4
4276.62 8
4276.77 13
4276.92 18
4277.07 24
4277.22 31
4277.37 39
4277.52 47
4277.67 54
4277.82 60
4277.97 63
4278.12 65
4278.27 64
4278.42 62
4278.57 58
4278.72 54
4278.87 49
4279.02 43
4279.17 37
4279.32 30
4279.47 23
4279.62 17
4279.77 13
4279.92 9
4280.07 7
4280.22 6
4280.37 6
4280.52 6
4280.67 5
4280.82 5
4280.97 5
4281.12 7
4281.27 11
4281.42 15
4281.57 20
4281.72 23
4281.87 26
4282.02 27
4282.17 26
4282.32 24
4282.47 23
4282.62 23
4282.77 23
4282.92 25
4283.07 28
4283.22 31
4283.37 34
4283.52 37
4283.67 40
4283.82 43
4283.97 45
4284.12 47
4284.27 47
4284.42 46
4284.57 44
4284.72 41
4284.87 39
4285.02 39
4285.17 41
4285.32 47
4285.47 54
4285.62 62
4285.77 68
4285.92 72
4286.07 72
4286.22 71
4286.37 69
4286.52 67
4286.67 67
4286.83 69
4286.98 71
4287.13 73
4287.28 75
4287.43 74
4287.58 73
4287.73 71
4287.88 72
4288.03 75
4288.18 82
4288.33 91
4288.48 103
4288.63 114
4288.78 124
4288.93 131
4289.08 135
4289.23 136
4289.38 136
4289.53 135
4289.68 134
4289.83 135
4289.98 137
4290.13 141
4290.28 145
4290.43 149
4290.58 153
4290.73 157
4290.88 159
4291.03 160
4291.18 159
4291.33 156
4291.48 152
4291.63 148
4291.78 143
4291.93 138
4292.08 135
4292.23 134
4292.38 135
4292.53 137
4292.68 140
4292.83 143
4292.98 146
4293.13 149
4293.28 151
4293.43 153
4293.58 155
4293.73 156
4293.88 157
4294.03 158
4294.18 157
4294.33 155
4294.48 151
4294.63 147
4294.78 142
4294.93 137
4295.09 133
4295.24 129
4295.39 127
4295.54 125
4295.69 125
4295.84 125
4295.99 126
4296.14 129
4296.29 133
4296.44 139
4296.59 146
4296.74 153
4296.89 158
4297.04 162
4297.19 162
4297.34 159
4297.49 154
4297.64 146
4297.79 139
4297.94 132
4298.09 126
4298.24 122
4298.39 120
4298.54 119
4298.69 120
4298.84 122
4298.99 124
4299.14 125
4299.29 126
4299.44 127
4299.59 128
4299.74 129
4299.89 132
4300.04 135
4300.20 141
4300.35 148
4300.50 155
4300.65 161
4300.80 165
4300.95 166
4301.10 164
4301.25 159
4301.40 153
4301.55 146
4301.70 141
4301.85 137
4302.00 135
4302.15 133
4302.30 131
4302.45 128
4302.60 124
4302.75 117
4302.90 110
4303.05 102
4303.20 96
4303.35 90
4303.50 85
4303.65 81
4303.80 78
4303.95 76
4304.11 75
4304.26 75
4304.41 76
4304.56 79
4304.71 83
4304.86 87
4305.01 92
4305.16 97
4305.31 100
4305.46 103
4305.61 105
4305.76 107
4305.91 110
4306.06 114
4306.21 118
4306.36 124
4306.51 130
4306.66 136
4306.81 142
4306.96 148
4307.11 152
4307.26 155
4307.41 155
4307.57 153
4307.72 148
4307.87 140
4308.02 130
4308.17 119
4308.32 109
4308.47 101
4308.62 95
4308.77 92
4308.92 90
4309.07 89
4309.22 89
4309.37 88
4309.52 87
4309.67 86
4309.82 85
4309.97 85
4310.12 84
4310.27 83
4310.42 81
4310.58 79
4310.73 76
4310.88 74
4311.03 72
4311.18 70
4311.33 70
4311.48 71
4311.63 72
4311.78 74
4311.93 76
4312.08 79
4312.23 81
4312.38 82
4312.53 83
4312.68 83
4312.83 83
4312.98 84
4313.13 84
4313.29 85
4313.44 86
4313.59 85
4313.74 84
4313.89 80
4314.04 74
4314.19 67
4314.34 60
4314.49 54
4314.64 50
4314.79 49
4314.94 49
4315.09 51
4315.24 53
4315.39 55
4315.54 55
4315.69 54
4315.85 53
4316.00 52
4316.15 53
4316.30 55
4316.45 58
4316.60 62
4316.75 66
4316.90 70
4317.05 73
4317.20 76
4317.35 80
4317.50 83
4317.65 86
4317.80 90
4317.95 93
4318.10 96
4318.26 98
4318.41 101
4318.56 104
4318.71 108
4318.86 113
4319.01 120
4319.16 128
4319.31 137
4319.46 147
4319.61 158
4319.76 168
4319.91 178
4320.06 188
4320.21 197
4320.36 205
4320.52 211
4320.67 217
4320.82 221
4320.97 226
4321.12 232
4321.27 239
4321.42 248
4321.57 260
4321.72 272
4321.87 285
4322.02 296
4322.17 304
4322.32 309
4322.47 311
4322.63 312
4322.78 313
4322.93 316
4323.08 323
4323.23 334
4323.38 348
4323.53 363
4323.68 376
4323.83 387
4323.98 394
4324.13 397
4324.28 397
4324.43 396
4324.59 395
4324.74 395
4324.89 396
4325.04 397
4325.19 398
4325.34 397
4325.49 394
4325.64 387
4325.79 378
4325.94 367
4326.09 356
4326.24 347
4326.39 338
4326.55 332
4326.70 325
4326.85 318
4327.00 309
4327.15 299
4327.30 286
4327.45 273
4327.60 260
4327.75 249
4327.90 241
4328.05 234
4328.20 230
4328.36 228
4328.51 227
4328.66 228
4328.81 230
4328.96 234
4329.11 239
4329.26 245
4329.41 250
4329.56 254
4329.71 256
4329.86 255
4330.01 251
4330.17 247
4330.32 242
4330.47 238
4330.62 236
4330.77 236
4330.92 237
4331.07 240
4331.22 242
4331.37 245
4331.52 247
4331.67 248
4331.83 250
4331.98 253
4332.13 255
4332.28 257
4332.43 258
4332.58 255
4332.73 250
4332.88 242
4333.03 233
4333.18 224
4333.33 216
4333.49 211
4333.64 207
4333.79 207
4333.94 207
4334.09 208
4334.24 208
4334.39 207
4334.54 205
4334.69 203
4334.84 200
4334.99 198
4335.15 196
4335.30 194
4335.45 192
4335.60 190
4335.75 186
4335.90 182
4336.05 178
4336.20 174
4336.35 171
4336.50 169
4336.66 167
4336.81 164
4336.96 161
4337.11 157
4337.26 153
4337.41 150
4337.56 147
4337.71 144
4337.86 143
4338.01 142
4338.17 142
4338.32 142
4338.47 143
4338.62 143
4338.77 142
4338.92 140
4339.07 138
4339.22 133
4339.37 126
4339.52 118
4339.68 109
4339.83 100
4339.98 92
4340.13 84
4340.28 77
4340.43 71
4340.58 67
4340.73 63
4340.88 60
4341.04 58
4341.19 55
4341.34 53
4341.49 50
4341.64 48
4341.79 45
4341.94 44
4342.09 42
4342.24 41
4342.39 41
4342.55 42
4342.70 43
4342.85 44
4343.00 46
4343.15 47
4343.30 49
4343.45 50
4343.60 50
4343.75 49
4343.91 48
4344.06 46
4344.21 42
4344.36 38
4344.51 33
4344.66 27
4344.81 22
4344.96 17
4345.11 13
4345.27 10
4345.42 7
4345.57 5
4345.72 3
4345.87 0
4346.02 0
4346.17 0
4346.32 0
4346.47 0
4346.63 0
4346.78 0
4346.93 0
4347.08 2
4347.23 4
4347.38 5
4347.53 6
4347.68 7
4347.84 9
4347.99 11
4348.14 15
4348.29 21
4348.44 28
4348.59 37
4348.74 46
4348.89 56
4349.04 66
4349.20 75
4349.35 85
4349.50 95
4349.65 104
4349.80 113
4349.95 121
4350.10 127
4350.25 131
4350.41 133
4350.56 132
4350.71 128
4350.86 122
4351.01 115
4351.16 107
4351.31 101
4351.46 95
4351.62 92
4351.77 91
4351.92 91
4352.07 92
4352.22 93
4352.37 95
4352.52 95
4352.67 95
4352.83 94
4352.98 93
4353.13 92
4353.28 90
4353.43 88
4353.58 86
4353.73 84
4353.88 81
4354.04 79
4354.19 77
4354.34 76
4354.49 77
4354.64 77
4354.79 79
4354.94 81
4355.09 82
4355.25 84
4355.40 85
4355.55 86
4355.70 86
4355.85 85
4356.00 85
4356.15 84
4356.31 84
4356.46 84
4356.61 84
4356.76 86
4356.91 88
4357.06 90
4357.21 90
4357.36 90
4357.52 87
4357.67 82
4357.82 75
4357.97 68
4358.12 61
4358.27 55
4358.42 53
4358.58 53
4358.73 56
4358.88 61
4359.03 66
4359.18 70
4359.33 70
4359.48 67
4359.64 60
4359.79 50
4359.94 39
4360.09 29
4360.24 21
4360.39 16
4360.54 15
4360.69 16
4360.85 20
4361.00 25
4361.15 29
4361.30 33
4361.45 36
4361.60 39
4361.75 40
4361.91 40
4362.06 39
4362.21 37
4362.36 33
4362.51 29
4362.66 25
4362.81 21
4362.97 18
4363.12 17
4363.27 16
4363.42 16
4363.57 17
4363.72 18
4363.87 18
4364.03 18
4364.18 17
4364.33 16
4364.48 15
4364.63 14
4364.78 14
4364.94 14
4365.09 16
4365.24 19
4365.39 24
4365.54 31
4365.69 38
4365.84 46
4366.00 54
4366.15 60
4366.30 64
4366.45 64
4366.60 61
4366.75 56
4366.90 50
4367.06 44
4367.21 40
4367.36 40
4367.51 43
4367.66 49
4367.81 57
4367.97 66
4368.12 74
4368.27 80
4368.42 83
4368.57 83
4368.72 80
4368.87 75
4369.03 71
4369.18 66
4369.33 63
4369.48 61
4369.63 60
4369.78 58
4369.94 55
4370.09 51
4370.24 46
4370.39 41
4370.54 36
4370.69 32
4370.84 30
4371.00 29
4371.15 28
4371.30 27
4371.45 24
4371.60 20
4371.75 14
4371.91 7
4372.06 0
4372.21 0
4372.36 0
4372.51 0
4372.66 0
4372.82 0
4372.97 1
4373.12 5
4373.27 7
4373.42 8
4373.57 7
4373.73 5
4373.88 2
4374.03 0
4374.18 0
4374.33 0
4374.48 2
4374.63 6
4374.79 10
4374.94 15
4375.09 20
4375.24 24
4375.39 29
4375.54 34
4375.70 39
4375.85 44
4376.00 49
4376.15 52
4376.30 53
4376.45 50
4376.61 44
4376.76 36
4376.91 27
4377.06 18
4377.21 10
4377.36 5
4377.52 3
4377.67 2
4377.82 3
4377.97 3
4378.12 4
4378.27 6
4378.43 8
4378.58 11
4378.73 16
4378.88 22
4379.03 28
4379.19 34
4379.34 39
4379.49 42
4379.64 44
4379.79 43
4379.94 42
4380.10 39
4380.25 36
4380.40 33
4380.55 30
4380.70 29
4380.85 28
4381.01 27
4381.16 27
4381.31 26
4381.46 25
4381.61 23
4381.76 22
4381.92 20
4382.07 20
4382.22 20
4382.37 21
4382.52 23
4382.68 24
4382.83 24
4382.98 24
4383.13 22
4383.28 20
4383.43 18
4383.59 16
4383.74 15
4383.89 14
4384.04 16
4384.19 18
4384.35 22
4384.50 26
4384.65 30
4384.80 32
4384.95 32
4385.10 31
4385.26 27
4385.41 22
4385.56 17
4385.71 12
4385.86 9
4386.02 9
4386.17 12
4386.32 17
4386.47 24
4386.62 32
4386.77 40
4386.93 47
4387.08 52
4387.23 55
4387.38 58
4387.53 60
4387.69 62
4387.84 66
4387.99 69
4388.14 71
4388.29 71
4388.45 69
4388.60 64
4388.75 58
4388.90 52
4389.05 48
4389.20 46
4389.36 47
4389.51 49
4389.66 53
4389.81 56
4389.96 59
4390.12 61
4390.27 62
4390.42 63
4390.57 62
4390.72 60
4390.88 56
4391.03 50
4391.18 42
4391.33 33
4391.48 25
4391.64 18
4391.79 13
4391.94 12
4392.09 14
4392.24 16
4392.39 19
4392.55 18
4392.70 14
4392.85 7
4393.00 0
4393.15 0
4393.31 0
4393.46 0
4393.61 0
4393.76 0
4393.91 0
4394.07 13
4394.22 32
4394.37 51
4394.52 67
4394.67 80
4394.83 88
4394.98 91
4395.13 91
4395.28 86
4395.43 79
4395.59 70
4395.74 60
4395.89 50
4396.04 41
4396.19 33
4396.35 26
4396.50 21
4396.65 17
4396.80 13
4396.95 11
4397.11 10
4397.26 10
4397.41 12
4397.56 16
4397.71 22
4397.87 29
4398.02 36
4398.17 41
4398.32 45
4398.48 46
4398.63 44
4398.78 40
4398.93 35
4399.08 31
4399.24 28
4399.39 26
4399.54 26
4399.69 28
4399.84 31
4400.00 35
4400.15 41
4400.30 48
4400.45 55
4400.60 64
4400.76 72
4400.91 81
4401.06 89
4401.21 95
4401.36 99
4401.52 100
4401.67 99
4401.82 95
4401.97 90
4402.13 83
4402.28 77
4402.43 70
4402.58 64
4402.73 58
4402.89 54
4403.04 52
4403.19 52
4403.34 55
4403.49 60
4403.65 66
4403.80 74
4403.95 82
4404.10 88
4404.26 92
4404.41 93
4404.56 92
4404.71 88
4404.86 85
4405.02 82
4405.17 80
4405.32 80
4405.47 82
4405.62 86
4405.78 91
4405.93 96
4406.08 99
4406.23 101
4406.39 102
4406.54 100
4406.69 97
4406.84 94
4406.99 89
4407.15 85
4407.30 81
4407.45 76
4407.60 72
4407.76 68
4407.91 64
4408.06 60
4408.21 58
4408.36 56
4408.52 56
4408.67 57
4408.82 60
4408.97 64
4409.13 67
4409.28 70
4409.43 70
4409.58 67
4409.73 62
4409.89 56
4410.04 49
4410.19 43
4410.34 40
4410.50 39
4410.65 40
4410.80 42
4410.95 44
4411.10 45
4411.26 43
4411.41 40
4411.56 34
4411.71 28
4411.87 23
4412.02 18
4412.17 15
4412.32 14
4412.48 14
4412.63 16
4412.78 18
4412.93 20
4413.08 23
4413.24 26
4413.39 29
4413.54 32
4413.69 34
4413.85 36
4414.00 37
4414.15 37
4414.30 35
4414.46 32
4414.61 29
4414.76 25
4414.91 22
4415.06 21
4415.22 21
4415.37 23
4415.52 26
4415.67 30
4415.83 33
4415.98 35
4416.13 37
4416.28 38
4416.44 38
4416.59 39
4416.74 39
4416.89 39
4417.05 37
4417.20 35
4417.35 32
4417.50 28
4417.65 25
4417.81 24
4417.96 25
4418.11 27
4418.26 32
4418.42 37
4418.57 41
4418.72 45
4418.87 46
4419.03 46
4419.18 44
4419.33 40
4419.48 36
4419.64 31
4419.79 28
4419.94 25
4420.09 23
4420.25 23
4420.40 24
4420.55 25
4420.70 26
4420.86 27
4421.01 27
4421.16 26
4421.31 25
4421.47 23
4421.62 20
4421.77 16
4421.92 14
4422.08 11
4422.23 10
4422.38 10
4422.53 11
4422.69 13
4422.84 15
4422.99 17
4423.14 20
4423.30 23
4423.45 25
4423.60 28
4423.75 31
4423.91 32
4424.06 33
4424.21 32
4424.36 31
4424.52 29
4424.67 28
4424.82 28
4424.97 29
4425.13 30
4425.28 32
4425.43 32
4425.58 32
4425.74 31
4425.89 28
4426.04 25
4426.19 21
4426.35 17
4426.50 13
4426.65 9
4426.80 6
4426.96 4
4427.11 4
4427.26 6
4427.41 11
4427.57 18
4427.72 27
4427.87 38
4428.02 49
4428.18 59
4428.33 67
4428.48 71
4428.63 73
4428.79 72
4428.94 69
4429.09 65
4429.24 60
4429.40 57
4429.55 54
4429.70 54
4429.85 55
4430.01 57
4430.16 62
4430.31 69
4430.46 77
4430.62 84
4430.77 91
4430.92 97
4431.08 100
4431.23 101
4431.38 100
4431.53 99
4431.69 97
4431.84 96
4431.99 96
4432.14 96
4432.30 96
4432.45 96
4432.60 96
4432.75 95
4432.91 93
4433.06 91
4433.21 88
4433.36 84
4433.52 80
4433.67 76
4433.82 73
4433.98 72
4434.13 71
4434.28 72
4434.43 73
4434.59 74
4434.74 75
4434.89 75
4435.04 74
4435.20 72
4435.35 69
4435.50 64
4435.65 59
4435.81 52
4435.96 45
4436.11 36
4436.27 27
4436.42 17
4436.57 9
4436.72 1
4436.88 0
4437.03 0
4437.18 0
4437.33 0
4437.49 0
4437.64 0
4437.79 0
4437.95 0
4438.10 7
4438.25 12
4438.40 16
4438.56 18
4438.71 17
4438.86 15
4439.01 13
4439.17 11
4439.32 10
4439.47 12
4439.63 16
4439.78 21
4439.93 27
4440.08 33
4440.24 38
4440.39 43
4440.54 45
4440.70 47
4440.85 49
4441.00 52
4441.15 54
4441.31 57
4441.46 60
4441.61 61
4441.76 61
4441.92 59
4442.07 56
4442.22 54
4442.38 52
4442.53 52
4442.68 52
4442.83 54
4442.99 55
4443.14 54
4443.29 53
4443.45 50
4443.60 47
4443.75 43
4443.90 41
4444.06 39
4444.21 39
4444.36 39
4444.52 41
4444.67 42
4444.82 44
4444.97 46
4445.13 47
4445.28 49
4445.43 50
4445.59 50
4445.74 49
4445.89 47
4446.04 44
4446.20 41
4446.35 38
4446.50 36
4446.66 35
4446.81 35
4446.96 37
4447.11 39
4447.27 42
4447.42 44
4447.57 45
4447.73 44
4447.88 42
4448.03 38
4448.19 33
4448.34 30
4448.49 29
4448.64 31
4448.80 36
4448.95 42
4449.10 49
4449.26 55
4449.41 58
4449.56 58
4449.71 55
4449.87 49
4450.02 43
4450.17 38
4450.33 34
4450.48 32
4450.63 31
4450.78 32
4450.94 33
4451.09 34
4451.24 35
4451.40 35
4451.55 34
4451.70 35
4451.86 36
4452.01 39
4452.16 43
4452.31 48
4452.47 52
4452.62 55
4452.77 58
4452.93 60
4453.08 62
4453.23 64
4453.39 67
4453.54 71
4453.69 74
4453.84 75
4454.00 75
4454.15 73
4454.30 70
4454.46 66
4454.61 63
4454.76 61
4454.92 60
4455.07 61
4455.22 63
4455.37 64
4455.53 63
4455.68 62
4455.83 59
4455.99 56
4456.14 53
4456.29 50
4456.45 47
4456.60 44
4456.75 41
4456.91 38
4457.06 35
4457.21 32
4457.36 31
4457.52 30
4457.67 31
4457.82 33
4457.98 35
4458.13 38
4458.28 40
4458.44 42
4458.59 44
4458.74 45
4458.90 46
4459.05 46
4459.20 46
4459.35 46
4459.51 47
4459.66 48
4459.81 49
4459.97 51
4460.12 51
4460.27 51
4460.43 49
4460.58 46
4460.73 41
4460.89 35
4461.04 29
4461.19 24
4461.35 20
4461.50 18
4461.65 16
4461.80 14
4461.96 12
4462.11 8
4462.26 4
4462.42 0
4462.57 0
4462.72 0
4462.88 0
4463.03 0
4463.18 0
4463.34 0
4463.49 0
4463.64 7
4463.80 18
4463.95 29
4464.10 39
4464.26 49
4464.41 57
4464.56 62
4464.72 65
4464.87 65
4465.02 64
4465.17 61
4465.33 58
4465.48 56
4465.63 55
4465.79 55
4465.94 57
4466.09 59
4466.25 61
4466.40 63
4466.55 65
4466.71 66
4466.86 67
4467.01 67
4467.17 67
4467.32 66
4467.47 64
4467.63 61
4467.78 57
4467.93 53
4468.09 48
4468.24 44
4468.39 41
4468.55 40
4468.70 42
4468.85 47
4469.01 53
4469.16 62
4469.31 71
4469.47 80
4469.62 88
4469.77 95
4469.93 98
4470.08 99
4470.23 96
4470.39 90
4470.54 82
4470.69 73
4470.85 64
4471.00 57
4471.15 53
4471.31 51
4471.46 50
4471.61 50
4471.76 50
4471.92 47
4472.07 44
4472.22 39
4472.38 33
4472.53 27
4472.68 22
4472.84 17
4472.99 12
4473.14 9
4473.30 5
4473.45 1
4473.60 0
4473.76 0
4473.91 0
4474.07 0
4474.22 0
4474.37 0
4474.53 0
4474.68 0
4474.83 3
4474.99 9
4475.14 17
4475.29 25
4475.45 34
4475.60 44
4475.75 54
4475.91 63
4476.06 71
4476.21 79
4476.37 84
4476.52 87
4476.67 87
4476.83 85
4476.98 81
4477.13 76
4477.29 71
4477.44 68
4477.59 66
4477.75 65
4477.90 67
4478.05 69
4478.21 71
4478.36 74
4478.51 75
4478.67 75
4478.82 72
4478.97 68
4479.13 63
4479.28 58
4479.43 54
4479.59 51
4479.74 51
4479.89 53
4480.05 58
4480.20 63
4480.35 69
4480.51 73
4480.66 75
4480.82 76
4480.97 74
4481.12 71
4481.28 68
4481.43 66
4481.58 65
4481.74 66
4481.89 69
4482.04 72
4482.20 75
4482.35 78
4482.50 80
4482.66 80
4482.81 79
4482.96 77
4483.12 74
4483.27 71
4483.42 68
4483.58 66
4483.73 66
4483.89 68
4484.04 71
4484.19 75
4484.35 79
4484.50 81
4484.65 80
4484.81 77
4484.96 72
4485.11 66
4485.27 59
4485.42 52
4485.57 46
4485.73 40
4485.88 37
4486.04 34
4486.19 33
4486.34 34
4486.50 35
4486.65 37
4486.80 37
4486.96 37
4487.11 35
4487.26 31
4487.42 27
4487.57 23
4487.72 19
4487.88 18
4488.03 18
4488.19 21
4488.34 25
4488.49 29
4488.65 34
4488.80 39
4488.95 43
4489.11 45
4489.26 46
4489.41 46
4489.57 45
4489.72 44
4489.87 42
4490.03 41
4490.18 40
4490.34 39
4490.49 37
4490.64 33
4490.80 28
4490.95 22
4491.10 15
4491.26 9
4491.41 4
4491.57 1
4491.72 1
4491.87 4
4492.03 10
4492.18 18
4492.33 27
4492.49 36
4492.64 43
4492.79 49
4492.95 54
4493.10 58
4493.26 61
4493.41 64
4493.56 67
4493.72 70
4493.87 71
4494.02 72
4494.18 71
4494.33 68
4494.49 66
4494.64 64
4494.79 65
4494.95 67
4495.10 72
4495.25 78
4495.41 83
4495.56 87
4495.71 88
4495.87 85
4496.02 80
4496.18 71
4496.33 62
4496.48 52
4496.64 43
4496.79 35
4496.94 30
4497.10 27
4497.25 27
4497.41 30
4497.56 33
4497.71 37
4497.87 42
4498.02 45
4498.17 48
4498.33 49
4498.48 50
4498.64 50
4498.79 49
4498.94 47
4499.10 45
4499.25 42
4499.41 39
4499.56 36
4499.71 33
4499.87 29
4500.02 28
4500.17 28
4500.33 30
4500.48 34
4500.64 40
4500.79 46
4500.94 53
4501.10 59
4501.25 62
4501.40 63
4501.56 62
4501.71 59
4501.87 54
4502.02 49
4502.17 44
4502.33 38
4502.48 33
4502.64 29
4502.79 24
4502.94 21
4503.10 19
4503.25 18
4503.40 19
4503.56 21
4503.71 25
4503.87 28
4504.02 31
4504.17 33
4504.33 34
4504.48 33
4504.64 31
4504.79 29
4504.94 26
4505.10 24
4505.25 23
4505.41 22
4505.56 22
4505.71 24
4505.87 28
4506.02 33
4506.17 41
4506.33 50
4506.48 59
4506.64 68
4506.79 75
4506.94 78
4507.10 78
4507.25 75
4507.41 68
4507.56 60
4507.71 51
4507.87 43
4508.02 37
4508.18 32
4508.33 30
4508.48 29
4508.64 30
4508.79 32
4508.95 36
4509.10 40
4509.25 45
4509.41 49
4509.56 53
4509.72 55
4509.87 56
4510.02 57
4510.18 59
4510.33 62
4510.49 67
4510.64 74
4510.79 82
4510.95 90
4511.10 97
4511.25 102
4511.41 104
4511.56 103
4511.72 98
4511.87 91
4512.02 81
4512.18 70
4512.33 57
4512.49 44
4512.64 32
4512.80 23
4512.95 18
4513.10 17
4513.26 20
4513.41 27
4513.57 35
4513.72 43
4513.87 50
4514.03 55
4514.18 58
4514.34 60
4514.49 62
4514.64 64
4514.80 66
4514.95 69
4515.11 70
4515.26 71
4515.41 69
4515.57 66
4515.72 60
4515.88 55
4516.03 50
4516.18 48
4516.34 47
4516.49 49
4516.65 53
4516.80 57
4516.95 62
4517.11 64
4517.26 65
4517.42 64
4517.57 61
4517.73 57
4517.88 52
4518.03 47
4518.19 42
4518.34 37
4518.50 30
4518.65 23
4518.80 15
4518.96 7
4519.11 0
4519.27 0
4519.42 0
4519.57 0
4519.73 0
4519.88 1
4520.04 10
4520.19 20
4520.35 29
4520.50 37
4520.65 42
4520.81 44
4520.96 43
4521.12 40
4521.27 34
4521.42 27
4521.58 20
4521.73 12
4521.89 5
4522.04 0
4522.20 0
4522.35 0
4522.50 0
4522.66 0
4522.81 0
4522.97 0
4523.12 0
4523.27 0
4523.43 0
4523.58 1
4523.74 4
4523.89 8
4524.05 12
4524.20 17
4524.35 23
4524.51 29
4524.66 37
4524.82 44
4524.97 51
4525.13 57
4525.28 60
4525.43 62
4525.59 61
4525.74 58
4525.90 55
4526.05 52
4526.20 50
4526.36 50
4526.51 51
4526.67 54
4526.82 58
4526.98 61
4527.13 64
4527.28 66
4527.44 66
4527.59 64
4527.75 61
4527.90 56
4528.06 52
4528.21 47
4528.36 44
4528.52 43
4528.67 44
4528.83 46
4528.98 49
4529.14 53
4529.29 57
4529.44 60
4529.60 63
4529.75 66
4529.91 69
4530.06 73
4530.22 77
4530.37 81
4530.53 86
4530.68 89
4530.83 90
4530.99 91
4531.14 90
4531.30 90
4531.45 90
4531.61 91
4531.76 93
4531.91 95
4532.07 97
4532.22 98
4532.38 97
4532.53 95
4532.69 92
4532.84 88
4532.99 84
4533.15 81
4533.30 79
4533.46 77
4533.61 77
4533.77 77
4533.92 77
4534.08 77
4534.23 76
4534.38 73
4534.54 69
4534.69 64
4534.85 58
4535.00 54
4535.16 51
4535.31 51
4535.46 53
4535.62 56
4535.77 60
4535.93 62
4536.08 63
4536.24 62
4536.39 59
4536.55 53
4536.70 47
4536.85 41
4537.01 34
4537.16 29
4537.32 24
4537.47 19
4537.63 16
4537.78 14
4537.94 13
4538.09 14
4538.24 17
4538.40 21
4538.55 27
4538.71 34
4538.86 42
4539.02 51
4539.17 59
4539.33 66
4539.48 72
4539.63 75
4539.79 77
4539.94 76
4540.10 74
4540.25 71
4540.41 67
4540.56 64
4540.72 61
4540.87 57
4541.03 53
4541.18 49
4541.33 44
4541.49 38
4541.64 32
4541.80 24
4541.95 16
4542.11 8
4542.26 0
4542.42 0
4542.57 0
4542.72 0
4542.88 0
4543.03 0
4543.19 7
4543.34 16
4543.50 24
4543.65 29
4543.81 32
4543.96 32
4544.12 31
4544.27 30
4544.42 31
4544.58 33
4544.73 34
4544.89 33
4545.04 30
4545.20 24
4545.35 17
4545.51 8
4545.66 0
4545.82 0
4545.97 0
4546.13 0
4546.28 0
4546.43 0
4546.59 0
4546.74 0
4546.90 3
4547.05 5
4547.21 7
4547.36 8
4547.52 9
4547.67 11
4547.83 14
4547.98 18
4548.14 24
4548.29 30
4548.44 35
4548.60 39
4548.75 41
4548.91 39
4549.06 34
4549.22 27
4549.37 19
4549.53 11
4549.68 4
4549.84 0
4549.99 0
4550.15 0
4550.30 3
4550.45 7
4550.61 10
4550.76 14
4550.92 16
4551.07 19
4551.23 22
4551.38 24
4551.54 25
4551.69 25
4551.85 24
4552.00 21
4552.16 17
4552.31 14
4552.47 14
4552.62 17
4552.78 23
4552.93 32
4553.08 42
4553.24 51
4553.39 59
4553.55 64
4553.70 66
4553.86 65
4554.01 63
4554.17 60
4554.32 54
4554.48 47
4554.63 38
4554.79 27
4554.94 15
4555.10 4
4555.25 0
4555.41 0
4555.56 0
4555.71 0
4555.87 0
4556.02 0
4556.18 0
4556.33 4
4556.49 7
4556.64 9
4556.80 10
4556.95 10
4557.11 12
4557.26 16
4557.42 23
4557.57 32
4557.73 42
4557.88 52
4558.04 59
4558.19 63
4558.35 64
4558.50 61
4558.66 55
4558.81 49
4558.97 43
4559.12 40
4559.28 39
4559.43 40
4559.58 41
4559.74 42
4559.89 41
4560.05 39
4560.20 35
4560.36 30
4560.51 26
4560.67 24
4560.82 23
4560.98 24
4561.13 26
4561.29 28
4561.44 29
4561.60 29
4561.75 29
4561.91 28
4562.06 28
4562.22 29
4562.37 30
4562.53 32
4562.68 34
4562.84 33
4562.99 31
4563.15 27
4563.30 22
4563.46 16
4563.61 10
4563.77 7
4563.92 5
4564.08 7
4564.23 10
4564.39 14
4564.54 19
4564.70 24
4564.85 28
4565.00 29
4565.16 30
4565.31 30
4565.47 29
4565.62 30
4565.78 32
4565.93 35
4566.09 40
4566.24 46
4566.40 52
4566.55 57
4566.71 61
4566.86 65
4567.02 67
4567.17 70
4567.33 72
4567.48 74
4567.64 77
4567.79 79
4567.95 81
4568.10 82
4568.26 82
4568.41 81
4568.57 80
4568.72 79
4568.88 77
4569.03 76
4569.19 75
4569.34 75
4569.50 76
4569.65 76
4569.81 75
4569.96 74
4570.12 73
4570.27 71
4570.43 71
4570.58 71
4570.74 74
4570.89 78
4571.05 84
4571.20 90
4571.36 95
4571.51 99
4571.67 103
4571.82 105
4571.98 108
4572.13 111
4572.29 114
4572.44 117
4572.60 117
4572.75 115
4572.91 111
4573.06 104
4573.22 95
4573.37 85
4573.53 76
4573.68 68
4573.84 61
4573.99 56
4574.15 52
4574.30 49
4574.46 47
4574.61 46
4574.77 47
4574.92 49
4575.08 53
4575.23 58
4575.39 63
4575.55 68
4575.70 73
4575.86 76
4576.01 77
4576.17 77
4576.32 73
4576.48 68
4576.63 61
4576.79 53
4576.94 46
4577.10 39
4577.25 35
4577.41 31
4577.56 29
4577.72 27
4577.87 26
4578.03 23
4578.18 20
4578.34 17
4578.49 15
4578.65 15
4578.80 16
4578.96 19
4579.11 24
4579.27 30
4579.42 36
4579.58 41
4579.73 46
4579.89 48
4580.04 49
4580.20 48
4580.35 44
4580.51 39
4580.66 34
4580.82 30
4580.97 27
4581.13 26
4581.29 26
4581.44 26
4581.60 27
4581.75 26
4581.91 23
4582.06 19
4582.22 13
4582.37 6
4582.53 0
4582.68 0
4582.84 0
4582.99 0
4583.15 0
4583.30 0
4583.46 0
4583.61 0
4583.77 2
4583.92 13
4584.08 26
4584.23 39
4584.39 52
4584.54 63
4584.70 72
4584.86 78
4585.01 80
4585.17 81
4585.32 79
4585.48 76
4585.63 73
4585.79 71
4585.94 71
4586.10 73
4586.25 76
4586.41 81
4586.56 85
4586.72 88
4586.87 89
4587.03 88
4587.18 86
4587.34 81
4587.49 77
4587.65 73
4587.81 69
4587.96 66
4588.12 64
4588.27 62
4588.43 61
4588.58 60
4588.74 59
4588.89 59
4589.05 60
4589.20 61
4589.36 63
4589.51 65
4589.67 66
4589.82 67
4589.98 69
4590.14 73
4590.29 78
4590.45 86
4590.60 95
4590.76 107
4590.91 119
4591.07 130
4591.22 140
4591.38 148
4591.53 153
4591.69 155
4591.84 154
4592.00 151
4592.15 146
4592.31 140
4592.47 133
4592.62 127
4592.78 122
4592.93 118
4593.09 115
4593.24 114
4593.40 114
4593.55 115
4593.71 116
4593.86 119
4594.02 122
4594.17 125
4594.33 127
4594.49 129
4594.64 128
4594.80 126
4594.95 123
4595.11 118
4595.26 114
4595.42 111
4595.57 111
4595.73 114
4595.88 122
4596.04 133
4596.20 145
4596.35 158
4596.51 170
4596.66 181
4596.82 189
4596.97 193
4597.13 195
4597.28 194
4597.44 191
4597.59 185
4597.75 178
4597.91 170
4598.06 162
4598.22 156
4598.37 152
4598.53 151
4598.68 154
4598.84 159
4598.99 166
4599.15 173
4599.30 180
4599.46 185
4599.62 187
4599.77 185
4599.93 181
4600.08 176
4600.24 171
4600.39 166
4600.55 161
4600.70 158
4600.86 156
4601.02 155
4601.17 155
4601.33 157
4601.48 160
4601.64 165
4601.79 171
4601.95 177
4602.10 184
4602.26 190
4602.42 194
4602.57 195
4602.73 194
4602.88 190
4603.04 183
4603.19 175
4603.35 166
4603.50 158
4603.66 152
4603.82 149
4603.97 148
4604.13 149
4604.28 151
4604.44 154
4604.59 155
4604.75 154
4604.90 152
4605.06 147
4605.22 143
4605.37 138
4605.53 135
4605.68 134
4605.84 134
4605.99 136
4606.15 139
4606.30 144
4606.46 149
4606.62 154
4606.77 160
4606.93 165
4607.08 168
4607.24 168
4607.39 166
4607.55 162
4607.71 157
4607.86 153
4608.02 150
4608.17 150
4608.33 152
4608.48 156
4608.64 160
4608.79 165
4608.95 168
4609.11 170
4609.26 170
4609.42 169
4609.57 166
4609.73 163
4609.88 159
4610.04 156
4610.20 154
4610.35 155
4610.51 158
4610.66 163
4610.82 170
4610.97 178
4611.13 186
4611.29 194
4611.44 204
4611.60 213
4611.75 224
4611.91 236
4612.06 249
4612.22 261
4612.38 273
4612.53 285
4612.69 295
4612.84 304
4613.00 313
4613.15 320
4613.31 325
4613.47 330
4613.62 334
4613.78 337
4613.93 341
4614.09 347
4614.24 355
4614.40 364
4614.56 376
4614.71 387
4614.87 398
4615.02 407
4615.18 413
4615.33 418
4615.49 421
4615.65 423
4615.80 424
4615.96 425
4616.11 425
4616.27 423
4616.43 420
4616.58 414
4616.74 408
4616.89 401
4617.05 395
4617.20 391
4617.36 389
4617.52 388
4617.67 389
4617.83 390
4617.98 389
4618.14 387
4618.29 383
4618.45 379
4618.61 375
4618.76 372
4618.92 370
4619.07 370
4619.23 371
4619.39 371
4619.54 371
4619.70 369
4619.85 365
4620.01 360
4620.16 356
4620.32 351
4620.48 348
4620.63 345
4620.79 343
4620.94 341
4621.10 339
4621.26 336
4621.41 331
4621.57 324
4621.72 314
4621.88 303
4622.04 291
4622.19 280
4622.35 271
4622.50 266
4622.66 265
4622.81 266
4622.97 269
4623.13 271
4623.28 271
4623.44 268
4623.59 262
4623.75 255
4623.91 248
4624.06 244
4624.22 245
4624.37 251
4624.53 262
4624.69 276
4624.84 290
4625.00 301
4625.15 308
4625.31 310
4625.47 306
4625.62 297
4625.78 285
4625.93 271
4626.09 256
4626.24 242
4626.40 229
4626.56 218
4626.71 208
4626.87 200
4627.02 195
4627.18 191
4627.34 191
4627.49 192
4627.65 196
4627.80 200
4627.96 204
4628.12 208
4628.27 210
4628.43 212
4628.58 213
4628.74 214
4628.90 215
4629.05 217
4629.21 219
4629.36 220
4629.52 221
4629.68 222
4629.83 222
4629.99 222
4630.14 221
4630.30 218
4630.46 214
4630.61 207
4630.77 197
4630.92 185
4631.08 173
4631.24 160
4631.39 151
4631.55 145
4631.70 143
4631.86 145
4632.02 150
4632.17 156
4632.33 160
4632.48 163
4632.64 162
4632.80 160
4632.95 156
4633.11 151
4633.27 148
4633.42 144
4633.58 142
4633.73 138
4633.89 134
4634.05 128
4634.20 120
4634.36 111
4634.51 103
4634.67 97
4634.83 95
4634.98 97
4635.14 103
4635.29 113
4635.45 125
4635.61 138
4635.76 149
4635.92 159
4636.07 165
4636.23 169
4636.39 171
4636.54 172
4636.70 174
4636.86 177
4637.01 181
4637.17 185
4637.32 189
4637.48 192
4637.64 192
4637.79 191
4637.95 187
4638.10 183
4638.26 178
4638.42 174
4638.57 171
4638.73 169
4638.89 167
4639.04 166
4639.20 164
4639.35 163
4639.51 162
4639.67 161
4639.82 161
4639.98 162
4640.13 164
4640.29 167
4640.45 170
4640.60 174
4640.76 177
4640.92 181
4641.07 185
4641.23 189
4641.38 193
4641.54 196
4641.70 199
4641.85 201
4642.01 203
4642.17 203
4642.32 202
4642.48 201
4642.63 200
4642.79 198
4642.95 196
4643.10 195
4643.26 195
4643.42 198
4643.57 203
4643.73 210
4643.88 219
4644.04 229
4644.20 239
4644.35 246
4644.51 251
4644.67 253
4644.82 252
4644.98 249
4645.13 246
4645.29 243
4645.45 241
4645.60 241
4645.76 243
4645.92 244
4646.07 246
4646.23 246
4646.38 245
4646.54 244
4646.70 242
4646.85 240
4647.01 238
4647.17 236
4647.32 233
4647.48 230
4647.63 226
4647.79 221
4647.95 216
4648.10 212
4648.26 207
4648.42 201
4648.57 195
4648.73 189
4648.89 182
4649.04 175
4649.20 169
4649.35 164
4649.51 162
4649.67 161
4649.82 163
4649.98 167
4650.14 173
4650.29 179
4650.45 186
4650.60 193
4650.76 200
4650.92 207
4651.07 214
4651.23 222
4651.39 230
4651.54 239
4651.70 248
4651.86 257
4652.01 264
4652.17 270
4652.33 274
4652.48 275
4652.64 274
4652.79 271
4652.95 266
4653.11 260
4653.26 253
4653.42 244
4653.58 234
4653.73 223
4653.89 212
4654.05 202
4654.20 194
4654.36 189
4654.51 188
4654.67 191
4654.83 195
4654.98 201
4655.14 206
4655.30 208
4655.45 208
4655.61 206
4655.77 201
4655.92 195
4656.08 189
4656.24 184
4656.39 180
4656.55 177
4656.71 177
4656.86 179
4657.02 182
4657.17 187
4657.33 192
4657.49 197
4657.64 202
4657.80 205
4657.96 206
4658.11 206
4658.27 205
4658.43 203
4658.58 200
4658.74 197
4658.90 195
4659.05 195
4659.21 196
4659.37 200
4659.52 206
4659.68 212
4659.83 218
4659.99 223
4660.15 225
4660.30 224
4660.46 220
4660.62 213
4660.77 206
4660.93 198
4661.09 191
4661.24 184
4661.40 180
4661.56 176
4661.71 174
4661.87 174
4662.03 176
4662.18 179
4662.34 182
4662.50 185
4662.65 187
4662.81 188
4662.97 189
4663.12 189
4663.28 188
4663.44 187
4663.59 185
4663.75 180
4663.91 174
4664.06 166
4664.22 157
4664.37 149
4664.53 144
4664.69 143
4664.84 145
4665.00 151
4665.16 159
4665.31 166
4665.47 172
4665.63 175
4665.78 176
4665.94 175
4666.10 173
4666.25 173
4666.41 174
4666.57 179
4666.72 187
4666.88 197
4667.04 210
4667.19 223
4667.35 235
4667.51 246
4667.66 256
4667.82 263
4667.98 270
4668.13 275
4668.29 280
4668.45 285
4668.60 291
4668.76 296
4668.92 300
4669.07 303
4669.23 305
4669.39 305
4669.54 303
4669.70 300
4669.86 295
4670.01 289
4670.17 283
4670.33 278
4670.48 275
4670.64 275
4670.80 278
4670.95 286
4671.11 299
4671.27 315
4671.42 334
4671.58 355
4671.74 376
4671.89 396
4672.05 414
4672.21 429
4672.36 439
4672.52 446
4672.68 449
4672.83 449
4672.99 449
4673.15 448
4673.30 448
4673.46 448
4673.62 450
4673.78 452
4673.93 453
4674.09 453
4674.25 453
4674.40 454
4674.56 455
4674.72 459
4674.87 464
4675.03 472
4675.19 481
4675.34 491
4675.50 502
4675.66 513
4675.81 523
4675.97 533
4676.13 541
4676.28 548
4676.44 553
4676.60 556
4676.75 557
4676.91 555
4677.07 553
4677.22 550
4677.38 548
4677.54 549
4677.69 552
4677.85 559
4678.01 570
4678.17 585
4678.32 602
4678.48 622
4678.64 643
4678.79 664
4678.95 684
4679.11 703
4679.26 719
4679.42 735
4679.58 751
4679.73 768
4679.89 787
4680.05 810
4680.20 837
4680.36 868
4680.52 900
4680.67 931
4680.83 961
4680.99 988
4681.15 1012
4681.30 1034
4681.46 1056
4681.62 1081
4681.77 1110
4681.93 1145
4682.09 1185
4682.24 1229
4682.40 1274
4682.56 1317
4682.71 1357
4682.87 1393
4683.03 1426
4683.18 1457
4683.34 1489
4683.50 1525
4683.66 1566
4683.81 1611
4683.97 1660
4684.13 1711
4684.28 1762
4684.44 1810
4684.60 1854
4684.75 1891
4684.91 1924
4685.07 1951
4685.22 1973
4685.38 1991
4685.54 2005
4685.70 2014
4685.85 2018
4686.01 2017
4686.17 2011
4686.32 2002
4686.48 1991
4686.64 1979
4686.79 1968
4686.95 1960
4687.11 1956
4687.27 1955
4687.42 1957
4687.58 1962
4687.74 1968
4687.89 1976
4688.05 1982
4688.21 1986
4688.36 1985
4688.52 1980
4688.68 1969
4688.84 1951
4688.99 1928
4689.15 1898
4689.31 1864
4689.46 1827
4689.62 1788
4689.78 1749
4689.93 1711
4690.09 1676
4690.25 1643
4690.41 1613
4690.56 1585
4690.72 1559
4690.88 1534
4691.03 1510
4691.19 1486
4691.35 1461
4691.50 1435
4691.66 1408
4691.82 1380
4691.98 1350
4692.13 1319
4692.29 1288
4692.45 1259
4692.60 1230
4692.76 1202
4692.92 1174
4693.08 1145
4693.23 1115
4693.39 1083
4693.55 1051
4693.70 1020
4693.86 990
4694.02 962
4694.17 936
4694.33 911
4694.49 886
4694.65 859
4694.80 830
4694.96 800
4695.12 771
4695.27 744
4695.43 721
4695.59 703
4695.75 689
4695.90 679
4696.06 671
4696.22 663
4696.37 655
4696.53 646
4696.69 636
4696.85 624
4697.00 610
4697.16 594
4697.32 576
4697.47 557
4697.63 539
4697.79 522
4697.95 508
4698.10 497
4698.26 489
4698.42 482
4698.57 475
4698.73 466
4698.89 456
4699.05 443
4699.20 430
4699.36 416
4699.52 402
4699.67 388
4699.83 376
4699.99 365
4700.15 356
4700.30 347
4700.46 340
4700.62 335
4700.78 330
4700.93 325
4701.09 321
4701.25 317
4701.40 312
4701.56 308
4701.72 304
4701.88 301
4702.03 298
4702.19 297
4702.35 295
4702.50 294
4702.66 293
4702.82 290
4702.98 285
4703.13 279
4703.29 270
4703.45 260
4703.61 248
4703.76 235
4703.92 223
4704.08 211
4704.23 201
4704.39 193
4704.55 185
4704.71 179
4704.86 173
4705.02 168
4705.18 164
4705.34 162
4705.49 162
4705.65 164
4705.81 167
4705.96 170
4706.12 171
4706.28 170
4706.44 167
4706.59 160
4706.75 151
4706.91 140
4707.07 128
4707.22 117
4707.38 108
4707.54 102
4707.69 97
4707.85 94
4708.01 91
4708.17 87
4708.32 82
4708.48 75
4708.64 67
4708.80 59
4708.95 53
4709.11 49
4709.27 47
4709.43 48
4709.58 51
4709.74 54
4709.90 56
4710.05 56
4710.21 55
4710.37 52
4710.53 49
4710.68 46
4710.84 45
4711.00 46
4711.16 48
4711.31 53
4711.47 58
4711.63 64
4711.79 71
4711.94 79
4712.10 88
4712.26 96
4712.42 104
4712.57 109
4712.73 110
4712.89 109
4713.04 104
4713.20 96
4713.36 88
4713.52 81
4713.67 76
4713.83 72
4713.99 70
4714.15 69
4714.30 69
4714.46 71
4714.62 73
4714.78 75
4714.93 78
4715.09 80
4715.25 82
4715.41 82
4715.56 79
4715.72 74
4715.88 68
4716.04 60
4716.19 52
4716.35 46
4716.51 41
4716.67 39
4716.82 38
4716.98 40
4717.14 42
4717.30 45
4717.45 49
4717.61 53
4717.77 56
4717.93 58
4718.08 60
4718.24 61
4718.40 62
4718.56 61
4718.71 61
4718.87 60
4719.03 59
4719.19 58
4719.34 57
4719.50 57
4719.66 56
4719.82 57
4719.97 57
4720.13 58
4720.29 57
4720.45 55
4720.60 52
4720.76 46
4720.92 40
4721.08 33
4721.23 27
4721.39 22
4721.55 19
4721.71 18
4721.86 19
4722.02 20
4722.18 22
4722.34 24
4722.49 27
4722.65 30
4722.81 35
4722.97 40
4723.12 45
4723.28 49
4723.44 52
4723.60 52
4723.75 50
4723.91 46
4724.07 41
4724.23 35
4724.39 29
4724.54 23
4724.70 18
4724.86 15
4725.02 14
4725.17 13
4725.33 14
4725.49 14
4725.65 14
4725.80 13
4725.96 9
4726.12 4
4726.28 0
4726.43 0
4726.59 0
4726.75 0
4726.91 0
4727.06 0
4727.22 0
4727.38 0
4727.54 6
4727.70 14
4727.85 22
4728.01 30
4728.17 37
4728.33 42
4728.48 46
4728.64 47
4728.80 46
4728.96 44
4729.11 42
4729.27 41
4729.43 41
4729.59 44
4729.75 47
4729.90 51
4730.06 54
4730.22 55
4730.38 55
4730.53 53
4730.69 51
4730.85 48
4731.01 45
4731.16 42
4731.32 38
4731.48 35
4731.64 33
4731.80 31
4731.95 31
4732.11 33
4732.27 37
4732.43 42
4732.58 48
4732.74 51
4732.90 52
4733.06 51
4733.21 46
4733.37 39
4733.53 32
4733.69 26
4733.85 23
4734.00 21
4734.16 22
4734.32 24
4734.48 27
4734.63 31
4734.79 33
4734.95 33
4735.11 32
4735.27 28
4735.42 23
4735.58 18
4735.74 14
4735.90 11
4736.05 10
4736.21 10
4736.37 11
4736.53 10
4736.69 9
4736.84 7
4737.00 4
4737.16 3
4737.32 3
4737.47 4
4737.63 8
4737.79 13
4737.95 17
4738.11 20
4738.26 22
4738.42 22
4738.58 23
4738.74 23
4738.90 26
4739.05 30
4739.21 36
4739.37 43
4739.53 51
4739.68 56
4739.84 59
4740.00 58
4740.16 54
4740.32 47
4740.47 38
4740.63 27
4740.79 16
4740.95 6
4741.11 0
4741.26 0
4741.42 0
4741.58 0
4741.74 0
4741.89 0
4742.05 0
4742.21 0
4742.37 2
4742.53 14
4742.68 26
4742.84 38
4743.00 49
4743.16 57
4743.32 63
4743.47 66
4743.63 66
4743.79 65
4743.95 62
4744.11 59
4744.26 58
4744.42 57
4744.58 59
4744.74 63
4744.90 68
4745.05 74
4745.21 79
4745.37 85
4745.53 88
4745.68 89
4745.84 87
4746.00 84
4746.16 78
4746.32 71
4746.47 64
4746.63 56
4746.79 50
4746.95 44
4747.11 39
4747.26 35
4747.42 31
4747.58 28
4747.74 25
4747.90 22
4748.05 19
4748.21 17
4748.37 16
4748.53 15
4748.69 14
4748.84 13
4749.00 12
4749.16 12
4749.32 12
4749.48 14
4749.63 18
4749.79 25
4749.95 34
4750.11 45
4750.27 57
4750.42 67
4750.58 76
4750.74 82
4750.90 85
4751.06 86
4751.21 85
4751.37 85
4751.53 85
4751.69 87
4751.85 91
4752.01 96
4752.16 104
4752.32 112
4752.48 119
4752.64 124
4752.80 127
4752.95 127
4753.11 124
4753.27 119
4753.43 113
4753.59 108
4753.74 104
4753.90 103
4754.06 104
4754.22 107
4754.38 112
4754.53 117
4754.69 123
4754.85 128
4755.01 133
4755.17 137
4755.33 140
4755.48 142
4755.64 142
4755.80 140
4755.96 136
4756.12 132
4756.27 129
4756.43 126
4756.59 124
4756.75 124
4756.91 124
4757.06 125
4757.22 124
4757.38 123
4757.54 122
4757.70 120
4757.86 121
4758.01 123
4758.17 127
4758.33 133
4758.49 141
4758.65 149
4758.80 155
4758.96 159
4759.12 159
4759.28 155
4759.44 147
4759.60 136
4759.75 123
4759.91 109
4760.07 96
4760.23 85
4760.39 75
4760.54 68
4760.70 63
4760.86 60
4761.02 58
4761.18 57
4761.34 56
4761.49 54
4761.65 53
4761.81 50
4761.97 48
4762.13 46
4762.28 44
4762.44 43
4762.60 44
4762.76 46
4762.92 48
4763.08 52
4763.23 55
4763.39 57
4763.55 57
4763.71 55
4763.87 51
4764.03 46
4764.18 39
4764.34 33
4764.50 28
4764.66 24
4764.82 22
4764.97 21
4765.13 22
4765.29 23
4765.45 25
4765.61 27
4765.77 28
4765.92 29
4766.08 29
4766.24 30
4766.40 30
4766.56 29
4766.72 28
4766.87 27
4767.03 24
4767.19 21
4767.35 15
4767.51 8
4767.67 0
4767.82 0
4767.98 0
4768.14 0
4768.30 0
4768.46 0
4768.62 0
4768.77 1
4768.93 8
4769.09 12
4769.25 13
4769.41 12
4769.57 10
4769.72 7
4769.88 6
4770.04 6
4770.20 8
4770.36 13
4770.52 18
4770.67 24
4770.83 29
4770.99 34
4771.15 38
4771.31 43
4771.47 47
4771.62 52
4771.78 57
4771.94 62
4772.10 66
4772.26 69
4772.42 70
4772.58 70
4772.73 67
4772.89 63
4773.05 58
4773.21 51
4773.37 42
4773.53 34
4773.68 26
4773.84 19
4774.00 15
4774.16 14
4774.32 15
4774.48 18
4774.63 22
4774.79 25
4774.95 26
4775.11 26
4775.27 24
4775.43 20
4775.59 17
4775.74 15
4775.90 14
4776.06 14
4776.22 18
4776.38 23
4776.54 30
4776.69 39
4776.85 49
4777.01 59
4777.17 70
4777.33 80
4777.49 89
4777.65 96
4777.80 100
4777.96 102
4778.12 101
4778.28 99
4778.44 95
4778.60 91
4778.75 88
4778.91 88
4779.07 88
4779.23 91
4779.39 94
4779.55 97
4779.71 99
4779.86 100
4780.02 98
4780.18 95
4780.34 91
4780.50 88
4780.66 87
4780.82 87
4780.97 89
4781.13 93
4781.29 99
4781.45 106
4781.61 115
4781.77 125
4781.93 137
4782.08 149
4782.24 162
4782.40 175
4782.56 187
4782.72 201
4782.88 215
4783.04 230
4783.19 249
4783.35 269
4783.51 292
4783.67 314
4783.83 335
4783.99 354
4784.15 370
4784.30 385
4784.46 399
4784.62 414
4784.78 429
4784.94 446
4785.10 464
4785.26 483
4785.41 502
4785.57 523
4785.73 545
4785.89 570
4786.05 596
4786.21 625
4786.37 656
4786.52 686
4786.68 716
4786.84 746
4787.00 774
4787.16 801
4787.32 827
4787.48 851
4787.64 871
4787.79 887
4787.95 897
4788.11 901
4788.27 899
4788.43 891
4788.59 880
4788.75 866
4788.90 853
4789.06 843
4789.22 837
4789.38 835
4789.54 839
4789.70 846
4789.86 855
4790.02 863
4790.17 870
4790.33 873
4790.49 872
4790.65 868
4790.81 860
4790.97 851
4791.13 840
4791.28 828
4791.44 815
4791.60 800
4791.76 783
4791.92 764
4792.08 744
4792.24 724
4792.40 704
4792.55 686
4792.71 670
4792.87 656
4793.03 644
4793.19 634
4793.35 624
4793.51 612
4793.67 596
4793.82 578
4793.98 556
4794.14 532
4794.30 509
4794.46 487
4794.62 469
4794.78 456
4794.94 448
4795.09 443
4795.25 441
4795.41 440
4795.57 438
4795.73 435
4795.89 431
4796.05 424
4796.21 417
4796.37 408
4796.52 397
4796.68 386
4796.84 375
4797.00 365
4797.16 357
4797.32 350
4797.48 346
4797.64 343
4797.79 342
4797.95 340
4798.11 338
4798.27 332
4798.43 324
4798.59 313
4798.75 299
4798.91 285
4799.06 271
4799.22 260
4799.38 252
4799.54 248
4799.70 247
4799.86 248
4800.02 249
4800.18 250
4800.34 250
4800.49 250
4800.65 250
4800.81 250
4800.97 250
4801.13 249
4801.29 246
4801.45 242
4801.61 234
4801.77 225
4801.92 213
4802.08 202
4802.24 190
4802.40 181
4802.56 174
4802.72 171
4802.88 171
4803.04 174
4803.20 178
4803.35 183
4803.51 187
4803.67 189
4803.83 187
4803.99 181
4804.15 173
4804.31 163
4804.47 155
4804.63 148
4804.78 145
4804.94 145
4805.10 148
4805.26 152
4805.42 155
4805.58 154
4805.74 149
4805.90 138
4806.06 124
4806.22 109
4806.37 94
4806.53 83
4806.69 79
4806.85 82
4807.01 91
4807.17 106
4807.33 122
4807.49 136
4807.65 147
4807.81 154
4807.96 154
4808.12 150
4808.28 143
4808.44 133
4808.60 124
4808.76 115
4808.92 107
4809.08 103
4809.24 101
4809.40 102
4809.55 107
4809.71 116
4809.87 128
4810.03 142
4810.19 156
4810.35 169
4810.51 180
4810.67 186
4810.83 187
4810.99 184
4811.14 176
4811.30 166
4811.46 155
4811.62 144
4811.78 133
4811.94 125
4812.10 120
4812.26 117
4812.42 117
4812.58 120
4812.73 123
4812.89 127
4813.05 129
4813.21 130
4813.37 129
4813.53 128
4813.69 128
4813.85 129
4814.01 133
4814.17 140
4814.33 148
4814.48 156
4814.64 162
4814.80 164
4814.96 162
4815.12 155
4815.28 146
4815.44 135
4815.60 125
4815.76 116
4815.92 111
4816.08 107
4816.24 107
4816.39 107
4816.55 108
4816.71 108
4816.87 106
4817.03 103
4817.19 99
4817.35 94
4817.51 89
4817.67 84
4817.83 81
4817.99 79
4818.14 81
4818.30 85
4818.46 91
4818.62 98
4818.78 106
4818.94 112
4819.10 117
4819.26 120
4819.42 122
4819.58 125
4819.74 129
4819.90 137
4820.05 148
4820.21 161
4820.37 174
4820.53 185
4820.69 192
4820.85 194
4821.01 190
4821.17 182
4821.33 171
4821.49 159
4821.65 147
4821.81 137
4821.97 130
4822.12 124
4822.28 121
4822.44 120
4822.60 121
4822.76 124
4822.92 128
4823.08 133
4823.24 138
4823.40 143
4823.56 147
4823.72 149
4823.88 150
4824.04 150
4824.19 150
4824.35 150
4824.51 151
4824.67 154
4824.83 159
4824.99 167
4825.15 175
4825.31 185
4825.47 197
4825.63 211
4825.79 227
4825.95 245
4826.11 266
4826.27 288
4826.42 309
4826.58 328
4826.74 342
4826.90 350
4827.06 353
4827.22 350
4827.38 343
4827.54 334
4827.70 323
4827.86 313
4828.02 305
4828.18 297
4828.34 291
4828.50 285
4828.65 278
4828.81 270
4828.97 260
4829.13 247
4829.29 232
4829.45 215
4829.61 197
4829.77 180
4829.93 166
4830.09 156
4830.25 149
4830.41 148
4830.57 150
4830.73 155
4830.89 161
4831.05 165
4831.20 168
4831.36 166
4831.52 160
4831.68 151
4831.84 138
4832.00 123
4832.16 107
4832.32 91
4832.48 76
4832.64 62
4832.80 49
4832.96 36
4833.12 23
4833.28 11
4833.44 0
4833.60 0
4833.75 0
4833.91 0
4834.07 0
4834.23 0
4834.39 0
4834.55 0
4834.71 9
4834.87 22
4835.03 35
4835.19 46
4835.35 55
4835.51 60
4835.67 61
4835.83 59
4835.99 53
4836.15 47
4836.31 40
4836.47 34
4836.62 29
4836.78 26
4836.94 24
4837.10 25
4837.26 27
4837.42 29
4837.58 32
4837.74 36
4837.90 40
4838.06 43
4838.22 47
4838.38 50
4838.54 53
4838.70 56
4838.86 59
4839.02 60
4839.18 60
4839.34 59
4839.50 56
4839.66 53
4839.81 49
4839.97 46
4840.13 43
4840.29 39
4840.45 35
4840.61 30
4840.77 23
4840.93 15
4841.09 7
4841.25 0
4841.41 0
4841.57 0
4841.73 0
4841.89 0
4842.05 0
4842.21 2
4842.37 7
4842.53 12
4842.69 16
4842.85 19
4843.01 22
4843.16 23
4843.32 23
4843.48 23
4843.64 22
4843.80 22
4843.96 23
4844.12 24
4844.28 24
4844.44 25
4844.60 24
4844.76 23
4844.92 21
4845.08 17
4845.24 13
4845.40 7
4845.56 2
4845.72 0
4845.88 0
4846.04 0
4846.20 0
4846.36 0
4846.52 0
4846.68 2
4846.84 14
4847.00 29
4847.16 45
4847.31 62
4847.47 78
4847.63 94
4847.79 109
4847.95 122
4848.11 133
4848.27 141
4848.43 147
4848.59 151
4848.75 152
4848.91 152
4849.07 150
4849.23 149
4849.39 149
4849.55 152
4849.71 157
4849.87 165
4850.03 174
4850.19 184
4850.35 193
4850.51 199
4850.67 202
4850.83 201
4850.99 195
4851.15 186
4851.31 175
4851.47 163
4851.63 151
4851.79 141
4851.95 133
4852.11 129
4852.26 128
4852.42 130
4852.58 136
4852.74 145
4852.90 157
4853.06 171
4853.22 187
4853.38 203
4853.54 218
4853.70 233
4853.86 246
4854.02 256
4854.18 263
4854.34 266
4854.50 266
4854.66 262
4854.82 255
4854.98 247
4855.14 239
4855.30 232
4855.46 225
4855.62 220
4855.78 215
4855.94 210
4856.10 205
4856.26 201
4856.42 196
4856.58 193
4856.74 192
4856.90 192
4857.06 194
4857.22 198
4857.38 203
4857.54 212
4857.70 223
4857.86 237
4858.02 252
4858.18 268
4858.34 284
4858.50 299
4858.66 311
4858.82 321
4858.98 330
4859.14 339
4859.30 348
4859.45 357
4859.61 368
4859.77 379
4859.93 389
4860.09 399
4860.25 408
4860.41 418
4860.57 430
4860.73 444
4860.89 462
4861.05 484
4861.21 509
4861.37 538
4861.53 568
4861.69 598
4861.85 627
4862.01 654
4862.17 679
4862.33 702
4862.49 724
4862.65 746
4862.81 769
4862.97 791
4863.13 814
4863.29 838
4863.45 861
4863.61 886
4863.77 912
4863.93 941
4864.09 974
4864.25 1009
4864.41 1045
4864.57 1079
4864.73 1107
4864.89 1127
4865.05 1137
4865.21 1139
4865.37 1134
4865.53 1125
4865.69 1116
4865.85 1106
4866.01 1098
4866.17 1090
4866.33 1081
4866.49 1070
4866.65 1056
4866.81 1038
4866.97 1017
4867.13 993
4867.29 967
4867.45 939
4867.61 911
4867.77 884
4867.93 859
4868.09 836
4868.25 817
4868.41 799
4868.57 782
4868.73 764
4868.89 743
4869.05 718
4869.21 688
4869.37 655
4869.53 621
4869.69 588
4869.85 560
4870.01 537
4870.17 520
4870.33 507
4870.49 496
4870.65 483
4870.81 468
4870.97 451
4871.13 432
4871.29 413
4871.45 396
4871.61 382
4871.77 373
4871.93 366
4872.09 361
4872.25 355
4872.41 347
4872.57 336
4872.73 322
4872.89 306
4873.05 289
4873.21 273
4873.37 258
4873.53 246
4873.69 235
4873.85 226
4874.01 219
4874.17 212
4874.33 204
4874.49 196
4874.65 187
4874.81 179
4874.97 171
[truncated: 723,981 more chars]
